# Supplementary material for: Uptake of N2O5 by aqueous aerosol unveiled using chemically accurate many-body potentials
Source: Nat Commun. 2022 Mar 10;13:1266. doi: 10.1038/s41467-022-28697-8 (PMC8913772; doi:10.1038/s41467-022-28697-8)
Supplement: Supplementary file 3 — Source Data [file 41467_2022_28697_MOESM3_ESM.zip]

Archive with 614 entries (353 files):
- n2o5-uptake-data/
- n2o5-uptake-data/Sample_Input/
- n2o5-uptake-data/Sample_Input/scattering/
- n2o5-uptake-data/Sample_Input/scattering/mdin.h2o
- n2o5-uptake-data/Sample_Input/scattering/mbx.json
- n2o5-uptake-data/Sample_Input/scattering/n2o5_h2o-slab.prmtop
- n2o5-uptake-data/Sample_Input/scattering/n2o5_h2o-slab.ncrst
- n2o5-uptake-data/Sample_Input/umbrella_sampling/
- n2o5-uptake-data/Sample_Input/umbrella_sampling/mdin.h2o
- n2o5-uptake-data/Sample_Input/umbrella_sampling/mbx.json
- n2o5-uptake-data/Sample_Input/umbrella_sampling/disang
- n2o5-uptake-data/Sample_Input/umbrella_sampling/n2o5_h2o-slab.prmtop
- n2o5-uptake-data/Sample_Input/umbrella_sampling/n2o5_h2o-slab.ncrst
- n2o5-uptake-data/Sample_Input/diffusion/
- n2o5-uptake-data/Sample_Input/diffusion/mdin.h2o
- n2o5-uptake-data/Sample_Input/diffusion/mbx.json
- n2o5-uptake-data/Sample_Input/diffusion/n2o5_bulk.ncrst
- n2o5-uptake-data/Sample_Input/diffusion/n2o5_bulk.prmtop
- n2o5-uptake-data/Fig1/
- n2o5-uptake-data/Fig1/Fig1.pdf
- n2o5-uptake-data/Fig1/fe_ui.xy
- n2o5-uptake-data/Fig1/make_fig1.py
- n2o5-uptake-data/Fig1/density_vs_z.dat
- n2o5-uptake-data/README.txt
- n2o5-uptake-data/Fig2/
- n2o5-uptake-data/Fig2/Fig2.pdf
- n2o5-uptake-data/Fig2/.DS_Store
- n2o5-uptake-data/Fig2/make_fig2.py
- n2o5-uptake-data/Fig2/scattering/
- n2o5-uptake-data/Fig2/scattering/rep01run25/
- n2o5-uptake-data/Fig2/scattering/rep01run25/relcom_gds.dat
- n2o5-uptake-data/Fig2/scattering/rep09run17/
- n2o5-uptake-data/Fig2/scattering/rep09run17/relcom_gds.dat
- n2o5-uptake-data/Fig2/scattering/rep10run06/
- n2o5-uptake-data/Fig2/scattering/rep10run06/relcom_gds.dat
- n2o5-uptake-data/Fig2/scattering/rep05run20/
- n2o5-uptake-data/Fig2/scattering/rep05run20/relcom_gds.dat
- n2o5-uptake-data/Fig2/scattering/rep10run01/
- n2o5-uptake-data/Fig2/scattering/rep10run01/relcom_gds.dat
- n2o5-uptake-data/Fig2/scattering/rep05run18/
- n2o5-uptake-data/Fig2/scattering/rep05run18/relcom_gds.dat
- n2o5-uptake-data/Fig2/scattering/rep09run10/
- n2o5-uptake-data/Fig2/scattering/rep09run10/relcom_gds.dat
- n2o5-uptake-data/Fig2/scattering/rep01run22/
- n2o5-uptake-data/Fig2/scattering/rep01run22/relcom_gds.dat
- n2o5-uptake-data/Fig2/scattering/rep06run08/
- n2o5-uptake-data/Fig2/scattering/rep06run08/relcom_gds.dat
- n2o5-uptake-data/Fig2/scattering/rep06run01/
- n2o5-uptake-data/Fig2/scattering/rep06run01/relcom_gds.dat
- n2o5-uptake-data/Fig2/scattering/rep01run14/
- n2o5-uptake-data/Fig2/scattering/rep01run14/relcom_gds.dat
- n2o5-uptake-data/Fig2/scattering/rep10run08/
- n2o5-uptake-data/Fig2/scattering/rep10run08/relcom_gds.dat
- n2o5-uptake-data/Fig2/scattering/rep05run11/
- n2o5-uptake-data/Fig2/scattering/rep05run11/relcom_gds.dat
- n2o5-uptake-data/Fig2/scattering/rep09run19/
- n2o5-uptake-data/Fig2/scattering/rep09run19/relcom_gds.dat
- n2o5-uptake-data/Fig2/scattering/rep02run04/
- n2o5-uptake-data/Fig2/scattering/rep02run04/relcom_gds.dat
- n2o5-uptake-data/Fig2/scattering/rep09run21/
- n2o5-uptake-data/Fig2/scattering/rep09run21/relcom_gds.dat
- n2o5-uptake-data/Fig2/scattering/rep01run13/
- n2o5-uptake-data/Fig2/scattering/rep01run13/relcom_gds.dat
- n2o5-uptake-data/Fig2/scattering/rep06run06/
- n2o5-uptake-data/Fig2/scattering/rep06run06/relcom_gds.dat
- n2o5-uptake-data/Fig2/scattering/rep02run03/
- n2o5-uptake-data/Fig2/scattering/rep02run03/relcom_gds.dat
- n2o5-uptake-data/Fig2/scattering/rep05run16/
- n2o5-uptake-data/Fig2/scattering/rep05run16/relcom_gds.dat
- n2o5-uptake-data/Fig2/scattering/rep06run07/
- n2o5-uptake-data/Fig2/scattering/rep06run07/relcom_gds.dat
- n2o5-uptake-data/Fig2/scattering/rep09run20/
- n2o5-uptake-data/Fig2/scattering/rep09run20/relcom_gds.dat
- n2o5-uptake-data/Fig2/scattering/rep01run12/
- n2o5-uptake-data/Fig2/scattering/rep01run12/relcom_gds.dat
- n2o5-uptake-data/Fig2/scattering/rep05run17/
- n2o5-uptake-data/Fig2/scattering/rep05run17/relcom_gds.dat
- n2o5-uptake-data/Fig2/scattering/rep02run02/
- n2o5-uptake-data/Fig2/scattering/rep02run02/relcom_gds.dat
- n2o5-uptake-data/Fig2/scattering/rep01run15/
- n2o5-uptake-data/Fig2/scattering/rep01run15/relcom_gds.dat
- n2o5-uptake-data/Fig2/scattering/rep02run05/
- n2o5-uptake-data/Fig2/scattering/rep02run05/relcom_gds.dat
- n2o5-uptake-data/Fig2/scattering/rep09run18/
- n2o5-uptake-data/Fig2/scattering/rep09run18/relcom_gds.dat
- n2o5-uptake-data/Fig2/scattering/rep10run09/
- n2o5-uptake-data/Fig2/scattering/rep10run09/relcom_gds.dat
- n2o5-uptake-data/Fig2/scattering/rep05run10/
- n2o5-uptake-data/Fig2/scattering/rep05run10/relcom_gds.dat
- n2o5-uptake-data/Fig2/scattering/rep09run11/
- n2o5-uptake-data/Fig2/scattering/rep09run11/relcom_gds.dat
- n2o5-uptake-data/Fig2/scattering/rep01run23/
- n2o5-uptake-data/Fig2/scattering/rep01run23/relcom_gds.dat
- n2o5-uptake-data/Fig2/scattering/rep05run19/
- n2o5-uptake-data/Fig2/scattering/rep05run19/relcom_gds.dat
- n2o5-uptake-data/Fig2/scattering/rep06run09/
- n2o5-uptake-data/Fig2/scattering/rep06run09/relcom_gds.dat
- n2o5-uptake-data/Fig2/scattering/rep10run07/
- n2o5-uptake-data/Fig2/scattering/rep10run07/relcom_gds.dat
- n2o5-uptake-data/Fig2/scattering/rep01run24/
- n2o5-uptake-data/Fig2/scattering/rep01run24/relcom_gds.dat
- n2o5-uptake-data/Fig2/scattering/rep09run16/
- n2o5-uptake-data/Fig2/scattering/rep09run16/relcom_gds.dat
- n2o5-uptake-data/Fig2/scattering/rep05run21/
- n2o5-uptake-data/Fig2/scattering/rep05run21/relcom_gds.dat
- n2o5-uptake-data/Fig2/scattering/rep04run21/
- n2o5-uptake-data/Fig2/scattering/rep04run21/relcom_gds.dat
- n2o5-uptake-data/Fig2/scattering/rep08run16/
- n2o5-uptake-data/Fig2/scattering/rep08run16/relcom_gds.dat
- n2o5-uptake-data/Fig2/scattering/rep07run09/
- n2o5-uptake-data/Fig2/scattering/rep07run09/relcom_gds.dat
- n2o5-uptake-data/Fig2/scattering/rep08run11/
- n2o5-uptake-data/Fig2/scattering/rep08run11/relcom_gds.dat
- n2o5-uptake-data/Fig2/scattering/rep04run19/
- n2o5-uptake-data/Fig2/scattering/rep04run19/relcom_gds.dat
- n2o5-uptake-data/Fig2/scattering/rep03run05/
- n2o5-uptake-data/Fig2/scattering/rep03run05/relcom_gds.dat
- n2o5-uptake-data/Fig2/scattering/rep08run18/
- n2o5-uptake-data/Fig2/scattering/rep08run18/relcom_gds.dat
- n2o5-uptake-data/Fig2/scattering/rep04run10/
- n2o5-uptake-data/Fig2/scattering/rep04run10/relcom_gds.dat
- n2o5-uptake-data/Fig2/scattering/rep04run17/
- n2o5-uptake-data/Fig2/scattering/rep04run17/relcom_gds.dat
- n2o5-uptake-data/Fig2/scattering/rep03run02/
- n2o5-uptake-data/Fig2/scattering/rep03run02/relcom_gds.dat
- n2o5-uptake-data/Fig2/scattering/rep07run07/
- n2o5-uptake-data/Fig2/scattering/rep07run07/relcom_gds.dat
- n2o5-uptake-data/Fig2/scattering/rep08run20/
- n2o5-uptake-data/Fig2/scattering/rep08run20/relcom_gds.dat
- n2o5-uptake-data/Fig2/scattering/rep03run03/
- n2o5-uptake-data/Fig2/scattering/rep03run03/relcom_gds.dat
- n2o5-uptake-data/Fig2/scattering/rep04run16/
- n2o5-uptake-data/Fig2/scattering/rep04run16/relcom_gds.dat
- n2o5-uptake-data/Fig2/scattering/rep08run21/
- n2o5-uptake-data/Fig2/scattering/rep08run21/relcom_gds.dat
- n2o5-uptake-data/Fig2/scattering/rep07run06/
- n2o5-uptake-data/Fig2/scattering/rep07run06/relcom_gds.dat
- n2o5-uptake-data/Fig2/scattering/rep04run11/
- n2o5-uptake-data/Fig2/scattering/rep04run11/relcom_gds.dat
- n2o5-uptake-data/Fig2/scattering/rep08run19/
- n2o5-uptake-data/Fig2/scattering/rep08run19/relcom_gds.dat
- n2o5-uptake-data/Fig2/scattering/rep03run04/
- n2o5-uptake-data/Fig2/scattering/rep03run04/relcom_gds.dat
- n2o5-uptake-data/Fig2/scattering/rep07run01/
- n2o5-uptake-data/Fig2/scattering/rep07run01/relcom_gds.dat
- n2o5-uptake-data/Fig2/scattering/rep07run08/
- n2o5-uptake-data/Fig2/scattering/rep07run08/relcom_gds.dat
- n2o5-uptake-data/Fig2/scattering/rep04run18/
- n2o5-uptake-data/Fig2/scattering/rep04run18/relcom_gds.dat
- n2o5-uptake-data/Fig2/scattering/rep08run10/
- n2o5-uptake-data/Fig2/scattering/rep08run10/relcom_gds.dat
- n2o5-uptake-data/Fig2/scattering/rep04run20/
- n2o5-uptake-data/Fig2/scattering/rep04run20/relcom_gds.dat
- n2o5-uptake-data/Fig2/scattering/rep08run17/
- n2o5-uptake-data/Fig2/scattering/rep08run17/relcom_gds.dat
- n2o5-uptake-data/Fig2/scattering/rep07run12/
- n2o5-uptake-data/Fig2/scattering/rep07run12/relcom_gds.dat
- n2o5-uptake-data/Fig2/scattering/rep03run17/
- n2o5-uptake-data/Fig2/scattering/rep03run17/relcom_gds.dat
- n2o5-uptake-data/Fig2/scattering/rep04run02/
- n2o5-uptake-data/Fig2/scattering/rep04run02/relcom_gds.dat
- n2o5-uptake-data/Fig2/scattering/rep07run15/
- n2o5-uptake-data/Fig2/scattering/rep07run15/relcom_gds.dat
- n2o5-uptake-data/Fig2/scattering/rep04run05/
- n2o5-uptake-data/Fig2/scattering/rep04run05/relcom_gds.dat
- n2o5-uptake-data/Fig2/scattering/rep03run10/
- n2o5-uptake-data/Fig2/scattering/rep03run10/relcom_gds.dat
- n2o5-uptake-data/Fig2/scattering/rep07run23/
- n2o5-uptake-data/Fig2/scattering/rep07run23/relcom_gds.dat
- n2o5-uptake-data/Fig2/scattering/rep08run04/
- n2o5-uptake-data/Fig2/scattering/rep08run04/relcom_gds.dat
- n2o5-uptake-data/Fig2/scattering/rep03run19/
- n2o5-uptake-data/Fig2/scattering/rep03run19/relcom_gds.dat
- n2o5-uptake-data/Fig2/scattering/rep08run03/
- n2o5-uptake-data/Fig2/scattering/rep08run03/relcom_gds.dat
- n2o5-uptake-data/Fig2/scattering/rep07run24/
- n2o5-uptake-data/Fig2/scattering/rep07run24/relcom_gds.dat
- n2o5-uptake-data/Fig2/scattering/rep03run21/
- n2o5-uptake-data/Fig2/scattering/rep03run21/relcom_gds.dat
- n2o5-uptake-data/Fig2/scattering/rep07run25/
- n2o5-uptake-data/Fig2/scattering/rep07run25/relcom_gds.dat
- n2o5-uptake-data/Fig2/scattering/rep08run02/
- n2o5-uptake-data/Fig2/scattering/rep08run02/relcom_gds.dat
- n2o5-uptake-data/Fig2/scattering/rep03run20/
- n2o5-uptake-data/Fig2/scattering/rep03run20/relcom_gds.dat
- n2o5-uptake-data/Fig2/scattering/rep03run18/
- n2o5-uptake-data/Fig2/scattering/rep03run18/relcom_gds.dat
- n2o5-uptake-data/Fig2/scattering/rep08run05/
- n2o5-uptake-data/Fig2/scattering/rep08run05/relcom_gds.dat
- n2o5-uptake-data/Fig2/scattering/rep07run22/
- n2o5-uptake-data/Fig2/scattering/rep07run22/relcom_gds.dat
- n2o5-uptake-data/Fig2/scattering/rep07run14/
- n2o5-uptake-data/Fig2/scattering/rep07run14/relcom_gds.dat
- n2o5-uptake-data/Fig2/scattering/rep03run11/
- n2o5-uptake-data/Fig2/scattering/rep03run11/relcom_gds.dat
- n2o5-uptake-data/Fig2/scattering/rep04run04/
- n2o5-uptake-data/Fig2/scattering/rep04run04/relcom_gds.dat
- n2o5-uptake-data/Fig2/scattering/rep07run13/
- n2o5-uptake-data/Fig2/scattering/rep07run13/relcom_gds.dat
- n2o5-uptake-data/Fig2/scattering/rep04run03/
- n2o5-uptake-data/Fig2/scattering/rep04run03/relcom_gds.dat
- n2o5-uptake-data/Fig2/scattering/rep03run16/
- n2o5-uptake-data/Fig2/scattering/rep03run16/relcom_gds.dat
- n2o5-uptake-data/Fig2/scattering/rep05run03/
- n2o5-uptake-data/Fig2/scattering/rep05run03/relcom_gds.dat
- n2o5-uptake-data/Fig2/scattering/rep02run16/
- n2o5-uptake-data/Fig2/scattering/rep02run16/relcom_gds.dat
- n2o5-uptake-data/Fig2/scattering/rep10run25/
- n2o5-uptake-data/Fig2/scattering/rep10run25/relcom_gds.dat
- n2o5-uptake-data/Fig2/scattering/rep06run13/
- n2o5-uptake-data/Fig2/scattering/rep06run13/relcom_gds.dat
- n2o5-uptake-data/Fig2/scattering/rep01run06/
- n2o5-uptake-data/Fig2/scattering/rep01run06/relcom_gds.dat
- n2o5-uptake-data/Fig2/scattering/rep02run11/
- n2o5-uptake-data/Fig2/scattering/rep02run11/relcom_gds.dat
- n2o5-uptake-data/Fig2/scattering/rep05run04/
- n2o5-uptake-data/Fig2/scattering/rep05run04/relcom_gds.dat
- n2o5-uptake-data/Fig2/scattering/rep01run01/
- n2o5-uptake-data/Fig2/scattering/rep01run01/relcom_gds.dat
- n2o5-uptake-data/Fig2/scattering/rep06run14/
- n2o5-uptake-data/Fig2/scattering/rep06run14/relcom_gds.dat
- n2o5-uptake-data/Fig2/scattering/rep10run22/
- n2o5-uptake-data/Fig2/scattering/rep10run22/relcom_gds.dat
- n2o5-uptake-data/Fig2/scattering/rep01run08/
- n2o5-uptake-data/Fig2/scattering/rep01run08/relcom_gds.dat
- n2o5-uptake-data/Fig2/scattering/rep02run18/
- n2o5-uptake-data/Fig2/scattering/rep02run18/relcom_gds.dat
- n2o5-uptake-data/Fig2/scattering/rep09run05/
- n2o5-uptake-data/Fig2/scattering/rep09run05/relcom_gds.dat
- n2o5-uptake-data/Fig2/scattering/rep06run22/
- n2o5-uptake-data/Fig2/scattering/rep06run22/relcom_gds.dat
- n2o5-uptake-data/Fig2/scattering/rep10run14/
- n2o5-uptake-data/Fig2/scattering/rep10run14/relcom_gds.dat
- n2o5-uptake-data/Fig2/scattering/rep02run20/
- n2o5-uptake-data/Fig2/scattering/rep02run20/relcom_gds.dat
- n2o5-uptake-data/Fig2/scattering/rep10run13/
- n2o5-uptake-data/Fig2/scattering/rep10run13/relcom_gds.dat
- n2o5-uptake-data/Fig2/scattering/rep06run25/
- n2o5-uptake-data/Fig2/scattering/rep06run25/relcom_gds.dat
- n2o5-uptake-data/Fig2/scattering/rep09run02/
- n2o5-uptake-data/Fig2/scattering/rep09run02/relcom_gds.dat
- n2o5-uptake-data/Fig2/scattering/rep02run21/
- n2o5-uptake-data/Fig2/scattering/rep02run21/relcom_gds.dat
- n2o5-uptake-data/Fig2/scattering/rep09run03/
- n2o5-uptake-data/Fig2/scattering/rep09run03/relcom_gds.dat
- n2o5-uptake-data/Fig2/scattering/rep06run24/
- n2o5-uptake-data/Fig2/scattering/rep06run24/relcom_gds.dat
- n2o5-uptake-data/Fig2/scattering/rep10run12/
- n2o5-uptake-data/Fig2/scattering/rep10run12/relcom_gds.dat
- n2o5-uptake-data/Fig2/scattering/rep01run09/
- n2o5-uptake-data/Fig2/scattering/rep01run09/relcom_gds.dat
- n2o5-uptake-data/Fig2/scattering/rep10run15/
- n2o5-uptake-data/Fig2/scattering/rep10run15/relcom_gds.dat
- n2o5-uptake-data/Fig2/scattering/rep06run23/
- n2o5-uptake-data/Fig2/scattering/rep06run23/relcom_gds.dat
- n2o5-uptake-data/Fig2/scattering/rep09run04/
- n2o5-uptake-data/Fig2/scattering/rep09run04/relcom_gds.dat
- n2o5-uptake-data/Fig2/scattering/rep02run19/
- n2o5-uptake-data/Fig2/scattering/rep02run19/relcom_gds.dat
- n2o5-uptake-data/Fig2/scattering/rep05run05/
- n2o5-uptake-data/Fig2/scattering/rep05run05/relcom_gds.dat
- n2o5-uptake-data/Fig2/scattering/rep02run10/
- n2o5-uptake-data/Fig2/scattering/rep02run10/relcom_gds.dat
- n2o5-uptake-data/Fig2/scattering/rep10run23/
- n2o5-uptake-data/Fig2/scattering/rep10run23/relcom_gds.dat
- n2o5-uptake-data/Fig2/scattering/rep06run15/
- n2o5-uptake-data/Fig2/scattering/rep06run15/relcom_gds.dat
- n2o5-uptake-data/Fig2/scattering/rep02run17/
- n2o5-uptake-data/Fig2/scattering/rep02run17/relcom_gds.dat
- n2o5-uptake-data/Fig2/scattering/rep05run02/
- n2o5-uptake-data/Fig2/scattering/rep05run02/relcom_gds.dat
- n2o5-uptake-data/Fig2/scattering/rep01run07/
- n2o5-uptake-data/Fig2/scattering/rep01run07/relcom_gds.dat
- n2o5-uptake-data/Fig2/scattering/rep06run12/
- n2o5-uptake-data/Fig2/scattering/rep06run12/relcom_gds.dat
- n2o5-uptake-data/Fig2/scattering/rep10run24/
- n2o5-uptake-data/Fig2/scattering/rep10run24/relcom_gds.dat
- n2o5-uptake-data/Fig2/scattering/rep10run02/
- n2o5-uptake-data/Fig2/scattering/rep10run02/relcom_gds.dat
- n2o5-uptake-data/Fig2/scattering/rep09run13/
- n2o5-uptake-data/Fig2/scattering/rep09run13/relcom_gds.dat
- n2o5-uptake-data/Fig2/scattering/rep01run21/
- n2o5-uptake-data/Fig2/scattering/rep01run21/relcom_gds.dat
- n2o5-uptake-data/Fig2/scattering/rep05run24/
- n2o5-uptake-data/Fig2/scattering/rep05run24/relcom_gds.dat
- n2o5-uptake-data/Fig2/scattering/rep02run09/
- n2o5-uptake-data/Fig2/scattering/rep02run09/relcom_gds.dat
- n2o5-uptake-data/Fig2/scattering/rep09run14/
- n2o5-uptake-data/Fig2/scattering/rep09run14/relcom_gds.dat
- n2o5-uptake-data/Fig2/scattering/rep10run05/
- n2o5-uptake-data/Fig2/scattering/rep10run05/relcom_gds.dat
- n2o5-uptake-data/Fig2/scattering/rep01run19/
- n2o5-uptake-data/Fig2/scattering/rep01run19/relcom_gds.dat
- n2o5-uptake-data/Fig2/scattering/rep05run23/
- n2o5-uptake-data/Fig2/scattering/rep05run23/relcom_gds.dat
- n2o5-uptake-data/Fig2/scattering/rep09run22/
- n2o5-uptake-data/Fig2/scattering/rep09run22/relcom_gds.dat
- n2o5-uptake-data/Fig2/scattering/rep01run10/
- n2o5-uptake-data/Fig2/scattering/rep01run10/relcom_gds.dat
- n2o5-uptake-data/Fig2/scattering/rep06run05/
[truncated: 314 more entries]
