# Supplementary material for: Uptake of N2O5 by aqueous aerosol unveiled using chemically accurate many-body potentials
Source: Nat Commun. 2022 Mar 10;13:1266. doi: 10.1038/s41467-022-28697-8 (PMC8913772; doi:10.1038/s41467-022-28697-8)
Supplement: Supplementary file 3 — Source Data [file 41467_2022_28697_MOESM3_ESM.zip › n2o5-uptake-data/Sample_Input/scattering/mbx.json]

{
   "Note" : "This is a cofiguration file",
   "MBX" : { 
       "box" : [21.0,0.0,0.0,0.0,21.0,0.0,0.0,0.0,21.0],
       "twobody_cutoff"   : 12.0,
       "threebody_cutoff" : 5.0, 
       "max_n_eval_1b"    : 500,
       "max_n_eval_2b"    : 500,
       "max_n_eval_3b"    : 500,
       "dipole_tolerance" : 1E-16,
       "dipole_max_it"    : 100,
       "dipole_method"     : "aspc",
       "alpha_ewald_elec" : 0.6,
       "grid_density_elec" : 2.5,
       "spline_order_elec" : 6,
       "alpha_ewald_disp" : 0.6,
       "grid_density_disp" : 2.5,
       "spline_order_disp" : 6,
       "ttm_pairs" : [["n2o5","n2o5"],["n2o5","h2o"]],
       "ignore_2b_poly" : [["n2o5","n2o5"]],
       "ignore_3b_poly" : []
   } ,  
   "i-pi" : {
       "port" : 34567,
       "localhost" : "localhost2"
   }
}
