# Supplementary material for: Uptake of N2O5 by aqueous aerosol unveiled using chemically accurate many-body potentials
Source: Nat Commun. 2022 Mar 10;13:1266. doi: 10.1038/s41467-022-28697-8 (PMC8913772; doi:10.1038/s41467-022-28697-8)
Supplement: Supplementary file 3 — Source Data [file 41467_2022_28697_MOESM3_ESM.zip › n2o5-uptake-data/Sample_Input/scattering/n2o5_h2o-slab.prmtop]

%VERSION  VERSION_STAMP = V0001.000  DATE = 03/13/20  10:49:13                  
%FLAG TITLE                                                                     
%FORMAT(20a4)                                                                   
default_name                                                                    
%FLAG POINTERS                                                                  
%FORMAT(10I8)                                                                   
    1606       5    1599       6       0       7       0       4       0       0
    2151     534       6       7       4       4       3       1       5       1
       0       0       0       0       0       0       0       1       7       0
       0
%FLAG ATOM_NAME                                                                 
%FORMAT(20a4)                                                                   
O   N   N1  O1  O2  O3  O4  O   H1  H2  O   H1  H2  O   H1  H2  O   H1  H2  O   
H1  H2  O   H1  H2  O   H1  H2  O   H1  H2  O   H1  H2  O   H1  H2  O   H1  H2  
O   H1  H2  O   H1  H2  O   H1  H2  O   H1  H2  O   H1  H2  O   H1  H2  O   H1  
H2  O   H1  H2  O   H1  H2  O   H1  H2  O   H1  H2  O   H1  H2  O   H1  H2  O   
H1  H2  O   H1  H2  O   H1  H2  O   H1  H2  O   H1  H2  O   H1  H2  O   H1  H2  
O   H1  H2  O   H1  H2  O   H1  H2  O   H1  H2  O   H1  H2  O   H1  H2  O   H1  
H2  O   H1  H2  O   H1  H2  O   H1  H2  O   H1  H2  O   H1  H2  O   H1  H2  O   
H1  H2  O   H1  H2  O   H1  H2  O   H1  H2  O   H1  H2  O   H1  H2  O   H1  H2  
O   H1  H2  O   H1  H2  O   H1  H2  O   H1  H2  O   H1  H2  O   H1  H2  O   H1  
H2  O   H1  H2  O   H1  H2  O   H1  H2  O   H1  H2  O   H1  H2  O   H1  H2  O   
H1  H2  O   H1  H2  O   H1  H2  O   H1  H2  O   H1  H2  O   H1  H2  O   H1  H2  
O   H1  H2  O   H1  H2  O   H1  H2  O   H1  H2  O   H1  H2  O   H1  H2  O   H1  
H2  O   H1  H2  O   H1  H2  O   H1  H2  O   H1  H2  O   H1  H2  O   H1  H2  O   
H1  H2  O   H1  H2  O   H1  H2  O   H1  H2  O   H1  H2  O   H1  H2  O   H1  H2  
O   H1  H2  O   H1  H2  O   H1  H2  O   H1  H2  O   H1  H2  O   H1  H2  O   H1  
H2  O   H1  H2  O   H1  H2  O   H1  H2  O   H1  H2  O   H1  H2  O   H1  H2  O   
H1  H2  O   H1  H2  O   H1  H2  O   H1  H2  O   H1  H2  O   H1  H2  O   H1  H2  
O   H1  H2  O   H1  H2  O   H1  H2  O   H1  H2  O   H1  H2  O   H1  H2  O   H1  
H2  O   H1  H2  O   H1  H2  O   H1  H2  O   H1  H2  O   H1  H2  O   H1  H2  O   
H1  H2  O   H1  H2  O   H1  H2  O   H1  H2  O   H1  H2  O   H1  H2  O   H1  H2  
O   H1  H2  O   H1  H2  O   H1  H2  O   H1  H2  O   H1  H2  O   H1  H2  O   H1  
H2  O   H1  H2  O   H1  H2  O   H1  H2  O   H1  H2  O   H1  H2  O   H1  H2  O   
H1  H2  O   H1  H2  O   H1  H2  O   H1  H2  O   H1  H2  O   H1  H2  O   H1  H2  
O   H1  H2  O   H1  H2  O   H1  H2  O   H1  H2  O   H1  H2  O   H1  H2  O   H1  
H2  O   H1  H2  O   H1  H2  O   H1  H2  O   H1  H2  O   H1  H2  O   H1  H2  O   
H1  H2  O   H1  H2  O   H1  H2  O   H1  H2  O   H1  H2  O   H1  H2  O   H1  H2  
O   H1  H2  O   H1  H2  O   H1  H2  O   H1  H2  O   H1  H2  O   H1  H2  O   H1  
H2  O   H1  H2  O   H1  H2  O   H1  H2  O   H1  H2  O   H1  H2  O   H1  H2  O   
H1  H2  O   H1  H2  O   H1  H2  O   H1  H2  O   H1  H2  O   H1  H2  O   H1  H2  
O   H1  H2  O   H1  H2  O   H1  H2  O   H1  H2  O   H1  H2  O   H1  H2  O   H1  
H2  O   H1  H2  O   H1  H2  O   H1  H2  O   H1  H2  O   H1  H2  O   H1  H2  O   
H1  H2  O   H1  H2  O   H1  H2  O   H1  H2  O   H1  H2  O   H1  H2  O   H1  H2  
O   H1  H2  O   H1  H2  O   H1  H2  O   H1  H2  O   H1  H2  O   H1  H2  O   H1  
H2  O   H1  H2  O   H1  H2  O   H1  H2  O   H1  H2  O   H1  H2  O   H1  H2  O   
H1  H2  O   H1  H2  O   H1  H2  O   H1  H2  O   H1  H2  O   H1  H2  O   H1  H2  
O   H1  H2  O   H1  H2  O   H1  H2  O   H1  H2  O   H1  H2  O   H1  H2  O   H1  
H2  O   H1  H2  O   H1  H2  O   H1  H2  O   H1  H2  O   H1  H2  O   H1  H2  O   
H1  H2  O   H1  H2  O   H1  H2  O   H1  H2  O   H1  H2  O   H1  H2  O   H1  H2  
O   H1  H2  O   H1  H2  O   H1  H2  O   H1  H2  O   H1  H2  O   H1  H2  O   H1  
H2  O   H1  H2  O   H1  H2  O   H1  H2  O   H1  H2  O   H1  H2  O   H1  H2  O   
H1  H2  O   H1  H2  O   H1  H2  O   H1  H2  O   H1  H2  O   H1  H2  O   H1  H2  
O   H1  H2  O   H1  H2  O   H1  H2  O   H1  H2  O   H1  H2  O   H1  H2  O   H1  
H2  O   H1  H2  O   H1  H2  O   H1  H2  O   H1  H2  O   H1  H2  O   H1  H2  O   
H1  H2  O   H1  H2  O   H1  H2  O   H1  H2  O   H1  H2  O   H1  H2  O   H1  H2  
O   H1  H2  O   H1  H2  O   H1  H2  O   H1  H2  O   H1  H2  O   H1  H2  O   H1  
H2  O   H1  H2  O   H1  H2  O   H1  H2  O   H1  H2  O   H1  H2  O   H1  H2  O   
H1  H2  O   H1  H2  O   H1  H2  O   H1  H2  O   H1  H2  O   H1  H2  O   H1  H2  
O   H1  H2  O   H1  H2  O   H1  H2  O   H1  H2  O   H1  H2  O   H1  H2  O   H1  
H2  O   H1  H2  O   H1  H2  O   H1  H2  O   H1  H2  O   H1  H2  O   H1  H2  O   
H1  H2  O   H1  H2  O   H1  H2  O   H1  H2  O   H1  H2  O   H1  H2  O   H1  H2  
O   H1  H2  O   H1  H2  O   H1  H2  O   H1  H2  O   H1  H2  O   H1  H2  O   H1  
H2  O   H1  H2  O   H1  H2  O   H1  H2  O   H1  H2  O   H1  H2  O   H1  H2  O   
H1  H2  O   H1  H2  O   H1  H2  O   H1  H2  O   H1  H2  O   H1  H2  O   H1  H2  
O   H1  H2  O   H1  H2  O   H1  H2  O   H1  H2  O   H1  H2  O   H1  H2  O   H1  
H2  O   H1  H2  O   H1  H2  O   H1  H2  O   H1  H2  O   H1  H2  O   H1  H2  O   
H1  H2  O   H1  H2  O   H1  H2  O   H1  H2  O   H1  H2  O   H1  H2  O   H1  H2  
O   H1  H2  O   H1  H2  O   H1  H2  O   H1  H2  O   H1  H2  O   H1  H2  O   H1  
H2  O   H1  H2  O   H1  H2  O   H1  H2  O   H1  H2  O   H1  H2  O   H1  H2  O   
H1  H2  O   H1  H2  O   H1  H2  O   H1  H2  O   H1  H2  O   H1  H2  O   H1  H2  
O   H1  H2  O   H1  H2  O   H1  H2  O   H1  H2  O   H1  H2  O   H1  H2  O   H1  
H2  O   H1  H2  O   H1  H2  O   H1  H2  O   H1  H2  O   H1  H2  O   H1  H2  O   
H1  H2  O   H1  H2  O   H1  H2  O   H1  H2  O   H1  H2  O   H1  H2  O   H1  H2  
O   H1  H2  O   H1  H2  O   H1  H2  O   H1  H2  O   H1  H2  O   H1  H2  O   H1  
H2  O   H1  H2  O   H1  H2  O   H1  H2  O   H1  H2  O   H1  H2  O   H1  H2  O   
H1  H2  O   H1  H2  O   H1  H2  O   H1  H2  O   H1  H2  O   H1  H2  O   H1  H2  
O   H1  H2  O   H1  H2  O   H1  H2  O   H1  H2  O   H1  H2  O   H1  H2  O   H1  
H2  O   H1  H2  O   H1  H2  O   H1  H2  O   H1  H2  O   H1  H2  O   H1  H2  O   
H1  H2  O   H1  H2  O   H1  H2  O   H1  H2  O   H1  H2  O   H1  H2  O   H1  H2  
O   H1  H2  O   H1  H2  O   H1  H2  O   H1  H2  O   H1  H2  O   H1  H2  O   H1  
H2  O   H1  H2  O   H1  H2  O   H1  H2  O   H1  H2  O   H1  H2  O   H1  H2  O   
H1  H2  O   H1  H2  O   H1  H2  O   H1  H2  O   H1  H2  O   H1  H2  O   H1  H2  
O   H1  H2  O   H1  H2  O   H1  H2  O   H1  H2  O   H1  H2  O   H1  H2  O   H1  
H2  O   H1  H2  O   H1  H2  O   H1  H2  O   H1  H2  O   H1  H2  O   H1  H2  O   
H1  H2  O   H1  H2  O   H1  H2  O   H1  H2  O   H1  H2  O   H1  H2  O   H1  H2  
O   H1  H2  O   H1  H2  O   H1  H2  O   H1  H2  O   H1  H2  O   H1  H2  O   H1  
H2  O   H1  H2  O   H1  H2  O   H1  H2  O   H1  H2  O   H1  H2  O   H1  H2  O   
H1  H2  O   H1  H2  O   H1  H2  O   H1  H2  O   H1  H2  O   H1  H2  O   H1  H2  
O   H1  H2  O   H1  H2  O   H1  H2  O   H1  H2  O   H1  H2  O   H1  H2  O   H1  
H2  O   H1  H2  O   H1  H2  O   H1  H2  O   H1  H2  O   H1  H2  O   H1  H2  O   
H1  H2  O   H1  H2  O   H1  H2  O   H1  H2  O   H1  H2  O   H1  H2  O   H1  H2  
O   H1  H2  O   H1  H2  
%FLAG CHARGE                                                                    
%FORMAT(5E16.8)                                                                 
 -6.78598452E+00  7.29256446E+00  7.29256446E+00 -1.94978610E+00 -1.94978610E+00
 -1.94978610E+00 -1.94978610E+00 -1.51973982E+01  7.59869910E+00  7.59869910E+00
 -1.51973982E+01  7.59869910E+00  7.59869910E+00 -1.51973982E+01  7.59869910E+00
  7.59869910E+00 -1.51973982E+01  7.59869910E+00  7.59869910E+00 -1.51973982E+01
  7.59869910E+00  7.59869910E+00 -1.51973982E+01  7.59869910E+00  7.59869910E+00
 -1.51973982E+01  7.59869910E+00  7.59869910E+00 -1.51973982E+01  7.59869910E+00
  7.59869910E+00 -1.51973982E+01  7.59869910E+00  7.59869910E+00 -1.51973982E+01
  7.59869910E+00  7.59869910E+00 -1.51973982E+01  7.59869910E+00  7.59869910E+00
 -1.51973982E+01  7.59869910E+00  7.59869910E+00 -1.51973982E+01  7.59869910E+00
  7.59869910E+00 -1.51973982E+01  7.59869910E+00  7.59869910E+00 -1.51973982E+01
  7.59869910E+00  7.59869910E+00 -1.51973982E+01  7.59869910E+00  7.59869910E+00
 -1.51973982E+01  7.59869910E+00  7.59869910E+00 -1.51973982E+01  7.59869910E+00
  7.59869910E+00 -1.51973982E+01  7.59869910E+00  7.59869910E+00 -1.51973982E+01
  7.59869910E+00  7.59869910E+00 -1.51973982E+01  7.59869910E+00  7.59869910E+00
 -1.51973982E+01  7.59869910E+00  7.59869910E+00 -1.51973982E+01  7.59869910E+00
  7.59869910E+00 -1.51973982E+01  7.59869910E+00  7.59869910E+00 -1.51973982E+01
  7.59869910E+00  7.59869910E+00 -1.51973982E+01  7.59869910E+00  7.59869910E+00
 -1.51973982E+01  7.59869910E+00  7.59869910E+00 -1.51973982E+01  7.59869910E+00
  7.59869910E+00 -1.51973982E+01  7.59869910E+00  7.59869910E+00 -1.51973982E+01
  7.59869910E+00  7.59869910E+00 -1.51973982E+01  7.59869910E+00  7.59869910E+00
 -1.51973982E+01  7.59869910E+00  7.59869910E+00 -1.51973982E+01  7.59869910E+00
  7.59869910E+00 -1.51973982E+01  7.59869910E+00  7.59869910E+00 -1.51973982E+01
  7.59869910E+00  7.59869910E+00 -1.51973982E+01  7.59869910E+00  7.59869910E+00
 -1.51973982E+01  7.59869910E+00  7.59869910E+00 -1.51973982E+01  7.59869910E+00
  7.59869910E+00 -1.51973982E+01  7.59869910E+00  7.59869910E+00 -1.51973982E+01
  7.59869910E+00  7.59869910E+00 -1.51973982E+01  7.59869910E+00  7.59869910E+00
 -1.51973982E+01  7.59869910E+00  7.59869910E+00 -1.51973982E+01  7.59869910E+00
  7.59869910E+00 -1.51973982E+01  7.59869910E+00  7.59869910E+00 -1.51973982E+01
  7.59869910E+00  7.59869910E+00 -1.51973982E+01  7.59869910E+00  7.59869910E+00
 -1.51973982E+01  7.59869910E+00  7.59869910E+00 -1.51973982E+01  7.59869910E+00
  7.59869910E+00 -1.51973982E+01  7.59869910E+00  7.59869910E+00 -1.51973982E+01
  7.59869910E+00  7.59869910E+00 -1.51973982E+01  7.59869910E+00  7.59869910E+00
 -1.51973982E+01  7.59869910E+00  7.59869910E+00 -1.51973982E+01  7.59869910E+00
  7.59869910E+00 -1.51973982E+01  7.59869910E+00  7.59869910E+00 -1.51973982E+01
  7.59869910E+00  7.59869910E+00 -1.51973982E+01  7.59869910E+00  7.59869910E+00
 -1.51973982E+01  7.59869910E+00  7.59869910E+00 -1.51973982E+01  7.59869910E+00
  7.59869910E+00 -1.51973982E+01  7.59869910E+00  7.59869910E+00 -1.51973982E+01
  7.59869910E+00  7.59869910E+00 -1.51973982E+01  7.59869910E+00  7.59869910E+00
 -1.51973982E+01  7.59869910E+00  7.59869910E+00 -1.51973982E+01  7.59869910E+00
  7.59869910E+00 -1.51973982E+01  7.59869910E+00  7.59869910E+00 -1.51973982E+01
  7.59869910E+00  7.59869910E+00 -1.51973982E+01  7.59869910E+00  7.59869910E+00
 -1.51973982E+01  7.59869910E+00  7.59869910E+00 -1.51973982E+01  7.59869910E+00
  7.59869910E+00 -1.51973982E+01  7.59869910E+00  7.59869910E+00 -1.51973982E+01
  7.59869910E+00  7.59869910E+00 -1.51973982E+01  7.59869910E+00  7.59869910E+00
 -1.51973982E+01  7.59869910E+00  7.59869910E+00 -1.51973982E+01  7.59869910E+00
  7.59869910E+00 -1.51973982E+01  7.59869910E+00  7.59869910E+00 -1.51973982E+01
  7.59869910E+00  7.59869910E+00 -1.51973982E+01  7.59869910E+00  7.59869910E+00
 -1.51973982E+01  7.59869910E+00  7.59869910E+00 -1.51973982E+01  7.59869910E+00
  7.59869910E+00 -1.51973982E+01  7.59869910E+00  7.59869910E+00 -1.51973982E+01
  7.59869910E+00  7.59869910E+00 -1.51973982E+01  7.59869910E+00  7.59869910E+00
 -1.51973982E+01  7.59869910E+00  7.59869910E+00 -1.51973982E+01  7.59869910E+00
  7.59869910E+00 -1.51973982E+01  7.59869910E+00  7.59869910E+00 -1.51973982E+01
  7.59869910E+00  7.59869910E+00 -1.51973982E+01  7.59869910E+00  7.59869910E+00
 -1.51973982E+01  7.59869910E+00  7.59869910E+00 -1.51973982E+01  7.59869910E+00
  7.59869910E+00 -1.51973982E+01  7.59869910E+00  7.59869910E+00 -1.51973982E+01
  7.59869910E+00  7.59869910E+00 -1.51973982E+01  7.59869910E+00  7.59869910E+00
 -1.51973982E+01  7.59869910E+00  7.59869910E+00 -1.51973982E+01  7.59869910E+00
  7.59869910E+00 -1.51973982E+01  7.59869910E+00  7.59869910E+00 -1.51973982E+01
  7.59869910E+00  7.59869910E+00 -1.51973982E+01  7.59869910E+00  7.59869910E+00
 -1.51973982E+01  7.59869910E+00  7.59869910E+00 -1.51973982E+01  7.59869910E+00
  7.59869910E+00 -1.51973982E+01  7.59869910E+00  7.59869910E+00 -1.51973982E+01
  7.59869910E+00  7.59869910E+00 -1.51973982E+01  7.59869910E+00  7.59869910E+00
 -1.51973982E+01  7.59869910E+00  7.59869910E+00 -1.51973982E+01  7.59869910E+00
  7.59869910E+00 -1.51973982E+01  7.59869910E+00  7.59869910E+00 -1.51973982E+01
  7.59869910E+00  7.59869910E+00 -1.51973982E+01  7.59869910E+00  7.59869910E+00
 -1.51973982E+01  7.59869910E+00  7.59869910E+00 -1.51973982E+01  7.59869910E+00
  7.59869910E+00 -1.51973982E+01  7.59869910E+00  7.59869910E+00 -1.51973982E+01
  7.59869910E+00  7.59869910E+00 -1.51973982E+01  7.59869910E+00  7.59869910E+00
 -1.51973982E+01  7.59869910E+00  7.59869910E+00 -1.51973982E+01  7.59869910E+00
  7.59869910E+00 -1.51973982E+01  7.59869910E+00  7.59869910E+00 -1.51973982E+01
  7.59869910E+00  7.59869910E+00 -1.51973982E+01  7.59869910E+00  7.59869910E+00
 -1.51973982E+01  7.59869910E+00  7.59869910E+00 -1.51973982E+01  7.59869910E+00
  7.59869910E+00 -1.51973982E+01  7.59869910E+00  7.59869910E+00 -1.51973982E+01
  7.59869910E+00  7.59869910E+00 -1.51973982E+01  7.59869910E+00  7.59869910E+00
 -1.51973982E+01  7.59869910E+00  7.59869910E+00 -1.51973982E+01  7.59869910E+00
  7.59869910E+00 -1.51973982E+01  7.59869910E+00  7.59869910E+00 -1.51973982E+01
  7.59869910E+00  7.59869910E+00 -1.51973982E+01  7.59869910E+00  7.59869910E+00
 -1.51973982E+01  7.59869910E+00  7.59869910E+00 -1.51973982E+01  7.59869910E+00
  7.59869910E+00 -1.51973982E+01  7.59869910E+00  7.59869910E+00 -1.51973982E+01
  7.59869910E+00  7.59869910E+00 -1.51973982E+01  7.59869910E+00  7.59869910E+00
 -1.51973982E+01  7.59869910E+00  7.59869910E+00 -1.51973982E+01  7.59869910E+00
  7.59869910E+00 -1.51973982E+01  7.59869910E+00  7.59869910E+00 -1.51973982E+01
  7.59869910E+00  7.59869910E+00 -1.51973982E+01  7.59869910E+00  7.59869910E+00
 -1.51973982E+01  7.59869910E+00  7.59869910E+00 -1.51973982E+01  7.59869910E+00
  7.59869910E+00 -1.51973982E+01  7.59869910E+00  7.59869910E+00 -1.51973982E+01
  7.59869910E+00  7.59869910E+00 -1.51973982E+01  7.59869910E+00  7.59869910E+00
 -1.51973982E+01  7.59869910E+00  7.59869910E+00 -1.51973982E+01  7.59869910E+00
  7.59869910E+00 -1.51973982E+01  7.59869910E+00  7.59869910E+00 -1.51973982E+01
  7.59869910E+00  7.59869910E+00 -1.51973982E+01  7.59869910E+00  7.59869910E+00
 -1.51973982E+01  7.59869910E+00  7.59869910E+00 -1.51973982E+01  7.59869910E+00
  7.59869910E+00 -1.51973982E+01  7.59869910E+00  7.59869910E+00 -1.51973982E+01
  7.59869910E+00  7.59869910E+00 -1.51973982E+01  7.59869910E+00  7.59869910E+00
 -1.51973982E+01  7.59869910E+00  7.59869910E+00 -1.51973982E+01  7.59869910E+00
  7.59869910E+00 -1.51973982E+01  7.59869910E+00  7.59869910E+00 -1.51973982E+01
  7.59869910E+00  7.59869910E+00 -1.51973982E+01  7.59869910E+00  7.59869910E+00
 -1.51973982E+01  7.59869910E+00  7.59869910E+00 -1.51973982E+01  7.59869910E+00
  7.59869910E+00 -1.51973982E+01  7.59869910E+00  7.59869910E+00 -1.51973982E+01
  7.59869910E+00  7.59869910E+00 -1.51973982E+01  7.59869910E+00  7.59869910E+00
 -1.51973982E+01  7.59869910E+00  7.59869910E+00 -1.51973982E+01  7.59869910E+00
  7.59869910E+00 -1.51973982E+01  7.59869910E+00  7.59869910E+00 -1.51973982E+01
  7.59869910E+00  7.59869910E+00 -1.51973982E+01  7.59869910E+00  7.59869910E+00
 -1.51973982E+01  7.59869910E+00  7.59869910E+00 -1.51973982E+01  7.59869910E+00
  7.59869910E+00 -1.51973982E+01  7.59869910E+00  7.59869910E+00 -1.51973982E+01
  7.59869910E+00  7.59869910E+00 -1.51973982E+01  7.59869910E+00  7.59869910E+00
 -1.51973982E+01  7.59869910E+00  7.59869910E+00 -1.51973982E+01  7.59869910E+00
  7.59869910E+00 -1.51973982E+01  7.59869910E+00  7.59869910E+00 -1.51973982E+01
  7.59869910E+00  7.59869910E+00 -1.51973982E+01  7.59869910E+00  7.59869910E+00
 -1.51973982E+01  7.59869910E+00  7.59869910E+00 -1.51973982E+01  7.59869910E+00
  7.59869910E+00 -1.51973982E+01  7.59869910E+00  7.59869910E+00 -1.51973982E+01
  7.59869910E+00  7.59869910E+00 -1.51973982E+01  7.59869910E+00  7.59869910E+00
 -1.51973982E+01  7.59869910E+00  7.59869910E+00 -1.51973982E+01  7.59869910E+00
  7.59869910E+00 -1.51973982E+01  7.59869910E+00  7.59869910E+00 -1.51973982E+01
  7.59869910E+00  7.59869910E+00 -1.51973982E+01  7.59869910E+00  7.59869910E+00
 -1.51973982E+01  7.59869910E+00  7.59869910E+00 -1.51973982E+01  7.59869910E+00
  7.59869910E+00 -1.51973982E+01  7.59869910E+00  7.59869910E+00 -1.51973982E+01
  7.59869910E+00  7.59869910E+00 -1.51973982E+01  7.59869910E+00  7.59869910E+00
 -1.51973982E+01  7.59869910E+00  7.59869910E+00 -1.51973982E+01  7.59869910E+00
  7.59869910E+00 -1.51973982E+01  7.59869910E+00  7.59869910E+00 -1.51973982E+01
  7.59869910E+00  7.59869910E+00 -1.51973982E+01  7.59869910E+00  7.59869910E+00
 -1.51973982E+01  7.59869910E+00  7.59869910E+00 -1.51973982E+01  7.59869910E+00
  7.59869910E+00 -1.51973982E+01  7.59869910E+00  7.59869910E+00 -1.51973982E+01
  7.59869910E+00  7.59869910E+00 -1.51973982E+01  7.59869910E+00  7.59869910E+00
 -1.51973982E+01  7.59869910E+00  7.59869910E+00 -1.51973982E+01  7.59869910E+00
  7.59869910E+00 -1.51973982E+01  7.59869910E+00  7.59869910E+00 -1.51973982E+01
  7.59869910E+00  7.59869910E+00 -1.51973982E+01  7.59869910E+00  7.59869910E+00
 -1.51973982E+01  7.59869910E+00  7.59869910E+00 -1.51973982E+01  7.59869910E+00
  7.59869910E+00 -1.51973982E+01  7.59869910E+00  7.59869910E+00 -1.51973982E+01
  7.59869910E+00  7.59869910E+00 -1.51973982E+01  7.59869910E+00  7.59869910E+00
 -1.51973982E+01  7.59869910E+00  7.59869910E+00 -1.51973982E+01  7.59869910E+00
  7.59869910E+00 -1.51973982E+01  7.59869910E+00  7.59869910E+00 -1.51973982E+01
  7.59869910E+00  7.59869910E+00 -1.51973982E+01  7.59869910E+00  7.59869910E+00
 -1.51973982E+01  7.59869910E+00  7.59869910E+00 -1.51973982E+01  7.59869910E+00
  7.59869910E+00 -1.51973982E+01  7.59869910E+00  7.59869910E+00 -1.51973982E+01
  7.59869910E+00  7.59869910E+00 -1.51973982E+01  7.59869910E+00  7.59869910E+00
 -1.51973982E+01  7.59869910E+00  7.59869910E+00 -1.51973982E+01  7.59869910E+00
  7.59869910E+00 -1.51973982E+01  7.59869910E+00  7.59869910E+00 -1.51973982E+01
  7.59869910E+00  7.59869910E+00 -1.51973982E+01  7.59869910E+00  7.59869910E+00
 -1.51973982E+01  7.59869910E+00  7.59869910E+00 -1.51973982E+01  7.59869910E+00
  7.59869910E+00 -1.51973982E+01  7.59869910E+00  7.59869910E+00 -1.51973982E+01
  7.59869910E+00  7.59869910E+00 -1.51973982E+01  7.59869910E+00  7.59869910E+00
 -1.51973982E+01  7.59869910E+00  7.59869910E+00 -1.51973982E+01  7.59869910E+00
  7.59869910E+00 -1.51973982E+01  7.59869910E+00  7.59869910E+00 -1.51973982E+01
  7.59869910E+00  7.59869910E+00 -1.51973982E+01  7.59869910E+00  7.59869910E+00
 -1.51973982E+01  7.59869910E+00  7.59869910E+00 -1.51973982E+01  7.59869910E+00
  7.59869910E+00 -1.51973982E+01  7.59869910E+00  7.59869910E+00 -1.51973982E+01
  7.59869910E+00  7.59869910E+00 -1.51973982E+01  7.59869910E+00  7.59869910E+00
 -1.51973982E+01  7.59869910E+00  7.59869910E+00 -1.51973982E+01  7.59869910E+00
  7.59869910E+00 -1.51973982E+01  7.59869910E+00  7.59869910E+00 -1.51973982E+01
  7.59869910E+00  7.59869910E+00 -1.51973982E+01  7.59869910E+00  7.59869910E+00
 -1.51973982E+01  7.59869910E+00  7.59869910E+00 -1.51973982E+01  7.59869910E+00
  7.59869910E+00 -1.51973982E+01  7.59869910E+00  7.59869910E+00 -1.51973982E+01
  7.59869910E+00  7.59869910E+00 -1.51973982E+01  7.59869910E+00  7.59869910E+00
 -1.51973982E+01  7.59869910E+00  7.59869910E+00 -1.51973982E+01  7.59869910E+00
  7.59869910E+00 -1.51973982E+01  7.59869910E+00  7.59869910E+00 -1.51973982E+01
  7.59869910E+00  7.59869910E+00 -1.51973982E+01  7.59869910E+00  7.59869910E+00
 -1.51973982E+01  7.59869910E+00  7.59869910E+00 -1.51973982E+01  7.59869910E+00
  7.59869910E+00 -1.51973982E+01  7.59869910E+00  7.59869910E+00 -1.51973982E+01
  7.59869910E+00  7.59869910E+00 -1.51973982E+01  7.59869910E+00  7.59869910E+00
 -1.51973982E+01  7.59869910E+00  7.59869910E+00 -1.51973982E+01  7.59869910E+00
  7.59869910E+00 -1.51973982E+01  7.59869910E+00  7.59869910E+00 -1.51973982E+01
  7.59869910E+00  7.59869910E+00 -1.51973982E+01  7.59869910E+00  7.59869910E+00
 -1.51973982E+01  7.59869910E+00  7.59869910E+00 -1.51973982E+01  7.59869910E+00
  7.59869910E+00 -1.51973982E+01  7.59869910E+00  7.59869910E+00 -1.51973982E+01
  7.59869910E+00  7.59869910E+00 -1.51973982E+01  7.59869910E+00  7.59869910E+00
 -1.51973982E+01  7.59869910E+00  7.59869910E+00 -1.51973982E+01  7.59869910E+00
  7.59869910E+00 -1.51973982E+01  7.59869910E+00  7.59869910E+00 -1.51973982E+01
  7.59869910E+00  7.59869910E+00 -1.51973982E+01  7.59869910E+00  7.59869910E+00
 -1.51973982E+01  7.59869910E+00  7.59869910E+00 -1.51973982E+01  7.59869910E+00
  7.59869910E+00 -1.51973982E+01  7.59869910E+00  7.59869910E+00 -1.51973982E+01
  7.59869910E+00  7.59869910E+00 -1.51973982E+01  7.59869910E+00  7.59869910E+00
 -1.51973982E+01  7.59869910E+00  7.59869910E+00 -1.51973982E+01  7.59869910E+00
  7.59869910E+00 -1.51973982E+01  7.59869910E+00  7.59869910E+00 -1.51973982E+01
  7.59869910E+00  7.59869910E+00 -1.51973982E+01  7.59869910E+00  7.59869910E+00
 -1.51973982E+01  7.59869910E+00  7.59869910E+00 -1.51973982E+01  7.59869910E+00
  7.59869910E+00 -1.51973982E+01  7.59869910E+00  7.59869910E+00 -1.51973982E+01
  7.59869910E+00  7.59869910E+00 -1.51973982E+01  7.59869910E+00  7.59869910E+00
 -1.51973982E+01  7.59869910E+00  7.59869910E+00 -1.51973982E+01  7.59869910E+00
  7.59869910E+00 -1.51973982E+01  7.59869910E+00  7.59869910E+00 -1.51973982E+01
  7.59869910E+00  7.59869910E+00 -1.51973982E+01  7.59869910E+00  7.59869910E+00
 -1.51973982E+01  7.59869910E+00  7.59869910E+00 -1.51973982E+01  7.59869910E+00
  7.59869910E+00 -1.51973982E+01  7.59869910E+00  7.59869910E+00 -1.51973982E+01
  7.59869910E+00  7.59869910E+00 -1.51973982E+01  7.59869910E+00  7.59869910E+00
 -1.51973982E+01  7.59869910E+00  7.59869910E+00 -1.51973982E+01  7.59869910E+00
  7.59869910E+00 -1.51973982E+01  7.59869910E+00  7.59869910E+00 -1.51973982E+01
  7.59869910E+00  7.59869910E+00 -1.51973982E+01  7.59869910E+00  7.59869910E+00
 -1.51973982E+01  7.59869910E+00  7.59869910E+00 -1.51973982E+01  7.59869910E+00
  7.59869910E+00 -1.51973982E+01  7.59869910E+00  7.59869910E+00 -1.51973982E+01
  7.59869910E+00  7.59869910E+00 -1.51973982E+01  7.59869910E+00  7.59869910E+00
 -1.51973982E+01  7.59869910E+00  7.59869910E+00 -1.51973982E+01  7.59869910E+00
  7.59869910E+00 -1.51973982E+01  7.59869910E+00  7.59869910E+00 -1.51973982E+01
  7.59869910E+00  7.59869910E+00 -1.51973982E+01  7.59869910E+00  7.59869910E+00
 -1.51973982E+01  7.59869910E+00  7.59869910E+00 -1.51973982E+01  7.59869910E+00
  7.59869910E+00 -1.51973982E+01  7.59869910E+00  7.59869910E+00 -1.51973982E+01
  7.59869910E+00  7.59869910E+00 -1.51973982E+01  7.59869910E+00  7.59869910E+00
 -1.51973982E+01  7.59869910E+00  7.59869910E+00 -1.51973982E+01  7.59869910E+00
  7.59869910E+00 -1.51973982E+01  7.59869910E+00  7.59869910E+00 -1.51973982E+01
  7.59869910E+00  7.59869910E+00 -1.51973982E+01  7.59869910E+00  7.59869910E+00
 -1.51973982E+01  7.59869910E+00  7.59869910E+00 -1.51973982E+01  7.59869910E+00
  7.59869910E+00 -1.51973982E+01  7.59869910E+00  7.59869910E+00 -1.51973982E+01
  7.59869910E+00  7.59869910E+00 -1.51973982E+01  7.59869910E+00  7.59869910E+00
 -1.51973982E+01  7.59869910E+00  7.59869910E+00 -1.51973982E+01  7.59869910E+00
  7.59869910E+00 -1.51973982E+01  7.59869910E+00  7.59869910E+00 -1.51973982E+01
  7.59869910E+00  7.59869910E+00 -1.51973982E+01  7.59869910E+00  7.59869910E+00
 -1.51973982E+01  7.59869910E+00  7.59869910E+00 -1.51973982E+01  7.59869910E+00
  7.59869910E+00 -1.51973982E+01  7.59869910E+00  7.59869910E+00 -1.51973982E+01
  7.59869910E+00  7.59869910E+00 -1.51973982E+01  7.59869910E+00  7.59869910E+00
 -1.51973982E+01  7.59869910E+00  7.59869910E+00 -1.51973982E+01  7.59869910E+00
  7.59869910E+00 -1.51973982E+01  7.59869910E+00  7.59869910E+00 -1.51973982E+01
  7.59869910E+00  7.59869910E+00 -1.51973982E+01  7.59869910E+00  7.59869910E+00
 -1.51973982E+01  7.59869910E+00  7.59869910E+00 -1.51973982E+01  7.59869910E+00
  7.59869910E+00 -1.51973982E+01  7.59869910E+00  7.59869910E+00 -1.51973982E+01
  7.59869910E+00  7.59869910E+00 -1.51973982E+01  7.59869910E+00  7.59869910E+00
 -1.51973982E+01  7.59869910E+00  7.59869910E+00 -1.51973982E+01  7.59869910E+00
  7.59869910E+00 -1.51973982E+01  7.59869910E+00  7.59869910E+00 -1.51973982E+01
  7.59869910E+00  7.59869910E+00 -1.51973982E+01  7.59869910E+00  7.59869910E+00
 -1.51973982E+01  7.59869910E+00  7.59869910E+00 -1.51973982E+01  7.59869910E+00
  7.59869910E+00 -1.51973982E+01  7.59869910E+00  7.59869910E+00 -1.51973982E+01
  7.59869910E+00  7.59869910E+00 -1.51973982E+01  7.59869910E+00  7.59869910E+00
 -1.51973982E+01  7.59869910E+00  7.59869910E+00 -1.51973982E+01  7.59869910E+00
  7.59869910E+00 -1.51973982E+01  7.59869910E+00  7.59869910E+00 -1.51973982E+01
  7.59869910E+00  7.59869910E+00 -1.51973982E+01  7.59869910E+00  7.59869910E+00
 -1.51973982E+01  7.59869910E+00  7.59869910E+00 -1.51973982E+01  7.59869910E+00
  7.59869910E+00 -1.51973982E+01  7.59869910E+00  7.59869910E+00 -1.51973982E+01
  7.59869910E+00  7.59869910E+00 -1.51973982E+01  7.59869910E+00  7.59869910E+00
 -1.51973982E+01  7.59869910E+00  7.59869910E+00 -1.51973982E+01  7.59869910E+00
  7.59869910E+00 -1.51973982E+01  7.59869910E+00  7.59869910E+00 -1.51973982E+01
  7.59869910E+00  7.59869910E+00 -1.51973982E+01  7.59869910E+00  7.59869910E+00
 -1.51973982E+01  7.59869910E+00  7.59869910E+00 -1.51973982E+01  7.59869910E+00
  7.59869910E+00 -1.51973982E+01  7.59869910E+00  7.59869910E+00 -1.51973982E+01
  7.59869910E+00  7.59869910E+00 -1.51973982E+01  7.59869910E+00  7.59869910E+00
 -1.51973982E+01  7.59869910E+00  7.59869910E+00 -1.51973982E+01  7.59869910E+00
  7.59869910E+00 -1.51973982E+01  7.59869910E+00  7.59869910E+00 -1.51973982E+01
  7.59869910E+00  7.59869910E+00 -1.51973982E+01  7.59869910E+00  7.59869910E+00
 -1.51973982E+01  7.59869910E+00  7.59869910E+00 -1.51973982E+01  7.59869910E+00
  7.59869910E+00 -1.51973982E+01  7.59869910E+00  7.59869910E+00 -1.51973982E+01
  7.59869910E+00  7.59869910E+00 -1.51973982E+01  7.59869910E+00  7.59869910E+00
 -1.51973982E+01  7.59869910E+00  7.59869910E+00 -1.51973982E+01  7.59869910E+00
  7.59869910E+00 -1.51973982E+01  7.59869910E+00  7.59869910E+00 -1.51973982E+01
  7.59869910E+00  7.59869910E+00 -1.51973982E+01  7.59869910E+00  7.59869910E+00
 -1.51973982E+01  7.59869910E+00  7.59869910E+00 -1.51973982E+01  7.59869910E+00
  7.59869910E+00 -1.51973982E+01  7.59869910E+00  7.59869910E+00 -1.51973982E+01
  7.59869910E+00  7.59869910E+00 -1.51973982E+01  7.59869910E+00  7.59869910E+00
 -1.51973982E+01  7.59869910E+00  7.59869910E+00 -1.51973982E+01  7.59869910E+00
  7.59869910E+00 -1.51973982E+01  7.59869910E+00  7.59869910E+00 -1.51973982E+01
  7.59869910E+00  7.59869910E+00 -1.51973982E+01  7.59869910E+00  7.59869910E+00
 -1.51973982E+01  7.59869910E+00  7.59869910E+00 -1.51973982E+01  7.59869910E+00
  7.59869910E+00 -1.51973982E+01  7.59869910E+00  7.59869910E+00 -1.51973982E+01
  7.59869910E+00  7.59869910E+00 -1.51973982E+01  7.59869910E+00  7.59869910E+00
 -1.51973982E+01  7.59869910E+00  7.59869910E+00 -1.51973982E+01  7.59869910E+00
  7.59869910E+00 -1.51973982E+01  7.59869910E+00  7.59869910E+00 -1.51973982E+01
  7.59869910E+00  7.59869910E+00 -1.51973982E+01  7.59869910E+00  7.59869910E+00
 -1.51973982E+01  7.59869910E+00  7.59869910E+00 -1.51973982E+01  7.59869910E+00
  7.59869910E+00 -1.51973982E+01  7.59869910E+00  7.59869910E+00 -1.51973982E+01
  7.59869910E+00  7.59869910E+00 -1.51973982E+01  7.59869910E+00  7.59869910E+00
 -1.51973982E+01  7.59869910E+00  7.59869910E+00 -1.51973982E+01  7.59869910E+00
  7.59869910E+00 -1.51973982E+01  7.59869910E+00  7.59869910E+00 -1.51973982E+01
  7.59869910E+00  7.59869910E+00 -1.51973982E+01  7.59869910E+00  7.59869910E+00
 -1.51973982E+01  7.59869910E+00  7.59869910E+00 -1.51973982E+01  7.59869910E+00
  7.59869910E+00 -1.51973982E+01  7.59869910E+00  7.59869910E+00 -1.51973982E+01
  7.59869910E+00  7.59869910E+00 -1.51973982E+01  7.59869910E+00  7.59869910E+00
 -1.51973982E+01  7.59869910E+00  7.59869910E+00 -1.51973982E+01  7.59869910E+00
  7.59869910E+00 -1.51973982E+01  7.59869910E+00  7.59869910E+00 -1.51973982E+01
  7.59869910E+00  7.59869910E+00 -1.51973982E+01  7.59869910E+00  7.59869910E+00
 -1.51973982E+01  7.59869910E+00  7.59869910E+00 -1.51973982E+01  7.59869910E+00
  7.59869910E+00 -1.51973982E+01  7.59869910E+00  7.59869910E+00 -1.51973982E+01
  7.59869910E+00  7.59869910E+00 -1.51973982E+01  7.59869910E+00  7.59869910E+00
 -1.51973982E+01  7.59869910E+00  7.59869910E+00 -1.51973982E+01  7.59869910E+00
  7.59869910E+00 -1.51973982E+01  7.59869910E+00  7.59869910E+00 -1.51973982E+01
  7.59869910E+00  7.59869910E+00 -1.51973982E+01  7.59869910E+00  7.59869910E+00
 -1.51973982E+01  7.59869910E+00  7.59869910E+00 -1.51973982E+01  7.59869910E+00
  7.59869910E+00 -1.51973982E+01  7.59869910E+00  7.59869910E+00 -1.51973982E+01
  7.59869910E+00  7.59869910E+00 -1.51973982E+01  7.59869910E+00  7.59869910E+00
 -1.51973982E+01  7.59869910E+00  7.59869910E+00 -1.51973982E+01  7.59869910E+00
  7.59869910E+00 -1.51973982E+01  7.59869910E+00  7.59869910E+00 -1.51973982E+01
  7.59869910E+00  7.59869910E+00 -1.51973982E+01  7.59869910E+00  7.59869910E+00
 -1.51973982E+01  7.59869910E+00  7.59869910E+00 -1.51973982E+01  7.59869910E+00
  7.59869910E+00 -1.51973982E+01  7.59869910E+00  7.59869910E+00 -1.51973982E+01
  7.59869910E+00  7.59869910E+00 -1.51973982E+01  7.59869910E+00  7.59869910E+00
 -1.51973982E+01  7.59869910E+00  7.59869910E+00 -1.51973982E+01  7.59869910E+00
  7.59869910E+00 -1.51973982E+01  7.59869910E+00  7.59869910E+00 -1.51973982E+01
  7.59869910E+00  7.59869910E+00 -1.51973982E+01  7.59869910E+00  7.59869910E+00
 -1.51973982E+01  7.59869910E+00  7.59869910E+00 -1.51973982E+01  7.59869910E+00
  7.59869910E+00 -1.51973982E+01  7.59869910E+00  7.59869910E+00 -1.51973982E+01
  7.59869910E+00  7.59869910E+00 -1.51973982E+01  7.59869910E+00  7.59869910E+00
 -1.51973982E+01  7.59869910E+00  7.59869910E+00 -1.51973982E+01  7.59869910E+00
  7.59869910E+00 -1.51973982E+01  7.59869910E+00  7.59869910E+00 -1.51973982E+01
  7.59869910E+00  7.59869910E+00 -1.51973982E+01  7.59869910E+00  7.59869910E+00
 -1.51973982E+01  7.59869910E+00  7.59869910E+00 -1.51973982E+01  7.59869910E+00
  7.59869910E+00 -1.51973982E+01  7.59869910E+00  7.59869910E+00 -1.51973982E+01
  7.59869910E+00  7.59869910E+00 -1.51973982E+01  7.59869910E+00  7.59869910E+00
 -1.51973982E+01  7.59869910E+00  7.59869910E+00 -1.51973982E+01  7.59869910E+00
  7.59869910E+00 -1.51973982E+01  7.59869910E+00  7.59869910E+00 -1.51973982E+01
  7.59869910E+00  7.59869910E+00 -1.51973982E+01  7.59869910E+00  7.59869910E+00
 -1.51973982E+01  7.59869910E+00  7.59869910E+00 -1.51973982E+01  7.59869910E+00
  7.59869910E+00 -1.51973982E+01  7.59869910E+00  7.59869910E+00 -1.51973982E+01
  7.59869910E+00  7.59869910E+00 -1.51973982E+01  7.59869910E+00  7.59869910E+00
 -1.51973982E+01  7.59869910E+00  7.59869910E+00 -1.51973982E+01  7.59869910E+00
  7.59869910E+00 -1.51973982E+01  7.59869910E+00  7.59869910E+00 -1.51973982E+01
  7.59869910E+00  7.59869910E+00 -1.51973982E+01  7.59869910E+00  7.59869910E+00
 -1.51973982E+01  7.59869910E+00  7.59869910E+00 -1.51973982E+01  7.59869910E+00
  7.59869910E+00 -1.51973982E+01  7.59869910E+00  7.59869910E+00 -1.51973982E+01
  7.59869910E+00  7.59869910E+00 -1.51973982E+01  7.59869910E+00  7.59869910E+00
 -1.51973982E+01  7.59869910E+00  7.59869910E+00 -1.51973982E+01  7.59869910E+00
  7.59869910E+00 -1.51973982E+01  7.59869910E+00  7.59869910E+00 -1.51973982E+01
  7.59869910E+00  7.59869910E+00 -1.51973982E+01  7.59869910E+00  7.59869910E+00
 -1.51973982E+01  7.59869910E+00  7.59869910E+00 -1.51973982E+01  7.59869910E+00
  7.59869910E+00 -1.51973982E+01  7.59869910E+00  7.59869910E+00 -1.51973982E+01
  7.59869910E+00  7.59869910E+00 -1.51973982E+01  7.59869910E+00  7.59869910E+00
 -1.51973982E+01  7.59869910E+00  7.59869910E+00 -1.51973982E+01  7.59869910E+00
  7.59869910E+00 -1.51973982E+01  7.59869910E+00  7.59869910E+00 -1.51973982E+01
  7.59869910E+00  7.59869910E+00 -1.51973982E+01  7.59869910E+00  7.59869910E+00
 -1.51973982E+01  7.59869910E+00  7.59869910E+00 -1.51973982E+01  7.59869910E+00
  7.59869910E+00 -1.51973982E+01  7.59869910E+00  7.59869910E+00 -1.51973982E+01
  7.59869910E+00  7.59869910E+00 -1.51973982E+01  7.59869910E+00  7.59869910E+00
 -1.51973982E+01  7.59869910E+00  7.59869910E+00 -1.51973982E+01  7.59869910E+00
  7.59869910E+00 -1.51973982E+01  7.59869910E+00  7.59869910E+00 -1.51973982E+01
  7.59869910E+00  7.59869910E+00 -1.51973982E+01  7.59869910E+00  7.59869910E+00
 -1.51973982E+01  7.59869910E+00  7.59869910E+00 -1.51973982E+01  7.59869910E+00
  7.59869910E+00 -1.51973982E+01  7.59869910E+00  7.59869910E+00 -1.51973982E+01
  7.59869910E+00  7.59869910E+00 -1.51973982E+01  7.59869910E+00  7.59869910E+00
 -1.51973982E+01  7.59869910E+00  7.59869910E+00 -1.51973982E+01  7.59869910E+00
  7.59869910E+00
%FLAG ATOMIC_NUMBER                                                             
%FORMAT(10I8)                                                                   
       8       7       7       8       8       8       8       8       1       1
       8       1       1       8       1       1       8       1       1       8
       1       1       8       1       1       8       1       1       8       1
       1       8       1       1       8       1       1       8       1       1
       8       1       1       8       1       1       8       1       1       8
       1       1       8       1       1       8       1       1       8       1
       1       8       1       1       8       1       1       8       1       1
       8       1       1       8       1       1       8       1       1       8
       1       1       8       1       1       8       1       1       8       1
       1       8       1       1       8       1       1       8       1       1
       8       1       1       8       1       1       8       1       1       8
       1       1       8       1       1       8       1       1       8       1
       1       8       1       1       8       1       1       8       1       1
       8       1       1       8       1       1       8       1       1       8
       1       1       8       1       1       8       1       1       8       1
       1       8       1       1       8       1       1       8       1       1
       8       1       1       8       1       1       8       1       1       8
       1       1       8       1       1       8       1       1       8       1
       1       8       1       1       8       1       1       8       1       1
       8       1       1       8       1       1       8       1       1       8
       1       1       8       1       1       8       1       1       8       1
       1       8       1       1       8       1       1       8       1       1
       8       1       1       8       1       1       8       1       1       8
       1       1       8       1       1       8       1       1       8       1
       1       8       1       1       8       1       1       8       1       1
       8       1       1       8       1       1       8       1       1       8
       1       1       8       1       1       8       1       1       8       1
       1       8       1       1       8       1       1       8       1       1
       8       1       1       8       1       1       8       1       1       8
       1       1       8       1       1       8       1       1       8       1
       1       8       1       1       8       1       1       8       1       1
       8       1       1       8       1       1       8       1       1       8
       1       1       8       1       1       8       1       1       8       1
       1       8       1       1       8       1       1       8       1       1
       8       1       1       8       1       1       8       1       1       8
       1       1       8       1       1       8       1       1       8       1
       1       8       1       1       8       1       1       8       1       1
       8       1       1       8       1       1       8       1       1       8
       1       1       8       1       1       8       1       1       8       1
       1       8       1       1       8       1       1       8       1       1
       8       1       1       8       1       1       8       1       1       8
       1       1       8       1       1       8       1       1       8       1
       1       8       1       1       8       1       1       8       1       1
       8       1       1       8       1       1       8       1       1       8
       1       1       8       1       1       8       1       1       8       1
       1       8       1       1       8       1       1       8       1       1
       8       1       1       8       1       1       8       1       1       8
       1       1       8       1       1       8       1       1       8       1
       1       8       1       1       8       1       1       8       1       1
       8       1       1       8       1       1       8       1       1       8
       1       1       8       1       1       8       1       1       8       1
       1       8       1       1       8       1       1       8       1       1
       8       1       1       8       1       1       8       1       1       8
       1       1       8       1       1       8       1       1       8       1
       1       8       1       1       8       1       1       8       1       1
       8       1       1       8       1       1       8       1       1       8
       1       1       8       1       1       8       1       1       8       1
       1       8       1       1       8       1       1       8       1       1
       8       1       1       8       1       1       8       1       1       8
       1       1       8       1       1       8       1       1       8       1
       1       8       1       1       8       1       1       8       1       1
       8       1       1       8       1       1       8       1       1       8
       1       1       8       1       1       8       1       1       8       1
       1       8       1       1       8       1       1       8       1       1
       8       1       1       8       1       1       8       1       1       8
       1       1       8       1       1       8       1       1       8       1
       1       8       1       1       8       1       1       8       1       1
       8       1       1       8       1       1       8       1       1       8
       1       1       8       1       1       8       1       1       8       1
       1       8       1       1       8       1       1       8       1       1
       8       1       1       8       1       1       8       1       1       8
       1       1       8       1       1       8       1       1       8       1
       1       8       1       1       8       1       1       8       1       1
       8       1       1       8       1       1       8       1       1       8
       1       1       8       1       1       8       1       1       8       1
       1       8       1       1       8       1       1       8       1       1
       8       1       1       8       1       1       8       1       1       8
       1       1       8       1       1       8       1       1       8       1
       1       8       1       1       8       1       1       8       1       1
       8       1       1       8       1       1       8       1       1       8
       1       1       8       1       1       8       1       1       8       1
       1       8       1       1       8       1       1       8       1       1
       8       1       1       8       1       1       8       1       1       8
       1       1       8       1       1       8       1       1       8       1
       1       8       1       1       8       1       1       8       1       1
       8       1       1       8       1       1       8       1       1       8
       1       1       8       1       1       8       1       1       8       1
       1       8       1       1       8       1       1       8       1       1
       8       1       1       8       1       1       8       1       1       8
       1       1       8       1       1       8       1       1       8       1
       1       8       1       1       8       1       1       8       1       1
       8       1       1       8       1       1       8       1       1       8
       1       1       8       1       1       8       1       1       8       1
       1       8       1       1       8       1       1       8       1       1
       8       1       1       8       1       1       8       1       1       8
       1       1       8       1       1       8       1       1       8       1
       1       8       1       1       8       1       1       8       1       1
       8       1       1       8       1       1       8       1       1       8
       1       1       8       1       1       8       1       1       8       1
       1       8       1       1       8       1       1       8       1       1
       8       1       1       8       1       1       8       1       1       8
       1       1       8       1       1       8       1       1       8       1
       1       8       1       1       8       1       1       8       1       1
       8       1       1       8       1       1       8       1       1       8
       1       1       8       1       1       8       1       1       8       1
       1       8       1       1       8       1       1       8       1       1
       8       1       1       8       1       1       8       1       1       8
       1       1       8       1       1       8       1       1       8       1
       1       8       1       1       8       1       1       8       1       1
       8       1       1       8       1       1       8       1       1       8
       1       1       8       1       1       8       1       1       8       1
       1       8       1       1       8       1       1       8       1       1
       8       1       1       8       1       1       8       1       1       8
       1       1       8       1       1       8       1       1       8       1
       1       8       1       1       8       1       1       8       1       1
       8       1       1       8       1       1       8       1       1       8
       1       1       8       1       1       8       1       1       8       1
       1       8       1       1       8       1       1       8       1       1
       8       1       1       8       1       1       8       1       1       8
       1       1       8       1       1       8       1       1       8       1
       1       8       1       1       8       1       1       8       1       1
       8       1       1       8       1       1       8       1       1       8
       1       1       8       1       1       8       1       1       8       1
       1       8       1       1       8       1       1       8       1       1
       8       1       1       8       1       1       8       1       1       8
       1       1       8       1       1       8       1       1       8       1
       1       8       1       1       8       1       1       8       1       1
       8       1       1       8       1       1       8       1       1       8
       1       1       8       1       1       8       1       1       8       1
       1       8       1       1       8       1       1       8       1       1
       8       1       1       8       1       1       8       1       1       8
       1       1       8       1       1       8       1       1       8       1
       1       8       1       1       8       1       1       8       1       1
       8       1       1       8       1       1       8       1       1       8
       1       1       8       1       1       8       1       1       8       1
       1       8       1       1       8       1       1       8       1       1
       8       1       1       8       1       1       8       1       1       8
       1       1       8       1       1       8       1       1       8       1
       1       8       1       1       8       1       1       8       1       1
       8       1       1       8       1       1       8       1       1       8
       1       1       8       1       1       8       1       1       8       1
       1       8       1       1       8       1       1       8       1       1
       8       1       1       8       1       1       8       1       1       8
       1       1       8       1       1       8       1       1       8       1
       1       8       1       1       8       1       1       8       1       1
       8       1       1       8       1       1       8       1       1       8
       1       1       8       1       1       8       1       1       8       1
       1       8       1       1       8       1       1       8       1       1
       8       1       1       8       1       1       8       1       1       8
       1       1       8       1       1       8       1       1       8       1
       1       8       1       1       8       1       1       8       1       1
       8       1       1       8       1       1       8       1       1       8
       1       1       8       1       1       8       1       1       8       1
       1       8       1       1       8       1       1       8       1       1
       8       1       1       8       1       1       8       1       1       8
       1       1       8       1       1       8       1       1       8       1
       1       8       1       1       8       1       1       8       1       1
       8       1       1       8       1       1       8       1       1       8
       1       1       8       1       1       8       1       1       8       1
       1       8       1       1       8       1       1       8       1       1
       8       1       1       8       1       1
%FLAG MASS                                                                      
%FORMAT(5E16.8)                                                                 
  1.60000000E+01  1.40100000E+01  1.40100000E+01  1.60000000E+01  1.60000000E+01
  1.60000000E+01  1.60000000E+01  1.60000000E+01  1.00800000E+00  1.00800000E+00
  1.60000000E+01  1.00800000E+00  1.00800000E+00  1.60000000E+01  1.00800000E+00
  1.00800000E+00  1.60000000E+01  1.00800000E+00  1.00800000E+00  1.60000000E+01
  1.00800000E+00  1.00800000E+00  1.60000000E+01  1.00800000E+00  1.00800000E+00
  1.60000000E+01  1.00800000E+00  1.00800000E+00  1.60000000E+01  1.00800000E+00
  1.00800000E+00  1.60000000E+01  1.00800000E+00  1.00800000E+00  1.60000000E+01
  1.00800000E+00  1.00800000E+00  1.60000000E+01  1.00800000E+00  1.00800000E+00
  1.60000000E+01  1.00800000E+00  1.00800000E+00  1.60000000E+01  1.00800000E+00
  1.00800000E+00  1.60000000E+01  1.00800000E+00  1.00800000E+00  1.60000000E+01
  1.00800000E+00  1.00800000E+00  1.60000000E+01  1.00800000E+00  1.00800000E+00
  1.60000000E+01  1.00800000E+00  1.00800000E+00  1.60000000E+01  1.00800000E+00
  1.00800000E+00  1.60000000E+01  1.00800000E+00  1.00800000E+00  1.60000000E+01
  1.00800000E+00  1.00800000E+00  1.60000000E+01  1.00800000E+00  1.00800000E+00
  1.60000000E+01  1.00800000E+00  1.00800000E+00  1.60000000E+01  1.00800000E+00
  1.00800000E+00  1.60000000E+01  1.00800000E+00  1.00800000E+00  1.60000000E+01
  1.00800000E+00  1.00800000E+00  1.60000000E+01  1.00800000E+00  1.00800000E+00
  1.60000000E+01  1.00800000E+00  1.00800000E+00  1.60000000E+01  1.00800000E+00
  1.00800000E+00  1.60000000E+01  1.00800000E+00  1.00800000E+00  1.60000000E+01
  1.00800000E+00  1.00800000E+00  1.60000000E+01  1.00800000E+00  1.00800000E+00
  1.60000000E+01  1.00800000E+00  1.00800000E+00  1.60000000E+01  1.00800000E+00
  1.00800000E+00  1.60000000E+01  1.00800000E+00  1.00800000E+00  1.60000000E+01
  1.00800000E+00  1.00800000E+00  1.60000000E+01  1.00800000E+00  1.00800000E+00
  1.60000000E+01  1.00800000E+00  1.00800000E+00  1.60000000E+01  1.00800000E+00
  1.00800000E+00  1.60000000E+01  1.00800000E+00  1.00800000E+00  1.60000000E+01
  1.00800000E+00  1.00800000E+00  1.60000000E+01  1.00800000E+00  1.00800000E+00
  1.60000000E+01  1.00800000E+00  1.00800000E+00  1.60000000E+01  1.00800000E+00
  1.00800000E+00  1.60000000E+01  1.00800000E+00  1.00800000E+00  1.60000000E+01
  1.00800000E+00  1.00800000E+00  1.60000000E+01  1.00800000E+00  1.00800000E+00
  1.60000000E+01  1.00800000E+00  1.00800000E+00  1.60000000E+01  1.00800000E+00
  1.00800000E+00  1.60000000E+01  1.00800000E+00  1.00800000E+00  1.60000000E+01
  1.00800000E+00  1.00800000E+00  1.60000000E+01  1.00800000E+00  1.00800000E+00
  1.60000000E+01  1.00800000E+00  1.00800000E+00  1.60000000E+01  1.00800000E+00
  1.00800000E+00  1.60000000E+01  1.00800000E+00  1.00800000E+00  1.60000000E+01
  1.00800000E+00  1.00800000E+00  1.60000000E+01  1.00800000E+00  1.00800000E+00
  1.60000000E+01  1.00800000E+00  1.00800000E+00  1.60000000E+01  1.00800000E+00
  1.00800000E+00  1.60000000E+01  1.00800000E+00  1.00800000E+00  1.60000000E+01
  1.00800000E+00  1.00800000E+00  1.60000000E+01  1.00800000E+00  1.00800000E+00
  1.60000000E+01  1.00800000E+00  1.00800000E+00  1.60000000E+01  1.00800000E+00
  1.00800000E+00  1.60000000E+01  1.00800000E+00  1.00800000E+00  1.60000000E+01
  1.00800000E+00  1.00800000E+00  1.60000000E+01  1.00800000E+00  1.00800000E+00
  1.60000000E+01  1.00800000E+00  1.00800000E+00  1.60000000E+01  1.00800000E+00
  1.00800000E+00  1.60000000E+01  1.00800000E+00  1.00800000E+00  1.60000000E+01
  1.00800000E+00  1.00800000E+00  1.60000000E+01  1.00800000E+00  1.00800000E+00
  1.60000000E+01  1.00800000E+00  1.00800000E+00  1.60000000E+01  1.00800000E+00
  1.00800000E+00  1.60000000E+01  1.00800000E+00  1.00800000E+00  1.60000000E+01
  1.00800000E+00  1.00800000E+00  1.60000000E+01  1.00800000E+00  1.00800000E+00
  1.60000000E+01  1.00800000E+00  1.00800000E+00  1.60000000E+01  1.00800000E+00
  1.00800000E+00  1.60000000E+01  1.00800000E+00  1.00800000E+00  1.60000000E+01
  1.00800000E+00  1.00800000E+00  1.60000000E+01  1.00800000E+00  1.00800000E+00
  1.60000000E+01  1.00800000E+00  1.00800000E+00  1.60000000E+01  1.00800000E+00
  1.00800000E+00  1.60000000E+01  1.00800000E+00  1.00800000E+00  1.60000000E+01
  1.00800000E+00  1.00800000E+00  1.60000000E+01  1.00800000E+00  1.00800000E+00
  1.60000000E+01  1.00800000E+00  1.00800000E+00  1.60000000E+01  1.00800000E+00
  1.00800000E+00  1.60000000E+01  1.00800000E+00  1.00800000E+00  1.60000000E+01
  1.00800000E+00  1.00800000E+00  1.60000000E+01  1.00800000E+00  1.00800000E+00
  1.60000000E+01  1.00800000E+00  1.00800000E+00  1.60000000E+01  1.00800000E+00
  1.00800000E+00  1.60000000E+01  1.00800000E+00  1.00800000E+00  1.60000000E+01
  1.00800000E+00  1.00800000E+00  1.60000000E+01  1.00800000E+00  1.00800000E+00
  1.60000000E+01  1.00800000E+00  1.00800000E+00  1.60000000E+01  1.00800000E+00
  1.00800000E+00  1.60000000E+01  1.00800000E+00  1.00800000E+00  1.60000000E+01
  1.00800000E+00  1.00800000E+00  1.60000000E+01  1.00800000E+00  1.00800000E+00
  1.60000000E+01  1.00800000E+00  1.00800000E+00  1.60000000E+01  1.00800000E+00
  1.00800000E+00  1.60000000E+01  1.00800000E+00  1.00800000E+00  1.60000000E+01
  1.00800000E+00  1.00800000E+00  1.60000000E+01  1.00800000E+00  1.00800000E+00
  1.60000000E+01  1.00800000E+00  1.00800000E+00  1.60000000E+01  1.00800000E+00
  1.00800000E+00  1.60000000E+01  1.00800000E+00  1.00800000E+00  1.60000000E+01
  1.00800000E+00  1.00800000E+00  1.60000000E+01  1.00800000E+00  1.00800000E+00
  1.60000000E+01  1.00800000E+00  1.00800000E+00  1.60000000E+01  1.00800000E+00
  1.00800000E+00  1.60000000E+01  1.00800000E+00  1.00800000E+00  1.60000000E+01
  1.00800000E+00  1.00800000E+00  1.60000000E+01  1.00800000E+00  1.00800000E+00
  1.60000000E+01  1.00800000E+00  1.00800000E+00  1.60000000E+01  1.00800000E+00
  1.00800000E+00  1.60000000E+01  1.00800000E+00  1.00800000E+00  1.60000000E+01
  1.00800000E+00  1.00800000E+00  1.60000000E+01  1.00800000E+00  1.00800000E+00
  1.60000000E+01  1.00800000E+00  1.00800000E+00  1.60000000E+01  1.00800000E+00
  1.00800000E+00  1.60000000E+01  1.00800000E+00  1.00800000E+00  1.60000000E+01
  1.00800000E+00  1.00800000E+00  1.60000000E+01  1.00800000E+00  1.00800000E+00
  1.60000000E+01  1.00800000E+00  1.00800000E+00  1.60000000E+01  1.00800000E+00
  1.00800000E+00  1.60000000E+01  1.00800000E+00  1.00800000E+00  1.60000000E+01
  1.00800000E+00  1.00800000E+00  1.60000000E+01  1.00800000E+00  1.00800000E+00
  1.60000000E+01  1.00800000E+00  1.00800000E+00  1.60000000E+01  1.00800000E+00
  1.00800000E+00  1.60000000E+01  1.00800000E+00  1.00800000E+00  1.60000000E+01
  1.00800000E+00  1.00800000E+00  1.60000000E+01  1.00800000E+00  1.00800000E+00
  1.60000000E+01  1.00800000E+00  1.00800000E+00  1.60000000E+01  1.00800000E+00
  1.00800000E+00  1.60000000E+01  1.00800000E+00  1.00800000E+00  1.60000000E+01
  1.00800000E+00  1.00800000E+00  1.60000000E+01  1.00800000E+00  1.00800000E+00
  1.60000000E+01  1.00800000E+00  1.00800000E+00  1.60000000E+01  1.00800000E+00
  1.00800000E+00  1.60000000E+01  1.00800000E+00  1.00800000E+00  1.60000000E+01
  1.00800000E+00  1.00800000E+00  1.60000000E+01  1.00800000E+00  1.00800000E+00
  1.60000000E+01  1.00800000E+00  1.00800000E+00  1.60000000E+01  1.00800000E+00
  1.00800000E+00  1.60000000E+01  1.00800000E+00  1.00800000E+00  1.60000000E+01
  1.00800000E+00  1.00800000E+00  1.60000000E+01  1.00800000E+00  1.00800000E+00
  1.60000000E+01  1.00800000E+00  1.00800000E+00  1.60000000E+01  1.00800000E+00
  1.00800000E+00  1.60000000E+01  1.00800000E+00  1.00800000E+00  1.60000000E+01
  1.00800000E+00  1.00800000E+00  1.60000000E+01  1.00800000E+00  1.00800000E+00
  1.60000000E+01  1.00800000E+00  1.00800000E+00  1.60000000E+01  1.00800000E+00
  1.00800000E+00  1.60000000E+01  1.00800000E+00  1.00800000E+00  1.60000000E+01
  1.00800000E+00  1.00800000E+00  1.60000000E+01  1.00800000E+00  1.00800000E+00
  1.60000000E+01  1.00800000E+00  1.00800000E+00  1.60000000E+01  1.00800000E+00
  1.00800000E+00  1.60000000E+01  1.00800000E+00  1.00800000E+00  1.60000000E+01
  1.00800000E+00  1.00800000E+00  1.60000000E+01  1.00800000E+00  1.00800000E+00
  1.60000000E+01  1.00800000E+00  1.00800000E+00  1.60000000E+01  1.00800000E+00
  1.00800000E+00  1.60000000E+01  1.00800000E+00  1.00800000E+00  1.60000000E+01
  1.00800000E+00  1.00800000E+00  1.60000000E+01  1.00800000E+00  1.00800000E+00
  1.60000000E+01  1.00800000E+00  1.00800000E+00  1.60000000E+01  1.00800000E+00
  1.00800000E+00  1.60000000E+01  1.00800000E+00  1.00800000E+00  1.60000000E+01
  1.00800000E+00  1.00800000E+00  1.60000000E+01  1.00800000E+00  1.00800000E+00
  1.60000000E+01  1.00800000E+00  1.00800000E+00  1.60000000E+01  1.00800000E+00
  1.00800000E+00  1.60000000E+01  1.00800000E+00  1.00800000E+00  1.60000000E+01
  1.00800000E+00  1.00800000E+00  1.60000000E+01  1.00800000E+00  1.00800000E+00
  1.60000000E+01  1.00800000E+00  1.00800000E+00  1.60000000E+01  1.00800000E+00
  1.00800000E+00  1.60000000E+01  1.00800000E+00  1.00800000E+00  1.60000000E+01
  1.00800000E+00  1.00800000E+00  1.60000000E+01  1.00800000E+00  1.00800000E+00
  1.60000000E+01  1.00800000E+00  1.00800000E+00  1.60000000E+01  1.00800000E+00
  1.00800000E+00  1.60000000E+01  1.00800000E+00  1.00800000E+00  1.60000000E+01
  1.00800000E+00  1.00800000E+00  1.60000000E+01  1.00800000E+00  1.00800000E+00
  1.60000000E+01  1.00800000E+00  1.00800000E+00  1.60000000E+01  1.00800000E+00
  1.00800000E+00  1.60000000E+01  1.00800000E+00  1.00800000E+00  1.60000000E+01
  1.00800000E+00  1.00800000E+00  1.60000000E+01  1.00800000E+00  1.00800000E+00
  1.60000000E+01  1.00800000E+00  1.00800000E+00  1.60000000E+01  1.00800000E+00
  1.00800000E+00  1.60000000E+01  1.00800000E+00  1.00800000E+00  1.60000000E+01
  1.00800000E+00  1.00800000E+00  1.60000000E+01  1.00800000E+00  1.00800000E+00
  1.60000000E+01  1.00800000E+00  1.00800000E+00  1.60000000E+01  1.00800000E+00
  1.00800000E+00  1.60000000E+01  1.00800000E+00  1.00800000E+00  1.60000000E+01
  1.00800000E+00  1.00800000E+00  1.60000000E+01  1.00800000E+00  1.00800000E+00
  1.60000000E+01  1.00800000E+00  1.00800000E+00  1.60000000E+01  1.00800000E+00
  1.00800000E+00  1.60000000E+01  1.00800000E+00  1.00800000E+00  1.60000000E+01
  1.00800000E+00  1.00800000E+00  1.60000000E+01  1.00800000E+00  1.00800000E+00
  1.60000000E+01  1.00800000E+00  1.00800000E+00  1.60000000E+01  1.00800000E+00
  1.00800000E+00  1.60000000E+01  1.00800000E+00  1.00800000E+00  1.60000000E+01
  1.00800000E+00  1.00800000E+00  1.60000000E+01  1.00800000E+00  1.00800000E+00
  1.60000000E+01  1.00800000E+00  1.00800000E+00  1.60000000E+01  1.00800000E+00
  1.00800000E+00  1.60000000E+01  1.00800000E+00  1.00800000E+00  1.60000000E+01
  1.00800000E+00  1.00800000E+00  1.60000000E+01  1.00800000E+00  1.00800000E+00
  1.60000000E+01  1.00800000E+00  1.00800000E+00  1.60000000E+01  1.00800000E+00
  1.00800000E+00  1.60000000E+01  1.00800000E+00  1.00800000E+00  1.60000000E+01
  1.00800000E+00  1.00800000E+00  1.60000000E+01  1.00800000E+00  1.00800000E+00
  1.60000000E+01  1.00800000E+00  1.00800000E+00  1.60000000E+01  1.00800000E+00
  1.00800000E+00  1.60000000E+01  1.00800000E+00  1.00800000E+00  1.60000000E+01
  1.00800000E+00  1.00800000E+00  1.60000000E+01  1.00800000E+00  1.00800000E+00
  1.60000000E+01  1.00800000E+00  1.00800000E+00  1.60000000E+01  1.00800000E+00
  1.00800000E+00  1.60000000E+01  1.00800000E+00  1.00800000E+00  1.60000000E+01
  1.00800000E+00  1.00800000E+00  1.60000000E+01  1.00800000E+00  1.00800000E+00
  1.60000000E+01  1.00800000E+00  1.00800000E+00  1.60000000E+01  1.00800000E+00
  1.00800000E+00  1.60000000E+01  1.00800000E+00  1.00800000E+00  1.60000000E+01
  1.00800000E+00  1.00800000E+00  1.60000000E+01  1.00800000E+00  1.00800000E+00
  1.60000000E+01  1.00800000E+00  1.00800000E+00  1.60000000E+01  1.00800000E+00
  1.00800000E+00  1.60000000E+01  1.00800000E+00  1.00800000E+00  1.60000000E+01
  1.00800000E+00  1.00800000E+00  1.60000000E+01  1.00800000E+00  1.00800000E+00
  1.60000000E+01  1.00800000E+00  1.00800000E+00  1.60000000E+01  1.00800000E+00
  1.00800000E+00  1.60000000E+01  1.00800000E+00  1.00800000E+00  1.60000000E+01
  1.00800000E+00  1.00800000E+00  1.60000000E+01  1.00800000E+00  1.00800000E+00
  1.60000000E+01  1.00800000E+00  1.00800000E+00  1.60000000E+01  1.00800000E+00
  1.00800000E+00  1.60000000E+01  1.00800000E+00  1.00800000E+00  1.60000000E+01
  1.00800000E+00  1.00800000E+00  1.60000000E+01  1.00800000E+00  1.00800000E+00
  1.60000000E+01  1.00800000E+00  1.00800000E+00  1.60000000E+01  1.00800000E+00
  1.00800000E+00  1.60000000E+01  1.00800000E+00  1.00800000E+00  1.60000000E+01
  1.00800000E+00  1.00800000E+00  1.60000000E+01  1.00800000E+00  1.00800000E+00
  1.60000000E+01  1.00800000E+00  1.00800000E+00  1.60000000E+01  1.00800000E+00
  1.00800000E+00  1.60000000E+01  1.00800000E+00  1.00800000E+00  1.60000000E+01
  1.00800000E+00  1.00800000E+00  1.60000000E+01  1.00800000E+00  1.00800000E+00
  1.60000000E+01  1.00800000E+00  1.00800000E+00  1.60000000E+01  1.00800000E+00
  1.00800000E+00  1.60000000E+01  1.00800000E+00  1.00800000E+00  1.60000000E+01
  1.00800000E+00  1.00800000E+00  1.60000000E+01  1.00800000E+00  1.00800000E+00
  1.60000000E+01  1.00800000E+00  1.00800000E+00  1.60000000E+01  1.00800000E+00
  1.00800000E+00  1.60000000E+01  1.00800000E+00  1.00800000E+00  1.60000000E+01
  1.00800000E+00  1.00800000E+00  1.60000000E+01  1.00800000E+00  1.00800000E+00
  1.60000000E+01  1.00800000E+00  1.00800000E+00  1.60000000E+01  1.00800000E+00
  1.00800000E+00  1.60000000E+01  1.00800000E+00  1.00800000E+00  1.60000000E+01
  1.00800000E+00  1.00800000E+00  1.60000000E+01  1.00800000E+00  1.00800000E+00
  1.60000000E+01  1.00800000E+00  1.00800000E+00  1.60000000E+01  1.00800000E+00
  1.00800000E+00  1.60000000E+01  1.00800000E+00  1.00800000E+00  1.60000000E+01
  1.00800000E+00  1.00800000E+00  1.60000000E+01  1.00800000E+00  1.00800000E+00
  1.60000000E+01  1.00800000E+00  1.00800000E+00  1.60000000E+01  1.00800000E+00
  1.00800000E+00  1.60000000E+01  1.00800000E+00  1.00800000E+00  1.60000000E+01
  1.00800000E+00  1.00800000E+00  1.60000000E+01  1.00800000E+00  1.00800000E+00
  1.60000000E+01  1.00800000E+00  1.00800000E+00  1.60000000E+01  1.00800000E+00
  1.00800000E+00  1.60000000E+01  1.00800000E+00  1.00800000E+00  1.60000000E+01
  1.00800000E+00  1.00800000E+00  1.60000000E+01  1.00800000E+00  1.00800000E+00
  1.60000000E+01  1.00800000E+00  1.00800000E+00  1.60000000E+01  1.00800000E+00
  1.00800000E+00  1.60000000E+01  1.00800000E+00  1.00800000E+00  1.60000000E+01
  1.00800000E+00  1.00800000E+00  1.60000000E+01  1.00800000E+00  1.00800000E+00
  1.60000000E+01  1.00800000E+00  1.00800000E+00  1.60000000E+01  1.00800000E+00
  1.00800000E+00  1.60000000E+01  1.00800000E+00  1.00800000E+00  1.60000000E+01
  1.00800000E+00  1.00800000E+00  1.60000000E+01  1.00800000E+00  1.00800000E+00
  1.60000000E+01  1.00800000E+00  1.00800000E+00  1.60000000E+01  1.00800000E+00
  1.00800000E+00  1.60000000E+01  1.00800000E+00  1.00800000E+00  1.60000000E+01
  1.00800000E+00  1.00800000E+00  1.60000000E+01  1.00800000E+00  1.00800000E+00
  1.60000000E+01  1.00800000E+00  1.00800000E+00  1.60000000E+01  1.00800000E+00
  1.00800000E+00  1.60000000E+01  1.00800000E+00  1.00800000E+00  1.60000000E+01
  1.00800000E+00  1.00800000E+00  1.60000000E+01  1.00800000E+00  1.00800000E+00
  1.60000000E+01  1.00800000E+00  1.00800000E+00  1.60000000E+01  1.00800000E+00
  1.00800000E+00  1.60000000E+01  1.00800000E+00  1.00800000E+00  1.60000000E+01
  1.00800000E+00  1.00800000E+00  1.60000000E+01  1.00800000E+00  1.00800000E+00
  1.60000000E+01  1.00800000E+00  1.00800000E+00  1.60000000E+01  1.00800000E+00
  1.00800000E+00  1.60000000E+01  1.00800000E+00  1.00800000E+00  1.60000000E+01
  1.00800000E+00  1.00800000E+00  1.60000000E+01  1.00800000E+00  1.00800000E+00
  1.60000000E+01  1.00800000E+00  1.00800000E+00  1.60000000E+01  1.00800000E+00
  1.00800000E+00  1.60000000E+01  1.00800000E+00  1.00800000E+00  1.60000000E+01
  1.00800000E+00  1.00800000E+00  1.60000000E+01  1.00800000E+00  1.00800000E+00
  1.60000000E+01  1.00800000E+00  1.00800000E+00  1.60000000E+01  1.00800000E+00
  1.00800000E+00  1.60000000E+01  1.00800000E+00  1.00800000E+00  1.60000000E+01
  1.00800000E+00  1.00800000E+00  1.60000000E+01  1.00800000E+00  1.00800000E+00
  1.60000000E+01  1.00800000E+00  1.00800000E+00  1.60000000E+01  1.00800000E+00
  1.00800000E+00  1.60000000E+01  1.00800000E+00  1.00800000E+00  1.60000000E+01
  1.00800000E+00  1.00800000E+00  1.60000000E+01  1.00800000E+00  1.00800000E+00
  1.60000000E+01  1.00800000E+00  1.00800000E+00  1.60000000E+01  1.00800000E+00
  1.00800000E+00  1.60000000E+01  1.00800000E+00  1.00800000E+00  1.60000000E+01
  1.00800000E+00  1.00800000E+00  1.60000000E+01  1.00800000E+00  1.00800000E+00
  1.60000000E+01  1.00800000E+00  1.00800000E+00  1.60000000E+01  1.00800000E+00
  1.00800000E+00  1.60000000E+01  1.00800000E+00  1.00800000E+00  1.60000000E+01
  1.00800000E+00  1.00800000E+00  1.60000000E+01  1.00800000E+00  1.00800000E+00
  1.60000000E+01  1.00800000E+00  1.00800000E+00  1.60000000E+01  1.00800000E+00
  1.00800000E+00  1.60000000E+01  1.00800000E+00  1.00800000E+00  1.60000000E+01
  1.00800000E+00  1.00800000E+00  1.60000000E+01  1.00800000E+00  1.00800000E+00
  1.60000000E+01  1.00800000E+00  1.00800000E+00  1.60000000E+01  1.00800000E+00
  1.00800000E+00  1.60000000E+01  1.00800000E+00  1.00800000E+00  1.60000000E+01
  1.00800000E+00  1.00800000E+00  1.60000000E+01  1.00800000E+00  1.00800000E+00
  1.60000000E+01  1.00800000E+00  1.00800000E+00  1.60000000E+01  1.00800000E+00
  1.00800000E+00  1.60000000E+01  1.00800000E+00  1.00800000E+00  1.60000000E+01
  1.00800000E+00  1.00800000E+00  1.60000000E+01  1.00800000E+00  1.00800000E+00
  1.60000000E+01  1.00800000E+00  1.00800000E+00  1.60000000E+01  1.00800000E+00
  1.00800000E+00  1.60000000E+01  1.00800000E+00  1.00800000E+00  1.60000000E+01
  1.00800000E+00  1.00800000E+00  1.60000000E+01  1.00800000E+00  1.00800000E+00
  1.60000000E+01  1.00800000E+00  1.00800000E+00  1.60000000E+01  1.00800000E+00
  1.00800000E+00  1.60000000E+01  1.00800000E+00  1.00800000E+00  1.60000000E+01
  1.00800000E+00  1.00800000E+00  1.60000000E+01  1.00800000E+00  1.00800000E+00
  1.60000000E+01  1.00800000E+00  1.00800000E+00  1.60000000E+01  1.00800000E+00
  1.00800000E+00  1.60000000E+01  1.00800000E+00  1.00800000E+00  1.60000000E+01
  1.00800000E+00  1.00800000E+00  1.60000000E+01  1.00800000E+00  1.00800000E+00
  1.60000000E+01  1.00800000E+00  1.00800000E+00  1.60000000E+01  1.00800000E+00
  1.00800000E+00  1.60000000E+01  1.00800000E+00  1.00800000E+00  1.60000000E+01
  1.00800000E+00  1.00800000E+00  1.60000000E+01  1.00800000E+00  1.00800000E+00
  1.60000000E+01  1.00800000E+00  1.00800000E+00  1.60000000E+01  1.00800000E+00
  1.00800000E+00  1.60000000E+01  1.00800000E+00  1.00800000E+00  1.60000000E+01
  1.00800000E+00  1.00800000E+00  1.60000000E+01  1.00800000E+00  1.00800000E+00
  1.60000000E+01  1.00800000E+00  1.00800000E+00  1.60000000E+01  1.00800000E+00
  1.00800000E+00  1.60000000E+01  1.00800000E+00  1.00800000E+00  1.60000000E+01
  1.00800000E+00  1.00800000E+00  1.60000000E+01  1.00800000E+00  1.00800000E+00
  1.60000000E+01  1.00800000E+00  1.00800000E+00  1.60000000E+01  1.00800000E+00
  1.00800000E+00  1.60000000E+01  1.00800000E+00  1.00800000E+00  1.60000000E+01
  1.00800000E+00  1.00800000E+00  1.60000000E+01  1.00800000E+00  1.00800000E+00
  1.60000000E+01  1.00800000E+00  1.00800000E+00  1.60000000E+01  1.00800000E+00
  1.00800000E+00  1.60000000E+01  1.00800000E+00  1.00800000E+00  1.60000000E+01
  1.00800000E+00  1.00800000E+00  1.60000000E+01  1.00800000E+00  1.00800000E+00
  1.60000000E+01  1.00800000E+00  1.00800000E+00  1.60000000E+01  1.00800000E+00
  1.00800000E+00  1.60000000E+01  1.00800000E+00  1.00800000E+00  1.60000000E+01
  1.00800000E+00  1.00800000E+00  1.60000000E+01  1.00800000E+00  1.00800000E+00
  1.60000000E+01  1.00800000E+00  1.00800000E+00  1.60000000E+01  1.00800000E+00
  1.00800000E+00  1.60000000E+01  1.00800000E+00  1.00800000E+00  1.60000000E+01
  1.00800000E+00  1.00800000E+00  1.60000000E+01  1.00800000E+00  1.00800000E+00
  1.60000000E+01  1.00800000E+00  1.00800000E+00  1.60000000E+01  1.00800000E+00
  1.00800000E+00  1.60000000E+01  1.00800000E+00  1.00800000E+00  1.60000000E+01
  1.00800000E+00  1.00800000E+00  1.60000000E+01  1.00800000E+00  1.00800000E+00
  1.60000000E+01  1.00800000E+00  1.00800000E+00  1.60000000E+01  1.00800000E+00
  1.00800000E+00  1.60000000E+01  1.00800000E+00  1.00800000E+00  1.60000000E+01
  1.00800000E+00  1.00800000E+00  1.60000000E+01  1.00800000E+00  1.00800000E+00
  1.60000000E+01  1.00800000E+00  1.00800000E+00  1.60000000E+01  1.00800000E+00
  1.00800000E+00  1.60000000E+01  1.00800000E+00  1.00800000E+00  1.60000000E+01
  1.00800000E+00  1.00800000E+00  1.60000000E+01  1.00800000E+00  1.00800000E+00
  1.60000000E+01  1.00800000E+00  1.00800000E+00  1.60000000E+01  1.00800000E+00
  1.00800000E+00  1.60000000E+01  1.00800000E+00  1.00800000E+00  1.60000000E+01
  1.00800000E+00  1.00800000E+00  1.60000000E+01  1.00800000E+00  1.00800000E+00
  1.60000000E+01  1.00800000E+00  1.00800000E+00  1.60000000E+01  1.00800000E+00
  1.00800000E+00  1.60000000E+01  1.00800000E+00  1.00800000E+00  1.60000000E+01
  1.00800000E+00  1.00800000E+00  1.60000000E+01  1.00800000E+00  1.00800000E+00
  1.60000000E+01  1.00800000E+00  1.00800000E+00  1.60000000E+01  1.00800000E+00
  1.00800000E+00  1.60000000E+01  1.00800000E+00  1.00800000E+00  1.60000000E+01
  1.00800000E+00  1.00800000E+00  1.60000000E+01  1.00800000E+00  1.00800000E+00
  1.60000000E+01  1.00800000E+00  1.00800000E+00  1.60000000E+01  1.00800000E+00
  1.00800000E+00  1.60000000E+01  1.00800000E+00  1.00800000E+00  1.60000000E+01
  1.00800000E+00  1.00800000E+00  1.60000000E+01  1.00800000E+00  1.00800000E+00
  1.60000000E+01  1.00800000E+00  1.00800000E+00  1.60000000E+01  1.00800000E+00
  1.00800000E+00  1.60000000E+01  1.00800000E+00  1.00800000E+00  1.60000000E+01
  1.00800000E+00  1.00800000E+00  1.60000000E+01  1.00800000E+00  1.00800000E+00
  1.60000000E+01  1.00800000E+00  1.00800000E+00  1.60000000E+01  1.00800000E+00
  1.00800000E+00  1.60000000E+01  1.00800000E+00  1.00800000E+00  1.60000000E+01
  1.00800000E+00  1.00800000E+00  1.60000000E+01  1.00800000E+00  1.00800000E+00
  1.60000000E+01  1.00800000E+00  1.00800000E+00  1.60000000E+01  1.00800000E+00
  1.00800000E+00  1.60000000E+01  1.00800000E+00  1.00800000E+00  1.60000000E+01
  1.00800000E+00  1.00800000E+00  1.60000000E+01  1.00800000E+00  1.00800000E+00
  1.60000000E+01  1.00800000E+00  1.00800000E+00  1.60000000E+01  1.00800000E+00
  1.00800000E+00  1.60000000E+01  1.00800000E+00  1.00800000E+00  1.60000000E+01
  1.00800000E+00  1.00800000E+00  1.60000000E+01  1.00800000E+00  1.00800000E+00
  1.60000000E+01  1.00800000E+00  1.00800000E+00  1.60000000E+01  1.00800000E+00
  1.00800000E+00  1.60000000E+01  1.00800000E+00  1.00800000E+00  1.60000000E+01
  1.00800000E+00  1.00800000E+00  1.60000000E+01  1.00800000E+00  1.00800000E+00
  1.60000000E+01  1.00800000E+00  1.00800000E+00  1.60000000E+01  1.00800000E+00
  1.00800000E+00  1.60000000E+01  1.00800000E+00  1.00800000E+00  1.60000000E+01
  1.00800000E+00  1.00800000E+00  1.60000000E+01  1.00800000E+00  1.00800000E+00
  1.60000000E+01  1.00800000E+00  1.00800000E+00  1.60000000E+01  1.00800000E+00
  1.00800000E+00  1.60000000E+01  1.00800000E+00  1.00800000E+00  1.60000000E+01
  1.00800000E+00  1.00800000E+00  1.60000000E+01  1.00800000E+00  1.00800000E+00
  1.60000000E+01  1.00800000E+00  1.00800000E+00  1.60000000E+01  1.00800000E+00
  1.00800000E+00  1.60000000E+01  1.00800000E+00  1.00800000E+00  1.60000000E+01
  1.00800000E+00  1.00800000E+00  1.60000000E+01  1.00800000E+00  1.00800000E+00
  1.60000000E+01  1.00800000E+00  1.00800000E+00  1.60000000E+01  1.00800000E+00
  1.00800000E+00  1.60000000E+01  1.00800000E+00  1.00800000E+00  1.60000000E+01
  1.00800000E+00  1.00800000E+00  1.60000000E+01  1.00800000E+00  1.00800000E+00
  1.60000000E+01  1.00800000E+00  1.00800000E+00  1.60000000E+01  1.00800000E+00
  1.00800000E+00  1.60000000E+01  1.00800000E+00  1.00800000E+00  1.60000000E+01
  1.00800000E+00  1.00800000E+00  1.60000000E+01  1.00800000E+00  1.00800000E+00
  1.60000000E+01  1.00800000E+00  1.00800000E+00  1.60000000E+01  1.00800000E+00
  1.00800000E+00  1.60000000E+01  1.00800000E+00  1.00800000E+00  1.60000000E+01
  1.00800000E+00  1.00800000E+00  1.60000000E+01  1.00800000E+00  1.00800000E+00
  1.60000000E+01  1.00800000E+00  1.00800000E+00  1.60000000E+01  1.00800000E+00
  1.00800000E+00  1.60000000E+01  1.00800000E+00  1.00800000E+00  1.60000000E+01
  1.00800000E+00  1.00800000E+00  1.60000000E+01  1.00800000E+00  1.00800000E+00
  1.60000000E+01  1.00800000E+00  1.00800000E+00  1.60000000E+01  1.00800000E+00
  1.00800000E+00  1.60000000E+01  1.00800000E+00  1.00800000E+00  1.60000000E+01
  1.00800000E+00  1.00800000E+00  1.60000000E+01  1.00800000E+00  1.00800000E+00
  1.60000000E+01  1.00800000E+00  1.00800000E+00  1.60000000E+01  1.00800000E+00
  1.00800000E+00  1.60000000E+01  1.00800000E+00  1.00800000E+00  1.60000000E+01
  1.00800000E+00  1.00800000E+00  1.60000000E+01  1.00800000E+00  1.00800000E+00
  1.60000000E+01  1.00800000E+00  1.00800000E+00  1.60000000E+01  1.00800000E+00
  1.00800000E+00  1.60000000E+01  1.00800000E+00  1.00800000E+00  1.60000000E+01
  1.00800000E+00  1.00800000E+00  1.60000000E+01  1.00800000E+00  1.00800000E+00
  1.60000000E+01  1.00800000E+00  1.00800000E+00  1.60000000E+01  1.00800000E+00
  1.00800000E+00  1.60000000E+01  1.00800000E+00  1.00800000E+00  1.60000000E+01
  1.00800000E+00  1.00800000E+00  1.60000000E+01  1.00800000E+00  1.00800000E+00
  1.60000000E+01  1.00800000E+00  1.00800000E+00  1.60000000E+01  1.00800000E+00
  1.00800000E+00
%FLAG ATOM_TYPE_INDEX                                                           
%FORMAT(10I8)                                                                   
       1       2       2       3       3       3       3       4       5       5
       4       5       5       4       5       5       4       5       5       4
       5       5       4       5       5       4       5       5       4       5
       5       4       5       5       4       5       5       4       5       5
       4       5       5       4       5       5       4       5       5       4
       5       5       4       5       5       4       5       5       4       5
       5       4       5       5       4       5       5       4       5       5
       4       5       5       4       5       5       4       5       5       4
       5       5       4       5       5       4       5       5       4       5
       5       4       5       5       4       5       5       4       5       5
       4       5       5       4       5       5       4       5       5       4
       5       5       4       5       5       4       5       5       4       5
       5       4       5       5       4       5       5       4       5       5
       4       5       5       4       5       5       4       5       5       4
       5       5       4       5       5       4       5       5       4       5
       5       4       5       5       4       5       5       4       5       5
       4       5       5       4       5       5       4       5       5       4
       5       5       4       5       5       4       5       5       4       5
       5       4       5       5       4       5       5       4       5       5
       4       5       5       4       5       5       4       5       5       4
       5       5       4       5       5       4       5       5       4       5
       5       4       5       5       4       5       5       4       5       5
       4       5       5       4       5       5       4       5       5       4
       5       5       4       5       5       4       5       5       4       5
       5       4       5       5       4       5       5       4       5       5
       4       5       5       4       5       5       4       5       5       4
       5       5       4       5       5       4       5       5       4       5
       5       4       5       5       4       5       5       4       5       5
       4       5       5       4       5       5       4       5       5       4
       5       5       4       5       5       4       5       5       4       5
       5       4       5       5       4       5       5       4       5       5
       4       5       5       4       5       5       4       5       5       4
       5       5       4       5       5       4       5       5       4       5
       5       4       5       5       4       5       5       4       5       5
       4       5       5       4       5       5       4       5       5       4
       5       5       4       5       5       4       5       5       4       5
       5       4       5       5       4       5       5       4       5       5
       4       5       5       4       5       5       4       5       5       4
       5       5       4       5       5       4       5       5       4       5
       5       4       5       5       4       5       5       4       5       5
       4       5       5       4       5       5       4       5       5       4
       5       5       4       5       5       4       5       5       4       5
       5       4       5       5       4       5       5       4       5       5
       4       5       5       4       5       5       4       5       5       4
       5       5       4       5       5       4       5       5       4       5
       5       4       5       5       4       5       5       4       5       5
       4       5       5       4       5       5       4       5       5       4
       5       5       4       5       5       4       5       5       4       5
       5       4       5       5       4       5       5       4       5       5
       4       5       5       4       5       5       4       5       5       4
       5       5       4       5       5       4       5       5       4       5
       5       4       5       5       4       5       5       4       5       5
       4       5       5       4       5       5       4       5       5       4
       5       5       4       5       5       4       5       5       4       5
       5       4       5       5       4       5       5       4       5       5
       4       5       5       4       5       5       4       5       5       4
       5       5       4       5       5       4       5       5       4       5
       5       4       5       5       4       5       5       4       5       5
       4       5       5       4       5       5       4       5       5       4
       5       5       4       5       5       4       5       5       4       5
       5       4       5       5       4       5       5       4       5       5
       4       5       5       4       5       5       4       5       5       4
       5       5       4       5       5       4       5       5       4       5
       5       4       5       5       4       5       5       4       5       5
       4       5       5       4       5       5       4       5       5       4
       5       5       4       5       5       4       5       5       4       5
       5       4       5       5       4       5       5       4       5       5
       4       5       5       4       5       5       4       5       5       4
       5       5       4       5       5       4       5       5       4       5
       5       4       5       5       4       5       5       4       5       5
       4       5       5       4       5       5       4       5       5       4
       5       5       4       5       5       4       5       5       4       5
       5       4       5       5       4       5       5       4       5       5
       4       5       5       4       5       5       4       5       5       4
       5       5       4       5       5       4       5       5       4       5
       5       4       5       5       4       5       5       4       5       5
       4       5       5       4       5       5       4       5       5       4
       5       5       4       5       5       4       5       5       4       5
       5       4       5       5       4       5       5       4       5       5
       4       5       5       4       5       5       4       5       5       4
       5       5       4       5       5       4       5       5       4       5
       5       4       5       5       4       5       5       4       5       5
       4       5       5       4       5       5       4       5       5       4
       5       5       4       5       5       4       5       5       4       5
       5       4       5       5       4       5       5       4       5       5
       4       5       5       4       5       5       4       5       5       4
       5       5       4       5       5       4       5       5       4       5
       5       4       5       5       4       5       5       4       5       5
       4       5       5       4       5       5       4       5       5       4
       5       5       4       5       5       4       5       5       4       5
       5       4       5       5       4       5       5       4       5       5
       4       5       5       4       5       5       4       5       5       4
       5       5       4       5       5       4       5       5       4       5
       5       4       5       5       4       5       5       4       5       5
       4       5       5       4       5       5       4       5       5       4
       5       5       4       5       5       4       5       5       4       5
       5       4       5       5       4       5       5       4       5       5
       4       5       5       4       5       5       4       5       5       4
       5       5       4       5       5       4       5       5       4       5
       5       4       5       5       4       5       5       4       5       5
       4       5       5       4       5       5       4       5       5       4
       5       5       4       5       5       4       5       5       4       5
       5       4       5       5       4       5       5       4       5       5
       4       5       5       4       5       5       4       5       5       4
       5       5       4       5       5       4       5       5       4       5
       5       4       5       5       4       5       5       4       5       5
       4       5       5       4       5       5       4       5       5       4
       5       5       4       5       5       4       5       5       4       5
       5       4       5       5       4       5       5       4       5       5
       4       5       5       4       5       5       4       5       5       4
       5       5       4       5       5       4       5       5       4       5
       5       4       5       5       4       5       5       4       5       5
       4       5       5       4       5       5       4       5       5       4
       5       5       4       5       5       4       5       5       4       5
       5       4       5       5       4       5       5       4       5       5
       4       5       5       4       5       5       4       5       5       4
       5       5       4       5       5       4       5       5       4       5
       5       4       5       5       4       5       5       4       5       5
       4       5       5       4       5       5       4       5       5       4
       5       5       4       5       5       4       5       5       4       5
       5       4       5       5       4       5       5       4       5       5
       4       5       5       4       5       5       4       5       5       4
       5       5       4       5       5       4       5       5       4       5
       5       4       5       5       4       5       5       4       5       5
       4       5       5       4       5       5       4       5       5       4
       5       5       4       5       5       4       5       5       4       5
       5       4       5       5       4       5       5       4       5       5
       4       5       5       4       5       5       4       5       5       4
       5       5       4       5       5       4       5       5       4       5
       5       4       5       5       4       5       5       4       5       5
       4       5       5       4       5       5       4       5       5       4
       5       5       4       5       5       4       5       5       4       5
       5       4       5       5       4       5       5       4       5       5
       4       5       5       4       5       5       4       5       5       4
       5       5       4       5       5       4       5       5       4       5
       5       4       5       5       4       5       5       4       5       5
       4       5       5       4       5       5       4       5       5       4
       5       5       4       5       5       4       5       5       4       5
       5       4       5       5       4       5       5       4       5       5
       4       5       5       4       5       5       4       5       5       4
       5       5       4       5       5       4       5       5       4       5
       5       4       5       5       4       5       5       4       5       5
       4       5       5       4       5       5       4       5       5       4
       5       5       4       5       5       4       5       5       4       5
       5       4       5       5       4       5       5       4       5       5
       4       5       5       4       5       5       4       5       5       4
       5       5       4       5       5       4       5       5       4       5
       5       4       5       5       4       5       5       4       5       5
       4       5       5       4       5       5       4       5       5       4
       5       5       4       5       5       4       5       5       4       5
       5       4       5       5       4       5       5       4       5       5
       4       5       5       4       5       5       4       5       5       4
       5       5       4       5       5       4       5       5       4       5
       5       4       5       5       4       5       5       4       5       5
       4       5       5       4       5       5       4       5       5       4
       5       5       4       5       5       4       5       5       4       5
       5       4       5       5       4       5       5       4       5       5
       4       5       5       4       5       5       4       5       5       4
       5       5       4       5       5       4       5       5       4       5
       5       4       5       5       4       5       5       4       5       5
       4       5       5       4       5       5
%FLAG NUMBER_EXCLUDED_ATOMS                                                     
%FORMAT(10I8)                                                                   
       6       5       4       1       1       1       1       2       1       1
       2       1       1       2       1       1       2       1       1       2
       1       1       2       1       1       2       1       1       2       1
       1       2       1       1       2       1       1       2       1       1
       2       1       1       2       1       1       2       1       1       2
       1       1       2       1       1       2       1       1       2       1
       1       2       1       1       2       1       1       2       1       1
       2       1       1       2       1       1       2       1       1       2
       1       1       2       1       1       2       1       1       2       1
       1       2       1       1       2       1       1       2       1       1
       2       1       1       2       1       1       2       1       1       2
       1       1       2       1       1       2       1       1       2       1
       1       2       1       1       2       1       1       2       1       1
       2       1       1       2       1       1       2       1       1       2
       1       1       2       1       1       2       1       1       2       1
       1       2       1       1       2       1       1       2       1       1
       2       1       1       2       1       1       2       1       1       2
       1       1       2       1       1       2       1       1       2       1
       1       2       1       1       2       1       1       2       1       1
       2       1       1       2       1       1       2       1       1       2
       1       1       2       1       1       2       1       1       2       1
       1       2       1       1       2       1       1       2       1       1
       2       1       1       2       1       1       2       1       1       2
       1       1       2       1       1       2       1       1       2       1
       1       2       1       1       2       1       1       2       1       1
       2       1       1       2       1       1       2       1       1       2
       1       1       2       1       1       2       1       1       2       1
       1       2       1       1       2       1       1       2       1       1
       2       1       1       2       1       1       2       1       1       2
       1       1       2       1       1       2       1       1       2       1
       1       2       1       1       2       1       1       2       1       1
       2       1       1       2       1       1       2       1       1       2
       1       1       2       1       1       2       1       1       2       1
       1       2       1       1       2       1       1       2       1       1
       2       1       1       2       1       1       2       1       1       2
       1       1       2       1       1       2       1       1       2       1
       1       2       1       1       2       1       1       2       1       1
       2       1       1       2       1       1       2       1       1       2
       1       1       2       1       1       2       1       1       2       1
       1       2       1       1       2       1       1       2       1       1
       2       1       1       2       1       1       2       1       1       2
       1       1       2       1       1       2       1       1       2       1
       1       2       1       1       2       1       1       2       1       1
       2       1       1       2       1       1       2       1       1       2
       1       1       2       1       1       2       1       1       2       1
       1       2       1       1       2       1       1       2       1       1
       2       1       1       2       1       1       2       1       1       2
       1       1       2       1       1       2       1       1       2       1
       1       2       1       1       2       1       1       2       1       1
       2       1       1       2       1       1       2       1       1       2
       1       1       2       1       1       2       1       1       2       1
       1       2       1       1       2       1       1       2       1       1
       2       1       1       2       1       1       2       1       1       2
       1       1       2       1       1       2       1       1       2       1
       1       2       1       1       2       1       1       2       1       1
       2       1       1       2       1       1       2       1       1       2
       1       1       2       1       1       2       1       1       2       1
       1       2       1       1       2       1       1       2       1       1
       2       1       1       2       1       1       2       1       1       2
       1       1       2       1       1       2       1       1       2       1
       1       2       1       1       2       1       1       2       1       1
       2       1       1       2       1       1       2       1       1       2
       1       1       2       1       1       2       1       1       2       1
       1       2       1       1       2       1       1       2       1       1
       2       1       1       2       1       1       2       1       1       2
       1       1       2       1       1       2       1       1       2       1
       1       2       1       1       2       1       1       2       1       1
       2       1       1       2       1       1       2       1       1       2
       1       1       2       1       1       2       1       1       2       1
       1       2       1       1       2       1       1       2       1       1
       2       1       1       2       1       1       2       1       1       2
       1       1       2       1       1       2       1       1       2       1
       1       2       1       1       2       1       1       2       1       1
       2       1       1       2       1       1       2       1       1       2
       1       1       2       1       1       2       1       1       2       1
       1       2       1       1       2       1       1       2       1       1
       2       1       1       2       1       1       2       1       1       2
       1       1       2       1       1       2       1       1       2       1
       1       2       1       1       2       1       1       2       1       1
       2       1       1       2       1       1       2       1       1       2
       1       1       2       1       1       2       1       1       2       1
       1       2       1       1       2       1       1       2       1       1
       2       1       1       2       1       1       2       1       1       2
       1       1       2       1       1       2       1       1       2       1
       1       2       1       1       2       1       1       2       1       1
       2       1       1       2       1       1       2       1       1       2
       1       1       2       1       1       2       1       1       2       1
       1       2       1       1       2       1       1       2       1       1
       2       1       1       2       1       1       2       1       1       2
       1       1       2       1       1       2       1       1       2       1
       1       2       1       1       2       1       1       2       1       1
       2       1       1       2       1       1       2       1       1       2
       1       1       2       1       1       2       1       1       2       1
       1       2       1       1       2       1       1       2       1       1
       2       1       1       2       1       1       2       1       1       2
       1       1       2       1       1       2       1       1       2       1
       1       2       1       1       2       1       1       2       1       1
       2       1       1       2       1       1       2       1       1       2
       1       1       2       1       1       2       1       1       2       1
       1       2       1       1       2       1       1       2       1       1
       2       1       1       2       1       1       2       1       1       2
       1       1       2       1       1       2       1       1       2       1
       1       2       1       1       2       1       1       2       1       1
       2       1       1       2       1       1       2       1       1       2
       1       1       2       1       1       2       1       1       2       1
       1       2       1       1       2       1       1       2       1       1
       2       1       1       2       1       1       2       1       1       2
       1       1       2       1       1       2       1       1       2       1
       1       2       1       1       2       1       1       2       1       1
       2       1       1       2       1       1       2       1       1       2
       1       1       2       1       1       2       1       1       2       1
       1       2       1       1       2       1       1       2       1       1
       2       1       1       2       1       1       2       1       1       2
       1       1       2       1       1       2       1       1       2       1
       1       2       1       1       2       1       1       2       1       1
       2       1       1       2       1       1       2       1       1       2
       1       1       2       1       1       2       1       1       2       1
       1       2       1       1       2       1       1       2       1       1
       2       1       1       2       1       1       2       1       1       2
       1       1       2       1       1       2       1       1       2       1
       1       2       1       1       2       1       1       2       1       1
       2       1       1       2       1       1       2       1       1       2
       1       1       2       1       1       2       1       1       2       1
       1       2       1       1       2       1       1       2       1       1
       2       1       1       2       1       1       2       1       1       2
       1       1       2       1       1       2       1       1       2       1
       1       2       1       1       2       1       1       2       1       1
       2       1       1       2       1       1       2       1       1       2
       1       1       2       1       1       2       1       1       2       1
       1       2       1       1       2       1       1       2       1       1
       2       1       1       2       1       1       2       1       1       2
       1       1       2       1       1       2       1       1       2       1
       1       2       1       1       2       1       1       2       1       1
       2       1       1       2       1       1       2       1       1       2
       1       1       2       1       1       2       1       1       2       1
       1       2       1       1       2       1       1       2       1       1
       2       1       1       2       1       1       2       1       1       2
       1       1       2       1       1       2       1       1       2       1
       1       2       1       1       2       1       1       2       1       1
       2       1       1       2       1       1       2       1       1       2
       1       1       2       1       1       2       1       1       2       1
       1       2       1       1       2       1       1       2       1       1
       2       1       1       2       1       1       2       1       1       2
       1       1       2       1       1       2       1       1       2       1
       1       2       1       1       2       1       1       2       1       1
       2       1       1       2       1       1       2       1       1       2
       1       1       2       1       1       2       1       1       2       1
       1       2       1       1       2       1       1       2       1       1
       2       1       1       2       1       1       2       1       1       2
       1       1       2       1       1       2       1       1       2       1
       1       2       1       1       2       1       1       2       1       1
       2       1       1       2       1       1       2       1       1       2
       1       1       2       1       1       2       1       1       2       1
       1       2       1       1       2       1       1       2       1       1
       2       1       1       2       1       1       2       1       1       2
       1       1       2       1       1       2       1       1       2       1
       1       2       1       1       2       1       1       2       1       1
       2       1       1       2       1       1       2       1       1       2
       1       1       2       1       1       2       1       1       2       1
       1       2       1       1       2       1       1       2       1       1
       2       1       1       2       1       1
%FLAG NONBONDED_PARM_INDEX                                                      
%FORMAT(10I8)                                                                   
       1       2       4       7      11       2       3       5       8      12
       4       5       6       9      13       7       8       9      10      -1
      11      12      13      -1      15
%FLAG RESIDUE_LABEL                                                             
%FORMAT(20a4)                                                                   
N2O WAT WAT WAT WAT WAT WAT WAT WAT WAT WAT WAT WAT WAT WAT WAT WAT WAT WAT WAT 
WAT WAT WAT WAT WAT WAT WAT WAT WAT WAT WAT WAT WAT WAT WAT WAT WAT WAT WAT WAT 
WAT WAT WAT WAT WAT WAT WAT WAT WAT WAT WAT WAT WAT WAT WAT WAT WAT WAT WAT WAT 
WAT WAT WAT WAT WAT WAT WAT WAT WAT WAT WAT WAT WAT WAT WAT WAT WAT WAT WAT WAT 
WAT WAT WAT WAT WAT WAT WAT WAT WAT WAT WAT WAT WAT WAT WAT WAT WAT WAT WAT WAT 
WAT WAT WAT WAT WAT WAT WAT WAT WAT WAT WAT WAT WAT WAT WAT WAT WAT WAT WAT WAT 
WAT WAT WAT WAT WAT WAT WAT WAT WAT WAT WAT WAT WAT WAT WAT WAT WAT WAT WAT WAT 
WAT WAT WAT WAT WAT WAT WAT WAT WAT WAT WAT WAT WAT WAT WAT WAT WAT WAT WAT WAT 
WAT WAT WAT WAT WAT WAT WAT WAT WAT WAT WAT WAT WAT WAT WAT WAT WAT WAT WAT WAT 
WAT WAT WAT WAT WAT WAT WAT WAT WAT WAT WAT WAT WAT WAT WAT WAT WAT WAT WAT WAT 
WAT WAT WAT WAT WAT WAT WAT WAT WAT WAT WAT WAT WAT WAT WAT WAT WAT WAT WAT WAT 
WAT WAT WAT WAT WAT WAT WAT WAT WAT WAT WAT WAT WAT WAT WAT WAT WAT WAT WAT WAT 
WAT WAT WAT WAT WAT WAT WAT WAT WAT WAT WAT WAT WAT WAT WAT WAT WAT WAT WAT WAT 
WAT WAT WAT WAT WAT WAT WAT WAT WAT WAT WAT WAT WAT WAT WAT WAT WAT WAT WAT WAT 
WAT WAT WAT WAT WAT WAT WAT WAT WAT WAT WAT WAT WAT WAT WAT WAT WAT WAT WAT WAT 
WAT WAT WAT WAT WAT WAT WAT WAT WAT WAT WAT WAT WAT WAT WAT WAT WAT WAT WAT WAT 
WAT WAT WAT WAT WAT WAT WAT WAT WAT WAT WAT WAT WAT WAT WAT WAT WAT WAT WAT WAT 
WAT WAT WAT WAT WAT WAT WAT WAT WAT WAT WAT WAT WAT WAT WAT WAT WAT WAT WAT WAT 
WAT WAT WAT WAT WAT WAT WAT WAT WAT WAT WAT WAT WAT WAT WAT WAT WAT WAT WAT WAT 
WAT WAT WAT WAT WAT WAT WAT WAT WAT WAT WAT WAT WAT WAT WAT WAT WAT WAT WAT WAT 
WAT WAT WAT WAT WAT WAT WAT WAT WAT WAT WAT WAT WAT WAT WAT WAT WAT WAT WAT WAT 
WAT WAT WAT WAT WAT WAT WAT WAT WAT WAT WAT WAT WAT WAT WAT WAT WAT WAT WAT WAT 
WAT WAT WAT WAT WAT WAT WAT WAT WAT WAT WAT WAT WAT WAT WAT WAT WAT WAT WAT WAT 
WAT WAT WAT WAT WAT WAT WAT WAT WAT WAT WAT WAT WAT WAT WAT WAT WAT WAT WAT WAT 
WAT WAT WAT WAT WAT WAT WAT WAT WAT WAT WAT WAT WAT WAT WAT WAT WAT WAT WAT WAT 
WAT WAT WAT WAT WAT WAT WAT WAT WAT WAT WAT WAT WAT WAT WAT WAT WAT WAT WAT WAT 
WAT WAT WAT WAT WAT WAT WAT WAT WAT WAT WAT WAT WAT WAT 
%FLAG RESIDUE_POINTER                                                           
%FORMAT(10I8)                                                                   
       1       8      11      14      17      20      23      26      29      32
      35      38      41      44      47      50      53      56      59      62
      65      68      71      74      77      80      83      86      89      92
      95      98     101     104     107     110     113     116     119     122
     125     128     131     134     137     140     143     146     149     152
     155     158     161     164     167     170     173     176     179     182
     185     188     191     194     197     200     203     206     209     212
     215     218     221     224     227     230     233     236     239     242
     245     248     251     254     257     260     263     266     269     272
     275     278     281     284     287     290     293     296     299     302
     305     308     311     314     317     320     323     326     329     332
     335     338     341     344     347     350     353     356     359     362
     365     368     371     374     377     380     383     386     389     392
     395     398     401     404     407     410     413     416     419     422
     425     428     431     434     437     440     443     446     449     452
     455     458     461     464     467     470     473     476     479     482
     485     488     491     494     497     500     503     506     509     512
     515     518     521     524     527     530     533     536     539     542
     545     548     551     554     557     560     563     566     569     572
     575     578     581     584     587     590     593     596     599     602
     605     608     611     614     617     620     623     626     629     632
     635     638     641     644     647     650     653     656     659     662
     665     668     671     674     677     680     683     686     689     692
     695     698     701     704     707     710     713     716     719     722
     725     728     731     734     737     740     743     746     749     752
     755     758     761     764     767     770     773     776     779     782
     785     788     791     794     797     800     803     806     809     812
     815     818     821     824     827     830     833     836     839     842
     845     848     851     854     857     860     863     866     869     872
     875     878     881     884     887     890     893     896     899     902
     905     908     911     914     917     920     923     926     929     932
     935     938     941     944     947     950     953     956     959     962
     965     968     971     974     977     980     983     986     989     992
     995     998    1001    1004    1007    1010    1013    1016    1019    1022
    1025    1028    1031    1034    1037    1040    1043    1046    1049    1052
    1055    1058    1061    1064    1067    1070    1073    1076    1079    1082
    1085    1088    1091    1094    1097    1100    1103    1106    1109    1112
    1115    1118    1121    1124    1127    1130    1133    1136    1139    1142
    1145    1148    1151    1154    1157    1160    1163    1166    1169    1172
    1175    1178    1181    1184    1187    1190    1193    1196    1199    1202
    1205    1208    1211    1214    1217    1220    1223    1226    1229    1232
    1235    1238    1241    1244    1247    1250    1253    1256    1259    1262
    1265    1268    1271    1274    1277    1280    1283    1286    1289    1292
    1295    1298    1301    1304    1307    1310    1313    1316    1319    1322
    1325    1328    1331    1334    1337    1340    1343    1346    1349    1352
    1355    1358    1361    1364    1367    1370    1373    1376    1379    1382
    1385    1388    1391    1394    1397    1400    1403    1406    1409    1412
    1415    1418    1421    1424    1427    1430    1433    1436    1439    1442
    1445    1448    1451    1454    1457    1460    1463    1466    1469    1472
    1475    1478    1481    1484    1487    1490    1493    1496    1499    1502
    1505    1508    1511    1514    1517    1520    1523    1526    1529    1532
    1535    1538    1541    1544    1547    1550    1553    1556    1559    1562
    1565    1568    1571    1574    1577    1580    1583    1586    1589    1592
    1595    1598    1601    1604
%FLAG BOND_FORCE_CONSTANT                                                       
%FORMAT(5E16.8)                                                                 
  7.41800000E+02  3.81700000E+02  5.53000000E+02  5.53000000E+02
%FLAG BOND_EQUIL_VALUE                                                          
%FORMAT(5E16.8)                                                                 
  1.22600000E+00  1.42110000E+00  1.51360000E+00  9.57200000E-01
%FLAG ANGLE_FORCE_CONSTANT                                                      
%FORMAT(5E16.8)                                                                 
  7.67000000E+01  6.65000000E+01  7.34000000E+01
%FLAG ANGLE_EQUIL_VALUE                                                         
%FORMAT(5E16.8)                                                                 
  2.18305876E+00  1.95232614E+00  2.00294071E+00
%FLAG DIHEDRAL_FORCE_CONSTANT                                                   
%FORMAT(5E16.8)                                                                 
  3.00000000E+00
%FLAG DIHEDRAL_PERIODICITY                                                      
%FORMAT(5E16.8)                                                                 
  2.00000000E+00
%FLAG DIHEDRAL_PHASE                                                            
%FORMAT(5E16.8)                                                                 
  3.14159400E+00
%FLAG SCEE_SCALE_FACTOR                                                         
%FORMAT(5E16.8)                                                                 
  1.20000000E+00
%FLAG SCNB_SCALE_FACTOR                                                         
%FORMAT(5E16.8)                                                                 
  2.00000000E+00
%FLAG SOLTY                                                                     
%FORMAT(5E16.8)                                                                 
  0.00000000E+00  0.00000000E+00  0.00000000E+00  0.00000000E+00  0.00000000E+00
%FLAG LENNARD_JONES_ACOEF                                                       
%FORMAT(5E16.8)                                                                 
  3.61397723E+05  5.89818288E+05  9.44293233E+05  3.70622491E+05  6.06829342E+05
  3.79876399E+05  4.60252016E+05  7.42364908E+05  4.72934643E+05  5.81935564E+05
  0.00000000E+00  0.00000000E+00  0.00000000E+00  0.00000000E+00  0.00000000E+00
%FLAG LENNARD_JONES_BCOEF                                                       
%FORMAT(5E16.8)                                                                 
  4.95732238E+02  6.33305958E+02  8.01323529E+02  5.29252520E+02  6.77220874E+02
  5.64885984E+02  5.44002597E+02  6.90894667E+02  5.81361517E+02  5.94825035E+02
  0.00000000E+00  0.00000000E+00  0.00000000E+00  0.00000000E+00  0.00000000E+00
%FLAG BONDS_INC_HYDROGEN                                                        
%FORMAT(10I8)                                                                   
      24      27       3      21      24       4      21      27       4      33
      36       3      30      33       4      30      36       4      42      45
       3      39      42       4      39      45       4      51      54       3
      48      51       4      48      54       4      60      63       3      57
      60       4      57      63       4      69      72       3      66      69
       4      66      72       4      78      81       3      75      78       4
      75      81       4      87      90       3      84      87       4      84
      90       4      96      99       3      93      96       4      93      99
       4     105     108       3     102     105       4     102     108       4
     114     117       3     111     114       4     111     117       4     123
     126       3     120     123       4     120     126       4     132     135
       3     129     132       4     129     135       4     141     144       3
     138     141       4     138     144       4     150     153       3     147
     150       4     147     153       4     159     162       3     156     159
       4     156     162       4     168     171       3     165     168       4
     165     171       4     177     180       3     174     177       4     174
     180       4     186     189       3     183     186       4     183     189
       4     195     198       3     192     195       4     192     198       4
     204     207       3     201     204       4     201     207       4     213
     216       3     210     213       4     210     216       4     222     225
       3     219     222       4     219     225       4     231     234       3
     228     231       4     228     234       4     240     243       3     237
     240       4     237     243       4     249     252       3     246     249
       4     246     252       4     258     261       3     255     258       4
     255     261       4     267     270       3     264     267       4     264
     270       4     276     279       3     273     276       4     273     279
       4     285     288       3     282     285       4     282     288       4
     294     297       3     291     294       4     291     297       4     303
     306       3     300     303       4     300     306       4     312     315
       3     309     312       4     309     315       4     321     324       3
     318     321       4     318     324       4     330     333       3     327
     330       4     327     333       4     339     342       3     336     339
       4     336     342       4     348     351       3     345     348       4
     345     351       4     357     360       3     354     357       4     354
     360       4     366     369       3     363     366       4     363     369
       4     375     378       3     372     375       4     372     378       4
     384     387       3     381     384       4     381     387       4     393
     396       3     390     393       4     390     396       4     402     405
       3     399     402       4     399     405       4     411     414       3
     408     411       4     408     414       4     420     423       3     417
     420       4     417     423       4     429     432       3     426     429
       4     426     432       4     438     441       3     435     438       4
     435     441       4     447     450       3     444     447       4     444
     450       4     456     459       3     453     456       4     453     459
       4     465     468       3     462     465       4     462     468       4
     474     477       3     471     474       4     471     477       4     483
     486       3     480     483       4     480     486       4     492     495
       3     489     492       4     489     495       4     501     504       3
     498     501       4     498     504       4     510     513       3     507
     510       4     507     513       4     519     522       3     516     519
       4     516     522       4     528     531       3     525     528       4
     525     531       4     537     540       3     534     537       4     534
     540       4     546     549       3     543     546       4     543     549
       4     555     558       3     552     555       4     552     558       4
     564     567       3     561     564       4     561     567       4     573
     576       3     570     573       4     570     576       4     582     585
       3     579     582       4     579     585       4     591     594       3
     588     591       4     588     594       4     600     603       3     597
     600       4     597     603       4     609     612       3     606     609
       4     606     612       4     618     621       3     615     618       4
     615     621       4     627     630       3     624     627       4     624
     630       4     636     639       3     633     636       4     633     639
       4     645     648       3     642     645       4     642     648       4
     654     657       3     651     654       4     651     657       4     663
     666       3     660     663       4     660     666       4     672     675
       3     669     672       4     669     675       4     681     684       3
     678     681       4     678     684       4     690     693       3     687
     690       4     687     693       4     699     702       3     696     699
       4     696     702       4     708     711       3     705     708       4
     705     711       4     717     720       3     714     717       4     714
     720       4     726     729       3     723     726       4     723     729
       4     735     738       3     732     735       4     732     738       4
     744     747       3     741     744       4     741     747       4     753
     756       3     750     753       4     750     756       4     762     765
       3     759     762       4     759     765       4     771     774       3
     768     771       4     768     774       4     780     783       3     777
     780       4     777     783       4     789     792       3     786     789
       4     786     792       4     798     801       3     795     798       4
     795     801       4     807     810       3     804     807       4     804
     810       4     816     819       3     813     816       4     813     819
       4     825     828       3     822     825       4     822     828       4
     834     837       3     831     834       4     831     837       4     843
     846       3     840     843       4     840     846       4     852     855
       3     849     852       4     849     855       4     861     864       3
     858     861       4     858     864       4     870     873       3     867
     870       4     867     873       4     879     882       3     876     879
       4     876     882       4     888     891       3     885     888       4
     885     891       4     897     900       3     894     897       4     894
     900       4     906     909       3     903     906       4     903     909
       4     915     918       3     912     915       4     912     918       4
     924     927       3     921     924       4     921     927       4     933
     936       3     930     933       4     930     936       4     942     945
       3     939     942       4     939     945       4     951     954       3
     948     951       4     948     954       4     960     963       3     957
     960       4     957     963       4     969     972       3     966     969
       4     966     972       4     978     981       3     975     978       4
     975     981       4     987     990       3     984     987       4     984
     990       4     996     999       3     993     996       4     993     999
       4    1005    1008       3    1002    1005       4    1002    1008       4
    1014    1017       3    1011    1014       4    1011    1017       4    1023
    1026       3    1020    1023       4    1020    1026       4    1032    1035
       3    1029    1032       4    1029    1035       4    1041    1044       3
    1038    1041       4    1038    1044       4    1050    1053       3    1047
    1050       4    1047    1053       4    1059    1062       3    1056    1059
       4    1056    1062       4    1068    1071       3    1065    1068       4
    1065    1071       4    1077    1080       3    1074    1077       4    1074
    1080       4    1086    1089       3    1083    1086       4    1083    1089
       4    1095    1098       3    1092    1095       4    1092    1098       4
    1104    1107       3    1101    1104       4    1101    1107       4    1113
    1116       3    1110    1113       4    1110    1116       4    1122    1125
       3    1119    1122       4    1119    1125       4    1131    1134       3
    1128    1131       4    1128    1134       4    1140    1143       3    1137
    1140       4    1137    1143       4    1149    1152       3    1146    1149
       4    1146    1152       4    1158    1161       3    1155    1158       4
    1155    1161       4    1167    1170       3    1164    1167       4    1164
    1170       4    1176    1179       3    1173    1176       4    1173    1179
       4    1185    1188       3    1182    1185       4    1182    1188       4
    1194    1197       3    1191    1194       4    1191    1197       4    1203
    1206       3    1200    1203       4    1200    1206       4    1212    1215
       3    1209    1212       4    1209    1215       4    1221    1224       3
    1218    1221       4    1218    1224       4    1230    1233       3    1227
    1230       4    1227    1233       4    1239    1242       3    1236    1239
       4    1236    1242       4    1248    1251       3    1245    1248       4
    1245    1251       4    1257    1260       3    1254    1257       4    1254
    1260       4    1266    1269       3    1263    1266       4    1263    1269
       4    1275    1278       3    1272    1275       4    1272    1278       4
    1284    1287       3    1281    1284       4    1281    1287       4    1293
    1296       3    1290    1293       4    1290    1296       4    1302    1305
       3    1299    1302       4    1299    1305       4    1311    1314       3
    1308    1311       4    1308    1314       4    1320    1323       3    1317
    1320       4    1317    1323       4    1329    1332       3    1326    1329
       4    1326    1332       4    1338    1341       3    1335    1338       4
    1335    1341       4    1347    1350       3    1344    1347       4    1344
    1350       4    1356    1359       3    1353    1356       4    1353    1359
       4    1365    1368       3    1362    1365       4    1362    1368       4
    1374    1377       3    1371    1374       4    1371    1377       4    1383
    1386       3    1380    1383       4    1380    1386       4    1392    1395
       3    1389    1392       4    1389    1395       4    1401    1404       3
    1398    1401       4    1398    1404       4    1410    1413       3    1407
    1410       4    1407    1413       4    1419    1422       3    1416    1419
       4    1416    1422       4    1428    1431       3    1425    1428       4
    1425    1431       4    1437    1440       3    1434    1437       4    1434
    1440       4    1446    1449       3    1443    1446       4    1443    1449
       4    1455    1458       3    1452    1455       4    1452    1458       4
    1464    1467       3    1461    1464       4    1461    1467       4    1473
    1476       3    1470    1473       4    1470    1476       4    1482    1485
       3    1479    1482       4    1479    1485       4    1491    1494       3
    1488    1491       4    1488    1494       4    1500    1503       3    1497
    1500       4    1497    1503       4    1509    1512       3    1506    1509
       4    1506    1512       4    1518    1521       3    1515    1518       4
    1515    1521       4    1527    1530       3    1524    1527       4    1524
    1530       4    1536    1539       3    1533    1536       4    1533    1539
       4    1545    1548       3    1542    1545       4    1542    1548       4
    1554    1557       3    1551    1554       4    1551    1557       4    1563
    1566       3    1560    1563       4    1560    1566       4    1572    1575
       3    1569    1572       4    1569    1575       4    1581    1584       3
    1578    1581       4    1578    1584       4    1590    1593       3    1587
    1590       4    1587    1593       4    1599    1602       3    1596    1599
       4    1596    1602       4    1608    1611       3    1605    1608       4
    1605    1611       4    1617    1620       3    1614    1617       4    1614
    1620       4    1626    1629       3    1623    1626       4    1623    1629
       4    1635    1638       3    1632    1635       4    1632    1638       4
    1644    1647       3    1641    1644       4    1641    1647       4    1653
    1656       3    1650    1653       4    1650    1656       4    1662    1665
       3    1659    1662       4    1659    1665       4    1671    1674       3
    1668    1671       4    1668    1674       4    1680    1683       3    1677
    1680       4    1677    1683       4    1689    1692       3    1686    1689
       4    1686    1692       4    1698    1701       3    1695    1698       4
    1695    1701       4    1707    1710       3    1704    1707       4    1704
    1710       4    1716    1719       3    1713    1716       4    1713    1719
       4    1725    1728       3    1722    1725       4    1722    1728       4
    1734    1737       3    1731    1734       4    1731    1737       4    1743
    1746       3    1740    1743       4    1740    1746       4    1752    1755
       3    1749    1752       4    1749    1755       4    1761    1764       3
    1758    1761       4    1758    1764       4    1770    1773       3    1767
    1770       4    1767    1773       4    1779    1782       3    1776    1779
       4    1776    1782       4    1788    1791       3    1785    1788       4
    1785    1791       4    1797    1800       3    1794    1797       4    1794
    1800       4    1806    1809       3    1803    1806       4    1803    1809
       4    1815    1818       3    1812    1815       4    1812    1818       4
    1824    1827       3    1821    1824       4    1821    1827       4    1833
    1836       3    1830    1833       4    1830    1836       4    1842    1845
       3    1839    1842       4    1839    1845       4    1851    1854       3
    1848    1851       4    1848    1854       4    1860    1863       3    1857
    1860       4    1857    1863       4    1869    1872       3    1866    1869
       4    1866    1872       4    1878    1881       3    1875    1878       4
    1875    1881       4    1887    1890       3    1884    1887       4    1884
    1890       4    1896    1899       3    1893    1896       4    1893    1899
       4    1905    1908       3    1902    1905       4    1902    1908       4
    1914    1917       3    1911    1914       4    1911    1917       4    1923
    1926       3    1920    1923       4    1920    1926       4    1932    1935
       3    1929    1932       4    1929    1935       4    1941    1944       3
    1938    1941       4    1938    1944       4    1950    1953       3    1947
    1950       4    1947    1953       4    1959    1962       3    1956    1959
       4    1956    1962       4    1968    1971       3    1965    1968       4
    1965    1971       4    1977    1980       3    1974    1977       4    1974
    1980       4    1986    1989       3    1983    1986       4    1983    1989
       4    1995    1998       3    1992    1995       4    1992    1998       4
    2004    2007       3    2001    2004       4    2001    2007       4    2013
    2016       3    2010    2013       4    2010    2016       4    2022    2025
       3    2019    2022       4    2019    2025       4    2031    2034       3
    2028    2031       4    2028    2034       4    2040    2043       3    2037
    2040       4    2037    2043       4    2049    2052       3    2046    2049
       4    2046    2052       4    2058    2061       3    2055    2058       4
    2055    2061       4    2067    2070       3    2064    2067       4    2064
    2070       4    2076    2079       3    2073    2076       4    2073    2079
       4    2085    2088       3    2082    2085       4    2082    2088       4
    2094    2097       3    2091    2094       4    2091    2097       4    2103
    2106       3    2100    2103       4    2100    2106       4    2112    2115
       3    2109    2112       4    2109    2115       4    2121    2124       3
    2118    2121       4    2118    2124       4    2130    2133       3    2127
    2130       4    2127    2133       4    2139    2142       3    2136    2139
       4    2136    2142       4    2148    2151       3    2145    2148       4
    2145    2151       4    2157    2160       3    2154    2157       4    2154
    2160       4    2166    2169       3    2163    2166       4    2163    2169
       4    2175    2178       3    2172    2175       4    2172    2178       4
    2184    2187       3    2181    2184       4    2181    2187       4    2193
    2196       3    2190    2193       4    2190    2196       4    2202    2205
       3    2199    2202       4    2199    2205       4    2211    2214       3
    2208    2211       4    2208    2214       4    2220    2223       3    2217
    2220       4    2217    2223       4    2229    2232       3    2226    2229
       4    2226    2232       4    2238    2241       3    2235    2238       4
    2235    2241       4    2247    2250       3    2244    2247       4    2244
    2250       4    2256    2259       3    2253    2256       4    2253    2259
       4    2265    2268       3    2262    2265       4    2262    2268       4
    2274    2277       3    2271    2274       4    2271    2277       4    2283
    2286       3    2280    2283       4    2280    2286       4    2292    2295
       3    2289    2292       4    2289    2295       4    2301    2304       3
    2298    2301       4    2298    2304       4    2310    2313       3    2307
    2310       4    2307    2313       4    2319    2322       3    2316    2319
       4    2316    2322       4    2328    2331       3    2325    2328       4
    2325    2331       4    2337    2340       3    2334    2337       4    2334
    2340       4    2346    2349       3    2343    2346       4    2343    2349
       4    2355    2358       3    2352    2355       4    2352    2358       4
    2364    2367       3    2361    2364       4    2361    2367       4    2373
    2376       3    2370    2373       4    2370    2376       4    2382    2385
       3    2379    2382       4    2379    2385       4    2391    2394       3
    2388    2391       4    2388    2394       4    2400    2403       3    2397
    2400       4    2397    2403       4    2409    2412       3    2406    2409
       4    2406    2412       4    2418    2421       3    2415    2418       4
    2415    2421       4    2427    2430       3    2424    2427       4    2424
    2430       4    2436    2439       3    2433    2436       4    2433    2439
       4    2445    2448       3    2442    2445       4    2442    2448       4
    2454    2457       3    2451    2454       4    2451    2457       4    2463
    2466       3    2460    2463       4    2460    2466       4    2472    2475
       3    2469    2472       4    2469    2475       4    2481    2484       3
    2478    2481       4    2478    2484       4    2490    2493       3    2487
    2490       4    2487    2493       4    2499    2502       3    2496    2499
       4    2496    2502       4    2508    2511       3    2505    2508       4
    2505    2511       4    2517    2520       3    2514    2517       4    2514
    2520       4    2526    2529       3    2523    2526       4    2523    2529
       4    2535    2538       3    2532    2535       4    2532    2538       4
    2544    2547       3    2541    2544       4    2541    2547       4    2553
    2556       3    2550    2553       4    2550    2556       4    2562    2565
       3    2559    2562       4    2559    2565       4    2571    2574       3
    2568    2571       4    2568    2574       4    2580    2583       3    2577
    2580       4    2577    2583       4    2589    2592       3    2586    2589
       4    2586    2592       4    2598    2601       3    2595    2598       4
    2595    2601       4    2607    2610       3    2604    2607       4    2604
    2610       4    2616    2619       3    2613    2616       4    2613    2619
       4    2625    2628       3    2622    2625       4    2622    2628       4
    2634    2637       3    2631    2634       4    2631    2637       4    2643
    2646       3    2640    2643       4    2640    2646       4    2652    2655
       3    2649    2652       4    2649    2655       4    2661    2664       3
    2658    2661       4    2658    2664       4    2670    2673       3    2667
    2670       4    2667    2673       4    2679    2682       3    2676    2679
       4    2676    2682       4    2688    2691       3    2685    2688       4
    2685    2691       4    2697    2700       3    2694    2697       4    2694
    2700       4    2706    2709       3    2703    2706       4    2703    2709
       4    2715    2718       3    2712    2715       4    2712    2718       4
    2724    2727       3    2721    2724       4    2721    2727       4    2733
    2736       3    2730    2733       4    2730    2736       4    2742    2745
       3    2739    2742       4    2739    2745       4    2751    2754       3
    2748    2751       4    2748    2754       4    2760    2763       3    2757
    2760       4    2757    2763       4    2769    2772       3    2766    2769
       4    2766    2772       4    2778    2781       3    2775    2778       4
    2775    2781       4    2787    2790       3    2784    2787       4    2784
    2790       4    2796    2799       3    2793    2796       4    2793    2799
       4    2805    2808       3    2802    2805       4    2802    2808       4
    2814    2817       3    2811    2814       4    2811    2817       4    2823
    2826       3    2820    2823       4    2820    2826       4    2832    2835
       3    2829    2832       4    2829    2835       4    2841    2844       3
    2838    2841       4    2838    2844       4    2850    2853       3    2847
    2850       4    2847    2853       4    2859    2862       3    2856    2859
       4    2856    2862       4    2868    2871       3    2865    2868       4
    2865    2871       4    2877    2880       3    2874    2877       4    2874
    2880       4    2886    2889       3    2883    2886       4    2883    2889
       4    2895    2898       3    2892    2895       4    2892    2898       4
    2904    2907       3    2901    2904       4    2901    2907       4    2913
    2916       3    2910    2913       4    2910    2916       4    2922    2925
       3    2919    2922       4    2919    2925       4    2931    2934       3
    2928    2931       4    2928    2934       4    2940    2943       3    2937
    2940       4    2937    2943       4    2949    2952       3    2946    2949
       4    2946    2952       4    2958    2961       3    2955    2958       4
    2955    2961       4    2967    2970       3    2964    2967       4    2964
    2970       4    2976    2979       3    2973    2976       4    2973    2979
       4    2985    2988       3    2982    2985       4    2982    2988       4
    2994    2997       3    2991    2994       4    2991    2997       4    3003
    3006       3    3000    3003       4    3000    3006       4    3012    3015
       3    3009    3012       4    3009    3015       4    3021    3024       3
    3018    3021       4    3018    3024       4    3030    3033       3    3027
    3030       4    3027    3033       4    3039    3042       3    3036    3039
       4    3036    3042       4    3048    3051       3    3045    3048       4
    3045    3051       4    3057    3060       3    3054    3057       4    3054
    3060       4    3066    3069       3    3063    3066       4    3063    3069
       4    3075    3078       3    3072    3075       4    3072    3078       4
    3084    3087       3    3081    3084       4    3081    3087       4    3093
    3096       3    3090    3093       4    3090    3096       4    3102    3105
       3    3099    3102       4    3099    3105       4    3111    3114       3
    3108    3111       4    3108    3114       4    3120    3123       3    3117
    3120       4    3117    3123       4    3129    3132       3    3126    3129
       4    3126    3132       4    3138    3141       3    3135    3138       4
    3135    3141       4    3147    3150       3    3144    3147       4    3144
    3150       4    3156    3159       3    3153    3156       4    3153    3159
       4    3165    3168       3    3162    3165       4    3162    3168       4
    3174    3177       3    3171    3174       4    3171    3177       4    3183
    3186       3    3180    3183       4    3180    3186       4    3192    3195
       3    3189    3192       4    3189    3195       4    3201    3204       3
    3198    3201       4    3198    3204       4    3210    3213       3    3207
    3210       4    3207    3213       4    3219    3222       3    3216    3219
       4    3216    3222       4    3228    3231       3    3225    3228       4
    3225    3231       4    3237    3240       3    3234    3237       4    3234
    3240       4    3246    3249       3    3243    3246       4    3243    3249
       4    3255    3258       3    3252    3255       4    3252    3258       4
    3264    3267       3    3261    3264       4    3261    3267       4    3273
    3276       3    3270    3273       4    3270    3276       4    3282    3285
       3    3279    3282       4    3279    3285       4    3291    3294       3
    3288    3291       4    3288    3294       4    3300    3303       3    3297
    3300       4    3297    3303       4    3309    3312       3    3306    3309
       4    3306    3312       4    3318    3321       3    3315    3318       4
    3315    3321       4    3327    3330       3    3324    3327       4    3324
    3330       4    3336    3339       3    3333    3336       4    3333    3339
       4    3345    3348       3    3342    3345       4    3342    3348       4
    3354    3357       3    3351    3354       4    3351    3357       4    3363
    3366       3    3360    3363       4    3360    3366       4    3372    3375
       3    3369    3372       4    3369    3375       4    3381    3384       3
    3378    3381       4    3378    3384       4    3390    3393       3    3387
    3390       4    3387    3393       4    3399    3402       3    3396    3399
       4    3396    3402       4    3408    3411       3    3405    3408       4
    3405    3411       4    3417    3420       3    3414    3417       4    3414
    3420       4    3426    3429       3    3423    3426       4    3423    3429
       4    3435    3438       3    3432    3435       4    3432    3438       4
    3444    3447       3    3441    3444       4    3441    3447       4    3453
    3456       3    3450    3453       4    3450    3456       4    3462    3465
       3    3459    3462       4    3459    3465       4    3471    3474       3
    3468    3471       4    3468    3474       4    3480    3483       3    3477
    3480       4    3477    3483       4    3489    3492       3    3486    3489
       4    3486    3492       4    3498    3501       3    3495    3498       4
    3495    3501       4    3507    3510       3    3504    3507       4    3504
    3510       4    3516    3519       3    3513    3516       4    3513    3519
       4    3525    3528       3    3522    3525       4    3522    3528       4
    3534    3537       3    3531    3534       4    3531    3537       4    3543
    3546       3    3540    3543       4    3540    3546       4    3552    3555
       3    3549    3552       4    3549    3555       4    3561    3564       3
    3558    3561       4    3558    3564       4    3570    3573       3    3567
    3570       4    3567    3573       4    3579    3582       3    3576    3579
       4    3576    3582       4    3588    3591       3    3585    3588       4
    3585    3591       4    3597    3600       3    3594    3597       4    3594
    3600       4    3606    3609       3    3603    3606       4    3603    3609
       4    3615    3618       3    3612    3615       4    3612    3618       4
    3624    3627       3    3621    3624       4    3621    3627       4    3633
    3636       3    3630    3633       4    3630    3636       4    3642    3645
       3    3639    3642       4    3639    3645       4    3651    3654       3
    3648    3651       4    3648    3654       4    3660    3663       3    3657
    3660       4    3657    3663       4    3669    3672       3    3666    3669
       4    3666    3672       4    3678    3681       3    3675    3678       4
    3675    3681       4    3687    3690       3    3684    3687       4    3684
    3690       4    3696    3699       3    3693    3696       4    3693    3699
       4    3705    3708       3    3702    3705       4    3702    3708       4
    3714    3717       3    3711    3714       4    3711    3717       4    3723
    3726       3    3720    3723       4    3720    3726       4    3732    3735
       3    3729    3732       4    3729    3735       4    3741    3744       3
    3738    3741       4    3738    3744       4    3750    3753       3    3747
    3750       4    3747    3753       4    3759    3762       3    3756    3759
       4    3756    3762       4    3768    3771       3    3765    3768       4
    3765    3771       4    3777    3780       3    3774    3777       4    3774
    3780       4    3786    3789       3    3783    3786       4    3783    3789
       4    3795    3798       3    3792    3795       4    3792    3798       4
    3804    3807       3    3801    3804       4    3801    3807       4    3813
    3816       3    3810    3813       4    3810    3816       4    3822    3825
       3    3819    3822       4    3819    3825       4    3831    3834       3
    3828    3831       4    3828    3834       4    3840    3843       3    3837
    3840       4    3837    3843       4    3849    3852       3    3846    3849
       4    3846    3852       4    3858    3861       3    3855    3858       4
    3855    3861       4    3867    3870       3    3864    3867       4    3864
    3870       4    3876    3879       3    3873    3876       4    3873    3879
       4    3885    3888       3    3882    3885       4    3882    3888       4
    3894    3897       3    3891    3894       4    3891    3897       4    3903
    3906       3    3900    3903       4    3900    3906       4    3912    3915
       3    3909    3912       4    3909    3915       4    3921    3924       3
    3918    3921       4    3918    3924       4    3930    3933       3    3927
    3930       4    3927    3933       4    3939    3942       3    3936    3939
       4    3936    3942       4    3948    3951       3    3945    3948       4
    3945    3951       4    3957    3960       3    3954    3957       4    3954
    3960       4    3966    3969       3    3963    3966       4    3963    3969
       4    3975    3978       3    3972    3975       4    3972    3978       4
    3984    3987       3    3981    3984       4    3981    3987       4    3993
    3996       3    3990    3993       4    3990    3996       4    4002    4005
       3    3999    4002       4    3999    4005       4    4011    4014       3
    4008    4011       4    4008    4014       4    4020    4023       3    4017
    4020       4    4017    4023       4    4029    4032       3    4026    4029
       4    4026    4032       4    4038    4041       3    4035    4038       4
    4035    4041       4    4047    4050       3    4044    4047       4    4044
    4050       4    4056    4059       3    4053    4056       4    4053    4059
       4    4065    4068       3    4062    4065       4    4062    4068       4
    4074    4077       3    4071    4074       4    4071    4077       4    4083
    4086       3    4080    4083       4    4080    4086       4    4092    4095
       3    4089    4092       4    4089    4095       4    4101    4104       3
    4098    4101       4    4098    4104       4    4110    4113       3    4107
    4110       4    4107    4113       4    4119    4122       3    4116    4119
       4    4116    4122       4    4128    4131       3    4125    4128       4
    4125    4131       4    4137    4140       3    4134    4137       4    4134
    4140       4    4146    4149       3    4143    4146       4    4143    4149
       4    4155    4158       3    4152    4155       4    4152    4158       4
    4164    4167       3    4161    4164       4    4161    4167       4    4173
    4176       3    4170    4173       4    4170    4176       4    4182    4185
       3    4179    4182       4    4179    4185       4    4191    4194       3
    4188    4191       4    4188    4194       4    4200    4203       3    4197
    4200       4    4197    4203       4    4209    4212       3    4206    4209
       4    4206    4212       4    4218    4221       3    4215    4218       4
    4215    4221       4    4227    4230       3    4224    4227       4    4224
    4230       4    4236    4239       3    4233    4236       4    4233    4239
       4    4245    4248       3    4242    4245       4    4242    4248       4
    4254    4257       3    4251    4254       4    4251    4257       4    4263
    4266       3    4260    4263       4    4260    4266       4    4272    4275
       3    4269    4272       4    4269    4275       4    4281    4284       3
    4278    4281       4    4278    4284       4    4290    4293       3    4287
    4290       4    4287    4293       4    4299    4302       3    4296    4299
       4    4296    4302       4    4308    4311       3    4305    4308       4
    4305    4311       4    4317    4320       3    4314    4317       4    4314
    4320       4    4326    4329       3    4323    4326       4    4323    4329
       4    4335    4338       3    4332    4335       4    4332    4338       4
    4344    4347       3    4341    4344       4    4341    4347       4    4353
    4356       3    4350    4353       4    4350    4356       4    4362    4365
       3    4359    4362       4    4359    4365       4    4371    4374       3
    4368    4371       4    4368    4374       4    4380    4383       3    4377
    4380       4    4377    4383       4    4389    4392       3    4386    4389
       4    4386    4392       4    4398    4401       3    4395    4398       4
    4395    4401       4    4407    4410       3    4404    4407       4    4404
    4410       4    4416    4419       3    4413    4416       4    4413    4419
       4    4425    4428       3    4422    4425       4    4422    4428       4
    4434    4437       3    4431    4434       4    4431    4437       4    4443
    4446       3    4440    4443       4    4440    4446       4    4452    4455
       3    4449    4452       4    4449    4455       4    4461    4464       3
    4458    4461       4    4458    4464       4    4470    4473       3    4467
    4470       4    4467    4473       4    4479    4482       3    4476    4479
       4    4476    4482       4    4488    4491       3    4485    4488       4
    4485    4491       4    4497    4500       3    4494    4497       4    4494
    4500       4    4506    4509       3    4503    4506       4    4503    4509
       4    4515    4518       3    4512    4515       4    4512    4518       4
    4524    4527       3    4521    4524       4    4521    4527       4    4533
    4536       3    4530    4533       4    4530    4536       4    4542    4545
       3    4539    4542       4    4539    4545       4    4551    4554       3
    4548    4551       4    4548    4554       4    4560    4563       3    4557
    4560       4    4557    4563       4    4569    4572       3    4566    4569
       4    4566    4572       4    4578    4581       3    4575    4578       4
    4575    4581       4    4587    4590       3    4584    4587       4    4584
    4590       4    4596    4599       3    4593    4596       4    4593    4599
       4    4605    4608       3    4602    4605       4    4602    4608       4
    4614    4617       3    4611    4614       4    4611    4617       4    4623
    4626       3    4620    4623       4    4620    4626       4    4632    4635
       3    4629    4632       4    4629    4635       4    4641    4644       3
    4638    4641       4    4638    4644       4    4650    4653       3    4647
    4650       4    4647    4653       4    4659    4662       3    4656    4659
       4    4656    4662       4    4668    4671       3    4665    4668       4
    4665    4671       4    4677    4680       3    4674    4677       4    4674
    4680       4    4686    4689       3    4683    4686       4    4683    4689
       4    4695    4698       3    4692    4695       4    4692    4698       4
    4704    4707       3    4701    4704       4    4701    4707       4    4713
    4716       3    4710    4713       4    4710    4716       4    4722    4725
       3    4719    4722       4    4719    4725       4    4731    4734       3
    4728    4731       4    4728    4734       4    4740    4743       3    4737
    4740       4    4737    4743       4    4749    4752       3    4746    4749
       4    4746    4752       4    4758    4761       3    4755    4758       4
    4755    4761       4    4767    4770       3    4764    4767       4    4764
    4770       4    4776    4779       3    4773    4776       4    4773    4779
       4    4785    4788       3    4782    4785       4    4782    4788       4
    4794    4797       3    4791    4794       4    4791    4797       4    4803
    4806       3    4800    4803       4    4800    4806       4    4812    4815
       3    4809    4812       4    4809    4815       4
%FLAG BONDS_WITHOUT_HYDROGEN                                                    
%FORMAT(10I8)                                                                   
       6       9       1       6      12       1       3      15       1       3
      18       1       0       3       2       0       6       2
%FLAG ANGLES_INC_HYDROGEN                                                       
%FORMAT(10I8)                                                                   

%FLAG ANGLES_WITHOUT_HYDROGEN                                                   
%FORMAT(10I8)                                                                   
      15       3      18       1       9       6      12       1       3       0
       6       2       0       3      15       3       0       3      18       3
       0       6       9       3       0       6      12       3
%FLAG DIHEDRALS_INC_HYDROGEN                                                    
%FORMAT(10I8)                                                                   

%FLAG DIHEDRALS_WITHOUT_HYDROGEN                                                
%FORMAT(10I8)                                                                   
       6       0       3      15       1       6       0       3      18       1
       3       0       6       9       1       3       0       6      12       1
%FLAG EXCLUDED_ATOMS_LIST                                                       
%FORMAT(10I8)                                                                   
       2       3       4       5       6       7       3       4       5       6
       7       4       5       6       7       5       0       7       0       9
      10      10       0      12      13      13       0      15      16      16
       0      18      19      19       0      21      22      22       0      24
      25      25       0      27      28      28       0      30      31      31
       0      33      34      34       0      36      37      37       0      39
      40      40       0      42      43      43       0      45      46      46
       0      48      49      49       0      51      52      52       0      54
      55      55       0      57      58      58       0      60      61      61
       0      63      64      64       0      66      67      67       0      69
      70      70       0      72      73      73       0      75      76      76
       0      78      79      79       0      81      82      82       0      84
      85      85       0      87      88      88       0      90      91      91
       0      93      94      94       0      96      97      97       0      99
     100     100       0     102     103     103       0     105     106     106
       0     108     109     109       0     111     112     112       0     114
     115     115       0     117     118     118       0     120     121     121
       0     123     124     124       0     126     127     127       0     129
     130     130       0     132     133     133       0     135     136     136
       0     138     139     139       0     141     142     142       0     144
     145     145       0     147     148     148       0     150     151     151
       0     153     154     154       0     156     157     157       0     159
     160     160       0     162     163     163       0     165     166     166
       0     168     169     169       0     171     172     172       0     174
     175     175       0     177     178     178       0     180     181     181
       0     183     184     184       0     186     187     187       0     189
     190     190       0     192     193     193       0     195     196     196
       0     198     199     199       0     201     202     202       0     204
     205     205       0     207     208     208       0     210     211     211
       0     213     214     214       0     216     217     217       0     219
     220     220       0     222     223     223       0     225     226     226
       0     228     229     229       0     231     232     232       0     234
     235     235       0     237     238     238       0     240     241     241
       0     243     244     244       0     246     247     247       0     249
     250     250       0     252     253     253       0     255     256     256
       0     258     259     259       0     261     262     262       0     264
     265     265       0     267     268     268       0     270     271     271
       0     273     274     274       0     276     277     277       0     279
     280     280       0     282     283     283       0     285     286     286
       0     288     289     289       0     291     292     292       0     294
     295     295       0     297     298     298       0     300     301     301
       0     303     304     304       0     306     307     307       0     309
     310     310       0     312     313     313       0     315     316     316
       0     318     319     319       0     321     322     322       0     324
     325     325       0     327     328     328       0     330     331     331
       0     333     334     334       0     336     337     337       0     339
     340     340       0     342     343     343       0     345     346     346
       0     348     349     349       0     351     352     352       0     354
     355     355       0     357     358     358       0     360     361     361
       0     363     364     364       0     366     367     367       0     369
     370     370       0     372     373     373       0     375     376     376
       0     378     379     379       0     381     382     382       0     384
     385     385       0     387     388     388       0     390     391     391
       0     393     394     394       0     396     397     397       0     399
     400     400       0     402     403     403       0     405     406     406
       0     408     409     409       0     411     412     412       0     414
     415     415       0     417     418     418       0     420     421     421
       0     423     424     424       0     426     427     427       0     429
     430     430       0     432     433     433       0     435     436     436
       0     438     439     439       0     441     442     442       0     444
     445     445       0     447     448     448       0     450     451     451
       0     453     454     454       0     456     457     457       0     459
     460     460       0     462     463     463       0     465     466     466
       0     468     469     469       0     471     472     472       0     474
     475     475       0     477     478     478       0     480     481     481
       0     483     484     484       0     486     487     487       0     489
     490     490       0     492     493     493       0     495     496     496
       0     498     499     499       0     501     502     502       0     504
     505     505       0     507     508     508       0     510     511     511
       0     513     514     514       0     516     517     517       0     519
     520     520       0     522     523     523       0     525     526     526
       0     528     529     529       0     531     532     532       0     534
     535     535       0     537     538     538       0     540     541     541
       0     543     544     544       0     546     547     547       0     549
     550     550       0     552     553     553       0     555     556     556
       0     558     559     559       0     561     562     562       0     564
     565     565       0     567     568     568       0     570     571     571
       0     573     574     574       0     576     577     577       0     579
     580     580       0     582     583     583       0     585     586     586
       0     588     589     589       0     591     592     592       0     594
     595     595       0     597     598     598       0     600     601     601
       0     603     604     604       0     606     607     607       0     609
     610     610       0     612     613     613       0     615     616     616
       0     618     619     619       0     621     622     622       0     624
     625     625       0     627     628     628       0     630     631     631
       0     633     634     634       0     636     637     637       0     639
     640     640       0     642     643     643       0     645     646     646
       0     648     649     649       0     651     652     652       0     654
     655     655       0     657     658     658       0     660     661     661
       0     663     664     664       0     666     667     667       0     669
     670     670       0     672     673     673       0     675     676     676
       0     678     679     679       0     681     682     682       0     684
     685     685       0     687     688     688       0     690     691     691
       0     693     694     694       0     696     697     697       0     699
     700     700       0     702     703     703       0     705     706     706
       0     708     709     709       0     711     712     712       0     714
     715     715       0     717     718     718       0     720     721     721
       0     723     724     724       0     726     727     727       0     729
     730     730       0     732     733     733       0     735     736     736
       0     738     739     739       0     741     742     742       0     744
     745     745       0     747     748     748       0     750     751     751
       0     753     754     754       0     756     757     757       0     759
     760     760       0     762     763     763       0     765     766     766
       0     768     769     769       0     771     772     772       0     774
     775     775       0     777     778     778       0     780     781     781
       0     783     784     784       0     786     787     787       0     789
     790     790       0     792     793     793       0     795     796     796
       0     798     799     799       0     801     802     802       0     804
     805     805       0     807     808     808       0     810     811     811
       0     813     814     814       0     816     817     817       0     819
     820     820       0     822     823     823       0     825     826     826
       0     828     829     829       0     831     832     832       0     834
     835     835       0     837     838     838       0     840     841     841
       0     843     844     844       0     846     847     847       0     849
     850     850       0     852     853     853       0     855     856     856
       0     858     859     859       0     861     862     862       0     864
     865     865       0     867     868     868       0     870     871     871
       0     873     874     874       0     876     877     877       0     879
     880     880       0     882     883     883       0     885     886     886
       0     888     889     889       0     891     892     892       0     894
     895     895       0     897     898     898       0     900     901     901
       0     903     904     904       0     906     907     907       0     909
     910     910       0     912     913     913       0     915     916     916
       0     918     919     919       0     921     922     922       0     924
     925     925       0     927     928     928       0     930     931     931
       0     933     934     934       0     936     937     937       0     939
     940     940       0     942     943     943       0     945     946     946
       0     948     949     949       0     951     952     952       0     954
     955     955       0     957     958     958       0     960     961     961
       0     963     964     964       0     966     967     967       0     969
     970     970       0     972     973     973       0     975     976     976
       0     978     979     979       0     981     982     982       0     984
     985     985       0     987     988     988       0     990     991     991
       0     993     994     994       0     996     997     997       0     999
    1000    1000       0    1002    1003    1003       0    1005    1006    1006
       0    1008    1009    1009       0    1011    1012    1012       0    1014
    1015    1015       0    1017    1018    1018       0    1020    1021    1021
       0    1023    1024    1024       0    1026    1027    1027       0    1029
    1030    1030       0    1032    1033    1033       0    1035    1036    1036
       0    1038    1039    1039       0    1041    1042    1042       0    1044
    1045    1045       0    1047    1048    1048       0    1050    1051    1051
       0    1053    1054    1054       0    1056    1057    1057       0    1059
    1060    1060       0    1062    1063    1063       0    1065    1066    1066
       0    1068    1069    1069       0    1071    1072    1072       0    1074
    1075    1075       0    1077    1078    1078       0    1080    1081    1081
       0    1083    1084    1084       0    1086    1087    1087       0    1089
    1090    1090       0    1092    1093    1093       0    1095    1096    1096
       0    1098    1099    1099       0    1101    1102    1102       0    1104
    1105    1105       0    1107    1108    1108       0    1110    1111    1111
       0    1113    1114    1114       0    1116    1117    1117       0    1119
    1120    1120       0    1122    1123    1123       0    1125    1126    1126
       0    1128    1129    1129       0    1131    1132    1132       0    1134
    1135    1135       0    1137    1138    1138       0    1140    1141    1141
       0    1143    1144    1144       0    1146    1147    1147       0    1149
    1150    1150       0    1152    1153    1153       0    1155    1156    1156
       0    1158    1159    1159       0    1161    1162    1162       0    1164
    1165    1165       0    1167    1168    1168       0    1170    1171    1171
       0    1173    1174    1174       0    1176    1177    1177       0    1179
    1180    1180       0    1182    1183    1183       0    1185    1186    1186
       0    1188    1189    1189       0    1191    1192    1192       0    1194
    1195    1195       0    1197    1198    1198       0    1200    1201    1201
       0    1203    1204    1204       0    1206    1207    1207       0    1209
    1210    1210       0    1212    1213    1213       0    1215    1216    1216
       0    1218    1219    1219       0    1221    1222    1222       0    1224
    1225    1225       0    1227    1228    1228       0    1230    1231    1231
       0    1233    1234    1234       0    1236    1237    1237       0    1239
    1240    1240       0    1242    1243    1243       0    1245    1246    1246
       0    1248    1249    1249       0    1251    1252    1252       0    1254
    1255    1255       0    1257    1258    1258       0    1260    1261    1261
       0    1263    1264    1264       0    1266    1267    1267       0    1269
    1270    1270       0    1272    1273    1273       0    1275    1276    1276
       0    1278    1279    1279       0    1281    1282    1282       0    1284
    1285    1285       0    1287    1288    1288       0    1290    1291    1291
       0    1293    1294    1294       0    1296    1297    1297       0    1299
    1300    1300       0    1302    1303    1303       0    1305    1306    1306
       0    1308    1309    1309       0    1311    1312    1312       0    1314
    1315    1315       0    1317    1318    1318       0    1320    1321    1321
       0    1323    1324    1324       0    1326    1327    1327       0    1329
    1330    1330       0    1332    1333    1333       0    1335    1336    1336
       0    1338    1339    1339       0    1341    1342    1342       0    1344
    1345    1345       0    1347    1348    1348       0    1350    1351    1351
       0    1353    1354    1354       0    1356    1357    1357       0    1359
    1360    1360       0    1362    1363    1363       0    1365    1366    1366
       0    1368    1369    1369       0    1371    1372    1372       0    1374
    1375    1375       0    1377    1378    1378       0    1380    1381    1381
       0    1383    1384    1384       0    1386    1387    1387       0    1389
    1390    1390       0    1392    1393    1393       0    1395    1396    1396
       0    1398    1399    1399       0    1401    1402    1402       0    1404
    1405    1405       0    1407    1408    1408       0    1410    1411    1411
       0    1413    1414    1414       0    1416    1417    1417       0    1419
    1420    1420       0    1422    1423    1423       0    1425    1426    1426
       0    1428    1429    1429       0    1431    1432    1432       0    1434
    1435    1435       0    1437    1438    1438       0    1440    1441    1441
       0    1443    1444    1444       0    1446    1447    1447       0    1449
    1450    1450       0    1452    1453    1453       0    1455    1456    1456
       0    1458    1459    1459       0    1461    1462    1462       0    1464
    1465    1465       0    1467    1468    1468       0    1470    1471    1471
       0    1473    1474    1474       0    1476    1477    1477       0    1479
    1480    1480       0    1482    1483    1483       0    1485    1486    1486
       0    1488    1489    1489       0    1491    1492    1492       0    1494
    1495    1495       0    1497    1498    1498       0    1500    1501    1501
       0    1503    1504    1504       0    1506    1507    1507       0    1509
    1510    1510       0    1512    1513    1513       0    1515    1516    1516
       0    1518    1519    1519       0    1521    1522    1522       0    1524
    1525    1525       0    1527    1528    1528       0    1530    1531    1531
       0    1533    1534    1534       0    1536    1537    1537       0    1539
    1540    1540       0    1542    1543    1543       0    1545    1546    1546
       0    1548    1549    1549       0    1551    1552    1552       0    1554
    1555    1555       0    1557    1558    1558       0    1560    1561    1561
       0    1563    1564    1564       0    1566    1567    1567       0    1569
    1570    1570       0    1572    1573    1573       0    1575    1576    1576
       0    1578    1579    1579       0    1581    1582    1582       0    1584
    1585    1585       0    1587    1588    1588       0    1590    1591    1591
       0    1593    1594    1594       0    1596    1597    1597       0    1599
    1600    1600       0    1602    1603    1603       0    1605    1606    1606
       0
%FLAG HBOND_ACOEF                                                               
%FORMAT(5E16.8)                                                                 
  0.00000000E+00
%FLAG HBOND_BCOEF                                                               
%FORMAT(5E16.8)                                                                 
  0.00000000E+00
%FLAG HBCUT                                                                     
%FORMAT(5E16.8)                                                                 
  0.00000000E+00
%FLAG AMBER_ATOM_TYPE                                                           
%FORMAT(20a4)                                                                   
os  no  no  o   o   o   o   OW  HW  HW  OW  HW  HW  OW  HW  HW  OW  HW  HW  OW  
HW  HW  OW  HW  HW  OW  HW  HW  OW  HW  HW  OW  HW  HW  OW  HW  HW  OW  HW  HW  
OW  HW  HW  OW  HW  HW  OW  HW  HW  OW  HW  HW  OW  HW  HW  OW  HW  HW  OW  HW  
HW  OW  HW  HW  OW  HW  HW  OW  HW  HW  OW  HW  HW  OW  HW  HW  OW  HW  HW  OW  
HW  HW  OW  HW  HW  OW  HW  HW  OW  HW  HW  OW  HW  HW  OW  HW  HW  OW  HW  HW  
OW  HW  HW  OW  HW  HW  OW  HW  HW  OW  HW  HW  OW  HW  HW  OW  HW  HW  OW  HW  
HW  OW  HW  HW  OW  HW  HW  OW  HW  HW  OW  HW  HW  OW  HW  HW  OW  HW  HW  OW  
HW  HW  OW  HW  HW  OW  HW  HW  OW  HW  HW  OW  HW  HW  OW  HW  HW  OW  HW  HW  
OW  HW  HW  OW  HW  HW  OW  HW  HW  OW  HW  HW  OW  HW  HW  OW  HW  HW  OW  HW  
HW  OW  HW  HW  OW  HW  HW  OW  HW  HW  OW  HW  HW  OW  HW  HW  OW  HW  HW  OW  
HW  HW  OW  HW  HW  OW  HW  HW  OW  HW  HW  OW  HW  HW  OW  HW  HW  OW  HW  HW  
OW  HW  HW  OW  HW  HW  OW  HW  HW  OW  HW  HW  OW  HW  HW  OW  HW  HW  OW  HW  
HW  OW  HW  HW  OW  HW  HW  OW  HW  HW  OW  HW  HW  OW  HW  HW  OW  HW  HW  OW  
HW  HW  OW  HW  HW  OW  HW  HW  OW  HW  HW  OW  HW  HW  OW  HW  HW  OW  HW  HW  
OW  HW  HW  OW  HW  HW  OW  HW  HW  OW  HW  HW  OW  HW  HW  OW  HW  HW  OW  HW  
HW  OW  HW  HW  OW  HW  HW  OW  HW  HW  OW  HW  HW  OW  HW  HW  OW  HW  HW  OW  
HW  HW  OW  HW  HW  OW  HW  HW  OW  HW  HW  OW  HW  HW  OW  HW  HW  OW  HW  HW  
OW  HW  HW  OW  HW  HW  OW  HW  HW  OW  HW  HW  OW  HW  HW  OW  HW  HW  OW  HW  
HW  OW  HW  HW  OW  HW  HW  OW  HW  HW  OW  HW  HW  OW  HW  HW  OW  HW  HW  OW  
HW  HW  OW  HW  HW  OW  HW  HW  OW  HW  HW  OW  HW  HW  OW  HW  HW  OW  HW  HW  
OW  HW  HW  OW  HW  HW  OW  HW  HW  OW  HW  HW  OW  HW  HW  OW  HW  HW  OW  HW  
HW  OW  HW  HW  OW  HW  HW  OW  HW  HW  OW  HW  HW  OW  HW  HW  OW  HW  HW  OW  
HW  HW  OW  HW  HW  OW  HW  HW  OW  HW  HW  OW  HW  HW  OW  HW  HW  OW  HW  HW  
OW  HW  HW  OW  HW  HW  OW  HW  HW  OW  HW  HW  OW  HW  HW  OW  HW  HW  OW  HW  
HW  OW  HW  HW  OW  HW  HW  OW  HW  HW  OW  HW  HW  OW  HW  HW  OW  HW  HW  OW  
HW  HW  OW  HW  HW  OW  HW  HW  OW  HW  HW  OW  HW  HW  OW  HW  HW  OW  HW  HW  
OW  HW  HW  OW  HW  HW  OW  HW  HW  OW  HW  HW  OW  HW  HW  OW  HW  HW  OW  HW  
HW  OW  HW  HW  OW  HW  HW  OW  HW  HW  OW  HW  HW  OW  HW  HW  OW  HW  HW  OW  
HW  HW  OW  HW  HW  OW  HW  HW  OW  HW  HW  OW  HW  HW  OW  HW  HW  OW  HW  HW  
OW  HW  HW  OW  HW  HW  OW  HW  HW  OW  HW  HW  OW  HW  HW  OW  HW  HW  OW  HW  
HW  OW  HW  HW  OW  HW  HW  OW  HW  HW  OW  HW  HW  OW  HW  HW  OW  HW  HW  OW  
HW  HW  OW  HW  HW  OW  HW  HW  OW  HW  HW  OW  HW  HW  OW  HW  HW  OW  HW  HW  
OW  HW  HW  OW  HW  HW  OW  HW  HW  OW  HW  HW  OW  HW  HW  OW  HW  HW  OW  HW  
HW  OW  HW  HW  OW  HW  HW  OW  HW  HW  OW  HW  HW  OW  HW  HW  OW  HW  HW  OW  
HW  HW  OW  HW  HW  OW  HW  HW  OW  HW  HW  OW  HW  HW  OW  HW  HW  OW  HW  HW  
OW  HW  HW  OW  HW  HW  OW  HW  HW  OW  HW  HW  OW  HW  HW  OW  HW  HW  OW  HW  
HW  OW  HW  HW  OW  HW  HW  OW  HW  HW  OW  HW  HW  OW  HW  HW  OW  HW  HW  OW  
HW  HW  OW  HW  HW  OW  HW  HW  OW  HW  HW  OW  HW  HW  OW  HW  HW  OW  HW  HW  
OW  HW  HW  OW  HW  HW  OW  HW  HW  OW  HW  HW  OW  HW  HW  OW  HW  HW  OW  HW  
HW  OW  HW  HW  OW  HW  HW  OW  HW  HW  OW  HW  HW  OW  HW  HW  OW  HW  HW  OW  
HW  HW  OW  HW  HW  OW  HW  HW  OW  HW  HW  OW  HW  HW  OW  HW  HW  OW  HW  HW  
OW  HW  HW  OW  HW  HW  OW  HW  HW  OW  HW  HW  OW  HW  HW  OW  HW  HW  OW  HW  
HW  OW  HW  HW  OW  HW  HW  OW  HW  HW  OW  HW  HW  OW  HW  HW  OW  HW  HW  OW  
HW  HW  OW  HW  HW  OW  HW  HW  OW  HW  HW  OW  HW  HW  OW  HW  HW  OW  HW  HW  
OW  HW  HW  OW  HW  HW  OW  HW  HW  OW  HW  HW  OW  HW  HW  OW  HW  HW  OW  HW  
HW  OW  HW  HW  OW  HW  HW  OW  HW  HW  OW  HW  HW  OW  HW  HW  OW  HW  HW  OW  
HW  HW  OW  HW  HW  OW  HW  HW  OW  HW  HW  OW  HW  HW  OW  HW  HW  OW  HW  HW  
OW  HW  HW  OW  HW  HW  OW  HW  HW  OW  HW  HW  OW  HW  HW  OW  HW  HW  OW  HW  
HW  OW  HW  HW  OW  HW  HW  OW  HW  HW  OW  HW  HW  OW  HW  HW  OW  HW  HW  OW  
HW  HW  OW  HW  HW  OW  HW  HW  OW  HW  HW  OW  HW  HW  OW  HW  HW  OW  HW  HW  
OW  HW  HW  OW  HW  HW  OW  HW  HW  OW  HW  HW  OW  HW  HW  OW  HW  HW  OW  HW  
HW  OW  HW  HW  OW  HW  HW  OW  HW  HW  OW  HW  HW  OW  HW  HW  OW  HW  HW  OW  
HW  HW  OW  HW  HW  OW  HW  HW  OW  HW  HW  OW  HW  HW  OW  HW  HW  OW  HW  HW  
OW  HW  HW  OW  HW  HW  OW  HW  HW  OW  HW  HW  OW  HW  HW  OW  HW  HW  OW  HW  
HW  OW  HW  HW  OW  HW  HW  OW  HW  HW  OW  HW  HW  OW  HW  HW  OW  HW  HW  OW  
HW  HW  OW  HW  HW  OW  HW  HW  OW  HW  HW  OW  HW  HW  OW  HW  HW  OW  HW  HW  
OW  HW  HW  OW  HW  HW  OW  HW  HW  OW  HW  HW  OW  HW  HW  OW  HW  HW  OW  HW  
HW  OW  HW  HW  OW  HW  HW  OW  HW  HW  OW  HW  HW  OW  HW  HW  OW  HW  HW  OW  
HW  HW  OW  HW  HW  OW  HW  HW  OW  HW  HW  OW  HW  HW  OW  HW  HW  OW  HW  HW  
OW  HW  HW  OW  HW  HW  OW  HW  HW  OW  HW  HW  OW  HW  HW  OW  HW  HW  OW  HW  
HW  OW  HW  HW  OW  HW  HW  OW  HW  HW  OW  HW  HW  OW  HW  HW  OW  HW  HW  OW  
HW  HW  OW  HW  HW  OW  HW  HW  OW  HW  HW  OW  HW  HW  OW  HW  HW  OW  HW  HW  
OW  HW  HW  OW  HW  HW  OW  HW  HW  OW  HW  HW  OW  HW  HW  OW  HW  HW  OW  HW  
HW  OW  HW  HW  OW  HW  HW  OW  HW  HW  OW  HW  HW  OW  HW  HW  OW  HW  HW  OW  
HW  HW  OW  HW  HW  OW  HW  HW  OW  HW  HW  OW  HW  HW  OW  HW  HW  OW  HW  HW  
OW  HW  HW  OW  HW  HW  OW  HW  HW  OW  HW  HW  OW  HW  HW  OW  HW  HW  OW  HW  
HW  OW  HW  HW  OW  HW  HW  OW  HW  HW  OW  HW  HW  OW  HW  HW  OW  HW  HW  OW  
HW  HW  OW  HW  HW  OW  HW  HW  OW  HW  HW  OW  HW  HW  OW  HW  HW  OW  HW  HW  
OW  HW  HW  OW  HW  HW  OW  HW  HW  OW  HW  HW  OW  HW  HW  OW  HW  HW  OW  HW  
HW  OW  HW  HW  OW  HW  HW  OW  HW  HW  OW  HW  HW  OW  HW  HW  OW  HW  HW  OW  
HW  HW  OW  HW  HW  OW  HW  HW  OW  HW  HW  OW  HW  HW  OW  HW  HW  OW  HW  HW  
OW  HW  HW  OW  HW  HW  OW  HW  HW  OW  HW  HW  OW  HW  HW  OW  HW  HW  OW  HW  
HW  OW  HW  HW  OW  HW  HW  OW  HW  HW  OW  HW  HW  OW  HW  HW  OW  HW  HW  OW  
HW  HW  OW  HW  HW  OW  HW  HW  OW  HW  HW  OW  HW  HW  OW  HW  HW  OW  HW  HW  
OW  HW  HW  OW  HW  HW  OW  HW  HW  OW  HW  HW  OW  HW  HW  OW  HW  HW  OW  HW  
HW  OW  HW  HW  OW  HW  HW  OW  HW  HW  OW  HW  HW  OW  HW  HW  OW  HW  HW  OW  
HW  HW  OW  HW  HW  OW  HW  HW  OW  HW  HW  OW  HW  HW  OW  HW  HW  OW  HW  HW  
OW  HW  HW  OW  HW  HW  OW  HW  HW  OW  HW  HW  OW  HW  HW  OW  HW  HW  OW  HW  
HW  OW  HW  HW  OW  HW  HW  OW  HW  HW  OW  HW  HW  OW  HW  HW  OW  HW  HW  OW  
HW  HW  OW  HW  HW  OW  HW  HW  OW  HW  HW  OW  HW  HW  OW  HW  HW  OW  HW  HW  
OW  HW  HW  OW  HW  HW  
%FLAG TREE_CHAIN_CLASSIFICATION                                                 
%FORMAT(20a4)                                                                   
BLA BLA BLA BLA BLA BLA BLA BLA BLA BLA BLA BLA BLA BLA BLA BLA BLA BLA BLA BLA 
BLA BLA BLA BLA BLA BLA BLA BLA BLA BLA BLA BLA BLA BLA BLA BLA BLA BLA BLA BLA 
BLA BLA BLA BLA BLA BLA BLA BLA BLA BLA BLA BLA BLA BLA BLA BLA BLA BLA BLA BLA 
BLA BLA BLA BLA BLA BLA BLA BLA BLA BLA BLA BLA BLA BLA BLA BLA BLA BLA BLA BLA 
BLA BLA BLA BLA BLA BLA BLA BLA BLA BLA BLA BLA BLA BLA BLA BLA BLA BLA BLA BLA 
BLA BLA BLA BLA BLA BLA BLA BLA BLA BLA BLA BLA BLA BLA BLA BLA BLA BLA BLA BLA 
BLA BLA BLA BLA BLA BLA BLA BLA BLA BLA BLA BLA BLA BLA BLA BLA BLA BLA BLA BLA 
BLA BLA BLA BLA BLA BLA BLA BLA BLA BLA BLA BLA BLA BLA BLA BLA BLA BLA BLA BLA 
BLA BLA BLA BLA BLA BLA BLA BLA BLA BLA BLA BLA BLA BLA BLA BLA BLA BLA BLA BLA 
BLA BLA BLA BLA BLA BLA BLA BLA BLA BLA BLA BLA BLA BLA BLA BLA BLA BLA BLA BLA 
BLA BLA BLA BLA BLA BLA BLA BLA BLA BLA BLA BLA BLA BLA BLA BLA BLA BLA BLA BLA 
BLA BLA BLA BLA BLA BLA BLA BLA BLA BLA BLA BLA BLA BLA BLA BLA BLA BLA BLA BLA 
BLA BLA BLA BLA BLA BLA BLA BLA BLA BLA BLA BLA BLA BLA BLA BLA BLA BLA BLA BLA 
BLA BLA BLA BLA BLA BLA BLA BLA BLA BLA BLA BLA BLA BLA BLA BLA BLA BLA BLA BLA 
BLA BLA BLA BLA BLA BLA BLA BLA BLA BLA BLA BLA BLA BLA BLA BLA BLA BLA BLA BLA 
BLA BLA BLA BLA BLA BLA BLA BLA BLA BLA BLA BLA BLA BLA BLA BLA BLA BLA BLA BLA 
BLA BLA BLA BLA BLA BLA BLA BLA BLA BLA BLA BLA BLA BLA BLA BLA BLA BLA BLA BLA 
BLA BLA BLA BLA BLA BLA BLA BLA BLA BLA BLA BLA BLA BLA BLA BLA BLA BLA BLA BLA 
BLA BLA BLA BLA BLA BLA BLA BLA BLA BLA BLA BLA BLA BLA BLA BLA BLA BLA BLA BLA 
BLA BLA BLA BLA BLA BLA BLA BLA BLA BLA BLA BLA BLA BLA BLA BLA BLA BLA BLA BLA 
BLA BLA BLA BLA BLA BLA BLA BLA BLA BLA BLA BLA BLA BLA BLA BLA BLA BLA BLA BLA 
BLA BLA BLA BLA BLA BLA BLA BLA BLA BLA BLA BLA BLA BLA BLA BLA BLA BLA BLA BLA 
BLA BLA BLA BLA BLA BLA BLA BLA BLA BLA BLA BLA BLA BLA BLA BLA BLA BLA BLA BLA 
BLA BLA BLA BLA BLA BLA BLA BLA BLA BLA BLA BLA BLA BLA BLA BLA BLA BLA BLA BLA 
BLA BLA BLA BLA BLA BLA BLA BLA BLA BLA BLA BLA BLA BLA BLA BLA BLA BLA BLA BLA 
BLA BLA BLA BLA BLA BLA BLA BLA BLA BLA BLA BLA BLA BLA BLA BLA BLA BLA BLA BLA 
BLA BLA BLA BLA BLA BLA BLA BLA BLA BLA BLA BLA BLA BLA BLA BLA BLA BLA BLA BLA 
BLA BLA BLA BLA BLA BLA BLA BLA BLA BLA BLA BLA BLA BLA BLA BLA BLA BLA BLA BLA 
BLA BLA BLA BLA BLA BLA BLA BLA BLA BLA BLA BLA BLA BLA BLA BLA BLA BLA BLA BLA 
BLA BLA BLA BLA BLA BLA BLA BLA BLA BLA BLA BLA BLA BLA BLA BLA BLA BLA BLA BLA 
BLA BLA BLA BLA BLA BLA BLA BLA BLA BLA BLA BLA BLA BLA BLA BLA BLA BLA BLA BLA 
BLA BLA BLA BLA BLA BLA BLA BLA BLA BLA BLA BLA BLA BLA BLA BLA BLA BLA BLA BLA 
BLA BLA BLA BLA BLA BLA BLA BLA BLA BLA BLA BLA BLA BLA BLA BLA BLA BLA BLA BLA 
BLA BLA BLA BLA BLA BLA BLA BLA BLA BLA BLA BLA BLA BLA BLA BLA BLA BLA BLA BLA 
BLA BLA BLA BLA BLA BLA BLA BLA BLA BLA BLA BLA BLA BLA BLA BLA BLA BLA BLA BLA 
BLA BLA BLA BLA BLA BLA BLA BLA BLA BLA BLA BLA BLA BLA BLA BLA BLA BLA BLA BLA 
BLA BLA BLA BLA BLA BLA BLA BLA BLA BLA BLA BLA BLA BLA BLA BLA BLA BLA BLA BLA 
BLA BLA BLA BLA BLA BLA BLA BLA BLA BLA BLA BLA BLA BLA BLA BLA BLA BLA BLA BLA 
BLA BLA BLA BLA BLA BLA BLA BLA BLA BLA BLA BLA BLA BLA BLA BLA BLA BLA BLA BLA 
BLA BLA BLA BLA BLA BLA BLA BLA BLA BLA BLA BLA BLA BLA BLA BLA BLA BLA BLA BLA 
BLA BLA BLA BLA BLA BLA BLA BLA BLA BLA BLA BLA BLA BLA BLA BLA BLA BLA BLA BLA 
BLA BLA BLA BLA BLA BLA BLA BLA BLA BLA BLA BLA BLA BLA BLA BLA BLA BLA BLA BLA 
BLA BLA BLA BLA BLA BLA BLA BLA BLA BLA BLA BLA BLA BLA BLA BLA BLA BLA BLA BLA 
BLA BLA BLA BLA BLA BLA BLA BLA BLA BLA BLA BLA BLA BLA BLA BLA BLA BLA BLA BLA 
BLA BLA BLA BLA BLA BLA BLA BLA BLA BLA BLA BLA BLA BLA BLA BLA BLA BLA BLA BLA 
BLA BLA BLA BLA BLA BLA BLA BLA BLA BLA BLA BLA BLA BLA BLA BLA BLA BLA BLA BLA 
BLA BLA BLA BLA BLA BLA BLA BLA BLA BLA BLA BLA BLA BLA BLA BLA BLA BLA BLA BLA 
BLA BLA BLA BLA BLA BLA BLA BLA BLA BLA BLA BLA BLA BLA BLA BLA BLA BLA BLA BLA 
BLA BLA BLA BLA BLA BLA BLA BLA BLA BLA BLA BLA BLA BLA BLA BLA BLA BLA BLA BLA 
BLA BLA BLA BLA BLA BLA BLA BLA BLA BLA BLA BLA BLA BLA BLA BLA BLA BLA BLA BLA 
BLA BLA BLA BLA BLA BLA BLA BLA BLA BLA BLA BLA BLA BLA BLA BLA BLA BLA BLA BLA 
BLA BLA BLA BLA BLA BLA BLA BLA BLA BLA BLA BLA BLA BLA BLA BLA BLA BLA BLA BLA 
BLA BLA BLA BLA BLA BLA BLA BLA BLA BLA BLA BLA BLA BLA BLA BLA BLA BLA BLA BLA 
BLA BLA BLA BLA BLA BLA BLA BLA BLA BLA BLA BLA BLA BLA BLA BLA BLA BLA BLA BLA 
BLA BLA BLA BLA BLA BLA BLA BLA BLA BLA BLA BLA BLA BLA BLA BLA BLA BLA BLA BLA 
BLA BLA BLA BLA BLA BLA BLA BLA BLA BLA BLA BLA BLA BLA BLA BLA BLA BLA BLA BLA 
BLA BLA BLA BLA BLA BLA BLA BLA BLA BLA BLA BLA BLA BLA BLA BLA BLA BLA BLA BLA 
BLA BLA BLA BLA BLA BLA BLA BLA BLA BLA BLA BLA BLA BLA BLA BLA BLA BLA BLA BLA 
BLA BLA BLA BLA BLA BLA BLA BLA BLA BLA BLA BLA BLA BLA BLA BLA BLA BLA BLA BLA 
BLA BLA BLA BLA BLA BLA BLA BLA BLA BLA BLA BLA BLA BLA BLA BLA BLA BLA BLA BLA 
BLA BLA BLA BLA BLA BLA BLA BLA BLA BLA BLA BLA BLA BLA BLA BLA BLA BLA BLA BLA 
BLA BLA BLA BLA BLA BLA BLA BLA BLA BLA BLA BLA BLA BLA BLA BLA BLA BLA BLA BLA 
BLA BLA BLA BLA BLA BLA BLA BLA BLA BLA BLA BLA BLA BLA BLA BLA BLA BLA BLA BLA 
BLA BLA BLA BLA BLA BLA BLA BLA BLA BLA BLA BLA BLA BLA BLA BLA BLA BLA BLA BLA 
BLA BLA BLA BLA BLA BLA BLA BLA BLA BLA BLA BLA BLA BLA BLA BLA BLA BLA BLA BLA 
BLA BLA BLA BLA BLA BLA BLA BLA BLA BLA BLA BLA BLA BLA BLA BLA BLA BLA BLA BLA 
BLA BLA BLA BLA BLA BLA BLA BLA BLA BLA BLA BLA BLA BLA BLA BLA BLA BLA BLA BLA 
BLA BLA BLA BLA BLA BLA BLA BLA BLA BLA BLA BLA BLA BLA BLA BLA BLA BLA BLA BLA 
BLA BLA BLA BLA BLA BLA BLA BLA BLA BLA BLA BLA BLA BLA BLA BLA BLA BLA BLA BLA 
BLA BLA BLA BLA BLA BLA BLA BLA BLA BLA BLA BLA BLA BLA BLA BLA BLA BLA BLA BLA 
BLA BLA BLA BLA BLA BLA BLA BLA BLA BLA BLA BLA BLA BLA BLA BLA BLA BLA BLA BLA 
BLA BLA BLA BLA BLA BLA BLA BLA BLA BLA BLA BLA BLA BLA BLA BLA BLA BLA BLA BLA 
BLA BLA BLA BLA BLA BLA BLA BLA BLA BLA BLA BLA BLA BLA BLA BLA BLA BLA BLA BLA 
BLA BLA BLA BLA BLA BLA BLA BLA BLA BLA BLA BLA BLA BLA BLA BLA BLA BLA BLA BLA 
BLA BLA BLA BLA BLA BLA BLA BLA BLA BLA BLA BLA BLA BLA BLA BLA BLA BLA BLA BLA 
BLA BLA BLA BLA BLA BLA BLA BLA BLA BLA BLA BLA BLA BLA BLA BLA BLA BLA BLA BLA 
BLA BLA BLA BLA BLA BLA BLA BLA BLA BLA BLA BLA BLA BLA BLA BLA BLA BLA BLA BLA 
BLA BLA BLA BLA BLA BLA BLA BLA BLA BLA BLA BLA BLA BLA BLA BLA BLA BLA BLA BLA 
BLA BLA BLA BLA BLA BLA BLA BLA BLA BLA BLA BLA BLA BLA BLA BLA BLA BLA BLA BLA 
BLA BLA BLA BLA BLA BLA BLA BLA BLA BLA BLA BLA BLA BLA BLA BLA BLA BLA BLA BLA 
BLA BLA BLA BLA BLA BLA 
%FLAG JOIN_ARRAY                                                                
%FORMAT(10I8)                                                                   
       0       0       0       0       0       0       0       0       0       0
       0       0       0       0       0       0       0       0       0       0
       0       0       0       0       0       0       0       0       0       0
       0       0       0       0       0       0       0       0       0       0
       0       0       0       0       0       0       0       0       0       0
       0       0       0       0       0       0       0       0       0       0
       0       0       0       0       0       0       0       0       0       0
       0       0       0       0       0       0       0       0       0       0
       0       0       0       0       0       0       0       0       0       0
       0       0       0       0       0       0       0       0       0       0
       0       0       0       0       0       0       0       0       0       0
       0       0       0       0       0       0       0       0       0       0
       0       0       0       0       0       0       0       0       0       0
       0       0       0       0       0       0       0       0       0       0
       0       0       0       0       0       0       0       0       0       0
       0       0       0       0       0       0       0       0       0       0
       0       0       0       0       0       0       0       0       0       0
       0       0       0       0       0       0       0       0       0       0
       0       0       0       0       0       0       0       0       0       0
       0       0       0       0       0       0       0       0       0       0
       0       0       0       0       0       0       0       0       0       0
       0       0       0       0       0       0       0       0       0       0
       0       0       0       0       0       0       0       0       0       0
       0       0       0       0       0       0       0       0       0       0
       0       0       0       0       0       0       0       0       0       0
       0       0       0       0       0       0       0       0       0       0
       0       0       0       0       0       0       0       0       0       0
       0       0       0       0       0       0       0       0       0       0
       0       0       0       0       0       0       0       0       0       0
       0       0       0       0       0       0       0       0       0       0
       0       0       0       0       0       0       0       0       0       0
       0       0       0       0       0       0       0       0       0       0
       0       0       0       0       0       0       0       0       0       0
       0       0       0       0       0       0       0       0       0       0
       0       0       0       0       0       0       0       0       0       0
       0       0       0       0       0       0       0       0       0       0
       0       0       0       0       0       0       0       0       0       0
       0       0       0       0       0       0       0       0       0       0
       0       0       0       0       0       0       0       0       0       0
       0       0       0       0       0       0       0       0       0       0
       0       0       0       0       0       0       0       0       0       0
       0       0       0       0       0       0       0       0       0       0
       0       0       0       0       0       0       0       0       0       0
       0       0       0       0       0       0       0       0       0       0
       0       0       0       0       0       0       0       0       0       0
       0       0       0       0       0       0       0       0       0       0
       0       0       0       0       0       0       0       0       0       0
       0       0       0       0       0       0       0       0       0       0
       0       0       0       0       0       0       0       0       0       0
       0       0       0       0       0       0       0       0       0       0
       0       0       0       0       0       0       0       0       0       0
       0       0       0       0       0       0       0       0       0       0
       0       0       0       0       0       0       0       0       0       0
       0       0       0       0       0       0       0       0       0       0
       0       0       0       0       0       0       0       0       0       0
       0       0       0       0       0       0       0       0       0       0
       0       0       0       0       0       0       0       0       0       0
       0       0       0       0       0       0       0       0       0       0
       0       0       0       0       0       0       0       0       0       0
       0       0       0       0       0       0       0       0       0       0
       0       0       0       0       0       0       0       0       0       0
       0       0       0       0       0       0       0       0       0       0
       0       0       0       0       0       0       0       0       0       0
       0       0       0       0       0       0       0       0       0       0
       0       0       0       0       0       0       0       0       0       0
       0       0       0       0       0       0       0       0       0       0
       0       0       0       0       0       0       0       0       0       0
       0       0       0       0       0       0       0       0       0       0
       0       0       0       0       0       0       0       0       0       0
       0       0       0       0       0       0       0       0       0       0
       0       0       0       0       0       0       0       0       0       0
       0       0       0       0       0       0       0       0       0       0
       0       0       0       0       0       0       0       0       0       0
       0       0       0       0       0       0       0       0       0       0
       0       0       0       0       0       0       0       0       0       0
       0       0       0       0       0       0       0       0       0       0
       0       0       0       0       0       0       0       0       0       0
       0       0       0       0       0       0       0       0       0       0
       0       0       0       0       0       0       0       0       0       0
       0       0       0       0       0       0       0       0       0       0
       0       0       0       0       0       0       0       0       0       0
       0       0       0       0       0       0       0       0       0       0
       0       0       0       0       0       0       0       0       0       0
       0       0       0       0       0       0       0       0       0       0
       0       0       0       0       0       0       0       0       0       0
       0       0       0       0       0       0       0       0       0       0
       0       0       0       0       0       0       0       0       0       0
       0       0       0       0       0       0       0       0       0       0
       0       0       0       0       0       0       0       0       0       0
       0       0       0       0       0       0       0       0       0       0
       0       0       0       0       0       0       0       0       0       0
       0       0       0       0       0       0       0       0       0       0
       0       0       0       0       0       0       0       0       0       0
       0       0       0       0       0       0       0       0       0       0
       0       0       0       0       0       0       0       0       0       0
       0       0       0       0       0       0       0       0       0       0
       0       0       0       0       0       0       0       0       0       0
       0       0       0       0       0       0       0       0       0       0
       0       0       0       0       0       0       0       0       0       0
       0       0       0       0       0       0       0       0       0       0
       0       0       0       0       0       0       0       0       0       0
       0       0       0       0       0       0       0       0       0       0
       0       0       0       0       0       0       0       0       0       0
       0       0       0       0       0       0       0       0       0       0
       0       0       0       0       0       0       0       0       0       0
       0       0       0       0       0       0       0       0       0       0
       0       0       0       0       0       0       0       0       0       0
       0       0       0       0       0       0       0       0       0       0
       0       0       0       0       0       0       0       0       0       0
       0       0       0       0       0       0       0       0       0       0
       0       0       0       0       0       0       0       0       0       0
       0       0       0       0       0       0       0       0       0       0
       0       0       0       0       0       0       0       0       0       0
       0       0       0       0       0       0       0       0       0       0
       0       0       0       0       0       0       0       0       0       0
       0       0       0       0       0       0       0       0       0       0
       0       0       0       0       0       0       0       0       0       0
       0       0       0       0       0       0       0       0       0       0
       0       0       0       0       0       0       0       0       0       0
       0       0       0       0       0       0       0       0       0       0
       0       0       0       0       0       0       0       0       0       0
       0       0       0       0       0       0       0       0       0       0
       0       0       0       0       0       0       0       0       0       0
       0       0       0       0       0       0       0       0       0       0
       0       0       0       0       0       0       0       0       0       0
       0       0       0       0       0       0       0       0       0       0
       0       0       0       0       0       0       0       0       0       0
       0       0       0       0       0       0       0       0       0       0
       0       0       0       0       0       0       0       0       0       0
       0       0       0       0       0       0       0       0       0       0
       0       0       0       0       0       0       0       0       0       0
       0       0       0       0       0       0       0       0       0       0
       0       0       0       0       0       0       0       0       0       0
       0       0       0       0       0       0       0       0       0       0
       0       0       0       0       0       0       0       0       0       0
       0       0       0       0       0       0       0       0       0       0
       0       0       0       0       0       0       0       0       0       0
       0       0       0       0       0       0       0       0       0       0
       0       0       0       0       0       0       0       0       0       0
       0       0       0       0       0       0       0       0       0       0
       0       0       0       0       0       0       0       0       0       0
       0       0       0       0       0       0       0       0       0       0
       0       0       0       0       0       0       0       0       0       0
       0       0       0       0       0       0       0       0       0       0
       0       0       0       0       0       0       0       0       0       0
       0       0       0       0       0       0       0       0       0       0
       0       0       0       0       0       0       0       0       0       0
       0       0       0       0       0       0       0       0       0       0
       0       0       0       0       0       0       0       0       0       0
       0       0       0       0       0       0       0       0       0       0
       0       0       0       0       0       0       0       0       0       0
       0       0       0       0       0       0       0       0       0       0
       0       0       0       0       0       0       0       0       0       0
       0       0       0       0       0       0       0       0       0       0
       0       0       0       0       0       0       0       0       0       0
       0       0       0       0       0       0       0       0       0       0
       0       0       0       0       0       0       0       0       0       0
       0       0       0       0       0       0       0       0       0       0
       0       0       0       0       0       0       0       0       0       0
       0       0       0       0       0       0       0       0       0       0
       0       0       0       0       0       0
%FLAG IROTAT                                                                    
%FORMAT(10I8)                                                                   
       0       0       0       0       0       0       0       0       0       0
       0       0       0       0       0       0       0       0       0       0
       0       0       0       0       0       0       0       0       0       0
       0       0       0       0       0       0       0       0       0       0
       0       0       0       0       0       0       0       0       0       0
       0       0       0       0       0       0       0       0       0       0
       0       0       0       0       0       0       0       0       0       0
       0       0       0       0       0       0       0       0       0       0
       0       0       0       0       0       0       0       0       0       0
       0       0       0       0       0       0       0       0       0       0
       0       0       0       0       0       0       0       0       0       0
       0       0       0       0       0       0       0       0       0       0
       0       0       0       0       0       0       0       0       0       0
       0       0       0       0       0       0       0       0       0       0
       0       0       0       0       0       0       0       0       0       0
       0       0       0       0       0       0       0       0       0       0
       0       0       0       0       0       0       0       0       0       0
       0       0       0       0       0       0       0       0       0       0
       0       0       0       0       0       0       0       0       0       0
       0       0       0       0       0       0       0       0       0       0
       0       0       0       0       0       0       0       0       0       0
       0       0       0       0       0       0       0       0       0       0
       0       0       0       0       0       0       0       0       0       0
       0       0       0       0       0       0       0       0       0       0
       0       0       0       0       0       0       0       0       0       0
       0       0       0       0       0       0       0       0       0       0
       0       0       0       0       0       0       0       0       0       0
       0       0       0       0       0       0       0       0       0       0
       0       0       0       0       0       0       0       0       0       0
       0       0       0       0       0       0       0       0       0       0
       0       0       0       0       0       0       0       0       0       0
       0       0       0       0       0       0       0       0       0       0
       0       0       0       0       0       0       0       0       0       0
       0       0       0       0       0       0       0       0       0       0
       0       0       0       0       0       0       0       0       0       0
       0       0       0       0       0       0       0       0       0       0
       0       0       0       0       0       0       0       0       0       0
       0       0       0       0       0       0       0       0       0       0
       0       0       0       0       0       0       0       0       0       0
       0       0       0       0       0       0       0       0       0       0
       0       0       0       0       0       0       0       0       0       0
       0       0       0       0       0       0       0       0       0       0
       0       0       0       0       0       0       0       0       0       0
       0       0       0       0       0       0       0       0       0       0
       0       0       0       0       0       0       0       0       0       0
       0       0       0       0       0       0       0       0       0       0
       0       0       0       0       0       0       0       0       0       0
       0       0       0       0       0       0       0       0       0       0
       0       0       0       0       0       0       0       0       0       0
       0       0       0       0       0       0       0       0       0       0
       0       0       0       0       0       0       0       0       0       0
       0       0       0       0       0       0       0       0       0       0
       0       0       0       0       0       0       0       0       0       0
       0       0       0       0       0       0       0       0       0       0
       0       0       0       0       0       0       0       0       0       0
       0       0       0       0       0       0       0       0       0       0
       0       0       0       0       0       0       0       0       0       0
       0       0       0       0       0       0       0       0       0       0
       0       0       0       0       0       0       0       0       0       0
       0       0       0       0       0       0       0       0       0       0
       0       0       0       0       0       0       0       0       0       0
       0       0       0       0       0       0       0       0       0       0
       0       0       0       0       0       0       0       0       0       0
       0       0       0       0       0       0       0       0       0       0
       0       0       0       0       0       0       0       0       0       0
       0       0       0       0       0       0       0       0       0       0
       0       0       0       0       0       0       0       0       0       0
       0       0       0       0       0       0       0       0       0       0
       0       0       0       0       0       0       0       0       0       0
       0       0       0       0       0       0       0       0       0       0
       0       0       0       0       0       0       0       0       0       0
       0       0       0       0       0       0       0       0       0       0
       0       0       0       0       0       0       0       0       0       0
       0       0       0       0       0       0       0       0       0       0
       0       0       0       0       0       0       0       0       0       0
       0       0       0       0       0       0       0       0       0       0
       0       0       0       0       0       0       0       0       0       0
       0       0       0       0       0       0       0       0       0       0
       0       0       0       0       0       0       0       0       0       0
       0       0       0       0       0       0       0       0       0       0
       0       0       0       0       0       0       0       0       0       0
       0       0       0       0       0       0       0       0       0       0
       0       0       0       0       0       0       0       0       0       0
       0       0       0       0       0       0       0       0       0       0
       0       0       0       0       0       0       0       0       0       0
       0       0       0       0       0       0       0       0       0       0
       0       0       0       0       0       0       0       0       0       0
       0       0       0       0       0       0       0       0       0       0
       0       0       0       0       0       0       0       0       0       0
       0       0       0       0       0       0       0       0       0       0
       0       0       0       0       0       0       0       0       0       0
       0       0       0       0       0       0       0       0       0       0
       0       0       0       0       0       0       0       0       0       0
       0       0       0       0       0       0       0       0       0       0
       0       0       0       0       0       0       0       0       0       0
       0       0       0       0       0       0       0       0       0       0
       0       0       0       0       0       0       0       0       0       0
       0       0       0       0       0       0       0       0       0       0
       0       0       0       0       0       0       0       0       0       0
       0       0       0       0       0       0       0       0       0       0
       0       0       0       0       0       0       0       0       0       0
       0       0       0       0       0       0       0       0       0       0
       0       0       0       0       0       0       0       0       0       0
       0       0       0       0       0       0       0       0       0       0
       0       0       0       0       0       0       0       0       0       0
       0       0       0       0       0       0       0       0       0       0
       0       0       0       0       0       0       0       0       0       0
       0       0       0       0       0       0       0       0       0       0
       0       0       0       0       0       0       0       0       0       0
       0       0       0       0       0       0       0       0       0       0
       0       0       0       0       0       0       0       0       0       0
       0       0       0       0       0       0       0       0       0       0
       0       0       0       0       0       0       0       0       0       0
       0       0       0       0       0       0       0       0       0       0
       0       0       0       0       0       0       0       0       0       0
       0       0       0       0       0       0       0       0       0       0
       0       0       0       0       0       0       0       0       0       0
       0       0       0       0       0       0       0       0       0       0
       0       0       0       0       0       0       0       0       0       0
       0       0       0       0       0       0       0       0       0       0
       0       0       0       0       0       0       0       0       0       0
       0       0       0       0       0       0       0       0       0       0
       0       0       0       0       0       0       0       0       0       0
       0       0       0       0       0       0       0       0       0       0
       0       0       0       0       0       0       0       0       0       0
       0       0       0       0       0       0       0       0       0       0
       0       0       0       0       0       0       0       0       0       0
       0       0       0       0       0       0       0       0       0       0
       0       0       0       0       0       0       0       0       0       0
       0       0       0       0       0       0       0       0       0       0
       0       0       0       0       0       0       0       0       0       0
       0       0       0       0       0       0       0       0       0       0
       0       0       0       0       0       0       0       0       0       0
       0       0       0       0       0       0       0       0       0       0
       0       0       0       0       0       0       0       0       0       0
       0       0       0       0       0       0       0       0       0       0
       0       0       0       0       0       0       0       0       0       0
       0       0       0       0       0       0       0       0       0       0
       0       0       0       0       0       0       0       0       0       0
       0       0       0       0       0       0       0       0       0       0
       0       0       0       0       0       0       0       0       0       0
       0       0       0       0       0       0       0       0       0       0
       0       0       0       0       0       0       0       0       0       0
       0       0       0       0       0       0       0       0       0       0
       0       0       0       0       0       0       0       0       0       0
       0       0       0       0       0       0       0       0       0       0
       0       0       0       0       0       0       0       0       0       0
       0       0       0       0       0       0       0       0       0       0
       0       0       0       0       0       0       0       0       0       0
       0       0       0       0       0       0       0       0       0       0
       0       0       0       0       0       0       0       0       0       0
       0       0       0       0       0       0       0       0       0       0
       0       0       0       0       0       0       0       0       0       0
       0       0       0       0       0       0       0       0       0       0
       0       0       0       0       0       0       0       0       0       0
       0       0       0       0       0       0       0       0       0       0
       0       0       0       0       0       0       0       0       0       0
       0       0       0       0       0       0       0       0       0       0
       0       0       0       0       0       0       0       0       0       0
       0       0       0       0       0       0       0       0       0       0
       0       0       0       0       0       0
%FLAG SOLVENT_POINTERS                                                          
%FORMAT(3I8)                                                                    
       1     534       2
%FLAG ATOMS_PER_MOLECULE                                                        
%FORMAT(10I8)                                                                   
       7       3       3       3       3       3       3       3       3       3
       3       3       3       3       3       3       3       3       3       3
       3       3       3       3       3       3       3       3       3       3
       3       3       3       3       3       3       3       3       3       3
       3       3       3       3       3       3       3       3       3       3
       3       3       3       3       3       3       3       3       3       3
       3       3       3       3       3       3       3       3       3       3
       3       3       3       3       3       3       3       3       3       3
       3       3       3       3       3       3       3       3       3       3
       3       3       3       3       3       3       3       3       3       3
       3       3       3       3       3       3       3       3       3       3
       3       3       3       3       3       3       3       3       3       3
       3       3       3       3       3       3       3       3       3       3
       3       3       3       3       3       3       3       3       3       3
       3       3       3       3       3       3       3       3       3       3
       3       3       3       3       3       3       3       3       3       3
       3       3       3       3       3       3       3       3       3       3
       3       3       3       3       3       3       3       3       3       3
       3       3       3       3       3       3       3       3       3       3
       3       3       3       3       3       3       3       3       3       3
       3       3       3       3       3       3       3       3       3       3
       3       3       3       3       3       3       3       3       3       3
       3       3       3       3       3       3       3       3       3       3
       3       3       3       3       3       3       3       3       3       3
       3       3       3       3       3       3       3       3       3       3
       3       3       3       3       3       3       3       3       3       3
       3       3       3       3       3       3       3       3       3       3
       3       3       3       3       3       3       3       3       3       3
       3       3       3       3       3       3       3       3       3       3
       3       3       3       3       3       3       3       3       3       3
       3       3       3       3       3       3       3       3       3       3
       3       3       3       3       3       3       3       3       3       3
       3       3       3       3       3       3       3       3       3       3
       3       3       3       3       3       3       3       3       3       3
       3       3       3       3       3       3       3       3       3       3
       3       3       3       3       3       3       3       3       3       3
       3       3       3       3       3       3       3       3       3       3
       3       3       3       3       3       3       3       3       3       3
       3       3       3       3       3       3       3       3       3       3
       3       3       3       3       3       3       3       3       3       3
       3       3       3       3       3       3       3       3       3       3
       3       3       3       3       3       3       3       3       3       3
       3       3       3       3       3       3       3       3       3       3
       3       3       3       3       3       3       3       3       3       3
       3       3       3       3       3       3       3       3       3       3
       3       3       3       3       3       3       3       3       3       3
       3       3       3       3       3       3       3       3       3       3
       3       3       3       3       3       3       3       3       3       3
       3       3       3       3       3       3       3       3       3       3
       3       3       3       3       3       3       3       3       3       3
       3       3       3       3       3       3       3       3       3       3
       3       3       3       3       3       3       3       3       3       3
       3       3       3       3       3       3       3       3       3       3
       3       3       3       3
%FLAG BOX_DIMENSIONS                                                            
%FORMAT(5E16.8)                                                                 
  9.00000000E+01  2.41570000E+01  2.41570000E+01  2.00000000E+02
%FLAG RADIUS_SET                                                                
%FORMAT(1a80)                                                                   
modified Bondi radii (mbondi)                                                   
%FLAG RADII                                                                     
%FORMAT(5E16.8)                                                                 
  1.50000000E+00  1.55000000E+00  1.55000000E+00  1.50000000E+00  1.50000000E+00
  1.50000000E+00  1.50000000E+00  1.50000000E+00  8.00000000E-01  8.00000000E-01
  1.50000000E+00  8.00000000E-01  8.00000000E-01  1.50000000E+00  8.00000000E-01
  8.00000000E-01  1.50000000E+00  8.00000000E-01  8.00000000E-01  1.50000000E+00
  8.00000000E-01  8.00000000E-01  1.50000000E+00  8.00000000E-01  8.00000000E-01
  1.50000000E+00  8.00000000E-01  8.00000000E-01  1.50000000E+00  8.00000000E-01
  8.00000000E-01  1.50000000E+00  8.00000000E-01  8.00000000E-01  1.50000000E+00
  8.00000000E-01  8.00000000E-01  1.50000000E+00  8.00000000E-01  8.00000000E-01
  1.50000000E+00  8.00000000E-01  8.00000000E-01  1.50000000E+00  8.00000000E-01
  8.00000000E-01  1.50000000E+00  8.00000000E-01  8.00000000E-01  1.50000000E+00
  8.00000000E-01  8.00000000E-01  1.50000000E+00  8.00000000E-01  8.00000000E-01
  1.50000000E+00  8.00000000E-01  8.00000000E-01  1.50000000E+00  8.00000000E-01
  8.00000000E-01  1.50000000E+00  8.00000000E-01  8.00000000E-01  1.50000000E+00
  8.00000000E-01  8.00000000E-01  1.50000000E+00  8.00000000E-01  8.00000000E-01
  1.50000000E+00  8.00000000E-01  8.00000000E-01  1.50000000E+00  8.00000000E-01
  8.00000000E-01  1.50000000E+00  8.00000000E-01  8.00000000E-01  1.50000000E+00
  8.00000000E-01  8.00000000E-01  1.50000000E+00  8.00000000E-01  8.00000000E-01
  1.50000000E+00  8.00000000E-01  8.00000000E-01  1.50000000E+00  8.00000000E-01
  8.00000000E-01  1.50000000E+00  8.00000000E-01  8.00000000E-01  1.50000000E+00
  8.00000000E-01  8.00000000E-01  1.50000000E+00  8.00000000E-01  8.00000000E-01
  1.50000000E+00  8.00000000E-01  8.00000000E-01  1.50000000E+00  8.00000000E-01
  8.00000000E-01  1.50000000E+00  8.00000000E-01  8.00000000E-01  1.50000000E+00
  8.00000000E-01  8.00000000E-01  1.50000000E+00  8.00000000E-01  8.00000000E-01
  1.50000000E+00  8.00000000E-01  8.00000000E-01  1.50000000E+00  8.00000000E-01
  8.00000000E-01  1.50000000E+00  8.00000000E-01  8.00000000E-01  1.50000000E+00
  8.00000000E-01  8.00000000E-01  1.50000000E+00  8.00000000E-01  8.00000000E-01
  1.50000000E+00  8.00000000E-01  8.00000000E-01  1.50000000E+00  8.00000000E-01
  8.00000000E-01  1.50000000E+00  8.00000000E-01  8.00000000E-01  1.50000000E+00
  8.00000000E-01  8.00000000E-01  1.50000000E+00  8.00000000E-01  8.00000000E-01
  1.50000000E+00  8.00000000E-01  8.00000000E-01  1.50000000E+00  8.00000000E-01
  8.00000000E-01  1.50000000E+00  8.00000000E-01  8.00000000E-01  1.50000000E+00
  8.00000000E-01  8.00000000E-01  1.50000000E+00  8.00000000E-01  8.00000000E-01
  1.50000000E+00  8.00000000E-01  8.00000000E-01  1.50000000E+00  8.00000000E-01
  8.00000000E-01  1.50000000E+00  8.00000000E-01  8.00000000E-01  1.50000000E+00
  8.00000000E-01  8.00000000E-01  1.50000000E+00  8.00000000E-01  8.00000000E-01
  1.50000000E+00  8.00000000E-01  8.00000000E-01  1.50000000E+00  8.00000000E-01
  8.00000000E-01  1.50000000E+00  8.00000000E-01  8.00000000E-01  1.50000000E+00
  8.00000000E-01  8.00000000E-01  1.50000000E+00  8.00000000E-01  8.00000000E-01
  1.50000000E+00  8.00000000E-01  8.00000000E-01  1.50000000E+00  8.00000000E-01
  8.00000000E-01  1.50000000E+00  8.00000000E-01  8.00000000E-01  1.50000000E+00
  8.00000000E-01  8.00000000E-01  1.50000000E+00  8.00000000E-01  8.00000000E-01
  1.50000000E+00  8.00000000E-01  8.00000000E-01  1.50000000E+00  8.00000000E-01
  8.00000000E-01  1.50000000E+00  8.00000000E-01  8.00000000E-01  1.50000000E+00
  8.00000000E-01  8.00000000E-01  1.50000000E+00  8.00000000E-01  8.00000000E-01
  1.50000000E+00  8.00000000E-01  8.00000000E-01  1.50000000E+00  8.00000000E-01
  8.00000000E-01  1.50000000E+00  8.00000000E-01  8.00000000E-01  1.50000000E+00
  8.00000000E-01  8.00000000E-01  1.50000000E+00  8.00000000E-01  8.00000000E-01
  1.50000000E+00  8.00000000E-01  8.00000000E-01  1.50000000E+00  8.00000000E-01
  8.00000000E-01  1.50000000E+00  8.00000000E-01  8.00000000E-01  1.50000000E+00
  8.00000000E-01  8.00000000E-01  1.50000000E+00  8.00000000E-01  8.00000000E-01
  1.50000000E+00  8.00000000E-01  8.00000000E-01  1.50000000E+00  8.00000000E-01
  8.00000000E-01  1.50000000E+00  8.00000000E-01  8.00000000E-01  1.50000000E+00
  8.00000000E-01  8.00000000E-01  1.50000000E+00  8.00000000E-01  8.00000000E-01
  1.50000000E+00  8.00000000E-01  8.00000000E-01  1.50000000E+00  8.00000000E-01
  8.00000000E-01  1.50000000E+00  8.00000000E-01  8.00000000E-01  1.50000000E+00
  8.00000000E-01  8.00000000E-01  1.50000000E+00  8.00000000E-01  8.00000000E-01
  1.50000000E+00  8.00000000E-01  8.00000000E-01  1.50000000E+00  8.00000000E-01
  8.00000000E-01  1.50000000E+00  8.00000000E-01  8.00000000E-01  1.50000000E+00
  8.00000000E-01  8.00000000E-01  1.50000000E+00  8.00000000E-01  8.00000000E-01
  1.50000000E+00  8.00000000E-01  8.00000000E-01  1.50000000E+00  8.00000000E-01
  8.00000000E-01  1.50000000E+00  8.00000000E-01  8.00000000E-01  1.50000000E+00
  8.00000000E-01  8.00000000E-01  1.50000000E+00  8.00000000E-01  8.00000000E-01
  1.50000000E+00  8.00000000E-01  8.00000000E-01  1.50000000E+00  8.00000000E-01
  8.00000000E-01  1.50000000E+00  8.00000000E-01  8.00000000E-01  1.50000000E+00
  8.00000000E-01  8.00000000E-01  1.50000000E+00  8.00000000E-01  8.00000000E-01
  1.50000000E+00  8.00000000E-01  8.00000000E-01  1.50000000E+00  8.00000000E-01
  8.00000000E-01  1.50000000E+00  8.00000000E-01  8.00000000E-01  1.50000000E+00
  8.00000000E-01  8.00000000E-01  1.50000000E+00  8.00000000E-01  8.00000000E-01
  1.50000000E+00  8.00000000E-01  8.00000000E-01  1.50000000E+00  8.00000000E-01
  8.00000000E-01  1.50000000E+00  8.00000000E-01  8.00000000E-01  1.50000000E+00
  8.00000000E-01  8.00000000E-01  1.50000000E+00  8.00000000E-01  8.00000000E-01
  1.50000000E+00  8.00000000E-01  8.00000000E-01  1.50000000E+00  8.00000000E-01
  8.00000000E-01  1.50000000E+00  8.00000000E-01  8.00000000E-01  1.50000000E+00
  8.00000000E-01  8.00000000E-01  1.50000000E+00  8.00000000E-01  8.00000000E-01
  1.50000000E+00  8.00000000E-01  8.00000000E-01  1.50000000E+00  8.00000000E-01
  8.00000000E-01  1.50000000E+00  8.00000000E-01  8.00000000E-01  1.50000000E+00
  8.00000000E-01  8.00000000E-01  1.50000000E+00  8.00000000E-01  8.00000000E-01
  1.50000000E+00  8.00000000E-01  8.00000000E-01  1.50000000E+00  8.00000000E-01
  8.00000000E-01  1.50000000E+00  8.00000000E-01  8.00000000E-01  1.50000000E+00
  8.00000000E-01  8.00000000E-01  1.50000000E+00  8.00000000E-01  8.00000000E-01
  1.50000000E+00  8.00000000E-01  8.00000000E-01  1.50000000E+00  8.00000000E-01
  8.00000000E-01  1.50000000E+00  8.00000000E-01  8.00000000E-01  1.50000000E+00
  8.00000000E-01  8.00000000E-01  1.50000000E+00  8.00000000E-01  8.00000000E-01
  1.50000000E+00  8.00000000E-01  8.00000000E-01  1.50000000E+00  8.00000000E-01
  8.00000000E-01  1.50000000E+00  8.00000000E-01  8.00000000E-01  1.50000000E+00
  8.00000000E-01  8.00000000E-01  1.50000000E+00  8.00000000E-01  8.00000000E-01
  1.50000000E+00  8.00000000E-01  8.00000000E-01  1.50000000E+00  8.00000000E-01
  8.00000000E-01  1.50000000E+00  8.00000000E-01  8.00000000E-01  1.50000000E+00
  8.00000000E-01  8.00000000E-01  1.50000000E+00  8.00000000E-01  8.00000000E-01
  1.50000000E+00  8.00000000E-01  8.00000000E-01  1.50000000E+00  8.00000000E-01
  8.00000000E-01  1.50000000E+00  8.00000000E-01  8.00000000E-01  1.50000000E+00
  8.00000000E-01  8.00000000E-01  1.50000000E+00  8.00000000E-01  8.00000000E-01
  1.50000000E+00  8.00000000E-01  8.00000000E-01  1.50000000E+00  8.00000000E-01
  8.00000000E-01  1.50000000E+00  8.00000000E-01  8.00000000E-01  1.50000000E+00
  8.00000000E-01  8.00000000E-01  1.50000000E+00  8.00000000E-01  8.00000000E-01
  1.50000000E+00  8.00000000E-01  8.00000000E-01  1.50000000E+00  8.00000000E-01
  8.00000000E-01  1.50000000E+00  8.00000000E-01  8.00000000E-01  1.50000000E+00
  8.00000000E-01  8.00000000E-01  1.50000000E+00  8.00000000E-01  8.00000000E-01
  1.50000000E+00  8.00000000E-01  8.00000000E-01  1.50000000E+00  8.00000000E-01
  8.00000000E-01  1.50000000E+00  8.00000000E-01  8.00000000E-01  1.50000000E+00
  8.00000000E-01  8.00000000E-01  1.50000000E+00  8.00000000E-01  8.00000000E-01
  1.50000000E+00  8.00000000E-01  8.00000000E-01  1.50000000E+00  8.00000000E-01
  8.00000000E-01  1.50000000E+00  8.00000000E-01  8.00000000E-01  1.50000000E+00
  8.00000000E-01  8.00000000E-01  1.50000000E+00  8.00000000E-01  8.00000000E-01
  1.50000000E+00  8.00000000E-01  8.00000000E-01  1.50000000E+00  8.00000000E-01
  8.00000000E-01  1.50000000E+00  8.00000000E-01  8.00000000E-01  1.50000000E+00
  8.00000000E-01  8.00000000E-01  1.50000000E+00  8.00000000E-01  8.00000000E-01
  1.50000000E+00  8.00000000E-01  8.00000000E-01  1.50000000E+00  8.00000000E-01
  8.00000000E-01  1.50000000E+00  8.00000000E-01  8.00000000E-01  1.50000000E+00
  8.00000000E-01  8.00000000E-01  1.50000000E+00  8.00000000E-01  8.00000000E-01
  1.50000000E+00  8.00000000E-01  8.00000000E-01  1.50000000E+00  8.00000000E-01
  8.00000000E-01  1.50000000E+00  8.00000000E-01  8.00000000E-01  1.50000000E+00
  8.00000000E-01  8.00000000E-01  1.50000000E+00  8.00000000E-01  8.00000000E-01
  1.50000000E+00  8.00000000E-01  8.00000000E-01  1.50000000E+00  8.00000000E-01
  8.00000000E-01  1.50000000E+00  8.00000000E-01  8.00000000E-01  1.50000000E+00
  8.00000000E-01  8.00000000E-01  1.50000000E+00  8.00000000E-01  8.00000000E-01
  1.50000000E+00  8.00000000E-01  8.00000000E-01  1.50000000E+00  8.00000000E-01
  8.00000000E-01  1.50000000E+00  8.00000000E-01  8.00000000E-01  1.50000000E+00
  8.00000000E-01  8.00000000E-01  1.50000000E+00  8.00000000E-01  8.00000000E-01
  1.50000000E+00  8.00000000E-01  8.00000000E-01  1.50000000E+00  8.00000000E-01
  8.00000000E-01  1.50000000E+00  8.00000000E-01  8.00000000E-01  1.50000000E+00
  8.00000000E-01  8.00000000E-01  1.50000000E+00  8.00000000E-01  8.00000000E-01
  1.50000000E+00  8.00000000E-01  8.00000000E-01  1.50000000E+00  8.00000000E-01
  8.00000000E-01  1.50000000E+00  8.00000000E-01  8.00000000E-01  1.50000000E+00
  8.00000000E-01  8.00000000E-01  1.50000000E+00  8.00000000E-01  8.00000000E-01
  1.50000000E+00  8.00000000E-01  8.00000000E-01  1.50000000E+00  8.00000000E-01
  8.00000000E-01  1.50000000E+00  8.00000000E-01  8.00000000E-01  1.50000000E+00
  8.00000000E-01  8.00000000E-01  1.50000000E+00  8.00000000E-01  8.00000000E-01
  1.50000000E+00  8.00000000E-01  8.00000000E-01  1.50000000E+00  8.00000000E-01
  8.00000000E-01  1.50000000E+00  8.00000000E-01  8.00000000E-01  1.50000000E+00
  8.00000000E-01  8.00000000E-01  1.50000000E+00  8.00000000E-01  8.00000000E-01
  1.50000000E+00  8.00000000E-01  8.00000000E-01  1.50000000E+00  8.00000000E-01
  8.00000000E-01  1.50000000E+00  8.00000000E-01  8.00000000E-01  1.50000000E+00
  8.00000000E-01  8.00000000E-01  1.50000000E+00  8.00000000E-01  8.00000000E-01
  1.50000000E+00  8.00000000E-01  8.00000000E-01  1.50000000E+00  8.00000000E-01
  8.00000000E-01  1.50000000E+00  8.00000000E-01  8.00000000E-01  1.50000000E+00
  8.00000000E-01  8.00000000E-01  1.50000000E+00  8.00000000E-01  8.00000000E-01
  1.50000000E+00  8.00000000E-01  8.00000000E-01  1.50000000E+00  8.00000000E-01
  8.00000000E-01  1.50000000E+00  8.00000000E-01  8.00000000E-01  1.50000000E+00
  8.00000000E-01  8.00000000E-01  1.50000000E+00  8.00000000E-01  8.00000000E-01
  1.50000000E+00  8.00000000E-01  8.00000000E-01  1.50000000E+00  8.00000000E-01
  8.00000000E-01  1.50000000E+00  8.00000000E-01  8.00000000E-01  1.50000000E+00
  8.00000000E-01  8.00000000E-01  1.50000000E+00  8.00000000E-01  8.00000000E-01
  1.50000000E+00  8.00000000E-01  8.00000000E-01  1.50000000E+00  8.00000000E-01
  8.00000000E-01  1.50000000E+00  8.00000000E-01  8.00000000E-01  1.50000000E+00
  8.00000000E-01  8.00000000E-01  1.50000000E+00  8.00000000E-01  8.00000000E-01
  1.50000000E+00  8.00000000E-01  8.00000000E-01  1.50000000E+00  8.00000000E-01
  8.00000000E-01  1.50000000E+00  8.00000000E-01  8.00000000E-01  1.50000000E+00
  8.00000000E-01  8.00000000E-01  1.50000000E+00  8.00000000E-01  8.00000000E-01
  1.50000000E+00  8.00000000E-01  8.00000000E-01  1.50000000E+00  8.00000000E-01
  8.00000000E-01  1.50000000E+00  8.00000000E-01  8.00000000E-01  1.50000000E+00
  8.00000000E-01  8.00000000E-01  1.50000000E+00  8.00000000E-01  8.00000000E-01
  1.50000000E+00  8.00000000E-01  8.00000000E-01  1.50000000E+00  8.00000000E-01
  8.00000000E-01  1.50000000E+00  8.00000000E-01  8.00000000E-01  1.50000000E+00
  8.00000000E-01  8.00000000E-01  1.50000000E+00  8.00000000E-01  8.00000000E-01
  1.50000000E+00  8.00000000E-01  8.00000000E-01  1.50000000E+00  8.00000000E-01
  8.00000000E-01  1.50000000E+00  8.00000000E-01  8.00000000E-01  1.50000000E+00
  8.00000000E-01  8.00000000E-01  1.50000000E+00  8.00000000E-01  8.00000000E-01
  1.50000000E+00  8.00000000E-01  8.00000000E-01  1.50000000E+00  8.00000000E-01
  8.00000000E-01  1.50000000E+00  8.00000000E-01  8.00000000E-01  1.50000000E+00
  8.00000000E-01  8.00000000E-01  1.50000000E+00  8.00000000E-01  8.00000000E-01
  1.50000000E+00  8.00000000E-01  8.00000000E-01  1.50000000E+00  8.00000000E-01
  8.00000000E-01  1.50000000E+00  8.00000000E-01  8.00000000E-01  1.50000000E+00
  8.00000000E-01  8.00000000E-01  1.50000000E+00  8.00000000E-01  8.00000000E-01
  1.50000000E+00  8.00000000E-01  8.00000000E-01  1.50000000E+00  8.00000000E-01
  8.00000000E-01  1.50000000E+00  8.00000000E-01  8.00000000E-01  1.50000000E+00
  8.00000000E-01  8.00000000E-01  1.50000000E+00  8.00000000E-01  8.00000000E-01
  1.50000000E+00  8.00000000E-01  8.00000000E-01  1.50000000E+00  8.00000000E-01
  8.00000000E-01  1.50000000E+00  8.00000000E-01  8.00000000E-01  1.50000000E+00
  8.00000000E-01  8.00000000E-01  1.50000000E+00  8.00000000E-01  8.00000000E-01
  1.50000000E+00  8.00000000E-01  8.00000000E-01  1.50000000E+00  8.00000000E-01
  8.00000000E-01  1.50000000E+00  8.00000000E-01  8.00000000E-01  1.50000000E+00
  8.00000000E-01  8.00000000E-01  1.50000000E+00  8.00000000E-01  8.00000000E-01
  1.50000000E+00  8.00000000E-01  8.00000000E-01  1.50000000E+00  8.00000000E-01
  8.00000000E-01  1.50000000E+00  8.00000000E-01  8.00000000E-01  1.50000000E+00
  8.00000000E-01  8.00000000E-01  1.50000000E+00  8.00000000E-01  8.00000000E-01
  1.50000000E+00  8.00000000E-01  8.00000000E-01  1.50000000E+00  8.00000000E-01
  8.00000000E-01  1.50000000E+00  8.00000000E-01  8.00000000E-01  1.50000000E+00
  8.00000000E-01  8.00000000E-01  1.50000000E+00  8.00000000E-01  8.00000000E-01
  1.50000000E+00  8.00000000E-01  8.00000000E-01  1.50000000E+00  8.00000000E-01
  8.00000000E-01  1.50000000E+00  8.00000000E-01  8.00000000E-01  1.50000000E+00
  8.00000000E-01  8.00000000E-01  1.50000000E+00  8.00000000E-01  8.00000000E-01
  1.50000000E+00  8.00000000E-01  8.00000000E-01  1.50000000E+00  8.00000000E-01
  8.00000000E-01  1.50000000E+00  8.00000000E-01  8.00000000E-01  1.50000000E+00
  8.00000000E-01  8.00000000E-01  1.50000000E+00  8.00000000E-01  8.00000000E-01
  1.50000000E+00  8.00000000E-01  8.00000000E-01  1.50000000E+00  8.00000000E-01
  8.00000000E-01  1.50000000E+00  8.00000000E-01  8.00000000E-01  1.50000000E+00
  8.00000000E-01  8.00000000E-01  1.50000000E+00  8.00000000E-01  8.00000000E-01
  1.50000000E+00  8.00000000E-01  8.00000000E-01  1.50000000E+00  8.00000000E-01
  8.00000000E-01  1.50000000E+00  8.00000000E-01  8.00000000E-01  1.50000000E+00
  8.00000000E-01  8.00000000E-01  1.50000000E+00  8.00000000E-01  8.00000000E-01
  1.50000000E+00  8.00000000E-01  8.00000000E-01  1.50000000E+00  8.00000000E-01
  8.00000000E-01  1.50000000E+00  8.00000000E-01  8.00000000E-01  1.50000000E+00
  8.00000000E-01  8.00000000E-01  1.50000000E+00  8.00000000E-01  8.00000000E-01
  1.50000000E+00  8.00000000E-01  8.00000000E-01  1.50000000E+00  8.00000000E-01
  8.00000000E-01  1.50000000E+00  8.00000000E-01  8.00000000E-01  1.50000000E+00
  8.00000000E-01  8.00000000E-01  1.50000000E+00  8.00000000E-01  8.00000000E-01
  1.50000000E+00  8.00000000E-01  8.00000000E-01  1.50000000E+00  8.00000000E-01
  8.00000000E-01  1.50000000E+00  8.00000000E-01  8.00000000E-01  1.50000000E+00
  8.00000000E-01  8.00000000E-01  1.50000000E+00  8.00000000E-01  8.00000000E-01
  1.50000000E+00  8.00000000E-01  8.00000000E-01  1.50000000E+00  8.00000000E-01
  8.00000000E-01  1.50000000E+00  8.00000000E-01  8.00000000E-01  1.50000000E+00
  8.00000000E-01  8.00000000E-01  1.50000000E+00  8.00000000E-01  8.00000000E-01
  1.50000000E+00  8.00000000E-01  8.00000000E-01  1.50000000E+00  8.00000000E-01
  8.00000000E-01  1.50000000E+00  8.00000000E-01  8.00000000E-01  1.50000000E+00
  8.00000000E-01  8.00000000E-01  1.50000000E+00  8.00000000E-01  8.00000000E-01
  1.50000000E+00  8.00000000E-01  8.00000000E-01  1.50000000E+00  8.00000000E-01
  8.00000000E-01  1.50000000E+00  8.00000000E-01  8.00000000E-01  1.50000000E+00
  8.00000000E-01  8.00000000E-01  1.50000000E+00  8.00000000E-01  8.00000000E-01
  1.50000000E+00  8.00000000E-01  8.00000000E-01  1.50000000E+00  8.00000000E-01
  8.00000000E-01  1.50000000E+00  8.00000000E-01  8.00000000E-01  1.50000000E+00
  8.00000000E-01  8.00000000E-01  1.50000000E+00  8.00000000E-01  8.00000000E-01
  1.50000000E+00  8.00000000E-01  8.00000000E-01  1.50000000E+00  8.00000000E-01
  8.00000000E-01  1.50000000E+00  8.00000000E-01  8.00000000E-01  1.50000000E+00
  8.00000000E-01  8.00000000E-01  1.50000000E+00  8.00000000E-01  8.00000000E-01
  1.50000000E+00  8.00000000E-01  8.00000000E-01  1.50000000E+00  8.00000000E-01
  8.00000000E-01  1.50000000E+00  8.00000000E-01  8.00000000E-01  1.50000000E+00
  8.00000000E-01  8.00000000E-01  1.50000000E+00  8.00000000E-01  8.00000000E-01
  1.50000000E+00  8.00000000E-01  8.00000000E-01  1.50000000E+00  8.00000000E-01
  8.00000000E-01  1.50000000E+00  8.00000000E-01  8.00000000E-01  1.50000000E+00
  8.00000000E-01  8.00000000E-01  1.50000000E+00  8.00000000E-01  8.00000000E-01
  1.50000000E+00  8.00000000E-01  8.00000000E-01  1.50000000E+00  8.00000000E-01
  8.00000000E-01  1.50000000E+00  8.00000000E-01  8.00000000E-01  1.50000000E+00
  8.00000000E-01  8.00000000E-01  1.50000000E+00  8.00000000E-01  8.00000000E-01
  1.50000000E+00  8.00000000E-01  8.00000000E-01  1.50000000E+00  8.00000000E-01
  8.00000000E-01  1.50000000E+00  8.00000000E-01  8.00000000E-01  1.50000000E+00
  8.00000000E-01  8.00000000E-01  1.50000000E+00  8.00000000E-01  8.00000000E-01
  1.50000000E+00  8.00000000E-01  8.00000000E-01  1.50000000E+00  8.00000000E-01
  8.00000000E-01  1.50000000E+00  8.00000000E-01  8.00000000E-01  1.50000000E+00
  8.00000000E-01  8.00000000E-01  1.50000000E+00  8.00000000E-01  8.00000000E-01
  1.50000000E+00  8.00000000E-01  8.00000000E-01  1.50000000E+00  8.00000000E-01
  8.00000000E-01  1.50000000E+00  8.00000000E-01  8.00000000E-01  1.50000000E+00
  8.00000000E-01  8.00000000E-01  1.50000000E+00  8.00000000E-01  8.00000000E-01
  1.50000000E+00  8.00000000E-01  8.00000000E-01  1.50000000E+00  8.00000000E-01
  8.00000000E-01  1.50000000E+00  8.00000000E-01  8.00000000E-01  1.50000000E+00
  8.00000000E-01  8.00000000E-01  1.50000000E+00  8.00000000E-01  8.00000000E-01
  1.50000000E+00  8.00000000E-01  8.00000000E-01  1.50000000E+00  8.00000000E-01
  8.00000000E-01  1.50000000E+00  8.00000000E-01  8.00000000E-01  1.50000000E+00
  8.00000000E-01  8.00000000E-01  1.50000000E+00  8.00000000E-01  8.00000000E-01
  1.50000000E+00  8.00000000E-01  8.00000000E-01  1.50000000E+00  8.00000000E-01
  8.00000000E-01  1.50000000E+00  8.00000000E-01  8.00000000E-01  1.50000000E+00
  8.00000000E-01  8.00000000E-01  1.50000000E+00  8.00000000E-01  8.00000000E-01
  1.50000000E+00  8.00000000E-01  8.00000000E-01  1.50000000E+00  8.00000000E-01
  8.00000000E-01  1.50000000E+00  8.00000000E-01  8.00000000E-01  1.50000000E+00
  8.00000000E-01  8.00000000E-01  1.50000000E+00  8.00000000E-01  8.00000000E-01
  1.50000000E+00  8.00000000E-01  8.00000000E-01  1.50000000E+00  8.00000000E-01
  8.00000000E-01  1.50000000E+00  8.00000000E-01  8.00000000E-01  1.50000000E+00
  8.00000000E-01  8.00000000E-01  1.50000000E+00  8.00000000E-01  8.00000000E-01
  1.50000000E+00  8.00000000E-01  8.00000000E-01  1.50000000E+00  8.00000000E-01
  8.00000000E-01  1.50000000E+00  8.00000000E-01  8.00000000E-01  1.50000000E+00
  8.00000000E-01  8.00000000E-01  1.50000000E+00  8.00000000E-01  8.00000000E-01
  1.50000000E+00  8.00000000E-01  8.00000000E-01  1.50000000E+00  8.00000000E-01
  8.00000000E-01  1.50000000E+00  8.00000000E-01  8.00000000E-01  1.50000000E+00
  8.00000000E-01  8.00000000E-01  1.50000000E+00  8.00000000E-01  8.00000000E-01
  1.50000000E+00  8.00000000E-01  8.00000000E-01  1.50000000E+00  8.00000000E-01
  8.00000000E-01  1.50000000E+00  8.00000000E-01  8.00000000E-01  1.50000000E+00
  8.00000000E-01  8.00000000E-01  1.50000000E+00  8.00000000E-01  8.00000000E-01
  1.50000000E+00  8.00000000E-01  8.00000000E-01  1.50000000E+00  8.00000000E-01
  8.00000000E-01  1.50000000E+00  8.00000000E-01  8.00000000E-01  1.50000000E+00
  8.00000000E-01  8.00000000E-01  1.50000000E+00  8.00000000E-01  8.00000000E-01
  1.50000000E+00  8.00000000E-01  8.00000000E-01  1.50000000E+00  8.00000000E-01
  8.00000000E-01  1.50000000E+00  8.00000000E-01  8.00000000E-01  1.50000000E+00
  8.00000000E-01  8.00000000E-01  1.50000000E+00  8.00000000E-01  8.00000000E-01
  1.50000000E+00  8.00000000E-01  8.00000000E-01  1.50000000E+00  8.00000000E-01
  8.00000000E-01  1.50000000E+00  8.00000000E-01  8.00000000E-01  1.50000000E+00
  8.00000000E-01  8.00000000E-01  1.50000000E+00  8.00000000E-01  8.00000000E-01
  1.50000000E+00  8.00000000E-01  8.00000000E-01  1.50000000E+00  8.00000000E-01
  8.00000000E-01  1.50000000E+00  8.00000000E-01  8.00000000E-01  1.50000000E+00
  8.00000000E-01  8.00000000E-01  1.50000000E+00  8.00000000E-01  8.00000000E-01
  1.50000000E+00  8.00000000E-01  8.00000000E-01  1.50000000E+00  8.00000000E-01
  8.00000000E-01  1.50000000E+00  8.00000000E-01  8.00000000E-01  1.50000000E+00
  8.00000000E-01  8.00000000E-01  1.50000000E+00  8.00000000E-01  8.00000000E-01
  1.50000000E+00  8.00000000E-01  8.00000000E-01  1.50000000E+00  8.00000000E-01
  8.00000000E-01  1.50000000E+00  8.00000000E-01  8.00000000E-01  1.50000000E+00
  8.00000000E-01  8.00000000E-01  1.50000000E+00  8.00000000E-01  8.00000000E-01
  1.50000000E+00  8.00000000E-01  8.00000000E-01  1.50000000E+00  8.00000000E-01
  8.00000000E-01  1.50000000E+00  8.00000000E-01  8.00000000E-01  1.50000000E+00
  8.00000000E-01  8.00000000E-01  1.50000000E+00  8.00000000E-01  8.00000000E-01
  1.50000000E+00  8.00000000E-01  8.00000000E-01  1.50000000E+00  8.00000000E-01
  8.00000000E-01  1.50000000E+00  8.00000000E-01  8.00000000E-01  1.50000000E+00
  8.00000000E-01  8.00000000E-01  1.50000000E+00  8.00000000E-01  8.00000000E-01
  1.50000000E+00  8.00000000E-01  8.00000000E-01  1.50000000E+00  8.00000000E-01
  8.00000000E-01  1.50000000E+00  8.00000000E-01  8.00000000E-01  1.50000000E+00
  8.00000000E-01  8.00000000E-01  1.50000000E+00  8.00000000E-01  8.00000000E-01
  1.50000000E+00  8.00000000E-01  8.00000000E-01  1.50000000E+00  8.00000000E-01
  8.00000000E-01  1.50000000E+00  8.00000000E-01  8.00000000E-01  1.50000000E+00
  8.00000000E-01  8.00000000E-01  1.50000000E+00  8.00000000E-01  8.00000000E-01
  1.50000000E+00  8.00000000E-01  8.00000000E-01  1.50000000E+00  8.00000000E-01
  8.00000000E-01  1.50000000E+00  8.00000000E-01  8.00000000E-01  1.50000000E+00
  8.00000000E-01  8.00000000E-01  1.50000000E+00  8.00000000E-01  8.00000000E-01
  1.50000000E+00  8.00000000E-01  8.00000000E-01  1.50000000E+00  8.00000000E-01
  8.00000000E-01  1.50000000E+00  8.00000000E-01  8.00000000E-01  1.50000000E+00
  8.00000000E-01  8.00000000E-01  1.50000000E+00  8.00000000E-01  8.00000000E-01
  1.50000000E+00  8.00000000E-01  8.00000000E-01  1.50000000E+00  8.00000000E-01
  8.00000000E-01  1.50000000E+00  8.00000000E-01  8.00000000E-01  1.50000000E+00
  8.00000000E-01  8.00000000E-01  1.50000000E+00  8.00000000E-01  8.00000000E-01
  1.50000000E+00  8.00000000E-01  8.00000000E-01  1.50000000E+00  8.00000000E-01
  8.00000000E-01  1.50000000E+00  8.00000000E-01  8.00000000E-01  1.50000000E+00
  8.00000000E-01  8.00000000E-01  1.50000000E+00  8.00000000E-01  8.00000000E-01
  1.50000000E+00  8.00000000E-01  8.00000000E-01  1.50000000E+00  8.00000000E-01
  8.00000000E-01  1.50000000E+00  8.00000000E-01  8.00000000E-01  1.50000000E+00
  8.00000000E-01  8.00000000E-01  1.50000000E+00  8.00000000E-01  8.00000000E-01
  1.50000000E+00  8.00000000E-01  8.00000000E-01  1.50000000E+00  8.00000000E-01
  8.00000000E-01  1.50000000E+00  8.00000000E-01  8.00000000E-01  1.50000000E+00
  8.00000000E-01  8.00000000E-01  1.50000000E+00  8.00000000E-01  8.00000000E-01
  1.50000000E+00  8.00000000E-01  8.00000000E-01  1.50000000E+00  8.00000000E-01
  8.00000000E-01  1.50000000E+00  8.00000000E-01  8.00000000E-01  1.50000000E+00
  8.00000000E-01  8.00000000E-01  1.50000000E+00  8.00000000E-01  8.00000000E-01
  1.50000000E+00  8.00000000E-01  8.00000000E-01  1.50000000E+00  8.00000000E-01
  8.00000000E-01  1.50000000E+00  8.00000000E-01  8.00000000E-01  1.50000000E+00
  8.00000000E-01  8.00000000E-01  1.50000000E+00  8.00000000E-01  8.00000000E-01
  1.50000000E+00  8.00000000E-01  8.00000000E-01  1.50000000E+00  8.00000000E-01
  8.00000000E-01  1.50000000E+00  8.00000000E-01  8.00000000E-01  1.50000000E+00
  8.00000000E-01  8.00000000E-01  1.50000000E+00  8.00000000E-01  8.00000000E-01
  1.50000000E+00  8.00000000E-01  8.00000000E-01  1.50000000E+00  8.00000000E-01
  8.00000000E-01  1.50000000E+00  8.00000000E-01  8.00000000E-01  1.50000000E+00
  8.00000000E-01  8.00000000E-01  1.50000000E+00  8.00000000E-01  8.00000000E-01
  1.50000000E+00  8.00000000E-01  8.00000000E-01  1.50000000E+00  8.00000000E-01
  8.00000000E-01  1.50000000E+00  8.00000000E-01  8.00000000E-01  1.50000000E+00
  8.00000000E-01  8.00000000E-01  1.50000000E+00  8.00000000E-01  8.00000000E-01
  1.50000000E+00  8.00000000E-01  8.00000000E-01  1.50000000E+00  8.00000000E-01
  8.00000000E-01
%FLAG SCREEN                                                                    
%FORMAT(5E16.8)                                                                 
  8.50000000E-01  7.90000000E-01  7.90000000E-01  8.50000000E-01  8.50000000E-01
  8.50000000E-01  8.50000000E-01  8.50000000E-01  8.50000000E-01  8.50000000E-01
  8.50000000E-01  8.50000000E-01  8.50000000E-01  8.50000000E-01  8.50000000E-01
  8.50000000E-01  8.50000000E-01  8.50000000E-01  8.50000000E-01  8.50000000E-01
  8.50000000E-01  8.50000000E-01  8.50000000E-01  8.50000000E-01  8.50000000E-01
  8.50000000E-01  8.50000000E-01  8.50000000E-01  8.50000000E-01  8.50000000E-01
  8.50000000E-01  8.50000000E-01  8.50000000E-01  8.50000000E-01  8.50000000E-01
  8.50000000E-01  8.50000000E-01  8.50000000E-01  8.50000000E-01  8.50000000E-01
  8.50000000E-01  8.50000000E-01  8.50000000E-01  8.50000000E-01  8.50000000E-01
  8.50000000E-01  8.50000000E-01  8.50000000E-01  8.50000000E-01  8.50000000E-01
  8.50000000E-01  8.50000000E-01  8.50000000E-01  8.50000000E-01  8.50000000E-01
  8.50000000E-01  8.50000000E-01  8.50000000E-01  8.50000000E-01  8.50000000E-01
  8.50000000E-01  8.50000000E-01  8.50000000E-01  8.50000000E-01  8.50000000E-01
  8.50000000E-01  8.50000000E-01  8.50000000E-01  8.50000000E-01  8.50000000E-01
  8.50000000E-01  8.50000000E-01  8.50000000E-01  8.50000000E-01  8.50000000E-01
  8.50000000E-01  8.50000000E-01  8.50000000E-01  8.50000000E-01  8.50000000E-01
  8.50000000E-01  8.50000000E-01  8.50000000E-01  8.50000000E-01  8.50000000E-01
  8.50000000E-01  8.50000000E-01  8.50000000E-01  8.50000000E-01  8.50000000E-01
  8.50000000E-01  8.50000000E-01  8.50000000E-01  8.50000000E-01  8.50000000E-01
  8.50000000E-01  8.50000000E-01  8.50000000E-01  8.50000000E-01  8.50000000E-01
  8.50000000E-01  8.50000000E-01  8.50000000E-01  8.50000000E-01  8.50000000E-01
  8.50000000E-01  8.50000000E-01  8.50000000E-01  8.50000000E-01  8.50000000E-01
  8.50000000E-01  8.50000000E-01  8.50000000E-01  8.50000000E-01  8.50000000E-01
  8.50000000E-01  8.50000000E-01  8.50000000E-01  8.50000000E-01  8.50000000E-01
  8.50000000E-01  8.50000000E-01  8.50000000E-01  8.50000000E-01  8.50000000E-01
  8.50000000E-01  8.50000000E-01  8.50000000E-01  8.50000000E-01  8.50000000E-01
  8.50000000E-01  8.50000000E-01  8.50000000E-01  8.50000000E-01  8.50000000E-01
  8.50000000E-01  8.50000000E-01  8.50000000E-01  8.50000000E-01  8.50000000E-01
  8.50000000E-01  8.50000000E-01  8.50000000E-01  8.50000000E-01  8.50000000E-01
  8.50000000E-01  8.50000000E-01  8.50000000E-01  8.50000000E-01  8.50000000E-01
  8.50000000E-01  8.50000000E-01  8.50000000E-01  8.50000000E-01  8.50000000E-01
  8.50000000E-01  8.50000000E-01  8.50000000E-01  8.50000000E-01  8.50000000E-01
  8.50000000E-01  8.50000000E-01  8.50000000E-01  8.50000000E-01  8.50000000E-01
  8.50000000E-01  8.50000000E-01  8.50000000E-01  8.50000000E-01  8.50000000E-01
  8.50000000E-01  8.50000000E-01  8.50000000E-01  8.50000000E-01  8.50000000E-01
  8.50000000E-01  8.50000000E-01  8.50000000E-01  8.50000000E-01  8.50000000E-01
  8.50000000E-01  8.50000000E-01  8.50000000E-01  8.50000000E-01  8.50000000E-01
  8.50000000E-01  8.50000000E-01  8.50000000E-01  8.50000000E-01  8.50000000E-01
  8.50000000E-01  8.50000000E-01  8.50000000E-01  8.50000000E-01  8.50000000E-01
  8.50000000E-01  8.50000000E-01  8.50000000E-01  8.50000000E-01  8.50000000E-01
  8.50000000E-01  8.50000000E-01  8.50000000E-01  8.50000000E-01  8.50000000E-01
  8.50000000E-01  8.50000000E-01  8.50000000E-01  8.50000000E-01  8.50000000E-01
  8.50000000E-01  8.50000000E-01  8.50000000E-01  8.50000000E-01  8.50000000E-01
  8.50000000E-01  8.50000000E-01  8.50000000E-01  8.50000000E-01  8.50000000E-01
  8.50000000E-01  8.50000000E-01  8.50000000E-01  8.50000000E-01  8.50000000E-01
  8.50000000E-01  8.50000000E-01  8.50000000E-01  8.50000000E-01  8.50000000E-01
  8.50000000E-01  8.50000000E-01  8.50000000E-01  8.50000000E-01  8.50000000E-01
  8.50000000E-01  8.50000000E-01  8.50000000E-01  8.50000000E-01  8.50000000E-01
  8.50000000E-01  8.50000000E-01  8.50000000E-01  8.50000000E-01  8.50000000E-01
  8.50000000E-01  8.50000000E-01  8.50000000E-01  8.50000000E-01  8.50000000E-01
  8.50000000E-01  8.50000000E-01  8.50000000E-01  8.50000000E-01  8.50000000E-01
  8.50000000E-01  8.50000000E-01  8.50000000E-01  8.50000000E-01  8.50000000E-01
  8.50000000E-01  8.50000000E-01  8.50000000E-01  8.50000000E-01  8.50000000E-01
  8.50000000E-01  8.50000000E-01  8.50000000E-01  8.50000000E-01  8.50000000E-01
  8.50000000E-01  8.50000000E-01  8.50000000E-01  8.50000000E-01  8.50000000E-01
  8.50000000E-01  8.50000000E-01  8.50000000E-01  8.50000000E-01  8.50000000E-01
  8.50000000E-01  8.50000000E-01  8.50000000E-01  8.50000000E-01  8.50000000E-01
  8.50000000E-01  8.50000000E-01  8.50000000E-01  8.50000000E-01  8.50000000E-01
  8.50000000E-01  8.50000000E-01  8.50000000E-01  8.50000000E-01  8.50000000E-01
  8.50000000E-01  8.50000000E-01  8.50000000E-01  8.50000000E-01  8.50000000E-01
  8.50000000E-01  8.50000000E-01  8.50000000E-01  8.50000000E-01  8.50000000E-01
  8.50000000E-01  8.50000000E-01  8.50000000E-01  8.50000000E-01  8.50000000E-01
  8.50000000E-01  8.50000000E-01  8.50000000E-01  8.50000000E-01  8.50000000E-01
  8.50000000E-01  8.50000000E-01  8.50000000E-01  8.50000000E-01  8.50000000E-01
  8.50000000E-01  8.50000000E-01  8.50000000E-01  8.50000000E-01  8.50000000E-01
  8.50000000E-01  8.50000000E-01  8.50000000E-01  8.50000000E-01  8.50000000E-01
  8.50000000E-01  8.50000000E-01  8.50000000E-01  8.50000000E-01  8.50000000E-01
  8.50000000E-01  8.50000000E-01  8.50000000E-01  8.50000000E-01  8.50000000E-01
  8.50000000E-01  8.50000000E-01  8.50000000E-01  8.50000000E-01  8.50000000E-01
  8.50000000E-01  8.50000000E-01  8.50000000E-01  8.50000000E-01  8.50000000E-01
  8.50000000E-01  8.50000000E-01  8.50000000E-01  8.50000000E-01  8.50000000E-01
  8.50000000E-01  8.50000000E-01  8.50000000E-01  8.50000000E-01  8.50000000E-01
  8.50000000E-01  8.50000000E-01  8.50000000E-01  8.50000000E-01  8.50000000E-01
  8.50000000E-01  8.50000000E-01  8.50000000E-01  8.50000000E-01  8.50000000E-01
  8.50000000E-01  8.50000000E-01  8.50000000E-01  8.50000000E-01  8.50000000E-01
  8.50000000E-01  8.50000000E-01  8.50000000E-01  8.50000000E-01  8.50000000E-01
  8.50000000E-01  8.50000000E-01  8.50000000E-01  8.50000000E-01  8.50000000E-01
  8.50000000E-01  8.50000000E-01  8.50000000E-01  8.50000000E-01  8.50000000E-01
  8.50000000E-01  8.50000000E-01  8.50000000E-01  8.50000000E-01  8.50000000E-01
  8.50000000E-01  8.50000000E-01  8.50000000E-01  8.50000000E-01  8.50000000E-01
  8.50000000E-01  8.50000000E-01  8.50000000E-01  8.50000000E-01  8.50000000E-01
  8.50000000E-01  8.50000000E-01  8.50000000E-01  8.50000000E-01  8.50000000E-01
  8.50000000E-01  8.50000000E-01  8.50000000E-01  8.50000000E-01  8.50000000E-01
  8.50000000E-01  8.50000000E-01  8.50000000E-01  8.50000000E-01  8.50000000E-01
  8.50000000E-01  8.50000000E-01  8.50000000E-01  8.50000000E-01  8.50000000E-01
  8.50000000E-01  8.50000000E-01  8.50000000E-01  8.50000000E-01  8.50000000E-01
  8.50000000E-01  8.50000000E-01  8.50000000E-01  8.50000000E-01  8.50000000E-01
  8.50000000E-01  8.50000000E-01  8.50000000E-01  8.50000000E-01  8.50000000E-01
  8.50000000E-01  8.50000000E-01  8.50000000E-01  8.50000000E-01  8.50000000E-01
  8.50000000E-01  8.50000000E-01  8.50000000E-01  8.50000000E-01  8.50000000E-01
  8.50000000E-01  8.50000000E-01  8.50000000E-01  8.50000000E-01  8.50000000E-01
  8.50000000E-01  8.50000000E-01  8.50000000E-01  8.50000000E-01  8.50000000E-01
  8.50000000E-01  8.50000000E-01  8.50000000E-01  8.50000000E-01  8.50000000E-01
  8.50000000E-01  8.50000000E-01  8.50000000E-01  8.50000000E-01  8.50000000E-01
  8.50000000E-01  8.50000000E-01  8.50000000E-01  8.50000000E-01  8.50000000E-01
  8.50000000E-01  8.50000000E-01  8.50000000E-01  8.50000000E-01  8.50000000E-01
  8.50000000E-01  8.50000000E-01  8.50000000E-01  8.50000000E-01  8.50000000E-01
  8.50000000E-01  8.50000000E-01  8.50000000E-01  8.50000000E-01  8.50000000E-01
  8.50000000E-01  8.50000000E-01  8.50000000E-01  8.50000000E-01  8.50000000E-01
  8.50000000E-01  8.50000000E-01  8.50000000E-01  8.50000000E-01  8.50000000E-01
  8.50000000E-01  8.50000000E-01  8.50000000E-01  8.50000000E-01  8.50000000E-01
  8.50000000E-01  8.50000000E-01  8.50000000E-01  8.50000000E-01  8.50000000E-01
  8.50000000E-01  8.50000000E-01  8.50000000E-01  8.50000000E-01  8.50000000E-01
  8.50000000E-01  8.50000000E-01  8.50000000E-01  8.50000000E-01  8.50000000E-01
  8.50000000E-01  8.50000000E-01  8.50000000E-01  8.50000000E-01  8.50000000E-01
  8.50000000E-01  8.50000000E-01  8.50000000E-01  8.50000000E-01  8.50000000E-01
  8.50000000E-01  8.50000000E-01  8.50000000E-01  8.50000000E-01  8.50000000E-01
  8.50000000E-01  8.50000000E-01  8.50000000E-01  8.50000000E-01  8.50000000E-01
  8.50000000E-01  8.50000000E-01  8.50000000E-01  8.50000000E-01  8.50000000E-01
  8.50000000E-01  8.50000000E-01  8.50000000E-01  8.50000000E-01  8.50000000E-01
  8.50000000E-01  8.50000000E-01  8.50000000E-01  8.50000000E-01  8.50000000E-01
  8.50000000E-01  8.50000000E-01  8.50000000E-01  8.50000000E-01  8.50000000E-01
  8.50000000E-01  8.50000000E-01  8.50000000E-01  8.50000000E-01  8.50000000E-01
  8.50000000E-01  8.50000000E-01  8.50000000E-01  8.50000000E-01  8.50000000E-01
  8.50000000E-01  8.50000000E-01  8.50000000E-01  8.50000000E-01  8.50000000E-01
  8.50000000E-01  8.50000000E-01  8.50000000E-01  8.50000000E-01  8.50000000E-01
  8.50000000E-01  8.50000000E-01  8.50000000E-01  8.50000000E-01  8.50000000E-01
  8.50000000E-01  8.50000000E-01  8.50000000E-01  8.50000000E-01  8.50000000E-01
  8.50000000E-01  8.50000000E-01  8.50000000E-01  8.50000000E-01  8.50000000E-01
  8.50000000E-01  8.50000000E-01  8.50000000E-01  8.50000000E-01  8.50000000E-01
  8.50000000E-01  8.50000000E-01  8.50000000E-01  8.50000000E-01  8.50000000E-01
  8.50000000E-01  8.50000000E-01  8.50000000E-01  8.50000000E-01  8.50000000E-01
  8.50000000E-01  8.50000000E-01  8.50000000E-01  8.50000000E-01  8.50000000E-01
  8.50000000E-01  8.50000000E-01  8.50000000E-01  8.50000000E-01  8.50000000E-01
  8.50000000E-01  8.50000000E-01  8.50000000E-01  8.50000000E-01  8.50000000E-01
  8.50000000E-01  8.50000000E-01  8.50000000E-01  8.50000000E-01  8.50000000E-01
  8.50000000E-01  8.50000000E-01  8.50000000E-01  8.50000000E-01  8.50000000E-01
  8.50000000E-01  8.50000000E-01  8.50000000E-01  8.50000000E-01  8.50000000E-01
  8.50000000E-01  8.50000000E-01  8.50000000E-01  8.50000000E-01  8.50000000E-01
  8.50000000E-01  8.50000000E-01  8.50000000E-01  8.50000000E-01  8.50000000E-01
  8.50000000E-01  8.50000000E-01  8.50000000E-01  8.50000000E-01  8.50000000E-01
  8.50000000E-01  8.50000000E-01  8.50000000E-01  8.50000000E-01  8.50000000E-01
  8.50000000E-01  8.50000000E-01  8.50000000E-01  8.50000000E-01  8.50000000E-01
  8.50000000E-01  8.50000000E-01  8.50000000E-01  8.50000000E-01  8.50000000E-01
  8.50000000E-01  8.50000000E-01  8.50000000E-01  8.50000000E-01  8.50000000E-01
  8.50000000E-01  8.50000000E-01  8.50000000E-01  8.50000000E-01  8.50000000E-01
  8.50000000E-01  8.50000000E-01  8.50000000E-01  8.50000000E-01  8.50000000E-01
  8.50000000E-01  8.50000000E-01  8.50000000E-01  8.50000000E-01  8.50000000E-01
  8.50000000E-01  8.50000000E-01  8.50000000E-01  8.50000000E-01  8.50000000E-01
  8.50000000E-01  8.50000000E-01  8.50000000E-01  8.50000000E-01  8.50000000E-01
  8.50000000E-01  8.50000000E-01  8.50000000E-01  8.50000000E-01  8.50000000E-01
  8.50000000E-01  8.50000000E-01  8.50000000E-01  8.50000000E-01  8.50000000E-01
  8.50000000E-01  8.50000000E-01  8.50000000E-01  8.50000000E-01  8.50000000E-01
  8.50000000E-01  8.50000000E-01  8.50000000E-01  8.50000000E-01  8.50000000E-01
  8.50000000E-01  8.50000000E-01  8.50000000E-01  8.50000000E-01  8.50000000E-01
  8.50000000E-01  8.50000000E-01  8.50000000E-01  8.50000000E-01  8.50000000E-01
  8.50000000E-01  8.50000000E-01  8.50000000E-01  8.50000000E-01  8.50000000E-01
  8.50000000E-01  8.50000000E-01  8.50000000E-01  8.50000000E-01  8.50000000E-01
  8.50000000E-01  8.50000000E-01  8.50000000E-01  8.50000000E-01  8.50000000E-01
  8.50000000E-01  8.50000000E-01  8.50000000E-01  8.50000000E-01  8.50000000E-01
  8.50000000E-01  8.50000000E-01  8.50000000E-01  8.50000000E-01  8.50000000E-01
  8.50000000E-01  8.50000000E-01  8.50000000E-01  8.50000000E-01  8.50000000E-01
  8.50000000E-01  8.50000000E-01  8.50000000E-01  8.50000000E-01  8.50000000E-01
  8.50000000E-01  8.50000000E-01  8.50000000E-01  8.50000000E-01  8.50000000E-01
  8.50000000E-01  8.50000000E-01  8.50000000E-01  8.50000000E-01  8.50000000E-01
  8.50000000E-01  8.50000000E-01  8.50000000E-01  8.50000000E-01  8.50000000E-01
  8.50000000E-01  8.50000000E-01  8.50000000E-01  8.50000000E-01  8.50000000E-01
  8.50000000E-01  8.50000000E-01  8.50000000E-01  8.50000000E-01  8.50000000E-01
  8.50000000E-01  8.50000000E-01  8.50000000E-01  8.50000000E-01  8.50000000E-01
  8.50000000E-01  8.50000000E-01  8.50000000E-01  8.50000000E-01  8.50000000E-01
  8.50000000E-01  8.50000000E-01  8.50000000E-01  8.50000000E-01  8.50000000E-01
  8.50000000E-01  8.50000000E-01  8.50000000E-01  8.50000000E-01  8.50000000E-01
  8.50000000E-01  8.50000000E-01  8.50000000E-01  8.50000000E-01  8.50000000E-01
  8.50000000E-01  8.50000000E-01  8.50000000E-01  8.50000000E-01  8.50000000E-01
  8.50000000E-01  8.50000000E-01  8.50000000E-01  8.50000000E-01  8.50000000E-01
  8.50000000E-01  8.50000000E-01  8.50000000E-01  8.50000000E-01  8.50000000E-01
  8.50000000E-01  8.50000000E-01  8.50000000E-01  8.50000000E-01  8.50000000E-01
  8.50000000E-01  8.50000000E-01  8.50000000E-01  8.50000000E-01  8.50000000E-01
  8.50000000E-01  8.50000000E-01  8.50000000E-01  8.50000000E-01  8.50000000E-01
  8.50000000E-01  8.50000000E-01  8.50000000E-01  8.50000000E-01  8.50000000E-01
  8.50000000E-01  8.50000000E-01  8.50000000E-01  8.50000000E-01  8.50000000E-01
  8.50000000E-01  8.50000000E-01  8.50000000E-01  8.50000000E-01  8.50000000E-01
  8.50000000E-01  8.50000000E-01  8.50000000E-01  8.50000000E-01  8.50000000E-01
  8.50000000E-01  8.50000000E-01  8.50000000E-01  8.50000000E-01  8.50000000E-01
  8.50000000E-01  8.50000000E-01  8.50000000E-01  8.50000000E-01  8.50000000E-01
  8.50000000E-01  8.50000000E-01  8.50000000E-01  8.50000000E-01  8.50000000E-01
  8.50000000E-01  8.50000000E-01  8.50000000E-01  8.50000000E-01  8.50000000E-01
  8.50000000E-01  8.50000000E-01  8.50000000E-01  8.50000000E-01  8.50000000E-01
  8.50000000E-01  8.50000000E-01  8.50000000E-01  8.50000000E-01  8.50000000E-01
  8.50000000E-01  8.50000000E-01  8.50000000E-01  8.50000000E-01  8.50000000E-01
  8.50000000E-01  8.50000000E-01  8.50000000E-01  8.50000000E-01  8.50000000E-01
  8.50000000E-01  8.50000000E-01  8.50000000E-01  8.50000000E-01  8.50000000E-01
  8.50000000E-01  8.50000000E-01  8.50000000E-01  8.50000000E-01  8.50000000E-01
  8.50000000E-01  8.50000000E-01  8.50000000E-01  8.50000000E-01  8.50000000E-01
  8.50000000E-01  8.50000000E-01  8.50000000E-01  8.50000000E-01  8.50000000E-01
  8.50000000E-01  8.50000000E-01  8.50000000E-01  8.50000000E-01  8.50000000E-01
  8.50000000E-01  8.50000000E-01  8.50000000E-01  8.50000000E-01  8.50000000E-01
  8.50000000E-01  8.50000000E-01  8.50000000E-01  8.50000000E-01  8.50000000E-01
  8.50000000E-01  8.50000000E-01  8.50000000E-01  8.50000000E-01  8.50000000E-01
  8.50000000E-01  8.50000000E-01  8.50000000E-01  8.50000000E-01  8.50000000E-01
  8.50000000E-01  8.50000000E-01  8.50000000E-01  8.50000000E-01  8.50000000E-01
  8.50000000E-01  8.50000000E-01  8.50000000E-01  8.50000000E-01  8.50000000E-01
  8.50000000E-01  8.50000000E-01  8.50000000E-01  8.50000000E-01  8.50000000E-01
  8.50000000E-01  8.50000000E-01  8.50000000E-01  8.50000000E-01  8.50000000E-01
  8.50000000E-01  8.50000000E-01  8.50000000E-01  8.50000000E-01  8.50000000E-01
  8.50000000E-01  8.50000000E-01  8.50000000E-01  8.50000000E-01  8.50000000E-01
  8.50000000E-01  8.50000000E-01  8.50000000E-01  8.50000000E-01  8.50000000E-01
  8.50000000E-01  8.50000000E-01  8.50000000E-01  8.50000000E-01  8.50000000E-01
  8.50000000E-01  8.50000000E-01  8.50000000E-01  8.50000000E-01  8.50000000E-01
  8.50000000E-01  8.50000000E-01  8.50000000E-01  8.50000000E-01  8.50000000E-01
  8.50000000E-01  8.50000000E-01  8.50000000E-01  8.50000000E-01  8.50000000E-01
  8.50000000E-01  8.50000000E-01  8.50000000E-01  8.50000000E-01  8.50000000E-01
  8.50000000E-01  8.50000000E-01  8.50000000E-01  8.50000000E-01  8.50000000E-01
  8.50000000E-01  8.50000000E-01  8.50000000E-01  8.50000000E-01  8.50000000E-01
  8.50000000E-01  8.50000000E-01  8.50000000E-01  8.50000000E-01  8.50000000E-01
  8.50000000E-01  8.50000000E-01  8.50000000E-01  8.50000000E-01  8.50000000E-01
  8.50000000E-01  8.50000000E-01  8.50000000E-01  8.50000000E-01  8.50000000E-01
  8.50000000E-01  8.50000000E-01  8.50000000E-01  8.50000000E-01  8.50000000E-01
  8.50000000E-01  8.50000000E-01  8.50000000E-01  8.50000000E-01  8.50000000E-01
  8.50000000E-01  8.50000000E-01  8.50000000E-01  8.50000000E-01  8.50000000E-01
  8.50000000E-01  8.50000000E-01  8.50000000E-01  8.50000000E-01  8.50000000E-01
  8.50000000E-01  8.50000000E-01  8.50000000E-01  8.50000000E-01  8.50000000E-01
  8.50000000E-01  8.50000000E-01  8.50000000E-01  8.50000000E-01  8.50000000E-01
  8.50000000E-01  8.50000000E-01  8.50000000E-01  8.50000000E-01  8.50000000E-01
  8.50000000E-01  8.50000000E-01  8.50000000E-01  8.50000000E-01  8.50000000E-01
  8.50000000E-01  8.50000000E-01  8.50000000E-01  8.50000000E-01  8.50000000E-01
  8.50000000E-01  8.50000000E-01  8.50000000E-01  8.50000000E-01  8.50000000E-01
  8.50000000E-01  8.50000000E-01  8.50000000E-01  8.50000000E-01  8.50000000E-01
  8.50000000E-01  8.50000000E-01  8.50000000E-01  8.50000000E-01  8.50000000E-01
  8.50000000E-01  8.50000000E-01  8.50000000E-01  8.50000000E-01  8.50000000E-01
  8.50000000E-01  8.50000000E-01  8.50000000E-01  8.50000000E-01  8.50000000E-01
  8.50000000E-01  8.50000000E-01  8.50000000E-01  8.50000000E-01  8.50000000E-01
  8.50000000E-01  8.50000000E-01  8.50000000E-01  8.50000000E-01  8.50000000E-01
  8.50000000E-01  8.50000000E-01  8.50000000E-01  8.50000000E-01  8.50000000E-01
  8.50000000E-01  8.50000000E-01  8.50000000E-01  8.50000000E-01  8.50000000E-01
  8.50000000E-01  8.50000000E-01  8.50000000E-01  8.50000000E-01  8.50000000E-01
  8.50000000E-01  8.50000000E-01  8.50000000E-01  8.50000000E-01  8.50000000E-01
  8.50000000E-01  8.50000000E-01  8.50000000E-01  8.50000000E-01  8.50000000E-01
  8.50000000E-01  8.50000000E-01  8.50000000E-01  8.50000000E-01  8.50000000E-01
  8.50000000E-01  8.50000000E-01  8.50000000E-01  8.50000000E-01  8.50000000E-01
  8.50000000E-01  8.50000000E-01  8.50000000E-01  8.50000000E-01  8.50000000E-01
  8.50000000E-01  8.50000000E-01  8.50000000E-01  8.50000000E-01  8.50000000E-01
  8.50000000E-01  8.50000000E-01  8.50000000E-01  8.50000000E-01  8.50000000E-01
  8.50000000E-01  8.50000000E-01  8.50000000E-01  8.50000000E-01  8.50000000E-01
  8.50000000E-01  8.50000000E-01  8.50000000E-01  8.50000000E-01  8.50000000E-01
  8.50000000E-01  8.50000000E-01  8.50000000E-01  8.50000000E-01  8.50000000E-01
  8.50000000E-01  8.50000000E-01  8.50000000E-01  8.50000000E-01  8.50000000E-01
  8.50000000E-01  8.50000000E-01  8.50000000E-01  8.50000000E-01  8.50000000E-01
  8.50000000E-01  8.50000000E-01  8.50000000E-01  8.50000000E-01  8.50000000E-01
  8.50000000E-01  8.50000000E-01  8.50000000E-01  8.50000000E-01  8.50000000E-01
  8.50000000E-01  8.50000000E-01  8.50000000E-01  8.50000000E-01  8.50000000E-01
  8.50000000E-01  8.50000000E-01  8.50000000E-01  8.50000000E-01  8.50000000E-01
  8.50000000E-01  8.50000000E-01  8.50000000E-01  8.50000000E-01  8.50000000E-01
  8.50000000E-01  8.50000000E-01  8.50000000E-01  8.50000000E-01  8.50000000E-01
  8.50000000E-01  8.50000000E-01  8.50000000E-01  8.50000000E-01  8.50000000E-01
  8.50000000E-01  8.50000000E-01  8.50000000E-01  8.50000000E-01  8.50000000E-01
  8.50000000E-01  8.50000000E-01  8.50000000E-01  8.50000000E-01  8.50000000E-01
  8.50000000E-01  8.50000000E-01  8.50000000E-01  8.50000000E-01  8.50000000E-01
  8.50000000E-01  8.50000000E-01  8.50000000E-01  8.50000000E-01  8.50000000E-01
  8.50000000E-01  8.50000000E-01  8.50000000E-01  8.50000000E-01  8.50000000E-01
  8.50000000E-01  8.50000000E-01  8.50000000E-01  8.50000000E-01  8.50000000E-01
  8.50000000E-01  8.50000000E-01  8.50000000E-01  8.50000000E-01  8.50000000E-01
  8.50000000E-01  8.50000000E-01  8.50000000E-01  8.50000000E-01  8.50000000E-01
  8.50000000E-01  8.50000000E-01  8.50000000E-01  8.50000000E-01  8.50000000E-01
  8.50000000E-01  8.50000000E-01  8.50000000E-01  8.50000000E-01  8.50000000E-01
  8.50000000E-01  8.50000000E-01  8.50000000E-01  8.50000000E-01  8.50000000E-01
  8.50000000E-01  8.50000000E-01  8.50000000E-01  8.50000000E-01  8.50000000E-01
  8.50000000E-01  8.50000000E-01  8.50000000E-01  8.50000000E-01  8.50000000E-01
  8.50000000E-01  8.50000000E-01  8.50000000E-01  8.50000000E-01  8.50000000E-01
  8.50000000E-01  8.50000000E-01  8.50000000E-01  8.50000000E-01  8.50000000E-01
  8.50000000E-01  8.50000000E-01  8.50000000E-01  8.50000000E-01  8.50000000E-01
  8.50000000E-01  8.50000000E-01  8.50000000E-01  8.50000000E-01  8.50000000E-01
  8.50000000E-01  8.50000000E-01  8.50000000E-01  8.50000000E-01  8.50000000E-01
  8.50000000E-01  8.50000000E-01  8.50000000E-01  8.50000000E-01  8.50000000E-01
  8.50000000E-01  8.50000000E-01  8.50000000E-01  8.50000000E-01  8.50000000E-01
  8.50000000E-01  8.50000000E-01  8.50000000E-01  8.50000000E-01  8.50000000E-01
  8.50000000E-01  8.50000000E-01  8.50000000E-01  8.50000000E-01  8.50000000E-01
  8.50000000E-01  8.50000000E-01  8.50000000E-01  8.50000000E-01  8.50000000E-01
  8.50000000E-01  8.50000000E-01  8.50000000E-01  8.50000000E-01  8.50000000E-01
  8.50000000E-01  8.50000000E-01  8.50000000E-01  8.50000000E-01  8.50000000E-01
  8.50000000E-01  8.50000000E-01  8.50000000E-01  8.50000000E-01  8.50000000E-01
  8.50000000E-01  8.50000000E-01  8.50000000E-01  8.50000000E-01  8.50000000E-01
  8.50000000E-01  8.50000000E-01  8.50000000E-01  8.50000000E-01  8.50000000E-01
  8.50000000E-01  8.50000000E-01  8.50000000E-01  8.50000000E-01  8.50000000E-01
  8.50000000E-01  8.50000000E-01  8.50000000E-01  8.50000000E-01  8.50000000E-01
  8.50000000E-01  8.50000000E-01  8.50000000E-01  8.50000000E-01  8.50000000E-01
  8.50000000E-01  8.50000000E-01  8.50000000E-01  8.50000000E-01  8.50000000E-01
  8.50000000E-01  8.50000000E-01  8.50000000E-01  8.50000000E-01  8.50000000E-01
  8.50000000E-01  8.50000000E-01  8.50000000E-01  8.50000000E-01  8.50000000E-01
  8.50000000E-01  8.50000000E-01  8.50000000E-01  8.50000000E-01  8.50000000E-01
  8.50000000E-01  8.50000000E-01  8.50000000E-01  8.50000000E-01  8.50000000E-01
  8.50000000E-01  8.50000000E-01  8.50000000E-01  8.50000000E-01  8.50000000E-01
  8.50000000E-01  8.50000000E-01  8.50000000E-01  8.50000000E-01  8.50000000E-01
  8.50000000E-01  8.50000000E-01  8.50000000E-01  8.50000000E-01  8.50000000E-01
  8.50000000E-01  8.50000000E-01  8.50000000E-01  8.50000000E-01  8.50000000E-01
  8.50000000E-01  8.50000000E-01  8.50000000E-01  8.50000000E-01  8.50000000E-01
  8.50000000E-01  8.50000000E-01  8.50000000E-01  8.50000000E-01  8.50000000E-01
  8.50000000E-01  8.50000000E-01  8.50000000E-01  8.50000000E-01  8.50000000E-01
  8.50000000E-01  8.50000000E-01  8.50000000E-01  8.50000000E-01  8.50000000E-01
  8.50000000E-01  8.50000000E-01  8.50000000E-01  8.50000000E-01  8.50000000E-01
  8.50000000E-01  8.50000000E-01  8.50000000E-01  8.50000000E-01  8.50000000E-01
  8.50000000E-01  8.50000000E-01  8.50000000E-01  8.50000000E-01  8.50000000E-01
  8.50000000E-01  8.50000000E-01  8.50000000E-01  8.50000000E-01  8.50000000E-01
  8.50000000E-01  8.50000000E-01  8.50000000E-01  8.50000000E-01  8.50000000E-01
  8.50000000E-01  8.50000000E-01  8.50000000E-01  8.50000000E-01  8.50000000E-01
  8.50000000E-01  8.50000000E-01  8.50000000E-01  8.50000000E-01  8.50000000E-01
  8.50000000E-01  8.50000000E-01  8.50000000E-01  8.50000000E-01  8.50000000E-01
  8.50000000E-01  8.50000000E-01  8.50000000E-01  8.50000000E-01  8.50000000E-01
  8.50000000E-01  8.50000000E-01  8.50000000E-01  8.50000000E-01  8.50000000E-01
  8.50000000E-01  8.50000000E-01  8.50000000E-01  8.50000000E-01  8.50000000E-01
  8.50000000E-01  8.50000000E-01  8.50000000E-01  8.50000000E-01  8.50000000E-01
  8.50000000E-01  8.50000000E-01  8.50000000E-01  8.50000000E-01  8.50000000E-01
  8.50000000E-01  8.50000000E-01  8.50000000E-01  8.50000000E-01  8.50000000E-01
  8.50000000E-01  8.50000000E-01  8.50000000E-01  8.50000000E-01  8.50000000E-01
  8.50000000E-01  8.50000000E-01  8.50000000E-01  8.50000000E-01  8.50000000E-01
  8.50000000E-01  8.50000000E-01  8.50000000E-01  8.50000000E-01  8.50000000E-01
  8.50000000E-01  8.50000000E-01  8.50000000E-01  8.50000000E-01  8.50000000E-01
  8.50000000E-01  8.50000000E-01  8.50000000E-01  8.50000000E-01  8.50000000E-01
  8.50000000E-01  8.50000000E-01  8.50000000E-01  8.50000000E-01  8.50000000E-01
  8.50000000E-01  8.50000000E-01  8.50000000E-01  8.50000000E-01  8.50000000E-01
  8.50000000E-01  8.50000000E-01  8.50000000E-01  8.50000000E-01  8.50000000E-01
  8.50000000E-01  8.50000000E-01  8.50000000E-01  8.50000000E-01  8.50000000E-01
  8.50000000E-01  8.50000000E-01  8.50000000E-01  8.50000000E-01  8.50000000E-01
  8.50000000E-01  8.50000000E-01  8.50000000E-01  8.50000000E-01  8.50000000E-01
  8.50000000E-01  8.50000000E-01  8.50000000E-01  8.50000000E-01  8.50000000E-01
  8.50000000E-01  8.50000000E-01  8.50000000E-01  8.50000000E-01  8.50000000E-01
  8.50000000E-01  8.50000000E-01  8.50000000E-01  8.50000000E-01  8.50000000E-01
  8.50000000E-01  8.50000000E-01  8.50000000E-01  8.50000000E-01  8.50000000E-01
  8.50000000E-01  8.50000000E-01  8.50000000E-01  8.50000000E-01  8.50000000E-01
  8.50000000E-01  8.50000000E-01  8.50000000E-01  8.50000000E-01  8.50000000E-01
  8.50000000E-01  8.50000000E-01  8.50000000E-01  8.50000000E-01  8.50000000E-01
  8.50000000E-01
%FLAG IPOL                                                                      
%FORMAT(1I8)                                                                    
       0
