# Supplementary material for: Uptake of N2O5 by aqueous aerosol unveiled using chemically accurate many-body potentials
Source: Nat Commun. 2022 Mar 10;13:1266. doi: 10.1038/s41467-022-28697-8 (PMC8913772; doi:10.1038/s41467-022-28697-8)
Supplement: Supplementary file 3 — Source Data [file 41467_2022_28697_MOESM3_ESM.zip › n2o5-uptake-data/Sample_Input/scattering/n2o5_h2o-slab.ncrst]

Cpptraj Generated Restart                                                       
 1606  0.0000000E+00
  17.5665245  10.1033297 128.4981079  17.1825657  10.7786808 127.1620865
  17.0793610   8.7410164 128.6540222  17.1183529   8.4355078 129.8163605
  16.7391815   8.1785679 127.6404724  16.1864605  10.4721985 126.6720581
  18.0078793  11.5749035 126.9976349  11.9051943   7.3048854 107.2360382
  11.1649666   7.2946229 106.6441574  12.0780945   6.3447428 107.2762070
   1.2527530  19.2471313 113.8867188   0.7818658  20.0048180 113.5595627
   1.1598257  18.5300961 113.2168274  18.7208900   1.5557177  98.8389130
  19.2868690   2.3118355  98.7425842  19.2881413   0.8452331  99.0933838
  12.9343119  13.0263414 111.5424042  13.0088892  12.0841589 111.4250107
  12.8381424  13.5094500 110.6919327  17.2036705  12.0493050 112.4366760
  17.2126083  12.8718481 111.9078751  16.4944496  12.1354895 113.1108627
   9.1506395  12.3602486  96.2607346   8.4776735  11.9137268  95.8410034
  10.0107317  12.0430737  95.9844666  16.7191334  16.5739059  99.1643372
  17.2007294  17.2635117  98.7061157  15.7783413  16.6628819  99.0010529
   8.9201736  19.9191647  98.3919754   8.3104925  19.9722614  97.6073380
   8.5279856  20.3993187  99.1713104   6.5065084  14.3473034 104.4018936
   5.6684518  13.9685879 104.7874908   7.1146302  14.4050732 105.1311722
  22.8119850   9.6633253 106.1580276  22.9049034   9.1791906 106.9415359
  23.2460003  10.5475283 106.3425293  14.2035894   0.7186111 112.0357285
  13.5994682   0.1059235 112.5367966  13.9023371   0.9598075 111.1287079
  23.3136539  13.7857161 109.8061447  22.3604145  13.5405226 109.7305756
  23.7840195  12.9661827 109.8594742  16.2371140   3.3650918 108.5550766
  17.2084255   3.3472750 108.7102356  15.8868256   3.8555114 109.3500443
  19.0428867  21.6279430 106.5724945  18.6904049  21.0550060 107.3051834
  18.9519844  22.6078835 106.7379761  24.5073929  19.4364700  96.5658417
  23.9824753  19.5769691  97.4030838  23.8769646  19.0179977  95.9708023
   4.2713981  20.2617188  99.3868866   3.4041169  20.6836224  99.3461685
   4.4528232  19.7824554  98.5671921  18.5675964   8.3896360  99.3840866
  17.6715240   8.2071104  99.0368805  18.4241390   8.3777885 100.3516159
  15.7507381  18.3374004 110.5493851  15.1466846  17.9021835 111.1140213
  15.8812656  19.1892490 111.0129547   9.8486366  22.5947323  90.8844299
  10.2930145  22.1269722  90.1218338   9.8833551  21.9717922  91.6480942
  13.5533113   4.0890102 107.4218750  12.6274633   4.1826153 107.0536270
  13.5858536   4.4788666 108.3426285  16.9652634  21.6204376  97.1104965
  15.9712839  21.7894669  97.3263626  17.1995697  20.8402100  97.6533432
   5.4588552  20.8414669 106.2651443   4.7572737  20.8431091 105.5784683
   6.0445638  21.5816555 106.1000977  10.8823595   2.6435361 110.2550583
  11.7350731   2.7416751 109.8668060  10.3443251   2.1590650 109.6286163
   0.7874335  22.8410435 112.9924698   0.0913204  23.1336002 112.3579483
   0.3193736  22.4328251 113.7271576  23.0384350  -0.1753719 111.4677124
  22.8909950   0.7973816 111.5156326  23.1592331  -0.4130895 110.5479126
   8.1298313  19.1350594 106.7282791   8.6924257  18.8828430 106.0286331
   7.5809746  19.7616634 106.2762222  16.5964661   6.8930497 109.3162766
  15.8036327   7.2015948 109.7277145  16.3322067   6.4088225 108.5496902
  23.8366528   8.0547571 104.2025070  23.6616726   8.6839752 104.9170837
  24.7094917   8.0722790 103.8666077   3.8429923  13.1239605  90.4007187
   4.3511829  12.6092968  91.0411301   3.1456499  13.5644608  90.8820953
   5.4710927   7.3208089 110.1435394   5.4374285   6.6651430 109.4256973
   6.3846951   7.3566875 110.4284744  21.1444035  22.0085545 112.5814743
  21.3071327  22.9488277 112.4997101  21.7909241  21.7047920 111.9743881
  12.9006653   2.6528947  95.9211731  13.8264303   2.3896637  96.0201111
  12.7256088   3.3525987  96.5727844  14.2731953  19.7816982  98.9896622
  14.4478855  19.5105610  99.8909302  14.7704992  19.3584118  98.3354111
  12.7845516  13.0006399  90.1742706  11.8610220  12.7869625  90.3032532
  13.1837749  12.1153660  90.1047668  -0.0927478  23.6617126 102.1230011
  -0.0390292  22.6601925 102.2648544   0.5853676  23.9092693 101.5276871
   3.2787533   6.2503161 105.5237579   2.6345532   6.3122888 104.7570267
   2.7226770   6.3998938 106.3347092   1.7358887  17.7284050 109.3841782
   2.6435859  17.9132385 109.7420349   1.7598895  17.2180996 108.5579758
   1.8147906  17.6277142 117.1235352   2.0541873  17.2987652 118.0229721
   1.7699004  16.8766460 116.5563278  15.0455246  15.8033171  95.6233597
  15.2940483  16.7531643  95.7694778  14.8599606  15.8713217  94.6858063
   1.8154185  18.5542202  92.9628448   2.1113248  19.3478279  93.4448776
   1.3701806  18.9530888  92.2196579  22.7640362   2.3887672  98.4632721
  22.6449490   1.5252831  98.8371048  23.6548901   2.4669697  98.0133896
  14.1509104  14.0354261 101.4629517  13.9020224  14.8965769 101.7956009
  14.3009300  14.2858543 100.5023956  16.3773823   5.6104975 106.8442078
  16.3699818   6.1327372 106.0362701  15.6645002   4.9805369 106.9016342
   7.2040005   2.4494665 105.7910233   7.8654704   2.2463243 106.4336472
   7.6836109   3.1046722 105.2158508  20.4966602  15.0214481 112.7070770
  20.0781956  15.7284470 113.2142487  20.2690372  14.1338577 113.0686798
  16.2665634   4.5289540  95.4759445  15.7708597   4.9021649  96.2623062
  15.8945904   3.6253641  95.4429855  11.4619036  17.5146503 107.2017365
  11.5975170  18.3523865 107.6031342  12.3310213  17.1766319 106.9618225
  22.9911880   7.2552743  95.4036484  23.5288162   7.5599198  94.6815796
  22.1709785   6.8672056  94.9545975  13.0779648  20.1197224 114.1035309
  14.0080338  20.1887245 114.1815186  12.8367205  19.2922821 114.5235977
  22.5002785  18.1887341 107.8496170  22.5220757  19.1252232 107.6293793
  23.2677021  18.0984592 108.4832153  23.7776852  14.8593378 107.2218323
  23.0661545  15.3526211 106.7598953  23.4831429  14.7342148 108.1561279
  12.6728792  17.2906609 116.1358337  12.7641048  17.3619289 117.1183167
  11.8577290  16.8972530 115.8493652   7.3265676  17.5255127 109.8064880
   6.9342079  17.2567425 108.9727631   7.8688760  16.8353710 110.1022110
   9.8568125  15.6777821 109.2708664  10.3156052  16.2811337 108.6431122
  10.5797567  15.1078939 109.4885406  22.2470798  24.1018200  99.9833984
  22.5689831  23.8453541 100.8878860  21.3540897  23.8177242  99.9396973
  18.9223747   4.8054743  95.9956970  19.4666653   4.4380789  96.6828156
  17.9728374   4.6204419  96.0867081   4.4461884  17.8992081 106.0249634
   4.7219787  18.1021137 105.1586380   4.2592063  18.7064247 106.4658127
   6.9300547   9.2993717  93.5846786   7.1025734   9.7920256  94.4225922
   7.4900217   8.5164070  93.6188126  23.2152901   3.1710036 105.2038727
  22.2662106   3.3502774 105.1072540  23.3391953   2.1993575 104.9949951
   2.0774026   0.8806574 113.7376328   1.5613251   0.1034959 113.4738617
   2.6343265   0.6520438 114.4582977   1.8326602  14.3212729  92.0826263
   1.5053849  15.0751514  91.5436401   2.1602950  14.6837530  92.8744659
   3.6020639  11.9383612 107.7350006   4.1762471  11.1384230 107.6532135
   3.0116465  11.8551931 108.5454025   7.1688313  11.1683187 100.1512375
   7.1546240  10.6895838 101.0105515   8.0619421  11.4600363  99.9410629
   2.1995289  15.9365091 112.8356552   1.2274359  16.0731373 112.6436691
   2.6882315  16.2838764 112.0756989  15.0380716   3.5109692  92.8942032
  14.5003204   4.2542181  93.1074600  14.8023539   3.2552590  91.9748688
  22.7569199   9.5475330  92.1283340  22.4945126   9.4619503  91.2077866
  23.1250496  10.4685993  92.2790527   1.4819257  16.8358173  96.7438278
   1.2064861  17.7558594  96.6923981   1.6772261  16.5197735  95.8073502
   1.8999885  16.5084190 106.9777527   2.8214068  16.5249157 106.7196960
   1.3870276  15.7310905 106.7456284   2.1830313  11.8275223  88.9521942
   2.9303615  12.2747889  89.4463348   2.6577148  11.1521187  88.5020065
   9.0545607   7.3397365  94.6776505   8.8762178   6.4285598  94.5560303
   9.1063623   7.5456738  95.6018448   1.8660072  14.4206095  87.9096146
   1.7965991  13.4828682  88.1726608   2.0781219  14.3489227  86.9786453
   1.3856919  12.7064753  98.7646866   1.5855606  13.4498568  99.4049301
   0.7854772  13.1463680  98.0738754   0.9625506  18.8301392 105.2289047
   1.1578755  17.9595184 105.6279144   1.3189691  19.4837971 105.8268661
  16.0767155  10.0734797 103.0749588  16.2412128  10.9449539 102.5646362
  15.1577959   9.9007549 102.8579788  19.8672829   3.5936379 115.1021042
  19.3030815   3.9382298 115.8579865  19.1844463   3.2487161 114.5729523
   9.8227415  24.2416992 103.1950150  10.5288811  24.7313595 103.6883240
   9.8667927  23.3785515 103.5749817  19.6094856   6.9217968 107.1330261
  19.8366032   7.8190484 106.8187561  19.3448563   6.4367857 106.3413315
   1.9115614  14.8233271 100.4639511   2.4335892  15.4144449  99.8909073
   1.7555950  15.1607447 101.3191757  10.8885365  13.8034563 105.8870087
  10.2454929  13.8287964 105.1996384  10.8807440  14.7117777 106.3177338
   6.4588723   9.0818892  98.5437012   5.9118404   8.3381605  98.7636108
   6.6430326   9.6400681  99.2828369  20.0246830   9.2814493 106.2049942
  19.4079151   9.7858839 106.7972031  20.8826103   9.6661758 106.3417130
  23.1309052   3.1529233 101.0881500  24.0147038   3.4823301 101.1956787
  22.9712391   3.0168290 100.1534653   6.1754427   0.8133313 108.3928604
   6.4357004   1.5681632 108.9875793   5.6470761   0.1416329 108.9702911
   0.6289018   4.9257512  93.0536804  -0.2208544   4.4818935  92.9404602
   0.4388819   5.8417802  93.2389221   4.3136168  15.9492626  88.8895950
   3.4856031  15.4561138  88.6950302   4.1515446  16.9025841  88.9166718
   7.6943831   8.2428455 116.9417496   8.3004646   7.9281893 116.2958603
   7.6558251   7.5361781 117.6334763  10.6825237  17.3901196  87.2319565
  10.6575298  16.4352245  87.2787399  10.6318998  17.6543007  86.3224716
  22.1722183  21.6421108  89.1313019  22.2882500  21.7922249  90.1063080
  23.0938492  21.7191334  88.7604294  21.5498600  19.0319958  92.2870636
  21.7087574  19.9461136  92.6153412  20.6814117  18.9414654  91.8380356
  18.2022495  18.9758492 104.4782257  18.9777927  18.6381283 104.0568924
  17.6713200  19.4806805 103.8571701   5.0768619  14.8845873 109.4592972
   5.1786971  14.6657476 108.5308151   4.6247678  14.1444397 109.8639374
  19.7485542   7.1095033 104.0250244  19.6416435   7.8494458 104.6412811
  20.6546440   7.1816435 103.6616669   2.0983644  -0.0908209  98.3603668
   1.2512983   0.1913062  98.1564026   2.5915320   0.7063976  98.1506500
   2.1336486   7.6561961 103.1998825   2.7852881   8.2721348 102.8242264
   1.7464191   7.1260824 102.4684677   1.8752488   2.2018139 108.6057510
   1.7397556   1.2395879 108.3764725   1.0004901   2.6720448 108.5308075
  15.5823860  21.1041317  91.7219086  14.7238646  21.0873051  91.3164825
  15.7218390  21.4626064  92.5685959   3.8267326   4.0804882  92.8457260
   3.8727019   3.6550944  91.9423599   3.5882487   5.0257683  92.6402588
   2.2241888  23.7597637 107.7107468   2.9853237  23.2294674 107.9905319
   2.5351574  24.1011391 106.8780518  10.2635584  20.2794743 112.5959778
   9.3424492  20.0104923 112.3195190  10.3621321  21.1448383 112.2029648
   2.3967025   0.5213231 101.1293335   2.4127631   1.4724127 101.2613220
   2.4193766   0.3676266 100.1876907   8.9216146  15.0320148  96.4870300
   8.3989439  15.2147007  97.2998657   9.0192604  14.0742426  96.5117798
  10.2931862  11.0929613 116.0088959  10.9276505  10.4223852 116.2011261
   9.4507074  10.8758469 116.4480209   8.9715128  17.9274006  95.2203674
   9.1337051  17.6638622  96.1372604   8.1453924  18.4742908  95.4478836
   3.4312127  23.1279182  95.3866882   4.1527724  22.8434906  95.9453430
   3.1394753  23.8575974  95.9151917  14.0765028  15.9627275 114.1826935
  13.6966734  15.1499624 114.4997940  13.7923670  16.5498409 114.9296799
  19.6114845  21.1548786  89.6450119  19.1799030  20.3384800  89.4709854
  20.5697174  21.1210861  89.5096741  15.3730936  22.8834515 109.4582901
  16.3360443  23.0955219 109.3356934  14.9110050  23.7283955 109.3512726
   9.8434324   2.0415864 107.7663345  10.6946001   1.6273782 107.5561295
   9.2776833   1.2647483 108.0084229  14.3139963  19.3342094  94.3025208
  14.0885010  20.1275272  93.8192291  14.4382200  18.6508198  93.6464996
  14.2039976  22.5700607  97.8699417  13.8308897  23.0954914  97.1380310
  13.6451855  21.7747936  97.9533157   6.6746793   4.6432419  97.2402420
   6.6566191   4.3126097  98.1749191   6.1212091   5.4513478  97.3375473
   3.4433322  16.4106541  98.7613220   4.1214347  17.0564880  98.8155136
   2.9189169  16.5775127  97.9785919   4.4163976   0.1549428  92.8802567
   4.5266824  -0.1178643  93.8315277   4.9404626   0.9744878  92.8221664
  16.4581280  20.4895306 102.8023987  15.9128904  21.1330109 103.2831268
  16.8828335  20.9624023 102.0997086  13.3755875  13.3170671 114.3236923
  12.6170988  12.9220877 114.7493744  13.1878042  13.3017054 113.3962402
  19.5572910  11.9570208  98.9635315  19.1282558  12.0215273  99.8139648
  19.8534260  11.0304213  98.7286987  16.8784065   4.4526181 111.0949554
  17.0945759   5.1993995 110.5531158  16.4936352   4.9265895 111.8853455
  -0.0045409  17.8102455 111.6412888   0.5624597  17.7640648 110.8506088
  -0.3888414  16.9416676 111.7099075  20.5022316  19.0463257  97.0806427
  20.6536617  19.8262444  96.5375137  20.7075443  18.2552471  96.5675659
  10.4164438  23.1108818 100.6027756  10.2737427  23.7835369 101.2308884
  11.2141523  22.5489140 100.9227829   2.3319099   5.2061415  97.6390305
   1.7787406   5.9385433  97.4492645   2.4732370   4.8761420  96.7626572
  18.6508713   1.3098129  95.4197235  18.3111038   1.9689494  96.0150375
  18.6576519   1.6966481  94.5466385   4.6718817  16.0879154  96.3146133
   5.0324368  15.6976318  95.4981995   4.2629509  15.3298159  96.7266922
   0.1519195  22.4029980 105.6756134  -0.0639015  23.3729362 105.4198532
   0.5061516  21.9438782 104.9094009  15.8464823  18.5537052  96.4659195
  15.6673641  19.1781826  95.7585068  16.5344086  18.8949585  96.9961243
  19.0072861  22.3812103 104.1182022  19.0611954  21.8481083 103.2971191
  19.2064133  21.8026695 104.8720016  16.0208416  10.2530527  96.1505280
  15.6719532   9.7449360  95.3914948  16.9188671  10.0067759  96.2628326
   4.2149420  21.3693752 108.8375549   4.3123150  22.2415123 109.1941681
   4.9909587  21.2004032 108.3321152  20.7742081  17.4957695 102.9724045
  21.0007076  16.9698429 103.7618942  20.9646759  16.9016323 102.2128296
   5.7535214  13.1997938  98.1518021   6.3239012  12.5619621  98.5374222
   6.2130346  14.0428991  98.2705612   7.7743006  11.5036831 109.4388809
   7.5902481  12.3488979 109.8761673   7.2453508  10.8747282 109.9581528
  15.2357702   2.3111157 105.9284286  15.6295462   2.6568801 106.7905121
  14.3233309   2.6456480 106.0378265  21.9888840   3.3255908  93.4055405
  21.4537830   2.5003624  93.4237442  21.5771847   3.9200788  94.0536652
   3.8587155  11.5919819 100.5481186   4.0829377  11.9658527  99.7000961
   3.6384006  12.4348698 101.0256424  16.6418800  14.3171558 111.0392075
  16.4090347  14.7154684 111.8767166  17.4198055  14.8699379 110.8312912
  15.9098721  23.6641254 104.5462875  15.9109144  24.4069061 105.1627579
  16.7473621  23.8076992 104.0874634  10.0827961  12.9121647 112.6068649
   9.4144783  12.2292862 112.4531631  10.7907829  12.7264471 111.9887466
   3.8436019  23.3399563  90.2386398   4.1886086  23.9128246  89.5458069
   4.2729731  23.7159653  91.0716095   0.5615011   7.6905403  93.1356964
  -0.0287596   8.1959143  92.5749054   0.9214303   8.3330326  93.7200851
  14.2159977   9.2048216  94.0830765  14.4500055   8.8539085  93.2180939
  13.7434206  10.0049086  93.8724976  15.7029638   5.6498871 113.5494385
  15.5172052   4.6954951 113.8116684  14.9237118   6.0970612 113.8020630
  20.8495884   0.6028800  92.9604874  19.9697132   0.2398208  92.8178787
  21.4088364   0.0272330  92.3869858  20.8364983   9.5828037  98.0448074
  20.7378693   9.7639484  97.0666580  20.1001549   9.0459280  98.3905563
   7.7608438  14.9564514  93.9302139   8.0207281  15.4408903  94.7563095
   7.7087626  15.6395054  93.2065735  20.9317150   1.7940272  89.6956177
  20.3393459   1.0360416  89.6461945  21.8310966   1.4119456  89.7159042
   8.4625216   9.5698757 112.4654770   7.8029671  10.2447195 112.6044540
   8.1781778   9.0580063 111.6522675  15.8671207   8.7852287  92.0475922
  16.4935074   9.0954180  92.7802734  16.4797344   8.2912693  91.4807281
  11.1454878  11.5496550 107.7040176  11.7845917  12.3167515 107.6477890
  11.0979462  11.2749834 108.6197739   9.2707853  12.5333900  99.0537109
   8.9998484  13.4440498  99.0072327   9.3588591  12.3870573  98.1008606
  16.5252190  22.8100224 115.2779617  16.8924141  23.4803638 114.6750870
  16.7427750  23.0710506 116.2136765  10.8491106  22.3591061 107.6640549
  11.4204235  21.5913277 107.7692871  10.1779795  22.2855892 108.2989502
   4.9388123  16.9888039 115.4803467   4.9113727  17.0095787 114.5522156
   4.1840119  16.4185734 115.7584305  19.3443909  16.7640495 115.5996704
  18.6790562  17.1095409 114.9750061  18.9609261  15.9402218 115.9847412
  11.1734476   9.3991976  97.5017700  10.3466263   8.9424353  97.7243042
  11.6696339   9.2722063  98.3325806   5.4316196  10.9382114 104.4992294
   5.8074117  11.3328543 105.2992096   4.7195296  11.5452547 104.2230377
  18.7176094  19.5021286 100.9637527  18.6464596  18.7304688 101.6030579
  19.6462345  19.6185112 100.7974396  20.1299248   4.5512414  91.7334442
  19.3361130   4.0142865  91.9446487  20.9073257   4.0361247  92.0363388
  18.1242104   3.4083641  93.2705612  18.2891941   4.2067866  93.8349228
  17.1893711   3.3493450  93.2332916  22.5631599  19.4933739  98.5572586
  21.7476768  19.4313641  97.9987411  22.8367615  18.5825939  98.6856689
  19.1002541  22.9690475  96.3553162  18.8166981  23.8393345  96.0190582
  18.2927303  22.5410309  96.5975418  23.5259571  17.7930756 115.7396088
  24.0495205  17.5227337 116.5283051  24.2186050  18.2986202 115.2718582
  19.2646275   3.8934932 108.7808151  20.2432117   3.6136591 108.5738297
  19.3410988   4.6369729 109.3848114  14.1951466   9.9596634 107.4476852
  13.5651569   9.3476915 107.0557327  13.7018518  10.7562809 107.5875626
  17.5002251  18.4207268 113.2981110  17.2798958  17.5413456 113.0930862
  18.0509338  18.6166553 112.5362396  15.4704800   3.5088096 103.3859100
  15.3694296   3.3174107 104.3609085  16.4215813   3.3875976 103.1029205
   4.0038819   9.3862648 113.8621674   4.9746652   9.2724762 113.5560074
   3.8899693   8.5105381 114.2924347  18.6793633   1.2949957 102.0439377
  19.6097164   1.4702615 101.8379440  18.1974697   1.9615424 101.5391388
  11.9490213   4.8024416 101.2420883  12.2658625   3.9414840 100.9710617
  12.3412733   4.9742785 102.1153107   8.6896009   5.4478636  90.9329300
   9.3941078   5.5806332  90.3576660   8.4202442   6.3696795  91.1319046
  22.7565632   8.4641047 108.8293228  22.2664108   9.1603479 109.2077713
  22.9031963   7.7891016 109.4878464   4.2271366  14.4780569 106.2432632
   3.5117106  14.7471828 105.6981125   3.8953235  13.7397776 106.8407822
   4.3635521   7.7150578  94.6347656   5.1229143   8.1987076  94.3617096
   4.2445750   7.1602893  93.8332443   4.8704686  12.3751764 111.1195374
   4.8017039  11.4631786 110.9649582   4.0602174  12.5632715 111.6141739
  13.0071983  19.8906689  90.7225113  12.3030949  19.7810802  91.3707428
  12.9360600  19.0143929  90.2296295   0.4129000  18.1053371 100.6112900
   0.3496811  17.9935493 101.5655441   1.3433398  18.2740517 100.4502335
  14.3980570  16.8863621  93.0098572  13.4220982  16.6879978  93.1194305
  14.6287270  16.3343716  92.2241211  11.7842808   8.7234697 115.5830231
  10.8686209   8.3612432 115.4665833  11.8658972   9.2208910 114.7259216
  13.7853661   1.2812871 102.7157669  14.5194750   1.9009116 102.7640305
  14.1334896   0.3993653 102.9807510   4.0805321   0.3705703 115.7561340
   4.4268599   0.8383261 116.5149231   4.5265150  -0.4456780 115.4853058
   2.6400964  15.0699911 115.5107040   2.9839904  14.1549664 115.5161438
   2.5764503  15.3200073 114.5783539  17.8384285   9.3534117 111.5806580
  18.3209610   8.8393803 112.2919693  17.8018608  10.2927179 111.8604279
  23.1442986  18.5541515  90.2546234  22.6183567  18.6896935  91.0866318
  22.7149410  18.9814930  89.5000229   7.8900523  22.4934692 105.6223145
   7.5434418  23.1555614 104.9507141   8.1335793  21.6936684 105.0802689
   4.5158348  18.4752426  89.3207855   3.8210003  19.0687447  88.9773483
   4.5182185  18.6172962  90.2665634   1.3037180  11.6437445 109.5525970
   1.6033759  10.8510656 109.1109390   0.7954484  11.2996130 110.3083496
  23.5286064  11.3264065 100.8749542  23.1373901  10.4632225 100.7058334
  23.9851017  11.6714211 100.0610123  13.2142792   8.7262955 100.1105118
  13.7955856   9.1556749  99.5426788  13.3067265   8.9873104 101.0753479
  21.9391384  16.4450054 105.5326691  21.9895821  17.0601826 106.2269058
  21.1748104  15.8188801 105.7884903  10.1329756   1.4000682 113.5655518
  10.2026377   0.6265326 114.1202011   9.4561424   1.0558470 112.8921585
   9.6081867  10.9936733 105.2601242  10.2550859  11.1389933 106.0171280
   8.7855492  11.2751455 105.7538528  11.3961906   9.7726498 113.0270920
  11.1479721  10.6921597 112.9760513  10.5014162   9.3801289 113.0088043
  19.7199898  10.5378323 102.4934540  19.2261944   9.7609482 102.2436371
  20.6210995  10.1400242 102.6925049  14.8616762  23.1409187 100.2803879
  15.8017426  23.0965824 100.5343094  14.8219738  22.8459530  99.4024506
  20.7350330  13.5220490  93.1343689  20.5934868  12.5612993  93.1613388
  20.1550293  13.6749229  93.9301224  16.9756546   7.3773789  87.7248077
  16.8237495   6.6695018  88.4072647  16.7769070   6.9119768  86.9160919
   8.1502161  15.0413818  99.3268433   7.7412133  14.8999500 100.1656647
   8.6663332  15.8789730  99.2868805   2.4781148   4.1625166  95.1922150
   2.9746666   4.0377502  94.3959503   1.7197791   4.6620708  94.8242493
   4.4339013   9.1298094 101.9594803   5.3102021   9.2193594 102.3005600
   4.3760972   9.9525471 101.4578476  21.8292332  20.1500511 116.6650543
  22.4622364  19.4185333 116.2601776  21.0146923  19.8351212 116.3460159
  12.7451315  12.2708464 103.4134598  11.7589846  12.5266514 103.4056244
  13.1783485  12.9244709 102.9044495   3.5729465  22.3756828 112.4614334
   3.9137850  22.3946342 113.3725510   2.6151552  22.3634148 112.5293121
  20.7077541   5.9881034  94.3694992  19.9741421   5.8951850  95.0105972
  20.3357639   5.8365493  93.5382538  18.8791618   0.0647528 107.0542755
  18.3162498   0.3965924 106.3167419  19.7756958   0.4248168 106.8460693
   8.6478148   0.9698995  91.6993484   9.4680891   1.5200025  91.7722244
   9.0866566   0.1392758  91.5025787  20.5967064   4.2998228 104.3211136
  19.8167038   4.3623667 104.8989410  20.3963547   4.8878655 103.5449066
   7.7153983  11.1393871 116.5889206   7.5122900  10.2139616 116.8043137
   6.9745030  11.4475555 116.0116501   6.9624124  11.8807297 106.5696182
   7.4847441  12.5981388 107.0201035   6.5739536  11.3503103 107.2654648
   1.8771503   6.6678381 108.1352158   1.9066179   7.6538725 107.9775467
   2.5594745   6.5223541 108.7828369  11.0036240   0.8099852  98.7352753
  10.6942463   0.5601113  97.8555222  10.7510853   0.0477371  99.3048553
  18.5298729   9.0177546  95.8241043  18.3562469   9.5072069  95.0088043
  18.3674984   8.1182880  95.5719299  15.5761213   8.8816214 114.0442734
  15.5345287   8.6680708 115.0251846  16.5094910   8.9393187 113.8152924
  17.3830070  14.7487001 104.0189972  16.9569016  15.4445124 103.4685135
  18.1615410  15.2165098 104.4158783   5.1887851  15.0250120  93.7618790
   4.8661680  14.1283035  93.8609314   6.1041832  14.8636074  93.8971481
  17.9791660  19.2095585  98.4325104  18.2009315  19.1956615  99.3745270
  18.8762608  19.0238571  98.0032883  17.1070976   3.4806206 101.1077499
  16.4134579   3.2819538 100.4613037  17.7392406   4.1057019 100.7045593
  23.6818199  22.5573826  91.7034378  23.0824947  22.3019638  92.4321213
  24.4580879  23.0096874  92.1723862   9.4979086  17.4269676  98.7124939
   9.3975134  18.3791828  98.7810822  10.3604736  17.2400360  99.1049271
  22.0451355  21.4895687 102.7147903  22.0123653  22.3285561 103.1774979
  22.3108139  20.7166481 103.3240280   8.0787182   1.4934496 100.4022217
   8.1641703   2.2289884 100.9628220   8.9419804   1.5090685  99.9441071
   9.6450777   6.6219339 105.6608810   8.9311037   7.1013355 106.0695953
   9.8827591   7.1811075 104.9087677   5.9009314   4.6227884 100.0209808
   5.6253691   5.5245962 100.1200943   5.4168253   4.1089678 100.7428741
  15.6357851  13.3734188  98.8152237  16.3687859  13.1820393  99.4439163
  15.1260300  12.4726934  98.8352661   0.4238686   2.0584185  96.3860245
   1.0139155   2.5351055  95.8537750  -0.4366449   1.9323090  95.8845673
   7.0297704   9.9491587 102.5187531   7.9387312   9.7120619 102.7719498
   6.6182709  10.3527861 103.3188782   7.6451068  21.6942158  94.2611542
   7.8038721  22.6787529  94.3489609   7.0778122  21.5944614  93.4742737
   8.9133434  18.7167549 101.9897690   8.4763498  17.8760338 101.9831924
   8.3618364  19.3828621 101.4709625   4.6384535  12.4836588  94.2962112
   4.1251874  11.7830677  93.8197021   4.1994882  12.7047167  95.1130295
  19.2912483  18.2184715  90.9881592  18.3330708  18.3594875  90.8699646
  19.3640480  17.3213692  91.1256714  21.6409550   3.2402856 108.3426819
  21.9177933   3.8308136 107.6484756  21.8060360   2.3686569 108.0012512
  14.8862581  13.9814882 105.4227219  15.7397375  14.1209269 104.9692688
  14.3588524  13.3548775 104.9308014   6.9142041   0.4877684 103.8250885
   7.8123446   0.5384936 103.3799591   6.9151049   1.1916178 104.4867706
   6.1275239   1.7993058  87.5864639   6.6366782   2.2706521  88.2404251
   6.5436854   0.8899609  87.5669403   8.6316938   4.1325417 104.2189789
   8.9193039   5.0550108 104.4077835   8.5412445   4.1360006 103.1581345
   7.2277246  22.9666233  88.5528793   6.8625331  22.1838341  88.8947220
   8.0488167  23.0549240  89.0277023  21.3277836  17.7110462 113.7184143
  21.0717831  17.2643948 114.5657196  22.3035107  17.8088551 113.7684250
  13.9675579   1.2460387 108.8329697  13.2880840   1.0935880 108.1180878
  14.2050591   2.1554446 108.6900177   5.3655543  21.0496483  92.5177307
   5.5339117  21.3652191  91.5951767   4.5062213  21.4147568  92.7347336
   4.3205848   1.9732139  97.9148941   4.2482209   2.9096158  98.0720673
   4.6330161   1.9319919  97.0171890   8.8541994   4.5901980  93.7804718
   8.0277824   4.1922832  94.0123444   8.6931782   4.8628244  92.8584442
  13.2784214  13.5201778  96.4746094  14.0371408  13.8159199  95.8873215
  12.6371317  14.1977224  96.5784912  20.9648647   5.5457058 113.5317078
  20.5914593   4.9821672 114.2311554  21.9239006   5.6962891 113.7645264
  19.3653831   4.1018758  89.1140976  19.9085083   3.3306639  88.8791656
  19.6706448   4.3462319  90.0103302  19.0110626  15.3476505  91.5849991
  19.6128368  14.5793428  91.8875046  18.0888901  15.1099558  91.7049179
  22.9625034  16.6430016  98.5784683  22.4554768  16.2295113  99.2866058
  23.7453651  17.0646381  99.1018753   7.0852156  19.6507263  96.1604919
   6.1705709  19.4160519  96.3474655   7.1977501  20.2197475  95.4001312
  21.7877007   8.8214521  89.5073776  21.2319241   9.4238930  88.9972839
  21.3602829   7.9068933  89.3629379  16.0401535  11.8776731 109.3053589
  15.4687147  11.2678328 109.7142410  16.1028690  12.5255690 110.0281448
  14.0613718  15.9680691  98.3992844  14.4020796  15.1320076  98.0568008
  13.9623413  16.5196075  97.6393967   2.6912270   2.1062837 111.3954086
   2.0966501   1.8613899 110.5710068   2.4187531   1.5040091 112.0931015
  12.5673065  14.9473934 109.6437302  13.0466824  15.5586309 110.1930618
  13.2247543  14.6856680 109.0025406  23.3409843  15.3028126 112.0861053
  23.3993492  14.6930895 111.3593216  22.4620419  15.1377697 112.4580078
   9.9343061  13.0215225  90.2004166   9.4690514  12.3682547  90.7316208
  10.0422268  13.8983736  90.6534805  11.5035095  18.4778557 111.1551437
  11.1959925  19.1152382 111.8291855  11.0213518  18.7385750 110.3611679
   6.1194801  16.9705448 101.2579727   5.9732728  16.9172554 100.3605270
   6.3673325  16.0926838 101.5909271   7.3557839   5.2692747 113.6234283
   6.5108991   4.8458261 113.3560333   8.0068874   4.9257226 112.9797440
   1.6337756   2.0994184  91.0275421   2.4689233   2.0430768  90.5609512
   1.6931274   2.9015207  91.6007614  16.1019478   1.2872994  98.8169556
  15.8279476   0.4638924  99.2412033  17.0730419   1.2040341  98.8353958
  11.7759981  16.3442383  99.9292831  12.4229088  15.9827251  99.3408890
  12.0780115  17.2493839 100.1640930   7.5708017  11.9504347  93.9589157
   6.6359243  12.0113430  94.0332489   7.8104877  12.8640738  94.1251602
   7.5705686  22.0379944 113.4717331   8.1151257  22.7539845 113.0490036
   7.5321326  21.3971176 112.7820740  13.9913940   5.0114074 110.0315933
  13.7746677   4.6439629 110.9179535  13.8652134   5.9538722 110.2095718
  15.5099173   1.9951717  96.0486603  15.6400948   1.1900485  95.5490875
  15.8234854   1.6327208  96.9427185   7.4250536  15.3577986 112.5941162
   7.3800001  14.8560152 111.7716446   8.1867990  15.9040136 112.6811905
   3.4503114  13.3433037  96.7039490   4.2370992  13.1856298  97.2765732
   2.7496867  12.8061266  97.1510162   3.0447197  21.1227646  89.1441956
   3.5944979  21.9354954  89.2640533   2.4129980  21.1006832  89.9130554
  12.4117775   2.2466154 100.4685211  12.4632645   1.6866744 101.2488251
  12.0380383   1.8232471  99.6892548   2.5182931  13.2518787 112.8250046
   2.2875168  14.0791311 112.4193878   3.1441703  13.3270426 113.5805817
   2.0365915  16.1631985  94.2714081   2.9722981  16.1827049  94.4309998
   1.8332255  16.9754066  93.8326340  14.6474581   3.5620747  99.1959839
  15.2061529   2.8895297  98.7972946  13.9738445   3.0106032  99.6492691
  14.6399155   2.9801233 113.6919556  14.7745543   2.6067107 114.5785675
  14.7808094   2.2316256 113.0798569  20.3745575   3.6844180  98.2358017
  20.3184319   4.5453253  98.7186890  21.3268108   3.4421961  98.0457611
  12.8213396  23.7676716  91.8282394  12.3038578  23.4251194  91.0878296
  12.7141523  24.7224922  91.9863892  12.4205379  18.3223553  96.1325378
  12.0874949  19.0544281  96.6550827  12.9848337  18.8062782  95.4645233
  17.9277554   6.5056691 115.1628418  18.5949764   6.9869685 114.6934204
  17.2764549   6.2681751 114.4610596  18.8855076  21.7540455  93.0207977
  18.0557861  22.0280838  93.4218369  18.4606590  21.3096581  92.2367554
  22.4574680   1.9577166 115.5771637  21.6370678   2.5604837 115.5467300
  21.9401436   1.1511320 115.4316025  13.1843996   5.8814650  93.3791656
  12.6493692   5.1026073  93.3813248  13.0160389   6.2737451  94.2758179
  13.3812132  22.6994667 115.0946732  13.1649704  21.7440243 114.9228363
  14.3663616  22.6812172 115.0401001   2.0504317   9.1065998 111.4637070
   1.5198566   8.2549963 111.3808136   2.7087345   8.8280430 112.0905914
  15.1907644  24.4930000  89.8148499  15.9407806  23.9163666  89.6044159
  14.6509809  23.9616375  90.3848724   1.7638106  10.0256948  97.7914886
   2.0706701  10.0696449  96.8700943   1.7815903  10.8134956  98.3016891
  23.9630699  14.3828564  96.6831360  24.0274391  15.2390451  97.0651474
  24.1766167  14.5068960  95.7183456  12.0280209   6.8675547  91.0390854
  12.4977169   6.6102271  91.8335190  12.5000477   7.6814299  90.7324982
   9.8141384  17.5802631 105.0073547  10.3357668  17.3524914 105.8204498
  10.4621763  18.0683689 104.5049362   7.6346693  14.2227097 110.1322174
   8.3374729  14.6275558 109.6073151   6.7136312  14.4145651 109.9078369
   9.6677055   7.7431402  92.2029266   9.6535311   7.5811625  93.2388611
  10.4081869   7.1574221  91.9593201  22.7334824   5.8561506 110.0974350
  21.8096809   5.7140393 110.3211136  22.9352055   5.2275410 109.3974991
   4.6561079   6.5399675  97.1045761   3.7856507   6.2044249  97.1532822
   4.6016359   7.1677465  96.3814087   1.0866762  20.0861740  90.9425201
   0.3548723  19.6696014  90.5381012   0.6838226  20.8881512  91.3454895
   6.8614726  16.3827763  91.6592178   6.1368833  17.0460281  91.7881317
   6.9240923  16.1631470  90.6704178   7.0681252  13.8620653 115.0385895
   7.2218275  14.5666933 114.3718948   8.0007477  13.7700443 115.3434143
  10.2632608  15.5328302  91.0702591  10.7156258  15.5980778  91.9568176
   9.5695992  16.2412510  91.0189362  17.9236813  17.5018654 106.9225922
  18.5224838  17.7926693 107.6622162  17.9003353  18.0496140 106.1522675
   8.0364704   0.0759489  94.6411743   8.9778061   0.2191702  94.8536377
   7.9867096   0.4738150  93.7440109  17.7849426   0.4750473  92.2065201
  17.8310471  -0.1502275  91.4088745  17.1050034   1.1558219  91.9541092
   9.7347803   8.6123762 103.8961639   9.7626104   9.5520601 104.1844101
  10.1488752   8.5074425 103.0618057   0.1234247   4.3585577 108.2586746
  -0.2960658   4.3590055 107.3874207   0.7970458   5.0472827 108.1435776
   1.7808388   9.4257803 108.1412888   1.8231546   9.7367611 107.2144012
   0.8805106   9.1692696 108.3309555   1.2930663  -0.1479629  92.9619827
   1.3095231   0.6130767  92.3458633   2.2221589  -0.2597835  93.1441879
  10.1889477  12.8197317 103.0826569   9.9311199  13.7511721 102.8119431
   9.3975773  12.3874569 103.4024124  17.9537373  20.8197231 109.1809769
  18.0548344  21.7024994 109.5107117  17.6265564  20.2405949 109.8989258
   0.4123144  11.2409744 112.3528366   0.9155119  11.9368458 112.7631149
   0.9378860  10.5144157 112.5039978  12.5019836   3.8039298 112.1938324
  13.0712843   3.5519888 112.9576263  12.1350842   3.0145981 111.9575195
   6.6588378   3.2733724 109.7443848   6.0598712   3.3690815 110.5581284
   6.4699888   4.1037860 109.2367249  10.5837288  14.5574465  88.1286087
  10.0904303  14.0814219  88.8011398  10.8365088  13.8676319  87.5315933
   1.4245425  21.6144714  99.4367905   1.5593817  21.8330917  98.4961929
   0.8072464  20.8934193  99.5638428  21.8086586  21.8663750  95.9253540
  22.5761604  22.1653004  96.5069962  21.1489639  22.5592365  96.0551682
   3.4465365   1.1956356  88.1344299   2.7603402   0.6584696  87.7508698
   3.9567854   1.7068759  87.4520035  13.0490894   6.1319170 115.3559418
  12.7883129   5.5000486 116.0111465  12.7143097   7.0531621 115.6036911
   4.4727454  19.0929565 101.8737183   5.1444769  18.4387684 101.6818237
   4.3959179  19.6783924 101.1295242   5.1533456   9.8525658 107.4258804
   4.9933271   9.2166395 106.6399765   5.0784431   9.3868227 108.2530670
   5.0353184  17.0757198 112.5127716   5.8556638  16.6971912 112.1457214
   5.0333338  17.8363628 111.9181976  16.9665909   0.6183290 113.3411179
  16.2871933   0.5325911 112.6693115  17.4900970   1.3802133 113.0719681
  16.6461220   4.9936733  89.2576752  17.4871502   4.4781928  89.2327576
  15.9864893   4.2961040  89.5496826   6.5632482  10.3827906  96.1585159
   6.3639979   9.9603291  96.9921494   6.2566495  11.2968225  96.1242294
   5.9272161  10.8879423  91.2852097   6.4435763  11.2861776  90.5538483
   6.5314865  10.6780453  92.0188904  15.9164143   8.4605761  98.4929199
  15.9580278   8.8985128  97.6473236  15.5165186   7.5874019  98.2233047
  18.4069633   8.0333147  91.0338898  18.9501610   7.5701180  90.4376068
  18.7075882   8.9627571  90.9954224  19.6173229  11.3045378  89.4155273
  18.6392117  11.1784458  89.6878052  19.9719410  11.8020782  90.2300110
  19.0328522  15.4765110  94.9477463  18.7153378  15.9019728  94.1466522
  18.2610779  15.0699081  95.3591766   2.4027281  10.3186207 105.5320663
   2.1761067  10.5394554 104.5850906   2.8355579  11.1147547 105.9580383
   8.3053551   8.0734453 110.1109543   9.0651417   7.3898849 110.1462097
   8.3561592   8.3283825 109.1600800   4.2806888  19.0392036  96.7233276
   4.1916542  18.0767860  96.7224884   3.7048893  19.4357967  96.0820999
  23.5709953  15.6985149 103.0234680  23.1197910  16.4653511 103.3822632
  22.8625259  15.1687880 102.6479340  18.0079250  23.6163712 109.5342484
  18.1443939  24.1159058 110.3386688  18.3195992  24.1508904 108.8251266
  10.9314489   7.6384358 110.2284775  11.4969082   7.5965438 109.4413452
  11.4995146   7.3079629 110.9355850  10.4711008   0.9970632  95.7315598
  11.2299290   1.5529341  95.4773712   9.8821526   1.6979322  96.1053162
   8.7953262   3.9961438 111.3884430   8.1535406   3.7509818 110.6804886
   9.5992842   3.5352731 111.0467682  18.9680252  15.6316900 110.2580490
  19.5037365  16.3349628 109.8577576  19.4491081  15.4130983 111.0758209
  23.4050045  20.5916920 111.5927277  23.5726051  19.6395664 111.5120239
  24.1716728  21.0638828 111.1686478   5.3670630   0.9236909 100.3302002
   4.9416814   1.3319151  99.5504761   6.3460183   1.1192453 100.4308548
  21.2322693  16.7448959  95.8263092  22.1201191  16.7483826  95.4670944
  20.6195335  16.1449051  95.3306198  11.9325752   2.8776464 115.4817276
  11.2999630   2.9346151 116.1688156  11.3961401   2.7347362 114.6741104
  23.6339016   5.7077656 113.9214096  24.1785088   6.0823898 113.2207489
  23.9575825   4.8282704 114.0634460   3.8076127  21.0240059 103.9127426
   4.1034551  21.9854622 103.6695709   4.1604977  20.4041824 103.3084946
  19.8460865  17.8333073 109.0126572  19.6074200  18.3663254 109.7790909
  20.7715759  18.0473442 108.8806305  23.7218380   0.6993832  89.8893738
  24.3250389   1.3530170  90.2125778  23.7483273  -0.0423067  90.5102310
  12.1086617  12.6928225  99.2693787  11.1195374  12.5182962  99.3676605
  12.4429493  13.0038214 100.1180267  18.5656052   4.4166369 106.0447235
  18.8806705   4.0275688 106.8399277  17.6516171   4.6707163 106.2947311
  13.9952812  10.2450418 111.6499100  13.2891493   9.8838911 112.1644669
  14.8329296  10.0138378 112.0914230  19.4910393   1.7360430 110.3427353
  20.3562336   1.3710303 110.1670227  19.4637909   2.5006220 109.7765961
   6.5222664  12.2987299  89.0330963   6.8020916  13.1243830  89.3562164
   5.5509157  12.4305553  89.1290131  12.1453562  11.0238609  93.1502304
  11.2843857  11.1213188  92.7683029  12.0315676  11.0798302  94.0726471
  23.6204967  23.2533836  97.5598221  23.4066734  24.0830402  97.1164856
  22.9823952  23.1258564  98.2169800   8.3979425  16.0587883 103.3863678
   7.5287147  16.0386086 103.7893372   8.8529167  16.6654491 103.9892426
   9.2319756   7.9680262 114.6339645   8.6380682   8.4563322 113.9428558
   9.5163116   7.2431550 114.0167084  23.1999264  23.1639652 108.7093582
  24.1377583  23.1701450 108.4749756  22.8631535  22.3562775 108.2764206
  11.5899324  15.7967186  96.2857971  10.6533232  15.6739550  96.4789352
  11.5997725  16.7771435  96.3232040   0.8622589   6.4208674 111.4208527
   0.0853674   6.0346351 110.9847260   1.6272759   5.9052768 111.2324677
   4.9935803  22.1823559 114.7179565   5.8532281  22.0911217 114.2804260
   4.8502603  21.3394222 115.1947479   3.3396232  13.1617908 103.0344620
   2.7562473  13.8838100 103.4373322   2.7305260  12.3898811 103.1117249
  21.7747993   5.2880044 106.8565216  21.7294483   5.1939840 105.9290543
  21.1900272   5.9951138 107.2092896  10.5956812  11.9804411  87.5091476
  10.6345043  11.6337843  88.4187698  10.7451000  11.2757359  86.9053116
  12.6726913  21.7311172  93.9965286  12.6694975  22.2004147  93.1485519
  11.7408428  21.5645943  94.2259521  10.2547626  16.5207577 115.3685532
  10.1816072  15.5511923 115.3221359   9.3652630  16.8304558 115.5113449
  19.8761406  22.9337215  99.0507431  19.7106991  23.0428047  98.1544724
  20.3646126  22.1132183  99.2761307  21.6855984  21.5973549  93.2314758
  21.8637199  21.6736736  94.1969070  20.7219124  21.7631168  93.0215683
  21.4790001  10.3925085 113.2186279  21.3623657  10.4134016 112.2376022
  22.4109306  10.5239677 113.3512497  21.6688461  13.2390690 102.2028961
  22.2838020  12.7204638 101.6763611  20.9563675  12.5881033 102.2020950
  17.3182373  22.4328308  90.0246277  18.2584534  22.1599121  89.9548187
  16.8044643  21.8673344  90.6337814  11.5644598   4.7840128  97.0512390
  11.7877178   5.2363257  97.8819733  11.8055906   5.3442473  96.3054504
  10.8720884   5.1442327  89.0868301  11.4517193   5.6692481  89.6143417
  11.0036650   5.4711156  88.2066650  20.2740688  12.9780359 109.3299255
  19.8242664  12.8627405 108.4902954  19.8004875  13.7423086 109.7245255
  17.0617733  11.1400537  90.3128586  16.8184795  10.6956158  91.1064606
  16.5040836  10.7656307  89.6569061  20.1283474  10.7682123  93.2001419
  20.8192635  10.2107849  92.7679214  20.1139050  10.5387459  94.1603012
   8.8662920  20.2274914 104.3817139   8.8035345  19.6794453 103.5707550
   9.7348022  20.6610851 104.2924271  10.8775949  15.4416962 102.1866150
  11.1098757  15.6719427 101.2914352  10.0710096  15.9150028 102.3205032
  19.3584061  12.2323389  95.4334641  18.4481430  12.2100534  95.8002396
  19.9736576  12.5960808  96.0875168  11.0579357  21.5237694  88.2495422
  11.9490852  21.1541424  88.5790787  10.4359846  20.8342113  88.4390564
   8.1941175  14.2453117 107.0203400   9.1430893  14.4171724 107.2488556
   7.7873416  15.0686188 107.0815048  13.5291624  16.8320827 111.4641113
  13.5999832  16.4970627 112.3826065  12.7809258  17.4448223 111.5033646
  21.7167168  12.6524286  96.9752960  21.1628647  12.6573277  97.8050079
  22.2274723  13.5290337  96.9784012  10.3258829  13.7833214 115.1053467
  10.3899097  12.8513184 115.4476013  10.2444544  13.6755733 114.1918335
   6.1784158   7.6826906 114.3866348   6.5632482   6.8664665 113.9309311
   6.6303988   7.5480614 115.2594528   3.2216187   6.9649134  92.3296204
   3.2660763   7.6477923  91.6418381   2.3771949   6.9584126  92.6630402
   3.8674757  19.4941483 111.0129089   3.9555357  20.0416698 111.8379211
   3.8159916  20.1590004 110.3003998  10.1965284  20.5622272  94.1169891
   9.3173208  20.8869514  94.2831955  10.1898851  19.6346664  94.4179306
  18.3597565  12.5631084 107.2128830  17.5594273  12.3463726 107.7310791
  18.2769375  12.1281567 106.2710037  13.6494579   7.5590086 105.0370636
  12.9833126   7.6858511 105.8006287  14.6189251   7.5414147 105.3280182
  18.5737362   2.9425309 112.7632294  18.1116829   3.5797660 112.2214127
  19.1038647   2.5769694 111.9906464   5.8265128  22.9690018  96.8683014
   6.4472761  22.4973412  96.3322220   6.0859952  22.6342564  97.7924500
   2.2769518  15.4056683 104.1931458   2.4098856  16.2394505 103.7176285
   1.2668483  15.2870674 104.1148987   1.8379266   4.3829956 101.9468079
   1.4918500   4.5450807 102.7972336   2.6405172   3.8247027 101.9175949
  11.8851337   2.6481001  88.9163895  11.2571049   2.2875211  88.2434235
  11.6062880   3.5468235  88.9745560   4.9737315   8.2937593 105.3439636
   4.2796869   7.6271954 105.1228714   4.9150157   8.9358988 104.6588898
   6.0296254   1.4247774 113.8230743   6.7641244   1.7417723 114.3989639
   5.3336296   1.2113312 114.4312210  20.0723248   6.7504501  88.4001465
  19.7063046   5.8604684  88.4637756  19.4826164   7.3184304  87.8734207
  16.2890720  20.9741039 111.3732300  16.1170940  21.2618141 112.2992249
  15.6652031  21.4815922 110.8374023  -0.0611875   0.7717650 104.6965790
  -0.0648913   0.2918267 103.7935104   0.8502583   1.0139927 104.8174210
  16.7798119  14.0131512  89.3989487  17.1039810  14.3456717  88.5572739
  17.1286602  13.1632977  89.6513443  10.7847834   4.4701486 106.6830597
  10.2284651   3.7819140 107.0688248  10.2310219   5.0884414 106.2103195
   8.4985666  23.6838951 108.1678391   7.6392322  24.1480179 108.0829620
   8.5693417  23.1299610 107.3821945  18.0872459  11.7883139 104.6148605
  18.7713165  11.3600092 103.9813538  17.8178329  12.7050381 104.3912735
  23.4259224  14.3653078  93.5974426  23.9596062  14.8010721  92.9274445
  22.5064945  14.3681087  93.2840424  21.2749710  23.9158173 103.9264603
  20.3202019  23.6510715 103.8259964  21.3271446  24.6131153 103.2198029
   9.5260439  17.1160069 112.4565582  10.1572752  17.2794876 111.7349319
  10.0020332  17.3062210 113.2865219   1.9878335  20.7950287  94.7160568
   1.5445915  20.6586361  95.5497131   2.5449412  21.6108398  94.7004623
  17.9694309  16.5327110 101.7471390  18.7715816  16.0221348 101.6290359
  17.5069065  16.6790409 100.8738861  17.4330959  10.4698286  93.5504379
  16.9271755  11.3095751  93.6677322  18.3267040  10.6969051  93.1611633
   4.1690001  12.4698629 115.1189194   4.2400851  11.5375452 114.8907547
   5.0557714  12.8473759 115.0703812   7.8306775   8.8641644 107.4606400
   8.1836920   9.6498861 107.0045090   6.8749833   9.1935205 107.5610657
   2.5504339  11.1905899  92.9426193   2.8340771  10.5852327  92.2452087
   1.6570226  11.5301619  92.6964188   4.8990245  18.3597546  92.3016434
   3.9535232  18.1508350  92.3320236   4.9783759  19.3588009  92.3554382
  22.7605438   8.3545237  99.5394897  23.5744629   8.1095123  98.9650345
  22.0735016   8.7326021  98.9636459   2.6929159   1.0125179 105.1901855
   2.9928596   1.9453305 105.1184998   3.2794802   0.5462587 104.5766678
   6.7422776  16.7005558 107.2934570   7.1863656  17.5587921 106.9598923
   5.7975106  16.8187275 107.0777512  12.8742542  21.4639378 101.4754028
  12.8509989  21.4265156 102.4965591  13.6508055  22.0232658 101.1765900
   6.2889013  17.6279621  98.4272385   6.3766131  16.9745712  97.7412109
   7.0756798  17.5596943  98.9589005  12.1062365   0.5757689 106.6928177
  11.6069469  -0.2179992 106.9569702  11.6347189   0.9592901 105.9318390
   9.1424637   3.0427823  97.1437759   9.7877436   3.6729722  97.3197861
   8.3949852   3.5966513  96.9847565  16.2652493   7.9639540 105.5156631
  16.5493813   8.3171148 106.4422989  16.3647556   8.6887579 104.8661575
   4.0364470   3.7028074 104.7542725   4.5060344   3.5688367 105.6015320
   3.6063721   4.5282006 104.9397964  11.7679396  15.7862034  93.6034241
  11.7597704  15.8685722  94.5450897  12.3483400  15.0028095  93.4576950
  13.3397417  23.9202480  95.5063171  12.5268106  24.3289719  95.7849426
  13.2551918  22.9746761  95.1113663  17.1898594   9.1688862 107.7514725
  17.1093597   8.4585276 108.3926010  16.4420376   9.7965117 107.8665237
   0.5823886  22.3648643  88.2575302   0.5504026  23.2134075  88.7413025
   1.4076216  21.9442482  88.4619751  21.8684120  21.0338593 107.1042328
  20.9919872  21.3466301 106.7903671  22.5348740  21.3416557 106.4711609
  15.4048491  11.5681133 114.4611511  15.2682133  10.6865311 114.2036896
  14.5933933  12.0811739 114.5083008  18.3657951   1.4392703 104.8952866
  18.2504711   2.3454118 105.0511246  18.4440289   1.4012998 103.9331741
  11.6279106   6.7049389 112.5506363  11.6809502   5.7551532 112.4059753
  11.9999352   6.7509561 113.4493942  19.5828705  12.4293776 113.6070328
  20.2576866  11.7217474 113.5680923  18.7364731  12.1907339 113.1459808
   4.2077527   3.1200876 107.5899734   3.3502584   2.9205575 108.0591812
   4.8310347   2.3594825 107.6478729  10.5203342  10.6437645 110.2208939
  10.4325314   9.6442165 110.3147736   9.6534481  11.0800266 110.0691910
  13.9505835  21.6522808 104.5014954  14.3155413  22.5589542 104.4729843
  14.0927067  21.3291111 105.4244003  13.8372412  12.7268162 107.9583435
  14.0059128  13.2049923 107.1352615  14.7420225  12.5051317 108.2759933
   9.5766068  22.4929199 110.5199280   9.0224504  23.2015190 110.2162399
   9.0867214  21.6974354 110.3833694   4.5684171   2.2407341  90.6189651
   5.4264164   2.5877752  90.4027481   4.1789412   1.9119507  89.7789841
  14.1805534  10.9798784  98.3021851  13.6108751  11.6438322  97.9726791
  14.7810373  10.7874517  97.5314484  15.6745472   9.8695211  87.8101273
  16.1247787   9.0672636  87.9839172  15.7710838  10.1617250  86.9365311
  20.1933212  15.3204603  98.0766525  20.5941277  15.8832855  97.3817902
  19.5693798  14.7515802  97.6704407   4.3550992  23.7291698 110.1773834
   4.1189156  23.3971024 111.1061249   3.9392951  24.6049366 110.2421570
  18.8108215   5.1817117 117.2516708  18.4718285   5.8311520 116.6414642
  19.4788342   5.6023407 117.7871628  10.5060358  23.5364075 115.2772751
  10.0598545  23.0531464 115.9853821  11.4434261  23.2039795 115.2308121
  11.8286695  18.9503613 100.6834183  11.0816622  19.2193127 101.2322998
  12.5388165  19.5932884 100.7979202  16.5771904  18.5135708  90.6099701
  16.0074844  17.7492371  90.5371017  16.2279625  19.0848503  91.2641830
   7.0162525  15.2151108  89.2662659   6.0645366  15.4544363  88.9835587
   7.6223030  15.4903173  88.5973816  12.4080601  20.0632648 108.5531998
  12.3268499  20.2861824 109.4853821  13.2448816  20.3805599 108.2321167
  14.5409422  18.9310246 101.4470673  15.1827211  19.3315773 102.1090546
  14.6681204  17.9713783 101.6236649  19.5794830   8.1674023 109.5394440
  18.8736362   8.6619453 110.0072021  19.0732212   7.6227956 108.9449921
   2.2918789  17.8025322 103.0625534   2.2400284  18.4917774 103.7061539
   3.0174422  18.1080170 102.5205688   7.8466678   0.5363493 112.0998535
   7.0793724   0.6310548 112.6219864   7.7155414   1.0528362 111.2750092
  19.5681915  19.2949772 111.5416183  20.0932598  18.8594761 112.1854630
  19.6152782  20.2186508 111.7589874  14.7162333   2.7873499  90.0300293
  14.7881985   1.8098177  89.9410553  14.3199158   3.0090339  89.1632538
   0.6780554   7.4359360  97.4312439   1.1233336   8.2420492  97.2788162
  -0.0894563   7.2639837  96.8261337  22.3908062  10.3297253  95.6063461
  22.4868851   9.6123257  96.1867371  22.3545609  11.1379099  96.1391907
   9.1444168  19.5429440  89.1336517   9.0947552  18.7790527  88.5765839
   9.0730810  19.1878986  90.0171051   1.6595445  10.8502779 102.3309860
   2.0924115  10.8741789 101.4682770   0.7253523  11.0582209 102.1514816
  13.4246120   9.6096458 102.9524078  13.3036861   9.0837469 103.7510910
  13.1675339  10.5160990 103.2273254  17.1125660  14.2795105  96.4830246
  16.3026524  14.7650690  96.2585449  16.8844471  13.9190292  97.3261871
  16.7552471  15.7360916 113.3415985  17.2264843  15.1662960 113.9516220
  15.8523598  15.8496590 113.7104416  12.2133617  17.1138973  89.5220032
  11.7055445  16.3580837  89.8419418  11.8460560  17.3691692  88.6324997
   3.6231587   9.3789711  91.0790787   3.4512463   9.4986382  90.1380157
   4.5315866   9.7678013  91.2244034   4.3762560   9.7997694 110.3253555
   3.4422131   9.7024708 110.3889236   4.8131461   8.8798323 110.5236359
   5.9370537  22.4257240  99.7774734   5.6160002  23.2411137 100.1680450
   5.2482872  21.7606850  99.6900635  15.0108080  15.7685719  90.5316238
  15.4579802  14.9537926  90.1948090  14.2758980  15.9697866  89.9231567
  15.3192892  18.2113190 107.7370224  15.3199539  18.3012352 108.6936722
  16.2417927  17.9104595 107.5791473  16.2651749  12.8182240  93.9466171
  16.4163551  13.0934200  94.8482895  15.3271694  12.9910822  93.7164764
   5.2374115   3.3335471 111.9862823   5.6085048   2.8780763 112.7056961
   4.3252439   2.8849795 111.9596634  18.1787605  14.1565008 115.3493042
  18.8744335  13.5048370 115.1892548  17.3757763  13.7242517 115.7044754
  11.3963966   2.2312112  91.7230835  11.5551167   2.8895073  92.4365845
  11.6737108   2.5050778  90.7914581   5.1003633   7.2371006  99.9847107
   4.2629323   6.9943871  99.5192566   4.8429751   7.6239204 100.8071899
  11.7262115  11.4083395  95.7127991  11.4953852  10.8974495  96.5356140
  12.2825880  12.1596422  96.0484695  14.9215889   0.9037166  93.5365829
  14.1591978   0.5513350  94.0061111  14.8766060   1.8988265  93.6207047
  14.8216696  20.8549747 107.0257797  15.2221575  19.9619102 107.2151642
  15.4206266  21.5143452 107.3714676  15.7498016  20.4530468 114.0236130
  16.2932320  21.0496960 114.5632401  16.3041248  19.7634563 113.8002853
  20.1790237   5.7221889 110.8926620  20.1113758   6.7120709 110.8413925
  20.2587814   5.5129385 111.8426819   0.6826719   5.3691039 104.2271652
   0.2419804   4.7547240 104.7997818   0.3480938   6.2587676 104.4481812
   9.5543184  10.6327524  92.1060486   8.9203987  10.7999401  92.7765884
   9.6356020   9.6473722  92.0414505  19.1306095   5.2411842 100.0431671
  19.8791046   5.5156298 100.5849075  18.9096317   6.1192179  99.6982803
  13.7782049  16.3204994 102.8872452  13.9378300  16.5713978 103.8489075
  12.7489347  16.3491707 102.8005981  23.8503647  11.5444727  93.4643936
  23.4072952  11.0433483  94.1915588  23.5968170  12.5142927  93.5854797
   8.6455002  18.5681572  91.6694031   8.9384909  18.9835110  92.4499588
   7.9237442  18.0230999  91.9394760  13.6461468  13.3889952  92.8484650
  13.6104422  13.4540482  91.8843384  13.0452833  12.6647615  93.0535431
  14.7971430   5.8901610  97.4369507  14.5194378   5.3482375  98.1815796
  14.0376081   6.1931481  96.9432068  17.8002815   6.6448927  93.7004318
  16.8413048   6.6510234  93.5910721  18.2129307   6.9300241  92.9079971
   7.6888776  18.2552147 115.1085739   8.1982193  19.0361290 115.3225098
   7.1473503  18.0716438 115.8644714  13.1569138   5.0831881 103.7625732
  14.0584383   4.7719793 103.5951614  13.2550583   5.9183888 104.3364410
   9.3140135   6.2894354  99.6550293  10.2542820   6.5441718  99.4706879
   9.0453978   6.7391815 100.4886322   8.0979033  21.1899395 100.8674011
   7.3425708  21.7297478 100.7029037   8.8127451  21.8242931 101.1933365
  21.3819847   0.9424598 106.5384445  21.4249821   0.6144416 105.6300812
  21.9812584   0.3470969 106.9868851   5.6203227   5.2726984 108.0357437
   5.9334211   5.5759120 107.2275238   5.0031123   4.5364127 107.8510284
  12.2024336   6.4032092  99.0440216  12.2591286   5.7456622  99.7267151
  12.6403370   7.1371379  99.4522400   7.2906866   2.9694309  90.0874557
   7.6987629   3.7945061  90.3786545   7.6701169   2.2349129  90.6180954
  23.2361431  18.2656536  94.3083725  22.4740543  18.3545036  93.7180252
  24.1171665  18.4093399  93.8600693   2.5271487  20.7709961 106.8498230
   2.9577272  21.0329590 107.6753082   2.0431228  21.5443611 106.5413818
  11.5836916   3.8097396  93.8348694  10.6291561   3.8254347  93.8795166
  12.0000191   3.4984608  94.6966248   1.5419623   6.6842666 100.7479248
   1.3757827   6.8889651  99.7853775   1.6933968   5.7290835 100.8161850
  22.2293453   8.8546648 102.2357559  22.6075516   8.5340414 101.4155502
  22.7952309   8.5453882 102.9762268  19.4324684  15.3911972 105.9712524
  18.7900105  16.0449505 106.3931885  19.1536713  14.5095406 106.2616501
   9.3674889  20.3672352 115.3625259   8.6952963  20.8563919 114.9092560
  10.0606356  20.3971634 114.6481705  12.2262602  19.0918217 103.4966660
  12.8162222  19.6643276 104.0581131  12.7501268  18.9296913 102.7303391
  20.9740009  20.7735367 100.2961044  21.6836643  20.1924305  99.9524689
  21.2647247  20.8449192 101.2137985  22.6760960   2.5650942 111.4531631
  22.4861698   3.4086642 110.9539719  22.8850021   2.8322260 112.3603516
  23.9019814  12.0156603 107.2177963  24.5091305  12.0058794 107.9638901
  24.0158939  12.9051733 106.8314209   0.6260523  16.1514187  90.0845032
   0.9439384  15.7296028  89.1933899  -0.0482601  16.7732067  89.8403702
  12.7670641   7.5727034  95.7892914  12.1753426   8.2359123  96.2698212
  13.3490715   8.1875401  95.3451614   4.0701075  23.6044273 102.8561401
   4.9115696  24.1103535 102.8722382   3.6813538  23.9566917 102.0154266
  11.6948729  20.4265671  97.7694702  10.7722998  20.3425255  98.1747360
  12.3912363  20.0074730  98.2926941  16.4906883  12.6155405 101.5337524
  16.9406033  13.2225275 102.0907822  15.5640554  12.9017878 101.5083466
   9.5992756  19.0296097 109.2714157   9.5831461  19.4458046 108.4062653
   8.6771059  18.7765522 109.4232788   7.5080881  19.4143810 112.4476929
   7.2740412  19.0563087 113.3224716   7.6073012  18.5913525 111.8977280
   8.0266867   2.6010463 115.4681168   8.6142082   2.3871913 114.7433929
   7.7591729   3.5329373 115.3619385   1.1206366  21.2819023 102.9757996
   0.6527435  20.4849834 102.6758194   2.0523021  21.0197353 103.0002747
  13.0898924   9.5752563  90.6494827  13.9073906   9.2041492  90.9071198
  12.7020979  10.0433064  91.4057007   6.8829150   6.0152736 105.3540955
   6.6345239   5.2464128 104.8183212   6.1751542   6.7000465 105.2050629
   7.1120958  12.0109921 112.7424011   6.9705563  12.6011753 113.5168610
   6.3623238  12.1635923 112.1266479  11.1800575  22.2842121 104.7738800
  12.0793190  22.0848618 104.8193359  10.8039770  22.3700848 105.7203598
  11.5212231   2.1828783 104.4744034  12.3173161   2.2709696 103.9395676
  10.9993343   2.9915984 104.2631149  21.2544193   5.6439381 101.8661804
  21.5867004   6.5330195 101.7071304  21.9435749   5.0876002 101.4695129
   3.8417625  19.7419968 115.5029602   2.9443672  19.6680470 115.1197662
   4.2914772  18.9149685 115.3155670  10.2209053  10.1342497 101.8322372
   9.9106064  10.7377548 101.1492157  10.8515787  10.6750822 102.2658615
   4.2822199   3.0498223 101.6161652   4.2741294   2.9129796 102.6266098
   4.6108670   2.1552987 101.3185272  22.0443382   0.9412628  95.7052689
  21.6628513   0.7279050  94.8400726  21.2190437   1.1384492  96.2136688
   5.5061250   1.3007938  95.3709259   5.8998013   2.1718225  95.1048126
   6.2138886   0.6951092  95.6596298   8.2759047   4.2064595 101.2765884
   8.9743748   4.7116861 100.7998123   7.4620171   4.4707179 100.8145294
  20.8317413  15.5297003 100.8699951  21.0319958  14.6024570 101.1118088
  20.4429321  15.5648956  99.9622803  14.1048708   8.1028757 109.7187424
  13.9869823   8.7565184 110.4993744  14.1189432   8.6242542 108.9253616
  21.1808586  10.5311995 110.0193024  20.6444950   9.7181225 109.8250580
  20.6970844  11.3430672 110.0013275   8.9181108   7.8566012  97.2281342
   8.2272902   8.4825420  97.0679703   8.7439337   7.3281331  97.9999313
  13.9150248  16.5669174 105.8983459  14.2188110  15.7065697 105.8054276
  14.4977942  17.0201797 106.5172272   6.5208287  20.5484657  89.9944687
   7.3905997  20.1225166  89.8795929   5.8871784  20.0171776  89.5540924
  17.9185810  22.7689304 101.1761017  18.4399948  22.5791740 100.4093018
  18.2428055  23.6041908 101.4966431  18.1129971   8.3605766 102.1058044
  17.2492332   8.8130779 102.3963318  18.5047951   7.8442984 102.8923416
   1.9803671   9.3382959  94.8880386   1.8365146  10.1321440  94.4095612
   2.8410590   8.9744587  94.6616516  21.1021633   1.9954963 102.5903931
  21.0552979   2.7128153 103.2248535  21.8856621   2.2061298 102.0591431
  19.9140739   8.0263739 113.2371902  20.6384678   8.6345148 113.4923019
  20.3544235   7.1932197 113.3869324   2.9011877   5.0282497 110.4583893
   3.8224957   5.0506916 110.8029709   2.5225213   4.1537671 110.4044113
  23.3166313  21.6271820 114.4943542  23.1658134  21.6010056 115.4764862
  22.3866615  21.5632935 114.1202240  16.3846378  22.3956108  94.1421585
  16.0238457  22.2246494  95.0819244  16.1345539  23.2911472  93.8768692
   6.2893839   3.8837547  94.4051590   6.1723433   4.3809280  95.2033539
   5.4408698   3.9499040  93.9876862  23.2240772  19.0318432 103.4830399
  22.4026871  18.5052490 103.3577042  23.7942619  18.7226181 104.2227554
   6.8032889  14.1790342 101.6217041   6.6993175  14.2274742 102.5583038
   6.3626285  13.3963642 101.2574005   0.1866723   2.8103473 113.6713409
   0.9678625   2.2460153 113.6092224  -0.1947912   2.6684556 114.5544510
   0.1550684   0.0324043  -0.0190807  -0.0182430  -0.0776256   0.1284826
   0.2777785  -0.0631508  -0.3040705  -0.1231233  -0.3743422   0.0903988
  -0.1567212  -0.3166537  -0.2177338   0.0508117   0.1648143  -0.2222723
  -0.1245676   0.1872761  -0.1642602  -0.1706242   0.1458180  -0.2840608
  -0.0077647   0.2793083   1.4359036  -0.7127238   0.8496411   0.4715931
  -0.0547050   0.0270323   0.1730721  -0.0461823   0.4060498   0.6953096
   0.1194489   0.4170404  -1.0319285   0.2871002   0.0625313  -0.1356077
   1.2495419  -0.4130433  -0.7625228  -0.4570246   1.1178637  -0.6744410
   0.4256421  -0.0592961   0.1497919   0.4857495   2.0176577  -0.7812948
  -0.4243350   0.5832680   0.3171528  -0.0114934   0.1340360  -0.5465837
  -0.4500575  -0.3993660  -0.5236406  -2.7173714  -0.3904780   0.6242947
  -0.0796288  -0.0491741   0.2785363   1.1638207   0.2381841  -0.3090259
   1.0821823   0.1522947   0.2544027  -0.4202241  -0.0917292   0.0482466
  -0.7292679   0.7282701  -0.5157199  -0.8289728   0.0300973  -0.8052545
  -0.1144974  -0.0419526   0.2492484  -1.2617599  -0.6747621   0.3269242
   0.8736948  -0.4389597   1.3641750  -0.1513664   0.3376444  -0.1804191
  -1.1031717   0.3778623   0.0014418   0.6525857   0.1431730   1.8724413
  -0.1297909   0.1407398  -0.1480197   0.1118720  -0.2971226   0.3432488
   0.8016147   1.1080025  -0.2942544  -0.0793095   0.1641775   0.0101169
  -0.3378657  -0.4029227   0.1025589  -0.0413768   0.6258329  -0.0746144
  -0.4414530  -0.0737014  -0.0799612   0.7752612   0.1100441   0.3729974
   0.1922282  -0.6494685  -0.0344754   0.0490241   0.0924887  -0.0550326
  -0.3974404  -1.0470202  -0.8345984  -0.0179183  -0.1715774  -0.5199039
   0.1590051   0.1034968  -0.0799290  -0.7989581  -0.3892314  -0.2627343
  -0.2305858   0.3218820  -0.0727725  -0.0126149  -0.3865214   0.5104634
  -0.8880922   0.1123088  -1.4288075  -0.0082932   0.8089105  -0.6968606
   0.2101623   0.2396473  -0.0219679  -0.1466115  -0.3845592  -0.2130837
   0.8451618  -0.1481069   0.7935449   0.0766475   0.4776179  -0.0456183
  -0.4223563  -0.1719653   0.1247414   0.3564039  -0.0473635   1.1658484
  -0.0609206  -0.0356898  -0.0958425  -0.2624009  -0.4757158   1.9738130
   0.9402177  -0.4072774  -0.3981396   0.2637015  -0.1822667   0.1107613
   0.1418778   0.5400773   1.0001315   0.6201572  -0.2255276  -0.5554077
  -0.1996486   0.4598948  -0.0408470  -0.2685482   0.1499407   0.1396580
  -1.2038953  -0.3909657   0.3736415   0.0742180  -0.1276745  -0.1062604
  -0.2910822   1.0162726  -0.0651710  -0.2060802   1.3189241  -0.7410858
  -0.1760680   0.0216213  -0.2128323   0.4073980  -0.2014039   0.7909215
  -0.0327398  -0.6831502   0.9968926  -0.2532886   0.2289261  -0.1277313
  -0.0142725  -0.1115712  -0.5590409  -2.2773697  -0.1870176  -0.6439645
   0.2748410   0.1542466   0.0810210   0.6617362  -0.8016961  -0.5431147
   0.0420349   0.3180873  -0.3975884   0.0793720  -0.3483712   0.1368241
   1.0592271   1.1984523   0.8751039  -0.0864542  -0.7512201  -1.6080157
  -0.0994407  -0.0964433   0.0613707   0.2412034  -0.9996736   0.8662126
   0.3553156  -0.7867187  -0.1856887  -0.0344762   0.2281243  -0.1998804
  -1.3782941   0.3418169   0.8566902  -0.8698513  -0.3295833  -0.0828319
   0.0619838   0.2556568   0.3258302  -0.2466963  -0.3069911   0.9086231
  -0.7256961   0.8947555  -1.1188782   0.2202999  -0.1112567   0.0336596
   0.0659040  -0.4882031   0.0999572   0.5087104   0.3753414  -0.3616426
   0.1215429   0.1975933   0.0958053  -0.1949237   0.3137575  -0.3979858
   0.8889171  -0.2761796  -0.2551348   0.5779802   0.0003425   0.0066703
  -0.4592772   0.6504823   0.4923143  -1.1717708  -0.5991092   1.3802563
   0.0194391  -0.2934970   0.1805605  -1.4888921  -1.5117409   1.2789641
  -0.8423878  -0.1110578  -0.3162733  -0.1459203   0.0598883   0.2573270
   0.2122616  -0.2021383   1.1804104  -1.0763974  -1.0034708  -1.1160801
   0.3155116   0.0051126  -0.2901702  -1.0214175  -0.9475824   0.1178869
  -1.9976403   0.5020571  -0.0611763  -0.2828800   0.6942577   0.5290775
   0.5265718  -0.4790874   0.6007653   1.0008529  -1.3970117  -1.0722306
   0.2811879  -0.2381841   0.1942071   0.5167302   0.4394815   0.8407194
   2.1318726  -0.6272527   0.8559154   0.0395799  -0.0034350   0.1235735
   0.0751068   1.0198867   0.1875906   0.3196315   0.0576549  -1.1245278
  -0.0339993  -0.2185928   0.1198845   1.0755711  -0.3247627  -0.0212949
   0.1880394  -0.2190224   0.9479893   0.3207648   0.3463321   0.2226998
  -0.2293928  -0.2350621   0.4639826  -1.2692751  -0.0461108  -0.3351519
  -0.0186652   0.2722391  -0.1855614   0.5544054   0.2233408  -1.6176413
   0.4914518   0.1880337   0.1948067   0.0717180  -0.0204903   0.2173960
  -0.1753106   0.6347608  -0.0883166   0.1994821   1.4613865   0.2027897
   0.2423008   0.6000203   0.2342385  -0.0315624   0.0441990   1.1561123
   0.2559972   0.4270342  -0.3838530   0.1356242   0.4901984  -0.0621312
   0.2370608   0.1856698   0.2467474   0.6312343   0.2992765  -0.1992922
  -0.1001728   0.0313936   0.2324530   0.1932733   0.6917467   0.8456507
  -0.4186107   1.5954089   0.6597637   0.0932135  -0.1251210  -0.2994157
   0.6838034   0.7410849   1.0408669  -1.8756336   0.1336464  -0.2547100
  -0.2439265   0.0001948   0.0183542  -0.6926583  -0.4113553   0.2876325
   0.3670597  -0.2299620   0.3556857   0.0171726  -0.0038364  -0.2088291
  -0.3403797   0.0954672   0.9084923  -0.9612991  -0.1420476  -0.3620289
   0.0939934   0.0333135   0.0822567  -0.1191342  -0.9481740   0.6426799
   0.8498757   1.1461625  -0.0393167   0.1019521   0.1147681   0.4222358
   0.0791803  -0.7661910   1.2763940   0.5111522  -0.5667503   0.2196549
   0.0974115   0.3287175   0.1791332  -0.2827473   1.1882588   0.1091061
  -0.5479290  -0.7207816   0.0829176   0.4094162   0.0877203  -0.0417007
   0.2249810  -0.6368730   0.1077132   0.6310840   0.5187192   0.2830828
   0.2674434   0.4067379  -0.0625429  -0.1008834   0.1106725   0.6060349
  -0.4760834  -0.4940539  -0.6360374  -0.2330315   0.0072106   0.4088127
   0.1443432  -0.4131172   0.2055339  -0.1818519  -0.0975780   0.3051557
  -0.1044708   0.1350001   0.1574174  -0.2521731  -0.9146846  -0.0542903
   0.5380858   0.3039563  -0.7853268   0.0999315   0.0363975   0.0004853
   0.2132535  -0.3103443   0.5466954  -0.2117191   0.8649273  -0.2797995
  -0.2280647   0.1270991  -0.1831300   0.2932615  -0.9033642   0.1700596
  -0.7272334  -0.7246976   1.0913294  -0.3130533   0.1223316  -0.2011303
   0.8157617   0.5608881   0.0055371   0.3163375  -1.3528590  -0.3322577
  -0.0661588  -0.0499934  -0.0806676  -0.2365901   0.2650473  -0.3051543
  -0.7410534   0.0543522   0.0528027   0.2193569   0.2549826  -0.3574755
   0.6416302  -0.0814704  -0.6994347  -0.6142888   0.9966584  -0.2902593
   0.0100919   0.4078147   0.1047273  -0.1174306   0.1688016   0.4833604
   0.4501808  -0.4966383   0.1766097   0.3420486   0.2418919  -0.0456777
  -0.5404198  -0.0309386  -0.3309857   0.2673963   0.0346852   0.3650671
  -0.4025359  -0.2656769  -0.3117591  -1.5421205   0.3314608  -0.5546156
   0.7440153  -0.0076318   0.1986491   0.2460154  -0.0712706  -0.2907831
  -0.4110015   0.7421017  -0.4388843   0.6261121  -0.4390816  -1.4637120
   0.1337779   0.2354404   0.2996346   1.1101039   0.0387330   0.2819246
  -0.0781220   1.4443291  -0.3834031   0.4061798  -0.0866038   0.4050879
  -0.1436920   0.6424926   0.8218549   0.0939171   0.0446878   0.7535528
   0.3150945   0.2473632  -0.1832916   0.0971193   0.1986080   0.4691338
  -0.5658774  -1.5376379   0.1502523   0.1793529   0.0064203   0.2566654
  -0.1428340  -0.5723776  -0.5929351  -2.9951052   0.7556159   1.1012644
  -0.0350900  -0.1480524  -0.1047344  -0.5375040   0.7838987   0.6994024
   0.9844656  -0.9557877  -0.6569473   0.0115179  -0.1465943  -0.0987734
  -0.2073213  -0.7942621   0.3552268  -0.8553558   0.6486659  -0.1339261
  -0.1700149  -0.3295726  -0.3012940  -1.5332100  -0.9134004  -0.8505675
   0.0868308   0.0224963  -1.2277804   0.3446389  -0.2890585   0.0100677
   0.1116411   0.5010211   0.3317640  -0.6813029  -2.1449797   0.4830016
  -0.0899690  -0.1045311  -0.0558610  -0.6199731   1.5911131   0.8319826
   0.2059927   1.5618373  -0.8144516   0.1297403  -0.1873700   0.1617385
   0.6278973  -0.0805256  -0.2673095   0.4578212  -0.5347472   0.1919430
   0.3874990   0.1995201   0.3199680   1.2858041   0.7337493   0.8620745
  -1.1295985   0.9824909   0.0389723  -0.2972351  -0.3253900  -0.1125399
  -0.0983109  -1.2762798   0.4769126  -0.0185154  -0.2106510   0.5898432
  -0.2550017  -0.3447728  -0.0401341  -0.4775466   0.7592917  -0.3325925
  -1.2094183   1.0566057   1.0149246   0.4411133   0.1017499   0.0913378
   1.2489121   0.0916170  -0.3389749  -0.1090228   0.8946287  -0.0284365
   0.0528890   0.1169667  -0.1983055   0.8357326   0.1842259   1.1590069
  -0.6209614   0.3634976  -1.2916376  -0.2050380   0.0444011  -0.0141011
  -0.3766232   0.5685734  -0.6036311   0.1604336  -0.3531071   0.5857061
   0.2614740  -0.0149661  -0.2941225   0.0375007  -1.2977781   0.9444000
  -0.5697012  -0.0849901  -0.7932001   0.0200255   0.0893246   0.1930336
   0.6371425   0.1734378  -1.0345976   1.2786406  -0.9868472   0.2372632
   0.2463846   0.1502891  -0.2762188  -1.3625741   0.2960884   0.9677414
  -0.9321776   1.5600262   0.3038332   0.2432985  -0.0972892  -0.2372775
   0.6820513  -1.4892279  -1.6996281  -1.8278882   0.2065088  -0.6063711
   0.0581054   0.1116648  -0.2433321  -1.2583302   0.1833496  -0.4006618
  -0.5061377   0.8785101   0.7944857  -0.2013550   0.0271402   0.2702876
  -0.2048326  -1.0662649  -0.4199663  -0.7586487  -0.3788986  -0.0206452
   0.2145767  -0.3576154  -0.0046245  -0.4046714   1.1526685   0.9124060
   0.4363152   0.1057885  -0.0276138   0.2189761   0.2521789  -0.1179503
  -0.8774805   0.3861564   0.0882755  -0.3655916  -1.1256572   0.3172353
   0.1315321   0.2749355   0.1793617  -0.4212880  -0.0196595   0.2619511
   0.8320155  -0.0782921   1.1390517  -0.5032325   0.3039178  -0.1905337
   0.6149962  -0.2277577  -0.3238298  -0.7458753  -0.6128417   0.7418215
  -0.4274330  -0.0126894   0.0826781  -1.3544016  -0.9687991  -1.0575437
  -0.2384680  -1.7966139   0.0601446  -0.0386864   0.2143000   0.0849369
   1.5723704   0.4256936  -0.0150694  -0.6680145  -0.5493409   0.6003736
   0.3786105   0.1347741  -0.6434530  -0.0228146   0.0765038  -0.7547752
  -0.8385298  -0.0308092  -0.3699170  -0.4497656  -0.1039139   0.1533368
  -0.0601068   1.3919559   1.0176421  -1.5068497   0.2480361   0.8885299
   0.1714417  -0.2815167   0.1558365  -0.8987884  -1.0278425  -1.0118725
   0.8124464   0.1211244  -0.0588552  -0.0169601   0.1924709   0.0663519
   0.4869913   0.0337803  -1.3128155   0.5718434  -0.3105407  -0.0155141
   0.3005265   0.1240755  -0.1691509   1.7543075  -0.6211699   0.8468358
  -0.0486791  -0.0366816   0.2455362   0.0108792  -0.0918735  -0.2296993
   0.2914343  -0.0312466  -0.0330807  -1.0684281  -0.1281214  -0.2332426
  -0.1118247   0.3557758  -0.1071872  -0.0886791   0.8852513   0.4550759
   0.6463261  -0.3834196  -0.7691193  -0.0036888  -0.1154614  -0.1768466
  -0.8182946   0.8468315  -0.6539792  -0.7893626   0.1919412  -0.5300780
   0.0826060  -0.3871257   0.0311128   1.0234317  -0.0933464  -0.1323041
  -0.5425146   0.6907828   0.2045145  -0.1206907   0.1444587   0.1093165
   0.2470087  -0.3789803  -0.2925015  -1.0494804  -0.0576416  -1.9756056
  -0.0509470   0.1022524  -0.3525979   0.0471113  -0.5273083   1.3672138
   0.3141980   1.5510965   0.1800509  -0.2093850  -0.1301305   0.2202453
  -1.2452700  -0.6024429  -0.3712039  -0.3363706  -0.3643610  -0.2445168
  -0.2759973   0.3830904   0.0826066   0.5488349   1.9280279   0.8421647
   0.0591936  -0.1070236   1.0899536   0.2747076  -0.2986098   0.4573902
   0.7361660  -0.3275123  -1.2230892   0.3752139   0.2686261   1.5179140
   0.2046094  -0.0448753   0.4108176   0.9931904  -0.6295391   0.0556748
  -0.8784562  -0.2477236  -1.5072025  -0.2163529  -0.1809049   0.2337171
   0.1801927   0.0816022  -1.0396851   0.8383508  -0.2434801   1.2504230
   0.4433684   0.2707838   0.2679393   1.2988267  -0.4362407   1.3382099
  -0.1145337  -0.1920059  -1.2008457   0.4236318   0.1866506  -0.1250705
  -0.4194331   0.8472221  -0.3980858   0.4068618  -0.7402177  -1.0600090
  -0.2936507   0.0218005   0.0089554   0.3842704   0.6938489   0.2174870
  -0.3404895  -1.1420152   0.0695395   0.5468509   0.0164817   0.0372969
   0.2673375   0.2280142  -0.6077594  -1.3403026  -0.1066266   0.7450235
  -0.1874328  -0.0892128   0.1950951   0.5302938  -0.0979443  -0.0093572
   0.1308276  -1.5466416   0.6427030  -0.3972510  -0.3118762   0.1314227
  -1.1293044  -0.4908897   1.2381869  -0.4271881  -1.1012408   0.1363367
  -0.1981472  -0.0155806  -0.1447255   0.0418376   0.5085621  -0.8482213
  -0.1118058   0.3649671   1.3247903   0.2988088  -0.2038560   0.0001651
  -0.4874449   0.1600724   0.6220662   0.5164011   0.0734807  -1.1582929
  -0.4441362  -0.0074979  -0.1072685  -0.2905825  -0.1225797  -0.0524930
   0.8122926  -0.2348942   0.6874520   0.2659833  -0.0522361   0.0002912
   0.8793183  -0.4724863  -1.1466514   1.0798421   0.2230070  -0.4656112
  -0.0688651  -0.1432433   0.0622941   0.6250234   0.6866799  -0.1119584
  -0.9134850   1.0645183   1.0750105   0.0879492   0.0231024  -0.1358841
   1.7701212  -0.8353769   1.3714121   0.6499105  -0.3127331  -0.7431499
   0.3362550   0.2519981  -0.1281541   1.5184228   1.0949427  -0.6749033
  -0.6161252   0.3113729  -0.2664047  -0.0267223   0.1617440  -0.1533658
   0.0052151   0.7260356  -0.4309945   0.2854450   0.5569612  -0.2866553
  -0.0573204   0.0922599  -0.1456548  -0.4454345   0.3535155   0.2109024
  -1.9916515   0.4449674  -0.1307811   0.1772304   0.0854597   0.3418946
  -0.1097182  -0.3637598  -0.1343673   0.5637387  -1.2039609   0.0380931
  -0.0057360  -0.0558416   0.0593465   0.6672971  -0.7132933   0.6382156
   0.1464521   2.0688161  -0.1892630  -0.2175372  -0.1157936  -0.0725247
  -0.7896088   0.4918708  -0.6580179  -0.2212519   0.0822796  -0.3836508
  -0.0159784  -0.1653266   0.3308719  -0.0056664   0.8409759  -0.6632976
   1.1709477   1.1659963  -0.9102542  -0.0527450  -0.2781786   0.2699003
  -0.4346803   1.8318892  -1.0546517   0.3799382  -0.5458310   0.0290070
  -0.1237337  -0.0444231   0.0928987   1.3940557  -0.9831221   0.0138946
  -0.5917424   0.9218405  -0.2451071   0.1471621  -0.2474970  -0.0880560
   0.1884776  -0.9988380   0.3252529  -0.2849694  -0.2964148  -0.7267200
   0.5182241   0.1424127  -0.0451717  -1.3616629   0.2222925   0.6032739
  -0.9871842  -0.4348302  -0.4195000  -0.0727119   0.2644253   0.2295477
  -0.6499435  -0.1491769  -0.8178957   1.2321136   2.2928867   0.2731901
  -0.0916974  -0.1121830  -0.1896422   1.4974767  -1.2059119  -0.5671263
   1.3944445  -0.9496796  -1.9700659  -0.0392758  -0.3628157  -0.0244725
  -0.3404663  -0.0697849   0.0561481  -0.8104071   2.3985549   1.8882764
  -0.2257525  -0.0663571   0.3042180  -1.0043672  -0.3571539   0.5103693
  -0.0463126  -0.6810041   0.3206820  -0.1232648  -0.0740530  -0.0995853
   0.3651544  -0.7500276  -0.8577764  -0.8927773  -0.3567628   1.8642217
  -0.0896489   0.2773343  -0.0731767   0.7292797  -0.4819384   0.0957719
  -0.9410554   0.8975317  -1.1057321  -0.0633941   0.0328165  -0.1134172
   0.3527249  -0.1465037   2.1771939  -0.3074153   0.8964357   0.0449177
   0.1684932   0.1223856   0.2102350  -0.4712001  -1.0689626  -0.6829464
   0.2998659   0.1634909   0.4916814   0.1108007  -0.0246186   0.3023776
   0.0443228   0.7647023  -1.3330179  -0.6448215  -1.4164886   1.2585425
   0.3224804   0.0009399  -0.2755992  -0.1764167   1.0175517   0.7888807
   0.1711402  -1.2082370   0.5686158  -0.3086177   0.0862614   0.3010898
  -0.1737376   1.0220096  -0.0745688  -0.7102759  -0.3079161  -0.2629840
  -0.1654140  -0.0043265   0.1940269   0.2347260   0.9385659   1.1738141
   0.0188927   0.1492506  -0.2410974  -0.1244499   0.3647305  -0.2707842
  -0.0804679   0.3539505  -0.0614994  -0.5331859   0.1073961  -0.5252598
  -0.1160839  -0.0914930  -0.1253883   0.2388033  -0.0667332   1.1793320
   0.4944563   0.0784478  -1.1017163  -0.0229175   0.1824886   0.1293325
   0.3615532  -0.3773547  -0.3982045   0.9854994  -0.3031804   0.8122449
   0.0763257  -0.2954935   0.0288338   1.0888531   0.2743263  -0.8061756
   0.1011832   0.8105400   0.4677761   0.0414200  -0.0497761   0.2744423
   0.3856828   0.8565576   0.7686468   1.0051985   1.3794487  -0.7020214
   0.2615465   0.2532040   0.0937547   0.2699145   0.4346344  -0.6919039
  -0.2673999   0.3806219   0.9373560  -0.3329608  -0.0627725   0.0852488
  -0.7779940   0.3693249  -0.0790845   1.6007964  -0.4632607   0.0341202
   0.0690715   0.1660703  -0.2123376  -1.2543535   0.1339042  -0.7437370
   0.4629996  -0.4723828  -1.4725390   0.1764302  -0.1575293  -0.0441342
   0.0314079  -0.8842664  -0.1225058   0.4348204   0.1742389  -0.2598992
  -0.1787270   0.0212394  -0.2730766   1.4923868  -0.4102406  -0.6260731
  -0.5675978   0.0545507   0.6274974  -0.0521888   0.3745986  -0.0744224
  -0.8448325  -0.1092115   0.4793785   0.8431534   0.2737190  -0.2077324
   0.3069309   0.2382901   0.1559243   0.6784129  -0.3558891   0.9359807
  -0.0696350   0.1782898  -0.6173836   0.0268659   0.0931311  -0.1156286
   0.6439350   0.4508666  -0.7329223   0.0538078   0.0422156   1.8827198
   0.1008323  -0.0311540  -0.0228601  -0.6694107   0.2152986   0.5545521
   0.7652351  -0.1764865  -0.3545479   0.1204758  -0.1605800  -0.0435690
   0.0859417  -0.9362520   0.2772373  -0.5524700  -0.9731261  -1.3619998
   0.1185360   0.0941436  -0.0400701  -1.1492897  -0.3669124   0.3006556
  -0.2762839   0.0024422   0.1216237  -0.0633180  -0.1705660   0.0081952
  -0.1303147  -0.6932880  -0.2988616  -0.4339031   0.9496086   0.1379024
   0.2485194  -0.0049023  -0.0051115   0.0231348  -1.8399923  -1.2077209
   0.4753528   0.2528598  -1.9343542   0.1050059   0.2841946   0.3062226
   0.8530024  -0.3457114   1.3052127  -1.4992305  -0.4988159   0.5558640
   0.0676295   0.4077093  -0.6110518   0.7347837  -0.8110015   0.1298696
   0.4151493   0.2729328  -0.1667705   0.2808542  -0.1173487  -0.0774391
   1.0651308  -0.4171378   0.5231664   0.4736920   0.0713326   0.2151694
   0.1201267  -0.0289199   0.3369296  -0.7742608  -0.2144748   0.3474389
  -1.0102859  -1.2134552  -1.9395763  -0.0326155   0.1452284  -0.1347106
   0.2157615   0.5828199  -0.1837882   0.5317602  -0.0030143   0.7042314
  -0.1759355   0.1903720   0.1253308   0.0964592   1.1390344  -0.3899893
   0.3557300   0.1518728  -0.2899535   0.2967100   0.1712405  -0.0846398
   0.1792597  -1.6758342   0.1860381   0.5298152   0.7875274   0.3646651
  -0.3295509  -0.1192788  -0.1357805   0.4963941   0.0797838  -0.0628559
   0.0698965   0.2308780  -0.1658291  -0.0065761  -0.1327914   0.2694174
   0.0552031  -0.4104869   0.0712628   0.2819460  -1.8508249  -1.2199813
  -0.0699124  -0.0205286  -0.1394864  -0.6015906   0.7474575   0.4765470
  -0.9358741   0.1071975  -0.0717359  -0.1428537   0.0496170  -0.0947693
  -1.3069855  -2.3040361   0.6386535   0.0437688  -0.3369698  -0.1138612
   0.1705208  -0.5734659  -0.1642981  -1.2576227  -1.7120458  -0.0302167
  -0.2695188  -1.0552387  -0.8885381  -0.1769619  -0.2548386  -0.1458802
   0.0038024   0.0344095  -0.2481240   0.4245893  -1.5452203   1.0374225
   0.2800880  -0.1085268   0.1728959  -1.0132096   0.0749102  -0.4622466
   1.2567031   0.1553490   0.5217531  -0.3155827  -0.1043591   0.3683225
   0.6897260  -0.6452713   0.1615239   0.1461728  -0.4703834  -0.6919077
  -0.2730990   0.2422860   0.0375541  -0.2451196   0.0954937  -0.5695610
   0.4915686   0.8038473   0.0728491   0.0632434  -0.3626081  -0.2018310
  -0.0961809   0.1081478  -1.0251789  -0.1981422  -0.6985040  -0.0739102
  -0.5143232   0.4168758   0.1249824  -0.4197157  -0.5055819  -0.5974112
   0.4787939  -0.2950147  -0.8487906  -0.0554285   0.1827263   0.0037601
   0.3627770   1.4443919  -1.8926020   0.5632299   0.5582137  -0.1573046
  -0.0952175   0.0230641   0.1608613   0.2819264  -0.0118389   1.3633704
   0.9290072   0.5230766   0.3100024   0.0646176  -0.0698672   0.0467822
  -0.8991529  -0.8083029   0.7311686  -0.3881229   1.0062453   0.6756526
  -0.3396389  -0.1522565  -0.0849864  -0.7391198  -0.9076061  -0.0208981
   0.0902150  -0.0027262   0.4904832   0.2455090  -0.0837910  -0.1208719
  -0.2932886   0.9751005   0.9544120  -0.4655411   0.1834607   0.0790959
   0.2473611   0.1464137  -0.3423600   0.3201701   0.1276674  -0.2764125
   0.9207920  -0.2849927   0.9784036  -0.0761577  -0.0463947  -0.2415725
   0.5519446  -0.6202173   0.3316853   1.7530547   0.8216390   0.9812750
  -0.1935442   0.2122082  -0.1396727   0.2901237  -0.3543235  -0.1713567
  -0.0299421  -0.4966837  -0.4949817  -0.2255513   0.4505610   0.1667207
  -0.5598829   0.1335566  -0.8531824  -1.0169857   1.0305683   1.0674054
   0.0141551  -0.3251473  -0.1028005   0.6902248  -0.0641558   1.6834812
   1.1034124  -0.2045999  -0.0394034  -0.0618161   0.1831004  -0.0597553
  -0.2381676   0.3900104   0.1248067  -0.1265732  -0.6904270  -0.2086303
  -0.0543580   0.1965903   0.1865337   0.3485483   0.3774268  -0.0622093
   0.8237795  -1.0152355  -0.3054559   0.0600032   0.1580855  -0.1004412
   0.3780600  -1.1105150  -1.1384746  -0.1544470   1.0450876  -0.1006907
   0.2991201   0.0118013  -0.0453826   0.8127113  -0.2513962   0.0287656
  -0.0077000  -1.3876547  -0.4181533  -0.1561953  -0.3661851  -0.0580225
   0.7460343   0.1531827   0.4462729  -0.6691811  -1.1358594   0.1703465
  -0.0041111   0.2317894  -0.0200057   0.1138175  -1.7426224   0.9887011
  -1.2521894   1.6930899   0.2387742   0.1050143   0.0825064   0.1122876
   0.6065019   0.4004606  -0.0661846   1.2115339  -0.4101360   0.4372278
   0.4180599  -0.1426237   0.0085745   0.1653540   0.0371276   0.3467642
   0.5648591  -0.8066354  -0.3273990   0.1980148  -0.1976455   0.1193594
   0.6173637   0.0868539  -0.4962869  -1.1513155   0.1478873   0.1959868
   0.3999885   0.1791908  -0.0940292  -0.5095376   0.1269761   1.0396249
  -0.9109067   0.9067618  -0.6757228  -0.0658650  -0.2332605   0.1180501
  -0.0272801   1.1462868  -0.9950961   0.7439621  -0.4114016  -0.5800878
  -0.1457322   0.2999151   0.2591427  -1.1905212  -0.5036493   0.3421832
   0.1499823   0.1328630   0.7149375   0.1601586  -0.1054638  -0.2786087
   0.9783746  -0.4366830  -0.3303039  -0.4339711   0.1472274   1.6584662
   0.0216196   0.0028811   0.1209353   0.5598429  -0.1383930   1.0909936
   0.3586414   2.1876733  -1.1961188  -0.1203789   0.2811855   0.0183460
   0.2187024  -1.9373524   0.7910186   0.0503945   0.3265373  -0.7631667
   0.0991161   0.0128564   0.0781310   0.9776499  -0.6455663   0.5906844
  -0.9685124   1.5152026  -0.1534291   0.0776608   0.4812127   0.0853001
   0.1793978  -0.3207703  -0.0422796   0.1842945   0.9039704   0.2299432
   0.2548887   0.0064676  -0.1379701   0.1855724  -0.7266901   0.5007782
   0.0992449  -1.2858396   0.5687968  -0.0566930   0.0427399  -0.0761373
  -0.3954639  -0.2845149   1.3165541   0.8090479   1.1921301   0.7938356
  -0.0264919  -0.0064158  -0.0416999   0.4845808   0.8629206  -0.2763609
   0.4707531   0.3895296   0.5572236  -0.2110297  -0.1566423   0.1936952
  -0.8907425  -0.9811335  -0.1278400   0.5506929   0.0326633   0.0530441
  -0.1950723   0.2201320   0.1591221   0.5709072  -0.3314907   0.2023537
   1.0665616   0.0400609   0.0037029  -0.2513475   0.0473843   0.0591915
  -0.3481577   1.0427945   1.0063479   0.0279362   0.3645639   0.0781608
  -0.1814940   0.0244444  -0.0949509   1.3015596  -0.3240961   0.1412497
  -0.0606632  -0.8790054   0.2855256  -0.2248554   0.2830340  -0.1867749
   1.2117935   0.3009377   0.1117333  -0.3116571   1.2093077   0.2530848
   0.0118748   0.0605828   0.4224199  -0.6632827  -0.6519085   1.1347428
   1.5660374  -1.2950098   0.7913800  -0.0261710   0.0480297   0.0746929
   0.2352131  -0.0704108   0.5979696  -0.7581673  -0.2457938   0.8595468
   0.0963995   0.0991102   0.1700959   1.5752617  -1.5950430  -0.0152410
  -0.3759872  -0.4330207  -1.4007958  -0.2057588   0.1224076   0.1123244
  -1.3279466  -0.2641550   0.0910450  -0.2053986  -0.2636465  -0.7118555
  -0.3669489  -0.1927476   0.1457203   0.1749748   0.4286820   1.0987412
  -0.4646648  -0.0786258   0.5702230   0.2841237  -0.0736178  -0.0118931
  -1.4731911   0.2549918  -0.3364225  -0.2288222   0.1010091  -0.2372373
   0.0774701  -0.2095148  -0.1073109   0.3540949  -0.5271513   1.5287595
  -1.0920724   1.2818766   0.2638943   0.1124846  -0.0248145   0.1326705
   1.2004365  -0.6519313   1.0558879  -0.3349272   1.3384877   0.0593151
   0.1741600   0.0343102  -0.1589700   0.8950577   0.0417668  -0.3867688
   0.8327127   0.0508929  -0.5459362  -0.1557608  -0.0946090  -0.1135508
   0.9668734   0.1171692  -0.7495897  -1.0526357   0.7318873  -1.4892018
  -0.0978758  -0.0683613  -0.1084073  -2.1407037   0.2364393  -0.0633346
   0.6547961  -0.5739457  -0.7440773  -0.0858104  -0.1148605   0.3527703
   1.5962843  -0.5987400   0.0382118  -0.4796300   0.7937094  -1.5125737
  -0.1327978  -0.2066334   0.1375514   0.3316473  -1.1248881   1.0211428
  -0.2527138   0.2912138  -0.6307741   0.2343576   0.0907404  -0.3120814
  -0.1783575  -0.0341727  -0.7629038   0.6219333  -0.2943561  -0.7721600
  -0.0795721  -0.1672209  -0.0143968  -0.6851223   0.7720406   0.3569109
  -2.1391662   0.1533992   0.7466328  -0.0355017   0.0459033   0.0873849
   0.9485227   1.9253585  -0.9874381   0.9912435  -0.6596726   0.4437560
   0.0788364  -0.0716029  -0.1516291  -1.8001876   0.0825254   0.5350615
  -0.6755507  -0.1360639   0.1772917   0.0481900   0.0974923  -0.3009287
   0.8446157   1.8236877   0.5404098   0.1279175   0.4134956  -0.0595918
   0.4115229   0.0873815   0.1959368  -0.5422461   0.1967885   1.2380879
  -0.4618551  -0.9172007   0.4465397   0.2374857  -0.0678547   0.0457251
   1.6653382   0.9189669   0.7652356  -1.1488232   0.4767090   0.1097257
  -0.0718691  -0.2335432   0.1609169   0.7126738  -0.5828295   1.5884119
  -0.3481115   0.8958885   0.4985644   0.2208360  -0.4613168  -0.0578616
  -0.1295532  -1.1390445  -0.9105178   0.2097414  -1.3560679  -0.5276796
   0.3029273  -0.1519283  -0.0069314  -0.5738038   1.6611839   1.5154149
   0.2119781   0.3306926  -1.1279093  -0.0182290   0.2235542   0.0554829
   0.6268530  -1.0615567   0.0633825  -1.0021556   1.2280152   0.3503219
   0.2108325  -0.2110812   0.1305028   0.7957324   0.0290461   0.5069259
  -0.3444134  -0.7891031  -0.9205915   0.2539513  -0.0304985  -0.1587027
  -0.3122794  -0.4810525   0.7545266  -0.2306413  -0.6212240   0.8334501
  -0.2012318  -0.1923201   0.1144509   0.3471387  -1.1355631   0.8287138
  -0.3306718   0.7883396   0.4501943  -0.0792202   0.0783025  -0.0933629
  -0.9157736   1.0200058  -0.2656505  -0.8600972   0.3325162  -0.0860242
   0.2228144  -0.2699317   0.2162967  -0.7828385  -0.9767933   0.4714542
   1.2893105  -2.0748423   0.2278814   0.2003797  -0.1551112  -0.3026846
  -1.0966782  -1.3505689   0.2136278   0.1595730   0.7898792   0.1308222
   0.1241369  -0.2084510  -0.1614192   0.9383844  -0.2092167   0.0857243
   0.1929078  -0.3265188  -1.0189708   0.0578654  -0.1435093  -0.2288976
   0.3251003  -0.1506748   1.1208440   0.5633285   0.0984645  -0.6197135
  -0.0011581   0.1932996  -0.1152417  -0.4076224   0.8057812   0.4877406
   0.0318046  -1.2890743   1.0800962  -0.0039127  -0.2697451   0.0488623
   0.3501334   0.6952266  -0.6837148  -0.9436380   0.1981996  -0.6452201
   0.3556164  -0.0834341   0.1350182  -0.8800604  -1.2795870   0.6756227
  -0.0827667   0.2462706  -1.0222927  -0.4450002  -0.2298079  -0.1397698
   0.3378154   0.3418311   1.0766982   0.4773988  -0.6440290  -0.4925681
   0.0597407  -0.1992160   0.0759189   0.9856366   0.4576129  -2.1218205
   0.7514039   0.1970577   0.1687521   0.0125616   0.1138413  -0.1789794
   1.3322434  -0.3067199  -0.1339883  -0.6043788   0.6323676   1.8471699
   0.1615817  -0.0304341  -0.5569371   0.1315030   0.6681357  -0.0504076
   0.2985577  -0.5555499  -0.0636620  -0.0355410  -0.0535704  -0.1405363
  -0.3523372   0.5325771  -0.0560382  -0.1252984   0.9956176   0.3458762
  -0.1072924  -0.4991909   0.2707756  -0.1810686  -0.7285529   0.0658471
   0.0816664   0.7128857   1.8490950  -0.4614784   0.2153006  -0.1611087
   0.7976152   0.2378386  -0.8293731  -0.2858057   0.7435250   0.9184681
  -0.1603092  -0.1925785  -0.0306881  -1.1043478  -0.1875328  -1.1430951
  -0.3457251   0.9161054  -0.6652408   0.1156956   0.0573692   0.2917888
   0.2065579  -1.1064989   0.3162252  -0.0370357   0.3479416  -0.5652703
  -0.1274566   0.1739027   0.1095216  -0.1857719   0.0870690  -0.9122885
  -0.8940164   0.7083579   0.1053503   0.1450102   0.0666311  -0.0437787
   0.0543504  -0.0127711   0.9216377   1.1005932   0.8315363   0.7488817
   0.0564885  -0.3996301   0.2010230  -0.0972151   0.3182195  -0.4256953
  -0.2241086   0.0430785  -1.0188745  -0.2472780   0.0922710  -0.2041036
  -1.2314980   0.3788344   1.1768942   0.8271171   0.1613803  -0.1196000
  -0.1072715   0.2061238   0.0837063   0.4148757  -0.8455018  -0.2192544
   0.6301475  -1.2213645   0.4556115   0.2150960  -0.1784598  -0.0886178
  -0.1847282   0.5089239  -0.6250679   0.7746213  -1.0653077   0.4334587
  -0.3345481   0.0247809  -0.1425702   0.7471447   1.4682399  -0.5370126
  -0.4568319  -0.5559754  -0.7488489   0.1235992  -0.0071972  -0.0893468
   1.1884901  -0.1454232   0.1331668   1.1556640  -0.7637308   0.3774715
   0.0728593  -0.0915779   0.1750588  -0.7069447  -0.4593805  -1.2697164
  -0.1245986  -0.7194828   1.1376783  -0.2119619   0.3610141   0.3719409
   0.5679527  -0.0086701  -0.2765388  -0.0369631  -1.1682739  -0.1561487
   0.3111421  -0.0551174  -0.1231297  -1.0454599   0.4226713  -0.9727892
   0.4448391  -1.5111816   0.8318780   0.2130497  -0.2040993  -0.0147926
   0.3138128  -1.0222123   0.3860315  -0.2275007  -0.7900063  -0.5937006
   0.1611431  -0.0947115  -0.2401243   0.4272736   0.3429916  -0.9468997
   1.1360422   0.2169379  -0.1305473  -0.4293343   0.1620185   0.1406276
  -0.1535398   0.4079514  -0.1546188  -0.1244667   0.2413939  -0.6825838
   0.2510157   0.2756712  -0.1589196   0.2856353  -0.6559487   0.5349898
  -0.3648728   0.3449087  -0.1510200   0.0705532  -0.2606234   0.0755043
  -0.1067368   1.6213227  -0.3372576   1.1362721  -0.4626607  -2.2239514
  -0.2585320  -0.1003975   0.1655509   0.2285506   0.4132133  -0.4819542
  -0.1191468   0.4307945  -1.2226477  -0.2008718   0.2128075  -0.0811610
   1.5879790  -0.0028374   1.1601643  -0.4901550  -1.2775615   0.1740416
   0.0568175  -0.0042051  -0.0128640  -0.7602223   0.7132375   0.4113422
  -1.2300332  -1.5325049  -0.3917003  -0.1224595  -0.2106389   0.1314260
   0.7606370  -0.8278775  -1.9388003   0.5712464   0.9825483  -1.3251025
  -0.1413711   0.1605669   0.0134066   0.7024700   0.3835623  -0.8612349
  -1.4881876   0.8988496  -0.3092677  -0.0577516  -0.1784636  -0.1305273
   0.6806419  -0.9249924   0.1739628   0.3169844   0.5528207   0.3552460
  -0.0887546   0.2687838   0.0438545   0.4613728  -0.6789075  -0.1571982
   0.4040885   0.9826571  -0.6399311  -0.1369619  -0.1937949  -0.0135198
   0.0634751   0.6886867   0.8291472   1.1965549   0.3822113  -0.0253599
   0.4050654  -0.0215228   0.1035610  -0.4164876   0.3795554  -0.5619323
   0.5095818  -0.7852399  -1.0780016   0.0463989  -0.1310094   0.1705780
   0.3354473   0.2497803  -0.9170166   1.0132973   1.7582152  -0.0080298
   0.0237317   0.0491634   0.3012926   0.0661745   0.3411106   0.2168723
  -0.6260580  -0.5032254   0.4010831  -0.1138397   0.1856945  -0.0758427
  -0.8520574   0.3303243  -0.5445355  -0.8520414  -0.7928746   0.7629070
  -0.3604149  -0.2978571   0.0036849  -0.7233757   0.1582711  -0.0793622
  -0.6751364  -0.1078499   0.3736036  -0.0473144   0.2207656  -0.0302373
   0.3197938   0.3629298   1.2256040   1.0976306   1.0712725   0.1980985
   0.0946035   0.2943368   0.0017840  -1.2106733   0.6394063  -0.2489894
  -0.1221555   0.9581070   1.1031916  -0.0922265  -0.4898920  -0.4685160
  -1.3359939  -0.4765439  -0.6978640   1.0016644  -0.0485563  -0.4464232
   0.3860179  -0.0848362  -0.0210882  -0.4060987   0.8884456   0.3822415
   0.3371115   0.8969245   1.1168435   0.3183681   0.3457616   0.2759728
   0.8781733   0.7410916   0.8494753  -0.6437245   0.4529113   1.7209805
  -0.1186560   0.1829797  -0.0095273  -0.7476055   0.3661133   0.9601562
   0.1981174   0.3430850   1.6867643   0.2788869   0.0591443  -0.3352025
  -0.0881875   0.1684218   0.8843533  -0.1284997   0.3361561   0.6249995
  -0.1858066  -0.0842770   0.0793731  -0.8196718  -0.0911909   0.9650257
   1.2404747   1.2868863   0.3264461  -0.1485828   0.1136167  -0.0909463
  -0.2347726  -1.1872285   0.6871147   1.0237555  -0.3438861  -0.8310809
  -0.2391369   0.2672788   0.0799776   1.6541311  -0.2547781   0.4119786
  -0.6701518  -0.5767157   1.5545824  -0.1037867   0.1106450   0.3365210
   0.0349583  -0.6101618  -1.0368135  -0.4832135  -0.0488854   0.4361161
  -0.0160093  -0.2153245  -0.0198328  -0.2588803  -0.7500880  -0.6457044
  -0.6577542  -1.3607618  -0.5867801   0.0631773   0.0179890   0.4883064
  -0.0878624  -0.4910594   0.6031252   1.2091015   0.6338450  -0.1826059
   0.3888909   0.0478644   0.0315740   0.3074744  -0.4566443  -0.8745476
   0.6212315   1.3838059   0.6916355   0.2819739  -0.4189760   0.0443652
   0.2630250  -0.6235972  -0.1483268   0.7792471   0.8491454   0.0506078
  -0.0343847   0.3568681   0.1592491   1.8571360  -0.5306475  -1.0557691
   0.8145685   0.6080551  -0.3010021   0.0671665   0.3130350   0.0464410
   0.3375989  -0.6345096   0.7353607  -0.4596217  -0.0454698   0.2407457
  -0.2588007   0.0250660  -0.1532714  -0.7792446   0.2486861   1.4110868
  -0.0145709  -1.1334216   0.2747691  -0.2230648   0.0011387  -0.0938508
  -1.0847709  -0.8580490  -1.1930313  -0.6533147   0.1031353   0.1671145
  -0.1231456   0.1258108   0.0597479   0.5232755  -0.0285196   0.4631414
  -0.4637459  -1.1007362   0.3146064   0.2068864  -0.0486973  -0.2255513
   1.0691036  -0.7556473  -0.0733031  -0.5100930   0.2554359  -0.0608480
   0.0616021   0.3202999  -0.1372837   0.3021193   0.1434013   0.2441029
  -0.2374622  -0.5725316   0.7161046  -0.3227455   0.1165155  -0.1466011
   0.6253998  -1.0028675   0.6106596  -0.3539306  -0.3413283  -1.5072849
  -0.1426368  -0.0129038   0.3424830  -0.3140942   0.2480435  -0.2672990
  -0.6892771   0.1992864   0.1484068   0.0288322   0.0778932  -0.1423288
  -0.0492391  -0.4335445   0.1104119   0.3246957   1.3260006   0.9745223
   0.1432172   0.1498532  -0.0913046  -0.1852309  -0.8200039  -0.4396748
   0.2660357  -0.0678875  -0.7147869  -0.0359919   0.2687858   0.2382597
   0.9643297   0.1691395   1.6198433   0.2833605   0.9053349  -1.0139703
   0.1111035   0.1253312  -0.1848082   0.2701078   0.9208305   0.4301241
   0.2164737  -0.5163507  -1.3094453   0.0320438   0.0884483  -0.2171964
  -1.0604637  -0.9964435   1.2665253  -0.5024136   0.5477286   1.2737585
  -0.1201178   0.2466901  -0.4260682  -0.0227380  -1.0178817   0.1103697
   0.1175413  -0.1661483   0.9146458  -0.1023853  -0.0538352  -0.2404162
  -0.0270791   0.8454675   0.0548797  -1.7208044   0.1383519  -0.5596549
   0.0129448   0.2881661   0.0691377   0.1169936  -0.2885948  -0.3486749
   0.1866658   0.1728786   0.2799724   0.1667511   0.2107265  -0.0313438
   0.1086509  -0.4810601  -0.8614506  -0.9386854  -0.4883560  -0.7607258
  -0.0865411   0.0253205  -0.0380327   1.5151660  -0.2549173  -0.5118503
  -0.6634910   0.1971170   0.7398333  -0.1947186   0.0912445   0.4699624
  -1.0638461  -1.4082310  -0.4761251   0.7195868  -0.4758570  -1.4908207
   0.2091727  -0.0156006   0.1181548   0.0114976   0.1524712  -0.2433829
   0.5356872   0.1771610  -0.0650441  -0.0891563   0.1785963   0.1106047
  -0.4649042  -1.9452852   0.5107147  -0.4398147   0.5492636   0.4357314
  -0.1812385   0.1387537   0.0603791  -0.0445052  -0.0791689   1.2955972
   0.7299086  -0.4227566  -1.2836255   0.0158743  -0.0770350  -0.0108163
   0.5940440   1.0456099   0.2422699   0.0041484  -0.6966233   0.2266158
  -0.0590652   0.0395715   0.2868579  -0.5988141  -0.5602334  -0.4060581
   0.2975540  -0.0068752  -0.6164642  -0.0226879  -0.0403481  -0.1722960
  -2.1488435   0.7149678  -0.4791634   0.4328596   0.1158374  -0.7353615
   0.2158411  -0.1571441   0.0477513  -0.7205863   1.2955508   0.0354809
  -0.5387915   0.9280633  -1.3026307   0.1498850   0.2479807  -0.0515116
   0.6414058  -1.2418871  -1.1869643  -0.3360858   1.3907968  -0.1985986
  -0.2188194   0.1688551   0.1133713   0.3023324   1.0791274  -0.0479147
  -0.3718699  -0.7078173   1.4466443   0.2921874   0.0077946  -0.1123442
   1.2119114  -0.3157466  -0.9623462   1.1932875   0.0259988   0.8332632
   0.1106803  -0.0458302   0.1081184   0.4459333   0.3402460  -0.8330279
   1.0464091  -0.9743539  -0.3739054   0.0474327  -0.3224008  -0.1323637
  -1.4604253  -0.4876592   0.1495495  -0.6075950   0.2862217   1.2934427
   0.0859976   0.0217752   0.3063643   0.1325419  -0.4111313   0.3884050
   0.4644833  -0.9341783  -0.2462650  -0.0206675   0.0364014  -0.3648685
  -0.6926484  -1.2285152   0.2196672   1.0200348  -0.1420920   0.0945250
   0.0422549  -0.0689805   0.1387889   0.1542371   0.5654615   0.4074088
   0.2914779  -0.3209629  -2.1547150  -0.1038301   0.0655010   0.0858496
  -0.7218324  -0.2360275  -0.5825779   0.8560521   0.1798022  -0.8873707
  -0.0313908  -0.0519497   0.2796672   0.5147554   0.0384844   0.1374007
   0.1580782  -0.8980058  -0.3969922   0.1238701   0.1246741   0.0199764
  -1.1362949  -0.4706180  -1.0960536  -0.0077410  -0.3964972   1.0848356
   0.1626744  -0.3182710   0.1644194   0.0140656   0.3386448   0.0034091
  -0.6840089   0.9721756   0.5057558  -0.0151022  -0.2717564   0.2163511
   1.1912881  -0.1019241  -1.1519177   0.8487432  -1.2750264  -0.1354353
   0.2516532   0.2920498  -0.4597423  -0.7582741  -0.8703921   0.2433529
   0.2707211  -0.8085971  -0.3455170   0.0843549   0.1258887   0.2791001
   0.3443314  -0.7603931  -0.0843989   0.7948549  -0.2999519  -0.5283588
  -0.0194007   0.2560871  -0.4089186  -0.2333026  -1.0796214   0.3815520
   0.8849689   1.2600609  -0.8419836   0.3414828   0.0774342   0.3018813
  -0.3614983   0.1033436  -0.0713676   0.0738386   0.8476650   0.1884263
   0.0557615   0.2151466  -0.2731696   1.1346265  -0.6197403   0.0569660
  -0.1082837   0.3125022   0.5330881  -0.3006489  -0.0395008  -0.0409573
   0.3876546   1.0972771   1.2888074  -0.4691073   0.2162506  -0.4861367
   0.1658787   0.1618290  -0.1393882   0.0945639   0.5634916   0.8691311
  -0.3768052   0.8642999  -0.1953305   0.0518196  -0.0849927  -0.1574575
  -0.2542164  -0.6270222  -0.8580247   0.0882205   0.2256821  -0.3768246
   0.2924019   0.1409945  -0.1010926   0.5182179  -0.0263709  -0.6299030
   0.4536430  -0.6815709   0.3048467   0.0074684   0.0516783  -0.0874100
  -0.6625099   0.8067519   1.4325254  -0.8419039   0.4193781   0.3955829
   0.3583946   0.1364142   0.1611912   0.0431060  -0.6529206   0.9343052
   0.0976519   0.5310664   0.5251384   0.0076753  -0.0566820  -0.2334589
   0.3751696  -0.2111689   0.0829084  -1.4480697   0.7494966  -0.3914703
  -0.1249311  -0.0518161  -0.0814684   1.0635996  -0.6852492  -0.0492740
   0.4104337   1.1434661  -0.2563164  -0.2175695  -0.1260708  -0.0828049
  -0.0362213  -0.2748552   0.3828064  -0.8505597   1.5852501   0.6261914
   0.0362287   0.1614099  -0.2027485   0.5585389   0.1987403  -1.0769707
  -0.5553767   0.1325299  -0.5465042  -0.0861739   0.0464633  -0.1719760
   0.4872272   0.3398727   0.5166230  -0.5759366   0.3195585  -0.0046672
  -0.2493155   0.0369049   0.0578515  -0.7109581   1.4463252   0.2166883
  -1.8523021  -0.5331604  -0.3132506  -0.5296733  -0.1352604  -0.1307920
   1.9457562   0.6456395  -1.2615631  -0.5111964   0.3780050  -0.2162548
   0.1625963  -0.3133612   0.1200535   0.9298317   1.8152905   0.4072226
   0.0676641   0.3391225  -0.7969537   0.0006949   0.1003823   0.1860653
  -1.6377420   0.2390156  -0.0907350  -0.9623209   2.0090040   0.3673493
   0.1317647   0.1870712  -0.3049046  -0.7276430  -0.2877729   0.9900765
   1.0359931  -0.4671418  -1.1772232   0.1520697  -0.0173075   0.2081866
   1.3603256   0.5480769   0.2258504  -0.3857645   0.0087417   0.3851202
  -0.0638998   0.1485684   0.3025621  -0.0933356   0.6906803  -0.3186703
   0.9856192   0.1490577   1.1027955  -0.0367145   0.0436122  -0.0445926
  -1.4836009  -0.6410136   0.2815012  -0.1623125  -1.1093999  -0.5535419
  -0.0484874   0.1270334  -0.0584214   2.3377867   0.2492936   1.4561688
  -0.6107698   0.8426931  -0.7387101   0.0512617   0.0481295   0.0239955
  -1.0342447  -0.2941255   0.4310122   0.6948803  -0.5586360   0.5931287
   0.1047598  -0.3160015  -0.0234749  -1.2888144   0.5982235   0.5348656
  -1.4312391  -0.2306202  -0.8586182  -0.2812607  -0.0622523   0.3065293
   2.2819807   0.2325138   0.4166270   1.1881424   0.8112675   0.8738484
  -0.3907121   0.1111419   0.1150385   0.6764986   0.9297270  -0.3932069
   1.0750763   0.8609315   0.0695150   0.0938086   0.0033315   0.1712794
   0.5288713   0.2205904   0.7835937  -0.1499257   0.1810061   1.1953892
   0.1464149   0.1046805  -0.2747390   0.2688511   1.0661524   0.6040262
   0.2897196  -0.2661903   0.2372163  -0.3111721  -0.2179751   0.1365941
  -0.0924539  -0.7917048  -0.5731476  -0.5222714  -0.0559767   0.1492194
   0.2385946   0.4587436   0.1115542   0.7665058  -1.0061466   0.0715616
   0.7874721  -0.4992842  -0.6235914  -0.0477433  -0.0777684   0.1272629
   0.0279230  -1.2434890   0.1922920  -1.7208197  -0.2139043  -1.2593545
  -0.0360244  -0.2423929  -0.1208081  -1.3743074   0.0916302   0.4451322
  -0.3072757   0.3661320  -0.1924569   0.1077565  -0.2185334  -0.2388557
  -0.0292263  -0.5296681   1.4113701   0.5134391  -0.3386591   0.2144473
  -0.1464979   0.0826745   0.0358847  -0.7932516   0.6623712  -0.2171191
  -0.8109229   0.8695790  -0.0221160  -0.0635621   0.1662598  -0.1053178
  -0.6467008   0.9364789  -0.4202842  -0.5173829   1.5512287   0.0864289
  -0.1570212  -0.1717838  -0.0729526   0.9355600  -0.9177125   0.0892027
   1.1837184   1.5084510   0.6574885  -0.4388345  -0.1713030   0.6708275
  -0.1418739  -0.2604237   0.1264620  -0.0542396  -0.7763951   0.9826902
   0.0521231   0.1970671   0.0764736  -1.2353213   0.0988841  -0.2484012
  -0.3212637   0.5908219  -0.0007318  -0.0307776   0.0367460   0.1567131
  -0.5151635   0.2383753  -1.1035866   1.2896979  -0.5128790  -0.0185275
  -0.1034139   0.3680916   0.4932716   1.2473105  -0.0620347   0.3816271
   0.3546052   0.7541515   0.2328637  -0.0752098   0.1145503   0.2422753
  -0.2845871  -0.3960254   0.7227275   0.8674018  -0.3890025  -0.0222692
  -0.0824586   0.0524413   0.0685495   0.5136034  -0.6015420   0.7364874
   0.3249929   1.7586691  -0.1012322   0.0108613  -0.0533660   0.0337257
   0.1687969  -0.9595037   0.3576727   0.1425336  -0.7439241  -1.6417220
  -0.1407837   0.0407821   0.0019885   0.9430768   1.1621900  -0.6010266
   0.0437835  -0.2556535  -0.3208404  -0.1082491   0.1900627  -0.0265843
  -0.3060272  -0.6393557   0.1779414  -1.2032778  -0.0120639   0.5424274
  -0.3362524   0.0630182  -0.0856812  -0.4342059   0.5106113   0.2981101
  -0.8135360   0.8478212  -1.5858163   0.0522001  -0.0353590   0.1226646
   0.0754097   1.0806157  -0.2651195  -0.1669174  -0.5449333   2.1052053
  -0.1024506  -0.1261550  -0.4209927   0.0248124  -1.3210471   1.0569991
   0.0557402  -0.6731003   0.6099490  -0.1664308   0.0732110  -0.0193454
  -1.2206975  -0.5125533   0.6367207  -0.2359130  -1.0278772  -0.1010192
  -0.0835987  -0.1454767  -0.1635171  -0.7528608  -0.1951687  -0.4811254
   1.3841964   0.5651536   0.6334341  -0.1564126   0.2434890  -0.0573531
  -0.4287330   0.1925695  -0.6660824   0.5578615   0.5003134  -0.2252626
  -0.1371322  -0.1381631   0.2670249  -0.1928153   0.4634505   0.1640842
   0.4578444   0.3727424  -0.2667951  -0.0254776   0.3253554   0.1757341
   0.2390003   0.6789268  -1.4110718  -0.0637624  -0.2190118  -0.5602616
   0.1663254   0.0375308   0.1956532  -0.3833834   0.2693207  -1.5723812
  -0.0194664   0.4879400   0.0303247  -0.1053092  -0.0552822   0.0410775
  -1.6346607  -0.3856365   0.7519328  -0.0810016   1.1600263   0.3212252
  -0.0491016   0.1444798  -0.0048519  -0.0438336   0.4677943  -0.1387462
   0.7340385   0.1182444  -1.1765448   0.1412085  -0.1111921   0.3362571
  -1.5478422  -0.2908715  -1.8287316   1.4692173   0.0602031  -0.7805192
   0.1707856  -0.1368466   0.0504127   0.7387519  -0.7132829  -0.7835322
   0.1617095  -0.1030315   0.1862483  -0.1248413   0.2545693  -0.0998150
  -1.1520616  -0.6712076   0.3688170  -0.4199677   0.1499419   0.3580439
   0.1468939  -0.1272919  -0.2838969  -0.4328664  -0.7786275  -0.0179870
   0.9565476   1.1576570   0.5733738  -0.1906912   0.1703576   0.1005376
  -0.4015714  -1.7451596   0.8723835   0.1882370   0.6082162   0.3944872
   0.2367232   0.1353165   0.0089942  -1.0856829  -1.6818063   0.5267623
  -0.3714207   0.7532776  -0.2919656   0.0065256  -0.1442786  -0.1878400
  -0.2714105   0.5360647   0.0041663  -0.4824139  -0.4202316  -0.5550942
  -0.0494676  -0.0634172  -0.0953790  -0.3233936   0.2583935   0.7394751
  -0.3486459   1.7185901   1.6729800   0.0539711  -0.0931678  -0.1043631
   0.2461714  -0.2314375   1.4058528  -0.0637502  -0.2631686  -1.0433907
  -0.1082736   0.0691859  -0.2379850  -0.1745606  -0.8145169   0.3012699
  -0.8327774   0.3242840  -1.1432056  -0.0072253  -0.0619606   0.4234238
   0.7620574  -0.4171215  -0.1484688  -0.5660987  -1.8306300  -0.7026799
  -0.2086650  -0.0641067  -0.1537496   0.3401921   0.3870430   0.0062543
  -0.4571631   0.8658556  -0.4335681  -0.0093451  -0.0491603  -0.2118226
  -0.9983512   0.5461298   0.1663023   0.2821710   1.2568641   0.6490613
  -0.2483093  -0.1623526  -0.1408494  -0.6397467  -1.7316322  -0.1401137
   0.4988944   0.1132097  -0.5493219   0.1927644  -0.0966833  -0.0342121
   1.1904997  -0.8373289   0.7596259   0.9132373   1.1318819  -1.3201177
   0.0154738   0.3494076  -0.0061085   0.5906666   0.1382909   0.5482317
  -0.4971741   0.3164818   1.5767817  -0.1344917   0.0634224   0.1090034
  -0.4279766  -0.4765629  -0.5853204  -1.2570125   1.1455796  -0.6255777
  -0.3241243  -0.1262474  -0.0925902  -0.6492797  -0.0579160   0.3720313
  -0.2638902   0.3564413   0.5956425  -0.1965747  -0.0385647   0.0449060
   0.3680587   0.6371002   1.2623079   0.4674095  -1.1953645  -1.2350134
   0.0426490   0.1329858  -0.0362206  -0.1661358  -0.7407088   0.8677908
  -1.4241842   0.8935708   1.6174705  -0.3896380  -0.0789291   0.3036779
   0.2844066  -0.0120962   1.3863258  -0.4639873  -1.3553569  -0.2051121
  -0.0104496   0.0155268   0.5481448   1.2264387   0.3605279   0.1634103
   0.0880915   1.3544822   0.5147372   0.1953772  -0.1606919   0.2007234
  -0.0262388   0.3245333   0.3751623  -0.1092398   0.1145927   0.7906433
  -0.1076858  -0.0498950  -0.2609953   0.2713457  -1.1112851  -0.0423881
   0.9061252   1.0403682   0.3654009  -0.1347028  -0.4143807  -0.0725695
  -0.4258930  -1.0025840  -1.7575717  -0.9281203  -0.7255593   0.5458308
   0.2062006  -0.4793942  -0.1559945  -0.9427185   0.4899339  -0.1998488
   0.0319150   0.3525694  -1.0320403   0.0469590  -0.1351699  -0.0179981
   0.2803855   0.6070093  -0.3374764  -0.8695766   1.4269652  -1.2921875
  -0.0180720  -0.1545839   0.2356356   0.4875861  -0.7748659   0.3915001
  -0.6011163   0.2323059   0.0640369   0.0968056   0.1801233   0.0464128
   0.8716787  -0.7316344   0.4918746   1.3538280   0.9155652   1.4951881
  -0.0258467   0.0063720   0.3280074   0.7114068  -0.0544044  -0.1738513
  -0.9301744   0.5354753   0.5431766  -0.0746835  -0.0604927  -0.1255646
   0.2560874  -0.3174851   0.7726016  -0.8081794   0.9304917  -0.5188004
  -0.3137468  -0.2882548  -0.1382510   1.3043112   0.4570693  -0.1902280
   0.8068712   0.6363016   0.5534398  -0.4832728  -0.0256317  -0.0159186
   0.3093685   0.0383046   0.2009940   0.6680980   0.8516146   0.2246636
  -0.2335039  -0.0792547  -0.1238685  -0.4259696   0.6410166   1.1959544
  -0.2331607   1.0973792  -0.0824737   0.4627209  -0.0665577   0.0237475
   0.0849470   1.2592349  -1.1049314   0.3861881   0.4062106  -1.6494923
   0.0961391   0.2835779   0.0058891  -1.1781651  -1.2103387   0.1765691
   0.7664917  -0.4353741   0.2333932   0.2558913   0.0064705  -0.0684693
  -0.1259610   1.0652593   0.6982000  -0.1489289  -2.0802363  -0.0384640
  -0.1234502   0.1685973  -0.0018213  -0.9594474   0.1568471  -1.1447478
  -0.7504768  -0.6365819  -0.4918084  -0.2231702  -0.1328627  -0.0495456
   0.2095227  -0.4546302  -1.0020249  -0.5695275  -0.5995423  -0.7281298
  -0.1819921  -0.0968904   0.1526925  -0.6687501  -0.1154730   0.5121355
  -0.9277617   1.0220147   0.9231499  -0.0689244  -0.3661988  -0.0869930
   0.3878944   0.5832070   0.5292281  -0.5211308   1.2867659  -1.4784572
   0.1872811  -0.0096165   0.2255288  -1.9625140   0.1626766  -1.0844632
  -0.0545231   1.0963594  -1.0237038  -0.2625179   0.1741696  -0.2727384
   0.1941104   0.2382949  -0.6584087  -0.4720880   0.3014726  -0.0981500
  -0.0185836  -0.1018380  -0.2738212   0.1589968  -0.9399342  -0.6501565
  -0.6330553  -0.1736553   0.0604339   0.1377105  -0.2401902   0.1649737
  -1.3322599  -0.7216761   0.2591964  -0.1385514   0.6817114   0.9212645
   0.2927974   0.1330819  -0.2924588  -0.0015837  -0.9468169  -0.7713916
  -0.4761006  -0.3919290  -0.2228719  -0.0886380  -0.0035005  -0.1506539
   0.6288045  -0.8893616   0.0946140  -1.1335227   0.8302198  -0.0718812
  -0.2246013   0.0963215  -0.0938464  -1.5460585   0.7853346  -0.5627029
  -0.6191642  -0.5278189   0.7782134  -0.0740201  -0.0157067   0.0716277
  -0.0082778   0.4472531   1.2947808  -0.2205680   1.3228817   0.5832813
  -0.2863040  -0.2369924  -0.2700237   0.1260875   0.3460570  -0.2369799
  -0.6491675  -0.6713837  -0.2028565  -0.1299146  -0.1737264  -0.0404552
  -0.7828097  -0.1359181  -0.7746956   0.1830989  -0.5483698  -0.0038349
  -0.0878642  -0.2123931  -0.0714286  -0.3748238   1.0211536  -0.7494018
   0.5194509   0.7179163   0.0768700  -0.1298445  -0.0226242   0.0454647
   0.1495299  -1.0290318   0.0140619   0.0968832  -1.0503453   0.5099633
  -0.4107211   0.0940546   0.2790803  -0.8595087  -1.8091043   0.7209789
   0.1375553  -0.2645049  -1.0459991  -0.1074613  -0.2290209   0.1336760
   1.3709415  -1.1357779   0.8484028  -0.1423899   1.7482569  -1.6160919
  -0.1939909   0.1094464   0.2070559   0.9212780  -1.3788710   0.3139466
   0.7605171  -0.6400487   0.0433194   0.1423763   0.2910910   0.1417095
   0.1900798   0.8475417   0.0550538   0.9703984  -0.5244550  -0.2763876
  -0.0755409  -0.0531453  -0.1045719  -0.9710203   0.7952333  -0.6026197
   1.6151303   0.3906751  -0.7381858  -0.2256866  -0.1775884   0.1404736
   0.2733853  -0.8242282  -1.1606366   0.6613564  -0.0218284  -0.9566985
  -0.3574052  -0.1155689  -0.0620293  -0.4427428   0.4690550   0.4126376
   0.4842736   0.1854071  -1.4698752   0.2893942  -0.1949397   0.1706788
  -1.1320754   0.2734001   1.2696314  -0.9100606   1.2842477   0.6590046
  -0.2389987  -0.2497212  -0.2034604  -0.0134503  -1.3475189  -0.9561112
  -1.7253645  -0.7577696  -1.4910876   0.0199187   0.1475729   0.2034312
  -0.0478333   0.9456990  -0.1732548  -0.0217678  -1.4381339   0.0775216
  -0.0961754  -0.3887053  -0.1753002   0.7851016  -0.7519087  -0.2315141
  -0.0530177  -0.3319259  -0.2028528   0.1013470   0.3565319  -0.1121377
  -3.0878500   0.2812264  -0.0966531  -0.1433474  -0.0233119  -0.5338345
  -0.0017661  -0.3016208  -0.1666277   0.2707901  -0.5560189  -1.6789561
  -0.1657355   0.4350909  -0.3648760   0.1222084  -0.2349103  -0.0415426
  -2.1308006   2.0529805   0.8379501   1.0524983  -0.4789921   1.3775280
   0.0722661   0.1906407  -0.1419915  -0.3583653  -1.5307729  -1.1618291
  -0.7561798   0.5674987   0.0605090  -0.1193736  -0.0752896   0.0238147
  -0.8539709  -0.0499120  -0.4441491   0.8700068  -0.4056435  -1.2036486
  -0.1421316  -0.1554682   0.0363419   1.5943206  -0.3430368  -0.6608477
   0.5971005   0.1747801   0.3864022  -0.0396586  -0.1767405  -0.2018285
   1.0772389   1.0906808   0.5094872  -0.4284340  -0.6862202   0.1143011
  -0.0852655   0.0534060  -0.2104545  -0.6276736  -0.3394941   0.5642809
   0.7287752   0.1589449   0.4313776   0.3696410  -0.2515104  -0.0936714
  -0.9591308  -0.8357098  -0.3278387  -1.1895077  -0.7667611  -0.8270420
   0.0171977   0.0160388  -0.0006976  -0.3970843   0.7973166   0.3284419
  -0.3061734   0.5790846  -0.6934028   0.2385106  -0.1170905  -0.0146205
  -1.0751426   0.1743654  -0.3292559  -0.1613960  -0.0874669   0.0589994
   0.4309169   0.3644626   0.1268283  -0.1830307  -0.0579532  -0.9846321
  -0.0354434   0.5698759  -1.3670731   0.1331520   0.0957965  -0.0811349
  -0.5920536  -0.2928818  -0.5822706   0.0597102  -1.6096159  -1.6831132
  -0.0808475   0.0980638   0.1819930   0.8936838   0.7791070   0.3614274
  -0.2899766  -0.2195175   0.4712628  -0.1288883  -0.0064994  -0.2659296
   0.4067211   0.6456561  -1.3264355  -0.5418319  -0.0155107  -0.2071634
  -0.0240413   0.0993665  -0.1257660   0.0192698  -0.7032862  -0.0985527
  -0.0061553  -0.2765146  -0.6643622   0.2820463   0.1260921   0.1266841
  -0.4057763  -0.4661385  -0.7415384  -1.7325799   1.9929301  -1.7550344
  -0.0593341   0.1044856   0.0661085  -0.1544844   0.7034934  -0.6251390
  -0.4265941   0.5402993  -0.5957290  -0.2654619   0.1239847  -0.0857545
  -0.4345887   0.3700474   1.3895083  -1.8688064   0.3451939   0.1017502
  -0.1466102  -0.2848140   0.2729760   0.8125539  -0.0579951  -0.0823646
  -1.2848046  -0.3670271   0.7688145   0.1450633   0.1620864   0.2087508
  -0.2606142  -0.1633993  -0.2305011   0.1561818   1.6903055  -0.8489821
   0.1793133   0.1060122  -0.0829450   1.8083090   0.6922673  -1.6866324
   0.8318923  -0.7287366   0.1347010  -0.1619199  -0.0443556   0.2106120
   0.8983651   0.3247322  -1.4641730   0.9870088  -0.5483640   0.1155872
  -0.2652950  -0.1881480   0.1051380  -0.1610414   1.3202222  -0.2288457
   0.6934868   0.2670874   0.6206544   0.2569513   0.0086747   0.0625337
  -0.9288709   0.9578198  -1.0505253   1.2790422  -0.3212157  -0.3409010
  -0.0344232   0.2402383   0.0934428   0.0162337  -0.1621996   0.0565582
   0.6827229  -0.0010077  -0.1497764  -0.1925207  -0.0406786  -0.0825923
  -0.4213209  -0.1400622  -1.6377786   0.0417501   0.5922133   0.9141411
  -0.0058166  -0.2221536  -0.0898429   0.5464796  -0.8977099   0.0874239
  -1.0619365   0.0542066   0.3489406  -0.1488980  -0.0754145  -0.1861124
   0.5339108   0.8048237   0.7291315   0.7134659  -0.4792099   0.9797493
  -0.1934711  -0.1428765  -0.0812065  -0.3013085  -0.1781091   0.5119588
   0.2783108  -0.3428504   0.5521952   0.0261698   0.2204249  -0.0055506
  -1.4741867   0.7192907  -0.8173156   0.1105049  -0.6326008  -0.4972240
  -0.2670593  -0.2132280   0.1807768   0.7759018  -0.6553029   0.7532942
   0.1148421  -0.0361722  -0.2938484  -0.0017466  -0.1696695   0.0727808
  -1.6965761  -0.2640903   0.8025047   0.5457917  -0.1620824   0.2152387
  -0.1239079   0.0383788  -0.0519918  -0.3646805   0.6377681  -0.4586090
  -0.2698575  -0.1216806   0.0185653   0.2481135  -0.0132420  -0.3121137
   0.8035441   1.1038536   1.7761487  -0.5786365  -0.5114172   0.5045764
  -0.5628508   0.0252301  -0.1588363  -0.9622415  -0.0363232   0.2815312
   0.5978453   0.2050248  -0.5058474  -0.2278587  -0.0577542  -0.3923842
   0.6720435   0.4297716   0.3950250   1.0891597  -0.2725132   0.4281593
  -0.4231663  -0.2795580  -0.1189875   0.1045718   1.4356561  -0.1220850
  -0.3450925  -0.6097619  -0.8075071  -0.0657703   0.1069003  -0.1821622
   0.6564266  -0.2377058   0.0080230   0.5058258  -0.5981042  -0.2861752
   0.0328388   0.1909987   0.1455328  -1.1420643  -0.8660098  -0.4304324
  -0.1843076  -1.6840902   0.8518574   0.1133327   0.1477738   0.1188064
   0.5104696  -0.6545413  -0.2897588   0.2306509  -0.3062328   0.6718038
  -0.3094195  -0.4023004   0.0789263   0.3445404  -0.7586330   0.7580554
   1.0821657   1.5927548  -1.5535221   0.2256094  -0.0402232  -0.0711616
  -0.1908179  -0.7743804  -0.1849358   1.0586798  -0.4922663   0.0128317
   0.2420736   0.0967587   0.2059828  -0.5851635   0.0476199   0.1220569
   1.3136693  -0.5663611  -1.2077272   0.0259514   0.2056662   0.1169450
   0.5650545   0.3237968   0.1625669  -0.1019706  -0.3078501  -0.5344721
  -0.2084754   0.1578393   0.0318936  -0.6264203   0.1487461  -0.5547116
   1.9119070  -0.8992072  -0.4054536   0.0896235   0.0147313   0.0567082
  -0.3891541  -0.2568006   0.3205888  -1.0111827   0.6618624   0.2125169
  -0.1271626  -0.1877749  -0.0998403  -0.6366597   0.6748345   0.4826548
   0.0288442  -0.8830467   0.2282157   0.1336163  -0.2187846  -0.1373759
   0.4547163  -0.1621122   0.1488193  -0.2704739   0.9387707   2.0215277
   0.2220892   0.0993829   0.1196860   0.8097573  -0.0680504   0.1569839
  -0.0906384   0.4180293   1.1571989  -0.0424959  -0.1556184  -0.1132813
   0.4369939   1.0135655   0.5414232   0.1441352   1.2590471  -0.1608405
  -0.0528503   0.0899806   0.0174921   1.2594986  -0.3170178   0.0749391
  -0.5050721  -0.0113761   0.7740592   0.0542276  -0.0583274   0.1769865
  -0.9145002  -0.5601547   1.0017944  -1.4981675   1.7907155  -1.3475672
   0.1296353   0.1584311   0.0817621  -0.2677362  -1.1814411   0.0063441
   0.2817197  -0.6017295  -0.6585222  -0.2201967  -0.2113859   0.4161359
  -1.7684537  -0.0161363  -0.5648405   0.7808196   0.2272218   0.4576339
  -0.0398220   0.0139114   0.3587827  -0.0754864  -1.7866819   0.0690921
   1.2997372  -0.0865352  -0.1487171   0.1693477   0.3002838  -0.1444560
  -0.5640819  -0.3742542   0.5066168   0.3049750  -0.3653836  -0.1523242
   0.0686619  -0.2852302  -0.0105900  -0.8211489  -1.2521684   0.9676047
   0.2935794  -0.6173798   0.3795160   0.2158710  -0.1053921   0.1232107
   1.2416935  -0.2309317   0.1399518   1.4792020  -0.0706847  -0.0582073
  -0.3975089  -0.0776929  -0.2364689  -0.3972667   0.0549291   0.3013359
  -0.4553348   0.0765657   0.3518766   0.0973958   0.1679411  -0.3739496
  -1.1578564   1.0924289   1.3115890  -0.8579538   0.2499161   0.4727569
   0.1118576   0.3524544   0.0646515   0.1061614   1.4842860  -1.0245389
  -0.5506958   0.0396475   0.8603312  -0.1949662  -0.2909793  -0.0934429
  -0.2036087  -0.4107414   1.3049112  -1.1057546  -0.7030498  -0.0393163
   0.0325911   0.0167555  -0.2952433   0.1311907   1.0192376   0.1611197
  -1.6592423  -0.5456668  -0.2757711  -0.1294932   0.1522912   0.0015789
  -0.2353259   0.6152121   0.2663388  -0.4386997   0.0992635   0.1026226
  -0.4146804   0.1405439  -0.0222687  -0.3978483   0.2374255   0.5061267
  -0.9873348   0.1765475   0.4159738   0.0585359   0.1162709  -0.3961713
  -0.3033421  -0.1758308  -0.2445932  -0.3869011   0.1437868   0.3715612
  -0.0417699  -0.1047794   0.1642537  -0.1497163  -1.1323613   0.1418984
  -0.0873885   1.1732805   1.3930220   0.0731009   0.0991052   0.0418539
   0.4402093   0.4367636  -0.6512700   0.4522466   0.2065286  -0.7252908
  24.1570000  24.1570000 200.0000000  90.0000000  90.0000000  90.0000000
