# Supplementary material for: Uptake of N2O5 by aqueous aerosol unveiled using chemically accurate many-body potentials
Source: Nat Commun. 2022 Mar 10;13:1266. doi: 10.1038/s41467-022-28697-8 (PMC8913772; doi:10.1038/s41467-022-28697-8)
Supplement: Supplementary file 3 — Source Data [file 41467_2022_28697_MOESM3_ESM.zip › n2o5-uptake-data/Sample_Input/umbrella_sampling/mdin.h2o]

Umbrella sampling simulation
&cntrl
ntt=3,		! Switch for temperature scaling (=3, Use Langevin dynamics with the collision frequency – gamma_ln)
gamma_ln=2.0,	! Collision frequency in ps-1 (10.0 ps-1)
ntc=1,          ! Flag for SHAKE to perform bond length constraints (=2, bonds involving hydrogen are constrained)
ntf=1,		! Force evaluation (=2, bond interactions involving H-atoms omitted)
ntb=1,		! Periodicity is applied i(=2, constant pressure (default when ntp > 0)
ntp=0,		! Flag for constant pressure dynamics (=1 md with isotropic position scaling)
barostat=2,	! Flag used to control which barostat to use in order to control the pressure (=1, Berendsen; =2, Monte Carlo)
pres0=1.0,	! Reference pressure (1 bar)
taup=5.0,       ! Pressure relaxation time (in ps). Recommend values between 1.0 and 5.0 ps
cut=9.0,        ! cutoff
dt=0.0005,	! The time step (psec)
nstlim=5000000,  ! Number of MD-steps to be performed
ig=3662,        ! The seed for the pseudo-random number generator (=-1, it will be based on the current date and time, and hence will be different for every run)
ntwr=100,	! The “restrt” file will be written every ntwr steps during dynamics
ntwx=100,	! The coordinates will be written to the mdcrd file every ntwx steps
ntpr=100,	! Energy information will be printed in human-readable form to files “mdout” and “mdinfo” every ntpr steps.
iwrap=1,        ! Wrap molecules back into the original box
ioutfm=1,       ! The format of coordinate and velocity trajectory files (=1, Binary NetCDF trajectory)
igb=0,          ! Use the GB model CpHMD and CEMD were parametrized for
saltcon=0.1,	! Use the salt conc. CpHMD and CEMD were parametrized for
irest=1,	! Flag to restart a simulation
ntx=5,		! Option to read the initial coordinates, velocities and box size from the inpcrd file (=5, coord. and veloc.will be read)
iextpot=1,      ! Use external potential for energies and forces
nmropt=1,       ! Flag necessary to perform distance restraints (on if =1), based on the DISANG file given below
/
&extpot
extprog='mbx',
json='mbx.json',
/
&wt
 type='DUMPFREQ', istep1=1,
/
&wt type='END' /
DISANG=disang
DUMPAVE=dumpave.dat
