# Supplementary material for: Uptake of N2O5 by aqueous aerosol unveiled using chemically accurate many-body potentials
Source: Nat Commun. 2022 Mar 10;13:1266. doi: 10.1038/s41467-022-28697-8 (PMC8913772; doi:10.1038/s41467-022-28697-8)
Supplement: Supplementary file 3 — Source Data [file 41467_2022_28697_MOESM3_ESM.zip › n2o5-uptake-data/Sample_Input/diffusion/mdin.h2o]

NVE bulk simulation
&cntrl
ntt=0,		! Switch for temperature scaling (=3, Use Langevin dynamics with the collision frequency – gamma_ln)
ntc=1,          ! Flag for SHAKE to perform bond length constraints (=2, bonds involving hydrogen are constrained)
ntf=1,		! Force evaluation (=2, bond interactions involving H-atoms omitted)
jfastw = 4,     ! =4 to make the possibility of getting flexible waters
ntb=1,		! Periodicity is applied (=1, constant volume)
ntp=0,		! Flag for constant pressure dynamics (=1 md with isotropic position scaling)
cut=8.0,        ! Cutoff 
dt=0.00025,	! The time step (psec)
nstlim=400000,  ! Number of MD-steps to be performed
ig=2322,        ! The seed for the pseudo-random number generator (=-1, it will be based on the current date and time, and hence will be different for every run)
ntwr=1000,	! The “restrt” file will be written every ntwr steps during dynamics
ntwx=100,	! The coordinates will be written to the mdcrd file every ntwx steps
ntwv=-1,        ! Save velocities to the output trajectory file
ntpr=10,	! Energy information will be printed in human-readable form to files “mdout” and “mdinfo” every ntpr steps.
iwrap=1,        ! Wrap molecules back into the original box
ioutfm=1,       ! The format of coordinate and velocity trajectory files (=1, Binary NetCDF trajectory)
igb=0,          ! No GB model
irest=1,        ! Flag to restart a simulation
ntx=5,		! Option to read the initial coordinates, velocities and box size from the inpcrd file (=5, coord. and veloc.will be read)
iextpot=1,      ! Use external potential for energies and forces
/
&extpot
extprog='mbx',
json='mbx.json',
/
