# Supplementary material for: Uptake of N2O5 by aqueous aerosol unveiled using chemically accurate many-body potentials
Source: Nat Commun. 2022 Mar 10;13:1266. doi: 10.1038/s41467-022-28697-8 (PMC8913772; doi:10.1038/s41467-022-28697-8)
Supplement: Supplementary file 3 — Source Data [file 41467_2022_28697_MOESM3_ESM.zip › n2o5-uptake-data/Sample_Input/diffusion/n2o5_bulk.prmtop]

%VERSION  VERSION_STAMP = V0001.000  DATE = 09/23/19  13:47:23                  
%FLAG TITLE                                                                     
%FORMAT(20a4)                                                                   
N2O                                                                             
%FLAG POINTERS                                                                  
%FORMAT(10I8)                                                                   
     823       5     816       6       0       7       0       6       0       0
    1107     273       6       7       6       4       3       2       5       1
       0       0       0       0       0       0       0       1       7       0
       0
%FLAG ATOM_NAME                                                                 
%FORMAT(20a4)                                                                   
O   N   N1  O1  O2  O3  O4  O   H1  H2  O   H1  H2  O   H1  H2  O   H1  H2  O   
H1  H2  O   H1  H2  O   H1  H2  O   H1  H2  O   H1  H2  O   H1  H2  O   H1  H2  
O   H1  H2  O   H1  H2  O   H1  H2  O   H1  H2  O   H1  H2  O   H1  H2  O   H1  
H2  O   H1  H2  O   H1  H2  O   H1  H2  O   H1  H2  O   H1  H2  O   H1  H2  O   
H1  H2  O   H1  H2  O   H1  H2  O   H1  H2  O   H1  H2  O   H1  H2  O   H1  H2  
O   H1  H2  O   H1  H2  O   H1  H2  O   H1  H2  O   H1  H2  O   H1  H2  O   H1  
H2  O   H1  H2  O   H1  H2  O   H1  H2  O   H1  H2  O   H1  H2  O   H1  H2  O   
H1  H2  O   H1  H2  O   H1  H2  O   H1  H2  O   H1  H2  O   H1  H2  O   H1  H2  
O   H1  H2  O   H1  H2  O   H1  H2  O   H1  H2  O   H1  H2  O   H1  H2  O   H1  
H2  O   H1  H2  O   H1  H2  O   H1  H2  O   H1  H2  O   H1  H2  O   H1  H2  O   
H1  H2  O   H1  H2  O   H1  H2  O   H1  H2  O   H1  H2  O   H1  H2  O   H1  H2  
O   H1  H2  O   H1  H2  O   H1  H2  O   H1  H2  O   H1  H2  O   H1  H2  O   H1  
H2  O   H1  H2  O   H1  H2  O   H1  H2  O   H1  H2  O   H1  H2  O   H1  H2  O   
H1  H2  O   H1  H2  O   H1  H2  O   H1  H2  O   H1  H2  O   H1  H2  O   H1  H2  
O   H1  H2  O   H1  H2  O   H1  H2  O   H1  H2  O   H1  H2  O   H1  H2  O   H1  
H2  O   H1  H2  O   H1  H2  O   H1  H2  O   H1  H2  O   H1  H2  O   H1  H2  O   
H1  H2  O   H1  H2  O   H1  H2  O   H1  H2  O   H1  H2  O   H1  H2  O   H1  H2  
O   H1  H2  O   H1  H2  O   H1  H2  O   H1  H2  O   H1  H2  O   H1  H2  O   H1  
H2  O   H1  H2  O   H1  H2  O   H1  H2  O   H1  H2  O   H1  H2  O   H1  H2  O   
H1  H2  O   H1  H2  O   H1  H2  O   H1  H2  O   H1  H2  O   H1  H2  O   H1  H2  
O   H1  H2  O   H1  H2  O   H1  H2  O   H1  H2  O   H1  H2  O   H1  H2  O   H1  
H2  O   H1  H2  O   H1  H2  O   H1  H2  O   H1  H2  O   H1  H2  O   H1  H2  O   
H1  H2  O   H1  H2  O   H1  H2  O   H1  H2  O   H1  H2  O   H1  H2  O   H1  H2  
O   H1  H2  O   H1  H2  O   H1  H2  O   H1  H2  O   H1  H2  O   H1  H2  O   H1  
H2  O   H1  H2  O   H1  H2  O   H1  H2  O   H1  H2  O   H1  H2  O   H1  H2  O   
H1  H2  O   H1  H2  O   H1  H2  O   H1  H2  O   H1  H2  O   H1  H2  O   H1  H2  
O   H1  H2  O   H1  H2  O   H1  H2  O   H1  H2  O   H1  H2  O   H1  H2  O   H1  
H2  O   H1  H2  O   H1  H2  O   H1  H2  O   H1  H2  O   H1  H2  O   H1  H2  O   
H1  H2  O   H1  H2  O   H1  H2  O   H1  H2  O   H1  H2  O   H1  H2  O   H1  H2  
O   H1  H2  O   H1  H2  O   H1  H2  O   H1  H2  O   H1  H2  O   H1  H2  O   H1  
H2  O   H1  H2  O   H1  H2  O   H1  H2  O   H1  H2  O   H1  H2  O   H1  H2  O   
H1  H2  O   H1  H2  O   H1  H2  O   H1  H2  O   H1  H2  O   H1  H2  O   H1  H2  
O   H1  H2  O   H1  H2  O   H1  H2  O   H1  H2  O   H1  H2  O   H1  H2  O   H1  
H2  O   H1  H2  O   H1  H2  O   H1  H2  O   H1  H2  O   H1  H2  O   H1  H2  O   
H1  H2  O   H1  H2  O   H1  H2  O   H1  H2  O   H1  H2  O   H1  H2  O   H1  H2  
O   H1  H2  O   H1  H2  O   H1  H2  O   H1  H2  O   H1  H2  O   H1  H2  O   H1  
H2  O   H1  H2  O   H1  H2  O   H1  H2  O   H1  H2  O   H1  H2  O   H1  H2  O   
H1  H2  O   H1  H2  O   H1  H2  O   H1  H2  O   H1  H2  O   H1  H2  O   H1  H2  
O   H1  H2  O   H1  H2  O   H1  H2  O   H1  H2  O   H1  H2  O   H1  H2  O   H1  
H2  O   H1  H2  O   H1  H2  O   H1  H2  O   H1  H2  O   H1  H2  O   H1  H2  O   
H1  H2  O   H1  H2  O   H1  H2  O   H1  H2  O   H1  H2  O   H1  H2  O   H1  H2  
O   H1  H2  
%FLAG CHARGE                                                                    
%FORMAT(5E16.8)                                                                 
 -6.78598452E+00  7.29256446E+00  7.29256446E+00 -1.94978610E+00 -1.94978610E+00
 -1.94978610E+00 -1.94978610E+00 -1.51973982E+01  7.59869910E+00  7.59869910E+00
 -1.51973982E+01  7.59869910E+00  7.59869910E+00 -1.51973982E+01  7.59869910E+00
  7.59869910E+00 -1.51973982E+01  7.59869910E+00  7.59869910E+00 -1.51973982E+01
  7.59869910E+00  7.59869910E+00 -1.51973982E+01  7.59869910E+00  7.59869910E+00
 -1.51973982E+01  7.59869910E+00  7.59869910E+00 -1.51973982E+01  7.59869910E+00
  7.59869910E+00 -1.51973982E+01  7.59869910E+00  7.59869910E+00 -1.51973982E+01
  7.59869910E+00  7.59869910E+00 -1.51973982E+01  7.59869910E+00  7.59869910E+00
 -1.51973982E+01  7.59869910E+00  7.59869910E+00 -1.51973982E+01  7.59869910E+00
  7.59869910E+00 -1.51973982E+01  7.59869910E+00  7.59869910E+00 -1.51973982E+01
  7.59869910E+00  7.59869910E+00 -1.51973982E+01  7.59869910E+00  7.59869910E+00
 -1.51973982E+01  7.59869910E+00  7.59869910E+00 -1.51973982E+01  7.59869910E+00
  7.59869910E+00 -1.51973982E+01  7.59869910E+00  7.59869910E+00 -1.51973982E+01
  7.59869910E+00  7.59869910E+00 -1.51973982E+01  7.59869910E+00  7.59869910E+00
 -1.51973982E+01  7.59869910E+00  7.59869910E+00 -1.51973982E+01  7.59869910E+00
  7.59869910E+00 -1.51973982E+01  7.59869910E+00  7.59869910E+00 -1.51973982E+01
  7.59869910E+00  7.59869910E+00 -1.51973982E+01  7.59869910E+00  7.59869910E+00
 -1.51973982E+01  7.59869910E+00  7.59869910E+00 -1.51973982E+01  7.59869910E+00
  7.59869910E+00 -1.51973982E+01  7.59869910E+00  7.59869910E+00 -1.51973982E+01
  7.59869910E+00  7.59869910E+00 -1.51973982E+01  7.59869910E+00  7.59869910E+00
 -1.51973982E+01  7.59869910E+00  7.59869910E+00 -1.51973982E+01  7.59869910E+00
  7.59869910E+00 -1.51973982E+01  7.59869910E+00  7.59869910E+00 -1.51973982E+01
  7.59869910E+00  7.59869910E+00 -1.51973982E+01  7.59869910E+00  7.59869910E+00
 -1.51973982E+01  7.59869910E+00  7.59869910E+00 -1.51973982E+01  7.59869910E+00
  7.59869910E+00 -1.51973982E+01  7.59869910E+00  7.59869910E+00 -1.51973982E+01
  7.59869910E+00  7.59869910E+00 -1.51973982E+01  7.59869910E+00  7.59869910E+00
 -1.51973982E+01  7.59869910E+00  7.59869910E+00 -1.51973982E+01  7.59869910E+00
  7.59869910E+00 -1.51973982E+01  7.59869910E+00  7.59869910E+00 -1.51973982E+01
  7.59869910E+00  7.59869910E+00 -1.51973982E+01  7.59869910E+00  7.59869910E+00
 -1.51973982E+01  7.59869910E+00  7.59869910E+00 -1.51973982E+01  7.59869910E+00
  7.59869910E+00 -1.51973982E+01  7.59869910E+00  7.59869910E+00 -1.51973982E+01
  7.59869910E+00  7.59869910E+00 -1.51973982E+01  7.59869910E+00  7.59869910E+00
 -1.51973982E+01  7.59869910E+00  7.59869910E+00 -1.51973982E+01  7.59869910E+00
  7.59869910E+00 -1.51973982E+01  7.59869910E+00  7.59869910E+00 -1.51973982E+01
  7.59869910E+00  7.59869910E+00 -1.51973982E+01  7.59869910E+00  7.59869910E+00
 -1.51973982E+01  7.59869910E+00  7.59869910E+00 -1.51973982E+01  7.59869910E+00
  7.59869910E+00 -1.51973982E+01  7.59869910E+00  7.59869910E+00 -1.51973982E+01
  7.59869910E+00  7.59869910E+00 -1.51973982E+01  7.59869910E+00  7.59869910E+00
 -1.51973982E+01  7.59869910E+00  7.59869910E+00 -1.51973982E+01  7.59869910E+00
  7.59869910E+00 -1.51973982E+01  7.59869910E+00  7.59869910E+00 -1.51973982E+01
  7.59869910E+00  7.59869910E+00 -1.51973982E+01  7.59869910E+00  7.59869910E+00
 -1.51973982E+01  7.59869910E+00  7.59869910E+00 -1.51973982E+01  7.59869910E+00
  7.59869910E+00 -1.51973982E+01  7.59869910E+00  7.59869910E+00 -1.51973982E+01
  7.59869910E+00  7.59869910E+00 -1.51973982E+01  7.59869910E+00  7.59869910E+00
 -1.51973982E+01  7.59869910E+00  7.59869910E+00 -1.51973982E+01  7.59869910E+00
  7.59869910E+00 -1.51973982E+01  7.59869910E+00  7.59869910E+00 -1.51973982E+01
  7.59869910E+00  7.59869910E+00 -1.51973982E+01  7.59869910E+00  7.59869910E+00
 -1.51973982E+01  7.59869910E+00  7.59869910E+00 -1.51973982E+01  7.59869910E+00
  7.59869910E+00 -1.51973982E+01  7.59869910E+00  7.59869910E+00 -1.51973982E+01
  7.59869910E+00  7.59869910E+00 -1.51973982E+01  7.59869910E+00  7.59869910E+00
 -1.51973982E+01  7.59869910E+00  7.59869910E+00 -1.51973982E+01  7.59869910E+00
  7.59869910E+00 -1.51973982E+01  7.59869910E+00  7.59869910E+00 -1.51973982E+01
  7.59869910E+00  7.59869910E+00 -1.51973982E+01  7.59869910E+00  7.59869910E+00
 -1.51973982E+01  7.59869910E+00  7.59869910E+00 -1.51973982E+01  7.59869910E+00
  7.59869910E+00 -1.51973982E+01  7.59869910E+00  7.59869910E+00 -1.51973982E+01
  7.59869910E+00  7.59869910E+00 -1.51973982E+01  7.59869910E+00  7.59869910E+00
 -1.51973982E+01  7.59869910E+00  7.59869910E+00 -1.51973982E+01  7.59869910E+00
  7.59869910E+00 -1.51973982E+01  7.59869910E+00  7.59869910E+00 -1.51973982E+01
  7.59869910E+00  7.59869910E+00 -1.51973982E+01  7.59869910E+00  7.59869910E+00
 -1.51973982E+01  7.59869910E+00  7.59869910E+00 -1.51973982E+01  7.59869910E+00
  7.59869910E+00 -1.51973982E+01  7.59869910E+00  7.59869910E+00 -1.51973982E+01
  7.59869910E+00  7.59869910E+00 -1.51973982E+01  7.59869910E+00  7.59869910E+00
 -1.51973982E+01  7.59869910E+00  7.59869910E+00 -1.51973982E+01  7.59869910E+00
  7.59869910E+00 -1.51973982E+01  7.59869910E+00  7.59869910E+00 -1.51973982E+01
  7.59869910E+00  7.59869910E+00 -1.51973982E+01  7.59869910E+00  7.59869910E+00
 -1.51973982E+01  7.59869910E+00  7.59869910E+00 -1.51973982E+01  7.59869910E+00
  7.59869910E+00 -1.51973982E+01  7.59869910E+00  7.59869910E+00 -1.51973982E+01
  7.59869910E+00  7.59869910E+00 -1.51973982E+01  7.59869910E+00  7.59869910E+00
 -1.51973982E+01  7.59869910E+00  7.59869910E+00 -1.51973982E+01  7.59869910E+00
  7.59869910E+00 -1.51973982E+01  7.59869910E+00  7.59869910E+00 -1.51973982E+01
  7.59869910E+00  7.59869910E+00 -1.51973982E+01  7.59869910E+00  7.59869910E+00
 -1.51973982E+01  7.59869910E+00  7.59869910E+00 -1.51973982E+01  7.59869910E+00
  7.59869910E+00 -1.51973982E+01  7.59869910E+00  7.59869910E+00 -1.51973982E+01
  7.59869910E+00  7.59869910E+00 -1.51973982E+01  7.59869910E+00  7.59869910E+00
 -1.51973982E+01  7.59869910E+00  7.59869910E+00 -1.51973982E+01  7.59869910E+00
  7.59869910E+00 -1.51973982E+01  7.59869910E+00  7.59869910E+00 -1.51973982E+01
  7.59869910E+00  7.59869910E+00 -1.51973982E+01  7.59869910E+00  7.59869910E+00
 -1.51973982E+01  7.59869910E+00  7.59869910E+00 -1.51973982E+01  7.59869910E+00
  7.59869910E+00 -1.51973982E+01  7.59869910E+00  7.59869910E+00 -1.51973982E+01
  7.59869910E+00  7.59869910E+00 -1.51973982E+01  7.59869910E+00  7.59869910E+00
 -1.51973982E+01  7.59869910E+00  7.59869910E+00 -1.51973982E+01  7.59869910E+00
  7.59869910E+00 -1.51973982E+01  7.59869910E+00  7.59869910E+00 -1.51973982E+01
  7.59869910E+00  7.59869910E+00 -1.51973982E+01  7.59869910E+00  7.59869910E+00
 -1.51973982E+01  7.59869910E+00  7.59869910E+00 -1.51973982E+01  7.59869910E+00
  7.59869910E+00 -1.51973982E+01  7.59869910E+00  7.59869910E+00 -1.51973982E+01
  7.59869910E+00  7.59869910E+00 -1.51973982E+01  7.59869910E+00  7.59869910E+00
 -1.51973982E+01  7.59869910E+00  7.59869910E+00 -1.51973982E+01  7.59869910E+00
  7.59869910E+00 -1.51973982E+01  7.59869910E+00  7.59869910E+00 -1.51973982E+01
  7.59869910E+00  7.59869910E+00 -1.51973982E+01  7.59869910E+00  7.59869910E+00
 -1.51973982E+01  7.59869910E+00  7.59869910E+00 -1.51973982E+01  7.59869910E+00
  7.59869910E+00 -1.51973982E+01  7.59869910E+00  7.59869910E+00 -1.51973982E+01
  7.59869910E+00  7.59869910E+00 -1.51973982E+01  7.59869910E+00  7.59869910E+00
 -1.51973982E+01  7.59869910E+00  7.59869910E+00 -1.51973982E+01  7.59869910E+00
  7.59869910E+00 -1.51973982E+01  7.59869910E+00  7.59869910E+00 -1.51973982E+01
  7.59869910E+00  7.59869910E+00 -1.51973982E+01  7.59869910E+00  7.59869910E+00
 -1.51973982E+01  7.59869910E+00  7.59869910E+00 -1.51973982E+01  7.59869910E+00
  7.59869910E+00 -1.51973982E+01  7.59869910E+00  7.59869910E+00 -1.51973982E+01
  7.59869910E+00  7.59869910E+00 -1.51973982E+01  7.59869910E+00  7.59869910E+00
 -1.51973982E+01  7.59869910E+00  7.59869910E+00 -1.51973982E+01  7.59869910E+00
  7.59869910E+00 -1.51973982E+01  7.59869910E+00  7.59869910E+00 -1.51973982E+01
  7.59869910E+00  7.59869910E+00 -1.51973982E+01  7.59869910E+00  7.59869910E+00
 -1.51973982E+01  7.59869910E+00  7.59869910E+00 -1.51973982E+01  7.59869910E+00
  7.59869910E+00 -1.51973982E+01  7.59869910E+00  7.59869910E+00 -1.51973982E+01
  7.59869910E+00  7.59869910E+00 -1.51973982E+01  7.59869910E+00  7.59869910E+00
 -1.51973982E+01  7.59869910E+00  7.59869910E+00 -1.51973982E+01  7.59869910E+00
  7.59869910E+00 -1.51973982E+01  7.59869910E+00  7.59869910E+00 -1.51973982E+01
  7.59869910E+00  7.59869910E+00 -1.51973982E+01  7.59869910E+00  7.59869910E+00
 -1.51973982E+01  7.59869910E+00  7.59869910E+00 -1.51973982E+01  7.59869910E+00
  7.59869910E+00 -1.51973982E+01  7.59869910E+00  7.59869910E+00 -1.51973982E+01
  7.59869910E+00  7.59869910E+00 -1.51973982E+01  7.59869910E+00  7.59869910E+00
 -1.51973982E+01  7.59869910E+00  7.59869910E+00 -1.51973982E+01  7.59869910E+00
  7.59869910E+00 -1.51973982E+01  7.59869910E+00  7.59869910E+00 -1.51973982E+01
  7.59869910E+00  7.59869910E+00 -1.51973982E+01  7.59869910E+00  7.59869910E+00
 -1.51973982E+01  7.59869910E+00  7.59869910E+00 -1.51973982E+01  7.59869910E+00
  7.59869910E+00 -1.51973982E+01  7.59869910E+00  7.59869910E+00 -1.51973982E+01
  7.59869910E+00  7.59869910E+00 -1.51973982E+01  7.59869910E+00  7.59869910E+00
 -1.51973982E+01  7.59869910E+00  7.59869910E+00 -1.51973982E+01  7.59869910E+00
  7.59869910E+00 -1.51973982E+01  7.59869910E+00  7.59869910E+00 -1.51973982E+01
  7.59869910E+00  7.59869910E+00 -1.51973982E+01  7.59869910E+00  7.59869910E+00
 -1.51973982E+01  7.59869910E+00  7.59869910E+00 -1.51973982E+01  7.59869910E+00
  7.59869910E+00 -1.51973982E+01  7.59869910E+00  7.59869910E+00 -1.51973982E+01
  7.59869910E+00  7.59869910E+00 -1.51973982E+01  7.59869910E+00  7.59869910E+00
 -1.51973982E+01  7.59869910E+00  7.59869910E+00 -1.51973982E+01  7.59869910E+00
  7.59869910E+00 -1.51973982E+01  7.59869910E+00  7.59869910E+00 -1.51973982E+01
  7.59869910E+00  7.59869910E+00 -1.51973982E+01  7.59869910E+00  7.59869910E+00
 -1.51973982E+01  7.59869910E+00  7.59869910E+00 -1.51973982E+01  7.59869910E+00
  7.59869910E+00 -1.51973982E+01  7.59869910E+00  7.59869910E+00 -1.51973982E+01
  7.59869910E+00  7.59869910E+00 -1.51973982E+01  7.59869910E+00  7.59869910E+00
 -1.51973982E+01  7.59869910E+00  7.59869910E+00 -1.51973982E+01  7.59869910E+00
  7.59869910E+00 -1.51973982E+01  7.59869910E+00  7.59869910E+00 -1.51973982E+01
  7.59869910E+00  7.59869910E+00 -1.51973982E+01  7.59869910E+00  7.59869910E+00
 -1.51973982E+01  7.59869910E+00  7.59869910E+00 -1.51973982E+01  7.59869910E+00
  7.59869910E+00 -1.51973982E+01  7.59869910E+00  7.59869910E+00 -1.51973982E+01
  7.59869910E+00  7.59869910E+00 -1.51973982E+01  7.59869910E+00  7.59869910E+00
 -1.51973982E+01  7.59869910E+00  7.59869910E+00 -1.51973982E+01  7.59869910E+00
  7.59869910E+00 -1.51973982E+01  7.59869910E+00  7.59869910E+00 -1.51973982E+01
  7.59869910E+00  7.59869910E+00 -1.51973982E+01  7.59869910E+00  7.59869910E+00
 -1.51973982E+01  7.59869910E+00  7.59869910E+00 -1.51973982E+01  7.59869910E+00
  7.59869910E+00 -1.51973982E+01  7.59869910E+00  7.59869910E+00 -1.51973982E+01
  7.59869910E+00  7.59869910E+00 -1.51973982E+01  7.59869910E+00  7.59869910E+00
 -1.51973982E+01  7.59869910E+00  7.59869910E+00 -1.51973982E+01  7.59869910E+00
  7.59869910E+00 -1.51973982E+01  7.59869910E+00  7.59869910E+00 -1.51973982E+01
  7.59869910E+00  7.59869910E+00 -1.51973982E+01  7.59869910E+00  7.59869910E+00
 -1.51973982E+01  7.59869910E+00  7.59869910E+00 -1.51973982E+01  7.59869910E+00
  7.59869910E+00 -1.51973982E+01  7.59869910E+00  7.59869910E+00 -1.51973982E+01
  7.59869910E+00  7.59869910E+00 -1.51973982E+01  7.59869910E+00  7.59869910E+00
 -1.51973982E+01  7.59869910E+00  7.59869910E+00 -1.51973982E+01  7.59869910E+00
  7.59869910E+00 -1.51973982E+01  7.59869910E+00  7.59869910E+00 -1.51973982E+01
  7.59869910E+00  7.59869910E+00 -1.51973982E+01  7.59869910E+00  7.59869910E+00
 -1.51973982E+01  7.59869910E+00  7.59869910E+00 -1.51973982E+01  7.59869910E+00
  7.59869910E+00 -1.51973982E+01  7.59869910E+00  7.59869910E+00 -1.51973982E+01
  7.59869910E+00  7.59869910E+00 -1.51973982E+01  7.59869910E+00  7.59869910E+00
 -1.51973982E+01  7.59869910E+00  7.59869910E+00 -1.51973982E+01  7.59869910E+00
  7.59869910E+00 -1.51973982E+01  7.59869910E+00  7.59869910E+00 -1.51973982E+01
  7.59869910E+00  7.59869910E+00 -1.51973982E+01  7.59869910E+00  7.59869910E+00
 -1.51973982E+01  7.59869910E+00  7.59869910E+00 -1.51973982E+01  7.59869910E+00
  7.59869910E+00 -1.51973982E+01  7.59869910E+00  7.59869910E+00 -1.51973982E+01
  7.59869910E+00  7.59869910E+00 -1.51973982E+01  7.59869910E+00  7.59869910E+00
 -1.51973982E+01  7.59869910E+00  7.59869910E+00 -1.51973982E+01  7.59869910E+00
  7.59869910E+00 -1.51973982E+01  7.59869910E+00  7.59869910E+00 -1.51973982E+01
  7.59869910E+00  7.59869910E+00 -1.51973982E+01  7.59869910E+00  7.59869910E+00
 -1.51973982E+01  7.59869910E+00  7.59869910E+00 -1.51973982E+01  7.59869910E+00
  7.59869910E+00 -1.51973982E+01  7.59869910E+00  7.59869910E+00 -1.51973982E+01
  7.59869910E+00  7.59869910E+00 -1.51973982E+01  7.59869910E+00  7.59869910E+00
 -1.51973982E+01  7.59869910E+00  7.59869910E+00
%FLAG ATOMIC_NUMBER                                                             
%FORMAT(10I8)                                                                   
       8       7       7       8       8       8       8       8       1       1
       8       1       1       8       1       1       8       1       1       8
       1       1       8       1       1       8       1       1       8       1
       1       8       1       1       8       1       1       8       1       1
       8       1       1       8       1       1       8       1       1       8
       1       1       8       1       1       8       1       1       8       1
       1       8       1       1       8       1       1       8       1       1
       8       1       1       8       1       1       8       1       1       8
       1       1       8       1       1       8       1       1       8       1
       1       8       1       1       8       1       1       8       1       1
       8       1       1       8       1       1       8       1       1       8
       1       1       8       1       1       8       1       1       8       1
       1       8       1       1       8       1       1       8       1       1
       8       1       1       8       1       1       8       1       1       8
       1       1       8       1       1       8       1       1       8       1
       1       8       1       1       8       1       1       8       1       1
       8       1       1       8       1       1       8       1       1       8
       1       1       8       1       1       8       1       1       8       1
       1       8       1       1       8       1       1       8       1       1
       8       1       1       8       1       1       8       1       1       8
       1       1       8       1       1       8       1       1       8       1
       1       8       1       1       8       1       1       8       1       1
       8       1       1       8       1       1       8       1       1       8
       1       1       8       1       1       8       1       1       8       1
       1       8       1       1       8       1       1       8       1       1
       8       1       1       8       1       1       8       1       1       8
       1       1       8       1       1       8       1       1       8       1
       1       8       1       1       8       1       1       8       1       1
       8       1       1       8       1       1       8       1       1       8
       1       1       8       1       1       8       1       1       8       1
       1       8       1       1       8       1       1       8       1       1
       8       1       1       8       1       1       8       1       1       8
       1       1       8       1       1       8       1       1       8       1
       1       8       1       1       8       1       1       8       1       1
       8       1       1       8       1       1       8       1       1       8
       1       1       8       1       1       8       1       1       8       1
       1       8       1       1       8       1       1       8       1       1
       8       1       1       8       1       1       8       1       1       8
       1       1       8       1       1       8       1       1       8       1
       1       8       1       1       8       1       1       8       1       1
       8       1       1       8       1       1       8       1       1       8
       1       1       8       1       1       8       1       1       8       1
       1       8       1       1       8       1       1       8       1       1
       8       1       1       8       1       1       8       1       1       8
       1       1       8       1       1       8       1       1       8       1
       1       8       1       1       8       1       1       8       1       1
       8       1       1       8       1       1       8       1       1       8
       1       1       8       1       1       8       1       1       8       1
       1       8       1       1       8       1       1       8       1       1
       8       1       1       8       1       1       8       1       1       8
       1       1       8       1       1       8       1       1       8       1
       1       8       1       1       8       1       1       8       1       1
       8       1       1       8       1       1       8       1       1       8
       1       1       8       1       1       8       1       1       8       1
       1       8       1       1       8       1       1       8       1       1
       8       1       1       8       1       1       8       1       1       8
       1       1       8       1       1       8       1       1       8       1
       1       8       1       1       8       1       1       8       1       1
       8       1       1       8       1       1       8       1       1       8
       1       1       8       1       1       8       1       1       8       1
       1       8       1       1       8       1       1       8       1       1
       8       1       1       8       1       1       8       1       1       8
       1       1       8       1       1       8       1       1       8       1
       1       8       1       1       8       1       1       8       1       1
       8       1       1       8       1       1       8       1       1       8
       1       1       8       1       1       8       1       1       8       1
       1       8       1       1       8       1       1       8       1       1
       8       1       1       8       1       1       8       1       1       8
       1       1       8       1       1       8       1       1       8       1
       1       8       1       1       8       1       1       8       1       1
       8       1       1       8       1       1       8       1       1       8
       1       1       8       1       1       8       1       1       8       1
       1       8       1       1       8       1       1       8       1       1
       8       1       1       8       1       1       8       1       1       8
       1       1       8       1       1       8       1       1       8       1
       1       8       1       1       8       1       1       8       1       1
       8       1       1       8       1       1       8       1       1       8
       1       1       8       1       1       8       1       1       8       1
       1       8       1       1       8       1       1       8       1       1
       8       1       1       8       1       1       8       1       1       8
       1       1       8       1       1       8       1       1       8       1
       1       8       1       1       8       1       1       8       1       1
       8       1       1
%FLAG MASS                                                                      
%FORMAT(5E16.8)                                                                 
  1.60000000E+01  1.40100000E+01  1.40100000E+01  1.60000000E+01  1.60000000E+01
  1.60000000E+01  1.60000000E+01  1.60000000E+01  1.00800000E+00  1.00800000E+00
  1.60000000E+01  1.00800000E+00  1.00800000E+00  1.60000000E+01  1.00800000E+00
  1.00800000E+00  1.60000000E+01  1.00800000E+00  1.00800000E+00  1.60000000E+01
  1.00800000E+00  1.00800000E+00  1.60000000E+01  1.00800000E+00  1.00800000E+00
  1.60000000E+01  1.00800000E+00  1.00800000E+00  1.60000000E+01  1.00800000E+00
  1.00800000E+00  1.60000000E+01  1.00800000E+00  1.00800000E+00  1.60000000E+01
  1.00800000E+00  1.00800000E+00  1.60000000E+01  1.00800000E+00  1.00800000E+00
  1.60000000E+01  1.00800000E+00  1.00800000E+00  1.60000000E+01  1.00800000E+00
  1.00800000E+00  1.60000000E+01  1.00800000E+00  1.00800000E+00  1.60000000E+01
  1.00800000E+00  1.00800000E+00  1.60000000E+01  1.00800000E+00  1.00800000E+00
  1.60000000E+01  1.00800000E+00  1.00800000E+00  1.60000000E+01  1.00800000E+00
  1.00800000E+00  1.60000000E+01  1.00800000E+00  1.00800000E+00  1.60000000E+01
  1.00800000E+00  1.00800000E+00  1.60000000E+01  1.00800000E+00  1.00800000E+00
  1.60000000E+01  1.00800000E+00  1.00800000E+00  1.60000000E+01  1.00800000E+00
  1.00800000E+00  1.60000000E+01  1.00800000E+00  1.00800000E+00  1.60000000E+01
  1.00800000E+00  1.00800000E+00  1.60000000E+01  1.00800000E+00  1.00800000E+00
  1.60000000E+01  1.00800000E+00  1.00800000E+00  1.60000000E+01  1.00800000E+00
  1.00800000E+00  1.60000000E+01  1.00800000E+00  1.00800000E+00  1.60000000E+01
  1.00800000E+00  1.00800000E+00  1.60000000E+01  1.00800000E+00  1.00800000E+00
  1.60000000E+01  1.00800000E+00  1.00800000E+00  1.60000000E+01  1.00800000E+00
  1.00800000E+00  1.60000000E+01  1.00800000E+00  1.00800000E+00  1.60000000E+01
  1.00800000E+00  1.00800000E+00  1.60000000E+01  1.00800000E+00  1.00800000E+00
  1.60000000E+01  1.00800000E+00  1.00800000E+00  1.60000000E+01  1.00800000E+00
  1.00800000E+00  1.60000000E+01  1.00800000E+00  1.00800000E+00  1.60000000E+01
  1.00800000E+00  1.00800000E+00  1.60000000E+01  1.00800000E+00  1.00800000E+00
  1.60000000E+01  1.00800000E+00  1.00800000E+00  1.60000000E+01  1.00800000E+00
  1.00800000E+00  1.60000000E+01  1.00800000E+00  1.00800000E+00  1.60000000E+01
  1.00800000E+00  1.00800000E+00  1.60000000E+01  1.00800000E+00  1.00800000E+00
  1.60000000E+01  1.00800000E+00  1.00800000E+00  1.60000000E+01  1.00800000E+00
  1.00800000E+00  1.60000000E+01  1.00800000E+00  1.00800000E+00  1.60000000E+01
  1.00800000E+00  1.00800000E+00  1.60000000E+01  1.00800000E+00  1.00800000E+00
  1.60000000E+01  1.00800000E+00  1.00800000E+00  1.60000000E+01  1.00800000E+00
  1.00800000E+00  1.60000000E+01  1.00800000E+00  1.00800000E+00  1.60000000E+01
  1.00800000E+00  1.00800000E+00  1.60000000E+01  1.00800000E+00  1.00800000E+00
  1.60000000E+01  1.00800000E+00  1.00800000E+00  1.60000000E+01  1.00800000E+00
  1.00800000E+00  1.60000000E+01  1.00800000E+00  1.00800000E+00  1.60000000E+01
  1.00800000E+00  1.00800000E+00  1.60000000E+01  1.00800000E+00  1.00800000E+00
  1.60000000E+01  1.00800000E+00  1.00800000E+00  1.60000000E+01  1.00800000E+00
  1.00800000E+00  1.60000000E+01  1.00800000E+00  1.00800000E+00  1.60000000E+01
  1.00800000E+00  1.00800000E+00  1.60000000E+01  1.00800000E+00  1.00800000E+00
  1.60000000E+01  1.00800000E+00  1.00800000E+00  1.60000000E+01  1.00800000E+00
  1.00800000E+00  1.60000000E+01  1.00800000E+00  1.00800000E+00  1.60000000E+01
  1.00800000E+00  1.00800000E+00  1.60000000E+01  1.00800000E+00  1.00800000E+00
  1.60000000E+01  1.00800000E+00  1.00800000E+00  1.60000000E+01  1.00800000E+00
  1.00800000E+00  1.60000000E+01  1.00800000E+00  1.00800000E+00  1.60000000E+01
  1.00800000E+00  1.00800000E+00  1.60000000E+01  1.00800000E+00  1.00800000E+00
  1.60000000E+01  1.00800000E+00  1.00800000E+00  1.60000000E+01  1.00800000E+00
  1.00800000E+00  1.60000000E+01  1.00800000E+00  1.00800000E+00  1.60000000E+01
  1.00800000E+00  1.00800000E+00  1.60000000E+01  1.00800000E+00  1.00800000E+00
  1.60000000E+01  1.00800000E+00  1.00800000E+00  1.60000000E+01  1.00800000E+00
  1.00800000E+00  1.60000000E+01  1.00800000E+00  1.00800000E+00  1.60000000E+01
  1.00800000E+00  1.00800000E+00  1.60000000E+01  1.00800000E+00  1.00800000E+00
  1.60000000E+01  1.00800000E+00  1.00800000E+00  1.60000000E+01  1.00800000E+00
  1.00800000E+00  1.60000000E+01  1.00800000E+00  1.00800000E+00  1.60000000E+01
  1.00800000E+00  1.00800000E+00  1.60000000E+01  1.00800000E+00  1.00800000E+00
  1.60000000E+01  1.00800000E+00  1.00800000E+00  1.60000000E+01  1.00800000E+00
  1.00800000E+00  1.60000000E+01  1.00800000E+00  1.00800000E+00  1.60000000E+01
  1.00800000E+00  1.00800000E+00  1.60000000E+01  1.00800000E+00  1.00800000E+00
  1.60000000E+01  1.00800000E+00  1.00800000E+00  1.60000000E+01  1.00800000E+00
  1.00800000E+00  1.60000000E+01  1.00800000E+00  1.00800000E+00  1.60000000E+01
  1.00800000E+00  1.00800000E+00  1.60000000E+01  1.00800000E+00  1.00800000E+00
  1.60000000E+01  1.00800000E+00  1.00800000E+00  1.60000000E+01  1.00800000E+00
  1.00800000E+00  1.60000000E+01  1.00800000E+00  1.00800000E+00  1.60000000E+01
  1.00800000E+00  1.00800000E+00  1.60000000E+01  1.00800000E+00  1.00800000E+00
  1.60000000E+01  1.00800000E+00  1.00800000E+00  1.60000000E+01  1.00800000E+00
  1.00800000E+00  1.60000000E+01  1.00800000E+00  1.00800000E+00  1.60000000E+01
  1.00800000E+00  1.00800000E+00  1.60000000E+01  1.00800000E+00  1.00800000E+00
  1.60000000E+01  1.00800000E+00  1.00800000E+00  1.60000000E+01  1.00800000E+00
  1.00800000E+00  1.60000000E+01  1.00800000E+00  1.00800000E+00  1.60000000E+01
  1.00800000E+00  1.00800000E+00  1.60000000E+01  1.00800000E+00  1.00800000E+00
  1.60000000E+01  1.00800000E+00  1.00800000E+00  1.60000000E+01  1.00800000E+00
  1.00800000E+00  1.60000000E+01  1.00800000E+00  1.00800000E+00  1.60000000E+01
  1.00800000E+00  1.00800000E+00  1.60000000E+01  1.00800000E+00  1.00800000E+00
  1.60000000E+01  1.00800000E+00  1.00800000E+00  1.60000000E+01  1.00800000E+00
  1.00800000E+00  1.60000000E+01  1.00800000E+00  1.00800000E+00  1.60000000E+01
  1.00800000E+00  1.00800000E+00  1.60000000E+01  1.00800000E+00  1.00800000E+00
  1.60000000E+01  1.00800000E+00  1.00800000E+00  1.60000000E+01  1.00800000E+00
  1.00800000E+00  1.60000000E+01  1.00800000E+00  1.00800000E+00  1.60000000E+01
  1.00800000E+00  1.00800000E+00  1.60000000E+01  1.00800000E+00  1.00800000E+00
  1.60000000E+01  1.00800000E+00  1.00800000E+00  1.60000000E+01  1.00800000E+00
  1.00800000E+00  1.60000000E+01  1.00800000E+00  1.00800000E+00  1.60000000E+01
  1.00800000E+00  1.00800000E+00  1.60000000E+01  1.00800000E+00  1.00800000E+00
  1.60000000E+01  1.00800000E+00  1.00800000E+00  1.60000000E+01  1.00800000E+00
  1.00800000E+00  1.60000000E+01  1.00800000E+00  1.00800000E+00  1.60000000E+01
  1.00800000E+00  1.00800000E+00  1.60000000E+01  1.00800000E+00  1.00800000E+00
  1.60000000E+01  1.00800000E+00  1.00800000E+00  1.60000000E+01  1.00800000E+00
  1.00800000E+00  1.60000000E+01  1.00800000E+00  1.00800000E+00  1.60000000E+01
  1.00800000E+00  1.00800000E+00  1.60000000E+01  1.00800000E+00  1.00800000E+00
  1.60000000E+01  1.00800000E+00  1.00800000E+00  1.60000000E+01  1.00800000E+00
  1.00800000E+00  1.60000000E+01  1.00800000E+00  1.00800000E+00  1.60000000E+01
  1.00800000E+00  1.00800000E+00  1.60000000E+01  1.00800000E+00  1.00800000E+00
  1.60000000E+01  1.00800000E+00  1.00800000E+00  1.60000000E+01  1.00800000E+00
  1.00800000E+00  1.60000000E+01  1.00800000E+00  1.00800000E+00  1.60000000E+01
  1.00800000E+00  1.00800000E+00  1.60000000E+01  1.00800000E+00  1.00800000E+00
  1.60000000E+01  1.00800000E+00  1.00800000E+00  1.60000000E+01  1.00800000E+00
  1.00800000E+00  1.60000000E+01  1.00800000E+00  1.00800000E+00  1.60000000E+01
  1.00800000E+00  1.00800000E+00  1.60000000E+01  1.00800000E+00  1.00800000E+00
  1.60000000E+01  1.00800000E+00  1.00800000E+00  1.60000000E+01  1.00800000E+00
  1.00800000E+00  1.60000000E+01  1.00800000E+00  1.00800000E+00  1.60000000E+01
  1.00800000E+00  1.00800000E+00  1.60000000E+01  1.00800000E+00  1.00800000E+00
  1.60000000E+01  1.00800000E+00  1.00800000E+00  1.60000000E+01  1.00800000E+00
  1.00800000E+00  1.60000000E+01  1.00800000E+00  1.00800000E+00  1.60000000E+01
  1.00800000E+00  1.00800000E+00  1.60000000E+01  1.00800000E+00  1.00800000E+00
  1.60000000E+01  1.00800000E+00  1.00800000E+00  1.60000000E+01  1.00800000E+00
  1.00800000E+00  1.60000000E+01  1.00800000E+00  1.00800000E+00  1.60000000E+01
  1.00800000E+00  1.00800000E+00  1.60000000E+01  1.00800000E+00  1.00800000E+00
  1.60000000E+01  1.00800000E+00  1.00800000E+00  1.60000000E+01  1.00800000E+00
  1.00800000E+00  1.60000000E+01  1.00800000E+00  1.00800000E+00  1.60000000E+01
  1.00800000E+00  1.00800000E+00  1.60000000E+01  1.00800000E+00  1.00800000E+00
  1.60000000E+01  1.00800000E+00  1.00800000E+00  1.60000000E+01  1.00800000E+00
  1.00800000E+00  1.60000000E+01  1.00800000E+00  1.00800000E+00  1.60000000E+01
  1.00800000E+00  1.00800000E+00  1.60000000E+01  1.00800000E+00  1.00800000E+00
  1.60000000E+01  1.00800000E+00  1.00800000E+00  1.60000000E+01  1.00800000E+00
  1.00800000E+00  1.60000000E+01  1.00800000E+00  1.00800000E+00  1.60000000E+01
  1.00800000E+00  1.00800000E+00  1.60000000E+01  1.00800000E+00  1.00800000E+00
  1.60000000E+01  1.00800000E+00  1.00800000E+00  1.60000000E+01  1.00800000E+00
  1.00800000E+00  1.60000000E+01  1.00800000E+00  1.00800000E+00  1.60000000E+01
  1.00800000E+00  1.00800000E+00  1.60000000E+01  1.00800000E+00  1.00800000E+00
  1.60000000E+01  1.00800000E+00  1.00800000E+00  1.60000000E+01  1.00800000E+00
  1.00800000E+00  1.60000000E+01  1.00800000E+00  1.00800000E+00  1.60000000E+01
  1.00800000E+00  1.00800000E+00  1.60000000E+01  1.00800000E+00  1.00800000E+00
  1.60000000E+01  1.00800000E+00  1.00800000E+00  1.60000000E+01  1.00800000E+00
  1.00800000E+00  1.60000000E+01  1.00800000E+00  1.00800000E+00  1.60000000E+01
  1.00800000E+00  1.00800000E+00  1.60000000E+01  1.00800000E+00  1.00800000E+00
  1.60000000E+01  1.00800000E+00  1.00800000E+00  1.60000000E+01  1.00800000E+00
  1.00800000E+00  1.60000000E+01  1.00800000E+00  1.00800000E+00  1.60000000E+01
  1.00800000E+00  1.00800000E+00  1.60000000E+01  1.00800000E+00  1.00800000E+00
  1.60000000E+01  1.00800000E+00  1.00800000E+00  1.60000000E+01  1.00800000E+00
  1.00800000E+00  1.60000000E+01  1.00800000E+00  1.00800000E+00  1.60000000E+01
  1.00800000E+00  1.00800000E+00  1.60000000E+01  1.00800000E+00  1.00800000E+00
  1.60000000E+01  1.00800000E+00  1.00800000E+00  1.60000000E+01  1.00800000E+00
  1.00800000E+00  1.60000000E+01  1.00800000E+00  1.00800000E+00  1.60000000E+01
  1.00800000E+00  1.00800000E+00  1.60000000E+01  1.00800000E+00  1.00800000E+00
  1.60000000E+01  1.00800000E+00  1.00800000E+00  1.60000000E+01  1.00800000E+00
  1.00800000E+00  1.60000000E+01  1.00800000E+00  1.00800000E+00  1.60000000E+01
  1.00800000E+00  1.00800000E+00  1.60000000E+01  1.00800000E+00  1.00800000E+00
  1.60000000E+01  1.00800000E+00  1.00800000E+00  1.60000000E+01  1.00800000E+00
  1.00800000E+00  1.60000000E+01  1.00800000E+00  1.00800000E+00  1.60000000E+01
  1.00800000E+00  1.00800000E+00  1.60000000E+01  1.00800000E+00  1.00800000E+00
  1.60000000E+01  1.00800000E+00  1.00800000E+00  1.60000000E+01  1.00800000E+00
  1.00800000E+00  1.60000000E+01  1.00800000E+00  1.00800000E+00  1.60000000E+01
  1.00800000E+00  1.00800000E+00  1.60000000E+01  1.00800000E+00  1.00800000E+00
  1.60000000E+01  1.00800000E+00  1.00800000E+00  1.60000000E+01  1.00800000E+00
  1.00800000E+00  1.60000000E+01  1.00800000E+00  1.00800000E+00  1.60000000E+01
  1.00800000E+00  1.00800000E+00  1.60000000E+01  1.00800000E+00  1.00800000E+00
  1.60000000E+01  1.00800000E+00  1.00800000E+00  1.60000000E+01  1.00800000E+00
  1.00800000E+00  1.60000000E+01  1.00800000E+00  1.00800000E+00  1.60000000E+01
  1.00800000E+00  1.00800000E+00  1.60000000E+01  1.00800000E+00  1.00800000E+00
  1.60000000E+01  1.00800000E+00  1.00800000E+00  1.60000000E+01  1.00800000E+00
  1.00800000E+00  1.60000000E+01  1.00800000E+00  1.00800000E+00  1.60000000E+01
  1.00800000E+00  1.00800000E+00  1.60000000E+01  1.00800000E+00  1.00800000E+00
  1.60000000E+01  1.00800000E+00  1.00800000E+00  1.60000000E+01  1.00800000E+00
  1.00800000E+00  1.60000000E+01  1.00800000E+00  1.00800000E+00  1.60000000E+01
  1.00800000E+00  1.00800000E+00  1.60000000E+01  1.00800000E+00  1.00800000E+00
  1.60000000E+01  1.00800000E+00  1.00800000E+00  1.60000000E+01  1.00800000E+00
  1.00800000E+00  1.60000000E+01  1.00800000E+00  1.00800000E+00  1.60000000E+01
  1.00800000E+00  1.00800000E+00  1.60000000E+01  1.00800000E+00  1.00800000E+00
  1.60000000E+01  1.00800000E+00  1.00800000E+00  1.60000000E+01  1.00800000E+00
  1.00800000E+00  1.60000000E+01  1.00800000E+00  1.00800000E+00  1.60000000E+01
  1.00800000E+00  1.00800000E+00  1.60000000E+01  1.00800000E+00  1.00800000E+00
  1.60000000E+01  1.00800000E+00  1.00800000E+00  1.60000000E+01  1.00800000E+00
  1.00800000E+00  1.60000000E+01  1.00800000E+00  1.00800000E+00  1.60000000E+01
  1.00800000E+00  1.00800000E+00  1.60000000E+01  1.00800000E+00  1.00800000E+00
  1.60000000E+01  1.00800000E+00  1.00800000E+00
%FLAG ATOM_TYPE_INDEX                                                           
%FORMAT(10I8)                                                                   
       1       2       2       3       3       3       3       4       5       5
       4       5       5       4       5       5       4       5       5       4
       5       5       4       5       5       4       5       5       4       5
       5       4       5       5       4       5       5       4       5       5
       4       5       5       4       5       5       4       5       5       4
       5       5       4       5       5       4       5       5       4       5
       5       4       5       5       4       5       5       4       5       5
       4       5       5       4       5       5       4       5       5       4
       5       5       4       5       5       4       5       5       4       5
       5       4       5       5       4       5       5       4       5       5
       4       5       5       4       5       5       4       5       5       4
       5       5       4       5       5       4       5       5       4       5
       5       4       5       5       4       5       5       4       5       5
       4       5       5       4       5       5       4       5       5       4
       5       5       4       5       5       4       5       5       4       5
       5       4       5       5       4       5       5       4       5       5
       4       5       5       4       5       5       4       5       5       4
       5       5       4       5       5       4       5       5       4       5
       5       4       5       5       4       5       5       4       5       5
       4       5       5       4       5       5       4       5       5       4
       5       5       4       5       5       4       5       5       4       5
       5       4       5       5       4       5       5       4       5       5
       4       5       5       4       5       5       4       5       5       4
       5       5       4       5       5       4       5       5       4       5
       5       4       5       5       4       5       5       4       5       5
       4       5       5       4       5       5       4       5       5       4
       5       5       4       5       5       4       5       5       4       5
       5       4       5       5       4       5       5       4       5       5
       4       5       5       4       5       5       4       5       5       4
       5       5       4       5       5       4       5       5       4       5
       5       4       5       5       4       5       5       4       5       5
       4       5       5       4       5       5       4       5       5       4
       5       5       4       5       5       4       5       5       4       5
       5       4       5       5       4       5       5       4       5       5
       4       5       5       4       5       5       4       5       5       4
       5       5       4       5       5       4       5       5       4       5
       5       4       5       5       4       5       5       4       5       5
       4       5       5       4       5       5       4       5       5       4
       5       5       4       5       5       4       5       5       4       5
       5       4       5       5       4       5       5       4       5       5
       4       5       5       4       5       5       4       5       5       4
       5       5       4       5       5       4       5       5       4       5
       5       4       5       5       4       5       5       4       5       5
       4       5       5       4       5       5       4       5       5       4
       5       5       4       5       5       4       5       5       4       5
       5       4       5       5       4       5       5       4       5       5
       4       5       5       4       5       5       4       5       5       4
       5       5       4       5       5       4       5       5       4       5
       5       4       5       5       4       5       5       4       5       5
       4       5       5       4       5       5       4       5       5       4
       5       5       4       5       5       4       5       5       4       5
       5       4       5       5       4       5       5       4       5       5
       4       5       5       4       5       5       4       5       5       4
       5       5       4       5       5       4       5       5       4       5
       5       4       5       5       4       5       5       4       5       5
       4       5       5       4       5       5       4       5       5       4
       5       5       4       5       5       4       5       5       4       5
       5       4       5       5       4       5       5       4       5       5
       4       5       5       4       5       5       4       5       5       4
       5       5       4       5       5       4       5       5       4       5
       5       4       5       5       4       5       5       4       5       5
       4       5       5       4       5       5       4       5       5       4
       5       5       4       5       5       4       5       5       4       5
       5       4       5       5       4       5       5       4       5       5
       4       5       5       4       5       5       4       5       5       4
       5       5       4       5       5       4       5       5       4       5
       5       4       5       5       4       5       5       4       5       5
       4       5       5       4       5       5       4       5       5       4
       5       5       4       5       5       4       5       5       4       5
       5       4       5       5       4       5       5       4       5       5
       4       5       5       4       5       5       4       5       5       4
       5       5       4       5       5       4       5       5       4       5
       5       4       5       5       4       5       5       4       5       5
       4       5       5       4       5       5       4       5       5       4
       5       5       4       5       5       4       5       5       4       5
       5       4       5       5       4       5       5       4       5       5
       4       5       5       4       5       5       4       5       5       4
       5       5       4       5       5       4       5       5       4       5
       5       4       5       5       4       5       5       4       5       5
       4       5       5       4       5       5       4       5       5       4
       5       5       4       5       5       4       5       5       4       5
       5       4       5       5       4       5       5       4       5       5
       4       5       5
%FLAG NUMBER_EXCLUDED_ATOMS                                                     
%FORMAT(10I8)                                                                   
       6       5       4       1       1       1       1       2       1       1
       2       1       1       2       1       1       2       1       1       2
       1       1       2       1       1       2       1       1       2       1
       1       2       1       1       2       1       1       2       1       1
       2       1       1       2       1       1       2       1       1       2
       1       1       2       1       1       2       1       1       2       1
       1       2       1       1       2       1       1       2       1       1
       2       1       1       2       1       1       2       1       1       2
       1       1       2       1       1       2       1       1       2       1
       1       2       1       1       2       1       1       2       1       1
       2       1       1       2       1       1       2       1       1       2
       1       1       2       1       1       2       1       1       2       1
       1       2       1       1       2       1       1       2       1       1
       2       1       1       2       1       1       2       1       1       2
       1       1       2       1       1       2       1       1       2       1
       1       2       1       1       2       1       1       2       1       1
       2       1       1       2       1       1       2       1       1       2
       1       1       2       1       1       2       1       1       2       1
       1       2       1       1       2       1       1       2       1       1
       2       1       1       2       1       1       2       1       1       2
       1       1       2       1       1       2       1       1       2       1
       1       2       1       1       2       1       1       2       1       1
       2       1       1       2       1       1       2       1       1       2
       1       1       2       1       1       2       1       1       2       1
       1       2       1       1       2       1       1       2       1       1
       2       1       1       2       1       1       2       1       1       2
       1       1       2       1       1       2       1       1       2       1
       1       2       1       1       2       1       1       2       1       1
       2       1       1       2       1       1       2       1       1       2
       1       1       2       1       1       2       1       1       2       1
       1       2       1       1       2       1       1       2       1       1
       2       1       1       2       1       1       2       1       1       2
       1       1       2       1       1       2       1       1       2       1
       1       2       1       1       2       1       1       2       1       1
       2       1       1       2       1       1       2       1       1       2
       1       1       2       1       1       2       1       1       2       1
       1       2       1       1       2       1       1       2       1       1
       2       1       1       2       1       1       2       1       1       2
       1       1       2       1       1       2       1       1       2       1
       1       2       1       1       2       1       1       2       1       1
       2       1       1       2       1       1       2       1       1       2
       1       1       2       1       1       2       1       1       2       1
       1       2       1       1       2       1       1       2       1       1
       2       1       1       2       1       1       2       1       1       2
       1       1       2       1       1       2       1       1       2       1
       1       2       1       1       2       1       1       2       1       1
       2       1       1       2       1       1       2       1       1       2
       1       1       2       1       1       2       1       1       2       1
       1       2       1       1       2       1       1       2       1       1
       2       1       1       2       1       1       2       1       1       2
       1       1       2       1       1       2       1       1       2       1
       1       2       1       1       2       1       1       2       1       1
       2       1       1       2       1       1       2       1       1       2
       1       1       2       1       1       2       1       1       2       1
       1       2       1       1       2       1       1       2       1       1
       2       1       1       2       1       1       2       1       1       2
       1       1       2       1       1       2       1       1       2       1
       1       2       1       1       2       1       1       2       1       1
       2       1       1       2       1       1       2       1       1       2
       1       1       2       1       1       2       1       1       2       1
       1       2       1       1       2       1       1       2       1       1
       2       1       1       2       1       1       2       1       1       2
       1       1       2       1       1       2       1       1       2       1
       1       2       1       1       2       1       1       2       1       1
       2       1       1       2       1       1       2       1       1       2
       1       1       2       1       1       2       1       1       2       1
       1       2       1       1       2       1       1       2       1       1
       2       1       1       2       1       1       2       1       1       2
       1       1       2       1       1       2       1       1       2       1
       1       2       1       1       2       1       1       2       1       1
       2       1       1       2       1       1       2       1       1       2
       1       1       2       1       1       2       1       1       2       1
       1       2       1       1       2       1       1       2       1       1
       2       1       1       2       1       1       2       1       1       2
       1       1       2       1       1       2       1       1       2       1
       1       2       1       1       2       1       1       2       1       1
       2       1       1       2       1       1       2       1       1       2
       1       1       2       1       1       2       1       1       2       1
       1       2       1       1       2       1       1       2       1       1
       2       1       1       2       1       1       2       1       1       2
       1       1       2       1       1       2       1       1       2       1
       1       2       1       1       2       1       1       2       1       1
       2       1       1
%FLAG NONBONDED_PARM_INDEX                                                      
%FORMAT(10I8)                                                                   
       1       2       4       7      11       2       3       5       8      12
       4       5       6       9      13       7       8       9      10      -1
      11      12      13      -1      15
%FLAG RESIDUE_LABEL                                                             
%FORMAT(20a4)                                                                   
N2O WAT WAT WAT WAT WAT WAT WAT WAT WAT WAT WAT WAT WAT WAT WAT WAT WAT WAT WAT 
WAT WAT WAT WAT WAT WAT WAT WAT WAT WAT WAT WAT WAT WAT WAT WAT WAT WAT WAT WAT 
WAT WAT WAT WAT WAT WAT WAT WAT WAT WAT WAT WAT WAT WAT WAT WAT WAT WAT WAT WAT 
WAT WAT WAT WAT WAT WAT WAT WAT WAT WAT WAT WAT WAT WAT WAT WAT WAT WAT WAT WAT 
WAT WAT WAT WAT WAT WAT WAT WAT WAT WAT WAT WAT WAT WAT WAT WAT WAT WAT WAT WAT 
WAT WAT WAT WAT WAT WAT WAT WAT WAT WAT WAT WAT WAT WAT WAT WAT WAT WAT WAT WAT 
WAT WAT WAT WAT WAT WAT WAT WAT WAT WAT WAT WAT WAT WAT WAT WAT WAT WAT WAT WAT 
WAT WAT WAT WAT WAT WAT WAT WAT WAT WAT WAT WAT WAT WAT WAT WAT WAT WAT WAT WAT 
WAT WAT WAT WAT WAT WAT WAT WAT WAT WAT WAT WAT WAT WAT WAT WAT WAT WAT WAT WAT 
WAT WAT WAT WAT WAT WAT WAT WAT WAT WAT WAT WAT WAT WAT WAT WAT WAT WAT WAT WAT 
WAT WAT WAT WAT WAT WAT WAT WAT WAT WAT WAT WAT WAT WAT WAT WAT WAT WAT WAT WAT 
WAT WAT WAT WAT WAT WAT WAT WAT WAT WAT WAT WAT WAT WAT WAT WAT WAT WAT WAT WAT 
WAT WAT WAT WAT WAT WAT WAT WAT WAT WAT WAT WAT WAT WAT WAT WAT WAT WAT WAT WAT 
WAT WAT WAT WAT WAT WAT WAT WAT WAT WAT WAT WAT WAT 
%FLAG RESIDUE_POINTER                                                           
%FORMAT(10I8)                                                                   
       1       8      11      14      17      20      23      26      29      32
      35      38      41      44      47      50      53      56      59      62
      65      68      71      74      77      80      83      86      89      92
      95      98     101     104     107     110     113     116     119     122
     125     128     131     134     137     140     143     146     149     152
     155     158     161     164     167     170     173     176     179     182
     185     188     191     194     197     200     203     206     209     212
     215     218     221     224     227     230     233     236     239     242
     245     248     251     254     257     260     263     266     269     272
     275     278     281     284     287     290     293     296     299     302
     305     308     311     314     317     320     323     326     329     332
     335     338     341     344     347     350     353     356     359     362
     365     368     371     374     377     380     383     386     389     392
     395     398     401     404     407     410     413     416     419     422
     425     428     431     434     437     440     443     446     449     452
     455     458     461     464     467     470     473     476     479     482
     485     488     491     494     497     500     503     506     509     512
     515     518     521     524     527     530     533     536     539     542
     545     548     551     554     557     560     563     566     569     572
     575     578     581     584     587     590     593     596     599     602
     605     608     611     614     617     620     623     626     629     632
     635     638     641     644     647     650     653     656     659     662
     665     668     671     674     677     680     683     686     689     692
     695     698     701     704     707     710     713     716     719     722
     725     728     731     734     737     740     743     746     749     752
     755     758     761     764     767     770     773     776     779     782
     785     788     791     794     797     800     803     806     809     812
     815     818     821
%FLAG BOND_FORCE_CONSTANT                                                       
%FORMAT(5E16.8)                                                                 
  3.81700000E+02  7.41800000E+02  5.53000000E+02  5.53000000E+02
%FLAG BOND_EQUIL_VALUE                                                          
%FORMAT(5E16.8)                                                                 
  1.42110000E+00  1.22600000E+00  9.57200000E-01  1.51360000E+00
%FLAG ANGLE_FORCE_CONSTANT                                                      
%FORMAT(5E16.8)                                                                 
  7.34000000E+01  6.65000000E+01  7.67000000E+01
%FLAG ANGLE_EQUIL_VALUE                                                         
%FORMAT(5E16.8)                                                                 
  2.00294071E+00  1.95232614E+00  2.18305876E+00
%FLAG DIHEDRAL_FORCE_CONSTANT                                                   
%FORMAT(5E16.8)                                                                 
  3.00000000E+00  1.10000000E+00
%FLAG DIHEDRAL_PERIODICITY                                                      
%FORMAT(5E16.8)                                                                 
  2.00000000E+00  2.00000000E+00
%FLAG DIHEDRAL_PHASE                                                            
%FORMAT(5E16.8)                                                                 
  3.14159400E+00  3.14159400E+00
%FLAG SCEE_SCALE_FACTOR                                                         
%FORMAT(5E16.8)                                                                 
  1.20000000E+00  0.00000000E+00
%FLAG SCNB_SCALE_FACTOR                                                         
%FORMAT(5E16.8)                                                                 
  2.00000000E+00  0.00000000E+00
%FLAG SOLTY                                                                     
%FORMAT(5E16.8)                                                                 
  0.00000000E+00  0.00000000E+00  0.00000000E+00  0.00000000E+00  0.00000000E+00
%FLAG LENNARD_JONES_ACOEF                                                       
%FORMAT(5E16.8)                                                                 
  3.61397723E+05  5.89818288E+05  9.44293233E+05  3.70622491E+05  6.06829342E+05
  3.79876399E+05  4.60252016E+05  7.42364908E+05  4.72934643E+05  5.81935564E+05
  0.00000000E+00  0.00000000E+00  0.00000000E+00  0.00000000E+00  0.00000000E+00
%FLAG LENNARD_JONES_BCOEF                                                       
%FORMAT(5E16.8)                                                                 
  4.95732238E+02  6.33305958E+02  8.01323529E+02  5.29252520E+02  6.77220874E+02
  5.64885984E+02  5.44002597E+02  6.90894667E+02  5.81361517E+02  5.94825035E+02
  0.00000000E+00  0.00000000E+00  0.00000000E+00  0.00000000E+00  0.00000000E+00
%FLAG BONDS_INC_HYDROGEN                                                        
%FORMAT(10I8)                                                                   
      24      21       3      27      21       3      27      24       4      33
      30       3      36      30       3      36      33       4      42      39
       3      45      39       3      45      42       4      51      48       3
      54      48       3      54      51       4      60      57       3      63
      57       3      63      60       4      69      66       3      72      66
       3      72      69       4      78      75       3      81      75       3
      81      78       4      87      84       3      90      84       3      90
      87       4      96      93       3      99      93       3      99      96
       4     105     102       3     108     102       3     108     105       4
     114     111       3     117     111       3     117     114       4     123
     120       3     126     120       3     126     123       4     132     129
       3     135     129       3     135     132       4     141     138       3
     144     138       3     144     141       4     150     147       3     153
     147       3     153     150       4     159     156       3     162     156
       3     162     159       4     168     165       3     171     165       3
     171     168       4     177     174       3     180     174       3     180
     177       4     186     183       3     189     183       3     189     186
       4     195     192       3     198     192       3     198     195       4
     204     201       3     207     201       3     207     204       4     213
     210       3     216     210       3     216     213       4     222     219
       3     225     219       3     225     222       4     231     228       3
     234     228       3     234     231       4     240     237       3     243
     237       3     243     240       4     249     246       3     252     246
       3     252     249       4     258     255       3     261     255       3
     261     258       4     267     264       3     270     264       3     270
     267       4     276     273       3     279     273       3     279     276
       4     285     282       3     288     282       3     288     285       4
     294     291       3     297     291       3     297     294       4     303
     300       3     306     300       3     306     303       4     312     309
       3     315     309       3     315     312       4     321     318       3
     324     318       3     324     321       4     330     327       3     333
     327       3     333     330       4     339     336       3     342     336
       3     342     339       4     348     345       3     351     345       3
     351     348       4     357     354       3     360     354       3     360
     357       4     366     363       3     369     363       3     369     366
       4     375     372       3     378     372       3     378     375       4
     384     381       3     387     381       3     387     384       4     393
     390       3     396     390       3     396     393       4     402     399
       3     405     399       3     405     402       4     411     408       3
     414     408       3     414     411       4     420     417       3     423
     417       3     423     420       4     429     426       3     432     426
       3     432     429       4     438     435       3     441     435       3
     441     438       4     447     444       3     450     444       3     450
     447       4     456     453       3     459     453       3     459     456
       4     465     462       3     468     462       3     468     465       4
     474     471       3     477     471       3     477     474       4     483
     480       3     486     480       3     486     483       4     492     489
       3     495     489       3     495     492       4     501     498       3
     504     498       3     504     501       4     510     507       3     513
     507       3     513     510       4     519     516       3     522     516
       3     522     519       4     528     525       3     531     525       3
     531     528       4     537     534       3     540     534       3     540
     537       4     546     543       3     549     543       3     549     546
       4     555     552       3     558     552       3     558     555       4
     564     561       3     567     561       3     567     564       4     573
     570       3     576     570       3     576     573       4     582     579
       3     585     579       3     585     582       4     591     588       3
     594     588       3     594     591       4     600     597       3     603
     597       3     603     600       4     609     606       3     612     606
       3     612     609       4     618     615       3     621     615       3
     621     618       4     627     624       3     630     624       3     630
     627       4     636     633       3     639     633       3     639     636
       4     645     642       3     648     642       3     648     645       4
     654     651       3     657     651       3     657     654       4     663
     660       3     666     660       3     666     663       4     672     669
       3     675     669       3     675     672       4     681     678       3
     684     678       3     684     681       4     690     687       3     693
     687       3     693     690       4     699     696       3     702     696
       3     702     699       4     708     705       3     711     705       3
     711     708       4     717     714       3     720     714       3     720
     717       4     726     723       3     729     723       3     729     726
       4     735     732       3     738     732       3     738     735       4
     744     741       3     747     741       3     747     744       4     753
     750       3     756     750       3     756     753       4     762     759
       3     765     759       3     765     762       4     771     768       3
     774     768       3     774     771       4     780     777       3     783
     777       3     783     780       4     789     786       3     792     786
       3     792     789       4     798     795       3     801     795       3
     801     798       4     807     804       3     810     804       3     810
     807       4     816     813       3     819     813       3     819     816
       4     825     822       3     828     822       3     828     825       4
     834     831       3     837     831       3     837     834       4     843
     840       3     846     840       3     846     843       4     852     849
       3     855     849       3     855     852       4     861     858       3
     864     858       3     864     861       4     870     867       3     873
     867       3     873     870       4     879     876       3     882     876
       3     882     879       4     888     885       3     891     885       3
     891     888       4     897     894       3     900     894       3     900
     897       4     906     903       3     909     903       3     909     906
       4     915     912       3     918     912       3     918     915       4
     924     921       3     927     921       3     927     924       4     933
     930       3     936     930       3     936     933       4     942     939
       3     945     939       3     945     942       4     951     948       3
     954     948       3     954     951       4     960     957       3     963
     957       3     963     960       4     969     966       3     972     966
       3     972     969       4     978     975       3     981     975       3
     981     978       4     987     984       3     990     984       3     990
     987       4     996     993       3     999     993       3     999     996
       4    1005    1002       3    1008    1002       3    1008    1005       4
    1014    1011       3    1017    1011       3    1017    1014       4    1023
    1020       3    1026    1020       3    1026    1023       4    1032    1029
       3    1035    1029       3    1035    1032       4    1041    1038       3
    1044    1038       3    1044    1041       4    1050    1047       3    1053
    1047       3    1053    1050       4    1059    1056       3    1062    1056
       3    1062    1059       4    1068    1065       3    1071    1065       3
    1071    1068       4    1077    1074       3    1080    1074       3    1080
    1077       4    1086    1083       3    1089    1083       3    1089    1086
       4    1095    1092       3    1098    1092       3    1098    1095       4
    1104    1101       3    1107    1101       3    1107    1104       4    1113
    1110       3    1116    1110       3    1116    1113       4    1122    1119
       3    1125    1119       3    1125    1122       4    1131    1128       3
    1134    1128       3    1134    1131       4    1140    1137       3    1143
    1137       3    1143    1140       4    1149    1146       3    1152    1146
       3    1152    1149       4    1158    1155       3    1161    1155       3
    1161    1158       4    1167    1164       3    1170    1164       3    1170
    1167       4    1176    1173       3    1179    1173       3    1179    1176
       4    1185    1182       3    1188    1182       3    1188    1185       4
    1194    1191       3    1197    1191       3    1197    1194       4    1203
    1200       3    1206    1200       3    1206    1203       4    1212    1209
       3    1215    1209       3    1215    1212       4    1221    1218       3
    1224    1218       3    1224    1221       4    1230    1227       3    1233
    1227       3    1233    1230       4    1239    1236       3    1242    1236
       3    1242    1239       4    1248    1245       3    1251    1245       3
    1251    1248       4    1257    1254       3    1260    1254       3    1260
    1257       4    1266    1263       3    1269    1263       3    1269    1266
       4    1275    1272       3    1278    1272       3    1278    1275       4
    1284    1281       3    1287    1281       3    1287    1284       4    1293
    1290       3    1296    1290       3    1296    1293       4    1302    1299
       3    1305    1299       3    1305    1302       4    1311    1308       3
    1314    1308       3    1314    1311       4    1320    1317       3    1323
    1317       3    1323    1320       4    1329    1326       3    1332    1326
       3    1332    1329       4    1338    1335       3    1341    1335       3
    1341    1338       4    1347    1344       3    1350    1344       3    1350
    1347       4    1356    1353       3    1359    1353       3    1359    1356
       4    1365    1362       3    1368    1362       3    1368    1365       4
    1374    1371       3    1377    1371       3    1377    1374       4    1383
    1380       3    1386    1380       3    1386    1383       4    1392    1389
       3    1395    1389       3    1395    1392       4    1401    1398       3
    1404    1398       3    1404    1401       4    1410    1407       3    1413
    1407       3    1413    1410       4    1419    1416       3    1422    1416
       3    1422    1419       4    1428    1425       3    1431    1425       3
    1431    1428       4    1437    1434       3    1440    1434       3    1440
    1437       4    1446    1443       3    1449    1443       3    1449    1446
       4    1455    1452       3    1458    1452       3    1458    1455       4
    1464    1461       3    1467    1461       3    1467    1464       4    1473
    1470       3    1476    1470       3    1476    1473       4    1482    1479
       3    1485    1479       3    1485    1482       4    1491    1488       3
    1494    1488       3    1494    1491       4    1500    1497       3    1503
    1497       3    1503    1500       4    1509    1506       3    1512    1506
       3    1512    1509       4    1518    1515       3    1521    1515       3
    1521    1518       4    1527    1524       3    1530    1524       3    1530
    1527       4    1536    1533       3    1539    1533       3    1539    1536
       4    1545    1542       3    1548    1542       3    1548    1545       4
    1554    1551       3    1557    1551       3    1557    1554       4    1563
    1560       3    1566    1560       3    1566    1563       4    1572    1569
       3    1575    1569       3    1575    1572       4    1581    1578       3
    1584    1578       3    1584    1581       4    1590    1587       3    1593
    1587       3    1593    1590       4    1599    1596       3    1602    1596
       3    1602    1599       4    1608    1605       3    1611    1605       3
    1611    1608       4    1617    1614       3    1620    1614       3    1620
    1617       4    1626    1623       3    1629    1623       3    1629    1626
       4    1635    1632       3    1638    1632       3    1638    1635       4
    1644    1641       3    1647    1641       3    1647    1644       4    1653
    1650       3    1656    1650       3    1656    1653       4    1662    1659
       3    1665    1659       3    1665    1662       4    1671    1668       3
    1674    1668       3    1674    1671       4    1680    1677       3    1683
    1677       3    1683    1680       4    1689    1686       3    1692    1686
       3    1692    1689       4    1698    1695       3    1701    1695       3
    1701    1698       4    1707    1704       3    1710    1704       3    1710
    1707       4    1716    1713       3    1719    1713       3    1719    1716
       4    1725    1722       3    1728    1722       3    1728    1725       4
    1734    1731       3    1737    1731       3    1737    1734       4    1743
    1740       3    1746    1740       3    1746    1743       4    1752    1749
       3    1755    1749       3    1755    1752       4    1761    1758       3
    1764    1758       3    1764    1761       4    1770    1767       3    1773
    1767       3    1773    1770       4    1779    1776       3    1782    1776
       3    1782    1779       4    1788    1785       3    1791    1785       3
    1791    1788       4    1797    1794       3    1800    1794       3    1800
    1797       4    1806    1803       3    1809    1803       3    1809    1806
       4    1815    1812       3    1818    1812       3    1818    1815       4
    1824    1821       3    1827    1821       3    1827    1824       4    1833
    1830       3    1836    1830       3    1836    1833       4    1842    1839
       3    1845    1839       3    1845    1842       4    1851    1848       3
    1854    1848       3    1854    1851       4    1860    1857       3    1863
    1857       3    1863    1860       4    1869    1866       3    1872    1866
       3    1872    1869       4    1878    1875       3    1881    1875       3
    1881    1878       4    1887    1884       3    1890    1884       3    1890
    1887       4    1896    1893       3    1899    1893       3    1899    1896
       4    1905    1902       3    1908    1902       3    1908    1905       4
    1914    1911       3    1917    1911       3    1917    1914       4    1923
    1920       3    1926    1920       3    1926    1923       4    1932    1929
       3    1935    1929       3    1935    1932       4    1941    1938       3
    1944    1938       3    1944    1941       4    1950    1947       3    1953
    1947       3    1953    1950       4    1959    1956       3    1962    1956
       3    1962    1959       4    1968    1965       3    1971    1965       3
    1971    1968       4    1977    1974       3    1980    1974       3    1980
    1977       4    1986    1983       3    1989    1983       3    1989    1986
       4    1995    1992       3    1998    1992       3    1998    1995       4
    2004    2001       3    2007    2001       3    2007    2004       4    2013
    2010       3    2016    2010       3    2016    2013       4    2022    2019
       3    2025    2019       3    2025    2022       4    2031    2028       3
    2034    2028       3    2034    2031       4    2040    2037       3    2043
    2037       3    2043    2040       4    2049    2046       3    2052    2046
       3    2052    2049       4    2058    2055       3    2061    2055       3
    2061    2058       4    2067    2064       3    2070    2064       3    2070
    2067       4    2076    2073       3    2079    2073       3    2079    2076
       4    2085    2082       3    2088    2082       3    2088    2085       4
    2094    2091       3    2097    2091       3    2097    2094       4    2103
    2100       3    2106    2100       3    2106    2103       4    2112    2109
       3    2115    2109       3    2115    2112       4    2121    2118       3
    2124    2118       3    2124    2121       4    2130    2127       3    2133
    2127       3    2133    2130       4    2139    2136       3    2142    2136
       3    2142    2139       4    2148    2145       3    2151    2145       3
    2151    2148       4    2157    2154       3    2160    2154       3    2160
    2157       4    2166    2163       3    2169    2163       3    2169    2166
       4    2175    2172       3    2178    2172       3    2178    2175       4
    2184    2181       3    2187    2181       3    2187    2184       4    2193
    2190       3    2196    2190       3    2196    2193       4    2202    2199
       3    2205    2199       3    2205    2202       4    2211    2208       3
    2214    2208       3    2214    2211       4    2220    2217       3    2223
    2217       3    2223    2220       4    2229    2226       3    2232    2226
       3    2232    2229       4    2238    2235       3    2241    2235       3
    2241    2238       4    2247    2244       3    2250    2244       3    2250
    2247       4    2256    2253       3    2259    2253       3    2259    2256
       4    2265    2262       3    2268    2262       3    2268    2265       4
    2274    2271       3    2277    2271       3    2277    2274       4    2283
    2280       3    2286    2280       3    2286    2283       4    2292    2289
       3    2295    2289       3    2295    2292       4    2301    2298       3
    2304    2298       3    2304    2301       4    2310    2307       3    2313
    2307       3    2313    2310       4    2319    2316       3    2322    2316
       3    2322    2319       4    2328    2325       3    2331    2325       3
    2331    2328       4    2337    2334       3    2340    2334       3    2340
    2337       4    2346    2343       3    2349    2343       3    2349    2346
       4    2355    2352       3    2358    2352       3    2358    2355       4
    2364    2361       3    2367    2361       3    2367    2364       4    2373
    2370       3    2376    2370       3    2376    2373       4    2382    2379
       3    2385    2379       3    2385    2382       4    2391    2388       3
    2394    2388       3    2394    2391       4    2400    2397       3    2403
    2397       3    2403    2400       4    2409    2406       3    2412    2406
       3    2412    2409       4    2418    2415       3    2421    2415       3
    2421    2418       4    2427    2424       3    2430    2424       3    2430
    2427       4    2436    2433       3    2439    2433       3    2439    2436
       4    2445    2442       3    2448    2442       3    2448    2445       4
    2454    2451       3    2457    2451       3    2457    2454       4    2463
    2460       3    2466    2460       3    2466    2463       4
%FLAG BONDS_WITHOUT_HYDROGEN                                                    
%FORMAT(10I8)                                                                   
       0       3       1       0       6       1       3       9       2       3
      12       2       6      15       2       6      18       2
%FLAG ANGLES_INC_HYDROGEN                                                       
%FORMAT(10I8)                                                                   

%FLAG ANGLES_WITHOUT_HYDROGEN                                                   
%FORMAT(10I8)                                                                   
       0       3       9       1       0       3      12       1       0       6
      15       1       0       6      18       1       3       0       6       2
       9       3      12       3      15       6      18       3
%FLAG DIHEDRALS_INC_HYDROGEN                                                    
%FORMAT(10I8)                                                                   

%FLAG DIHEDRALS_WITHOUT_HYDROGEN                                                
%FORMAT(10I8)                                                                   
       3       0       6      15       1       3       0       6      18       1
       6       0       3       9       1       6       0       3      12       1
       0       3     -12      -9       2       0       6     -18     -15       2
%FLAG EXCLUDED_ATOMS_LIST                                                       
%FORMAT(10I8)                                                                   
       2       3       4       5       6       7       3       4       5       6
       7       4       5       6       7       5       0       7       0       9
      10      10       0      12      13      13       0      15      16      16
       0      18      19      19       0      21      22      22       0      24
      25      25       0      27      28      28       0      30      31      31
       0      33      34      34       0      36      37      37       0      39
      40      40       0      42      43      43       0      45      46      46
       0      48      49      49       0      51      52      52       0      54
      55      55       0      57      58      58       0      60      61      61
       0      63      64      64       0      66      67      67       0      69
      70      70       0      72      73      73       0      75      76      76
       0      78      79      79       0      81      82      82       0      84
      85      85       0      87      88      88       0      90      91      91
       0      93      94      94       0      96      97      97       0      99
     100     100       0     102     103     103       0     105     106     106
       0     108     109     109       0     111     112     112       0     114
     115     115       0     117     118     118       0     120     121     121
       0     123     124     124       0     126     127     127       0     129
     130     130       0     132     133     133       0     135     136     136
       0     138     139     139       0     141     142     142       0     144
     145     145       0     147     148     148       0     150     151     151
       0     153     154     154       0     156     157     157       0     159
     160     160       0     162     163     163       0     165     166     166
       0     168     169     169       0     171     172     172       0     174
     175     175       0     177     178     178       0     180     181     181
       0     183     184     184       0     186     187     187       0     189
     190     190       0     192     193     193       0     195     196     196
       0     198     199     199       0     201     202     202       0     204
     205     205       0     207     208     208       0     210     211     211
       0     213     214     214       0     216     217     217       0     219
     220     220       0     222     223     223       0     225     226     226
       0     228     229     229       0     231     232     232       0     234
     235     235       0     237     238     238       0     240     241     241
       0     243     244     244       0     246     247     247       0     249
     250     250       0     252     253     253       0     255     256     256
       0     258     259     259       0     261     262     262       0     264
     265     265       0     267     268     268       0     270     271     271
       0     273     274     274       0     276     277     277       0     279
     280     280       0     282     283     283       0     285     286     286
       0     288     289     289       0     291     292     292       0     294
     295     295       0     297     298     298       0     300     301     301
       0     303     304     304       0     306     307     307       0     309
     310     310       0     312     313     313       0     315     316     316
       0     318     319     319       0     321     322     322       0     324
     325     325       0     327     328     328       0     330     331     331
       0     333     334     334       0     336     337     337       0     339
     340     340       0     342     343     343       0     345     346     346
       0     348     349     349       0     351     352     352       0     354
     355     355       0     357     358     358       0     360     361     361
       0     363     364     364       0     366     367     367       0     369
     370     370       0     372     373     373       0     375     376     376
       0     378     379     379       0     381     382     382       0     384
     385     385       0     387     388     388       0     390     391     391
       0     393     394     394       0     396     397     397       0     399
     400     400       0     402     403     403       0     405     406     406
       0     408     409     409       0     411     412     412       0     414
     415     415       0     417     418     418       0     420     421     421
       0     423     424     424       0     426     427     427       0     429
     430     430       0     432     433     433       0     435     436     436
       0     438     439     439       0     441     442     442       0     444
     445     445       0     447     448     448       0     450     451     451
       0     453     454     454       0     456     457     457       0     459
     460     460       0     462     463     463       0     465     466     466
       0     468     469     469       0     471     472     472       0     474
     475     475       0     477     478     478       0     480     481     481
       0     483     484     484       0     486     487     487       0     489
     490     490       0     492     493     493       0     495     496     496
       0     498     499     499       0     501     502     502       0     504
     505     505       0     507     508     508       0     510     511     511
       0     513     514     514       0     516     517     517       0     519
     520     520       0     522     523     523       0     525     526     526
       0     528     529     529       0     531     532     532       0     534
     535     535       0     537     538     538       0     540     541     541
       0     543     544     544       0     546     547     547       0     549
     550     550       0     552     553     553       0     555     556     556
       0     558     559     559       0     561     562     562       0     564
     565     565       0     567     568     568       0     570     571     571
       0     573     574     574       0     576     577     577       0     579
     580     580       0     582     583     583       0     585     586     586
       0     588     589     589       0     591     592     592       0     594
     595     595       0     597     598     598       0     600     601     601
       0     603     604     604       0     606     607     607       0     609
     610     610       0     612     613     613       0     615     616     616
       0     618     619     619       0     621     622     622       0     624
     625     625       0     627     628     628       0     630     631     631
       0     633     634     634       0     636     637     637       0     639
     640     640       0     642     643     643       0     645     646     646
       0     648     649     649       0     651     652     652       0     654
     655     655       0     657     658     658       0     660     661     661
       0     663     664     664       0     666     667     667       0     669
     670     670       0     672     673     673       0     675     676     676
       0     678     679     679       0     681     682     682       0     684
     685     685       0     687     688     688       0     690     691     691
       0     693     694     694       0     696     697     697       0     699
     700     700       0     702     703     703       0     705     706     706
       0     708     709     709       0     711     712     712       0     714
     715     715       0     717     718     718       0     720     721     721
       0     723     724     724       0     726     727     727       0     729
     730     730       0     732     733     733       0     735     736     736
       0     738     739     739       0     741     742     742       0     744
     745     745       0     747     748     748       0     750     751     751
       0     753     754     754       0     756     757     757       0     759
     760     760       0     762     763     763       0     765     766     766
       0     768     769     769       0     771     772     772       0     774
     775     775       0     777     778     778       0     780     781     781
       0     783     784     784       0     786     787     787       0     789
     790     790       0     792     793     793       0     795     796     796
       0     798     799     799       0     801     802     802       0     804
     805     805       0     807     808     808       0     810     811     811
       0     813     814     814       0     816     817     817       0     819
     820     820       0     822     823     823       0
%FLAG HBOND_ACOEF                                                               
%FORMAT(5E16.8)                                                                 
  0.00000000E+00
%FLAG HBOND_BCOEF                                                               
%FORMAT(5E16.8)                                                                 
  0.00000000E+00
%FLAG HBCUT                                                                     
%FORMAT(5E16.8)                                                                 
  0.00000000E+00
%FLAG AMBER_ATOM_TYPE                                                           
%FORMAT(20a4)                                                                   
os  no  no  o   o   o   o   OW  HW  HW  OW  HW  HW  OW  HW  HW  OW  HW  HW  OW  
HW  HW  OW  HW  HW  OW  HW  HW  OW  HW  HW  OW  HW  HW  OW  HW  HW  OW  HW  HW  
OW  HW  HW  OW  HW  HW  OW  HW  HW  OW  HW  HW  OW  HW  HW  OW  HW  HW  OW  HW  
HW  OW  HW  HW  OW  HW  HW  OW  HW  HW  OW  HW  HW  OW  HW  HW  OW  HW  HW  OW  
HW  HW  OW  HW  HW  OW  HW  HW  OW  HW  HW  OW  HW  HW  OW  HW  HW  OW  HW  HW  
OW  HW  HW  OW  HW  HW  OW  HW  HW  OW  HW  HW  OW  HW  HW  OW  HW  HW  OW  HW  
HW  OW  HW  HW  OW  HW  HW  OW  HW  HW  OW  HW  HW  OW  HW  HW  OW  HW  HW  OW  
HW  HW  OW  HW  HW  OW  HW  HW  OW  HW  HW  OW  HW  HW  OW  HW  HW  OW  HW  HW  
OW  HW  HW  OW  HW  HW  OW  HW  HW  OW  HW  HW  OW  HW  HW  OW  HW  HW  OW  HW  
HW  OW  HW  HW  OW  HW  HW  OW  HW  HW  OW  HW  HW  OW  HW  HW  OW  HW  HW  OW  
HW  HW  OW  HW  HW  OW  HW  HW  OW  HW  HW  OW  HW  HW  OW  HW  HW  OW  HW  HW  
OW  HW  HW  OW  HW  HW  OW  HW  HW  OW  HW  HW  OW  HW  HW  OW  HW  HW  OW  HW  
HW  OW  HW  HW  OW  HW  HW  OW  HW  HW  OW  HW  HW  OW  HW  HW  OW  HW  HW  OW  
HW  HW  OW  HW  HW  OW  HW  HW  OW  HW  HW  OW  HW  HW  OW  HW  HW  OW  HW  HW  
OW  HW  HW  OW  HW  HW  OW  HW  HW  OW  HW  HW  OW  HW  HW  OW  HW  HW  OW  HW  
HW  OW  HW  HW  OW  HW  HW  OW  HW  HW  OW  HW  HW  OW  HW  HW  OW  HW  HW  OW  
HW  HW  OW  HW  HW  OW  HW  HW  OW  HW  HW  OW  HW  HW  OW  HW  HW  OW  HW  HW  
OW  HW  HW  OW  HW  HW  OW  HW  HW  OW  HW  HW  OW  HW  HW  OW  HW  HW  OW  HW  
HW  OW  HW  HW  OW  HW  HW  OW  HW  HW  OW  HW  HW  OW  HW  HW  OW  HW  HW  OW  
HW  HW  OW  HW  HW  OW  HW  HW  OW  HW  HW  OW  HW  HW  OW  HW  HW  OW  HW  HW  
OW  HW  HW  OW  HW  HW  OW  HW  HW  OW  HW  HW  OW  HW  HW  OW  HW  HW  OW  HW  
HW  OW  HW  HW  OW  HW  HW  OW  HW  HW  OW  HW  HW  OW  HW  HW  OW  HW  HW  OW  
HW  HW  OW  HW  HW  OW  HW  HW  OW  HW  HW  OW  HW  HW  OW  HW  HW  OW  HW  HW  
OW  HW  HW  OW  HW  HW  OW  HW  HW  OW  HW  HW  OW  HW  HW  OW  HW  HW  OW  HW  
HW  OW  HW  HW  OW  HW  HW  OW  HW  HW  OW  HW  HW  OW  HW  HW  OW  HW  HW  OW  
HW  HW  OW  HW  HW  OW  HW  HW  OW  HW  HW  OW  HW  HW  OW  HW  HW  OW  HW  HW  
OW  HW  HW  OW  HW  HW  OW  HW  HW  OW  HW  HW  OW  HW  HW  OW  HW  HW  OW  HW  
HW  OW  HW  HW  OW  HW  HW  OW  HW  HW  OW  HW  HW  OW  HW  HW  OW  HW  HW  OW  
HW  HW  OW  HW  HW  OW  HW  HW  OW  HW  HW  OW  HW  HW  OW  HW  HW  OW  HW  HW  
OW  HW  HW  OW  HW  HW  OW  HW  HW  OW  HW  HW  OW  HW  HW  OW  HW  HW  OW  HW  
HW  OW  HW  HW  OW  HW  HW  OW  HW  HW  OW  HW  HW  OW  HW  HW  OW  HW  HW  OW  
HW  HW  OW  HW  HW  OW  HW  HW  OW  HW  HW  OW  HW  HW  OW  HW  HW  OW  HW  HW  
OW  HW  HW  OW  HW  HW  OW  HW  HW  OW  HW  HW  OW  HW  HW  OW  HW  HW  OW  HW  
HW  OW  HW  HW  OW  HW  HW  OW  HW  HW  OW  HW  HW  OW  HW  HW  OW  HW  HW  OW  
HW  HW  OW  HW  HW  OW  HW  HW  OW  HW  HW  OW  HW  HW  OW  HW  HW  OW  HW  HW  
OW  HW  HW  OW  HW  HW  OW  HW  HW  OW  HW  HW  OW  HW  HW  OW  HW  HW  OW  HW  
HW  OW  HW  HW  OW  HW  HW  OW  HW  HW  OW  HW  HW  OW  HW  HW  OW  HW  HW  OW  
HW  HW  OW  HW  HW  OW  HW  HW  OW  HW  HW  OW  HW  HW  OW  HW  HW  OW  HW  HW  
OW  HW  HW  OW  HW  HW  OW  HW  HW  OW  HW  HW  OW  HW  HW  OW  HW  HW  OW  HW  
HW  OW  HW  HW  OW  HW  HW  OW  HW  HW  OW  HW  HW  OW  HW  HW  OW  HW  HW  OW  
HW  HW  OW  HW  HW  OW  HW  HW  OW  HW  HW  OW  HW  HW  OW  HW  HW  OW  HW  HW  
OW  HW  HW  
%FLAG TREE_CHAIN_CLASSIFICATION                                                 
%FORMAT(20a4)                                                                   
BLA BLA BLA BLA BLA BLA BLA BLA BLA BLA BLA BLA BLA BLA BLA BLA BLA BLA BLA BLA 
BLA BLA BLA BLA BLA BLA BLA BLA BLA BLA BLA BLA BLA BLA BLA BLA BLA BLA BLA BLA 
BLA BLA BLA BLA BLA BLA BLA BLA BLA BLA BLA BLA BLA BLA BLA BLA BLA BLA BLA BLA 
BLA BLA BLA BLA BLA BLA BLA BLA BLA BLA BLA BLA BLA BLA BLA BLA BLA BLA BLA BLA 
BLA BLA BLA BLA BLA BLA BLA BLA BLA BLA BLA BLA BLA BLA BLA BLA BLA BLA BLA BLA 
BLA BLA BLA BLA BLA BLA BLA BLA BLA BLA BLA BLA BLA BLA BLA BLA BLA BLA BLA BLA 
BLA BLA BLA BLA BLA BLA BLA BLA BLA BLA BLA BLA BLA BLA BLA BLA BLA BLA BLA BLA 
BLA BLA BLA BLA BLA BLA BLA BLA BLA BLA BLA BLA BLA BLA BLA BLA BLA BLA BLA BLA 
BLA BLA BLA BLA BLA BLA BLA BLA BLA BLA BLA BLA BLA BLA BLA BLA BLA BLA BLA BLA 
BLA BLA BLA BLA BLA BLA BLA BLA BLA BLA BLA BLA BLA BLA BLA BLA BLA BLA BLA BLA 
BLA BLA BLA BLA BLA BLA BLA BLA BLA BLA BLA BLA BLA BLA BLA BLA BLA BLA BLA BLA 
BLA BLA BLA BLA BLA BLA BLA BLA BLA BLA BLA BLA BLA BLA BLA BLA BLA BLA BLA BLA 
BLA BLA BLA BLA BLA BLA BLA BLA BLA BLA BLA BLA BLA BLA BLA BLA BLA BLA BLA BLA 
BLA BLA BLA BLA BLA BLA BLA BLA BLA BLA BLA BLA BLA BLA BLA BLA BLA BLA BLA BLA 
BLA BLA BLA BLA BLA BLA BLA BLA BLA BLA BLA BLA BLA BLA BLA BLA BLA BLA BLA BLA 
BLA BLA BLA BLA BLA BLA BLA BLA BLA BLA BLA BLA BLA BLA BLA BLA BLA BLA BLA BLA 
BLA BLA BLA BLA BLA BLA BLA BLA BLA BLA BLA BLA BLA BLA BLA BLA BLA BLA BLA BLA 
BLA BLA BLA BLA BLA BLA BLA BLA BLA BLA BLA BLA BLA BLA BLA BLA BLA BLA BLA BLA 
BLA BLA BLA BLA BLA BLA BLA BLA BLA BLA BLA BLA BLA BLA BLA BLA BLA BLA BLA BLA 
BLA BLA BLA BLA BLA BLA BLA BLA BLA BLA BLA BLA BLA BLA BLA BLA BLA BLA BLA BLA 
BLA BLA BLA BLA BLA BLA BLA BLA BLA BLA BLA BLA BLA BLA BLA BLA BLA BLA BLA BLA 
BLA BLA BLA BLA BLA BLA BLA BLA BLA BLA BLA BLA BLA BLA BLA BLA BLA BLA BLA BLA 
BLA BLA BLA BLA BLA BLA BLA BLA BLA BLA BLA BLA BLA BLA BLA BLA BLA BLA BLA BLA 
BLA BLA BLA BLA BLA BLA BLA BLA BLA BLA BLA BLA BLA BLA BLA BLA BLA BLA BLA BLA 
BLA BLA BLA BLA BLA BLA BLA BLA BLA BLA BLA BLA BLA BLA BLA BLA BLA BLA BLA BLA 
BLA BLA BLA BLA BLA BLA BLA BLA BLA BLA BLA BLA BLA BLA BLA BLA BLA BLA BLA BLA 
BLA BLA BLA BLA BLA BLA BLA BLA BLA BLA BLA BLA BLA BLA BLA BLA BLA BLA BLA BLA 
BLA BLA BLA BLA BLA BLA BLA BLA BLA BLA BLA BLA BLA BLA BLA BLA BLA BLA BLA BLA 
BLA BLA BLA BLA BLA BLA BLA BLA BLA BLA BLA BLA BLA BLA BLA BLA BLA BLA BLA BLA 
BLA BLA BLA BLA BLA BLA BLA BLA BLA BLA BLA BLA BLA BLA BLA BLA BLA BLA BLA BLA 
BLA BLA BLA BLA BLA BLA BLA BLA BLA BLA BLA BLA BLA BLA BLA BLA BLA BLA BLA BLA 
BLA BLA BLA BLA BLA BLA BLA BLA BLA BLA BLA BLA BLA BLA BLA BLA BLA BLA BLA BLA 
BLA BLA BLA BLA BLA BLA BLA BLA BLA BLA BLA BLA BLA BLA BLA BLA BLA BLA BLA BLA 
BLA BLA BLA BLA BLA BLA BLA BLA BLA BLA BLA BLA BLA BLA BLA BLA BLA BLA BLA BLA 
BLA BLA BLA BLA BLA BLA BLA BLA BLA BLA BLA BLA BLA BLA BLA BLA BLA BLA BLA BLA 
BLA BLA BLA BLA BLA BLA BLA BLA BLA BLA BLA BLA BLA BLA BLA BLA BLA BLA BLA BLA 
BLA BLA BLA BLA BLA BLA BLA BLA BLA BLA BLA BLA BLA BLA BLA BLA BLA BLA BLA BLA 
BLA BLA BLA BLA BLA BLA BLA BLA BLA BLA BLA BLA BLA BLA BLA BLA BLA BLA BLA BLA 
BLA BLA BLA BLA BLA BLA BLA BLA BLA BLA BLA BLA BLA BLA BLA BLA BLA BLA BLA BLA 
BLA BLA BLA BLA BLA BLA BLA BLA BLA BLA BLA BLA BLA BLA BLA BLA BLA BLA BLA BLA 
BLA BLA BLA BLA BLA BLA BLA BLA BLA BLA BLA BLA BLA BLA BLA BLA BLA BLA BLA BLA 
BLA BLA BLA 
%FLAG JOIN_ARRAY                                                                
%FORMAT(10I8)                                                                   
       0       0       0       0       0       0       0       0       0       0
       0       0       0       0       0       0       0       0       0       0
       0       0       0       0       0       0       0       0       0       0
       0       0       0       0       0       0       0       0       0       0
       0       0       0       0       0       0       0       0       0       0
       0       0       0       0       0       0       0       0       0       0
       0       0       0       0       0       0       0       0       0       0
       0       0       0       0       0       0       0       0       0       0
       0       0       0       0       0       0       0       0       0       0
       0       0       0       0       0       0       0       0       0       0
       0       0       0       0       0       0       0       0       0       0
       0       0       0       0       0       0       0       0       0       0
       0       0       0       0       0       0       0       0       0       0
       0       0       0       0       0       0       0       0       0       0
       0       0       0       0       0       0       0       0       0       0
       0       0       0       0       0       0       0       0       0       0
       0       0       0       0       0       0       0       0       0       0
       0       0       0       0       0       0       0       0       0       0
       0       0       0       0       0       0       0       0       0       0
       0       0       0       0       0       0       0       0       0       0
       0       0       0       0       0       0       0       0       0       0
       0       0       0       0       0       0       0       0       0       0
       0       0       0       0       0       0       0       0       0       0
       0       0       0       0       0       0       0       0       0       0
       0       0       0       0       0       0       0       0       0       0
       0       0       0       0       0       0       0       0       0       0
       0       0       0       0       0       0       0       0       0       0
       0       0       0       0       0       0       0       0       0       0
       0       0       0       0       0       0       0       0       0       0
       0       0       0       0       0       0       0       0       0       0
       0       0       0       0       0       0       0       0       0       0
       0       0       0       0       0       0       0       0       0       0
       0       0       0       0       0       0       0       0       0       0
       0       0       0       0       0       0       0       0       0       0
       0       0       0       0       0       0       0       0       0       0
       0       0       0       0       0       0       0       0       0       0
       0       0       0       0       0       0       0       0       0       0
       0       0       0       0       0       0       0       0       0       0
       0       0       0       0       0       0       0       0       0       0
       0       0       0       0       0       0       0       0       0       0
       0       0       0       0       0       0       0       0       0       0
       0       0       0       0       0       0       0       0       0       0
       0       0       0       0       0       0       0       0       0       0
       0       0       0       0       0       0       0       0       0       0
       0       0       0       0       0       0       0       0       0       0
       0       0       0       0       0       0       0       0       0       0
       0       0       0       0       0       0       0       0       0       0
       0       0       0       0       0       0       0       0       0       0
       0       0       0       0       0       0       0       0       0       0
       0       0       0       0       0       0       0       0       0       0
       0       0       0       0       0       0       0       0       0       0
       0       0       0       0       0       0       0       0       0       0
       0       0       0       0       0       0       0       0       0       0
       0       0       0       0       0       0       0       0       0       0
       0       0       0       0       0       0       0       0       0       0
       0       0       0       0       0       0       0       0       0       0
       0       0       0       0       0       0       0       0       0       0
       0       0       0       0       0       0       0       0       0       0
       0       0       0       0       0       0       0       0       0       0
       0       0       0       0       0       0       0       0       0       0
       0       0       0       0       0       0       0       0       0       0
       0       0       0       0       0       0       0       0       0       0
       0       0       0       0       0       0       0       0       0       0
       0       0       0       0       0       0       0       0       0       0
       0       0       0       0       0       0       0       0       0       0
       0       0       0       0       0       0       0       0       0       0
       0       0       0       0       0       0       0       0       0       0
       0       0       0       0       0       0       0       0       0       0
       0       0       0       0       0       0       0       0       0       0
       0       0       0       0       0       0       0       0       0       0
       0       0       0       0       0       0       0       0       0       0
       0       0       0       0       0       0       0       0       0       0
       0       0       0       0       0       0       0       0       0       0
       0       0       0       0       0       0       0       0       0       0
       0       0       0       0       0       0       0       0       0       0
       0       0       0       0       0       0       0       0       0       0
       0       0       0       0       0       0       0       0       0       0
       0       0       0       0       0       0       0       0       0       0
       0       0       0       0       0       0       0       0       0       0
       0       0       0       0       0       0       0       0       0       0
       0       0       0       0       0       0       0       0       0       0
       0       0       0       0       0       0       0       0       0       0
       0       0       0
%FLAG IROTAT                                                                    
%FORMAT(10I8)                                                                   
       0       0       0       0       0       0       0       0       0       0
       0       0       0       0       0       0       0       0       0       0
       0       0       0       0       0       0       0       0       0       0
       0       0       0       0       0       0       0       0       0       0
       0       0       0       0       0       0       0       0       0       0
       0       0       0       0       0       0       0       0       0       0
       0       0       0       0       0       0       0       0       0       0
       0       0       0       0       0       0       0       0       0       0
       0       0       0       0       0       0       0       0       0       0
       0       0       0       0       0       0       0       0       0       0
       0       0       0       0       0       0       0       0       0       0
       0       0       0       0       0       0       0       0       0       0
       0       0       0       0       0       0       0       0       0       0
       0       0       0       0       0       0       0       0       0       0
       0       0       0       0       0       0       0       0       0       0
       0       0       0       0       0       0       0       0       0       0
       0       0       0       0       0       0       0       0       0       0
       0       0       0       0       0       0       0       0       0       0
       0       0       0       0       0       0       0       0       0       0
       0       0       0       0       0       0       0       0       0       0
       0       0       0       0       0       0       0       0       0       0
       0       0       0       0       0       0       0       0       0       0
       0       0       0       0       0       0       0       0       0       0
       0       0       0       0       0       0       0       0       0       0
       0       0       0       0       0       0       0       0       0       0
       0       0       0       0       0       0       0       0       0       0
       0       0       0       0       0       0       0       0       0       0
       0       0       0       0       0       0       0       0       0       0
       0       0       0       0       0       0       0       0       0       0
       0       0       0       0       0       0       0       0       0       0
       0       0       0       0       0       0       0       0       0       0
       0       0       0       0       0       0       0       0       0       0
       0       0       0       0       0       0       0       0       0       0
       0       0       0       0       0       0       0       0       0       0
       0       0       0       0       0       0       0       0       0       0
       0       0       0       0       0       0       0       0       0       0
       0       0       0       0       0       0       0       0       0       0
       0       0       0       0       0       0       0       0       0       0
       0       0       0       0       0       0       0       0       0       0
       0       0       0       0       0       0       0       0       0       0
       0       0       0       0       0       0       0       0       0       0
       0       0       0       0       0       0       0       0       0       0
       0       0       0       0       0       0       0       0       0       0
       0       0       0       0       0       0       0       0       0       0
       0       0       0       0       0       0       0       0       0       0
       0       0       0       0       0       0       0       0       0       0
       0       0       0       0       0       0       0       0       0       0
       0       0       0       0       0       0       0       0       0       0
       0       0       0       0       0       0       0       0       0       0
       0       0       0       0       0       0       0       0       0       0
       0       0       0       0       0       0       0       0       0       0
       0       0       0       0       0       0       0       0       0       0
       0       0       0       0       0       0       0       0       0       0
       0       0       0       0       0       0       0       0       0       0
       0       0       0       0       0       0       0       0       0       0
       0       0       0       0       0       0       0       0       0       0
       0       0       0       0       0       0       0       0       0       0
       0       0       0       0       0       0       0       0       0       0
       0       0       0       0       0       0       0       0       0       0
       0       0       0       0       0       0       0       0       0       0
       0       0       0       0       0       0       0       0       0       0
       0       0       0       0       0       0       0       0       0       0
       0       0       0       0       0       0       0       0       0       0
       0       0       0       0       0       0       0       0       0       0
       0       0       0       0       0       0       0       0       0       0
       0       0       0       0       0       0       0       0       0       0
       0       0       0       0       0       0       0       0       0       0
       0       0       0       0       0       0       0       0       0       0
       0       0       0       0       0       0       0       0       0       0
       0       0       0       0       0       0       0       0       0       0
       0       0       0       0       0       0       0       0       0       0
       0       0       0       0       0       0       0       0       0       0
       0       0       0       0       0       0       0       0       0       0
       0       0       0       0       0       0       0       0       0       0
       0       0       0       0       0       0       0       0       0       0
       0       0       0       0       0       0       0       0       0       0
       0       0       0       0       0       0       0       0       0       0
       0       0       0       0       0       0       0       0       0       0
       0       0       0       0       0       0       0       0       0       0
       0       0       0       0       0       0       0       0       0       0
       0       0       0       0       0       0       0       0       0       0
       0       0       0       0       0       0       0       0       0       0
       0       0       0
%FLAG SOLVENT_POINTERS                                                          
%FORMAT(3I8)                                                                    
       1     273       2
%FLAG ATOMS_PER_MOLECULE                                                        
%FORMAT(10I8)                                                                   
       7       3       3       3       3       3       3       3       3       3
       3       3       3       3       3       3       3       3       3       3
       3       3       3       3       3       3       3       3       3       3
       3       3       3       3       3       3       3       3       3       3
       3       3       3       3       3       3       3       3       3       3
       3       3       3       3       3       3       3       3       3       3
       3       3       3       3       3       3       3       3       3       3
       3       3       3       3       3       3       3       3       3       3
       3       3       3       3       3       3       3       3       3       3
       3       3       3       3       3       3       3       3       3       3
       3       3       3       3       3       3       3       3       3       3
       3       3       3       3       3       3       3       3       3       3
       3       3       3       3       3       3       3       3       3       3
       3       3       3       3       3       3       3       3       3       3
       3       3       3       3       3       3       3       3       3       3
       3       3       3       3       3       3       3       3       3       3
       3       3       3       3       3       3       3       3       3       3
       3       3       3       3       3       3       3       3       3       3
       3       3       3       3       3       3       3       3       3       3
       3       3       3       3       3       3       3       3       3       3
       3       3       3       3       3       3       3       3       3       3
       3       3       3       3       3       3       3       3       3       3
       3       3       3       3       3       3       3       3       3       3
       3       3       3       3       3       3       3       3       3       3
       3       3       3       3       3       3       3       3       3       3
       3       3       3       3       3       3       3       3       3       3
       3       3       3       3       3       3       3       3       3       3
       3       3       3
%FLAG BOX_DIMENSIONS                                                            
%FORMAT(5E16.8)                                                                 
  9.00000000E+01  2.27709510E+01  2.63082240E+01  2.44477990E+01
%FLAG RADIUS_SET                                                                
%FORMAT(1a80)                                                                   
modified Bondi radii (mbondi)                                                   
%FLAG RADII                                                                     
%FORMAT(5E16.8)                                                                 
  1.50000000E+00  1.55000000E+00  1.55000000E+00  1.50000000E+00  1.50000000E+00
  1.50000000E+00  1.50000000E+00  1.50000000E+00  8.00000000E-01  8.00000000E-01
  1.50000000E+00  8.00000000E-01  8.00000000E-01  1.50000000E+00  8.00000000E-01
  8.00000000E-01  1.50000000E+00  8.00000000E-01  8.00000000E-01  1.50000000E+00
  8.00000000E-01  8.00000000E-01  1.50000000E+00  8.00000000E-01  8.00000000E-01
  1.50000000E+00  8.00000000E-01  8.00000000E-01  1.50000000E+00  8.00000000E-01
  8.00000000E-01  1.50000000E+00  8.00000000E-01  8.00000000E-01  1.50000000E+00
  8.00000000E-01  8.00000000E-01  1.50000000E+00  8.00000000E-01  8.00000000E-01
  1.50000000E+00  8.00000000E-01  8.00000000E-01  1.50000000E+00  8.00000000E-01
  8.00000000E-01  1.50000000E+00  8.00000000E-01  8.00000000E-01  1.50000000E+00
  8.00000000E-01  8.00000000E-01  1.50000000E+00  8.00000000E-01  8.00000000E-01
  1.50000000E+00  8.00000000E-01  8.00000000E-01  1.50000000E+00  8.00000000E-01
  8.00000000E-01  1.50000000E+00  8.00000000E-01  8.00000000E-01  1.50000000E+00
  8.00000000E-01  8.00000000E-01  1.50000000E+00  8.00000000E-01  8.00000000E-01
  1.50000000E+00  8.00000000E-01  8.00000000E-01  1.50000000E+00  8.00000000E-01
  8.00000000E-01  1.50000000E+00  8.00000000E-01  8.00000000E-01  1.50000000E+00
  8.00000000E-01  8.00000000E-01  1.50000000E+00  8.00000000E-01  8.00000000E-01
  1.50000000E+00  8.00000000E-01  8.00000000E-01  1.50000000E+00  8.00000000E-01
  8.00000000E-01  1.50000000E+00  8.00000000E-01  8.00000000E-01  1.50000000E+00
  8.00000000E-01  8.00000000E-01  1.50000000E+00  8.00000000E-01  8.00000000E-01
  1.50000000E+00  8.00000000E-01  8.00000000E-01  1.50000000E+00  8.00000000E-01
  8.00000000E-01  1.50000000E+00  8.00000000E-01  8.00000000E-01  1.50000000E+00
  8.00000000E-01  8.00000000E-01  1.50000000E+00  8.00000000E-01  8.00000000E-01
  1.50000000E+00  8.00000000E-01  8.00000000E-01  1.50000000E+00  8.00000000E-01
  8.00000000E-01  1.50000000E+00  8.00000000E-01  8.00000000E-01  1.50000000E+00
  8.00000000E-01  8.00000000E-01  1.50000000E+00  8.00000000E-01  8.00000000E-01
  1.50000000E+00  8.00000000E-01  8.00000000E-01  1.50000000E+00  8.00000000E-01
  8.00000000E-01  1.50000000E+00  8.00000000E-01  8.00000000E-01  1.50000000E+00
  8.00000000E-01  8.00000000E-01  1.50000000E+00  8.00000000E-01  8.00000000E-01
  1.50000000E+00  8.00000000E-01  8.00000000E-01  1.50000000E+00  8.00000000E-01
  8.00000000E-01  1.50000000E+00  8.00000000E-01  8.00000000E-01  1.50000000E+00
  8.00000000E-01  8.00000000E-01  1.50000000E+00  8.00000000E-01  8.00000000E-01
  1.50000000E+00  8.00000000E-01  8.00000000E-01  1.50000000E+00  8.00000000E-01
  8.00000000E-01  1.50000000E+00  8.00000000E-01  8.00000000E-01  1.50000000E+00
  8.00000000E-01  8.00000000E-01  1.50000000E+00  8.00000000E-01  8.00000000E-01
  1.50000000E+00  8.00000000E-01  8.00000000E-01  1.50000000E+00  8.00000000E-01
  8.00000000E-01  1.50000000E+00  8.00000000E-01  8.00000000E-01  1.50000000E+00
  8.00000000E-01  8.00000000E-01  1.50000000E+00  8.00000000E-01  8.00000000E-01
  1.50000000E+00  8.00000000E-01  8.00000000E-01  1.50000000E+00  8.00000000E-01
  8.00000000E-01  1.50000000E+00  8.00000000E-01  8.00000000E-01  1.50000000E+00
  8.00000000E-01  8.00000000E-01  1.50000000E+00  8.00000000E-01  8.00000000E-01
  1.50000000E+00  8.00000000E-01  8.00000000E-01  1.50000000E+00  8.00000000E-01
  8.00000000E-01  1.50000000E+00  8.00000000E-01  8.00000000E-01  1.50000000E+00
  8.00000000E-01  8.00000000E-01  1.50000000E+00  8.00000000E-01  8.00000000E-01
  1.50000000E+00  8.00000000E-01  8.00000000E-01  1.50000000E+00  8.00000000E-01
  8.00000000E-01  1.50000000E+00  8.00000000E-01  8.00000000E-01  1.50000000E+00
  8.00000000E-01  8.00000000E-01  1.50000000E+00  8.00000000E-01  8.00000000E-01
  1.50000000E+00  8.00000000E-01  8.00000000E-01  1.50000000E+00  8.00000000E-01
  8.00000000E-01  1.50000000E+00  8.00000000E-01  8.00000000E-01  1.50000000E+00
  8.00000000E-01  8.00000000E-01  1.50000000E+00  8.00000000E-01  8.00000000E-01
  1.50000000E+00  8.00000000E-01  8.00000000E-01  1.50000000E+00  8.00000000E-01
  8.00000000E-01  1.50000000E+00  8.00000000E-01  8.00000000E-01  1.50000000E+00
  8.00000000E-01  8.00000000E-01  1.50000000E+00  8.00000000E-01  8.00000000E-01
  1.50000000E+00  8.00000000E-01  8.00000000E-01  1.50000000E+00  8.00000000E-01
  8.00000000E-01  1.50000000E+00  8.00000000E-01  8.00000000E-01  1.50000000E+00
  8.00000000E-01  8.00000000E-01  1.50000000E+00  8.00000000E-01  8.00000000E-01
  1.50000000E+00  8.00000000E-01  8.00000000E-01  1.50000000E+00  8.00000000E-01
  8.00000000E-01  1.50000000E+00  8.00000000E-01  8.00000000E-01  1.50000000E+00
  8.00000000E-01  8.00000000E-01  1.50000000E+00  8.00000000E-01  8.00000000E-01
  1.50000000E+00  8.00000000E-01  8.00000000E-01  1.50000000E+00  8.00000000E-01
  8.00000000E-01  1.50000000E+00  8.00000000E-01  8.00000000E-01  1.50000000E+00
  8.00000000E-01  8.00000000E-01  1.50000000E+00  8.00000000E-01  8.00000000E-01
  1.50000000E+00  8.00000000E-01  8.00000000E-01  1.50000000E+00  8.00000000E-01
  8.00000000E-01  1.50000000E+00  8.00000000E-01  8.00000000E-01  1.50000000E+00
  8.00000000E-01  8.00000000E-01  1.50000000E+00  8.00000000E-01  8.00000000E-01
  1.50000000E+00  8.00000000E-01  8.00000000E-01  1.50000000E+00  8.00000000E-01
  8.00000000E-01  1.50000000E+00  8.00000000E-01  8.00000000E-01  1.50000000E+00
  8.00000000E-01  8.00000000E-01  1.50000000E+00  8.00000000E-01  8.00000000E-01
  1.50000000E+00  8.00000000E-01  8.00000000E-01  1.50000000E+00  8.00000000E-01
  8.00000000E-01  1.50000000E+00  8.00000000E-01  8.00000000E-01  1.50000000E+00
  8.00000000E-01  8.00000000E-01  1.50000000E+00  8.00000000E-01  8.00000000E-01
  1.50000000E+00  8.00000000E-01  8.00000000E-01  1.50000000E+00  8.00000000E-01
  8.00000000E-01  1.50000000E+00  8.00000000E-01  8.00000000E-01  1.50000000E+00
  8.00000000E-01  8.00000000E-01  1.50000000E+00  8.00000000E-01  8.00000000E-01
  1.50000000E+00  8.00000000E-01  8.00000000E-01  1.50000000E+00  8.00000000E-01
  8.00000000E-01  1.50000000E+00  8.00000000E-01  8.00000000E-01  1.50000000E+00
  8.00000000E-01  8.00000000E-01  1.50000000E+00  8.00000000E-01  8.00000000E-01
  1.50000000E+00  8.00000000E-01  8.00000000E-01  1.50000000E+00  8.00000000E-01
  8.00000000E-01  1.50000000E+00  8.00000000E-01  8.00000000E-01  1.50000000E+00
  8.00000000E-01  8.00000000E-01  1.50000000E+00  8.00000000E-01  8.00000000E-01
  1.50000000E+00  8.00000000E-01  8.00000000E-01  1.50000000E+00  8.00000000E-01
  8.00000000E-01  1.50000000E+00  8.00000000E-01  8.00000000E-01  1.50000000E+00
  8.00000000E-01  8.00000000E-01  1.50000000E+00  8.00000000E-01  8.00000000E-01
  1.50000000E+00  8.00000000E-01  8.00000000E-01  1.50000000E+00  8.00000000E-01
  8.00000000E-01  1.50000000E+00  8.00000000E-01  8.00000000E-01  1.50000000E+00
  8.00000000E-01  8.00000000E-01  1.50000000E+00  8.00000000E-01  8.00000000E-01
  1.50000000E+00  8.00000000E-01  8.00000000E-01  1.50000000E+00  8.00000000E-01
  8.00000000E-01  1.50000000E+00  8.00000000E-01  8.00000000E-01  1.50000000E+00
  8.00000000E-01  8.00000000E-01  1.50000000E+00  8.00000000E-01  8.00000000E-01
  1.50000000E+00  8.00000000E-01  8.00000000E-01  1.50000000E+00  8.00000000E-01
  8.00000000E-01  1.50000000E+00  8.00000000E-01  8.00000000E-01  1.50000000E+00
  8.00000000E-01  8.00000000E-01  1.50000000E+00  8.00000000E-01  8.00000000E-01
  1.50000000E+00  8.00000000E-01  8.00000000E-01  1.50000000E+00  8.00000000E-01
  8.00000000E-01  1.50000000E+00  8.00000000E-01  8.00000000E-01  1.50000000E+00
  8.00000000E-01  8.00000000E-01  1.50000000E+00  8.00000000E-01  8.00000000E-01
  1.50000000E+00  8.00000000E-01  8.00000000E-01  1.50000000E+00  8.00000000E-01
  8.00000000E-01  1.50000000E+00  8.00000000E-01  8.00000000E-01  1.50000000E+00
  8.00000000E-01  8.00000000E-01  1.50000000E+00  8.00000000E-01  8.00000000E-01
  1.50000000E+00  8.00000000E-01  8.00000000E-01  1.50000000E+00  8.00000000E-01
  8.00000000E-01  1.50000000E+00  8.00000000E-01  8.00000000E-01  1.50000000E+00
  8.00000000E-01  8.00000000E-01  1.50000000E+00  8.00000000E-01  8.00000000E-01
  1.50000000E+00  8.00000000E-01  8.00000000E-01  1.50000000E+00  8.00000000E-01
  8.00000000E-01  1.50000000E+00  8.00000000E-01  8.00000000E-01  1.50000000E+00
  8.00000000E-01  8.00000000E-01  1.50000000E+00  8.00000000E-01  8.00000000E-01
  1.50000000E+00  8.00000000E-01  8.00000000E-01  1.50000000E+00  8.00000000E-01
  8.00000000E-01  1.50000000E+00  8.00000000E-01  8.00000000E-01  1.50000000E+00
  8.00000000E-01  8.00000000E-01  1.50000000E+00  8.00000000E-01  8.00000000E-01
  1.50000000E+00  8.00000000E-01  8.00000000E-01  1.50000000E+00  8.00000000E-01
  8.00000000E-01  1.50000000E+00  8.00000000E-01  8.00000000E-01  1.50000000E+00
  8.00000000E-01  8.00000000E-01  1.50000000E+00  8.00000000E-01  8.00000000E-01
  1.50000000E+00  8.00000000E-01  8.00000000E-01  1.50000000E+00  8.00000000E-01
  8.00000000E-01  1.50000000E+00  8.00000000E-01  8.00000000E-01  1.50000000E+00
  8.00000000E-01  8.00000000E-01  1.50000000E+00  8.00000000E-01  8.00000000E-01
  1.50000000E+00  8.00000000E-01  8.00000000E-01  1.50000000E+00  8.00000000E-01
  8.00000000E-01  1.50000000E+00  8.00000000E-01  8.00000000E-01  1.50000000E+00
  8.00000000E-01  8.00000000E-01  1.50000000E+00  8.00000000E-01  8.00000000E-01
  1.50000000E+00  8.00000000E-01  8.00000000E-01  1.50000000E+00  8.00000000E-01
  8.00000000E-01  1.50000000E+00  8.00000000E-01  8.00000000E-01  1.50000000E+00
  8.00000000E-01  8.00000000E-01  1.50000000E+00  8.00000000E-01  8.00000000E-01
  1.50000000E+00  8.00000000E-01  8.00000000E-01  1.50000000E+00  8.00000000E-01
  8.00000000E-01  1.50000000E+00  8.00000000E-01  8.00000000E-01  1.50000000E+00
  8.00000000E-01  8.00000000E-01  1.50000000E+00  8.00000000E-01  8.00000000E-01
  1.50000000E+00  8.00000000E-01  8.00000000E-01  1.50000000E+00  8.00000000E-01
  8.00000000E-01  1.50000000E+00  8.00000000E-01  8.00000000E-01  1.50000000E+00
  8.00000000E-01  8.00000000E-01  1.50000000E+00  8.00000000E-01  8.00000000E-01
  1.50000000E+00  8.00000000E-01  8.00000000E-01  1.50000000E+00  8.00000000E-01
  8.00000000E-01  1.50000000E+00  8.00000000E-01  8.00000000E-01  1.50000000E+00
  8.00000000E-01  8.00000000E-01  1.50000000E+00  8.00000000E-01  8.00000000E-01
  1.50000000E+00  8.00000000E-01  8.00000000E-01  1.50000000E+00  8.00000000E-01
  8.00000000E-01  1.50000000E+00  8.00000000E-01  8.00000000E-01  1.50000000E+00
  8.00000000E-01  8.00000000E-01  1.50000000E+00  8.00000000E-01  8.00000000E-01
  1.50000000E+00  8.00000000E-01  8.00000000E-01  1.50000000E+00  8.00000000E-01
  8.00000000E-01  1.50000000E+00  8.00000000E-01  8.00000000E-01  1.50000000E+00
  8.00000000E-01  8.00000000E-01  1.50000000E+00  8.00000000E-01  8.00000000E-01
  1.50000000E+00  8.00000000E-01  8.00000000E-01  1.50000000E+00  8.00000000E-01
  8.00000000E-01  1.50000000E+00  8.00000000E-01  8.00000000E-01  1.50000000E+00
  8.00000000E-01  8.00000000E-01  1.50000000E+00  8.00000000E-01  8.00000000E-01
  1.50000000E+00  8.00000000E-01  8.00000000E-01  1.50000000E+00  8.00000000E-01
  8.00000000E-01  1.50000000E+00  8.00000000E-01  8.00000000E-01  1.50000000E+00
  8.00000000E-01  8.00000000E-01  1.50000000E+00  8.00000000E-01  8.00000000E-01
  1.50000000E+00  8.00000000E-01  8.00000000E-01  1.50000000E+00  8.00000000E-01
  8.00000000E-01  1.50000000E+00  8.00000000E-01  8.00000000E-01  1.50000000E+00
  8.00000000E-01  8.00000000E-01  1.50000000E+00  8.00000000E-01  8.00000000E-01
  1.50000000E+00  8.00000000E-01  8.00000000E-01  1.50000000E+00  8.00000000E-01
  8.00000000E-01  1.50000000E+00  8.00000000E-01  8.00000000E-01  1.50000000E+00
  8.00000000E-01  8.00000000E-01  1.50000000E+00  8.00000000E-01  8.00000000E-01
  1.50000000E+00  8.00000000E-01  8.00000000E-01  1.50000000E+00  8.00000000E-01
  8.00000000E-01  1.50000000E+00  8.00000000E-01  8.00000000E-01  1.50000000E+00
  8.00000000E-01  8.00000000E-01  1.50000000E+00  8.00000000E-01  8.00000000E-01
  1.50000000E+00  8.00000000E-01  8.00000000E-01  1.50000000E+00  8.00000000E-01
  8.00000000E-01  1.50000000E+00  8.00000000E-01  8.00000000E-01  1.50000000E+00
  8.00000000E-01  8.00000000E-01  1.50000000E+00  8.00000000E-01  8.00000000E-01
  1.50000000E+00  8.00000000E-01  8.00000000E-01  1.50000000E+00  8.00000000E-01
  8.00000000E-01  1.50000000E+00  8.00000000E-01  8.00000000E-01  1.50000000E+00
  8.00000000E-01  8.00000000E-01  1.50000000E+00  8.00000000E-01  8.00000000E-01
  1.50000000E+00  8.00000000E-01  8.00000000E-01  1.50000000E+00  8.00000000E-01
  8.00000000E-01  1.50000000E+00  8.00000000E-01  8.00000000E-01  1.50000000E+00
  8.00000000E-01  8.00000000E-01  1.50000000E+00  8.00000000E-01  8.00000000E-01
  1.50000000E+00  8.00000000E-01  8.00000000E-01  1.50000000E+00  8.00000000E-01
  8.00000000E-01  1.50000000E+00  8.00000000E-01  8.00000000E-01  1.50000000E+00
  8.00000000E-01  8.00000000E-01  1.50000000E+00  8.00000000E-01  8.00000000E-01
  1.50000000E+00  8.00000000E-01  8.00000000E-01  1.50000000E+00  8.00000000E-01
  8.00000000E-01  1.50000000E+00  8.00000000E-01  8.00000000E-01  1.50000000E+00
  8.00000000E-01  8.00000000E-01  1.50000000E+00  8.00000000E-01  8.00000000E-01
  1.50000000E+00  8.00000000E-01  8.00000000E-01
%FLAG SCREEN                                                                    
%FORMAT(5E16.8)                                                                 
  8.50000000E-01  7.90000000E-01  7.90000000E-01  8.50000000E-01  8.50000000E-01
  8.50000000E-01  8.50000000E-01  8.50000000E-01  8.50000000E-01  8.50000000E-01
  8.50000000E-01  8.50000000E-01  8.50000000E-01  8.50000000E-01  8.50000000E-01
  8.50000000E-01  8.50000000E-01  8.50000000E-01  8.50000000E-01  8.50000000E-01
  8.50000000E-01  8.50000000E-01  8.50000000E-01  8.50000000E-01  8.50000000E-01
  8.50000000E-01  8.50000000E-01  8.50000000E-01  8.50000000E-01  8.50000000E-01
  8.50000000E-01  8.50000000E-01  8.50000000E-01  8.50000000E-01  8.50000000E-01
  8.50000000E-01  8.50000000E-01  8.50000000E-01  8.50000000E-01  8.50000000E-01
  8.50000000E-01  8.50000000E-01  8.50000000E-01  8.50000000E-01  8.50000000E-01
  8.50000000E-01  8.50000000E-01  8.50000000E-01  8.50000000E-01  8.50000000E-01
  8.50000000E-01  8.50000000E-01  8.50000000E-01  8.50000000E-01  8.50000000E-01
  8.50000000E-01  8.50000000E-01  8.50000000E-01  8.50000000E-01  8.50000000E-01
  8.50000000E-01  8.50000000E-01  8.50000000E-01  8.50000000E-01  8.50000000E-01
  8.50000000E-01  8.50000000E-01  8.50000000E-01  8.50000000E-01  8.50000000E-01
  8.50000000E-01  8.50000000E-01  8.50000000E-01  8.50000000E-01  8.50000000E-01
  8.50000000E-01  8.50000000E-01  8.50000000E-01  8.50000000E-01  8.50000000E-01
  8.50000000E-01  8.50000000E-01  8.50000000E-01  8.50000000E-01  8.50000000E-01
  8.50000000E-01  8.50000000E-01  8.50000000E-01  8.50000000E-01  8.50000000E-01
  8.50000000E-01  8.50000000E-01  8.50000000E-01  8.50000000E-01  8.50000000E-01
  8.50000000E-01  8.50000000E-01  8.50000000E-01  8.50000000E-01  8.50000000E-01
  8.50000000E-01  8.50000000E-01  8.50000000E-01  8.50000000E-01  8.50000000E-01
  8.50000000E-01  8.50000000E-01  8.50000000E-01  8.50000000E-01  8.50000000E-01
  8.50000000E-01  8.50000000E-01  8.50000000E-01  8.50000000E-01  8.50000000E-01
  8.50000000E-01  8.50000000E-01  8.50000000E-01  8.50000000E-01  8.50000000E-01
  8.50000000E-01  8.50000000E-01  8.50000000E-01  8.50000000E-01  8.50000000E-01
  8.50000000E-01  8.50000000E-01  8.50000000E-01  8.50000000E-01  8.50000000E-01
  8.50000000E-01  8.50000000E-01  8.50000000E-01  8.50000000E-01  8.50000000E-01
  8.50000000E-01  8.50000000E-01  8.50000000E-01  8.50000000E-01  8.50000000E-01
  8.50000000E-01  8.50000000E-01  8.50000000E-01  8.50000000E-01  8.50000000E-01
  8.50000000E-01  8.50000000E-01  8.50000000E-01  8.50000000E-01  8.50000000E-01
  8.50000000E-01  8.50000000E-01  8.50000000E-01  8.50000000E-01  8.50000000E-01
  8.50000000E-01  8.50000000E-01  8.50000000E-01  8.50000000E-01  8.50000000E-01
  8.50000000E-01  8.50000000E-01  8.50000000E-01  8.50000000E-01  8.50000000E-01
  8.50000000E-01  8.50000000E-01  8.50000000E-01  8.50000000E-01  8.50000000E-01
  8.50000000E-01  8.50000000E-01  8.50000000E-01  8.50000000E-01  8.50000000E-01
  8.50000000E-01  8.50000000E-01  8.50000000E-01  8.50000000E-01  8.50000000E-01
  8.50000000E-01  8.50000000E-01  8.50000000E-01  8.50000000E-01  8.50000000E-01
  8.50000000E-01  8.50000000E-01  8.50000000E-01  8.50000000E-01  8.50000000E-01
  8.50000000E-01  8.50000000E-01  8.50000000E-01  8.50000000E-01  8.50000000E-01
  8.50000000E-01  8.50000000E-01  8.50000000E-01  8.50000000E-01  8.50000000E-01
  8.50000000E-01  8.50000000E-01  8.50000000E-01  8.50000000E-01  8.50000000E-01
  8.50000000E-01  8.50000000E-01  8.50000000E-01  8.50000000E-01  8.50000000E-01
  8.50000000E-01  8.50000000E-01  8.50000000E-01  8.50000000E-01  8.50000000E-01
  8.50000000E-01  8.50000000E-01  8.50000000E-01  8.50000000E-01  8.50000000E-01
  8.50000000E-01  8.50000000E-01  8.50000000E-01  8.50000000E-01  8.50000000E-01
  8.50000000E-01  8.50000000E-01  8.50000000E-01  8.50000000E-01  8.50000000E-01
  8.50000000E-01  8.50000000E-01  8.50000000E-01  8.50000000E-01  8.50000000E-01
  8.50000000E-01  8.50000000E-01  8.50000000E-01  8.50000000E-01  8.50000000E-01
  8.50000000E-01  8.50000000E-01  8.50000000E-01  8.50000000E-01  8.50000000E-01
  8.50000000E-01  8.50000000E-01  8.50000000E-01  8.50000000E-01  8.50000000E-01
  8.50000000E-01  8.50000000E-01  8.50000000E-01  8.50000000E-01  8.50000000E-01
  8.50000000E-01  8.50000000E-01  8.50000000E-01  8.50000000E-01  8.50000000E-01
  8.50000000E-01  8.50000000E-01  8.50000000E-01  8.50000000E-01  8.50000000E-01
  8.50000000E-01  8.50000000E-01  8.50000000E-01  8.50000000E-01  8.50000000E-01
  8.50000000E-01  8.50000000E-01  8.50000000E-01  8.50000000E-01  8.50000000E-01
  8.50000000E-01  8.50000000E-01  8.50000000E-01  8.50000000E-01  8.50000000E-01
  8.50000000E-01  8.50000000E-01  8.50000000E-01  8.50000000E-01  8.50000000E-01
  8.50000000E-01  8.50000000E-01  8.50000000E-01  8.50000000E-01  8.50000000E-01
  8.50000000E-01  8.50000000E-01  8.50000000E-01  8.50000000E-01  8.50000000E-01
  8.50000000E-01  8.50000000E-01  8.50000000E-01  8.50000000E-01  8.50000000E-01
  8.50000000E-01  8.50000000E-01  8.50000000E-01  8.50000000E-01  8.50000000E-01
  8.50000000E-01  8.50000000E-01  8.50000000E-01  8.50000000E-01  8.50000000E-01
  8.50000000E-01  8.50000000E-01  8.50000000E-01  8.50000000E-01  8.50000000E-01
  8.50000000E-01  8.50000000E-01  8.50000000E-01  8.50000000E-01  8.50000000E-01
  8.50000000E-01  8.50000000E-01  8.50000000E-01  8.50000000E-01  8.50000000E-01
  8.50000000E-01  8.50000000E-01  8.50000000E-01  8.50000000E-01  8.50000000E-01
  8.50000000E-01  8.50000000E-01  8.50000000E-01  8.50000000E-01  8.50000000E-01
  8.50000000E-01  8.50000000E-01  8.50000000E-01  8.50000000E-01  8.50000000E-01
  8.50000000E-01  8.50000000E-01  8.50000000E-01  8.50000000E-01  8.50000000E-01
  8.50000000E-01  8.50000000E-01  8.50000000E-01  8.50000000E-01  8.50000000E-01
  8.50000000E-01  8.50000000E-01  8.50000000E-01  8.50000000E-01  8.50000000E-01
  8.50000000E-01  8.50000000E-01  8.50000000E-01  8.50000000E-01  8.50000000E-01
  8.50000000E-01  8.50000000E-01  8.50000000E-01  8.50000000E-01  8.50000000E-01
  8.50000000E-01  8.50000000E-01  8.50000000E-01  8.50000000E-01  8.50000000E-01
  8.50000000E-01  8.50000000E-01  8.50000000E-01  8.50000000E-01  8.50000000E-01
  8.50000000E-01  8.50000000E-01  8.50000000E-01  8.50000000E-01  8.50000000E-01
  8.50000000E-01  8.50000000E-01  8.50000000E-01  8.50000000E-01  8.50000000E-01
  8.50000000E-01  8.50000000E-01  8.50000000E-01  8.50000000E-01  8.50000000E-01
  8.50000000E-01  8.50000000E-01  8.50000000E-01  8.50000000E-01  8.50000000E-01
  8.50000000E-01  8.50000000E-01  8.50000000E-01  8.50000000E-01  8.50000000E-01
  8.50000000E-01  8.50000000E-01  8.50000000E-01  8.50000000E-01  8.50000000E-01
  8.50000000E-01  8.50000000E-01  8.50000000E-01  8.50000000E-01  8.50000000E-01
  8.50000000E-01  8.50000000E-01  8.50000000E-01  8.50000000E-01  8.50000000E-01
  8.50000000E-01  8.50000000E-01  8.50000000E-01  8.50000000E-01  8.50000000E-01
  8.50000000E-01  8.50000000E-01  8.50000000E-01  8.50000000E-01  8.50000000E-01
  8.50000000E-01  8.50000000E-01  8.50000000E-01  8.50000000E-01  8.50000000E-01
  8.50000000E-01  8.50000000E-01  8.50000000E-01  8.50000000E-01  8.50000000E-01
  8.50000000E-01  8.50000000E-01  8.50000000E-01  8.50000000E-01  8.50000000E-01
  8.50000000E-01  8.50000000E-01  8.50000000E-01  8.50000000E-01  8.50000000E-01
  8.50000000E-01  8.50000000E-01  8.50000000E-01  8.50000000E-01  8.50000000E-01
  8.50000000E-01  8.50000000E-01  8.50000000E-01  8.50000000E-01  8.50000000E-01
  8.50000000E-01  8.50000000E-01  8.50000000E-01  8.50000000E-01  8.50000000E-01
  8.50000000E-01  8.50000000E-01  8.50000000E-01  8.50000000E-01  8.50000000E-01
  8.50000000E-01  8.50000000E-01  8.50000000E-01  8.50000000E-01  8.50000000E-01
  8.50000000E-01  8.50000000E-01  8.50000000E-01  8.50000000E-01  8.50000000E-01
  8.50000000E-01  8.50000000E-01  8.50000000E-01  8.50000000E-01  8.50000000E-01
  8.50000000E-01  8.50000000E-01  8.50000000E-01  8.50000000E-01  8.50000000E-01
  8.50000000E-01  8.50000000E-01  8.50000000E-01  8.50000000E-01  8.50000000E-01
  8.50000000E-01  8.50000000E-01  8.50000000E-01  8.50000000E-01  8.50000000E-01
  8.50000000E-01  8.50000000E-01  8.50000000E-01  8.50000000E-01  8.50000000E-01
  8.50000000E-01  8.50000000E-01  8.50000000E-01  8.50000000E-01  8.50000000E-01
  8.50000000E-01  8.50000000E-01  8.50000000E-01  8.50000000E-01  8.50000000E-01
  8.50000000E-01  8.50000000E-01  8.50000000E-01  8.50000000E-01  8.50000000E-01
  8.50000000E-01  8.50000000E-01  8.50000000E-01  8.50000000E-01  8.50000000E-01
  8.50000000E-01  8.50000000E-01  8.50000000E-01  8.50000000E-01  8.50000000E-01
  8.50000000E-01  8.50000000E-01  8.50000000E-01  8.50000000E-01  8.50000000E-01
  8.50000000E-01  8.50000000E-01  8.50000000E-01  8.50000000E-01  8.50000000E-01
  8.50000000E-01  8.50000000E-01  8.50000000E-01  8.50000000E-01  8.50000000E-01
  8.50000000E-01  8.50000000E-01  8.50000000E-01  8.50000000E-01  8.50000000E-01
  8.50000000E-01  8.50000000E-01  8.50000000E-01  8.50000000E-01  8.50000000E-01
  8.50000000E-01  8.50000000E-01  8.50000000E-01  8.50000000E-01  8.50000000E-01
  8.50000000E-01  8.50000000E-01  8.50000000E-01  8.50000000E-01  8.50000000E-01
  8.50000000E-01  8.50000000E-01  8.50000000E-01  8.50000000E-01  8.50000000E-01
  8.50000000E-01  8.50000000E-01  8.50000000E-01  8.50000000E-01  8.50000000E-01
  8.50000000E-01  8.50000000E-01  8.50000000E-01  8.50000000E-01  8.50000000E-01
  8.50000000E-01  8.50000000E-01  8.50000000E-01  8.50000000E-01  8.50000000E-01
  8.50000000E-01  8.50000000E-01  8.50000000E-01  8.50000000E-01  8.50000000E-01
  8.50000000E-01  8.50000000E-01  8.50000000E-01  8.50000000E-01  8.50000000E-01
  8.50000000E-01  8.50000000E-01  8.50000000E-01  8.50000000E-01  8.50000000E-01
  8.50000000E-01  8.50000000E-01  8.50000000E-01  8.50000000E-01  8.50000000E-01
  8.50000000E-01  8.50000000E-01  8.50000000E-01  8.50000000E-01  8.50000000E-01
  8.50000000E-01  8.50000000E-01  8.50000000E-01  8.50000000E-01  8.50000000E-01
  8.50000000E-01  8.50000000E-01  8.50000000E-01  8.50000000E-01  8.50000000E-01
  8.50000000E-01  8.50000000E-01  8.50000000E-01  8.50000000E-01  8.50000000E-01
  8.50000000E-01  8.50000000E-01  8.50000000E-01  8.50000000E-01  8.50000000E-01
  8.50000000E-01  8.50000000E-01  8.50000000E-01  8.50000000E-01  8.50000000E-01
  8.50000000E-01  8.50000000E-01  8.50000000E-01  8.50000000E-01  8.50000000E-01
  8.50000000E-01  8.50000000E-01  8.50000000E-01  8.50000000E-01  8.50000000E-01
  8.50000000E-01  8.50000000E-01  8.50000000E-01  8.50000000E-01  8.50000000E-01
  8.50000000E-01  8.50000000E-01  8.50000000E-01  8.50000000E-01  8.50000000E-01
  8.50000000E-01  8.50000000E-01  8.50000000E-01  8.50000000E-01  8.50000000E-01
  8.50000000E-01  8.50000000E-01  8.50000000E-01  8.50000000E-01  8.50000000E-01
  8.50000000E-01  8.50000000E-01  8.50000000E-01  8.50000000E-01  8.50000000E-01
  8.50000000E-01  8.50000000E-01  8.50000000E-01  8.50000000E-01  8.50000000E-01
  8.50000000E-01  8.50000000E-01  8.50000000E-01  8.50000000E-01  8.50000000E-01
  8.50000000E-01  8.50000000E-01  8.50000000E-01  8.50000000E-01  8.50000000E-01
  8.50000000E-01  8.50000000E-01  8.50000000E-01  8.50000000E-01  8.50000000E-01
  8.50000000E-01  8.50000000E-01  8.50000000E-01  8.50000000E-01  8.50000000E-01
  8.50000000E-01  8.50000000E-01  8.50000000E-01  8.50000000E-01  8.50000000E-01
  8.50000000E-01  8.50000000E-01  8.50000000E-01  8.50000000E-01  8.50000000E-01
  8.50000000E-01  8.50000000E-01  8.50000000E-01  8.50000000E-01  8.50000000E-01
  8.50000000E-01  8.50000000E-01  8.50000000E-01  8.50000000E-01  8.50000000E-01
  8.50000000E-01  8.50000000E-01  8.50000000E-01  8.50000000E-01  8.50000000E-01
  8.50000000E-01  8.50000000E-01  8.50000000E-01  8.50000000E-01  8.50000000E-01
  8.50000000E-01  8.50000000E-01  8.50000000E-01  8.50000000E-01  8.50000000E-01
  8.50000000E-01  8.50000000E-01  8.50000000E-01  8.50000000E-01  8.50000000E-01
  8.50000000E-01  8.50000000E-01  8.50000000E-01  8.50000000E-01  8.50000000E-01
  8.50000000E-01  8.50000000E-01  8.50000000E-01  8.50000000E-01  8.50000000E-01
  8.50000000E-01  8.50000000E-01  8.50000000E-01  8.50000000E-01  8.50000000E-01
  8.50000000E-01  8.50000000E-01  8.50000000E-01  8.50000000E-01  8.50000000E-01
  8.50000000E-01  8.50000000E-01  8.50000000E-01  8.50000000E-01  8.50000000E-01
  8.50000000E-01  8.50000000E-01  8.50000000E-01  8.50000000E-01  8.50000000E-01
  8.50000000E-01  8.50000000E-01  8.50000000E-01  8.50000000E-01  8.50000000E-01
  8.50000000E-01  8.50000000E-01  8.50000000E-01  8.50000000E-01  8.50000000E-01
  8.50000000E-01  8.50000000E-01  8.50000000E-01  8.50000000E-01  8.50000000E-01
  8.50000000E-01  8.50000000E-01  8.50000000E-01  8.50000000E-01  8.50000000E-01
  8.50000000E-01  8.50000000E-01  8.50000000E-01  8.50000000E-01  8.50000000E-01
  8.50000000E-01  8.50000000E-01  8.50000000E-01  8.50000000E-01  8.50000000E-01
  8.50000000E-01  8.50000000E-01  8.50000000E-01  8.50000000E-01  8.50000000E-01
  8.50000000E-01  8.50000000E-01  8.50000000E-01  8.50000000E-01  8.50000000E-01
  8.50000000E-01  8.50000000E-01  8.50000000E-01  8.50000000E-01  8.50000000E-01
  8.50000000E-01  8.50000000E-01  8.50000000E-01  8.50000000E-01  8.50000000E-01
  8.50000000E-01  8.50000000E-01  8.50000000E-01  8.50000000E-01  8.50000000E-01
  8.50000000E-01  8.50000000E-01  8.50000000E-01  8.50000000E-01  8.50000000E-01
  8.50000000E-01  8.50000000E-01  8.50000000E-01
%FLAG IPOL                                                                      
%FORMAT(1I8)                                                                    
       0
