# Supplementary material for: Uptake of N2O5 by aqueous aerosol unveiled using chemically accurate many-body potentials
Source: Nat Commun. 2022 Mar 10;13:1266. doi: 10.1038/s41467-022-28697-8 (PMC8913772; doi:10.1038/s41467-022-28697-8)
Supplement: Supplementary file 3 — Source Data [file 41467_2022_28697_MOESM3_ESM.zip › n2o5-uptake-data/Fig1/fe_ui.xy]

0.212500000000000 1.1199183439344231 0.27337033515195436
0.297500000000000 1.1200819853861754 0.27193281208680503
0.382500000000000 1.1202456268379244 0.2705340459524937
0.467500000000000 1.1203787115337327 0.26811762991863614
0.552500000000000 1.1205117962295443 0.2657657358551143
0.637500000000000 1.1209739192751345 0.26190816994425165
0.722500000000000 1.1214360423207206 0.25812855047691385
0.807500000000000 1.1223179448675493 0.2527660589946244
0.892500000000000 1.1231998474143776 0.2474558140754011
0.977500000000000 1.1242888164933944 0.24064715152419838
1.06250000000000 1.1253777855724076 0.23385103816556377
1.14750000000000 1.1264831150015693 0.22596360166817508
1.23250000000000 1.127588444430724 0.2180764894027429
1.31750000000000 1.128723957507852 0.2100803992491991
1.40250000000000 1.1298594705849763 0.20209338834672175
1.48750000000000 1.1310143306355727 0.19529944024377785
1.57250000000000 1.1321691906861724 0.1885122307414515
1.65750000000000 1.133040963332105 0.183801534130214
1.74250000000000 1.133912735978044 0.17909098289117042
1.82750000000000 1.1340750892987457 0.17640244390373389
1.91250000000000 1.1342374426194437 0.17371490163094808
1.99750000000000 1.133601408567152 0.17227387493857876
2.08250000000000 1.132965374514857 0.170832904349868
2.16750000000000 1.132147961307761 0.16985764264531658
2.25250000000000 1.131330548100662 0.16888404277376343
2.33750000000000 1.1314729344077217 0.16803173391619566
2.42250000000000 1.1316153207147812 0.16718254346623188
2.50750000000000 1.1335886598237235 0.1665364344230345
2.59250000000000 1.135561998932666 0.16589180908464904
2.67750000000000 1.1392553910844738 0.16582051785956659
2.76250000000000 1.1429487832362812 0.16575054343495124
2.84750000000000 1.147304468164467 0.16676148188158324
2.93250000000000 1.1516601530926593 0.16778020712191857
3.01750000000000 1.1554301643175002 0.17037352273201017
3.10250000000000 1.1592001755423411 0.17299802013375853
3.18750000000000 1.1616205655001515 0.1773934565581073
3.27250000000000 1.1640409554579645 0.18184267141596003
3.35750000000000 1.1647643788521584 0.1874686161371959
3.44250000000000 1.165487802246356 0.19313673069314669
3.52750000000000 1.1642378533728617 0.1985508935475934
3.61250000000000 1.1629879044993707 0.2039786735578742
3.69750000000000 1.1597244394154107 0.20776689038580487
3.78250000000000 1.1564609743314442 0.2115555407534344
3.86750000000000 1.1518042103715846 0.21334831390718076
3.95250000000000 1.1471474464117215 0.21514303911021637
4.03750000000000 1.1421194334979312 0.21559679212405627
4.12250000000000 1.1370914205841378 0.216055686099842
4.20750000000000 1.132481925192421 0.2160224772393816
4.29250000000000 1.127872429800708 0.21599344427583
4.37750000000000 1.1241199069594123 0.2158366831007088
4.46250000000000 1.1203673841181168 0.21568047059224132
4.54750000000000 1.1176736876693414 0.21515342712652438
4.63250000000000 1.1149799912205627 0.2146276921231256
4.71750000000000 1.1132597288216666 0.2131738211437334
4.80250000000000 1.1115394664227705 0.21172669949241144
4.88750000000000 1.1106105925486718 0.20894656052278973
4.97250000000000 1.109681718674576 0.2061765758032829
5.05750000000000 1.1097610366419233 0.2023507741961586
5.14250000000000 1.109840354609277 0.1985394697199808
5.22750000000000 1.1114848249013356 0.19483958217747493
5.31250000000000 1.1131292951934013 0.1911735910870357
5.39750000000000 1.1164965437915115 0.18932847596870037
5.48250000000000 1.119863792389625 0.1875729888229265
5.56750000000000 1.124450949074715 0.1891668265201319
5.65250000000000 1.129038105759805 0.19093299372727449
5.73750000000000 1.1344609607207332 0.19638746884721034
5.82250000000000 1.1398838156816546 0.20204984584646896
5.90750000000000 1.1464967343433778 0.2099960317200651
5.99250000000000 1.1531096530051004 0.21810140502062653
6.07750000000000 1.1612463586611692 0.22620267286446563
6.16250000000000 1.1693830643172378 0.23438553492222328
6.24750000000000 1.178365885623793 0.24078230621724872
6.33250000000000 1.187348706930341 0.24720737399087878
6.41750000000000 1.1957933512668208 0.25118055350505986
6.50250000000000 1.204237995603294 0.2551602750875666
6.58750000000000 1.2113971039788967 0.25666864783072935
6.67250000000000 1.2185562123544993 0.25817735109526235
6.75750000000000 1.225269330733214 0.2570851422095971
6.84250000000000 1.231982449111932 0.25599757580386484
6.92750000000000 1.239993145034749 0.2521757607609921
7.01250000000000 1.2480038409575631 0.2483965257390878
7.09750000000000 1.2584625121883857 0.24243223540337344
7.18250000000000 1.2689211834192051 0.23659862274952478
7.26750000000000 1.2817438881797862 0.22997612242579615
7.35250000000000 1.2945665929403665 0.22357057889815074
7.43750000000000 1.3089030362903966 0.21798539404499387
7.52250000000000 1.3232394796404268 0.21262445497884933
7.60750000000000 1.3383060763137369 0.2090903850208285
7.69250000000000 1.3533726729870468 0.205713242519846
7.77750000000000 1.3688194648978165 0.20408806913388025
7.86250000000000 1.3842662568085868 0.20253884180054424
7.94750000000000 1.39989556313098 0.20163933254322047
8.03250000000000 1.4155248694533735 0.20076098995466204
8.11750000000000 1.43083997981865 0.1991432544390346
8.20250000000000 1.44615509018393 0.19752670514097226
8.28750000000000 1.4603686301657197 0.19446629447223623
8.37250000000000 1.4745821701475101 0.1914065224269002
8.45750000000000 1.48703507532709 0.18731338199055486
8.54250000000000 1.499487980506667 0.18322071144331323
8.62750000000000 1.5098588252881566 0.1790506285497027
8.71250000000000 1.52022967006965 0.17488066211353084
8.79750000000000 1.5284319380423634 0.17114143953829902
8.88250000000000 1.53663420601507 0.16740243144155564
8.96750000000000 1.54264201669815 0.1640009730201599
9.05250000000000 1.5486498273812268 0.1606004602118482
9.13750000000000 1.5522471987862365 0.1575219693118521
9.22250000000000 1.555844570191253 0.1544511496036692
9.30750000000000 1.5562247734677068 0.15208621237948017
9.39250000000000 1.5566049767441565 0.14973330210947455
9.47750000000000 1.5522578212187732 0.14849492457975635
9.56250000000000 1.54791066569339 0.14726612679038728
9.64750000000000 1.5373543411049733 0.14723735581870553
9.73250000000000 1.5267980165165536 0.14721693287773116
9.81750000000000 1.5096317599683233 0.14829162765854267
9.90250000000000 1.49246550342009 0.1493754090367393
9.98750000000000 1.4694381843017768 0.15133403009046384
10.0725000000000 1.44641086518346 0.15329696695680367
10.1575000000000 1.4184785319099833 0.1554694039640405
10.2425000000000 1.3905461986365097 0.15764184444587076
10.3275000000000 1.35840678593682 0.15890389205704067
10.4125000000000 1.3262673732371333 0.16016802129434485
10.4975000000000 1.2906100838174166 0.159575417677818
10.5825000000000 1.2549527943977035 0.1589830365985284
10.6675000000000 1.2164239513014798 0.15631837264370357
10.7525000000000 1.1778951082052602 0.15365921772574426
10.8375000000000 1.1366639867716704 0.14946132382503557
10.9225000000000 1.0954328653380836 0.14529143306144698
11.0075000000000 1.0511760851701017 0.14052968099813615
11.0925000000000 1.0069193050021197 0.13581684255809695
11.1775000000000 0.9596248978293991 0.13131973573986402
11.2625000000000 0.9123304906566793 0.1268696014858414
11.3475000000000 0.863120504986223 0.12277430316641096
11.4325000000000 0.8139105193157651 0.11870470482850438
11.5175000000000 0.7646741255466917 0.1145612935760593
11.6025000000000 0.715437731777618 0.11042456260970454
11.6875000000000 0.6677134831841723 0.10594240861967687
11.7725000000000 0.619989234590726 0.1014602558326343
11.8575000000000 0.5746715416632221 0.09700761575062637
11.9425000000000 0.5293538487357183 0.09256564556475304
12.0275000000000 0.4871493880171844 0.08882810521445657
12.1125000000000 0.44494492729865004 0.08515963615460012
12.1975000000000 0.40639702958804397 0.08232439617172925
12.2825000000000 0.367849131877438 0.0796878949214959
12.3675000000000 0.3329713200973777 0.07717161925740838
12.4525000000000 0.298093508317317 0.07498958921631589
12.5375000000000 0.26657922752200436 0.07201953803937361
12.6225000000000 0.23506494672669165 0.06945330074166939
12.7075000000000 0.20706683121554167 0.06579014144200898
12.7925000000000 0.17906871570439134 0.06256111050037239
12.8775000000000 0.15540451643976266 0.058592357104580155
12.9625000000000 0.13174031717513435 0.05511975895939095
13.0475000000000 0.11312968059077307 0.05135992303413581
13.1325000000000 0.09451904400641102 0.048201991348406706
13.2175000000000 0.08069959945875134 0.04467699120609073
13.3025000000000 0.0668801549110917 0.041804426944732354
13.3875000000000 0.056497175210859174 0.03785456167940925
13.4725000000000 0.046114195510626454 0.03447104498611332
13.5575000000000 0.037637458353898645 0.029510994583426136
13.6425000000000 0.029160721197170874 0.024944745118863423
13.7275000000000 0.022170353605931708 0.019256878712029264
13.8125000000000 0.015179986014692504 0.013735911635435432
13.8975000000000 0.010790316934092494 0.008090931571654211
13.9825000000000 0.0064006478534925915 0.002547560380227098
14.0675000000000 0.0064260239798263905 0.00399741403757653
14.1525000000000 0.006451400106160114 0.009123657526426857
14.2375000000000 0.012305787783809712 0.014084537271443065
14.3225000000000 0.018160175461459354 0.019045701021651935
14.4075000000000 0.03031997839328567 0.023384169426195495
14.4925000000000 0.04247978132511191 0.027723291960566217
14.5775000000000 0.06037655322144577 0.03142095749250377
14.6625000000000 0.07827332511777964 0.03514304533865507
14.7475000000000 0.1004889031656826 0.038047456922318486
14.8325000000000 0.1227044812135852 0.041001559884271406
14.9175000000000 0.147659917438689 0.042546046457343244
15.0025000000000 0.17261535366379233 0.04415944936604859
15.0875000000000 0.1995309348426033 0.044128509345389484
15.1725000000000 0.226446516021415 0.04423177395579524
15.2575000000000 0.2557570008372167 0.04368890972828281
15.3425000000000 0.2850674856530187 0.043385809931169105
15.4275000000000 0.317904241723661 0.04371411674581627
15.5125000000000 0.3507409977943037 0.04424234085840845
15.5975000000000 0.3881288934637774 0.0453702906653381
15.6825000000000 0.4255167891332507 0.04653187332472362
15.7675000000000 0.4679532564741344 0.04741694171115614
15.8525000000000 0.510389723815018 0.048321573037280935
15.9375000000000 0.5578387613956219 0.048571458252560124
16.0225000000000 0.6052877989762261 0.04896984065458324
16.1075000000000 0.6574709801047023 0.04925884331999734
16.1925000000000 0.7096541612331789 0.04979871889425335
16.2775000000000 0.7663002065464394 0.05111852888333357
16.3625000000000 0.8229462518597 0.052680347935616954
16.4475000000000 0.8835798751209429 0.05540582949046321
16.5325000000000 0.9442134983821866 0.05831709134655819
16.6175000000000 1.0076632216920058 0.06195897663596296
16.7025000000000 1.0711129450018266 0.06574881386663435
16.7875000000000 1.1356260972211667 0.0693270947657118
16.8725000000000 1.2001392494405068 0.07302253239679009
16.9575000000000 1.26438520692104 0.07584915369608655
17.0425000000000 1.3286311644015736 0.0787490229538226
17.1275000000000 1.39257508638877 0.08099542009444474
17.2125000000000 1.4565190083759634 0.08327028365187482
17.2975000000000 1.5210840904269498 0.0855694612144745
17.3825000000000 1.5856491724779402 0.08787289781756388
17.4675000000000 1.6515697922818766 0.09058019646748228
17.5525000000000 1.71749041208582 0.09328749629435037
17.6375000000000 1.78462323666759 0.09627920639364879
17.7225000000000 1.85175606124936 0.09927092165050892
17.8075000000000 1.9193596037847669 0.10222534547275766
17.8925000000000 1.98696314632018 0.10518498845013523
17.9775000000000 2.05445092119301 0.10790262271413409
18.0625000000000 2.1219386960658433 0.11063945683188563
18.1475000000000 2.189173197616253 0.11306703337277835
18.2325000000000 2.25640769916666 0.11550636810126089
18.3175000000000 2.3232769544856535 0.11774277227438051
18.4025000000000 2.3901462098046466 0.11997962836339174
18.4875000000000 2.45612510162805 0.12261999021115376
18.5725000000000 2.522103993451447 0.12527887007681524
18.6575000000000 2.5862635417048834 0.12938241055790478
18.7425000000000 2.65042308995832 0.13350166899025542
18.8275000000000 2.7117887824053533 0.139716135793451
18.9125000000000 2.7731544748523866 0.14593116723675115
18.9975000000000 2.83071638747012 0.15377259148972222
19.0825000000000 2.88827830008785 0.1616154864720783
19.1675000000000 2.940525768703667 0.1695458422429074
19.2525000000000 2.992773237319477 0.17747638458314494
19.3375000000000 3.0382180182336036 0.183636613393193
19.4225000000000 3.08366279914773 0.18979922543521946
19.5075000000000 3.12247580720325 0.19295665905409903
19.5925000000000 3.16128881525877 0.1961292634195342
19.6775000000000 3.195740605203124 0.19596923525152235
19.7625000000000 3.23019239514748 0.19586818399730319
19.8475000000000 3.2628536378343633 0.1928714315173124
19.9325000000000 3.295514880521253 0.19005826963058775
20.0175000000000 3.3272392218279268 0.1858742979822333
20.1025000000000 3.358963563134603 0.18209897051182672
20.1875000000000 3.3884376752602967 0.17977384583242345
20.2725000000000 3.41791178738599 0.17804485311831902
20.3575000000000 3.4429152118174797 0.18052225376903602
20.4425000000000 3.4679186362489696 0.1835215432435936
20.5275000000000 3.48735466443777 0.19106542316342276
20.6125000000000 3.50679069262657 0.19887566960161124
20.6975000000000 3.5211982160440134 0.20836288650580184
20.7825000000000 3.53560573946146 0.21792772035026967
20.8675000000000 3.545756933270027 0.2247602160480807
20.9525000000000 3.5559081270785935 0.2316008315899857
21.0375000000000 3.5623699970403067 0.23273974429036956
21.1225000000000 3.568831867002013 0.23387934251780976
21.2075000000000 3.5731357132630936 0.22988832794814834
21.2925000000000 3.5774395595241706 0.22589898188877447
21.3775000000000 3.5818767006838335 0.22005894189340935
21.4625000000000 3.5863138418434937 0.21422629156452042
21.5475000000000 3.592165009021437 0.20974379684959135
21.6325000000000 3.598016176199373 0.20535485275343793
21.7175000000000 3.604737562436473 0.20365312545179218
21.8025000000000 3.6114589486735738 0.20215489795212
21.8875000000000 3.61743346167286 0.20284767693670827
21.9725000000000 3.623407974672143 0.20370399844958723
22.0575000000000 3.6278604294997705 0.20583005059776677
22.1425000000000 3.6323128843273964 0.2080064620234114
22.2275000000000 3.6364754073667864 0.2115379567985388
22.3125000000000 3.640637930406174 0.21506975946601856
22.3975000000000 3.6465760543502164 0.2207417030330808
22.4825000000000 3.6525141782942665 0.22644111576740436
22.5675000000000 3.6610601787653034 0.23433421400119434
22.6525000000000 3.66960617923634 0.24230781780024796
22.7375000000000 3.67918631243086 0.25069772883450103
22.8225000000000 3.6887664456253866 0.25917215219852324
22.9075000000000 3.6958261867390996 0.2647499770871214
22.9925000000000 3.7028859278528166 0.2703590017285974
23.0775000000000 3.70468591506449 0.2712753824554993
23.1625000000000 3.706485902276167 0.272191797684423
23.2475000000000 3.703689344413993 0.2708657336677531
23.3325000000000 3.7008927865518166 0.2695701252606146
23.4175000000000 3.696091850948873 0.2700317235466599
23.5025000000000 3.69129091534594 0.27056859219327245
23.5875000000000 3.6868009105468063 0.27404884342123376
23.6725000000000 3.682310905747677 0.27759953227668405
23.7575000000000 3.6798263142640937 0.28123839598461586
23.8425000000000 3.6773417227805134 0.2848949426323787
23.9275000000000 3.6777035276525702 0.28438533033600577
24.0125000000000 3.6780653325246266 0.2838813701383169
24.0975000000000 3.681038971833343 0.2775804730399499
24.1825000000000 3.6840126111420566 0.27136010350316275
24.2675000000000 3.6882002931022 0.26183233617215307
24.3525000000000 3.6923879750623505 0.2524594085678365
24.4375000000000 3.6954944270275 0.24406123603780544
24.5225000000000 3.6986008789926537 0.2357523556156435
24.6075000000000 3.6991850771415735 0.23082904149627725
24.6925000000000 3.699769275290494 0.2259098315091555
24.7775000000000 3.6980652521561304 0.22447285269751688
24.8625000000000 3.69636122902176 0.22303995133961885
24.9475000000000 3.6930015661740563 0.2244807597598495
25.0325000000000 3.6896419033263506 0.2259253264080109
25.1175000000000 3.6855081305212867 0.22939206393370942
25.2025000000000 3.6813743577162232 0.23297001003525414
25.2875000000000 3.6784510515535835 0.23745726119715288
25.3725000000000 3.6755277453909403 0.24223741894278505
