# Supplementary material for: Uptake of N2O5 by aqueous aerosol unveiled using chemically accurate many-body potentials
Source: Nat Commun. 2022 Mar 10;13:1266. doi: 10.1038/s41467-022-28697-8 (PMC8913772; doi:10.1038/s41467-022-28697-8)
Supplement: Supplementary file 3 — Source Data [file 41467_2022_28697_MOESM3_ESM.zip › n2o5-uptake-data/Fig1/density_vs_z.dat]

#Z 0 0
-186.1250 0 0
-185.8750 0 8.54384e-06
-185.6250 0 1.36701e-05
-185.3750 0 2.9049e-05
-185.1250 0 5.46805e-05
-184.8750 1.70877e-06 8.20208e-05
-184.6250 1.70877e-06 0.000119614
-184.3750 5.1263e-06 0.000184547
-184.1250 8.54384e-06 0.000247771
-183.8750 1.19614e-05 0.000309287
-183.6250 1.53789e-05 0.00038789
-183.3750 1.87964e-05 0.000449406
-183.1250 2.2214e-05 0.000502378
-182.8750 2.73403e-05 0.000579272
-182.6250 2.9049e-05 0.000632244
-182.3750 3.24666e-05 0.000700594
-182.1250 3.58841e-05 0.000750149
-181.8750 3.75929e-05 0.000797994
-181.6250 4.10104e-05 0.000883433
-181.3750 4.10104e-05 0.00090052
-181.1250 4.10104e-05 0.000912482
-180.8750 4.27192e-05 0.00092786
-180.6250 4.10104e-05 0.000922734
-180.3750 4.27192e-05 0.000948366
-180.1250 4.27192e-05 0.000977415
-179.8750 4.27192e-05 0.00100134
-179.6250 4.27192e-05 0.00102355
-179.3750 4.10104e-05 0.0010321
-179.1250 3.93016e-05 0.00100988
-178.8750 3.75929e-05 0.00101672
-178.6250 3.41753e-05 0.000932987
-178.3750 3.24666e-05 0.000907355
-178.1250 3.07578e-05 0.000897103
-177.8750 3.07578e-05 0.000909064
-177.6250 2.9049e-05 0.000888559
-177.3750 2.9049e-05 0.000917608
-177.1250 2.9049e-05 0.000926152
-176.8750 2.9049e-05 0.000921025
-176.6250 2.9049e-05 0.000929569
-176.3750 2.9049e-05 0.000955201
-176.1250 3.07578e-05 0.000992794
-175.8750 3.24666e-05 0.0010338
-175.6250 3.07578e-05 0.00101843
-175.3750 3.24666e-05 0.00103722
-175.1250 3.07578e-05 0.00102013
-174.8750 3.24666e-05 0.00105602
-174.6250 3.24666e-05 0.00105773
-174.3750 3.24666e-05 0.00106969
-174.1250 3.24666e-05 0.00108678
-173.8750 3.24666e-05 0.00108848
-173.6250 3.07578e-05 0.00106285
-173.3750 3.07578e-05 0.00107823
-173.1250 2.9049e-05 0.00103722
-172.8750 2.73403e-05 0.00099792
-172.6250 2.56315e-05 0.000944948
-172.3750 2.39227e-05 0.000943239
-172.1250 2.2214e-05 0.000871471
-171.8750 2.2214e-05 0.00085951
-171.6250 2.05052e-05 0.000844131
-171.3750 2.05052e-05 0.000825334
-171.1250 1.87964e-05 0.000816791
-170.8750 1.87964e-05 0.000868054
-170.6250 1.70877e-05 0.000794577
-170.3750 1.53789e-05 0.000758693
-170.1250 1.36701e-05 0.000710847
-169.8750 1.36701e-05 0.000686924
-169.6250 1.19614e-05 0.000639079
-169.3750 1.02526e-05 0.000569019
-169.1250 8.54384e-06 0.000538262
-168.8750 8.54384e-06 0.000475037
-168.6250 6.83507e-06 0.000406687
-168.3750 5.1263e-06 0.000341753
-168.1250 5.1263e-06 0.000317831
-167.8750 3.41753e-06 0.00024948
-167.6250 3.41753e-06 0.000223848
-167.3750 3.41753e-06 0.000213596
-167.1250 1.70877e-06 0.000148663
-166.8750 1.70877e-06 0.00016575
-166.6250 1.70877e-06 0.000119614
-166.3750 1.70877e-06 0.000116196
-166.1250 1.70877e-06 0.000116196
-165.8750 1.70877e-06 0.000105944
-165.6250 1.70877e-06 9.22734e-05
-165.3750 1.70877e-06 9.73997e-05
-165.1250 1.70877e-06 9.5691e-05
-164.8750 1.70877e-06 9.39822e-05
-164.6250 1.70877e-06 9.73997e-05
-164.3750 1.70877e-06 8.71471e-05
-164.1250 1.70877e-06 8.37296e-05
-163.8750 1.70877e-06 9.5691e-05
-163.6250 1.70877e-06 8.0312e-05
-163.3750 1.70877e-06 8.20208e-05
-163.1250 1.70877e-06 8.20208e-05
-162.8750 1.70877e-06 7.3477e-05
-162.6250 1.70877e-06 7.51857e-05
-162.3750 1.70877e-06 6.66419e-05
-162.1250 1.70877e-06 7.68945e-05
-161.8750 1.70877e-06 7.51857e-05
-161.6250 1.70877e-06 8.0312e-05
-161.3750 1.70877e-06 7.3477e-05
-161.1250 1.70877e-06 8.37296e-05
-160.8750 1.70877e-06 8.37296e-05
-160.6250 1.70877e-06 9.05647e-05
-160.3750 1.70877e-06 8.88559e-05
-160.1250 1.70877e-06 9.5691e-05
-159.8750 1.70877e-06 9.5691e-05
-159.6250 1.70877e-06 9.73997e-05
-159.3750 1.70877e-06 8.54384e-05
-159.1250 1.70877e-06 8.88559e-05
-158.8750 1.70877e-06 9.39822e-05
-158.6250 1.70877e-06 8.88559e-05
-158.3750 1.70877e-06 9.39822e-05
-158.1250 1.70877e-06 8.37296e-05
-157.8750 1.70877e-06 9.05647e-05
-157.6250 1.70877e-06 8.0312e-05
-157.3750 1.70877e-06 7.3477e-05
-157.1250 1.70877e-06 8.71471e-05
-156.8750 1.70877e-06 8.20208e-05
-156.6250 1.70877e-06 8.37296e-05
-156.3750 1.70877e-06 8.88559e-05
-156.1250 1.70877e-06 8.37296e-05
-155.8750 1.70877e-06 9.05647e-05
-155.6250 1.70877e-06 8.71471e-05
-155.3750 1.70877e-06 9.73997e-05
-155.1250 1.70877e-06 9.73997e-05
-154.8750 1.70877e-06 9.91085e-05
-154.6250 1.70877e-06 9.22734e-05
-154.3750 1.70877e-06 8.20208e-05
-154.1250 1.70877e-06 8.71471e-05
-153.8750 1.70877e-06 8.88559e-05
-153.6250 1.70877e-06 9.5691e-05
-153.3750 1.70877e-06 9.5691e-05
-153.1250 1.70877e-06 9.5691e-05
-152.8750 1.70877e-06 0.000100817
-152.6250 1.70877e-06 9.05647e-05
-152.3750 1.70877e-06 9.91085e-05
-152.1250 1.70877e-06 0.000104235
-151.8750 1.70877e-06 9.73997e-05
-151.6250 1.70877e-06 9.91085e-05
-151.3750 1.70877e-06 0.000102526
-151.1250 1.70877e-06 0.000117905
-150.8750 3.41753e-06 0.000119614
-150.6250 3.41753e-06 0.000123031
-150.3750 3.41753e-06 0.00012474
-150.1250 3.41753e-06 0.000123031
-149.8750 3.41753e-06 0.000129866
-149.6250 3.41753e-06 0.000134993
-149.3750 3.41753e-06 0.000140119
-149.1250 3.41753e-06 0.00013841
-148.8750 3.41753e-06 0.000131575
-148.6250 3.41753e-06 0.000123031
-148.3750 3.41753e-06 0.000117905
-148.1250 1.70877e-06 0.000112779
-147.8750 1.70877e-06 0.00011107
-147.6250 3.41753e-06 0.000119614
-147.3750 3.41753e-06 0.000119614
-147.1250 3.41753e-06 0.000128158
-146.8750 3.41753e-06 0.000140119
-146.6250 3.41753e-06 0.00013841
-146.3750 3.41753e-06 0.000134993
-146.1250 3.41753e-06 0.000141828
-145.8750 3.41753e-06 0.000134993
-145.6250 3.41753e-06 0.000136701
-145.3750 3.41753e-06 0.00013841
-145.1250 3.41753e-06 0.000143536
-144.8750 3.41753e-06 0.00013841
-144.6250 5.1263e-06 0.000148663
-144.3750 5.1263e-06 0.000153789
-144.1250 5.1263e-06 0.000160624
-143.8750 5.1263e-06 0.000176003
-143.6250 6.83507e-06 0.000186256
-143.3750 6.83507e-06 0.000189673
-143.1250 6.83507e-06 0.000186256
-142.8750 6.83507e-06 0.000191382
-142.6250 6.83507e-06 0.000179421
-142.3750 5.1263e-06 0.000162333
-142.1250 5.1263e-06 0.000164042
-141.8750 5.1263e-06 0.000157207
-141.6250 5.1263e-06 0.000162333
-141.3750 5.1263e-06 0.000158915
-141.1250 5.1263e-06 0.000155498
-140.8750 5.1263e-06 0.000160624
-140.6250 5.1263e-06 0.000164042
-140.3750 5.1263e-06 0.000155498
-140.1250 5.1263e-06 0.000158915
-139.8750 5.1263e-06 0.000162333
-139.6250 5.1263e-06 0.000169168
-139.3750 5.1263e-06 0.000177712
-139.1250 6.83507e-06 0.000179421
-138.8750 6.83507e-06 0.000191382
-138.6250 6.83507e-06 0.000184547
-138.3750 6.83507e-06 0.000182838
-138.1250 6.83507e-06 0.000177712
-137.8750 6.83507e-06 0.000189673
-137.6250 6.83507e-06 0.000186256
-137.3750 6.83507e-06 0.000193091
-137.1250 8.54384e-06 0.000206761
-136.8750 6.83507e-06 0.000186256
-136.6250 8.54384e-06 0.000205052
-136.3750 8.54384e-06 0.000206761
-136.1250 8.54384e-06 0.000205052
-135.8750 8.54384e-06 0.000211887
-135.6250 8.54384e-06 0.000211887
-135.3750 8.54384e-06 0.000205052
-135.1250 8.54384e-06 0.00020847
-134.8750 8.54384e-06 0.000218722
-134.6250 8.54384e-06 0.00020847
-134.3750 8.54384e-06 0.000205052
-134.1250 8.54384e-06 0.000201635
-133.8750 6.83507e-06 0.000193091
-133.6250 8.54384e-06 0.000203343
-133.3750 6.83507e-06 0.000196508
-133.1250 6.83507e-06 0.000196508
-132.8750 6.83507e-06 0.000191382
-132.6250 6.83507e-06 0.000198217
-132.3750 6.83507e-06 0.000196508
-132.1250 6.83507e-06 0.000198217
-131.8750 8.54384e-06 0.000205052
-131.6250 8.54384e-06 0.000211887
-131.3750 8.54384e-06 0.000210178
-131.1250 8.54384e-06 0.000203343
-130.8750 8.54384e-06 0.000210178
-130.6250 8.54384e-06 0.000210178
-130.3750 8.54384e-06 0.000211887
-130.1250 8.54384e-06 0.00022214
-129.8750 1.02526e-05 0.000237519
-129.6250 1.02526e-05 0.000223848
-129.3750 1.02526e-05 0.000225557
-129.1250 8.54384e-06 0.000210178
-128.8750 8.54384e-06 0.000205052
-128.6250 6.83507e-06 0.000196508
-128.3750 6.83507e-06 0.000193091
-128.1250 8.54384e-06 0.000201635
-127.8750 6.83507e-06 0.000201635
-127.6250 8.54384e-06 0.000201635
-127.3750 8.54384e-06 0.000203343
-127.1250 8.54384e-06 0.000217013
-126.8750 8.54384e-06 0.000215305
-126.6250 8.54384e-06 0.000210178
-126.3750 8.54384e-06 0.000211887
-126.1250 8.54384e-06 0.000213596
-125.8750 8.54384e-06 0.000210178
-125.6250 8.54384e-06 0.000205052
-125.3750 6.83507e-06 0.000193091
-125.1250 6.83507e-06 0.000196508
-124.8750 6.83507e-06 0.000196508
-124.6250 6.83507e-06 0.000199926
-124.3750 8.54384e-06 0.000206761
-124.1250 8.54384e-06 0.000201635
-123.8750 8.54384e-06 0.00020847
-123.6250 8.54384e-06 0.000206761
-123.3750 8.54384e-06 0.00020847
-123.1250 8.54384e-06 0.000211887
-122.8750 8.54384e-06 0.00020847
-122.6250 8.54384e-06 0.000211887
-122.3750 8.54384e-06 0.000205052
-122.1250 8.54384e-06 0.000206761
-121.8750 8.54384e-06 0.000205052
-121.6250 8.54384e-06 0.00020847
-121.3750 8.54384e-06 0.000206761
-121.1250 8.54384e-06 0.000215305
-120.8750 8.54384e-06 0.000210178
-120.6250 8.54384e-06 0.000213596
-120.3750 8.54384e-06 0.000215305
-120.1250 8.54384e-06 0.000220431
-119.8750 8.54384e-06 0.000220431
-119.6250 8.54384e-06 0.000210178
-119.3750 8.54384e-06 0.000213596
-119.1250 8.54384e-06 0.000217013
-118.8750 8.54384e-06 0.00022214
-118.6250 8.54384e-06 0.000217013
-118.3750 1.02526e-05 0.00022214
-118.1250 8.54384e-06 0.00022214
-117.8750 8.54384e-06 0.000213596
-117.6250 8.54384e-06 0.000211887
-117.3750 8.54384e-06 0.00020847
-117.1250 8.54384e-06 0.000220431
-116.8750 8.54384e-06 0.000215305
-116.6250 8.54384e-06 0.000211887
-116.3750 8.54384e-06 0.000217013
-116.1250 8.54384e-06 0.000210178
-115.8750 8.54384e-06 0.000213596
-115.6250 8.54384e-06 0.000215305
-115.3750 8.54384e-06 0.000211887
-115.1250 8.54384e-06 0.000215305
-114.8750 8.54384e-06 0.000217013
-114.6250 8.54384e-06 0.000218722
-114.3750 8.54384e-06 0.000215305
-114.1250 8.54384e-06 0.00022214
-113.8750 1.02526e-05 0.000225557
-113.6250 8.54384e-06 0.000220431
-113.3750 1.02526e-05 0.000220431
-113.1250 1.02526e-05 0.000225557
-112.8750 1.02526e-05 0.000237519
-112.6250 1.02526e-05 0.00023581
-112.3750 1.19614e-05 0.000246062
-112.1250 1.19614e-05 0.000252898
-111.8750 1.19614e-05 0.000242645
-111.6250 1.19614e-05 0.000256315
-111.3750 1.19614e-05 0.000251189
-111.1250 1.19614e-05 0.000256315
-110.8750 1.19614e-05 0.000252898
-110.6250 1.19614e-05 0.000258024
-110.3750 1.19614e-05 0.000247771
-110.1250 1.19614e-05 0.000251189
-109.8750 1.19614e-05 0.000259733
-109.6250 1.19614e-05 0.000256315
-109.3750 1.19614e-05 0.000244354
-109.1250 1.19614e-05 0.000247771
-108.8750 1.19614e-05 0.000251189
-108.6250 1.19614e-05 0.000256315
-108.3750 1.19614e-05 0.000244354
-108.1250 1.19614e-05 0.000240936
-107.8750 1.02526e-05 0.000237519
-107.6250 1.19614e-05 0.000242645
-107.3750 1.19614e-05 0.000247771
-107.1250 1.02526e-05 0.000239227
-106.8750 1.19614e-05 0.000240936
-106.6250 1.19614e-05 0.000246062
-106.3750 1.19614e-05 0.000240936
-106.1250 1.19614e-05 0.00024948
-105.8750 1.19614e-05 0.000247771
-105.6250 1.19614e-05 0.00024948
-105.3750 1.19614e-05 0.000254606
-105.1250 1.19614e-05 0.000256315
-104.8750 1.19614e-05 0.000252898
-104.6250 1.36701e-05 0.000266568
-104.3750 1.36701e-05 0.000268276
-104.1250 1.36701e-05 0.000266568
-103.8750 1.36701e-05 0.000273403
-103.6250 1.36701e-05 0.00027682
-103.3750 1.53789e-05 0.000278529
-103.1250 1.53789e-05 0.000283655
-102.8750 1.53789e-05 0.000288782
-102.6250 1.70877e-05 0.000292199
-102.3750 1.70877e-05 0.000307578
-102.1250 1.70877e-05 0.000295617
-101.8750 1.87964e-05 0.000305869
-101.6250 1.70877e-05 0.000307578
-101.3750 1.87964e-05 0.000309287
-101.1250 1.87964e-05 0.000307578
-100.8750 1.87964e-05 0.000312704
-100.6250 1.87964e-05 0.000310996
-100.3750 1.87964e-05 0.000310996
-100.1250 1.87964e-05 0.000322957
-99.8750 1.87964e-05 0.000321248
-99.6250 2.05052e-05 0.000328083
-99.3750 1.87964e-05 0.000314413
-99.1250 1.87964e-05 0.000310996
-98.8750 1.70877e-05 0.000304161
-98.6250 1.87964e-05 0.000314413
-98.3750 1.87964e-05 0.000307578
-98.1250 1.87964e-05 0.000316122
-97.8750 2.05052e-05 0.000321248
-97.6250 2.05052e-05 0.000322957
-97.3750 2.2214e-05 0.000340045
-97.1250 2.2214e-05 0.000343462
-96.8750 2.2214e-05 0.000340045
-96.6250 2.05052e-05 0.00033321
-96.3750 2.05052e-05 0.000322957
-96.1250 2.05052e-05 0.000329792
-95.8750 1.87964e-05 0.000322957
-95.6250 1.87964e-05 0.000309287
-95.3750 1.87964e-05 0.000309287
-95.1250 1.87964e-05 0.000305869
-94.8750 1.87964e-05 0.000322957
-94.6250 1.87964e-05 0.000319539
-94.3750 1.87964e-05 0.000317831
-94.1250 2.05052e-05 0.000334918
-93.8750 2.05052e-05 0.000321248
-93.6250 1.87964e-05 0.000310996
-93.3750 1.87964e-05 0.000312704
-93.1250 1.87964e-05 0.000321248
-92.8750 2.05052e-05 0.000326374
-92.6250 2.05052e-05 0.000324666
-92.3750 1.87964e-05 0.000319539
-92.1250 2.05052e-05 0.00033321
-91.8750 2.05052e-05 0.000326374
-91.6250 2.05052e-05 0.000326374
-91.3750 2.2214e-05 0.000336627
-91.1250 2.2214e-05 0.000338336
-90.8750 2.2214e-05 0.000336627
-90.6250 2.2214e-05 0.000345171
-90.3750 2.2214e-05 0.00034688
-90.1250 2.2214e-05 0.000340045
-89.8750 2.2214e-05 0.000345171
-89.6250 2.39227e-05 0.000348588
-89.3750 2.39227e-05 0.000348588
-89.1250 2.2214e-05 0.000343462
-88.8750 2.2214e-05 0.000340045
-88.6250 2.2214e-05 0.000331501
-88.3750 2.2214e-05 0.000345171
-88.1250 2.2214e-05 0.000343462
-87.8750 2.2214e-05 0.000343462
-87.6250 2.39227e-05 0.000353715
-87.3750 2.2214e-05 0.000341753
-87.1250 2.2214e-05 0.000341753
-86.8750 2.39227e-05 0.000345171
-86.6250 2.05052e-05 0.000329792
-86.3750 2.05052e-05 0.000329792
-86.1250 2.2214e-05 0.000340045
-85.8750 2.2214e-05 0.000338336
-85.6250 2.2214e-05 0.000336627
-85.3750 2.2214e-05 0.000340045
-85.1250 2.2214e-05 0.00034688
-84.8750 2.2214e-05 0.000340045
-84.6250 2.39227e-05 0.00034688
-84.3750 2.39227e-05 0.000357132
-84.1250 2.39227e-05 0.000358841
-83.8750 2.39227e-05 0.000362259
-83.6250 2.39227e-05 0.000355424
-83.3750 2.39227e-05 0.000358841
-83.1250 2.39227e-05 0.000355424
-82.8750 2.56315e-05 0.000367385
-82.6250 2.56315e-05 0.000362259
-82.3750 2.39227e-05 0.000358841
-82.1250 2.39227e-05 0.00036055
-81.8750 2.39227e-05 0.000353715
-81.6250 2.2214e-05 0.000348588
-81.3750 2.2214e-05 0.00034688
-81.1250 2.2214e-05 0.000334918
-80.8750 2.05052e-05 0.000328083
-80.6250 2.05052e-05 0.000324666
-80.3750 2.2214e-05 0.000334918
-80.1250 1.87964e-05 0.000316122
-79.8750 2.05052e-05 0.000324666
-79.6250 2.05052e-05 0.000328083
-79.3750 1.87964e-05 0.000316122
-79.1250 1.87964e-05 0.000312704
-78.8750 1.87964e-05 0.000314413
-78.6250 1.87964e-05 0.000314413
-78.3750 1.87964e-05 0.000309287
-78.1250 1.87964e-05 0.000316122
-77.8750 1.87964e-05 0.000317831
-77.6250 1.87964e-05 0.000317831
-77.3750 1.87964e-05 0.000319539
-77.1250 2.05052e-05 0.000321248
-76.8750 1.87964e-05 0.000319539
-76.6250 1.87964e-05 0.000310996
-76.3750 1.70877e-05 0.000307578
-76.1250 1.70877e-05 0.000302452
-75.8750 1.70877e-05 0.000299034
-75.6250 1.70877e-05 0.000302452
-75.3750 1.70877e-05 0.000300743
-75.1250 1.70877e-05 0.000300743
-74.8750 1.70877e-05 0.000299034
-74.6250 1.70877e-05 0.000300743
-74.3750 1.70877e-05 0.000300743
-74.1250 1.87964e-05 0.000309287
-73.8750 1.87964e-05 0.000321248
-73.6250 2.05052e-05 0.000329792
-73.3750 2.05052e-05 0.00033321
-73.1250 2.05052e-05 0.000328083
-72.8750 2.05052e-05 0.000336627
-72.6250 2.2214e-05 0.000341753
-72.3750 2.05052e-05 0.000326374
-72.1250 2.2214e-05 0.000336627
-71.8750 2.2214e-05 0.000334918
-71.6250 2.05052e-05 0.000326374
-71.3750 2.05052e-05 0.00033321
-71.1250 2.2214e-05 0.000352006
-70.8750 2.05052e-05 0.000329792
-70.6250 2.2214e-05 0.000336627
-70.3750 2.2214e-05 0.000336627
-70.1250 2.05052e-05 0.00033321
-69.8750 2.05052e-05 0.000321248
-69.6250 2.2214e-05 0.000334918
-69.3750 2.05052e-05 0.000331501
-69.1250 2.05052e-05 0.000329792
-68.8750 2.2214e-05 0.000340045
-68.6250 2.2214e-05 0.00033321
-68.3750 2.2214e-05 0.000340045
-68.1250 2.2214e-05 0.000334918
-67.8750 2.2214e-05 0.000343462
-67.6250 2.2214e-05 0.000336627
-67.3750 2.05052e-05 0.000329792
-67.1250 2.05052e-05 0.000324666
-66.8750 2.05052e-05 0.000321248
-66.6250 2.05052e-05 0.00033321
-66.3750 2.05052e-05 0.000324666
-66.1250 2.05052e-05 0.000328083
-65.8750 2.05052e-05 0.000328083
-65.6250 2.05052e-05 0.000331501
-65.3750 2.05052e-05 0.000331501
-65.1250 2.05052e-05 0.000329792
-64.8750 2.05052e-05 0.000324666
-64.6250 2.05052e-05 0.000329792
-64.3750 2.05052e-05 0.000324666
-64.1250 1.87964e-05 0.000322957
-63.8750 1.87964e-05 0.000317831
-63.6250 1.87964e-05 0.000312704
-63.3750 2.05052e-05 0.000326374
-63.1250 2.05052e-05 0.000328083
-62.8750 2.05052e-05 0.000328083
-62.6250 2.05052e-05 0.000328083
-62.3750 2.2214e-05 0.000334918
-62.1250 2.05052e-05 0.000329792
-61.8750 2.05052e-05 0.000329792
-61.6250 2.05052e-05 0.000334918
-61.3750 2.2214e-05 0.000334918
-61.1250 2.2214e-05 0.000334918
-60.8750 2.39227e-05 0.000350297
-60.6250 2.39227e-05 0.000353715
-60.3750 2.2214e-05 0.000345171
-60.1250 2.2214e-05 0.000341753
-59.8750 2.2214e-05 0.000345171
-59.6250 2.2214e-05 0.000345171
-59.3750 2.2214e-05 0.000343462
-59.1250 2.2214e-05 0.000343462
-58.8750 2.39227e-05 0.00034688
-58.6250 2.39227e-05 0.000355424
-58.3750 2.39227e-05 0.00036055
-58.1250 2.56315e-05 0.000369094
-57.8750 2.56315e-05 0.000363967
-57.6250 2.39227e-05 0.00036055
-57.3750 2.56315e-05 0.000369094
-57.1250 2.73403e-05 0.000377638
-56.8750 2.56315e-05 0.000367385
-56.6250 2.56315e-05 0.000363967
-56.3750 2.56315e-05 0.000367385
-56.1250 2.56315e-05 0.000370802
-55.8750 2.56315e-05 0.00036055
-55.6250 2.56315e-05 0.000369094
-55.3750 2.73403e-05 0.000377638
-55.1250 2.73403e-05 0.000375929
-54.8750 2.73403e-05 0.000382764
-54.6250 2.9049e-05 0.000389599
-54.3750 2.9049e-05 0.000394725
-54.1250 3.07578e-05 0.000396434
-53.8750 3.07578e-05 0.000404978
-53.6250 3.07578e-05 0.000406687
-53.3750 3.24666e-05 0.000413522
-53.1250 3.24666e-05 0.000420357
-52.8750 3.41753e-05 0.000422065
-52.6250 3.24666e-05 0.000408395
-52.3750 3.07578e-05 0.000406687
-52.1250 3.07578e-05 0.000403269
-51.8750 3.24666e-05 0.000411813
-51.6250 3.07578e-05 0.000404978
-51.3750 3.24666e-05 0.000418648
-51.1250 3.07578e-05 0.000398143
-50.8750 3.07578e-05 0.000398143
-50.6250 2.9049e-05 0.000389599
-50.3750 2.9049e-05 0.000391308
-50.1250 2.9049e-05 0.000389599
-49.8750 2.9049e-05 0.000391308
-49.6250 2.9049e-05 0.000391308
-49.3750 2.9049e-05 0.000386181
-49.1250 2.9049e-05 0.000393016
-48.8750 2.9049e-05 0.000384473
-48.6250 2.9049e-05 0.00038789
-48.3750 2.73403e-05 0.000386181
-48.1250 2.9049e-05 0.00038789
-47.8750 2.9049e-05 0.000391308
-47.6250 2.9049e-05 0.000386181
-47.3750 2.73403e-05 0.000382764
-47.1250 2.73403e-05 0.000382764
-46.8750 2.73403e-05 0.000372511
-46.6250 2.56315e-05 0.000370802
-46.3750 2.73403e-05 0.00037422
-46.1250 2.73403e-05 0.000372511
-45.8750 2.73403e-05 0.00037422
-45.6250 2.73403e-05 0.000372511
-45.3750 2.73403e-05 0.000381055
-45.1250 2.56315e-05 0.000367385
-44.8750 2.73403e-05 0.00037422
-44.6250 2.73403e-05 0.000377638
-44.3750 2.73403e-05 0.000377638
-44.1250 2.56315e-05 0.000367385
-43.8750 2.73403e-05 0.000375929
-43.6250 2.73403e-05 0.000381055
-43.3750 2.9049e-05 0.000393016
-43.1250 2.9049e-05 0.000384473
-42.8750 2.73403e-05 0.000375929
-42.6250 2.73403e-05 0.00037422
-42.3750 2.73403e-05 0.000382764
-42.1250 2.9049e-05 0.000393016
-41.8750 2.56315e-05 0.000370802
-41.6250 2.56315e-05 0.000370802
-41.3750 2.56315e-05 0.000363967
-41.1250 2.56315e-05 0.00037422
-40.8750 2.73403e-05 0.000372511
-40.6250 2.73403e-05 0.000382764
-40.3750 2.73403e-05 0.000370802
-40.1250 2.73403e-05 0.000375929
-39.8750 2.56315e-05 0.000367385
-39.6250 2.56315e-05 0.000369094
-39.3750 2.39227e-05 0.000358841
-39.1250 2.56315e-05 0.00036055
-38.8750 2.39227e-05 0.000350297
-38.6250 2.39227e-05 0.000352006
-38.3750 2.2214e-05 0.00034688
-38.1250 2.39227e-05 0.000352006
-37.8750 2.39227e-05 0.000355424
-37.6250 2.2214e-05 0.000338336
-37.3750 2.2214e-05 0.00034688
-37.1250 2.2214e-05 0.000338336
-36.8750 2.05052e-05 0.00033321
-36.6250 2.05052e-05 0.000329792
-36.3750 2.05052e-05 0.000328083
-36.1250 2.2214e-05 0.00033321
-35.8750 2.2214e-05 0.000336627
-35.6250 2.05052e-05 0.000338336
-35.3750 2.2214e-05 0.000340045
-35.1250 2.2214e-05 0.000340045
-34.8750 2.2214e-05 0.000336627
-34.6250 2.2214e-05 0.000336627
-34.3750 2.05052e-05 0.000324666
-34.1250 2.2214e-05 0.000348588
-33.8750 2.2214e-05 0.000345171
-33.6250 2.2214e-05 0.000340045
-33.3750 2.2214e-05 0.000340045
-33.1250 2.05052e-05 0.000324666
-32.8750 2.05052e-05 0.000328083
-32.6250 2.05052e-05 0.000324666
-32.3750 2.05052e-05 0.000328083
-32.1250 1.87964e-05 0.000322957
-31.8750 2.05052e-05 0.000324666
-31.6250 2.05052e-05 0.000324666
-31.3750 2.2214e-05 0.000338336
-31.1250 2.05052e-05 0.000329792
-30.8750 2.2214e-05 0.000334918
-30.6250 2.2214e-05 0.000340045
-30.3750 2.2214e-05 0.000334918
-30.1250 2.2214e-05 0.000336627
-29.8750 2.2214e-05 0.000341753
-29.6250 2.2214e-05 0.00034688
-29.3750 2.39227e-05 0.000352006
-29.1250 2.39227e-05 0.000353715
-28.8750 2.39227e-05 0.000358841
-28.6250 2.39227e-05 0.000352006
-28.3750 2.39227e-05 0.000358841
-28.1250 2.39227e-05 0.000353715
-27.8750 2.39227e-05 0.000353715
-27.6250 2.2214e-05 0.000334918
-27.3750 2.39227e-05 0.000353715
-27.1250 2.39227e-05 0.000353715
-26.8750 2.56315e-05 0.00036055
-26.6250 2.39227e-05 0.000357132
-26.3750 2.56315e-05 0.000370802
-26.1250 2.56315e-05 0.000372511
-25.8750 2.56315e-05 0.000365676
-25.6250 2.39227e-05 0.000357132
-25.3750 2.39227e-05 0.000352006
-25.1250 2.2214e-05 0.000343462
-24.8750 2.39227e-05 0.000348588
-24.6250 2.2214e-05 0.000345171
-24.3750 2.39227e-05 0.000350297
-24.1250 2.56315e-05 0.000367385
-23.8750 2.56315e-05 0.000365676
-23.6250 2.73403e-05 0.000379346
-23.3750 2.73403e-05 0.000370802
-23.1250 2.73403e-05 0.000382764
-22.8750 2.9049e-05 0.000384473
-22.6250 2.73403e-05 0.000377638
-22.3750 2.73403e-05 0.000372511
-22.1250 2.73403e-05 0.000382764
-21.8750 2.73403e-05 0.000375929
-21.6250 2.73403e-05 0.000375929
-21.3750 2.73403e-05 0.000381055
-21.1250 2.9049e-05 0.000391308
-20.8750 3.07578e-05 0.000403269
-20.6250 3.41753e-05 0.000418648
-20.3750 3.75929e-05 0.000447697
-20.1250 4.27192e-05 0.000475037
-19.8750 5.29718e-05 0.000517756
-19.6250 6.49331e-05 0.000575854
-19.3750 8.88559e-05 0.00066471
-19.1250 0.000133284 0.000811664
-18.8750 0.000206761 0.00101672
-18.6250 0.000338336 0.00129695
-18.3750 0.000563893 0.00167288
-18.1250 0.000948366 0.00217184
-17.8750 0.0015977 0.00282459
-17.6250 0.00266739 0.00366018
-17.3750 0.00440178 0.00471449
-17.1250 0.00713581 0.00601999
-16.8750 0.011312 0.0076006
-16.6250 0.0175302 0.0094922
-16.3750 0.0264791 0.0116863
-16.1250 0.0390436 0.0142067
-15.8750 0.0561039 0.0170279
-15.6250 0.0786118 0.0201088
-15.3750 0.107534 0.0234118
-15.1250 0.143929 0.0269336
-14.8750 0.18853 0.0305784
-14.6250 0.241543 0.0342915
-14.3750 0.303156 0.0380372
-14.1250 0.372568 0.0417452
-13.8750 0.448283 0.0453831
-13.6250 0.528041 0.0489528
-13.3750 0.608608 0.0523669
-13.1250 0.686682 0.0555042
-12.8750 0.758617 0.0582553
-12.6250 0.821626 0.0604681
-12.3750 0.873361 0.0620949
-12.1250 0.91297 0.0631253
-11.8750 0.940927 0.0636704
-11.6250 0.958259 0.0638037
-11.3750 0.967538 0.0636345
-11.1250 0.971695 0.0634414
-10.8750 0.973254 0.0632193
-10.6250 0.974527 0.063115
-10.3750 0.97642 0.0630125
-10.1250 0.979595 0.0630193
-9.8750 0.98339 0.0630774
-9.6250 0.987582 0.0631509
-9.3750 0.991867 0.0631902
-9.1250 0.994897 0.0633149
-8.8750 0.996785 0.0633337
-8.6250 0.997315 0.0633098
-8.3750 0.996382 0.0633047
-8.1250 0.994562 0.06318
-7.8750 0.993031 0.0630723
-7.6250 0.991336 0.063021
-7.3750 0.990285 0.0629749
-7.1250 0.98996 0.0629339
-6.8750 0.99054 0.0629646
-6.6250 0.991235 0.0630074
-6.3750 0.992011 0.0629852
-6.1250 0.992905 0.0630039
-5.8750 0.993631 0.0630091
-5.6250 0.994019 0.0630586
-5.3750 0.994234 0.0630791
-5.1250 0.994272 0.0630791
-4.8750 0.994161 0.0630484
-4.6250 0.993593 0.0630279
-4.3750 0.993086 0.0630227
-4.1250 0.993334 0.0630227
-3.8750 0.993416 0.062992
-3.6250 0.993721 0.0630125
-3.3750 0.993964 0.0630005
-3.1250 0.994171 0.0629988
-2.8750 0.994649 0.0630005
-2.6250 0.994384 0.0630005
-2.3750 0.993945 0.0630091
-2.1250 0.993465 0.0629834
-1.8750 0.992853 0.062992
-1.6250 0.991784 0.0629424
-1.3750 0.991369 0.0629578
-1.1250 0.991261 0.0629664
-0.8750 0.99142 0.0630108
-0.6250 0.99117 0.0629629
-0.3750 0.991172 0.0629698
-0.1250 0.991187 0.0629783
0.1250 0.991034 0.0629493
0.3750 0.990212 0.0629886
0.6250 0.989332 0.0629681
0.8750 0.98847 0.06291
1.1250 0.98796 0.0629373
1.3750 0.987789 0.0628775
1.6250 0.987811 0.0628553
1.8750 0.987712 0.0628878
2.1250 0.98792 0.06291
2.3750 0.988062 0.0629219
2.6250 0.987848 0.0628929
2.8750 0.987693 0.062898
3.1250 0.987705 0.0629014
3.3750 0.987059 0.0628655
3.6250 0.986852 0.0628297
3.8750 0.986739 0.0628126
4.1250 0.986828 0.0628399
4.3750 0.987348 0.0628297
4.6250 0.987608 0.0628895
4.8750 0.987999 0.0629151
5.1250 0.988296 0.0628912
5.3750 0.988177 0.0629185
5.6250 0.987876 0.0628929
5.8750 0.987428 0.0628929
6.1250 0.986673 0.062857
6.3750 0.985656 0.0628433
6.6250 0.984474 0.0627972
6.8750 0.984048 0.0627904
7.1250 0.98379 0.062804
7.3750 0.984339 0.0628177
7.6250 0.985398 0.0628621
7.8750 0.986991 0.0628672
8.1250 0.988713 0.0630005
8.3750 0.990142 0.0630552
8.6250 0.991281 0.0631184
8.8750 0.990745 0.0631406
9.1250 0.98959 0.0631372
9.3750 0.986864 0.0630432
9.6250 0.982956 0.0629339
9.8750 0.978433 0.062857
10.1250 0.974165 0.0627921
10.3750 0.97114 0.0627852
10.6250 0.969182 0.0628502
10.8750 0.96777 0.0629886
11.1250 0.965764 0.0631731
11.3750 0.961672 0.0633406
11.6250 0.952682 0.0634858
11.8750 0.93577 0.0633782
12.1250 0.909872 0.0629561
12.3750 0.872816 0.0620334
12.6250 0.823904 0.0604972
12.8750 0.763761 0.058421
13.1250 0.694164 0.0558117
13.3750 0.618567 0.052818
13.6250 0.539914 0.049532
13.8750 0.461206 0.0461094
14.1250 0.385829 0.0425859
14.3750 0.316453 0.0390163
14.6250 0.253952 0.035392
14.8750 0.199808 0.0317984
15.1250 0.153832 0.0282322
15.3750 0.115957 0.0247754
15.6250 0.0855152 0.0215151
15.8750 0.0616831 0.018482
16.1250 0.043483 0.0157377
16.3750 0.0299427 0.0132754
16.6250 0.0201481 0.0111497
16.8750 0.0132583 0.00938455
17.1250 0.00854725 0.0078945
17.3750 0.0054373 0.00673083
17.6250 0.0034295 0.00584057
17.8750 0.00216672 0.00515364
18.1250 0.00137897 0.0046769
18.3750 0.000910773 0.00434369
18.6250 0.000630535 0.00406345
18.8750 0.000463076 0.0038584
19.1250 0.000363967 0.00368581
19.3750 0.000299034 0.00355424
19.6250 0.000258024 0.00342437
19.8750 0.000228975 0.00327912
20.1250 0.000211887 0.00324837
20.3750 0.000194799 0.003139
20.6250 0.000184547 0.00306724
20.8750 0.000177712 0.00304844
21.1250 0.000172585 0.00298009
21.3750 0.00016575 0.00294079
21.6250 0.000158915 0.00283143
21.8750 0.000153789 0.00279383
22.1250 0.000146954 0.0027101
22.3750 0.00013841 0.00261441
22.6250 0.000131575 0.00254094
22.8750 0.00012474 0.00245379
23.1250 0.000121322 0.00238544
23.3750 0.000112779 0.00228633
23.6250 0.000104235 0.00215646
23.8750 0.000100817 0.00212058
24.1250 9.5691e-05 0.00205394
24.3750 8.88559e-05 0.00193262
24.6250 8.71471e-05 0.00187793
24.8750 8.0312e-05 0.00176345
25.1250 7.3477e-05 0.00163871
25.3750 7.00594e-05 0.00153106
25.6250 6.15156e-05 0.00140802
25.8750 5.80981e-05 0.00132771
26.1250 5.29718e-05 0.00125253
26.3750 4.95542e-05 0.00113975
26.6250 4.61367e-05 0.00111412
26.8750 4.27192e-05 0.00100646
27.1250 4.27192e-05 0.00099792
27.3750 4.10104e-05 0.000941531
27.6250 3.93016e-05 0.000903938
27.8750 3.58841e-05 0.000840713
28.1250 3.58841e-05 0.000765528
28.3750 3.41753e-05 0.000686924
28.6250 3.24666e-05 0.000644205
28.8750 3.07578e-05 0.000558767
29.1250 3.07578e-05 0.000500669
29.3750 3.07578e-05 0.000452823
29.6250 2.9049e-05 0.000430609
29.8750 2.73403e-05 0.000411813
30.1250 2.9049e-05 0.000418648
30.3750 2.9049e-05 0.000389599
30.6250 2.9049e-05 0.000389599
30.8750 2.9049e-05 0.000389599
31.1250 2.9049e-05 0.000386181
31.3750 2.73403e-05 0.000384473
31.6250 2.73403e-05 0.000377638
31.8750 2.73403e-05 0.000369094
32.1250 2.56315e-05 0.000362259
32.3750 2.56315e-05 0.000365676
32.6250 2.73403e-05 0.00037422
32.8750 2.56315e-05 0.000367385
33.1250 2.56315e-05 0.000372511
33.3750 2.73403e-05 0.000377638
33.6250 2.9049e-05 0.000398143
33.8750 2.9049e-05 0.000396434
34.1250 2.9049e-05 0.000393016
34.3750 2.9049e-05 0.000391308
34.6250 3.07578e-05 0.000399851
34.8750 3.07578e-05 0.000404978
35.1250 3.07578e-05 0.000399851
35.3750 3.24666e-05 0.000411813
35.6250 3.07578e-05 0.000398143
35.8750 3.07578e-05 0.000406687
36.1250 3.24666e-05 0.000413522
36.3750 3.07578e-05 0.000406687
36.6250 3.24666e-05 0.000411813
36.8750 3.24666e-05 0.000404978
37.1250 3.07578e-05 0.000398143
37.3750 3.07578e-05 0.00040156
37.6250 2.9049e-05 0.000391308
37.8750 2.9049e-05 0.000382764
38.1250 2.9049e-05 0.000393016
38.3750 2.9049e-05 0.000391308
38.6250 2.9049e-05 0.000394725
38.8750 2.9049e-05 0.000393016
39.1250 3.07578e-05 0.000398143
39.3750 2.73403e-05 0.000381055
39.6250 2.73403e-05 0.000377638
39.8750 2.73403e-05 0.000372511
40.1250 2.73403e-05 0.000372511
40.3750 2.73403e-05 0.000377638
40.6250 2.9049e-05 0.000384473
40.8750 2.73403e-05 0.000382764
41.1250 2.73403e-05 0.000379346
41.3750 2.9049e-05 0.000382764
41.6250 2.9049e-05 0.000389599
41.8750 2.9049e-05 0.000396434
42.1250 3.07578e-05 0.000404978
42.3750 2.9049e-05 0.000384473
42.6250 2.73403e-05 0.000382764
42.8750 2.73403e-05 0.000375929
43.1250 2.73403e-05 0.000372511
43.3750 2.56315e-05 0.000363967
43.6250 2.56315e-05 0.000369094
43.8750 2.56315e-05 0.000369094
44.1250 2.56315e-05 0.000362259
44.3750 2.73403e-05 0.000375929
44.6250 2.56315e-05 0.000370802
44.8750 2.56315e-05 0.000367385
45.1250 2.56315e-05 0.000367385
45.3750 2.56315e-05 0.000370802
45.6250 2.73403e-05 0.000372511
45.8750 2.56315e-05 0.000367385
46.1250 2.56315e-05 0.00037422
46.3750 2.56315e-05 0.00037422
46.6250 2.56315e-05 0.000367385
46.8750 2.56315e-05 0.000372511
47.1250 2.73403e-05 0.000379346
47.3750 2.56315e-05 0.000372511
47.6250 2.56315e-05 0.000365676
47.8750 2.56315e-05 0.000369094
48.1250 2.56315e-05 0.000370802
48.3750 2.56315e-05 0.000363967
48.6250 2.56315e-05 0.000365676
48.8750 2.39227e-05 0.000358841
49.1250 2.39227e-05 0.000355424
49.3750 2.56315e-05 0.000365676
49.6250 2.56315e-05 0.00036055
49.8750 2.73403e-05 0.00037422
50.1250 2.73403e-05 0.000377638
50.3750 2.73403e-05 0.000379346
50.6250 2.73403e-05 0.000384473
50.8750 2.73403e-05 0.000382764
51.1250 2.9049e-05 0.000389599
51.3750 2.9049e-05 0.000389599
51.6250 2.9049e-05 0.000391308
51.8750 2.9049e-05 0.00038789
52.1250 2.9049e-05 0.000386181
52.3750 2.73403e-05 0.000381055
52.6250 2.73403e-05 0.000386181
52.8750 2.56315e-05 0.000367385
53.1250 2.56315e-05 0.000372511
53.3750 2.56315e-05 0.000365676
53.6250 2.73403e-05 0.000381055
53.8750 2.73403e-05 0.000377638
54.1250 2.73403e-05 0.00037422
54.3750 2.73403e-05 0.000375929
54.6250 2.56315e-05 0.000372511
54.8750 2.73403e-05 0.000379346
55.1250 2.56315e-05 0.000367385
55.3750 2.39227e-05 0.000358841
55.6250 2.39227e-05 0.000350297
55.8750 2.2214e-05 0.000334918
56.1250 2.2214e-05 0.000343462
56.3750 2.2214e-05 0.000345171
56.6250 2.2214e-05 0.000345171
56.8750 2.2214e-05 0.000343462
57.1250 2.39227e-05 0.00034688
57.3750 2.39227e-05 0.000350297
57.6250 2.39227e-05 0.000352006
57.8750 2.39227e-05 0.000355424
58.1250 2.56315e-05 0.000365676
58.3750 2.39227e-05 0.000352006
58.6250 2.39227e-05 0.000353715
58.8750 2.39227e-05 0.000352006
59.1250 2.2214e-05 0.00034688
59.3750 2.39227e-05 0.000350297
59.6250 2.2214e-05 0.000348588
59.8750 2.2214e-05 0.000345171
60.1250 2.2214e-05 0.000343462
60.3750 2.2214e-05 0.000340045
60.6250 2.2214e-05 0.000334918
60.8750 2.2214e-05 0.000348588
61.1250 2.2214e-05 0.000341753
61.3750 2.2214e-05 0.00034688
61.6250 2.2214e-05 0.000345171
61.8750 2.39227e-05 0.00034688
62.1250 2.2214e-05 0.000336627
62.3750 2.2214e-05 0.000341753
62.6250 2.2214e-05 0.000334918
62.8750 2.2214e-05 0.000338336
63.1250 2.2214e-05 0.000341753
63.3750 2.39227e-05 0.000350297
63.6250 2.39227e-05 0.000348588
63.8750 2.39227e-05 0.000353715
64.1250 2.39227e-05 0.000355424
64.3750 2.39227e-05 0.000358841
64.6250 2.39227e-05 0.000355424
64.8750 2.39227e-05 0.000350297
65.1250 2.39227e-05 0.000352006
65.3750 2.39227e-05 0.000348588
65.6250 2.2214e-05 0.000341753
65.8750 2.05052e-05 0.000328083
66.1250 2.05052e-05 0.000334918
66.3750 2.05052e-05 0.000326374
66.6250 1.87964e-05 0.000316122
66.8750 1.87964e-05 0.000307578
67.1250 1.70877e-05 0.000304161
67.3750 1.87964e-05 0.000310996
67.6250 1.70877e-05 0.000305869
67.8750 1.87964e-05 0.000316122
68.1250 1.87964e-05 0.000312704
68.3750 1.87964e-05 0.000319539
68.6250 1.87964e-05 0.000319539
68.8750 2.05052e-05 0.000326374
69.1250 2.05052e-05 0.000328083
69.3750 2.05052e-05 0.00033321
69.6250 2.2214e-05 0.000340045
69.8750 2.2214e-05 0.000341753
70.1250 2.2214e-05 0.000334918
70.3750 2.05052e-05 0.000331501
70.6250 2.2214e-05 0.000345171
70.8750 2.05052e-05 0.000328083
71.1250 2.05052e-05 0.000326374
71.3750 1.87964e-05 0.000317831
71.6250 1.87964e-05 0.000321248
71.8750 1.87964e-05 0.000310996
72.1250 1.87964e-05 0.000312704
72.3750 1.87964e-05 0.000316122
72.6250 1.87964e-05 0.000310996
72.8750 1.87964e-05 0.000307578
73.1250 1.87964e-05 0.000314413
73.3750 1.87964e-05 0.000316122
73.6250 1.87964e-05 0.000312704
73.8750 2.05052e-05 0.000326374
74.1250 1.87964e-05 0.000314413
74.3750 2.05052e-05 0.000329792
74.6250 2.05052e-05 0.000329792
74.8750 2.05052e-05 0.000329792
75.1250 2.2214e-05 0.000338336
75.3750 2.2214e-05 0.000338336
75.6250 2.2214e-05 0.000345171
75.8750 2.05052e-05 0.000329792
76.1250 2.05052e-05 0.000324666
76.3750 2.2214e-05 0.000341753
76.6250 2.2214e-05 0.00033321
76.8750 2.2214e-05 0.000338336
77.1250 2.2214e-05 0.000336627
77.3750 2.2214e-05 0.000338336
77.6250 2.2214e-05 0.000340045
77.8750 2.05052e-05 0.000331501
78.1250 2.2214e-05 0.000336627
78.3750 2.05052e-05 0.000326374
78.6250 2.05052e-05 0.000322957
78.8750 2.05052e-05 0.000321248
79.1250 1.87964e-05 0.000322957
79.3750 2.05052e-05 0.000319539
79.6250 2.05052e-05 0.000324666
79.8750 2.05052e-05 0.000326374
80.1250 2.05052e-05 0.000328083
80.3750 2.05052e-05 0.000336627
80.6250 2.05052e-05 0.00033321
80.8750 2.05052e-05 0.000329792
81.1250 2.05052e-05 0.000319539
81.3750 2.05052e-05 0.000329792
81.6250 1.87964e-05 0.000319539
81.8750 2.05052e-05 0.000328083
82.1250 2.05052e-05 0.000324666
82.3750 1.87964e-05 0.000312704
82.6250 1.87964e-05 0.000305869
82.8750 1.87964e-05 0.000307578
83.1250 1.70877e-05 0.00029049
83.3750 1.70877e-05 0.000305869
83.6250 1.70877e-05 0.000295617
83.8750 1.70877e-05 0.000299034
84.1250 1.53789e-05 0.00029049
84.3750 1.70877e-05 0.000297325
84.6250 1.70877e-05 0.000295617
84.8750 1.70877e-05 0.00029049
85.1250 1.70877e-05 0.000297325
85.3750 1.53789e-05 0.000295617
85.6250 1.53789e-05 0.000285364
85.8750 1.53789e-05 0.000287073
86.1250 1.53789e-05 0.000292199
86.3750 1.53789e-05 0.000280238
86.6250 1.53789e-05 0.000287073
86.8750 1.53789e-05 0.00029049
87.1250 1.53789e-05 0.000288782
87.3750 1.53789e-05 0.000285364
87.6250 1.70877e-05 0.000295617
87.8750 1.53789e-05 0.00029049
88.1250 1.53789e-05 0.000293908
88.3750 1.53789e-05 0.000288782
88.6250 1.36701e-05 0.000273403
88.8750 1.53789e-05 0.000285364
89.1250 1.53789e-05 0.000278529
89.3750 1.36701e-05 0.000275111
89.6250 1.53789e-05 0.000281947
89.8750 1.53789e-05 0.000281947
90.1250 1.53789e-05 0.000280238
90.3750 1.36701e-05 0.000261441
90.6250 1.36701e-05 0.000268276
90.8750 1.36701e-05 0.000261441
91.1250 1.36701e-05 0.000258024
91.3750 1.19614e-05 0.00024948
91.6250 1.02526e-05 0.00023581
91.8750 1.02526e-05 0.000234101
92.1250 1.02526e-05 0.000232392
92.3750 1.02526e-05 0.00023581
92.6250 1.02526e-05 0.000223848
92.8750 1.02526e-05 0.000232392
93.1250 1.02526e-05 0.000234101
93.3750 1.02526e-05 0.000234101
93.6250 1.02526e-05 0.000225557
93.8750 8.54384e-06 0.00022214
94.1250 1.02526e-05 0.000220431
94.3750 8.54384e-06 0.000206761
94.6250 8.54384e-06 0.000211887
94.8750 8.54384e-06 0.000203343
95.1250 8.54384e-06 0.000213596
95.3750 8.54384e-06 0.000203343
95.6250 8.54384e-06 0.00020847
95.8750 8.54384e-06 0.000211887
96.1250 8.54384e-06 0.000203343
96.3750 8.54384e-06 0.000206761
96.6250 8.54384e-06 0.000217013
96.8750 8.54384e-06 0.000213596
97.1250 8.54384e-06 0.000210178
97.3750 8.54384e-06 0.00020847
97.6250 8.54384e-06 0.00020847
97.8750 6.83507e-06 0.000199926
98.1250 6.83507e-06 0.000191382
98.3750 6.83507e-06 0.000189673
98.6250 6.83507e-06 0.000184547
98.8750 6.83507e-06 0.000187964
99.1250 5.1263e-06 0.000174294
99.3750 5.1263e-06 0.000174294
99.6250 5.1263e-06 0.000177712
99.8750 5.1263e-06 0.000177712
100.1250 6.83507e-06 0.000177712
100.3750 5.1263e-06 0.000162333
100.6250 5.1263e-06 0.000170877
100.8750 5.1263e-06 0.000169168
101.1250 5.1263e-06 0.000172585
101.3750 5.1263e-06 0.000164042
101.6250 5.1263e-06 0.000160624
101.8750 5.1263e-06 0.000162333
102.1250 5.1263e-06 0.000162333
102.3750 5.1263e-06 0.000155498
102.6250 3.41753e-06 0.000145245
102.8750 5.1263e-06 0.00015208
103.1250 5.1263e-06 0.000160624
103.3750 5.1263e-06 0.000164042
103.6250 5.1263e-06 0.00016575
103.8750 5.1263e-06 0.000169168
104.1250 5.1263e-06 0.000155498
104.3750 5.1263e-06 0.000155498
104.6250 5.1263e-06 0.000157207
104.8750 5.1263e-06 0.000146954
105.1250 3.41753e-06 0.000145245
105.3750 5.1263e-06 0.000155498
105.6250 3.41753e-06 0.000141828
105.8750 3.41753e-06 0.000140119
106.1250 3.41753e-06 0.000143536
106.3750 3.41753e-06 0.00013841
106.6250 5.1263e-06 0.000153789
106.8750 3.41753e-06 0.000141828
107.1250 3.41753e-06 0.000141828
107.3750 3.41753e-06 0.000133284
107.6250 3.41753e-06 0.000134993
107.8750 3.41753e-06 0.000134993
108.1250 3.41753e-06 0.000134993
108.3750 3.41753e-06 0.000123031
108.6250 3.41753e-06 0.00012474
108.8750 3.41753e-06 0.000117905
109.1250 3.41753e-06 0.000126449
109.3750 1.70877e-06 0.000117905
109.6250 1.70877e-06 0.000109361
109.8750 3.41753e-06 0.000116196
110.1250 3.41753e-06 0.000116196
110.3750 1.70877e-06 0.000112779
110.6250 1.70877e-06 0.000116196
110.8750 3.41753e-06 0.000116196
111.1250 3.41753e-06 0.000116196
111.3750 3.41753e-06 0.00012474
111.6250 3.41753e-06 0.000116196
111.8750 3.41753e-06 0.000123031
112.1250 3.41753e-06 0.000117905
112.3750 3.41753e-06 0.000128158
112.6250 3.41753e-06 0.000119614
112.8750 3.41753e-06 0.000123031
113.1250 1.70877e-06 0.000107652
113.3750 1.70877e-06 0.000100817
113.6250 1.70877e-06 0.000107652
113.8750 1.70877e-06 0.000107652
114.1250 1.70877e-06 0.000105944
114.3750 1.70877e-06 0.000114487
114.6250 1.70877e-06 0.00011107
114.8750 3.41753e-06 0.000114487
115.1250 3.41753e-06 0.000116196
115.3750 3.41753e-06 0.000117905
115.6250 1.70877e-06 0.000107652
115.8750 1.70877e-06 0.000112779
116.1250 1.70877e-06 0.000109361
116.3750 1.70877e-06 0.00011107
116.6250 1.70877e-06 9.91085e-05
116.8750 1.70877e-06 0.000112779
117.1250 1.70877e-06 0.000107652
117.3750 1.70877e-06 9.91085e-05
117.6250 1.70877e-06 0.000107652
117.8750 1.70877e-06 9.91085e-05
118.1250 1.70877e-06 9.91085e-05
118.3750 1.70877e-06 9.22734e-05
118.6250 1.70877e-06 9.22734e-05
118.8750 1.70877e-06 9.39822e-05
119.1250 1.70877e-06 8.88559e-05
119.3750 1.70877e-06 9.39822e-05
119.6250 1.70877e-06 9.05647e-05
119.8750 1.70877e-06 8.88559e-05
120.1250 1.70877e-06 8.37296e-05
120.3750 1.70877e-06 0.000104235
120.6250 1.70877e-06 0.000102526
120.8750 1.70877e-06 9.05647e-05
121.1250 1.70877e-06 9.73997e-05
121.3750 1.70877e-06 0.000104235
121.6250 1.70877e-06 9.73997e-05
121.8750 1.70877e-06 9.39822e-05
122.1250 1.70877e-06 8.71471e-05
122.3750 1.70877e-06 9.39822e-05
122.6250 1.70877e-06 9.5691e-05
122.8750 1.70877e-06 9.5691e-05
123.1250 1.70877e-06 0.000105944
123.3750 1.70877e-06 9.22734e-05
123.6250 1.70877e-06 9.73997e-05
123.8750 1.70877e-06 9.39822e-05
124.1250 1.70877e-06 8.71471e-05
124.3750 1.70877e-06 9.73997e-05
124.6250 1.70877e-06 9.91085e-05
124.8750 1.70877e-06 7.86033e-05
125.1250 1.70877e-06 7.86033e-05
125.3750 1.70877e-06 7.68945e-05
125.6250 1.70877e-06 7.68945e-05
125.8750 1.70877e-06 7.68945e-05
126.1250 1.70877e-06 8.54384e-05
126.3750 1.70877e-06 7.00594e-05
126.6250 1.70877e-06 7.68945e-05
126.8750 1.70877e-06 7.86033e-05
127.1250 1.70877e-06 7.3477e-05
127.3750 1.70877e-06 8.71471e-05
127.6250 1.70877e-06 7.86033e-05
127.8750 1.70877e-06 7.68945e-05
128.1250 1.70877e-06 8.54384e-05
128.3750 1.70877e-06 7.86033e-05
128.6250 1.70877e-06 8.37296e-05
128.8750 1.70877e-06 9.39822e-05
129.1250 1.70877e-06 9.73997e-05
129.3750 1.70877e-06 9.5691e-05
129.6250 1.70877e-06 8.20208e-05
129.8750 1.70877e-06 9.22734e-05
130.1250 1.70877e-06 9.05647e-05
130.3750 1.70877e-06 9.39822e-05
130.6250 1.70877e-06 8.88559e-05
130.8750 1.70877e-06 8.88559e-05
131.1250 1.70877e-06 9.22734e-05
131.3750 1.70877e-06 8.71471e-05
131.6250 1.70877e-06 8.37296e-05
131.8750 1.70877e-06 9.22734e-05
132.1250 1.70877e-06 8.0312e-05
132.3750 1.70877e-06 8.54384e-05
132.6250 1.70877e-06 7.51857e-05
132.8750 1.70877e-06 8.71471e-05
133.1250 1.70877e-06 8.71471e-05
133.3750 1.70877e-06 8.20208e-05
133.6250 1.70877e-06 7.86033e-05
133.8750 1.70877e-06 7.86033e-05
134.1250 1.70877e-06 8.37296e-05
134.3750 1.70877e-06 8.0312e-05
134.6250 1.70877e-06 8.20208e-05
134.8750 1.70877e-06 8.71471e-05
135.1250 1.70877e-06 8.71471e-05
135.3750 1.70877e-06 8.88559e-05
135.6250 1.70877e-06 9.22734e-05
135.8750 1.70877e-06 9.39822e-05
136.1250 1.70877e-06 9.5691e-05
136.3750 1.70877e-06 9.39822e-05
136.6250 1.70877e-06 0.000102526
136.8750 1.70877e-06 9.22734e-05
137.1250 1.70877e-06 0.000100817
137.3750 1.70877e-06 0.000109361
137.6250 1.70877e-06 0.000109361
137.8750 1.70877e-06 0.000104235
138.1250 1.70877e-06 0.000107652
138.3750 1.70877e-06 0.000102526
138.6250 1.70877e-06 0.000104235
138.8750 1.70877e-06 0.000100817
139.1250 1.70877e-06 9.5691e-05
139.3750 1.70877e-06 0.000100817
139.6250 1.70877e-06 9.22734e-05
139.8750 1.70877e-06 9.73997e-05
140.1250 1.70877e-06 9.73997e-05
140.3750 1.70877e-06 0.000104235
140.6250 1.70877e-06 0.00011107
140.8750 1.70877e-06 0.000107652
141.1250 1.70877e-06 0.00011107
141.3750 1.70877e-06 0.00011107
141.6250 1.70877e-06 0.000112779
141.8750 3.41753e-06 0.000119614
142.1250 3.41753e-06 0.000123031
142.3750 1.70877e-06 0.000114487
142.6250 3.41753e-06 0.000116196
142.8750 1.70877e-06 0.000102526
143.1250 1.70877e-06 0.000109361
143.3750 1.70877e-06 0.000104235
143.6250 1.70877e-06 0.00011107
143.8750 1.70877e-06 0.000105944
144.1250 1.70877e-06 0.000109361
144.3750 1.70877e-06 0.000102526
144.6250 1.70877e-06 0.000100817
144.8750 1.70877e-06 0.000102526
145.1250 1.70877e-06 0.000100817
145.3750 1.70877e-06 9.39822e-05
145.6250 1.70877e-06 9.22734e-05
145.8750 1.70877e-06 8.88559e-05
146.1250 1.70877e-06 8.71471e-05
146.3750 1.70877e-06 7.86033e-05
146.6250 1.70877e-06 8.20208e-05
146.8750 1.70877e-06 8.37296e-05
147.1250 1.70877e-06 8.20208e-05
147.3750 1.70877e-06 7.51857e-05
147.6250 0 6.49331e-05
147.8750 1.70877e-06 7.51857e-05
148.1250 1.70877e-06 6.83507e-05
148.3750 1.70877e-06 7.86033e-05
148.6250 1.70877e-06 8.20208e-05
148.8750 1.70877e-06 7.00594e-05
149.1250 1.70877e-06 6.83507e-05
149.3750 1.70877e-06 7.51857e-05
149.6250 1.70877e-06 7.86033e-05
149.8750 1.70877e-06 7.3477e-05
150.1250 0 6.49331e-05
150.3750 1.70877e-06 7.17682e-05
150.6250 1.70877e-06 7.17682e-05
150.8750 1.70877e-06 6.83507e-05
151.1250 1.70877e-06 7.51857e-05
151.3750 1.70877e-06 7.68945e-05
151.6250 1.70877e-06 8.20208e-05
151.8750 1.70877e-06 8.88559e-05
152.1250 1.70877e-06 9.39822e-05
152.3750 1.70877e-06 0.000100817
152.6250 1.70877e-06 0.000104235
152.8750 1.70877e-06 0.000104235
153.1250 1.70877e-06 9.91085e-05
153.3750 1.70877e-06 8.0312e-05
153.6250 1.70877e-06 9.22734e-05
153.8750 1.70877e-06 8.20208e-05
154.1250 1.70877e-06 8.0312e-05
154.3750 1.70877e-06 8.54384e-05
154.6250 1.70877e-06 8.0312e-05
154.8750 1.70877e-06 8.88559e-05
155.1250 1.70877e-06 8.20208e-05
155.3750 1.70877e-06 7.51857e-05
155.6250 1.70877e-06 7.86033e-05
155.8750 0 6.32244e-05
156.1250 0 6.15156e-05
156.3750 0 5.80981e-05
156.6250 0 4.95542e-05
156.8750 0 4.95542e-05
157.1250 0 4.95542e-05
157.3750 0 4.61367e-05
157.6250 0 5.29718e-05
157.8750 0 4.95542e-05
158.1250 0 5.46805e-05
158.3750 0 5.98068e-05
158.6250 0 5.46805e-05
158.8750 0 4.95542e-05
159.1250 0 5.63893e-05
159.3750 0 4.44279e-05
159.6250 0 4.61367e-05
159.8750 0 5.46805e-05
160.1250 0 4.61367e-05
160.3750 0 5.80981e-05
160.6250 0 5.98068e-05
160.8750 0 4.61367e-05
161.1250 0 4.27192e-05
161.3750 0 3.24666e-05
161.6250 0 2.2214e-05
161.8750 0 2.2214e-05
162.1250 0 2.2214e-05
162.3750 0 3.24666e-05
162.6250 0 3.58841e-05
162.8750 0 3.75929e-05
163.1250 0 4.61367e-05
163.3750 0 4.78455e-05
163.6250 0 4.95542e-05
163.8750 0 4.78455e-05
164.1250 0 5.1263e-05
164.3750 0 4.95542e-05
164.6250 0 4.44279e-05
164.8750 0 4.61367e-05
165.1250 0 3.75929e-05
165.3750 0 4.10104e-05
165.6250 0 2.9049e-05
165.8750 0 2.56315e-05
166.1250 0 2.2214e-05
166.3750 0 3.24666e-05
166.6250 0 3.58841e-05
166.8750 0 3.24666e-05
167.1250 0 3.41753e-05
167.3750 0 3.93016e-05
167.6250 0 4.10104e-05
167.8750 0 4.61367e-05
168.1250 0 3.58841e-05
168.3750 0 4.10104e-05
168.6250 0 3.93016e-05
168.8750 0 4.78455e-05
169.1250 0 4.27192e-05
169.3750 0 3.75929e-05
169.6250 0 4.10104e-05
169.8750 0 3.75929e-05
170.1250 0 4.10104e-05
170.3750 0 4.10104e-05
170.6250 0 4.10104e-05
170.8750 0 4.61367e-05
171.1250 0 4.44279e-05
171.3750 0 4.10104e-05
171.6250 0 3.41753e-05
171.8750 0 3.24666e-05
172.1250 0 3.24666e-05
172.3750 0 3.24666e-05
172.6250 0 2.56315e-05
172.8750 0 2.39227e-05
173.1250 0 2.39227e-05
173.3750 0 3.07578e-05
173.6250 0 1.70877e-05
173.8750 0 3.41753e-05
174.1250 0 2.56315e-05
174.3750 0 3.93016e-05
174.6250 0 3.75929e-05
174.8750 0 4.44279e-05
175.1250 0 4.61367e-05
175.3750 0 3.41753e-05
175.6250 0 4.44279e-05
175.8750 0 3.58841e-05
176.1250 0 3.24666e-05
176.3750 0 3.58841e-05
176.6250 0 2.9049e-05
176.8750 0 1.70877e-05
177.1250 0 2.39227e-05
177.3750 0 2.05052e-05
177.6250 0 1.87964e-05
177.8750 0 2.39227e-05
178.1250 0 2.39227e-05
178.3750 0 3.24666e-05
178.6250 0 1.70877e-05
178.8750 0 2.56315e-05
179.1250 0 3.07578e-05
179.3750 0 2.56315e-05
179.6250 0 4.44279e-05
179.8750 0 3.75929e-05
180.1250 0 2.9049e-05
180.3750 0 3.41753e-05
180.6250 0 2.73403e-05
180.8750 0 1.70877e-05
181.1250 0 2.56315e-05
181.3750 0 1.53789e-05
181.6250 0 8.54384e-06
181.8750 0 1.53789e-05
182.1250 0 6.83507e-06
182.3750 0 0
