# Supplementary material for: Uptake of N2O5 by aqueous aerosol unveiled using chemically accurate many-body potentials
Source: Nat Commun. 2022 Mar 10;13:1266. doi: 10.1038/s41467-022-28697-8 (PMC8913772; doi:10.1038/s41467-022-28697-8)
Supplement: Supplementary file 3 — Source Data [file 41467_2022_28697_MOESM3_ESM.zip › n2o5-uptake-data/Fig2/scattering/rep01run25/relcom_gds.dat]

0.025 12.0258
0.05 11.994
0.075 11.9622
0.1 11.9305
0.125 11.8987
0.15 11.8669
0.175 11.8351
0.2 11.8033
0.225 11.7715
0.25 11.7397
0.275 11.7078
0.3 11.676
0.325 11.6442
0.35 11.6123
0.375 11.5804
0.4 11.5485
0.425 11.5166
0.45 11.4847
0.475 11.4527
0.5 11.4208
0.525 11.3888
0.55 11.3569
0.575 11.3249
0.6 11.2929
0.625 11.2609
0.65 11.2289
0.675 11.1968
0.7 11.1648
0.725 11.1327
0.75 11.1005
0.775 11.0684
0.8 11.0362
0.825 11.004
0.85 10.9718
0.875 10.9395
0.9 10.9073
0.925 10.875
0.95 10.8427
0.975 10.8104
1 10.778
1.025 10.7457
1.05 10.7133
1.075 10.6809
1.1 10.6484
1.125 10.616
1.15 10.5835
1.175 10.551
1.2 10.5185
1.225 10.4859
1.25 10.4533
1.275 10.4207
1.3 10.3881
1.325 10.3554
1.35 10.3227
1.375 10.29
1.4 10.2573
1.425 10.2245
1.45 10.1917
1.475 10.1588
1.5 10.126
1.525 10.0931
1.55 10.0603
1.575 10.0274
1.6 9.9944
1.625 9.9615
1.65 9.9285
1.675 9.8955
1.7 9.8624
1.725 9.8293
1.75 9.7961
1.775 9.7629
1.8 9.7297
1.825 9.6965
1.85 9.6632
1.875 9.6299
1.9 9.5966
1.925 9.5633
1.95 9.5299
1.975 9.4966
2 9.4632
2.025 9.4298
2.05 9.3964
2.075 9.363
2.1 9.3296
2.125 9.2961
2.15 9.2627
2.175 9.2292
2.2 9.1956
2.225 9.1621
2.25 9.1285
2.275 9.0949
2.3 9.0613
2.325 9.0276
2.35 8.9939
2.375 8.9602
2.4 8.9264
2.425 8.8925
2.45 8.8587
2.475 8.8248
2.5 8.7908
2.525 8.7568
2.55 8.7227
2.575 8.6885
2.6 8.6543
2.625 8.6201
2.65 8.5858
2.675 8.5514
2.7 8.5169
2.725 8.4823
2.75 8.4477
2.775 8.4131
2.8 8.3784
2.825 8.3437
2.85 8.3089
2.875 8.2741
2.9 8.2392
2.925 8.2043
2.95 8.1693
2.975 8.1343
3 8.0992
3.025 8.0641
3.05 8.0288
3.075 7.9935
3.1 7.9581
3.125 7.9225
3.15 7.8869
3.175 7.8512
3.2 7.8154
3.225 7.7795
3.25 7.7435
3.275 7.7074
3.3 7.6711
3.325 7.6348
3.35 7.5984
3.375 7.5619
3.4 7.5254
3.425 7.4887
3.45 7.4521
3.475 7.4153
3.5 7.3785
3.525 7.3416
3.55 7.3044
3.575 7.2672
3.6 7.2297
3.625 7.1919
3.65 7.1541
3.675 7.1162
3.7 7.0782
3.725 7.0401
3.75 7.0019
3.775 6.9636
3.8 6.9252
3.825 6.8867
3.85 6.8481
3.875 6.8093
3.9 6.7703
3.925 6.731
3.95 6.6915
3.975 6.6517
4 6.6117
4.025 6.5715
4.05 6.5309
4.075 6.4901
4.1 6.4488
4.125 6.4071
4.15 6.365
4.175 6.3226
4.2 6.2797
4.225 6.2363
4.25 6.1925
4.275 6.1483
4.3 6.1033
4.325 6.0574
4.35 6.0104
4.375 5.9619
4.4 5.912
4.425 5.8604
4.45 5.807
4.475 5.7519
4.5 5.6949
4.525 5.6359
4.55 5.5741
4.575 5.5093
4.6 5.4412
4.625 5.3703
4.65 5.2965
4.675 5.2199
4.7 5.1402
4.725 5.057
4.75 4.9708
4.775 4.882
4.8 4.7909
4.825 4.6982
4.85 4.6034
4.875 4.5055
4.9 4.4054
4.925 4.3073
4.95 4.2216
4.975 4.1576
5 4.1102
5.025 4.0667
5.05 4.0208
5.075 3.9714
5.1 3.9185
5.125 3.8627
5.15 3.8041
5.175 3.7422
5.2 3.6759
5.225 3.6058
5.25 3.5325
5.275 3.4562
5.3 3.3771
5.325 3.2943
5.35 3.2066
5.375 3.1141
5.4 3.0165
5.425 2.9133
5.45 2.8042
5.475 2.6902
5.5 2.5697
5.525 2.4407
5.55 2.3041
5.575 2.1641
5.6 2.0347
5.625 1.926
5.65 1.8396
5.675 1.7747
5.7 1.7286
5.725 1.6966
5.75 1.6744
5.775 1.6578
5.8 1.6406
5.825 1.6289
5.85 1.6239
5.875 1.6263
5.9 1.6374
5.925 1.6616
5.95 1.6984
5.975 1.7437
6 1.7898
6.025 1.831
6.05 1.866
6.075 1.8951
6.1 1.9201
6.125 1.941
6.15 1.956
6.175 1.9663
6.2 1.9748
6.225 1.9843
6.25 1.9992
6.275 2.0194
6.3 2.044
6.325 2.073
6.35 2.1053
6.375 2.1396
6.4 2.1736
6.425 2.2049
6.45 2.2313
6.475 2.2521
6.5 2.2678
6.525 2.2783
6.55 2.281
6.575 2.2756
6.6 2.2641
6.625 2.2511
6.65 2.2431
6.675 2.2382
6.7 2.2343
6.725 2.2324
6.75 2.2327
6.775 2.2377
6.8 2.2497
6.825 2.2766
6.85 2.3283
6.875 2.3943
6.9 2.465
6.925 2.5388
6.95 2.6148
6.975 2.6868
7 2.7528
7.025 2.8126
7.05 2.8662
7.075 2.9129
7.1 2.9527
7.125 2.9865
7.15 3.0133
7.175 3.0342
7.2 3.0498
7.225 3.0606
7.25 3.0668
7.275 3.0691
7.3 3.0684
7.325 3.0651
7.35 3.0601
7.375 3.0536
7.4 3.0467
7.425 3.0437
7.45 3.0524
7.475 3.0778
7.5 3.1134
7.525 3.1507
7.55 3.1852
7.575 3.2163
7.6 3.2439
7.625 3.267
7.65 3.2886
7.675 3.3131
7.7 3.3449
7.725 3.3848
7.75 3.4282
7.775 3.4682
7.8 3.5047
7.825 3.5367
7.85 3.5639
7.875 3.5869
7.9 3.6086
7.925 3.6292
7.95 3.6503
7.975 3.6718
8 3.6914
8.025 3.7077
8.05 3.7199
8.075 3.7286
8.1 3.7342
8.125 3.7387
8.15 3.743
8.175 3.7467
8.2 3.7516
8.225 3.7598
8.25 3.7698
8.275 3.7796
8.3 3.7893
8.325 3.7976
8.35 3.8043
8.375 3.8116
8.4 3.8179
8.425 3.8219
8.45 3.824
8.475 3.8242
8.5 3.8217
8.525 3.816
8.55 3.8073
8.575 3.7956
8.6 3.781
8.625 3.7631
8.65 3.743
8.675 3.7206
8.7 3.6952
8.725 3.6668
8.75 3.6365
8.775 3.6019
8.8 3.5601
8.825 3.5118
8.85 3.458
8.875 3.4023
8.9 3.3494
8.925 3.2995
8.95 3.2496
8.975 3.1955
9 3.1337
9.025 3.0647
9.05 2.987
9.075 2.9024
9.1 2.8134
9.125 2.7251
9.15 2.652
9.175 2.6066
9.2 2.5787
9.225 2.5593
9.25 2.5437
9.275 2.5267
9.3 2.5057
9.325 2.4811
9.35 2.4511
9.375 2.4147
9.4 2.3758
9.425 2.3319
9.45 2.2829
9.475 2.2339
9.5 2.189
9.525 2.1541
9.55 2.1366
9.575 2.1354
9.6 2.1447
9.625 2.1561
9.65 2.168
9.675 2.182
9.7 2.1989
9.725 2.2195
9.75 2.2394
9.775 2.2533
9.8 2.2637
9.825 2.2853
9.85 2.318
9.875 2.3462
9.9 2.3627
9.925 2.37
9.95 2.3687
9.975 2.3603
10 2.3511
10.025 2.3434
10.05 2.3394
10.075 2.3389
10.1 2.3391
10.125 2.3412
10.15 2.3449
10.175 2.3475
10.2 2.3437
10.225 2.3343
10.25 2.3185
10.275 2.2965
10.3 2.2668
10.325 2.23
10.35 2.1839
10.375 2.1258
10.4 2.0696
10.425 2.0301
10.45 2.0095
10.475 2.0066
10.5 2.0238
10.525 2.0605
10.55 2.1136
10.575 2.1742
10.6 2.2341
10.625 2.2872
10.65 2.3308
10.675 2.3642
10.7 2.3877
10.725 2.4027
10.75 2.4087
10.775 2.4051
10.8 2.3958
10.825 2.3894
10.85 2.3832
10.875 2.3703
10.9 2.351
10.925 2.3296
10.95 2.3112
10.975 2.3099
11 2.333
11.025 2.3689
11.05 2.3994
11.075 2.4177
11.1 2.4239
11.125 2.4209
11.15 2.4117
11.175 2.3999
11.2 2.3875
11.225 2.3726
11.25 2.3515
11.275 2.3255
11.3 2.3029
11.325 2.2884
11.35 2.2866
11.375 2.2928
11.4 2.2992
11.425 2.2997
11.45 2.2918
11.475 2.2753
11.5 2.2569
11.525 2.2418
11.55 2.2271
11.575 2.2085
11.6 2.1879
11.625 2.166
11.65 2.1405
11.675 2.1119
11.7 2.0801
11.725 2.0439
11.75 2.0023
11.775 1.9554
11.8 1.9039
11.825 1.8523
11.85 1.8004
11.875 1.7497
11.9 1.7127
11.925 1.6837
11.95 1.6492
11.975 1.608
12 1.5708
12.025 1.5411
12.05 1.5157
12.075 1.4926
12.1 1.4724
12.125 1.4592
12.15 1.4451
12.175 1.4257
12.2 1.4045
12.225 1.389
12.25 1.3791
12.275 1.3692
12.3 1.3594
12.325 1.3521
12.35 1.3518
12.375 1.3628
12.4 1.3841
12.425 1.4071
12.45 1.4312
12.475 1.4508
12.5 1.4652
12.525 1.4759
12.55 1.4871
12.575 1.4989
12.6 1.5082
12.625 1.5142
12.65 1.517
12.675 1.5168
12.7 1.516
12.725 1.5165
12.75 1.5204
12.775 1.529
12.8 1.5434
12.825 1.5658
12.85 1.5989
12.875 1.6396
12.9 1.6801
12.925 1.7158
12.95 1.7463
12.975 1.7714
13 1.7903
13.025 1.8002
13.05 1.8
13.075 1.7935
13.1 1.786
13.125 1.7847
13.15 1.7848
13.175 1.7796
13.2 1.7657
13.225 1.7422
13.25 1.7097
13.275 1.6716
13.3 1.6344
13.325 1.5984
13.35 1.569
13.375 1.5611
13.4 1.5647
13.425 1.5676
13.45 1.5654
13.475 1.5608
13.5 1.5517
13.525 1.5343
13.55 1.513
13.575 1.498
13.6 1.4945
13.625 1.5017
13.65 1.5105
13.675 1.5172
13.7 1.5211
13.725 1.5254
13.75 1.5289
13.775 1.5291
13.8 1.5285
13.825 1.5297
13.85 1.5342
13.875 1.5384
13.9 1.5375
13.925 1.534
13.95 1.5364
13.975 1.5471
14 1.5626
14.025 1.5786
14.05 1.5909
14.075 1.5992
14.1 1.6031
14.125 1.5994
14.15 1.5882
14.175 1.57
14.2 1.5466
14.225 1.5215
14.25 1.4969
14.275 1.4757
14.3 1.456
14.325 1.4382
14.35 1.4232
14.375 1.4123
14.4 1.3987
14.425 1.3778
14.45 1.3479
14.475 1.3141
14.5 1.2832
14.525 1.2666
14.55 1.2666
14.575 1.2687
14.6 1.2663
14.625 1.2569
14.65 1.2379
14.675 1.2078
14.7 1.168
14.725 1.1244
14.75 1.0798
14.775 1.0324
14.8 0.9857
14.825 0.9418
14.85 0.9004
14.875 0.8624
14.9 0.8263
14.925 0.7937
14.95 0.7765
14.975 0.7826
15 0.7973
15.025 0.8132
15.05 0.8281
15.075 0.8435
15.1 0.8639
15.125 0.8874
15.15 0.918
15.175 0.9531
15.2 0.9911
15.225 1.0323
15.25 1.0751
15.275 1.1204
15.3 1.168
15.325 1.2135
15.35 1.2537
15.375 1.2868
15.4 1.3146
15.425 1.337
15.45 1.3529
15.475 1.3635
15.5 1.3679
15.525 1.3663
15.55 1.3591
15.575 1.3465
15.6 1.3278
15.625 1.3017
15.65 1.2693
15.675 1.23
15.7 1.1848
15.725 1.1362
15.75 1.0873
15.775 1.046
15.8 1.0134
15.825 0.9855
15.85 0.957
15.875 0.925
15.9 0.89
15.925 0.856
15.95 0.8252
15.975 0.7991
16 0.7801
16.025 0.7713
16.05 0.7687
16.075 0.7651
16.1 0.7562
16.125 0.7417
16.15 0.7219
16.175 0.696
16.2 0.6619
16.225 0.6193
16.25 0.5678
16.275 0.5105
16.3 0.4472
16.325 0.3785
16.35 0.3038
16.375 0.225
16.4 0.1454
16.425 0.0697
16.45 -0.0012
16.475 -0.0676
16.5 -0.1284
16.525 -0.184
16.55 -0.2385
16.575 -0.2927
16.6 -0.3462
16.625 -0.3983
16.65 -0.4468
16.675 -0.4876
16.7 -0.519
16.725 -0.5393
16.75 -0.5466
16.775 -0.5456
16.8 -0.5404
16.825 -0.5313
16.85 -0.5227
16.875 -0.5171
16.9 -0.5141
16.925 -0.5125
16.95 -0.5163
16.975 -0.5329
17 -0.5594
17.025 -0.5887
17.05 -0.6192
17.075 -0.6508
17.1 -0.6877
17.125 -0.7299
17.15 -0.7759
17.175 -0.8264
17.2 -0.8801
17.225 -0.938
17.25 -0.9969
17.275 -1.0557
17.3 -1.1147
17.325 -1.1707
17.35 -1.2136
17.375 -1.2472
17.4 -1.2813
17.425 -1.3213
17.45 -1.3688
17.475 -1.4169
17.5 -1.4581
17.525 -1.488
17.55 -1.5104
17.575 -1.5308
17.6 -1.5495
17.625 -1.5676
17.65 -1.5839
17.675 -1.5903
17.7 -1.5908
17.725 -1.5894
17.75 -1.59
17.775 -1.5923
17.8 -1.5954
17.825 -1.606
17.85 -1.6289
17.875 -1.6599
17.9 -1.6848
17.925 -1.6969
17.95 -1.6942
17.975 -1.6818
18 -1.6662
18.025 -1.6542
18.05 -1.6482
18.075 -1.6499
18.1 -1.6597
18.125 -1.6773
18.15 -1.7014
18.175 -1.7324
18.2 -1.7693
18.225 -1.8126
18.25 -1.8629
18.275 -1.9033
18.3 -1.9206
18.325 -1.9064
18.35 -1.8755
18.375 -1.8402
18.4 -1.804
18.425 -1.7676
18.45 -1.7331
18.475 -1.6985
18.5 -1.6651
18.525 -1.6396
18.55 -1.6227
18.575 -1.6131
18.6 -1.6115
18.625 -1.6162
18.65 -1.6278
18.675 -1.6422
18.7 -1.6579
18.725 -1.671
18.75 -1.681
18.775 -1.6955
18.8 -1.7266
18.825 -1.7698
18.85 -1.8205
18.875 -1.8768
18.9 -1.9423
18.925 -2.0118
18.95 -2.0743
18.975 -2.1339
19 -2.1894
19.025 -2.2396
19.05 -2.2847
19.075 -2.3273
19.1 -2.3688
19.125 -2.4057
19.15 -2.4394
19.175 -2.4751
19.2 -2.516
19.225 -2.5603
19.25 -2.5985
19.275 -2.616
19.3 -2.6078
19.325 -2.5929
19.35 -2.5787
19.375 -2.5614
19.4 -2.5349
19.425 -2.5015
19.45 -2.4655
19.475 -2.4252
19.5 -2.3819
19.525 -2.337
19.55 -2.2921
19.575 -2.2468
19.6 -2.199
19.625 -2.1496
19.65 -2.1019
19.675 -2.0592
19.7 -2.0219
19.725 -1.9899
19.75 -1.9609
19.775 -1.9382
19.8 -1.9262
19.825 -1.9213
19.85 -1.918
19.875 -1.9118
19.9 -1.9013
19.925 -1.8865
19.95 -1.8662
19.975 -1.841
20 -1.8151
20.025 -1.7902
20.05 -1.7672
20.075 -1.7433
20.1 -1.7264
20.125 -1.7279
20.15 -1.7524
20.175 -1.7919
20.2 -1.8368
20.225 -1.8772
20.25 -1.9097
20.275 -1.9427
20.3 -1.9802
20.325 -2.0195
20.35 -2.0614
20.375 -2.1072
20.4 -2.1551
20.425 -2.2014
20.45 -2.244
20.475 -2.28
20.5 -2.2971
20.525 -2.2905
20.55 -2.2663
20.575 -2.2335
20.6 -2.1997
20.625 -2.1672
20.65 -2.1327
20.675 -2.0819
20.7 -2.0167
20.725 -1.9447
20.75 -1.8703
20.775 -1.7969
20.8 -1.7184
20.825 -1.6345
20.85 -1.5515
20.875 -1.4761
20.9 -1.4166
20.925 -1.3759
20.95 -1.3488
20.975 -1.3306
21 -1.3206
21.025 -1.3182
21.05 -1.3203
21.075 -1.3246
21.1 -1.3273
21.125 -1.3324
21.15 -1.3431
21.175 -1.3603
21.2 -1.3846
21.225 -1.4164
21.25 -1.4533
21.275 -1.4941
21.3 -1.5389
21.325 -1.5803
21.35 -1.6117
21.375 -1.6334
21.4 -1.6424
21.425 -1.6356
21.45 -1.62
21.475 -1.602
21.5 -1.586
21.525 -1.572
21.55 -1.5601
21.575 -1.5515
21.6 -1.5474
21.625 -1.5511
21.65 -1.5712
21.675 -1.6085
21.7 -1.6594
21.725 -1.7145
21.75 -1.7647
21.775 -1.8003
21.8 -1.8179
21.825 -1.8164
21.85 -1.8024
21.875 -1.7843
21.9 -1.7652
21.925 -1.7485
21.95 -1.7426
21.975 -1.7608
22 -1.7958
22.025 -1.8342
22.05 -1.8691
22.075 -1.9002
22.1 -1.9276
22.125 -1.9453
22.15 -1.9454
22.175 -1.9242
22.2 -1.8843
22.225 -1.8275
22.25 -1.7686
22.275 -1.7162
22.3 -1.6753
22.325 -1.6425
22.35 -1.6114
22.375 -1.581
22.4 -1.5529
22.425 -1.5271
22.45 -1.5042
22.475 -1.4856
22.5 -1.4716
22.525 -1.4574
22.55 -1.4318
22.575 -1.3984
22.6 -1.3643
22.625 -1.338
22.65 -1.3254
22.675 -1.3304
22.7 -1.3487
22.725 -1.3691
22.75 -1.3743
22.775 -1.3639
22.8 -1.349
22.825 -1.3353
22.85 -1.3243
22.875 -1.3148
22.9 -1.3032
22.925 -1.2878
22.95 -1.2689
22.975 -1.2516
23 -1.2377
23.025 -1.2268
23.05 -1.2191
23.075 -1.2184
23.1 -1.2263
23.125 -1.2409
23.15 -1.2582
23.175 -1.2777
23.2 -1.2971
23.225 -1.3176
23.25 -1.3381
23.275 -1.3539
23.3 -1.3597
23.325 -1.3492
23.35 -1.3242
23.375 -1.2903
23.4 -1.256
23.425 -1.222
23.45 -1.1909
23.475 -1.1661
23.5 -1.1458
23.525 -1.1311
23.55 -1.1213
23.575 -1.1147
23.6 -1.1122
23.625 -1.1154
23.65 -1.1273
23.675 -1.1481
23.7 -1.1755
23.725 -1.2042
23.75 -1.2288
23.775 -1.2489
23.8 -1.264
23.825 -1.2712
23.85 -1.2589
23.875 -1.2195
23.9 -1.1647
23.925 -1.1075
23.95 -1.0487
23.975 -0.9912
24 -0.9396
24.025 -0.8944
24.05 -0.8566
24.075 -0.8249
24.1 -0.8007
24.125 -0.779
24.15 -0.755
24.175 -0.7283
24.2 -0.6953
24.225 -0.6485
24.25 -0.5855
24.275 -0.5133
24.3 -0.4412
24.325 -0.3743
24.35 -0.3141
24.375 -0.2589
24.4 -0.2045
24.425 -0.1476
24.45 -0.0904
24.475 -0.0337
24.5 0.0252
24.525 0.0835
24.55 0.1383
24.575 0.1915
24.6 0.2453
24.625 0.2995
24.65 0.3535
24.675 0.4074
24.7 0.4611
24.725 0.5104
24.75 0.556
24.775 0.5966
24.8 0.6335
24.825 0.6667
24.85 0.6965
24.875 0.7259
24.9 0.7554
24.925 0.7807
24.95 0.8021
24.975 0.8175
25 0.8232
25.025 0.8208
25.05 0.813
25.075 0.8059
25.1 0.8108
25.125 0.8315
25.15 0.8583
25.175 0.8858
25.2 0.9085
25.225 0.9259
25.25 0.9384
25.275 0.9458
25.3 0.9487
25.325 0.9486
25.35 0.9463
25.375 0.9435
25.4 0.9457
25.425 0.955
25.45 0.9695
25.475 0.9918
25.5 1.0238
25.525 1.0626
25.55 1.104
25.575 1.1433
25.6 1.179
25.625 1.2084
25.65 1.23
25.675 1.2425
25.7 1.2476
25.725 1.2487
25.75 1.2477
25.775 1.246
25.8 1.2476
25.825 1.2636
25.85 1.2956
25.875 1.3307
25.9 1.3623
25.925 1.3892
25.95 1.4112
25.975 1.4312
26 1.4494
26.025 1.4592
26.05 1.4582
26.075 1.4476
26.1 1.4281
26.125 1.4003
26.15 1.3628
26.175 1.315
26.2 1.2581
26.225 1.1975
26.25 1.1425
26.275 1.0994
26.3 1.0669
26.325 1.0433
26.35 1.0253
26.375 1.0119
26.4 0.9974
26.425 0.982
26.45 0.9747
26.475 0.978
26.5 0.9866
26.525 0.9935
26.55 0.9984
26.575 1.002
26.6 1.0037
26.625 1.0047
26.65 1.0043
26.675 1.0046
26.7 1.01
26.725 1.0195
26.75 1.0274
26.775 1.0302
26.8 1.026
26.825 1.0139
26.85 0.9929
26.875 0.965
26.9 0.9327
26.925 0.8998
26.95 0.8712
26.975 0.8526
27 0.8427
27.025 0.8352
27.05 0.8241
27.075 0.8129
27.1 0.8058
27.125 0.8084
27.15 0.8158
27.175 0.8328
27.2 0.8719
27.225 0.9246
27.25 0.9802
27.275 1.0345
27.3 1.0833
27.325 1.1244
27.35 1.1596
27.375 1.1903
27.4 1.2184
27.425 1.2425
27.45 1.2651
27.475 1.2836
27.5 1.2995
27.525 1.3127
27.55 1.324
27.575 1.3342
27.6 1.3379
27.625 1.3302
27.65 1.311
27.675 1.279
27.7 1.2363
27.725 1.1856
27.75 1.13
27.775 1.0727
27.8 1.0242
27.825 0.9918
27.85 0.9731
27.875 0.9713
27.9 0.9883
27.925 1.0152
27.95 1.043
27.975 1.0637
28 1.0735
28.025 1.0744
28.05 1.0669
28.075 1.0537
28.1 1.038
28.125 1.0171
28.15 0.9914
28.175 0.9641
28.2 0.939
28.225 0.919
28.25 0.8997
28.275 0.8788
28.3 0.857
28.325 0.8295
28.35 0.794
28.375 0.7512
28.4 0.7061
28.425 0.6693
28.45 0.6577
28.475 0.6759
28.5 0.7001
28.525 0.7205
28.55 0.7357
28.575 0.7417
28.6 0.7351
28.625 0.7172
28.65 0.6933
28.675 0.6691
28.7 0.6503
28.725 0.6411
28.75 0.6392
28.775 0.6396
28.8 0.637
28.825 0.6273
28.85 0.6086
28.875 0.5893
28.9 0.5757
28.925 0.5815
28.95 0.6103
28.975 0.6539
29 0.7077
29.025 0.7645
29.05 0.8203
29.075 0.87
29.1 0.9088
29.125 0.9339
29.15 0.9461
29.175 0.947
29.2 0.9352
29.225 0.9158
29.25 0.9038
29.275 0.9112
29.3 0.9381
29.325 0.9799
29.35 1.0329
29.375 1.0913
29.4 1.1494
29.425 1.2073
29.45 1.2669
29.475 1.3331
29.5 1.4046
29.525 1.4812
29.55 1.5586
29.575 1.6306
29.6 1.6936
29.625 1.7425
29.65 1.7778
29.675 1.8038
29.7 1.8207
29.725 1.8289
29.75 1.8256
29.775 1.8073
29.8 1.7755
29.825 1.7352
29.85 1.6921
29.875 1.6482
29.9 1.6021
29.925 1.5533
29.95 1.5026
29.975 1.4526
30 1.4032
30.025 1.3584
30.05 1.3314
30.075 1.3304
30.1 1.3481
30.125 1.3695
30.15 1.3897
30.175 1.4014
30.2 1.4057
30.225 1.4045
30.25 1.4022
30.275 1.4002
30.3 1.3987
30.325 1.401
30.35 1.4002
30.375 1.3939
30.4 1.3849
30.425 1.3735
30.45 1.3602
30.475 1.3454
30.5 1.333
30.525 1.3277
30.55 1.3276
30.575 1.3274
30.6 1.3285
30.625 1.3351
30.65 1.3496
30.675 1.3714
30.7 1.3973
30.725 1.4216
30.75 1.4426
30.775 1.4607
30.8 1.4753
30.825 1.4872
30.85 1.4973
30.875 1.5048
30.9 1.5078
30.925 1.5064
30.95 1.4985
30.975 1.4877
31 1.4807
31.025 1.4784
31.05 1.4795
31.075 1.4825
31.1 1.4845
31.125 1.4825
31.15 1.4782
31.175 1.4755
31.2 1.4746
31.225 1.478
31.25 1.4915
31.275 1.5188
31.3 1.5529
31.325 1.589
31.35 1.6248
31.375 1.6572
31.4 1.6886
31.425 1.7159
31.45 1.7337
31.475 1.7429
31.5 1.7466
31.525 1.7545
31.55 1.7692
31.575 1.7917
31.6 1.8115
31.625 1.8261
31.65 1.8355
31.675 1.842
31.7 1.8464
31.725 1.8505
31.75 1.8573
31.775 1.8692
31.8 1.8838
31.825 1.9018
31.85 1.9258
31.875 1.9543
31.9 1.9866
31.925 2.0236
31.95 2.0653
31.975 2.1108
32 2.1574
32.025 2.2032
32.05 2.2427
32.075 2.2766
32.1 2.3041
32.125 2.3266
32.15 2.3467
32.175 2.365
32.2 2.3866
32.225 2.4171
32.25 2.455
32.275 2.4979
32.3 2.5456
32.325 2.5981
32.35 2.6502
32.375 2.6974
32.4 2.7389
32.425 2.7758
32.45 2.8064
32.475 2.8267
32.5 2.8375
32.525 2.8411
32.55 2.8353
32.575 2.8216
32.6 2.8001
32.625 2.7721
32.65 2.7449
32.675 2.7272
32.7 2.7236
32.725 2.7319
32.75 2.7432
32.775 2.762
32.8 2.7805
32.825 2.7929
32.85 2.8004
32.875 2.8076
32.9 2.8205
32.925 2.8423
32.95 2.8723
32.975 2.9018
33 2.9247
33.025 2.9405
33.05 2.9516
33.075 2.9618
33.1 2.9734
33.125 2.9894
33.15 3.0098
33.175 3.0356
33.2 3.0636
33.225 3.0858
33.25 3.0992
33.275 3.1084
33.3 3.117
33.325 3.1345
33.35 3.1641
33.375 3.1992
33.4 3.2355
33.425 3.2731
33.45 3.3076
33.475 3.336
33.5 3.3567
33.525 3.3737
33.55 3.3907
33.575 3.4088
33.6 3.4287
33.625 3.4515
33.65 3.4728
33.675 3.4891
33.7 3.5
33.725 3.5069
33.75 3.508
33.775 3.501
33.8 3.4861
33.825 3.4638
33.85 3.4345
33.875 3.3983
33.9 3.3574
33.925 3.3096
33.95 3.2578
33.975 3.2108
34 3.17
34.025 3.1366
34.05 3.1162
34.075 3.1056
34.1 3.103
34.125 3.1089
34.15 3.1193
34.175 3.1326
34.2 3.1452
34.225 3.1548
34.25 3.1597
34.275 3.1557
34.3 3.1423
34.325 3.1206
34.35 3.094
34.375 3.0685
34.4 3.0573
34.425 3.0621
34.45 3.0702
34.475 3.0719
34.5 3.0654
34.525 3.0504
34.55 3.0301
34.575 3.0036
34.6 2.9707
34.625 2.9352
34.65 2.9011
34.675 2.8711
34.7 2.8396
34.725 2.803
34.75 2.7634
34.775 2.7223
34.8 2.6821
34.825 2.6396
34.85 2.5916
34.875 2.5362
34.9 2.4741
34.925 2.4079
34.95 2.3395
34.975 2.267
35 2.1893
35.025 2.1129
35.05 2.0487
35.075 1.9944
35.1 1.9456
35.125 1.9037
35.15 1.8735
35.175 1.8586
35.2 1.8631
35.225 1.8787
35.25 1.9027
35.275 1.9364
35.3 1.969
35.325 1.997
35.35 2.0154
35.375 2.0329
35.4 2.0454
35.425 2.0497
35.45 2.0425
35.475 2.0281
35.5 2.0152
35.525 2.0065
35.55 1.9999
35.575 1.9945
35.6 1.9866
35.625 1.9735
35.65 1.9574
35.675 1.9349
35.7 1.9044
35.725 1.8659
35.75 1.8198
35.775 1.7692
35.8 1.7145
35.825 1.6558
35.85 1.592
35.875 1.524
35.9 1.4532
35.925 1.3783
35.95 1.3
35.975 1.2202
36 1.1391
36.025 1.0533
36.05 0.9642
36.075 0.8783
36.1 0.8052
36.125 0.7493
36.15 0.7027
36.175 0.6612
36.2 0.6243
36.225 0.5915
36.25 0.5619
36.275 0.5349
36.3 0.5099
36.325 0.4896
36.35 0.4821
36.375 0.4992
36.4 0.5269
36.425 0.5492
36.45 0.5596
36.475 0.5604
36.5 0.5564
36.525 0.5511
36.55 0.5413
36.575 0.5277
36.6 0.5106
36.625 0.4897
36.65 0.471
36.675 0.4598
36.7 0.4623
36.725 0.4798
36.75 0.509
36.775 0.5473
36.8 0.593
36.825 0.6425
36.85 0.694
36.875 0.7448
36.9 0.7939
36.925 0.8459
36.95 0.9027
36.975 0.9604
37 1.016
37.025 1.0689
37.05 1.1208
37.075 1.1748
37.1 1.229
37.125 1.2791
37.15 1.324
37.175 1.361
37.2 1.3925
37.225 1.4221
37.25 1.449
37.275 1.4735
37.3 1.4977
37.325 1.5232
37.35 1.5498
37.375 1.577
37.4 1.6023
37.425 1.6228
37.45 1.6337
37.475 1.635
37.5 1.6275
37.525 1.6136
37.55 1.5943
37.575 1.5696
37.6 1.5395
37.625 1.5064
37.65 1.4734
37.675 1.4391
37.7 1.4044
37.725 1.3748
37.75 1.3525
37.775 1.3317
37.8 1.3124
37.825 1.2935
37.85 1.2711
37.875 1.2485
37.9 1.2283
37.925 1.2084
37.95 1.1858
37.975 1.1614
38 1.1375
38.025 1.1157
38.05 1.0927
38.075 1.068
38.1 1.043
38.125 1.019
38.15 0.9926
38.175 0.964
38.2 0.9338
38.225 0.9033
38.25 0.8774
38.275 0.8537
38.3 0.8286
38.325 0.8053
38.35 0.7846
38.375 0.7647
38.4 0.7451
38.425 0.7296
38.45 0.7149
38.475 0.7012
38.5 0.6859
38.525 0.6679
38.55 0.648
38.575 0.628
38.6 0.6084
38.625 0.5902
38.65 0.5737
38.675 0.5678
38.7 0.5758
38.725 0.5955
38.75 0.6211
38.775 0.6504
38.8 0.6832
38.825 0.7168
38.85 0.7527
38.875 0.7856
38.9 0.8148
38.925 0.8428
38.95 0.8665
38.975 0.8862
39 0.9033
39.025 0.9219
39.05 0.9453
39.075 0.9764
39.1 1.0152
39.125 1.0538
39.15 1.0864
39.175 1.106
39.2 1.1159
39.225 1.1183
39.25 1.1159
39.275 1.1165
39.3 1.1251
39.325 1.1411
39.35 1.1539
39.375 1.1581
39.4 1.1561
39.425 1.1504
39.45 1.1451
39.475 1.1465
39.5 1.1496
39.525 1.1489
39.55 1.1401
39.575 1.1229
39.6 1.0982
39.625 1.067
39.65 1.0299
39.675 0.9871
39.7 0.94
39.725 0.8923
39.75 0.8511
39.775 0.8181
39.8 0.7918
39.825 0.7703
39.85 0.7527
39.875 0.7426
39.9 0.7343
39.925 0.7245
39.95 0.7128
39.975 0.7005
40 0.6901
40.025 0.6828
40.05 0.6773
40.075 0.6714
40.1 0.6636
40.125 0.653
40.15 0.6438
40.175 0.6437
40.2 0.6524
40.225 0.6581
40.25 0.6589
40.275 0.6556
40.3 0.6464
40.325 0.6283
40.35 0.6014
40.375 0.5677
40.4 0.5305
40.425 0.492
40.45 0.4526
40.475 0.412
40.5 0.3718
40.525 0.3314
40.55 0.2888
40.575 0.2413
40.6 0.1872
40.625 0.1247
40.65 0.0536
40.675 -0.0232
40.7 -0.1016
40.725 -0.1798
40.75 -0.2533
40.775 -0.323
40.8 -0.3937
40.825 -0.4687
40.85 -0.5474
40.875 -0.6183
40.9 -0.662
40.925 -0.673
40.95 -0.6616
40.975 -0.6405
41 -0.6214
41.025 -0.6069
41.05 -0.5948
41.075 -0.584
41.1 -0.5719
41.125 -0.5546
41.15 -0.53
41.175 -0.5035
41.2 -0.4746
41.225 -0.4462
41.25 -0.4193
41.275 -0.3906
41.3 -0.3567
41.325 -0.3166
41.35 -0.2721
41.375 -0.2234
41.4 -0.1679
41.425 -0.1043
41.45 -0.0384
41.475 0.0239
41.5 0.0843
41.525 0.1448
41.55 0.2148
41.575 0.2951
41.6 0.3828
41.625 0.4763
41.65 0.5731
41.675 0.6743
41.7 0.78
41.725 0.886
41.75 0.99
41.775 1.0904
41.8 1.1862
41.825 1.2774
41.85 1.3652
41.875 1.4514
41.9 1.5396
41.925 1.6385
41.95 1.7477
41.975 1.8576
42 1.9612
42.025 2.0572
42.05 2.1469
42.075 2.2311
42.1 2.3099
42.125 2.3834
42.15 2.4526
42.175 2.5181
42.2 2.5804
42.225 2.6386
42.25 2.6924
42.275 2.742
42.3 2.7878
42.325 2.8299
42.35 2.8682
42.375 2.9032
42.4 2.9352
42.425 2.9643
42.45 2.991
42.475 3.0156
42.5 3.0384
42.525 3.0589
42.55 3.0769
42.575 3.0923
42.6 3.105
42.625 3.115
42.65 3.1222
42.675 3.1256
42.7 3.1251
42.725 3.1201
42.75 3.1102
42.775 3.0964
42.8 3.0803
42.825 3.0641
42.85 3.0516
42.875 3.0435
42.9 3.0407
42.925 3.0403
42.95 3.038
42.975 3.0325
43 3.0232
43.025 3.01
43.05 2.994
43.075 2.9756
43.1 2.954
43.125 2.9294
43.15 2.902
43.175 2.8719
43.2 2.8394
43.225 2.8045
43.25 2.7678
43.275 2.7293
43.3 2.6885
43.325 2.646
43.35 2.6021
43.375 2.5577
43.4 2.5146
43.425 2.474
43.45 2.4353
43.475 2.399
43.5 2.3634
43.525 2.3272
43.55 2.2883
43.575 2.2452
43.6 2.1975
43.625 2.1448
43.65 2.0914
43.675 2.038
43.7 1.9837
43.725 1.9282
43.75 1.8709
43.775 1.8108
43.8 1.7491
43.825 1.6891
43.85 1.6335
43.875 1.5809
43.9 1.528
43.925 1.4726
43.95 1.4107
43.975 1.3437
44 1.2733
44.025 1.202
44.05 1.1299
44.075 1.0567
44.1 0.9849
44.125 0.916
44.15 0.851
44.175 0.7949
44.2 0.7514
44.225 0.7184
44.25 0.6942
44.275 0.6807
44.3 0.6846
44.325 0.7024
44.35 0.7269
44.375 0.7545
44.4 0.7816
44.425 0.8086
44.45 0.8371
44.475 0.8617
44.5 0.8821
44.525 0.8992
44.55 0.9138
44.575 0.9313
44.6 0.9581
44.625 0.9985
44.65 1.0472
44.675 1.0929
44.7 1.1362
44.725 1.1789
44.75 1.2223
44.775 1.2607
44.8 1.2931
44.825 1.3184
44.85 1.3364
44.875 1.3482
44.9 1.3549
44.925 1.3585
44.95 1.3641
44.975 1.3756
45 1.3925
45.025 1.4089
45.05 1.422
45.075 1.437
45.1 1.4566
45.125 1.4792
45.15 1.5023
45.175 1.524
45.2 1.5483
45.225 1.5797
45.25 1.6153
45.275 1.6498
45.3 1.6796
45.325 1.7069
45.35 1.7344
45.375 1.7627
45.4 1.7904
45.425 1.816
45.45 1.8373
45.475 1.8537
45.5 1.8643
45.525 1.8699
45.55 1.8713
45.575 1.8705
45.6 1.8691
45.625 1.8764
45.65 1.8959
45.675 1.9196
45.7 1.944
45.725 1.9714
45.75 1.9996
45.775 2.0271
45.8 2.0548
45.825 2.0808
45.85 2.1064
45.875 2.1325
45.9 2.1587
45.925 2.1837
45.95 2.2071
45.975 2.228
46 2.244
46.025 2.2558
46.05 2.2652
46.075 2.2726
46.1 2.2756
46.125 2.276
46.15 2.2771
46.175 2.2822
46.2 2.287
46.225 2.2893
46.25 2.2878
46.275 2.2851
46.3 2.2797
46.325 2.2708
46.35 2.2593
46.375 2.2444
46.4 2.224
46.425 2.1983
46.45 2.1669
46.475 2.1297
46.5 2.0868
46.525 2.0385
46.55 1.9843
46.575 1.9245
46.6 1.8608
46.625 1.7938
46.65 1.7241
46.675 1.6529
46.7 1.5806
46.725 1.5089
46.75 1.4441
46.775 1.3846
46.8 1.3295
46.825 1.2759
46.85 1.221
46.875 1.1623
46.9 1.0984
46.925 1.0282
46.95 0.9512
46.975 0.8677
47 0.7768
47.025 0.6784
47.05 0.5811
47.075 0.4953
47.1 0.4311
47.125 0.3848
47.15 0.3553
47.175 0.3415
47.2 0.3341
47.225 0.3308
47.25 0.331
47.275 0.335
47.3 0.3416
47.325 0.3489
47.35 0.3559
47.375 0.3611
47.4 0.3673
47.425 0.376
47.45 0.3842
47.475 0.3888
47.5 0.3913
47.525 0.3911
47.55 0.3875
47.575 0.3785
47.6 0.3662
47.625 0.3504
47.65 0.3297
47.675 0.3043
47.7 0.2768
47.725 0.2495
47.75 0.2224
47.775 0.1972
47.8 0.1759
47.825 0.1569
47.85 0.1367
47.875 0.1158
47.9 0.0943
47.925 0.0721
47.95 0.0469
47.975 0.0168
48 -0.0181
48.025 -0.0541
48.05 -0.0854
48.075 -0.1068
48.1 -0.1159
48.125 -0.1153
48.15 -0.1152
48.175 -0.1096
48.2 -0.101
48.225 -0.0897
48.25 -0.0693
48.275 -0.0403
48.3 0.0012
48.325 0.0552
48.35 0.1174
48.375 0.1816
48.4 0.2442
48.425 0.3034
48.45 0.3591
48.475 0.4122
48.5 0.4623
48.525 0.5083
48.55 0.5474
48.575 0.5783
48.6 0.6019
48.625 0.6189
48.65 0.6299
48.675 0.6342
48.7 0.6334
48.725 0.6276
48.75 0.618
48.775 0.6072
48.8 0.598
48.825 0.5885
48.85 0.5778
48.875 0.5662
48.9 0.5511
48.925 0.5325
48.95 0.5115
48.975 0.486
49 0.4548
49.025 0.421
49.05 0.3814
49.075 0.336
49.1 0.2883
49.125 0.2378
49.15 0.1796
49.175 0.1122
49.2 0.0362
49.225 -0.0437
49.25 -0.1135
49.275 -0.1668
49.3 -0.1978
49.325 -0.2059
49.35 -0.1963
49.375 -0.1762
49.4 -0.1533
49.425 -0.1325
49.45 -0.1143
49.475 -0.0977
49.5 -0.0812
49.525 -0.0661
49.55 -0.0525
49.575 -0.0407
49.6 -0.0333
49.625 -0.0323
49.65 -0.04
49.675 -0.0594
49.7 -0.0846
49.725 -0.112
49.75 -0.1428
49.775 -0.1799
49.8 -0.2244
49.825 -0.2747
49.85 -0.3246
49.875 -0.3647
49.9 -0.3917
49.925 -0.4064
49.95 -0.4075
49.975 -0.4008
50 -0.3893
50.025 -0.3788
50.05 -0.3717
50.075 -0.3675
50.1 -0.3633
50.125 -0.3546
50.15 -0.3433
50.175 -0.337
50.2 -0.339
50.225 -0.355
50.25 -0.3812
50.275 -0.4123
50.3 -0.4451
50.325 -0.4782
50.35 -0.5134
50.375 -0.5521
50.4 -0.5953
50.425 -0.6424
50.45 -0.6944
50.475 -0.7525
50.5 -0.813
50.525 -0.8768
50.55 -0.9432
50.575 -1.0081
50.6 -1.0696
50.625 -1.1297
50.65 -1.1903
50.675 -1.2523
50.7 -1.3121
50.725 -1.3652
50.75 -1.4127
50.775 -1.4613
50.8 -1.5136
50.825 -1.5686
50.85 -1.6251
50.875 -1.6787
50.9 -1.7241
50.925 -1.76
50.95 -1.7932
50.975 -1.8284
51 -1.866
51.025 -1.9004
51.05 -1.9241
51.075 -1.9415
51.1 -1.9623
51.125 -1.9889
51.15 -2.0149
51.175 -2.0442
51.2 -2.0741
51.225 -2.0972
51.25 -2.1059
51.275 -2.1016
51.3 -2.0887
51.325 -2.0659
51.35 -2.0357
51.375 -2.0011
51.4 -1.9657
51.425 -1.9341
51.45 -1.9079
51.475 -1.8841
51.5 -1.8597
51.525 -1.8347
51.55 -1.8064
51.575 -1.7779
51.6 -1.7472
51.625 -1.7095
51.65 -1.6652
51.675 -1.6208
51.7 -1.5838
51.725 -1.5573
51.75 -1.5451
51.775 -1.5455
51.8 -1.5524
51.825 -1.5613
51.85 -1.5761
51.875 -1.5919
51.9 -1.6
51.925 -1.6007
51.95 -1.5995
51.975 -1.6023
52 -1.6117
52.025 -1.6278
52.05 -1.6494
52.075 -1.6754
52.1 -1.7055
52.125 -1.7404
52.15 -1.7832
52.175 -1.8312
52.2 -1.885
52.225 -1.9409
52.25 -1.9944
52.275 -2.042
52.3 -2.0819
52.325 -2.1103
52.35 -2.1305
52.375 -2.1478
52.4 -2.1673
52.425 -2.1836
52.45 -2.1948
52.475 -2.1984
52.5 -2.1912
52.525 -2.1749
52.55 -2.1507
52.575 -2.1189
52.6 -2.0839
52.625 -2.0509
52.65 -2.017
52.675 -1.9867
52.7 -1.9642
52.725 -1.9511
52.75 -1.9411
52.775 -1.9361
52.8 -1.9354
52.825 -1.9364
52.85 -1.9366
52.875 -1.936
52.9 -1.9368
52.925 -1.9435
52.95 -1.9571
52.975 -1.9774
53 -2.0035
53.025 -2.0316
53.05 -2.0584
53.075 -2.0832
53.1 -2.1049
53.125 -2.1235
53.15 -2.1446
53.175 -2.1735
53.2 -2.2123
53.225 -2.2594
53.25 -2.3132
53.275 -2.3676
53.3 -2.4174
53.325 -2.4685
53.35 -2.5256
53.375 -2.5864
53.4 -2.6491
53.425 -2.7133
53.45 -2.7796
53.475 -2.8492
53.5 -2.9215
53.525 -2.9947
53.55 -3.0684
53.575 -3.1399
53.6 -3.2053
53.625 -3.2523
53.65 -3.2669
53.675 -3.2525
53.7 -3.2203
53.725 -3.1721
53.75 -3.1193
53.775 -3.0693
53.8 -3.0229
53.825 -2.9811
53.85 -2.9466
53.875 -2.923
53.9 -2.9169
53.925 -2.9293
53.95 -2.9538
53.975 -2.9911
54 -3.0364
54.025 -3.0823
54.05 -3.1159
54.075 -3.1345
54.1 -3.1483
54.125 -3.1597
54.15 -3.1731
54.175 -3.189
54.2 -3.2095
54.225 -3.2357
54.25 -3.266
54.275 -3.2955
54.3 -3.3172
54.325 -3.3286
54.35 -3.3404
54.375 -3.3672
54.4 -3.4213
54.425 -3.4862
54.45 -3.5499
54.475 -3.608
54.5 -3.6568
54.525 -3.6955
54.55 -3.7264
54.575 -3.7559
54.6 -3.7864
54.625 -3.8137
54.65 -3.8369
54.675 -3.86
54.7 -3.8829
54.725 -3.9019
54.75 -3.9145
54.775 -3.9168
54.8 -3.8942
54.825 -3.8505
54.85 -3.8078
54.875 -3.7788
54.9 -3.773
54.925 -3.7858
54.95 -3.8079
54.975 -3.8316
55 -3.8471
55.025 -3.8502
55.05 -3.8412
55.075 -3.8198
55.1 -3.7906
55.125 -3.755
55.15 -3.7105
55.175 -3.6624
55.2 -3.6154
55.225 -3.574
55.25 -3.5413
55.275 -3.5157
55.3 -3.4948
55.325 -3.4781
55.35 -3.4658
55.375 -3.4657
55.4 -3.476
55.425 -3.4994
55.45 -3.5419
55.475 -3.6016
55.5 -3.673
55.525 -3.7553
55.55 -3.8449
55.575 -3.9316
55.6 -4.0057
55.625 -4.0655
55.65 -4.118
55.675 -4.1721
55.7 -4.2352
55.725 -4.3094
55.75 -4.3939
55.775 -4.4857
55.8 -4.5787
55.825 -4.6739
55.85 -4.7633
55.875 -4.8413
55.9 -4.9114
55.925 -4.9657
55.95 -4.9933
55.975 -4.9971
56 -4.9871
56.025 -4.972
56.05 -4.9535
56.075 -4.9358
56.1 -4.9187
56.125 -4.901
56.15 -4.885
56.175 -4.8778
56.2 -4.8811
56.225 -4.8854
56.25 -4.8798
56.275 -4.8644
56.3 -4.8469
56.325 -4.8365
56.35 -4.8398
56.375 -4.8552
56.4 -4.8738
56.425 -4.8872
56.45 -4.8953
56.475 -4.9041
56.5 -4.9197
56.525 -4.9461
56.55 -4.983
56.575 -5.0259
56.6 -5.0669
56.625 -5.1009
56.65 -5.1255
56.675 -5.1429
56.7 -5.1522
56.725 -5.1469
56.75 -5.1291
56.775 -5.1052
56.8 -5.0813
56.825 -5.0662
56.85 -5.0645
56.875 -5.0699
56.9 -5.0715
56.925 -5.0693
56.95 -5.0669
56.975 -5.0738
57 -5.0944
57.025 -5.1243
57.05 -5.152
57.075 -5.1602
57.1 -5.1409
57.125 -5.0961
57.15 -5.0424
57.175 -4.9984
57.2 -4.9777
57.225 -4.9719
57.25 -4.9762
57.275 -4.9815
57.3 -4.9795
57.325 -4.9643
57.35 -4.9432
57.375 -4.9266
57.4 -4.9226
57.425 -4.9286
57.45 -4.9444
57.475 -4.9727
57.5 -5.0068
57.525 -5.0358
57.55 -5.0538
57.575 -5.0587
57.6 -5.0571
57.625 -5.0535
57.65 -5.0547
57.675 -5.0661
57.7 -5.1003
57.725 -5.1497
57.75 -5.205
57.775 -5.2519
57.8 -5.285
57.825 -5.3143
57.85 -5.3443
57.875 -5.3757
57.9 -5.4108
57.925 -5.4409
57.95 -5.4471
57.975 -5.4249
58 -5.3888
58.025 -5.3515
58.05 -5.3215
58.075 -5.3058
58.1 -5.2907
58.125 -5.2647
58.15 -5.2421
58.175 -5.2259
58.2 -5.2268
58.225 -5.232
58.25 -5.2365
58.275 -5.2432
58.3 -5.2468
58.325 -5.2382
58.35 -5.2162
58.375 -5.1936
58.4 -5.1769
58.425 -5.1706
58.45 -5.1718
58.475 -5.1784
58.5 -5.1891
58.525 -5.2027
58.55 -5.2212
58.575 -5.2388
58.6 -5.25
58.625 -5.2555
58.65 -5.2621
58.675 -5.2709
58.7 -5.2815
58.725 -5.291
58.75 -5.2974
58.775 -5.3045
58.8 -5.309
58.825 -5.3162
58.85 -5.3368
58.875 -5.3702
58.9 -5.399
58.925 -5.4208
58.95 -5.4335
58.975 -5.4458
59 -5.4573
59.025 -5.4679
59.05 -5.4769
59.075 -5.4864
59.1 -5.498
59.125 -5.5053
59.15 -5.5098
59.175 -5.5145
59.2 -5.5173
59.225 -5.5191
59.25 -5.5211
59.275 -5.5188
59.3 -5.5111
59.325 -5.4886
59.35 -5.4547
59.375 -5.4152
59.4 -5.3791
59.425 -5.3582
59.45 -5.3417
59.475 -5.3203
59.5 -5.286
59.525 -5.2373
59.55 -5.1782
59.575 -5.1118
59.6 -5.0362
59.625 -4.9555
59.65 -4.8751
59.675 -4.7992
59.7 -4.7347
59.725 -4.6849
59.75 -4.6532
59.775 -4.6309
59.8 -4.6105
59.825 -4.5927
59.85 -4.5748
59.875 -4.5544
59.9 -4.5252
59.925 -4.4925
59.95 -4.47
59.975 -4.465
60 -4.4819
60.025 -4.5089
60.05 -4.5313
60.075 -4.5526
60.1 -4.5848
60.125 -4.6335
60.15 -4.6917
60.175 -4.7557
60.2 -4.8305
60.225 -4.9173
60.25 -5.021
60.275 -5.1455
60.3 -5.2816
60.325 -5.4175
60.35 -5.5567
60.375 -5.6998
60.4 -5.8457
60.425 -5.9938
60.45 -6.1361
60.475 -6.2624
60.5 -6.3629
60.525 -6.4387
60.55 -6.4943
60.575 -6.5415
60.6 -6.5907
60.625 -6.643
60.65 -6.6934
60.675 -6.7335
60.7 -6.762
60.725 -6.7803
60.75 -6.7914
60.775 -6.8111
60.8 -6.8428
60.825 -6.8819
60.85 -6.9258
60.875 -6.9633
60.9 -6.9892
60.925 -7.002
60.95 -7.0006
60.975 -6.9926
61 -6.9786
61.025 -6.9535
61.05 -6.9161
61.075 -6.8723
61.1 -6.8248
61.125 -6.7849
61.15 -6.7523
61.175 -6.7331
61.2 -6.7271
61.225 -6.7272
61.25 -6.7317
61.275 -6.7399
61.3 -6.7465
61.325 -6.7494
61.35 -6.743
61.375 -6.7341
61.4 -6.7293
61.425 -6.7399
61.45 -6.7661
61.475 -6.7989
61.5 -6.8394
61.525 -6.8855
61.55 -6.9302
61.575 -6.9616
61.6 -6.9712
61.625 -6.9635
61.65 -6.9478
61.675 -6.9262
61.7 -6.9017
61.725 -6.8739
61.75 -6.8398
61.775 -6.7977
61.8 -6.7496
61.825 -6.6988
61.85 -6.6451
61.875 -6.5922
61.9 -6.5433
61.925 -6.4967
61.95 -6.4566
61.975 -6.4236
62 -6.3968
62.025 -6.3703
62.05 -6.343
62.075 -6.3088
62.1 -6.2698
62.125 -6.2241
62.15 -6.1753
62.175 -6.1249
62.2 -6.0665
62.225 -6.0022
62.25 -5.9418
62.275 -5.8907
62.3 -5.8549
62.325 -5.8418
62.35 -5.8484
62.375 -5.8737
62.4 -5.909
62.425 -5.9587
62.45 -6.0281
62.475 -6.1077
62.5 -6.186
62.525 -6.2565
62.55 -6.3186
62.575 -6.3675
62.6 -6.4068
62.625 -6.4378
62.65 -6.4563
62.675 -6.4587
62.7 -6.4436
62.725 -6.4185
62.75 -6.3974
62.775 -6.3879
62.8 -6.3831
62.825 -6.3735
62.85 -6.3572
62.875 -6.3366
62.9 -6.3138
62.925 -6.2903
62.95 -6.2671
62.975 -6.2448
63 -6.2299
63.025 -6.2222
63.05 -6.2082
63.075 -6.1883
63.1 -6.1638
63.125 -6.1306
63.15 -6.0903
63.175 -6.0465
63.2 -5.9976
63.225 -5.941
63.25 -5.8798
63.275 -5.8169
63.3 -5.7472
63.325 -5.6716
63.35 -5.5912
63.375 -5.5074
63.4 -5.4248
63.425 -5.3466
63.45 -5.2748
63.475 -5.2181
63.5 -5.1754
63.525 -5.1474
63.55 -5.1262
63.575 -5.1027
63.6 -5.075
63.625 -5.0454
63.65 -5.0151
63.675 -4.9895
63.7 -4.9757
63.725 -4.9801
63.75 -5.002
63.775 -5.031
63.8 -5.0599
63.825 -5.0849
63.85 -5.1078
63.875 -5.1326
63.9 -5.163
63.925 -5.2017
63.95 -5.2499
63.975 -5.3015
64 -5.3481
64.025 -5.3805
64.05 -5.3984
64.075 -5.4098
64.1 -5.4285
64.125 -5.4594
64.15 -5.5065
64.175 -5.5761
64.2 -5.6632
64.225 -5.7514
64.25 -5.8186
64.275 -5.8522
64.3 -5.8614
64.325 -5.8655
64.35 -5.8711
64.375 -5.8823
64.4 -5.9131
64.425 -5.9666
64.45 -6.0334
64.475 -6.1091
64.5 -6.1909
64.525 -6.2734
64.55 -6.3534
64.575 -6.428
64.6 -6.4901
64.625 -6.5465
64.65 -6.6019
64.675 -6.6503
64.7 -6.6907
64.725 -6.7161
64.75 -6.7232
64.775 -6.7145
64.8 -6.698
64.825 -6.6682
64.85 -6.6349
64.875 -6.6185
64.9 -6.6126
64.925 -6.6136
64.95 -6.6196
64.975 -6.6246
65 -6.6244
65.025 -6.6213
65.05 -6.6228
65.075 -6.6249
65.1 -6.6127
65.125 -6.5845
65.15 -6.5531
65.175 -6.535
65.2 -6.5301
65.225 -6.5353
65.25 -6.5456
65.275 -6.5634
65.3 -6.5793
65.325 -6.5883
65.35 -6.5909
65.375 -6.5862
65.4 -6.574
65.425 -6.562
65.45 -6.5559
65.475 -6.5543
65.5 -6.5547
65.525 -6.5549
65.55 -6.5519
65.575 -6.547
65.6 -6.5446
65.625 -6.5502
65.65 -6.5614
65.675 -6.5832
65.7 -6.6232
65.725 -6.6731
65.75 -6.7094
65.775 -6.7167
65.8 -6.6992
65.825 -6.6818
65.85 -6.6714
65.875 -6.6685
65.9 -6.6692
65.925 -6.675
65.95 -6.6955
65.975 -6.7329
66 -6.7836
66.025 -6.8382
66.05 -6.8883
66.075 -6.9216
66.1 -6.9336
66.125 -6.9233
66.15 -6.8937
66.175 -6.8527
66.2 -6.813
66.225 -6.7831
66.25 -6.7608
66.275 -6.7417
66.3 -6.7217
66.325 -6.7005
66.35 -6.6855
66.375 -6.6782
66.4 -6.6757
66.425 -6.6768
66.45 -6.6865
66.475 -6.7125
66.5 -6.7582
66.525 -6.8127
66.55 -6.8604
66.575 -6.8996
66.6 -6.9352
66.625 -6.9682
66.65 -7.0015
66.675 -7.0316
66.7 -7.062
66.725 -7.0952
66.75 -7.1251
66.775 -7.1466
66.8 -7.1615
66.825 -7.1768
66.85 -7.1949
66.875 -7.2136
66.9 -7.225
66.925 -7.2385
66.95 -7.2591
66.975 -7.2788
67 -7.2945
67.025 -7.3063
67.05 -7.318
67.075 -7.3393
67.1 -7.3769
67.125 -7.4374
67.15 -7.5105
67.175 -7.5745
67.2 -7.6133
67.225 -7.6382
67.25 -7.6533
67.275 -7.6649
67.3 -7.6655
67.325 -7.655
67.35 -7.6476
67.375 -7.6585
67.4 -7.6901
67.425 -7.7364
67.45 -7.7869
67.475 -7.8419
67.5 -7.9005
67.525 -7.9627
67.55 -8.025
67.575 -8.0797
67.6 -8.1286
67.625 -8.1684
67.65 -8.2013
67.675 -8.2308
67.7 -8.2589
67.725 -8.2782
67.75 -8.2867
67.775 -8.2961
67.8 -8.3148
67.825 -8.3436
67.85 -8.3828
67.875 -8.4306
67.9 -8.4786
67.925 -8.5215
67.95 -8.5608
67.975 -8.5948
68 -8.6282
68.025 -8.664
68.05 -8.7001
68.075 -8.7362
68.1 -8.7734
68.125 -8.8136
68.15 -8.8604
68.175 -8.9078
68.2 -8.9514
68.225 -8.9852
68.25 -9.0051
68.275 -9.0081
68.3 -9.0001
68.325 -8.9913
68.35 -8.9867
68.375 -8.9803
68.4 -8.9673
68.425 -8.948
68.45 -8.9329
68.475 -8.9312
68.5 -8.9427
68.525 -8.9751
68.55 -9.0245
68.575 -9.0782
68.6 -9.1272
68.625 -9.1627
68.65 -9.1809
68.675 -9.1886
68.7 -9.1933
68.725 -9.1976
68.75 -9.2004
68.775 -9.2068
68.8 -9.2195
68.825 -9.2365
68.85 -9.253
68.875 -9.262
68.9 -9.2629
68.925 -9.2589
68.95 -9.247
68.975 -9.2267
69 -9.192
69.025 -9.1376
69.05 -9.0691
69.075 -8.995
69.1 -8.9246
69.125 -8.8566
69.15 -8.7844
69.175 -8.7007
69.2 -8.6135
69.225 -8.5288
69.25 -8.4447
69.275 -8.3546
69.3 -8.2622
69.325 -8.1767
69.35 -8.1046
69.375 -8.0446
69.4 -7.9976
69.425 -7.9697
69.45 -7.9583
69.475 -7.9628
69.5 -7.9863
69.525 -8.0218
69.55 -8.06
69.575 -8.0936
69.6 -8.1211
69.625 -8.1434
69.65 -8.1587
69.675 -8.1655
69.7 -8.1655
69.725 -8.1629
69.75 -8.1573
69.775 -8.1546
69.8 -8.1634
69.825 -8.1933
69.85 -8.2431
69.875 -8.2983
69.9 -8.348
69.925 -8.3914
69.95 -8.4281
69.975 -8.4592
70 -8.4833
70.025 -8.5005
70.05 -8.517
70.075 -8.529
70.1 -8.5415
70.125 -8.5638
70.15 -8.5999
70.175 -8.641
70.2 -8.6616
70.225 -8.6572
70.25 -8.6382
70.275 -8.6212
70.3 -8.6006
70.325 -8.5778
70.35 -8.5542
70.375 -8.5319
70.4 -8.5167
70.425 -8.5094
70.45 -8.5042
70.475 -8.5131
70.5 -8.5379
70.525 -8.5779
70.55 -8.6281
70.575 -8.685
70.6 -8.7348
70.625 -8.7767
70.65 -8.8066
70.675 -8.8257
70.7 -8.8363
70.725 -8.8447
70.75 -8.8519
70.775 -8.8538
70.8 -8.8545
70.825 -8.8545
70.85 -8.8542
70.875 -8.8543
70.9 -8.8581
70.925 -8.868
70.95 -8.8826
70.975 -8.8924
71 -8.8927
71.025 -8.8767
71.05 -8.8483
71.075 -8.8144
71.1 -8.7827
71.125 -8.7538
71.15 -8.7259
71.175 -8.6953
71.2 -8.663
71.225 -8.6342
71.25 -8.6174
71.275 -8.6162
71.3 -8.6225
71.325 -8.6312
71.35 -8.6376
71.375 -8.656
71.4 -8.6906
71.425 -8.7303
71.45 -8.7622
71.475 -8.782
71.5 -8.7948
71.525 -8.8027
71.55 -8.8107
71.575 -8.8221
71.6 -8.843
71.625 -8.881
71.65 -8.9328
71.675 -8.9896
71.7 -9.0511
71.725 -9.1179
71.75 -9.1895
71.775 -9.258
71.8 -9.3167
71.825 -9.3618
71.85 -9.3863
71.875 -9.3962
71.9 -9.3974
71.925 -9.3892
71.95 -9.3758
71.975 -9.3612
72 -9.3494
72.025 -9.3372
72.05 -9.3207
72.075 -9.2914
72.1 -9.2513
72.125 -9.2106
72.15 -9.1714
72.175 -9.1324
72.2 -9.0909
72.225 -9.046
72.25 -8.9984
72.275 -8.9479
72.3 -8.8975
72.325 -8.8455
72.35 -8.7918
72.375 -8.7339
72.4 -8.6739
72.425 -8.6169
72.45 -8.5781
72.475 -8.5662
72.5 -8.5831
72.525 -8.6247
72.55 -8.6782
72.575 -8.7401
72.6 -8.8131
72.625 -8.8976
72.65 -8.9958
72.675 -9.1102
72.7 -9.2393
72.725 -9.376
72.75 -9.505
72.775 -9.6142
72.8 -9.6968
72.825 -9.7511
72.85 -9.7735
72.875 -9.7689
72.9 -9.754
72.925 -9.7341
72.95 -9.7154
72.975 -9.6996
73 -9.6878
73.025 -9.6817
73.05 -9.6759
73.075 -9.6698
73.1 -9.6593
73.125 -9.6396
73.15 -9.6101
73.175 -9.5727
73.2 -9.5307
73.225 -9.488
73.25 -9.446
73.275 -9.4081
73.3 -9.3788
73.325 -9.3635
73.35 -9.3606
73.375 -9.365
73.4 -9.3709
73.425 -9.3765
73.45 -9.3829
73.475 -9.3885
73.5 -9.3901
73.525 -9.3883
73.55 -9.3839
73.575 -9.3853
73.6 -9.3901
73.625 -9.4055
73.65 -9.4384
73.675 -9.4852
73.7 -9.5386
73.725 -9.5838
73.75 -9.6142
73.775 -9.6262
73.8 -9.619
73.825 -9.5984
73.85 -9.5624
73.875 -9.5184
73.9 -9.4691
73.925 -9.4168
73.95 -9.3602
73.975 -9.2991
74 -9.2404
74.025 -9.1928
74.05 -9.1633
74.075 -9.1461
74.1 -9.1347
74.125 -9.1302
74.15 -9.139
74.175 -9.1671
74.2 -9.2025
74.225 -9.2329
74.25 -9.2608
74.275 -9.2968
74.3 -9.3384
74.325 -9.3895
74.35 -9.4495
74.375 -9.5118
74.4 -9.5688
74.425 -9.6193
74.45 -9.6736
74.475 -9.7447
74.5 -9.8204
74.525 -9.89
74.55 -9.9553
74.575 -10.0138
74.6 -10.0639
74.625 -10.1108
74.65 -10.1545
74.675 -10.1907
74.7 -10.215
74.725 -10.2233
74.75 -10.2166
74.775 -10.1969
74.8 -10.1744
74.825 -10.1544
74.85 -10.1344
74.875 -10.1142
74.9 -10.0912
74.925 -10.0674
74.95 -10.0451
74.975 -10.0218
75 -9.9967
75.025 -9.9741
75.05 -9.955
75.075 -9.9391
75.1 -9.9237
75.125 -9.9109
75.15 -9.9069
75.175 -9.9086
75.2 -9.912
75.225 -9.9128
75.25 -9.905
75.275 -9.8886
75.3 -9.8561
75.325 -9.8108
75.35 -9.7557
75.375 -9.6981
75.4 -9.6498
75.425 -9.6164
75.45 -9.5992
75.475 -9.5921
75.5 -9.5994
75.525 -9.6171
75.55 -9.6363
75.575 -9.6527
75.6 -9.6645
75.625 -9.6793
75.65 -9.7046
75.675 -9.7386
75.7 -9.7748
75.725 -9.8069
75.75 -9.8342
75.775 -9.8582
75.8 -9.8789
75.825 -9.8976
75.85 -9.9149
75.875 -9.9349
75.9 -9.9544
75.925 -9.9678
75.95 -9.9741
75.975 -9.9761
76 -9.9773
76.025 -9.9811
76.05 -9.9874
76.075 -9.9956
76.1 -10.0021
76.125 -10.0069
76.15 -10.0057
76.175 -9.9952
76.2 -9.9763
76.225 -9.9609
76.25 -9.9585
76.275 -9.9683
76.3 -9.9802
76.325 -9.9955
76.35 -10.0187
76.375 -10.0514
76.4 -10.0924
76.425 -10.133
76.45 -10.1681
76.475 -10.1917
76.5 -10.2088
76.525 -10.2265
76.55 -10.2605
76.575 -10.3067
76.6 -10.3507
76.625 -10.3895
76.65 -10.4235
76.675 -10.4554
76.7 -10.4902
76.725 -10.5299
76.75 -10.5719
76.775 -10.6083
76.8 -10.6388
76.825 -10.6618
76.85 -10.6763
76.875 -10.6738
76.9 -10.6536
76.925 -10.6188
76.95 -10.5718
76.975 -10.5208
77 -10.4693
77.025 -10.4182
77.05 -10.3722
77.075 -10.3313
77.1 -10.2904
77.125 -10.2472
77.15 -10.2001
77.175 -10.1517
77.2 -10.1061
77.225 -10.0669
77.25 -10.0364
77.275 -10.0157
77.3 -10.0094
77.325 -10.0165
77.35 -10.0319
77.375 -10.048
77.4 -10.0545
77.425 -10.0489
77.45 -10.033
77.475 -10.0142
77.5 -9.9992
77.525 -9.9955
77.55 -10.0065
77.575 -10.03
77.6 -10.0518
77.625 -10.0545
77.65 -10.0137
77.675 -9.9394
77.7 -9.8477
77.725 -9.7503
77.75 -9.6609
77.775 -9.5844
77.8 -9.5152
77.825 -9.4546
77.85 -9.4012
77.875 -9.3499
77.9 -9.3041
77.925 -9.2676
77.95 -9.2394
77.975 -9.2097
78 -9.1752
78.025 -9.1408
78.05 -9.11
78.075 -9.0883
78.1 -9.0743
78.125 -9.0765
78.15 -9.0936
78.175 -9.1153
78.2 -9.1288
78.225 -9.1322
78.25 -9.1322
78.275 -9.1358
78.3 -9.1441
78.325 -9.1612
78.35 -9.1813
78.375 -9.1947
78.4 -9.195
78.425 -9.178
78.45 -9.1434
78.475 -9.1033
78.5 -9.0645
78.525 -9.0276
78.55 -8.9975
78.575 -8.9742
78.6 -8.9625
78.625 -8.9644
78.65 -8.9735
78.675 -8.9881
78.7 -9.0072
78.725 -9.0272
78.75 -9.0441
78.775 -9.0606
78.8 -9.0787
78.825 -9.0973
78.85 -9.107
78.875 -9.1096
78.9 -9.1147
78.925 -9.1274
78.95 -9.1513
78.975 -9.1845
79 -9.2238
79.025 -9.2673
79.05 -9.3092
79.075 -9.3438
79.1 -9.3739
79.125 -9.4075
79.15 -9.4504
79.175 -9.4996
79.2 -9.5506
79.225 -9.5991
79.25 -9.6312
79.275 -9.6344
79.3 -9.609
79.325 -9.5686
79.35 -9.5248
79.375 -9.4906
79.4 -9.4741
79.425 -9.4798
79.45 -9.497
79.475 -9.5103
79.5 -9.5122
79.525 -9.5078
79.55 -9.5115
79.575 -9.5233
79.6 -9.5421
79.625 -9.559
79.65 -9.5639
79.675 -9.559
79.7 -9.5408
79.725 -9.5088
79.75 -9.4682
79.775 -9.4178
79.8 -9.3608
79.825 -9.3057
79.85 -9.2662
79.875 -9.2375
79.9 -9.213
79.925 -9.1857
79.95 -9.155
79.975 -9.1261
80 -9.0997
80.025 -9.0619
80.05 -9.0092
80.075 -8.9549
80.1 -8.9061
80.125 -8.8644
80.15 -8.824
80.175 -8.7861
80.2 -8.756
80.225 -8.7344
80.25 -8.7186
80.275 -8.7039
80.3 -8.6908
80.325 -8.6873
80.35 -8.6938
80.375 -8.7044
80.4 -8.7154
80.425 -8.7291
80.45 -8.7483
80.475 -8.7748
80.5 -8.8004
80.525 -8.8134
80.55 -8.8069
80.575 -8.7888
80.6 -8.7682
80.625 -8.7547
80.65 -8.7482
80.675 -8.7492
80.7 -8.7562
80.725 -8.7695
80.75 -8.7854
80.775 -8.7957
80.8 -8.7986
80.825 -8.7967
80.85 -8.7906
80.875 -8.7782
80.9 -8.767
80.925 -8.7675
80.95 -8.7822
80.975 -8.8066
81 -8.843
81.025 -8.8949
81.05 -8.9599
81.075 -9.034
81.1 -9.1073
81.125 -9.1744
81.15 -9.2319
81.175 -9.2845
81.2 -9.3329
81.225 -9.3792
81.25 -9.4241
81.275 -9.4693
81.3 -9.5171
81.325 -9.5677
81.35 -9.6185
81.375 -9.669
81.4 -9.7208
81.425 -9.7678
81.45 -9.8086
81.475 -9.8503
81.5 -9.8951
81.525 -9.9426
81.55 -9.993
81.575 -10.0397
81.6 -10.0731
81.625 -10.0889
81.65 -10.0846
81.675 -10.0645
81.7 -10.0403
81.725 -10.0163
81.75 -9.9959
81.775 -9.9876
81.8 -9.9907
81.825 -9.9956
81.85 -10.0012
81.875 -10.0072
81.9 -10.0077
81.925 -9.9962
81.95 -9.9658
81.975 -9.9198
82 -9.8649
82.025 -9.8
82.05 -9.7232
82.075 -9.6392
82.1 -9.5576
82.125 -9.4898
82.15 -9.436
82.175 -9.3885
82.2 -9.3423
82.225 -9.2996
82.25 -9.2595
82.275 -9.2195
82.3 -9.1724
82.325 -9.1192
82.35 -9.0675
82.375 -9.0203
82.4 -8.976
82.425 -8.9348
82.45 -8.8962
82.475 -8.859
82.5 -8.8257
82.525 -8.7947
82.55 -8.7641
82.575 -8.7311
82.6 -8.6957
82.625 -8.6586
82.65 -8.6213
82.675 -8.591
82.7 -8.5757
82.725 -8.5769
82.75 -8.5879
82.775 -8.6057
82.8 -8.6252
82.825 -8.6484
82.85 -8.6784
82.875 -8.7171
82.9 -8.7615
82.925 -8.8126
82.95 -8.8644
82.975 -8.9026
83 -8.9089
83.025 -8.8834
83.05 -8.8467
83.075 -8.8056
83.1 -8.7657
83.125 -8.7306
83.15 -8.6994
83.175 -8.6673
83.2 -8.6338
83.225 -8.5941
83.25 -8.5483
83.275 -8.501
83.3 -8.4608
83.325 -8.4301
83.35 -8.403
83.375 -8.3784
83.4 -8.363
83.425 -8.3593
83.45 -8.3605
83.475 -8.3716
83.5 -8.3965
83.525 -8.4282
83.55 -8.4516
83.575 -8.4569
83.6 -8.4477
83.625 -8.434
83.65 -8.4215
83.675 -8.409
83.7 -8.3953
83.725 -8.3828
83.75 -8.3731
83.775 -8.3657
83.8 -8.3602
83.825 -8.3588
83.85 -8.3593
83.875 -8.3597
83.9 -8.3638
83.925 -8.3741
83.95 -8.3909
83.975 -8.4093
84 -8.4272
84.025 -8.4419
84.05 -8.4481
84.075 -8.4388
84.1 -8.4195
84.125 -8.3965
84.15 -8.3712
84.175 -8.3481
84.2 -8.3311
84.225 -8.3106
84.25 -8.2881
84.275 -8.2652
84.3 -8.2384
84.325 -8.2058
84.35 -8.1655
84.375 -8.1126
84.4 -8.0447
84.425 -7.9687
84.45 -7.8971
84.475 -7.832
84.5 -7.7802
84.525 -7.7446
84.55 -7.7239
84.575 -7.713
84.6 -7.7083
84.625 -7.703
84.65 -7.6953
84.675 -7.6836
84.7 -7.6738
84.725 -7.6708
84.75 -7.6735
84.775 -7.6782
84.8 -7.681
84.825 -7.6731
84.85 -7.653
84.875 -7.6355
84.9 -7.6265
84.925 -7.6294
84.95 -7.6427
84.975 -7.6593
85 -7.6772
85.025 -7.6995
85.05 -7.7242
85.075 -7.7467
85.1 -7.7606
85.125 -7.7717
85.15 -7.7881
85.175 -7.8182
85.2 -7.8596
85.225 -7.9083
85.25 -7.9537
85.275 -7.9975
85.3 -8.0384
85.325 -8.0743
85.35 -8.1008
85.375 -8.1183
85.4 -8.1286
85.425 -8.1329
85.45 -8.1334
85.475 -8.1374
85.5 -8.1483
85.525 -8.1646
85.55 -8.1812
85.575 -8.1868
85.6 -8.1821
85.625 -8.1594
85.65 -8.1159
85.675 -8.0487
85.7 -7.9678
85.725 -7.8827
85.75 -7.7996
85.775 -7.7205
85.8 -7.6482
85.825 -7.5834
85.85 -7.5235
85.875 -7.4661
85.9 -7.4065
85.925 -7.3435
85.95 -7.2825
85.975 -7.2264
86 -7.174
86.025 -7.1274
86.05 -7.0887
86.075 -7.0608
86.1 -7.049
86.125 -7.0523
86.15 -7.0669
86.175 -7.0874
86.2 -7.115
86.225 -7.1548
86.25 -7.1999
86.275 -7.2427
86.3 -7.2848
86.325 -7.334
86.35 -7.3933
86.375 -7.4611
86.4 -7.5349
86.425 -7.614
86.45 -7.6976
86.475 -7.7881
86.5 -7.8812
86.525 -7.9755
86.55 -8.0701
86.575 -8.1623
86.6 -8.2531
86.625 -8.3456
86.65 -8.4368
86.675 -8.5227
86.7 -8.5994
86.725 -8.6638
86.75 -8.7182
86.775 -8.761
86.8 -8.7916
86.825 -8.8068
86.85 -8.8051
86.875 -8.7869
86.9 -8.7484
86.925 -8.6835
86.95 -8.6037
86.975 -8.5185
87 -8.4314
87.025 -8.3432
87.05 -8.2527
87.075 -8.1626
87.1 -8.0761
87.125 -7.9964
87.15 -7.9185
87.175 -7.8311
87.2 -7.7289
87.225 -7.617
87.25 -7.4989
87.275 -7.3796
87.3 -7.2689
87.325 -7.1632
87.35 -7.0628
87.375 -6.9679
87.4 -6.8851
87.425 -6.8203
87.45 -6.774
87.475 -6.743
87.5 -6.7193
87.525 -6.7007
87.55 -6.6873
87.575 -6.6786
87.6 -6.6797
87.625 -6.7069
87.65 -6.7597
87.675 -6.829
87.7 -6.9085
87.725 -6.9925
87.75 -7.0848
87.775 -7.1862
87.8 -7.3002
87.825 -7.4292
87.85 -7.5673
87.875 -7.7043
87.9 -7.8344
87.925 -7.9545
87.95 -8.0597
87.975 -8.1465
88 -8.2104
88.025 -8.2467
88.05 -8.2515
88.075 -8.2306
88.1 -8.1935
88.125 -8.1467
88.15 -8.0939
88.175 -8.0393
88.2 -7.9859
88.225 -7.937
88.25 -7.8964
88.275 -7.868
88.3 -7.8419
88.325 -7.8099
88.35 -7.7664
88.375 -7.7167
88.4 -7.6745
88.425 -7.6412
88.45 -7.6162
88.475 -7.592
88.5 -7.5557
88.525 -7.5113
88.55 -7.4729
88.575 -7.4484
88.6 -7.4424
88.625 -7.4508
88.65 -7.4685
88.675 -7.4914
88.7 -7.5192
88.725 -7.5534
88.75 -7.5972
88.775 -7.6496
88.8 -7.703
88.825 -7.7557
88.85 -7.8043
88.875 -7.8447
88.9 -7.8744
88.925 -7.8905
88.95 -7.8863
88.975 -7.8657
89 -7.832
89.025 -7.7876
89.05 -7.7377
89.075 -7.681
89.1 -7.6264
89.125 -7.5766
89.15 -7.5298
89.175 -7.4865
89.2 -7.4453
89.225 -7.4049
89.25 -7.3711
89.275 -7.348
89.3 -7.3381
89.325 -7.3383
89.35 -7.3445
89.375 -7.3598
89.4 -7.3821
89.425 -7.4104
89.45 -7.4421
89.475 -7.4746
89.5 -7.5077
89.525 -7.5371
89.55 -7.5626
89.575 -7.5862
89.6 -7.6054
89.625 -7.6196
89.65 -7.6287
89.675 -7.6324
89.7 -7.6254
89.725 -7.6061
89.75 -7.5804
89.775 -7.5554
89.8 -7.5299
89.825 -7.5061
89.85 -7.4826
89.875 -7.4597
89.9 -7.4405
89.925 -7.4292
89.95 -7.4317
89.975 -7.4453
90 -7.4609
90.025 -7.4775
90.05 -7.4949
90.075 -7.5112
90.1 -7.5281
90.125 -7.5472
90.15 -7.5694
90.175 -7.5971
90.2 -7.629
90.225 -7.6608
90.25 -7.6924
90.275 -7.7291
90.3 -7.7654
90.325 -7.787
90.35 -7.784
90.375 -7.7597
90.4 -7.7189
90.425 -7.6712
90.45 -7.6201
90.475 -7.5599
90.5 -7.4905
90.525 -7.4137
90.55 -7.3348
90.575 -7.2551
90.6 -7.1771
90.625 -7.1021
90.65 -7.0352
90.675 -6.9756
90.7 -6.9224
90.725 -6.8809
90.75 -6.8511
90.775 -6.8428
90.8 -6.8582
90.825 -6.8974
90.85 -6.9565
90.875 -7.0289
90.9 -7.1095
90.925 -7.1917
90.95 -7.27
90.975 -7.3342
91 -7.3694
91.025 -7.3725
91.05 -7.3552
91.075 -7.3366
91.1 -7.3191
91.125 -7.3034
91.15 -7.2939
91.175 -7.2989
91.2 -7.3264
91.225 -7.3791
91.25 -7.4529
91.275 -7.5326
91.3 -7.5935
91.325 -7.6162
91.35 -7.5994
91.375 -7.5588
91.4 -7.5084
91.425 -7.4634
91.45 -7.4436
91.475 -7.4538
91.5 -7.4885
91.525 -7.5295
91.55 -7.5618
91.575 -7.5891
91.6 -7.6137
91.625 -7.6378
91.65 -7.6568
91.675 -7.6707
91.7 -7.6787
91.725 -7.6824
91.75 -7.6801
91.775 -7.6746
91.8 -7.6722
91.825 -7.6713
91.85 -7.6671
91.875 -7.6562
91.9 -7.6356
91.925 -7.6042
91.95 -7.5697
91.975 -7.5396
92 -7.5268
92.025 -7.5373
92.05 -7.5685
92.075 -7.6122
92.1 -7.6639
92.125 -7.7208
92.15 -7.7769
92.175 -7.8302
92.2 -7.88
92.225 -7.9222
92.25 -7.9552
92.275 -7.9754
92.3 -7.9797
92.325 -7.9726
92.35 -7.958
92.375 -7.9392
92.4 -7.9141
92.425 -7.8785
92.45 -7.8353
92.475 -7.7875
92.5 -7.7368
92.525 -7.6917
92.55 -7.6549
92.575 -7.6367
92.6 -7.6467
92.625 -7.6776
92.65 -7.7208
92.675 -7.7739
92.7 -7.8352
92.725 -7.9036
92.75 -7.9795
92.775 -8.0566
92.8 -8.1281
92.825 -8.1924
92.85 -8.246
92.875 -8.2886
92.9 -8.3212
92.925 -8.3414
92.95 -8.3508
92.975 -8.3538
93 -8.3543
93.025 -8.3517
93.05 -8.3463
93.075 -8.3399
93.1 -8.3375
93.125 -8.3401
93.15 -8.3431
93.175 -8.3438
93.2 -8.3374
93.225 -8.319
93.25 -8.2885
93.275 -8.2487
93.3 -8.2061
93.325 -8.1642
93.35 -8.1214
93.375 -8.0803
93.4 -8.0409
93.425 -8.0022
93.45 -7.9675
93.475 -7.9376
93.5 -7.9113
93.525 -7.8854
93.55 -7.8623
93.575 -7.8512
93.6 -7.8519
93.625 -7.8581
93.65 -7.8667
93.675 -7.8854
93.7 -7.9225
93.725 -7.9788
93.75 -8.0498
93.775 -8.1316
93.8 -8.223
93.825 -8.3138
93.85 -8.4018
93.875 -8.4834
93.9 -8.5553
93.925 -8.6118
93.95 -8.6509
93.975 -8.6657
94 -8.6585
94.025 -8.6346
94.05 -8.5931
94.075 -8.5298
94.1 -8.4533
94.125 -8.3835
94.15 -8.3273
94.175 -8.2851
94.2 -8.2618
94.225 -8.2564
94.25 -8.2677
94.275 -8.289
94.3 -8.3136
94.325 -8.3351
94.35 -8.3527
94.375 -8.3666
94.4 -8.3782
94.425 -8.3894
94.45 -8.3968
94.475 -8.4028
94.5 -8.4087
94.525 -8.4142
94.55 -8.4164
94.575 -8.4171
94.6 -8.4175
94.625 -8.4184
94.65 -8.4219
94.675 -8.4244
94.7 -8.4277
94.725 -8.4278
94.75 -8.425
94.775 -8.4233
94.8 -8.4273
94.825 -8.4402
94.85 -8.4625
94.875 -8.4938
94.9 -8.5304
94.925 -8.5692
94.95 -8.606
94.975 -8.6356
95 -8.6536
95.025 -8.6615
95.05 -8.6678
95.075 -8.6812
95.1 -8.7054
95.125 -8.7374
95.15 -8.7759
95.175 -8.816
95.2 -8.8557
95.225 -8.8979
95.25 -8.9432
95.275 -8.9917
95.3 -9.0468
95.325 -9.1099
95.35 -9.1822
95.375 -9.2536
95.4 -9.3171
95.425 -9.3723
95.45 -9.4302
95.475 -9.4933
95.5 -9.5524
95.525 -9.607
95.55 -9.6527
95.575 -9.689
95.6 -9.7241
95.625 -9.761
95.65 -9.8045
95.675 -9.8577
95.7 -9.9199
95.725 -9.9874
95.75 -10.0583
95.775 -10.1307
95.8 -10.2062
95.825 -10.2807
95.85 -10.3518
95.875 -10.4169
95.9 -10.4698
95.925 -10.5056
95.95 -10.5267
95.975 -10.5388
96 -10.5428
96.025 -10.5393
96.05 -10.5311
96.075 -10.518
96.1 -10.5084
96.125 -10.4993
96.15 -10.4898
96.175 -10.488
96.2 -10.5017
96.225 -10.5322
96.25 -10.5671
96.275 -10.6024
96.3 -10.6486
96.325 -10.7079
96.35 -10.7679
96.375 -10.8162
96.4 -10.844
96.425 -10.8536
96.45 -10.8529
96.475 -10.8457
96.5 -10.8426
96.525 -10.8417
96.55 -10.8445
96.575 -10.8542
96.6 -10.868
96.625 -10.8842
96.65 -10.9068
96.675 -10.9403
96.7 -10.9869
96.725 -11.0465
96.75 -11.1113
96.775 -11.1719
96.8 -11.2165
96.825 -11.2408
96.85 -11.2437
96.875 -11.2181
96.9 -11.173
96.925 -11.1161
96.95 -11.0504
96.975 -10.9821
97 -10.9138
97.025 -10.8512
97.05 -10.796
97.075 -10.7536
97.1 -10.7317
97.125 -10.7352
97.15 -10.7575
97.175 -10.7892
97.2 -10.8265
97.225 -10.8665
97.25 -10.9018
97.275 -10.9314
97.3 -10.9551
97.325 -10.9692
97.35 -10.9689
97.375 -10.9571
97.4 -10.9374
97.425 -10.9124
97.45 -10.8884
97.475 -10.8722
97.5 -10.867
97.525 -10.8697
97.55 -10.8778
97.575 -10.8885
97.6 -10.9003
97.625 -10.9137
97.65 -10.9342
97.675 -10.9631
97.7 -10.9906
97.725 -11.0063
97.75 -11.0108
97.775 -11.006
97.8 -10.9965
97.825 -10.9839
97.85 -10.9791
97.875 -10.986
97.9 -11.0013
97.925 -11.0301
97.95 -11.0727
97.975 -11.1193
98 -11.1684
98.025 -11.2125
98.05 -11.247
98.075 -11.2631
98.1 -11.2531
98.125 -11.2107
98.15 -11.1449
98.175 -11.069
98.2 -10.9914
98.225 -10.9139
98.25 -10.8454
98.275 -10.7995
98.3 -10.7765
98.325 -10.7676
98.35 -10.7681
98.375 -10.7635
98.4 -10.7519
98.425 -10.736
98.45 -10.7199
98.475 -10.7024
98.5 -10.6753
98.525 -10.6383
98.55 -10.5961
98.575 -10.5545
98.6 -10.5144
98.625 -10.4756
98.65 -10.4339
98.675 -10.3922
98.7 -10.3545
98.725 -10.3247
98.75 -10.3074
98.775 -10.3024
98.8 -10.3098
98.825 -10.3208
98.85 -10.3249
98.875 -10.311
98.9 -10.2752
98.925 -10.225
98.95 -10.1637
98.975 -10.1014
99 -10.0484
99.025 -10.0118
99.05 -9.9922
99.075 -9.9817
99.1 -9.973
99.125 -9.9671
99.15 -9.9663
99.175 -9.973
99.2 -9.9841
99.225 -9.9923
99.25 -9.9967
99.275 -9.9978
99.3 -9.9956
99.325 -9.9898
99.35 -9.9805
99.375 -9.9696
99.4 -9.9556
99.425 -9.9342
99.45 -9.9113
99.475 -9.8976
99.5 -9.8916
99.525 -9.8903
99.55 -9.8939
99.575 -9.899
99.6 -9.9037
99.625 -9.9061
99.65 -9.9076
99.675 -9.909
99.7 -9.9112
99.725 -9.9145
99.75 -9.9149
99.775 -9.9131
99.8 -9.91
99.825 -9.9092
99.85 -9.9116
99.875 -9.9148
99.9 -9.9207
99.925 -9.9288
99.95 -9.9419
99.975 -9.9745
100 -10.029
