# Supplementary material for: Uptake of N2O5 by aqueous aerosol unveiled using chemically accurate many-body potentials
Source: Nat Commun. 2022 Mar 10;13:1266. doi: 10.1038/s41467-022-28697-8 (PMC8913772; doi:10.1038/s41467-022-28697-8)
Supplement: Supplementary file 3 — Source Data [file 41467_2022_28697_MOESM3_ESM.zip › n2o5-uptake-data/Fig2/scattering/rep09run17/relcom_gds.dat]

0.025 11.8926
0.05 11.8777
0.075 11.8629
0.1 11.8479
0.125 11.833
0.15 11.8181
0.175 11.8031
0.2 11.7881
0.225 11.7732
0.25 11.7581
0.275 11.7431
0.3 11.728
0.325 11.7129
0.35 11.6978
0.375 11.6826
0.4 11.6674
0.425 11.6521
0.45 11.6368
0.475 11.6215
0.5 11.6061
0.525 11.5908
0.55 11.5754
0.575 11.56
0.6 11.5446
0.625 11.5291
0.65 11.5137
0.675 11.4982
0.7 11.4827
0.725 11.4672
0.75 11.4516
0.775 11.4361
0.8 11.4205
0.825 11.4048
0.85 11.3892
0.875 11.3736
0.9 11.3579
0.925 11.3422
0.95 11.3265
0.975 11.3108
1 11.2951
1.025 11.2793
1.05 11.2635
1.075 11.2478
1.1 11.232
1.125 11.2162
1.15 11.2003
1.175 11.1845
1.2 11.1687
1.225 11.1529
1.25 11.137
1.275 11.1212
1.3 11.1053
1.325 11.0894
1.35 11.0735
1.375 11.0576
1.4 11.0417
1.425 11.0258
1.45 11.0098
1.475 10.9938
1.5 10.9778
1.525 10.9618
1.55 10.9458
1.575 10.9298
1.6 10.9137
1.625 10.8976
1.65 10.8815
1.675 10.8654
1.7 10.8492
1.725 10.833
1.75 10.8167
1.775 10.8004
1.8 10.7841
1.825 10.7678
1.85 10.7514
1.875 10.735
1.9 10.7186
1.925 10.7022
1.95 10.6858
1.975 10.6694
2 10.653
2.025 10.6365
2.05 10.6201
2.075 10.6036
2.1 10.5871
2.125 10.5706
2.15 10.5541
2.175 10.5375
2.2 10.5209
2.225 10.5043
2.25 10.4876
2.275 10.4709
2.3 10.4543
2.325 10.4375
2.35 10.4208
2.375 10.404
2.4 10.3872
2.425 10.3704
2.45 10.3536
2.475 10.3367
2.5 10.3198
2.525 10.3029
2.55 10.286
2.575 10.2691
2.6 10.2522
2.625 10.2352
2.65 10.2181
2.675 10.2011
2.7 10.184
2.725 10.1669
2.75 10.1498
2.775 10.1326
2.8 10.1154
2.825 10.0982
2.85 10.081
2.875 10.0637
2.9 10.0465
2.925 10.0292
2.95 10.0119
2.975 9.9946
3 9.9773
3.025 9.9599
3.05 9.9426
3.075 9.9252
3.1 9.9078
3.125 9.8904
3.15 9.8729
3.175 9.8554
3.2 9.8379
3.225 9.8204
3.25 9.8029
3.275 9.7854
3.3 9.7678
3.325 9.7503
3.35 9.7327
3.375 9.7151
3.4 9.6975
3.425 9.6798
3.45 9.6622
3.475 9.6444
3.5 9.6267
3.525 9.6089
3.55 9.5911
3.575 9.5732
3.6 9.5553
3.625 9.5373
3.65 9.5193
3.675 9.5012
3.7 9.4831
3.725 9.465
3.75 9.4468
3.775 9.4286
3.8 9.4104
3.825 9.3921
3.85 9.3738
3.875 9.3554
3.9 9.337
3.925 9.3185
3.95 9.3
3.975 9.2815
4 9.2629
4.025 9.2443
4.05 9.2256
4.075 9.207
4.1 9.1883
4.125 9.1696
4.15 9.1508
4.175 9.132
4.2 9.1131
4.225 9.0942
4.25 9.0752
4.275 9.0562
4.3 9.0372
4.325 9.0181
4.35 8.9989
4.375 8.9798
4.4 8.9606
4.425 8.9413
4.45 8.922
4.475 8.9027
4.5 8.8833
4.525 8.8639
4.55 8.8444
4.575 8.8249
4.6 8.8053
4.625 8.7857
4.65 8.7661
4.675 8.7464
4.7 8.7266
4.725 8.7068
4.75 8.687
4.775 8.6671
4.8 8.6471
4.825 8.6271
4.85 8.607
4.875 8.5869
4.9 8.5668
4.925 8.5466
4.95 8.5263
4.975 8.506
5 8.4856
5.025 8.4652
5.05 8.4448
5.075 8.4243
5.1 8.4039
5.125 8.3834
5.15 8.3629
5.175 8.3423
5.2 8.3218
5.225 8.3012
5.25 8.2806
5.275 8.26
5.3 8.2393
5.325 8.2186
5.35 8.1979
5.375 8.1771
5.4 8.1562
5.425 8.1352
5.45 8.1142
5.475 8.0931
5.5 8.0719
5.525 8.0507
5.55 8.0295
5.575 8.0082
5.6 7.9868
5.625 7.9654
5.65 7.944
5.675 7.9224
5.7 7.9008
5.725 7.879
5.75 7.8571
5.775 7.8351
5.8 7.813
5.825 7.7908
5.85 7.7685
5.875 7.746
5.9 7.7233
5.925 7.7005
5.95 7.6775
5.975 7.6545
6 7.6313
6.025 7.6081
6.05 7.5848
6.075 7.5614
6.1 7.5378
6.125 7.5142
6.15 7.4904
6.175 7.4665
6.2 7.4425
6.225 7.4184
6.25 7.3941
6.275 7.3698
6.3 7.3453
6.325 7.3206
6.35 7.2957
6.375 7.2707
6.4 7.2455
6.425 7.2201
6.45 7.1944
6.475 7.1685
6.5 7.1423
6.525 7.1159
6.55 7.0892
6.575 7.0622
6.6 7.0349
6.625 7.0074
6.65 6.9796
6.675 6.9514
6.7 6.923
6.725 6.8941
6.75 6.865
6.775 6.8355
6.8 6.8056
6.825 6.7753
6.85 6.7447
6.875 6.7137
6.9 6.6824
6.925 6.6507
6.95 6.6187
6.975 6.5864
7 6.5536
7.025 6.5202
7.05 6.4866
7.075 6.4526
7.1 6.4182
7.125 6.3834
7.15 6.3482
7.175 6.3128
7.2 6.2769
7.225 6.2405
7.25 6.2035
7.275 6.1662
7.3 6.1284
7.325 6.0902
7.35 6.0518
7.375 6.0129
7.4 5.9736
7.425 5.9337
7.45 5.8933
7.475 5.8522
7.5 5.8106
7.525 5.7684
7.55 5.7256
7.575 5.6821
7.6 5.6379
7.625 5.5929
7.65 5.5472
7.675 5.5006
7.7 5.4529
7.725 5.4039
7.75 5.3532
7.775 5.3002
7.8 5.2452
7.825 5.1881
7.85 5.1279
7.875 5.0641
7.9 4.9976
7.925 4.9286
7.95 4.857
7.975 4.7835
8 4.708
8.025 4.6311
8.05 4.5533
8.075 4.4745
8.1 4.3939
8.125 4.3117
8.15 4.2279
8.175 4.1423
8.2 4.0547
8.225 3.9646
8.25 3.8725
8.275 3.7782
8.3 3.6813
8.325 3.5819
8.35 3.4799
8.375 3.3752
8.4 3.2669
8.425 3.1544
8.45 3.0374
8.475 2.9158
8.5 2.7897
8.525 2.6592
8.55 2.5248
8.575 2.3859
8.6 2.2457
8.625 2.1106
8.65 1.9833
8.675 1.8656
8.7 1.7566
8.725 1.6501
8.75 1.5445
8.775 1.4467
8.8 1.3707
8.825 1.313
8.85 1.2575
8.875 1.1931
8.9 1.1173
8.925 1.0308
8.95 0.9362
8.975 0.838
9 0.7494
9.025 0.6813
9.05 0.6262
9.075 0.5764
9.1 0.5301
9.125 0.4917
9.15 0.4604
9.175 0.4327
9.2 0.4068
9.225 0.3848
9.25 0.3763
9.275 0.3822
9.3 0.3912
9.325 0.3989
9.35 0.4064
9.375 0.4131
9.4 0.4219
9.425 0.4347
9.45 0.4457
9.475 0.4509
9.5 0.4521
9.525 0.4489
9.55 0.4412
9.575 0.4286
9.6 0.4117
9.625 0.3971
9.65 0.389
9.675 0.3882
9.7 0.3875
9.725 0.3815
9.75 0.3697
9.775 0.3529
9.8 0.3329
9.825 0.3113
9.85 0.2883
9.875 0.2653
9.9 0.246
9.925 0.2317
9.95 0.2192
9.975 0.205
10 0.1886
10.025 0.1827
10.05 0.1975
10.075 0.2176
10.1 0.237
10.125 0.2575
10.15 0.2724
10.175 0.2816
10.2 0.2892
10.225 0.3047
10.25 0.3274
10.275 0.3544
10.3 0.3883
10.325 0.4362
10.35 0.4976
10.375 0.5641
10.4 0.6273
10.425 0.6848
10.45 0.7331
10.475 0.7706
10.5 0.7979
10.525 0.8182
10.55 0.8313
10.575 0.8377
10.6 0.8386
10.625 0.835
10.65 0.8287
10.675 0.8244
10.7 0.8289
10.725 0.8352
10.75 0.8427
10.775 0.8577
10.8 0.8858
10.825 0.926
10.85 0.9718
10.875 1.0164
10.9 1.0573
10.925 1.0955
10.95 1.1319
10.975 1.1692
11 1.2129
11.025 1.2675
11.05 1.327
11.075 1.3805
11.1 1.4245
11.125 1.4574
11.15 1.4789
11.175 1.4891
11.2 1.4865
11.225 1.4716
11.25 1.4455
11.275 1.4099
11.3 1.3667
11.325 1.3198
11.35 1.2796
11.375 1.2566
11.4 1.2614
11.425 1.2942
11.45 1.3373
11.475 1.3804
11.5 1.4205
11.525 1.4565
11.55 1.4856
11.575 1.5093
11.6 1.5303
11.625 1.5581
11.65 1.6144
11.675 1.7013
11.7 1.8008
11.725 1.8969
11.75 1.9865
11.775 2.0667
11.8 2.1388
11.825 2.2041
11.85 2.2636
11.875 2.3177
11.9 2.3667
11.925 2.4108
11.95 2.4497
11.975 2.4827
12 2.51
12.025 2.533
12.05 2.5513
12.075 2.5641
12.1 2.5713
12.125 2.5731
12.15 2.5692
12.175 2.5592
12.2 2.5426
12.225 2.5205
12.25 2.4937
12.275 2.4626
12.3 2.4263
12.325 2.3851
12.35 2.3374
12.375 2.2844
12.4 2.2297
12.425 2.1762
12.45 2.1238
12.475 2.0725
12.5 2.0207
12.525 1.9676
12.55 1.9179
12.575 1.8729
12.6 1.8313
12.625 1.7908
12.65 1.7528
12.675 1.7167
12.7 1.6845
12.725 1.6546
12.75 1.6256
12.775 1.5945
12.8 1.5616
12.825 1.5277
12.85 1.4951
12.875 1.4578
12.9 1.4129
12.925 1.3605
12.95 1.3038
12.975 1.2463
13 1.192
13.025 1.142
13.05 1.0947
13.075 1.0449
13.1 0.9902
13.125 0.9357
13.15 0.8848
13.175 0.8401
13.2 0.8046
13.225 0.78
13.25 0.7645
13.275 0.7597
13.3 0.7605
13.325 0.7666
13.35 0.7764
13.375 0.7845
13.4 0.7926
13.425 0.8037
13.45 0.8173
13.475 0.8351
13.5 0.8551
13.525 0.8742
13.55 0.8956
13.575 0.9233
13.6 0.9564
13.625 0.9932
13.65 1.0296
13.675 1.0679
13.7 1.107
13.725 1.1453
13.75 1.1799
13.775 1.21
13.8 1.232
13.825 1.2462
13.85 1.2517
13.875 1.2498
13.9 1.2409
13.925 1.2249
13.95 1.2037
13.975 1.1812
14 1.1658
14.025 1.1608
14.05 1.1628
14.075 1.1651
14.1 1.1712
14.125 1.1843
14.15 1.2056
14.175 1.237
14.2 1.2767
14.225 1.3193
14.25 1.3637
14.275 1.4117
14.3 1.4667
14.325 1.5254
14.35 1.5816
14.375 1.6296
14.4 1.6715
14.425 1.7069
14.45 1.7373
14.475 1.7645
14.5 1.7892
14.525 1.8097
14.55 1.8214
14.575 1.8238
14.6 1.8161
14.625 1.799
14.65 1.7737
14.675 1.7399
14.7 1.6988
14.725 1.6511
14.75 1.6016
14.775 1.5547
14.8 1.5157
14.825 1.4875
14.85 1.4665
14.875 1.4413
14.9 1.4086
14.925 1.3672
14.95 1.3154
14.975 1.256
15 1.1901
15.025 1.1211
15.05 1.0502
15.075 0.9739
15.1 0.8981
15.125 0.8436
15.15 0.8203
15.175 0.8113
15.2 0.8075
15.225 0.8067
15.25 0.8091
15.275 0.8215
15.3 0.8489
15.325 0.8835
15.35 0.9142
15.375 0.9389
15.4 0.9552
15.425 0.9672
15.45 0.9901
15.475 1.0249
15.5 1.0633
15.525 1.098
15.55 1.1247
15.575 1.1411
15.6 1.1481
15.625 1.1477
15.65 1.1496
15.675 1.1553
15.7 1.1634
15.725 1.1776
15.75 1.1938
15.775 1.2096
15.8 1.2195
15.825 1.221
15.85 1.2125
15.875 1.1953
15.9 1.1721
15.925 1.1482
15.95 1.1249
15.975 1.1024
16 1.0811
16.025 1.058
16.05 1.0294
16.075 0.995
16.1 0.9579
16.125 0.9226
16.15 0.8929
16.175 0.8655
16.2 0.8376
16.225 0.8073
16.25 0.7799
16.275 0.7555
16.3 0.7276
16.325 0.693
16.35 0.6539
16.375 0.6144
16.4 0.5778
16.425 0.5472
16.45 0.5217
16.475 0.4978
16.5 0.4746
16.525 0.4496
16.55 0.4187
16.575 0.3813
16.6 0.3404
16.625 0.2973
16.65 0.255
16.675 0.2154
16.7 0.1855
16.725 0.1623
16.75 0.1455
16.775 0.1292
16.8 0.1172
16.825 0.1117
16.85 0.1154
16.875 0.1289
16.9 0.1518
16.925 0.1865
16.95 0.2316
16.975 0.2847
17 0.3478
17.025 0.4235
17.05 0.5109
17.075 0.6066
17.1 0.703
17.125 0.798
17.15 0.8928
17.175 0.9889
17.2 1.0879
17.225 1.1912
17.25 1.2965
17.275 1.3973
17.3 1.4916
17.325 1.5793
17.35 1.6614
17.375 1.74
17.4 1.811
17.425 1.8756
17.45 1.9324
17.475 1.9831
17.5 2.0322
17.525 2.0897
17.55 2.1668
17.575 2.2564
17.6 2.3524
17.625 2.4537
17.65 2.5542
17.675 2.6488
17.7 2.7388
17.725 2.8251
17.75 2.9068
17.775 2.9831
17.8 3.0549
17.825 3.1213
17.85 3.1825
17.875 3.2387
17.9 3.2897
17.925 3.3373
17.95 3.3829
17.975 3.4275
18 3.4715
18.025 3.5156
18.05 3.5619
18.075 3.6134
18.1 3.6704
18.125 3.7314
18.15 3.7941
18.175 3.858
18.2 3.9235
18.225 3.9889
18.25 4.0515
18.275 4.1114
18.3 4.1681
18.325 4.2212
18.35 4.271
18.375 4.3178
18.4 4.3607
18.425 4.3987
18.45 4.4331
18.475 4.4639
18.5 4.4902
18.525 4.512
18.55 4.5308
18.575 4.5476
18.6 4.5653
18.625 4.5885
18.65 4.6201
18.675 4.6582
18.7 4.6985
18.725 4.7383
18.75 4.7763
18.775 4.8118
18.8 4.8441
18.825 4.8743
18.85 4.9027
18.875 4.9285
18.9 4.9515
18.925 4.9724
18.95 4.9918
18.975 5.0097
19 5.0262
19.025 5.0412
19.05 5.0547
19.075 5.067
19.1 5.0784
19.125 5.0889
19.15 5.0982
19.175 5.1064
19.2 5.1136
19.225 5.1196
19.25 5.1243
19.275 5.128
19.3 5.1309
19.325 5.1329
19.35 5.1342
19.375 5.1347
19.4 5.1339
19.425 5.1318
19.45 5.1282
19.475 5.1226
19.5 5.1149
19.525 5.1057
19.55 5.0954
19.575 5.084
19.6 5.0715
19.625 5.0578
19.65 5.0424
19.675 5.0251
19.7 5.0059
19.725 4.9856
19.75 4.9639
19.775 4.941
19.8 4.9169
19.825 4.8911
19.85 4.8627
19.875 4.8315
19.9 4.7979
19.925 4.7623
19.95 4.7246
19.975 4.6838
20 4.6406
20.025 4.5948
20.05 4.5451
20.075 4.4906
20.1 4.4331
20.125 4.3807
20.15 4.3397
20.175 4.3034
20.2 4.2632
20.225 4.2172
20.25 4.1675
20.275 4.1162
20.3 4.0657
20.325 4.0197
20.35 3.9812
20.375 3.945
20.4 3.9064
20.425 3.8625
20.45 3.8132
20.475 3.7562
20.5 3.6923
20.525 3.6253
20.55 3.5604
20.575 3.5037
20.6 3.4556
20.625 3.4194
20.65 3.387
20.675 3.3564
20.7 3.3334
20.725 3.3222
20.75 3.322
20.775 3.3228
20.8 3.3191
20.825 3.3108
20.85 3.3018
20.875 3.3042
20.9 3.3256
20.925 3.3605
20.95 3.4026
20.975 3.446
21 3.4877
21.025 3.5325
21.05 3.5802
21.075 3.6274
21.1 3.6747
21.125 3.7258
21.15 3.7808
21.175 3.8339
21.2 3.8782
21.225 3.9124
21.25 3.937
21.275 3.9504
21.3 3.9528
21.325 3.9444
21.35 3.9274
21.375 3.9035
21.4 3.8787
21.425 3.8621
21.45 3.8519
21.475 3.8422
21.5 3.8293
21.525 3.8168
21.55 3.8119
21.575 3.8189
21.6 3.8408
21.625 3.8781
21.65 3.9223
21.675 3.9634
21.7 3.9976
21.725 4.0246
21.75 4.0453
21.775 4.062
21.8 4.0772
21.825 4.0941
21.85 4.1171
21.875 4.1473
21.9 4.183
21.925 4.221
21.95 4.2608
21.975 4.3007
22 4.3388
22.025 4.3715
22.05 4.3967
22.075 4.4157
22.1 4.4293
22.125 4.4406
22.15 4.4502
22.175 4.4568
22.2 4.4589
22.225 4.4558
22.25 4.4472
22.275 4.4338
22.3 4.4158
22.325 4.3934
22.35 4.3667
22.375 4.3357
22.4 4.3008
22.425 4.2613
22.45 4.2174
22.475 4.1696
22.5 4.1183
22.525 4.063
22.55 4.0031
22.575 3.9388
22.6 3.87
22.625 3.7967
22.65 3.7206
22.675 3.6441
22.7 3.5684
22.725 3.4934
22.75 3.418
22.775 3.3409
22.8 3.2638
22.825 3.1883
22.85 3.1152
22.875 3.046
22.9 2.9878
22.925 2.9442
22.95 2.9172
22.975 2.9032
23 2.8918
23.025 2.8769
23.05 2.8569
23.075 2.8319
23.1 2.8024
23.125 2.7677
23.15 2.7295
23.175 2.6883
23.2 2.6458
23.225 2.6024
23.25 2.558
23.275 2.51
23.3 2.459
23.325 2.4071
23.35 2.3579
23.375 2.311
23.4 2.2615
23.425 2.2096
23.45 2.1604
23.475 2.1238
23.5 2.1153
23.525 2.1377
23.55 2.182
23.575 2.2367
23.6 2.2939
23.625 2.348
23.65 2.3979
23.675 2.4456
23.7 2.4901
23.725 2.5286
23.75 2.5606
23.775 2.5903
23.8 2.6218
23.825 2.6517
23.85 2.678
23.875 2.7014
23.9 2.7225
23.925 2.7409
23.95 2.7548
23.975 2.7627
24 2.7633
24.025 2.7574
24.05 2.7499
24.075 2.7501
24.1 2.7676
24.125 2.8001
24.15 2.8401
24.175 2.8809
24.2 2.9213
24.225 2.9589
24.25 2.9928
24.275 3.0226
24.3 3.0483
24.325 3.0706
24.35 3.0864
24.375 3.0989
24.4 3.1122
24.425 3.1262
24.45 3.1386
24.475 3.1485
24.5 3.156
24.525 3.1639
24.55 3.1748
24.575 3.1888
24.6 3.2059
24.625 3.2258
24.65 3.2459
24.675 3.2663
24.7 3.2904
24.725 3.3233
24.75 3.3632
24.775 3.4073
24.8 3.4503
24.825 3.4892
24.85 3.5231
24.875 3.552
24.9 3.5755
24.925 3.5935
24.95 3.606
24.975 3.6127
25 3.6138
25.025 3.6086
25.05 3.5974
25.075 3.5806
25.1 3.5577
25.125 3.5298
25.15 3.4962
25.175 3.4585
25.2 3.417
25.225 3.3718
25.25 3.3212
25.275 3.2662
25.3 3.2076
25.325 3.1441
25.35 3.0762
25.375 3.0053
25.4 2.9342
25.425 2.8657
25.45 2.799
25.475 2.7332
25.5 2.6692
25.525 2.6121
25.55 2.5607
25.575 2.5108
25.6 2.4603
25.625 2.4092
25.65 2.3576
25.675 2.3048
25.7 2.2506
25.725 2.1991
25.75 2.1621
25.775 2.1494
25.8 2.1506
25.825 2.1556
25.85 2.1595
25.875 2.1607
25.9 2.1593
25.925 2.1552
25.95 2.1501
25.975 2.1448
26 2.1382
26.025 2.1287
26.05 2.1159
26.075 2.1025
26.1 2.092
26.125 2.0846
26.15 2.0793
26.175 2.0735
26.2 2.0657
26.225 2.0554
26.25 2.0415
26.275 2.0242
26.3 2.0057
26.325 1.9856
26.35 1.9645
26.375 1.9414
26.4 1.9149
26.425 1.8839
26.45 1.8495
26.475 1.8151
26.5 1.7846
26.525 1.7593
26.55 1.7385
26.575 1.7202
26.6 1.7006
26.625 1.6776
26.65 1.65
26.675 1.617
26.7 1.5781
26.725 1.5334
26.75 1.4831
26.775 1.4268
26.8 1.3655
26.825 1.3
26.85 1.2299
26.875 1.1565
26.9 1.0817
26.925 1.0045
26.95 0.9144
26.975 0.8124
27 0.71
27.025 0.6166
27.05 0.5396
27.075 0.4815
27.1 0.4433
27.125 0.4298
27.15 0.4428
27.175 0.4745
27.2 0.5154
27.225 0.5631
27.25 0.6315
27.275 0.7273
27.3 0.8324
27.325 0.9332
27.35 1.0287
27.375 1.119
27.4 1.2045
27.425 1.2847
27.45 1.3593
27.475 1.4293
27.5 1.4951
27.525 1.5577
27.55 1.617
27.575 1.6729
27.6 1.7261
27.625 1.7749
27.65 1.8167
27.675 1.8533
27.7 1.8884
27.725 1.9244
27.75 1.963
27.775 2.0013
27.8 2.0378
27.825 2.0716
27.85 2.1024
27.875 2.1297
27.9 2.1529
27.925 2.1726
27.95 2.1893
27.975 2.2023
28 2.2114
28.025 2.2172
28.05 2.2191
28.075 2.2174
28.1 2.2121
28.125 2.2032
28.15 2.1911
28.175 2.1771
28.2 2.1612
28.225 2.1429
28.25 2.1229
28.275 2.1013
28.3 2.078
28.325 2.0533
28.35 2.0273
28.375 2.0002
28.4 1.9721
28.425 1.9426
28.45 1.912
28.475 1.8798
28.5 1.8456
28.525 1.8088
28.55 1.7698
28.575 1.7297
28.6 1.6902
28.625 1.6515
28.65 1.6119
28.675 1.5705
28.7 1.5281
28.725 1.4845
28.75 1.44
28.775 1.3952
28.8 1.3502
28.825 1.306
28.85 1.2617
28.875 1.2155
28.9 1.1666
28.925 1.1165
28.95 1.0663
28.975 1.0156
29 0.9656
29.025 0.9151
29.05 0.8628
29.075 0.8089
29.1 0.7518
29.125 0.6907
29.15 0.6262
29.175 0.5585
29.2 0.4866
29.225 0.4112
29.25 0.3331
29.275 0.2503
29.3 0.1669
29.325 0.0866
29.35 0.0088
29.375 -0.0703
29.4 -0.146
29.425 -0.2019
29.45 -0.2343
29.475 -0.258
29.5 -0.2784
29.525 -0.2916
29.55 -0.2907
29.575 -0.2718
29.6 -0.2404
29.625 -0.1987
29.65 -0.1544
29.675 -0.1056
29.7 -0.0535
29.725 -0.0024
29.75 0.045
29.775 0.088
29.8 0.1278
29.825 0.1646
29.85 0.1983
29.875 0.229
29.9 0.2566
29.925 0.284
29.95 0.3139
29.975 0.3468
30 0.3808
30.025 0.4157
30.05 0.4505
30.075 0.4825
30.1 0.5085
30.125 0.5256
30.15 0.5306
30.175 0.5234
30.2 0.5076
30.225 0.487
30.25 0.4571
30.275 0.4153
30.3 0.3649
30.325 0.3125
30.35 0.2572
30.375 0.1995
30.4 0.1423
30.425 0.0932
30.45 0.0544
30.475 0.0272
30.5 0.0086
30.525 -0.0056
30.55 -0.0128
30.575 -0.0085
30.6 0.0062
30.625 0.0284
30.65 0.0561
30.675 0.0856
30.7 0.1139
30.725 0.1337
30.75 0.142
30.775 0.1431
30.8 0.1438
30.825 0.1486
30.85 0.1559
30.875 0.1658
30.9 0.1788
30.925 0.1936
30.95 0.2074
30.975 0.219
31 0.231
31.025 0.2415
31.05 0.2514
31.075 0.266
31.1 0.2878
31.125 0.3166
31.15 0.3476
31.175 0.3771
31.2 0.4014
31.225 0.4184
31.25 0.429
31.275 0.4347
31.3 0.4404
31.325 0.4483
31.35 0.4608
31.375 0.4814
31.4 0.5125
31.425 0.5508
31.45 0.584
31.475 0.6028
31.5 0.6072
31.525 0.6069
31.55 0.6027
31.575 0.5963
31.6 0.5848
31.625 0.5664
31.65 0.5419
31.675 0.5165
31.7 0.4931
31.725 0.4732
31.75 0.4567
31.775 0.4411
31.8 0.4255
31.825 0.4135
31.85 0.4097
31.875 0.4143
31.9 0.4269
31.925 0.4449
31.95 0.4627
31.975 0.4725
32 0.4732
32.025 0.4707
32.05 0.4716
32.075 0.48
32.1 0.492
32.125 0.5025
32.15 0.5121
32.175 0.5191
32.2 0.5197
32.225 0.5128
32.25 0.4992
32.275 0.4791
32.3 0.453
32.325 0.4231
32.35 0.3884
32.375 0.3495
32.4 0.3108
32.425 0.2748
32.45 0.2425
32.475 0.2079
32.5 0.1662
32.525 0.1175
32.55 0.0613
32.575 -0.0016
32.6 -0.0678
32.625 -0.1329
32.65 -0.1912
32.675 -0.2478
32.7 -0.303
32.725 -0.3567
32.75 -0.4082
32.775 -0.4532
32.8 -0.4955
32.825 -0.5381
32.85 -0.5765
32.875 -0.6081
32.9 -0.6308
32.925 -0.6475
32.95 -0.6641
32.975 -0.6832
33 -0.6995
33.025 -0.7134
33.05 -0.7285
33.075 -0.7437
33.1 -0.7593
33.125 -0.7723
33.15 -0.7802
33.175 -0.7848
33.2 -0.7895
33.225 -0.7937
33.25 -0.7923
33.275 -0.7824
33.3 -0.7582
33.325 -0.7227
33.35 -0.6821
33.375 -0.6419
33.4 -0.6036
33.425 -0.5673
33.45 -0.5351
33.475 -0.5082
33.5 -0.488
33.525 -0.4752
33.55 -0.4662
33.575 -0.4608
33.6 -0.4579
33.625 -0.4598
33.65 -0.4667
33.675 -0.4734
33.7 -0.475
33.725 -0.47
33.75 -0.4605
33.775 -0.4508
33.8 -0.4441
33.825 -0.4394
33.85 -0.4357
33.875 -0.4355
33.9 -0.438
33.925 -0.4436
33.95 -0.453
33.975 -0.4637
34 -0.4785
34.025 -0.4968
34.05 -0.5163
34.075 -0.5305
34.1 -0.5317
34.125 -0.5191
34.15 -0.5002
34.175 -0.4808
34.2 -0.4621
34.225 -0.4476
34.25 -0.4378
34.275 -0.4324
34.3 -0.4327
34.325 -0.4382
34.35 -0.4493
34.375 -0.4646
34.4 -0.482
34.425 -0.5019
34.45 -0.5235
34.475 -0.5456
34.5 -0.5667
34.525 -0.5886
34.55 -0.6064
34.575 -0.6135
34.6 -0.6085
34.625 -0.5955
34.65 -0.5816
34.675 -0.5687
34.7 -0.5602
34.725 -0.5551
34.75 -0.5532
34.775 -0.5533
34.8 -0.553
34.825 -0.5529
34.85 -0.5565
34.875 -0.5631
34.9 -0.5668
34.925 -0.5686
34.95 -0.5653
34.975 -0.5574
35 -0.5502
35.025 -0.5427
35.05 -0.5323
35.075 -0.523
35.1 -0.5123
35.125 -0.4979
35.15 -0.4779
35.175 -0.4503
35.2 -0.4193
35.225 -0.3874
35.25 -0.3596
35.275 -0.3369
35.3 -0.32
35.325 -0.3077
35.35 -0.2964
35.375 -0.2859
35.4 -0.2798
35.425 -0.2815
35.45 -0.2913
35.475 -0.3086
35.5 -0.3348
35.525 -0.3699
35.55 -0.4167
35.575 -0.4635
35.6 -0.4973
35.625 -0.5023
35.65 -0.481
35.675 -0.4506
35.7 -0.4208
35.725 -0.3908
35.75 -0.3677
35.775 -0.3524
35.8 -0.3474
35.825 -0.3506
35.85 -0.3595
35.875 -0.3751
35.9 -0.3989
35.925 -0.4271
35.95 -0.4562
35.975 -0.4836
36 -0.5108
36.025 -0.5395
36.05 -0.5752
36.075 -0.6133
36.1 -0.6507
36.125 -0.6872
36.15 -0.7313
36.175 -0.7841
36.2 -0.8423
36.225 -0.9009
36.25 -0.96
36.275 -1.0196
36.3 -1.083
36.325 -1.1491
36.35 -1.2176
36.375 -1.2905
36.4 -1.3601
36.425 -1.4126
36.45 -1.4386
36.475 -1.4329
36.5 -1.4029
36.525 -1.3541
36.55 -1.2973
36.575 -1.234
36.6 -1.1645
36.625 -1.0945
36.65 -1.0278
36.675 -0.9632
36.7 -0.9039
36.725 -0.8478
36.75 -0.7941
36.775 -0.7431
36.8 -0.6993
36.825 -0.6641
36.85 -0.6329
36.875 -0.5964
36.9 -0.5479
36.925 -0.4891
36.95 -0.424
36.975 -0.3527
37 -0.2809
37.025 -0.2113
37.05 -0.1444
37.075 -0.077
37.1 -0.0063
37.125 0.0626
37.15 0.1205
37.175 0.1669
37.2 0.2056
37.225 0.2365
37.25 0.261
37.275 0.2771
37.3 0.2862
37.325 0.2905
37.35 0.2964
37.375 0.3052
37.4 0.3188
37.425 0.3331
37.45 0.3474
37.475 0.3619
37.5 0.3745
37.525 0.383
37.55 0.3885
37.575 0.3931
37.6 0.3986
37.625 0.4028
37.65 0.4031
37.675 0.3994
37.7 0.3913
37.725 0.377
37.75 0.3567
37.775 0.3292
37.8 0.2918
37.825 0.2483
37.85 0.1995
37.875 0.1493
37.9 0.0949
37.925 0.0347
37.95 -0.0293
37.975 -0.0893
38 -0.1444
38.025 -0.1963
38.05 -0.2412
38.075 -0.2685
38.1 -0.2808
38.125 -0.2771
38.15 -0.2637
38.175 -0.2419
38.2 -0.2143
38.225 -0.1839
38.25 -0.1469
38.275 -0.1027
38.3 -0.0492
38.325 0.0115
38.35 0.0751
38.375 0.1357
38.4 0.1883
38.425 0.2337
38.45 0.2715
38.475 0.3022
38.5 0.3323
38.525 0.368
38.55 0.4093
38.575 0.4479
38.6 0.482
38.625 0.5061
38.65 0.5221
38.675 0.5286
38.7 0.5274
38.725 0.5222
38.75 0.5126
38.775 0.4961
38.8 0.4699
38.825 0.4337
38.85 0.3944
38.875 0.3559
38.9 0.3237
38.925 0.2982
38.95 0.2767
38.975 0.2544
39 0.239
39.025 0.2356
39.05 0.231
39.075 0.2189
39.1 0.1959
39.125 0.1625
39.15 0.1207
39.175 0.0713
39.2 0.0124
39.225 -0.0545
39.25 -0.1247
39.275 -0.1967
39.3 -0.2667
39.325 -0.3273
39.35 -0.3804
39.375 -0.4319
39.4 -0.4867
39.425 -0.5469
39.45 -0.6106
39.475 -0.67
39.5 -0.7245
39.525 -0.7747
39.55 -0.8207
39.575 -0.8671
39.6 -0.9098
39.625 -0.9434
39.65 -0.9729
39.675 -0.9989
39.7 -1.0149
39.725 -1.0182
39.75 -1.0066
39.775 -0.9726
39.8 -0.9266
39.825 -0.8799
39.85 -0.8406
39.875 -0.8111
39.9 -0.7913
39.925 -0.7791
39.95 -0.7712
39.975 -0.7667
40 -0.7614
40.025 -0.7548
40.05 -0.7496
40.075 -0.74
40.1 -0.7267
40.125 -0.7158
40.15 -0.7033
40.175 -0.688
40.2 -0.6717
40.225 -0.6534
40.25 -0.6355
40.275 -0.6129
40.3 -0.5805
40.325 -0.5411
40.35 -0.5012
40.375 -0.4678
40.4 -0.4432
40.425 -0.425
40.45 -0.4137
40.475 -0.4103
40.5 -0.4122
40.525 -0.4175
40.55 -0.4161
40.575 -0.4149
40.6 -0.4127
40.625 -0.4098
40.65 -0.4084
40.675 -0.4031
40.7 -0.3885
40.725 -0.364
40.75 -0.3362
40.775 -0.3097
40.8 -0.2856
40.825 -0.267
40.85 -0.2557
40.875 -0.2514
40.9 -0.2525
40.925 -0.2599
40.95 -0.2698
40.975 -0.2803
41 -0.2936
41.025 -0.3091
41.05 -0.3295
41.075 -0.3536
41.1 -0.3685
41.125 -0.3619
41.15 -0.3473
41.175 -0.3368
41.2 -0.3335
41.225 -0.3346
41.25 -0.34
41.275 -0.3517
41.3 -0.3714
41.325 -0.4005
41.35 -0.4364
41.375 -0.4795
41.4 -0.5311
41.425 -0.5926
41.45 -0.6607
41.475 -0.7335
41.5 -0.8057
41.525 -0.8746
41.55 -0.9351
41.575 -0.9845
41.6 -1.0298
41.625 -1.0757
41.65 -1.1246
41.675 -1.181
41.7 -1.2456
41.725 -1.3151
41.75 -1.3886
41.775 -1.4615
41.8 -1.5246
41.825 -1.5785
41.85 -1.633
41.875 -1.6928
41.9 -1.7568
41.925 -1.8207
41.95 -1.883
41.975 -1.9433
42 -1.9922
42.025 -2.027
42.05 -2.043
42.075 -2.0444
42.1 -2.0409
42.125 -2.0361
42.15 -2.0346
42.175 -2.0367
42.2 -2.0415
42.225 -2.0443
42.25 -2.0426
42.275 -2.0341
42.3 -2.0265
42.325 -2.0256
42.35 -2.0356
42.375 -2.0551
42.4 -2.0845
42.425 -2.1248
42.45 -2.17
42.475 -2.2129
42.5 -2.2523
42.525 -2.2833
42.55 -2.3035
42.575 -2.2998
42.6 -2.2663
42.625 -2.2187
42.65 -2.1714
42.675 -2.1301
42.7 -2.0957
42.725 -2.0645
42.75 -2.0388
42.775 -2.0223
42.8 -2.0134
42.825 -2.0091
42.85 -2.0068
42.875 -2.009
42.9 -2.0148
42.925 -2.0215
42.95 -2.0244
42.975 -2.0194
43 -2.0093
43.025 -1.9967
43.05 -1.9867
43.075 -1.9868
43.1 -2.0017
43.125 -2.0291
43.15 -2.0635
43.175 -2.1034
43.2 -2.1493
43.225 -2.1965
43.25 -2.2438
43.275 -2.2831
43.3 -2.3063
43.325 -2.3129
43.35 -2.3108
43.375 -2.3037
43.4 -2.2908
43.425 -2.2742
43.45 -2.2527
43.475 -2.226
43.5 -2.1997
43.525 -2.1822
43.55 -2.1742
43.575 -2.1696
43.6 -2.1675
43.625 -2.1703
43.65 -2.1786
43.675 -2.1907
43.7 -2.2079
43.725 -2.2299
43.75 -2.255
43.775 -2.2727
43.8 -2.2835
43.825 -2.2895
43.85 -2.2939
43.875 -2.2943
43.9 -2.2933
43.925 -2.2879
43.95 -2.2786
43.975 -2.2666
44 -2.252
44.025 -2.2372
44.05 -2.2227
44.075 -2.212
44.1 -2.2031
44.125 -2.1925
44.15 -2.1784
44.175 -2.1622
44.2 -2.1443
44.225 -2.1241
44.25 -2.1034
44.275 -2.0795
44.3 -2.0543
44.325 -2.0298
44.35 -2.0079
44.375 -1.989
44.4 -1.9704
44.425 -1.9501
44.45 -1.9324
44.475 -1.9171
44.5 -1.9018
44.525 -1.8831
44.55 -1.8585
44.575 -1.8315
44.6 -1.8039
44.625 -1.7791
44.65 -1.7591
44.675 -1.7459
44.7 -1.7398
44.725 -1.7398
44.75 -1.7445
44.775 -1.7511
44.8 -1.7591
44.825 -1.7641
44.85 -1.7658
44.875 -1.7697
44.9 -1.7813
44.925 -1.7987
44.95 -1.8187
44.975 -1.8336
45 -1.8406
45.025 -1.8475
45.05 -1.8568
45.075 -1.8649
45.1 -1.866
45.125 -1.8629
45.15 -1.8579
45.175 -1.8504
45.2 -1.844
45.225 -1.8438
45.25 -1.8481
45.275 -1.8582
45.3 -1.8756
45.325 -1.9009
45.35 -1.9364
45.375 -1.9805
45.4 -2.0308
45.425 -2.0816
45.45 -2.1245
45.475 -2.1614
45.5 -2.1998
45.525 -2.2389
45.55 -2.2716
45.575 -2.2997
45.6 -2.3267
45.625 -2.3502
45.65 -2.3726
45.675 -2.3989
45.7 -2.4335
45.725 -2.4783
45.75 -2.5262
45.775 -2.5711
45.8 -2.6058
45.825 -2.6285
45.85 -2.6441
45.875 -2.6562
45.9 -2.6627
45.925 -2.658
45.95 -2.6437
45.975 -2.6219
46 -2.5938
46.025 -2.5566
46.05 -2.5137
46.075 -2.474
46.1 -2.439
46.125 -2.4077
46.15 -2.3803
46.175 -2.3564
46.2 -2.3439
46.225 -2.3437
46.25 -2.3524
46.275 -2.364
46.3 -2.3744
46.325 -2.3795
46.35 -2.3764
46.375 -2.3683
46.4 -2.3599
46.425 -2.3506
46.45 -2.3364
46.475 -2.3185
46.5 -2.2951
46.525 -2.2665
46.55 -2.2342
46.575 -2.2023
46.6 -2.1701
46.625 -2.1355
46.65 -2.1
46.675 -2.0679
46.7 -2.0409
46.725 -2.0202
46.75 -2.0079
46.775 -2.0063
46.8 -2.0126
46.825 -2.0188
46.85 -2.0208
46.875 -2.0172
46.9 -2.0091
46.925 -1.9973
46.95 -1.9796
46.975 -1.9567
47 -1.9328
47.025 -1.9136
47.05 -1.9022
47.075 -1.897
47.1 -1.8984
47.125 -1.9032
47.15 -1.9087
47.175 -1.9164
47.2 -1.9289
47.225 -1.9483
47.25 -1.9771
47.275 -2.0156
47.3 -2.0581
47.325 -2.0981
47.35 -2.1318
47.375 -2.1579
47.4 -2.1697
47.425 -2.1627
47.45 -2.1508
47.475 -2.1424
47.5 -2.1341
47.525 -2.1197
47.55 -2.102
47.575 -2.0808
47.6 -2.0609
47.625 -2.0413
47.65 -2.0198
47.675 -2.0011
47.7 -1.9896
47.725 -1.9883
47.75 -1.9913
47.775 -1.9955
47.8 -1.9996
47.825 -2.0007
47.85 -1.9973
47.875 -1.9884
47.9 -1.9777
47.925 -1.9702
47.95 -1.9694
47.975 -1.9783
48 -1.9903
48.025 -1.9946
48.05 -1.9815
48.075 -1.9435
48.1 -1.8837
48.125 -1.8094
48.15 -1.7261
48.175 -1.6383
48.2 -1.5519
48.225 -1.4738
48.25 -1.4063
48.275 -1.3497
48.3 -1.2986
48.325 -1.2457
48.35 -1.1867
48.375 -1.1234
48.4 -1.0598
48.425 -0.9958
48.45 -0.9289
48.475 -0.8612
48.5 -0.793
48.525 -0.721
48.55 -0.6478
48.575 -0.5814
48.6 -0.5296
48.625 -0.5011
48.65 -0.4875
48.675 -0.4787
48.7 -0.4668
48.725 -0.4544
48.75 -0.4431
48.775 -0.4305
48.8 -0.4189
48.825 -0.4084
48.85 -0.4042
48.875 -0.4097
48.9 -0.4248
48.925 -0.449
48.95 -0.4815
48.975 -0.5218
49 -0.5709
49.025 -0.6292
49.05 -0.6947
49.075 -0.7667
49.1 -0.8391
49.125 -0.8905
49.15 -0.9109
49.175 -0.9223
49.2 -0.9336
49.225 -0.9462
49.25 -0.9606
49.275 -0.9747
49.3 -0.991
49.325 -1.0111
49.35 -1.0377
49.375 -1.068
49.4 -1.0948
49.425 -1.1156
49.45 -1.1329
49.475 -1.1467
49.5 -1.1651
49.525 -1.1939
49.55 -1.2302
49.575 -1.2733
49.6 -1.3198
49.625 -1.3645
49.65 -1.41
49.675 -1.4558
49.7 -1.5076
49.725 -1.5664
49.75 -1.6277
49.775 -1.6946
49.8 -1.7692
49.825 -1.85
49.85 -1.9343
49.875 -2.0148
49.9 -2.0873
49.925 -2.1551
49.95 -2.2157
49.975 -2.2651
50 -2.3013
50.025 -2.3285
50.05 -2.3499
50.075 -2.3727
50.1 -2.4029
50.125 -2.4338
50.15 -2.4623
50.175 -2.4869
50.2 -2.5061
50.225 -2.52
50.25 -2.5227
50.275 -2.514
50.3 -2.4886
50.325 -2.4451
50.35 -2.3939
50.375 -2.3493
50.4 -2.3135
50.425 -2.2881
50.45 -2.2704
50.475 -2.2564
50.5 -2.2392
50.525 -2.2053
50.55 -2.1527
50.575 -2.0848
50.6 -2.0129
50.625 -1.9455
50.65 -1.8855
50.675 -1.832
50.7 -1.7883
50.725 -1.7555
50.75 -1.7301
50.775 -1.7093
50.8 -1.6944
50.825 -1.6866
50.85 -1.6852
50.875 -1.6935
50.9 -1.7124
50.925 -1.7359
50.95 -1.7571
50.975 -1.7753
51 -1.7896
51.025 -1.8025
51.05 -1.8141
51.075 -1.8139
51.1 -1.8038
51.125 -1.7867
51.15 -1.76
51.175 -1.7274
51.2 -1.6863
51.225 -1.6378
51.25 -1.5859
51.275 -1.5368
51.3 -1.4927
51.325 -1.4574
51.35 -1.4328
51.375 -1.4198
51.4 -1.419
51.425 -1.4298
51.45 -1.4486
51.475 -1.4731
51.5 -1.5052
51.525 -1.5466
51.55 -1.5924
51.575 -1.6394
51.6 -1.6864
51.625 -1.7328
51.65 -1.7786
51.675 -1.8248
51.7 -1.872
51.725 -1.9168
51.75 -1.9551
51.775 -1.9886
51.8 -2.0221
51.825 -2.0594
51.85 -2.1041
51.875 -2.1567
51.9 -2.2169
51.925 -2.2816
51.95 -2.3444
51.975 -2.3979
52 -2.439
52.025 -2.4617
52.05 -2.4666
52.075 -2.4604
52.1 -2.446
52.125 -2.4289
52.15 -2.4114
52.175 -2.3926
52.2 -2.3791
52.225 -2.3728
52.25 -2.3709
52.275 -2.3723
52.3 -2.3788
52.325 -2.3904
52.35 -2.4034
52.375 -2.4153
52.4 -2.4168
52.425 -2.4086
52.45 -2.3948
52.475 -2.3796
52.5 -2.3708
52.525 -2.3688
52.55 -2.3747
52.575 -2.3848
52.6 -2.3961
52.625 -2.408
52.65 -2.4165
52.675 -2.4133
52.7 -2.3936
52.725 -2.3598
52.75 -2.3139
52.775 -2.2624
52.8 -2.2092
52.825 -2.1531
52.85 -2.0945
52.875 -2.0295
52.9 -1.9566
52.925 -1.8715
52.95 -1.7835
52.975 -1.6956
53 -1.61
53.025 -1.5317
53.05 -1.463
53.075 -1.4068
53.1 -1.3631
53.125 -1.3238
53.15 -1.2875
53.175 -1.249
53.2 -1.2114
53.225 -1.1738
53.25 -1.1307
53.275 -1.0763
53.3 -1.0182
53.325 -0.9634
53.35 -0.9179
53.375 -0.8813
53.4 -0.8453
53.425 -0.8102
53.45 -0.7747
53.475 -0.7426
53.5 -0.7095
53.525 -0.673
53.55 -0.6361
53.575 -0.6033
53.6 -0.5758
53.625 -0.5546
53.65 -0.54
53.675 -0.5314
53.7 -0.525
53.725 -0.5213
53.75 -0.5226
53.775 -0.5271
53.8 -0.5335
53.825 -0.5409
53.85 -0.5485
53.875 -0.5588
53.9 -0.5702
53.925 -0.5846
53.95 -0.6016
53.975 -0.62
54 -0.641
54.025 -0.6643
54.05 -0.6915
54.075 -0.7232
54.1 -0.7607
54.125 -0.803
54.15 -0.8509
54.175 -0.9026
54.2 -0.9563
54.225 -1.0125
54.25 -1.0695
54.275 -1.125
54.3 -1.1763
54.325 -1.2262
54.35 -1.2756
54.375 -1.3273
54.4 -1.3803
54.425 -1.4255
54.45 -1.4567
54.475 -1.4717
54.5 -1.4791
54.525 -1.4849
54.55 -1.4899
54.575 -1.4924
54.6 -1.4943
54.625 -1.501
54.65 -1.5084
54.675 -1.513
54.7 -1.5056
54.725 -1.4838
54.75 -1.4512
54.775 -1.4095
54.8 -1.3576
54.825 -1.2967
54.85 -1.2307
54.875 -1.1628
54.9 -1.0939
54.925 -1.0288
54.95 -0.9649
54.975 -0.9044
55 -0.848
55.025 -0.7982
55.05 -0.7552
55.075 -0.7215
55.1 -0.6988
55.125 -0.6857
55.15 -0.6792
55.175 -0.6749
55.2 -0.6681
55.225 -0.6536
55.25 -0.6352
55.275 -0.619
55.3 -0.6093
55.325 -0.6043
55.35 -0.6018
55.375 -0.6039
55.4 -0.6133
55.425 -0.6241
55.45 -0.6336
55.475 -0.6396
55.5 -0.633
55.525 -0.6106
55.55 -0.58
55.575 -0.5442
55.6 -0.5077
55.625 -0.4772
55.65 -0.4554
55.675 -0.4407
55.7 -0.4324
55.725 -0.4311
55.75 -0.4367
55.775 -0.4495
55.8 -0.4693
55.825 -0.4958
55.85 -0.528
55.875 -0.5661
55.9 -0.61
55.925 -0.6603
55.95 -0.7168
55.975 -0.78
56 -0.8489
56.025 -0.9225
56.05 -1.0025
56.075 -1.0899
56.1 -1.1868
56.125 -1.2916
56.15 -1.3993
56.175 -1.5037
56.2 -1.5985
56.225 -1.6818
56.25 -1.756
56.275 -1.8209
56.3 -1.8752
56.325 -1.9226
56.35 -1.9676
56.375 -2.008
56.4 -2.0334
56.425 -2.0491
56.45 -2.0576
56.475 -2.0562
56.5 -2.0442
56.525 -2.0248
56.55 -2.0003
56.575 -1.9724
56.6 -1.9448
56.625 -1.9157
56.65 -1.8831
56.675 -1.8474
56.7 -1.8104
56.725 -1.7718
56.75 -1.7291
56.775 -1.6814
56.8 -1.6294
56.825 -1.573
56.85 -1.5171
56.875 -1.4661
56.9 -1.4198
56.925 -1.376
56.95 -1.335
56.975 -1.2963
57 -1.2602
57.025 -1.2279
57.05 -1.2016
57.075 -1.1783
57.1 -1.1554
57.125 -1.1341
57.15 -1.1141
57.175 -1.0972
57.2 -1.082
57.225 -1.0687
57.25 -1.0547
57.275 -1.0431
57.3 -1.0348
57.325 -1.0322
57.35 -1.0403
57.375 -1.0573
57.4 -1.0844
57.425 -1.1216
57.45 -1.168
57.475 -1.2192
57.5 -1.2734
57.525 -1.3219
57.55 -1.3537
57.575 -1.372
57.6 -1.385
57.625 -1.3901
57.65 -1.3926
57.675 -1.3963
57.7 -1.4044
57.725 -1.4175
57.75 -1.4327
57.775 -1.4491
57.8 -1.4627
57.825 -1.4697
57.85 -1.4682
57.875 -1.455
57.9 -1.433
57.925 -1.4087
57.95 -1.388
57.975 -1.3746
58 -1.3669
58.025 -1.3615
58.05 -1.3542
58.075 -1.3468
58.1 -1.3393
58.125 -1.3288
58.15 -1.3135
58.175 -1.2959
58.2 -1.2765
58.225 -1.2532
58.25 -1.2224
58.275 -1.1866
58.3 -1.1442
58.325 -1.092
58.35 -1.0258
58.375 -0.9496
58.4 -0.8724
58.425 -0.799
58.45 -0.7321
58.475 -0.6769
58.5 -0.6371
58.525 -0.6135
58.55 -0.6036
58.575 -0.6027
58.6 -0.6069
58.625 -0.6109
58.65 -0.6098
58.675 -0.6044
58.7 -0.5975
58.725 -0.5884
58.75 -0.5766
58.775 -0.562
58.8 -0.5537
58.825 -0.5555
58.85 -0.5576
58.875 -0.5613
58.9 -0.5694
58.925 -0.5824
58.95 -0.5985
58.975 -0.6189
59 -0.6405
59.025 -0.6623
59.05 -0.6863
59.075 -0.7138
59.1 -0.7453
59.125 -0.7814
59.15 -0.8198
59.175 -0.8597
59.2 -0.9016
59.225 -0.9456
59.25 -0.9937
59.275 -1.041
59.3 -1.0854
59.325 -1.1323
59.35 -1.1832
59.375 -1.2356
59.4 -1.2904
59.425 -1.3501
59.45 -1.4153
59.475 -1.4851
59.5 -1.5585
59.525 -1.6334
59.55 -1.7042
59.575 -1.7676
59.6 -1.8172
59.625 -1.8514
59.65 -1.8748
59.675 -1.8892
59.7 -1.8888
59.725 -1.8724
59.75 -1.8398
59.775 -1.7976
59.8 -1.7563
59.825 -1.7203
59.85 -1.6916
59.875 -1.6701
59.9 -1.6527
59.925 -1.6376
59.95 -1.6244
59.975 -1.6118
60 -1.5973
60.025 -1.5803
60.05 -1.5619
60.075 -1.5406
60.1 -1.5181
60.125 -1.4956
60.15 -1.4732
60.175 -1.4526
60.2 -1.4392
60.225 -1.4341
60.25 -1.4377
60.275 -1.4483
60.3 -1.4614
60.325 -1.4732
60.35 -1.4837
60.375 -1.4991
60.4 -1.5247
60.425 -1.5618
60.45 -1.6097
60.475 -1.6666
60.5 -1.7268
60.525 -1.7808
60.55 -1.8306
60.575 -1.8788
60.6 -1.9238
60.625 -1.9646
60.65 -2.0025
60.675 -2.0348
60.7 -2.0629
60.725 -2.0912
60.75 -2.1212
60.775 -2.154
60.8 -2.1898
60.825 -2.2278
60.85 -2.259
60.875 -2.2764
60.9 -2.2798
60.925 -2.2703
60.95 -2.2538
60.975 -2.2373
61 -2.2238
61.025 -2.2171
61.05 -2.2186
61.075 -2.2298
61.1 -2.2418
61.125 -2.2424
61.15 -2.2243
61.175 -2.1907
61.2 -2.1455
61.225 -2.0931
61.25 -2.034
61.275 -1.9701
61.3 -1.9081
61.325 -1.849
61.35 -1.7952
61.375 -1.7497
61.4 -1.7099
61.425 -1.6727
61.45 -1.6403
61.475 -1.6138
61.5 -1.5924
61.525 -1.577
61.55 -1.5678
61.575 -1.5634
61.6 -1.5603
61.625 -1.5514
61.65 -1.53
61.675 -1.5035
61.7 -1.4826
61.725 -1.4679
61.75 -1.4591
61.775 -1.4552
61.8 -1.4535
61.825 -1.4498
61.85 -1.4326
61.875 -1.3984
61.9 -1.3612
61.925 -1.3297
61.95 -1.3072
61.975 -1.2924
62 -1.2805
62.025 -1.2618
62.05 -1.2383
62.075 -1.2161
62.1 -1.1954
62.125 -1.1741
62.15 -1.152
62.175 -1.1264
62.2 -1.0941
62.225 -1.0575
62.25 -1.0226
62.275 -0.9917
62.3 -0.9643
62.325 -0.9467
62.35 -0.9398
62.375 -0.9431
62.4 -0.9592
62.425 -0.9863
62.45 -1.0192
62.475 -1.055
62.5 -1.0947
62.525 -1.1367
62.55 -1.1763
62.575 -1.2142
62.6 -1.2507
62.625 -1.2798
62.65 -1.2936
62.675 -1.2908
62.7 -1.2768
62.725 -1.2599
62.75 -1.2478
62.775 -1.2433
62.8 -1.2433
62.825 -1.2399
62.85 -1.2334
62.875 -1.2229
62.9 -1.2051
62.925 -1.1818
62.95 -1.1556
62.975 -1.1226
63 -1.084
63.025 -1.0446
63.05 -1.0032
63.075 -0.9558
63.1 -0.9026
63.125 -0.8445
63.15 -0.782
63.175 -0.7186
63.2 -0.6547
63.225 -0.5858
63.25 -0.5154
63.275 -0.452
63.3 -0.3949
63.325 -0.3386
63.35 -0.2857
63.375 -0.2352
63.4 -0.186
63.425 -0.134
63.45 -0.0771
63.475 -0.0176
63.5 0.0408
63.525 0.0936
63.55 0.1369
63.575 0.1711
63.6 0.1971
63.625 0.2166
63.65 0.2313
63.675 0.2396
63.7 0.2403
63.725 0.2343
63.75 0.2236
63.775 0.2074
63.8 0.183
63.825 0.1514
63.85 0.1127
63.875 0.0689
63.9 0.0239
63.925 -0.0192
63.95 -0.0525
63.975 -0.0815
64 -0.1116
64.025 -0.1452
64.05 -0.1828
64.075 -0.2259
64.1 -0.273
64.125 -0.3219
64.15 -0.3664
64.175 -0.3982
64.2 -0.4116
64.225 -0.4154
64.25 -0.4195
64.275 -0.4276
64.3 -0.4425
64.325 -0.463
64.35 -0.4869
64.375 -0.5124
64.4 -0.541
64.425 -0.5709
64.45 -0.6033
64.475 -0.6397
64.5 -0.6775
64.525 -0.7129
64.55 -0.7464
64.575 -0.7841
64.6 -0.8282
64.625 -0.8794
64.65 -0.9389
64.675 -1.0013
64.7 -1.0648
64.725 -1.1292
64.75 -1.1957
64.775 -1.2619
64.8 -1.3249
64.825 -1.3806
64.85 -1.4271
64.875 -1.468
64.9 -1.5058
64.925 -1.5383
64.95 -1.5665
64.975 -1.5867
65 -1.5966
65.025 -1.6026
65.05 -1.6035
65.075 -1.5926
65.1 -1.5577
65.125 -1.5087
65.15 -1.4615
65.175 -1.4223
65.2 -1.3945
65.225 -1.3803
65.25 -1.3755
65.275 -1.3763
65.3 -1.3856
65.325 -1.4022
65.35 -1.4254
65.375 -1.4584
65.4 -1.5028
65.425 -1.5569
65.45 -1.6194
65.475 -1.6911
65.5 -1.766
65.525 -1.8386
65.55 -1.9009
65.575 -1.9549
65.6 -2.0047
65.625 -2.0458
65.65 -2.0817
65.675 -2.1162
65.7 -2.1495
65.725 -2.1766
65.75 -2.1893
65.775 -2.1815
65.8 -2.1546
65.825 -2.114
65.85 -2.0627
65.875 -2.0103
65.9 -1.9641
65.925 -1.9271
65.95 -1.8974
65.975 -1.8766
66 -1.8678
66.025 -1.8668
66.05 -1.8671
66.075 -1.859
66.1 -1.8378
66.125 -1.8134
66.15 -1.795
66.175 -1.7846
66.2 -1.7816
66.225 -1.7851
66.25 -1.792
66.275 -1.8021
66.3 -1.8193
66.325 -1.8416
66.35 -1.8727
66.375 -1.9144
66.4 -1.9671
66.425 -2.0293
66.45 -2.0986
66.475 -2.165
66.5 -2.2177
66.525 -2.2569
66.55 -2.2893
66.575 -2.3173
66.6 -2.3405
66.625 -2.3523
66.65 -2.3546
66.675 -2.3516
66.7 -2.3481
66.725 -2.3401
66.75 -2.3269
66.775 -2.3192
66.8 -2.3203
66.825 -2.3299
66.85 -2.3488
66.875 -2.37
66.9 -2.3935
66.925 -2.4236
66.95 -2.4564
66.975 -2.4929
67 -2.5331
67.025 -2.5709
67.05 -2.5995
67.075 -2.6191
67.1 -2.6321
67.125 -2.6355
67.15 -2.623
67.175 -2.5911
67.2 -2.537
67.225 -2.464
67.25 -2.3765
67.275 -2.2796
67.3 -2.1797
67.325 -2.0823
67.35 -1.9914
67.375 -1.9071
67.4 -1.8272
67.425 -1.7493
67.45 -1.6738
67.475 -1.6039
67.5 -1.5441
67.525 -1.4956
67.55 -1.4595
67.575 -1.4314
67.6 -1.4111
67.625 -1.3975
67.65 -1.3915
67.675 -1.3931
67.7 -1.4015
67.725 -1.416
67.75 -1.4335
67.775 -1.4533
67.8 -1.4754
67.825 -1.4992
67.85 -1.5216
67.875 -1.5384
67.9 -1.5518
67.925 -1.563
67.95 -1.5742
67.975 -1.5835
68 -1.5856
68.025 -1.5775
68.05 -1.5599
68.075 -1.5328
68.1 -1.5002
68.125 -1.4663
68.15 -1.4352
68.175 -1.409
68.2 -1.3884
68.225 -1.372
68.25 -1.3559
68.275 -1.3369
68.3 -1.3143
68.325 -1.2856
68.35 -1.2497
68.375 -1.2092
68.4 -1.1621
68.425 -1.1022
68.45 -1.0328
68.475 -0.9539
68.5 -0.8686
68.525 -0.7822
68.55 -0.6996
68.575 -0.6243
68.6 -0.5568
68.625 -0.4974
68.65 -0.4466
68.675 -0.4027
68.7 -0.366
68.725 -0.3357
68.75 -0.3109
68.775 -0.2915
68.8 -0.2784
68.825 -0.2706
68.85 -0.2638
68.875 -0.2579
68.9 -0.2546
68.925 -0.2545
68.95 -0.258
68.975 -0.2624
69 -0.2649
69.025 -0.2613
69.05 -0.2537
69.075 -0.2425
69.1 -0.2331
69.125 -0.2311
69.15 -0.2365
69.175 -0.2503
69.2 -0.2753
69.225 -0.3102
69.25 -0.3522
69.275 -0.3964
69.3 -0.4387
69.325 -0.4769
69.35 -0.507
69.375 -0.5288
69.4 -0.5432
69.425 -0.5506
69.45 -0.5561
69.475 -0.5601
69.5 -0.5615
69.525 -0.5589
69.55 -0.5557
69.575 -0.5513
69.6 -0.5428
69.625 -0.5282
69.65 -0.5044
69.675 -0.4692
69.7 -0.4278
69.725 -0.3864
69.75 -0.3463
69.775 -0.3071
69.8 -0.2705
69.825 -0.2392
69.85 -0.2114
69.875 -0.1865
69.9 -0.1645
69.925 -0.1428
69.95 -0.1186
69.975 -0.09
70 -0.0573
70.025 -0.0226
70.05 0.0096
70.075 0.0373
70.1 0.0587
70.125 0.0713
70.15 0.0777
70.175 0.0775
70.2 0.0733
70.225 0.066
70.25 0.0548
70.275 0.0388
70.3 0.019
70.325 -0.0031
70.35 -0.027
70.375 -0.052
70.4 -0.076
70.425 -0.1023
70.45 -0.1322
70.475 -0.1679
70.5 -0.2086
70.525 -0.2548
70.55 -0.3059
70.575 -0.3613
70.6 -0.4201
70.625 -0.476
70.65 -0.5284
70.675 -0.584
70.7 -0.6438
70.725 -0.7089
70.75 -0.775
70.775 -0.8361
70.8 -0.8962
70.825 -0.9524
70.85 -1.0034
70.875 -1.0502
70.9 -1.0959
70.925 -1.1416
70.95 -1.1824
70.975 -1.2176
71 -1.248
71.025 -1.2722
71.05 -1.276
71.075 -1.2551
71.1 -1.2257
71.125 -1.1959
71.15 -1.1698
71.175 -1.1481
71.2 -1.1307
71.225 -1.1189
71.25 -1.1152
71.275 -1.1191
71.3 -1.1254
71.325 -1.1335
71.35 -1.1478
71.375 -1.1701
71.4 -1.2013
71.425 -1.2391
71.45 -1.2801
71.475 -1.3237
71.5 -1.3666
71.525 -1.4103
71.55 -1.4567
71.575 -1.5041
71.6 -1.5398
71.625 -1.5584
71.65 -1.5608
71.675 -1.5477
71.7 -1.5258
71.725 -1.4975
71.75 -1.4602
71.775 -1.4128
71.8 -1.3589
71.825 -1.3064
71.85 -1.257
71.875 -1.2135
71.9 -1.1752
71.925 -1.1426
71.95 -1.1152
71.975 -1.0878
72 -1.059
72.025 -1.0325
72.05 -1.0103
72.075 -0.992
72.1 -0.9794
72.125 -0.9736
72.15 -0.9725
72.175 -0.9701
72.2 -0.964
72.225 -0.9529
72.25 -0.9374
72.275 -0.9196
72.3 -0.9006
72.325 -0.8755
72.35 -0.841
72.375 -0.7953
72.4 -0.7427
72.425 -0.6901
72.45 -0.642
72.475 -0.6008
72.5 -0.5651
72.525 -0.5358
72.55 -0.5122
72.575 -0.4915
72.6 -0.4731
72.625 -0.4589
72.65 -0.4452
72.675 -0.4219
72.7 -0.3757
72.725 -0.3049
72.75 -0.2245
72.775 -0.149
72.8 -0.0829
72.825 -0.0284
72.85 0.0136
72.875 0.0462
72.9 0.0687
72.925 0.0827
72.95 0.0863
72.975 0.0795
73 0.0649
73.025 0.0475
73.05 0.0304
73.075 0.0142
73.1 0.0042
73.125 0.0041
73.15 0.0132
73.175 0.0292
73.2 0.0466
73.225 0.0628
73.25 0.083
73.275 0.1145
73.3 0.1641
73.325 0.2272
73.35 0.2944
73.375 0.3592
73.4 0.4187
73.425 0.4728
73.45 0.5236
73.475 0.5749
73.5 0.6322
73.525 0.6919
73.55 0.7475
73.575 0.7989
73.6 0.8465
73.625 0.8901
73.65 0.9286
73.675 0.962
73.7 0.9896
73.725 1.0114
73.75 1.0296
73.775 1.0414
73.8 1.0451
73.825 1.0413
73.85 1.032
73.875 1.0166
73.9 0.9946
73.925 0.9654
73.95 0.9327
73.975 0.899
74 0.8693
74.025 0.8458
74.05 0.8275
74.075 0.8091
74.1 0.7883
74.125 0.7711
74.15 0.7645
74.175 0.7679
74.2 0.7742
74.225 0.7781
74.25 0.7769
74.275 0.7727
74.3 0.7708
74.325 0.7744
74.35 0.7827
74.375 0.7908
74.4 0.7946
74.425 0.7919
74.45 0.7853
74.475 0.7784
74.5 0.776
74.525 0.7777
74.55 0.7811
74.575 0.7828
74.6 0.7818
74.625 0.7783
74.65 0.772
74.675 0.7628
74.7 0.749
74.725 0.7303
74.75 0.707
74.775 0.6789
74.8 0.6453
74.825 0.607
74.85 0.5643
74.875 0.5196
74.9 0.4715
74.925 0.4177
74.95 0.3579
74.975 0.2964
75 0.2418
75.025 0.1959
75.05 0.1578
75.075 0.1234
75.1 0.0909
75.125 0.061
75.15 0.0363
75.175 0.0184
75.2 0.0056
75.225 -0.0065
75.25 -0.0197
75.275 -0.0337
75.3 -0.0475
75.325 -0.0618
75.35 -0.078
75.375 -0.0964
75.4 -0.1169
75.425 -0.138
75.45 -0.1534
75.475 -0.1592
75.5 -0.1592
75.525 -0.1587
75.55 -0.1524
75.575 -0.1345
75.6 -0.1057
75.625 -0.0688
75.65 -0.029
75.675 0.0147
75.7 0.0603
75.725 0.1028
75.75 0.1402
75.775 0.1716
75.8 0.1984
75.825 0.222
75.85 0.2432
75.875 0.2646
75.9 0.2867
75.925 0.3062
75.95 0.3185
75.975 0.3209
76 0.3129
76.025 0.2964
76.05 0.275
76.075 0.2549
76.1 0.2407
76.125 0.2286
76.15 0.2179
76.175 0.2053
76.2 0.1928
76.225 0.1792
76.25 0.1624
76.275 0.1444
76.3 0.1234
76.325 0.1011
76.35 0.0788
76.375 0.0609
76.4 0.0536
76.425 0.0536
76.45 0.0607
76.475 0.0765
76.5 0.0988
76.525 0.1265
76.55 0.1551
76.575 0.1821
76.6 0.202
76.625 0.2159
76.65 0.2265
76.675 0.2335
76.7 0.2368
76.725 0.2357
76.75 0.2304
76.775 0.2194
76.8 0.2051
76.825 0.1935
76.85 0.1841
76.875 0.1744
76.9 0.1629
76.925 0.1487
76.95 0.1324
76.975 0.1152
77 0.0961
77.025 0.0713
77.05 0.0436
77.075 0.0144
77.1 -0.016
77.125 -0.0456
77.15 -0.0762
77.175 -0.1082
77.2 -0.1396
77.225 -0.1731
77.25 -0.2035
77.275 -0.2282
77.3 -0.2489
77.325 -0.2705
77.35 -0.295
77.375 -0.3201
77.4 -0.3434
77.425 -0.3625
77.45 -0.3765
77.475 -0.3866
77.5 -0.3928
77.525 -0.3955
77.55 -0.3966
77.575 -0.3976
77.6 -0.3948
77.625 -0.3814
77.65 -0.3521
77.675 -0.3125
77.7 -0.2704
77.725 -0.2249
77.75 -0.1705
77.775 -0.1011
77.8 -0.02
77.825 0.068
77.85 0.1611
77.875 0.2547
77.9 0.3464
77.925 0.4344
77.95 0.5193
77.975 0.6012
78 0.6816
78.025 0.7603
78.05 0.8351
78.075 0.9054
78.1 0.9705
78.125 1.0324
78.15 1.0896
78.175 1.1393
78.2 1.1823
78.225 1.2195
78.25 1.2517
78.275 1.284
78.3 1.3227
78.325 1.3638
78.35 1.4039
78.375 1.4394
78.4 1.4667
78.425 1.4859
78.45 1.4977
78.475 1.5052
78.5 1.5101
78.525 1.5085
78.55 1.5022
78.575 1.4924
78.6 1.4828
78.625 1.4834
78.65 1.4963
78.675 1.5152
78.7 1.5335
78.725 1.55
78.75 1.5613
78.775 1.5634
78.8 1.5572
78.825 1.5415
78.85 1.5183
78.875 1.4921
78.9 1.4668
78.925 1.444
78.95 1.4247
78.975 1.4147
79 1.4165
79.025 1.4242
79.05 1.4311
79.075 1.4321
79.1 1.4258
79.125 1.4149
79.15 1.3995
79.175 1.3785
79.2 1.3507
79.225 1.3172
79.25 1.2814
79.275 1.2521
79.3 1.2379
79.325 1.2349
79.35 1.2383
79.375 1.2477
79.4 1.2609
79.425 1.2735
79.45 1.2837
79.475 1.2868
79.5 1.2801
79.525 1.2644
79.55 1.2395
79.575 1.2076
79.6 1.167
79.625 1.1169
79.65 1.0591
79.675 1.0019
79.7 0.9546
79.725 0.941
79.75 0.9617
79.775 0.9864
79.8 1.0025
79.825 1.012
79.85 1.0199
79.875 1.0242
79.9 1.0245
79.925 1.0196
79.95 1.0098
79.975 0.9971
80 0.9774
80.025 0.9491
80.05 0.915
80.075 0.8749
80.1 0.8312
80.125 0.7848
80.15 0.74
80.175 0.6942
80.2 0.6414
80.225 0.5787
80.25 0.504
80.275 0.4159
80.3 0.3207
80.325 0.2344
80.35 0.1667
80.375 0.1074
80.4 0.0468
80.425 -0.0164
80.45 -0.0822
80.475 -0.144
80.5 -0.1941
80.525 -0.229
80.55 -0.2519
80.575 -0.2696
80.6 -0.2784
80.625 -0.2764
80.65 -0.2583
80.675 -0.2271
80.7 -0.1894
80.725 -0.1518
80.75 -0.1205
80.775 -0.0959
80.8 -0.0757
80.825 -0.0564
80.85 -0.0355
80.875 -0.0141
80.9 0.0067
80.925 0.0255
80.95 0.0389
80.975 0.0473
81 0.0517
81.025 0.0515
81.05 0.0462
81.075 0.0374
81.1 0.0209
81.125 -0.0032
81.15 -0.0312
81.175 -0.0605
81.2 -0.0856
81.225 -0.1092
81.25 -0.1326
81.275 -0.1549
81.3 -0.1661
81.325 -0.1622
81.35 -0.1452
81.375 -0.1234
81.4 -0.1039
81.425 -0.0927
81.45 -0.088
81.475 -0.089
81.5 -0.0967
81.525 -0.1111
81.55 -0.1337
81.575 -0.1651
81.6 -0.2022
81.625 -0.2359
81.65 -0.2624
81.675 -0.2865
81.7 -0.3091
81.725 -0.3247
81.75 -0.3288
81.775 -0.3262
81.8 -0.3223
81.825 -0.3216
81.85 -0.3262
81.875 -0.3366
81.9 -0.3594
81.925 -0.3968
81.95 -0.445
81.975 -0.4988
82 -0.5503
82.025 -0.5914
82.05 -0.6147
82.075 -0.6205
82.1 -0.6112
82.125 -0.5848
82.15 -0.5506
82.175 -0.517
82.2 -0.4889
82.225 -0.4677
82.25 -0.4576
82.275 -0.4621
82.3 -0.4811
82.325 -0.5113
82.35 -0.5482
82.375 -0.585
82.4 -0.6178
82.425 -0.648
82.45 -0.6685
82.475 -0.6623
82.5 -0.6245
82.525 -0.5694
82.55 -0.509
82.575 -0.4503
82.6 -0.3937
82.625 -0.3409
82.65 -0.293
82.675 -0.2483
82.7 -0.2104
82.725 -0.1812
82.75 -0.1597
82.775 -0.1467
82.8 -0.1434
82.825 -0.1444
82.85 -0.1443
82.875 -0.1444
82.9 -0.148
82.925 -0.1545
82.95 -0.1656
82.975 -0.183
83 -0.2078
83.025 -0.2366
83.05 -0.2696
83.075 -0.3076
83.1 -0.3493
83.125 -0.392
83.15 -0.4247
83.175 -0.4409
83.2 -0.4434
83.225 -0.4422
83.25 -0.4453
83.275 -0.456
83.3 -0.4708
83.325 -0.4828
83.35 -0.4902
83.375 -0.4988
83.4 -0.5119
83.425 -0.5298
83.45 -0.5543
83.475 -0.5835
83.5 -0.618
83.525 -0.6587
83.55 -0.7024
83.575 -0.7504
83.6 -0.8047
83.625 -0.8582
83.65 -0.9055
83.675 -0.9437
83.7 -0.9759
83.725 -0.9994
83.75 -1.0131
83.775 -1.0143
83.8 -1.0048
83.825 -0.9882
83.85 -0.9676
83.875 -0.9472
83.9 -0.9301
83.925 -0.9185
83.95 -0.9121
83.975 -0.9116
84 -0.9181
84.025 -0.9311
84.05 -0.949
84.075 -0.9725
84.1 -1.0048
84.125 -1.0467
84.15 -1.0991
84.175 -1.1567
84.2 -1.2139
84.225 -1.269
84.25 -1.318
84.275 -1.3623
84.3 -1.3952
84.325 -1.4057
84.35 -1.3941
84.375 -1.3749
84.4 -1.3588
84.425 -1.3476
84.45 -1.3389
84.475 -1.3351
84.5 -1.3312
84.525 -1.318
84.55 -1.3019
84.575 -1.2823
84.6 -1.2566
84.625 -1.2221
84.65 -1.1763
84.675 -1.1239
84.7 -1.0633
84.725 -0.9974
84.75 -0.9313
84.775 -0.8703
84.8 -0.8149
84.825 -0.7642
84.85 -0.7233
84.875 -0.6937
84.9 -0.6674
84.925 -0.6332
84.95 -0.5881
84.975 -0.5328
85 -0.47
85.025 -0.4058
85.05 -0.3433
85.075 -0.286
85.1 -0.2413
85.125 -0.2088
85.15 -0.1859
85.175 -0.1728
85.2 -0.1681
85.225 -0.1701
85.25 -0.1783
85.275 -0.1928
85.3 -0.2134
85.325 -0.2395
85.35 -0.2689
85.375 -0.2916
85.4 -0.304
85.425 -0.311
85.45 -0.3172
85.475 -0.3227
85.5 -0.3282
85.525 -0.3326
85.55 -0.3361
85.575 -0.342
85.6 -0.3488
85.625 -0.3552
85.65 -0.3584
85.675 -0.3576
85.7 -0.3507
85.725 -0.3363
85.75 -0.3138
85.775 -0.2807
85.8 -0.241
85.825 -0.1988
85.85 -0.1582
85.875 -0.122
85.9 -0.091
85.925 -0.0684
85.95 -0.0527
85.975 -0.0436
86 -0.0414
86.025 -0.0455
86.05 -0.0544
86.075 -0.066
86.1 -0.0796
86.125 -0.0994
86.15 -0.1225
86.175 -0.1475
86.2 -0.1731
86.225 -0.1977
86.25 -0.2241
86.275 -0.2541
86.3 -0.287
86.325 -0.3284
86.35 -0.3822
86.375 -0.4436
86.4 -0.5076
86.425 -0.5753
86.45 -0.6507
86.475 -0.7332
86.5 -0.8204
86.525 -0.9112
86.55 -0.9977
86.575 -1.0661
86.6 -1.1063
86.625 -1.1241
86.65 -1.1199
86.675 -1.097
86.7 -1.0626
86.725 -1.0224
86.75 -0.986
86.775 -0.9547
86.8 -0.9282
86.825 -0.9058
86.85 -0.8905
86.875 -0.8807
86.9 -0.8715
86.925 -0.8589
86.95 -0.847
86.975 -0.8404
87 -0.8408
87.025 -0.8467
87.05 -0.8541
87.075 -0.8598
87.1 -0.8648
87.125 -0.8671
87.15 -0.8665
87.175 -0.8656
87.2 -0.8635
87.225 -0.8621
87.25 -0.8636
87.275 -0.8687
87.3 -0.8799
87.325 -0.8965
87.35 -0.9168
87.375 -0.9419
87.4 -0.969
87.425 -0.9981
87.45 -1.0308
87.475 -1.0677
87.5 -1.107
87.525 -1.1515
87.55 -1.2012
87.575 -1.2513
87.6 -1.2878
87.625 -1.3066
87.65 -1.3165
87.675 -1.3221
87.7 -1.3227
87.725 -1.3215
87.75 -1.3229
87.775 -1.3311
87.8 -1.3463
87.825 -1.3671
87.85 -1.388
87.875 -1.4035
87.9 -1.4127
87.925 -1.4205
87.95 -1.4287
87.975 -1.4354
88 -1.434
88.025 -1.4181
88.05 -1.3883
88.075 -1.3488
88.1 -1.2921
88.125 -1.2154
88.15 -1.1312
88.175 -1.0456
88.2 -0.9659
88.225 -0.8922
88.25 -0.8244
88.275 -0.7634
88.3 -0.7076
88.325 -0.6583
88.35 -0.6142
88.375 -0.5734
88.4 -0.5285
88.425 -0.4802
88.45 -0.4334
88.475 -0.3888
88.5 -0.3456
88.525 -0.3079
88.55 -0.277
88.575 -0.2529
88.6 -0.2339
88.625 -0.2183
88.65 -0.2045
88.675 -0.1907
88.7 -0.1757
88.725 -0.1612
88.75 -0.146
88.775 -0.1309
88.8 -0.1193
88.825 -0.1126
88.85 -0.1098
88.875 -0.1087
88.9 -0.1077
88.925 -0.1061
88.95 -0.1003
88.975 -0.0836
89 -0.0565
89.025 -0.0301
89.05 -0.0096
89.075 0.0031
89.1 0.009
89.125 0.0071
89.15 -0.003
89.175 -0.0226
89.2 -0.0503
89.225 -0.0874
89.25 -0.1324
89.275 -0.1847
89.3 -0.2453
89.325 -0.3072
89.35 -0.3699
89.375 -0.4306
89.4 -0.4853
89.425 -0.5338
89.45 -0.5767
89.475 -0.6162
89.5 -0.6568
89.525 -0.7002
89.55 -0.7465
89.575 -0.7976
89.6 -0.8509
89.625 -0.9054
89.65 -0.9562
89.675 -1.0001
89.7 -1.0416
89.725 -1.0826
89.75 -1.1281
89.775 -1.1794
89.8 -1.2331
89.825 -1.2811
89.85 -1.3194
89.875 -1.353
89.9 -1.3869
89.925 -1.4211
89.95 -1.4549
89.975 -1.4869
90 -1.5127
90.025 -1.5327
90.05 -1.5553
90.075 -1.5839
90.1 -1.6168
90.125 -1.6505
90.15 -1.6823
90.175 -1.7105
90.2 -1.74
90.225 -1.7748
90.25 -1.8128
90.275 -1.8474
90.3 -1.8757
90.325 -1.8957
90.35 -1.9031
90.375 -1.8912
90.4 -1.8482
90.425 -1.7733
90.45 -1.6846
90.475 -1.5938
90.5 -1.5054
90.525 -1.4191
90.55 -1.332
90.575 -1.2401
90.6 -1.1441
90.625 -1.0487
90.65 -0.9576
90.675 -0.8709
90.7 -0.7895
90.725 -0.7132
90.75 -0.6423
90.775 -0.5776
90.8 -0.5182
90.825 -0.4628
90.85 -0.4123
90.875 -0.3678
90.9 -0.3285
90.925 -0.2926
90.95 -0.2596
90.975 -0.2303
91 -0.205
91.025 -0.1834
91.05 -0.1648
91.075 -0.1506
91.1 -0.1417
91.125 -0.1386
91.15 -0.1419
91.175 -0.1531
91.2 -0.1717
91.225 -0.196
91.25 -0.2247
91.275 -0.2558
91.3 -0.2872
91.325 -0.3193
91.35 -0.3527
91.375 -0.3877
91.4 -0.425
91.425 -0.4663
91.45 -0.5127
91.475 -0.5648
91.5 -0.6241
91.525 -0.69
91.55 -0.7615
91.575 -0.837
91.6 -0.9153
91.625 -0.9948
91.65 -1.0732
91.675 -1.1497
91.7 -1.2247
91.725 -1.2997
91.75 -1.3761
91.775 -1.4546
91.8 -1.5326
91.825 -1.6102
91.85 -1.6839
91.875 -1.75
91.9 -1.8079
91.925 -1.8568
91.95 -1.8939
91.975 -1.9103
92 -1.9034
92.025 -1.8764
92.05 -1.8399
92.075 -1.8017
92.1 -1.7633
92.125 -1.7299
92.15 -1.7036
92.175 -1.6839
92.2 -1.6691
92.225 -1.6599
92.25 -1.6563
92.275 -1.6595
92.3 -1.6683
92.325 -1.683
92.35 -1.7031
92.375 -1.7283
92.4 -1.7551
92.425 -1.7808
92.45 -1.8022
92.475 -1.8211
92.5 -1.8441
92.525 -1.8762
92.55 -1.9155
92.575 -1.9592
92.6 -2.0019
92.625 -2.0243
92.65 -2.0117
92.675 -1.972
92.7 -1.9204
92.725 -1.8644
92.75 -1.8071
92.775 -1.7496
92.8 -1.6919
92.825 -1.6322
92.85 -1.5677
92.875 -1.4962
92.9 -1.4213
92.925 -1.3493
92.95 -1.2829
92.975 -1.2196
93 -1.1598
93.025 -1.1027
93.05 -1.0485
93.075 -0.9991
93.1 -0.9564
93.125 -0.9199
93.15 -0.8915
93.175 -0.8716
93.2 -0.8586
93.225 -0.8505
93.25 -0.848
93.275 -0.8513
93.3 -0.8584
93.325 -0.8693
93.35 -0.8856
93.375 -0.9105
93.4 -0.9439
93.425 -0.9803
93.45 -1.0145
93.475 -1.0366
93.5 -1.0466
93.525 -1.054
93.55 -1.069
93.575 -1.0977
93.6 -1.1383
93.625 -1.1884
93.65 -1.2485
93.675 -1.3107
93.7 -1.366
93.725 -1.4114
93.75 -1.4482
93.775 -1.4815
93.8 -1.5073
93.825 -1.5221
93.85 -1.5242
93.875 -1.521
93.9 -1.5174
93.925 -1.5164
93.95 -1.5178
93.975 -1.5218
94 -1.5228
94.025 -1.5207
94.05 -1.5111
94.075 -1.4912
94.1 -1.4544
94.125 -1.4043
94.15 -1.349
94.175 -1.295
94.2 -1.245
94.225 -1.1999
94.25 -1.1582
94.275 -1.1187
94.3 -1.0767
94.325 -1.0269
94.35 -0.9673
94.375 -0.9011
94.4 -0.834
94.425 -0.7706
94.45 -0.7124
94.475 -0.6582
94.5 -0.6106
94.525 -0.5688
94.55 -0.5313
94.575 -0.4997
94.6 -0.4747
94.625 -0.4576
94.65 -0.4478
94.675 -0.4451
94.7 -0.45
94.725 -0.4626
94.75 -0.4818
94.775 -0.5041
94.8 -0.5294
94.825 -0.5546
94.85 -0.5784
94.875 -0.601
94.9 -0.6228
94.925 -0.6439
94.95 -0.6622
94.975 -0.6796
95 -0.7007
95.025 -0.7306
95.05 -0.7715
95.075 -0.8222
95.1 -0.876
95.125 -0.9262
95.15 -0.9657
95.175 -0.9925
95.2 -1.0087
95.225 -1.0188
95.25 -1.0239
95.275 -1.0256
95.3 -1.0253
95.325 -1.0217
95.35 -1.0178
95.375 -1.0173
95.4 -1.0222
95.425 -1.0372
95.45 -1.0596
95.475 -1.0855
95.5 -1.1124
95.525 -1.1391
95.55 -1.1684
95.575 -1.201
95.6 -1.2359
95.625 -1.2718
95.65 -1.3041
95.675 -1.3215
95.7 -1.3146
95.725 -1.2704
95.75 -1.1988
95.775 -1.1209
95.8 -1.0475
95.825 -0.9808
95.85 -0.9205
95.875 -0.8658
95.9 -0.8186
95.925 -0.7801
95.95 -0.7488
95.975 -0.724
96 -0.7058
96.025 -0.6959
96.05 -0.6934
96.075 -0.6978
96.1 -0.7106
96.125 -0.73
96.15 -0.7513
96.175 -0.7723
96.2 -0.7896
96.225 -0.7992
96.25 -0.802
96.275 -0.8011
96.3 -0.7955
96.325 -0.7866
96.35 -0.778
96.375 -0.7729
96.4 -0.7755
96.425 -0.7819
96.45 -0.7951
96.475 -0.8125
96.5 -0.8307
96.525 -0.8515
96.55 -0.8775
96.575 -0.9078
96.6 -0.9356
96.625 -0.9574
96.65 -0.9645
96.675 -0.9529
96.7 -0.9259
96.725 -0.8887
96.75 -0.8478
96.775 -0.8091
96.8 -0.7754
96.825 -0.746
96.85 -0.7191
96.875 -0.6947
96.9 -0.6724
96.925 -0.6556
96.95 -0.646
96.975 -0.6449
97 -0.6509
97.025 -0.6632
97.05 -0.6815
97.075 -0.7051
97.1 -0.7306
97.125 -0.7559
97.15 -0.7804
97.175 -0.8002
97.2 -0.8175
97.225 -0.8319
97.25 -0.8401
97.275 -0.8422
97.3 -0.8414
97.325 -0.8425
97.35 -0.8464
97.375 -0.8541
97.4 -0.8664
97.425 -0.8831
97.45 -0.9037
97.475 -0.9266
97.5 -0.9496
97.525 -0.971
97.55 -0.9884
97.575 -1.0032
97.6 -1.0135
97.625 -1.0163
97.65 -1.0127
97.675 -1.0031
97.7 -0.9836
97.725 -0.9572
97.75 -0.9356
97.775 -0.9214
97.8 -0.9111
97.825 -0.9043
97.85 -0.897
97.875 -0.8837
97.9 -0.87
97.925 -0.8581
97.95 -0.8509
97.975 -0.852
98 -0.8611
98.025 -0.8756
98.05 -0.8961
98.075 -0.9254
98.1 -0.9654
98.125 -1.0163
98.15 -1.0763
98.175 -1.1427
98.2 -1.2115
98.225 -1.2769
98.25 -1.3287
98.275 -1.3623
98.3 -1.3866
98.325 -1.4024
98.35 -1.4058
98.375 -1.3843
98.4 -1.3314
98.425 -1.2648
98.45 -1.193
98.475 -1.1194
98.5 -1.0499
98.525 -0.9881
98.55 -0.9339
98.575 -0.8809
98.6 -0.8285
98.625 -0.7807
98.65 -0.7434
98.675 -0.7161
98.7 -0.6962
98.725 -0.6833
98.75 -0.6787
98.775 -0.6823
98.8 -0.6902
98.825 -0.7016
98.85 -0.7125
98.875 -0.7187
98.9 -0.7159
98.925 -0.7048
98.95 -0.686
98.975 -0.6529
99 -0.6084
99.025 -0.5614
99.05 -0.518
99.075 -0.4791
99.1 -0.4443
99.125 -0.4115
99.15 -0.3787
99.175 -0.3504
99.2 -0.3275
99.225 -0.3072
99.25 -0.2839
99.275 -0.2551
99.3 -0.2198
99.325 -0.1857
99.35 -0.1564
99.375 -0.1349
99.4 -0.1204
99.425 -0.1147
99.45 -0.1142
99.475 -0.1097
99.5 -0.0984
99.525 -0.0851
99.55 -0.0733
99.575 -0.064
99.6 -0.0533
99.625 -0.0376
99.65 -0.019
99.675 -0.0023
99.7 0.0136
99.725 0.0253
99.75 0.0309
99.775 0.0359
99.8 0.0475
99.825 0.0678
99.85 0.096
99.875 0.1258
99.9 0.153
99.925 0.1755
99.95 0.192
99.975 0.1998
100 0.1984
