# Supplementary material for: Uptake of N2O5 by aqueous aerosol unveiled using chemically accurate many-body potentials
Source: Nat Commun. 2022 Mar 10;13:1266. doi: 10.1038/s41467-022-28697-8 (PMC8913772; doi:10.1038/s41467-022-28697-8)
Supplement: Supplementary file 3 — Source Data [file 41467_2022_28697_MOESM3_ESM.zip › n2o5-uptake-data/Fig2/scattering/rep10run06/relcom_gds.dat]

0.025 11.7619
0.05 11.7424
0.075 11.7229
0.1 11.7033
0.125 11.6838
0.15 11.6642
0.175 11.6445
0.2 11.6249
0.225 11.6052
0.25 11.5856
0.275 11.5659
0.3 11.5462
0.325 11.5265
0.35 11.5068
0.375 11.487
0.4 11.4672
0.425 11.4474
0.45 11.4277
0.475 11.4079
0.5 11.3881
0.525 11.3683
0.55 11.3485
0.575 11.3287
0.6 11.309
0.625 11.2892
0.65 11.2694
0.675 11.2496
0.7 11.2297
0.725 11.2098
0.75 11.1898
0.775 11.1697
0.8 11.1496
0.825 11.1295
0.85 11.1094
0.875 11.0893
0.9 11.0691
0.925 11.049
0.95 11.0289
0.975 11.0088
1 10.9885
1.025 10.9682
1.05 10.9478
1.075 10.9273
1.1 10.9067
1.125 10.8859
1.15 10.8651
1.175 10.844
1.2 10.8227
1.225 10.8015
1.25 10.78
1.275 10.7583
1.3 10.7364
1.325 10.7145
1.35 10.6924
1.375 10.6701
1.4 10.6478
1.425 10.6254
1.45 10.6029
1.475 10.5804
1.5 10.5579
1.525 10.5354
1.55 10.5129
1.575 10.4903
1.6 10.4677
1.625 10.4451
1.65 10.4224
1.675 10.3997
1.7 10.3769
1.725 10.3541
1.75 10.3312
1.775 10.3083
1.8 10.2853
1.825 10.2622
1.85 10.2391
1.875 10.216
1.9 10.1927
1.925 10.1694
1.95 10.146
1.975 10.1226
2 10.0989
2.025 10.0751
2.05 10.0513
2.075 10.0273
2.1 10.0033
2.125 9.9792
2.15 9.955
2.175 9.9307
2.2 9.9064
2.225 9.8821
2.25 9.8577
2.275 9.8332
2.3 9.8088
2.325 9.7843
2.35 9.7596
2.375 9.7348
2.4 9.7101
2.425 9.6852
2.45 9.6603
2.475 9.6351
2.5 9.6099
2.525 9.5846
2.55 9.5592
2.575 9.5337
2.6 9.5081
2.625 9.4825
2.65 9.4568
2.675 9.4309
2.7 9.405
2.725 9.379
2.75 9.3529
2.775 9.3267
2.8 9.3005
2.825 9.2742
2.85 9.2478
2.875 9.2215
2.9 9.1952
2.925 9.1689
2.95 9.1426
2.975 9.1164
3 9.0901
3.025 9.0639
3.05 9.0376
3.075 9.0113
3.1 8.985
3.125 8.9587
3.15 8.9324
3.175 8.9061
3.2 8.8797
3.225 8.8533
3.25 8.8269
3.275 8.8005
3.3 8.7741
3.325 8.7476
3.35 8.7211
3.375 8.6945
3.4 8.6679
3.425 8.6411
3.45 8.6144
3.475 8.5875
3.5 8.5606
3.525 8.5336
3.55 8.5066
3.575 8.4796
3.6 8.4526
3.625 8.4254
3.65 8.3982
3.675 8.371
3.7 8.3437
3.725 8.3163
3.75 8.2886
3.775 8.2606
3.8 8.2325
3.825 8.2042
3.85 8.176
3.875 8.1477
3.9 8.1194
3.925 8.091
3.95 8.0625
3.975 8.0338
4 8.005
4.025 7.9762
4.05 7.9472
4.075 7.9182
4.1 7.8889
4.125 7.8596
4.15 7.83
4.175 7.8003
4.2 7.7703
4.225 7.7402
4.25 7.7099
4.275 7.6795
4.3 7.6488
4.325 7.6181
4.35 7.5873
4.375 7.5563
4.4 7.5252
4.425 7.494
4.45 7.4628
4.475 7.4315
4.5 7.4
4.525 7.3683
4.55 7.3365
4.575 7.3047
4.6 7.2726
4.625 7.2403
4.65 7.2079
4.675 7.1753
4.7 7.1424
4.725 7.1095
4.75 7.0764
4.775 7.0429
4.8 7.0091
4.825 6.9754
4.85 6.9415
4.875 6.9075
4.9 6.8734
4.925 6.8392
4.95 6.8046
4.975 6.7702
5 6.7358
5.025 6.7012
5.05 6.6665
5.075 6.6318
5.1 6.5969
5.125 6.5618
5.15 6.5267
5.175 6.4914
5.2 6.4559
5.225 6.4204
5.25 6.3847
5.275 6.3487
5.3 6.3125
5.325 6.276
5.35 6.2391
5.375 6.2017
5.4 6.1637
5.425 6.1252
5.45 6.0862
5.475 6.0466
5.5 6.0065
5.525 5.966
5.55 5.9249
5.575 5.8833
5.6 5.8414
5.625 5.7996
5.65 5.7576
5.675 5.7151
5.7 5.672
5.725 5.6281
5.75 5.5835
5.775 5.5383
5.8 5.4924
5.825 5.4453
5.85 5.3976
5.875 5.3491
5.9 5.2997
5.925 5.2497
5.95 5.199
5.975 5.1479
6 5.0964
6.025 5.0444
6.05 4.9918
6.075 4.9384
6.1 4.8843
6.125 4.8295
6.15 4.7736
6.175 4.7166
6.2 4.658
6.225 4.5984
6.25 4.5377
6.275 4.4754
6.3 4.4114
6.325 4.3458
6.35 4.2783
6.375 4.2088
6.4 4.1374
6.425 4.0643
6.45 3.9891
6.475 3.9119
6.5 3.8326
6.525 3.7515
6.55 3.6679
6.575 3.5822
6.6 3.4948
6.625 3.4047
6.65 3.3117
6.675 3.2164
6.7 3.1174
6.725 3.0153
6.75 2.9133
6.775 2.8156
6.8 2.7253
6.825 2.6384
6.85 2.5546
6.875 2.4821
6.9 2.4274
6.925 2.3934
6.95 2.3742
6.975 2.3642
7 2.3606
7.025 2.3574
7.05 2.3511
7.075 2.3425
7.1 2.3305
7.125 2.3133
7.15 2.2901
7.175 2.2611
7.2 2.2269
7.225 2.1865
7.25 2.1391
7.275 2.0857
7.3 2.0283
7.325 1.9686
7.35 1.9073
7.375 1.8504
7.4 1.8
7.425 1.7556
7.45 1.7168
7.475 1.6817
7.5 1.646
7.525 1.612
7.55 1.5802
7.575 1.5495
7.6 1.5152
7.625 1.4753
7.65 1.4328
7.675 1.3879
7.7 1.3428
7.725 1.2974
7.75 1.2561
7.775 1.2243
7.8 1.2042
7.825 1.1951
7.85 1.1954
7.875 1.2018
7.9 1.2089
7.925 1.215
7.95 1.2199
7.975 1.2234
8 1.2257
8.025 1.2287
8.05 1.2405
8.075 1.2646
8.1 1.3009
8.125 1.3438
8.15 1.3904
8.175 1.4361
8.2 1.4753
8.225 1.5057
8.25 1.5295
8.275 1.5518
8.3 1.5766
8.325 1.5985
8.35 1.6108
8.375 1.6134
8.4 1.6077
8.425 1.5965
8.45 1.5823
8.475 1.5648
8.5 1.5399
8.525 1.5047
8.55 1.4602
8.575 1.4115
8.6 1.3598
8.625 1.3136
8.65 1.2795
8.675 1.2555
8.7 1.2403
8.725 1.2328
8.75 1.2303
8.775 1.2426
8.8 1.2701
8.825 1.3062
8.85 1.3436
8.875 1.3797
8.9 1.4128
8.925 1.4441
8.95 1.478
8.975 1.5171
9 1.5626
9.025 1.6215
9.05 1.6958
9.075 1.7913
9.1 1.9032
9.125 2.0166
9.15 2.1244
9.175 2.2252
9.2 2.3187
9.225 2.4052
9.25 2.4857
9.275 2.559
9.3 2.6248
9.325 2.6848
9.35 2.7516
9.375 2.8396
9.4 2.9372
9.425 3.0302
9.45 3.114
9.475 3.1891
9.5 3.2564
9.525 3.315
9.55 3.3662
9.575 3.4112
9.6 3.45
9.625 3.4823
9.65 3.5114
9.675 3.5415
9.7 3.5741
9.725 3.6079
9.75 3.6369
9.775 3.6599
9.8 3.6775
9.825 3.6906
9.85 3.6999
9.875 3.7053
9.9 3.7082
9.925 3.7095
9.95 3.7076
9.975 3.7009
10 3.6885
10.025 3.6698
10.05 3.6463
10.075 3.6198
10.1 3.5926
10.125 3.5691
10.15 3.5506
10.175 3.5389
10.2 3.5335
10.225 3.5285
10.25 3.5219
10.275 3.5139
10.3 3.5017
10.325 3.484
10.35 3.4615
10.375 3.4346
10.4 3.4077
10.425 3.3876
10.45 3.3735
10.475 3.3595
10.5 3.3419
10.525 3.3177
10.55 3.2859
10.575 3.2468
10.6 3.2012
10.625 3.1484
10.65 3.0885
10.675 3.0203
10.7 2.9433
10.725 2.8562
10.75 2.761
10.775 2.6605
10.8 2.5589
10.825 2.4631
10.85 2.383
10.875 2.3305
10.9 2.3101
10.925 2.3181
10.95 2.3494
10.975 2.4022
11 2.4704
11.025 2.5433
11.05 2.6173
11.075 2.6936
11.1 2.7744
11.125 2.8598
11.15 2.9495
11.175 3.037
11.2 3.118
11.225 3.193
11.25 3.2621
11.275 3.3234
11.3 3.3768
11.325 3.4245
11.35 3.4665
11.375 3.5024
11.4 3.5319
11.425 3.5545
11.45 3.5709
11.475 3.5815
11.5 3.5858
11.525 3.5836
11.55 3.5746
11.575 3.5596
11.6 3.537
11.625 3.5064
11.65 3.4677
11.675 3.4223
11.7 3.3688
11.725 3.305
11.75 3.2307
11.775 3.1473
11.8 3.0613
11.825 2.9716
11.85 2.8825
11.875 2.8004
11.9 2.7287
11.925 2.6686
11.95 2.615
11.975 2.5671
12 2.5234
12.025 2.4869
12.05 2.4642
12.075 2.4539
12.1 2.4548
12.125 2.4609
12.15 2.4706
12.175 2.4812
12.2 2.49
12.225 2.4921
12.25 2.4875
12.275 2.4817
12.3 2.4747
12.325 2.4641
12.35 2.4503
12.375 2.4329
12.4 2.4159
12.425 2.4003
12.45 2.3923
12.475 2.3944
12.5 2.4055
12.525 2.4234
12.55 2.441
12.575 2.4549
12.6 2.4628
12.625 2.4619
12.65 2.4499
12.675 2.4329
12.7 2.4178
12.725 2.4089
12.75 2.4037
12.775 2.3967
12.8 2.3916
12.825 2.3993
12.85 2.428
12.875 2.4698
12.9 2.5133
12.925 2.5577
12.95 2.605
12.975 2.6543
13 2.7028
13.025 2.7505
13.05 2.7985
13.075 2.8483
13.1 2.8997
13.125 2.9567
13.15 3.017
13.175 3.0785
13.2 3.1384
13.225 3.1945
13.25 3.2454
13.275 3.2902
13.3 3.3288
13.325 3.3622
13.35 3.3893
13.375 3.4093
13.4 3.4241
13.425 3.4339
13.45 3.4394
13.475 3.4404
13.5 3.4368
13.525 3.4273
13.55 3.4119
13.575 3.3911
13.6 3.3652
13.625 3.3339
13.65 3.2981
13.675 3.2599
13.7 3.2195
13.725 3.1821
13.75 3.1526
13.775 3.1354
13.8 3.1272
13.825 3.1221
13.85 3.1168
13.875 3.1066
13.9 3.0904
13.925 3.0689
13.95 3.0406
13.975 3.0042
14 2.9592
14.025 2.9078
14.05 2.8494
14.075 2.7843
14.1 2.7176
14.125 2.6537
14.15 2.5972
14.175 2.5504
14.2 2.5146
14.225 2.4837
14.25 2.4538
14.275 2.4252
14.3 2.3975
14.325 2.3695
14.35 2.3396
14.375 2.3062
14.4 2.2711
14.425 2.2356
14.45 2.1983
14.475 2.1537
14.5 2.1007
14.525 2.0423
14.55 1.9822
14.575 1.9242
14.6 1.8683
14.625 1.8184
14.65 1.7767
14.675 1.7378
14.7 1.6978
14.725 1.6587
14.75 1.625
14.775 1.5977
14.8 1.5797
14.825 1.5691
14.85 1.5585
14.875 1.5416
14.9 1.518
14.925 1.4872
14.95 1.4499
14.975 1.4026
15 1.3452
15.025 1.2799
15.05 1.2128
15.075 1.1463
15.1 1.0803
15.125 1.0172
15.15 0.9581
15.175 0.9169
15.2 0.901
15.225 0.8962
15.25 0.8911
15.275 0.8819
15.3 0.8685
15.325 0.8492
15.35 0.826
15.375 0.7973
15.4 0.7639
15.425 0.7278
15.45 0.6939
15.475 0.6631
15.5 0.6335
15.525 0.6015
15.55 0.5683
15.575 0.534
15.6 0.4955
15.625 0.4595
15.65 0.4371
15.675 0.4336
15.7 0.4488
15.725 0.4841
15.75 0.5359
15.775 0.5907
15.8 0.6474
15.825 0.7071
15.85 0.7745
15.875 0.85
15.9 0.926
15.925 0.9944
15.95 1.0519
15.975 1.0989
16 1.1397
16.025 1.1826
16.05 1.2311
16.075 1.2796
16.1 1.3257
16.125 1.3655
16.15 1.3988
16.175 1.425
16.2 1.4482
16.225 1.4701
16.25 1.487
16.275 1.5007
16.3 1.515
16.325 1.5226
16.35 1.5257
16.375 1.5275
16.4 1.5274
16.425 1.5259
16.45 1.5209
16.475 1.5091
16.5 1.4943
16.525 1.4742
16.55 1.4478
16.575 1.4147
16.6 1.3765
16.625 1.3378
16.65 1.3065
16.675 1.2861
16.7 1.2762
16.725 1.2777
16.75 1.2848
16.775 1.2902
16.8 1.2929
16.825 1.2921
16.85 1.2832
16.875 1.266
16.9 1.2421
16.925 1.2128
16.95 1.1786
16.975 1.1397
17 1.0947
17.025 1.042
17.05 0.9831
17.075 0.9222
17.1 0.8662
17.125 0.8201
17.15 0.7822
17.175 0.7459
17.2 0.7071
17.225 0.6608
17.25 0.6054
17.275 0.5496
17.3 0.5069
17.325 0.4913
17.35 0.4912
17.375 0.4951
17.4 0.4964
17.425 0.4907
17.45 0.4767
17.475 0.4545
17.5 0.4228
17.525 0.381
17.55 0.3298
17.575 0.2703
17.6 0.2023
17.625 0.1307
17.65 0.0622
17.675 0.0064
17.7 -0.0335
17.725 -0.0591
17.75 -0.0661
17.775 -0.0493
17.8 -0.0042
17.825 0.0601
17.85 0.1325
17.875 0.2083
17.9 0.2857
17.925 0.3621
17.95 0.4335
17.975 0.4964
18 0.5476
18.025 0.5902
18.05 0.6257
18.075 0.6542
18.1 0.6771
18.125 0.6968
18.15 0.7177
18.175 0.7432
18.2 0.7738
18.225 0.81
18.25 0.8488
18.275 0.8917
18.3 0.9401
18.325 0.9894
18.35 1.0387
18.375 1.0856
18.4 1.1293
18.425 1.1672
18.45 1.1986
18.475 1.2247
18.5 1.2477
18.525 1.2671
18.55 1.2838
18.575 1.2976
18.6 1.3128
18.625 1.3324
18.65 1.3605
18.675 1.3938
18.7 1.4381
18.725 1.4983
18.75 1.5687
18.775 1.6405
18.8 1.7086
18.825 1.7712
18.85 1.8277
18.875 1.8771
18.9 1.9192
18.925 1.9535
18.95 1.9796
18.975 1.9972
19 2.0054
19.025 2.0063
19.05 2.0007
19.075 1.9884
19.1 1.9649
19.125 1.932
19.15 1.8932
19.175 1.8526
19.2 1.8115
19.225 1.7673
19.25 1.7199
19.275 1.6695
19.3 1.6176
19.325 1.5655
19.35 1.5106
19.375 1.4524
19.4 1.3909
19.425 1.3253
19.45 1.2539
19.475 1.1764
19.5 1.0946
19.525 1.0127
19.55 0.9339
19.575 0.8621
19.6 0.7992
19.625 0.7463
19.65 0.7033
19.675 0.6691
19.7 0.6409
19.725 0.6179
19.75 0.5962
19.775 0.5717
19.8 0.5448
19.825 0.518
19.85 0.4957
19.875 0.4786
19.9 0.4661
19.925 0.4601
19.95 0.4592
19.975 0.4606
20 0.4602
20.025 0.4562
20.05 0.4494
20.075 0.4383
20.1 0.4243
20.125 0.406
20.15 0.3857
20.175 0.371
20.2 0.3592
20.225 0.3506
20.25 0.3444
20.275 0.3414
20.3 0.3401
20.325 0.3424
20.35 0.3495
20.375 0.3578
20.4 0.3654
20.425 0.376
20.45 0.3923
20.475 0.4154
20.5 0.4414
20.525 0.4632
20.55 0.4755
20.575 0.4761
20.6 0.4662
20.625 0.447
20.65 0.4209
20.675 0.39
20.7 0.3553
20.725 0.3156
20.75 0.2698
20.775 0.2166
20.8 0.1562
20.825 0.086
20.85 0.009
20.875 -0.073
20.9 -0.151
20.925 -0.1995
20.95 -0.2028
20.975 -0.1835
21 -0.1542
21.025 -0.1191
21.05 -0.0807
21.075 -0.04
21.1 -0.0016
21.125 0.0332
21.15 0.0626
21.175 0.0875
21.2 0.1086
21.225 0.1253
21.25 0.1351
21.275 0.14
21.3 0.1432
21.325 0.1441
21.35 0.1429
21.375 0.1352
21.4 0.1221
21.425 0.1054
21.45 0.0839
21.475 0.0542
21.5 0.0178
21.525 -0.0189
21.55 -0.046
21.575 -0.0612
21.6 -0.0745
21.625 -0.093
21.65 -0.1139
21.675 -0.131
21.7 -0.1362
21.725 -0.1326
21.75 -0.128
21.775 -0.1216
21.8 -0.1044
21.825 -0.0629
21.85 0.0051
21.875 0.0838
21.9 0.165
21.925 0.2463
21.95 0.3261
21.975 0.4064
22 0.4881
22.025 0.5724
22.05 0.6583
22.075 0.7488
22.1 0.8525
22.125 0.9673
22.15 1.0818
22.175 1.1924
22.2 1.3005
22.225 1.4052
22.25 1.5031
22.275 1.594
22.3 1.6791
22.325 1.7589
22.35 1.8333
22.375 1.9044
22.4 1.9702
22.425 2.0284
22.45 2.0795
22.475 2.1235
22.5 2.1596
22.525 2.1882
22.55 2.2105
22.575 2.2271
22.6 2.2364
22.625 2.2371
22.65 2.2303
22.675 2.2164
22.7 2.1938
22.725 2.1631
22.75 2.1258
22.775 2.0828
22.8 2.0342
22.825 1.9785
22.85 1.914
22.875 1.8399
22.9 1.7572
22.925 1.6678
22.95 1.5728
22.975 1.4762
23 1.3834
23.025 1.2916
23.05 1.1975
23.075 1.0988
23.1 0.9981
23.125 0.9033
23.15 0.8222
23.175 0.7532
23.2 0.691
23.225 0.6412
23.25 0.6105
23.275 0.5933
23.3 0.578
23.325 0.5629
23.35 0.547
23.375 0.5326
23.4 0.5241
23.425 0.5224
23.45 0.5285
23.475 0.5402
23.5 0.5528
23.525 0.5679
23.55 0.5852
23.575 0.5973
23.6 0.6049
23.625 0.6123
23.65 0.6211
23.675 0.6265
23.7 0.6289
23.725 0.6333
23.75 0.6475
23.775 0.6714
23.8 0.7048
23.825 0.743
23.85 0.782
23.875 0.8196
23.9 0.8602
23.925 0.909
23.95 0.9634
23.975 1.0183
24 1.0731
24.025 1.1277
24.05 1.1789
24.075 1.2224
24.1 1.2572
24.125 1.2846
24.15 1.3113
24.175 1.3447
24.2 1.3847
24.225 1.4254
24.25 1.4624
24.275 1.4938
24.3 1.517
24.325 1.5314
24.35 1.5369
24.375 1.5359
24.4 1.5293
24.425 1.5175
24.45 1.5028
24.475 1.4864
24.5 1.4714
24.525 1.4552
24.55 1.4343
24.575 1.4102
24.6 1.3846
24.625 1.3551
24.65 1.3204
24.675 1.2799
24.7 1.2334
24.725 1.1808
24.75 1.1224
24.775 1.0594
24.8 0.993
24.825 0.9279
24.85 0.8671
24.875 0.8151
24.9 0.7844
24.925 0.7771
24.95 0.7813
24.975 0.7871
25 0.7944
25.025 0.8075
25.05 0.825
25.075 0.8426
25.1 0.8556
25.125 0.8674
25.15 0.885
25.175 0.9082
25.2 0.9351
25.225 0.9629
25.25 0.9884
25.275 1.0085
25.3 1.0254
25.325 1.046
25.35 1.0788
25.375 1.1252
25.4 1.177
25.425 1.2266
25.45 1.2715
25.475 1.3129
25.5 1.3512
25.525 1.3823
25.55 1.4049
25.575 1.4199
25.6 1.4319
25.625 1.4479
25.65 1.4724
25.675 1.5015
25.7 1.5319
25.725 1.5618
25.75 1.5896
25.775 1.6119
25.8 1.6239
25.825 1.6257
25.85 1.6199
25.875 1.6125
25.9 1.6135
25.925 1.6309
25.95 1.6581
25.975 1.6887
26 1.7198
26.025 1.7546
26.05 1.8012
26.075 1.8581
26.1 1.9166
26.125 1.9758
26.15 2.0386
26.175 2.1035
26.2 2.1713
26.225 2.2438
26.25 2.3184
26.275 2.3928
26.3 2.464
26.325 2.5332
26.35 2.6048
26.375 2.6797
26.4 2.7575
26.425 2.8339
26.45 2.907
26.475 2.9763
26.5 3.0408
26.525 3.1002
26.55 3.1555
26.575 3.2068
26.6 3.2539
26.625 3.2969
26.65 3.336
26.675 3.3706
26.7 3.4
26.725 3.4237
26.75 3.4428
26.775 3.4581
26.8 3.4691
26.825 3.4758
26.85 3.477
26.875 3.4733
26.9 3.4645
26.925 3.4522
26.95 3.439
26.975 3.4306
27 3.4285
27.025 3.4313
27.05 3.4358
27.075 3.4393
27.1 3.4388
27.125 3.4335
27.15 3.4237
27.175 3.4101
27.2 3.3919
27.225 3.3696
27.25 3.3428
27.275 3.312
27.3 3.2774
27.325 3.2386
27.35 3.1956
27.375 3.1488
27.4 3.0976
27.425 3.0417
27.45 2.982
27.475 2.9208
27.5 2.8619
27.525 2.8104
27.55 2.7778
27.575 2.7642
27.6 2.7592
27.625 2.7619
27.65 2.7731
27.675 2.791
27.7 2.8116
27.725 2.8354
27.75 2.8652
27.775 2.8996
27.8 2.9349
27.825 2.9696
27.85 3.0023
27.875 3.0333
27.9 3.0666
27.925 3.1053
27.95 3.1508
27.975 3.2006
28 3.2529
28.025 3.3072
28.05 3.3635
28.075 3.4224
28.1 3.4817
28.125 3.539
28.15 3.5926
28.175 3.6422
28.2 3.6879
28.225 3.7291
28.25 3.7669
28.275 3.8013
28.3 3.8322
28.325 3.8598
28.35 3.8847
28.375 3.907
28.4 3.9276
28.425 3.9472
28.45 3.9659
28.475 3.9831
28.5 3.999
28.525 4.0132
28.55 4.0256
28.575 4.0349
28.6 4.0413
28.625 4.045
28.65 4.0468
28.675 4.0486
28.7 4.0505
28.725 4.0509
28.75 4.0484
28.775 4.0423
28.8 4.0326
28.825 4.0197
28.85 4.0035
28.875 3.9839
28.9 3.9609
28.925 3.9344
28.95 3.9054
28.975 3.8768
29 3.8528
29.025 3.836
29.05 3.8251
29.075 3.8216
29.1 3.8274
29.125 3.8395
29.15 3.853
29.175 3.8684
29.2 3.8868
29.225 3.911
29.25 3.9426
29.275 3.9781
29.3 4.0134
29.325 4.0481
29.35 4.0829
29.375 4.1177
29.4 4.1514
29.425 4.183
29.45 4.212
29.475 4.2382
29.5 4.2616
29.525 4.2826
29.55 4.3011
29.575 4.317
29.6 4.3298
29.625 4.34
29.65 4.3478
29.675 4.3529
29.7 4.3556
29.725 4.3559
29.75 4.3536
29.775 4.3487
29.8 4.3413
29.825 4.3318
29.85 4.3199
29.875 4.3049
29.9 4.2873
29.925 4.2682
29.95 4.248
29.975 4.227
30 4.2052
30.025 4.1822
30.05 4.1588
30.075 4.1363
30.1 4.1139
30.125 4.0912
30.15 4.0684
30.175 4.0453
30.2 4.0219
30.225 3.9988
30.25 3.9777
30.275 3.9602
30.3 3.9457
30.325 3.932
30.35 3.9169
30.375 3.8978
30.4 3.874
30.425 3.846
30.45 3.8141
30.475 3.7774
30.5 3.735
30.525 3.687
30.55 3.635
30.575 3.578
30.6 3.5164
30.625 3.4502
30.65 3.388
30.675 3.353
30.7 3.3411
30.725 3.3406
30.75 3.352
30.775 3.3703
30.8 3.387
30.825 3.3989
30.85 3.4039
30.875 3.4039
30.9 3.3996
30.925 3.3909
30.95 3.3775
30.975 3.3589
31 3.334
31.025 3.3031
31.05 3.2657
31.075 3.2212
31.1 3.1731
31.125 3.1248
31.15 3.0705
31.175 3.0113
31.2 2.9489
31.225 2.889
31.25 2.8446
31.275 2.8297
31.3 2.8348
31.325 2.8434
31.35 2.8489
31.375 2.8501
31.4 2.8474
31.425 2.8412
31.45 2.8391
31.475 2.858
31.5 2.904
31.525 2.96
31.55 3.0133
31.575 3.0611
31.6 3.1016
31.625 3.1325
31.65 3.1564
31.675 3.1756
31.7 3.1895
31.725 3.1975
31.75 3.1992
31.775 3.1963
31.8 3.1887
31.825 3.1752
31.85 3.1565
31.875 3.1324
31.9 3.102
31.925 3.0651
31.95 3.0229
31.975 2.98
32 2.9545
32.025 2.9688
32.05 3.0278
32.075 3.097
32.1 3.1631
32.125 3.2261
32.15 3.289
32.175 3.3499
32.2 3.4067
32.225 3.4576
32.25 3.5001
32.275 3.5339
32.3 3.5585
32.325 3.5722
32.35 3.5757
32.375 3.5677
32.4 3.5479
32.425 3.5181
32.45 3.4853
32.475 3.457
32.5 3.4332
32.525 3.4071
32.55 3.3731
32.575 3.3313
32.6 3.283
32.625 3.2307
32.65 3.1774
32.675 3.1222
32.7 3.0639
32.725 3.0034
32.75 2.9436
32.775 2.887
32.8 2.8344
32.825 2.7934
32.85 2.761
32.875 2.7355
32.9 2.7195
32.925 2.7247
32.95 2.743
32.975 2.7646
33 2.782
33.025 2.7913
33.05 2.7908
33.075 2.7802
33.1 2.7616
33.125 2.7356
33.15 2.7012
33.175 2.6615
33.2 2.6206
33.225 2.5821
33.25 2.5443
33.275 2.5046
33.3 2.4606
33.325 2.4111
33.35 2.3598
33.375 2.3142
33.4 2.2764
33.425 2.2421
33.45 2.2091
33.475 2.1746
33.5 2.1384
33.525 2.0996
33.55 2.0574
33.575 2.0119
33.6 1.9626
33.625 1.9116
33.65 1.8614
33.675 1.8107
33.7 1.7557
33.725 1.6997
33.75 1.6489
33.775 1.6078
33.8 1.5792
33.825 1.5674
33.85 1.5795
33.875 1.6089
33.9 1.6424
33.925 1.6723
33.95 1.6957
33.975 1.7153
34 1.7305
34.025 1.7418
34.05 1.749
34.075 1.7543
34.1 1.7573
34.125 1.7552
34.15 1.7463
34.175 1.7304
34.2 1.7074
34.225 1.6778
34.25 1.6403
34.275 1.5984
34.3 1.5581
34.325 1.5252
34.35 1.4984
34.375 1.4737
34.4 1.4461
34.425 1.4128
34.45 1.3738
34.475 1.3289
34.5 1.2782
34.525 1.2228
34.55 1.1643
34.575 1.1002
34.6 1.0293
34.625 0.9511
34.65 0.8679
34.675 0.7807
34.7 0.6919
34.725 0.6073
34.75 0.5337
34.775 0.4741
34.8 0.4333
34.825 0.4056
34.85 0.3873
34.875 0.3837
34.9 0.4012
34.925 0.4355
34.95 0.4737
34.975 0.5089
35 0.5405
35.025 0.5649
35.05 0.5805
35.075 0.5879
35.1 0.5903
35.125 0.5947
35.15 0.6039
35.175 0.6135
35.2 0.6189
35.225 0.6237
35.25 0.6253
35.275 0.6237
35.3 0.6187
35.325 0.61
35.35 0.5989
35.375 0.5848
35.4 0.5696
35.425 0.5556
35.45 0.547
35.475 0.5451
35.5 0.5474
35.525 0.5502
35.55 0.553
35.575 0.5534
35.6 0.5534
35.625 0.552
35.65 0.5475
35.675 0.5369
35.7 0.5207
35.725 0.5027
35.75 0.4867
35.775 0.4753
35.8 0.464
35.825 0.4494
35.85 0.4349
35.875 0.4298
35.9 0.4389
35.925 0.4583
35.95 0.4823
35.975 0.5133
36 0.5566
36.025 0.6109
36.05 0.6706
36.075 0.7307
36.1 0.7895
36.125 0.8468
36.15 0.9018
36.175 0.9561
36.2 1.0097
36.225 1.0603
36.25 1.1054
36.275 1.1443
36.3 1.177
36.325 1.2051
36.35 1.2295
36.375 1.2515
36.4 1.2693
36.425 1.2811
36.45 1.2878
36.475 1.2915
36.5 1.2982
36.525 1.3114
36.55 1.3259
36.575 1.3404
36.6 1.3577
36.625 1.3794
36.65 1.4052
36.675 1.4352
36.7 1.4645
36.725 1.4888
36.75 1.5077
36.775 1.5264
36.8 1.5511
36.825 1.5834
36.85 1.6199
36.875 1.6557
36.9 1.6917
36.925 1.7293
36.95 1.7663
36.975 1.8012
37 1.8332
37.025 1.8611
37.05 1.885
37.075 1.9032
37.1 1.9174
37.125 1.9333
37.15 1.9666
37.175 2.0202
37.2 2.0807
37.225 2.1386
37.25 2.1914
37.275 2.2368
37.3 2.2738
37.325 2.3045
37.35 2.3308
37.375 2.3512
37.4 2.3653
37.425 2.3735
37.45 2.3771
37.475 2.3761
37.5 2.3699
37.525 2.3588
37.55 2.3449
37.575 2.33
37.6 2.3175
37.625 2.3057
37.65 2.2964
37.675 2.2914
37.7 2.2924
37.725 2.305
37.75 2.3281
37.775 2.3507
37.8 2.3687
37.825 2.3862
37.85 2.4116
37.875 2.4508
37.9 2.5078
37.925 2.5748
37.95 2.6462
37.975 2.7141
38 2.7726
38.025 2.821
38.05 2.8596
38.075 2.8893
38.1 2.9097
38.125 2.9201
38.15 2.9206
38.175 2.912
38.2 2.895
38.225 2.8703
38.25 2.8413
38.275 2.8117
38.3 2.7883
38.325 2.7736
38.35 2.7637
38.375 2.7587
38.4 2.7611
38.425 2.7722
38.45 2.7911
38.475 2.8145
38.5 2.8445
38.525 2.882
38.55 2.9226
38.575 2.9646
38.6 3.0074
38.625 3.0492
38.65 3.0872
38.675 3.1255
38.7 3.1695
38.725 3.2205
38.75 3.2807
38.775 3.3471
38.8 3.4198
38.825 3.4988
38.85 3.5856
38.875 3.6744
38.9 3.7595
38.925 3.8379
38.95 3.908
38.975 3.9691
39 4.0211
39.025 4.0683
39.05 4.1197
39.075 4.1703
39.1 4.215
39.125 4.2511
39.15 4.2822
39.175 4.3112
39.2 4.3384
39.225 4.3644
39.25 4.3879
39.275 4.4101
39.3 4.4272
39.325 4.4403
39.35 4.4529
39.375 4.4633
39.4 4.4747
39.425 4.4961
39.45 4.5292
39.475 4.5692
39.5 4.6105
39.525 4.649
39.55 4.685
39.575 4.7172
39.6 4.7445
39.625 4.7673
39.65 4.7853
39.675 4.7987
39.7 4.8064
39.725 4.8076
39.75 4.8023
39.775 4.7905
39.8 4.7719
39.825 4.7457
39.85 4.7153
39.875 4.6847
39.9 4.6527
39.925 4.6188
39.95 4.5815
39.975 4.5393
40 4.4928
40.025 4.4508
40.05 4.4216
40.075 4.4107
40.1 4.4194
40.125 4.4417
40.15 4.4651
40.175 4.485
40.2 4.4986
40.225 4.506
40.25 4.5066
40.275 4.5009
40.3 4.4897
40.325 4.4753
40.35 4.4601
40.375 4.443
40.4 4.4232
40.425 4.4016
40.45 4.3774
40.475 4.3504
40.5 4.3211
40.525 4.2862
40.55 4.2447
40.575 4.1963
40.6 4.1446
40.625 4.095
40.65 4.051
40.675 4.026
40.7 4.0189
40.725 4.0217
40.75 4.0299
40.775 4.0421
40.8 4.0551
40.825 4.0649
40.85 4.0692
40.875 4.0755
40.9 4.0864
40.925 4.0994
40.95 4.1167
40.975 4.1435
41 4.1729
41.025 4.1975
41.05 4.2151
41.075 4.2244
41.1 4.2256
41.125 4.2194
41.15 4.212
41.175 4.2079
41.2 4.2061
41.225 4.2082
41.25 4.2107
41.275 4.2112
41.3 4.2098
41.325 4.207
41.35 4.2006
41.375 4.1908
41.4 4.1776
41.425 4.1594
41.45 4.1366
41.475 4.112
41.5 4.0836
41.525 4.0494
41.55 4.0089
41.575 3.9624
41.6 3.9106
41.625 3.8552
41.65 3.7967
41.675 3.7346
41.7 3.6701
41.725 3.6023
41.75 3.5293
41.775 3.4503
41.8 3.3647
41.825 3.2723
41.85 3.1731
41.875 3.0691
41.9 2.9615
41.925 2.8508
41.95 2.7387
41.975 2.6272
42 2.5162
42.025 2.4074
42.05 2.3023
42.075 2.1988
42.1 2.0954
42.125 1.9939
42.15 1.8975
42.175 1.807
42.2 1.7246
42.225 1.649
42.25 1.579
42.275 1.5137
42.3 1.449
42.325 1.3831
42.35 1.3158
42.375 1.2467
42.4 1.1719
42.425 1.0869
42.45 0.9946
42.475 0.8999
42.5 0.8049
42.525 0.7102
42.55 0.6171
42.575 0.5224
42.6 0.4263
42.625 0.3297
42.65 0.2377
42.675 0.1498
42.7 0.065
42.725 -0.0102
42.75 -0.0688
42.775 -0.1123
42.8 -0.1262
42.825 -0.1159
42.85 -0.1017
42.875 -0.085
42.9 -0.069
42.925 -0.0535
42.95 -0.036
42.975 -0.0134
43 0.0124
43.025 0.0375
43.05 0.0573
43.075 0.0732
43.1 0.0835
43.125 0.0891
43.15 0.0909
43.175 0.0885
43.2 0.0871
43.225 0.0878
43.25 0.0902
43.275 0.0916
43.3 0.0892
43.325 0.0824
43.35 0.0729
43.375 0.0647
43.4 0.0652
43.425 0.0764
43.45 0.0971
43.475 0.125
43.5 0.1603
43.525 0.2015
43.55 0.2568
43.575 0.3257
43.6 0.4023
43.625 0.4805
43.65 0.5593
43.675 0.6362
43.7 0.708
43.725 0.7735
43.75 0.8309
43.775 0.883
43.8 0.9303
43.825 0.9722
43.85 1.0068
43.875 1.0333
43.9 1.0531
43.925 1.0733
43.95 1.0994
43.975 1.1257
44 1.1476
44.025 1.1673
44.05 1.1853
44.075 1.2037
44.1 1.2229
44.125 1.2427
44.15 1.2585
44.175 1.2701
44.2 1.2773
44.225 1.2785
44.25 1.2746
44.275 1.2679
44.3 1.2552
44.325 1.245
44.35 1.2388
44.375 1.2333
44.4 1.2292
44.425 1.2269
44.45 1.2225
44.475 1.2136
44.5 1.205
44.525 1.2095
44.55 1.2198
44.575 1.2262
44.6 1.2237
44.625 1.2183
44.65 1.2121
44.675 1.208
44.7 1.2031
44.725 1.1936
44.75 1.1803
44.775 1.1632
44.8 1.1429
44.825 1.1188
44.85 1.0903
44.875 1.0533
44.9 1.0068
44.925 0.9533
44.95 0.899
44.975 0.8454
45 0.7948
45.025 0.7505
45.05 0.7128
45.075 0.6814
45.1 0.6555
45.125 0.6349
45.15 0.6105
45.175 0.5821
45.2 0.556
45.225 0.5286
45.25 0.5011
45.275 0.4751
45.3 0.4584
45.325 0.4555
45.35 0.464
45.375 0.4768
45.4 0.4908
45.425 0.5076
45.45 0.5286
45.475 0.5533
45.5 0.577
45.525 0.5939
45.55 0.5987
45.575 0.5914
45.6 0.5735
45.625 0.5488
45.65 0.5269
45.675 0.5169
45.7 0.5184
45.725 0.53
45.75 0.5507
45.775 0.579
45.8 0.6117
45.825 0.6443
45.85 0.6755
45.875 0.7011
45.9 0.7222
45.925 0.74
45.95 0.7534
45.975 0.7609
46 0.7625
46.025 0.7576
46.05 0.7516
46.075 0.7453
46.1 0.7379
46.125 0.7262
46.15 0.7125
46.175 0.699
46.2 0.6817
46.225 0.6562
46.25 0.6225
46.275 0.5866
46.3 0.5508
46.325 0.5166
46.35 0.4844
46.375 0.4576
46.4 0.4396
46.425 0.4296
46.45 0.4279
46.475 0.4389
46.5 0.4657
46.525 0.5045
46.55 0.5428
46.575 0.5779
46.6 0.6129
46.625 0.647
46.65 0.6857
46.675 0.7262
46.7 0.7641
46.725 0.7946
46.75 0.8147
46.775 0.8289
46.8 0.8436
46.825 0.8629
46.85 0.8819
46.875 0.8948
46.9 0.9022
46.925 0.9087
46.95 0.9172
46.975 0.928
47 0.943
47.025 0.9588
47.05 0.9728
47.075 0.988
47.1 1.0107
47.125 1.0451
47.15 1.0931
47.175 1.1521
47.2 1.2133
47.225 1.2729
47.25 1.334
47.275 1.3937
47.3 1.4448
47.325 1.4845
47.35 1.5126
47.375 1.5296
47.4 1.5347
47.425 1.5298
47.45 1.5178
47.475 1.5005
47.5 1.4797
47.525 1.4595
47.55 1.4405
47.575 1.4169
47.6 1.3891
47.625 1.3556
47.65 1.3176
47.675 1.2755
47.7 1.2292
47.725 1.1802
47.75 1.1406
47.775 1.1224
47.8 1.1205
47.825 1.1225
47.85 1.1195
47.875 1.1118
47.9 1.1058
47.925 1.1036
47.95 1.1079
47.975 1.1245
48 1.1654
48.025 1.2242
48.05 1.287
48.075 1.3437
48.1 1.393
48.125 1.4349
48.15 1.4685
48.175 1.4941
48.2 1.5106
48.225 1.52
48.25 1.5276
48.275 1.5346
48.3 1.5415
48.325 1.5496
48.35 1.5528
48.375 1.5485
48.4 1.5354
48.425 1.5146
48.45 1.4874
48.475 1.4578
48.5 1.4281
48.525 1.3986
48.55 1.3734
48.575 1.3464
48.6 1.3204
48.625 1.2987
48.65 1.2768
48.675 1.2515
48.7 1.2254
48.725 1.2033
48.75 1.1861
48.775 1.1764
48.8 1.1772
48.825 1.194
48.85 1.2281
48.875 1.2742
48.9 1.3263
48.925 1.3823
48.95 1.4384
48.975 1.4898
49 1.5316
49.025 1.5647
49.05 1.5897
49.075 1.6093
49.1 1.6277
49.125 1.6465
49.15 1.6638
49.175 1.6796
49.2 1.6956
49.225 1.7084
49.25 1.7164
49.275 1.7231
49.3 1.7308
49.325 1.7368
49.35 1.742
49.375 1.7424
49.4 1.7346
49.425 1.7207
49.45 1.7037
49.475 1.6839
49.5 1.661
49.525 1.6351
49.55 1.6063
49.575 1.5753
49.6 1.5423
49.625 1.5074
49.65 1.4759
49.675 1.4512
49.7 1.4279
49.725 1.4024
49.75 1.3773
49.775 1.3531
49.8 1.3342
49.825 1.3173
49.85 1.2981
49.875 1.2791
49.9 1.2609
49.925 1.2438
49.95 1.2246
49.975 1.2143
50 1.2168
50.025 1.2297
50.05 1.2513
50.075 1.2751
50.1 1.3005
50.125 1.333
50.15 1.3774
50.175 1.4322
50.2 1.4941
50.225 1.5603
50.25 1.6267
50.275 1.6918
50.3 1.7567
50.325 1.8208
50.35 1.8851
50.375 1.9501
50.4 2.0121
50.425 2.0681
50.45 2.1171
50.475 2.1566
50.5 2.1856
50.525 2.2031
50.55 2.2097
50.575 2.2085
50.6 2.2036
50.625 2.1952
50.65 2.1804
50.675 2.1592
50.7 2.1333
50.725 2.1102
50.75 2.0976
50.775 2.0926
50.8 2.0921
50.825 2.0897
50.85 2.0819
50.875 2.0664
50.9 2.0431
50.925 2.0138
50.95 1.9828
50.975 1.9657
51 1.9734
51.025 2.0014
51.05 2.039
51.075 2.0773
51.1 2.1151
51.125 2.1599
51.15 2.2195
51.175 2.2863
51.2 2.3554
51.225 2.4234
51.25 2.486
51.275 2.5412
51.3 2.5895
51.325 2.6316
51.35 2.6669
51.375 2.6961
51.4 2.7208
51.425 2.7414
51.45 2.7573
51.475 2.7687
51.5 2.7742
51.525 2.7737
51.55 2.7695
51.575 2.7614
51.6 2.7479
51.625 2.7289
51.65 2.7054
51.675 2.6809
51.7 2.6581
51.725 2.64
51.75 2.6283
51.775 2.619
51.8 2.6056
51.825 2.5854
51.85 2.5575
51.875 2.5219
51.9 2.4779
51.925 2.426
51.95 2.3665
51.975 2.3005
52 2.2277
52.025 2.1512
52.05 2.0789
52.075 2.0135
52.1 1.9545
52.125 1.8978
52.15 1.8422
52.175 1.7887
52.2 1.7397
52.225 1.706
52.25 1.6937
52.275 1.6855
52.3 1.6729
52.325 1.6552
52.35 1.6333
52.375 1.611
52.4 1.5917
52.425 1.5799
52.45 1.5781
52.475 1.5845
52.5 1.5974
52.525 1.6229
52.55 1.658
52.575 1.6934
52.6 1.7249
52.625 1.7525
52.65 1.7745
52.675 1.7897
52.7 1.8014
52.725 1.8112
52.75 1.8261
52.775 1.8549
52.8 1.8951
52.825 1.94
52.85 1.9858
52.875 2.0282
52.9 2.0617
52.925 2.0865
52.95 2.1042
52.975 2.1145
53 2.1171
53.025 2.111
53.05 2.0936
53.075 2.0647
53.1 2.0246
53.125 1.9764
53.15 1.9218
53.175 1.8651
53.2 1.8119
53.225 1.7587
53.25 1.7065
53.275 1.6572
53.3 1.6135
53.325 1.5767
53.35 1.5452
53.375 1.5164
53.4 1.4909
53.425 1.4669
53.45 1.4423
53.475 1.417
53.5 1.3927
53.525 1.3719
53.55 1.352
53.575 1.3312
53.6 1.3108
53.625 1.2897
53.65 1.2678
53.675 1.2445
53.7 1.2195
53.725 1.1935
53.75 1.1689
53.775 1.1419
53.8 1.1144
53.825 1.0984
53.85 1.0947
53.875 1.1015
53.9 1.1207
53.925 1.145
53.95 1.1664
53.975 1.1816
54 1.1881
54.025 1.1863
54.05 1.1732
54.075 1.1515
54.1 1.1234
54.125 1.0877
54.15 1.0436
54.175 0.9905
54.2 0.9286
54.225 0.8598
54.25 0.7843
54.275 0.7037
54.3 0.6212
54.325 0.5375
54.35 0.4565
54.375 0.387
54.4 0.3349
54.425 0.293
54.45 0.2558
54.475 0.2265
54.5 0.2151
54.525 0.2162
54.55 0.2229
54.575 0.2347
54.6 0.2579
54.625 0.2966
54.65 0.347
54.675 0.4045
54.7 0.4602
54.725 0.5119
54.75 0.5621
54.775 0.6099
54.8 0.6569
54.825 0.6996
54.85 0.733
54.875 0.7589
54.9 0.7802
54.925 0.8004
54.95 0.8253
54.975 0.8584
55 0.89
55.025 0.9167
55.05 0.9429
55.075 0.9666
55.1 0.9868
55.125 1.0059
55.15 1.0233
55.175 1.0357
55.2 1.0429
55.225 1.0464
55.25 1.0444
55.275 1.037
55.3 1.0296
55.325 1.0282
55.35 1.0327
55.375 1.038
55.4 1.0442
55.425 1.0539
55.45 1.0648
55.475 1.0743
55.5 1.0817
55.525 1.0904
55.55 1.1037
55.575 1.1191
55.6 1.135
55.625 1.1467
55.65 1.1548
55.675 1.161
55.7 1.1621
55.725 1.1583
55.75 1.1515
55.775 1.1416
55.8 1.1256
55.825 1.1022
55.85 1.0682
55.875 1.0247
55.9 0.9743
55.925 0.918
55.95 0.8605
55.975 0.8077
56 0.7614
56.025 0.7283
56.05 0.7093
56.075 0.7063
56.1 0.7352
56.125 0.8124
56.15 0.9197
56.175 1.0239
56.2 1.1151
56.225 1.193
56.25 1.2597
56.275 1.3173
56.3 1.3677
56.325 1.415
56.35 1.4593
56.375 1.4975
56.4 1.5267
56.425 1.5459
56.45 1.5542
56.475 1.5526
56.5 1.5428
56.525 1.5277
56.55 1.5095
56.575 1.4953
56.6 1.4856
56.625 1.4804
56.65 1.48
56.675 1.4804
56.7 1.48
56.725 1.4773
56.75 1.4739
56.775 1.4673
56.8 1.4562
56.825 1.4415
56.85 1.4223
56.875 1.4033
56.9 1.3864
56.925 1.3705
56.95 1.3537
56.975 1.3332
57 1.3054
57.025 1.268
57.05 1.2206
57.075 1.1688
57.1 1.1151
57.125 1.071
57.15 1.0407
57.175 1.0258
57.2 1.0246
57.225 1.0364
57.25 1.0531
57.275 1.0718
57.3 1.0864
57.325 1.0967
57.35 1.1051
57.375 1.1124
57.4 1.1199
57.425 1.1269
57.45 1.1333
57.475 1.1419
57.5 1.1563
57.525 1.1825
57.55 1.2183
57.575 1.2575
57.6 1.2967
57.625 1.3369
57.65 1.3744
57.675 1.4068
57.7 1.4332
57.725 1.4514
57.75 1.4622
57.775 1.4652
57.8 1.4607
57.825 1.4527
57.85 1.4437
57.875 1.433
57.9 1.4218
57.925 1.4081
57.95 1.3888
57.975 1.3629
58 1.3286
58.025 1.2834
58.05 1.229
58.075 1.1664
58.1 1.096
58.125 1.0222
58.15 0.9446
58.175 0.8624
58.2 0.7737
58.225 0.6792
58.25 0.581
58.275 0.4826
58.3 0.3896
58.325 0.3005
58.35 0.2188
58.375 0.151
58.4 0.1027
58.425 0.0708
58.45 0.048
58.475 0.035
58.5 0.0326
58.525 0.0478
58.55 0.0828
58.575 0.1321
58.6 0.1846
58.625 0.234
58.65 0.2762
58.675 0.309
58.7 0.3337
58.725 0.3529
58.75 0.3704
58.775 0.3875
58.8 0.4062
58.825 0.432
58.85 0.4591
58.875 0.4837
58.9 0.5059
58.925 0.5276
58.95 0.5508
58.975 0.5741
59 0.5979
59.025 0.6189
59.05 0.6345
59.075 0.6384
59.1 0.6306
59.125 0.6132
59.15 0.5849
59.175 0.5454
59.2 0.4971
59.225 0.4398
59.25 0.3771
59.275 0.3113
59.3 0.2443
59.325 0.181
59.35 0.1207
59.375 0.06
59.4 0.0079
59.425 -0.0246
59.45 -0.0366
59.475 -0.0346
59.5 -0.0219
59.525 0.0029
59.55 0.0351
59.575 0.0659
59.6 0.0902
59.625 0.1055
59.65 0.1104
59.675 0.1048
59.7 0.0921
59.725 0.074
59.75 0.0489
59.775 0.0183
59.8 -0.0178
59.825 -0.0618
59.85 -0.1097
59.875 -0.1539
59.9 -0.1904
59.925 -0.2221
59.95 -0.2522
59.975 -0.2844
60 -0.3166
60.025 -0.3456
60.05 -0.369
60.075 -0.3865
60.1 -0.4003
60.125 -0.4182
60.15 -0.4368
60.175 -0.4506
60.2 -0.4515
60.225 -0.4336
60.25 -0.4092
60.275 -0.387
60.3 -0.3716
60.325 -0.3614
60.35 -0.3519
60.375 -0.3305
60.4 -0.2833
60.425 -0.2206
60.45 -0.1604
60.475 -0.1142
60.5 -0.0874
60.525 -0.0756
60.55 -0.0767
60.575 -0.0891
60.6 -0.1069
60.625 -0.1217
60.65 -0.1298
60.675 -0.1302
60.7 -0.1248
60.725 -0.1158
60.75 -0.1053
60.775 -0.0968
60.8 -0.0929
60.825 -0.0967
60.85 -0.1079
60.875 -0.1264
60.9 -0.1503
60.925 -0.1748
60.95 -0.1947
60.975 -0.2061
61 -0.2092
61.025 -0.2108
61.05 -0.2153
61.075 -0.2194
61.1 -0.2151
61.125 -0.2043
61.15 -0.1934
61.175 -0.1856
61.2 -0.1668
61.225 -0.1252
61.25 -0.0712
61.275 -0.0162
61.3 0.0352
61.325 0.0835
61.35 0.1325
61.375 0.1783
61.4 0.2187
61.425 0.2598
61.45 0.3021
61.475 0.3447
61.5 0.3894
61.525 0.434
61.55 0.4775
61.575 0.5182
61.6 0.5563
61.625 0.5932
61.65 0.6341
61.675 0.6803
61.7 0.7302
61.725 0.7765
61.75 0.8218
61.775 0.8697
61.8 0.9229
61.825 0.979
61.85 1.0414
61.875 1.1095
61.9 1.1794
61.925 1.2445
61.95 1.3023
61.975 1.3538
62 1.3993
62.025 1.44
62.05 1.4742
62.075 1.5089
62.1 1.5601
62.125 1.6244
62.15 1.6867
62.175 1.7404
62.2 1.7874
62.225 1.8276
62.25 1.8613
62.275 1.8901
62.3 1.9115
62.325 1.9228
62.35 1.9269
62.375 1.926
62.4 1.9186
62.425 1.9026
62.45 1.8788
62.475 1.8489
62.5 1.8125
62.525 1.7702
62.55 1.7212
62.575 1.6662
62.6 1.6079
62.625 1.5518
62.65 1.5077
62.675 1.4753
62.7 1.4502
62.725 1.4262
62.75 1.3994
62.775 1.3668
62.8 1.3249
62.825 1.2748
62.85 1.2162
62.875 1.148
62.9 1.0792
62.925 1.0193
62.95 0.9801
62.975 0.9606
63 0.945
63.025 0.9288
63.05 0.91
63.075 0.887
63.1 0.8576
63.125 0.8222
63.15 0.7803
63.175 0.7266
63.2 0.6608
63.225 0.5854
63.25 0.5074
63.275 0.4293
63.3 0.352
63.325 0.2788
63.35 0.2095
63.375 0.1492
63.4 0.1043
63.425 0.0772
63.45 0.0647
63.475 0.0636
63.5 0.0675
63.525 0.0721
63.55 0.074
63.575 0.071
63.6 0.0647
63.625 0.0581
63.65 0.0595
63.675 0.0728
63.7 0.0842
63.725 0.0847
63.75 0.0722
63.775 0.0502
63.8 0.0231
63.825 -0.0043
63.85 -0.0243
63.875 -0.0343
63.9 -0.031
63.925 -0.0196
63.95 -0.0044
63.975 0.0141
64 0.0326
64.025 0.041
64.05 0.0394
64.075 0.032
64.1 0.0323
64.125 0.0475
64.15 0.0701
64.175 0.0909
64.2 0.1097
64.225 0.1255
64.25 0.1366
64.275 0.1398
64.3 0.1388
64.325 0.1345
64.35 0.1277
64.375 0.1306
64.4 0.1509
64.425 0.1778
64.45 0.2014
64.475 0.2184
64.5 0.2235
64.525 0.2168
64.55 0.2004
64.575 0.1732
64.6 0.1354
64.625 0.0893
64.65 0.0373
64.675 -0.0173
64.7 -0.0728
64.725 -0.1255
64.75 -0.1778
64.775 -0.2302
64.8 -0.2791
64.825 -0.3205
64.85 -0.3503
64.875 -0.373
64.9 -0.3953
64.925 -0.4228
64.95 -0.447
64.975 -0.4602
65 -0.4584
65.025 -0.4477
65.05 -0.4282
65.075 -0.3996
65.1 -0.3681
65.125 -0.3386
65.15 -0.3106
65.175 -0.2838
65.2 -0.2651
65.225 -0.2542
65.25 -0.2514
65.275 -0.2561
65.3 -0.2684
65.325 -0.2867
65.35 -0.3111
65.375 -0.3411
65.4 -0.3759
65.425 -0.4144
65.45 -0.4548
65.475 -0.4986
65.5 -0.5468
65.525 -0.5977
65.55 -0.6522
65.575 -0.7057
65.6 -0.7478
65.625 -0.7758
65.65 -0.7882
65.675 -0.7862
65.7 -0.7763
65.725 -0.7644
65.75 -0.7547
65.775 -0.75
65.8 -0.7474
65.825 -0.7423
65.85 -0.7351
65.875 -0.7267
65.9 -0.7148
65.925 -0.6991
65.95 -0.6808
65.975 -0.6586
66 -0.6363
66.025 -0.6146
66.05 -0.5933
66.075 -0.5731
66.1 -0.5538
66.125 -0.5363
66.15 -0.5194
66.175 -0.503
66.2 -0.4879
66.225 -0.4737
66.25 -0.4589
66.275 -0.4414
66.3 -0.4216
66.325 -0.3932
66.35 -0.3555
66.375 -0.3111
66.4 -0.2613
66.425 -0.2094
66.45 -0.1602
66.475 -0.1156
66.5 -0.0753
66.525 -0.0388
66.55 -0.0047
66.575 0.0293
66.6 0.0674
66.625 0.1068
66.65 0.1462
66.675 0.1803
66.7 0.2096
66.725 0.2311
66.75 0.2434
66.775 0.2482
66.8 0.2448
66.825 0.2323
66.85 0.2124
66.875 0.1872
66.9 0.1555
66.925 0.1169
66.95 0.072
66.975 0.0231
67 -0.0259
67.025 -0.0727
67.05 -0.1144
67.075 -0.1475
67.1 -0.1726
67.125 -0.1866
67.15 -0.1932
67.175 -0.1971
67.2 -0.1999
67.225 -0.2045
67.25 -0.2112
67.275 -0.2127
67.3 -0.204
67.325 -0.1888
67.35 -0.1747
67.375 -0.1616
67.4 -0.1483
67.425 -0.133
67.45 -0.114
67.475 -0.0969
67.5 -0.0837
67.525 -0.0732
67.55 -0.0656
67.575 -0.0627
67.6 -0.0598
67.625 -0.0523
67.65 -0.0366
67.675 -0.0118
67.7 0.0168
67.725 0.0437
67.75 0.0698
67.775 0.1007
67.8 0.14
67.825 0.1819
67.85 0.2229
67.875 0.2632
67.9 0.3029
67.925 0.3423
67.95 0.3806
67.975 0.4179
68 0.457
68.025 0.4975
68.05 0.5358
68.075 0.5695
68.1 0.599
68.125 0.626
68.15 0.6504
68.175 0.674
68.2 0.6959
68.225 0.714
68.25 0.7267
68.275 0.729
68.3 0.7203
68.325 0.7006
68.35 0.6706
68.375 0.6318
68.4 0.5884
68.425 0.542
68.45 0.4959
68.475 0.4598
68.5 0.4289
68.525 0.3967
68.55 0.3612
68.575 0.3243
68.6 0.2854
68.625 0.2425
68.65 0.1968
68.675 0.1472
68.7 0.0935
68.725 0.0378
68.75 -0.0168
68.775 -0.0623
68.8 -0.0967
68.825 -0.1265
68.85 -0.1575
68.875 -0.1945
68.9 -0.2366
68.925 -0.279
68.95 -0.3216
68.975 -0.3662
69 -0.4128
69.025 -0.4624
69.05 -0.5078
69.075 -0.5406
69.1 -0.5672
69.125 -0.5895
69.15 -0.6074
69.175 -0.6224
69.2 -0.6376
69.225 -0.6564
69.25 -0.6786
69.275 -0.7007
69.3 -0.7148
69.325 -0.717
69.35 -0.7067
69.375 -0.6988
69.4 -0.6996
69.425 -0.7136
69.45 -0.7399
69.475 -0.7732
69.5 -0.804
69.525 -0.8294
69.55 -0.851
69.575 -0.8758
69.6 -0.9055
69.625 -0.9423
69.65 -0.9829
69.675 -1.0279
69.7 -1.0749
69.725 -1.126
69.75 -1.1787
69.775 -1.2286
69.8 -1.272
69.825 -1.3116
69.85 -1.3533
69.875 -1.3994
69.9 -1.447
69.925 -1.4955
69.95 -1.5411
69.975 -1.5837
70 -1.6302
70.025 -1.6861
70.05 -1.7431
70.075 -1.7813
70.1 -1.7907
70.125 -1.7748
70.15 -1.7444
70.175 -1.7123
70.2 -1.6851
70.225 -1.6682
70.25 -1.6662
70.275 -1.6803
70.3 -1.7083
70.325 -1.742
70.35 -1.7746
70.375 -1.8046
70.4 -1.8347
70.425 -1.8617
70.45 -1.8884
70.475 -1.909
70.5 -1.9122
70.525 -1.9008
70.55 -1.8821
70.575 -1.8686
70.6 -1.868
70.625 -1.8719
70.65 -1.8745
70.675 -1.8779
70.7 -1.8833
70.725 -1.8878
70.75 -1.8932
70.775 -1.8996
70.8 -1.9074
70.825 -1.9179
70.85 -1.934
70.875 -1.956
70.9 -1.9763
70.925 -1.9843
70.95 -1.9818
70.975 -1.9764
71 -1.9753
71.025 -1.9823
71.05 -1.9956
71.075 -2.0125
71.1 -2.0323
71.125 -2.0509
71.15 -2.071
71.175 -2.0907
71.2 -2.1081
71.225 -2.1201
71.25 -2.1273
71.275 -2.1346
71.3 -2.14
71.325 -2.1433
71.35 -2.1433
71.375 -2.1417
71.4 -2.1352
71.425 -2.123
71.45 -2.1002
71.475 -2.0617
71.5 -2.0066
71.525 -1.9422
71.55 -1.8724
71.575 -1.7998
71.6 -1.7234
71.625 -1.6427
71.65 -1.5603
71.675 -1.4809
71.7 -1.4036
71.725 -1.3281
71.75 -1.2587
71.775 -1.1932
71.8 -1.1305
71.825 -1.0685
71.85 -1.0039
71.875 -0.9398
71.9 -0.8793
71.925 -0.8195
71.95 -0.7569
71.975 -0.6923
72 -0.6298
72.025 -0.5738
72.05 -0.5307
72.075 -0.5004
72.1 -0.4829
72.125 -0.4666
72.15 -0.4473
72.175 -0.4308
72.2 -0.4197
72.225 -0.418
72.25 -0.4232
72.275 -0.431
72.3 -0.4329
72.325 -0.4192
72.35 -0.3937
72.375 -0.3638
72.4 -0.3331
72.425 -0.301
72.45 -0.2628
72.475 -0.2244
72.5 -0.1957
72.525 -0.1773
72.55 -0.1664
72.575 -0.1579
72.6 -0.1431
72.625 -0.1202
72.65 -0.0955
72.675 -0.0762
72.7 -0.0636
72.725 -0.0603
72.75 -0.0647
72.775 -0.0742
72.8 -0.0891
72.825 -0.1051
72.85 -0.1243
72.875 -0.1451
72.9 -0.1651
72.925 -0.1775
72.95 -0.1811
72.975 -0.1779
73 -0.1741
73.025 -0.1713
73.05 -0.1701
73.075 -0.1697
73.1 -0.1709
73.125 -0.1748
73.15 -0.1828
73.175 -0.1956
73.2 -0.2128
73.225 -0.2316
73.25 -0.2489
73.275 -0.2665
73.3 -0.2835
73.325 -0.2978
73.35 -0.3112
73.375 -0.3242
73.4 -0.3369
73.425 -0.3501
73.45 -0.3651
73.475 -0.379
73.5 -0.3914
73.525 -0.4013
73.55 -0.4066
73.575 -0.3981
73.6 -0.3672
73.625 -0.3147
73.65 -0.2487
73.675 -0.1792
73.7 -0.1073
73.725 -0.0331
73.75 0.038
73.775 0.1021
73.8 0.158
73.825 0.2053
73.85 0.247
73.875 0.2882
73.9 0.3355
73.925 0.3856
73.95 0.4322
73.975 0.4688
74 0.4928
74.025 0.5051
74.05 0.507
74.075 0.4968
74.1 0.4759
74.125 0.4535
74.15 0.4371
74.175 0.4178
74.2 0.3865
74.225 0.3428
74.25 0.2907
74.275 0.2377
74.3 0.1913
74.325 0.1565
74.35 0.1361
74.375 0.1202
74.4 0.0987
74.425 0.0693
74.45 0.036
74.475 0.015
74.5 0.0242
74.525 0.0652
74.55 0.1248
74.575 0.1904
74.6 0.2553
74.625 0.3174
74.65 0.378
74.675 0.4428
74.7 0.5231
74.725 0.6114
74.75 0.6972
74.775 0.7754
74.8 0.8442
74.825 0.9023
74.85 0.9493
74.875 0.9867
74.9 1.0149
74.925 1.0356
74.95 1.0535
74.975 1.0678
75 1.0763
75.025 1.0832
75.05 1.0948
75.075 1.1208
75.1 1.161
75.125 1.2043
75.15 1.2441
75.175 1.2777
75.2 1.3041
75.225 1.3244
75.25 1.3395
75.275 1.3527
75.3 1.3675
75.325 1.3883
75.35 1.4114
75.375 1.4392
75.4 1.4765
75.425 1.522
75.45 1.5677
75.475 1.6069
75.5 1.6382
75.525 1.6614
75.55 1.679
75.575 1.691
75.6 1.6969
75.625 1.6991
75.65 1.6995
75.675 1.7006
75.7 1.7024
75.725 1.7023
75.75 1.6975
75.775 1.687
75.8 1.6706
75.825 1.6483
75.85 1.6201
75.875 1.5862
75.9 1.5469
75.925 1.5021
75.95 1.454
75.975 1.4076
76 1.3707
76.025 1.3534
76.05 1.3471
76.075 1.3418
76.1 1.3322
76.125 1.3179
76.15 1.3017
76.175 1.2918
76.2 1.292
76.225 1.2976
76.25 1.3012
76.275 1.3042
76.3 1.309
76.325 1.3135
76.35 1.3175
76.375 1.3196
76.4 1.3156
76.425 1.3045
76.45 1.2887
76.475 1.2747
76.5 1.2682
76.525 1.2615
76.55 1.2501
76.575 1.2329
76.6 1.2099
76.625 1.1793
76.65 1.1432
76.675 1.1091
76.7 1.091
76.725 1.1017
76.75 1.1377
76.775 1.1833
76.8 1.227
76.825 1.2656
76.85 1.2996
76.875 1.3318
76.9 1.3696
76.925 1.4171
76.95 1.466
76.975 1.5102
77 1.549
77.025 1.5804
77.05 1.6047
77.075 1.6233
77.1 1.6414
77.125 1.6706
77.15 1.7089
77.175 1.7481
77.2 1.7802
77.225 1.8035
77.25 1.8187
77.275 1.8261
77.3 1.8247
77.325 1.8143
77.35 1.797
77.375 1.774
77.4 1.7453
77.425 1.7118
77.45 1.6761
77.475 1.6408
77.5 1.6066
77.525 1.5737
77.55 1.5402
77.575 1.5031
77.6 1.4632
77.625 1.4199
77.65 1.3734
77.675 1.3254
77.7 1.281
77.725 1.2411
77.75 1.2
77.775 1.1568
77.8 1.1143
77.825 1.0857
77.85 1.0894
77.875 1.128
77.9 1.1952
77.925 1.2764
77.95 1.3642
77.975 1.4538
78 1.5428
78.025 1.6285
78.05 1.7128
78.075 1.7974
78.1 1.8787
78.125 1.9549
78.15 2.0269
78.175 2.0939
78.2 2.1587
78.225 2.2244
78.25 2.2942
78.275 2.3753
78.3 2.4718
78.325 2.5695
78.35 2.661
78.375 2.7457
78.4 2.8249
78.425 2.8999
78.45 2.9715
78.475 3.0401
78.5 3.1066
78.525 3.1718
78.55 3.2379
78.575 3.3057
78.6 3.3749
78.625 3.4438
78.65 3.5115
78.675 3.5759
78.7 3.6356
78.725 3.6911
78.75 3.7438
78.775 3.7942
78.8 3.8434
78.825 3.8902
78.85 3.9341
78.875 3.9746
78.9 4.0116
78.925 4.0441
78.95 4.0708
78.975 4.0906
79 4.1047
79.025 4.1133
79.05 4.1158
79.075 4.1124
79.1 4.1029
79.125 4.0905
79.15 4.0836
79.175 4.0837
79.2 4.087
79.225 4.0886
79.25 4.0868
79.275 4.0814
79.3 4.0728
79.325 4.0614
79.35 4.0472
79.375 4.0301
79.4 4.0098
79.425 3.9855
79.45 3.9571
79.475 3.9246
79.5 3.8873
79.525 3.8455
79.55 3.7982
79.575 3.7455
79.6 3.6883
79.625 3.6267
79.65 3.5605
79.675 3.4909
79.7 3.4221
79.725 3.3546
79.75 3.2863
79.775 3.2177
79.8 3.1479
79.825 3.0756
79.85 2.9987
79.875 2.9152
79.9 2.8248
79.925 2.731
79.95 2.6501
79.975 2.5845
80 2.5333
80.025 2.5089
80.05 2.5101
80.075 2.5236
80.1 2.5414
80.125 2.5564
80.15 2.5651
80.175 2.5675
80.2 2.5651
80.225 2.5569
80.25 2.5437
80.275 2.5266
80.3 2.5044
80.325 2.4783
80.35 2.4494
80.375 2.4193
80.4 2.3911
80.425 2.3673
80.45 2.3467
80.475 2.3293
80.5 2.3108
80.525 2.2879
80.55 2.2592
80.575 2.2274
80.6 2.1921
80.625 2.1548
80.65 2.1189
80.675 2.0877
80.7 2.0691
80.725 2.0703
80.75 2.0893
80.775 2.117
80.8 2.1431
80.825 2.1638
80.85 2.1776
80.875 2.1836
80.9 2.1859
80.925 2.1901
80.95 2.2034
80.975 2.2364
81 2.2911
81.025 2.3557
81.05 2.4201
81.075 2.4826
81.1 2.5429
81.125 2.6007
81.15 2.6536
81.175 2.7005
81.2 2.7409
81.225 2.7751
81.25 2.8031
81.275 2.8234
81.3 2.8369
81.325 2.8435
81.35 2.8428
81.375 2.8349
81.4 2.8207
81.425 2.7993
81.45 2.7702
81.475 2.7329
81.5 2.6876
81.525 2.6364
81.55 2.5811
81.575 2.5232
81.6 2.4644
81.625 2.4118
81.65 2.3725
81.675 2.3467
81.7 2.3354
81.725 2.3451
81.75 2.3664
81.775 2.3895
81.8 2.407
81.825 2.4143
81.85 2.4121
81.875 2.4022
81.9 2.3878
81.925 2.3723
81.95 2.359
81.975 2.3501
82 2.3445
82.025 2.3391
82.05 2.3311
82.075 2.3226
82.1 2.3167
82.125 2.3169
82.15 2.3233
82.175 2.3307
82.2 2.3384
82.225 2.3497
82.25 2.3616
82.275 2.3717
82.3 2.3826
82.325 2.3988
82.35 2.4271
82.375 2.4664
82.4 2.5128
82.425 2.5602
82.45 2.6056
82.475 2.6469
82.5 2.6831
82.525 2.7143
82.55 2.7396
82.575 2.7589
82.6 2.7719
82.625 2.779
82.65 2.7806
82.675 2.78
82.7 2.7794
82.725 2.782
82.75 2.7873
82.775 2.7918
82.8 2.7977
82.825 2.814
82.85 2.8479
82.875 2.9024
82.9 2.9663
82.925 3.0332
82.95 3.0989
82.975 3.1609
83 3.2209
83.025 3.278
83.05 3.3304
83.075 3.3779
83.1 3.4208
83.125 3.4591
83.15 3.493
83.175 3.5229
83.2 3.5486
83.225 3.5695
83.25 3.5862
83.275 3.5984
83.3 3.606
83.325 3.6086
83.35 3.606
83.375 3.5983
83.4 3.5861
83.425 3.5704
83.45 3.551
83.475 3.5292
83.5 3.5074
83.525 3.4852
83.55 3.461
83.575 3.4341
83.6 3.403
83.625 3.3667
83.65 3.3271
83.675 3.2867
83.7 3.247
83.725 3.2073
83.75 3.1652
83.775 3.1179
83.8 3.0664
83.825 3.0123
83.85 2.9576
83.875 2.9025
83.9 2.847
83.925 2.7908
83.95 2.7374
83.975 2.6945
84 2.6653
84.025 2.6408
84.05 2.6177
84.075 2.5916
84.1 2.5575
84.125 2.5195
84.15 2.4834
84.175 2.4524
84.2 2.4252
84.225 2.3998
84.25 2.3764
84.275 2.3534
84.3 2.3288
84.325 2.3026
84.35 2.2727
84.375 2.2383
84.4 2.2013
84.425 2.1611
84.45 2.1178
84.475 2.0692
84.5 2.0147
84.525 1.9553
84.55 1.8917
84.575 1.8223
84.6 1.7465
84.625 1.6646
84.65 1.5786
84.675 1.491
84.7 1.4027
84.725 1.314
84.75 1.2275
84.775 1.1525
84.8 1.1076
84.825 1.0909
84.85 1.0938
84.875 1.1058
84.9 1.1225
84.925 1.1429
84.95 1.163
84.975 1.1847
85 1.2065
85.025 1.2233
85.05 1.2328
85.075 1.2342
85.1 1.2295
85.125 1.2198
85.15 1.2055
85.175 1.1865
85.2 1.1678
85.225 1.1515
85.25 1.1388
85.275 1.1306
85.3 1.1295
85.325 1.1378
85.35 1.1523
85.375 1.1676
85.4 1.1822
85.425 1.1989
85.45 1.2205
85.475 1.2473
85.5 1.2762
85.525 1.3032
85.55 1.3276
85.575 1.3498
85.6 1.371
85.625 1.3904
85.65 1.4089
85.675 1.4265
85.7 1.4421
85.725 1.4548
85.75 1.4649
85.775 1.4684
85.8 1.4661
85.825 1.4599
85.85 1.4524
85.875 1.4477
85.9 1.4477
85.925 1.4535
85.95 1.4671
85.975 1.4865
86 1.5055
86.025 1.525
86.05 1.5457
86.075 1.566
86.1 1.5829
86.125 1.5963
86.15 1.606
86.175 1.6131
86.2 1.615
86.225 1.612
86.25 1.6052
86.275 1.5855
86.3 1.556
86.325 1.5239
86.35 1.4923
86.375 1.4613
86.4 1.4314
86.425 1.3998
86.45 1.3643
86.475 1.3244
86.5 1.2794
86.525 1.2337
86.55 1.1881
86.575 1.1399
86.6 1.0904
86.625 1.0392
86.65 0.9827
86.675 0.9179
86.7 0.8505
86.725 0.7858
86.75 0.7261
86.775 0.67
86.8 0.6164
86.825 0.5694
86.85 0.5298
86.875 0.4981
86.9 0.4734
86.925 0.4539
86.95 0.4327
86.975 0.408
87 0.386
87.025 0.3663
87.05 0.3511
87.075 0.3439
87.1 0.34
87.125 0.3405
87.15 0.3479
87.175 0.3638
87.2 0.3896
87.225 0.4252
87.25 0.4622
87.275 0.4968
87.3 0.5306
87.325 0.5625
87.35 0.5936
87.375 0.623
87.4 0.6526
87.425 0.6847
87.45 0.7208
87.475 0.7644
87.5 0.8069
87.525 0.8446
87.55 0.8734
87.575 0.8981
87.6 0.9291
87.625 0.9651
87.65 1.0042
87.675 1.0417
87.7 1.0739
87.725 1.1022
87.75 1.1294
87.775 1.1555
87.8 1.1824
87.825 1.2098
87.85 1.2397
87.875 1.2729
87.9 1.3052
87.925 1.3352
87.95 1.3606
87.975 1.3805
88 1.3944
88.025 1.4022
88.05 1.4024
88.075 1.3972
88.1 1.3878
88.125 1.3771
88.15 1.3678
88.175 1.3592
88.2 1.3476
88.225 1.3328
88.25 1.3174
88.275 1.3061
88.3 1.3032
88.325 1.3113
88.35 1.3252
88.375 1.3424
88.4 1.3614
88.425 1.3828
88.45 1.4094
88.475 1.4384
88.5 1.4693
88.525 1.501
88.55 1.5292
88.575 1.553
88.6 1.5716
88.625 1.5818
88.65 1.5836
88.675 1.5765
88.7 1.5605
88.725 1.5348
88.75 1.5079
88.775 1.4841
88.8 1.4614
88.825 1.4428
88.85 1.4242
88.875 1.4035
88.9 1.3813
88.925 1.3587
88.95 1.3381
88.975 1.3152
89 1.2867
89.025 1.2531
89.05 1.2172
89.075 1.1866
89.1 1.1603
89.125 1.1289
89.15 1.0841
89.175 1.0258
89.2 0.9592
89.225 0.8908
89.25 0.8243
89.275 0.7561
89.3 0.6797
89.325 0.5879
89.35 0.4871
89.375 0.3823
89.4 0.2773
89.425 0.1748
89.45 0.0738
89.475 -0.02
89.5 -0.0987
89.525 -0.1501
89.55 -0.1846
89.575 -0.2148
89.6 -0.2494
89.625 -0.2852
89.65 -0.3132
89.675 -0.3375
89.7 -0.3618
89.725 -0.3845
89.75 -0.4088
89.775 -0.4268
89.8 -0.4409
89.825 -0.454
89.85 -0.4678
89.875 -0.4815
89.9 -0.493
89.925 -0.5011
89.95 -0.5042
89.975 -0.5027
90 -0.4982
90.025 -0.4933
90.05 -0.486
90.075 -0.4741
90.1 -0.4538
90.125 -0.4339
90.15 -0.4179
90.175 -0.4064
90.2 -0.3994
90.225 -0.3902
90.25 -0.3718
90.275 -0.3393
90.3 -0.2966
90.325 -0.2538
90.35 -0.2147
90.375 -0.1706
90.4 -0.1301
90.425 -0.0934
90.45 -0.0592
90.475 -0.0267
90.5 0.003
90.525 0.0307
90.55 0.0528
90.575 0.0661
90.6 0.0724
90.625 0.0702
90.65 0.0599
90.675 0.0445
90.7 0.0228
90.725 -0.0046
90.75 -0.0303
90.775 -0.0368
90.8 -0.0129
90.825 0.0296
90.85 0.0825
90.875 0.1404
90.9 0.1977
90.925 0.2566
90.95 0.3159
90.975 0.3744
91 0.4301
91.025 0.4804
91.05 0.5208
91.075 0.5525
91.1 0.575
91.125 0.5921
91.15 0.6086
91.175 0.6303
91.2 0.6688
91.225 0.7189
91.25 0.7741
91.275 0.8301
91.3 0.8846
91.325 0.9351
91.35 0.9819
91.375 1.0219
91.4 1.0523
91.425 1.0698
91.45 1.0768
91.475 1.0795
91.5 1.089
91.525 1.0962
91.55 1.0923
91.575 1.0788
91.6 1.0554
91.625 1.0249
91.65 0.9958
91.675 0.972
91.7 0.9462
91.725 0.9184
91.75 0.8975
91.775 0.887
91.8 0.8804
91.825 0.868
91.85 0.8455
91.875 0.8227
91.9 0.8023
91.925 0.7765
91.95 0.7412
91.975 0.6993
92 0.6569
92.025 0.619
92.05 0.5878
92.075 0.5698
92.1 0.5609
92.125 0.5511
92.15 0.5336
92.175 0.5065
92.2 0.4723
92.225 0.434
92.25 0.3962
92.275 0.3614
92.3 0.3311
92.325 0.3053
92.35 0.2745
92.375 0.2468
92.4 0.2224
92.425 0.2003
92.45 0.1797
92.475 0.1622
92.5 0.1449
92.525 0.1261
92.55 0.107
92.575 0.0962
92.6 0.1107
92.625 0.14
92.65 0.1731
92.675 0.2074
92.7 0.2391
92.725 0.2675
92.75 0.3004
92.775 0.3398
92.8 0.3832
92.825 0.4354
92.85 0.4914
92.875 0.546
92.9 0.6002
92.925 0.6535
92.95 0.7051
92.975 0.754
93 0.7992
93.025 0.839
93.05 0.8736
93.075 0.903
93.1 0.9269
93.125 0.9467
93.15 0.9652
93.175 0.9852
93.2 1.0067
93.225 1.0263
93.25 1.0445
93.275 1.0629
93.3 1.0831
93.325 1.1043
93.35 1.1229
93.375 1.1336
93.4 1.1363
93.425 1.1303
93.45 1.1145
93.475 1.0876
93.5 1.0526
93.525 1.0139
93.55 0.9751
93.575 0.9387
93.6 0.9018
93.625 0.8632
93.65 0.8266
93.675 0.7948
93.7 0.7742
93.725 0.7651
93.75 0.7601
93.775 0.7553
93.8 0.7528
93.825 0.7602
93.85 0.7808
93.875 0.8162
93.9 0.856
93.925 0.8939
93.95 0.9285
93.975 0.9559
94 0.9766
94.025 0.9914
94.05 1.0008
94.075 1.0063
94.1 1.0065
94.125 1.0028
94.15 0.9955
94.175 0.9833
94.2 0.9646
94.225 0.9416
94.25 0.9199
94.275 0.9044
94.3 0.8944
94.325 0.8881
94.35 0.8869
94.375 0.8847
94.4 0.879
94.425 0.8672
94.45 0.8494
94.475 0.8277
94.5 0.8006
94.525 0.7678
94.55 0.7339
94.575 0.7012
94.6 0.6795
94.625 0.6683
94.65 0.6665
94.675 0.6755
94.7 0.685
94.725 0.6909
94.75 0.6935
94.775 0.6964
94.8 0.702
94.825 0.7079
94.85 0.7115
94.875 0.7099
94.9 0.7007
94.925 0.6827
94.95 0.6551
94.975 0.6195
95 0.5763
95.025 0.526
95.05 0.4713
95.075 0.4123
95.1 0.3529
95.125 0.2912
95.15 0.226
95.175 0.1576
95.2 0.0862
95.225 0.023
95.25 -0.0284
95.275 -0.0722
95.3 -0.1101
95.325 -0.1455
95.35 -0.1788
95.375 -0.2086
95.4 -0.2364
95.425 -0.2616
95.45 -0.2846
95.475 -0.3077
95.5 -0.3273
95.525 -0.3366
95.55 -0.3366
95.575 -0.3209
95.6 -0.2838
95.625 -0.2303
95.65 -0.172
95.675 -0.1142
95.7 -0.0554
95.725 0.0045
95.75 0.0603
95.775 0.1121
95.8 0.1622
95.825 0.2121
95.85 0.2635
95.875 0.3147
95.9 0.365
95.925 0.4146
95.95 0.4614
95.975 0.5038
96 0.5381
96.025 0.5648
96.05 0.5857
96.075 0.6025
96.1 0.6167
96.125 0.6323
96.15 0.651
96.175 0.6731
96.2 0.6953
96.225 0.7154
96.25 0.736
96.275 0.7575
96.3 0.7807
96.325 0.8052
96.35 0.8303
96.375 0.8546
96.4 0.8746
96.425 0.8873
96.45 0.8851
96.475 0.8723
96.5 0.8528
96.525 0.8298
96.55 0.8061
96.575 0.7863
96.6 0.7767
96.625 0.7819
96.65 0.791
96.675 0.8004
96.7 0.8124
96.725 0.825
96.75 0.8354
96.775 0.8427
96.8 0.848
96.825 0.8502
96.85 0.8478
96.875 0.8425
96.9 0.8365
96.925 0.8368
96.95 0.8514
96.975 0.8738
97 0.9036
97.025 0.9369
97.05 0.967
97.075 0.9896
97.1 1.003
97.125 1.0079
97.15 1.006
97.175 1
97.2 0.9903
97.225 0.9783
97.25 0.9628
97.275 0.9444
97.3 0.9225
97.325 0.8958
97.35 0.8652
97.375 0.834
97.4 0.8168
97.425 0.8261
97.45 0.8437
97.475 0.8618
97.5 0.8813
97.525 0.904
97.55 0.9261
97.575 0.9479
97.6 0.9681
97.625 0.9888
97.65 1.0097
97.675 1.0301
97.7 1.0492
97.725 1.0644
97.75 1.0755
97.775 1.0869
97.8 1.1031
97.825 1.1269
97.85 1.159
97.875 1.1988
97.9 1.2487
97.925 1.3056
97.95 1.3648
97.975 1.4209
98 1.4706
98.025 1.5143
98.05 1.5517
98.075 1.5834
98.1 1.6065
98.125 1.6215
98.15 1.6278
98.175 1.6251
98.2 1.6176
98.225 1.6086
98.25 1.5982
98.275 1.5845
98.3 1.5665
98.325 1.5436
98.35 1.5183
98.375 1.4912
98.4 1.4644
98.425 1.4365
98.45 1.4021
98.475 1.3588
98.5 1.3076
98.525 1.2511
98.55 1.1919
98.575 1.128
98.6 1.0604
98.625 1.0013
98.65 0.9716
98.675 0.9626
98.7 0.9558
98.725 0.9467
98.75 0.9356
98.775 0.9224
98.8 0.906
98.825 0.8842
98.85 0.8599
98.875 0.839
98.9 0.8234
98.925 0.8109
98.95 0.799
98.975 0.7875
99 0.7786
99.025 0.7701
99.05 0.7579
99.075 0.7404
99.1 0.7183
99.125 0.6921
99.15 0.6613
99.175 0.6282
99.2 0.5931
99.225 0.5551
99.25 0.5161
99.275 0.4773
99.3 0.4401
99.325 0.402
99.35 0.362
99.375 0.3214
99.4 0.2823
99.425 0.2454
99.45 0.2144
99.475 0.193
99.5 0.1823
99.525 0.1774
99.55 0.1831
99.575 0.2088
99.6 0.2578
99.625 0.3143
99.65 0.3731
99.675 0.4305
99.7 0.485
99.725 0.5384
99.75 0.5919
99.775 0.6506
99.8 0.7186
99.825 0.7961
99.85 0.8796
99.875 0.9664
99.9 1.0561
99.925 1.1456
99.95 1.2321
99.975 1.3133
100 1.3871
