# Supplementary material for: Uptake of N2O5 by aqueous aerosol unveiled using chemically accurate many-body potentials
Source: Nat Commun. 2022 Mar 10;13:1266. doi: 10.1038/s41467-022-28697-8 (PMC8913772; doi:10.1038/s41467-022-28697-8)
Supplement: Supplementary file 3 — Source Data [file 41467_2022_28697_MOESM3_ESM.zip › n2o5-uptake-data/Fig2/scattering/rep05run20/relcom_gds.dat]

0.025 11.7601
0.05 11.7505
0.075 11.7408
0.1 11.7311
0.125 11.7214
0.15 11.7117
0.175 11.7019
0.2 11.6921
0.225 11.6823
0.25 11.6725
0.275 11.6626
0.3 11.6528
0.325 11.6429
0.35 11.6331
0.375 11.6232
0.4 11.6133
0.425 11.6035
0.45 11.5936
0.475 11.5837
0.5 11.5738
0.525 11.5639
0.55 11.554
0.575 11.5441
0.6 11.5342
0.625 11.5243
0.65 11.5144
0.675 11.5045
0.7 11.4946
0.725 11.4847
0.75 11.4748
0.775 11.4648
0.8 11.4549
0.825 11.445
0.85 11.435
0.875 11.4251
0.9 11.4151
0.925 11.4051
0.95 11.3951
0.975 11.3851
1 11.3751
1.025 11.3651
1.05 11.3551
1.075 11.3451
1.1 11.335
1.125 11.325
1.15 11.3149
1.175 11.3048
1.2 11.2946
1.225 11.2845
1.25 11.2743
1.275 11.2642
1.3 11.254
1.325 11.2438
1.35 11.2335
1.375 11.2233
1.4 11.213
1.425 11.2027
1.45 11.1924
1.475 11.182
1.5 11.1717
1.525 11.1613
1.55 11.1509
1.575 11.1405
1.6 11.1301
1.625 11.1196
1.65 11.1092
1.675 11.0987
1.7 11.0882
1.725 11.0777
1.75 11.0671
1.775 11.0566
1.8 11.046
1.825 11.0354
1.85 11.0248
1.875 11.0141
1.9 11.0034
1.925 10.9927
1.95 10.982
1.975 10.9713
2 10.9605
2.025 10.9497
2.05 10.9388
2.075 10.9279
2.1 10.9171
2.125 10.9062
2.15 10.8952
2.175 10.8843
2.2 10.8733
2.225 10.8623
2.25 10.8513
2.275 10.8403
2.3 10.8292
2.325 10.8181
2.35 10.807
2.375 10.7959
2.4 10.7848
2.425 10.7736
2.45 10.7624
2.475 10.7512
2.5 10.74
2.525 10.7288
2.55 10.7176
2.575 10.7064
2.6 10.6951
2.625 10.6838
2.65 10.6725
2.675 10.6612
2.7 10.6498
2.725 10.6385
2.75 10.6271
2.775 10.6157
2.8 10.6043
2.825 10.5929
2.85 10.5815
2.875 10.5701
2.9 10.5586
2.925 10.5471
2.95 10.5356
2.975 10.5241
3 10.5125
3.025 10.501
3.05 10.4895
3.075 10.4779
3.1 10.4663
3.125 10.4547
3.15 10.4431
3.175 10.4315
3.2 10.4199
3.225 10.4083
3.25 10.3966
3.275 10.385
3.3 10.3733
3.325 10.3616
3.35 10.3499
3.375 10.3381
3.4 10.3264
3.425 10.3146
3.45 10.3028
3.475 10.2909
3.5 10.2791
3.525 10.2672
3.55 10.2553
3.575 10.2434
3.6 10.2315
3.625 10.2195
3.65 10.2076
3.675 10.1956
3.7 10.1836
3.725 10.1716
3.75 10.1596
3.775 10.1475
3.8 10.1354
3.825 10.1233
3.85 10.1112
3.875 10.0991
3.9 10.0869
3.925 10.0747
3.95 10.0625
3.975 10.0502
4 10.038
4.025 10.0257
4.05 10.0134
4.075 10.0011
4.1 9.9887
4.125 9.9763
4.15 9.9639
4.175 9.9515
4.2 9.939
4.225 9.9265
4.25 9.9141
4.275 9.9015
4.3 9.889
4.325 9.8765
4.35 9.8639
4.375 9.8513
4.4 9.8387
4.425 9.826
4.45 9.8133
4.475 9.8006
4.5 9.7879
4.525 9.7751
4.55 9.7624
4.575 9.7495
4.6 9.7367
4.625 9.7238
4.65 9.7108
4.675 9.6978
4.7 9.6847
4.725 9.6714
4.75 9.6582
4.775 9.6448
4.8 9.6314
4.825 9.618
4.85 9.6045
4.875 9.591
4.9 9.5775
4.925 9.5638
4.95 9.5502
4.975 9.5365
5 9.5227
5.025 9.5089
5.05 9.495
5.075 9.4811
5.1 9.4671
5.125 9.4531
5.15 9.4391
5.175 9.4251
5.2 9.411
5.225 9.3969
5.25 9.3828
5.275 9.3686
5.3 9.3544
5.325 9.3402
5.35 9.3259
5.375 9.3116
5.4 9.2971
5.425 9.2827
5.45 9.2682
5.475 9.2537
5.5 9.2392
5.525 9.2247
5.55 9.2101
5.575 9.1955
5.6 9.1808
5.625 9.166
5.65 9.1513
5.675 9.1366
5.7 9.1218
5.725 9.107
5.75 9.0921
5.775 9.0771
5.8 9.0621
5.825 9.047
5.85 9.0319
5.875 9.0167
5.9 9.0015
5.925 8.9862
5.95 8.9708
5.975 8.9554
6 8.9401
6.025 8.9247
6.05 8.9093
6.075 8.8939
6.1 8.8784
6.125 8.8628
6.15 8.8472
6.175 8.8316
6.2 8.8159
6.225 8.8002
6.25 8.7844
6.275 8.7686
6.3 8.7527
6.325 8.7367
6.35 8.7206
6.375 8.7043
6.4 8.6879
6.425 8.6714
6.45 8.6549
6.475 8.6384
6.5 8.6219
6.525 8.6056
6.55 8.5892
6.575 8.573
6.6 8.557
6.625 8.5411
6.65 8.5252
6.675 8.5094
6.7 8.4935
6.725 8.4775
6.75 8.4615
6.775 8.4455
6.8 8.4293
6.825 8.4131
6.85 8.3968
6.875 8.3804
6.9 8.3638
6.925 8.3471
6.95 8.3305
6.975 8.3137
7 8.2968
7.025 8.2798
7.05 8.2626
7.075 8.2451
7.1 8.2276
7.125 8.2101
7.15 8.1925
7.175 8.1748
7.2 8.1568
7.225 8.1386
7.25 8.1203
7.275 8.1017
7.3 8.0831
7.325 8.0643
7.35 8.0453
7.375 8.0262
7.4 8.0072
7.425 7.988
7.45 7.9688
7.475 7.9496
7.5 7.9303
7.525 7.911
7.55 7.8917
7.575 7.8724
7.6 7.853
7.625 7.8337
7.65 7.8144
7.675 7.795
7.7 7.7755
7.725 7.756
7.75 7.7365
7.775 7.7169
7.8 7.6973
7.825 7.6776
7.85 7.6578
7.875 7.6381
7.9 7.6182
7.925 7.5982
7.95 7.5781
7.975 7.5579
8 7.5376
8.025 7.5173
8.05 7.4968
8.075 7.4762
8.1 7.4555
8.125 7.4347
8.15 7.4138
8.175 7.3928
8.2 7.3717
8.225 7.3505
8.25 7.329
8.275 7.3075
8.3 7.2857
8.325 7.2639
8.35 7.2419
8.375 7.2197
8.4 7.1975
8.425 7.1751
8.45 7.1525
8.475 7.1299
8.5 7.1072
8.525 7.0844
8.55 7.0616
8.575 7.0386
8.6 7.0155
8.625 6.9923
8.65 6.9689
8.675 6.9454
8.7 6.9217
8.725 6.898
8.75 6.8742
8.775 6.8502
8.8 6.826
8.825 6.8016
8.85 6.7772
8.875 6.7526
8.9 6.728
8.925 6.7032
8.95 6.6784
8.975 6.6535
9 6.6285
9.025 6.6035
9.05 6.5786
9.075 6.5537
9.1 6.5289
9.125 6.5041
9.15 6.4794
9.175 6.4548
9.2 6.4303
9.225 6.4059
9.25 6.3814
9.275 6.3569
9.3 6.3325
9.325 6.308
9.35 6.2837
9.375 6.2593
9.4 6.2348
9.425 6.21
9.45 6.1851
9.475 6.1599
9.5 6.1346
9.525 6.1091
9.55 6.0831
9.575 6.0568
9.6 6.0301
9.625 6.0029
9.65 5.9753
9.675 5.9472
9.7 5.9187
9.725 5.8896
9.75 5.8599
9.775 5.8296
9.8 5.7989
9.825 5.7678
9.85 5.7362
9.875 5.7042
9.9 5.6717
9.925 5.6387
9.95 5.6053
9.975 5.5714
10 5.5368
10.025 5.5017
10.05 5.4657
10.075 5.429
10.1 5.3916
10.125 5.3534
10.15 5.3143
10.175 5.2742
10.2 5.2333
10.225 5.1916
10.25 5.1487
10.275 5.1046
10.3 5.0593
10.325 5.0127
10.35 4.9646
10.375 4.9148
10.4 4.8629
10.425 4.8089
10.45 4.7529
10.475 4.6956
10.5 4.6381
10.525 4.5807
10.55 4.5235
10.575 4.467
10.6 4.4158
10.625 4.3759
10.65 4.3463
10.675 4.3222
10.7 4.2992
10.725 4.274
10.75 4.2459
10.775 4.215
10.8 4.1816
10.825 4.1456
10.85 4.1056
10.875 4.0613
10.9 4.0134
10.925 3.9613
10.95 3.9034
10.975 3.8392
11 3.7691
11.025 3.6931
11.05 3.6143
11.075 3.5363
11.1 3.4622
11.125 3.3932
11.15 3.3243
11.175 3.2534
11.2 3.1793
11.225 3.0996
11.25 3.0141
11.275 2.9241
11.3 2.8326
11.325 2.7463
11.35 2.6692
11.375 2.6006
11.4 2.5359
11.425 2.4733
11.45 2.4163
11.475 2.3667
11.5 2.3159
11.525 2.258
11.55 2.1941
11.575 2.1266
11.6 2.0605
11.625 1.9973
11.65 1.9372
11.675 1.881
11.7 1.8299
11.725 1.7892
11.75 1.7598
11.775 1.7382
11.8 1.7159
11.825 1.6885
11.85 1.6581
11.875 1.6235
11.9 1.5855
11.925 1.543
11.95 1.4941
11.975 1.4392
12 1.3798
12.025 1.3163
12.05 1.2505
12.075 1.1843
12.1 1.1204
12.125 1.0688
12.15 1.0321
12.175 1.0079
12.2 1.0002
12.225 1.0139
12.25 1.0471
12.275 1.088
12.3 1.1297
12.325 1.169
12.35 1.2032
12.375 1.2321
12.4 1.2526
12.425 1.2609
12.45 1.2585
12.475 1.2447
12.5 1.2189
12.525 1.182
12.55 1.1351
12.575 1.0781
12.6 1.0141
12.625 0.9495
12.65 0.8875
12.675 0.8316
12.7 0.7796
12.725 0.7229
12.75 0.6552
12.775 0.5804
12.8 0.5037
12.825 0.4286
12.85 0.3626
12.875 0.3078
12.9 0.2602
12.925 0.2131
12.95 0.1614
12.975 0.1058
13 0.0499
13.025 -0.0018
13.05 -0.0476
13.075 -0.0876
13.1 -0.1186
13.125 -0.1392
13.15 -0.1513
13.175 -0.1558
13.2 -0.1578
13.225 -0.162
13.25 -0.1721
13.275 -0.1797
13.3 -0.1709
13.325 -0.15
13.35 -0.1259
13.375 -0.0988
13.4 -0.072
13.425 -0.0474
13.45 -0.0258
13.475 -0.0092
13.5 0.0009
13.525 0.0066
13.55 0.014
13.575 0.0303
13.6 0.0573
13.625 0.0921
13.65 0.1291
13.675 0.1606
13.7 0.1853
13.725 0.2043
13.75 0.2148
13.775 0.2137
13.8 0.2008
13.825 0.1763
13.85 0.143
13.875 0.1023
13.9 0.0526
13.925 -0.0038
13.95 -0.0608
13.975 -0.1109
14 -0.1496
14.025 -0.1764
14.05 -0.2016
14.075 -0.2348
14.1 -0.2773
14.125 -0.3216
14.15 -0.3536
14.175 -0.3592
14.2 -0.3428
14.225 -0.3145
14.25 -0.2798
14.275 -0.2373
14.3 -0.192
14.325 -0.147
14.35 -0.1039
14.375 -0.0639
14.4 -0.0274
14.425 0.0008
14.45 0.0208
14.475 0.0382
14.5 0.0642
14.525 0.1017
14.55 0.1457
14.575 0.1982
14.6 0.2603
14.625 0.3329
14.65 0.4183
14.675 0.5145
14.7 0.6142
14.725 0.7088
14.75 0.792
14.775 0.8634
14.8 0.9254
14.825 0.9797
14.85 1.027
14.875 1.0672
14.9 1.1019
14.925 1.1339
14.95 1.1665
14.975 1.1974
15 1.2241
15.025 1.2457
15.05 1.2602
15.075 1.2671
15.1 1.2693
15.125 1.2686
15.15 1.266
15.175 1.2598
15.2 1.252
15.225 1.2458
15.25 1.243
15.275 1.2408
15.3 1.2365
15.325 1.2292
15.35 1.219
15.375 1.2036
15.4 1.1822
15.425 1.1558
15.45 1.123
15.475 1.0848
15.5 1.043
15.525 1.0023
15.55 0.9689
15.575 0.9457
15.6 0.9264
15.625 0.9109
15.65 0.898
15.675 0.8858
15.7 0.8719
15.725 0.8548
15.75 0.8333
15.775 0.8075
15.8 0.7768
15.825 0.7411
15.85 0.7022
15.875 0.6601
15.9 0.6139
15.925 0.5631
15.95 0.5079
15.975 0.4473
16 0.3819
16.025 0.3128
16.05 0.2425
16.075 0.1732
16.1 0.1025
16.125 0.0352
16.15 -0.0231
16.175 -0.0776
16.2 -0.134
16.225 -0.1908
16.25 -0.2454
16.275 -0.297
16.3 -0.3477
16.325 -0.3999
16.35 -0.4559
16.375 -0.5163
16.4 -0.5823
16.425 -0.6546
16.45 -0.734
16.475 -0.8204
16.5 -0.9141
16.525 -1.0151
16.55 -1.1238
16.575 -1.2383
16.6 -1.3522
16.625 -1.4617
16.65 -1.5618
16.675 -1.6458
16.7 -1.7105
16.725 -1.7668
16.75 -1.8228
16.775 -1.8824
16.8 -1.9456
16.825 -2.0137
16.85 -2.084
16.875 -2.1533
16.9 -2.2175
16.925 -2.2761
16.95 -2.3297
16.975 -2.3795
17 -2.4254
17.025 -2.4648
17.05 -2.4943
17.075 -2.5146
17.1 -2.5214
17.125 -2.5095
17.15 -2.4835
17.175 -2.4513
17.2 -2.4179
17.225 -2.3851
17.25 -2.3531
17.275 -2.3229
17.3 -2.2922
17.325 -2.2618
17.35 -2.2334
17.375 -2.2067
17.4 -2.182
17.425 -2.1601
17.45 -2.1438
17.475 -2.1338
17.5 -2.1302
17.525 -2.1363
17.55 -2.153
17.575 -2.1694
17.6 -2.1852
17.625 -2.2033
17.65 -2.2236
17.675 -2.2445
17.7 -2.2621
17.725 -2.2727
17.75 -2.2748
17.775 -2.2637
17.8 -2.2413
17.825 -2.2133
17.85 -2.1833
17.875 -2.1481
17.9 -2.1076
17.925 -2.0663
17.95 -2.029
17.975 -1.9984
18 -1.9769
18.025 -1.9629
18.05 -1.953
18.075 -1.9444
18.1 -1.9353
18.125 -1.9257
18.15 -1.9186
18.175 -1.9113
18.2 -1.9013
18.225 -1.8909
18.25 -1.8802
18.275 -1.8661
18.3 -1.8444
18.325 -1.8181
18.35 -1.7961
18.375 -1.789
18.4 -1.8036
18.425 -1.8333
18.45 -1.8707
18.475 -1.9116
18.5 -1.9525
18.525 -1.993
18.55 -2.032
18.575 -2.0672
18.6 -2.1026
18.625 -2.1335
18.65 -2.1492
18.675 -2.1495
18.7 -2.1422
18.725 -2.1343
18.75 -2.1258
18.775 -2.1132
18.8 -2.0958
18.825 -2.0706
18.85 -2.0401
18.875 -2.0101
18.9 -1.9837
18.925 -1.9672
18.95 -1.9648
18.975 -1.9765
19 -1.9969
19.025 -2.0208
19.05 -2.0501
19.075 -2.0808
19.1 -2.1046
19.125 -2.1149
19.15 -2.0997
19.175 -2.0622
19.2 -2.0114
19.225 -1.9567
19.25 -1.8967
19.275 -1.8244
19.3 -1.7373
19.325 -1.6471
19.35 -1.5627
19.375 -1.4917
19.4 -1.4378
19.425 -1.3971
19.45 -1.3693
19.475 -1.3461
19.5 -1.3176
19.525 -1.286
19.55 -1.249
19.575 -1.2077
19.6 -1.1638
19.625 -1.1136
19.65 -1.0537
19.675 -0.9894
19.7 -0.9255
19.725 -0.8631
19.75 -0.8021
19.775 -0.7439
19.8 -0.6879
19.825 -0.6311
19.85 -0.5743
19.875 -0.5201
19.9 -0.4684
19.925 -0.4216
19.95 -0.3841
19.975 -0.36
20 -0.3487
20.025 -0.3488
20.05 -0.3554
20.075 -0.364
20.1 -0.3706
20.125 -0.3786
20.15 -0.3916
20.175 -0.4068
20.2 -0.4218
20.225 -0.4326
20.25 -0.4388
20.275 -0.4399
20.3 -0.4389
20.325 -0.4411
20.35 -0.4458
20.375 -0.4569
20.4 -0.4728
20.425 -0.4945
20.45 -0.5222
20.475 -0.5506
20.5 -0.5676
20.525 -0.5622
20.55 -0.5429
20.575 -0.516
20.6 -0.4854
20.625 -0.4549
20.65 -0.4235
20.675 -0.3926
20.7 -0.3649
20.725 -0.3402
20.75 -0.3163
20.775 -0.2912
20.8 -0.2638
20.825 -0.2346
20.85 -0.1998
20.875 -0.1604
20.9 -0.1195
20.925 -0.08
20.95 -0.0421
20.975 -0.0073
21 0.0231
21.025 0.0497
21.05 0.0751
21.075 0.0995
21.1 0.1191
21.125 0.1367
21.15 0.1532
21.175 0.169
21.2 0.1852
21.225 0.2016
21.25 0.2177
21.275 0.2329
21.3 0.2441
21.325 0.2509
21.35 0.2511
21.375 0.2458
21.4 0.2341
21.425 0.2134
21.45 0.1882
21.475 0.1649
21.5 0.1441
21.525 0.1311
21.55 0.1321
21.575 0.1485
21.6 0.1749
21.625 0.204
21.65 0.2253
21.675 0.2365
21.7 0.236
21.725 0.2314
21.75 0.2284
21.775 0.2276
21.8 0.2266
21.825 0.2243
21.85 0.2194
21.875 0.215
21.9 0.2137
21.925 0.2154
21.95 0.2243
21.975 0.2397
22 0.26
22.025 0.2856
22.05 0.3167
22.075 0.354
22.1 0.3973
22.125 0.4444
22.15 0.4907
22.175 0.537
22.2 0.5851
22.225 0.6355
22.25 0.6928
22.275 0.7554
22.3 0.8228
22.325 0.8942
22.35 0.9684
22.375 1.041
22.4 1.1115
22.425 1.1783
22.45 1.2397
22.475 1.2932
22.5 1.3399
22.525 1.3816
22.55 1.4194
22.575 1.451
22.6 1.4773
22.625 1.4992
22.65 1.5177
22.675 1.5342
22.7 1.5522
22.725 1.5732
22.75 1.5945
22.775 1.6131
22.8 1.6303
22.825 1.6503
22.85 1.6736
22.875 1.7011
22.9 1.7317
22.925 1.762
22.95 1.792
22.975 1.8212
23 1.8556
23.025 1.8894
23.05 1.9194
23.075 1.942
23.1 1.9583
23.125 1.9685
23.15 1.9724
23.175 1.9701
23.2 1.962
23.225 1.9492
23.25 1.9334
23.275 1.9139
23.3 1.8898
23.325 1.862
23.35 1.8311
23.375 1.7986
23.4 1.7648
23.425 1.731
23.45 1.6976
23.475 1.666
23.5 1.6362
23.525 1.6123
23.55 1.5958
23.575 1.5812
23.6 1.5647
23.625 1.5448
23.65 1.524
23.675 1.5076
23.7 1.4934
23.725 1.4766
23.75 1.4572
23.775 1.4355
23.8 1.4108
23.825 1.3828
23.85 1.3513
23.875 1.3161
23.9 1.277
23.925 1.2338
23.95 1.1859
23.975 1.1333
24 1.076
24.025 1.0137
24.05 0.9475
24.075 0.8801
24.1 0.8132
24.125 0.7501
24.15 0.6938
24.175 0.6386
24.2 0.5819
24.225 0.5207
24.25 0.4588
24.275 0.4008
24.3 0.3457
24.325 0.2973
24.35 0.2555
24.375 0.217
24.4 0.1815
24.425 0.1483
24.45 0.119
24.475 0.0964
24.5 0.0855
24.525 0.087
24.55 0.0932
24.575 0.0966
24.6 0.0955
24.625 0.0895
24.65 0.0776
24.675 0.0611
24.7 0.0388
24.725 0.0103
24.75 -0.026
24.775 -0.0702
24.8 -0.1241
24.825 -0.1871
24.85 -0.2608
24.875 -0.3465
24.9 -0.4424
24.925 -0.545
24.95 -0.6554
24.975 -0.7742
25 -0.8991
25.025 -1.0312
25.05 -1.1704
25.075 -1.3105
25.1 -1.4428
25.125 -1.5669
25.15 -1.6815
25.175 -1.7706
25.2 -1.8178
25.225 -1.842
25.25 -1.8521
25.275 -1.8534
25.3 -1.8507
25.325 -1.8477
25.35 -1.8406
25.375 -1.8257
25.4 -1.8049
25.425 -1.7796
25.45 -1.7554
25.475 -1.7385
25.5 -1.7279
25.525 -1.7239
25.55 -1.7268
25.575 -1.7375
25.6 -1.7543
25.625 -1.7757
25.65 -1.7988
25.675 -1.8218
25.7 -1.8425
25.725 -1.8599
25.75 -1.8737
25.775 -1.8821
25.8 -1.8864
25.825 -1.8866
25.85 -1.8837
25.875 -1.8829
25.9 -1.89
25.925 -1.9056
25.95 -1.9282
25.975 -1.9581
26 -1.9912
26.025 -2.0212
26.05 -2.0464
26.075 -2.0639
26.1 -2.0757
26.125 -2.0816
26.15 -2.0768
26.175 -2.0388
26.2 -1.973
26.225 -1.8964
26.25 -1.8226
26.275 -1.7554
26.3 -1.7007
26.325 -1.6606
26.35 -1.6331
26.375 -1.6152
26.4 -1.6012
26.425 -1.5857
26.45 -1.5702
26.475 -1.5591
26.5 -1.5557
26.525 -1.5639
26.55 -1.5819
26.575 -1.6029
26.6 -1.6212
26.625 -1.6381
26.65 -1.6536
26.675 -1.6655
26.7 -1.6688
26.725 -1.6658
26.75 -1.6605
26.775 -1.6522
26.8 -1.6316
26.825 -1.5958
26.85 -1.5561
26.875 -1.5226
26.9 -1.4982
26.925 -1.4827
26.95 -1.4739
26.975 -1.468
27 -1.4617
27.025 -1.4587
27.05 -1.4613
27.075 -1.4691
27.1 -1.4819
27.125 -1.4908
27.15 -1.4769
27.175 -1.4495
27.2 -1.4251
27.225 -1.4066
27.25 -1.3938
27.275 -1.3898
27.3 -1.3946
27.325 -1.405
27.35 -1.4193
27.375 -1.4393
27.4 -1.4654
27.425 -1.4985
27.45 -1.5329
27.475 -1.555
27.5 -1.5624
27.525 -1.5657
27.55 -1.5697
27.575 -1.5798
27.6 -1.5976
27.625 -1.6226
27.65 -1.6542
27.675 -1.6879
27.7 -1.7202
27.725 -1.7548
27.75 -1.7923
27.775 -1.8301
27.8 -1.8669
27.825 -1.904
27.85 -1.9413
27.875 -1.9833
27.9 -2.0216
27.925 -2.0386
27.95 -2.0355
27.975 -2.0234
28 -2.0175
28.025 -2.0184
28.05 -2.0266
28.075 -2.0385
28.1 -2.0528
28.125 -2.0672
28.15 -2.0767
28.175 -2.0875
28.2 -2.106
28.225 -2.132
28.25 -2.165
28.275 -2.1934
28.3 -2.2105
28.325 -2.2209
28.35 -2.2299
28.375 -2.2451
28.4 -2.2641
28.425 -2.2848
28.45 -2.3023
28.475 -2.3159
28.5 -2.3293
28.525 -2.3419
28.55 -2.352
28.575 -2.358
28.6 -2.3565
28.625 -2.3436
28.65 -2.3222
28.675 -2.2975
28.7 -2.2649
28.725 -2.2084
28.75 -2.1376
28.775 -2.0572
28.8 -1.9759
28.825 -1.9033
28.85 -1.8425
28.875 -1.7937
28.9 -1.7548
28.925 -1.7225
28.95 -1.6959
28.975 -1.6757
29 -1.6629
29.025 -1.6584
29.05 -1.6607
29.075 -1.6691
29.1 -1.6857
29.125 -1.7084
29.15 -1.7328
29.175 -1.7514
29.2 -1.7653
29.225 -1.7657
29.25 -1.7503
29.275 -1.7304
29.3 -1.7103
29.325 -1.693
29.35 -1.6797
29.375 -1.6688
29.4 -1.6532
29.425 -1.62
29.45 -1.5719
29.475 -1.5161
29.5 -1.461
29.525 -1.4112
29.55 -1.3676
29.575 -1.329
29.6 -1.2928
29.625 -1.2569
29.65 -1.2236
29.675 -1.197
29.7 -1.1801
29.725 -1.1717
29.75 -1.1734
29.775 -1.186
29.8 -1.2107
29.825 -1.2447
29.85 -1.2874
29.875 -1.3371
29.9 -1.3914
29.925 -1.447
29.95 -1.5012
29.975 -1.5514
30 -1.5997
30.025 -1.6451
30.05 -1.6879
30.075 -1.7309
30.1 -1.775
30.125 -1.8191
30.15 -1.8634
30.175 -1.9018
30.2 -1.9317
30.225 -1.9587
30.25 -1.9869
30.275 -2.0202
30.3 -2.0584
30.325 -2.1003
30.35 -2.1475
30.375 -2.1984
30.4 -2.2494
30.425 -2.2949
30.45 -2.3418
30.475 -2.3937
30.5 -2.4476
30.525 -2.5026
30.55 -2.5605
30.575 -2.6263
30.6 -2.7
30.625 -2.7724
30.65 -2.8295
30.675 -2.8652
30.7 -2.8812
30.725 -2.8844
30.75 -2.8849
30.775 -2.8874
30.8 -2.8921
30.825 -2.8946
30.85 -2.8884
30.875 -2.8744
30.9 -2.8567
30.925 -2.847
30.95 -2.8503
30.975 -2.8629
31 -2.8739
31.025 -2.874
31.05 -2.8679
31.075 -2.8619
31.1 -2.86
31.125 -2.8616
31.15 -2.8599
31.175 -2.8559
31.2 -2.857
31.225 -2.8659
31.25 -2.883
31.275 -2.9066
31.3 -2.9342
31.325 -2.9651
31.35 -2.9963
31.375 -3.0278
31.4 -3.0612
31.425 -3.0993
31.45 -3.1425
31.475 -3.178
31.5 -3.1901
31.525 -3.1866
31.55 -3.1782
31.575 -3.1675
31.6 -3.1573
31.625 -3.1507
31.65 -3.154
31.675 -3.1734
31.7 -3.2055
31.725 -3.245
31.75 -3.2827
31.775 -3.3115
31.8 -3.3322
31.825 -3.3435
31.85 -3.3465
31.875 -3.3424
31.9 -3.3343
31.925 -3.3192
31.95 -3.2964
31.975 -3.2744
32 -3.2572
32.025 -3.2456
32.05 -3.236
32.075 -3.2213
32.1 -3.2012
32.125 -3.1768
32.15 -3.1484
32.175 -3.1149
32.2 -3.0746
32.225 -3.028
32.25 -2.9732
32.275 -2.9131
32.3 -2.8495
32.325 -2.7667
32.35 -2.6631
32.375 -2.5575
32.4 -2.4594
32.425 -2.3717
32.45 -2.2947
32.475 -2.225
32.5 -2.1628
32.525 -2.109
32.55 -2.0637
32.575 -2.0267
32.6 -2.0004
32.625 -1.985
32.65 -1.9786
32.675 -1.9805
32.7 -1.9886
32.725 -1.9978
32.75 -1.9958
32.775 -1.9837
32.8 -1.9694
32.825 -1.96
32.85 -1.9594
32.875 -1.9677
32.9 -1.9843
32.925 -2.0116
32.95 -2.0532
32.975 -2.1039
33 -2.1525
33.025 -2.1922
33.05 -2.2162
33.075 -2.226
33.1 -2.2221
33.125 -2.2091
33.15 -2.1919
33.175 -2.1788
33.2 -2.1746
33.225 -2.1786
33.25 -2.1916
33.275 -2.2155
33.3 -2.2474
33.325 -2.2813
33.35 -2.3131
33.375 -2.3417
33.4 -2.3677
33.425 -2.3874
33.45 -2.397
33.475 -2.3956
33.5 -2.3817
33.525 -2.3598
33.55 -2.3373
33.575 -2.3189
33.6 -2.3037
33.625 -2.2963
33.65 -2.2977
33.675 -2.3095
33.7 -2.3335
33.725 -2.3637
33.75 -2.3885
33.775 -2.4057
33.8 -2.4198
33.825 -2.4334
33.85 -2.4494
33.875 -2.4621
33.9 -2.4609
33.925 -2.4493
33.95 -2.4293
33.975 -2.4014
34 -2.3702
34.025 -2.3337
34.05 -2.2858
34.075 -2.231
34.1 -2.1785
34.125 -2.1349
34.15 -2.1022
34.175 -2.0783
34.2 -2.0634
34.225 -2.057
34.25 -2.057
34.275 -2.0609
34.3 -2.0683
34.325 -2.0799
34.35 -2.0958
34.375 -2.1161
34.4 -2.1407
34.425 -2.1664
34.45 -2.1892
34.475 -2.2077
34.5 -2.2212
34.525 -2.229
34.55 -2.2323
34.575 -2.2335
34.6 -2.2366
34.625 -2.2444
34.65 -2.2554
34.675 -2.2673
34.7 -2.2803
34.725 -2.2943
34.75 -2.3025
34.775 -2.2938
34.8 -2.27
34.825 -2.2413
34.85 -2.2134
34.875 -2.188
34.9 -2.1669
34.925 -2.1474
34.95 -2.1257
34.975 -2.1037
35 -2.0837
35.025 -2.0669
35.05 -2.055
35.075 -2.0495
35.1 -2.0488
35.125 -2.0513
35.15 -2.0577
35.175 -2.0668
35.2 -2.0784
35.225 -2.0887
35.25 -2.0996
35.275 -2.1127
35.3 -2.1274
35.325 -2.1416
35.35 -2.1547
35.375 -2.1658
35.4 -2.1741
35.425 -2.1748
35.45 -2.1702
35.475 -2.1725
35.5 -2.179
35.525 -2.1887
35.55 -2.2031
35.575 -2.2194
35.6 -2.2397
35.625 -2.264
35.65 -2.2961
35.675 -2.3381
35.7 -2.389
35.725 -2.4497
35.75 -2.5148
35.775 -2.5737
35.8 -2.62
35.825 -2.6555
35.85 -2.6766
35.875 -2.6814
35.9 -2.6698
35.925 -2.6476
35.95 -2.6146
35.975 -2.568
36 -2.5162
36.025 -2.4636
36.05 -2.415
36.075 -2.3754
36.1 -2.3475
36.125 -2.3293
36.15 -2.3187
36.175 -2.3171
36.2 -2.3258
36.225 -2.3431
36.25 -2.3666
36.275 -2.3976
36.3 -2.4412
36.325 -2.4994
36.35 -2.5568
36.375 -2.5951
36.4 -2.6169
36.425 -2.6279
36.45 -2.6349
36.475 -2.6374
36.5 -2.6265
36.525 -2.6007
36.55 -2.5641
36.575 -2.5246
36.6 -2.4897
36.625 -2.4644
36.65 -2.4526
36.675 -2.4571
36.7 -2.4747
36.725 -2.5004
36.75 -2.527
36.775 -2.5497
36.8 -2.5716
36.825 -2.5905
36.85 -2.6072
36.875 -2.6205
36.9 -2.6256
36.925 -2.6218
36.95 -2.6157
36.975 -2.6103
37 -2.5948
37.025 -2.5582
37.05 -2.5107
37.075 -2.4568
37.1 -2.4036
37.125 -2.3529
37.15 -2.3052
37.175 -2.2662
37.2 -2.2413
37.225 -2.2302
37.25 -2.233
37.275 -2.25
37.3 -2.2726
37.325 -2.2904
37.35 -2.3057
37.375 -2.3181
37.4 -2.33
37.425 -2.3506
37.45 -2.3786
37.475 -2.4144
37.5 -2.4634
37.525 -2.535
37.55 -2.6156
37.575 -2.6757
37.6 -2.7197
37.625 -2.7607
37.65 -2.8053
37.675 -2.8527
37.7 -2.8975
37.725 -2.935
37.75 -2.9642
37.775 -2.9836
37.8 -2.988
37.825 -2.9725
37.85 -2.9346
37.875 -2.8746
37.9 -2.7978
37.925 -2.7139
37.95 -2.6276
37.975 -2.5437
38 -2.4611
38.025 -2.3806
38.05 -2.3056
38.075 -2.2315
38.1 -2.151
38.125 -2.0589
38.15 -1.9602
38.175 -1.8588
38.2 -1.7612
38.225 -1.6681
38.25 -1.5795
38.275 -1.4965
38.3 -1.4187
38.325 -1.344
38.35 -1.2732
38.375 -1.2092
38.4 -1.1465
38.425 -1.0846
38.45 -1.0286
38.475 -0.9793
38.5 -0.9374
38.525 -0.8996
38.55 -0.8602
38.575 -0.826
38.6 -0.8025
38.625 -0.7901
38.65 -0.7895
38.675 -0.8002
38.7 -0.8196
38.725 -0.8453
38.75 -0.8669
38.775 -0.8752
38.8 -0.8701
38.825 -0.8625
38.85 -0.8594
38.875 -0.858
38.9 -0.8555
38.925 -0.8531
38.95 -0.8528
38.975 -0.8556
39 -0.8625
39.025 -0.8735
39.05 -0.8872
39.075 -0.9051
39.1 -0.9288
39.125 -0.9593
39.15 -0.9982
39.175 -1.0434
39.2 -1.0935
39.225 -1.1477
39.25 -1.2069
39.275 -1.2711
39.3 -1.3365
39.325 -1.3954
39.35 -1.4472
39.375 -1.4976
39.4 -1.5495
39.425 -1.6041
39.45 -1.6594
39.475 -1.7138
39.5 -1.7671
39.525 -1.8148
39.55 -1.8487
39.575 -1.8572
39.6 -1.8438
39.625 -1.8126
39.65 -1.772
39.675 -1.7328
39.7 -1.7066
39.725 -1.6901
39.75 -1.6736
39.775 -1.6561
39.8 -1.6399
39.825 -1.6278
39.85 -1.6181
39.875 -1.6078
39.9 -1.596
39.925 -1.5854
39.95 -1.5746
39.975 -1.5622
40 -1.5491
40.025 -1.5378
40.05 -1.5281
40.075 -1.5217
40.1 -1.5183
40.125 -1.5195
40.15 -1.526
40.175 -1.5379
40.2 -1.5529
40.225 -1.5713
40.25 -1.5924
40.275 -1.613
40.3 -1.6335
40.325 -1.6511
40.35 -1.6608
40.375 -1.6621
40.4 -1.6574
40.425 -1.6455
40.45 -1.6181
40.475 -1.584
40.5 -1.5496
40.525 -1.5183
40.55 -1.4914
40.575 -1.4684
40.6 -1.4512
40.625 -1.4416
40.65 -1.4371
40.675 -1.4306
40.7 -1.4206
40.725 -1.4127
40.75 -1.4108
40.775 -1.4141
40.8 -1.4204
40.825 -1.4355
40.85 -1.4562
40.875 -1.4764
40.9 -1.4973
40.925 -1.5234
40.95 -1.5565
40.975 -1.5957
41 -1.6327
41.025 -1.6637
41.05 -1.6823
41.075 -1.6883
41.1 -1.6878
41.125 -1.6819
41.15 -1.6691
41.175 -1.6511
41.2 -1.6294
41.225 -1.6021
41.25 -1.5685
41.275 -1.5295
41.3 -1.4853
41.325 -1.4338
41.35 -1.3736
41.375 -1.309
41.4 -1.2443
41.425 -1.1846
41.45 -1.1345
41.475 -1.0933
41.5 -1.0613
41.525 -1.0369
41.55 -1.0173
41.575 -1.0023
41.6 -0.9931
41.625 -0.9872
41.65 -0.9848
41.675 -0.9764
41.7 -0.9538
41.725 -0.9193
41.75 -0.8823
41.775 -0.847
41.8 -0.8124
41.825 -0.7765
41.85 -0.7366
41.875 -0.6905
41.9 -0.6409
41.925 -0.5898
41.95 -0.5399
41.975 -0.4966
42 -0.4587
42.025 -0.4256
42.05 -0.3985
42.075 -0.3787
42.1 -0.3676
42.125 -0.3647
42.15 -0.37
42.175 -0.3838
42.2 -0.4058
42.225 -0.4369
42.25 -0.4772
42.275 -0.5223
42.3 -0.5665
42.325 -0.6014
42.35 -0.6277
42.375 -0.652
42.4 -0.6771
42.425 -0.6999
42.45 -0.7233
42.475 -0.7499
42.5 -0.7823
42.525 -0.8208
42.55 -0.8612
42.575 -0.8994
42.6 -0.9336
42.625 -0.9686
42.65 -1.0071
42.675 -1.0519
42.7 -1.1006
42.725 -1.1467
42.75 -1.1864
42.775 -1.2207
42.8 -1.2522
42.825 -1.2697
42.85 -1.263
42.875 -1.2328
42.9 -1.1893
42.925 -1.1381
42.95 -1.081
42.975 -1.0198
43 -0.9583
43.025 -0.9016
43.05 -0.8495
43.075 -0.7994
43.1 -0.7496
43.125 -0.7066
43.15 -0.6765
43.175 -0.6553
43.2 -0.6418
43.225 -0.6351
43.25 -0.6325
43.275 -0.6314
43.3 -0.6292
43.325 -0.6201
43.35 -0.6054
43.375 -0.5889
43.4 -0.5721
43.425 -0.5563
43.45 -0.5414
43.475 -0.5285
43.5 -0.515
43.525 -0.4994
43.55 -0.4764
43.575 -0.4419
43.6 -0.3941
43.625 -0.3311
43.65 -0.2576
43.675 -0.1823
43.7 -0.1086
43.725 -0.0383
43.75 0.028
43.775 0.0896
43.8 0.1452
43.825 0.1936
43.85 0.2342
43.875 0.2685
43.9 0.2969
43.925 0.3194
43.95 0.3361
43.975 0.3479
44 0.353
44.025 0.3525
44.05 0.3463
44.075 0.3361
44.1 0.3235
44.125 0.3099
44.15 0.2951
44.175 0.2774
44.2 0.2559
44.225 0.231
44.25 0.2025
44.275 0.1694
44.3 0.1321
44.325 0.0893
44.35 0.0395
44.375 -0.0182
44.4 -0.0813
44.425 -0.1469
44.45 -0.2104
44.475 -0.2691
44.5 -0.319
44.525 -0.3621
44.55 -0.4072
44.575 -0.4576
44.6 -0.5131
44.625 -0.5685
44.65 -0.6076
44.675 -0.6053
44.7 -0.568
44.725 -0.5241
44.75 -0.4838
44.775 -0.4466
44.8 -0.4136
44.825 -0.3839
44.85 -0.3556
44.875 -0.3268
44.9 -0.2974
44.925 -0.2714
44.95 -0.245
44.975 -0.2182
45 -0.1923
45.025 -0.1716
45.05 -0.1568
45.075 -0.1462
45.1 -0.1378
45.125 -0.1306
45.15 -0.1232
45.175 -0.117
45.2 -0.1142
45.225 -0.1187
45.25 -0.1293
45.275 -0.1464
45.3 -0.168
45.325 -0.1948
45.35 -0.2273
45.375 -0.2667
45.4 -0.3138
45.425 -0.3679
45.45 -0.4259
45.475 -0.4851
45.5 -0.5445
45.525 -0.6017
45.55 -0.6528
45.575 -0.6985
45.6 -0.7408
45.625 -0.7843
45.65 -0.829
45.675 -0.8763
45.7 -0.9264
45.725 -0.9756
45.75 -1.0076
45.775 -1.0215
45.8 -1.0353
45.825 -1.0331
45.85 -1.0097
45.875 -0.9823
45.9 -0.9538
45.925 -0.9264
45.95 -0.904
45.975 -0.8868
46 -0.8763
46.025 -0.8734
46.05 -0.8804
46.075 -0.894
46.1 -0.9101
46.125 -0.9207
46.15 -0.9187
46.175 -0.9054
46.2 -0.8907
46.225 -0.8778
46.25 -0.8607
46.275 -0.8376
46.3 -0.8145
46.325 -0.7973
46.35 -0.788
46.375 -0.7851
46.4 -0.7867
46.425 -0.7915
46.45 -0.8003
46.475 -0.8128
46.5 -0.8284
46.525 -0.8432
46.55 -0.8444
46.575 -0.8259
46.6 -0.8002
46.625 -0.7724
46.65 -0.7447
46.675 -0.7218
46.7 -0.7051
46.725 -0.6956
46.75 -0.6936
46.775 -0.7012
46.8 -0.7163
46.825 -0.7339
46.85 -0.7532
46.875 -0.7738
46.9 -0.7966
46.925 -0.8211
46.95 -0.8455
46.975 -0.8653
47 -0.8786
47.025 -0.8902
47.05 -0.9047
47.075 -0.9214
47.1 -0.9415
47.125 -0.9673
47.15 -0.9963
47.175 -1.022
47.2 -1.0423
47.225 -1.0615
47.25 -1.0831
47.275 -1.1094
47.3 -1.1411
47.325 -1.1757
47.35 -1.2078
47.375 -1.2276
47.4 -1.2296
47.425 -1.2211
47.45 -1.2083
47.475 -1.1955
47.5 -1.1783
47.525 -1.1513
47.55 -1.1215
47.575 -1.0923
47.6 -1.0629
47.625 -1.0336
47.65 -1.0059
47.675 -0.9813
47.7 -0.9593
47.725 -0.9388
47.75 -0.9136
47.775 -0.8833
47.8 -0.8551
47.825 -0.8325
47.85 -0.8191
47.875 -0.8138
47.9 -0.8121
47.925 -0.8113
47.95 -0.8114
47.975 -0.814
48 -0.8202
48.025 -0.8288
48.05 -0.8426
48.075 -0.8616
48.1 -0.8857
48.125 -0.9148
48.15 -0.9526
48.175 -0.9983
48.2 -1.0454
48.225 -1.0903
48.25 -1.1365
48.275 -1.1865
48.3 -1.2415
48.325 -1.299
48.35 -1.3546
48.375 -1.4011
48.4 -1.4349
48.425 -1.4596
48.45 -1.4747
48.475 -1.4808
48.5 -1.4802
48.525 -1.4791
48.55 -1.4791
48.575 -1.479
48.6 -1.4784
48.625 -1.4767
48.65 -1.4701
48.675 -1.4612
48.7 -1.4478
48.725 -1.4299
48.75 -1.4079
48.775 -1.3847
48.8 -1.3645
48.825 -1.3427
48.85 -1.3154
48.875 -1.2796
48.9 -1.2385
48.925 -1.1894
48.95 -1.1341
48.975 -1.0747
49 -1.0147
49.025 -0.9583
49.05 -0.9022
49.075 -0.8464
49.1 -0.7954
49.125 -0.7478
49.15 -0.7072
49.175 -0.6751
49.2 -0.6513
49.225 -0.6369
49.25 -0.6312
49.275 -0.6333
49.3 -0.6402
49.325 -0.6513
49.35 -0.6679
49.375 -0.6931
49.4 -0.727
49.425 -0.7669
49.45 -0.8138
49.475 -0.8647
49.5 -0.9146
49.525 -0.9635
49.55 -1.0114
49.575 -1.0591
49.6 -1.1085
49.625 -1.159
49.65 -1.2088
49.675 -1.2532
49.7 -1.2887
49.725 -1.3176
49.75 -1.3427
49.775 -1.3613
49.8 -1.373
49.825 -1.3744
49.85 -1.3625
49.875 -1.3344
49.9 -1.286
49.925 -1.221
49.95 -1.1465
49.975 -1.0694
50 -0.9929
50.025 -0.9171
50.05 -0.8493
50.075 -0.7949
50.1 -0.7486
50.125 -0.7094
50.15 -0.6746
50.175 -0.6443
50.2 -0.6193
50.225 -0.5997
50.25 -0.5854
50.275 -0.572
50.3 -0.5578
50.325 -0.5404
50.35 -0.5187
50.375 -0.4931
50.4 -0.465
50.425 -0.4352
50.45 -0.4027
50.475 -0.3682
50.5 -0.3334
50.525 -0.3014
50.55 -0.2743
50.575 -0.2545
50.6 -0.2391
50.625 -0.2266
50.65 -0.2157
50.675 -0.2103
50.7 -0.2125
50.725 -0.2232
50.75 -0.2387
50.775 -0.2578
50.8 -0.2774
50.825 -0.2937
50.85 -0.3084
50.875 -0.3193
50.9 -0.3215
50.925 -0.3201
50.95 -0.3193
50.975 -0.3131
51 -0.3081
51.025 -0.3081
51.05 -0.3126
51.075 -0.3169
51.1 -0.3155
51.125 -0.3096
51.15 -0.301
51.175 -0.2935
51.2 -0.2915
51.225 -0.2973
51.25 -0.3132
51.275 -0.3377
51.3 -0.3669
51.325 -0.4007
51.35 -0.4344
51.375 -0.4624
51.4 -0.4828
51.425 -0.4943
51.45 -0.4969
51.475 -0.4933
51.5 -0.4879
51.525 -0.4804
51.55 -0.4725
51.575 -0.462
51.6 -0.4438
51.625 -0.4218
51.65 -0.397
51.675 -0.368
51.7 -0.3385
51.725 -0.3116
51.75 -0.2892
51.775 -0.2761
51.8 -0.2704
51.825 -0.2679
51.85 -0.2695
51.875 -0.2721
51.9 -0.2729
51.925 -0.2739
51.95 -0.2792
51.975 -0.2887
52 -0.3033
52.025 -0.3208
52.05 -0.3318
52.075 -0.3335
52.1 -0.3278
52.125 -0.3185
52.15 -0.3129
52.175 -0.3152
52.2 -0.317
52.225 -0.3145
52.25 -0.3065
52.275 -0.2909
52.3 -0.2711
52.325 -0.2511
52.35 -0.2316
52.375 -0.2123
52.4 -0.1942
52.425 -0.1821
52.45 -0.1758
52.475 -0.1799
52.5 -0.1948
52.525 -0.2162
52.55 -0.2431
52.575 -0.267
52.6 -0.2871
52.625 -0.3024
52.65 -0.3189
52.675 -0.3344
52.7 -0.3476
52.725 -0.3597
52.75 -0.371
52.775 -0.3834
52.8 -0.3973
52.825 -0.4119
52.85 -0.4246
52.875 -0.4331
52.9 -0.4432
52.925 -0.4558
52.95 -0.4708
52.975 -0.4829
53 -0.4877
53.025 -0.4812
53.05 -0.4659
53.075 -0.4465
53.1 -0.4244
53.125 -0.3989
53.15 -0.3717
53.175 -0.3449
53.2 -0.3161
53.225 -0.283
53.25 -0.2456
53.275 -0.2102
53.3 -0.179
53.325 -0.1543
53.35 -0.1396
53.375 -0.1395
53.4 -0.1514
53.425 -0.1737
53.45 -0.2051
53.475 -0.2465
53.5 -0.2979
53.525 -0.3584
53.55 -0.4265
53.575 -0.4992
53.6 -0.5788
53.625 -0.665
53.65 -0.7582
53.675 -0.8564
53.7 -0.9593
53.725 -1.066
53.75 -1.1721
53.775 -1.263
53.8 -1.3264
53.825 -1.3608
53.85 -1.374
53.875 -1.3809
53.9 -1.3821
53.925 -1.3828
53.95 -1.3827
53.975 -1.3812
54 -1.3772
54.025 -1.3633
54.05 -1.3425
54.075 -1.3197
54.1 -1.2943
54.125 -1.2709
54.15 -1.2506
54.175 -1.2356
54.2 -1.2298
54.225 -1.2326
54.25 -1.2405
54.275 -1.2505
54.3 -1.258
54.325 -1.2631
54.35 -1.2652
54.375 -1.2689
54.4 -1.2707
54.425 -1.2683
54.45 -1.2617
54.475 -1.2516
54.5 -1.24
54.525 -1.2297
54.55 -1.2197
54.575 -1.213
54.6 -1.209
54.625 -1.2124
54.65 -1.2226
54.675 -1.2384
54.7 -1.2587
54.725 -1.2792
54.75 -1.2941
54.775 -1.2984
54.8 -1.2858
54.825 -1.2586
54.85 -1.2187
54.875 -1.174
54.9 -1.1292
54.925 -1.088
54.95 -1.054
54.975 -1.028
55 -1.0097
55.025 -0.9986
55.05 -0.9896
55.075 -0.981
55.1 -0.97
55.125 -0.9579
55.15 -0.9494
55.175 -0.9442
55.2 -0.9394
55.225 -0.935
55.25 -0.9285
55.275 -0.9206
55.3 -0.9148
55.325 -0.9169
55.35 -0.9289
55.375 -0.9474
55.4 -0.9694
55.425 -0.9958
55.45 -1.0289
55.475 -1.0685
55.5 -1.1139
55.525 -1.1624
55.55 -1.2101
55.575 -1.2586
55.6 -1.3085
55.625 -1.3526
55.65 -1.3874
55.675 -1.4122
55.7 -1.4292
55.725 -1.4406
55.75 -1.4434
55.775 -1.4395
55.8 -1.4345
55.825 -1.4284
55.85 -1.4208
55.875 -1.4104
55.9 -1.3975
55.925 -1.3838
55.95 -1.3676
55.975 -1.3523
56 -1.3417
56.025 -1.3345
56.05 -1.3283
56.075 -1.3191
56.1 -1.3025
56.125 -1.275
56.15 -1.2382
56.175 -1.197
56.2 -1.1537
56.225 -1.1047
56.25 -1.0481
56.275 -0.9844
56.3 -0.9118
56.325 -0.8272
56.35 -0.7314
56.375 -0.6344
56.4 -0.5404
56.425 -0.4499
56.45 -0.3631
56.475 -0.2783
56.5 -0.1931
56.525 -0.1045
56.55 -0.0124
56.575 0.079
56.6 0.1665
56.625 0.2505
56.65 0.3322
56.675 0.4106
56.7 0.4849
56.725 0.5561
56.75 0.6239
56.775 0.6877
56.8 0.7474
56.825 0.8036
56.85 0.8558
56.875 0.9035
56.9 0.9473
56.925 0.9879
56.95 1.0279
56.975 1.067
57 1.1056
57.025 1.1434
57.05 1.1798
57.075 1.2145
57.1 1.2473
57.125 1.2781
57.15 1.3044
57.175 1.324
57.2 1.3373
57.225 1.346
57.25 1.3495
57.275 1.3477
57.3 1.3389
57.325 1.322
57.35 1.297
57.375 1.2644
57.4 1.2243
57.425 1.1776
57.45 1.1251
57.475 1.0675
57.5 1.0024
57.525 0.928
57.55 0.8434
57.575 0.7493
57.6 0.6472
57.625 0.5393
57.65 0.429
57.675 0.3208
57.7 0.2175
57.725 0.1216
57.75 0.0397
57.775 -0.0223
57.8 -0.0641
57.825 -0.0857
57.85 -0.0887
57.875 -0.0733
57.9 -0.0406
57.925 0.0027
57.95 0.052
57.975 0.1041
58 0.1544
58.025 0.2014
58.05 0.2447
58.075 0.2838
58.1 0.3204
58.125 0.3538
58.15 0.3837
58.175 0.4097
58.2 0.4333
58.225 0.4551
58.25 0.4746
58.275 0.4891
58.3 0.4987
58.325 0.5044
58.35 0.5066
58.375 0.5077
58.4 0.5086
58.425 0.5104
58.45 0.5123
58.475 0.516
58.5 0.5253
58.525 0.5388
58.55 0.5499
58.575 0.5556
58.6 0.5546
58.625 0.5477
58.65 0.5345
58.675 0.5143
58.7 0.4851
58.725 0.4467
58.75 0.4007
58.775 0.3483
58.8 0.2905
58.825 0.2277
58.85 0.1607
58.875 0.09
58.9 0.0145
58.925 -0.0652
58.95 -0.1514
58.975 -0.2449
59 -0.3445
59.025 -0.4495
59.05 -0.5548
59.075 -0.6517
59.1 -0.7291
59.125 -0.778
59.15 -0.8061
59.175 -0.8236
59.2 -0.835
59.225 -0.8408
59.25 -0.8455
59.275 -0.8566
59.3 -0.8774
59.325 -0.91
59.35 -0.9531
59.375 -1.0031
59.4 -1.0557
59.425 -1.1121
59.45 -1.1673
59.475 -1.2164
59.5 -1.2603
59.525 -1.2987
59.55 -1.3317
59.575 -1.3624
59.6 -1.3875
59.625 -1.4007
59.65 -1.4115
59.675 -1.425
59.7 -1.439
59.725 -1.452
59.75 -1.4624
59.775 -1.4652
59.8 -1.4585
59.825 -1.4456
59.85 -1.434
59.875 -1.4281
59.9 -1.4223
59.925 -1.42
59.95 -1.425
59.975 -1.4353
60 -1.4453
60.025 -1.4508
60.05 -1.4517
60.075 -1.4509
60.1 -1.4483
60.125 -1.4443
60.15 -1.4394
60.175 -1.4333
60.2 -1.4313
60.225 -1.4392
60.25 -1.4579
60.275 -1.4832
60.3 -1.5084
60.325 -1.5304
60.35 -1.5465
60.375 -1.5581
60.4 -1.5641
60.425 -1.5663
60.45 -1.5672
60.475 -1.5717
60.5 -1.5824
60.525 -1.6007
60.55 -1.6302
60.575 -1.6693
60.6 -1.7154
60.625 -1.7662
60.65 -1.8167
60.675 -1.8594
60.7 -1.8902
60.725 -1.9105
60.75 -1.9222
60.775 -1.9231
60.8 -1.9187
60.825 -1.9107
60.85 -1.8999
60.875 -1.8854
60.9 -1.8684
60.925 -1.8532
60.95 -1.8407
60.975 -1.8299
61 -1.8243
61.025 -1.8279
61.05 -1.8387
61.075 -1.8542
61.1 -1.872
61.125 -1.8869
61.15 -1.8979
61.175 -1.9105
61.2 -1.9331
61.225 -1.9647
61.25 -1.994
61.275 -2.0179
61.3 -2.0393
61.325 -2.0546
61.35 -2.0624
61.375 -2.0642
61.4 -2.0657
61.425 -2.0659
61.45 -2.064
61.475 -2.0614
61.5 -2.0549
61.525 -2.0409
61.55 -2.0246
61.575 -2.0147
61.6 -2.0098
61.625 -2.0029
61.65 -1.9919
61.675 -1.9801
61.7 -1.9696
61.725 -1.9598
61.75 -1.9475
61.775 -1.9328
61.8 -1.9164
61.825 -1.8994
61.85 -1.8827
61.875 -1.8631
61.9 -1.8427
61.925 -1.8253
61.95 -1.8132
61.975 -1.8056
62 -1.7996
62.025 -1.7922
62.05 -1.7829
62.075 -1.7731
62.1 -1.7622
62.125 -1.7474
62.15 -1.728
62.175 -1.71
62.2 -1.6923
62.225 -1.6688
62.25 -1.6345
62.275 -1.5837
62.3 -1.5154
62.325 -1.4423
62.35 -1.3659
62.375 -1.2907
62.4 -1.2241
62.425 -1.1649
62.45 -1.116
62.475 -1.0779
62.5 -1.0482
62.525 -1.0288
62.55 -1.0213
62.575 -1.0248
62.6 -1.0376
62.625 -1.0573
62.65 -1.0819
62.675 -1.1121
62.7 -1.1459
62.725 -1.1779
62.75 -1.2014
62.775 -1.2177
62.8 -1.2293
62.825 -1.237
62.85 -1.2417
62.875 -1.2465
62.9 -1.2527
62.925 -1.2589
62.95 -1.265
62.975 -1.2744
63 -1.2869
63.025 -1.3004
63.05 -1.3161
63.075 -1.3288
63.1 -1.323
63.125 -1.2872
63.15 -1.2357
63.175 -1.1826
63.2 -1.1335
63.225 -1.0896
63.25 -1.0487
63.275 -1.0115
63.3 -0.9723
63.325 -0.9297
63.35 -0.8839
63.375 -0.8355
63.4 -0.7878
63.425 -0.7497
63.45 -0.7249
63.475 -0.7104
63.5 -0.7076
63.525 -0.7119
63.55 -0.7201
63.575 -0.7315
63.6 -0.7469
63.625 -0.769
63.65 -0.7959
63.675 -0.824
63.7 -0.8508
63.725 -0.878
63.75 -0.9065
63.775 -0.9398
63.8 -0.9818
63.825 -1.0348
63.85 -1.0995
63.875 -1.172
63.9 -1.2464
63.925 -1.3208
63.95 -1.388
63.975 -1.438
64 -1.4701
64.025 -1.4862
64.05 -1.4911
64.075 -1.4872
64.1 -1.4774
64.125 -1.4647
64.15 -1.4506
64.175 -1.4351
64.2 -1.4124
64.225 -1.3748
64.25 -1.3216
64.275 -1.2595
64.3 -1.1976
64.325 -1.1411
64.35 -1.0891
64.375 -1.0403
64.4 -0.9937
64.425 -0.951
64.45 -0.9138
64.475 -0.869
64.5 -0.7991
64.525 -0.7087
64.55 -0.6211
64.575 -0.5439
64.6 -0.4779
64.625 -0.4219
64.65 -0.3778
64.675 -0.344
64.7 -0.3147
64.725 -0.2926
64.75 -0.2835
64.775 -0.2865
64.8 -0.2948
64.825 -0.3071
64.85 -0.3223
64.875 -0.3322
64.9 -0.3307
64.925 -0.3246
64.95 -0.3226
64.975 -0.3286
65 -0.3434
65.025 -0.3643
65.05 -0.3896
65.075 -0.418
65.1 -0.4438
65.125 -0.4633
65.15 -0.4724
65.175 -0.4699
65.2 -0.4581
65.225 -0.443
65.25 -0.4322
65.275 -0.4283
65.3 -0.4338
65.325 -0.449
65.35 -0.4691
65.375 -0.4843
65.4 -0.4897
65.425 -0.487
65.45 -0.4773
65.475 -0.4639
65.5 -0.4493
65.525 -0.4339
65.55 -0.4188
65.575 -0.4039
65.6 -0.3945
65.625 -0.3863
65.65 -0.3769
65.675 -0.3664
65.7 -0.3577
65.725 -0.3551
65.75 -0.359
65.775 -0.3661
65.8 -0.3707
65.825 -0.3703
65.85 -0.3677
65.875 -0.3659
65.9 -0.3643
65.925 -0.3648
65.95 -0.3661
65.975 -0.3676
66 -0.3671
66.025 -0.3608
66.05 -0.343
66.075 -0.3117
66.1 -0.2705
66.125 -0.2221
66.15 -0.168
66.175 -0.1135
66.2 -0.0635
66.225 -0.0205
66.25 0.0159
66.275 0.0461
66.3 0.0705
66.325 0.0912
66.35 0.1073
66.375 0.1191
66.4 0.1291
66.425 0.1427
66.45 0.1601
66.475 0.1787
66.5 0.197
66.525 0.2128
66.55 0.2231
66.575 0.2259
66.6 0.2223
66.625 0.2111
66.65 0.1928
66.675 0.1693
66.7 0.1422
66.725 0.1141
66.75 0.0888
66.775 0.069
66.8 0.0552
66.825 0.0452
66.85 0.0398
66.875 0.0395
66.9 0.0424
66.925 0.0508
66.95 0.0698
66.975 0.1015
67 0.1382
67.025 0.1709
67.05 0.1963
67.075 0.2161
67.1 0.2299
67.125 0.2368
67.15 0.2362
67.175 0.2318
67.2 0.2292
67.225 0.2315
67.25 0.2352
67.275 0.2351
67.3 0.2308
67.325 0.2251
67.35 0.2163
67.375 0.1999
67.4 0.1789
67.425 0.1619
67.45 0.1576
67.475 0.1613
67.5 0.1741
67.525 0.1946
67.55 0.2123
67.575 0.2194
67.6 0.2185
67.625 0.2152
67.65 0.2107
67.675 0.203
67.7 0.1903
67.725 0.1716
67.75 0.1452
67.775 0.1122
67.8 0.0736
67.825 0.0309
67.85 -0.0151
67.875 -0.0626
67.9 -0.1121
67.925 -0.1652
67.95 -0.222
67.975 -0.2841
68 -0.3505
68.025 -0.418
68.05 -0.4844
68.075 -0.5488
68.1 -0.6093
68.125 -0.6664
68.15 -0.7191
68.175 -0.7653
68.2 -0.8077
68.225 -0.849
68.25 -0.8902
68.275 -0.9296
68.3 -0.9647
68.325 -0.9914
68.35 -1.0137
68.375 -1.0324
68.4 -1.0534
68.425 -1.0817
68.45 -1.1163
68.475 -1.1569
68.5 -1.1999
68.525 -1.2457
68.55 -1.2943
68.575 -1.3498
68.6 -1.4106
68.625 -1.4747
68.65 -1.5383
68.675 -1.6033
68.7 -1.6683
68.725 -1.7307
68.75 -1.7838
68.775 -1.8185
68.8 -1.8334
68.825 -1.8225
68.85 -1.7875
68.875 -1.7362
68.9 -1.674
68.925 -1.6077
68.95 -1.5494
68.975 -1.502
69 -1.4579
69.025 -1.4076
69.05 -1.3499
69.075 -1.2866
69.1 -1.2156
69.125 -1.1419
69.15 -1.0704
69.175 -1.0056
69.2 -0.9482
69.225 -0.8952
69.25 -0.8445
69.275 -0.7972
69.3 -0.7507
69.325 -0.7032
69.35 -0.6583
69.375 -0.6194
69.4 -0.586
69.425 -0.5563
69.45 -0.5259
69.475 -0.4868
69.5 -0.4384
69.525 -0.3912
69.55 -0.3477
69.575 -0.3082
69.6 -0.2739
69.625 -0.2461
69.65 -0.224
69.675 -0.2048
69.7 -0.188
69.725 -0.1757
69.75 -0.1669
69.775 -0.1632
69.8 -0.1648
69.825 -0.1722
69.85 -0.1877
69.875 -0.2119
69.9 -0.2409
69.925 -0.2638
69.95 -0.2761
69.975 -0.2832
70 -0.2898
70.025 -0.2994
70.05 -0.3102
70.075 -0.3206
70.1 -0.3315
70.125 -0.3452
70.15 -0.3637
70.175 -0.3867
70.2 -0.4128
70.225 -0.4273
70.25 -0.4262
70.275 -0.42
70.3 -0.4053
70.325 -0.3875
70.35 -0.3729
70.375 -0.3599
70.4 -0.348
70.425 -0.3388
70.45 -0.3327
70.475 -0.3333
70.5 -0.3401
70.525 -0.3483
70.55 -0.35
70.575 -0.3473
70.6 -0.3508
70.625 -0.3627
70.65 -0.3814
70.675 -0.4045
70.7 -0.4284
70.725 -0.4504
70.75 -0.4619
70.775 -0.4638
70.8 -0.4643
70.825 -0.4679
70.85 -0.4779
70.875 -0.4977
70.9 -0.5298
70.925 -0.5702
70.95 -0.6041
70.975 -0.6285
71 -0.6374
71.025 -0.6217
71.05 -0.5773
71.075 -0.5086
71.1 -0.4285
71.125 -0.3475
71.15 -0.2639
71.175 -0.1819
71.2 -0.1077
71.225 -0.0454
71.25 0.0063
71.275 0.0482
71.3 0.0822
71.325 0.1077
71.35 0.1272
71.375 0.1454
71.4 0.1688
71.425 0.198
71.45 0.231
71.475 0.2636
71.5 0.2911
71.525 0.3112
71.55 0.325
71.575 0.3329
71.6 0.3335
71.625 0.3266
71.65 0.3154
71.675 0.3018
71.7 0.2888
71.725 0.2842
71.75 0.2934
71.775 0.3134
71.8 0.3347
71.825 0.3493
71.85 0.3579
71.875 0.3605
71.9 0.36
71.925 0.358
71.95 0.3558
71.975 0.3547
72 0.365
72.025 0.3939
72.05 0.4272
72.075 0.4565
72.1 0.4802
72.125 0.5011
72.15 0.5196
72.175 0.5317
72.2 0.5366
72.225 0.5345
72.25 0.5263
72.275 0.512
72.3 0.4952
72.325 0.4866
72.35 0.4881
72.375 0.4946
72.4 0.5014
72.425 0.5131
72.45 0.5289
72.475 0.5417
72.5 0.5464
72.525 0.5433
72.55 0.5381
72.575 0.54
72.6 0.5514
72.625 0.5655
72.65 0.5762
72.675 0.5795
72.7 0.5739
72.725 0.5562
72.75 0.5236
72.775 0.4775
72.8 0.4244
72.825 0.3672
72.85 0.3096
72.875 0.2668
72.9 0.2428
72.925 0.2257
72.95 0.2116
72.975 0.1889
73 0.1547
73.025 0.1061
73.05 0.0445
73.075 -0.0237
73.1 -0.0912
73.125 -0.155
73.15 -0.2114
73.175 -0.2601
73.2 -0.3021
73.225 -0.3353
73.25 -0.3608
73.275 -0.387
73.3 -0.4169
73.325 -0.4495
73.35 -0.4814
73.375 -0.5101
73.4 -0.5384
73.425 -0.5723
73.45 -0.6085
73.475 -0.6364
73.5 -0.6337
73.525 -0.5931
73.55 -0.5338
73.575 -0.4687
73.6 -0.4015
73.625 -0.333
73.65 -0.2556
73.675 -0.1672
73.7 -0.0739
73.725 0.0241
73.75 0.1169
73.775 0.2042
73.8 0.2838
73.825 0.3546
73.85 0.4201
73.875 0.4841
73.9 0.5537
73.925 0.6277
73.95 0.701
73.975 0.7697
74 0.8338
74.025 0.8911
74.05 0.9401
74.075 0.9817
74.1 1.0181
74.125 1.0524
74.15 1.0878
74.175 1.1315
74.2 1.1819
74.225 1.2344
74.25 1.2904
74.275 1.3486
74.3 1.4077
74.325 1.4633
74.35 1.514
74.375 1.5603
74.4 1.6018
74.425 1.6394
74.45 1.6729
74.475 1.702
74.5 1.7271
74.525 1.7467
74.55 1.7605
74.575 1.7677
74.6 1.7687
74.625 1.7641
74.65 1.7538
74.675 1.7355
74.7 1.7091
74.725 1.6772
74.75 1.6419
74.775 1.6077
74.8 1.5762
74.825 1.5463
74.85 1.5219
74.875 1.5077
74.9 1.497
74.925 1.479
74.95 1.4531
74.975 1.4203
75 1.3818
75.025 1.3381
75.05 1.2903
75.075 1.2384
75.1 1.1844
75.125 1.1321
75.15 1.0815
75.175 1.0313
75.2 0.9839
75.225 0.9411
75.25 0.8999
75.275 0.8589
75.3 0.8196
75.325 0.781
75.35 0.7394
75.375 0.6934
75.4 0.6434
75.425 0.5886
75.45 0.5315
75.475 0.4721
75.5 0.4103
75.525 0.3507
75.55 0.294
75.575 0.2427
75.6 0.2032
75.625 0.1836
75.65 0.1845
75.675 0.2014
75.7 0.2288
75.725 0.2626
75.75 0.2958
75.775 0.3251
75.8 0.3498
75.825 0.37
75.85 0.3885
75.875 0.4089
75.9 0.4322
75.925 0.4583
75.95 0.4899
75.975 0.5244
76 0.56
76.025 0.596
76.05 0.6283
76.075 0.6532
76.1 0.6739
76.125 0.6935
76.15 0.7129
76.175 0.7316
76.2 0.7471
76.225 0.7573
76.25 0.7604
76.275 0.7569
76.3 0.7488
76.325 0.7364
76.35 0.719
76.375 0.6964
76.4 0.6688
76.425 0.6382
76.45 0.6052
76.475 0.5676
76.5 0.526
76.525 0.4797
76.55 0.4283
76.575 0.3749
76.6 0.3249
76.625 0.2798
76.65 0.2412
76.675 0.2075
76.7 0.1766
76.725 0.1539
76.75 0.1408
76.775 0.1378
76.8 0.1409
76.825 0.1481
76.85 0.1563
76.875 0.1611
76.9 0.1658
76.925 0.1739
76.95 0.1889
76.975 0.2087
77 0.2271
77.025 0.2435
77.05 0.2579
77.075 0.2732
77.1 0.2917
77.125 0.3106
77.15 0.3295
77.175 0.3469
77.2 0.3632
77.225 0.3769
77.25 0.3833
77.275 0.3832
77.3 0.3784
77.325 0.3676
77.35 0.3496
77.375 0.326
77.4 0.2969
77.425 0.2614
77.45 0.218
77.475 0.1693
77.5 0.115
77.525 0.0556
77.55 -0.0115
77.575 -0.0852
77.6 -0.1614
77.625 -0.2334
77.65 -0.2965
77.675 -0.3503
77.7 -0.4006
77.725 -0.449
77.75 -0.4993
77.775 -0.5477
77.8 -0.5882
77.825 -0.611
77.85 -0.6135
77.875 -0.5968
77.9 -0.5611
77.925 -0.5172
77.95 -0.4749
77.975 -0.4383
78 -0.4088
78.025 -0.3824
78.05 -0.3587
78.075 -0.3375
78.1 -0.3196
78.125 -0.3055
78.15 -0.294
78.175 -0.2829
78.2 -0.2707
78.225 -0.2593
78.25 -0.2476
78.275 -0.2323
78.3 -0.2118
78.325 -0.1866
78.35 -0.1591
78.375 -0.1322
78.4 -0.1094
78.425 -0.0935
78.45 -0.0844
78.475 -0.0819
78.5 -0.088
78.525 -0.1017
78.55 -0.1177
78.575 -0.1308
78.6 -0.1393
78.625 -0.1433
78.65 -0.1492
78.675 -0.1587
78.7 -0.1699
78.725 -0.1795
78.75 -0.1854
78.775 -0.1827
78.8 -0.1704
78.825 -0.1529
78.85 -0.1348
78.875 -0.1212
78.9 -0.1127
78.925 -0.1076
78.95 -0.1014
78.975 -0.0915
79 -0.0755
79.025 -0.0545
79.05 -0.0312
79.075 -0.0015
79.1 0.0408
79.125 0.0908
79.15 0.1424
79.175 0.1921
79.2 0.2355
79.225 0.2706
79.25 0.2968
79.275 0.314
79.3 0.3248
79.325 0.3334
79.35 0.3424
79.375 0.3499
79.4 0.3536
79.425 0.3521
79.45 0.3478
79.475 0.342
79.5 0.337
79.525 0.3384
79.55 0.3434
79.575 0.3555
79.6 0.3724
79.625 0.3929
79.65 0.4121
79.675 0.4278
79.7 0.4379
79.725 0.4418
79.75 0.4402
79.775 0.4353
79.8 0.4289
79.825 0.4251
79.85 0.4288
79.875 0.4367
79.9 0.447
79.925 0.458
79.95 0.4687
79.975 0.4756
80 0.475
80.025 0.4661
80.05 0.4485
80.075 0.4223
80.1 0.3875
80.125 0.3458
80.15 0.2975
80.175 0.244
80.2 0.1858
80.225 0.1261
80.25 0.0736
80.275 0.0416
80.3 0.031
80.325 0.0378
80.35 0.0554
80.375 0.0821
80.4 0.1123
80.425 0.1453
80.45 0.1776
80.475 0.2073
80.5 0.2327
80.525 0.2522
80.55 0.2689
80.575 0.2825
80.6 0.2922
80.625 0.2982
80.65 0.3016
80.675 0.3061
80.7 0.3129
80.725 0.3201
80.75 0.3323
80.775 0.3508
80.8 0.3847
80.825 0.433
80.85 0.4843
80.875 0.5313
80.9 0.5695
80.925 0.5976
80.95 0.614
80.975 0.6204
81 0.6217
81.025 0.6224
81.05 0.6245
81.075 0.6247
81.1 0.619
81.125 0.6054
81.15 0.5831
81.175 0.5505
81.2 0.508
81.225 0.4571
81.25 0.3977
81.275 0.3319
81.3 0.2626
81.325 0.1901
81.35 0.115
81.375 0.0349
81.4 -0.0515
81.425 -0.1413
81.45 -0.2292
81.475 -0.3069
81.5 -0.3656
81.525 -0.4081
81.55 -0.4429
81.575 -0.4716
81.6 -0.4915
81.625 -0.4985
81.65 -0.4956
81.675 -0.4861
81.7 -0.4737
81.725 -0.4574
81.75 -0.4386
81.775 -0.4183
81.8 -0.3989
81.825 -0.3841
81.85 -0.378
81.875 -0.3789
81.9 -0.3786
81.925 -0.3694
81.95 -0.3582
81.975 -0.3486
82 -0.3305
82.025 -0.2963
82.05 -0.2513
82.075 -0.2046
82.1 -0.163
82.125 -0.1278
82.15 -0.094
82.175 -0.0562
82.2 -0.0099
82.225 0.04
82.25 0.0923
82.275 0.1491
82.3 0.2146
82.325 0.2874
82.35 0.3591
82.375 0.4245
82.4 0.4818
82.425 0.5309
82.45 0.5736
82.475 0.608
82.5 0.6342
82.525 0.6538
82.55 0.6696
82.575 0.6868
82.6 0.7069
82.625 0.7287
82.65 0.7511
82.675 0.7704
82.7 0.7862
82.725 0.8017
82.75 0.821
82.775 0.8414
82.8 0.8597
82.825 0.8724
82.85 0.8789
82.875 0.8809
82.9 0.8784
82.925 0.8692
82.95 0.8529
82.975 0.8304
83 0.8028
83.025 0.7694
83.05 0.7322
83.075 0.6975
83.1 0.67
83.125 0.6495
83.15 0.6365
83.175 0.6276
83.2 0.6138
83.225 0.5896
83.25 0.5566
83.275 0.516
83.3 0.4699
83.325 0.4163
83.35 0.3566
83.375 0.2937
83.4 0.2331
83.425 0.1815
83.45 0.135
83.475 0.0957
83.5 0.0643
83.525 0.0388
83.55 0.0171
83.575 -0.0004
83.6 -0.0125
83.625 -0.0214
83.65 -0.0278
83.675 -0.0287
83.7 -0.024
83.725 -0.0175
83.75 -0.0115
83.775 -0.0067
83.8 -0.0025
83.825 0.0017
83.85 0.0041
83.875 0.0025
83.9 -0.0026
83.925 -0.0104
83.95 -0.0202
83.975 -0.0313
84 -0.0435
84.025 -0.057
84.05 -0.0734
84.075 -0.0901
84.1 -0.1053
84.125 -0.1179
84.15 -0.1292
84.175 -0.1427
84.2 -0.1616
84.225 -0.1861
84.25 -0.216
84.275 -0.2516
84.3 -0.2933
84.325 -0.3402
84.35 -0.3917
84.375 -0.4464
84.4 -0.5032
84.425 -0.5647
84.45 -0.6309
84.475 -0.6975
84.5 -0.7608
84.525 -0.821
84.55 -0.8769
84.575 -0.9234
84.6 -0.9517
84.625 -0.9572
84.65 -0.9479
84.675 -0.927
84.7 -0.9015
84.725 -0.8766
84.75 -0.8548
84.775 -0.8351
84.8 -0.8199
84.825 -0.809
84.85 -0.8021
84.875 -0.7984
84.9 -0.7992
84.925 -0.8066
84.95 -0.8229
84.975 -0.8503
85 -0.8862
85.025 -0.9267
85.05 -0.9689
85.075 -1.0107
85.1 -1.0555
85.125 -1.1062
85.15 -1.1598
85.175 -1.2139
85.2 -1.272
85.225 -1.335
85.25 -1.4063
85.275 -1.4788
85.3 -1.5324
85.325 -1.5572
85.35 -1.5581
85.375 -1.5345
85.4 -1.4886
85.425 -1.4228
85.45 -1.3412
85.475 -1.2545
85.5 -1.1683
85.525 -1.0835
85.55 -1.0007
85.575 -0.9212
85.6 -0.8441
85.625 -0.7667
85.65 -0.6903
85.675 -0.6193
85.7 -0.5514
85.725 -0.4864
85.75 -0.4255
85.775 -0.3683
85.8 -0.3159
85.825 -0.2684
85.85 -0.2244
85.875 -0.1858
85.9 -0.152
85.925 -0.123
85.95 -0.0956
85.975 -0.0696
86 -0.0485
86.025 -0.0328
86.05 -0.0222
86.075 -0.0101
86.1 0.0093
86.125 0.0328
86.15 0.0586
86.175 0.0883
86.2 0.1231
86.225 0.1628
86.25 0.2009
86.275 0.2359
86.3 0.2675
86.325 0.295
86.35 0.3191
86.375 0.3347
86.4 0.3346
86.425 0.3203
86.45 0.2977
86.475 0.2714
86.5 0.2422
86.525 0.2119
86.55 0.1772
86.575 0.1372
86.6 0.0908
86.625 0.0383
86.65 -0.0177
86.675 -0.0768
86.7 -0.1359
86.725 -0.1973
86.75 -0.2627
86.775 -0.3319
86.8 -0.4123
86.825 -0.5037
86.85 -0.6063
86.875 -0.7202
86.9 -0.8348
86.925 -0.9435
86.95 -1.0531
86.975 -1.1617
87 -1.2613
87.025 -1.3488
87.05 -1.4332
87.075 -1.5149
87.1 -1.5933
87.125 -1.6622
87.15 -1.7056
87.175 -1.7177
87.2 -1.7035
87.225 -1.6704
87.25 -1.6311
87.275 -1.5947
87.3 -1.5642
87.325 -1.5431
87.35 -1.5289
87.375 -1.5179
87.4 -1.5083
87.425 -1.4951
87.45 -1.475
87.475 -1.4449
87.5 -1.412
87.525 -1.3867
87.55 -1.3669
87.575 -1.3504
87.6 -1.3389
87.625 -1.3305
87.65 -1.3265
87.675 -1.3285
87.7 -1.3372
87.725 -1.3535
87.75 -1.383
87.775 -1.4224
87.8 -1.467
87.825 -1.5159
87.85 -1.5754
87.875 -1.653
87.9 -1.735
87.925 -1.8077
87.95 -1.8627
87.975 -1.898
88 -1.9216
88.025 -1.9354
88.05 -1.9387
88.075 -1.9357
88.1 -1.9348
88.125 -1.9384
88.15 -1.946
88.175 -1.9529
88.2 -1.9456
88.225 -1.9171
88.25 -1.8779
88.275 -1.8326
88.3 -1.7814
88.325 -1.7364
88.35 -1.6992
88.375 -1.6633
88.4 -1.6291
88.425 -1.5953
88.45 -1.5639
88.475 -1.5362
88.5 -1.5142
88.525 -1.5084
88.55 -1.5153
88.575 -1.5323
88.6 -1.5539
88.625 -1.5865
88.65 -1.6348
88.675 -1.6939
88.7 -1.7496
88.725 -1.7969
88.75 -1.84
88.775 -1.891
88.8 -1.9593
88.825 -2.0389
88.85 -2.1225
88.875 -2.2012
88.9 -2.275
88.925 -2.3441
88.95 -2.4114
88.975 -2.4811
89 -2.5603
89.025 -2.6431
89.05 -2.7335
89.075 -2.8358
89.1 -2.9435
89.125 -3.051
89.15 -3.161
89.175 -3.2714
89.2 -3.3739
89.225 -3.4625
89.25 -3.5382
89.275 -3.6005
89.3 -3.6447
89.325 -3.6767
89.35 -3.7047
89.375 -3.7347
89.4 -3.764
89.425 -3.7932
89.45 -3.8293
89.475 -3.8672
89.5 -3.8925
89.525 -3.9006
89.55 -3.8936
89.575 -3.8727
89.6 -3.839
89.625 -3.7995
89.65 -3.7642
89.675 -3.7389
89.7 -3.721
89.725 -3.6998
89.75 -3.6676
89.775 -3.6139
89.8 -3.5409
89.825 -3.4557
89.85 -3.37
89.875 -3.2848
89.9 -3.2022
89.925 -3.128
89.95 -3.0664
89.975 -3.0146
90 -2.9722
90.025 -2.9338
90.05 -2.8891
90.075 -2.8324
90.1 -2.7627
90.125 -2.6822
90.15 -2.5954
90.175 -2.5081
90.2 -2.4222
90.225 -2.342
90.25 -2.2723
90.275 -2.2162
90.3 -2.1755
90.325 -2.1491
90.35 -2.1357
90.375 -2.1308
90.4 -2.1254
90.425 -2.111
90.45 -2.0902
90.475 -2.0683
90.5 -2.0464
90.525 -2.0255
90.55 -2.0095
90.575 -1.9974
90.6 -1.986
90.625 -1.9718
90.65 -1.9501
90.675 -1.9166
90.7 -1.8766
90.725 -1.8287
90.75 -1.7753
90.775 -1.7195
90.8 -1.6642
90.825 -1.6111
90.85 -1.5629
90.875 -1.5217
90.9 -1.4889
90.925 -1.4641
90.95 -1.444
90.975 -1.4291
91 -1.4182
91.025 -1.4107
91.05 -1.4075
91.075 -1.4127
91.1 -1.426
91.125 -1.4453
91.15 -1.4683
91.175 -1.4909
91.2 -1.5146
91.225 -1.5418
91.25 -1.5749
91.275 -1.6163
91.3 -1.6679
91.325 -1.7278
91.35 -1.796
91.375 -1.8712
91.4 -1.9501
91.425 -2.0275
91.45 -2.098
91.475 -2.1629
91.5 -2.2319
91.525 -2.3112
91.55 -2.4084
91.575 -2.5223
91.6 -2.6476
91.625 -2.7748
91.65 -2.886
91.675 -2.9632
91.7 -3.0005
91.725 -3.0203
91.75 -3.0376
91.775 -3.0468
91.8 -3.0525
91.825 -3.0554
91.85 -3.0646
91.875 -3.0744
91.9 -3.0848
91.925 -3.0972
91.95 -3.112
91.975 -3.1221
92 -3.1266
92.025 -3.1207
92.05 -3.0931
92.075 -3.0374
92.1 -2.9665
92.125 -2.8999
92.15 -2.8461
92.175 -2.8036
92.2 -2.7599
92.225 -2.7135
92.25 -2.6684
92.275 -2.623
92.3 -2.5745
92.325 -2.5218
92.35 -2.4667
92.375 -2.4271
92.4 -2.43
92.425 -2.4612
92.45 -2.4941
92.475 -2.5282
92.5 -2.5642
92.525 -2.5998
92.55 -2.6281
92.575 -2.6551
92.6 -2.6834
92.625 -2.7114
92.65 -2.7371
92.675 -2.7507
92.7 -2.7466
92.725 -2.7363
92.75 -2.7236
92.775 -2.7092
92.8 -2.6943
92.825 -2.6859
92.85 -2.6857
92.875 -2.6917
92.9 -2.6988
92.925 -2.7083
92.95 -2.7167
92.975 -2.724
93 -2.7288
93.025 -2.7324
93.05 -2.7308
93.075 -2.7111
93.1 -2.6627
93.125 -2.5921
93.15 -2.5116
93.175 -2.4341
93.2 -2.3622
93.225 -2.2974
93.25 -2.2391
93.275 -2.1847
93.3 -2.1287
93.325 -2.0739
93.35 -2.0296
93.375 -1.9928
93.4 -1.9589
93.425 -1.9246
93.45 -1.8864
93.475 -1.8452
93.5 -1.8032
93.525 -1.7646
93.55 -1.7315
93.575 -1.7048
93.6 -1.6816
93.625 -1.6628
93.65 -1.65
93.675 -1.6459
93.7 -1.6516
93.725 -1.6635
93.75 -1.6824
93.775 -1.721
93.8 -1.787
93.825 -1.8689
93.85 -1.9573
93.875 -2.0426
93.9 -2.107
93.925 -2.1434
93.95 -2.159
93.975 -2.1644
94 -2.1642
94.025 -2.1631
94.05 -2.1673
94.075 -2.1835
94.1 -2.2161
94.125 -2.2518
94.15 -2.2775
94.175 -2.2916
94.2 -2.2982
94.225 -2.2976
94.25 -2.2932
94.275 -2.2897
94.3 -2.2889
94.325 -2.2868
94.35 -2.2822
94.375 -2.2765
94.4 -2.2643
94.425 -2.2412
94.45 -2.2058
94.475 -2.1686
94.5 -2.1316
94.525 -2.0973
94.55 -2.0625
94.575 -2.028
94.6 -1.9967
94.625 -1.9672
94.65 -1.9371
94.675 -1.9052
94.7 -1.8705
94.725 -1.8324
94.75 -1.7942
94.775 -1.7611
94.8 -1.7301
94.825 -1.6955
94.85 -1.6609
94.875 -1.6351
94.9 -1.6212
94.925 -1.6167
94.95 -1.6105
94.975 -1.602
95 -1.5954
95.025 -1.5901
95.05 -1.5848
95.075 -1.5682
95.1 -1.5359
95.125 -1.4991
95.15 -1.4625
95.175 -1.4244
95.2 -1.38
95.225 -1.3308
95.25 -1.2853
95.275 -1.2484
95.3 -1.22
95.325 -1.1954
95.35 -1.1692
95.375 -1.1406
95.4 -1.1132
95.425 -1.0865
95.45 -1.0588
95.475 -1.0341
95.5 -1.0199
95.525 -1.0164
95.55 -1.0201
95.575 -1.0257
95.6 -1.0298
95.625 -1.0291
95.65 -1.0203
95.675 -1.0081
95.7 -0.9989
95.725 -0.9958
95.75 -1.0017
95.775 -1.0129
95.8 -1.0229
95.825 -1.025
95.85 -1.0165
95.875 -1.0037
95.9 -0.9898
95.925 -0.9825
95.95 -0.982
95.975 -0.9841
96 -0.9897
96.025 -0.998
96.05 -1.0142
96.075 -1.0425
96.1 -1.0696
96.125 -1.0801
96.15 -1.072
96.175 -1.0514
96.2 -1.0268
96.225 -1.0063
96.25 -0.9969
96.275 -0.9965
96.3 -0.9926
96.325 -0.9774
96.35 -0.9644
96.375 -0.9636
96.4 -0.976
96.425 -0.998
96.45 -1.02
96.475 -1.0374
96.5 -1.0551
96.525 -1.0784
96.55 -1.1043
96.575 -1.1281
96.6 -1.1506
96.625 -1.1742
96.65 -1.202
96.675 -1.2324
96.7 -1.2619
96.725 -1.2914
96.75 -1.3242
96.775 -1.3583
96.8 -1.3882
96.825 -1.4003
96.85 -1.3921
96.875 -1.3715
96.9 -1.3431
96.925 -1.3135
96.95 -1.2875
96.975 -1.2671
97 -1.2528
97.025 -1.2416
97.05 -1.2316
97.075 -1.2225
97.1 -1.215
97.125 -1.2101
97.15 -1.2074
97.175 -1.2038
97.2 -1.2002
97.225 -1.1941
97.25 -1.1841
97.275 -1.1686
97.3 -1.1507
97.325 -1.1336
97.35 -1.1201
97.375 -1.1101
97.4 -1.103
97.425 -1.1027
97.45 -1.1119
97.475 -1.132
97.5 -1.1624
97.525 -1.2015
97.55 -1.248
97.575 -1.3021
97.6 -1.3613
97.625 -1.418
97.65 -1.4677
97.675 -1.5084
97.7 -1.5425
97.725 -1.5636
97.75 -1.5583
97.775 -1.5198
97.8 -1.461
97.825 -1.3959
97.85 -1.3338
97.875 -1.2777
97.9 -1.2298
97.925 -1.1853
97.95 -1.1376
97.975 -1.0852
98 -1.0337
98.025 -0.9841
98.05 -0.9313
98.075 -0.878
98.1 -0.8214
98.125 -0.7594
98.15 -0.6961
98.175 -0.6357
98.2 -0.5792
98.225 -0.5252
98.25 -0.4746
98.275 -0.4289
98.3 -0.3902
98.325 -0.3566
98.35 -0.325
98.375 -0.2887
98.4 -0.245
98.425 -0.1977
98.45 -0.1516
98.475 -0.1058
98.5 -0.0629
98.525 -0.0213
98.55 0.0196
98.575 0.0601
98.6 0.0997
98.625 0.1375
98.65 0.173
98.675 0.2056
98.7 0.2337
98.725 0.2578
98.75 0.2787
98.775 0.2985
98.8 0.3181
98.825 0.3356
98.85 0.3481
98.875 0.3561
98.9 0.3613
98.925 0.3637
98.95 0.3632
98.975 0.3598
99 0.354
99.025 0.3457
99.05 0.3307
99.075 0.3086
99.1 0.2811
99.125 0.2492
99.15 0.2169
99.175 0.1846
99.2 0.1493
99.225 0.1088
99.25 0.0668
99.275 0.0261
99.3 -0.0176
99.325 -0.0676
99.35 -0.1247
99.375 -0.1864
99.4 -0.2509
99.425 -0.3162
99.45 -0.3805
99.475 -0.4422
99.5 -0.503
99.525 -0.5663
99.55 -0.6265
99.575 -0.6792
99.6 -0.7253
99.625 -0.7572
99.65 -0.7777
99.675 -0.7931
99.7 -0.8078
99.725 -0.8275
99.75 -0.8533
99.775 -0.8875
99.8 -0.9286
99.825 -0.9764
99.85 -1.0235
99.875 -1.0618
99.9 -1.0895
99.925 -1.1118
99.95 -1.1359
99.975 -1.161
100 -1.1874
