# Supplementary material for: Uptake of N2O5 by aqueous aerosol unveiled using chemically accurate many-body potentials
Source: Nat Commun. 2022 Mar 10;13:1266. doi: 10.1038/s41467-022-28697-8 (PMC8913772; doi:10.1038/s41467-022-28697-8)
Supplement: Supplementary file 3 — Source Data [file 41467_2022_28697_MOESM3_ESM.zip › n2o5-uptake-data/Fig2/scattering/rep10run01/relcom_gds.dat]

0.025 11.711
0.05 11.6405
0.075 11.5701
0.1 11.4996
0.125 11.4291
0.15 11.3586
0.175 11.288
0.2 11.2174
0.225 11.1468
0.25 11.0762
0.275 11.0055
0.3 10.9348
0.325 10.8641
0.35 10.7934
0.375 10.7226
0.4 10.6517
0.425 10.5809
0.45 10.51
0.475 10.439
0.5 10.3681
0.525 10.2971
0.55 10.226
0.575 10.1549
0.6 10.0838
0.625 10.0127
0.65 9.9414
0.675 9.8702
0.7 9.7988
0.725 9.7274
0.75 9.6558
0.775 9.5842
0.8 9.5124
0.825 9.4405
0.85 9.3685
0.875 9.2964
0.9 9.2242
0.925 9.1518
0.95 9.0794
0.975 9.0068
1 8.934
1.025 8.8611
1.05 8.7881
1.075 8.715
1.1 8.6418
1.125 8.5685
1.15 8.4951
1.175 8.4215
1.2 8.348
1.225 8.2742
1.25 8.2002
1.275 8.126
1.3 8.0517
1.325 7.9771
1.35 7.9023
1.375 7.8271
1.4 7.7517
1.425 7.6761
1.45 7.6002
1.475 7.524
1.5 7.4473
1.525 7.3701
1.55 7.2924
1.575 7.2143
1.6 7.1358
1.625 7.0571
1.65 6.978
1.675 6.8984
1.7 6.8185
1.725 6.7381
1.75 6.6571
1.775 6.5754
1.8 6.493
1.825 6.4096
1.85 6.3251
1.875 6.2394
1.9 6.1522
1.925 6.0633
1.95 5.9726
1.975 5.8799
2 5.7853
2.025 5.6881
2.05 5.5885
2.075 5.4874
2.1 5.3883
2.125 5.2931
2.15 5.2058
2.175 5.1231
2.2 5.0411
2.225 4.9553
2.25 4.8626
2.275 4.768
2.3 4.6855
2.325 4.6187
2.35 4.5558
2.375 4.491
2.4 4.4242
2.425 4.3543
2.45 4.2799
2.475 4.2007
2.5 4.1172
2.525 4.0304
2.55 3.9403
2.575 3.8472
2.6 3.7509
2.625 3.6507
2.65 3.5458
2.675 3.4357
2.7 3.3184
2.725 3.1932
2.75 3.0638
2.775 2.9492
2.8 2.8654
2.825 2.797
2.85 2.7284
2.875 2.6544
2.9 2.5749
2.925 2.4923
2.95 2.4088
2.975 2.3291
3 2.2546
3.025 2.1851
3.05 2.1233
3.075 2.08
3.1 2.066
3.125 2.0801
3.15 2.1159
3.175 2.1568
3.2 2.1957
3.225 2.232
3.25 2.2657
3.275 2.2948
3.3 2.3178
3.325 2.3336
3.35 2.3413
3.375 2.3406
3.4 2.3312
3.425 2.3129
3.45 2.2876
3.475 2.2612
3.5 2.2404
3.525 2.2247
3.55 2.2117
3.575 2.2033
3.6 2.1961
3.625 2.1893
3.65 2.1823
3.675 2.1787
3.7 2.1918
3.725 2.2265
3.75 2.2715
3.775 2.3159
3.8 2.3624
3.825 2.4123
3.85 2.4675
3.875 2.5232
3.9 2.5738
3.925 2.6173
3.95 2.6543
3.975 2.6841
4 2.7064
4.025 2.7226
4.05 2.7335
4.075 2.7399
4.1 2.7411
4.125 2.7374
4.15 2.7293
4.175 2.7169
4.2 2.7001
4.225 2.6786
4.25 2.6523
4.275 2.6228
4.3 2.5899
4.325 2.553
4.35 2.5107
4.375 2.4634
4.4 2.4101
4.425 2.3504
4.45 2.2868
4.475 2.2228
4.5 2.1621
4.525 2.1016
4.55 2.0379
4.575 1.971
4.6 1.8995
4.625 1.8244
4.65 1.7461
4.675 1.6711
4.7 1.6133
4.725 1.5868
4.75 1.5901
4.775 1.6095
4.8 1.6406
4.825 1.681
4.85 1.733
4.875 1.7973
4.9 1.8658
4.925 1.9327
4.95 1.9955
4.975 2.0513
5 2.1028
5.025 2.1487
5.05 2.1859
5.075 2.2162
5.1 2.2389
5.125 2.2559
5.15 2.2689
5.175 2.2815
5.2 2.2958
5.225 2.3106
5.25 2.3223
5.275 2.3301
5.3 2.3331
5.325 2.3315
5.35 2.3247
5.375 2.3118
5.4 2.2936
5.425 2.2706
5.45 2.2459
5.475 2.2225
5.5 2.2013
5.525 2.1801
5.55 2.1576
5.575 2.1321
5.6 2.1009
5.625 2.0641
5.65 2.0234
5.675 1.9777
5.7 1.9287
5.725 1.8845
5.75 1.8521
5.775 1.8308
5.8 1.8243
5.825 1.8301
5.85 1.8394
5.875 1.8505
5.9 1.8644
5.925 1.8821
5.95 1.9042
5.975 1.927
6 1.9491
6.025 1.9694
6.05 1.9885
6.075 2.0055
6.1 2.0167
6.125 2.0213
6.15 2.0201
6.175 2.0123
6.2 1.9986
6.225 1.9817
6.25 1.9611
6.275 1.9359
6.3 1.905
6.325 1.8685
6.35 1.8285
6.375 1.7918
6.4 1.7658
6.425 1.7506
6.45 1.7411
6.475 1.7289
6.5 1.7096
6.525 1.6807
6.55 1.6418
6.575 1.5923
6.6 1.5411
6.625 1.4924
6.65 1.4476
6.675 1.4171
6.7 1.4035
6.725 1.4002
6.75 1.3995
6.775 1.3934
6.8 1.3836
6.825 1.3661
6.85 1.3407
6.875 1.3049
6.9 1.2594
6.925 1.2071
6.95 1.1558
6.975 1.1159
7 1.0974
7.025 1.1024
7.05 1.1233
7.075 1.1566
7.1 1.1963
7.125 1.2424
7.15 1.2952
7.175 1.3487
7.2 1.4028
7.225 1.459
7.25 1.5122
7.275 1.5546
7.3 1.5852
7.325 1.6091
7.35 1.6263
7.375 1.6363
7.4 1.6387
7.425 1.6328
7.45 1.6196
7.475 1.6013
7.5 1.5773
7.525 1.5467
7.55 1.5108
7.575 1.4696
7.6 1.4248
7.625 1.378
7.65 1.3262
7.675 1.2698
7.7 1.2056
7.725 1.1316
7.75 1.0498
7.775 0.9664
7.8 0.8944
7.825 0.8454
7.85 0.8203
7.875 0.8074
7.9 0.7904
7.925 0.7659
7.95 0.7362
7.975 0.7037
8 0.6705
8.025 0.6432
8.05 0.6243
8.075 0.6129
8.1 0.6099
8.125 0.6153
8.15 0.6347
8.175 0.669
8.2 0.7106
8.225 0.7503
8.25 0.788
8.275 0.8289
8.3 0.875
8.325 0.9217
8.35 0.9697
8.375 1.0167
8.4 1.0608
8.425 1.1013
8.45 1.1401
8.475 1.1795
8.5 1.2212
8.525 1.2631
8.55 1.3004
8.575 1.3308
8.6 1.3549
8.625 1.3734
8.65 1.3893
8.675 1.4057
8.7 1.4228
8.725 1.4345
8.75 1.4369
8.775 1.4429
8.8 1.4752
8.825 1.5314
8.85 1.5946
8.875 1.653
8.9 1.6991
8.925 1.7323
8.95 1.7551
8.975 1.773
9 1.7904
9.025 1.8112
9.05 1.8311
9.075 1.8491
9.1 1.8653
9.125 1.8748
9.15 1.876
9.175 1.8702
9.2 1.8607
9.225 1.8506
9.25 1.8323
9.275 1.8051
9.3 1.7718
9.325 1.7368
9.35 1.7122
9.375 1.699
9.4 1.6963
9.425 1.6986
9.45 1.6971
9.475 1.6869
9.5 1.6693
9.525 1.6468
9.55 1.6192
9.575 1.5955
9.6 1.5796
9.625 1.5663
9.65 1.5546
9.675 1.5419
9.7 1.5219
9.725 1.4899
9.75 1.4457
9.775 1.3923
9.8 1.3288
9.825 1.2583
9.85 1.1855
9.875 1.1117
9.9 1.0366
9.925 0.9664
9.95 0.9038
9.975 0.8461
10 0.7927
10.025 0.7453
10.05 0.7044
10.075 0.6679
10.1 0.6342
10.125 0.5986
10.15 0.5757
10.175 0.5697
10.2 0.5649
10.225 0.5514
10.25 0.5293
10.275 0.5006
10.3 0.4671
10.325 0.4288
10.35 0.3899
10.375 0.3518
10.4 0.3198
10.425 0.2949
10.45 0.2686
10.475 0.2347
10.5 0.1939
10.525 0.1473
10.55 0.0986
10.575 0.0446
10.6 -0.0096
10.625 -0.0596
10.65 -0.1045
10.675 -0.1442
10.7 -0.1732
10.725 -0.1907
10.75 -0.2075
10.775 -0.2273
10.8 -0.2537
10.825 -0.2881
10.85 -0.3189
10.875 -0.339
10.9 -0.3444
10.925 -0.3437
10.95 -0.338
10.975 -0.3294
11 -0.319
11.025 -0.3113
11.05 -0.3084
11.075 -0.3038
11.1 -0.2853
11.125 -0.251
11.15 -0.2109
11.175 -0.1706
11.2 -0.1316
11.225 -0.0979
11.25 -0.0722
11.275 -0.0524
11.3 -0.0357
11.325 -0.0201
11.35 -0.0021
11.375 0.027
11.4 0.0692
11.425 0.1191
11.45 0.1713
11.475 0.2219
11.5 0.2679
11.525 0.3087
11.55 0.3467
11.575 0.3811
11.6 0.4108
11.625 0.4396
11.65 0.4701
11.675 0.5042
11.7 0.5452
11.725 0.596
11.75 0.6493
11.775 0.7021
11.8 0.7494
11.825 0.7846
11.85 0.8094
11.875 0.8283
11.9 0.8474
11.925 0.8712
11.95 0.8986
11.975 0.9263
12 0.9512
12.025 0.9748
12.05 0.9936
12.075 1.0054
12.1 1.0107
12.125 1.0124
12.15 1.0142
12.175 1.0198
12.2 1.0343
12.225 1.0617
12.25 1.0952
12.275 1.1317
12.3 1.1705
12.325 1.2102
12.35 1.2474
12.375 1.279
12.4 1.304
12.425 1.3221
12.45 1.3333
12.475 1.3375
12.5 1.3343
12.525 1.3248
12.55 1.3092
12.575 1.2906
12.6 1.2734
12.625 1.2554
12.65 1.2332
12.675 1.2058
12.7 1.171
12.725 1.1285
12.75 1.0827
12.775 1.0433
12.8 1.0058
12.825 0.9662
12.85 0.9227
12.875 0.8744
12.9 0.823
12.925 0.7713
12.95 0.7233
12.975 0.6825
13 0.6569
13.025 0.6514
13.05 0.6664
13.075 0.6927
13.1 0.7203
13.125 0.742
13.15 0.7584
13.175 0.7705
13.2 0.7821
13.225 0.8013
13.25 0.8332
13.275 0.8768
13.3 0.9308
13.325 0.9951
13.35 1.0665
13.375 1.1414
13.4 1.2175
13.425 1.2952
13.45 1.3716
13.475 1.4434
13.5 1.5101
13.525 1.5699
13.55 1.6279
13.575 1.6874
13.6 1.7517
13.625 1.8156
13.65 1.8713
13.675 1.918
13.7 1.9585
13.725 1.9959
13.75 2.0322
13.775 2.0715
13.8 2.1068
13.825 2.1442
13.85 2.1787
13.875 2.2065
13.9 2.2262
13.925 2.2387
13.95 2.2456
13.975 2.2437
14 2.2327
14.025 2.2156
14.05 2.1953
14.075 2.1686
14.1 2.1351
14.125 2.096
14.15 2.0534
14.175 2.0102
14.2 1.9715
14.225 1.936
14.25 1.9002
14.275 1.8637
14.3 1.8246
14.325 1.7851
14.35 1.7498
14.375 1.7273
14.4 1.7173
14.425 1.7113
14.45 1.703
14.475 1.6901
14.5 1.6693
14.525 1.6358
14.55 1.5919
14.575 1.5406
14.6 1.4823
14.625 1.4187
14.65 1.352
14.675 1.286
14.7 1.227
14.725 1.177
14.75 1.1303
14.775 1.0863
14.8 1.0508
14.825 1.0253
14.85 1.0025
14.875 0.9769
14.9 0.9481
14.925 0.9182
14.95 0.8865
14.975 0.8502
15 0.8086
15.025 0.765
15.05 0.7218
15.075 0.6806
15.1 0.647
15.125 0.6268
15.15 0.618
15.175 0.619
15.2 0.6258
15.225 0.6458
15.25 0.6815
15.275 0.732
15.3 0.789
15.325 0.8461
15.35 0.9079
15.375 0.9756
15.4 1.0441
15.425 1.1086
15.45 1.1659
15.475 1.2142
15.5 1.2557
15.525 1.2917
15.55 1.3254
15.575 1.3592
15.6 1.3988
15.625 1.4454
15.65 1.496
15.675 1.5486
15.7 1.5995
15.725 1.6484
15.75 1.6925
15.775 1.7311
15.8 1.7662
15.825 1.7995
15.85 1.8332
15.875 1.8696
15.9 1.9087
15.925 1.9529
15.95 2.0029
15.975 2.0546
16 2.1095
16.025 2.1654
16.05 2.2184
16.075 2.2669
16.1 2.3096
16.125 2.3453
16.15 2.3743
16.175 2.3989
16.2 2.423
16.225 2.449
16.25 2.4776
16.275 2.5062
16.3 2.5333
16.325 2.5581
16.35 2.5804
16.375 2.5985
16.4 2.614
16.425 2.6249
16.45 2.6304
16.475 2.6302
16.5 2.6263
16.525 2.6233
16.55 2.6294
16.575 2.6433
16.6 2.6565
16.625 2.6626
16.65 2.6599
16.675 2.6511
16.7 2.6385
16.725 2.6238
16.75 2.6021
16.775 2.5739
16.8 2.5422
16.825 2.5068
16.85 2.4667
16.875 2.4192
16.9 2.3709
16.925 2.3305
16.95 2.2916
16.975 2.2506
17 2.2105
17.025 2.1776
17.05 2.1488
17.075 2.1286
17.1 2.1214
17.125 2.1241
17.15 2.1305
17.175 2.1375
17.2 2.1413
17.225 2.1407
17.25 2.1347
17.275 2.1211
17.3 2.0986
17.325 2.0656
17.35 2.0225
17.375 1.9704
17.4 1.9108
17.425 1.847
17.45 1.7801
17.475 1.7126
17.5 1.6473
17.525 1.5814
17.55 1.5169
17.575 1.4539
17.6 1.3946
17.625 1.3467
17.65 1.3069
17.675 1.2715
17.7 1.2375
17.725 1.2036
17.75 1.1706
17.775 1.1352
17.8 1.0944
17.825 1.05
17.85 1.0019
17.875 0.96
17.9 0.9322
17.925 0.9224
17.95 0.9232
17.975 0.927
18 0.9305
18.025 0.9285
18.05 0.922
18.075 0.9134
18.1 0.9034
18.125 0.8934
18.15 0.8821
18.175 0.8675
18.2 0.8491
18.225 0.8262
18.25 0.7993
18.275 0.7695
18.3 0.7377
18.325 0.703
18.35 0.6658
18.375 0.6262
18.4 0.5853
18.425 0.5481
18.45 0.5206
18.475 0.5005
18.5 0.4819
18.525 0.4645
18.55 0.4454
18.575 0.4204
18.6 0.393
18.625 0.3726
18.65 0.3699
18.675 0.3895
18.7 0.4338
18.725 0.5062
18.75 0.5968
18.775 0.6965
18.8 0.8027
18.825 0.9149
18.85 1.0278
18.875 1.1446
18.9 1.2602
18.925 1.3716
18.95 1.4792
18.975 1.5833
19 1.6826
19.025 1.7762
19.05 1.8643
19.075 1.9465
19.1 2.0241
19.125 2.0951
19.15 2.1606
19.175 2.2205
19.2 2.2717
19.225 2.3152
19.25 2.3509
19.275 2.3789
19.3 2.3999
19.325 2.4186
19.35 2.4367
19.375 2.4579
19.4 2.4806
19.425 2.5014
19.45 2.5194
19.475 2.5333
19.5 2.5419
19.525 2.5438
19.55 2.5375
19.575 2.5248
19.6 2.5062
19.625 2.4823
19.65 2.4567
19.675 2.4318
19.7 2.4094
19.725 2.3839
19.75 2.3508
19.775 2.3077
19.8 2.2525
19.825 2.186
19.85 2.1086
19.875 2.033
19.9 1.9867
19.925 1.9767
19.95 1.9869
19.975 2.0009
20 2.009
20.025 2.009
20.05 2.0146
20.075 2.0419
20.1 2.0879
20.125 2.1352
20.15 2.1761
20.175 2.2096
20.2 2.2348
20.225 2.2543
20.25 2.2757
20.275 2.3032
20.3 2.3292
20.325 2.3498
20.35 2.3649
20.375 2.3733
20.4 2.3778
20.425 2.3823
20.45 2.3893
20.475 2.4038
20.5 2.4284
20.525 2.4559
20.55 2.479
20.575 2.4925
20.6 2.4961
20.625 2.4922
20.65 2.4794
20.675 2.459
20.7 2.4347
20.725 2.4063
20.75 2.3759
20.775 2.3418
20.8 2.3019
20.825 2.2557
20.85 2.2088
20.875 2.1675
20.9 2.1348
20.925 2.1113
20.95 2.0956
20.975 2.0852
21 2.09
21.025 2.1044
21.05 2.1225
21.075 2.1404
21.1 2.1521
21.125 2.1547
21.15 2.1495
21.175 2.1378
21.2 2.1348
21.225 2.1426
21.25 2.1571
21.275 2.1728
21.3 2.1816
21.325 2.1868
21.35 2.1981
21.375 2.2224
21.4 2.2595
21.425 2.3062
21.45 2.3604
21.475 2.4123
21.5 2.4585
21.525 2.4979
21.55 2.5331
21.575 2.5679
21.6 2.6026
21.625 2.6376
21.65 2.6716
21.675 2.703
21.7 2.7289
21.725 2.7503
21.75 2.7678
21.775 2.785
21.8 2.8072
21.825 2.8321
21.85 2.8504
21.875 2.8565
21.9 2.8525
21.925 2.8406
21.95 2.8231
21.975 2.8051
22 2.7892
22.025 2.7818
22.05 2.7879
22.075 2.8056
22.1 2.8289
22.125 2.8492
22.15 2.8646
22.175 2.8747
22.2 2.8791
22.225 2.8767
22.25 2.8654
22.275 2.8447
22.3 2.8147
22.325 2.7765
22.35 2.7316
22.375 2.6807
22.4 2.624
22.425 2.5662
22.45 2.5147
22.475 2.472
22.5 2.4314
22.525 2.3897
22.55 2.3422
22.575 2.2867
22.6 2.2256
22.625 2.1644
22.65 2.1058
22.675 2.0515
22.7 2.0037
22.725 1.9547
22.75 1.9066
22.775 1.8607
22.8 1.8197
22.825 1.7835
22.85 1.7549
22.875 1.7309
22.9 1.7078
22.925 1.6818
22.95 1.6498
22.975 1.609
23 1.5625
23.025 1.5104
23.05 1.4541
23.075 1.4004
23.1 1.361
23.125 1.3474
23.15 1.3664
23.175 1.4171
23.2 1.4816
23.225 1.5463
23.25 1.6046
23.275 1.6545
23.3 1.6981
23.325 1.7346
23.35 1.7679
23.375 1.8011
23.4 1.8356
23.425 1.8728
23.45 1.9182
23.475 1.971
23.5 2.0268
23.525 2.0801
23.55 2.128
23.575 2.1696
23.6 2.2044
23.625 2.2339
23.65 2.2615
23.675 2.2891
23.7 2.3184
23.725 2.3547
23.75 2.4008
23.775 2.4518
23.8 2.5048
23.825 2.5604
23.85 2.6178
23.875 2.6707
23.9 2.7162
23.925 2.7569
23.95 2.795
23.975 2.8319
24 2.8646
24.025 2.8888
24.05 2.9053
24.075 2.9158
24.1 2.9229
24.125 2.9292
24.15 2.933
24.175 2.9355
24.2 2.9344
24.225 2.927
24.25 2.9156
24.275 2.8969
24.3 2.874
24.325 2.853
24.35 2.8319
24.375 2.8053
24.4 2.7712
24.425 2.7297
24.45 2.6837
24.475 2.6417
24.5 2.6068
24.525 2.5782
24.55 2.5531
24.575 2.5279
24.6 2.5034
24.625 2.4815
24.65 2.4625
24.675 2.4538
24.7 2.4558
24.725 2.465
24.75 2.4726
24.775 2.4732
24.8 2.4689
24.825 2.4622
24.85 2.451
24.875 2.432
24.9 2.4042
24.925 2.369
24.95 2.3297
24.975 2.2924
25 2.2589
25.025 2.2259
25.05 2.1909
25.075 2.1511
25.1 2.1081
25.125 2.062
25.15 2.0121
25.175 1.959
25.2 1.9072
25.225 1.8557
25.25 1.8038
25.275 1.7553
25.3 1.713
25.325 1.6699
25.35 1.6228
25.375 1.5727
25.4 1.5282
25.425 1.4952
25.45 1.4684
25.475 1.4501
25.5 1.4441
25.525 1.4492
25.55 1.4636
25.575 1.481
25.6 1.4937
25.625 1.5012
25.65 1.5057
25.675 1.5116
25.7 1.527
25.725 1.5546
25.75 1.5864
25.775 1.6172
25.8 1.6491
25.825 1.682
25.85 1.7124
25.875 1.7384
25.9 1.7606
25.925 1.7853
25.95 1.8166
25.975 1.846
26 1.8684
26.025 1.8799
26.05 1.8829
26.075 1.881
26.1 1.8784
26.125 1.8734
26.15 1.8581
26.175 1.8314
26.2 1.7956
26.225 1.7553
26.25 1.7163
26.275 1.6876
26.3 1.6793
26.325 1.685
26.35 1.6967
26.375 1.7043
26.4 1.7031
26.425 1.6909
26.45 1.6687
26.475 1.6392
26.5 1.6084
26.525 1.5752
26.55 1.5375
26.575 1.495
26.6 1.4507
26.625 1.4066
26.65 1.3654
26.675 1.3237
26.7 1.2797
26.725 1.2338
26.75 1.1909
26.775 1.1579
26.8 1.1321
26.825 1.1068
26.85 1.0775
26.875 1.0409
26.9 0.9976
26.925 0.9473
26.95 0.8896
26.975 0.8237
27 0.7524
27.025 0.6847
27.05 0.6327
27.075 0.5959
27.1 0.5707
27.125 0.5512
27.15 0.5337
27.175 0.5207
27.2 0.5154
27.225 0.5182
27.25 0.5332
27.275 0.5596
27.3 0.5931
27.325 0.6265
27.35 0.6589
27.375 0.6931
27.4 0.7271
27.425 0.7568
27.45 0.7811
27.475 0.8019
27.5 0.8215
27.525 0.8394
27.55 0.8584
27.575 0.8827
27.6 0.9105
27.625 0.9384
27.65 0.9644
27.675 0.9898
27.7 1.0144
27.725 1.0386
27.75 1.0622
27.775 1.0866
27.8 1.1098
27.825 1.1311
27.85 1.1502
27.875 1.1688
27.9 1.1833
27.925 1.191
27.95 1.195
27.975 1.2026
28 1.2182
28.025 1.2357
28.05 1.2507
28.075 1.2643
28.1 1.2736
28.125 1.2759
28.15 1.2704
28.175 1.2621
28.2 1.255
28.225 1.2466
28.25 1.2349
28.275 1.2246
28.3 1.2179
28.325 1.2152
28.35 1.216
28.375 1.2182
28.4 1.2194
28.425 1.2152
28.45 1.2023
28.475 1.182
28.5 1.1595
28.525 1.1408
28.55 1.1254
28.575 1.1083
28.6 1.0895
28.625 1.0687
28.65 1.0466
28.675 1.0275
28.7 1.016
28.725 1.0167
28.75 1.0246
28.775 1.0318
28.8 1.032
28.825 1.0224
28.85 1.0025
28.875 0.971
28.9 0.93
28.925 0.8859
28.95 0.8417
28.975 0.7974
29 0.7607
29.025 0.736
29.05 0.7186
29.075 0.7129
29.1 0.7205
29.125 0.7396
29.15 0.7635
29.175 0.7863
29.2 0.8059
29.225 0.8214
29.25 0.8332
29.275 0.848
29.3 0.873
29.325 0.9082
29.35 0.9543
29.375 1.0151
29.4 1.0913
29.425 1.1785
29.45 1.2725
29.475 1.3685
29.5 1.4606
29.525 1.5448
29.55 1.6186
29.575 1.6845
29.6 1.7435
29.625 1.7934
29.65 1.8365
29.675 1.8746
29.7 1.9067
29.725 1.9314
29.75 1.9487
29.775 1.9567
29.8 1.9556
29.825 1.9469
29.85 1.931
29.875 1.9073
29.9 1.877
29.925 1.8429
29.95 1.8074
29.975 1.7682
30 1.7244
30.025 1.6755
30.05 1.6212
30.075 1.5616
30.1 1.4962
30.125 1.4287
30.15 1.3684
30.175 1.3181
30.2 1.2689
30.225 1.2142
30.25 1.1531
30.275 1.0877
30.3 1.0203
30.325 0.9528
30.35 0.8862
30.375 0.8216
30.4 0.7571
30.425 0.6926
30.45 0.6253
30.475 0.5514
30.5 0.4743
30.525 0.4008
30.55 0.3318
30.575 0.2689
30.6 0.2152
30.625 0.1838
30.65 0.1675
30.675 0.1516
30.7 0.1265
30.725 0.0905
30.75 0.0426
30.775 -0.0142
30.8 -0.0757
30.825 -0.1357
30.85 -0.194
30.875 -0.2452
30.9 -0.2907
30.925 -0.3298
30.95 -0.362
30.975 -0.3833
31 -0.3914
31.025 -0.4009
31.05 -0.4118
31.075 -0.421
31.1 -0.4321
31.125 -0.4482
31.15 -0.4688
31.175 -0.4927
31.2 -0.5199
31.225 -0.5497
31.25 -0.58
31.275 -0.6076
31.3 -0.6196
31.325 -0.6177
31.35 -0.6117
31.375 -0.6063
31.4 -0.5983
31.425 -0.5844
31.45 -0.5642
31.475 -0.5385
31.5 -0.5112
31.525 -0.4866
31.55 -0.4634
31.575 -0.4413
31.6 -0.4218
31.625 -0.4046
31.65 -0.3897
31.675 -0.3755
31.7 -0.3657
31.725 -0.3594
31.75 -0.3563
31.775 -0.3541
31.8 -0.3465
31.825 -0.3296
31.85 -0.3017
31.875 -0.2697
31.9 -0.2455
31.925 -0.2259
31.95 -0.2066
31.975 -0.184
32 -0.155
32.025 -0.1134
32.05 -0.0661
32.075 -0.025
32.1 0.006
32.125 0.0255
32.15 0.0386
32.175 0.0511
32.2 0.0623
32.225 0.0747
32.25 0.0877
32.275 0.0984
32.3 0.1062
32.325 0.1085
32.35 0.1071
32.375 0.1004
32.4 0.0845
32.425 0.061
32.45 0.0318
32.475 0.0035
32.5 -0.0252
32.525 -0.0522
32.55 -0.0745
32.575 -0.0876
32.6 -0.0897
32.625 -0.0874
32.65 -0.0853
32.675 -0.084
32.7 -0.0863
32.725 -0.0934
32.75 -0.1075
32.775 -0.133
32.8 -0.1707
32.825 -0.2203
32.85 -0.2792
32.875 -0.3396
32.9 -0.3938
32.925 -0.4379
32.95 -0.4742
32.975 -0.5072
33 -0.5364
33.025 -0.5551
33.05 -0.5557
33.075 -0.5371
33.1 -0.5018
33.125 -0.452
33.15 -0.3881
33.175 -0.3144
33.2 -0.2401
33.225 -0.1678
33.25 -0.0954
33.275 -0.0242
33.3 0.0405
33.325 0.0923
33.35 0.1322
33.375 0.1612
33.4 0.1793
33.425 0.1869
33.45 0.1825
33.475 0.1666
33.5 0.1421
33.525 0.1114
33.55 0.0837
33.575 0.0587
33.6 0.0286
33.625 -0.0088
33.65 -0.0536
33.675 -0.1035
33.7 -0.1561
33.725 -0.2075
33.75 -0.2566
33.775 -0.3034
33.8 -0.3496
33.825 -0.3953
33.85 -0.4413
33.875 -0.4828
33.9 -0.5109
33.925 -0.5166
33.95 -0.5059
33.975 -0.4821
34 -0.4451
34.025 -0.3958
34.05 -0.3333
34.075 -0.2615
34.1 -0.1831
34.125 -0.0954
34.15 -0.0038
34.175 0.0879
34.2 0.1763
34.225 0.2631
34.25 0.3502
34.275 0.4386
34.3 0.528
34.325 0.6166
34.35 0.7031
34.375 0.7847
34.4 0.8589
34.425 0.923
34.45 0.9778
34.475 1.0229
34.5 1.0571
34.525 1.0808
34.55 1.0927
34.575 1.0958
34.6 1.092
34.625 1.0815
34.65 1.0616
34.675 1.0317
34.7 0.9954
34.725 0.9685
34.75 0.9627
34.775 0.9716
34.8 0.9855
34.825 1.0002
34.85 1.0118
34.875 1.0154
34.9 1.0113
34.925 1.0017
34.95 0.9879
34.975 0.9761
35 0.9642
35.025 0.9578
35.05 0.9592
35.075 0.9612
35.1 0.9618
35.125 0.9575
35.15 0.944
35.175 0.9235
35.2 0.9001
35.225 0.8748
35.25 0.846
35.275 0.8155
35.3 0.7894
35.325 0.7724
35.35 0.7651
35.375 0.7608
35.4 0.7557
35.425 0.7467
35.45 0.7323
35.475 0.7123
35.5 0.6914
35.525 0.6682
35.55 0.6447
35.575 0.6263
35.6 0.6171
35.625 0.6192
35.65 0.6339
35.675 0.6596
35.7 0.6906
35.725 0.7205
35.75 0.7447
35.775 0.7585
35.8 0.7615
35.825 0.7595
35.85 0.7565
35.875 0.7482
35.9 0.7341
35.925 0.7125
35.95 0.6842
35.975 0.6491
36 0.6087
36.025 0.5676
36.05 0.53
36.075 0.498
36.1 0.4737
36.125 0.4624
36.15 0.4651
36.175 0.4724
36.2 0.4782
36.225 0.48
36.25 0.4762
36.275 0.4665
36.3 0.4546
36.325 0.4412
36.35 0.4218
36.375 0.3961
36.4 0.3648
36.425 0.3276
36.45 0.2868
36.475 0.2428
36.5 0.1972
36.525 0.1485
36.55 0.0945
36.575 0.0434
36.6 0.0056
36.625 -0.0153
36.65 -0.0257
36.675 -0.0294
36.7 -0.028
36.725 -0.0285
36.75 -0.0338
36.775 -0.0457
36.8 -0.0675
36.825 -0.0992
36.85 -0.1378
36.875 -0.1818
36.9 -0.2293
36.925 -0.2741
36.95 -0.3034
36.975 -0.3132
37 -0.2995
37.025 -0.2668
37.05 -0.2284
37.075 -0.1904
37.1 -0.1533
37.125 -0.1183
37.15 -0.0788
37.175 -0.0337
37.2 0.0239
37.225 0.0888
37.25 0.148
37.275 0.1987
37.3 0.2414
37.325 0.2787
37.35 0.3104
37.375 0.3314
37.4 0.3453
37.425 0.3605
37.45 0.3883
37.475 0.4268
37.5 0.469
37.525 0.5113
37.55 0.5558
37.575 0.6037
37.6 0.6496
37.625 0.6932
37.65 0.7376
37.675 0.7825
37.7 0.8341
37.725 0.8994
37.75 0.9806
37.775 1.0682
37.8 1.1521
37.825 1.2311
37.85 1.3042
37.875 1.3782
37.9 1.4658
37.925 1.5626
37.95 1.6599
37.975 1.7524
38 1.8393
38.025 1.9195
38.05 1.9927
38.075 2.0568
38.1 2.1089
38.125 2.1495
38.15 2.1801
38.175 2.2029
38.2 2.2233
38.225 2.2517
38.25 2.3046
38.275 2.375
38.3 2.4464
38.325 2.5143
38.35 2.5813
38.375 2.646
38.4 2.706
38.425 2.7579
38.45 2.802
38.475 2.8384
38.5 2.8684
38.525 2.8921
38.55 2.9086
38.575 2.9172
38.6 2.9158
38.625 2.9043
38.65 2.8827
38.675 2.8548
38.7 2.8339
38.725 2.8388
38.75 2.8568
38.775 2.8713
38.8 2.8764
38.825 2.8708
38.85 2.8553
38.875 2.8311
38.9 2.8036
38.925 2.7775
38.95 2.7548
38.975 2.7324
39 2.7065
39.025 2.6749
39.05 2.6386
39.075 2.6014
39.1 2.5657
39.125 2.5311
39.15 2.495
39.175 2.4587
39.2 2.4255
39.225 2.3953
39.25 2.3637
39.275 2.327
39.3 2.2825
39.325 2.2299
39.35 2.1699
39.375 2.1022
39.4 2.0293
39.425 1.9514
39.45 1.8676
39.475 1.7756
39.5 1.6762
39.525 1.5709
39.55 1.4607
39.575 1.3489
39.6 1.2475
39.625 1.1646
39.65 1.1036
39.675 1.0661
39.7 1.0478
39.725 1.0374
39.75 1.0343
39.775 1.0443
39.8 1.0727
39.825 1.1099
39.85 1.1441
39.875 1.1703
39.9 1.19
39.925 1.205
39.95 1.217
39.975 1.2261
40 1.235
40.025 1.2463
40.05 1.2619
40.075 1.2854
40.1 1.314
40.125 1.3407
40.15 1.3602
40.175 1.371
40.2 1.3744
40.225 1.3718
40.25 1.3612
40.275 1.3416
40.3 1.319
40.325 1.3044
40.35 1.3075
40.375 1.3222
40.4 1.3402
40.425 1.3569
40.45 1.3714
40.475 1.3811
40.5 1.3827
40.525 1.3761
40.55 1.3638
40.575 1.3442
40.6 1.3183
40.625 1.2944
40.65 1.2738
40.675 1.2536
40.7 1.2377
40.725 1.237
40.75 1.2512
40.775 1.2714
40.8 1.2965
40.825 1.3233
40.85 1.35
40.875 1.3691
40.9 1.3798
40.925 1.3801
40.95 1.37
40.975 1.3506
41 1.3235
41.025 1.2905
41.05 1.2537
41.075 1.2113
41.1 1.1643
41.125 1.1144
41.15 1.0678
41.175 1.0403
41.2 1.0569
41.225 1.1093
41.25 1.1773
41.275 1.2442
41.3 1.31
41.325 1.3721
41.35 1.4242
41.375 1.4633
41.4 1.4906
41.425 1.5073
41.45 1.5191
41.475 1.5288
41.5 1.5343
41.525 1.5309
41.55 1.5166
41.575 1.4911
41.6 1.4564
41.625 1.4166
41.65 1.3754
41.675 1.3337
41.7 1.2952
41.725 1.2655
41.75 1.2506
41.775 1.2492
41.8 1.2525
41.825 1.2586
41.85 1.2673
41.875 1.2793
41.9 1.2963
41.925 1.3179
41.95 1.3407
41.975 1.3619
42 1.3811
42.025 1.3988
42.05 1.4191
42.075 1.4457
42.1 1.4843
42.125 1.5384
42.15 1.6015
42.175 1.6662
42.2 1.7275
42.225 1.7829
42.25 1.836
42.275 1.8877
42.3 1.9379
42.325 1.9842
42.35 2.024
42.375 2.0559
42.4 2.0788
42.425 2.0923
42.45 2.0978
42.475 2.0979
42.5 2.0955
42.525 2.0918
42.55 2.0875
42.575 2.0794
42.6 2.0661
42.625 2.0467
42.65 2.0252
42.675 2.0113
42.7 2.0096
42.725 2.0175
42.75 2.0321
42.775 2.0508
42.8 2.0695
42.825 2.0896
42.85 2.1155
42.875 2.1455
42.9 2.1738
42.925 2.1959
42.95 2.2093
42.975 2.2141
43 2.2215
43.025 2.2611
43.05 2.3244
43.075 2.3882
43.1 2.4495
43.125 2.5093
43.15 2.566
43.175 2.6197
43.2 2.6698
43.225 2.7141
43.25 2.7495
43.275 2.7778
43.3 2.8015
43.325 2.821
43.35 2.838
43.375 2.8543
43.4 2.8692
43.425 2.8837
43.45 2.8949
43.475 2.8996
43.5 2.8979
43.525 2.891
43.55 2.8783
43.575 2.8583
43.6 2.8295
43.625 2.7929
43.65 2.7529
43.675 2.7146
43.7 2.6775
43.725 2.6373
43.75 2.5921
43.775 2.5426
43.8 2.49
43.825 2.4311
43.85 2.371
43.875 2.3147
43.9 2.2631
43.925 2.2115
43.95 2.1609
43.975 2.1102
44 2.0588
44.025 2.0083
44.05 1.9606
44.075 1.9148
44.1 1.873
44.125 1.8379
44.15 1.8091
44.175 1.7822
44.2 1.7549
44.225 1.7284
44.25 1.7023
44.275 1.6762
44.3 1.653
44.325 1.6392
44.35 1.6359
44.375 1.6403
44.4 1.6481
44.425 1.6543
44.45 1.6598
44.475 1.6698
44.5 1.6852
44.525 1.6999
44.55 1.7097
44.575 1.713
44.6 1.7097
44.625 1.7027
44.65 1.6938
44.675 1.6847
44.7 1.6749
44.725 1.6671
44.75 1.6579
44.775 1.6465
44.8 1.6365
44.825 1.6329
44.85 1.6391
44.875 1.6525
44.9 1.67
44.925 1.6933
44.95 1.7203
44.975 1.7485
45 1.781
45.025 1.817
45.05 1.8537
45.075 1.8869
45.1 1.9152
45.125 1.9365
45.15 1.9483
45.175 1.9495
45.2 1.9403
45.225 1.9205
45.25 1.8916
45.275 1.858
45.3 1.8245
45.325 1.7929
45.35 1.7635
45.375 1.7373
45.4 1.7166
45.425 1.7133
45.45 1.7317
45.475 1.7634
45.5 1.8005
45.525 1.8413
45.55 1.8827
45.575 1.9213
45.6 1.9555
45.625 1.9821
45.65 1.9978
45.675 2.0057
45.7 2.0135
45.725 2.0221
45.75 2.0277
45.775 2.0303
45.8 2.0287
45.825 2.0261
45.85 2.0306
45.875 2.0356
45.9 2.0432
45.925 2.0536
45.95 2.0654
45.975 2.0806
46 2.0946
46.025 2.1021
46.05 2.1015
46.075 2.0911
46.1 2.0736
46.125 2.0478
46.15 2.0147
46.175 1.9744
46.2 1.9304
46.225 1.8986
46.25 1.886
46.275 1.8844
46.3 1.8836
46.325 1.8818
46.35 1.8798
46.375 1.8755
46.4 1.8652
46.425 1.852
46.45 1.8343
46.475 1.8108
46.5 1.79
46.525 1.772
46.55 1.7486
46.575 1.719
46.6 1.6845
46.625 1.6465
46.65 1.6046
46.675 1.5585
46.7 1.5106
46.725 1.4671
46.75 1.437
46.775 1.4257
46.8 1.4334
46.825 1.4624
46.85 1.5017
46.875 1.538
46.9 1.5723
46.925 1.6109
46.95 1.6585
46.975 1.7104
47 1.7597
47.025 1.8028
47.05 1.8376
47.075 1.8644
47.1 1.8847
47.125 1.8983
47.15 1.9065
47.175 1.9096
47.2 1.9152
47.225 1.9235
47.25 1.9348
47.275 1.9534
47.3 1.9779
47.325 2.0053
47.35 2.0304
47.375 2.0483
47.4 2.057
47.425 2.0554
47.45 2.0443
47.475 2.0259
47.5 2.0005
47.525 1.9681
47.55 1.9326
47.575 1.8932
47.6 1.8477
47.625 1.7948
47.65 1.7349
47.675 1.6675
47.7 1.5944
47.725 1.5188
47.75 1.452
47.775 1.4028
47.8 1.3613
47.825 1.3199
47.85 1.279
47.875 1.2407
47.9 1.203
47.925 1.1652
47.95 1.1297
47.975 1.0981
48 1.0725
48.025 1.0503
48.05 1.0315
48.075 1.0123
48.1 0.9928
48.125 0.9712
48.15 0.947
48.175 0.9251
48.2 0.9046
48.225 0.8872
48.25 0.872
48.275 0.8575
48.3 0.8427
48.325 0.828
48.35 0.8142
48.375 0.8032
48.4 0.7992
48.425 0.8109
48.45 0.8357
48.475 0.869
48.5 0.9067
48.525 0.9486
48.55 0.9942
48.575 1.0442
48.6 1.092
48.625 1.1345
48.65 1.1699
48.675 1.1955
48.7 1.2173
48.725 1.2397
48.75 1.2607
48.775 1.2749
48.8 1.2832
48.825 1.286
48.85 1.2888
48.875 1.3054
48.9 1.3323
48.925 1.3583
48.95 1.3784
48.975 1.393
49 1.4098
49.025 1.4341
49.05 1.464
49.075 1.5007
49.1 1.5467
49.125 1.5933
49.15 1.6352
49.175 1.6765
49.2 1.7139
49.225 1.7467
49.25 1.7757
49.275 1.8004
49.3 1.8174
49.325 1.8244
49.35 1.8229
49.375 1.8166
49.4 1.8075
49.425 1.796
49.45 1.7813
49.475 1.7621
49.5 1.7402
49.525 1.7165
49.55 1.6899
49.575 1.6659
49.6 1.6527
49.625 1.6498
49.65 1.6523
49.675 1.6594
49.7 1.6705
49.725 1.6826
49.75 1.6926
49.775 1.7005
49.8 1.7064
49.825 1.7062
49.85 1.6992
49.875 1.6845
49.9 1.662
49.925 1.6295
49.95 1.5869
49.975 1.5335
50 1.4715
50.025 1.4064
50.05 1.3456
50.075 1.2905
50.1 1.2422
50.125 1.205
50.15 1.1798
50.175 1.17
50.2 1.1749
50.225 1.1911
50.25 1.2097
50.275 1.2284
50.3 1.241
50.325 1.2474
50.35 1.2532
50.375 1.268
50.4 1.2864
50.425 1.2967
50.45 1.3005
50.475 1.3033
50.5 1.3126
50.525 1.3255
50.55 1.3424
50.575 1.3543
50.6 1.3669
50.625 1.3845
50.65 1.4122
50.675 1.4425
50.7 1.4737
50.725 1.5077
50.75 1.537
50.775 1.5598
50.8 1.5736
50.825 1.5772
50.85 1.5736
50.875 1.5648
50.9 1.5575
50.925 1.5635
50.95 1.5782
50.975 1.6017
51 1.6315
51.025 1.6604
51.05 1.6977
51.075 1.7462
51.1 1.7973
51.125 1.845
51.15 1.8872
51.175 1.9235
51.2 1.9552
51.225 1.9862
51.25 2.0143
51.275 2.037
51.3 2.0557
51.325 2.0724
51.35 2.0887
51.375 2.1066
51.4 2.1233
51.425 2.1317
51.45 2.1307
51.475 2.1192
51.5 2.0962
51.525 2.0621
51.55 2.0213
51.575 1.9833
51.6 1.9552
51.625 1.94
51.65 1.9289
51.675 1.9166
51.7 1.8999
51.725 1.8788
51.75 1.8569
51.775 1.8383
51.8 1.8237
51.825 1.8094
51.85 1.7896
51.875 1.762
51.9 1.7264
51.925 1.6845
51.95 1.6377
51.975 1.5889
52 1.5402
52.025 1.5
52.05 1.4804
52.075 1.4947
52.1 1.5375
52.125 1.5892
52.15 1.6396
52.175 1.687
52.2 1.7282
52.225 1.7622
52.25 1.7912
52.275 1.8167
52.3 1.8365
52.325 1.8536
52.35 1.8694
52.375 1.8858
52.4 1.903
52.425 1.9193
52.45 1.9348
52.475 1.9512
52.5 1.9729
52.525 1.9978
52.55 2.0215
52.575 2.0411
52.6 2.0566
52.625 2.0678
52.65 2.0744
52.675 2.0758
52.7 2.0714
52.725 2.0604
52.75 2.0446
52.775 2.0239
52.8 1.9967
52.825 1.963
52.85 1.9229
52.875 1.8761
52.9 1.8238
52.925 1.7672
52.95 1.7063
52.975 1.6437
53 1.5821
53.025 1.5214
53.05 1.4612
53.075 1.3995
53.1 1.3349
53.125 1.2668
53.15 1.1981
53.175 1.1332
53.2 1.0779
53.225 1.0351
53.25 1.0046
53.275 0.9844
53.3 0.9776
53.325 0.9944
53.35 1.0364
53.375 1.0927
53.4 1.1569
53.425 1.2248
53.45 1.2933
53.475 1.3634
53.5 1.4358
53.525 1.5096
53.55 1.5835
53.575 1.6563
53.6 1.7277
53.625 1.7977
53.65 1.8689
53.675 1.9409
53.7 2.013
53.725 2.0826
53.75 2.1471
53.775 2.2055
53.8 2.2571
53.825 2.3027
53.85 2.343
53.875 2.3769
53.9 2.4041
53.925 2.426
53.95 2.442
53.975 2.454
54 2.4639
54.025 2.472
54.05 2.4779
54.075 2.4809
54.1 2.4837
54.125 2.4862
54.15 2.4894
54.175 2.4975
54.2 2.509
54.225 2.5208
54.25 2.5318
54.275 2.5421
54.3 2.557
54.325 2.5798
54.35 2.6057
54.375 2.6357
54.4 2.6692
54.425 2.7035
54.45 2.7339
54.475 2.7577
54.5 2.7734
54.525 2.7796
54.55 2.7782
54.575 2.7686
54.6 2.7508
54.625 2.7243
54.65 2.6897
54.675 2.6506
54.7 2.6059
54.725 2.554
54.75 2.4968
54.775 2.4372
54.8 2.3722
54.825 2.3046
54.85 2.239
54.875 2.1746
54.9 2.1103
54.925 2.0466
54.95 1.9859
54.975 1.9351
55 1.9039
55.025 1.9016
55.05 1.9265
55.075 1.9762
55.1 2.0448
55.125 2.1191
55.15 2.19
55.175 2.2556
55.2 2.3161
55.225 2.37
55.25 2.4167
55.275 2.4538
55.3 2.4814
55.325 2.5041
55.35 2.5237
55.375 2.5377
55.4 2.5465
55.425 2.5517
55.45 2.5529
55.475 2.5517
55.5 2.5592
55.525 2.5786
55.55 2.6041
55.575 2.6363
55.6 2.6746
55.625 2.7185
55.65 2.7626
55.675 2.8074
55.7 2.8525
55.725 2.9011
55.75 2.9518
55.775 3.0023
55.8 3.0497
55.825 3.0932
55.85 3.1348
55.875 3.1749
55.9 3.2125
55.925 3.247
55.95 3.2779
55.975 3.3033
56 3.3224
56.025 3.3361
56.05 3.3434
56.075 3.3432
56.1 3.3361
56.125 3.3211
56.15 3.2971
56.175 3.2633
56.2 3.2198
56.225 3.1699
56.25 3.1181
56.275 3.067
56.3 3.0154
56.325 2.961
56.35 2.9003
56.375 2.8326
56.4 2.7586
56.425 2.6826
56.45 2.6103
56.475 2.5515
56.5 2.5056
56.525 2.4631
56.55 2.4295
56.575 2.4036
56.6 2.375
56.625 2.3395
56.65 2.2911
56.675 2.2291
56.7 2.1575
56.725 2.084
56.75 2.0176
56.775 1.9604
56.8 1.9138
56.825 1.8729
56.85 1.8325
56.875 1.7943
56.9 1.7574
56.925 1.7204
56.95 1.6793
56.975 1.6382
57 1.6066
57.025 1.5878
57.05 1.5823
57.075 1.5916
57.1 1.6085
57.125 1.6202
57.15 1.6195
57.175 1.6061
57.2 1.5772
57.225 1.5406
57.25 1.5024
57.275 1.4783
57.3 1.4745
57.325 1.4747
57.35 1.4687
57.375 1.4553
57.4 1.4341
57.425 1.4068
57.45 1.3781
57.475 1.3505
57.5 1.3305
57.525 1.3097
57.55 1.2809
57.575 1.2444
57.6 1.2043
57.625 1.161
57.65 1.1172
57.675 1.0764
57.7 1.0458
57.725 1.0352
57.75 1.0543
57.775 1.0928
57.8 1.1342
57.825 1.1706
57.85 1.2008
57.875 1.225
57.9 1.2443
57.925 1.26
57.95 1.271
57.975 1.2772
58 1.2779
58.025 1.2704
58.05 1.2531
58.075 1.2273
58.1 1.1963
58.125 1.1651
58.15 1.1408
58.175 1.1315
58.2 1.1349
58.225 1.1543
58.25 1.199
58.275 1.2542
58.3 1.3085
58.325 1.3565
58.35 1.3936
58.375 1.4209
58.4 1.4412
58.425 1.4548
58.45 1.4619
58.475 1.4629
58.5 1.458
58.525 1.4473
58.55 1.4313
58.575 1.4123
58.6 1.4036
58.625 1.4127
58.65 1.428
58.675 1.4445
58.7 1.4614
58.725 1.4802
58.75 1.5054
58.775 1.54
58.8 1.5826
58.825 1.6253
58.85 1.6633
58.875 1.6942
58.9 1.7182
58.925 1.7366
58.95 1.7532
58.975 1.7715
59 1.7904
59.025 1.8056
59.05 1.8145
59.075 1.8162
59.1 1.8096
59.125 1.7953
59.15 1.773
59.175 1.7477
59.2 1.7357
59.225 1.7387
59.25 1.7525
59.275 1.7726
59.3 1.794
59.325 1.8131
59.35 1.8293
59.375 1.8408
59.4 1.8484
59.425 1.8559
59.45 1.8654
59.475 1.8773
59.5 1.8865
59.525 1.8914
59.55 1.893
59.575 1.8957
59.6 1.9062
59.625 1.9264
59.65 1.9485
59.675 1.968
59.7 1.9884
59.725 2.0106
59.75 2.0313
59.775 2.0515
59.8 2.0726
59.825 2.0955
59.85 2.1197
59.875 2.1445
59.9 2.1662
59.925 2.1872
59.95 2.2085
59.975 2.2341
60 2.2657
60.025 2.2999
60.05 2.3372
60.075 2.3722
60.1 2.4025
60.125 2.4297
60.15 2.4544
60.175 2.4752
60.2 2.4914
60.225 2.5007
60.25 2.5012
60.275 2.4919
60.3 2.4731
60.325 2.4473
60.35 2.4144
60.375 2.3743
60.4 2.3283
60.425 2.2804
60.45 2.236
60.475 2.2033
60.5 2.1911
60.525 2.1956
60.55 2.2057
60.575 2.2146
60.6 2.2157
60.625 2.2074
60.65 2.1919
60.675 2.1713
60.7 2.1468
60.725 2.1214
60.75 2.091
60.775 2.0533
60.8 2.0063
60.825 1.9532
60.85 1.8969
60.875 1.8446
60.9 1.8037
60.925 1.7815
60.95 1.781
60.975 1.7913
61 1.8095
61.025 1.8325
61.05 1.8597
61.075 1.8918
61.1 1.9221
61.125 1.9509
61.15 1.9774
61.175 2.0021
61.2 2.0285
61.225 2.0546
61.25 2.0793
61.275 2.1032
61.3 2.1235
61.325 2.1379
61.35 2.1455
61.375 2.1487
61.4 2.1488
61.425 2.1437
61.45 2.1332
61.475 2.1168
61.5 2.0922
61.525 2.0596
61.55 2.0209
61.575 1.9811
61.6 1.9467
61.625 1.9175
61.65 1.9046
61.675 1.9142
61.7 1.9369
61.725 1.9709
61.75 2.0107
61.775 2.0482
61.8 2.0806
61.825 2.1061
61.85 2.125
61.875 2.1358
61.9 2.1376
61.925 2.1344
61.95 2.1268
61.975 2.1188
62 2.1181
62.025 2.1247
62.05 2.1346
62.075 2.1481
62.1 2.1614
62.125 2.1724
62.15 2.1795
62.175 2.1841
62.2 2.1857
62.225 2.1904
62.25 2.1922
62.275 2.1884
62.3 2.1831
62.325 2.1786
62.35 2.1754
62.375 2.1816
62.4 2.1986
62.425 2.2217
62.45 2.2446
62.475 2.2653
62.5 2.2792
62.525 2.2846
62.55 2.2796
62.575 2.2662
62.6 2.2481
62.625 2.229
62.65 2.2145
62.675 2.2083
62.7 2.2097
62.725 2.2197
62.75 2.2315
62.775 2.2423
62.8 2.2589
62.825 2.2797
62.85 2.3003
62.875 2.3169
62.9 2.3299
62.925 2.3382
62.95 2.3408
62.975 2.338
63 2.3288
63.025 2.3144
63.05 2.2953
63.075 2.2713
63.1 2.2425
63.125 2.2095
63.15 2.1716
63.175 2.1279
63.2 2.0797
63.225 2.028
63.25 1.973
63.275 1.9158
63.3 1.8569
63.325 1.7954
63.35 1.7347
63.375 1.6777
63.4 1.627
63.425 1.5837
63.45 1.5433
63.475 1.5001
63.5 1.452
63.525 1.4005
63.55 1.3521
63.575 1.3161
63.6 1.2974
63.625 1.287
63.65 1.2748
63.675 1.2562
63.7 1.2312
63.725 1.1986
63.75 1.1585
63.775 1.1096
63.8 1.0541
63.825 0.9955
63.85 0.9452
63.875 0.9115
63.9 0.8876
63.925 0.867
63.95 0.8517
63.975 0.8427
64 0.8356
64.025 0.8309
64.05 0.8304
64.075 0.8361
64.1 0.8432
64.125 0.847
64.15 0.8474
64.175 0.8426
64.2 0.8345
64.225 0.827
64.25 0.8302
64.275 0.8502
64.3 0.8894
64.325 0.9555
64.35 1.0372
64.375 1.1196
64.4 1.1988
64.425 1.2756
64.45 1.3581
64.475 1.446
64.5 1.5291
64.525 1.6044
64.55 1.6725
64.575 1.7335
64.6 1.7913
64.625 1.8541
64.65 1.9255
64.675 1.9991
64.7 2.0729
64.725 2.1436
64.75 2.2089
64.775 2.2697
64.8 2.3253
64.825 2.3757
64.85 2.4211
64.875 2.4612
64.9 2.4961
64.925 2.5265
64.95 2.5526
64.975 2.5739
65 2.591
65.025 2.604
65.05 2.6124
65.075 2.6159
65.1 2.6148
65.125 2.6085
65.15 2.5965
65.175 2.579
65.2 2.5567
65.225 2.5291
65.25 2.4959
65.275 2.4574
65.3 2.4141
65.325 2.3649
65.35 2.3103
65.375 2.2505
65.4 2.1847
65.425 2.1124
65.45 2.0328
65.475 1.9467
65.5 1.8538
65.525 1.7543
65.55 1.6484
65.575 1.5387
65.6 1.4242
65.625 1.3049
65.65 1.1795
65.675 1.0466
65.7 0.9096
65.725 0.7782
65.75 0.6742
65.775 0.6105
65.8 0.578
65.825 0.5697
65.85 0.5762
65.875 0.5939
65.9 0.6181
65.925 0.6519
65.95 0.697
65.975 0.7488
66 0.7965
66.025 0.8358
66.05 0.8627
66.075 0.8786
66.1 0.8841
66.125 0.8796
66.15 0.8652
66.175 0.8448
66.2 0.8209
66.225 0.7998
66.25 0.7803
66.275 0.7596
66.3 0.738
66.325 0.7156
66.35 0.6953
66.375 0.6824
66.4 0.6836
66.425 0.7073
66.45 0.7505
66.475 0.8008
66.5 0.8523
66.525 0.901
66.55 0.9472
66.575 0.9876
66.6 1.0198
66.625 1.0446
66.65 1.0652
66.675 1.082
66.7 1.0922
66.725 1.0943
66.75 1.086
66.775 1.0671
66.8 1.0378
66.825 0.9985
66.85 0.9481
66.875 0.888
66.9 0.8186
66.925 0.7416
66.95 0.6618
66.975 0.5825
67 0.506
67.025 0.4337
67.05 0.3676
67.075 0.3091
67.1 0.2591
67.125 0.2234
67.15 0.2009
67.175 0.1933
67.2 0.2069
67.225 0.2435
67.25 0.3012
67.275 0.3728
67.3 0.4585
67.325 0.5556
67.35 0.6558
67.375 0.753
67.4 0.8448
67.425 0.9328
67.45 1.0203
67.475 1.1079
67.5 1.19
67.525 1.2662
67.55 1.3475
67.575 1.4392
67.6 1.5334
67.625 1.6219
67.65 1.7007
67.675 1.7689
67.7 1.8251
67.725 1.8712
67.75 1.9192
67.775 1.9767
67.8 2.0387
67.825 2.0963
67.85 2.1456
67.875 2.1871
67.9 2.2188
67.925 2.2419
67.95 2.258
67.975 2.2657
68 2.2647
68.025 2.2553
68.05 2.2466
68.075 2.2468
68.1 2.2515
68.125 2.2552
68.15 2.2552
68.175 2.2525
68.2 2.2489
68.225 2.2457
68.25 2.241
68.275 2.2359
68.3 2.2299
68.325 2.2215
68.35 2.211
68.375 2.2016
68.4 2.1974
68.425 2.1994
68.45 2.2068
68.475 2.2204
68.5 2.2369
68.525 2.2539
68.55 2.2698
68.575 2.2837
68.6 2.2984
68.625 2.3143
68.65 2.3318
68.675 2.3512
68.7 2.3718
68.725 2.3922
68.75 2.4092
68.775 2.4263
68.8 2.4461
68.825 2.4718
68.85 2.5083
68.875 2.5519
68.9 2.595
68.925 2.6298
68.95 2.6527
68.975 2.6645
69 2.6633
69.025 2.6506
69.05 2.6341
69.075 2.6179
69.1 2.601
69.125 2.5827
69.15 2.5606
69.175 2.5332
69.2 2.5018
69.225 2.4711
69.25 2.4398
69.275 2.4048
69.3 2.3669
69.325 2.3281
69.35 2.2928
69.375 2.2632
69.4 2.2384
69.425 2.2204
69.45 2.2136
69.475 2.2249
69.5 2.2497
69.525 2.2824
69.55 2.3192
69.575 2.3574
69.6 2.3988
69.625 2.4451
69.65 2.4939
69.675 2.5461
69.7 2.601
69.725 2.6543
69.75 2.704
69.775 2.751
69.8 2.799
69.825 2.8507
69.85 2.9016
69.875 2.9462
69.9 2.9839
69.925 3.0155
69.95 3.0431
69.975 3.0749
70 3.1134
70.025 3.1572
70.05 3.1998
70.075 3.2353
70.1 3.2612
70.125 3.2779
70.15 3.2868
70.175 3.2872
70.2 3.281
70.225 3.2701
70.25 3.2547
70.275 3.2357
70.3 3.2149
70.325 3.1914
70.35 3.1639
70.375 3.1333
70.4 3.1004
70.425 3.0637
70.45 3.0219
70.475 2.9753
70.5 2.9242
70.525 2.8655
70.55 2.7993
70.575 2.7267
70.6 2.6496
70.625 2.5798
70.65 2.5258
70.675 2.482
70.7 2.4459
70.725 2.4156
70.75 2.3866
70.775 2.3698
70.8 2.3605
70.825 2.3528
70.85 2.3508
70.875 2.3569
70.9 2.3665
70.925 2.3752
70.95 2.38
70.975 2.3814
71 2.3737
71.025 2.3571
71.05 2.336
71.075 2.318
71.1 2.307
71.125 2.3029
71.15 2.3019
71.175 2.3047
71.2 2.3091
71.225 2.3141
71.25 2.3188
71.275 2.3172
71.3 2.3079
71.325 2.2899
71.35 2.2627
71.375 2.2264
71.4 2.1833
71.425 2.1337
71.45 2.0786
71.475 2.0209
71.5 1.9609
71.525 1.8978
71.55 1.8318
71.575 1.7668
71.6 1.7019
71.625 1.6395
71.65 1.58
71.675 1.521
71.7 1.4621
71.725 1.4017
71.75 1.3484
71.775 1.3056
71.8 1.2674
71.825 1.2263
71.85 1.1813
71.875 1.1357
71.9 1.1
71.925 1.0741
71.95 1.0553
71.975 1.0444
72 1.0337
72.025 1.0173
72.05 0.9961
72.075 0.9678
72.1 0.9329
72.125 0.8979
72.15 0.8636
72.175 0.8295
72.2 0.7967
72.225 0.7693
72.25 0.7502
72.275 0.734
72.3 0.7224
72.325 0.7141
72.35 0.7083
72.375 0.7033
72.4 0.7014
72.425 0.7076
72.45 0.7258
72.475 0.7566
72.5 0.793
72.525 0.8298
72.55 0.86
72.575 0.8879
72.6 0.9143
72.625 0.9387
72.65 0.9606
72.675 0.9773
72.7 0.9901
72.725 1.0007
72.75 1.0097
72.775 1.0163
72.8 1.0246
72.825 1.0381
72.85 1.0562
72.875 1.0827
72.9 1.1161
72.925 1.1468
72.95 1.1674
72.975 1.176
73 1.1755
73.025 1.1778
73.05 1.1944
73.075 1.212
73.1 1.2177
73.125 1.2105
73.15 1.1934
73.175 1.1659
73.2 1.1283
73.225 1.0804
73.25 1.0273
73.275 0.9817
73.3 0.9587
73.325 0.9559
73.35 0.9606
73.375 0.9656
73.4 0.967
73.425 0.9614
73.45 0.9476
73.475 0.9247
73.5 0.8915
73.525 0.8513
73.55 0.8125
73.575 0.7813
73.6 0.7578
73.625 0.7435
73.65 0.7427
73.675 0.7443
73.7 0.7362
73.725 0.7185
73.75 0.6915
73.775 0.6561
73.8 0.6211
73.825 0.5909
73.85 0.5641
73.875 0.5371
73.9 0.5089
73.925 0.4833
73.95 0.4703
73.975 0.4682
74 0.4689
74.025 0.4637
74.05 0.4511
74.075 0.4239
74.1 0.3819
74.125 0.3273
74.15 0.2677
74.175 0.2021
74.2 0.1381
74.225 0.0866
74.25 0.0504
74.275 0.0266
74.3 0.0091
74.325 -0.0081
74.35 -0.0273
74.375 -0.0428
74.4 -0.0541
74.425 -0.0662
74.45 -0.0871
74.475 -0.118
74.5 -0.1615
74.525 -0.2113
74.55 -0.2627
74.575 -0.315
74.6 -0.3605
74.625 -0.3943
74.65 -0.4186
74.675 -0.4361
74.7 -0.447
74.725 -0.458
74.75 -0.4705
74.775 -0.4818
74.8 -0.4917
74.825 -0.4983
74.85 -0.5035
74.875 -0.5072
74.9 -0.5045
74.925 -0.4924
74.95 -0.4762
74.975 -0.4605
75 -0.4434
75.025 -0.4244
75.05 -0.4069
75.075 -0.3969
75.1 -0.3952
75.125 -0.3959
75.15 -0.3904
75.175 -0.3708
75.2 -0.3382
75.225 -0.2995
75.25 -0.2581
75.275 -0.2171
75.3 -0.1758
75.325 -0.1383
75.35 -0.1061
75.375 -0.0812
75.4 -0.0584
75.425 -0.0322
75.45 0.002
75.475 0.0457
75.5 0.0909
75.525 0.1284
75.55 0.1525
75.575 0.1617
75.6 0.1555
75.625 0.1369
75.65 0.1086
75.675 0.0686
75.7 0.0171
75.725 -0.0391
75.75 -0.0891
75.775 -0.1226
75.8 -0.1492
75.825 -0.1707
75.85 -0.1886
75.875 -0.2011
75.9 -0.2065
75.925 -0.2116
75.95 -0.2132
75.975 -0.2068
76 -0.1867
76.025 -0.1519
76.05 -0.1187
76.075 -0.0948
76.1 -0.0822
76.125 -0.0807
76.15 -0.0886
76.175 -0.1022
76.2 -0.1175
76.225 -0.1333
76.25 -0.1443
76.275 -0.1473
76.3 -0.1404
76.325 -0.1264
76.35 -0.1117
76.375 -0.1019
76.4 -0.0986
76.425 -0.1028
76.45 -0.1135
76.475 -0.1305
76.5 -0.1518
76.525 -0.1747
76.55 -0.1964
76.575 -0.2138
76.6 -0.2242
76.625 -0.2269
76.65 -0.2227
76.675 -0.215
76.7 -0.2082
76.725 -0.2021
76.75 -0.194
76.775 -0.1815
76.8 -0.164
76.825 -0.1403
76.85 -0.1128
76.875 -0.087
76.9 -0.0639
76.925 -0.0406
76.95 -0.0152
76.975 0.0105
77 0.0324
77.025 0.0476
77.05 0.0574
77.075 0.0638
77.1 0.0758
77.125 0.0958
77.15 0.1246
77.175 0.1687
77.2 0.2261
77.225 0.2903
77.25 0.3556
77.275 0.4176
77.3 0.4732
77.325 0.5219
77.35 0.5625
77.375 0.5942
77.4 0.6173
77.425 0.6314
77.45 0.6374
77.475 0.6362
77.5 0.6276
77.525 0.6145
77.55 0.5988
77.575 0.5794
77.6 0.5608
77.625 0.5573
77.65 0.5691
77.675 0.584
77.7 0.5968
77.725 0.6057
77.75 0.6176
77.775 0.6366
77.8 0.6574
77.825 0.6794
77.85 0.7025
77.875 0.7256
77.9 0.7487
77.925 0.7705
77.95 0.7955
77.975 0.8217
78 0.8426
78.025 0.8593
78.05 0.8758
78.075 0.8971
78.1 0.9258
78.125 0.9649
78.15 1.0123
78.175 1.062
78.2 1.1072
78.225 1.1454
78.25 1.1758
78.275 1.2006
78.3 1.2241
78.325 1.2423
78.35 1.2513
78.375 1.2488
78.4 1.2364
78.425 1.2196
78.45 1.1997
78.475 1.1775
78.5 1.1531
78.525 1.1281
78.55 1.1025
78.575 1.0759
78.6 1.0511
78.625 1.0359
78.65 1.0385
78.675 1.0515
78.7 1.0635
78.725 1.0696
78.75 1.0668
78.775 1.0562
78.8 1.0381
78.825 1.0123
78.85 0.9782
78.875 0.9401
78.9 0.8963
78.925 0.85
78.95 0.8024
78.975 0.7527
79 0.7069
79.025 0.6686
79.05 0.6461
79.075 0.6431
79.1 0.6556
79.125 0.6803
79.15 0.7133
79.175 0.7474
79.2 0.7762
79.225 0.7968
79.25 0.8069
79.275 0.8083
79.3 0.799
79.325 0.7827
79.35 0.765
79.375 0.7455
79.4 0.7221
79.425 0.6918
79.45 0.654
79.475 0.6076
79.5 0.5536
79.525 0.4961
79.55 0.4363
79.575 0.3796
79.6 0.3339
79.625 0.3058
79.65 0.2938
79.675 0.2914
79.7 0.2915
79.725 0.2906
79.75 0.2868
79.775 0.2769
79.8 0.2619
79.825 0.2448
79.85 0.2276
79.875 0.2133
79.9 0.2036
79.925 0.2008
79.95 0.2012
79.975 0.2023
80 0.2028
80.025 0.2046
80.05 0.2023
80.075 0.1918
80.1 0.1711
80.125 0.1418
80.15 0.1116
80.175 0.0857
80.2 0.072
80.225 0.0753
80.25 0.0937
80.275 0.1204
80.3 0.1497
80.325 0.1727
80.35 0.1901
80.375 0.2033
80.4 0.2132
80.425 0.2213
80.45 0.2261
80.475 0.2246
80.5 0.2221
80.525 0.2164
80.55 0.2027
80.575 0.1824
80.6 0.1546
80.625 0.1241
80.65 0.0982
80.675 0.0799
80.7 0.0659
80.725 0.0517
80.75 0.042
80.775 0.0439
80.8 0.0516
80.825 0.0623
80.85 0.0778
80.875 0.0936
80.9 0.11
80.925 0.1306
80.95 0.1557
80.975 0.1834
81 0.2081
81.025 0.2269
81.05 0.2418
81.075 0.2537
81.1 0.2596
81.125 0.2554
81.15 0.2419
81.175 0.2243
81.2 0.2162
81.225 0.2242
81.25 0.248
81.275 0.2811
81.3 0.32
81.325 0.3643
81.35 0.4145
81.375 0.4685
81.4 0.5203
81.425 0.5661
81.45 0.6063
81.475 0.6453
81.5 0.6864
81.525 0.7319
81.55 0.7778
81.575 0.8217
81.6 0.8627
81.625 0.9014
81.65 0.9366
81.675 0.9657
81.7 0.9866
81.725 1.0005
81.75 1.0089
81.775 1.016
81.8 1.0219
81.825 1.0264
81.85 1.0286
81.875 1.0317
81.9 1.0392
81.925 1.0486
81.95 1.0574
81.975 1.0623
82 1.0617
82.025 1.0562
82.05 1.0468
82.075 1.0322
82.1 1.011
82.125 0.9856
82.15 0.9578
82.175 0.9273
82.2 0.8925
82.225 0.8548
82.25 0.8156
82.275 0.776
82.3 0.7387
82.325 0.7064
82.35 0.687
82.375 0.6836
82.4 0.69
82.425 0.6983
82.45 0.7045
82.475 0.7071
82.5 0.7078
82.525 0.7082
82.55 0.7128
82.575 0.7161
82.6 0.7163
82.625 0.7122
82.65 0.7086
82.675 0.7072
82.7 0.7085
82.725 0.7117
82.75 0.7164
82.775 0.7244
82.8 0.7365
82.825 0.7524
82.85 0.7668
82.875 0.774
82.9 0.7772
82.925 0.779
82.95 0.7824
82.975 0.7831
83 0.782
83.025 0.7789
83.05 0.7734
83.075 0.7656
83.1 0.7546
83.125 0.7407
83.15 0.7264
83.175 0.7179
83.2 0.7135
83.225 0.7181
83.25 0.7352
83.275 0.7621
83.3 0.7897
83.325 0.8107
83.35 0.8251
83.375 0.8348
83.4 0.8463
83.425 0.8635
83.45 0.88
83.475 0.8965
83.5 0.9078
83.525 0.91
83.55 0.905
83.575 0.8938
83.6 0.8808
83.625 0.8768
83.65 0.8791
83.675 0.8756
83.7 0.8638
83.725 0.848
83.75 0.834
83.775 0.828
83.8 0.8319
83.825 0.8387
83.85 0.8408
83.875 0.8385
83.9 0.8414
83.925 0.8635
83.95 0.9091
83.975 0.9658
84 1.0211
84.025 1.0718
84.05 1.1171
84.075 1.1555
84.1 1.1873
84.125 1.2135
84.15 1.2349
84.175 1.2513
84.2 1.2651
84.225 1.273
84.25 1.2742
84.275 1.2726
84.3 1.2717
84.325 1.2715
84.35 1.2662
84.375 1.257
84.4 1.2461
84.425 1.2331
84.45 1.22
84.475 1.2111
84.5 1.2039
84.525 1.1985
84.55 1.1945
84.575 1.1892
84.6 1.1798
84.625 1.1653
84.65 1.1462
84.675 1.1224
84.7 1.0938
84.725 1.0596
84.75 1.0202
84.775 0.979
84.8 0.9401
84.825 0.905
84.85 0.8752
84.875 0.8546
84.9 0.8391
84.925 0.8312
84.95 0.8276
84.975 0.8246
85 0.8188
85.025 0.8106
85.05 0.802
85.075 0.7919
85.1 0.7844
85.125 0.7824
85.15 0.7898
85.175 0.8007
85.2 0.8094
85.225 0.8136
85.25 0.8141
85.275 0.8134
85.3 0.8116
85.325 0.8089
85.35 0.807
85.375 0.8049
85.4 0.8059
85.425 0.8066
85.45 0.8089
85.475 0.8152
85.5 0.8256
85.525 0.8381
85.55 0.8517
85.575 0.8648
85.6 0.8776
85.625 0.8887
85.65 0.9041
85.675 0.9347
85.7 0.9759
85.725 1.0184
85.75 1.0545
85.775 1.082
85.8 1.102
85.825 1.1157
85.85 1.126
85.875 1.1385
85.9 1.1542
85.925 1.1703
85.95 1.1866
85.975 1.2018
86 1.2189
86.025 1.2384
86.05 1.2578
86.075 1.2774
86.1 1.2987
86.125 1.318
86.15 1.3324
86.175 1.3408
86.2 1.3406
86.225 1.3323
86.25 1.319
86.275 1.3018
86.3 1.284
86.325 1.2688
86.35 1.2539
86.375 1.2365
86.4 1.2178
86.425 1.1994
86.45 1.1819
86.475 1.1611
86.5 1.1347
86.525 1.1032
86.55 1.0669
86.575 1.0266
86.6 0.9804
86.625 0.9299
86.65 0.8735
86.675 0.8105
86.7 0.7516
86.725 0.7071
86.75 0.6752
86.775 0.6535
86.8 0.6511
86.825 0.6724
86.85 0.7043
86.875 0.7368
86.9 0.7669
86.925 0.7941
86.95 0.814
86.975 0.8268
87 0.8381
87.025 0.8569
87.05 0.892
87.075 0.9356
87.1 0.9865
87.125 1.0403
87.15 1.0935
87.175 1.1433
87.2 1.1916
87.225 1.2434
87.25 1.3039
87.275 1.37
87.3 1.4402
87.325 1.5161
87.35 1.5969
87.375 1.6784
87.4 1.7623
87.425 1.8476
87.45 1.9348
87.475 2.0246
87.5 2.1145
87.525 2.2026
87.55 2.2877
87.575 2.3685
87.6 2.4458
87.625 2.5202
87.65 2.5916
87.675 2.6602
87.7 2.7254
87.725 2.7868
87.75 2.8435
87.775 2.8957
87.8 2.9436
87.825 2.9879
87.85 3.0284
87.875 3.0647
87.9 3.0979
87.925 3.1286
87.95 3.1569
87.975 3.1818
88 3.2041
88.025 3.2234
88.05 3.2393
88.075 3.2512
88.1 3.2608
88.125 3.2698
88.15 3.2778
88.175 3.2868
88.2 3.296
88.225 3.3048
88.25 3.3098
88.275 3.3128
88.3 3.3144
88.325 3.3139
88.35 3.3078
88.375 3.2959
88.4 3.2776
88.425 3.2558
88.45 3.2311
88.475 3.2053
88.5 3.1823
88.525 3.1605
88.55 3.1366
88.575 3.1094
88.6 3.0778
88.625 3.0423
88.65 3.0023
88.675 2.9563
88.7 2.906
88.725 2.8547
88.75 2.8051
88.775 2.7577
88.8 2.7099
88.825 2.6603
88.85 2.6071
88.875 2.5507
88.9 2.4918
88.925 2.4299
88.95 2.3633
88.975 2.2916
89 2.2154
89.025 2.137
89.05 2.0568
89.075 1.9762
89.1 1.8935
89.125 1.8069
89.15 1.7184
89.175 1.6342
89.2 1.5589
89.225 1.488
89.25 1.4153
89.275 1.3381
89.3 1.2565
89.325 1.1684
89.35 1.0705
89.375 0.9687
89.4 0.8731
89.425 0.797
89.45 0.7489
89.475 0.7226
89.5 0.7182
89.525 0.7321
89.55 0.7557
89.575 0.7776
89.6 0.7932
89.625 0.7994
89.65 0.7952
89.675 0.7794
89.7 0.7529
89.725 0.7149
89.75 0.6699
89.775 0.6316
89.8 0.6084
89.825 0.5929
89.85 0.5786
89.875 0.5614
89.9 0.5401
89.925 0.5176
89.95 0.4985
89.975 0.4898
90 0.4921
90.025 0.5035
90.05 0.5218
90.075 0.5426
90.1 0.5652
90.125 0.5917
90.15 0.6221
90.175 0.6541
90.2 0.6807
90.225 0.6994
90.25 0.7112
90.275 0.716
90.3 0.7101
90.325 0.6943
90.35 0.6724
90.375 0.6475
90.4 0.6244
90.425 0.6044
90.45 0.5834
90.475 0.5622
90.5 0.5396
90.525 0.5168
90.55 0.4987
90.575 0.4855
90.6 0.4801
90.625 0.4836
90.65 0.4881
90.675 0.4861
90.7 0.4725
90.725 0.4479
90.75 0.4109
90.775 0.3646
90.8 0.315
90.825 0.269
90.85 0.2281
90.875 0.1966
90.9 0.1727
90.925 0.1524
90.95 0.1326
90.975 0.1115
91 0.0912
91.025 0.0684
91.05 0.0414
91.075 0.0104
91.1 -0.0222
91.125 -0.0528
91.15 -0.0824
91.175 -0.1132
91.2 -0.1465
91.225 -0.1773
91.25 -0.2036
91.275 -0.2285
91.3 -0.2535
91.325 -0.2776
91.35 -0.297
91.375 -0.3054
91.4 -0.3025
91.425 -0.3025
91.45 -0.3071
91.475 -0.3159
91.5 -0.3297
91.525 -0.3471
91.55 -0.3693
91.575 -0.3943
91.6 -0.4168
91.625 -0.4366
91.65 -0.4579
91.675 -0.4786
91.7 -0.5011
91.725 -0.5292
91.75 -0.5584
91.775 -0.5826
91.8 -0.5993
91.825 -0.6035
91.85 -0.595
91.875 -0.5712
91.9 -0.5304
91.925 -0.4765
91.95 -0.4176
91.975 -0.3592
92 -0.3009
92.025 -0.2424
92.05 -0.1819
92.075 -0.121
92.1 -0.0643
92.125 -0.0132
92.15 0.0365
92.175 0.0863
92.2 0.1303
92.225 0.1658
92.25 0.1933
92.275 0.215
92.3 0.2309
92.325 0.2398
92.35 0.2397
92.375 0.2314
92.4 0.2155
92.425 0.1914
92.45 0.1622
92.475 0.1313
92.5 0.0979
92.525 0.0621
92.55 0.0241
92.575 -0.0134
92.6 -0.0465
92.625 -0.0764
92.65 -0.1053
92.675 -0.1333
92.7 -0.1604
92.725 -0.1833
92.75 -0.2013
92.775 -0.2181
92.8 -0.232
92.825 -0.2449
92.85 -0.258
92.875 -0.2716
92.9 -0.2837
92.925 -0.2948
92.95 -0.3006
92.975 -0.2958
93 -0.2843
93.025 -0.272
93.05 -0.2638
93.075 -0.2579
93.1 -0.2493
93.125 -0.2373
93.15 -0.2232
93.175 -0.2104
93.2 -0.1989
93.225 -0.1882
93.25 -0.1781
93.275 -0.1653
93.3 -0.1522
93.325 -0.1378
93.35 -0.1189
93.375 -0.0871
93.4 -0.0369
93.425 0.0227
93.45 0.0838
93.475 0.1438
93.5 0.2028
93.525 0.2601
93.55 0.3156
93.575 0.3687
93.6 0.4182
93.625 0.4614
93.65 0.4973
93.675 0.5256
93.7 0.5465
93.725 0.559
93.75 0.5646
93.775 0.5651
93.8 0.5598
93.825 0.5482
93.85 0.5347
93.875 0.5193
93.9 0.5011
93.925 0.4816
93.95 0.4652
93.975 0.4527
94 0.4455
94.025 0.4441
94.05 0.4487
94.075 0.4566
94.1 0.4677
94.125 0.4803
94.15 0.488
94.175 0.4864
94.2 0.4783
94.225 0.4661
94.25 0.4474
94.275 0.4251
94.3 0.4029
94.325 0.3891
94.35 0.3887
94.375 0.3953
94.4 0.402
94.425 0.4057
94.45 0.4073
94.475 0.4109
94.5 0.4259
94.525 0.4588
94.55 0.5069
94.575 0.5607
94.6 0.6109
94.625 0.6586
94.65 0.7041
94.675 0.7474
94.7 0.7919
94.725 0.8404
94.75 0.8921
94.775 0.9469
94.8 1.0015
94.825 1.0555
94.85 1.1098
94.875 1.1629
94.9 1.2141
94.925 1.2646
94.95 1.3166
94.975 1.3697
95 1.4208
95.025 1.4689
95.05 1.5124
95.075 1.5517
95.1 1.5876
95.125 1.6225
95.15 1.657
95.175 1.6912
95.2 1.7202
95.225 1.7421
95.25 1.7585
95.275 1.7706
95.3 1.7741
95.325 1.7696
95.35 1.7634
95.375 1.7638
95.4 1.7844
95.425 1.8241
95.45 1.8706
95.475 1.9162
95.5 1.9592
95.525 1.9973
95.55 2.0271
95.575 2.0495
95.6 2.0636
95.625 2.0694
95.65 2.0666
95.675 2.0561
95.7 2.0339
95.725 1.9986
95.75 1.9529
95.775 1.9097
95.8 1.8775
95.825 1.8518
95.85 1.8283
95.875 1.8104
95.9 1.8079
95.925 1.8231
95.95 1.8421
95.975 1.8554
96 1.8617
96.025 1.8616
96.05 1.8536
96.075 1.841
96.1 1.8243
96.125 1.8012
96.15 1.7701
96.175 1.7336
96.2 1.6916
96.225 1.6453
96.25 1.5937
96.275 1.5352
96.3 1.4731
96.325 1.4083
96.35 1.3354
96.375 1.2546
96.4 1.1733
96.425 1.0949
96.45 1.014
96.475 0.925
96.5 0.8379
96.525 0.7533
96.55 0.6695
96.575 0.5924
96.6 0.5308
96.625 0.4842
96.65 0.456
96.675 0.438
96.7 0.4174
96.725 0.3952
96.75 0.3791
96.775 0.3763
96.8 0.3872
96.825 0.406
96.85 0.422
96.875 0.4312
96.9 0.4349
96.925 0.433
96.95 0.4273
96.975 0.4193
97 0.4106
97.025 0.4027
97.05 0.3985
97.075 0.3974
97.1 0.396
97.125 0.3955
97.15 0.3971
97.175 0.4026
97.2 0.4191
97.225 0.4463
97.25 0.4791
97.275 0.5163
97.3 0.5626
97.325 0.6162
97.35 0.67
97.375 0.7174
97.4 0.7571
97.425 0.7928
97.45 0.826
97.475 0.8559
97.5 0.8781
97.525 0.889
97.55 0.892
97.575 0.8897
97.6 0.8894
97.625 0.8936
97.65 0.9033
97.675 0.9155
97.7 0.9273
97.725 0.9409
97.75 0.9547
97.775 0.9703
97.8 0.9842
97.825 0.9942
97.85 1.007
97.875 1.0292
97.9 1.0572
97.925 1.0893
97.95 1.1186
97.975 1.1424
98 1.162
98.025 1.1764
98.05 1.1811
98.075 1.1777
98.1 1.17
98.125 1.1583
98.15 1.1405
98.175 1.1146
98.2 1.0822
98.225 1.0435
98.25 1.0002
98.275 0.9599
98.3 0.9374
98.325 0.9407
98.35 0.9531
98.375 0.9648
98.4 0.9747
98.425 0.9767
98.45 0.9705
98.475 0.9567
98.5 0.9354
98.525 0.909
98.55 0.8782
98.575 0.8529
98.6 0.846
98.625 0.8565
98.65 0.8711
98.675 0.8925
98.7 0.9254
98.725 0.9636
98.75 1.0003
98.775 1.031
98.8 1.0555
98.825 1.0788
98.85 1.1097
98.875 1.1523
98.9 1.1961
98.925 1.2332
98.95 1.261
98.975 1.2796
99 1.292
99.025 1.2966
99.05 1.2937
99.075 1.2833
99.1 1.2679
99.125 1.2536
99.15 1.2434
99.175 1.2349
99.2 1.2215
99.225 1.2033
99.25 1.1837
99.275 1.1704
99.3 1.173
99.325 1.1871
99.35 1.2084
99.375 1.231
99.4 1.2528
99.425 1.2788
99.45 1.3092
99.475 1.348
99.5 1.3974
99.525 1.4489
99.55 1.4956
99.575 1.536
99.6 1.5727
99.625 1.6054
99.65 1.6332
99.675 1.6578
99.7 1.6778
99.725 1.6904
99.75 1.6958
99.775 1.692
99.8 1.6797
99.825 1.6619
99.85 1.6423
99.875 1.6263
99.9 1.6181
99.925 1.6144
99.95 1.6108
99.975 1.6023
100 1.5879
