# Supplementary material for: Uptake of N2O5 by aqueous aerosol unveiled using chemically accurate many-body potentials
Source: Nat Commun. 2022 Mar 10;13:1266. doi: 10.1038/s41467-022-28697-8 (PMC8913772; doi:10.1038/s41467-022-28697-8)
Supplement: Supplementary file 3 — Source Data [file 41467_2022_28697_MOESM3_ESM.zip › n2o5-uptake-data/Fig2/scattering/rep05run18/relcom_gds.dat]

0.025 11.7579
0.05 11.7461
0.075 11.7342
0.1 11.7222
0.125 11.7103
0.15 11.6983
0.175 11.6863
0.2 11.6743
0.225 11.6623
0.25 11.6502
0.275 11.6382
0.3 11.6261
0.325 11.6141
0.35 11.602
0.375 11.5898
0.4 11.5777
0.425 11.5655
0.45 11.5534
0.475 11.5412
0.5 11.529
0.525 11.5168
0.55 11.5046
0.575 11.4924
0.6 11.4802
0.625 11.468
0.65 11.4557
0.675 11.4434
0.7 11.4312
0.725 11.4189
0.75 11.4065
0.775 11.3942
0.8 11.3819
0.825 11.3695
0.85 11.3571
0.875 11.3447
0.9 11.3323
0.925 11.3198
0.95 11.3074
0.975 11.2949
1 11.2823
1.025 11.2698
1.05 11.2572
1.075 11.2446
1.1 11.232
1.125 11.2194
1.15 11.2067
1.175 11.194
1.2 11.1813
1.225 11.1686
1.25 11.1558
1.275 11.143
1.3 11.1302
1.325 11.1174
1.35 11.1045
1.375 11.0916
1.4 11.0787
1.425 11.0657
1.45 11.0527
1.475 11.0397
1.5 11.0266
1.525 11.0135
1.55 11.0004
1.575 10.9872
1.6 10.974
1.625 10.9608
1.65 10.9476
1.675 10.9343
1.7 10.921
1.725 10.9076
1.75 10.8943
1.775 10.8809
1.8 10.8675
1.825 10.854
1.85 10.8406
1.875 10.8271
1.9 10.8136
1.925 10.8001
1.95 10.7866
1.975 10.7731
2 10.7595
2.025 10.7459
2.05 10.7323
2.075 10.7186
2.1 10.705
2.125 10.6913
2.15 10.6776
2.175 10.6639
2.2 10.6501
2.225 10.6363
2.25 10.6225
2.275 10.6087
2.3 10.5949
2.325 10.5811
2.35 10.5673
2.375 10.5534
2.4 10.5396
2.425 10.5257
2.45 10.5119
2.475 10.4979
2.5 10.484
2.525 10.47
2.55 10.456
2.575 10.442
2.6 10.428
2.625 10.4139
2.65 10.3998
2.675 10.3857
2.7 10.3715
2.725 10.3574
2.75 10.3432
2.775 10.3291
2.8 10.3148
2.825 10.3006
2.85 10.2863
2.875 10.2719
2.9 10.2576
2.925 10.2432
2.95 10.2288
2.975 10.2144
3 10.2
3.025 10.1856
3.05 10.1711
3.075 10.1566
3.1 10.1421
3.125 10.1275
3.15 10.1128
3.175 10.0982
3.2 10.0834
3.225 10.0686
3.25 10.0538
3.275 10.0389
3.3 10.0239
3.325 10.009
3.35 9.9939
3.375 9.9789
3.4 9.9637
3.425 9.9486
3.45 9.9334
3.475 9.9181
3.5 9.9028
3.525 9.8874
3.55 9.872
3.575 9.8566
3.6 9.8412
3.625 9.8258
3.65 9.8104
3.675 9.795
3.7 9.7796
3.725 9.7643
3.75 9.7489
3.775 9.7335
3.8 9.7181
3.825 9.7027
3.85 9.6872
3.875 9.6718
3.9 9.6563
3.925 9.6409
3.95 9.6254
3.975 9.61
4 9.5946
4.025 9.5791
4.05 9.5636
4.075 9.5481
4.1 9.5326
4.125 9.517
4.15 9.5014
4.175 9.4858
4.2 9.4701
4.225 9.4545
4.25 9.4388
4.275 9.423
4.3 9.4072
4.325 9.3913
4.35 9.3754
4.375 9.3594
4.4 9.3434
4.425 9.3273
4.45 9.3112
4.475 9.295
4.5 9.2788
4.525 9.2626
4.55 9.2463
4.575 9.23
4.6 9.2137
4.625 9.1973
4.65 9.181
4.675 9.1645
4.7 9.1481
4.725 9.1316
4.75 9.115
4.775 9.0984
4.8 9.0817
4.825 9.065
4.85 9.0482
4.875 9.0315
4.9 9.0146
4.925 8.9977
4.95 8.9807
4.975 8.9637
5 8.9466
5.025 8.9295
5.05 8.9124
5.075 8.8952
5.1 8.878
5.125 8.8608
5.15 8.8436
5.175 8.8264
5.2 8.8091
5.225 8.7918
5.25 8.7744
5.275 8.7569
5.3 8.7392
5.325 8.7213
5.35 8.7032
5.375 8.6847
5.4 8.6657
5.425 8.6467
5.45 8.6275
5.475 8.6079
5.5 8.5881
5.525 8.568
5.55 8.5478
5.575 8.5274
5.6 8.5069
5.625 8.4862
5.65 8.4653
5.675 8.4443
5.7 8.4232
5.725 8.4021
5.75 8.3809
5.775 8.3597
5.8 8.3384
5.825 8.3171
5.85 8.2959
5.875 8.2746
5.9 8.2532
5.925 8.2319
5.95 8.2105
5.975 8.189
6 8.1676
6.025 8.1461
6.05 8.1246
6.075 8.103
6.1 8.0814
6.125 8.0598
6.15 8.0381
6.175 8.0165
6.2 7.9948
6.225 7.9731
6.25 7.9513
6.275 7.9295
6.3 7.9076
6.325 7.8856
6.35 7.8637
6.375 7.8416
6.4 7.8195
6.425 7.7973
6.45 7.775
6.475 7.7526
6.5 7.7301
6.525 7.7074
6.55 7.6847
6.575 7.6617
6.6 7.6382
6.625 7.6145
6.65 7.5908
6.675 7.5668
6.7 7.5427
6.725 7.5185
6.75 7.4941
6.775 7.4695
6.8 7.4447
6.825 7.4197
6.85 7.3946
6.875 7.3692
6.9 7.3436
6.925 7.3177
6.95 7.2916
6.975 7.2653
7 7.2388
7.025 7.2121
7.05 7.1853
7.075 7.1584
7.1 7.1314
7.125 7.1042
7.15 7.0769
7.175 7.0493
7.2 7.0215
7.225 6.9934
7.25 6.9649
7.275 6.9361
7.3 6.9069
7.325 6.8775
7.35 6.8479
7.375 6.8182
7.4 6.7883
7.425 6.7579
7.45 6.7268
7.475 6.6951
7.5 6.6627
7.525 6.6296
7.55 6.5959
7.575 6.5618
7.6 6.5271
7.625 6.4918
7.65 6.4557
7.675 6.4187
7.7 6.3808
7.725 6.3421
7.75 6.3024
7.775 6.262
7.8 6.2208
7.825 6.1787
7.85 6.1357
7.875 6.0905
7.9 6.0434
7.925 5.9957
7.95 5.9486
7.975 5.9028
8 5.8574
8.025 5.8113
8.05 5.7629
8.075 5.7131
8.1 5.662
8.125 5.6094
8.15 5.5548
8.175 5.4983
8.2 5.4396
8.225 5.379
8.25 5.3163
8.275 5.2521
8.3 5.1865
8.325 5.1188
8.35 5.0489
8.375 4.978
8.4 4.9061
8.425 4.8321
8.45 4.7556
8.475 4.676
8.5 4.5933
8.525 4.5073
8.55 4.4184
8.575 4.3268
8.6 4.2319
8.625 4.1332
8.65 4.0306
8.675 3.923
8.7 3.8095
8.725 3.6903
8.75 3.5663
8.775 3.4395
8.8 3.3116
8.825 3.1826
8.85 3.0524
8.875 2.9198
8.9 2.7848
8.925 2.6515
8.95 2.5249
8.975 2.4094
9 2.3088
9.025 2.2192
9.05 2.134
9.075 2.0469
9.1 1.9541
9.125 1.8555
9.15 1.7522
9.175 1.6463
9.2 1.5392
9.225 1.4312
9.25 1.3241
9.275 1.2173
9.3 1.1119
9.325 1.0104
9.35 0.917
9.375 0.833
9.4 0.7597
9.425 0.6961
9.45 0.6377
9.475 0.5822
9.5 0.5297
9.525 0.4783
9.55 0.4297
9.575 0.3876
9.6 0.3577
9.625 0.3412
9.65 0.3333
9.675 0.3307
9.7 0.3296
9.725 0.3246
9.75 0.3088
9.775 0.2798
9.8 0.2505
9.825 0.2346
9.85 0.2421
9.875 0.2683
9.9 0.3058
9.925 0.3461
9.95 0.3828
9.975 0.4116
10 0.4379
10.025 0.4631
10.05 0.4883
10.075 0.5201
10.1 0.5583
10.125 0.5955
10.15 0.6289
10.175 0.6606
10.2 0.6919
10.225 0.7204
10.25 0.7464
10.275 0.7721
10.3 0.7959
10.325 0.8178
10.35 0.8377
10.375 0.8554
10.4 0.8721
10.425 0.8863
10.45 0.8996
10.475 0.9153
10.5 0.9344
10.525 0.9574
10.55 0.9836
10.575 1.0099
10.6 1.0343
10.625 1.0552
10.65 1.0727
10.675 1.0873
10.7 1.0974
10.725 1.1015
10.75 1.1004
10.775 1.0951
10.8 1.0858
10.825 1.0734
10.85 1.0588
10.875 1.0428
10.9 1.0327
10.925 1.0418
10.95 1.0686
10.975 1.1052
11 1.1465
11.025 1.1859
11.05 1.2194
11.075 1.2469
11.1 1.2743
11.125 1.3091
11.15 1.3475
11.175 1.3938
11.2 1.4509
11.225 1.5128
11.25 1.5717
11.275 1.6281
11.3 1.6841
11.325 1.7403
11.35 1.7998
11.375 1.8608
11.4 1.9272
11.425 1.9979
11.45 2.0673
11.475 2.1355
11.5 2.2061
11.525 2.2804
11.55 2.3544
11.575 2.4268
11.6 2.4958
11.625 2.5607
11.65 2.6226
11.675 2.6797
11.7 2.731
11.725 2.7763
11.75 2.8165
11.775 2.8553
11.8 2.8947
11.825 2.9337
11.85 2.9709
11.875 3.0049
11.9 3.0341
11.925 3.0589
11.95 3.0799
11.975 3.0955
12 3.105
12.025 3.1091
12.05 3.1069
12.075 3.099
12.1 3.085
12.125 3.0649
12.15 3.0384
12.175 3.0057
12.2 2.9667
12.225 2.9209
12.25 2.8695
12.275 2.813
12.3 2.7522
12.325 2.686
12.35 2.6147
12.375 2.5386
12.4 2.4594
12.425 2.383
12.45 2.316
12.475 2.2541
12.5 2.203
12.525 2.162
12.55 2.1285
12.575 2.0936
12.6 2.0546
12.625 2.0129
12.65 1.9722
12.675 1.9356
12.7 1.9099
12.725 1.9005
12.75 1.9112
12.775 1.9403
12.8 1.9774
12.825 2.0146
12.85 2.0488
12.875 2.0784
12.9 2.1047
12.925 2.1244
12.95 2.135
12.975 2.1349
13 2.1245
13.025 2.106
13.05 2.0814
13.075 2.0538
13.1 2.0241
13.125 1.991
13.15 1.954
13.175 1.9135
13.2 1.8736
13.225 1.8406
13.25 1.8206
13.275 1.8116
13.3 1.8088
13.325 1.8095
13.35 1.8205
13.375 1.843
13.4 1.8728
13.425 1.9054
13.45 1.9413
13.475 1.9798
13.5 2.0187
13.525 2.0547
13.55 2.0918
13.575 2.1371
13.6 2.1855
13.625 2.2329
13.65 2.2755
13.675 2.3111
13.7 2.3392
13.725 2.3594
13.75 2.3777
13.775 2.4013
13.8 2.4344
13.825 2.4767
13.85 2.5244
13.875 2.5724
13.9 2.6186
13.925 2.6636
13.95 2.7067
13.975 2.7467
14 2.782
14.025 2.8123
14.05 2.8378
14.075 2.8591
14.1 2.8786
14.125 2.8967
14.15 2.9125
14.175 2.9249
14.2 2.9365
14.225 2.9492
14.25 2.961
14.275 2.9702
14.3 2.9754
14.325 2.9777
14.35 2.9789
14.375 2.9831
14.4 2.9905
14.425 3.0057
14.45 3.0258
14.475 3.046
14.5 3.0651
14.525 3.0807
14.55 3.0942
14.575 3.1022
14.6 3.1052
14.625 3.1068
14.65 3.1125
14.675 3.1328
14.7 3.1603
14.725 3.1864
14.75 3.2032
14.775 3.208
14.8 3.2016
14.825 3.1854
14.85 3.1613
14.875 3.1323
14.9 3.0992
14.925 3.0616
14.95 3.0216
14.975 2.9818
15 2.9455
15.025 2.9122
15.05 2.8809
15.075 2.8501
15.1 2.8206
15.125 2.7993
15.15 2.7798
15.175 2.7574
15.2 2.7306
15.225 2.7085
15.25 2.6889
15.275 2.6735
15.3 2.6645
15.325 2.6565
15.35 2.6464
15.375 2.6416
15.4 2.6385
15.425 2.6324
15.45 2.6217
15.475 2.6028
15.5 2.5753
15.525 2.5414
15.55 2.5032
15.575 2.4593
15.6 2.4112
15.625 2.3644
15.65 2.3168
15.675 2.2696
15.7 2.2235
15.725 2.1821
15.75 2.1467
15.775 2.1189
15.8 2.0949
15.825 2.0727
15.85 2.0508
15.875 2.0376
15.9 2.0371
15.925 2.0469
15.95 2.0617
15.975 2.076
16 2.088
16.025 2.1024
16.05 2.1179
16.075 2.1345
16.1 2.1507
16.125 2.1662
16.15 2.1811
16.175 2.1956
16.2 2.2082
16.225 2.2168
16.25 2.2187
16.275 2.2135
16.3 2.2022
16.325 2.1861
16.35 2.1672
16.375 2.1472
16.4 2.1259
16.425 2.1089
16.45 2.1021
16.475 2.1017
16.5 2.0997
16.525 2.0933
16.55 2.0805
16.575 2.0626
16.6 2.0399
16.625 2.0143
16.65 1.9861
16.675 1.9598
16.7 1.9387
16.725 1.9318
16.75 1.9584
16.775 2.027
16.8 2.1179
16.825 2.2173
16.85 2.3195
16.875 2.4156
16.9 2.5054
16.925 2.59
16.95 2.6704
16.975 2.7457
17 2.8135
17.025 2.8745
17.05 2.9294
17.075 2.9804
17.1 3.0283
17.125 3.0722
17.15 3.11
17.175 3.1432
17.2 3.1714
17.225 3.1948
17.25 3.2145
17.275 3.2319
17.3 3.2462
17.325 3.2568
17.35 3.2647
17.375 3.2706
17.4 3.2753
17.425 3.2814
17.45 3.2875
17.475 3.2931
17.5 3.3034
17.525 3.3213
17.55 3.3505
17.575 3.3843
17.6 3.4158
17.625 3.4423
17.65 3.462
17.675 3.4747
17.7 3.4814
17.725 3.483
17.75 3.4789
17.775 3.4677
17.8 3.4494
17.825 3.4256
17.85 3.3971
17.875 3.3658
17.9 3.3317
17.925 3.2931
17.95 3.2496
17.975 3.2022
18 3.1546
18.025 3.1061
18.05 3.0554
18.075 3.0005
18.1 2.9409
18.125 2.8782
18.15 2.8172
18.175 2.7637
18.2 2.7164
18.225 2.6733
18.25 2.6315
18.275 2.5943
18.3 2.5687
18.325 2.5574
18.35 2.558
18.375 2.566
18.4 2.5756
18.425 2.5827
18.45 2.5857
18.475 2.5833
18.5 2.5773
18.525 2.5785
18.55 2.5919
18.575 2.6156
18.6 2.6464
18.625 2.6862
18.65 2.7299
18.675 2.772
18.7 2.8111
18.725 2.8471
18.75 2.8798
18.775 2.9091
18.8 2.9333
18.825 2.9516
18.85 2.9645
18.875 2.9733
18.9 2.9776
18.925 2.9755
18.95 2.9671
18.975 2.9586
19 2.9565
19.025 2.9527
19.05 2.9408
19.075 2.9199
19.1 2.8908
19.125 2.8544
19.15 2.8119
19.175 2.764
19.2 2.7103
19.225 2.6501
19.25 2.5843
19.275 2.5152
19.3 2.4442
19.325 2.3724
19.35 2.301
19.375 2.233
19.4 2.1728
19.425 2.1284
19.45 2.1085
19.475 2.1055
19.5 2.1015
19.525 2.0879
19.55 2.0676
19.575 2.0423
19.6 2.0118
19.625 1.9776
19.65 1.9416
19.675 1.9007
19.7 1.8549
19.725 1.8108
19.75 1.7691
19.775 1.7292
19.8 1.6927
19.825 1.664
19.85 1.6402
19.875 1.6216
19.9 1.6073
19.925 1.5982
19.95 1.5936
19.975 1.6014
20 1.6319
20.025 1.6884
20.05 1.7564
20.075 1.8249
20.1 1.8944
20.125 1.9665
20.15 2.0388
20.175 2.1118
20.2 2.1793
20.225 2.2344
20.25 2.2787
20.275 2.3155
20.3 2.3437
20.325 2.3656
20.35 2.3856
20.375 2.4074
20.4 2.4357
20.425 2.4715
20.45 2.5158
20.475 2.565
20.5 2.6166
20.525 2.6655
20.55 2.7103
20.575 2.7502
20.6 2.7847
20.625 2.8146
20.65 2.8412
20.675 2.8655
20.7 2.8886
20.725 2.9099
20.75 2.9297
20.775 2.9445
20.8 2.9535
20.825 2.9584
20.85 2.9623
20.875 2.9626
20.9 2.9575
20.925 2.9449
20.95 2.9251
20.975 2.9004
21 2.8733
21.025 2.8469
21.05 2.8217
21.075 2.7996
21.1 2.7812
21.125 2.7729
21.15 2.7686
21.175 2.7642
21.2 2.7578
21.225 2.7473
21.25 2.7326
21.275 2.7137
21.3 2.6912
21.325 2.663
21.35 2.6272
21.375 2.5845
21.4 2.5346
21.425 2.4789
21.45 2.4204
21.475 2.3593
21.5 2.2947
21.525 2.2268
21.55 2.1532
21.575 2.0719
21.6 1.9843
21.625 1.8909
21.65 1.7913
21.675 1.6841
21.7 1.5678
21.725 1.4427
21.75 1.3093
21.775 1.1699
21.8 1.0291
21.825 0.8921
21.85 0.7591
21.875 0.633
21.9 0.5227
21.925 0.4439
21.95 0.3997
21.975 0.38
22 0.3691
22.025 0.3546
22.05 0.3339
22.075 0.3162
22.1 0.3111
22.125 0.3178
22.15 0.3254
22.175 0.3269
22.2 0.3178
22.225 0.2977
22.25 0.2671
22.275 0.2341
22.3 0.2127
22.325 0.2121
22.35 0.2254
22.375 0.2356
22.4 0.2352
22.425 0.2219
22.45 0.1977
22.475 0.1656
22.5 0.1315
22.525 0.1013
22.55 0.0829
22.575 0.0891
22.6 0.1126
22.625 0.1422
22.65 0.1806
22.675 0.2203
22.7 0.258
22.725 0.2936
22.75 0.3244
22.775 0.3491
22.8 0.3656
22.825 0.3738
22.85 0.3757
22.875 0.369
22.9 0.352
22.925 0.3266
22.95 0.2934
22.975 0.2548
23 0.2142
23.025 0.175
23.05 0.1483
23.075 0.1534
23.1 0.1868
23.125 0.2363
23.15 0.2897
23.175 0.3405
23.2 0.386
23.225 0.4248
23.25 0.4543
23.275 0.4755
23.3 0.4892
23.325 0.4956
23.35 0.495
23.375 0.4883
23.4 0.4795
23.425 0.4725
23.45 0.4721
23.475 0.479
23.5 0.4895
23.525 0.5016
23.55 0.5143
23.575 0.528
23.6 0.5412
23.625 0.5502
23.65 0.5545
23.675 0.5532
23.7 0.5463
23.725 0.5341
23.75 0.5157
23.775 0.491
23.8 0.4617
23.825 0.4345
23.85 0.4201
23.875 0.4279
23.9 0.4469
23.925 0.463
23.95 0.4709
23.975 0.469
24 0.4584
24.025 0.4428
24.05 0.4284
24.075 0.4166
24.1 0.4014
24.125 0.3767
24.15 0.3454
24.175 0.3134
24.2 0.2829
24.225 0.2553
24.25 0.2436
24.275 0.2618
24.3 0.3087
24.325 0.3666
24.35 0.4243
24.375 0.4796
24.4 0.5314
24.425 0.5749
24.45 0.6119
24.475 0.6471
24.5 0.6806
24.525 0.7109
24.55 0.7364
24.575 0.7567
24.6 0.7715
24.625 0.7795
24.65 0.782
24.675 0.7799
24.7 0.7731
24.725 0.7614
24.75 0.7441
24.775 0.7214
24.8 0.694
24.825 0.6624
24.85 0.6285
24.875 0.5957
24.9 0.5592
24.925 0.5143
24.95 0.4649
24.975 0.4128
25 0.3611
25.025 0.3167
25.05 0.2955
25.075 0.3042
25.1 0.339
25.125 0.3922
25.15 0.4487
25.175 0.4985
25.2 0.5401
25.225 0.5721
25.25 0.5965
25.275 0.6139
25.3 0.6268
25.325 0.6346
25.35 0.6395
25.375 0.6384
25.4 0.6343
25.425 0.6319
25.45 0.6437
25.475 0.6685
25.5 0.692
25.525 0.7115
25.55 0.7268
25.575 0.7355
25.6 0.7391
25.625 0.7411
25.65 0.74
25.675 0.7379
25.7 0.7363
25.725 0.7355
25.75 0.7397
25.775 0.7593
25.8 0.797
25.825 0.8411
25.85 0.8845
25.875 0.926
25.9 0.9635
25.925 0.9941
25.95 1.0191
25.975 1.0438
26 1.0748
26.025 1.1117
26.05 1.1532
26.075 1.1913
26.1 1.2223
26.125 1.2462
26.15 1.263
26.175 1.2744
26.2 1.2796
26.225 1.2779
26.25 1.2719
26.275 1.2655
26.3 1.2574
26.325 1.2451
26.35 1.2346
26.375 1.222
26.4 1.2017
26.425 1.1726
26.45 1.1353
26.475 1.0913
26.5 1.0445
26.525 1.0008
26.55 0.9666
26.575 0.9399
26.6 0.9157
26.625 0.8917
26.65 0.8654
26.675 0.8363
26.7 0.806
26.725 0.777
26.75 0.7522
26.775 0.743
26.8 0.7575
26.825 0.7891
26.85 0.8321
26.875 0.8881
26.9 0.9494
26.925 1.0049
26.95 1.0516
26.975 1.0895
27 1.1209
27.025 1.1482
27.05 1.1719
27.075 1.1904
27.1 1.2023
27.125 1.2078
27.15 1.2105
27.175 1.2118
27.2 1.215
27.225 1.2199
27.25 1.2262
27.275 1.2308
27.3 1.2368
27.325 1.2463
27.35 1.2589
27.375 1.273
27.4 1.2872
27.425 1.2997
27.45 1.3107
27.475 1.3252
27.5 1.3422
27.525 1.3596
27.55 1.3766
27.575 1.4009
27.6 1.439
27.625 1.4852
27.65 1.5328
27.675 1.579
27.7 1.6217
27.725 1.6588
27.75 1.6896
27.775 1.7152
27.8 1.7355
27.825 1.7524
27.85 1.7661
27.875 1.7766
27.9 1.7844
27.925 1.7897
27.95 1.7909
27.975 1.7874
28 1.779
28.025 1.7638
28.05 1.7418
28.075 1.7125
28.1 1.6781
28.125 1.6371
28.15 1.5896
28.175 1.5368
28.2 1.4758
28.225 1.411
28.25 1.3466
28.275 1.2854
28.3 1.2382
28.325 1.2147
28.35 1.2153
28.375 1.2268
28.4 1.2382
28.425 1.252
28.45 1.2674
28.475 1.2794
28.5 1.2936
28.525 1.3075
28.55 1.3187
28.575 1.3326
28.6 1.3518
28.625 1.3751
28.65 1.3997
28.675 1.4207
28.7 1.434
28.725 1.4477
28.75 1.4672
28.775 1.4882
28.8 1.5033
28.825 1.5087
28.85 1.502
28.875 1.4841
28.9 1.4601
28.925 1.4361
28.95 1.4166
28.975 1.4
29 1.3769
29.025 1.3483
29.05 1.3209
29.075 1.3014
29.1 1.2847
29.125 1.2635
29.15 1.2306
29.175 1.1833
29.2 1.1269
29.225 1.0633
29.25 0.991
29.275 0.9102
29.3 0.8306
29.325 0.7617
29.35 0.7091
29.375 0.6691
29.4 0.6325
29.425 0.6003
29.45 0.5793
29.475 0.5666
29.5 0.5586
29.525 0.5574
29.55 0.5571
29.575 0.554
29.6 0.5469
29.625 0.5431
29.65 0.5483
29.675 0.5559
29.7 0.5542
29.725 0.5403
29.75 0.5166
29.775 0.4842
29.8 0.4485
29.825 0.4127
29.85 0.3779
29.875 0.3587
29.9 0.3646
29.925 0.3867
29.95 0.4082
29.975 0.4201
30 0.4208
30.025 0.4111
30.05 0.3963
30.075 0.3757
30.1 0.3563
30.125 0.3605
30.15 0.3903
30.175 0.4249
30.2 0.4522
30.225 0.4692
30.25 0.4786
30.275 0.4797
30.3 0.4711
30.325 0.4511
30.35 0.421
30.375 0.386
30.4 0.3527
30.425 0.3416
30.45 0.3641
30.475 0.4131
30.5 0.48
30.525 0.5589
30.55 0.6427
30.575 0.7274
30.6 0.8062
30.625 0.8857
30.65 0.9608
30.675 1.0363
30.7 1.1218
30.725 1.2185
30.75 1.3144
30.775 1.4047
30.8 1.4887
30.825 1.5631
30.85 1.6284
30.875 1.6826
30.9 1.7266
30.925 1.7607
30.95 1.7867
30.975 1.8054
31 1.8183
31.025 1.8265
31.05 1.8291
31.075 1.8258
31.1 1.8137
31.125 1.7924
31.15 1.7629
31.175 1.7242
31.2 1.6787
31.225 1.6293
31.25 1.5751
31.275 1.5196
31.3 1.4638
31.325 1.4056
31.35 1.3435
31.375 1.2809
31.4 1.2191
31.425 1.1651
31.45 1.1264
31.475 1.0962
31.5 1.0719
31.525 1.0487
31.55 1.0206
31.575 0.9861
31.6 0.9445
31.625 0.8972
31.65 0.8489
31.675 0.8003
31.7 0.7531
31.725 0.717
31.75 0.6947
31.775 0.6812
31.8 0.6692
31.825 0.6592
31.85 0.6493
31.875 0.6341
31.9 0.6157
31.925 0.5977
31.95 0.5835
31.975 0.5801
32 0.5865
32.025 0.6027
32.05 0.6264
32.075 0.6537
32.1 0.6837
32.125 0.7161
32.15 0.7537
32.175 0.7929
32.2 0.8337
32.225 0.8829
32.25 0.9353
32.275 0.9867
32.3 1.0363
32.325 1.0841
32.35 1.1324
32.375 1.1804
32.4 1.2272
32.425 1.2725
32.45 1.3181
32.475 1.3652
32.5 1.4193
32.525 1.4804
32.55 1.541
32.575 1.5992
32.6 1.6507
32.625 1.6935
32.65 1.7273
32.675 1.7532
32.7 1.7754
32.725 1.7979
32.75 1.8283
32.775 1.8657
32.8 1.9013
32.825 1.9349
32.85 1.9672
32.875 1.9954
32.9 2.0144
32.925 2.0288
32.95 2.0407
32.975 2.0456
33 2.0426
33.025 2.0352
33.05 2.0221
33.075 2.0005
33.1 1.9693
33.125 1.9269
33.15 1.873
33.175 1.8086
33.2 1.7349
33.225 1.6528
33.25 1.5638
33.275 1.4676
33.3 1.3652
33.325 1.2575
33.35 1.1506
33.375 1.0464
33.4 0.9539
33.425 0.878
33.45 0.8176
33.475 0.7745
33.5 0.7449
33.525 0.7231
33.55 0.714
33.575 0.7341
33.6 0.7721
33.625 0.8101
33.65 0.8404
33.675 0.8641
33.7 0.8866
33.725 0.9096
33.75 0.937
33.775 0.9684
33.8 0.9978
33.825 1.0214
33.85 1.0406
33.875 1.0543
33.9 1.0613
33.925 1.0654
33.95 1.0707
33.975 1.0805
34 1.0939
34.025 1.1091
34.05 1.124
34.075 1.1398
34.1 1.1625
34.125 1.1889
34.15 1.2143
34.175 1.2358
34.2 1.2542
34.225 1.2681
34.25 1.2804
34.275 1.2889
34.3 1.2946
34.325 1.2944
34.35 1.2868
34.375 1.2686
34.4 1.2411
34.425 1.2098
34.45 1.1822
34.475 1.1651
34.5 1.1549
34.525 1.1503
34.55 1.153
34.575 1.1628
34.6 1.1789
34.625 1.1992
34.65 1.2172
34.675 1.2294
34.7 1.2364
34.725 1.2368
34.75 1.2338
34.775 1.2341
34.8 1.2449
34.825 1.2683
34.85 1.299
34.875 1.3334
34.9 1.3699
34.925 1.4063
34.95 1.4435
34.975 1.4784
35 1.504
35.025 1.5175
35.05 1.5212
35.075 1.5172
35.1 1.5089
35.125 1.5058
35.15 1.5116
35.175 1.5243
35.2 1.5408
35.225 1.557
35.25 1.5779
35.275 1.6051
35.3 1.6341
35.325 1.6621
35.35 1.6845
35.375 1.6999
35.4 1.7062
35.425 1.7057
35.45 1.6975
35.475 1.6816
35.5 1.6631
35.525 1.6399
35.55 1.6132
35.575 1.5859
35.6 1.56
35.625 1.5357
35.65 1.5129
35.675 1.4971
35.7 1.4841
35.725 1.4701
35.75 1.463
35.775 1.4661
35.8 1.4752
35.825 1.4851
35.85 1.4965
35.875 1.5114
35.9 1.535
35.925 1.5701
35.95 1.6177
35.975 1.6724
36 1.7333
36.025 1.7976
36.05 1.8586
36.075 1.9132
36.1 1.9617
36.125 2.0064
36.15 2.0474
36.175 2.0842
36.2 2.116
36.225 2.1422
36.25 2.1648
36.275 2.1831
36.3 2.199
36.325 2.2195
36.35 2.2573
36.375 2.3075
36.4 2.3599
36.425 2.4079
36.45 2.4486
36.475 2.4814
36.5 2.5064
36.525 2.5234
36.55 2.5314
36.575 2.5304
36.6 2.5203
36.625 2.5015
36.65 2.4758
36.675 2.445
36.7 2.4146
36.725 2.3867
36.75 2.3562
36.775 2.3197
36.8 2.2762
36.825 2.2292
36.85 2.1839
36.875 2.1427
36.9 2.1037
36.925 2.0628
36.95 2.0198
36.975 1.9802
37 1.9545
37.025 1.9496
37.05 1.9531
37.075 1.9572
37.1 1.9588
37.125 1.9526
37.15 1.9374
37.175 1.9139
37.2 1.8862
37.225 1.855
37.25 1.8204
37.275 1.787
37.3 1.7566
37.325 1.7283
37.35 1.7007
37.375 1.6777
37.4 1.6629
37.425 1.6535
37.45 1.6442
37.475 1.6409
37.5 1.6489
37.525 1.6598
37.55 1.6678
37.575 1.6746
37.6 1.6817
37.625 1.6969
37.65 1.7268
37.675 1.7723
37.7 1.8259
37.725 1.8776
37.75 1.9231
37.775 1.9616
37.8 1.992
37.825 2.0148
37.85 2.0313
37.875 2.0434
37.9 2.0521
37.925 2.0592
37.95 2.0685
37.975 2.079
38 2.0885
38.025 2.0965
38.05 2.102
38.075 2.1031
38.1 2.101
38.125 2.0972
38.15 2.0888
38.175 2.0749
38.2 2.0558
38.225 2.0325
38.25 2.0074
38.275 1.9825
38.3 1.9549
38.325 1.9294
38.35 1.9099
38.375 1.8954
38.4 1.8838
38.425 1.8703
38.45 1.8494
38.475 1.8192
38.5 1.7798
38.525 1.7334
38.55 1.6862
38.575 1.6451
38.6 1.6134
38.625 1.591
38.65 1.5749
38.675 1.5611
38.7 1.5442
38.725 1.5245
38.75 1.5044
38.775 1.4916
38.8 1.4973
38.825 1.5226
38.85 1.5564
38.875 1.5924
38.9 1.6254
38.925 1.6537
38.95 1.677
38.975 1.6931
39 1.7027
39.025 1.705
39.05 1.7017
39.075 1.6925
39.1 1.6799
39.125 1.6685
39.15 1.6607
39.175 1.6572
39.2 1.6538
39.225 1.6478
39.25 1.6383
39.275 1.627
39.3 1.6213
39.325 1.6206
39.35 1.6198
39.375 1.616
39.4 1.6098
39.425 1.6001
39.45 1.5863
39.475 1.5682
39.5 1.5439
39.525 1.5122
39.55 1.4755
39.575 1.4365
39.6 1.3988
39.625 1.3605
39.65 1.3242
39.675 1.2932
39.7 1.2646
39.725 1.2411
39.75 1.2259
39.775 1.217
39.8 1.2101
39.825 1.2052
39.85 1.2054
39.875 1.2145
39.9 1.2299
39.925 1.2415
39.95 1.2443
39.975 1.2401
40 1.2333
40.025 1.2249
40.05 1.2172
40.075 1.2125
40.1 1.2162
40.125 1.2379
40.15 1.2813
40.175 1.3403
40.2 1.4004
40.225 1.4585
40.25 1.5121
40.275 1.5623
40.3 1.6135
40.325 1.6743
40.35 1.7447
40.375 1.8156
40.4 1.8796
40.425 1.9363
40.45 1.9884
40.475 2.0338
40.5 2.0757
40.525 2.1217
40.55 2.175
40.575 2.2291
40.6 2.2785
40.625 2.3203
40.65 2.3542
40.675 2.3805
40.7 2.4002
40.725 2.4153
40.75 2.4315
40.775 2.4498
40.8 2.466
40.825 2.477
40.85 2.4819
40.875 2.4818
40.9 2.477
40.925 2.4679
40.95 2.4542
40.975 2.4386
41 2.4247
41.025 2.4096
41.05 2.3927
41.075 2.3734
41.1 2.3504
41.125 2.3234
41.15 2.2923
41.175 2.2572
41.2 2.2192
41.225 2.1791
41.25 2.1398
41.275 2.1013
41.3 2.0602
41.325 2.0158
41.35 1.9646
41.375 1.9078
41.4 1.8492
41.425 1.7926
41.45 1.7416
41.475 1.6949
41.5 1.6487
41.525 1.5989
41.55 1.5455
41.575 1.4888
41.6 1.4245
41.625 1.3523
41.65 1.2717
41.675 1.1836
41.7 1.0882
41.725 0.9869
41.75 0.8833
41.775 0.7834
41.8 0.6927
41.825 0.6132
41.85 0.5419
41.875 0.473
41.9 0.4014
41.925 0.3259
41.95 0.2465
41.975 0.1634
42 0.0791
42.025 -0.0014
42.05 -0.0698
42.075 -0.1176
42.1 -0.1434
42.125 -0.1519
42.15 -0.1499
42.175 -0.1418
42.2 -0.1313
42.225 -0.1151
42.25 -0.0882
42.275 -0.047
42.3 -0.0023
42.325 0.0386
42.35 0.0709
42.375 0.0927
42.4 0.106
42.425 0.1123
42.45 0.1111
42.475 0.1032
42.5 0.0882
42.525 0.0681
42.55 0.0462
42.575 0.0235
42.6 0.0025
42.625 -0.0168
42.65 -0.0315
42.675 -0.0433
42.7 -0.0547
42.725 -0.059
42.75 -0.0556
42.775 -0.0486
42.8 -0.0393
42.825 -0.0302
42.85 -0.0199
42.875 -0.0041
42.9 0.0148
42.925 0.0378
42.95 0.062
42.975 0.0876
43 0.1114
43.025 0.131
43.05 0.1489
43.075 0.1576
43.1 0.1536
43.125 0.1407
43.15 0.1199
43.175 0.0942
43.2 0.064
43.225 0.0324
43.25 0.0026
43.275 -0.024
43.3 -0.0411
43.325 -0.0487
43.35 -0.0457
43.375 -0.03
43.4 -0.0049
43.425 0.027
43.45 0.0628
43.475 0.0983
43.5 0.1313
43.525 0.1627
43.55 0.1907
43.575 0.2142
43.6 0.2325
43.625 0.243
43.65 0.2453
43.675 0.2409
43.7 0.2283
43.725 0.2072
43.75 0.1786
43.775 0.1428
43.8 0.109
43.825 0.0848
43.85 0.0654
43.875 0.0416
43.9 0.0113
43.925 -0.0225
43.95 -0.057
43.975 -0.0901
44 -0.1132
44.025 -0.1258
44.05 -0.1313
44.075 -0.1374
44.1 -0.1395
44.125 -0.1332
44.15 -0.1163
44.175 -0.088
44.2 -0.0471
44.225 -0.0031
44.25 0.039
44.275 0.0748
44.3 0.1034
44.325 0.127
44.35 0.1479
44.375 0.1682
44.4 0.1888
44.425 0.2086
44.45 0.2274
44.475 0.2405
44.5 0.2509
44.525 0.2568
44.55 0.2583
44.575 0.2574
44.6 0.2503
44.625 0.2351
44.65 0.2164
44.675 0.199
44.7 0.1847
44.725 0.1722
44.75 0.1599
44.775 0.148
44.8 0.1344
44.825 0.1155
44.85 0.0889
44.875 0.056
44.9 0.0182
44.925 -0.0223
44.95 -0.0646
44.975 -0.1117
45 -0.1656
45.025 -0.2242
45.05 -0.2845
45.075 -0.3488
45.1 -0.4155
45.125 -0.4829
45.15 -0.5525
45.175 -0.623
45.2 -0.6858
45.225 -0.7419
45.25 -0.7931
45.275 -0.8431
45.3 -0.8913
45.325 -0.9326
45.35 -0.9635
45.375 -0.9841
45.4 -0.9999
45.425 -1.0167
45.45 -1.0338
45.475 -1.0443
45.5 -1.053
45.525 -1.0596
45.55 -1.0645
45.575 -1.0691
45.6 -1.0754
45.625 -1.083
45.65 -1.0866
45.675 -1.0827
45.7 -1.0728
45.725 -1.0561
45.75 -1.0277
45.775 -0.9852
45.8 -0.9332
45.825 -0.8762
45.85 -0.8215
45.875 -0.7705
45.9 -0.7215
45.925 -0.6747
45.95 -0.6319
45.975 -0.5927
46 -0.5604
46.025 -0.5369
46.05 -0.5236
46.075 -0.5181
46.1 -0.5192
46.125 -0.5256
46.15 -0.538
46.175 -0.5551
46.2 -0.578
46.225 -0.6081
46.25 -0.6445
46.275 -0.6866
46.3 -0.7318
46.325 -0.7771
46.35 -0.8249
46.375 -0.8711
46.4 -0.9139
46.425 -0.9583
46.45 -1.0048
46.475 -1.0506
46.5 -1.0908
46.525 -1.125
46.55 -1.1514
46.575 -1.1681
46.6 -1.1756
46.625 -1.1761
46.65 -1.1761
46.675 -1.1792
46.7 -1.1893
46.725 -1.198
46.75 -1.207
46.775 -1.2164
46.8 -1.2269
46.825 -1.228
46.85 -1.2157
46.875 -1.199
46.9 -1.1901
46.925 -1.192
46.95 -1.2018
46.975 -1.2142
47 -1.226
47.025 -1.2257
47.05 -1.214
47.075 -1.1971
47.1 -1.1737
47.125 -1.1465
47.15 -1.1217
47.175 -1.0989
47.2 -1.0792
47.225 -1.0671
47.25 -1.063
47.275 -1.0655
47.3 -1.0726
47.325 -1.0787
47.35 -1.0819
47.375 -1.0843
47.4 -1.0913
47.425 -1.1016
47.45 -1.1116
47.475 -1.1217
47.5 -1.1296
47.525 -1.1365
47.55 -1.1434
47.575 -1.1477
47.6 -1.1436
47.625 -1.1241
47.65 -1.085
47.675 -1.0302
47.7 -0.9694
47.725 -0.9079
47.75 -0.8485
47.775 -0.7947
47.8 -0.7474
47.825 -0.7068
47.85 -0.6705
47.875 -0.6334
47.9 -0.5959
47.925 -0.5569
47.95 -0.515
47.975 -0.4654
48 -0.3995
48.025 -0.3115
48.05 -0.2068
48.075 -0.0919
48.1 0.0277
48.125 0.1484
48.15 0.2677
48.175 0.3847
48.2 0.4966
48.225 0.6011
48.25 0.6954
48.275 0.7787
48.3 0.8486
48.325 0.9051
48.35 0.9486
48.375 0.9797
48.4 0.9974
48.425 1.0039
48.45 1.0044
48.475 0.9981
48.5 0.9881
48.525 0.9744
48.55 0.954
48.575 0.9271
48.6 0.8971
48.625 0.8632
48.65 0.8254
48.675 0.7824
48.7 0.7358
48.725 0.6814
48.75 0.6184
48.775 0.5576
48.8 0.5036
48.825 0.4536
48.85 0.4034
48.875 0.3555
48.9 0.3148
48.925 0.2872
48.95 0.2703
48.975 0.2605
49 0.2588
49.025 0.2647
49.05 0.2797
49.075 0.3103
49.1 0.3572
49.125 0.4181
49.15 0.489
49.175 0.5685
49.2 0.6498
49.225 0.7288
49.25 0.8028
49.275 0.8704
49.3 0.9322
49.325 0.9861
49.35 1.0274
49.375 1.0561
49.4 1.0741
49.425 1.0821
49.45 1.0828
49.475 1.0792
49.5 1.0757
49.525 1.0784
49.55 1.0943
49.575 1.1207
49.6 1.1518
49.625 1.1847
49.65 1.2177
49.675 1.2512
49.7 1.2831
49.725 1.3105
49.75 1.3295
49.775 1.3414
49.8 1.3466
49.825 1.3452
49.85 1.3363
49.875 1.318
49.9 1.2917
49.925 1.2645
49.95 1.2358
49.975 1.2049
50 1.1743
50.025 1.1438
50.05 1.1092
50.075 1.0727
50.1 1.0379
50.125 1.0058
50.15 0.978
50.175 0.9512
50.2 0.9199
50.225 0.8823
50.25 0.8385
50.275 0.7887
50.3 0.7335
50.325 0.6736
50.35 0.6113
50.375 0.5455
50.4 0.4787
50.425 0.4091
50.45 0.3355
50.475 0.2603
50.5 0.1889
50.525 0.1224
50.55 0.06
50.575 0.0014
50.6 -0.0549
50.625 -0.1096
50.65 -0.1673
50.675 -0.2286
50.7 -0.2901
50.725 -0.3494
50.75 -0.3996
50.775 -0.4341
50.8 -0.4423
50.825 -0.4246
50.85 -0.3809
50.875 -0.319
50.9 -0.2476
50.925 -0.1721
50.95 -0.0949
50.975 -0.013
51 0.0788
51.025 0.1714
51.05 0.2591
51.075 0.3386
51.1 0.4094
51.125 0.472
51.15 0.5276
51.175 0.5762
51.2 0.6196
51.225 0.658
51.25 0.6918
51.275 0.7209
51.3 0.7465
51.325 0.7709
51.35 0.7959
51.375 0.8203
51.4 0.8406
51.425 0.8552
51.45 0.8633
51.475 0.8657
51.5 0.8628
51.525 0.8557
51.55 0.841
51.575 0.8201
51.6 0.7941
51.625 0.7654
51.65 0.7379
51.675 0.7177
51.7 0.7057
51.725 0.6974
51.75 0.6872
51.775 0.672
51.8 0.6464
51.825 0.6064
51.85 0.5563
51.875 0.5012
51.9 0.4449
51.925 0.3847
51.95 0.3205
51.975 0.2519
52 0.1834
52.025 0.1179
52.05 0.0615
52.075 0.0177
52.1 -0.0116
52.125 -0.0297
52.15 -0.0385
52.175 -0.0366
52.2 -0.0228
52.225 0.0023
52.25 0.0343
52.275 0.0637
52.3 0.0888
52.325 0.1116
52.35 0.1335
52.375 0.1508
52.4 0.163
52.425 0.1704
52.45 0.1741
52.475 0.173
52.5 0.1668
52.525 0.1574
52.55 0.1412
52.575 0.1182
52.6 0.0964
52.625 0.0813
52.65 0.0756
52.675 0.08
52.7 0.0904
52.725 0.0982
52.75 0.1037
52.775 0.105
52.8 0.0995
52.825 0.0897
52.85 0.0749
52.875 0.0555
52.9 0.0369
52.925 0.0239
52.95 0.0196
52.975 0.0197
53 0.0201
53.025 0.0143
53.05 0.0032
53.075 -0.0127
53.1 -0.0367
53.125 -0.0704
53.15 -0.1067
53.175 -0.1442
53.2 -0.186
53.225 -0.2352
53.25 -0.2889
53.275 -0.3446
53.3 -0.4005
53.325 -0.4593
53.35 -0.5218
53.375 -0.5851
53.4 -0.6478
53.425 -0.7146
53.45 -0.7843
53.475 -0.8565
53.5 -0.9303
53.525 -1.0102
53.55 -1.0954
53.575 -1.183
53.6 -1.2664
53.625 -1.3429
53.65 -1.4108
53.675 -1.4661
53.7 -1.5068
53.725 -1.5354
53.75 -1.5563
53.775 -1.5729
53.8 -1.5885
53.825 -1.6055
53.85 -1.6235
53.875 -1.6438
53.9 -1.663
53.925 -1.6818
53.95 -1.699
53.975 -1.7113
54 -1.7184
54.025 -1.7217
54.05 -1.7288
54.075 -1.7411
54.1 -1.7579
54.125 -1.777
54.15 -1.7964
54.175 -1.8128
54.2 -1.8268
54.225 -1.8412
54.25 -1.8562
54.275 -1.8685
54.3 -1.8751
54.325 -1.8733
54.35 -1.8608
54.375 -1.8403
54.4 -1.8154
54.425 -1.7851
54.45 -1.7471
54.475 -1.6911
54.5 -1.6097
54.525 -1.5112
54.55 -1.4083
54.575 -1.3066
54.6 -1.2101
54.625 -1.1224
54.65 -1.0441
54.675 -0.9732
54.7 -0.9099
54.725 -0.8569
54.75 -0.8137
54.775 -0.7787
54.8 -0.7527
54.825 -0.7363
54.85 -0.7294
54.875 -0.731
54.9 -0.7443
54.925 -0.7711
54.95 -0.8103
54.975 -0.8586
55 -0.9121
55.025 -0.9713
55.05 -1.0337
55.075 -1.095
55.1 -1.1492
55.125 -1.1964
55.15 -1.2408
55.175 -1.2857
55.2 -1.3336
55.225 -1.3832
55.25 -1.4334
55.275 -1.482
55.3 -1.523
55.325 -1.5574
55.35 -1.5869
55.375 -1.6089
55.4 -1.6171
55.425 -1.6064
55.45 -1.585
55.475 -1.561
55.5 -1.5338
55.525 -1.5033
55.55 -1.4686
55.575 -1.4322
55.6 -1.397
55.625 -1.3678
55.65 -1.3472
55.675 -1.3351
55.7 -1.3268
55.725 -1.3201
55.75 -1.3141
55.775 -1.3102
55.8 -1.3121
55.825 -1.3213
55.85 -1.3412
55.875 -1.3682
55.9 -1.3956
55.925 -1.4161
55.95 -1.4342
55.975 -1.456
56 -1.4824
56.025 -1.5094
56.05 -1.5397
56.075 -1.5715
56.1 -1.6066
56.125 -1.6443
56.15 -1.6858
56.175 -1.7246
56.2 -1.7502
56.225 -1.7617
56.25 -1.765
56.275 -1.7591
56.3 -1.7508
56.325 -1.7473
56.35 -1.7496
56.375 -1.7568
56.4 -1.7685
56.425 -1.7844
56.45 -1.805
56.475 -1.8283
56.5 -1.8533
56.525 -1.8812
56.55 -1.9148
56.575 -1.9578
56.6 -2.0073
56.625 -2.0587
56.65 -2.11
56.675 -2.1594
56.7 -2.2062
56.725 -2.2503
56.75 -2.2946
56.775 -2.338
56.8 -2.3816
56.825 -2.4132
56.85 -2.4206
56.875 -2.4091
56.9 -2.3891
56.925 -2.3644
56.95 -2.3378
56.975 -2.3137
57 -2.2885
57.025 -2.2628
57.05 -2.2429
57.075 -2.2302
57.1 -2.2252
57.125 -2.2281
57.15 -2.2365
57.175 -2.2464
57.2 -2.2535
57.225 -2.2563
57.25 -2.2548
57.275 -2.2507
57.3 -2.2457
57.325 -2.2413
57.35 -2.2372
57.375 -2.2331
57.4 -2.2227
57.425 -2.1977
57.45 -2.1601
57.475 -2.1154
57.5 -2.0672
57.525 -2.0178
57.55 -1.9729
57.575 -1.9355
57.6 -1.9053
57.625 -1.8829
57.65 -1.863
57.675 -1.8345
57.7 -1.7953
57.725 -1.7508
57.75 -1.7009
57.775 -1.6446
57.8 -1.589
57.825 -1.5394
57.85 -1.4964
57.875 -1.4614
57.9 -1.4343
57.925 -1.4125
57.95 -1.3947
57.975 -1.3801
58 -1.3689
58.025 -1.3631
58.05 -1.36
58.075 -1.3592
58.1 -1.3603
58.125 -1.3625
58.15 -1.368
58.175 -1.3764
58.2 -1.3892
58.225 -1.4147
58.25 -1.4548
58.275 -1.5067
58.3 -1.565
58.325 -1.6267
58.35 -1.6871
58.375 -1.7444
58.4 -1.7997
58.425 -1.8547
58.45 -1.9072
58.475 -1.9594
58.5 -2.0118
58.525 -2.0591
58.55 -2.0955
58.575 -2.1252
58.6 -2.1538
58.625 -2.1811
58.65 -2.208
58.675 -2.2306
58.7 -2.2486
58.725 -2.2666
58.75 -2.2898
58.775 -2.321
58.8 -2.3605
58.825 -2.4011
58.85 -2.4351
58.875 -2.4617
58.9 -2.4797
58.925 -2.4862
58.95 -2.4825
58.975 -2.4735
59 -2.4509
59.025 -2.4061
59.05 -2.3379
59.075 -2.2523
59.1 -2.1651
59.125 -2.0886
59.15 -2.0347
59.175 -2.0055
59.2 -1.9939
59.225 -1.9912
59.25 -1.989
59.275 -1.985
59.3 -1.9804
59.325 -1.9763
59.35 -1.976
59.375 -1.9827
59.4 -1.9991
59.425 -2.0256
59.45 -2.0667
59.475 -2.1212
59.5 -2.1875
59.525 -2.2588
59.55 -2.3309
59.575 -2.4033
59.6 -2.4691
59.625 -2.5228
59.65 -2.5624
59.675 -2.5911
59.7 -2.6207
59.725 -2.6566
59.75 -2.6986
59.775 -2.7437
59.8 -2.7872
59.825 -2.8257
59.85 -2.8522
59.875 -2.8673
59.9 -2.8722
59.925 -2.8642
59.95 -2.8463
59.975 -2.821
60 -2.7859
60.025 -2.7376
60.05 -2.6825
60.075 -2.6177
60.1 -2.5472
60.125 -2.4812
60.15 -2.4218
60.175 -2.3649
60.2 -2.3104
60.225 -2.2608
60.25 -2.2122
60.275 -2.1623
60.3 -2.1075
60.325 -2.0483
60.35 -1.9917
60.375 -1.9418
60.4 -1.8984
60.425 -1.8609
60.45 -1.8258
60.475 -1.793
60.5 -1.7643
60.525 -1.7365
60.55 -1.7071
60.575 -1.6833
60.6 -1.6707
60.625 -1.6642
60.65 -1.6631
60.675 -1.6642
60.7 -1.6627
60.725 -1.6623
60.75 -1.6669
60.775 -1.6782
60.8 -1.6943
60.825 -1.7118
60.85 -1.7298
60.875 -1.7499
60.9 -1.7735
60.925 -1.8008
60.95 -1.8299
60.975 -1.8594
61 -1.8833
61.025 -1.8981
61.05 -1.9088
61.075 -1.9199
61.1 -1.9364
61.125 -1.9612
61.15 -1.9936
61.175 -2.0319
61.2 -2.0729
61.225 -2.1152
61.25 -2.1588
61.275 -2.203
61.3 -2.2442
61.325 -2.2793
61.35 -2.3037
61.375 -2.3228
61.4 -2.3385
61.425 -2.3503
61.45 -2.362
61.475 -2.3813
61.5 -2.4118
61.525 -2.4545
61.55 -2.51
61.575 -2.5775
61.6 -2.6494
61.625 -2.7169
61.65 -2.7721
61.675 -2.8286
61.7 -2.8889
61.725 -2.9415
61.75 -2.9698
61.775 -2.9798
61.8 -2.9825
61.825 -2.9892
61.85 -3.0047
61.875 -3.0235
61.9 -3.0401
61.925 -3.0462
61.95 -3.0341
61.975 -3.0114
62 -2.9861
62.025 -2.9614
62.05 -2.9347
62.075 -2.9075
62.1 -2.8848
62.125 -2.8735
62.15 -2.8802
62.175 -2.8981
62.2 -2.92
62.225 -2.9412
62.25 -2.9593
62.275 -2.9722
62.3 -2.984
62.325 -2.9936
62.35 -3.0014
62.375 -3.0088
62.4 -3.0182
62.425 -3.027
62.45 -3.0292
62.475 -3.0316
62.5 -3.0388
62.525 -3.0503
62.55 -3.0635
62.575 -3.0763
62.6 -3.0815
62.625 -3.074
62.65 -3.0527
62.675 -3.0184
62.7 -2.9724
62.725 -2.9154
62.75 -2.8472
62.775 -2.7788
62.8 -2.7134
62.825 -2.6508
62.85 -2.5897
62.875 -2.5324
62.9 -2.4822
62.925 -2.4419
62.95 -2.4089
62.975 -2.3819
63 -2.3619
63.025 -2.3488
63.05 -2.3408
63.075 -2.3374
63.1 -2.3358
63.125 -2.3364
63.15 -2.3421
63.175 -2.3501
63.2 -2.3518
63.225 -2.3431
63.25 -2.3281
63.275 -2.3098
63.3 -2.2889
63.325 -2.266
63.35 -2.242
63.375 -2.2166
63.4 -2.1904
63.425 -2.1659
63.45 -2.1419
63.475 -2.1165
63.5 -2.0925
63.525 -2.0758
63.55 -2.0673
63.575 -2.0582
63.6 -2.0439
63.625 -2.0255
63.65 -2.003
63.675 -1.9762
63.7 -1.9513
63.725 -1.9278
63.75 -1.906
63.775 -1.8878
63.8 -1.8745
63.825 -1.8645
63.85 -1.8604
63.875 -1.8651
63.9 -1.8777
63.925 -1.8943
63.95 -1.9101
63.975 -1.9234
64 -1.9296
64.025 -1.9271
64.05 -1.9159
64.075 -1.8985
64.1 -1.8796
64.125 -1.8569
64.15 -1.8336
64.175 -1.8122
64.2 -1.7942
64.225 -1.784
64.25 -1.7853
64.275 -1.7919
64.3 -1.8029
64.325 -1.8161
64.35 -1.8344
64.375 -1.8577
64.4 -1.8822
64.425 -1.9113
64.45 -1.9438
64.475 -1.9791
64.5 -2.0165
64.525 -2.0567
64.55 -2.0982
64.575 -2.136
64.6 -2.1633
64.625 -2.181
64.65 -2.1905
64.675 -2.1935
64.7 -2.1905
64.725 -2.1817
64.75 -2.1675
64.775 -2.1484
64.8 -2.1301
64.825 -2.1164
64.85 -2.1091
64.875 -2.1075
64.9 -2.113
64.925 -2.1281
64.95 -2.1528
64.975 -2.1874
65 -2.2339
65.025 -2.2937
65.05 -2.3683
65.075 -2.4582
65.1 -2.5509
65.125 -2.6317
65.15 -2.7049
65.175 -2.7675
65.2 -2.8091
65.225 -2.8326
65.25 -2.8506
65.275 -2.869
65.3 -2.8874
65.325 -2.9048
65.35 -2.9211
65.375 -2.9314
65.4 -2.9332
65.425 -2.9299
65.45 -2.9252
65.475 -2.9238
65.5 -2.9275
65.525 -2.9337
65.55 -2.9373
65.575 -2.9359
65.6 -2.9274
65.625 -2.915
65.65 -2.9028
65.675 -2.8948
65.7 -2.8916
65.725 -2.8956
65.75 -2.9127
65.775 -2.9422
65.8 -2.979
65.825 -3.0155
65.85 -3.0488
65.875 -3.0817
65.9 -3.1141
65.925 -3.1431
65.95 -3.1648
65.975 -3.1768
66 -3.1766
66.025 -3.1642
66.05 -3.1431
66.075 -3.1197
66.1 -3.0983
66.125 -3.0803
66.15 -3.063
66.175 -3.0383
66.2 -3.0083
66.225 -2.973
66.25 -2.9285
66.275 -2.8695
66.3 -2.7964
66.325 -2.7095
66.35 -2.6141
66.375 -2.5192
66.4 -2.4277
66.425 -2.3396
66.45 -2.255
66.475 -2.1766
66.5 -2.1104
66.525 -2.0569
66.55 -2.0113
66.575 -1.9681
66.6 -1.9273
66.625 -1.8889
66.65 -1.8513
66.675 -1.816
66.7 -1.7889
66.725 -1.7755
66.75 -1.7826
66.775 -1.8094
66.8 -1.8453
66.825 -1.8805
66.85 -1.9084
66.875 -1.9258
66.9 -1.9312
66.925 -1.9307
66.95 -1.9259
66.975 -1.917
67 -1.9091
67.025 -1.9027
67.05 -1.9
67.075 -1.9022
67.1 -1.909
67.125 -1.9203
67.15 -1.9284
67.175 -1.9242
67.2 -1.9038
67.225 -1.8657
67.25 -1.8141
67.275 -1.7563
67.3 -1.7025
67.325 -1.6575
67.35 -1.6221
67.375 -1.5962
67.4 -1.5717
67.425 -1.5459
67.45 -1.5216
67.475 -1.5007
67.5 -1.48
67.525 -1.4619
67.55 -1.4376
67.575 -1.4076
67.6 -1.3771
67.625 -1.3422
67.65 -1.3016
67.675 -1.2592
67.7 -1.2168
67.725 -1.1766
67.75 -1.1368
67.775 -1.1008
67.8 -1.063
67.825 -1.0248
67.85 -0.9815
67.875 -0.9358
67.9 -0.8938
67.925 -0.8533
67.95 -0.8172
67.975 -0.7911
68 -0.7744
68.025 -0.7612
68.05 -0.7461
68.075 -0.7302
68.1 -0.7151
68.125 -0.7039
68.15 -0.6981
68.175 -0.6969
68.2 -0.6979
68.225 -0.7007
68.25 -0.7066
68.275 -0.7151
68.3 -0.7269
68.325 -0.7423
68.35 -0.7611
68.375 -0.7862
68.4 -0.8166
68.425 -0.851
68.45 -0.8875
68.475 -0.9224
68.5 -0.9497
68.525 -0.957
68.55 -0.9499
68.575 -0.9471
68.6 -0.9601
68.625 -0.9888
68.65 -1.0229
68.675 -1.0577
68.7 -1.0929
68.725 -1.1326
68.75 -1.1758
68.775 -1.2061
68.8 -1.2101
68.825 -1.2003
68.85 -1.1897
68.875 -1.1801
68.9 -1.1704
68.925 -1.1614
68.95 -1.1543
68.975 -1.1531
69 -1.1608
69.025 -1.1763
69.05 -1.1967
69.075 -1.2182
69.1 -1.2376
69.125 -1.2538
69.15 -1.2663
69.175 -1.2764
69.2 -1.2872
69.225 -1.3043
69.25 -1.3273
69.275 -1.3527
69.3 -1.3775
69.325 -1.3998
69.35 -1.4202
69.375 -1.4385
69.4 -1.4535
69.425 -1.4661
69.45 -1.4821
69.475 -1.5038
69.5 -1.5294
69.525 -1.552
69.55 -1.5669
69.575 -1.5741
69.6 -1.5776
69.625 -1.5803
69.65 -1.5837
69.675 -1.5902
69.7 -1.5985
69.725 -1.6057
69.75 -1.6136
69.775 -1.6255
69.8 -1.6438
69.825 -1.6674
69.85 -1.688
69.875 -1.7016
69.9 -1.7071
69.925 -1.6927
69.95 -1.6514
69.975 -1.5921
70 -1.5289
70.025 -1.4689
70.05 -1.4173
70.075 -1.3754
70.1 -1.3394
70.125 -1.305
70.15 -1.2702
70.175 -1.2371
70.2 -1.2217
70.225 -1.2288
70.25 -1.25
70.275 -1.2826
70.3 -1.3226
70.325 -1.3671
70.35 -1.4104
70.375 -1.4517
70.4 -1.4953
70.425 -1.5406
70.45 -1.5769
70.475 -1.5936
70.5 -1.5894
70.525 -1.5781
70.55 -1.5741
70.575 -1.5785
70.6 -1.5903
70.625 -1.6087
70.65 -1.6254
70.675 -1.6365
70.7 -1.6329
70.725 -1.6146
70.75 -1.5905
70.775 -1.5604
70.8 -1.5185
70.825 -1.459
70.85 -1.3823
70.875 -1.2997
70.9 -1.2179
70.925 -1.1411
70.95 -1.0726
70.975 -1.0117
71 -0.9573
71.025 -0.9097
71.05 -0.8687
71.075 -0.8284
71.1 -0.792
71.125 -0.769
71.15 -0.761
71.175 -0.7656
71.2 -0.7794
71.225 -0.8012
71.25 -0.8271
71.275 -0.8554
71.3 -0.8847
71.325 -0.9161
71.35 -0.9497
71.375 -0.983
71.4 -1.0181
71.425 -1.0534
71.45 -1.0869
71.475 -1.1181
71.5 -1.1447
71.525 -1.1644
71.55 -1.1734
71.575 -1.1705
71.6 -1.1559
71.625 -1.1301
71.65 -1.0999
71.675 -1.0663
71.7 -1.029
71.725 -0.9876
71.75 -0.9472
71.775 -0.907
71.8 -0.8708
71.825 -0.8444
71.85 -0.8238
71.875 -0.8075
71.9 -0.7955
71.925 -0.7895
71.95 -0.7903
71.975 -0.7942
72 -0.7968
72.025 -0.7986
72.05 -0.7986
72.075 -0.7978
72.1 -0.7992
72.125 -0.8021
72.15 -0.8089
72.175 -0.8219
72.2 -0.8427
72.225 -0.8716
72.25 -0.9065
72.275 -0.9471
72.3 -0.9892
72.325 -1.0304
72.35 -1.072
72.375 -1.1098
72.4 -1.1355
72.425 -1.147
72.45 -1.1464
72.475 -1.1389
72.5 -1.1294
72.525 -1.1202
72.55 -1.1163
72.575 -1.1171
72.6 -1.1221
72.625 -1.1319
72.65 -1.149
72.675 -1.1694
72.7 -1.1906
72.725 -1.2129
72.75 -1.2393
72.775 -1.2711
72.8 -1.3048
72.825 -1.3387
72.85 -1.3729
72.875 -1.409
72.9 -1.4492
72.925 -1.4949
72.95 -1.5477
72.975 -1.6076
73 -1.678
73.025 -1.751
73.05 -1.8182
73.075 -1.8668
73.1 -1.8876
73.125 -1.8816
73.15 -1.8522
73.175 -1.8043
73.2 -1.7485
73.225 -1.6933
73.25 -1.6406
73.275 -1.593
73.3 -1.5518
73.325 -1.5173
73.35 -1.4873
73.375 -1.4571
73.4 -1.4287
73.425 -1.4073
73.45 -1.3893
73.475 -1.3648
73.5 -1.3283
73.525 -1.2837
73.55 -1.2383
73.575 -1.1957
73.6 -1.1586
73.625 -1.1263
73.65 -1.0974
73.675 -1.0731
73.7 -1.0526
73.725 -1.0384
73.75 -1.0309
73.775 -1.0277
73.8 -1.0243
73.825 -1.0203
73.85 -1.017
73.875 -1.0171
73.9 -1.0208
73.925 -1.0276
73.95 -1.0382
73.975 -1.0557
74 -1.08
74.025 -1.1088
74.05 -1.1386
74.075 -1.17
74.1 -1.2031
74.125 -1.2372
74.15 -1.2734
74.175 -1.3102
74.2 -1.3449
74.225 -1.3727
74.25 -1.3914
74.275 -1.3969
74.3 -1.3869
74.325 -1.3669
74.35 -1.3415
74.375 -1.3155
74.4 -1.2924
74.425 -1.2716
74.45 -1.2512
74.475 -1.2337
74.5 -1.2231
74.525 -1.222
74.55 -1.2336
74.575 -1.2553
74.6 -1.2862
74.625 -1.3231
74.65 -1.3642
74.675 -1.4078
74.7 -1.4514
74.725 -1.4942
74.75 -1.5361
74.775 -1.5786
74.8 -1.6242
74.825 -1.6728
74.85 -1.7207
74.875 -1.7665
74.9 -1.8114
74.925 -1.8602
74.95 -1.9125
74.975 -1.9656
75 -2.0191
75.025 -2.0733
75.05 -2.1292
75.075 -2.1885
75.1 -2.244
75.125 -2.2919
75.15 -2.3357
75.175 -2.3786
75.2 -2.4286
75.225 -2.4884
75.25 -2.5576
75.275 -2.6338
75.3 -2.7227
75.325 -2.8236
75.35 -2.9279
75.375 -3.0333
75.4 -3.1415
75.425 -3.2541
75.45 -3.3723
75.475 -3.4972
75.5 -3.627
75.525 -3.751
75.55 -3.865
75.575 -3.9745
75.6 -4.0752
75.625 -4.1621
75.65 -4.2318
75.675 -4.2828
75.7 -4.3133
75.725 -4.3246
75.75 -4.322
75.775 -4.3065
75.8 -4.2814
75.825 -4.2566
75.85 -4.2412
75.875 -4.2358
75.9 -4.2384
75.925 -4.2476
75.95 -4.2727
75.975 -4.3185
76 -4.3716
76.025 -4.4275
76.05 -4.4816
76.075 -4.5285
76.1 -4.5613
76.125 -4.5708
76.15 -4.5614
76.175 -4.5361
76.2 -4.5007
76.225 -4.4642
76.25 -4.4307
76.275 -4.4053
76.3 -4.3866
76.325 -4.3737
76.35 -4.3682
76.375 -4.3647
76.4 -4.3637
76.425 -4.3679
76.45 -4.3777
76.475 -4.3934
76.5 -4.411
76.525 -4.4338
76.55 -4.4628
76.575 -4.4921
76.6 -4.5215
76.625 -4.5512
76.65 -4.5816
76.675 -4.6117
76.7 -4.6353
76.725 -4.6512
76.75 -4.6602
76.775 -4.6619
76.8 -4.6618
76.825 -4.6587
76.85 -4.6571
76.875 -4.6643
76.9 -4.6788
76.925 -4.6955
76.95 -4.7115
76.975 -4.7238
77 -4.7353
77.025 -4.7487
77.05 -4.77
77.075 -4.8011
77.1 -4.8409
77.125 -4.8839
77.15 -4.9209
77.175 -4.9498
77.2 -4.9745
77.225 -5.0003
77.25 -5.0254
77.275 -5.0472
77.3 -5.0659
77.325 -5.0841
77.35 -5.1042
77.375 -5.1239
77.4 -5.1444
77.425 -5.1671
77.45 -5.1866
77.475 -5.2029
77.5 -5.2171
77.525 -5.2275
77.55 -5.234
77.575 -5.2369
77.6 -5.2353
77.625 -5.2284
77.65 -5.2224
77.675 -5.2188
77.7 -5.2261
77.725 -5.2595
77.75 -5.3151
77.775 -5.3809
77.8 -5.4632
77.825 -5.5531
77.85 -5.6386
77.875 -5.7093
77.9 -5.7558
77.925 -5.7648
77.95 -5.7385
77.975 -5.6841
78 -5.6171
78.025 -5.553
78.05 -5.4968
78.075 -5.4521
78.1 -5.4276
78.125 -5.4178
78.15 -5.4116
78.175 -5.4086
78.2 -5.4078
78.225 -5.4069
78.25 -5.4012
78.275 -5.3885
78.3 -5.3646
78.325 -5.3349
78.35 -5.3083
78.375 -5.29
78.4 -5.273
78.425 -5.2518
78.45 -5.2319
78.475 -5.2146
78.5 -5.1964
78.525 -5.1758
78.55 -5.1596
78.575 -5.1567
78.6 -5.16
78.625 -5.1712
78.65 -5.1889
78.675 -5.2083
78.7 -5.2279
78.725 -5.248
78.75 -5.274
78.775 -5.3027
78.8 -5.3242
78.825 -5.324
78.85 -5.2917
78.875 -5.2332
78.9 -5.1551
78.925 -5.0761
78.95 -5.0068
78.975 -4.9554
79 -4.9065
79.025 -4.856
79.05 -4.8156
79.075 -4.7864
79.1 -4.7574
79.125 -4.7293
79.15 -4.7089
79.175 -4.6968
79.2 -4.6954
79.225 -4.7007
79.25 -4.7137
79.275 -4.7326
79.3 -4.7512
79.325 -4.7677
79.35 -4.7835
79.375 -4.7966
79.4 -4.8
79.425 -4.7924
79.45 -4.7741
79.475 -4.7448
79.5 -4.7056
79.525 -4.6622
79.55 -4.6268
79.575 -4.6042
79.6 -4.5962
79.625 -4.5977
79.65 -4.5978
79.675 -4.5915
79.7 -4.5793
79.725 -4.5638
79.75 -4.5418
79.775 -4.5142
79.8 -4.4899
79.825 -4.4712
79.85 -4.4515
79.875 -4.4273
79.9 -4.3967
79.925 -4.3613
79.95 -4.3203
79.975 -4.2765
80 -4.231
80.025 -4.1896
80.05 -4.1544
80.075 -4.1263
80.1 -4.1064
80.125 -4.095
80.15 -4.0911
80.175 -4.0909
80.2 -4.0894
80.225 -4.0866
80.25 -4.0859
80.275 -4.0947
80.3 -4.1114
80.325 -4.1301
80.35 -4.1489
80.375 -4.1707
80.4 -4.2002
80.425 -4.2392
80.45 -4.2827
80.475 -4.3301
80.5 -4.372
80.525 -4.399
80.55 -4.4169
80.575 -4.4428
80.6 -4.4869
80.625 -4.5374
80.65 -4.5905
80.675 -4.6425
80.7 -4.6842
80.725 -4.7105
80.75 -4.73
80.775 -4.7421
80.8 -4.7351
80.825 -4.7059
80.85 -4.6609
80.875 -4.6072
80.9 -4.5556
80.925 -4.5078
80.95 -4.4646
80.975 -4.4201
81 -4.3798
81.025 -4.3413
81.05 -4.3012
81.075 -4.2669
81.1 -4.2388
81.125 -4.2199
81.15 -4.209
81.175 -4.2023
81.2 -4.1966
81.225 -4.194
81.25 -4.1903
81.275 -4.1812
81.3 -4.1658
81.325 -4.1406
81.35 -4.108
81.375 -4.0761
81.4 -4.0518
81.425 -4.034
81.45 -4.0225
81.475 -4.0165
81.5 -4.0161
81.525 -4.0204
81.55 -4.0307
81.575 -4.0431
81.6 -4.0549
81.625 -4.0645
81.65 -4.0736
81.675 -4.081
81.7 -4.0854
81.725 -4.0887
81.75 -4.0885
81.775 -4.0811
81.8 -4.0702
81.825 -4.0505
81.85 -4.0246
81.875 -3.9964
81.9 -3.9647
81.925 -3.9299
81.95 -3.8946
81.975 -3.8615
82 -3.8252
82.025 -3.7811
82.05 -3.7372
82.075 -3.7005
82.1 -3.6674
82.125 -3.6341
82.15 -3.599
82.175 -3.5618
82.2 -3.5277
82.225 -3.5017
82.25 -3.4805
82.275 -3.4641
82.3 -3.4483
82.325 -3.4294
82.35 -3.4042
82.375 -3.3712
82.4 -3.3258
82.425 -3.2697
82.45 -3.2118
82.475 -3.1599
82.5 -3.1159
82.525 -3.0783
82.55 -3.0481
82.575 -3.0244
82.6 -3.0077
82.625 -2.997
82.65 -2.9931
82.675 -2.9955
82.7 -3.0043
82.725 -3.0199
82.75 -3.0378
82.775 -3.0569
82.8 -3.0801
82.825 -3.1073
82.85 -3.1394
82.875 -3.173
82.9 -3.2072
82.925 -3.238
82.95 -3.2652
82.975 -3.2841
83 -3.2928
83.025 -3.2912
83.05 -3.2895
83.075 -3.2971
83.1 -3.3211
83.125 -3.36
83.15 -3.4168
83.175 -3.4854
83.2 -3.5511
83.225 -3.6103
83.25 -3.6568
83.275 -3.6915
83.3 -3.7164
83.325 -3.7313
83.35 -3.7351
83.375 -3.7319
83.4 -3.7247
83.425 -3.7155
83.45 -3.7039
83.475 -3.6868
83.5 -3.6586
83.525 -3.623
83.55 -3.6015
83.575 -3.6028
83.6 -3.6327
83.625 -3.6837
83.65 -3.7399
83.675 -3.7961
83.7 -3.8527
83.725 -3.9122
83.75 -3.9754
83.775 -4.0397
83.8 -4.1027
83.825 -4.1594
83.85 -4.2067
83.875 -4.2425
83.9 -4.2741
83.925 -4.3028
83.95 -4.3298
83.975 -4.349
84 -4.3555
84.025 -4.3365
84.05 -4.2965
84.075 -4.2432
84.1 -4.1842
84.125 -4.121
84.15 -4.0589
84.175 -4.0056
84.2 -3.964
84.225 -3.9346
84.25 -3.9261
84.275 -3.9357
84.3 -3.9461
84.325 -3.9526
84.35 -3.9568
84.375 -3.9575
84.4 -3.9566
84.425 -3.9604
84.45 -3.9796
84.475 -4.0173
84.5 -4.0551
84.525 -4.0799
84.55 -4.0998
84.575 -4.1189
84.6 -4.1385
84.625 -4.1599
84.65 -4.18
84.675 -4.1954
84.7 -4.2048
84.725 -4.2128
84.75 -4.2219
84.775 -4.2279
84.8 -4.2337
84.825 -4.2368
84.85 -4.2316
84.875 -4.212
84.9 -4.1781
84.925 -4.1419
84.95 -4.1065
84.975 -4.0677
85 -4.0161
85.025 -3.9605
85.05 -3.9206
85.075 -3.8993
85.1 -3.8868
85.125 -3.8769
85.15 -3.8646
85.175 -3.8485
85.2 -3.8318
85.225 -3.8167
85.25 -3.8038
85.275 -3.7932
85.3 -3.7849
85.325 -3.7764
85.35 -3.765
85.375 -3.7501
85.4 -3.7348
85.425 -3.7284
85.45 -3.7275
85.475 -3.7273
85.5 -3.7314
85.525 -3.7419
85.55 -3.752
85.575 -3.7512
85.6 -3.7366
85.625 -3.7065
85.65 -3.6579
85.675 -3.5951
85.7 -3.5252
85.725 -3.4533
85.75 -3.3913
85.775 -3.34
85.8 -3.2933
85.825 -3.2496
85.85 -3.2096
85.875 -3.1747
85.9 -3.149
85.925 -3.1338
85.95 -3.1301
85.975 -3.1422
86 -3.1734
86.025 -3.2221
86.05 -3.2779
86.075 -3.3287
86.1 -3.3641
86.125 -3.3843
86.15 -3.3939
86.175 -3.3991
86.2 -3.4018
86.225 -3.3994
86.25 -3.3984
86.275 -3.4057
86.3 -3.4203
86.325 -3.4357
86.35 -3.4507
86.375 -3.4613
86.4 -3.4627
86.425 -3.4457
86.45 -3.4165
86.475 -3.3863
86.5 -3.3581
86.525 -3.3226
86.55 -3.2873
86.575 -3.2545
86.6 -3.2168
86.625 -3.1814
86.65 -3.161
86.675 -3.1579
86.7 -3.1694
86.725 -3.1886
86.75 -3.2115
86.775 -3.2375
86.8 -3.2668
86.825 -3.3003
86.85 -3.3387
86.875 -3.3797
86.9 -3.4175
86.925 -3.454
86.95 -3.4895
86.975 -3.5301
87 -3.5737
87.025 -3.6058
87.05 -3.6211
87.075 -3.6273
87.1 -3.6298
87.125 -3.6279
87.15 -3.6201
87.175 -3.6067
87.2 -3.5983
87.225 -3.6004
87.25 -3.6076
87.275 -3.6146
87.3 -3.6206
87.325 -3.6199
87.35 -3.6202
87.375 -3.6343
87.4 -3.6509
87.425 -3.6619
87.45 -3.6718
87.475 -3.6842
87.5 -3.6989
87.525 -3.7154
87.55 -3.7322
87.575 -3.7452
87.6 -3.7563
87.625 -3.7638
87.65 -3.7686
87.675 -3.7705
87.7 -3.7668
87.725 -3.759
87.75 -3.7469
87.775 -3.7305
87.8 -3.7095
87.825 -3.6848
87.85 -3.6569
87.875 -3.6293
87.9 -3.6049
87.925 -3.5826
87.95 -3.5633
87.975 -3.5472
88 -3.5367
88.025 -3.5314
88.05 -3.5337
88.075 -3.5418
88.1 -3.5526
88.125 -3.5638
88.15 -3.5747
88.175 -3.5829
88.2 -3.5797
88.225 -3.5554
88.25 -3.5183
88.275 -3.4768
88.3 -3.4286
88.325 -3.3715
88.35 -3.3126
88.375 -3.255
88.4 -3.1928
88.425 -3.1284
88.45 -3.0677
88.475 -3.0144
88.5 -2.9718
88.525 -2.934
88.55 -2.9011
88.575 -2.8711
88.6 -2.8418
88.625 -2.8179
88.65 -2.8016
88.675 -2.7957
88.7 -2.7991
88.725 -2.8152
88.75 -2.8435
88.775 -2.8793
88.8 -2.919
88.825 -2.9609
88.85 -3.0055
88.875 -3.0546
88.9 -3.1103
88.925 -3.1726
88.95 -3.2385
88.975 -3.3063
89 -3.377
89.025 -3.4499
89.05 -3.5245
89.075 -3.5976
89.1 -3.6657
89.125 -3.7286
89.15 -3.7836
89.175 -3.8316
89.2 -3.8781
89.225 -3.925
89.25 -3.968
89.275 -4.0083
89.3 -4.0446
89.325 -4.0727
89.35 -4.0845
89.375 -4.0786
89.4 -4.0668
89.425 -4.0532
89.45 -4.0342
89.475 -4.0058
89.5 -3.9685
89.525 -3.9275
89.55 -3.8783
89.575 -3.8146
89.6 -3.7362
89.625 -3.6482
89.65 -3.5505
89.675 -3.4468
89.7 -3.3427
89.725 -3.2384
89.75 -3.1356
89.775 -3.0336
89.8 -2.934
89.825 -2.8394
89.85 -2.7492
89.875 -2.6595
89.9 -2.5703
89.925 -2.4855
89.95 -2.4074
89.975 -2.3367
90 -2.2762
90.025 -2.2221
90.05 -2.1708
90.075 -2.119
90.1 -2.0642
90.125 -2.0081
90.15 -1.9516
90.175 -1.8964
90.2 -1.8507
90.225 -1.8235
90.25 -1.8126
90.275 -1.8116
90.3 -1.8158
90.325 -1.8215
90.35 -1.8237
90.375 -1.8218
90.4 -1.8126
90.425 -1.8021
90.45 -1.7946
90.475 -1.7828
90.5 -1.7728
90.525 -1.7617
90.55 -1.7514
90.575 -1.7489
90.6 -1.7526
90.625 -1.7582
90.65 -1.7654
90.675 -1.7746
90.7 -1.7818
90.725 -1.7861
90.75 -1.7876
90.775 -1.7865
90.8 -1.7828
90.825 -1.7783
90.85 -1.7784
90.875 -1.7849
90.9 -1.7977
90.925 -1.8166
90.95 -1.839
90.975 -1.8591
91 -1.8751
91.025 -1.8852
91.05 -1.8922
91.075 -1.8978
91.1 -1.9054
91.125 -1.9175
91.15 -1.9376
91.175 -1.9675
91.2 -2.0052
91.225 -2.0552
91.25 -2.1235
91.275 -2.2054
91.3 -2.2947
91.325 -2.3777
91.35 -2.4467
91.375 -2.5022
91.4 -2.5466
91.425 -2.5854
91.45 -2.6244
91.475 -2.6668
91.5 -2.7103
91.525 -2.7514
91.55 -2.7905
91.575 -2.8306
91.6 -2.8731
91.625 -2.9194
91.65 -2.9673
91.675 -3.018
91.7 -3.0697
91.725 -3.1206
91.75 -3.169
91.775 -3.2139
91.8 -3.2417
91.825 -3.2486
91.85 -3.2384
91.875 -3.2194
91.9 -3.2001
91.925 -3.1817
91.95 -3.1657
91.975 -3.1544
92 -3.1491
92.025 -3.148
92.05 -3.1474
92.075 -3.1395
92.1 -3.121
92.125 -3.0912
92.15 -3.0574
92.175 -3.0335
92.2 -3.0275
92.225 -3.0406
92.25 -3.0632
92.275 -3.0805
92.3 -3.0905
92.325 -3.0882
92.35 -3.0757
92.375 -3.0583
92.4 -3.0404
92.425 -3.0233
92.45 -3.0117
92.475 -3.0087
92.5 -3.0071
92.525 -3.0091
92.55 -3.0108
92.575 -3.0186
92.6 -3.039
92.625 -3.0692
92.65 -3.1054
92.675 -3.1422
92.7 -3.1726
92.725 -3.1995
92.75 -3.2298
92.775 -3.2679
92.8 -3.3117
92.825 -3.3574
92.85 -3.4017
92.875 -3.4416
92.9 -3.4743
92.925 -3.4955
92.95 -3.5004
92.975 -3.4975
93 -3.5022
93.025 -3.5131
93.05 -3.5252
93.075 -3.5382
93.1 -3.5478
93.125 -3.5586
93.15 -3.5636
93.175 -3.566
93.2 -3.5691
93.225 -3.5769
93.25 -3.5877
93.275 -3.5926
93.3 -3.5896
93.325 -3.5762
93.35 -3.5534
93.375 -3.5165
93.4 -3.4673
93.425 -3.4141
93.45 -3.3637
93.475 -3.3114
93.5 -3.2547
93.525 -3.194
93.55 -3.1317
93.575 -3.0685
93.6 -3.0036
93.625 -2.9428
93.65 -2.8934
93.675 -2.8572
93.7 -2.83
93.725 -2.8081
93.75 -2.7917
93.775 -2.7801
93.8 -2.7729
93.825 -2.7672
93.85 -2.764
93.875 -2.7658
93.9 -2.7749
93.925 -2.7887
93.95 -2.8077
93.975 -2.8321
94 -2.8593
94.025 -2.8918
94.05 -2.9291
94.075 -2.9732
94.1 -3.0215
94.125 -3.0723
94.15 -3.1241
94.175 -3.1772
94.2 -3.2285
94.225 -3.2708
94.25 -3.3032
94.275 -3.3212
94.3 -3.3235
94.325 -3.3143
94.35 -3.2921
94.375 -3.2548
94.4 -3.2069
94.425 -3.1512
94.45 -3.0952
94.475 -3.05
94.5 -3.0098
94.525 -2.9644
94.55 -2.9125
94.575 -2.8584
94.6 -2.8034
94.625 -2.7483
94.65 -2.6928
94.675 -2.6379
94.7 -2.5814
94.725 -2.5226
94.75 -2.4629
94.775 -2.4087
94.8 -2.3599
94.825 -2.317
94.85 -2.2823
94.875 -2.257
94.9 -2.2413
94.925 -2.2279
94.95 -2.2122
94.975 -2.1911
95 -2.164
95.025 -2.1265
95.05 -2.0818
95.075 -2.0302
95.1 -1.9712
95.125 -1.913
95.15 -1.857
95.175 -1.8075
95.2 -1.7654
95.225 -1.7287
95.25 -1.6957
95.275 -1.6656
95.3 -1.6353
95.325 -1.609
95.35 -1.5918
95.375 -1.5844
95.4 -1.5877
95.425 -1.6016
95.45 -1.6274
95.475 -1.6647
95.5 -1.7143
95.525 -1.7766
95.55 -1.8483
95.575 -1.9232
95.6 -2.0008
95.625 -2.076
95.65 -2.1388
95.675 -2.1883
95.7 -2.2338
95.725 -2.286
95.75 -2.3495
95.775 -2.4219
95.8 -2.4914
95.825 -2.5561
95.85 -2.6149
95.875 -2.6841
95.9 -2.7776
95.925 -2.8837
95.95 -2.9813
95.975 -3.0584
96 -3.1197
96.025 -3.1754
96.05 -3.2277
96.075 -3.2782
96.1 -3.3252
96.125 -3.3624
96.15 -3.3891
96.175 -3.4094
96.2 -3.4302
96.225 -3.4577
96.25 -3.4942
96.275 -3.5372
96.3 -3.5825
96.325 -3.6257
96.35 -3.6653
96.375 -3.7036
96.4 -3.7448
96.425 -3.7868
96.45 -3.8158
96.475 -3.8293
96.5 -3.8297
96.525 -3.8244
96.55 -3.8145
96.575 -3.7989
96.6 -3.7789
96.625 -3.7539
96.65 -3.7243
96.675 -3.6959
96.7 -3.6666
96.725 -3.6436
96.75 -3.6266
96.775 -3.6172
96.8 -3.6104
96.825 -3.6046
96.85 -3.6001
96.875 -3.5962
96.9 -3.5945
96.925 -3.6046
96.95 -3.6338
96.975 -3.6823
97 -3.7458
97.025 -3.8172
97.05 -3.8899
97.075 -3.9534
97.1 -4.0093
97.125 -4.0505
97.15 -4.074
97.175 -4.0803
97.2 -4.0601
97.225 -4.0189
97.25 -3.9571
97.275 -3.8703
97.3 -3.7659
97.325 -3.6545
97.35 -3.5453
97.375 -3.4402
97.4 -3.3421
97.425 -3.2572
97.45 -3.1748
97.475 -3.0849
97.5 -2.9889
97.525 -2.8852
97.55 -2.774
97.575 -2.6532
97.6 -2.5284
97.625 -2.4068
97.65 -2.298
97.675 -2.1997
97.7 -2.1042
97.725 -2.0098
97.75 -1.9215
97.775 -1.8398
97.8 -1.7641
97.825 -1.694
97.85 -1.6286
97.875 -1.5672
97.9 -1.5093
97.925 -1.4517
97.95 -1.393
97.975 -1.3303
98 -1.2625
98.025 -1.193
98.05 -1.1243
98.075 -1.0569
98.1 -0.9902
98.125 -0.9205
98.15 -0.8453
98.175 -0.7672
98.2 -0.6882
98.225 -0.6135
98.25 -0.5453
98.275 -0.4832
98.3 -0.4259
98.325 -0.3757
98.35 -0.3325
98.375 -0.2962
98.4 -0.2643
98.425 -0.2345
98.45 -0.202
98.475 -0.1631
98.5 -0.1188
98.525 -0.0732
98.55 -0.0273
98.575 0.0172
98.6 0.061
98.625 0.1032
98.65 0.1415
98.675 0.1746
98.7 0.2017
98.725 0.2234
98.75 0.2409
98.775 0.257
98.8 0.2747
98.825 0.2987
98.85 0.3289
98.875 0.362
98.9 0.3972
98.925 0.4329
98.95 0.4646
98.975 0.4879
99 0.5037
99.025 0.5181
99.05 0.5376
99.075 0.5582
99.1 0.5768
99.125 0.5921
99.15 0.6066
99.175 0.6194
99.2 0.6268
99.225 0.6301
99.25 0.6299
99.275 0.6269
99.3 0.6215
99.325 0.6153
99.35 0.6092
99.375 0.6008
99.4 0.5926
99.425 0.5868
99.45 0.5826
99.475 0.5802
99.5 0.5795
99.525 0.5797
99.55 0.5811
99.575 0.5853
99.6 0.5947
99.625 0.607
99.65 0.6199
99.675 0.6359
99.7 0.6565
99.725 0.6733
99.75 0.6834
99.775 0.6874
99.8 0.6849
99.825 0.6736
99.85 0.655
99.875 0.6312
99.9 0.6031
99.925 0.5721
99.95 0.5397
99.975 0.5065
100 0.4736
