# Supplementary material for: Uptake of N2O5 by aqueous aerosol unveiled using chemically accurate many-body potentials
Source: Nat Commun. 2022 Mar 10;13:1266. doi: 10.1038/s41467-022-28697-8 (PMC8913772; doi:10.1038/s41467-022-28697-8)
Supplement: Supplementary file 3 — Source Data [file 41467_2022_28697_MOESM3_ESM.zip › n2o5-uptake-data/Fig2/scattering/rep09run10/relcom_gds.dat]

0.025 11.8937
0.05 11.8799
0.075 11.8661
0.1 11.8523
0.125 11.8385
0.15 11.8247
0.175 11.8108
0.2 11.7969
0.225 11.783
0.25 11.769
0.275 11.7551
0.3 11.7411
0.325 11.7272
0.35 11.7132
0.375 11.6992
0.4 11.6851
0.425 11.6711
0.45 11.657
0.475 11.643
0.5 11.6289
0.525 11.6148
0.55 11.6007
0.575 11.5866
0.6 11.5724
0.625 11.5583
0.65 11.5441
0.675 11.5299
0.7 11.5157
0.725 11.5014
0.75 11.4871
0.775 11.4728
0.8 11.4585
0.825 11.4441
0.85 11.4297
0.875 11.4153
0.9 11.4008
0.925 11.3864
0.95 11.3719
0.975 11.3574
1 11.3429
1.025 11.3283
1.05 11.3138
1.075 11.2992
1.1 11.2846
1.125 11.27
1.15 11.2554
1.175 11.2408
1.2 11.2262
1.225 11.2115
1.25 11.1968
1.275 11.1822
1.3 11.1675
1.325 11.1528
1.35 11.138
1.375 11.1233
1.4 11.1086
1.425 11.0938
1.45 11.079
1.475 11.0643
1.5 11.0495
1.525 11.0347
1.55 11.0199
1.575 11.0051
1.6 10.9903
1.625 10.9755
1.65 10.9607
1.675 10.9459
1.7 10.9311
1.725 10.9162
1.75 10.9014
1.775 10.8865
1.8 10.8716
1.825 10.8567
1.85 10.8418
1.875 10.8269
1.9 10.812
1.925 10.7971
1.95 10.7821
1.975 10.7672
2 10.7522
2.025 10.7373
2.05 10.7223
2.075 10.7073
2.1 10.6923
2.125 10.6772
2.15 10.6622
2.175 10.6471
2.2 10.6319
2.225 10.6168
2.25 10.6016
2.275 10.5863
2.3 10.5711
2.325 10.5558
2.35 10.5405
2.375 10.5252
2.4 10.5098
2.425 10.4945
2.45 10.4791
2.475 10.4636
2.5 10.4481
2.525 10.4326
2.55 10.4171
2.575 10.4015
2.6 10.386
2.625 10.3704
2.65 10.3548
2.675 10.3393
2.7 10.3237
2.725 10.3081
2.75 10.2925
2.775 10.2769
2.8 10.2612
2.825 10.2456
2.85 10.2299
2.875 10.2142
2.9 10.1985
2.925 10.1827
2.95 10.1669
2.975 10.1511
3 10.1352
3.025 10.1193
3.05 10.1034
3.075 10.0875
3.1 10.0716
3.125 10.0556
3.15 10.0396
3.175 10.0235
3.2 10.0075
3.225 9.9913
3.25 9.9752
3.275 9.959
3.3 9.9428
3.325 9.9266
3.35 9.9103
3.375 9.894
3.4 9.8777
3.425 9.8614
3.45 9.845
3.475 9.8287
3.5 9.8123
3.525 9.7959
3.55 9.7794
3.575 9.763
3.6 9.7465
3.625 9.73
3.65 9.7134
3.675 9.6968
3.7 9.6802
3.725 9.6636
3.75 9.6469
3.775 9.6302
3.8 9.6135
3.825 9.5967
3.85 9.5799
3.875 9.563
3.9 9.5462
3.925 9.5293
3.95 9.5124
3.975 9.4954
4 9.4784
4.025 9.4614
4.05 9.4443
4.075 9.4271
4.1 9.4099
4.125 9.3927
4.15 9.3754
4.175 9.3581
4.2 9.3407
4.225 9.3233
4.25 9.3058
4.275 9.2884
4.3 9.2708
4.325 9.2533
4.35 9.2357
4.375 9.218
4.4 9.2003
4.425 9.1826
4.45 9.1649
4.475 9.147
4.5 9.1292
4.525 9.1113
4.55 9.0933
4.575 9.0753
4.6 9.0572
4.625 9.039
4.65 9.0207
4.675 9.0024
4.7 8.9841
4.725 8.9656
4.75 8.9471
4.775 8.9286
4.8 8.91
4.825 8.8914
4.85 8.8726
4.875 8.8539
4.9 8.835
4.925 8.8161
4.95 8.7972
4.975 8.7781
5 8.759
5.025 8.7398
5.05 8.7206
5.075 8.7014
5.1 8.6821
5.125 8.6628
5.15 8.6434
5.175 8.624
5.2 8.6045
5.225 8.585
5.25 8.5654
5.275 8.5457
5.3 8.526
5.325 8.5062
5.35 8.4863
5.375 8.4664
5.4 8.4464
5.425 8.4264
5.45 8.4063
5.475 8.3863
5.5 8.3661
5.525 8.3459
5.55 8.3257
5.575 8.3054
5.6 8.2851
5.625 8.2647
5.65 8.2444
5.675 8.224
5.7 8.2035
5.725 8.183
5.75 8.1625
5.775 8.1418
5.8 8.1211
5.825 8.1002
5.85 8.0794
5.875 8.0584
5.9 8.0375
5.925 8.0164
5.95 7.9953
5.975 7.9741
6 7.9528
6.025 7.9315
6.05 7.9101
6.075 7.8887
6.1 7.8673
6.125 7.8458
6.15 7.8242
6.175 7.8026
6.2 7.781
6.225 7.7593
6.25 7.7375
6.275 7.7157
6.3 7.6939
6.325 7.672
6.35 7.65
6.375 7.6279
6.4 7.6057
6.425 7.5834
6.45 7.5609
6.475 7.5382
6.5 7.5155
6.525 7.4926
6.55 7.4697
6.575 7.4467
6.6 7.4237
6.625 7.4006
6.65 7.3774
6.675 7.3541
6.7 7.3308
6.725 7.3073
6.75 7.2838
6.775 7.2602
6.8 7.2365
6.825 7.2128
6.85 7.189
6.875 7.1652
6.9 7.1413
6.925 7.1172
6.95 7.0929
6.975 7.0685
7 7.044
7.025 7.0193
7.05 6.9945
7.075 6.9696
7.1 6.9445
7.125 6.9193
7.15 6.894
7.175 6.8685
7.2 6.8429
7.225 6.8171
7.25 6.7911
7.275 6.765
7.3 6.7387
7.325 6.7124
7.35 6.6862
7.375 6.66
7.4 6.6338
7.425 6.6075
7.45 6.5811
7.475 6.5546
7.5 6.5279
7.525 6.5011
7.55 6.4742
7.575 6.4472
7.6 6.4196
7.625 6.3915
7.65 6.3628
7.675 6.3334
7.7 6.3026
7.725 6.2705
7.75 6.2367
7.775 6.2008
7.8 6.163
7.825 6.1232
7.85 6.0814
7.875 6.0372
7.9 5.9901
7.925 5.9392
7.95 5.8863
7.975 5.8326
8 5.7783
8.025 5.7232
8.05 5.6673
8.075 5.6115
8.1 5.5596
8.125 5.5124
8.15 5.4675
8.175 5.4232
8.2 5.3772
8.225 5.3273
8.25 5.2733
8.275 5.2149
8.3 5.1521
8.325 5.084
8.35 5.0116
8.375 4.9387
8.4 4.8662
8.425 4.7929
8.45 4.7184
8.475 4.6434
8.5 4.5687
8.525 4.4946
8.55 4.4213
8.575 4.3479
8.6 4.2733
8.625 4.1966
8.65 4.1181
8.675 4.038
8.7 3.9558
8.725 3.8701
8.75 3.782
8.775 3.6926
8.8 3.6046
8.825 3.5226
8.85 3.4439
8.875 3.3647
8.9 3.282
8.925 3.1962
8.95 3.1069
8.975 3.012
9 2.9091
9.025 2.8007
9.05 2.6897
9.075 2.582
9.1 2.4806
9.125 2.3845
9.15 2.2883
9.175 2.195
9.2 2.1034
9.225 2.0188
9.25 1.9426
9.275 1.875
9.3 1.8144
9.325 1.7554
9.35 1.6995
9.375 1.6571
9.4 1.641
9.425 1.6447
9.45 1.6603
9.475 1.69
9.5 1.7202
9.525 1.7418
9.55 1.7525
9.575 1.7556
9.6 1.7562
9.625 1.7569
9.65 1.7559
9.675 1.7487
9.7 1.7318
9.725 1.7029
9.75 1.6616
9.775 1.6118
9.8 1.5708
9.825 1.5496
9.85 1.5448
9.875 1.5415
9.9 1.5348
9.925 1.5272
9.95 1.5201
9.975 1.5156
10 1.515
10.025 1.5194
10.05 1.5376
10.075 1.5712
10.1 1.6124
10.125 1.6586
10.15 1.707
10.175 1.7539
10.2 1.7985
10.225 1.842
10.25 1.89
10.275 1.9444
10.3 2.0138
10.325 2.0932
10.35 2.1769
10.375 2.2634
10.4 2.3474
10.425 2.4252
10.45 2.4966
10.475 2.5689
10.5 2.643
10.525 2.7126
10.55 2.7744
10.575 2.8312
10.6 2.8847
10.625 2.9333
10.65 2.9755
10.675 3.0124
10.7 3.0455
10.725 3.0743
10.75 3.0977
10.775 3.1158
10.8 3.1307
10.825 3.1421
10.85 3.1497
10.875 3.1556
10.9 3.1606
10.925 3.1642
10.95 3.1649
10.975 3.1644
11 3.1668
11.025 3.1703
11.05 3.1716
11.075 3.169
11.1 3.1659
11.125 3.162
11.15 3.152
11.175 3.137
11.2 3.1189
11.225 3.0989
11.25 3.0768
11.275 3.0566
11.3 3.0447
11.325 3.043
11.35 3.0465
11.375 3.051
11.4 3.0523
11.425 3.0488
11.45 3.0391
11.475 3.0232
11.5 3.0011
11.525 2.9725
11.55 2.939
11.575 2.9028
11.6 2.8621
11.625 2.8169
11.65 2.7678
11.675 2.7162
11.7 2.6706
11.725 2.6374
11.75 2.6279
11.775 2.6461
11.8 2.6821
11.825 2.7265
11.85 2.7734
11.875 2.8184
11.9 2.8594
11.925 2.8973
11.95 2.9337
11.975 2.9695
12 3.0047
12.025 3.0419
12.05 3.0803
12.075 3.1191
12.1 3.1587
12.125 3.1969
12.15 3.2328
12.175 3.2691
12.2 3.3031
12.225 3.3329
12.25 3.3567
12.275 3.373
12.3 3.3828
12.325 3.3863
12.35 3.3831
12.375 3.3728
12.4 3.3549
12.425 3.3299
12.45 3.2992
12.475 3.2638
12.5 3.2274
12.525 3.1931
12.55 3.1616
12.575 3.132
12.6 3.1012
12.625 3.0664
12.65 3.028
12.675 2.9851
12.7 2.9366
12.725 2.8867
12.75 2.8393
12.775 2.8026
12.8 2.7685
12.825 2.7313
12.85 2.6907
12.875 2.6437
12.9 2.5888
12.925 2.5285
12.95 2.4642
12.975 2.3948
13 2.3213
13.025 2.248
13.05 2.1752
13.075 2.0982
13.1 2.0157
13.125 1.9293
13.15 1.8425
13.175 1.7585
13.2 1.689
13.225 1.6265
13.25 1.5641
13.275 1.5053
13.3 1.449
13.325 1.3897
13.35 1.3275
13.375 1.2619
13.4 1.1911
13.425 1.1159
13.45 1.0371
13.475 0.9567
13.5 0.8767
13.525 0.8027
13.55 0.7399
13.575 0.6833
13.6 0.6267
13.625 0.5652
13.65 0.4977
13.675 0.4236
13.7 0.3435
13.725 0.2603
13.75 0.1755
13.775 0.0908
13.8 0.0065
13.825 -0.0775
13.85 -0.1584
13.875 -0.2375
13.9 -0.3165
13.925 -0.3959
13.95 -0.4748
13.975 -0.5535
14 -0.631
14.025 -0.702
14.05 -0.7496
14.075 -0.7718
14.1 -0.7864
14.125 -0.8002
14.15 -0.8169
14.175 -0.8362
14.2 -0.8563
14.225 -0.8745
14.25 -0.8861
14.275 -0.883
14.3 -0.8655
14.325 -0.8359
14.35 -0.8006
14.375 -0.7661
14.4 -0.7329
14.425 -0.7036
14.45 -0.6793
14.475 -0.6575
14.5 -0.6371
14.525 -0.6179
14.55 -0.5985
14.575 -0.5767
14.6 -0.5553
14.625 -0.5333
14.65 -0.5106
14.675 -0.4881
14.7 -0.4677
14.725 -0.4474
14.75 -0.4286
14.775 -0.4129
14.8 -0.401
14.825 -0.3933
14.85 -0.3881
14.875 -0.3827
14.9 -0.3731
14.925 -0.3621
14.95 -0.3542
14.975 -0.3519
15 -0.3534
15.025 -0.3599
15.05 -0.3699
15.075 -0.3803
15.1 -0.3918
15.125 -0.4065
15.15 -0.4244
15.175 -0.4423
15.2 -0.4572
15.225 -0.4732
15.25 -0.4914
15.275 -0.5103
15.3 -0.514
15.325 -0.5074
15.35 -0.5042
15.375 -0.5018
15.4 -0.4954
15.425 -0.487
15.45 -0.4765
15.475 -0.4684
15.5 -0.4651
15.525 -0.4593
15.55 -0.442
15.575 -0.4033
15.6 -0.3481
15.625 -0.2913
15.65 -0.2335
15.675 -0.174
15.7 -0.117
15.725 -0.0686
15.75 -0.0271
15.775 0.0108
15.8 0.0463
15.825 0.0773
15.85 0.1057
15.875 0.1324
15.9 0.1626
15.925 0.1971
15.95 0.2286
15.975 0.253
16 0.2691
16.025 0.2799
16.05 0.2871
16.075 0.2903
16.1 0.2902
16.125 0.2852
16.15 0.2763
16.175 0.2643
16.2 0.2469
16.225 0.2245
16.25 0.1987
16.275 0.1708
16.3 0.1414
16.325 0.1097
16.35 0.0777
16.375 0.0495
16.4 0.0276
16.425 0.016
16.45 0.0169
16.475 0.0231
16.5 0.0306
16.525 0.0389
16.55 0.0486
16.575 0.0616
16.6 0.0839
16.625 0.112
16.65 0.14
16.675 0.168
16.7 0.1958
16.725 0.2236
16.75 0.2548
16.775 0.2902
16.8 0.3261
16.825 0.3621
16.85 0.3945
16.875 0.4238
16.9 0.4503
16.925 0.474
16.95 0.4964
16.975 0.5192
17 0.5417
17.025 0.5603
17.05 0.5736
17.075 0.5821
17.1 0.5876
17.125 0.5879
17.15 0.5863
17.175 0.593
17.2 0.6186
17.225 0.6566
17.25 0.6915
17.275 0.7183
17.3 0.7348
17.325 0.7408
17.35 0.7406
17.375 0.7392
17.4 0.7388
17.425 0.7387
17.45 0.7358
17.475 0.7282
17.5 0.7142
17.525 0.695
17.55 0.6686
17.575 0.6303
17.6 0.5784
17.625 0.5162
17.65 0.4465
17.675 0.3751
17.7 0.3136
17.725 0.2661
17.75 0.2249
17.775 0.1826
17.8 0.1392
17.825 0.0963
17.85 0.0523
17.875 0.0083
17.9 -0.0365
17.925 -0.0861
17.95 -0.1397
17.975 -0.1942
18 -0.2506
18.025 -0.309
18.05 -0.3688
18.075 -0.4313
18.1 -0.498
18.125 -0.5691
18.15 -0.6382
18.175 -0.701
18.2 -0.7584
18.225 -0.8159
18.25 -0.8746
18.275 -0.9336
18.3 -0.9934
18.325 -1.0549
18.35 -1.1211
18.375 -1.1958
18.4 -1.2782
18.425 -1.3692
18.45 -1.4684
18.475 -1.5716
18.5 -1.6723
18.525 -1.7601
18.55 -1.8268
18.575 -1.87
18.6 -1.8959
18.625 -1.9155
18.65 -1.9283
18.675 -1.9322
18.7 -1.9306
18.725 -1.9243
18.75 -1.916
18.775 -1.9045
18.8 -1.8889
18.825 -1.8715
18.85 -1.8529
18.875 -1.8334
18.9 -1.8074
18.925 -1.7773
18.95 -1.7447
18.975 -1.7103
19 -1.6808
19.025 -1.6563
19.05 -1.6376
19.075 -1.6262
19.1 -1.6206
19.125 -1.6165
19.15 -1.6083
19.175 -1.594
19.2 -1.5738
19.225 -1.5469
19.25 -1.5184
19.275 -1.4877
19.3 -1.4602
19.325 -1.4427
19.35 -1.4371
19.375 -1.4377
19.4 -1.4442
19.425 -1.4518
19.45 -1.4559
19.475 -1.4588
19.5 -1.4628
19.525 -1.473
19.55 -1.494
19.575 -1.5169
19.6 -1.5303
19.625 -1.528
19.65 -1.5164
19.675 -1.4985
19.7 -1.4765
19.725 -1.4504
19.75 -1.4237
19.775 -1.4041
19.8 -1.3931
19.825 -1.3856
19.85 -1.3832
19.875 -1.3867
19.9 -1.3933
19.925 -1.3992
19.95 -1.4036
19.975 -1.4077
20 -1.4122
20.025 -1.4151
20.05 -1.4155
20.075 -1.4125
20.1 -1.4063
20.125 -1.3937
20.15 -1.3762
20.175 -1.3533
20.2 -1.3263
20.225 -1.2988
20.25 -1.2757
20.275 -1.261
20.3 -1.2566
20.325 -1.2617
20.35 -1.2762
20.375 -1.2956
20.4 -1.3128
20.425 -1.3261
20.45 -1.3351
20.475 -1.3362
20.5 -1.3282
20.525 -1.3158
20.55 -1.303
20.575 -1.2932
20.6 -1.2886
20.625 -1.2885
20.65 -1.2896
20.675 -1.2902
20.7 -1.2913
20.725 -1.2954
20.75 -1.3074
20.775 -1.3279
20.8 -1.3539
20.825 -1.3821
20.85 -1.4049
20.875 -1.4152
20.9 -1.4119
20.925 -1.3952
20.95 -1.3568
20.975 -1.3048
21 -1.2492
21.025 -1.1932
21.05 -1.1404
21.075 -1.0928
21.1 -1.0477
21.125 -1.0051
21.15 -0.9649
21.175 -0.928
21.2 -0.8953
21.225 -0.8684
21.25 -0.8559
21.275 -0.8546
21.3 -0.855
21.325 -0.8536
21.35 -0.852
21.375 -0.8537
21.4 -0.8609
21.425 -0.8749
21.45 -0.8924
21.475 -0.9119
21.5 -0.9385
21.525 -0.9736
21.55 -1.0191
21.575 -1.0688
21.6 -1.1201
21.625 -1.1735
21.65 -1.2286
21.675 -1.2865
21.7 -1.3494
21.725 -1.417
21.75 -1.488
21.775 -1.5642
21.8 -1.649
21.825 -1.7392
21.85 -1.8316
21.875 -1.9169
21.9 -1.9916
21.925 -2.0602
21.95 -2.1264
21.975 -2.1889
22 -2.2474
22.025 -2.2956
22.05 -2.328
22.075 -2.3425
22.1 -2.3411
22.125 -2.3283
22.15 -2.309
22.175 -2.2879
22.2 -2.2766
22.225 -2.2826
22.25 -2.2938
22.275 -2.292
22.3 -2.2536
22.325 -2.1727
22.35 -2.0592
22.375 -1.9257
22.4 -1.7871
22.425 -1.6505
22.45 -1.519
22.475 -1.3915
22.5 -1.2687
22.525 -1.1497
22.55 -1.0351
22.575 -0.9207
22.6 -0.8032
22.625 -0.684
22.65 -0.5676
22.675 -0.4554
22.7 -0.3504
22.725 -0.2516
22.75 -0.163
22.775 -0.0834
22.8 -0.0117
22.825 0.0535
22.85 0.1148
22.875 0.1742
22.9 0.2339
22.925 0.2934
22.95 0.351
22.975 0.4053
23 0.4568
23.025 0.5037
23.05 0.5427
23.075 0.5716
23.1 0.5921
23.125 0.6092
23.15 0.6275
23.175 0.6463
23.2 0.6601
23.225 0.6695
23.25 0.6766
23.275 0.6816
23.3 0.6849
23.325 0.6856
23.35 0.6863
23.375 0.6931
23.4 0.7074
23.425 0.7217
23.45 0.7313
23.475 0.7322
23.5 0.7249
23.525 0.7083
23.55 0.6821
23.575 0.6461
23.6 0.5993
23.625 0.543
23.65 0.4836
23.675 0.4368
23.7 0.4149
23.725 0.4176
23.75 0.4421
23.775 0.4774
23.8 0.5104
23.825 0.5371
23.85 0.5615
23.875 0.5859
23.9 0.6075
23.925 0.623
23.95 0.6332
23.975 0.6365
24 0.6317
24.025 0.62
24.05 0.6044
24.075 0.5944
24.1 0.5973
24.125 0.6104
24.15 0.6331
24.175 0.6645
24.2 0.7019
24.225 0.7409
24.25 0.7759
24.275 0.8036
24.3 0.8236
24.325 0.8361
24.35 0.8434
24.375 0.8488
24.4 0.8594
24.425 0.8762
24.45 0.9011
24.475 0.9255
24.5 0.9408
24.525 0.9545
24.55 0.9689
24.575 0.987
24.6 1.0071
24.625 1.0272
24.65 1.0476
24.675 1.0692
24.7 1.0959
24.725 1.1284
24.75 1.1636
24.775 1.1991
24.8 1.2314
24.825 1.2605
24.85 1.2854
24.875 1.3072
24.9 1.3258
24.925 1.3433
24.95 1.3639
24.975 1.3923
25 1.4275
25.025 1.4662
25.05 1.5036
25.075 1.5355
25.1 1.5631
25.125 1.5866
25.15 1.6072
25.175 1.6283
25.2 1.6511
25.225 1.6729
25.25 1.6905
25.275 1.7081
25.3 1.7279
25.325 1.7467
25.35 1.7613
25.375 1.7704
25.4 1.7738
25.425 1.7712
25.45 1.7635
25.475 1.7559
25.5 1.7535
25.525 1.7523
25.55 1.7535
25.575 1.7727
25.6 1.8148
25.625 1.8713
25.65 1.9339
25.675 1.9984
25.7 2.0584
25.725 2.1136
25.75 2.1621
25.775 2.2026
25.8 2.2364
25.825 2.2665
25.85 2.2956
25.875 2.327
25.9 2.3622
25.925 2.3983
25.95 2.4335
25.975 2.4673
26 2.4998
26.025 2.5315
26.05 2.5628
26.075 2.5924
26.1 2.6164
26.125 2.6328
26.15 2.643
26.175 2.6492
26.2 2.6521
26.225 2.6638
26.25 2.6928
26.275 2.7287
26.3 2.7638
26.325 2.7972
26.35 2.8281
26.375 2.8557
26.4 2.8793
26.425 2.8991
26.45 2.9147
26.475 2.9266
26.5 2.9349
26.525 2.9397
26.55 2.9426
26.575 2.9437
26.6 2.9414
26.625 2.9351
26.65 2.9244
26.675 2.9097
26.7 2.891
26.725 2.8679
26.75 2.8398
26.775 2.806
26.8 2.7658
26.825 2.7196
26.85 2.6695
26.875 2.6167
26.9 2.5622
26.925 2.5071
26.95 2.4526
26.975 2.3965
27 2.3377
27.025 2.2759
27.05 2.2112
27.075 2.142
27.1 2.0674
27.125 1.9869
27.15 1.9013
27.175 1.8139
27.2 1.7268
27.225 1.6438
27.25 1.567
27.275 1.4975
27.3 1.4326
27.325 1.3685
27.35 1.3031
27.375 1.2388
27.4 1.174
27.425 1.1045
27.45 1.0287
27.475 0.9479
27.5 0.8662
27.525 0.7875
27.55 0.7177
27.575 0.6604
27.6 0.6219
27.625 0.5934
27.65 0.5629
27.675 0.5308
27.7 0.4977
27.725 0.4622
27.75 0.4304
27.775 0.4065
27.8 0.394
27.825 0.3896
27.85 0.3878
27.875 0.3891
27.9 0.387
27.925 0.3895
27.95 0.4025
27.975 0.4274
28 0.4529
28.025 0.4823
28.05 0.5136
28.075 0.5485
28.1 0.5844
28.125 0.6214
28.15 0.6555
28.175 0.6864
28.2 0.7126
28.225 0.7328
28.25 0.7459
28.275 0.7544
28.3 0.7567
28.325 0.7515
28.35 0.7411
28.375 0.7237
28.4 0.6986
28.425 0.6694
28.45 0.6374
28.475 0.6077
28.5 0.5856
28.525 0.5669
28.55 0.5531
28.575 0.5406
28.6 0.5283
28.625 0.519
28.65 0.5065
28.675 0.4857
28.7 0.4545
28.725 0.4133
28.75 0.3638
28.775 0.3027
28.8 0.2308
28.825 0.1506
28.85 0.0694
28.875 -0.0043
28.9 -0.0672
28.925 -0.1281
28.95 -0.1808
28.975 -0.2252
29 -0.2595
29.025 -0.2787
29.05 -0.2792
29.075 -0.2608
29.1 -0.2291
29.125 -0.1919
29.15 -0.155
29.175 -0.1186
29.2 -0.0887
29.225 -0.0676
29.25 -0.056
29.275 -0.0525
29.3 -0.0498
29.325 -0.0341
29.35 -0.0027
29.375 0.0313
29.4 0.0589
29.425 0.0772
29.45 0.0857
29.475 0.0834
29.5 0.0697
29.525 0.0457
29.55 0.011
29.575 -0.0299
29.6 -0.0704
29.625 -0.1132
29.65 -0.1582
29.675 -0.2023
29.7 -0.2395
29.725 -0.2666
29.75 -0.2727
29.775 -0.249
29.8 -0.2027
29.825 -0.142
29.85 -0.0768
29.875 -0.009
29.9 0.0581
29.925 0.1214
29.95 0.1797
29.975 0.2342
30 0.2864
30.025 0.3348
30.05 0.3821
30.075 0.4261
30.1 0.4639
30.125 0.4938
30.15 0.5127
30.175 0.52
30.2 0.5159
30.225 0.4967
30.25 0.4649
30.275 0.4246
30.3 0.3802
30.325 0.3332
30.35 0.283
30.375 0.2308
30.4 0.1754
30.425 0.1271
30.45 0.1101
30.475 0.1251
30.5 0.1566
30.525 0.1991
30.55 0.2464
30.575 0.2898
30.6 0.3283
30.625 0.3602
30.65 0.3874
30.675 0.4131
30.7 0.439
30.725 0.4614
30.75 0.4814
30.775 0.4959
30.8 0.5051
30.825 0.5085
30.85 0.5089
30.875 0.5052
30.9 0.4969
30.925 0.4944
30.95 0.4986
30.975 0.5058
31 0.5143
31.025 0.521
31.05 0.5253
31.075 0.5253
31.1 0.5213
31.125 0.5121
31.15 0.4973
31.175 0.4768
31.2 0.4523
31.225 0.4239
31.25 0.3894
31.275 0.3471
31.3 0.2966
31.325 0.241
31.35 0.183
31.375 0.1258
31.4 0.0695
31.425 0.017
31.45 -0.0332
31.475 -0.0858
31.5 -0.1389
31.525 -0.1906
31.55 -0.2385
31.575 -0.2851
31.6 -0.3356
31.625 -0.3896
31.65 -0.4507
31.675 -0.5179
31.7 -0.5862
31.725 -0.6531
31.75 -0.7151
31.775 -0.7687
31.8 -0.8086
31.825 -0.834
31.85 -0.8499
31.875 -0.8601
31.9 -0.87
31.925 -0.8876
31.95 -0.9104
31.975 -0.9284
32 -0.9301
32.025 -0.9173
32.05 -0.893
32.075 -0.8552
32.1 -0.8101
32.125 -0.7633
32.15 -0.7203
32.175 -0.6787
32.2 -0.6329
32.225 -0.5786
32.25 -0.5137
32.275 -0.4427
32.3 -0.3697
32.325 -0.3004
32.35 -0.2386
32.375 -0.1822
32.4 -0.1298
32.425 -0.0782
32.45 -0.0242
32.475 0.0333
32.5 0.0898
32.525 0.1444
32.55 0.1975
32.575 0.2573
32.6 0.327
32.625 0.3941
32.65 0.4559
32.675 0.513
32.7 0.5643
32.725 0.6086
32.75 0.6446
32.775 0.6737
32.8 0.6977
32.825 0.7166
32.85 0.7333
32.875 0.7532
32.9 0.7829
32.925 0.8238
32.95 0.8647
32.975 0.9033
33 0.9384
33.025 0.9705
33.05 0.9996
33.075 1.0254
33.1 1.0487
33.125 1.0693
33.15 1.0865
33.175 1.1
33.2 1.1108
33.225 1.121
33.25 1.1294
33.275 1.1334
33.3 1.1305
33.325 1.1212
33.35 1.1057
33.375 1.085
33.4 1.0588
33.425 1.0274
33.45 0.9901
33.475 0.949
33.5 0.908
33.525 0.87
33.55 0.8336
33.575 0.7963
33.6 0.7585
33.625 0.7172
33.65 0.6719
33.675 0.6234
33.7 0.573
33.725 0.5222
33.75 0.4758
33.775 0.438
33.8 0.4104
33.825 0.3903
33.85 0.3749
33.875 0.3603
33.9 0.3407
33.925 0.3122
33.95 0.2749
33.975 0.229
34 0.1755
34.025 0.1185
34.05 0.065
34.075 0.016
34.1 -0.032
34.125 -0.0794
34.15 -0.1284
34.175 -0.1773
34.2 -0.2267
34.225 -0.2766
34.25 -0.3263
34.275 -0.3747
34.3 -0.4136
34.325 -0.4283
34.35 -0.4173
34.375 -0.3783
34.4 -0.3148
34.425 -0.2386
34.45 -0.1555
34.475 -0.0693
34.5 0.0138
34.525 0.091
34.55 0.1592
34.575 0.217
34.6 0.265
34.625 0.3048
34.65 0.3356
34.675 0.3585
34.7 0.3727
34.725 0.3781
34.75 0.375
34.775 0.3643
34.8 0.3456
34.825 0.3202
34.85 0.2873
34.875 0.2457
34.9 0.1953
34.925 0.1377
34.95 0.0734
34.975 0.007
35 -0.0523
35.025 -0.1028
35.05 -0.1505
35.075 -0.2013
35.1 -0.2573
35.125 -0.3131
35.15 -0.3655
35.175 -0.4147
35.2 -0.4631
35.225 -0.5109
35.25 -0.5598
35.275 -0.6102
35.3 -0.6565
35.325 -0.6994
35.35 -0.7224
35.375 -0.7078
35.4 -0.6603
35.425 -0.6038
35.45 -0.5484
35.475 -0.4915
35.5 -0.4352
35.525 -0.3827
35.55 -0.3395
35.575 -0.3096
35.6 -0.2923
35.625 -0.2897
35.65 -0.3003
35.675 -0.3199
35.7 -0.3445
35.725 -0.3658
35.75 -0.3778
35.775 -0.3752
35.8 -0.3659
35.825 -0.3531
35.85 -0.3385
35.875 -0.325
35.9 -0.3072
35.925 -0.2875
35.95 -0.2708
35.975 -0.2564
36 -0.2464
36.025 -0.2435
36.05 -0.2504
36.075 -0.2688
36.1 -0.2992
36.125 -0.3367
36.15 -0.378
36.175 -0.4233
36.2 -0.4664
36.225 -0.5076
36.25 -0.5502
36.275 -0.5973
36.3 -0.6534
36.325 -0.7215
36.35 -0.802
36.375 -0.8876
36.4 -0.9739
36.425 -1.0438
36.45 -1.0874
36.475 -1.1177
36.5 -1.1471
36.525 -1.1706
36.55 -1.1893
36.575 -1.199
36.6 -1.2041
36.625 -1.2033
36.65 -1.1985
36.675 -1.1935
36.7 -1.1924
36.725 -1.1938
36.75 -1.1973
36.775 -1.2022
36.8 -1.2093
36.825 -1.2172
36.85 -1.2252
36.875 -1.2345
36.9 -1.2462
36.925 -1.2625
36.95 -1.2854
36.975 -1.3107
37 -1.3317
37.025 -1.3409
37.05 -1.338
37.075 -1.3329
37.1 -1.3291
37.125 -1.3255
37.15 -1.3195
37.175 -1.315
37.2 -1.3175
37.225 -1.3282
37.25 -1.3452
37.275 -1.3642
37.3 -1.3831
37.325 -1.3992
37.35 -1.4098
37.375 -1.4074
37.4 -1.3864
37.425 -1.3465
37.45 -1.2893
37.475 -1.2225
37.5 -1.1525
37.525 -1.0841
37.55 -1.0206
37.575 -0.9656
37.6 -0.9195
37.625 -0.8832
37.65 -0.855
37.675 -0.8347
37.7 -0.8249
37.725 -0.823
37.75 -0.8249
37.775 -0.8318
37.8 -0.8424
37.825 -0.8562
37.85 -0.8771
37.875 -0.907
37.9 -0.9453
37.925 -0.9932
37.95 -1.0518
37.975 -1.1199
38 -1.195
38.025 -1.2714
38.05 -1.3456
38.075 -1.4187
38.1 -1.4921
38.125 -1.5623
38.15 -1.6271
38.175 -1.6899
38.2 -1.7474
38.225 -1.7874
38.25 -1.7994
38.275 -1.7986
38.3 -1.7966
38.325 -1.7966
38.35 -1.8012
38.375 -1.8099
38.4 -1.8249
38.425 -1.8446
38.45 -1.8622
38.475 -1.8673
38.5 -1.8557
38.525 -1.8354
38.55 -1.8103
38.575 -1.7854
38.6 -1.7613
38.625 -1.7409
38.65 -1.724
38.675 -1.7051
38.7 -1.6785
38.725 -1.6499
38.75 -1.6267
38.775 -1.6084
38.8 -1.5846
38.825 -1.5469
38.85 -1.5014
38.875 -1.455
38.9 -1.4098
38.925 -1.3681
38.95 -1.3317
38.975 -1.3003
39 -1.2732
39.025 -1.2517
39.05 -1.2356
39.075 -1.2241
39.1 -1.2181
39.125 -1.2155
39.15 -1.2177
39.175 -1.2256
39.2 -1.2358
39.225 -1.2465
39.25 -1.2528
39.275 -1.2489
39.3 -1.2363
39.325 -1.2211
39.35 -1.2066
39.375 -1.1934
39.4 -1.1802
39.425 -1.1667
39.45 -1.1514
39.475 -1.13
39.5 -1.1011
39.525 -1.0678
39.55 -1.0331
39.575 -1.0012
39.6 -0.9722
39.625 -0.9458
39.65 -0.9182
39.675 -0.89
39.7 -0.862
39.725 -0.8312
39.75 -0.7927
39.775 -0.753
39.8 -0.7155
39.825 -0.6808
39.85 -0.6381
39.875 -0.5893
39.9 -0.5407
39.925 -0.4889
39.95 -0.4268
39.975 -0.3591
40 -0.2961
40.025 -0.2353
40.05 -0.1786
40.075 -0.1286
40.1 -0.0855
40.125 -0.0504
40.15 -0.0227
40.175 -0.0021
40.2 0.0096
40.225 0.0144
40.25 0.0136
40.275 0.0144
40.3 0.0135
40.325 0.0077
40.35 -0.0073
40.375 -0.0296
40.4 -0.0559
40.425 -0.0841
40.45 -0.1177
40.475 -0.1569
40.5 -0.202
40.525 -0.2518
40.55 -0.3032
40.575 -0.3545
40.6 -0.4042
40.625 -0.4462
40.65 -0.4807
40.675 -0.5116
40.7 -0.5395
40.725 -0.5701
40.75 -0.6091
40.775 -0.6557
40.8 -0.7073
40.825 -0.7621
40.85 -0.816
40.875 -0.8603
40.9 -0.8914
40.925 -0.9087
40.95 -0.9128
40.975 -0.9045
41 -0.8872
41.025 -0.8692
41.05 -0.8508
41.075 -0.833
41.1 -0.8169
41.125 -0.8013
41.15 -0.7819
41.175 -0.7568
41.2 -0.7286
41.225 -0.6969
41.25 -0.6592
41.275 -0.6159
41.3 -0.5697
41.325 -0.5209
41.35 -0.4672
41.375 -0.4069
41.4 -0.3458
41.425 -0.2865
41.45 -0.2329
41.475 -0.1928
41.5 -0.168
41.525 -0.1551
41.55 -0.1493
41.575 -0.1453
41.6 -0.1428
41.625 -0.141
41.65 -0.1426
41.675 -0.1497
41.7 -0.1621
41.725 -0.1755
41.75 -0.1828
41.775 -0.1716
41.8 -0.1395
41.825 -0.0945
41.85 -0.0396
41.875 0.0288
41.9 0.1038
41.925 0.1758
41.95 0.2427
41.975 0.3058
42 0.363
42.025 0.4137
42.05 0.4599
42.075 0.5048
42.1 0.5485
42.125 0.5965
42.15 0.6536
42.175 0.7177
42.2 0.7876
42.225 0.8607
42.25 0.935
42.275 1.006
42.3 1.0697
42.325 1.1263
42.35 1.1748
42.375 1.2162
42.4 1.2527
42.425 1.2855
42.45 1.3123
42.475 1.332
42.5 1.3445
42.525 1.3512
42.55 1.3507
42.575 1.3449
42.6 1.3339
42.625 1.3155
42.65 1.2924
42.675 1.2709
42.7 1.248
42.725 1.2249
42.75 1.2033
42.775 1.1846
42.8 1.176
42.825 1.1703
42.85 1.1634
42.875 1.1576
42.9 1.1509
42.925 1.1424
42.95 1.1337
42.975 1.1237
43 1.1119
43.025 1.0961
43.05 1.0757
43.075 1.0532
43.1 1.0294
43.125 1.0094
43.15 0.9973
43.175 0.9898
43.2 0.9816
43.225 0.9694
43.25 0.9507
43.275 0.9245
43.3 0.8929
43.325 0.858
43.35 0.8208
43.375 0.7832
43.4 0.7509
43.425 0.7254
43.45 0.7097
43.475 0.7066
43.5 0.7139
43.525 0.7286
43.55 0.7505
43.575 0.772
43.6 0.7907
43.625 0.8154
43.65 0.8516
43.675 0.8939
43.7 0.942
43.725 0.9965
43.75 1.0597
43.775 1.1306
43.8 1.204
43.825 1.2733
43.85 1.3343
43.875 1.3887
43.9 1.4365
43.925 1.4785
43.95 1.515
43.975 1.5461
44 1.5718
44.025 1.5916
44.05 1.606
44.075 1.6153
44.1 1.6194
44.125 1.6193
44.15 1.615
44.175 1.6067
44.2 1.5939
44.225 1.5787
44.25 1.5657
44.275 1.5643
44.3 1.573
44.325 1.5799
44.35 1.5829
44.375 1.5828
44.4 1.5853
44.425 1.6004
44.45 1.6348
44.475 1.6895
44.5 1.766
44.525 1.8564
44.55 1.951
44.575 2.0432
44.6 2.13
44.625 2.2111
44.65 2.2861
44.675 2.3546
44.7 2.416
44.725 2.4707
44.75 2.5205
44.775 2.5667
44.8 2.6089
44.825 2.6476
44.85 2.6844
44.875 2.7197
44.9 2.7536
44.925 2.789
44.95 2.826
44.975 2.8614
45 2.8946
45.025 2.9246
45.05 2.9496
45.075 2.9697
45.1 2.9852
45.125 2.9959
45.15 3.002
45.175 3.004
45.2 3.002
45.225 2.9957
45.25 2.9848
45.275 2.9694
45.3 2.9498
45.325 2.9253
45.35 2.8963
45.375 2.8615
45.4 2.823
45.425 2.785
45.45 2.7547
45.475 2.7374
45.5 2.7256
45.525 2.7113
45.55 2.6914
45.575 2.6636
45.6 2.6287
45.625 2.5871
45.65 2.5399
45.675 2.4923
45.7 2.4482
45.725 2.4117
45.75 2.379
45.775 2.3434
45.8 2.3058
45.825 2.2647
45.85 2.222
45.875 2.18
45.9 2.1356
45.925 2.0915
45.95 2.0513
45.975 2.0089
46 1.9602
46.025 1.9066
46.05 1.8474
46.075 1.7875
46.1 1.7329
46.125 1.6884
46.15 1.6581
46.175 1.6323
46.2 1.6031
46.225 1.5641
46.25 1.5174
46.275 1.4729
46.3 1.4426
46.325 1.4211
46.35 1.3958
46.375 1.3653
46.4 1.33
46.425 1.2917
46.45 1.2486
46.475 1.1987
46.5 1.1402
46.525 1.0761
46.55 1.0247
46.575 1.0014
46.6 0.9988
46.625 1.002
46.65 1.0039
46.675 1.0047
46.7 1.0095
46.725 1.0212
46.75 1.0332
46.775 1.0473
46.8 1.0689
46.825 1.0958
46.85 1.1232
46.875 1.1495
46.9 1.1733
46.925 1.1946
46.95 1.2143
46.975 1.234
47 1.255
47.025 1.2766
47.05 1.2971
47.075 1.3144
47.1 1.3246
47.125 1.3268
47.15 1.3209
47.175 1.3119
47.2 1.3166
47.225 1.3552
47.25 1.4163
47.275 1.478
47.3 1.5287
47.325 1.5672
47.35 1.5997
47.375 1.6262
47.4 1.6485
47.425 1.6671
47.45 1.6814
47.475 1.6958
47.5 1.712
47.525 1.7338
47.55 1.7625
47.575 1.7975
47.6 1.8308
47.625 1.8583
47.65 1.88
47.675 1.8991
47.7 1.918
47.725 1.9411
47.75 1.9747
47.775 2.0188
47.8 2.0754
47.825 2.1352
47.85 2.1936
47.875 2.2438
47.9 2.2846
47.925 2.317
47.95 2.3451
47.975 2.3755
48 2.4108
48.025 2.4505
48.05 2.4957
48.075 2.5618
48.1 2.6612
48.125 2.7742
48.15 2.8902
48.175 3.0015
48.2 3.1055
48.225 3.2037
48.25 3.2982
48.275 3.3885
48.3 3.4729
48.325 3.5524
48.35 3.6287
48.375 3.7029
48.4 3.7758
48.425 3.846
48.45 3.9127
48.475 3.9766
48.5 4.0406
48.525 4.1086
48.55 4.1794
48.575 4.2504
48.6 4.3207
48.625 4.39
48.65 4.4574
48.675 4.52
48.7 4.5773
48.725 4.6292
48.75 4.6766
48.775 4.7208
48.8 4.7622
48.825 4.8019
48.85 4.8384
48.875 4.8711
48.9 4.9
48.925 4.923
48.95 4.9444
48.975 4.9644
49 4.9806
49.025 4.9918
49.05 4.9972
49.075 4.996
49.1 4.9882
49.125 4.9768
49.15 4.9674
49.175 4.9626
49.2 4.9598
49.225 4.9548
49.25 4.9461
49.275 4.9348
49.3 4.9219
49.325 4.9075
49.35 4.8908
49.375 4.8702
49.4 4.8442
49.425 4.8117
49.45 4.7723
49.475 4.7264
49.5 4.6758
49.525 4.6239
49.55 4.5728
49.575 4.5226
49.6 4.4717
49.625 4.4171
49.65 4.357
49.675 4.2914
49.7 4.2219
49.725 4.1495
49.75 4.0823
49.775 4.0434
49.8 4.032
49.825 4.029
49.85 4.029
49.875 4.0284
49.9 4.0251
49.925 4.0167
49.95 4.0029
49.975 3.9826
50 3.9555
50.025 3.9229
50.05 3.8861
50.075 3.844
50.1 3.7972
50.125 3.7462
50.15 3.6907
50.175 3.631
50.2 3.5657
50.225 3.4954
50.25 3.4201
50.275 3.3448
50.3 3.272
50.325 3.2036
50.35 3.144
50.375 3.0873
50.4 3.0315
50.425 2.9742
50.45 2.9158
50.475 2.8553
50.5 2.7921
50.525 2.7298
50.55 2.671
50.575 2.6141
50.6 2.5531
50.625 2.4864
50.65 2.4164
50.675 2.3424
50.7 2.2627
50.725 2.1785
50.75 2.0938
50.775 2.0078
50.8 1.9219
50.825 1.8413
50.85 1.7771
50.875 1.7297
50.9 1.692
50.925 1.6593
50.95 1.6304
50.975 1.6047
51 1.5833
51.025 1.5683
51.05 1.5572
51.075 1.5474
51.1 1.536
51.125 1.5221
51.15 1.507
51.175 1.4907
51.2 1.4728
51.225 1.453
51.25 1.4301
51.275 1.4025
51.3 1.3705
51.325 1.3359
51.35 1.2988
51.375 1.257
51.4 1.2102
51.425 1.1572
51.45 1.0986
51.475 1.0358
51.5 0.9693
51.525 0.8994
51.55 0.8272
51.575 0.7538
51.6 0.6798
51.625 0.6074
51.65 0.542
51.675 0.4891
51.7 0.4453
51.725 0.4068
51.75 0.3705
51.775 0.3356
51.8 0.3044
51.825 0.2729
51.85 0.2366
51.875 0.1944
51.9 0.1464
51.925 0.091
51.95 0.0275
51.975 -0.0445
52 -0.1245
52.025 -0.2102
52.05 -0.2989
52.075 -0.3867
52.1 -0.4715
52.125 -0.5542
52.15 -0.6324
52.175 -0.7015
52.2 -0.7659
52.225 -0.8273
52.25 -0.8877
52.275 -0.9466
52.3 -1.0075
52.325 -1.0673
52.35 -1.1266
52.375 -1.1831
52.4 -1.2296
52.425 -1.261
52.45 -1.2752
52.475 -1.2766
52.5 -1.2767
52.525 -1.2813
52.55 -1.2916
52.575 -1.3068
52.6 -1.3283
52.625 -1.3564
52.65 -1.3803
52.675 -1.3974
52.7 -1.4025
52.725 -1.3893
52.75 -1.3637
52.775 -1.3303
52.8 -1.2923
52.825 -1.2557
52.85 -1.2267
52.875 -1.2018
52.9 -1.1733
52.925 -1.1343
52.95 -1.0847
52.975 -1.0254
53 -0.9581
53.025 -0.8884
53.05 -0.8191
53.075 -0.7461
53.1 -0.6649
53.125 -0.5695
53.15 -0.4618
53.175 -0.3518
53.2 -0.249
53.225 -0.1569
53.25 -0.077
53.275 -0.0081
53.3 0.0529
53.325 0.1034
53.35 0.1447
53.375 0.1772
53.4 0.1998
53.425 0.2133
53.45 0.2199
53.475 0.218
53.5 0.2071
53.525 0.1884
53.55 0.162
53.575 0.1284
53.6 0.0885
53.625 0.0427
53.65 -0.0083
53.675 -0.0647
53.7 -0.125
53.725 -0.188
53.75 -0.2536
53.775 -0.3233
53.8 -0.3949
53.825 -0.4645
53.85 -0.5235
53.875 -0.5685
53.9 -0.6061
53.925 -0.6413
53.95 -0.6737
53.975 -0.7005
54 -0.7187
54.025 -0.7357
54.05 -0.7598
54.075 -0.7967
54.1 -0.8485
54.125 -0.9127
54.15 -0.9874
54.175 -1.0722
54.2 -1.1621
54.225 -1.2443
54.25 -1.2988
54.275 -1.3279
54.3 -1.3368
54.325 -1.3313
54.35 -1.3152
54.375 -1.2947
54.4 -1.2679
54.425 -1.2362
54.45 -1.1993
54.475 -1.1606
54.5 -1.1272
54.525 -1.103
54.55 -1.089
54.575 -1.0842
54.6 -1.084
54.625 -1.0867
54.65 -1.0895
54.675 -1.0874
54.7 -1.0832
54.725 -1.0777
54.75 -1.0715
54.775 -1.0662
54.8 -1.0684
54.825 -1.0797
54.85 -1.0996
54.875 -1.1285
54.9 -1.1636
54.925 -1.2013
54.95 -1.2355
54.975 -1.2675
55 -1.2942
55.025 -1.3131
55.05 -1.3204
55.075 -1.3179
55.1 -1.3013
55.125 -1.2709
55.15 -1.229
55.175 -1.1775
55.2 -1.1221
55.225 -1.0689
55.25 -1.0189
55.275 -0.9719
55.3 -0.9293
55.325 -0.8917
55.35 -0.8599
55.375 -0.832
55.4 -0.807
55.425 -0.786
55.45 -0.7709
55.475 -0.7579
55.5 -0.7417
55.525 -0.7266
55.55 -0.7171
55.575 -0.7115
55.6 -0.7063
55.625 -0.7032
55.65 -0.7067
55.675 -0.7177
55.7 -0.7341
55.725 -0.7544
55.75 -0.7817
55.775 -0.8161
55.8 -0.8567
55.825 -0.9024
55.85 -0.9505
55.875 -0.9968
55.9 -1.0435
55.925 -1.0909
55.95 -1.1394
55.975 -1.1891
56 -1.2345
56.025 -1.274
56.05 -1.2966
56.075 -1.3124
56.1 -1.3327
56.125 -1.3558
56.15 -1.3727
56.175 -1.3799
56.2 -1.3846
56.225 -1.3919
56.25 -1.4012
56.275 -1.4019
56.3 -1.3876
56.325 -1.3623
56.35 -1.3302
56.375 -1.2912
56.4 -1.2416
56.425 -1.1876
56.45 -1.1322
56.475 -1.0781
56.5 -1.0274
56.525 -0.9789
56.55 -0.9303
56.575 -0.8788
56.6 -0.8281
56.625 -0.7809
56.65 -0.7357
56.675 -0.6946
56.7 -0.6567
56.725 -0.6227
56.75 -0.5941
56.775 -0.5706
56.8 -0.5494
56.825 -0.5309
56.85 -0.5138
56.875 -0.498
56.9 -0.4802
56.925 -0.4595
56.95 -0.4393
56.975 -0.4197
57 -0.4052
57.025 -0.3977
57.05 -0.3985
57.075 -0.4065
57.1 -0.4187
57.125 -0.4348
57.15 -0.4546
57.175 -0.481
57.2 -0.5164
57.225 -0.5598
57.25 -0.6105
57.275 -0.6696
57.3 -0.737
57.325 -0.812
57.35 -0.8916
57.375 -0.9681
57.4 -1.0375
57.425 -1.0987
57.45 -1.1568
57.475 -1.2153
57.5 -1.2742
57.525 -1.3386
57.55 -1.409
57.575 -1.4845
57.6 -1.564
57.625 -1.6446
57.65 -1.7244
57.675 -1.8014
57.7 -1.8716
57.725 -1.9211
57.75 -1.9453
57.775 -1.9504
57.8 -1.9447
57.825 -1.9414
57.85 -1.944
57.875 -1.9555
57.9 -1.972
57.925 -1.9835
57.95 -1.9798
57.975 -1.9553
58 -1.9168
58.025 -1.8668
58.05 -1.8024
58.075 -1.7238
58.1 -1.6357
58.125 -1.5489
58.15 -1.464
58.175 -1.3808
58.2 -1.2991
58.225 -1.2205
58.25 -1.1521
58.275 -1.0975
58.3 -1.0499
58.325 -1.0044
58.35 -0.9621
58.375 -0.9253
58.4 -0.8958
58.425 -0.8739
58.45 -0.8576
58.475 -0.8446
58.5 -0.8333
58.525 -0.8252
58.55 -0.8215
58.575 -0.8206
58.6 -0.8238
58.625 -0.833
58.65 -0.851
58.675 -0.8747
58.7 -0.9049
58.725 -0.9392
58.75 -0.9759
58.775 -1.0139
58.8 -1.05
58.825 -1.087
58.85 -1.1273
58.875 -1.1679
58.9 -1.2077
58.925 -1.2323
58.95 -1.234
58.975 -1.2216
59 -1.2032
59.025 -1.1817
59.05 -1.1554
59.075 -1.1202
59.1 -1.0727
59.125 -1.0228
59.15 -0.9804
59.175 -0.9466
59.2 -0.9202
59.225 -0.902
59.25 -0.8903
59.275 -0.8827
59.3 -0.8776
59.325 -0.8763
59.35 -0.8702
59.375 -0.8539
59.4 -0.8231
59.425 -0.7858
59.45 -0.7503
59.475 -0.7182
59.5 -0.6871
59.525 -0.6625
59.55 -0.6451
59.575 -0.6353
59.6 -0.6335
59.625 -0.6388
59.65 -0.651
59.675 -0.6703
59.7 -0.695
59.725 -0.7193
59.75 -0.7399
59.775 -0.7564
59.8 -0.7667
59.825 -0.7696
59.85 -0.7678
59.875 -0.7635
59.9 -0.7601
59.925 -0.7584
59.95 -0.7579
59.975 -0.7572
60 -0.7562
60.025 -0.7523
60.05 -0.7485
60.075 -0.7444
60.1 -0.7416
60.125 -0.7397
60.15 -0.7415
60.175 -0.75
60.2 -0.765
60.225 -0.7887
60.25 -0.8192
60.275 -0.8523
60.3 -0.8885
60.325 -0.9263
60.35 -0.9641
60.375 -1.0044
60.4 -1.0484
60.425 -1.0923
60.45 -1.1371
60.475 -1.1854
60.5 -1.2339
60.525 -1.2803
60.55 -1.3227
60.575 -1.3644
60.6 -1.4028
60.625 -1.4287
60.65 -1.4471
60.675 -1.4613
60.7 -1.4713
60.725 -1.4826
60.75 -1.5006
60.775 -1.5286
60.8 -1.5672
60.825 -1.6168
60.85 -1.6787
60.875 -1.7522
60.9 -1.8369
60.925 -1.9317
60.95 -2.0332
60.975 -2.139
61 -2.2408
61.025 -2.3241
61.05 -2.3769
61.075 -2.3977
61.1 -2.4055
61.125 -2.4067
61.15 -2.404
61.175 -2.4058
61.2 -2.4176
61.225 -2.4343
61.25 -2.4385
61.275 -2.4327
61.3 -2.4293
61.325 -2.4364
61.35 -2.4585
61.375 -2.4965
61.4 -2.5486
61.425 -2.6085
61.45 -2.676
61.475 -2.7535
61.5 -2.8398
61.525 -2.9319
61.55 -3.0269
61.575 -3.1161
61.6 -3.1827
61.625 -3.2235
61.65 -3.244
61.675 -3.2504
61.7 -3.2467
61.725 -3.2408
61.75 -3.2356
61.775 -3.2326
61.8 -3.2278
61.825 -3.2175
61.85 -3.194
61.875 -3.1561
61.9 -3.0966
61.925 -3.0198
61.95 -2.93
61.975 -2.8352
62 -2.7431
62.025 -2.6576
62.05 -2.5812
62.075 -2.5161
62.1 -2.4615
62.125 -2.4129
62.15 -2.365
62.175 -2.3113
62.2 -2.251
62.225 -2.1896
62.25 -2.1317
62.275 -2.0727
62.3 -2.0117
62.325 -1.9522
62.35 -1.8986
62.375 -1.8541
62.4 -1.8171
62.425 -1.7856
62.45 -1.7591
62.475 -1.7384
62.5 -1.7227
62.525 -1.7112
62.55 -1.6989
62.575 -1.6851
62.6 -1.6708
62.625 -1.6549
62.65 -1.6413
62.675 -1.6324
62.7 -1.6261
62.725 -1.6214
62.75 -1.6172
62.775 -1.6125
62.8 -1.61
62.825 -1.6122
62.85 -1.6222
62.875 -1.6427
62.9 -1.6743
62.925 -1.7202
62.95 -1.7837
62.975 -1.8591
63 -1.9366
63.025 -2.0129
63.05 -2.0887
63.075 -2.1636
63.1 -2.2333
63.125 -2.2913
63.15 -2.3286
63.175 -2.3583
63.2 -2.3964
63.225 -2.4366
63.25 -2.4674
63.275 -2.4752
63.3 -2.4676
63.325 -2.4602
63.35 -2.4519
63.375 -2.4461
63.4 -2.4503
63.425 -2.4625
63.45 -2.4792
63.475 -2.496
63.5 -2.5098
63.525 -2.5181
63.55 -2.5187
63.575 -2.5127
63.6 -2.5022
63.625 -2.4918
63.65 -2.4826
63.675 -2.476
63.7 -2.473
63.725 -2.4795
63.75 -2.5027
63.775 -2.5399
63.8 -2.5849
63.825 -2.6265
63.85 -2.6672
63.875 -2.7074
63.9 -2.7427
63.925 -2.7673
63.95 -2.7776
63.975 -2.7746
64 -2.7585
64.025 -2.7329
64.05 -2.7061
64.075 -2.6857
64.1 -2.6727
64.125 -2.6629
64.15 -2.6534
64.175 -2.6418
64.2 -2.6306
64.225 -2.6184
64.25 -2.6003
64.275 -2.577
64.3 -2.5437
64.325 -2.5011
64.35 -2.4554
64.375 -2.4158
64.4 -2.3866
64.425 -2.3646
64.45 -2.348
64.475 -2.3383
64.5 -2.3364
64.525 -2.3362
64.55 -2.3414
64.575 -2.3528
64.6 -2.3734
64.625 -2.4
64.65 -2.4268
64.675 -2.445
64.7 -2.4526
64.725 -2.4542
64.75 -2.4601
64.775 -2.4733
64.8 -2.4884
64.825 -2.4966
64.85 -2.4906
64.875 -2.4734
64.9 -2.4454
64.925 -2.4135
64.95 -2.3803
64.975 -2.3455
65 -2.3086
65.025 -2.2695
65.05 -2.2317
65.075 -2.1954
65.1 -2.1595
65.125 -2.1188
65.15 -2.0686
65.175 -2.0086
65.2 -1.9392
65.225 -1.8605
65.25 -1.7762
65.275 -1.6944
65.3 -1.6209
65.325 -1.5507
65.35 -1.4811
65.375 -1.416
65.4 -1.3582
65.425 -1.3103
65.45 -1.2715
65.475 -1.2428
65.5 -1.2243
65.525 -1.2175
65.55 -1.2231
65.575 -1.2404
65.6 -1.27
65.625 -1.3135
65.65 -1.3694
65.675 -1.4354
65.7 -1.5053
65.725 -1.5736
65.75 -1.6389
65.775 -1.7018
65.8 -1.7584
65.825 -1.8035
65.85 -1.8433
65.875 -1.88
65.9 -1.9132
65.925 -1.9469
65.95 -1.9852
65.975 -2.0252
66 -2.0615
66.025 -2.0909
66.05 -2.1155
66.075 -2.1382
66.1 -2.1636
66.125 -2.1924
66.15 -2.2261
66.175 -2.257
66.2 -2.2711
66.225 -2.2608
66.25 -2.234
66.275 -2.1983
66.3 -2.163
66.325 -2.1344
66.35 -2.1097
66.375 -2.085
66.4 -2.0616
66.425 -2.0349
66.45 -2.002
66.475 -1.9621
66.5 -1.9146
66.525 -1.8554
66.55 -1.7894
66.575 -1.7249
66.6 -1.6677
66.625 -1.6206
66.65 -1.5815
66.675 -1.5463
66.7 -1.5131
66.725 -1.479
66.75 -1.4431
66.775 -1.4057
66.8 -1.3719
66.825 -1.3449
66.85 -1.326
66.875 -1.3103
66.9 -1.2847
66.925 -1.2458
66.95 -1.2062
66.975 -1.1718
67 -1.1448
67.025 -1.1237
67.05 -1.1048
67.075 -1.0847
67.1 -1.0575
67.125 -1.0268
67.15 -0.997
67.175 -0.9721
67.2 -0.9547
67.225 -0.9434
67.25 -0.9351
67.275 -0.9297
67.3 -0.9278
67.325 -0.9312
67.35 -0.9417
67.375 -0.9617
67.4 -0.9884
67.425 -1.0182
67.45 -1.0438
67.475 -1.0621
67.5 -1.0689
67.525 -1.0626
67.55 -1.0458
67.575 -1.0234
67.6 -0.9988
67.625 -0.9776
67.65 -0.9617
67.675 -0.9525
67.7 -0.9508
67.725 -0.9544
67.75 -0.9631
67.775 -0.9753
67.8 -0.9915
67.825 -1.0116
67.85 -1.0381
67.875 -1.0725
67.9 -1.1147
67.925 -1.1607
67.95 -1.2055
67.975 -1.2484
68 -1.2892
68.025 -1.3281
68.05 -1.3597
68.075 -1.3801
68.1 -1.3915
68.125 -1.3978
68.15 -1.3956
68.175 -1.3867
68.2 -1.3751
68.225 -1.3639
68.25 -1.3557
68.275 -1.3503
68.3 -1.3457
68.325 -1.3454
68.35 -1.35
68.375 -1.3582
68.4 -1.3708
68.425 -1.3844
68.45 -1.3914
68.475 -1.3885
68.5 -1.3745
68.525 -1.3495
68.55 -1.3127
68.575 -1.2674
68.6 -1.2203
68.625 -1.1726
68.65 -1.1236
68.675 -1.0718
68.7 -1.0212
68.725 -0.9742
68.75 -0.934
68.775 -0.9018
68.8 -0.8783
68.825 -0.8654
68.85 -0.8585
68.875 -0.8586
68.9 -0.8643
68.925 -0.8725
68.95 -0.8839
68.975 -0.9005
69 -0.9206
69.025 -0.9405
69.05 -0.9594
69.075 -0.9741
69.1 -0.9866
69.125 -0.9952
69.15 -0.997
69.175 -0.9918
69.2 -0.9821
69.225 -0.9682
69.25 -0.9551
69.275 -0.9454
69.3 -0.9366
69.325 -0.9288
69.35 -0.9204
69.375 -0.9123
69.4 -0.9096
69.425 -0.9161
69.45 -0.9306
69.475 -0.9543
69.5 -0.9849
69.525 -1.0169
69.55 -1.0442
69.575 -1.0566
69.6 -1.0469
69.625 -1.0283
69.65 -1.0111
69.675 -0.9965
69.7 -0.982
69.725 -0.966
69.75 -0.9434
69.775 -0.9191
69.8 -0.898
69.825 -0.8792
69.85 -0.8594
69.875 -0.8315
69.9 -0.7988
69.925 -0.7642
69.95 -0.7303
69.975 -0.702
70 -0.6859
70.025 -0.6805
70.05 -0.6823
70.075 -0.6927
70.1 -0.7134
70.125 -0.7433
70.15 -0.7811
70.175 -0.8256
70.2 -0.8745
70.225 -0.9262
70.25 -0.9811
70.275 -1.0429
70.3 -1.1063
70.325 -1.1619
70.35 -1.1907
70.375 -1.191
70.4 -1.1884
70.425 -1.1908
70.45 -1.2
70.475 -1.2141
70.5 -1.2301
70.525 -1.2489
70.55 -1.2685
70.575 -1.2897
70.6 -1.3123
70.625 -1.3344
70.65 -1.3559
70.675 -1.3734
70.7 -1.3749
70.725 -1.3615
70.75 -1.343
70.775 -1.3237
70.8 -1.3091
70.825 -1.3016
70.85 -1.3015
70.875 -1.3075
70.9 -1.3178
70.925 -1.3295
70.95 -1.3438
70.975 -1.3622
71 -1.3835
71.025 -1.4045
71.05 -1.4238
71.075 -1.4426
71.1 -1.4627
71.125 -1.4845
71.15 -1.5075
71.175 -1.5311
71.2 -1.5586
71.225 -1.5896
71.25 -1.6242
71.275 -1.6607
71.3 -1.696
71.325 -1.7308
71.35 -1.7657
71.375 -1.8019
71.4 -1.8333
71.425 -1.8487
71.45 -1.8481
71.475 -1.8344
71.5 -1.809
71.525 -1.7753
71.55 -1.7407
71.575 -1.7029
71.6 -1.6634
71.625 -1.628
71.65 -1.6033
71.675 -1.5942
71.7 -1.5942
71.725 -1.5938
71.75 -1.5903
71.775 -1.5859
71.8 -1.5799
71.825 -1.573
71.85 -1.5641
71.875 -1.5571
71.9 -1.5525
71.925 -1.5489
71.95 -1.5466
71.975 -1.5439
72 -1.5342
72.025 -1.5112
72.05 -1.4705
72.075 -1.4076
72.1 -1.3258
72.125 -1.2392
72.15 -1.1571
72.175 -1.083
72.2 -1.0176
72.225 -0.9601
72.25 -0.9111
72.275 -0.8696
72.3 -0.8343
72.325 -0.8024
72.35 -0.7724
72.375 -0.7451
72.4 -0.72
72.425 -0.6974
72.45 -0.6797
72.475 -0.6656
72.5 -0.6538
72.525 -0.6472
72.55 -0.6468
72.575 -0.6487
72.6 -0.6506
72.625 -0.6513
72.65 -0.6515
72.675 -0.6505
72.7 -0.6477
72.725 -0.6448
72.75 -0.6464
72.775 -0.6549
72.8 -0.6688
72.825 -0.691
72.85 -0.7208
72.875 -0.7561
72.9 -0.797
72.925 -0.8422
72.95 -0.8952
72.975 -0.9571
73 -1.0246
73.025 -1.097
73.05 -1.1749
73.075 -1.254
73.1 -1.3213
73.125 -1.3587
73.15 -1.3399
73.175 -1.2968
73.2 -1.2517
73.225 -1.2076
73.25 -1.1671
73.275 -1.1297
73.3 -1.0978
73.325 -1.0694
73.35 -1.0418
73.375 -1.0173
73.4 -0.9995
73.425 -0.9898
73.45 -0.9843
73.475 -0.9823
73.5 -0.9812
73.525 -0.9821
73.55 -0.9894
73.575 -1.0002
73.6 -1.0104
73.625 -1.0196
73.65 -1.0236
73.675 -1.0129
73.7 -0.9952
73.725 -0.9813
73.75 -0.9693
73.775 -0.9538
73.8 -0.9268
73.825 -0.8914
73.85 -0.8569
73.875 -0.828
73.9 -0.8016
73.925 -0.7728
73.95 -0.7365
73.975 -0.6969
74 -0.6596
74.025 -0.6246
74.05 -0.588
74.075 -0.5519
74.1 -0.5175
74.125 -0.4895
74.15 -0.4653
74.175 -0.4454
74.2 -0.4279
74.225 -0.4095
74.25 -0.3878
74.275 -0.3685
74.3 -0.3527
74.325 -0.3381
74.35 -0.3269
74.375 -0.313
74.4 -0.2927
74.425 -0.2718
74.45 -0.2582
74.475 -0.2538
74.5 -0.2532
74.525 -0.2554
74.55 -0.2614
74.575 -0.2713
74.6 -0.2859
74.625 -0.3047
74.65 -0.3239
74.675 -0.3423
74.7 -0.36
74.725 -0.3769
74.75 -0.3876
74.775 -0.3885
74.8 -0.3834
74.825 -0.3784
74.85 -0.3733
74.875 -0.369
74.9 -0.366
74.925 -0.3689
74.95 -0.3775
74.975 -0.3911
75 -0.4057
75.025 -0.42
75.05 -0.4374
75.075 -0.4583
75.1 -0.4855
75.125 -0.5215
75.15 -0.5652
75.175 -0.6191
75.2 -0.6818
75.225 -0.7408
75.25 -0.7781
75.275 -0.7948
75.3 -0.7954
75.325 -0.7816
75.35 -0.7573
75.375 -0.728
75.4 -0.699
75.425 -0.6729
75.45 -0.6506
75.475 -0.6343
75.5 -0.6209
75.525 -0.6092
75.55 -0.6005
75.575 -0.5934
75.6 -0.5766
75.625 -0.5539
75.65 -0.5345
75.675 -0.5262
75.7 -0.5293
75.725 -0.5406
75.75 -0.5561
75.775 -0.5739
75.8 -0.5957
75.825 -0.6251
75.85 -0.6604
75.875 -0.7022
75.9 -0.7522
75.925 -0.8108
75.95 -0.8734
75.975 -0.938
76 -1.0001
76.025 -1.0531
76.05 -1.0916
76.075 -1.1135
76.1 -1.116
76.125 -1.1005
76.15 -1.0738
76.175 -1.045
76.2 -1.0209
76.225 -0.9968
76.25 -0.9635
76.275 -0.9128
76.3 -0.8458
76.325 -0.7689
76.35 -0.6862
76.375 -0.6029
76.4 -0.5198
76.425 -0.437
76.45 -0.3574
76.475 -0.2813
76.5 -0.2068
76.525 -0.1341
76.55 -0.0642
76.575 0.0003
76.6 0.0583
76.625 0.1098
76.65 0.1532
76.675 0.1895
76.7 0.2197
76.725 0.2512
76.75 0.2938
76.775 0.3462
76.8 0.3962
76.825 0.4366
76.85 0.4645
76.875 0.4813
76.9 0.49
76.925 0.4902
76.95 0.4888
76.975 0.5005
77 0.5263
77.025 0.5504
77.05 0.5639
77.075 0.5664
77.1 0.5582
77.125 0.5385
77.15 0.5094
77.175 0.4763
77.2 0.4459
77.225 0.427
77.25 0.4196
77.275 0.4208
77.3 0.4279
77.325 0.4351
77.35 0.4403
77.375 0.4436
77.4 0.4438
77.425 0.4386
77.45 0.4305
77.475 0.4191
77.5 0.405
77.525 0.3883
77.55 0.3702
77.575 0.3473
77.6 0.3161
77.625 0.2733
77.65 0.2232
77.675 0.1677
77.7 0.1118
77.725 0.066
77.75 0.0335
77.775 0.0104
77.8 -0.003
77.825 -0.0053
77.85 0.0106
77.875 0.0543
77.9 0.1112
77.925 0.1706
77.95 0.2372
77.975 0.3064
78 0.3828
78.025 0.4639
78.05 0.5464
78.075 0.6347
78.1 0.7208
78.125 0.8001
78.15 0.8719
78.175 0.9343
78.2 0.9926
78.225 1.0557
78.25 1.1286
78.275 1.2031
78.3 1.2712
78.325 1.3301
78.35 1.3805
78.375 1.4225
78.4 1.458
78.425 1.4921
78.45 1.5236
78.475 1.5522
78.5 1.5759
78.525 1.5951
78.55 1.6098
78.575 1.6207
78.6 1.6289
78.625 1.6322
78.65 1.629
78.675 1.6194
78.7 1.604
78.725 1.582
78.75 1.5544
78.775 1.5244
78.8 1.498
78.825 1.4776
78.85 1.4656
78.875 1.4588
78.9 1.4547
78.925 1.4505
78.95 1.4481
78.975 1.4453
79 1.445
79.025 1.4505
79.05 1.4643
79.075 1.4892
79.1 1.5233
79.125 1.5617
79.15 1.5999
79.175 1.6337
79.2 1.6616
79.225 1.6823
79.25 1.6962
79.275 1.7037
79.3 1.7091
79.325 1.7139
79.35 1.7184
79.375 1.7194
79.4 1.7155
79.425 1.7078
79.45 1.6972
79.475 1.6834
79.5 1.6655
79.525 1.6429
79.55 1.6152
79.575 1.581
79.6 1.5415
79.625 1.4962
79.65 1.4455
79.675 1.3896
79.7 1.33
79.725 1.2705
79.75 1.2238
79.775 1.1996
79.8 1.2032
79.825 1.2231
79.85 1.2449
79.875 1.2619
79.9 1.2736
79.925 1.2798
79.95 1.2813
79.975 1.2777
80 1.2699
80.025 1.258
80.05 1.2412
80.075 1.2186
80.1 1.1892
80.125 1.1536
80.15 1.1171
80.175 1.0864
80.2 1.0621
80.225 1.044
80.25 1.0382
80.275 1.0482
80.3 1.0668
80.325 1.0917
80.35 1.1166
80.375 1.1345
80.4 1.1428
80.425 1.1424
80.45 1.1299
80.475 1.107
80.5 1.0805
80.525 1.058
80.55 1.0511
80.575 1.0536
80.6 1.0548
80.625 1.0485
80.65 1.0309
80.675 1.0021
80.7 0.9619
80.725 0.9146
80.75 0.8622
80.775 0.8098
80.8 0.7614
80.825 0.716
80.85 0.6662
80.875 0.6197
80.9 0.5872
80.925 0.5599
80.95 0.5362
80.975 0.5124
81 0.4815
81.025 0.4399
81.05 0.3911
81.075 0.3493
81.1 0.3173
81.125 0.289
81.15 0.2559
81.175 0.2147
81.2 0.164
81.225 0.1046
81.25 0.036
81.275 -0.0366
81.3 -0.1118
81.325 -0.1931
81.35 -0.2766
81.375 -0.3521
81.4 -0.416
81.425 -0.4765
81.45 -0.5377
81.475 -0.5979
81.5 -0.6503
81.525 -0.691
81.55 -0.7225
81.575 -0.738
81.6 -0.7361
81.625 -0.7295
81.65 -0.7278
81.675 -0.7336
81.7 -0.749
81.725 -0.7677
81.75 -0.7817
81.775 -0.7822
81.8 -0.7694
81.825 -0.7559
81.85 -0.7489
81.875 -0.749
81.9 -0.757
81.925 -0.7726
81.95 -0.7984
81.975 -0.8307
82 -0.8675
82.025 -0.9056
82.05 -0.9324
82.075 -0.9403
82.1 -0.9326
82.125 -0.9165
82.15 -0.8859
82.175 -0.8387
82.2 -0.7803
82.225 -0.7169
82.25 -0.6528
82.275 -0.588
82.3 -0.5305
82.325 -0.484
82.35 -0.448
82.375 -0.4231
82.4 -0.409
82.425 -0.4061
82.45 -0.4155
82.475 -0.4339
82.5 -0.4624
82.525 -0.5038
82.55 -0.5548
82.575 -0.6085
82.6 -0.6559
82.625 -0.698
82.65 -0.7384
82.675 -0.7774
82.7 -0.8182
82.725 -0.8613
82.75 -0.9062
82.775 -0.9529
82.8 -0.998
82.825 -1.0407
82.85 -1.0823
82.875 -1.1246
82.9 -1.1723
82.925 -1.2283
82.95 -1.2867
82.975 -1.3307
83 -1.3446
83.025 -1.3307
83.05 -1.2947
83.075 -1.2476
83.1 -1.1925
83.125 -1.1283
83.15 -1.059
83.175 -0.992
83.2 -0.9288
83.225 -0.8715
83.25 -0.8209
83.275 -0.7746
83.3 -0.7282
83.325 -0.6774
83.35 -0.616
83.375 -0.5502
83.4 -0.4906
83.425 -0.4392
83.45 -0.3896
83.475 -0.3381
83.5 -0.2886
83.525 -0.2457
83.55 -0.2074
83.575 -0.1726
83.6 -0.148
83.625 -0.1348
83.65 -0.1284
83.675 -0.1266
83.7 -0.1304
83.725 -0.1401
83.75 -0.1523
83.775 -0.1689
83.8 -0.1914
83.825 -0.2165
83.85 -0.2349
83.875 -0.2462
83.9 -0.2497
83.925 -0.2418
83.95 -0.2216
83.975 -0.1825
84 -0.1303
84.025 -0.076
84.05 -0.0255
84.075 0.0159
84.1 0.0532
84.125 0.091
84.15 0.1349
84.175 0.1871
84.2 0.2412
84.225 0.2901
84.25 0.3321
84.275 0.3644
84.3 0.3904
84.325 0.4146
84.35 0.4375
84.375 0.4573
84.4 0.4739
84.425 0.4894
84.45 0.5015
84.475 0.5081
84.5 0.5046
84.525 0.4909
84.55 0.4669
84.575 0.433
84.6 0.3921
84.625 0.3453
84.65 0.2933
84.675 0.2365
84.7 0.1744
84.725 0.109
84.75 0.0409
84.775 -0.0214
84.8 -0.0647
84.825 -0.0866
84.85 -0.0962
84.875 -0.1007
84.9 -0.1016
84.925 -0.1016
84.95 -0.1063
84.975 -0.1176
85 -0.1335
85.025 -0.1556
85.05 -0.1873
85.075 -0.2305
85.1 -0.288
85.125 -0.3586
85.15 -0.4398
85.175 -0.5307
85.2 -0.6305
85.225 -0.7373
85.25 -0.8491
85.275 -0.964
85.3 -1.0745
85.325 -1.1766
85.35 -1.2641
85.375 -1.3286
85.4 -1.3596
85.425 -1.3548
85.45 -1.3178
85.475 -1.2563
85.5 -1.1803
85.525 -1.1001
85.55 -1.0241
85.575 -0.9583
85.6 -0.9023
85.625 -0.8556
85.65 -0.8161
85.675 -0.7826
85.7 -0.7555
85.725 -0.7351
85.75 -0.72
85.775 -0.7084
85.8 -0.7
85.825 -0.6961
85.85 -0.6981
85.875 -0.7052
85.9 -0.716
85.925 -0.7279
85.95 -0.7393
85.975 -0.7498
86 -0.7597
86.025 -0.7679
86.05 -0.7731
86.075 -0.7742
86.1 -0.7748
86.125 -0.7739
86.15 -0.7717
86.175 -0.7637
86.2 -0.7461
86.225 -0.715
86.25 -0.6666
86.275 -0.6113
86.3 -0.5542
86.325 -0.4956
86.35 -0.4412
86.375 -0.3894
86.4 -0.3409
86.425 -0.2943
86.45 -0.2489
86.475 -0.2027
86.5 -0.1542
86.525 -0.1019
86.55 -0.0467
86.575 0.0115
86.6 0.0674
86.625 0.1198
86.65 0.17
86.675 0.2199
86.7 0.2657
86.725 0.3088
86.75 0.3532
86.775 0.4001
86.8 0.4467
86.825 0.4866
86.85 0.5134
86.875 0.5324
86.9 0.5444
86.925 0.548
86.95 0.5431
86.975 0.5295
87 0.5082
87.025 0.4774
87.05 0.4358
87.075 0.3871
87.1 0.336
87.125 0.2863
87.15 0.2356
87.175 0.1871
87.2 0.15
87.225 0.1264
87.25 0.1148
87.275 0.1087
87.3 0.1022
87.325 0.0963
87.35 0.0918
87.375 0.0854
87.4 0.0744
87.425 0.0579
87.45 0.0351
87.475 0.0103
87.5 -0.0063
87.525 -0.0141
87.55 -0.0125
87.575 0.0031
87.6 0.0268
87.625 0.0528
87.65 0.072
87.675 0.0809
87.7 0.0749
87.725 0.0488
87.75 0.0033
87.775 -0.0568
87.8 -0.1238
87.825 -0.1878
87.85 -0.2417
87.875 -0.2744
87.9 -0.2738
87.925 -0.2534
87.95 -0.22
87.975 -0.179
88 -0.1359
88.025 -0.0921
88.05 -0.0494
88.075 -0.009
88.1 0.0299
88.125 0.0656
88.15 0.0933
88.175 0.1095
88.2 0.1186
88.225 0.1223
88.25 0.1205
88.275 0.1145
88.3 0.1019
88.325 0.0822
88.35 0.06
88.375 0.0374
88.4 0.0132
88.425 -0.013
88.45 -0.0374
88.475 -0.0558
88.5 -0.0601
88.525 -0.0446
88.55 -0.0144
88.575 0.0211
88.6 0.0551
88.625 0.0844
88.65 0.1119
88.675 0.1383
88.7 0.1644
88.725 0.1924
88.75 0.2241
88.775 0.2606
88.8 0.2982
88.825 0.3372
88.85 0.3788
88.875 0.4239
88.9 0.4703
88.925 0.5171
88.95 0.5626
88.975 0.6079
89 0.6564
89.025 0.7045
89.05 0.7472
89.075 0.7823
89.1 0.8121
89.125 0.8423
89.15 0.8778
89.175 0.9204
89.2 0.9652
89.225 1.0082
89.25 1.046
89.275 1.0756
89.3 1.0954
89.325 1.1058
89.35 1.1093
89.375 1.1068
89.4 1.1003
89.425 1.0909
89.45 1.0759
89.475 1.0493
89.5 1.0112
89.525 0.9658
89.55 0.9127
89.575 0.8528
89.6 0.7895
89.625 0.7263
89.65 0.6665
89.675 0.6151
89.7 0.5829
89.725 0.5659
89.75 0.5639
89.775 0.5774
89.8 0.5922
89.825 0.6051
89.85 0.614
89.875 0.6239
89.9 0.6389
89.925 0.6555
89.95 0.6663
89.975 0.6733
90 0.6786
90.025 0.684
90.05 0.6853
90.075 0.6786
90.1 0.6702
90.125 0.6781
90.15 0.7154
90.175 0.7867
90.2 0.8698
90.225 0.949
90.25 1.0198
90.275 1.0862
90.3 1.1535
90.325 1.222
90.35 1.2863
90.375 1.3411
90.4 1.3834
90.425 1.4176
90.45 1.4485
90.475 1.4747
90.5 1.4946
90.525 1.5088
90.55 1.5137
90.575 1.5097
90.6 1.5004
90.625 1.4847
90.65 1.4605
90.675 1.4306
90.7 1.3963
90.725 1.3613
90.75 1.3281
90.775 1.2993
90.8 1.2737
90.825 1.2466
90.85 1.2137
90.875 1.175
90.9 1.1308
90.925 1.0805
90.95 1.0267
90.975 0.9762
91 0.9386
91.025 0.9142
91.05 0.9022
91.075 0.9072
91.1 0.9312
91.125 0.9638
91.15 0.9904
91.175 1.0075
91.2 1.0204
91.225 1.0327
91.25 1.0439
91.275 1.0516
91.3 1.0567
91.325 1.058
91.35 1.0585
91.375 1.0668
91.4 1.0916
91.425 1.1328
91.45 1.1867
91.475 1.2437
91.5 1.296
91.525 1.3392
91.55 1.3662
91.575 1.3783
91.6 1.3829
91.625 1.384
91.65 1.3838
91.675 1.3793
91.7 1.3724
91.725 1.3658
91.75 1.3637
91.775 1.3646
91.8 1.3666
91.825 1.3697
91.85 1.3712
91.875 1.368
91.9 1.3604
91.925 1.3471
91.95 1.3303
91.975 1.316
92 1.3087
92.025 1.3056
92.05 1.3037
92.075 1.3033
92.1 1.3014
92.125 1.2986
92.15 1.2963
92.175 1.2915
92.2 1.2815
92.225 1.2665
92.25 1.2458
92.275 1.2211
92.3 1.1931
92.325 1.1634
92.35 1.1364
92.375 1.112
92.4 1.0879
92.425 1.0611
92.45 1.0275
92.475 0.99
92.5 0.9502
92.525 0.9137
92.55 0.8848
92.575 0.8623
92.6 0.8443
92.625 0.8288
92.65 0.8134
92.675 0.7944
92.7 0.7684
92.725 0.7354
92.75 0.6955
92.775 0.6493
92.8 0.5963
92.825 0.5389
92.85 0.4813
92.875 0.4243
92.9 0.3698
92.925 0.3225
92.95 0.2798
92.975 0.2387
93 0.2051
93.025 0.1805
93.05 0.1657
93.075 0.1589
93.1 0.1548
93.125 0.1473
93.15 0.1342
93.175 0.1186
93.2 0.1047
93.225 0.0923
93.25 0.0781
93.275 0.0606
93.3 0.0402
93.325 0.0147
93.35 -0.0165
93.375 -0.0537
93.4 -0.0961
93.425 -0.1404
93.45 -0.1819
93.475 -0.213
93.5 -0.2364
93.525 -0.2558
93.55 -0.2735
93.575 -0.2907
93.6 -0.3035
93.625 -0.314
93.65 -0.3223
93.675 -0.3196
93.7 -0.2902
93.725 -0.2404
93.75 -0.1825
93.775 -0.1204
93.8 -0.0555
93.825 0.0082
93.85 0.0684
93.875 0.126
93.9 0.1841
93.925 0.2419
93.95 0.2976
93.975 0.3513
94 0.4019
94.025 0.4489
94.05 0.493
94.075 0.5332
94.1 0.5698
94.125 0.6028
94.15 0.6328
94.175 0.6603
94.2 0.6841
94.225 0.7033
94.25 0.7175
94.275 0.7258
94.3 0.7265
94.325 0.7209
94.35 0.7099
94.375 0.6926
94.4 0.6674
94.425 0.6356
94.45 0.5986
94.475 0.5588
94.5 0.5183
94.525 0.4822
94.55 0.4535
94.575 0.4269
94.6 0.3977
94.625 0.3614
94.65 0.3187
94.675 0.2732
94.7 0.2279
94.725 0.1816
94.75 0.1332
94.775 0.0847
94.8 0.0382
94.825 -0.0061
94.85 -0.0451
94.875 -0.0718
94.9 -0.0861
94.925 -0.0873
94.95 -0.0765
94.975 -0.0558
95 -0.0298
95.025 -0.0031
95.05 0.0246
95.075 0.0547
95.1 0.084
95.125 0.1112
95.15 0.1396
95.175 0.1781
95.2 0.2389
95.225 0.3236
95.25 0.4169
95.275 0.5034
95.3 0.5799
95.325 0.6467
95.35 0.7079
95.375 0.7652
95.4 0.8191
95.425 0.8689
95.45 0.9123
95.475 0.9495
95.5 0.9802
95.525 1.0046
95.55 1.0229
95.575 1.0356
95.6 1.0427
95.625 1.0439
95.65 1.0394
95.675 1.0301
95.7 1.0156
95.725 0.9958
95.75 0.9697
95.775 0.9364
95.8 0.8968
95.825 0.8526
95.85 0.8024
95.875 0.7487
95.9 0.6947
95.925 0.6384
95.95 0.577
95.975 0.5096
96 0.4377
96.025 0.3598
96.05 0.2782
96.075 0.1941
96.1 0.1242
96.125 0.0766
96.15 0.0501
96.175 0.0469
96.2 0.0636
96.225 0.09
96.25 0.117
96.275 0.1421
96.3 0.1619
96.325 0.176
96.35 0.1869
96.375 0.1939
96.4 0.1954
96.425 0.1903
96.45 0.1787
96.475 0.1597
96.5 0.1328
96.525 0.0979
96.55 0.0593
96.575 0.0188
96.6 -0.0199
96.625 -0.0519
96.65 -0.0715
96.675 -0.0814
96.7 -0.087
96.725 -0.0949
96.75 -0.1075
96.775 -0.1217
96.8 -0.1355
96.825 -0.1497
96.85 -0.1648
96.875 -0.1737
96.9 -0.1705
96.925 -0.1539
96.95 -0.1266
96.975 -0.0974
97 -0.0703
97.025 -0.044
97.05 -0.0186
97.075 0.0021
97.1 0.0184
97.125 0.0368
97.15 0.0644
97.175 0.1024
97.2 0.1431
97.225 0.1858
97.25 0.2371
97.275 0.3041
97.3 0.3812
97.325 0.4592
97.35 0.5322
97.375 0.5985
97.4 0.6557
97.425 0.7023
97.45 0.7407
97.475 0.7733
97.5 0.801
97.525 0.8234
97.55 0.8401
97.575 0.8531
97.6 0.8637
97.625 0.8697
97.65 0.8722
97.675 0.8706
97.7 0.8639
97.725 0.852
97.75 0.8379
97.775 0.8234
97.8 0.8103
97.825 0.796
97.85 0.7807
97.875 0.7648
97.9 0.7487
97.925 0.7309
97.95 0.7133
97.975 0.6927
98 0.6702
98.025 0.6495
98.05 0.6312
98.075 0.6258
98.1 0.6311
98.125 0.6409
98.15 0.6534
98.175 0.6643
98.2 0.6684
98.225 0.6629
98.25 0.6492
98.275 0.6289
98.3 0.602
98.325 0.5725
98.35 0.5443
98.375 0.5257
98.4 0.5198
98.425 0.5352
98.45 0.5655
98.475 0.6025
98.5 0.6363
98.525 0.6659
98.55 0.6916
98.575 0.7176
98.6 0.7488
98.625 0.786
98.65 0.8267
98.675 0.8688
98.7 0.9112
98.725 0.9524
98.75 0.9914
98.775 1.0298
98.8 1.0703
98.825 1.1139
98.85 1.1637
98.875 1.2187
98.9 1.2746
98.925 1.3314
98.95 1.386
98.975 1.4366
99 1.4834
99.025 1.5263
99.05 1.5657
99.075 1.6012
99.1 1.6342
99.125 1.6652
99.15 1.6939
99.175 1.7189
99.2 1.7405
99.225 1.7591
99.25 1.7754
99.275 1.7885
99.3 1.7981
99.325 1.803
99.35 1.8018
99.375 1.7941
99.4 1.7797
99.425 1.7581
99.45 1.7303
99.475 1.6964
99.5 1.6569
99.525 1.6129
99.55 1.5662
99.575 1.5181
99.6 1.4686
99.625 1.4176
99.65 1.3646
99.675 1.3112
99.7 1.2619
99.725 1.2214
99.75 1.1852
99.775 1.1462
99.8 1.1013
99.825 1.0497
99.85 0.9954
99.875 0.9394
99.9 0.882
99.925 0.8303
99.95 0.794
99.975 0.7726
100 0.759
