# Supplementary material for: Uptake of N2O5 by aqueous aerosol unveiled using chemically accurate many-body potentials
Source: Nat Commun. 2022 Mar 10;13:1266. doi: 10.1038/s41467-022-28697-8 (PMC8913772; doi:10.1038/s41467-022-28697-8)
Supplement: Supplementary file 3 — Source Data [file 41467_2022_28697_MOESM3_ESM.zip › n2o5-uptake-data/Fig2/scattering/rep01run22/relcom_gds.dat]

0.025 12.045
0.05 12.0324
0.075 12.0198
0.1 12.0073
0.125 11.9947
0.15 11.9821
0.175 11.9695
0.2 11.9569
0.225 11.9443
0.25 11.9317
0.275 11.919
0.3 11.9064
0.325 11.8938
0.35 11.8812
0.375 11.8685
0.4 11.8559
0.425 11.8433
0.45 11.8306
0.475 11.818
0.5 11.8054
0.525 11.7927
0.55 11.7801
0.575 11.7674
0.6 11.7547
0.625 11.742
0.65 11.7292
0.675 11.7165
0.7 11.7037
0.725 11.6909
0.75 11.678
0.775 11.6651
0.8 11.6522
0.825 11.6393
0.85 11.6263
0.875 11.6133
0.9 11.6003
0.925 11.5873
0.95 11.5742
0.975 11.5612
1 11.5481
1.025 11.535
1.05 11.5218
1.075 11.5086
1.1 11.4954
1.125 11.4822
1.15 11.469
1.175 11.4557
1.2 11.4424
1.225 11.4291
1.25 11.4157
1.275 11.4023
1.3 11.3889
1.325 11.3755
1.35 11.362
1.375 11.3485
1.4 11.335
1.425 11.3215
1.45 11.308
1.475 11.2945
1.5 11.281
1.525 11.2675
1.55 11.254
1.575 11.2405
1.6 11.2269
1.625 11.2134
1.65 11.1998
1.675 11.1863
1.7 11.1727
1.725 11.1591
1.75 11.1455
1.775 11.1319
1.8 11.1183
1.825 11.1047
1.85 11.0911
1.875 11.0775
1.9 11.0638
1.925 11.0502
1.95 11.0365
1.975 11.0227
2 11.009
2.025 10.9952
2.05 10.9813
2.075 10.9675
2.1 10.9536
2.125 10.9396
2.15 10.9257
2.175 10.9117
2.2 10.8977
2.225 10.8836
2.25 10.8695
2.275 10.8554
2.3 10.8413
2.325 10.8271
2.35 10.8128
2.375 10.7985
2.4 10.7842
2.425 10.7698
2.45 10.7553
2.475 10.7408
2.5 10.7263
2.525 10.7118
2.55 10.6973
2.575 10.6827
2.6 10.668
2.625 10.6534
2.65 10.6387
2.675 10.624
2.7 10.6092
2.725 10.5945
2.75 10.5797
2.775 10.5649
2.8 10.5501
2.825 10.5352
2.85 10.5203
2.875 10.5053
2.9 10.4903
2.925 10.4752
2.95 10.4601
2.975 10.445
3 10.4298
3.025 10.4146
3.05 10.3993
3.075 10.3839
3.1 10.3685
3.125 10.3532
3.15 10.3378
3.175 10.3223
3.2 10.3069
3.225 10.2915
3.25 10.276
3.275 10.2605
3.3 10.245
3.325 10.2295
3.35 10.2139
3.375 10.1983
3.4 10.1827
3.425 10.167
3.45 10.1513
3.475 10.1355
3.5 10.1197
3.525 10.1038
3.55 10.0878
3.575 10.0718
3.6 10.0557
3.625 10.0396
3.65 10.0234
3.675 10.0072
3.7 9.991
3.725 9.9747
3.75 9.9583
3.775 9.9419
3.8 9.9254
3.825 9.9089
3.85 9.8923
3.875 9.8757
3.9 9.859
3.925 9.8423
3.95 9.8255
3.975 9.8087
4 9.7918
4.025 9.7749
4.05 9.758
4.075 9.7409
4.1 9.7239
4.125 9.7068
4.15 9.6895
4.175 9.6723
4.2 9.6549
4.225 9.6375
4.25 9.6199
4.275 9.6023
4.3 9.5847
4.325 9.567
4.35 9.5492
4.375 9.5313
4.4 9.5134
4.425 9.4954
4.45 9.4773
4.475 9.4593
4.5 9.4411
4.525 9.4229
4.55 9.4046
4.575 9.3863
4.6 9.3679
4.625 9.3495
4.65 9.331
4.675 9.3124
4.7 9.2939
4.725 9.2752
4.75 9.2565
4.775 9.2377
4.8 9.2189
4.825 9.2
4.85 9.1811
4.875 9.1621
4.9 9.1431
4.925 9.1241
4.95 9.1051
4.975 9.0861
5 9.0672
5.025 9.0483
5.05 9.0294
5.075 9.0104
5.1 8.9916
5.125 8.9727
5.15 8.9539
5.175 8.9352
5.2 8.9166
5.225 8.898
5.25 8.8795
5.275 8.861
5.3 8.8426
5.325 8.8241
5.35 8.8058
5.375 8.7874
5.4 8.769
5.425 8.7505
5.45 8.7321
5.475 8.7136
5.5 8.695
5.525 8.6763
5.55 8.6577
5.575 8.639
5.6 8.6202
5.625 8.6016
5.65 8.5829
5.675 8.5642
5.7 8.5453
5.725 8.5263
5.75 8.5073
5.775 8.4882
5.8 8.469
5.825 8.4498
5.85 8.4306
5.875 8.4114
5.9 8.3922
5.925 8.3729
5.95 8.3537
5.975 8.3343
6 8.3148
6.025 8.2951
6.05 8.2754
6.075 8.2555
6.1 8.2354
6.125 8.2152
6.15 8.1948
6.175 8.1742
6.2 8.1537
6.225 8.133
6.25 8.1124
6.275 8.0917
6.3 8.071
6.325 8.0503
6.35 8.0295
6.375 8.0087
6.4 7.9877
6.425 7.9667
6.45 7.9456
6.475 7.9245
6.5 7.9034
6.525 7.882
6.55 7.8607
6.575 7.8393
6.6 7.8177
6.625 7.796
6.65 7.7742
6.675 7.7521
6.7 7.7299
6.725 7.7074
6.75 7.6849
6.775 7.6622
6.8 7.6395
6.825 7.6167
6.85 7.5938
6.875 7.5708
6.9 7.5477
6.925 7.5244
6.95 7.501
6.975 7.4776
7 7.4542
7.025 7.4308
7.05 7.4075
7.075 7.3841
7.1 7.3606
7.125 7.3371
7.15 7.3135
7.175 7.2897
7.2 7.2656
7.225 7.2412
7.25 7.2166
7.275 7.1918
7.3 7.1669
7.325 7.1418
7.35 7.1165
7.375 7.0909
7.4 7.0651
7.425 7.0389
7.45 7.0126
7.475 6.986
7.5 6.9593
7.525 6.9323
7.55 6.9052
7.575 6.8779
7.6 6.8504
7.625 6.8226
7.65 6.7947
7.675 6.7664
7.7 6.7377
7.725 6.7088
7.75 6.6795
7.775 6.65
7.8 6.62
7.825 6.5897
7.85 6.5592
7.875 6.5284
7.9 6.4975
7.925 6.4665
7.95 6.4352
7.975 6.4037
8 6.3719
8.025 6.3399
8.05 6.3078
8.075 6.2753
8.1 6.2422
8.125 6.2088
8.15 6.1749
8.175 6.1401
8.2 6.1037
8.225 6.0659
8.25 6.0269
8.275 5.9867
8.3 5.9455
8.325 5.903
8.35 5.8594
8.375 5.8143
8.4 5.7677
8.425 5.7193
8.45 5.6689
8.475 5.6161
8.5 5.5611
8.525 5.5036
8.55 5.4432
8.575 5.3799
8.6 5.3143
8.625 5.2466
8.65 5.1766
8.675 5.1045
8.7 5.0292
8.725 4.9509
8.75 4.8701
8.775 4.7877
8.8 4.7051
8.825 4.6246
8.85 4.5465
8.875 4.4711
8.9 4.3979
8.925 4.3267
8.95 4.2574
8.975 4.1905
9 4.1216
9.025 4.0504
9.05 3.9777
9.075 3.9151
9.1 3.8709
9.125 3.8397
9.15 3.8125
9.175 3.7853
9.2 3.7562
9.225 3.7233
9.25 3.6864
9.275 3.6453
9.3 3.5999
9.325 3.5502
9.35 3.4969
9.375 3.4391
9.4 3.3763
9.425 3.3091
9.45 3.2384
9.475 3.1658
9.5 3.0915
9.525 3.0152
9.55 2.9373
9.575 2.8597
9.6 2.7842
9.625 2.7103
9.65 2.6385
9.675 2.5688
9.7 2.5014
9.725 2.435
9.75 2.3702
9.775 2.3052
9.8 2.2385
9.825 2.1693
9.85 2.0964
9.875 2.0187
9.9 1.9365
9.925 1.8491
9.95 1.7553
9.975 1.6554
10 1.5533
10.025 1.4666
10.05 1.3978
10.075 1.3368
10.1 1.2872
10.125 1.2511
10.15 1.223
10.175 1.2001
10.2 1.1821
10.225 1.1654
10.25 1.147
10.275 1.1252
10.3 1.0974
10.325 1.0672
10.35 1.0368
10.375 1.0055
10.4 0.9778
10.425 0.95
10.45 0.9174
10.475 0.881
10.5 0.8498
10.525 0.8348
10.55 0.8416
10.575 0.8683
10.6 0.905
10.625 0.9439
10.65 0.9815
10.675 1.0129
10.7 1.0357
10.725 1.0495
10.75 1.0555
10.775 1.0543
10.8 1.0452
10.825 1.0295
10.85 1.0059
10.875 0.9755
10.9 0.9429
10.925 0.9057
10.95 0.8656
10.975 0.8264
11 0.7916
11.025 0.7593
11.05 0.7327
11.075 0.7188
11.1 0.7218
11.125 0.7351
11.15 0.7482
11.175 0.7608
11.2 0.7777
11.225 0.7939
11.25 0.8057
11.275 0.8151
11.3 0.8282
11.325 0.8497
11.35 0.8771
11.375 0.9063
11.4 0.9392
11.425 0.9751
11.45 1.0179
11.475 1.0698
11.5 1.1267
11.525 1.1817
11.55 1.2313
11.575 1.2742
11.6 1.3156
11.625 1.3618
11.65 1.416
11.675 1.4787
11.7 1.5464
11.725 1.6121
11.75 1.6725
11.775 1.7276
11.8 1.7817
11.825 1.8383
11.85 1.9036
11.875 1.9701
11.9 2.0317
11.925 2.0862
11.95 2.1347
11.975 2.1804
12 2.2253
12.025 2.2714
12.05 2.3232
12.075 2.3814
12.1 2.4407
12.125 2.4957
12.15 2.5442
12.175 2.5866
12.2 2.6218
12.225 2.652
12.25 2.6777
12.275 2.6982
12.3 2.7098
12.325 2.712
12.35 2.7055
12.375 2.6898
12.4 2.6641
12.425 2.6269
12.45 2.578
12.475 2.5213
12.5 2.4602
12.525 2.3935
12.55 2.3177
12.575 2.2334
12.6 2.1453
12.625 2.0644
12.65 1.9964
12.675 1.9343
12.7 1.8707
12.725 1.8043
12.75 1.7391
12.775 1.6781
12.8 1.6183
12.825 1.5596
12.85 1.5062
12.875 1.4601
12.9 1.4278
12.925 1.4042
12.95 1.3824
12.975 1.3592
13 1.3325
13.025 1.2979
13.05 1.2555
13.075 1.2045
13.1 1.1437
13.125 1.0753
13.15 1.0014
13.175 0.9306
13.2 0.8723
13.225 0.8236
13.25 0.7733
13.275 0.7179
13.3 0.6528
13.325 0.5779
13.35 0.4998
13.375 0.422
13.4 0.3497
13.425 0.2843
13.45 0.2363
13.475 0.2057
13.5 0.1939
13.525 0.1952
13.55 0.208
13.575 0.2397
13.6 0.2847
13.625 0.3423
13.65 0.4155
13.675 0.5005
13.7 0.5911
13.725 0.6832
13.75 0.7713
13.775 0.8502
13.8 0.9198
13.825 0.9809
13.85 1.0349
13.875 1.0825
13.9 1.1248
13.925 1.1668
13.95 1.211
13.975 1.2595
14 1.3105
14.025 1.3614
14.05 1.4093
14.075 1.4522
14.1 1.4898
14.125 1.5205
14.15 1.5452
14.175 1.5609
14.2 1.5675
14.225 1.5682
14.25 1.5602
14.275 1.5447
14.3 1.5245
14.325 1.4975
14.35 1.4633
14.375 1.4235
14.4 1.3777
14.425 1.3307
14.45 1.2894
14.475 1.2569
14.5 1.2355
14.525 1.2154
14.55 1.1956
14.575 1.1756
14.6 1.1588
14.625 1.1481
14.65 1.1484
14.675 1.1587
14.7 1.1743
14.725 1.1905
14.75 1.2034
14.775 1.2113
14.8 1.2137
14.825 1.2126
14.85 1.2118
14.875 1.2165
14.9 1.2251
14.925 1.239
14.95 1.259
14.975 1.2781
15 1.2903
15.025 1.2964
15.05 1.2994
15.075 1.3118
15.1 1.3503
15.125 1.4089
15.15 1.4729
15.175 1.5314
15.2 1.5844
15.225 1.6298
15.25 1.6669
15.275 1.6966
15.3 1.7192
15.325 1.7339
15.35 1.7411
15.375 1.7415
15.4 1.7328
15.425 1.7142
15.45 1.6858
15.475 1.6508
15.5 1.6141
15.525 1.5801
15.55 1.5476
15.575 1.5159
15.6 1.4805
15.625 1.4365
15.65 1.3826
15.675 1.3193
15.7 1.2503
15.725 1.1789
15.75 1.1053
15.775 1.0284
15.8 0.9491
15.825 0.8725
15.85 0.806
15.875 0.7488
15.9 0.6924
15.925 0.6332
15.95 0.5696
15.975 0.5027
16 0.434
16.025 0.3643
16.05 0.2931
16.075 0.224
16.1 0.1616
16.125 0.1017
16.15 0.043
16.175 -0.0096
16.2 -0.0575
16.225 -0.1093
16.25 -0.1625
16.275 -0.214
16.3 -0.2569
16.325 -0.2856
16.35 -0.3041
16.375 -0.3178
16.4 -0.3292
16.425 -0.3385
16.45 -0.3466
16.475 -0.3518
16.5 -0.3485
16.525 -0.3299
16.55 -0.2967
16.575 -0.2495
16.6 -0.1898
16.625 -0.1185
16.65 -0.04
16.675 0.0358
16.7 0.1038
16.725 0.1657
16.75 0.2199
16.775 0.2651
16.8 0.3021
16.825 0.3306
16.85 0.3507
16.875 0.3654
16.9 0.3768
16.925 0.3847
16.95 0.3878
16.975 0.3885
17 0.3931
17.025 0.4064
17.05 0.4321
17.075 0.4626
17.1 0.494
17.125 0.5238
17.15 0.5526
17.175 0.5803
17.2 0.6052
17.225 0.6267
17.25 0.6425
17.275 0.6537
17.3 0.6616
17.325 0.6654
17.35 0.6678
17.375 0.6648
17.4 0.6532
17.425 0.634
17.45 0.6077
17.475 0.5736
17.5 0.5316
17.525 0.4838
17.55 0.4373
17.575 0.3971
17.6 0.3635
17.625 0.3351
17.65 0.3149
17.675 0.3027
17.7 0.3016
17.725 0.3047
17.75 0.3092
17.775 0.3216
17.8 0.3431
17.825 0.3733
17.85 0.4193
17.875 0.4824
17.9 0.5611
17.925 0.6468
17.95 0.7321
17.975 0.8138
18 0.8883
18.025 0.9543
18.05 1.0138
18.075 1.067
18.1 1.1105
18.125 1.1433
18.15 1.1674
18.175 1.1832
18.2 1.1907
18.225 1.1957
18.25 1.2078
18.275 1.2329
18.3 1.2761
18.325 1.3372
18.35 1.4048
18.375 1.4727
18.4 1.5368
18.425 1.5963
18.45 1.6521
18.475 1.7032
18.5 1.7474
18.525 1.7846
18.55 1.8144
18.575 1.8369
18.6 1.8543
18.625 1.8673
18.65 1.8756
18.675 1.8788
18.7 1.8786
18.725 1.8781
18.75 1.8804
18.775 1.8811
18.8 1.8768
18.825 1.8655
18.85 1.847
18.875 1.8209
18.9 1.7869
18.925 1.7423
18.95 1.6877
18.975 1.6249
19 1.5553
19.025 1.4823
19.05 1.407
19.075 1.3328
19.1 1.2622
19.125 1.1979
19.15 1.1356
19.175 1.0714
19.2 1.0146
19.225 0.9711
19.25 0.9338
19.275 0.8973
19.3 0.8664
19.325 0.8481
19.35 0.8453
19.375 0.8507
19.4 0.8583
19.425 0.867
19.45 0.8738
19.475 0.8814
19.5 0.8896
19.525 0.8967
19.55 0.9051
19.575 0.9121
19.6 0.9198
19.625 0.936
19.65 0.965
19.675 0.999
19.7 1.0334
19.725 1.0621
19.75 1.0826
19.775 1.0974
19.8 1.1068
19.825 1.1107
19.85 1.1078
19.875 1.0962
19.9 1.0791
19.925 1.0606
19.95 1.044
19.975 1.0365
20 1.0381
20.025 1.0473
20.05 1.0594
20.075 1.0655
20.1 1.065
20.125 1.0571
20.15 1.044
20.175 1.0287
20.2 1.0161
20.225 1.011
20.25 1.0162
20.275 1.0257
20.3 1.0384
20.325 1.0508
20.35 1.0617
20.375 1.0757
20.4 1.0932
20.425 1.1062
20.45 1.1125
20.475 1.1137
20.5 1.1101
20.525 1.1043
20.55 1.0978
20.575 1.0877
20.6 1.0753
20.625 1.0595
20.65 1.04
20.675 1.0185
20.7 0.9956
20.725 0.9696
20.75 0.9407
20.775 0.9091
20.8 0.8738
20.825 0.8402
20.85 0.8148
20.875 0.8051
20.9 0.8192
20.925 0.8501
20.95 0.8823
20.975 0.9095
21 0.9297
21.025 0.9436
21.05 0.9521
21.075 0.956
21.1 0.9547
21.125 0.949
21.15 0.94
21.175 0.9277
21.2 0.9135
21.225 0.9007
21.25 0.8878
21.275 0.8723
21.3 0.8538
21.325 0.8356
21.35 0.8199
21.375 0.8085
21.4 0.7975
21.425 0.7838
21.45 0.7673
21.475 0.7484
21.5 0.727
21.525 0.7038
21.55 0.6812
21.575 0.6678
21.6 0.6657
21.625 0.6669
21.65 0.6659
21.675 0.6624
21.7 0.6584
21.725 0.6597
21.75 0.666
21.775 0.6791
21.8 0.6935
21.825 0.705
21.85 0.7078
21.875 0.7014
21.9 0.6855
21.925 0.6604
21.95 0.6281
21.975 0.5878
22 0.5404
22.025 0.4824
22.05 0.4146
22.075 0.3412
22.1 0.2677
22.125 0.2119
22.15 0.1785
22.175 0.1576
22.2 0.1463
22.225 0.1452
22.25 0.1504
22.275 0.1606
22.3 0.1755
22.325 0.1928
22.35 0.2139
22.375 0.2394
22.4 0.2751
22.425 0.3149
22.45 0.3549
22.475 0.3918
22.5 0.4267
22.525 0.4591
22.55 0.4871
22.575 0.508
22.6 0.5251
22.625 0.5447
22.65 0.5694
22.675 0.5992
22.7 0.6311
22.725 0.6603
22.75 0.6877
22.775 0.7111
22.8 0.7321
22.825 0.7499
22.85 0.7673
22.875 0.7848
22.9 0.8013
22.925 0.8157
22.95 0.8284
22.975 0.8366
23 0.8365
23.025 0.829
23.05 0.8172
23.075 0.8045
23.1 0.7892
23.125 0.7731
23.15 0.7579
23.175 0.743
23.2 0.7288
23.225 0.7179
23.25 0.7122
23.275 0.7098
23.3 0.7036
23.325 0.689
23.35 0.6655
23.375 0.6328
23.4 0.5965
23.425 0.5605
23.45 0.5258
23.475 0.4923
23.5 0.4612
23.525 0.4343
23.55 0.4104
23.575 0.3869
23.6 0.3622
23.625 0.3346
23.65 0.304
23.675 0.2694
23.7 0.2327
23.725 0.1933
23.75 0.1472
23.775 0.0947
23.8 0.0368
23.825 -0.0224
23.85 -0.0728
23.875 -0.1052
23.9 -0.1112
23.925 -0.1032
23.95 -0.0939
23.975 -0.0864
24 -0.0824
24.025 -0.0845
24.05 -0.096
24.075 -0.1171
24.1 -0.1461
24.125 -0.1827
24.15 -0.2248
24.175 -0.2728
24.2 -0.3248
24.225 -0.3809
24.25 -0.4386
24.275 -0.4925
24.3 -0.5376
24.325 -0.5681
24.35 -0.5851
24.375 -0.5918
24.4 -0.5867
24.425 -0.5678
24.45 -0.5357
24.475 -0.492
24.5 -0.4357
24.525 -0.3659
24.55 -0.2834
24.575 -0.1982
24.6 -0.1156
24.625 -0.0387
24.65 0.0321
24.675 0.0973
24.7 0.1556
24.725 0.2073
24.75 0.257
24.775 0.306
24.8 0.3532
24.825 0.3969
24.85 0.4333
24.875 0.4632
24.9 0.488
24.925 0.508
24.95 0.5238
24.975 0.5367
25 0.5473
25.025 0.5539
25.05 0.5558
25.075 0.5533
25.1 0.5438
25.125 0.5264
25.15 0.5073
25.175 0.487
25.2 0.4607
25.225 0.4295
25.25 0.3989
25.275 0.3703
25.3 0.3435
25.325 0.3176
25.35 0.2914
25.375 0.2617
25.4 0.2294
25.425 0.1931
25.45 0.1509
25.475 0.1035
25.5 0.0538
25.525 -0.0008
25.55 -0.0599
25.575 -0.1185
25.6 -0.1721
25.625 -0.2188
25.65 -0.2641
25.675 -0.3113
25.7 -0.3537
25.725 -0.3838
25.75 -0.4007
25.775 -0.4075
25.8 -0.409
25.825 -0.4041
25.85 -0.393
25.875 -0.375
25.9 -0.3494
25.925 -0.3197
25.95 -0.287
25.975 -0.2567
26 -0.2313
26.025 -0.2131
26.05 -0.2019
26.075 -0.1975
26.1 -0.1939
26.125 -0.1772
26.15 -0.1411
26.175 -0.0931
26.2 -0.0423
26.225 0.0096
26.25 0.0645
26.275 0.1265
26.3 0.195
26.325 0.2667
26.35 0.3396
26.375 0.4111
26.4 0.4805
26.425 0.5497
26.45 0.6194
26.475 0.6869
26.5 0.7494
26.525 0.8051
26.55 0.8537
26.575 0.8942
26.6 0.9227
26.625 0.9384
26.65 0.9455
26.675 0.9468
26.7 0.9462
26.725 0.9457
26.75 0.9467
26.775 0.9475
26.8 0.9456
26.825 0.9383
26.85 0.9265
26.875 0.9119
26.9 0.8954
26.925 0.876
26.95 0.8511
26.975 0.8195
27 0.7841
27.025 0.7469
27.05 0.7074
27.075 0.6647
27.1 0.6181
27.125 0.5646
27.15 0.5024
27.175 0.4365
27.2 0.3794
27.225 0.338
27.25 0.3114
27.275 0.2943
27.3 0.2916
27.325 0.3022
27.35 0.3184
27.375 0.3351
27.4 0.3458
27.425 0.347
27.45 0.339
27.475 0.3215
27.5 0.2935
27.525 0.2518
27.55 0.1978
27.575 0.1385
27.6 0.0868
27.625 0.0457
27.65 0.0136
27.675 -0.0139
27.7 -0.035
27.725 -0.05
27.75 -0.0649
27.775 -0.0799
27.8 -0.0928
27.825 -0.0928
27.85 -0.0831
27.875 -0.0685
27.9 -0.0576
27.925 -0.0504
27.95 -0.0438
27.975 -0.0311
28 -0.0089
28.025 0.0198
28.05 0.0485
28.075 0.0712
28.1 0.0876
28.125 0.1027
28.15 0.1246
28.175 0.1535
28.2 0.1868
28.225 0.2209
28.25 0.2512
28.275 0.2734
28.3 0.2857
28.325 0.2884
28.35 0.2806
28.375 0.2639
28.4 0.2397
28.425 0.208
28.45 0.1704
28.475 0.1265
28.5 0.0802
28.525 0.0337
28.55 -0.0146
28.575 -0.0652
28.6 -0.1177
28.625 -0.1767
28.65 -0.2423
28.675 -0.3045
28.7 -0.3535
28.725 -0.3844
28.75 -0.398
28.775 -0.3924
28.8 -0.3728
28.825 -0.3406
28.85 -0.2947
28.875 -0.235
28.9 -0.1569
28.925 -0.0679
28.95 0.0221
28.975 0.1072
29 0.1864
29.025 0.26
29.05 0.337
29.075 0.4227
29.1 0.5148
29.125 0.602
29.15 0.6786
29.175 0.7437
29.2 0.798
29.225 0.8449
29.25 0.886
29.275 0.9247
29.3 0.9658
29.325 1.0162
29.35 1.0709
29.375 1.1348
29.4 1.204
29.425 1.2735
29.45 1.3379
29.475 1.3955
29.5 1.4447
29.525 1.4864
29.55 1.5194
29.575 1.5442
29.6 1.564
29.625 1.5811
29.65 1.5955
29.675 1.6052
29.7 1.6098
29.725 1.6124
29.75 1.6123
29.775 1.6097
29.8 1.6011
29.825 1.5911
29.85 1.5819
29.875 1.5712
29.9 1.5586
29.925 1.5403
29.95 1.5165
29.975 1.4876
30 1.4548
30.025 1.4223
30.05 1.3989
30.075 1.3842
30.1 1.3737
30.125 1.3662
30.15 1.3647
30.175 1.3714
30.2 1.3789
30.225 1.383
30.25 1.3846
30.275 1.3831
30.3 1.3773
30.325 1.3637
30.35 1.3435
30.375 1.3176
30.4 1.2858
30.425 1.2484
30.45 1.2062
30.475 1.1587
30.5 1.1055
30.525 1.0469
30.55 0.9819
30.575 0.9097
30.6 0.8316
30.625 0.7492
30.65 0.6611
30.675 0.5688
30.7 0.4743
30.725 0.3807
30.75 0.2855
30.775 0.1933
30.8 0.1099
30.825 0.0389
30.85 -0.0225
30.875 -0.0812
30.9 -0.1375
30.925 -0.189
30.95 -0.2304
30.975 -0.2561
31 -0.2674
31.025 -0.2654
31.05 -0.2536
31.075 -0.2337
31.1 -0.2092
31.125 -0.1841
31.15 -0.1634
31.175 -0.1482
31.2 -0.1375
31.225 -0.1304
31.25 -0.1256
31.275 -0.1258
31.3 -0.1326
31.325 -0.1464
31.35 -0.1638
31.375 -0.1829
31.4 -0.2017
31.425 -0.2225
31.45 -0.2449
31.475 -0.2635
31.5 -0.2779
31.525 -0.285
31.55 -0.2881
31.575 -0.2892
31.6 -0.2854
31.625 -0.2791
31.65 -0.2742
31.675 -0.2709
31.7 -0.2608
31.725 -0.2411
31.75 -0.2105
31.775 -0.1762
31.8 -0.1392
31.825 -0.1028
31.85 -0.0701
31.875 -0.0418
31.9 -0.0144
31.925 0.0089
31.95 0.0255
31.975 0.0326
32 0.0315
32.025 0.0275
32.05 0.0239
32.075 0.0213
32.1 0.0197
32.125 0.0184
32.15 0.0236
32.175 0.0344
32.2 0.0519
32.225 0.0753
32.25 0.1029
32.275 0.1314
32.3 0.1566
32.325 0.1752
32.35 0.1855
32.375 0.1897
32.4 0.1884
32.425 0.1816
32.45 0.1717
32.475 0.1598
32.5 0.1448
32.525 0.1241
32.55 0.1002
32.575 0.081
32.6 0.063
32.625 0.039
32.65 0.0047
32.675 -0.04
32.7 -0.0914
32.725 -0.1442
32.75 -0.1896
32.775 -0.2246
32.8 -0.2515
32.825 -0.2703
32.85 -0.2791
32.875 -0.2727
32.9 -0.2489
32.925 -0.2119
32.95 -0.1688
32.975 -0.1242
33 -0.08
33.025 -0.0363
33.05 0.0051
33.075 0.0477
33.1 0.0975
33.125 0.1526
33.15 0.2101
33.175 0.2672
33.2 0.3201
33.225 0.3684
33.25 0.4142
33.275 0.4615
33.3 0.5118
33.325 0.5628
33.35 0.6133
33.375 0.6577
33.4 0.6969
33.425 0.7334
33.45 0.7691
33.475 0.8105
33.5 0.8633
33.525 0.9278
33.55 1.0018
33.575 1.0797
33.6 1.1559
33.625 1.2252
33.65 1.2858
33.675 1.336
33.7 1.3762
33.725 1.4054
33.75 1.4253
33.775 1.4344
33.8 1.4305
33.825 1.4171
33.85 1.4017
33.875 1.3917
33.9 1.3793
33.925 1.3613
33.95 1.3383
33.975 1.3131
34 1.2873
34.025 1.2588
34.05 1.2251
34.075 1.1852
34.1 1.1391
34.125 1.0893
34.15 1.0357
34.175 0.9773
34.2 0.911
34.225 0.8349
34.25 0.7508
34.275 0.6632
34.3 0.5737
34.325 0.4849
34.35 0.4014
34.375 0.3263
34.4 0.2635
34.425 0.2193
34.45 0.1843
34.475 0.1504
34.5 0.1073
34.525 0.0514
34.55 -0.0174
34.575 -0.098
34.6 -0.1787
34.625 -0.2514
34.65 -0.3111
34.675 -0.3581
34.7 -0.3959
34.725 -0.4198
34.75 -0.4342
34.775 -0.4459
34.8 -0.4653
34.825 -0.4857
34.85 -0.4958
34.875 -0.4991
34.9 -0.4941
34.925 -0.4848
34.95 -0.4718
34.975 -0.4591
35 -0.4463
35.025 -0.4345
35.05 -0.4251
35.075 -0.4155
35.1 -0.4039
35.125 -0.3865
35.15 -0.3671
35.175 -0.3506
35.2 -0.3352
35.225 -0.3217
35.25 -0.3101
35.275 -0.2903
35.3 -0.2574
35.325 -0.2171
35.35 -0.1762
35.375 -0.1407
35.4 -0.1104
35.425 -0.0785
35.45 -0.0375
35.475 0.0061
35.5 0.0468
35.525 0.0814
35.55 0.1081
35.575 0.1246
35.6 0.1338
35.625 0.1379
35.65 0.1372
35.675 0.1285
35.7 0.1112
35.725 0.0873
35.75 0.0627
35.775 0.0452
35.8 0.0418
35.825 0.0552
35.85 0.0805
35.875 0.1111
35.9 0.1447
35.925 0.1837
35.95 0.2282
35.975 0.2792
36 0.3351
36.025 0.3916
36.05 0.446
36.075 0.4959
36.1 0.5443
36.125 0.5931
36.15 0.639
36.175 0.6787
36.2 0.7111
36.225 0.7388
36.25 0.7636
36.275 0.7849
36.3 0.8036
36.325 0.8183
36.35 0.8288
36.375 0.8343
36.4 0.8329
36.425 0.8286
36.45 0.8283
36.475 0.8361
36.5 0.8503
36.525 0.8673
36.55 0.8861
36.575 0.9023
36.6 0.9158
36.625 0.9259
36.65 0.9317
36.675 0.934
36.7 0.9336
36.725 0.9298
36.75 0.9202
36.775 0.9029
36.8 0.8781
36.825 0.8486
36.85 0.8132
36.875 0.7724
36.9 0.7324
36.925 0.7027
36.95 0.6934
36.975 0.702
37 0.7206
37.025 0.7468
37.05 0.7753
37.075 0.8116
37.1 0.8532
37.125 0.8946
37.15 0.9317
37.175 0.9644
37.2 0.9948
37.225 1.0226
37.25 1.0459
37.275 1.0627
37.3 1.074
37.325 1.0782
37.35 1.0744
37.375 1.0636
37.4 1.0447
37.425 1.02
37.45 0.9873
37.475 0.9429
37.5 0.8887
37.525 0.8247
37.55 0.7554
37.575 0.6851
37.6 0.6138
37.625 0.5436
37.65 0.4792
37.675 0.4191
37.7 0.363
37.725 0.3125
37.75 0.2736
37.775 0.2457
37.8 0.2266
37.825 0.2118
37.85 0.2
37.875 0.1951
37.9 0.2052
37.925 0.2218
37.95 0.2394
37.975 0.2493
38 0.2427
38.025 0.2283
38.05 0.2118
38.075 0.1907
38.1 0.1656
38.125 0.138
38.15 0.1166
38.175 0.1102
38.2 0.1209
38.225 0.1462
38.25 0.1833
38.275 0.2284
38.3 0.276
38.325 0.3178
38.35 0.3454
38.375 0.3566
38.4 0.3527
38.425 0.3385
38.45 0.3158
38.475 0.2872
38.5 0.258
38.525 0.233
38.55 0.2187
38.575 0.2126
38.6 0.2085
38.625 0.2057
38.65 0.202
38.675 0.1959
38.7 0.1901
38.725 0.1866
38.75 0.1874
38.775 0.1909
38.8 0.1963
38.825 0.2025
38.85 0.2087
38.875 0.2135
38.9 0.2137
38.925 0.2123
38.95 0.2093
38.975 0.2019
39 0.1877
39.025 0.1628
39.05 0.1299
39.075 0.0907
39.1 0.042
39.125 -0.0131
39.15 -0.0697
39.175 -0.1241
39.2 -0.1768
39.225 -0.2251
39.25 -0.2676
39.275 -0.3221
39.3 -0.4
39.325 -0.5061
39.35 -0.6207
39.375 -0.7329
39.4 -0.8369
39.425 -0.9251
39.45 -0.9897
39.475 -1.0353
39.5 -1.0663
39.525 -1.0873
39.55 -1.0976
39.575 -1.0997
39.6 -1.1007
39.625 -1.0948
39.65 -1.0801
39.675 -1.0548
39.7 -1.0215
39.725 -0.9797
39.75 -0.9373
39.775 -0.9038
39.8 -0.8782
39.825 -0.8475
39.85 -0.8009
39.875 -0.7431
39.9 -0.681
39.925 -0.6136
39.95 -0.5479
39.975 -0.4867
40 -0.4326
40.025 -0.3882
40.05 -0.3541
40.075 -0.3332
40.1 -0.3224
40.125 -0.3181
40.15 -0.32
40.175 -0.3268
40.2 -0.3393
40.225 -0.3585
40.25 -0.3857
40.275 -0.4187
40.3 -0.454
40.325 -0.4903
40.35 -0.5198
40.375 -0.5352
40.4 -0.5385
40.425 -0.5285
40.45 -0.5016
40.475 -0.4688
40.5 -0.4379
40.525 -0.4105
40.55 -0.3876
40.575 -0.3674
40.6 -0.3468
40.625 -0.3234
40.65 -0.3008
40.675 -0.2829
40.7 -0.2712
40.725 -0.2653
40.75 -0.2653
40.775 -0.2696
40.8 -0.2794
40.825 -0.2977
40.85 -0.3245
40.875 -0.3573
40.9 -0.3929
40.925 -0.4314
40.95 -0.472
40.975 -0.5119
41 -0.5454
41.025 -0.5675
41.05 -0.579
41.075 -0.5799
41.1 -0.5655
41.125 -0.5397
41.15 -0.5081
41.175 -0.4686
41.2 -0.4222
41.225 -0.3726
41.25 -0.3204
41.275 -0.2701
41.3 -0.2267
41.325 -0.189
41.35 -0.1582
41.375 -0.1363
41.4 -0.1231
41.425 -0.1173
41.45 -0.1161
41.475 -0.1205
41.5 -0.1322
41.525 -0.1508
41.55 -0.1771
41.575 -0.2124
41.6 -0.2543
41.625 -0.2993
41.65 -0.3428
41.675 -0.3856
41.7 -0.4305
41.725 -0.4717
41.75 -0.5049
41.775 -0.5372
41.8 -0.5709
41.825 -0.6061
41.85 -0.6414
41.875 -0.6782
41.9 -0.716
41.925 -0.7533
41.95 -0.7884
41.975 -0.8179
42 -0.8405
42.025 -0.86
42.05 -0.8813
42.075 -0.9015
42.1 -0.9199
42.125 -0.9347
42.15 -0.9414
42.175 -0.9369
42.2 -0.9205
42.225 -0.897
42.25 -0.8662
42.275 -0.8271
42.3 -0.779
42.325 -0.7212
42.35 -0.6586
42.375 -0.5947
42.4 -0.5306
42.425 -0.4687
42.45 -0.4129
42.475 -0.3642
42.5 -0.3258
42.525 -0.2993
42.55 -0.2837
42.575 -0.2768
42.6 -0.2779
42.625 -0.2864
42.65 -0.3032
42.675 -0.3275
42.7 -0.3582
42.725 -0.395
42.75 -0.4304
42.775 -0.4594
42.8 -0.4822
42.825 -0.4974
42.85 -0.5112
42.875 -0.5253
42.9 -0.5393
42.925 -0.5549
42.95 -0.5734
42.975 -0.5895
43 -0.5977
43.025 -0.5972
43.05 -0.5911
43.075 -0.5824
43.1 -0.5702
43.125 -0.557
43.15 -0.5454
43.175 -0.5369
43.2 -0.5342
43.225 -0.5384
43.25 -0.5474
43.275 -0.5608
43.3 -0.5766
43.325 -0.5899
43.35 -0.5929
43.375 -0.5828
43.4 -0.5584
43.425 -0.5239
43.45 -0.4843
43.475 -0.4359
43.5 -0.3758
43.525 -0.3009
43.55 -0.2236
43.575 -0.1515
43.6 -0.087
43.625 -0.0311
43.65 0.0156
43.675 0.0558
43.7 0.0896
43.725 0.1168
43.75 0.1379
43.775 0.1536
43.8 0.1657
43.825 0.1747
43.85 0.183
43.875 0.1899
43.9 0.1966
43.925 0.2067
43.95 0.2242
43.975 0.2518
44 0.2963
44.025 0.37
44.05 0.4684
44.075 0.5653
44.1 0.6501
44.125 0.7236
44.15 0.7889
44.175 0.8496
44.2 0.9083
44.225 0.9708
44.25 1.0381
44.275 1.1055
44.3 1.1669
44.325 1.219
44.35 1.2594
44.375 1.2903
44.4 1.3174
44.425 1.3442
44.45 1.3753
44.475 1.4119
44.5 1.4515
44.525 1.4891
44.55 1.519
44.575 1.5416
44.6 1.5599
44.625 1.5771
44.65 1.5996
44.675 1.6257
44.7 1.6511
44.725 1.674
44.75 1.6914
44.775 1.7036
44.8 1.7117
44.825 1.7142
44.85 1.7108
44.875 1.7012
44.9 1.6861
44.925 1.6643
44.95 1.6348
44.975 1.5987
45 1.556
45.025 1.5081
45.05 1.4545
45.075 1.3952
45.1 1.3307
45.125 1.2652
45.15 1.2071
45.175 1.1656
45.2 1.1418
45.225 1.134
45.25 1.1323
45.275 1.1308
45.3 1.1294
45.325 1.127
45.35 1.1211
45.375 1.1105
45.4 1.0964
45.425 1.0864
45.45 1.0911
45.475 1.1026
45.5 1.1106
45.525 1.1129
45.55 1.1092
45.575 1.1011
45.6 1.0956
45.625 1.092
45.65 1.0876
45.675 1.0862
45.7 1.1023
45.725 1.147
45.75 1.2012
45.775 1.2469
45.8 1.2806
45.825 1.3016
45.85 1.3107
45.875 1.3087
45.9 1.2991
45.925 1.2853
45.95 1.269
45.975 1.2486
46 1.2213
46.025 1.1866
46.05 1.148
46.075 1.1179
46.1 1.1053
46.125 1.111
46.15 1.1305
46.175 1.1597
46.2 1.1934
46.225 1.2319
46.25 1.2758
46.275 1.3215
46.3 1.3638
46.325 1.4009
46.35 1.4328
46.375 1.4592
46.4 1.48
46.425 1.4923
46.45 1.4953
46.475 1.4918
46.5 1.4824
46.525 1.4705
46.55 1.4571
46.575 1.4391
46.6 1.4142
46.625 1.382
46.65 1.3463
46.675 1.315
46.7 1.3056
46.725 1.3346
46.75 1.3902
46.775 1.455
46.8 1.524
46.825 1.5944
46.85 1.6615
46.875 1.7269
46.9 1.7901
46.925 1.852
46.95 1.9105
46.975 1.9639
47 2.0125
47.025 2.0546
47.05 2.0915
47.075 2.1234
47.1 2.1508
47.125 2.1749
47.15 2.1972
47.175 2.218
47.2 2.2342
47.225 2.2449
47.25 2.2499
47.275 2.2495
47.3 2.2428
47.325 2.2283
47.35 2.2055
47.375 2.178
47.4 2.1471
47.425 2.1111
47.45 2.0695
47.475 2.0231
47.5 1.9738
47.525 1.9224
47.55 1.8687
47.575 1.8139
47.6 1.7599
47.625 1.7061
47.65 1.6517
47.675 1.5971
47.7 1.5422
47.725 1.4862
47.75 1.4294
47.775 1.372
47.8 1.3138
47.825 1.2594
47.85 1.2148
47.875 1.1804
47.9 1.1504
47.925 1.1225
47.95 1.0948
47.975 1.0657
48 1.0338
48.025 1.0017
48.05 0.9681
48.075 0.9328
48.1 0.8993
48.125 0.8743
48.15 0.8652
48.175 0.8736
48.2 0.8867
48.225 0.8977
48.25 0.9009
48.275 0.893
48.3 0.8768
48.325 0.8559
48.35 0.8298
48.375 0.7993
48.4 0.7657
48.425 0.7299
48.45 0.6914
48.475 0.6549
48.5 0.6252
48.525 0.6055
48.55 0.5985
48.575 0.6121
48.6 0.6411
48.625 0.6735
48.65 0.7027
48.675 0.7267
48.7 0.7481
48.725 0.7742
48.75 0.8019
48.775 0.8296
48.8 0.854
48.825 0.8728
48.85 0.8876
48.875 0.9032
48.9 0.9212
48.925 0.9518
48.95 0.996
48.975 1.0545
49 1.1233
49.025 1.1979
49.05 1.2756
49.075 1.3523
49.1 1.4262
49.125 1.4912
49.15 1.5455
49.175 1.589
49.2 1.6223
49.225 1.6467
49.25 1.6637
49.275 1.6743
49.3 1.6857
49.325 1.7135
49.35 1.7629
49.375 1.8218
49.4 1.8815
49.425 1.9366
49.45 1.9877
49.475 2.0331
49.5 2.0759
49.525 2.1162
49.55 2.1518
49.575 2.1783
49.6 2.1941
49.625 2.2035
49.65 2.2077
49.675 2.2027
49.7 2.1903
49.725 2.1749
49.75 2.1638
49.775 2.1531
49.8 2.1369
49.825 2.1163
49.85 2.097
49.875 2.0861
49.9 2.0775
49.925 2.0733
49.95 2.0683
49.975 2.0619
50 2.0564
50.025 2.0518
50.05 2.0556
50.075 2.0716
50.1 2.0892
50.125 2.1039
50.15 2.1152
50.175 2.1233
50.2 2.1267
50.225 2.1249
50.25 2.1141
50.275 2.0968
50.3 2.0789
50.325 2.0644
50.35 2.049
50.375 2.0325
50.4 2.0129
50.425 1.9906
50.45 1.966
50.475 1.9391
50.5 1.9093
50.525 1.8796
50.55 1.8484
50.575 1.8168
50.6 1.7838
50.625 1.7491
50.65 1.7143
50.675 1.6805
50.7 1.6456
50.725 1.6093
50.75 1.5694
50.775 1.5265
50.8 1.4809
50.825 1.4443
50.85 1.4196
50.875 1.398
50.9 1.3761
50.925 1.3599
50.95 1.3544
50.975 1.3571
51 1.3706
51.025 1.3924
51.05 1.4184
51.075 1.4462
51.1 1.4717
51.125 1.4926
51.15 1.5056
51.175 1.5102
51.2 1.5056
51.225 1.4933
51.25 1.4755
51.275 1.4521
51.3 1.4242
51.325 1.3897
51.35 1.3464
51.375 1.2946
51.4 1.2352
51.425 1.1715
51.45 1.1024
51.475 1.0277
51.5 0.9466
51.525 0.858
51.55 0.7621
51.575 0.6643
51.6 0.5716
51.625 0.4849
51.65 0.4145
51.675 0.3735
51.7 0.3647
51.725 0.3723
51.75 0.3811
51.775 0.3891
51.8 0.3939
51.825 0.4016
51.85 0.4167
51.875 0.4367
51.9 0.455
51.925 0.4689
51.95 0.4803
51.975 0.4921
52 0.5011
52.025 0.5047
52.05 0.5045
52.075 0.501
52.1 0.4958
52.125 0.4985
52.15 0.5103
52.175 0.5301
52.2 0.5578
52.225 0.5934
52.25 0.6373
52.275 0.6886
52.3 0.7446
52.325 0.8048
52.35 0.8655
52.375 0.9268
52.4 0.987
52.425 1.044
52.45 1.0937
52.475 1.1354
52.5 1.17
52.525 1.2035
52.55 1.2379
52.575 1.2681
52.6 1.2907
52.625 1.3042
52.65 1.3102
52.675 1.3142
52.7 1.3133
52.725 1.3115
52.75 1.3081
52.775 1.3048
52.8 1.3091
52.825 1.3233
52.85 1.3402
52.875 1.3562
52.9 1.3688
52.925 1.3782
52.95 1.3832
52.975 1.3814
53 1.3714
53.025 1.3531
53.05 1.3286
53.075 1.3011
53.1 1.274
53.125 1.2474
53.15 1.2193
53.175 1.1916
53.2 1.1635
53.225 1.1311
53.25 1.0942
53.275 1.0561
53.3 1.0196
53.325 0.9855
53.35 0.9561
53.375 0.9357
53.4 0.9284
53.425 0.932
53.45 0.9402
53.475 0.9485
53.5 0.9563
53.525 0.9636
53.55 0.9709
53.575 0.9788
53.6 0.9875
53.625 0.996
53.65 1.0016
53.675 1.0029
53.7 0.9987
53.725 0.9891
53.75 0.972
53.775 0.9467
53.8 0.914
53.825 0.8741
53.85 0.8293
53.875 0.7779
53.9 0.7182
53.925 0.6499
53.95 0.5718
53.975 0.4839
54 0.3867
54.025 0.2858
54.05 0.1896
54.075 0.1185
54.1 0.1045
54.125 0.1393
54.15 0.1947
54.175 0.2524
54.2 0.3051
54.225 0.351
54.25 0.3892
54.275 0.4215
54.3 0.4447
54.325 0.4582
54.35 0.4628
54.375 0.4618
54.4 0.4563
54.425 0.445
54.45 0.4289
54.475 0.4048
54.5 0.3707
54.525 0.3278
54.55 0.2775
54.575 0.2243
54.6 0.1724
54.625 0.1341
54.65 0.1066
54.675 0.0873
54.7 0.0773
54.725 0.0679
54.75 0.0611
54.775 0.0517
54.8 0.036
54.825 0.014
54.85 -0.0119
54.875 -0.0416
54.9 -0.0752
54.925 -0.1093
54.95 -0.145
54.975 -0.1839
55 -0.222
55.025 -0.2496
55.05 -0.2617
55.075 -0.2623
55.1 -0.2551
55.125 -0.2426
55.15 -0.2271
55.175 -0.2094
55.2 -0.1857
55.225 -0.1581
55.25 -0.1262
55.275 -0.0879
55.3 -0.0473
55.325 -0.0108
55.35 0.0151
55.375 0.0294
55.4 0.0394
55.425 0.0567
55.45 0.095
55.475 0.1564
55.5 0.2205
55.525 0.2747
55.55 0.3208
55.575 0.3625
55.6 0.4044
55.625 0.4513
55.65 0.5049
55.675 0.5628
55.7 0.6174
55.725 0.6643
55.75 0.6995
55.775 0.7228
55.8 0.7354
55.825 0.7424
55.85 0.7532
55.875 0.7631
55.9 0.77
55.925 0.7691
55.95 0.7581
55.975 0.7366
56 0.7033
56.025 0.6566
56.05 0.6022
56.075 0.5454
56.1 0.4922
56.125 0.4468
56.15 0.4185
56.175 0.4081
56.2 0.4059
56.225 0.4115
56.25 0.42
56.275 0.4283
56.3 0.4334
56.325 0.436
56.35 0.4334
56.375 0.4214
56.4 0.401
56.425 0.3744
56.45 0.3446
56.475 0.3132
56.5 0.2852
56.525 0.2658
56.55 0.2612
56.575 0.2689
56.6 0.288
56.625 0.3114
56.65 0.3312
56.675 0.3424
56.7 0.3456
56.725 0.3405
56.75 0.3265
56.775 0.3102
56.8 0.2967
56.825 0.2878
56.85 0.2852
56.875 0.2839
56.9 0.2811
56.925 0.2815
56.95 0.2873
56.975 0.2974
57 0.3153
57.025 0.338
57.05 0.3717
57.075 0.4193
57.1 0.478
57.125 0.5378
57.15 0.5954
57.175 0.6467
57.2 0.6955
57.225 0.741
57.25 0.7824
57.275 0.8174
57.3 0.8436
57.325 0.8623
57.35 0.8773
57.375 0.888
57.4 0.9023
57.425 0.9244
57.45 0.9546
57.475 0.9904
57.5 1.0262
57.525 1.0621
57.55 1.1018
57.575 1.1424
57.6 1.178
57.625 1.2039
57.65 1.222
57.675 1.2354
57.7 1.2424
57.725 1.2446
57.75 1.2428
57.775 1.2481
57.8 1.2723
57.825 1.3105
57.85 1.3465
57.875 1.3691
57.9 1.3789
57.925 1.3779
57.95 1.3752
57.975 1.3763
58 1.3827
58.025 1.3862
58.05 1.3883
58.075 1.3949
58.1 1.4021
58.125 1.4023
58.15 1.3942
58.175 1.376
58.2 1.3484
58.225 1.3129
58.25 1.2727
58.275 1.2291
58.3 1.1855
58.325 1.1396
58.35 1.0942
58.375 1.0513
58.4 1.0102
58.425 0.9706
58.45 0.9331
58.475 0.8991
58.5 0.8736
58.525 0.8583
58.55 0.8508
58.575 0.8467
58.6 0.8428
58.625 0.8336
58.65 0.816
58.675 0.7912
58.7 0.762
58.725 0.7311
58.75 0.7077
58.775 0.6953
58.8 0.6938
58.825 0.7063
58.85 0.7347
58.875 0.7682
58.9 0.7981
58.925 0.8191
58.95 0.8294
58.975 0.8284
59 0.8166
59.025 0.796
59.05 0.7675
59.075 0.7323
59.1 0.69
59.125 0.6466
59.15 0.6078
59.175 0.5853
59.2 0.5817
59.225 0.5981
59.25 0.6332
59.275 0.6769
59.3 0.7196
59.325 0.7542
59.35 0.7774
59.375 0.7939
59.4 0.818
59.425 0.8542
59.45 0.8915
59.475 0.9222
59.5 0.9457
59.525 0.9648
59.55 0.9787
59.575 0.9881
59.6 0.994
59.625 0.9978
59.65 0.9934
59.675 0.9799
59.7 0.9594
59.725 0.9378
59.75 0.9247
59.775 0.9181
59.8 0.9068
59.825 0.8872
59.85 0.8584
59.875 0.8224
59.9 0.7836
59.925 0.7447
59.95 0.7076
59.975 0.6726
60 0.6399
60.025 0.6121
60.05 0.5864
60.075 0.5594
60.1 0.527
60.125 0.4873
60.15 0.4368
60.175 0.3777
60.2 0.3105
60.225 0.2377
60.25 0.1624
60.275 0.0927
60.3 0.0365
60.325 -0.0065
60.35 -0.0449
60.375 -0.0827
60.4 -0.1191
60.425 -0.1539
60.45 -0.185
60.475 -0.2105
60.5 -0.2334
60.525 -0.2561
60.55 -0.2808
60.575 -0.3075
60.6 -0.3383
60.625 -0.3707
60.65 -0.402
60.675 -0.4315
60.7 -0.4534
60.725 -0.4717
60.75 -0.4906
60.775 -0.5103
60.8 -0.5339
60.825 -0.5634
60.85 -0.5963
60.875 -0.6317
60.9 -0.6688
60.925 -0.6952
60.95 -0.6994
60.975 -0.6867
61 -0.663
61.025 -0.6314
61.05 -0.5964
61.075 -0.555
61.1 -0.5015
61.125 -0.4408
61.15 -0.3784
61.175 -0.3195
61.2 -0.2675
61.225 -0.2227
61.25 -0.1836
61.275 -0.1503
61.3 -0.1202
61.325 -0.0915
61.35 -0.0652
61.375 -0.0419
61.4 -0.0213
61.425 -0.0033
61.45 0.0113
61.475 0.0226
61.5 0.0324
61.525 0.0451
61.55 0.0601
61.575 0.0753
61.6 0.0899
61.625 0.1039
61.65 0.1151
61.675 0.1228
61.7 0.1254
61.725 0.1225
61.75 0.1166
61.775 0.1095
61.8 0.1009
61.825 0.0943
61.85 0.0947
61.875 0.1011
61.9 0.1119
61.925 0.1266
61.95 0.1484
61.975 0.1819
62 0.222
62.025 0.2653
62.05 0.3111
62.075 0.3586
62.1 0.4013
62.125 0.4396
62.15 0.4729
62.175 0.4971
62.2 0.5122
62.225 0.5209
62.25 0.5197
62.275 0.5107
62.3 0.5001
62.325 0.4903
62.35 0.481
62.375 0.4731
62.4 0.4618
62.425 0.4468
62.45 0.4332
62.475 0.4181
62.5 0.3978
62.525 0.3685
62.55 0.3305
62.575 0.2842
62.6 0.228
62.625 0.1622
62.65 0.0894
62.675 0.0119
62.7 -0.0664
62.725 -0.1399
62.75 -0.2117
62.775 -0.2826
62.8 -0.355
62.825 -0.4264
62.85 -0.4927
62.875 -0.5558
62.9 -0.617
62.925 -0.675
62.95 -0.7285
62.975 -0.7805
63 -0.8271
63.025 -0.856
63.05 -0.8738
63.075 -0.8891
63.1 -0.9069
63.125 -0.9247
63.15 -0.9433
63.175 -0.9628
63.2 -0.9813
63.225 -0.9974
63.25 -1.014
63.275 -1.0319
63.3 -1.0484
63.325 -1.0685
63.35 -1.0951
63.375 -1.1283
63.4 -1.1647
63.425 -1.2029
63.45 -1.2436
63.475 -1.2821
63.5 -1.3183
63.525 -1.3539
63.55 -1.3921
63.575 -1.4342
63.6 -1.4821
63.625 -1.5357
63.65 -1.5967
63.675 -1.6617
63.7 -1.7291
63.725 -1.7928
63.75 -1.8467
63.775 -1.8923
63.8 -1.9348
63.825 -1.9749
63.85 -2.0092
63.875 -2.033
63.9 -2.0432
63.925 -2.0411
63.95 -2.0288
63.975 -2.0021
64 -1.9599
64.025 -1.9063
64.05 -1.851
64.075 -1.8011
64.1 -1.7587
64.125 -1.7172
64.15 -1.6722
64.175 -1.6277
64.2 -1.5877
64.225 -1.5538
64.25 -1.5303
64.275 -1.5218
64.3 -1.5267
64.325 -1.5425
64.35 -1.5704
64.375 -1.6003
64.4 -1.6244
64.425 -1.6425
64.45 -1.6474
64.475 -1.629
64.5 -1.5812
64.525 -1.511
64.55 -1.4341
64.575 -1.3558
64.6 -1.2733
64.625 -1.1874
64.65 -1.1039
64.675 -1.029
64.7 -0.9607
64.725 -0.8938
64.75 -0.8283
64.775 -0.7667
64.8 -0.7095
64.825 -0.6607
64.85 -0.6297
64.875 -0.6234
64.9 -0.6297
64.925 -0.628
64.95 -0.6139
64.975 -0.5891
65 -0.5594
65.025 -0.5308
65.05 -0.5038
65.075 -0.479
65.1 -0.4539
65.125 -0.4296
65.15 -0.4079
65.175 -0.3898
65.2 -0.3709
65.225 -0.3519
65.25 -0.3342
65.275 -0.3183
65.3 -0.2982
65.325 -0.2724
65.35 -0.2421
65.375 -0.2103
65.4 -0.1789
65.425 -0.1495
65.45 -0.1235
65.475 -0.1011
65.5 -0.0821
65.525 -0.0665
65.55 -0.0436
65.575 -0.0095
65.6 0.0286
65.625 0.0635
65.65 0.0961
65.675 0.1281
65.7 0.1571
65.725 0.1809
65.75 0.1953
65.775 0.1952
65.8 0.1802
65.825 0.1541
65.85 0.1176
65.875 0.0738
65.9 0.0239
65.925 -0.0301
65.95 -0.0904
65.975 -0.1599
66 -0.238
66.025 -0.3169
66.05 -0.3884
66.075 -0.4476
66.1 -0.4857
66.125 -0.4986
66.15 -0.4899
66.175 -0.4633
66.2 -0.4217
66.225 -0.3702
66.25 -0.3196
66.275 -0.2744
66.3 -0.2395
66.325 -0.2172
66.35 -0.2052
66.375 -0.2005
66.4 -0.195
66.425 -0.1913
66.45 -0.1915
66.475 -0.1981
66.5 -0.2175
66.525 -0.2482
66.55 -0.2869
66.575 -0.3246
66.6 -0.3509
66.625 -0.3683
66.65 -0.375
66.675 -0.3705
66.7 -0.3575
66.725 -0.34
66.75 -0.3202
66.775 -0.3047
66.8 -0.297
66.825 -0.2985
66.85 -0.303
66.875 -0.3062
66.9 -0.3073
66.925 -0.3071
66.95 -0.3042
66.975 -0.2969
67 -0.2802
67.025 -0.2585
67.05 -0.2377
67.075 -0.2205
67.1 -0.2018
67.125 -0.1752
67.15 -0.1415
67.175 -0.1003
67.2 -0.0546
67.225 -0.0102
67.25 0.0293
67.275 0.0661
67.3 0.1058
67.325 0.1492
67.35 0.1968
67.375 0.2451
67.4 0.291
67.425 0.3313
67.45 0.3684
67.475 0.4066
67.5 0.4482
67.525 0.495
67.55 0.5525
67.575 0.6262
67.6 0.7081
67.625 0.7879
67.65 0.8602
67.675 0.9214
67.7 0.9717
67.725 1.0136
67.75 1.0499
67.775 1.0801
67.8 1.1022
67.825 1.1121
67.85 1.1151
67.875 1.1167
67.9 1.1152
67.925 1.1121
67.95 1.1089
67.975 1.1037
68 1.0948
68.025 1.0845
68.05 1.0784
68.075 1.081
68.1 1.0902
68.125 1.1009
68.15 1.1096
68.175 1.1124
68.2 1.1087
68.225 1.0986
68.25 1.0817
68.275 1.0589
68.3 1.0331
68.325 1.0083
68.35 0.987
68.375 0.9682
68.4 0.9511
68.425 0.9358
68.45 0.9244
68.475 0.9185
68.5 0.9122
68.525 0.9017
68.55 0.8869
68.575 0.8683
68.6 0.8457
68.625 0.8199
68.65 0.7901
68.675 0.7575
68.7 0.7273
68.725 0.707
68.75 0.6989
68.775 0.7016
68.8 0.7099
68.825 0.7187
68.85 0.7278
68.875 0.7378
68.9 0.7488
68.925 0.7575
68.95 0.76
68.975 0.7582
69 0.7568
69.025 0.7572
69.05 0.7557
69.075 0.7478
69.1 0.7321
69.125 0.7073
69.15 0.6754
69.175 0.6419
69.2 0.6083
69.225 0.5738
69.25 0.5347
69.275 0.4925
69.3 0.4498
69.325 0.4074
69.35 0.3645
69.375 0.3211
69.4 0.2776
69.425 0.2389
69.45 0.2074
69.475 0.1772
69.5 0.1455
69.525 0.1103
69.55 0.0718
69.575 0.034
69.6 -0.0024
69.625 -0.039
69.65 -0.0754
69.675 -0.112
69.7 -0.1459
69.725 -0.1703
69.75 -0.182
69.775 -0.183
69.8 -0.1743
69.825 -0.1576
69.85 -0.1398
69.875 -0.1258
69.9 -0.1165
69.925 -0.1119
69.95 -0.1132
69.975 -0.1184
70 -0.1272
70.025 -0.14
70.05 -0.1546
70.075 -0.1671
70.1 -0.1769
70.125 -0.1792
70.15 -0.1693
70.175 -0.1472
70.2 -0.1176
70.225 -0.0846
70.25 -0.049
70.275 -0.0123
70.3 0.023
70.325 0.0566
70.35 0.0887
70.375 0.1205
70.4 0.155
70.425 0.1885
70.45 0.222
70.475 0.258
70.5 0.2994
70.525 0.3517
70.55 0.4125
70.575 0.4798
70.6 0.5538
70.625 0.6302
70.65 0.7037
70.675 0.7674
70.7 0.8195
70.725 0.8612
70.75 0.8957
70.775 0.9246
70.8 0.9501
70.825 0.9725
70.85 0.9935
70.875 1.0182
70.9 1.0479
70.925 1.0789
70.95 1.1074
70.975 1.1337
71 1.1582
71.025 1.1827
71.05 1.2088
71.075 1.2349
71.1 1.2563
71.125 1.2713
71.15 1.2798
71.175 1.2832
71.2 1.2817
71.225 1.2768
71.25 1.2694
71.275 1.2555
71.3 1.2334
71.325 1.2028
71.35 1.1666
71.375 1.1311
71.4 1.1051
71.425 1.0866
71.45 1.0684
71.475 1.0537
71.5 1.047
71.525 1.0546
71.55 1.074
71.575 1.0986
71.6 1.1293
71.625 1.1669
71.65 1.2113
71.675 1.256
71.7 1.2968
71.725 1.3365
71.75 1.3757
71.775 1.4124
71.8 1.4482
71.825 1.4906
71.85 1.5504
71.875 1.6196
71.9 1.6887
71.925 1.7536
71.95 1.8168
71.975 1.8801
72 1.9407
72.025 1.9985
72.05 2.0559
72.075 2.1134
72.1 2.1701
72.125 2.2204
72.15 2.268
72.175 2.3134
72.2 2.3554
72.225 2.3936
72.25 2.4305
72.275 2.4656
72.3 2.4985
72.325 2.5272
72.35 2.5505
72.375 2.5687
72.4 2.5808
72.425 2.5908
72.45 2.6073
72.475 2.6341
72.5 2.6619
72.525 2.6839
72.55 2.6977
72.575 2.7031
72.6 2.6993
72.625 2.6868
72.65 2.667
72.675 2.6404
72.7 2.6082
72.725 2.5705
72.75 2.5266
72.775 2.4788
72.8 2.4345
72.825 2.3934
72.85 2.3657
72.875 2.3602
72.9 2.3713
72.925 2.398
72.95 2.432
72.975 2.4671
73 2.4984
73.025 2.5246
73.05 2.5464
73.075 2.5631
73.1 2.5786
73.125 2.5926
73.15 2.6039
73.175 2.611
73.2 2.6133
73.225 2.6108
73.25 2.6031
73.275 2.5897
73.3 2.57
73.325 2.5452
73.35 2.5154
73.375 2.48
73.4 2.4402
73.425 2.3943
73.45 2.344
73.475 2.2883
73.5 2.2313
73.525 2.1726
73.55 2.1113
73.575 2.0494
73.6 1.9861
73.625 1.9213
73.65 1.8539
73.675 1.7823
73.7 1.7054
73.725 1.6235
73.75 1.537
73.775 1.4457
73.8 1.3521
73.825 1.2615
73.85 1.1775
73.875 1.0959
73.9 1.0134
73.925 0.9309
73.95 0.8497
73.975 0.7729
74 0.7003
74.025 0.6319
74.05 0.5668
74.075 0.5062
74.1 0.4531
74.125 0.4025
74.15 0.3516
74.175 0.3011
74.2 0.2512
74.225 0.1966
74.25 0.1357
74.275 0.0653
74.3 -0.0131
74.325 -0.0935
74.35 -0.1769
74.375 -0.2637
74.4 -0.353
74.425 -0.4353
74.45 -0.4958
74.475 -0.5208
74.5 -0.5112
74.525 -0.477
74.55 -0.4295
74.575 -0.3805
74.6 -0.3345
74.625 -0.296
74.65 -0.2658
74.675 -0.2403
74.7 -0.2126
74.725 -0.178
74.75 -0.1418
74.775 -0.1091
74.8 -0.0818
74.825 -0.0606
74.85 -0.0448
74.875 -0.031
74.9 -0.0189
74.925 -0.0107
74.95 -0.0092
74.975 -0.0156
75 -0.0285
75.025 -0.0474
75.05 -0.0763
75.075 -0.1163
75.1 -0.1646
75.125 -0.2171
75.15 -0.2736
75.175 -0.325
75.2 -0.3476
75.225 -0.3423
75.25 -0.3204
75.275 -0.2875
75.3 -0.2449
75.325 -0.1961
75.35 -0.1372
75.375 -0.0714
75.4 -0.006
75.425 0.0559
75.45 0.1073
75.475 0.1468
75.5 0.1749
75.525 0.1952
75.55 0.2225
75.575 0.2661
75.6 0.3247
75.625 0.3953
75.65 0.4757
75.675 0.5582
75.7 0.64
75.725 0.7211
75.75 0.8002
75.775 0.8741
75.8 0.9429
75.825 1.008
75.85 1.0718
75.875 1.1412
75.9 1.2198
75.925 1.3014
75.95 1.3799
75.975 1.4517
76 1.5168
76.025 1.5738
76.05 1.6215
76.075 1.6603
76.1 1.6929
76.125 1.7218
76.15 1.748
76.175 1.7722
76.2 1.7932
76.225 1.8094
76.25 1.8192
76.275 1.8229
76.3 1.8204
76.325 1.8144
76.35 1.8052
76.375 1.7949
76.4 1.783
76.425 1.7669
76.45 1.7462
76.475 1.7226
76.5 1.7019
76.525 1.6836
76.55 1.6619
76.575 1.6328
76.6 1.5958
76.625 1.5522
76.65 1.5046
76.675 1.4545
76.7 1.4023
76.725 1.3478
76.75 1.29
76.775 1.2293
76.8 1.1698
76.825 1.1193
76.85 1.0877
76.875 1.0697
76.9 1.0586
76.925 1.0535
76.95 1.0527
76.975 1.0556
77 1.066
77.025 1.0893
77.05 1.132
77.075 1.1886
77.1 1.2533
77.125 1.3229
77.15 1.3937
77.175 1.4618
77.2 1.5255
77.225 1.5857
77.25 1.6433
77.275 1.6972
77.3 1.7422
77.325 1.7794
77.35 1.8102
77.375 1.8353
77.4 1.8545
77.425 1.8669
77.45 1.8719
77.475 1.8718
77.5 1.8656
77.525 1.8511
77.55 1.8285
77.575 1.7989
77.6 1.7651
77.625 1.7301
77.65 1.6944
77.675 1.6591
77.7 1.6239
77.725 1.589
77.75 1.5605
77.775 1.5405
77.8 1.5344
77.825 1.5485
77.85 1.5717
77.875 1.5927
77.9 1.601
77.925 1.5942
77.95 1.5726
77.975 1.5364
78 1.4875
78.025 1.4277
78.05 1.3609
78.075 1.2974
78.1 1.25
78.125 1.2199
78.15 1.1983
78.175 1.1825
78.2 1.1709
78.225 1.1701
78.25 1.1824
78.275 1.2042
78.3 1.2285
78.325 1.2495
78.35 1.2662
78.375 1.2793
78.4 1.3016
78.425 1.336
78.45 1.3729
78.475 1.4062
78.5 1.4329
78.525 1.4522
78.55 1.4645
78.575 1.4705
78.6 1.4711
78.625 1.4662
78.65 1.4556
78.675 1.4384
78.7 1.4153
78.725 1.3862
78.75 1.3505
78.775 1.3063
78.8 1.255
78.825 1.1989
78.85 1.1378
78.875 1.0699
78.9 0.995
78.925 0.9138
78.95 0.8254
78.975 0.7269
79 0.6199
79.025 0.5083
79.05 0.3938
79.075 0.2787
79.1 0.1647
79.125 0.0589
79.15 -0.0362
79.175 -0.124
79.2 -0.2136
79.225 -0.3101
79.25 -0.4138
79.275 -0.5257
79.3 -0.6401
79.325 -0.7523
79.35 -0.8586
79.375 -0.9537
79.4 -1.0309
79.425 -1.0843
79.45 -1.1144
79.475 -1.13
79.5 -1.1381
79.525 -1.1425
79.55 -1.144
79.575 -1.1411
79.6 -1.1239
79.625 -1.0948
79.65 -1.0621
79.675 -1.0342
79.7 -1.0077
79.725 -0.9818
79.75 -0.9602
79.775 -0.9422
79.8 -0.9264
79.825 -0.9086
79.85 -0.8813
79.875 -0.8356
79.9 -0.7723
79.925 -0.6978
79.95 -0.6219
79.975 -0.5502
80 -0.4812
80.025 -0.4054
80.05 -0.3191
80.075 -0.2284
80.1 -0.1362
80.125 -0.0444
80.15 0.0471
80.175 0.1416
80.2 0.2394
80.225 0.3387
80.25 0.4383
80.275 0.5361
80.3 0.6292
80.325 0.7154
80.35 0.7941
80.375 0.8667
80.4 0.9334
80.425 0.9937
80.45 1.0493
80.475 1.1002
80.5 1.1474
80.525 1.1905
80.55 1.2288
80.575 1.2626
80.6 1.2916
80.625 1.3152
80.65 1.3336
80.675 1.3471
80.7 1.3554
80.725 1.3585
80.75 1.3572
80.775 1.3512
80.8 1.3389
80.825 1.3216
80.85 1.2999
80.875 1.2738
80.9 1.2428
80.925 1.2064
80.95 1.1646
80.975 1.1195
81 1.0731
81.025 1.0305
81.05 0.9952
81.075 0.9618
81.1 0.9263
81.125 0.8885
81.15 0.8496
81.175 0.8098
81.2 0.7726
81.225 0.7391
81.25 0.7081
81.275 0.6804
81.3 0.661
81.325 0.661
81.35 0.6758
81.375 0.6933
81.4 0.711
81.425 0.7311
81.45 0.7532
81.475 0.7721
81.5 0.7852
81.525 0.7922
81.55 0.7941
81.575 0.7922
81.6 0.7868
81.625 0.7784
81.65 0.7683
81.675 0.7601
81.7 0.7515
81.725 0.7407
81.75 0.7273
81.775 0.714
81.8 0.701
81.825 0.6877
81.85 0.6749
81.875 0.6605
81.9 0.6453
81.925 0.6249
81.95 0.5976
81.975 0.5671
82 0.535
82.025 0.5072
82.05 0.4931
82.075 0.4948
82.1 0.5069
82.125 0.5281
82.15 0.556
82.175 0.5836
82.2 0.6099
82.225 0.6308
82.25 0.647
82.275 0.6681
82.3 0.6931
82.325 0.7163
82.35 0.7365
82.375 0.7519
82.4 0.7624
82.425 0.7678
82.45 0.7685
82.475 0.7682
82.5 0.7696
82.525 0.7747
82.55 0.781
82.575 0.7872
82.6 0.7927
82.625 0.7995
82.65 0.8071
82.675 0.8156
82.7 0.8292
82.725 0.8516
82.75 0.8812
82.775 0.911
82.8 0.9354
82.825 0.9517
82.85 0.961
82.875 0.9671
82.9 0.9769
82.925 1.0009
82.95 1.0371
82.975 1.0777
83 1.1168
83.025 1.1507
83.05 1.1769
83.075 1.1956
83.1 1.2065
83.125 1.2085
83.15 1.2037
83.175 1.1944
83.2 1.1859
83.225 1.1865
83.25 1.197
83.275 1.2064
83.3 1.2121
83.325 1.2131
83.35 1.2102
83.375 1.2047
83.4 1.1999
83.425 1.1983
83.45 1.2008
83.475 1.2053
83.5 1.2069
83.525 1.2033
83.55 1.1929
83.575 1.1758
83.6 1.1532
83.625 1.1252
83.65 1.0898
83.675 1.0469
83.7 0.9963
83.725 0.9365
83.75 0.8686
83.775 0.794
83.8 0.7139
83.825 0.6339
83.85 0.5575
83.875 0.4833
83.9 0.4114
83.925 0.3395
83.95 0.2659
83.975 0.193
84 0.1276
84.025 0.0678
84.05 0.0075
84.075 -0.0547
84.1 -0.1178
84.125 -0.1769
84.15 -0.2285
84.175 -0.2726
84.2 -0.3056
84.225 -0.331
84.25 -0.3488
84.275 -0.3619
84.3 -0.3727
84.325 -0.378
84.35 -0.3806
84.375 -0.3831
84.4 -0.3808
84.425 -0.3775
84.45 -0.3783
84.475 -0.383
84.5 -0.3808
84.525 -0.3656
84.55 -0.3414
84.575 -0.3132
84.6 -0.2827
84.625 -0.2484
84.65 -0.2095
84.675 -0.158
84.7 -0.0902
84.725 -0.0117
84.75 0.0698
84.775 0.1504
84.8 0.228
84.825 0.2985
84.85 0.3609
84.875 0.4135
84.9 0.4567
84.925 0.4931
84.95 0.5228
84.975 0.5461
85 0.5631
85.025 0.5766
85.05 0.5877
85.075 0.5972
85.1 0.6075
85.125 0.6145
85.15 0.6199
85.175 0.6228
85.2 0.6213
85.225 0.6157
85.25 0.6038
85.275 0.5858
85.3 0.5625
85.325 0.5342
85.35 0.5045
85.375 0.4781
85.4 0.4555
85.425 0.4351
85.45 0.4159
85.475 0.3962
85.5 0.3696
85.525 0.3319
85.55 0.2862
85.575 0.2322
85.6 0.1696
85.625 0.1003
85.65 0.0259
85.675 -0.051
85.7 -0.1302
85.725 -0.2099
85.75 -0.2879
85.775 -0.3668
85.8 -0.4482
85.825 -0.5306
85.85 -0.6146
85.875 -0.6899
85.9 -0.7496
85.925 -0.7996
85.95 -0.8522
85.975 -0.915
86 -0.9868
86.025 -1.0591
86.05 -1.1253
86.075 -1.1795
86.1 -1.2197
86.125 -1.2441
86.15 -1.2637
86.175 -1.2816
86.2 -1.2859
86.225 -1.2846
86.25 -1.2792
86.275 -1.273
86.3 -1.2701
86.325 -1.2727
86.35 -1.2825
86.375 -1.2954
86.4 -1.3054
86.425 -1.3062
86.45 -1.3008
86.475 -1.2986
86.5 -1.2999
86.525 -1.3095
86.55 -1.3275
86.575 -1.3486
86.6 -1.3678
86.625 -1.383
86.65 -1.3966
86.675 -1.4118
86.7 -1.4307
86.725 -1.4529
86.75 -1.479
86.775 -1.5031
86.8 -1.5197
86.825 -1.5322
86.85 -1.5443
86.875 -1.5581
86.9 -1.5785
86.925 -1.6057
86.95 -1.6426
86.975 -1.6861
87 -1.7344
87.025 -1.7806
87.05 -1.811
87.075 -1.8119
87.1 -1.7905
87.125 -1.7565
87.15 -1.7157
87.175 -1.6761
87.2 -1.6431
87.225 -1.6174
87.25 -1.5978
87.275 -1.5859
87.3 -1.5789
87.325 -1.5765
87.35 -1.5839
87.375 -1.5987
87.4 -1.617
87.425 -1.6295
87.45 -1.6272
87.475 -1.6157
87.5 -1.6062
87.525 -1.6021
87.55 -1.6059
87.575 -1.6148
87.6 -1.6274
87.625 -1.642
87.65 -1.6582
87.675 -1.6741
87.7 -1.6863
87.725 -1.6987
87.75 -1.7127
87.775 -1.7248
87.8 -1.7369
87.825 -1.7501
87.85 -1.7646
87.875 -1.7813
87.9 -1.8008
87.925 -1.8221
87.95 -1.8427
87.975 -1.8618
88 -1.8781
88.025 -1.8928
88.05 -1.9051
88.075 -1.9177
88.1 -1.932
88.125 -1.9467
88.15 -1.9625
88.175 -1.9796
88.2 -1.9952
88.225 -2.0058
88.25 -2.0152
88.275 -2.0272
88.3 -2.0367
88.325 -2.0359
88.35 -2.0244
88.375 -2.011
88.4 -1.9992
88.425 -1.9921
88.45 -1.9935
88.475 -2.0042
88.5 -2.0249
88.525 -2.0534
88.55 -2.0857
88.575 -2.1218
88.6 -2.1603
88.625 -2.2002
88.65 -2.2433
88.675 -2.2902
88.7 -2.3378
88.725 -2.3831
88.75 -2.4281
88.775 -2.4726
88.8 -2.5097
88.825 -2.5365
88.85 -2.557
88.875 -2.5704
88.9 -2.581
88.925 -2.5945
88.95 -2.6117
88.975 -2.6242
89 -2.6355
89.025 -2.65
89.05 -2.6727
89.075 -2.7057
89.1 -2.7499
89.125 -2.801
89.15 -2.8549
89.175 -2.9135
89.2 -2.9796
89.225 -3.0499
89.25 -3.1195
89.275 -3.1751
89.3 -3.1906
89.325 -3.1787
89.35 -3.1587
89.375 -3.1281
89.4 -3.0853
89.425 -3.0383
89.45 -2.996
89.475 -2.9635
89.5 -2.9381
89.525 -2.9122
89.55 -2.8736
89.575 -2.8055
89.6 -2.7196
89.625 -2.6336
89.65 -2.5658
89.675 -2.5203
89.7 -2.4894
89.725 -2.4656
89.75 -2.4469
89.775 -2.432
89.8 -2.42
89.825 -2.4127
89.85 -2.4093
89.875 -2.4105
89.9 -2.4124
89.925 -2.4133
89.95 -2.4103
89.975 -2.4005
90 -2.3833
90.025 -2.3588
90.05 -2.3273
90.075 -2.2919
90.1 -2.2544
90.125 -2.2192
90.15 -2.1905
90.175 -2.1698
90.2 -2.1551
90.225 -2.1409
90.25 -2.1201
90.275 -2.0936
90.3 -2.0682
90.325 -2.0432
90.35 -2.0145
90.375 -1.9724
90.4 -1.9189
90.425 -1.8628
90.45 -1.8029
90.475 -1.734
90.5 -1.6592
90.525 -1.5823
90.55 -1.5039
90.575 -1.4236
90.6 -1.3452
90.625 -1.2728
90.65 -1.2091
90.675 -1.1551
90.7 -1.1101
90.725 -1.0742
90.75 -1.0458
90.775 -1.0197
90.8 -0.9888
90.825 -0.9498
90.85 -0.9106
90.875 -0.88
90.9 -0.8589
90.925 -0.8436
90.95 -0.8314
90.975 -0.823
91 -0.8182
91.025 -0.8149
91.05 -0.8063
91.075 -0.7873
91.1 -0.7566
91.125 -0.7147
91.15 -0.6538
91.175 -0.5768
91.2 -0.4927
91.225 -0.4073
91.25 -0.3222
91.275 -0.2372
91.3 -0.1586
91.325 -0.0907
91.35 -0.0362
91.375 0.0037
91.4 0.0295
91.425 0.0413
91.45 0.0404
91.475 0.0281
91.5 0.0065
91.525 -0.024
91.55 -0.0617
91.575 -0.1021
91.6 -0.1434
91.625 -0.1793
91.65 -0.2062
91.675 -0.2329
91.7 -0.2622
91.725 -0.2932
91.75 -0.3237
91.775 -0.3555
91.8 -0.3916
91.825 -0.4332
91.85 -0.4756
91.875 -0.5192
91.9 -0.5585
91.925 -0.5871
91.95 -0.6069
91.975 -0.6231
92 -0.6389
92.025 -0.6552
92.05 -0.6647
92.075 -0.6675
92.1 -0.6665
92.125 -0.6611
92.15 -0.6478
92.175 -0.6275
92.2 -0.6024
92.225 -0.5717
92.25 -0.542
92.275 -0.5184
92.3 -0.5007
92.325 -0.4877
92.35 -0.4836
92.375 -0.4894
92.4 -0.5032
92.425 -0.5215
92.45 -0.5452
92.475 -0.5718
92.5 -0.5984
92.525 -0.6269
92.55 -0.6559
92.575 -0.6838
92.6 -0.7115
92.625 -0.7377
92.65 -0.7646
92.675 -0.7904
92.7 -0.8132
92.725 -0.8347
92.75 -0.8564
92.775 -0.8809
92.8 -0.9109
92.825 -0.9456
92.85 -0.9853
92.875 -1.0299
92.9 -1.0793
92.925 -1.128
92.95 -1.1696
92.975 -1.1987
93 -1.2146
93.025 -1.2135
93.05 -1.1935
93.075 -1.1607
93.1 -1.1201
93.125 -1.0815
93.15 -1.0517
93.175 -1.0294
93.2 -1.0092
93.225 -0.9932
93.25 -0.9755
93.275 -0.9522
93.3 -0.9278
93.325 -0.9065
93.35 -0.89
93.375 -0.8781
93.4 -0.8684
93.425 -0.8591
93.45 -0.8536
93.475 -0.8552
93.5 -0.8622
93.525 -0.874
93.55 -0.8864
93.575 -0.8945
93.6 -0.8974
93.625 -0.8944
93.65 -0.8871
93.675 -0.8832
93.7 -0.8853
93.725 -0.8896
93.75 -0.8881
93.775 -0.8755
93.8 -0.8482
93.825 -0.8128
93.85 -0.7788
93.875 -0.7474
93.9 -0.7197
93.925 -0.695
93.95 -0.676
93.975 -0.6649
94 -0.6602
94.025 -0.6629
94.05 -0.6722
94.075 -0.6891
94.1 -0.7124
94.125 -0.7402
94.15 -0.7736
94.175 -0.8116
94.2 -0.852
94.225 -0.8949
94.25 -0.9399
94.275 -0.9865
94.3 -1.0394
94.325 -1.1021
94.35 -1.1699
94.375 -1.238
94.4 -1.299
94.425 -1.3509
94.45 -1.3844
94.475 -1.3925
94.5 -1.3815
94.525 -1.3683
94.55 -1.362
94.575 -1.3621
94.6 -1.3675
94.625 -1.376
94.65 -1.3842
94.675 -1.3914
94.7 -1.3968
94.725 -1.4007
94.75 -1.4009
94.775 -1.3961
94.8 -1.3872
94.825 -1.3757
94.85 -1.3649
94.875 -1.3541
94.9 -1.3481
94.925 -1.3464
94.95 -1.343
94.975 -1.3379
95 -1.3335
95.025 -1.329
95.05 -1.3239
95.075 -1.3161
95.1 -1.2991
95.125 -1.2658
95.15 -1.2248
95.175 -1.1831
95.2 -1.1444
95.225 -1.1111
95.25 -1.0834
95.275 -1.0603
95.3 -1.0416
95.325 -1.0296
95.35 -1.0229
95.375 -1.0192
95.4 -1.0083
95.425 -0.9824
95.45 -0.9442
95.475 -0.8999
95.5 -0.8519
95.525 -0.7936
95.55 -0.7206
95.575 -0.6345
95.6 -0.5454
95.625 -0.4618
95.65 -0.3846
95.675 -0.3147
95.7 -0.2523
95.725 -0.1953
95.75 -0.1398
95.775 -0.0852
95.8 -0.0311
95.825 0.0199
95.85 0.065
95.875 0.1049
95.9 0.1392
95.925 0.1682
95.95 0.1958
95.975 0.2223
96 0.2429
96.025 0.2554
96.05 0.2624
96.075 0.2656
96.1 0.2665
96.125 0.2722
96.15 0.2928
96.175 0.3233
96.2 0.354
96.225 0.3775
96.25 0.3969
96.275 0.4105
96.3 0.4182
96.325 0.42
96.35 0.4144
96.375 0.4048
96.4 0.3924
96.425 0.3758
96.45 0.3551
96.475 0.3315
96.5 0.3055
96.525 0.282
96.55 0.2666
96.575 0.2582
96.6 0.252
96.625 0.25
96.65 0.2519
96.675 0.2538
96.7 0.2548
96.725 0.2538
96.75 0.2554
96.775 0.2663
96.8 0.2793
96.825 0.287
96.85 0.2901
96.875 0.2904
96.9 0.2854
96.925 0.2751
96.95 0.2585
96.975 0.2353
97 0.2079
97.025 0.1768
97.05 0.1438
97.075 0.1147
97.1 0.0896
97.125 0.0708
97.15 0.0531
97.175 0.0335
97.2 0.0118
97.225 -0.0138
97.25 -0.0437
97.275 -0.0784
97.3 -0.1198
97.325 -0.1674
97.35 -0.2227
97.375 -0.2841
97.4 -0.3509
97.425 -0.4234
97.45 -0.5014
97.475 -0.583
97.5 -0.6621
97.525 -0.7317
97.55 -0.7982
97.575 -0.8692
97.6 -0.9459
97.625 -1.027
97.65 -1.108
97.675 -1.1883
97.7 -1.2713
97.725 -1.3578
97.75 -1.4355
97.775 -1.501
97.8 -1.5506
97.825 -1.5851
97.85 -1.6129
97.875 -1.6396
97.9 -1.6679
97.925 -1.698
97.95 -1.7291
97.975 -1.7564
98 -1.7808
98.025 -1.8032
98.05 -1.8243
98.075 -1.842
98.1 -1.8541
98.125 -1.8566
98.15 -1.8507
98.175 -1.8408
98.2 -1.826
98.225 -1.8031
98.25 -1.7771
98.275 -1.7487
98.3 -1.7143
98.325 -1.6772
98.35 -1.6426
98.375 -1.6138
98.4 -1.589
98.425 -1.5654
98.45 -1.5444
98.475 -1.5322
98.5 -1.528
98.525 -1.5248
98.55 -1.5172
98.575 -1.5005
98.6 -1.4754
98.625 -1.4493
98.65 -1.4272
98.675 -1.4087
98.7 -1.3929
98.725 -1.3785
98.75 -1.3649
98.775 -1.3488
98.8 -1.3298
98.825 -1.3102
98.85 -1.2926
98.875 -1.2794
98.9 -1.2697
98.925 -1.2636
98.95 -1.2632
98.975 -1.2694
99 -1.2818
99.025 -1.2962
99.05 -1.3048
99.075 -1.3081
99.1 -1.3096
99.125 -1.3101
99.15 -1.3125
99.175 -1.3197
99.2 -1.3343
99.225 -1.3539
99.25 -1.3781
99.275 -1.4067
99.3 -1.4446
99.325 -1.4945
99.35 -1.5522
99.375 -1.6086
99.4 -1.656
99.425 -1.691
99.45 -1.7102
99.475 -1.7103
99.5 -1.6945
99.525 -1.6633
99.55 -1.6227
99.575 -1.5788
99.6 -1.5301
99.625 -1.4751
99.65 -1.4076
99.675 -1.326
99.7 -1.2377
99.725 -1.1495
99.75 -1.0654
99.775 -0.9855
99.8 -0.9115
99.825 -0.8451
99.85 -0.7879
99.875 -0.7401
99.9 -0.7009
99.925 -0.6696
99.95 -0.6455
99.975 -0.6282
100 -0.617
