# Supplementary material for: Uptake of N2O5 by aqueous aerosol unveiled using chemically accurate many-body potentials
Source: Nat Commun. 2022 Mar 10;13:1266. doi: 10.1038/s41467-022-28697-8 (PMC8913772; doi:10.1038/s41467-022-28697-8)
Supplement: Supplementary file 3 — Source Data [file 41467_2022_28697_MOESM3_ESM.zip › n2o5-uptake-data/Fig2/scattering/rep06run08/relcom_gds.dat]

0.025 12.1764
0.05 12.1629
0.075 12.1493
0.1 12.1358
0.125 12.1222
0.15 12.1086
0.175 12.095
0.2 12.0814
0.225 12.0677
0.25 12.0541
0.275 12.0404
0.3 12.0267
0.325 12.0131
0.35 11.9994
0.375 11.9857
0.4 11.972
0.425 11.9582
0.45 11.9445
0.475 11.9308
0.5 11.9171
0.525 11.9033
0.55 11.8896
0.575 11.8759
0.6 11.8621
0.625 11.8483
0.65 11.8346
0.675 11.8208
0.7 11.807
0.725 11.7932
0.75 11.7794
0.775 11.7656
0.8 11.7519
0.825 11.7381
0.85 11.7243
0.875 11.7105
0.9 11.6967
0.925 11.6829
0.95 11.6691
0.975 11.6553
1 11.6416
1.025 11.6278
1.05 11.614
1.075 11.6002
1.1 11.5864
1.125 11.5726
1.15 11.5588
1.175 11.545
1.2 11.5312
1.225 11.5173
1.25 11.5034
1.275 11.4895
1.3 11.4756
1.325 11.4617
1.35 11.4477
1.375 11.4337
1.4 11.4198
1.425 11.4058
1.45 11.3919
1.475 11.378
1.5 11.3641
1.525 11.3503
1.55 11.3364
1.575 11.3224
1.6 11.3085
1.625 11.2945
1.65 11.2804
1.675 11.2664
1.7 11.2523
1.725 11.2382
1.75 11.2241
1.775 11.2099
1.8 11.1957
1.825 11.1815
1.85 11.1673
1.875 11.153
1.9 11.1387
1.925 11.1243
1.95 11.11
1.975 11.0956
2 11.0811
2.025 11.0667
2.05 11.0522
2.075 11.0377
2.1 11.0232
2.125 11.0086
2.15 10.994
2.175 10.9794
2.2 10.9648
2.225 10.9502
2.25 10.9355
2.275 10.9209
2.3 10.9062
2.325 10.8914
2.35 10.8766
2.375 10.8619
2.4 10.847
2.425 10.8322
2.45 10.8173
2.475 10.8024
2.5 10.7875
2.525 10.7725
2.55 10.7575
2.575 10.7425
2.6 10.7273
2.625 10.7122
2.65 10.697
2.675 10.6817
2.7 10.6663
2.725 10.6509
2.75 10.6355
2.775 10.6199
2.8 10.6044
2.825 10.5888
2.85 10.5731
2.875 10.5573
2.9 10.5416
2.925 10.5258
2.95 10.51
2.975 10.4941
3 10.4782
3.025 10.4622
3.05 10.4462
3.075 10.4302
3.1 10.4141
3.125 10.398
3.15 10.3819
3.175 10.3657
3.2 10.3495
3.225 10.3332
3.25 10.3168
3.275 10.3003
3.3 10.2837
3.325 10.2671
3.35 10.2504
3.375 10.2336
3.4 10.2167
3.425 10.1999
3.45 10.1829
3.475 10.1659
3.5 10.1489
3.525 10.1318
3.55 10.1147
3.575 10.0976
3.6 10.0805
3.625 10.0634
3.65 10.0462
3.675 10.0291
3.7 10.0119
3.725 9.9947
3.75 9.9775
3.775 9.9602
3.8 9.9429
3.825 9.9255
3.85 9.9081
3.875 9.8906
3.9 9.8731
3.925 9.8556
3.95 9.838
3.975 9.8203
4 9.8026
4.025 9.7849
4.05 9.7672
4.075 9.7495
4.1 9.7317
4.125 9.7139
4.15 9.6961
4.175 9.6783
4.2 9.6604
4.225 9.6426
4.25 9.6247
4.275 9.6068
4.3 9.5888
4.325 9.5709
4.35 9.5529
4.375 9.535
4.4 9.5169
4.425 9.4989
4.45 9.4807
4.475 9.4625
4.5 9.4443
4.525 9.426
4.55 9.4076
4.575 9.3892
4.6 9.3708
4.625 9.3522
4.65 9.3337
4.675 9.315
4.7 9.2963
4.725 9.2776
4.75 9.2588
4.775 9.24
4.8 9.2212
4.825 9.2024
4.85 9.1835
4.875 9.1646
4.9 9.1456
4.925 9.1266
4.95 9.1076
4.975 9.0886
5 9.0695
5.025 9.0503
5.05 9.0311
5.075 9.0119
5.1 8.9926
5.125 8.9733
5.15 8.9539
5.175 8.9345
5.2 8.9151
5.225 8.8956
5.25 8.876
5.275 8.8563
5.3 8.8366
5.325 8.8169
5.35 8.7971
5.375 8.7772
5.4 8.7572
5.425 8.737
5.45 8.7166
5.475 8.696
5.5 8.6753
5.525 8.6545
5.55 8.6335
5.575 8.6124
5.6 8.5911
5.625 8.5698
5.65 8.5485
5.675 8.5271
5.7 8.5057
5.725 8.4842
5.75 8.4626
5.775 8.441
5.8 8.4194
5.825 8.3976
5.85 8.3759
5.875 8.354
5.9 8.332
5.925 8.3099
5.95 8.2877
5.975 8.2654
6 8.243
6.025 8.2204
6.05 8.1976
6.075 8.1746
6.1 8.1516
6.125 8.1285
6.15 8.1051
6.175 8.0816
6.2 8.0577
6.225 8.0335
6.25 8.0088
6.275 7.9839
6.3 7.9586
6.325 7.9331
6.35 7.9072
6.375 7.8811
6.4 7.8549
6.425 7.8285
6.45 7.8018
6.475 7.7749
6.5 7.748
6.525 7.721
6.55 7.694
6.575 7.6668
6.6 7.6394
6.625 7.6119
6.65 7.584
6.675 7.5558
6.7 7.5275
6.725 7.4989
6.75 7.4701
6.775 7.441
6.8 7.4119
6.825 7.3823
6.85 7.3522
6.875 7.3218
6.9 7.2912
6.925 7.2602
6.95 7.2288
6.975 7.197
7 7.1647
7.025 7.1318
7.05 7.0984
7.075 7.0645
7.1 7.0302
7.125 6.9956
7.15 6.9605
7.175 6.925
7.2 6.8888
7.225 6.8519
7.25 6.8142
7.275 6.7759
7.3 6.7372
7.325 6.6978
7.35 6.6578
7.375 6.6172
7.4 6.5763
7.425 6.5349
7.45 6.4932
7.475 6.4511
7.5 6.4087
7.525 6.3658
7.55 6.3223
7.575 6.2782
7.6 6.2336
7.625 6.1883
7.65 6.1423
7.675 6.0956
7.7 6.0481
7.725 5.9997
7.75 5.9506
7.775 5.9012
7.8 5.8513
7.825 5.8008
7.85 5.7497
7.875 5.698
7.9 5.6457
7.925 5.5929
7.95 5.5394
7.975 5.4855
8 5.4312
8.025 5.3763
8.05 5.3206
8.075 5.2646
8.1 5.2079
8.125 5.1505
8.15 5.0925
8.175 5.034
8.2 4.9751
8.225 4.9155
8.25 4.8554
8.275 4.7945
8.3 4.7328
8.325 4.6704
8.35 4.6071
8.375 4.5429
8.4 4.4779
8.425 4.412
8.45 4.345
8.475 4.277
8.5 4.2076
8.525 4.1369
8.55 4.0647
8.575 3.991
8.6 3.9156
8.625 3.8385
8.65 3.7599
8.675 3.6794
8.7 3.5976
8.725 3.5156
8.75 3.4357
8.775 3.3592
8.8 3.2863
8.825 3.2172
8.85 3.153
8.875 3.0927
8.9 3.034
8.925 2.9755
8.95 2.9152
8.975 2.8527
9 2.7874
9.025 2.7189
9.05 2.6461
9.075 2.5696
9.1 2.4895
9.125 2.405
9.15 2.3153
9.175 2.2206
9.2 2.1218
9.225 2.0176
9.25 1.9078
9.275 1.7956
9.3 1.6862
9.325 1.5818
9.35 1.4871
9.375 1.3912
9.4 1.2884
9.425 1.1771
9.45 1.0578
9.475 0.9363
9.5 0.8239
9.525 0.7191
9.55 0.6226
9.575 0.5449
9.6 0.4782
9.625 0.414
9.65 0.3463
9.675 0.2712
9.7 0.1851
9.725 0.0874
9.75 -0.0211
9.775 -0.1382
9.8 -0.2641
9.825 -0.3933
9.85 -0.5118
9.875 -0.6079
9.9 -0.6887
9.925 -0.7701
9.95 -0.8572
9.975 -0.945
10 -1.0278
10.025 -1.0947
10.05 -1.143
10.075 -1.1693
10.1 -1.1686
10.125 -1.1417
10.15 -1.0995
10.175 -1.0432
10.2 -0.9599
10.225 -0.8576
10.25 -0.7511
10.275 -0.6502
10.3 -0.5542
10.325 -0.4599
10.35 -0.3691
10.375 -0.2827
10.4 -0.1976
10.425 -0.1127
10.45 -0.0325
10.475 0.0392
10.5 0.1028
10.525 0.1626
10.55 0.2246
10.575 0.2855
10.6 0.3419
10.625 0.3922
10.65 0.4359
10.675 0.475
10.7 0.5082
10.725 0.5354
10.75 0.557
10.775 0.5724
10.8 0.5823
10.825 0.5876
10.85 0.5877
10.875 0.5815
10.9 0.5696
10.925 0.5568
10.95 0.5456
10.975 0.5371
11 0.5302
11.025 0.526
11.05 0.5272
11.075 0.5324
11.1 0.5376
11.125 0.5428
11.15 0.5451
11.175 0.541
11.2 0.5293
11.225 0.5162
11.25 0.5079
11.275 0.5019
11.3 0.4979
11.325 0.4945
11.35 0.4892
11.375 0.4797
11.4 0.4668
11.425 0.4497
11.45 0.4278
11.475 0.4007
11.5 0.3697
11.525 0.3364
11.55 0.3058
11.575 0.2795
11.6 0.264
11.625 0.2636
11.65 0.2739
11.675 0.2919
11.7 0.3179
11.725 0.3496
11.75 0.3818
11.775 0.4175
11.8 0.4528
11.825 0.4854
11.85 0.5148
11.875 0.5391
11.9 0.5572
11.925 0.5726
11.95 0.5883
11.975 0.6045
12 0.6199
12.025 0.6342
12.05 0.6496
12.075 0.6689
12.1 0.6906
12.125 0.7096
12.15 0.7253
12.175 0.7404
12.2 0.755
12.225 0.7678
12.25 0.7779
12.275 0.7838
12.3 0.7834
12.325 0.777
12.35 0.7695
12.375 0.7662
12.4 0.7707
12.425 0.7781
12.45 0.7857
12.475 0.7933
12.5 0.7988
12.525 0.7987
12.55 0.7897
12.575 0.7691
12.6 0.7393
12.625 0.7026
12.65 0.6619
12.675 0.6186
12.7 0.5765
12.725 0.5396
12.75 0.5113
12.775 0.4953
12.8 0.4897
12.825 0.4918
12.85 0.5018
12.875 0.525
12.9 0.5544
12.925 0.5841
12.95 0.61
12.975 0.6307
13 0.6454
13.025 0.6572
13.05 0.6663
13.075 0.6732
13.1 0.6807
13.125 0.6906
13.15 0.7004
13.175 0.7055
13.2 0.7057
13.225 0.6998
13.25 0.6844
13.275 0.6604
13.3 0.6287
13.325 0.5928
13.35 0.5645
13.375 0.5455
13.4 0.5315
13.425 0.5192
13.45 0.5063
13.475 0.4942
13.5 0.4801
13.525 0.4616
13.55 0.4394
13.575 0.4133
13.6 0.3862
13.625 0.358
13.65 0.3267
13.675 0.2923
13.7 0.2583
13.725 0.2251
13.75 0.1964
13.775 0.1704
13.8 0.1474
13.825 0.1328
13.85 0.1271
13.875 0.1328
13.9 0.1481
13.925 0.1652
13.95 0.183
13.975 0.203
14 0.2273
14.025 0.2581
14.05 0.3008
14.075 0.3545
14.1 0.4149
14.125 0.4761
14.15 0.5326
14.175 0.584
14.2 0.6302
14.225 0.6721
14.25 0.7141
14.275 0.7543
14.3 0.7903
14.325 0.8217
14.35 0.8482
14.375 0.8671
14.4 0.8781
14.425 0.8824
14.45 0.8837
14.475 0.8849
14.5 0.8856
14.525 0.8864
14.55 0.8891
14.575 0.8947
14.6 0.8992
14.625 0.8969
14.65 0.8843
14.675 0.8595
14.7 0.8237
14.725 0.7786
14.75 0.7256
14.775 0.6701
14.8 0.6174
14.825 0.5682
14.85 0.5235
14.875 0.4935
14.9 0.4786
14.925 0.468
14.95 0.4584
14.975 0.4492
15 0.4389
15.025 0.4246
15.05 0.4086
15.075 0.3936
15.1 0.3827
15.125 0.3783
15.15 0.3732
15.175 0.3623
15.2 0.3445
15.225 0.3195
15.25 0.2884
15.275 0.2526
15.3 0.2151
15.325 0.181
15.35 0.1559
15.375 0.1389
15.4 0.1299
15.425 0.128
15.45 0.1388
15.475 0.1641
15.5 0.2033
15.525 0.2494
15.55 0.2946
15.575 0.3342
15.6 0.3702
15.625 0.4095
15.65 0.4549
15.675 0.5009
15.7 0.5446
15.725 0.5893
15.75 0.6409
15.775 0.7043
15.8 0.778
15.825 0.8538
15.85 0.9265
15.875 0.9921
15.9 1.0484
15.925 1.094
15.95 1.13
15.975 1.1588
16 1.1793
16.025 1.1914
16.05 1.1965
16.075 1.1979
16.1 1.1985
16.125 1.1978
16.15 1.1928
16.175 1.1788
16.2 1.1552
16.225 1.1256
16.25 1.1007
16.275 1.0888
16.3 1.0862
16.325 1.0867
16.35 1.091
16.375 1.0972
16.4 1.0973
16.425 1.0883
16.45 1.0726
16.475 1.0565
16.5 1.0433
16.525 1.0286
16.55 1.0085
16.575 0.9816
16.6 0.9511
16.625 0.918
16.65 0.8857
16.675 0.861
16.7 0.8437
16.725 0.8285
16.75 0.8098
16.775 0.7879
16.8 0.7621
16.825 0.7367
16.85 0.7143
16.875 0.7019
16.9 0.703
16.925 0.7198
16.95 0.7458
16.975 0.7683
17 0.784
17.025 0.789
17.05 0.787
17.075 0.7827
17.1 0.7724
17.125 0.7552
17.15 0.7307
17.175 0.7017
17.2 0.6758
17.225 0.6583
17.25 0.6414
17.275 0.617
17.3 0.5826
17.325 0.543
17.35 0.5069
17.375 0.4719
17.4 0.4406
17.425 0.4129
17.45 0.3842
17.475 0.361
17.5 0.355
17.525 0.3696
17.55 0.4008
17.575 0.4439
17.6 0.4882
17.625 0.5297
17.65 0.566
17.675 0.5993
17.7 0.6314
17.725 0.6575
17.75 0.6785
17.775 0.6964
17.8 0.7078
17.825 0.7127
17.85 0.713
17.875 0.7117
17.9 0.7099
17.925 0.7009
17.95 0.6827
17.975 0.6572
18 0.6382
18.025 0.6344
18.05 0.644
18.075 0.6561
18.1 0.6675
18.125 0.6774
18.15 0.685
18.175 0.6933
18.2 0.7048
18.225 0.7227
18.25 0.7505
18.275 0.7848
18.3 0.8233
18.325 0.8661
18.35 0.9109
18.375 0.9547
18.4 0.9936
18.425 1.0247
18.45 1.0464
18.475 1.0585
18.5 1.0642
18.525 1.0671
18.55 1.0678
18.575 1.0721
18.6 1.0833
18.625 1.0928
18.65 1.0939
18.675 1.0879
18.7 1.0814
18.725 1.08
18.75 1.0853
18.775 1.0926
18.8 1.0971
18.825 1.1003
18.85 1.1087
18.875 1.1305
18.9 1.1737
18.925 1.2285
18.95 1.2834
18.975 1.3334
19 1.3778
19.025 1.4129
19.05 1.4382
19.075 1.4565
19.1 1.4684
19.125 1.4725
19.15 1.4681
19.175 1.4596
19.2 1.4477
19.225 1.4322
19.25 1.4161
19.275 1.4045
19.3 1.3987
19.325 1.3976
19.35 1.3924
19.375 1.3733
19.4 1.3475
19.425 1.3256
19.45 1.3155
19.475 1.3077
19.5 1.2968
19.525 1.2843
19.55 1.2815
19.575 1.2834
19.6 1.278
19.625 1.2678
19.65 1.2535
19.675 1.2331
19.7 1.2074
19.725 1.1797
19.75 1.1524
19.775 1.1261
19.8 1.1041
19.825 1.0853
19.85 1.0669
19.875 1.0543
19.9 1.0512
19.925 1.0636
19.95 1.0945
19.975 1.1343
20 1.1746
20.025 1.2129
20.05 1.2424
20.075 1.2639
20.1 1.2796
20.125 1.291
20.15 1.2977
20.175 1.306
20.2 1.318
20.225 1.3513
20.25 1.4008
20.275 1.4585
20.3 1.515
20.325 1.5677
20.35 1.6153
20.375 1.6561
20.4 1.6906
20.425 1.7199
20.45 1.7487
20.475 1.7803
20.5 1.8112
20.525 1.838
20.55 1.8616
20.575 1.8823
20.6 1.8967
20.625 1.904
20.65 1.9063
20.675 1.9055
20.7 1.9031
20.725 1.9003
20.75 1.899
20.775 1.8989
20.8 1.8992
20.825 1.898
20.85 1.8937
20.875 1.8878
20.9 1.8802
20.925 1.8694
20.95 1.854
20.975 1.8349
21 1.8119
21.025 1.7851
21.05 1.7558
21.075 1.7243
21.1 1.6903
21.125 1.6526
21.15 1.6127
21.175 1.571
21.2 1.5265
21.225 1.4822
21.25 1.446
21.275 1.4297
21.3 1.4273
21.325 1.4238
21.35 1.4136
21.375 1.3976
21.4 1.3767
21.425 1.3549
21.45 1.3311
21.475 1.3084
21.5 1.2872
21.525 1.2691
21.55 1.253
21.575 1.2431
21.6 1.2369
21.625 1.2349
21.65 1.2388
21.675 1.2476
21.7 1.2549
21.725 1.2551
21.75 1.2464
21.775 1.2294
21.8 1.2082
21.825 1.1881
21.85 1.1741
21.875 1.1631
21.9 1.1521
21.925 1.1409
21.95 1.1311
21.975 1.1234
22 1.1207
22.025 1.1252
22.05 1.1302
22.075 1.1301
22.1 1.1302
22.125 1.126
22.15 1.1188
22.175 1.1068
22.2 1.088
22.225 1.0591
22.25 1.0202
22.275 0.975
22.3 0.9252
22.325 0.8686
22.35 0.8102
22.375 0.7565
22.4 0.7108
22.425 0.6778
22.45 0.6513
22.475 0.6254
22.5 0.6017
22.525 0.5872
22.55 0.5983
22.575 0.6324
22.6 0.6764
22.625 0.7261
22.65 0.775
22.675 0.8202
22.7 0.8587
22.725 0.8907
22.75 0.9183
22.775 0.9422
22.8 0.961
22.825 0.9743
22.85 0.983
22.875 0.9869
22.9 0.9869
22.925 0.9822
22.95 0.9729
22.975 0.96
23 0.9465
23.025 0.9385
23.05 0.9347
23.075 0.9281
23.1 0.9167
23.125 0.8992
23.15 0.8761
23.175 0.8506
23.2 0.823
23.225 0.7905
23.25 0.7524
23.275 0.7109
23.3 0.6676
23.325 0.6215
23.35 0.5761
23.375 0.5459
23.4 0.5364
23.425 0.5497
23.45 0.5832
23.475 0.6215
23.5 0.658
23.525 0.6916
23.55 0.7168
23.575 0.7315
23.6 0.7368
23.625 0.7317
23.65 0.7166
23.675 0.6935
23.7 0.6621
23.725 0.6215
23.75 0.5722
23.775 0.5136
23.8 0.4479
23.825 0.3821
23.85 0.3259
23.875 0.2825
23.9 0.2464
23.925 0.2102
23.95 0.1695
23.975 0.1242
24 0.0758
24.025 0.0231
24.05 -0.0361
24.075 -0.1029
24.1 -0.1704
24.125 -0.2326
24.15 -0.2892
24.175 -0.337
24.2 -0.3736
24.225 -0.4016
24.25 -0.4254
24.275 -0.4464
24.3 -0.4664
24.325 -0.4792
24.35 -0.4909
24.375 -0.5051
24.4 -0.52
24.425 -0.528
24.45 -0.5359
24.475 -0.5508
24.5 -0.5696
24.525 -0.5834
24.55 -0.5855
24.575 -0.577
24.6 -0.5531
24.625 -0.5231
24.65 -0.4924
24.675 -0.46
24.7 -0.4246
24.725 -0.381
24.75 -0.3344
24.775 -0.2878
24.8 -0.243
24.825 -0.2037
24.85 -0.1716
24.875 -0.1444
24.9 -0.1188
24.925 -0.0905
24.95 -0.0556
24.975 -0.0092
25 0.0491
25.025 0.1139
25.05 0.1789
25.075 0.2392
25.1 0.2911
25.125 0.3363
25.15 0.3792
25.175 0.4202
25.2 0.4648
25.225 0.5238
25.25 0.6031
25.275 0.6883
25.3 0.7669
25.325 0.8375
25.35 0.903
25.375 0.9638
25.4 1.0222
25.425 1.0825
25.45 1.1457
25.475 1.2084
25.5 1.2665
25.525 1.32
25.55 1.3722
25.575 1.4208
25.6 1.4622
25.625 1.4961
25.65 1.5242
25.675 1.5486
25.7 1.5695
25.725 1.5862
25.75 1.5982
25.775 1.6057
25.8 1.6078
25.825 1.6039
25.85 1.595
25.875 1.5837
25.9 1.5692
25.925 1.5569
25.95 1.5509
25.975 1.5541
26 1.5653
26.025 1.5826
26.05 1.6008
26.075 1.6177
26.1 1.6358
26.125 1.6573
26.15 1.6813
26.175 1.7063
26.2 1.7308
26.225 1.7511
26.25 1.7635
26.275 1.7695
26.3 1.7715
26.325 1.7692
26.35 1.7642
26.375 1.7576
26.4 1.7491
26.425 1.7348
26.45 1.7113
26.475 1.6809
26.5 1.648
26.525 1.6162
26.55 1.5911
26.575 1.5717
26.6 1.5503
26.625 1.5226
26.65 1.4891
26.675 1.4501
26.7 1.4067
26.725 1.3565
26.75 1.2997
26.775 1.2391
26.8 1.1818
26.825 1.1299
26.85 1.0874
26.875 1.057
26.9 1.0331
26.925 1.0068
26.95 0.9748
26.975 0.9375
27 0.8976
27.025 0.8613
27.05 0.8292
27.075 0.802
27.1 0.781
27.125 0.772
27.15 0.7737
27.175 0.7907
27.2 0.8253
27.225 0.8709
27.25 0.9222
27.275 0.9721
27.3 1.0184
27.325 1.0613
27.35 1.1048
27.375 1.1531
27.4 1.2022
27.425 1.2477
27.45 1.2875
27.475 1.3173
27.5 1.3343
27.525 1.3386
27.55 1.3331
27.575 1.3213
27.6 1.3117
27.625 1.3
27.65 1.2809
27.675 1.2517
27.7 1.2107
27.725 1.1576
27.75 1.0958
27.775 1.031
27.8 0.9711
27.825 0.9352
27.85 0.9151
27.875 0.9009
27.9 0.8886
27.925 0.8756
27.95 0.8605
27.975 0.8448
28 0.8301
28.025 0.8163
28.05 0.8039
28.075 0.7961
28.1 0.7977
28.125 0.8011
28.15 0.8031
28.175 0.8035
28.2 0.801
28.225 0.7978
28.25 0.7947
28.275 0.7891
28.3 0.7803
28.325 0.7717
28.35 0.7662
28.375 0.7606
28.4 0.7537
28.425 0.7484
28.45 0.7446
28.475 0.7403
28.5 0.7327
28.525 0.7208
28.55 0.7052
28.575 0.6854
28.6 0.6657
28.625 0.6504
28.65 0.651
28.675 0.6705
28.7 0.6994
28.725 0.7356
28.75 0.7864
28.775 0.8563
28.8 0.9402
28.825 1.0256
28.85 1.1046
28.875 1.1751
28.9 1.2361
28.925 1.288
28.95 1.3357
28.975 1.383
29 1.4287
29.025 1.4683
29.05 1.5028
29.075 1.5408
29.1 1.6
29.125 1.6745
29.15 1.7538
29.175 1.8314
29.2 1.9049
29.225 1.9743
29.25 2.0392
29.275 2.0978
29.3 2.1493
29.325 2.1939
29.35 2.2318
29.375 2.2632
29.4 2.2889
29.425 2.3073
29.45 2.3193
29.475 2.3253
29.5 2.3265
29.525 2.3248
29.55 2.3205
29.575 2.313
29.6 2.3001
29.625 2.2797
29.65 2.2506
29.675 2.2125
29.7 2.1648
29.725 2.1086
29.75 2.0441
29.775 1.9747
29.8 1.9006
29.825 1.8213
29.85 1.7468
29.875 1.6853
29.9 1.6397
29.925 1.6029
29.95 1.5718
29.975 1.549
30 1.5357
30.025 1.5301
30.05 1.5268
30.075 1.5207
30.1 1.5094
30.125 1.4934
30.15 1.4718
30.175 1.4436
30.2 1.4102
30.225 1.3729
30.25 1.3347
30.275 1.2968
30.3 1.2676
30.325 1.2599
30.35 1.267
30.375 1.2882
30.4 1.3239
30.425 1.369
30.45 1.4199
30.475 1.4687
30.5 1.5134
30.525 1.5531
30.55 1.5898
30.575 1.6201
30.6 1.6414
30.625 1.6565
30.65 1.6699
30.675 1.677
30.7 1.6772
30.725 1.6723
30.75 1.662
30.775 1.6463
30.8 1.6269
30.825 1.6075
30.85 1.5893
30.875 1.5763
30.9 1.5696
30.925 1.565
30.95 1.5616
30.975 1.5566
31 1.5467
31.025 1.5329
31.05 1.5147
31.075 1.4884
31.1 1.4534
31.125 1.409
31.15 1.3567
31.175 1.2997
31.2 1.2458
31.225 1.1962
31.25 1.1472
31.275 1.0978
31.3 1.0451
31.325 0.9909
31.35 0.9298
31.375 0.862
31.4 0.79
31.425 0.7162
31.45 0.6472
31.475 0.5848
31.5 0.5283
31.525 0.4788
31.55 0.4369
31.575 0.3982
31.6 0.3645
31.625 0.3361
31.65 0.3086
31.675 0.2809
31.7 0.254
31.725 0.2291
31.75 0.2082
31.775 0.1918
31.8 0.1774
31.825 0.1648
31.85 0.154
31.875 0.1433
31.9 0.1307
31.925 0.1165
31.95 0.0994
31.975 0.08
32 0.062
32.025 0.0491
32.05 0.0385
32.075 0.0321
32.1 0.0333
32.125 0.0421
32.15 0.0588
32.175 0.0818
32.2 0.1058
32.225 0.1259
32.25 0.1436
32.275 0.1647
32.3 0.1929
32.325 0.224
32.35 0.2556
32.375 0.2859
32.4 0.3121
32.425 0.3343
32.45 0.3547
32.475 0.3744
32.5 0.393
32.525 0.4089
32.55 0.4242
32.575 0.4386
32.6 0.452
32.625 0.4667
32.65 0.483
32.675 0.498
32.7 0.5103
32.725 0.5218
32.75 0.5333
32.775 0.5473
32.8 0.5588
32.825 0.5678
32.85 0.5776
32.875 0.589
32.9 0.6007
32.925 0.619
32.95 0.6537
32.975 0.7054
33 0.7603
33.025 0.8111
33.05 0.8571
33.075 0.8994
33.1 0.9361
33.125 0.9657
33.15 0.9878
33.175 1.0017
33.2 1.0092
33.225 1.0088
33.25 1.0013
33.275 0.9868
33.3 0.967
33.325 0.9429
33.35 0.918
33.375 0.8927
33.4 0.8656
33.425 0.8389
33.45 0.8101
33.475 0.7824
33.5 0.7633
33.525 0.7504
33.55 0.7401
33.575 0.7289
33.6 0.7154
33.625 0.7021
33.65 0.6902
33.675 0.6783
33.7 0.6606
33.725 0.6364
33.75 0.6075
33.775 0.5791
33.8 0.5562
33.825 0.5349
33.85 0.5115
33.875 0.4877
33.9 0.4656
33.925 0.4434
33.95 0.4213
33.975 0.3985
34 0.371
34.025 0.3391
34.05 0.3006
34.075 0.2551
34.1 0.2047
34.125 0.153
34.15 0.1027
34.175 0.0592
34.2 0.0261
34.225 0.011
34.25 0.0145
34.275 0.0254
34.3 0.0389
34.325 0.0531
34.35 0.0663
34.375 0.0762
34.4 0.0812
34.425 0.0786
34.45 0.0689
34.475 0.0555
34.5 0.0377
34.525 0.0175
34.55 -0.0007
34.575 -0.0163
34.6 -0.0306
34.625 -0.0469
34.65 -0.0682
34.675 -0.0945
34.7 -0.1249
34.725 -0.1555
34.75 -0.184
34.775 -0.2105
34.8 -0.2376
34.825 -0.2704
34.85 -0.3108
34.875 -0.3591
34.9 -0.4169
34.925 -0.4845
34.95 -0.5513
34.975 -0.6008
35 -0.6275
35.025 -0.6299
35.05 -0.6064
35.075 -0.5682
35.1 -0.5209
35.125 -0.4687
35.15 -0.413
35.175 -0.3557
35.2 -0.2973
35.225 -0.2398
35.25 -0.1893
35.275 -0.1486
35.3 -0.1175
35.325 -0.0944
35.35 -0.0771
35.375 -0.062
35.4 -0.0407
35.425 -0.0196
35.45 -0.0032
35.475 0.0053
35.5 0.0053
35.525 -0.0029
35.55 -0.0177
35.575 -0.0342
35.6 -0.0497
35.625 -0.0665
35.65 -0.0849
35.675 -0.106
35.7 -0.1296
35.725 -0.1528
35.75 -0.1698
35.775 -0.1757
35.8 -0.1732
35.825 -0.1706
35.85 -0.1735
35.875 -0.1822
35.9 -0.1957
35.925 -0.2134
35.95 -0.2374
35.975 -0.268
36 -0.3066
36.025 -0.3514
36.05 -0.4011
36.075 -0.4567
36.1 -0.5153
36.125 -0.5734
36.15 -0.6283
36.175 -0.6754
36.2 -0.72
36.225 -0.7656
36.25 -0.8114
36.275 -0.8496
36.3 -0.8709
36.325 -0.8767
36.35 -0.8777
36.375 -0.8841
36.4 -0.895
36.425 -0.9125
36.45 -0.9402
36.475 -0.9736
36.5 -1.0086
36.525 -1.0467
36.55 -1.0842
36.575 -1.1236
36.6 -1.1609
36.625 -1.1959
36.65 -1.2304
36.675 -1.2612
36.7 -1.2842
36.725 -1.2944
36.75 -1.2863
36.775 -1.2535
36.8 -1.2008
36.825 -1.1445
36.85 -1.0925
36.875 -1.0449
36.9 -1.0037
36.925 -0.9675
36.95 -0.933
36.975 -0.9059
37 -0.8884
37.025 -0.8791
37.05 -0.8776
37.075 -0.8849
37.1 -0.8994
37.125 -0.9176
37.15 -0.9382
37.175 -0.9601
37.2 -0.9838
37.225 -1.0097
37.25 -1.0363
37.275 -1.0628
37.3 -1.0853
37.325 -1.0989
37.35 -1.1047
37.375 -1.1074
37.4 -1.109
37.425 -1.113
37.45 -1.124
37.475 -1.1442
37.5 -1.171
37.525 -1.2018
37.55 -1.234
37.575 -1.2628
37.6 -1.2862
37.625 -1.2988
37.65 -1.3051
37.675 -1.3127
37.7 -1.3261
37.725 -1.3428
37.75 -1.3571
37.775 -1.3707
37.8 -1.383
37.825 -1.3952
37.85 -1.4078
37.875 -1.422
37.9 -1.44
37.925 -1.4563
37.95 -1.4672
37.975 -1.4788
38 -1.4997
38.025 -1.5237
38.05 -1.547
38.075 -1.5715
38.1 -1.5981
38.125 -1.6278
38.15 -1.6648
38.175 -1.713
38.2 -1.7696
38.225 -1.8312
38.25 -1.8946
38.275 -1.9568
38.3 -2.0156
38.325 -2.0712
38.35 -2.1249
38.375 -2.1754
38.4 -2.2212
38.425 -2.2615
38.45 -2.2905
38.475 -2.3045
38.5 -2.3091
38.525 -2.312
38.55 -2.3122
38.575 -2.3044
38.6 -2.2814
38.625 -2.2392
38.65 -2.1888
38.675 -2.1421
38.7 -2.1051
38.725 -2.0792
38.75 -2.0568
38.775 -2.0341
38.8 -2.0088
38.825 -1.9802
38.85 -1.9521
38.875 -1.922
38.9 -1.8913
38.925 -1.8616
38.95 -1.8313
38.975 -1.8007
39 -1.7722
39.025 -1.7403
39.05 -1.7023
39.075 -1.6599
39.1 -1.6127
39.125 -1.5598
39.15 -1.5017
39.175 -1.4406
39.2 -1.3789
39.225 -1.3197
39.25 -1.262
39.275 -1.2041
39.3 -1.1437
39.325 -1.0817
39.35 -1.0222
39.375 -0.9674
39.4 -0.9181
39.425 -0.8715
39.45 -0.8311
39.475 -0.7972
39.5 -0.7698
39.525 -0.7468
39.55 -0.7314
39.575 -0.7253
39.6 -0.7268
39.625 -0.7337
39.65 -0.7463
39.675 -0.7659
39.7 -0.7921
39.725 -0.8246
39.75 -0.8598
39.775 -0.8929
39.8 -0.9256
39.825 -0.9614
39.85 -1.0029
39.875 -1.0487
39.9 -1.1004
39.925 -1.1609
39.95 -1.2305
39.975 -1.3095
40 -1.4007
40.025 -1.4995
40.05 -1.6032
40.075 -1.7018
40.1 -1.7912
40.125 -1.8731
40.15 -1.9444
40.175 -2.0004
40.2 -2.0412
40.225 -2.0661
40.25 -2.0788
40.275 -2.0894
40.3 -2.1031
40.325 -2.1154
40.35 -2.1215
40.375 -2.1245
40.4 -2.1325
40.425 -2.147
40.45 -2.168
40.475 -2.1918
40.5 -2.22
40.525 -2.2575
40.55 -2.3078
40.575 -2.3645
40.6 -2.4175
40.625 -2.4622
40.65 -2.4992
40.675 -2.5283
40.7 -2.5492
40.725 -2.5589
40.75 -2.5587
40.775 -2.552
40.8 -2.5417
40.825 -2.5301
40.85 -2.5179
40.875 -2.5033
40.9 -2.4874
40.925 -2.472
40.95 -2.4559
40.975 -2.4302
41 -2.3926
41.025 -2.3523
41.05 -2.314
41.075 -2.276
41.1 -2.2352
41.125 -2.1824
41.15 -2.1194
41.175 -2.0708
41.2 -2.0486
41.225 -2.042
41.25 -2.0502
41.275 -2.071
41.3 -2.0926
41.325 -2.1093
41.35 -2.1172
41.375 -2.1212
41.4 -2.1199
41.425 -2.1132
41.45 -2.1029
41.475 -2.0956
41.5 -2.0932
41.525 -2.0972
41.55 -2.1021
41.575 -2.107
41.6 -2.113
41.625 -2.1127
41.65 -2.1018
41.675 -2.0754
41.7 -2.0361
41.725 -1.9887
41.75 -1.9411
41.775 -1.9029
41.8 -1.8812
41.825 -1.8808
41.85 -1.8918
41.875 -1.9061
41.9 -1.9231
41.925 -1.9426
41.95 -1.9611
41.975 -1.9864
42 -2.0214
42.025 -2.0594
42.05 -2.0913
42.075 -2.116
42.1 -2.1358
42.125 -2.15
42.15 -2.1572
42.175 -2.1565
42.2 -2.1527
42.225 -2.1529
42.25 -2.1676
42.275 -2.1938
42.3 -2.2194
42.325 -2.2356
42.35 -2.2366
42.375 -2.2263
42.4 -2.2045
42.425 -2.1603
42.45 -2.0946
42.475 -2.0245
42.5 -1.9657
42.525 -1.9255
42.55 -1.8928
42.575 -1.861
42.6 -1.8262
42.625 -1.7901
42.65 -1.7554
42.675 -1.7279
42.7 -1.7017
42.725 -1.6804
42.75 -1.663
42.775 -1.6446
42.8 -1.616
42.825 -1.5741
42.85 -1.5243
42.875 -1.476
42.9 -1.4421
42.925 -1.421
42.95 -1.4111
42.975 -1.4164
43 -1.4376
43.025 -1.4599
43.05 -1.479
43.075 -1.4862
43.1 -1.4777
43.125 -1.4559
43.15 -1.4206
43.175 -1.3775
43.2 -1.3342
43.225 -1.2958
43.25 -1.2683
43.275 -1.2486
43.3 -1.2339
43.325 -1.2201
43.35 -1.2066
43.375 -1.1862
43.4 -1.164
43.425 -1.1477
43.45 -1.1385
43.475 -1.1372
43.5 -1.1425
43.525 -1.1552
43.55 -1.1741
43.575 -1.1967
43.6 -1.2221
43.625 -1.2461
43.65 -1.266
43.675 -1.2824
43.7 -1.3003
43.725 -1.3205
43.75 -1.3392
43.775 -1.3496
43.8 -1.3503
43.825 -1.347
43.85 -1.342
43.875 -1.3374
43.9 -1.3368
43.925 -1.3395
43.95 -1.347
43.975 -1.3577
44 -1.3713
44.025 -1.3873
44.05 -1.4068
44.075 -1.4236
44.1 -1.4163
44.125 -1.3781
44.15 -1.3217
44.175 -1.2519
44.2 -1.1759
44.225 -1.0985
44.25 -1.0236
44.275 -0.9551
44.3 -0.8944
44.325 -0.841
44.35 -0.7936
44.375 -0.7534
44.4 -0.7218
44.425 -0.6967
44.45 -0.6763
44.475 -0.6584
44.5 -0.6401
44.525 -0.6194
44.55 -0.5924
44.575 -0.5544
44.6 -0.503
44.625 -0.4492
44.65 -0.3955
44.675 -0.3437
44.7 -0.2938
44.725 -0.2479
44.75 -0.2071
44.775 -0.1732
44.8 -0.1443
44.825 -0.1168
44.85 -0.0932
44.875 -0.0733
44.9 -0.0563
44.925 -0.0471
44.95 -0.0457
44.975 -0.0488
45 -0.0555
45.025 -0.0633
45.05 -0.0688
45.075 -0.0698
45.1 -0.0634
45.125 -0.0541
45.15 -0.0469
45.175 -0.0447
45.2 -0.0471
45.225 -0.0521
45.25 -0.0584
45.275 -0.0629
45.3 -0.0686
45.325 -0.0768
45.35 -0.0951
45.375 -0.1256
45.4 -0.1648
45.425 -0.2044
45.45 -0.2427
45.475 -0.2852
45.5 -0.3284
45.525 -0.374
45.55 -0.4245
45.575 -0.4776
45.6 -0.5324
45.625 -0.5923
45.65 -0.6599
45.675 -0.7352
45.7 -0.8153
45.725 -0.8999
45.75 -0.9916
45.775 -1.0835
45.8 -1.1609
45.825 -1.2131
45.85 -1.2465
45.875 -1.2693
45.9 -1.2874
45.925 -1.3069
45.95 -1.3313
45.975 -1.3592
46 -1.389
46.025 -1.4201
46.05 -1.4547
46.075 -1.4966
46.1 -1.5432
46.125 -1.5954
46.15 -1.6526
46.175 -1.7098
46.2 -1.7655
46.225 -1.8214
46.25 -1.8778
46.275 -1.9259
46.3 -1.9557
46.325 -1.9707
46.35 -1.9763
46.375 -1.9737
46.4 -1.9648
46.425 -1.9522
46.45 -1.9387
46.475 -1.9257
46.5 -1.9078
46.525 -1.8773
46.55 -1.8351
46.575 -1.789
46.6 -1.7462
46.625 -1.7078
46.65 -1.6732
46.675 -1.6384
46.7 -1.6042
46.725 -1.5748
46.75 -1.5542
46.775 -1.5421
46.8 -1.5384
46.825 -1.5406
46.85 -1.5463
46.875 -1.5509
46.9 -1.5535
46.925 -1.5589
46.95 -1.5748
46.975 -1.5984
47 -1.6244
47.025 -1.6539
47.05 -1.6894
47.075 -1.7281
47.1 -1.7702
47.125 -1.8124
47.15 -1.8458
47.175 -1.88
47.2 -1.9168
47.225 -1.9532
47.25 -1.9891
47.275 -2.0235
47.3 -2.0506
47.325 -2.059
47.35 -2.0476
47.375 -2.0212
47.4 -1.9854
47.425 -1.9463
47.45 -1.916
47.475 -1.8984
47.5 -1.8895
47.525 -1.8828
47.55 -1.874
47.575 -1.865
47.6 -1.8577
47.625 -1.8548
47.65 -1.8568
47.675 -1.866
47.7 -1.8804
47.725 -1.9012
47.75 -1.9313
47.775 -1.9791
47.8 -2.0501
47.825 -2.1379
47.85 -2.2308
47.875 -2.3209
47.9 -2.406
47.925 -2.4828
47.95 -2.553
47.975 -2.618
48 -2.6776
48.025 -2.7313
48.05 -2.7641
48.075 -2.7687
48.1 -2.7486
48.125 -2.7075
48.15 -2.6481
48.175 -2.5716
48.2 -2.4785
48.225 -2.3733
48.25 -2.2635
48.275 -2.1518
48.3 -2.0424
48.325 -1.9369
48.35 -1.8349
48.375 -1.7382
48.4 -1.6473
48.425 -1.5635
48.45 -1.488
48.475 -1.4213
48.5 -1.3628
48.525 -1.3108
48.55 -1.2637
48.575 -1.2156
48.6 -1.162
48.625 -1.107
48.65 -1.0533
48.675 -0.9999
48.7 -0.9465
48.725 -0.8898
48.75 -0.8295
48.775 -0.7657
48.8 -0.7025
48.825 -0.6441
48.85 -0.5922
48.875 -0.5467
48.9 -0.5083
48.925 -0.4763
48.95 -0.4502
48.975 -0.4309
49 -0.4191
49.025 -0.4153
49.05 -0.4185
49.075 -0.4288
49.1 -0.4467
49.125 -0.47
49.15 -0.4979
49.175 -0.5293
49.2 -0.5634
49.225 -0.6003
49.25 -0.6392
49.275 -0.6766
49.3 -0.7131
49.325 -0.75
49.35 -0.788
49.375 -0.8226
49.4 -0.8487
49.425 -0.8666
49.45 -0.8787
49.475 -0.887
49.5 -0.8932
49.525 -0.9007
49.55 -0.9142
49.575 -0.9344
49.6 -0.957
49.625 -0.9764
49.65 -0.9923
49.675 -1.0088
49.7 -1.0278
49.725 -1.0496
49.75 -1.0749
49.775 -1.1027
49.8 -1.1327
49.825 -1.1661
49.85 -1.2016
49.875 -1.2386
49.9 -1.2741
49.925 -1.3078
49.95 -1.3384
49.975 -1.3658
50 -1.3892
50.025 -1.4129
50.05 -1.4343
50.075 -1.4559
50.1 -1.4786
50.125 -1.4986
50.15 -1.518
50.175 -1.5396
50.2 -1.56
50.225 -1.5761
50.25 -1.5875
50.275 -1.5931
50.3 -1.5916
50.325 -1.5809
50.35 -1.5631
50.375 -1.5436
50.4 -1.525
50.425 -1.5087
50.45 -1.494
50.475 -1.4794
50.5 -1.465
50.525 -1.4511
50.55 -1.4407
50.575 -1.4361
50.6 -1.4401
50.625 -1.4541
50.65 -1.4777
50.675 -1.5091
50.7 -1.5446
50.725 -1.5735
50.75 -1.5976
50.775 -1.6231
50.8 -1.6521
50.825 -1.6834
50.85 -1.716
50.875 -1.749
50.9 -1.7819
50.925 -1.8145
50.95 -1.8433
50.975 -1.8649
51 -1.8808
51.025 -1.8885
51.05 -1.8896
51.075 -1.8859
51.1 -1.8831
51.125 -1.8828
51.15 -1.8819
51.175 -1.8767
51.2 -1.8548
51.225 -1.8122
51.25 -1.7639
51.275 -1.7219
51.3 -1.6857
51.325 -1.6576
51.35 -1.6353
51.375 -1.607
51.4 -1.5709
51.425 -1.5315
51.45 -1.4904
51.475 -1.4498
51.5 -1.4125
51.525 -1.3843
51.55 -1.3663
51.575 -1.354
51.6 -1.3433
51.625 -1.3343
51.65 -1.3236
51.675 -1.3086
51.7 -1.2826
51.725 -1.2481
51.75 -1.2146
51.775 -1.1905
51.8 -1.1722
51.825 -1.1627
51.85 -1.1592
51.875 -1.1547
51.9 -1.1465
51.925 -1.1349
51.95 -1.1169
51.975 -1.0911
52 -1.0613
52.025 -1.0316
52.05 -1.0016
52.075 -0.9725
52.1 -0.9496
52.125 -0.9319
52.15 -0.9147
52.175 -0.8984
52.2 -0.8826
52.225 -0.864
52.25 -0.8404
52.275 -0.8122
52.3 -0.7833
52.325 -0.7614
52.35 -0.749
52.375 -0.7442
52.4 -0.7446
52.425 -0.7487
52.45 -0.7576
52.475 -0.7723
52.5 -0.7932
52.525 -0.8186
52.55 -0.8462
52.575 -0.8748
52.6 -0.9037
52.625 -0.9354
52.65 -0.9673
52.675 -0.9988
52.7 -1.0328
52.725 -1.0741
52.75 -1.1184
52.775 -1.1667
52.8 -1.2175
52.825 -1.2701
52.85 -1.3249
52.875 -1.3812
52.9 -1.4352
52.925 -1.4864
52.95 -1.5368
52.975 -1.5853
53 -1.6305
53.025 -1.6747
53.05 -1.7165
53.075 -1.7551
53.1 -1.7876
53.125 -1.8187
53.15 -1.8517
53.175 -1.886
53.2 -1.9222
53.225 -1.9574
53.25 -1.9854
53.275 -2.009
53.3 -2.0344
53.325 -2.0646
53.35 -2.0942
53.375 -2.1166
53.4 -2.1305
53.425 -2.1412
53.45 -2.1502
53.475 -2.154
53.5 -2.1509
53.525 -2.1409
53.55 -2.1242
53.575 -2.1035
53.6 -2.0779
53.625 -2.0439
53.65 -2.0089
53.675 -1.975
53.7 -1.9443
53.725 -1.9177
53.75 -1.8934
53.775 -1.8695
53.8 -1.8447
53.825 -1.8173
53.85 -1.7859
53.875 -1.7505
53.9 -1.7107
53.925 -1.6701
53.95 -1.6304
53.975 -1.5919
54 -1.5592
54.025 -1.5334
54.05 -1.514
54.075 -1.4978
54.1 -1.4875
54.125 -1.4839
54.15 -1.4797
54.175 -1.4622
54.2 -1.4329
54.225 -1.4067
54.25 -1.3875
54.275 -1.3774
54.3 -1.3762
54.325 -1.3822
54.35 -1.3947
54.375 -1.411
54.4 -1.4284
54.425 -1.4455
54.45 -1.4614
54.475 -1.4785
54.5 -1.4905
54.525 -1.4868
54.55 -1.4631
54.575 -1.4378
54.6 -1.4213
54.625 -1.4137
54.65 -1.4134
54.675 -1.4144
54.7 -1.4142
54.725 -1.4159
54.75 -1.4241
54.775 -1.4395
54.8 -1.4591
54.825 -1.4815
54.85 -1.5061
54.875 -1.5296
54.9 -1.5486
54.925 -1.5642
54.95 -1.5752
54.975 -1.579
55 -1.5695
55.025 -1.5464
55.05 -1.509
55.075 -1.4599
55.1 -1.4113
55.125 -1.3676
55.15 -1.3301
55.175 -1.2937
55.2 -1.257
55.225 -1.2187
55.25 -1.1802
55.275 -1.1376
55.3 -1.09
55.325 -1.0424
55.35 -0.9991
55.375 -0.9602
55.4 -0.9234
55.425 -0.8898
55.45 -0.8613
55.475 -0.8424
55.5 -0.8389
55.525 -0.8545
55.55 -0.885
55.575 -0.9237
55.6 -0.9677
55.625 -1.0131
55.65 -1.0582
55.675 -1.0969
55.7 -1.1266
55.725 -1.1488
55.75 -1.1602
55.775 -1.1595
55.8 -1.1453
55.825 -1.1162
55.85 -1.075
55.875 -1.0248
55.9 -0.9695
55.925 -0.9114
55.95 -0.856
55.975 -0.8009
56 -0.7397
56.025 -0.6725
56.05 -0.6025
56.075 -0.5281
56.1 -0.4453
56.125 -0.3524
56.15 -0.2525
56.175 -0.1494
56.2 -0.0468
56.225 0.0525
56.25 0.1438
56.275 0.2265
56.3 0.3032
56.325 0.374
56.35 0.4401
56.375 0.5019
56.4 0.5607
56.425 0.6168
56.45 0.6699
56.475 0.7187
56.5 0.7622
56.525 0.8015
56.55 0.8357
56.575 0.8645
56.6 0.8914
56.625 0.9169
56.65 0.9414
56.675 0.9676
56.7 0.9924
56.725 1.0115
56.75 1.0221
56.775 1.025
56.8 1.0213
56.825 1.015
56.85 1.0106
56.875 1.0056
56.9 0.9977
56.925 0.9875
56.95 0.9754
56.975 0.9598
57 0.9411
57.025 0.9201
57.05 0.8961
57.075 0.8717
57.1 0.852
57.125 0.8416
57.15 0.8369
57.175 0.8339
57.2 0.8267
57.225 0.8132
57.25 0.7894
57.275 0.753
57.3 0.7051
57.325 0.6493
57.35 0.5842
57.375 0.5111
57.4 0.4382
57.425 0.3722
57.45 0.3201
57.475 0.2786
57.5 0.243
57.525 0.2067
57.55 0.1656
57.575 0.1176
57.6 0.0645
57.625 0.007
57.65 -0.05
57.675 -0.103
57.7 -0.1468
57.725 -0.1819
57.75 -0.2145
57.775 -0.2454
57.8 -0.2695
57.825 -0.2851
57.85 -0.2951
57.875 -0.3034
57.9 -0.3131
57.925 -0.3236
57.95 -0.3345
57.975 -0.349
58 -0.3639
58.025 -0.3742
58.05 -0.3748
58.075 -0.364
58.1 -0.3479
58.125 -0.3314
58.15 -0.3173
58.175 -0.2969
58.2 -0.2693
58.225 -0.2434
58.25 -0.2221
58.275 -0.2063
58.3 -0.1966
58.325 -0.1958
58.35 -0.2057
58.375 -0.2254
58.4 -0.252
58.425 -0.2846
58.45 -0.3215
58.475 -0.3613
58.5 -0.4046
58.525 -0.4521
58.55 -0.502
58.575 -0.5529
58.6 -0.6056
58.625 -0.659
58.65 -0.7102
58.675 -0.755
58.7 -0.7928
58.725 -0.8124
58.75 -0.8064
58.775 -0.7878
58.8 -0.7707
58.825 -0.7575
58.85 -0.7509
58.875 -0.7508
58.9 -0.7578
58.925 -0.7743
58.95 -0.8008
58.975 -0.8335
59 -0.8732
59.025 -0.9133
59.05 -0.9449
59.075 -0.9601
59.1 -0.9492
59.125 -0.9098
59.15 -0.8473
59.175 -0.778
59.2 -0.7139
59.225 -0.6524
59.25 -0.5899
59.275 -0.5283
59.3 -0.4672
59.325 -0.3987
59.35 -0.3248
59.375 -0.2536
59.4 -0.1876
59.425 -0.1255
59.45 -0.0658
59.475 -0.0096
59.5 0.0398
59.525 0.0819
59.55 0.1195
59.575 0.1569
59.6 0.1946
59.625 0.2364
59.65 0.2787
59.675 0.3173
59.7 0.3476
59.725 0.366
59.75 0.3719
59.775 0.3645
59.8 0.3436
59.825 0.3101
59.85 0.2705
59.875 0.2311
59.9 0.1966
59.925 0.1713
59.95 0.157
59.975 0.1546
60 0.1651
60.025 0.1929
60.05 0.2313
60.075 0.2698
60.1 0.3022
60.125 0.3248
60.15 0.3364
60.175 0.3391
60.2 0.3322
60.225 0.3178
60.25 0.2987
60.275 0.2731
60.3 0.242
60.325 0.2059
60.35 0.1652
60.375 0.1173
60.4 0.0619
60.425 -0.0003
60.45 -0.0689
60.475 -0.1419
60.5 -0.2144
60.525 -0.2792
60.55 -0.3337
60.575 -0.3812
60.6 -0.4238
60.625 -0.4668
60.65 -0.5148
60.675 -0.5704
60.7 -0.6374
60.725 -0.7139
60.75 -0.7947
60.775 -0.8664
60.8 -0.9212
60.825 -0.96
60.85 -0.9814
60.875 -0.989
60.9 -0.9883
60.925 -0.9792
60.95 -0.9691
60.975 -0.9614
61 -0.9476
61.025 -0.9332
61.05 -0.9212
61.075 -0.9081
61.1 -0.8899
61.125 -0.8687
61.15 -0.8443
61.175 -0.8181
61.2 -0.7838
61.225 -0.7396
61.25 -0.687
61.275 -0.6305
61.3 -0.5756
61.325 -0.5253
61.35 -0.4836
61.375 -0.4519
61.4 -0.4306
61.425 -0.4197
61.45 -0.4183
61.475 -0.423
61.5 -0.4291
61.525 -0.4279
61.55 -0.4159
61.575 -0.4005
61.6 -0.3864
61.625 -0.3761
61.65 -0.3701
61.675 -0.3682
61.7 -0.3707
61.725 -0.3748
61.75 -0.3781
61.775 -0.3821
61.8 -0.388
61.825 -0.3993
61.85 -0.4117
61.875 -0.4151
61.9 -0.4031
61.925 -0.3762
61.95 -0.3304
61.975 -0.268
62 -0.2007
62.025 -0.1346
62.05 -0.0701
62.075 -0.0096
62.1 0.044
62.125 0.0898
62.15 0.1275
62.175 0.1566
62.2 0.179
62.225 0.1923
62.25 0.1979
62.275 0.1969
62.3 0.1896
62.325 0.18
62.35 0.1703
62.375 0.1641
62.4 0.1641
62.425 0.1746
62.45 0.199
62.475 0.2341
62.5 0.2734
62.525 0.3092
62.55 0.3397
62.575 0.3679
62.6 0.3944
62.625 0.4138
62.65 0.4215
62.675 0.4212
62.7 0.4208
62.725 0.4277
62.75 0.437
62.775 0.4445
62.8 0.4495
62.825 0.4524
62.85 0.4523
62.875 0.4466
62.9 0.4354
62.925 0.4192
62.95 0.3989
62.975 0.3772
63 0.3571
63.025 0.3428
63.05 0.3373
63.075 0.3433
63.1 0.3689
63.125 0.4116
63.15 0.4563
63.175 0.4985
63.2 0.5409
63.225 0.5858
63.25 0.6314
63.275 0.6766
63.3 0.7161
63.325 0.7504
63.35 0.7832
63.375 0.8159
63.4 0.8477
63.425 0.874
63.45 0.8925
63.475 0.9007
63.5 0.9021
63.525 0.897
63.55 0.8888
63.575 0.882
63.6 0.879
63.625 0.8854
63.65 0.899
63.675 0.9227
63.7 0.958
63.725 0.9945
63.75 1.0281
63.775 1.0595
63.8 1.0895
63.825 1.1209
63.85 1.1572
63.875 1.1996
63.9 1.2442
63.925 1.287
63.95 1.325
63.975 1.3527
64 1.3695
64.025 1.3864
64.05 1.4268
64.075 1.4953
64.1 1.5778
64.125 1.6634
64.15 1.7473
64.175 1.8273
64.2 1.8995
64.225 1.9676
64.25 2.0344
64.275 2.1031
64.3 2.1848
64.325 2.2797
64.35 2.3784
64.375 2.4795
64.4 2.5815
64.425 2.6817
64.45 2.7779
64.475 2.8684
64.5 2.952
64.525 3.0273
64.55 3.0951
64.575 3.1559
64.6 3.2092
64.625 3.2532
64.65 3.2885
64.675 3.3175
64.7 3.3468
64.725 3.382
64.75 3.4257
64.775 3.4739
64.8 3.5174
64.825 3.5533
64.85 3.5826
64.875 3.6078
64.9 3.6312
64.925 3.6537
64.95 3.6732
64.975 3.6903
65 3.7057
65.025 3.7202
65.05 3.7321
65.075 3.7421
65.1 3.7523
65.125 3.7621
65.15 3.7735
65.175 3.7875
65.2 3.8048
65.225 3.823
65.25 3.8404
65.275 3.8564
65.3 3.8701
65.325 3.8823
65.35 3.8916
65.375 3.9007
65.4 3.9156
65.425 3.9371
65.45 3.9623
65.475 3.9885
65.5 4.0136
65.525 4.0362
65.55 4.0556
65.575 4.0722
65.6 4.0884
65.625 4.1046
65.65 4.1225
65.675 4.1396
65.7 4.155
65.725 4.1687
65.75 4.1818
65.775 4.1951
65.8 4.209
65.825 4.2258
65.85 4.2477
65.875 4.2746
65.9 4.3037
65.925 4.3317
65.95 4.358
65.975 4.3829
66 4.4059
66.025 4.4265
66.05 4.4441
66.075 4.4583
66.1 4.4694
66.125 4.4775
66.15 4.4838
66.175 4.4879
66.2 4.4896
66.225 4.4893
66.25 4.4868
66.275 4.4816
66.3 4.4744
66.325 4.4652
66.35 4.454
66.375 4.441
66.4 4.4262
66.425 4.4095
66.45 4.3908
66.475 4.3704
66.5 4.3485
66.525 4.3248
66.55 4.2987
66.575 4.2701
66.6 4.239
66.625 4.205
66.65 4.167
66.675 4.1249
66.7 4.0792
66.725 4.0298
66.75 3.9759
66.775 3.916
66.8 3.8511
66.825 3.7834
66.85 3.7135
66.875 3.6414
66.9 3.566
66.925 3.4871
66.95 3.4057
66.975 3.3222
67 3.2364
67.025 3.147
67.05 3.0531
67.075 2.9555
67.1 2.8539
67.125 2.7477
67.15 2.6383
67.175 2.5268
67.2 2.4176
67.225 2.3197
67.25 2.2434
67.275 2.1858
67.3 2.1363
67.325 2.0921
67.35 2.0451
67.375 1.9902
67.4 1.9257
67.425 1.852
67.45 1.7712
67.475 1.685
67.5 1.5922
67.525 1.4912
67.55 1.3816
67.575 1.2619
67.6 1.1379
67.625 1.0223
67.65 0.9278
67.675 0.8588
67.7 0.8015
67.725 0.7402
67.75 0.6721
67.775 0.5973
67.8 0.522
67.825 0.4513
67.85 0.3856
67.875 0.3255
67.9 0.2715
67.925 0.2186
67.95 0.1619
67.975 0.0999
68 0.0308
68.025 -0.0428
68.05 -0.1209
68.075 -0.2039
68.1 -0.2903
68.125 -0.3821
68.15 -0.4755
68.175 -0.569
68.2 -0.665
68.225 -0.7633
68.25 -0.8627
68.275 -0.9609
68.3 -1.0546
68.325 -1.1438
68.35 -1.2275
68.375 -1.3056
68.4 -1.3813
68.425 -1.4574
68.45 -1.5357
68.475 -1.6124
68.5 -1.6809
68.525 -1.7361
68.55 -1.7816
68.575 -1.8237
68.6 -1.8609
68.625 -1.8863
68.65 -1.8995
68.675 -1.9068
68.7 -1.9137
68.725 -1.9175
68.75 -1.921
68.775 -1.9291
68.8 -1.9439
68.825 -1.967
68.85 -1.9937
68.875 -2.0204
68.9 -2.04
68.925 -2.0441
68.95 -2.0369
68.975 -2.0327
69 -2.0373
69.025 -2.049
69.05 -2.0657
69.075 -2.0836
69.1 -2.1057
69.125 -2.1337
69.15 -2.1673
69.175 -2.2058
69.2 -2.2459
69.225 -2.2882
69.25 -2.3339
69.275 -2.3771
69.3 -2.4038
69.325 -2.4123
69.35 -2.4116
69.375 -2.4049
69.4 -2.3928
69.425 -2.3766
69.45 -2.3555
69.475 -2.3297
69.5 -2.2998
69.525 -2.2715
69.55 -2.2503
69.575 -2.2363
69.6 -2.2301
69.625 -2.2354
69.65 -2.2544
69.675 -2.2845
69.7 -2.3188
69.725 -2.349
69.75 -2.3723
69.775 -2.3947
69.8 -2.4205
69.825 -2.4522
69.85 -2.4896
69.875 -2.5337
69.9 -2.5821
69.925 -2.6327
69.95 -2.6842
69.975 -2.733
70 -2.7827
70.025 -2.8342
70.05 -2.8855
70.075 -2.9406
70.1 -3.0015
70.125 -3.0673
70.15 -3.1362
70.175 -3.1986
70.2 -3.2437
70.225 -3.2725
70.25 -3.2885
70.275 -3.2926
70.3 -3.2849
70.325 -3.2699
70.35 -3.2528
70.375 -3.2344
70.4 -3.2155
70.425 -3.1952
70.45 -3.1771
70.475 -3.1619
70.5 -3.1519
70.525 -3.148
70.55 -3.1493
70.575 -3.1541
70.6 -3.1565
70.625 -3.1465
70.65 -3.1235
70.675 -3.0887
70.7 -3.0409
70.725 -2.9821
70.75 -2.9139
70.775 -2.8455
70.8 -2.7809
70.825 -2.7199
70.85 -2.663
70.875 -2.6123
70.9 -2.5671
70.925 -2.5248
70.95 -2.4817
70.975 -2.4368
71 -2.3934
71.025 -2.3544
71.05 -2.311
71.075 -2.2643
71.1 -2.2207
71.125 -2.1784
71.15 -2.1377
71.175 -2.0997
71.2 -2.0656
71.225 -2.0354
71.25 -2.0101
71.275 -1.9913
71.3 -1.9749
71.325 -1.9586
71.35 -1.9459
71.375 -1.937
71.4 -1.933
71.425 -1.9346
71.45 -1.9421
71.475 -1.9521
71.5 -1.9608
71.525 -1.9695
71.55 -1.9763
71.575 -1.9809
71.6 -1.9801
71.625 -1.9721
71.65 -1.9609
71.675 -1.9508
71.7 -1.9438
71.725 -1.939
71.75 -1.939
71.775 -1.945
71.8 -1.9561
71.825 -1.9728
71.85 -1.9957
71.875 -2.0206
71.9 -2.0453
71.925 -2.0626
71.95 -2.0737
71.975 -2.0859
72 -2.1044
72.025 -2.1321
72.05 -2.1694
72.075 -2.2038
72.1 -2.2153
72.125 -2.1974
72.15 -2.1664
72.175 -2.1331
72.2 -2.105
72.225 -2.0808
72.25 -2.0569
72.275 -2.0281
72.3 -1.9856
72.325 -1.9309
72.35 -1.8703
72.375 -1.8139
72.4 -1.7632
72.425 -1.7149
72.45 -1.6712
72.475 -1.631
72.5 -1.5967
72.525 -1.572
72.55 -1.5561
72.575 -1.5422
72.6 -1.5285
72.625 -1.5123
72.65 -1.4959
72.675 -1.4767
72.7 -1.4533
72.725 -1.4299
72.75 -1.4093
72.775 -1.3923
72.8 -1.3759
72.825 -1.3598
72.85 -1.3451
72.875 -1.3309
72.9 -1.3209
72.925 -1.3169
72.95 -1.3173
72.975 -1.3165
73 -1.3116
73.025 -1.301
73.05 -1.285
73.075 -1.2692
73.1 -1.2572
73.125 -1.2466
73.15 -1.2373
73.175 -1.2289
73.2 -1.2173
73.225 -1.2029
73.25 -1.1956
73.275 -1.199
73.3 -1.2091
73.325 -1.2266
73.35 -1.2482
73.375 -1.2701
73.4 -1.2872
73.425 -1.3037
73.45 -1.323
73.475 -1.3463
73.5 -1.3764
73.525 -1.4114
73.55 -1.4482
73.575 -1.4879
73.6 -1.5309
73.625 -1.5793
73.65 -1.6295
73.675 -1.675
73.7 -1.7054
73.725 -1.7138
73.75 -1.715
73.775 -1.7104
73.8 -1.6934
73.825 -1.6642
73.85 -1.6247
73.875 -1.577
73.9 -1.5244
73.925 -1.4676
73.95 -1.4079
73.975 -1.3518
74 -1.3013
74.025 -1.258
74.05 -1.2253
74.075 -1.2012
74.1 -1.1797
74.125 -1.1612
74.15 -1.1443
74.175 -1.1259
74.2 -1.1035
74.225 -1.0731
74.25 -1.0312
74.275 -0.9843
74.3 -0.9438
74.325 -0.9141
74.35 -0.8963
74.375 -0.8917
74.4 -0.9009
74.425 -0.9208
74.45 -0.9469
74.475 -0.97
74.5 -0.9813
74.525 -0.9836
74.55 -0.9691
74.575 -0.947
74.6 -0.9236
74.625 -0.9025
74.65 -0.8828
74.675 -0.8631
74.7 -0.8452
74.725 -0.8361
74.75 -0.836
74.775 -0.8458
74.8 -0.869
74.825 -0.9071
74.85 -0.9582
74.875 -1.0187
74.9 -1.0836
74.925 -1.1466
74.95 -1.1993
74.975 -1.2391
75 -1.2642
75.025 -1.2769
75.05 -1.2735
75.075 -1.2521
75.1 -1.2157
75.125 -1.1767
75.15 -1.1393
75.175 -1.1018
75.2 -1.0695
75.225 -1.0386
75.25 -0.9995
75.275 -0.9584
75.3 -0.9198
75.325 -0.886
75.35 -0.8592
75.375 -0.8387
75.4 -0.8229
75.425 -0.8089
75.45 -0.7962
75.475 -0.7845
75.5 -0.7776
75.525 -0.7753
75.55 -0.7755
75.575 -0.7736
75.6 -0.7663
75.625 -0.7563
75.65 -0.7435
75.675 -0.728
75.7 -0.7047
75.725 -0.6638
75.75 -0.6112
75.775 -0.55
75.8 -0.488
75.825 -0.4262
75.85 -0.3746
75.875 -0.3371
75.9 -0.3139
75.925 -0.3088
75.95 -0.316
75.975 -0.3329
76 -0.3571
76.025 -0.3877
76.05 -0.425
76.075 -0.4674
76.1 -0.5126
76.125 -0.5591
76.15 -0.5998
76.175 -0.6377
76.2 -0.6765
76.225 -0.7165
76.25 -0.7518
76.275 -0.7709
76.3 -0.7734
76.325 -0.7631
76.35 -0.7452
76.375 -0.716
76.4 -0.678
76.425 -0.6444
76.45 -0.6196
76.475 -0.6047
76.5 -0.5971
76.525 -0.5974
76.55 -0.602
76.575 -0.6039
76.6 -0.5983
76.625 -0.5843
76.65 -0.5665
76.675 -0.5521
76.7 -0.5414
76.725 -0.5338
76.75 -0.5314
76.775 -0.5369
76.8 -0.5428
76.825 -0.5491
76.85 -0.5575
76.875 -0.5676
76.9 -0.5771
76.925 -0.5759
76.95 -0.559
76.975 -0.5341
77 -0.5075
77.025 -0.4797
77.05 -0.4549
77.075 -0.4321
77.1 -0.4161
77.125 -0.4104
77.15 -0.4136
77.175 -0.4213
77.2 -0.4275
77.225 -0.4365
77.25 -0.4519
77.275 -0.4771
77.3 -0.5142
77.325 -0.5611
77.35 -0.6166
77.375 -0.6795
77.4 -0.7452
77.425 -0.8132
77.45 -0.8877
77.475 -0.9618
77.5 -1.0242
77.525 -1.0712
77.55 -1.1062
77.575 -1.1379
77.6 -1.1664
77.625 -1.184
77.65 -1.1951
77.675 -1.2066
77.7 -1.2192
77.725 -1.2342
77.75 -1.2498
77.775 -1.2657
77.8 -1.287
77.825 -1.3133
77.85 -1.3408
77.875 -1.3679
77.9 -1.3996
77.925 -1.4417
77.95 -1.4926
77.975 -1.5462
78 -1.5968
78.025 -1.6404
78.05 -1.6671
78.075 -1.6668
78.1 -1.6474
78.125 -1.6213
78.15 -1.5962
78.175 -1.5736
78.2 -1.5563
78.225 -1.5446
78.25 -1.5418
78.275 -1.5483
78.3 -1.5602
78.325 -1.5622
78.35 -1.5498
78.375 -1.5333
78.4 -1.5196
78.425 -1.5173
78.45 -1.5252
78.475 -1.5385
78.5 -1.5579
78.525 -1.5749
78.55 -1.5802
78.575 -1.5766
78.6 -1.5671
78.625 -1.5484
78.65 -1.5274
78.675 -1.5051
78.7 -1.4836
78.725 -1.4598
78.75 -1.4316
78.775 -1.4028
78.8 -1.3733
78.825 -1.3431
78.85 -1.3093
78.875 -1.2683
78.9 -1.2151
78.925 -1.1556
78.95 -1.1005
78.975 -1.0559
79 -1.0238
79.025 -1.0022
79.05 -0.9844
79.075 -0.9679
79.1 -0.9584
79.125 -0.9608
79.15 -0.9729
79.175 -0.9872
79.2 -0.9961
79.225 -1.0023
79.25 -1.0136
79.275 -1.035
79.3 -1.0659
79.325 -1.1057
79.35 -1.1534
79.375 -1.2072
79.4 -1.2664
79.425 -1.3202
79.45 -1.3577
79.475 -1.384
79.5 -1.41
79.525 -1.4425
79.55 -1.4852
79.575 -1.5352
79.6 -1.5916
79.625 -1.6525
79.65 -1.7151
79.675 -1.7751
79.7 -1.8135
79.725 -1.828
79.75 -1.8369
79.775 -1.852
79.8 -1.8738
79.825 -1.8976
79.85 -1.92
79.875 -1.9378
79.9 -1.9426
79.925 -1.9418
79.95 -1.9457
79.975 -1.9587
80 -1.9791
80.025 -2.0023
80.05 -2.0238
80.075 -2.0476
80.1 -2.0778
80.125 -2.114
80.15 -2.1447
80.175 -2.1644
80.2 -2.1756
80.225 -2.181
80.25 -2.18
80.275 -2.166
80.3 -2.1301
80.325 -2.0728
80.35 -2.0034
80.375 -1.9342
80.4 -1.8728
80.425 -1.8296
80.45 -1.8106
80.475 -1.8106
80.5 -1.8194
80.525 -1.8324
80.55 -1.8473
80.575 -1.8648
80.6 -1.8862
80.625 -1.9122
80.65 -1.941
80.675 -1.9683
80.7 -1.9925
80.725 -2.0118
80.75 -2.0308
80.775 -2.0576
80.8 -2.0914
80.825 -2.1206
80.85 -2.131
80.875 -2.1098
80.9 -2.0612
80.925 -2.004
80.95 -1.9507
80.975 -1.9027
81 -1.8602
81.025 -1.8235
81.05 -1.7922
81.075 -1.7654
81.1 -1.7434
81.125 -1.7254
81.15 -1.7081
81.175 -1.6886
81.2 -1.6618
81.225 -1.6271
81.25 -1.5896
81.275 -1.5512
81.3 -1.5106
81.325 -1.4677
81.35 -1.4266
81.375 -1.3913
81.4 -1.3648
81.425 -1.3429
81.45 -1.3227
81.475 -1.3039
81.5 -1.2876
81.525 -1.2734
81.55 -1.2668
81.575 -1.2684
81.6 -1.2775
81.625 -1.2896
81.65 -1.2992
81.675 -1.3025
81.7 -1.3003
81.725 -1.3004
81.75 -1.3114
81.775 -1.3365
81.8 -1.3664
81.825 -1.3911
81.85 -1.4064
81.875 -1.4152
81.9 -1.4216
81.925 -1.4298
81.95 -1.4422
81.975 -1.462
82 -1.4897
82.025 -1.5225
82.05 -1.5631
82.075 -1.6119
82.1 -1.6662
82.125 -1.7242
82.15 -1.7854
82.175 -1.8482
82.2 -1.9134
82.225 -1.9784
82.25 -2.0453
82.275 -2.1173
82.3 -2.1931
82.325 -2.264
82.35 -2.3288
82.375 -2.3936
82.4 -2.4563
82.425 -2.5141
82.45 -2.5645
82.475 -2.6085
82.5 -2.6482
82.525 -2.6882
82.55 -2.7276
82.575 -2.7578
82.6 -2.7763
82.625 -2.7822
82.65 -2.7776
82.675 -2.7586
82.7 -2.7233
82.725 -2.6763
82.75 -2.6203
82.775 -2.5561
82.8 -2.4856
82.825 -2.4095
82.85 -2.3345
82.875 -2.2692
82.9 -2.2151
82.925 -2.1646
82.95 -2.1032
82.975 -2.0288
83 -1.9478
83.025 -1.8562
83.05 -1.7571
83.075 -1.6562
83.1 -1.5625
83.125 -1.4809
83.15 -1.4132
83.175 -1.3569
83.2 -1.308
83.225 -1.2672
83.25 -1.2331
83.275 -1.199
83.3 -1.1692
83.325 -1.1387
83.35 -1.105
83.375 -1.071
83.4 -1.0352
83.425 -0.9971
83.45 -0.963
83.475 -0.9384
83.5 -0.9204
83.525 -0.909
83.55 -0.9058
83.575 -0.9087
83.6 -0.9136
83.625 -0.9196
83.65 -0.9266
83.675 -0.9337
83.7 -0.9362
83.725 -0.9294
83.75 -0.9126
83.775 -0.8938
83.8 -0.8745
83.825 -0.8553
83.85 -0.8377
83.875 -0.8209
83.9 -0.8048
83.925 -0.7908
83.95 -0.7749
83.975 -0.754
84 -0.7229
84.025 -0.6764
84.05 -0.6151
84.075 -0.5505
84.1 -0.4881
84.125 -0.4289
84.15 -0.3722
84.175 -0.3192
84.2 -0.2691
84.225 -0.2234
84.25 -0.1842
84.275 -0.1503
84.3 -0.122
84.325 -0.0984
84.35 -0.0773
84.375 -0.0552
84.4 -0.0268
84.425 0.01
84.45 0.0569
84.475 0.1158
84.5 0.1782
84.525 0.2375
84.55 0.2891
84.575 0.3337
84.6 0.3737
84.625 0.4062
84.65 0.4293
84.675 0.4435
84.7 0.4516
84.725 0.4537
84.75 0.4488
84.775 0.4374
84.8 0.4181
84.825 0.3915
84.85 0.3592
84.875 0.3231
84.9 0.2887
84.925 0.2705
84.95 0.2717
84.975 0.2861
85 0.3099
85.025 0.3444
85.05 0.3885
85.075 0.4333
85.1 0.4728
85.125 0.5061
85.15 0.5322
85.175 0.5519
85.2 0.567
85.225 0.5776
85.25 0.5821
85.275 0.5794
85.3 0.5692
85.325 0.5516
85.35 0.5259
85.375 0.4928
85.4 0.4534
85.425 0.4084
85.45 0.3603
85.475 0.3113
85.5 0.2607
85.525 0.2071
85.55 0.1522
85.575 0.0995
85.6 0.0502
85.625 -0.0003
85.65 -0.053
85.675 -0.1069
85.7 -0.1618
85.725 -0.2176
85.75 -0.2721
85.775 -0.3212
85.8 -0.3679
85.825 -0.4152
85.85 -0.4609
85.875 -0.5004
85.9 -0.5316
85.925 -0.5545
85.95 -0.572
85.975 -0.5888
86 -0.6062
86.025 -0.6221
86.05 -0.633
86.075 -0.6379
86.1 -0.6361
86.125 -0.6329
86.15 -0.6291
86.175 -0.6261
86.2 -0.6242
86.225 -0.6208
86.25 -0.6119
86.275 -0.5979
86.3 -0.5801
86.325 -0.5623
86.35 -0.5469
86.375 -0.5344
86.4 -0.5257
86.425 -0.521
86.45 -0.5193
86.475 -0.5196
86.5 -0.5248
86.525 -0.5338
86.55 -0.546
86.575 -0.5597
86.6 -0.5755
86.625 -0.5934
86.65 -0.6137
86.675 -0.6365
86.7 -0.6598
86.725 -0.6711
86.75 -0.671
86.775 -0.6568
86.8 -0.6296
86.825 -0.5954
86.85 -0.5594
86.875 -0.5257
86.9 -0.4939
86.925 -0.4655
86.95 -0.4411
86.975 -0.4206
87 -0.4005
87.025 -0.3755
87.05 -0.3438
87.075 -0.3118
87.1 -0.2864
87.125 -0.2671
87.15 -0.2549
87.175 -0.2522
87.2 -0.2614
87.225 -0.2806
87.25 -0.309
87.275 -0.3445
87.3 -0.3887
87.325 -0.4386
87.35 -0.4922
87.375 -0.5481
87.4 -0.6047
87.425 -0.6604
87.45 -0.7175
87.475 -0.7803
87.5 -0.8514
87.525 -0.9334
87.55 -1.0239
87.575 -1.1181
87.6 -1.2063
87.625 -1.2745
87.65 -1.323
87.675 -1.3599
87.7 -1.3925
87.725 -1.4211
87.75 -1.4384
87.775 -1.4477
87.8 -1.4532
87.825 -1.4576
87.85 -1.4664
87.875 -1.4801
87.9 -1.4962
87.925 -1.5108
87.95 -1.5184
87.975 -1.5031
88 -1.4546
88.025 -1.3837
88.05 -1.3006
88.075 -1.208
88.1 -1.1101
88.125 -1.0118
88.15 -0.9174
88.175 -0.8275
88.2 -0.7422
88.225 -0.6595
88.25 -0.5795
88.275 -0.5037
88.3 -0.4338
88.325 -0.3693
88.35 -0.3097
88.375 -0.2568
88.4 -0.2074
88.425 -0.1598
88.45 -0.1168
88.475 -0.0781
88.5 -0.0432
88.525 -0.011
88.55 0.0193
88.575 0.0491
88.6 0.0791
88.625 0.1071
88.65 0.1345
88.675 0.1658
88.7 0.203
88.725 0.2428
88.75 0.2795
88.775 0.3113
88.8 0.3394
88.825 0.3652
88.85 0.3867
88.875 0.404
88.9 0.4183
88.925 0.4297
88.95 0.4368
88.975 0.4374
89 0.4309
89.025 0.4168
89.05 0.3952
89.075 0.367
89.1 0.3317
89.125 0.2913
89.15 0.2488
89.175 0.208
89.2 0.1663
89.225 0.1263
89.25 0.0851
89.275 0.0397
89.3 -0.005
89.325 -0.0413
89.35 -0.0678
89.375 -0.0872
89.4 -0.1043
89.425 -0.119
89.45 -0.1309
89.475 -0.1416
89.5 -0.1551
89.525 -0.1721
89.55 -0.1974
89.575 -0.2321
89.6 -0.2759
89.625 -0.3227
89.65 -0.3708
89.675 -0.4173
89.7 -0.448
89.725 -0.4537
89.75 -0.4387
89.775 -0.4158
89.8 -0.3916
89.825 -0.3668
89.85 -0.3383
89.875 -0.3059
89.9 -0.2652
89.925 -0.2182
89.95 -0.168
89.975 -0.1115
90 -0.049
90.025 0.0212
90.05 0.0947
90.075 0.1664
90.1 0.2331
90.125 0.2934
90.15 0.3486
90.175 0.3981
90.2 0.4469
90.225 0.503
90.25 0.5621
90.275 0.6205
90.3 0.674
90.325 0.7216
90.35 0.762
90.375 0.7942
90.4 0.8173
90.425 0.8275
90.45 0.8291
90.475 0.8265
90.5 0.8222
90.525 0.8215
90.55 0.839
90.575 0.8676
90.6 0.8954
90.625 0.918
90.65 0.9345
90.675 0.9435
90.7 0.946
90.725 0.942
90.75 0.9298
90.775 0.9096
90.8 0.8836
90.825 0.8545
90.85 0.8232
90.875 0.7883
90.9 0.7469
90.925 0.6971
90.95 0.636
90.975 0.5672
91 0.5013
91.025 0.4511
91.05 0.4232
91.075 0.4046
91.1 0.3898
91.125 0.3743
91.15 0.3556
91.175 0.3372
91.2 0.3244
91.225 0.3126
91.25 0.2993
91.275 0.2816
91.3 0.2578
91.325 0.2346
91.35 0.2155
91.375 0.2027
91.4 0.1965
91.425 0.2018
91.45 0.2109
91.475 0.2189
91.5 0.2231
91.525 0.2364
91.55 0.275
91.575 0.3349
91.6 0.3988
91.625 0.4552
91.65 0.5059
91.675 0.5553
91.7 0.6044
91.725 0.6516
91.75 0.6973
91.775 0.7461
91.8 0.7979
91.825 0.851
91.85 0.9038
91.875 0.9562
91.9 1.0019
91.925 1.0378
91.95 1.0663
91.975 1.0884
92 1.1052
92.025 1.1173
92.05 1.1237
92.075 1.1295
92.1 1.1343
92.125 1.1337
92.15 1.1297
92.175 1.1251
92.2 1.1139
92.225 1.0984
92.25 1.0861
92.275 1.0796
92.3 1.0793
92.325 1.0885
92.35 1.1026
92.375 1.1188
92.4 1.1374
92.425 1.1647
92.45 1.1994
92.475 1.2292
92.5 1.2491
92.525 1.2582
92.55 1.2579
92.575 1.2494
92.6 1.2362
92.625 1.2217
92.65 1.2109
92.675 1.2036
92.7 1.1975
92.725 1.1897
92.75 1.1785
92.775 1.1639
92.8 1.1507
92.825 1.142
92.85 1.1327
92.875 1.1173
92.9 1.0968
92.925 1.0737
92.95 1.0489
92.975 1.0227
93 1.004
93.025 1.0045
93.05 1.023
93.075 1.0481
93.1 1.0708
93.125 1.0888
93.15 1.1021
93.175 1.1108
93.2 1.1144
93.225 1.1135
93.25 1.1087
93.275 1.1041
93.3 1.101
93.325 1.1014
93.35 1.1004
93.375 1.0926
93.4 1.0769
93.425 1.0556
93.45 1.0342
93.475 1.0165
93.5 0.9991
93.525 0.9782
93.55 0.9516
93.575 0.9209
93.6 0.8889
93.625 0.8591
93.65 0.8381
93.675 0.8326
93.7 0.8434
93.725 0.8678
93.75 0.9103
93.775 0.96
93.8 1.0124
93.825 1.0629
93.85 1.1145
93.875 1.1617
93.9 1.2029
93.925 1.2469
93.95 1.3015
93.975 1.3578
94 1.408
94.025 1.4539
94.05 1.4892
94.075 1.512
94.1 1.5237
94.125 1.5245
94.15 1.5215
94.175 1.5204
94.2 1.5167
94.225 1.508
94.25 1.4958
94.275 1.485
94.3 1.4794
94.325 1.4758
94.35 1.4711
94.375 1.4631
94.4 1.4517
94.425 1.4367
94.45 1.4189
94.475 1.4003
94.5 1.3817
94.525 1.3637
94.55 1.3511
94.575 1.3423
94.6 1.3322
94.625 1.3155
94.65 1.2938
94.675 1.2706
94.7 1.248
94.725 1.2234
94.75 1.1933
94.775 1.1599
94.8 1.1225
94.825 1.0815
94.85 1.0343
94.875 0.9813
94.9 0.9277
94.925 0.8765
94.95 0.8274
94.975 0.782
95 0.7419
95.025 0.7088
95.05 0.6831
95.075 0.6604
95.1 0.6342
95.125 0.5997
95.15 0.5618
95.175 0.5245
95.2 0.4939
95.225 0.4749
95.25 0.472
95.275 0.4767
95.3 0.4826
95.325 0.4855
95.35 0.4854
95.375 0.4837
95.4 0.4774
95.425 0.4673
95.45 0.4536
95.475 0.4389
95.5 0.4209
95.525 0.3972
95.55 0.3741
95.575 0.3583
95.6 0.3516
95.625 0.3501
95.65 0.3573
95.675 0.3767
95.7 0.411
95.725 0.4563
95.75 0.504
95.775 0.5484
95.8 0.586
95.825 0.6134
95.85 0.6312
95.875 0.6496
95.9 0.6689
95.925 0.6863
95.95 0.6986
95.975 0.7049
96 0.7098
96.025 0.7153
96.05 0.7205
96.075 0.7212
96.1 0.7192
96.125 0.7257
96.15 0.7464
96.175 0.7769
96.2 0.8117
96.225 0.8555
96.25 0.9076
96.275 0.9683
96.3 1.0323
96.325 1.0991
96.35 1.1696
96.375 1.244
96.4 1.3186
96.425 1.389
96.45 1.4537
96.475 1.5133
96.5 1.5723
96.525 1.6359
96.55 1.7048
96.575 1.7771
96.6 1.852
96.625 1.9361
96.65 2.0278
96.675 2.1237
96.7 2.2171
96.725 2.3045
96.75 2.3826
96.775 2.4506
96.8 2.5095
96.825 2.5576
96.85 2.5941
96.875 2.6191
96.9 2.6361
96.925 2.6463
96.95 2.656
96.975 2.67
97 2.6818
97.025 2.6862
97.05 2.6809
97.075 2.6649
97.1 2.6385
97.125 2.6012
97.15 2.5541
97.175 2.4981
97.2 2.4408
97.225 2.393
97.25 2.3491
97.275 2.2986
97.3 2.2403
97.325 2.1774
97.35 2.1119
97.375 2.0429
97.4 1.9697
97.425 1.895
97.45 1.832
97.475 1.7954
97.5 1.7792
97.525 1.7737
97.55 1.7776
97.575 1.7884
97.6 1.8013
97.625 1.8117
97.65 1.8178
97.675 1.8193
97.7 1.8179
97.725 1.8168
97.75 1.8142
97.775 1.8068
97.8 1.7921
97.825 1.7708
97.85 1.745
97.875 1.7134
97.9 1.678
97.925 1.6533
97.95 1.6347
97.975 1.6117
98 1.5841
98.025 1.5522
98.05 1.5132
98.075 1.4701
98.1 1.427
98.125 1.3935
98.15 1.3784
98.175 1.3776
98.2 1.382
98.225 1.3881
98.25 1.3898
98.275 1.3864
98.3 1.3838
98.325 1.3862
98.35 1.3904
98.375 1.3909
98.4 1.3813
98.425 1.3689
98.45 1.3669
98.475 1.3749
98.5 1.3837
98.525 1.3858
98.55 1.3833
98.575 1.3824
98.6 1.3934
98.625 1.4141
98.65 1.439
98.675 1.4656
98.7 1.4916
98.725 1.5176
98.75 1.545
98.775 1.5735
98.8 1.602
98.825 1.6288
98.85 1.6537
98.875 1.6791
98.9 1.7048
98.925 1.728
98.95 1.7468
98.975 1.7613
99 1.7712
99.025 1.7752
99.05 1.7759
99.075 1.7759
99.1 1.7732
99.125 1.7637
99.15 1.7509
99.175 1.7493
99.2 1.7749
99.225 1.8202
99.25 1.8698
99.275 1.921
99.3 1.9736
99.325 2.0256
99.35 2.0782
99.375 2.1316
99.4 2.1818
99.425 2.226
99.45 2.2635
99.475 2.2944
99.5 2.3217
99.525 2.349
99.55 2.3764
99.575 2.4065
99.6 2.4396
99.625 2.4758
99.65 2.5176
99.675 2.5616
99.7 2.6059
99.725 2.648
99.75 2.6862
99.775 2.722
99.8 2.7566
99.825 2.7916
99.85 2.8269
99.875 2.8624
99.9 2.8967
99.925 2.9343
99.95 2.9799
99.975 3.0335
100 3.0857
