# Supplementary material for: Uptake of N2O5 by aqueous aerosol unveiled using chemically accurate many-body potentials
Source: Nat Commun. 2022 Mar 10;13:1266. doi: 10.1038/s41467-022-28697-8 (PMC8913772; doi:10.1038/s41467-022-28697-8)
Supplement: Supplementary file 3 — Source Data [file 41467_2022_28697_MOESM3_ESM.zip › n2o5-uptake-data/Fig2/scattering/rep06run01/relcom_gds.dat]

0.025 12.1477
0.05 12.1055
0.075 12.0633
0.1 12.021
0.125 11.9787
0.15 11.9364
0.175 11.8941
0.2 11.8518
0.225 11.8094
0.25 11.7671
0.275 11.7247
0.3 11.6823
0.325 11.6399
0.35 11.5975
0.375 11.555
0.4 11.5126
0.425 11.4701
0.45 11.4277
0.475 11.3852
0.5 11.3426
0.525 11.3001
0.55 11.2576
0.575 11.215
0.6 11.1724
0.625 11.1298
0.65 11.0872
0.675 11.0445
0.7 11.0019
0.725 10.9592
0.75 10.9165
0.775 10.8739
0.8 10.8312
0.825 10.7884
0.85 10.7457
0.875 10.7029
0.9 10.6602
0.925 10.6174
0.95 10.5745
0.975 10.5316
1 10.4887
1.025 10.4458
1.05 10.4028
1.075 10.3598
1.1 10.3167
1.125 10.2736
1.15 10.2304
1.175 10.1871
1.2 10.1438
1.225 10.1004
1.25 10.0569
1.275 10.0134
1.3 9.9698
1.325 9.9261
1.35 9.8824
1.375 9.8386
1.4 9.7947
1.425 9.7508
1.45 9.7069
1.475 9.6629
1.5 9.6189
1.525 9.5749
1.55 9.5308
1.575 9.4867
1.6 9.4426
1.625 9.3984
1.65 9.3542
1.675 9.3098
1.7 9.2654
1.725 9.2209
1.75 9.1763
1.775 9.1317
1.8 9.087
1.825 9.0422
1.85 8.9972
1.875 8.9522
1.9 8.907
1.925 8.8617
1.95 8.8165
1.975 8.7712
2 8.7257
2.025 8.68
2.05 8.634
2.075 8.588
2.1 8.5418
2.125 8.4955
2.15 8.449
2.175 8.4022
2.2 8.3554
2.225 8.3085
2.25 8.2616
2.275 8.2145
2.3 8.1672
2.325 8.1197
2.35 8.072
2.375 8.0241
2.4 7.9761
2.425 7.928
2.45 7.8796
2.475 7.831
2.5 7.7822
2.525 7.7332
2.55 7.6839
2.575 7.6344
2.6 7.5847
2.625 7.5346
2.65 7.4843
2.675 7.4336
2.7 7.3826
2.725 7.3312
2.75 7.2797
2.775 7.2279
2.8 7.1759
2.825 7.1236
2.85 7.0709
2.875 7.0178
2.9 6.9643
2.925 6.9107
2.95 6.8567
2.975 6.8024
3 6.7478
3.025 6.693
3.05 6.6379
3.075 6.5824
3.1 6.5266
3.125 6.4703
3.15 6.4135
3.175 6.356
3.2 6.2978
3.225 6.2387
3.25 6.1787
3.275 6.1178
3.3 6.0558
3.325 5.9924
3.35 5.9277
3.375 5.8621
3.4 5.795
3.425 5.7261
3.45 5.6547
3.475 5.581
3.5 5.5046
3.525 5.4255
3.55 5.3433
3.575 5.2581
3.6 5.1696
3.625 5.0789
3.65 4.9896
3.675 4.9073
3.7 4.8415
3.725 4.7917
3.75 4.7495
3.775 4.7071
3.8 4.6615
3.825 4.6124
3.85 4.5595
3.875 4.5027
3.9 4.4416
3.925 4.377
3.95 4.3109
3.975 4.248
4 4.1944
4.025 4.1489
4.05 4.107
4.075 4.0641
4.1 4.0208
4.125 3.9794
4.15 3.9376
4.175 3.8907
4.2 3.8379
4.225 3.7781
4.25 3.7113
4.275 3.6373
4.3 3.5599
4.325 3.4851
4.35 3.4118
4.375 3.3342
4.4 3.2487
4.425 3.1572
4.45 3.0629
4.475 2.9684
4.5 2.8772
4.525 2.7946
4.55 2.7188
4.575 2.6505
4.6 2.5949
4.625 2.564
4.65 2.559
4.675 2.5622
4.7 2.564
4.725 2.5632
4.75 2.5627
4.775 2.5659
4.8 2.5674
4.825 2.5626
4.85 2.549
4.875 2.527
4.9 2.499
4.925 2.4698
4.95 2.4394
4.975 2.4063
5 2.3754
5.025 2.3613
5.05 2.365
5.075 2.3702
5.1 2.369
5.125 2.36
5.15 2.3423
5.175 2.3162
5.2 2.2849
5.225 2.2525
5.25 2.2224
5.275 2.1932
5.3 2.1683
5.325 2.1549
5.35 2.1506
5.375 2.1463
5.4 2.1424
5.425 2.1448
5.45 2.1471
5.475 2.1448
5.5 2.1368
5.525 2.1266
5.55 2.1174
5.575 2.1109
5.6 2.1029
5.625 2.091
5.65 2.075
5.675 2.0585
5.7 2.0456
5.725 2.0323
5.75 2.0144
5.775 1.989
5.8 1.9544
5.825 1.9145
5.85 1.8684
5.875 1.8188
5.9 1.7689
5.925 1.7215
5.95 1.6786
5.975 1.6406
6 1.6098
6.025 1.5904
6.05 1.5938
6.075 1.6271
6.1 1.6713
6.125 1.7146
6.15 1.7537
6.175 1.7859
6.2 1.8123
6.225 1.8349
6.25 1.854
6.275 1.8718
6.3 1.8873
6.325 1.9023
6.35 1.9159
6.375 1.9283
6.4 1.9396
6.425 1.9532
6.45 1.9705
6.475 1.9892
6.5 2.0073
6.525 2.0213
6.55 2.0297
6.575 2.0338
6.6 2.0369
6.625 2.0417
6.65 2.05
6.675 2.0546
6.7 2.0533
6.725 2.0508
6.75 2.0525
6.775 2.0595
6.8 2.0668
6.825 2.07
6.85 2.0685
6.875 2.0612
6.9 2.0475
6.925 2.0283
6.95 2.0059
6.975 1.9836
7 1.9668
7.025 1.9562
7.05 1.9472
7.075 1.9366
7.1 1.9253
7.125 1.9115
7.15 1.8974
7.175 1.885
7.2 1.8733
7.225 1.8626
7.25 1.8492
7.275 1.8308
7.3 1.8107
7.325 1.792
7.35 1.7785
7.375 1.7769
7.4 1.7874
7.425 1.8088
7.45 1.8331
7.475 1.8532
7.5 1.8677
7.525 1.8769
7.55 1.8824
7.575 1.8922
7.6 1.9225
7.625 1.9767
7.65 2.0397
7.675 2.0988
7.7 2.1495
7.725 2.1924
7.75 2.2324
7.775 2.2806
7.8 2.3421
7.825 2.4154
7.85 2.4875
7.875 2.5572
7.9 2.6255
7.925 2.6909
7.95 2.7536
7.975 2.8111
8 2.8629
8.025 2.9102
8.05 2.9527
8.075 2.99
8.1 3.0214
8.125 3.0464
8.15 3.0646
8.175 3.0758
8.2 3.0802
8.225 3.0766
8.25 3.0655
8.275 3.0475
8.3 3.0217
8.325 2.9872
8.35 2.9451
8.375 2.898
8.4 2.8494
8.425 2.7984
8.45 2.7435
8.475 2.6841
8.5 2.6227
8.525 2.559
8.55 2.4927
8.575 2.4344
8.6 2.4109
8.625 2.4217
8.65 2.4424
8.675 2.4638
8.7 2.4829
8.725 2.501
8.75 2.5183
8.775 2.5342
8.8 2.5497
8.825 2.5621
8.85 2.5707
8.875 2.5766
8.9 2.5807
8.925 2.5916
8.95 2.6137
8.975 2.6461
9 2.6901
9.025 2.7442
9.05 2.7993
9.075 2.8483
9.1 2.8905
9.125 2.925
9.15 2.9502
9.175 2.9676
9.2 2.9776
9.225 2.9815
9.25 2.9847
9.275 2.997
9.3 3.014
9.325 3.0286
9.35 3.0416
9.375 3.0544
9.4 3.0642
9.425 3.069
9.45 3.0687
9.475 3.0634
9.5 3.0546
9.525 3.0474
9.55 3.0426
9.575 3.0347
9.6 3.0209
9.625 3.0026
9.65 2.9812
9.675 2.9571
9.7 2.9282
9.725 2.8936
9.75 2.8544
9.775 2.8109
9.8 2.7618
9.825 2.7042
9.85 2.6373
9.875 2.5626
9.9 2.4804
9.925 2.3924
9.95 2.3016
9.975 2.2139
10 2.1385
10.025 2.0833
10.05 2.0513
10.075 2.0326
10.1 2.0196
10.125 2.0055
10.15 1.9936
10.175 1.9898
10.2 1.9967
10.225 2.0113
10.25 2.0257
10.275 2.0374
10.3 2.0484
10.325 2.0637
10.35 2.0873
10.375 2.1194
10.4 2.1566
10.425 2.1965
10.45 2.238
10.475 2.2778
10.5 2.3142
10.525 2.347
10.55 2.3754
10.575 2.3989
10.6 2.4189
10.625 2.4325
10.65 2.4386
10.675 2.4369
10.7 2.4297
10.725 2.4161
10.75 2.3966
10.775 2.3726
10.8 2.3447
10.825 2.3159
10.85 2.2871
10.875 2.2611
10.9 2.235
10.925 2.2077
10.95 2.1841
10.975 2.1785
11 2.1951
11.025 2.2247
11.05 2.256
11.075 2.2836
11.1 2.3084
11.125 2.3363
11.15 2.3688
11.175 2.401
11.2 2.428
11.225 2.4479
11.25 2.4611
11.275 2.4674
11.3 2.4667
11.325 2.4579
11.35 2.4413
11.375 2.4172
11.4 2.3895
11.425 2.3691
11.45 2.3659
11.475 2.3763
11.5 2.3902
11.525 2.3979
11.55 2.3957
11.575 2.3888
11.6 2.3804
11.625 2.3708
11.65 2.3599
11.675 2.3487
11.7 2.3396
11.725 2.336
11.75 2.3407
11.775 2.3522
11.8 2.3644
11.825 2.3765
11.85 2.3899
11.875 2.4045
11.9 2.4207
11.925 2.4334
11.95 2.4431
11.975 2.4508
12 2.4585
12.025 2.4693
12.05 2.4815
12.075 2.4953
12.1 2.5146
12.125 2.5462
12.15 2.589
12.175 2.6382
12.2 2.6917
12.225 2.7437
12.25 2.7925
12.275 2.8375
12.3 2.8765
12.325 2.9101
12.35 2.9367
12.375 2.9547
12.4 2.9661
12.425 2.9755
12.45 2.9859
12.475 2.998
12.5 3.0112
12.525 3.026
12.55 3.0444
12.575 3.0645
12.6 3.0847
12.625 3.1028
12.65 3.1129
12.675 3.1111
12.7 3.0981
12.725 3.0782
12.75 3.0532
12.775 3.0212
12.8 2.9812
12.825 2.9343
12.85 2.883
12.875 2.8301
12.9 2.7811
12.925 2.7413
12.95 2.7096
12.975 2.6832
13 2.6579
13.025 2.6294
13.05 2.5943
13.075 2.5539
13.1 2.5122
13.125 2.4725
13.15 2.4324
13.175 2.3906
13.2 2.348
13.225 2.3015
13.25 2.2506
13.275 2.196
13.3 2.1373
13.325 2.076
13.35 2.0144
13.375 1.9571
13.4 1.9049
13.425 1.8543
13.45 1.8045
13.475 1.7554
13.5 1.7082
13.525 1.6643
13.55 1.6238
13.575 1.5861
13.6 1.5476
13.625 1.5049
13.65 1.4574
13.675 1.4031
13.7 1.3424
13.725 1.2804
13.75 1.224
13.775 1.1681
13.8 1.1058
13.825 1.0393
13.85 0.9754
13.875 0.9164
13.9 0.8596
13.925 0.8073
13.95 0.7617
13.975 0.7286
14 0.7114
14.025 0.7035
14.05 0.6986
14.075 0.6948
14.1 0.6867
14.125 0.6725
14.15 0.6551
14.175 0.6383
14.2 0.6277
14.225 0.6309
14.25 0.6382
14.275 0.6413
14.3 0.6391
14.325 0.6314
14.35 0.6198
14.375 0.6036
14.4 0.5832
14.425 0.5603
14.45 0.5351
14.475 0.5102
14.5 0.4865
14.525 0.4596
14.55 0.4277
14.575 0.3929
14.6 0.3571
14.625 0.3244
14.65 0.2952
14.675 0.2693
14.7 0.2493
14.725 0.24
14.75 0.246
14.775 0.2654
14.8 0.2906
14.825 0.3179
14.85 0.3425
14.875 0.3629
14.9 0.3841
14.925 0.4048
14.95 0.4223
14.975 0.4349
15 0.4423
15.025 0.4468
15.05 0.4545
15.075 0.4727
15.1 0.5069
15.125 0.5499
15.15 0.5879
15.175 0.6106
15.2 0.6221
15.225 0.6279
15.25 0.6252
15.275 0.615
15.3 0.5986
15.325 0.5763
15.35 0.5463
15.375 0.5097
15.4 0.4746
15.425 0.4477
15.45 0.4295
15.475 0.418
15.5 0.4108
15.525 0.4002
15.55 0.3797
15.575 0.3492
15.6 0.309
15.625 0.2571
15.65 0.1917
15.675 0.1125
15.7 0.0276
15.725 -0.0541
15.75 -0.1294
15.775 -0.1941
15.8 -0.2447
15.825 -0.2772
15.85 -0.2943
15.875 -0.3073
15.9 -0.3156
15.925 -0.3033
15.95 -0.2723
15.975 -0.2355
16 -0.1994
16.025 -0.1637
16.05 -0.13
16.075 -0.1016
16.1 -0.0788
16.125 -0.0587
16.15 -0.0352
16.175 -0.0038
16.2 0.0271
16.225 0.0524
16.25 0.0734
16.275 0.089
16.3 0.0954
16.325 0.0914
16.35 0.0764
16.375 0.0502
16.4 0.016
16.425 -0.0259
16.45 -0.0709
16.475 -0.1179
16.5 -0.166
16.525 -0.2162
16.55 -0.2646
16.575 -0.3071
16.6 -0.3397
16.625 -0.3597
16.65 -0.3615
16.675 -0.3414
16.7 -0.3075
16.725 -0.2693
16.75 -0.2249
16.775 -0.1789
16.8 -0.1429
16.825 -0.1166
16.85 -0.0956
16.875 -0.0786
16.9 -0.0662
16.925 -0.0591
16.95 -0.0619
16.975 -0.0741
17 -0.0943
17.025 -0.1219
17.05 -0.1553
17.075 -0.1915
17.1 -0.2269
17.125 -0.2542
17.15 -0.2677
17.175 -0.2602
17.2 -0.2415
17.225 -0.2255
17.25 -0.2146
17.275 -0.204
17.3 -0.1963
17.325 -0.1924
17.35 -0.1925
17.375 -0.1983
17.4 -0.2043
17.425 -0.2069
17.45 -0.2039
17.475 -0.1994
17.5 -0.189
17.525 -0.1722
17.55 -0.1574
17.575 -0.1439
17.6 -0.1257
17.625 -0.1038
17.65 -0.0817
17.675 -0.0598
17.7 -0.0349
17.725 -0.0048
17.75 0.0294
17.775 0.0662
17.8 0.1031
17.825 0.1397
17.85 0.1699
17.875 0.1914
17.9 0.2086
17.925 0.2231
17.95 0.2328
17.975 0.238
18 0.2378
18.025 0.2328
18.05 0.2327
18.075 0.2418
18.1 0.2622
18.125 0.288
18.15 0.3156
18.175 0.3449
18.2 0.3719
18.225 0.3939
18.25 0.4089
18.275 0.4192
18.3 0.428
18.325 0.4373
18.35 0.4428
18.375 0.4424
18.4 0.4346
18.425 0.42
18.45 0.4028
18.475 0.3819
18.5 0.3581
18.525 0.3308
18.55 0.2953
18.575 0.2517
18.6 0.2021
18.625 0.1464
18.65 0.0848
18.675 0.0173
18.7 -0.0386
18.725 -0.0668
18.75 -0.0797
18.775 -0.0903
18.8 -0.1038
18.825 -0.1146
18.85 -0.1231
18.875 -0.1262
18.9 -0.125
18.925 -0.1189
18.95 -0.1098
18.975 -0.0974
19 -0.0826
19.025 -0.0726
19.05 -0.0696
19.075 -0.0734
19.1 -0.0822
19.125 -0.0961
19.15 -0.1132
19.175 -0.1309
19.2 -0.1475
19.225 -0.1656
19.25 -0.188
19.275 -0.2138
19.3 -0.2405
19.325 -0.2659
19.35 -0.2888
19.375 -0.3067
19.4 -0.3175
19.425 -0.3216
19.45 -0.3149
19.475 -0.3003
19.5 -0.2841
19.525 -0.2668
19.55 -0.2484
19.575 -0.2293
19.6 -0.2071
19.625 -0.1746
19.65 -0.1298
19.675 -0.0763
19.7 -0.0188
19.725 0.0419
19.75 0.1078
19.775 0.1803
19.8 0.2616
19.825 0.3445
19.85 0.4191
19.875 0.4821
19.9 0.5336
19.925 0.579
19.95 0.6256
19.975 0.6775
20 0.7356
20.025 0.7966
20.05 0.8597
20.075 0.924
20.1 0.9936
20.125 1.0661
20.15 1.1399
20.175 1.2182
20.2 1.2986
20.225 1.3775
20.25 1.4543
20.275 1.5285
20.3 1.6002
20.325 1.669
20.35 1.7363
20.375 1.8025
20.4 1.8697
20.425 1.94
20.45 2.0107
20.475 2.0779
20.5 2.141
20.525 2.2003
20.55 2.2563
20.575 2.3087
20.6 2.3566
20.625 2.3989
20.65 2.4353
20.675 2.4664
20.7 2.4915
20.725 2.5104
20.75 2.5241
20.775 2.5331
20.8 2.5374
20.825 2.5375
20.85 2.538
20.875 2.5409
20.9 2.5464
20.925 2.5586
20.95 2.5745
20.975 2.5906
21 2.6074
21.025 2.6245
21.05 2.6398
21.075 2.6518
21.1 2.6605
21.125 2.6645
21.15 2.6615
21.175 2.654
21.2 2.6417
21.225 2.6236
21.25 2.6111
21.275 2.6121
21.3 2.6169
21.325 2.6179
21.35 2.6136
21.375 2.6051
21.4 2.5931
21.425 2.5792
21.45 2.5674
21.475 2.5559
21.5 2.5396
21.525 2.5181
21.55 2.4898
21.575 2.4537
21.6 2.4076
21.625 2.3502
21.65 2.2872
21.675 2.2264
21.7 2.175
21.725 2.1333
21.75 2.0937
21.775 2.0552
21.8 2.0258
21.825 2.0113
21.85 2.0039
21.875 1.9964
21.9 1.985
21.925 1.9697
21.95 1.9571
21.975 1.9555
22 1.9729
22.025 2.0071
22.05 2.046
22.075 2.0855
22.1 2.1274
22.125 2.1736
22.15 2.2213
22.175 2.2678
22.2 2.3098
22.225 2.3435
22.25 2.3686
22.275 2.3861
22.3 2.397
22.325 2.4018
22.35 2.4023
22.375 2.4002
22.4 2.3944
22.425 2.3864
22.45 2.3754
22.475 2.3609
22.5 2.3415
22.525 2.3167
22.55 2.2908
22.575 2.2653
22.6 2.2433
22.625 2.228
22.65 2.2167
22.675 2.2078
22.7 2.202
22.725 2.2026
22.75 2.2063
22.775 2.2085
22.8 2.2075
22.825 2.2005
22.85 2.1879
22.875 2.1702
22.9 2.1482
22.925 2.123
22.95 2.0978
22.975 2.0767
23 2.0643
23.025 2.0579
23.05 2.0542
23.075 2.0502
23.1 2.0433
23.125 2.0325
23.15 2.0174
23.175 1.9995
23.2 1.977
23.225 1.9513
23.25 1.9247
23.275 1.8973
23.3 1.8717
23.325 1.8513
23.35 1.8444
23.375 1.8521
23.4 1.8675
23.425 1.8811
23.45 1.8863
23.475 1.8831
23.5 1.8744
23.525 1.8633
23.55 1.8524
23.575 1.8446
23.6 1.836
23.625 1.8225
23.65 1.8084
23.675 1.7949
23.7 1.7836
23.725 1.7733
23.75 1.7596
23.775 1.7395
23.8 1.7128
23.825 1.6788
23.85 1.638
23.875 1.5942
23.9 1.5463
23.925 1.4951
23.95 1.442
23.975 1.3869
24 1.3307
24.025 1.2762
24.05 1.2321
24.075 1.2086
24.1 1.2021
24.125 1.2006
24.15 1.1962
24.175 1.1877
24.2 1.177
24.225 1.1656
24.25 1.1616
24.275 1.1752
24.3 1.2033
24.325 1.2341
24.35 1.2633
24.375 1.2913
24.4 1.3222
24.425 1.3567
24.45 1.3943
24.475 1.4335
24.5 1.4707
24.525 1.5017
24.55 1.5232
24.575 1.5356
24.6 1.542
24.625 1.5436
24.65 1.5458
24.675 1.5527
24.7 1.5588
24.725 1.5626
24.75 1.5644
24.775 1.5674
24.8 1.5755
24.825 1.5932
24.85 1.6184
24.875 1.6461
24.9 1.6775
24.925 1.7074
24.95 1.7326
24.975 1.7543
25 1.7706
25.025 1.7813
25.05 1.7861
25.075 1.7834
25.1 1.7716
25.125 1.7528
25.15 1.7296
25.175 1.7039
25.2 1.6768
25.225 1.6471
25.25 1.613
25.275 1.5754
25.3 1.5336
25.325 1.4892
25.35 1.4402
25.375 1.389
25.4 1.3383
25.425 1.2913
25.45 1.2498
25.475 1.2182
25.5 1.205
25.525 1.2126
25.55 1.2467
25.575 1.2984
25.6 1.3552
25.625 1.4093
25.65 1.4617
25.675 1.5129
25.7 1.5594
25.725 1.6012
25.75 1.6375
25.775 1.6691
25.8 1.7014
25.825 1.7309
25.85 1.7585
25.875 1.7845
25.9 1.8069
25.925 1.822
25.95 1.8257
25.975 1.818
26 1.8014
26.025 1.7784
26.05 1.7495
26.075 1.7138
26.1 1.6703
26.125 1.6175
26.15 1.5541
26.175 1.4816
26.2 1.4022
26.225 1.3195
26.25 1.2379
26.275 1.1603
26.3 1.091
26.325 1.0304
26.35 0.9717
26.375 0.9108
26.4 0.8494
26.425 0.7948
26.45 0.7499
26.475 0.7099
26.5 0.6711
26.525 0.6331
26.55 0.5963
26.575 0.5645
26.6 0.5398
26.625 0.5255
26.65 0.5185
26.675 0.5164
26.7 0.5156
26.725 0.5132
26.75 0.5085
26.775 0.498
26.8 0.4816
26.825 0.4625
26.85 0.4441
26.875 0.432
26.9 0.4279
26.925 0.4321
26.95 0.4536
26.975 0.4875
27 0.5285
27.025 0.5704
27.05 0.6146
27.075 0.6589
27.1 0.7026
27.125 0.7463
27.15 0.7864
27.175 0.8263
27.2 0.8687
27.225 0.9139
27.25 0.9607
27.275 1.0104
27.3 1.0652
27.325 1.1257
27.35 1.189
27.375 1.2519
27.4 1.3123
27.425 1.3668
27.45 1.4152
27.475 1.4582
27.5 1.4954
27.525 1.528
27.55 1.5557
27.575 1.5816
27.6 1.6051
27.625 1.6273
27.65 1.6443
27.675 1.6567
27.7 1.6681
27.725 1.6801
27.75 1.6928
27.775 1.7082
27.8 1.7263
27.825 1.7397
27.85 1.7467
27.875 1.7489
27.9 1.7454
27.925 1.741
27.95 1.7334
27.975 1.7172
28 1.6929
28.025 1.6627
28.05 1.6278
28.075 1.5847
28.1 1.5319
28.125 1.4673
28.15 1.3906
28.175 1.3061
28.2 1.216
28.225 1.1287
28.25 1.0698
28.275 1.0279
28.3 0.988
28.325 0.95
28.35 0.9203
28.375 0.8984
28.4 0.8764
28.425 0.8468
28.45 0.8095
28.475 0.765
28.5 0.7145
28.525 0.6583
28.55 0.5984
28.575 0.5401
28.6 0.4845
28.625 0.4321
28.65 0.3847
28.675 0.3444
28.7 0.3105
28.725 0.2799
28.75 0.2511
28.775 0.2216
28.8 0.1958
28.825 0.1764
28.85 0.1607
28.875 0.1517
28.9 0.162
28.925 0.1925
28.95 0.2333
28.975 0.2809
29 0.3319
29.025 0.3836
29.05 0.4357
29.075 0.4885
29.1 0.5427
29.125 0.5987
29.15 0.6557
29.175 0.7135
29.2 0.7712
29.225 0.8305
29.25 0.894
29.275 0.9661
29.3 1.0378
29.325 1.1048
29.35 1.1667
29.375 1.2176
29.4 1.2615
29.425 1.306
29.45 1.3547
29.475 1.4073
29.5 1.462
29.525 1.5208
29.55 1.5851
29.575 1.6554
29.6 1.725
29.625 1.7894
29.65 1.8483
29.675 1.9016
29.7 1.9461
29.725 1.9824
29.75 2.0118
29.775 2.0379
29.8 2.0626
29.825 2.0857
29.85 2.1059
29.875 2.1234
29.9 2.1343
29.925 2.1374
29.95 2.136
29.975 2.1343
30 2.1354
30.025 2.1402
30.05 2.1469
30.075 2.1542
30.1 2.1597
30.125 2.1652
30.15 2.1716
30.175 2.1827
30.2 2.1972
30.225 2.2117
30.25 2.2233
30.275 2.2353
30.3 2.2483
30.325 2.2626
30.35 2.2762
30.375 2.2898
30.4 2.2999
30.425 2.306
30.45 2.3085
30.475 2.3076
30.5 2.3008
30.525 2.2954
30.55 2.3066
30.575 2.3354
30.6 2.3725
30.625 2.4087
30.65 2.4354
30.675 2.4533
30.7 2.4626
30.725 2.4618
30.75 2.4519
30.775 2.4329
30.8 2.4051
30.825 2.3689
30.85 2.3262
30.875 2.2749
30.9 2.2128
30.925 2.1429
30.95 2.0722
30.975 2.0043
31 1.9354
31.025 1.8612
31.05 1.7782
31.075 1.685
31.1 1.5882
31.125 1.4935
31.15 1.3959
31.175 1.293
31.2 1.1946
31.225 1.106
31.25 1.0327
31.275 0.9713
31.3 0.9153
31.325 0.8736
31.35 0.8414
31.375 0.8114
31.4 0.7786
31.425 0.7372
31.45 0.6879
31.475 0.6381
31.5 0.591
31.525 0.5463
31.55 0.5012
31.575 0.4582
31.6 0.4208
31.625 0.3984
31.65 0.4063
31.675 0.4334
31.7 0.4708
31.725 0.5139
31.75 0.5628
31.775 0.6177
31.8 0.6787
31.825 0.7453
31.85 0.8144
31.875 0.8819
31.9 0.9456
31.925 1.0067
31.95 1.0663
31.975 1.125
32 1.1815
32.025 1.2403
32.05 1.3008
32.075 1.3569
32.1 1.4076
32.125 1.4524
32.15 1.4904
32.175 1.5228
32.2 1.5489
32.225 1.5673
32.25 1.5829
32.275 1.6074
32.3 1.6447
32.325 1.6917
32.35 1.7429
32.375 1.794
32.4 1.8437
32.425 1.8919
32.45 1.9397
32.475 1.9897
32.5 2.0384
32.525 2.084
32.55 2.1257
32.575 2.1632
32.6 2.1973
32.625 2.2356
32.65 2.2899
32.675 2.3539
32.7 2.415
32.725 2.4727
32.75 2.5313
32.775 2.5929
32.8 2.6485
32.825 2.6957
32.85 2.7354
32.875 2.7679
32.9 2.7951
32.925 2.8259
32.95 2.8569
32.975 2.8806
33 2.8949
33.025 2.9001
33.05 2.8996
33.075 2.8949
33.1 2.8869
33.125 2.877
33.15 2.8663
33.175 2.8548
33.2 2.844
33.225 2.8371
33.25 2.8378
33.275 2.8413
33.3 2.8426
33.325 2.8381
33.35 2.8265
33.375 2.809
33.4 2.7871
33.425 2.7617
33.45 2.7344
33.475 2.7076
33.5 2.6843
33.525 2.6655
33.55 2.6485
33.575 2.6369
33.6 2.6355
33.625 2.6512
33.65 2.6801
33.675 2.7137
33.7 2.7505
33.725 2.7958
33.75 2.8553
33.775 2.9277
33.8 3.004
33.825 3.078
33.85 3.1477
33.875 3.2107
33.9 3.2668
33.925 3.3166
33.95 3.3608
33.975 3.3997
34 3.4339
34.025 3.4639
34.05 3.4903
34.075 3.5131
34.1 3.5329
34.125 3.5499
34.15 3.5646
34.175 3.5769
34.2 3.587
34.225 3.5953
34.25 3.602
34.275 3.6071
34.3 3.6098
34.325 3.6102
34.35 3.6085
34.375 3.6042
34.4 3.5971
34.425 3.5863
34.45 3.571
34.475 3.5516
34.5 3.5297
34.525 3.5058
34.55 3.4785
34.575 3.4463
34.6 3.4101
34.625 3.3705
34.65 3.3278
34.675 3.2819
34.7 3.2327
34.725 3.1805
34.75 3.1249
34.775 3.0657
34.8 3.0035
34.825 2.9392
34.85 2.8724
34.875 2.8058
34.9 2.7396
34.925 2.6737
34.95 2.6057
34.975 2.5343
35 2.4618
35.025 2.3897
35.05 2.3174
35.075 2.2434
35.1 2.1652
35.125 2.0792
35.15 1.9834
35.175 1.8867
35.2 1.8035
35.225 1.7447
35.25 1.7007
35.275 1.6592
35.3 1.6197
35.325 1.5749
35.35 1.522
35.375 1.4599
35.4 1.3928
35.425 1.3258
35.45 1.2595
35.475 1.1959
35.5 1.1344
35.525 1.0822
35.55 1.0459
35.575 1.0214
35.6 0.9993
35.625 0.9781
35.65 0.9604
35.675 0.9467
35.7 0.9338
35.725 0.9188
35.75 0.901
35.775 0.8757
35.8 0.8463
35.825 0.817
35.85 0.7923
35.875 0.7778
35.9 0.7753
35.925 0.7819
35.95 0.7952
35.975 0.8112
36 0.8253
36.025 0.8369
36.05 0.8465
36.075 0.8527
36.1 0.8497
36.125 0.8397
36.15 0.8278
36.175 0.8156
36.2 0.8022
36.225 0.7889
36.25 0.7807
36.275 0.7771
36.3 0.7751
36.325 0.7776
36.35 0.7856
36.375 0.797
36.4 0.811
36.425 0.8245
36.45 0.8361
36.475 0.8447
36.5 0.8494
36.525 0.8495
36.55 0.8424
36.575 0.8298
36.6 0.813
36.625 0.7922
36.65 0.7651
36.675 0.7322
36.7 0.7015
36.725 0.6796
36.75 0.6587
36.775 0.6353
36.8 0.6094
36.825 0.5791
36.85 0.5444
36.875 0.5033
36.9 0.4548
36.925 0.3987
36.95 0.3365
36.975 0.2717
37 0.2081
37.025 0.1454
37.05 0.0835
37.075 0.0256
37.1 -0.0291
37.125 -0.0813
37.15 -0.1247
37.175 -0.1573
37.2 -0.1806
37.225 -0.2006
37.25 -0.2188
37.275 -0.232
37.3 -0.2408
37.325 -0.245
37.35 -0.2458
37.375 -0.2457
37.4 -0.2456
37.425 -0.2474
37.45 -0.2502
37.475 -0.248
37.5 -0.2393
37.525 -0.2303
37.55 -0.2213
37.575 -0.2154
37.6 -0.2103
37.625 -0.2013
37.65 -0.1869
37.675 -0.1719
37.7 -0.1537
37.725 -0.1255
37.75 -0.0889
37.775 -0.0516
37.8 -0.0175
37.825 0.0127
37.85 0.0381
37.875 0.0611
37.9 0.0822
37.925 0.1014
37.95 0.1236
37.975 0.153
38 0.1822
38.025 0.2055
38.05 0.2214
38.075 0.2304
38.1 0.2334
38.125 0.2291
38.15 0.2175
38.175 0.1996
38.2 0.1759
38.225 0.1491
38.25 0.1228
38.275 0.1006
38.3 0.0857
38.325 0.0801
38.35 0.0804
38.375 0.0787
38.4 0.0717
38.425 0.0591
38.45 0.042
38.475 0.0206
38.5 -0.005
38.525 -0.0333
38.55 -0.0633
38.575 -0.0928
38.6 -0.1171
38.625 -0.135
38.65 -0.1445
38.675 -0.1406
38.7 -0.1261
38.725 -0.1031
38.75 -0.0789
38.775 -0.0537
38.8 -0.025
38.825 0.0083
38.85 0.0449
38.875 0.0884
38.9 0.14
38.925 0.1931
38.95 0.2471
38.975 0.3013
39 0.3565
39.025 0.4146
39.05 0.4803
39.075 0.5582
39.1 0.6407
39.125 0.7228
39.15 0.7993
39.175 0.8674
39.2 0.9273
39.225 0.9775
39.25 1.0205
39.275 1.059
39.3 1.0944
39.325 1.1316
39.35 1.1729
39.375 1.2127
39.4 1.249
39.425 1.2811
39.45 1.3079
39.475 1.3265
39.5 1.3357
39.525 1.3387
39.55 1.3372
39.575 1.3314
39.6 1.3258
39.625 1.3237
39.65 1.3248
39.675 1.3252
39.7 1.3225
39.725 1.3149
39.75 1.3024
39.775 1.2847
39.8 1.2622
39.825 1.2328
39.85 1.1953
39.875 1.1506
39.9 1.0998
39.925 1.0455
39.95 0.9883
39.975 0.9284
40 0.8681
40.025 0.8086
40.05 0.7506
40.075 0.6985
40.1 0.6566
40.125 0.6222
40.15 0.5862
40.175 0.5475
40.2 0.5038
40.225 0.4549
40.25 0.4047
40.275 0.3523
40.3 0.2978
40.325 0.241
40.35 0.1894
40.375 0.1521
40.4 0.1304
40.425 0.1168
40.45 0.1016
40.475 0.0932
40.5 0.1041
40.525 0.1294
40.55 0.1583
40.575 0.1867
40.6 0.2176
40.625 0.2493
40.65 0.2798
40.675 0.3129
40.7 0.3528
40.725 0.401
40.75 0.4563
40.775 0.5204
40.8 0.5874
40.825 0.6529
40.85 0.7131
40.875 0.7663
40.9 0.8138
40.925 0.8561
40.95 0.8925
40.975 0.9222
41 0.9459
41.025 0.968
41.05 0.997
41.075 1.0367
41.1 1.0905
41.125 1.1521
41.15 1.2139
41.175 1.2709
41.2 1.3209
41.225 1.3636
41.25 1.4032
41.275 1.4462
41.3 1.4941
41.325 1.5409
41.35 1.5823
41.375 1.6156
41.4 1.6422
41.425 1.6698
41.45 1.7038
41.475 1.7366
41.5 1.7733
41.525 1.8229
41.55 1.8815
41.575 1.9385
41.6 1.9905
41.625 2.0379
41.65 2.0812
41.675 2.1191
41.7 2.154
41.725 2.1878
41.75 2.2215
41.775 2.2563
41.8 2.292
41.825 2.326
41.85 2.3562
41.875 2.3812
41.9 2.4021
41.925 2.421
41.95 2.44
41.975 2.4614
42 2.484
42.025 2.5062
42.05 2.5285
42.075 2.5515
42.1 2.5736
42.125 2.5932
42.15 2.6121
42.175 2.6308
42.2 2.6512
42.225 2.6764
42.25 2.7053
42.275 2.7352
42.3 2.7626
42.325 2.788
42.35 2.8101
42.375 2.8291
42.4 2.8475
42.425 2.8666
42.45 2.8863
42.475 2.9038
42.5 2.9176
42.525 2.9267
42.55 2.9309
42.575 2.9297
42.6 2.9225
42.625 2.9086
42.65 2.8878
42.675 2.8607
42.7 2.8276
42.725 2.788
42.75 2.7431
42.775 2.6932
42.8 2.6389
42.825 2.5791
42.85 2.5118
42.875 2.4363
42.9 2.3541
42.925 2.2672
42.95 2.1762
42.975 2.0818
43 1.984
43.025 1.8814
43.05 1.7738
43.075 1.6635
43.1 1.561
43.125 1.4701
43.15 1.3879
43.175 1.3084
43.2 1.2302
43.225 1.1553
43.25 1.085
43.275 1.0174
43.3 0.9591
43.325 0.9075
43.35 0.8544
43.375 0.8016
43.4 0.7553
43.425 0.7191
43.45 0.6881
43.475 0.6563
43.5 0.621
43.525 0.5832
43.55 0.5454
43.575 0.5068
43.6 0.4712
43.625 0.4399
43.65 0.4168
43.675 0.4109
43.7 0.426
43.725 0.4531
43.75 0.479
43.775 0.4991
43.8 0.5154
43.825 0.5307
43.85 0.5469
43.875 0.5658
43.9 0.5874
43.925 0.6059
43.95 0.6183
43.975 0.6229
44 0.6206
44.025 0.6088
44.05 0.5876
44.075 0.5573
44.1 0.5208
44.125 0.4907
44.15 0.48
44.175 0.4765
44.2 0.4667
44.225 0.4458
44.25 0.4126
44.275 0.3673
44.3 0.3125
44.325 0.2512
44.35 0.1852
44.375 0.1194
44.4 0.0566
44.425 0.0031
44.45 -0.0408
44.475 -0.0763
44.5 -0.1016
44.525 -0.1186
44.55 -0.1286
44.575 -0.1347
44.6 -0.1411
44.625 -0.1511
44.65 -0.1677
44.675 -0.1913
44.7 -0.2238
44.725 -0.2651
44.75 -0.3126
44.775 -0.3669
44.8 -0.4265
44.825 -0.4879
44.85 -0.5462
44.875 -0.6051
44.9 -0.6662
44.925 -0.7276
44.95 -0.785
44.975 -0.8436
45 -0.9057
45.025 -0.9698
45.05 -1.0283
45.075 -1.0693
45.1 -1.0899
45.125 -1.0955
45.15 -1.0914
45.175 -1.084
45.2 -1.0759
45.225 -1.0575
45.25 -1.0225
45.275 -0.9724
45.3 -0.918
45.325 -0.8663
45.35 -0.8201
45.375 -0.7789
45.4 -0.7398
45.425 -0.7013
45.45 -0.6613
45.475 -0.6186
45.5 -0.5736
45.525 -0.5267
45.55 -0.4815
45.575 -0.4389
45.6 -0.4017
45.625 -0.3727
45.65 -0.3511
45.675 -0.3348
45.7 -0.3234
45.725 -0.3149
45.75 -0.309
45.775 -0.3062
45.8 -0.3079
45.825 -0.3152
45.85 -0.3306
45.875 -0.3515
45.9 -0.3778
45.925 -0.4105
45.95 -0.4445
45.975 -0.4763
46 -0.5021
46.025 -0.5165
46.05 -0.5274
46.075 -0.5442
46.1 -0.5674
46.125 -0.5983
46.15 -0.6381
46.175 -0.6845
46.2 -0.7354
46.225 -0.7891
46.25 -0.8437
46.275 -0.8979
46.3 -0.9544
46.325 -1.0163
46.35 -1.0838
46.375 -1.1531
46.4 -1.2193
46.425 -1.2786
46.45 -1.3273
46.475 -1.3633
46.5 -1.3846
46.525 -1.399
46.55 -1.4119
46.575 -1.4317
46.6 -1.4698
46.625 -1.5337
46.65 -1.6125
46.675 -1.7026
46.7 -1.7975
46.725 -1.8834
46.75 -1.9526
46.775 -2.0003
46.8 -2.0352
46.825 -2.0691
46.85 -2.1052
46.875 -2.1437
46.9 -2.1833
46.925 -2.2171
46.95 -2.2424
46.975 -2.2532
47 -2.245
47.025 -2.2114
47.05 -2.1552
47.075 -2.0915
47.1 -2.0281
47.125 -1.9684
47.15 -1.9099
47.175 -1.8479
47.2 -1.7785
47.225 -1.7025
47.25 -1.6212
47.275 -1.5391
47.3 -1.4579
47.325 -1.3816
47.35 -1.3129
47.375 -1.2513
47.4 -1.1969
47.425 -1.1497
47.45 -1.1097
47.475 -1.0741
47.5 -1.0388
47.525 -1.0007
47.55 -0.9603
47.575 -0.9189
47.6 -0.8796
47.625 -0.8437
47.65 -0.81
47.675 -0.7808
47.7 -0.7577
47.725 -0.741
47.75 -0.73
47.775 -0.7255
47.8 -0.7278
47.825 -0.7309
47.85 -0.7284
47.875 -0.7186
47.9 -0.706
47.925 -0.6934
47.95 -0.6771
47.975 -0.6594
48 -0.6504
48.025 -0.6544
48.05 -0.6656
48.075 -0.6807
48.1 -0.6994
48.125 -0.7206
48.15 -0.7428
48.175 -0.7624
48.2 -0.7767
48.225 -0.7786
48.25 -0.7657
48.275 -0.7463
48.3 -0.7262
48.325 -0.7082
48.35 -0.6908
48.375 -0.6748
48.4 -0.6618
48.425 -0.6543
48.45 -0.6523
48.475 -0.6563
48.5 -0.6688
48.525 -0.6902
48.55 -0.7188
48.575 -0.7515
48.6 -0.7862
48.625 -0.8263
48.65 -0.8757
48.675 -0.9348
48.7 -1.0026
48.725 -1.0785
48.75 -1.1575
48.775 -1.2269
48.8 -1.2813
48.825 -1.3186
48.85 -1.3411
48.875 -1.345
48.9 -1.3302
48.925 -1.3099
48.95 -1.3056
48.975 -1.3137
49 -1.325
49.025 -1.3358
49.05 -1.3503
49.075 -1.3687
49.1 -1.3903
49.125 -1.41
49.15 -1.4236
49.175 -1.4292
49.2 -1.4274
49.225 -1.4162
49.25 -1.3967
49.275 -1.3757
49.3 -1.358
49.325 -1.3449
49.35 -1.3354
49.375 -1.3267
49.4 -1.313
49.425 -1.2934
49.45 -1.2701
49.475 -1.246
49.5 -1.2167
49.525 -1.1788
49.55 -1.1359
49.575 -1.0948
49.6 -1.0588
49.625 -1.0295
49.65 -1.0079
49.675 -0.988
49.7 -0.9629
49.725 -0.9312
49.75 -0.8955
49.775 -0.8538
49.8 -0.8021
49.825 -0.7454
49.85 -0.6918
49.875 -0.6461
49.9 -0.6087
49.925 -0.5813
49.95 -0.5611
49.975 -0.5482
50 -0.5408
50.025 -0.5344
50.05 -0.5258
50.075 -0.5171
50.1 -0.5092
50.125 -0.5031
50.15 -0.4999
50.175 -0.495
50.2 -0.4845
50.225 -0.4654
50.25 -0.4408
50.275 -0.4149
50.3 -0.3894
50.325 -0.3618
50.35 -0.3273
50.375 -0.289
50.4 -0.2492
50.425 -0.2024
50.45 -0.1524
50.475 -0.1049
50.5 -0.0602
50.525 -0.0194
50.55 0.0173
50.575 0.05
50.6 0.0767
50.625 0.098
50.65 0.1194
50.675 0.141
50.7 0.16
50.725 0.1748
50.75 0.1846
50.775 0.1934
50.8 0.2023
50.825 0.2098
50.85 0.2174
50.875 0.225
50.9 0.2333
50.925 0.244
50.95 0.2561
50.975 0.2684
51 0.2798
51.025 0.2872
51.05 0.2929
51.075 0.2991
51.1 0.3062
51.125 0.3213
51.15 0.347
51.175 0.3761
51.2 0.4017
51.225 0.4199
51.25 0.4318
51.275 0.4419
51.3 0.4498
51.325 0.4522
51.35 0.4495
51.375 0.4426
51.4 0.43
51.425 0.4109
51.45 0.3942
51.475 0.3874
51.5 0.387
51.525 0.3926
51.55 0.4046
51.575 0.4164
51.6 0.4251
51.625 0.4317
51.65 0.4344
51.675 0.434
51.7 0.4351
51.725 0.4385
51.75 0.4409
51.775 0.4382
51.8 0.4271
51.825 0.41
51.85 0.3915
51.875 0.369
51.9 0.3418
51.925 0.3103
51.95 0.2745
51.975 0.2389
52 0.2096
52.025 0.185
52.05 0.1651
52.075 0.1445
52.1 0.1185
52.125 0.0894
52.15 0.0587
52.175 0.0246
52.2 -0.0148
52.225 -0.0573
52.25 -0.1005
52.275 -0.1475
52.3 -0.1993
52.325 -0.2542
52.35 -0.3159
52.375 -0.3824
52.4 -0.4523
52.425 -0.5318
52.45 -0.6219
52.475 -0.7126
52.5 -0.8007
52.525 -0.8797
52.55 -0.9317
52.575 -0.9592
52.6 -0.9806
52.625 -0.9978
52.65 -1.0145
52.675 -1.0326
52.7 -1.0458
52.725 -1.0546
52.75 -1.0566
52.775 -1.0497
52.8 -1.0367
52.825 -1.0269
52.85 -1.0214
52.875 -1.0198
52.9 -1.021
52.925 -1.0234
52.95 -1.0221
52.975 -1.0135
53 -1.0018
53.025 -0.9873
53.05 -0.9728
53.075 -0.9601
53.1 -0.9532
53.125 -0.9492
53.15 -0.9455
53.175 -0.9392
53.2 -0.9247
53.225 -0.9054
53.25 -0.8861
53.275 -0.8682
53.3 -0.8539
53.325 -0.841
53.35 -0.8265
53.375 -0.8107
53.4 -0.7957
53.425 -0.7806
53.45 -0.766
53.475 -0.756
53.5 -0.7507
53.525 -0.7516
53.55 -0.7573
53.575 -0.7626
53.6 -0.7641
53.625 -0.7535
53.65 -0.7229
53.675 -0.6731
53.7 -0.6179
53.725 -0.5629
53.75 -0.5137
53.775 -0.4722
53.8 -0.4376
53.825 -0.4088
53.85 -0.3745
53.875 -0.3265
53.9 -0.27
53.925 -0.2172
53.95 -0.1726
53.975 -0.137
54 -0.1077
54.025 -0.0825
54.05 -0.059
54.075 -0.0365
54.1 -0.0148
54.125 0.0098
54.15 0.0431
54.175 0.0827
54.2 0.1262
54.225 0.1714
54.25 0.2113
54.275 0.2444
54.3 0.2697
54.325 0.2915
54.35 0.3161
54.375 0.3454
54.4 0.3714
54.425 0.3917
54.45 0.4077
54.475 0.4174
54.5 0.4216
54.525 0.4193
54.55 0.4094
54.575 0.3906
54.6 0.3631
54.625 0.3292
54.65 0.2903
54.675 0.2487
54.7 0.2027
54.725 0.1515
54.75 0.0949
54.775 0.0373
54.8 -0.0125
54.825 -0.0526
54.85 -0.0883
54.875 -0.1244
54.9 -0.1621
54.925 -0.2044
54.95 -0.2538
54.975 -0.3115
55 -0.3772
55.025 -0.4501
55.05 -0.5281
55.075 -0.605
55.1 -0.6715
55.125 -0.7251
55.15 -0.769
55.175 -0.8035
55.2 -0.8256
55.225 -0.8333
55.25 -0.8299
55.275 -0.8192
55.3 -0.8019
55.325 -0.7743
55.35 -0.7375
55.375 -0.6998
55.4 -0.6648
55.425 -0.6364
55.45 -0.6159
55.475 -0.6018
55.5 -0.5914
55.525 -0.5828
55.55 -0.5791
55.575 -0.5822
55.6 -0.5844
55.625 -0.5776
55.65 -0.563
55.675 -0.5468
55.7 -0.5295
55.725 -0.5087
55.75 -0.483
55.775 -0.4534
55.8 -0.4266
55.825 -0.4072
55.85 -0.3941
55.875 -0.3854
55.9 -0.3768
55.925 -0.3653
55.95 -0.3497
55.975 -0.3313
56 -0.3135
56.025 -0.2936
56.05 -0.2674
56.075 -0.2346
56.1 -0.1989
56.125 -0.1617
56.15 -0.1236
56.175 -0.0857
56.2 -0.0489
56.225 -0.0118
56.25 0.0272
56.275 0.0663
56.3 0.102
56.325 0.1333
56.35 0.1597
56.375 0.1803
56.4 0.1948
56.425 0.2027
56.45 0.2032
56.475 0.1958
56.5 0.1825
56.525 0.1643
56.55 0.1396
56.575 0.1091
56.6 0.08
56.625 0.0526
56.65 0.0178
56.675 -0.0271
56.7 -0.0812
56.725 -0.144
56.75 -0.2146
56.775 -0.2924
56.8 -0.3751
56.825 -0.4605
56.85 -0.5503
56.875 -0.6474
56.9 -0.745
56.925 -0.8351
56.95 -0.9141
56.975 -0.9915
57 -1.0751
57.025 -1.1654
57.05 -1.2596
57.075 -1.3579
57.1 -1.4556
57.125 -1.5492
57.15 -1.6356
57.175 -1.7127
57.2 -1.7792
57.225 -1.8368
57.25 -1.8824
57.275 -1.9116
57.3 -1.9292
57.325 -1.9372
57.35 -1.9332
57.375 -1.9212
57.4 -1.9057
57.425 -1.8853
57.45 -1.8575
57.475 -1.8289
57.5 -1.801
57.525 -1.7781
57.55 -1.7614
57.575 -1.7477
57.6 -1.728
57.625 -1.7064
57.65 -1.6869
57.675 -1.6725
57.7 -1.6589
57.725 -1.6443
57.75 -1.628
57.775 -1.6106
57.8 -1.5835
57.825 -1.5371
57.85 -1.4656
57.875 -1.3846
57.9 -1.3107
57.925 -1.2467
57.95 -1.1872
57.975 -1.1273
58 -1.0674
58.025 -1.0075
58.05 -0.9502
58.075 -0.8978
58.1 -0.853
58.125 -0.8157
58.15 -0.7828
58.175 -0.7542
58.2 -0.7277
58.225 -0.7024
58.25 -0.6788
58.275 -0.6595
58.3 -0.6441
58.325 -0.6342
58.35 -0.6337
58.375 -0.6424
58.4 -0.6599
58.425 -0.6827
58.45 -0.7071
58.475 -0.7332
58.5 -0.7625
58.525 -0.7974
58.55 -0.8358
58.575 -0.872
58.6 -0.9001
58.625 -0.9113
58.65 -0.9045
58.675 -0.8926
58.7 -0.8857
58.725 -0.8857
58.75 -0.893
58.775 -0.9061
58.8 -0.9242
58.825 -0.9466
58.85 -0.973
58.875 -1.0044
58.9 -1.0325
58.925 -1.0407
58.95 -1.0245
58.975 -1.0045
59 -0.9872
59.025 -0.9755
59.05 -0.9709
59.075 -0.9689
59.1 -0.9665
59.125 -0.9624
59.15 -0.9575
59.175 -0.9528
59.2 -0.9519
59.225 -0.955
59.25 -0.9594
59.275 -0.9662
59.3 -0.9764
59.325 -0.9913
59.35 -1.0071
59.375 -1.0255
59.4 -1.0502
59.425 -1.0826
59.45 -1.1237
59.475 -1.1731
59.5 -1.2299
59.525 -1.2917
59.55 -1.3519
59.575 -1.4106
59.6 -1.4688
59.625 -1.5289
59.65 -1.5896
59.675 -1.6495
59.7 -1.7089
59.725 -1.7691
59.75 -1.8295
59.775 -1.8873
59.8 -1.945
59.825 -2.0075
59.85 -2.0682
59.875 -2.1267
59.9 -2.1874
59.925 -2.2487
59.95 -2.3093
59.975 -2.3642
60 -2.4078
60.025 -2.4312
60.05 -2.434
60.075 -2.4182
60.1 -2.3857
60.125 -2.3391
60.15 -2.2787
60.175 -2.2023
60.2 -2.1023
60.225 -1.9852
60.25 -1.8584
60.275 -1.7297
60.3 -1.6042
60.325 -1.4835
60.35 -1.3698
60.375 -1.2669
60.4 -1.1754
60.425 -1.0934
60.45 -1.0164
60.475 -0.9441
60.5 -0.8775
60.525 -0.8183
60.55 -0.7658
60.575 -0.7215
60.6 -0.6864
60.625 -0.6582
60.65 -0.6367
60.675 -0.6188
60.7 -0.6046
60.725 -0.5897
60.75 -0.5715
60.775 -0.5484
60.8 -0.5234
60.825 -0.4972
60.85 -0.4652
60.875 -0.4293
60.9 -0.3942
60.925 -0.3582
60.95 -0.3231
60.975 -0.2914
61 -0.2638
61.025 -0.2393
61.05 -0.2162
61.075 -0.1957
61.1 -0.1718
61.125 -0.1426
61.15 -0.1176
61.175 -0.0992
61.2 -0.089
61.225 -0.088
61.25 -0.0948
61.275 -0.1109
61.3 -0.1389
61.325 -0.18
61.35 -0.2387
61.375 -0.3092
61.4 -0.3812
61.425 -0.4501
61.45 -0.5177
61.475 -0.5853
61.5 -0.6508
61.525 -0.7081
61.55 -0.7507
61.575 -0.7788
61.6 -0.7958
61.625 -0.8067
61.65 -0.8152
61.675 -0.8197
61.7 -0.8185
61.725 -0.8073
61.75 -0.7835
61.775 -0.7538
61.8 -0.7216
61.825 -0.6899
61.85 -0.6573
61.875 -0.6211
61.9 -0.5805
61.925 -0.5381
61.95 -0.498
61.975 -0.4647
62 -0.4387
62.025 -0.4206
62.05 -0.4143
62.075 -0.4208
62.1 -0.4361
62.125 -0.4574
62.15 -0.483
62.175 -0.5112
62.2 -0.5419
62.225 -0.5742
62.25 -0.6037
62.275 -0.6246
62.3 -0.638
62.325 -0.6511
62.35 -0.6655
62.375 -0.681
62.4 -0.69
62.425 -0.6846
62.45 -0.6587
62.475 -0.615
62.5 -0.5612
62.525 -0.5028
62.55 -0.4427
62.575 -0.3822
62.6 -0.3216
62.625 -0.2612
62.65 -0.202
62.675 -0.146
62.7 -0.0937
62.725 -0.0463
62.75 -0.0032
62.775 0.0349
62.8 0.0658
62.825 0.0898
62.85 0.1067
62.875 0.115
62.9 0.1136
62.925 0.1027
62.95 0.0826
62.975 0.0573
63 0.0293
63.025 -0.0014
63.05 -0.034
63.075 -0.0642
63.1 -0.0901
63.125 -0.1121
63.15 -0.1345
63.175 -0.1573
63.2 -0.1735
63.225 -0.1747
63.25 -0.1631
63.275 -0.1529
63.3 -0.1495
63.325 -0.15
63.35 -0.1509
63.375 -0.1524
63.4 -0.1565
63.425 -0.1637
63.45 -0.1742
63.475 -0.1889
63.5 -0.2084
63.525 -0.2288
63.55 -0.2472
63.575 -0.2651
63.6 -0.28
63.625 -0.2936
63.65 -0.3092
63.675 -0.3256
63.7 -0.3437
63.725 -0.3671
63.75 -0.3969
63.775 -0.4315
63.8 -0.472
63.825 -0.5159
63.85 -0.5621
63.875 -0.6106
63.9 -0.6617
63.925 -0.7095
63.95 -0.7534
63.975 -0.8004
64 -0.854
64.025 -0.9136
64.05 -0.9749
64.075 -1.0274
64.1 -1.0674
64.125 -1.1008
64.15 -1.1318
64.175 -1.1616
64.2 -1.1925
64.225 -1.2228
64.25 -1.2553
64.275 -1.2938
64.3 -1.3414
64.325 -1.3951
64.35 -1.4526
64.375 -1.5109
64.4 -1.563
64.425 -1.6093
64.45 -1.6495
64.475 -1.6824
64.5 -1.7129
64.525 -1.7447
64.55 -1.7763
64.575 -1.8054
64.6 -1.8312
64.625 -1.852
64.65 -1.8664
64.675 -1.8777
64.7 -1.8934
64.725 -1.9124
64.75 -1.9313
64.775 -1.9427
64.8 -1.9436
64.825 -1.939
64.85 -1.9316
64.875 -1.9158
64.9 -1.8905
64.925 -1.8646
64.95 -1.8438
64.975 -1.8282
65 -1.8194
65.025 -1.8177
65.05 -1.8225
65.075 -1.8317
65.1 -1.841
65.125 -1.8476
65.15 -1.8496
65.175 -1.8455
65.2 -1.8377
65.225 -1.8262
65.25 -1.8073
65.275 -1.7789
65.3 -1.7431
65.325 -1.7047
65.35 -1.6671
65.375 -1.6321
65.4 -1.6058
65.425 -1.5893
65.45 -1.5823
65.475 -1.5799
65.5 -1.58
65.525 -1.583
65.55 -1.5874
65.575 -1.5952
65.6 -1.6048
65.625 -1.6171
65.65 -1.631
65.675 -1.6438
65.7 -1.6573
65.725 -1.6705
65.75 -1.6812
65.775 -1.6937
65.8 -1.7077
65.825 -1.7261
65.85 -1.7489
65.875 -1.7782
65.9 -1.8125
65.925 -1.8498
65.95 -1.8862
65.975 -1.9199
66 -1.9484
66.025 -1.9617
66.05 -1.96
66.075 -1.953
66.1 -1.942
66.125 -1.9304
66.15 -1.9194
66.175 -1.907
66.2 -1.8909
66.225 -1.8715
66.25 -1.851
66.275 -1.8332
66.3 -1.821
66.325 -1.8165
66.35 -1.8185
66.375 -1.8262
66.4 -1.8382
66.425 -1.8547
66.45 -1.8735
66.475 -1.8892
66.5 -1.8954
66.525 -1.8954
66.55 -1.8962
66.575 -1.9028
66.6 -1.9132
66.625 -1.9242
66.65 -1.9402
66.675 -1.9639
66.7 -1.9925
66.725 -2.0248
66.75 -2.0599
66.775 -2.0927
66.8 -2.1243
66.825 -2.1543
66.85 -2.1843
66.875 -2.2185
66.9 -2.2578
66.925 -2.2991
66.95 -2.34
66.975 -2.3806
67 -2.4218
67.025 -2.4634
67.05 -2.5092
67.075 -2.561
67.1 -2.6189
67.125 -2.6779
67.15 -2.7345
67.175 -2.7766
67.2 -2.8035
67.225 -2.8217
67.25 -2.8397
67.275 -2.8651
67.3 -2.9018
67.325 -2.948
67.35 -2.9942
67.375 -3.0363
67.4 -3.0738
67.425 -3.1008
67.45 -3.1112
67.475 -3.1054
67.5 -3.0892
67.525 -3.0686
67.55 -3.0487
67.575 -3.0325
67.6 -3.022
67.625 -3.0179
67.65 -3.0186
67.675 -3.0307
67.7 -3.0578
67.725 -3.0988
67.75 -3.1477
67.775 -3.2029
67.8 -3.2587
67.825 -3.3119
67.85 -3.3596
67.875 -3.4024
67.9 -3.4417
67.925 -3.4686
67.95 -3.4824
67.975 -3.4955
68 -3.5089
68.025 -3.5222
68.05 -3.5393
68.075 -3.5599
68.1 -3.5836
68.125 -3.6117
68.15 -3.6429
68.175 -3.6743
68.2 -3.7046
68.225 -3.7287
68.25 -3.7392
68.275 -3.7295
68.3 -3.6972
68.325 -3.6584
68.35 -3.6174
68.375 -3.5826
68.4 -3.5563
68.425 -3.5284
68.45 -3.492
68.475 -3.4519
68.5 -3.4153
68.525 -3.3821
68.55 -3.3555
68.575 -3.3334
68.6 -3.3218
68.625 -3.322
68.65 -3.3324
68.675 -3.3511
68.7 -3.3736
68.725 -3.4011
68.75 -3.4268
68.775 -3.4424
68.8 -3.4442
68.825 -3.4363
68.85 -3.4271
68.875 -3.4177
68.9 -3.4098
68.925 -3.4044
68.95 -3.4017
68.975 -3.4021
69 -3.4063
69.025 -3.4169
69.05 -3.4334
69.075 -3.4531
69.1 -3.4739
69.125 -3.4924
69.15 -3.5093
69.175 -3.5285
69.2 -3.5545
69.225 -3.5868
69.25 -3.6235
69.275 -3.6581
69.3 -3.6812
69.325 -3.68
69.35 -3.6543
69.375 -3.6065
69.4 -3.5429
69.425 -3.4751
69.45 -3.4065
69.475 -3.3378
69.5 -3.2697
69.525 -3.203
69.55 -3.1391
69.575 -3.0798
69.6 -3.0258
69.625 -2.9768
69.65 -2.9338
69.675 -2.8979
69.7 -2.8686
69.725 -2.8423
69.75 -2.8171
69.775 -2.7918
69.8 -2.7645
69.825 -2.7367
69.85 -2.7113
69.875 -2.6892
69.9 -2.6713
69.925 -2.6583
69.95 -2.6498
69.975 -2.643
70 -2.6376
70.025 -2.6377
70.05 -2.6425
70.075 -2.6506
70.1 -2.6614
70.125 -2.6746
70.15 -2.6907
70.175 -2.704
70.2 -2.7035
70.225 -2.6792
70.25 -2.6355
70.275 -2.5856
70.3 -2.5351
70.325 -2.4823
70.35 -2.4122
70.375 -2.3184
70.4 -2.2175
70.425 -2.1214
70.45 -2.0298
70.475 -1.9446
70.5 -1.8681
70.525 -1.8026
70.55 -1.7474
70.575 -1.6982
70.6 -1.6552
70.625 -1.6219
70.65 -1.5985
70.675 -1.5847
70.7 -1.5818
70.725 -1.5859
70.75 -1.5952
70.775 -1.6113
70.8 -1.6346
70.825 -1.6654
70.85 -1.6987
70.875 -1.7334
70.9 -1.771
70.925 -1.8129
70.95 -1.8568
70.975 -1.8999
71 -1.9394
71.025 -1.9746
71.05 -2.0097
71.075 -2.0482
71.1 -2.0932
71.125 -2.1453
71.15 -2.2034
71.175 -2.2653
71.2 -2.33
71.225 -2.3974
71.25 -2.4632
71.275 -2.5256
71.3 -2.578
71.325 -2.6117
71.35 -2.6254
71.375 -2.6209
71.4 -2.5982
71.425 -2.5796
71.45 -2.5798
71.475 -2.5822
71.5 -2.5815
71.525 -2.5786
71.55 -2.5746
71.575 -2.5735
71.6 -2.5739
71.625 -2.5767
71.65 -2.5822
71.675 -2.5928
71.7 -2.6078
71.725 -2.6276
71.75 -2.6543
71.775 -2.6867
71.8 -2.7226
71.825 -2.7631
71.85 -2.8102
71.875 -2.8628
71.9 -2.9177
71.925 -2.9713
71.95 -3.0238
71.975 -3.0711
72 -3.1066
72.025 -3.1304
72.05 -3.144
72.075 -3.1534
72.1 -3.1583
72.125 -3.1669
72.15 -3.1831
72.175 -3.1989
72.2 -3.2073
72.225 -3.1986
72.25 -3.1713
72.275 -3.1307
72.3 -3.0828
72.325 -3.0307
72.35 -2.974
72.375 -2.9149
72.4 -2.8523
72.425 -2.7825
72.45 -2.699
72.475 -2.6079
72.5 -2.5177
72.525 -2.433
72.55 -2.3543
72.575 -2.2806
72.6 -2.2105
72.625 -2.1445
72.65 -2.0813
72.675 -2.0229
72.7 -1.971
72.725 -1.9258
72.75 -1.8856
72.775 -1.8488
72.8 -1.8169
72.825 -1.7896
72.85 -1.7649
72.875 -1.7419
72.9 -1.7228
72.925 -1.7084
72.95 -1.7
72.975 -1.6988
73 -1.7058
73.025 -1.7204
73.05 -1.743
73.075 -1.7745
73.1 -1.814
73.125 -1.8531
73.15 -1.8723
73.175 -1.8631
73.2 -1.8343
73.225 -1.7964
73.25 -1.7539
73.275 -1.7102
73.3 -1.6719
73.325 -1.6394
73.35 -1.6068
73.375 -1.5689
73.4 -1.5262
73.425 -1.4766
73.45 -1.4225
73.475 -1.3707
73.5 -1.3196
73.525 -1.2665
73.55 -1.2065
73.575 -1.1437
73.6 -1.0839
73.625 -1.0276
73.65 -0.9717
73.675 -0.9077
73.7 -0.8266
73.725 -0.7359
73.75 -0.6463
73.775 -0.5635
73.8 -0.4841
73.825 -0.4037
73.85 -0.319
73.875 -0.2306
73.9 -0.145
73.925 -0.0651
73.95 0.0082
73.975 0.0741
74 0.1323
74.025 0.1815
74.05 0.2233
74.075 0.2573
74.1 0.2835
74.125 0.303
74.15 0.3146
74.175 0.3181
74.2 0.3152
74.225 0.3076
74.25 0.2959
74.275 0.2802
74.3 0.2608
74.325 0.2374
74.35 0.2101
74.375 0.1828
74.4 0.1575
74.425 0.1363
74.45 0.1271
74.475 0.1376
74.5 0.1576
74.525 0.1786
74.55 0.1964
74.575 0.2141
74.6 0.2378
74.625 0.2687
74.65 0.3011
74.675 0.3287
74.7 0.3497
74.725 0.3624
74.75 0.3662
74.775 0.3614
74.8 0.3475
74.825 0.3243
74.85 0.2919
74.875 0.2509
74.9 0.202
74.925 0.1458
74.95 0.0816
74.975 0.0105
75 -0.0677
75.025 -0.1507
75.05 -0.2362
75.075 -0.3255
75.1 -0.4198
75.125 -0.5206
75.15 -0.6253
75.175 -0.7316
75.2 -0.8351
75.225 -0.9355
75.25 -1.0255
75.275 -1.1032
75.3 -1.1713
75.325 -1.2359
75.35 -1.2915
75.375 -1.3367
75.4 -1.3774
75.425 -1.4169
75.45 -1.452
75.475 -1.4793
75.5 -1.4998
75.525 -1.5142
75.55 -1.5211
75.575 -1.5182
75.6 -1.5147
75.625 -1.5153
75.65 -1.5189
75.675 -1.5224
75.7 -1.5226
75.725 -1.5232
75.75 -1.5229
75.775 -1.5101
75.8 -1.4815
75.825 -1.445
75.85 -1.4051
75.875 -1.3608
75.9 -1.3108
75.925 -1.26
75.95 -1.2153
75.975 -1.1797
76 -1.1534
76.025 -1.136
76.05 -1.128
76.075 -1.1242
76.1 -1.121
76.125 -1.1159
76.15 -1.11
76.175 -1.1012
76.2 -1.0879
76.225 -1.0709
76.25 -1.0466
76.275 -1.0143
76.3 -0.975
76.325 -0.9342
76.35 -0.8945
76.375 -0.8585
76.4 -0.8282
76.425 -0.8055
76.45 -0.7866
76.475 -0.7685
76.5 -0.7521
76.525 -0.7399
76.55 -0.734
76.575 -0.7354
76.6 -0.7465
76.625 -0.7674
76.65 -0.7989
76.675 -0.8395
76.7 -0.8858
76.725 -0.9335
76.75 -0.9785
76.775 -1.0151
76.8 -1.0418
76.825 -1.0631
76.85 -1.0772
76.875 -1.083
76.9 -1.0844
76.925 -1.0807
76.95 -1.0739
76.975 -1.0685
77 -1.0709
77.025 -1.0834
77.05 -1.1095
77.075 -1.1457
77.1 -1.1819
77.125 -1.2127
77.15 -1.2347
77.175 -1.2517
77.2 -1.2681
77.225 -1.288
77.25 -1.3114
77.275 -1.336
77.3 -1.3605
77.325 -1.3876
77.35 -1.4153
77.375 -1.4347
77.4 -1.4339
77.425 -1.4104
77.45 -1.3649
77.475 -1.3029
77.5 -1.2354
77.525 -1.1653
77.55 -1.0955
77.575 -1.0343
77.6 -0.9844
77.625 -0.9423
77.65 -0.9101
77.675 -0.8895
77.7 -0.8786
77.725 -0.8767
77.75 -0.8809
77.775 -0.8845
77.8 -0.8821
77.825 -0.8718
77.85 -0.852
77.875 -0.8252
77.9 -0.7961
77.925 -0.7699
77.95 -0.7487
77.975 -0.7317
78 -0.7195
78.025 -0.711
78.05 -0.7022
78.075 -0.6912
78.1 -0.6815
78.125 -0.6745
78.15 -0.6662
78.175 -0.6512
78.2 -0.6268
78.225 -0.5962
78.25 -0.5631
78.275 -0.5339
78.3 -0.5107
78.325 -0.492
78.35 -0.4717
78.375 -0.4462
78.4 -0.4203
78.425 -0.4003
78.45 -0.3887
78.475 -0.3859
78.5 -0.3893
78.525 -0.3934
78.55 -0.3907
78.575 -0.384
78.6 -0.3786
78.625 -0.3717
78.65 -0.3622
78.675 -0.3453
78.7 -0.3182
78.725 -0.2816
78.75 -0.2428
78.775 -0.207
78.8 -0.1774
78.825 -0.1556
78.85 -0.1396
78.875 -0.1246
78.9 -0.1032
78.925 -0.0729
78.95 -0.0386
78.975 -0.0028
79 0.0351
79.025 0.0725
79.05 0.1079
79.075 0.1396
79.1 0.1681
79.125 0.1927
79.15 0.2115
79.175 0.2247
79.2 0.2338
79.225 0.2383
79.25 0.2387
79.275 0.2332
79.3 0.222
79.325 0.2042
79.35 0.1805
79.375 0.1525
79.4 0.1226
79.425 0.0997
79.45 0.0909
79.475 0.0903
79.5 0.0935
79.525 0.0986
79.55 0.1015
79.575 0.0981
79.6 0.0895
79.625 0.0805
79.65 0.0698
79.675 0.0594
79.7 0.0529
79.725 0.0521
79.75 0.0668
79.775 0.0953
79.8 0.1328
79.825 0.1792
79.85 0.2302
79.875 0.2821
79.9 0.3365
79.925 0.3965
79.95 0.4708
79.975 0.5561
80 0.6458
80.025 0.7331
80.05 0.8158
80.075 0.8933
80.1 0.9647
80.125 1.0295
80.15 1.0876
80.175 1.1375
80.2 1.1794
80.225 1.2129
80.25 1.2386
80.275 1.2571
80.3 1.2692
80.325 1.2724
80.35 1.2661
80.375 1.2523
80.4 1.2335
80.425 1.2132
80.45 1.1952
80.475 1.1871
80.5 1.183
80.525 1.177
80.55 1.1692
80.575 1.1638
80.6 1.1603
80.625 1.16
80.65 1.1643
80.675 1.1784
80.7 1.199
80.725 1.2217
80.75 1.2457
80.775 1.2732
80.8 1.3069
80.825 1.349
80.85 1.3977
80.875 1.4502
80.9 1.5115
80.925 1.5823
80.95 1.658
80.975 1.7321
81 1.8001
81.025 1.8618
81.05 1.9128
81.075 1.954
81.1 1.9865
81.125 2.0104
81.15 2.0279
81.175 2.0398
81.2 2.0515
81.225 2.0692
81.25 2.1009
81.275 2.1487
81.3 2.2061
81.325 2.2669
81.35 2.3259
81.375 2.3806
81.4 2.432
81.425 2.4738
81.45 2.5063
81.475 2.532
81.5 2.5518
81.525 2.5663
81.55 2.578
81.575 2.5954
81.6 2.6172
81.625 2.639
81.65 2.6581
81.675 2.6727
81.7 2.6828
81.725 2.6891
81.75 2.6914
81.775 2.6908
81.8 2.6868
81.825 2.678
81.85 2.6652
81.875 2.6493
81.9 2.6275
81.925 2.5986
81.95 2.5637
81.975 2.5222
82 2.476
82.025 2.4245
82.05 2.3704
82.075 2.3163
82.1 2.26
82.125 2.2015
82.15 2.1436
82.175 2.0887
82.2 2.0372
82.225 1.9875
82.25 1.9441
82.275 1.9114
82.3 1.8877
82.325 1.869
82.35 1.8514
82.375 1.8312
82.4 1.8053
82.425 1.7739
82.45 1.7429
82.475 1.7178
82.5 1.7011
82.525 1.6888
82.55 1.6766
82.575 1.6653
82.6 1.6589
82.625 1.655
82.65 1.6502
82.675 1.6397
82.7 1.6218
82.725 1.598
82.75 1.5712
82.775 1.5429
82.8 1.5117
82.825 1.4754
82.85 1.4322
82.875 1.3852
82.9 1.338
82.925 1.3025
82.95 1.2791
82.975 1.2616
83 1.2457
83.025 1.2323
83.05 1.2223
83.075 1.2165
83.1 1.2118
83.125 1.2031
83.15 1.1908
83.175 1.1808
83.2 1.1808
83.225 1.1912
83.25 1.2027
83.275 1.2096
83.3 1.2099
83.325 1.2096
83.35 1.2137
83.375 1.2186
83.4 1.2208
83.425 1.216
83.45 1.2047
83.475 1.1971
83.5 1.2057
83.525 1.2426
83.55 1.2986
83.575 1.361
83.6 1.4272
83.625 1.5008
83.65 1.5757
83.675 1.6493
83.7 1.7199
83.725 1.7848
83.75 1.8439
83.775 1.8961
83.8 1.9389
83.825 1.9716
83.85 1.9949
83.875 2.0113
83.9 2.0202
83.925 2.02
83.95 2.0115
83.975 1.9946
84 1.97
84.025 1.9368
84.05 1.8942
84.075 1.8421
84.1 1.7808
84.125 1.7116
84.15 1.6352
84.175 1.5538
84.2 1.4715
84.225 1.4004
84.25 1.3421
84.275 1.3008
84.3 1.274
84.325 1.2576
84.35 1.256
84.375 1.2662
84.4 1.2788
84.425 1.2982
84.45 1.3292
84.475 1.366
84.5 1.3979
84.525 1.4214
84.55 1.4362
84.575 1.4419
84.6 1.4431
84.625 1.4486
84.65 1.4553
84.675 1.4609
84.7 1.4627
84.725 1.4612
84.75 1.4566
84.775 1.4502
84.8 1.445
84.825 1.4444
84.85 1.4542
84.875 1.4798
84.9 1.5182
84.925 1.5597
84.95 1.5986
84.975 1.6316
85 1.6577
85.025 1.6798
85.05 1.7032
85.075 1.7296
85.1 1.7537
85.125 1.7726
85.15 1.7867
85.175 1.7957
85.2 1.8008
85.225 1.8056
85.25 1.8168
85.275 1.8349
85.3 1.8542
85.325 1.8716
85.35 1.8852
85.375 1.8971
85.4 1.9081
85.425 1.9165
85.45 1.9226
85.475 1.9264
85.5 1.9291
85.525 1.9303
85.55 1.9285
85.575 1.9248
85.6 1.9165
85.625 1.9044
85.65 1.8893
85.675 1.8718
85.7 1.8487
85.725 1.8185
85.75 1.7816
85.775 1.7356
85.8 1.6881
85.825 1.6453
85.85 1.6015
85.875 1.5519
85.9 1.4916
85.925 1.4189
85.95 1.3368
85.975 1.2537
86 1.1839
86.025 1.1223
86.05 1.0601
86.075 0.9998
86.1 0.9486
86.125 0.9119
86.15 0.89
86.175 0.8815
86.2 0.882
86.225 0.8846
86.25 0.8834
86.275 0.8785
86.3 0.8676
86.325 0.8535
86.35 0.8419
86.375 0.8334
86.4 0.8238
86.425 0.8107
86.45 0.7982
86.475 0.7869
86.5 0.7802
86.525 0.7779
86.55 0.779
86.575 0.7802
86.6 0.7823
86.625 0.7833
86.65 0.7808
86.675 0.7782
86.7 0.7863
86.725 0.8003
86.75 0.8168
86.775 0.8406
86.8 0.8642
86.825 0.8877
86.85 0.9111
86.875 0.9356
86.9 0.9593
86.925 0.9813
86.95 1.0021
86.975 1.021
87 1.0357
87.025 1.0453
87.05 1.0501
87.075 1.0502
87.1 1.0457
87.125 1.0364
87.15 1.0243
87.175 1.0181
87.2 1.0282
87.225 1.0559
87.25 1.093
87.275 1.135
87.3 1.1849
87.325 1.242
87.35 1.3003
87.375 1.3572
87.4 1.4156
87.425 1.4797
87.45 1.5426
87.475 1.601
87.5 1.652
87.525 1.6925
87.55 1.7236
87.575 1.7459
87.6 1.7589
87.625 1.7646
87.65 1.765
87.675 1.7636
87.7 1.7645
87.725 1.7621
87.75 1.7555
87.775 1.7443
87.8 1.7262
87.825 1.7058
87.85 1.6915
87.875 1.6863
87.9 1.6859
87.925 1.689
87.95 1.6925
87.975 1.6915
88 1.6815
88.025 1.6623
88.05 1.6328
88.075 1.5953
88.1 1.5587
88.125 1.5284
88.15 1.5001
88.175 1.4709
88.2 1.4483
88.225 1.4417
88.25 1.4566
88.275 1.482
88.3 1.5082
88.325 1.5313
88.35 1.5489
88.375 1.5606
88.4 1.566
88.425 1.5656
88.45 1.5594
88.475 1.5509
88.5 1.5431
88.525 1.5351
88.55 1.5286
88.575 1.5293
88.6 1.5384
88.625 1.5525
88.65 1.571
88.675 1.5924
88.7 1.6211
88.725 1.6567
88.75 1.6958
88.775 1.7328
88.8 1.7625
88.825 1.784
88.85 1.8021
88.875 1.8264
88.9 1.8543
88.925 1.8821
88.95 1.9098
88.975 1.942
89 1.98
89.025 2.0166
89.05 2.0485
89.075 2.0773
89.1 2.1045
89.125 2.1317
89.15 2.161
89.175 2.1874
89.2 2.2076
89.225 2.2214
89.25 2.2298
89.275 2.2332
89.3 2.2317
89.325 2.2257
89.35 2.2146
89.375 2.1988
89.4 2.1793
89.425 2.1553
89.45 2.127
89.475 2.0939
89.5 2.0561
89.525 2.016
89.55 1.9787
89.575 1.9455
89.6 1.915
89.625 1.8874
89.65 1.8612
89.675 1.8336
89.7 1.8031
89.725 1.769
89.75 1.7322
89.775 1.6929
89.8 1.6523
89.825 1.609
89.85 1.5622
89.875 1.5117
89.9 1.4569
89.925 1.397
89.95 1.334
89.975 1.2658
90 1.1915
90.025 1.1168
90.05 1.0455
90.075 0.9836
90.1 0.9351
90.125 0.8926
90.15 0.8497
90.175 0.8041
90.2 0.7571
90.225 0.7107
90.25 0.6673
90.275 0.6274
90.3 0.5899
90.325 0.5534
90.35 0.5137
90.375 0.4693
90.4 0.4212
90.425 0.3678
90.45 0.308
90.475 0.2424
90.5 0.1721
90.525 0.0993
90.55 0.0291
90.575 -0.0352
90.6 -0.0925
90.625 -0.1426
90.65 -0.1873
90.675 -0.2333
90.7 -0.2823
90.725 -0.3328
90.75 -0.3783
90.775 -0.4197
90.8 -0.4637
90.825 -0.5092
90.85 -0.5515
90.875 -0.5912
90.9 -0.6297
90.925 -0.6683
90.95 -0.7082
90.975 -0.7495
91 -0.794
91.025 -0.84
91.05 -0.886
91.075 -0.9333
91.1 -0.9827
91.125 -1.0325
91.15 -1.0786
91.175 -1.1163
91.2 -1.1405
91.225 -1.1523
91.25 -1.1565
91.275 -1.1577
91.3 -1.1582
91.325 -1.1615
91.35 -1.168
91.375 -1.1732
91.4 -1.1721
91.425 -1.1634
91.45 -1.15
91.475 -1.1378
91.5 -1.1303
91.525 -1.1259
91.55 -1.1233
91.575 -1.1196
91.6 -1.1134
91.625 -1.1088
91.65 -1.1087
91.675 -1.1104
91.7 -1.1138
91.725 -1.1175
91.75 -1.1196
91.775 -1.1185
91.8 -1.1159
91.825 -1.1105
91.85 -1.1011
91.875 -1.0912
91.9 -1.0842
91.925 -1.0839
91.95 -1.0943
91.975 -1.1189
92 -1.1537
92.025 -1.1912
92.05 -1.2229
92.075 -1.2464
92.1 -1.2676
92.125 -1.2953
92.15 -1.3276
92.175 -1.3595
92.2 -1.3886
92.225 -1.412
92.25 -1.4271
92.275 -1.4344
92.3 -1.4328
92.325 -1.4213
92.35 -1.4069
92.375 -1.3938
92.4 -1.3784
92.425 -1.3598
92.45 -1.3359
92.475 -1.3059
92.5 -1.2726
92.525 -1.2305
92.55 -1.1784
92.575 -1.123
92.6 -1.0634
92.625 -1.0027
92.65 -0.9414
92.675 -0.8743
92.7 -0.8057
92.725 -0.7402
92.75 -0.6734
92.775 -0.6055
92.8 -0.5377
92.825 -0.4734
92.85 -0.4161
92.875 -0.3661
92.9 -0.3191
92.925 -0.2718
92.95 -0.2259
92.975 -0.1857
93 -0.1523
93.025 -0.1237
93.05 -0.0956
93.075 -0.063
93.1 -0.0286
93.125 0.005
93.15 0.0414
93.175 0.085
93.2 0.1358
93.225 0.1933
93.25 0.2544
93.275 0.3145
93.3 0.3731
93.325 0.4324
93.35 0.4919
93.375 0.5456
93.4 0.5912
93.425 0.629
93.45 0.6575
93.475 0.6751
93.5 0.6844
93.525 0.6875
93.55 0.6867
93.575 0.6853
93.6 0.6874
93.625 0.6951
93.65 0.7017
93.675 0.7037
93.7 0.6992
93.725 0.69
93.75 0.6777
93.775 0.6669
93.8 0.6605
93.825 0.6599
93.85 0.6628
93.875 0.6669
93.9 0.6699
93.925 0.6703
93.95 0.6717
93.975 0.6743
94 0.6757
94.025 0.6745
94.05 0.6758
94.075 0.684
94.1 0.6953
94.125 0.7025
94.15 0.7098
94.175 0.7204
94.2 0.7331
94.225 0.743
94.25 0.7496
94.275 0.7489
94.3 0.7401
94.325 0.7245
94.35 0.7049
94.375 0.6807
94.4 0.6575
94.425 0.6413
94.45 0.6378
94.475 0.6415
94.5 0.6469
94.525 0.6508
94.55 0.648
94.575 0.6362
94.6 0.62
94.625 0.6036
94.65 0.5898
94.675 0.5804
94.7 0.573
94.725 0.5667
94.75 0.5583
94.775 0.5455
94.8 0.5288
94.825 0.5109
94.85 0.4872
94.875 0.4583
94.9 0.4284
94.925 0.4042
94.95 0.3876
94.975 0.3724
95 0.3546
95.025 0.3352
95.05 0.3218
95.075 0.316
95.1 0.3168
95.125 0.3261
95.15 0.3366
95.175 0.3444
95.2 0.3505
95.225 0.3527
95.25 0.3492
95.275 0.336
95.3 0.3111
95.325 0.2767
95.35 0.2343
95.375 0.1845
95.4 0.1334
95.425 0.0877
95.45 0.0497
95.475 0.0198
95.5 0.0017
95.525 0.0048
95.55 0.0287
95.575 0.0654
95.6 0.104
95.625 0.1373
95.65 0.1621
95.675 0.1798
95.7 0.1893
95.725 0.192
95.75 0.1928
95.775 0.1941
95.8 0.1995
95.825 0.2084
95.85 0.2233
95.875 0.2456
95.9 0.2737
95.925 0.308
95.95 0.3457
95.975 0.3854
96 0.4258
96.025 0.4671
96.05 0.511
96.075 0.5565
96.1 0.6017
96.125 0.6434
96.15 0.6791
96.175 0.7067
96.2 0.7271
96.225 0.7376
96.25 0.7372
96.275 0.73
96.3 0.718
96.325 0.7049
96.35 0.6943
96.375 0.6915
96.4 0.7026
96.425 0.7262
96.45 0.7574
96.475 0.8018
96.5 0.8606
96.525 0.9237
96.55 0.9837
96.575 1.0399
96.6 1.0865
96.625 1.1231
96.65 1.1519
96.675 1.1712
96.7 1.1826
96.725 1.1887
96.75 1.1885
96.775 1.1859
96.8 1.1825
96.825 1.1758
96.85 1.1661
96.875 1.1505
96.9 1.1308
96.925 1.1125
96.95 1.0944
96.975 1.081
97 1.0693
97.025 1.0542
97.05 1.0381
97.075 1.03
97.1 1.0502
97.125 1.0956
97.15 1.1426
97.175 1.1853
97.2 1.2213
97.225 1.2525
97.25 1.2827
97.275 1.3102
97.3 1.3381
97.325 1.3668
97.35 1.3924
97.375 1.4096
97.4 1.4173
97.425 1.4167
97.45 1.4093
97.475 1.4039
97.5 1.4157
97.525 1.4519
97.55 1.4986
97.575 1.5447
97.6 1.5882
97.625 1.6298
97.65 1.6733
97.675 1.7212
97.7 1.7744
97.725 1.8355
97.75 1.9021
97.775 1.9741
97.8 2.048
97.825 2.1203
97.85 2.1901
97.875 2.257
97.9 2.3196
97.925 2.377
97.95 2.4254
97.975 2.4631
98 2.4918
98.025 2.5133
98.05 2.5278
98.075 2.5359
98.1 2.535
98.125 2.5237
98.15 2.5029
98.175 2.4734
98.2 2.437
98.225 2.3952
98.25 2.3495
98.275 2.3026
98.3 2.2615
98.325 2.2325
98.35 2.214
98.375 2.2058
98.4 2.2048
98.425 2.2077
98.45 2.2118
98.475 2.2149
98.5 2.2119
98.525 2.1998
98.55 2.1773
98.575 2.1482
98.6 2.1162
98.625 2.0845
98.65 2.0611
98.675 2.0518
98.7 2.0547
98.725 2.0699
98.75 2.0948
98.775 2.1207
98.8 2.1449
98.825 2.1679
98.85 2.191
98.875 2.2123
98.9 2.2301
98.925 2.2432
98.95 2.2525
98.975 2.261
99 2.2704
99.025 2.2867
99.05 2.3138
99.075 2.3435
99.1 2.3668
99.125 2.3805
99.15 2.3807
99.175 2.366
99.2 2.3379
99.225 2.2989
99.25 2.2573
99.275 2.2223
99.3 2.2049
99.325 2.2049
99.35 2.2239
99.375 2.2606
99.4 2.302
99.425 2.3444
99.45 2.3934
99.475 2.4525
99.5 2.5258
99.525 2.6074
99.55 2.6801
99.575 2.7384
99.6 2.7838
99.625 2.8162
99.65 2.8375
99.675 2.851
99.7 2.8563
99.725 2.853
99.75 2.8411
99.775 2.8188
99.8 2.7914
99.825 2.7633
99.85 2.7346
99.875 2.7053
99.9 2.683
99.925 2.6726
99.95 2.6683
99.975 2.6643
100 2.6566
