# Supplementary material for: Uptake of N2O5 by aqueous aerosol unveiled using chemically accurate many-body potentials
Source: Nat Commun. 2022 Mar 10;13:1266. doi: 10.1038/s41467-022-28697-8 (PMC8913772; doi:10.1038/s41467-022-28697-8)
Supplement: Supplementary file 3 — Source Data [file 41467_2022_28697_MOESM3_ESM.zip › n2o5-uptake-data/Fig2/scattering/rep01run14/relcom_gds.dat]

0.025 12.0428
0.05 12.0281
0.075 12.0133
0.1 11.9986
0.125 11.9838
0.15 11.969
0.175 11.9542
0.2 11.9393
0.225 11.9245
0.25 11.9097
0.275 11.8948
0.3 11.8799
0.325 11.865
0.35 11.8501
0.375 11.8352
0.4 11.8202
0.425 11.8053
0.45 11.7903
0.475 11.7753
0.5 11.7603
0.525 11.7453
0.55 11.7302
0.575 11.7152
0.6 11.7001
0.625 11.685
0.65 11.6699
0.675 11.6548
0.7 11.6397
0.725 11.6245
0.75 11.6093
0.775 11.5941
0.8 11.5789
0.825 11.5636
0.85 11.5483
0.875 11.5331
0.9 11.5177
0.925 11.5024
0.95 11.4871
0.975 11.4717
1 11.4564
1.025 11.441
1.05 11.4256
1.075 11.4102
1.1 11.3948
1.125 11.3793
1.15 11.3639
1.175 11.3485
1.2 11.333
1.225 11.3175
1.25 11.302
1.275 11.2865
1.3 11.271
1.325 11.2555
1.35 11.2399
1.375 11.2244
1.4 11.2088
1.425 11.1932
1.45 11.1776
1.475 11.162
1.5 11.1463
1.525 11.1307
1.55 11.1151
1.575 11.0994
1.6 11.0837
1.625 11.068
1.65 11.0523
1.675 11.0366
1.7 11.0209
1.725 11.0051
1.75 10.9894
1.775 10.9736
1.8 10.9578
1.825 10.9421
1.85 10.9262
1.875 10.9104
1.9 10.8946
1.925 10.8788
1.95 10.863
1.975 10.8471
2 10.8313
2.025 10.8154
2.05 10.7995
2.075 10.7836
2.1 10.7677
2.125 10.7517
2.15 10.7358
2.175 10.7198
2.2 10.7038
2.225 10.6878
2.25 10.6718
2.275 10.6557
2.3 10.6397
2.325 10.6237
2.35 10.6076
2.375 10.5916
2.4 10.5755
2.425 10.5595
2.45 10.5435
2.475 10.5274
2.5 10.5113
2.525 10.4952
2.55 10.4791
2.575 10.4629
2.6 10.4468
2.625 10.4306
2.65 10.4144
2.675 10.3981
2.7 10.3819
2.725 10.3656
2.75 10.3493
2.775 10.3329
2.8 10.3166
2.825 10.3003
2.85 10.2839
2.875 10.2675
2.9 10.2511
2.925 10.2347
2.95 10.2183
2.975 10.2018
3 10.1853
3.025 10.1688
3.05 10.1522
3.075 10.1356
3.1 10.119
3.125 10.1023
3.15 10.0856
3.175 10.0688
3.2 10.052
3.225 10.0351
3.25 10.0182
3.275 10.0012
3.3 9.9843
3.325 9.9673
3.35 9.9503
3.375 9.9334
3.4 9.9164
3.425 9.8994
3.45 9.8824
3.475 9.8653
3.5 9.8483
3.525 9.8312
3.55 9.8141
3.575 9.797
3.6 9.7799
3.625 9.7627
3.65 9.7456
3.675 9.7284
3.7 9.7111
3.725 9.6939
3.75 9.6765
3.775 9.6592
3.8 9.6418
3.825 9.6243
3.85 9.6069
3.875 9.5894
3.9 9.5718
3.925 9.5542
3.95 9.5366
3.975 9.519
4 9.5013
4.025 9.4837
4.05 9.4659
4.075 9.4481
4.1 9.4303
4.125 9.4124
4.15 9.3946
4.175 9.3766
4.2 9.3586
4.225 9.3406
4.25 9.3225
4.275 9.3044
4.3 9.2862
4.325 9.268
4.35 9.2497
4.375 9.2315
4.4 9.2131
4.425 9.1948
4.45 9.1763
4.475 9.1579
4.5 9.1394
4.525 9.1208
4.55 9.1023
4.575 9.0837
4.6 9.0651
4.625 9.0464
4.65 9.0277
4.675 9.0089
4.7 8.9901
4.725 8.9712
4.75 8.9523
4.775 8.9333
4.8 8.9142
4.825 8.8951
4.85 8.8759
4.875 8.8566
4.9 8.8373
4.925 8.8179
4.95 8.7985
4.975 8.779
5 8.7595
5.025 8.7399
5.05 8.7202
5.075 8.7005
5.1 8.6808
5.125 8.6609
5.15 8.6411
5.175 8.6212
5.2 8.6013
5.225 8.5813
5.25 8.5612
5.275 8.5411
5.3 8.5209
5.325 8.5007
5.35 8.4804
5.375 8.46
5.4 8.4396
5.425 8.4191
5.45 8.3984
5.475 8.3777
5.5 8.3569
5.525 8.336
5.55 8.3151
5.575 8.294
5.6 8.2728
5.625 8.2515
5.65 8.2302
5.675 8.2088
5.7 8.1874
5.725 8.1658
5.75 8.1441
5.775 8.1224
5.8 8.1006
5.825 8.0787
5.85 8.0567
5.875 8.0347
5.9 8.0126
5.925 7.9905
5.95 7.9683
5.975 7.9459
6 7.9235
6.025 7.901
6.05 7.8783
6.075 7.8555
6.1 7.8325
6.125 7.8093
6.15 7.7859
6.175 7.7624
6.2 7.7388
6.225 7.715
6.25 7.6912
6.275 7.6672
6.3 7.643
6.325 7.6187
6.35 7.5944
6.375 7.5699
6.4 7.5453
6.425 7.5205
6.45 7.4956
6.475 7.4707
6.5 7.4458
6.525 7.4208
6.55 7.3958
6.575 7.3706
6.6 7.3454
6.625 7.3202
6.65 7.2948
6.675 7.2695
6.7 7.244
6.725 7.2184
6.75 7.1926
6.775 7.1668
6.8 7.1408
6.825 7.1146
6.85 7.0884
6.875 7.062
6.9 7.0357
6.925 7.0094
6.95 6.983
6.975 6.9567
7 6.9303
7.025 6.904
7.05 6.8775
7.075 6.851
7.1 6.8245
7.125 6.7978
7.15 6.771
7.175 6.7442
7.2 6.7173
7.225 6.6901
7.25 6.6628
7.275 6.6355
7.3 6.6081
7.325 6.5807
7.35 6.5532
7.375 6.5257
7.4 6.4981
7.425 6.4704
7.45 6.4427
7.475 6.4149
7.5 6.387
7.525 6.3591
7.55 6.3311
7.575 6.3031
7.6 6.275
7.625 6.2467
7.65 6.2182
7.675 6.1896
7.7 6.1609
7.725 6.132
7.75 6.103
7.775 6.0739
7.8 6.0447
7.825 6.0154
7.85 5.986
7.875 5.9564
7.9 5.9267
7.925 5.8968
7.95 5.8668
7.975 5.8364
8 5.8059
8.025 5.7752
8.05 5.7443
8.075 5.7133
8.1 5.6818
8.125 5.65
8.15 5.618
8.175 5.5856
8.2 5.553
8.225 5.5201
8.25 5.4866
8.275 5.4527
8.3 5.4185
8.325 5.3841
8.35 5.3494
8.375 5.3146
8.4 5.2793
8.425 5.2435
8.45 5.2071
8.475 5.1705
8.5 5.1337
8.525 5.0965
8.55 5.059
8.575 5.021
8.6 4.9826
8.625 4.9436
8.65 4.9041
8.675 4.8639
8.7 4.823
8.725 4.781
8.75 4.7373
8.775 4.6922
8.8 4.6455
8.825 4.5972
8.85 4.547
8.875 4.4947
8.9 4.4398
8.925 4.382
8.95 4.3215
8.975 4.2587
9 4.1936
9.025 4.1277
9.05 4.0612
9.075 3.9942
9.1 3.9261
9.125 3.8565
9.15 3.7852
9.175 3.7128
9.2 3.6392
9.225 3.5649
9.25 3.489
9.275 3.4115
9.3 3.332
9.325 3.2506
9.35 3.167
9.375 3.0807
9.4 2.9919
9.425 2.9013
9.45 2.8088
9.475 2.714
9.5 2.6167
9.525 2.516
9.55 2.4117
9.575 2.3073
9.6 2.2089
9.625 2.1218
9.65 2.0517
9.675 1.9929
9.7 1.9368
9.725 1.8822
9.75 1.8251
9.775 1.7636
9.8 1.6976
9.825 1.6248
9.85 1.5432
9.875 1.4528
9.9 1.354
9.925 1.2465
9.95 1.1351
9.975 1.0247
10 0.9226
10.025 0.8332
10.05 0.7596
10.075 0.7094
10.1 0.6795
10.125 0.6551
10.15 0.6262
10.175 0.5909
10.2 0.5482
10.225 0.4976
10.25 0.4378
10.275 0.3679
10.3 0.2901
10.325 0.2102
10.35 0.1339
10.375 0.0668
10.4 0.0163
10.425 -0.0141
10.45 -0.0286
10.475 -0.0335
10.5 -0.0329
10.525 -0.0348
10.55 -0.0393
10.575 -0.05
10.6 -0.0663
10.625 -0.0871
10.65 -0.1124
10.675 -0.1418
10.7 -0.1725
10.725 -0.2005
10.75 -0.2207
10.775 -0.2321
10.8 -0.236
10.825 -0.2383
10.85 -0.2459
10.875 -0.264
10.9 -0.2929
10.925 -0.3334
10.95 -0.3855
10.975 -0.4491
11 -0.5233
11.025 -0.6028
11.05 -0.6829
11.075 -0.7552
11.1 -0.8244
11.125 -0.8993
11.15 -0.9803
11.175 -1.0654
11.2 -1.1538
11.225 -1.2399
11.25 -1.32
11.275 -1.3964
11.3 -1.4683
11.325 -1.5219
11.35 -1.539
11.375 -1.5155
11.4 -1.4746
11.425 -1.4308
11.45 -1.3887
11.475 -1.35
11.5 -1.314
11.525 -1.2752
11.55 -1.2365
11.575 -1.2026
11.6 -1.1712
11.625 -1.1431
11.65 -1.1189
11.675 -1.0932
11.7 -1.0629
11.725 -1.027
11.75 -0.988
11.775 -0.9441
11.8 -0.8972
11.825 -0.8497
11.85 -0.8046
11.875 -0.7616
11.9 -0.7183
11.925 -0.6728
11.95 -0.6286
11.975 -0.5984
12 -0.5863
12.025 -0.5857
12.05 -0.5908
12.075 -0.602
12.1 -0.6177
12.125 -0.6386
12.15 -0.6604
12.175 -0.6759
12.2 -0.6901
12.225 -0.6947
12.25 -0.6897
12.275 -0.6802
12.3 -0.6677
12.325 -0.6563
12.35 -0.6468
12.375 -0.6427
12.4 -0.6488
12.425 -0.6615
12.45 -0.6805
12.475 -0.7043
12.5 -0.7335
12.525 -0.768
12.55 -0.8068
12.575 -0.8512
12.6 -0.8987
12.625 -0.9485
12.65 -0.9979
12.675 -1.0447
12.7 -1.0927
12.725 -1.14
12.75 -1.1837
12.775 -1.221
12.8 -1.2497
12.825 -1.2632
12.85 -1.2547
12.875 -1.2313
12.9 -1.1977
12.925 -1.1556
12.95 -1.1112
12.975 -1.0648
13 -1.0172
13.025 -0.9666
13.05 -0.9102
13.075 -0.8522
13.1 -0.7978
13.125 -0.7499
13.15 -0.7062
13.175 -0.6608
13.2 -0.6082
13.225 -0.5481
13.25 -0.4845
13.275 -0.418
13.3 -0.3518
13.325 -0.2916
13.35 -0.2416
13.375 -0.2034
13.4 -0.177
13.425 -0.1608
13.45 -0.1524
13.475 -0.1507
13.5 -0.1556
13.525 -0.1671
13.55 -0.1884
13.575 -0.2199
13.6 -0.2573
13.625 -0.2935
13.65 -0.3271
13.675 -0.3612
13.7 -0.3986
13.725 -0.4421
13.75 -0.4932
13.775 -0.5524
13.8 -0.6216
13.825 -0.7009
13.85 -0.7882
13.875 -0.8786
13.9 -0.9695
13.925 -1.0569
13.95 -1.1284
13.975 -1.1765
14 -1.2116
14.025 -1.2316
14.05 -1.2235
14.075 -1.1818
14.1 -1.1276
14.125 -1.071
14.15 -1.0165
14.175 -0.9675
14.2 -0.9271
14.225 -0.8951
14.25 -0.8729
14.275 -0.8619
14.3 -0.8622
14.325 -0.8707
14.35 -0.8839
14.375 -0.8976
14.4 -0.9081
14.425 -0.9168
14.45 -0.9262
14.475 -0.9333
14.5 -0.9382
14.525 -0.9399
14.55 -0.9338
14.575 -0.9211
14.6 -0.9039
14.625 -0.8883
14.65 -0.8738
14.675 -0.8604
14.7 -0.8495
14.725 -0.8382
14.75 -0.8204
14.775 -0.7915
14.8 -0.7484
14.825 -0.6865
14.85 -0.6134
14.875 -0.5392
14.9 -0.4691
14.925 -0.4041
14.95 -0.3435
14.975 -0.2841
15 -0.2259
15.025 -0.1682
15.05 -0.1164
15.075 -0.0789
15.1 -0.0529
15.125 -0.0351
15.15 -0.0188
15.175 0.0065
15.2 0.0382
15.225 0.0663
15.25 0.0941
15.275 0.1243
15.3 0.1562
15.325 0.1907
15.35 0.2221
15.375 0.2451
15.4 0.2595
15.425 0.2669
15.45 0.2653
15.475 0.2579
15.5 0.248
15.525 0.2381
15.55 0.2296
15.575 0.2205
15.6 0.2091
15.625 0.1993
15.65 0.1945
15.675 0.1984
15.7 0.2106
15.725 0.2225
15.75 0.2317
15.775 0.2402
15.8 0.2467
15.825 0.252
15.85 0.2575
15.875 0.2598
15.9 0.2593
15.925 0.2609
15.95 0.267
15.975 0.2764
16 0.2882
16.025 0.3021
16.05 0.3142
16.075 0.3186
16.1 0.3147
16.125 0.3088
16.15 0.3095
16.175 0.3279
16.2 0.3662
16.225 0.4136
16.25 0.4603
16.275 0.5009
16.3 0.5374
16.325 0.5713
16.35 0.6027
16.375 0.6299
16.4 0.6499
16.425 0.666
16.45 0.6796
16.475 0.6876
16.5 0.6918
16.525 0.6924
16.55 0.6866
16.575 0.6722
16.6 0.6484
16.625 0.615
16.65 0.5739
16.675 0.5263
16.7 0.4751
16.725 0.4247
16.75 0.3834
16.775 0.3541
16.8 0.3329
16.825 0.3124
16.85 0.2961
16.875 0.2991
16.9 0.332
16.925 0.389
16.95 0.4607
16.975 0.5358
17 0.611
17.025 0.6824
17.05 0.7479
17.075 0.8084
17.1 0.8652
17.125 0.9204
17.15 0.981
17.175 1.0457
17.2 1.107
17.225 1.1595
17.25 1.2054
17.275 1.2478
17.3 1.2877
17.325 1.3253
17.35 1.3591
17.375 1.3867
17.4 1.407
17.425 1.4181
17.45 1.4201
17.475 1.4146
17.5 1.3995
17.525 1.3745
17.55 1.347
17.575 1.3297
17.6 1.3272
17.625 1.3335
17.65 1.34
17.675 1.3435
17.7 1.3436
17.725 1.3395
17.75 1.3314
17.775 1.3173
17.8 1.298
17.825 1.2803
17.85 1.2636
17.875 1.2423
17.9 1.2138
17.925 1.1812
17.95 1.1492
17.975 1.1244
18 1.1073
18.025 1.0933
18.05 1.085
18.075 1.0886
18.1 1.1095
18.125 1.1374
18.15 1.164
18.175 1.1851
18.2 1.1991
18.225 1.209
18.25 1.2151
18.275 1.2166
18.3 1.2136
18.325 1.2058
18.35 1.1917
18.375 1.1706
18.4 1.1417
18.425 1.1079
18.45 1.0755
18.475 1.0523
18.5 1.0381
18.525 1.0265
18.55 1.0118
18.575 0.989
18.6 0.9583
18.625 0.9202
18.65 0.8746
18.675 0.821
18.7 0.7587
18.725 0.6916
18.75 0.629
18.775 0.5807
18.8 0.5461
18.825 0.5189
18.85 0.4911
18.875 0.4622
18.9 0.434
18.925 0.4063
18.95 0.382
18.975 0.3593
19 0.3342
19.025 0.3017
19.05 0.259
19.075 0.2052
19.1 0.1399
19.125 0.0704
19.15 0.008
19.175 -0.035
19.2 -0.0469
19.225 -0.0388
19.25 -0.0173
19.275 0.0098
19.3 0.0339
19.325 0.0532
19.35 0.0685
19.375 0.0806
19.4 0.0903
19.425 0.1012
19.45 0.114
19.475 0.1288
19.5 0.1443
19.525 0.1634
19.55 0.1873
19.575 0.2119
19.6 0.2315
19.625 0.2468
19.65 0.2565
19.675 0.2581
19.7 0.2517
19.725 0.2386
19.75 0.2207
19.775 0.2001
19.8 0.1809
19.825 0.1626
19.85 0.1484
19.875 0.1368
19.9 0.1228
19.925 0.1025
19.95 0.072
19.975 0.0343
20 -0.0006
20.025 -0.0248
20.05 -0.0443
20.075 -0.0598
20.1 -0.0762
20.125 -0.0922
20.15 -0.1118
20.175 -0.1371
20.2 -0.1689
20.225 -0.208
20.25 -0.2543
20.275 -0.3078
20.3 -0.3681
20.325 -0.434
20.35 -0.5018
20.375 -0.5565
20.4 -0.5881
20.425 -0.6106
20.45 -0.63
20.475 -0.6476
20.5 -0.6631
20.525 -0.6746
20.55 -0.6735
20.575 -0.6575
20.6 -0.6387
20.625 -0.623
20.65 -0.6142
20.675 -0.6151
20.7 -0.6243
20.725 -0.6383
20.75 -0.6532
20.775 -0.6678
20.8 -0.6814
20.825 -0.6869
20.85 -0.6776
20.875 -0.6529
20.9 -0.6189
20.925 -0.5805
20.95 -0.5429
20.975 -0.5097
21 -0.486
21.025 -0.4737
21.05 -0.4642
21.075 -0.4514
21.1 -0.4366
21.125 -0.4204
21.15 -0.4055
21.175 -0.3926
21.2 -0.378
21.225 -0.3672
21.25 -0.36
21.275 -0.354
21.3 -0.347
21.325 -0.3376
21.35 -0.3291
21.375 -0.3185
21.4 -0.3023
21.425 -0.2846
21.45 -0.2709
21.475 -0.2598
21.5 -0.2526
21.525 -0.2499
21.55 -0.2485
21.575 -0.2453
21.6 -0.237
21.625 -0.2252
21.65 -0.2132
21.675 -0.2045
21.7 -0.2023
21.725 -0.2064
21.75 -0.2164
21.775 -0.23
21.8 -0.2442
21.825 -0.2557
21.85 -0.264
21.875 -0.2731
21.9 -0.2869
21.925 -0.3049
21.95 -0.3181
21.975 -0.3228
22 -0.3262
22.025 -0.3318
22.05 -0.3427
22.075 -0.356
22.1 -0.367
22.125 -0.3739
22.15 -0.3734
22.175 -0.3637
22.2 -0.3458
22.225 -0.3251
22.25 -0.3011
22.275 -0.2749
22.3 -0.2465
22.325 -0.2156
22.35 -0.1867
22.375 -0.1596
22.4 -0.1329
22.425 -0.1083
22.45 -0.0864
22.475 -0.0686
22.5 -0.0502
22.525 -0.0295
22.55 -0.0112
22.575 0.0049
22.6 0.0183
22.625 0.0305
22.65 0.0573
22.675 0.0995
22.7 0.142
22.725 0.1787
22.75 0.2065
22.775 0.2264
22.8 0.2436
22.825 0.2539
22.85 0.254
22.875 0.2449
22.9 0.226
22.925 0.2
22.95 0.17
22.975 0.1353
23 0.0958
23.025 0.0542
23.05 0.0219
23.075 0.0029
23.1 -0.0095
23.125 -0.0218
23.15 -0.0367
23.175 -0.0546
23.2 -0.0753
23.225 -0.0984
23.25 -0.1272
23.275 -0.1638
23.3 -0.2079
23.325 -0.2559
23.35 -0.301
23.375 -0.3416
23.4 -0.3791
23.425 -0.4187
23.45 -0.4625
23.475 -0.508
23.5 -0.553
23.525 -0.5939
23.55 -0.6311
23.575 -0.6657
23.6 -0.695
23.625 -0.717
23.65 -0.7354
23.675 -0.7535
23.7 -0.7751
23.725 -0.8024
23.75 -0.8297
23.775 -0.8479
23.8 -0.8575
23.825 -0.8657
23.85 -0.8742
23.875 -0.879
23.9 -0.874
23.925 -0.8563
23.95 -0.8241
23.975 -0.775
24 -0.7127
24.025 -0.6442
24.05 -0.5759
24.075 -0.5109
24.1 -0.452
24.125 -0.4005
24.15 -0.3564
24.175 -0.3192
24.2 -0.2908
24.225 -0.2716
24.25 -0.2611
24.275 -0.2598
24.3 -0.2645
24.325 -0.2704
24.35 -0.2739
24.375 -0.277
24.4 -0.2838
24.425 -0.297
24.45 -0.3182
24.475 -0.3511
24.5 -0.3947
24.525 -0.441
24.55 -0.4835
24.575 -0.5212
24.6 -0.5588
24.625 -0.5966
24.65 -0.6319
24.675 -0.6653
24.7 -0.6988
24.725 -0.7337
24.75 -0.7723
24.775 -0.8159
24.8 -0.8658
24.825 -0.9185
24.85 -0.9737
24.875 -1.0272
24.9 -1.0746
24.925 -1.1144
24.95 -1.1493
24.975 -1.1842
25 -1.2228
25.025 -1.2656
25.05 -1.314
25.075 -1.3647
25.1 -1.4139
25.125 -1.4613
25.15 -1.509
25.175 -1.5616
25.2 -1.6195
25.225 -1.6848
25.25 -1.7542
25.275 -1.8296
25.3 -1.9102
25.325 -1.9942
25.35 -2.0743
25.375 -2.1522
25.4 -2.2319
25.425 -2.3062
25.45 -2.3667
25.475 -2.4135
25.5 -2.4469
25.525 -2.4635
25.55 -2.4711
25.575 -2.4811
25.6 -2.4995
25.625 -2.5238
25.65 -2.556
25.675 -2.5995
25.7 -2.6502
25.725 -2.7001
25.75 -2.7458
25.775 -2.7907
25.8 -2.8391
25.825 -2.8873
25.85 -2.9363
25.875 -2.9962
25.9 -3.0637
25.925 -3.1353
25.95 -3.2056
25.975 -3.2664
26 -3.3152
26.025 -3.3481
26.05 -3.373
26.075 -3.401
26.1 -3.4374
26.125 -3.4849
26.15 -3.5392
26.175 -3.5968
26.2 -3.6553
26.225 -3.7002
26.25 -3.7176
26.275 -3.7084
26.3 -3.6847
26.325 -3.6541
26.35 -3.6127
26.375 -3.562
26.4 -3.4994
26.425 -3.4198
26.45 -3.3344
26.475 -3.2464
26.5 -3.1603
26.525 -3.0779
26.55 -3.0067
26.575 -2.9486
26.6 -2.9036
26.625 -2.872
26.65 -2.8573
26.675 -2.8578
26.7 -2.864
26.725 -2.8738
26.75 -2.8834
26.775 -2.8928
26.8 -2.8988
26.825 -2.9034
26.85 -2.9122
26.875 -2.9373
26.9 -2.9752
26.925 -3.0205
26.95 -3.0712
26.975 -3.1256
27 -3.1762
27.025 -3.2273
27.05 -3.2728
27.075 -3.307
27.1 -3.3268
27.125 -3.3329
27.15 -3.3311
27.175 -3.3331
27.2 -3.3401
27.225 -3.3506
27.25 -3.36
27.275 -3.3639
27.3 -3.3591
27.325 -3.3411
27.35 -3.3154
27.375 -3.2868
27.4 -3.2557
27.425 -3.2237
27.45 -3.1966
27.475 -3.1807
27.5 -3.1707
27.525 -3.1673
27.55 -3.1746
27.575 -3.1849
27.6 -3.1999
27.625 -3.2183
27.65 -3.2336
27.675 -3.2424
27.7 -3.2451
27.725 -3.2474
27.75 -3.2541
27.775 -3.2644
27.8 -3.282
27.825 -3.3054
27.85 -3.3296
27.875 -3.3497
27.9 -3.3624
27.925 -3.369
27.95 -3.3678
27.975 -3.3611
28 -3.3545
28.025 -3.3494
28.05 -3.3465
28.075 -3.3411
28.1 -3.3258
28.125 -3.2974
28.15 -3.2622
28.175 -3.2243
28.2 -3.187
28.225 -3.1497
28.25 -3.1146
28.275 -3.0811
28.3 -3.0508
28.325 -3.0255
28.35 -3.0057
28.375 -2.9848
28.4 -2.9622
28.425 -2.9425
28.45 -2.9274
28.475 -2.9186
28.5 -2.912
28.525 -2.9026
28.55 -2.8851
28.575 -2.8613
28.6 -2.8323
28.625 -2.7995
28.65 -2.773
28.675 -2.7604
28.7 -2.7631
28.725 -2.7808
28.75 -2.8097
28.775 -2.8427
28.8 -2.8704
28.825 -2.8896
28.85 -2.906
28.875 -2.9253
28.9 -2.9406
28.925 -2.9428
28.95 -2.9342
28.975 -2.9184
29 -2.8991
29.025 -2.8819
29.05 -2.8685
29.075 -2.8591
29.1 -2.8539
29.125 -2.8546
29.15 -2.8614
29.175 -2.8785
29.2 -2.9016
29.225 -2.9267
29.25 -2.9462
29.275 -2.9567
29.3 -2.9543
29.325 -2.9389
29.35 -2.9096
29.375 -2.8775
29.4 -2.8477
29.425 -2.8192
29.45 -2.7928
29.475 -2.7671
29.5 -2.7326
29.525 -2.686
29.55 -2.6286
29.575 -2.5781
29.6 -2.5556
29.625 -2.5604
29.65 -2.5851
29.675 -2.6206
29.7 -2.6625
29.725 -2.7084
29.75 -2.7489
29.775 -2.7766
29.8 -2.7944
29.825 -2.8138
29.85 -2.8356
29.875 -2.8536
29.9 -2.8635
29.925 -2.8633
29.95 -2.8543
29.975 -2.8428
30 -2.8314
30.025 -2.8206
30.05 -2.8096
30.075 -2.7962
30.1 -2.7864
30.125 -2.7843
30.15 -2.7878
30.175 -2.7934
30.2 -2.7983
30.225 -2.799
30.25 -2.7942
30.275 -2.7818
30.3 -2.7613
30.325 -2.7351
30.35 -2.7108
30.375 -2.6891
30.4 -2.6694
30.425 -2.6542
30.45 -2.644
30.475 -2.6385
30.5 -2.6379
30.525 -2.6408
30.55 -2.6379
30.575 -2.6243
30.6 -2.6091
30.625 -2.5935
30.65 -2.5763
30.675 -2.5608
30.7 -2.5496
30.725 -2.5453
30.75 -2.545
30.775 -2.5458
30.8 -2.542
30.825 -2.5288
30.85 -2.509
30.875 -2.4799
30.9 -2.4475
30.925 -2.4076
30.95 -2.3527
30.975 -2.2904
31 -2.2242
31.025 -2.1515
31.05 -2.0772
31.075 -2.0043
31.1 -1.9341
31.125 -1.8646
31.15 -1.7916
31.175 -1.7176
31.2 -1.6505
31.225 -1.5897
31.25 -1.5357
31.275 -1.4879
31.3 -1.4476
31.325 -1.413
31.35 -1.3809
31.375 -1.3488
31.4 -1.3172
31.425 -1.2841
31.45 -1.2507
31.475 -1.2184
31.5 -1.1904
31.525 -1.1669
31.55 -1.147
31.575 -1.1324
31.6 -1.1245
31.625 -1.1213
31.65 -1.112
31.675 -1.0868
31.7 -1.0516
31.725 -1.0158
31.75 -0.9831
31.775 -0.9557
31.8 -0.9373
31.825 -0.9253
31.85 -0.9144
31.875 -0.9
31.9 -0.8834
31.925 -0.8634
31.95 -0.8342
31.975 -0.7951
32 -0.7519
32.025 -0.7088
32.05 -0.673
32.075 -0.6455
32.1 -0.627
32.125 -0.6182
32.15 -0.6191
32.175 -0.6285
32.2 -0.6482
32.225 -0.6761
32.25 -0.7096
32.275 -0.7416
32.3 -0.769
32.325 -0.7969
32.35 -0.8295
32.375 -0.8686
32.4 -0.9162
32.425 -0.9729
32.45 -1.0391
32.475 -1.112
32.5 -1.1863
32.525 -1.2534
32.55 -1.3077
32.575 -1.3553
32.6 -1.3987
32.625 -1.433
32.65 -1.4532
32.675 -1.4495
32.7 -1.4228
32.725 -1.3862
32.75 -1.3464
32.775 -1.3043
32.8 -1.261
32.825 -1.2117
32.85 -1.1446
32.875 -1.0611
32.9 -0.9722
32.925 -0.8844
32.95 -0.7929
32.975 -0.7
33 -0.6077
33.025 -0.5125
33.05 -0.4158
33.075 -0.3171
33.1 -0.2173
33.125 -0.1163
33.15 -0.0152
33.175 0.0787
33.2 0.163
33.225 0.2372
33.25 0.3015
33.275 0.3542
33.3 0.3953
33.325 0.427
33.35 0.4522
33.375 0.4719
33.4 0.4865
33.425 0.496
33.45 0.5012
33.475 0.5035
33.5 0.5037
33.525 0.4976
33.55 0.4817
33.575 0.4573
33.6 0.432
33.625 0.4075
33.65 0.3847
33.675 0.362
33.7 0.3401
33.725 0.3233
33.75 0.3098
33.775 0.2921
33.8 0.2659
33.825 0.2323
33.85 0.2009
33.875 0.1907
33.9 0.1964
33.925 0.2023
33.95 0.2013
33.975 0.1942
34 0.1857
34.025 0.1818
34.05 0.1801
34.075 0.1773
34.1 0.1701
34.125 0.1566
34.15 0.1365
34.175 0.1134
34.2 0.0902
34.225 0.0733
34.25 0.0597
34.275 0.0527
34.3 0.0475
34.325 0.0346
34.35 0.0086
34.375 -0.031
34.4 -0.0818
34.425 -0.134
34.45 -0.1796
34.475 -0.2244
34.5 -0.2732
34.525 -0.3249
34.55 -0.3776
34.575 -0.4255
34.6 -0.4653
34.625 -0.4929
34.65 -0.5056
34.675 -0.5057
34.7 -0.5004
34.725 -0.4917
34.75 -0.4832
34.775 -0.4758
34.8 -0.4715
34.825 -0.4757
34.85 -0.49
34.875 -0.5145
34.9 -0.5474
34.925 -0.5887
34.95 -0.64
34.975 -0.7015
35 -0.77
35.025 -0.8426
35.05 -0.9078
35.075 -0.9505
35.1 -0.9627
35.125 -0.9408
35.15 -0.8973
35.175 -0.8453
35.2 -0.7921
35.225 -0.7402
35.25 -0.6905
35.275 -0.6433
35.3 -0.6003
35.325 -0.5637
35.35 -0.534
35.375 -0.5103
35.4 -0.4889
35.425 -0.4689
35.45 -0.4529
35.475 -0.4411
35.5 -0.4337
35.525 -0.433
35.55 -0.4414
35.575 -0.4588
35.6 -0.4844
35.625 -0.5185
35.65 -0.5587
35.675 -0.603
35.7 -0.6473
35.725 -0.6895
35.75 -0.7303
35.775 -0.7698
35.8 -0.806
35.825 -0.8427
35.85 -0.8831
35.875 -0.9244
35.9 -0.9587
35.925 -0.9846
35.95 -1.0061
35.975 -1.0255
36 -1.0431
36.025 -1.0596
36.05 -1.0739
36.075 -1.0863
36.1 -1.0969
36.125 -1.1061
36.15 -1.1137
36.175 -1.1218
36.2 -1.131
36.225 -1.1391
36.25 -1.1388
36.275 -1.1321
36.3 -1.1232
36.325 -1.113
36.35 -1.0985
36.375 -1.0779
36.4 -1.0514
36.425 -1.0209
36.45 -0.9867
36.475 -0.947
36.5 -0.9022
36.525 -0.8582
36.55 -0.8197
36.575 -0.7894
36.6 -0.7677
36.625 -0.7552
36.65 -0.7503
36.675 -0.7521
36.7 -0.7595
36.725 -0.7681
36.75 -0.7756
36.775 -0.7768
36.8 -0.7687
36.825 -0.7527
36.85 -0.7337
36.875 -0.718
36.9 -0.7105
36.925 -0.7084
36.95 -0.7058
36.975 -0.6989
37 -0.6884
37.025 -0.6754
37.05 -0.6596
37.075 -0.6398
37.1 -0.6175
37.125 -0.5929
37.15 -0.5686
37.175 -0.5471
37.2 -0.5319
37.225 -0.5248
37.25 -0.5266
37.275 -0.5383
37.3 -0.5584
37.325 -0.5855
37.35 -0.6169
37.375 -0.6501
37.4 -0.6835
37.425 -0.7138
37.45 -0.738
37.475 -0.7528
37.5 -0.7524
37.525 -0.7292
37.55 -0.6794
37.575 -0.6121
37.6 -0.5426
37.625 -0.4754
37.65 -0.4132
37.675 -0.3563
37.7 -0.3017
37.725 -0.2491
37.75 -0.2016
37.775 -0.16
37.8 -0.1276
37.825 -0.1022
37.85 -0.0828
37.875 -0.066
37.9 -0.0538
37.925 -0.0466
37.95 -0.0426
37.975 -0.0421
38 -0.0464
38.025 -0.0547
38.05 -0.0646
38.075 -0.0755
38.1 -0.083
38.125 -0.0861
38.15 -0.0839
38.175 -0.0806
38.2 -0.0799
38.225 -0.0816
38.25 -0.0829
38.275 -0.0796
38.3 -0.066
38.325 -0.0443
38.35 -0.0191
38.375 0.0032
38.4 0.0182
38.425 0.0207
38.45 0.0065
38.475 -0.013
38.5 -0.0307
38.525 -0.046
38.55 -0.0589
38.575 -0.0675
38.6 -0.0765
38.625 -0.0891
38.65 -0.0994
38.675 -0.1034
38.7 -0.0965
38.725 -0.0791
38.75 -0.0498
38.775 -0.0126
38.8 0.0333
38.825 0.0905
38.85 0.1582
38.875 0.2341
38.9 0.3112
38.925 0.3798
38.95 0.437
38.975 0.4792
39 0.5084
39.025 0.527
39.05 0.535
39.075 0.5343
39.1 0.525
39.125 0.5083
39.15 0.4863
39.175 0.4675
39.2 0.4535
39.225 0.4366
39.25 0.4146
39.275 0.3907
39.3 0.3705
39.325 0.3569
39.35 0.3527
39.375 0.3511
39.4 0.3466
39.425 0.3381
39.45 0.3269
39.475 0.3158
39.5 0.3056
39.525 0.2956
39.55 0.2831
39.575 0.277
39.6 0.2762
39.625 0.2809
39.65 0.3017
39.675 0.338
39.7 0.3803
39.725 0.4224
39.75 0.4577
39.775 0.4835
39.8 0.5018
39.825 0.52
39.85 0.5397
39.875 0.5544
39.9 0.5649
39.925 0.5718
39.95 0.5728
39.975 0.5652
40 0.5445
40.025 0.5141
40.05 0.4756
40.075 0.4338
40.1 0.3947
40.125 0.3616
40.15 0.3411
40.175 0.3343
40.2 0.3375
40.225 0.3498
40.25 0.3665
40.275 0.386
40.3 0.4091
40.325 0.4285
40.35 0.4447
40.375 0.4581
40.4 0.4669
40.425 0.4732
40.45 0.477
40.475 0.4753
40.5 0.4686
40.525 0.4582
40.55 0.447
40.575 0.4357
40.6 0.4247
40.625 0.4143
40.65 0.4101
40.675 0.4136
40.7 0.4294
40.725 0.4513
40.75 0.4714
40.775 0.4871
40.8 0.499
40.825 0.508
40.85 0.5151
40.875 0.5206
40.9 0.528
40.925 0.5419
40.95 0.5584
40.975 0.5814
41 0.6203
41.025 0.6759
41.05 0.7433
41.075 0.8195
41.1 0.8907
41.125 0.9559
41.15 1.0196
41.175 1.0881
41.2 1.1588
41.225 1.2274
41.25 1.2925
41.275 1.3527
41.3 1.4094
41.325 1.4682
41.35 1.5294
41.375 1.5889
41.4 1.6458
41.425 1.6983
41.45 1.744
41.475 1.7868
41.5 1.8278
41.525 1.8637
41.55 1.8928
41.575 1.9151
41.6 1.9318
41.625 1.9431
41.65 1.9495
41.675 1.9535
41.7 1.9574
41.725 1.9607
41.75 1.9591
41.775 1.9521
41.8 1.9418
41.825 1.9278
41.85 1.9091
41.875 1.8892
41.9 1.874
41.925 1.863
41.95 1.8629
41.975 1.8783
42 1.9107
42.025 1.9524
42.05 1.9938
42.075 2.0333
42.1 2.0711
42.125 2.1067
42.15 2.1398
42.175 2.169
42.2 2.1924
42.225 2.21
42.25 2.2225
42.275 2.2302
42.3 2.2336
42.325 2.232
42.35 2.2248
42.375 2.2128
42.4 2.1977
42.425 2.1803
42.45 2.1611
42.475 2.1399
42.5 2.1152
42.525 2.0858
42.55 2.0524
42.575 2.0146
42.6 1.974
42.625 1.9311
42.65 1.8852
42.675 1.8345
42.7 1.7789
42.725 1.7202
42.75 1.6597
42.775 1.6076
42.8 1.5781
42.825 1.5672
42.85 1.5608
42.875 1.55
42.9 1.5357
42.925 1.5219
42.95 1.5091
42.975 1.4957
43 1.4824
43.025 1.469
43.05 1.4546
43.075 1.4402
43.1 1.4331
43.125 1.4361
43.15 1.4372
43.175 1.4308
43.2 1.4187
43.225 1.4043
43.25 1.3878
43.275 1.3694
43.3 1.351
43.325 1.3346
43.35 1.3221
43.375 1.3135
43.4 1.3086
43.425 1.3029
43.45 1.2959
43.475 1.288
43.5 1.2761
43.525 1.2585
43.55 1.2361
43.575 1.2081
43.6 1.1753
43.625 1.1418
43.65 1.1125
43.675 1.093
43.7 1.0857
43.725 1.0869
43.75 1.0903
43.775 1.0934
43.8 1.0963
43.825 1.104
43.85 1.1139
43.875 1.1241
43.9 1.135
43.925 1.1452
43.95 1.1516
43.975 1.1504
44 1.1419
44.025 1.128
44.05 1.114
44.075 1.1018
44.1 1.0932
44.125 1.0905
44.15 1.0952
44.175 1.1061
44.2 1.1178
44.225 1.1251
44.25 1.1291
44.275 1.1298
44.3 1.1255
44.325 1.1187
44.35 1.1073
44.375 1.0903
44.4 1.0687
44.425 1.0431
44.45 1.015
44.475 0.9853
44.5 0.9536
44.525 0.9213
44.55 0.8851
44.575 0.8446
44.6 0.8011
44.625 0.756
44.65 0.7084
44.675 0.6605
44.7 0.6146
44.725 0.5686
44.75 0.5218
44.775 0.4745
44.8 0.4253
44.825 0.3746
44.85 0.322
44.875 0.2686
44.9 0.2144
44.925 0.1575
44.95 0.0953
44.975 0.0321
45 -0.0278
45.025 -0.0784
45.05 -0.1169
45.075 -0.1483
45.1 -0.169
45.125 -0.1812
45.15 -0.1863
45.175 -0.1802
45.2 -0.1594
45.225 -0.1294
45.25 -0.1034
45.275 -0.086
45.3 -0.0714
45.325 -0.0566
45.35 -0.0433
45.375 -0.0326
45.4 -0.0266
45.425 -0.024
45.45 -0.0264
45.475 -0.0332
45.5 -0.0423
45.525 -0.0527
45.55 -0.0661
45.575 -0.0808
45.6 -0.0948
45.625 -0.1023
45.65 -0.1053
45.675 -0.109
45.7 -0.1155
45.725 -0.1258
45.75 -0.1354
45.775 -0.1386
45.8 -0.1304
45.825 -0.1163
45.85 -0.1047
45.875 -0.0999
45.9 -0.1027
45.925 -0.1117
45.95 -0.1267
45.975 -0.1484
46 -0.1746
46.025 -0.2052
46.05 -0.2374
46.075 -0.2676
46.1 -0.2928
46.125 -0.3119
46.15 -0.3204
46.175 -0.3159
46.2 -0.2933
46.225 -0.2504
46.25 -0.206
46.275 -0.1684
46.3 -0.1363
46.325 -0.1052
46.35 -0.075
46.375 -0.0509
46.4 -0.0284
46.425 -0.0062
46.45 0.0174
46.475 0.0401
46.5 0.0608
46.525 0.0795
46.55 0.0928
46.575 0.1019
46.6 0.1073
46.625 0.1098
46.65 0.1054
46.675 0.0921
46.7 0.0757
46.725 0.0673
46.75 0.0826
46.775 0.1203
46.8 0.1646
46.825 0.1984
46.85 0.2194
46.875 0.232
46.9 0.2389
46.925 0.2385
46.95 0.2332
46.975 0.2246
47 0.2106
47.025 0.1885
47.05 0.1584
47.075 0.1253
47.1 0.0903
47.125 0.0528
47.15 0.0153
47.175 -0.0208
47.2 -0.0541
47.225 -0.0838
47.25 -0.0999
47.275 -0.1041
47.3 -0.1046
47.325 -0.1023
47.35 -0.0955
47.375 -0.0807
47.4 -0.0625
47.425 -0.0446
47.45 -0.0301
47.475 -0.0176
47.5 -0.0011
47.525 0.0177
47.55 0.0413
47.575 0.07
47.6 0.0973
47.625 0.1307
47.65 0.1755
47.675 0.2227
47.7 0.2662
47.725 0.3046
47.75 0.3358
47.775 0.358
47.8 0.3707
47.825 0.3753
47.85 0.3726
47.875 0.3653
47.9 0.3562
47.925 0.3487
47.95 0.3479
47.975 0.3554
48 0.3722
48.025 0.3906
48.05 0.4019
48.075 0.4088
48.1 0.42
48.125 0.4481
48.15 0.4908
48.175 0.5374
48.2 0.5845
48.225 0.6264
48.25 0.6603
48.275 0.6876
48.3 0.7105
48.325 0.7325
48.35 0.7578
48.375 0.7812
48.4 0.7986
48.425 0.8108
48.45 0.8213
48.475 0.844
48.5 0.8905
48.525 0.956
48.55 1.0277
48.575 1.0981
48.6 1.1647
48.625 1.2282
48.65 1.2895
48.675 1.3483
48.7 1.4013
48.725 1.4482
48.75 1.4871
48.775 1.517
48.8 1.5386
48.825 1.5512
48.85 1.5536
48.875 1.5485
48.9 1.5389
48.925 1.5311
48.95 1.5291
48.975 1.5332
49 1.5475
49.025 1.5716
49.05 1.6007
49.075 1.6309
49.1 1.6597
49.125 1.6829
49.15 1.6976
49.175 1.7043
49.2 1.7038
49.225 1.6966
49.25 1.6827
49.275 1.6623
49.3 1.6363
49.325 1.6025
49.35 1.5626
49.375 1.5174
49.4 1.4672
49.425 1.4132
49.45 1.3555
49.475 1.295
49.5 1.233
49.525 1.1699
49.55 1.115
49.575 1.0669
49.6 1.0248
49.625 0.9853
49.65 0.9453
49.675 0.9056
49.7 0.8671
49.725 0.8315
49.75 0.8024
49.775 0.7807
49.8 0.7597
49.825 0.7341
49.85 0.706
49.875 0.6764
49.9 0.6415
49.925 0.6026
49.95 0.565
49.975 0.535
50 0.5107
50.025 0.4873
50.05 0.4627
50.075 0.4361
50.1 0.4097
50.125 0.3855
50.15 0.3608
50.175 0.3304
50.2 0.2905
50.225 0.2483
50.25 0.2061
50.275 0.1607
50.3 0.1109
50.325 0.0577
50.35 0.0047
50.375 -0.0455
50.4 -0.0897
50.425 -0.1264
50.45 -0.1611
50.475 -0.196
50.5 -0.2294
50.525 -0.2595
50.55 -0.2803
50.575 -0.2859
50.6 -0.2744
50.625 -0.254
50.65 -0.2293
50.675 -0.2046
50.7 -0.1811
50.725 -0.1579
50.75 -0.1338
50.775 -0.108
50.8 -0.0825
50.825 -0.0578
50.85 -0.035
50.875 -0.0158
50.9 0.0012
50.925 0.019
50.95 0.0367
50.975 0.0518
51 0.0604
51.025 0.0614
51.05 0.0554
51.075 0.0452
51.1 0.0319
51.125 0.0165
51.15 0.0015
51.175 -0.012
51.2 -0.0263
51.225 -0.04
51.25 -0.0494
51.275 -0.0491
51.3 -0.0454
51.325 -0.0459
51.35 -0.0513
51.375 -0.0664
51.4 -0.0974
51.425 -0.1434
51.45 -0.2031
51.475 -0.2665
51.5 -0.3215
51.525 -0.3641
51.55 -0.4017
51.575 -0.4356
51.6 -0.4612
51.625 -0.4763
51.65 -0.4815
51.675 -0.4791
51.7 -0.4754
51.725 -0.4696
51.75 -0.4556
51.775 -0.4338
51.8 -0.4095
51.825 -0.3894
51.85 -0.3727
51.875 -0.3455
51.9 -0.299
51.925 -0.2438
51.95 -0.1876
51.975 -0.1358
52 -0.0869
52.025 -0.0444
52.05 -0.0103
52.075 0.0155
52.1 0.035
52.125 0.047
52.15 0.0494
52.175 0.0466
52.2 0.0397
52.225 0.0255
52.25 0.0016
52.275 -0.0307
52.3 -0.0615
52.325 -0.092
52.35 -0.131
52.375 -0.1762
52.4 -0.2208
52.425 -0.2637
52.45 -0.3055
52.475 -0.3472
52.5 -0.386
52.525 -0.4164
52.55 -0.4343
52.575 -0.4484
52.6 -0.4654
52.625 -0.4878
52.65 -0.4984
52.675 -0.4773
52.7 -0.4382
52.725 -0.4038
52.75 -0.3826
52.775 -0.3736
52.8 -0.3762
52.825 -0.3897
52.85 -0.4097
52.875 -0.4349
52.9 -0.4677
52.925 -0.5058
52.95 -0.5512
52.975 -0.6042
53 -0.6611
53.025 -0.7212
53.05 -0.78
53.075 -0.833
53.1 -0.877
53.125 -0.9099
53.15 -0.9281
53.175 -0.9218
53.2 -0.888
53.225 -0.8391
53.25 -0.7799
53.275 -0.7175
53.3 -0.6552
53.325 -0.5914
53.35 -0.5231
53.375 -0.4505
53.4 -0.3793
53.425 -0.3117
53.45 -0.2468
53.475 -0.1845
53.5 -0.1212
53.525 -0.0551
53.55 0.0151
53.575 0.0853
53.6 0.1614
53.625 0.2391
53.65 0.3122
53.675 0.3829
53.7 0.445
53.725 0.4967
53.75 0.5406
53.775 0.5753
53.8 0.604
53.825 0.6283
53.85 0.6508
53.875 0.6688
53.9 0.6809
53.925 0.6879
53.95 0.6896
53.975 0.6866
54 0.6811
54.025 0.6751
54.05 0.6694
54.075 0.6597
54.1 0.6479
54.125 0.6393
54.15 0.6304
54.175 0.6168
54.2 0.596
54.225 0.5669
54.25 0.5291
54.275 0.4843
54.3 0.4351
54.325 0.3792
54.35 0.3159
54.375 0.2479
54.4 0.1768
54.425 0.1042
54.45 0.0322
54.475 -0.036
54.5 -0.1021
54.525 -0.1673
54.55 -0.22
54.575 -0.2483
54.6 -0.2615
54.625 -0.2732
54.65 -0.2843
54.675 -0.2937
54.7 -0.2942
54.725 -0.2876
54.75 -0.2743
54.775 -0.2585
54.8 -0.2461
54.825 -0.2386
54.85 -0.2348
54.875 -0.2353
54.9 -0.2408
54.925 -0.2528
54.95 -0.2709
54.975 -0.2943
55 -0.3213
55.025 -0.3525
55.05 -0.3867
55.075 -0.4249
55.1 -0.4663
55.125 -0.5124
55.15 -0.5633
55.175 -0.6215
55.2 -0.6848
55.225 -0.742
55.25 -0.7823
55.275 -0.8121
55.3 -0.8303
55.325 -0.8398
55.35 -0.8442
55.375 -0.841
55.4 -0.8293
55.425 -0.8173
55.45 -0.8076
55.475 -0.7985
55.5 -0.786
55.525 -0.7696
55.55 -0.7489
55.575 -0.7262
55.6 -0.7043
55.625 -0.6769
55.65 -0.6403
55.675 -0.601
55.7 -0.5578
55.725 -0.5087
55.75 -0.4612
55.775 -0.4211
55.8 -0.3901
55.825 -0.3698
55.85 -0.354
55.875 -0.3387
55.9 -0.3213
55.925 -0.3086
55.95 -0.303
55.975 -0.3025
56 -0.3052
56.025 -0.3018
56.05 -0.2757
56.075 -0.2217
56.1 -0.1526
56.125 -0.0824
56.15 -0.0197
56.175 0.0358
56.2 0.0862
56.225 0.1322
56.25 0.1675
56.275 0.1915
56.3 0.2055
56.325 0.2107
56.35 0.2072
56.375 0.1948
56.4 0.1767
56.425 0.1561
56.45 0.1333
56.475 0.1102
56.5 0.0851
56.525 0.0574
56.55 0.0341
56.575 0.0189
56.6 0.0144
56.625 0.0217
56.65 0.0414
56.675 0.0729
56.7 0.1091
56.725 0.1444
56.75 0.1769
56.775 0.2073
56.8 0.2406
56.825 0.2823
56.85 0.332
56.875 0.3893
56.9 0.4555
56.925 0.5234
56.95 0.5876
56.975 0.6455
57 0.6971
57.025 0.7416
57.05 0.7796
57.075 0.8106
57.1 0.8345
57.125 0.8522
57.15 0.8628
57.175 0.8664
57.2 0.8636
57.225 0.8552
57.25 0.8406
57.275 0.8203
57.3 0.7934
57.325 0.7598
57.35 0.7204
57.375 0.6743
57.4 0.6225
57.425 0.5644
57.45 0.5014
57.475 0.4329
57.5 0.3583
57.525 0.2793
57.55 0.1967
57.575 0.1132
57.6 0.0279
57.625 -0.0591
57.65 -0.1433
57.675 -0.2201
57.7 -0.2858
57.725 -0.3334
57.75 -0.3644
57.775 -0.3886
57.8 -0.4129
57.825 -0.4364
57.85 -0.4561
57.875 -0.4657
57.9 -0.4672
57.925 -0.4695
57.95 -0.4745
57.975 -0.4814
58 -0.4895
58.025 -0.4931
58.05 -0.4919
58.075 -0.4883
58.1 -0.4879
58.125 -0.49
58.15 -0.4965
58.175 -0.5085
58.2 -0.5257
58.225 -0.5475
58.25 -0.5762
58.275 -0.6085
58.3 -0.6435
58.325 -0.6773
58.35 -0.7088
58.375 -0.736
58.4 -0.7585
58.425 -0.78
58.45 -0.801
58.475 -0.8173
58.5 -0.8239
58.525 -0.819
58.55 -0.8025
58.575 -0.7821
58.6 -0.7601
58.625 -0.7364
58.65 -0.7096
58.675 -0.6744
58.7 -0.6289
58.725 -0.5711
58.75 -0.5047
58.775 -0.4343
58.8 -0.3642
58.825 -0.297
58.85 -0.2336
58.875 -0.1756
58.9 -0.1216
58.925 -0.074
58.95 -0.0345
58.975 -0.0027
59 0.0212
59.025 0.0363
59.05 0.0451
59.075 0.0481
59.1 0.048
59.125 0.0508
59.15 0.054
59.175 0.0537
59.2 0.0502
59.225 0.046
59.25 0.0466
59.275 0.0476
59.3 0.0448
59.325 0.0352
59.35 0.0187
59.375 -0.0018
59.4 -0.0279
59.425 -0.0552
59.45 -0.084
59.475 -0.1169
59.5 -0.1548
59.525 -0.1949
59.55 -0.2355
59.575 -0.2757
59.6 -0.3107
59.625 -0.3403
59.65 -0.3695
59.675 -0.4005
59.7 -0.4337
59.725 -0.4714
59.75 -0.5148
59.775 -0.5641
59.8 -0.6182
59.825 -0.6774
59.85 -0.7411
59.875 -0.8095
59.9 -0.8817
59.925 -0.952
59.95 -1.0129
59.975 -1.0511
60 -1.0748
60.025 -1.0874
60.05 -1.1006
60.075 -1.1133
60.1 -1.1213
60.125 -1.1221
60.15 -1.1127
60.175 -1.0982
60.2 -1.0827
60.225 -1.0694
60.25 -1.0607
60.275 -1.0593
60.3 -1.0663
60.325 -1.0748
60.35 -1.0803
60.375 -1.0806
60.4 -1.0761
60.425 -1.0671
60.45 -1.0566
60.475 -1.0482
60.5 -1.0471
60.525 -1.0536
60.55 -1.0695
60.575 -1.0931
60.6 -1.1212
60.625 -1.1531
60.65 -1.185
60.675 -1.2165
60.7 -1.249
60.725 -1.2817
60.75 -1.3126
60.775 -1.3384
60.8 -1.3593
60.825 -1.3764
60.85 -1.3902
60.875 -1.4022
60.9 -1.4089
60.925 -1.4153
60.95 -1.4203
60.975 -1.4186
61 -1.4092
61.025 -1.393
61.05 -1.3757
61.075 -1.357
61.1 -1.3373
61.125 -1.3195
61.15 -1.3063
61.175 -1.3014
61.2 -1.3074
61.225 -1.3244
61.25 -1.3518
61.275 -1.3859
61.3 -1.4236
61.325 -1.4663
61.35 -1.509
61.375 -1.5433
61.4 -1.5711
61.425 -1.5932
61.45 -1.6151
61.475 -1.6384
61.5 -1.6576
61.525 -1.6727
61.55 -1.6868
61.575 -1.6972
61.6 -1.7028
61.625 -1.7085
61.65 -1.7168
61.675 -1.7283
61.7 -1.7441
61.725 -1.7619
61.75 -1.7741
61.775 -1.7798
61.8 -1.7731
61.825 -1.7426
61.85 -1.6946
61.875 -1.6466
61.9 -1.6114
61.925 -1.5926
61.95 -1.5886
61.975 -1.5943
62 -1.6085
62.025 -1.6308
62.05 -1.6615
62.075 -1.7018
62.1 -1.7529
62.125 -1.8148
62.15 -1.889
62.175 -1.9733
62.2 -2.0617
62.225 -2.1416
62.25 -2.2075
62.275 -2.2636
62.3 -2.3107
62.325 -2.3507
62.35 -2.3817
62.375 -2.3983
62.4 -2.4123
62.425 -2.4302
62.45 -2.4546
62.475 -2.4814
62.5 -2.5122
62.525 -2.5466
62.55 -2.5823
62.575 -2.6193
62.6 -2.6581
62.625 -2.6965
62.65 -2.7271
62.675 -2.7402
62.7 -2.738
62.725 -2.7261
62.75 -2.7044
62.775 -2.6685
62.8 -2.6156
62.825 -2.5408
62.85 -2.4524
62.875 -2.3664
62.9 -2.2841
62.925 -2.204
62.95 -2.123
62.975 -2.0446
63 -1.9724
63.025 -1.9119
63.05 -1.8634
63.075 -1.8211
63.1 -1.7727
63.125 -1.7149
63.15 -1.6457
63.175 -1.5742
63.2 -1.5077
63.225 -1.4445
63.25 -1.3804
63.275 -1.3172
63.3 -1.2575
63.325 -1.1985
63.35 -1.1408
63.375 -1.0863
63.4 -1.0346
63.425 -0.9819
63.45 -0.9279
63.475 -0.869
63.5 -0.8069
63.525 -0.7436
63.55 -0.6797
63.575 -0.6149
63.6 -0.5512
63.625 -0.4916
63.65 -0.4406
63.675 -0.3977
63.7 -0.3636
63.725 -0.3376
63.75 -0.3196
63.775 -0.3094
63.8 -0.3072
63.825 -0.3106
63.85 -0.3159
63.875 -0.3203
63.9 -0.323
63.925 -0.3251
63.95 -0.3295
63.975 -0.3392
64 -0.3555
64.025 -0.3785
64.05 -0.4094
64.075 -0.4453
64.1 -0.4865
64.125 -0.5348
64.15 -0.5869
64.175 -0.6383
64.2 -0.6749
64.225 -0.6844
64.25 -0.6802
64.275 -0.6715
64.3 -0.6581
64.325 -0.6395
64.35 -0.6177
64.375 -0.5967
64.4 -0.5779
64.425 -0.5603
64.45 -0.5429
64.475 -0.5257
64.5 -0.5093
64.525 -0.4928
64.55 -0.4762
64.575 -0.4606
64.6 -0.4472
64.625 -0.4358
64.65 -0.4266
64.675 -0.4193
64.7 -0.4127
64.725 -0.409
64.75 -0.4082
64.775 -0.409
64.8 -0.414
64.825 -0.4234
64.85 -0.4353
64.875 -0.4509
64.9 -0.4695
64.925 -0.4944
64.95 -0.5278
64.975 -0.5677
65 -0.6123
65.025 -0.6511
65.05 -0.6868
65.075 -0.7221
65.1 -0.7604
65.125 -0.8017
65.15 -0.8418
65.175 -0.8713
65.2 -0.8855
65.225 -0.8886
65.25 -0.8871
65.275 -0.8806
65.3 -0.868
65.325 -0.8527
65.35 -0.8364
65.375 -0.817
65.4 -0.7894
65.425 -0.7491
65.45 -0.7033
65.475 -0.6566
65.5 -0.6071
65.525 -0.5499
65.55 -0.4841
65.575 -0.4159
65.6 -0.3536
65.625 -0.2999
65.65 -0.2505
65.675 -0.2015
65.7 -0.1409
65.725 -0.0584
65.75 0.035
65.775 0.1257
65.8 0.2109
65.825 0.2888
65.85 0.3562
65.875 0.4127
65.9 0.4589
65.925 0.4986
65.95 0.5352
65.975 0.5681
66 0.5976
66.025 0.6262
66.05 0.6567
66.075 0.6889
66.1 0.7248
66.125 0.7666
66.15 0.8116
66.175 0.8537
66.2 0.8886
66.225 0.9153
66.25 0.9364
66.275 0.9552
66.3 0.9738
66.325 0.9907
66.35 1.0046
66.375 1.0146
66.4 1.0225
66.425 1.0305
66.45 1.0396
66.475 1.0486
66.5 1.0565
66.525 1.0616
66.55 1.0635
66.575 1.0605
66.6 1.053
66.625 1.0395
66.65 1.0229
66.675 1.0103
66.7 1.0078
66.725 1.0122
66.75 1.0218
66.775 1.0358
66.8 1.0561
66.825 1.0833
66.85 1.1135
66.875 1.1415
66.9 1.1672
66.925 1.1953
66.95 1.2348
66.975 1.2856
67 1.3397
67.025 1.3884
67.05 1.4308
67.075 1.4687
67.1 1.503
67.125 1.5323
67.15 1.554
67.175 1.5683
67.2 1.5757
67.225 1.5777
67.25 1.5758
67.275 1.5708
67.3 1.5625
67.325 1.5507
67.35 1.5356
67.375 1.518
67.4 1.4978
67.425 1.4808
67.45 1.4745
67.475 1.4838
67.5 1.5046
67.525 1.5271
67.55 1.5464
67.575 1.5596
67.6 1.5668
67.625 1.5725
67.65 1.584
67.675 1.6015
67.7 1.6233
67.725 1.6508
67.75 1.688
67.775 1.7341
67.8 1.7796
67.825 1.8191
67.85 1.8502
67.875 1.8738
67.9 1.889
67.925 1.896
67.95 1.9009
67.975 1.9119
68 1.9307
68.025 1.9544
68.05 1.9778
68.075 1.9969
68.1 2.0086
68.125 2.0128
68.15 2.0112
68.175 2.0068
68.2 2.0052
68.225 2.0094
68.25 2.0155
68.275 2.0186
68.3 2.0139
68.325 1.9992
68.35 1.9761
68.375 1.9473
68.4 1.9159
68.425 1.885
68.45 1.8664
68.475 1.862
68.5 1.8641
68.525 1.8695
68.55 1.8737
68.575 1.8716
68.6 1.8634
68.625 1.8483
68.65 1.825
68.675 1.7941
68.7 1.7555
68.725 1.71
68.75 1.6598
68.775 1.6041
68.8 1.5409
68.825 1.4713
68.85 1.3992
68.875 1.3247
68.9 1.2455
68.925 1.1638
68.95 1.0837
68.975 1.0154
69 0.9765
69.025 0.9638
69.05 0.9495
69.075 0.9284
69.1 0.9062
69.125 0.8825
69.15 0.8527
69.175 0.8163
69.2 0.7783
69.225 0.7454
69.25 0.7258
69.275 0.7193
69.3 0.722
69.325 0.7305
69.35 0.7422
69.375 0.7589
69.4 0.7852
69.425 0.822
69.45 0.8645
69.475 0.906
69.5 0.9459
69.525 0.9835
69.55 1.0192
69.575 1.0552
69.6 1.0888
69.625 1.1218
69.65 1.1636
69.675 1.2201
69.7 1.2876
69.725 1.361
69.75 1.434
69.775 1.502
69.8 1.5639
69.825 1.6229
69.85 1.6811
69.875 1.7383
69.9 1.7931
69.925 1.8417
69.95 1.8828
69.975 1.9167
70 1.943
70.025 1.9625
70.05 1.9753
70.075 1.9809
70.1 1.9793
70.125 1.9695
70.15 1.9533
70.175 1.9334
70.2 1.9132
70.225 1.894
70.25 1.8772
70.275 1.8617
70.3 1.8464
70.325 1.8303
70.35 1.8155
70.375 1.7988
70.4 1.7795
70.425 1.7564
70.45 1.7286
70.475 1.6964
70.5 1.6578
70.525 1.6119
70.55 1.5587
70.575 1.499
70.6 1.4326
70.625 1.3619
70.65 1.2851
70.675 1.2023
70.7 1.1156
70.725 1.0253
70.75 0.9319
70.775 0.8359
70.8 0.7365
70.825 0.6374
70.85 0.54
70.875 0.4484
70.9 0.3626
70.925 0.2838
70.95 0.2076
70.975 0.1257
71 0.036
71.025 -0.0564
71.05 -0.1276
71.075 -0.1635
71.1 -0.1801
71.125 -0.1938
71.15 -0.2155
71.175 -0.2464
71.2 -0.2859
71.225 -0.3293
71.25 -0.3763
71.275 -0.4212
71.3 -0.4526
71.325 -0.4591
71.35 -0.4535
71.375 -0.4459
71.4 -0.4338
71.425 -0.4208
71.45 -0.4101
71.475 -0.404
71.5 -0.4071
71.525 -0.4194
71.55 -0.4373
71.575 -0.4569
71.6 -0.4773
71.625 -0.5001
71.65 -0.5258
71.675 -0.5536
71.7 -0.5819
71.725 -0.6127
71.75 -0.6461
71.775 -0.6796
71.8 -0.7144
71.825 -0.7522
71.85 -0.7907
71.875 -0.8297
71.9 -0.869
71.925 -0.9089
71.95 -0.9524
71.975 -1.0015
72 -1.0512
72.025 -1.0904
72.05 -1.118
72.075 -1.1348
72.1 -1.1447
72.125 -1.1545
72.15 -1.1665
72.175 -1.1827
72.2 -1.1978
72.225 -1.2075
72.25 -1.2119
72.275 -1.2132
72.3 -1.2129
72.325 -1.2133
72.35 -1.2171
72.375 -1.2224
72.4 -1.2275
72.425 -1.2276
72.45 -1.222
72.475 -1.2091
72.5 -1.1889
72.525 -1.1677
72.55 -1.1523
72.575 -1.1445
72.6 -1.1408
72.625 -1.1451
72.65 -1.1612
72.675 -1.1849
72.7 -1.2132
72.725 -1.2415
72.75 -1.2562
72.775 -1.2522
72.8 -1.2428
72.825 -1.2286
72.85 -1.2103
72.875 -1.1919
72.9 -1.172
72.925 -1.1514
72.95 -1.1295
72.975 -1.1049
73 -1.0774
73.025 -1.0509
73.05 -1.0284
73.075 -1.0109
73.1 -0.9986
73.125 -0.9915
73.15 -0.9918
73.175 -0.9986
73.2 -1.0109
73.225 -1.0245
73.25 -1.0355
73.275 -1.0451
73.3 -1.053
73.325 -1.057
73.35 -1.0534
73.375 -1.0345
73.4 -1.0016
73.425 -0.9609
73.45 -0.9156
73.475 -0.8702
73.5 -0.8173
73.525 -0.7568
73.55 -0.6884
73.575 -0.6172
73.6 -0.5533
73.625 -0.5002
73.65 -0.4582
73.675 -0.4276
73.7 -0.4061
73.725 -0.3905
73.75 -0.3782
73.775 -0.3674
73.8 -0.361
73.825 -0.3624
73.85 -0.3709
73.875 -0.3865
73.9 -0.4096
73.925 -0.443
73.95 -0.4874
73.975 -0.5411
74 -0.5985
74.025 -0.6571
74.05 -0.7163
74.075 -0.7788
74.1 -0.8483
74.125 -0.924
74.15 -0.9983
74.175 -1.07
74.2 -1.1416
74.225 -1.2151
74.25 -1.2904
74.275 -1.3649
74.3 -1.432
74.325 -1.4815
74.35 -1.5066
74.375 -1.5098
74.4 -1.4974
74.425 -1.4734
74.45 -1.4425
74.475 -1.4054
74.5 -1.3654
74.525 -1.3272
74.55 -1.2932
74.575 -1.2662
74.6 -1.2454
74.625 -1.2309
74.65 -1.2222
74.675 -1.2187
74.7 -1.2207
74.725 -1.2275
74.75 -1.2397
74.775 -1.2577
74.8 -1.2801
74.825 -1.3061
74.85 -1.3367
74.875 -1.3723
74.9 -1.4127
74.925 -1.4572
74.95 -1.5038
74.975 -1.5527
75 -1.6029
75.025 -1.6528
75.05 -1.7005
75.075 -1.744
75.1 -1.7824
75.125 -1.818
75.15 -1.8498
75.175 -1.877
75.2 -1.8998
75.225 -1.9194
75.25 -1.9354
75.275 -1.9452
75.3 -1.9486
75.325 -1.9491
75.35 -1.9463
75.375 -1.9408
75.4 -1.9362
75.425 -1.9323
75.45 -1.9274
75.475 -1.9215
75.5 -1.9133
75.525 -1.9059
75.55 -1.9026
75.575 -1.9051
75.6 -1.9145
75.625 -1.9259
75.65 -1.9364
75.675 -1.9427
75.7 -1.944
75.725 -1.943
75.75 -1.9396
75.775 -1.9325
75.8 -1.9223
75.825 -1.9099
75.85 -1.8965
75.875 -1.8866
75.9 -1.8838
75.925 -1.8866
75.95 -1.8946
75.975 -1.9086
76 -1.9296
76.025 -1.9562
76.05 -1.9878
76.075 -2.0244
76.1 -2.0647
76.125 -2.1064
76.15 -2.1486
76.175 -2.19
76.2 -2.2287
76.225 -2.2628
76.25 -2.291
76.275 -2.305
76.3 -2.309
76.325 -2.3078
76.35 -2.3063
76.375 -2.3036
76.4 -2.3013
76.425 -2.2992
76.45 -2.2943
76.475 -2.287
76.5 -2.2755
76.525 -2.2553
76.55 -2.2347
76.575 -2.2162
76.6 -2.1992
76.625 -2.1818
76.65 -2.1654
76.675 -2.1497
76.7 -2.1359
76.725 -2.123
76.75 -2.1113
76.775 -2.1016
76.8 -2.0946
76.825 -2.0891
76.85 -2.0833
76.875 -2.0808
76.9 -2.081
76.925 -2.0758
76.95 -2.0682
76.975 -2.0669
77 -2.0751
77.025 -2.094
77.05 -2.1232
77.075 -2.1599
77.1 -2.2027
77.125 -2.2511
77.15 -2.3002
77.175 -2.3512
77.2 -2.4042
77.225 -2.4631
77.25 -2.5279
77.275 -2.5917
77.3 -2.6442
77.325 -2.6744
77.35 -2.686
77.375 -2.6864
77.4 -2.685
77.425 -2.6863
77.45 -2.6941
77.475 -2.7074
77.5 -2.7206
77.525 -2.7298
77.55 -2.7355
77.575 -2.7403
77.6 -2.7411
77.625 -2.7289
77.65 -2.6944
77.675 -2.6464
77.7 -2.5993
77.725 -2.5545
77.75 -2.51
77.775 -2.4654
77.8 -2.4217
77.825 -2.3822
77.85 -2.3494
77.875 -2.3252
77.9 -2.3097
77.925 -2.301
77.95 -2.2959
77.975 -2.2965
78 -2.3072
78.025 -2.3248
78.05 -2.3473
78.075 -2.3741
78.1 -2.4001
78.125 -2.423
78.15 -2.445
78.175 -2.4722
78.2 -2.5106
78.225 -2.5609
78.25 -2.6186
78.275 -2.6742
78.3 -2.7254
78.325 -2.776
78.35 -2.8262
78.375 -2.8775
78.4 -2.93
78.425 -2.9776
78.45 -3.0046
78.475 -3.0105
78.5 -3.0038
78.525 -2.9802
78.55 -2.9368
78.575 -2.88
78.6 -2.817
78.625 -2.7535
78.65 -2.692
78.675 -2.6296
78.7 -2.5676
78.725 -2.5086
78.75 -2.4514
78.775 -2.3979
78.8 -2.3503
78.825 -2.309
78.85 -2.2707
78.875 -2.2304
78.9 -2.1875
78.925 -2.147
78.95 -2.1113
78.975 -2.0804
79 -2.0564
79.025 -2.0411
79.05 -2.0355
79.075 -2.0395
79.1 -2.0547
79.125 -2.0799
79.15 -2.1127
79.175 -2.1526
79.2 -2.1969
79.225 -2.2371
79.25 -2.2637
79.275 -2.268
79.3 -2.2522
79.325 -2.2278
79.35 -2.1985
79.375 -2.1584
79.4 -2.1082
79.425 -2.057
79.45 -2.0094
79.475 -1.9628
79.5 -1.9196
79.525 -1.8838
79.55 -1.8561
79.575 -1.836
79.6 -1.8221
79.625 -1.8108
79.65 -1.7964
79.675 -1.7772
79.7 -1.7488
79.725 -1.7204
79.75 -1.696
79.775 -1.6733
79.8 -1.6495
79.825 -1.6212
79.85 -1.5825
79.875 -1.5356
79.9 -1.4916
79.925 -1.4529
79.95 -1.421
79.975 -1.3972
80 -1.3829
80.025 -1.375
80.05 -1.3673
80.075 -1.3588
80.1 -1.3554
80.125 -1.3608
80.15 -1.3757
80.175 -1.3977
80.2 -1.4211
80.225 -1.4338
80.25 -1.4239
80.275 -1.3936
80.3 -1.3583
80.325 -1.3233
80.35 -1.2887
80.375 -1.2484
80.4 -1.2026
80.425 -1.1554
80.45 -1.1085
80.475 -1.0615
80.5 -1.0161
80.525 -0.9711
80.55 -0.9266
80.575 -0.8845
80.6 -0.8465
80.625 -0.8167
80.65 -0.7907
80.675 -0.7699
80.7 -0.7513
80.725 -0.7388
80.75 -0.7305
80.775 -0.7236
80.8 -0.7173
80.825 -0.7156
80.85 -0.716
80.875 -0.7162
80.9 -0.7116
80.925 -0.7044
80.95 -0.6965
80.975 -0.6827
81 -0.6631
81.025 -0.6434
81.05 -0.6253
81.075 -0.6119
81.1 -0.604
81.125 -0.5998
81.15 -0.5986
81.175 -0.6015
81.2 -0.6109
81.225 -0.6271
81.25 -0.6504
81.275 -0.6799
81.3 -0.7144
81.325 -0.7551
81.35 -0.8012
81.375 -0.852
81.4 -0.9118
81.425 -0.983
81.45 -1.0653
81.475 -1.1578
81.5 -1.2592
81.525 -1.3633
81.55 -1.4552
81.575 -1.5199
81.6 -1.555
81.625 -1.5697
81.65 -1.5737
81.675 -1.5741
81.7 -1.5686
81.725 -1.559
81.75 -1.5434
81.775 -1.5195
81.8 -1.4912
81.825 -1.4561
81.85 -1.4127
81.875 -1.3599
81.9 -1.3009
81.925 -1.2474
81.95 -1.2042
81.975 -1.1693
82 -1.1368
82.025 -1.1016
82.05 -1.0655
82.075 -1.0309
82.1 -0.9976
82.125 -0.9652
82.15 -0.934
82.175 -0.905
82.2 -0.8804
82.225 -0.8616
82.25 -0.8503
82.275 -0.8438
82.3 -0.8413
82.325 -0.8442
82.35 -0.8504
82.375 -0.8583
82.4 -0.8641
82.425 -0.8696
82.45 -0.8696
82.475 -0.8623
82.5 -0.8511
82.525 -0.8414
82.55 -0.8338
82.575 -0.8266
82.6 -0.8221
82.625 -0.8199
82.65 -0.8227
82.675 -0.8329
82.7 -0.8521
82.725 -0.8818
82.75 -0.9193
82.775 -0.9657
82.8 -1.0199
82.825 -1.0773
82.85 -1.1335
82.875 -1.1838
82.9 -1.2312
82.925 -1.2853
82.95 -1.3504
82.975 -1.4261
83 -1.5091
83.025 -1.5964
83.05 -1.6803
83.075 -1.758
83.1 -1.8317
83.125 -1.9022
83.15 -1.9749
83.175 -2.0478
83.2 -2.1165
83.225 -2.1736
83.25 -2.2204
83.275 -2.2564
83.3 -2.2729
83.325 -2.2595
83.35 -2.2241
83.375 -2.173
83.4 -2.1149
83.425 -2.052
83.45 -1.9848
83.475 -1.9183
83.5 -1.8581
83.525 -1.8053
83.55 -1.757
83.575 -1.7132
83.6 -1.6756
83.625 -1.6474
83.65 -1.6301
83.675 -1.626
83.7 -1.6342
83.725 -1.645
83.75 -1.6502
83.775 -1.6573
83.8 -1.6711
83.825 -1.6911
83.85 -1.7182
83.875 -1.7541
83.9 -1.7955
83.925 -1.8416
83.95 -1.8887
83.975 -1.9343
84 -1.9762
84.025 -2.0181
84.05 -2.0683
84.075 -2.1278
84.1 -2.1936
84.125 -2.2637
84.15 -2.3385
84.175 -2.4142
84.2 -2.48
84.225 -2.5312
84.25 -2.5717
84.275 -2.6066
84.3 -2.6375
84.325 -2.6613
84.35 -2.6756
84.375 -2.6843
84.4 -2.6942
84.425 -2.7037
84.45 -2.7071
84.475 -2.7029
84.5 -2.692
84.525 -2.6752
84.55 -2.6487
84.575 -2.614
84.6 -2.5736
84.625 -2.5301
84.65 -2.4885
84.675 -2.4474
84.7 -2.4047
84.725 -2.3624
84.75 -2.3222
84.775 -2.2823
84.8 -2.2402
84.825 -2.1983
84.85 -2.1563
84.875 -2.1093
84.9 -2.0518
84.925 -1.9833
84.95 -1.9033
84.975 -1.8117
85 -1.7128
85.025 -1.61
85.05 -1.5095
85.075 -1.4173
85.1 -1.331
85.125 -1.2463
85.15 -1.1612
85.175 -1.0778
85.2 -0.9976
85.225 -0.9211
85.25 -0.848
85.275 -0.7772
85.3 -0.7074
85.325 -0.6394
85.35 -0.571
85.375 -0.4994
85.4 -0.4306
85.425 -0.3697
85.45 -0.3166
85.475 -0.2722
85.5 -0.2349
85.525 -0.2051
85.55 -0.1847
85.575 -0.1725
85.6 -0.1624
85.625 -0.1587
85.65 -0.1673
85.675 -0.1887
85.7 -0.2214
85.725 -0.2638
85.75 -0.3142
85.775 -0.3575
85.8 -0.3838
85.825 -0.3964
85.85 -0.4069
85.875 -0.4202
85.9 -0.4317
85.925 -0.4437
85.95 -0.4574
85.975 -0.476
86 -0.5031
86.025 -0.5386
86.05 -0.5822
86.075 -0.6324
86.1 -0.6896
86.125 -0.7497
86.15 -0.8104
86.175 -0.8673
86.2 -0.9151
86.225 -0.9503
86.25 -0.9737
86.275 -0.984
86.3 -0.9844
86.325 -0.9756
86.35 -0.9668
86.375 -0.9676
86.4 -0.9808
86.425 -1.0028
86.45 -1.0267
86.475 -1.0442
86.5 -1.0538
86.525 -1.0511
86.55 -1.0386
86.575 -1.0198
86.6 -0.9969
86.625 -0.9751
86.65 -0.9578
86.675 -0.9421
86.7 -0.928
86.725 -0.9148
86.75 -0.8982
86.775 -0.8758
86.8 -0.8491
86.825 -0.8188
86.85 -0.7807
86.875 -0.7302
86.9 -0.6675
86.925 -0.5973
86.95 -0.5243
86.975 -0.4522
87 -0.3825
87.025 -0.3171
87.05 -0.2576
87.075 -0.2045
87.1 -0.1608
87.125 -0.1277
87.15 -0.1045
87.175 -0.09
87.2 -0.0813
87.225 -0.079
87.25 -0.083
87.275 -0.0937
87.3 -0.1105
87.325 -0.1327
87.35 -0.161
87.375 -0.1956
87.4 -0.2363
87.425 -0.2827
87.45 -0.3285
87.475 -0.3621
87.5 -0.3707
87.525 -0.3635
87.55 -0.3427
87.575 -0.3037
87.6 -0.2568
87.625 -0.2139
87.65 -0.1758
87.675 -0.143
87.7 -0.1185
87.725 -0.1019
87.75 -0.0958
87.775 -0.1053
87.8 -0.1326
87.825 -0.1756
87.85 -0.2305
87.875 -0.2938
87.9 -0.3612
87.925 -0.4281
87.95 -0.4917
87.975 -0.5525
88 -0.6121
88.025 -0.6687
88.05 -0.7248
88.075 -0.7823
88.1 -0.8388
88.125 -0.8912
88.15 -0.9371
88.175 -0.9704
88.2 -0.9918
88.225 -1.0064
88.25 -1.0174
88.275 -1.0261
88.3 -1.033
88.325 -1.0365
88.35 -1.0338
88.375 -1.0273
88.4 -1.0211
88.425 -1.0177
88.45 -1.0204
88.475 -1.0314
88.5 -1.0504
88.525 -1.0754
88.55 -1.103
88.575 -1.1177
88.6 -1.1151
88.625 -1.1008
88.65 -1.0856
88.675 -1.0785
88.7 -1.0771
88.725 -1.0795
88.75 -1.0898
88.775 -1.1071
88.8 -1.1247
88.825 -1.1312
88.85 -1.1153
88.875 -1.0794
88.9 -1.0331
88.925 -0.9755
88.95 -0.9012
88.975 -0.8216
89 -0.7449
89.025 -0.6743
89.05 -0.6117
89.075 -0.5596
89.1 -0.5186
89.125 -0.4832
89.15 -0.4482
89.175 -0.4143
89.2 -0.3841
89.225 -0.3564
89.25 -0.3358
89.275 -0.3219
89.3 -0.313
89.325 -0.3119
89.35 -0.3173
89.375 -0.3272
89.4 -0.3421
89.425 -0.3639
89.45 -0.3939
89.475 -0.4326
89.5 -0.4792
89.525 -0.5319
89.55 -0.5899
89.575 -0.6533
89.6 -0.7206
89.625 -0.78
89.65 -0.8279
89.675 -0.866
89.7 -0.8966
89.725 -0.9245
89.75 -0.9529
89.775 -0.9778
89.8 -1.0013
89.825 -1.0268
89.85 -1.0543
89.875 -1.0843
89.9 -1.1112
89.925 -1.1201
89.95 -1.1092
89.975 -1.0915
90 -1.0733
90.025 -1.0495
90.05 -1.0132
90.075 -0.9604
90.1 -0.895
90.125 -0.8257
90.15 -0.7557
90.175 -0.6855
90.2 -0.6166
90.225 -0.5491
90.25 -0.4818
90.275 -0.4173
90.3 -0.3536
90.325 -0.2935
90.35 -0.2347
90.375 -0.1758
90.4 -0.121
90.425 -0.0682
90.45 -0.0177
90.475 0.0288
90.5 0.0703
90.525 0.1068
90.55 0.1381
90.575 0.1652
90.6 0.1924
90.625 0.2196
90.65 0.2444
90.675 0.2627
90.7 0.2746
90.725 0.2785
90.75 0.274
90.775 0.264
90.8 0.2489
90.825 0.2291
90.85 0.2065
90.875 0.1803
90.9 0.1504
90.925 0.1195
90.95 0.0833
90.975 0.0432
91 -0.0019
91.025 -0.0491
91.05 -0.0973
91.075 -0.1421
91.1 -0.1812
91.125 -0.2138
91.15 -0.2436
91.175 -0.2771
91.2 -0.3185
91.225 -0.3656
91.25 -0.4158
91.275 -0.471
91.3 -0.5263
91.325 -0.5806
91.35 -0.6361
91.375 -0.6936
91.4 -0.7476
91.425 -0.7947
91.45 -0.8354
91.475 -0.8697
91.5 -0.9013
91.525 -0.9358
91.55 -0.972
91.575 -1.0056
91.6 -1.0313
91.625 -1.0486
91.65 -1.0613
91.675 -1.0699
91.7 -1.0702
91.725 -1.0605
91.75 -1.0446
91.775 -1.0253
91.8 -1.0055
91.825 -0.9867
91.85 -0.9701
91.875 -0.9575
91.9 -0.9493
91.925 -0.9442
91.95 -0.9447
91.975 -0.9517
92 -0.9649
92.025 -0.9871
92.05 -1.0153
92.075 -1.0424
92.1 -1.0581
92.125 -1.0619
92.15 -1.0552
92.175 -1.0437
92.2 -1.0316
92.225 -1.0208
92.25 -1.0108
92.275 -0.9971
92.3 -0.9779
92.325 -0.955
92.35 -0.9309
92.375 -0.9096
92.4 -0.8916
92.425 -0.8725
92.45 -0.8477
92.475 -0.8236
92.5 -0.801
92.525 -0.78
92.55 -0.7528
92.575 -0.7152
92.6 -0.6748
92.625 -0.6367
92.65 -0.6024
92.675 -0.574
92.7 -0.5541
92.725 -0.5429
92.75 -0.538
92.775 -0.5382
92.8 -0.5452
92.825 -0.559
92.85 -0.5804
92.875 -0.6076
92.9 -0.642
92.925 -0.682
92.95 -0.7277
92.975 -0.7761
93 -0.8266
93.025 -0.8759
93.05 -0.92
93.075 -0.9557
93.1 -0.9835
93.125 -1.0047
93.15 -1.0185
93.175 -1.0278
93.2 -1.0354
93.225 -1.0442
93.25 -1.0528
93.275 -1.0596
93.3 -1.0639
93.325 -1.0655
93.35 -1.0613
93.375 -1.047
93.4 -1.0263
93.425 -1.0017
93.45 -0.9776
93.475 -0.9569
93.5 -0.9394
93.525 -0.916
93.55 -0.882
93.575 -0.8396
93.6 -0.7922
93.625 -0.7394
93.65 -0.6788
93.675 -0.6131
93.7 -0.546
93.725 -0.4829
93.75 -0.4248
93.775 -0.3715
93.8 -0.3226
93.825 -0.2787
93.85 -0.2402
93.875 -0.2059
93.9 -0.1757
93.925 -0.1491
93.95 -0.1278
93.975 -0.1124
94 -0.1026
94.025 -0.0972
94.05 -0.0936
94.075 -0.0879
94.1 -0.0741
94.125 -0.0484
94.15 -0.0136
94.175 0.0346
94.2 0.0963
94.225 0.1719
94.25 0.272
94.275 0.3867
94.3 0.505
94.325 0.6216
94.35 0.7313
94.375 0.8332
94.4 0.9256
94.425 1.0088
94.45 1.0835
94.475 1.1517
94.5 1.2137
94.525 1.2695
94.55 1.3202
94.575 1.3665
94.6 1.4072
94.625 1.4425
94.65 1.4727
94.675 1.4974
94.7 1.5161
94.725 1.5277
94.75 1.5332
94.775 1.5331
94.8 1.527
94.825 1.5138
94.85 1.492
94.875 1.4625
94.9 1.4249
94.925 1.38
94.95 1.3303
94.975 1.2794
95 1.228
95.025 1.1755
95.05 1.1215
95.075 1.0647
95.1 1.0059
95.125 0.9439
95.15 0.8746
95.175 0.7975
95.2 0.7155
95.225 0.6344
95.25 0.5583
95.275 0.4937
95.3 0.4419
95.325 0.4019
95.35 0.3698
95.375 0.3432
95.4 0.3167
95.425 0.2836
95.45 0.2423
95.475 0.1929
95.5 0.1384
95.525 0.079
95.55 0.0118
95.575 -0.0658
95.6 -0.153
95.625 -0.2444
95.65 -0.3339
95.675 -0.4186
95.7 -0.4954
95.725 -0.5662
95.75 -0.6333
95.775 -0.6993
95.8 -0.7658
95.825 -0.835
95.85 -0.9021
95.875 -0.9606
95.9 -1.0106
95.925 -1.0584
95.95 -1.1021
95.975 -1.1345
96 -1.1604
96.025 -1.1863
96.05 -1.208
96.075 -1.2129
96.1 -1.1934
96.125 -1.1302
96.15 -1.0353
96.175 -0.929
96.2 -0.8198
96.225 -0.7124
96.25 -0.6102
96.275 -0.5161
96.3 -0.4294
96.325 -0.3497
96.35 -0.2803
96.375 -0.2291
96.4 -0.1939
96.425 -0.1681
96.45 -0.1497
96.475 -0.1384
96.5 -0.1301
96.525 -0.1233
96.55 -0.1161
96.575 -0.1052
96.6 -0.0901
96.625 -0.0716
96.65 -0.0539
96.675 -0.0404
96.7 -0.0299
96.725 -0.0142
96.75 0.0139
96.775 0.0594
96.8 0.1187
96.825 0.1829
96.85 0.2485
96.875 0.3132
96.9 0.3746
96.925 0.4317
96.95 0.4847
96.975 0.5342
97 0.5797
97.025 0.6256
97.05 0.6759
97.075 0.7275
97.1 0.7794
97.125 0.8336
97.15 0.8896
97.175 0.9468
97.2 1.0031
97.225 1.0555
97.25 1.1013
97.275 1.1402
97.3 1.1723
97.325 1.1958
97.35 1.2124
97.375 1.2228
97.4 1.2275
97.425 1.2257
97.45 1.2172
97.475 1.2037
97.5 1.1858
97.525 1.1651
97.55 1.1425
97.575 1.1196
97.6 1.1001
97.625 1.0837
97.65 1.0665
97.675 1.0477
97.7 1.0344
97.725 1.0326
97.75 1.0442
97.775 1.0629
97.8 1.0856
97.825 1.1157
97.85 1.1538
97.875 1.1972
97.9 1.2373
97.925 1.2713
97.95 1.298
97.975 1.3174
98 1.3291
98.025 1.3326
98.05 1.329
98.075 1.3184
98.1 1.3027
98.125 1.2868
98.15 1.2718
98.175 1.2549
98.2 1.236
98.225 1.2123
98.25 1.1797
98.275 1.1404
98.3 1.1021
98.325 1.0735
98.35 1.0592
98.375 1.0515
98.4 1.0493
98.425 1.0524
98.45 1.0609
98.475 1.0718
98.5 1.0774
98.525 1.078
98.55 1.0785
98.575 1.0831
98.6 1.0904
98.625 1.0927
98.65 1.0914
98.675 1.0867
98.7 1.0772
98.725 1.0618
98.75 1.0378
98.775 1.0024
98.8 0.9591
98.825 0.9098
98.85 0.8633
98.875 0.8298
98.9 0.8084
98.925 0.7926
98.95 0.7862
98.975 0.791
99 0.7998
99.025 0.8061
99.05 0.8088
99.075 0.8047
99.1 0.7928
99.125 0.7758
99.15 0.7512
99.175 0.7179
99.2 0.6787
99.225 0.6338
99.25 0.5847
99.275 0.535
99.3 0.4859
99.325 0.439
99.35 0.3983
99.375 0.37
99.4 0.3538
99.425 0.3451
99.45 0.3515
99.475 0.3853
99.5 0.4291
99.525 0.4715
99.55 0.5096
99.575 0.5432
99.6 0.5768
99.625 0.6097
99.65 0.6483
99.675 0.6903
99.7 0.7298
99.725 0.7657
99.75 0.7935
99.775 0.8131
99.8 0.8278
99.825 0.8405
99.85 0.8508
99.875 0.8569
99.9 0.8595
99.925 0.8584
99.95 0.8533
99.975 0.8431
100 0.8327
