# Supplementary material for: Uptake of N2O5 by aqueous aerosol unveiled using chemically accurate many-body potentials
Source: Nat Commun. 2022 Mar 10;13:1266. doi: 10.1038/s41467-022-28697-8 (PMC8913772; doi:10.1038/s41467-022-28697-8)
Supplement: Supplementary file 3 — Source Data [file 41467_2022_28697_MOESM3_ESM.zip › n2o5-uptake-data/Fig2/scattering/rep10run08/relcom_gds.dat]

0.025 11.7684
0.05 11.7555
0.075 11.7425
0.1 11.7295
0.125 11.7166
0.15 11.7036
0.175 11.6905
0.2 11.6775
0.225 11.6645
0.25 11.6514
0.275 11.6383
0.3 11.6253
0.325 11.6122
0.35 11.599
0.375 11.5858
0.4 11.5726
0.425 11.5594
0.45 11.5461
0.475 11.5327
0.5 11.5194
0.525 11.506
0.55 11.4925
0.575 11.4791
0.6 11.4656
0.625 11.4521
0.65 11.4385
0.675 11.4249
0.7 11.4112
0.725 11.3975
0.75 11.3837
0.775 11.3699
0.8 11.3561
0.825 11.3423
0.85 11.3284
0.875 11.3144
0.9 11.3005
0.925 11.2867
0.95 11.2729
0.975 11.2592
1 11.2456
1.025 11.2321
1.05 11.2186
1.075 11.2052
1.1 11.1919
1.125 11.1787
1.15 11.1655
1.175 11.1523
1.2 11.1391
1.225 11.1259
1.25 11.1127
1.275 11.0995
1.3 11.0864
1.325 11.0732
1.35 11.0601
1.375 11.0469
1.4 11.0338
1.425 11.0207
1.45 11.0075
1.475 10.9942
1.5 10.981
1.525 10.9676
1.55 10.9543
1.575 10.941
1.6 10.9276
1.625 10.9141
1.65 10.9007
1.675 10.8872
1.7 10.8737
1.725 10.8601
1.75 10.8464
1.775 10.8327
1.8 10.8189
1.825 10.805
1.85 10.7911
1.875 10.777
1.9 10.7629
1.925 10.7488
1.95 10.7346
1.975 10.7203
2 10.7059
2.025 10.6915
2.05 10.677
2.075 10.6625
2.1 10.6479
2.125 10.6334
2.15 10.6188
2.175 10.6042
2.2 10.5895
2.225 10.5747
2.25 10.5598
2.275 10.5449
2.3 10.5299
2.325 10.5148
2.35 10.4995
2.375 10.4841
2.4 10.4686
2.425 10.4531
2.45 10.4376
2.475 10.4219
2.5 10.4062
2.525 10.3904
2.55 10.3746
2.575 10.3587
2.6 10.3428
2.625 10.3269
2.65 10.311
2.675 10.295
2.7 10.279
2.725 10.263
2.75 10.247
2.775 10.2309
2.8 10.2148
2.825 10.1987
2.85 10.1824
2.875 10.1661
2.9 10.1497
2.925 10.1332
2.95 10.1166
2.975 10.1
3 10.0832
3.025 10.0663
3.05 10.0491
3.075 10.0318
3.1 10.0144
3.125 9.9968
3.15 9.9788
3.175 9.9608
3.2 9.9427
3.225 9.9243
3.25 9.9058
3.275 9.8872
3.3 9.8684
3.325 9.8494
3.35 9.8301
3.375 9.8107
3.4 9.7913
3.425 9.7717
3.45 9.752
3.475 9.7322
3.5 9.7121
3.525 9.6917
3.55 9.6711
3.575 9.6502
3.6 9.629
3.625 9.6076
3.65 9.5861
3.675 9.5643
3.7 9.5423
3.725 9.5202
3.75 9.4979
3.775 9.4753
3.8 9.4525
3.825 9.4296
3.85 9.4066
3.875 9.3832
3.9 9.3597
3.925 9.3361
3.95 9.3122
3.975 9.2881
4 9.264
4.025 9.2396
4.05 9.2151
4.075 9.1903
4.1 9.1654
4.125 9.1402
4.15 9.1147
4.175 9.0891
4.2 9.0634
4.225 9.0374
4.25 9.0113
4.275 8.9849
4.3 8.9584
4.325 8.9318
4.35 8.9049
4.375 8.8779
4.4 8.8506
4.425 8.8233
4.45 8.7958
4.475 8.7681
4.5 8.7403
4.525 8.7123
4.55 8.6841
4.575 8.6556
4.6 8.6269
4.625 8.598
4.65 8.569
4.675 8.5397
4.7 8.5101
4.725 8.4803
4.75 8.4502
4.775 8.4198
4.8 8.3891
4.825 8.3579
4.85 8.3263
4.875 8.2942
4.9 8.2617
4.925 8.2287
4.95 8.1952
4.975 8.1611
5 8.1267
5.025 8.0916
5.05 8.056
5.075 8.0198
5.1 7.9827
5.125 7.9443
5.15 7.9052
5.175 7.8653
5.2 7.824
5.225 7.7809
5.25 7.7356
5.275 7.6879
5.3 7.6377
5.325 7.5847
5.35 7.5289
5.375 7.4697
5.4 7.408
5.425 7.3449
5.45 7.2793
5.475 7.2097
5.5 7.1363
5.525 7.0582
5.55 6.9753
5.575 6.8875
5.6 6.7955
5.625 6.6978
5.65 6.5927
5.675 6.4826
5.7 6.3678
5.725 6.2499
5.75 6.1331
5.775 6.019
5.8 5.9122
5.825 5.816
5.85 5.738
5.875 5.668
5.9 5.6073
5.925 5.5599
5.95 5.5343
5.975 5.5251
6 5.5166
6.025 5.507
6.05 5.5035
6.075 5.5109
6.1 5.5181
6.125 5.5208
6.15 5.5198
6.175 5.5154
6.2 5.5067
6.225 5.4931
6.25 5.4723
6.275 5.443
6.3 5.4045
6.325 5.3597
6.35 5.3139
6.375 5.2728
6.4 5.236
6.425 5.1955
6.45 5.1494
6.475 5.0972
6.5 5.0382
6.525 4.9725
6.55 4.8994
6.575 4.8199
6.6 4.739
6.625 4.6654
6.65 4.5977
6.675 4.5271
6.7 4.4503
6.725 4.3693
6.75 4.2881
6.775 4.2082
6.8 4.1274
6.825 4.0438
6.85 3.9569
6.875 3.8676
6.9 3.7749
6.925 3.6778
6.95 3.5758
6.975 3.4695
7 3.3599
7.025 3.2464
7.05 3.1305
7.075 3.0138
7.1 2.9016
7.125 2.7991
7.15 2.7107
7.175 2.634
7.2 2.5669
7.225 2.5077
7.25 2.4614
7.275 2.4199
7.3 2.375
7.325 2.3277
7.35 2.2776
7.375 2.2253
7.4 2.1701
7.425 2.115
7.45 2.0634
7.475 2.0109
7.5 1.9589
7.525 1.91
7.55 1.8631
7.575 1.8224
7.6 1.785
7.625 1.753
7.65 1.7293
7.675 1.7132
7.7 1.7022
7.725 1.6905
7.75 1.6769
7.775 1.659
7.8 1.6357
7.825 1.6076
7.85 1.576
7.875 1.5437
7.9 1.5188
7.925 1.5066
7.95 1.5058
7.975 1.5091
8 1.5119
8.025 1.5126
8.05 1.5092
8.075 1.5016
8.1 1.4913
8.125 1.4787
8.15 1.4632
8.175 1.4398
8.2 1.4094
8.225 1.3729
8.25 1.3287
8.275 1.277
8.3 1.2181
8.325 1.1527
8.35 1.081
8.375 1.0051
8.4 0.928
8.425 0.8514
8.45 0.7737
8.475 0.7011
8.5 0.638
8.525 0.5871
8.55 0.5502
8.575 0.5204
8.6 0.497
8.625 0.4736
8.65 0.4534
8.675 0.4342
8.7 0.4211
8.725 0.4159
8.75 0.4183
8.775 0.4314
8.8 0.4495
8.825 0.4653
8.85 0.4699
8.875 0.4685
8.9 0.4688
8.925 0.4779
8.95 0.4974
8.975 0.5228
9 0.5471
9.025 0.565
9.05 0.5736
9.075 0.5713
9.1 0.5623
9.125 0.554
9.15 0.5505
9.175 0.5504
9.2 0.5487
9.225 0.5412
9.25 0.5327
9.275 0.5303
9.3 0.5419
9.325 0.5759
9.35 0.6254
9.375 0.6794
9.4 0.7333
9.425 0.7857
9.45 0.8362
9.475 0.8842
9.5 0.9313
9.525 0.9793
9.55 1.0298
9.575 1.0826
9.6 1.1342
9.625 1.1814
9.65 1.2232
9.675 1.2613
9.7 1.2987
9.725 1.3376
9.75 1.3739
9.775 1.4053
9.8 1.4303
9.825 1.4471
9.85 1.4563
9.875 1.4583
9.9 1.4522
9.925 1.4383
9.95 1.4175
9.975 1.3893
10 1.3541
10.025 1.3122
10.05 1.2633
10.075 1.2068
10.1 1.1433
10.125 1.0735
10.15 0.9968
10.175 0.9126
10.2 0.8203
10.225 0.7188
10.25 0.6084
10.275 0.4939
10.3 0.3776
10.325 0.2605
10.35 0.1436
10.375 0.0282
10.4 -0.0815
10.425 -0.1802
10.45 -0.2723
10.475 -0.3653
10.5 -0.459
10.525 -0.5535
10.55 -0.6527
10.575 -0.7607
10.6 -0.8753
10.625 -0.9873
10.65 -1.0856
10.675 -1.1624
10.7 -1.223
10.725 -1.2708
10.75 -1.3023
10.775 -1.3153
10.8 -1.3136
10.825 -1.3105
10.85 -1.3072
10.875 -1.3009
10.9 -1.294
10.925 -1.2877
10.95 -1.284
10.975 -1.2857
11 -1.2949
11.025 -1.3092
11.05 -1.3256
11.075 -1.342
11.1 -1.3568
11.125 -1.3714
11.15 -1.3873
11.175 -1.4021
11.2 -1.4157
11.225 -1.4238
11.25 -1.4244
11.275 -1.4196
11.3 -1.4127
11.325 -1.406
11.35 -1.4031
11.375 -1.4035
11.4 -1.4046
11.425 -1.411
11.45 -1.4208
11.475 -1.4332
11.5 -1.4463
11.525 -1.4609
11.55 -1.48
11.575 -1.5035
11.6 -1.5318
11.625 -1.5674
11.65 -1.6104
11.675 -1.6632
11.7 -1.7211
11.725 -1.7809
11.75 -1.8404
11.775 -1.9019
11.8 -1.964
11.825 -2.0294
11.85 -2.0923
11.875 -2.1441
11.9 -2.178
11.925 -2.1933
11.95 -2.1991
11.975 -2.2018
12 -2.2028
12.025 -2.2019
12.05 -2.1966
12.075 -2.1844
12.1 -2.1606
12.125 -2.1303
12.15 -2.0985
12.175 -2.0695
12.2 -2.0422
12.225 -2.0159
12.25 -1.9934
12.275 -1.9596
12.3 -1.9177
12.325 -1.8773
12.35 -1.8272
12.375 -1.773
12.4 -1.7189
12.425 -1.6578
12.45 -1.586
12.475 -1.5016
12.5 -1.4149
12.525 -1.3303
12.55 -1.2495
12.575 -1.1763
12.6 -1.1097
12.625 -1.0519
12.65 -1.0012
12.675 -0.9602
12.7 -0.9272
12.725 -0.8988
12.75 -0.8751
12.775 -0.8576
12.8 -0.8484
12.825 -0.845
12.85 -0.8424
12.875 -0.8371
12.9 -0.8271
12.925 -0.8134
12.95 -0.7966
12.975 -0.7672
13 -0.716
13.025 -0.6452
13.05 -0.5668
13.075 -0.4888
13.1 -0.4156
13.125 -0.3495
13.15 -0.2926
13.175 -0.2454
13.2 -0.2068
13.225 -0.1752
13.25 -0.1511
13.275 -0.1339
13.3 -0.1225
13.325 -0.1183
13.35 -0.1229
13.375 -0.1349
13.4 -0.1503
13.425 -0.161
13.45 -0.1613
13.475 -0.1486
13.5 -0.1278
13.525 -0.1087
13.55 -0.0953
13.575 -0.0877
13.6 -0.0863
13.625 -0.0882
13.65 -0.0944
13.675 -0.1072
13.7 -0.1281
13.725 -0.1557
13.75 -0.1874
13.775 -0.2216
13.8 -0.2576
13.825 -0.2946
13.85 -0.3299
13.875 -0.364
13.9 -0.3972
13.925 -0.4292
13.95 -0.4554
13.975 -0.4741
14 -0.4852
14.025 -0.4918
14.05 -0.4927
14.075 -0.493
14.1 -0.4968
14.125 -0.5069
14.15 -0.5238
14.175 -0.5457
14.2 -0.5716
14.225 -0.602
14.25 -0.6349
14.275 -0.6708
14.3 -0.7051
14.325 -0.7315
14.35 -0.7522
14.375 -0.7735
14.4 -0.8
14.425 -0.8336
14.45 -0.8731
14.475 -0.9162
14.5 -0.9613
14.525 -1.0099
14.55 -1.0644
14.575 -1.1258
14.6 -1.1922
14.625 -1.2575
14.65 -1.3092
14.675 -1.3388
14.7 -1.3467
14.725 -1.3406
14.75 -1.3248
14.775 -1.3074
14.8 -1.2951
14.825 -1.2883
14.85 -1.2899
14.875 -1.2972
14.9 -1.3075
14.925 -1.3175
14.95 -1.3252
14.975 -1.3297
15 -1.3334
15.025 -1.3374
15.05 -1.3398
15.075 -1.3428
15.1 -1.3482
15.125 -1.3587
15.15 -1.3747
15.175 -1.3918
15.2 -1.4046
15.225 -1.4052
15.25 -1.393
15.275 -1.373
15.3 -1.3459
15.325 -1.3137
15.35 -1.2806
15.375 -1.2544
15.4 -1.2333
15.425 -1.2155
15.45 -1.1963
15.475 -1.1694
15.5 -1.1346
15.525 -1.0913
15.55 -1.0412
15.575 -0.9872
15.6 -0.9318
15.625 -0.8812
15.65 -0.8409
15.675 -0.8103
15.7 -0.7882
15.725 -0.7718
15.75 -0.759
15.775 -0.7487
15.8 -0.7426
15.825 -0.7408
15.85 -0.7399
15.875 -0.7348
15.9 -0.7247
15.925 -0.7116
15.95 -0.6994
15.975 -0.6896
16 -0.6831
16.025 -0.6807
16.05 -0.6842
16.075 -0.6948
16.1 -0.7116
16.125 -0.7322
16.15 -0.7564
16.175 -0.7862
16.2 -0.8227
16.225 -0.863
16.25 -0.9002
16.275 -0.9316
16.3 -0.955
16.325 -0.9648
16.35 -0.9583
16.375 -0.9395
16.4 -0.9165
16.425 -0.894
16.45 -0.8701
16.475 -0.8477
16.5 -0.8234
16.525 -0.791
16.55 -0.7551
16.575 -0.7192
16.6 -0.6833
16.625 -0.6462
16.65 -0.6092
16.675 -0.575
16.7 -0.5445
16.725 -0.5169
16.75 -0.4925
16.775 -0.4733
16.8 -0.4607
16.825 -0.454
16.85 -0.4511
16.875 -0.4516
16.9 -0.4561
16.925 -0.4621
16.95 -0.4693
16.975 -0.4791
17 -0.4914
17.025 -0.5061
17.05 -0.5206
17.075 -0.5321
17.1 -0.5397
17.125 -0.5441
17.15 -0.5471
17.175 -0.5503
17.2 -0.5549
17.225 -0.5582
17.25 -0.5602
17.275 -0.5602
17.3 -0.5526
17.325 -0.5415
17.35 -0.532
17.375 -0.526
17.4 -0.5266
17.425 -0.5349
17.45 -0.55
17.475 -0.5705
17.5 -0.5947
17.525 -0.6231
17.55 -0.6537
17.575 -0.6815
17.6 -0.7074
17.625 -0.7311
17.65 -0.7523
17.675 -0.7618
17.7 -0.7601
17.725 -0.7622
17.75 -0.7688
17.775 -0.7808
17.8 -0.7965
17.825 -0.8134
17.85 -0.8226
17.875 -0.8191
17.9 -0.8106
17.925 -0.8016
17.95 -0.7909
17.975 -0.7762
18 -0.757
18.025 -0.7317
18.05 -0.7033
18.075 -0.6763
18.1 -0.6521
18.125 -0.6325
18.15 -0.6171
18.175 -0.6078
18.2 -0.6049
18.225 -0.6064
18.25 -0.6102
18.275 -0.6145
18.3 -0.6182
18.325 -0.6235
18.35 -0.6325
18.375 -0.6438
18.4 -0.6558
18.425 -0.6693
18.45 -0.6797
18.475 -0.6856
18.5 -0.6889
18.525 -0.6912
18.55 -0.6966
18.575 -0.7035
18.6 -0.7095
18.625 -0.7154
18.65 -0.724
18.675 -0.7317
18.7 -0.7363
18.725 -0.746
18.75 -0.764
18.775 -0.7804
18.8 -0.7986
18.825 -0.8238
18.85 -0.8546
18.875 -0.8868
18.9 -0.9094
18.925 -0.9151
18.95 -0.9002
18.975 -0.8634
19 -0.8132
19.025 -0.7634
19.05 -0.7198
19.075 -0.6802
19.1 -0.6445
19.125 -0.6136
19.15 -0.5902
19.175 -0.5722
19.2 -0.5612
19.225 -0.5558
19.25 -0.5581
19.275 -0.5664
19.3 -0.5742
19.325 -0.5816
19.35 -0.5856
19.375 -0.5804
19.4 -0.5697
19.425 -0.5562
19.45 -0.5358
19.475 -0.5124
19.5 -0.483
19.525 -0.4484
19.55 -0.4158
19.575 -0.3858
19.6 -0.3609
19.625 -0.3463
19.65 -0.3427
19.675 -0.3465
19.7 -0.3492
19.725 -0.3509
19.75 -0.3567
19.775 -0.3701
19.8 -0.391
19.825 -0.4212
19.85 -0.4525
19.875 -0.4787
19.9 -0.5033
19.925 -0.5293
19.95 -0.5543
19.975 -0.5717
20 -0.5827
20.025 -0.592
20.05 -0.6039
20.075 -0.623
20.1 -0.6476
20.125 -0.679
20.15 -0.7171
20.175 -0.7593
20.2 -0.8036
20.225 -0.8492
20.25 -0.8958
20.275 -0.943
20.3 -0.9915
20.325 -1.0404
20.35 -1.0865
20.375 -1.1308
20.4 -1.1767
20.425 -1.2233
20.45 -1.2697
20.475 -1.3116
20.5 -1.3448
20.525 -1.3598
20.55 -1.3455
20.575 -1.2972
20.6 -1.2281
20.625 -1.1466
20.65 -1.0631
20.675 -0.982
20.7 -0.902
20.725 -0.8256
20.75 -0.7528
20.775 -0.6853
20.8 -0.6183
20.825 -0.5547
20.85 -0.4948
20.875 -0.4366
20.9 -0.3799
20.925 -0.3253
20.95 -0.273
20.975 -0.2242
21 -0.1786
21.025 -0.1359
21.05 -0.0964
21.075 -0.0585
21.1 -0.023
21.125 0.0084
21.15 0.0331
21.175 0.0501
21.2 0.0611
21.225 0.0642
21.25 0.0588
21.275 0.0451
21.3 0.0274
21.325 0.0103
21.35 -0.0059
21.375 -0.0227
21.4 -0.0351
21.425 -0.0454
21.45 -0.055
21.475 -0.0641
21.5 -0.0665
21.525 -0.0644
21.55 -0.0612
21.575 -0.0575
21.6 -0.0501
21.625 -0.0344
21.65 -0.0125
21.675 0.0115
21.7 0.0354
21.725 0.0608
21.75 0.0829
21.775 0.1018
21.8 0.1194
21.825 0.1355
21.85 0.1504
21.875 0.1635
21.9 0.1748
21.925 0.1857
21.95 0.2003
21.975 0.2167
22 0.2303
22.025 0.2407
22.05 0.2486
22.075 0.2545
22.1 0.2599
22.125 0.2698
22.15 0.2866
22.175 0.3072
22.2 0.3289
22.225 0.3505
22.25 0.3706
22.275 0.389
22.3 0.4037
22.325 0.414
22.35 0.4188
22.375 0.4209
22.4 0.4187
22.425 0.4114
22.45 0.3993
22.475 0.3812
22.5 0.3596
22.525 0.3347
22.55 0.3103
22.575 0.2887
22.6 0.2707
22.625 0.2574
22.65 0.2547
22.675 0.2683
22.7 0.2968
22.725 0.3341
22.75 0.3751
22.775 0.414
22.8 0.4482
22.825 0.48
22.85 0.5088
22.875 0.535
22.9 0.5579
22.925 0.5786
22.95 0.6004
22.975 0.6273
23 0.656
23.025 0.6829
23.05 0.7093
23.075 0.738
23.1 0.7736
23.125 0.8113
23.15 0.8476
23.175 0.8788
23.2 0.9039
23.225 0.9228
23.25 0.9359
23.275 0.9453
23.3 0.9527
23.325 0.9556
23.35 0.9546
23.375 0.949
23.4 0.9407
23.425 0.9288
23.45 0.9153
23.475 0.9068
23.5 0.9096
23.525 0.9222
23.55 0.9447
23.575 0.9802
23.6 1.0243
23.625 1.071
23.65 1.1185
23.675 1.1639
23.7 1.2057
23.725 1.2426
23.75 1.2748
23.775 1.303
23.8 1.328
23.825 1.3503
23.85 1.3705
23.875 1.3892
23.9 1.4071
23.925 1.4255
23.95 1.4469
23.975 1.4706
24 1.4943
24.025 1.5191
24.05 1.5476
24.075 1.5795
24.1 1.6159
24.125 1.6608
24.15 1.7143
24.175 1.7721
24.2 1.8286
24.225 1.8807
24.25 1.9284
24.275 1.9712
24.3 2.0098
24.325 2.0449
24.35 2.076
24.375 2.1031
24.4 2.1261
24.425 2.1443
24.45 2.1583
24.475 2.1679
24.5 2.1729
24.525 2.1733
24.55 2.1692
24.575 2.161
24.6 2.1478
24.625 2.1303
24.65 2.1085
24.675 2.0846
24.7 2.0666
24.725 2.0613
24.75 2.0589
24.775 2.0518
24.8 2.0387
24.825 2.0196
24.85 1.994
24.875 1.9626
24.9 1.9248
24.925 1.8809
24.95 1.8295
24.975 1.7705
25 1.7032
25.025 1.6267
25.05 1.5413
25.075 1.4488
25.1 1.3511
25.125 1.2454
25.15 1.1372
25.175 1.0304
25.2 0.9266
25.225 0.8263
25.25 0.7351
25.275 0.6686
25.3 0.6327
25.325 0.6126
25.35 0.6058
25.375 0.6169
25.4 0.6484
25.425 0.6933
25.45 0.7401
25.475 0.7851
25.5 0.8287
25.525 0.8714
25.55 0.9109
25.575 0.9433
25.6 0.969
25.625 0.986
25.65 0.993
25.675 0.9898
25.7 0.9752
25.725 0.9494
25.75 0.9143
25.775 0.8696
25.8 0.8151
25.825 0.7506
25.85 0.6767
25.875 0.593
25.9 0.5
25.925 0.3962
25.95 0.2837
25.975 0.1695
26 0.0642
26.025 -0.0202
26.05 -0.0773
26.075 -0.1142
26.1 -0.1377
26.125 -0.1503
26.15 -0.1561
26.175 -0.1593
26.2 -0.1659
26.225 -0.1775
26.25 -0.1921
26.275 -0.2085
26.3 -0.2238
26.325 -0.2344
26.35 -0.2316
26.375 -0.2084
26.4 -0.1629
26.425 -0.0963
26.45 -0.0203
26.475 0.0555
26.5 0.1257
26.525 0.1897
26.55 0.2508
26.575 0.309
26.6 0.3642
26.625 0.4184
26.65 0.4722
26.675 0.5249
26.7 0.5755
26.725 0.6265
26.75 0.6763
26.775 0.7257
26.8 0.7716
26.825 0.8104
26.85 0.8405
26.875 0.8635
26.9 0.8786
26.925 0.8833
26.95 0.8771
26.975 0.8619
27 0.8368
27.025 0.8003
27.05 0.7548
27.075 0.7023
27.1 0.6469
27.125 0.5912
27.15 0.5388
27.175 0.4937
27.2 0.4571
27.225 0.4317
27.25 0.4176
27.275 0.4091
27.3 0.4061
27.325 0.4065
27.35 0.408
27.375 0.4111
27.4 0.4181
27.425 0.4237
27.45 0.4238
27.475 0.4194
27.5 0.4117
27.525 0.4011
27.55 0.3871
27.575 0.3688
27.6 0.3508
27.625 0.3333
27.65 0.3185
27.675 0.3062
27.7 0.2979
27.725 0.2962
27.75 0.3097
27.775 0.341
27.8 0.3828
27.825 0.4354
27.85 0.4991
27.875 0.5686
27.9 0.6371
27.925 0.7002
27.95 0.7579
27.975 0.8109
28 0.8595
28.025 0.9033
28.05 0.942
28.075 0.9756
28.1 1.0042
28.125 1.027
28.15 1.0449
28.175 1.0585
28.2 1.0665
28.225 1.0672
28.25 1.0626
28.275 1.0559
28.3 1.0473
28.325 1.0367
28.35 1.0215
28.375 1.0043
28.4 0.9871
28.425 0.9673
28.45 0.9409
28.475 0.9103
28.5 0.8803
28.525 0.8504
28.55 0.8171
28.575 0.7777
28.6 0.7295
28.625 0.6711
28.65 0.6032
28.675 0.5274
28.7 0.4429
28.725 0.353
28.75 0.269
28.775 0.199
28.8 0.1359
28.825 0.0767
28.85 0.0287
28.875 -0.003
28.9 -0.0256
28.925 -0.05
28.95 -0.0778
28.975 -0.1052
29 -0.1283
29.025 -0.1408
29.05 -0.131
29.075 -0.1013
29.1 -0.0571
29.125 -0.0079
29.15 0.0415
29.175 0.0901
29.2 0.1382
29.225 0.184
29.25 0.2261
29.275 0.2647
29.3 0.2989
29.325 0.3357
29.35 0.3865
29.375 0.4463
29.4 0.5035
29.425 0.5537
29.45 0.5957
29.475 0.6301
29.5 0.6582
29.525 0.6804
29.55 0.696
29.575 0.7051
29.6 0.7083
29.625 0.7057
29.65 0.7003
29.675 0.6951
29.7 0.6937
29.725 0.7013
29.75 0.7159
29.775 0.7311
29.8 0.7457
29.825 0.7545
29.85 0.7537
29.875 0.7447
29.9 0.7302
29.925 0.7114
29.95 0.6873
29.975 0.6549
30 0.6159
30.025 0.572
30.05 0.5268
30.075 0.4828
30.1 0.4378
30.125 0.3858
30.15 0.3256
30.175 0.2625
30.2 0.2078
30.225 0.1747
30.25 0.1693
30.275 0.1854
30.3 0.2167
30.325 0.256
30.35 0.2925
30.375 0.3186
30.4 0.3312
30.425 0.333
30.45 0.3287
30.475 0.3215
30.5 0.314
30.525 0.3036
30.55 0.2887
30.575 0.2688
30.6 0.2424
30.625 0.21
30.65 0.1711
30.675 0.1238
30.7 0.0693
30.725 0.0154
30.75 -0.0371
30.775 -0.0822
30.8 -0.1193
30.825 -0.1466
30.85 -0.164
30.875 -0.1718
30.9 -0.1758
30.925 -0.1836
30.95 -0.2007
30.975 -0.229
31 -0.2642
31.025 -0.2966
31.05 -0.3217
31.075 -0.3374
31.1 -0.3363
31.125 -0.3192
31.15 -0.291
31.175 -0.2494
31.2 -0.1963
31.225 -0.1419
31.25 -0.0951
31.275 -0.0554
31.3 -0.0203
31.325 0.0084
31.35 0.0283
31.375 0.0417
31.4 0.054
31.425 0.0625
31.45 0.0675
31.475 0.0686
31.5 0.0719
31.525 0.0839
31.55 0.1039
31.575 0.1252
31.6 0.1486
31.625 0.1748
31.65 0.204
31.675 0.2398
31.7 0.2792
31.725 0.3186
31.75 0.3551
31.775 0.3889
31.8 0.4233
31.825 0.4608
31.85 0.5007
31.875 0.5392
31.9 0.5742
31.925 0.607
31.95 0.6392
31.975 0.6719
32 0.7057
32.025 0.7385
32.05 0.7693
32.075 0.7984
32.1 0.8293
32.125 0.8621
32.15 0.8983
32.175 0.9351
32.2 0.9656
32.225 0.99
32.25 1.0082
32.275 1.0225
32.3 1.0362
32.325 1.0522
32.35 1.0707
32.375 1.0942
32.4 1.1221
32.425 1.1573
32.45 1.1976
32.475 1.2386
32.5 1.2735
32.525 1.3013
32.55 1.3183
32.575 1.3246
32.6 1.3217
32.625 1.313
32.65 1.304
32.675 1.2955
32.7 1.2855
32.725 1.2719
32.75 1.2543
32.775 1.2383
32.8 1.2247
32.825 1.2086
32.85 1.1889
32.875 1.1651
32.9 1.1384
32.925 1.1074
32.95 1.0702
32.975 1.0233
33 0.9635
33.025 0.895
33.05 0.8263
33.075 0.7625
33.1 0.7088
33.125 0.6684
33.15 0.6334
33.175 0.5996
33.2 0.5664
33.225 0.5388
33.25 0.514
33.275 0.4884
33.3 0.4657
33.325 0.4575
33.35 0.462
33.375 0.4823
33.4 0.5164
33.425 0.5556
33.45 0.5962
33.475 0.6386
33.5 0.6835
33.525 0.7344
33.55 0.7924
33.575 0.853
33.6 0.9137
33.625 0.976
33.65 1.04
33.675 1.1015
33.7 1.1579
33.725 1.2087
33.75 1.2545
33.775 1.2933
33.8 1.3283
33.825 1.3632
33.85 1.3996
33.875 1.4305
33.9 1.4511
33.925 1.461
33.95 1.4611
33.975 1.4554
34 1.4474
34.025 1.4373
34.05 1.4258
34.075 1.4128
34.1 1.3967
34.125 1.3732
34.15 1.3445
34.175 1.3202
34.2 1.3075
34.225 1.3014
34.25 1.2953
34.275 1.2879
34.3 1.2769
34.325 1.2633
34.35 1.2479
34.375 1.2269
34.4 1.2026
34.425 1.1747
34.45 1.1419
34.475 1.1194
34.5 1.1131
34.525 1.1205
34.55 1.1384
34.575 1.1645
34.6 1.1934
34.625 1.2231
34.65 1.2509
34.675 1.2725
34.7 1.2865
34.725 1.2895
34.75 1.2816
34.775 1.2644
34.8 1.2444
34.825 1.2269
34.85 1.2157
34.875 1.2086
34.9 1.2044
34.925 1.2009
34.95 1.1985
34.975 1.1974
35 1.1971
35.025 1.1995
35.05 1.2119
35.075 1.2369
35.1 1.2721
35.125 1.3161
35.15 1.3663
35.175 1.4177
35.2 1.4657
35.225 1.504
35.25 1.5299
35.275 1.5447
35.3 1.5482
35.325 1.5394
35.35 1.519
35.375 1.4884
35.4 1.4524
35.425 1.4197
35.45 1.3905
35.475 1.3627
35.5 1.3366
35.525 1.3123
35.55 1.2869
35.575 1.2618
35.6 1.2349
35.625 1.2034
35.65 1.1712
35.675 1.1457
35.7 1.1309
35.725 1.1336
35.75 1.1486
35.775 1.1676
35.8 1.1882
35.825 1.2171
35.85 1.2539
35.875 1.2877
35.9 1.3137
35.925 1.3315
35.95 1.343
35.975 1.3455
36 1.338
36.025 1.3268
36.05 1.3196
36.075 1.3148
36.1 1.3035
36.125 1.2846
36.15 1.2549
36.175 1.2135
36.2 1.1626
36.225 1.1087
36.25 1.0556
36.275 1.0037
36.3 0.954
36.325 0.9154
36.35 0.9031
36.375 0.9161
36.4 0.9444
36.425 0.9791
36.45 1.0155
36.475 1.0508
36.5 1.0858
36.525 1.1205
36.55 1.1526
36.575 1.1813
36.6 1.2067
36.625 1.2312
36.65 1.2548
36.675 1.2798
36.7 1.3101
36.725 1.3485
36.75 1.3883
36.775 1.4243
36.8 1.4543
36.825 1.4761
36.85 1.4915
36.875 1.5034
36.9 1.5105
36.925 1.514
36.95 1.5179
36.975 1.518
37 1.513
37.025 1.5027
37.05 1.4862
37.075 1.4601
37.1 1.4233
37.125 1.3762
37.15 1.3209
37.175 1.2609
37.2 1.1967
37.225 1.1319
37.25 1.0813
37.275 1.0597
37.3 1.0641
37.325 1.078
37.35 1.0949
37.375 1.1078
37.4 1.1132
37.425 1.1109
37.45 1.0997
37.475 1.0798
37.5 1.0546
37.525 1.0308
37.55 1.0089
37.575 0.9897
37.6 0.9729
37.625 0.9593
37.65 0.9476
37.675 0.9345
37.7 0.9136
37.725 0.8802
37.75 0.8364
37.775 0.7833
37.8 0.7298
37.825 0.6905
37.85 0.6783
37.875 0.6858
37.9 0.6981
37.925 0.7082
37.95 0.711
37.975 0.7066
38 0.7032
38.025 0.7121
38.05 0.735
38.075 0.7708
38.1 0.8117
38.125 0.8534
38.15 0.8927
38.175 0.9226
38.2 0.9435
38.225 0.9681
38.25 1.0082
38.275 1.056
38.3 1.1054
38.325 1.1598
38.35 1.2285
38.375 1.3124
38.4 1.4076
38.425 1.5037
38.45 1.5975
38.475 1.6905
38.5 1.782
38.525 1.8722
38.55 1.9591
38.575 2.0393
38.6 2.1097
38.625 2.17
38.65 2.2185
38.675 2.2577
38.7 2.2889
38.725 2.316
38.75 2.3483
38.775 2.3897
38.8 2.433
38.825 2.4724
38.85 2.5094
38.875 2.5423
38.9 2.5689
38.925 2.5891
38.95 2.6012
38.975 2.6026
39 2.5989
39.025 2.5971
39.05 2.5937
39.075 2.5909
39.1 2.5927
39.125 2.5995
39.15 2.6136
39.175 2.6351
39.2 2.658
39.225 2.682
39.25 2.708
39.275 2.7391
39.3 2.7719
39.325 2.801
39.35 2.8251
39.375 2.8451
39.4 2.8604
39.425 2.8724
39.45 2.8834
39.475 2.8946
39.5 2.9094
39.525 2.9268
39.55 2.9514
39.575 2.9943
39.6 3.0683
39.625 3.166
39.65 3.2644
39.675 3.3544
39.7 3.438
39.725 3.5212
39.75 3.6079
39.775 3.6936
39.8 3.7749
39.825 3.8524
39.85 3.9221
39.875 3.9815
39.9 4.0303
39.925 4.0688
39.95 4.0973
39.975 4.1154
40 4.1228
40.025 4.1197
40.05 4.1081
40.075 4.0933
40.1 4.0827
40.125 4.0856
40.15 4.1049
40.175 4.1356
40.2 4.1775
40.225 4.2197
40.25 4.2595
40.275 4.2939
40.3 4.3222
40.325 4.3419
40.35 4.3492
40.375 4.3461
40.4 4.3348
40.425 4.3158
40.45 4.2909
40.475 4.268
40.5 4.2573
40.525 4.2621
40.55 4.2776
40.575 4.2987
40.6 4.3176
40.625 4.3293
40.65 4.3308
40.675 4.3222
40.7 4.3061
40.725 4.2838
40.75 4.2569
40.775 4.226
40.8 4.1901
40.825 4.1467
40.85 4.0977
40.875 4.0455
40.9 3.9942
40.925 3.946
40.95 3.9003
40.975 3.8591
41 3.8246
41.025 3.7983
41.05 3.7854
41.075 3.7862
41.1 3.7919
41.125 3.7951
41.15 3.8011
41.175 3.8145
41.2 3.832
41.225 3.8485
41.25 3.8656
41.275 3.8877
41.3 3.9087
41.325 3.925
41.35 3.9345
41.375 3.9376
41.4 3.9389
41.425 3.9379
41.45 3.9385
41.475 3.9433
41.5 3.9521
41.525 3.9684
41.55 3.9898
41.575 4.0148
41.6 4.0419
41.625 4.0689
41.65 4.0938
41.675 4.1165
41.7 4.1349
41.725 4.1487
41.75 4.1581
41.775 4.1651
41.8 4.1718
41.825 4.1797
41.85 4.1879
41.875 4.1963
41.9 4.203
41.925 4.2086
41.95 4.2123
41.975 4.2141
42 4.2123
42.025 4.2093
42.05 4.2082
42.075 4.211
42.1 4.2162
42.125 4.2227
42.15 4.2307
42.175 4.2373
42.2 4.2414
42.225 4.2411
42.25 4.2371
42.275 4.2364
42.3 4.2508
42.325 4.2788
42.35 4.3141
42.375 4.347
42.4 4.3732
42.425 4.3929
42.45 4.4065
42.475 4.4152
42.5 4.4187
42.525 4.4177
42.55 4.4135
42.575 4.4057
42.6 4.3941
42.625 4.3786
42.65 4.3602
42.675 4.3385
42.7 4.3125
42.725 4.281
42.75 4.2436
42.775 4.1997
42.8 4.1485
42.825 4.0898
42.85 4.0266
42.875 3.9697
42.9 3.9314
42.925 3.9096
42.95 3.8954
42.975 3.8867
43 3.8885
43.025 3.9064
43.05 3.9321
43.075 3.9611
43.1 3.9914
43.125 4.0214
43.15 4.0502
43.175 4.0791
43.2 4.1047
43.225 4.1306
43.25 4.1625
43.275 4.1992
43.3 4.2313
43.325 4.2587
43.35 4.2813
43.375 4.2996
43.4 4.3144
43.425 4.3264
43.45 4.3369
43.475 4.347
43.5 4.3557
43.525 4.3621
43.55 4.3665
43.575 4.3697
43.6 4.3733
43.625 4.3769
43.65 4.3793
43.675 4.3797
43.7 4.3782
43.725 4.3759
43.75 4.3736
43.775 4.3709
43.8 4.3667
43.825 4.3613
43.85 4.3545
43.875 4.3453
43.9 4.3335
43.925 4.3197
43.95 4.3034
43.975 4.2841
44 4.2621
44.025 4.2374
44.05 4.2105
44.075 4.1805
44.1 4.1471
44.125 4.1101
44.15 4.0698
44.175 4.0272
44.2 3.9834
44.225 3.9432
44.25 3.9069
44.275 3.8746
44.3 3.846
44.325 3.8213
44.35 3.8001
44.375 3.7824
44.4 3.7657
44.425 3.7477
44.45 3.7267
44.475 3.7014
44.5 3.6719
44.525 3.6401
44.55 3.6091
44.575 3.5818
44.6 3.558
44.625 3.5371
44.65 3.5172
44.675 3.4961
44.7 3.4729
44.725 3.4476
44.75 3.4201
44.775 3.3907
44.8 3.3595
44.825 3.3281
44.85 3.2958
44.875 3.2622
44.9 3.2257
44.925 3.187
44.95 3.1471
44.975 3.1059
45 3.0642
45.025 3.0214
45.05 2.9756
45.075 2.9285
45.1 2.8808
45.125 2.8339
45.15 2.7882
45.175 2.7401
45.2 2.6877
45.225 2.6307
45.25 2.5715
45.275 2.5109
45.3 2.4485
45.325 2.3824
45.35 2.3138
45.375 2.2437
45.4 2.1771
45.425 2.1178
45.45 2.0632
45.475 2.0102
45.5 1.9555
45.525 1.8954
45.55 1.829
45.575 1.7578
45.6 1.6833
45.625 1.605
45.65 1.5231
45.675 1.4362
45.7 1.3437
45.725 1.2457
45.75 1.1394
45.775 1.0292
45.8 0.9192
45.825 0.8172
45.85 0.7259
45.875 0.6428
45.9 0.567
45.925 0.5007
45.95 0.4407
45.975 0.387
46 0.3409
46.025 0.3057
46.05 0.2903
46.075 0.3013
46.1 0.3268
46.125 0.3558
46.15 0.3846
46.175 0.415
46.2 0.4437
46.225 0.4713
46.25 0.4976
46.275 0.5201
46.3 0.5371
46.325 0.5536
46.35 0.5718
46.375 0.5967
46.4 0.6275
46.425 0.6568
46.45 0.6829
46.475 0.7092
46.5 0.7334
46.525 0.7556
46.55 0.7806
46.575 0.8025
46.6 0.8181
46.625 0.8269
46.65 0.8296
46.675 0.8272
46.7 0.8235
46.725 0.8234
46.75 0.8308
46.775 0.8518
46.8 0.8852
46.825 0.9221
46.85 0.9569
46.875 0.9867
46.9 1.0106
46.925 1.0338
46.95 1.0638
46.975 1.0977
47 1.1273
47.025 1.1486
47.05 1.1594
47.075 1.1615
47.1 1.1575
47.125 1.1526
47.15 1.15
47.175 1.1488
47.2 1.1472
47.225 1.1431
47.25 1.1325
47.275 1.1127
47.3 1.0829
47.325 1.0427
47.35 0.9967
47.375 0.9465
47.4 0.8945
47.425 0.8454
47.45 0.8036
47.475 0.7745
47.5 0.7667
47.525 0.7805
47.55 0.8027
47.575 0.8244
47.6 0.8391
47.625 0.8474
47.65 0.8474
47.675 0.8376
47.7 0.8221
47.725 0.8097
47.75 0.7955
47.775 0.775
47.8 0.7454
47.825 0.7074
47.85 0.6656
47.875 0.6285
47.9 0.6051
47.925 0.5926
47.95 0.5807
47.975 0.5604
48 0.5282
48.025 0.4835
48.05 0.4302
48.075 0.3738
48.1 0.3137
48.125 0.2479
48.15 0.1767
48.175 0.1065
48.2 0.042
48.225 -0.0209
48.25 -0.0885
48.275 -0.1626
48.3 -0.2429
48.325 -0.329
48.35 -0.4188
48.375 -0.511
48.4 -0.6033
48.425 -0.6941
48.45 -0.7808
48.475 -0.8537
48.5 -0.9062
48.525 -0.9462
48.55 -0.9828
48.575 -1.0221
48.6 -1.0628
48.625 -1.0952
48.65 -1.1192
48.675 -1.1413
48.7 -1.165
48.725 -1.1896
48.75 -1.2069
48.775 -1.214
48.8 -1.2098
48.825 -1.2007
48.85 -1.1894
48.875 -1.1776
48.9 -1.1658
48.925 -1.155
48.95 -1.1471
48.975 -1.1446
49 -1.1438
49.025 -1.1426
49.05 -1.1424
49.075 -1.1441
49.1 -1.1484
49.125 -1.1553
49.15 -1.1645
49.175 -1.1732
49.2 -1.1808
49.225 -1.1924
49.25 -1.21
49.275 -1.2327
49.3 -1.2585
49.325 -1.2853
49.35 -1.3155
49.375 -1.3496
49.4 -1.382
49.425 -1.4062
49.45 -1.4114
49.475 -1.4039
49.5 -1.3889
49.525 -1.3598
49.55 -1.3255
49.575 -1.2878
49.6 -1.2482
49.625 -1.2089
49.65 -1.1735
49.675 -1.1422
49.7 -1.1096
49.725 -1.0733
49.75 -1.0307
49.775 -0.9838
49.8 -0.9329
49.825 -0.8803
49.85 -0.8314
49.875 -0.7885
49.9 -0.7508
49.925 -0.7171
49.95 -0.686
49.975 -0.6573
50 -0.6322
50.025 -0.612
50.05 -0.5974
50.075 -0.5876
50.1 -0.5823
50.125 -0.5792
50.15 -0.5763
50.175 -0.5742
50.2 -0.5679
50.225 -0.5499
50.25 -0.5147
50.275 -0.4695
50.3 -0.4176
50.325 -0.368
50.35 -0.3213
50.375 -0.2771
50.4 -0.2364
50.425 -0.1995
50.45 -0.1693
50.475 -0.1464
50.5 -0.1297
50.525 -0.1172
50.55 -0.1033
50.575 -0.0834
50.6 -0.055
50.625 -0.0208
50.65 0.013
50.675 0.041
50.7 0.0636
50.725 0.0828
50.75 0.0973
50.775 0.1073
50.8 0.1151
50.825 0.1236
50.85 0.1313
50.875 0.1334
50.9 0.1302
50.925 0.1271
50.95 0.126
50.975 0.1295
51 0.1346
51.025 0.1352
51.05 0.129
51.075 0.1166
51.1 0.0998
51.125 0.0858
51.15 0.0799
51.175 0.0779
51.2 0.0807
51.225 0.088
51.25 0.0938
51.275 0.0982
51.3 0.1026
51.325 0.1032
51.35 0.1009
51.375 0.0986
51.4 0.0953
51.425 0.0889
51.45 0.0792
51.475 0.0675
51.5 0.0555
51.525 0.0424
51.55 0.0255
51.575 0.0058
51.6 -0.016
51.625 -0.0406
51.65 -0.0679
51.675 -0.0992
51.7 -0.1341
51.725 -0.1692
51.75 -0.2033
51.775 -0.2351
51.8 -0.2626
51.825 -0.2824
51.85 -0.293
51.875 -0.2961
51.9 -0.2957
51.925 -0.2953
51.95 -0.2959
51.975 -0.3001
52 -0.3076
52.025 -0.3173
52.05 -0.33
52.075 -0.3474
52.1 -0.3682
52.125 -0.3904
52.15 -0.4122
52.175 -0.4289
52.2 -0.4414
52.225 -0.4478
52.25 -0.4456
52.275 -0.4369
52.3 -0.425
52.325 -0.4119
52.35 -0.3998
52.375 -0.3923
52.4 -0.3924
52.425 -0.3973
52.45 -0.4036
52.475 -0.4093
52.5 -0.4126
52.525 -0.4148
52.55 -0.4163
52.575 -0.4125
52.6 -0.4037
52.625 -0.3937
52.65 -0.384
52.675 -0.3734
52.7 -0.3646
52.725 -0.3558
52.75 -0.3438
52.775 -0.3283
52.8 -0.3132
52.825 -0.304
52.85 -0.3097
52.875 -0.3331
52.9 -0.3702
52.925 -0.4202
52.95 -0.4831
52.975 -0.5528
53 -0.6188
53.025 -0.6673
53.05 -0.6929
53.075 -0.6999
53.1 -0.6878
53.125 -0.6567
53.15 -0.608
53.175 -0.5492
53.2 -0.4835
53.225 -0.4107
53.25 -0.3289
53.275 -0.2428
53.3 -0.1589
53.325 -0.0804
53.35 -0.0122
53.375 0.0408
53.4 0.0781
53.425 0.1022
53.45 0.1185
53.475 0.13
53.5 0.1347
53.525 0.1337
53.55 0.1262
53.575 0.1128
53.6 0.0944
53.625 0.0655
53.65 0.0243
53.675 -0.0245
53.7 -0.076
53.725 -0.1301
53.75 -0.1884
53.775 -0.2478
53.8 -0.2992
53.825 -0.3346
53.85 -0.3636
53.875 -0.3914
53.9 -0.4167
53.925 -0.4364
53.95 -0.4468
53.975 -0.453
54 -0.4629
54.025 -0.4789
54.05 -0.5022
54.075 -0.5278
54.1 -0.549
54.125 -0.5652
54.15 -0.5759
54.175 -0.5766
54.2 -0.5592
54.225 -0.5287
54.25 -0.4931
54.275 -0.4583
54.3 -0.4226
54.325 -0.387
54.35 -0.3554
54.375 -0.3275
54.4 -0.3032
54.425 -0.2829
54.45 -0.2619
54.475 -0.2415
54.5 -0.2228
54.525 -0.2064
54.55 -0.1927
54.575 -0.1829
54.6 -0.1786
54.625 -0.1795
54.65 -0.1843
54.675 -0.1906
54.7 -0.1976
54.725 -0.2089
54.75 -0.2275
54.775 -0.2559
54.8 -0.2925
54.825 -0.3357
54.85 -0.3825
54.875 -0.4333
54.9 -0.4884
54.925 -0.5475
54.95 -0.6125
54.975 -0.6833
55 -0.7552
55.025 -0.82
55.05 -0.8739
55.075 -0.9232
55.1 -0.9695
55.125 -1.0048
55.15 -1.0318
55.175 -1.0582
55.2 -1.0807
55.225 -1.0985
55.25 -1.1089
55.275 -1.1095
55.3 -1.1036
55.325 -1.0921
55.35 -1.085
55.375 -1.0838
55.4 -1.074
55.425 -1.0574
55.45 -1.0406
55.475 -1.0275
55.5 -1.0192
55.525 -1.0124
55.55 -1.0008
55.575 -0.9879
55.6 -0.9775
55.625 -0.9652
55.65 -0.9472
55.675 -0.9236
55.7 -0.8983
55.725 -0.8778
55.75 -0.8658
55.775 -0.86
55.8 -0.857
55.825 -0.8497
55.85 -0.8342
55.875 -0.8109
55.9 -0.7828
55.925 -0.7558
55.95 -0.7321
55.975 -0.71
56 -0.6893
56.025 -0.6685
56.05 -0.6468
56.075 -0.627
56.1 -0.61
56.125 -0.5868
56.15 -0.5576
56.175 -0.5256
56.2 -0.4933
56.225 -0.4586
56.25 -0.4239
56.275 -0.3897
56.3 -0.3566
56.325 -0.3199
56.35 -0.2747
56.375 -0.2219
56.4 -0.1719
56.425 -0.1299
56.45 -0.0991
56.475 -0.0791
56.5 -0.069
56.525 -0.0689
56.55 -0.0768
56.575 -0.0927
56.6 -0.1153
56.625 -0.1366
56.65 -0.1523
56.675 -0.1617
56.7 -0.1667
56.725 -0.1724
56.75 -0.1778
56.775 -0.1826
56.8 -0.1905
56.825 -0.2002
56.85 -0.2127
56.875 -0.2264
56.9 -0.241
56.925 -0.2553
56.95 -0.2695
56.975 -0.2861
57 -0.3049
57.025 -0.3284
57.05 -0.3596
57.075 -0.3944
57.1 -0.4301
57.125 -0.4676
57.15 -0.5065
57.175 -0.5443
57.2 -0.5849
57.225 -0.6315
57.25 -0.6819
57.275 -0.7215
57.3 -0.7492
57.325 -0.7662
57.35 -0.7716
57.375 -0.7722
57.4 -0.7738
57.425 -0.778
57.45 -0.7834
57.475 -0.7904
57.5 -0.7925
57.525 -0.7895
57.55 -0.7897
57.575 -0.7962
57.6 -0.8084
57.625 -0.8243
57.65 -0.8464
57.675 -0.8725
57.7 -0.9
57.725 -0.929
57.75 -0.9593
57.775 -0.9843
57.8 -0.9936
57.825 -0.9797
57.85 -0.9493
57.875 -0.9135
57.9 -0.876
57.925 -0.8365
57.95 -0.7958
57.975 -0.7613
58 -0.7362
58.025 -0.721
58.05 -0.7142
58.075 -0.7175
58.1 -0.7323
58.125 -0.7583
58.15 -0.7914
58.175 -0.8292
58.2 -0.869
58.225 -0.9154
58.25 -0.9719
58.275 -1.0379
58.3 -1.1072
58.325 -1.1763
58.35 -1.2499
58.375 -1.3312
58.4 -1.4209
58.425 -1.5159
58.45 -1.6137
58.475 -1.7058
58.5 -1.7811
58.525 -1.834
58.55 -1.8623
58.575 -1.8646
58.6 -1.8439
58.625 -1.8105
58.65 -1.769
58.675 -1.7137
58.7 -1.6464
58.725 -1.5765
58.75 -1.5115
58.775 -1.4441
58.8 -1.3634
58.825 -1.2724
58.85 -1.1828
58.875 -1.1004
58.9 -1.0286
58.925 -0.9688
58.95 -0.9163
58.975 -0.8714
59 -0.839
59.025 -0.8241
59.05 -0.8265
59.075 -0.8414
59.1 -0.8619
59.125 -0.8856
59.15 -0.9091
59.175 -0.9355
59.2 -0.9667
59.225 -1.0006
59.25 -1.0362
59.275 -1.0739
59.3 -1.1118
59.325 -1.1462
59.35 -1.1828
59.375 -1.2252
59.4 -1.2762
59.425 -1.3396
59.45 -1.4148
59.475 -1.4987
59.5 -1.5866
59.525 -1.671
59.55 -1.7436
59.575 -1.7915
59.6 -1.7983
59.625 -1.7677
59.65 -1.7158
59.675 -1.6599
59.7 -1.6052
59.725 -1.5541
59.75 -1.5065
59.775 -1.4644
59.8 -1.4274
59.825 -1.3987
59.85 -1.3755
59.875 -1.3546
59.9 -1.3306
59.925 -1.3025
59.95 -1.2705
59.975 -1.2358
60 -1.1972
60.025 -1.1515
60.05 -1.0999
60.075 -1.0449
60.1 -0.9864
60.125 -0.9242
60.15 -0.8586
60.175 -0.7937
60.2 -0.7356
60.225 -0.6814
60.25 -0.6292
60.275 -0.581
60.3 -0.5389
60.325 -0.5013
60.35 -0.4639
60.375 -0.4213
60.4 -0.3796
60.425 -0.3375
60.45 -0.2881
60.475 -0.231
60.5 -0.169
60.525 -0.103
60.55 -0.0354
60.575 0.0328
60.6 0.0955
60.625 0.1506
60.65 0.2008
60.675 0.2403
60.7 0.2741
60.725 0.3078
60.75 0.3396
60.775 0.3615
60.8 0.371
60.825 0.3689
60.85 0.3553
60.875 0.3311
60.9 0.3009
60.925 0.2738
60.95 0.25
60.975 0.233
61 0.226
61.025 0.2376
61.05 0.2698
61.075 0.3156
61.1 0.3671
61.125 0.4234
61.15 0.4761
61.175 0.5275
61.2 0.5729
61.225 0.6141
61.25 0.6535
61.275 0.6896
61.3 0.7226
61.325 0.7532
61.35 0.7824
61.375 0.8149
61.4 0.8489
61.425 0.8788
61.45 0.9023
61.475 0.9175
61.5 0.9245
61.525 0.9249
61.55 0.9199
61.575 0.913
61.6 0.9069
61.625 0.8982
61.65 0.8845
61.675 0.8665
61.7 0.8469
61.725 0.8248
61.75 0.8021
61.775 0.7726
61.8 0.7317
61.825 0.685
61.85 0.6385
61.875 0.5989
61.9 0.5758
61.925 0.5689
61.95 0.5879
61.975 0.6363
62 0.7008
62.025 0.7649
62.05 0.8226
62.075 0.8728
62.1 0.9141
62.125 0.9489
62.15 0.9792
62.175 1.0035
62.2 1.0214
62.225 1.0334
62.25 1.0415
62.275 1.0514
62.3 1.0642
62.325 1.0779
62.35 1.0924
62.375 1.1035
62.4 1.1134
62.425 1.1234
62.45 1.1349
62.475 1.1468
62.5 1.1536
62.525 1.1494
62.55 1.1343
62.575 1.1169
62.6 1.0978
62.625 1.0791
62.65 1.0596
62.675 1.0391
62.7 1.0189
62.725 1.0104
62.75 1.0212
62.775 1.0491
62.8 1.0882
62.825 1.1342
62.85 1.1826
62.875 1.2283
62.9 1.2679
62.925 1.2978
62.95 1.3176
62.975 1.3316
63 1.3437
63.025 1.3597
63.05 1.3805
63.075 1.4045
63.1 1.4339
63.125 1.4686
63.15 1.5041
63.175 1.5353
63.2 1.5604
63.225 1.5799
63.25 1.592
63.275 1.5916
63.3 1.5796
63.325 1.5676
63.35 1.5628
63.375 1.5727
63.4 1.589
63.425 1.6026
63.45 1.6085
63.475 1.6063
63.5 1.5989
63.525 1.5889
63.55 1.5864
63.575 1.6033
63.6 1.6402
63.625 1.6983
63.65 1.7809
63.675 1.8821
63.7 1.9906
63.725 2.0975
63.75 2.1993
63.775 2.2951
63.8 2.3849
63.825 2.4691
63.85 2.5474
63.875 2.6209
63.9 2.6875
63.925 2.7435
63.95 2.7852
63.975 2.8117
64 2.8267
64.025 2.8327
64.05 2.8321
64.075 2.8264
64.1 2.817
64.125 2.8045
64.15 2.7891
64.175 2.771
64.2 2.7504
64.225 2.7264
64.25 2.6992
64.275 2.6721
64.3 2.6491
64.325 2.6299
64.35 2.6116
64.375 2.5923
64.4 2.5697
64.425 2.5415
64.45 2.5077
64.475 2.4678
64.5 2.4218
64.525 2.3731
64.55 2.3202
64.575 2.2618
64.6 2.1975
64.625 2.1274
64.65 2.0505
64.675 1.9661
64.7 1.8742
64.725 1.7758
64.75 1.6743
64.775 1.5821
64.8 1.5115
64.825 1.4618
64.85 1.4286
64.875 1.4019
64.9 1.3746
64.925 1.3531
64.95 1.3347
64.975 1.3116
65 1.2746
65.025 1.2309
65.05 1.1944
65.075 1.1682
65.1 1.1434
65.125 1.1212
65.15 1.1068
65.175 1.1022
65.2 1.1035
65.225 1.1081
65.25 1.1169
65.275 1.1316
65.3 1.1527
65.325 1.1808
65.35 1.2153
65.375 1.252
65.4 1.2856
65.425 1.3235
65.45 1.3713
65.475 1.4256
65.5 1.4786
65.525 1.5255
65.55 1.5642
65.575 1.5969
65.6 1.6268
65.625 1.657
65.65 1.6895
65.675 1.7225
65.7 1.7567
65.725 1.7925
65.75 1.8301
65.775 1.8681
65.8 1.9038
65.825 1.9359
65.85 1.9631
65.875 1.9866
65.9 2.0101
65.925 2.0349
65.95 2.0594
65.975 2.0809
66 2.0965
66.025 2.1053
66.05 2.1064
66.075 2.0977
66.1 2.0784
66.125 2.0489
66.15 2.0076
66.175 1.9555
66.2 1.8972
66.225 1.836
66.25 1.7725
66.275 1.7066
66.3 1.6393
66.325 1.5708
66.35 1.5024
66.375 1.4442
66.4 1.414
66.425 1.4163
66.45 1.4417
66.475 1.4828
66.5 1.5245
66.525 1.5676
66.55 1.6117
66.575 1.6519
66.6 1.6856
66.625 1.7141
66.65 1.738
66.675 1.7568
66.7 1.7706
66.725 1.778
66.75 1.781
66.775 1.7862
66.8 1.8017
66.825 1.8319
66.85 1.8707
66.875 1.9117
66.9 1.9547
66.925 2.0011
66.95 2.0573
66.975 2.1216
67 2.1872
67.025 2.2506
67.05 2.3105
67.075 2.3691
67.1 2.4283
67.125 2.4891
67.15 2.5501
67.175 2.611
67.2 2.6787
67.225 2.7609
67.25 2.8506
67.275 2.9402
67.3 3.0264
67.325 3.107
67.35 3.182
67.375 3.2524
67.4 3.3174
67.425 3.376
67.45 3.4302
67.475 3.4806
67.5 3.5263
67.525 3.5665
67.55 3.6013
67.575 3.6313
67.6 3.6563
67.625 3.6765
67.65 3.6911
67.675 3.6994
67.7 3.7
67.725 3.6941
67.75 3.6865
67.775 3.6819
67.8 3.6833
67.825 3.6895
67.85 3.696
67.875 3.7026
67.9 3.7099
67.925 3.7194
67.95 3.7324
67.975 3.7438
68 3.7502
68.025 3.7521
68.05 3.7507
68.075 3.75
68.1 3.7515
68.125 3.7532
68.15 3.7532
68.175 3.7536
68.2 3.7569
68.225 3.7692
68.25 3.8018
68.275 3.8443
68.3 3.8882
68.325 3.931
68.35 3.9722
68.375 4.0136
68.4 4.0545
68.425 4.0946
68.45 4.1368
68.475 4.1813
68.5 4.2292
68.525 4.2805
68.55 4.3333
68.575 4.3858
68.6 4.4361
68.625 4.4846
68.65 4.5313
68.675 4.5775
68.7 4.6233
68.725 4.6677
68.75 4.7097
68.775 4.7476
68.8 4.7811
68.825 4.8091
68.85 4.8311
68.875 4.847
68.9 4.857
68.925 4.8617
68.95 4.8624
68.975 4.8592
69 4.8522
69.025 4.8457
69.05 4.8459
69.075 4.8616
69.1 4.8948
69.125 4.9358
69.15 4.9747
69.175 5.0107
69.2 5.046
69.225 5.08
69.25 5.1117
69.275 5.14
69.3 5.1632
69.325 5.1818
69.35 5.1956
69.375 5.2042
69.4 5.2084
69.425 5.2088
69.45 5.2057
69.475 5.1989
69.5 5.1879
69.525 5.1734
69.55 5.1564
69.575 5.1386
69.6 5.1182
69.625 5.0928
69.65 5.0631
69.675 5.0273
69.7 4.9837
69.725 4.936
69.75 4.8911
69.775 4.8591
69.8 4.851
69.825 4.86
69.85 4.8751
69.875 4.8882
69.9 4.8967
69.925 4.9036
69.95 4.9089
69.975 4.9115
70 4.9093
70.025 4.9014
70.05 4.8872
70.075 4.8666
70.1 4.8399
70.125 4.8084
70.15 4.7718
70.175 4.7297
70.2 4.683
70.225 4.6309
70.25 4.5733
70.275 4.5106
70.3 4.4438
70.325 4.3731
70.35 4.2992
70.375 4.2235
70.4 4.1457
70.425 4.0643
70.45 3.9775
70.475 3.8835
70.5 3.7808
70.525 3.6688
70.55 3.5477
70.575 3.4182
70.6 3.2845
70.625 3.1543
70.65 3.0328
70.675 2.926
70.7 2.83
70.725 2.741
70.75 2.6568
70.775 2.5738
70.8 2.488
70.825 2.3967
70.85 2.2992
70.875 2.1942
70.9 2.0861
70.925 1.9822
70.95 1.8865
70.975 1.8013
71 1.7337
71.025 1.6817
71.05 1.6366
71.075 1.5945
71.1 1.5552
71.125 1.5161
71.15 1.4741
71.175 1.4281
71.2 1.3769
71.225 1.3195
71.25 1.2597
71.275 1.206
71.3 1.1606
71.325 1.1182
71.35 1.0734
71.375 1.0226
71.4 0.9708
71.425 0.9361
71.45 0.923
71.475 0.9356
71.5 0.9771
71.525 1.0353
71.55 1.1075
71.575 1.19
71.6 1.2741
71.625 1.3527
71.65 1.4244
71.675 1.4904
71.7 1.5507
71.725 1.605
71.75 1.6513
71.775 1.6882
71.8 1.7171
71.825 1.7389
71.85 1.7542
71.875 1.7629
71.9 1.7658
71.925 1.7639
71.95 1.7604
71.975 1.7581
72 1.7595
72.025 1.7654
72.05 1.7742
72.075 1.7814
72.1 1.7834
72.125 1.7818
72.15 1.7841
72.175 1.8031
72.2 1.8406
72.225 1.8865
72.25 1.9288
72.275 1.962
72.3 1.9859
72.325 2.0021
72.35 2.0113
72.375 2.0151
72.4 2.0169
72.425 2.017
72.45 2.0117
72.475 2.0001
72.5 1.9828
72.525 1.9574
72.55 1.928
72.575 1.8986
72.6 1.8711
72.625 1.8547
72.65 1.8557
72.675 1.87
72.7 1.8887
72.725 1.9093
72.75 1.9293
72.775 1.9436
72.8 1.954
72.825 1.9656
72.85 1.9901
72.875 2.0231
72.9 2.0514
72.925 2.0711
72.95 2.0823
72.975 2.0868
73 2.0853
73.025 2.0814
73.05 2.0769
73.075 2.0719
73.1 2.0647
73.125 2.0532
73.15 2.0351
73.175 2.0087
73.2 1.9753
73.225 1.9354
73.25 1.8906
73.275 1.8463
73.3 1.8095
73.325 1.7807
73.35 1.753
73.375 1.7204
73.4 1.6812
73.425 1.6343
73.45 1.5817
73.475 1.532
73.5 1.4937
73.525 1.4619
73.55 1.4323
73.575 1.4029
73.6 1.3737
73.625 1.3483
73.65 1.3294
73.675 1.3173
73.7 1.3143
73.725 1.3199
73.75 1.33
73.775 1.3402
73.8 1.3491
73.825 1.3658
73.85 1.3919
73.875 1.4308
73.9 1.476
73.925 1.5259
73.95 1.5737
73.975 1.6169
74 1.6531
74.025 1.6843
74.05 1.7134
74.075 1.7427
74.1 1.7784
74.125 1.8201
74.15 1.8697
74.175 1.9274
74.2 1.9823
74.225 2.0342
74.25 2.0889
74.275 2.1453
74.3 2.1985
74.325 2.248
74.35 2.2938
74.375 2.3431
74.4 2.3911
74.425 2.4365
74.45 2.4796
74.475 2.5198
74.5 2.5581
74.525 2.5952
74.55 2.6322
74.575 2.673
74.6 2.7175
74.625 2.7623
74.65 2.8037
74.675 2.839
74.7 2.8668
74.725 2.8873
74.75 2.9014
74.775 2.9081
74.8 2.908
74.825 2.9011
74.85 2.8888
74.875 2.8753
74.9 2.8641
74.925 2.8563
74.95 2.8494
74.975 2.839
75 2.824
75.025 2.8085
75.05 2.7953
75.075 2.7856
75.1 2.7814
75.125 2.7829
75.15 2.7873
75.175 2.7916
75.2 2.795
75.225 2.7931
75.25 2.7832
75.275 2.765
75.3 2.7397
75.325 2.7088
75.35 2.673
75.375 2.6323
75.4 2.5874
75.425 2.5386
75.45 2.4898
75.475 2.4454
75.5 2.4042
75.525 2.3644
75.55 2.3284
75.575 2.2997
75.6 2.2814
75.625 2.2712
75.65 2.2611
75.675 2.2514
75.7 2.2465
75.725 2.2449
75.75 2.2408
75.775 2.2333
75.8 2.2234
75.825 2.2098
75.85 2.1918
75.875 2.1691
75.9 2.1404
75.925 2.1083
75.95 2.0779
75.975 2.0497
76 2.0174
76.025 1.9789
76.05 1.937
76.075 1.8947
76.1 1.8564
76.125 1.8226
76.15 1.79
76.175 1.7543
76.2 1.7132
76.225 1.6656
76.25 1.6116
76.275 1.5516
76.3 1.4867
76.325 1.4203
76.35 1.3524
76.375 1.2836
76.4 1.2182
76.425 1.1612
76.45 1.1135
76.475 1.0739
76.5 1.0415
76.525 1.0147
76.55 0.9958
76.575 0.9896
76.6 0.9947
76.625 1.0038
76.65 1.0124
76.675 1.0175
76.7 1.018
76.725 1.0147
76.75 1.0075
76.775 0.9962
76.8 0.9831
76.825 0.9712
76.85 0.963
76.875 0.9559
76.9 0.9464
76.925 0.9323
76.95 0.9129
76.975 0.8874
77 0.8587
77.025 0.8292
77.05 0.7988
77.075 0.765
77.1 0.7266
77.125 0.685
77.15 0.6403
77.175 0.5921
77.2 0.5407
77.225 0.4864
77.25 0.4277
77.275 0.3674
77.3 0.3076
77.325 0.2492
77.35 0.1947
77.375 0.1464
77.4 0.1095
77.425 0.0833
77.45 0.0703
77.475 0.0787
77.5 0.111
77.525 0.1662
77.55 0.2342
77.575 0.3047
77.6 0.3745
77.625 0.4382
77.65 0.4943
77.675 0.5423
77.7 0.5828
77.725 0.6228
77.75 0.6659
77.775 0.7084
77.8 0.7471
77.825 0.7795
77.85 0.8042
77.875 0.8236
77.9 0.8389
77.925 0.8497
77.95 0.8614
77.975 0.8817
78 0.9122
78.025 0.944
78.05 0.9717
78.075 0.995
78.1 1.0166
78.125 1.0401
78.15 1.0654
78.175 1.089
78.2 1.1053
78.225 1.1135
78.25 1.1151
78.275 1.113
78.3 1.1061
78.325 1.0949
78.35 1.0835
78.375 1.0749
78.4 1.0685
78.425 1.0619
78.45 1.0553
78.475 1.0503
78.5 1.0434
78.525 1.034
78.55 1.0232
78.575 1.0144
78.6 1.0083
78.625 1.0048
78.65 0.9981
78.675 0.9863
78.7 0.9715
78.725 0.9561
78.75 0.9399
78.775 0.9235
78.8 0.9074
78.825 0.8937
78.85 0.8866
78.875 0.8856
78.9 0.8871
78.925 0.8881
78.95 0.8884
78.975 0.8877
79 0.885
79.025 0.8777
79.05 0.8641
79.075 0.8442
79.1 0.8205
79.125 0.7958
79.15 0.7689
79.175 0.7398
79.2 0.7128
79.225 0.6876
79.25 0.6631
79.275 0.6483
79.3 0.6491
79.325 0.6612
79.35 0.6749
79.375 0.686
79.4 0.6951
79.425 0.7005
79.45 0.7007
79.475 0.696
79.5 0.6887
79.525 0.6779
79.55 0.6634
79.575 0.6495
79.6 0.6374
79.625 0.6256
79.65 0.6111
79.675 0.5995
79.7 0.5962
79.725 0.595
79.75 0.5905
79.775 0.581
79.8 0.5662
79.825 0.5476
79.85 0.5259
79.875 0.5006
79.9 0.4698
79.925 0.4347
79.95 0.3989
79.975 0.3651
80 0.3328
80.025 0.299
80.05 0.2594
80.075 0.2157
80.1 0.1685
80.125 0.1186
80.15 0.0668
80.175 0.0204
80.2 -0.026
80.225 -0.0773
80.25 -0.1337
80.275 -0.1927
80.3 -0.2476
80.325 -0.2926
80.35 -0.3272
80.375 -0.3549
80.4 -0.3785
80.425 -0.4021
80.45 -0.4286
80.475 -0.4575
80.5 -0.4867
80.525 -0.5151
80.55 -0.5488
80.575 -0.591
80.6 -0.6416
80.625 -0.6971
80.65 -0.7501
80.675 -0.7885
80.7 -0.8056
80.725 -0.8102
80.75 -0.8138
80.775 -0.8201
80.8 -0.8254
80.825 -0.8259
80.85 -0.8212
80.875 -0.8134
80.9 -0.8021
80.925 -0.7805
80.95 -0.7485
80.975 -0.7136
81 -0.6798
81.025 -0.6439
81.05 -0.6076
81.075 -0.5694
81.1 -0.5301
81.125 -0.4914
81.15 -0.4495
81.175 -0.3984
81.2 -0.3366
81.225 -0.2719
81.25 -0.2105
81.275 -0.156
81.3 -0.1106
81.325 -0.075
81.35 -0.0476
81.375 -0.0265
81.4 -0.0097
81.425 0.0009
81.45 0.0007
81.475 -0.0093
81.5 -0.0235
81.525 -0.0243
81.55 -0.0047
81.575 0.0211
81.6 0.0447
81.625 0.0653
81.65 0.0854
81.675 0.1075
81.7 0.1272
81.725 0.1385
81.75 0.1431
81.775 0.1423
81.8 0.1362
81.825 0.1241
81.85 0.1077
81.875 0.0885
81.9 0.0679
81.925 0.0453
81.95 0.0195
81.975 -0.0096
82 -0.0417
82.025 -0.0761
82.05 -0.1105
82.075 -0.1455
82.1 -0.1809
82.125 -0.2148
82.15 -0.2446
82.175 -0.2678
82.2 -0.2859
82.225 -0.3
82.25 -0.3138
82.275 -0.3304
82.3 -0.3509
82.325 -0.3754
82.35 -0.4035
82.375 -0.4349
82.4 -0.4699
82.425 -0.5113
82.45 -0.5608
82.475 -0.619
82.5 -0.6836
82.525 -0.7531
82.55 -0.8225
82.575 -0.8905
82.6 -0.9539
82.625 -1.0069
82.65 -1.0413
82.675 -1.0526
82.7 -1.0548
82.725 -1.0593
82.75 -1.0657
82.775 -1.0775
82.8 -1.0923
82.825 -1.1045
82.85 -1.1127
82.875 -1.1195
82.9 -1.1293
82.925 -1.1457
82.95 -1.1683
82.975 -1.1944
83 -1.2195
83.025 -1.2409
83.05 -1.264
83.075 -1.2887
83.1 -1.3154
83.125 -1.342
83.15 -1.3694
83.175 -1.3947
83.2 -1.4108
83.225 -1.4174
83.25 -1.4151
83.275 -1.4105
83.3 -1.4039
83.325 -1.3947
83.35 -1.3846
83.375 -1.3753
83.4 -1.3688
83.425 -1.3675
83.45 -1.3701
83.475 -1.3701
83.5 -1.3625
83.525 -1.3487
83.55 -1.3263
83.575 -1.2973
83.6 -1.2635
83.625 -1.23
83.65 -1.2003
83.675 -1.1733
83.7 -1.14
83.725 -1.0977
83.75 -1.0496
83.775 -0.9977
83.8 -0.9376
83.825 -0.8741
83.85 -0.8097
83.875 -0.747
83.9 -0.688
83.925 -0.6245
83.95 -0.5527
83.975 -0.4734
84 -0.3888
84.025 -0.3016
84.05 -0.2183
84.075 -0.1378
84.1 -0.0605
84.125 0.0137
84.15 0.0867
84.175 0.1593
84.2 0.2286
84.225 0.2944
84.25 0.3581
84.275 0.4184
84.3 0.4731
84.325 0.521
84.35 0.5614
84.375 0.5956
84.4 0.6241
84.425 0.6473
84.45 0.6672
84.475 0.6811
84.5 0.6869
84.525 0.6877
84.55 0.6869
84.575 0.6849
84.6 0.6827
84.625 0.6868
84.65 0.6965
84.675 0.7099
84.7 0.7263
84.725 0.7389
84.75 0.7436
84.775 0.7406
84.8 0.73
84.825 0.7145
84.85 0.6966
84.875 0.6788
84.9 0.6585
84.925 0.6369
84.95 0.6159
84.975 0.5978
85 0.5811
85.025 0.5644
85.05 0.5479
85.075 0.5294
85.1 0.51
85.125 0.4903
85.15 0.468
85.175 0.4414
85.2 0.4109
85.225 0.3763
85.25 0.3352
85.275 0.2855
85.3 0.2263
85.325 0.1572
85.35 0.0791
85.375 -0.0078
85.4 -0.1034
85.425 -0.2051
85.45 -0.3112
85.475 -0.4203
85.5 -0.5265
85.525 -0.6161
85.55 -0.6782
85.575 -0.7125
85.6 -0.7244
85.625 -0.7214
85.65 -0.7142
85.675 -0.708
85.7 -0.7059
85.725 -0.7143
85.75 -0.7337
85.775 -0.7606
85.8 -0.7948
85.825 -0.8354
85.85 -0.8816
85.875 -0.9304
85.9 -0.9786
85.925 -1.0194
85.95 -1.0512
85.975 -1.0728
86 -1.0862
86.025 -1.0947
86.05 -1.1026
86.075 -1.1138
86.1 -1.1272
86.125 -1.1395
86.15 -1.1516
86.175 -1.165
86.2 -1.1821
86.225 -1.2003
86.25 -1.2202
86.275 -1.2435
86.3 -1.2731
86.325 -1.3048
86.35 -1.3365
86.375 -1.3681
86.4 -1.3951
86.425 -1.4144
86.45 -1.4263
86.475 -1.4324
86.5 -1.4317
86.525 -1.424
86.55 -1.4128
86.575 -1.3946
86.6 -1.3634
86.625 -1.3212
86.65 -1.2755
86.675 -1.2307
86.7 -1.1841
86.725 -1.1391
86.75 -1.0971
86.775 -1.0632
86.8 -1.0419
86.825 -1.0302
86.85 -1.0247
86.875 -1.0202
86.9 -1.0134
86.925 -1.0051
86.95 -1.002
86.975 -1.0079
87 -1.02
87.025 -1.0341
87.05 -1.0423
87.075 -1.0474
87.1 -1.0561
87.125 -1.0637
87.15 -1.0626
87.175 -1.055
87.2 -1.0377
87.225 -1.0117
87.25 -0.9897
87.275 -0.9788
87.3 -0.9782
87.325 -0.9861
87.35 -1.0014
87.375 -1.024
87.4 -1.0517
87.425 -1.0839
87.45 -1.1185
87.475 -1.1511
87.5 -1.1835
87.525 -1.2183
87.55 -1.2537
87.575 -1.2876
87.6 -1.3211
87.625 -1.3525
87.65 -1.3802
87.675 -1.4077
87.7 -1.4384
87.725 -1.4735
87.75 -1.5073
87.775 -1.5385
87.8 -1.5667
87.825 -1.5918
87.85 -1.614
87.875 -1.6343
87.9 -1.6545
87.925 -1.6739
87.95 -1.6936
87.975 -1.714
88 -1.7338
88.025 -1.7532
88.05 -1.7684
88.075 -1.7714
88.1 -1.7632
88.125 -1.7529
88.15 -1.7408
88.175 -1.7303
88.2 -1.7238
88.225 -1.7238
88.25 -1.7332
88.275 -1.7519
88.3 -1.7727
88.325 -1.788
88.35 -1.7973
88.375 -1.802
88.4 -1.7977
88.425 -1.781
88.45 -1.755
88.475 -1.7286
88.5 -1.6971
88.525 -1.6594
88.55 -1.6182
88.575 -1.5765
88.6 -1.5373
88.625 -1.5016
88.65 -1.466
88.675 -1.4264
88.7 -1.3857
88.725 -1.3451
88.75 -1.3033
88.775 -1.2582
88.8 -1.2036
88.825 -1.1412
88.85 -1.0782
88.875 -1.0223
88.9 -0.9739
88.925 -0.9326
88.95 -0.8969
88.975 -0.8617
89 -0.8294
89.025 -0.8043
89.05 -0.7876
89.075 -0.7754
89.1 -0.7661
89.125 -0.757
89.15 -0.7455
89.175 -0.7272
89.2 -0.704
89.225 -0.6808
89.25 -0.6606
89.275 -0.6471
89.3 -0.6404
89.325 -0.635
89.35 -0.6254
89.375 -0.6109
89.4 -0.596
89.425 -0.5767
89.45 -0.5537
89.475 -0.5324
89.5 -0.5138
89.525 -0.4991
89.55 -0.4861
89.575 -0.473
89.6 -0.4605
89.625 -0.4501
89.65 -0.4332
89.675 -0.4167
89.7 -0.4021
89.725 -0.3877
89.75 -0.3759
89.775 -0.3674
89.8 -0.3686
89.825 -0.3791
89.85 -0.3973
89.875 -0.423
89.9 -0.4549
89.925 -0.4963
89.95 -0.5504
89.975 -0.6139
90 -0.6798
90.025 -0.7497
90.05 -0.8207
90.075 -0.8878
90.1 -0.9478
90.125 -0.9994
90.15 -1.054
90.175 -1.1139
90.2 -1.1776
90.225 -1.2472
90.25 -1.3212
90.275 -1.3981
90.3 -1.4764
90.325 -1.5454
90.35 -1.5948
90.375 -1.6184
90.4 -1.62
90.425 -1.6038
90.45 -1.5765
90.475 -1.5436
90.5 -1.5109
90.525 -1.4775
90.55 -1.442
90.575 -1.4016
90.6 -1.3617
90.625 -1.3318
90.65 -1.312
90.675 -1.3005
90.7 -1.2969
90.725 -1.3
90.75 -1.3084
90.775 -1.3216
90.8 -1.3406
90.825 -1.3629
90.85 -1.3856
90.875 -1.4058
90.9 -1.4228
90.925 -1.438
90.95 -1.4523
90.975 -1.4661
91 -1.4804
91.025 -1.4951
91.05 -1.5078
91.075 -1.514
91.1 -1.5151
91.125 -1.5145
91.15 -1.5162
91.175 -1.5226
91.2 -1.5346
91.225 -1.5514
91.25 -1.573
91.275 -1.5948
91.3 -1.6164
91.325 -1.6418
91.35 -1.6648
91.375 -1.6761
91.4 -1.6802
91.425 -1.6872
91.45 -1.7
91.475 -1.7194
91.5 -1.7463
91.525 -1.7738
91.55 -1.7908
91.575 -1.7955
91.6 -1.7935
91.625 -1.7863
91.65 -1.7789
91.675 -1.7766
91.7 -1.7776
91.725 -1.7835
91.75 -1.7979
91.775 -1.8169
91.8 -1.8371
91.825 -1.8493
91.85 -1.8514
91.875 -1.8467
91.9 -1.8399
91.925 -1.8334
91.95 -1.8294
91.975 -1.8284
92 -1.8351
92.025 -1.8461
92.05 -1.8574
92.075 -1.8698
92.1 -1.8826
92.125 -1.8985
92.15 -1.9118
92.175 -1.9114
92.2 -1.8992
92.225 -1.8844
92.25 -1.8726
92.275 -1.8646
92.3 -1.8626
92.325 -1.8671
92.35 -1.8772
92.375 -1.8946
92.4 -1.9202
92.425 -1.9523
92.45 -1.9838
92.475 -2.0144
92.5 -2.0464
92.525 -2.0692
92.55 -2.0749
92.575 -2.0687
92.6 -2.0637
92.625 -2.0662
92.65 -2.08
92.675 -2.1055
92.7 -2.1429
92.725 -2.195
92.75 -2.2568
92.775 -2.311
92.8 -2.3517
92.825 -2.3792
92.85 -2.3978
92.875 -2.4121
92.9 -2.4256
92.925 -2.4356
92.95 -2.4403
92.975 -2.44
93 -2.4379
93.025 -2.4345
93.05 -2.4298
93.075 -2.4276
93.1 -2.4312
93.125 -2.442
93.15 -2.4669
93.175 -2.5051
93.2 -2.5531
93.225 -2.6015
93.25 -2.6451
93.275 -2.6797
93.3 -2.7027
93.325 -2.7143
93.35 -2.7207
93.375 -2.7253
93.4 -2.73
93.425 -2.7346
93.45 -2.7376
93.475 -2.7342
93.5 -2.7257
93.525 -2.7165
93.55 -2.706
93.575 -2.684
93.6 -2.649
93.625 -2.6079
93.65 -2.5642
93.675 -2.5194
93.7 -2.4728
93.725 -2.4214
93.75 -2.3629
93.775 -2.2982
93.8 -2.2252
93.825 -2.143
93.85 -2.0541
93.875 -1.9605
93.9 -1.8641
93.925 -1.7657
93.95 -1.6645
93.975 -1.5583
94 -1.4479
94.025 -1.3372
94.05 -1.2268
94.075 -1.1213
94.1 -1.0215
94.125 -0.9262
94.15 -0.8331
94.175 -0.7407
94.2 -0.6479
94.225 -0.5573
94.25 -0.4717
94.275 -0.3939
94.3 -0.3224
94.325 -0.2546
94.35 -0.1898
94.375 -0.1291
94.4 -0.0748
94.425 -0.0269
94.45 0.0143
94.475 0.0472
94.5 0.0739
94.525 0.0959
94.55 0.1111
94.575 0.1236
94.6 0.1343
94.625 0.1427
94.65 0.1453
94.675 0.1405
94.7 0.1376
94.725 0.1384
94.75 0.1455
94.775 0.174
94.8 0.2161
94.825 0.2636
94.85 0.3153
94.875 0.3665
94.9 0.4163
94.925 0.4685
94.95 0.5241
94.975 0.5824
95 0.6423
95.025 0.7076
95.05 0.7803
95.075 0.856
95.1 0.9304
95.125 0.9985
95.15 1.0604
95.175 1.1158
95.2 1.1649
95.225 1.2092
95.25 1.2485
95.275 1.2829
95.3 1.311
95.325 1.3323
95.35 1.3446
95.375 1.3454
95.4 1.3354
95.425 1.317
95.45 1.2899
95.475 1.2531
95.5 1.2092
95.525 1.1581
95.55 1.1017
95.575 1.0415
95.6 0.9794
95.625 0.9163
95.65 0.854
95.675 0.7908
95.7 0.7246
95.725 0.6561
95.75 0.592
95.775 0.5364
95.8 0.4832
95.825 0.4274
95.85 0.3689
95.875 0.3127
95.9 0.2611
95.925 0.2154
95.95 0.1754
95.975 0.1388
96 0.1066
96.025 0.0803
96.05 0.0612
96.075 0.0454
96.1 0.0297
96.125 0.0159
96.15 -0.0007
96.175 -0.0253
96.2 -0.058
96.225 -0.0926
96.25 -0.1228
96.275 -0.1402
96.3 -0.1469
96.325 -0.1468
96.35 -0.1407
96.375 -0.1358
96.4 -0.1307
96.425 -0.1212
96.45 -0.1138
96.475 -0.111
96.5 -0.1085
96.525 -0.1073
96.55 -0.1079
96.575 -0.1084
96.6 -0.1096
96.625 -0.1109
96.65 -0.1113
96.675 -0.1085
96.7 -0.1011
96.725 -0.0973
96.75 -0.0993
96.775 -0.1042
96.8 -0.1068
96.825 -0.1029
96.85 -0.0889
96.875 -0.0707
96.9 -0.0524
96.925 -0.0357
96.95 -0.0222
96.975 -0.0135
97 -0.0098
97.025 -0.0113
97.05 -0.0188
97.075 -0.0316
97.1 -0.052
97.125 -0.0781
97.15 -0.1064
97.175 -0.136
97.2 -0.1668
97.225 -0.1982
97.25 -0.2315
97.275 -0.2665
97.3 -0.3039
97.325 -0.3448
97.35 -0.3901
97.375 -0.4355
97.4 -0.4763
97.425 -0.5086
97.45 -0.5305
97.475 -0.5439
97.5 -0.5528
97.525 -0.562
97.55 -0.5743
97.575 -0.5913
97.6 -0.6102
97.625 -0.6273
97.65 -0.641
97.675 -0.654
97.7 -0.6687
97.725 -0.6871
97.75 -0.7087
97.775 -0.7331
97.8 -0.7597
97.825 -0.7858
97.85 -0.8077
97.875 -0.8205
97.9 -0.8245
97.925 -0.8257
97.95 -0.8271
97.975 -0.8279
98 -0.8284
98.025 -0.829
98.05 -0.8294
98.075 -0.8314
98.1 -0.8343
98.125 -0.8396
98.15 -0.847
98.175 -0.8596
98.2 -0.8785
98.225 -0.9031
98.25 -0.9339
98.275 -0.9718
98.3 -1.0156
98.325 -1.0625
98.35 -1.1097
98.375 -1.1569
98.4 -1.2057
98.425 -1.2554
98.45 -1.3019
98.475 -1.3405
98.5 -1.3659
98.525 -1.3741
98.55 -1.371
98.575 -1.3647
98.6 -1.3624
98.625 -1.3663
98.65 -1.3796
98.675 -1.4025
98.7 -1.4311
98.725 -1.4609
98.75 -1.4877
98.775 -1.5107
98.8 -1.5355
98.825 -1.5633
98.85 -1.5935
98.875 -1.6286
98.9 -1.6701
98.925 -1.7184
98.95 -1.7733
98.975 -1.8284
99 -1.8834
99.025 -1.9404
99.05 -1.993
99.075 -2.035
99.1 -2.0659
99.125 -2.085
99.15 -2.0937
99.175 -2.0955
99.2 -2.0957
99.225 -2.0939
99.25 -2.0923
99.275 -2.0921
99.3 -2.1001
99.325 -2.1179
99.35 -2.1414
99.375 -2.166
99.4 -2.1866
99.425 -2.2035
99.45 -2.2225
99.475 -2.246
99.5 -2.2754
99.525 -2.3171
99.55 -2.3748
99.575 -2.445
99.6 -2.5244
99.625 -2.6124
99.65 -2.6987
99.675 -2.7496
99.7 -2.7433
99.725 -2.703
99.75 -2.649
99.775 -2.5936
99.8 -2.5413
99.825 -2.4948
99.85 -2.4554
99.875 -2.421
99.9 -2.3933
99.925 -2.3735
99.95 -2.3623
99.975 -2.3557
100 -2.3464
