# Supplementary material for: Uptake of N2O5 by aqueous aerosol unveiled using chemically accurate many-body potentials
Source: Nat Commun. 2022 Mar 10;13:1266. doi: 10.1038/s41467-022-28697-8 (PMC8913772; doi:10.1038/s41467-022-28697-8)
Supplement: Supplementary file 3 — Source Data [file 41467_2022_28697_MOESM3_ESM.zip › n2o5-uptake-data/Fig2/scattering/rep05run11/relcom_gds.dat]

0.025 11.6991
0.05 11.6283
0.075 11.5576
0.1 11.4868
0.125 11.416
0.15 11.3451
0.175 11.2743
0.2 11.2034
0.225 11.1325
0.25 11.0615
0.275 10.9906
0.3 10.9196
0.325 10.8486
0.35 10.7776
0.375 10.7066
0.4 10.6356
0.425 10.5645
0.45 10.4935
0.475 10.4224
0.5 10.3513
0.525 10.2802
0.55 10.2091
0.575 10.138
0.6 10.0669
0.625 9.9958
0.65 9.9247
0.675 9.8535
0.7 9.7823
0.725 9.7111
0.75 9.6399
0.775 9.5687
0.8 9.4974
0.825 9.4261
0.85 9.3548
0.875 9.2834
0.9 9.212
0.925 9.1406
0.95 9.0691
0.975 8.9976
1 8.9261
1.025 8.8545
1.05 8.7829
1.075 8.7112
1.1 8.6395
1.125 8.5677
1.15 8.4958
1.175 8.4239
1.2 8.3519
1.225 8.2799
1.25 8.2078
1.275 8.1356
1.3 8.0633
1.325 7.9909
1.35 7.9185
1.375 7.846
1.4 7.7733
1.425 7.7006
1.45 7.6278
1.475 7.5549
1.5 7.4819
1.525 7.4089
1.55 7.3358
1.575 7.2626
1.6 7.1894
1.625 7.1161
1.65 7.0426
1.675 6.9691
1.7 6.8955
1.725 6.8219
1.75 6.7484
1.775 6.6749
1.8 6.6015
1.825 6.5281
1.85 6.4548
1.875 6.3814
1.9 6.3082
1.925 6.2349
1.95 6.1616
1.975 6.0883
2 6.0149
2.025 5.9415
2.05 5.8682
2.075 5.7948
2.1 5.7213
2.125 5.6477
2.15 5.5739
2.175 5.4997
2.2 5.4252
2.225 5.3502
2.25 5.2747
2.275 5.1988
2.3 5.1223
2.325 5.0454
2.35 4.9678
2.375 4.8897
2.4 4.8107
2.425 4.7308
2.45 4.6499
2.475 4.5678
2.5 4.4841
2.525 4.3989
2.55 4.312
2.575 4.2236
2.6 4.1337
2.625 4.0423
2.65 3.9496
2.675 3.8557
2.7 3.7605
2.725 3.6636
2.75 3.5648
2.775 3.4633
2.8 3.3584
2.825 3.2505
2.85 3.1397
2.875 3.0252
2.9 2.9073
2.925 2.7857
2.95 2.6599
2.975 2.5301
3 2.3965
3.025 2.2603
3.05 2.1241
3.075 1.9922
3.1 1.8672
3.125 1.7521
3.15 1.6465
3.175 1.5456
3.2 1.453
3.225 1.3737
3.25 1.297
3.275 1.2189
3.3 1.1404
3.325 1.0683
3.35 1.0075
3.375 0.9545
3.4 0.9034
3.425 0.8525
3.45 0.8081
3.475 0.7735
3.5 0.741
3.525 0.7075
3.55 0.6757
3.575 0.6467
3.6 0.6191
3.625 0.5892
3.65 0.5588
3.675 0.5368
3.7 0.5284
3.725 0.5294
3.75 0.5323
3.775 0.5329
3.8 0.5273
3.825 0.5143
3.85 0.4929
3.875 0.464
3.9 0.4296
3.925 0.3986
3.95 0.4008
3.975 0.4332
4 0.4731
4.025 0.5075
4.05 0.5369
4.075 0.5582
4.1 0.5706
4.125 0.5743
4.15 0.5693
4.175 0.5572
4.2 0.5423
4.225 0.5283
4.25 0.5188
4.275 0.5122
4.3 0.5057
4.325 0.5121
4.35 0.5421
4.375 0.583
4.4 0.6201
4.425 0.6451
4.45 0.6586
4.475 0.6631
4.5 0.6625
4.525 0.6578
4.55 0.6524
4.575 0.6525
4.6 0.659
4.625 0.6675
4.65 0.6757
4.675 0.6822
4.7 0.6825
4.725 0.6712
4.75 0.6471
4.775 0.6131
4.8 0.5721
4.825 0.5285
4.85 0.4829
4.875 0.4328
4.9 0.3787
4.925 0.3301
4.95 0.2959
4.975 0.2679
5 0.2345
5.025 0.1916
5.05 0.1417
5.075 0.0864
5.1 0.0334
5.125 -0.0168
5.15 -0.0646
5.175 -0.1154
5.2 -0.1673
5.225 -0.2138
5.25 -0.2511
5.275 -0.2721
5.3 -0.2852
5.325 -0.2986
5.35 -0.313
5.375 -0.3328
5.4 -0.3615
5.425 -0.3948
5.45 -0.4358
5.475 -0.487
5.5 -0.5415
5.525 -0.5961
5.55 -0.6457
5.575 -0.6876
5.6 -0.7216
5.625 -0.7468
5.65 -0.7662
5.675 -0.7813
5.7 -0.7931
5.725 -0.8017
5.75 -0.8055
5.775 -0.8072
5.8 -0.8106
5.825 -0.8153
5.85 -0.8195
5.875 -0.8271
5.9 -0.8393
5.925 -0.8496
5.95 -0.8477
5.975 -0.8295
6 -0.7989
6.025 -0.7609
6.05 -0.7176
6.075 -0.6757
6.1 -0.6404
6.125 -0.6088
6.15 -0.5736
6.175 -0.5355
6.2 -0.5009
6.225 -0.4719
6.25 -0.4473
6.275 -0.4258
6.3 -0.4068
6.325 -0.3902
6.35 -0.3739
6.375 -0.358
6.4 -0.3426
6.425 -0.3256
6.45 -0.3062
6.475 -0.2848
6.5 -0.2627
6.525 -0.2427
6.55 -0.225
6.575 -0.2062
6.6 -0.1822
6.625 -0.1505
6.65 -0.1132
6.675 -0.0756
6.7 -0.0397
6.725 -0.0072
6.75 0.0187
6.775 0.0388
6.8 0.0559
6.825 0.0707
6.85 0.0807
6.875 0.0841
6.9 0.084
6.925 0.0853
6.95 0.089
6.975 0.0942
7 0.0996
7.025 0.1012
7.05 0.0978
7.075 0.0887
7.1 0.0741
7.125 0.0527
7.15 0.0239
7.175 -0.0106
7.2 -0.0477
7.225 -0.0837
7.25 -0.1157
7.275 -0.138
7.3 -0.1519
7.325 -0.1617
7.35 -0.1742
7.375 -0.1909
7.4 -0.2131
7.425 -0.2437
7.45 -0.2834
7.475 -0.3299
7.5 -0.3807
7.525 -0.4288
7.55 -0.4713
7.575 -0.5152
7.6 -0.5649
7.625 -0.618
7.65 -0.6722
7.675 -0.7279
7.7 -0.785
7.725 -0.8411
7.75 -0.8978
7.775 -0.9571
7.8 -1.0194
7.825 -1.0863
7.85 -1.1628
7.875 -1.2505
7.9 -1.346
7.925 -1.4439
7.95 -1.5442
7.975 -1.6427
8 -1.738
8.025 -1.8246
8.05 -1.9046
8.075 -1.9811
8.1 -2.0526
8.125 -2.1158
8.15 -2.1658
8.175 -2.2005
8.2 -2.2219
8.225 -2.2374
8.25 -2.2503
8.275 -2.2613
8.3 -2.2701
8.325 -2.2784
8.35 -2.281
8.375 -2.2749
8.4 -2.2675
8.425 -2.2623
8.45 -2.2598
8.475 -2.2619
8.5 -2.2663
8.525 -2.2689
8.55 -2.2676
8.575 -2.2572
8.6 -2.2369
8.625 -2.2033
8.65 -2.1578
8.675 -2.1035
8.7 -2.0413
8.725 -1.9762
8.75 -1.9118
8.775 -1.8506
8.8 -1.7934
8.825 -1.738
8.85 -1.6868
8.875 -1.6454
8.9 -1.6141
8.925 -1.5937
8.95 -1.5843
8.975 -1.587
9 -1.5974
9.025 -1.6039
9.05 -1.5997
9.075 -1.5874
9.1 -1.5729
9.125 -1.5587
9.15 -1.5475
9.175 -1.5425
9.2 -1.5447
9.225 -1.5502
9.25 -1.558
9.275 -1.5664
9.3 -1.572
9.325 -1.5777
9.35 -1.5846
9.375 -1.5943
9.4 -1.6086
9.425 -1.6287
9.45 -1.6428
9.475 -1.6314
9.5 -1.5942
9.525 -1.5495
9.55 -1.5061
9.575 -1.4681
9.6 -1.4329
9.625 -1.3914
9.65 -1.3431
9.675 -1.2969
9.7 -1.2558
9.725 -1.2167
9.75 -1.1808
9.775 -1.147
9.8 -1.1144
9.825 -1.0855
9.85 -1.0571
9.875 -1.0318
9.9 -1.0112
9.925 -0.9985
9.95 -0.994
9.975 -0.9913
10 -0.9858
10.025 -0.9722
10.05 -0.9459
10.075 -0.9134
10.1 -0.8804
10.125 -0.8498
10.15 -0.8212
10.175 -0.7945
10.2 -0.7666
10.225 -0.7391
10.25 -0.7116
10.275 -0.6856
10.3 -0.659
10.325 -0.6271
10.35 -0.5904
10.375 -0.5528
10.4 -0.5137
10.425 -0.4777
10.45 -0.447
10.475 -0.4243
10.5 -0.4065
10.525 -0.3838
10.55 -0.3426
10.575 -0.2873
10.6 -0.2286
10.625 -0.1719
10.65 -0.1184
10.675 -0.0692
10.7 -0.0262
10.725 0.01
10.75 0.0403
10.775 0.0647
10.8 0.0835
10.825 0.1004
10.85 0.1167
10.875 0.1354
10.9 0.161
10.925 0.1918
10.95 0.2231
10.975 0.252
11 0.2773
11.025 0.2999
11.05 0.3221
11.075 0.343
11.1 0.3606
11.125 0.3734
11.15 0.3835
11.175 0.389
11.2 0.3873
11.225 0.3778
11.25 0.3618
11.275 0.3402
11.3 0.3137
11.325 0.2884
11.35 0.2771
11.375 0.2906
11.4 0.3263
11.425 0.3764
11.45 0.4365
11.475 0.5004
11.5 0.5619
11.525 0.6147
11.55 0.6566
11.575 0.6883
11.6 0.7073
11.625 0.7126
11.65 0.7095
11.675 0.7015
11.7 0.6919
11.725 0.6874
11.75 0.687
11.775 0.6884
11.8 0.694
11.825 0.7007
11.85 0.7084
11.875 0.7166
11.9 0.7265
11.925 0.7419
11.95 0.763
11.975 0.7833
12 0.7988
12.025 0.8076
12.05 0.8107
12.075 0.8127
12.1 0.8144
12.125 0.8179
12.15 0.8272
12.175 0.8386
12.2 0.8496
12.225 0.86
12.25 0.8715
12.275 0.8847
12.3 0.8996
12.325 0.9137
12.35 0.9226
12.375 0.9232
12.4 0.9154
12.425 0.901
12.45 0.8794
12.475 0.8506
12.5 0.8143
12.525 0.7722
12.55 0.7319
12.575 0.7073
12.6 0.6916
12.625 0.6761
12.65 0.655
12.675 0.6265
12.7 0.5892
12.725 0.5425
12.75 0.4877
12.775 0.4274
12.8 0.3629
12.825 0.2969
12.85 0.2307
12.875 0.1682
12.9 0.1116
12.925 0.0666
12.95 0.0328
12.975 0.0073
13 -0.0164
13.025 -0.0347
13.05 -0.0488
13.075 -0.061
13.1 -0.0715
13.125 -0.0779
13.15 -0.0802
13.175 -0.081
13.2 -0.0805
13.225 -0.0819
13.25 -0.0863
13.275 -0.0961
13.3 -0.1104
13.325 -0.1238
13.35 -0.1315
13.375 -0.1382
13.4 -0.1488
13.425 -0.1595
13.45 -0.1688
13.475 -0.1765
13.5 -0.1832
13.525 -0.191
13.55 -0.2012
13.575 -0.2166
13.6 -0.2363
13.625 -0.2569
13.65 -0.2746
13.675 -0.2809
13.7 -0.2713
13.725 -0.2512
13.75 -0.2299
13.775 -0.2143
13.8 -0.2043
13.825 -0.1965
13.85 -0.1862
13.875 -0.1648
13.9 -0.1304
13.925 -0.0902
13.95 -0.0482
13.975 -0.0075
14 0.0327
14.025 0.0683
14.05 0.0955
14.075 0.1168
14.1 0.1383
14.125 0.1648
14.15 0.1967
14.175 0.2301
14.2 0.2638
14.225 0.2951
14.25 0.3179
14.275 0.3292
14.3 0.3265
14.325 0.3115
14.35 0.2833
14.375 0.249
14.4 0.2213
14.425 0.2111
14.45 0.2096
14.475 0.2035
14.5 0.1947
14.525 0.189
14.55 0.193
14.575 0.2085
14.6 0.2382
14.625 0.2803
14.65 0.3265
14.675 0.3699
14.7 0.4073
14.725 0.4364
14.75 0.4575
14.775 0.4703
14.8 0.4738
14.825 0.4694
14.85 0.4574
14.875 0.4382
14.9 0.4137
14.925 0.3833
14.95 0.3463
14.975 0.3037
15 0.2574
15.025 0.209
15.05 0.1567
15.075 0.1008
15.1 0.0442
15.125 -0.0144
15.15 -0.0777
15.175 -0.1433
15.2 -0.2081
15.225 -0.2698
15.25 -0.3281
15.275 -0.384
15.3 -0.4355
15.325 -0.4809
15.35 -0.5199
15.375 -0.5556
15.4 -0.5918
15.425 -0.6293
15.45 -0.6722
15.475 -0.7116
15.5 -0.7388
15.525 -0.7471
15.55 -0.7405
15.575 -0.72
15.6 -0.6895
15.625 -0.6507
15.65 -0.604
15.675 -0.5494
15.7 -0.4878
15.725 -0.4251
15.75 -0.3632
15.775 -0.3003
15.8 -0.2358
15.825 -0.1684
15.85 -0.0998
15.875 -0.0348
15.9 0.0251
15.925 0.0802
15.95 0.1314
15.975 0.1813
16 0.2333
16.025 0.2898
16.05 0.3464
16.075 0.4031
16.1 0.4582
16.125 0.5091
16.15 0.5534
16.175 0.5868
16.2 0.6096
16.225 0.624
16.25 0.6311
16.275 0.6326
16.3 0.6278
16.325 0.6184
16.35 0.6063
16.375 0.5907
16.4 0.5705
16.425 0.5447
16.45 0.5127
16.475 0.4721
16.5 0.4256
16.525 0.3732
16.55 0.3145
16.575 0.2495
16.6 0.1785
16.625 0.1049
16.65 0.0329
16.675 -0.028
16.7 -0.0613
16.725 -0.0733
16.75 -0.0793
16.775 -0.0789
16.8 -0.0749
16.825 -0.0736
16.85 -0.076
16.875 -0.0839
16.9 -0.0926
16.925 -0.1029
16.95 -0.113
16.975 -0.1203
17 -0.1278
17.025 -0.1398
17.05 -0.1572
17.075 -0.1788
17.1 -0.2031
17.125 -0.2286
17.15 -0.2561
17.175 -0.286
17.2 -0.3166
17.225 -0.3489
17.25 -0.3851
17.275 -0.4257
17.3 -0.4711
17.325 -0.5222
17.35 -0.5777
17.375 -0.635
17.4 -0.6929
17.425 -0.7514
17.45 -0.8102
17.475 -0.8684
17.5 -0.9231
17.525 -0.9712
17.55 -1.0113
17.575 -1.0456
17.6 -1.0732
17.625 -1.0923
17.65 -1.0984
17.675 -1.0901
17.7 -1.0646
17.725 -1.019
17.75 -0.9474
17.775 -0.8556
17.8 -0.7516
17.825 -0.642
17.85 -0.5297
17.875 -0.415
17.9 -0.3048
17.925 -0.2036
17.95 -0.113
17.975 -0.0319
18 0.0393
18.025 0.1001
18.05 0.1501
18.075 0.1903
18.1 0.2207
18.125 0.2443
18.15 0.2711
18.175 0.311
18.2 0.3571
18.225 0.3992
18.25 0.4349
18.275 0.4641
18.3 0.485
18.325 0.4956
18.35 0.4954
18.375 0.4848
18.4 0.4663
18.425 0.4451
18.45 0.4309
18.475 0.4272
18.5 0.4268
18.525 0.4239
18.55 0.4168
18.575 0.4065
18.6 0.3914
18.625 0.3685
18.65 0.3358
18.675 0.2948
18.7 0.2498
18.725 0.2091
18.75 0.1808
18.775 0.1633
18.8 0.1515
18.825 0.1445
18.85 0.1413
18.875 0.1383
18.9 0.1295
18.925 0.1122
18.95 0.0906
18.975 0.066
19 0.04
19.025 0.0196
19.05 0.0066
19.075 -0.0029
19.1 -0.005
19.125 0.0096
19.15 0.0417
19.175 0.077
19.2 0.1084
19.225 0.1344
19.25 0.1539
19.275 0.1671
19.3 0.1754
19.325 0.1786
19.35 0.1765
19.375 0.1691
19.4 0.1585
19.425 0.1536
19.45 0.1561
19.475 0.163
19.5 0.1716
19.525 0.1795
19.55 0.1866
19.575 0.1967
19.6 0.2158
19.625 0.2411
19.65 0.2708
19.675 0.3003
19.7 0.3247
19.725 0.3406
19.75 0.3464
19.775 0.3462
19.8 0.3507
19.825 0.3587
19.85 0.3638
19.875 0.3629
19.9 0.3537
19.925 0.3333
19.95 0.3018
19.975 0.2616
20 0.2181
20.025 0.1724
20.05 0.1247
20.075 0.0801
20.1 0.0419
20.125 0.0101
20.15 -0.0194
20.175 -0.052
20.2 -0.0922
20.225 -0.1421
20.25 -0.2031
20.275 -0.2764
20.3 -0.3559
20.325 -0.4369
20.35 -0.5197
20.375 -0.6046
20.4 -0.6905
20.425 -0.7765
20.45 -0.8649
20.475 -0.9587
20.5 -1.0567
20.525 -1.1567
20.55 -1.2577
20.575 -1.3573
20.6 -1.4531
20.625 -1.543
20.65 -1.6274
20.675 -1.7086
20.7 -1.7917
20.725 -1.879
20.75 -1.9653
20.775 -2.0428
20.8 -2.1062
20.825 -2.1525
20.85 -2.1812
20.875 -2.1925
20.9 -2.1977
20.925 -2.2043
20.95 -2.213
20.975 -2.2244
21 -2.2388
21.025 -2.2567
21.05 -2.2769
21.075 -2.2979
21.1 -2.3216
21.125 -2.3518
21.15 -2.3887
21.175 -2.426
21.2 -2.4534
21.225 -2.4718
21.25 -2.4876
21.275 -2.5003
21.3 -2.5101
21.325 -2.5194
21.35 -2.5309
21.375 -2.542
21.4 -2.5505
21.425 -2.5545
21.45 -2.5496
21.475 -2.5383
21.5 -2.5279
21.525 -2.5208
21.55 -2.5182
21.575 -2.5138
21.6 -2.5025
21.625 -2.4839
21.65 -2.4644
21.675 -2.4454
21.7 -2.4174
21.725 -2.3835
21.75 -2.3511
21.775 -2.3304
21.8 -2.324
21.825 -2.3296
21.85 -2.3444
21.875 -2.365
21.9 -2.3889
21.925 -2.4154
21.95 -2.4434
21.975 -2.4711
22 -2.4972
22.025 -2.5199
22.05 -2.5393
22.075 -2.5597
22.1 -2.5817
22.125 -2.6054
22.15 -2.6296
22.175 -2.6523
22.2 -2.6746
22.225 -2.6908
22.25 -2.7022
22.275 -2.7132
22.3 -2.7288
22.325 -2.7496
22.35 -2.771
22.375 -2.7881
22.4 -2.8023
22.425 -2.8192
22.45 -2.8412
22.475 -2.8654
22.5 -2.8916
22.525 -2.9181
22.55 -2.9391
22.575 -2.9514
22.6 -2.9565
22.625 -2.9555
22.65 -2.9508
22.675 -2.9433
22.7 -2.9324
22.725 -2.9173
22.75 -2.895
22.775 -2.8653
22.8 -2.8321
22.825 -2.7993
22.85 -2.7649
22.875 -2.7285
22.9 -2.688
22.925 -2.6545
22.95 -2.6342
22.975 -2.6254
23 -2.621
23.025 -2.6148
23.05 -2.6034
23.075 -2.5896
23.1 -2.5729
23.125 -2.5553
23.15 -2.5406
23.175 -2.5288
23.2 -2.5172
23.225 -2.504
23.25 -2.4891
23.275 -2.4706
23.3 -2.4525
23.325 -2.4388
23.35 -2.4253
23.375 -2.4141
23.4 -2.4128
23.425 -2.4219
23.45 -2.436
23.475 -2.4447
23.5 -2.4443
23.525 -2.4329
23.55 -2.4146
23.575 -2.3964
23.6 -2.3821
23.625 -2.3736
23.65 -2.3725
23.675 -2.3841
23.7 -2.4089
23.725 -2.4407
23.75 -2.4692
23.775 -2.4887
23.8 -2.497
23.825 -2.4908
23.85 -2.4729
23.875 -2.4457
23.9 -2.4176
23.925 -2.3942
23.95 -2.3762
23.975 -2.3611
24 -2.348
24.025 -2.3305
24.05 -2.31
24.075 -2.2886
24.1 -2.2661
24.125 -2.2419
24.15 -2.2165
24.175 -2.1938
24.2 -2.182
24.225 -2.1868
24.25 -2.1975
24.275 -2.208
24.3 -2.2094
24.325 -2.1944
24.35 -2.1724
24.375 -2.1599
24.4 -2.1578
24.425 -2.1601
24.45 -2.165
24.475 -2.1683
24.5 -2.1712
24.525 -2.1778
24.55 -2.1899
24.575 -2.2048
24.6 -2.2213
24.625 -2.2409
24.65 -2.2603
24.675 -2.2821
24.7 -2.3059
24.725 -2.3277
24.75 -2.3394
24.775 -2.3416
24.8 -2.346
24.825 -2.3576
24.85 -2.3682
24.875 -2.3726
24.9 -2.3684
24.925 -2.3569
24.95 -2.3378
24.975 -2.3108
25 -2.2756
25.025 -2.2394
25.05 -2.208
25.075 -2.1737
25.1 -2.1355
25.125 -2.0965
25.15 -2.0625
25.175 -2.0313
25.2 -2.0039
25.225 -1.9837
25.25 -1.9723
25.275 -1.9702
25.3 -1.9738
25.325 -1.9785
25.35 -1.9822
25.375 -1.9794
25.4 -1.9699
25.425 -1.9604
25.45 -1.9455
25.475 -1.9237
25.5 -1.9104
25.525 -1.9121
25.55 -1.924
25.575 -1.937
25.6 -1.9489
25.625 -1.9611
25.65 -1.975
25.675 -1.9966
25.7 -2.0293
25.725 -2.0721
25.75 -2.126
25.775 -2.1917
25.8 -2.2623
25.825 -2.3259
25.85 -2.3715
25.875 -2.399
25.9 -2.4268
25.925 -2.4637
25.95 -2.5053
25.975 -2.5498
26 -2.5975
26.025 -2.6467
26.05 -2.6956
26.075 -2.7469
26.1 -2.7998
26.125 -2.8497
26.15 -2.8945
26.175 -2.9384
26.2 -2.9827
26.225 -3.026
26.25 -3.0643
26.275 -3.0949
26.3 -3.1204
26.325 -3.1403
26.35 -3.1567
26.375 -3.1673
26.4 -3.1684
26.425 -3.1644
26.45 -3.1565
26.475 -3.1499
26.5 -3.1398
26.525 -3.1053
26.55 -3.0365
26.575 -2.9469
26.6 -2.8467
26.625 -2.7456
26.65 -2.6491
26.675 -2.5704
26.7 -2.5179
26.725 -2.4825
26.75 -2.4604
26.775 -2.4529
26.8 -2.4622
26.825 -2.4831
26.85 -2.5123
26.875 -2.5448
26.9 -2.577
26.925 -2.6014
26.95 -2.6132
26.975 -2.6136
27 -2.6067
27.025 -2.5941
27.05 -2.5814
27.075 -2.5668
27.1 -2.5458
27.125 -2.5144
27.15 -2.477
27.175 -2.4396
27.2 -2.4123
27.225 -2.3919
27.25 -2.3754
27.275 -2.3645
27.3 -2.3639
27.325 -2.3738
27.35 -2.3894
27.375 -2.4105
27.4 -2.4384
27.425 -2.474
27.45 -2.5145
27.475 -2.5577
27.5 -2.597
27.525 -2.6258
27.55 -2.6458
27.575 -2.6637
27.6 -2.6795
27.625 -2.6962
27.65 -2.7121
27.675 -2.7187
27.7 -2.7121
27.725 -2.6994
27.75 -2.6874
27.775 -2.6806
27.8 -2.6819
27.825 -2.6897
27.85 -2.7034
27.875 -2.7237
27.9 -2.7493
27.925 -2.7705
27.95 -2.7854
27.975 -2.801
28 -2.8213
28.025 -2.8502
28.05 -2.8887
28.075 -2.9343
28.1 -2.9832
28.125 -3.0319
28.15 -3.0821
28.175 -3.1282
28.2 -3.1643
28.225 -3.191
28.25 -3.2064
28.275 -3.2061
28.3 -3.1942
28.325 -3.173
28.35 -3.1411
28.375 -3.1034
28.4 -3.0658
28.425 -3.0333
28.45 -3.0082
28.475 -2.9938
28.5 -2.9901
28.525 -2.9932
28.55 -2.9996
28.575 -3.0067
28.6 -3.0104
28.625 -3.0076
28.65 -3.0026
28.675 -3.0027
28.7 -3.0108
28.725 -3.0291
28.75 -3.0532
28.775 -3.0769
28.8 -3.0976
28.825 -3.1157
28.85 -3.1308
28.875 -3.1427
28.9 -3.1527
28.925 -3.1643
28.95 -3.1776
28.975 -3.195
29 -3.2174
29.025 -3.2445
29.05 -3.2774
29.075 -3.3204
29.1 -3.3711
29.125 -3.423
29.15 -3.4735
29.175 -3.5185
29.2 -3.5517
29.225 -3.578
29.25 -3.5947
29.275 -3.5969
29.3 -3.5895
29.325 -3.5731
29.35 -3.5482
29.375 -3.5142
29.4 -3.4721
29.425 -3.428
29.45 -3.3858
29.475 -3.3457
29.5 -3.3085
29.525 -3.2758
29.55 -3.2479
29.575 -3.2223
29.6 -3.1969
29.625 -3.1718
29.65 -3.1453
29.675 -3.1128
29.7 -3.0724
29.725 -3.0302
29.75 -2.9932
29.775 -2.9644
29.8 -2.9429
29.825 -2.927
29.85 -2.9123
29.875 -2.8901
29.9 -2.8601
29.925 -2.8303
29.95 -2.7979
29.975 -2.7555
30 -2.7014
30.025 -2.6423
30.05 -2.5829
30.075 -2.5246
30.1 -2.4691
30.125 -2.4207
30.15 -2.3789
30.175 -2.3439
30.2 -2.3164
30.225 -2.2969
30.25 -2.283
30.275 -2.2744
30.3 -2.2724
30.325 -2.2771
30.35 -2.2876
30.375 -2.3059
30.4 -2.3326
30.425 -2.3654
30.45 -2.4028
30.475 -2.444
30.5 -2.4897
30.525 -2.5389
30.55 -2.5902
30.575 -2.6423
30.6 -2.6998
30.625 -2.7603
30.65 -2.8231
30.675 -2.8885
30.7 -2.9524
30.725 -3.0114
30.75 -3.0621
30.775 -3.1037
30.8 -3.1315
30.825 -3.1439
30.85 -3.1475
30.875 -3.1499
30.9 -3.1518
30.925 -3.1477
30.95 -3.1416
30.975 -3.1349
31 -3.1199
31.025 -3.0921
31.05 -3.0601
31.075 -3.0284
31.1 -3.0025
31.125 -2.9828
31.15 -2.9671
31.175 -2.9576
31.2 -2.9569
31.225 -2.9644
31.25 -2.9782
31.275 -3.0009
31.3 -3.026
31.325 -3.0468
31.35 -3.0629
31.375 -3.0764
31.4 -3.0916
31.425 -3.1092
31.45 -3.1288
31.475 -3.1539
31.5 -3.1873
31.525 -3.2267
31.55 -3.2657
31.575 -3.2993
31.6 -3.3249
31.625 -3.3364
31.65 -3.3268
31.675 -3.302
31.7 -3.2742
31.725 -3.2475
31.75 -3.2261
31.775 -3.2186
31.8 -3.2288
31.825 -3.2492
31.85 -3.273
31.875 -3.2963
31.9 -3.3186
31.925 -3.3441
31.95 -3.372
31.975 -3.4021
32 -3.435
32.025 -3.4685
32.05 -3.5022
32.075 -3.539
32.1 -3.5834
32.125 -3.6337
32.15 -3.6878
32.175 -3.7401
32.2 -3.7889
32.225 -3.8312
32.25 -3.8703
32.275 -3.9137
32.3 -3.964
32.325 -4.0199
32.35 -4.0801
32.375 -4.1418
32.4 -4.2033
32.425 -4.2664
32.45 -4.3274
32.475 -4.3872
32.5 -4.4413
32.525 -4.489
32.55 -4.527
32.575 -4.5574
32.6 -4.5755
32.625 -4.5805
32.65 -4.5725
32.675 -4.5569
32.7 -4.5423
32.725 -4.5317
32.75 -4.5208
32.775 -4.5028
32.8 -4.4745
32.825 -4.4398
32.85 -4.4011
32.875 -4.3594
32.9 -4.3159
32.925 -4.2819
32.95 -4.2679
32.975 -4.2715
33 -4.2778
33.025 -4.2733
33.05 -4.2579
33.075 -4.2366
33.1 -4.2079
33.125 -4.1739
33.15 -4.1322
33.175 -4.0807
33.2 -4.0245
33.225 -3.9618
33.25 -3.8889
33.275 -3.8103
33.3 -3.7352
33.325 -3.6682
33.35 -3.6065
33.375 -3.5492
33.4 -3.5005
33.425 -3.4612
33.45 -3.4274
33.475 -3.3987
33.5 -3.3716
33.525 -3.3402
33.55 -3.3104
33.575 -3.286
33.6 -3.2666
33.625 -3.2555
33.65 -3.251
33.675 -3.249
33.7 -3.2486
33.725 -3.2504
33.75 -3.2478
33.775 -3.2344
33.8 -3.216
33.825 -3.1969
33.85 -3.181
33.875 -3.169
33.9 -3.16
33.925 -3.1549
33.95 -3.151
33.975 -3.1461
34 -3.1315
34.025 -3.1072
34.05 -3.08
34.075 -3.058
34.1 -3.0469
34.125 -3.0449
34.15 -3.0518
34.175 -3.0679
34.2 -3.088
34.225 -3.1092
34.25 -3.1313
34.275 -3.1507
34.3 -3.1599
34.325 -3.1572
34.35 -3.1444
34.375 -3.1239
34.4 -3.0967
34.425 -3.0636
34.45 -3.0283
34.475 -2.9954
34.5 -2.9663
34.525 -2.9399
34.55 -2.92
34.575 -2.907
34.6 -2.894
34.625 -2.8836
34.65 -2.8762
34.675 -2.8719
34.7 -2.8723
34.725 -2.8761
34.75 -2.8839
34.775 -2.8918
34.8 -2.898
34.825 -2.9046
34.85 -2.9134
34.875 -2.9224
34.9 -2.9319
34.925 -2.9401
34.95 -2.9463
34.975 -2.9547
35 -2.9693
35.025 -2.9893
35.05 -3.0131
35.075 -3.0364
35.1 -3.0527
35.125 -3.0657
35.15 -3.0849
35.175 -3.1158
35.2 -3.1569
35.225 -3.2015
35.25 -3.2436
35.275 -3.2784
35.3 -3.301
35.325 -3.3005
35.35 -3.2762
35.375 -3.2397
35.4 -3.1972
35.425 -3.1491
35.45 -3.0976
35.475 -3.049
35.5 -3.0038
35.525 -2.9653
35.55 -2.9313
35.575 -2.9037
35.6 -2.8777
35.625 -2.847
35.65 -2.8112
35.675 -2.773
35.7 -2.7367
35.725 -2.7101
35.75 -2.6985
35.775 -2.7058
35.8 -2.7261
35.825 -2.7498
35.85 -2.7694
35.875 -2.7814
35.9 -2.7872
35.925 -2.7885
35.95 -2.7764
35.975 -2.7474
36 -2.7013
36.025 -2.6344
36.05 -2.55
36.075 -2.452
36.1 -2.3528
36.125 -2.2592
36.15 -2.1733
36.175 -2.0973
36.2 -2.0295
36.225 -1.9714
36.25 -1.9268
36.275 -1.8973
36.3 -1.8834
36.325 -1.8753
36.35 -1.8698
36.375 -1.8707
36.4 -1.8784
36.425 -1.8915
36.45 -1.9092
36.475 -1.9318
36.5 -1.9606
36.525 -1.9938
36.55 -2.0307
36.575 -2.0701
36.6 -2.1089
36.625 -2.1478
36.65 -2.1884
36.675 -2.2325
36.7 -2.2808
36.725 -2.3332
36.75 -2.3895
36.775 -2.4492
36.8 -2.5135
36.825 -2.5801
36.85 -2.6478
36.875 -2.7119
36.9 -2.7715
36.925 -2.8344
36.95 -2.9013
36.975 -2.9729
37 -3.046
37.025 -3.1184
37.05 -3.187
37.075 -3.2511
37.1 -3.3136
37.125 -3.3763
37.15 -3.4405
37.175 -3.5094
37.2 -3.5813
37.225 -3.6509
37.25 -3.7144
37.275 -3.7657
37.3 -3.7983
37.325 -3.8031
37.35 -3.7843
37.375 -3.7492
37.4 -3.7109
37.425 -3.6829
37.45 -3.6687
37.475 -3.6662
37.5 -3.6713
37.525 -3.6829
37.55 -3.6978
37.575 -3.7106
37.6 -3.72
37.625 -3.722
37.65 -3.7103
37.675 -3.6824
37.7 -3.6366
37.725 -3.5782
37.75 -3.5183
37.775 -3.4581
37.8 -3.3974
37.825 -3.3386
37.85 -3.2807
37.875 -3.2264
37.9 -3.1781
37.925 -3.1381
37.95 -3.1053
37.975 -3.0774
38 -3.0559
38.025 -3.0431
38.05 -3.0369
38.075 -3.0355
38.1 -3.037
38.125 -3.0384
38.15 -3.0332
38.175 -3.0148
38.2 -2.9852
38.225 -2.9527
38.25 -2.9219
38.275 -2.8955
38.3 -2.8781
38.325 -2.8665
38.35 -2.8582
38.375 -2.8527
38.4 -2.8461
38.425 -2.8417
38.45 -2.8368
38.475 -2.8331
38.5 -2.8306
38.525 -2.8281
38.55 -2.8236
38.575 -2.8137
38.6 -2.7969
38.625 -2.7704
38.65 -2.7307
38.675 -2.6824
38.7 -2.6276
38.725 -2.5732
38.75 -2.5223
38.775 -2.4743
38.8 -2.4287
38.825 -2.3869
38.85 -2.3484
38.875 -2.3106
38.9 -2.2706
38.925 -2.2306
38.95 -2.1933
38.975 -2.1603
39 -2.129
39.025 -2.1011
39.05 -2.0837
39.075 -2.0716
39.1 -2.0633
39.125 -2.0576
39.15 -2.0559
39.175 -2.0596
39.2 -2.065
39.225 -2.0718
39.25 -2.0759
39.275 -2.0716
39.3 -2.0566
39.325 -2.0408
39.35 -2.0284
39.375 -2.0203
39.4 -2.0089
39.425 -1.9937
39.45 -1.9788
39.475 -1.9653
39.5 -1.9523
39.525 -1.9404
39.55 -1.9308
39.575 -1.9221
39.6 -1.9155
39.625 -1.9149
39.65 -1.9204
39.675 -1.9333
39.7 -1.9526
39.725 -1.9803
39.75 -2.0196
39.775 -2.0649
39.8 -2.1106
39.825 -2.1574
39.85 -2.2042
39.875 -2.2488
39.9 -2.2887
39.925 -2.3273
39.95 -2.3629
39.975 -2.3924
40 -2.4167
40.025 -2.4358
40.05 -2.4563
40.075 -2.4817
40.1 -2.5093
40.125 -2.5406
40.15 -2.5746
40.175 -2.6134
40.2 -2.6542
40.225 -2.6959
40.25 -2.7433
40.275 -2.7942
40.3 -2.8442
40.325 -2.8903
40.35 -2.9404
40.375 -2.9994
40.4 -3.0703
40.425 -3.1533
40.45 -3.2449
40.475 -3.3381
40.5 -3.419
40.525 -3.4795
40.55 -3.5194
40.575 -3.5434
40.6 -3.5589
40.625 -3.5677
40.65 -3.5669
40.675 -3.5483
40.7 -3.5198
40.725 -3.4865
40.75 -3.4487
40.775 -3.4092
40.8 -3.3681
40.825 -3.327
40.85 -3.2839
40.875 -3.2341
40.9 -3.1812
40.925 -3.1305
40.95 -3.0845
40.975 -3.0306
41 -2.9702
41.025 -2.907
41.05 -2.8449
41.075 -2.7863
41.1 -2.7289
41.125 -2.6751
41.15 -2.6229
41.175 -2.5701
41.2 -2.5137
41.225 -2.4557
41.25 -2.4008
41.275 -2.3554
41.3 -2.3185
41.325 -2.2836
41.35 -2.2394
41.375 -2.1746
41.4 -2.0984
41.425 -2.024
41.45 -1.955
41.475 -1.8876
41.5 -1.8207
41.525 -1.7569
41.55 -1.6989
41.575 -1.6467
41.6 -1.6028
41.625 -1.5692
41.65 -1.5462
41.675 -1.5312
41.7 -1.5199
41.725 -1.51
41.75 -1.5003
41.775 -1.4963
41.8 -1.501
41.825 -1.514
41.85 -1.5355
41.875 -1.5621
41.9 -1.5861
41.925 -1.5891
41.95 -1.5723
41.975 -1.5496
42 -1.5238
42.025 -1.4952
42.05 -1.4626
42.075 -1.4259
42.1 -1.3858
42.125 -1.3424
42.15 -1.2952
42.175 -1.2458
42.2 -1.1969
42.225 -1.1481
42.25 -1.0994
42.275 -1.0539
42.3 -1.0142
42.325 -0.9765
42.35 -0.9407
42.375 -0.9108
42.4 -0.8848
42.425 -0.855
42.45 -0.8235
42.475 -0.7931
42.5 -0.7637
42.525 -0.7328
42.55 -0.7003
42.575 -0.6728
42.6 -0.6514
42.625 -0.6321
42.65 -0.6131
42.675 -0.5954
42.7 -0.576
42.725 -0.5552
42.75 -0.5394
42.775 -0.5311
42.8 -0.5291
42.825 -0.5346
42.85 -0.5466
42.875 -0.5608
42.9 -0.576
42.925 -0.5949
42.95 -0.6226
42.975 -0.6591
43 -0.7008
43.025 -0.7397
43.05 -0.7666
43.075 -0.7785
43.1 -0.7849
43.125 -0.7946
43.15 -0.8068
43.175 -0.817
43.2 -0.8197
43.225 -0.8124
43.25 -0.8018
43.275 -0.7913
43.3 -0.7837
43.325 -0.7821
43.35 -0.7862
43.375 -0.7937
43.4 -0.8015
43.425 -0.8099
43.45 -0.819
43.475 -0.8334
43.5 -0.8551
43.525 -0.8831
43.55 -0.9184
43.575 -0.9618
43.6 -1.0104
43.625 -1.0652
43.65 -1.1249
43.675 -1.1904
43.7 -1.2633
43.725 -1.3407
43.75 -1.419
43.775 -1.4962
43.8 -1.5702
43.825 -1.6392
43.85 -1.7011
43.875 -1.7577
43.9 -1.8084
43.925 -1.8487
43.95 -1.8815
43.975 -1.9078
44 -1.9272
44.025 -1.9416
44.05 -1.9561
44.075 -1.9695
44.1 -1.9819
44.125 -1.9962
44.15 -2.0105
44.175 -2.0152
44.2 -2.0046
44.225 -1.9833
44.25 -1.9599
44.275 -1.9376
44.3 -1.9179
44.325 -1.903
44.35 -1.8917
44.375 -1.8844
44.4 -1.8786
44.425 -1.8759
44.45 -1.8788
44.475 -1.8866
44.5 -1.8958
44.525 -1.9048
44.55 -1.9069
44.575 -1.9036
44.6 -1.8979
44.625 -1.8863
44.65 -1.8661
44.675 -1.8436
44.7 -1.8213
44.725 -1.7994
44.75 -1.7768
44.775 -1.7505
44.8 -1.7186
44.825 -1.6791
44.85 -1.6251
44.875 -1.5563
44.9 -1.4789
44.925 -1.3966
44.95 -1.3068
44.975 -1.2099
45 -1.1104
45.025 -1.0126
45.05 -0.9179
45.075 -0.8284
45.1 -0.7432
45.125 -0.66
45.15 -0.5764
45.175 -0.4946
45.2 -0.4198
45.225 -0.3536
45.25 -0.2924
45.275 -0.2284
45.3 -0.163
45.325 -0.1011
45.35 -0.0474
45.375 -0.0005
45.4 0.0398
45.425 0.0737
45.45 0.1004
45.475 0.1209
45.5 0.1353
45.525 0.1446
45.55 0.1479
45.575 0.1493
45.6 0.1547
45.625 0.1728
45.65 0.1979
45.675 0.2213
45.7 0.247
45.725 0.271
45.75 0.2865
45.775 0.2939
45.8 0.2956
45.825 0.2941
45.85 0.2878
45.875 0.2757
45.9 0.2622
45.925 0.2505
45.95 0.2393
45.975 0.2283
46 0.2212
46.025 0.217
46.05 0.21
46.075 0.1988
46.1 0.1812
46.125 0.1594
46.15 0.135
46.175 0.1085
46.2 0.0781
46.225 0.0427
46.25 0.0021
46.275 -0.0428
46.3 -0.0911
46.325 -0.1404
46.35 -0.183
46.375 -0.2111
46.4 -0.2263
46.425 -0.2347
46.45 -0.2392
46.475 -0.2437
46.5 -0.2562
46.525 -0.2794
46.55 -0.3101
46.575 -0.3446
46.6 -0.384
46.625 -0.4253
46.65 -0.4662
46.675 -0.5108
46.7 -0.5605
46.725 -0.6045
46.75 -0.6234
46.775 -0.6128
46.8 -0.5847
46.825 -0.5543
46.85 -0.5266
46.875 -0.5031
46.9 -0.4837
46.925 -0.4683
46.95 -0.4594
46.975 -0.4578
47 -0.459
47.025 -0.4594
47.05 -0.4543
47.075 -0.4385
47.1 -0.4107
47.125 -0.3736
47.15 -0.3296
47.175 -0.2818
47.2 -0.2341
47.225 -0.1906
47.25 -0.1508
47.275 -0.1124
47.3 -0.0768
47.325 -0.0443
47.35 -0.0154
47.375 0.0079
47.4 0.0248
47.425 0.0371
47.45 0.0445
47.475 0.0469
47.5 0.0462
47.525 0.0459
47.55 0.0503
47.575 0.0649
47.6 0.0846
47.625 0.1089
47.65 0.1391
47.675 0.1754
47.7 0.2133
47.725 0.2469
47.75 0.2737
47.775 0.296
47.8 0.3157
47.825 0.3347
47.85 0.3466
47.875 0.3474
47.9 0.3383
47.925 0.321
47.95 0.3042
47.975 0.2988
48 0.303
48.025 0.3115
48.05 0.3181
48.075 0.3197
48.1 0.3216
48.125 0.3258
48.15 0.333
48.175 0.3409
48.2 0.3458
48.225 0.3493
48.25 0.3534
48.275 0.3588
48.3 0.3634
48.325 0.3653
48.35 0.3651
48.375 0.3635
48.4 0.359
48.425 0.3481
48.45 0.3287
48.475 0.304
48.5 0.278
48.525 0.2566
48.55 0.2483
48.575 0.2516
48.6 0.2602
48.625 0.2748
48.65 0.2964
48.675 0.3216
48.7 0.3423
48.725 0.3547
48.75 0.3603
48.775 0.3623
48.8 0.3604
48.825 0.355
48.85 0.346
48.875 0.3372
48.9 0.3323
48.925 0.3344
48.95 0.3425
48.975 0.3501
49 0.3535
49.025 0.3532
49.05 0.3502
49.075 0.3505
49.1 0.3611
49.125 0.3764
49.15 0.3877
49.175 0.3905
49.2 0.3825
49.225 0.3637
49.25 0.3349
49.275 0.2997
49.3 0.2615
49.325 0.2266
49.35 0.1996
49.375 0.1812
49.4 0.1676
49.425 0.1563
49.45 0.1464
49.475 0.133
49.5 0.1113
49.525 0.0807
49.55 0.0455
49.575 0.011
49.6 -0.0185
49.625 -0.0482
49.65 -0.0848
49.675 -0.1286
49.7 -0.1814
49.725 -0.2416
49.75 -0.3026
49.775 -0.3633
49.8 -0.4257
49.825 -0.4885
49.85 -0.5472
49.875 -0.6001
49.9 -0.6429
49.925 -0.6775
49.95 -0.7089
49.975 -0.7377
50 -0.7595
50.025 -0.7755
50.05 -0.7891
50.075 -0.8003
50.1 -0.8104
50.125 -0.8212
50.15 -0.8343
50.175 -0.8512
50.2 -0.872
50.225 -0.8986
50.25 -0.9315
50.275 -0.9644
50.3 -0.9957
50.325 -1.0278
50.35 -1.0599
50.375 -1.0943
50.4 -1.13
50.425 -1.1679
50.45 -1.2032
50.475 -1.2311
50.5 -1.2503
50.525 -1.2587
50.55 -1.2552
50.575 -1.2444
50.6 -1.2281
50.625 -1.2022
50.65 -1.1704
50.675 -1.1345
50.7 -1.0982
50.725 -1.056
50.75 -1.0035
50.775 -0.9451
50.8 -0.8826
50.825 -0.8242
50.85 -0.772
50.875 -0.7287
50.9 -0.6945
50.925 -0.669
50.95 -0.6496
50.975 -0.6337
51 -0.6179
51.025 -0.6009
51.05 -0.587
51.075 -0.5759
51.1 -0.5632
51.125 -0.5459
51.15 -0.5204
51.175 -0.4828
51.2 -0.4344
51.225 -0.3775
51.25 -0.317
51.275 -0.2595
51.3 -0.2135
51.325 -0.1768
51.35 -0.1502
51.375 -0.1336
51.4 -0.1253
51.425 -0.1235
51.45 -0.1252
51.475 -0.1277
51.5 -0.1326
51.525 -0.1411
51.55 -0.1546
51.575 -0.1734
51.6 -0.1982
51.625 -0.2315
51.65 -0.2723
51.675 -0.3166
51.7 -0.3526
51.725 -0.3779
51.75 -0.4024
51.775 -0.4324
51.8 -0.4692
51.825 -0.5108
51.85 -0.5585
51.875 -0.6078
51.9 -0.6531
51.925 -0.6939
51.95 -0.7313
51.975 -0.7687
52 -0.8086
52.025 -0.8479
52.05 -0.8854
52.075 -0.9183
52.1 -0.9361
52.125 -0.9393
52.15 -0.9313
52.175 -0.9068
52.2 -0.8699
52.225 -0.8273
52.25 -0.7837
52.275 -0.7433
52.3 -0.7084
52.325 -0.6773
52.35 -0.6524
52.375 -0.6352
52.4 -0.6247
52.425 -0.6204
52.45 -0.6175
52.475 -0.6059
52.5 -0.5804
52.525 -0.5379
52.55 -0.4862
52.575 -0.4313
52.6 -0.3814
52.625 -0.3379
52.65 -0.2975
52.675 -0.2548
52.7 -0.2062
52.725 -0.1464
52.75 -0.0759
52.775 -0.0031
52.8 0.0663
52.825 0.1287
52.85 0.1843
52.875 0.2353
52.9 0.2854
52.925 0.3362
52.95 0.3839
52.975 0.43
53 0.4795
53.025 0.5359
53.05 0.5968
53.075 0.658
53.1 0.7145
53.125 0.7634
53.15 0.8075
53.175 0.8502
53.2 0.8963
53.225 0.9483
53.25 1.0038
53.275 1.0635
53.3 1.1291
53.325 1.1985
53.35 1.2657
53.375 1.3304
53.4 1.3905
53.425 1.4417
53.45 1.4818
53.475 1.5112
53.5 1.5301
53.525 1.5385
53.55 1.537
53.575 1.5303
53.6 1.5206
53.625 1.5129
53.65 1.5064
53.675 1.5003
53.7 1.4893
53.725 1.4701
53.75 1.4376
53.775 1.3894
53.8 1.3268
53.825 1.2535
53.85 1.1732
53.875 1.0895
53.9 1.0052
53.925 0.9226
53.95 0.8435
53.975 0.7678
54 0.692
54.025 0.6142
54.05 0.5386
54.075 0.4693
54.1 0.4119
54.125 0.3634
54.15 0.3262
54.175 0.304
54.2 0.2866
54.225 0.2647
54.25 0.2364
54.275 0.2034
54.3 0.1677
54.325 0.1365
54.35 0.1101
54.375 0.0861
54.4 0.0611
54.425 0.0363
54.45 0.0158
54.475 -0.0009
54.5 -0.0157
54.525 -0.0205
54.55 -0.0164
54.575 -0.0096
54.6 -0.0036
54.625 -0.0027
54.65 0.0063
54.675 0.0254
54.7 0.0512
54.725 0.0792
54.75 0.1035
54.775 0.121
54.8 0.1293
54.825 0.1291
54.85 0.1216
54.875 0.1086
54.9 0.0893
54.925 0.0625
54.95 0.0306
54.975 -0.0023
55 -0.0282
55.025 -0.0429
55.05 -0.0541
55.075 -0.0639
55.1 -0.0698
55.125 -0.0699
55.15 -0.0665
55.175 -0.0567
55.2 -0.0281
55.225 0.0268
55.25 0.1037
55.275 0.1984
55.3 0.3011
55.325 0.4052
55.35 0.5024
55.375 0.5968
55.4 0.6855
55.425 0.759
55.45 0.81
55.475 0.8445
55.5 0.8647
55.525 0.8694
55.55 0.8589
55.575 0.8382
55.6 0.8125
55.625 0.7827
55.65 0.7475
55.675 0.6993
55.7 0.643
55.725 0.5859
55.75 0.5296
55.775 0.4759
55.8 0.4272
55.825 0.3779
55.85 0.3266
55.875 0.2775
55.9 0.2308
55.925 0.1837
55.95 0.134
55.975 0.0801
56 0.024
56.025 -0.0322
56.05 -0.0897
56.075 -0.1399
56.1 -0.1753
56.125 -0.1964
56.15 -0.2039
56.175 -0.1924
56.2 -0.1541
56.225 -0.0952
56.25 -0.0282
56.275 0.0365
56.3 0.0935
56.325 0.139
56.35 0.1727
56.375 0.1962
56.4 0.2116
56.425 0.221
56.45 0.2205
56.475 0.2094
56.5 0.1892
56.525 0.1622
56.55 0.1355
56.575 0.1095
56.6 0.0825
56.625 0.0553
56.65 0.0284
56.675 0.0011
56.7 -0.0268
56.725 -0.0501
56.75 -0.0685
56.775 -0.0844
56.8 -0.0961
56.825 -0.1055
56.85 -0.1151
56.875 -0.1248
56.9 -0.1303
56.925 -0.1295
56.95 -0.124
56.975 -0.116
57 -0.1101
57.025 -0.1052
57.05 -0.0999
57.075 -0.0907
57.1 -0.0808
57.125 -0.0784
57.15 -0.0831
57.175 -0.0939
57.2 -0.1089
57.225 -0.1256
57.25 -0.1436
57.275 -0.1631
57.3 -0.1862
57.325 -0.212
57.35 -0.2399
57.375 -0.2571
57.4 -0.2508
57.425 -0.2256
57.45 -0.1908
57.475 -0.1486
57.5 -0.099
57.525 -0.0432
57.55 0.0142
57.575 0.0691
57.6 0.1212
57.625 0.1664
57.65 0.2062
57.675 0.2399
57.7 0.2691
57.725 0.2965
57.75 0.3268
57.775 0.3637
57.8 0.4091
57.825 0.4588
57.85 0.5122
57.875 0.5668
57.9 0.6206
57.925 0.6735
57.95 0.7251
57.975 0.7728
58 0.8163
58.025 0.8577
58.05 0.8939
58.075 0.928
58.1 0.9627
58.125 0.9946
58.15 1.0231
58.175 1.0484
58.2 1.0685
58.225 1.087
58.25 1.1098
58.275 1.1396
58.3 1.1745
58.325 1.209
58.35 1.2418
58.375 1.2674
58.4 1.283
58.425 1.2944
58.45 1.303
58.475 1.3092
58.5 1.3146
58.525 1.3187
58.55 1.3196
58.575 1.3193
58.6 1.3157
58.625 1.3068
58.65 1.2905
58.675 1.265
58.7 1.2282
58.725 1.1826
58.75 1.1316
58.775 1.078
58.8 1.025
58.825 0.9792
58.85 0.9506
58.875 0.9338
58.9 0.9173
58.925 0.8936
58.95 0.8625
58.975 0.8289
59 0.802
59.025 0.7939
59.05 0.8061
59.075 0.8273
59.1 0.8473
59.125 0.8626
59.15 0.8722
59.175 0.8783
59.2 0.8841
59.225 0.8899
59.25 0.8963
59.275 0.9026
59.3 0.914
59.325 0.9309
59.35 0.9474
59.375 0.9604
59.4 0.9691
59.425 0.9761
59.45 0.9836
59.475 0.9901
59.5 0.9935
59.525 0.9904
59.55 0.9799
59.575 0.9636
59.6 0.9423
59.625 0.9128
59.65 0.8772
59.675 0.8416
59.7 0.8189
59.725 0.8093
59.75 0.8095
59.775 0.8227
59.8 0.8485
59.825 0.8813
59.85 0.9146
59.875 0.9473
59.9 0.975
59.925 0.9969
59.95 1.0137
59.975 1.0238
60 1.0292
60.025 1.0274
60.05 1.0175
60.075 0.9996
60.1 0.9739
60.125 0.9413
60.15 0.9043
60.175 0.8646
60.2 0.8246
60.225 0.7819
60.25 0.7373
60.275 0.6878
60.3 0.6407
60.325 0.598
60.35 0.5605
60.375 0.5315
60.4 0.5055
60.425 0.4811
60.45 0.4596
60.475 0.4428
60.5 0.4339
60.525 0.4425
60.55 0.4715
60.575 0.5077
60.6 0.5427
60.625 0.5736
60.65 0.6033
60.675 0.6397
60.7 0.6898
60.725 0.7481
60.75 0.8003
60.775 0.8413
60.8 0.8714
60.825 0.8959
60.85 0.9148
60.875 0.9293
60.9 0.9396
60.925 0.9469
60.95 0.9548
60.975 0.964
61 0.9751
61.025 0.9869
61.05 0.9949
61.075 0.9956
61.1 0.9875
61.125 0.9728
61.15 0.9536
61.175 0.9296
61.2 0.901
61.225 0.8672
61.25 0.8314
61.275 0.797
61.3 0.7597
61.325 0.7141
61.35 0.6621
61.375 0.6064
61.4 0.5505
61.425 0.5002
61.45 0.4611
61.475 0.4341
61.5 0.4221
61.525 0.4178
61.55 0.4197
61.575 0.4252
61.6 0.432
61.625 0.4416
61.65 0.4518
61.675 0.4631
61.7 0.4746
61.725 0.4837
61.75 0.4865
61.775 0.4837
61.8 0.4735
61.825 0.4562
61.85 0.434
61.875 0.4058
61.9 0.3728
61.925 0.3346
61.95 0.3017
61.975 0.2775
62 0.2721
62.025 0.2857
62.05 0.3182
62.075 0.3663
62.1 0.4308
62.125 0.5126
62.15 0.6029
62.175 0.6938
62.2 0.7805
62.225 0.86
62.25 0.9343
62.275 1.0033
62.3 1.065
62.325 1.1195
62.35 1.17
62.375 1.2196
62.4 1.2669
62.425 1.3131
62.45 1.3572
62.475 1.3983
62.5 1.4372
62.525 1.4727
62.55 1.5037
62.575 1.5311
62.6 1.5561
62.625 1.5794
62.65 1.5992
62.675 1.6164
62.7 1.6311
62.725 1.6425
62.75 1.6493
62.775 1.6562
62.8 1.6638
62.825 1.6731
62.85 1.6848
62.875 1.7006
62.9 1.722
62.925 1.7506
62.95 1.7862
62.975 1.8276
63 1.87
63.025 1.9099
63.05 1.947
63.075 1.9818
63.1 2.0113
63.125 2.0361
63.15 2.0564
63.175 2.0724
63.2 2.0845
63.225 2.0905
63.25 2.0893
63.275 2.0824
63.3 2.0702
63.325 2.0565
63.35 2.0447
63.375 2.0406
63.4 2.0499
63.425 2.0659
63.45 2.0828
63.475 2.103
63.5 2.1309
63.525 2.1652
63.55 2.2008
63.575 2.237
63.6 2.2745
63.625 2.3115
63.65 2.3453
63.675 2.3747
63.7 2.3981
63.725 2.4188
63.75 2.436
63.775 2.447
63.8 2.4516
63.825 2.4492
63.85 2.4386
63.875 2.4204
63.9 2.395
63.925 2.3636
63.95 2.3317
63.975 2.3016
64 2.275
64.025 2.2496
64.05 2.2283
64.075 2.2112
64.1 2.1954
64.125 2.1821
64.15 2.171
64.175 2.16
64.2 2.1558
64.225 2.1555
64.25 2.1533
64.275 2.1505
64.3 2.1509
64.325 2.1497
64.35 2.141
64.375 2.1237
64.4 2.099
64.425 2.0676
64.45 2.0287
64.475 1.9847
64.5 1.938
64.525 1.8897
64.55 1.8363
64.575 1.7753
64.6 1.7059
64.625 1.6315
64.65 1.5595
64.675 1.4964
64.7 1.4454
64.725 1.4061
64.75 1.3753
64.775 1.3463
64.8 1.3115
64.825 1.2681
64.85 1.2193
64.875 1.1674
64.9 1.1204
64.925 1.0821
64.95 1.0588
64.975 1.0454
65 1.033
65.025 1.0193
65.05 1.0019
65.075 0.9794
65.1 0.9486
65.125 0.9081
65.15 0.859
65.175 0.8055
65.2 0.7491
65.225 0.6868
65.25 0.6159
65.275 0.5388
65.3 0.4707
65.325 0.4163
65.35 0.3708
65.375 0.3368
65.4 0.3184
65.425 0.3091
65.45 0.3021
65.475 0.2947
65.5 0.2871
65.525 0.2786
65.55 0.2721
65.575 0.2713
65.6 0.273
65.625 0.2804
65.65 0.2962
65.675 0.3176
65.7 0.3413
65.725 0.3684
65.75 0.4005
65.775 0.4405
65.8 0.4893
65.825 0.5427
65.85 0.5922
65.875 0.6361
65.9 0.6796
65.925 0.7298
65.95 0.7882
65.975 0.8437
66 0.8889
66.025 0.9228
66.05 0.9482
66.075 0.9646
66.1 0.971
66.125 0.9665
66.15 0.9522
66.175 0.9319
66.2 0.9068
66.225 0.8773
66.25 0.8455
66.275 0.8145
66.3 0.7857
66.325 0.7535
66.35 0.7131
66.375 0.6622
66.4 0.6034
66.425 0.5384
66.45 0.4715
66.475 0.4075
66.5 0.3468
66.525 0.2885
66.55 0.2291
66.575 0.1669
66.6 0.1125
66.625 0.0683
66.65 0.0314
66.675 -0.0015
66.7 -0.0359
66.725 -0.0731
66.75 -0.1126
66.775 -0.1503
66.8 -0.1803
66.825 -0.2008
66.85 -0.2108
66.875 -0.2113
66.9 -0.2034
66.925 -0.1856
66.95 -0.1573
66.975 -0.1206
67 -0.077
67.025 -0.0294
67.05 0.024
67.075 0.0815
67.1 0.1413
67.125 0.2011
67.15 0.2607
67.175 0.3232
67.2 0.3873
67.225 0.4486
67.25 0.5033
67.275 0.5497
67.3 0.5856
67.325 0.611
67.35 0.6334
67.375 0.6541
67.4 0.6712
67.425 0.6875
67.45 0.7084
67.475 0.729
67.5 0.7489
67.525 0.7643
67.55 0.7757
67.575 0.7843
67.6 0.7935
67.625 0.804
67.65 0.8143
67.675 0.8229
67.7 0.8297
67.725 0.835
67.75 0.8387
67.775 0.8396
67.8 0.8362
67.825 0.8295
67.85 0.8182
67.875 0.7998
67.9 0.7729
67.925 0.7385
67.95 0.6973
67.975 0.6531
68 0.6176
68.025 0.6014
68.05 0.6028
68.075 0.6124
68.1 0.6253
68.125 0.6352
68.15 0.6363
68.175 0.6272
68.2 0.6123
68.225 0.6013
68.25 0.6022
68.275 0.6155
68.3 0.639
68.325 0.6709
68.35 0.708
68.375 0.7445
68.4 0.7844
68.425 0.8376
68.45 0.8983
68.475 0.9473
68.5 0.9825
68.525 1.011
68.55 1.0381
68.575 1.0652
68.6 1.093
68.625 1.1218
68.65 1.1523
68.675 1.1817
68.7 1.2087
68.725 1.2308
68.75 1.2461
68.775 1.2534
68.8 1.2521
68.825 1.2444
68.85 1.2301
68.875 1.2088
68.9 1.1805
68.925 1.146
68.95 1.1081
68.975 1.0672
69 1.0253
69.025 0.9833
69.05 0.9379
69.075 0.8915
69.1 0.8443
69.125 0.7952
69.15 0.741
69.175 0.6809
69.2 0.6112
69.225 0.5318
69.25 0.4471
69.275 0.3577
69.3 0.2656
69.325 0.1739
69.35 0.091
69.375 0.0293
69.4 0.0017
69.425 0.0087
69.45 0.0291
69.475 0.0538
69.5 0.0797
69.525 0.1033
69.55 0.1227
69.575 0.1358
69.6 0.1437
69.625 0.1515
69.65 0.1633
69.675 0.1787
69.7 0.1916
69.725 0.1988
69.75 0.2013
69.775 0.2016
69.8 0.2062
69.825 0.2221
69.85 0.2498
69.875 0.2832
69.9 0.3151
69.925 0.3471
69.95 0.378
69.975 0.4045
70 0.4253
70.025 0.4422
70.05 0.4565
70.075 0.4711
70.1 0.4979
70.125 0.5438
70.15 0.5921
70.175 0.6327
70.2 0.6608
70.225 0.6761
70.25 0.6803
70.275 0.6749
70.3 0.6603
70.325 0.6343
70.35 0.5987
70.375 0.5549
70.4 0.5045
70.425 0.454
70.45 0.4107
70.475 0.3815
70.5 0.3679
70.525 0.3679
70.55 0.3725
70.575 0.3725
70.6 0.3665
70.625 0.3558
70.65 0.3438
70.675 0.3305
70.7 0.3174
70.725 0.3083
70.75 0.3048
70.775 0.3119
70.8 0.3241
70.825 0.3363
70.85 0.3498
70.875 0.3619
70.9 0.3688
70.925 0.3706
70.95 0.3698
70.975 0.3668
71 0.3635
71.025 0.356
71.05 0.3436
71.075 0.3257
71.1 0.3021
71.125 0.2723
71.15 0.2384
71.175 0.2015
71.2 0.163
71.225 0.1244
71.25 0.0858
71.275 0.0542
71.3 0.0285
71.325 0.004
71.35 -0.0186
71.375 -0.0387
71.4 -0.0623
71.425 -0.0898
71.45 -0.1169
71.475 -0.1384
71.5 -0.1459
71.525 -0.1413
71.55 -0.1266
71.575 -0.1035
71.6 -0.078
71.625 -0.053
71.65 -0.031
71.675 -0.014
71.7 -0.0025
71.725 0.0075
71.75 0.0189
71.775 0.0386
71.8 0.0623
71.825 0.0834
71.85 0.0993
71.875 0.1087
71.9 0.1184
71.925 0.1353
71.95 0.1556
71.975 0.1803
72 0.2111
72.025 0.2432
72.05 0.2792
72.075 0.3176
72.1 0.3527
72.125 0.3788
72.15 0.3967
72.175 0.4129
72.2 0.4322
72.225 0.4506
72.25 0.4677
72.275 0.4829
72.3 0.4936
72.325 0.499
72.35 0.5038
72.375 0.511
72.4 0.522
72.425 0.5411
72.45 0.5742
72.475 0.6213
72.5 0.6719
72.525 0.7185
72.55 0.7599
72.575 0.793
72.6 0.8203
72.625 0.8435
72.65 0.8604
72.675 0.8793
72.7 0.9189
72.725 0.9781
72.75 1.0513
72.775 1.1281
72.8 1.1987
72.825 1.2662
72.85 1.3285
72.875 1.3835
72.9 1.433
72.925 1.4753
72.95 1.5098
72.975 1.537
73 1.5576
73.025 1.5694
73.05 1.5733
73.075 1.5715
73.1 1.5644
73.125 1.5528
73.15 1.5375
73.175 1.5179
73.2 1.4988
73.225 1.4872
73.25 1.4774
73.275 1.4642
73.3 1.4453
73.325 1.4223
73.35 1.3946
73.375 1.3614
73.4 1.3218
73.425 1.2771
73.45 1.2282
73.475 1.1741
73.5 1.1154
73.525 1.0524
73.55 0.9852
73.575 0.9136
73.6 0.8418
73.625 0.7709
73.65 0.7008
73.675 0.6324
73.7 0.5724
73.725 0.5294
73.75 0.503
73.775 0.4839
73.8 0.4641
73.825 0.4407
73.85 0.4084
73.875 0.367
73.9 0.3195
73.925 0.266
73.95 0.2117
73.975 0.1645
74 0.1284
74.025 0.1014
74.05 0.0805
74.075 0.0622
74.1 0.0434
74.125 0.021
74.15 -0.0023
74.175 -0.0187
74.2 -0.029
74.225 -0.0341
74.25 -0.0269
74.275 -0.0089
74.3 0.011
74.325 0.0285
74.35 0.041
74.375 0.0442
74.4 0.0374
74.425 0.0209
74.45 -0.0051
74.475 -0.0415
74.5 -0.0899
74.525 -0.1493
74.55 -0.2179
74.575 -0.2948
74.6 -0.3705
74.625 -0.4248
74.65 -0.4553
74.675 -0.4725
74.7 -0.4845
74.725 -0.4937
74.75 -0.502
74.775 -0.5032
74.8 -0.4911
74.825 -0.4655
74.85 -0.4371
74.875 -0.4092
74.9 -0.3779
74.925 -0.3424
74.95 -0.3024
74.975 -0.2563
75 -0.2052
75.025 -0.1519
75.05 -0.0994
75.075 -0.0483
75.1 0.0026
75.125 0.0519
75.15 0.0971
75.175 0.1413
75.2 0.1886
75.225 0.2377
75.25 0.2852
75.275 0.3293
75.3 0.3686
75.325 0.4018
75.35 0.4322
75.375 0.4672
75.4 0.5099
75.425 0.5572
75.45 0.606
75.475 0.6528
75.5 0.6919
75.525 0.7218
75.55 0.7484
75.575 0.7741
75.6 0.7958
75.625 0.8108
75.65 0.8171
75.675 0.8167
75.7 0.8102
75.725 0.7996
75.75 0.7861
75.775 0.7691
75.8 0.7464
75.825 0.7173
75.85 0.6823
75.875 0.6411
75.9 0.5935
75.925 0.5394
75.95 0.4804
75.975 0.4193
76 0.3593
76.025 0.3057
76.05 0.257
76.075 0.207
76.1 0.1549
76.125 0.099
76.15 0.0374
76.175 -0.0293
76.2 -0.1017
76.225 -0.1767
76.25 -0.2509
76.275 -0.3135
76.3 -0.3596
76.325 -0.3813
76.35 -0.3665
76.375 -0.3225
76.4 -0.2573
76.425 -0.1878
76.45 -0.1188
76.475 -0.0519
76.5 0.0088
76.525 0.0606
76.55 0.1053
76.575 0.1423
76.6 0.1695
76.625 0.1879
76.65 0.1975
76.675 0.1988
76.7 0.1928
76.725 0.1793
76.75 0.158
76.775 0.1319
76.8 0.1029
76.825 0.0726
76.85 0.0422
76.875 0.0113
76.9 -0.0125
76.925 -0.0173
76.95 0.0029
76.975 0.0341
77 0.063
77.025 0.0831
77.05 0.0917
77.075 0.0894
77.1 0.078
77.125 0.0618
77.15 0.0427
77.175 0.0177
77.2 -0.0132
77.225 -0.0498
77.25 -0.0919
77.275 -0.1356
77.3 -0.181
77.325 -0.2274
77.35 -0.2722
77.375 -0.3152
77.4 -0.3565
77.425 -0.3966
77.45 -0.4363
77.475 -0.4739
77.5 -0.5062
77.525 -0.5342
77.55 -0.5619
77.575 -0.5878
77.6 -0.608
77.625 -0.6254
77.65 -0.6395
77.675 -0.6437
77.7 -0.6298
77.725 -0.6022
77.75 -0.5669
77.775 -0.5338
77.8 -0.5064
77.825 -0.4832
77.85 -0.4619
77.875 -0.4407
77.9 -0.4157
77.925 -0.3853
77.95 -0.3501
77.975 -0.3102
78 -0.2724
78.025 -0.2403
78.05 -0.2155
78.075 -0.1983
78.1 -0.1827
78.125 -0.1555
78.15 -0.114
78.175 -0.067
78.2 -0.02
78.225 0.0266
78.25 0.074
78.275 0.1207
78.3 0.1635
78.325 0.2026
78.35 0.2355
78.375 0.2608
78.4 0.2803
78.425 0.2943
78.45 0.3054
78.475 0.3173
78.5 0.3305
78.525 0.3436
78.55 0.3578
78.575 0.3812
78.6 0.4219
78.625 0.4785
78.65 0.5399
78.675 0.6019
78.7 0.6604
78.725 0.7121
78.75 0.7556
78.775 0.7922
78.8 0.8223
78.825 0.8465
78.85 0.8675
78.875 0.8884
78.9 0.9124
78.925 0.9415
78.95 0.9764
78.975 1.0131
79 1.0492
79.025 1.0807
79.05 1.1059
79.075 1.1277
79.1 1.149
79.125 1.1703
79.15 1.1907
79.175 1.2117
79.2 1.2364
79.225 1.2634
79.25 1.287
79.275 1.3035
79.3 1.311
79.325 1.3091
79.35 1.3006
79.375 1.2906
79.4 1.2869
79.425 1.3048
79.45 1.3515
79.475 1.4176
79.5 1.4945
79.525 1.5769
79.55 1.6584
79.575 1.7353
79.6 1.8055
79.625 1.8702
79.65 1.9311
79.675 1.9888
79.7 2.0418
79.725 2.088
79.75 2.1264
79.775 2.1584
79.8 2.1891
79.825 2.2237
79.85 2.2624
79.875 2.3034
79.9 2.3469
79.925 2.3929
79.95 2.4382
79.975 2.4786
80 2.5134
80.025 2.5435
80.05 2.5666
80.075 2.5834
80.1 2.5921
80.125 2.5926
80.15 2.5852
80.175 2.5714
80.2 2.557
80.225 2.5416
80.25 2.5244
80.275 2.5042
80.3 2.481
80.325 2.4645
80.35 2.4635
80.375 2.4765
80.4 2.5041
80.425 2.5468
80.45 2.5974
80.475 2.6468
80.5 2.6911
80.525 2.7307
80.55 2.7664
80.575 2.7997
80.6 2.831
80.625 2.8614
80.65 2.892
80.675 2.9208
80.7 2.9475
80.725 2.9726
80.75 2.9973
80.775 3.0206
80.8 3.0425
80.825 3.0613
80.85 3.0765
80.875 3.0876
80.9 3.0936
80.925 3.0946
80.95 3.0916
80.975 3.0862
81 3.0785
81.025 3.0699
81.05 3.064
81.075 3.0629
81.1 3.0663
81.125 3.0696
81.15 3.0704
81.175 3.0679
81.2 3.0627
81.225 3.0553
81.25 3.0456
81.275 3.0329
81.3 3.0182
81.325 3.0018
81.35 2.9812
81.375 2.9555
81.4 2.9245
81.425 2.8908
81.45 2.8549
81.475 2.8206
81.5 2.7908
81.525 2.7671
81.55 2.7492
81.575 2.7303
81.6 2.7079
81.625 2.6841
81.65 2.6604
81.675 2.6415
81.7 2.6292
81.725 2.6177
81.75 2.605
81.775 2.5894
81.8 2.5697
81.825 2.547
81.85 2.52
81.875 2.487
81.9 2.4491
81.925 2.4069
81.95 2.3634
81.975 2.3202
82 2.2812
82.025 2.2516
82.05 2.2332
82.075 2.2189
82.1 2.2072
82.125 2.1953
82.15 2.1808
82.175 2.1631
82.2 2.1436
82.225 2.1259
82.25 2.1105
82.275 2.0997
82.3 2.0936
82.325 2.0896
82.35 2.086
82.375 2.0805
82.4 2.0722
82.425 2.0637
82.45 2.0615
82.475 2.0749
82.5 2.0981
82.525 2.1221
82.55 2.1426
82.575 2.1595
82.6 2.1732
82.625 2.1814
82.65 2.1835
82.675 2.1787
82.7 2.168
82.725 2.1525
82.75 2.1316
82.775 2.1051
82.8 2.0725
82.825 2.0337
82.85 1.9885
82.875 1.9369
82.9 1.8782
82.925 1.8117
82.95 1.7368
82.975 1.655
83 1.5675
83.025 1.4761
83.05 1.3825
83.075 1.2865
83.1 1.1887
83.125 1.091
83.15 0.9992
83.175 0.9113
83.2 0.827
83.225 0.7472
83.25 0.6735
83.275 0.6059
83.3 0.54
83.325 0.4751
83.35 0.4237
83.375 0.4073
83.4 0.4159
83.425 0.4308
83.45 0.4449
83.475 0.4602
83.5 0.4798
83.525 0.5041
83.55 0.5352
83.575 0.5758
83.6 0.6271
83.625 0.6818
83.65 0.7372
83.675 0.793
83.7 0.8476
83.725 0.9028
83.75 0.9561
83.775 1.0105
83.8 1.0765
83.825 1.163
83.85 1.2616
83.875 1.3601
83.9 1.4533
83.925 1.5413
83.95 1.6233
83.975 1.7008
84 1.7727
84.025 1.8403
84.05 1.9042
84.075 1.9627
84.1 2.0153
84.125 2.0623
84.15 2.1045
84.175 2.1406
84.2 2.1706
84.225 2.1946
84.25 2.2134
84.275 2.2272
84.3 2.2357
84.325 2.2381
84.35 2.2343
84.375 2.2252
84.4 2.2121
84.425 2.1965
84.45 2.178
84.475 2.1556
84.5 2.1293
84.525 2.0991
84.55 2.0639
84.575 2.0242
84.6 1.9817
84.625 1.9371
84.65 1.8907
84.675 1.8454
84.7 1.8094
84.725 1.7884
84.75 1.7764
84.775 1.7671
84.8 1.759
84.825 1.7495
84.85 1.7358
84.875 1.7165
84.9 1.6895
84.925 1.6559
84.95 1.6183
84.975 1.5812
85 1.5496
85.025 1.5329
85.05 1.5338
85.075 1.5468
85.1 1.5664
85.125 1.5926
85.15 1.6279
85.175 1.6721
85.2 1.724
85.225 1.7821
85.25 1.8446
85.275 1.9098
85.3 1.9765
85.325 2.0428
85.35 2.1062
85.375 2.1649
85.4 2.2181
85.425 2.2654
85.45 2.3077
85.475 2.3468
85.5 2.3842
85.525 2.4222
85.55 2.4624
85.575 2.5077
85.6 2.556
85.625 2.6034
85.65 2.6477
85.675 2.6871
85.7 2.721
85.725 2.75
85.75 2.7748
85.775 2.7963
85.8 2.8147
85.825 2.8304
85.85 2.8443
85.875 2.856
85.9 2.8666
85.925 2.8767
85.95 2.8873
85.975 2.8982
86 2.908
86.025 2.914
86.05 2.915
86.075 2.9108
86.1 2.9011
86.125 2.8854
86.15 2.864
86.175 2.8362
86.2 2.8037
86.225 2.7674
86.25 2.7269
86.275 2.6801
86.3 2.6291
86.325 2.5753
86.35 2.5192
86.375 2.4639
86.4 2.414
86.425 2.3702
86.45 2.3295
86.475 2.2908
86.5 2.251
86.525 2.2061
86.55 2.154
86.575 2.0948
86.6 2.0293
86.625 1.9572
86.65 1.8802
86.675 1.799
86.7 1.714
86.725 1.6278
86.75 1.5398
86.775 1.4452
86.8 1.3424
86.825 1.2345
86.85 1.1271
86.875 1.0264
86.9 0.9384
86.925 0.8713
86.95 0.823
86.975 0.7926
87 0.7789
87.025 0.7819
87.05 0.8162
87.075 0.888
87.1 0.9824
87.125 1.089
87.15 1.2051
87.175 1.333
87.2 1.4661
87.225 1.5984
87.25 1.7239
87.275 1.839
87.3 1.944
87.325 2.0414
87.35 2.1316
87.375 2.2152
87.4 2.2929
87.425 2.3639
87.45 2.4299
87.475 2.4909
87.5 2.5472
87.525 2.5983
87.55 2.6453
87.575 2.6891
87.6 2.7313
87.625 2.7724
87.65 2.8112
87.675 2.847
87.7 2.8786
87.725 2.9052
87.75 2.9259
87.775 2.9409
87.8 2.9509
87.825 2.9561
87.85 2.956
87.875 2.9501
87.9 2.9382
87.925 2.9202
87.95 2.895
87.975 2.862
88 2.821
88.025 2.7711
88.05 2.7167
88.075 2.6729
88.1 2.6563
88.125 2.6615
88.15 2.6688
88.175 2.6708
88.2 2.6669
88.225 2.657
88.25 2.6409
88.275 2.6228
88.3 2.6075
88.325 2.5985
88.35 2.5917
88.375 2.5792
88.4 2.5602
88.425 2.5373
88.45 2.5136
88.475 2.4931
88.5 2.4799
88.525 2.4751
88.55 2.4747
88.575 2.477
88.6 2.478
88.625 2.4757
88.65 2.4696
88.675 2.4615
88.7 2.4498
88.725 2.4352
88.75 2.4169
88.775 2.3949
88.8 2.3705
88.825 2.3439
88.85 2.3133
88.875 2.2787
88.9 2.2387
88.925 2.193
88.95 2.1421
88.975 2.0879
89 2.034
89.025 1.9829
89.05 1.9358
89.075 1.8872
89.1 1.8387
89.125 1.7971
89.15 1.7684
89.175 1.7534
89.2 1.7445
89.225 1.736
89.25 1.7242
89.275 1.7077
89.3 1.6858
89.325 1.6605
89.35 1.6333
89.375 1.6054
89.4 1.5739
89.425 1.5369
89.45 1.4911
89.475 1.4387
89.5 1.3844
89.525 1.3329
89.55 1.2885
89.575 1.2527
89.6 1.2197
89.625 1.1829
89.65 1.1394
89.675 1.0896
89.7 1.0301
89.725 0.9651
89.75 0.9044
89.775 0.8521
89.8 0.8043
89.825 0.7607
89.85 0.7191
89.875 0.6823
89.9 0.65
89.925 0.6171
89.95 0.5824
89.975 0.5439
90 0.4996
90.025 0.4498
90.05 0.3957
90.075 0.3391
90.1 0.282
90.125 0.227
90.15 0.1758
90.175 0.1281
90.2 0.08
90.225 0.0285
90.25 -0.029
90.275 -0.0924
90.3 -0.1637
90.325 -0.2399
90.35 -0.3137
90.375 -0.3806
90.4 -0.4393
90.425 -0.4858
90.45 -0.5156
90.475 -0.5308
90.5 -0.5433
90.525 -0.5562
90.55 -0.5725
90.575 -0.5972
90.6 -0.6281
90.625 -0.6631
90.65 -0.699
90.675 -0.7319
90.7 -0.7552
90.725 -0.7639
90.75 -0.7579
90.775 -0.7459
90.8 -0.7332
90.825 -0.7175
90.85 -0.6991
90.875 -0.6806
90.9 -0.6639
90.925 -0.6535
90.95 -0.6541
90.975 -0.6628
91 -0.6717
91.025 -0.6777
91.05 -0.6728
91.075 -0.6465
91.1 -0.6087
91.125 -0.5701
91.15 -0.5327
91.175 -0.497
91.2 -0.4665
91.225 -0.4375
91.25 -0.4106
91.275 -0.3851
91.3 -0.3586
91.325 -0.3299
91.35 -0.2973
91.375 -0.2598
91.4 -0.2119
91.425 -0.1564
91.45 -0.1003
91.475 -0.0455
91.5 0.0063
91.525 0.0539
91.55 0.1004
91.575 0.1449
91.6 0.1859
91.625 0.2252
91.65 0.2638
91.675 0.3012
91.7 0.3376
91.725 0.3724
91.75 0.4057
91.775 0.4388
91.8 0.4763
91.825 0.5151
91.85 0.5512
91.875 0.5813
91.9 0.6039
91.925 0.6189
91.95 0.6264
91.975 0.6268
92 0.6198
92.025 0.6061
92.05 0.5876
92.075 0.5673
92.1 0.5457
92.125 0.5231
92.15 0.4993
92.175 0.4771
92.2 0.4542
92.225 0.4286
92.25 0.3995
92.275 0.3652
92.3 0.3226
92.325 0.2748
92.35 0.2276
92.375 0.1795
92.4 0.1349
92.425 0.0986
92.45 0.0752
92.475 0.072
92.5 0.0873
92.525 0.11
92.55 0.1302
92.575 0.1471
92.6 0.1586
92.625 0.1654
92.65 0.1678
92.675 0.1647
92.7 0.1593
92.725 0.1536
92.75 0.1516
92.775 0.1521
92.8 0.1555
92.825 0.1604
92.85 0.1627
92.875 0.1641
92.9 0.1645
92.925 0.1624
92.95 0.1583
92.975 0.1564
93 0.158
93.025 0.1567
93.05 0.1495
93.075 0.1364
93.1 0.1182
93.125 0.0946
93.15 0.0675
93.175 0.0427
93.2 0.017
93.225 -0.0077
93.25 -0.0321
93.275 -0.0565
93.3 -0.0822
93.325 -0.1115
93.35 -0.1449
93.375 -0.1795
93.4 -0.2171
93.425 -0.2607
93.45 -0.309
93.475 -0.355
93.5 -0.3896
93.525 -0.4149
93.55 -0.4314
93.575 -0.4371
93.6 -0.434
93.625 -0.4193
93.65 -0.3824
93.675 -0.3304
93.7 -0.2697
93.725 -0.2063
93.75 -0.1441
93.775 -0.0856
93.8 -0.0345
93.825 0.0106
93.85 0.0524
93.875 0.0896
93.9 0.1238
93.925 0.1564
93.95 0.1844
93.975 0.2076
94 0.227
94.025 0.2425
94.05 0.2569
94.075 0.2722
94.1 0.2858
94.125 0.2965
94.15 0.3039
94.175 0.3084
94.2 0.3114
94.225 0.3175
94.25 0.334
94.275 0.3541
94.3 0.3689
94.325 0.3747
94.35 0.3713
94.375 0.3619
94.4 0.349
94.425 0.3352
94.45 0.3225
94.475 0.3086
94.5 0.2906
94.525 0.2659
94.55 0.2362
94.575 0.2026
94.6 0.1657
94.625 0.1257
94.65 0.0823
94.675 0.0349
94.7 -0.0158
94.725 -0.0682
94.75 -0.1225
94.775 -0.1779
94.8 -0.2343
94.825 -0.2901
94.85 -0.344
94.875 -0.3971
94.9 -0.4466
94.925 -0.4883
94.95 -0.5182
94.975 -0.5345
95 -0.5406
95.025 -0.5357
95.05 -0.514
95.075 -0.4807
95.1 -0.4443
95.125 -0.4139
95.15 -0.3924
95.175 -0.3775
95.2 -0.3687
95.225 -0.3673
95.25 -0.3724
95.275 -0.3821
95.3 -0.3928
95.325 -0.4053
95.35 -0.4218
95.375 -0.4447
95.4 -0.4751
95.425 -0.5114
95.45 -0.5504
95.475 -0.5853
95.5 -0.6081
95.525 -0.6181
95.55 -0.6193
95.575 -0.6158
95.6 -0.6021
95.625 -0.5707
95.65 -0.5317
95.675 -0.4957
95.7 -0.4668
95.725 -0.4454
95.75 -0.4304
95.775 -0.4181
95.8 -0.4114
95.825 -0.4104
95.85 -0.4154
95.875 -0.4255
95.9 -0.4402
95.925 -0.455
95.95 -0.4584
95.975 -0.4462
96 -0.423
96.025 -0.3971
96.05 -0.3742
96.075 -0.3565
96.1 -0.342
96.125 -0.3266
96.15 -0.3067
96.175 -0.2861
96.2 -0.2638
96.225 -0.2422
96.25 -0.2235
96.275 -0.2062
96.3 -0.1928
96.325 -0.1868
96.35 -0.1882
96.375 -0.1948
96.4 -0.2038
96.425 -0.214
96.45 -0.2248
96.475 -0.2387
96.5 -0.2563
96.525 -0.2775
96.55 -0.3038
96.575 -0.3354
96.6 -0.3718
96.625 -0.4123
96.65 -0.4584
96.675 -0.5102
96.7 -0.5657
96.725 -0.6202
96.75 -0.6702
96.775 -0.714
96.8 -0.7541
96.825 -0.789
96.85 -0.8207
96.875 -0.8511
96.9 -0.8862
96.925 -0.9263
96.95 -0.9675
96.975 -1.0067
97 -1.0333
97.025 -1.0505
97.05 -1.0658
97.075 -1.0825
97.1 -1.1006
97.125 -1.1137
97.15 -1.1186
97.175 -1.1219
97.2 -1.1277
97.225 -1.1357
97.25 -1.1445
97.275 -1.1472
97.3 -1.1341
97.325 -1.0986
97.35 -1.0571
97.375 -1.0156
97.4 -0.9798
97.425 -0.9499
97.45 -0.9255
97.475 -0.9042
97.5 -0.8839
97.525 -0.8642
97.55 -0.8423
97.575 -0.814
97.6 -0.7816
97.625 -0.7517
97.65 -0.7224
97.675 -0.6951
97.7 -0.6713
97.725 -0.6476
97.75 -0.625
97.775 -0.6054
97.8 -0.5869
97.825 -0.5712
97.85 -0.558
97.875 -0.5453
97.9 -0.5311
97.925 -0.5185
97.95 -0.5096
97.975 -0.504
98 -0.5006
98.025 -0.4924
98.05 -0.4828
98.075 -0.479
98.1 -0.4771
98.125 -0.4753
98.15 -0.4754
98.175 -0.4788
98.2 -0.484
98.225 -0.4924
98.25 -0.5049
98.275 -0.5201
98.3 -0.5351
98.325 -0.5499
98.35 -0.5668
98.375 -0.5859
98.4 -0.6028
98.425 -0.6145
98.45 -0.6217
98.475 -0.6282
98.5 -0.6367
98.525 -0.648
98.55 -0.6585
98.575 -0.6678
98.6 -0.6764
98.625 -0.682
98.65 -0.691
98.675 -0.7044
98.7 -0.7194
98.725 -0.7299
98.75 -0.7293
98.775 -0.721
98.8 -0.7115
98.825 -0.7059
98.85 -0.6994
98.875 -0.6918
98.9 -0.6903
98.925 -0.6958
98.95 -0.7021
98.975 -0.6992
99 -0.6846
99.025 -0.6574
99.05 -0.63
99.075 -0.6075
99.1 -0.5908
99.125 -0.5805
99.15 -0.58
99.175 -0.5956
99.2 -0.6248
99.225 -0.663
99.25 -0.7044
99.275 -0.7454
99.3 -0.7858
99.325 -0.8241
99.35 -0.8561
99.375 -0.8803
99.4 -0.8999
99.425 -0.9212
99.45 -0.9454
99.475 -0.9694
99.5 -0.9815
99.525 -0.9746
99.55 -0.958
99.575 -0.9391
99.6 -0.9216
99.625 -0.9077
99.65 -0.8921
99.675 -0.874
99.7 -0.8505
99.725 -0.8174
99.75 -0.7763
99.775 -0.7287
99.8 -0.6804
99.825 -0.6327
99.85 -0.5901
99.875 -0.5494
99.9 -0.5079
99.925 -0.4688
99.95 -0.4297
99.975 -0.3836
100 -0.3331
