# Supplementary material for: Uptake of N2O5 by aqueous aerosol unveiled using chemically accurate many-body potentials
Source: Nat Commun. 2022 Mar 10;13:1266. doi: 10.1038/s41467-022-28697-8 (PMC8913772; doi:10.1038/s41467-022-28697-8)
Supplement: Supplementary file 3 — Source Data [file 41467_2022_28697_MOESM3_ESM.zip › n2o5-uptake-data/Fig2/scattering/rep09run19/relcom_gds.dat]

0.025 11.8814
0.05 11.8554
0.075 11.8293
0.1 11.8032
0.125 11.7772
0.15 11.7511
0.175 11.7249
0.2 11.6988
0.225 11.6727
0.25 11.6465
0.275 11.6203
0.3 11.5942
0.325 11.568
0.35 11.5418
0.375 11.5155
0.4 11.4893
0.425 11.463
0.45 11.4368
0.475 11.4105
0.5 11.3842
0.525 11.3579
0.55 11.3316
0.575 11.3053
0.6 11.279
0.625 11.2526
0.65 11.2263
0.675 11.1999
0.7 11.1736
0.725 11.1472
0.75 11.1208
0.775 11.0944
0.8 11.0679
0.825 11.0415
0.85 11.015
0.875 10.9886
0.9 10.9621
0.925 10.9356
0.95 10.909
0.975 10.8824
1 10.8559
1.025 10.8292
1.05 10.8026
1.075 10.776
1.1 10.7493
1.125 10.7226
1.15 10.6959
1.175 10.6692
1.2 10.6425
1.225 10.6157
1.25 10.5889
1.275 10.5622
1.3 10.5354
1.325 10.5086
1.35 10.4817
1.375 10.4549
1.4 10.428
1.425 10.4011
1.45 10.3742
1.475 10.3473
1.5 10.3204
1.525 10.2934
1.55 10.2664
1.575 10.2393
1.6 10.2123
1.625 10.1852
1.65 10.1581
1.675 10.1309
1.7 10.1037
1.725 10.0766
1.75 10.0493
1.775 10.0221
1.8 9.9948
1.825 9.9675
1.85 9.9402
1.875 9.9128
1.9 9.8854
1.925 9.8579
1.95 9.8304
1.975 9.8029
2 9.7753
2.025 9.7477
2.05 9.72
2.075 9.6923
2.1 9.6645
2.125 9.6366
2.15 9.6087
2.175 9.5808
2.2 9.5528
2.225 9.5248
2.25 9.4968
2.275 9.4687
2.3 9.4406
2.325 9.4125
2.35 9.3844
2.375 9.3562
2.4 9.3281
2.425 9.2998
2.45 9.2716
2.475 9.2433
2.5 9.215
2.525 9.1867
2.55 9.1583
2.575 9.1299
2.6 9.1014
2.625 9.0729
2.65 9.0443
2.675 9.0158
2.7 8.9872
2.725 8.9586
2.75 8.9301
2.775 8.9014
2.8 8.8728
2.825 8.8441
2.85 8.8154
2.875 8.7866
2.9 8.7579
2.925 8.729
2.95 8.7002
2.975 8.6713
3 8.6424
3.025 8.6135
3.05 8.5845
3.075 8.5555
3.1 8.5264
3.125 8.4972
3.15 8.4681
3.175 8.4389
3.2 8.4097
3.225 8.3805
3.25 8.3512
3.275 8.3219
3.3 8.2926
3.325 8.2632
3.35 8.2337
3.375 8.2043
3.4 8.1747
3.425 8.145
3.45 8.1154
3.475 8.0856
3.5 8.0557
3.525 8.0257
3.55 7.9957
3.575 7.9656
3.6 7.9353
3.625 7.9051
3.65 7.8749
3.675 7.8446
3.7 7.814
3.725 7.7833
3.75 7.7528
3.775 7.722
3.8 7.691
3.825 7.6598
3.85 7.6286
3.875 7.5972
3.9 7.5656
3.925 7.534
3.95 7.5021
3.975 7.4701
4 7.438
4.025 7.4058
4.05 7.3734
4.075 7.3409
4.1 7.3083
4.125 7.2755
4.15 7.2427
4.175 7.2096
4.2 7.1764
4.225 7.143
4.25 7.1094
4.275 7.0756
4.3 7.0416
4.325 7.0073
4.35 6.9728
4.375 6.9382
4.4 6.9033
4.425 6.8683
4.45 6.833
4.475 6.7974
4.5 6.7615
4.525 6.7254
4.55 6.689
4.575 6.6524
4.6 6.6155
4.625 6.5785
4.65 6.5412
4.675 6.5037
4.7 6.4659
4.725 6.4279
4.75 6.3898
4.775 6.3514
4.8 6.3129
4.825 6.2741
4.85 6.2352
4.875 6.196
4.9 6.1566
4.925 6.117
4.95 6.0771
4.975 6.0369
5 5.9966
5.025 5.956
5.05 5.9152
5.075 5.8742
5.1 5.8332
5.125 5.7921
5.15 5.7507
5.175 5.7092
5.2 5.6675
5.225 5.6257
5.25 5.5835
5.275 5.5412
5.3 5.4987
5.325 5.4559
5.35 5.4129
5.375 5.3695
5.4 5.3257
5.425 5.2815
5.45 5.2371
5.475 5.1923
5.5 5.147
5.525 5.1013
5.55 5.0552
5.575 5.0085
5.6 4.9613
5.625 4.9137
5.65 4.8656
5.675 4.817
5.7 4.7677
5.725 4.7179
5.75 4.6676
5.775 4.6165
5.8 4.5647
5.825 4.5123
5.85 4.4592
5.875 4.4054
5.9 4.3509
5.925 4.2956
5.95 4.2393
5.975 4.1822
6 4.1241
6.025 4.0653
6.05 4.0054
6.075 3.9446
6.1 3.8829
6.125 3.8199
6.15 3.7551
6.175 3.6889
6.2 3.6213
6.225 3.552
6.25 3.4809
6.275 3.408
6.3 3.3329
6.325 3.255
6.35 3.1743
6.375 3.0908
6.4 3.0042
6.425 2.9147
6.45 2.8235
6.475 2.7339
6.5 2.656
6.525 2.5967
6.55 2.5487
6.575 2.5051
6.6 2.464
6.625 2.4234
6.65 2.3814
6.675 2.3448
6.7 2.3222
6.725 2.3132
6.75 2.3085
6.775 2.3043
6.8 2.2978
6.825 2.2865
6.85 2.2699
6.875 2.2462
6.9 2.2151
6.925 2.176
6.95 2.1294
6.975 2.0769
7 2.0258
7.025 1.9885
7.05 1.9675
7.075 1.9484
7.1 1.9249
7.125 1.8943
7.15 1.8566
7.175 1.8162
7.2 1.7822
7.225 1.7574
7.25 1.7412
7.275 1.7266
7.3 1.7097
7.325 1.6896
7.35 1.6627
7.375 1.627
7.4 1.5849
7.425 1.5352
7.45 1.4749
7.475 1.402
7.5 1.3176
7.525 1.2253
7.55 1.13
7.575 1.0354
7.6 0.9408
7.625 0.846
7.65 0.7566
7.675 0.6774
7.7 0.6202
7.725 0.5913
7.75 0.5946
7.775 0.6217
7.8 0.6628
7.825 0.7149
7.85 0.7685
7.875 0.8212
7.9 0.8721
7.925 0.9191
7.95 0.9615
7.975 1.0012
8 1.0432
8.025 1.0915
8.05 1.1458
8.075 1.1998
8.1 1.2466
8.125 1.2833
8.15 1.3071
8.175 1.3199
8.2 1.3246
8.225 1.3253
8.25 1.3214
8.275 1.3111
8.3 1.2917
8.325 1.2614
8.35 1.2249
8.375 1.1935
8.4 1.1819
8.425 1.1837
8.45 1.1862
8.475 1.183
8.5 1.1717
8.525 1.1641
8.55 1.1716
8.575 1.1921
8.6 1.2141
8.625 1.2333
8.65 1.2493
8.675 1.2644
8.7 1.2847
8.725 1.3106
8.75 1.3353
8.775 1.3555
8.8 1.3657
8.825 1.3674
8.85 1.3594
8.875 1.337
8.9 1.3021
8.925 1.2531
8.95 1.192
8.975 1.1175
9 1.0308
9.025 0.9344
9.05 0.8334
9.075 0.7357
9.1 0.6479
9.125 0.5788
9.15 0.5349
9.175 0.5105
9.2 0.4923
9.225 0.4751
9.25 0.4534
9.275 0.4239
9.3 0.3895
9.325 0.3568
9.35 0.3307
9.375 0.3107
9.4 0.3032
9.425 0.3082
9.45 0.3232
9.475 0.3479
9.5 0.3781
9.525 0.4086
9.55 0.4376
9.575 0.4615
9.6 0.4807
9.625 0.4946
9.65 0.5002
9.675 0.4984
9.7 0.4905
9.725 0.4826
9.75 0.4831
9.775 0.499
9.8 0.52
9.825 0.5381
9.85 0.5492
9.875 0.5591
9.9 0.5787
9.925 0.614
9.95 0.6616
9.975 0.7132
10 0.7666
10.025 0.8173
10.05 0.862
10.075 0.8986
10.1 0.9282
10.125 0.9527
10.15 0.98
10.175 1.0134
10.2 1.0536
10.225 1.0996
10.25 1.1467
10.275 1.1917
10.3 1.2332
10.325 1.2718
10.35 1.3134
10.375 1.3619
10.4 1.4136
10.425 1.4636
10.45 1.5089
10.475 1.5474
10.5 1.58
10.525 1.6078
10.55 1.6311
10.575 1.6524
10.6 1.6739
10.625 1.6941
10.65 1.7116
10.675 1.7277
10.7 1.7437
10.725 1.7579
10.75 1.7663
10.775 1.7676
10.8 1.7628
10.825 1.7519
10.85 1.7361
10.875 1.714
10.9 1.6849
10.925 1.6483
10.95 1.6083
10.975 1.5695
11 1.5282
11.025 1.4828
11.05 1.4343
11.075 1.3906
11.1 1.3607
11.125 1.3517
11.15 1.3527
11.175 1.3577
11.2 1.3614
11.225 1.3643
11.25 1.3645
11.275 1.3673
11.3 1.3776
11.325 1.3926
11.35 1.411
11.375 1.427
11.4 1.4415
11.425 1.4511
11.45 1.4558
11.475 1.457
11.5 1.461
11.525 1.4783
11.55 1.5089
11.575 1.5558
11.6 1.6138
11.625 1.6785
11.65 1.7393
11.675 1.7929
11.7 1.836
11.725 1.8717
11.75 1.9082
11.775 1.9466
11.8 1.9838
11.825 2.0195
11.85 2.0562
11.875 2.1027
11.9 2.1625
11.925 2.2341
11.95 2.3155
11.975 2.4033
12 2.4944
12.025 2.5893
12.05 2.6899
12.075 2.7908
12.1 2.8876
12.125 2.9781
12.15 3.0636
12.175 3.1429
12.2 3.2141
12.225 3.2774
12.25 3.3319
12.275 3.3781
12.3 3.4165
12.325 3.4472
12.35 3.4706
12.375 3.4869
12.4 3.4966
12.425 3.5015
12.45 3.502
12.475 3.4949
12.5 3.4825
12.525 3.4641
12.55 3.4411
12.575 3.4222
12.6 3.4089
12.625 3.3963
12.65 3.381
12.675 3.3621
12.7 3.3404
12.725 3.3162
12.75 3.2872
12.775 3.2521
12.8 3.2126
12.825 3.1739
12.85 3.1376
12.875 3.1035
12.9 3.066
12.925 3.0238
12.95 2.9801
12.975 2.9345
13 2.8918
13.025 2.8514
13.05 2.809
13.075 2.7601
13.1 2.7028
13.125 2.6415
13.15 2.5745
13.175 2.5089
13.2 2.4556
13.225 2.4179
13.25 2.3937
13.275 2.3719
13.3 2.3559
13.325 2.3505
13.35 2.3596
13.375 2.3792
13.4 2.404
13.425 2.4286
13.45 2.4534
13.475 2.478
13.5 2.5004
13.525 2.5203
13.55 2.5364
13.575 2.5466
13.6 2.5524
13.625 2.552
13.65 2.5455
13.675 2.533
13.7 2.5168
13.725 2.498
13.75 2.4822
13.775 2.4728
13.8 2.4664
13.825 2.4602
13.85 2.4526
13.875 2.4417
13.9 2.4273
13.925 2.4071
13.95 2.3845
13.975 2.3614
14 2.3357
14.025 2.3051
14.05 2.2719
14.075 2.2382
14.1 2.2052
14.125 2.173
14.15 2.1437
14.175 2.1155
14.2 2.0893
14.225 2.0692
14.25 2.0568
14.275 2.0533
14.3 2.0552
14.325 2.0592
14.35 2.0657
14.375 2.0733
14.4 2.078
14.425 2.0769
14.45 2.071
14.475 2.0589
14.5 2.0391
14.525 2.0131
14.55 1.9841
14.575 1.9559
14.6 1.9309
14.625 1.9115
14.65 1.9015
14.675 1.9017
14.7 1.9109
14.725 1.9238
14.75 1.938
14.775 1.9537
14.8 1.9705
14.825 1.9886
14.85 2.0108
14.875 2.037
14.9 2.0647
14.925 2.0927
14.95 2.1217
14.975 2.1547
15 2.1871
15.025 2.2162
15.05 2.2424
15.075 2.2663
15.1 2.294
15.125 2.327
15.15 2.3574
15.175 2.382
15.2 2.4011
15.225 2.4155
15.25 2.4251
15.275 2.4305
15.3 2.4313
15.325 2.4276
15.35 2.42
15.375 2.4087
15.4 2.394
15.425 2.3759
15.45 2.3544
15.475 2.3298
15.5 2.3019
15.525 2.2706
15.55 2.2367
15.575 2.1998
15.6 2.1586
15.625 2.1134
15.65 2.0635
15.675 2.0083
15.7 1.9469
15.725 1.8784
15.75 1.8029
15.775 1.7217
15.8 1.6343
15.825 1.5395
15.85 1.4363
15.875 1.3254
15.9 1.2099
15.925 1.0921
15.95 0.9728
15.975 0.8529
16 0.7369
16.025 0.6288
16.05 0.5265
16.075 0.4262
16.1 0.3321
16.125 0.2485
16.15 0.1787
16.175 0.1193
16.2 0.0657
16.225 0.0215
16.25 -0.0091
16.275 -0.0293
16.3 -0.0485
16.325 -0.0661
16.35 -0.0745
16.375 -0.0684
16.4 -0.0534
16.425 -0.0333
16.45 -0.0137
16.475 0.0077
16.5 0.0354
16.525 0.0666
16.55 0.0977
16.575 0.1213
16.6 0.1384
16.625 0.1482
16.65 0.1499
16.675 0.148
16.7 0.1428
16.725 0.1399
16.75 0.1405
16.775 0.1459
16.8 0.154
16.825 0.1677
16.85 0.1848
16.875 0.1997
16.9 0.2099
16.925 0.2164
16.95 0.219
16.975 0.2196
17 0.2249
17.025 0.2366
17.05 0.2571
17.075 0.2935
17.1 0.3521
17.125 0.4274
17.15 0.5114
17.175 0.5981
17.2 0.6841
17.225 0.767
17.25 0.8453
17.275 0.9164
17.3 0.98
17.325 1.0384
17.35 1.0999
17.375 1.167
17.4 1.2364
17.425 1.3028
17.45 1.3638
17.475 1.417
17.5 1.4627
17.525 1.5012
17.55 1.532
17.575 1.5565
17.6 1.5769
17.625 1.5972
17.65 1.6265
17.675 1.6682
17.7 1.713
17.725 1.7561
17.75 1.7951
17.775 1.8291
17.8 1.8577
17.825 1.8804
17.85 1.8951
17.875 1.9004
17.9 1.8972
17.925 1.8848
17.95 1.8648
17.975 1.8409
18 1.8186
18.025 1.8003
18.05 1.7778
18.075 1.7454
18.1 1.7027
18.125 1.6502
18.15 1.5999
18.175 1.5692
18.2 1.5569
18.225 1.5553
18.25 1.5538
18.275 1.547
18.3 1.5343
18.325 1.5196
18.35 1.5018
18.375 1.4805
18.4 1.4586
18.425 1.4385
18.45 1.4241
18.475 1.416
18.5 1.4146
18.525 1.4163
18.55 1.414
18.575 1.4054
18.6 1.3928
18.625 1.3753
18.65 1.3582
18.675 1.3522
18.7 1.3611
18.725 1.3854
18.75 1.4178
18.775 1.4529
18.8 1.4896
18.825 1.5279
18.85 1.5651
18.875 1.5991
18.9 1.63
18.925 1.6572
18.95 1.6825
18.975 1.7059
19 1.7283
19.025 1.7466
19.05 1.7586
19.075 1.7669
19.1 1.7698
19.125 1.7643
19.15 1.7517
19.175 1.7332
19.2 1.7077
19.225 1.6782
19.25 1.6483
19.275 1.6175
19.3 1.5834
19.325 1.5452
19.35 1.5019
19.375 1.4558
19.4 1.4128
19.425 1.384
19.45 1.3712
19.475 1.3628
19.5 1.35
19.525 1.3327
19.55 1.3159
19.575 1.3034
19.6 1.2986
19.625 1.3014
19.65 1.3073
19.675 1.3109
19.7 1.3098
19.725 1.3048
19.75 1.2981
19.775 1.2887
19.8 1.2743
19.825 1.2529
19.85 1.224
19.875 1.1893
19.9 1.1512
19.925 1.1169
19.95 1.0914
19.975 1.0733
20 1.0662
20.025 1.0808
20.05 1.1133
20.075 1.1515
20.1 1.1871
20.125 1.2204
20.15 1.2586
20.175 1.3013
20.2 1.3473
20.225 1.3934
20.25 1.4381
20.275 1.4811
20.3 1.5182
20.325 1.5481
20.35 1.5712
20.375 1.5874
20.4 1.5965
20.425 1.5999
20.45 1.5995
20.475 1.6037
20.5 1.6171
20.525 1.6326
20.55 1.6479
20.575 1.6641
20.6 1.6786
20.625 1.69
20.65 1.6947
20.675 1.6939
20.7 1.6865
20.725 1.6736
20.75 1.6566
20.775 1.6374
20.8 1.6211
20.825 1.6119
20.85 1.6081
20.875 1.6068
20.9 1.6048
20.925 1.6022
20.95 1.6003
20.975 1.6007
21 1.6015
21.025 1.5992
21.05 1.5937
21.075 1.5842
21.1 1.5707
21.125 1.5528
21.15 1.5308
21.175 1.5044
21.2 1.4725
21.225 1.4349
21.25 1.392
21.275 1.3434
21.3 1.2879
21.325 1.2255
21.35 1.1561
21.375 1.0795
21.4 0.9965
21.425 0.9094
21.45 0.8258
21.475 0.7587
21.5 0.7046
21.525 0.6583
21.55 0.6182
21.575 0.5856
21.6 0.5557
21.625 0.5343
21.65 0.5248
21.675 0.5202
21.7 0.5108
21.725 0.4974
21.75 0.483
21.775 0.47
21.8 0.4575
21.825 0.4435
21.85 0.4274
21.875 0.4138
21.9 0.4005
21.925 0.3872
21.95 0.3774
21.975 0.3746
22 0.3792
22.025 0.3902
22.05 0.4044
22.075 0.4183
22.1 0.4328
22.125 0.4458
22.15 0.4547
22.175 0.459
22.2 0.4597
22.225 0.4558
22.25 0.4463
22.275 0.4324
22.3 0.4147
22.325 0.3954
22.35 0.3793
22.375 0.3664
22.4 0.3533
22.425 0.3383
22.45 0.3198
22.475 0.2967
22.5 0.2719
22.525 0.2537
22.55 0.2516
22.575 0.2612
22.6 0.2779
22.625 0.299
22.65 0.3228
22.675 0.3534
22.7 0.3928
22.725 0.4423
22.75 0.5045
22.775 0.5716
22.8 0.6395
22.825 0.704
22.85 0.7636
22.875 0.8192
22.9 0.872
22.925 0.9182
22.95 0.9578
22.975 0.9933
23 1.0267
23.025 1.0575
23.05 1.0866
23.075 1.1164
23.1 1.1479
23.125 1.1836
23.15 1.2251
23.175 1.2692
23.2 1.3098
23.225 1.3479
23.25 1.3835
23.275 1.4169
23.3 1.4519
23.325 1.4893
23.35 1.5343
23.375 1.5838
23.4 1.6336
23.425 1.6825
23.45 1.7325
23.475 1.7818
23.5 1.8279
23.525 1.8716
23.55 1.9136
23.575 1.952
23.6 1.9827
23.625 2.009
23.65 2.0303
23.675 2.0459
23.7 2.0595
23.725 2.08
23.75 2.1103
23.775 2.1455
23.8 2.1788
23.825 2.207
23.85 2.2315
23.875 2.2523
23.9 2.2699
23.925 2.2842
23.95 2.2941
23.975 2.2987
24 2.2981
24.025 2.2937
24.05 2.2888
24.075 2.2897
24.1 2.2992
24.125 2.3166
24.15 2.3382
24.175 2.3626
24.2 2.3904
24.225 2.42
24.25 2.4485
24.275 2.4745
24.3 2.4966
24.325 2.5147
24.35 2.5292
24.375 2.539
24.4 2.5449
24.425 2.5481
24.45 2.5456
24.475 2.5366
24.5 2.519
24.525 2.4941
24.55 2.4636
24.575 2.426
24.6 2.3811
24.625 2.3314
24.65 2.2754
24.675 2.2149
24.7 2.153
24.725 2.0961
24.75 2.0482
24.775 2.0178
24.8 2.0032
24.825 1.9942
24.85 1.9858
24.875 1.9783
24.9 1.9741
24.925 1.972
24.95 1.9721
24.975 1.9741
25 1.9806
25.025 1.9968
25.05 2.0219
25.075 2.0526
25.1 2.0845
25.125 2.1194
25.15 2.1592
25.175 2.2052
25.2 2.2502
25.225 2.291
25.25 2.3259
25.275 2.3535
25.3 2.3743
25.325 2.3887
25.35 2.3963
25.375 2.3975
25.4 2.3926
25.425 2.3825
25.45 2.3656
25.475 2.3415
25.5 2.3103
25.525 2.2703
25.55 2.2223
25.575 2.1682
25.6 2.1122
25.625 2.0602
25.65 2.0177
25.675 1.9878
25.7 1.9763
25.725 1.9826
25.75 1.9986
25.775 2.0174
25.8 2.0321
25.825 2.0399
25.85 2.0404
25.875 2.0334
25.9 2.0184
25.925 1.9953
25.95 1.9668
25.975 1.9363
26 1.9051
26.025 1.8732
26.05 1.8466
26.075 1.8356
26.1 1.8442
26.125 1.864
26.15 1.8882
26.175 1.9144
26.2 1.9453
26.225 1.9836
26.25 2.0295
26.275 2.0782
26.3 2.1272
26.325 2.1756
26.35 2.2218
26.375 2.2646
26.4 2.3033
26.425 2.3373
26.45 2.3661
26.475 2.3905
26.5 2.41
26.525 2.4236
26.55 2.4307
26.575 2.4302
26.6 2.4237
26.625 2.4116
26.65 2.3942
26.675 2.3701
26.7 2.3381
26.725 2.2996
26.75 2.2563
26.775 2.2082
26.8 2.1553
26.825 2.0983
26.85 2.0401
26.875 1.9825
26.9 1.9251
26.925 1.8684
26.95 1.8135
26.975 1.7596
27 1.706
27.025 1.6528
27.05 1.5991
27.075 1.543
27.1 1.4866
27.125 1.4341
27.15 1.3829
27.175 1.3295
27.2 1.2811
27.225 1.246
27.25 1.2268
27.275 1.2241
27.3 1.2364
27.325 1.2604
27.35 1.2908
27.375 1.3204
27.4 1.3449
27.425 1.365
27.45 1.3788
27.475 1.385
27.5 1.3824
27.525 1.3724
27.55 1.3559
27.575 1.3354
27.6 1.3092
27.625 1.2802
27.65 1.2544
27.675 1.2418
27.7 1.2521
27.725 1.2799
27.75 1.3124
27.775 1.3399
27.8 1.3575
27.825 1.3646
27.85 1.3596
27.875 1.3434
27.9 1.3204
27.925 1.3094
27.95 1.3219
27.975 1.3474
28 1.3737
28.025 1.4012
28.05 1.4319
28.075 1.4615
28.1 1.4837
28.125 1.4966
28.15 1.4997
28.175 1.4918
28.2 1.4769
28.225 1.4604
28.25 1.4582
28.275 1.4638
28.3 1.4704
28.325 1.4777
28.35 1.486
28.375 1.5017
28.4 1.5268
28.425 1.5581
28.45 1.5856
28.475 1.6054
28.5 1.6236
28.525 1.6442
28.55 1.664
28.575 1.6853
28.6 1.7057
28.625 1.7262
28.65 1.7436
28.675 1.7576
28.7 1.7694
28.725 1.7797
28.75 1.7847
28.775 1.7912
28.8 1.8062
28.825 1.8238
28.85 1.8388
28.875 1.8537
28.9 1.8663
28.925 1.8763
28.95 1.8796
28.975 1.8747
29 1.8597
29.025 1.8389
29.05 1.8106
29.075 1.7726
29.1 1.7292
29.125 1.6835
29.15 1.6498
29.175 1.6273
29.2 1.6273
29.225 1.651
29.25 1.6831
29.275 1.7211
29.3 1.7538
29.325 1.7818
29.35 1.8119
29.375 1.8458
29.4 1.8888
29.425 1.9464
29.45 2.0088
29.475 2.0744
29.5 2.1492
29.525 2.2354
29.55 2.3258
29.575 2.4114
29.6 2.4893
29.625 2.5576
29.65 2.6154
29.675 2.6632
29.7 2.7034
29.725 2.7422
29.75 2.7817
29.775 2.822
29.8 2.8583
29.825 2.8882
29.85 2.9111
29.875 2.9256
29.9 2.9298
29.925 2.9315
29.95 2.9551
29.975 3.0036
30 3.0549
30.025 3.1017
30.05 3.1447
30.075 3.1883
30.1 3.2293
30.125 3.2663
30.15 3.2995
30.175 3.3306
30.2 3.3596
30.225 3.3864
30.25 3.4096
30.275 3.4279
30.3 3.4401
30.325 3.4446
30.35 3.4417
30.375 3.4317
30.4 3.4144
30.425 3.3893
30.45 3.3576
30.475 3.3205
30.5 3.2782
30.525 3.232
30.55 3.1849
30.575 3.1409
30.6 3.0996
30.625 3.0601
30.65 3.0224
30.675 2.9901
30.7 2.964
30.725 2.9441
30.75 2.9283
30.775 2.9156
30.8 2.9047
30.825 2.8995
30.85 2.9009
30.875 2.9084
30.9 2.9296
30.925 2.9672
30.95 3.0122
30.975 3.0588
31 3.1027
31.025 3.1446
31.05 3.185
31.075 3.2214
31.1 3.2538
31.125 3.2833
31.15 3.3089
31.175 3.3315
31.2 3.3537
31.225 3.3778
31.25 3.4042
31.275 3.4298
31.3 3.4535
31.325 3.4751
31.35 3.4931
31.375 3.5063
31.4 3.5147
31.425 3.5174
31.45 3.5144
31.475 3.5062
31.5 3.4934
31.525 3.4768
31.55 3.4572
31.575 3.4337
31.6 3.4064
31.625 3.3741
31.65 3.338
31.675 3.2977
31.7 3.2524
31.725 3.2011
31.75 3.1446
31.775 3.0841
31.8 3.0212
31.825 2.958
31.85 2.8941
31.875 2.8287
31.9 2.7621
31.925 2.6961
31.95 2.6315
31.975 2.5737
32 2.5202
32.025 2.4671
32.05 2.4151
32.075 2.3744
32.1 2.3619
32.125 2.3631
32.15 2.3724
32.175 2.382
32.2 2.3873
32.225 2.388
32.25 2.3852
32.275 2.3823
32.3 2.3823
32.325 2.383
32.35 2.382
32.375 2.3763
32.4 2.3643
32.425 2.3475
32.45 2.3278
32.475 2.3053
32.5 2.2808
32.525 2.2563
32.55 2.2351
32.575 2.2285
32.6 2.2339
32.625 2.2461
32.65 2.255
32.675 2.2583
32.7 2.2547
32.725 2.245
32.75 2.2299
32.775 2.2131
32.8 2.1965
32.825 2.1828
32.85 2.1742
32.875 2.1695
32.9 2.1725
32.925 2.187
32.95 2.2117
32.975 2.2457
33 2.2903
33.025 2.3385
33.05 2.3816
33.075 2.4152
33.1 2.4375
33.125 2.4478
33.15 2.4465
33.175 2.4316
33.2 2.402
33.225 2.3571
33.25 2.2992
33.275 2.2311
33.3 2.1566
33.325 2.08
33.35 2.0102
33.375 1.9568
33.4 1.925
33.425 1.9087
33.45 1.9037
33.475 1.9052
33.5 1.9109
33.525 1.9273
33.55 1.9521
33.575 1.985
33.6 2.0303
33.625 2.0929
33.65 2.183
33.675 2.297
33.7 2.4202
33.725 2.5493
33.75 2.6802
33.775 2.8098
33.8 2.937
33.825 3.0584
33.85 3.1766
33.875 3.2904
33.9 3.4002
33.925 3.5056
33.95 3.6047
33.975 3.6965
34 3.7805
34.025 3.8575
34.05 3.9271
34.075 3.9902
34.1 4.0467
34.125 4.097
34.15 4.142
34.175 4.1823
34.2 4.219
34.225 4.254
34.25 4.2871
34.275 4.318
34.3 4.3481
34.325 4.3785
34.35 4.411
34.375 4.4463
34.4 4.4823
34.425 4.5163
34.45 4.5465
34.475 4.5728
34.5 4.595
34.525 4.613
34.55 4.6268
34.575 4.6367
34.6 4.6434
34.625 4.6458
34.65 4.6448
34.675 4.6412
34.7 4.6356
34.725 4.629
34.75 4.6222
34.775 4.6171
34.8 4.6148
34.825 4.6144
34.85 4.6169
34.875 4.6216
34.9 4.6275
34.925 4.6333
34.95 4.6362
34.975 4.6355
35 4.6304
35.025 4.6205
35.05 4.6055
35.075 4.5853
35.1 4.5597
35.125 4.529
35.15 4.4954
35.175 4.4656
35.2 4.4482
35.225 4.4469
35.25 4.456
35.275 4.4653
35.3 4.4671
35.325 4.4584
35.35 4.4436
35.375 4.4262
35.4 4.4082
35.425 4.3869
35.45 4.3604
35.475 4.328
35.5 4.2887
35.525 4.2429
35.55 4.1917
35.575 4.1375
35.6 4.0826
35.625 4.0311
35.65 3.9841
35.675 3.9368
35.7 3.8854
35.725 3.8304
35.75 3.7774
35.775 3.7262
35.8 3.6714
35.825 3.611
35.85 3.5465
35.875 3.4815
35.9 3.418
35.925 3.3578
35.95 3.298
35.975 3.2383
36 3.1771
36.025 3.1201
36.05 3.0681
36.075 3.0296
36.1 3.012
36.125 3.0158
36.15 3.0281
36.175 3.0382
36.2 3.046
36.225 3.0447
36.25 3.034
36.275 3.0134
36.3 2.9847
36.325 2.9468
36.35 2.9003
36.375 2.8468
36.4 2.787
36.425 2.7267
36.45 2.6817
36.475 2.6674
36.5 2.6784
36.525 2.7012
36.55 2.7282
36.575 2.7583
36.6 2.7898
36.625 2.8205
36.65 2.8506
36.675 2.8842
36.7 2.9211
36.725 2.9565
36.75 2.9862
36.775 3.0096
36.8 3.0273
36.825 3.0394
36.85 3.0466
36.875 3.0483
36.9 3.0436
36.925 3.0331
36.95 3.0166
36.975 2.9932
37 2.964
37.025 2.9295
37.05 2.8903
37.075 2.8489
37.1 2.8071
37.125 2.7666
37.15 2.7293
37.175 2.6963
37.2 2.6655
37.225 2.6351
37.25 2.6043
37.275 2.5687
37.3 2.5258
37.325 2.4746
37.35 2.4158
37.375 2.3521
37.4 2.2839
37.425 2.2094
37.45 2.1279
37.475 2.0456
37.5 1.9723
37.525 1.9118
37.55 1.8645
37.575 1.8238
37.6 1.7854
37.625 1.7475
37.65 1.7089
37.675 1.6713
37.7 1.6336
37.725 1.597
37.75 1.5633
37.775 1.5278
37.8 1.4871
37.825 1.4389
37.85 1.382
37.875 1.3174
37.9 1.2491
37.925 1.1885
37.95 1.149
37.975 1.1257
38 1.1117
38.025 1.1014
38.05 1.0935
38.075 1.0831
38.1 1.0634
38.125 1.0334
38.15 0.9932
38.175 0.9473
38.2 0.9043
38.225 0.8684
38.25 0.8303
38.275 0.7853
38.3 0.7321
38.325 0.6707
38.35 0.6037
38.375 0.5322
38.4 0.4677
38.425 0.4214
38.45 0.3837
38.475 0.3537
38.5 0.3349
38.525 0.3363
38.55 0.3585
38.575 0.395
38.6 0.4341
38.625 0.4711
38.65 0.5032
38.675 0.5283
38.7 0.5473
38.725 0.5661
38.75 0.5967
38.775 0.6347
38.8 0.6734
38.825 0.7102
38.85 0.7423
38.875 0.7679
38.9 0.7862
38.925 0.7979
38.95 0.8025
38.975 0.8
39 0.7931
39.025 0.7852
39.05 0.7765
39.075 0.7672
39.1 0.7587
39.125 0.7483
39.15 0.7367
39.175 0.7277
39.2 0.7253
39.225 0.7255
39.25 0.7207
39.275 0.7095
39.3 0.6944
39.325 0.6776
39.35 0.6618
39.375 0.6481
39.4 0.6376
39.425 0.6272
39.45 0.6133
39.475 0.5924
39.5 0.5667
39.525 0.5403
39.55 0.523
39.575 0.5179
39.6 0.5216
39.625 0.533
39.65 0.548
39.675 0.5613
39.7 0.5728
39.725 0.5874
39.75 0.6023
39.775 0.6173
39.8 0.6322
39.825 0.6452
39.85 0.6451
39.875 0.6279
39.9 0.6028
39.925 0.5773
39.95 0.559
39.975 0.5548
40 0.5643
40.025 0.5845
40.05 0.6161
40.075 0.6551
40.1 0.6953
40.125 0.7341
40.15 0.7709
40.175 0.8035
40.2 0.8349
40.225 0.8718
40.25 0.9197
40.275 0.9731
40.3 1.0201
40.325 1.057
40.35 1.0832
40.375 1.1003
40.4 1.1116
40.425 1.1167
40.45 1.1173
40.475 1.1141
40.5 1.1088
40.525 1.1013
40.55 1.0931
40.575 1.0899
40.6 1.0939
40.625 1.1024
40.65 1.1129
40.675 1.1208
40.7 1.1267
40.725 1.1337
40.75 1.144
40.775 1.1598
40.8 1.1819
40.825 1.2084
40.85 1.2359
40.875 1.2617
40.9 1.283
40.925 1.2991
40.95 1.3091
40.975 1.3131
41 1.3116
41.025 1.305
41.05 1.2928
41.075 1.274
41.1 1.2506
41.125 1.2284
41.15 1.2141
41.175 1.1945
41.2 1.1663
41.225 1.1355
41.25 1.1095
41.275 1.095
41.3 1.0935
41.325 1.0991
41.35 1.1091
41.375 1.1244
41.4 1.1503
41.425 1.1835
41.45 1.2196
41.475 1.2574
41.5 1.2995
41.525 1.3505
41.55 1.4124
41.575 1.4813
41.6 1.5499
41.625 1.6148
41.65 1.6735
41.675 1.7265
41.7 1.7747
41.725 1.8174
41.75 1.8535
41.775 1.8827
41.8 1.9068
41.825 1.9287
41.85 1.9512
41.875 1.9741
41.9 1.9951
41.925 2.0119
41.95 2.0225
41.975 2.0245
42 2.0172
42.025 2.0018
42.05 1.9835
42.075 1.9694
42.1 1.9698
42.125 1.9809
42.15 1.9998
42.175 2.0235
42.2 2.0499
42.225 2.0731
42.25 2.0882
42.275 2.0955
42.3 2.096
42.325 2.0924
42.35 2.0872
42.375 2.0809
42.4 2.0715
42.425 2.0589
42.45 2.0421
42.475 2.0205
42.5 1.9985
42.525 1.9822
42.55 1.9713
42.575 1.9618
42.6 1.9534
42.625 1.9497
42.65 1.9522
42.675 1.9609
42.7 1.9751
42.725 1.9927
42.75 2.0137
42.775 2.0373
42.8 2.0619
42.825 2.0871
42.85 2.1117
42.875 2.1333
42.9 2.1542
42.925 2.1735
42.95 2.1907
42.975 2.2018
43 2.207
43.025 2.2056
43.05 2.1986
43.075 2.1873
43.1 2.1717
43.125 2.1558
43.15 2.1408
43.175 2.1265
43.2 2.1116
43.225 2.0925
43.25 2.068
43.275 2.0366
43.3 1.9996
43.325 1.9623
43.35 1.9297
43.375 1.9074
43.4 1.8906
43.425 1.8774
43.45 1.8685
43.475 1.861
43.5 1.8531
43.525 1.8541
43.55 1.8657
43.575 1.8858
43.6 1.9061
43.625 1.9202
43.65 1.9254
43.675 1.9215
43.7 1.9087
43.725 1.8872
43.75 1.8599
43.775 1.8318
43.8 1.8074
43.825 1.7861
43.85 1.7738
43.875 1.7729
43.9 1.7806
43.925 1.7906
43.95 1.7965
43.975 1.7925
44 1.7789
44.025 1.7583
44.05 1.7332
44.075 1.7068
44.1 1.6908
44.125 1.6936
44.15 1.7141
44.175 1.7476
44.2 1.7854
44.225 1.8209
44.25 1.8504
44.275 1.8725
44.3 1.8837
44.325 1.8844
44.35 1.8783
44.375 1.8707
44.4 1.8644
44.425 1.8624
44.45 1.8638
44.475 1.8661
44.5 1.8704
44.525 1.8761
44.55 1.8859
44.575 1.8973
44.6 1.9055
44.625 1.9086
44.65 1.9109
44.675 1.9157
44.7 1.9234
44.725 1.9296
44.75 1.9312
44.775 1.9287
44.8 1.9236
44.825 1.9163
44.85 1.9092
44.875 1.9056
44.9 1.9033
44.925 1.9019
44.95 1.8998
44.975 1.8977
45 1.8941
45.025 1.8871
45.05 1.8766
45.075 1.8631
45.1 1.8446
45.125 1.8259
45.15 1.8142
45.175 1.8171
45.2 1.8406
45.225 1.8796
45.25 1.923
45.275 1.9681
45.3 2.0214
45.325 2.0907
45.35 2.1755
45.375 2.269
45.4 2.3657
45.425 2.4595
45.45 2.5437
45.475 2.6179
45.5 2.6833
45.525 2.743
45.55 2.7973
45.575 2.8465
45.6 2.8903
45.625 2.927
45.65 2.9564
45.675 2.9805
45.7 2.9998
45.725 3.0152
45.75 3.0298
45.775 3.0451
45.8 3.0611
45.825 3.0768
45.85 3.0919
45.875 3.1068
45.9 3.1198
45.925 3.1278
45.95 3.1297
45.975 3.1262
46 3.1197
46.025 3.1139
46.05 3.1101
46.075 3.1072
46.1 3.1056
46.125 3.105
46.15 3.1052
46.175 3.1034
46.2 3.0965
46.225 3.0859
46.25 3.0796
46.275 3.084
46.3 3.0946
46.325 3.1088
46.35 3.1264
46.375 3.1466
46.4 3.167
46.425 3.188
46.45 3.2096
46.475 3.2351
46.5 3.2627
46.525 3.2897
46.55 3.315
46.575 3.3369
46.6 3.3543
46.625 3.3662
46.65 3.371
46.675 3.3688
46.7 3.3607
46.725 3.3487
46.75 3.3338
46.775 3.3148
46.8 3.2947
46.825 3.2754
46.85 3.2583
46.875 3.2488
46.9 3.248
46.925 3.2536
46.95 3.2623
46.975 3.2689
47 3.2708
47.025 3.2669
47.05 3.2561
47.075 3.2399
47.1 3.2205
47.125 3.2035
47.15 3.1945
47.175 3.1962
47.2 3.2065
47.225 3.2252
47.25 3.2496
47.275 3.2739
47.3 3.2925
47.325 3.3044
47.35 3.3108
47.375 3.3114
47.4 3.3073
47.425 3.2965
47.45 3.2788
47.475 3.2553
47.5 3.2254
47.525 3.192
47.55 3.158
47.575 3.1256
47.6 3.0918
47.625 3.0519
47.65 3.0078
47.675 2.9644
47.7 2.9246
47.725 2.8981
47.75 2.885
47.775 2.8818
47.8 2.8836
47.825 2.8821
47.85 2.8746
47.875 2.8618
47.9 2.8446
47.925 2.8257
47.95 2.8037
47.975 2.7778
48 2.7482
48.025 2.7142
48.05 2.6765
48.075 2.6348
48.1 2.5892
48.125 2.5379
48.15 2.4832
48.175 2.4245
48.2 2.3619
48.225 2.2953
48.25 2.2259
48.275 2.1548
48.3 2.0822
48.325 2.0053
48.35 1.928
48.375 1.8533
48.4 1.7809
48.425 1.7084
48.45 1.6333
48.475 1.5558
48.5 1.4786
48.525 1.4053
48.55 1.3356
48.575 1.2672
48.6 1.2015
48.625 1.1416
48.65 1.0842
48.675 1.028
48.7 0.9737
48.725 0.9186
48.75 0.864
48.775 0.8085
48.8 0.7513
48.825 0.7004
48.85 0.6564
48.875 0.618
48.9 0.5798
48.925 0.5415
48.95 0.5088
48.975 0.4889
49 0.4809
49.025 0.4893
49.05 0.5135
49.075 0.5489
49.1 0.5865
49.125 0.6216
49.15 0.6531
49.175 0.6805
49.2 0.704
49.225 0.7296
49.25 0.7618
49.275 0.7939
49.3 0.8235
49.325 0.8528
49.35 0.8802
49.375 0.9041
49.4 0.9235
49.425 0.9369
49.45 0.945
49.475 0.9494
49.5 0.9499
49.525 0.9437
49.55 0.9318
49.575 0.9131
49.6 0.8889
49.625 0.8596
49.65 0.8233
49.675 0.7778
49.7 0.722
49.725 0.6565
49.75 0.5824
49.775 0.5021
49.8 0.4163
49.825 0.3265
49.85 0.2348
49.875 0.1423
49.9 0.0565
49.925 -0.0021
49.95 -0.0325
49.975 -0.0536
50 -0.0714
50.025 -0.0851
50.05 -0.0825
50.075 -0.0542
50.1 -0.0104
50.125 0.0326
50.15 0.0685
50.175 0.0949
50.2 0.1119
50.225 0.1236
50.25 0.134
50.275 0.1435
50.3 0.1555
50.325 0.1695
50.35 0.1846
50.375 0.199
50.4 0.2092
50.425 0.2126
50.45 0.2094
50.475 0.2011
50.5 0.1901
50.525 0.178
50.55 0.1704
50.575 0.1768
50.6 0.1986
50.625 0.226
50.65 0.2555
50.675 0.2876
50.7 0.3162
50.725 0.3364
50.75 0.3475
50.775 0.35
50.8 0.349
50.825 0.3523
50.85 0.3598
50.875 0.3672
50.9 0.3745
50.925 0.3766
50.95 0.3837
50.975 0.4096
51 0.4509
51.025 0.4964
51.05 0.5381
51.075 0.5739
51.1 0.6016
51.125 0.6232
51.15 0.644
51.175 0.6633
51.2 0.6815
51.225 0.6964
51.25 0.7078
51.275 0.7178
51.3 0.7259
51.325 0.73
51.35 0.7276
51.375 0.7185
51.4 0.705
51.425 0.691
51.45 0.6795
51.475 0.6783
51.5 0.6902
51.525 0.7065
51.55 0.7216
51.575 0.7328
51.6 0.7418
51.625 0.7511
51.65 0.7568
51.675 0.7598
51.7 0.7647
51.725 0.7833
51.75 0.8152
51.775 0.8491
51.8 0.883
51.825 0.9144
51.85 0.9392
51.875 0.9637
51.9 0.9957
51.925 1.0327
51.95 1.0734
51.975 1.1076
52 1.1316
52.025 1.1435
52.05 1.1422
52.075 1.1267
52.1 1.0956
52.125 1.0472
52.15 0.9844
52.175 0.9127
52.2 0.8352
52.225 0.756
52.25 0.6778
52.275 0.6065
52.3 0.5421
52.325 0.4905
52.35 0.4493
52.375 0.4102
52.4 0.3699
52.425 0.3272
52.45 0.2865
52.475 0.2468
52.5 0.2015
52.525 0.148
52.55 0.0859
52.575 0.0196
52.6 -0.0442
52.625 -0.1001
52.65 -0.1438
52.675 -0.174
52.7 -0.1914
52.725 -0.1968
52.75 -0.1972
52.775 -0.1929
52.8 -0.1906
52.825 -0.1888
52.85 -0.1834
52.875 -0.1787
52.9 -0.1781
52.925 -0.1851
52.95 -0.2002
52.975 -0.2214
53 -0.2458
53.025 -0.2691
53.05 -0.284
53.075 -0.2913
53.1 -0.2945
53.125 -0.2955
53.15 -0.2986
53.175 -0.3067
53.2 -0.3209
53.225 -0.3425
53.25 -0.3703
53.275 -0.403
53.3 -0.4348
53.325 -0.4555
53.35 -0.4596
53.375 -0.4558
53.4 -0.4571
53.425 -0.4654
53.45 -0.4725
53.475 -0.4707
53.5 -0.4576
53.525 -0.4359
53.55 -0.4088
53.575 -0.3773
53.6 -0.3382
53.625 -0.2959
53.65 -0.2512
53.675 -0.2084
53.7 -0.1708
53.725 -0.1368
53.75 -0.1038
53.775 -0.0718
53.8 -0.0438
53.825 -0.0226
53.85 -0.0094
53.875 -0.0008
53.9 0.0032
53.925 -0.0028
53.95 -0.0218
53.975 -0.0522
54 -0.0869
54.025 -0.1248
54.05 -0.1643
54.075 -0.2002
54.1 -0.2269
54.125 -0.2441
54.15 -0.2515
54.175 -0.2529
54.2 -0.254
54.225 -0.2563
54.25 -0.2623
54.275 -0.2701
54.3 -0.2793
54.325 -0.2909
54.35 -0.3074
54.375 -0.3273
54.4 -0.3456
54.425 -0.3596
54.45 -0.3701
54.475 -0.3773
54.5 -0.3761
54.525 -0.364
54.55 -0.3434
54.575 -0.3199
54.6 -0.3007
54.625 -0.2865
54.65 -0.2717
54.675 -0.2555
54.7 -0.2392
54.725 -0.2247
54.75 -0.2133
54.775 -0.2054
54.8 -0.2013
54.825 -0.1999
54.85 -0.1983
54.875 -0.1928
54.9 -0.182
54.925 -0.1651
54.95 -0.1455
54.975 -0.1261
55 -0.1066
55.025 -0.084
55.05 -0.0566
55.075 -0.0299
55.1 -0.0102
55.125 0.0029
55.15 0.0154
55.175 0.0263
55.2 0.0327
55.225 0.035
55.25 0.0343
55.275 0.0309
55.3 0.0242
55.325 0.0175
55.35 0.0136
55.375 0.0124
55.4 0.0141
55.425 0.0139
55.45 0.0101
55.475 0.004
55.5 -0.0022
55.525 -0.0083
55.55 -0.0148
55.575 -0.0206
55.6 -0.0249
55.625 -0.0259
55.65 -0.0201
55.675 -0.0061
55.7 0.0133
55.725 0.0328
55.75 0.0528
55.775 0.0738
55.8 0.0978
55.825 0.1269
55.85 0.1598
55.875 0.1932
55.9 0.2264
55.925 0.2616
55.95 0.3009
55.975 0.3442
56 0.3882
56.025 0.4324
56.05 0.4784
56.075 0.5259
56.1 0.5749
56.125 0.625
56.15 0.6725
56.175 0.7155
56.2 0.7547
56.225 0.7959
56.25 0.8427
56.275 0.8958
56.3 0.9531
56.325 1.0137
56.35 1.0755
56.375 1.1371
56.4 1.2013
56.425 1.2687
56.45 1.3375
56.475 1.4076
56.5 1.4752
56.525 1.541
56.55 1.603
56.575 1.6596
56.6 1.7105
56.625 1.7561
56.65 1.7987
56.675 1.8381
56.7 1.8738
56.725 1.909
56.75 1.9462
56.775 1.9871
56.8 2.0315
56.825 2.0794
56.85 2.1333
56.875 2.1915
56.9 2.2511
56.925 2.3061
56.95 2.3555
56.975 2.4011
57 2.4436
57.025 2.482
57.05 2.5169
57.075 2.5509
57.1 2.5855
57.125 2.6201
57.15 2.6529
57.175 2.6826
57.2 2.7069
57.225 2.7258
57.25 2.7423
57.275 2.7601
57.3 2.7827
57.325 2.8092
57.35 2.8389
57.375 2.8675
57.4 2.8915
57.425 2.9096
57.45 2.9226
57.475 2.9304
57.5 2.9342
57.525 2.935
57.55 2.9337
57.575 2.9274
57.6 2.9154
57.625 2.8967
57.65 2.8706
57.675 2.8383
57.7 2.8026
57.725 2.7612
57.75 2.711
57.775 2.6544
57.8 2.5962
57.825 2.5495
57.85 2.527
57.875 2.5211
57.9 2.5165
57.925 2.5113
57.95 2.5127
57.975 2.5193
58 2.524
58.025 2.5257
58.05 2.5232
58.075 2.5175
58.1 2.5084
58.125 2.4992
58.15 2.4955
58.175 2.5002
58.2 2.5128
58.225 2.5288
58.25 2.5444
58.275 2.5591
58.3 2.5755
58.325 2.5944
58.35 2.6131
58.375 2.6279
58.4 2.6387
58.425 2.6464
58.45 2.6485
58.475 2.6461
58.5 2.6407
58.525 2.6308
58.55 2.6165
58.575 2.5954
58.6 2.5693
58.625 2.5431
58.65 2.5124
58.675 2.4771
58.7 2.4391
58.725 2.4052
58.75 2.3814
58.775 2.3613
58.8 2.3385
58.825 2.3087
58.85 2.2704
58.875 2.2216
58.9 2.1622
58.925 2.0917
58.95 2.0103
58.975 1.9197
59 1.8216
59.025 1.718
59.05 1.6158
59.075 1.5207
59.1 1.4376
59.125 1.3699
59.15 1.3207
59.175 1.2924
59.2 1.2847
59.225 1.2867
59.25 1.2886
59.275 1.288
59.3 1.2847
59.325 1.2803
59.35 1.2784
59.375 1.2779
59.4 1.2778
59.425 1.2804
59.45 1.2877
59.475 1.3023
59.5 1.3315
59.525 1.3668
59.55 1.3983
59.575 1.4263
59.6 1.453
59.625 1.4773
59.65 1.5016
59.675 1.5244
59.7 1.5384
59.725 1.5423
59.75 1.5364
59.775 1.5202
59.8 1.4953
59.825 1.4653
59.85 1.4366
59.875 1.4172
59.9 1.4104
59.925 1.4133
59.95 1.4169
59.975 1.4118
60 1.3971
60.025 1.3758
60.05 1.3529
60.075 1.3349
60.1 1.3243
60.125 1.327
60.15 1.3524
60.175 1.3941
60.2 1.4495
60.225 1.5115
60.25 1.5711
60.275 1.6267
60.3 1.6726
60.325 1.7089
60.35 1.7333
60.375 1.7456
60.4 1.7479
60.425 1.7419
60.45 1.7263
60.475 1.7026
60.5 1.6737
60.525 1.6415
60.55 1.6086
60.575 1.5758
60.6 1.5384
60.625 1.5
60.65 1.4634
60.675 1.429
60.7 1.3977
60.725 1.3643
60.75 1.3246
60.775 1.2799
60.8 1.2291
60.825 1.1747
60.85 1.1258
60.875 1.096
60.9 1.0856
60.925 1.0939
60.95 1.1156
60.975 1.1435
61 1.1698
61.025 1.1904
61.05 1.2068
61.075 1.2177
61.1 1.22
61.125 1.215
61.15 1.2036
61.175 1.1869
61.2 1.1706
61.225 1.1643
61.25 1.1643
61.275 1.1696
61.3 1.1738
61.325 1.1759
61.35 1.1788
61.375 1.1797
61.4 1.1755
61.425 1.1623
61.45 1.1375
61.475 1.1029
61.5 1.0596
61.525 1.0066
61.55 0.9427
61.575 0.869
61.6 0.7873
61.625 0.7051
61.65 0.6306
61.675 0.5783
61.7 0.5386
61.725 0.5206
61.75 0.5193
61.775 0.5415
61.8 0.5827
61.825 0.6428
61.85 0.7188
61.875 0.7989
61.9 0.8783
61.925 0.9505
61.95 1.013
61.975 1.0677
62 1.1118
62.025 1.1444
62.05 1.1663
62.075 1.1814
62.1 1.1904
62.125 1.1929
62.15 1.1895
62.175 1.1817
62.2 1.171
62.225 1.1537
62.25 1.1268
62.275 1.0892
62.3 1.0408
62.325 0.9811
62.35 0.917
62.375 0.8554
62.4 0.7988
62.425 0.7448
62.45 0.6983
62.475 0.6596
62.5 0.625
62.525 0.5891
62.55 0.5457
62.575 0.4923
62.6 0.4365
62.625 0.3895
62.65 0.3495
62.675 0.3118
62.7 0.2731
62.725 0.2369
62.75 0.2042
62.775 0.1767
62.8 0.1674
62.825 0.1751
62.85 0.1903
62.875 0.2042
62.9 0.2113
62.925 0.2142
62.95 0.215
62.975 0.2211
63 0.2303
63.025 0.2422
63.05 0.2569
63.075 0.2677
63.1 0.2705
63.125 0.2666
63.15 0.2609
63.175 0.2558
63.2 0.2521
63.225 0.2479
63.25 0.2413
63.275 0.2313
63.3 0.2159
63.325 0.195
63.35 0.1735
63.375 0.1551
63.4 0.1334
63.425 0.1082
63.45 0.0849
63.475 0.0685
63.5 0.0563
63.525 0.0418
63.55 0.0189
63.575 -0.0135
63.6 -0.0507
63.625 -0.0835
63.65 -0.1065
63.675 -0.1278
63.7 -0.153
63.725 -0.1854
63.75 -0.2245
63.775 -0.2693
63.8 -0.3204
63.825 -0.3751
63.85 -0.4145
63.875 -0.4158
63.9 -0.3932
63.925 -0.3668
63.95 -0.3347
63.975 -0.2938
64 -0.2443
64.025 -0.1896
64.05 -0.1371
64.075 -0.0921
64.1 -0.0547
64.125 -0.0268
64.15 -0.0109
64.175 -0.0071
64.2 -0.0129
64.225 -0.0249
64.25 -0.0441
64.275 -0.0691
64.3 -0.0942
64.325 -0.11
64.35 -0.1193
64.375 -0.1234
64.4 -0.1096
64.425 -0.0749
64.45 -0.029
64.475 0.0157
64.5 0.0591
64.525 0.1046
64.55 0.153
64.575 0.2021
64.6 0.248
64.625 0.2888
64.65 0.3231
64.675 0.3525
64.7 0.381
64.725 0.4113
64.75 0.4428
64.775 0.4705
64.8 0.494
64.825 0.5173
64.85 0.5449
64.875 0.5828
64.9 0.6265
64.925 0.6725
64.95 0.7193
64.975 0.7621
65 0.8061
65.025 0.8537
65.05 0.9053
65.075 0.9499
65.1 0.9832
65.125 1
65.15 1.0022
65.175 0.9939
65.2 0.976
65.225 0.9491
65.25 0.9136
65.275 0.8701
65.3 0.8176
65.325 0.7599
65.35 0.7
65.375 0.6485
65.4 0.6194
65.425 0.6155
65.45 0.6239
65.475 0.6383
65.5 0.65
65.525 0.6519
65.55 0.6412
65.575 0.6171
65.6 0.5791
65.625 0.5295
65.65 0.4695
65.675 0.4026
65.7 0.3364
65.725 0.2798
65.75 0.2319
65.775 0.1855
65.8 0.1479
65.825 0.1331
65.85 0.1249
65.875 0.1111
65.9 0.0923
65.925 0.0688
65.95 0.044
65.975 0.0197
66 -0.0073
66.025 -0.0371
66.05 -0.0677
66.075 -0.0955
66.1 -0.1231
66.125 -0.1535
66.15 -0.1856
66.175 -0.2161
66.2 -0.2462
66.225 -0.2794
66.25 -0.3151
66.275 -0.3509
66.3 -0.3859
66.325 -0.4223
66.35 -0.4617
66.375 -0.5087
66.4 -0.5644
66.425 -0.6275
66.45 -0.6987
66.475 -0.7753
66.5 -0.8575
66.525 -0.9441
66.55 -1.0294
66.575 -1.1025
66.6 -1.1544
66.625 -1.1731
66.65 -1.1542
66.675 -1.0977
66.7 -1.0153
66.725 -0.9235
66.75 -0.8361
66.775 -0.752
66.8 -0.6635
66.825 -0.5672
66.85 -0.4701
66.875 -0.3727
66.9 -0.2695
66.925 -0.165
66.95 -0.066
66.975 0.0289
67 0.1232
67.025 0.221
67.05 0.3237
67.075 0.4233
67.1 0.5174
67.125 0.6053
67.15 0.6863
67.175 0.7596
67.2 0.8271
67.225 0.8912
67.25 0.9505
67.275 1.0046
67.3 1.0529
67.325 1.0949
67.35 1.1313
67.375 1.1616
67.4 1.1855
67.425 1.2035
67.45 1.2156
67.475 1.2213
67.5 1.2202
67.525 1.2114
67.55 1.1945
67.575 1.1687
67.6 1.1357
67.625 1.0982
67.65 1.0603
67.675 1.0267
67.7 1.0038
67.725 0.9919
67.75 0.9932
67.775 1.0096
67.8 1.0304
67.825 1.0497
67.85 1.0666
67.875 1.0751
67.9 1.0771
67.925 1.0819
67.95 1.093
67.975 1.1082
68 1.1213
68.025 1.1249
68.05 1.1171
68.075 1.0987
68.1 1.0696
68.125 1.0315
68.15 0.9861
68.175 0.9332
68.2 0.8718
68.225 0.8012
68.25 0.7199
68.275 0.6265
68.3 0.5219
68.325 0.4132
68.35 0.3089
68.375 0.2123
68.4 0.1275
68.425 0.0468
68.45 -0.0303
68.475 -0.1024
68.5 -0.165
68.525 -0.2188
68.55 -0.2652
68.575 -0.3036
68.6 -0.3297
68.625 -0.3439
68.65 -0.354
68.675 -0.3639
68.7 -0.3755
68.725 -0.3819
68.75 -0.3705
68.775 -0.3389
68.8 -0.2916
68.825 -0.235
68.85 -0.1751
68.875 -0.1166
68.9 -0.0644
68.925 -0.0238
68.95 0.0049
68.975 0.0233
69 0.0325
69.025 0.0319
69.05 0.0202
69.075 -0.0005
69.1 -0.0273
69.125 -0.0572
69.15 -0.0913
69.175 -0.1229
69.2 -0.1483
69.225 -0.1617
69.25 -0.1547
69.275 -0.1298
69.3 -0.0937
69.325 -0.0523
69.35 -0.0096
69.375 0.0302
69.4 0.0643
69.425 0.0899
69.45 0.1046
69.475 0.1082
69.5 0.1049
69.525 0.1032
69.55 0.1112
69.575 0.1283
69.6 0.1504
69.625 0.1773
69.65 0.2082
69.675 0.2418
69.7 0.2706
69.725 0.2926
69.75 0.3064
69.775 0.3115
69.8 0.3094
69.825 0.3045
69.85 0.3014
69.875 0.3011
69.9 0.304
69.925 0.3063
69.95 0.304
69.975 0.3008
70 0.2957
70.025 0.2875
70.05 0.277
70.075 0.2711
70.1 0.2759
70.125 0.293
70.15 0.3201
70.175 0.3522
70.2 0.3832
70.225 0.409
70.25 0.434
70.275 0.4651
70.3 0.5056
70.325 0.5529
70.35 0.6073
70.375 0.6711
70.4 0.7452
70.425 0.8184
70.45 0.8825
70.475 0.9398
70.5 0.9927
70.525 1.0385
70.55 1.0762
70.575 1.1054
70.6 1.1253
70.625 1.1357
70.65 1.1384
70.675 1.1353
70.7 1.1256
70.725 1.1115
70.75 1.0945
70.775 1.074
70.8 1.0499
70.825 1.0226
70.85 0.9945
70.875 0.9675
70.9 0.9434
70.925 0.9228
70.95 0.9064
70.975 0.8926
71 0.8771
71.025 0.8631
71.05 0.8522
71.075 0.8474
71.1 0.8508
71.125 0.8595
71.15 0.8727
71.175 0.8931
71.2 0.9154
71.225 0.9317
71.25 0.9387
71.275 0.9367
71.3 0.926
71.325 0.9134
71.35 0.9062
71.375 0.9134
71.4 0.9334
71.425 0.9578
71.45 0.9789
71.475 0.9893
71.5 0.9868
71.525 0.9754
71.55 0.9606
71.575 0.9357
71.6 0.9003
71.625 0.8557
71.65 0.8059
71.675 0.7484
71.7 0.6805
71.725 0.6028
71.75 0.5239
71.775 0.4523
71.8 0.3919
71.825 0.3463
71.85 0.3136
71.875 0.2913
71.9 0.2762
71.925 0.2715
71.95 0.2701
71.975 0.2687
72 0.2701
72.025 0.2707
72.05 0.2689
72.075 0.2654
72.1 0.2612
72.125 0.2612
72.15 0.2669
72.175 0.2798
72.2 0.3045
72.225 0.3368
72.25 0.3682
72.275 0.3979
72.3 0.433
72.325 0.4776
72.35 0.5264
72.375 0.5769
72.4 0.6307
72.425 0.6838
72.45 0.7341
72.475 0.7791
72.5 0.8176
72.525 0.8502
72.55 0.8768
72.575 0.8967
72.6 0.9098
72.625 0.9154
72.65 0.9124
72.675 0.9006
72.7 0.8825
72.725 0.8606
72.75 0.8333
72.775 0.7999
72.8 0.7623
72.825 0.7216
72.85 0.6783
72.875 0.6365
72.9 0.5951
72.925 0.551
72.95 0.502
72.975 0.4495
73 0.3967
73.025 0.3442
73.05 0.2897
73.075 0.2331
73.1 0.1748
73.125 0.1137
73.15 0.0481
73.175 -0.0213
73.2 -0.0946
73.225 -0.174
73.25 -0.2613
73.275 -0.3566
73.3 -0.4561
73.325 -0.5543
73.35 -0.6478
73.375 -0.7325
73.4 -0.7999
73.425 -0.8485
73.45 -0.8815
73.475 -0.8966
73.5 -0.9078
73.525 -0.9196
73.55 -0.9268
73.575 -0.9253
73.6 -0.9164
73.625 -0.9026
73.65 -0.8865
73.675 -0.869
73.7 -0.8503
73.725 -0.83
73.75 -0.8052
73.775 -0.7738
73.8 -0.7342
73.825 -0.6868
73.85 -0.6401
73.875 -0.5941
73.9 -0.5539
73.925 -0.5208
73.95 -0.4974
73.975 -0.4874
74 -0.4853
74.025 -0.4838
74.05 -0.4644
74.075 -0.4269
74.1 -0.3735
74.125 -0.3158
74.15 -0.2572
74.175 -0.2019
74.2 -0.1441
74.225 -0.0856
74.25 -0.0263
74.275 0.0311
74.3 0.0859
74.325 0.1363
74.35 0.1779
74.375 0.2108
74.4 0.2318
74.425 0.2394
74.45 0.2315
74.475 0.2144
74.5 0.1903
74.525 0.1642
74.55 0.144
74.575 0.1275
74.6 0.1097
74.625 0.0929
74.65 0.0823
74.675 0.078
74.7 0.076
74.725 0.0735
74.75 0.0654
74.775 0.0486
74.8 0.0265
74.825 0.002
74.85 -0.025
74.875 -0.0564
74.9 -0.0841
74.925 -0.0905
74.95 -0.0821
74.975 -0.0678
75 -0.0552
75.025 -0.0498
75.05 -0.0522
75.075 -0.0625
75.1 -0.0801
75.125 -0.1035
75.15 -0.1272
75.175 -0.1469
75.2 -0.1623
75.225 -0.1786
75.25 -0.1963
75.275 -0.2126
75.3 -0.22
75.325 -0.2113
75.35 -0.1929
75.375 -0.1686
75.4 -0.1407
75.425 -0.1119
75.45 -0.0815
75.475 -0.0474
75.5 -0.0112
75.525 0.0234
75.55 0.0557
75.575 0.0833
75.6 0.1061
75.625 0.1293
75.65 0.1604
75.675 0.2009
75.7 0.2505
75.725 0.3031
75.75 0.3528
75.775 0.3946
75.8 0.4279
75.825 0.4533
75.85 0.4763
75.875 0.4966
75.9 0.5146
75.925 0.5329
75.95 0.5539
75.975 0.5828
76 0.6201
76.025 0.6675
76.05 0.7129
76.075 0.7502
76.1 0.7814
76.125 0.8062
76.15 0.8252
76.175 0.8431
76.2 0.8643
76.225 0.8938
76.25 0.9285
76.275 0.9737
76.3 1.0283
76.325 1.0799
76.35 1.1229
76.375 1.1581
76.4 1.1834
76.425 1.2035
76.45 1.2228
76.475 1.2408
76.5 1.2567
76.525 1.2695
76.55 1.2723
76.575 1.2653
76.6 1.2495
76.625 1.2258
76.65 1.1978
76.675 1.1722
76.7 1.1568
76.725 1.1486
76.75 1.1437
76.775 1.1417
76.8 1.1416
76.825 1.1415
76.85 1.1434
76.875 1.1491
76.9 1.1567
76.925 1.1591
76.95 1.1547
76.975 1.1464
77 1.132
77.025 1.1128
77.05 1.0939
77.075 1.0722
77.1 1.0448
77.125 1.0105
77.15 0.968
77.175 0.9198
77.2 0.8721
77.225 0.8308
77.25 0.7975
77.275 0.7648
77.3 0.7325
77.325 0.7068
77.35 0.6918
77.375 0.6906
77.4 0.7036
77.425 0.7204
77.45 0.7433
77.475 0.7726
77.5 0.8063
77.525 0.8381
77.55 0.8617
77.575 0.8786
77.6 0.8944
77.625 0.9108
77.65 0.9258
77.675 0.9373
77.7 0.9445
77.725 0.9477
77.75 0.9517
77.775 0.9604
77.8 0.9722
77.825 0.9799
77.85 0.9765
77.875 0.96
77.9 0.9337
77.925 0.9005
77.95 0.8612
77.975 0.8158
78 0.7678
78.025 0.7163
78.05 0.6641
78.075 0.6125
78.1 0.5629
78.125 0.5141
78.15 0.4637
78.175 0.4109
78.2 0.3549
78.225 0.2941
78.25 0.2289
78.275 0.1585
78.3 0.0821
78.325 -0.0007
78.35 -0.0864
78.375 -0.1646
78.4 -0.2246
78.425 -0.2661
78.45 -0.2964
78.475 -0.3128
78.5 -0.3178
78.525 -0.315
78.55 -0.3121
78.575 -0.3117
78.6 -0.3132
78.625 -0.3185
78.65 -0.3288
78.675 -0.3442
78.7 -0.3679
78.725 -0.407
78.75 -0.457
78.775 -0.504
78.8 -0.541
78.825 -0.5731
78.85 -0.6057
78.875 -0.6379
78.9 -0.663
78.925 -0.6794
78.95 -0.6936
78.975 -0.7134
79 -0.7404
79.025 -0.7749
79.05 -0.8056
79.075 -0.8292
79.1 -0.8477
79.125 -0.8649
79.15 -0.8797
79.175 -0.8947
79.2 -0.9149
79.225 -0.9414
79.25 -0.9757
79.275 -1.0133
79.3 -1.0493
79.325 -1.0851
79.35 -1.121
79.375 -1.1418
79.4 -1.145
79.425 -1.1353
79.45 -1.1178
79.475 -1.1021
79.5 -1.0867
79.525 -1.0704
79.55 -1.0553
79.575 -1.0398
79.6 -1.0261
79.625 -1.0183
79.65 -1.0144
79.675 -1.0149
79.7 -1.0195
79.725 -1.0183
79.75 -1.0026
79.775 -0.9817
79.8 -0.9597
79.825 -0.9338
79.85 -0.9029
79.875 -0.8693
79.9 -0.8389
79.925 -0.8102
79.95 -0.7861
79.975 -0.7656
80 -0.7481
80.025 -0.7272
80.05 -0.706
80.075 -0.6886
80.1 -0.6728
80.125 -0.6601
80.15 -0.6425
80.175 -0.6183
80.2 -0.5921
80.225 -0.5665
80.25 -0.5423
80.275 -0.5197
80.3 -0.4935
80.325 -0.4623
80.35 -0.4283
80.375 -0.3974
80.4 -0.3724
80.425 -0.3576
80.45 -0.3542
80.475 -0.3596
80.5 -0.3715
80.525 -0.3883
80.55 -0.4091
80.575 -0.4304
80.6 -0.4469
80.625 -0.4565
80.65 -0.4642
80.675 -0.4708
80.7 -0.4797
80.725 -0.4883
80.75 -0.4972
80.775 -0.5082
80.8 -0.5165
80.825 -0.5197
80.85 -0.5212
80.875 -0.52
80.9 -0.512
80.925 -0.495
80.95 -0.467
80.975 -0.4321
81 -0.3969
81.025 -0.3636
81.05 -0.3318
81.075 -0.3006
81.1 -0.272
81.125 -0.2478
81.15 -0.2287
81.175 -0.2147
81.2 -0.2055
81.225 -0.1989
81.25 -0.1939
81.275 -0.1865
81.3 -0.1751
81.325 -0.1639
81.35 -0.1569
81.375 -0.1531
81.4 -0.1509
81.425 -0.1504
81.45 -0.1529
81.475 -0.1606
81.5 -0.1751
81.525 -0.1961
81.55 -0.2229
81.575 -0.2542
81.6 -0.289
81.625 -0.3262
81.65 -0.3659
81.675 -0.4078
81.7 -0.4515
81.725 -0.4991
81.75 -0.5496
81.775 -0.6016
81.8 -0.6499
81.825 -0.6911
81.85 -0.7254
81.875 -0.7539
81.9 -0.779
81.925 -0.8036
81.95 -0.8257
81.975 -0.8468
82 -0.8669
82.025 -0.8871
82.05 -0.9116
82.075 -0.9443
82.1 -0.9859
82.125 -1.0361
82.15 -1.0929
82.175 -1.1523
82.2 -1.2022
82.225 -1.2353
82.25 -1.2543
82.275 -1.2679
82.3 -1.2798
82.325 -1.2871
82.35 -1.2858
82.375 -1.2711
82.4 -1.2497
82.425 -1.229
82.45 -1.2135
82.475 -1.2034
82.5 -1.1931
82.525 -1.1734
82.55 -1.1473
82.575 -1.1171
82.6 -1.0788
82.625 -1.0391
82.65 -0.9955
82.675 -0.9516
82.7 -0.9089
82.725 -0.8701
82.75 -0.8374
82.775 -0.8092
82.8 -0.7866
82.825 -0.7691
82.85 -0.7524
82.875 -0.7361
82.9 -0.7184
82.925 -0.7011
82.95 -0.6906
82.975 -0.6884
83 -0.6945
83.025 -0.7067
83.05 -0.7219
83.075 -0.7393
83.1 -0.7601
83.125 -0.7824
83.15 -0.8058
83.175 -0.8325
83.2 -0.8629
83.225 -0.8965
83.25 -0.9327
83.275 -0.9662
83.3 -0.9917
83.325 -1.0104
83.35 -1.0245
83.375 -1.0404
83.4 -1.057
83.425 -1.0726
83.45 -1.0887
83.475 -1.1063
83.5 -1.1269
83.525 -1.1502
83.55 -1.1765
83.575 -1.2021
83.6 -1.2248
83.625 -1.2469
83.65 -1.2701
83.675 -1.2929
83.7 -1.3192
83.725 -1.3498
83.75 -1.3863
83.775 -1.4295
83.8 -1.4783
83.825 -1.5339
83.85 -1.595
83.875 -1.6524
83.9 -1.7043
83.925 -1.7473
83.95 -1.7708
83.975 -1.7672
84 -1.7372
84.025 -1.6854
84.05 -1.6266
84.075 -1.5707
84.1 -1.5204
84.125 -1.4802
84.15 -1.4537
84.175 -1.4364
84.2 -1.4252
84.225 -1.4181
84.25 -1.4124
84.275 -1.4077
84.3 -1.4029
84.325 -1.3958
84.35 -1.3915
84.375 -1.393
84.4 -1.3989
84.425 -1.4099
84.45 -1.4276
84.475 -1.4477
84.5 -1.4695
84.525 -1.4887
84.55 -1.505
84.575 -1.5199
84.6 -1.5344
84.625 -1.5437
84.65 -1.5528
84.675 -1.5587
84.7 -1.5609
84.725 -1.5649
84.75 -1.5721
84.775 -1.5848
84.8 -1.5984
84.825 -1.6005
84.85 -1.5962
84.875 -1.5968
84.9 -1.6105
84.925 -1.6452
84.95 -1.6965
84.975 -1.7538
85 -1.8035
85.025 -1.8417
85.05 -1.871
85.075 -1.8905
85.1 -1.8974
85.125 -1.8903
85.15 -1.8755
85.175 -1.8609
85.2 -1.852
85.225 -1.8498
85.25 -1.8562
85.275 -1.8686
85.3 -1.8853
85.325 -1.9064
85.35 -1.9308
85.375 -1.9594
85.4 -1.9931
85.425 -2.0332
85.45 -2.0802
85.475 -2.1336
85.5 -2.1899
85.525 -2.2489
85.55 -2.3108
85.575 -2.3755
85.6 -2.4444
85.625 -2.5111
85.65 -2.5701
85.675 -2.6227
85.7 -2.67
85.725 -2.7173
85.75 -2.7642
85.775 -2.8062
85.8 -2.8389
85.825 -2.8595
85.85 -2.8667
85.875 -2.8698
85.9 -2.8776
85.925 -2.8931
85.95 -2.9163
85.975 -2.9447
86 -2.9769
86.025 -3.0099
86.05 -3.0313
86.075 -3.0336
86.1 -3.0214
86.125 -2.999
86.15 -2.972
86.175 -2.9472
86.2 -2.9287
86.225 -2.9168
86.25 -2.9085
86.275 -2.8998
86.3 -2.8928
86.325 -2.8837
86.35 -2.8658
86.375 -2.8419
86.4 -2.8135
86.425 -2.783
86.45 -2.7525
86.475 -2.7251
86.5 -2.7031
86.525 -2.6878
86.55 -2.6786
86.575 -2.6746
86.6 -2.6762
86.625 -2.6859
86.65 -2.7012
86.675 -2.7179
86.7 -2.7345
86.725 -2.7471
86.75 -2.7547
86.775 -2.7606
86.8 -2.7633
86.825 -2.7584
86.85 -2.7421
86.875 -2.7139
86.9 -2.6849
86.925 -2.6595
86.95 -2.6398
86.975 -2.6261
87 -2.6138
87.025 -2.6078
87.05 -2.6073
87.075 -2.609
87.1 -2.6129
87.125 -2.6195
87.15 -2.6246
87.175 -2.623
87.2 -2.6142
87.225 -2.6017
87.25 -2.5929
87.275 -2.5869
87.3 -2.5825
87.325 -2.5816
87.35 -2.5847
87.375 -2.5836
87.4 -2.5719
87.425 -2.5501
87.45 -2.5207
87.475 -2.4898
87.5 -2.462
87.525 -2.4388
87.55 -2.4199
87.575 -2.4043
87.6 -2.3892
87.625 -2.3777
87.65 -2.3708
87.675 -2.3679
87.7 -2.3673
87.725 -2.3686
87.75 -2.3715
87.775 -2.3747
87.8 -2.3776
87.825 -2.3762
87.85 -2.3694
87.875 -2.3577
87.9 -2.3443
87.925 -2.334
87.95 -2.329
87.975 -2.3271
88 -2.328
88.025 -2.3301
88.05 -2.328
88.075 -2.3248
88.1 -2.3191
88.125 -2.31
88.15 -2.2933
88.175 -2.2644
88.2 -2.2289
88.225 -2.1897
88.25 -2.1454
88.275 -2.0931
88.3 -2.037
88.325 -1.9803
88.35 -1.9249
88.375 -1.8746
88.4 -1.8285
88.425 -1.7843
88.45 -1.7434
88.475 -1.7051
88.5 -1.6675
88.525 -1.6349
88.55 -1.608
88.575 -1.5845
88.6 -1.5633
88.625 -1.5484
88.65 -1.541
88.675 -1.5351
88.7 -1.5262
88.725 -1.5146
88.75 -1.4981
88.775 -1.4639
88.8 -1.4142
88.825 -1.3596
88.85 -1.301
88.875 -1.2342
88.9 -1.1631
88.925 -1.0916
88.95 -1.017
88.975 -0.9437
89 -0.8773
89.025 -0.8204
89.05 -0.7718
89.075 -0.7297
89.1 -0.6911
89.125 -0.6572
89.15 -0.6306
89.175 -0.613
89.2 -0.6054
89.225 -0.6043
89.25 -0.6093
89.275 -0.6204
89.3 -0.6353
89.325 -0.6551
89.35 -0.6808
89.375 -0.7129
89.4 -0.7471
89.425 -0.778
89.45 -0.8041
89.475 -0.8253
89.5 -0.836
89.525 -0.8299
89.55 -0.8124
89.575 -0.7911
89.6 -0.7691
89.625 -0.7466
89.65 -0.7273
89.675 -0.7099
89.7 -0.6938
89.725 -0.6763
89.75 -0.6591
89.775 -0.6447
89.8 -0.6363
89.825 -0.6324
89.85 -0.6315
89.875 -0.6331
89.9 -0.6353
89.925 -0.641
89.95 -0.65
89.975 -0.6612
90 -0.6749
90.025 -0.6892
90.05 -0.7011
90.075 -0.7105
90.1 -0.7178
90.125 -0.7165
90.15 -0.7023
90.175 -0.6769
90.2 -0.6524
90.225 -0.6344
90.25 -0.624
90.275 -0.6223
90.3 -0.6253
90.325 -0.6307
90.35 -0.6382
90.375 -0.6503
90.4 -0.6686
90.425 -0.6945
90.45 -0.7255
90.475 -0.7611
90.5 -0.8032
90.525 -0.8541
90.55 -0.9117
90.575 -0.9729
90.6 -1.0357
90.625 -1.1006
90.65 -1.1623
90.675 -1.2113
90.7 -1.2438
90.725 -1.255
90.75 -1.2463
90.775 -1.2262
90.8 -1.2001
90.825 -1.1692
90.85 -1.1328
90.875 -1.0957
90.9 -1.0639
90.925 -1.039
90.95 -1.0203
90.975 -1.0064
91 -0.9946
91.025 -0.9868
91.05 -0.9808
91.075 -0.9707
91.1 -0.9412
91.125 -0.8869
91.15 -0.8268
91.175 -0.7686
91.2 -0.7155
91.225 -0.6692
91.25 -0.6297
91.275 -0.5971
91.3 -0.5658
91.325 -0.535
91.35 -0.5041
91.375 -0.4742
91.4 -0.4471
91.425 -0.4206
91.45 -0.3955
91.475 -0.373
91.5 -0.3557
91.525 -0.3453
91.55 -0.342
91.575 -0.3433
91.6 -0.345
91.625 -0.3443
91.65 -0.341
91.675 -0.3342
91.7 -0.3254
91.725 -0.3184
91.75 -0.3141
91.775 -0.3152
91.8 -0.3224
91.825 -0.3326
91.85 -0.3435
91.875 -0.3505
91.9 -0.3489
91.925 -0.3384
91.95 -0.3213
91.975 -0.3034
92 -0.2873
92.025 -0.2762
92.05 -0.2702
92.075 -0.2664
92.1 -0.263
92.125 -0.2559
92.15 -0.2465
92.175 -0.2359
92.2 -0.2244
92.225 -0.2141
92.25 -0.2074
92.275 -0.2034
92.3 -0.2023
92.325 -0.2051
92.35 -0.2086
92.375 -0.2131
92.4 -0.2207
92.425 -0.229
92.45 -0.2335
92.475 -0.2344
92.5 -0.2339
92.525 -0.235
92.55 -0.2403
92.575 -0.2477
92.6 -0.2567
92.625 -0.2642
92.65 -0.2675
92.675 -0.2737
92.7 -0.2837
92.725 -0.293
92.75 -0.287
92.775 -0.262
92.8 -0.2282
92.825 -0.194
92.85 -0.1614
92.875 -0.1312
92.9 -0.0998
92.925 -0.0642
92.95 -0.0177
92.975 0.0392
93 0.1033
93.025 0.1683
93.05 0.2297
93.075 0.2901
93.1 0.3535
93.125 0.4243
93.15 0.498
93.175 0.5659
93.2 0.6233
93.225 0.6695
93.25 0.7069
93.275 0.7413
93.3 0.7831
93.325 0.8308
93.35 0.8762
93.375 0.9145
93.4 0.9431
93.425 0.9596
93.45 0.9656
93.475 0.9611
93.5 0.9476
93.525 0.9283
93.55 0.9065
93.575 0.8808
93.6 0.8507
93.625 0.8179
93.65 0.7853
93.675 0.7528
93.7 0.7177
93.725 0.6788
93.75 0.6341
93.775 0.5873
93.8 0.5468
93.825 0.5109
93.85 0.4742
93.875 0.4369
93.9 0.3964
93.925 0.3528
93.95 0.313
93.975 0.2952
94 0.3115
94.025 0.3482
94.05 0.3893
94.075 0.4305
94.1 0.4711
94.125 0.518
94.15 0.572
94.175 0.6288
94.2 0.6812
94.225 0.7294
94.25 0.7798
94.275 0.8364
94.3 0.8935
94.325 0.948
94.35 0.9988
94.375 1.0429
94.4 1.0797
94.425 1.1109
94.45 1.1371
94.475 1.1601
94.5 1.1795
94.525 1.1949
94.55 1.2038
94.575 1.2063
94.6 1.2015
94.625 1.1903
94.65 1.17
94.675 1.1395
94.7 1.0985
94.725 1.0516
94.75 1.0045
94.775 0.9567
94.8 0.9059
94.825 0.85
94.85 0.7872
94.875 0.718
94.9 0.6426
94.925 0.5622
94.95 0.4825
94.975 0.4083
95 0.3426
95.025 0.2886
95.05 0.2529
95.075 0.2383
95.1 0.2432
95.125 0.263
95.15 0.2912
95.175 0.3243
95.2 0.3608
95.225 0.3957
95.25 0.4243
95.275 0.4469
95.3 0.4639
95.325 0.4755
95.35 0.4822
95.375 0.4874
95.4 0.4923
95.425 0.5015
95.45 0.5198
95.475 0.5409
95.5 0.5559
95.525 0.5639
95.55 0.5643
95.575 0.554
95.6 0.5328
95.625 0.5023
95.65 0.4629
95.675 0.4145
95.7 0.3596
95.725 0.307
95.75 0.2624
95.775 0.2253
95.8 0.1991
95.825 0.1865
95.85 0.1937
95.875 0.2244
95.9 0.2736
95.925 0.3323
95.95 0.3928
95.975 0.4486
96 0.4975
96.025 0.5373
96.05 0.5698
96.075 0.5932
96.1 0.6101
96.125 0.6209
96.15 0.6243
96.175 0.6203
96.2 0.6093
96.225 0.5925
96.25 0.5694
96.275 0.544
96.3 0.5222
96.325 0.5105
96.35 0.5067
96.375 0.5077
96.4 0.5121
96.425 0.5209
96.45 0.5375
96.475 0.5617
96.5 0.5877
96.525 0.6149
96.55 0.6488
96.575 0.6953
96.6 0.7484
96.625 0.8009
96.65 0.8532
96.675 0.9054
96.7 0.9564
96.725 1.0047
96.75 1.0501
96.775 1.0921
96.8 1.1282
96.825 1.157
96.85 1.1795
96.875 1.1979
96.9 1.2137
96.925 1.2254
96.95 1.2324
96.975 1.2337
97 1.2294
97.025 1.2223
97.05 1.2137
97.075 1.2082
97.1 1.2033
97.125 1.1972
97.15 1.1942
97.175 1.1965
97.2 1.2024
97.225 1.2104
97.25 1.2239
97.275 1.2391
97.3 1.2532
97.325 1.2644
97.35 1.2707
97.375 1.2731
97.4 1.2712
97.425 1.2678
97.45 1.2641
97.475 1.2576
97.5 1.2466
97.525 1.2275
97.55 1.202
97.575 1.1711
97.6 1.1388
97.625 1.1061
97.65 1.0813
97.675 1.0587
97.7 1.0283
97.725 0.992
97.75 0.9489
97.775 0.9007
97.8 0.851
97.825 0.8034
97.85 0.7608
97.875 0.7215
97.9 0.685
97.925 0.6554
97.95 0.6457
97.975 0.6557
98 0.6716
98.025 0.6853
98.05 0.692
98.075 0.6891
98.1 0.6796
98.125 0.6679
98.15 0.6579
98.175 0.6565
98.2 0.6639
98.225 0.6773
98.25 0.6954
98.275 0.7101
98.3 0.7178
98.325 0.7189
98.35 0.7103
98.375 0.6924
98.4 0.6638
98.425 0.6281
98.45 0.5853
98.475 0.5382
98.5 0.4934
98.525 0.4639
98.55 0.4586
98.575 0.481
98.6 0.5239
98.625 0.5727
98.65 0.6173
98.675 0.6532
98.7 0.6811
98.725 0.698
98.75 0.7065
98.775 0.7104
98.8 0.711
98.825 0.7129
98.85 0.7175
98.875 0.7239
98.9 0.7332
98.925 0.7445
98.95 0.758
98.975 0.771
99 0.7823
99.025 0.7898
99.05 0.7936
99.075 0.7938
99.1 0.7911
99.125 0.7827
99.15 0.7673
99.175 0.7467
99.2 0.722
99.225 0.6947
99.25 0.6659
99.275 0.6362
99.3 0.6057
99.325 0.5717
99.35 0.5325
99.375 0.4868
99.4 0.4349
99.425 0.3779
99.45 0.3155
99.475 0.2476
99.5 0.1735
99.525 0.0921
99.55 0.005
99.575 -0.0848
99.6 -0.175
99.625 -0.2588
99.65 -0.3317
99.675 -0.3893
99.7 -0.4353
99.725 -0.477
99.75 -0.5161
99.775 -0.5488
99.8 -0.5751
99.825 -0.5952
99.85 -0.6084
99.875 -0.6096
99.9 -0.5909
99.925 -0.5495
99.95 -0.4956
99.975 -0.4423
100 -0.3912
