# Supplementary material for: Uptake of N2O5 by aqueous aerosol unveiled using chemically accurate many-body potentials
Source: Nat Commun. 2022 Mar 10;13:1266. doi: 10.1038/s41467-022-28697-8 (PMC8913772; doi:10.1038/s41467-022-28697-8)
Supplement: Supplementary file 3 — Source Data [file 41467_2022_28697_MOESM3_ESM.zip › n2o5-uptake-data/Fig2/scattering/rep02run04/relcom_gds.dat]

0.025 11.9634
0.05 11.8973
0.075 11.8312
0.1 11.7651
0.125 11.6991
0.15 11.633
0.175 11.5669
0.2 11.5007
0.225 11.4346
0.25 11.3684
0.275 11.3022
0.3 11.236
0.325 11.1698
0.35 11.1035
0.375 11.0373
0.4 10.971
0.425 10.9047
0.45 10.8383
0.475 10.772
0.5 10.7056
0.525 10.6391
0.55 10.5726
0.575 10.5061
0.6 10.4395
0.625 10.3729
0.65 10.3062
0.675 10.2396
0.7 10.1728
0.725 10.106
0.75 10.0392
0.775 9.9723
0.8 9.9053
0.825 9.8382
0.85 9.7711
0.875 9.7039
0.9 9.6367
0.925 9.5694
0.95 9.5021
0.975 9.4347
1 9.3673
1.025 9.2998
1.05 9.2324
1.075 9.1648
1.1 9.0973
1.125 9.0297
1.15 8.9622
1.175 8.8948
1.2 8.8274
1.225 8.7602
1.25 8.6929
1.275 8.6257
1.3 8.5585
1.325 8.4911
1.35 8.4238
1.375 8.3563
1.4 8.2887
1.425 8.2211
1.45 8.1535
1.475 8.0856
1.5 8.0175
1.525 7.9493
1.55 7.8811
1.575 7.8126
1.6 7.744
1.625 7.6753
1.65 7.6062
1.675 7.5369
1.7 7.4676
1.725 7.3981
1.75 7.3285
1.775 7.2586
1.8 7.1885
1.825 7.1179
1.85 7.047
1.875 6.9755
1.9 6.9035
1.925 6.8308
1.95 6.7575
1.975 6.6839
2 6.6101
2.025 6.5361
2.05 6.4617
2.075 6.387
2.1 6.3117
2.125 6.2352
2.15 6.157
2.175 6.0771
2.2 5.9952
2.225 5.9112
2.25 5.8253
2.275 5.7379
2.3 5.6482
2.325 5.5556
2.35 5.4615
2.375 5.371
2.4 5.2883
2.425 5.2136
2.45 5.1452
2.475 5.0827
2.5 5.0253
2.525 4.9688
2.55 4.9114
2.575 4.8514
2.6 4.7888
2.625 4.7224
2.65 4.653
2.675 4.5814
2.7 4.507
2.725 4.4295
2.75 4.3494
2.775 4.2665
2.8 4.1803
2.825 4.0909
2.85 3.9975
2.875 3.8992
2.9 3.797
2.925 3.6913
2.95 3.5835
2.975 3.4749
3 3.3706
3.025 3.2746
3.05 3.1818
3.075 3.0891
3.1 2.9957
3.125 2.902
3.15 2.8179
3.175 2.7527
3.2 2.6977
3.225 2.6436
3.25 2.5906
3.275 2.54
3.3 2.4933
3.325 2.4484
3.35 2.4037
3.375 2.3565
3.4 2.3038
3.425 2.2463
3.45 2.1924
3.475 2.1487
3.5 2.1123
3.525 2.0828
3.55 2.0611
3.575 2.05
3.6 2.0428
3.625 2.0365
3.65 2.0297
3.675 2.0221
3.7 2.0122
3.725 1.9983
3.75 1.9802
3.775 1.9575
3.8 1.9301
3.825 1.8975
3.85 1.8599
3.875 1.8203
3.9 1.7809
3.925 1.7441
3.95 1.7118
3.975 1.6858
4 1.6648
4.025 1.6444
4.05 1.6232
4.075 1.5989
4.1 1.5697
4.125 1.5341
4.15 1.4928
4.175 1.4449
4.2 1.3881
4.225 1.3262
4.25 1.2644
4.275 1.2051
4.3 1.1483
4.325 1.0974
4.35 1.0584
4.375 1.0283
4.4 0.9959
4.425 0.9582
4.45 0.9159
4.475 0.8704
4.5 0.8229
4.525 0.7723
4.55 0.7149
4.575 0.6492
4.6 0.5775
4.625 0.5029
4.65 0.4283
4.675 0.3586
4.7 0.3012
4.725 0.2643
4.75 0.2667
4.775 0.3056
4.8 0.3641
4.825 0.4396
4.85 0.5329
4.875 0.6353
4.9 0.7387
4.925 0.8445
4.95 0.9511
4.975 1.057
5 1.1601
5.025 1.2603
5.05 1.3561
5.075 1.4452
5.1 1.5296
5.125 1.6116
5.15 1.6932
5.175 1.7778
5.2 1.8628
5.225 1.9439
5.25 2.0183
5.275 2.0859
5.3 2.15
5.325 2.2102
5.35 2.2702
5.375 2.3301
5.4 2.3885
5.425 2.4445
5.45 2.4962
5.475 2.5436
5.5 2.5857
5.525 2.6218
5.55 2.6517
5.575 2.6755
5.6 2.6936
5.625 2.7048
5.65 2.709
5.675 2.7071
5.7 2.7005
5.725 2.6888
5.75 2.6716
5.775 2.6484
5.8 2.6197
5.825 2.5867
5.85 2.5504
5.875 2.5112
5.9 2.47
5.925 2.429
5.95 2.3873
5.975 2.3427
6 2.2971
6.025 2.2546
6.05 2.2183
6.075 2.1937
6.1 2.1884
6.125 2.2014
6.15 2.2272
6.175 2.2648
6.2 2.3108
6.225 2.3607
6.25 2.4145
6.275 2.4714
6.3 2.5311
6.325 2.5901
6.35 2.6468
6.375 2.7018
6.4 2.755
6.425 2.8088
6.45 2.8657
6.475 2.9254
6.5 2.9852
6.525 3.0424
6.55 3.0941
6.575 3.1398
6.6 3.1803
6.625 3.2174
6.65 3.2511
6.675 3.2821
6.7 3.314
6.725 3.3534
6.75 3.402
6.775 3.4583
6.8 3.5158
6.825 3.5707
6.85 3.6208
6.875 3.6654
6.9 3.7052
6.925 3.7406
6.95 3.7712
6.975 3.7976
7 3.8211
7.025 3.8415
7.05 3.859
7.075 3.8744
7.1 3.8878
7.125 3.8988
7.15 3.9077
7.175 3.9147
7.2 3.9189
7.225 3.9206
7.25 3.9195
7.275 3.9172
7.3 3.9167
7.325 3.9183
7.35 3.9209
7.375 3.9212
7.4 3.9187
7.425 3.9132
7.45 3.9054
7.475 3.8958
7.5 3.8841
7.525 3.8703
7.55 3.8536
7.575 3.8341
7.6 3.8111
7.625 3.7836
7.65 3.7502
7.675 3.7105
7.7 3.6663
7.725 3.621
7.75 3.5736
7.775 3.5247
7.8 3.4746
7.825 3.4223
7.85 3.3661
7.875 3.3036
7.9 3.2347
7.925 3.1596
7.95 3.0777
7.975 2.9909
8 2.905
8.025 2.8212
8.05 2.7415
8.075 2.6644
8.1 2.5903
8.125 2.5214
8.15 2.4673
8.175 2.4339
8.2 2.4196
8.225 2.4184
8.25 2.4255
8.275 2.4379
8.3 2.4521
8.325 2.4645
8.35 2.4742
8.375 2.482
8.4 2.4881
8.425 2.4939
8.45 2.4988
8.475 2.5019
8.5 2.5032
8.525 2.5028
8.55 2.4999
8.575 2.4931
8.6 2.481
8.625 2.4624
8.65 2.436
8.675 2.4048
8.7 2.3723
8.725 2.3409
8.75 2.311
8.775 2.281
8.8 2.2538
8.825 2.2347
8.85 2.2248
8.875 2.2208
8.9 2.223
8.925 2.2299
8.95 2.2397
8.975 2.2494
9 2.2574
9.025 2.2611
9.05 2.2581
9.075 2.247
9.1 2.2294
9.125 2.207
9.15 2.181
9.175 2.1539
9.2 2.1313
9.225 2.1181
9.25 2.1135
9.275 2.1121
9.3 2.1091
9.325 2.1012
9.35 2.0875
9.375 2.0664
9.4 2.0391
9.425 2.008
9.45 1.9734
9.475 1.932
9.5 1.8831
9.525 1.83
9.55 1.7796
9.575 1.7366
9.6 1.7043
9.625 1.6832
9.65 1.6733
9.675 1.6744
9.7 1.688
9.725 1.7148
9.75 1.7526
9.775 1.7977
9.8 1.8477
9.825 1.8977
9.85 1.9463
9.875 1.9941
9.9 2.0406
9.925 2.0826
9.95 2.1189
9.975 2.1475
10 2.1705
10.025 2.1884
10.05 2.2048
10.075 2.219
10.1 2.2275
10.125 2.2282
10.15 2.2241
10.175 2.2217
10.2 2.2224
10.225 2.2211
10.25 2.217
10.275 2.2101
10.3 2.2013
10.325 2.188
10.35 2.1702
10.375 2.149
10.4 2.1228
10.425 2.09
10.45 2.0506
10.475 2.0034
10.5 1.9457
10.525 1.8789
10.55 1.8054
10.575 1.7263
10.6 1.6407
10.625 1.5506
10.65 1.4627
10.675 1.3889
10.7 1.3316
10.725 1.278
10.75 1.2178
10.775 1.1511
10.8 1.0808
10.825 1.0086
10.85 0.94
10.875 0.8783
10.9 0.8273
10.925 0.7945
10.95 0.7842
10.975 0.8032
11 0.8457
11.025 0.8942
11.05 0.9384
11.075 0.9745
11.1 1.0026
11.125 1.0209
11.15 1.03
11.175 1.0312
11.2 1.0238
11.225 1.0083
11.25 0.9869
11.275 0.9597
11.3 0.9276
11.325 0.8927
11.35 0.8532
11.375 0.8119
11.4 0.7736
11.425 0.7418
11.45 0.7156
11.475 0.6863
11.5 0.6477
11.525 0.599
11.55 0.5407
11.575 0.4746
11.6 0.4005
11.625 0.3168
11.65 0.2282
11.675 0.1422
11.7 0.0656
11.725 -0.0035
11.75 -0.0646
11.775 -0.1182
11.8 -0.1608
11.825 -0.1927
11.85 -0.2178
11.875 -0.2391
11.9 -0.2594
11.925 -0.2763
11.95 -0.2868
11.975 -0.2874
12 -0.2753
12.025 -0.2587
12.05 -0.2422
12.075 -0.2296
12.1 -0.222
12.125 -0.2178
12.15 -0.2215
12.175 -0.2343
12.2 -0.254
12.225 -0.2788
12.25 -0.3084
12.275 -0.3418
12.3 -0.3769
12.325 -0.4135
12.35 -0.4519
12.375 -0.4935
12.4 -0.537
12.425 -0.5825
12.45 -0.6341
12.475 -0.6912
12.5 -0.7469
12.525 -0.7994
12.55 -0.848
12.575 -0.8882
12.6 -0.9229
12.625 -0.9542
12.65 -0.9834
12.675 -1.0129
12.7 -1.0379
12.725 -1.0497
12.75 -1.0524
12.775 -1.05
12.8 -1.0452
12.825 -1.0439
12.85 -1.0454
12.875 -1.0415
12.9 -1.0313
12.925 -1.0193
12.95 -1.0099
12.975 -1.004
13 -0.9997
13.025 -0.9966
13.05 -0.9905
13.075 -0.9806
13.1 -0.9675
13.125 -0.9479
13.15 -0.9168
13.175 -0.8679
13.2 -0.805
13.225 -0.7386
13.25 -0.6778
13.275 -0.6268
13.3 -0.5766
13.325 -0.5226
13.35 -0.4692
13.375 -0.4191
13.4 -0.3614
13.425 -0.2895
13.45 -0.2138
13.475 -0.14
13.5 -0.068
13.525 0.0017
13.55 0.0686
13.575 0.1289
13.6 0.1845
13.625 0.2353
13.65 0.2816
13.675 0.3218
13.7 0.3573
13.725 0.3898
13.75 0.4195
13.775 0.4481
13.8 0.476
13.825 0.5049
13.85 0.5294
13.875 0.5476
13.9 0.5586
13.925 0.5599
13.95 0.5507
13.975 0.5321
14 0.5108
14.025 0.4868
14.05 0.4597
14.075 0.4285
14.1 0.3949
14.125 0.3642
14.15 0.3363
14.175 0.3046
14.2 0.2663
14.225 0.2235
14.25 0.1807
14.275 0.1394
14.3 0.0985
14.325 0.0527
14.35 -0.0001
14.375 -0.0608
14.4 -0.125
14.425 -0.1925
14.45 -0.2595
14.475 -0.3179
14.5 -0.3614
14.525 -0.3921
14.55 -0.4164
14.575 -0.4336
14.6 -0.4414
14.625 -0.4413
14.65 -0.4366
14.675 -0.4294
14.7 -0.4209
14.725 -0.4099
14.75 -0.396
14.775 -0.3812
14.8 -0.3683
14.825 -0.3569
14.85 -0.3424
14.875 -0.3227
14.9 -0.2992
14.925 -0.2733
14.95 -0.2473
14.975 -0.2207
15 -0.1927
15.025 -0.1645
15.05 -0.1387
15.075 -0.1156
15.1 -0.1
15.125 -0.0921
15.15 -0.0938
15.175 -0.1042
15.2 -0.1243
15.225 -0.151
15.25 -0.1791
15.275 -0.2102
15.3 -0.2445
15.325 -0.2827
15.35 -0.3262
15.375 -0.372
15.4 -0.4132
15.425 -0.4512
15.45 -0.4842
15.475 -0.5097
15.5 -0.5289
15.525 -0.5388
15.55 -0.5439
15.575 -0.5443
15.6 -0.5412
15.625 -0.5383
15.65 -0.5399
15.675 -0.5424
15.7 -0.545
15.725 -0.5494
15.75 -0.5538
15.775 -0.5638
15.8 -0.5833
15.825 -0.6144
15.85 -0.6556
15.875 -0.7039
15.9 -0.753
15.925 -0.7943
15.95 -0.8223
15.975 -0.8393
16 -0.8451
16.025 -0.8419
16.05 -0.8394
16.075 -0.8418
16.1 -0.8409
16.125 -0.8208
16.15 -0.7793
16.175 -0.729
16.2 -0.676
16.225 -0.6257
16.25 -0.5792
16.275 -0.5397
16.3 -0.5057
16.325 -0.4742
16.35 -0.4489
16.375 -0.4341
16.4 -0.4278
16.425 -0.4277
16.45 -0.4302
16.475 -0.4306
16.5 -0.4291
16.525 -0.4284
16.55 -0.4309
16.575 -0.4348
16.6 -0.4433
16.625 -0.4534
16.65 -0.4616
16.675 -0.4695
16.7 -0.4782
16.725 -0.485
16.75 -0.4901
16.775 -0.4939
16.8 -0.4958
16.825 -0.4978
16.85 -0.501
16.875 -0.5058
16.9 -0.5108
16.925 -0.517
16.95 -0.5231
16.975 -0.5287
17 -0.5337
17.025 -0.536
17.05 -0.5363
17.075 -0.5344
17.1 -0.5301
17.125 -0.5231
17.15 -0.5171
17.175 -0.5174
17.2 -0.5224
17.225 -0.5287
17.25 -0.5339
17.275 -0.5403
17.3 -0.5507
17.325 -0.5704
17.35 -0.6027
17.375 -0.6407
17.4 -0.6723
17.425 -0.6922
17.45 -0.7063
17.475 -0.7209
17.5 -0.7371
17.525 -0.7521
17.55 -0.7697
17.575 -0.7911
17.6 -0.8099
17.625 -0.8227
17.65 -0.8347
17.675 -0.8495
17.7 -0.868
17.725 -0.8903
17.75 -0.915
17.775 -0.9425
17.8 -0.9737
17.825 -1.0071
17.85 -1.0402
17.875 -1.0722
17.9 -1.0958
17.925 -1.1084
17.95 -1.11
17.975 -1.1026
18 -1.0926
18.025 -1.085
18.05 -1.0823
18.075 -1.0851
18.1 -1.0899
18.125 -1.0899
18.15 -1.0881
18.175 -1.0865
18.2 -1.0865
18.225 -1.0891
18.25 -1.0959
18.275 -1.104
18.3 -1.1108
18.325 -1.1204
18.35 -1.1364
18.375 -1.1597
18.4 -1.19
18.425 -1.2276
18.45 -1.2703
18.475 -1.315
18.5 -1.3618
18.525 -1.4131
18.55 -1.4623
18.575 -1.5022
18.6 -1.5288
18.625 -1.546
18.65 -1.557
18.675 -1.5658
18.7 -1.5762
18.725 -1.5846
18.75 -1.5911
18.775 -1.5903
18.8 -1.577
18.825 -1.553
18.85 -1.5212
18.875 -1.4792
18.9 -1.4292
18.925 -1.3786
18.95 -1.3316
18.975 -1.2901
19 -1.2529
19.025 -1.2197
19.05 -1.1909
19.075 -1.1656
19.1 -1.143
19.125 -1.1222
19.15 -1.1046
19.175 -1.0921
19.2 -1.0881
19.225 -1.0938
19.25 -1.1074
19.275 -1.1273
19.3 -1.1484
19.325 -1.1651
19.35 -1.1755
19.375 -1.1822
19.4 -1.1895
19.425 -1.1945
19.45 -1.197
19.475 -1.1949
19.5 -1.1859
19.525 -1.1725
19.55 -1.165
19.575 -1.1649
19.6 -1.1704
19.625 -1.1796
19.65 -1.192
19.675 -1.206
19.7 -1.2231
19.725 -1.2461
19.75 -1.2743
19.775 -1.3084
19.8 -1.3484
19.825 -1.3955
19.85 -1.4497
19.875 -1.5103
19.9 -1.5766
19.925 -1.6475
19.95 -1.7215
19.975 -1.7971
20 -1.8743
20.025 -1.9475
20.05 -2.0156
20.075 -2.0809
20.1 -2.1445
20.125 -2.2028
20.15 -2.2414
20.175 -2.2565
20.2 -2.2451
20.225 -2.2066
20.25 -2.1483
20.275 -2.075
20.3 -1.9944
20.325 -1.9061
20.35 -1.8111
20.375 -1.7136
20.4 -1.6162
20.425 -1.5216
20.45 -1.4346
20.475 -1.3554
20.5 -1.2829
20.525 -1.2162
20.55 -1.1517
20.575 -1.0851
20.6 -1.0196
20.625 -0.9564
20.65 -0.8968
20.675 -0.8426
20.7 -0.7943
20.725 -0.7494
20.75 -0.7081
20.775 -0.6693
20.8 -0.6308
20.825 -0.5927
20.85 -0.5532
20.875 -0.5111
20.9 -0.4663
20.925 -0.4184
20.95 -0.3672
20.975 -0.314
21 -0.2596
21.025 -0.2064
21.05 -0.1553
21.075 -0.1053
21.1 -0.0608
21.125 -0.0243
21.15 0.0071
21.175 0.0336
21.2 0.0562
21.225 0.0757
21.25 0.0922
21.275 0.1046
21.3 0.1115
21.325 0.1137
21.35 0.1129
21.375 0.1113
21.4 0.1092
21.425 0.1026
21.45 0.0893
21.475 0.0695
21.5 0.0428
21.525 0.0107
21.55 -0.0244
21.575 -0.0614
21.6 -0.0976
21.625 -0.1304
21.65 -0.1633
21.675 -0.2002
21.7 -0.2423
21.725 -0.2851
21.75 -0.32
21.775 -0.3503
21.8 -0.3812
21.825 -0.4112
21.85 -0.4329
21.875 -0.4356
21.9 -0.4201
21.925 -0.3951
21.95 -0.3666
21.975 -0.3387
22 -0.3084
22.025 -0.2753
22.05 -0.2407
22.075 -0.202
22.1 -0.1574
22.125 -0.1078
22.15 -0.0559
22.175 -0.0019
22.2 0.05
22.225 0.096
22.25 0.1354
22.275 0.1703
22.3 0.1995
22.325 0.2216
22.35 0.2372
22.375 0.2445
22.4 0.244
22.425 0.2382
22.45 0.23
22.475 0.2202
22.5 0.2079
22.525 0.193
22.55 0.1738
22.575 0.1518
22.6 0.1303
22.625 0.1115
22.65 0.0937
22.675 0.0782
22.7 0.072
22.725 0.0754
22.75 0.0904
22.775 0.1142
22.8 0.1407
22.825 0.1686
22.85 0.1961
22.875 0.2214
22.9 0.2426
22.925 0.2591
22.95 0.2692
22.975 0.2703
23 0.264
23.025 0.2561
23.05 0.2515
23.075 0.269
23.1 0.3025
23.125 0.3404
23.15 0.3855
23.175 0.4392
23.2 0.495
23.225 0.5542
23.25 0.6128
23.275 0.6688
23.3 0.7231
23.325 0.7796
23.35 0.8443
23.375 0.9196
23.4 1.0085
23.425 1.1146
23.45 1.226
23.475 1.3351
23.5 1.439
23.525 1.5374
23.55 1.6297
23.575 1.7143
23.6 1.7911
23.625 1.8626
23.65 1.9282
23.675 1.9884
23.7 2.0428
23.725 2.0904
23.75 2.1304
23.775 2.1618
23.8 2.1853
23.825 2.208
23.85 2.2381
23.875 2.2743
23.9 2.3092
23.925 2.3408
23.95 2.3691
23.975 2.3942
24 2.4171
24.025 2.4366
24.05 2.4504
24.075 2.4576
24.1 2.4582
24.125 2.4526
24.15 2.441
24.175 2.4235
24.2 2.4007
24.225 2.3731
24.25 2.3413
24.275 2.3056
24.3 2.2662
24.325 2.2227
24.35 2.1752
24.375 2.1254
24.4 2.0723
24.425 2.0166
24.45 1.9634
24.475 1.916
24.5 1.873
24.525 1.8306
24.55 1.787
24.575 1.7451
24.6 1.7021
24.625 1.654
24.65 1.6008
24.675 1.5432
24.7 1.4846
24.725 1.4323
24.75 1.3868
24.775 1.3425
24.8 1.2998
24.825 1.2592
24.85 1.2262
24.875 1.2143
24.9 1.2259
24.925 1.2497
24.95 1.284
24.975 1.3313
25 1.3912
25.025 1.4593
25.05 1.5313
25.075 1.5978
25.1 1.658
25.125 1.7132
25.15 1.7631
25.175 1.8068
25.2 1.8442
25.225 1.8758
25.25 1.9024
25.275 1.9241
25.3 1.9421
25.325 1.9575
25.35 1.9685
25.375 1.9741
25.4 1.9742
25.425 1.9703
25.45 1.9642
25.475 1.9551
25.5 1.9446
25.525 1.9338
25.55 1.9257
25.575 1.922
25.6 1.9261
25.625 1.9425
25.65 1.969
25.675 2.0028
25.7 2.0434
25.725 2.0882
25.75 2.1321
25.775 2.1716
25.8 2.2048
25.825 2.234
25.85 2.2568
25.875 2.274
25.9 2.2849
25.925 2.289
25.95 2.2849
25.975 2.2732
26 2.2525
26.025 2.222
26.05 2.1838
26.075 2.1441
26.1 2.1054
26.125 2.0653
26.15 2.0236
26.175 1.9855
26.2 1.9607
26.225 1.9502
26.25 1.9459
26.275 1.9442
26.3 1.9445
26.325 1.9476
26.35 1.951
26.375 1.9515
26.4 1.946
26.425 1.933
26.45 1.9137
26.475 1.891
26.5 1.8672
26.525 1.8476
26.55 1.8328
26.575 1.8348
26.6 1.8463
26.625 1.8593
26.65 1.8674
26.675 1.8744
26.7 1.878
26.725 1.8814
26.75 1.8912
26.775 1.9136
26.8 1.9454
26.825 1.9823
26.85 2.0192
26.875 2.0533
26.9 2.089
26.925 2.1356
26.95 2.1965
26.975 2.2662
27 2.333
27.025 2.39
27.05 2.4365
27.075 2.4739
27.1 2.5051
27.125 2.5305
27.15 2.5478
27.175 2.5584
27.2 2.5631
27.225 2.5658
27.25 2.5696
27.275 2.5753
27.3 2.5854
27.325 2.6021
27.35 2.6289
27.375 2.6621
27.4 2.6936
27.425 2.7217
27.45 2.7498
27.475 2.7776
27.5 2.807
27.525 2.837
27.55 2.8715
27.575 2.9165
27.6 2.9697
27.625 3.0218
27.65 3.0661
27.675 3.1011
27.7 3.1273
27.725 3.1448
27.75 3.1541
27.775 3.155
27.8 3.1476
27.825 3.1368
27.85 3.1315
27.875 3.1342
27.9 3.1371
27.925 3.139
27.95 3.1455
27.975 3.1611
28 3.1822
28.025 3.2014
28.05 3.213
28.075 3.2154
28.1 3.2085
28.125 3.1916
28.15 3.1649
28.175 3.1295
28.2 3.0854
28.225 3.0323
28.25 2.97
28.275 2.8984
28.3 2.8176
28.325 2.7275
28.35 2.6334
28.375 2.5477
28.4 2.4793
28.425 2.4318
28.45 2.4026
28.475 2.3787
28.5 2.3536
28.525 2.3273
28.55 2.2967
28.575 2.2573
28.6 2.2082
28.625 2.1509
28.65 2.0878
28.675 2.024
28.7 1.9628
28.725 1.8961
28.75 1.8176
28.775 1.7301
28.8 1.6417
28.825 1.5535
28.85 1.4634
28.875 1.3744
28.9 1.2927
28.925 1.2222
28.95 1.1655
28.975 1.1249
29 1.0931
29.025 1.0651
29.05 1.0377
29.075 1.009
29.1 0.9808
29.125 0.9564
29.15 0.9367
29.175 0.9196
29.2 0.9048
29.225 0.8915
29.25 0.8772
29.275 0.8699
29.3 0.8742
29.325 0.8922
29.35 0.9188
29.375 0.9465
29.4 0.9697
29.425 0.9934
29.45 1.0213
29.475 1.059
29.5 1.1026
29.525 1.151
29.55 1.1976
29.575 1.2393
29.6 1.2748
29.625 1.3088
29.65 1.3388
29.675 1.3635
29.7 1.3882
29.725 1.4122
29.75 1.4429
29.775 1.4794
29.8 1.5167
29.825 1.555
29.85 1.593
29.875 1.6312
29.9 1.6697
29.925 1.7102
29.95 1.7499
29.975 1.7857
30 1.8198
30.025 1.8534
30.05 1.8883
30.075 1.9281
30.1 1.9736
30.125 2.0204
30.15 2.0649
30.175 2.1087
30.2 2.1515
30.225 2.1904
30.25 2.225
30.275 2.2591
30.3 2.2951
30.325 2.3284
30.35 2.356
30.375 2.3763
30.4 2.3887
30.425 2.3925
30.45 2.3888
30.475 2.3788
30.5 2.3662
30.525 2.3557
30.55 2.3463
30.575 2.337
30.6 2.3264
30.625 2.3148
30.65 2.3014
30.675 2.2858
30.7 2.2671
30.725 2.2463
30.75 2.2227
30.775 2.1965
30.8 2.1666
30.825 2.1331
30.85 2.0962
30.875 2.0564
30.9 2.0147
30.925 1.9715
30.95 1.9284
30.975 1.8873
31 1.8495
31.025 1.8105
31.05 1.7695
31.075 1.7261
31.1 1.6808
31.125 1.6356
31.15 1.5909
31.175 1.546
31.2 1.5007
31.225 1.455
31.25 1.4131
31.275 1.3788
31.3 1.3508
31.325 1.3262
31.35 1.303
31.375 1.2769
31.4 1.2468
31.425 1.2127
31.45 1.1747
31.475 1.1344
31.5 1.093
31.525 1.0462
31.55 0.9938
31.575 0.9369
31.6 0.8768
31.625 0.8138
31.65 0.7478
31.675 0.6793
31.7 0.6065
31.725 0.5279
31.75 0.4419
31.775 0.3484
31.8 0.2475
31.825 0.1378
31.85 0.0228
31.875 -0.0912
31.9 -0.204
31.925 -0.3118
31.95 -0.4165
31.975 -0.5216
32 -0.6301
32.025 -0.7403
32.05 -0.8485
32.075 -0.9485
32.1 -1.0398
32.125 -1.1217
32.15 -1.1961
32.175 -1.2678
32.2 -1.3341
32.225 -1.3962
32.25 -1.4567
32.275 -1.5143
32.3 -1.5747
32.325 -1.6434
32.35 -1.7176
32.375 -1.7911
32.4 -1.8577
32.425 -1.9128
32.45 -1.9582
32.475 -1.997
32.5 -2.0246
32.525 -2.0362
32.55 -2.0275
32.575 -2.0014
32.6 -1.9647
32.625 -1.9227
32.65 -1.8791
32.675 -1.8388
32.7 -1.8054
32.725 -1.7783
32.75 -1.7624
32.775 -1.7591
32.8 -1.7651
32.825 -1.775
32.85 -1.7826
32.875 -1.7823
32.9 -1.7771
32.925 -1.7677
32.95 -1.7538
32.975 -1.7352
33 -1.708
33.025 -1.6665
33.05 -1.6117
33.075 -1.5465
33.1 -1.4793
33.125 -1.4135
33.15 -1.351
33.175 -1.295
33.2 -1.2469
33.225 -1.2077
33.25 -1.174
33.275 -1.1432
33.3 -1.1146
33.325 -1.086
33.35 -1.0586
33.375 -1.0366
33.4 -1.0207
33.425 -1.0092
33.45 -0.9965
33.475 -0.9757
33.5 -0.9454
33.525 -0.9117
33.55 -0.8811
33.575 -0.8555
33.6 -0.8355
33.625 -0.8205
33.65 -0.8071
33.675 -0.7933
33.7 -0.7806
33.725 -0.7698
33.75 -0.7614
33.775 -0.7545
33.8 -0.7497
33.825 -0.7462
33.85 -0.7448
33.875 -0.7493
33.9 -0.7615
33.925 -0.7816
33.95 -0.8035
33.975 -0.827
34 -0.8562
34.025 -0.8912
34.05 -0.928
34.075 -0.9675
34.1 -1.0147
34.125 -1.0632
34.15 -1.1073
34.175 -1.1461
34.2 -1.1824
34.225 -1.2189
34.25 -1.2557
34.275 -1.2901
34.3 -1.3201
34.325 -1.3413
34.35 -1.3578
34.375 -1.3692
34.4 -1.3792
34.425 -1.3898
34.45 -1.4109
34.475 -1.4515
34.5 -1.5034
34.525 -1.5529
34.55 -1.5874
34.575 -1.5997
34.6 -1.5908
34.625 -1.5666
34.65 -1.5348
34.675 -1.4959
34.7 -1.4552
34.725 -1.4179
34.75 -1.3803
34.775 -1.3438
34.8 -1.31
34.825 -1.2793
34.85 -1.2519
34.875 -1.2319
34.9 -1.2169
34.925 -1.2047
34.95 -1.1959
34.975 -1.1947
35 -1.2001
35.025 -1.2098
35.05 -1.2237
35.075 -1.2403
35.1 -1.2549
35.125 -1.2638
35.15 -1.2647
35.175 -1.2667
35.2 -1.2759
35.225 -1.2929
35.25 -1.3112
35.275 -1.3259
35.3 -1.3329
35.325 -1.3235
35.35 -1.2994
35.375 -1.27
35.4 -1.2433
35.425 -1.2251
35.45 -1.2149
35.475 -1.2157
35.5 -1.2292
35.525 -1.2592
35.55 -1.2953
35.575 -1.3281
35.6 -1.3465
35.625 -1.3438
35.65 -1.3181
35.675 -1.272
35.7 -1.2115
35.725 -1.1394
35.75 -1.0625
35.775 -0.9826
35.8 -0.897
35.825 -0.81
35.85 -0.7262
35.875 -0.6519
35.9 -0.5886
35.925 -0.5357
35.95 -0.4917
35.975 -0.4569
36 -0.4305
36.025 -0.4116
36.05 -0.401
36.075 -0.399
36.1 -0.4063
36.125 -0.4218
36.15 -0.4439
36.175 -0.4697
36.2 -0.4998
36.225 -0.5316
36.25 -0.5654
36.275 -0.6017
36.3 -0.6425
36.325 -0.6847
36.35 -0.7231
36.375 -0.7599
36.4 -0.7989
36.425 -0.8429
36.45 -0.8927
36.475 -0.9478
36.5 -1.0025
36.525 -1.0539
36.55 -1.1074
36.575 -1.1663
36.6 -1.2262
36.625 -1.2742
36.65 -1.3166
36.675 -1.3533
36.7 -1.3841
36.725 -1.411
36.75 -1.4349
36.775 -1.4527
36.8 -1.4638
36.825 -1.4672
36.85 -1.4719
36.875 -1.4795
36.9 -1.4704
36.925 -1.4356
36.95 -1.3678
36.975 -1.2779
37 -1.1955
37.025 -1.1308
37.05 -1.0807
37.075 -1.0397
37.1 -1.0008
37.125 -0.9675
37.15 -0.9402
37.175 -0.9112
37.2 -0.8775
37.225 -0.8456
37.25 -0.8182
37.275 -0.7943
37.3 -0.7717
37.325 -0.7537
37.35 -0.7459
37.375 -0.7489
37.4 -0.7597
37.425 -0.7801
37.45 -0.8069
37.475 -0.8372
37.5 -0.8593
37.525 -0.8721
37.55 -0.8799
37.575 -0.8871
37.6 -0.8951
37.625 -0.9034
37.65 -0.9169
37.675 -0.9377
37.7 -0.9657
37.725 -1.0001
37.75 -1.0385
37.775 -1.082
37.8 -1.132
37.825 -1.19
37.85 -1.2582
37.875 -1.3304
37.9 -1.4038
37.925 -1.4739
37.95 -1.5355
37.975 -1.5906
38 -1.6455
38.025 -1.6938
38.05 -1.7358
38.075 -1.7677
38.1 -1.7844
38.125 -1.7858
38.15 -1.7728
38.175 -1.7432
38.2 -1.6894
38.225 -1.6142
38.25 -1.53
38.275 -1.4461
38.3 -1.3621
38.325 -1.278
38.35 -1.1953
38.375 -1.1092
38.4 -1.0179
38.425 -0.9246
38.45 -0.8343
38.475 -0.749
38.5 -0.6659
38.525 -0.5841
38.55 -0.5028
38.575 -0.4197
38.6 -0.3343
38.625 -0.2503
38.65 -0.1772
38.675 -0.1189
38.7 -0.0698
38.725 -0.0259
38.75 0.0188
38.775 0.072
38.8 0.1345
38.825 0.2014
38.85 0.2707
38.875 0.3394
38.9 0.4055
38.925 0.4651
38.95 0.5172
38.975 0.5633
39 0.604
39.025 0.6397
39.05 0.6693
39.075 0.6925
39.1 0.708
39.125 0.7152
39.15 0.7124
39.175 0.7008
39.2 0.6811
39.225 0.6552
39.25 0.6263
39.275 0.5956
39.3 0.5646
39.325 0.5367
39.35 0.5141
39.375 0.4959
39.4 0.4764
39.425 0.4527
39.45 0.4258
39.475 0.3972
39.5 0.369
39.525 0.3431
39.55 0.3198
39.575 0.298
39.6 0.2746
39.625 0.2522
39.65 0.2315
39.675 0.2135
39.7 0.199
39.725 0.1883
39.75 0.178
39.775 0.1668
39.8 0.1547
39.825 0.1393
39.85 0.1198
39.875 0.0967
39.9 0.0698
39.925 0.0396
39.95 0.0132
39.975 -0.0017
40 -0.0089
40.025 -0.013
40.05 -0.0145
40.075 -0.0114
40.1 -0.0033
40.125 0.0097
40.15 0.0229
40.175 0.0311
40.2 0.0305
40.225 0.0225
40.25 0.0104
40.275 -0.0016
40.3 -0.0134
40.325 -0.0296
40.35 -0.0496
40.375 -0.0715
40.4 -0.0958
40.425 -0.1253
40.45 -0.1627
40.475 -0.2071
40.5 -0.2613
40.525 -0.3248
40.55 -0.3949
40.575 -0.4606
40.6 -0.5184
40.625 -0.5655
40.65 -0.6029
40.675 -0.6131
40.7 -0.5935
40.725 -0.5601
40.75 -0.5263
40.775 -0.4943
40.8 -0.4683
40.825 -0.4487
40.85 -0.4341
40.875 -0.4174
40.9 -0.3906
40.925 -0.3588
40.95 -0.326
40.975 -0.2979
41 -0.2764
41.025 -0.261
41.05 -0.2496
41.075 -0.2356
41.1 -0.2089
41.125 -0.1639
41.15 -0.107
41.175 -0.0422
41.2 0.0247
41.225 0.0828
41.25 0.1322
41.275 0.1728
41.3 0.2037
41.325 0.2266
41.35 0.2448
41.375 0.2589
41.4 0.2695
41.425 0.273
41.45 0.2667
41.475 0.2519
41.5 0.2303
41.525 0.2007
41.55 0.1645
41.575 0.1226
41.6 0.0896
41.625 0.0891
41.65 0.1139
41.675 0.1517
41.7 0.1901
41.725 0.2216
41.75 0.2426
41.775 0.2539
41.8 0.2585
41.825 0.259
41.85 0.2604
41.875 0.2656
41.9 0.2691
41.925 0.2726
41.95 0.2798
41.975 0.2962
42 0.3165
42.025 0.3328
42.05 0.3431
42.075 0.3459
42.1 0.3419
42.125 0.3351
42.15 0.3266
42.175 0.3164
42.2 0.3065
42.225 0.2904
42.25 0.2652
42.275 0.2349
42.3 0.2045
42.325 0.1767
42.35 0.1617
42.375 0.1695
42.4 0.1982
42.425 0.2399
42.45 0.285
42.475 0.3351
42.5 0.3854
42.525 0.4296
42.55 0.4679
42.575 0.5065
42.6 0.5611
42.625 0.6429
42.65 0.7337
42.675 0.8236
42.7 0.9073
42.725 0.9859
42.75 1.0645
42.775 1.1467
42.8 1.2372
42.825 1.3309
42.85 1.4199
42.875 1.5015
42.9 1.5791
42.925 1.6608
42.95 1.7511
42.975 1.848
43 1.942
43.025 2.0307
43.05 2.1174
43.075 2.204
43.1 2.2921
43.125 2.3894
43.15 2.4955
43.175 2.6012
43.2 2.7019
43.225 2.7955
43.25 2.8818
43.275 2.9621
43.3 3.0367
43.325 3.1074
43.35 3.1759
43.375 3.2425
43.4 3.3097
43.425 3.3784
43.45 3.4462
43.475 3.5106
43.5 3.5713
43.525 3.6289
43.55 3.6828
43.575 3.7327
43.6 3.7793
43.625 3.8234
43.65 3.8651
43.675 3.9043
43.7 3.9414
43.725 3.9768
43.75 4.0107
43.775 4.043
43.8 4.0738
43.825 4.103
43.85 4.1305
43.875 4.1567
43.9 4.1816
43.925 4.2053
43.95 4.2276
43.975 4.2487
44 4.2681
44.025 4.2861
44.05 4.3025
44.075 4.3175
44.1 4.3312
44.125 4.3435
44.15 4.3549
44.175 4.3648
44.2 4.3733
44.225 4.3807
44.25 4.3867
44.275 4.391
44.3 4.3941
44.325 4.3961
44.35 4.3964
44.375 4.395
44.4 4.3918
44.425 4.3869
44.45 4.3804
44.475 4.372
44.5 4.362
44.525 4.3506
44.55 4.3378
44.575 4.3234
44.6 4.3073
44.625 4.2894
44.65 4.2695
44.675 4.2477
44.7 4.2237
44.725 4.1974
44.75 4.1688
44.775 4.138
44.8 4.1049
44.825 4.0695
44.85 4.0318
44.875 3.9919
44.9 3.9504
44.925 3.9073
44.95 3.8619
44.975 3.8144
45 3.7637
45.025 3.709
45.05 3.6499
45.075 3.5852
45.1 3.5145
45.125 3.439
45.15 3.3615
45.175 3.2831
45.2 3.2076
45.225 3.1417
45.25 3.0891
45.275 3.0471
45.3 3.01
45.325 2.9732
45.35 2.936
45.375 2.8957
45.4 2.8564
45.425 2.8212
45.45 2.7922
45.475 2.7714
45.5 2.759
45.525 2.7541
45.55 2.7538
45.575 2.7542
45.6 2.7512
45.625 2.7452
45.65 2.7341
45.675 2.716
45.7 2.6921
45.725 2.6638
45.75 2.6305
45.775 2.5958
45.8 2.5683
45.825 2.5494
45.85 2.5394
45.875 2.5374
45.9 2.5411
45.925 2.5484
45.95 2.5569
45.975 2.5658
46 2.5755
46.025 2.5871
46.05 2.6035
46.075 2.6271
46.1 2.6549
46.125 2.6851
46.15 2.7153
46.175 2.7438
46.2 2.7697
46.225 2.7926
46.25 2.812
46.275 2.8284
46.3 2.8446
46.325 2.8617
46.35 2.881
46.375 2.9022
46.4 2.9237
46.425 2.9467
46.45 2.9697
46.475 2.9902
46.5 3.0057
46.525 3.0154
46.55 3.019
46.575 3.0162
46.6 3.0071
46.625 2.9929
46.65 2.9745
46.675 2.952
46.7 2.9265
46.725 2.9001
46.75 2.8751
46.775 2.8498
46.8 2.8218
46.825 2.7915
46.85 2.7591
46.875 2.7269
46.9 2.6968
46.925 2.6694
46.95 2.647
46.975 2.6282
47 2.6112
47.025 2.5924
47.05 2.5691
47.075 2.539
47.1 2.5019
47.125 2.4564
47.15 2.4038
47.175 2.3438
47.2 2.2745
47.225 2.1968
47.25 2.1096
47.275 2.0142
47.3 1.9121
47.325 1.8061
47.35 1.704
47.375 1.6135
47.4 1.5307
47.425 1.4572
47.45 1.3932
47.475 1.3329
47.5 1.2789
47.525 1.2335
47.55 1.199
47.575 1.1768
47.6 1.1589
47.625 1.1371
47.65 1.1113
47.675 1.0817
47.7 1.0465
47.725 1.0065
47.75 0.9629
47.775 0.9163
47.8 0.8702
47.825 0.8328
47.85 0.8089
47.875 0.8022
47.9 0.8065
47.925 0.8197
47.95 0.8394
47.975 0.8661
48 0.899
48.025 0.9324
48.05 0.9645
48.075 1.0013
48.1 1.0407
48.125 1.0781
48.15 1.1114
48.175 1.139
48.2 1.1577
48.225 1.1702
48.25 1.1771
48.275 1.1816
48.3 1.1892
48.325 1.1971
48.35 1.2013
48.375 1.1974
48.4 1.1872
48.425 1.1756
48.45 1.1721
48.475 1.1786
48.5 1.1936
48.525 1.2122
48.55 1.2293
48.575 1.2397
48.6 1.2442
48.625 1.2465
48.65 1.2499
48.675 1.2596
48.7 1.2765
48.725 1.2969
48.75 1.323
48.775 1.3577
48.8 1.3925
48.825 1.4218
48.85 1.4481
48.875 1.4672
48.9 1.4763
48.925 1.4742
48.95 1.462
48.975 1.4428
49 1.4233
49.025 1.4117
49.05 1.4082
49.075 1.4074
49.1 1.4156
49.125 1.4273
49.15 1.4317
49.175 1.4308
49.2 1.428
49.225 1.4298
49.25 1.4358
49.275 1.4359
49.3 1.4288
49.325 1.4196
49.35 1.4155
49.375 1.4146
49.4 1.4116
49.425 1.406
49.45 1.3942
49.475 1.3758
49.5 1.3548
49.525 1.3324
49.55 1.3097
49.575 1.2899
49.6 1.273
49.625 1.2562
49.65 1.2338
49.675 1.2039
49.7 1.1669
49.725 1.1243
49.75 1.078
49.775 1.0269
49.8 0.9714
49.825 0.9128
49.85 0.8544
49.875 0.7997
49.9 0.7498
49.925 0.7045
49.95 0.6657
49.975 0.6352
50 0.6127
50.025 0.6
50.05 0.5905
50.075 0.5782
50.1 0.5672
50.125 0.5601
50.15 0.5554
50.175 0.5528
50.2 0.5518
50.225 0.554
50.25 0.5547
50.275 0.5519
50.3 0.5443
50.325 0.5345
50.35 0.5263
50.375 0.5215
50.4 0.516
50.425 0.5103
50.45 0.5109
50.475 0.5216
50.5 0.5343
50.525 0.5431
50.55 0.5471
50.575 0.5443
50.6 0.5341
50.625 0.5176
50.65 0.4946
50.675 0.4658
50.7 0.4338
50.725 0.4032
50.75 0.3771
50.775 0.3601
50.8 0.3547
50.825 0.3589
50.85 0.3648
50.875 0.369
50.9 0.3653
50.925 0.3524
50.95 0.3361
50.975 0.3201
51 0.3111
51.025 0.3148
51.05 0.3347
51.075 0.3701
51.1 0.4188
51.125 0.4779
51.15 0.54
51.175 0.6029
51.2 0.6614
51.225 0.7136
51.25 0.76
51.275 0.8011
51.3 0.8379
51.325 0.8701
51.35 0.8947
51.375 0.9128
51.4 0.9252
51.425 0.9335
51.45 0.9418
51.475 0.9529
51.5 0.9637
51.525 0.9721
51.55 0.9769
51.575 0.9805
51.6 0.9863
51.625 0.992
51.65 1.0002
51.675 1.0099
51.7 1.021
51.725 1.0339
51.75 1.0519
51.775 1.0756
51.8 1.1048
51.825 1.1393
51.85 1.178
51.875 1.2234
51.9 1.2753
51.925 1.3295
51.95 1.3827
51.975 1.4343
52 1.4823
52.025 1.5266
52.05 1.5682
52.075 1.6077
52.1 1.648
52.125 1.6948
52.15 1.7535
52.175 1.8173
52.2 1.8771
52.225 1.9304
52.25 1.9775
52.275 2.0198
52.3 2.0593
52.325 2.0972
52.35 2.1318
52.375 2.1623
52.4 2.1874
52.425 2.209
52.45 2.2265
52.475 2.2421
52.5 2.2599
52.525 2.286
52.55 2.3221
52.575 2.3631
52.6 2.401
52.625 2.4345
52.65 2.4676
52.675 2.5024
52.7 2.5484
52.725 2.6135
52.75 2.6949
52.775 2.785
52.8 2.8742
52.825 2.9564
52.85 3.0315
52.875 3.0998
52.9 3.1605
52.925 3.2145
52.95 3.2627
52.975 3.3059
53 3.344
53.025 3.3778
53.05 3.4066
53.075 3.4303
53.1 3.4501
53.125 3.4663
53.15 3.4786
53.175 3.4875
53.2 3.4969
53.225 3.511
53.25 3.5308
53.275 3.5561
53.3 3.5833
53.325 3.6079
53.35 3.6283
53.375 3.6451
53.4 3.6582
53.425 3.6675
53.45 3.6733
53.475 3.6752
53.5 3.6733
53.525 3.6679
53.55 3.6582
53.575 3.6441
53.6 3.626
53.625 3.6045
53.65 3.5791
53.675 3.5491
53.7 3.5154
53.725 3.48
53.75 3.4492
53.775 3.4306
53.8 3.428
53.825 3.4351
53.85 3.4426
53.875 3.4469
53.9 3.4462
53.925 3.4418
53.95 3.4344
53.975 3.4261
54 3.4162
54.025 3.4028
54.05 3.3858
54.075 3.3639
54.1 3.3348
54.125 3.2994
54.15 3.2583
54.175 3.2125
54.2 3.1611
54.225 3.1026
54.25 3.0382
54.275 2.9679
54.3 2.8906
54.325 2.8092
54.35 2.7256
54.375 2.6413
54.4 2.5589
54.425 2.4803
54.45 2.4096
54.475 2.3477
54.5 2.2955
54.525 2.2506
54.55 2.2129
54.575 2.1776
54.6 2.1426
54.625 2.1072
54.65 2.0726
54.675 2.0395
54.7 2.01
54.725 1.9876
54.75 1.9783
54.775 1.9803
54.8 1.9877
54.825 1.992
54.85 1.9932
54.875 1.9918
54.9 1.9894
54.925 1.9849
54.95 1.9823
54.975 1.9836
55 1.994
55.025 2.023
55.05 2.0677
55.075 2.1152
55.1 2.1597
55.125 2.2026
55.15 2.2461
55.175 2.2913
55.2 2.3334
55.225 2.3663
55.25 2.3867
55.275 2.3952
55.3 2.3929
55.325 2.3762
55.35 2.3453
55.375 2.303
55.4 2.2508
55.425 2.1892
55.45 2.121
55.475 2.0489
55.5 1.9817
55.525 1.9213
55.55 1.8661
55.575 1.8127
55.6 1.7585
55.625 1.707
55.65 1.6526
55.675 1.5956
55.7 1.538
55.725 1.4806
55.75 1.4204
55.775 1.3574
55.8 1.2923
55.825 1.2297
55.85 1.1734
55.875 1.1272
55.9 1.0899
55.925 1.0551
55.95 1.0195
55.975 0.9801
56 0.9339
56.025 0.8819
56.05 0.8271
56.075 0.78
56.1 0.7557
56.125 0.7484
56.15 0.7516
56.175 0.7588
56.2 0.7696
56.225 0.7778
56.25 0.7782
56.275 0.768
56.3 0.7512
56.325 0.7356
56.35 0.7303
56.375 0.7402
56.4 0.7588
56.425 0.7735
56.45 0.7814
56.475 0.7849
56.5 0.7866
56.525 0.7842
56.55 0.7757
56.575 0.7591
56.6 0.7374
56.625 0.7081
56.65 0.669
56.675 0.6261
56.7 0.5821
56.725 0.5367
56.75 0.4915
56.775 0.4479
56.8 0.4089
56.825 0.3739
56.85 0.3363
56.875 0.2937
56.9 0.2499
56.925 0.2035
56.95 0.1564
56.975 0.1071
57 0.053
57.025 -0.0043
57.05 -0.06
57.075 -0.1127
57.1 -0.1588
57.125 -0.1926
57.15 -0.2039
57.175 -0.1932
57.2 -0.1695
57.225 -0.1411
57.25 -0.1129
57.275 -0.0785
57.3 -0.0307
57.325 0.0224
57.35 0.0733
57.375 0.1188
57.4 0.1552
57.425 0.1846
57.45 0.2073
57.475 0.2232
57.5 0.2336
57.525 0.2385
57.55 0.2388
57.575 0.233
57.6 0.2211
57.625 0.2058
57.65 0.1902
57.675 0.1781
57.7 0.168
57.725 0.155
57.75 0.1372
57.775 0.1126
57.8 0.0825
57.825 0.0535
57.85 0.0327
57.875 0.0254
57.9 0.0319
57.925 0.0445
57.95 0.0565
57.975 0.0631
58 0.0596
58.025 0.0467
58.05 0.0274
58.075 0.0074
58.1 -0.0061
58.125 -0.014
58.15 -0.0236
58.175 -0.0388
58.2 -0.058
58.225 -0.0809
58.25 -0.1065
58.275 -0.1327
58.3 -0.1587
58.325 -0.1825
58.35 -0.2029
58.375 -0.2133
58.4 -0.1941
58.425 -0.1511
58.45 -0.1017
58.475 -0.0523
58.5 -0.0121
58.525 0.0154
58.55 0.0305
58.575 0.0336
58.6 0.0313
58.625 0.0278
58.65 0.0272
58.675 0.0357
58.7 0.0441
58.725 0.0434
58.75 0.0327
58.775 0.0112
58.8 -0.0169
58.825 -0.0397
58.85 -0.0448
58.875 -0.0316
58.9 -0.0071
58.925 0.028
58.95 0.0706
58.975 0.117
59 0.1652
59.025 0.2192
59.05 0.2835
59.075 0.3572
59.1 0.4366
59.125 0.5177
59.15 0.5983
59.175 0.677
59.2 0.7548
59.225 0.8322
59.25 0.9078
59.275 0.9835
59.3 1.0562
59.325 1.1214
59.35 1.1788
59.375 1.2311
59.4 1.2808
59.425 1.3275
59.45 1.3801
59.475 1.4448
59.5 1.5176
59.525 1.5888
59.55 1.6538
59.575 1.7116
59.6 1.7646
59.625 1.8131
59.65 1.8572
59.675 1.8976
59.7 1.9364
59.725 1.9759
59.75 2.0195
59.775 2.0667
59.8 2.1149
59.825 2.1597
59.85 2.2003
59.875 2.236
59.9 2.2669
59.925 2.292
59.95 2.3112
59.975 2.3249
60 2.3331
60.025 2.3366
60.05 2.336
60.075 2.3326
60.1 2.3271
60.125 2.3183
60.15 2.3052
60.175 2.2905
60.2 2.2797
60.225 2.2751
60.25 2.2718
60.275 2.2639
60.3 2.2516
60.325 2.2342
60.35 2.2109
60.375 2.1825
60.4 2.1487
60.425 2.1095
60.45 2.0652
60.475 2.0157
60.5 1.9623
60.525 1.9075
60.55 1.8525
60.575 1.8017
60.6 1.7592
60.625 1.7237
60.65 1.6877
60.675 1.6465
60.7 1.6044
60.725 1.5747
60.75 1.569
60.775 1.5892
60.8 1.6358
60.825 1.7107
60.85 1.7954
60.875 1.8776
60.9 1.9544
60.925 2.0247
60.95 2.099
60.975 2.1879
61 2.2887
61.025 2.3889
61.05 2.4841
61.075 2.5718
61.1 2.6524
61.125 2.7262
61.15 2.793
61.175 2.8526
61.2 2.9047
61.225 2.9499
61.25 2.9892
61.275 3.0226
61.3 3.051
61.325 3.0747
61.35 3.0938
61.375 3.1088
61.4 3.121
61.425 3.1311
61.45 3.1362
61.475 3.1362
61.5 3.1327
61.525 3.1284
61.55 3.1237
61.575 3.1191
61.6 3.1157
61.625 3.1122
61.65 3.1072
61.675 3.1009
61.7 3.0937
61.725 3.0855
61.75 3.0788
61.775 3.0714
61.8 3.0627
61.825 3.0512
61.85 3.0357
61.875 3.0129
61.9 2.9802
61.925 2.9354
61.95 2.8801
61.975 2.8163
62 2.7489
62.025 2.6839
62.05 2.6251
62.075 2.5701
62.1 2.5158
62.125 2.4611
62.15 2.4073
62.175 2.3535
62.2 2.295
62.225 2.2301
62.25 2.1586
62.275 2.082
62.3 2.0017
62.325 1.9184
62.35 1.8372
62.375 1.7612
62.4 1.689
62.425 1.6132
62.45 1.5304
62.475 1.441
62.5 1.3503
62.525 1.2676
62.55 1.2083
62.575 1.1757
62.6 1.1579
62.625 1.1529
62.65 1.1588
62.675 1.1711
62.7 1.194
62.725 1.2208
62.75 1.2458
62.775 1.2687
62.8 1.2889
62.825 1.308
62.85 1.326
62.875 1.3444
62.9 1.3671
62.925 1.3959
62.95 1.4291
62.975 1.4674
63 1.5076
63.025 1.5437
63.05 1.5736
63.075 1.591
63.1 1.5937
63.125 1.5846
63.15 1.5677
63.175 1.5483
63.2 1.5316
63.225 1.52
63.25 1.5198
63.275 1.5336
63.3 1.5527
63.325 1.5724
63.35 1.5914
63.375 1.6091
63.4 1.6293
63.425 1.6494
63.45 1.6621
63.475 1.6599
63.5 1.6435
63.525 1.6151
63.55 1.574
63.575 1.5201
63.6 1.4561
63.625 1.3854
63.65 1.3078
63.675 1.2286
63.7 1.1467
63.725 1.063
63.75 0.9757
63.775 0.8826
63.8 0.7843
63.825 0.6879
63.85 0.6033
63.875 0.5358
63.9 0.4865
63.925 0.4507
63.95 0.4252
63.975 0.4062
64 0.3907
64.025 0.379
64.05 0.3724
64.075 0.376
64.1 0.3919
64.125 0.4176
64.15 0.4423
64.175 0.4626
64.2 0.4778
64.225 0.4938
64.25 0.5093
64.275 0.5241
64.3 0.5385
64.325 0.5531
64.35 0.5579
64.375 0.5486
64.4 0.5278
64.425 0.4951
64.45 0.4528
64.475 0.4011
64.5 0.341
64.525 0.2756
64.55 0.215
64.575 0.1616
64.6 0.1142
64.625 0.0711
64.65 0.0352
64.675 0.0065
64.7 -0.0198
64.725 -0.0431
64.75 -0.0667
64.775 -0.0936
64.8 -0.1264
64.825 -0.1642
64.85 -0.2038
64.875 -0.2436
64.9 -0.2797
64.925 -0.3063
64.95 -0.3235
64.975 -0.3315
65 -0.3365
65.025 -0.3411
65.05 -0.3506
65.075 -0.3659
65.1 -0.3868
65.125 -0.407
65.15 -0.4287
65.175 -0.4544
65.2 -0.4852
65.225 -0.5198
65.25 -0.5491
65.275 -0.5692
65.3 -0.5827
65.325 -0.5837
65.35 -0.5746
65.375 -0.56
65.4 -0.5423
65.425 -0.5246
65.45 -0.5098
65.475 -0.4953
65.5 -0.4893
65.525 -0.4985
65.55 -0.5192
65.575 -0.5485
65.6 -0.5779
65.625 -0.6011
65.65 -0.6164
65.675 -0.6216
65.7 -0.6225
65.725 -0.6264
65.75 -0.625
65.775 -0.6061
65.8 -0.5723
65.825 -0.5269
65.85 -0.4687
65.875 -0.4007
65.9 -0.3309
65.925 -0.2649
65.95 -0.2072
65.975 -0.1627
66 -0.1291
66.025 -0.1041
66.05 -0.0825
66.075 -0.0616
66.1 -0.0392
66.125 -0.0102
66.15 0.0274
66.175 0.0707
66.2 0.115
66.225 0.1612
66.25 0.2039
66.275 0.2362
66.3 0.2548
66.325 0.27
66.35 0.2945
66.375 0.3305
66.4 0.3737
66.425 0.4171
66.45 0.4545
66.475 0.4819
66.5 0.5019
66.525 0.5165
66.55 0.5291
66.575 0.5409
66.6 0.5551
66.625 0.5767
66.65 0.6045
66.675 0.6398
66.7 0.6831
66.725 0.7283
66.75 0.775
66.775 0.827
66.8 0.8831
66.825 0.9377
66.85 0.9884
66.875 1.0342
66.9 1.0745
66.925 1.1109
66.95 1.1454
66.975 1.1753
67 1.1987
67.025 1.2174
67.05 1.2342
67.075 1.2489
67.1 1.2616
67.125 1.2689
67.15 1.2726
67.175 1.2722
67.2 1.2675
67.225 1.2614
67.25 1.2567
67.275 1.2551
67.3 1.2587
67.325 1.2626
67.35 1.2632
67.375 1.2634
67.4 1.2667
67.425 1.2734
67.45 1.2813
67.475 1.2851
67.5 1.2822
67.525 1.2699
67.55 1.2505
67.575 1.2297
67.6 1.2091
67.625 1.1875
67.65 1.16
67.675 1.1264
67.7 1.0905
67.725 1.0549
67.75 1.0192
67.775 0.9798
67.8 0.9411
67.825 0.9123
67.85 0.8941
67.875 0.8876
67.9 0.892
67.925 0.9027
67.95 0.9197
67.975 0.945
68 0.9763
68.025 1.0065
68.05 1.0344
68.075 1.0595
68.1 1.08
68.125 1.0977
68.15 1.1167
68.175 1.1404
68.2 1.1656
68.225 1.1853
68.25 1.1993
68.275 1.2081
68.3 1.2133
68.325 1.2176
68.35 1.2185
68.375 1.2126
68.4 1.1996
68.425 1.1811
68.45 1.1596
68.475 1.1354
68.5 1.1073
68.525 1.0786
68.55 1.0559
68.575 1.0376
68.6 1.0199
68.625 1.0004
68.65 0.9797
68.675 0.9576
68.7 0.935
68.725 0.9159
68.75 0.9102
68.775 0.9207
68.8 0.9463
68.825 0.9828
68.85 1.0258
68.875 1.0723
68.9 1.1184
68.925 1.1633
68.95 1.2107
68.975 1.2587
69 1.3054
69.025 1.348
69.05 1.3858
69.075 1.4205
69.1 1.4522
69.125 1.4809
69.15 1.5052
69.175 1.5271
69.2 1.548
69.225 1.5696
69.25 1.5915
69.275 1.6122
69.3 1.6308
69.325 1.6513
69.35 1.6749
69.375 1.7018
69.4 1.7332
69.425 1.7688
69.45 1.8079
69.475 1.8458
69.5 1.878
69.525 1.9053
69.55 1.9276
69.575 1.9462
69.6 1.9649
69.625 1.9856
69.65 2.009
69.675 2.0317
69.7 2.0516
69.725 2.068
69.75 2.0801
69.775 2.0864
69.8 2.0875
69.825 2.0834
69.85 2.0741
69.875 2.0597
69.9 2.0406
69.925 2.0169
69.95 1.9879
69.975 1.9553
70 1.9202
70.025 1.8857
70.05 1.8563
70.075 1.8299
70.1 1.8018
70.125 1.7689
70.15 1.7316
70.175 1.689
70.2 1.6429
70.225 1.5982
70.25 1.5561
70.275 1.5105
70.3 1.4602
70.325 1.4062
70.35 1.3488
70.375 1.2922
70.4 1.2409
70.425 1.1943
70.45 1.1541
70.475 1.1201
70.5 1.0895
70.525 1.0589
70.55 1.0271
70.575 0.9925
70.6 0.9512
70.625 0.9074
70.65 0.8704
70.675 0.8391
70.7 0.8055
70.725 0.7677
70.75 0.7236
70.775 0.6727
70.8 0.6197
70.825 0.5689
70.85 0.5277
70.875 0.4981
70.9 0.476
70.925 0.4592
70.95 0.4474
70.975 0.4394
71 0.4333
71.025 0.4272
71.05 0.4215
71.075 0.4157
71.1 0.4119
71.125 0.4092
71.15 0.4039
71.175 0.3925
71.2 0.3734
71.225 0.347
71.25 0.3132
71.275 0.2749
71.3 0.2334
71.325 0.1906
71.35 0.1498
71.375 0.1102
71.4 0.0694
71.425 0.027
71.45 -0.0173
71.475 -0.0596
71.5 -0.0927
71.525 -0.1191
71.55 -0.1448
71.575 -0.1706
71.6 -0.1964
71.625 -0.2235
71.65 -0.2509
71.675 -0.2803
71.7 -0.3113
71.725 -0.3462
71.75 -0.3869
71.775 -0.4328
71.8 -0.4828
71.825 -0.5387
71.85 -0.5968
71.875 -0.6541
71.9 -0.6966
71.925 -0.7127
71.95 -0.71
71.975 -0.7069
72 -0.7087
72.025 -0.7182
72.05 -0.7359
72.075 -0.76
72.1 -0.7912
72.125 -0.829
72.15 -0.8707
72.175 -0.9153
72.2 -0.9605
72.225 -1.0079
72.25 -1.0596
72.275 -1.1152
72.3 -1.1775
72.325 -1.2444
72.35 -1.3059
72.375 -1.3584
72.4 -1.4071
72.425 -1.456
72.45 -1.5075
72.475 -1.5636
72.5 -1.6216
72.525 -1.6772
72.55 -1.7236
72.575 -1.7586
72.6 -1.7864
72.625 -1.8047
72.65 -1.817
72.675 -1.8213
72.7 -1.8146
72.725 -1.7949
72.75 -1.763
72.775 -1.7176
72.8 -1.6565
72.825 -1.5813
72.85 -1.4975
72.875 -1.4133
72.9 -1.3389
72.925 -1.2771
72.95 -1.2282
72.975 -1.1864
73 -1.1361
73.025 -1.0763
73.05 -1.0108
73.075 -0.9487
73.1 -0.895
73.125 -0.8465
73.15 -0.7971
73.175 -0.7439
73.2 -0.6884
73.225 -0.6349
73.25 -0.5887
73.275 -0.5515
73.3 -0.5245
73.325 -0.5062
73.35 -0.4966
73.375 -0.496
73.4 -0.5044
73.425 -0.5217
73.45 -0.5466
73.475 -0.5783
73.5 -0.6169
73.525 -0.6631
73.55 -0.7164
73.575 -0.7745
73.6 -0.835
73.625 -0.8966
73.65 -0.9608
73.675 -1.0284
73.7 -1.0976
73.725 -1.1661
73.75 -1.2306
73.775 -1.2878
73.8 -1.3363
73.825 -1.3744
73.85 -1.4061
73.875 -1.4364
73.9 -1.4684
73.925 -1.5013
73.95 -1.533
73.975 -1.5595
74 -1.5749
74.025 -1.5792
74.05 -1.5724
74.075 -1.5531
74.1 -1.5279
74.125 -1.5012
74.15 -1.4777
74.175 -1.4584
74.2 -1.4432
74.225 -1.4341
74.25 -1.4298
74.275 -1.4307
74.3 -1.4366
74.325 -1.4474
74.35 -1.4629
74.375 -1.482
74.4 -1.503
74.425 -1.5235
74.45 -1.5439
74.475 -1.5644
74.5 -1.5875
74.525 -1.6135
74.55 -1.6425
74.575 -1.6744
74.6 -1.7074
74.625 -1.7381
74.65 -1.7583
74.675 -1.765
74.7 -1.7566
74.725 -1.7329
74.75 -1.6985
74.775 -1.6595
74.8 -1.6206
74.825 -1.5829
74.85 -1.5458
74.875 -1.5075
74.9 -1.464
74.925 -1.4175
74.95 -1.3755
74.975 -1.3378
75 -1.3024
75.025 -1.2667
75.05 -1.2308
75.075 -1.1953
75.1 -1.1643
75.125 -1.1343
75.15 -1.1058
75.175 -1.0828
75.2 -1.0664
75.225 -1.0559
75.25 -1.0514
75.275 -1.0531
75.3 -1.0562
75.325 -1.0556
75.35 -1.0519
75.375 -1.0418
75.4 -1.0254
75.425 -1.0082
75.45 -0.993
75.475 -0.9792
75.5 -0.9667
75.525 -0.9537
75.55 -0.9447
75.575 -0.9386
75.6 -0.9363
75.625 -0.9355
75.65 -0.9324
75.675 -0.923
75.7 -0.9054
75.725 -0.8778
75.75 -0.8363
75.775 -0.7871
75.8 -0.7348
75.825 -0.6866
75.85 -0.6471
75.875 -0.6157
75.9 -0.5904
75.925 -0.5667
75.95 -0.5427
75.975 -0.5161
76 -0.489
76.025 -0.4695
76.05 -0.4591
76.075 -0.4548
76.1 -0.4559
76.125 -0.4593
76.15 -0.4644
76.175 -0.4673
76.2 -0.4696
76.225 -0.474
76.25 -0.4801
76.275 -0.4857
76.3 -0.4894
76.325 -0.4954
76.35 -0.503
76.375 -0.503
76.4 -0.4826
76.425 -0.4466
76.45 -0.4057
76.475 -0.3658
76.5 -0.3291
76.525 -0.2956
76.55 -0.2647
76.575 -0.2385
76.6 -0.2113
76.625 -0.1836
76.65 -0.1591
76.675 -0.1395
76.7 -0.1246
76.725 -0.116
76.75 -0.116
76.775 -0.1259
76.8 -0.1462
76.825 -0.1763
76.85 -0.2144
76.875 -0.2499
76.9 -0.2663
76.925 -0.2594
76.95 -0.2401
76.975 -0.2232
77 -0.2149
77.025 -0.215
77.05 -0.2199
77.075 -0.2286
77.1 -0.2421
77.125 -0.2558
77.15 -0.2677
77.175 -0.2716
77.2 -0.2603
77.225 -0.2337
77.25 -0.2036
77.275 -0.1782
77.3 -0.1584
77.325 -0.1451
77.35 -0.1375
77.375 -0.1361
77.4 -0.141
77.425 -0.1522
77.45 -0.156
77.475 -0.1319
77.5 -0.0793
77.525 -0.0127
77.55 0.0542
77.575 0.1152
77.6 0.173
77.625 0.2293
77.65 0.2827
77.675 0.3287
77.7 0.3666
77.725 0.3953
77.75 0.4152
77.775 0.4308
77.8 0.4479
77.825 0.4713
77.85 0.5002
77.875 0.5289
77.9 0.5526
77.925 0.5692
77.95 0.5775
77.975 0.5772
78 0.5678
78.025 0.5509
78.05 0.5301
78.075 0.5095
78.1 0.4935
78.125 0.4844
78.15 0.4864
78.175 0.5029
78.2 0.535
78.225 0.5827
78.25 0.6355
78.275 0.6882
78.3 0.737
78.325 0.7803
78.35 0.8136
78.375 0.8382
78.4 0.8632
78.425 0.9038
78.45 0.9579
78.475 1.0119
78.5 1.0671
78.525 1.1175
78.55 1.1572
78.575 1.1847
78.6 1.2017
78.625 1.2085
78.65 1.2066
78.675 1.2053
78.7 1.2079
78.725 1.2099
78.75 1.2036
78.775 1.1862
78.8 1.1644
78.825 1.1381
78.85 1.1084
78.875 1.0739
78.9 1.0382
78.925 1.0096
78.95 0.9993
78.975 1.0086
79 1.0204
79.025 1.0243
79.05 1.0144
79.075 0.9962
79.1 0.9759
79.125 0.9594
79.15 0.9518
79.175 0.9469
79.2 0.9434
79.225 0.9437
79.25 0.9515
79.275 0.9608
79.3 0.9691
79.325 0.9707
79.35 0.9706
79.375 0.9716
79.4 0.9699
79.425 0.9647
79.45 0.952
79.475 0.9329
79.5 0.9129
79.525 0.8949
79.55 0.8852
79.575 0.8829
79.6 0.8822
79.625 0.8804
79.65 0.8784
79.675 0.8797
79.7 0.8812
79.725 0.8781
79.75 0.8697
79.775 0.8537
79.8 0.8307
79.825 0.8069
79.85 0.783
79.875 0.7624
79.9 0.7469
79.925 0.7366
79.95 0.7306
79.975 0.7324
80 0.7453
80.025 0.764
80.05 0.7857
80.075 0.8094
80.1 0.8338
80.125 0.8593
80.15 0.8864
80.175 0.915
80.2 0.9414
80.225 0.9615
80.25 0.9735
80.275 0.9796
80.3 0.9797
80.325 0.9774
80.35 0.9762
80.375 0.9807
80.4 0.9947
80.425 1.0153
80.45 1.0392
80.475 1.0644
80.5 1.0898
80.525 1.1161
80.55 1.1429
80.575 1.1682
80.6 1.1919
80.625 1.2114
80.65 1.2227
80.675 1.2274
80.7 1.2272
80.725 1.2223
80.75 1.2116
80.775 1.1949
80.8 1.173
80.825 1.1447
80.85 1.1107
80.875 1.0716
80.9 1.0303
80.925 0.9876
80.95 0.9419
80.975 0.8901
81 0.8352
81.025 0.7855
81.05 0.7538
81.075 0.7405
81.1 0.7469
81.125 0.7672
81.15 0.7952
81.175 0.8292
81.2 0.8642
81.225 0.8988
81.25 0.9308
81.275 0.959
81.3 0.9819
81.325 1.0007
81.35 1.0167
81.375 1.0315
81.4 1.0432
81.425 1.0513
81.45 1.0564
81.475 1.06
81.5 1.0636
81.525 1.0647
81.55 1.0619
81.575 1.0549
81.6 1.0475
81.625 1.0476
81.65 1.0578
81.675 1.0759
81.7 1.0963
81.725 1.116
81.75 1.133
81.775 1.1434
81.8 1.1478
81.825 1.15
81.85 1.152
81.875 1.1568
81.9 1.1665
81.925 1.1802
81.95 1.1946
81.975 1.209
82 1.2263
82.025 1.2485
82.05 1.2783
82.075 1.3124
82.1 1.3497
82.125 1.3897
82.15 1.4343
82.175 1.4779
82.2 1.5174
82.225 1.5551
82.25 1.5979
82.275 1.6453
82.3 1.6945
82.325 1.7497
82.35 1.8047
82.375 1.8562
82.4 1.9026
82.425 1.9444
82.45 1.982
82.475 2.0168
82.5 2.0514
82.525 2.0856
82.55 2.1151
82.575 2.1394
82.6 2.1585
82.625 2.1729
82.65 2.1846
82.675 2.1965
82.7 2.2065
82.725 2.2129
82.75 2.2167
82.775 2.2191
82.8 2.2172
82.825 2.2093
82.85 2.1973
82.875 2.1812
82.9 2.1575
82.925 2.1255
82.95 2.0877
82.975 2.0462
83 2.0058
83.025 1.97
83.05 1.9403
83.075 1.9159
83.1 1.8912
83.125 1.8625
83.15 1.8274
83.175 1.7843
83.2 1.7297
83.225 1.6677
83.25 1.6071
83.275 1.5483
83.3 1.4895
83.325 1.4327
83.35 1.3747
83.375 1.3143
83.4 1.25
83.425 1.1809
83.45 1.1101
83.475 1.0422
83.5 0.9803
83.525 0.9244
83.55 0.877
83.575 0.843
83.6 0.8204
83.625 0.8094
83.65 0.814
83.675 0.8317
83.7 0.8551
83.725 0.8803
83.75 0.9063
83.775 0.9432
83.8 0.9948
83.825 1.0499
83.85 1.1021
83.875 1.1515
83.9 1.197
83.925 1.2373
83.95 1.2721
83.975 1.3001
84 1.3212
84.025 1.3397
84.05 1.3559
84.075 1.3684
84.1 1.3826
84.125 1.403
84.15 1.4235
84.175 1.4432
84.2 1.4619
84.225 1.4815
84.25 1.499
84.275 1.5135
84.3 1.5248
84.325 1.534
84.35 1.5396
84.375 1.5388
84.4 1.5311
84.425 1.5171
84.45 1.499
84.475 1.4795
84.5 1.4604
84.525 1.4457
84.55 1.4363
84.575 1.4295
84.6 1.4249
84.625 1.4195
84.65 1.4101
84.675 1.3969
84.7 1.3814
84.725 1.3674
84.75 1.3554
84.775 1.3439
84.8 1.333
84.825 1.3221
84.85 1.3139
84.875 1.312
84.9 1.3154
84.925 1.3189
84.95 1.3197
84.975 1.3169
85 1.3081
85.025 1.2943
85.05 1.2769
85.075 1.2571
85.1 1.2342
85.125 1.2077
85.15 1.1779
85.175 1.1475
85.2 1.1203
85.225 1.0975
85.25 1.083
85.275 1.0795
85.3 1.0877
85.325 1.1091
85.35 1.1424
85.375 1.1835
85.4 1.224
85.425 1.2618
85.45 1.2943
85.475 1.3226
85.5 1.3482
85.525 1.3772
85.55 1.4172
85.575 1.4684
85.6 1.5296
85.625 1.6001
85.65 1.6808
85.675 1.77
85.7 1.8672
85.725 1.9656
85.75 2.0591
85.775 2.147
85.8 2.2266
85.825 2.2979
85.85 2.3651
85.875 2.4312
85.9 2.4918
85.925 2.5443
85.95 2.5886
85.975 2.6286
86 2.6701
86.025 2.7163
86.05 2.7681
86.075 2.8201
86.1 2.8689
86.125 2.9128
86.15 2.95
86.175 2.9798
86.2 3.0018
86.225 3.018
86.25 3.0298
86.275 3.0409
86.3 3.0517
86.325 3.0639
86.35 3.0763
86.375 3.0906
86.4 3.1055
86.425 3.1177
86.45 3.1303
86.475 3.1485
86.5 3.1722
86.525 3.1943
86.55 3.2116
86.575 3.2232
86.6 3.2277
86.625 3.2259
86.65 3.2178
86.675 3.2035
86.7 3.1845
86.725 3.1609
86.75 3.1331
86.775 3.1026
86.8 3.0711
86.825 3.0383
86.85 3.0027
86.875 2.9665
86.9 2.9338
86.925 2.9084
86.95 2.8881
86.975 2.8686
87 2.8489
87.025 2.8333
87.05 2.8256
87.075 2.8204
87.1 2.8139
87.125 2.8045
87.15 2.791
87.175 2.7734
87.2 2.7541
87.225 2.7356
87.25 2.7216
87.275 2.7121
87.3 2.7027
87.325 2.6891
87.35 2.6681
87.375 2.6393
87.4 2.6034
87.425 2.5604
87.45 2.5114
87.475 2.4546
87.5 2.3912
87.525 2.3304
87.55 2.2848
87.575 2.2461
87.6 2.2036
87.625 2.155
87.65 2.1033
87.675 2.0507
87.7 1.9975
87.725 1.9476
87.75 1.9027
87.775 1.8602
87.8 1.818
87.825 1.7724
87.85 1.7228
87.875 1.6699
87.9 1.6151
87.925 1.5611
87.95 1.5106
87.975 1.4697
88 1.4404
88.025 1.4267
88.05 1.4283
88.075 1.4366
88.1 1.4463
88.125 1.4526
88.15 1.4565
88.175 1.4617
88.2 1.472
88.225 1.4898
88.25 1.5092
88.275 1.5263
88.3 1.5369
88.325 1.541
88.35 1.5403
88.375 1.5416
88.4 1.5508
88.425 1.5645
88.45 1.5774
88.475 1.5867
88.5 1.5928
88.525 1.5956
88.55 1.5941
88.575 1.5902
88.6 1.5858
88.625 1.5839
88.65 1.5855
88.675 1.5875
88.7 1.5894
88.725 1.59
88.75 1.5875
88.775 1.5808
88.8 1.5716
88.825 1.5606
88.85 1.5482
88.875 1.5439
88.9 1.558
88.925 1.5835
88.95 1.6067
88.975 1.6224
89 1.6334
89.025 1.6455
89.05 1.6675
89.075 1.6985
89.1 1.7313
89.125 1.7618
89.15 1.7878
89.175 1.8087
89.2 1.8251
89.225 1.8371
89.25 1.8439
89.275 1.8461
89.3 1.8452
89.325 1.8403
89.35 1.8308
89.375 1.8213
89.4 1.8233
89.425 1.8399
89.45 1.8678
89.475 1.8967
89.5 1.9235
89.525 1.9446
89.55 1.9594
89.575 1.9674
89.6 1.9689
89.625 1.9629
89.65 1.9483
89.675 1.9256
89.7 1.8959
89.725 1.8649
89.75 1.8524
89.775 1.8682
89.8 1.8924
89.825 1.9129
89.85 1.9269
89.875 1.934
89.9 1.9352
89.925 1.9315
89.95 1.9215
89.975 1.9093
90 1.9022
90.025 1.9096
90.05 1.9402
90.075 1.9908
90.1 2.0503
90.125 2.1139
90.15 2.1827
90.175 2.2579
90.2 2.3363
90.225 2.414
90.25 2.4888
90.275 2.5576
90.3 2.6206
90.325 2.6791
90.35 2.7322
90.375 2.7811
90.4 2.8241
90.425 2.8624
90.45 2.8972
90.475 2.9279
90.5 2.9559
90.525 2.981
90.55 3.0022
90.575 3.018
90.6 3.0273
90.625 3.0308
90.65 3.0278
90.675 3.0199
90.7 3.0071
90.725 2.99
90.75 2.9728
90.775 2.96
90.8 2.9556
90.825 2.9602
90.85 2.9716
90.875 2.9927
90.9 3.0214
90.925 3.0509
90.95 3.0794
90.975 3.1068
91 3.1318
91.025 3.1519
91.05 3.1656
91.075 3.1757
91.1 3.1865
91.125 3.1948
91.15 3.1979
91.175 3.1986
91.2 3.198
91.225 3.1948
91.25 3.1866
91.275 3.1732
91.3 3.1565
91.325 3.1384
91.35 3.1197
91.375 3.0997
91.4 3.0837
91.425 3.0707
91.45 3.055
91.475 3.0316
91.5 2.998
91.525 2.9592
91.55 2.9201
91.575 2.8832
91.6 2.8472
91.625 2.8094
91.65 2.773
91.675 2.7417
91.7 2.7192
91.725 2.7067
91.75 2.6956
91.775 2.6802
91.8 2.6601
91.825 2.6347
91.85 2.6053
91.875 2.5716
91.9 2.5325
91.925 2.4881
91.95 2.4381
91.975 2.385
92 2.3314
92.025 2.2809
92.05 2.2377
92.075 2.2022
92.1 2.1663
92.125 2.1254
92.15 2.081
92.175 2.0375
92.2 2.0026
92.225 1.9748
92.25 1.9481
92.275 1.9171
92.3 1.8794
92.325 1.8367
92.35 1.7907
92.375 1.743
92.4 1.6921
92.425 1.638
92.45 1.5826
92.475 1.5317
92.5 1.4933
92.525 1.4672
92.55 1.4476
92.575 1.427
92.6 1.4016
92.625 1.3683
92.65 1.3266
92.675 1.2841
92.7 1.247
92.725 1.2214
92.75 1.2126
92.775 1.2132
92.8 1.2194
92.825 1.225
92.85 1.2298
92.875 1.2337
92.9 1.2361
92.925 1.2333
92.95 1.2235
92.975 1.2075
93 1.1893
93.025 1.169
93.05 1.144
93.075 1.1201
93.1 1.1034
93.125 1.0938
93.15 1.0823
93.175 1.0657
93.2 1.0426
93.225 1.0142
93.25 0.9894
93.275 0.9739
93.3 0.965
93.325 0.9608
93.35 0.9562
93.375 0.9457
93.4 0.9301
93.425 0.9108
93.45 0.888
93.475 0.8599
93.5 0.8276
93.525 0.7927
93.55 0.7586
93.575 0.7281
93.6 0.7014
93.625 0.6732
93.65 0.641
93.675 0.6095
93.7 0.5857
93.725 0.5676
93.75 0.5506
93.775 0.533
93.8 0.5186
93.825 0.5109
93.85 0.5095
93.875 0.5054
93.9 0.4927
93.925 0.4752
93.95 0.4542
93.975 0.4317
94 0.4083
94.025 0.3864
94.05 0.363
94.075 0.3332
94.1 0.2975
94.125 0.2556
94.15 0.2191
94.175 0.1929
94.2 0.1764
94.225 0.1621
94.25 0.1467
94.275 0.1255
94.3 0.0965
94.325 0.0609
94.35 0.0197
94.375 -0.0177
94.4 -0.0434
94.425 -0.0585
94.45 -0.0652
94.475 -0.0687
94.5 -0.0722
94.525 -0.0851
94.55 -0.1094
94.575 -0.1406
94.6 -0.1801
94.625 -0.222
94.65 -0.2649
94.675 -0.3048
94.7 -0.3379
94.725 -0.3632
94.75 -0.3835
94.775 -0.3907
94.8 -0.3812
94.825 -0.3604
94.85 -0.3342
94.875 -0.3025
94.9 -0.2609
94.925 -0.2139
94.95 -0.1705
94.975 -0.1317
95 -0.0979
95.025 -0.0692
95.05 -0.0438
95.075 -0.021
95.1 0.0017
95.125 0.0223
95.15 0.0457
95.175 0.0766
95.2 0.1186
95.225 0.1728
95.25 0.2342
95.275 0.29
95.3 0.3377
95.325 0.3784
95.35 0.4125
95.375 0.4407
95.4 0.4685
95.425 0.5007
95.45 0.5394
95.475 0.5816
95.5 0.6244
95.525 0.6663
95.55 0.7054
95.575 0.7406
95.6 0.7721
95.625 0.7998
95.65 0.8223
95.675 0.8398
95.7 0.8548
95.725 0.8723
95.75 0.8992
95.775 0.9356
95.8 0.9764
95.825 1.0183
95.85 1.0598
95.875 1.102
95.9 1.1409
95.925 1.176
95.95 1.2078
95.975 1.2361
96 1.2592
96.025 1.276
96.05 1.2856
96.075 1.2895
96.1 1.2883
96.125 1.2821
96.15 1.2731
96.175 1.2616
96.2 1.2502
96.225 1.2387
96.25 1.2279
96.275 1.217
96.3 1.2069
96.325 1.1994
96.35 1.1932
96.375 1.1855
96.4 1.1748
96.425 1.1648
96.45 1.1595
96.475 1.1602
96.5 1.1674
96.525 1.1831
96.55 1.2065
96.575 1.2336
96.6 1.2595
96.625 1.282
96.65 1.3004
96.675 1.318
96.7 1.3411
96.725 1.3674
96.75 1.3968
96.775 1.4337
96.8 1.4774
96.825 1.529
96.85 1.588
96.875 1.6511
96.9 1.7143
96.925 1.7749
96.95 1.8312
96.975 1.882
97 1.9269
97.025 1.9665
97.05 2.0011
97.075 2.0319
97.1 2.0607
97.125 2.0902
97.15 2.1227
97.175 2.1614
97.2 2.2004
97.225 2.2352
97.25 2.2658
97.275 2.2899
97.3 2.31
97.325 2.3288
97.35 2.3478
97.375 2.3703
97.4 2.393
97.425 2.4126
97.45 2.4295
97.475 2.4418
97.5 2.4487
97.525 2.4534
97.55 2.4566
97.575 2.4554
97.6 2.4445
97.625 2.4198
97.65 2.3837
97.675 2.3371
97.7 2.2803
97.725 2.2159
97.75 2.1607
97.775 2.1249
97.8 2.1015
97.825 2.0792
97.85 2.0518
97.875 2.0204
97.9 1.989
97.925 1.9585
97.95 1.9275
97.975 1.8938
98 1.8565
98.025 1.8152
98.05 1.769
98.075 1.7168
98.1 1.6573
98.125 1.589
98.15 1.5117
98.175 1.4331
98.2 1.3635
98.225 1.3094
98.25 1.2647
98.275 1.2176
98.3 1.1623
98.325 1.1036
98.35 1.0462
98.375 0.9894
98.4 0.9288
98.425 0.863
98.45 0.795
98.475 0.7299
98.5 0.6774
98.525 0.6398
98.55 0.6117
98.575 0.5846
98.6 0.5552
98.625 0.5235
98.65 0.4887
98.675 0.4511
98.7 0.4148
98.725 0.3849
98.75 0.3597
98.775 0.3371
98.8 0.3169
98.825 0.2986
98.85 0.2839
98.875 0.2786
98.9 0.2858
98.925 0.3013
98.95 0.3225
98.975 0.3442
99 0.3649
99.025 0.3848
99.05 0.4024
99.075 0.4157
99.1 0.4332
99.125 0.4706
99.15 0.5252
99.175 0.5818
99.2 0.6371
99.225 0.6945
99.25 0.7508
99.275 0.802
99.3 0.8454
99.325 0.8806
99.35 0.907
99.375 0.9258
99.4 0.9399
99.425 0.9591
99.45 0.9926
99.475 1.0422
99.5 1.1041
99.525 1.1675
99.55 1.229
99.575 1.2968
99.6 1.3644
99.625 1.4218
99.65 1.4699
99.675 1.5104
99.7 1.5414
99.725 1.564
99.75 1.5791
99.775 1.5874
99.8 1.5896
99.825 1.587
99.85 1.5822
99.875 1.5777
99.9 1.5842
99.925 1.6118
99.95 1.6577
99.975 1.7131
100 1.7704
