# Supplementary material for: Uptake of N2O5 by aqueous aerosol unveiled using chemically accurate many-body potentials
Source: Nat Commun. 2022 Mar 10;13:1266. doi: 10.1038/s41467-022-28697-8 (PMC8913772; doi:10.1038/s41467-022-28697-8)
Supplement: Supplementary file 3 — Source Data [file 41467_2022_28697_MOESM3_ESM.zip › n2o5-uptake-data/Fig2/scattering/rep09run21/relcom_gds.dat]

0.025 11.8241
0.05 11.7408
0.075 11.6574
0.1 11.574
0.125 11.4906
0.15 11.4072
0.175 11.3238
0.2 11.2404
0.225 11.157
0.25 11.0735
0.275 10.9901
0.3 10.9066
0.325 10.8231
0.35 10.7397
0.375 10.6562
0.4 10.5727
0.425 10.4891
0.45 10.4055
0.475 10.3219
0.5 10.2383
0.525 10.1546
0.55 10.0709
0.575 9.9872
0.6 9.9034
0.625 9.8196
0.65 9.7357
0.675 9.6518
0.7 9.5679
0.725 9.484
0.75 9.4
0.775 9.316
0.8 9.2319
0.825 9.1479
0.85 9.0637
0.875 8.9796
0.9 8.8954
0.925 8.8111
0.95 8.7268
0.975 8.6424
1 8.558
1.025 8.4736
1.05 8.389
1.075 8.3045
1.1 8.2198
1.125 8.1351
1.15 8.0503
1.175 7.9654
1.2 7.8804
1.225 7.7953
1.25 7.7101
1.275 7.6249
1.3 7.5396
1.325 7.4542
1.35 7.3688
1.375 7.2832
1.4 7.1977
1.425 7.112
1.45 7.0263
1.475 6.9404
1.5 6.8543
1.525 6.768
1.55 6.6813
1.575 6.5943
1.6 6.5069
1.625 6.4192
1.65 6.3311
1.675 6.2427
1.7 6.1537
1.725 6.0642
1.75 5.9742
1.775 5.8837
1.8 5.7928
1.825 5.7015
1.85 5.61
1.875 5.518
1.9 5.4253
1.925 5.3319
1.95 5.2381
1.975 5.1438
2 5.0488
2.025 4.9533
2.05 4.857
2.075 4.7597
2.1 4.6617
2.125 4.563
2.15 4.4634
2.175 4.3629
2.2 4.2615
2.225 4.1586
2.25 4.054
2.275 3.9478
2.3 3.8399
2.325 3.7301
2.35 3.6183
2.375 3.5037
2.4 3.3862
2.425 3.2647
2.45 3.1379
2.475 3.0074
2.5 2.8765
2.525 2.7504
2.55 2.6334
2.575 2.5218
2.6 2.4099
2.625 2.295
2.65 2.1808
2.675 2.0718
2.7 1.9784
2.725 1.906
2.75 1.8538
2.775 1.8189
2.8 1.7965
2.825 1.7875
2.85 1.7952
2.875 1.8211
2.9 1.8514
2.925 1.8818
2.95 1.9102
2.975 1.9376
3 1.9623
3.025 1.9834
3.05 2.0003
3.075 2.014
3.1 2.0266
3.125 2.0403
3.15 2.0544
3.175 2.0677
3.2 2.0792
3.225 2.0882
3.25 2.0938
3.275 2.0974
3.3 2.1052
3.325 2.1204
3.35 2.1408
3.375 2.1664
3.4 2.1946
3.425 2.2212
3.45 2.2471
3.475 2.273
3.5 2.2957
3.525 2.3128
3.55 2.3244
3.575 2.3322
3.6 2.3411
3.625 2.3485
3.65 2.3528
3.675 2.3552
3.7 2.3576
3.725 2.3591
3.75 2.3598
3.775 2.3601
3.8 2.3578
3.825 2.3495
3.85 2.3366
3.875 2.3216
3.9 2.3015
3.925 2.2784
3.95 2.2567
3.975 2.2352
4 2.2121
4.025 2.1861
4.05 2.1572
4.075 2.1245
4.1 2.0881
4.125 2.0486
4.15 2.0048
4.175 1.957
4.2 1.9061
4.225 1.8546
4.25 1.8022
4.275 1.7473
4.3 1.689
4.325 1.6273
4.35 1.5614
4.375 1.4927
4.4 1.4226
4.425 1.3514
4.45 1.2795
4.475 1.2068
4.5 1.1338
4.525 1.0606
4.55 0.9857
4.575 0.9118
4.6 0.8392
4.625 0.7674
4.65 0.6987
4.675 0.6379
4.7 0.5788
4.725 0.5148
4.75 0.4425
4.775 0.3621
4.8 0.2767
4.825 0.1888
4.85 0.1031
4.875 0.0304
4.9 -0.0283
4.925 -0.0851
4.95 -0.1499
4.975 -0.2223
5 -0.3025
5.025 -0.3908
5.05 -0.484
5.075 -0.5738
5.1 -0.652
5.125 -0.7129
5.15 -0.7582
5.175 -0.7863
5.2 -0.8048
5.225 -0.8194
5.25 -0.8335
5.275 -0.852
5.3 -0.8768
5.325 -0.9087
5.35 -0.949
5.375 -0.9952
5.4 -1.0364
5.425 -1.0587
5.45 -1.0489
5.475 -1.0054
5.5 -0.948
5.525 -0.8912
5.55 -0.833
5.575 -0.7729
5.6 -0.7132
5.625 -0.6552
5.65 -0.602
5.675 -0.5538
5.7 -0.5121
5.725 -0.4784
5.75 -0.4523
5.775 -0.4303
5.8 -0.4107
5.825 -0.3904
5.85 -0.3653
5.875 -0.3345
5.9 -0.3008
5.925 -0.2685
5.95 -0.2361
5.975 -0.1998
6 -0.1593
6.025 -0.1198
6.05 -0.0843
6.075 -0.0503
6.1 -0.0204
6.125 0.0022
6.15 0.0186
6.175 0.0294
6.2 0.0326
6.225 0.0281
6.25 0.0164
6.275 -0.0013
6.3 -0.0216
6.325 -0.0408
6.35 -0.0616
6.375 -0.087
6.4 -0.1153
6.425 -0.1407
6.45 -0.1592
6.475 -0.169
6.5 -0.1716
6.525 -0.1678
6.55 -0.1596
6.575 -0.1446
6.6 -0.1214
6.625 -0.096
6.65 -0.0723
6.675 -0.0524
6.7 -0.0394
6.725 -0.034
6.75 -0.0346
6.775 -0.0402
6.8 -0.0497
6.825 -0.0635
6.85 -0.0827
6.875 -0.109
6.9 -0.1368
6.925 -0.1638
6.95 -0.1903
6.975 -0.2147
7 -0.2401
7.025 -0.2648
7.05 -0.2885
7.075 -0.3055
7.1 -0.3105
7.125 -0.3071
7.15 -0.2979
7.175 -0.2873
7.2 -0.2771
7.225 -0.2689
7.25 -0.2611
7.275 -0.2555
7.3 -0.251
7.325 -0.2382
7.35 -0.2168
7.375 -0.1882
7.4 -0.156
7.425 -0.1267
7.45 -0.1027
7.475 -0.0812
7.5 -0.062
7.525 -0.0374
7.55 -0.002
7.575 0.038
7.6 0.0787
7.625 0.1168
7.65 0.1531
7.675 0.1878
7.7 0.2239
7.725 0.2651
7.75 0.3065
7.775 0.3408
7.8 0.367
7.825 0.3858
7.85 0.3945
7.875 0.3961
7.9 0.3943
7.925 0.3876
7.95 0.3726
7.975 0.3488
8 0.3154
8.025 0.2722
8.05 0.2224
8.075 0.1723
8.1 0.1347
8.125 0.1144
8.15 0.1004
8.175 0.0815
8.2 0.0556
8.225 0.0251
8.25 -0.0092
8.275 -0.0429
8.3 -0.0766
8.325 -0.1119
8.35 -0.1476
8.375 -0.1788
8.4 -0.2068
8.425 -0.236
8.45 -0.268
8.475 -0.299
8.5 -0.321
8.525 -0.3294
8.55 -0.3265
8.575 -0.316
8.6 -0.3017
8.625 -0.2895
8.65 -0.2827
8.675 -0.2824
8.7 -0.2895
8.725 -0.3026
8.75 -0.3222
8.775 -0.3496
8.8 -0.3879
8.825 -0.4356
8.85 -0.4893
8.875 -0.5457
8.9 -0.6012
8.925 -0.6467
8.95 -0.6751
8.975 -0.6952
9 -0.7201
9.025 -0.7523
9.05 -0.7908
9.075 -0.8323
9.1 -0.879
9.125 -0.9306
9.15 -0.986
9.175 -1.0446
9.2 -1.1049
9.225 -1.1668
9.25 -1.2319
9.275 -1.2977
9.3 -1.3636
9.325 -1.4334
9.35 -1.5128
9.375 -1.6048
9.4 -1.7073
9.425 -1.8169
9.45 -1.9294
9.475 -2.0411
9.5 -2.1505
9.525 -2.2587
9.55 -2.3622
9.575 -2.4604
9.6 -2.5479
9.625 -2.6187
9.65 -2.6779
9.675 -2.7299
9.7 -2.7813
9.725 -2.8294
9.75 -2.8676
9.775 -2.8963
9.8 -2.9239
9.825 -2.9551
9.85 -2.987
9.875 -3.0095
9.9 -3.0217
9.925 -3.0233
9.95 -3.013
9.975 -2.9942
10 -2.9709
10.025 -2.9486
10.05 -2.9268
10.075 -2.9053
10.1 -2.8896
10.125 -2.8778
10.15 -2.8667
10.175 -2.8581
10.2 -2.8626
10.225 -2.8802
10.25 -2.9084
10.275 -2.9386
10.3 -2.964
10.325 -2.9814
10.35 -2.9856
10.375 -2.9734
10.4 -2.9445
10.425 -2.9016
10.45 -2.8461
10.475 -2.775
10.5 -2.6838
10.525 -2.5758
10.55 -2.4562
10.575 -2.3295
10.6 -2.1997
10.625 -2.0711
10.65 -1.9492
10.675 -1.8371
10.7 -1.7406
10.725 -1.6598
10.75 -1.5932
10.775 -1.5426
10.8 -1.5086
10.825 -1.4867
10.85 -1.4664
10.875 -1.4407
10.9 -1.4117
10.925 -1.3783
10.95 -1.3384
10.975 -1.2912
11 -1.2439
11.025 -1.1994
11.05 -1.1639
11.075 -1.1345
11.1 -1.1056
11.125 -1.0727
11.15 -1.039
11.175 -1.0058
11.2 -0.9724
11.225 -0.9391
11.25 -0.9084
11.275 -0.8851
11.3 -0.8743
11.325 -0.8755
11.35 -0.8853
11.375 -0.8992
11.4 -0.9154
11.425 -0.9368
11.45 -0.9622
11.475 -0.9873
11.5 -1.0129
11.525 -1.0415
11.55 -1.075
11.575 -1.1118
11.6 -1.1424
11.625 -1.1619
11.65 -1.1722
11.675 -1.1716
11.7 -1.1621
11.725 -1.1433
11.75 -1.1228
11.775 -1.1006
11.8 -1.0656
11.825 -1.0243
11.85 -0.98
11.875 -0.9315
11.9 -0.882
11.925 -0.8379
11.95 -0.7981
11.975 -0.7647
12 -0.7393
12.025 -0.7216
12.05 -0.7115
12.075 -0.7088
12.1 -0.7118
12.125 -0.7186
12.15 -0.7312
12.175 -0.7458
12.2 -0.7595
12.225 -0.7736
12.25 -0.7876
12.275 -0.8002
12.3 -0.814
12.325 -0.8334
12.35 -0.8603
12.375 -0.895
12.4 -0.9389
12.425 -0.9924
12.45 -1.0568
12.475 -1.14
12.5 -1.2367
12.525 -1.3379
12.55 -1.4361
12.575 -1.5222
12.6 -1.5949
12.625 -1.66
12.65 -1.7228
12.675 -1.7867
12.7 -1.8519
12.725 -1.9164
12.75 -1.9744
12.775 -2.029
12.8 -2.0766
12.825 -2.1085
12.85 -2.1211
12.875 -2.1232
12.9 -2.126
12.925 -2.1412
12.95 -2.1721
12.975 -2.2127
13 -2.2568
13.025 -2.3016
13.05 -2.3408
13.075 -2.357
13.1 -2.3447
13.125 -2.3134
13.15 -2.2759
13.175 -2.2409
13.2 -2.2113
13.225 -2.1908
13.25 -2.179
13.275 -2.1723
13.3 -2.172
13.325 -2.1797
13.35 -2.1959
13.375 -2.2228
13.4 -2.2583
13.425 -2.2985
13.45 -2.3385
13.475 -2.3765
13.5 -2.4108
13.525 -2.4435
13.55 -2.4775
13.575 -2.5136
13.6 -2.5495
13.625 -2.5843
13.65 -2.6127
13.675 -2.6342
13.7 -2.642
13.725 -2.6399
13.75 -2.6349
13.775 -2.631
13.8 -2.6306
13.825 -2.6351
13.85 -2.6454
13.875 -2.6625
13.9 -2.6819
13.925 -2.6967
13.95 -2.7079
13.975 -2.7168
14 -2.7272
14.025 -2.7346
14.05 -2.7345
14.075 -2.7226
14.1 -2.7063
14.125 -2.6876
14.15 -2.6697
14.175 -2.6525
14.2 -2.6332
14.225 -2.612
14.25 -2.5828
14.275 -2.5432
14.3 -2.4999
14.325 -2.4657
14.35 -2.4389
14.375 -2.4063
14.4 -2.3566
14.425 -2.2846
14.45 -2.1954
14.475 -2.093
14.5 -1.9795
14.525 -1.8605
14.55 -1.7431
14.575 -1.6347
14.6 -1.544
14.625 -1.4733
14.65 -1.4215
14.675 -1.3837
14.7 -1.3593
14.725 -1.3504
14.75 -1.3547
14.775 -1.3735
14.8 -1.4045
14.825 -1.4436
14.85 -1.4874
14.875 -1.5326
14.9 -1.5793
14.925 -1.6286
14.95 -1.6814
14.975 -1.7398
15 -1.8016
15.025 -1.8626
15.05 -1.9145
15.075 -1.9492
15.1 -1.962
15.125 -1.957
15.15 -1.9498
15.175 -1.9383
15.2 -1.9246
15.225 -1.9029
15.25 -1.8698
15.275 -1.8223
15.3 -1.7659
15.325 -1.7117
15.35 -1.666
15.375 -1.6312
15.4 -1.5988
15.425 -1.5683
15.45 -1.5347
15.475 -1.4956
15.5 -1.4592
15.525 -1.4303
15.55 -1.4112
15.575 -1.403
15.6 -1.4038
15.625 -1.41
15.65 -1.4164
15.675 -1.422
15.7 -1.4292
15.725 -1.4394
15.75 -1.451
15.775 -1.4554
15.8 -1.4515
15.825 -1.4403
15.85 -1.4256
15.875 -1.4063
15.9 -1.3801
15.925 -1.3461
15.95 -1.2968
15.975 -1.2309
16 -1.1489
16.025 -1.058
16.05 -0.9644
16.075 -0.8689
16.1 -0.7768
16.125 -0.6909
16.15 -0.6117
16.175 -0.543
16.2 -0.4817
16.225 -0.4286
16.25 -0.3812
16.275 -0.3444
16.3 -0.3238
16.325 -0.3214
16.35 -0.3326
16.375 -0.3524
16.4 -0.3789
16.425 -0.4123
16.45 -0.4514
16.475 -0.4943
16.5 -0.5394
16.525 -0.586
16.55 -0.6348
16.575 -0.6861
16.6 -0.7387
16.625 -0.7874
16.65 -0.8267
16.675 -0.8534
16.7 -0.858
16.725 -0.8379
16.75 -0.8009
16.775 -0.753
16.8 -0.7003
16.825 -0.649
16.85 -0.6048
16.875 -0.5672
16.9 -0.5359
16.925 -0.5112
16.95 -0.4954
16.975 -0.4874
17 -0.4858
17.025 -0.4904
17.05 -0.5006
17.075 -0.516
17.1 -0.5366
17.125 -0.5642
17.15 -0.5944
17.175 -0.6235
17.2 -0.6427
17.225 -0.6482
17.25 -0.6428
17.275 -0.6287
17.3 -0.6105
17.325 -0.5953
17.35 -0.5847
17.375 -0.5764
17.4 -0.5721
17.425 -0.5711
17.45 -0.572
17.475 -0.577
17.5 -0.5871
17.525 -0.6041
17.55 -0.6288
17.575 -0.6605
17.6 -0.6993
17.625 -0.7446
17.65 -0.7937
17.675 -0.8388
17.7 -0.8741
17.725 -0.9017
17.75 -0.923
17.775 -0.9377
17.8 -0.9451
17.825 -0.9483
17.85 -0.9552
17.875 -0.9683
17.9 -0.9867
17.925 -1.0059
17.95 -1.0251
17.975 -1.0444
18 -1.0655
18.025 -1.0854
18.05 -1.1009
18.075 -1.1094
18.1 -1.1104
18.125 -1.1022
18.15 -1.0837
18.175 -1.0589
18.2 -1.0323
18.225 -1.0066
18.25 -0.9824
18.275 -0.9613
18.3 -0.9422
18.325 -0.9268
18.35 -0.9108
18.375 -0.8917
18.4 -0.8657
18.425 -0.8351
18.45 -0.8027
18.475 -0.7681
18.5 -0.73
18.525 -0.689
18.55 -0.6444
18.575 -0.5959
18.6 -0.5437
18.625 -0.4886
18.65 -0.434
18.675 -0.3842
18.7 -0.3408
18.725 -0.3049
18.75 -0.276
18.775 -0.2537
18.8 -0.2352
18.825 -0.2203
18.85 -0.2087
18.875 -0.1988
18.9 -0.1887
18.925 -0.1765
18.95 -0.1642
18.975 -0.1515
19 -0.1376
19.025 -0.119
19.05 -0.0919
19.075 -0.0618
19.1 -0.0309
19.125 -0.0023
19.15 0.0232
19.175 0.0444
19.2 0.0606
19.225 0.0716
19.25 0.0808
19.275 0.0885
19.3 0.0932
19.325 0.0941
19.35 0.0867
19.375 0.0685
19.4 0.0469
19.425 0.0255
19.45 0.0102
19.475 0.0051
19.5 0.0178
19.525 0.0364
19.55 0.052
19.575 0.0616
19.6 0.0689
19.625 0.0715
19.65 0.068
19.675 0.0636
19.7 0.0572
19.725 0.0479
19.75 0.0356
19.775 0.0171
19.8 -0.0079
19.825 -0.0379
19.85 -0.0753
19.875 -0.1202
19.9 -0.1716
19.925 -0.2262
19.95 -0.2824
19.975 -0.3421
20 -0.4067
20.025 -0.4768
20.05 -0.551
20.075 -0.6275
20.1 -0.704
20.125 -0.7753
20.15 -0.8374
20.175 -0.8965
20.2 -0.9576
20.225 -1.0221
20.25 -1.0882
20.275 -1.149
20.3 -1.2002
20.325 -1.2469
20.35 -1.2985
20.375 -1.3602
20.4 -1.4335
20.425 -1.5152
20.45 -1.601
20.475 -1.6828
20.5 -1.7411
20.525 -1.7653
20.55 -1.7692
20.575 -1.7708
20.6 -1.777
20.625 -1.789
20.65 -1.8077
20.675 -1.8327
20.7 -1.8622
20.725 -1.8931
20.75 -1.9223
20.775 -1.9413
20.8 -1.9487
20.825 -1.9598
20.85 -1.9783
20.875 -1.9956
20.9 -1.9999
20.925 -1.9862
20.95 -1.9472
20.975 -1.8885
21 -1.8271
21.025 -1.7704
21.05 -1.724
21.075 -1.6863
21.1 -1.6539
21.125 -1.6239
21.15 -1.5943
21.175 -1.5526
21.2 -1.4909
21.225 -1.421
21.25 -1.3599
21.275 -1.3084
21.3 -1.2637
21.325 -1.2222
21.35 -1.1852
21.375 -1.1517
21.4 -1.1224
21.425 -1.1003
21.45 -1.0865
21.475 -1.0815
21.5 -1.0806
21.525 -1.0837
21.55 -1.0894
21.575 -1.0938
21.6 -1.0891
21.625 -1.0729
21.65 -1.0514
21.675 -1.0287
21.7 -1.0049
21.725 -0.9789
21.75 -0.9535
21.775 -0.9291
21.8 -0.9064
21.825 -0.8822
21.85 -0.8568
21.875 -0.8364
21.9 -0.8229
21.925 -0.819
21.95 -0.8235
21.975 -0.8281
22 -0.8281
22.025 -0.8245
22.05 -0.8187
22.075 -0.8149
22.1 -0.8139
22.125 -0.8168
22.15 -0.8304
22.175 -0.8583
22.2 -0.899
22.225 -0.9427
22.25 -0.9866
22.275 -1.0334
22.3 -1.0835
22.325 -1.1373
22.35 -1.193
22.375 -1.2482
22.4 -1.3023
22.425 -1.3589
22.45 -1.4194
22.475 -1.4829
22.5 -1.548
22.525 -1.6154
22.55 -1.6864
22.575 -1.7674
22.6 -1.8541
22.625 -1.9375
22.65 -2.0107
22.675 -2.0781
22.7 -2.1461
22.725 -2.2136
22.75 -2.2705
22.775 -2.3143
22.8 -2.3497
22.825 -2.3823
22.85 -2.4118
22.875 -2.44
22.9 -2.4693
22.925 -2.5049
22.95 -2.5473
22.975 -2.5927
23 -2.6401
23.025 -2.6889
23.05 -2.7386
23.075 -2.7909
23.1 -2.8454
23.125 -2.9012
23.15 -2.9617
23.175 -3.0374
23.2 -3.1292
23.225 -3.2312
23.25 -3.3365
23.275 -3.4356
23.3 -3.5281
23.325 -3.6029
23.35 -3.6352
23.375 -3.6291
23.4 -3.6011
23.425 -3.5633
23.45 -3.5216
23.475 -3.4773
23.5 -3.4327
23.525 -3.3902
23.55 -3.3506
23.575 -3.3092
23.6 -3.2673
23.625 -3.2267
23.65 -3.1874
23.675 -3.1489
23.7 -3.1102
23.725 -3.0703
23.75 -3.0294
23.775 -2.984
23.8 -2.94
23.825 -2.8999
23.85 -2.8619
23.875 -2.8237
23.9 -2.7801
23.925 -2.7327
23.95 -2.682
23.975 -2.6306
24 -2.5832
24.025 -2.5419
24.05 -2.5132
24.075 -2.4863
24.1 -2.4577
24.125 -2.4231
24.15 -2.372
24.175 -2.3016
24.2 -2.2164
24.225 -2.1228
24.25 -2.0242
24.275 -1.9251
24.3 -1.8254
24.325 -1.7239
24.35 -1.6248
24.375 -1.5318
24.4 -1.4469
24.425 -1.37
24.45 -1.2998
24.475 -1.2348
24.5 -1.1732
24.525 -1.1148
24.55 -1.0589
24.575 -1.0076
24.6 -0.9633
24.625 -0.9251
24.65 -0.8916
24.675 -0.8625
24.7 -0.8375
24.725 -0.8138
24.75 -0.7915
24.775 -0.7716
24.8 -0.7507
24.825 -0.7228
24.85 -0.6865
24.875 -0.6451
24.9 -0.5994
24.925 -0.5476
24.95 -0.495
24.975 -0.4406
25 -0.3847
25.025 -0.3208
25.05 -0.2494
25.075 -0.1756
25.1 -0.1042
25.125 -0.0375
25.15 0.0271
25.175 0.0898
25.2 0.1485
25.225 0.1985
25.25 0.2355
25.275 0.2615
25.3 0.2775
25.325 0.2842
25.35 0.2835
25.375 0.2811
25.4 0.283
25.425 0.2895
25.45 0.2993
25.475 0.3128
25.5 0.3275
25.525 0.3395
25.55 0.3446
25.575 0.3397
25.6 0.3247
25.625 0.3043
25.65 0.2793
25.675 0.2534
25.7 0.2264
25.725 0.2019
25.75 0.1823
25.775 0.1722
25.8 0.1674
25.825 0.1672
25.85 0.1774
25.875 0.1975
25.9 0.2265
25.925 0.2525
25.95 0.2789
25.975 0.3014
26 0.3168
26.025 0.3225
26.05 0.324
26.075 0.3214
26.1 0.3136
26.125 0.301
26.15 0.2856
26.175 0.2675
26.2 0.2455
26.225 0.2199
26.25 0.1942
26.275 0.1722
26.3 0.1507
26.325 0.127
26.35 0.0999
26.375 0.0684
26.4 0.0334
26.425 -0.0037
26.45 -0.0438
26.475 -0.0862
26.5 -0.1292
26.525 -0.1737
26.55 -0.2177
26.575 -0.2595
26.6 -0.2995
26.625 -0.3367
26.65 -0.3729
26.675 -0.4099
26.7 -0.447
26.725 -0.485
26.75 -0.5232
26.775 -0.5583
26.8 -0.5913
26.825 -0.6248
26.85 -0.6589
26.875 -0.6957
26.9 -0.7341
26.925 -0.7714
26.95 -0.8107
26.975 -0.8549
27 -0.8959
27.025 -0.9231
27.05 -0.9398
27.075 -0.955
27.1 -0.9754
27.125 -1.0021
27.15 -1.0271
27.175 -1.0442
27.2 -1.0524
27.225 -1.0539
27.25 -1.0504
27.275 -1.0383
27.3 -1.0208
27.325 -1.0028
27.35 -0.9825
27.375 -0.969
27.4 -0.9628
27.425 -0.964
27.45 -0.9725
27.475 -0.9879
27.5 -1.0086
27.525 -1.0352
27.55 -1.0628
27.575 -1.0896
27.6 -1.1186
27.625 -1.1442
27.65 -1.1614
27.675 -1.1713
27.7 -1.1749
27.725 -1.1761
27.75 -1.1772
27.775 -1.1804
27.8 -1.1854
27.825 -1.191
27.85 -1.1961
27.875 -1.1963
27.9 -1.1816
27.925 -1.1486
27.95 -1.1038
27.975 -1.0519
28 -0.9954
28.025 -0.9407
28.05 -0.8921
28.075 -0.8459
28.1 -0.7997
28.125 -0.7532
28.15 -0.7124
28.175 -0.6794
28.2 -0.6548
28.225 -0.633
28.25 -0.605
28.275 -0.5749
28.3 -0.5435
28.325 -0.5107
28.35 -0.4783
28.375 -0.4422
28.4 -0.4014
28.425 -0.3583
28.45 -0.3148
28.475 -0.2709
28.5 -0.2279
28.525 -0.1818
28.55 -0.1336
28.575 -0.0879
28.6 -0.0479
28.625 -0.0102
28.65 0.039
28.675 0.0997
28.7 0.1597
28.725 0.216
28.75 0.2789
28.775 0.3612
28.8 0.4544
28.825 0.5454
28.85 0.6283
28.875 0.7048
28.9 0.7777
28.925 0.8483
28.95 0.9159
28.975 0.978
29 1.0321
29.025 1.0814
29.05 1.1309
29.075 1.182
29.1 1.2357
29.125 1.291
29.15 1.3443
29.175 1.3948
29.2 1.4411
29.225 1.4832
29.25 1.5218
29.275 1.558
29.3 1.5927
29.325 1.6265
29.35 1.6583
29.375 1.6825
29.4 1.6984
29.425 1.7097
29.45 1.7155
29.475 1.7201
29.5 1.7308
29.525 1.752
29.55 1.7853
29.575 1.8256
29.6 1.8708
29.625 1.9255
29.65 1.9925
29.675 2.0719
29.7 2.1553
29.725 2.2343
29.75 2.3068
29.775 2.3727
29.8 2.4303
29.825 2.4795
29.85 2.5214
29.875 2.5573
29.9 2.588
29.925 2.6143
29.95 2.6375
29.975 2.658
30 2.6801
30.025 2.7142
30.05 2.7606
30.075 2.8085
30.1 2.8529
30.125 2.8936
30.15 2.93
30.175 2.9616
30.2 2.9881
30.225 3.0077
30.25 3.0202
30.275 3.0268
30.3 3.0283
30.325 3.0247
30.35 3.0155
30.375 3.0001
30.4 2.9787
30.425 2.952
30.45 2.9209
30.475 2.8868
30.5 2.8526
30.525 2.8192
30.55 2.7822
30.575 2.7388
30.6 2.6883
30.625 2.6302
30.65 2.5649
30.675 2.4925
30.7 2.4147
30.725 2.331
30.75 2.24
30.775 2.1415
30.8 2.0376
30.825 1.9292
30.85 1.819
30.875 1.7118
30.9 1.6166
30.925 1.539
30.95 1.4784
30.975 1.4328
31 1.4004
31.025 1.3723
31.05 1.3474
31.075 1.3331
31.1 1.3341
31.125 1.3387
31.15 1.3388
31.175 1.3293
31.2 1.3135
31.225 1.2923
31.25 1.269
31.275 1.2436
31.3 1.2166
31.325 1.1875
31.35 1.1601
31.375 1.1341
31.4 1.1095
31.425 1.09
31.45 1.0723
31.475 1.0535
31.5 1.0462
31.525 1.0608
31.55 1.0848
31.575 1.108
31.6 1.1282
31.625 1.1434
31.65 1.154
31.675 1.1616
31.7 1.1661
31.725 1.1663
31.75 1.1647
31.775 1.1593
31.8 1.1476
31.825 1.1313
31.85 1.118
31.875 1.1219
31.9 1.1391
31.925 1.1555
31.95 1.1641
31.975 1.1635
32 1.1527
32.025 1.1319
32.05 1.1011
32.075 1.0601
32.1 1.0123
32.125 0.9702
32.15 0.937
32.175 0.9037
32.2 0.8672
32.225 0.827
32.25 0.783
32.275 0.7434
32.3 0.7199
32.325 0.709
32.35 0.7014
32.375 0.6992
32.4 0.7042
32.425 0.7161
32.45 0.7305
32.475 0.7423
32.5 0.7502
32.525 0.7549
32.55 0.7571
32.575 0.7535
32.6 0.7431
32.625 0.7246
32.65 0.6981
32.675 0.6663
32.7 0.6348
32.725 0.6079
32.75 0.5872
32.775 0.5715
32.8 0.5513
32.825 0.5241
32.85 0.4917
32.875 0.4529
32.9 0.4081
32.925 0.3589
32.95 0.3056
32.975 0.2476
33 0.1811
33.025 0.1074
33.05 0.0267
33.075 -0.0551
33.1 -0.1327
33.125 -0.1963
33.15 -0.2415
33.175 -0.2731
33.2 -0.2992
33.225 -0.3217
33.25 -0.3397
33.275 -0.3555
33.3 -0.3755
33.325 -0.4024
33.35 -0.4335
33.375 -0.4631
33.4 -0.4818
33.425 -0.489
33.45 -0.4901
33.475 -0.4886
33.5 -0.4892
33.525 -0.4943
33.55 -0.5003
33.575 -0.5042
33.6 -0.5012
33.625 -0.4929
33.65 -0.4824
33.675 -0.4705
33.7 -0.4558
33.725 -0.4397
33.75 -0.4211
33.775 -0.4025
33.8 -0.3867
33.825 -0.3749
33.85 -0.3683
33.875 -0.3675
33.9 -0.3728
33.925 -0.3832
33.95 -0.3977
33.975 -0.4152
34 -0.4355
34.025 -0.4559
34.05 -0.4745
34.075 -0.488
34.1 -0.4937
34.125 -0.4933
34.15 -0.4924
34.175 -0.4924
34.2 -0.491
34.225 -0.487
34.25 -0.4768
34.275 -0.454
34.3 -0.4244
34.325 -0.3917
34.35 -0.3582
34.375 -0.3241
34.4 -0.2928
34.425 -0.2632
34.45 -0.2398
34.475 -0.225
34.5 -0.2175
34.525 -0.2151
34.55 -0.2181
34.575 -0.226
34.6 -0.2381
34.625 -0.2544
34.65 -0.2754
34.675 -0.2936
34.7 -0.3016
34.725 -0.2949
34.75 -0.2767
34.775 -0.2479
34.8 -0.2152
34.825 -0.1874
34.85 -0.1652
34.875 -0.146
34.9 -0.125
34.925 -0.1018
34.95 -0.0743
34.975 -0.0403
35 -0.0018
35.025 0.0361
35.05 0.0684
35.075 0.095
35.1 0.1192
35.125 0.1446
35.15 0.1706
35.175 0.2022
35.2 0.2371
35.225 0.2731
35.25 0.3064
35.275 0.3352
35.3 0.3606
35.325 0.3847
35.35 0.4085
35.375 0.4278
35.4 0.44
35.425 0.4455
35.45 0.4469
35.475 0.4463
35.5 0.4438
35.525 0.4359
35.55 0.4227
35.575 0.407
35.6 0.3922
35.625 0.3703
35.65 0.344
35.675 0.3243
35.7 0.3163
35.725 0.3216
35.75 0.3345
35.775 0.3469
35.8 0.3558
35.825 0.359
35.85 0.3557
35.875 0.344
35.9 0.3233
35.925 0.295
35.95 0.2625
35.975 0.234
36 0.2135
36.025 0.2088
36.05 0.2273
36.075 0.2603
36.1 0.3021
36.125 0.3448
36.15 0.3825
36.175 0.4185
36.2 0.4596
36.225 0.5062
36.25 0.5504
36.275 0.5908
36.3 0.6277
36.325 0.6613
36.35 0.6896
36.375 0.7122
36.4 0.7283
36.425 0.7378
36.45 0.7402
36.475 0.735
36.5 0.7238
36.525 0.7062
36.55 0.6891
36.575 0.6777
36.6 0.6666
36.625 0.6542
36.65 0.638
36.675 0.6169
36.7 0.5898
36.725 0.5542
36.75 0.5109
36.775 0.4622
36.8 0.4107
36.825 0.3598
36.85 0.3117
36.875 0.2714
36.9 0.2398
36.925 0.2175
36.95 0.1982
36.975 0.1784
37 0.158
37.025 0.1377
37.05 0.1213
37.075 0.1146
37.1 0.1207
37.125 0.1429
37.15 0.1733
37.175 0.2047
37.2 0.2315
37.225 0.2518
37.25 0.2658
37.275 0.2729
37.3 0.2723
37.325 0.2654
37.35 0.2547
37.375 0.2438
37.4 0.2306
37.425 0.216
37.45 0.2004
37.475 0.1824
37.5 0.1645
37.525 0.1452
37.55 0.1217
37.575 0.0949
37.6 0.0639
37.625 0.0333
37.65 0.0075
37.675 -0.0144
37.7 -0.0339
37.725 -0.0524
37.75 -0.0722
37.775 -0.1004
37.8 -0.1338
37.825 -0.1711
37.85 -0.212
37.875 -0.2582
37.9 -0.3094
37.925 -0.3634
37.95 -0.4173
37.975 -0.4659
38 -0.5055
38.025 -0.5341
38.05 -0.5486
38.075 -0.5459
38.1 -0.5293
38.125 -0.5009
38.15 -0.4631
38.175 -0.421
38.2 -0.3896
38.225 -0.3692
38.25 -0.3518
38.275 -0.3282
38.3 -0.292
38.325 -0.2435
38.35 -0.1931
38.375 -0.1474
38.4 -0.1063
38.425 -0.0695
38.45 -0.0358
38.475 -0.0105
38.5 0.003
38.525 0.0136
38.55 0.0247
38.575 0.0361
38.6 0.0465
38.625 0.0559
38.65 0.0632
38.675 0.0679
38.7 0.068
38.725 0.0635
38.75 0.0552
38.775 0.0441
38.8 0.0367
38.825 0.0329
38.85 0.0259
38.875 0.0055
38.9 -0.0305
38.925 -0.0781
38.95 -0.133
38.975 -0.1941
39 -0.2615
39.025 -0.3359
39.05 -0.4188
39.075 -0.5095
39.1 -0.609
39.125 -0.7172
39.15 -0.831
39.175 -0.9475
39.2 -1.0541
39.225 -1.1448
39.25 -1.2259
39.275 -1.3002
39.3 -1.3689
39.325 -1.4293
39.35 -1.4765
39.375 -1.5143
39.4 -1.5406
39.425 -1.5563
39.45 -1.5675
39.475 -1.5781
39.5 -1.5901
39.525 -1.5992
39.55 -1.5969
39.575 -1.5751
39.6 -1.5388
39.625 -1.4945
39.65 -1.4453
39.675 -1.3945
39.7 -1.3436
39.725 -1.2933
39.75 -1.2447
39.775 -1.1991
39.8 -1.1602
39.825 -1.1307
39.85 -1.1101
39.875 -1.0961
39.9 -1.0902
39.925 -1.0852
39.95 -1.0766
39.975 -1.0678
40 -1.0647
40.025 -1.0664
40.05 -1.0727
40.075 -1.0778
40.1 -1.0807
40.125 -1.0874
40.15 -1.0987
40.175 -1.1125
40.2 -1.1279
40.225 -1.1444
40.25 -1.157
40.275 -1.1622
40.3 -1.1585
40.325 -1.1459
40.35 -1.1293
40.375 -1.1143
40.4 -1.0997
40.425 -1.0823
40.45 -1.0658
40.475 -1.0513
40.5 -1.037
40.525 -1.023
40.55 -1.0082
40.575 -0.9918
40.6 -0.9745
40.625 -0.9601
40.65 -0.9472
40.675 -0.9328
40.7 -0.9192
40.725 -0.9093
40.75 -0.8999
40.775 -0.8879
40.8 -0.8715
40.825 -0.8483
40.85 -0.8179
40.875 -0.782
40.9 -0.741
40.925 -0.6984
40.95 -0.6567
40.975 -0.618
41 -0.5854
41.025 -0.5626
41.05 -0.5512
41.075 -0.5511
41.1 -0.5598
41.125 -0.576
41.15 -0.5986
41.175 -0.6282
41.2 -0.6637
41.225 -0.7037
41.25 -0.7483
41.275 -0.7947
41.3 -0.8381
41.325 -0.8773
41.35 -0.9088
41.375 -0.9323
41.4 -0.956
41.425 -0.984
41.45 -1.0156
41.475 -1.051
41.5 -1.0893
41.525 -1.1315
41.55 -1.176
41.575 -1.2211
41.6 -1.2644
41.625 -1.3054
41.65 -1.3372
41.675 -1.3598
41.7 -1.3809
41.725 -1.4055
41.75 -1.4363
41.775 -1.4721
41.8 -1.5073
41.825 -1.5419
41.85 -1.5786
41.875 -1.6143
41.9 -1.6526
41.925 -1.6963
41.95 -1.7451
41.975 -1.8047
42 -1.8787
42.025 -1.9628
42.05 -2.055
42.075 -2.1512
42.1 -2.2425
42.125 -2.3269
42.15 -2.4028
42.175 -2.4642
42.2 -2.5123
42.225 -2.5513
42.25 -2.5811
42.275 -2.6142
42.3 -2.6607
42.325 -2.7257
42.35 -2.7955
42.375 -2.8634
42.4 -2.9211
42.425 -2.9695
42.45 -3.0104
42.475 -3.053
42.5 -3.0925
42.525 -3.1205
42.55 -3.1274
42.575 -3.1137
42.6 -3.0801
42.625 -3.0382
42.65 -2.9986
42.675 -2.9588
42.7 -2.9147
42.725 -2.8657
42.75 -2.8092
42.775 -2.7506
42.8 -2.7022
42.825 -2.6621
42.85 -2.6308
42.875 -2.6098
42.9 -2.5859
42.925 -2.5575
42.95 -2.5318
42.975 -2.5203
43 -2.5258
43.025 -2.5424
43.05 -2.5612
43.075 -2.5752
43.1 -2.5839
43.125 -2.5852
43.15 -2.582
43.175 -2.5815
43.2 -2.5828
43.225 -2.5847
43.25 -2.5878
43.275 -2.5925
43.3 -2.5994
43.325 -2.6108
43.35 -2.6264
43.375 -2.6513
43.4 -2.6878
43.425 -2.7298
43.45 -2.7635
43.475 -2.7816
43.5 -2.7851
43.525 -2.7844
43.55 -2.7855
43.575 -2.7885
43.6 -2.7884
43.625 -2.7805
43.65 -2.7633
43.675 -2.7338
43.7 -2.6931
43.725 -2.6446
43.75 -2.5942
43.775 -2.5513
43.8 -2.5179
43.825 -2.4878
43.85 -2.4516
43.875 -2.4104
43.9 -2.3695
43.925 -2.3333
43.95 -2.3011
43.975 -2.2697
44 -2.2419
44.025 -2.2149
44.05 -2.1887
44.075 -2.1678
44.1 -2.1536
44.125 -2.1417
44.15 -2.1282
44.175 -2.1107
44.2 -2.0888
44.225 -2.0621
44.25 -2.0312
44.275 -2.0046
44.3 -1.9874
44.325 -1.9812
44.35 -1.9887
44.375 -2.0115
44.4 -2.0473
44.425 -2.0937
44.45 -2.1473
44.475 -2.2012
44.5 -2.2479
44.525 -2.286
44.55 -2.3197
44.575 -2.3519
44.6 -2.3794
44.625 -2.4011
44.65 -2.4131
44.675 -2.4214
44.7 -2.429
44.725 -2.4367
44.75 -2.4461
44.775 -2.4587
44.8 -2.4812
44.825 -2.5137
44.85 -2.5519
44.875 -2.5899
44.9 -2.6232
44.925 -2.6494
44.95 -2.6578
44.975 -2.656
45 -2.66
45.025 -2.6735
45.05 -2.692
45.075 -2.7083
45.1 -2.7203
45.125 -2.7345
45.15 -2.7505
45.175 -2.769
45.2 -2.7938
45.225 -2.821
45.25 -2.848
45.275 -2.878
45.3 -2.9164
45.325 -2.9641
45.35 -3.0189
45.375 -3.0812
45.4 -3.1471
45.425 -3.2165
45.45 -3.2797
45.475 -3.3224
45.5 -3.3377
45.525 -3.3315
45.55 -3.3139
45.575 -3.2916
45.6 -3.2677
45.625 -3.2501
45.65 -3.2429
45.675 -3.2358
45.7 -3.2169
45.725 -3.1744
45.75 -3.1135
45.775 -3.0384
45.8 -2.9555
45.825 -2.8684
45.85 -2.7844
45.875 -2.7064
45.9 -2.6315
45.925 -2.5633
45.95 -2.5047
45.975 -2.4549
46 -2.413
46.025 -2.3801
46.05 -2.3571
46.075 -2.3395
46.1 -2.3242
46.125 -2.3098
46.15 -2.2997
46.175 -2.2946
46.2 -2.2952
46.225 -2.3031
46.25 -2.3196
46.275 -2.3449
46.3 -2.3797
46.325 -2.4226
46.35 -2.4719
46.375 -2.5259
46.4 -2.5857
46.425 -2.649
46.45 -2.7139
46.475 -2.7793
46.5 -2.8455
46.525 -2.9106
46.55 -2.9714
46.575 -3.0252
46.6 -3.0709
46.625 -3.1038
46.65 -3.1223
46.675 -3.1262
46.7 -3.1164
46.725 -3.0959
46.75 -3.0715
46.775 -3.0512
46.8 -3.035
46.825 -3.0218
46.85 -3.0116
46.875 -3.0045
46.9 -2.9998
46.925 -2.9984
46.95 -3.0009
46.975 -3.0037
47 -3.006
47.025 -3.0152
47.05 -3.0321
47.075 -3.0511
47.1 -3.0698
47.125 -3.0806
47.15 -3.0733
47.175 -3.0442
47.2 -3.0015
47.225 -2.9513
47.25 -2.9006
47.275 -2.849
47.3 -2.7886
47.325 -2.7217
47.35 -2.653
47.375 -2.5849
47.4 -2.5198
47.425 -2.4645
47.45 -2.4162
47.475 -2.3648
47.5 -2.3019
47.525 -2.2318
47.55 -2.1611
47.575 -2.0919
47.6 -2.0257
47.625 -1.9636
47.65 -1.9061
47.675 -1.8538
47.7 -1.8101
47.725 -1.7764
47.75 -1.7465
47.775 -1.7083
47.8 -1.6534
47.825 -1.5899
47.85 -1.5268
47.875 -1.4696
47.9 -1.4241
47.925 -1.3911
47.95 -1.3686
47.975 -1.3541
48 -1.347
48.025 -1.347
48.05 -1.352
48.075 -1.356
48.1 -1.3574
48.125 -1.3629
48.15 -1.3705
48.175 -1.3735
48.2 -1.3682
48.225 -1.3562
48.25 -1.3425
48.275 -1.3285
48.3 -1.3155
48.325 -1.2995
48.35 -1.2774
48.375 -1.2547
48.4 -1.2356
48.425 -1.2209
48.45 -1.2096
48.475 -1.1937
48.5 -1.169
48.525 -1.1404
48.55 -1.1124
48.575 -1.0819
48.6 -1.0443
48.625 -1.0035
48.65 -0.9653
48.675 -0.93
48.7 -0.8988
48.725 -0.8732
48.75 -0.853
48.775 -0.8362
48.8 -0.8255
48.825 -0.8216
48.85 -0.8204
48.875 -0.8151
48.9 -0.7969
48.925 -0.7673
48.95 -0.7349
48.975 -0.704
49 -0.6721
49.025 -0.6343
49.05 -0.5928
49.075 -0.5495
49.1 -0.5108
49.125 -0.478
49.15 -0.4496
49.175 -0.4207
49.2 -0.386
49.225 -0.3477
49.25 -0.3076
49.275 -0.2712
49.3 -0.2377
49.325 -0.2004
49.35 -0.155
49.375 -0.1078
49.4 -0.065
49.425 -0.0299
49.45 -0.0041
49.475 0.0131
49.5 0.0203
49.525 0.0183
49.55 0.0099
49.575 -0.0051
49.6 -0.0181
49.625 -0.0146
49.65 0.0006
49.675 0.0116
49.7 0.0187
49.725 0.0298
49.75 0.0447
49.775 0.0577
49.8 0.0619
49.825 0.058
49.85 0.0437
49.875 0.0187
49.9 -0.0158
49.925 -0.0538
49.95 -0.0862
49.975 -0.1065
50 -0.116
50.025 -0.1261
50.05 -0.1417
50.075 -0.1641
50.1 -0.1908
50.125 -0.2174
50.15 -0.2399
50.175 -0.2554
50.2 -0.2711
50.225 -0.2906
50.25 -0.3145
50.275 -0.3444
50.3 -0.3792
50.325 -0.417
50.35 -0.4574
50.375 -0.5029
50.4 -0.5535
50.425 -0.6086
50.45 -0.6633
50.475 -0.7066
50.5 -0.739
50.525 -0.7656
50.55 -0.7953
50.575 -0.8316
50.6 -0.8766
50.625 -0.9317
50.65 -0.993
50.675 -1.0561
50.7 -1.1156
50.725 -1.1664
50.75 -1.2066
50.775 -1.2348
50.8 -1.2503
50.825 -1.2548
50.85 -1.2475
50.875 -1.234
50.9 -1.2141
50.925 -1.1952
50.95 -1.1876
50.975 -1.1937
51 -1.2099
51.025 -1.2347
51.05 -1.2631
51.075 -1.2932
51.1 -1.3226
51.125 -1.3502
51.15 -1.3721
51.175 -1.3884
51.2 -1.3961
51.225 -1.3975
51.25 -1.3966
51.275 -1.3979
51.3 -1.4023
51.325 -1.4079
51.35 -1.4088
51.375 -1.4029
51.4 -1.3911
51.425 -1.3749
51.45 -1.3529
51.475 -1.3251
51.5 -1.2948
51.525 -1.2668
51.55 -1.2443
51.575 -1.229
51.6 -1.2199
51.625 -1.214
51.65 -1.2063
51.675 -1.1975
51.7 -1.1875
51.725 -1.1775
51.75 -1.1679
51.775 -1.1562
51.8 -1.1433
51.825 -1.1311
51.85 -1.1202
51.875 -1.1109
51.9 -1.1011
51.925 -1.09
51.95 -1.0751
51.975 -1.0568
52 -1.0367
52.025 -1.0167
52.05 -0.9984
52.075 -0.9812
52.1 -0.9646
52.125 -0.9475
52.15 -0.9319
52.175 -0.9162
52.2 -0.9001
52.225 -0.8858
52.25 -0.8725
52.275 -0.8584
52.3 -0.8444
52.325 -0.8296
52.35 -0.8115
52.375 -0.7879
52.4 -0.759
52.425 -0.7251
52.45 -0.6838
52.475 -0.6385
52.5 -0.5928
52.525 -0.551
52.55 -0.516
52.575 -0.489
52.6 -0.4718
52.625 -0.4605
52.65 -0.4503
52.675 -0.4394
52.7 -0.429
52.725 -0.4202
52.75 -0.4122
52.775 -0.4089
52.8 -0.4124
52.825 -0.422
52.85 -0.4395
52.875 -0.4655
52.9 -0.4964
52.925 -0.5283
52.95 -0.5496
52.975 -0.5594
53 -0.5681
53.025 -0.5844
53.05 -0.6097
53.075 -0.6435
53.1 -0.6822
53.125 -0.7267
53.15 -0.7782
53.175 -0.8352
53.2 -0.9009
53.225 -0.9712
53.25 -1.0449
53.275 -1.1215
53.3 -1.1974
53.325 -1.2682
53.35 -1.329
53.375 -1.3757
53.4 -1.4013
53.425 -1.4021
53.45 -1.3848
53.475 -1.3627
53.5 -1.3433
53.525 -1.3246
53.55 -1.2984
53.575 -1.2686
53.6 -1.2446
53.625 -1.2276
53.65 -1.2139
53.675 -1.1987
53.7 -1.1813
53.725 -1.159
53.75 -1.1284
53.775 -1.0903
53.8 -1.0454
53.825 -0.9968
53.85 -0.9456
53.875 -0.8895
53.9 -0.8288
53.925 -0.7668
53.95 -0.705
53.975 -0.6416
54 -0.5926
54.025 -0.5636
54.05 -0.5493
54.075 -0.5314
54.1 -0.5054
54.125 -0.4773
54.15 -0.4441
54.175 -0.4066
54.2 -0.3627
54.225 -0.3108
54.25 -0.2538
54.275 -0.1908
54.3 -0.1249
54.325 -0.0593
54.35 0.0081
54.375 0.0785
54.4 0.1549
54.425 0.24
54.45 0.3323
54.475 0.4257
54.5 0.5163
54.525 0.6037
54.55 0.6815
54.575 0.7517
54.6 0.8146
54.625 0.8696
54.65 0.9192
54.675 0.9625
54.7 1.0014
54.725 1.0336
54.75 1.0612
54.775 1.0874
54.8 1.1119
54.825 1.1383
54.85 1.165
54.875 1.1858
54.9 1.2002
54.925 1.2088
54.95 1.2132
54.975 1.2145
55 1.2134
55.025 1.2088
55.05 1.2013
55.075 1.1917
55.1 1.1835
55.125 1.1785
55.15 1.1784
55.175 1.1884
55.2 1.2161
55.225 1.259
55.25 1.3074
55.275 1.355
55.3 1.4005
55.325 1.4405
55.35 1.4748
55.375 1.504
55.4 1.5281
55.425 1.5471
55.45 1.5651
55.475 1.5863
55.5 1.6032
55.525 1.6114
55.55 1.613
55.575 1.6078
55.6 1.5925
55.625 1.5711
55.65 1.5466
55.675 1.5175
55.7 1.4818
55.725 1.4386
55.75 1.3939
55.775 1.3614
55.8 1.3436
55.825 1.3263
55.85 1.3064
55.875 1.2863
55.9 1.2689
55.925 1.2594
55.95 1.2557
55.975 1.2495
56 1.2416
56.025 1.2387
56.05 1.239
56.075 1.2366
56.1 1.2303
56.125 1.2172
56.15 1.2007
56.175 1.1901
56.2 1.1889
56.225 1.1878
56.25 1.1815
56.275 1.1702
56.3 1.1525
56.325 1.1262
56.35 1.0913
56.375 1.0492
56.4 0.9995
56.425 0.9466
56.45 0.8938
56.475 0.8392
56.5 0.7909
56.525 0.7578
56.55 0.735
56.575 0.7151
56.6 0.6948
56.625 0.6767
56.65 0.6612
56.675 0.6433
56.7 0.6172
56.725 0.5804
56.75 0.5346
56.775 0.4831
56.8 0.4289
56.825 0.3727
56.85 0.3139
56.875 0.256
56.9 0.2099
56.925 0.1825
56.95 0.1666
56.975 0.1552
57 0.1511
57.025 0.1566
57.05 0.1685
57.075 0.1801
57.1 0.1855
57.125 0.1823
57.15 0.1743
57.175 0.1661
57.2 0.1552
57.225 0.1388
57.25 0.1174
57.275 0.0905
57.3 0.0644
57.325 0.0416
57.35 0.0253
57.375 0.0157
57.4 0.0092
57.425 0.0059
57.45 0.0041
57.475 -0.0008
57.5 -0.0129
57.525 -0.0315
57.55 -0.0543
57.575 -0.0811
57.6 -0.1111
57.625 -0.1428
57.65 -0.1685
57.675 -0.1761
57.7 -0.1618
57.725 -0.1387
57.75 -0.1167
57.775 -0.0976
57.8 -0.0814
57.825 -0.0672
57.85 -0.0573
57.875 -0.0508
57.9 -0.0522
57.925 -0.0653
57.95 -0.0902
57.975 -0.1232
58 -0.1521
58.025 -0.1676
58.05 -0.1736
58.075 -0.1698
58.1 -0.1543
58.125 -0.1324
58.15 -0.1112
58.175 -0.0892
58.2 -0.0681
58.225 -0.0518
58.25 -0.0407
58.275 -0.0318
58.3 -0.0253
58.325 -0.022
58.35 -0.0195
58.375 -0.0101
58.4 0.0186
58.425 0.0634
58.45 0.1244
58.475 0.2004
58.5 0.2814
58.525 0.3613
58.55 0.4374
58.575 0.5106
58.6 0.5835
58.625 0.6631
58.65 0.7446
58.675 0.826
58.7 0.9
58.725 0.9613
58.75 1.0086
58.775 1.0515
58.8 1.0955
58.825 1.1388
58.85 1.1807
58.875 1.2214
58.9 1.2598
58.925 1.2959
58.95 1.3293
58.975 1.3589
59 1.3913
59.025 1.4374
59.05 1.4962
59.075 1.5589
59.1 1.6184
59.125 1.6708
59.15 1.7194
59.175 1.7676
59.2 1.8168
59.225 1.8672
59.25 1.9179
59.275 1.9679
59.3 2.0154
59.325 2.06
59.35 2.1027
59.375 2.1425
59.4 2.1807
59.425 2.2164
59.45 2.2488
59.475 2.2758
59.5 2.2985
59.525 2.3177
59.55 2.3316
59.575 2.3394
59.6 2.3384
59.625 2.3324
59.65 2.3222
59.675 2.3097
59.7 2.2968
59.725 2.2833
59.75 2.2688
59.775 2.2521
59.8 2.2324
59.825 2.2085
59.85 2.1799
59.875 2.1468
59.9 2.1117
59.925 2.0762
59.95 2.0403
59.975 2.0029
60 1.9666
60.025 1.9339
60.05 1.9047
60.075 1.8733
60.1 1.8369
60.125 1.7947
60.15 1.7479
60.175 1.6971
60.2 1.6411
60.225 1.5802
60.25 1.5134
60.275 1.4416
60.3 1.3682
60.325 1.2953
60.35 1.2266
60.375 1.1641
60.4 1.1078
60.425 1.0529
60.45 0.9983
60.475 0.9449
60.5 0.8904
60.525 0.8302
60.55 0.7652
60.575 0.7019
60.6 0.6453
60.625 0.6041
60.65 0.5806
60.675 0.57
60.7 0.5726
60.725 0.5917
60.75 0.6148
60.775 0.6359
60.8 0.6524
60.825 0.6634
60.85 0.6682
60.875 0.6681
60.9 0.6624
60.925 0.6513
60.95 0.6363
60.975 0.6194
61 0.5998
61.025 0.5774
61.05 0.5556
61.075 0.5314
61.1 0.5004
61.125 0.4591
61.15 0.4113
61.175 0.3614
61.2 0.3139
61.225 0.268
61.25 0.221
61.275 0.1712
61.3 0.1172
61.325 0.0662
61.35 0.0314
61.375 0.0279
61.4 0.0524
61.425 0.087
61.45 0.1216
61.475 0.1485
61.5 0.1645
61.525 0.1696
61.55 0.1655
61.575 0.155
61.6 0.1373
61.625 0.1125
61.65 0.082
61.675 0.0481
61.7 0.0136
61.725 -0.0149
61.75 -0.0324
61.775 -0.0329
61.8 -0.0194
61.825 0.0002
61.85 0.0198
61.875 0.0383
61.9 0.0557
61.925 0.0749
61.95 0.0978
61.975 0.1272
62 0.1627
62.025 0.2042
62.05 0.2452
62.075 0.282
62.1 0.3147
62.125 0.3451
62.15 0.3752
62.175 0.4073
62.2 0.4405
62.225 0.4714
62.25 0.4949
62.275 0.5078
62.3 0.5105
62.325 0.5006
62.35 0.4802
62.375 0.4581
62.4 0.4352
62.425 0.4129
62.45 0.3931
62.475 0.3731
62.5 0.3536
62.525 0.3381
62.55 0.333
62.575 0.3418
62.6 0.367
62.625 0.4002
62.65 0.4315
62.675 0.4535
62.7 0.4638
62.725 0.4635
62.75 0.4529
62.775 0.4324
62.8 0.4025
62.825 0.3666
62.85 0.3256
62.875 0.2787
62.9 0.2264
62.925 0.1697
62.95 0.1091
62.975 0.0437
63 -0.0258
63.025 -0.0998
63.05 -0.175
63.075 -0.2454
63.1 -0.3004
63.125 -0.3356
63.15 -0.3558
63.175 -0.3695
63.2 -0.3806
63.225 -0.3931
63.25 -0.4051
63.275 -0.4122
63.3 -0.4165
63.325 -0.4211
63.35 -0.4255
63.375 -0.4282
63.4 -0.4234
63.425 -0.4077
63.45 -0.3811
63.475 -0.3483
63.5 -0.3102
63.525 -0.2654
63.55 -0.2148
63.575 -0.159
63.6 -0.1013
63.625 -0.0455
63.65 0.0045
63.675 0.0493
63.7 0.0906
63.725 0.1302
63.75 0.1694
63.775 0.2087
63.8 0.2444
63.825 0.2742
63.85 0.2963
63.875 0.311
63.9 0.3194
63.925 0.3247
63.95 0.327
63.975 0.3248
64 0.3172
64.025 0.3037
64.05 0.2834
64.075 0.2596
64.1 0.2356
64.125 0.2074
64.15 0.1716
64.175 0.1328
64.2 0.0951
64.225 0.056
64.25 0.0224
64.275 0.0011
64.3 -0.005
64.325 -0.0037
64.35 -0.0011
64.375 0.0032
64.4 0.0066
64.425 0.0066
64.45 0.0061
64.475 0.0093
64.5 0.0159
64.525 0.0237
64.55 0.0321
64.575 0.0384
64.6 0.048
64.625 0.0614
64.65 0.0729
64.675 0.0801
64.7 0.0843
64.725 0.0837
64.75 0.078
64.775 0.0655
64.8 0.0466
64.825 0.0259
64.85 0.0095
64.875 0.0008
64.9 -0.0027
64.925 -0.0045
64.95 -0.0068
64.975 -0.0093
65 -0.0163
65.025 -0.0222
65.05 -0.024
65.075 -0.0195
65.1 -0.0089
65.125 0.0049
65.15 0.0165
65.175 0.0194
65.2 0.0124
65.225 -0.0005
65.25 -0.0154
65.275 -0.0297
65.3 -0.0397
65.325 -0.0359
65.35 -0.006
65.375 0.0359
65.4 0.0805
65.425 0.1312
65.45 0.1819
65.475 0.2287
65.5 0.2719
65.525 0.3085
65.55 0.34
65.575 0.3674
65.6 0.3926
65.625 0.4205
65.65 0.4545
65.675 0.5013
65.7 0.555
65.725 0.606
65.75 0.6513
65.775 0.6902
65.8 0.7225
65.825 0.7488
65.85 0.7681
65.875 0.7843
65.9 0.8018
65.925 0.8202
65.95 0.8383
65.975 0.8539
66 0.8659
66.025 0.8742
66.05 0.8796
66.075 0.8823
66.1 0.8823
66.125 0.8772
66.15 0.8685
66.175 0.8563
66.2 0.8398
66.225 0.8196
66.25 0.7947
66.275 0.7646
66.3 0.7293
66.325 0.6917
66.35 0.6581
66.375 0.6362
66.4 0.6186
66.425 0.6014
66.45 0.5882
66.475 0.5732
66.5 0.5534
66.525 0.5307
66.55 0.5104
66.575 0.4948
66.6 0.4837
66.625 0.4736
66.65 0.4626
66.675 0.4489
66.7 0.4295
66.725 0.4013
66.75 0.3637
66.775 0.3156
66.8 0.2574
66.825 0.1888
66.85 0.1115
66.875 0.0268
66.9 -0.061
66.925 -0.1515
66.95 -0.2443
66.975 -0.3361
67 -0.4206
67.025 -0.4913
67.05 -0.5489
67.075 -0.5967
67.1 -0.6375
67.125 -0.6689
67.15 -0.6936
67.175 -0.7106
67.2 -0.7166
67.225 -0.7151
67.25 -0.7113
67.275 -0.7147
67.3 -0.7271
67.325 -0.7469
67.35 -0.7674
67.375 -0.7819
67.4 -0.7852
67.425 -0.778
67.45 -0.7586
67.475 -0.7293
67.5 -0.6928
67.525 -0.6506
67.55 -0.6046
67.575 -0.5558
67.6 -0.502
67.625 -0.4379
67.65 -0.3555
67.675 -0.2559
67.7 -0.1491
67.725 -0.04
67.75 0.0682
67.775 0.1726
67.8 0.2733
67.825 0.3713
67.85 0.4637
67.875 0.5501
67.9 0.6323
67.925 0.7095
67.95 0.7797
67.975 0.845
68 0.9073
68.025 0.9687
68.05 1.0281
68.075 1.0825
68.1 1.1302
68.125 1.1712
68.15 1.2037
68.175 1.2296
68.2 1.2522
68.225 1.272
68.25 1.287
68.275 1.2967
68.3 1.3039
68.325 1.3089
68.35 1.3111
68.375 1.3086
68.4 1.2989
68.425 1.2817
68.45 1.257
68.475 1.2234
68.5 1.1802
68.525 1.1289
68.55 1.0692
68.575 1.0023
68.6 0.9298
68.625 0.8537
68.65 0.7719
68.675 0.6878
68.7 0.6019
68.725 0.5176
68.75 0.4392
68.775 0.3698
68.8 0.3051
68.825 0.2376
68.85 0.1658
68.875 0.0939
68.9 0.0203
68.925 -0.0515
68.95 -0.1107
68.975 -0.1547
69 -0.1842
69.025 -0.2107
69.05 -0.2363
69.075 -0.2629
69.1 -0.2881
69.125 -0.3101
69.15 -0.3283
69.175 -0.3402
69.2 -0.3523
69.225 -0.366
69.25 -0.3798
69.275 -0.3926
69.3 -0.4057
69.325 -0.4199
69.35 -0.4369
69.375 -0.4585
69.4 -0.4836
69.425 -0.51
69.45 -0.5321
69.475 -0.5455
69.5 -0.5451
69.525 -0.5384
69.55 -0.533
69.575 -0.5284
69.6 -0.5218
69.625 -0.5105
69.65 -0.487
69.675 -0.4463
69.7 -0.3947
69.725 -0.3378
69.75 -0.2754
69.775 -0.2109
69.8 -0.1392
69.825 -0.0639
69.85 0.0072
69.875 0.0752
69.9 0.1385
69.925 0.1937
69.95 0.2378
69.975 0.272
70 0.3003
70.025 0.3252
70.05 0.3518
70.075 0.3869
70.1 0.4246
70.125 0.4562
70.15 0.4827
70.175 0.5078
70.2 0.5425
70.225 0.6013
70.25 0.6842
70.275 0.781
70.3 0.8791
70.325 0.9643
70.35 1.0186
70.375 1.0448
70.4 1.0645
70.425 1.0866
70.45 1.1152
70.475 1.1544
70.5 1.2022
70.525 1.2515
70.55 1.298
70.575 1.3387
70.6 1.3726
70.625 1.4003
70.65 1.421
70.675 1.4356
70.7 1.446
70.725 1.4501
70.75 1.4476
70.775 1.4398
70.8 1.427
70.825 1.4101
70.85 1.3903
70.875 1.3695
70.9 1.3471
70.925 1.3211
70.95 1.2926
70.975 1.2652
71 1.2374
71.025 1.2105
71.05 1.19
71.075 1.1713
71.1 1.1519
71.125 1.1277
71.15 1.0954
71.175 1.0552
71.2 1.0093
71.225 0.9594
71.25 0.5311
71.275 0.4813
71.3 0.4374
71.325 0.394
71.35 0.3503
71.375 0.3112
71.4 0.2755
71.425 0.2416
71.45 0.21
71.475 0.1805
71.5 0.153
71.525 0.1261
71.55 0.0954
71.575 0.0592
71.6 0.0181
71.625 -0.025
71.65 -0.063
71.675 -0.0922
71.7 -0.1144
71.725 -0.133
71.75 -0.1522
71.775 -0.1726
71.8 -0.1946
71.825 -0.2201
71.85 -0.2499
71.875 -0.2839
71.9 -0.3202
71.925 -0.3557
71.95 -0.3875
71.975 -0.4119
72 -0.4258
72.025 -0.4295
72.05 -0.4267
72.075 -0.4249
72.1 -0.425
72.125 -0.4263
72.15 -0.4264
72.175 -0.4239
72.2 -0.4245
72.225 -0.4314
72.25 -0.4452
72.275 -0.4669
72.3 -0.4971
72.325 -0.5364
72.35 -0.5786
72.375 -0.6203
72.4 -0.6597
72.425 -0.6932
72.45 -0.7206
72.475 -0.7417
72.5 -0.7575
72.525 -0.7737
72.55 -0.7929
72.575 -0.8139
72.6 -0.838
72.625 -0.8556
72.65 -0.8613
72.675 -0.8606
72.7 -0.854
72.725 -0.8436
72.75 -0.8261
72.775 -0.8031
72.8 -0.7753
72.825 -0.7483
72.85 -0.7239
72.875 -0.7055
72.9 -0.6921
72.925 -0.6847
72.95 -0.683
72.975 -0.6853
73 -0.6872
73.025 -0.6822
73.05 -0.6704
73.075 -0.6543
73.1 -0.6402
73.125 -0.6317
73.15 -0.6268
73.175 -0.6255
73.2 -0.623
73.225 -0.6169
73.25 -0.6114
73.275 -0.6092
73.3 -0.612
73.325 -0.6191
73.35 -0.6304
73.375 -0.6468
73.4 -0.6694
73.425 -0.6991
73.45 -0.7367
73.475 -0.7794
73.5 -0.8195
73.525 -0.8479
73.55 -0.8577
73.575 -0.8442
73.6 -0.8026
73.625 -0.7448
73.65 -0.6858
73.675 -0.6324
73.7 -0.5912
73.725 -0.5608
73.75 -0.5425
73.775 -0.5347
73.8 -0.5371
73.825 -0.5493
73.85 -0.5708
73.875 -0.5972
73.9 -0.6185
73.925 -0.6368
73.95 -0.6559
73.975 -0.6787
74 -0.7052
74.025 -0.7323
74.05 -0.7624
74.075 -0.7934
74.1 -0.8241
74.125 -0.8518
74.15 -0.8744
74.175 -0.8873
74.2 -0.8902
74.225 -0.8849
74.25 -0.8755
74.275 -0.8617
74.3 -0.8439
74.325 -0.8247
74.35 -0.8044
74.375 -0.786
74.4 -0.7705
74.425 -0.7597
74.45 -0.7536
74.475 -0.752
74.5 -0.7557
74.525 -0.7631
74.55 -0.7757
74.575 -0.7924
74.6 -0.8125
74.625 -0.8334
74.65 -0.8528
74.675 -0.8711
74.7 -0.8882
74.725 -0.9036
74.75 -0.9154
74.775 -0.9233
74.8 -0.9318
74.825 -0.9412
74.85 -0.9537
74.875 -0.9726
74.9 -0.9989
74.925 -1.0336
74.95 -1.0776
74.975 -1.1287
75 -1.1729
75.025 -1.202
75.05 -1.2204
75.075 -1.2306
75.1 -1.2298
75.125 -1.2198
75.15 -1.2089
75.175 -1.2004
75.2 -1.1955
75.225 -1.1934
75.25 -1.1988
75.275 -1.2092
75.3 -1.2234
75.325 -1.242
75.35 -1.2599
75.375 -1.2708
75.4 -1.27
75.425 -1.2564
75.45 -1.2389
75.475 -1.2227
75.5 -1.2111
75.525 -1.2057
75.55 -1.2053
75.575 -1.2088
75.6 -1.2157
75.625 -1.223
75.65 -1.2302
75.675 -1.2316
75.7 -1.2242
75.725 -1.2184
75.75 -1.2288
75.775 -1.2589
75.8 -1.2996
75.825 -1.3429
75.85 -1.383
75.875 -1.4123
75.9 -1.4268
75.925 -1.4333
75.95 -1.4312
75.975 -1.4177
76 -1.3906
76.025 -1.3457
76.05 -1.2797
76.075 -1.2052
76.1 -1.1303
76.125 -1.0594
76.15 -0.9923
76.175 -0.928
76.2 -0.867
76.225 -0.8103
76.25 -0.755
76.275 -0.6999
76.3 -0.6457
76.325 -0.5948
76.35 -0.5502
76.375 -0.5116
76.4 -0.4768
76.425 -0.4447
76.45 -0.4173
76.475 -0.3979
76.5 -0.3857
76.525 -0.3809
76.55 -0.3811
76.575 -0.3849
76.6 -0.3913
76.625 -0.3982
76.65 -0.4033
76.675 -0.4074
76.7 -0.4079
76.725 -0.4007
76.75 -0.386
76.775 -0.3716
76.8 -0.3601
76.825 -0.3549
76.85 -0.3569
76.875 -0.3657
76.9 -0.3807
76.925 -0.4023
76.95 -0.4323
76.975 -0.4704
77 -0.5158
77.025 -0.569
77.05 -0.629
77.075 -0.6931
77.1 -0.7628
77.125 -0.8393
77.15 -0.9191
77.175 -0.996
77.2 -1.047
77.225 -1.0742
77.25 -1.0969
77.275 -1.1192
77.3 -1.1486
77.325 -1.1882
77.35 -1.236
77.375 -1.287
77.4 -1.3345
77.425 -1.3767
77.45 -1.4067
77.475 -1.4221
77.5 -1.4234
77.525 -1.4106
77.55 -1.3847
77.575 -1.3526
77.6 -1.3117
77.625 -1.2588
77.65 -1.2036
77.675 -1.1536
77.7 -1.1127
77.725 -1.0837
77.75 -1.0674
77.775 -1.0653
77.8 -1.074
77.825 -1.0897
77.85 -1.1018
77.875 -1.1059
77.9 -1.1074
77.925 -1.1096
77.95 -1.1124
77.975 -1.1076
78 -1.0767
78.025 -1.0206
78.05 -0.9572
78.075 -0.8983
78.1 -0.8481
78.125 -0.7975
78.15 -0.7414
78.175 -0.688
78.2 -0.6438
78.225 -0.61
78.25 -0.5861
78.275 -0.5729
78.3 -0.5676
78.325 -0.5669
78.35 -0.5655
78.375 -0.5625
78.4 -0.5626
78.425 -0.5667
78.45 -0.5745
78.475 -0.5873
78.5 -0.6058
78.525 -0.6318
78.55 -0.6666
78.575 -0.7113
78.6 -0.7619
78.625 -0.8131
78.65 -0.8655
78.675 -0.9169
78.7 -0.9632
78.725 -0.999
78.75 -1.021
78.775 -1.0311
78.8 -1.0325
78.825 -1.0332
78.85 -1.0396
78.875 -1.0541
78.9 -1.0759
78.925 -1.1038
78.95 -1.1329
78.975 -1.159
79 -1.1849
79.025 -1.2137
79.05 -1.2446
79.075 -1.2755
79.1 -1.3059
79.125 -1.3312
79.15 -1.3501
79.175 -1.3668
79.2 -1.3858
79.225 -1.4098
79.25 -1.4379
79.275 -1.4674
79.3 -1.4925
79.325 -1.5133
79.35 -1.5341
79.375 -1.5551
79.4 -1.5766
79.425 -1.5998
79.45 -1.6263
79.475 -1.6556
79.5 -1.6874
79.525 -1.7201
79.55 -1.746
79.575 -1.7654
79.6 -1.7878
79.625 -1.8169
79.65 -1.8518
79.675 -1.8892
79.7 -1.9295
79.725 -1.9706
79.75 -2.0103
79.775 -2.047
79.8 -2.0771
79.825 -2.0898
79.85 -2.087
79.875 -2.0746
79.9 -2.0589
79.925 -2.0408
79.95 -2.0251
79.975 -2.0135
80 -2.0054
80.025 -2.0062
80.05 -2.0148
80.075 -2.0264
80.1 -2.0403
80.125 -2.0529
80.15 -2.0657
80.175 -2.0785
80.2 -2.093
80.225 -2.1095
80.25 -2.1173
80.275 -2.1091
80.3 -2.0879
80.325 -2.0604
80.35 -2.0344
80.375 -2.0045
80.4 -1.9719
80.425 -1.9425
80.45 -1.9132
80.475 -1.8836
80.5 -1.8517
80.525 -1.8177
80.55 -1.784
80.575 -1.7498
80.6 -1.7129
80.625 -1.6699
80.65 -1.6213
80.675 -1.5719
80.7 -1.5263
80.725 -1.483
80.75 -1.4423
80.775 -1.4041
80.8 -1.3701
80.825 -1.342
80.85 -1.3217
80.875 -1.3062
80.9 -1.2859
80.925 -1.2605
80.95 -1.2317
80.975 -1.1951
81 -1.1481
81.025 -1.0876
81.05 -1.0124
81.075 -0.9308
81.1 -0.8498
81.125 -0.772
81.15 -0.6978
81.175 -0.6309
81.2 -0.5727
81.225 -0.5234
81.25 -0.4838
81.275 -0.4556
81.3 -0.4392
81.325 -0.4334
81.35 -0.4374
81.375 -0.4477
81.4 -0.4622
81.425 -0.472
81.45 -0.4748
81.475 -0.4729
81.5 -0.4721
81.525 -0.473
81.55 -0.4766
81.575 -0.4874
81.6 -0.5075
81.625 -0.5363
81.65 -0.572
81.675 -0.6182
81.7 -0.6777
81.725 -0.7446
81.75 -0.8123
81.775 -0.8748
81.8 -0.923
81.825 -0.9513
81.85 -0.9684
81.875 -0.985
81.9 -1.0021
81.925 -1.0163
81.95 -1.0296
81.975 -1.0463
82 -1.0731
82.025 -1.1036
82.05 -1.1293
82.075 -1.1471
82.1 -1.1575
82.125 -1.1645
82.15 -1.1685
82.175 -1.171
82.2 -1.1709
82.225 -1.1701
82.25 -1.1695
82.275 -1.1701
82.3 -1.1671
82.325 -1.1583
82.35 -1.1437
82.375 -1.1286
82.4 -1.1165
82.425 -1.1067
82.45 -1.0925
82.475 -1.0729
82.5 -1.0362
82.525 -0.9748
82.55 -0.8946
82.575 -0.8124
82.6 -0.736
82.625 -0.6652
82.65 -0.6007
82.675 -0.5413
82.7 -0.4841
82.725 -0.4319
82.75 -0.385
82.775 -0.3415
82.8 -0.2991
82.825 -0.2484
82.85 -0.1874
82.875 -0.1216
82.9 -0.0562
82.925 0.005
82.95 0.0571
82.975 0.1026
83 0.1411
83.025 0.174
83.05 0.2031
83.075 0.2278
83.1 0.2499
83.125 0.2696
83.15 0.2883
83.175 0.3064
83.2 0.3212
83.225 0.3313
83.25 0.3374
83.275 0.3388
83.3 0.3359
83.325 0.3356
83.35 0.3374
83.375 0.3345
83.4 0.3238
83.425 0.3055
83.45 0.2829
83.475 0.2567
83.5 0.2301
83.525 0.205
83.55 0.1832
83.575 0.1671
83.6 0.1536
83.625 0.1465
83.65 0.1503
83.675 0.1623
83.7 0.1819
83.725 0.2039
83.75 0.2251
83.775 0.2501
83.8 0.2825
83.825 0.3236
83.85 0.3765
83.875 0.4358
83.9 0.4948
83.925 0.5482
83.95 0.5924
83.975 0.6266
84 0.6532
84.025 0.6719
84.05 0.6857
84.075 0.6963
84.1 0.7023
84.125 0.7012
84.15 0.6962
84.175 0.6875
84.2 0.6767
84.225 0.6649
84.25 0.6519
84.275 0.6361
84.3 0.6185
84.325 0.5989
84.35 0.5804
84.375 0.5652
84.4 0.5643
84.425 0.5816
84.45 0.6057
84.475 0.63
84.5 0.654
84.525 0.6736
84.55 0.6843
84.575 0.6778
84.6 0.6561
84.625 0.632
84.65 0.6074
84.675 0.5805
84.7 0.5488
84.725 0.5147
84.75 0.4774
84.775 0.4402
84.8 0.4116
84.825 0.3907
84.85 0.3701
84.875 0.3461
84.9 0.3176
84.925 0.2847
84.95 0.2463
84.975 0.2004
85 0.149
85.025 0.0975
85.05 0.0472
85.075 -0.0045
85.1 -0.0598
85.125 -0.1222
85.15 -0.1912
85.175 -0.2619
85.2 -0.3356
85.225 -0.4132
85.25 -0.4911
85.275 -0.5631
85.3 -0.629
85.325 -0.6897
85.35 -0.7503
85.375 -0.8082
85.4 -0.8641
85.425 -0.9179
85.45 -0.9673
85.475 -1.0137
85.5 -1.0537
85.525 -1.085
85.55 -1.1184
85.575 -1.1572
85.6 -1.2045
85.625 -1.2629
85.65 -1.3312
85.675 -1.4071
85.7 -1.482
85.725 -1.5433
85.75 -1.5859
85.775 -1.6092
85.8 -1.6119
85.825 -1.6032
85.85 -1.5879
85.875 -1.5649
85.9 -1.5368
85.925 -1.5107
85.95 -1.4908
85.975 -1.4766
86 -1.4683
86.025 -1.4651
86.05 -1.4665
86.075 -1.4721
86.1 -1.4808
86.125 -1.4916
86.15 -1.503
86.175 -1.5145
86.2 -1.5268
86.225 -1.5375
86.25 -1.5408
86.275 -1.5346
86.3 -1.52
86.325 -1.5068
86.35 -1.4987
86.375 -1.4956
86.4 -1.5011
86.425 -1.5159
86.45 -1.5374
86.475 -1.5631
86.5 -1.5856
86.525 -1.6049
86.55 -1.6194
86.575 -1.6248
86.6 -1.6223
86.625 -1.6119
86.65 -1.5949
86.675 -1.5749
86.7 -1.5531
86.725 -1.5273
86.75 -1.4962
86.775 -1.4662
86.8 -1.4406
86.825 -1.4168
86.85 -1.3903
86.875 -1.3616
86.9 -1.3305
86.925 -1.2837
86.95 -1.2158
86.975 -1.146
87 -1.0837
87.025 -1.0294
87.05 -0.9834
87.075 -0.9453
87.1 -0.9074
87.125 -0.8667
87.15 -0.82
87.175 -0.7696
87.2 -0.7193
87.225 -0.6727
87.25 -0.6318
87.275 -0.5967
87.3 -0.5697
87.325 -0.5538
87.35 -0.546
87.375 -0.5431
87.4 -0.5433
87.425 -0.5405
87.45 -0.531
87.475 -0.5202
87.5 -0.5092
87.525 -0.494
87.55 -0.474
87.575 -0.4495
87.6 -0.4219
87.625 -0.3935
87.65 -0.3652
87.675 -0.3372
87.7 -0.3118
87.725 -0.2868
87.75 -0.2604
87.775 -0.2338
87.8 -0.2067
87.825 -0.1784
87.85 -0.1466
87.875 -0.1086
87.9 -0.068
87.925 -0.0309
87.95 0.0012
87.975 0.028
88 0.0488
88.025 0.0637
88.05 0.0733
88.075 0.0758
88.1 0.0711
88.125 0.0594
88.15 0.0418
88.175 0.0213
88.2 0.007
88.225 0.0162
88.25 0.0508
88.275 0.098
88.3 0.1471
88.325 0.1922
88.35 0.233
88.375 0.272
88.4 0.3138
88.425 0.3581
88.45 0.401
88.475 0.4405
88.5 0.4758
88.525 0.506
88.55 0.5303
88.575 0.5493
88.6 0.5628
88.625 0.5707
88.65 0.5737
88.675 0.5719
88.7 0.5649
88.725 0.5534
88.75 0.537
88.775 0.5154
88.8 0.4891
88.825 0.4596
88.85 0.4263
88.875 0.3876
88.9 0.3428
88.925 0.2924
88.95 0.2343
88.975 0.1675
89 0.094
89.025 0.0146
89.05 -0.072
89.075 -0.1661
89.1 -0.267
89.125 -0.3719
89.15 -0.4717
89.175 -0.5592
89.2 -0.6337
89.225 -0.7038
89.25 -0.7755
89.275 -0.8464
89.3 -0.9126
89.325 -0.9732
89.35 -1.0315
89.375 -1.0859
89.4 -1.1334
89.425 -1.1774
89.45 -1.2222
89.475 -1.2702
89.5 -1.3233
89.525 -1.3801
89.55 -1.4375
89.575 -1.4882
89.6 -1.5346
89.625 -1.5756
89.65 -1.6033
89.675 -1.6129
89.7 -1.6022
89.725 -1.5725
89.75 -1.5364
89.775 -1.501
89.8 -1.4708
89.825 -1.4433
89.85 -1.4134
89.875 -1.3774
89.9 -1.3394
89.925 -1.3067
89.95 -1.2813
89.975 -1.2629
90 -1.2489
90.025 -1.2383
90.05 -1.2265
90.075 -1.2131
90.1 -1.1912
90.125 -1.1596
90.15 -1.1231
90.175 -1.0757
90.2 -1.0234
90.225 -0.9681
90.25 -0.9094
90.275 -0.8473
90.3 -0.7866
90.325 -0.7292
90.35 -0.6766
90.375 -0.6287
90.4 -0.5846
90.425 -0.5459
90.45 -0.5095
90.475 -0.4717
90.5 -0.4364
90.525 -0.4078
90.55 -0.3865
90.575 -0.3686
90.6 -0.353
90.625 -0.3373
90.65 -0.321
90.675 -0.305
90.7 -0.2869
90.725 -0.2643
90.75 -0.2403
90.775 -0.2177
90.8 -0.1971
90.825 -0.1795
90.85 -0.1646
90.875 -0.1462
90.9 -0.1184
90.925 -0.09
90.95 -0.0655
90.975 -0.0414
91 -0.0144
91.025 0.019
91.05 0.066
91.075 0.1189
91.1 0.1688
91.125 0.2114
91.15 0.2477
91.175 0.2797
91.2 0.3072
91.225 0.3301
91.25 0.3491
91.275 0.3641
91.3 0.3758
91.325 0.3845
91.35 0.3917
91.375 0.4009
91.4 0.4119
91.425 0.423
91.45 0.4312
91.475 0.435
91.5 0.4325
91.525 0.4232
91.55 0.4087
91.575 0.3894
91.6 0.3646
91.625 0.3358
91.65 0.3039
91.675 0.2683
91.7 0.229
91.725 0.1874
91.75 0.1442
91.775 0.0992
91.8 0.0514
91.825 0.0026
91.85 -0.0444
91.875 -0.0929
91.9 -0.1475
91.925 -0.2118
91.95 -0.2864
91.975 -0.3696
92 -0.4602
92.025 -0.5524
92.05 -0.6425
92.075 -0.7278
92.1 -0.8073
92.125 -0.8808
92.15 -0.938
92.175 -0.9709
92.2 -0.9926
92.225 -1.0108
92.25 -1.0273
92.275 -1.0424
92.3 -1.0588
92.325 -1.0755
92.35 -1.0923
92.375 -1.1062
92.4 -1.1152
92.425 -1.1198
92.45 -1.1235
92.475 -1.125
92.5 -1.1181
92.525 -1.1068
92.55 -1.0937
92.575 -1.0748
92.6 -1.0527
92.625 -1.0331
92.65 -1.0156
92.675 -0.9961
92.7 -0.9742
92.725 -0.9515
92.75 -0.922
92.775 -0.8786
92.8 -0.8114
92.825 -0.7372
92.85 -0.6688
92.875 -0.612
92.9 -0.5674
92.925 -0.5348
92.95 -0.5155
92.975 -0.5043
93 -0.4978
93.025 -0.4946
93.05 -0.4945
93.075 -0.4972
93.1 -0.4986
93.125 -0.498
93.15 -0.4965
93.175 -0.4911
93.2 -0.4809
93.225 -0.4744
93.25 -0.4673
93.275 -0.4536
93.3 -0.4345
93.325 -0.4076
93.35 -0.376
93.375 -0.3421
93.4 -0.3047
93.425 -0.2656
93.45 -0.2287
93.475 -0.1984
93.5 -0.1722
93.525 -0.1496
93.55 -0.1301
93.575 -0.1114
93.6 -0.0868
93.625 -0.0581
93.65 -0.029
93.675 -0.0024
93.7 0.0195
93.725 0.0322
93.75 0.0306
93.775 0.0155
93.8 -0.006
93.825 -0.0279
93.85 -0.0482
93.875 -0.0616
93.9 -0.0665
93.925 -0.0695
93.95 -0.0812
93.975 -0.1046
94 -0.1365
94.025 -0.1709
94.05 -0.2061
94.075 -0.2409
94.1 -0.2817
94.125 -0.333
94.15 -0.3796
94.175 -0.4129
94.2 -0.4318
94.225 -0.4337
94.25 -0.413
94.275 -0.3719
94.3 -0.3198
94.325 -0.2647
94.35 -0.2088
94.375 -0.159
94.4 -0.1186
94.425 -0.0848
94.45 -0.0536
94.475 -0.0189
94.5 0.0208
94.525 0.0607
94.55 0.099
94.575 0.1404
94.6 0.1911
94.625 0.2538
94.65 0.3243
94.675 0.3984
94.7 0.4751
94.725 0.5568
94.75 0.6477
94.775 0.7418
94.8 0.8381
94.825 0.9337
94.85 1.027
94.875 1.1247
94.9 1.2252
94.925 1.3228
94.95 1.4175
94.975 1.5075
95 1.5925
95.025 1.6777
95.05 1.7688
95.075 1.8672
95.1 1.9725
95.125 2.0864
95.15 2.2019
95.175 2.3153
95.2 2.4235
95.225 2.5263
95.25 2.6238
95.275 2.716
95.3 2.8032
95.325 2.8861
95.35 2.9648
95.375 3.0383
95.4 3.1068
95.425 3.1704
95.45 3.2297
95.475 3.286
95.5 3.3423
95.525 3.3981
95.55 3.4513
95.575 3.4999
95.6 3.5426
95.625 3.5779
95.65 3.6042
95.675 3.6209
95.7 3.6293
95.725 3.6311
95.75 3.6284
95.775 3.6246
95.8 3.6273
95.825 3.6348
95.85 3.6415
95.875 3.6441
95.9 3.6432
95.925 3.6408
95.95 3.6373
95.975 3.6298
96 3.6165
96.025 3.6003
96.05 3.5886
96.075 3.578
96.1 3.5614
96.125 3.5362
96.15 3.5021
96.175 3.4632
96.2 3.4254
96.225 3.3907
96.25 3.3565
96.275 3.3204
96.3 3.2794
96.325 3.2329
96.35 3.1819
96.375 3.1281
96.4 3.072
96.425 3.0123
96.45 2.9485
96.475 2.8808
96.5 2.8088
96.525 2.7336
96.55 2.6564
96.575 2.5768
96.6 2.4957
96.625 2.4159
96.65 2.3374
96.675 2.2563
96.7 2.1714
96.725 2.084
96.75 1.9921
96.775 1.9003
96.8 1.8146
96.825 1.7397
96.85 1.6821
96.875 1.6506
96.9 1.6362
96.925 1.6296
96.95 1.6259
96.975 1.6215
97 1.6127
97.025 1.5992
97.05 1.5817
97.075 1.5644
97.1 1.549
97.125 1.5321
97.15 1.5105
97.175 1.4815
97.2 1.4443
97.225 1.3983
97.25 1.3451
97.275 1.2864
97.3 1.2227
97.325 1.1554
97.35 1.0877
97.375 1.0252
97.4 0.9748
97.425 0.9383
97.45 0.9118
97.475 0.8946
97.5 0.8835
97.525 0.8726
97.55 0.8621
97.575 0.8509
97.6 0.8394
97.625 0.8268
97.65 0.8116
97.675 0.7939
97.7 0.773
97.725 0.7507
97.75 0.7297
97.775 0.7164
97.8 0.7068
97.825 0.7005
97.85 0.6975
97.875 0.6958
97.9 0.6923
97.925 0.6851
97.95 0.6726
97.975 0.655
98 0.6328
98.025 0.6069
98.05 0.5817
98.075 0.5661
98.1 0.5667
98.125 0.5877
98.15 0.6229
98.175 0.6648
98.2 0.7103
98.225 0.7552
98.25 0.7968
98.275 0.8358
98.3 0.8824
98.325 0.9464
98.35 1.0219
98.375 1.0987
98.4 1.1705
98.425 1.2341
98.45 1.2888
98.475 1.337
98.5 1.3793
98.525 1.414
98.55 1.4432
98.575 1.4717
98.6 1.5082
98.625 1.5539
98.65 1.6029
98.675 1.6488
98.7 1.6912
98.725 1.734
98.75 1.7738
98.775 1.8038
98.8 1.8271
98.825 1.8473
98.85 1.8639
98.875 1.8717
98.9 1.8678
98.925 1.854
98.95 1.8327
98.975 1.8078
99 1.7813
99.025 1.7529
99.05 1.724
99.075 1.6942
99.1 1.6646
99.125 1.6352
99.15 1.603
99.175 1.5678
99.2 1.5257
99.225 1.4771
99.25 1.4213
99.275 1.357
99.3 1.2825
99.325 1.2032
99.35 1.1323
99.375 1.0803
99.4 1.0433
99.425 1.0133
99.45 0.9829
99.475 0.9472
99.5 0.9062
99.525 0.8639
99.55 0.8272
99.575 0.796
99.6 0.7723
99.625 0.7523
99.65 0.7334
99.675 0.7182
99.7 0.7058
99.725 0.6961
99.75 0.6865
99.775 0.6763
99.8 0.6679
99.825 0.6636
99.85 0.6695
99.875 0.6889
99.9 0.7255
99.925 0.7783
99.95 0.8459
99.975 0.9317
100 1.0316
