# Supplementary material for: Uptake of N2O5 by aqueous aerosol unveiled using chemically accurate many-body potentials
Source: Nat Commun. 2022 Mar 10;13:1266. doi: 10.1038/s41467-022-28697-8 (PMC8913772; doi:10.1038/s41467-022-28697-8)
Supplement: Supplementary file 3 — Source Data [file 41467_2022_28697_MOESM3_ESM.zip › n2o5-uptake-data/Fig2/scattering/rep01run13/relcom_gds.dat]

0.025 12.0264
0.05 11.9952
0.075 11.964
0.1 11.9328
0.125 11.9016
0.15 11.8704
0.175 11.8392
0.2 11.808
0.225 11.7767
0.25 11.7455
0.275 11.7143
0.3 11.683
0.325 11.6518
0.35 11.6205
0.375 11.5892
0.4 11.5579
0.425 11.5266
0.45 11.4953
0.475 11.4639
0.5 11.4326
0.525 11.4012
0.55 11.3699
0.575 11.3385
0.6 11.3071
0.625 11.2757
0.65 11.2442
0.675 11.2128
0.7 11.1814
0.725 11.1499
0.75 11.1185
0.775 11.0871
0.8 11.0556
0.825 11.0241
0.85 10.9927
0.875 10.9612
0.9 10.9297
0.925 10.8982
0.95 10.8667
0.975 10.8352
1 10.8037
1.025 10.7721
1.05 10.7406
1.075 10.709
1.1 10.6775
1.125 10.646
1.15 10.6144
1.175 10.5829
1.2 10.5513
1.225 10.5198
1.25 10.4882
1.275 10.4566
1.3 10.425
1.325 10.3933
1.35 10.3617
1.375 10.33
1.4 10.2983
1.425 10.2666
1.45 10.2349
1.475 10.2031
1.5 10.1713
1.525 10.1395
1.55 10.1077
1.575 10.0759
1.6 10.044
1.625 10.0121
1.65 9.9801
1.675 9.9481
1.7 9.9161
1.725 9.884
1.75 9.8519
1.775 9.8197
1.8 9.7875
1.825 9.7553
1.85 9.7231
1.875 9.6908
1.9 9.6585
1.925 9.6261
1.95 9.5937
1.975 9.5612
2 9.5288
2.025 9.4962
2.05 9.4637
2.075 9.4311
2.1 9.3985
2.125 9.3659
2.15 9.3332
2.175 9.3006
2.2 9.2679
2.225 9.2353
2.25 9.2026
2.275 9.1699
2.3 9.1371
2.325 9.1043
2.35 9.0714
2.375 9.0384
2.4 9.0055
2.425 8.9725
2.45 8.9395
2.475 8.9065
2.5 8.8735
2.525 8.8405
2.55 8.8073
2.575 8.7741
2.6 8.7409
2.625 8.7075
2.65 8.6741
2.675 8.6406
2.7 8.6071
2.725 8.5735
2.75 8.5398
2.775 8.506
2.8 8.4723
2.825 8.4384
2.85 8.4045
2.875 8.3706
2.9 8.3366
2.925 8.3025
2.95 8.2685
2.975 8.2345
3 8.2003
3.025 8.1661
3.05 8.1318
3.075 8.0974
3.1 8.0629
3.125 8.0283
3.15 7.9937
3.175 7.9589
3.2 7.924
3.225 7.889
3.25 7.8538
3.275 7.8184
3.3 7.7829
3.325 7.7474
3.35 7.7118
3.375 7.6759
3.4 7.6398
3.425 7.6036
3.45 7.5675
3.475 7.5309
3.5 7.4941
3.525 7.4571
3.55 7.4199
3.575 7.3824
3.6 7.3446
3.625 7.3066
3.65 7.2681
3.675 7.2294
3.7 7.1904
3.725 7.1512
3.75 7.1116
3.775 7.0717
3.8 7.0316
3.825 6.9911
3.85 6.9504
3.875 6.9095
3.9 6.8683
3.925 6.8271
3.95 6.7855
3.975 6.7438
4 6.702
4.025 6.66
4.05 6.6179
4.075 6.5756
4.1 6.533
4.125 6.4903
4.15 6.4472
4.175 6.4039
4.2 6.3602
4.225 6.3162
4.25 6.2718
4.275 6.2271
4.3 6.1821
4.325 6.1367
4.35 6.0909
4.375 6.0444
4.4 5.9973
4.425 5.9492
4.45 5.9002
4.475 5.8502
4.5 5.7991
4.525 5.7472
4.55 5.6943
4.575 5.6405
4.6 5.5855
4.625 5.5292
4.65 5.4718
4.675 5.4134
4.7 5.3538
4.725 5.2933
4.75 5.2322
4.775 5.1705
4.8 5.1079
4.825 5.0441
4.85 4.9796
4.875 4.9143
4.9 4.8483
4.925 4.7817
4.95 4.7143
4.975 4.646
5 4.5768
5.025 4.5073
5.05 4.4369
5.075 4.3651
5.1 4.2919
5.125 4.2174
5.15 4.1419
5.175 4.065
5.2 3.987
5.225 3.9079
5.25 3.8272
5.275 3.744
5.3 3.6582
5.325 3.5705
5.35 3.4808
5.375 3.3888
5.4 3.294
5.425 3.1956
5.45 3.0928
5.475 2.9852
5.5 2.8732
5.525 2.7586
5.55 2.6432
5.575 2.534
5.6 2.4349
5.625 2.3498
5.65 2.2796
5.675 2.2244
5.7 2.1788
5.725 2.1378
5.75 2.1005
5.775 2.0636
5.8 2.0236
5.825 1.9788
5.85 1.9292
5.875 1.8745
5.9 1.8127
5.925 1.7454
5.95 1.6718
5.975 1.5943
6 1.5174
6.025 1.4493
6.05 1.3917
6.075 1.3417
6.1 1.2952
6.125 1.2457
6.15 1.1915
6.175 1.132
6.2 1.0689
6.225 1.0009
6.25 0.9278
6.275 0.8507
6.3 0.7718
6.325 0.6917
6.35 0.612
6.375 0.5344
6.4 0.4529
6.425 0.3647
6.45 0.2715
6.475 0.1762
6.5 0.0894
6.525 0.0289
6.55 -0.0023
6.575 -0.0167
6.6 -0.0248
6.625 -0.0198
6.65 0.0106
6.675 0.0661
6.7 0.1459
6.725 0.2439
6.75 0.3526
6.775 0.4639
6.8 0.5717
6.825 0.6718
6.85 0.7626
6.875 0.8458
6.9 0.9217
6.925 0.9892
6.95 1.0474
6.975 1.0981
7 1.1424
7.025 1.1825
7.05 1.2198
7.075 1.2516
7.1 1.2772
7.125 1.297
7.15 1.3143
7.175 1.3321
7.2 1.3508
7.225 1.3718
7.25 1.3986
7.275 1.4303
7.3 1.4604
7.325 1.4851
7.35 1.5032
7.375 1.5145
7.4 1.5203
7.425 1.5186
7.45 1.508
7.475 1.4925
7.5 1.4753
7.525 1.4548
7.55 1.4288
7.575 1.3991
7.6 1.3698
7.625 1.3418
7.65 1.3261
7.675 1.3198
7.7 1.3128
7.725 1.306
7.75 1.3038
7.775 1.3059
7.8 1.3124
7.825 1.3189
7.85 1.3253
7.875 1.332
7.9 1.3363
7.925 1.3374
7.95 1.3365
7.975 1.3316
8 1.3212
8.025 1.3062
8.05 1.2921
8.075 1.2837
8.1 1.2898
8.125 1.3165
8.15 1.3523
8.175 1.3911
8.2 1.4284
8.225 1.4622
8.25 1.4911
8.275 1.5146
8.3 1.5332
8.325 1.5432
8.35 1.5457
8.375 1.5413
8.4 1.5299
8.425 1.5142
8.45 1.4925
8.475 1.4656
8.5 1.4352
8.525 1.4024
8.55 1.3713
8.575 1.3438
8.6 1.3181
8.625 1.293
8.65 1.2678
8.675 1.2395
8.7 1.2069
8.725 1.1683
8.75 1.1231
8.775 1.0725
8.8 1.0179
8.825 0.9626
8.85 0.9083
8.875 0.8605
8.9 0.8298
8.925 0.8189
8.95 0.8189
8.975 0.8263
9 0.839
9.025 0.8523
9.05 0.8624
9.075 0.8682
9.1 0.871
9.125 0.8722
9.15 0.8733
9.175 0.8696
9.2 0.8582
9.225 0.8399
9.25 0.8166
9.275 0.7949
9.3 0.7752
9.325 0.7535
9.35 0.7272
9.375 0.7018
9.4 0.6824
9.425 0.6815
9.45 0.7154
9.475 0.7823
9.5 0.8574
9.525 0.9289
9.55 0.9926
9.575 1.0505
9.6 1.1072
9.625 1.168
9.65 1.2308
9.675 1.2905
9.7 1.3438
9.725 1.3891
9.75 1.4261
9.775 1.454
9.8 1.4716
9.825 1.4788
9.85 1.4771
9.875 1.4685
9.9 1.4568
9.925 1.4477
9.95 1.4506
9.975 1.4649
10 1.4817
10.025 1.502
10.05 1.5228
10.075 1.5393
10.1 1.5501
10.125 1.5528
10.15 1.545
10.175 1.528
10.2 1.5023
10.225 1.4692
10.25 1.4362
10.275 1.4158
10.3 1.42
10.325 1.4473
10.35 1.4893
10.375 1.5406
10.4 1.5982
10.425 1.658
10.45 1.7156
10.475 1.7693
10.5 1.8195
10.525 1.8669
10.55 1.9101
10.575 1.9495
10.6 1.9867
10.625 2.0212
10.65 2.0492
10.675 2.0703
10.7 2.0873
10.725 2.1043
10.75 2.1224
10.775 2.1407
10.8 2.1551
10.825 2.166
10.85 2.1742
10.875 2.1767
10.9 2.1725
10.925 2.1637
10.95 2.1505
10.975 2.1368
11 2.1233
11.025 2.1088
11.05 2.0968
11.075 2.0924
11.1 2.095
11.125 2.1049
11.15 2.1177
11.175 2.1309
11.2 2.1485
11.225 2.1727
11.25 2.1971
11.275 2.2169
11.3 2.2363
11.325 2.26
11.35 2.2868
11.375 2.3137
11.4 2.3406
11.425 2.3669
11.45 2.3886
11.475 2.4058
11.5 2.4194
11.525 2.4308
11.55 2.4385
11.575 2.4405
11.6 2.4364
11.625 2.4272
11.65 2.415
11.675 2.4079
11.7 2.4155
11.725 2.4331
11.75 2.4529
11.775 2.4719
11.8 2.491
11.825 2.5106
11.85 2.5267
11.875 2.5365
11.9 2.5388
11.925 2.535
11.95 2.5276
11.975 2.5169
12 2.5072
12.025 2.5009
12.05 2.4938
12.075 2.4843
12.1 2.4709
12.125 2.4538
12.15 2.4339
12.175 2.4137
12.2 2.3962
12.225 2.3815
12.25 2.369
12.275 2.36
12.3 2.3538
12.325 2.3494
12.35 2.3442
12.375 2.3354
12.4 2.3218
12.425 2.3037
12.45 2.2849
12.475 2.2686
12.5 2.2526
12.525 2.233
12.55 2.2086
12.575 2.1807
12.6 2.1478
12.625 2.1114
12.65 2.0692
12.675 2.0209
12.7 1.9729
12.725 1.9284
12.75 1.8832
12.775 1.8397
12.8 1.8
12.825 1.7717
12.85 1.7535
12.875 1.7436
12.9 1.7365
12.925 1.728
12.95 1.7219
12.975 1.7168
13 1.7184
13.025 1.7239
13.05 1.7301
13.075 1.7373
13.1 1.7433
13.125 1.7412
13.15 1.7283
13.175 1.7109
13.2 1.7015
13.225 1.6997
13.25 1.6965
13.275 1.6861
13.3 1.6648
13.325 1.6364
13.35 1.6077
13.375 1.586
13.4 1.5809
13.425 1.5922
13.45 1.6202
13.475 1.6665
13.5 1.7298
13.525 1.8043
13.55 1.8836
13.575 1.9651
13.6 2.0462
13.625 2.1274
13.65 2.2098
13.675 2.2945
13.7 2.3795
13.725 2.462
13.75 2.5397
13.775 2.6104
13.8 2.6756
13.825 2.7326
13.85 2.7809
13.875 2.8213
13.9 2.8537
13.925 2.8789
13.95 2.8965
13.975 2.908
14 2.9124
14.025 2.911
14.05 2.9068
14.075 2.9014
14.1 2.901
14.125 2.9094
14.15 2.9291
14.175 2.9669
14.2 3.0223
14.225 3.0932
14.25 3.1717
14.275 3.2524
14.3 3.3304
14.325 3.4052
14.35 3.4757
14.375 3.5458
14.4 3.621
14.425 3.6966
14.45 3.7687
14.475 3.8345
14.5 3.8935
14.525 3.9459
14.55 3.9924
14.575 4.0324
14.6 4.0661
14.625 4.0935
14.65 4.1148
14.675 4.1307
14.7 4.1415
14.725 4.1475
14.75 4.1492
14.775 4.147
14.8 4.1403
14.825 4.1284
14.85 4.1112
14.875 4.0882
14.9 4.0596
14.925 4.0256
14.95 3.988
14.975 3.9497
15 3.9102
15.025 3.868
15.05 3.8211
15.075 3.7685
15.1 3.7107
15.125 3.647
15.15 3.5743
15.175 3.4916
15.2 3.4034
15.225 3.3202
15.25 3.2552
15.275 3.1996
15.3 3.1446
15.325 3.0948
15.35 3.0591
15.375 3.0453
15.4 3.057
15.425 3.0912
15.45 3.1371
15.475 3.1889
15.5 3.251
15.525 3.3212
15.55 3.3944
15.575 3.4621
15.6 3.5229
15.625 3.5802
15.65 3.6336
15.675 3.6804
15.7 3.723
15.725 3.7623
15.75 3.8002
15.775 3.8336
15.8 3.8589
15.825 3.8751
15.85 3.8829
15.875 3.8829
15.9 3.8778
15.925 3.8693
15.95 3.858
15.975 3.8453
16 3.834
16.025 3.8286
16.05 3.8246
16.075 3.8192
16.1 3.8102
16.125 3.7933
16.15 3.7678
16.175 3.7364
16.2 3.7055
16.225 3.6784
16.25 3.6518
16.275 3.6274
16.3 3.6159
16.325 3.621
16.35 3.6325
16.375 3.6456
16.4 3.6592
16.425 3.6732
16.45 3.6837
16.475 3.6903
16.5 3.6925
16.525 3.6878
16.55 3.6757
16.575 3.6579
16.6 3.6361
16.625 3.6144
16.65 3.5901
16.675 3.5648
16.7 3.5389
16.725 3.5068
16.75 3.4632
16.775 3.41
16.8 3.3511
16.825 3.2915
16.85 3.2305
16.875 3.1638
16.9 3.093
16.925 3.0188
16.95 2.9432
16.975 2.8721
17 2.8089
17.025 2.7546
17.05 2.7106
17.075 2.6773
17.1 2.6471
17.125 2.6123
17.15 2.5808
17.175 2.5567
17.2 2.5325
17.225 2.5037
17.25 2.4701
17.275 2.4377
17.3 2.4087
17.325 2.389
17.35 2.3889
17.375 2.4158
17.4 2.4582
17.425 2.5141
17.45 2.5813
17.475 2.6515
17.5 2.7197
17.525 2.7873
17.55 2.8529
17.575 2.9177
17.6 2.9804
17.625 3.0379
17.65 3.0838
17.675 3.1188
17.7 3.145
17.725 3.162
17.75 3.1699
17.775 3.1712
17.8 3.1674
17.825 3.1592
17.85 3.1481
17.875 3.1374
17.9 3.1297
17.925 3.1293
17.95 3.1324
17.975 3.1326
18 3.1289
18.025 3.1205
18.05 3.1062
18.075 3.0857
18.1 3.0596
18.125 3.0273
18.15 2.9894
18.175 2.9468
18.2 2.8982
18.225 2.8445
18.25 2.7892
18.275 2.7334
18.3 2.6852
18.325 2.6498
18.35 2.6182
18.375 2.5874
18.4 2.5515
18.425 2.5098
18.45 2.4659
18.475 2.421
18.5 2.3788
18.525 2.3409
18.55 2.3069
18.575 2.2767
18.6 2.2553
18.625 2.2458
18.65 2.244
18.675 2.2417
18.7 2.2341
18.725 2.2209
18.75 2.2042
18.775 2.186
18.8 2.1639
18.825 2.1347
18.85 2.0987
18.875 2.0558
18.9 2.0043
18.925 1.9446
18.95 1.8784
18.975 1.8119
19 1.7587
19.025 1.7209
19.05 1.6874
19.075 1.6515
19.1 1.6132
19.125 1.5766
19.15 1.5488
19.175 1.5333
19.2 1.5276
19.225 1.526
19.25 1.5221
19.275 1.512
19.3 1.4969
19.325 1.4808
19.35 1.4663
19.375 1.4536
19.4 1.4437
19.425 1.4389
19.45 1.448
19.475 1.4715
19.5 1.5046
19.525 1.5394
19.55 1.5724
19.575 1.6064
19.6 1.6377
19.625 1.6646
19.65 1.6885
19.675 1.7125
19.7 1.737
19.725 1.7617
19.75 1.7836
19.775 1.7986
19.8 1.805
19.825 1.806
19.85 1.8043
19.875 1.8066
19.9 1.8209
19.925 1.8475
19.95 1.8857
19.975 1.9268
20 1.9649
20.025 1.9999
20.05 2.0324
20.075 2.062
20.1 2.0913
20.125 2.1225
20.15 2.155
20.175 2.188
20.2 2.2197
20.225 2.2497
20.25 2.2759
20.275 2.2968
20.3 2.3125
20.325 2.3212
20.35 2.3226
20.375 2.3177
20.4 2.3089
20.425 2.2941
20.45 2.2726
20.475 2.2465
20.5 2.2161
20.525 2.1818
20.55 2.1441
20.575 2.1065
20.6 2.0712
20.625 2.0338
20.65 1.9859
20.675 1.9248
20.7 1.8509
20.725 1.7654
20.75 1.671
20.775 1.5689
20.8 1.4583
20.825 1.3419
20.85 1.2232
20.875 1.1016
20.9 0.9821
20.925 0.8688
20.95 0.7614
20.975 0.6591
21 0.5598
21.025 0.457
21.05 0.3514
21.075 0.2443
21.1 0.1398
21.125 0.0394
21.15 -0.05
21.175 -0.1241
21.2 -0.1752
21.225 -0.2102
21.25 -0.2387
21.275 -0.262
21.3 -0.2801
21.325 -0.2978
21.35 -0.3207
21.375 -0.3495
21.4 -0.384
21.425 -0.4223
21.45 -0.4604
21.475 -0.4944
21.5 -0.5287
21.525 -0.5652
21.55 -0.6015
21.575 -0.6332
21.6 -0.6512
21.625 -0.6513
21.65 -0.6395
21.675 -0.6202
21.7 -0.5932
21.725 -0.5616
21.75 -0.5268
21.775 -0.4889
21.8 -0.4498
21.825 -0.4109
21.85 -0.3706
21.875 -0.3262
21.9 -0.2808
21.925 -0.2332
21.95 -0.1815
21.975 -0.125
22 -0.0677
22.025 -0.0153
22.05 0.0291
22.075 0.0643
22.1 0.0915
22.125 0.1124
22.15 0.1291
22.175 0.1402
22.2 0.1485
22.225 0.1564
22.25 0.162
22.275 0.1614
22.3 0.1527
22.325 0.1366
22.35 0.1145
22.375 0.0954
22.4 0.082
22.425 0.0728
22.45 0.0616
22.475 0.0449
22.5 0.0284
22.525 0.0112
22.55 -0.0072
22.575 -0.0255
22.6 -0.0468
22.625 -0.0731
22.65 -0.1035
22.675 -0.1377
22.7 -0.1729
22.725 -0.2101
22.75 -0.2488
22.775 -0.2859
22.8 -0.3209
22.825 -0.3553
22.85 -0.3825
22.875 -0.4098
22.9 -0.4391
22.925 -0.4658
22.95 -0.489
22.975 -0.5087
23 -0.5307
23.025 -0.5624
23.05 -0.6018
23.075 -0.6403
23.1 -0.6761
23.125 -0.7051
23.15 -0.7284
23.175 -0.7454
23.2 -0.7512
23.225 -0.7412
23.25 -0.7173
23.275 -0.6856
23.3 -0.6533
23.325 -0.6245
23.35 -0.5966
23.375 -0.5678
23.4 -0.5382
23.425 -0.5004
23.45 -0.4488
23.475 -0.3902
23.5 -0.3355
23.525 -0.2878
23.55 -0.2467
23.575 -0.2101
23.6 -0.1776
23.625 -0.1509
23.65 -0.1304
23.675 -0.1153
23.7 -0.1061
23.725 -0.0997
23.75 -0.0898
23.775 -0.0667
23.8 -0.0243
23.825 0.0305
23.85 0.086
23.875 0.1359
23.9 0.18
23.925 0.2203
23.95 0.2574
23.975 0.2939
24 0.336
24.025 0.3856
24.05 0.4402
24.075 0.4958
24.1 0.5517
24.125 0.6056
24.15 0.6538
24.175 0.6958
24.2 0.7325
24.225 0.7656
24.25 0.7942
24.275 0.8161
24.3 0.8312
24.325 0.84
24.35 0.8444
24.375 0.8441
24.4 0.8388
24.425 0.8279
24.45 0.8112
24.475 0.7883
24.5 0.7583
24.525 0.7206
24.55 0.674
24.575 0.6192
24.6 0.5631
24.625 0.5129
24.65 0.474
24.675 0.4464
24.7 0.4168
24.725 0.3803
24.75 0.3358
24.775 0.2814
24.8 0.2154
24.825 0.1378
24.85 0.0494
24.875 -0.0422
24.9 -0.1343
24.925 -0.2225
24.95 -0.2924
24.975 -0.3198
25 -0.3039
25.025 -0.2676
25.05 -0.2224
25.075 -0.1718
25.1 -0.1156
25.125 -0.0577
25.15 0.0032
25.175 0.0639
25.2 0.1247
25.225 0.1917
25.25 0.2726
25.275 0.3692
25.3 0.474
25.325 0.5798
25.35 0.6862
25.375 0.7935
25.4 0.8988
25.425 1.0026
25.45 1.1029
25.475 1.1981
25.5 1.2868
25.525 1.3702
25.55 1.4482
25.575 1.5223
25.6 1.5928
25.625 1.6598
25.65 1.723
25.675 1.7829
25.7 1.8389
25.725 1.8903
25.75 1.9363
25.775 1.9766
25.8 2.0115
25.825 2.0425
25.85 2.0703
25.875 2.094
25.9 2.1118
25.925 2.1223
25.95 2.1244
25.975 2.1175
26 2.1014
26.025 2.0759
26.05 2.0416
26.075 2.0045
26.1 1.9724
26.125 1.9442
26.15 1.917
26.175 1.8872
26.2 1.8526
26.225 1.8142
26.25 1.7722
26.275 1.7274
26.3 1.6819
26.325 1.6414
26.35 1.6141
26.375 1.5993
26.4 1.5956
26.425 1.604
26.45 1.6213
26.475 1.6437
26.5 1.6657
26.525 1.6848
26.55 1.7017
26.575 1.7219
26.6 1.7539
26.625 1.808
26.65 1.8829
26.675 1.9666
26.7 2.0473
26.725 2.1212
26.75 2.1877
26.775 2.2489
26.8 2.3106
26.825 2.3757
26.85 2.4402
26.875 2.4994
26.9 2.5509
26.925 2.5948
26.95 2.631
26.975 2.6595
27 2.6815
27.025 2.7021
27.05 2.7282
27.075 2.7571
27.1 2.7815
27.125 2.7996
27.15 2.8126
27.175 2.8202
27.2 2.8232
27.225 2.8234
27.25 2.8217
27.275 2.8184
27.3 2.8138
27.325 2.8058
27.35 2.7943
27.375 2.7795
27.4 2.7608
27.425 2.7379
27.45 2.7124
27.475 2.687
27.5 2.6655
27.525 2.643
27.55 2.6169
27.575 2.5883
27.6 2.5603
27.625 2.5383
27.65 2.5208
27.675 2.4996
27.7 2.4697
27.725 2.4318
27.75 2.3875
27.775 2.3378
27.8 2.2846
27.825 2.2316
27.85 2.1775
27.875 2.1281
27.9 2.0856
27.925 2.0492
27.95 2.0189
27.975 1.9901
28 1.9623
28.025 1.9358
28.05 1.9094
28.075 1.887
28.1 1.8655
28.125 1.839
28.15 1.8064
28.175 1.7663
28.2 1.7189
28.225 1.6662
28.25 1.6075
28.275 1.5433
28.3 1.4774
28.325 1.4203
28.35 1.3838
28.375 1.3628
28.4 1.3412
28.425 1.3106
28.45 1.2711
28.475 1.2252
28.5 1.1758
28.525 1.1229
28.55 1.0663
28.575 1.0075
28.6 0.948
28.625 0.8893
28.65 0.8352
28.675 0.7924
28.7 0.7651
28.725 0.7439
28.75 0.7251
28.775 0.7125
28.8 0.7046
28.825 0.6967
28.85 0.6875
28.875 0.6767
28.9 0.6666
28.925 0.6604
28.95 0.6653
28.975 0.6807
29 0.7015
29.025 0.7248
29.05 0.7462
29.075 0.7674
29.1 0.7989
29.125 0.8395
29.15 0.8778
29.175 0.9097
29.2 0.9334
29.225 0.9507
29.25 0.9626
29.275 0.9677
29.3 0.9658
29.325 0.9621
29.35 0.9568
29.375 0.951
29.4 0.9433
29.425 0.9391
29.45 0.9384
29.475 0.938
29.5 0.9366
29.525 0.9339
29.55 0.9312
29.575 0.9318
29.6 0.9347
29.625 0.9385
29.65 0.948
29.675 0.9678
29.7 0.9945
29.725 1.0233
29.75 1.0507
29.775 1.0735
29.8 1.0897
29.825 1.1019
29.85 1.1089
29.875 1.1147
29.9 1.1302
29.925 1.1633
29.95 1.2152
29.975 1.273
30 1.332
30.025 1.391
30.05 1.4529
30.075 1.5214
30.1 1.5972
30.125 1.6727
30.15 1.7379
30.175 1.7937
30.2 1.8431
30.225 1.8865
30.25 1.9225
30.275 1.9484
30.3 1.9645
30.325 1.9706
30.35 1.9678
30.375 1.9602
30.4 1.9563
30.425 1.9693
30.45 2.0052
30.475 2.064
30.5 2.1369
30.525 2.219
30.55 2.3037
30.575 2.3837
30.6 2.4552
30.625 2.5172
30.65 2.5703
30.675 2.6133
30.7 2.6449
30.725 2.6647
30.75 2.6749
30.775 2.6769
30.8 2.6728
30.825 2.6687
30.85 2.6681
30.875 2.6795
30.9 2.705
30.925 2.7348
30.95 2.761
30.975 2.7831
31 2.8028
31.025 2.8189
31.05 2.8325
31.075 2.8399
31.1 2.8405
31.125 2.8342
31.15 2.8248
31.175 2.8135
31.2 2.7989
31.225 2.7821
31.25 2.7617
31.275 2.7419
31.3 2.718
31.325 2.689
31.35 2.6542
31.375 2.6109
31.4 2.5589
31.425 2.501
31.45 2.4468
31.475 2.3985
31.5 2.3542
31.525 2.3155
31.55 2.287
31.575 2.2602
31.6 2.228
31.625 2.1899
31.65 2.1515
31.675 2.1176
31.7 2.0907
31.725 2.0718
31.75 2.0611
31.775 2.0659
31.8 2.104
31.825 2.1543
31.85 2.2019
31.875 2.242
31.9 2.2753
31.925 2.3006
31.95 2.317
31.975 2.3244
32 2.3234
32.025 2.316
32.05 2.3038
32.075 2.2878
32.1 2.2758
32.125 2.2676
32.15 2.2606
32.175 2.2509
32.2 2.2394
32.225 2.2272
32.25 2.2176
32.275 2.2045
32.3 2.1849
32.325 2.1578
32.35 2.1227
32.375 2.0837
32.4 2.0439
32.425 2.0078
32.45 1.9779
32.475 1.9626
32.5 1.9587
32.525 1.9548
32.55 1.9525
32.575 1.9536
32.6 1.957
32.625 1.9626
32.65 1.9713
32.675 1.9875
32.7 2.0095
32.725 2.039
32.75 2.0743
32.775 2.1148
32.8 2.1653
32.825 2.2311
32.85 2.3128
32.875 2.4056
32.9 2.5009
32.925 2.5903
32.95 2.6703
32.975 2.7402
33 2.8
33.025 2.8516
33.05 2.8947
33.075 2.9289
33.1 2.9531
33.125 2.9702
33.15 2.9812
33.175 2.9893
33.2 3.0039
33.225 3.0305
33.25 3.065
33.275 3.0995
33.3 3.1314
33.325 3.1591
33.35 3.1815
33.375 3.1986
33.4 3.2118
33.425 3.2205
33.45 3.225
33.475 3.2279
33.5 3.234
33.525 3.2386
33.55 3.2349
33.575 3.2238
33.6 3.2086
33.625 3.1892
33.65 3.1624
33.675 3.1304
33.7 3.0937
33.725 3.0505
33.75 3.0028
33.775 2.9512
33.8 2.8931
33.825 2.8283
33.85 2.7589
33.875 2.6857
33.9 2.6081
33.925 2.5252
33.95 2.4359
33.975 2.3414
34 2.2426
34.025 2.1412
34.05 2.0402
34.075 1.9423
34.1 1.8477
34.125 1.7606
34.15 1.6854
34.175 1.6205
34.2 1.5607
34.225 1.5019
34.25 1.4419
34.275 1.3798
34.3 1.3185
34.325 1.2588
34.35 1.2011
34.375 1.1439
34.4 1.0934
34.425 1.0483
34.45 1.0025
34.475 0.9526
34.5 0.9007
34.525 0.8509
34.55 0.8079
34.575 0.7724
34.6 0.7422
34.625 0.7158
34.65 0.6882
34.675 0.6569
34.7 0.6252
34.725 0.5941
34.75 0.5646
34.775 0.5378
34.8 0.5123
34.825 0.4857
34.85 0.46
34.875 0.4364
34.9 0.4201
34.925 0.4149
34.95 0.4193
34.975 0.428
35 0.4414
35.025 0.4601
35.05 0.4809
35.075 0.5019
35.1 0.5247
35.125 0.5475
35.15 0.5617
35.175 0.5686
35.2 0.57
35.225 0.5689
35.25 0.5708
35.275 0.5787
35.3 0.5958
35.325 0.6196
35.35 0.6502
35.375 0.6948
35.4 0.7508
35.425 0.8171
35.45 0.8999
35.475 0.9943
35.5 1.0886
35.525 1.1784
35.55 1.2641
35.575 1.3436
35.6 1.4158
35.625 1.4823
35.65 1.5472
35.675 1.6134
35.7 1.6827
35.725 1.7541
35.75 1.8301
35.775 1.9068
35.8 1.9786
35.825 2.042
35.85 2.0956
35.875 2.1414
35.9 2.1795
35.925 2.2112
35.95 2.2378
35.975 2.2604
36 2.2804
36.025 2.3033
36.05 2.3351
36.075 2.3718
36.1 2.4128
36.125 2.4553
36.15 2.498
36.175 2.5391
36.2 2.5756
36.225 2.6073
36.25 2.6349
36.275 2.6561
36.3 2.673
36.325 2.6849
36.35 2.692
36.375 2.6927
36.4 2.6859
36.425 2.6719
36.45 2.6512
36.475 2.6252
36.5 2.5938
36.525 2.557
36.55 2.5151
36.575 2.4685
36.6 2.4181
36.625 2.3656
36.65 2.3115
36.675 2.2531
36.7 2.1902
36.725 2.1318
36.75 2.089
36.775 2.0661
36.8 2.0522
36.825 2.0424
36.85 2.0375
36.875 2.0467
36.9 2.0728
36.925 2.1105
36.95 2.1572
36.975 2.2151
37 2.2887
37.025 2.3715
37.05 2.457
37.075 2.5449
37.1 2.6352
37.125 2.7226
37.15 2.8035
37.175 2.8788
37.2 2.9518
37.225 3.0244
37.25 3.0942
37.275 3.1598
37.3 3.2216
37.325 3.2785
37.35 3.3302
37.375 3.3777
37.4 3.4209
37.425 3.4582
37.45 3.4918
37.475 3.525
37.5 3.5574
37.525 3.5878
37.55 3.6177
37.575 3.6483
37.6 3.6777
37.625 3.7032
37.65 3.7215
37.675 3.7338
37.7 3.7413
37.725 3.7433
37.75 3.7406
37.775 3.7343
37.8 3.7256
37.825 3.7164
37.85 3.7072
37.875 3.6959
37.9 3.6819
37.925 3.6656
37.95 3.6496
37.975 3.6374
38 3.6341
38.025 3.6438
38.05 3.6625
38.075 3.6897
38.1 3.7204
38.125 3.7496
38.15 3.7778
38.175 3.8007
38.2 3.8171
38.225 3.8314
38.25 3.8425
38.275 3.8496
38.3 3.8556
38.325 3.858
38.35 3.8537
38.375 3.8426
38.4 3.8231
38.425 3.7967
38.45 3.7685
38.475 3.7402
38.5 3.7122
38.525 3.6807
38.55 3.6455
38.575 3.6058
38.6 3.5613
38.625 3.5129
38.65 3.4595
38.675 3.3987
38.7 3.3316
38.725 3.2591
38.75 3.1849
38.775 3.1134
38.8 3.0478
38.825 2.9865
38.85 2.9254
38.875 2.8598
38.9 2.7878
38.925 2.7104
38.95 2.6287
38.975 2.5461
39 2.4701
39.025 2.4131
39.05 2.3813
39.075 2.3671
39.1 2.364
39.125 2.3674
39.15 2.3736
39.175 2.3875
39.2 2.4128
39.225 2.4462
39.25 2.4784
39.275 2.5025
39.3 2.5187
39.325 2.5339
39.35 2.5529
39.375 2.5765
39.4 2.6024
39.425 2.6284
39.45 2.6504
39.475 2.666
39.5 2.676
39.525 2.6836
39.55 2.6922
39.575 2.7041
39.6 2.715
39.625 2.7251
39.65 2.7327
39.675 2.7351
39.7 2.7348
39.725 2.7325
39.75 2.7323
39.775 2.7396
39.8 2.7556
39.825 2.7764
39.85 2.8029
39.875 2.8327
39.9 2.8657
39.925 2.897
39.95 2.9265
39.975 2.9549
40 2.9826
40.025 3.0089
40.05 3.0346
40.075 3.0565
40.1 3.0717
40.125 3.0801
40.15 3.0836
40.175 3.0827
40.2 3.0766
40.225 3.0658
40.25 3.0504
40.275 3.0302
40.3 3.0053
40.325 2.9753
40.35 2.9401
40.375 2.8996
40.4 2.8542
40.425 2.8067
40.45 2.7622
40.475 2.722
40.5 2.6839
40.525 2.6449
40.55 2.6031
40.575 2.5578
40.6 2.5094
40.625 2.4578
40.65 2.4023
40.675 2.3429
40.7 2.2798
40.725 2.2145
40.75 2.1484
40.775 2.0828
40.8 2.0158
40.825 1.9443
40.85 1.8679
40.875 1.7873
40.9 1.7035
40.925 1.6167
40.95 1.5295
40.975 1.4518
41 1.3919
41.025 1.3525
41.05 1.3302
41.075 1.3204
41.1 1.3154
41.125 1.3081
41.15 1.2958
41.175 1.2786
41.2 1.2584
41.225 1.2336
41.25 1.2083
41.275 1.1823
41.3 1.1559
41.325 1.1331
41.35 1.1152
41.375 1.0978
41.4 1.0784
41.425 1.0575
41.45 1.0344
41.475 1.0115
41.5 0.992
41.525 0.9847
41.55 0.9995
41.575 1.0367
41.6 1.0867
41.625 1.1419
41.65 1.198
41.675 1.2499
41.7 1.2958
41.725 1.3345
41.75 1.3673
41.775 1.4023
41.8 1.453
41.825 1.5182
41.85 1.5815
41.875 1.6416
41.9 1.7006
41.925 1.7583
41.95 1.8151
41.975 1.8734
42 1.933
42.025 1.9908
42.05 2.0458
42.075 2.0964
42.1 2.1381
42.125 2.1691
42.15 2.1901
42.175 2.2039
42.2 2.213
42.225 2.2207
42.25 2.2314
42.275 2.2471
42.3 2.2668
42.325 2.2902
42.35 2.3164
42.375 2.3441
42.4 2.3715
42.425 2.4002
42.45 2.4299
42.475 2.4572
42.5 2.4837
42.525 2.5079
42.55 2.5282
42.575 2.5407
42.6 2.5443
42.625 2.5393
42.65 2.5242
42.675 2.4987
42.7 2.4641
42.725 2.423
42.75 2.3806
42.775 2.3472
42.8 2.3307
42.825 2.3269
42.85 2.3266
42.875 2.3282
42.9 2.3303
42.925 2.3321
42.95 2.3332
42.975 2.3329
43 2.3303
43.025 2.3221
43.05 2.3055
43.075 2.2796
43.1 2.247
43.125 2.2109
43.15 2.1727
43.175 2.1381
43.2 2.1086
43.225 2.0812
43.25 2.0588
43.275 2.046
43.3 2.051
43.325 2.0697
43.35 2.0921
43.375 2.113
43.4 2.1295
43.425 2.143
43.45 2.1569
43.475 2.1711
43.5 2.1827
43.525 2.1885
43.55 2.1882
43.575 2.1816
43.6 2.1683
43.625 2.1476
43.65 2.1191
43.675 2.0838
43.7 2.0418
43.725 1.9944
43.75 1.9408
43.775 1.8831
43.8 1.824
43.825 1.7707
43.85 1.7262
43.875 1.6943
43.9 1.6815
43.925 1.6962
43.95 1.7297
43.975 1.768
44 1.8046
44.025 1.8343
44.05 1.8571
44.075 1.8737
44.1 1.8844
44.125 1.8927
44.15 1.9011
44.175 1.9106
44.2 1.9227
44.225 1.9341
44.25 1.9416
44.275 1.9448
44.3 1.9457
44.325 1.9457
44.35 1.9446
44.375 1.9413
44.4 1.935
44.425 1.9268
44.45 1.9148
44.475 1.8977
44.5 1.8773
44.525 1.853
44.55 1.8269
44.575 1.7995
44.6 1.7711
44.625 1.7423
44.65 1.7099
44.675 1.6728
44.7 1.6289
44.725 1.5789
44.75 1.5219
44.775 1.4586
44.8 1.3956
44.825 1.3388
44.85 1.2938
44.875 1.2568
44.9 1.2237
44.925 1.1985
44.95 1.1866
44.975 1.193
45 1.2133
45.025 1.2357
45.05 1.2561
45.075 1.2777
45.1 1.2968
45.125 1.3104
45.15 1.3197
45.175 1.325
45.2 1.3278
45.225 1.3279
45.25 1.3281
45.275 1.3322
45.3 1.3388
45.325 1.3456
45.35 1.3491
45.375 1.3484
45.4 1.3439
45.425 1.3377
45.45 1.3333
45.475 1.3282
45.5 1.3247
45.525 1.3246
45.55 1.3263
45.575 1.3257
45.6 1.3241
45.625 1.3227
45.65 1.3226
45.675 1.3204
45.7 1.3147
45.725 1.3063
45.75 1.2948
45.775 1.2795
45.8 1.2614
45.825 1.2405
45.85 1.2173
45.875 1.1953
45.9 1.1841
45.925 1.1841
45.95 1.1963
45.975 1.2191
46 1.255
46.025 1.2997
46.05 1.3463
46.075 1.3894
46.1 1.429
46.125 1.4626
46.15 1.4912
46.175 1.5151
46.2 1.5395
46.225 1.5645
46.25 1.5975
46.275 1.6456
46.3 1.6997
46.325 1.754
46.35 1.8068
46.375 1.852
46.4 1.8869
46.425 1.9141
46.45 1.9355
46.475 1.957
46.5 1.9791
46.525 2.0007
46.55 2.0195
46.575 2.037
46.6 2.0575
46.625 2.0814
46.65 2.107
46.675 2.134
46.7 2.1612
46.725 2.1851
46.75 2.2027
46.775 2.2124
46.8 2.213
46.825 2.204
46.85 2.1861
46.875 2.1603
46.9 2.1308
46.925 2.103
46.95 2.0776
46.975 2.0491
47 2.0163
47.025 1.9815
47.05 1.9502
47.075 1.9249
47.1 1.902
47.125 1.8733
47.15 1.8384
47.175 1.7992
47.2 1.7551
47.225 1.7101
47.25 1.6691
47.275 1.6333
47.3 1.6037
47.325 1.5815
47.35 1.5649
47.375 1.5513
47.4 1.5402
47.425 1.5302
47.45 1.5189
47.475 1.5024
47.5 1.4798
47.525 1.4488
47.55 1.4084
47.575 1.3585
47.6 1.3035
47.625 1.2458
47.65 1.186
47.675 1.1238
47.7 1.0647
47.725 1.018
47.75 0.9855
47.775 0.9661
47.8 0.9582
47.825 0.959
47.85 0.9659
47.875 0.9769
47.9 0.9916
47.925 1.0096
47.95 1.0291
47.975 1.0497
48 1.0681
48.025 1.0857
48.05 1.104
48.075 1.1199
48.1 1.1315
48.125 1.1379
48.15 1.1373
48.175 1.1312
48.2 1.1167
48.225 1.0965
48.25 1.0729
48.275 1.0479
48.3 1.029
48.325 1.0155
48.35 1.014
48.375 1.0314
48.4 1.072
48.425 1.1309
48.45 1.1967
48.475 1.2581
48.5 1.3118
48.525 1.3565
48.55 1.3944
48.575 1.4231
48.6 1.4455
48.625 1.4638
48.65 1.478
48.675 1.4891
48.7 1.4943
48.725 1.4987
48.75 1.5115
48.775 1.5324
48.8 1.5559
48.825 1.5769
48.85 1.5917
48.875 1.5981
48.9 1.5963
48.925 1.5894
48.95 1.577
48.975 1.5581
49 1.534
49.025 1.5074
49.05 1.478
49.075 1.4421
49.1 1.3979
49.125 1.3447
49.15 1.2834
49.175 1.2166
49.2 1.1461
49.225 1.0745
49.25 1.0051
49.275 0.9471
49.3 0.903
49.325 0.8633
49.35 0.8239
49.375 0.7821
49.4 0.7391
49.425 0.6943
49.45 0.6471
49.475 0.5962
49.5 0.5418
49.525 0.4853
49.55 0.4302
49.575 0.3815
49.6 0.3408
49.625 0.3145
49.65 0.2952
49.675 0.2764
49.7 0.2594
49.725 0.2415
49.75 0.2241
49.775 0.2037
49.8 0.1841
49.825 0.1713
49.85 0.1659
49.875 0.1667
49.9 0.1716
49.925 0.1758
49.95 0.1794
49.975 0.178
50 0.1726
50.025 0.1603
50.05 0.1419
50.075 0.1203
50.1 0.0976
50.125 0.0754
50.15 0.0587
50.175 0.0495
50.2 0.0435
50.225 0.036
50.25 0.0287
50.275 0.0293
50.3 0.0452
50.325 0.081
50.35 0.1311
50.375 0.1879
50.4 0.2501
50.425 0.3166
50.45 0.3865
50.475 0.4599
50.5 0.536
50.525 0.6118
50.55 0.6831
50.575 0.748
50.6 0.8065
50.625 0.8568
50.65 0.8983
50.675 0.9302
50.7 0.9521
50.725 0.9645
50.75 0.9659
50.775 0.9554
50.8 0.9344
50.825 0.8986
50.85 0.8487
50.875 0.7905
50.9 0.7335
50.925 0.6847
50.95 0.6435
50.975 0.6089
51 0.5809
51.025 0.5537
51.05 0.528
51.075 0.5026
51.1 0.4753
51.125 0.4511
51.15 0.4328
51.175 0.4197
51.2 0.4134
51.225 0.4114
51.25 0.4119
51.275 0.4158
51.3 0.4302
51.325 0.4582
51.35 0.4964
51.375 0.5344
51.4 0.5677
51.425 0.5934
51.45 0.6112
51.475 0.6198
51.5 0.6197
51.525 0.611
51.55 0.5935
51.575 0.57
51.6 0.5428
51.625 0.5163
51.65 0.4929
51.675 0.4735
51.7 0.4582
51.725 0.4464
51.75 0.44
51.775 0.4388
51.8 0.4391
51.825 0.4344
51.85 0.4227
51.875 0.4061
51.9 0.3851
51.925 0.3592
51.95 0.3262
51.975 0.2871
52 0.2412
52.025 0.1879
52.05 0.1295
52.075 0.068
52.1 0.0045
52.125 -0.055
52.15 -0.1054
52.175 -0.1426
52.2 -0.1699
52.225 -0.1921
52.25 -0.2124
52.275 -0.2339
52.3 -0.2536
52.325 -0.2726
52.35 -0.2877
52.375 -0.302
52.4 -0.3163
52.425 -0.3237
52.45 -0.3247
52.475 -0.3239
52.5 -0.3217
52.525 -0.3175
52.55 -0.3114
52.575 -0.3052
52.6 -0.2991
52.625 -0.296
52.65 -0.2948
52.675 -0.2948
52.7 -0.2961
52.725 -0.2972
52.75 -0.2909
52.775 -0.2805
52.8 -0.2728
52.825 -0.2658
52.85 -0.2529
52.875 -0.2347
52.9 -0.2171
52.925 -0.1982
52.95 -0.1808
52.975 -0.1646
53 -0.1486
53.025 -0.1294
53.05 -0.1093
53.075 -0.0838
53.1 -0.0489
53.125 -0.0092
53.15 0.0312
53.175 0.0716
53.2 0.112
53.225 0.1527
53.25 0.1956
53.275 0.2358
53.3 0.2734
53.325 0.3088
53.35 0.3372
53.375 0.3545
53.4 0.3605
53.425 0.3558
53.45 0.3414
53.475 0.3187
53.5 0.2934
53.525 0.27
53.55 0.2556
53.575 0.2478
53.6 0.2377
53.625 0.221
53.65 0.2015
53.675 0.1808
53.7 0.1598
53.725 0.1431
53.75 0.1329
53.775 0.1275
53.8 0.1221
53.825 0.116
53.85 0.1084
53.875 0.0986
53.9 0.0843
53.925 0.0668
53.95 0.0471
53.975 0.0246
54 -0.0007
54.025 -0.0275
54.05 -0.0539
54.075 -0.0795
54.1 -0.108
54.125 -0.1385
54.15 -0.1701
54.175 -0.1993
54.2 -0.2255
54.225 -0.2466
54.25 -0.2625
54.275 -0.2777
54.3 -0.294
54.325 -0.312
54.35 -0.3277
54.375 -0.3424
54.4 -0.3568
54.425 -0.371
54.45 -0.3885
54.475 -0.4117
54.5 -0.436
54.525 -0.4517
54.55 -0.4575
54.575 -0.4579
54.6 -0.4527
54.625 -0.4415
54.65 -0.4317
54.675 -0.4276
54.7 -0.429
54.725 -0.429
54.75 -0.4245
54.775 -0.417
54.8 -0.4097
54.825 -0.4054
54.85 -0.4071
54.875 -0.4134
54.9 -0.4239
54.925 -0.4391
54.95 -0.46
54.975 -0.4875
55 -0.5221
55.025 -0.5562
55.05 -0.5811
55.075 -0.5921
55.1 -0.5906
55.125 -0.576
55.15 -0.5426
55.175 -0.4908
55.2 -0.4259
55.225 -0.3579
55.25 -0.2962
55.275 -0.2468
55.3 -0.211
55.325 -0.1886
55.35 -0.1766
55.375 -0.1728
55.4 -0.173
55.425 -0.1744
55.45 -0.1683
55.475 -0.147
55.5 -0.1142
55.525 -0.0784
55.55 -0.0411
55.575 0.0099
55.6 0.0665
55.625 0.121
55.65 0.1678
55.675 0.2087
55.7 0.2427
55.725 0.2678
55.75 0.2852
55.775 0.296
55.8 0.2999
55.825 0.2987
55.85 0.297
55.875 0.2975
55.9 0.3004
55.925 0.3125
55.95 0.3347
55.975 0.3592
56 0.3842
56.025 0.4091
56.05 0.4289
56.075 0.4439
56.1 0.4566
56.125 0.465
56.15 0.4683
56.175 0.4631
56.2 0.4483
56.225 0.4273
56.25 0.4036
56.275 0.3824
56.3 0.3621
56.325 0.3413
56.35 0.3229
56.375 0.3113
56.4 0.3055
56.425 0.2985
56.45 0.295
56.475 0.294
56.5 0.2895
56.525 0.2773
56.55 0.2578
56.575 0.2315
56.6 0.2009
56.625 0.1657
56.65 0.1232
56.675 0.0732
56.7 0.0165
56.725 -0.0454
56.75 -0.1087
56.775 -0.1733
56.8 -0.2391
56.825 -0.3045
56.85 -0.3715
56.875 -0.4395
56.9 -0.5082
56.925 -0.5741
56.95 -0.6317
56.975 -0.6698
57 -0.6895
57.025 -0.6983
57.05 -0.7068
57.075 -0.7157
57.1 -0.7251
57.125 -0.7392
57.15 -0.7537
57.175 -0.7726
57.2 -0.7961
57.225 -0.8214
57.25 -0.8443
57.275 -0.8608
57.3 -0.8629
57.325 -0.8518
57.35 -0.8319
57.375 -0.8075
57.4 -0.7816
57.425 -0.7564
57.45 -0.7316
57.475 -0.7072
57.5 -0.6832
57.525 -0.6579
57.55 -0.6297
57.575 -0.5969
57.6 -0.5562
57.625 -0.5112
57.65 -0.4668
57.675 -0.425
57.7 -0.3855
57.725 -0.343
57.75 -0.2946
57.775 -0.2422
57.8 -0.1879
57.825 -0.1291
57.85 -0.06
57.875 0.022
57.9 0.1112
57.925 0.1983
57.95 0.2799
57.975 0.3559
58 0.4269
58.025 0.4915
58.05 0.5491
58.075 0.5989
58.1 0.6422
58.125 0.6793
58.15 0.7099
58.175 0.7354
58.2 0.7569
58.225 0.7772
58.25 0.7956
58.275 0.8094
58.3 0.8158
58.325 0.8142
58.35 0.8096
58.375 0.8119
58.4 0.8162
58.425 0.8156
58.45 0.8092
58.475 0.7994
58.5 0.7919
58.525 0.7897
58.55 0.7901
58.575 0.7993
58.6 0.823
58.625 0.8536
58.65 0.8831
58.675 0.9104
58.7 0.9373
58.725 0.9633
58.75 0.9861
58.775 1.002
58.8 1.0103
58.825 1.0165
58.85 1.0313
58.875 1.0468
58.9 1.0561
58.925 1.0577
58.95 1.0521
58.975 1.0434
59 1.0313
59.025 1.0163
59.05 0.999
59.075 0.981
59.1 0.9623
59.125 0.9459
59.15 0.9324
59.175 0.9194
59.2 0.903
59.225 0.8817
59.25 0.855
59.275 0.8227
59.3 0.7849
59.325 0.7389
59.35 0.6808
59.375 0.6151
59.4 0.5579
59.425 0.5143
59.45 0.4771
59.475 0.4416
59.5 0.4039
59.525 0.3622
59.55 0.317
59.575 0.2677
59.6 0.214
59.625 0.1563
59.65 0.0956
59.675 0.0315
59.7 -0.0357
59.725 -0.1071
59.75 -0.1835
59.775 -0.2651
59.8 -0.3503
59.825 -0.4365
59.85 -0.5207
59.875 -0.6024
59.9 -0.6804
59.925 -0.7566
59.95 -0.8298
59.975 -0.9052
60 -0.9903
60.025 -1.0849
60.05 -1.187
60.075 -1.2973
60.1 -1.4121
60.125 -1.5318
60.15 -1.659
60.175 -1.7937
60.2 -1.9166
60.225 -2.0072
60.25 -2.0482
60.275 -2.0528
60.3 -2.0393
60.325 -2.0179
60.35 -1.9985
60.375 -1.984
60.4 -1.9726
60.425 -1.9608
60.45 -1.9496
60.475 -1.941
60.5 -1.9373
60.525 -1.9364
60.55 -1.9395
60.575 -1.9474
60.6 -1.9594
60.625 -1.9731
60.65 -1.9882
60.675 -1.9997
60.7 -2.0153
60.725 -2.0354
60.75 -2.0591
60.775 -2.0836
60.8 -2.104
60.825 -2.1162
60.85 -2.1119
60.875 -2.0957
60.9 -2.0781
60.925 -2.0605
60.95 -2.0452
60.975 -2.035
61 -2.0322
61.025 -2.042
61.05 -2.0602
61.075 -2.0812
61.1 -2.1067
61.125 -2.1333
61.15 -2.1581
61.175 -2.1827
61.2 -2.2031
61.225 -2.2186
61.25 -2.2269
61.275 -2.2272
61.3 -2.2173
61.325 -2.1972
61.35 -2.1709
61.375 -2.1458
61.4 -2.1276
61.425 -2.1183
61.45 -2.1108
61.475 -2.0997
61.5 -2.0823
61.525 -2.0615
61.55 -2.05
61.575 -2.0526
61.6 -2.0727
61.625 -2.1073
61.65 -2.1481
61.675 -2.1926
61.7 -2.2401
61.725 -2.2885
61.75 -2.3399
61.775 -2.3893
61.8 -2.4385
61.825 -2.4856
61.85 -2.5272
61.875 -2.5569
61.9 -2.5696
61.925 -2.5651
61.95 -2.5564
61.975 -2.5493
62 -2.5477
62.025 -2.5526
62.05 -2.5619
62.075 -2.576
62.1 -2.5961
62.125 -2.6221
62.15 -2.6533
62.175 -2.6916
62.2 -2.7373
62.225 -2.7846
62.25 -2.836
62.275 -2.8876
62.3 -2.9387
62.325 -2.99
62.35 -3.0413
62.375 -3.0889
62.4 -3.1308
62.425 -3.1659
62.45 -3.1975
62.475 -3.2273
62.5 -3.2566
62.525 -3.2864
62.55 -3.3176
62.575 -3.3498
62.6 -3.3847
62.625 -3.4177
62.65 -3.4424
62.675 -3.4556
62.7 -3.4648
62.725 -3.4757
62.75 -3.4818
62.775 -3.4748
62.8 -3.4553
62.825 -3.4317
62.85 -3.4061
62.875 -3.3681
62.9 -3.3294
62.925 -3.293
62.95 -3.2549
62.975 -3.2123
63 -3.1721
63.025 -3.1346
63.05 -3.101
63.075 -3.074
63.1 -3.0503
63.125 -3.0287
63.15 -3.0081
63.175 -2.9839
63.2 -2.9542
63.225 -2.9257
63.25 -2.9056
63.275 -2.896
63.3 -2.8943
63.325 -2.8968
63.35 -2.906
63.375 -2.9259
63.4 -2.9575
63.425 -3.0014
63.45 -3.0532
63.475 -3.1116
63.5 -3.1739
63.525 -3.2381
63.55 -3.3045
63.575 -3.3727
63.6 -3.4438
63.625 -3.5151
63.65 -3.5811
63.675 -3.6437
63.7 -3.6963
63.725 -3.7324
63.75 -3.7494
63.775 -3.7551
63.8 -3.7505
63.825 -3.7375
63.85 -3.7174
63.875 -3.6905
63.9 -3.6647
63.925 -3.6391
63.95 -3.613
63.975 -3.5871
64 -3.5628
64.025 -3.5372
64.05 -3.506
64.075 -3.4724
64.1 -3.4395
64.125 -3.4099
64.15 -3.38
64.175 -3.3484
64.2 -3.3134
64.225 -3.2794
64.25 -3.2487
64.275 -3.2205
64.3 -3.1973
64.325 -3.1803
64.35 -3.1637
64.375 -3.1451
64.4 -3.1207
64.425 -3.0896
64.45 -3.052
64.475 -3.0118
64.5 -2.9724
64.525 -2.9325
64.55 -2.8859
64.575 -2.8301
64.6 -2.7736
64.625 -2.7198
64.65 -2.668
64.675 -2.616
64.7 -2.5685
64.725 -2.5275
64.75 -2.4929
64.775 -2.4642
64.8 -2.4376
64.825 -2.4118
64.85 -2.3853
64.875 -2.3581
64.9 -2.3309
64.925 -2.3029
64.95 -2.2756
64.975 -2.245
65 -2.209
65.025 -2.1617
65.05 -2.1023
65.075 -2.036
65.1 -1.9712
65.125 -1.9074
65.15 -1.8428
65.175 -1.7774
65.2 -1.7116
65.225 -1.6469
65.25 -1.5856
65.275 -1.5282
65.3 -1.4762
65.325 -1.4261
65.35 -1.375
65.375 -1.3229
65.4 -1.2727
65.425 -1.2237
65.45 -1.1797
65.475 -1.1414
65.5 -1.1081
65.525 -1.0772
65.55 -1.0472
65.575 -1.0187
65.6 -0.9929
65.625 -0.9678
65.65 -0.9445
65.675 -0.921
65.7 -0.8963
65.725 -0.8736
65.75 -0.8565
65.775 -0.8475
65.8 -0.8468
65.825 -0.8529
65.85 -0.8667
65.875 -0.8894
65.9 -0.9218
65.925 -0.964
65.95 -1.0147
65.975 -1.0707
66 -1.1287
66.025 -1.1815
66.05 -1.226
66.075 -1.2631
66.1 -1.2947
66.125 -1.3235
66.15 -1.3509
66.175 -1.3745
66.2 -1.3867
66.225 -1.3858
66.25 -1.3758
66.275 -1.3555
66.3 -1.3302
66.325 -1.3034
66.35 -1.2739
66.375 -1.2407
66.4 -1.2071
66.425 -1.1775
66.45 -1.1507
66.475 -1.1221
66.5 -1.0901
66.525 -1.0552
66.55 -1.019
66.575 -0.9862
66.6 -0.9603
66.625 -0.9395
66.65 -0.9253
66.675 -0.9185
66.7 -0.9235
66.725 -0.9414
66.75 -0.9692
66.775 -1.0064
66.8 -1.0482
66.825 -1.0906
66.85 -1.1275
66.875 -1.1521
66.9 -1.1587
66.925 -1.1523
66.95 -1.1369
66.975 -1.1112
67 -1.0722
67.025 -1.0181
67.05 -0.9567
67.075 -0.8965
67.1 -0.8433
67.125 -0.799
67.15 -0.7622
67.175 -0.7323
67.2 -0.7057
67.225 -0.6834
67.25 -0.672
67.275 -0.6766
67.3 -0.6959
67.325 -0.7216
67.35 -0.746
67.375 -0.7657
67.4 -0.7792
67.425 -0.7883
67.45 -0.7868
67.475 -0.7707
67.5 -0.746
67.525 -0.7153
67.55 -0.685
67.575 -0.6595
67.6 -0.6377
67.625 -0.6193
67.65 -0.6056
67.675 -0.5959
67.7 -0.5899
67.725 -0.5894
67.75 -0.5991
67.775 -0.6213
67.8 -0.6553
67.825 -0.6974
67.85 -0.7361
67.875 -0.7636
67.9 -0.7866
67.925 -0.8128
67.95 -0.8418
67.975 -0.8734
68 -0.9068
68.025 -0.9451
68.05 -0.9833
68.075 -1.015
68.1 -1.0415
68.125 -1.0664
68.15 -1.0956
68.175 -1.1314
68.2 -1.1707
68.225 -1.2064
68.25 -1.2297
68.275 -1.2389
68.3 -1.2419
68.325 -1.2461
68.35 -1.2522
68.375 -1.2642
68.4 -1.2807
68.425 -1.3018
68.45 -1.3271
68.475 -1.3565
68.5 -1.3893
68.525 -1.4183
68.55 -1.4356
68.575 -1.4418
68.6 -1.4371
68.625 -1.426
68.65 -1.4142
68.675 -1.4059
68.7 -1.3982
68.725 -1.3881
68.75 -1.3737
68.775 -1.3528
68.8 -1.3218
68.825 -1.2761
68.85 -1.2146
68.875 -1.138
68.9 -1.0555
68.925 -0.9709
68.95 -0.8906
68.975 -0.8149
69 -0.7465
69.025 -0.6827
69.05 -0.622
69.075 -0.5669
69.1 -0.519
69.125 -0.4785
69.15 -0.4452
69.175 -0.418
69.2 -0.396
69.225 -0.3737
69.25 -0.3495
69.275 -0.3219
69.3 -0.2919
69.325 -0.2602
69.35 -0.231
69.375 -0.2027
69.4 -0.1695
69.425 -0.1339
69.45 -0.1028
69.475 -0.0758
69.5 -0.0529
69.525 -0.036
69.55 -0.0237
69.575 -0.0133
69.6 0.0067
69.625 0.0478
69.65 0.1044
69.675 0.1699
69.7 0.2374
69.725 0.3025
69.75 0.3669
69.775 0.4307
69.8 0.4945
69.825 0.5574
69.85 0.6159
69.875 0.6687
69.9 0.7176
69.925 0.7596
69.95 0.7906
69.975 0.8124
70 0.8427
70.025 0.8952
70.05 0.9467
70.075 0.988
70.1 1.0203
70.125 1.0434
70.15 1.0594
70.175 1.0682
70.2 1.0705
70.225 1.0646
70.25 1.0513
70.275 1.0343
70.3 1.0165
70.325 0.9951
70.35 0.9698
70.375 0.9393
70.4 0.901
70.425 0.8548
70.45 0.8071
70.475 0.7571
70.5 0.7071
70.525 0.6536
70.55 0.5949
70.575 0.5364
70.6 0.494
70.625 0.4684
70.65 0.4449
70.675 0.4185
70.7 0.3861
70.725 0.3479
70.75 0.3051
70.775 0.2611
70.8 0.2154
70.825 0.1685
70.85 0.1218
70.875 0.0754
70.9 0.0319
70.925 -0.002
70.95 -0.027
70.975 -0.0463
71 -0.0635
71.025 -0.0812
71.05 -0.1026
71.075 -0.1308
71.1 -0.1654
71.125 -0.205
71.15 -0.248
71.175 -0.2972
71.2 -0.3504
71.225 -0.4062
71.25 -0.4624
71.275 -0.5077
71.3 -0.5244
71.325 -0.5107
71.35 -0.4855
71.375 -0.4559
71.4 -0.419
71.425 -0.3743
71.45 -0.3295
71.475 -0.2874
71.5 -0.2498
71.525 -0.2166
71.55 -0.1884
71.575 -0.1639
71.6 -0.145
71.625 -0.1329
71.65 -0.1277
71.675 -0.13
71.7 -0.1389
71.725 -0.1521
71.75 -0.1702
71.775 -0.1935
71.8 -0.224
71.825 -0.263
71.85 -0.3088
71.875 -0.3612
71.9 -0.418
71.925 -0.4762
71.95 -0.5387
71.975 -0.6039
72 -0.6743
72.025 -0.7485
72.05 -0.8214
72.075 -0.886
72.1 -0.9337
72.125 -0.9579
72.15 -0.9625
72.175 -0.9525
72.2 -0.9346
72.225 -0.9157
72.25 -0.8983
72.275 -0.8852
72.3 -0.881
72.325 -0.888
72.35 -0.9046
72.375 -0.9283
72.4 -0.9585
72.425 -0.9947
72.45 -1.0368
72.475 -1.0827
72.5 -1.1337
72.525 -1.1881
72.55 -1.246
72.575 -1.2999
72.6 -1.3412
72.625 -1.3746
72.65 -1.3953
72.675 -1.3981
72.7 -1.387
72.725 -1.3658
72.75 -1.3348
72.775 -1.2987
72.8 -1.2576
72.825 -1.218
72.85 -1.1802
72.875 -1.1446
72.9 -1.1161
72.925 -1.0922
72.95 -1.0736
72.975 -1.0605
73 -1.0538
73.025 -1.0529
73.05 -1.0535
73.075 -1.052
73.1 -1.0459
73.125 -1.0351
73.15 -1.0221
73.175 -1.0085
73.2 -0.9929
73.225 -0.9751
73.25 -0.9556
73.275 -0.9317
73.3 -0.9015
73.325 -0.8656
73.35 -0.833
73.375 -0.803
73.4 -0.7763
73.425 -0.7542
73.45 -0.7358
73.475 -0.7181
73.5 -0.7001
73.525 -0.688
73.55 -0.6811
73.575 -0.6747
73.6 -0.6657
73.625 -0.656
73.65 -0.6447
73.675 -0.6271
73.7 -0.6011
73.725 -0.5688
73.75 -0.5335
73.775 -0.4983
73.8 -0.4672
73.825 -0.4362
73.85 -0.4059
73.875 -0.3771
73.9 -0.3519
73.925 -0.3282
73.95 -0.3049
73.975 -0.2823
74 -0.2646
74.025 -0.2559
74.05 -0.2538
74.075 -0.2544
74.1 -0.2584
74.125 -0.2693
74.15 -0.2888
74.175 -0.3145
74.2 -0.3445
74.225 -0.3779
74.25 -0.4079
74.275 -0.435
74.3 -0.464
74.325 -0.4946
74.35 -0.5311
74.375 -0.5733
74.4 -0.6178
74.425 -0.6643
74.45 -0.7122
74.475 -0.7617
74.5 -0.8127
74.525 -0.864
74.55 -0.9139
74.575 -0.9618
74.6 -1.0043
74.625 -1.0454
74.65 -1.0941
74.675 -1.1513
74.7 -1.2136
74.725 -1.2788
74.75 -1.342
74.775 -1.4077
74.8 -1.4771
74.825 -1.5519
74.85 -1.6293
74.875 -1.71
74.9 -1.7881
74.925 -1.861
74.95 -1.9281
74.975 -1.9888
75 -2.0398
75.025 -2.076
75.05 -2.0945
75.075 -2.0919
75.1 -2.0694
75.125 -2.0354
75.15 -2.0126
75.175 -2.0165
75.2 -2.0416
75.225 -2.0813
75.25 -2.128
75.275 -2.1719
75.3 -2.2121
75.325 -2.2527
75.35 -2.2906
75.375 -2.3173
75.4 -2.3237
75.425 -2.3109
75.45 -2.2843
75.475 -2.2541
75.5 -2.2205
75.525 -2.1917
75.55 -2.1686
75.575 -2.1503
75.6 -2.1344
75.625 -2.118
75.65 -2.0961
75.675 -2.0734
75.7 -2.0536
75.725 -2.0446
75.75 -2.0487
75.775 -2.0645
75.8 -2.0836
75.825 -2.0996
75.85 -2.1055
75.875 -2.0854
75.9 -2.0366
75.925 -1.9669
75.95 -1.8827
75.975 -1.7962
76 -1.7189
76.025 -1.6491
76.05 -1.5933
76.075 -1.5428
76.1 -1.4875
76.125 -1.4264
76.15 -1.3605
76.175 -1.2937
76.2 -1.2288
76.225 -1.1678
76.25 -1.1128
76.275 -1.0669
76.3 -1.0294
76.325 -1.0002
76.35 -0.9757
76.375 -0.953
76.4 -0.9336
76.425 -0.9211
76.45 -0.9228
76.475 -0.9447
76.5 -0.9846
76.525 -1.0369
76.55 -1.0931
76.575 -1.153
76.6 -1.2178
76.625 -1.2795
76.65 -1.3242
76.675 -1.3532
76.7 -1.3777
76.725 -1.3981
76.75 -1.4187
76.775 -1.4414
76.8 -1.4614
76.825 -1.4736
76.85 -1.4726
76.875 -1.4513
76.9 -1.4026
76.925 -1.337
76.95 -1.2686
76.975 -1.2049
77 -1.1478
77.025 -1.0948
77.05 -1.0494
77.075 -1.0133
77.1 -0.983
77.125 -0.9547
77.15 -0.9318
77.175 -0.9163
77.2 -0.9107
77.225 -0.91
77.25 -0.9101
77.275 -0.9152
77.3 -0.9261
77.325 -0.9342
77.35 -0.9379
77.375 -0.9402
77.4 -0.9411
77.425 -0.9438
77.45 -0.9522
77.475 -0.9709
77.5 -1.0039
77.525 -1.0522
77.55 -1.118
77.575 -1.1918
77.6 -1.2468
77.625 -1.2828
77.65 -1.3117
77.675 -1.3386
77.7 -1.3552
77.725 -1.3546
77.75 -1.3398
77.775 -1.3178
77.8 -1.2905
77.825 -1.2582
77.85 -1.2232
77.875 -1.1933
77.9 -1.1711
77.925 -1.1598
77.95 -1.1598
77.975 -1.1684
78 -1.1836
78.025 -1.2007
78.05 -1.2114
78.075 -1.2117
78.1 -1.2097
78.125 -1.2133
78.15 -1.2301
78.175 -1.2675
78.2 -1.3166
78.225 -1.368
78.25 -1.4192
78.275 -1.4713
78.3 -1.5225
78.325 -1.5627
78.35 -1.5862
78.375 -1.588
78.4 -1.5708
78.425 -1.5336
78.45 -1.483
78.475 -1.4302
78.5 -1.3825
78.525 -1.3404
78.55 -1.3075
78.575 -1.2852
78.6 -1.2732
78.625 -1.2573
78.65 -1.2288
78.675 -1.1957
78.7 -1.161
78.725 -1.1264
78.75 -1.0933
78.775 -1.0607
78.8 -1.0314
78.825 -1.006
78.85 -0.9882
78.875 -0.9788
78.9 -0.9785
78.925 -0.9886
78.95 -1.0072
78.975 -1.0332
79 -1.0639
79.025 -1.0909
79.05 -1.1046
79.075 -1.1006
79.1 -1.0854
79.125 -1.0625
79.15 -1.0334
79.175 -1.0038
79.2 -0.9779
79.225 -0.9603
79.25 -0.9532
79.275 -0.954
79.3 -0.9584
79.325 -0.9604
79.35 -0.9552
79.375 -0.941
79.4 -0.9234
79.425 -0.9056
79.45 -0.8903
79.475 -0.8749
79.5 -0.86
79.525 -0.8446
79.55 -0.8273
79.575 -0.8017
79.6 -0.7657
79.625 -0.7285
79.65 -0.6948
79.675 -0.6659
79.7 -0.6412
79.725 -0.6189
79.75 -0.6034
79.775 -0.5985
79.8 -0.6022
79.825 -0.6115
79.85 -0.6254
79.875 -0.6393
79.9 -0.6487
79.925 -0.651
79.95 -0.6497
79.975 -0.6495
80 -0.6499
80.025 -0.6494
80.05 -0.6486
80.075 -0.6484
80.1 -0.6504
80.125 -0.6544
80.15 -0.656
80.175 -0.6538
80.2 -0.6472
80.225 -0.6295
80.25 -0.597
80.275 -0.5501
80.3 -0.4921
80.325 -0.4287
80.35 -0.3661
80.375 -0.3142
80.4 -0.2745
80.425 -0.2448
80.45 -0.224
80.475 -0.2119
80.5 -0.2085
80.525 -0.2139
80.55 -0.2273
80.575 -0.2471
80.6 -0.2729
80.625 -0.3026
80.65 -0.3353
80.675 -0.3704
80.7 -0.4062
80.725 -0.4422
80.75 -0.481
80.775 -0.522
80.8 -0.5635
80.825 -0.6036
80.85 -0.6412
80.875 -0.6797
80.9 -0.7227
80.925 -0.7688
80.95 -0.8151
80.975 -0.8567
81 -0.8929
81.025 -0.9254
81.05 -0.962
81.075 -1.0026
81.1 -1.0429
81.125 -1.0797
81.15 -1.1128
81.175 -1.1377
81.2 -1.1552
81.225 -1.163
81.25 -1.1594
81.275 -1.1437
81.3 -1.1214
81.325 -1.0949
81.35 -1.0654
81.375 -1.0291
81.4 -0.9822
81.425 -0.93
81.45 -0.8783
81.475 -0.8299
81.5 -0.7868
81.525 -0.7496
81.55 -0.7209
81.575 -0.7027
81.6 -0.6955
81.625 -0.6971
81.65 -0.6995
81.675 -0.6798
81.7 -0.6405
81.725 -0.6039
81.75 -0.582
81.775 -0.5782
81.8 -0.587
81.825 -0.5923
81.85 -0.5726
81.875 -0.5257
81.9 -0.4713
81.925 -0.4206
81.95 -0.3744
81.975 -0.3323
82 -0.295
82.025 -0.2619
82.05 -0.2324
82.075 -0.2076
82.1 -0.1871
82.125 -0.1673
82.15 -0.1438
82.175 -0.1186
82.2 -0.098
82.225 -0.0861
82.25 -0.0825
82.275 -0.0864
82.3 -0.0976
82.325 -0.1147
82.35 -0.1384
82.375 -0.1693
82.4 -0.2057
82.425 -0.2423
82.45 -0.2753
82.475 -0.3038
82.5 -0.3274
82.525 -0.3444
82.55 -0.3411
82.575 -0.3085
82.6 -0.2483
82.625 -0.1728
82.65 -0.0942
82.675 -0.0145
82.7 0.0672
82.725 0.1476
82.75 0.2208
82.775 0.2848
82.8 0.3401
82.825 0.3883
82.85 0.4316
82.875 0.4722
82.9 0.5092
82.925 0.5437
82.95 0.575
82.975 0.6041
83 0.6331
83.025 0.6606
83.05 0.6866
83.075 0.7134
83.1 0.7411
83.125 0.7686
83.15 0.7938
83.175 0.8151
83.2 0.8309
83.225 0.8436
83.25 0.8522
83.275 0.8561
83.3 0.8545
83.325 0.8486
83.35 0.8432
83.375 0.8433
83.4 0.8524
83.425 0.8661
83.45 0.8832
83.475 0.9102
83.5 0.9447
83.525 0.9807
83.55 1.0146
83.575 1.0445
83.6 1.0717
83.625 1.0981
83.65 1.1196
83.675 1.1343
83.7 1.1424
83.725 1.1441
83.75 1.1416
83.775 1.1367
83.8 1.1314
83.825 1.1281
83.85 1.123
83.875 1.1135
83.9 1.0985
83.925 1.0765
83.95 1.0474
83.975 1.0111
84 0.9663
84.025 0.9131
84.05 0.8549
84.075 0.7963
84.1 0.7425
84.125 0.6992
84.15 0.6654
84.175 0.639
84.2 0.6175
84.225 0.5965
84.25 0.5747
84.275 0.55
84.3 0.5224
84.325 0.492
84.35 0.46
84.375 0.423
84.4 0.3816
84.425 0.3367
84.45 0.2906
84.475 0.2461
84.5 0.1997
84.525 0.1492
84.55 0.0985
84.575 0.052
84.6 0.01
84.625 -0.0239
84.65 -0.0406
84.675 -0.0353
84.7 -0.0142
84.725 0.0121
84.75 0.0396
84.775 0.0726
84.8 0.1127
84.825 0.1591
84.85 0.2042
84.875 0.2439
84.9 0.2747
84.925 0.2953
84.95 0.3085
84.975 0.3175
85 0.3287
85.025 0.3504
85.05 0.38
85.075 0.4101
85.1 0.4378
85.125 0.465
85.15 0.4941
85.175 0.5264
85.2 0.5611
85.225 0.5957
85.25 0.626
85.275 0.6491
85.3 0.6655
85.325 0.674
85.35 0.6738
85.375 0.6661
85.4 0.652
85.425 0.634
85.45 0.6133
85.475 0.591
85.5 0.5659
85.525 0.5382
85.55 0.5081
85.575 0.475
85.6 0.4407
85.625 0.4074
85.65 0.3739
85.675 0.341
85.7 0.3091
85.725 0.282
85.75 0.2612
85.775 0.2474
85.8 0.2373
85.825 0.2289
85.85 0.2231
85.875 0.2175
85.9 0.2042
85.925 0.1788
85.95 0.1422
85.975 0.0966
86 0.0493
86.025 0.0096
86.05 -0.0163
86.075 -0.0259
86.1 -0.0223
86.125 -0.0043
86.15 0.0288
86.175 0.0656
86.2 0.0998
86.225 0.1297
86.25 0.1516
86.275 0.17
86.3 0.1862
86.325 0.2041
86.35 0.2242
86.375 0.2439
86.4 0.2619
86.425 0.2768
86.45 0.2839
86.475 0.2837
86.5 0.2798
86.525 0.2749
86.55 0.2677
86.575 0.2597
86.6 0.2519
86.625 0.2479
86.65 0.2425
86.675 0.2313
86.7 0.2115
86.725 0.181
86.75 0.1501
86.775 0.1303
86.8 0.1201
86.825 0.1235
86.85 0.1395
86.875 0.1693
86.9 0.2124
86.925 0.2577
86.95 0.3027
86.975 0.3502
87 0.3969
87.025 0.4385
87.05 0.4744
87.075 0.5045
87.1 0.5304
87.125 0.5538
87.15 0.5792
87.175 0.6101
87.2 0.6423
87.225 0.6736
87.25 0.7009
87.275 0.7227
87.3 0.7363
87.325 0.7427
87.35 0.7437
87.375 0.744
87.4 0.7482
87.425 0.761
87.45 0.7854
87.475 0.8187
87.5 0.8582
87.525 0.9038
87.55 0.9551
87.575 1.0078
87.6 1.0585
87.625 1.1069
87.65 1.1497
87.675 1.1846
87.7 1.2113
87.725 1.2326
87.75 1.2538
87.775 1.2814
87.8 1.3181
87.825 1.359
87.85 1.4007
87.875 1.4415
87.9 1.4766
87.925 1.5064
87.95 1.5274
87.975 1.54
88 1.544
88.025 1.5384
88.05 1.524
88.075 1.5062
88.1 1.4921
88.125 1.4872
88.15 1.4861
88.175 1.4859
88.2 1.4861
88.225 1.4916
88.25 1.5002
88.275 1.5063
88.3 1.51
88.325 1.5076
88.35 1.5022
88.375 1.4985
88.4 1.4942
88.425 1.4875
88.45 1.4747
88.475 1.4585
88.5 1.4442
88.525 1.4339
88.55 1.4208
88.575 1.4069
88.6 1.3931
88.625 1.3754
88.65 1.3539
88.675 1.331
88.7 1.3047
88.725 1.2708
88.75 1.2301
88.775 1.1798
88.8 1.1209
88.825 1.0542
88.85 0.9855
88.875 0.9223
88.9 0.8647
88.925 0.8062
88.95 0.7425
88.975 0.6754
89 0.6067
89.025 0.5368
89.05 0.4708
89.075 0.4061
89.1 0.342
89.125 0.2803
89.15 0.2196
89.175 0.1596
89.2 0.0997
89.225 0.0402
89.25 -0.0192
89.275 -0.078
89.3 -0.1326
89.325 -0.1798
89.35 -0.2194
89.375 -0.2532
89.4 -0.2766
89.425 -0.2885
89.45 -0.2882
89.475 -0.2728
89.5 -0.244
89.525 -0.2066
89.55 -0.1662
89.575 -0.1261
89.6 -0.0906
89.625 -0.0579
89.65 -0.0212
89.675 0.0212
89.7 0.0659
89.725 0.11
89.75 0.1522
89.775 0.1913
89.8 0.2246
89.825 0.25
89.85 0.2684
89.875 0.2789
89.9 0.2854
89.925 0.2935
89.95 0.3053
89.975 0.3197
90 0.3361
90.025 0.351
90.05 0.3586
90.075 0.3568
90.1 0.3466
90.125 0.3277
90.15 0.3
90.175 0.2629
90.2 0.2163
90.225 0.1626
90.25 0.1048
90.275 0.047
90.3 -0.0121
90.325 -0.0719
90.35 -0.136
90.375 -0.205
90.4 -0.2737
90.425 -0.3418
90.45 -0.4043
90.475 -0.4547
90.5 -0.4913
90.525 -0.5165
90.55 -0.526
90.575 -0.5173
90.6 -0.5002
90.625 -0.4842
90.65 -0.4752
90.675 -0.4751
90.7 -0.4816
90.725 -0.4951
90.75 -0.5175
90.775 -0.5432
90.8 -0.5654
90.825 -0.5789
90.85 -0.5798
90.875 -0.5739
90.9 -0.5594
90.925 -0.5423
90.95 -0.5323
90.975 -0.5271
91 -0.5216
91.025 -0.5124
91.05 -0.5002
91.075 -0.4817
91.1 -0.4587
91.125 -0.4317
91.15 -0.3999
91.175 -0.3652
91.2 -0.3291
91.225 -0.294
91.25 -0.2592
91.275 -0.2267
91.3 -0.197
91.325 -0.1678
91.35 -0.1383
91.375 -0.1089
91.4 -0.0778
91.425 -0.0455
91.45 -0.0138
91.475 0.0138
91.5 0.0347
91.525 0.0475
91.55 0.0536
91.575 0.0537
91.6 0.0488
91.625 0.0374
91.65 0.0173
91.675 -0.0117
91.7 -0.0467
91.725 -0.0876
91.75 -0.1263
91.775 -0.1564
91.8 -0.1809
91.825 -0.2025
91.85 -0.222
91.875 -0.2432
91.9 -0.2675
91.925 -0.2884
91.95 -0.302
91.975 -0.3083
92 -0.3091
92.025 -0.3039
92.05 -0.2915
92.075 -0.2717
92.1 -0.2441
92.125 -0.2091
92.15 -0.1722
92.175 -0.1346
92.2 -0.093
92.225 -0.0465
92.25 0.0059
92.275 0.0604
92.3 0.1133
92.325 0.1639
92.35 0.2101
92.375 0.2514
92.4 0.2872
92.425 0.3175
92.45 0.3449
92.475 0.3755
92.5 0.4088
92.525 0.4484
92.55 0.4978
92.575 0.5498
92.6 0.5974
92.625 0.6371
92.65 0.6659
92.675 0.6859
92.7 0.697
92.725 0.7006
92.75 0.6958
92.775 0.6831
92.8 0.6629
92.825 0.639
92.85 0.6164
92.875 0.5946
92.9 0.5737
92.925 0.5527
92.95 0.5279
92.975 0.4988
93 0.468
93.025 0.4343
93.05 0.3953
93.075 0.3516
93.1 0.3046
93.125 0.2571
93.15 0.2119
93.175 0.1702
93.2 0.1313
93.225 0.0947
93.25 0.0651
93.275 0.0447
93.3 0.0339
93.325 0.0362
93.35 0.0494
93.375 0.0677
93.4 0.0843
93.425 0.0988
93.45 0.1149
93.475 0.1358
93.5 0.1563
93.525 0.1738
93.55 0.1877
93.575 0.1984
93.6 0.2096
93.625 0.2256
93.65 0.2459
93.675 0.272
93.7 0.2979
93.725 0.3202
93.75 0.3376
93.775 0.3504
93.8 0.3579
93.825 0.3583
93.85 0.3517
93.875 0.3425
93.9 0.3316
93.925 0.3192
93.95 0.309
93.975 0.303
94 0.2988
94.025 0.292
94.05 0.2815
94.075 0.2665
94.1 0.2494
94.125 0.2281
94.15 0.2017
94.175 0.167
94.2 0.1257
94.225 0.0772
94.25 0.0233
94.275 -0.0303
94.3 -0.0766
94.325 -0.1069
94.35 -0.1161
94.375 -0.1104
94.4 -0.0965
94.425 -0.0764
94.45 -0.0495
94.475 -0.0199
94.5 0.0116
94.525 0.0467
94.55 0.0853
94.575 0.1272
94.6 0.1697
94.625 0.2104
94.65 0.2497
94.675 0.2846
94.7 0.3128
94.725 0.3365
94.75 0.3583
94.775 0.3791
94.8 0.4002
94.825 0.4212
94.85 0.4444
94.875 0.4716
94.9 0.4988
94.925 0.5238
94.95 0.5441
94.975 0.5595
95 0.5744
95.025 0.5908
95.05 0.6061
95.075 0.6178
95.1 0.6244
95.125 0.6259
95.15 0.6218
95.175 0.6124
95.2 0.6
95.225 0.5878
95.25 0.5795
95.275 0.5762
95.3 0.5824
95.325 0.6034
95.35 0.6353
95.375 0.6671
95.4 0.6985
95.425 0.736
95.45 0.7754
95.475 0.8113
95.5 0.8384
95.525 0.8574
95.55 0.8737
95.575 0.8865
95.6 0.8955
95.625 0.9031
95.65 0.912
95.675 0.9179
95.7 0.9197
95.725 0.919
95.75 0.9195
95.775 0.9262
95.8 0.9391
95.825 0.9584
95.85 0.9815
95.875 1.0008
95.9 1.0103
95.925 1.0113
95.95 1.0103
95.975 1.0101
96 1.01
96.025 1.0082
96.05 1.0007
96.075 0.9884
96.1 0.9732
96.125 0.9554
96.15 0.9357
96.175 0.9145
96.2 0.8959
96.225 0.8811
96.25 0.8659
96.275 0.8485
96.3 0.829
96.325 0.8066
96.35 0.7785
96.375 0.7479
96.4 0.7245
96.425 0.7144
96.45 0.715
96.475 0.7175
96.5 0.7159
96.525 0.7082
96.55 0.6934
96.575 0.6702
96.6 0.6393
96.625 0.6018
96.65 0.5584
96.675 0.5104
96.7 0.4611
96.725 0.4119
96.75 0.3711
96.775 0.3454
96.8 0.3348
96.825 0.3369
96.85 0.3441
96.875 0.3518
96.9 0.3614
96.925 0.3739
96.95 0.3863
96.975 0.3971
97 0.4044
97.025 0.4129
97.05 0.4259
97.075 0.4445
97.1 0.4704
97.125 0.5054
97.15 0.5512
97.175 0.5976
97.2 0.6374
97.225 0.6696
97.25 0.6931
97.275 0.7064
97.3 0.7087
97.325 0.6998
97.35 0.6804
97.375 0.6553
97.4 0.6363
97.425 0.632
97.45 0.6425
97.475 0.6594
97.5 0.6806
97.525 0.7052
97.55 0.7335
97.575 0.7635
97.6 0.7984
97.625 0.8431
97.65 0.8983
97.675 0.959
97.7 1.0201
97.725 1.0743
97.75 1.1212
97.775 1.1606
97.8 1.1915
97.825 1.2135
97.85 1.2251
97.875 1.2258
97.9 1.2188
97.925 1.2098
97.95 1.2071
97.975 1.2172
98 1.2334
98.025 1.2536
98.05 1.2788
98.075 1.3054
98.1 1.3322
98.125 1.3602
98.15 1.3879
98.175 1.4132
98.2 1.4327
98.225 1.4445
98.25 1.4475
98.275 1.4431
98.3 1.4332
98.325 1.4207
98.35 1.4076
98.375 1.3953
98.4 1.3812
98.425 1.3637
98.45 1.3454
98.475 1.3262
98.5 1.3092
98.525 1.2981
98.55 1.2921
98.575 1.2941
98.6 1.3045
98.625 1.3223
98.65 1.3465
98.675 1.3768
98.7 1.4075
98.725 1.4349
98.75 1.4579
98.775 1.4754
98.8 1.4878
98.825 1.4964
98.85 1.505
98.875 1.5129
98.9 1.5198
98.925 1.5272
98.95 1.5296
98.975 1.5283
99 1.5245
99.025 1.5184
99.05 1.5126
99.075 1.506
99.1 1.4993
99.125 1.494
99.15 1.4912
99.175 1.4901
99.2 1.4847
99.225 1.4727
99.25 1.4533
99.275 1.4269
99.3 1.3994
99.325 1.3775
99.35 1.364
99.375 1.3625
99.4 1.3698
99.425 1.3821
99.45 1.3969
99.475 1.4089
99.5 1.4172
99.525 1.4205
99.55 1.4184
99.575 1.4098
99.6 1.3934
99.625 1.3682
99.65 1.3329
99.675 1.2881
99.7 1.2354
99.725 1.1765
99.75 1.1148
99.775 1.0542
99.8 0.9974
99.825 0.9555
99.85 0.925
99.875 0.8965
99.9 0.8665
99.925 0.8395
99.95 0.8122
99.975 0.7781
100 0.7376
