# Supplementary material for: Uptake of N2O5 by aqueous aerosol unveiled using chemically accurate many-body potentials
Source: Nat Commun. 2022 Mar 10;13:1266. doi: 10.1038/s41467-022-28697-8 (PMC8913772; doi:10.1038/s41467-022-28697-8)
Supplement: Supplementary file 3 — Source Data [file 41467_2022_28697_MOESM3_ESM.zip › n2o5-uptake-data/Fig2/scattering/rep06run06/relcom_gds.dat]

0.025 12.1144
0.05 12.0388
0.075 11.9631
0.1 11.8875
0.125 11.8118
0.15 11.7362
0.175 11.6605
0.2 11.5848
0.225 11.5091
0.25 11.4333
0.275 11.3576
0.3 11.2818
0.325 11.2061
0.35 11.1303
0.375 11.0545
0.4 10.9788
0.425 10.9029
0.45 10.8271
0.475 10.7513
0.5 10.6754
0.525 10.5995
0.55 10.5236
0.575 10.4476
0.6 10.3717
0.625 10.2957
0.65 10.2197
0.675 10.1437
0.7 10.0676
0.725 9.9915
0.75 9.9154
0.775 9.8392
0.8 9.7629
0.825 9.6867
0.85 9.6103
0.875 9.5339
0.9 9.4575
0.925 9.381
0.95 9.3044
0.975 9.2278
1 9.1511
1.025 9.0742
1.05 8.9973
1.075 8.9203
1.1 8.8433
1.125 8.7662
1.15 8.689
1.175 8.6118
1.2 8.5346
1.225 8.4574
1.25 8.3802
1.275 8.303
1.3 8.2258
1.325 8.1485
1.35 8.0712
1.375 7.9939
1.4 7.9167
1.425 7.8392
1.45 7.7616
1.475 7.6838
1.5 7.6058
1.525 7.5276
1.55 7.4489
1.575 7.3698
1.6 7.2903
1.625 7.2105
1.65 7.1305
1.675 7.0501
1.7 6.9694
1.725 6.8884
1.75 6.8071
1.775 6.7255
1.8 6.6434
1.825 6.5608
1.85 6.4774
1.875 6.3931
1.9 6.3078
1.925 6.2217
1.95 6.1345
1.975 6.0462
2 5.9569
2.025 5.8665
2.05 5.7749
2.075 5.6821
2.1 5.588
2.125 5.4926
2.15 5.3958
2.175 5.2979
2.2 5.1987
2.225 5.098
2.25 4.9959
2.275 4.8925
2.3 4.7878
2.325 4.6815
2.35 4.5733
2.375 4.4633
2.4 4.3513
2.425 4.2365
2.45 4.1192
2.475 3.9988
2.5 3.8754
2.525 3.7512
2.55 3.6328
2.575 3.5227
2.6 3.416
2.625 3.3077
2.65 3.1951
2.675 3.0797
2.7 2.9623
2.725 2.8455
2.75 2.7316
2.775 2.6215
2.8 2.5129
2.825 2.4034
2.85 2.2944
2.875 2.1931
2.9 2.0982
2.925 2.0042
2.95 1.9096
2.975 1.8183
3 1.7227
3.025 1.6201
3.05 1.5178
3.075 1.4256
3.1 1.3601
3.125 1.3235
3.15 1.3113
3.175 1.322
3.2 1.3417
3.225 1.3596
3.25 1.3732
3.275 1.3839
3.3 1.3907
3.325 1.394
3.35 1.3955
3.375 1.3973
3.4 1.3988
3.425 1.3967
3.45 1.3925
3.475 1.3857
3.5 1.3758
3.525 1.3615
3.55 1.3417
3.575 1.3162
3.6 1.2862
3.625 1.2542
3.65 1.2235
3.675 1.1893
3.7 1.1478
3.725 1.0999
3.75 1.0471
3.775 1.0003
3.8 0.9692
3.825 0.9516
3.85 0.949
3.875 0.9596
3.9 0.9847
3.925 1.0228
3.95 1.0731
3.975 1.1321
4 1.1941
4.025 1.2565
4.05 1.3174
4.075 1.3767
4.1 1.4358
4.125 1.4998
4.15 1.5716
4.175 1.6511
4.2 1.7376
4.225 1.8297
4.25 1.9213
4.275 2.0085
4.3 2.0912
4.325 2.1736
4.35 2.2554
4.375 2.334
4.4 2.4076
4.425 2.4726
4.45 2.5291
4.475 2.5792
4.5 2.6232
4.525 2.6611
4.55 2.696
4.575 2.7275
4.6 2.7539
4.625 2.774
4.65 2.7863
4.675 2.7896
4.7 2.7836
4.725 2.7691
4.75 2.7454
4.775 2.713
4.8 2.6739
4.825 2.629
4.85 2.583
4.875 2.5442
4.9 2.5188
4.925 2.5079
4.95 2.4989
4.975 2.4827
5 2.4612
5.025 2.439
5.05 2.4162
5.075 2.389
5.1 2.3592
5.125 2.3275
5.15 2.2938
5.175 2.2551
5.2 2.2118
5.225 2.1635
5.25 2.1142
5.275 2.0675
5.3 2.0297
5.325 2.0042
5.35 1.9834
5.375 1.9654
5.4 1.9553
5.425 1.9544
5.45 1.9551
5.475 1.9532
5.5 1.9432
5.525 1.9304
5.55 1.9149
5.575 1.8979
5.6 1.8813
5.625 1.8654
5.65 1.8491
5.675 1.8302
5.7 1.802
5.725 1.7655
5.75 1.7236
5.775 1.6745
5.8 1.6166
5.825 1.5541
5.85 1.4912
5.875 1.4349
5.9 1.3929
5.925 1.3745
5.95 1.373
5.975 1.3805
6 1.3954
6.025 1.412
6.05 1.4237
6.075 1.4288
6.1 1.4268
6.125 1.4162
6.15 1.4011
6.175 1.3847
6.2 1.368
6.225 1.357
6.25 1.3629
6.275 1.3914
6.3 1.434
6.325 1.4774
6.35 1.5126
6.375 1.5366
6.4 1.5489
6.425 1.554
6.45 1.5556
6.475 1.5547
6.5 1.5535
6.525 1.5551
6.55 1.5668
6.575 1.5932
6.6 1.6384
6.625 1.6971
6.65 1.7564
6.675 1.8181
6.7 1.8845
6.725 1.9521
6.75 2.0172
6.775 2.0864
6.8 2.1618
6.825 2.242
6.85 2.3263
6.875 2.4146
6.9 2.505
6.925 2.5967
6.95 2.6901
6.975 2.7806
7 2.8637
7.025 2.9385
7.05 3.0066
7.075 3.0681
7.1 3.1219
7.125 3.1685
7.15 3.2081
7.175 3.2404
7.2 3.2669
7.225 3.292
7.25 3.3187
7.275 3.3466
7.3 3.3712
7.325 3.3914
7.35 3.4078
7.375 3.4196
7.4 3.4282
7.425 3.4345
7.45 3.4389
7.475 3.4392
7.5 3.436
7.525 3.431
7.55 3.4258
7.575 3.4197
7.6 3.4123
7.625 3.4043
7.65 3.3956
7.675 3.3854
7.7 3.3733
7.725 3.3554
7.75 3.3285
7.775 3.2927
7.8 3.2491
7.825 3.1992
7.85 3.1455
7.875 3.0915
7.9 3.0434
7.925 3.0052
7.95 2.9731
7.975 2.9398
8 2.9012
8.025 2.853
8.05 2.7927
8.075 2.7218
8.1 2.6474
8.125 2.5741
8.15 2.4996
8.175 2.4218
8.2 2.3448
8.225 2.2798
8.25 2.2318
8.275 2.1968
8.3 2.173
8.325 2.1638
8.35 2.1633
8.375 2.1647
8.4 2.1665
8.425 2.1606
8.45 2.1494
8.475 2.1352
8.5 2.1226
8.525 2.122
8.55 2.129
8.575 2.14
8.6 2.15
8.625 2.1579
8.65 2.1614
8.675 2.1595
8.7 2.1522
8.725 2.137
8.75 2.1168
8.775 2.0943
8.8 2.074
8.825 2.0572
8.85 2.0438
8.875 2.0268
8.9 2.0039
8.925 1.9878
8.95 1.9988
8.975 2.0314
9 2.0699
9.025 2.1084
9.05 2.1437
9.075 2.1776
9.1 2.2156
9.125 2.2549
9.15 2.2945
9.175 2.3301
9.2 2.3607
9.225 2.3872
9.25 2.41
9.275 2.4323
9.3 2.454
9.325 2.4757
9.35 2.4973
9.375 2.515
9.4 2.5266
9.425 2.5318
9.45 2.5299
9.475 2.5317
9.5 2.5495
9.525 2.5802
9.55 2.6207
9.575 2.6655
9.6 2.7061
9.625 2.7389
9.65 2.7617
9.675 2.7759
9.7 2.7858
9.725 2.7928
9.75 2.7951
9.775 2.7886
9.8 2.7764
9.825 2.761
9.85 2.7427
9.875 2.7195
9.9 2.688
9.925 2.6492
9.95 2.6047
9.975 2.5561
10 2.507
10.025 2.4548
10.05 2.398
10.075 2.3368
10.1 2.2688
10.125 2.1991
10.15 2.1335
10.175 2.0716
10.2 2.015
10.225 1.9587
10.25 1.9022
10.275 1.8483
10.3 1.7937
10.325 1.7337
10.35 1.6709
10.375 1.6087
10.4 1.5421
10.425 1.4726
10.45 1.4049
10.475 1.3442
10.5 1.2896
10.525 1.2396
10.55 1.1929
10.575 1.1467
10.6 1.0986
10.625 1.052
10.65 1.0096
10.675 0.9716
10.7 0.9412
10.725 0.9157
10.75 0.8898
10.775 0.8638
10.8 0.8358
10.825 0.8044
10.85 0.7708
10.875 0.7418
10.9 0.7212
10.925 0.7058
10.95 0.695
10.975 0.6868
11 0.683
11.025 0.6854
11.05 0.6918
11.075 0.6982
11.1 0.6992
11.125 0.6974
11.15 0.6945
11.175 0.6951
11.2 0.7014
11.225 0.7088
11.25 0.7136
11.275 0.7192
11.3 0.7281
11.325 0.7391
11.35 0.7496
11.375 0.7542
11.4 0.7497
11.425 0.7381
11.45 0.7228
11.475 0.7058
11.5 0.6871
11.525 0.6645
11.55 0.6396
11.575 0.6125
11.6 0.5845
11.625 0.554
11.65 0.5241
11.675 0.5034
11.7 0.4944
11.725 0.4977
11.75 0.503
11.775 0.509
11.8 0.5127
11.825 0.5103
11.85 0.5011
11.875 0.4863
11.9 0.4648
11.925 0.4358
11.95 0.3973
11.975 0.3514
12 0.2976
12.025 0.2384
12.05 0.1763
12.075 0.118
12.1 0.0743
12.125 0.0601
12.15 0.0617
12.175 0.0671
12.2 0.0736
12.225 0.0825
12.25 0.1008
12.275 0.1336
12.3 0.1873
12.325 0.2591
12.35 0.3387
12.375 0.4154
12.4 0.489
12.425 0.5627
12.45 0.6452
12.475 0.7436
12.5 0.8576
12.525 0.985
12.55 1.1133
12.575 1.2367
12.6 1.3513
12.625 1.4541
12.65 1.5457
12.675 1.6279
12.7 1.702
12.725 1.7684
12.75 1.828
12.775 1.881
12.8 1.9274
12.825 1.9686
12.85 2.0052
12.875 2.0375
12.9 2.0663
12.925 2.0908
12.95 2.1097
12.975 2.1227
13 2.1305
13.025 2.1332
13.05 2.1309
13.075 2.1236
13.1 2.1115
13.125 2.0946
13.15 2.0733
13.175 2.0483
13.2 2.0219
13.225 1.9961
13.25 1.9681
13.275 1.9352
13.3 1.8993
13.325 1.8603
13.35 1.8163
13.375 1.7691
13.4 1.7239
13.425 1.6823
13.45 1.6448
13.475 1.6248
13.5 1.6155
13.525 1.6084
13.55 1.6013
13.575 1.5901
13.6 1.5732
13.625 1.5549
13.65 1.5404
13.675 1.5321
13.7 1.5277
13.725 1.5236
13.75 1.5163
13.775 1.5048
13.8 1.4904
13.825 1.4719
13.85 1.4484
13.875 1.4188
13.9 1.3824
13.925 1.3394
13.95 1.2892
13.975 1.2317
14 1.167
14.025 1.0954
14.05 1.0203
14.075 0.9458
14.1 0.8725
14.125 0.7986
14.15 0.7315
14.175 0.6674
14.2 0.6016
14.225 0.5349
14.25 0.4729
14.275 0.4203
14.3 0.3804
14.325 0.3482
14.35 0.3201
14.375 0.2965
14.4 0.2786
14.425 0.2623
14.45 0.2436
14.475 0.221
14.5 0.1907
14.525 0.1561
14.55 0.1185
14.575 0.0812
14.6 0.0446
14.625 0.0102
14.65 -0.0193
14.675 -0.045
14.7 -0.0673
14.725 -0.0881
14.75 -0.1092
14.775 -0.1328
14.8 -0.1582
14.825 -0.1807
14.85 -0.2007
14.875 -0.2205
14.9 -0.2397
14.925 -0.2571
14.95 -0.2722
14.975 -0.2824
15 -0.2881
15.025 -0.2896
15.05 -0.2868
15.075 -0.2836
15.1 -0.2819
15.125 -0.2816
15.15 -0.2737
15.175 -0.2478
15.2 -0.2136
15.225 -0.184
15.25 -0.1637
15.275 -0.1518
15.3 -0.1476
15.325 -0.1504
15.35 -0.158
15.375 -0.17
15.4 -0.1873
15.425 -0.2082
15.45 -0.2272
15.475 -0.2446
15.5 -0.2612
15.525 -0.2747
15.55 -0.286
15.575 -0.2953
15.6 -0.3016
15.625 -0.3045
15.65 -0.2975
15.675 -0.2793
15.7 -0.2603
15.725 -0.245
15.75 -0.2338
15.775 -0.2303
15.8 -0.2368
15.825 -0.2543
15.85 -0.2808
15.875 -0.315
15.9 -0.3574
15.925 -0.404
15.95 -0.4451
15.975 -0.4703
16 -0.4879
16.025 -0.509
16.05 -0.5353
16.075 -0.5649
16.1 -0.5932
16.125 -0.61
16.15 -0.613
16.175 -0.603
16.2 -0.5819
16.225 -0.551
16.25 -0.5146
16.275 -0.4763
16.3 -0.4292
16.325 -0.3721
16.35 -0.3083
16.375 -0.2436
16.4 -0.1814
16.425 -0.1234
16.45 -0.0717
16.475 -0.0253
16.5 0.0173
16.525 0.054
16.55 0.0835
16.575 0.1053
16.6 0.1185
16.625 0.1227
16.65 0.1192
16.675 0.1087
16.7 0.0928
16.725 0.0744
16.75 0.0525
16.775 0.0267
16.8 -0.0053
16.825 -0.0418
16.85 -0.0735
16.875 -0.0982
16.9 -0.1199
16.925 -0.1415
16.95 -0.1631
16.975 -0.1778
17 -0.1798
17.025 -0.1762
17.05 -0.1743
17.075 -0.1762
17.1 -0.184
17.125 -0.1968
17.15 -0.209
17.175 -0.2151
17.2 -0.2124
17.225 -0.2031
17.25 -0.1927
17.275 -0.188
17.3 -0.1934
17.325 -0.2082
17.35 -0.2272
17.375 -0.2469
17.4 -0.2659
17.425 -0.2784
17.45 -0.275
17.475 -0.2584
17.5 -0.2338
17.525 -0.2024
17.55 -0.166
17.575 -0.13
17.6 -0.0988
17.625 -0.0776
17.65 -0.0671
17.675 -0.0657
17.7 -0.0718
17.725 -0.0832
17.75 -0.0979
17.775 -0.1156
17.8 -0.1291
17.825 -0.1297
17.85 -0.1132
17.875 -0.0769
17.9 -0.0339
17.925 0.0068
17.95 0.0399
17.975 0.0639
18 0.0795
18.025 0.0865
18.05 0.0863
18.075 0.0806
18.1 0.0717
18.125 0.0602
18.15 0.0432
18.175 0.024
18.2 0.0062
18.225 -0.0146
18.25 -0.0398
18.275 -0.0719
18.3 -0.1122
18.325 -0.1607
18.35 -0.2188
18.375 -0.2824
18.4 -0.3461
18.425 -0.4093
18.45 -0.4726
18.475 -0.5374
18.5 -0.6051
18.525 -0.6734
18.55 -0.7356
18.575 -0.7894
18.6 -0.8422
18.625 -0.9007
18.65 -0.9678
18.675 -1.0377
18.7 -1.0993
18.725 -1.1542
18.75 -1.2031
18.775 -1.2504
18.8 -1.2948
18.825 -1.3325
18.85 -1.3616
18.875 -1.3967
18.9 -1.4439
18.925 -1.494
18.95 -1.5452
18.975 -1.5879
19 -1.6147
19.025 -1.6295
19.05 -1.6257
19.075 -1.6097
19.1 -1.595
19.125 -1.5842
19.15 -1.5717
19.175 -1.5509
19.2 -1.5218
19.225 -1.4889
19.25 -1.4549
19.275 -1.421
19.3 -1.3871
19.325 -1.3537
19.35 -1.3189
19.375 -1.282
19.4 -1.2429
19.425 -1.2037
19.45 -1.1668
19.475 -1.1356
19.5 -1.1109
19.525 -1.0942
19.55 -1.0829
19.575 -1.0775
19.6 -1.0765
19.625 -1.0755
19.65 -1.0756
19.675 -1.0716
19.7 -1.0558
19.725 -1.0264
19.75 -0.991
19.775 -0.9536
19.8 -0.9149
19.825 -0.8756
19.85 -0.8358
19.875 -0.796
19.9 -0.7551
19.925 -0.7109
19.95 -0.6601
19.975 -0.6014
20 -0.5416
20.025 -0.4839
20.05 -0.4264
20.075 -0.3686
20.1 -0.3116
20.125 -0.2564
20.15 -0.2019
20.175 -0.1481
20.2 -0.0939
20.225 -0.0336
20.25 0.0332
20.275 0.1035
20.3 0.1717
20.325 0.2338
20.35 0.2896
20.375 0.3393
20.4 0.3853
20.425 0.4266
20.45 0.4611
20.475 0.4879
20.5 0.5069
20.525 0.5192
20.55 0.525
20.575 0.5272
20.6 0.5311
20.625 0.5432
20.65 0.5674
20.675 0.6038
20.7 0.6485
20.725 0.6925
20.75 0.7322
20.775 0.7678
20.8 0.798
20.825 0.8203
20.85 0.8329
20.875 0.8367
20.9 0.8347
20.925 0.8289
20.95 0.8212
20.975 0.8125
21 0.806
21.025 0.8064
21.05 0.8148
21.075 0.8343
21.1 0.8678
21.125 0.9118
21.15 0.9626
21.175 1.0201
21.2 1.0879
21.225 1.1706
21.25 1.2599
21.275 1.3468
21.3 1.4297
21.325 1.5102
21.35 1.5874
21.375 1.6584
21.4 1.7204
21.425 1.7733
21.45 1.8213
21.475 1.8636
21.5 1.8996
21.525 1.9307
21.55 1.9593
21.575 1.9856
21.6 2.005
21.625 2.0143
21.65 2.0113
21.675 1.9943
21.7 1.9668
21.725 1.93
21.75 1.885
21.775 1.8344
21.8 1.7787
21.825 1.7164
21.85 1.6484
21.875 1.5743
21.9 1.4955
21.925 1.4128
21.95 1.3259
21.975 1.2357
22 1.1457
22.025 1.0597
22.05 0.9763
22.075 0.8933
22.1 0.8059
22.125 0.7167
22.15 0.628
22.175 0.5508
22.2 0.4925
22.225 0.4496
22.25 0.4259
22.275 0.4313
22.3 0.4643
22.325 0.5143
22.35 0.567
22.375 0.6137
22.4 0.6561
22.425 0.6945
22.45 0.7291
22.475 0.7591
22.5 0.7839
22.525 0.808
22.55 0.8338
22.575 0.858
22.6 0.876
22.625 0.8868
22.65 0.8906
22.675 0.8867
22.7 0.8758
22.725 0.8608
22.75 0.8431
22.775 0.8219
22.8 0.7979
22.825 0.7712
22.85 0.7428
22.875 0.7112
22.9 0.6792
22.925 0.6549
22.95 0.6394
22.975 0.6326
23 0.636
23.025 0.6541
23.05 0.6915
23.075 0.741
23.1 0.7984
23.125 0.8551
23.15 0.9026
23.175 0.9355
23.2 0.956
23.225 0.969
23.25 0.9761
23.275 0.9807
23.3 0.9826
23.325 0.9803
23.35 0.9755
23.375 0.968
23.4 0.9583
23.425 0.9533
23.45 0.956
23.475 0.9671
23.5 0.9873
23.525 1.0137
23.55 1.0395
23.575 1.0579
23.6 1.0692
23.625 1.0748
23.65 1.0775
23.675 1.077
23.7 1.0723
23.725 1.0674
23.75 1.0661
23.775 1.0672
23.8 1.0738
23.825 1.0889
23.85 1.1148
23.875 1.1515
23.9 1.2073
23.925 1.282
23.95 1.3603
23.975 1.4376
24 1.5162
24.025 1.5984
24.05 1.6855
24.075 1.7739
24.1 1.8604
24.125 1.9466
24.15 2.0299
24.175 2.1083
24.2 2.1811
24.225 2.248
24.25 2.3112
24.275 2.3674
24.3 2.4123
24.325 2.4446
24.35 2.4659
24.375 2.4795
24.4 2.4865
24.425 2.487
24.45 2.479
24.475 2.4639
24.5 2.4473
24.525 2.4306
24.55 2.4108
24.575 2.3891
24.6 2.3681
24.625 2.3488
24.65 2.3314
24.675 2.3189
24.7 2.3164
24.725 2.3233
24.75 2.3362
24.775 2.3491
24.8 2.3587
24.825 2.3609
24.85 2.3544
24.875 2.3426
24.9 2.3238
24.925 2.2995
24.95 2.2741
24.975 2.2502
25 2.23
25.025 2.2105
25.05 2.1897
25.075 2.1706
25.1 2.1624
25.125 2.1702
25.15 2.1837
25.175 2.1918
25.2 2.1897
25.225 2.1803
25.25 2.1651
25.275 2.1478
25.3 2.1289
25.325 2.103
25.35 2.0664
25.375 2.0231
25.4 1.9758
25.425 1.9247
25.45 1.8732
25.475 1.8363
25.5 1.8233
25.525 1.824
25.55 1.8316
25.575 1.8433
25.6 1.8564
25.625 1.864
25.65 1.8627
25.675 1.8521
25.7 1.8361
25.725 1.824
25.75 1.8172
25.775 1.807
25.8 1.793
25.825 1.7769
25.85 1.7565
25.875 1.7306
25.9 1.7024
25.925 1.6765
25.95 1.6505
25.975 1.623
26 1.5955
26.025 1.5648
26.05 1.5295
26.075 1.4905
26.1 1.4491
26.125 1.4063
26.15 1.3607
26.175 1.3164
26.2 1.2788
26.225 1.2515
26.25 1.2357
26.275 1.2278
26.3 1.2244
26.325 1.2236
26.35 1.2221
26.375 1.2176
26.4 1.2115
26.425 1.2042
26.45 1.1945
26.475 1.1803
26.5 1.1632
26.525 1.1468
26.55 1.1347
26.575 1.1276
26.6 1.1213
26.625 1.1173
26.65 1.1197
26.675 1.1321
26.7 1.152
26.725 1.1778
26.75 1.2042
26.775 1.2277
26.8 1.2488
26.825 1.2675
26.85 1.282
26.875 1.2929
26.9 1.3041
26.925 1.3196
26.95 1.3382
26.975 1.3544
27 1.3642
27.025 1.3669
27.05 1.365
27.075 1.359
27.1 1.3489
27.125 1.3341
27.15 1.3128
27.175 1.2845
27.2 1.2514
27.225 1.2155
27.25 1.1774
27.275 1.136
27.3 1.0935
27.325 1.0534
27.35 1.0259
27.375 1.021
27.4 1.0361
27.425 1.064
27.45 1.1061
27.475 1.166
27.5 1.2413
27.525 1.3211
27.55 1.3966
27.575 1.4656
27.6 1.5293
27.625 1.5873
27.65 1.6456
27.675 1.7114
27.7 1.7803
27.725 1.8454
27.75 1.9023
27.775 1.952
27.8 1.9953
27.825 2.0286
27.85 2.0564
27.875 2.086
27.9 2.1283
27.925 2.1783
27.95 2.229
27.975 2.2769
28 2.3199
28.025 2.3556
28.05 2.3835
28.075 2.4036
28.1 2.4135
28.125 2.4131
28.15 2.4039
28.175 2.3871
28.2 2.3623
28.225 2.3273
28.25 2.281
28.275 2.2252
28.3 2.1627
28.325 2.0987
28.35 2.0351
28.375 1.9782
28.4 1.9354
28.425 1.9131
28.45 1.8946
28.475 1.8693
28.5 1.8376
28.525 1.8026
28.55 1.7691
28.575 1.7389
28.6 1.711
28.625 1.6915
28.65 1.685
28.675 1.6884
28.7 1.7089
28.725 1.7536
28.75 1.814
28.775 1.8756
28.8 1.9294
28.825 1.9743
28.85 2.0144
28.875 2.0561
28.9 2.1003
28.925 2.1438
28.95 2.1807
28.975 2.2079
29 2.2257
29.025 2.2351
29.05 2.2378
29.075 2.2359
29.1 2.2304
29.125 2.226
29.15 2.2253
29.175 2.2248
29.2 2.2283
29.225 2.2444
29.25 2.2718
29.275 2.2975
29.3 2.3131
29.325 2.3176
29.35 2.3127
29.375 2.2971
29.4 2.2707
29.425 2.2354
29.45 2.1917
29.475 2.1443
29.5 2.0976
29.525 2.0579
29.55 2.0369
29.575 2.0414
29.6 2.0613
29.625 2.0867
29.65 2.1123
29.675 2.1392
29.7 2.1664
29.725 2.1947
29.75 2.2284
29.775 2.2614
29.8 2.2897
29.825 2.3119
29.85 2.3304
29.875 2.3471
29.9 2.3603
29.925 2.3705
29.95 2.3796
29.975 2.3911
30 2.406
30.025 2.423
30.05 2.4403
30.075 2.4522
30.1 2.4599
30.125 2.4677
30.15 2.4736
30.175 2.4781
30.2 2.4802
30.225 2.4767
30.25 2.4655
30.275 2.4476
30.3 2.4235
30.325 2.3928
30.35 2.3543
30.375 2.3082
30.4 2.2532
30.425 2.19
30.45 2.1193
30.475 2.0411
30.5 1.9539
30.525 1.8581
30.55 1.7583
30.575 1.6653
30.6 1.5883
30.625 1.5249
30.65 1.4639
30.675 1.4006
30.7 1.3368
30.725 1.2702
30.75 1.2005
30.775 1.124
30.8 1.0414
30.825 0.9531
30.85 0.8604
30.875 0.7673
30.9 0.6721
30.925 0.5753
30.95 0.4872
30.975 0.4094
31 0.3437
31.025 0.2998
31.05 0.2794
31.075 0.2692
31.1 0.2685
31.125 0.2784
31.15 0.2988
31.175 0.3329
31.2 0.3743
31.225 0.4182
31.25 0.4645
31.275 0.5213
31.3 0.6054
31.325 0.7074
31.35 0.8069
31.375 0.8994
31.4 0.9846
31.425 1.0593
31.45 1.1225
31.475 1.1761
31.5 1.2225
31.525 1.2689
31.55 1.3218
31.575 1.3825
31.6 1.448
31.625 1.5083
31.65 1.5592
31.675 1.601
31.7 1.6347
31.725 1.6622
31.75 1.6845
31.775 1.7021
31.8 1.7171
31.825 1.7318
31.85 1.7459
31.875 1.7597
31.9 1.7719
31.925 1.7778
31.95 1.7738
31.975 1.7641
32 1.7526
32.025 1.7429
32.05 1.735
32.075 1.7319
32.1 1.7337
32.125 1.7401
32.15 1.7479
32.175 1.7546
32.2 1.7561
32.225 1.7501
32.25 1.7455
32.275 1.7571
32.3 1.798
32.325 1.8522
32.35 1.9023
32.375 1.942
32.4 1.9705
32.425 1.9882
32.45 1.9969
32.475 1.9951
32.5 1.9844
32.525 1.9643
32.55 1.9346
32.575 1.8939
32.6 1.8468
32.625 1.7984
32.65 1.7491
32.675 1.6972
32.7 1.6534
32.725 1.6307
32.75 1.6259
32.775 1.6282
32.8 1.6382
32.825 1.6595
32.85 1.6928
32.875 1.7394
32.9 1.7982
32.925 1.8636
32.95 1.9331
32.975 2.0016
33 2.0683
33.025 2.1333
33.05 2.1949
33.075 2.2519
33.1 2.3042
33.125 2.3502
33.15 2.3897
33.175 2.4209
33.2 2.4434
33.225 2.4587
33.25 2.4707
33.275 2.4816
33.3 2.4893
33.325 2.4963
33.35 2.5077
33.375 2.5263
33.4 2.5486
33.425 2.5699
33.45 2.5878
33.475 2.6016
33.5 2.611
33.525 2.6143
33.55 2.6103
33.575 2.5974
33.6 2.5753
33.625 2.5445
33.65 2.5056
33.675 2.4591
33.7 2.4075
33.725 2.3524
33.75 2.2927
33.775 2.2283
33.8 2.1607
33.825 2.0924
33.85 2.0232
33.875 1.9537
33.9 1.8817
33.925 1.8067
33.95 1.7366
33.975 1.6739
34 1.6151
34.025 1.5557
34.05 1.4938
34.075 1.4298
34.1 1.3631
34.125 1.2932
34.15 1.2166
34.175 1.1326
34.2 1.0428
34.225 0.9514
34.25 0.8603
34.275 0.7673
34.3 0.677
34.325 0.5924
34.35 0.5141
34.375 0.4423
34.4 0.3743
34.425 0.3087
34.45 0.2529
34.475 0.21
34.5 0.1736
34.525 0.1455
34.55 0.1269
34.575 0.1234
34.6 0.1423
34.625 0.1731
34.65 0.2091
34.675 0.2448
34.7 0.2785
34.725 0.3124
34.75 0.3476
34.775 0.3869
34.8 0.4319
34.825 0.4812
34.85 0.5351
34.875 0.591
34.9 0.6453
34.925 0.6989
34.95 0.7538
34.975 0.8094
35 0.8626
35.025 0.9109
35.05 0.953
35.075 0.9846
35.1 1.0059
35.125 1.0159
35.15 1.0147
35.175 1.0033
35.2 0.9909
35.225 0.9975
35.25 1.0264
35.275 1.0737
35.3 1.1298
35.325 1.1899
35.35 1.2468
35.375 1.2989
35.4 1.3443
35.425 1.3845
35.45 1.4267
35.475 1.4755
35.5 1.5281
35.525 1.5867
35.55 1.6508
35.575 1.7181
35.6 1.7888
35.625 1.8612
35.65 1.9298
35.675 1.9921
35.7 2.0449
35.725 2.0875
35.75 2.1199
35.775 2.1437
35.8 2.161
35.825 2.1739
35.85 2.1886
35.875 2.2045
35.9 2.2215
35.925 2.2363
35.95 2.2502
35.975 2.2637
36 2.2801
36.025 2.3033
36.05 2.3409
36.075 2.3911
36.1 2.4462
36.125 2.5027
36.15 2.5596
36.175 2.6158
36.2 2.6704
36.225 2.7241
36.25 2.7777
36.275 2.8308
36.3 2.8832
36.325 2.9331
36.35 2.9795
36.375 3.0228
36.4 3.0627
36.425 3.0993
36.45 3.1345
36.475 3.169
36.5 3.2042
36.525 3.2399
36.55 3.2737
36.575 3.3055
36.6 3.3382
36.625 3.3683
36.65 3.3969
36.675 3.4226
36.7 3.4436
36.725 3.4596
36.75 3.4711
36.775 3.4788
36.8 3.4834
36.825 3.4854
36.85 3.4855
36.875 3.4882
36.9 3.4937
36.925 3.4987
36.95 3.5023
36.975 3.5044
37 3.505
37.025 3.5038
37.05 3.5005
37.075 3.4942
37.1 3.4847
37.125 3.4709
37.15 3.452
37.175 3.4286
37.2 3.4009
37.225 3.3682
37.25 3.3304
37.275 3.2892
37.3 3.2467
37.325 3.2028
37.35 3.1584
37.375 3.1176
37.4 3.0871
37.425 3.0676
37.45 3.0556
37.475 3.044
37.5 3.0268
37.525 3.0041
37.55 2.9747
37.575 2.9407
37.6 2.9015
37.625 2.8601
37.65 2.8222
37.675 2.7892
37.7 2.7537
37.725 2.7126
37.75 2.6671
37.775 2.623
37.8 2.5851
37.825 2.5503
37.85 2.514
37.875 2.4766
37.9 2.4399
37.925 2.4034
37.95 2.3621
37.975 2.3173
38 2.27
38.025 2.2186
38.05 2.1636
38.075 2.1081
38.1 2.051
38.125 1.989
38.15 1.9207
38.175 1.8447
38.2 1.7636
38.225 1.6813
38.25 1.6048
38.275 1.5362
38.3 1.4698
38.325 1.4007
38.35 1.3292
38.375 1.2619
38.4 1.2004
38.425 1.1465
38.45 1.0955
38.475 1.0436
38.5 0.9953
38.525 0.9557
38.55 0.9181
38.575 0.8774
38.6 0.8347
38.625 0.7917
38.65 0.7482
38.675 0.7022
38.7 0.6526
38.725 0.5987
38.75 0.5429
38.775 0.491
38.8 0.4544
38.825 0.4301
38.85 0.4108
38.875 0.3945
38.9 0.3782
38.925 0.3607
38.95 0.3417
38.975 0.3254
39 0.3166
39.025 0.3125
39.05 0.3063
39.075 0.2941
39.1 0.2723
39.125 0.2428
39.15 0.2092
39.175 0.1818
39.2 0.1695
39.225 0.1755
39.25 0.1975
39.275 0.2259
39.3 0.2542
39.325 0.2775
39.35 0.2971
39.375 0.3154
39.4 0.3308
39.425 0.3419
39.45 0.345
39.475 0.3396
39.5 0.3274
39.525 0.3107
39.55 0.2918
39.575 0.268
39.6 0.2382
39.625 0.2069
39.65 0.1823
39.675 0.1713
39.7 0.1703
39.725 0.1793
39.75 0.1952
39.775 0.2164
39.8 0.2396
39.825 0.2621
39.85 0.2815
39.875 0.2985
39.9 0.3128
39.925 0.3258
39.95 0.3361
39.975 0.3438
40 0.3471
40.025 0.3453
40.05 0.3413
40.075 0.3366
40.1 0.3317
40.125 0.334
40.15 0.3541
40.175 0.4024
40.2 0.4763
40.225 0.5602
40.25 0.6445
40.275 0.7281
40.3 0.8086
40.325 0.8868
40.35 0.9604
40.375 1.0275
40.4 1.087
40.425 1.1397
40.45 1.1849
40.475 1.2228
40.5 1.2519
40.525 1.2725
40.55 1.2896
40.575 1.3018
40.6 1.309
40.625 1.3151
40.65 1.329
40.675 1.354
40.7 1.3882
40.725 1.4285
40.75 1.467
40.775 1.5032
40.8 1.5388
40.825 1.5722
40.85 1.5991
40.875 1.616
40.9 1.6237
40.925 1.6234
40.95 1.6203
40.975 1.6268
41 1.6478
41.025 1.6732
41.05 1.6882
41.075 1.69
41.1 1.6808
41.125 1.6737
41.15 1.6748
41.175 1.6778
41.2 1.6774
41.225 1.6744
41.25 1.6662
41.275 1.649
41.3 1.6243
41.325 1.5955
41.35 1.5615
41.375 1.5229
41.4 1.4899
41.425 1.4714
41.45 1.4657
41.475 1.4699
41.5 1.4807
41.525 1.498
41.55 1.5231
41.575 1.5536
41.6 1.5841
41.625 1.6105
41.65 1.6306
41.675 1.6461
41.7 1.6558
41.725 1.6574
41.75 1.649
41.775 1.637
41.8 1.6243
41.825 1.6122
41.85 1.5981
41.875 1.5803
41.9 1.5581
41.925 1.532
41.95 1.5044
41.975 1.4824
42 1.474
42.025 1.4779
42.05 1.486
42.075 1.4966
42.1 1.5082
42.125 1.5175
42.15 1.5235
42.175 1.5283
42.2 1.5316
42.225 1.5327
42.25 1.5332
42.275 1.5316
42.3 1.5275
42.325 1.5236
42.35 1.5214
42.375 1.5201
42.4 1.5184
42.425 1.513
42.45 1.5038
42.475 1.4904
42.5 1.4715
42.525 1.4445
42.55 1.4089
42.575 1.3642
42.6 1.3122
42.625 1.2541
42.65 1.1946
42.675 1.1346
42.7 1.0691
42.725 0.9957
42.75 0.9152
42.775 0.8325
42.8 0.7547
42.825 0.6823
42.85 0.6124
42.875 0.5436
42.9 0.4795
42.925 0.4207
42.95 0.3667
42.975 0.3168
43 0.2662
43.025 0.2184
43.05 0.1858
43.075 0.1764
43.1 0.1865
43.125 0.2155
43.15 0.2605
43.175 0.3143
43.2 0.3723
43.225 0.4317
43.25 0.4912
43.275 0.5479
43.3 0.5997
43.325 0.6451
43.35 0.6845
43.375 0.7177
43.4 0.7451
43.425 0.767
43.45 0.7843
43.475 0.7973
43.5 0.8064
43.525 0.8107
43.55 0.811
43.575 0.8084
43.6 0.8029
43.625 0.7959
43.65 0.7877
43.675 0.7796
43.7 0.772
43.725 0.7692
43.75 0.7768
43.775 0.7923
43.8 0.8132
43.825 0.8357
43.85 0.8568
43.875 0.8733
43.9 0.8881
43.925 0.9028
43.95 0.9178
43.975 0.9351
44 0.9577
44.025 0.988
44.05 1.0291
44.075 1.0785
44.1 1.133
44.125 1.1874
44.15 1.2418
44.175 1.2953
44.2 1.3477
44.225 1.3964
44.25 1.4387
44.275 1.4781
44.3 1.518
44.325 1.5541
44.35 1.5847
44.375 1.6091
44.4 1.6267
44.425 1.6394
44.45 1.6477
44.475 1.65
44.5 1.6474
44.525 1.6363
44.55 1.6102
44.575 1.5743
44.6 1.5426
44.625 1.5192
44.65 1.5072
44.675 1.5083
44.7 1.5172
44.725 1.5311
44.75 1.5443
44.775 1.5527
44.8 1.5536
44.825 1.5477
44.85 1.5411
44.875 1.535
44.9 1.5287
44.925 1.5222
44.95 1.5169
44.975 1.5125
45 1.5136
45.025 1.5255
45.05 1.5465
45.075 1.5768
45.1 1.6101
45.125 1.6401
45.15 1.6633
45.175 1.6759
45.2 1.6779
45.225 1.6709
45.25 1.6593
45.275 1.6452
45.3 1.6316
45.325 1.6193
45.35 1.6097
45.375 1.5988
45.4 1.5864
45.425 1.5721
45.45 1.5567
45.475 1.5418
45.5 1.528
45.525 1.5151
45.55 1.5043
45.575 1.4922
45.6 1.4748
45.625 1.4507
45.65 1.4222
45.675 1.3873
45.7 1.3474
45.725 1.3023
45.75 1.2515
45.775 1.1975
45.8 1.1383
45.825 1.0735
45.85 1.0038
45.875 0.9291
45.9 0.8506
45.925 0.7727
45.95 0.6962
45.975 0.6221
46 0.5518
46.025 0.4859
46.05 0.426
46.075 0.3787
46.1 0.3415
46.125 0.3087
46.15 0.2769
46.175 0.247
46.2 0.2184
46.225 0.1963
46.25 0.1898
46.275 0.19
46.3 0.1896
46.325 0.1857
46.35 0.1789
46.375 0.1696
46.4 0.16
46.425 0.1608
46.45 0.1815
46.475 0.2195
46.5 0.2684
46.525 0.3262
46.55 0.3865
46.575 0.4473
46.6 0.5073
46.625 0.5662
46.65 0.6209
46.675 0.6739
46.7 0.7253
46.725 0.7711
46.75 0.8087
46.775 0.8401
46.8 0.8726
46.825 0.9107
46.85 0.9496
46.875 0.9887
46.9 1.0317
46.925 1.0824
46.95 1.1363
46.975 1.1885
47 1.2387
47.025 1.2808
47.05 1.3128
47.075 1.3361
47.1 1.3512
47.125 1.3571
47.15 1.3549
47.175 1.3467
47.2 1.3316
47.225 1.3126
47.25 1.2916
47.275 1.2736
47.3 1.262
47.325 1.2572
47.35 1.2563
47.375 1.252
47.4 1.2439
47.425 1.2304
47.45 1.2105
47.475 1.184
47.5 1.1486
47.525 1.1035
47.55 1.0515
47.575 0.996
47.6 0.9387
47.625 0.8808
47.65 0.8249
47.675 0.7734
47.7 0.7247
47.725 0.6759
47.75 0.6297
47.775 0.5929
47.8 0.5763
47.825 0.5819
47.85 0.6002
47.875 0.6231
47.9 0.6473
47.925 0.6742
47.95 0.7039
47.975 0.7357
48 0.7708
48.025 0.8018
48.05 0.8235
48.075 0.8321
48.1 0.84
48.125 0.8551
48.15 0.8841
48.175 0.9365
48.2 1.0271
48.225 1.1355
48.25 1.2413
48.275 1.3356
48.3 1.4177
48.325 1.4877
48.35 1.5459
48.375 1.593
48.4 1.6306
48.425 1.6587
48.45 1.6783
48.475 1.6894
48.5 1.6953
48.525 1.7009
48.55 1.7096
48.575 1.7209
48.6 1.7337
48.625 1.7437
48.65 1.7491
48.675 1.7525
48.7 1.7583
48.725 1.7653
48.75 1.7694
48.775 1.7692
48.8 1.767
48.825 1.7635
48.85 1.7613
48.875 1.7609
48.9 1.7731
48.925 1.8052
48.95 1.8427
48.975 1.8802
49 1.9184
49.025 1.951
49.05 1.9795
49.075 2.0102
49.1 2.0472
49.125 2.0888
49.15 2.1301
49.175 2.1659
49.2 2.1937
49.225 2.2123
49.25 2.222
49.275 2.2242
49.3 2.2199
49.325 2.2105
49.35 2.1926
49.375 2.1644
49.4 2.1245
49.425 2.077
49.45 2.028
49.475 1.9832
49.5 1.9488
49.525 1.9199
49.55 1.8937
49.575 1.8689
49.6 1.8409
49.625 1.8129
49.65 1.7847
49.675 1.7541
49.7 1.722
49.725 1.6881
49.75 1.6488
49.775 1.604
49.8 1.559
49.825 1.5166
49.85 1.4745
49.875 1.4285
49.9 1.3793
49.925 1.3307
49.95 1.2876
49.975 1.2479
50 1.2086
50.025 1.1688
50.05 1.1275
50.075 1.0835
50.1 1.0423
50.125 1.0069
50.15 0.9706
50.175 0.9297
50.2 0.8851
50.225 0.8415
50.25 0.7991
50.275 0.7559
50.3 0.7113
50.325 0.6627
50.35 0.6107
50.375 0.5583
50.4 0.5038
50.425 0.4422
50.45 0.3732
50.475 0.2968
50.5 0.2193
50.525 0.1443
50.55 0.0709
50.575 0.006
50.6 -0.0538
50.625 -0.0936
50.65 -0.1159
50.675 -0.1316
50.7 -0.1472
50.725 -0.169
50.75 -0.1936
50.775 -0.2175
50.8 -0.2413
50.825 -0.2712
50.85 -0.3077
50.875 -0.3469
50.9 -0.3856
50.925 -0.4235
50.95 -0.4616
50.975 -0.4956
51 -0.5296
51.025 -0.5639
51.05 -0.5908
51.075 -0.6069
51.1 -0.611
51.125 -0.607
51.15 -0.6007
51.175 -0.5982
51.2 -0.6023
51.225 -0.6137
51.25 -0.6335
51.275 -0.6614
51.3 -0.6946
51.325 -0.7288
51.35 -0.7609
51.375 -0.791
51.4 -0.8231
51.425 -0.8544
51.45 -0.8754
51.475 -0.8801
51.5 -0.8595
51.525 -0.8199
51.55 -0.7725
51.575 -0.723
51.6 -0.6711
51.625 -0.6202
51.65 -0.5762
51.675 -0.5394
51.7 -0.5113
51.725 -0.4944
51.75 -0.4834
51.775 -0.4782
51.8 -0.4799
51.825 -0.4884
51.85 -0.5017
51.875 -0.5211
51.9 -0.5486
51.925 -0.5838
51.95 -0.6295
51.975 -0.6857
52 -0.7487
52.025 -0.8112
52.05 -0.8718
52.075 -0.9289
52.1 -0.9834
52.125 -1.0266
52.15 -1.0519
52.175 -1.0646
52.2 -1.0736
52.225 -1.0783
52.25 -1.0843
52.275 -1.0962
52.3 -1.1162
52.325 -1.1385
52.35 -1.1643
52.375 -1.1974
52.4 -1.2401
52.425 -1.2934
52.45 -1.353
52.475 -1.4145
52.5 -1.4726
52.525 -1.5239
52.55 -1.5663
52.575 -1.5935
52.6 -1.5991
52.625 -1.5912
52.65 -1.5822
52.675 -1.5763
52.7 -1.576
52.725 -1.581
52.75 -1.5927
52.775 -1.6095
52.8 -1.6261
52.825 -1.6425
52.85 -1.658
52.875 -1.6735
52.9 -1.6902
52.925 -1.7065
52.95 -1.7222
52.975 -1.7424
53 -1.772
53.025 -1.8086
53.05 -1.8437
53.075 -1.8732
53.1 -1.8968
53.125 -1.9088
53.15 -1.9014
53.175 -1.8785
53.2 -1.8485
53.225 -1.8166
53.25 -1.7885
53.275 -1.768
53.3 -1.7592
53.325 -1.7658
53.35 -1.7825
53.375 -1.8078
53.4 -1.8357
53.425 -1.8622
53.45 -1.8868
53.475 -1.9073
53.5 -1.915
53.525 -1.9014
53.55 -1.8688
53.575 -1.8168
53.6 -1.7478
53.625 -1.6747
53.65 -1.6022
53.675 -1.528
53.7 -1.4543
53.725 -1.3834
53.75 -1.3183
53.775 -1.2632
53.8 -1.2187
53.825 -1.1813
53.85 -1.1468
53.875 -1.1174
53.9 -1.0937
53.925 -1.076
53.95 -1.0636
53.975 -1.05
54 -1.0287
54.025 -0.9972
54.05 -0.9587
54.075 -0.918
54.1 -0.8768
54.125 -0.838
54.15 -0.8056
54.175 -0.781
54.2 -0.7642
54.225 -0.7529
54.25 -0.7499
54.275 -0.7577
54.3 -0.7746
54.325 -0.7976
54.35 -0.8264
54.375 -0.8546
54.4 -0.8738
54.425 -0.8717
54.45 -0.8405
54.475 -0.7945
54.5 -0.7501
54.525 -0.7154
54.55 -0.6902
54.575 -0.6731
54.6 -0.6645
54.625 -0.6645
54.65 -0.6696
54.675 -0.6775
54.7 -0.6859
54.725 -0.6922
54.75 -0.6982
54.775 -0.7047
54.8 -0.7101
54.825 -0.7153
54.85 -0.7227
54.875 -0.7349
54.9 -0.7515
54.925 -0.7716
54.95 -0.7956
54.975 -0.8239
55 -0.8605
55.025 -0.9082
55.05 -0.9667
55.075 -1.0295
55.1 -1.0872
55.125 -1.1332
55.15 -1.1701
55.175 -1.1942
55.2 -1.2072
55.225 -1.2157
55.25 -1.2293
55.275 -1.2521
55.3 -1.2805
55.325 -1.3069
55.35 -1.3256
55.375 -1.3313
55.4 -1.3269
55.425 -1.3161
55.45 -1.2993
55.475 -1.2744
55.5 -1.2419
55.525 -1.2072
55.55 -1.1751
55.575 -1.1453
55.6 -1.1211
55.625 -1.1072
55.65 -1.1051
55.675 -1.1121
55.7 -1.1218
55.725 -1.132
55.75 -1.1466
55.775 -1.1704
55.8 -1.2009
55.825 -1.2307
55.85 -1.2528
55.875 -1.2606
55.9 -1.2418
55.925 -1.1948
55.95 -1.1368
55.975 -1.0777
56 -1.0162
56.025 -0.9538
56.05 -0.8942
56.075 -0.8433
56.1 -0.8038
56.125 -0.7764
56.15 -0.7588
56.175 -0.7515
56.2 -0.7566
56.225 -0.7749
56.25 -0.8052
56.275 -0.8456
56.3 -0.8954
56.325 -0.955
56.35 -1.0276
56.375 -1.1149
56.4 -1.2148
56.425 -1.3221
56.45 -1.4337
56.475 -1.5418
56.5 -1.6415
56.525 -1.7305
56.55 -1.8022
56.575 -1.8534
56.6 -1.8875
56.625 -1.9081
56.65 -1.9239
56.675 -1.9427
56.7 -1.9678
56.725 -1.9972
56.75 -2.0304
56.775 -2.0686
56.8 -2.1111
56.825 -2.1568
56.85 -2.198
56.875 -2.2177
56.9 -2.2173
56.925 -2.2087
56.95 -2.1925
56.975 -2.1625
57 -2.1206
57.025 -2.0693
57.05 -2.0192
57.075 -1.9716
57.1 -1.9272
57.125 -1.8875
57.15 -1.8563
57.175 -1.829
57.2 -1.8028
57.225 -1.7726
57.25 -1.729
57.275 -1.6627
57.3 -1.5784
57.325 -1.489
57.35 -1.4001
57.375 -1.3165
57.4 -1.2403
57.425 -1.1678
57.45 -1.0914
57.475 -1.0093
57.5 -0.9246
57.525 -0.8392
57.55 -0.7597
57.575 -0.6915
57.6 -0.6365
57.625 -0.5957
57.65 -0.568
57.675 -0.5501
57.7 -0.5373
57.725 -0.5275
57.75 -0.5186
57.775 -0.5119
57.8 -0.5063
57.825 -0.5023
57.85 -0.5014
57.875 -0.507
57.9 -0.5208
57.925 -0.5403
57.95 -0.5664
57.975 -0.5978
58 -0.6365
58.025 -0.6814
58.05 -0.7326
58.075 -0.7885
58.1 -0.8473
58.125 -0.9043
58.15 -0.9575
58.175 -1.0065
58.2 -1.0462
58.225 -1.0619
58.25 -1.0603
58.275 -1.0479
58.3 -1.0308
58.325 -1.0175
58.35 -1.0117
58.375 -1.0139
58.4 -1.0231
58.425 -1.0394
58.45 -1.0618
58.475 -1.0868
58.5 -1.1029
58.525 -1.0971
58.55 -1.0728
58.575 -1.0292
58.6 -0.972
58.625 -0.9073
58.65 -0.8423
58.675 -0.7766
58.7 -0.7095
58.725 -0.6426
58.75 -0.5766
58.775 -0.5057
58.8 -0.4275
58.825 -0.3404
58.85 -0.2391
58.875 -0.1222
58.9 0.0023
58.925 0.1277
58.95 0.2474
58.975 0.3592
59 0.4621
59.025 0.5568
59.05 0.645
59.075 0.7278
59.1 0.8089
59.125 0.8896
59.15 0.9677
59.175 1.0419
59.2 1.1137
59.225 1.1857
59.25 1.2614
59.275 1.3413
59.3 1.4231
59.325 1.505
59.35 1.5872
59.375 1.6663
59.4 1.7399
59.425 1.8091
59.45 1.8726
59.475 1.9297
59.5 1.9797
59.525 2.0238
59.55 2.0635
59.575 2.097
59.6 2.1241
59.625 2.1457
59.65 2.1616
59.675 2.1724
59.7 2.1762
59.725 2.1724
59.75 2.1621
59.775 2.1491
59.8 2.1345
59.825 2.1196
59.85 2.1058
59.875 2.1007
59.9 2.1151
59.925 2.1476
59.95 2.1872
59.975 2.2257
60 2.2613
60.025 2.2938
60.05 2.3254
60.075 2.3615
60.1 2.4053
60.125 2.4551
60.15 2.5084
60.175 2.5611
60.2 2.6103
60.225 2.6546
60.25 2.6976
60.275 2.7433
60.3 2.7923
60.325 2.8415
60.35 2.8889
60.375 2.9344
60.4 2.9778
60.425 3.018
60.45 3.0539
60.475 3.0847
60.5 3.1116
60.525 3.1351
60.55 3.1547
60.575 3.1702
60.6 3.1809
60.625 3.1871
60.65 3.1893
60.675 3.1882
60.7 3.183
60.725 3.1743
60.75 3.1627
60.775 3.1475
60.8 3.1285
60.825 3.1041
60.85 3.0754
60.875 3.048
60.9 3.0285
60.925 3.0239
60.95 3.0366
60.975 3.0615
61 3.093
61.025 3.1258
61.05 3.1545
61.075 3.1753
61.1 3.189
61.125 3.2002
61.15 3.2156
61.175 3.234
61.2 3.2517
61.225 3.2668
61.25 3.2769
61.275 3.2795
61.3 3.2739
61.325 3.2632
61.35 3.2504
61.375 3.2381
61.4 3.2324
61.425 3.2376
61.45 3.2506
61.475 3.2647
61.5 3.2769
61.525 3.2873
61.55 3.2922
61.575 3.2881
61.6 3.2748
61.625 3.252
61.65 3.2211
61.675 3.1837
61.7 3.1371
61.725 3.0873
61.75 3.0431
61.775 3.0034
61.8 2.9688
61.825 2.9337
61.85 2.8913
61.875 2.8439
61.9 2.7954
61.925 2.7462
61.95 2.6969
61.975 2.6523
62 2.6258
62.025 2.6307
62.05 2.6596
62.075 2.7078
62.1 2.7687
62.125 2.8336
62.15 2.9025
62.175 2.9746
62.2 3.0426
62.225 3.1054
62.25 3.1639
62.275 3.2179
62.3 3.2654
62.325 3.3102
62.35 3.3555
62.375 3.3994
62.4 3.4394
62.425 3.4736
62.45 3.5011
62.475 3.5229
62.5 3.5387
62.525 3.5476
62.55 3.5515
62.575 3.5511
62.6 3.5521
62.625 3.5639
62.65 3.5835
62.675 3.6085
62.7 3.6371
62.725 3.6735
62.75 3.7169
62.775 3.764
62.8 3.8135
62.825 3.8625
62.85 3.9106
62.875 3.9588
62.9 4.0096
62.925 4.0591
62.95 4.1044
62.975 4.1441
63 4.179
63.025 4.207
63.05 4.2296
63.075 4.2489
63.1 4.2652
63.125 4.2788
63.15 4.2902
63.175 4.301
63.2 4.3138
63.225 4.3287
63.25 4.3444
63.275 4.3615
63.3 4.3783
63.325 4.3934
63.35 4.4079
63.375 4.4229
63.4 4.4373
63.425 4.455
63.45 4.4786
63.475 4.507
63.5 4.5345
63.525 4.5639
63.55 4.5978
63.575 4.6296
63.6 4.6588
63.625 4.6844
63.65 4.7059
63.675 4.7235
63.7 4.7369
63.725 4.7448
63.75 4.7479
63.775 4.7464
63.8 4.7409
63.825 4.7297
63.85 4.7129
63.875 4.6904
63.9 4.6635
63.925 4.6346
63.95 4.6052
63.975 4.5721
64 4.5341
64.025 4.4913
64.05 4.4429
64.075 4.388
64.1 4.3251
64.125 4.2544
64.15 4.1806
64.175 4.1125
64.2 4.0623
64.225 4.0297
64.25 4.0016
64.275 3.9713
64.3 3.9378
64.325 3.9026
64.35 3.8642
64.375 3.8277
64.4 3.7997
64.425 3.775
64.45 3.749
64.475 3.7254
64.5 3.7055
64.525 3.6923
64.55 3.6892
64.575 3.6927
64.6 3.6975
64.625 3.7006
64.65 3.6999
64.675 3.6959
64.7 3.689
64.725 3.6787
64.75 3.6646
64.775 3.6461
64.8 3.6228
64.825 3.5953
64.85 3.5639
64.875 3.5284
64.9 3.489
64.925 3.444
64.95 3.3942
64.975 3.3388
65 3.2775
65.025 3.2091
65.05 3.1324
65.075 3.0468
65.1 2.9526
65.125 2.8526
65.15 2.7521
65.175 2.658
65.2 2.5678
65.225 2.4814
65.25 2.4005
65.275 2.3221
65.3 2.2524
65.325 2.2034
65.35 2.1768
65.375 2.1667
65.4 2.1592
65.425 2.15
65.45 2.1407
65.475 2.1359
65.5 2.128
65.525 2.1127
65.55 2.0918
65.575 2.0641
65.6 2.0348
65.625 2.0121
65.65 2.003
65.675 2.0123
65.7 2.0317
65.725 2.0516
65.75 2.0689
65.775 2.0838
65.8 2.1026
65.825 2.1276
65.85 2.1527
65.875 2.1753
65.9 2.1933
65.925 2.205
65.95 2.2122
65.975 2.215
66 2.2102
66.025 2.1976
66.05 2.1774
66.075 2.1473
66.1 2.1079
66.125 2.0607
66.15 2.0075
66.175 1.9502
66.2 1.8904
66.225 1.8325
66.25 1.7792
66.275 1.7314
66.3 1.6997
66.325 1.6986
66.35 1.7222
66.375 1.7505
66.4 1.7735
66.425 1.7898
66.45 1.8016
66.475 1.81
66.5 1.8147
66.525 1.8153
66.55 1.8098
66.575 1.7978
66.6 1.7829
66.625 1.769
66.65 1.7582
66.675 1.7545
66.7 1.7703
66.725 1.8154
66.75 1.8856
66.775 1.9704
66.8 2.0589
66.825 2.1476
66.85 2.2369
66.875 2.325
66.9 2.4073
66.925 2.4825
66.95 2.5508
66.975 2.6136
67 2.674
67.025 2.735
67.05 2.7971
67.075 2.859
67.1 2.9162
67.125 2.9646
67.15 3.0046
67.175 3.0435
67.2 3.0866
67.225 3.1279
67.25 3.163
67.275 3.192
67.3 3.219
67.325 3.2485
67.35 3.2833
67.375 3.3215
67.4 3.3606
67.425 3.4016
67.45 3.4471
67.475 3.4981
67.5 3.5516
67.525 3.6085
67.55 3.665
67.575 3.7186
67.6 3.7686
67.625 3.8137
67.65 3.8539
67.675 3.8897
67.7 3.9216
67.725 3.9498
67.75 3.9744
67.775 3.9953
67.8 4.0114
67.825 4.0234
67.85 4.034
67.875 4.0451
67.9 4.0537
67.925 4.0638
67.95 4.0867
67.975 4.1237
68 4.1655
68.025 4.2085
68.05 4.2508
68.075 4.2897
68.1 4.3244
68.125 4.354
68.15 4.3786
68.175 4.398
68.2 4.413
68.225 4.4236
68.25 4.4294
68.275 4.4309
68.3 4.4284
68.325 4.4217
68.35 4.4113
68.375 4.3976
68.4 4.3811
68.425 4.3627
68.45 4.3425
68.475 4.3204
68.5 4.2956
68.525 4.2673
68.55 4.2358
68.575 4.2014
68.6 4.1644
68.625 4.1244
68.65 4.0822
68.675 4.0386
68.7 3.9954
68.725 3.9546
68.75 3.9182
68.775 3.8867
68.8 3.8561
68.825 3.8239
68.85 3.7876
68.875 3.7469
68.9 3.7011
68.925 3.6491
68.95 3.5915
68.975 3.5284
69 3.461
69.025 3.3902
69.05 3.3156
69.075 3.236
69.1 3.1511
69.125 3.0618
69.15 2.9729
69.175 2.8857
69.2 2.8033
69.225 2.726
69.25 2.6497
69.275 2.5756
69.3 2.5096
69.325 2.453
69.35 2.406
69.375 2.3649
69.4 2.3244
69.425 2.2839
69.45 2.241
69.475 2.194
69.5 2.142
69.525 2.0864
69.55 2.0297
69.575 1.9713
69.6 1.9114
69.625 1.8497
69.65 1.7861
69.675 1.7189
69.7 1.647
69.725 1.5704
69.75 1.4882
69.775 1.4001
69.8 1.3066
69.825 1.2061
69.85 1.0971
69.875 0.9793
69.9 0.8524
69.925 0.7179
69.95 0.5814
69.975 0.458
70 0.3673
70.025 0.3127
70.05 0.2843
70.075 0.2678
70.1 0.2519
70.125 0.2294
70.15 0.2005
70.175 0.1804
70.2 0.1788
70.225 0.1924
70.25 0.2179
70.275 0.2482
70.3 0.2817
70.325 0.3189
70.35 0.3624
70.375 0.4173
70.4 0.4811
70.425 0.5466
70.45 0.6048
70.475 0.6556
70.5 0.6979
70.525 0.7324
70.55 0.7675
70.575 0.8096
70.6 0.8524
70.625 0.8873
70.65 0.9127
70.675 0.9268
70.7 0.9329
70.725 0.9346
70.75 0.9375
70.775 0.9455
70.8 0.9564
70.825 0.9681
70.85 0.9867
70.875 1.0147
70.9 1.0444
70.925 1.07
70.95 1.0925
70.975 1.1117
71 1.1326
71.025 1.16
71.05 1.1878
71.075 1.2118
71.1 1.2306
71.125 1.2522
71.15 1.2833
71.175 1.3232
71.2 1.3689
71.225 1.4149
71.25 1.4614
71.275 1.5182
71.3 1.5884
71.325 1.6616
71.35 1.729
71.375 1.7882
71.4 1.8379
71.425 1.8796
71.45 1.9142
71.475 1.9446
71.5 1.9705
71.525 1.9891
71.55 2.0008
71.575 2.0058
71.6 2.0042
71.625 1.996
71.65 1.9805
71.675 1.9571
71.7 1.9263
71.725 1.8877
71.75 1.8435
71.775 1.7947
71.8 1.7433
71.825 1.6911
71.85 1.6446
71.875 1.6056
71.9 1.5718
71.925 1.5423
71.95 1.5169
71.975 1.4947
72 1.4785
72.025 1.4717
72.05 1.4744
72.075 1.4879
72.1 1.5081
72.125 1.5293
72.15 1.5467
72.175 1.5585
72.2 1.5678
72.225 1.5751
72.25 1.5829
72.275 1.5863
72.3 1.5855
72.325 1.5815
72.35 1.5744
72.375 1.5686
72.4 1.5659
72.425 1.5594
72.45 1.5476
72.475 1.5314
72.5 1.5181
72.525 1.5133
72.55 1.5226
72.575 1.5467
72.6 1.5811
72.625 1.6219
72.65 1.6679
72.675 1.7136
72.7 1.7528
72.725 1.7837
72.75 1.8049
72.775 1.8169
72.8 1.8219
72.825 1.818
72.85 1.8087
72.875 1.7973
72.9 1.7834
72.925 1.7632
72.95 1.7353
72.975 1.6995
73 1.6584
73.025 1.6135
73.05 1.5659
73.075 1.5165
73.1 1.4646
73.125 1.4103
73.15 1.3604
73.175 1.3284
73.2 1.3117
73.225 1.3028
73.25 1.2993
73.275 1.2985
73.3 1.2953
73.325 1.2875
73.35 1.2746
73.375 1.2536
73.4 1.2257
73.425 1.1937
73.45 1.1601
73.475 1.1207
73.5 1.0749
73.525 1.0251
73.55 0.9803
73.575 0.9439
73.6 0.9176
73.625 0.8969
73.65 0.879
73.675 0.8648
73.7 0.8542
73.725 0.8418
73.75 0.8251
73.775 0.8085
73.8 0.792
73.825 0.7703
73.85 0.7414
73.875 0.7055
73.9 0.6646
73.925 0.621
73.95 0.5761
73.975 0.5349
74 0.4952
74.025 0.4542
74.05 0.414
74.075 0.3697
74.1 0.3206
74.125 0.2681
74.15 0.2092
74.175 0.1446
74.2 0.0872
74.225 0.0403
74.25 0.0019
74.275 -0.0187
74.3 -0.0151
74.325 0.0141
74.35 0.0573
74.375 0.1016
74.4 0.1422
74.425 0.1773
74.45 0.2068
74.475 0.2318
74.5 0.2515
74.525 0.2655
74.55 0.2745
74.575 0.2769
74.6 0.2773
74.625 0.2774
74.65 0.2767
74.675 0.2755
74.7 0.2737
74.725 0.2709
74.75 0.2616
74.775 0.2469
74.8 0.2308
74.825 0.215
74.85 0.2018
74.875 0.1921
74.9 0.1856
74.925 0.1798
74.95 0.1745
74.975 0.1697
75 0.1647
75.025 0.1561
75.05 0.1428
75.075 0.1258
75.1 0.1033
75.125 0.0781
75.15 0.0494
75.175 0.0179
75.2 -0.019
75.225 -0.0612
75.25 -0.1058
75.275 -0.148
75.3 -0.1912
75.325 -0.2381
75.35 -0.2904
75.375 -0.3457
75.4 -0.4006
75.425 -0.4496
75.45 -0.4915
75.475 -0.5239
75.5 -0.5471
75.525 -0.5703
75.55 -0.5933
75.575 -0.6164
75.6 -0.6358
75.625 -0.6446
75.65 -0.6477
75.675 -0.6493
75.7 -0.6521
75.725 -0.6552
75.75 -0.6585
75.775 -0.6591
75.8 -0.6621
75.825 -0.672
75.85 -0.6919
75.875 -0.7222
75.9 -0.7607
75.925 -0.8043
75.95 -0.8487
75.975 -0.8937
76 -0.9345
76.025 -0.9678
76.05 -0.9916
76.075 -1.0103
76.1 -1.0265
76.125 -1.0428
76.15 -1.0638
76.175 -1.0893
76.2 -1.1155
76.225 -1.1419
76.25 -1.1643
76.275 -1.1821
76.3 -1.1987
76.325 -1.2139
76.35 -1.2197
76.375 -1.2155
76.4 -1.2019
76.425 -1.1807
76.45 -1.1563
76.475 -1.1289
76.5 -1.1015
76.525 -1.0803
76.55 -1.0628
76.575 -1.0473
76.6 -1.0289
76.625 -1.0105
76.65 -0.9938
76.675 -0.9768
76.7 -0.9602
76.725 -0.9482
76.75 -0.9383
76.775 -0.9311
76.8 -0.9293
76.825 -0.9316
76.85 -0.9295
76.875 -0.9208
76.9 -0.9036
76.925 -0.8774
76.95 -0.8491
76.975 -0.8238
77 -0.8032
77.025 -0.7856
77.05 -0.7741
77.075 -0.7673
77.1 -0.7628
77.125 -0.7607
77.15 -0.7616
77.175 -0.7638
77.2 -0.7689
77.225 -0.7756
77.25 -0.7775
77.275 -0.7782
77.3 -0.78
77.325 -0.784
77.35 -0.7934
77.375 -0.8096
77.4 -0.8286
77.425 -0.848
77.45 -0.8681
77.475 -0.8862
77.5 -0.9011
77.525 -0.9093
77.55 -0.9175
77.575 -0.9232
77.6 -0.9273
77.625 -0.9332
77.65 -0.9443
77.675 -0.9559
77.7 -0.9692
77.725 -0.9837
77.75 -0.9962
77.775 -1.0079
77.8 -1.0172
77.825 -1.0272
77.85 -1.0368
77.875 -1.046
77.9 -1.0504
77.925 -1.0474
77.95 -1.0377
77.975 -1.0102
78 -0.9636
78.025 -0.9122
78.05 -0.8656
78.075 -0.8224
78.1 -0.7864
78.125 -0.758
78.15 -0.7386
78.175 -0.7266
78.2 -0.717
78.225 -0.7112
78.25 -0.7126
78.275 -0.72
78.3 -0.7328
78.325 -0.7511
78.35 -0.7715
78.375 -0.7946
78.4 -0.8206
78.425 -0.8449
78.45 -0.868
78.475 -0.8828
78.5 -0.8822
78.525 -0.8505
78.55 -0.7967
78.575 -0.7331
78.6 -0.6625
78.625 -0.5854
78.65 -0.5056
78.675 -0.4333
78.7 -0.3722
78.725 -0.3206
78.75 -0.2793
78.775 -0.249
78.8 -0.2285
78.825 -0.21
78.85 -0.182
78.875 -0.142
78.9 -0.0961
78.925 -0.0471
78.95 0.0116
78.975 0.079
79 0.1435
79.025 0.2004
79.05 0.2505
79.075 0.2941
79.1 0.3293
79.125 0.3552
79.15 0.3719
79.175 0.3788
79.2 0.376
79.225 0.3643
79.25 0.3447
79.275 0.32
79.3 0.2905
79.325 0.2588
79.35 0.2284
79.375 0.2051
79.4 0.1933
79.425 0.1976
79.45 0.2151
79.475 0.2426
79.5 0.2721
79.525 0.304
79.55 0.3466
79.575 0.4009
79.6 0.459
79.625 0.5187
79.65 0.5783
79.675 0.6399
79.7 0.7084
79.725 0.7821
79.75 0.8578
79.775 0.931
79.8 0.9991
79.825 1.0625
79.85 1.1211
79.875 1.1741
79.9 1.2197
79.925 1.2572
79.95 1.2858
79.975 1.3042
80 1.313
80.025 1.3128
80.05 1.3042
80.075 1.289
80.1 1.2732
80.125 1.2648
80.15 1.2658
80.175 1.2748
80.2 1.2844
80.225 1.2911
80.25 1.2929
80.275 1.2892
80.3 1.2796
80.325 1.2643
80.35 1.2428
80.375 1.2156
80.4 1.1835
80.425 1.1477
80.45 1.1111
80.475 1.0762
80.5 1.047
80.525 1.0257
80.55 1.0108
80.575 0.9966
80.6 0.9784
80.625 0.9528
80.65 0.9202
80.675 0.8808
80.7 0.8342
80.725 0.7792
80.75 0.7161
80.775 0.6462
80.8 0.5712
80.825 0.494
80.85 0.4196
80.875 0.3463
80.9 0.2694
80.925 0.1873
80.95 0.1064
80.975 0.031
81 -0.0398
81.025 -0.1068
81.05 -0.1728
81.075 -0.2396
81.1 -0.3059
81.125 -0.3669
81.15 -0.4198
81.175 -0.4602
81.2 -0.4849
81.225 -0.4926
81.25 -0.4871
81.275 -0.4718
81.3 -0.4467
81.325 -0.4123
81.35 -0.3722
81.375 -0.3321
81.4 -0.2981
81.425 -0.2718
81.45 -0.2521
81.475 -0.2331
81.5 -0.2087
81.525 -0.1815
81.55 -0.1578
81.575 -0.1413
81.6 -0.1333
81.625 -0.1365
81.65 -0.1513
81.675 -0.1783
81.7 -0.2149
81.725 -0.2552
81.75 -0.298
81.775 -0.3418
81.8 -0.381
81.825 -0.4057
81.85 -0.413
81.875 -0.4111
81.9 -0.4084
81.925 -0.4074
81.95 -0.4076
81.975 -0.4051
82 -0.3918
82.025 -0.373
82.05 -0.3458
82.075 -0.3028
82.1 -0.247
82.125 -0.1806
82.15 -0.1132
82.175 -0.0517
82.2 0.003
82.225 0.0548
82.25 0.1012
82.275 0.1408
82.3 0.1736
82.325 0.2018
82.35 0.2314
82.375 0.2702
82.4 0.3155
82.425 0.3563
82.45 0.3862
82.475 0.4036
82.5 0.4093
82.525 0.407
82.55 0.4029
82.575 0.3978
82.6 0.3886
82.625 0.3704
82.65 0.3393
82.675 0.2971
82.7 0.2456
82.725 0.1859
82.75 0.1214
82.775 0.0572
82.8 0.003
82.825 -0.0405
82.85 -0.0784
82.875 -0.116
82.9 -0.1532
82.925 -0.1878
82.95 -0.2158
82.975 -0.2337
83 -0.2382
83.025 -0.227
83.05 -0.2021
83.075 -0.1647
83.1 -0.1193
83.125 -0.074
83.15 -0.0352
83.175 -0.0058
83.2 0.0171
83.225 0.0347
83.25 0.0456
83.275 0.0502
83.3 0.048
83.325 0.0369
83.35 0.0156
83.375 -0.008
83.4 -0.0197
83.425 -0.0122
83.45 0.0163
83.475 0.0552
83.5 0.0915
83.525 0.1203
83.55 0.1442
83.575 0.1652
83.6 0.1868
83.625 0.2093
83.65 0.231
83.675 0.2464
83.7 0.257
83.725 0.2664
83.75 0.2721
83.775 0.2742
83.8 0.2739
83.825 0.2698
83.85 0.2604
83.875 0.2481
83.9 0.2425
83.925 0.2495
83.95 0.2727
83.975 0.3065
84 0.3472
84.025 0.393
84.05 0.4389
84.075 0.479
84.1 0.5118
84.125 0.5365
84.15 0.5536
84.175 0.5657
84.2 0.575
84.225 0.5819
84.25 0.5845
84.275 0.5839
84.3 0.5831
84.325 0.5884
84.35 0.6006
84.375 0.6166
84.4 0.6349
84.425 0.6535
84.45 0.6711
84.475 0.6844
84.5 0.6896
84.525 0.6889
84.55 0.6838
84.575 0.6722
84.6 0.6528
84.625 0.6291
84.65 0.6072
84.675 0.5955
84.7 0.5888
84.725 0.5796
84.75 0.5666
84.775 0.552
84.8 0.5394
84.825 0.5288
84.85 0.5191
84.875 0.5063
84.9 0.4894
84.925 0.4704
84.95 0.4498
84.975 0.4268
85 0.3988
85.025 0.3626
85.05 0.3183
85.075 0.272
85.1 0.2277
85.125 0.1812
85.15 0.1321
85.175 0.0864
85.2 0.0443
85.225 0.0065
85.25 -0.024
85.275 -0.047
85.3 -0.0627
85.325 -0.0742
85.35 -0.0832
85.375 -0.0877
85.4 -0.0765
85.425 -0.0529
85.45 -0.0262
85.475 0.0018
85.5 0.0328
85.525 0.0673
85.55 0.1047
85.575 0.1423
85.6 0.1807
85.625 0.2193
85.65 0.2567
85.675 0.2969
85.7 0.3405
85.725 0.382
85.75 0.4188
85.775 0.4518
85.8 0.4791
85.825 0.4995
85.85 0.5121
85.875 0.5175
85.9 0.5157
85.925 0.5063
85.95 0.4902
85.975 0.4713
86 0.4609
86.025 0.4645
86.05 0.4763
86.075 0.4888
86.1 0.5006
86.125 0.507
86.15 0.5103
86.175 0.5116
86.2 0.5082
86.225 0.5004
86.25 0.4885
86.275 0.4751
86.3 0.4653
86.325 0.4614
86.35 0.4605
86.375 0.4587
86.4 0.4527
86.425 0.4412
86.45 0.4231
86.475 0.3979
86.5 0.3658
86.525 0.3273
86.55 0.2849
86.575 0.2414
86.6 0.199
86.625 0.1583
86.65 0.1181
86.675 0.0758
86.7 0.0305
86.725 -0.018
86.75 -0.0673
86.775 -0.1059
86.8 -0.1243
86.825 -0.123
86.85 -0.1071
86.875 -0.0874
86.9 -0.064
86.925 -0.0387
86.95 -0.0157
86.975 0.003
87 0.0161
87.025 0.0225
87.05 0.0215
87.075 0.012
87.1 -0.0039
87.125 -0.0136
87.15 -0.0017
87.175 0.0239
87.2 0.0475
87.225 0.0656
87.25 0.0773
87.275 0.0868
87.3 0.0972
87.325 0.1124
87.35 0.1328
87.375 0.1539
87.4 0.1745
87.425 0.1941
87.45 0.2192
87.475 0.262
87.5 0.323
87.525 0.3842
87.55 0.4416
87.575 0.4921
87.6 0.5337
87.625 0.5684
87.65 0.5991
87.675 0.6255
87.7 0.6473
87.725 0.6677
87.75 0.6896
87.775 0.7125
87.8 0.7411
87.825 0.778
87.85 0.8196
87.875 0.8625
87.9 0.9036
87.925 0.9438
87.95 0.98
87.975 1.0128
88 1.0398
88.025 1.0599
88.05 1.0737
88.075 1.08
88.1 1.0797
88.125 1.0734
88.15 1.0594
88.175 1.0396
88.2 1.0158
88.225 0.9924
88.25 0.9753
88.275 0.9727
88.3 0.9798
88.325 0.9892
88.35 0.9965
88.375 1.0031
88.4 1.0058
88.425 1.0042
88.45 0.9975
88.475 0.9874
88.5 0.9746
88.525 0.9586
88.55 0.9395
88.575 0.9188
88.6 0.8942
88.625 0.8647
88.65 0.8314
88.675 0.7901
88.7 0.74
88.725 0.6848
88.75 0.6285
88.775 0.569
88.8 0.5056
88.825 0.4407
88.85 0.3761
88.875 0.3118
88.9 0.2494
88.925 0.1952
88.95 0.1473
88.975 0.1016
89 0.0537
89.025 -0.0003
89.05 -0.0603
89.075 -0.1186
89.1 -0.1727
89.125 -0.2231
89.15 -0.2711
89.175 -0.3207
89.2 -0.3761
89.225 -0.4376
89.25 -0.5018
89.275 -0.5664
89.3 -0.6271
89.325 -0.673
89.35 -0.6972
89.375 -0.6994
89.4 -0.6866
89.425 -0.6674
89.45 -0.6512
89.475 -0.6453
89.5 -0.647
89.525 -0.6484
89.55 -0.639
89.575 -0.6188
89.6 -0.5936
89.625 -0.5667
89.65 -0.5399
89.675 -0.5155
89.7 -0.4909
89.725 -0.4646
89.75 -0.4398
89.775 -0.4187
89.8 -0.3998
89.825 -0.3822
89.85 -0.3669
89.875 -0.3556
89.9 -0.3497
89.925 -0.3522
89.95 -0.3615
89.975 -0.3716
90 -0.378
90.025 -0.3735
90.05 -0.3523
90.075 -0.3218
90.1 -0.2895
90.125 -0.2593
90.15 -0.2356
90.175 -0.2169
90.2 -0.1995
90.225 -0.1792
90.25 -0.1574
90.275 -0.1342
90.3 -0.1111
90.325 -0.09
90.35 -0.0731
90.375 -0.0561
90.4 -0.0368
90.425 -0.0156
90.45 0.0084
90.475 0.0334
90.5 0.0563
90.525 0.0759
90.55 0.093
90.575 0.1074
90.6 0.1196
90.625 0.1284
90.65 0.1348
90.675 0.141
90.7 0.1467
90.725 0.1538
90.75 0.1622
90.775 0.1669
90.8 0.1651
90.825 0.1567
90.85 0.146
90.875 0.1425
90.9 0.1624
90.925 0.1979
90.95 0.2398
90.975 0.289
91 0.345
91.025 0.4043
91.05 0.4643
91.075 0.5231
91.1 0.5791
91.125 0.6282
91.15 0.6731
91.175 0.7129
91.2 0.7485
91.225 0.7855
91.25 0.8302
91.275 0.897
91.3 0.9776
91.325 1.0585
91.35 1.133
91.375 1.198
91.4 1.253
91.425 1.2973
91.45 1.3315
91.475 1.3561
91.5 1.3708
91.525 1.3769
91.55 1.3769
91.575 1.3693
91.6 1.3554
91.625 1.3376
91.65 1.3155
91.675 1.2898
91.7 1.263
91.725 1.2369
91.75 1.2092
91.775 1.1755
91.8 1.1331
91.825 1.0816
91.85 1.0216
91.875 0.9653
91.9 0.9181
91.925 0.8791
91.95 0.8457
91.975 0.8193
92 0.8054
92.025 0.8046
92.05 0.8149
92.075 0.824
92.1 0.8237
92.125 0.8162
92.15 0.807
92.175 0.8021
92.2 0.8054
92.225 0.8192
92.25 0.8434
92.275 0.879
92.3 0.9246
92.325 0.9785
92.35 1.0405
92.375 1.1103
92.4 1.1818
92.425 1.2493
92.45 1.3081
92.475 1.357
92.5 1.3962
92.525 1.4269
92.55 1.4515
92.575 1.4703
92.6 1.482
92.625 1.485
92.65 1.4795
92.675 1.4659
92.7 1.4452
92.725 1.4177
92.75 1.3834
92.775 1.3463
92.8 1.3129
92.825 1.2826
92.85 1.2547
92.875 1.2315
92.9 1.2097
92.925 1.1821
92.95 1.1454
92.975 1.1037
93 1.0613
93.025 1.0221
93.05 0.995
93.075 0.9778
93.1 0.9618
93.125 0.9439
93.15 0.9252
93.175 0.9047
93.2 0.879
93.225 0.8488
93.25 0.8126
93.275 0.7698
93.3 0.7205
93.325 0.6673
93.35 0.6126
93.375 0.5586
93.4 0.5128
93.425 0.48
93.45 0.461
93.475 0.4589
93.5 0.4804
93.525 0.524
93.55 0.5749
93.575 0.6211
93.6 0.6614
93.625 0.698
93.65 0.7347
93.675 0.771
93.7 0.8054
93.725 0.8364
93.75 0.8636
93.775 0.8866
93.8 0.9072
93.825 0.9241
93.85 0.937
93.875 0.9455
93.9 0.9517
93.925 0.9601
93.95 0.9715
93.975 0.9859
94 1.002
94.025 1.0195
94.05 1.038
94.075 1.0575
94.1 1.0857
94.125 1.1256
94.15 1.1713
94.175 1.2173
94.2 1.2625
94.225 1.3052
94.25 1.3434
94.275 1.3744
94.3 1.3978
94.325 1.4129
94.35 1.4196
94.375 1.4179
94.4 1.4126
94.425 1.4046
94.45 1.3954
94.475 1.387
94.5 1.3792
94.525 1.3719
94.55 1.3637
94.575 1.3513
94.6 1.3332
94.625 1.3083
94.65 1.2799
94.675 1.2502
94.7 1.2213
94.725 1.1977
94.75 1.1786
94.775 1.1584
94.8 1.1395
94.825 1.124
94.85 1.11
94.875 1.098
94.9 1.0839
94.925 1.0651
94.95 1.0398
94.975 1.0078
95 0.9687
95.025 0.9254
95.05 0.8813
95.075 0.8376
95.1 0.794
95.125 0.7527
95.15 0.7177
95.175 0.69
95.2 0.666
95.225 0.6466
95.25 0.6272
95.275 0.6037
95.3 0.5732
95.325 0.5313
95.35 0.4825
95.375 0.4313
95.4 0.3798
95.425 0.3259
95.45 0.2717
95.475 0.2183
95.5 0.1659
95.525 0.1134
95.55 0.0593
95.575 0.0046
95.6 -0.0489
95.625 -0.0983
95.65 -0.1402
95.675 -0.1715
95.7 -0.1912
95.725 -0.2045
95.75 -0.2154
95.775 -0.2246
95.8 -0.2332
95.825 -0.2432
95.85 -0.2551
95.875 -0.2719
95.9 -0.2936
95.925 -0.3169
95.95 -0.3393
95.975 -0.3622
96 -0.3826
96.025 -0.3961
96.05 -0.4066
96.075 -0.4193
96.1 -0.4366
96.125 -0.4534
96.15 -0.465
96.175 -0.4717
96.2 -0.4754
96.225 -0.4748
96.25 -0.4709
96.275 -0.4673
96.3 -0.4666
96.325 -0.4787
96.35 -0.5027
96.375 -0.5251
96.4 -0.5363
96.425 -0.5414
96.45 -0.5434
96.475 -0.5392
96.5 -0.5312
96.525 -0.5202
96.55 -0.5042
96.575 -0.4873
96.6 -0.478
96.625 -0.4762
96.65 -0.4725
96.675 -0.4597
96.7 -0.4358
96.725 -0.406
96.75 -0.3714
96.775 -0.3282
96.8 -0.2863
96.825 -0.2488
96.85 -0.2207
96.875 -0.1992
96.9 -0.1813
96.925 -0.1721
96.95 -0.1756
96.975 -0.1883
97 -0.2063
97.025 -0.2218
97.05 -0.2285
97.075 -0.2249
97.1 -0.2137
97.125 -0.1964
97.15 -0.1764
97.175 -0.1515
97.2 -0.1127
97.225 -0.0692
97.25 -0.0327
97.275 -0.005
97.3 0.0128
97.325 0.0264
97.35 0.0394
97.375 0.0557
97.4 0.0765
97.425 0.0932
97.45 0.1013
97.475 0.1012
97.5 0.092
97.525 0.0714
97.55 0.0429
97.575 0.0086
97.6 -0.0314
97.625 -0.077
97.65 -0.127
97.675 -0.1808
97.7 -0.2381
97.725 -0.2954
97.75 -0.348
97.775 -0.3973
97.8 -0.4393
97.825 -0.4705
97.85 -0.4973
97.875 -0.5172
97.9 -0.5249
97.925 -0.5212
97.95 -0.506
97.975 -0.4763
98 -0.4287
98.025 -0.3713
98.05 -0.3067
98.075 -0.2386
98.1 -0.1686
98.125 -0.1041
98.15 -0.0475
98.175 0.0004
98.2 0.0411
98.225 0.0757
98.25 0.105
98.275 0.1316
98.3 0.1529
98.325 0.1696
98.35 0.1838
98.375 0.1925
98.4 0.194
98.425 0.191
98.45 0.1858
98.475 0.1844
98.5 0.2
98.525 0.2257
98.55 0.2545
98.575 0.2799
98.6 0.3026
98.625 0.3232
98.65 0.3433
98.675 0.3736
98.7 0.4197
98.725 0.4762
98.75 0.5365
98.775 0.5945
98.8 0.6498
98.825 0.7008
98.85 0.7508
98.875 0.7996
98.9 0.8434
98.925 0.8839
98.95 0.9257
98.975 0.9684
99 1.0063
99.025 1.0356
99.05 1.0577
99.075 1.0757
99.1 1.0913
99.125 1.1032
99.15 1.111
99.175 1.1159
99.2 1.1195
99.225 1.1263
99.25 1.1354
99.275 1.1417
99.3 1.1414
99.325 1.1339
99.35 1.1209
99.375 1.101
99.4 1.076
99.425 1.0465
99.45 1.0149
99.475 0.9836
99.5 0.9552
99.525 0.9387
99.55 0.9408
99.575 0.9556
99.6 0.9704
99.625 0.9851
99.65 0.9989
99.675 1.0079
99.7 1.0128
99.725 1.0114
99.75 0.9999
99.775 0.9783
99.8 0.9484
99.825 0.9104
99.85 0.8667
99.875 0.8195
99.9 0.7703
99.925 0.7237
99.95 0.6863
99.975 0.6575
100 0.6325
