# Supplementary material for: Uptake of N2O5 by aqueous aerosol unveiled using chemically accurate many-body potentials
Source: Nat Commun. 2022 Mar 10;13:1266. doi: 10.1038/s41467-022-28697-8 (PMC8913772; doi:10.1038/s41467-022-28697-8)
Supplement: Supplementary file 3 — Source Data [file 41467_2022_28697_MOESM3_ESM.zip › n2o5-uptake-data/Fig2/scattering/rep02run03/relcom_gds.dat]

0.025 11.9892
0.05 11.9491
0.075 11.9089
0.1 11.8687
0.125 11.8285
0.15 11.7883
0.175 11.7481
0.2 11.7079
0.225 11.6677
0.25 11.6275
0.275 11.5873
0.3 11.5471
0.325 11.5069
0.35 11.4667
0.375 11.4264
0.4 11.3862
0.425 11.3459
0.45 11.3056
0.475 11.2652
0.5 11.2248
0.525 11.1844
0.55 11.1439
0.575 11.1034
0.6 11.0629
0.625 11.0223
0.65 10.9816
0.675 10.9409
0.7 10.9002
0.725 10.8594
0.75 10.8186
0.775 10.7777
0.8 10.7368
0.825 10.6959
0.85 10.6549
0.875 10.6139
0.9 10.5728
0.925 10.5316
0.95 10.4904
0.975 10.4492
1 10.4078
1.025 10.3664
1.05 10.3249
1.075 10.2834
1.1 10.2419
1.125 10.2003
1.15 10.1587
1.175 10.117
1.2 10.0753
1.225 10.0336
1.25 9.9918
1.275 9.9499
1.3 9.908
1.325 9.8661
1.35 9.824
1.375 9.782
1.4 9.7399
1.425 9.6978
1.45 9.6557
1.475 9.6136
1.5 9.5714
1.525 9.5293
1.55 9.4872
1.575 9.4451
1.6 9.4029
1.625 9.3608
1.65 9.3187
1.675 9.2765
1.7 9.2343
1.725 9.1921
1.75 9.1498
1.775 9.1075
1.8 9.0652
1.825 9.0228
1.85 8.9803
1.875 8.9377
1.9 8.895
1.925 8.8522
1.95 8.8092
1.975 8.7661
2 8.7228
2.025 8.6794
2.05 8.636
2.075 8.5925
2.1 8.5489
2.125 8.5053
2.15 8.4616
2.175 8.4178
2.2 8.3739
2.225 8.3299
2.25 8.2857
2.275 8.2412
2.3 8.1965
2.325 8.1517
2.35 8.1067
2.375 8.0619
2.4 8.017
2.425 7.9719
2.45 7.9267
2.475 7.8814
2.5 7.8359
2.525 7.7905
2.55 7.7451
2.575 7.6998
2.6 7.6545
2.625 7.6093
2.65 7.5639
2.675 7.5185
2.7 7.4729
2.725 7.4272
2.75 7.3812
2.775 7.3351
2.8 7.289
2.825 7.243
2.85 7.197
2.875 7.1511
2.9 7.1053
2.925 7.0596
2.95 7.0138
2.975 6.9682
3 6.9225
3.025 6.8767
3.05 6.8307
3.075 6.7844
3.1 6.738
3.125 6.6915
3.15 6.6449
3.175 6.5981
3.2 6.551
3.225 6.5036
3.25 6.4559
3.275 6.4078
3.3 6.3593
3.325 6.3102
3.35 6.2606
3.375 6.2101
3.4 6.1581
3.425 6.1038
3.45 6.0472
3.475 5.9881
3.5 5.9264
3.525 5.8621
3.55 5.7946
3.575 5.7242
3.6 5.6504
3.625 5.5733
3.65 5.4931
3.675 5.4101
3.7 5.3243
3.725 5.2357
3.75 5.1449
3.775 5.0515
3.8 4.9558
3.825 4.8583
3.85 4.7571
3.875 4.6517
3.9 4.5431
3.925 4.4341
3.95 4.3334
3.975 4.2428
4 4.1555
4.025 4.0691
4.05 3.9811
4.075 3.8961
4.1 3.82
4.125 3.7558
4.15 3.7007
4.175 3.65
4.2 3.5943
4.225 3.5302
4.25 3.4595
4.275 3.3877
4.3 3.326
4.325 3.2765
4.35 3.2356
4.375 3.2041
4.4 3.1921
4.425 3.199
4.45 3.2138
4.475 3.2318
4.5 3.2532
4.525 3.2741
4.55 3.2902
4.575 3.2976
4.6 3.2957
4.625 3.2825
4.65 3.2583
4.675 3.2256
4.7 3.1908
4.725 3.1646
4.75 3.1609
4.775 3.1786
4.8 3.21
4.825 3.25
4.85 3.2918
4.875 3.3304
4.9 3.3672
4.925 3.399
4.95 3.4239
4.975 3.4418
5 3.4528
5.025 3.4545
5.05 3.4473
5.075 3.4316
5.1 3.4073
5.125 3.3755
5.15 3.3368
5.175 3.2892
5.2 3.236
5.225 3.1783
5.25 3.1148
5.275 3.0445
5.3 2.968
5.325 2.8865
5.35 2.8013
5.375 2.7115
5.4 2.6181
5.425 2.5206
5.45 2.4194
5.475 2.3195
5.5 2.2215
5.525 2.1245
5.55 2.0327
5.575 1.9635
5.6 1.9227
5.625 1.9053
5.65 1.8926
5.675 1.8755
5.7 1.847
5.725 1.806
5.75 1.752
5.775 1.6881
5.8 1.6188
5.825 1.5479
5.85 1.4748
5.875 1.3991
5.9 1.328
5.925 1.2668
5.95 1.2192
5.975 1.1923
6 1.1894
6.025 1.1937
6.05 1.1972
6.075 1.2011
6.1 1.2051
6.125 1.201
6.15 1.1897
6.175 1.1842
6.2 1.1925
6.225 1.2087
6.25 1.2241
6.275 1.2396
6.3 1.2531
6.325 1.262
6.35 1.2704
6.375 1.2842
6.4 1.3194
6.425 1.3854
6.45 1.471
6.475 1.5574
6.5 1.6357
6.525 1.7049
6.55 1.7662
6.575 1.8181
6.6 1.8589
6.625 1.8877
6.65 1.9074
6.675 1.9261
6.7 1.9458
6.725 1.9639
6.75 1.9806
6.775 2.004
6.8 2.0349
6.825 2.0675
6.85 2.0994
6.875 2.1324
6.9 2.1661
6.925 2.2011
6.95 2.235
6.975 2.2665
7 2.2918
7.025 2.3101
7.05 2.3209
7.075 2.3253
7.1 2.3211
7.125 2.3089
7.15 2.2921
7.175 2.2696
7.2 2.2475
7.225 2.2276
7.25 2.2092
7.275 2.1968
7.3 2.1881
7.325 2.1831
7.35 2.1754
7.375 2.1624
7.4 2.1478
7.425 2.1367
7.45 2.1276
7.475 2.1212
7.5 2.1173
7.525 2.1133
7.55 2.1085
7.575 2.1064
7.6 2.1066
7.625 2.1083
7.65 2.1105
7.675 2.1076
7.7 2.0952
7.725 2.075
7.75 2.0499
7.775 2.02
7.8 1.9858
7.825 1.9494
7.85 1.9107
7.875 1.8697
7.9 1.8275
7.925 1.7864
7.95 1.7461
7.975 1.7061
8 1.6643
8.025 1.6208
8.05 1.5787
8.075 1.5418
8.1 1.5063
8.125 1.4692
8.15 1.4318
8.175 1.3909
8.2 1.3455
8.225 1.2953
8.25 1.2408
8.275 1.1868
8.3 1.1428
8.325 1.1194
8.35 1.1098
8.375 1.1022
8.4 1.0943
8.425 1.0883
8.45 1.0861
8.475 1.0855
8.5 1.0869
8.525 1.0901
8.55 1.0977
8.575 1.1083
8.6 1.1166
8.625 1.1222
8.65 1.1226
8.675 1.1161
8.7 1.1027
8.725 1.0849
8.75 1.0702
8.775 1.0607
8.8 1.0583
8.825 1.0632
8.85 1.0702
8.875 1.0783
8.9 1.0906
8.925 1.1086
8.95 1.1352
8.975 1.1701
9 1.2128
9.025 1.2628
9.05 1.318
9.075 1.3789
9.1 1.4454
9.125 1.5172
9.15 1.5899
9.175 1.6609
9.2 1.7319
9.225 1.8009
9.25 1.8633
9.275 1.9176
9.3 1.9647
9.325 2.0051
9.35 2.0372
9.375 2.0588
9.4 2.0684
9.425 2.0667
9.45 2.0612
9.475 2.059
9.5 2.0619
9.525 2.0653
9.55 2.0627
9.575 2.0527
9.6 2.035
9.625 2.0111
9.65 1.9815
9.675 1.9465
9.7 1.9076
9.725 1.8643
9.75 1.8168
9.775 1.7628
9.8 1.7023
9.825 1.6391
9.85 1.5747
9.875 1.5121
9.9 1.4571
9.925 1.4068
9.95 1.3652
9.975 1.3318
10 1.3046
10.025 1.286
10.05 1.277
10.075 1.2761
10.1 1.2773
10.125 1.2769
10.15 1.2708
10.175 1.2581
10.2 1.2423
10.225 1.2254
10.25 1.21
10.275 1.1951
10.3 1.1819
10.325 1.1659
10.35 1.1473
10.375 1.125
10.4 1.1016
10.425 1.0807
10.45 1.0638
10.475 1.056
10.5 1.0574
10.525 1.0724
10.55 1.102
10.575 1.1471
10.6 1.196
10.625 1.2471
10.65 1.2971
10.675 1.3432
10.7 1.3862
10.725 1.4339
10.75 1.4917
10.775 1.5642
10.8 1.6436
10.825 1.7228
10.85 1.7987
10.875 1.8708
10.9 1.9402
10.925 2.0044
10.95 2.0608
10.975 2.1083
11 2.1469
11.025 2.1783
11.05 2.2021
11.075 2.219
11.1 2.229
11.125 2.2349
11.15 2.2407
11.175 2.2535
11.2 2.2722
11.225 2.2922
11.25 2.3104
11.275 2.3225
11.3 2.3288
11.325 2.3287
11.35 2.3222
11.375 2.3089
11.4 2.288
11.425 2.2595
11.45 2.2251
11.475 2.1871
11.5 2.1488
11.525 2.1091
11.55 2.0686
11.575 2.0249
11.6 1.9794
11.625 1.9286
11.65 1.8779
11.675 1.8347
11.7 1.8028
11.725 1.7854
11.75 1.7734
11.775 1.7725
11.8 1.7789
11.825 1.7878
11.85 1.7999
11.875 1.8179
11.9 1.845
11.925 1.8726
11.95 1.8972
11.975 1.9152
12 1.9305
12.025 1.947
12.05 1.9607
12.075 1.9686
12.1 1.9693
12.125 1.9624
12.15 1.9487
12.175 1.9291
12.2 1.9033
12.225 1.872
12.25 1.8383
12.275 1.8055
12.3 1.7709
12.325 1.732
12.35 1.6882
12.375 1.6394
12.4 1.5875
12.425 1.5307
12.45 1.4696
12.475 1.4048
12.5 1.3356
12.525 1.2624
12.55 1.1854
12.575 1.1028
12.6 1.0145
12.625 0.9233
12.65 0.8318
12.675 0.7385
12.7 0.6423
12.725 0.5395
12.75 0.4357
12.775 0.353
12.8 0.3104
12.825 0.2948
12.85 0.2893
12.875 0.286
12.9 0.2801
12.925 0.2749
12.95 0.2717
12.975 0.2715
13 0.2766
13.025 0.2998
13.05 0.3424
13.075 0.3887
13.1 0.4311
13.125 0.4658
13.15 0.4916
13.175 0.5091
13.2 0.5192
13.225 0.5301
13.25 0.5521
13.275 0.5876
13.3 0.6371
13.325 0.6929
13.35 0.753
13.375 0.8134
13.4 0.8738
13.425 0.9337
13.45 0.988
13.475 1.0375
13.5 1.0805
13.525 1.117
13.55 1.1472
13.575 1.169
13.6 1.1822
13.625 1.1879
13.65 1.1934
13.675 1.2043
13.7 1.2215
13.725 1.2433
13.75 1.2687
13.775 1.2944
13.8 1.3164
13.825 1.3315
13.85 1.3386
13.875 1.3377
13.9 1.33
13.925 1.3203
13.95 1.315
13.975 1.3169
14 1.3235
14.025 1.3329
14.05 1.3447
14.075 1.3564
14.1 1.3657
14.125 1.3693
14.15 1.3637
14.175 1.3482
14.2 1.3219
14.225 1.2864
14.25 1.241
14.275 1.1873
14.3 1.1267
14.325 1.0617
14.35 0.9953
14.375 0.9304
14.4 0.8669
14.425 0.8105
14.45 0.7625
14.475 0.7212
14.5 0.6806
14.525 0.6376
14.55 0.5933
14.575 0.5511
14.6 0.5169
14.625 0.4941
14.65 0.4804
14.675 0.4733
14.7 0.4694
14.725 0.465
14.75 0.4604
14.775 0.4556
14.8 0.4511
14.825 0.4517
14.85 0.4593
14.875 0.4688
14.9 0.4815
14.925 0.4999
14.95 0.5177
14.975 0.5277
15 0.528
15.025 0.52
15.05 0.5034
15.075 0.4794
15.1 0.4499
15.125 0.4143
15.15 0.3727
15.175 0.3292
15.2 0.2871
15.225 0.2513
15.25 0.2274
15.275 0.2147
15.3 0.2085
15.325 0.2003
15.35 0.1822
15.375 0.1531
15.4 0.1143
15.425 0.066
15.45 0.0101
15.475 -0.0469
15.5 -0.1005
15.525 -0.1453
15.55 -0.1782
15.575 -0.1938
15.6 -0.1937
15.625 -0.1761
15.65 -0.1473
15.675 -0.1154
15.7 -0.084
15.725 -0.0512
15.75 -0.0156
15.775 0.0258
15.8 0.0695
15.825 0.1135
15.85 0.1586
15.875 0.2008
15.9 0.2374
15.925 0.2685
15.95 0.2971
15.975 0.3225
16 0.3434
16.025 0.3607
16.05 0.3727
16.075 0.3766
16.1 0.3716
16.125 0.3596
16.15 0.3409
16.175 0.3149
16.2 0.2794
16.225 0.2368
16.25 0.1914
16.275 0.1495
16.3 0.1144
16.325 0.0873
16.35 0.0653
16.375 0.0494
16.4 0.0419
16.425 0.0425
16.45 0.0473
16.475 0.0518
16.5 0.0539
16.525 0.0555
16.55 0.0533
16.575 0.049
16.6 0.0385
16.625 0.0192
16.65 -0.0072
16.675 -0.0394
16.7 -0.075
16.725 -0.1142
16.75 -0.1591
16.775 -0.2074
16.8 -0.2572
16.825 -0.3063
16.85 -0.3507
16.875 -0.3773
16.9 -0.3781
16.925 -0.3572
16.95 -0.3207
16.975 -0.28
17 -0.2448
17.025 -0.2166
17.05 -0.1949
17.075 -0.1791
17.1 -0.1676
17.125 -0.1591
17.15 -0.1565
17.175 -0.157
17.2 -0.1606
17.225 -0.1685
17.25 -0.1789
17.275 -0.1935
17.3 -0.2114
17.325 -0.2293
17.35 -0.2457
17.375 -0.2611
17.4 -0.2743
17.425 -0.2881
17.45 -0.3064
17.475 -0.331
17.5 -0.362
17.525 -0.3992
17.55 -0.4424
17.575 -0.4878
17.6 -0.5335
17.625 -0.5818
17.65 -0.6306
17.675 -0.6765
17.7 -0.7132
17.725 -0.7282
17.75 -0.72
17.775 -0.6977
17.8 -0.6661
17.825 -0.6307
17.85 -0.5946
17.875 -0.5551
17.9 -0.5088
17.925 -0.4552
17.95 -0.3983
17.975 -0.341
18 -0.2882
18.025 -0.242
18.05 -0.2026
18.075 -0.1678
18.1 -0.1355
18.125 -0.1054
18.15 -0.0799
18.175 -0.0604
18.2 -0.0486
18.225 -0.0443
18.25 -0.0477
18.275 -0.0569
18.3 -0.073
18.325 -0.0911
18.35 -0.1131
18.375 -0.139
18.4 -0.1656
18.425 -0.1918
18.45 -0.2144
18.475 -0.2345
18.5 -0.2532
18.525 -0.2733
18.55 -0.2973
18.575 -0.3228
18.6 -0.3414
18.625 -0.3466
18.65 -0.3448
18.675 -0.3344
18.7 -0.3166
18.725 -0.2983
18.75 -0.283
18.775 -0.2678
18.8 -0.2505
18.825 -0.2326
18.85 -0.2103
18.875 -0.1832
18.9 -0.1548
18.925 -0.1258
18.95 -0.0976
18.975 -0.0737
19 -0.0585
19.025 -0.0489
19.05 -0.0436
19.075 -0.0379
19.1 -0.0231
19.125 -0.0052
19.15 0.016
19.175 0.0378
19.2 0.0599
19.225 0.0767
19.25 0.0918
19.275 0.1079
19.3 0.1265
19.325 0.1472
19.35 0.1665
19.375 0.184
19.4 0.1986
19.425 0.2102
19.45 0.2163
19.475 0.2166
19.5 0.2141
19.525 0.2118
19.55 0.2133
19.575 0.2233
19.6 0.2374
19.625 0.2512
19.65 0.2607
19.675 0.2681
19.7 0.2748
19.725 0.2817
19.75 0.2865
19.775 0.2896
19.8 0.2916
19.825 0.2979
19.85 0.309
19.875 0.3212
19.9 0.3322
19.925 0.3395
19.95 0.343
19.975 0.3428
20 0.3417
20.025 0.3427
20.05 0.3436
20.075 0.3433
20.1 0.3402
20.125 0.3321
20.15 0.3186
20.175 0.2995
20.2 0.2748
20.225 0.2422
20.25 0.1996
20.275 0.1493
20.3 0.0958
20.325 0.0446
20.35 0.0051
20.375 -0.0205
20.4 -0.0311
20.425 -0.0351
20.45 -0.0391
20.475 -0.0421
20.5 -0.0448
20.525 -0.045
20.55 -0.0407
20.575 -0.0355
20.6 -0.0336
20.625 -0.0307
20.65 -0.02
20.675 0.0054
20.7 0.0476
20.725 0.0969
20.75 0.1454
20.775 0.1923
20.8 0.2341
20.825 0.2734
20.85 0.313
20.875 0.3482
20.9 0.3793
20.925 0.4087
20.95 0.4415
20.975 0.4865
21 0.5406
21.025 0.6001
21.05 0.6616
21.075 0.7266
21.1 0.7906
21.125 0.8501
21.15 0.9031
21.175 0.9489
21.2 0.9877
21.225 1.0204
21.25 1.0477
21.275 1.0728
21.3 1.0945
21.325 1.109
21.35 1.118
21.375 1.1257
21.4 1.1389
21.425 1.1584
21.45 1.1813
21.475 1.2047
21.5 1.2257
21.525 1.2413
21.55 1.2497
21.575 1.252
21.6 1.2488
21.625 1.2406
21.65 1.2283
21.675 1.2103
21.7 1.1855
21.725 1.1545
21.75 1.1166
21.775 1.0727
21.8 1.0239
21.825 0.9705
21.85 0.9145
21.875 0.8558
21.9 0.7935
21.925 0.7272
21.95 0.6566
21.975 0.5831
22 0.5075
22.025 0.4301
22.05 0.3545
22.075 0.2829
22.1 0.2167
22.125 0.1524
22.15 0.0859
22.175 0.0114
22.2 -0.0667
22.225 -0.1464
22.25 -0.2271
22.275 -0.311
22.3 -0.3865
22.325 -0.4478
22.35 -0.5024
22.375 -0.5572
22.4 -0.6124
22.425 -0.6685
22.45 -0.7319
22.475 -0.8037
22.5 -0.8816
22.525 -0.9621
22.55 -1.0448
22.575 -1.131
22.6 -1.2148
22.625 -1.2938
22.65 -1.3615
22.675 -1.405
22.7 -1.4273
22.725 -1.4336
22.75 -1.4301
22.775 -1.4205
22.8 -1.4014
22.825 -1.3745
22.85 -1.3442
22.875 -1.3154
22.9 -1.2943
22.925 -1.2877
22.95 -1.2959
22.975 -1.3117
23 -1.3293
23.025 -1.3457
23.05 -1.362
23.075 -1.3797
23.1 -1.3927
23.125 -1.3939
23.15 -1.3837
23.175 -1.3675
23.2 -1.3434
23.225 -1.3126
23.25 -1.2765
23.275 -1.2407
23.3 -1.2084
23.325 -1.1825
23.35 -1.1568
23.375 -1.1305
23.4 -1.1077
23.425 -1.0888
23.45 -1.0744
23.475 -1.0647
23.5 -1.0591
23.525 -1.0549
23.55 -1.0462
23.575 -1.0301
23.6 -1.0045
23.625 -0.9627
23.65 -0.9018
23.675 -0.824
23.7 -0.7358
23.725 -0.6444
23.75 -0.5539
23.775 -0.4683
23.8 -0.3898
23.825 -0.3203
23.85 -0.2597
23.875 -0.2051
23.9 -0.1546
23.925 -0.1071
23.95 -0.064
23.975 -0.0282
24 0.0023
24.025 0.0282
24.05 0.0466
24.075 0.0537
24.1 0.0528
24.125 0.0513
24.15 0.0537
24.175 0.0707
24.2 0.1168
24.225 0.1854
24.25 0.2581
24.275 0.324
24.3 0.3796
24.325 0.4242
24.35 0.4587
24.375 0.4836
24.4 0.5007
24.425 0.5127
24.45 0.5221
24.475 0.5348
24.5 0.5547
24.525 0.5834
24.55 0.6193
24.575 0.6659
24.6 0.7254
24.625 0.7996
24.65 0.8789
24.675 0.9528
24.7 1.0197
24.725 1.083
24.75 1.1468
24.775 1.2102
24.8 1.2702
24.825 1.3249
24.85 1.3725
24.875 1.4153
24.9 1.4524
24.925 1.4843
24.95 1.5119
24.975 1.5361
25 1.5574
25.025 1.5727
25.05 1.5814
25.075 1.584
25.1 1.5782
25.125 1.5654
25.15 1.5472
25.175 1.5263
25.2 1.5075
25.225 1.4932
25.25 1.4765
25.275 1.4576
25.3 1.4346
25.325 1.405
25.35 1.3689
25.375 1.3275
25.4 1.2781
25.425 1.2202
25.45 1.1558
25.475 1.0851
25.5 1.0114
25.525 0.942
25.55 0.876
25.575 0.8068
25.6 0.7369
25.625 0.6806
25.65 0.6347
25.675 0.5937
25.7 0.5465
25.725 0.4876
25.75 0.417
25.775 0.3367
25.8 0.2515
25.825 0.1658
25.85 0.086
25.875 0.0061
25.9 -0.0794
25.925 -0.1673
25.95 -0.2406
25.975 -0.2904
26 -0.3189
26.025 -0.3374
26.05 -0.349
26.075 -0.3487
26.1 -0.3466
26.125 -0.3463
26.15 -0.3506
26.175 -0.3643
26.2 -0.3848
26.225 -0.409
26.25 -0.4391
26.275 -0.4776
26.3 -0.5289
26.325 -0.5901
26.35 -0.657
26.375 -0.7293
26.4 -0.8048
26.425 -0.8796
26.45 -0.9533
26.475 -1.0211
26.5 -1.0714
26.525 -1.0938
26.55 -1.0966
26.575 -1.0918
26.6 -1.08
26.625 -1.0609
26.65 -1.0392
26.675 -1.017
26.7 -0.9958
26.725 -0.9795
26.75 -0.97
26.775 -0.9652
26.8 -0.9651
26.825 -0.9722
26.85 -0.9884
26.875 -1.0141
26.9 -1.0462
26.925 -1.0772
26.95 -1.1011
26.975 -1.1035
27 -1.0848
27.025 -1.0537
27.05 -1.0214
27.075 -0.9925
27.1 -0.9719
27.125 -0.9604
27.15 -0.9543
27.175 -0.9546
27.2 -0.9622
27.225 -0.9742
27.25 -0.9848
27.275 -0.9958
27.3 -1.0114
27.325 -1.0312
27.35 -1.0566
27.375 -1.0856
27.4 -1.1102
27.425 -1.1216
27.45 -1.1157
27.475 -1.0978
27.5 -1.0746
27.525 -1.0518
27.55 -1.0313
27.575 -1.0143
27.6 -1.0006
27.625 -0.9868
27.65 -0.9747
27.675 -0.9662
27.7 -0.9594
27.725 -0.9568
27.75 -0.9589
27.775 -0.9662
27.8 -0.9824
27.825 -1.0065
27.85 -1.0346
27.875 -1.0666
27.9 -1.092
27.925 -1.1064
27.95 -1.1126
27.975 -1.1088
28 -1.1011
28.025 -1.0977
28.05 -1.0977
28.075 -1.1048
28.1 -1.121
28.125 -1.1421
28.15 -1.1648
28.175 -1.1862
28.2 -1.2057
28.225 -1.2256
28.25 -1.242
28.275 -1.2509
28.3 -1.252
28.325 -1.2517
28.35 -1.2537
28.375 -1.2595
28.4 -1.2655
28.425 -1.2679
28.45 -1.2632
28.475 -1.2507
28.5 -1.2269
28.525 -1.1928
28.55 -1.1519
28.575 -1.1075
28.6 -1.0644
28.625 -1.0265
28.65 -0.9937
28.675 -0.9692
28.7 -0.9564
28.725 -0.9514
28.75 -0.9469
28.775 -0.9367
28.8 -0.9227
28.825 -0.9066
28.85 -0.8905
28.875 -0.8776
28.9 -0.868
28.925 -0.8601
28.95 -0.8561
28.975 -0.8523
29 -0.8455
29.025 -0.8343
29.05 -0.8192
29.075 -0.8021
29.1 -0.7838
29.125 -0.7667
29.15 -0.7545
29.175 -0.744
29.2 -0.7307
29.225 -0.7021
29.25 -0.6555
29.275 -0.6006
29.3 -0.5451
29.325 -0.493
29.35 -0.446
29.375 -0.4017
29.4 -0.3582
29.425 -0.318
29.45 -0.2833
29.475 -0.2572
29.5 -0.2382
29.525 -0.2231
29.55 -0.2128
29.575 -0.2081
29.6 -0.2095
29.625 -0.2171
29.65 -0.2275
29.675 -0.2402
29.7 -0.2492
29.725 -0.251
29.75 -0.2462
29.775 -0.2409
29.8 -0.2338
29.825 -0.2182
29.85 -0.1906
29.875 -0.1557
29.9 -0.1174
29.925 -0.0795
29.95 -0.0399
29.975 0.0095
30 0.0669
30.025 0.1234
30.05 0.1754
30.075 0.2207
30.1 0.2594
30.125 0.292
30.15 0.3159
30.175 0.3334
30.2 0.3458
30.225 0.3542
30.25 0.3567
30.275 0.353
30.3 0.3474
30.325 0.3449
30.35 0.358
30.375 0.3841
30.4 0.412
30.425 0.4381
30.45 0.4586
30.475 0.4732
30.5 0.4854
30.525 0.4936
30.55 0.4963
30.575 0.4931
30.6 0.4829
30.625 0.4682
30.65 0.4506
30.675 0.4294
30.7 0.4006
30.725 0.3617
30.75 0.3132
30.775 0.2594
30.8 0.2014
30.825 0.141
30.85 0.0771
30.875 0.013
30.9 -0.0473
30.925 -0.1042
30.95 -0.155
30.975 -0.1995
31 -0.2365
31.025 -0.2679
31.05 -0.3007
31.075 -0.3368
31.1 -0.3779
31.125 -0.4231
31.15 -0.4695
31.175 -0.509
31.2 -0.5356
31.225 -0.5481
31.25 -0.5524
31.275 -0.5528
31.3 -0.5444
31.325 -0.5215
31.35 -0.4902
31.375 -0.4598
31.4 -0.4379
31.425 -0.4251
31.45 -0.4207
31.475 -0.425
31.5 -0.4369
31.525 -0.4559
31.55 -0.4818
31.575 -0.5148
31.6 -0.5526
31.625 -0.5919
31.65 -0.6297
31.675 -0.6614
31.7 -0.6817
31.725 -0.6869
31.75 -0.6751
31.775 -0.6508
31.8 -0.6229
31.825 -0.5967
31.85 -0.5715
31.875 -0.5436
31.9 -0.5119
31.925 -0.4743
31.95 -0.4336
31.975 -0.3929
32 -0.3528
32.025 -0.3108
32.05 -0.2697
32.075 -0.232
32.1 -0.1968
32.125 -0.1626
32.15 -0.1253
32.175 -0.0755
32.2 -0.0168
32.225 0.0387
32.25 0.0871
32.275 0.1265
32.3 0.1562
32.325 0.1768
32.35 0.1893
32.375 0.1922
32.4 0.1863
32.425 0.1752
32.45 0.1593
32.475 0.1394
32.5 0.1153
32.525 0.087
32.55 0.0545
32.575 0.0165
32.6 -0.0268
32.625 -0.0752
32.65 -0.1288
32.675 -0.1863
32.7 -0.2469
32.725 -0.3097
32.75 -0.3749
32.775 -0.4446
32.8 -0.5204
32.825 -0.5973
32.85 -0.671
32.875 -0.7394
32.9 -0.8054
32.925 -0.8709
32.95 -0.9334
32.975 -0.9902
33 -1.0414
33.025 -1.0884
33.05 -1.1259
33.075 -1.1481
33.1 -1.1597
33.125 -1.1669
33.15 -1.1709
33.175 -1.1712
33.2 -1.1642
33.225 -1.1494
33.25 -1.1311
33.275 -1.1102
33.3 -1.0798
33.325 -1.036
33.35 -0.9887
33.375 -0.9404
33.4 -0.8911
33.425 -0.8399
33.45 -0.7874
33.475 -0.7373
33.5 -0.6855
33.525 -0.6285
33.55 -0.5722
33.575 -0.5159
33.6 -0.4636
33.625 -0.4124
33.65 -0.3646
33.675 -0.3257
33.7 -0.2942
33.725 -0.2682
33.75 -0.2486
33.775 -0.2355
33.8 -0.2278
33.825 -0.2264
33.85 -0.2322
33.875 -0.244
33.9 -0.2618
33.925 -0.2856
33.95 -0.3177
33.975 -0.3549
34 -0.3968
34.025 -0.4455
34.05 -0.4998
34.075 -0.5623
34.1 -0.6304
34.125 -0.7031
34.15 -0.7795
34.175 -0.8565
34.2 -0.9305
34.225 -1.0003
34.25 -1.064
34.275 -1.1221
34.3 -1.177
34.325 -1.2325
34.35 -1.2914
34.375 -1.3526
34.4 -1.4164
34.425 -1.4834
34.45 -1.553
34.475 -1.6255
34.5 -1.7043
34.525 -1.7928
34.55 -1.8898
34.575 -1.9959
34.6 -2.1086
34.625 -2.2213
34.65 -2.3282
34.675 -2.4221
34.7 -2.4983
34.725 -2.5573
34.75 -2.6021
34.775 -2.6378
34.8 -2.6651
34.825 -2.682
34.85 -2.6883
34.875 -2.682
34.9 -2.6654
34.925 -2.6437
34.95 -2.6228
34.975 -2.6041
35 -2.5897
35.025 -2.5759
35.05 -2.5544
35.075 -2.5319
35.1 -2.5169
35.125 -2.5093
35.15 -2.503
35.175 -2.4989
35.2 -2.4994
35.225 -2.5062
35.25 -2.5171
35.275 -2.5283
35.3 -2.5372
35.325 -2.546
35.35 -2.5559
35.375 -2.5591
35.4 -2.5586
35.425 -2.5712
35.45 -2.6002
35.475 -2.6298
35.5 -2.6555
35.525 -2.6823
35.55 -2.7139
35.575 -2.7496
35.6 -2.7862
35.625 -2.8162
35.65 -2.8334
35.675 -2.8239
35.7 -2.7961
35.725 -2.7584
35.75 -2.7067
35.775 -2.6419
35.8 -2.5686
35.825 -2.4963
35.85 -2.4346
35.875 -2.3844
35.9 -2.3421
35.925 -2.3078
35.95 -2.2837
35.975 -2.2674
36 -2.2557
36.025 -2.2503
36.05 -2.2486
36.075 -2.2462
36.1 -2.2449
36.125 -2.2488
36.15 -2.2555
36.175 -2.2624
36.2 -2.2649
36.225 -2.2653
36.25 -2.269
36.275 -2.2766
36.3 -2.2849
36.325 -2.2909
36.35 -2.2963
36.375 -2.3033
36.4 -2.3142
36.425 -2.3271
36.45 -2.3418
36.475 -2.3582
36.5 -2.3707
36.525 -2.3749
36.55 -2.3747
36.575 -2.3704
36.6 -2.362
36.625 -2.3563
36.65 -2.3559
36.675 -2.3606
36.7 -2.367
36.725 -2.3694
36.75 -2.3701
36.775 -2.3683
36.8 -2.3615
36.825 -2.3456
36.85 -2.3185
36.875 -2.2778
36.9 -2.224
36.925 -2.1642
36.95 -2.1031
36.975 -2.0439
37 -1.9879
37.025 -1.934
37.05 -1.8845
37.075 -1.8406
37.1 -1.8049
37.125 -1.7785
37.15 -1.7615
37.175 -1.7561
37.2 -1.7599
37.225 -1.7637
37.25 -1.7501
37.275 -1.7187
37.3 -1.6803
37.325 -1.6441
37.35 -1.6114
37.375 -1.5791
37.4 -1.5521
37.425 -1.5334
37.45 -1.5242
37.475 -1.5244
37.5 -1.533
37.525 -1.5475
37.55 -1.5662
37.575 -1.5868
37.6 -1.6029
37.625 -1.6139
37.65 -1.615
37.675 -1.6055
37.7 -1.5909
37.725 -1.5823
37.75 -1.577
37.775 -1.5781
37.8 -1.5927
37.825 -1.6185
37.85 -1.6465
37.875 -1.668
37.9 -1.6816
37.925 -1.6887
37.95 -1.6957
37.975 -1.7042
38 -1.7164
38.025 -1.7354
38.05 -1.7641
38.075 -1.8025
38.1 -1.8476
38.125 -1.893
38.15 -1.9351
38.175 -1.9721
38.2 -2.0051
38.225 -2.0363
38.25 -2.0603
38.275 -2.0772
38.3 -2.09
38.325 -2.1042
38.35 -2.1208
38.375 -2.1359
38.4 -2.1439
38.425 -2.1488
38.45 -2.1577
38.475 -2.1788
38.5 -2.2182
38.525 -2.2718
38.55 -2.3262
38.575 -2.3768
38.6 -2.4198
38.625 -2.4477
38.65 -2.46
38.675 -2.4627
38.7 -2.4564
38.725 -2.4456
38.75 -2.4355
38.775 -2.4295
38.8 -2.4263
38.825 -2.4225
38.85 -2.416
38.875 -2.4094
38.9 -2.4058
38.925 -2.4045
38.95 -2.4057
38.975 -2.4128
39 -2.4254
39.025 -2.4401
39.05 -2.4542
39.075 -2.4577
39.1 -2.4441
39.125 -2.4244
39.15 -2.4109
39.175 -2.404
39.2 -2.3943
39.225 -2.3798
39.25 -2.3566
39.275 -2.3172
39.3 -2.2583
39.325 -2.1897
39.35 -2.1233
39.375 -2.0634
39.4 -2.0106
39.425 -1.9662
39.45 -1.9309
39.475 -1.9002
39.5 -1.8751
39.525 -1.8603
39.55 -1.8542
39.575 -1.8559
39.6 -1.8653
39.625 -1.8815
39.65 -1.9023
39.675 -1.9162
39.7 -1.9112
39.725 -1.8896
39.75 -1.8593
39.775 -1.8263
39.8 -1.7961
39.825 -1.7758
39.85 -1.7642
39.875 -1.7597
39.9 -1.7556
39.925 -1.744
39.95 -1.7142
39.975 -1.6719
40 -1.6272
40.025 -1.5853
40.05 -1.5395
40.075 -1.4821
40.1 -1.4201
40.125 -1.3575
40.15 -1.2999
40.175 -1.2498
40.2 -1.2085
40.225 -1.1752
40.25 -1.1501
40.275 -1.1315
40.3 -1.1154
40.325 -1.1002
40.35 -1.0829
40.375 -1.0626
40.4 -1.0412
40.425 -1.0182
40.45 -0.9928
40.475 -0.968
40.5 -0.9468
40.525 -0.9271
40.55 -0.9096
40.575 -0.8967
40.6 -0.8976
40.625 -0.9138
40.65 -0.9377
40.675 -0.962
40.7 -0.9853
40.725 -1.0104
40.75 -1.0343
40.775 -1.0532
40.8 -1.0658
40.825 -1.071
40.85 -1.0685
40.875 -1.057
40.9 -1.0395
40.925 -1.0196
40.95 -1.0005
40.975 -0.9787
41 -0.9481
41.025 -0.9139
41.05 -0.8829
41.075 -0.8557
41.1 -0.8321
41.125 -0.8141
41.15 -0.8009
41.175 -0.7898
41.2 -0.7811
41.225 -0.7748
41.25 -0.7718
41.275 -0.768
41.3 -0.761
41.325 -0.7534
41.35 -0.7503
41.375 -0.7563
41.4 -0.7713
41.425 -0.7973
41.45 -0.8309
41.475 -0.8695
41.5 -0.9074
41.525 -0.9441
41.55 -0.9838
41.575 -1.0297
41.6 -1.0828
41.625 -1.145
41.65 -1.2129
41.675 -1.2822
41.7 -1.3463
41.725 -1.4011
41.75 -1.4498
41.775 -1.491
41.8 -1.5208
41.825 -1.5396
41.85 -1.5559
41.875 -1.5741
41.9 -1.5923
41.925 -1.6099
41.95 -1.6137
41.975 -1.5885
42 -1.5418
42.025 -1.4887
42.05 -1.4388
42.075 -1.3935
42.1 -1.3531
42.125 -1.3168
42.15 -1.2818
42.175 -1.2545
42.2 -1.2333
42.225 -1.2169
42.25 -1.2047
42.275 -1.1945
42.3 -1.1859
42.325 -1.1798
42.35 -1.1753
42.375 -1.1725
42.4 -1.1709
42.425 -1.1677
42.45 -1.1605
42.475 -1.1526
42.5 -1.1476
42.525 -1.1455
42.55 -1.1439
42.575 -1.1466
42.6 -1.1543
42.625 -1.166
42.65 -1.1703
42.675 -1.1614
42.7 -1.1409
42.725 -1.1112
42.75 -1.0776
42.775 -1.0421
42.8 -1.0028
42.825 -0.9604
42.85 -0.9172
42.875 -0.8773
42.9 -0.8409
42.925 -0.8078
42.95 -0.7796
42.975 -0.7602
43 -0.7493
43.025 -0.7432
43.05 -0.7398
43.075 -0.7235
43.1 -0.6862
43.125 -0.6306
43.15 -0.5576
43.175 -0.4793
43.2 -0.4043
43.225 -0.3351
43.25 -0.2736
43.275 -0.2195
43.3 -0.1726
43.325 -0.1327
43.35 -0.0949
43.375 -0.0522
43.4 -0.0075
43.425 0.0331
43.45 0.0669
43.475 0.0932
43.5 0.1116
43.525 0.1225
43.55 0.1265
43.575 0.1253
43.6 0.1201
43.625 0.1103
43.65 0.0922
43.675 0.0635
43.7 0.0244
43.725 -0.0254
43.75 -0.0843
43.775 -0.1477
43.8 -0.2102
43.825 -0.2677
43.85 -0.3183
43.875 -0.363
43.9 -0.4007
43.925 -0.4261
43.95 -0.4458
43.975 -0.4657
44 -0.4916
44.025 -0.5253
44.05 -0.5658
44.075 -0.6089
44.1 -0.6522
44.125 -0.6937
44.15 -0.7255
44.175 -0.746
44.2 -0.7526
44.225 -0.7451
44.25 -0.7136
44.275 -0.6674
44.3 -0.6235
44.325 -0.5853
44.35 -0.551
44.375 -0.5204
44.4 -0.4968
44.425 -0.481
44.45 -0.4708
44.475 -0.4654
44.5 -0.4643
44.525 -0.4637
44.55 -0.4679
44.575 -0.4734
44.6 -0.4733
44.625 -0.4625
44.65 -0.4363
44.675 -0.4048
44.7 -0.3734
44.725 -0.344
44.75 -0.3145
44.775 -0.285
44.8 -0.2574
44.825 -0.2354
44.85 -0.2227
44.875 -0.2202
44.9 -0.2256
44.925 -0.2324
44.95 -0.2298
44.975 -0.2093
45 -0.1781
45.025 -0.1434
45.05 -0.1084
45.075 -0.0783
45.1 -0.0551
45.125 -0.0373
45.15 -0.0211
45.175 -0.0073
45.2 0.0011
45.225 0.0037
45.25 0.0027
45.275 -0.0048
45.3 -0.0184
45.325 -0.0368
45.35 -0.0618
45.375 -0.0929
45.4 -0.1312
45.425 -0.1778
45.45 -0.2292
45.475 -0.2816
45.5 -0.3324
45.525 -0.385
45.55 -0.4413
45.575 -0.5021
45.6 -0.5637
45.625 -0.6156
45.65 -0.6525
45.675 -0.6723
45.7 -0.6817
45.725 -0.6841
45.75 -0.6862
45.775 -0.6938
45.8 -0.7084
45.825 -0.7321
45.85 -0.7644
45.875 -0.8029
45.9 -0.8457
45.925 -0.891
45.95 -0.9373
45.975 -0.9811
46 -1.0156
46.025 -1.0357
46.05 -1.043
46.075 -1.0418
46.1 -1.0378
46.125 -1.0298
46.15 -1.0179
46.175 -1.005
46.2 -0.9938
46.225 -0.9887
46.25 -0.9882
46.275 -0.9906
46.3 -0.9913
46.325 -0.9901
46.35 -0.984
46.375 -0.9662
46.4 -0.9443
46.425 -0.9207
46.45 -0.895
46.475 -0.8675
46.5 -0.8355
46.525 -0.7929
46.55 -0.7405
46.575 -0.6705
46.6 -0.5824
46.625 -0.4834
46.65 -0.3822
46.675 -0.2823
46.7 -0.1855
46.725 -0.0919
46.75 -0.0035
46.775 0.0777
46.8 0.1527
46.825 0.2206
46.85 0.282
46.875 0.3371
46.9 0.3852
46.925 0.4244
46.95 0.4546
46.975 0.4751
47 0.4869
47.025 0.491
47.05 0.4885
47.075 0.4796
47.1 0.4645
47.125 0.4444
47.15 0.4201
47.175 0.3913
47.2 0.3595
47.225 0.3252
47.25 0.2885
47.275 0.249
47.3 0.2075
47.325 0.1634
47.35 0.1156
47.375 0.0724
47.4 0.0398
47.425 0.0143
47.45 -0.0067
47.475 -0.0264
47.5 -0.0488
47.525 -0.0776
47.55 -0.1124
47.575 -0.1507
47.6 -0.1912
47.625 -0.2315
47.65 -0.2709
47.675 -0.3124
47.7 -0.3586
47.725 -0.4077
47.75 -0.4572
47.775 -0.5079
47.8 -0.5597
47.825 -0.6087
47.85 -0.6437
47.875 -0.6618
47.9 -0.6738
47.925 -0.6875
47.95 -0.7023
47.975 -0.7186
48 -0.7324
48.025 -0.74
48.05 -0.7411
48.075 -0.739
48.1 -0.7341
48.125 -0.7285
48.15 -0.7243
48.175 -0.7185
48.2 -0.7053
48.225 -0.6878
48.25 -0.6656
48.275 -0.6435
48.3 -0.6249
48.325 -0.6123
48.35 -0.6072
48.375 -0.6101
48.4 -0.6173
48.425 -0.6259
48.45 -0.6389
48.475 -0.6588
48.5 -0.688
48.525 -0.7268
48.55 -0.7739
48.575 -0.8268
48.6 -0.8804
48.625 -0.9286
48.65 -0.9694
48.675 -1.0077
48.7 -1.0385
48.725 -1.063
48.75 -1.0806
48.775 -1.0938
48.8 -1.1062
48.825 -1.1209
48.85 -1.1412
48.875 -1.1628
48.9 -1.1789
48.925 -1.1841
48.95 -1.1813
48.975 -1.1761
49 -1.1683
49.025 -1.1569
49.05 -1.1416
49.075 -1.1251
49.1 -1.1103
49.125 -1.0998
49.15 -1.0955
49.175 -1.0979
49.2 -1.1085
49.225 -1.1291
49.25 -1.159
49.275 -1.1918
49.3 -1.2189
49.325 -1.2303
49.35 -1.2261
49.375 -1.2105
49.4 -1.184
49.425 -1.1491
49.45 -1.1086
49.475 -1.0687
49.5 -1.0345
49.525 -1.0049
49.55 -0.9775
49.575 -0.9538
49.6 -0.9374
49.625 -0.9295
49.65 -0.9293
49.675 -0.9278
49.7 -0.913
49.725 -0.8867
49.75 -0.8553
49.775 -0.8205
49.8 -0.7784
49.825 -0.7316
49.85 -0.6878
49.875 -0.6529
49.9 -0.6274
49.925 -0.6084
49.95 -0.5972
49.975 -0.5962
50 -0.6079
50.025 -0.6323
50.05 -0.6628
50.075 -0.6935
50.1 -0.7243
50.125 -0.7508
50.15 -0.7678
50.175 -0.763
50.2 -0.7354
50.225 -0.6983
50.25 -0.6633
50.275 -0.6354
50.3 -0.6158
50.325 -0.6023
50.35 -0.5931
50.375 -0.5915
50.4 -0.5975
50.425 -0.6069
50.45 -0.61
50.475 -0.5975
50.5 -0.5657
50.525 -0.5211
50.55 -0.468
50.575 -0.4052
50.6 -0.3274
50.625 -0.2416
50.65 -0.1555
50.675 -0.0761
50.7 -0.0069
50.725 0.0557
50.75 0.1154
50.775 0.1712
50.8 0.2236
50.825 0.2748
50.85 0.3248
50.875 0.3697
50.9 0.4105
50.925 0.4472
50.95 0.4782
50.975 0.5034
51 0.5233
51.025 0.5374
51.05 0.5466
51.075 0.5563
51.1 0.568
51.125 0.5773
51.15 0.5836
51.175 0.587
51.2 0.5894
51.225 0.5898
51.25 0.5879
51.275 0.5834
51.3 0.5751
51.325 0.5634
51.35 0.5486
51.375 0.5312
51.4 0.5112
51.425 0.4875
51.45 0.4614
51.475 0.4325
51.5 0.4015
51.525 0.3699
51.55 0.3415
51.575 0.3156
51.6 0.2876
51.625 0.26
51.65 0.2371
51.675 0.2225
51.7 0.2126
51.725 0.1995
51.75 0.1824
51.775 0.1631
51.8 0.1406
51.825 0.1155
51.85 0.0904
51.875 0.0689
51.9 0.0539
51.925 0.0463
51.95 0.0464
51.975 0.0589
52 0.0909
52.025 0.1419
52.05 0.2018
52.075 0.2621
52.1 0.3244
52.125 0.3914
52.15 0.462
52.175 0.5316
52.2 0.5974
52.225 0.658
52.25 0.7089
52.275 0.749
52.3 0.7809
52.325 0.8054
52.35 0.8258
52.375 0.8417
52.4 0.8529
52.425 0.8597
52.45 0.8623
52.475 0.8597
52.5 0.8534
52.525 0.8427
52.55 0.8269
52.575 0.8063
52.6 0.7817
52.625 0.7536
52.65 0.7211
52.675 0.6858
52.7 0.6476
52.725 0.6059
52.75 0.5593
52.775 0.5083
52.8 0.4539
52.825 0.3985
52.85 0.346
52.875 0.2941
52.9 0.2378
52.925 0.1757
52.95 0.1069
52.975 0.0347
53 -0.0352
53.025 -0.0982
53.05 -0.1567
53.075 -0.2096
53.1 -0.2531
53.125 -0.2877
53.15 -0.3162
53.175 -0.3413
53.2 -0.3665
53.225 -0.3926
53.25 -0.4194
53.275 -0.4446
53.3 -0.4683
53.325 -0.4888
53.35 -0.5052
53.375 -0.5208
53.4 -0.5348
53.425 -0.5483
53.45 -0.5664
53.475 -0.5851
53.5 -0.5974
53.525 -0.5966
53.55 -0.5846
53.575 -0.5707
53.6 -0.5601
53.625 -0.5528
53.65 -0.5447
53.675 -0.5246
53.7 -0.4816
53.725 -0.4281
53.75 -0.3729
53.775 -0.3173
53.8 -0.2625
53.825 -0.2094
53.85 -0.1571
53.875 -0.1069
53.9 -0.0587
53.925 -0.0088
53.95 0.0446
53.975 0.0998
54 0.1517
54.025 0.1971
54.05 0.236
54.075 0.2681
54.1 0.296
54.125 0.3182
54.15 0.3335
54.175 0.3416
54.2 0.3419
54.225 0.3351
54.25 0.3216
54.275 0.3021
54.3 0.2773
54.325 0.2471
54.35 0.2107
54.375 0.1694
54.4 0.1239
54.425 0.0745
54.45 0.0221
54.475 -0.0316
54.5 -0.0835
54.525 -0.1299
54.55 -0.1666
54.575 -0.1888
54.6 -0.188
54.625 -0.1571
54.65 -0.1019
54.675 -0.0348
54.7 0.0436
54.725 0.1302
54.75 0.2236
54.775 0.3186
54.8 0.409
54.825 0.4942
54.85 0.5745
54.875 0.6465
54.9 0.7089
54.925 0.7617
54.95 0.8051
54.975 0.8403
55 0.8702
55.025 0.9016
55.05 0.9409
55.075 0.9902
55.1 1.0464
55.125 1.104
55.15 1.1619
55.175 1.2211
55.2 1.2843
55.225 1.3455
55.25 1.4024
55.275 1.4523
55.3 1.4948
55.325 1.53
55.35 1.5586
55.375 1.5799
55.4 1.5936
55.425 1.6027
55.45 1.6089
55.475 1.6146
55.5 1.6222
55.525 1.6297
55.55 1.6328
55.575 1.6329
55.6 1.635
55.625 1.6474
55.65 1.6682
55.675 1.6904
55.7 1.7116
55.725 1.7321
55.75 1.75
55.775 1.767
55.8 1.7831
55.825 1.7981
55.85 1.8083
55.875 1.8138
55.9 1.8145
55.925 1.8077
55.95 1.7964
55.975 1.7832
56 1.7719
56.025 1.7649
56.05 1.7639
56.075 1.7718
56.1 1.7935
56.125 1.8246
56.15 1.8581
56.175 1.8896
56.2 1.9172
56.225 1.9385
56.25 1.9547
56.275 1.9734
56.3 1.9972
56.325 2.0224
56.35 2.0469
56.375 2.0691
56.4 2.0909
56.425 2.1106
56.45 2.126
56.475 2.1364
56.5 2.1444
56.525 2.1501
56.55 2.1512
56.575 2.1477
56.6 2.139
56.625 2.1246
56.65 2.1048
56.675 2.0811
56.7 2.0548
56.725 2.0264
56.75 1.9949
56.775 1.9608
56.8 1.9225
56.825 1.8787
56.85 1.8337
56.875 1.7893
56.9 1.7457
56.925 1.7013
56.95 1.6581
56.975 1.617
57 1.5797
57.025 1.5487
57.05 1.5236
57.075 1.504
57.1 1.4901
57.125 1.4822
57.15 1.4771
57.175 1.4806
57.2 1.4949
57.225 1.524
57.25 1.5627
57.275 1.603
57.3 1.6404
57.325 1.6728
57.35 1.7007
57.375 1.7237
57.4 1.7425
57.425 1.7575
57.45 1.7683
57.475 1.7759
57.5 1.7792
57.525 1.7777
57.55 1.7712
57.575 1.7593
57.6 1.743
57.625 1.7209
57.65 1.6927
57.675 1.6587
57.7 1.621
57.725 1.587
57.75 1.5592
57.775 1.5349
57.8 1.5147
57.825 1.4971
57.85 1.482
57.875 1.4787
57.9 1.4966
57.925 1.5234
57.95 1.5512
57.975 1.5773
58 1.6028
58.025 1.6237
58.05 1.6367
58.075 1.6411
58.1 1.6372
58.125 1.6277
58.15 1.6214
58.175 1.6223
58.2 1.6317
58.225 1.6515
58.25 1.6818
58.275 1.7178
58.3 1.7532
58.325 1.7795
58.35 1.7958
58.375 1.8026
58.4 1.8001
58.425 1.7895
58.45 1.7732
58.475 1.7527
58.5 1.7302
58.525 1.7165
58.55 1.7171
58.575 1.7245
58.6 1.7316
58.625 1.7344
58.65 1.733
58.675 1.7371
58.7 1.7597
58.725 1.8069
58.75 1.872
58.775 1.941
58.8 2.0078
58.825 2.0725
58.85 2.1348
58.875 2.1933
58.9 2.2489
58.925 2.3
58.95 2.3439
58.975 2.38
59 2.408
59.025 2.4273
59.05 2.4381
59.075 2.4413
59.1 2.4395
59.125 2.4353
59.15 2.4274
59.175 2.4119
59.2 2.387
59.225 2.354
59.25 2.3158
59.275 2.2753
59.3 2.232
59.325 2.1828
59.35 2.1278
59.375 2.0646
59.4 1.9927
59.425 1.9156
59.45 1.8347
59.475 1.7515
59.5 1.6695
59.525 1.5976
59.55 1.5485
59.575 1.5196
59.6 1.5027
59.625 1.4971
59.65 1.5025
59.675 1.5142
59.7 1.5277
59.725 1.5359
59.75 1.5369
59.775 1.5352
59.8 1.5364
59.825 1.5471
59.85 1.5719
59.875 1.6058
59.9 1.6399
59.925 1.6723
59.95 1.7014
59.975 1.7259
60 1.745
60.025 1.7595
60.05 1.7698
60.075 1.7749
60.1 1.7732
60.125 1.7678
60.15 1.7646
60.175 1.7658
60.2 1.7678
60.225 1.7673
60.25 1.7626
60.275 1.7561
60.3 1.7459
60.325 1.7322
60.35 1.7148
60.375 1.6933
60.4 1.6668
60.425 1.6357
60.45 1.6026
60.475 1.5715
60.5 1.5464
60.525 1.5237
60.55 1.4973
60.575 1.4694
60.6 1.4458
60.625 1.4272
60.65 1.4112
60.675 1.3955
60.7 1.3826
60.725 1.376
60.75 1.3744
60.775 1.3737
60.8 1.3687
60.825 1.3594
60.85 1.3456
60.875 1.3293
60.9 1.3227
60.925 1.3377
60.95 1.3761
60.975 1.4265
61 1.4777
61.025 1.5255
61.05 1.5716
61.075 1.6166
61.1 1.6585
61.125 1.697
61.15 1.7331
61.175 1.7694
61.2 1.8073
61.225 1.847
61.25 1.8916
61.275 1.9455
61.3 2.0131
61.325 2.0891
61.35 2.1668
61.375 2.2461
61.4 2.3231
61.425 2.3958
61.45 2.4658
61.475 2.5317
61.5 2.5927
61.525 2.6488
61.55 2.7008
61.575 2.7522
61.6 2.8029
61.625 2.8514
61.65 2.899
61.675 2.9441
61.7 2.9833
61.725 3.0169
61.75 3.0453
61.775 3.0691
61.8 3.0875
61.825 3.1006
61.85 3.1107
61.875 3.1195
61.9 3.1301
61.925 3.1446
61.95 3.1631
61.975 3.1831
62 3.2017
62.025 3.2164
62.05 3.2276
62.075 3.2341
62.1 3.2362
62.125 3.2346
62.15 3.2296
62.175 3.2213
62.2 3.2095
62.225 3.1955
62.25 3.1801
62.275 3.1634
62.3 3.1485
62.325 3.1333
62.35 3.1149
62.375 3.092
62.4 3.0665
62.425 3.0399
62.45 3.0095
62.475 2.9774
62.5 2.947
62.525 2.9164
62.55 2.8793
62.575 2.8346
62.6 2.7939
62.625 2.7607
62.65 2.7258
62.675 2.6861
62.7 2.6413
62.725 2.5938
62.75 2.546
62.775 2.4957
62.8 2.4434
62.825 2.3896
62.85 2.334
62.875 2.2778
62.9 2.2232
62.925 2.1666
62.95 2.1095
62.975 2.0513
63 1.9894
63.025 1.9224
63.05 1.8533
63.075 1.7869
63.1 1.7232
63.125 1.6641
63.15 1.608
63.175 1.5528
63.2 1.4981
63.225 1.4448
63.25 1.3917
63.275 1.3351
63.3 1.2736
63.325 1.2029
63.35 1.1246
63.375 1.0395
63.4 0.956
63.425 0.8859
63.45 0.832
63.475 0.7928
63.5 0.7637
63.525 0.7393
63.55 0.7165
63.575 0.6957
63.6 0.6791
63.625 0.6668
63.65 0.6566
63.675 0.6418
63.7 0.6236
63.725 0.6016
63.75 0.5762
63.775 0.5492
63.8 0.5203
63.825 0.4909
63.85 0.086
63.875 0.0553
63.9 0.0232
63.925 -0.012
63.95 -0.053
63.975 -0.0984
64 -0.1474
64.025 -0.1984
64.05 -0.2529
64.075 -0.3106
64.1 -0.3716
64.125 -0.4356
64.15 -0.5018
64.175 -0.5699
64.2 -0.6397
64.225 -0.7092
64.25 -0.7801
64.275 -0.8519
64.3 -0.9235
64.325 -0.9954
64.35 -1.0681
64.375 -1.142
64.4 -1.2139
64.425 -1.277
64.45 -1.3251
64.475 -1.3552
64.5 -1.3724
64.525 -1.3712
64.55 -1.355
64.575 -1.3307
64.6 -1.3018
64.625 -1.2688
64.65 -1.2324
64.675 -1.1981
64.7 -1.1684
64.725 -1.1438
64.75 -1.1262
64.775 -1.1166
64.8 -1.1144
64.825 -1.1185
64.85 -1.1291
64.875 -1.144
64.9 -1.1586
64.925 -1.1673
64.95 -1.1609
64.975 -1.1409
65 -1.1125
65.025 -1.0745
65.05 -1.0237
65.075 -0.9675
65.1 -0.9152
65.125 -0.868
65.15 -0.8273
65.175 -0.7919
65.2 -0.7649
65.225 -0.7463
65.25 -0.733
65.275 -0.7145
65.3 -0.685
65.325 -0.6456
65.35 -0.6042
65.375 -0.5664
65.4 -0.5337
65.425 -0.5026
65.45 -0.4709
65.475 -0.4382
65.5 -0.4042
65.525 -0.369
65.55 -0.3317
65.575 -0.2901
65.6 -0.2427
65.625 -0.1932
65.65 -0.1418
65.675 -0.0893
65.7 -0.0354
65.725 0.0176
65.75 0.0682
65.775 0.1118
65.8 0.1463
65.825 0.175
65.85 0.1992
65.875 0.2204
65.9 0.2393
65.925 0.2591
65.95 0.2848
65.975 0.3151
66 0.3452
66.025 0.3748
66.05 0.4068
66.075 0.439
66.1 0.4709
66.125 0.5026
66.15 0.5341
66.175 0.5625
66.2 0.5903
66.225 0.6163
66.25 0.6381
66.275 0.6548
66.3 0.6651
66.325 0.6696
66.35 0.6668
66.375 0.6565
66.4 0.6386
66.425 0.6143
66.45 0.5831
66.475 0.5449
66.5 0.4988
66.525 0.4436
66.55 0.3817
66.575 0.3139
66.6 0.2417
66.625 0.1655
66.65 0.0864
66.675 0.0077
66.7 -0.0627
66.725 -0.1206
66.75 -0.1702
66.775 -0.2211
66.8 -0.2752
66.825 -0.3277
66.85 -0.3724
66.875 -0.4053
66.9 -0.4259
66.925 -0.4369
66.95 -0.4472
66.975 -0.4621
67 -0.4802
67.025 -0.5024
67.05 -0.5304
67.075 -0.5653
67.1 -0.6031
67.125 -0.6403
67.15 -0.6793
67.175 -0.7224
67.2 -0.7697
67.225 -0.8175
67.25 -0.8662
67.275 -0.9205
67.3 -0.9849
67.325 -1.0556
67.35 -1.1296
67.375 -1.2056
67.4 -1.2782
67.425 -1.3476
67.45 -1.4142
67.475 -1.479
67.5 -1.5484
67.525 -1.6195
67.55 -1.6903
67.575 -1.7569
67.6 -1.8037
67.625 -1.8246
67.65 -1.828
67.675 -1.8207
67.7 -1.8079
67.725 -1.7915
67.75 -1.7748
67.775 -1.7558
67.8 -1.7311
67.825 -1.7055
67.85 -1.6825
67.875 -1.665
67.9 -1.6555
67.925 -1.6552
67.95 -1.663
67.975 -1.6774
68 -1.695
68.025 -1.7091
68.05 -1.7135
68.075 -1.716
68.1 -1.719
68.125 -1.728
68.15 -1.7449
68.175 -1.771
68.2 -1.8052
68.225 -1.8447
68.25 -1.8892
68.275 -1.9381
68.3 -1.9868
68.325 -2.0312
68.35 -2.0754
68.375 -2.1196
68.4 -2.1625
68.425 -2.2023
68.45 -2.2318
68.475 -2.2477
68.5 -2.253
68.525 -2.253
68.55 -2.2453
68.575 -2.2322
68.6 -2.2111
68.625 -2.1789
68.65 -2.1425
68.675 -2.1044
68.7 -2.064
68.725 -2.0191
68.75 -1.968
68.775 -1.9091
68.8 -1.842
68.825 -1.7676
68.85 -1.6863
68.875 -1.6008
68.9 -1.5158
68.925 -1.4324
68.95 -1.3527
68.975 -1.2759
69 -1.2015
69.025 -1.1301
69.05 -1.0628
69.075 -1.0003
69.1 -0.9429
69.125 -0.8909
69.15 -0.8439
69.175 -0.8013
69.2 -0.7625
69.225 -0.7273
69.25 -0.6955
69.275 -0.667
69.3 -0.6412
69.325 -0.6171
69.35 -0.5953
69.375 -0.578
69.4 -0.5646
69.425 -0.5565
69.45 -0.5532
69.475 -0.552
69.5 -0.5564
69.525 -0.568
69.55 -0.5835
69.575 -0.5983
69.6 -0.6087
69.625 -0.6188
69.65 -0.6328
69.675 -0.6543
69.7 -0.6843
69.725 -0.7219
69.75 -0.7652
69.775 -0.8129
69.8 -0.8614
69.825 -0.9078
69.85 -0.9515
69.875 -0.9961
69.9 -1.0443
69.925 -1.0959
69.95 -1.1459
69.975 -1.1919
70 -1.2327
70.025 -1.275
70.05 -1.3227
70.075 -1.3715
70.1 -1.4254
70.125 -1.4799
70.15 -1.5325
70.175 -1.5849
70.2 -1.6371
70.225 -1.6869
70.25 -1.7352
70.275 -1.7856
70.3 -1.8405
70.325 -1.8988
70.35 -1.9578
70.375 -2.0073
70.4 -2.0364
70.425 -2.0339
70.45 -1.9982
70.475 -1.9487
70.5 -1.8986
70.525 -1.8542
70.55 -1.81
70.575 -1.7597
70.6 -1.7003
70.625 -1.6397
70.65 -1.582
70.675 -1.5253
70.7 -1.4703
70.725 -1.4168
70.75 -1.3621
70.775 -1.3095
70.8 -1.2592
70.825 -1.2122
70.85 -1.1672
70.875 -1.1232
70.9 -1.0803
70.925 -1.0411
70.95 -1.007
70.975 -0.976
71 -0.9438
71.025 -0.9066
71.05 -0.8612
71.075 -0.8129
71.1 -0.7683
71.125 -0.7331
71.15 -0.7107
71.175 -0.6997
71.2 -0.6983
71.225 -0.7047
71.25 -0.7153
71.275 -0.7271
71.3 -0.7375
71.325 -0.7475
71.35 -0.7551
71.375 -0.7627
71.4 -0.7719
71.425 -0.7824
71.45 -0.7932
71.475 -0.7993
71.5 -0.7997
71.525 -0.7996
71.55 -0.8011
71.575 -0.8034
71.6 -0.8032
71.625 -0.8015
71.65 -0.8029
71.675 -0.8081
71.7 -0.8135
71.725 -0.817
71.75 -0.8183
71.775 -0.8156
71.8 -0.8067
71.825 -0.7926
71.85 -0.7772
71.875 -0.7645
71.9 -0.7585
71.925 -0.7584
71.95 -0.7632
71.975 -0.774
72 -0.7906
72.025 -0.8095
72.05 -0.8226
72.075 -0.8322
72.1 -0.8344
72.125 -0.822
72.15 -0.8042
72.175 -0.7878
72.2 -0.7727
72.225 -0.7618
72.25 -0.7593
72.275 -0.7639
72.3 -0.773
72.325 -0.7845
72.35 -0.7977
72.375 -0.8125
72.4 -0.8315
72.425 -0.8529
72.45 -0.8772
72.475 -0.9073
72.5 -0.9413
72.525 -0.977
72.55 -1.0101
72.575 -1.0415
72.6 -1.0716
72.625 -1.0997
72.65 -1.1206
72.675 -1.1301
72.7 -1.1326
72.725 -1.1324
72.75 -1.1332
72.775 -1.1369
72.8 -1.1422
72.825 -1.1501
72.85 -1.1622
72.875 -1.1757
72.9 -1.1885
72.925 -1.1996
72.95 -1.2103
72.975 -1.2189
73 -1.2249
73.025 -1.2246
73.05 -1.2173
73.075 -1.2077
73.1 -1.1952
73.125 -1.1822
73.15 -1.1728
73.175 -1.1677
73.2 -1.1629
73.225 -1.1542
73.25 -1.1419
73.275 -1.1237
73.3 -1.1028
73.325 -1.0833
73.35 -1.0641
73.375 -1.0455
73.4 -1.0263
73.425 -1.0067
73.45 -0.9869
73.475 -0.969
73.5 -0.954
73.525 -0.9419
73.55 -0.9348
73.575 -0.9343
73.6 -0.9374
73.625 -0.94
73.65 -0.9415
73.675 -0.9411
73.7 -0.9361
73.725 -0.9279
73.75 -0.9192
73.775 -0.9144
73.8 -0.9128
73.825 -0.9085
73.85 -0.8999
73.875 -0.8884
73.9 -0.8753
73.925 -0.8652
73.95 -0.8608
73.975 -0.8622
74 -0.8673
74.025 -0.8751
74.05 -0.8832
74.075 -0.8821
74.1 -0.8623
74.125 -0.8296
74.15 -0.7959
74.175 -0.7677
74.2 -0.7468
74.225 -0.7291
74.25 -0.7066
74.275 -0.6822
74.3 -0.6588
74.325 -0.6328
74.35 -0.6018
74.375 -0.5672
74.4 -0.529
74.425 -0.4926
74.45 -0.4598
74.475 -0.4304
74.5 -0.4008
74.525 -0.371
74.55 -0.3397
74.575 -0.3057
74.6 -0.2677
74.625 -0.2332
74.65 -0.204
74.675 -0.1748
74.7 -0.1407
74.725 -0.0957
74.75 -0.0411
74.775 0.0201
74.8 0.0852
74.825 0.1477
74.85 0.2041
74.875 0.2573
74.9 0.3082
74.925 0.3564
74.95 0.401
74.975 0.4394
75 0.4715
75.025 0.4959
75.05 0.5125
75.075 0.5213
75.1 0.5219
75.125 0.5162
75.15 0.5089
75.175 0.5049
75.2 0.5195
75.225 0.5574
75.25 0.6076
75.275 0.661
75.3 0.712
75.325 0.758
75.35 0.7992
75.375 0.8349
75.4 0.8645
75.425 0.8881
75.45 0.9055
75.475 0.9157
75.5 0.9191
75.525 0.9184
75.55 0.9162
75.575 0.9132
75.6 0.9067
75.625 0.8949
75.65 0.8786
75.675 0.8592
75.7 0.8371
75.725 0.8123
75.75 0.7835
75.775 0.7493
75.8 0.7085
75.825 0.6602
75.85 0.6043
75.875 0.5418
75.9 0.4727
75.925 0.3956
75.95 0.31
75.975 0.2166
76 0.1166
76.025 0.0107
76.05 -0.0981
76.075 -0.2047
76.1 -0.2962
76.125 -0.3691
76.15 -0.4322
76.175 -0.4906
76.2 -0.5437
76.225 -0.5861
76.25 -0.6174
76.275 -0.6405
76.3 -0.659
76.325 -0.6779
76.35 -0.6995
76.375 -0.723
76.4 -0.747
76.425 -0.769
76.45 -0.7877
76.475 -0.8035
76.5 -0.8203
76.525 -0.8409
76.55 -0.8637
76.575 -0.8861
76.6 -0.9078
76.625 -0.9288
76.65 -0.9503
76.675 -0.9667
76.7 -0.9698
76.725 -0.9611
76.75 -0.9448
76.775 -0.9223
76.8 -0.898
76.825 -0.8729
76.85 -0.8443
76.875 -0.8137
76.9 -0.7844
76.925 -0.7584
76.95 -0.7318
76.975 -0.7008
77 -0.668
77.025 -0.6279
77.05 -0.576
77.075 -0.5222
77.1 -0.4725
77.125 -0.4259
77.15 -0.3809
77.175 -0.3382
77.2 -0.2963
77.225 -0.2437
77.25 -0.1656
77.275 -0.0644
77.3 0.0393
77.325 0.1359
77.35 0.2204
77.375 0.2908
77.4 0.3506
77.425 0.4044
77.45 0.4526
77.475 0.4951
77.5 0.5325
77.525 0.5641
77.55 0.5879
77.575 0.6033
77.6 0.6097
77.625 0.6064
77.65 0.5934
77.675 0.576
77.7 0.5568
77.725 0.5389
77.75 0.5188
77.775 0.4943
77.8 0.4642
77.825 0.4317
77.85 0.3956
77.875 0.3539
77.9 0.3058
77.925 0.2476
77.95 0.1787
77.975 0.0992
78 0.011
78.025 -0.0828
78.05 -0.1756
78.075 -0.2612
78.1 -0.3385
78.125 -0.409
78.15 -0.4744
78.175 -0.5336
78.2 -0.58
78.225 -0.6064
78.25 -0.6081
78.275 -0.5879
78.3 -0.5532
78.325 -0.5151
78.35 -0.4781
78.375 -0.4442
78.4 -0.4095
78.425 -0.3741
78.45 -0.3417
78.475 -0.3103
78.5 -0.2796
78.525 -0.2576
78.55 -0.2472
78.575 -0.2434
78.6 -0.2391
78.625 -0.2356
78.65 -0.2347
78.675 -0.2325
78.7 -0.2258
78.725 -0.2213
78.75 -0.2245
78.775 -0.2362
78.8 -0.2498
78.825 -0.2638
78.85 -0.2825
78.875 -0.3084
78.9 -0.3355
78.925 -0.3579
78.95 -0.3729
78.975 -0.3833
79 -0.3856
79.025 -0.3839
79.05 -0.3833
79.075 -0.3875
79.1 -0.3981
79.125 -0.4142
79.15 -0.4318
79.175 -0.4503
79.2 -0.4705
79.225 -0.4977
79.25 -0.5363
79.275 -0.5836
79.3 -0.6361
79.325 -0.6915
79.35 -0.7499
79.375 -0.8114
79.4 -0.8775
79.425 -0.9475
79.45 -1.0216
79.475 -1.0991
79.5 -1.1804
79.525 -1.2677
79.55 -1.3604
79.575 -1.453
79.6 -1.5365
79.625 -1.6098
79.65 -1.6744
79.675 -1.7309
79.7 -1.7851
79.725 -1.8404
79.75 -1.8966
79.775 -1.9505
79.8 -1.9965
79.825 -2.0311
79.85 -2.0584
79.875 -2.0761
79.9 -2.0797
79.925 -2.0752
79.95 -2.0658
79.975 -2.057
80 -2.0523
80.025 -2.0494
80.05 -2.0436
80.075 -2.0309
80.1 -2.0151
80.125 -1.9991
80.15 -1.9819
80.175 -1.9633
80.2 -1.9424
80.225 -1.92
80.25 -1.8968
80.275 -1.8755
80.3 -1.8512
80.325 -1.8232
80.35 -1.7938
80.375 -1.7668
80.4 -1.744
80.425 -1.7252
80.45 -1.7094
80.475 -1.6996
80.5 -1.6948
80.525 -1.6929
80.55 -1.6935
80.575 -1.6983
80.6 -1.7045
80.625 -1.7094
80.65 -1.718
80.675 -1.733
80.7 -1.7536
80.725 -1.7821
80.75 -1.8206
80.775 -1.8649
80.8 -1.9136
80.825 -1.9683
80.85 -2.0287
80.875 -2.0926
80.9 -2.1535
80.925 -2.2067
80.95 -2.2511
80.975 -2.2906
81 -2.3281
81.025 -2.3663
81.05 -2.4035
81.075 -2.4377
81.1 -2.4722
81.125 -2.5057
81.15 -2.5379
81.175 -2.5724
81.2 -2.6108
81.225 -2.6533
81.25 -2.7056
81.275 -2.7691
81.3 -2.8409
81.325 -2.9188
81.35 -3.0035
81.375 -3.0929
81.4 -3.1866
81.425 -3.2782
81.45 -3.3561
81.475 -3.4204
81.5 -3.4726
81.525 -3.5116
81.55 -3.5406
81.575 -3.5647
81.6 -3.5847
81.625 -3.6051
81.65 -3.6237
81.675 -3.6431
81.7 -3.664
81.725 -3.6919
81.75 -3.7291
81.775 -3.7757
81.8 -3.8299
81.825 -3.8902
81.85 -3.9531
81.875 -4.0122
81.9 -4.0498
81.925 -4.0593
81.95 -4.0459
81.975 -4.0122
82 -3.9626
82.025 -3.9072
82.05 -3.8487
82.075 -3.7867
82.1 -3.7187
82.125 -3.6469
82.15 -3.5709
82.175 -3.4933
82.2 -3.4153
82.225 -3.3381
82.25 -3.2623
82.275 -3.1837
82.3 -3.1033
82.325 -3.0238
82.35 -2.9453
82.375 -2.8687
82.4 -2.7958
82.425 -2.7271
82.45 -2.6654
82.475 -2.6099
82.5 -2.5598
82.525 -2.5146
82.55 -2.4749
82.575 -2.4412
82.6 -2.4156
82.625 -2.3978
82.65 -2.388
82.675 -2.3847
82.7 -2.387
82.725 -2.3928
82.75 -2.4027
82.775 -2.4152
82.8 -2.4306
82.825 -2.449
82.85 -2.4711
82.875 -2.4983
82.9 -2.5297
82.925 -2.5661
82.95 -2.607
82.975 -2.6525
83 -2.7024
83.025 -2.7579
83.05 -2.8186
83.075 -2.8832
83.1 -2.9496
83.125 -3.019
83.15 -3.0934
83.175 -3.1708
83.2 -3.2493
83.225 -3.3281
83.25 -3.3948
83.275 -3.4253
83.3 -3.4235
83.325 -3.4119
83.35 -3.3952
83.375 -3.3758
83.4 -3.3555
83.425 -3.3244
83.45 -3.2805
83.475 -3.2328
83.5 -3.1873
83.525 -3.1441
83.55 -3.0982
83.575 -3.0485
83.6 -2.9961
83.625 -2.935
83.65 -2.866
83.675 -2.7922
83.7 -2.7169
83.725 -2.6409
83.75 -2.5624
83.775 -2.4777
83.8 -2.3894
83.825 -2.2977
83.85 -2.2045
83.875 -2.1178
83.9 -2.0421
83.925 -1.9819
83.95 -1.9347
83.975 -1.8974
84 -1.8675
84.025 -1.8358
84.05 -1.7974
84.075 -1.7562
84.1 -1.7131
84.125 -1.6676
84.15 -1.6224
84.175 -1.5741
84.2 -1.5124
84.225 -1.4354
84.25 -1.3535
84.275 -1.2772
84.3 -1.2068
84.325 -1.14
84.35 -1.0779
84.375 -1.0203
84.4 -0.9683
84.425 -0.925
84.45 -0.8924
84.475 -0.8696
84.5 -0.8533
84.525 -0.8358
84.55 -0.8137
84.575 -0.7873
84.6 -0.7577
84.625 -0.7285
84.65 -0.7005
84.675 -0.6723
84.7 -0.6417
84.725 -0.6078
84.75 -0.5702
84.775 -0.5278
84.8 -0.4842
84.825 -0.4428
84.85 -0.4015
84.875 -0.3603
84.9 -0.3194
84.925 -0.2773
84.95 -0.2298
84.975 -0.179
85 -0.1289
85.025 -0.0839
85.05 -0.0464
85.075 -0.017
85.1 0.009
85.125 0.0318
85.15 0.0485
85.175 0.0582
85.2 0.0629
85.225 0.0625
85.25 0.055
85.275 0.0415
85.3 0.0245
85.325 0.0055
85.35 -0.0067
85.375 -0.0164
85.4 -0.0285
85.425 -0.0361
85.45 -0.0361
85.475 -0.0295
85.5 -0.0222
85.525 -0.0191
85.55 -0.019
85.575 -0.0175
85.6 -0.0082
85.625 0.0112
85.65 0.04
85.675 0.0739
85.7 0.1104
85.725 0.1395
85.75 0.1583
85.775 0.1682
85.8 0.1749
85.825 0.1791
85.85 0.1798
85.875 0.177
85.9 0.1716
85.925 0.1624
85.95 0.1508
85.975 0.1357
86 0.1142
86.025 0.0862
86.05 0.0486
86.075 0.0018
86.1 -0.0487
86.125 -0.0953
86.15 -0.1377
86.175 -0.1771
86.2 -0.2127
86.225 -0.2466
86.25 -0.2807
86.275 -0.3169
86.3 -0.3524
86.325 -0.3824
86.35 -0.4007
86.375 -0.403
86.4 -0.3957
86.425 -0.3809
86.45 -0.3654
86.475 -0.3569
86.5 -0.358
86.525 -0.3691
86.55 -0.386
86.575 -0.405
86.6 -0.4245
86.625 -0.4404
86.65 -0.444
86.675 -0.4268
86.7 -0.3879
86.725 -0.3323
86.75 -0.2709
86.775 -0.21
86.8 -0.1524
86.825 -0.1007
86.85 -0.0562
86.875 -0.0168
86.9 0.0154
86.925 0.0395
86.95 0.0533
86.975 0.0569
87 0.0522
87.025 0.0387
87.05 0.0168
87.075 -0.0123
87.1 -0.0463
87.125 -0.0847
87.15 -0.1266
87.175 -0.1723
87.2 -0.2201
87.225 -0.2649
87.25 -0.3019
87.275 -0.3251
87.3 -0.3293
87.325 -0.316
87.35 -0.3024
87.375 -0.2951
87.4 -0.2969
87.425 -0.3065
87.45 -0.3184
87.475 -0.3343
87.5 -0.3575
87.525 -0.387
87.55 -0.4222
87.575 -0.4612
87.6 -0.5025
87.625 -0.5414
87.65 -0.5728
87.675 -0.5974
87.7 -0.6207
87.725 -0.6476
87.75 -0.6824
87.775 -0.7276
87.8 -0.7833
87.825 -0.8513
87.85 -0.9314
87.875 -1.0201
87.9 -1.1038
87.925 -1.1584
87.95 -1.1818
87.975 -1.1972
88 -1.2104
88.025 -1.2211
88.05 -1.2365
88.075 -1.2592
88.1 -1.2845
88.125 -1.3119
88.15 -1.3365
88.175 -1.3535
88.2 -1.3589
88.225 -1.3567
88.25 -1.3535
88.275 -1.3486
88.3 -1.3356
88.325 -1.3119
88.35 -1.2828
88.375 -1.2516
88.4 -1.2156
88.425 -1.165
88.45 -1.1034
88.475 -1.0355
88.5 -0.9644
88.525 -0.8905
88.55 -0.8167
88.575 -0.7452
88.6 -0.6746
88.625 -0.6055
88.65 -0.5409
88.675 -0.4814
88.7 -0.4279
88.725 -0.3787
88.75 -0.332
88.775 -0.2829
88.8 -0.2287
88.825 -0.1667
88.85 -0.1043
88.875 -0.05
88.9 -0.0074
88.925 0.0246
88.95 0.0464
88.975 0.0626
89 0.0749
89.025 0.0888
89.05 0.1069
89.075 0.1221
89.1 0.1313
89.125 0.1336
89.15 0.1348
89.175 0.1353
89.2 0.134
89.225 0.1338
89.25 0.1325
89.275 0.1281
89.3 0.1192
89.325 0.1082
89.35 0.1003
89.375 0.0984
89.4 0.1028
89.425 0.1124
89.45 0.1295
89.475 0.1476
89.5 0.1639
89.525 0.1738
89.55 0.1755
89.575 0.1715
89.6 0.1628
89.625 0.1494
89.65 0.1333
89.675 0.1159
89.7 0.0955
89.725 0.072
89.75 0.0462
89.775 0.0162
89.8 -0.011
89.825 -0.0233
89.85 -0.0218
89.875 -0.0041
89.9 0.0329
89.925 0.0883
89.95 0.1552
89.975 0.2263
90 0.2969
90.025 0.3638
90.05 0.4256
90.075 0.4825
90.1 0.5344
90.125 0.5814
90.15 0.6242
90.175 0.6626
90.2 0.6965
90.225 0.7269
90.25 0.7554
90.275 0.7851
90.3 0.8161
90.325 0.8476
90.35 0.8775
90.375 0.9045
90.4 0.9286
90.425 0.9472
90.45 0.96
90.475 0.9657
90.5 0.9638
90.525 0.955
90.55 0.9382
90.575 0.917
90.6 0.8935
90.625 0.8781
90.65 0.8756
90.675 0.8868
90.7 0.9198
90.725 0.9656
90.75 1.015
90.775 1.0662
90.8 1.1147
90.825 1.1575
90.85 1.1948
90.875 1.2271
90.9 1.2541
90.925 1.2762
90.95 1.2939
90.975 1.3072
91 1.3153
91.025 1.3179
91.05 1.3148
91.075 1.306
91.1 1.2941
91.125 1.2787
91.15 1.2598
91.175 1.24
91.2 1.2184
91.225 1.1929
91.25 1.1634
91.275 1.1292
91.3 1.0905
91.325 1.0486
91.35 1.0056
91.375 0.961
91.4 0.9127
91.425 0.8591
91.45 0.7994
91.475 0.7339
91.5 0.662
91.525 0.5848
91.55 0.5009
91.575 0.4135
91.6 0.3299
91.625 0.2513
91.65 0.1744
91.675 0.098
91.7 0.0224
91.725 -0.0522
91.75 -0.1236
91.775 -0.1909
91.8 -0.2514
91.825 -0.3068
91.85 -0.3602
91.875 -0.4089
91.9 -0.4486
91.925 -0.4746
91.95 -0.4758
91.975 -0.453
92 -0.4232
92.025 -0.3945
92.05 -0.3643
92.075 -0.3309
92.1 -0.2941
92.125 -0.2577
92.15 -0.2257
92.175 -0.1992
92.2 -0.1773
92.225 -0.159
92.25 -0.1446
92.275 -0.1342
92.3 -0.1282
92.325 -0.1258
92.35 -0.128
92.375 -0.1358
92.4 -0.1504
92.425 -0.172
92.45 -0.201
92.475 -0.2344
92.5 -0.263
92.525 -0.282
92.55 -0.296
92.575 -0.3111
92.6 -0.3253
92.625 -0.3407
92.65 -0.3601
92.675 -0.3808
92.7 -0.3997
92.725 -0.4155
92.75 -0.4279
92.775 -0.4381
92.8 -0.45
92.825 -0.4653
92.85 -0.4839
92.875 -0.5047
92.9 -0.5304
92.925 -0.559
92.95 -0.5862
92.975 -0.6094
93 -0.616
93.025 -0.5979
93.05 -0.5583
93.075 -0.5083
93.1 -0.4661
93.125 -0.443
93.15 -0.4423
93.175 -0.4602
93.2 -0.4918
93.225 -0.5344
93.25 -0.5845
93.275 -0.6323
93.3 -0.6675
93.325 -0.6837
93.35 -0.6642
93.375 -0.6189
93.4 -0.5575
93.425 -0.4869
93.45 -0.4163
93.475 -0.3418
93.5 -0.2557
93.525 -0.1646
93.55 -0.0729
93.575 0.0175
93.6 0.1032
93.625 0.1779
93.65 0.2391
93.675 0.2908
93.7 0.3353
93.725 0.3755
93.75 0.4157
93.775 0.4556
93.8 0.4935
93.825 0.5341
93.85 0.5754
93.875 0.6149
93.9 0.6503
93.925 0.6823
93.95 0.7111
93.975 0.7393
94 0.7681
94.025 0.7987
94.05 0.8291
94.075 0.8591
94.1 0.8854
94.125 0.9067
94.15 0.927
94.175 0.9479
94.2 0.9648
94.225 0.9802
94.25 0.9923
94.275 0.9979
94.3 0.9944
94.325 0.9851
94.35 0.9754
94.375 0.9687
94.4 0.9641
94.425 0.9614
94.45 0.9682
94.475 0.9856
94.5 1.0102
94.525 1.0349
94.55 1.0509
94.575 1.0544
94.6 1.0458
94.625 1.0285
94.65 1.0079
94.675 0.9852
94.7 0.9558
94.725 0.9156
94.75 0.8641
94.775 0.8044
94.8 0.7387
94.825 0.6757
94.85 0.6196
94.875 0.5758
94.9 0.5465
94.925 0.5245
94.95 0.5064
94.975 0.4911
95 0.4798
95.025 0.4772
95.05 0.4812
95.075 0.5076
95.1 0.5574
95.125 0.6177
95.15 0.6765
95.175 0.7261
95.2 0.7695
95.225 0.8063
95.25 0.8314
95.275 0.8477
95.3 0.8613
95.325 0.8714
95.35 0.8803
95.375 0.8907
95.4 0.8976
95.425 0.895
95.45 0.8847
95.475 0.8697
95.5 0.8554
95.525 0.8461
95.55 0.8453
95.575 0.8529
95.6 0.8685
95.625 0.8948
95.65 0.927
95.675 0.961
95.7 1.0008
95.725 1.0458
95.75 1.0932
95.775 1.1391
95.8 1.1789
95.825 1.2121
95.85 1.2405
95.875 1.2648
95.9 1.2824
95.925 1.2917
95.95 1.2945
95.975 1.2962
96 1.3031
96.025 1.3187
96.05 1.3441
96.075 1.3739
96.1 1.4073
96.125 1.4438
96.15 1.4822
96.175 1.5182
96.2 1.548
96.225 1.5714
96.25 1.5901
96.275 1.6047
96.3 1.6119
96.325 1.6127
96.35 1.6086
96.375 1.6026
96.4 1.5947
96.425 1.5803
96.45 1.5637
96.475 1.547
96.5 1.5253
96.525 1.4958
96.55 1.4597
96.575 1.4191
96.6 1.3741
96.625 1.3283
96.65 1.281
96.675 1.2331
96.7 1.1848
96.725 1.1321
96.75 1.0717
96.775 1.0023
96.8 0.9212
96.825 0.8281
96.85 0.7257
96.875 0.6168
96.9 0.5089
96.925 0.4081
96.95 0.3128
96.975 0.2325
97 0.1792
97.025 0.1478
97.05 0.1243
97.075 0.0988
97.1 0.0666
97.125 0.0295
97.15 -0.0143
97.175 -0.0537
97.2 -0.0809
97.225 -0.0956
97.25 -0.0983
97.275 -0.0933
97.3 -0.0816
97.325 -0.0649
97.35 -0.0449
97.375 -0.027
97.4 -0.0039
97.425 0.0257
97.45 0.057
97.475 0.0887
97.5 0.1183
97.525 0.1474
97.55 0.1804
97.575 0.2158
97.6 0.2492
97.625 0.2775
97.65 0.2986
97.675 0.3134
97.7 0.3283
97.725 0.345
97.75 0.3665
97.775 0.3885
97.8 0.4092
97.825 0.4307
97.85 0.4537
97.875 0.4731
97.9 0.4843
97.925 0.4874
97.95 0.4815
97.975 0.4684
98 0.4456
98.025 0.4142
98.05 0.3704
98.075 0.3132
98.1 0.2448
98.125 0.1682
98.15 0.0869
98.175 0.0013
98.2 -0.0838
98.225 -0.1612
98.25 -0.2274
98.275 -0.2837
98.3 -0.3338
98.325 -0.3754
98.35 -0.4077
98.375 -0.4294
98.4 -0.4462
98.425 -0.4565
98.45 -0.4635
98.475 -0.4715
98.5 -0.4782
98.525 -0.4726
98.55 -0.4518
98.575 -0.4215
98.6 -0.3835
98.625 -0.3397
98.65 -0.2872
98.675 -0.2171
98.7 -0.1354
98.725 -0.0558
98.75 0.0139
98.775 0.0707
98.8 0.1135
98.825 0.146
98.85 0.1697
98.875 0.1903
98.9 0.2095
98.925 0.2304
98.95 0.2586
98.975 0.295
99 0.3344
99.025 0.3717
99.05 0.4103
99.075 0.4528
99.1 0.4969
99.125 0.5427
99.15 0.5883
99.175 0.6322
99.2 0.6733
99.225 0.7135
99.25 0.7572
99.275 0.8041
99.3 0.8516
99.325 0.8959
99.35 0.9343
99.375 0.9637
99.4 0.985
99.425 0.9992
99.45 1.0051
99.475 1.0035
99.5 0.9938
99.525 0.9742
99.55 0.9456
99.575 0.9103
99.6 0.8726
99.625 0.8306
99.65 0.7845
99.675 0.7331
99.7 0.6776
99.725 0.6174
99.75 0.5514
99.775 0.4855
99.8 0.4212
99.825 0.3594
99.85 0.3037
99.875 0.2574
99.9 0.2136
99.925 0.1736
99.95 0.144
99.975 0.1315
100 0.1353
