# Supplementary material for: Uptake of N2O5 by aqueous aerosol unveiled using chemically accurate many-body potentials
Source: Nat Commun. 2022 Mar 10;13:1266. doi: 10.1038/s41467-022-28697-8 (PMC8913772; doi:10.1038/s41467-022-28697-8)
Supplement: Supplementary file 3 — Source Data [file 41467_2022_28697_MOESM3_ESM.zip › n2o5-uptake-data/Fig2/scattering/rep05run16/relcom_gds.dat]

0.025 11.72
0.05 11.6701
0.075 11.6202
0.1 11.5703
0.125 11.5204
0.15 11.4704
0.175 11.4204
0.2 11.3704
0.225 11.3204
0.25 11.2703
0.275 11.2201
0.3 11.17
0.325 11.1198
0.35 11.0696
0.375 11.0193
0.4 10.9691
0.425 10.9188
0.45 10.8684
0.475 10.8181
0.5 10.7677
0.525 10.7174
0.55 10.667
0.575 10.6165
0.6 10.5661
0.625 10.5156
0.65 10.4652
0.675 10.4147
0.7 10.3643
0.725 10.3138
0.75 10.2634
0.775 10.2129
0.8 10.1624
0.825 10.1119
0.85 10.0613
0.875 10.0108
0.9 9.9602
0.925 9.9095
0.95 9.8589
0.975 9.8081
1 9.7574
1.025 9.7066
1.05 9.6558
1.075 9.6049
1.1 9.554
1.125 9.5031
1.15 9.452
1.175 9.4009
1.2 9.3498
1.225 9.2985
1.25 9.2473
1.275 9.1959
1.3 9.1446
1.325 9.0932
1.35 9.0418
1.375 8.9904
1.4 8.9389
1.425 8.8874
1.45 8.8359
1.475 8.7843
1.5 8.7327
1.525 8.681
1.55 8.6293
1.575 8.5776
1.6 8.5259
1.625 8.474
1.65 8.4222
1.675 8.3703
1.7 8.3183
1.725 8.2662
1.75 8.2141
1.775 8.162
1.8 8.1099
1.825 8.0578
1.85 8.0057
1.875 7.9535
1.9 7.9013
1.925 7.8491
1.95 7.7969
1.975 7.7448
2 7.6926
2.025 7.6404
2.05 7.5882
2.075 7.536
2.1 7.4838
2.125 7.4314
2.15 7.3791
2.175 7.3266
2.2 7.2741
2.225 7.2215
2.25 7.1689
2.275 7.1161
2.3 7.0633
2.325 7.0103
2.35 6.9574
2.375 6.9044
2.4 6.8512
2.425 6.7979
2.45 6.7446
2.475 6.6911
2.5 6.6374
2.525 6.5834
2.55 6.5291
2.575 6.4744
2.6 6.4193
2.625 6.364
2.65 6.3084
2.675 6.2527
2.7 6.1965
2.725 6.1401
2.75 6.0832
2.775 6.0259
2.8 5.9683
2.825 5.9102
2.85 5.8519
2.875 5.7932
2.9 5.7342
2.925 5.6747
2.95 5.6148
2.975 5.5544
3 5.4935
3.025 5.4321
3.05 5.3701
3.075 5.3074
3.1 5.244
3.125 5.1799
3.15 5.1151
3.175 5.0497
3.2 4.9835
3.225 4.9165
3.25 4.8487
3.275 4.7799
3.3 4.7105
3.325 4.6401
3.35 4.5689
3.375 4.4965
3.4 4.423
3.425 4.3478
3.45 4.2708
3.475 4.192
3.5 4.1111
3.525 4.0279
3.55 3.9427
3.575 3.8554
3.6 3.7661
3.625 3.6748
3.65 3.5817
3.675 3.4866
3.7 3.389
3.725 3.2896
3.75 3.1884
3.775 3.0849
3.8 2.9792
3.825 2.8707
3.85 2.7594
3.875 2.6449
3.9 2.5277
3.925 2.4078
3.95 2.2847
3.975 2.1576
4 2.0261
4.025 1.8921
4.05 1.76
4.075 1.6345
4.1 1.515
4.125 1.3996
4.15 1.29
4.175 1.1827
4.2 1.0799
4.225 0.9822
4.25 0.8879
4.275 0.7965
4.3 0.7183
4.325 0.6584
4.35 0.6051
4.375 0.557
4.4 0.5172
4.425 0.4901
4.45 0.4758
4.475 0.4722
4.5 0.4706
4.525 0.4703
4.55 0.4752
4.575 0.4868
4.6 0.5075
4.625 0.5367
4.65 0.5707
4.675 0.6087
4.7 0.649
4.725 0.6902
4.75 0.7253
4.775 0.7566
4.8 0.7856
4.825 0.8119
4.85 0.8389
4.875 0.8695
4.9 0.9032
4.925 0.9363
4.95 0.9648
4.975 0.9876
5 1.005
5.025 1.0147
5.05 1.0168
5.075 1.0105
5.1 0.9955
5.125 0.975
5.15 0.9562
5.175 0.9484
5.2 0.9488
5.225 0.9499
5.25 0.9473
5.275 0.9429
5.3 0.9388
5.325 0.9381
5.35 0.944
5.375 0.9525
5.4 0.9583
5.425 0.9603
5.45 0.9593
5.475 0.9553
5.5 0.9442
5.525 0.9265
5.55 0.9022
5.575 0.8731
5.6 0.8406
5.625 0.8042
5.65 0.7634
5.675 0.7195
5.7 0.6774
5.725 0.6454
5.75 0.6239
5.775 0.6062
5.8 0.5843
5.825 0.5574
5.85 0.5259
5.875 0.4908
5.9 0.4544
5.925 0.4235
5.95 0.4087
5.975 0.419
6 0.4469
6.025 0.4808
6.05 0.5158
6.075 0.5459
6.1 0.5709
6.125 0.5864
6.15 0.5968
6.175 0.6125
6.2 0.638
6.225 0.6773
6.25 0.7217
6.275 0.7656
6.3 0.8065
6.325 0.8428
6.35 0.8705
6.375 0.8904
6.4 0.9045
6.425 0.9145
6.45 0.9189
6.475 0.9159
6.5 0.9049
6.525 0.8905
6.55 0.8775
6.575 0.8714
6.6 0.8691
6.625 0.8624
6.65 0.8506
6.675 0.8329
6.7 0.8106
6.725 0.789
6.75 0.7664
6.775 0.742
6.8 0.7135
6.825 0.682
6.85 0.6481
6.875 0.604
6.9 0.5524
6.925 0.4914
6.95 0.4215
6.975 0.3507
7 0.2864
7.025 0.2302
7.05 0.1746
7.075 0.1164
7.1 0.053
7.125 -0.0115
7.15 -0.0717
7.175 -0.1278
7.2 -0.1776
7.225 -0.2204
7.25 -0.2587
7.275 -0.2949
7.3 -0.3336
7.325 -0.3756
7.35 -0.4172
7.375 -0.4627
7.4 -0.515
7.425 -0.5738
7.45 -0.6363
7.475 -0.6999
7.5 -0.7602
7.525 -0.817
7.55 -0.8665
7.575 -0.9054
7.6 -0.9323
7.625 -0.9484
7.65 -0.9552
7.675 -0.9571
7.7 -0.9575
7.725 -0.9575
7.75 -0.9597
7.775 -0.9626
7.8 -0.9598
7.825 -0.9465
7.85 -0.9234
7.875 -0.8951
7.9 -0.8648
7.925 -0.8361
7.95 -0.8129
7.975 -0.7968
8 -0.787
8.025 -0.7818
8.05 -0.7778
8.075 -0.7655
8.1 -0.7409
8.125 -0.7123
8.15 -0.6842
8.175 -0.6465
8.2 -0.5916
8.225 -0.5295
8.25 -0.4684
8.275 -0.4116
8.3 -0.3603
8.325 -0.3155
8.35 -0.2756
8.375 -0.2391
8.4 -0.1952
8.425 -0.1391
8.45 -0.0682
8.475 0.0092
8.5 0.0938
8.525 0.1798
8.55 0.2646
8.575 0.3441
8.6 0.4166
8.625 0.4821
8.65 0.5395
8.675 0.5918
8.7 0.6392
8.725 0.6817
8.75 0.719
8.775 0.751
8.8 0.7756
8.825 0.7908
8.85 0.797
8.875 0.7955
8.9 0.7868
8.925 0.7746
8.95 0.7587
8.975 0.7406
9 0.7235
9.025 0.7061
9.05 0.6875
9.075 0.6708
9.1 0.6544
9.125 0.639
9.15 0.6268
9.175 0.6141
9.2 0.6042
9.225 0.5932
9.25 0.5785
9.275 0.5598
9.3 0.5409
9.325 0.5176
9.35 0.4885
9.375 0.4515
9.4 0.4125
9.425 0.3804
9.45 0.3639
9.475 0.3738
9.5 0.4076
9.525 0.4532
9.55 0.503
9.575 0.5541
9.6 0.6055
9.625 0.6565
9.65 0.7072
9.675 0.7575
9.7 0.8056
9.725 0.8542
9.75 0.9057
9.775 0.958
9.8 1.0076
9.825 1.0556
9.85 1.103
9.875 1.1498
9.9 1.1932
9.925 1.232
9.95 1.2659
9.975 1.296
10 1.323
10.025 1.3474
10.05 1.3682
10.075 1.3849
10.1 1.3991
10.125 1.4124
10.15 1.4228
10.175 1.4278
10.2 1.4273
10.225 1.4198
10.25 1.407
10.275 1.3881
10.3 1.3615
10.325 1.3364
10.35 1.3247
10.375 1.3297
10.4 1.3418
10.425 1.3575
10.45 1.3755
10.475 1.3905
10.5 1.4012
10.525 1.4101
10.55 1.4204
10.575 1.4337
10.6 1.446
10.625 1.4549
10.65 1.4623
10.675 1.4676
10.7 1.4801
10.725 1.5109
10.75 1.5544
10.775 1.603
10.8 1.6533
10.825 1.7021
10.85 1.7476
10.875 1.788
10.9 1.8199
10.925 1.8444
10.95 1.8617
10.975 1.8715
11 1.874
11.025 1.8685
11.05 1.8544
11.075 1.8318
11.1 1.8014
11.125 1.7627
11.15 1.7155
11.175 1.6608
11.2 1.6004
11.225 1.5441
11.25 1.5005
11.275 1.4796
11.3 1.4883
11.325 1.518
11.35 1.561
11.375 1.6135
11.4 1.6724
11.425 1.7346
11.45 1.797
11.475 1.8553
11.5 1.9066
11.525 1.9528
11.55 1.9929
11.575 2.0269
11.6 2.0626
11.625 2.1065
11.65 2.1558
11.675 2.2023
11.7 2.242
11.725 2.2746
11.75 2.2995
11.775 2.3167
11.8 2.3274
11.825 2.3324
11.85 2.3325
11.875 2.3282
11.9 2.317
11.925 2.2998
11.95 2.2767
11.975 2.2452
12 2.207
12.025 2.1636
12.05 2.1161
12.075 2.0672
12.1 2.0182
12.125 1.9662
12.15 1.9107
12.175 1.8518
12.2 1.7904
12.225 1.7253
12.25 1.6586
12.275 1.5926
12.3 1.5262
12.325 1.4575
12.35 1.3881
12.375 1.3225
12.4 1.2638
12.425 1.2121
12.45 1.165
12.475 1.1175
12.5 1.0689
12.525 1.0173
12.55 0.9622
12.575 0.9048
12.6 0.8508
12.625 0.8022
12.65 0.7582
12.675 0.7146
12.7 0.6659
12.725 0.6111
12.75 0.5549
12.775 0.5103
12.8 0.4784
12.825 0.4567
12.85 0.4431
12.875 0.4312
12.9 0.42
12.925 0.4205
12.95 0.4397
12.975 0.4673
13 0.4959
13.025 0.5264
13.05 0.5564
13.075 0.5845
13.1 0.6103
13.125 0.6333
13.15 0.6541
13.175 0.6721
13.2 0.6891
13.225 0.7051
13.25 0.7217
13.275 0.7396
13.3 0.7601
13.325 0.7841
13.35 0.8106
13.375 0.837
13.4 0.8624
13.425 0.887
13.45 0.9072
13.475 0.921
13.5 0.9296
13.525 0.9437
13.55 0.9708
13.575 1.0126
13.6 1.0627
13.625 1.1141
13.65 1.1621
13.675 1.2063
13.7 1.2456
13.725 1.2795
13.75 1.308
13.775 1.33
13.8 1.348
13.825 1.3632
13.85 1.377
13.875 1.3904
13.9 1.4055
13.925 1.4249
13.95 1.4431
13.975 1.4587
14 1.4757
14.025 1.494
14.05 1.5145
14.075 1.539
14.1 1.5688
14.125 1.6007
14.15 1.6333
14.175 1.6654
14.2 1.6944
14.225 1.7216
14.25 1.7465
14.275 1.7685
14.3 1.79
14.325 1.8117
14.35 1.8354
14.375 1.8623
14.4 1.8903
14.425 1.9169
14.45 1.9412
14.475 1.9627
14.5 1.9809
14.525 1.9958
14.55 2.0077
14.575 2.0164
14.6 2.0204
14.625 2.02
14.65 2.0165
14.675 2.0093
14.7 1.9994
14.725 1.9887
14.75 1.9763
14.775 1.9612
14.8 1.9418
14.825 1.9203
14.85 1.8961
14.875 1.8675
14.9 1.8347
14.925 1.8006
14.95 1.7645
14.975 1.7214
15 1.6699
15.025 1.6146
15.05 1.5608
15.075 1.5114
15.1 1.4662
15.125 1.4218
15.15 1.3789
15.175 1.3415
15.2 1.3088
15.225 1.2739
15.25 1.234
15.275 1.1892
15.3 1.1391
15.325 1.0845
15.35 1.0268
15.375 0.974
15.4 0.9365
15.425 0.9165
15.45 0.9121
15.475 0.9156
15.5 0.9226
15.525 0.9309
15.55 0.9361
15.575 0.9357
15.6 0.931
15.625 0.9218
15.65 0.9047
15.675 0.8782
15.7 0.8463
15.725 0.8211
15.75 0.7966
15.775 0.7624
15.8 0.717
15.825 0.6619
15.85 0.5984
15.875 0.5295
15.9 0.4562
15.925 0.3804
15.95 0.3067
15.975 0.2398
16 0.1829
16.025 0.1392
16.05 0.1082
16.075 0.094
16.1 0.0896
16.125 0.0858
16.15 0.0801
16.175 0.0741
16.2 0.068
16.225 0.0652
16.25 0.0678
16.275 0.0765
16.3 0.088
16.325 0.1071
16.35 0.1269
16.375 0.1451
16.4 0.1639
16.425 0.179
16.45 0.1894
16.475 0.1961
16.5 0.2033
16.525 0.2085
16.55 0.2147
16.575 0.2255
16.6 0.2384
16.625 0.2591
16.65 0.2846
16.675 0.3136
16.7 0.3418
16.725 0.3628
16.75 0.3744
16.775 0.3795
16.8 0.3787
16.825 0.3752
16.85 0.3678
16.875 0.356
16.9 0.3383
16.925 0.3174
16.95 0.2946
16.975 0.2699
17 0.2386
17.025 0.2017
17.05 0.164
17.075 0.1321
17.1 0.1046
17.125 0.0817
17.15 0.0572
17.175 0.0266
17.2 -0.0096
17.225 -0.0466
17.25 -0.0759
17.275 -0.0949
17.3 -0.1097
17.325 -0.126
17.35 -0.1464
17.375 -0.1638
17.4 -0.1702
17.425 -0.1625
17.45 -0.1494
17.475 -0.1388
17.5 -0.1338
17.525 -0.1364
17.55 -0.1471
17.575 -0.1663
17.6 -0.1951
17.625 -0.2321
17.65 -0.2749
17.675 -0.3243
17.7 -0.381
17.725 -0.4474
17.75 -0.5235
17.775 -0.6066
17.8 -0.6913
17.825 -0.7711
17.85 -0.8385
17.875 -0.8911
17.9 -0.9319
17.925 -0.9639
17.95 -0.985
17.975 -0.9971
18 -1.0056
18.025 -1.0184
18.05 -1.0355
18.075 -1.0532
18.1 -1.0682
18.125 -1.0739
18.15 -1.0748
18.175 -1.0672
18.2 -1.0413
18.225 -0.9898
18.25 -0.9138
18.275 -0.8279
18.3 -0.7367
18.325 -0.6442
18.35 -0.5557
18.375 -0.472
18.4 -0.3938
18.425 -0.3225
18.45 -0.259
18.475 -0.2039
18.5 -0.1575
18.525 -0.1203
18.55 -0.0919
18.575 -0.0732
18.6 -0.0639
18.625 -0.0647
18.65 -0.0786
18.675 -0.1064
18.7 -0.146
18.725 -0.1917
18.75 -0.2324
18.775 -0.2575
18.8 -0.2571
18.825 -0.2379
18.85 -0.2153
18.875 -0.1943
18.9 -0.1697
18.925 -0.1374
18.95 -0.0949
18.975 -0.0469
19 0.0021
19.025 0.0497
19.05 0.0964
19.075 0.1417
19.1 0.1819
19.125 0.2166
19.15 0.2475
19.175 0.2749
19.2 0.2989
19.225 0.3201
19.25 0.3392
19.275 0.356
19.3 0.371
19.325 0.3874
19.35 0.4067
19.375 0.4239
19.4 0.4353
19.425 0.4407
19.45 0.4394
19.475 0.4301
19.5 0.4172
19.525 0.4065
19.55 0.4001
19.575 0.3988
19.6 0.4009
19.625 0.4006
19.65 0.3938
19.675 0.3783
19.7 0.356
19.725 0.3263
19.75 0.2919
19.775 0.2548
19.8 0.2157
19.825 0.1739
19.85 0.1304
19.875 0.0877
19.9 0.0456
19.925 0.003
19.95 -0.0416
19.975 -0.0883
20 -0.1349
20.025 -0.1841
20.05 -0.2295
20.075 -0.2709
20.1 -0.3118
20.125 -0.3526
20.15 -0.3921
20.175 -0.4335
20.2 -0.4799
20.225 -0.5291
20.25 -0.58
20.275 -0.633
20.3 -0.6887
20.325 -0.7487
20.35 -0.8153
20.375 -0.8884
20.4 -0.9672
20.425 -1.0473
20.45 -1.1247
20.475 -1.198
20.5 -1.2708
20.525 -1.3442
20.55 -1.4145
20.575 -1.4779
20.6 -1.5356
20.625 -1.5927
20.65 -1.6536
20.675 -1.72
20.7 -1.7861
20.725 -1.8448
20.75 -1.8839
20.775 -1.8906
20.8 -1.8704
20.825 -1.842
20.85 -1.8168
20.875 -1.7958
20.9 -1.7743
20.925 -1.7521
20.95 -1.7313
20.975 -1.7125
21 -1.695
21.025 -1.6779
21.05 -1.6618
21.075 -1.6479
21.1 -1.6372
21.125 -1.631
21.15 -1.6281
21.175 -1.6224
21.2 -1.6099
21.225 -1.5827
21.25 -1.5337
21.275 -1.462
21.3 -1.3815
21.325 -1.3022
21.35 -1.2269
21.375 -1.1541
21.4 -1.0802
21.425 -1.0048
21.45 -0.9265
21.475 -0.8488
21.5 -0.7761
21.525 -0.7068
21.55 -0.6401
21.575 -0.5799
21.6 -0.5247
21.625 -0.4725
21.65 -0.4263
21.675 -0.3879
21.7 -0.3538
21.725 -0.3217
21.75 -0.2948
21.775 -0.2733
21.8 -0.2537
21.825 -0.2301
21.85 -0.2017
21.875 -0.1693
21.9 -0.1352
21.925 -0.1025
21.95 -0.0765
21.975 -0.0534
22 -0.0313
22.025 -0.0077
22.05 0.0217
22.075 0.0616
22.1 0.1084
22.125 0.1585
22.15 0.2033
22.175 0.2387
22.2 0.2676
22.225 0.2939
22.25 0.3159
22.275 0.3323
22.3 0.3451
22.325 0.354
22.35 0.36
22.375 0.362
22.4 0.3588
22.425 0.3498
22.45 0.3321
22.475 0.3069
22.5 0.2768
22.525 0.2424
22.55 0.2018
22.575 0.1544
22.6 0.1011
22.625 0.045
22.65 0.0024
22.675 -0.0121
22.7 0.0004
22.725 0.0303
22.75 0.0655
22.775 0.099
22.8 0.1276
22.825 0.1491
22.85 0.1655
22.875 0.1791
22.9 0.1877
22.925 0.1879
22.95 0.1826
22.975 0.1725
23 0.1548
23.025 0.1285
23.05 0.098
23.075 0.0667
23.1 0.0379
23.125 0.011
23.15 -0.0164
23.175 -0.0483
23.2 -0.0848
23.225 -0.1266
23.25 -0.171
23.275 -0.2094
23.3 -0.2379
23.325 -0.2573
23.35 -0.2687
23.375 -0.274
23.4 -0.2737
23.425 -0.2686
23.45 -0.2507
23.475 -0.2202
23.5 -0.1809
23.525 -0.1369
23.55 -0.0892
23.575 -0.0382
23.6 0.0076
23.625 0.0412
23.65 0.0665
23.675 0.0893
23.7 0.1105
23.725 0.1274
23.75 0.1394
23.775 0.1457
23.8 0.1486
23.825 0.1525
23.85 0.1595
23.875 0.1722
23.9 0.1887
23.925 0.2044
23.95 0.2171
23.975 0.2228
24 0.2211
24.025 0.214
24.05 0.2064
24.075 0.2076
24.1 0.221
24.125 0.2432
24.15 0.2673
24.175 0.2906
24.2 0.3131
24.225 0.3405
24.25 0.3797
24.275 0.4247
24.3 0.4698
24.325 0.5101
24.35 0.5444
24.375 0.5696
24.4 0.5865
24.425 0.5948
24.45 0.5949
24.475 0.5864
24.5 0.5692
24.525 0.5451
24.55 0.5211
24.575 0.5036
24.6 0.5062
24.625 0.5301
24.65 0.5704
24.675 0.6165
24.7 0.6605
24.725 0.7005
24.75 0.7369
24.775 0.7679
24.8 0.7935
24.825 0.8148
24.85 0.8323
24.875 0.8454
24.9 0.8542
24.925 0.8606
24.95 0.8615
24.975 0.8591
25 0.8569
25.025 0.8583
25.05 0.863
25.075 0.8722
25.1 0.8827
25.125 0.8883
25.15 0.8867
25.175 0.8778
25.2 0.8617
25.225 0.8406
25.25 0.8172
25.275 0.7923
25.3 0.7669
25.325 0.7382
25.35 0.7054
25.375 0.6713
25.4 0.6414
25.425 0.6182
25.45 0.5982
25.475 0.5852
25.5 0.5751
25.525 0.5653
25.55 0.5563
25.575 0.5527
25.6 0.5628
25.625 0.5861
25.65 0.6169
25.675 0.6477
25.7 0.6731
25.725 0.6904
25.75 0.7048
25.775 0.7245
25.8 0.7538
25.825 0.7909
25.85 0.8312
25.875 0.8668
25.9 0.9005
25.925 0.9362
25.95 0.969
25.975 1.0036
26 1.0427
26.025 1.0863
26.05 1.129
26.075 1.1683
26.1 1.2039
26.125 1.2343
26.15 1.26
26.175 1.2823
26.2 1.3014
26.225 1.3197
26.25 1.3426
26.275 1.3719
26.3 1.4097
26.325 1.4534
26.35 1.4939
26.375 1.5282
26.4 1.5569
26.425 1.5812
26.45 1.5999
26.475 1.6124
26.5 1.6175
26.525 1.6131
26.55 1.6014
26.575 1.5817
26.6 1.5538
26.625 1.5234
26.65 1.4962
26.675 1.472
26.7 1.4501
26.725 1.4295
26.75 1.4079
26.775 1.3849
26.8 1.3632
26.825 1.3383
26.85 1.3092
26.875 1.2787
26.9 1.2485
26.925 1.2186
26.95 1.1901
26.975 1.1629
27 1.1385
27.025 1.1159
27.05 1.0914
27.075 1.0626
27.1 1.0286
27.125 0.9919
27.15 0.9528
27.175 0.9136
27.2 0.8794
27.225 0.8513
27.25 0.8304
27.275 0.8173
27.3 0.8093
27.325 0.7992
27.35 0.7868
27.375 0.7782
27.4 0.7774
27.425 0.7886
27.45 0.805
27.475 0.8265
27.5 0.8546
27.525 0.8876
27.55 0.9269
27.575 0.9683
27.6 1.0067
27.625 1.038
27.65 1.0641
27.675 1.0847
27.7 1.0981
27.725 1.1026
27.75 1.096
27.775 1.0792
27.8 1.0574
27.825 1.0412
27.85 1.0329
27.875 1.0301
27.9 1.028
27.925 1.0195
27.95 1.0005
27.975 0.9725
28 0.939
28.025 0.9028
28.05 0.8628
28.075 0.8219
28.1 0.7787
28.125 0.7333
28.15 0.6865
28.175 0.6368
28.2 0.5857
28.225 0.5361
28.25 0.4891
28.275 0.4453
28.3 0.4056
28.325 0.3645
28.35 0.3183
28.375 0.267
28.4 0.2111
28.425 0.1531
28.45 0.0926
28.475 0.0282
28.5 -0.0398
28.525 -0.1122
28.55 -0.186
28.575 -0.2586
28.6 -0.3286
28.625 -0.3871
28.65 -0.4331
28.675 -0.4741
28.7 -0.5106
28.725 -0.5437
28.75 -0.5782
28.775 -0.6123
28.8 -0.6415
28.825 -0.6679
28.85 -0.6923
28.875 -0.7134
28.9 -0.7296
28.925 -0.7407
28.95 -0.7461
28.975 -0.7477
29 -0.7474
29.025 -0.7502
29.05 -0.7547
29.075 -0.7585
29.1 -0.7609
29.125 -0.7591
29.15 -0.7499
29.175 -0.7382
29.2 -0.7285
29.225 -0.7234
29.25 -0.7252
29.275 -0.7345
29.3 -0.7511
29.325 -0.7741
29.35 -0.8016
29.375 -0.8313
29.4 -0.8621
29.425 -0.8953
29.45 -0.9353
29.475 -0.9829
29.5 -1.0287
29.525 -1.0655
29.55 -1.0918
29.575 -1.1075
29.6 -1.1205
29.625 -1.1323
29.65 -1.1412
29.675 -1.1485
29.7 -1.1582
29.725 -1.1734
29.75 -1.1913
29.775 -1.2076
29.8 -1.2218
29.825 -1.2297
29.85 -1.2296
29.875 -1.2236
29.9 -1.2109
29.925 -1.1929
29.95 -1.176
29.975 -1.1636
30 -1.1551
30.025 -1.1444
30.05 -1.1308
30.075 -1.1146
30.1 -1.0932
30.125 -1.0668
30.15 -1.0354
30.175 -1
30.2 -0.9567
30.225 -0.9074
30.25 -0.8578
30.275 -0.8105
30.3 -0.7652
30.325 -0.7215
30.35 -0.6803
30.375 -0.6437
30.4 -0.6141
30.425 -0.5899
30.45 -0.5687
30.475 -0.5492
30.5 -0.5336
30.525 -0.5213
30.55 -0.5132
30.575 -0.5091
30.6 -0.511
30.625 -0.5207
30.65 -0.5346
30.675 -0.5555
30.7 -0.5821
30.725 -0.6149
30.75 -0.6506
30.775 -0.6838
30.8 -0.7128
30.825 -0.7408
30.85 -0.7718
30.875 -0.8067
30.9 -0.843
30.925 -0.8796
30.95 -0.9135
30.975 -0.9398
31 -0.9567
31.025 -0.9645
31.05 -0.9676
31.075 -0.9683
31.1 -0.9717
31.125 -0.9779
31.15 -0.986
31.175 -0.9953
31.2 -1.0067
31.225 -1.0204
31.25 -1.0358
31.275 -1.0529
31.3 -1.0707
31.325 -1.0923
31.35 -1.1215
31.375 -1.1589
31.4 -1.201
31.425 -1.2436
31.45 -1.283
31.475 -1.3152
31.5 -1.3354
31.525 -1.3418
31.55 -1.3318
31.575 -1.3039
31.6 -1.2687
31.625 -1.2329
31.65 -1.1952
31.675 -1.1558
31.7 -1.1176
31.725 -1.0819
31.75 -1.0503
31.775 -1.0196
31.8 -0.9881
31.825 -0.9559
31.85 -0.9193
31.875 -0.8776
31.9 -0.8332
31.925 -0.7859
31.95 -0.7385
31.975 -0.6945
32 -0.6532
32.025 -0.6127
32.05 -0.5753
32.075 -0.5412
32.1 -0.5136
32.125 -0.4937
32.15 -0.4781
32.175 -0.4646
32.2 -0.4539
32.225 -0.4524
32.25 -0.4577
32.275 -0.4674
32.3 -0.4817
32.325 -0.5042
32.35 -0.5351
32.375 -0.574
32.4 -0.6181
32.425 -0.6656
32.45 -0.7161
32.475 -0.7652
32.5 -0.8095
32.525 -0.847
32.55 -0.8794
32.575 -0.909
32.6 -0.9301
32.625 -0.9402
32.65 -0.9462
32.675 -0.9507
32.7 -0.9558
32.725 -0.9639
32.75 -0.9747
32.775 -0.9884
32.8 -1.0044
32.825 -1.0244
32.85 -1.0486
32.875 -1.0782
32.9 -1.1133
32.925 -1.1527
32.95 -1.1957
32.975 -1.2365
33 -1.266
33.025 -1.2755
33.05 -1.2682
33.075 -1.2482
33.1 -1.2154
33.125 -1.1733
33.15 -1.1271
33.175 -1.0767
33.2 -1.0291
33.225 -0.9879
33.25 -0.9523
33.275 -0.9226
33.3 -0.8958
33.325 -0.8697
33.35 -0.8455
33.375 -0.8234
33.4 -0.8029
33.425 -0.7805
33.45 -0.7523
33.475 -0.7125
33.5 -0.6529
33.525 -0.5727
33.55 -0.4767
33.575 -0.3699
33.6 -0.257
33.625 -0.1449
33.65 -0.0388
33.675 0.0588
33.7 0.1477
33.725 0.2275
33.75 0.3003
33.775 0.3666
33.8 0.4231
33.825 0.4684
33.85 0.5043
33.875 0.5299
33.9 0.5477
33.925 0.558
33.95 0.5606
33.975 0.5617
34 0.572
34.025 0.589
34.05 0.6056
34.075 0.6171
34.1 0.6247
34.125 0.6313
34.15 0.6373
34.175 0.6454
34.2 0.6532
34.225 0.6584
34.25 0.6601
34.275 0.662
34.3 0.6597
34.325 0.6491
34.35 0.6286
34.375 0.5978
34.4 0.5567
34.425 0.5064
34.45 0.4485
34.475 0.3842
34.5 0.3165
34.525 0.2473
34.55 0.1794
34.575 0.1119
34.6 0.0476
34.625 -0.0141
34.65 -0.0749
34.675 -0.1362
34.7 -0.1972
34.725 -0.2577
34.75 -0.3173
34.775 -0.3786
34.8 -0.4449
34.825 -0.5167
34.85 -0.5932
34.875 -0.6734
34.9 -0.7588
34.925 -0.8427
34.95 -0.9124
34.975 -0.9623
35 -1.0016
35.025 -1.0368
35.05 -1.0697
35.075 -1.0977
35.1 -1.122
35.125 -1.1482
35.15 -1.1752
35.175 -1.1997
35.2 -1.2233
35.225 -1.2456
35.25 -1.2682
35.275 -1.2927
35.3 -1.3206
35.325 -1.3523
35.35 -1.3845
35.375 -1.4165
35.4 -1.4495
35.425 -1.4862
35.45 -1.5282
35.475 -1.5768
35.5 -1.6299
35.525 -1.682
35.55 -1.732
35.575 -1.7776
35.6 -1.8125
35.625 -1.8354
35.65 -1.8488
35.675 -1.8512
35.7 -1.8429
35.725 -1.8265
35.75 -1.8032
35.775 -1.7758
35.8 -1.747
35.825 -1.7181
35.85 -1.6893
35.875 -1.6583
35.9 -1.6236
35.925 -1.5888
35.95 -1.5581
35.975 -1.5316
36 -1.5095
36.025 -1.4901
36.05 -1.4731
36.075 -1.4589
36.1 -1.4497
36.125 -1.4441
36.15 -1.4406
36.175 -1.4349
36.2 -1.4277
36.225 -1.4243
36.25 -1.4268
36.275 -1.4382
36.3 -1.4597
36.325 -1.4908
36.35 -1.5281
36.375 -1.5636
36.4 -1.5924
36.425 -1.6079
36.45 -1.5997
36.475 -1.5599
36.5 -1.4977
36.525 -1.4295
36.55 -1.3625
36.575 -1.2971
36.6 -1.2306
36.625 -1.1663
36.65 -1.1079
36.675 -1.0549
36.7 -1.005
36.725 -0.9599
36.75 -0.9219
36.775 -0.8903
36.8 -0.8653
36.825 -0.8444
36.85 -0.8304
36.875 -0.8259
36.9 -0.8341
36.925 -0.8529
36.95 -0.8791
36.975 -0.9107
37 -0.9454
37.025 -0.9802
37.05 -1.0112
37.075 -1.0379
37.1 -1.0573
37.125 -1.0667
37.15 -1.0591
37.175 -1.0355
37.2 -1.0037
37.225 -0.97
37.25 -0.9359
37.275 -0.9033
37.3 -0.8734
37.325 -0.846
37.35 -0.8204
37.375 -0.7962
37.4 -0.7713
37.425 -0.746
37.45 -0.7227
37.475 -0.7025
37.5 -0.6845
37.525 -0.6679
37.55 -0.6524
37.575 -0.6386
37.6 -0.624
37.625 -0.6038
37.65 -0.5731
37.675 -0.5262
37.7 -0.4698
37.725 -0.4144
37.75 -0.3634
37.775 -0.3158
37.8 -0.272
37.825 -0.2335
37.85 -0.1984
37.875 -0.1658
37.9 -0.1361
37.925 -0.108
37.95 -0.0839
37.975 -0.0674
38 -0.0595
38.025 -0.0622
38.05 -0.0772
38.075 -0.1051
38.1 -0.1454
38.125 -0.1968
38.15 -0.2456
38.175 -0.2721
38.2 -0.2802
38.225 -0.2823
38.25 -0.2727
38.275 -0.2418
38.3 -0.1993
38.325 -0.1596
38.35 -0.1265
38.375 -0.1
38.4 -0.0778
38.425 -0.0583
38.45 -0.0403
38.475 -0.0263
38.5 -0.0148
38.525 -0.0023
38.55 0.0173
38.575 0.0402
38.6 0.0542
38.625 0.0594
38.65 0.0572
38.675 0.0498
38.7 0.0422
38.725 0.0337
38.75 0.0193
38.775 -0.0042
38.8 -0.0379
38.825 -0.077
38.85 -0.1119
38.875 -0.1331
38.9 -0.1421
38.925 -0.1454
38.95 -0.1479
38.975 -0.1513
39 -0.1545
39.025 -0.1544
39.05 -0.1504
39.075 -0.144
39.1 -0.1348
39.125 -0.1249
39.15 -0.1168
39.175 -0.1143
39.2 -0.1208
39.225 -0.1358
39.25 -0.1582
39.275 -0.1883
39.3 -0.2186
39.325 -0.2408
39.35 -0.2564
39.375 -0.2668
39.4 -0.2709
39.425 -0.2719
39.45 -0.2729
39.475 -0.2756
39.5 -0.2781
39.525 -0.2796
39.55 -0.2799
39.575 -0.2747
39.6 -0.2594
39.625 -0.2363
39.65 -0.2056
39.675 -0.1641
39.7 -0.104
39.725 -0.0328
39.75 0.0399
39.775 0.1133
39.8 0.1827
39.825 0.247
39.85 0.3084
39.875 0.3667
39.9 0.4211
39.925 0.4715
39.95 0.5157
39.975 0.5542
40 0.5876
40.025 0.6163
40.05 0.6411
40.075 0.6613
40.1 0.6786
40.125 0.6969
40.15 0.7164
40.175 0.7373
40.2 0.7583
40.225 0.7764
40.25 0.7894
40.275 0.7941
40.3 0.7884
40.325 0.7709
40.35 0.7443
40.375 0.7073
40.4 0.6607
40.425 0.6075
40.45 0.5513
40.475 0.4938
40.5 0.4349
40.525 0.3878
40.55 0.36
40.575 0.3348
40.6 0.3041
40.625 0.2723
40.65 0.2341
40.675 0.1892
40.7 0.1441
40.725 0.0992
40.75 0.0612
40.775 0.0366
40.8 0.0159
40.825 -0.0088
40.85 -0.0376
40.875 -0.0713
40.9 -0.1098
40.925 -0.1533
40.95 -0.2025
40.975 -0.2561
41 -0.3085
41.025 -0.3582
41.05 -0.4078
41.075 -0.4598
41.1 -0.5137
41.125 -0.5706
41.15 -0.6283
41.175 -0.6784
41.2 -0.7182
41.225 -0.7518
41.25 -0.7811
41.275 -0.803
41.3 -0.7989
41.325 -0.7674
41.35 -0.7215
41.375 -0.666
41.4 -0.6038
41.425 -0.5409
41.45 -0.4835
41.475 -0.4336
41.5 -0.3927
41.525 -0.3595
41.55 -0.3288
41.575 -0.2921
41.6 -0.2509
41.625 -0.2122
41.65 -0.1764
41.675 -0.1434
41.7 -0.114
41.725 -0.0856
41.75 -0.0542
41.775 -0.0153
41.8 0.0263
41.825 0.0637
41.85 0.096
41.875 0.1241
41.9 0.1477
41.925 0.1655
41.95 0.1764
41.975 0.1796
42 0.1794
42.025 0.1761
42.05 0.1711
42.075 0.1696
42.1 0.1758
42.125 0.19
42.15 0.207
42.175 0.2261
42.2 0.2463
42.225 0.268
42.25 0.2904
42.275 0.3134
42.3 0.3396
42.325 0.368
42.35 0.396
42.375 0.4247
42.4 0.453
42.425 0.4768
42.45 0.4951
42.475 0.5023
42.5 0.5006
42.525 0.498
42.55 0.4994
42.575 0.5112
42.6 0.5346
42.625 0.5574
42.65 0.5732
42.675 0.5813
42.7 0.5848
42.725 0.584
42.75 0.5773
42.775 0.5635
42.8 0.5433
42.825 0.5214
42.85 0.5005
42.875 0.4887
42.9 0.4859
42.925 0.4852
42.95 0.4853
42.975 0.4847
43 0.4883
43.025 0.4969
43.05 0.5239
43.075 0.5605
43.1 0.5993
43.125 0.6434
43.15 0.6846
43.175 0.727
43.2 0.7771
43.225 0.8322
43.25 0.894
43.275 0.9602
43.3 1.0225
43.325 1.0812
43.35 1.1362
43.375 1.1855
43.4 1.2285
43.425 1.2652
43.45 1.2958
43.475 1.3184
43.5 1.3322
43.525 1.3383
43.55 1.3366
43.575 1.3288
43.6 1.3177
43.625 1.3031
43.65 1.2869
43.675 1.269
43.7 1.2504
43.725 1.2253
43.75 1.1936
43.775 1.1524
43.8 1.1056
43.825 1.0544
43.85 1.0016
43.875 0.9641
43.9 0.939
43.925 0.9153
43.95 0.8892
43.975 0.8601
44 0.8335
44.025 0.8099
44.05 0.7908
44.075 0.7851
44.1 0.7981
44.125 0.8373
44.15 0.8974
44.175 0.9737
44.2 1.0541
44.225 1.1348
44.25 1.2166
44.275 1.2969
44.3 1.3741
44.325 1.4459
44.35 1.5173
44.375 1.587
44.4 1.6538
44.425 1.7164
44.45 1.7694
44.475 1.8136
44.5 1.8499
44.525 1.8791
44.55 1.9015
44.575 1.918
44.6 1.929
44.625 1.9331
44.65 1.9299
44.675 1.9202
44.7 1.9071
44.725 1.8966
44.75 1.8966
44.775 1.9041
44.8 1.9166
44.825 1.9319
44.85 1.9428
44.875 1.9479
44.9 1.9467
44.925 1.9391
44.95 1.9289
44.975 1.9202
45 1.9163
45.025 1.9207
45.05 1.9332
45.075 1.9537
45.1 1.9789
45.125 2.0048
45.15 2.0262
45.175 2.0405
45.2 2.048
45.225 2.0489
45.25 2.044
45.275 2.0339
45.3 2.0181
45.325 1.9982
45.35 1.9762
45.375 1.9542
45.4 1.938
45.425 1.9317
45.45 1.936
45.475 1.9485
45.5 1.9657
45.525 1.9859
45.55 2.0093
45.575 2.0308
45.6 2.0472
45.625 2.0583
45.65 2.0632
45.675 2.0611
45.7 2.052
45.725 2.0354
45.75 2.0105
45.775 1.9783
45.8 1.945
45.825 1.9309
45.85 1.948
45.875 1.9888
45.9 2.0405
45.925 2.0948
45.95 2.1438
45.975 2.1857
46 2.2209
46.025 2.2494
46.05 2.2706
46.075 2.285
46.1 2.2924
46.125 2.2933
46.15 2.2875
46.175 2.2746
46.2 2.2562
46.225 2.2386
46.25 2.2291
46.275 2.2226
46.3 2.2146
46.325 2.2027
46.35 2.1861
46.375 2.1652
46.4 2.1424
46.425 2.1179
46.45 2.0908
46.475 2.0587
46.5 2.0204
46.525 1.9763
46.55 1.9246
46.575 1.8686
46.6 1.8095
46.625 1.7475
46.65 1.6811
46.675 1.6096
46.7 1.5356
46.725 1.4596
46.75 1.3834
46.775 1.3155
46.8 1.2652
46.825 1.2303
46.85 1.2077
46.875 1.1946
46.9 1.1854
46.925 1.1819
46.95 1.1887
46.975 1.2071
47 1.2313
47.025 1.2502
47.05 1.2607
47.075 1.2645
47.1 1.2667
47.125 1.2746
47.15 1.297
47.175 1.3328
47.2 1.3742
47.225 1.4166
47.25 1.4553
47.275 1.4892
47.3 1.5181
47.325 1.5413
47.35 1.5583
47.375 1.569
47.4 1.5719
47.425 1.5663
47.45 1.5523
47.475 1.5372
47.5 1.541
47.525 1.5686
47.55 1.6035
47.575 1.6361
47.6 1.6649
47.625 1.6882
47.65 1.7053
47.675 1.7164
47.7 1.7224
47.725 1.7238
47.75 1.7214
47.775 1.7143
47.8 1.7018
47.825 1.684
47.85 1.6612
47.875 1.6351
47.9 1.6097
47.925 1.5895
47.95 1.5807
47.975 1.5837
48 1.5905
48.025 1.5951
48.05 1.595
48.075 1.5885
48.1 1.5746
48.125 1.553
48.15 1.5242
48.175 1.4899
48.2 1.4494
48.225 1.404
48.25 1.355
48.275 1.3016
48.3 1.2441
48.325 1.1843
48.35 1.1263
48.375 1.0688
48.4 1.0086
48.425 0.9462
48.45 0.8824
48.475 0.8179
48.5 0.7538
48.525 0.692
48.55 0.6328
48.575 0.5698
48.6 0.4997
48.625 0.4214
48.65 0.3352
48.675 0.2429
48.7 0.1451
48.725 0.0419
48.75 -0.0654
48.775 -0.1698
48.8 -0.2638
48.825 -0.3526
48.85 -0.4465
48.875 -0.5499
48.9 -0.6625
48.925 -0.7783
48.95 -0.8922
48.975 -0.9964
49 -1.0776
49.025 -1.1178
49.05 -1.1249
49.075 -1.1015
49.1 -1.0549
49.125 -0.996
49.15 -0.9368
49.175 -0.8819
49.2 -0.8339
49.225 -0.7935
49.25 -0.7593
49.275 -0.7331
49.3 -0.7156
49.325 -0.7048
49.35 -0.6956
49.375 -0.6786
49.4 -0.6484
49.425 -0.6136
49.45 -0.5774
49.475 -0.5427
49.5 -0.5127
49.525 -0.4895
49.55 -0.4738
49.575 -0.466
49.6 -0.4662
49.625 -0.4744
49.65 -0.4896
49.675 -0.5114
49.7 -0.5404
49.725 -0.5773
49.75 -0.6223
49.775 -0.6734
49.8 -0.7287
49.825 -0.7826
49.85 -0.8313
49.875 -0.8722
49.9 -0.9034
49.925 -0.9301
49.95 -0.9607
49.975 -0.9988
50 -1.0434
50.025 -1.0958
50.05 -1.1545
50.075 -1.2103
50.1 -1.2558
50.125 -1.2875
50.15 -1.3088
50.175 -1.3256
50.2 -1.3416
50.225 -1.3512
50.25 -1.3477
50.275 -1.3339
50.3 -1.3177
50.325 -1.3028
50.35 -1.289
50.375 -1.2744
50.4 -1.2577
50.425 -1.2328
50.45 -1.1954
50.475 -1.1564
50.5 -1.1217
50.525 -1.0924
50.55 -1.067
50.575 -1.0407
50.6 -1.0143
50.625 -0.9891
50.65 -0.966
50.675 -0.9454
50.7 -0.9229
50.725 -0.8919
50.75 -0.8534
50.775 -0.8143
50.8 -0.7806
50.825 -0.7522
50.85 -0.7299
50.875 -0.713
50.9 -0.7017
50.925 -0.6972
50.95 -0.7004
50.975 -0.7082
51 -0.7229
51.025 -0.7445
51.05 -0.77
51.075 -0.7866
51.1 -0.7899
51.125 -0.7782
51.15 -0.7508
51.175 -0.7092
51.2 -0.6612
51.225 -0.6024
51.25 -0.5316
51.275 -0.4552
51.3 -0.3808
51.325 -0.312
51.35 -0.2466
51.375 -0.1837
51.4 -0.1262
51.425 -0.0752
51.45 -0.0299
51.475 0.0083
51.5 0.0395
51.525 0.0635
51.55 0.0804
51.575 0.0899
51.6 0.0914
51.625 0.0859
51.65 0.0777
51.675 0.0715
51.7 0.0682
51.725 0.0666
51.75 0.0617
51.775 0.0507
51.8 0.0345
51.825 0.0167
51.85 -0.0044
51.875 -0.0308
51.9 -0.0622
51.925 -0.0992
51.95 -0.1431
51.975 -0.1931
52 -0.2433
52.025 -0.2887
52.05 -0.3326
52.075 -0.3716
52.1 -0.3926
52.125 -0.3789
52.15 -0.3429
52.175 -0.3018
52.2 -0.2658
52.225 -0.2323
52.25 -0.1982
52.275 -0.1675
52.3 -0.1438
52.325 -0.1252
52.35 -0.1077
52.375 -0.0897
52.4 -0.0593
52.425 -0.0167
52.45 0.049
52.475 0.1365
52.5 0.2296
52.525 0.3198
52.55 0.4061
52.575 0.4891
52.6 0.5671
52.625 0.6401
52.65 0.7093
52.675 0.7743
52.7 0.8374
52.725 0.9097
52.75 0.9969
52.775 1.0922
52.8 1.187
52.825 1.2755
52.85 1.3565
52.875 1.4297
52.9 1.4957
52.925 1.5556
52.95 1.6093
52.975 1.659
53 1.7051
53.025 1.7448
53.05 1.7772
53.075 1.8009
53.1 1.8158
53.125 1.823
53.15 1.8222
53.175 1.8098
53.2 1.7842
53.225 1.7489
53.25 1.7084
53.275 1.6636
53.3 1.6236
53.325 1.5937
53.35 1.568
53.375 1.549
53.4 1.5315
53.425 1.5103
53.45 1.4867
53.475 1.4596
53.5 1.428
53.525 1.393
53.55 1.3597
53.575 1.3331
53.6 1.3111
53.625 1.2922
53.65 1.2734
53.675 1.2514
53.7 1.2255
53.725 1.1948
53.75 1.1606
53.775 1.1234
53.8 1.0824
53.825 1.0421
53.85 1.0137
53.875 1.003
53.9 1.0042
53.925 1.0061
53.95 1.0017
53.975 0.9849
54 0.9569
54.025 0.9184
54.05 0.8712
54.075 0.8206
54.1 0.7753
54.125 0.7459
54.15 0.7306
54.175 0.7197
54.2 0.7107
54.225 0.6967
54.25 0.6726
54.275 0.6451
54.3 0.6235
54.325 0.6008
54.35 0.5728
54.375 0.5398
54.4 0.5058
54.425 0.4816
54.45 0.4713
54.475 0.4746
54.5 0.4849
54.525 0.4965
54.55 0.5104
54.575 0.5286
54.6 0.5465
54.625 0.558
54.65 0.5614
54.675 0.5558
54.7 0.5421
54.725 0.5228
54.75 0.4971
54.775 0.4681
54.8 0.4413
54.825 0.4204
54.85 0.4047
54.875 0.3983
54.9 0.3993
54.925 0.4008
54.95 0.3979
54.975 0.3922
55 0.3863
55.025 0.3875
55.05 0.4087
55.075 0.4483
55.1 0.4907
55.125 0.5279
55.15 0.5603
55.175 0.5883
55.2 0.6099
55.225 0.6237
55.25 0.6312
55.275 0.6337
55.3 0.6311
55.325 0.6224
55.35 0.6041
55.375 0.5754
55.4 0.5398
55.425 0.5038
55.45 0.474
55.475 0.4537
55.5 0.4402
55.525 0.4323
55.55 0.4289
55.575 0.4312
55.6 0.4383
55.625 0.4458
55.65 0.4548
55.675 0.4688
55.7 0.4902
55.725 0.5116
55.75 0.5254
55.775 0.5302
55.8 0.5252
55.825 0.5091
55.85 0.4826
55.875 0.4494
55.9 0.4137
55.925 0.3834
55.95 0.3699
55.975 0.3769
56 0.4079
56.025 0.4564
56.05 0.5137
56.075 0.5783
56.1 0.6532
56.125 0.7356
56.15 0.8155
56.175 0.8882
56.2 0.9549
56.225 1.0147
56.25 1.0669
56.275 1.1083
56.3 1.142
56.325 1.1792
56.35 1.2193
56.375 1.2527
56.4 1.2773
56.425 1.2942
56.45 1.304
56.475 1.3085
56.5 1.3107
56.525 1.3134
56.55 1.3172
56.575 1.3184
56.6 1.3205
56.625 1.3233
56.65 1.3275
56.675 1.3319
56.7 1.3299
56.725 1.3213
56.75 1.3094
56.775 1.2965
56.8 1.2827
56.825 1.2676
56.85 1.2556
56.875 1.2447
56.9 1.2337
56.925 1.2231
56.95 1.208
56.975 1.1927
57 1.1827
57.025 1.1897
57.05 1.2158
57.075 1.2585
57.1 1.3088
57.125 1.3588
57.15 1.4024
57.175 1.4395
57.2 1.473
57.225 1.5023
57.25 1.5283
57.275 1.5503
57.3 1.5686
57.325 1.5854
57.35 1.6007
57.375 1.6153
57.4 1.6277
57.425 1.6387
57.45 1.6549
57.475 1.6954
57.5 1.7631
57.525 1.8353
57.55 1.9019
57.575 1.9598
57.6 2.0042
57.625 2.0339
57.65 2.05
57.675 2.0545
57.7 2.0463
57.725 2.0327
57.75 2.0196
57.775 2.0053
57.8 1.9838
57.825 1.9534
57.85 1.9123
57.875 1.8616
57.9 1.8008
57.925 1.7308
57.95 1.6576
57.975 1.5838
58 1.5085
58.025 1.432
58.05 1.3549
58.075 1.2801
58.1 1.2106
58.125 1.1444
58.15 1.0755
58.175 0.9991
58.2 0.9163
58.225 0.836
58.25 0.7805
58.275 0.7685
58.3 0.791
58.325 0.8363
58.35 0.892
58.375 0.9515
58.4 1.01
58.425 1.068
58.45 1.1228
58.475 1.1706
58.5 1.2092
58.525 1.2342
58.55 1.2493
58.575 1.2632
58.6 1.2775
58.625 1.2839
58.65 1.282
58.675 1.2773
58.7 1.2679
58.725 1.2543
58.75 1.2422
58.775 1.2284
58.8 1.2052
58.825 1.1724
58.85 1.1356
58.875 1.098
58.9 1.0593
58.925 1.0253
58.95 0.9987
58.975 0.9782
59 0.9676
59.025 0.9592
59.05 0.9551
59.075 0.9535
59.1 0.9535
59.125 0.9531
59.15 0.9546
59.175 0.954
59.2 0.9511
59.225 0.9499
59.25 0.9486
59.275 0.9491
59.3 0.9518
59.325 0.9576
59.35 0.9649
59.375 0.9746
59.4 0.9899
59.425 1.0113
59.45 1.0411
59.475 1.088
59.5 1.1493
59.525 1.2169
59.55 1.2894
59.575 1.3626
59.6 1.427
59.625 1.4825
59.65 1.5341
59.675 1.5785
59.7 1.6172
59.725 1.6515
59.75 1.6782
59.775 1.6932
59.8 1.6974
59.825 1.6937
59.85 1.683
59.875 1.6677
59.9 1.6457
59.925 1.6161
59.95 1.5839
59.975 1.5506
60 1.5178
60.025 1.4853
60.05 1.4517
60.075 1.4139
60.1 1.3761
60.125 1.3496
60.15 1.3343
60.175 1.3216
60.2 1.3082
60.225 1.2889
60.25 1.2639
60.275 1.2389
60.3 1.2204
60.325 1.2066
60.35 1.2056
60.375 1.2261
60.4 1.2482
60.425 1.263
60.45 1.2694
60.475 1.2677
60.5 1.2606
60.525 1.2477
60.55 1.2253
60.575 1.1985
60.6 1.1752
60.625 1.1551
60.65 1.1427
60.675 1.1405
60.7 1.1418
60.725 1.1472
60.75 1.1587
60.775 1.1683
60.8 1.1722
60.825 1.1718
60.85 1.1657
60.875 1.1535
60.9 1.1343
60.925 1.1161
60.95 1.1076
60.975 1.1101
61 1.115
61.025 1.1144
61.05 1.1076
61.075 1.0951
61.1 1.0776
61.125 1.0579
61.15 1.0431
61.175 1.0324
61.2 1.0222
61.225 1.0111
61.25 0.9985
61.275 0.9813
61.3 0.9615
61.325 0.9469
61.35 0.9437
61.375 0.9595
61.4 0.9912
61.425 1.0309
61.45 1.0753
61.475 1.1217
61.5 1.1663
61.525 1.2071
61.55 1.2413
61.575 1.2686
61.6 1.2899
61.625 1.306
61.65 1.3135
61.675 1.3127
61.7 1.3111
61.725 1.3138
61.75 1.3301
61.775 1.359
61.8 1.3989
61.825 1.4486
61.85 1.4975
61.875 1.5472
61.9 1.5966
61.925 1.6405
61.95 1.6769
61.975 1.7085
62 1.7334
62.025 1.75
62.05 1.7572
62.075 1.7573
62.1 1.7513
62.125 1.7399
62.15 1.7248
62.175 1.7125
62.2 1.7069
62.225 1.7031
62.25 1.6961
62.275 1.6862
62.3 1.6723
62.325 1.6516
62.35 1.6228
62.375 1.5872
62.4 1.5482
62.425 1.5087
62.45 1.4661
62.475 1.419
62.5 1.3726
62.525 1.3347
62.55 1.3082
62.575 1.2828
62.6 1.2525
62.625 1.218
62.65 1.1763
62.675 1.124
62.7 1.0668
62.725 1.0056
62.75 0.9382
62.775 0.8678
62.8 0.8029
62.825 0.7492
62.85 0.7066
62.875 0.6742
62.9 0.6508
62.925 0.6345
62.95 0.6196
62.975 0.6015
63 0.581
63.025 0.5646
63.05 0.549
63.075 0.532
63.1 0.5133
63.125 0.492
63.15 0.469
63.175 0.4435
63.2 0.4156
63.225 0.3833
63.25 0.3456
63.275 0.3034
63.3 0.2559
63.325 0.2023
63.35 0.1425
63.375 0.0765
63.4 0.006
63.425 -0.0681
63.45 -0.1455
63.475 -0.2225
63.5 -0.2952
63.525 -0.3616
63.55 -0.4237
63.575 -0.4821
63.6 -0.5384
63.625 -0.5934
63.65 -0.6404
63.675 -0.6763
63.7 -0.7002
63.725 -0.7056
63.75 -0.6851
63.775 -0.6278
63.8 -0.5406
63.825 -0.431
63.85 -0.3089
63.875 -0.1827
63.9 -0.0548
63.925 0.071
63.95 0.1948
63.975 0.3124
64 0.4203
64.025 0.52
64.05 0.6121
64.075 0.6963
64.1 0.774
64.125 0.8459
64.15 0.915
64.175 0.9832
64.2 1.0513
64.225 1.1177
64.25 1.1801
64.275 1.2378
64.3 1.2899
64.325 1.3369
64.35 1.379
64.375 1.4166
64.4 1.4486
64.425 1.471
64.45 1.4847
64.475 1.4939
64.5 1.4979
64.525 1.4949
64.55 1.4876
64.575 1.4786
64.6 1.4681
64.625 1.4573
64.65 1.4483
64.675 1.445
64.7 1.4446
64.725 1.4407
64.75 1.4292
64.775 1.4089
64.8 1.3766
64.825 1.3303
64.85 1.2703
64.875 1.2004
64.9 1.1237
64.925 1.0488
64.95 0.9894
64.975 0.9531
65 0.9269
65.025 0.9017
65.05 0.8765
65.075 0.8533
65.1 0.8344
65.125 0.8146
65.15 0.7873
65.175 0.755
65.2 0.7238
65.225 0.6955
65.25 0.6738
65.275 0.6622
65.3 0.6609
65.325 0.6723
65.35 0.6905
65.375 0.7058
65.4 0.7116
65.425 0.7132
65.45 0.7143
65.475 0.71
65.5 0.6977
65.525 0.6819
65.55 0.6652
65.575 0.6454
65.6 0.6173
65.625 0.5827
65.65 0.5505
65.675 0.5201
65.7 0.4874
65.725 0.4531
65.75 0.4307
65.775 0.4326
65.8 0.4499
65.825 0.4783
65.85 0.5169
65.875 0.56
65.9 0.6006
65.925 0.639
65.95 0.6769
65.975 0.7172
66 0.7593
66.025 0.7989
66.05 0.8352
66.075 0.8693
66.1 0.903
66.125 0.9329
66.15 0.9552
66.175 0.9707
66.2 0.977
66.225 0.969
66.25 0.9468
66.275 0.9131
66.3 0.8694
66.325 0.8161
66.35 0.761
66.375 0.7101
66.4 0.6693
66.425 0.637
66.45 0.6066
66.475 0.5744
66.5 0.5395
66.525 0.5021
66.55 0.4646
66.575 0.4238
66.6 0.3853
66.625 0.3518
66.65 0.3174
66.675 0.2765
66.7 0.2283
66.725 0.1741
66.75 0.1148
66.775 0.0502
66.8 -0.0185
66.825 -0.089
66.85 -0.1592
66.875 -0.2242
66.9 -0.2766
66.925 -0.3178
66.95 -0.3544
66.975 -0.3899
67 -0.427
67.025 -0.465
67.05 -0.4982
67.075 -0.5261
67.1 -0.5488
67.125 -0.5712
67.15 -0.6008
67.175 -0.6421
67.2 -0.6948
67.225 -0.756
67.25 -0.8254
67.275 -0.9028
67.3 -0.9846
67.325 -1.0602
67.35 -1.124
67.375 -1.179
67.4 -1.235
67.425 -1.297
67.45 -1.358
67.475 -1.4138
67.5 -1.4654
67.525 -1.5126
67.55 -1.5559
67.575 -1.5941
67.6 -1.6252
67.625 -1.6462
67.65 -1.6583
67.675 -1.662
67.7 -1.6598
67.725 -1.6549
67.75 -1.648
67.775 -1.6368
67.8 -1.6214
67.825 -1.6014
67.85 -1.5816
67.875 -1.5579
67.9 -1.5286
67.925 -1.5008
67.95 -1.4751
67.975 -1.4488
68 -1.4258
68.025 -1.4073
68.05 -1.3914
68.075 -1.3696
68.1 -1.3388
68.125 -1.2978
68.15 -1.2492
68.175 -1.1972
68.2 -1.1415
68.225 -1.0839
68.25 -1.0255
68.275 -0.9711
68.3 -0.9222
68.325 -0.8807
68.35 -0.8432
68.375 -0.8119
68.4 -0.7861
68.425 -0.764
68.45 -0.7468
68.475 -0.7295
68.5 -0.7071
68.525 -0.6831
68.55 -0.6604
68.575 -0.6412
68.6 -0.6265
68.625 -0.6107
68.65 -0.5902
68.675 -0.5624
68.7 -0.5263
68.725 -0.4841
68.75 -0.4376
68.775 -0.3875
68.8 -0.3329
68.825 -0.275
68.85 -0.2091
68.875 -0.1409
68.9 -0.0736
68.925 -0.0106
68.95 0.047
68.975 0.0994
69 0.1441
69.025 0.1839
69.05 0.2205
69.075 0.2563
69.1 0.2963
69.125 0.3405
69.15 0.3802
69.175 0.4116
69.2 0.4347
69.225 0.451
69.25 0.4654
69.275 0.4774
69.3 0.4861
69.325 0.4908
69.35 0.489
69.375 0.4827
69.4 0.4757
69.425 0.474
69.45 0.4807
69.475 0.5007
69.5 0.53
69.525 0.5687
69.55 0.6206
69.575 0.6843
69.6 0.7537
69.625 0.8172
69.65 0.876
69.675 0.9312
69.7 0.9772
69.725 1.0122
69.75 1.0364
69.775 1.0529
69.8 1.0639
69.825 1.0664
69.85 1.0578
69.875 1.0403
69.9 1.0149
69.925 0.9771
69.95 0.932
69.975 0.889
70 0.8537
70.025 0.8312
70.05 0.8207
70.075 0.8223
70.1 0.8343
70.125 0.8535
70.15 0.8795
70.175 0.9093
70.2 0.9369
70.225 0.9605
70.25 0.9803
70.275 0.9971
70.3 1.0095
70.325 1.0161
70.35 1.0168
70.375 1.0156
70.4 1.0078
70.425 0.9879
70.45 0.9579
70.475 0.923
70.5 0.8827
70.525 0.84
70.55 0.8
70.575 0.7687
70.6 0.7393
70.625 0.7093
70.65 0.6783
70.675 0.6494
70.7 0.6164
70.725 0.5784
70.75 0.5403
70.775 0.5061
70.8 0.4771
70.825 0.4548
70.85 0.4401
70.875 0.4253
70.9 0.41
70.925 0.3973
70.95 0.3943
70.975 0.3979
71 0.3994
71.025 0.3965
71.05 0.3886
71.075 0.3739
71.1 0.3517
71.125 0.3254
71.15 0.2921
71.175 0.2527
71.2 0.2095
71.225 0.1615
71.25 0.1081
71.275 0.0499
71.3 -0.0115
71.325 -0.0746
71.35 -0.1432
71.375 -0.218
71.4 -0.2985
71.425 -0.3824
71.45 -0.4626
71.475 -0.5348
71.5 -0.5957
71.525 -0.6382
71.55 -0.6547
71.575 -0.6417
71.6 -0.6017
71.625 -0.5533
71.65 -0.5092
71.675 -0.4742
71.7 -0.4469
71.725 -0.4189
71.75 -0.3837
71.775 -0.3337
71.8 -0.2725
71.825 -0.2117
71.85 -0.1595
71.875 -0.1181
71.9 -0.0874
71.925 -0.0644
71.95 -0.0451
71.975 -0.0282
72 -0.0156
72.025 -0.0037
72.05 0.0044
72.075 0.0069
72.1 0.0049
72.125 0.0001
72.15 -0.0066
72.175 -0.0133
72.2 -0.021
72.225 -0.0284
72.25 -0.0368
72.275 -0.0492
72.3 -0.0619
72.325 -0.0556
72.35 -0.029
72.375 0.0054
72.4 0.0393
72.425 0.0722
72.45 0.1085
72.475 0.1524
72.5 0.1968
72.525 0.2355
72.55 0.2671
72.575 0.2917
72.6 0.3078
72.625 0.3147
72.65 0.3129
72.675 0.3027
72.7 0.2838
72.725 0.2575
72.75 0.2269
72.775 0.1963
72.8 0.1702
72.825 0.1507
72.85 0.1369
72.875 0.1256
72.9 0.1123
72.925 0.0953
72.95 0.075
72.975 0.053
73 0.0317
73.025 0.01
73.05 -0.0123
73.075 -0.0376
73.1 -0.0648
73.125 -0.093
73.15 -0.1229
73.175 -0.1522
73.2 -0.1818
73.225 -0.2115
73.25 -0.242
73.275 -0.2756
73.3 -0.3139
73.325 -0.3583
73.35 -0.4042
73.375 -0.4445
73.4 -0.4734
73.425 -0.4861
73.45 -0.4879
73.475 -0.4839
73.5 -0.4689
73.525 -0.4453
73.55 -0.4198
73.575 -0.3923
73.6 -0.3619
73.625 -0.3275
73.65 -0.2929
73.675 -0.2639
73.7 -0.2414
73.725 -0.2239
73.75 -0.2017
73.775 -0.1649
73.8 -0.1197
73.825 -0.0728
73.85 -0.0297
73.875 0.0062
73.9 0.0368
73.925 0.0653
73.95 0.0971
73.975 0.1345
74 0.1731
74.025 0.2097
74.05 0.2398
74.075 0.2636
74.1 0.2836
74.125 0.3009
74.15 0.3133
74.175 0.321
74.2 0.3234
74.225 0.3214
74.25 0.3158
74.275 0.3088
74.3 0.3166
74.325 0.3544
74.35 0.4085
74.375 0.4674
74.4 0.5263
74.425 0.587
74.45 0.6485
74.475 0.7073
74.5 0.761
74.525 0.8074
74.55 0.8455
74.575 0.8742
74.6 0.8928
74.625 0.9022
74.65 0.9038
74.675 0.8974
74.7 0.8855
74.725 0.8714
74.75 0.8575
74.775 0.8412
74.8 0.8212
74.825 0.7973
74.85 0.7718
74.875 0.7451
74.9 0.7141
74.925 0.6782
74.95 0.6347
74.975 0.5835
75 0.5227
75.025 0.4535
75.05 0.3778
75.075 0.2967
75.1 0.2214
75.125 0.1558
75.15 0.0986
75.175 0.0483
75.2 0.0074
75.225 -0.0282
75.25 -0.0602
75.275 -0.0879
75.3 -0.1124
75.325 -0.1365
75.35 -0.1623
75.375 -0.1884
75.4 -0.2131
75.425 -0.2355
75.45 -0.2542
75.475 -0.2657
75.5 -0.2746
75.525 -0.284
75.55 -0.2983
75.575 -0.3186
75.6 -0.3396
75.625 -0.3595
75.65 -0.3754
75.675 -0.3852
75.7 -0.3942
75.725 -0.404
75.75 -0.4191
75.775 -0.4421
75.8 -0.4735
75.825 -0.5144
75.85 -0.566
75.875 -0.6269
75.9 -0.6926
75.925 -0.7597
75.95 -0.8215
75.975 -0.8767
76 -0.9342
76.025 -0.9955
76.05 -1.0561
76.075 -1.1059
76.1 -1.1341
76.125 -1.143
76.15 -1.1387
76.175 -1.1267
76.2 -1.1119
76.225 -1.0992
76.25 -1.0898
76.275 -1.084
76.3 -1.0804
76.325 -1.078
76.35 -1.0741
76.375 -1.072
76.4 -1.0735
76.425 -1.0798
76.45 -1.0957
76.475 -1.1224
76.5 -1.1572
76.525 -1.1991
76.55 -1.2426
76.575 -1.2845
76.6 -1.3292
76.625 -1.3764
76.65 -1.4313
76.675 -1.4934
76.7 -1.5552
76.725 -1.6158
76.75 -1.6715
76.775 -1.7259
76.8 -1.7777
76.825 -1.8255
76.85 -1.8691
76.875 -1.9084
76.9 -1.9438
76.925 -1.9778
76.95 -2.0125
76.975 -2.0461
77 -2.0784
77.025 -2.1097
77.05 -2.1345
77.075 -2.1463
77.1 -2.1442
77.125 -2.136
77.15 -2.1283
77.175 -2.1202
77.2 -2.1139
77.225 -2.1135
77.25 -2.1188
77.275 -2.1259
77.3 -2.1326
77.325 -2.1338
77.35 -2.1285
77.375 -2.1202
77.4 -2.1119
77.425 -2.1083
77.45 -2.1122
77.475 -2.124
77.5 -2.1441
77.525 -2.1701
77.55 -2.2058
77.575 -2.2482
77.6 -2.2954
77.625 -2.3479
77.65 -2.4081
77.675 -2.4762
77.7 -2.5456
77.725 -2.6088
77.75 -2.6587
77.775 -2.6959
77.8 -2.7284
77.825 -2.7616
77.85 -2.7926
77.875 -2.8172
77.9 -2.8355
77.925 -2.8501
77.95 -2.866
77.975 -2.8881
78 -2.9184
78.025 -2.9577
78.05 -3.0028
78.075 -3.0512
78.1 -3.1017
78.125 -3.1524
78.15 -3.2
78.175 -3.2382
78.2 -3.2633
78.225 -3.2723
78.25 -3.2639
78.275 -3.237
78.3 -3.1946
78.325 -3.1448
78.35 -3.0932
78.375 -3.0447
78.4 -3.005
78.425 -2.9751
78.45 -2.9527
78.475 -2.9368
78.5 -2.9252
78.525 -2.9148
78.55 -2.9059
78.575 -2.8978
78.6 -2.8933
78.625 -2.8927
78.65 -2.8973
78.675 -2.9084
78.7 -2.9256
78.725 -2.95
78.75 -2.9818
78.775 -3.0187
78.8 -3.0567
78.825 -3.0862
78.85 -3.0925
78.875 -3.0771
78.9 -3.0447
78.925 -3.0028
78.95 -2.9555
78.975 -2.901
79 -2.8358
79.025 -2.7687
79.05 -2.7011
79.075 -2.63
79.1 -2.5568
79.125 -2.4816
79.15 -2.4058
79.175 -2.3293
79.2 -2.2519
79.225 -2.18
79.25 -2.1136
79.275 -2.0539
79.3 -1.9983
79.325 -1.9461
79.35 -1.8973
79.375 -1.8502
79.4 -1.8055
79.425 -1.7661
79.45 -1.7362
79.475 -1.7131
79.5 -1.69
79.525 -1.6654
79.55 -1.637
79.575 -1.6024
79.6 -1.5669
79.625 -1.5369
79.65 -1.512
79.675 -1.4935
79.7 -1.4826
79.725 -1.481
79.75 -1.4864
79.775 -1.4985
79.8 -1.5171
79.825 -1.5434
79.85 -1.5791
79.875 -1.6233
79.9 -1.6694
79.925 -1.7072
79.95 -1.7357
79.975 -1.764
80 -1.7971
80.025 -1.8368
80.05 -1.8797
80.075 -1.9209
80.1 -1.9632
80.125 -2.0048
80.15 -2.0436
80.175 -2.0767
80.2 -2.1056
80.225 -2.1334
80.25 -2.1635
80.275 -2.1968
80.3 -2.2363
80.325 -2.282
80.35 -2.3316
80.375 -2.383
80.4 -2.4347
80.425 -2.481
80.45 -2.5273
80.475 -2.5742
80.5 -2.6224
80.525 -2.6676
80.55 -2.7079
80.575 -2.7426
80.6 -2.7677
80.625 -2.7854
80.65 -2.7972
80.675 -2.8061
80.7 -2.8063
80.725 -2.7975
80.75 -2.7871
80.775 -2.7742
80.8 -2.7641
80.825 -2.7566
80.85 -2.7504
80.875 -2.747
80.9 -2.7429
80.925 -2.7374
80.95 -2.729
80.975 -2.7205
81 -2.7075
81.025 -2.6878
81.05 -2.6664
81.075 -2.6453
81.1 -2.6273
81.125 -2.6171
81.15 -2.6167
81.175 -2.6239
81.2 -2.6382
81.225 -2.6584
81.25 -2.6866
81.275 -2.7213
81.3 -2.7613
81.325 -2.8064
81.35 -2.8497
81.375 -2.8884
81.4 -2.9178
81.425 -2.9342
81.45 -2.938
81.475 -2.9305
81.5 -2.9182
81.525 -2.9024
81.55 -2.885
81.575 -2.8649
81.6 -2.8396
81.625 -2.8134
81.65 -2.7899
81.675 -2.7701
81.7 -2.7547
81.725 -2.747
81.75 -2.7494
81.775 -2.7597
81.8 -2.7742
81.825 -2.7917
81.85 -2.8098
81.875 -2.8302
81.9 -2.854
81.925 -2.8817
81.95 -2.9138
81.975 -2.9506
82 -2.9929
82.025 -3.0388
82.05 -3.0824
82.075 -3.118
82.1 -3.1512
82.125 -3.1878
82.15 -3.2303
82.175 -3.2783
82.2 -3.3287
82.225 -3.382
82.25 -3.4377
82.275 -3.4923
82.3 -3.5432
82.325 -3.5946
82.35 -3.6427
82.375 -3.6774
82.4 -3.6954
82.425 -3.6952
82.45 -3.6859
82.475 -3.6753
82.5 -3.669
82.525 -3.6704
82.55 -3.6736
82.575 -3.6642
82.6 -3.6448
82.625 -3.6163
82.65 -3.5831
82.675 -3.5484
82.7 -3.5154
82.725 -3.4818
82.75 -3.4473
82.775 -3.4116
82.8 -3.3742
82.825 -3.3372
82.85 -3.3022
82.875 -3.2686
82.9 -3.2361
82.925 -3.2005
82.95 -3.1622
82.975 -3.1238
83 -3.0908
83.025 -3.0687
83.05 -3.0578
83.075 -3.0549
83.1 -3.0618
83.125 -3.0774
83.15 -3.0973
83.175 -3.1197
83.2 -3.1466
83.225 -3.1755
83.25 -3.1981
83.275 -3.205
83.3 -3.1854
83.325 -3.1424
83.35 -3.0878
83.375 -3.0322
83.4 -2.9839
83.425 -2.9458
83.45 -2.91
83.475 -2.8694
83.5 -2.8249
83.525 -2.7826
83.55 -2.7472
83.575 -2.7234
83.6 -2.7132
83.625 -2.7099
83.65 -2.7043
83.675 -2.6952
83.7 -2.6899
83.725 -2.6912
83.75 -2.6949
83.775 -2.6936
83.8 -2.6839
83.825 -2.6614
83.85 -2.6329
83.875 -2.6058
83.9 -2.5876
83.925 -2.5813
83.95 -2.5863
83.975 -2.6006
84 -2.6216
84.025 -2.6472
84.05 -2.6731
84.075 -2.6931
84.1 -2.7009
84.125 -2.6933
84.15 -2.6674
84.175 -2.6305
84.2 -2.5897
84.225 -2.5443
84.25 -2.4967
84.275 -2.4468
84.3 -2.3948
84.325 -2.3434
84.35 -2.2939
84.375 -2.2496
84.4 -2.2102
84.425 -2.1771
84.45 -2.1487
84.475 -2.125
84.5 -2.1057
84.525 -2.0941
84.55 -2.0846
84.575 -2.0738
84.6 -2.0654
84.625 -2.0625
84.65 -2.0623
84.675 -2.0677
84.7 -2.0814
84.725 -2.1017
84.75 -2.1252
84.775 -2.1508
84.8 -2.1769
84.825 -2.2049
84.85 -2.2351
84.875 -2.2644
84.9 -2.2931
84.925 -2.3233
84.95 -2.3588
84.975 -2.3998
85 -2.445
85.025 -2.4892
85.05 -2.5274
85.075 -2.5574
85.1 -2.5793
85.125 -2.5949
85.15 -2.607
85.175 -2.6169
85.2 -2.6267
85.225 -2.6385
85.25 -2.6568
85.275 -2.682
85.3 -2.7155
85.325 -2.756
85.35 -2.7969
85.375 -2.8391
85.4 -2.882
85.425 -2.9268
85.45 -2.9746
85.475 -3.0258
85.5 -3.0773
85.525 -3.1301
85.55 -3.1848
85.575 -3.2377
85.6 -3.2839
85.625 -3.319
85.65 -3.3384
85.675 -3.3446
85.7 -3.3411
85.725 -3.3278
85.75 -3.3038
85.775 -3.2723
85.8 -3.2355
85.825 -3.1964
85.85 -3.159
85.875 -3.1255
85.9 -3.0958
85.925 -3.0693
85.95 -3.0441
85.975 -3.0197
86 -2.9964
86.025 -2.9741
86.05 -2.9553
86.075 -2.9408
86.1 -2.9295
86.125 -2.9243
86.15 -2.9269
86.175 -2.9375
86.2 -2.9523
86.225 -2.9685
86.25 -2.9833
86.275 -2.9977
86.3 -3.0141
86.325 -3.0335
86.35 -3.0579
86.375 -3.0871
86.4 -3.1135
86.425 -3.1397
86.45 -3.1737
86.475 -3.2107
86.5 -3.2428
86.525 -3.2642
86.55 -3.2706
86.575 -3.2678
86.6 -3.2649
86.625 -3.2638
86.65 -3.2648
86.675 -3.2665
86.7 -3.2686
86.725 -3.2705
86.75 -3.2719
86.775 -3.2696
86.8 -3.2681
86.825 -3.2705
86.85 -3.2781
86.875 -3.2874
86.9 -3.2927
86.925 -3.286
86.95 -3.2693
86.975 -3.2465
87 -3.2224
87.025 -3.2054
87.05 -3.2023
87.075 -3.2118
87.1 -3.2289
87.125 -3.2478
87.15 -3.2608
87.175 -3.2691
87.2 -3.2803
87.225 -3.2996
87.25 -3.3257
87.275 -3.3601
87.3 -3.4035
87.325 -3.455
87.35 -3.5083
87.375 -3.5608
87.4 -3.6123
87.425 -3.6575
87.45 -3.6975
87.475 -3.7297
87.5 -3.7513
87.525 -3.7616
87.55 -3.7642
87.575 -3.7629
87.6 -3.7575
87.625 -3.7488
87.65 -3.7357
87.675 -3.7179
87.7 -3.7024
87.725 -3.689
87.75 -3.675
87.775 -3.656
87.8 -3.6295
87.825 -3.5962
87.85 -3.5566
87.875 -3.5135
87.9 -3.4704
87.925 -3.4349
87.95 -3.4154
87.975 -3.4159
88 -3.4322
88.025 -3.4586
88.05 -3.491
88.075 -3.5293
88.1 -3.5743
88.125 -3.6205
88.15 -3.665
88.175 -3.703
88.2 -3.7279
88.225 -3.7377
88.25 -3.735
88.275 -3.7246
88.3 -3.7121
88.325 -3.6996
88.35 -3.6891
88.375 -3.6815
88.4 -3.6762
88.425 -3.6724
88.45 -3.6693
88.475 -3.6697
88.5 -3.6778
88.525 -3.6934
88.55 -3.7182
88.575 -3.7512
88.6 -3.7843
88.625 -3.8054
88.65 -3.8132
88.675 -3.815
88.7 -3.8041
88.725 -3.7651
88.75 -3.7055
88.775 -3.6391
88.8 -3.5694
88.825 -3.4969
88.85 -3.429
88.875 -3.3628
88.9 -3.3009
88.925 -3.2466
88.95 -3.2016
88.975 -3.1667
89 -3.1404
89.025 -3.1234
89.05 -3.1134
89.075 -3.1081
89.1 -3.1033
89.125 -3.0988
89.15 -3.097
89.175 -3.1004
89.2 -3.1093
89.225 -3.1255
89.25 -3.1514
89.275 -3.1853
89.3 -3.2227
89.325 -3.2591
89.35 -3.2906
89.375 -3.3142
89.4 -3.3304
89.425 -3.339
89.45 -3.3389
89.475 -3.3291
89.5 -3.3125
89.525 -3.2918
89.55 -3.2656
89.575 -3.2267
89.6 -3.1825
89.625 -3.1424
89.65 -3.114
89.675 -3.0946
89.7 -3.0815
89.725 -3.0758
89.75 -3.0737
89.775 -3.0688
89.8 -3.0585
89.825 -3.0431
89.85 -3.0249
89.875 -3.0043
89.9 -2.9819
89.925 -2.9574
89.95 -2.9349
89.975 -2.9234
90 -2.9185
90.025 -2.9145
90.05 -2.9077
90.075 -2.8961
90.1 -2.8762
90.125 -2.8465
90.15 -2.8059
90.175 -2.7585
90.2 -2.7052
90.225 -2.6454
90.25 -2.5827
90.275 -2.521
90.3 -2.4636
90.325 -2.4115
90.35 -2.3627
90.375 -2.319
90.4 -2.2791
90.425 -2.2426
90.45 -2.2107
90.475 -2.1828
90.5 -2.1589
90.525 -2.1389
90.55 -2.1226
90.575 -2.1097
90.6 -2.0989
90.625 -2.0888
90.65 -2.0794
90.675 -2.0693
90.7 -2.0584
90.725 -2.0415
90.75 -2.0157
90.775 -1.9865
90.8 -1.9622
90.825 -1.9426
90.85 -1.9299
90.875 -1.9224
90.9 -1.9201
90.925 -1.9235
90.95 -1.9309
90.975 -1.9404
91 -1.9487
91.025 -1.9552
91.05 -1.9538
91.075 -1.9364
91.1 -1.9106
91.125 -1.8847
91.15 -1.8602
91.175 -1.8367
91.2 -1.8131
91.225 -1.7915
91.25 -1.7743
91.275 -1.7632
91.3 -1.7578
91.325 -1.7594
91.35 -1.765
91.375 -1.7733
91.4 -1.7821
91.425 -1.7894
91.45 -1.7925
91.475 -1.793
91.5 -1.7888
91.525 -1.7837
91.55 -1.7839
91.575 -1.7879
91.6 -1.7993
91.625 -1.8258
91.65 -1.8715
91.675 -1.9268
91.7 -1.9789
91.725 -2.0184
91.75 -2.0443
91.775 -2.0649
91.8 -2.0861
91.825 -2.11
91.85 -2.137
91.875 -2.1628
91.9 -2.177
91.925 -2.1702
91.95 -2.1447
91.975 -2.1023
92 -2.0512
92.025 -1.9979
92.05 -1.9384
92.075 -1.8614
92.1 -1.7737
92.125 -1.6871
92.15 -1.6037
92.175 -1.526
92.2 -1.4528
92.225 -1.3794
92.25 -1.3056
92.275 -1.2335
92.3 -1.1647
92.325 -1.1022
92.35 -1.0445
92.375 -0.9932
92.4 -0.9476
92.425 -0.9076
92.45 -0.8724
92.475 -0.8437
92.5 -0.8222
92.525 -0.804
92.55 -0.7893
92.575 -0.7826
92.6 -0.785
92.625 -0.7962
92.65 -0.8143
92.675 -0.8355
92.7 -0.8597
92.725 -0.8878
92.75 -0.9179
92.775 -0.9495
92.8 -0.9834
92.825 -1.0203
92.85 -1.0602
92.875 -1.1047
92.9 -1.1557
92.925 -1.2101
92.95 -1.2693
92.975 -1.332
93 -1.3941
93.025 -1.4553
93.05 -1.5184
93.075 -1.5811
93.1 -1.6331
93.125 -1.6712
93.15 -1.701
93.175 -1.7023
93.2 -1.688
93.225 -1.6795
93.25 -1.6799
93.275 -1.6833
93.3 -1.6896
93.325 -1.7034
93.35 -1.7328
93.375 -1.7765
93.4 -1.8248
93.425 -1.8627
93.45 -1.8835
93.475 -1.8948
93.5 -1.9043
93.525 -1.9162
93.55 -1.9252
93.575 -1.933
93.6 -1.9434
93.625 -1.9589
93.65 -1.9831
93.675 -2.0164
93.7 -2.0576
93.725 -2.1031
93.75 -2.149
93.775 -2.1878
93.8 -2.2181
93.825 -2.2363
93.85 -2.2374
93.875 -2.2288
93.9 -2.2161
93.925 -2.2035
93.95 -2.1937
93.975 -2.1882
94 -2.1862
94.025 -2.1877
94.05 -2.1909
94.075 -2.1925
94.1 -2.1903
94.125 -2.1834
94.15 -2.1744
94.175 -2.1654
94.2 -2.1596
94.225 -2.1551
94.25 -2.148
94.275 -2.1324
94.3 -2.1062
94.325 -2.0686
94.35 -2.0219
94.375 -1.9713
94.4 -1.922
94.425 -1.8676
94.45 -1.7989
94.475 -1.7195
94.5 -1.6388
94.525 -1.5571
94.55 -1.4701
94.575 -1.378
94.6 -1.2849
94.625 -1.1944
94.65 -1.1071
94.675 -1.0257
94.7 -0.9505
94.725 -0.8799
94.75 -0.8115
94.775 -0.746
94.8 -0.6842
94.825 -0.6273
94.85 -0.5763
94.875 -0.5309
94.9 -0.4912
94.925 -0.4582
94.95 -0.4307
94.975 -0.4068
95 -0.3857
95.025 -0.3667
95.05 -0.3496
95.075 -0.3331
95.1 -0.3147
95.125 -0.2854
95.15 -0.2457
95.175 -0.2027
95.2 -0.1619
95.225 -0.1263
95.25 -0.0929
95.275 -0.0604
95.3 -0.032
95.325 -0.0087
95.35 0.0098
95.375 0.0227
95.4 0.0295
95.425 0.0301
95.45 0.0236
95.475 0.0145
95.5 0.0062
95.525 0.0053
95.55 0.0167
95.575 0.0368
95.6 0.058
95.625 0.0774
95.65 0.1003
95.675 0.1301
95.7 0.1682
95.725 0.2125
95.75 0.2606
95.775 0.3078
95.8 0.354
95.825 0.3963
95.85 0.4344
95.875 0.4716
95.9 0.5129
95.925 0.5575
95.95 0.601
95.975 0.6439
96 0.6813
96.025 0.7128
96.05 0.7366
96.075 0.7544
96.1 0.769
96.125 0.784
96.15 0.7985
96.175 0.8052
96.2 0.7981
96.225 0.7824
96.25 0.7582
96.275 0.7261
96.3 0.6888
96.325 0.6483
96.35 0.6036
96.375 0.5523
96.4 0.4974
96.425 0.4414
96.45 0.3897
96.475 0.3487
96.5 0.3247
96.525 0.3102
96.55 0.2961
96.575 0.2827
96.6 0.267
96.625 0.247
96.65 0.2246
96.675 0.2002
96.7 0.1751
96.725 0.1524
96.75 0.1308
96.775 0.1073
96.8 0.0776
96.825 0.0435
96.85 0.0074
96.875 -0.0287
96.9 -0.0618
96.925 -0.087
96.95 -0.1083
96.975 -0.1255
97 -0.1365
97.025 -0.1482
97.05 -0.1608
97.075 -0.1692
97.1 -0.1653
97.125 -0.1471
97.15 -0.1102
97.175 -0.0569
97.2 0.0065
97.225 0.0706
97.25 0.1321
97.275 0.1899
97.3 0.2437
97.325 0.2949
97.35 0.3419
97.375 0.3835
97.4 0.4218
97.425 0.4585
97.45 0.4936
97.475 0.525
97.5 0.5493
97.525 0.5675
97.55 0.577
97.575 0.5775
97.6 0.5789
97.625 0.5824
97.65 0.5896
97.675 0.6088
97.7 0.6407
97.725 0.681
97.75 0.7248
97.775 0.7702
97.8 0.8167
97.825 0.8651
97.85 0.9147
97.875 0.97
97.9 1.0243
97.925 1.0718
97.95 1.1062
97.975 1.126
98 1.1333
98.025 1.1308
98.05 1.1169
98.075 1.0933
98.1 1.0654
98.125 1.0321
98.15 0.9957
98.175 0.9612
98.2 0.9332
98.225 0.9095
98.25 0.8859
98.275 0.8574
98.3 0.8202
98.325 0.777
98.35 0.7314
98.375 0.6856
98.4 0.6348
98.425 0.5862
98.45 0.5478
98.475 0.5148
98.5 0.4841
98.525 0.4545
98.55 0.4298
98.575 0.4094
98.6 0.3975
98.625 0.4049
98.65 0.4316
98.675 0.4754
98.7 0.5206
98.725 0.5563
98.75 0.5783
98.775 0.5799
98.8 0.5562
98.825 0.5116
98.85 0.4568
98.875 0.394
98.9 0.3271
98.925 0.2628
98.95 0.2052
98.975 0.153
99 0.1055
99.025 0.0632
99.05 0.021
99.075 -0.0328
99.1 -0.1023
99.125 -0.1903
99.15 -0.3035
99.175 -0.4371
99.2 -0.5571
99.225 -0.6444
99.25 -0.7048
99.275 -0.744
99.3 -0.7706
99.325 -0.7916
99.35 -0.8066
99.375 -0.8204
99.4 -0.8389
99.425 -0.8641
99.45 -0.8877
99.475 -0.9001
99.5 -0.8956
99.525 -0.8724
99.55 -0.8299
99.575 -0.7686
99.6 -0.696
99.625 -0.616
99.65 -0.5208
99.675 -0.4081
99.7 -0.2829
99.725 -0.157
99.75 -0.0346
99.775 0.0857
99.8 0.2014
99.825 0.3114
99.85 0.416
99.875 0.5159
99.9 0.6095
99.925 0.6964
99.95 0.7749
99.975 0.8431
100 0.9007
