# Supplementary material for: Uptake of N2O5 by aqueous aerosol unveiled using chemically accurate many-body potentials
Source: Nat Commun. 2022 Mar 10;13:1266. doi: 10.1038/s41467-022-28697-8 (PMC8913772; doi:10.1038/s41467-022-28697-8)
Supplement: Supplementary file 3 — Source Data [file 41467_2022_28697_MOESM3_ESM.zip › n2o5-uptake-data/Fig2/scattering/rep06run07/relcom_gds.dat]

0.025 12.12
0.05 12.05
0.075 11.9799
0.1 11.9099
0.125 11.8398
0.15 11.7697
0.175 11.6996
0.2 11.6295
0.225 11.5594
0.25 11.4892
0.275 11.4191
0.3 11.3489
0.325 11.2787
0.35 11.2085
0.375 11.1383
0.4 11.068
0.425 10.9978
0.45 10.9275
0.475 10.8572
0.5 10.7868
0.525 10.7165
0.55 10.6461
0.575 10.5758
0.6 10.5054
0.625 10.4351
0.65 10.3647
0.675 10.2943
0.7 10.2239
0.725 10.1534
0.75 10.083
0.775 10.0126
0.8 9.9422
0.825 9.8717
0.85 9.8013
0.875 9.7308
0.9 9.6603
0.925 9.5899
0.95 9.5194
0.975 9.4489
1 9.3784
1.025 9.3078
1.05 9.2372
1.075 9.1666
1.1 9.0958
1.125 9.0251
1.15 8.9543
1.175 8.8835
1.2 8.8127
1.225 8.7418
1.25 8.671
1.275 8.6001
1.3 8.5291
1.325 8.4582
1.35 8.3873
1.375 8.3163
1.4 8.2453
1.425 8.1741
1.45 8.1028
1.475 8.0313
1.5 7.9597
1.525 7.8879
1.55 7.8158
1.575 7.7435
1.6 7.671
1.625 7.5983
1.65 7.5253
1.675 7.4522
1.7 7.3789
1.725 7.3054
1.75 7.2316
1.775 7.1576
1.8 7.0832
1.825 7.0084
1.85 6.9332
1.875 6.8576
1.9 6.7812
1.925 6.7045
1.95 6.6275
1.975 6.5502
2 6.4722
2.025 6.3935
2.05 6.3143
2.075 6.2345
2.1 6.1545
2.125 6.0741
2.15 5.9931
2.175 5.9109
2.2 5.827
2.225 5.742
2.25 5.655
2.275 5.5654
2.3 5.4736
2.325 5.3799
2.35 5.2842
2.375 5.1862
2.4 5.0852
2.425 4.9816
2.45 4.876
2.475 4.7682
2.5 4.6608
2.525 4.5543
2.55 4.4505
2.575 4.3506
2.6 4.251
2.625 4.1509
2.65 4.048
2.675 3.9413
2.7 3.8352
2.725 3.7473
2.75 3.6968
2.775 3.6742
2.8 3.6636
2.825 3.6549
2.85 3.6482
2.875 3.6438
2.9 3.6425
2.925 3.6408
2.95 3.6386
2.975 3.6486
3 3.6683
3.025 3.6888
3.05 3.7092
3.075 3.7388
3.1 3.7763
3.125 3.8102
3.15 3.8369
3.175 3.8589
3.2 3.8767
3.225 3.8871
3.25 3.8907
3.275 3.8878
3.3 3.8798
3.325 3.8671
3.35 3.8585
3.375 3.8652
3.4 3.8903
3.425 3.9285
3.45 3.9728
3.475 4.0189
3.5 4.0592
3.525 4.0955
3.55 4.1317
3.575 4.1651
3.6 4.1919
3.625 4.2107
3.65 4.222
3.675 4.2286
3.7 4.232
3.725 4.2338
3.75 4.2376
3.775 4.2468
3.8 4.2531
3.825 4.2497
3.85 4.238
3.875 4.2219
3.9 4.2041
3.925 4.1851
3.95 4.167
3.975 4.1509
4 4.1401
4.025 4.1353
4.05 4.1314
4.075 4.1259
4.1 4.1181
4.125 4.1087
4.15 4.0965
4.175 4.0791
4.2 4.0564
4.225 4.0329
4.25 4.0097
4.275 3.9816
4.3 3.9507
4.325 3.916
4.35 3.8762
4.375 3.8295
4.4 3.779
4.425 3.7297
4.45 3.6812
4.475 3.645
4.5 3.6261
4.525 3.6196
4.55 3.6215
4.575 3.6411
4.6 3.6743
4.625 3.7143
4.65 3.7524
4.675 3.7845
4.7 3.8115
4.725 3.8331
4.75 3.8523
4.775 3.8686
4.8 3.8796
4.825 3.8849
4.85 3.8839
4.875 3.8773
4.9 3.8683
4.925 3.8622
4.95 3.8579
4.975 3.8543
5 3.8513
5.025 3.8449
5.05 3.8292
5.075 3.8047
5.1 3.7736
5.125 3.7334
5.15 3.6826
5.175 3.6238
5.2 3.5576
5.225 3.4873
5.25 3.4188
5.275 3.3511
5.3 3.2807
5.325 3.2055
5.35 3.1261
5.375 3.0445
5.4 2.9592
5.425 2.8675
5.45 2.771
5.475 2.6738
5.5 2.5806
5.525 2.4997
5.55 2.4369
5.575 2.3958
5.6 2.3626
5.625 2.3297
5.65 2.2966
5.675 2.2643
5.7 2.2285
5.725 2.1853
5.75 2.1369
5.775 2.0831
5.8 2.0249
5.825 1.9671
5.85 1.913
5.875 1.8634
5.9 1.8199
5.925 1.7849
5.95 1.7594
5.975 1.7457
6 1.7455
6.025 1.7544
6.05 1.7672
6.075 1.7797
6.1 1.7867
6.125 1.7872
6.15 1.7805
6.175 1.7679
6.2 1.7492
6.225 1.726
6.25 1.7048
6.275 1.6943
6.3 1.7073
6.325 1.7405
6.35 1.7867
6.375 1.8435
6.4 1.9138
6.425 1.9976
6.45 2.091
6.475 2.1916
6.5 2.2965
6.525 2.4102
6.55 2.5351
6.575 2.6645
6.6 2.7942
6.625 2.922
6.65 3.0472
6.675 3.17
6.7 3.2883
6.725 3.4007
6.75 3.5085
6.775 3.6116
6.8 3.7111
6.825 3.8071
6.85 3.8994
6.875 3.9884
6.9 4.0746
6.925 4.1574
6.95 4.2366
6.975 4.3127
7 4.3866
7.025 4.4582
7.05 4.5275
7.075 4.5949
7.1 4.6605
7.125 4.7248
7.15 4.7878
7.175 4.8497
7.2 4.9105
7.225 4.9702
7.25 5.0287
7.275 5.0863
7.3 5.1431
7.325 5.1991
7.35 5.2545
7.375 5.3092
7.4 5.3634
7.425 5.4169
7.45 5.4698
7.475 5.5219
7.5 5.5732
7.525 5.6239
7.55 5.6739
7.575 5.7234
7.6 5.7722
7.625 5.8205
7.65 5.8681
7.675 5.9151
7.7 5.9613
7.725 6.0072
7.75 6.0525
7.775 6.0974
7.8 6.1419
7.825 6.1859
7.85 6.2293
7.875 6.2723
7.9 6.3147
7.925 6.3568
7.95 6.3984
7.975 6.4397
8 6.4804
8.025 6.5208
8.05 6.5609
8.075 6.6006
8.1 6.64
8.125 6.679
8.15 6.7175
8.175 6.7554
8.2 6.7928
8.225 6.8299
8.25 6.8666
8.275 6.903
8.3 6.939
8.325 6.9748
8.35 7.0104
8.375 7.0457
8.4 7.0806
8.425 7.1153
8.45 7.1495
8.475 7.1834
8.5 7.217
8.525 7.2503
8.55 7.2832
8.575 7.3157
8.6 7.348
8.625 7.38
8.65 7.4118
8.675 7.4433
8.7 7.4745
8.725 7.5053
8.75 7.5356
8.775 7.5655
8.8 7.5952
8.825 7.6247
8.85 7.6538
8.875 7.6826
8.9 7.7111
8.925 7.7392
8.95 7.7673
8.975 7.7953
9 7.8233
9.025 7.8512
9.05 7.8789
9.075 7.9063
9.1 7.9335
9.125 7.9603
9.15 7.9869
9.175 8.0134
9.2 8.0397
9.225 8.0658
9.25 8.0919
9.275 8.1177
9.3 8.1434
9.325 8.169
9.35 8.1945
9.375 8.22
9.4 8.2453
9.425 8.2706
9.45 8.2957
9.475 8.3208
9.5 8.3458
9.525 8.3708
9.55 8.3957
9.575 8.4206
9.6 8.4453
9.625 8.4698
9.65 8.4943
9.675 8.5186
9.7 8.5429
9.725 8.567
9.75 8.5911
9.775 8.6148
9.8 8.6382
9.825 8.6614
9.85 8.6844
9.875 8.7074
9.9 8.7304
9.925 8.7533
9.95 8.776
9.975 8.7987
10 8.8213
10.025 8.8439
10.05 8.8664
10.075 8.8889
10.1 8.9114
10.125 8.9338
10.15 8.9561
10.175 8.9784
10.2 9.0006
10.225 9.0227
10.25 9.0446
10.275 9.0665
10.3 9.0883
10.325 9.11
10.35 9.1316
10.375 9.1533
10.4 9.1748
10.425 9.1964
10.45 9.2178
10.475 9.2393
10.5 9.2607
10.525 9.2821
10.55 9.3034
10.575 9.3247
10.6 9.346
10.625 9.3673
10.65 9.3885
10.675 9.4098
10.7 9.431
10.725 9.4522
10.75 9.4734
10.775 9.4945
10.8 9.5157
10.825 9.5367
10.85 9.5577
10.875 9.5787
10.9 9.5997
10.925 9.6207
10.95 9.6417
10.975 9.6626
11 9.6835
11.025 9.7043
11.05 9.7252
11.075 9.7459
11.1 9.7667
11.125 9.7874
11.15 9.808
11.175 9.8287
11.2 9.8493
11.225 9.8698
11.25 9.8904
11.275 9.9109
11.3 9.9314
11.325 9.9518
11.35 9.9722
11.375 9.9926
11.4 10.013
11.425 10.0333
11.45 10.0537
11.475 10.074
11.5 10.0943
11.525 10.1145
11.55 10.1348
11.575 10.155
11.6 10.1752
11.625 10.1953
11.65 10.2154
11.675 10.2355
11.7 10.2556
11.725 10.2756
11.75 10.2957
11.775 10.3157
11.8 10.3356
11.825 10.3556
11.85 10.3755
11.875 10.3955
11.9 10.4154
11.925 10.4353
11.95 10.4552
11.975 10.475
12 10.4948
12.025 10.5146
12.05 10.5344
12.075 10.5541
12.1 10.5738
12.125 10.5935
12.15 10.6132
12.175 10.6328
12.2 10.6524
12.225 10.6721
12.25 10.6917
12.275 10.7113
12.3 10.7309
12.325 10.7505
12.35 10.77
12.375 10.7896
12.4 10.8091
12.425 10.8287
12.45 10.8482
12.475 10.8677
12.5 10.8871
12.525 10.9065
12.55 10.9259
12.575 10.9451
12.6 10.9644
12.625 10.9836
12.65 11.0028
12.675 11.0219
12.7 11.041
12.725 11.0601
12.75 11.0792
12.775 11.0981
12.8 11.1171
12.825 11.136
12.85 11.1549
12.875 11.1738
12.9 11.1927
12.925 11.2115
12.95 11.2304
12.975 11.2491
13 11.2679
13.025 11.2867
13.05 11.3054
13.075 11.3241
13.1 11.3428
13.125 11.3615
13.15 11.3802
13.175 11.3988
13.2 11.4175
13.225 11.4361
13.25 11.4546
13.275 11.4732
13.3 11.4917
13.325 11.5102
13.35 11.5287
13.375 11.5471
13.4 11.5655
13.425 11.5839
13.45 11.6022
13.475 11.6206
13.5 11.6389
13.525 11.6573
13.55 11.6756
13.575 11.6939
13.6 11.7121
13.625 11.7304
13.65 11.7487
13.675 11.767
13.7 11.7853
13.725 11.8036
13.75 11.8218
13.775 11.8401
13.8 11.8584
13.825 11.8766
13.85 11.8949
13.875 11.9131
13.9 11.9314
13.925 11.9496
13.95 11.9678
13.975 11.9861
14 12.0043
14.025 12.0226
14.05 12.0408
14.075 12.059
14.1 12.0772
14.125 12.0954
14.15 12.1136
14.175 12.1318
14.2 12.15
14.225 12.1681
14.25 12.1863
14.275 12.2044
14.3 12.2225
14.325 12.2406
14.35 12.2587
14.375 12.2768
14.4 12.2948
14.425 12.3129
14.45 12.3309
14.475 12.3489
14.5 12.3668
14.525 12.3848
14.55 12.4027
14.575 12.4207
14.6 12.4386
14.625 12.4565
14.65 12.4744
14.675 12.4922
14.7 12.5101
14.725 12.528
14.75 12.5458
14.775 12.5637
14.8 12.5815
14.825 12.5993
14.85 12.6171
14.875 12.6349
14.9 12.6527
14.925 12.6705
14.95 12.6882
14.975 12.7059
15 12.7236
15.025 12.7413
15.05 12.7589
15.075 12.7765
15.1 12.7941
15.125 12.8117
15.15 12.8292
15.175 12.8467
15.2 12.8642
15.225 12.8818
15.25 12.8993
15.275 12.9168
15.3 12.9343
15.325 12.9518
15.35 12.9693
15.375 12.9868
15.4 13.0044
15.425 13.0219
15.45 13.0393
15.475 13.0568
15.5 13.0743
15.525 13.0918
15.55 13.1093
15.575 13.1268
15.6 13.1442
15.625 13.1617
15.65 13.1792
15.675 13.1966
15.7 13.2141
15.725 13.2315
15.75 13.2489
15.775 13.2663
15.8 13.2836
15.825 13.301
15.85 13.3184
15.875 13.3357
15.9 13.3531
15.925 13.3704
15.95 13.3878
15.975 13.4052
16 13.4225
16.025 13.4399
16.05 13.4572
16.075 13.4746
16.1 13.4919
16.125 13.5092
16.15 13.5265
16.175 13.5439
16.2 13.5612
16.225 13.5784
16.25 13.5957
16.275 13.613
16.3 13.6302
16.325 13.6475
16.35 13.6647
16.375 13.6819
16.4 13.6991
16.425 13.7163
16.45 13.7334
16.475 13.7506
16.5 13.7677
16.525 13.7848
16.55 13.8019
16.575 13.819
16.6 13.8361
16.625 13.8532
16.65 13.8702
16.675 13.8873
16.7 13.9043
16.725 13.9213
16.75 13.9383
16.775 13.9554
16.8 13.9724
16.825 13.9894
16.85 14.0063
16.875 14.0233
16.9 14.0403
16.925 14.0573
16.95 14.0743
16.975 14.0912
17 14.1082
17.025 14.1252
17.05 14.1421
17.075 14.159
17.1 14.176
17.125 14.1929
17.15 14.2098
17.175 14.2267
17.2 14.2436
17.225 14.2605
17.25 14.2774
17.275 14.2943
17.3 14.3112
17.325 14.3281
17.35 14.345
17.375 14.3618
17.4 14.3787
17.425 14.3956
17.45 14.4124
17.475 14.4293
17.5 14.4462
17.525 14.463
17.55 14.4799
17.575 14.4967
17.6 14.5135
17.625 14.5304
17.65 14.5472
17.675 14.5641
17.7 14.5809
17.725 14.5978
17.75 14.6146
17.775 14.6314
17.8 14.6483
17.825 14.6651
17.85 14.6819
17.875 14.6987
17.9 14.7155
17.925 14.7323
17.95 14.7491
17.975 14.7659
18 14.7826
18.025 14.7994
18.05 14.8162
18.075 14.8329
18.1 14.8496
18.125 14.8664
18.15 14.8831
18.175 14.8998
18.2 14.9165
18.225 14.9332
18.25 14.95
18.275 14.9667
18.3 14.9834
18.325 15.0001
18.35 15.0168
18.375 15.0335
18.4 15.0502
18.425 15.0668
18.45 15.0835
18.475 15.1002
18.5 15.1168
18.525 15.1334
18.55 15.1501
18.575 15.1667
18.6 15.1833
18.625 15.1999
18.65 15.2165
18.675 15.2331
18.7 15.2496
18.725 15.2662
18.75 15.2827
18.775 15.2992
18.8 15.3157
18.825 15.3322
18.85 15.3487
18.875 15.3652
18.9 15.3817
18.925 15.3982
18.95 15.4147
18.975 15.4311
19 15.4476
19.025 15.4641
19.05 15.4806
19.075 15.497
19.1 15.5135
19.125 15.5299
19.15 15.5464
19.175 15.5628
19.2 15.5793
19.225 15.5957
19.25 15.6122
19.275 15.6286
19.3 15.645
19.325 15.6615
19.35 15.6779
19.375 15.6943
19.4 15.7107
19.425 15.7271
19.45 15.7435
19.475 15.7599
19.5 15.7763
19.525 15.7927
19.55 15.8091
19.575 15.8255
19.6 15.8419
19.625 15.8582
19.65 15.8746
19.675 15.8909
19.7 15.9073
19.725 15.9236
19.75 15.94
19.775 15.9563
19.8 15.9726
19.825 15.989
19.85 16.0053
19.875 16.0216
19.9 16.0379
19.925 16.0542
19.95 16.0705
19.975 16.0868
20 16.1031
20.025 16.1194
20.05 16.1357
20.075 16.152
20.1 16.1683
20.125 16.1846
20.15 16.2009
20.175 16.2172
20.2 16.2335
20.225 16.2498
20.25 16.2661
20.275 16.2824
20.3 16.2987
20.325 16.315
20.35 16.3313
20.375 16.3476
20.4 16.3639
20.425 16.3802
20.45 16.3964
20.475 16.4127
20.5 16.429
20.525 16.4452
20.55 16.4615
20.575 16.4777
20.6 16.494
20.625 16.5102
20.65 16.5264
20.675 16.5427
20.7 16.5589
20.725 16.5751
20.75 16.5914
20.775 16.6076
20.8 16.6238
20.825 16.6401
20.85 16.6563
20.875 16.6725
20.9 16.6887
20.925 16.7049
20.95 16.7211
20.975 16.7373
21 16.7535
21.025 16.7697
21.05 16.7859
21.075 16.8021
21.1 16.8182
21.125 16.8344
21.15 16.8506
21.175 16.8667
21.2 16.8829
21.225 16.899
21.25 16.9152
21.275 16.9313
21.3 16.9475
21.325 16.9636
21.35 16.9798
21.375 16.9959
21.4 17.012
21.425 17.0282
21.45 17.0443
21.475 17.0604
21.5 17.0765
21.525 17.0927
21.55 17.1088
21.575 17.1249
21.6 17.141
21.625 17.1571
21.65 17.1733
21.675 17.1894
21.7 17.2055
21.725 17.2216
21.75 17.2377
21.775 17.2538
21.8 17.2698
21.825 17.2859
21.85 17.302
21.875 17.3181
21.9 17.3342
21.925 17.3503
21.95 17.3663
21.975 17.3824
22 17.3985
22.025 17.4145
22.05 17.4306
22.075 17.4467
22.1 17.4627
22.125 17.4788
22.15 17.4948
22.175 17.5109
22.2 17.527
22.225 17.543
22.25 17.559
22.275 17.5751
22.3 17.5911
22.325 17.6072
22.35 17.6232
22.375 17.6392
22.4 17.6552
22.425 17.6712
22.45 17.6872
22.475 17.7032
22.5 17.7192
22.525 17.7353
22.55 17.7512
22.575 17.7672
22.6 17.7832
22.625 17.7992
22.65 17.8152
22.675 17.8312
22.7 17.8472
22.725 17.8632
22.75 17.8791
22.775 17.8951
22.8 17.9111
22.825 17.9271
22.85 17.943
22.875 17.959
22.9 17.975
22.925 17.991
22.95 18.0069
22.975 18.0229
23 18.0389
23.025 18.0549
23.05 18.0708
23.075 18.0868
23.1 18.1028
23.125 18.1187
23.15 18.1347
23.175 18.1506
23.2 18.1666
23.225 18.1825
23.25 18.1985
23.275 18.2144
23.3 18.2304
23.325 18.2463
23.35 18.2623
23.375 18.2782
23.4 18.2942
23.425 18.3101
23.45 18.326
23.475 18.342
23.5 18.3579
23.525 18.3738
23.55 18.3898
23.575 18.4057
23.6 18.4216
23.625 18.4375
23.65 18.4535
23.675 18.4694
23.7 18.4853
23.725 18.5012
23.75 18.5171
23.775 18.533
23.8 18.549
23.825 18.5649
23.85 18.5808
23.875 18.5967
23.9 18.6126
23.925 18.6285
23.95 18.6444
23.975 18.6603
24 18.6762
24.025 18.6921
24.05 18.708
24.075 18.7239
24.1 18.7398
24.125 18.7557
24.15 18.7716
24.175 18.7875
24.2 18.8034
24.225 18.8193
24.25 18.8352
24.275 18.8511
24.3 18.867
24.325 18.8828
24.35 18.8987
24.375 18.9146
24.4 18.9304
24.425 18.9463
24.45 18.9622
24.475 18.9781
24.5 18.9939
24.525 19.0098
24.55 19.0256
24.575 19.0415
24.6 19.0574
24.625 19.0732
24.65 19.0891
24.675 19.105
24.7 19.1208
24.725 19.1367
24.75 19.1525
24.775 19.1684
24.8 19.1843
24.825 19.2001
24.85 19.216
24.875 19.2319
24.9 19.2477
24.925 19.2636
24.95 19.2795
24.975 19.2953
25 19.3112
25.025 19.327
25.05 19.3429
25.075 19.3587
25.1 19.3746
25.125 19.3904
25.15 19.4063
25.175 19.4221
25.2 19.438
25.225 19.4538
25.25 19.4697
25.275 19.4855
25.3 19.5013
25.325 19.5172
25.35 19.533
25.375 19.5488
25.4 19.5647
25.425 19.5805
25.45 19.5963
25.475 19.6122
25.5 19.628
25.525 19.6438
25.55 19.6596
25.575 19.6754
25.6 19.6912
25.625 19.7071
25.65 19.7229
25.675 19.7387
25.7 19.7545
25.725 19.7703
25.75 19.7861
25.775 19.8019
25.8 19.8177
25.825 19.8335
25.85 19.8493
25.875 19.8651
25.9 19.8809
25.925 19.8967
25.95 19.9125
25.975 19.9283
26 19.9441
26.025 19.9599
26.05 19.9756
26.075 19.9914
26.1 20.0072
26.125 20.023
26.15 20.0388
26.175 20.0546
26.2 20.0704
26.225 20.0862
26.25 20.1019
26.275 20.1177
26.3 20.1335
26.325 20.1493
26.35 20.165
26.375 20.1808
26.4 20.1966
26.425 20.2124
26.45 20.2281
26.475 20.2439
26.5 20.2596
26.525 20.2754
26.55 20.2912
26.575 20.3069
26.6 20.3227
26.625 20.3384
26.65 20.3542
26.675 20.3699
26.7 20.3857
26.725 20.4014
26.75 20.4172
26.775 20.4329
26.8 20.4486
26.825 20.4644
26.85 20.4801
26.875 20.4958
26.9 20.5116
26.925 20.5273
26.95 20.543
26.975 20.5588
27 20.5745
27.025 20.5902
27.05 20.6059
27.075 20.6217
27.1 20.6374
27.125 20.6531
27.15 20.6688
27.175 20.6846
27.2 20.7003
27.225 20.716
27.25 20.7317
27.275 20.7474
27.3 20.7632
27.325 20.7789
27.35 20.7946
27.375 20.8103
27.4 20.826
27.425 20.8417
27.45 20.8574
27.475 20.8731
27.5 20.8888
27.525 20.9046
27.55 20.9203
27.575 20.936
27.6 20.9517
27.625 20.9674
27.65 20.9831
27.675 20.9988
27.7 21.0145
27.725 21.0302
27.75 21.0459
27.775 21.0616
27.8 21.0773
27.825 21.093
27.85 21.1086
27.875 21.1243
27.9 21.14
27.925 21.1557
27.95 21.1714
27.975 21.1871
28 21.2027
28.025 21.2184
28.05 21.2341
28.075 21.2498
28.1 21.2655
28.125 21.2812
28.15 21.2968
28.175 21.3125
28.2 21.3282
28.225 21.3439
28.25 21.3596
28.275 21.3752
28.3 21.3909
28.325 21.4066
28.35 21.4222
28.375 21.4379
28.4 21.4536
28.425 21.4692
28.45 21.4849
28.475 21.5006
28.5 21.5162
28.525 21.5319
28.55 21.5476
28.575 21.5632
28.6 21.5789
28.625 21.5945
28.65 21.6102
28.675 21.6258
28.7 21.6415
28.725 21.6571
28.75 21.6728
28.775 21.6884
28.8 21.704
28.825 21.7197
28.85 21.7353
28.875 21.751
28.9 21.7666
28.925 21.7822
28.95 21.7978
28.975 21.8135
29 21.8291
29.025 21.8447
29.05 21.8603
29.075 21.876
29.1 21.8916
29.125 21.9072
29.15 21.9228
29.175 21.9384
29.2 21.954
29.225 21.9697
29.25 21.9853
29.275 22.0009
29.3 22.0165
29.325 22.0321
29.35 22.0477
29.375 22.0633
29.4 22.0789
29.425 22.0946
29.45 22.1102
29.475 22.1258
29.5 22.1414
29.525 22.157
29.55 22.1726
29.575 22.1882
29.6 22.2038
29.625 22.2194
29.65 22.235
29.675 22.2506
29.7 22.2662
29.725 22.2818
29.75 22.2974
29.775 22.313
29.8 22.3286
29.825 22.3442
29.85 22.3598
29.875 22.3754
29.9 22.391
29.925 22.4066
29.95 22.4222
29.975 22.4378
30 22.4534
30.025 22.4689
30.05 22.4845
30.075 22.5001
30.1 22.5157
30.125 22.5313
30.15 22.5469
30.175 22.5625
30.2 22.578
30.225 22.5936
30.25 22.6092
30.275 22.6248
30.3 22.6404
30.325 22.6559
30.35 22.6715
30.375 22.6871
30.4 22.7027
30.425 22.7182
30.45 22.7338
30.475 22.7494
30.5 22.7649
30.525 22.7805
30.55 22.7961
30.575 22.8116
30.6 22.8272
30.625 22.8427
30.65 22.8583
30.675 22.8739
30.7 22.8894
30.725 22.905
30.75 22.9205
30.775 22.9361
30.8 22.9516
30.825 22.9672
30.85 22.9827
30.875 22.9983
30.9 23.0138
30.925 23.0294
30.95 23.0449
30.975 23.0605
31 23.076
31.025 23.0915
31.05 23.1071
31.075 23.1226
31.1 23.1382
31.125 23.1537
31.15 23.1692
31.175 23.1848
31.2 23.2003
31.225 23.2158
31.25 23.2314
31.275 23.2469
31.3 23.2624
31.325 23.2779
31.35 23.2935
31.375 23.309
31.4 23.3245
31.425 23.34
31.45 23.3555
31.475 23.371
31.5 23.3866
31.525 23.4021
31.55 23.4176
31.575 23.4331
31.6 23.4486
31.625 23.4641
31.65 23.4796
31.675 23.4952
31.7 23.5107
31.725 23.5262
31.75 23.5417
31.775 23.5572
31.8 23.5727
31.825 23.5882
31.85 23.6037
31.875 23.6193
31.9 23.6348
31.925 23.6503
31.95 23.6658
31.975 23.6813
32 23.6968
32.025 23.7123
32.05 23.7278
32.075 23.7433
32.1 23.7588
32.125 23.7743
32.15 23.7898
32.175 23.8054
32.2 23.8209
32.225 23.8364
32.25 23.8519
32.275 23.8674
32.3 23.8829
32.325 23.8984
32.35 23.9139
32.375 23.9294
32.4 23.9449
32.425 23.9604
32.45 23.9759
32.475 23.9914
32.5 24.0069
32.525 24.0224
32.55 24.0379
32.575 24.0534
32.6 24.0689
32.625 24.0844
32.65 24.0999
32.675 24.1154
32.7 24.1309
32.725 24.1464
32.75 24.1619
32.775 24.1774
32.8 24.1929
32.825 24.2084
32.85 24.2239
32.875 24.2394
32.9 24.2549
32.925 24.2704
32.95 24.2859
32.975 24.3014
33 24.3169
33.025 24.3324
33.05 24.3479
33.075 24.3634
33.1 24.3789
33.125 24.3944
33.15 24.4099
33.175 24.4254
33.2 24.4409
33.225 24.4564
33.25 24.4718
33.275 24.4873
33.3 24.5028
33.325 24.5183
33.35 24.5338
33.375 24.5493
33.4 24.5648
33.425 24.5803
33.45 24.5958
33.475 24.6113
33.5 24.6267
33.525 24.6422
33.55 24.6577
33.575 24.6732
33.6 24.6887
33.625 24.7042
33.65 24.7197
33.675 24.7351
33.7 24.7506
33.725 24.7661
33.75 24.7816
33.775 24.7971
33.8 24.8126
33.825 24.828
33.85 24.8435
33.875 24.859
33.9 24.8745
33.925 24.89
33.95 24.9055
33.975 24.9209
34 24.9364
34.025 24.9519
34.05 24.9674
34.075 24.9828
34.1 24.9983
34.125 25.0138
34.15 25.0293
34.175 25.0447
34.2 25.0602
34.225 25.0757
34.25 25.0911
34.275 25.1066
34.3 25.1221
34.325 25.1375
34.35 25.153
34.375 25.1685
34.4 25.1839
34.425 25.1994
34.45 25.2149
34.475 25.2303
34.5 25.2458
34.525 25.2613
34.55 25.2767
34.575 25.2922
34.6 25.3076
34.625 25.3231
34.65 25.3386
34.675 25.354
34.7 25.3695
34.725 25.3849
34.75 25.4004
34.775 25.4159
34.8 25.4313
34.825 25.4468
34.85 25.4622
34.875 25.4777
34.9 25.4931
34.925 25.5086
34.95 25.524
34.975 25.5395
35 25.555
35.025 25.5704
35.05 25.5859
35.075 25.6013
35.1 25.6168
35.125 25.6322
35.15 25.6477
35.175 25.6631
35.2 25.6786
35.225 25.694
35.25 25.7095
35.275 25.7249
35.3 25.7403
35.325 25.7558
35.35 25.7712
35.375 25.7867
35.4 25.8021
35.425 25.8176
35.45 25.833
35.475 25.8485
35.5 25.8639
35.525 25.8794
35.55 25.8948
35.575 25.9103
35.6 25.9257
35.625 25.9412
35.65 25.9566
35.675 25.9721
35.7 25.9875
35.725 26.003
35.75 26.0184
35.775 26.0338
35.8 26.0493
35.825 26.0647
35.85 26.0802
35.875 26.0956
35.9 26.1111
35.925 26.1265
35.95 26.1419
35.975 26.1574
36 26.1728
36.025 26.1882
36.05 26.2037
36.075 26.2191
36.1 26.2346
36.125 26.25
36.15 26.2654
36.175 26.2808
36.2 26.2963
36.225 26.3117
36.25 26.3271
36.275 26.3426
36.3 26.358
36.325 26.3734
36.35 26.3888
36.375 26.4043
36.4 26.4197
36.425 26.4351
36.45 26.4505
36.475 26.466
36.5 26.4814
36.525 26.4968
36.55 26.5122
36.575 26.5277
36.6 26.5431
36.625 26.5585
36.65 26.5739
36.675 26.5893
36.7 26.6048
36.725 26.6202
36.75 26.6356
36.775 26.651
36.8 26.6664
36.825 26.6819
36.85 26.6973
36.875 26.7127
36.9 26.7281
36.925 26.7435
36.95 26.7589
36.975 26.7744
37 26.7898
37.025 26.8052
37.05 26.8206
37.075 26.836
37.1 26.8514
37.125 26.8668
37.15 26.8822
37.175 26.8976
37.2 26.913
37.225 26.9285
37.25 26.9439
37.275 26.9593
37.3 26.9747
37.325 26.9901
37.35 27.0055
37.375 27.0209
37.4 27.0363
37.425 27.0517
37.45 27.0671
37.475 27.0825
37.5 27.0979
37.525 27.1133
37.55 27.1287
37.575 27.1441
37.6 27.1595
37.625 27.1749
37.65 27.1903
37.675 27.2057
37.7 27.2211
37.725 27.2365
37.75 27.2519
37.775 27.2673
37.8 27.2827
37.825 27.2981
37.85 27.3135
37.875 27.3289
37.9 27.3443
37.925 27.3597
37.95 27.3751
37.975 27.3905
38 27.4059
38.025 27.4213
38.05 27.4367
38.075 27.452
38.1 27.4674
38.125 27.4828
38.15 27.4982
38.175 27.5136
38.2 27.529
38.225 27.5444
38.25 27.5598
38.275 27.5752
38.3 27.5906
38.325 27.606
38.35 27.6213
38.375 27.6367
38.4 27.6521
38.425 27.6675
38.45 27.6829
38.475 27.6983
38.5 27.7137
38.525 27.7291
38.55 27.7445
38.575 27.7598
38.6 27.7752
38.625 27.7906
38.65 27.806
38.675 27.8214
38.7 27.8368
38.725 27.8522
38.75 27.8675
38.775 27.8829
38.8 27.8983
38.825 27.9137
38.85 27.9291
38.875 27.9444
38.9 27.9598
38.925 27.9752
38.95 27.9906
38.975 28.006
39 28.0213
39.025 28.0367
39.05 28.0521
39.075 28.0675
39.1 28.0828
39.125 28.0982
39.15 28.1136
39.175 28.129
39.2 28.1443
39.225 28.1597
39.25 28.1751
39.275 28.1905
39.3 28.2058
39.325 28.2212
39.35 28.2366
39.375 28.2519
39.4 28.2673
39.425 28.2827
39.45 28.2981
39.475 28.3134
39.5 28.3288
39.525 28.3442
39.55 28.3595
39.575 28.3749
39.6 28.3903
39.625 28.4056
39.65 28.421
39.675 28.4364
39.7 28.4517
39.725 28.4671
39.75 28.4825
39.775 28.4978
39.8 28.5132
39.825 28.5286
39.85 28.5439
39.875 28.5593
39.9 28.5747
39.925 28.59
39.95 28.6054
39.975 28.6208
40 28.6361
40.025 28.6515
40.05 28.6669
40.075 28.6822
40.1 28.6976
40.125 28.713
40.15 28.7283
40.175 28.7437
40.2 28.7591
40.225 28.7744
40.25 28.7898
40.275 28.8051
40.3 28.8205
40.325 28.8359
40.35 28.8512
40.375 28.8666
40.4 28.8819
40.425 28.8973
40.45 28.9127
40.475 28.928
40.5 28.9434
40.525 28.9587
40.55 28.9741
40.575 28.9894
40.6 29.0048
40.625 29.0201
40.65 29.0355
40.675 29.0509
40.7 29.0662
40.725 29.0816
40.75 29.0969
40.775 29.1123
40.8 29.1276
40.825 29.143
40.85 29.1583
40.875 29.1737
40.9 29.1891
40.925 29.2044
40.95 29.2198
40.975 29.2351
41 29.2505
41.025 29.2658
41.05 29.2812
41.075 29.2965
41.1 29.3119
41.125 29.3272
41.15 29.3426
41.175 29.3579
41.2 29.3733
41.225 29.3886
41.25 29.404
41.275 29.4193
41.3 29.4347
41.325 29.45
41.35 29.4654
41.375 29.4807
41.4 29.4961
41.425 29.5114
41.45 29.5268
41.475 29.5421
41.5 29.5575
41.525 29.5728
41.55 29.5882
41.575 29.6035
41.6 29.6189
41.625 29.6342
41.65 29.6496
41.675 29.6649
41.7 29.6803
41.725 29.6956
41.75 29.7109
41.775 29.7263
41.8 29.7416
41.825 29.757
41.85 29.7723
41.875 29.7877
41.9 29.803
41.925 29.8184
41.95 29.8337
41.975 29.8491
42 29.8644
42.025 29.8797
42.05 29.8951
42.075 29.9104
42.1 29.9258
42.125 29.9411
42.15 29.9565
42.175 29.9718
42.2 29.9871
42.225 30.0025
42.25 30.0178
42.275 30.0332
42.3 30.0485
42.325 30.0638
42.35 30.0792
42.375 30.0945
42.4 30.1098
42.425 30.1252
42.45 30.1405
42.475 30.1558
42.5 30.1712
42.525 30.1865
42.55 30.2019
42.575 30.2172
42.6 30.2325
42.625 30.2479
42.65 30.2632
42.675 30.2785
42.7 30.2939
42.725 30.3092
42.75 30.3246
42.775 30.3399
42.8 30.3552
42.825 30.3706
42.85 30.3859
42.875 30.4012
42.9 30.4166
42.925 30.4319
42.95 30.4472
42.975 30.4626
43 30.4779
43.025 30.4932
43.05 30.5086
43.075 30.5239
43.1 30.5392
43.125 30.5546
43.15 30.5699
43.175 30.5852
43.2 30.6005
43.225 30.6159
43.25 30.6312
43.275 30.6465
43.3 30.6618
43.325 30.6772
43.35 30.6925
43.375 30.7078
43.4 30.7231
43.425 30.7385
43.45 30.7538
43.475 30.7691
43.5 30.7845
43.525 30.7998
43.55 30.8151
43.575 30.8304
43.6 30.8458
43.625 30.8611
43.65 30.8764
43.675 30.8917
43.7 30.9071
43.725 30.9224
43.75 30.9377
43.775 30.953
43.8 30.9683
43.825 30.9837
43.85 30.999
43.875 31.0143
43.9 31.0296
43.925 31.045
43.95 31.0603
43.975 31.0756
44 31.0909
44.025 31.1062
44.05 31.1216
44.075 31.1369
44.1 31.1522
44.125 31.1675
44.15 31.1829
44.175 31.1982
44.2 31.2135
44.225 31.2288
44.25 31.2441
44.275 31.2595
44.3 31.2748
44.325 31.2901
44.35 31.3054
44.375 31.3208
44.4 31.3361
44.425 31.3514
44.45 31.3667
44.475 31.382
44.5 31.3973
44.525 31.4127
44.55 31.428
44.575 31.4433
44.6 31.4586
44.625 31.4739
44.65 31.4892
44.675 31.5046
44.7 31.5199
44.725 31.5352
44.75 31.5505
44.775 31.5658
44.8 31.5811
44.825 31.5964
44.85 31.6118
44.875 31.6271
44.9 31.6424
44.925 31.6577
44.95 31.673
44.975 31.6883
45 31.7036
45.025 31.7189
45.05 31.7343
45.075 31.7496
45.1 31.7649
45.125 31.7802
45.15 31.7955
45.175 31.8108
45.2 31.8261
45.225 31.8414
45.25 31.8567
45.275 31.872
45.3 31.8873
45.325 31.9026
45.35 31.9179
45.375 31.9333
45.4 31.9486
45.425 31.9639
45.45 31.9792
45.475 31.9945
45.5 32.0098
45.525 32.0251
45.55 32.0404
45.575 32.0556
45.6 32.071
45.625 32.0862
45.65 32.1015
45.675 32.1168
45.7 32.1321
45.725 32.1474
45.75 32.1627
45.775 32.178
45.8 32.1933
45.825 32.2086
45.85 32.2239
45.875 32.2392
45.9 32.2545
45.925 32.2698
45.95 32.2851
45.975 32.3004
46 32.3157
46.025 32.331
46.05 32.3463
46.075 32.3616
46.1 32.3768
46.125 32.3921
46.15 32.4074
46.175 32.4227
46.2 32.438
46.225 32.4533
46.25 32.4686
46.275 32.4839
46.3 32.4992
46.325 32.5145
46.35 32.5298
46.375 32.5451
46.4 32.5604
46.425 32.5757
46.45 32.591
46.475 32.6063
46.5 32.6216
46.525 32.6369
46.55 32.6522
46.575 32.6675
46.6 32.6828
46.625 32.6981
46.65 32.7134
46.675 32.7287
46.7 32.744
46.725 32.7593
46.75 32.7746
46.775 32.7899
46.8 32.8051
46.825 32.8204
46.85 32.8357
46.875 32.851
46.9 32.8663
46.925 32.8816
46.95 32.8969
46.975 32.9122
47 32.9275
47.025 32.9428
47.05 32.9581
47.075 32.9734
47.1 32.9887
47.125 33.004
47.15 33.0193
47.175 33.0346
47.2 33.0499
47.225 33.0651
47.25 33.0804
47.275 33.0957
47.3 33.111
47.325 33.1263
47.35 33.1416
47.375 33.1569
47.4 33.1722
47.425 33.1875
47.45 33.2028
47.475 33.2181
47.5 33.2334
47.525 33.2487
47.55 33.264
47.575 33.2793
47.6 33.2945
47.625 33.3098
47.65 33.3251
47.675 33.3404
47.7 33.3557
47.725 33.371
47.75 33.3863
47.775 33.4016
47.8 33.4169
47.825 33.4322
47.85 33.4475
47.875 33.4627
47.9 33.478
47.925 33.4933
47.95 33.5086
47.975 33.5239
48 33.5392
48.025 33.5545
48.05 33.5698
48.075 33.5851
48.1 33.6003
48.125 33.6156
48.15 33.6309
48.175 33.6462
48.2 33.6615
48.225 33.6768
48.25 33.6921
48.275 33.7074
48.3 33.7226
48.325 33.7379
48.35 33.7532
48.375 33.7685
48.4 33.7838
48.425 33.7991
48.45 33.8144
48.475 33.8296
48.5 33.8449
48.525 33.8602
48.55 33.8755
48.575 33.8908
48.6 33.906
48.625 33.9213
48.65 33.9366
48.675 33.9519
48.7 33.9672
48.725 33.9824
48.75 33.9977
48.775 34.013
48.8 34.0283
48.825 34.0436
48.85 34.0589
48.875 34.0741
48.9 34.0894
48.925 34.1047
48.95 34.12
48.975 34.1353
49 34.1505
49.025 34.1658
49.05 34.1811
49.075 34.1964
49.1 34.2117
49.125 34.2269
49.15 34.2422
49.175 34.2575
49.2 34.2728
49.225 34.2881
49.25 34.3033
49.275 34.3186
49.3 34.3339
49.325 34.3492
49.35 34.3645
49.375 34.3797
49.4 34.395
49.425 34.4103
49.45 34.4256
49.475 34.4409
49.5 34.4562
49.525 34.4714
49.55 34.4867
49.575 34.502
49.6 34.5173
49.625 34.5326
49.65 34.5479
49.675 34.5631
49.7 34.5784
49.725 34.5937
49.75 34.609
49.775 34.6243
49.8 34.6396
49.825 34.6549
49.85 34.6701
49.875 34.6854
49.9 34.7007
49.925 34.716
49.95 34.7313
49.975 34.7466
50 34.7618
50.025 34.7771
50.05 34.7924
50.075 34.8077
50.1 34.823
50.125 34.8383
50.15 34.8535
50.175 34.8688
50.2 34.8841
50.225 34.8994
50.25 34.9147
50.275 34.9299
50.3 34.9452
50.325 34.9605
50.35 34.9758
50.375 34.9911
50.4 35.0063
50.425 35.0216
50.45 35.0369
50.475 35.0522
50.5 35.0674
50.525 35.0827
50.55 35.098
50.575 35.1133
50.6 35.1285
50.625 35.1438
50.65 35.1591
50.675 35.1744
50.7 35.1897
50.725 35.2049
50.75 35.2202
50.775 35.2355
50.8 35.2508
50.825 35.266
50.85 35.2813
50.875 35.2966
50.9 35.3118
50.925 35.3271
50.95 35.3424
50.975 35.3577
51 35.3729
51.025 35.3882
51.05 35.4035
51.075 35.4188
51.1 35.434
51.125 35.4493
51.15 35.4646
51.175 35.4798
51.2 35.4951
51.225 35.5104
51.25 35.5257
51.275 35.5409
51.3 35.5562
51.325 35.5715
51.35 35.5867
51.375 35.602
51.4 35.6173
51.425 35.6326
51.45 35.6478
51.475 35.6631
51.5 35.6784
51.525 35.6936
51.55 35.7089
51.575 35.7242
51.6 35.7395
51.625 35.7547
51.65 35.77
51.675 35.7853
51.7 35.8006
51.725 35.8158
51.75 35.8311
51.775 35.8464
51.8 35.8616
51.825 35.8769
51.85 35.8922
51.875 35.9075
51.9 35.9227
51.925 35.938
51.95 35.9533
51.975 35.9685
52 35.9838
52.025 35.9991
52.05 36.0143
52.075 36.0296
52.1 36.0449
52.125 36.0602
52.15 36.0754
52.175 36.0907
52.2 36.106
52.225 36.1213
52.25 36.1365
52.275 36.1518
52.3 36.1671
52.325 36.1823
52.35 36.1976
52.375 36.2129
52.4 36.2282
52.425 36.2434
52.45 36.2587
52.475 36.274
52.5 36.2892
52.525 36.3045
52.55 36.3198
52.575 36.335
52.6 36.3503
52.625 36.3656
52.65 36.3808
52.675 36.3961
52.7 36.4114
52.725 36.4266
52.75 36.4419
52.775 36.4571
52.8 36.4724
52.825 36.4877
52.85 36.5029
52.875 36.5182
52.9 36.5334
52.925 36.5487
52.95 36.564
52.975 36.5792
53 36.5945
53.025 36.6098
53.05 36.625
53.075 36.6403
53.1 36.6555
53.125 36.6708
53.15 36.686
53.175 36.7013
53.2 36.7166
53.225 36.7318
53.25 36.7471
53.275 36.7623
53.3 36.7776
53.325 36.7929
53.35 36.8081
53.375 36.8234
53.4 36.8386
53.425 36.8539
53.45 36.8691
53.475 36.8844
53.5 36.8997
53.525 36.9149
53.55 36.9302
53.575 36.9454
53.6 36.9607
53.625 36.976
53.65 36.9912
53.675 37.0065
53.7 37.0217
53.725 37.037
53.75 37.0522
53.775 37.0675
53.8 37.0827
53.825 37.098
53.85 37.1133
53.875 37.1285
53.9 37.1438
53.925 37.159
53.95 37.1743
53.975 37.1895
54 37.2048
54.025 37.2201
54.05 37.2353
54.075 37.2506
54.1 37.2658
54.125 37.2811
54.15 37.2963
54.175 37.3116
54.2 37.3269
54.225 37.3421
54.25 37.3574
54.275 37.3726
54.3 37.3879
54.325 37.4031
54.35 37.4184
54.375 37.4336
54.4 37.4489
54.425 37.4641
54.45 37.4794
54.475 37.4947
54.5 37.5099
54.525 37.5252
54.55 37.5404
54.575 37.5557
54.6 37.5709
54.625 37.5862
54.65 37.6014
54.675 37.6167
54.7 37.6319
54.725 37.6472
54.75 37.6624
54.775 37.6777
54.8 37.6929
54.825 37.7082
54.85 37.7234
54.875 37.7387
54.9 37.7539
54.925 37.7692
54.95 37.7844
54.975 37.7997
55 37.8149
55.025 37.8302
55.05 37.8454
55.075 37.8607
55.1 37.8759
55.125 37.8912
55.15 37.9065
55.175 37.9217
55.2 37.937
55.225 37.9522
55.25 37.9675
55.275 37.9827
55.3 37.998
55.325 38.0132
55.35 38.0285
55.375 38.0437
55.4 38.059
55.425 38.0742
55.45 38.0895
55.475 38.1048
55.5 38.12
55.525 38.1353
55.55 38.1505
55.575 38.1658
55.6 38.181
55.625 38.1963
55.65 38.2115
55.675 38.2268
55.7 38.242
55.725 38.2573
55.75 38.2726
55.775 38.2878
55.8 38.3031
55.825 38.3183
55.85 38.3336
55.875 38.3488
55.9 38.3641
55.925 38.3793
55.95 38.3946
55.975 38.4098
56 38.4251
56.025 38.4403
56.05 38.4556
56.075 38.4708
56.1 38.4861
56.125 38.5013
56.15 38.5166
56.175 38.5318
56.2 38.5471
56.225 38.5623
56.25 38.5776
56.275 38.5928
56.3 38.6081
56.325 38.6233
56.35 38.6386
56.375 38.6538
56.4 38.6691
56.425 38.6843
56.45 38.6996
56.475 38.7148
56.5 38.7301
56.525 38.7453
56.55 38.7606
56.575 38.7758
56.6 38.7911
56.625 38.8063
56.65 38.8216
56.675 38.8368
56.7 38.8521
56.725 38.8673
56.75 38.8826
56.775 38.8978
56.8 38.9131
56.825 38.9283
56.85 38.9436
56.875 38.9588
56.9 38.9741
56.925 38.9893
56.95 39.0046
56.975 39.0198
57 39.0351
57.025 39.0503
57.05 39.0656
57.075 39.0808
57.1 39.0961
57.125 39.1113
57.15 39.1266
57.175 39.1418
57.2 39.1571
57.225 39.1723
57.25 39.1876
57.275 39.2028
57.3 39.2181
57.325 39.2333
57.35 39.2486
57.375 39.2638
57.4 39.2791
57.425 39.2943
57.45 39.3095
57.475 39.3248
57.5 39.34
57.525 39.3553
57.55 39.3705
57.575 39.3858
57.6 39.401
57.625 39.4162
57.65 39.4315
57.675 39.4467
57.7 39.462
57.725 39.4772
57.75 39.4924
57.775 39.5077
57.8 39.5229
57.825 39.5382
57.85 39.5534
57.875 39.5686
57.9 39.5839
57.925 39.5991
57.95 39.6143
57.975 39.6296
58 39.6448
58.025 39.6601
58.05 39.6753
58.075 39.6905
58.1 39.7058
58.125 39.721
58.15 39.7362
58.175 39.7515
58.2 39.7667
58.225 39.782
58.25 39.7972
58.275 39.8124
58.3 39.8277
58.325 39.8429
58.35 39.8581
58.375 39.8734
58.4 39.8886
58.425 39.9039
58.45 39.9191
58.475 39.9343
58.5 39.9496
58.525 39.9648
58.55 39.98
58.575 39.9953
58.6 40.0105
58.625 40.0257
58.65 40.041
58.675 40.0562
58.7 40.0714
58.725 40.0867
58.75 40.1019
58.775 40.1172
58.8 40.1324
58.825 40.1476
58.85 40.1629
58.875 40.1781
58.9 40.1933
58.925 40.2086
58.95 40.2238
58.975 40.239
59 40.2543
59.025 40.2695
59.05 40.2847
59.075 40.3
59.1 40.3152
59.125 40.3304
59.15 40.3457
59.175 40.3609
59.2 40.3761
59.225 40.3914
59.25 40.4066
59.275 40.4219
59.3 40.4371
59.325 40.4523
59.35 40.4676
59.375 40.4828
59.4 40.498
59.425 40.5133
59.45 40.5285
59.475 40.5437
59.5 40.559
59.525 40.5742
59.55 40.5894
59.575 40.6047
59.6 40.6199
59.625 40.6352
59.65 40.6504
59.675 40.6656
59.7 40.6809
59.725 40.6961
59.75 40.7114
59.775 40.7266
59.8 40.7419
59.825 40.7571
59.85 40.7723
59.875 40.7876
59.9 40.8028
59.925 40.818
59.95 40.8333
59.975 40.8485
60 40.8638
60.025 40.879
60.05 40.8943
60.075 40.9095
60.1 40.9247
60.125 40.94
60.15 40.9552
60.175 40.9705
60.2 40.9857
60.225 41.001
60.25 41.0162
60.275 41.0314
60.3 41.0467
60.325 41.0619
60.35 41.0772
60.375 41.0924
60.4 41.1077
60.425 41.1229
60.45 41.1381
60.475 41.1534
60.5 41.1686
60.525 41.1839
60.55 41.1991
60.575 41.2144
60.6 41.2296
60.625 41.2449
60.65 41.2601
60.675 41.2753
60.7 41.2906
60.725 41.3058
60.75 41.3211
60.775 41.3363
60.8 41.3516
60.825 41.3668
60.85 41.382
60.875 41.3973
60.9 41.4125
60.925 41.4278
60.95 41.443
60.975 41.4582
61 41.4735
61.025 41.4887
61.05 41.504
61.075 41.5192
61.1 41.5345
61.125 41.5497
61.15 41.5649
61.175 41.5802
61.2 41.5954
61.225 41.6106
61.25 41.6259
61.275 41.6411
61.3 41.6564
61.325 41.6716
61.35 41.6868
61.375 41.7021
61.4 41.7173
61.425 41.7326
61.45 41.7478
61.475 41.763
61.5 41.7783
61.525 41.7935
61.55 41.8087
61.575 41.824
61.6 41.8392
61.625 41.8544
61.65 41.8697
61.675 41.8849
61.7 41.9002
61.725 41.9154
61.75 41.9306
61.775 41.9459
61.8 41.9611
61.825 41.9764
61.85 41.9916
61.875 42.0068
61.9 42.0221
61.925 42.0373
61.95 42.0525
61.975 42.0678
62 42.083
62.025 42.0982
62.05 42.1135
62.075 42.1287
62.1 42.144
62.125 42.1592
62.15 42.1744
62.175 42.1897
62.2 42.2049
62.225 42.2201
62.25 42.2354
62.275 42.2506
62.3 42.2658
62.325 42.2811
62.35 42.2963
62.375 42.3115
62.4 42.3268
62.425 42.342
62.45 42.3572
62.475 42.3725
62.5 42.3877
62.525 42.4029
62.55 42.4182
62.575 42.4334
62.6 42.4486
62.625 42.4639
62.65 42.4791
62.675 42.4943
62.7 42.5096
62.725 42.5248
62.75 42.54
62.775 42.5553
62.8 42.5705
62.825 42.5857
62.85 42.601
62.875 42.6162
62.9 42.6314
62.925 42.6467
62.95 42.6619
62.975 42.6771
63 42.6923
63.025 42.7076
63.05 42.7228
63.075 42.738
63.1 42.7533
63.125 42.7685
63.15 42.7837
63.175 42.799
63.2 42.8142
63.225 42.8294
63.25 42.8447
63.275 42.8599
63.3 42.8751
63.325 42.8903
63.35 42.9056
63.375 42.9208
63.4 42.936
63.425 42.9513
63.45 42.9665
63.475 42.9817
63.5 42.997
63.525 43.0122
63.55 43.0274
63.575 43.0427
63.6 43.0579
63.625 43.0731
63.65 43.0883
63.675 43.1036
63.7 43.1188
63.725 43.134
63.75 43.1492
63.775 43.1645
63.8 43.1797
63.825 43.1949
63.85 43.2101
63.875 43.2254
63.9 43.2406
63.925 43.2558
63.95 43.271
63.975 43.2863
64 43.3015
64.025 43.3167
64.05 43.3319
64.075 43.3472
64.1 43.3624
64.125 43.3776
64.15 43.3928
64.175 43.4081
64.2 43.4233
64.225 43.4385
64.25 43.4537
64.275 43.469
64.3 43.4842
64.325 43.4994
64.35 43.5146
64.375 43.5299
64.4 43.5451
64.425 43.5603
64.45 43.5755
64.475 43.5907
64.5 43.606
64.525 43.6212
64.55 43.6364
64.575 43.6517
64.6 43.6669
64.625 43.6821
64.65 43.6973
64.675 43.7125
64.7 43.7278
64.725 43.743
64.75 43.7582
64.775 43.7735
64.8 43.7887
64.825 43.8039
64.85 43.8191
64.875 43.8344
64.9 43.8496
64.925 43.8648
64.95 43.88
64.975 43.8953
65 43.9105
65.025 43.9257
65.05 43.9409
65.075 43.9561
65.1 43.9714
65.125 43.9866
65.15 44.0018
65.175 44.017
65.2 44.0323
65.225 44.0475
65.25 44.0627
65.275 44.0779
65.3 44.0932
65.325 44.1084
65.35 44.1236
65.375 44.1388
65.4 44.154
65.425 44.1693
65.45 44.1845
65.475 44.1997
65.5 44.2149
65.525 44.2302
65.55 44.2454
65.575 44.2606
65.6 44.2758
65.625 44.291
65.65 44.3063
65.675 44.3215
65.7 44.3367
65.725 44.3519
65.75 44.3671
65.775 44.3824
65.8 44.3976
65.825 44.4128
65.85 44.428
65.875 44.4432
65.9 44.4585
65.925 44.4737
65.95 44.4889
65.975 44.5041
66 44.5193
66.025 44.5346
66.05 44.5498
66.075 44.565
66.1 44.5802
66.125 44.5954
66.15 44.6106
66.175 44.6259
66.2 44.6411
66.225 44.6563
66.25 44.6715
66.275 44.6867
66.3 44.702
66.325 44.7172
66.35 44.7324
66.375 44.7476
66.4 44.7628
66.425 44.778
66.45 44.7933
66.475 44.8085
66.5 44.8237
66.525 44.8389
66.55 44.8541
66.575 44.8693
66.6 44.8846
66.625 44.8998
66.65 44.915
66.675 44.9302
66.7 44.9454
66.725 44.9606
66.75 44.9759
66.775 44.9911
66.8 45.0063
66.825 45.0215
66.85 45.0367
66.875 45.0519
66.9 45.0671
66.925 45.0823
66.95 45.0976
66.975 45.1128
67 45.128
67.025 45.1432
67.05 45.1584
67.075 45.1736
67.1 45.1888
67.125 45.204
67.15 45.2192
67.175 45.2345
67.2 45.2497
67.225 45.2649
67.25 45.2801
67.275 45.2953
67.3 45.3105
67.325 45.3257
67.35 45.3409
67.375 45.3562
67.4 45.3714
67.425 45.3866
67.45 45.4018
67.475 45.417
67.5 45.4322
67.525 45.4474
67.55 45.4626
67.575 45.4778
67.6 45.4931
67.625 45.5083
67.65 45.5235
67.675 45.5387
67.7 45.5539
67.725 45.5691
67.75 45.5843
67.775 45.5995
67.8 45.6147
67.825 45.63
67.85 45.6452
67.875 45.6604
67.9 45.6756
67.925 45.6908
67.95 45.706
67.975 45.7212
68 45.7364
68.025 45.7516
68.05 45.7668
68.075 45.782
68.1 45.7973
68.125 45.8125
68.15 45.8277
68.175 45.8429
68.2 45.8581
68.225 45.8733
68.25 45.8885
68.275 45.9037
68.3 45.9189
68.325 45.9341
68.35 45.9493
68.375 45.9646
68.4 45.9798
68.425 45.995
68.45 46.0102
68.475 46.0254
68.5 46.0406
68.525 46.0558
68.55 46.071
68.575 46.0862
68.6 46.1014
68.625 46.1166
68.65 46.1319
68.675 46.1471
68.7 46.1623
68.725 46.1775
68.75 46.1927
68.775 46.2079
68.8 46.2231
68.825 46.2383
68.85 46.2535
68.875 46.2687
68.9 46.2839
68.925 46.2991
68.95 46.3143
68.975 46.3295
69 46.3447
69.025 46.3599
69.05 46.3752
69.075 46.3904
69.1 46.4056
69.125 46.4208
69.15 46.436
69.175 46.4512
69.2 46.4664
69.225 46.4816
69.25 46.4968
69.275 46.512
69.3 46.5272
69.325 46.5424
69.35 46.5576
69.375 46.5728
69.4 46.588
69.425 46.6032
69.45 46.6184
69.475 46.6336
69.5 46.6489
69.525 46.6641
69.55 46.6793
69.575 46.6945
69.6 46.7097
69.625 46.7249
69.65 46.7401
69.675 46.7553
69.7 46.7705
69.725 46.7857
69.75 46.8009
69.775 46.8162
69.8 46.8314
69.825 46.8466
69.85 46.8618
69.875 46.877
69.9 46.8922
69.925 46.9074
69.95 46.9226
69.975 46.9378
70 46.953
70.025 46.9683
70.05 46.9835
70.075 46.9987
70.1 47.0139
70.125 47.0291
70.15 47.0443
70.175 47.0595
70.2 47.0747
70.225 47.0899
70.25 47.1052
70.275 47.1204
70.3 47.1356
70.325 47.1508
70.35 47.166
70.375 47.1812
70.4 47.1964
70.425 47.2116
70.45 47.2268
70.475 47.242
70.5 47.2572
70.525 47.2724
70.55 47.2877
70.575 47.3029
70.6 47.3181
70.625 47.3333
70.65 47.3485
70.675 47.3637
70.7 47.3789
70.725 47.3941
70.75 47.4093
70.775 47.4245
70.8 47.4398
70.825 47.455
70.85 47.4702
70.875 47.4854
70.9 47.5006
70.925 47.5158
70.95 47.531
70.975 47.5462
71 47.5614
71.025 47.5766
71.05 47.5918
71.075 47.607
71.1 47.6222
71.125 47.6375
71.15 47.6527
71.175 47.6679
71.2 47.6831
71.225 47.6983
71.25 47.7135
71.275 47.7287
71.3 47.7439
71.325 47.7591
71.35 47.7743
71.375 47.7895
71.4 47.8047
71.425 47.8199
71.45 47.8351
71.475 47.8503
71.5 47.8655
71.525 47.8807
71.55 47.8959
71.575 47.9111
71.6 47.9263
71.625 47.9415
71.65 47.9567
71.675 47.9719
71.7 47.9871
71.725 48.0023
71.75 48.0175
71.775 48.0327
71.8 48.0479
71.825 48.0631
71.85 48.0783
71.875 48.0935
71.9 48.1087
71.925 48.1239
71.95 48.1391
71.975 48.1543
72 48.1695
72.025 48.1847
72.05 48.1999
72.075 48.2151
72.1 48.2303
72.125 48.2456
72.15 48.2608
72.175 48.276
72.2 48.2912
72.225 48.3064
72.25 48.3216
72.275 48.3368
72.3 48.352
72.325 48.3672
72.35 48.3824
72.375 48.3976
72.4 48.4128
72.425 48.428
72.45 48.4432
72.475 48.4584
72.5 48.4736
72.525 48.4888
72.55 48.504
72.575 48.5193
72.6 48.5345
72.625 48.5497
72.65 48.5649
72.675 48.5801
72.7 48.5953
72.725 48.6105
72.75 48.6257
72.775 48.6409
72.8 48.6561
72.825 48.6713
72.85 48.6865
72.875 48.7017
72.9 48.7169
72.925 48.7321
72.95 48.7473
72.975 48.7625
73 48.7777
73.025 48.7929
73.05 48.8081
73.075 48.8233
73.1 48.8386
73.125 48.8538
73.15 48.869
73.175 48.8842
73.2 48.8994
73.225 48.9146
73.25 48.9298
73.275 48.945
73.3 48.9602
73.325 48.9754
73.35 48.9906
73.375 49.0058
73.4 49.021
73.425 49.0362
73.45 49.0514
73.475 49.0666
73.5 49.0818
73.525 49.097
73.55 49.1122
73.575 49.1274
73.6 49.1426
73.625 49.1578
73.65 49.173
73.675 49.1882
73.7 49.2034
73.725 49.2186
73.75 49.2338
73.775 49.249
73.8 49.2642
73.825 49.2794
73.85 49.2946
73.875 49.3098
73.9 49.3251
73.925 49.3403
73.95 49.3555
73.975 49.3707
74 49.3859
74.025 49.4011
74.05 49.4163
74.075 49.4315
74.1 49.4467
74.125 49.4619
74.15 49.4771
74.175 49.4923
74.2 49.5075
74.225 49.5227
74.25 49.5379
74.275 49.5531
74.3 49.5683
74.325 49.5836
74.35 49.5988
74.375 49.614
74.4 49.6292
74.425 49.6444
74.45 49.6596
74.475 49.6748
74.5 49.69
74.525 49.7052
74.55 49.7204
74.575 49.7356
74.6 49.7508
74.625 49.766
74.65 49.7812
74.675 49.7964
74.7 49.8116
74.725 49.8268
74.75 49.842
74.775 49.8572
74.8 49.8724
74.825 49.8876
74.85 49.9028
74.875 49.9181
74.9 49.9333
74.925 49.9485
74.95 49.9637
74.975 49.9789
75 49.9941
75.025 50.0093
75.05 50.0245
75.075 50.0397
75.1 50.0549
75.125 50.0701
75.15 50.0853
75.175 50.1005
75.2 50.1157
75.225 50.131
75.25 50.1462
75.275 50.1614
75.3 50.1766
75.325 50.1918
75.35 50.207
75.375 50.2222
75.4 50.2374
75.425 50.2526
75.45 50.2678
75.475 50.283
75.5 50.2982
75.525 50.3135
75.55 50.3287
75.575 50.3439
75.6 50.3591
75.625 50.3743
75.65 50.3895
75.675 50.4047
75.7 50.4199
75.725 50.4351
75.75 50.4503
75.775 50.4655
75.8 50.4807
75.825 50.4959
75.85 50.5111
75.875 50.5264
75.9 50.5416
75.925 50.5568
75.95 50.572
75.975 50.5872
76 50.6024
76.025 50.6176
76.05 50.6328
76.075 50.648
76.1 50.6632
76.125 50.6784
76.15 50.6937
76.175 50.7089
76.2 50.7241
76.225 50.7393
76.25 50.7545
76.275 50.7697
76.3 50.7849
76.325 50.8001
76.35 50.8153
76.375 50.8306
76.4 50.8458
76.425 50.861
76.45 50.8762
76.475 50.8914
76.5 50.9066
76.525 50.9218
76.55 50.937
76.575 50.9522
76.6 50.9674
76.625 50.9827
76.65 50.9979
76.675 51.0131
76.7 51.0283
76.725 51.0435
76.75 51.0587
76.775 51.0739
76.8 51.0891
76.825 51.1044
76.85 51.1196
76.875 51.1348
76.9 51.15
76.925 51.1652
76.95 51.1804
76.975 51.1956
77 51.2108
77.025 51.2261
77.05 51.2413
77.075 51.2565
77.1 51.2717
77.125 51.2869
77.15 51.3021
77.175 51.3173
77.2 51.3326
77.225 51.3478
77.25 51.363
77.275 51.3782
77.3 51.3934
77.325 51.4086
77.35 51.4238
77.375 51.4391
77.4 51.4543
77.425 51.4695
77.45 51.4847
77.475 51.4999
77.5 51.5151
77.525 51.5303
77.55 51.5456
77.575 51.5608
77.6 51.576
77.625 51.5912
77.65 51.6064
77.675 51.6216
77.7 51.6368
77.725 51.6521
77.75 51.6673
77.775 51.6825
77.8 51.6977
77.825 51.7129
77.85 51.7281
77.875 51.7434
77.9 51.7586
77.925 51.7738
77.95 51.789
77.975 51.8042
78 51.8194
78.025 51.8346
78.05 51.8499
78.075 51.8651
78.1 51.8803
78.125 51.8955
78.15 51.9107
78.175 51.9259
78.2 51.9412
78.225 51.9564
78.25 51.9716
78.275 51.9868
78.3 52.002
78.325 52.0172
78.35 52.0324
78.375 52.0477
78.4 52.0629
78.425 52.0781
78.45 52.0933
78.475 52.1085
78.5 52.1237
78.525 52.139
78.55 52.1542
78.575 52.1694
78.6 52.1846
78.625 52.1998
78.65 52.215
78.675 52.2303
78.7 52.2455
78.725 52.2607
78.75 52.2759
78.775 52.2911
78.8 52.3063
78.825 52.3216
78.85 52.3368
78.875 52.352
78.9 52.3672
78.925 52.3824
78.95 52.3976
78.975 52.4129
79 52.4281
79.025 52.4433
79.05 52.4585
79.075 52.4737
79.1 52.4889
79.125 52.5042
79.15 52.5194
79.175 52.5346
79.2 52.5498
79.225 52.565
79.25 52.5802
79.275 52.5954
79.3 52.6106
79.325 52.6259
79.35 52.6411
79.375 52.6563
79.4 52.6715
79.425 52.6867
79.45 52.7019
79.475 52.7171
79.5 52.7323
79.525 52.7476
79.55 52.7628
79.575 52.778
79.6 52.7932
79.625 52.8084
79.65 52.8236
79.675 52.8388
79.7 52.854
79.725 52.8693
79.75 52.8845
79.775 52.8997
79.8 52.9149
79.825 52.9301
79.85 52.9453
79.875 52.9605
79.9 52.9757
79.925 52.991
79.95 53.0062
79.975 53.0214
80 53.0366
80.025 53.0518
80.05 53.067
80.075 53.0822
80.1 53.0974
80.125 53.1126
80.15 53.1279
80.175 53.1431
80.2 53.1583
80.225 53.1735
80.25 53.1887
80.275 53.2039
80.3 53.2191
80.325 53.2343
80.35 53.2495
80.375 53.2647
80.4 53.28
80.425 53.2952
80.45 53.3104
80.475 53.3256
80.5 53.3408
80.525 53.356
80.55 53.3712
80.575 53.3864
80.6 53.4016
80.625 53.4168
80.65 53.432
80.675 53.4473
80.7 53.4625
80.725 53.4777
80.75 53.4929
80.775 53.5081
80.8 53.5233
80.825 53.5385
80.85 53.5537
80.875 53.5689
80.9 53.5841
80.925 53.5993
80.95 53.6145
80.975 53.6297
81 53.645
81.025 53.6602
81.05 53.6754
81.075 53.6906
81.1 53.7058
81.125 53.721
81.15 53.7362
81.175 53.7514
81.2 53.7666
81.225 53.7818
81.25 53.797
81.275 53.8122
81.3 53.8275
81.325 53.8427
81.35 53.8579
81.375 53.8731
81.4 53.8883
81.425 53.9035
81.45 53.9187
81.475 53.9339
81.5 53.9491
81.525 53.9643
81.55 53.9795
81.575 53.9948
81.6 54.01
81.625 54.0252
81.65 54.0404
81.675 54.0556
81.7 54.0708
81.725 54.086
81.75 54.1012
81.775 54.1164
81.8 54.1316
81.825 54.1468
81.85 54.1621
81.875 54.1773
81.9 54.1925
81.925 54.2077
81.95 54.2229
81.975 54.2381
82 54.2533
82.025 54.2685
82.05 54.2837
82.075 54.2989
82.1 54.3142
82.125 54.3294
82.15 54.3446
82.175 54.3598
82.2 54.375
82.225 54.3902
82.25 54.4054
82.275 54.4206
82.3 54.4359
82.325 54.4511
82.35 54.4663
82.375 54.4815
82.4 54.4967
82.425 54.5119
82.45 54.5271
82.475 54.5423
82.5 54.5576
82.525 54.5728
82.55 54.588
82.575 54.6032
82.6 54.6184
82.625 54.6336
82.65 54.6488
82.675 54.664
82.7 54.6793
82.725 54.6945
82.75 54.7097
82.775 54.7249
82.8 54.7401
82.825 54.7553
82.85 54.7705
82.875 54.7857
82.9 54.8009
82.925 54.8162
82.95 54.8314
82.975 54.8466
83 54.8618
83.025 54.877
83.05 54.8922
83.075 54.9074
83.1 54.9226
83.125 54.9378
83.15 54.953
83.175 54.9683
83.2 54.9835
83.225 54.9987
83.25 55.0139
83.275 55.0291
83.3 55.0443
83.325 55.0595
83.35 55.0747
83.375 55.0899
83.4 55.1051
83.425 55.1203
83.45 55.1355
83.475 55.1507
83.5 55.1659
83.525 55.1811
83.55 55.1964
83.575 55.2116
83.6 55.2268
83.625 55.242
83.65 55.2572
83.675 55.2724
83.7 55.2876
83.725 55.3028
83.75 55.318
83.775 55.3332
83.8 55.3484
83.825 55.3636
83.85 55.3788
83.875 55.394
83.9 55.4092
83.925 55.4244
83.95 55.4396
83.975 55.4548
84 55.4701
84.025 55.4853
84.05 55.5005
84.075 55.5157
84.1 55.5309
84.125 55.5461
84.15 55.5613
84.175 55.5765
84.2 55.5917
84.225 55.6069
84.25 55.6221
84.275 55.6373
84.3 55.6525
84.325 55.6677
84.35 55.6829
84.375 55.6981
84.4 55.7132
84.425 55.7285
84.45 55.7436
84.475 55.7588
84.5 55.774
84.525 55.7892
84.55 55.8044
84.575 55.8196
84.6 55.8348
84.625 55.85
84.65 55.8652
84.675 55.8804
84.7 55.8956
84.725 55.9108
84.75 55.926
84.775 55.9412
84.8 55.9564
84.825 55.9716
84.85 55.9868
84.875 56.002
84.9 56.0172
84.925 56.0324
84.95 56.0476
84.975 56.0628
85 56.078
85.025 56.0932
85.05 56.1084
85.075 56.1236
85.1 56.1388
85.125 56.154
85.15 56.1692
85.175 56.1844
85.2 56.1995
85.225 56.2147
85.25 56.2299
85.275 56.2451
85.3 56.2603
85.325 56.2755
85.35 56.2907
85.375 56.3059
85.4 56.3211
85.425 56.3363
85.45 56.3515
85.475 56.3667
85.5 56.3819
85.525 56.3971
85.55 56.4123
85.575 56.4275
85.6 56.4426
85.625 56.4578
85.65 56.473
85.675 56.4882
85.7 56.5034
85.725 56.5186
85.75 56.5338
85.775 56.549
85.8 56.5642
85.825 56.5794
85.85 56.5946
85.875 56.6098
85.9 56.625
85.925 56.6402
85.95 56.6554
85.975 56.6706
86 56.6858
86.025 56.701
86.05 56.7162
86.075 56.7314
86.1 56.7466
86.125 56.7618
86.15 56.777
86.175 56.7922
86.2 56.8073
86.225 56.8225
86.25 56.8377
86.275 56.8529
86.3 56.8681
86.325 56.8833
86.35 56.8985
86.375 56.9137
86.4 56.9289
86.425 56.9441
86.45 56.9593
86.475 56.9745
86.5 56.9897
86.525 57.0048
86.55 57.02
86.575 57.0352
86.6 57.0504
86.625 57.0656
86.65 57.0808
86.675 57.096
86.7 57.1112
86.725 57.1264
86.75 57.1416
86.775 57.1568
86.8 57.172
86.825 57.1872
86.85 57.2024
86.875 57.2176
86.9 57.2328
86.925 57.2479
86.95 57.2631
86.975 57.2783
87 57.2935
87.025 57.3087
87.05 57.3239
87.075 57.3391
87.1 57.3543
87.125 57.3695
87.15 57.3847
87.175 57.3999
87.2 57.4151
87.225 57.4302
87.25 57.4454
87.275 57.4606
87.3 57.4758
87.325 57.491
87.35 57.5062
87.375 57.5214
87.4 57.5366
87.425 57.5518
87.45 57.567
87.475 57.5821
87.5 57.5973
87.525 57.6125
87.55 57.6277
87.575 57.6429
87.6 57.6581
87.625 57.6733
87.65 57.6885
87.675 57.7037
87.7 57.7189
87.725 57.734
87.75 57.7492
87.775 57.7644
87.8 57.7796
87.825 57.7948
87.85 57.81
87.875 57.8252
87.9 57.8404
87.925 57.8555
87.95 57.8707
87.975 57.8859
88 57.9011
88.025 57.9163
88.05 57.9315
88.075 57.9467
88.1 57.9618
88.125 57.977
88.15 57.9922
88.175 58.0074
88.2 58.0226
88.225 58.0378
88.25 58.0529
88.275 58.0681
88.3 58.0833
88.325 58.0985
88.35 58.1137
88.375 58.1289
88.4 58.144
88.425 58.1592
88.45 58.1744
88.475 58.1896
88.5 58.2048
88.525 58.2199
88.55 58.2351
88.575 58.2503
88.6 58.2655
88.625 58.2807
88.65 58.2959
88.675 58.311
88.7 58.3262
88.725 58.3414
88.75 58.3566
88.775 58.3718
88.8 58.387
88.825 58.4021
88.85 58.4173
88.875 58.4325
88.9 58.4477
88.925 58.4629
88.95 58.4781
88.975 58.4932
89 58.5084
89.025 58.5236
89.05 58.5388
89.075 58.554
89.1 58.5692
89.125 58.5844
89.15 58.5995
89.175 58.6147
89.2 58.6299
89.225 58.6451
89.25 58.6603
89.275 58.6755
89.3 58.6907
89.325 58.7058
89.35 58.721
89.375 58.7362
89.4 58.7514
89.425 58.7666
89.45 58.7818
89.475 58.7969
89.5 58.8121
89.525 58.8273
89.55 58.8425
89.575 58.8577
89.6 58.8729
89.625 58.8881
89.65 58.9033
89.675 58.9185
89.7 58.9336
89.725 58.9488
89.75 58.964
89.775 58.9792
89.8 58.9944
89.825 59.0096
89.85 59.0248
89.875 59.04
89.9 59.0552
89.925 59.0704
89.95 59.0855
89.975 59.1007
90 59.1159
90.025 59.1311
90.05 59.1463
90.075 59.1615
90.1 59.1767
90.125 59.1919
90.15 59.2071
90.175 59.2223
90.2 59.2375
90.225 59.2527
90.25 59.2679
90.275 59.2831
90.3 59.2983
90.325 59.3134
90.35 59.3286
90.375 59.3438
90.4 59.359
90.425 59.3742
90.45 59.3894
90.475 59.4046
90.5 59.4198
90.525 59.435
90.55 59.4502
90.575 59.4654
90.6 59.4806
90.625 59.4958
90.65 59.511
90.675 59.5261
90.7 59.5413
90.725 59.5565
90.75 59.5717
90.775 59.5869
90.8 59.6021
90.825 59.6173
90.85 59.6325
90.875 59.6477
90.9 59.6629
90.925 59.6781
90.95 59.6933
90.975 59.7085
91 59.7236
91.025 59.7388
91.05 59.754
91.075 59.7692
91.1 59.7844
91.125 59.7996
91.15 59.8148
91.175 59.83
91.2 59.8452
91.225 59.8604
91.25 59.8756
91.275 59.8908
91.3 59.906
91.325 59.9212
91.35 59.9364
91.375 59.9516
91.4 59.9668
91.425 59.982
91.45 59.9972
91.475 60.0124
91.5 60.0276
91.525 60.0428
91.55 60.058
91.575 60.0732
91.6 60.0884
91.625 60.1036
91.65 60.1188
91.675 60.134
91.7 60.1492
91.725 60.1644
91.75 60.1795
91.775 60.1947
91.8 60.2099
91.825 60.2251
91.85 60.2403
91.875 60.2555
91.9 60.2707
91.925 60.2859
91.95 60.3011
91.975 60.3163
92 60.3315
92.025 60.3467
92.05 60.3619
92.075 60.3771
92.1 60.3923
92.125 60.4075
92.15 60.4227
92.175 60.4379
92.2 60.4531
92.225 60.4683
92.25 60.4835
92.275 60.4987
92.3 60.5139
92.325 60.5291
92.35 60.5443
92.375 60.5595
92.4 60.5747
92.425 60.5899
92.45 60.6051
92.475 60.6203
92.5 60.6354
92.525 60.6506
92.55 60.6658
92.575 60.681
92.6 60.6962
92.625 60.7114
92.65 60.7266
92.675 60.7418
92.7 60.757
92.725 60.7722
92.75 60.7874
92.775 60.8026
92.8 60.8178
92.825 60.833
92.85 60.8482
92.875 60.8634
92.9 60.8786
92.925 60.8938
92.95 60.909
92.975 60.9242
93 60.9394
93.025 60.9546
93.05 60.9698
93.075 60.9849
93.1 61.0001
93.125 61.0153
93.15 61.0305
93.175 61.0457
93.2 61.0609
93.225 61.0761
93.25 61.0913
93.275 61.1065
93.3 61.1217
93.325 61.1369
93.35 61.1521
93.375 61.1673
93.4 61.1825
93.425 61.1977
93.45 61.2129
93.475 61.2281
93.5 61.2433
93.525 61.2585
93.55 61.2737
93.575 61.2888
93.6 61.304
93.625 61.3192
93.65 61.3344
93.675 61.3496
93.7 61.3648
93.725 61.38
93.75 61.3952
93.775 61.4104
93.8 61.4256
93.825 61.4408
93.85 61.456
93.875 61.4712
93.9 61.4864
93.925 61.5015
93.95 61.5167
93.975 61.5319
94 61.5471
94.025 61.5623
94.05 61.5775
94.075 61.5927
94.1 61.6079
94.125 61.6231
94.15 61.6383
94.175 61.6535
94.2 61.6687
94.225 61.6839
94.25 61.6991
94.275 61.7142
94.3 61.7294
94.325 61.7446
94.35 61.7598
94.375 61.775
94.4 61.7902
94.425 61.8054
94.45 61.8206
94.475 61.8358
94.5 61.851
94.525 61.8662
94.55 61.8814
94.575 61.8966
94.6 61.9118
94.625 61.927
94.65 61.9422
94.675 61.9574
94.7 61.9726
94.725 61.9877
94.75 62.0029
94.775 62.0181
94.8 62.0333
94.825 62.0485
94.85 62.0637
94.875 62.0789
94.9 62.0941
94.925 62.1093
94.95 62.1245
94.975 62.1397
95 62.1549
95.025 62.1701
95.05 62.1853
95.075 62.2005
95.1 62.2157
95.125 62.2309
95.15 62.2461
95.175 62.2613
95.2 62.2765
95.225 62.2917
95.25 62.3069
95.275 62.3221
95.3 62.3372
95.325 62.3524
95.35 62.3676
95.375 62.3828
95.4 62.398
95.425 62.4132
95.45 62.4284
95.475 62.4436
95.5 62.4588
95.525 62.474
95.55 62.4892
95.575 62.5044
95.6 62.5196
95.625 62.5348
95.65 62.55
95.675 62.5652
95.7 62.5804
95.725 62.5956
95.75 62.6107
95.775 62.6259
95.8 62.6411
95.825 62.6563
95.85 62.6715
95.875 62.6867
95.9 62.7019
95.925 62.7171
95.95 62.7323
95.975 62.7475
96 62.7627
96.025 62.7779
96.05 62.7931
96.075 62.8083
96.1 62.8235
96.125 62.8387
96.15 62.8539
96.175 62.8691
96.2 62.8843
96.225 62.8995
96.25 62.9147
96.275 62.9299
96.3 62.9451
96.325 62.9603
96.35 62.9755
96.375 62.9907
96.4 63.0059
96.425 63.021
96.45 63.0362
96.475 63.0514
96.5 63.0666
96.525 63.0818
96.55 63.097
96.575 63.1122
96.6 63.1274
96.625 63.1426
96.65 63.1578
96.675 63.173
96.7 63.1882
96.725 63.2034
96.75 63.2186
96.775 63.2338
96.8 63.249
96.825 63.2642
96.85 63.2794
96.875 63.2945
96.9 63.3097
96.925 63.3249
96.95 63.3401
96.975 63.3553
97 63.3705
97.025 63.3857
97.05 63.4009
97.075 63.4161
97.1 63.4313
97.125 63.4465
97.15 63.4617
97.175 63.4769
97.2 63.4921
97.225 63.5073
97.25 63.5225
97.275 63.5377
97.3 63.5529
97.325 63.5681
97.35 63.5833
97.375 63.5984
97.4 63.6136
97.425 63.6288
97.45 63.644
97.475 63.6592
97.5 63.6744
97.525 63.6896
97.55 63.7048
97.575 63.72
97.6 63.7352
97.625 63.7504
97.65 63.7656
97.675 63.7808
97.7 63.796
97.725 63.8112
97.75 63.8264
97.775 63.8416
97.8 63.8567
97.825 63.8719
97.85 63.8871
97.875 63.9023
97.9 63.9175
97.925 63.9327
97.95 63.9479
97.975 63.9631
98 63.9783
98.025 63.9935
98.05 64.0087
98.075 64.0239
98.1 64.0391
98.125 64.0543
98.15 64.0695
98.175 64.0847
98.2 64.0999
98.225 64.1151
98.25 64.1303
98.275 64.1455
98.3 64.1607
98.325 64.1759
98.35 64.1911
98.375 64.2063
98.4 64.2215
98.425 64.2367
98.45 64.2518
98.475 64.2671
98.5 64.2822
98.525 64.2974
98.55 64.3126
98.575 64.3278
98.6 64.343
98.625 64.3582
98.65 64.3734
98.675 64.3886
98.7 64.4038
98.725 64.419
98.75 64.4342
98.775 64.4494
98.8 64.4646
98.825 64.4798
98.85 64.495
98.875 64.5102
98.9 64.5254
98.925 64.5406
98.95 64.5558
98.975 64.571
99 64.5862
99.025 64.6014
99.05 64.6166
99.075 64.6318
99.1 64.647
99.125 64.6622
99.15 64.6774
99.175 64.6926
99.2 64.7078
99.225 64.723
99.25 64.7382
99.275 64.7534
99.3 64.7686
99.325 64.7838
99.35 64.799
99.375 64.8142
99.4 64.8294
99.425 64.8446
99.45 64.8598
99.475 64.875
99.5 64.8902
99.525 64.9054
99.55 64.9206
99.575 64.9358
99.6 64.951
99.625 64.9662
99.65 64.9814
99.675 64.9966
99.7 65.0118
99.725 65.027
99.75 65.0422
99.775 65.0574
99.8 65.0726
99.825 65.0878
99.85 65.103
99.875 65.1182
99.9 65.1334
99.925 65.1486
99.95 65.1638
99.975 65.179
100 65.1942
