# Supplementary material for: Uptake of N2O5 by aqueous aerosol unveiled using chemically accurate many-body potentials
Source: Nat Commun. 2022 Mar 10;13:1266. doi: 10.1038/s41467-022-28697-8 (PMC8913772; doi:10.1038/s41467-022-28697-8)
Supplement: Supplementary file 3 — Source Data [file 41467_2022_28697_MOESM3_ESM.zip › n2o5-uptake-data/Fig2/scattering/rep09run20/relcom_gds.dat]

0.025 11.8957
0.05 11.8838
0.075 11.872
0.1 11.8601
0.125 11.8483
0.15 11.8364
0.175 11.8245
0.2 11.8125
0.225 11.8006
0.25 11.7887
0.275 11.7767
0.3 11.7647
0.325 11.7527
0.35 11.7407
0.375 11.7287
0.4 11.7167
0.425 11.7047
0.45 11.6927
0.475 11.6807
0.5 11.6687
0.525 11.6567
0.55 11.6448
0.575 11.6328
0.6 11.6208
0.625 11.6088
0.65 11.5968
0.675 11.5848
0.7 11.5728
0.725 11.5608
0.75 11.5488
0.775 11.5368
0.8 11.5247
0.825 11.5127
0.85 11.5007
0.875 11.4886
0.9 11.4766
0.925 11.4645
0.95 11.4525
0.975 11.4404
1 11.4283
1.025 11.4162
1.05 11.4042
1.075 11.3921
1.1 11.38
1.125 11.368
1.15 11.3559
1.175 11.3438
1.2 11.3318
1.225 11.3197
1.25 11.3076
1.275 11.2955
1.3 11.2834
1.325 11.2713
1.35 11.2591
1.375 11.247
1.4 11.2349
1.425 11.2227
1.45 11.2106
1.475 11.1984
1.5 11.1862
1.525 11.174
1.55 11.1618
1.575 11.1496
1.6 11.1374
1.625 11.1251
1.65 11.1128
1.675 11.1005
1.7 11.0883
1.725 11.076
1.75 11.0636
1.775 11.0513
1.8 11.0389
1.825 11.0265
1.85 11.0141
1.875 11.0017
1.9 10.9893
1.925 10.9768
1.95 10.9643
1.975 10.9519
2 10.9394
2.025 10.9269
2.05 10.9143
2.075 10.9018
2.1 10.8893
2.125 10.8767
2.15 10.8641
2.175 10.8515
2.2 10.8389
2.225 10.8262
2.25 10.8136
2.275 10.8009
2.3 10.7882
2.325 10.7755
2.35 10.7628
2.375 10.7501
2.4 10.7373
2.425 10.7246
2.45 10.7118
2.475 10.699
2.5 10.6862
2.525 10.6735
2.55 10.6606
2.575 10.6478
2.6 10.635
2.625 10.6221
2.65 10.6093
2.675 10.5964
2.7 10.5835
2.725 10.5706
2.75 10.5576
2.775 10.5447
2.8 10.5317
2.825 10.5187
2.85 10.5057
2.875 10.4927
2.9 10.4797
2.925 10.4666
2.95 10.4535
2.975 10.4404
3 10.4273
3.025 10.4141
3.05 10.4009
3.075 10.3876
3.1 10.3744
3.125 10.3611
3.15 10.3478
3.175 10.3345
3.2 10.3212
3.225 10.3078
3.25 10.2944
3.275 10.281
3.3 10.2676
3.325 10.2541
3.35 10.2405
3.375 10.227
3.4 10.2134
3.425 10.1998
3.45 10.1862
3.475 10.1726
3.5 10.159
3.525 10.1454
3.55 10.1317
3.575 10.1181
3.6 10.1044
3.625 10.0907
3.65 10.077
3.675 10.0632
3.7 10.0495
3.725 10.0357
3.75 10.0218
3.775 10.0079
3.8 9.994
3.825 9.9801
3.85 9.9661
3.875 9.9521
3.9 9.9381
3.925 9.924
3.95 9.91
3.975 9.896
4 9.8818
4.025 9.8675
4.05 9.8533
4.075 9.8391
4.1 9.825
4.125 9.8109
4.15 9.7969
4.175 9.783
4.2 9.7691
4.225 9.7552
4.25 9.7412
4.275 9.7273
4.3 9.7133
4.325 9.6993
4.35 9.6851
4.375 9.6708
4.4 9.6564
4.425 9.6418
4.45 9.6272
4.475 9.6125
4.5 9.5977
4.525 9.5829
4.55 9.568
4.575 9.553
4.6 9.5378
4.625 9.5225
4.65 9.507
4.675 9.4916
4.7 9.4761
4.725 9.4606
4.75 9.4451
4.775 9.4295
4.8 9.4138
4.825 9.398
4.85 9.3821
4.875 9.3661
4.9 9.3499
4.925 9.3336
4.95 9.3171
4.975 9.3005
5 9.2837
5.025 9.2668
5.05 9.2498
5.075 9.2327
5.1 9.2153
5.125 9.1978
5.15 9.1802
5.175 9.1625
5.2 9.1447
5.225 9.1266
5.25 9.1085
5.275 9.0904
5.3 9.0722
5.325 9.0539
5.35 9.0353
5.375 9.0165
5.4 8.9975
5.425 8.9782
5.45 8.9588
5.475 8.9393
5.5 8.9197
5.525 8.8999
5.55 8.88
5.575 8.8599
5.6 8.8398
5.625 8.8195
5.65 8.7992
5.675 8.7787
5.7 8.7581
5.725 8.7374
5.75 8.7165
5.775 8.6952
5.8 8.6734
5.825 8.6515
5.85 8.6291
5.875 8.6056
5.9 8.5812
5.925 8.5563
5.95 8.5308
5.975 8.5048
6 8.4783
6.025 8.4513
6.05 8.4239
6.075 8.3962
6.1 8.3683
6.125 8.3401
6.15 8.3116
6.175 8.2829
6.2 8.254
6.225 8.2247
6.25 8.1952
6.275 8.1655
6.3 8.1357
6.325 8.1058
6.35 8.0757
6.375 8.0454
6.4 8.0149
6.425 7.9842
6.45 7.9534
6.475 7.9224
6.5 7.8913
6.525 7.86
6.55 7.8285
6.575 7.7968
6.6 7.7649
6.625 7.7328
6.65 7.7005
6.675 7.668
6.7 7.6355
6.725 7.6029
6.75 7.5702
6.775 7.5373
6.8 7.5042
6.825 7.4709
6.85 7.4373
6.875 7.4033
6.9 7.369
6.925 7.3344
6.95 7.2995
6.975 7.2642
7 7.2286
7.025 7.1926
7.05 7.1562
7.075 7.1193
7.1 7.0818
7.125 7.0438
7.15 7.0053
7.175 6.9664
7.2 6.9272
7.225 6.8875
7.25 6.8475
7.275 6.8071
7.3 6.7662
7.325 6.7249
7.35 6.683
7.375 6.6403
7.4 6.5966
7.425 6.5519
7.45 6.5063
7.475 6.4598
7.5 6.4122
7.525 6.364
7.55 6.3151
7.575 6.2654
7.6 6.2149
7.625 6.1636
7.65 6.1114
7.675 6.0583
7.7 6.0045
7.725 5.9496
7.75 5.8933
7.775 5.8355
7.8 5.7764
7.825 5.7161
7.85 5.6547
7.875 5.5924
7.9 5.5288
7.925 5.4639
7.95 5.3974
7.975 5.3285
8 5.2567
8.025 5.1823
8.05 5.1058
8.075 5.0275
8.1 4.9477
8.125 4.8655
8.15 4.7795
8.175 4.6895
8.2 4.5967
8.225 4.5048
8.25 4.4176
8.275 4.3421
8.3 4.2809
8.325 4.2351
8.35 4.1992
8.375 4.1711
8.4 4.1423
8.425 4.1082
8.45 4.07
8.475 4.0318
8.5 4.0069
8.525 3.9986
8.55 4.004
8.575 4.0242
8.6 4.0547
8.625 4.0918
8.65 4.1383
8.675 4.1867
8.7 4.2297
8.725 4.2666
8.75 4.2969
8.775 4.3216
8.8 4.3409
8.825 4.3541
8.85 4.3607
8.875 4.3602
8.9 4.3536
8.925 4.3432
8.95 4.3293
8.975 4.3103
9 4.2844
9.025 4.2532
9.05 4.2163
9.075 4.1711
9.1 4.1164
9.125 4.0543
9.15 3.9857
9.175 3.9107
9.2 3.8307
9.225 3.7462
9.25 3.6545
9.275 3.5544
9.3 3.446
9.325 3.3321
9.35 3.2145
9.375 3.0963
9.4 2.9805
9.425 2.8684
9.45 2.7595
9.475 2.6514
9.5 2.5387
9.525 2.4234
9.55 2.3136
9.575 2.2162
9.6 2.1274
9.625 2.0521
9.65 1.9904
9.675 1.9365
9.7 1.89
9.725 1.8499
9.75 1.8085
9.775 1.7628
9.8 1.7165
9.825 1.6728
9.85 1.6317
9.875 1.5915
9.9 1.5479
9.925 1.4961
9.95 1.4343
9.975 1.3615
10 1.283
10.025 1.2058
10.05 1.1371
10.075 1.0778
10.1 1.0213
10.125 0.968
10.15 0.9167
10.175 0.8677
10.2 0.8209
10.225 0.7768
10.25 0.7372
10.275 0.7016
10.3 0.6698
10.325 0.6391
10.35 0.6104
10.375 0.5836
10.4 0.5561
10.425 0.5244
10.45 0.4919
10.475 0.4618
10.5 0.4334
10.525 0.4043
10.55 0.3774
10.575 0.3563
10.6 0.343
10.625 0.3323
10.65 0.3182
10.675 0.3029
10.7 0.2931
10.725 0.2949
10.75 0.3037
10.775 0.3098
10.8 0.3126
10.825 0.3186
10.85 0.3284
10.875 0.3375
10.9 0.3389
10.925 0.3337
10.95 0.3255
10.975 0.3145
11 0.2991
11.025 0.2809
11.05 0.2598
11.075 0.2359
11.1 0.2129
11.125 0.1922
11.15 0.1809
11.175 0.1852
11.2 0.1999
11.225 0.2174
11.25 0.2385
11.275 0.2653
11.3 0.2929
11.325 0.3202
11.35 0.3493
11.375 0.3881
11.4 0.4334
11.425 0.4802
11.45 0.5287
11.475 0.5734
11.5 0.6113
11.525 0.6446
11.55 0.675
11.575 0.7037
11.6 0.7315
11.625 0.7606
11.65 0.7924
11.675 0.8254
11.7 0.8548
11.725 0.878
11.75 0.8924
11.775 0.8997
11.8 0.9002
11.825 0.8924
11.85 0.8755
11.875 0.85
11.9 0.8165
11.925 0.7776
11.95 0.7351
11.975 0.6972
12 0.6758
12.025 0.664
12.05 0.6522
12.075 0.6385
12.1 0.6278
12.125 0.6241
12.15 0.6276
12.175 0.63
12.2 0.6276
12.225 0.621
12.25 0.611
12.275 0.5984
12.3 0.5845
12.325 0.5707
12.35 0.5537
12.375 0.5349
12.4 0.5134
12.425 0.488
12.45 0.457
12.475 0.4205
12.5 0.3774
12.525 0.3268
12.55 0.269
12.575 0.2026
12.6 0.1358
12.625 0.0754
12.65 0.0285
12.675 -0.0039
12.7 -0.0269
12.725 -0.0443
12.75 -0.0578
12.775 -0.0676
12.8 -0.073
12.825 -0.0805
12.85 -0.0937
12.875 -0.1131
12.9 -0.1324
12.925 -0.1472
12.95 -0.157
12.975 -0.1634
13 -0.1692
13.025 -0.1765
13.05 -0.1849
13.075 -0.1916
13.1 -0.1975
13.125 -0.2104
13.15 -0.229
13.175 -0.2536
13.2 -0.2829
13.225 -0.3179
13.25 -0.3475
13.275 -0.3562
13.3 -0.3518
13.325 -0.3509
13.35 -0.3593
13.375 -0.3757
13.4 -0.3906
13.425 -0.3982
13.45 -0.4006
13.475 -0.4008
13.5 -0.4009
13.525 -0.3991
13.55 -0.3937
13.575 -0.383
13.6 -0.3699
13.625 -0.3554
13.65 -0.3428
13.675 -0.3344
13.7 -0.3317
13.725 -0.3358
13.75 -0.3422
13.775 -0.3514
13.8 -0.3643
13.825 -0.3839
13.85 -0.4102
13.875 -0.4426
13.9 -0.4789
13.925 -0.5186
13.95 -0.56
13.975 -0.5985
14 -0.6294
14.025 -0.6518
14.05 -0.6651
14.075 -0.6687
14.1 -0.67
14.125 -0.6765
14.15 -0.6893
14.175 -0.7072
14.2 -0.7313
14.225 -0.7593
14.25 -0.7868
14.275 -0.8025
14.3 -0.8038
14.325 -0.7906
14.35 -0.7631
14.375 -0.7257
14.4 -0.6833
14.425 -0.643
14.45 -0.6066
14.475 -0.5741
14.5 -0.5471
14.525 -0.5243
14.55 -0.5054
14.575 -0.4882
14.6 -0.4687
14.625 -0.4438
14.65 -0.4153
14.675 -0.3892
14.7 -0.3681
14.725 -0.3534
14.75 -0.348
14.775 -0.3489
14.8 -0.3503
14.825 -0.3477
14.85 -0.3338
14.875 -0.3082
14.9 -0.2754
14.925 -0.246
14.95 -0.2206
14.975 -0.2002
15 -0.1843
15.025 -0.1736
15.05 -0.1676
15.075 -0.1651
15.1 -0.1643
15.125 -0.1647
15.15 -0.1668
15.175 -0.1708
15.2 -0.1749
15.225 -0.1792
15.25 -0.189
15.275 -0.2049
15.3 -0.2223
15.325 -0.2319
15.35 -0.2365
15.375 -0.2459
15.4 -0.2602
15.425 -0.279
15.45 -0.2999
15.475 -0.3177
15.5 -0.3284
15.525 -0.3347
15.55 -0.3432
15.575 -0.3575
15.6 -0.3811
15.625 -0.418
15.65 -0.4682
15.675 -0.5264
15.7 -0.5838
15.725 -0.6368
15.75 -0.6858
15.775 -0.7301
15.8 -0.7674
15.825 -0.796
15.85 -0.8142
15.875 -0.8212
15.9 -0.8198
15.925 -0.8151
15.95 -0.8067
15.975 -0.7906
16 -0.7693
16.025 -0.7512
16.05 -0.7442
16.075 -0.7489
16.1 -0.7645
16.125 -0.7863
16.15 -0.8111
16.175 -0.8356
16.2 -0.8488
16.225 -0.845
16.25 -0.8246
16.275 -0.7847
16.3 -0.7241
16.325 -0.6495
16.35 -0.5657
16.375 -0.4808
16.4 -0.3998
16.425 -0.328
16.45 -0.27
16.475 -0.2213
16.5 -0.1828
16.525 -0.152
16.55 -0.1262
16.575 -0.1042
16.6 -0.0842
16.625 -0.0652
16.65 -0.0429
16.675 -0.0129
16.7 0.0284
16.725 0.0792
16.75 0.1366
16.775 0.209
16.8 0.2995
16.825 0.3984
16.85 0.496
16.875 0.5874
16.9 0.6703
16.925 0.7452
16.95 0.811
16.975 0.8688
17 0.9179
17.025 0.9604
17.05 0.9955
17.075 1.0232
17.1 1.0444
17.125 1.0581
17.15 1.0633
17.175 1.0589
17.2 1.0455
17.225 1.027
17.25 1.0094
17.275 0.9961
17.3 0.9859
17.325 0.9797
17.35 0.9813
17.375 0.9893
17.4 0.9976
17.425 1.0058
17.45 1.0102
17.475 1.0125
17.5 1.0131
17.525 1.0183
17.55 1.0354
17.575 1.0565
17.6 1.0786
17.625 1.1033
17.65 1.1346
17.675 1.1707
17.7 1.2109
17.725 1.2567
17.75 1.3075
17.775 1.3584
17.8 1.4019
17.825 1.4367
17.85 1.4621
17.875 1.4773
17.9 1.4801
17.925 1.4724
17.95 1.4575
17.975 1.4345
18 1.4035
18.025 1.3663
18.05 1.3247
18.075 1.2784
18.1 1.2278
18.125 1.1739
18.15 1.1142
18.175 1.0506
18.2 0.9855
18.225 0.922
18.25 0.8603
18.275 0.801
18.3 0.7428
18.325 0.6808
18.35 0.6175
18.375 0.5556
18.4 0.5027
18.425 0.4612
18.45 0.4226
18.475 0.3829
18.5 0.3379
18.525 0.2905
18.55 0.2434
18.575 0.1953
18.6 0.1429
18.625 0.084
18.65 0.0176
18.675 -0.0556
18.7 -0.1335
18.725 -0.213
18.75 -0.2807
18.775 -0.3289
18.8 -0.3708
18.825 -0.4132
18.85 -0.4534
18.875 -0.4871
18.9 -0.5063
18.925 -0.5055
18.95 -0.4907
18.975 -0.4678
19 -0.4376
19.025 -0.4029
19.05 -0.3673
19.075 -0.3369
19.1 -0.3128
19.125 -0.2946
19.15 -0.2824
19.175 -0.2737
19.2 -0.2712
19.225 -0.2767
19.25 -0.2838
19.275 -0.2674
19.3 -0.2127
19.325 -0.1458
19.35 -0.0763
19.375 -0.0045
19.4 0.0728
19.425 0.1534
19.45 0.2377
19.475 0.3254
19.5 0.4128
19.525 0.4934
19.55 0.5678
19.575 0.6404
19.6 0.7125
19.625 0.7849
19.65 0.8621
19.675 0.9442
19.7 1.0265
19.725 1.1036
19.75 1.1734
19.775 1.2337
19.8 1.2848
19.825 1.3287
19.85 1.3649
19.875 1.3937
19.9 1.4174
19.925 1.4388
19.95 1.4617
19.975 1.4864
20 1.5156
20.025 1.5494
20.05 1.592
20.075 1.65
20.1 1.7143
20.125 1.7752
20.15 1.8316
20.175 1.8827
20.2 1.9287
20.225 1.9685
20.25 2.0021
20.275 2.0302
20.3 2.0521
20.325 2.0669
20.35 2.0753
20.375 2.0784
20.4 2.0774
20.425 2.0749
20.45 2.0672
20.475 2.0524
20.5 2.0278
20.525 1.9945
20.55 1.9563
20.575 1.9164
20.6 1.8752
20.625 1.8289
20.65 1.7741
20.675 1.7119
20.7 1.6529
20.725 1.6011
20.75 1.5553
20.775 1.5069
20.8 1.4535
20.825 1.3944
20.85 1.3328
20.875 1.272
20.9 1.2148
20.925 1.1556
20.95 1.0917
20.975 1.021
21 0.943
21.025 0.8596
21.05 0.7769
21.075 0.6995
21.1 0.6371
21.125 0.588
21.15 0.5548
21.175 0.538
21.2 0.5301
21.225 0.5318
21.25 0.5374
21.275 0.5403
21.3 0.5388
21.325 0.5321
21.35 0.5155
21.375 0.4908
21.4 0.4578
21.425 0.4159
21.45 0.366
21.475 0.3153
21.5 0.2674
21.525 0.2236
21.55 0.1848
21.575 0.1493
21.6 0.1149
21.625 0.082
21.65 0.0508
21.675 0.0218
21.7 -0.0009
21.725 -0.0109
21.75 -0.0155
21.775 -0.0166
21.8 -0.0139
21.825 -0.0063
21.85 0.0034
21.875 0.011
21.9 0.0172
21.925 0.0199
21.95 0.0204
21.975 0.017
22 0.0082
22.025 -0.0044
22.05 -0.0197
22.075 -0.0393
22.1 -0.0632
22.125 -0.0931
22.15 -0.1308
22.175 -0.1772
22.2 -0.2306
22.225 -0.2928
22.25 -0.3613
22.275 -0.4371
22.3 -0.5199
22.325 -0.6117
22.35 -0.7114
22.375 -0.8184
22.4 -0.9287
22.425 -1.0261
22.45 -1.0988
22.475 -1.1426
22.5 -1.1647
22.525 -1.1675
22.55 -1.1534
22.575 -1.1273
22.6 -1.0955
22.625 -1.0648
22.65 -1.0406
22.675 -1.0226
22.7 -1.0082
22.725 -0.997
22.75 -0.9903
22.775 -0.9885
22.8 -0.9941
22.825 -1.0055
22.85 -1.0173
22.875 -1.0256
22.9 -1.0296
22.925 -1.0286
22.95 -1.0289
22.975 -1.0349
23 -1.0454
23.025 -1.0618
23.05 -1.0826
23.075 -1.1078
23.1 -1.139
23.125 -1.1752
23.15 -1.2156
23.175 -1.2597
23.2 -1.3044
23.225 -1.3457
23.25 -1.3848
23.275 -1.4192
23.3 -1.4439
23.325 -1.4575
23.35 -1.4655
23.375 -1.4712
23.4 -1.4786
23.425 -1.4854
23.45 -1.4895
23.475 -1.4909
23.5 -1.4896
23.525 -1.4854
23.55 -1.4812
23.575 -1.4804
23.6 -1.4832
23.625 -1.4897
23.65 -1.4955
23.675 -1.4992
23.7 -1.5028
23.725 -1.5098
23.75 -1.5238
23.775 -1.5476
23.8 -1.5806
23.825 -1.6227
23.85 -1.6699
23.875 -1.7123
23.9 -1.7328
23.925 -1.7278
23.95 -1.7205
23.975 -1.7183
24 -1.7218
24.025 -1.7313
24.05 -1.7418
24.075 -1.7459
24.1 -1.7339
24.125 -1.7115
24.15 -1.6795
24.175 -1.6366
24.2 -1.5876
24.225 -1.5323
24.25 -1.4741
24.275 -1.4225
24.3 -1.3841
24.325 -1.3625
24.35 -1.3537
24.375 -1.3479
24.4 -1.3326
24.425 -1.3055
24.45 -1.2724
24.475 -1.2365
24.5 -1.1957
24.525 -1.1535
24.55 -1.1164
24.575 -1.0856
24.6 -1.059
24.625 -1.0338
24.65 -1.0075
24.675 -0.98
24.7 -0.9506
24.725 -0.9232
24.75 -0.9011
24.775 -0.8873
24.8 -0.8799
24.825 -0.8755
24.85 -0.8746
24.875 -0.8771
24.9 -0.8801
24.925 -0.8862
24.95 -0.8967
24.975 -0.9106
25 -0.9263
25.025 -0.9434
25.05 -0.9658
25.075 -0.9923
25.1 -1.0182
25.125 -1.0456
25.15 -1.0757
25.175 -1.1086
25.2 -1.1466
25.225 -1.1862
25.25 -1.22
25.275 -1.2461
25.3 -1.2636
25.325 -1.2745
25.35 -1.2824
25.375 -1.2861
25.4 -1.2829
25.425 -1.2707
25.45 -1.2471
25.475 -1.2117
25.5 -1.1665
25.525 -1.1141
25.55 -1.0584
25.575 -1.0041
25.6 -0.9521
25.625 -0.8992
25.65 -0.844
25.675 -0.786
25.7 -0.7285
25.725 -0.6706
25.75 -0.6076
25.775 -0.5297
25.8 -0.428
25.825 -0.3084
25.85 -0.1881
25.875 -0.074
25.9 0.032
25.925 0.1283
25.95 0.2145
25.975 0.2908
26 0.3578
26.025 0.415
26.05 0.4658
26.075 0.5085
26.1 0.5435
26.125 0.5691
26.15 0.5881
26.175 0.6055
26.2 0.6216
26.225 0.6348
26.25 0.6435
26.275 0.6467
26.3 0.6438
26.325 0.6359
26.35 0.6243
26.375 0.6092
26.4 0.5907
26.425 0.573
26.45 0.5664
26.475 0.5707
26.5 0.5732
26.525 0.5669
26.55 0.5493
26.575 0.5226
26.6 0.4878
26.625 0.445
26.65 0.3932
26.675 0.3373
26.7 0.278
26.725 0.2156
26.75 0.1522
26.775 0.0919
26.8 0.0456
26.825 0.0258
26.85 0.0204
26.875 0.0148
26.9 0
26.925 -0.0248
26.95 -0.0496
26.975 -0.0646
27 -0.0699
27.025 -0.0764
27.05 -0.0938
27.075 -0.1251
27.1 -0.1695
27.125 -0.2248
27.15 -0.2918
27.175 -0.3683
27.2 -0.4548
27.225 -0.5574
27.25 -0.6753
27.275 -0.7985
27.3 -0.9177
27.325 -1.0302
27.35 -1.1338
27.375 -1.2233
27.4 -1.3001
27.425 -1.3692
27.45 -1.4328
27.475 -1.4896
27.5 -1.5376
27.525 -1.5779
27.55 -1.6103
27.575 -1.631
27.6 -1.6424
27.625 -1.6493
27.65 -1.6586
27.675 -1.6741
27.7 -1.6929
27.725 -1.7109
27.75 -1.7224
27.775 -1.7204
27.8 -1.7013
27.825 -1.6695
27.85 -1.6353
27.875 -1.6054
27.9 -1.5823
27.925 -1.5676
27.95 -1.5611
27.975 -1.5581
28 -1.5552
28.025 -1.5528
28.05 -1.5493
28.075 -1.5442
28.1 -1.5454
28.125 -1.55
28.15 -1.5561
28.175 -1.5673
28.2 -1.5865
28.225 -1.6127
28.25 -1.643
28.275 -1.68
28.3 -1.7245
28.325 -1.7711
28.35 -1.8198
28.375 -1.8675
28.4 -1.9137
28.425 -1.955
28.45 -1.9853
28.475 -1.9953
28.5 -1.979
28.525 -1.9428
28.55 -1.8996
28.575 -1.8617
28.6 -1.83
28.625 -1.804
28.65 -1.782
28.675 -1.7659
28.7 -1.7534
28.725 -1.7495
28.75 -1.7573
28.775 -1.7705
28.8 -1.7832
28.825 -1.7943
28.85 -1.8022
28.875 -1.8061
28.9 -1.8062
28.925 -1.8002
28.95 -1.7871
28.975 -1.7651
29 -1.7345
29.025 -1.6914
29.05 -1.6395
29.075 -1.5793
29.1 -1.5138
29.125 -1.4486
29.15 -1.3888
29.175 -1.3344
29.2 -1.2857
29.225 -1.244
29.25 -1.2085
29.275 -1.1751
29.3 -1.1429
29.325 -1.1082
29.35 -1.0688
29.375 -1.028
29.4 -0.9863
29.425 -0.9427
29.45 -0.8984
29.475 -0.856
29.5 -0.816
29.525 -0.7795
29.55 -0.7466
29.575 -0.7186
29.6 -0.7012
29.625 -0.6981
29.65 -0.7036
29.675 -0.7083
29.7 -0.7073
29.725 -0.6978
29.75 -0.6765
29.775 -0.6447
29.8 -0.607
29.825 -0.5707
29.85 -0.537
29.875 -0.5058
29.9 -0.4795
29.925 -0.4579
29.95 -0.4374
29.975 -0.4182
30 -0.3985
30.025 -0.3767
30.05 -0.354
30.075 -0.3326
30.1 -0.3152
30.125 -0.3009
30.15 -0.2925
30.175 -0.2882
30.2 -0.2896
30.225 -0.2978
30.25 -0.3141
30.275 -0.3363
30.3 -0.3647
30.325 -0.3982
30.35 -0.4354
30.375 -0.4775
30.4 -0.5241
30.425 -0.5775
30.45 -0.6393
30.475 -0.7088
30.5 -0.789
30.525 -0.8787
30.55 -0.972
30.575 -1.0667
30.6 -1.1567
30.625 -1.2236
30.65 -1.2574
30.675 -1.2704
30.7 -1.2695
30.725 -1.2577
30.75 -1.2348
30.775 -1.2031
30.8 -1.1669
30.825 -1.1319
30.85 -1.1045
30.875 -1.0857
30.9 -1.0753
30.925 -1.0705
30.95 -1.0634
30.975 -1.048
31 -1.0289
31.025 -1.0138
31.05 -1.0041
31.075 -0.9974
31.1 -0.9869
31.125 -0.9726
31.15 -0.9553
31.175 -0.9351
31.2 -0.9131
31.225 -0.8874
31.25 -0.8616
31.275 -0.8432
31.3 -0.8337
31.325 -0.8311
31.35 -0.8337
31.375 -0.8393
31.4 -0.8451
31.425 -0.8499
31.45 -0.857
31.475 -0.8674
31.5 -0.8768
31.525 -0.8771
31.55 -0.8685
31.575 -0.8539
31.6 -0.8341
31.625 -0.8123
31.65 -0.7938
31.675 -0.7786
31.7 -0.7686
31.725 -0.7626
31.75 -0.7618
31.775 -0.7694
31.8 -0.7858
31.825 -0.809
31.85 -0.8367
31.875 -0.8682
31.9 -0.9028
31.925 -0.9423
31.95 -0.9882
31.975 -1.0371
32 -1.0843
32.025 -1.1253
32.05 -1.1624
32.075 -1.2016
32.1 -1.2439
32.125 -1.2851
32.15 -1.3251
32.175 -1.3522
32.2 -1.3664
32.225 -1.3722
32.25 -1.3737
32.275 -1.3723
32.3 -1.3686
32.325 -1.3676
32.35 -1.372
32.375 -1.3862
32.4 -1.4074
32.425 -1.4346
32.45 -1.4656
32.475 -1.4968
32.5 -1.5244
32.525 -1.5446
32.55 -1.5573
32.575 -1.5599
32.6 -1.5598
32.625 -1.5618
32.65 -1.5685
32.675 -1.5812
32.7 -1.5991
32.725 -1.6193
32.75 -1.6355
32.775 -1.6409
32.8 -1.6366
32.825 -1.6243
32.85 -1.6087
32.875 -1.59
32.9 -1.5717
32.925 -1.5571
32.95 -1.5455
32.975 -1.5373
33 -1.53
33.025 -1.5208
33.05 -1.5109
33.075 -1.4984
33.1 -1.4794
33.125 -1.4536
33.15 -1.4266
33.175 -1.4012
33.2 -1.3807
33.225 -1.3668
33.25 -1.3549
33.275 -1.3409
33.3 -1.328
33.325 -1.3145
33.35 -1.3036
33.375 -1.2929
33.4 -1.279
33.425 -1.2636
33.45 -1.2426
33.475 -1.2092
33.5 -1.1659
33.525 -1.1157
33.55 -1.0606
33.575 -0.9964
33.6 -0.9228
33.625 -0.8488
33.65 -0.7783
33.675 -0.7112
33.7 -0.6486
33.725 -0.5916
33.75 -0.5399
33.775 -0.4971
33.8 -0.4607
33.825 -0.4277
33.85 -0.3989
33.875 -0.3764
33.9 -0.3582
33.925 -0.3451
33.95 -0.3371
33.975 -0.335
34 -0.3373
34.025 -0.342
34.05 -0.3434
34.075 -0.3452
34.1 -0.3506
34.125 -0.3589
34.15 -0.3729
34.175 -0.3908
34.2 -0.4132
34.225 -0.4396
34.25 -0.467
34.275 -0.4906
34.3 -0.5117
34.325 -0.5322
34.35 -0.5505
34.375 -0.562
34.4 -0.5695
34.425 -0.5747
34.45 -0.577
34.475 -0.5768
34.5 -0.575
34.525 -0.5712
34.55 -0.5643
34.575 -0.5543
34.6 -0.5424
34.625 -0.5292
34.65 -0.5163
34.675 -0.5017
34.7 -0.4779
34.725 -0.4385
34.75 -0.3809
34.775 -0.3081
34.8 -0.2225
34.825 -0.1306
34.85 -0.0353
34.875 0.0614
34.9 0.1566
34.925 0.2496
34.95 0.3399
34.975 0.427
35 0.5105
35.025 0.5878
35.05 0.6582
35.075 0.723
35.1 0.7836
35.125 0.8401
35.15 0.8918
35.175 0.9374
35.2 0.9772
35.225 1.0136
35.25 1.052
35.275 1.0967
35.3 1.1488
35.325 1.2099
35.35 1.2797
35.375 1.3514
35.4 1.4239
35.425 1.4909
35.45 1.5466
35.475 1.5905
35.5 1.6223
35.525 1.6442
35.55 1.6599
35.575 1.6713
35.6 1.6777
35.625 1.6779
35.65 1.6723
35.675 1.6628
35.7 1.6501
35.725 1.6328
35.75 1.6088
35.775 1.5815
35.8 1.5541
35.825 1.53
35.85 1.5039
35.875 1.4732
35.9 1.4388
35.925 1.4019
35.95 1.3718
35.975 1.3586
36 1.3558
36.025 1.3539
36.05 1.354
36.075 1.3554
36.1 1.3556
36.125 1.3523
36.15 1.3503
36.175 1.3584
36.2 1.3924
36.225 1.4591
36.25 1.5397
36.275 1.6221
36.3 1.6988
36.325 1.769
36.35 1.833
36.375 1.8944
36.4 1.9573
36.425 2.0198
36.45 2.0801
36.475 2.1384
36.5 2.1914
36.525 2.2405
36.55 2.287
36.575 2.3264
36.6 2.3585
36.625 2.3847
36.65 2.4059
36.675 2.4273
36.7 2.4608
36.725 2.5158
36.75 2.5799
36.775 2.6463
36.8 2.7126
36.825 2.778
36.85 2.8425
36.875 2.905
36.9 2.9687
36.925 3.0328
36.95 3.0957
36.975 3.1544
37 3.2074
37.025 3.2572
37.05 3.298
37.075 3.3336
37.1 3.3719
37.125 3.4193
37.15 3.4731
37.175 3.5308
37.2 3.5884
37.225 3.6446
37.25 3.6955
37.275 3.7409
37.3 3.7815
37.325 3.8186
37.35 3.8525
37.375 3.8832
37.4 3.9103
37.425 3.9333
37.45 3.9507
37.475 3.9628
37.5 3.9706
37.525 3.9757
37.55 3.9786
37.575 3.9775
37.6 3.9696
37.625 3.9546
37.65 3.9351
37.675 3.9116
37.7 3.8842
37.725 3.8525
37.75 3.8164
37.775 3.7781
37.8 3.7382
37.825 3.6975
37.85 3.6604
37.875 3.6318
37.9 3.6198
37.925 3.6185
37.95 3.6155
37.975 3.6097
38 3.6003
38.025 3.5895
38.05 3.5801
38.075 3.5718
38.1 3.5618
38.125 3.5487
38.15 3.5314
38.175 3.5099
38.2 3.4849
38.225 3.4576
38.25 3.428
38.275 3.3952
38.3 3.3606
38.325 3.3244
38.35 3.2863
38.375 3.2478
38.4 3.2098
38.425 3.1736
38.45 3.1393
38.475 3.1075
38.5 3.0756
38.525 3.0422
38.55 3.0052
38.575 2.9632
38.6 2.9167
38.625 2.8664
38.65 2.8107
38.675 2.7492
38.7 2.6832
38.725 2.6148
38.75 2.5464
38.775 2.4798
38.8 2.4157
38.825 2.3506
38.85 2.2795
38.875 2.2038
38.9 2.1239
38.925 2.0389
38.95 1.95
38.975 1.8579
39 1.763
39.025 1.6658
39.05 1.5683
39.075 1.4768
39.1 1.3903
39.125 1.3066
39.15 1.2316
39.175 1.1744
39.2 1.1338
39.225 1.1029
39.25 1.0721
39.275 1.034
39.3 0.9881
39.325 0.9353
39.35 0.8798
39.375 0.8233
39.4 0.7702
39.425 0.7218
39.45 0.6674
39.475 0.603
39.5 0.5439
39.525 0.5043
39.55 0.4813
39.575 0.4625
39.6 0.4407
39.625 0.4132
39.65 0.379
39.675 0.3431
39.7 0.3075
39.725 0.2747
39.75 0.2458
39.775 0.2138
39.8 0.1778
39.825 0.1398
39.85 0.1076
39.875 0.0866
39.9 0.0758
39.925 0.0613
39.95 0.0368
39.975 0.0057
40 -0.0152
40.025 -0.0137
40.05 -0.0008
40.075 0.0108
40.1 0.0196
40.125 0.0182
40.15 0.0077
40.175 -0.0112
40.2 -0.0367
40.225 -0.0701
40.25 -0.1088
40.275 -0.1484
40.3 -0.1861
40.325 -0.2168
40.35 -0.2392
40.375 -0.2542
40.4 -0.2658
40.425 -0.2638
40.45 -0.2404
40.475 -0.2027
40.5 -0.1624
40.525 -0.1235
40.55 -0.0908
40.575 -0.0613
40.6 -0.0319
40.625 -0.003
40.65 0.0231
40.675 0.0429
40.7 0.0559
40.725 0.0672
40.75 0.0816
40.775 0.0984
40.8 0.1132
40.825 0.1223
40.85 0.1236
40.875 0.1166
40.9 0.1021
40.925 0.0852
40.95 0.0732
40.975 0.0728
41 0.0808
41.025 0.0971
41.05 0.1156
41.075 0.1312
41.1 0.1411
41.125 0.1463
41.15 0.1493
41.175 0.1534
41.2 0.162
41.225 0.1779
41.25 0.1994
41.275 0.228
41.3 0.2582
41.325 0.2859
41.35 0.3169
41.375 0.3633
41.4 0.4263
41.425 0.4904
41.45 0.5543
41.475 0.6155
41.5 0.6734
41.525 0.7283
41.55 0.7802
41.575 0.8263
41.6 0.8636
41.625 0.8991
41.65 0.9393
41.675 0.9897
41.7 1.069
41.725 1.1752
41.75 1.2914
41.775 1.4056
41.8 1.5098
41.825 1.6028
41.85 1.6862
41.875 1.7618
41.9 1.8327
41.925 1.9028
41.95 1.985
41.975 2.0808
42 2.182
42.025 2.2843
42.05 2.3835
42.075 2.4762
42.1 2.5596
42.125 2.6346
42.15 2.7027
42.175 2.7623
42.2 2.8136
42.225 2.8572
42.25 2.8931
42.275 2.9218
42.3 2.9439
42.325 2.9611
42.35 2.9749
42.375 2.9855
42.4 2.9919
42.425 2.9938
42.45 2.9916
42.475 2.9848
42.5 2.9744
42.525 2.9602
42.55 2.9423
42.575 2.9209
42.6 2.8968
42.625 2.8704
42.65 2.8436
42.675 2.8207
42.7 2.8018
42.725 2.7868
42.75 2.772
42.775 2.7525
42.8 2.7262
42.825 2.6949
42.85 2.6561
42.875 2.616
42.9 2.5781
42.925 2.5453
42.95 2.5197
42.975 2.5022
43 2.4869
43.025 2.4786
43.05 2.4712
43.075 2.4619
43.1 2.4575
43.125 2.4529
43.15 2.4492
43.175 2.446
43.2 2.4423
43.225 2.4418
43.25 2.4439
43.275 2.4445
43.3 2.446
43.325 2.4435
43.35 2.4437
43.375 2.4434
43.4 2.4431
43.425 2.4484
43.45 2.4582
43.475 2.4811
43.5 2.5089
43.525 2.5492
43.55 2.5932
43.575 2.6307
43.6 2.6649
43.625 2.6911
43.65 2.7104
43.675 2.7229
43.7 2.7281
43.725 2.7264
43.75 2.7187
43.775 2.7052
43.8 2.6868
43.825 2.6626
43.85 2.6311
43.875 2.5933
43.9 2.55
43.925 2.5053
43.95 2.46
43.975 2.4161
44 2.3741
44.025 2.3414
44.05 2.3276
44.075 2.3302
44.1 2.3468
44.125 2.3645
44.15 2.3773
44.175 2.3836
44.2 2.3841
44.225 2.3813
44.25 2.3739
44.275 2.3622
44.3 2.346
44.325 2.328
44.35 2.3109
44.375 2.2991
44.4 2.2948
44.425 2.2996
44.45 2.3054
44.475 2.3063
44.5 2.3023
44.525 2.2961
44.55 2.2893
44.575 2.2832
44.6 2.2815
44.625 2.287
44.65 2.2987
44.675 2.3118
44.7 2.32
44.725 2.3229
44.75 2.3186
44.775 2.3087
44.8 2.292
44.825 2.269
44.85 2.2376
44.875 2.2012
44.9 2.1603
44.925 2.1126
44.95 2.0597
44.975 2.0002
45 1.9348
45.025 1.8678
45.05 1.8025
45.075 1.7442
45.1 1.6896
45.125 1.6417
45.15 1.6052
45.175 1.5802
45.2 1.5588
45.225 1.5396
45.25 1.5207
45.275 1.4982
45.3 1.4715
45.325 1.4433
45.35 1.4122
45.375 1.3814
45.4 1.3499
45.425 1.3169
45.45 1.2804
45.475 1.2384
45.5 1.1914
45.525 1.138
45.55 1.0838
45.575 1.0358
45.6 0.9927
45.625 0.9492
45.65 0.9044
45.675 0.8622
45.7 0.8232
45.725 0.7904
45.75 0.7637
45.775 0.7383
45.8 0.7148
45.825 0.697
45.85 0.6831
45.875 0.6713
45.9 0.661
45.925 0.653
45.95 0.6484
45.975 0.6464
46 0.645
46.025 0.642
46.05 0.633
46.075 0.6189
46.1 0.6023
46.125 0.5848
46.15 0.5725
46.175 0.5669
46.2 0.5663
46.225 0.5633
46.25 0.5575
46.275 0.5491
46.3 0.5399
46.325 0.5253
46.35 0.5038
46.375 0.4781
46.4 0.4529
46.425 0.4301
46.45 0.4124
46.475 0.4032
46.5 0.4035
46.525 0.4128
46.55 0.424
46.575 0.4342
46.6 0.4356
46.625 0.4245
46.65 0.4008
46.675 0.3645
46.7 0.3181
46.725 0.2671
46.75 0.2197
46.775 0.1778
46.8 0.1408
46.825 0.1004
46.85 0.0517
46.875 -0.0078
46.9 -0.0764
46.925 -0.1498
46.95 -0.2196
46.975 -0.2818
47 -0.3367
47.025 -0.3845
47.05 -0.4293
47.075 -0.4724
47.1 -0.501
47.125 -0.5152
47.15 -0.52
47.175 -0.5122
47.2 -0.4898
47.225 -0.4563
47.25 -0.4206
47.275 -0.3925
47.3 -0.37
47.325 -0.352
47.35 -0.338
47.375 -0.3187
47.4 -0.29
47.425 -0.2526
47.45 -0.2155
47.475 -0.187
47.5 -0.1682
47.525 -0.1583
47.55 -0.1527
47.575 -0.1492
47.6 -0.1499
47.625 -0.1513
47.65 -0.1549
47.675 -0.1621
47.7 -0.1684
47.725 -0.1718
47.75 -0.1761
47.775 -0.187
47.8 -0.2067
47.825 -0.2375
47.85 -0.2783
47.875 -0.3302
47.9 -0.3922
47.925 -0.4528
47.95 -0.5071
47.975 -0.5574
48 -0.6006
48.025 -0.637
48.05 -0.6674
48.075 -0.6934
48.1 -0.7082
48.125 -0.7069
48.15 -0.6968
48.175 -0.6778
48.2 -0.6547
48.225 -0.6369
48.25 -0.626
48.275 -0.6168
48.3 -0.6104
48.325 -0.6056
48.35 -0.5972
48.375 -0.5836
48.4 -0.5662
48.425 -0.5443
48.45 -0.5239
48.475 -0.5105
48.5 -0.5035
48.525 -0.4948
48.55 -0.4825
48.575 -0.4696
48.6 -0.4622
48.625 -0.4571
48.65 -0.4472
48.675 -0.4273
48.7 -0.4042
48.725 -0.3836
48.75 -0.3634
48.775 -0.3411
48.8 -0.3192
48.825 -0.3002
48.85 -0.2836
48.875 -0.2696
48.9 -0.2578
48.925 -0.2493
48.95 -0.2422
48.975 -0.2373
49 -0.2324
49.025 -0.2247
49.05 -0.2136
49.075 -0.2038
49.1 -0.1983
49.125 -0.1983
49.15 -0.2026
49.175 -0.2092
49.2 -0.2227
49.225 -0.244
49.25 -0.2713
49.275 -0.3068
49.3 -0.3487
49.325 -0.3905
49.35 -0.4323
49.375 -0.4755
49.4 -0.5159
49.425 -0.5534
49.45 -0.59
49.475 -0.6284
49.5 -0.6746
49.525 -0.7236
49.55 -0.7668
49.575 -0.8034
49.6 -0.8394
49.625 -0.8763
49.65 -0.9128
49.675 -0.9385
49.7 -0.9471
49.725 -0.9408
49.75 -0.9291
49.775 -0.9188
49.8 -0.9107
49.825 -0.9069
49.85 -0.9094
49.875 -0.9165
49.9 -0.9265
49.925 -0.9368
49.95 -0.9421
49.975 -0.9405
50 -0.9301
50.025 -0.9095
50.05 -0.8796
50.075 -0.8464
50.1 -0.8084
50.125 -0.7684
50.15 -0.7255
50.175 -0.6779
50.2 -0.6299
50.225 -0.586
50.25 -0.5439
50.275 -0.5003
50.3 -0.4558
50.325 -0.4111
50.35 -0.3655
50.375 -0.3247
50.4 -0.2984
50.425 -0.2884
50.45 -0.2933
50.475 -0.3088
50.5 -0.3302
50.525 -0.3553
50.55 -0.3825
50.575 -0.4106
50.6 -0.4384
50.625 -0.4644
50.65 -0.4893
50.675 -0.5117
50.7 -0.5232
50.725 -0.5159
50.75 -0.4923
50.775 -0.4655
50.8 -0.4464
50.825 -0.4428
50.85 -0.449
50.875 -0.4575
50.9 -0.4667
50.925 -0.4806
50.95 -0.5011
50.975 -0.5212
51 -0.5382
51.025 -0.5505
51.05 -0.5537
51.075 -0.5441
51.1 -0.527
51.125 -0.5044
51.15 -0.479
51.175 -0.4559
51.2 -0.4391
51.225 -0.4287
51.25 -0.42
51.275 -0.4104
51.3 -0.4002
51.325 -0.3932
51.35 -0.3943
51.375 -0.4052
51.4 -0.427
51.425 -0.4605
51.45 -0.5029
51.475 -0.5458
51.5 -0.5812
51.525 -0.603
51.55 -0.6124
51.575 -0.6137
51.6 -0.6104
51.625 -0.5959
51.65 -0.5691
51.675 -0.5418
51.7 -0.5171
51.725 -0.4936
51.75 -0.4763
51.775 -0.4658
51.8 -0.4619
51.825 -0.4616
51.85 -0.4645
51.875 -0.473
51.9 -0.4851
51.925 -0.4996
51.95 -0.5166
51.975 -0.5385
52 -0.5668
52.025 -0.6016
52.05 -0.6361
52.075 -0.6648
52.1 -0.6905
52.125 -0.7072
52.15 -0.7099
52.175 -0.6978
52.2 -0.6797
52.225 -0.656
52.25 -0.6256
52.275 -0.5894
52.3 -0.5497
52.325 -0.5022
52.35 -0.4482
52.375 -0.3892
52.4 -0.3318
52.425 -0.2792
52.45 -0.2297
52.475 -0.1791
52.5 -0.1264
52.525 -0.07
52.55 -0.0079
52.575 0.0591
52.6 0.1292
52.625 0.1981
52.65 0.2611
52.675 0.3155
52.7 0.3614
52.725 0.4001
52.75 0.4317
52.775 0.4551
52.8 0.4722
52.825 0.4836
52.85 0.4895
52.875 0.4911
52.9 0.4904
52.925 0.4959
52.95 0.5188
52.975 0.5551
53 0.5982
53.025 0.6453
53.05 0.6988
53.075 0.7598
53.1 0.8283
53.125 0.9086
53.15 0.9967
53.175 1.0863
53.2 1.1737
53.225 1.2563
53.25 1.3346
53.275 1.4085
53.3 1.4764
53.325 1.5387
53.35 1.5952
53.375 1.6466
53.4 1.6933
53.425 1.7372
53.45 1.7815
53.475 1.8292
53.5 1.876
53.525 1.9198
53.55 1.9604
53.575 1.9971
53.6 2.0297
53.625 2.0583
53.65 2.0831
53.675 2.1043
53.7 2.1219
53.725 2.1356
53.75 2.1459
53.775 2.1535
53.8 2.1603
53.825 2.1701
53.85 2.1835
53.875 2.1963
53.9 2.2057
53.925 2.2106
53.95 2.2115
53.975 2.209
54 2.2029
54.025 2.1933
54.05 2.1798
54.075 2.1626
54.1 2.1433
54.125 2.1231
54.15 2.1015
54.175 2.0784
54.2 2.0542
54.225 2.0286
54.25 2.0006
54.275 1.9676
54.3 1.9291
54.325 1.8836
54.35 1.8309
54.375 1.7713
54.4 1.7061
54.425 1.6404
54.45 1.5798
54.475 1.5293
54.5 1.4845
54.525 1.4379
54.55 1.3872
54.575 1.3379
54.6 1.2913
54.625 1.2495
54.65 1.2058
54.675 1.1574
54.7 1.1078
54.725 1.0602
54.75 1.0104
54.775 0.9588
54.8 0.9119
54.825 0.8705
54.85 0.8298
54.875 0.7913
54.9 0.7563
54.925 0.726
54.95 0.7061
54.975 0.6973
55 0.6946
55.025 0.6965
55.05 0.6999
55.075 0.7037
55.1 0.7125
55.125 0.7226
55.15 0.7269
55.175 0.7243
55.2 0.7165
55.225 0.7017
55.25 0.6797
55.275 0.6542
55.3 0.6279
55.325 0.6012
55.35 0.5783
55.375 0.5673
55.4 0.5782
55.425 0.6094
55.45 0.6474
55.475 0.6817
55.5 0.7076
55.525 0.7245
55.55 0.7319
55.575 0.7304
55.6 0.7206
55.625 0.7044
55.65 0.6837
55.675 0.66
55.7 0.6307
55.725 0.5957
55.75 0.5562
55.775 0.511
55.8 0.4601
55.825 0.4113
55.85 0.3775
55.875 0.3627
55.9 0.3624
55.925 0.375
55.95 0.3969
55.975 0.4241
56 0.4526
56.025 0.4769
56.05 0.4933
56.075 0.5023
56.1 0.5049
56.125 0.5012
56.15 0.496
56.175 0.4928
56.2 0.4935
56.225 0.4983
56.25 0.5073
56.275 0.519
56.3 0.5307
56.325 0.5416
56.35 0.5508
56.375 0.5576
56.4 0.56
56.425 0.5595
56.45 0.5632
56.475 0.5693
56.5 0.5703
56.525 0.564
56.55 0.5486
56.575 0.5252
56.6 0.4957
56.625 0.4614
56.65 0.4246
56.675 0.3889
56.7 0.3521
56.725 0.3145
56.75 0.2745
56.775 0.2348
56.8 0.2018
56.825 0.1781
56.85 0.1581
56.875 0.134
56.9 0.1031
56.925 0.0703
56.95 0.0431
56.975 0.0241
57 0.0076
57.025 -0.0061
57.05 -0.0205
57.075 -0.0375
57.1 -0.0541
57.125 -0.0683
57.15 -0.08
57.175 -0.0934
57.2 -0.1077
57.225 -0.1266
57.25 -0.15
57.275 -0.1723
57.3 -0.1897
57.325 -0.202
57.35 -0.2112
57.375 -0.2187
57.4 -0.225
57.425 -0.231
57.45 -0.2405
57.475 -0.253
57.5 -0.2699
57.525 -0.2878
57.55 -0.3081
57.575 -0.3309
57.6 -0.355
57.625 -0.3784
57.65 -0.3948
57.675 -0.4044
57.7 -0.4099
57.725 -0.4148
57.75 -0.4173
57.775 -0.4177
57.8 -0.4187
57.825 -0.4184
57.85 -0.4171
57.875 -0.4182
57.9 -0.4239
57.925 -0.4322
57.95 -0.4438
57.975 -0.4552
58 -0.4668
58.025 -0.479
58.05 -0.4926
58.075 -0.5088
58.1 -0.5277
58.125 -0.5492
58.15 -0.5713
58.175 -0.587
58.2 -0.5959
58.225 -0.6028
58.25 -0.6078
58.275 -0.6115
58.3 -0.6095
58.325 -0.604
58.35 -0.6003
58.375 -0.5979
58.4 -0.5974
58.425 -0.5999
58.45 -0.6072
58.475 -0.6211
58.5 -0.6427
58.525 -0.6706
58.55 -0.7024
58.575 -0.7372
58.6 -0.7705
58.625 -0.798
58.65 -0.8173
58.675 -0.8301
58.7 -0.8389
58.725 -0.8478
58.75 -0.8578
58.775 -0.8665
58.8 -0.8695
58.825 -0.8643
58.85 -0.8508
58.875 -0.8328
58.9 -0.8134
58.925 -0.7942
58.95 -0.7761
58.975 -0.7559
59 -0.7307
59.025 -0.7051
59.05 -0.6818
59.075 -0.6594
59.1 -0.6368
59.125 -0.6157
59.15 -0.5946
59.175 -0.5668
59.2 -0.53
59.225 -0.494
59.25 -0.4611
59.275 -0.434
59.3 -0.4129
59.325 -0.3946
59.35 -0.3751
59.375 -0.3555
59.4 -0.3375
59.425 -0.3205
59.45 -0.3027
59.475 -0.2765
59.5 -0.2351
59.525 -0.1866
59.55 -0.1375
59.575 -0.0915
59.6 -0.051
59.625 -0.0168
59.65 0.0104
59.675 0.0325
59.7 0.053
59.725 0.0723
59.75 0.0904
59.775 0.1065
59.8 0.1224
59.825 0.1353
59.85 0.1435
59.875 0.1517
59.9 0.1588
59.925 0.1636
59.95 0.1648
59.975 0.1615
60 0.1527
60.025 0.1384
60.05 0.1154
60.075 0.0845
60.1 0.0478
60.125 0.0012
60.15 -0.0548
60.175 -0.1141
60.2 -0.1777
60.225 -0.2412
60.25 -0.2986
60.275 -0.354
60.3 -0.4013
60.325 -0.441
60.35 -0.4753
60.375 -0.5025
60.4 -0.5219
60.425 -0.5364
60.45 -0.5444
60.475 -0.5491
60.5 -0.546
60.525 -0.5321
60.55 -0.5046
60.575 -0.4711
60.6 -0.4375
60.625 -0.4089
60.65 -0.3847
60.675 -0.3617
60.7 -0.3424
60.725 -0.3247
60.75 -0.3068
60.775 -0.2896
60.8 -0.2727
60.825 -0.2566
60.85 -0.2437
60.875 -0.2348
60.9 -0.2326
60.925 -0.2349
60.95 -0.2385
60.975 -0.2422
61 -0.2445
61.025 -0.2384
61.05 -0.2214
61.075 -0.1914
61.1 -0.144
61.125 -0.0868
61.15 -0.0327
61.175 0.0169
61.2 0.0613
61.225 0.1011
61.25 0.1346
61.275 0.1628
61.3 0.1879
61.325 0.2082
61.35 0.225
61.375 0.2357
61.4 0.2396
61.425 0.2372
61.45 0.2289
61.475 0.2126
61.5 0.1878
61.525 0.1554
61.55 0.116
61.575 0.0717
61.6 0.0219
61.625 -0.0337
61.65 -0.0924
61.675 -0.1465
61.7 -0.1938
61.725 -0.2331
61.75 -0.2654
61.775 -0.2823
61.8 -0.2846
61.825 -0.2844
61.85 -0.286
61.875 -0.2905
61.9 -0.3008
61.925 -0.3188
61.95 -0.3455
61.975 -0.3781
62 -0.4131
62.025 -0.4502
62.05 -0.4906
62.075 -0.5304
62.1 -0.562
62.125 -0.5873
62.15 -0.609
62.175 -0.6249
62.2 -0.6321
62.225 -0.6349
62.25 -0.6376
62.275 -0.6416
62.3 -0.6484
62.325 -0.6607
62.35 -0.6772
62.375 -0.6976
62.4 -0.7247
62.425 -0.759
62.45 -0.7979
62.475 -0.8419
62.5 -0.8887
62.525 -0.941
62.55 -0.9949
62.575 -1.0444
62.6 -1.084
62.625 -1.112
62.65 -1.1306
62.675 -1.1466
62.7 -1.1621
62.725 -1.173
62.75 -1.1781
62.775 -1.1743
62.8 -1.1585
62.825 -1.1323
62.85 -1.1017
62.875 -1.072
62.9 -1.0441
62.925 -1.0164
62.95 -0.984
62.975 -0.9466
63 -0.9025
63.025 -0.8511
63.05 -0.7933
63.075 -0.7228
63.1 -0.6416
63.125 -0.5636
63.15 -0.4949
63.175 -0.436
63.2 -0.3862
63.225 -0.3444
63.25 -0.3102
63.275 -0.2826
63.3 -0.2597
63.325 -0.2403
63.35 -0.2249
63.375 -0.2129
63.4 -0.2019
63.425 -0.1891
63.45 -0.1747
63.475 -0.162
63.5 -0.1543
63.525 -0.1523
63.55 -0.1554
63.575 -0.1622
63.6 -0.1725
63.625 -0.1851
63.65 -0.198
63.675 -0.213
63.7 -0.2312
63.725 -0.2538
63.75 -0.2766
63.775 -0.2985
63.8 -0.3134
63.825 -0.3195
63.85 -0.3237
63.875 -0.3287
63.9 -0.3324
63.925 -0.3316
63.95 -0.3291
63.975 -0.3293
64 -0.3317
64.025 -0.3378
64.05 -0.3454
64.075 -0.3545
64.1 -0.3562
64.125 -0.3357
64.15 -0.2884
64.175 -0.2309
64.2 -0.1657
64.225 -0.0912
64.25 -0.0115
64.275 0.0709
64.3 0.1534
64.325 0.2358
64.35 0.3193
64.375 0.4057
64.4 0.4915
64.425 0.5747
64.45 0.6544
64.475 0.7322
64.5 0.8072
64.525 0.8786
64.55 0.9445
64.575 1.0059
64.6 1.0632
64.625 1.115
64.65 1.164
64.675 1.2154
64.7 1.2687
64.725 1.322
64.75 1.3725
64.775 1.4193
64.8 1.4621
64.825 1.501
64.85 1.5395
64.875 1.5788
64.9 1.6189
64.925 1.6586
64.95 1.6968
64.975 1.7323
65 1.7626
65.025 1.7842
65.05 1.798
65.075 1.8024
65.1 1.795
65.125 1.7765
65.15 1.7486
65.175 1.7131
65.2 1.6704
65.225 1.6261
65.25 1.5837
65.275 1.5424
65.3 1.4924
65.325 1.4333
65.35 1.3691
65.375 1.3069
65.4 1.2516
65.425 1.2047
65.45 1.1725
65.475 1.1555
65.5 1.1614
65.525 1.1891
65.55 1.226
65.575 1.2676
65.6 1.3106
65.625 1.3546
65.65 1.3994
65.675 1.4471
65.7 1.4931
65.725 1.5374
65.75 1.5802
65.775 1.6185
65.8 1.653
65.825 1.6841
65.85 1.71
65.875 1.7319
65.9 1.754
65.925 1.7832
65.95 1.8199
65.975 1.8574
66 1.8954
66.025 1.9328
66.05 1.9636
66.075 1.9828
66.1 1.9989
66.125 2.0141
66.15 2.0327
66.175 2.0603
66.2 2.0923
66.225 2.1262
66.25 2.1635
66.275 2.203
66.3 2.2395
66.325 2.2713
66.35 2.2986
66.375 2.324
66.4 2.3512
66.425 2.3785
66.45 2.4033
66.475 2.4227
66.5 2.4345
66.525 2.4397
66.55 2.4387
66.575 2.4342
66.6 2.4289
66.625 2.4246
66.65 2.4246
66.675 2.4308
66.7 2.4386
66.725 2.4444
66.75 2.452
66.775 2.4654
66.8 2.4826
66.825 2.497
66.85 2.5074
66.875 2.5142
66.9 2.5176
66.925 2.5179
66.95 2.515
66.975 2.5113
67 2.5113
67.025 2.5166
67.05 2.5312
67.075 2.5549
67.1 2.5848
67.125 2.6213
67.15 2.6624
67.175 2.7053
67.2 2.7492
67.225 2.7931
67.25 2.8361
67.275 2.876
67.3 2.9131
67.325 2.9499
67.35 2.9929
67.375 3.0483
67.4 3.1136
67.425 3.1874
67.45 3.2656
67.475 3.3456
67.5 3.4232
67.525 3.4977
67.55 3.5721
67.575 3.6449
67.6 3.7133
67.625 3.7774
67.65 3.8351
67.675 3.8862
67.7 3.9331
67.725 3.9768
67.75 4.0164
67.775 4.0517
67.8 4.0832
67.825 4.1107
67.85 4.1348
67.875 4.1552
67.9 4.1735
67.925 4.1894
67.95 4.2029
67.975 4.2164
68 4.2312
68.025 4.2492
68.05 4.2701
68.075 4.2908
68.1 4.3102
68.125 4.3267
68.15 4.3393
68.175 4.3479
68.2 4.3526
68.225 4.353
68.25 4.3504
68.275 4.3455
68.3 4.3384
68.325 4.3288
68.35 4.317
68.375 4.303
68.4 4.2868
68.425 4.2682
68.45 4.2467
68.475 4.2229
68.5 4.197
68.525 4.1685
68.55 4.1369
68.575 4.1016
68.6 4.0618
68.625 4.0166
68.65 3.9648
68.675 3.9082
68.7 3.8525
68.725 3.8021
68.75 3.7533
68.775 3.7019
68.8 3.6476
68.825 3.597
68.85 3.5528
68.875 3.5154
68.9 3.4764
68.925 3.433
68.95 3.3845
68.975 3.3331
69 3.2812
69.025 3.2312
69.05 3.1862
69.075 3.1498
69.1 3.1221
69.125 3.1061
69.15 3.1018
69.175 3.1041
69.2 3.1073
69.225 3.107
69.25 3.1016
69.275 3.0929
69.3 3.0852
69.325 3.084
69.35 3.0868
69.375 3.0896
69.4 3.0869
69.425 3.0816
69.45 3.072
69.475 3.0658
69.5 3.0751
69.525 3.0918
69.55 3.1026
69.575 3.1077
69.6 3.1097
69.625 3.1061
69.65 3.0946
69.675 3.0755
69.7 3.0504
69.725 3.0198
69.75 2.9868
69.775 2.9567
69.8 2.9287
69.825 2.8984
69.85 2.8704
69.875 2.8518
69.9 2.843
69.925 2.8355
69.95 2.8223
69.975 2.7982
70 2.7645
70.025 2.7234
70.05 2.6811
70.075 2.6474
70.1 2.6242
70.125 2.6061
70.15 2.5935
70.175 2.587
70.2 2.585
70.225 2.5876
70.25 2.5883
70.275 2.5816
70.3 2.5677
70.325 2.5477
70.35 2.5218
70.375 2.4962
70.4 2.4733
70.425 2.455
70.45 2.4386
70.475 2.4242
70.5 2.4137
70.525 2.4049
70.55 2.393
70.575 2.3815
70.6 2.373
70.625 2.3686
70.65 2.3648
70.675 2.357
70.7 2.3482
70.725 2.3416
70.75 2.3355
70.775 2.3266
70.8 2.3137
70.825 2.2924
70.85 2.2612
70.875 2.223
70.9 2.1825
70.925 2.1465
70.95 2.1243
70.975 2.1111
71 2.0969
71.025 2.0796
71.05 2.0593
71.075 2.0314
71.1 1.9958
71.125 1.9547
71.15 1.9081
71.175 1.8531
71.2 1.7909
71.225 1.7322
71.25 1.6771
71.275 1.6217
71.3 1.5735
71.325 1.5421
71.35 1.5232
71.375 1.5117
71.4 1.5023
71.425 1.4987
71.45 1.4949
71.475 1.4877
71.5 1.4784
71.525 1.4623
71.55 1.4388
71.575 1.4107
71.6 1.3793
71.625 1.3441
71.65 1.3088
71.675 1.2788
71.7 1.2561
71.725 1.2347
71.75 1.2113
71.775 1.1852
71.8 1.1597
71.825 1.1522
71.85 1.1681
71.875 1.2046
71.9 1.2587
71.925 1.3187
71.95 1.3772
71.975 1.4361
72 1.4957
72.025 1.559
72.05 1.6298
72.075 1.7126
72.1 1.8104
72.125 1.9168
72.15 2.0251
72.175 2.1318
72.2 2.2325
72.225 2.3266
72.25 2.4131
72.275 2.4916
72.3 2.5634
72.325 2.6293
72.35 2.6901
72.375 2.7478
72.4 2.8086
72.425 2.8789
72.45 2.9531
72.475 3.0237
72.5 3.0856
72.525 3.1374
72.55 3.1793
72.575 3.2115
72.6 3.2343
72.625 3.2492
72.65 3.2626
72.675 3.2775
72.7 3.2901
72.725 3.3005
72.75 3.3069
72.775 3.3078
72.8 3.3057
72.825 3.2987
72.85 3.287
72.875 3.2697
72.9 3.2464
72.925 3.2173
72.95 3.1824
72.975 3.1411
73 3.0919
73.025 3.0357
73.05 2.9745
73.075 2.9094
73.1 2.8416
73.125 2.7714
73.15 2.7016
73.175 2.6393
73.2 2.5832
73.225 2.5267
73.25 2.4611
73.275 2.3865
73.3 2.3052
73.325 2.2223
73.35 2.1467
73.375 2.0724
73.4 1.9999
73.425 1.9299
73.45 1.8626
73.475 1.7971
73.5 1.7275
73.525 1.652
73.55 1.5706
73.575 1.4838
73.6 1.396
73.625 1.3106
73.65 1.2257
73.675 1.1418
73.7 1.0646
73.725 1.0022
73.75 0.9542
73.775 0.9176
73.8 0.8869
73.825 0.8579
73.85 0.8288
73.875 0.8021
73.9 0.7768
73.925 0.7484
73.95 0.7137
73.975 0.6662
74 0.5991
74.025 0.5176
74.05 0.44
74.075 0.3806
74.1 0.3411
74.125 0.3206
74.15 0.3058
74.175 0.2902
74.2 0.2729
74.225 0.2534
74.25 0.2307
74.275 0.2064
74.3 0.1839
74.325 0.173
74.35 0.1836
74.375 0.2134
74.4 0.2519
74.425 0.2926
74.45 0.3328
74.475 0.372
74.5 0.4085
74.525 0.4399
74.55 0.4713
74.575 0.5033
74.6 0.5362
74.625 0.569
74.65 0.6007
74.675 0.6302
74.7 0.6575
74.725 0.6786
74.75 0.6909
74.775 0.6977
74.8 0.7031
74.825 0.7065
74.85 0.7049
74.875 0.7008
74.9 0.6937
74.925 0.6818
74.95 0.667
74.975 0.6566
75 0.6539
75.025 0.6539
75.05 0.6506
75.075 0.6412
75.1 0.6267
75.125 0.6062
75.15 0.5785
75.175 0.5492
75.2 0.5175
75.225 0.4835
75.25 0.4514
75.275 0.4221
75.3 0.3942
75.325 0.3643
75.35 0.3311
75.375 0.2939
75.4 0.2517
75.425 0.2092
75.45 0.1713
75.475 0.1435
75.5 0.1329
75.525 0.1407
75.55 0.1593
75.575 0.1794
75.6 0.2019
75.625 0.2236
75.65 0.2405
75.675 0.2496
75.7 0.251
75.725 0.2453
75.75 0.2319
75.775 0.2103
75.8 0.1767
75.825 0.1306
75.85 0.0797
75.875 0.0391
75.9 0.0173
75.925 0.0153
75.95 0.0279
75.975 0.0479
76 0.0696
76.025 0.0875
76.05 0.1009
76.075 0.11
76.1 0.1149
76.125 0.1181
76.15 0.1209
76.175 0.1196
76.2 0.1169
76.225 0.1272
76.25 0.1584
76.275 0.2031
76.3 0.259
76.325 0.3146
76.35 0.3649
76.375 0.4108
76.4 0.4529
76.425 0.4902
76.45 0.5251
76.475 0.5592
76.5 0.5932
76.525 0.6208
76.55 0.6434
76.575 0.6606
76.6 0.6741
76.625 0.6864
76.65 0.6967
76.675 0.7017
76.7 0.7032
76.725 0.7041
76.75 0.7029
76.775 0.7004
76.8 0.6971
76.825 0.6916
76.85 0.6836
76.875 0.6711
76.9 0.6548
76.925 0.6359
76.95 0.6162
76.975 0.5928
77 0.5646
77.025 0.5331
77.05 0.5016
77.075 0.4702
77.1 0.4363
77.125 0.4001
77.15 0.3648
77.175 0.3411
77.2 0.3425
77.225 0.3704
77.25 0.4163
77.275 0.4721
77.3 0.5341
77.325 0.6003
77.35 0.6661
77.375 0.7274
77.4 0.7827
77.425 0.8303
77.45 0.8714
77.475 0.9071
77.5 0.9382
77.525 0.963
77.55 0.9798
77.575 0.9887
77.6 0.997
77.625 1.016
77.65 1.0449
77.675 1.0776
77.7 1.106
77.725 1.1278
77.75 1.1493
77.775 1.1849
77.8 1.2399
77.825 1.3047
77.85 1.3694
77.875 1.4272
77.9 1.4826
77.925 1.5388
77.95 1.5955
77.975 1.6508
78 1.7063
78.025 1.7648
78.05 1.8222
78.075 1.8744
78.1 1.9205
78.125 1.9591
78.15 1.9915
78.175 2.0182
78.2 2.0406
78.225 2.0602
78.25 2.0778
78.275 2.0944
78.3 2.1097
78.325 2.122
78.35 2.1301
78.375 2.1279
78.4 2.1132
78.425 2.0912
78.45 2.0627
78.475 2.0278
78.5 1.9889
78.525 1.9569
78.55 1.9311
78.575 1.9081
78.6 1.8824
78.625 1.8516
78.65 1.8169
78.675 1.7787
78.7 1.7362
78.725 1.6912
78.75 1.6461
78.775 1.6014
78.8 1.5551
78.825 1.5063
78.85 1.4545
78.875 1.3978
78.9 1.338
78.925 1.2762
78.95 1.2141
78.975 1.1495
79 1.0807
79.025 1.01
79.05 0.9412
79.075 0.8707
79.1 0.8005
79.125 0.7366
79.15 0.6853
79.175 0.6564
79.2 0.6506
79.225 0.6562
79.25 0.6638
79.275 0.6681
79.3 0.6689
79.325 0.6677
79.35 0.6632
79.375 0.6576
79.4 0.6494
79.425 0.6381
79.45 0.623
79.475 0.6006
79.5 0.5708
79.525 0.5351
79.55 0.4918
79.575 0.4412
79.6 0.3886
79.625 0.3418
79.65 0.3078
79.675 0.2868
79.7 0.2822
79.725 0.2971
79.75 0.3283
79.775 0.3687
79.8 0.4125
79.825 0.456
79.85 0.4952
79.875 0.5277
79.9 0.5522
79.925 0.5698
79.95 0.5828
79.975 0.5924
80 0.6001
80.025 0.6064
80.05 0.6167
80.075 0.6356
80.1 0.6573
80.125 0.6802
80.15 0.7092
80.175 0.7482
80.2 0.7896
80.225 0.8259
80.25 0.8549
80.275 0.8744
80.3 0.8828
80.325 0.8796
80.35 0.8677
80.375 0.8512
80.4 0.8376
80.425 0.8293
80.45 0.8228
80.475 0.819
80.5 0.8163
80.525 0.8121
80.55 0.8061
80.575 0.7973
80.6 0.7802
80.625 0.7554
80.65 0.7219
80.675 0.6791
80.7 0.6296
80.725 0.5735
80.75 0.5113
80.775 0.4442
80.8 0.3754
80.825 0.3096
80.85 0.251
80.875 0.2004
80.9 0.1555
80.925 0.1137
80.95 0.0681
80.975 0.0191
81 -0.0334
81.025 -0.0908
81.05 -0.1532
81.075 -0.2201
81.1 -0.2924
81.125 -0.3692
81.15 -0.4462
81.175 -0.5224
81.2 -0.5982
81.225 -0.6644
81.25 -0.716
81.275 -0.7557
81.3 -0.7887
81.325 -0.8163
81.35 -0.8353
81.375 -0.853
81.4 -0.875
81.425 -0.9007
81.45 -0.9291
81.475 -0.9613
81.5 -0.9951
81.525 -1.0327
81.55 -1.0716
81.575 -1.1052
81.6 -1.1308
81.625 -1.1474
81.65 -1.1574
81.675 -1.1582
81.7 -1.1439
81.725 -1.1121
81.75 -1.0675
81.775 -1.0155
81.8 -0.9599
81.825 -0.9049
81.85 -0.8533
81.875 -0.8073
81.9 -0.7689
81.925 -0.7355
81.95 -0.7079
81.975 -0.6872
82 -0.6732
82.025 -0.6632
82.05 -0.6564
82.075 -0.6512
82.1 -0.6442
82.125 -0.6369
82.15 -0.6318
82.175 -0.6314
82.2 -0.6372
82.225 -0.6515
82.25 -0.6706
82.275 -0.6891
82.3 -0.7098
82.325 -0.7348
82.35 -0.7621
82.375 -0.7905
82.4 -0.8191
82.425 -0.8481
82.45 -0.8746
82.475 -0.8901
82.5 -0.8924
82.525 -0.8847
82.55 -0.876
82.575 -0.8729
82.6 -0.8762
82.625 -0.8851
82.65 -0.9003
82.675 -0.9206
82.7 -0.9437
82.725 -0.9698
82.75 -0.9974
82.775 -1.03
82.8 -1.0691
82.825 -1.1062
82.85 -1.1346
82.875 -1.1554
82.9 -1.171
82.925 -1.189
82.95 -1.2169
82.975 -1.2537
83 -1.2955
83.025 -1.3425
83.05 -1.3954
83.075 -1.4552
83.1 -1.5183
83.125 -1.5831
83.15 -1.6466
83.175 -1.7038
83.2 -1.7482
83.225 -1.7788
83.25 -1.7997
83.275 -1.813
83.3 -1.8247
83.325 -1.8419
83.35 -1.8648
83.375 -1.8918
83.4 -1.9223
83.425 -1.9527
83.45 -1.9688
83.475 -1.9696
83.5 -1.9529
83.525 -1.919
83.55 -1.8716
83.575 -1.8167
83.6 -1.7597
83.625 -1.7074
83.65 -1.6616
83.675 -1.6248
83.7 -1.5984
83.725 -1.5784
83.75 -1.5607
83.775 -1.5445
83.8 -1.5304
83.825 -1.5144
83.85 -1.4947
83.875 -1.4715
83.9 -1.4435
83.925 -1.4127
83.95 -1.3822
83.975 -1.3555
84 -1.3316
84.025 -1.3059
84.05 -1.2791
84.075 -1.2542
84.1 -1.2305
84.125 -1.208
84.15 -1.1863
84.175 -1.1663
84.2 -1.1483
84.225 -1.1365
84.25 -1.1288
84.275 -1.122
84.3 -1.1179
84.325 -1.1156
84.35 -1.1105
84.375 -1.1073
84.4 -1.1096
84.425 -1.1184
84.45 -1.1376
84.475 -1.1641
84.5 -1.1978
84.525 -1.2373
84.55 -1.2788
84.575 -1.3234
84.6 -1.3709
84.625 -1.4235
84.65 -1.4802
84.675 -1.5403
84.7 -1.6049
84.725 -1.6767
84.75 -1.751
84.775 -1.8256
84.8 -1.8929
84.825 -1.9466
84.85 -1.9789
84.875 -1.9974
84.9 -2.0082
84.925 -2.0164
84.95 -2.0227
84.975 -2.0284
85 -2.029
85.025 -2.0238
85.05 -2.0192
85.075 -2.0181
85.1 -2.0218
85.125 -2.0334
85.15 -2.0496
85.175 -2.0694
85.2 -2.095
85.225 -2.1223
85.25 -2.1513
85.275 -2.1866
85.3 -2.2269
85.325 -2.2689
85.35 -2.3077
85.375 -2.3449
85.4 -2.3786
85.425 -2.409
85.45 -2.4361
85.475 -2.456
85.5 -2.4659
85.525 -2.4656
85.55 -2.4546
85.575 -2.4361
85.6 -2.4115
85.625 -2.3815
85.65 -2.3439
85.675 -2.2967
85.7 -2.2429
85.725 -2.1873
85.75 -2.1321
85.775 -2.0777
85.8 -2.0315
85.825 -1.9925
85.85 -1.9576
85.875 -1.928
85.9 -1.8978
85.925 -1.8595
85.95 -1.8176
85.975 -1.7752
86 -1.7308
86.025 -1.6833
86.05 -1.6328
86.075 -1.5826
86.1 -1.5333
86.125 -1.4858
86.15 -1.4419
86.175 -1.411
86.2 -1.4007
86.225 -1.4027
86.25 -1.4073
86.275 -1.4136
86.3 -1.4215
86.325 -1.4297
86.35 -1.4393
86.375 -1.4533
86.4 -1.4729
86.425 -1.4977
86.45 -1.5208
86.475 -1.5419
86.5 -1.5614
86.525 -1.5798
86.55 -1.5996
86.575 -1.6179
86.6 -1.627
86.625 -1.6245
86.65 -1.6178
86.675 -1.6121
86.7 -1.6064
86.725 -1.608
86.75 -1.6136
86.775 -1.6222
86.8 -1.6371
86.825 -1.6597
86.85 -1.6889
86.875 -1.7137
86.9 -1.7241
86.925 -1.7179
86.95 -1.7012
86.975 -1.6721
87 -1.6351
87.025 -1.5935
87.05 -1.5526
87.075 -1.5165
87.1 -1.4858
87.125 -1.4614
87.15 -1.4406
87.175 -1.4212
87.2 -1.4026
87.225 -1.3868
87.25 -1.3676
87.275 -1.3377
87.3 -1.2944
87.325 -1.2345
87.35 -1.162
87.375 -1.0902
87.4 -1.0209
87.425 -0.9511
87.45 -0.8811
87.475 -0.8178
87.5 -0.7626
87.525 -0.7132
87.55 -0.6692
87.575 -0.6338
87.6 -0.6066
87.625 -0.5856
87.65 -0.5653
87.675 -0.5356
87.7 -0.4959
87.725 -0.4508
87.75 -0.4055
87.775 -0.3613
87.8 -0.3171
87.825 -0.2762
87.85 -0.2387
87.875 -0.2072
87.9 -0.1862
87.925 -0.172
87.95 -0.1618
87.975 -0.1598
88 -0.1707
88.025 -0.1897
88.05 -0.2111
88.075 -0.2259
88.1 -0.2293
88.125 -0.225
88.15 -0.2113
88.175 -0.1899
88.2 -0.1681
88.225 -0.1474
88.25 -0.1337
88.275 -0.1316
88.3 -0.1348
88.325 -0.14
88.35 -0.1477
88.375 -0.1618
88.4 -0.1801
88.425 -0.2044
88.45 -0.2382
88.475 -0.2805
88.5 -0.3328
88.525 -0.3921
88.55 -0.4596
88.575 -0.5361
88.6 -0.6137
88.625 -0.6861
88.65 -0.7512
88.675 -0.8061
88.7 -0.8512
88.725 -0.889
88.75 -0.9168
88.775 -0.9256
88.8 -0.9154
88.825 -0.8932
88.85 -0.8649
88.875 -0.8327
88.9 -0.7992
88.925 -0.7602
88.95 -0.72
88.975 -0.6781
89 -0.6319
89.025 -0.5796
89.05 -0.5183
89.075 -0.4507
89.1 -0.3768
89.125 -0.2976
89.15 -0.2174
89.175 -0.1357
89.2 -0.0532
89.225 0.0248
89.25 0.0971
89.275 0.1628
89.3 0.2202
89.325 0.271
89.35 0.3153
89.375 0.3532
89.4 0.3867
89.425 0.4166
89.45 0.4427
89.475 0.4652
89.5 0.4836
89.525 0.4957
89.55 0.5044
89.575 0.511
89.6 0.5156
89.625 0.5246
89.65 0.5521
89.675 0.5911
89.7 0.6353
89.725 0.6787
89.75 0.7141
89.775 0.741
89.8 0.7597
89.825 0.7721
89.85 0.7809
89.875 0.7863
89.9 0.7871
89.925 0.7815
89.95 0.7728
89.975 0.7614
90 0.7481
90.025 0.7333
90.05 0.7178
90.075 0.7079
90.1 0.705
90.125 0.711
90.15 0.7236
90.175 0.736
90.2 0.7446
90.225 0.746
90.25 0.7392
90.275 0.7246
90.3 0.7018
90.325 0.6716
90.35 0.6365
90.375 0.5981
90.4 0.5627
90.425 0.5284
90.45 0.4922
90.475 0.4534
90.5 0.4197
90.525 0.3996
90.55 0.3873
90.575 0.3719
90.6 0.3498
90.625 0.3203
90.65 0.2819
90.675 0.2348
90.7 0.1789
90.725 0.1138
90.75 0.0433
90.775 -0.026
90.8 -0.0856
90.825 -0.1335
90.85 -0.1804
90.875 -0.2338
90.9 -0.2958
90.925 -0.3659
90.95 -0.4405
90.975 -0.5153
91 -0.586
91.025 -0.6417
91.05 -0.671
91.075 -0.6769
91.1 -0.674
91.125 -0.6682
91.15 -0.6647
91.175 -0.661
91.2 -0.6573
91.225 -0.6508
91.25 -0.6403
91.275 -0.6248
91.3 -0.5974
91.325 -0.5632
91.35 -0.5258
91.375 -0.4891
91.4 -0.4587
91.425 -0.4365
91.45 -0.4194
91.475 -0.4064
91.5 -0.3993
91.525 -0.4007
91.55 -0.41
91.575 -0.4258
91.6 -0.4368
91.625 -0.4328
91.65 -0.4161
91.675 -0.3911
91.7 -0.3644
91.725 -0.3418
91.75 -0.3262
91.775 -0.3137
91.8 -0.303
91.825 -0.2926
91.85 -0.2837
91.875 -0.2793
91.9 -0.2751
91.925 -0.2714
91.95 -0.2687
91.975 -0.2633
92 -0.251
92.025 -0.2251
92.05 -0.1882
92.075 -0.1473
92.1 -0.1124
92.125 -0.0869
92.15 -0.0703
92.175 -0.0576
92.2 -0.046
92.225 -0.0333
92.25 -0.0203
92.275 -0.0095
92.3 -0.0042
92.325 -0.001
92.35 0.007
92.375 0.026
92.4 0.0557
92.425 0.0976
92.45 0.1533
92.475 0.2196
92.5 0.2908
92.525 0.3637
92.55 0.4314
92.575 0.4918
92.6 0.5458
92.625 0.5987
92.65 0.6554
92.675 0.718
92.7 0.7858
92.725 0.8591
92.75 0.9366
92.775 1.015
92.8 1.0876
92.825 1.1519
92.85 1.2058
92.875 1.2502
92.9 1.2842
92.925 1.31
92.95 1.3285
92.975 1.342
93 1.3522
93.025 1.3586
93.05 1.3639
93.075 1.3766
93.1 1.3903
93.125 1.4004
93.15 1.4072
93.175 1.4092
93.2 1.4047
93.225 1.3963
93.25 1.3834
93.275 1.3675
93.3 1.3473
93.325 1.3218
93.35 1.2916
93.375 1.2583
93.4 1.219
93.425 1.1714
93.45 1.1201
93.475 1.0648
93.5 1.0082
93.525 0.9523
93.55 0.9007
93.575 0.8563
93.6 0.8267
93.625 0.804
93.65 0.7794
93.675 0.7519
93.7 0.7191
93.725 0.6803
93.75 0.6363
93.775 0.5895
93.8 0.5451
93.825 0.5067
93.85 0.4757
93.875 0.4561
93.9 0.4389
93.925 0.4178
93.95 0.3903
93.975 0.3586
94 0.3228
94.025 0.2829
94.05 0.2434
94.075 0.2079
94.1 0.1761
94.125 0.1491
94.15 0.1266
94.175 0.1085
94.2 0.0929
94.225 0.0823
94.25 0.0792
94.275 0.0826
94.3 0.0899
94.325 0.0979
94.35 0.1068
94.375 0.1141
94.4 0.1179
94.425 0.1177
94.45 0.1135
94.475 0.1085
94.5 0.1141
94.525 0.1324
94.55 0.1583
94.575 0.1856
94.6 0.2126
94.625 0.2428
94.65 0.2789
94.675 0.3179
94.7 0.3565
94.725 0.3895
94.75 0.415
94.775 0.4352
94.8 0.4564
94.825 0.4762
94.85 0.4919
94.875 0.5043
94.9 0.5138
94.925 0.5204
94.95 0.5287
94.975 0.5445
95 0.5657
95.025 0.5871
95.05 0.6087
95.075 0.6317
95.1 0.6553
95.125 0.6762
95.15 0.6913
95.175 0.7043
95.2 0.7157
95.225 0.7216
95.25 0.7269
95.275 0.7384
95.3 0.7585
95.325 0.779
95.35 0.7961
95.375 0.8136
95.4 0.8373
95.425 0.8655
95.45 0.893
95.475 0.9181
95.5 0.94
95.525 0.9614
95.55 0.9871
95.575 1.0195
95.6 1.0614
95.625 1.1111
95.65 1.1593
95.675 1.2017
95.7 1.2368
95.725 1.2638
95.75 1.2836
95.775 1.2982
95.8 1.3064
95.825 1.306
95.85 1.2967
95.875 1.2785
95.9 1.2506
95.925 1.2143
95.95 1.1705
95.975 1.1227
96 1.0763
96.025 1.0385
96.05 1.0081
96.075 0.9789
96.1 0.9476
96.125 0.9138
96.15 0.8791
96.175 0.8445
96.2 0.8098
96.225 0.7753
96.25 0.742
96.275 0.7083
96.3 0.6747
96.325 0.6418
96.35 0.6088
96.375 0.574
96.4 0.5376
96.425 0.5022
96.45 0.4723
96.475 0.4537
96.5 0.4523
96.525 0.4713
96.55 0.51
96.575 0.5611
96.6 0.6106
96.625 0.6544
96.65 0.6918
96.675 0.7214
96.7 0.7432
96.725 0.757
96.75 0.7645
96.775 0.7672
96.8 0.7641
96.825 0.7548
96.85 0.7386
96.875 0.716
96.9 0.6855
96.925 0.6502
96.95 0.6091
96.975 0.5604
97 0.505
97.025 0.4442
97.05 0.3774
97.075 0.3109
97.1 0.2601
97.125 0.2331
97.15 0.2217
97.175 0.214
97.2 0.2032
97.225 0.1878
97.25 0.1693
97.275 0.1535
97.3 0.1419
97.325 0.1371
97.35 0.1405
97.375 0.1525
97.4 0.1691
97.425 0.1803
97.45 0.1836
97.475 0.1791
97.5 0.1642
97.525 0.1373
97.55 0.1014
97.575 0.0658
97.6 0.0436
97.625 0.0463
97.65 0.0589
97.675 0.0699
97.7 0.0718
97.725 0.0574
97.75 0.0298
97.775 -0.0072
97.8 -0.0538
97.825 -0.1107
97.85 -0.175
97.875 -0.2428
97.9 -0.3127
97.925 -0.3837
97.95 -0.4576
97.975 -0.534
98 -0.6123
98.025 -0.6924
98.05 -0.774
98.075 -0.8583
98.1 -0.944
98.125 -1.0275
98.15 -1.1033
98.175 -1.1627
98.2 -1.1982
98.225 -1.2172
98.25 -1.2314
98.275 -1.2401
98.3 -1.2474
98.325 -1.2555
98.35 -1.271
98.375 -1.2932
98.4 -1.3221
98.425 -1.3549
98.45 -1.3873
98.475 -1.414
98.5 -1.4312
98.525 -1.4421
98.55 -1.4548
98.575 -1.4742
98.6 -1.5037
98.625 -1.5456
98.65 -1.5994
98.675 -1.6526
98.7 -1.6847
98.725 -1.6995
98.75 -1.7105
98.775 -1.7255
98.8 -1.7445
98.825 -1.7726
98.85 -1.8098
98.875 -1.8535
98.9 -1.901
98.925 -1.9509
98.95 -2.0041
98.975 -2.0625
99 -2.1237
99.025 -2.1762
99.05 -2.2082
99.075 -2.219
99.1 -2.2137
99.125 -2.1975
99.15 -2.1717
99.175 -2.1385
99.2 -2.1058
99.225 -2.0822
99.25 -2.0754
99.275 -2.0851
99.3 -2.1047
99.325 -2.1146
99.35 -2.0976
99.375 -2.0761
99.4 -2.0652
99.425 -2.0692
99.45 -2.0887
99.475 -2.1165
99.5 -2.1407
99.525 -2.1551
99.55 -2.1625
99.575 -2.1734
99.6 -2.1939
99.625 -2.2188
99.65 -2.2296
99.675 -2.2062
99.7 -2.1577
99.725 -2.1022
99.75 -2.0519
99.775 -2.0095
99.8 -1.9726
99.825 -1.9406
99.85 -1.9144
99.875 -1.896
99.9 -1.8874
99.925 -1.8891
99.95 -1.9016
99.975 -1.9232
100 -1.9535
