# Supplementary material for: Uptake of N2O5 by aqueous aerosol unveiled using chemically accurate many-body potentials
Source: Nat Commun. 2022 Mar 10;13:1266. doi: 10.1038/s41467-022-28697-8 (PMC8913772; doi:10.1038/s41467-022-28697-8)
Supplement: Supplementary file 3 — Source Data [file 41467_2022_28697_MOESM3_ESM.zip › n2o5-uptake-data/Fig2/scattering/rep01run12/relcom_gds.dat]

0.025 12.0171
0.05 11.9766
0.075 11.9361
0.1 11.8956
0.125 11.8551
0.15 11.8146
0.175 11.7741
0.2 11.7336
0.225 11.6931
0.25 11.6526
0.275 11.612
0.3 11.5715
0.325 11.531
0.35 11.4904
0.375 11.4499
0.4 11.4093
0.425 11.3688
0.45 11.3282
0.475 11.2876
0.5 11.247
0.525 11.2064
0.55 11.1657
0.575 11.1251
0.6 11.0844
0.625 11.0437
0.65 11.0029
0.675 10.9622
0.7 10.9214
0.725 10.8806
0.75 10.8398
0.775 10.799
0.8 10.7582
0.825 10.7173
0.85 10.6764
0.875 10.6355
0.9 10.5946
0.925 10.5537
0.95 10.5127
0.975 10.4717
1 10.4307
1.025 10.3897
1.05 10.3487
1.075 10.3076
1.1 10.2666
1.125 10.2255
1.15 10.1844
1.175 10.1433
1.2 10.1022
1.225 10.061
1.25 10.0199
1.275 9.9787
1.3 9.9376
1.325 9.8964
1.35 9.8552
1.375 9.814
1.4 9.7728
1.425 9.7316
1.45 9.6904
1.475 9.6492
1.5 9.608
1.525 9.5668
1.55 9.5255
1.575 9.4843
1.6 9.443
1.625 9.4018
1.65 9.3605
1.675 9.3192
1.7 9.2779
1.725 9.2366
1.75 9.1953
1.775 9.154
1.8 9.1126
1.825 9.0713
1.85 9.03
1.875 8.9886
1.9 8.9473
1.925 8.9059
1.95 8.8646
1.975 8.8232
2 8.7817
2.025 8.7403
2.05 8.6989
2.075 8.6574
2.1 8.6159
2.125 8.5744
2.15 8.5328
2.175 8.4912
2.2 8.4496
2.225 8.4079
2.25 8.3662
2.275 8.3244
2.3 8.2826
2.325 8.2408
2.35 8.1989
2.375 8.1569
2.4 8.1149
2.425 8.0729
2.45 8.0309
2.475 7.9889
2.5 7.9468
2.525 7.9046
2.55 7.8622
2.575 7.8198
2.6 7.7776
2.625 7.7354
2.65 7.6931
2.675 7.6506
2.7 7.6081
2.725 7.5655
2.75 7.5228
2.775 7.48
2.8 7.4371
2.825 7.3941
2.85 7.3512
2.875 7.3082
2.9 7.2651
2.925 7.222
2.95 7.179
2.975 7.136
3 7.0931
3.025 7.0501
3.05 7.0072
3.075 6.9642
3.1 6.9211
3.125 6.8779
3.15 6.8347
3.175 6.7913
3.2 6.7477
3.225 6.704
3.25 6.6602
3.275 6.6163
3.3 6.5721
3.325 6.5277
3.35 6.483
3.375 6.438
3.4 6.3926
3.425 6.3469
3.45 6.3009
3.475 6.2551
3.5 6.2091
3.525 6.1629
3.55 6.1165
3.575 6.07
3.6 6.0233
3.625 5.9762
3.65 5.9292
3.675 5.8821
3.7 5.8349
3.725 5.7874
3.75 5.7396
3.775 5.6917
3.8 5.6436
3.825 5.5953
3.85 5.5467
3.875 5.4979
3.9 5.449
3.925 5.3998
3.95 5.3504
3.975 5.3008
4 5.2508
4.025 5.2004
4.05 5.1495
4.075 5.0979
4.1 5.0457
4.125 4.9931
4.15 4.9399
4.175 4.8862
4.2 4.832
4.225 4.7771
4.25 4.7215
4.275 4.6652
4.3 4.6082
4.325 4.5505
4.35 4.4921
4.375 4.4328
4.4 4.3726
4.425 4.3115
4.45 4.2496
4.475 4.1867
4.5 4.123
4.525 4.0583
4.55 3.9922
4.575 3.925
4.6 3.8568
4.625 3.7877
4.65 3.7178
4.675 3.6468
4.7 3.5746
4.725 3.5006
4.75 3.4252
4.775 3.3487
4.8 3.271
4.825 3.1923
4.85 3.1122
4.875 3.0302
4.9 2.946
4.925 2.8598
4.95 2.772
4.975 2.6834
5 2.5958
5.025 2.5087
5.05 2.4217
5.075 2.3341
5.1 2.2475
5.125 2.1619
5.15 2.0758
5.175 1.9884
5.2 1.899
5.225 1.8092
5.25 1.7257
5.275 1.6475
5.3 1.5706
5.325 1.4908
5.35 1.4099
5.375 1.3337
5.4 1.2706
5.425 1.2232
5.45 1.1921
5.475 1.1836
5.5 1.1921
5.525 1.2099
5.55 1.2406
5.575 1.2886
5.6 1.341
5.625 1.3927
5.65 1.4414
5.675 1.4875
5.7 1.5324
5.725 1.5758
5.75 1.6152
5.775 1.6486
5.8 1.6768
5.825 1.6964
5.85 1.7052
5.875 1.7039
5.9 1.6938
5.925 1.6752
5.95 1.6497
5.975 1.6167
6 1.5779
6.025 1.5345
6.05 1.489
6.075 1.442
6.1 1.3959
6.125 1.3547
6.15 1.3203
6.175 1.2952
6.2 1.2802
6.225 1.2767
6.25 1.282
6.275 1.2916
6.3 1.3028
6.325 1.3113
6.35 1.3148
6.375 1.314
6.4 1.3072
6.425 1.2942
6.45 1.2825
6.475 1.2717
6.5 1.2571
6.525 1.2434
6.55 1.2271
6.575 1.2124
6.6 1.2084
6.625 1.2086
6.65 1.2073
6.675 1.202
6.7 1.1907
6.725 1.1726
6.75 1.1466
6.775 1.1113
6.8 1.0718
6.825 1.0354
6.85 1.003
6.875 0.9717
6.9 0.9369
6.925 0.8994
6.95 0.8626
6.975 0.8291
7 0.7914
7.025 0.7454
7.05 0.6902
7.075 0.6296
7.1 0.5678
7.125 0.5076
7.15 0.4504
7.175 0.3991
7.2 0.3525
7.225 0.3049
7.25 0.2554
7.275 0.2023
7.3 0.1479
7.325 0.0998
7.35 0.0655
7.375 0.0359
7.4 0.0051
7.425 -0.0265
7.45 -0.0549
7.475 -0.0771
7.5 -0.0896
7.525 -0.0952
7.55 -0.1009
7.575 -0.1133
7.6 -0.1327
7.625 -0.1563
7.65 -0.1849
7.675 -0.2209
7.7 -0.2585
7.725 -0.2914
7.75 -0.3101
7.775 -0.3103
7.8 -0.3011
7.825 -0.2913
7.85 -0.2792
7.875 -0.2616
7.9 -0.238
7.925 -0.2126
7.95 -0.1866
7.975 -0.1622
8 -0.1425
8.025 -0.1229
8.05 -0.1036
8.075 -0.0869
8.1 -0.0712
8.125 -0.0616
8.15 -0.061
8.175 -0.0688
8.2 -0.081
8.225 -0.0977
8.25 -0.1181
8.275 -0.1401
8.3 -0.1627
8.325 -0.1831
8.35 -0.2008
8.375 -0.2164
8.4 -0.2321
8.425 -0.2505
8.45 -0.2723
8.475 -0.2948
8.5 -0.3145
8.525 -0.3318
8.55 -0.3492
8.575 -0.3647
8.6 -0.377
8.625 -0.3864
8.65 -0.3917
8.675 -0.3969
8.7 -0.4037
8.725 -0.4103
8.75 -0.415
8.775 -0.4178
8.8 -0.4213
8.825 -0.4298
8.85 -0.442
8.875 -0.4578
8.9 -0.4771
8.925 -0.5009
8.95 -0.5253
8.975 -0.5409
9 -0.536
9.025 -0.509
9.05 -0.4728
9.075 -0.4318
9.1 -0.3949
9.125 -0.3607
9.15 -0.3248
9.175 -0.2902
9.2 -0.261
9.225 -0.2404
9.25 -0.2272
9.275 -0.2141
9.3 -0.1929
9.325 -0.1704
9.35 -0.1527
9.375 -0.1415
9.4 -0.1383
9.425 -0.1414
9.45 -0.1497
9.475 -0.1642
9.5 -0.1875
9.525 -0.2196
9.55 -0.261
9.575 -0.3133
9.6 -0.374
9.625 -0.44
9.65 -0.5141
9.675 -0.5937
9.7 -0.6776
9.725 -0.7629
9.75 -0.845
9.775 -0.9109
9.8 -0.9503
9.825 -0.9758
9.85 -0.9964
9.875 -1.008
9.9 -1.0096
9.925 -1.007
9.95 -1.003
9.975 -0.9946
10 -0.9741
10.025 -0.9421
10.05 -0.906
10.075 -0.8744
10.1 -0.8426
10.125 -0.8045
10.15 -0.7642
10.175 -0.7247
10.2 -0.6874
10.225 -0.6465
10.25 -0.5992
10.275 -0.5479
10.3 -0.4946
10.325 -0.4388
10.35 -0.3786
10.375 -0.3153
10.4 -0.2498
10.425 -0.1895
10.45 -0.1342
10.475 -0.0811
10.5 -0.0319
10.525 0.0116
10.55 0.0485
10.575 0.0816
10.6 0.1104
10.625 0.1338
10.65 0.1509
10.675 0.1631
10.7 0.1706
10.725 0.1733
10.75 0.1733
10.775 0.1729
10.8 0.1774
10.825 0.1916
10.85 0.2113
10.875 0.2304
10.9 0.2458
10.925 0.2611
10.95 0.2809
10.975 0.3072
11 0.3341
11.025 0.3577
11.05 0.3743
11.075 0.3853
11.1 0.3944
11.125 0.4013
11.15 0.4031
11.175 0.3978
11.2 0.3867
11.225 0.3734
11.25 0.3613
11.275 0.351
11.3 0.3455
11.325 0.3486
11.35 0.3557
11.375 0.3648
11.4 0.3738
11.425 0.3847
11.45 0.4033
11.475 0.4348
11.5 0.4719
11.525 0.5096
11.55 0.5465
11.575 0.5804
11.6 0.6086
11.625 0.6298
11.65 0.6421
11.675 0.6478
11.7 0.6478
11.725 0.6415
11.75 0.6291
11.775 0.6194
11.8 0.6302
11.825 0.6673
11.85 0.7192
11.875 0.7737
11.9 0.8254
11.925 0.8774
11.95 0.9347
11.975 0.9901
12 1.0407
12.025 1.0857
12.05 1.1229
12.075 1.1525
12.1 1.1754
12.125 1.1911
12.15 1.2004
12.175 1.2029
12.2 1.1979
12.225 1.1869
12.25 1.1761
12.275 1.1723
12.3 1.1722
12.325 1.1695
12.35 1.1614
12.375 1.1466
12.4 1.1218
12.425 1.0864
12.45 1.0414
12.475 0.9862
12.5 0.9209
12.525 0.8444
12.55 0.7575
12.575 0.6652
12.6 0.5806
12.625 0.5156
12.65 0.4634
12.675 0.4293
12.7 0.4207
12.725 0.4347
12.75 0.4721
12.775 0.5246
12.8 0.5762
12.825 0.6207
12.85 0.6559
12.875 0.6817
12.9 0.6978
12.925 0.706
12.95 0.7053
12.975 0.6964
13 0.6788
13.025 0.6534
13.05 0.6223
13.075 0.5866
13.1 0.5461
13.125 0.5019
13.15 0.4552
13.175 0.4117
13.2 0.3821
13.225 0.3659
13.25 0.3575
13.275 0.3526
13.3 0.3524
13.325 0.3574
13.35 0.3643
13.375 0.3669
13.4 0.3656
13.425 0.3644
13.45 0.3636
13.475 0.3618
13.5 0.3619
13.525 0.3608
13.55 0.3557
13.575 0.3454
13.6 0.3288
13.625 0.3071
13.65 0.2859
13.675 0.2649
13.7 0.2401
13.725 0.2106
13.75 0.1722
13.775 0.1266
13.8 0.0753
13.825 0.021
13.85 -0.0328
13.875 -0.0904
13.9 -0.1541
13.925 -0.2163
13.95 -0.2663
13.975 -0.3121
14 -0.3551
14.025 -0.3912
14.05 -0.425
14.075 -0.458
14.1 -0.4869
14.125 -0.5112
14.15 -0.5326
14.175 -0.5534
14.2 -0.5764
14.225 -0.5988
14.25 -0.6186
14.275 -0.6354
14.3 -0.6533
14.325 -0.673
14.35 -0.6939
14.375 -0.7084
14.4 -0.7151
14.425 -0.7221
14.45 -0.7376
14.475 -0.7693
14.5 -0.8155
14.525 -0.8636
14.55 -0.9055
14.575 -0.9404
14.6 -0.9699
14.625 -0.9957
14.65 -1.0092
14.675 -1.0071
14.7 -0.9982
14.725 -0.9902
14.75 -0.9878
14.775 -0.9923
14.8 -1.0004
14.825 -1.0089
14.85 -1.0229
14.875 -1.0472
14.9 -1.0844
14.925 -1.1263
14.95 -1.1667
14.975 -1.1979
15 -1.226
15.025 -1.2567
15.05 -1.2869
15.075 -1.3132
15.1 -1.3321
15.125 -1.34
15.15 -1.3393
15.175 -1.334
15.2 -1.3288
15.225 -1.3263
15.25 -1.3282
15.275 -1.3335
15.3 -1.3429
15.325 -1.3545
15.35 -1.3665
15.375 -1.3769
15.4 -1.3807
15.425 -1.3773
15.45 -1.3698
15.475 -1.3623
15.5 -1.3574
15.525 -1.3554
15.55 -1.3518
15.575 -1.3436
15.6 -1.3299
15.625 -1.3097
15.65 -1.2786
15.675 -1.2355
15.7 -1.1868
15.725 -1.1374
15.75 -1.0915
15.775 -1.049
15.8 -1.0124
15.825 -0.9858
15.85 -0.9674
15.875 -0.9588
15.9 -0.9616
15.925 -0.9739
15.95 -0.9846
15.975 -0.992
16 -1.0008
16.025 -1.0104
16.05 -1.0233
16.075 -1.0392
16.1 -1.0515
16.125 -1.0481
16.15 -1.0319
16.175 -1.0119
16.2 -0.9954
16.225 -0.9833
16.25 -0.973
16.275 -0.9664
16.3 -0.9605
16.325 -0.9504
16.35 -0.9316
16.375 -0.9052
16.4 -0.8694
16.425 -0.817
16.45 -0.7463
16.475 -0.6645
16.5 -0.581
16.525 -0.5014
16.55 -0.428
16.575 -0.3658
16.6 -0.311
16.625 -0.2613
16.65 -0.2197
16.675 -0.1865
16.7 -0.1624
16.725 -0.1469
16.75 -0.1389
16.775 -0.1358
16.8 -0.1356
16.825 -0.1373
16.85 -0.1442
16.875 -0.1565
16.9 -0.1747
16.925 -0.1979
16.95 -0.2257
16.975 -0.2578
17 -0.2923
17.025 -0.3281
17.05 -0.3668
17.075 -0.4105
17.1 -0.4614
17.125 -0.5177
17.15 -0.5738
17.175 -0.6283
17.2 -0.6795
17.225 -0.7294
17.25 -0.7758
17.275 -0.8127
17.3 -0.8387
17.325 -0.8532
17.35 -0.8658
17.375 -0.8743
17.4 -0.8839
17.425 -0.9029
17.45 -0.9319
17.475 -0.9669
17.5 -1.0031
17.525 -1.0307
17.55 -1.0416
17.575 -1.0348
17.6 -1.022
17.625 -1.011
17.65 -1.0056
17.675 -1.0034
17.7 -1.0028
17.725 -1.0045
17.75 -1.0047
17.775 -1.0048
17.8 -1.0022
17.825 -0.9944
17.85 -0.9828
17.875 -0.966
17.9 -0.936
17.925 -0.8993
17.95 -0.8619
17.975 -0.8224
18 -0.7888
18.025 -0.7591
18.05 -0.7294
18.075 -0.6998
18.1 -0.6657
18.125 -0.6245
18.15 -0.5776
18.175 -0.5315
18.2 -0.4837
18.225 -0.4263
18.25 -0.3592
18.275 -0.2857
18.3 -0.209
18.325 -0.1322
18.35 -0.0605
18.375 0.0012
18.4 0.0564
18.425 0.1069
18.45 0.1511
18.475 0.1854
18.5 0.2083
18.525 0.2195
18.55 0.2212
18.575 0.2168
18.6 0.2039
18.625 0.1865
18.65 0.1739
18.675 0.1738
18.7 0.1768
18.725 0.1781
18.75 0.1755
18.775 0.1658
18.8 0.1471
18.825 0.1208
18.85 0.0908
18.875 0.0572
18.9 0.0255
18.925 -0.0073
18.95 -0.036
18.975 -0.0494
19 -0.0421
19.025 -0.0217
19.05 0.0016
19.075 0.0207
19.1 0.0346
19.125 0.0431
19.15 0.0448
19.175 0.0457
19.2 0.0606
19.225 0.0935
19.25 0.1424
19.275 0.2012
19.3 0.2602
19.325 0.3093
19.35 0.3472
19.375 0.3788
19.4 0.4077
19.425 0.4328
19.45 0.4567
19.475 0.4879
19.5 0.5267
19.525 0.5683
19.55 0.6084
19.575 0.645
19.6 0.6792
19.625 0.7103
19.65 0.7355
19.675 0.7556
19.7 0.7724
19.725 0.7874
19.75 0.8032
19.775 0.8213
19.8 0.8421
19.825 0.8626
19.85 0.8774
19.875 0.8829
19.9 0.8808
19.925 0.8739
19.95 0.8778
19.975 0.8968
20 0.9313
20.025 0.9793
20.05 1.0351
20.075 1.093
20.1 1.1464
20.125 1.1916
20.15 1.2298
20.175 1.2617
20.2 1.2897
20.225 1.3104
20.25 1.3275
20.275 1.3432
20.3 1.3598
20.325 1.3773
20.35 1.3966
20.375 1.4157
20.4 1.4343
20.425 1.4541
20.45 1.4772
20.475 1.5017
20.5 1.5287
20.525 1.5557
20.55 1.58
20.575 1.5999
20.6 1.6155
20.625 1.6258
20.65 1.6288
20.675 1.6261
20.7 1.6316
20.725 1.6528
20.75 1.6713
20.775 1.6799
20.8 1.6791
20.825 1.6703
20.85 1.653
20.875 1.6266
20.9 1.5933
20.925 1.5541
20.95 1.5095
20.975 1.4597
21 1.4059
21.025 1.3486
21.05 1.2936
21.075 1.2455
21.1 1.2013
21.125 1.1568
21.15 1.1084
21.175 1.0546
21.2 0.9955
21.225 0.934
21.25 0.8745
21.275 0.8167
21.3 0.7582
21.325 0.699
21.35 0.6382
21.375 0.575
21.4 0.5077
21.425 0.4397
21.45 0.3722
21.475 0.3021
21.5 0.2265
21.525 0.1468
21.55 0.0635
21.575 -0.0233
21.6 -0.1151
21.625 -0.2128
21.65 -0.3115
21.675 -0.4114
21.7 -0.5153
21.725 -0.6256
21.75 -0.7413
21.775 -0.8552
21.8 -0.953
21.825 -1.0256
21.85 -1.077
21.875 -1.1115
21.9 -1.1283
21.925 -1.1313
21.95 -1.1232
21.975 -1.1037
22 -1.079
22.025 -1.0497
22.05 -1.0157
22.075 -0.9769
22.1 -0.9374
22.125 -0.8941
22.15 -0.8458
22.175 -0.7981
22.2 -0.7518
22.225 -0.709
22.25 -0.6655
22.275 -0.623
22.3 -0.5839
22.325 -0.5433
22.35 -0.4975
22.375 -0.4504
22.4 -0.407
22.425 -0.3659
22.45 -0.3249
22.475 -0.2856
22.5 -0.2485
22.525 -0.2113
22.55 -0.176
22.575 -0.1469
22.6 -0.1133
22.625 -0.0722
22.65 -0.0193
22.675 0.0541
22.7 0.1425
22.725 0.234
22.75 0.3219
22.775 0.4103
22.8 0.4983
22.825 0.5806
22.85 0.6555
22.875 0.7208
22.9 0.7754
22.925 0.8196
22.95 0.8577
22.975 0.8894
23 0.9131
23.025 0.9304
23.05 0.9453
23.075 0.9572
23.1 0.9695
23.125 0.9835
23.15 0.9979
23.175 1.0154
23.2 1.0394
23.225 1.0786
23.25 1.1459
23.275 1.2389
23.3 1.3418
23.325 1.4407
23.35 1.5286
23.375 1.6043
23.4 1.673
23.425 1.7359
23.45 1.7917
23.475 1.8402
23.5 1.8809
23.525 1.9154
23.55 1.9426
23.575 1.9654
23.6 1.9868
23.625 2.0132
23.65 2.0515
23.675 2.0969
23.7 2.1434
23.725 2.1878
23.75 2.2264
23.775 2.2575
23.8 2.283
23.825 2.3037
23.85 2.3181
23.875 2.3249
23.9 2.3256
23.925 2.3205
23.95 2.3079
23.975 2.2869
24 2.259
24.025 2.225
24.05 2.1836
24.075 2.1321
24.1 2.0716
24.125 2.0045
24.15 1.9287
24.175 1.8415
24.2 1.7459
24.225 1.6425
24.25 1.5326
24.275 1.4212
24.3 1.3147
24.325 1.2192
24.35 1.1352
24.375 1.0551
24.4 0.9702
24.425 0.8777
24.45 0.7772
24.475 0.672
24.5 0.5662
24.525 0.4678
24.55 0.3771
24.575 0.2938
24.6 0.2168
24.625 0.1421
24.65 0.0652
24.675 -0.0153
24.7 -0.0979
24.725 -0.1816
24.75 -0.2629
24.775 -0.342
24.8 -0.4231
24.825 -0.5069
24.85 -0.59
24.875 -0.6725
24.9 -0.7575
24.925 -0.8482
24.95 -0.9441
24.975 -1.0396
25 -1.1233
25.025 -1.187
25.05 -1.225
25.075 -1.2332
25.1 -1.207
25.125 -1.151
25.15 -1.0753
25.175 -0.9938
25.2 -0.9161
25.225 -0.8437
25.25 -0.7767
25.275 -0.7151
25.3 -0.6606
25.325 -0.6135
25.35 -0.5717
25.375 -0.5357
25.4 -0.5056
25.425 -0.4809
25.45 -0.4628
25.475 -0.4492
25.5 -0.4402
25.525 -0.4378
25.55 -0.4421
25.575 -0.4543
25.6 -0.4781
25.625 -0.5107
25.65 -0.5506
25.675 -0.5967
25.7 -0.6486
25.725 -0.7029
25.75 -0.7624
25.775 -0.8245
25.8 -0.8875
25.825 -0.9507
25.85 -1.0161
25.875 -1.0846
25.9 -1.1536
25.925 -1.2233
25.95 -1.2921
25.975 -1.3527
26 -1.4019
26.025 -1.4375
26.05 -1.4554
26.075 -1.454
26.1 -1.4358
26.125 -1.4105
26.15 -1.3847
26.175 -1.3599
26.2 -1.3309
26.225 -1.3002
26.25 -1.2714
26.275 -1.2483
26.3 -1.2334
26.325 -1.2251
26.35 -1.2134
26.375 -1.1956
26.4 -1.1802
26.425 -1.1756
26.45 -1.1813
26.475 -1.1956
26.5 -1.2198
26.525 -1.25
26.55 -1.2844
26.575 -1.3178
26.6 -1.3416
26.625 -1.3602
26.65 -1.3767
26.675 -1.3946
26.7 -1.4113
26.725 -1.4229
26.75 -1.4223
26.775 -1.403
26.8 -1.3732
26.825 -1.3363
26.85 -1.2975
26.875 -1.2612
26.9 -1.2311
26.925 -1.2089
26.95 -1.1946
26.975 -1.1825
27 -1.165
27.025 -1.1403
27.05 -1.1167
27.075 -1.097
27.1 -1.0835
27.125 -1.0774
27.15 -1.0774
27.175 -1.0843
27.2 -1.0977
27.225 -1.1168
27.25 -1.1415
27.275 -1.1734
27.3 -1.2129
27.325 -1.2576
27.35 -1.3033
27.375 -1.3434
27.4 -1.374
27.425 -1.3974
27.45 -1.4123
27.475 -1.4185
27.5 -1.4195
27.525 -1.4197
27.55 -1.4174
27.575 -1.4118
27.6 -1.4044
27.625 -1.3915
27.65 -1.3727
27.675 -1.3495
27.7 -1.3194
27.725 -1.2844
27.75 -1.2475
27.775 -1.2143
27.8 -1.1887
27.825 -1.1718
27.85 -1.1567
27.875 -1.1411
27.9 -1.1267
27.925 -1.1144
27.95 -1.1046
27.975 -1.0989
28 -1.1018
28.025 -1.1117
28.05 -1.1249
28.075 -1.1385
28.1 -1.1492
28.125 -1.1535
28.15 -1.1503
28.175 -1.1396
28.2 -1.1244
28.225 -1.107
28.25 -1.0901
28.275 -1.0768
28.3 -1.0666
28.325 -1.0519
28.35 -1.0342
28.375 -1.0191
28.4 -1.005
28.425 -0.9889
28.45 -0.9669
28.475 -0.9388
28.5 -0.9109
28.525 -0.8852
28.55 -0.8609
28.575 -0.8412
28.6 -0.8286
28.625 -0.8248
28.65 -0.8286
28.675 -0.8381
28.7 -0.8549
28.725 -0.8786
28.75 -0.9053
28.775 -0.934
28.8 -0.9666
28.825 -1.0019
28.85 -1.036
28.875 -1.0655
28.9 -1.0883
28.925 -1.1089
28.95 -1.128
28.975 -1.1492
29 -1.1741
29.025 -1.1987
29.05 -1.2231
29.075 -1.2431
29.1 -1.2583
29.125 -1.273
29.15 -1.2879
29.175 -1.3048
29.2 -1.3194
29.225 -1.3304
29.25 -1.3307
29.275 -1.31
29.3 -1.2802
29.325 -1.2484
29.35 -1.2188
29.375 -1.1911
29.4 -1.1685
29.425 -1.1505
29.45 -1.1338
29.475 -1.1138
29.5 -1.0861
29.525 -1.0533
29.55 -1.0164
29.575 -0.9842
29.6 -0.9501
29.625 -0.9141
29.65 -0.8808
29.675 -0.8517
29.7 -0.8286
29.725 -0.8126
29.75 -0.7993
29.775 -0.7785
29.8 -0.7492
29.825 -0.7154
29.85 -0.686
29.875 -0.6649
29.9 -0.6539
29.925 -0.6567
29.95 -0.6731
29.975 -0.6983
30 -0.7283
30.025 -0.7596
30.05 -0.7884
30.075 -0.8137
30.1 -0.8359
30.125 -0.8582
30.15 -0.8858
30.175 -0.9179
30.2 -0.9523
30.225 -0.9904
30.25 -1.0303
30.275 -1.0707
30.3 -1.1115
30.325 -1.1487
30.35 -1.1706
30.375 -1.1734
30.4 -1.1616
30.425 -1.143
30.45 -1.1226
30.475 -1.1011
30.5 -1.0722
30.525 -1.0254
30.55 -0.9585
30.575 -0.8821
30.6 -0.805
30.625 -0.7312
30.65 -0.6639
30.675 -0.6073
30.7 -0.5661
30.725 -0.5368
30.75 -0.5175
30.775 -0.5049
30.8 -0.4984
30.825 -0.4999
30.85 -0.5064
30.875 -0.5201
30.9 -0.5413
30.925 -0.571
30.95 -0.608
30.975 -0.6489
31 -0.6889
31.025 -0.7195
31.05 -0.7391
31.075 -0.7458
31.1 -0.738
31.125 -0.7168
31.15 -0.6881
31.175 -0.6559
31.2 -0.624
31.225 -0.592
31.25 -0.5585
31.275 -0.5279
31.3 -0.4975
31.325 -0.4735
31.35 -0.4608
31.375 -0.4553
31.4 -0.454
31.425 -0.4596
31.45 -0.475
31.475 -0.5005
31.5 -0.5323
31.525 -0.5664
31.55 -0.6021
31.575 -0.6358
31.6 -0.6557
31.625 -0.6556
31.65 -0.6355
31.675 -0.6017
31.7 -0.5558
31.725 -0.4973
31.75 -0.4331
31.775 -0.3686
31.8 -0.3098
31.825 -0.2594
31.85 -0.2149
31.875 -0.1744
31.9 -0.1371
31.925 -0.1015
31.95 -0.068
31.975 -0.0368
32 -0.004
32.025 0.0301
32.05 0.0638
32.075 0.0952
32.1 0.122
32.125 0.142
32.15 0.1528
32.175 0.157
32.2 0.1548
32.225 0.1441
32.25 0.1252
32.275 0.1022
32.3 0.0807
32.325 0.0602
32.35 0.0382
32.375 0.0178
32.4 -0.0005
32.425 -0.0157
32.45 -0.0267
32.475 -0.0376
32.5 -0.0455
32.525 -0.0513
32.55 -0.0522
32.575 -0.0509
32.6 -0.0507
32.625 -0.0551
32.65 -0.0632
32.675 -0.068
32.7 -0.0733
32.725 -0.0815
32.75 -0.0885
32.775 -0.0849
32.8 -0.0761
32.825 -0.0658
32.85 -0.0566
32.875 -0.0501
32.9 -0.0451
32.925 -0.0404
32.95 -0.0276
32.975 -0.0057
33 0.0222
33.025 0.0479
33.05 0.0712
33.075 0.099
33.1 0.1387
33.125 0.1841
33.15 0.2262
33.175 0.2637
33.2 0.2966
33.225 0.3262
33.25 0.3546
33.275 0.3788
33.3 0.3983
33.325 0.4107
33.35 0.4152
33.375 0.4164
33.4 0.42
33.425 0.4317
33.45 0.4579
33.475 0.5066
33.5 0.5695
33.525 0.6325
33.55 0.6924
33.575 0.7478
33.6 0.7962
33.625 0.8349
33.65 0.8624
33.675 0.8797
33.7 0.8864
33.725 0.8807
33.75 0.8633
33.775 0.8353
33.8 0.7974
33.825 0.7516
33.85 0.7045
33.875 0.6633
33.9 0.6251
33.925 0.5868
33.95 0.5447
33.975 0.5005
34 0.4578
34.025 0.4157
34.05 0.3739
34.075 0.3304
34.1 0.2826
34.125 0.2304
34.15 0.1725
34.175 0.1102
34.2 0.0424
34.225 -0.0326
34.25 -0.1138
34.275 -0.1975
34.3 -0.2823
34.325 -0.367
34.35 -0.4499
34.375 -0.5292
34.4 -0.6065
34.425 -0.6859
34.45 -0.7732
34.475 -0.864
34.5 -0.9581
34.525 -1.0548
34.55 -1.1512
34.575 -1.2484
34.6 -1.3477
34.625 -1.4481
34.65 -1.5461
34.675 -1.6399
34.7 -1.7226
34.725 -1.7862
34.75 -1.8331
34.775 -1.8601
34.8 -1.8677
34.825 -1.8623
34.85 -1.848
34.875 -1.8236
34.9 -1.7903
34.925 -1.7549
34.95 -1.7255
34.975 -1.7079
35 -1.7052
35.025 -1.7303
35.05 -1.7838
35.075 -1.8467
35.1 -1.9091
35.125 -1.9682
35.15 -2.0306
35.175 -2.0977
35.2 -2.1687
35.225 -2.242
35.25 -2.3145
35.275 -2.3774
35.3 -2.4301
35.325 -2.4799
35.35 -2.5308
35.375 -2.585
35.4 -2.6377
35.425 -2.6799
35.45 -2.7122
35.475 -2.7401
35.5 -2.7596
35.525 -2.7674
35.55 -2.766
35.575 -2.7612
35.6 -2.7585
35.625 -2.7637
35.65 -2.7766
35.675 -2.7962
35.7 -2.8195
35.725 -2.84
35.75 -2.8486
35.775 -2.8364
35.8 -2.802
35.825 -2.7497
35.85 -2.698
35.875 -2.668
35.9 -2.6688
35.925 -2.6946
35.95 -2.7293
35.975 -2.7503
36 -2.7528
36.025 -2.7424
36.05 -2.719
36.075 -2.6805
36.1 -2.629
36.125 -2.5676
36.15 -2.5006
36.175 -2.4333
36.2 -2.3697
36.225 -2.3114
36.25 -2.2614
36.275 -2.223
36.3 -2.1996
36.325 -2.1927
36.35 -2.2016
36.375 -2.2236
36.4 -2.2577
36.425 -2.3036
36.45 -2.351
36.475 -2.3919
36.5 -2.4102
36.525 -2.4034
36.55 -2.381
36.575 -2.3517
36.6 -2.3178
36.625 -2.2757
36.65 -2.2314
36.675 -2.1879
36.7 -2.1466
36.725 -2.1114
36.75 -2.0788
36.775 -2.05
36.8 -2.0227
36.825 -1.9973
36.85 -1.9727
36.875 -1.9512
36.9 -1.9316
36.925 -1.9184
36.95 -1.9142
36.975 -1.9188
37 -1.9262
37.025 -1.9327
37.05 -1.9327
37.075 -1.9267
37.1 -1.9096
37.125 -1.8782
37.15 -1.8355
37.175 -1.7898
37.2 -1.7512
37.225 -1.7233
37.25 -1.7076
37.275 -1.7042
37.3 -1.7071
37.325 -1.7104
37.35 -1.7173
37.375 -1.7332
37.4 -1.7574
37.425 -1.7837
37.45 -1.8068
37.475 -1.8272
37.5 -1.8406
37.525 -1.8435
37.55 -1.8422
37.575 -1.8437
37.6 -1.8511
37.625 -1.8642
37.65 -1.8794
37.675 -1.8964
37.7 -1.9191
37.725 -1.9425
37.75 -1.9665
37.775 -1.9946
37.8 -2.0243
37.825 -2.046
37.85 -2.0634
37.875 -2.082
37.9 -2.1012
37.925 -2.1167
37.95 -2.1362
37.975 -2.1579
38 -2.1786
38.025 -2.2013
38.05 -2.2217
38.075 -2.2336
38.1 -2.2352
38.125 -2.2351
38.15 -2.2433
38.175 -2.2593
38.2 -2.2784
38.225 -2.2943
38.25 -2.3112
38.275 -2.3293
38.3 -2.3471
38.325 -2.3638
38.35 -2.3817
38.375 -2.4027
38.4 -2.4227
38.425 -2.439
38.45 -2.4468
38.475 -2.447
38.5 -2.4463
38.525 -2.4436
38.55 -2.4377
38.575 -2.4264
38.6 -2.409
38.625 -2.388
38.65 -2.3687
38.675 -2.3525
38.7 -2.3403
38.725 -2.3333
38.75 -2.326
38.775 -2.3156
38.8 -2.3073
38.825 -2.301
38.85 -2.2963
38.875 -2.2948
38.9 -2.2949
38.925 -2.2951
38.95 -2.2979
38.975 -2.3046
39 -2.3181
39.025 -2.3405
39.05 -2.3722
39.075 -2.4122
39.1 -2.4595
39.125 -2.5134
39.15 -2.5699
39.175 -2.6263
39.2 -2.6793
39.225 -2.727
39.25 -2.7725
39.275 -2.8202
39.3 -2.8699
39.325 -2.9208
39.35 -2.974
39.375 -3.0304
39.4 -3.0954
39.425 -3.1716
39.45 -3.2542
39.475 -3.3355
39.5 -3.405
39.525 -3.4624
39.55 -3.5119
39.575 -3.5556
39.6 -3.5871
39.625 -3.5972
39.65 -3.5875
39.675 -3.5641
39.7 -3.5264
39.725 -3.4815
39.75 -3.4383
39.775 -3.402
39.8 -3.3749
39.825 -3.3493
39.85 -3.3222
39.875 -3.2941
39.9 -3.2648
39.925 -3.2341
39.95 -3.2027
39.975 -3.1758
40 -3.1551
40.025 -3.1386
40.05 -3.1209
40.075 -3.1017
40.1 -3.0799
40.125 -3.0572
40.15 -3.0352
40.175 -3.0118
40.2 -2.9875
40.225 -2.9657
40.25 -2.9471
40.275 -2.9314
40.3 -2.9185
40.325 -2.9037
40.35 -2.8867
40.375 -2.8683
40.4 -2.8439
40.425 -2.8098
40.45 -2.7693
40.475 -2.7312
40.5 -2.69
40.525 -2.6401
40.55 -2.5787
40.575 -2.5012
40.6 -2.4134
40.625 -2.3279
40.65 -2.2506
40.675 -2.1821
40.7 -2.1179
40.725 -2.0567
40.75 -1.9965
40.775 -1.9392
40.8 -1.889
40.825 -1.8473
40.85 -1.8152
40.875 -1.7904
40.9 -1.7722
40.925 -1.7591
40.95 -1.7506
40.975 -1.7438
41 -1.7349
41.025 -1.7197
41.05 -1.6958
41.075 -1.666
41.1 -1.6339
41.125 -1.6043
41.15 -1.5752
41.175 -1.5489
41.2 -1.5307
41.225 -1.5217
41.25 -1.5196
41.275 -1.5218
41.3 -1.529
41.325 -1.539
41.35 -1.542
41.375 -1.5331
41.4 -1.5198
41.425 -1.5096
41.45 -1.508
41.475 -1.5171
41.5 -1.5377
41.525 -1.5724
41.55 -1.6194
41.575 -1.6759
41.6 -1.7353
41.625 -1.7927
41.65 -1.8387
41.675 -1.8671
41.7 -1.8806
41.725 -1.888
41.75 -1.8988
41.775 -1.9149
41.8 -1.9401
41.825 -1.9764
41.85 -2.0206
41.875 -2.0691
41.9 -2.1221
41.925 -2.1804
41.95 -2.2399
41.975 -2.2957
42 -2.3463
42.025 -2.3905
42.05 -2.4251
42.075 -2.4527
42.1 -2.4801
42.125 -2.5115
42.15 -2.5493
42.175 -2.5965
42.2 -2.6533
42.225 -2.7196
42.25 -2.7931
42.275 -2.8712
42.3 -2.9553
42.325 -3.0524
42.35 -3.1567
42.375 -3.2541
42.4 -3.3369
42.425 -3.4039
42.45 -3.4536
42.475 -3.4843
42.5 -3.5049
42.525 -3.5245
42.55 -3.5506
42.575 -3.5858
42.6 -3.6335
42.625 -3.6904
42.65 -3.7525
42.675 -3.8227
42.7 -3.9006
42.725 -3.9674
42.75 -4.0099
42.775 -4.0343
42.8 -4.0472
42.825 -4.0585
42.85 -4.0806
42.875 -4.1222
42.9 -4.1741
42.925 -4.2329
42.95 -4.2965
42.975 -4.3623
43 -4.4304
43.025 -4.4907
43.05 -4.5388
43.075 -4.5761
43.1 -4.5998
43.125 -4.6106
43.15 -4.6083
43.175 -4.5979
43.2 -4.5906
43.225 -4.5925
43.25 -4.5994
43.275 -4.6044
43.3 -4.602
43.325 -4.5873
43.35 -4.5582
43.375 -4.5124
43.4 -4.4488
43.425 -4.3729
43.45 -4.2919
43.475 -4.2087
43.5 -4.1307
43.525 -4.0647
43.55 -4.003
43.575 -3.9324
43.6 -3.8479
43.625 -3.7571
43.65 -3.6668
43.675 -3.5845
43.7 -3.5102
43.725 -3.4396
43.75 -3.3693
43.775 -3.2957
43.8 -3.2194
43.825 -3.1459
43.85 -3.0769
43.875 -3.0127
43.9 -2.9538
43.925 -2.9029
43.95 -2.8586
43.975 -2.8201
44 -2.7873
44.025 -2.7602
44.05 -2.7386
44.075 -2.7206
44.1 -2.704
44.125 -2.6882
44.15 -2.6733
44.175 -2.6619
44.2 -2.6556
44.225 -2.6491
44.25 -2.6387
44.275 -2.6223
44.3 -2.604
44.325 -2.5914
44.35 -2.5875
44.375 -2.5968
44.4 -2.614
44.425 -2.6335
44.45 -2.6499
44.475 -2.6544
44.5 -2.6437
44.525 -2.6145
44.55 -2.5788
44.575 -2.547
44.6 -2.5256
44.625 -2.5148
44.65 -2.5144
44.675 -2.5263
44.7 -2.5537
44.725 -2.5937
44.75 -2.6415
44.775 -2.6936
44.8 -2.7432
44.825 -2.7856
44.85 -2.8181
44.875 -2.8414
44.9 -2.861
44.925 -2.8748
44.95 -2.8768
44.975 -2.8681
45 -2.8527
45.025 -2.832
45.05 -2.804
45.075 -2.7664
45.1 -2.7284
45.125 -2.6924
45.15 -2.6612
45.175 -2.6323
45.2 -2.6026
45.225 -2.5714
45.25 -2.5391
45.275 -2.5075
45.3 -2.4819
45.325 -2.4675
45.35 -2.4637
45.375 -2.4681
45.4 -2.476
45.425 -2.4908
45.45 -2.5082
45.475 -2.5224
45.5 -2.5324
45.525 -2.5387
45.55 -2.5444
45.575 -2.55
45.6 -2.5548
45.625 -2.5577
45.65 -2.5592
45.675 -2.5578
45.7 -2.5567
45.725 -2.5565
45.75 -2.5573
45.775 -2.5549
45.8 -2.5455
45.825 -2.5296
45.85 -2.5075
45.875 -2.4818
45.9 -2.4508
45.925 -2.4137
45.95 -2.3655
45.975 -2.3171
46 -2.2697
46.025 -2.2295
46.05 -2.197
46.075 -2.1656
46.1 -2.1316
46.125 -2.0888
46.15 -2.0315
46.175 -1.9664
46.2 -1.8994
46.225 -1.8307
46.25 -1.7609
46.275 -1.6942
46.3 -1.631
46.325 -1.5724
46.35 -1.5172
46.375 -1.4663
46.4 -1.423
46.425 -1.3842
46.45 -1.3453
46.475 -1.3076
46.5 -1.2693
46.525 -1.2348
46.55 -1.2079
46.575 -1.1875
46.6 -1.1729
46.625 -1.1538
46.65 -1.1214
46.675 -1.0839
46.7 -1.0484
46.725 -1.0185
46.75 -0.9951
46.775 -0.9787
46.8 -0.9704
46.825 -0.9683
46.85 -0.97
46.875 -0.9744
46.9 -0.9819
46.925 -0.9897
46.95 -0.9973
46.975 -1.0068
47 -1.0153
47.025 -1.0106
47.05 -0.9806
47.075 -0.9317
47.1 -0.8719
47.125 -0.7999
47.15 -0.7226
47.175 -0.6435
47.2 -0.5643
47.225 -0.493
47.25 -0.4325
47.275 -0.3833
47.3 -0.3424
47.325 -0.3107
47.35 -0.2858
47.375 -0.2671
47.4 -0.2546
47.425 -0.2499
47.45 -0.251
47.475 -0.2545
47.5 -0.2582
47.525 -0.2625
47.55 -0.2665
47.575 -0.2671
47.6 -0.2648
47.625 -0.2674
47.65 -0.2814
47.675 -0.3068
47.7 -0.3443
47.725 -0.3937
47.75 -0.4495
47.775 -0.5064
47.8 -0.5669
47.825 -0.6302
47.85 -0.6921
47.875 -0.7519
47.9 -0.8098
47.925 -0.8668
47.95 -0.9199
47.975 -0.9686
48 -1.0108
48.025 -1.0482
48.05 -1.0882
48.075 -1.1331
48.1 -1.1853
48.125 -1.2423
48.15 -1.3
48.175 -1.3571
48.2 -1.4083
48.225 -1.4508
48.25 -1.495
48.275 -1.5452
48.3 -1.5962
48.325 -1.6472
48.35 -1.6985
48.375 -1.7478
48.4 -1.7892
48.425 -1.8226
48.45 -1.846
48.475 -1.8534
48.5 -1.8447
48.525 -1.8288
48.55 -1.8074
48.575 -1.7844
48.6 -1.7667
48.625 -1.7638
48.65 -1.7738
48.675 -1.7903
48.7 -1.8104
48.725 -1.8326
48.75 -1.8523
48.775 -1.8678
48.8 -1.876
48.825 -1.8733
48.85 -1.8656
48.875 -1.8571
48.9 -1.8484
48.925 -1.8399
48.95 -1.8292
48.975 -1.8166
49 -1.8022
49.025 -1.7879
49.05 -1.7725
49.075 -1.7559
49.1 -1.7423
49.125 -1.7347
49.15 -1.7228
49.175 -1.6898
49.2 -1.6357
49.225 -1.5757
49.25 -1.5097
49.275 -1.4421
49.3 -1.3777
49.325 -1.3206
49.35 -1.27
49.375 -1.2259
49.4 -1.1786
49.425 -1.1284
49.45 -1.0745
49.475 -1.0175
49.5 -0.9595
49.525 -0.9001
49.55 -0.8459
49.575 -0.8029
49.6 -0.7724
49.625 -0.753
49.65 -0.7428
49.675 -0.7388
49.7 -0.7367
49.725 -0.7365
49.75 -0.7336
49.775 -0.7201
49.8 -0.6962
49.825 -0.6684
49.85 -0.6413
49.875 -0.6189
49.9 -0.6058
49.925 -0.6012
49.95 -0.6038
49.975 -0.6127
50 -0.6294
50.025 -0.6567
50.05 -0.6908
50.075 -0.7201
50.1 -0.7318
50.125 -0.7352
50.15 -0.7424
50.175 -0.7566
50.2 -0.7795
50.225 -0.8115
50.25 -0.8525
50.275 -0.9054
50.3 -0.9677
50.325 -1.0314
50.35 -1.0932
50.375 -1.151
50.4 -1.1977
50.425 -1.2277
50.45 -1.2399
50.475 -1.2436
50.5 -1.2448
50.525 -1.247
50.55 -1.2499
50.575 -1.2523
50.6 -1.2528
50.625 -1.2538
50.65 -1.2576
50.675 -1.2624
50.7 -1.2685
50.725 -1.274
50.75 -1.2785
50.775 -1.2819
50.8 -1.2868
50.825 -1.2921
50.85 -1.3038
50.875 -1.3224
50.9 -1.3397
50.925 -1.3499
50.95 -1.35
50.975 -1.3511
51 -1.3576
51.025 -1.3711
51.05 -1.3873
51.075 -1.3916
51.1 -1.3736
51.125 -1.3409
51.15 -1.3038
51.175 -1.2648
51.2 -1.2266
51.225 -1.1925
51.25 -1.1617
51.275 -1.1353
51.3 -1.1089
51.325 -1.0799
51.35 -1.0497
51.375 -1.0198
51.4 -0.9934
51.425 -0.9732
51.45 -0.9594
51.475 -0.9497
51.5 -0.9422
51.525 -0.9396
51.55 -0.9479
51.575 -0.9659
51.6 -0.9856
51.625 -1.0037
51.65 -1.0147
51.675 -1.0215
51.7 -1.0282
51.725 -1.0385
51.75 -1.047
51.775 -1.0457
51.8 -1.0323
51.825 -1.0087
51.85 -0.9689
51.875 -0.9145
51.9 -0.8544
51.925 -0.7986
51.95 -0.7543
51.975 -0.7241
52 -0.7009
52.025 -0.6802
52.05 -0.6583
52.075 -0.6313
52.1 -0.5962
52.125 -0.5525
52.15 -0.5028
52.175 -0.4491
52.2 -0.3924
52.225 -0.332
52.25 -0.2684
52.275 -0.2018
52.3 -0.1358
52.325 -0.0743
52.35 -0.0199
52.375 0.0251
52.4 0.0636
52.425 0.0974
52.45 0.1279
52.475 0.1555
52.5 0.1775
52.525 0.1951
52.55 0.2111
52.575 0.2286
52.6 0.2492
52.625 0.268
52.65 0.2782
52.675 0.2784
52.7 0.2777
52.725 0.2795
52.75 0.2758
52.775 0.267
52.8 0.2525
52.825 0.2294
52.85 0.2
52.875 0.1665
52.9 0.1316
52.925 0.1001
52.95 0.0738
52.975 0.051
53 0.0284
53.025 0.005
53.05 -0.0216
53.075 -0.0525
53.1 -0.0815
53.125 -0.1035
53.15 -0.1189
53.175 -0.1313
53.2 -0.1431
53.225 -0.1494
53.25 -0.1441
53.275 -0.1239
53.3 -0.1
53.325 -0.0782
53.35 -0.0625
53.375 -0.0514
53.4 -0.0435
53.425 -0.0372
53.45 -0.0283
53.475 -0.0108
53.5 0.0154
53.525 0.0469
53.55 0.076
53.575 0.0994
53.6 0.1186
53.625 0.1345
53.65 0.1475
53.675 0.1608
53.7 0.1747
53.725 0.1944
53.75 0.2281
53.775 0.2721
53.8 0.3241
53.825 0.3762
53.85 0.4248
53.875 0.4744
53.9 0.5254
53.925 0.574
53.95 0.6161
53.975 0.6516
54 0.688
54.025 0.7339
54.05 0.7865
54.075 0.8365
54.1 0.8841
54.125 0.9277
54.15 0.9648
54.175 0.9939
54.2 1.0135
54.225 1.0259
54.25 1.0301
54.275 1.0305
54.3 1.0275
54.325 1.0262
54.35 1.0369
54.375 1.0553
54.4 1.0739
54.425 1.0923
54.45 1.1121
54.475 1.1292
54.5 1.1405
54.525 1.1457
54.55 1.1429
54.575 1.1338
54.6 1.1178
54.625 1.0953
54.65 1.0705
54.675 1.0424
54.7 1.0147
54.725 0.9924
54.75 0.9784
54.775 0.9701
54.8 0.9604
54.825 0.9521
54.85 0.9495
54.875 0.9514
54.9 0.9537
54.925 0.9513
54.95 0.9434
54.975 0.9342
55 0.9311
55.025 0.9372
55.05 0.9473
55.075 0.9603
55.1 0.9744
55.125 0.9909
55.15 1.0106
55.175 1.0294
55.2 1.0446
55.225 1.0544
55.25 1.0563
55.275 1.0507
55.3 1.0376
55.325 1.0191
55.35 0.9991
55.375 0.9791
55.4 0.9625
55.425 0.9526
55.45 0.9482
55.475 0.9421
55.5 0.9297
55.525 0.9086
55.55 0.8837
55.575 0.8595
55.6 0.8361
55.625 0.8155
55.65 0.7964
55.675 0.7805
55.7 0.7695
55.725 0.7612
55.75 0.7552
55.775 0.7536
55.8 0.7578
55.825 0.7679
55.85 0.781
55.875 0.7965
55.9 0.8199
55.925 0.8531
55.95 0.891
55.975 0.9265
56 0.9574
56.025 0.9813
56.05 0.9987
56.075 1.0143
56.1 1.0262
56.125 1.0353
56.15 1.041
56.175 1.0458
56.2 1.0528
56.225 1.0683
56.25 1.0918
56.275 1.117
56.3 1.1446
56.325 1.1761
56.35 1.2126
56.375 1.2501
56.4 1.2858
56.425 1.3158
56.45 1.3362
56.475 1.3442
56.5 1.3404
56.525 1.329
56.55 1.3162
56.575 1.3046
56.6 1.2964
56.625 1.2882
56.65 1.2781
56.675 1.2645
56.7 1.2483
56.725 1.2305
56.75 1.2127
56.775 1.1959
56.8 1.1787
56.825 1.1631
56.85 1.1511
56.875 1.1478
56.9 1.1524
56.925 1.1604
56.95 1.1672
56.975 1.1727
57 1.181
57.025 1.1943
57.05 1.2124
57.075 1.2355
57.1 1.2648
57.125 1.2986
57.15 1.3304
57.175 1.3532
57.2 1.3634
57.225 1.3587
57.25 1.3393
57.275 1.312
57.3 1.283
57.325 1.2574
57.35 1.2413
57.375 1.2406
57.4 1.2564
57.425 1.2835
57.45 1.32
57.475 1.36
57.5 1.4024
57.525 1.4422
57.55 1.4791
57.575 1.5109
57.6 1.5389
57.625 1.5654
57.65 1.5947
57.675 1.6231
57.7 1.6474
57.725 1.668
57.75 1.6865
57.775 1.7042
57.8 1.72
57.825 1.7341
57.85 1.742
57.875 1.7426
57.9 1.7407
57.925 1.7378
57.95 1.7334
57.975 1.7312
58 1.7323
58.025 1.7349
58.05 1.7393
58.075 1.7453
58.1 1.7514
58.125 1.757
58.15 1.7643
58.175 1.7733
58.2 1.783
58.225 1.7939
58.25 1.8035
58.275 1.808
58.3 1.8041
58.325 1.7913
58.35 1.7692
58.375 1.7369
58.4 1.6965
58.425 1.6491
58.45 1.5956
58.475 1.5388
58.5 1.4762
58.525 1.4084
58.55 1.3465
58.575 1.3047
58.6 1.2759
58.625 1.2566
58.65 1.2405
58.675 1.2236
58.7 1.2057
58.725 1.1848
58.75 1.1622
58.775 1.1408
58.8 1.1215
58.825 1.1064
58.85 1.0973
58.875 1.0991
58.9 1.117
58.925 1.1439
58.95 1.1738
58.975 1.2059
59 1.2423
59.025 1.2886
59.05 1.3473
59.075 1.4132
59.1 1.4782
59.125 1.5373
59.15 1.5886
59.175 1.6322
59.2 1.6704
59.225 1.7041
59.25 1.7341
59.275 1.7652
59.3 1.8027
59.325 1.8436
59.35 1.8845
59.375 1.923
59.4 1.9587
59.425 1.9914
59.45 2.0229
59.475 2.0559
59.5 2.0899
59.525 2.1208
59.55 2.1496
59.575 2.1761
59.6 2.1991
59.625 2.2187
59.65 2.2349
59.675 2.2452
59.7 2.2474
59.725 2.2428
59.75 2.2315
59.775 2.2164
59.8 2.1963
59.825 2.1735
59.85 2.1554
59.875 2.147
59.9 2.1504
59.925 2.1569
59.95 2.1588
59.975 2.1563
60 2.1505
60.025 2.1433
60.05 2.1343
60.075 2.1229
60.1 2.1077
60.125 2.0935
60.15 2.0798
60.175 2.065
60.2 2.0502
60.225 2.0397
60.25 2.0318
60.275 2.0226
60.3 2.011
60.325 1.9968
60.35 1.9818
60.375 1.9654
60.4 1.9501
60.425 1.9365
60.45 1.919
60.475 1.9016
60.5 1.8985
60.525 1.9106
60.55 1.9272
60.575 1.9412
60.6 1.9525
60.625 1.9577
60.65 1.9558
60.675 1.9537
60.7 1.948
60.725 1.9367
60.75 1.9228
60.775 1.9102
60.8 1.8992
60.825 1.8879
60.85 1.8764
60.875 1.8623
60.9 1.8423
60.925 1.8269
60.95 1.8259
60.975 1.8384
61 1.8609
61.025 1.8877
61.05 1.9143
61.075 1.9372
61.1 1.9547
61.125 1.9685
61.15 1.9858
61.175 2.004
61.2 2.0183
61.225 2.0302
61.25 2.0409
61.275 2.0509
61.3 2.0642
61.325 2.0827
61.35 2.1115
61.375 2.155
61.4 2.2078
61.425 2.2603
61.45 2.3069
61.475 2.346
61.5 2.3784
61.525 2.4048
61.55 2.4242
61.575 2.4367
61.6 2.4436
61.625 2.4436
61.65 2.4357
61.675 2.4217
61.7 2.4037
61.725 2.3849
61.75 2.3688
61.775 2.3616
61.8 2.3636
61.825 2.3712
61.85 2.3842
61.875 2.4054
61.9 2.436
61.925 2.4769
61.95 2.5188
61.975 2.554
62 2.5836
62.025 2.6091
62.05 2.6302
62.075 2.6524
62.1 2.6797
62.125 2.7076
62.15 2.7324
62.175 2.7528
62.2 2.77
62.225 2.7901
62.25 2.8271
62.275 2.8805
62.3 2.9345
62.325 2.9834
62.35 3.0254
62.375 3.0599
62.4 3.088
62.425 3.1083
62.45 3.1201
62.475 3.1248
62.5 3.1378
62.525 3.1748
62.55 3.2218
62.575 3.268
62.6 3.3118
62.625 3.3522
62.65 3.3915
62.675 3.4281
62.7 3.4607
62.725 3.4931
62.75 3.525
62.775 3.5583
62.8 3.5961
62.825 3.6395
62.85 3.6856
62.875 3.7343
62.9 3.7853
62.925 3.8349
62.95 3.8791
62.975 3.9177
63 3.9499
63.025 3.9769
63.05 3.9986
63.075 4.0165
63.1 4.0352
63.125 4.0606
63.15 4.0993
63.175 4.1486
63.2 4.2007
63.225 4.2485
63.25 4.2898
63.275 4.3246
63.3 4.3538
63.325 4.3778
63.35 4.3965
63.375 4.4104
63.4 4.42
63.425 4.4264
63.45 4.4296
63.475 4.4297
63.5 4.4264
63.525 4.4199
63.55 4.409
63.575 4.395
63.6 4.3784
63.625 4.3596
63.65 4.3389
63.675 4.3145
63.7 4.2891
63.725 4.2616
63.75 4.2324
63.775 4.201
63.8 4.168
63.825 4.1319
63.85 4.0927
63.875 4.0523
63.9 4.0105
63.925 3.968
63.95 3.9287
63.975 3.8957
64 3.8707
64.025 3.8528
64.05 3.838
64.075 3.8242
64.1 3.812
64.125 3.8039
64.15 3.7995
64.175 3.7969
64.2 3.7951
64.225 3.793
64.25 3.7893
64.275 3.7835
64.3 3.7774
64.325 3.773
64.35 3.7718
64.375 3.7722
64.4 3.7744
64.425 3.7772
64.45 3.7756
64.475 3.7685
64.5 3.7571
64.525 3.743
64.55 3.7249
64.575 3.7026
64.6 3.679
64.625 3.6535
64.65 3.6253
64.675 3.5929
64.7 3.5507
64.725 3.4974
64.75 3.434
64.775 3.3621
64.8 3.2846
64.825 3.2084
64.85 3.1416
64.875 3.0877
64.9 3.0482
64.925 3.0149
64.95 2.9871
64.975 2.968
65 2.9569
65.025 2.9474
65.05 2.9335
65.075 2.9142
65.1 2.8892
65.125 2.8634
65.15 2.846
65.175 2.8383
65.2 2.8356
65.225 2.8337
65.25 2.8275
65.275 2.8156
65.3 2.7988
65.325 2.7794
65.35 2.763
65.375 2.7439
65.4 2.717
65.425 2.6858
65.45 2.6581
65.475 2.6325
65.5 2.6039
65.525 2.5689
65.55 2.5289
65.575 2.4871
65.6 2.4511
65.625 2.4287
65.65 2.4212
65.675 2.423
65.7 2.4288
65.725 2.4463
65.75 2.4795
65.775 2.5243
65.8 2.5739
65.825 2.6215
65.85 2.6647
65.875 2.705
65.9 2.747
65.925 2.794
65.95 2.8463
65.975 2.9044
66 2.9638
66.025 3.0218
66.05 3.0761
66.075 3.1272
66.1 3.1786
66.125 3.2319
66.15 3.2836
66.175 3.3357
66.2 3.3928
66.225 3.454
66.25 3.5134
66.275 3.5689
66.3 3.6221
66.325 3.6743
66.35 3.7258
66.375 3.7761
66.4 3.8257
66.425 3.8748
66.45 3.9225
66.475 3.9699
66.5 4.0164
66.525 4.0597
66.55 4.0988
66.575 4.1338
66.6 4.1673
66.625 4.2
66.65 4.2326
66.675 4.2609
66.7 4.284
66.725 4.3038
66.75 4.3226
66.775 4.3388
66.8 4.3528
66.825 4.3663
66.85 4.3776
66.875 4.3863
66.9 4.3927
66.925 4.3964
66.95 4.398
66.975 4.3952
67 4.3879
67.025 4.3774
67.05 4.3635
67.075 4.3482
67.1 4.332
67.125 4.3142
67.15 4.2939
67.175 4.2707
67.2 4.2437
67.225 4.211
67.25 4.1723
67.275 4.1265
67.3 4.0723
67.325 4.0092
67.35 3.9365
67.375 3.857
67.4 3.7832
67.425 3.7215
67.45 3.6644
67.475 3.6064
67.5 3.5406
67.525 3.4667
67.55 3.3977
67.575 3.3488
67.6 3.3162
67.625 3.2871
67.65 3.258
67.675 3.2267
67.7 3.1921
67.725 3.1535
67.75 3.1089
67.775 3.0654
67.8 3.0294
67.825 3.0002
67.85 2.9708
67.875 2.9389
67.9 2.8991
67.925 2.8618
67.95 2.8375
67.975 2.8372
68 2.8592
68.025 2.8936
68.05 2.9392
68.075 2.9935
68.1 3.0446
68.125 3.0888
68.15 3.1261
68.175 3.1545
68.2 3.1742
68.225 3.1871
68.25 3.1953
68.275 3.1971
68.3 3.1929
68.325 3.186
68.35 3.1757
68.375 3.1611
68.4 3.1431
68.425 3.1229
68.45 3.0994
68.475 3.0695
68.5 3.0319
68.525 2.986
68.55 2.9321
68.575 2.8712
68.6 2.8103
68.625 2.754
68.65 2.7034
68.675 2.6642
68.7 2.6488
68.725 2.6598
68.75 2.6901
68.775 2.7293
68.8 2.7701
68.825 2.8067
68.85 2.8382
68.875 2.8644
68.9 2.8853
68.925 2.9004
68.95 2.9091
68.975 2.9119
69 2.9102
69.025 2.9069
69.05 2.9005
69.075 2.8901
69.1 2.8772
69.125 2.8679
69.15 2.8711
69.175 2.887
69.2 2.9102
69.225 2.9364
69.25 2.9616
69.275 2.9828
69.3 3.0006
69.325 3.0152
69.35 3.0261
69.375 3.0333
69.4 3.0362
69.425 3.0353
69.45 3.0314
69.475 3.0254
69.5 3.0182
69.525 3.0117
69.55 3.0094
69.575 3.0189
69.6 3.034
69.625 3.0519
69.65 3.0731
69.675 3.0974
69.7 3.1209
69.725 3.1451
69.75 3.171
69.775 3.1974
69.8 3.2239
69.825 3.2496
69.85 3.2748
69.875 3.2986
69.9 3.3202
69.925 3.3399
69.95 3.3577
69.975 3.3721
70 3.3827
70.025 3.3893
70.05 3.3914
70.075 3.3885
70.1 3.3801
70.125 3.3669
70.15 3.3489
70.175 3.3259
70.2 3.2981
70.225 3.266
70.25 3.2301
70.275 3.1902
70.3 3.1457
70.325 3.096
70.35 3.0409
70.375 2.9799
70.4 2.9166
70.425 2.8585
70.45 2.8093
70.475 2.7742
70.5 2.7511
70.525 2.732
70.55 2.7117
70.575 2.6866
70.6 2.6546
70.625 2.6168
70.65 2.5762
70.675 2.5345
70.7 2.4889
70.725 2.4364
70.75 2.3764
70.775 2.3083
70.8 2.2335
70.825 2.1554
70.85 2.0776
70.875 2.0054
70.9 1.9466
70.925 1.9024
70.95 1.8622
70.975 1.8216
71 1.7795
71.025 1.7345
71.05 1.6837
71.075 1.6239
71.1 1.558
71.125 1.489
71.15 1.4201
71.175 1.3538
71.2 1.2954
71.225 1.2486
71.25 1.2093
71.275 1.1708
71.3 1.1304
71.325 1.0865
71.35 1.0376
71.375 0.9845
71.4 0.9303
71.425 0.8735
71.45 0.8123
71.475 0.7479
71.5 0.6793
71.525 0.6074
71.55 0.5343
71.575 0.4589
71.6 0.3872
71.625 0.3321
71.65 0.2898
71.675 0.2483
71.7 0.2107
71.725 0.1797
71.75 0.1513
71.775 0.1242
71.8 0.1005
71.825 0.0833
71.85 0.0751
71.875 0.0723
71.9 0.0696
71.925 0.0678
71.95 0.0781
71.975 0.1098
72 0.1514
72.025 0.1979
72.05 0.2446
72.075 0.2908
72.1 0.3369
72.125 0.3816
72.15 0.4202
72.175 0.4521
72.2 0.4803
72.225 0.5094
72.25 0.5438
72.275 0.5887
72.3 0.6362
72.325 0.6768
72.35 0.7052
72.375 0.7251
72.4 0.7336
72.425 0.7323
72.45 0.7262
72.475 0.7186
72.5 0.7097
72.525 0.7012
72.55 0.6961
72.575 0.6962
72.6 0.7051
72.625 0.7189
72.65 0.735
72.675 0.749
72.7 0.7556
72.725 0.7534
72.75 0.7442
72.775 0.7339
72.8 0.7346
72.825 0.7582
72.85 0.8015
72.875 0.8572
72.9 0.9196
72.925 0.9913
72.95 1.0677
72.975 1.1425
73 1.2111
73.025 1.275
73.05 1.3413
73.075 1.4043
73.1 1.4646
73.125 1.5313
73.15 1.6082
73.175 1.6952
73.2 1.7842
73.225 1.8681
73.25 1.9453
73.275 2.0148
73.3 2.0818
73.325 2.1488
73.35 2.2139
73.375 2.2779
73.4 2.3412
73.425 2.4008
73.45 2.4524
73.475 2.4951
73.5 2.5291
73.525 2.555
73.55 2.5695
73.575 2.5763
73.6 2.5746
73.625 2.563
73.65 2.5426
73.675 2.5128
73.7 2.474
73.725 2.4298
73.75 2.3881
73.775 2.3478
73.8 2.303
73.825 2.2565
73.85 2.2067
73.875 2.1547
73.9 2.1042
73.925 2.0615
73.95 2.0301
73.975 2.0106
74 1.9985
74.025 1.9949
74.05 1.9998
74.075 2.015
74.1 2.0346
74.125 2.0532
74.15 2.0703
74.175 2.0824
74.2 2.0896
74.225 2.097
74.25 2.1068
74.275 2.1194
74.3 2.1443
74.325 2.1815
74.35 2.2204
74.375 2.2643
74.4 2.3236
74.425 2.3896
74.45 2.4615
74.475 2.54
74.5 2.6179
74.525 2.6895
74.55 2.7514
74.575 2.8036
74.6 2.8471
74.625 2.8809
74.65 2.9064
74.675 2.9247
74.7 2.9343
74.725 2.9323
74.75 2.9172
74.775 2.8949
74.8 2.8715
74.825 2.8482
74.85 2.8246
74.875 2.7997
74.9 2.775
74.925 2.7513
74.95 2.7298
74.975 2.711
75 2.6932
75.025 2.6756
75.05 2.6538
75.075 2.6282
75.1 2.5987
75.125 2.5664
75.15 2.5318
75.175 2.5023
75.2 2.4841
75.225 2.4678
75.25 2.4463
75.275 2.4238
75.3 2.4076
75.325 2.4094
75.35 2.42
75.375 2.4275
75.4 2.4278
75.425 2.4212
75.45 2.4093
75.475 2.3921
75.5 2.371
75.525 2.3522
75.55 2.3369
75.575 2.3212
75.6 2.2999
75.625 2.2735
75.65 2.246
75.675 2.224
75.7 2.2154
75.725 2.2253
75.75 2.2406
75.775 2.2548
75.8 2.2678
75.825 2.2791
75.85 2.29
75.875 2.2994
75.9 2.3071
75.925 2.3121
75.95 2.3131
75.975 2.3097
76 2.3016
76.025 2.2873
76.05 2.2678
76.075 2.2459
76.1 2.2235
76.125 2.2005
76.15 2.1774
76.175 2.1545
76.2 2.1311
76.225 2.1047
76.25 2.0739
76.275 2.0376
76.3 1.9965
76.325 1.9522
76.35 1.9027
76.375 1.847
76.4 1.7857
76.425 1.7198
76.45 1.6508
76.475 1.583
76.5 1.5177
76.525 1.4635
76.55 1.4429
76.575 1.4418
76.6 1.4444
76.625 1.4434
76.65 1.4407
76.675 1.4416
76.7 1.4524
76.725 1.4654
76.75 1.476
76.775 1.4883
76.8 1.5043
76.825 1.5248
76.85 1.5524
76.875 1.5923
76.9 1.6403
76.925 1.6885
76.95 1.7343
76.975 1.7801
77 1.8254
77.025 1.8691
77.05 1.9108
77.075 1.9502
77.1 1.9891
77.125 2.0287
77.15 2.0714
77.175 2.1179
77.2 2.1653
77.225 2.2108
77.25 2.2506
77.275 2.2845
77.3 2.313
77.325 2.3335
77.35 2.345
77.375 2.3506
77.4 2.3551
77.425 2.3602
77.45 2.363
77.475 2.3611
77.5 2.3545
77.525 2.3449
77.55 2.3334
77.575 2.3216
77.6 2.3145
77.625 2.3115
77.65 2.3108
77.675 2.3103
77.7 2.308
77.725 2.3047
77.75 2.3024
77.775 2.3008
77.8 2.2967
77.825 2.287
77.85 2.2719
77.875 2.2484
77.9 2.2165
77.925 2.1759
77.95 2.1284
77.975 2.0781
78 2.0284
78.025 1.9872
78.05 1.9583
78.075 1.9422
78.1 1.9407
78.125 1.9527
78.15 1.9761
78.175 2.0085
78.2 2.0501
78.225 2.097
78.25 2.1492
78.275 2.2137
78.3 2.2898
78.325 2.3737
78.35 2.4642
78.375 2.558
78.4 2.6555
78.425 2.7528
78.45 2.8466
78.475 2.9355
78.5 3.0193
78.525 3.0977
78.55 3.1701
78.575 3.2365
78.6 3.2976
78.625 3.3533
78.65 3.4036
78.675 3.4497
78.7 3.4921
78.725 3.5294
78.75 3.5613
78.775 3.5882
78.8 3.61
78.825 3.6265
78.85 3.641
78.875 3.6533
78.9 3.6614
78.925 3.666
78.95 3.6707
78.975 3.678
79 3.6852
79.025 3.6921
79.05 3.6975
79.075 3.7021
79.1 3.7083
79.125 3.7133
79.15 3.7135
79.175 3.707
79.2 3.6938
79.225 3.674
79.25 3.6496
79.275 3.623
79.3 3.5961
79.325 3.5675
79.35 3.5374
79.375 3.5058
79.4 3.4747
79.425 3.4457
79.45 3.4212
79.475 3.3991
79.5 3.3777
79.525 3.3549
79.55 3.3296
79.575 3.3048
79.6 3.2786
79.625 3.2475
79.65 3.2112
79.675 3.1695
79.7 3.1228
79.725 3.0772
79.75 3.0373
79.775 3.0099
79.8 3.0069
79.825 3.0245
79.85 3.0464
79.875 3.063
79.9 3.0731
79.925 3.0772
79.95 3.0779
79.975 3.0806
80 3.0904
80.025 3.1073
80.05 3.1248
80.075 3.1401
80.1 3.1492
80.125 3.1501
80.15 3.1428
80.175 3.1288
80.2 3.1129
80.225 3.0987
80.25 3.086
80.275 3.0718
80.3 3.059
80.325 3.0513
80.35 3.0491
80.375 3.0522
80.4 3.0617
80.425 3.0803
80.45 3.1056
80.475 3.1316
80.5 3.1552
80.525 3.1761
80.55 3.191
80.575 3.2001
80.6 3.2033
80.625 3.2034
80.65 3.2029
80.675 3.2037
80.7 3.203
80.725 3.2011
80.75 3.2031
80.775 3.2068
80.8 3.2081
80.825 3.2045
80.85 3.1972
80.875 3.1944
80.9 3.2076
80.925 3.2413
80.95 3.2832
80.975 3.3241
81 3.3588
81.025 3.3877
81.05 3.4154
81.075 3.4407
81.1 3.4596
81.125 3.4731
81.15 3.4869
81.175 3.5043
81.2 3.5222
81.225 3.537
81.25 3.5506
81.275 3.5659
81.3 3.579
81.325 3.5879
81.35 3.5943
81.375 3.6012
81.4 3.6119
81.425 3.6247
81.45 3.6372
81.475 3.6459
81.5 3.6504
81.525 3.6502
81.55 3.6438
81.575 3.6317
81.6 3.615
81.625 3.5934
81.65 3.5658
81.675 3.5324
81.7 3.4916
81.725 3.4442
81.75 3.3921
81.775 3.339
81.8 3.2856
81.825 3.2286
81.85 3.1675
81.875 3.1007
81.9 3.0276
81.925 2.9515
81.95 2.8732
81.975 2.7996
82 2.7304
82.025 2.6725
82.05 2.634
82.075 2.6176
82.1 2.6188
82.125 2.6332
82.15 2.6533
82.175 2.6789
82.2 2.7056
82.225 2.7291
82.25 2.7501
82.275 2.7697
82.3 2.7869
82.325 2.7972
82.35 2.7981
82.375 2.7878
82.4 2.7713
82.425 2.7528
82.45 2.7375
82.475 2.7299
82.5 2.7317
82.525 2.739
82.55 2.7463
82.575 2.751
82.6 2.7545
82.625 2.7572
82.65 2.7614
82.675 2.7655
82.7 2.7674
82.725 2.7671
82.75 2.763
82.775 2.7573
82.8 2.7456
82.825 2.7261
82.85 2.702
82.875 2.6786
82.9 2.6576
82.925 2.6371
82.95 2.6171
82.975 2.5962
83 2.5752
83.025 2.5575
83.05 2.5457
83.075 2.5377
83.1 2.5279
83.125 2.5117
83.15 2.4916
83.175 2.4741
83.2 2.4567
83.225 2.4409
83.25 2.4271
83.275 2.4154
83.3 2.4015
83.325 2.3879
83.35 2.3834
83.375 2.3903
83.4 2.4008
83.425 2.407
83.45 2.4067
83.475 2.4019
83.5 2.3949
83.525 2.3868
83.55 2.3731
83.575 2.3528
83.6 2.3262
83.625 2.2912
83.65 2.2499
83.675 2.2066
83.7 2.1682
83.725 2.1399
83.75 2.128
83.775 2.134
83.8 2.1448
83.825 2.1534
83.85 2.1617
83.875 2.1725
83.9 2.1894
83.925 2.2136
83.95 2.2431
83.975 2.2764
84 2.3102
84.025 2.3421
84.05 2.3692
84.075 2.392
84.1 2.409
84.125 2.4168
84.15 2.4151
84.175 2.4035
84.2 2.3839
84.225 2.3608
84.25 2.3357
84.275 2.3083
84.3 2.2774
84.325 2.2466
84.35 2.2213
84.375 2.2066
84.4 2.203
84.425 2.2145
84.45 2.2408
84.475 2.2757
84.5 2.3087
84.525 2.3359
84.55 2.3584
84.575 2.3812
84.6 2.4084
84.625 2.436
84.65 2.4608
84.675 2.4811
84.7 2.495
84.725 2.5033
84.75 2.5082
84.775 2.5098
84.8 2.5079
84.825 2.5077
84.85 2.5191
84.875 2.5479
84.9 2.585
84.925 2.6216
84.95 2.6611
84.975 2.7042
85 2.7578
85.025 2.8192
85.05 2.8888
85.075 2.9664
85.1 3.0494
85.125 3.1323
85.15 3.2121
85.175 3.2867
85.2 3.3546
85.225 3.4168
85.25 3.474
85.275 3.5307
85.3 3.5906
85.325 3.6528
85.35 3.7099
85.375 3.7575
85.4 3.7953
85.425 3.8227
85.45 3.8408
85.475 3.8497
85.5 3.8509
85.525 3.8456
85.55 3.834
85.575 3.8146
85.6 3.7888
85.625 3.7612
85.65 3.7302
85.675 3.6932
85.7 3.6491
85.725 3.5984
85.75 3.5414
85.775 3.4766
85.8 3.4039
85.825 3.3238
85.85 3.2385
85.875 3.1503
85.9 3.0764
85.925 3.0588
85.95 3.0968
85.975 3.1457
86 3.1911
86.025 3.2297
86.05 3.2617
86.075 3.2922
86.1 3.3273
86.125 3.3677
86.15 3.4107
86.175 3.4541
86.2 3.4957
86.225 3.5349
86.25 3.5705
86.275 3.6012
86.3 3.6255
86.325 3.6449
86.35 3.6593
86.375 3.6661
86.4 3.6637
86.425 3.6522
86.45 3.635
86.475 3.6197
86.5 3.609
86.525 3.6064
86.55 3.6155
86.575 3.6355
86.6 3.6667
86.625 3.7144
86.65 3.7847
86.675 3.8727
86.7 3.9667
86.725 4.0647
86.75 4.1594
86.775 4.2469
86.8 4.326
86.825 4.3963
86.85 4.4572
86.875 4.5092
86.9 4.5533
86.925 4.5877
86.95 4.6127
86.975 4.6291
87 4.638
87.025 4.6399
87.05 4.6359
87.075 4.6269
87.1 4.6149
87.125 4.6002
87.15 4.5862
87.175 4.5766
87.2 4.5699
87.225 4.5637
87.25 4.5549
87.275 4.5406
87.3 4.5208
87.325 4.499
87.35 4.4725
87.375 4.4409
87.4 4.4035
87.425 4.3594
87.45 4.3079
87.475 4.2519
87.5 4.1966
87.525 4.1497
87.55 4.114
87.575 4.0875
87.6 4.0656
87.625 4.0419
87.65 4.0123
87.675 3.9762
87.7 3.9321
87.725 3.8795
87.75 3.8187
87.775 3.7558
87.8 3.6995
87.825 3.6612
87.85 3.6398
87.875 3.6202
87.9 3.5951
87.925 3.5631
87.95 3.5235
87.975 3.4757
88 3.4205
88.025 3.3595
88.05 3.2929
88.075 3.2212
88.1 3.1452
88.125 3.0705
88.15 3.001
88.175 2.9433
88.2 2.9027
88.225 2.8711
88.25 2.8421
88.275 2.8107
88.3 2.7765
88.325 2.7354
88.35 2.6843
88.375 2.6217
88.4 2.5474
88.425 2.464
88.45 2.375
88.475 2.2863
88.5 2.2041
88.525 2.1292
88.55 2.0577
88.575 1.988
88.6 1.9225
88.625 1.8643
88.65 1.8179
88.675 1.7848
88.7 1.7634
88.725 1.7465
88.75 1.7312
88.775 1.7127
88.8 1.6879
88.825 1.656
88.85 1.6183
88.875 1.5727
88.9 1.5206
88.925 1.4623
88.95 1.3975
88.975 1.3321
89 1.2765
89.025 1.225
89.05 1.1749
89.075 1.1303
89.1 1.0986
89.125 1.0817
89.15 1.0753
89.175 1.0747
89.2 1.0777
89.225 1.0893
89.25 1.1136
89.275 1.1498
89.3 1.189
89.325 1.2266
89.35 1.2635
89.375 1.3018
89.4 1.3389
89.425 1.375
89.45 1.4078
89.475 1.4357
89.5 1.459
89.525 1.4779
89.55 1.4907
89.575 1.4961
89.6 1.4944
89.625 1.4871
89.65 1.4762
89.675 1.4682
89.7 1.4664
89.725 1.4699
89.75 1.4741
89.775 1.4769
89.8 1.4756
89.825 1.471
89.85 1.4708
89.875 1.4767
89.9 1.479
89.925 1.4842
89.95 1.4996
89.975 1.523
90 1.552
90.025 1.585
90.05 1.6224
90.075 1.6629
90.1 1.7028
90.125 1.7404
90.15 1.7764
90.175 1.8102
90.2 1.8417
90.225 1.8715
90.25 1.9008
90.275 1.9319
90.3 1.9642
90.325 1.9945
90.35 2.0197
90.375 2.0398
90.4 2.0553
90.425 2.0666
90.45 2.0752
90.475 2.0823
90.5 2.0873
90.525 2.0892
90.55 2.0875
90.575 2.0822
90.6 2.0735
90.625 2.0618
90.65 2.047
90.675 2.0293
90.7 2.009
90.725 1.9855
90.75 1.9587
90.775 1.9286
90.8 1.8972
90.825 1.8652
90.85 1.8325
90.875 1.7992
90.9 1.765
90.925 1.7283
90.95 1.6894
90.975 1.6477
91 1.6029
91.025 1.5546
91.05 1.502
91.075 1.4453
91.1 1.3849
91.125 1.3207
91.15 1.2533
91.175 1.1829
91.2 1.109
91.225 1.0311
91.25 0.9469
91.275 0.8572
91.3 0.7649
91.325 0.6756
91.35 0.5976
91.375 0.5291
91.4 0.461
91.425 0.3932
91.45 0.3321
91.475 0.2787
91.5 0.2267
91.525 0.1694
91.55 0.1077
91.575 0.0512
91.6 0.0133
91.625 -0.0078
91.65 -0.0194
91.675 -0.0316
91.7 -0.0465
91.725 -0.0659
91.75 -0.0892
91.775 -0.1188
91.8 -0.1552
91.825 -0.1967
91.85 -0.2412
91.875 -0.29
91.9 -0.3454
91.925 -0.4028
91.95 -0.4591
91.975 -0.511
92 -0.5515
92.025 -0.5753
92.05 -0.5906
92.075 -0.6047
92.1 -0.6221
92.125 -0.6462
92.15 -0.6778
92.175 -0.7181
92.2 -0.7629
92.225 -0.8096
92.25 -0.8621
92.275 -0.9179
92.3 -0.9785
92.325 -1.0412
92.35 -1.0997
92.375 -1.156
92.4 -1.2105
92.425 -1.2597
92.45 -1.2904
92.475 -1.3042
92.5 -1.3093
92.525 -1.311
92.55 -1.3119
92.575 -1.3176
92.6 -1.3312
92.625 -1.3525
92.65 -1.3773
92.675 -1.4024
92.7 -1.4247
92.725 -1.4413
92.75 -1.4527
92.775 -1.4587
92.8 -1.4587
92.825 -1.4503
92.85 -1.4351
92.875 -1.4151
92.9 -1.3961
92.925 -1.3829
92.95 -1.3788
92.975 -1.3828
93 -1.3923
93.025 -1.4038
93.05 -1.4178
93.075 -1.4383
93.1 -1.4651
93.125 -1.4933
93.15 -1.5119
93.175 -1.5162
93.2 -1.5068
93.225 -1.4833
93.25 -1.4454
93.275 -1.3997
93.3 -1.3487
93.325 -1.2916
93.35 -1.2303
93.375 -1.1691
93.4 -1.1125
93.425 -1.0678
93.45 -1.0338
93.475 -1.0104
93.5 -0.9981
93.525 -0.9937
93.55 -0.9949
93.575 -0.9966
93.6 -0.9979
93.625 -0.9991
93.65 -1.0018
93.675 -1.0048
93.7 -1.0092
93.725 -1.0159
93.75 -1.0257
93.775 -1.0359
93.8 -1.0401
93.825 -1.0391
93.85 -1.0378
93.875 -1.0414
93.9 -1.0541
93.925 -1.0755
93.95 -1.1006
93.975 -1.1299
94 -1.1609
94.025 -1.1899
94.05 -1.2197
94.075 -1.2536
94.1 -1.2911
94.125 -1.3315
94.15 -1.3715
94.175 -1.4113
94.2 -1.4545
94.225 -1.5007
94.25 -1.5491
94.275 -1.5981
94.3 -1.6476
94.325 -1.6967
94.35 -1.7445
94.375 -1.7909
94.4 -1.8357
94.425 -1.8823
94.45 -1.9332
94.475 -1.9889
94.5 -2.0556
94.525 -2.139
94.55 -2.2308
94.575 -2.319
94.6 -2.3894
94.625 -2.4213
94.65 -2.411
94.675 -2.376
94.7 -2.3314
94.725 -2.2857
94.75 -2.2395
94.775 -2.1921
94.8 -2.1502
94.825 -2.1182
94.85 -2.0967
94.875 -2.0839
94.9 -2.0761
94.925 -2.0715
94.95 -2.0673
94.975 -2.0646
95 -2.0671
95.025 -2.0724
95.05 -2.0765
95.075 -2.078
95.1 -2.0812
95.125 -2.0843
95.15 -2.0808
95.175 -2.0689
95.2 -2.0538
95.225 -2.0447
95.25 -2.0469
95.275 -2.0602
95.3 -2.0792
95.325 -2.0989
95.35 -2.1163
95.375 -2.1256
95.4 -2.1234
95.425 -2.1041
95.45 -2.0764
95.475 -2.0502
95.5 -2.0311
95.525 -2.0228
95.55 -2.0171
95.575 -2.0037
95.6 -1.9814
95.625 -1.9505
95.65 -1.9186
95.675 -1.8901
95.7 -1.8657
95.725 -1.8465
95.75 -1.8307
95.775 -1.8151
95.8 -1.7986
95.825 -1.7814
95.85 -1.7622
95.875 -1.7399
95.9 -1.716
95.925 -1.6881
95.95 -1.6534
95.975 -1.6151
96 -1.5779
96.025 -1.5407
96.05 -1.5008
96.075 -1.4515
96.1 -1.391
96.125 -1.3198
96.15 -1.2397
96.175 -1.155
96.2 -1.0682
96.225 -0.9809
96.25 -0.8981
96.275 -0.8179
96.3 -0.7398
96.325 -0.6655
96.35 -0.5974
96.375 -0.5401
96.4 -0.4915
96.425 -0.4476
96.45 -0.4045
96.475 -0.3617
96.5 -0.3209
96.525 -0.2872
96.55 -0.2674
96.575 -0.2617
96.6 -0.2686
96.625 -0.286
96.65 -0.3069
96.675 -0.3235
96.7 -0.3263
96.725 -0.3126
96.75 -0.2891
96.775 -0.2621
96.8 -0.2345
96.825 -0.2064
96.85 -0.1766
96.875 -0.1424
96.9 -0.1078
96.925 -0.0746
96.95 -0.0414
96.975 -0.0066
97 0.0277
97.025 0.0564
97.05 0.0779
97.075 0.0943
97.1 0.1058
97.125 0.1117
97.15 0.1112
97.175 0.1033
97.2 0.0881
97.225 0.0694
97.25 0.0466
97.275 0.0226
97.3 -0.0008
97.325 -0.024
97.35 -0.0434
97.375 -0.0543
97.4 -0.0545
97.425 -0.0484
97.45 -0.0426
97.475 -0.0399
97.5 -0.0391
97.525 -0.0357
97.55 -0.0332
97.575 -0.0359
97.6 -0.0463
97.625 -0.0611
97.65 -0.0749
97.675 -0.0829
97.7 -0.089
97.725 -0.0981
97.75 -0.1081
97.775 -0.1152
97.8 -0.1197
97.825 -0.1249
97.85 -0.1292
97.875 -0.1238
97.9 -0.1051
97.925 -0.0789
97.95 -0.0501
97.975 -0.0212
98 0.0107
98.025 0.0477
98.05 0.0872
98.075 0.1325
98.1 0.1797
98.125 0.2199
98.15 0.2528
98.175 0.2807
98.2 0.3003
98.225 0.3081
98.25 0.3027
98.275 0.2825
98.3 0.2478
98.325 0.2002
98.35 0.1438
98.375 0.0811
98.4 0.0134
98.425 -0.0637
98.45 -0.153
98.475 -0.2525
98.5 -0.3587
98.525 -0.468
98.55 -0.572
98.575 -0.6561
98.6 -0.7158
98.625 -0.7583
98.65 -0.7917
98.675 -0.8213
98.7 -0.8523
98.725 -0.8882
98.75 -0.9327
98.775 -0.9861
98.8 -1.0465
98.825 -1.1117
98.85 -1.1786
98.875 -1.2447
98.9 -1.3108
98.925 -1.3707
98.95 -1.4034
98.975 -1.4088
99 -1.3994
99.025 -1.3802
99.05 -1.3496
99.075 -1.3102
99.1 -1.2698
99.125 -1.2356
99.15 -1.2107
99.175 -1.1976
99.2 -1.1934
99.225 -1.1958
99.25 -1.2026
99.275 -1.2117
99.3 -1.2248
99.325 -1.2445
99.35 -1.2716
99.375 -1.3047
99.4 -1.3396
99.425 -1.3737
99.45 -1.4053
99.475 -1.4337
99.5 -1.4571
99.525 -1.4765
99.55 -1.4939
99.575 -1.5054
99.6 -1.5035
99.625 -1.4869
99.65 -1.4639
99.675 -1.4411
99.7 -1.4232
99.725 -1.4141
99.75 -1.4083
99.775 -1.3995
99.8 -1.3823
99.825 -1.3614
99.85 -1.3426
99.875 -1.3256
99.9 -1.3115
99.925 -1.3042
99.95 -1.3063
99.975 -1.3213
100 -1.3523
