# Supplementary material for: Uptake of N2O5 by aqueous aerosol unveiled using chemically accurate many-body potentials
Source: Nat Commun. 2022 Mar 10;13:1266. doi: 10.1038/s41467-022-28697-8 (PMC8913772; doi:10.1038/s41467-022-28697-8)
Supplement: Supplementary file 3 — Source Data [file 41467_2022_28697_MOESM3_ESM.zip › n2o5-uptake-data/Fig2/scattering/rep05run17/relcom_gds.dat]

0.025 11.7398
0.05 11.7099
0.075 11.6799
0.1 11.6498
0.125 11.6198
0.15 11.5897
0.175 11.5596
0.2 11.5295
0.225 11.4994
0.25 11.4692
0.275 11.439
0.3 11.4088
0.325 11.3786
0.35 11.3483
0.375 11.3181
0.4 11.2878
0.425 11.2575
0.45 11.2272
0.475 11.1968
0.5 11.1665
0.525 11.1361
0.55 11.1057
0.575 11.0753
0.6 11.0449
0.625 11.0144
0.65 10.984
0.675 10.9535
0.7 10.923
0.725 10.8925
0.75 10.862
0.775 10.8314
0.8 10.8008
0.825 10.7703
0.85 10.7396
0.875 10.709
0.9 10.6784
0.925 10.6478
0.95 10.6171
0.975 10.5864
1 10.5557
1.025 10.5251
1.05 10.4943
1.075 10.4636
1.1 10.4328
1.125 10.4021
1.15 10.3713
1.175 10.3406
1.2 10.3098
1.225 10.279
1.25 10.2481
1.275 10.2172
1.3 10.1863
1.325 10.1554
1.35 10.1244
1.375 10.0934
1.4 10.0624
1.425 10.0313
1.45 10.0002
1.475 9.9691
1.5 9.938
1.525 9.9068
1.55 9.8757
1.575 9.8446
1.6 9.8134
1.625 9.7822
1.65 9.751
1.675 9.7198
1.7 9.6885
1.725 9.6571
1.75 9.6257
1.775 9.5943
1.8 9.5629
1.825 9.5314
1.85 9.4998
1.875 9.4682
1.9 9.4364
1.925 9.4046
1.95 9.3728
1.975 9.341
2 9.3092
2.025 9.2774
2.05 9.2455
2.075 9.2135
2.1 9.1815
2.125 9.1495
2.15 9.1174
2.175 9.0853
2.2 9.0531
2.225 9.021
2.25 8.9888
2.275 8.9565
2.3 8.9241
2.325 8.8917
2.35 8.8593
2.375 8.8268
2.4 8.7942
2.425 8.7617
2.45 8.7292
2.475 8.6967
2.5 8.6642
2.525 8.6318
2.55 8.5993
2.575 8.5668
2.6 8.5344
2.625 8.5019
2.65 8.4694
2.675 8.4368
2.7 8.4043
2.725 8.3716
2.75 8.339
2.775 8.3064
2.8 8.2738
2.825 8.2413
2.85 8.2088
2.875 8.1764
2.9 8.144
2.925 8.1117
2.95 8.0794
2.975 8.0471
3 8.0149
3.025 7.9827
3.05 7.9506
3.075 7.9184
3.1 7.8862
3.125 7.854
3.15 7.8219
3.175 7.7897
3.2 7.7575
3.225 7.7251
3.25 7.6926
3.275 7.6599
3.3 7.6269
3.325 7.5938
3.35 7.5603
3.375 7.5267
3.4 7.4927
3.425 7.4586
3.45 7.4243
3.475 7.3898
3.5 7.3553
3.525 7.3205
3.55 7.2856
3.575 7.2504
3.6 7.2151
3.625 7.1797
3.65 7.1442
3.675 7.1085
3.7 7.0726
3.725 7.0365
3.75 7.0002
3.775 6.9636
3.8 6.9268
3.825 6.8898
3.85 6.8526
3.875 6.8151
3.9 6.7772
3.925 6.7389
3.95 6.7004
3.975 6.6614
4 6.6219
4.025 6.582
4.05 6.5417
4.075 6.5011
4.1 6.4601
4.125 6.4186
4.15 6.3768
4.175 6.3346
4.2 6.292
4.225 6.2491
4.25 6.2057
4.275 6.1617
4.3 6.1169
4.325 6.0714
4.35 6.0252
4.375 5.9782
4.4 5.9302
4.425 5.8811
4.45 5.8311
4.475 5.7799
4.5 5.727
4.525 5.6723
4.55 5.6159
4.575 5.5576
4.6 5.4975
4.625 5.4356
4.65 5.3721
4.675 5.307
4.7 5.24
4.725 5.1712
4.75 5.1004
4.775 5.0272
4.8 4.9513
4.825 4.8733
4.85 4.793
4.875 4.7096
4.9 4.6229
4.925 4.5329
4.95 4.4395
4.975 4.3421
5 4.2411
5.025 4.1375
5.05 4.0323
5.075 3.9324
5.1 3.8456
5.125 3.7729
5.15 3.7121
5.175 3.6685
5.2 3.644
5.225 3.6269
5.25 3.6112
5.275 3.5943
5.3 3.5722
5.325 3.5447
5.35 3.5109
5.375 3.4724
5.4 3.43
5.425 3.3833
5.45 3.3329
5.475 3.2794
5.5 3.2243
5.525 3.1674
5.55 3.1087
5.575 3.0489
5.6 2.9879
5.625 2.9229
5.65 2.852
5.675 2.7751
5.7 2.6938
5.725 2.6091
5.75 2.5223
5.775 2.4369
5.8 2.355
5.825 2.2767
5.85 2.2051
5.875 2.1417
5.9 2.0869
5.925 2.0492
5.95 2.0332
5.975 2.0367
6 2.0481
6.025 2.0595
6.05 2.0723
6.075 2.0871
6.1 2.102
6.125 2.1152
6.15 2.1267
6.175 2.1407
6.2 2.1589
6.225 2.1759
6.25 2.1893
6.275 2.2025
6.3 2.2182
6.325 2.2322
6.35 2.2445
6.375 2.2592
6.4 2.2746
6.425 2.2932
6.45 2.3258
6.475 2.3772
6.5 2.4357
6.525 2.4957
6.55 2.5537
6.575 2.6057
6.6 2.6495
6.625 2.6838
6.65 2.7079
6.675 2.7216
6.7 2.7242
6.725 2.7168
6.75 2.7033
6.775 2.6993
6.8 2.7204
6.825 2.7532
6.85 2.7828
6.875 2.8039
6.9 2.817
6.925 2.8233
6.95 2.825
6.975 2.8217
7 2.8121
7.025 2.7951
7.05 2.7707
7.075 2.7399
7.1 2.7043
7.125 2.6669
7.15 2.6307
7.175 2.5995
7.2 2.5734
7.225 2.5498
7.25 2.525
7.275 2.4969
7.3 2.4636
7.325 2.4259
7.35 2.3844
7.375 2.3376
7.4 2.2857
7.425 2.2289
7.45 2.1671
7.475 2.0998
7.5 2.0276
7.525 1.9506
7.55 1.8687
7.575 1.7823
7.6 1.6903
7.625 1.5918
7.65 1.4856
7.675 1.3714
7.7 1.2485
7.725 1.1186
7.75 0.9888
7.775 0.8684
7.8 0.773
7.825 0.7146
7.85 0.6826
7.875 0.6662
7.9 0.661
7.925 0.6612
7.95 0.6569
7.975 0.6441
8 0.624
8.025 0.5932
8.05 0.5501
8.075 0.4979
8.1 0.4428
8.125 0.3857
8.15 0.3298
8.175 0.2787
8.2 0.2409
8.225 0.2213
8.25 0.2245
8.275 0.2383
8.3 0.2572
8.325 0.2761
8.35 0.2909
8.375 0.297
8.4 0.2936
8.425 0.2844
8.45 0.2707
8.475 0.2555
8.5 0.2377
8.525 0.2168
8.55 0.1924
8.575 0.1717
8.6 0.1618
8.625 0.1648
8.65 0.1831
8.675 0.211
8.7 0.2418
8.725 0.2672
8.75 0.2829
8.775 0.2875
8.8 0.2826
8.825 0.2682
8.85 0.247
8.875 0.2238
8.9 0.1981
8.925 0.1777
8.95 0.1771
8.975 0.2037
9 0.2448
9.025 0.29
9.05 0.3327
9.075 0.3739
9.1 0.4163
9.125 0.4582
9.15 0.4948
9.175 0.5239
9.2 0.5477
9.225 0.5713
9.25 0.6005
9.275 0.6443
9.3 0.7005
9.325 0.7588
9.35 0.8128
9.375 0.8657
9.4 0.9175
9.425 0.9648
9.45 1.0096
9.475 1.0507
9.5 1.0872
9.525 1.121
9.55 1.1519
9.575 1.1838
9.6 1.2236
9.625 1.2744
9.65 1.3388
9.675 1.416
9.7 1.4994
9.725 1.5773
9.75 1.6476
9.775 1.7096
9.8 1.7633
9.825 1.8101
9.85 1.8516
9.875 1.8853
9.9 1.9109
9.925 1.9297
9.95 1.9403
9.975 1.9425
10 1.9354
10.025 1.9171
10.05 1.8894
10.075 1.858
10.1 1.83
10.125 1.8076
10.15 1.7816
10.175 1.7491
10.2 1.7062
10.225 1.6553
10.25 1.5969
10.275 1.5367
10.3 1.4857
10.325 1.456
10.35 1.4442
10.375 1.4414
10.4 1.4435
10.425 1.4427
10.45 1.4342
10.475 1.4182
10.5 1.3992
10.525 1.3806
10.55 1.363
10.575 1.3442
10.6 1.3209
10.625 1.2939
10.65 1.268
10.675 1.242
10.7 1.2166
10.725 1.1936
10.75 1.1743
10.775 1.1596
10.8 1.1527
10.825 1.1505
10.85 1.1488
10.875 1.148
10.9 1.145
10.925 1.1396
10.95 1.1321
10.975 1.1204
11 1.1016
11.025 1.0776
11.05 1.048
11.075 1.0127
11.1 0.975
11.125 0.939
11.15 0.9097
11.175 0.8853
11.2 0.8643
11.225 0.8386
11.25 0.8063
11.275 0.7727
11.3 0.7426
11.325 0.7151
11.35 0.6859
11.375 0.6525
11.4 0.6143
11.425 0.5744
11.45 0.5302
11.475 0.4801
11.5 0.4228
11.525 0.3586
11.55 0.2869
11.575 0.2106
11.6 0.1315
11.625 0.0527
11.65 -0.0269
11.675 -0.1072
11.7 -0.1859
11.725 -0.2607
11.75 -0.3306
11.775 -0.3905
11.8 -0.4348
11.825 -0.4609
11.85 -0.4775
11.875 -0.4932
11.9 -0.5063
11.925 -0.5178
11.95 -0.5258
11.975 -0.5311
12 -0.533
12.025 -0.5327
12.05 -0.536
12.075 -0.546
12.1 -0.558
12.125 -0.5626
12.15 -0.5503
12.175 -0.5246
12.2 -0.4892
12.225 -0.4466
12.25 -0.4012
12.275 -0.3596
12.3 -0.325
12.325 -0.2975
12.35 -0.2775
12.375 -0.265
12.4 -0.2601
12.425 -0.2602
12.45 -0.2633
12.475 -0.2522
12.5 -0.2182
12.525 -0.1632
12.55 -0.0955
12.575 -0.0205
12.6 0.0543
12.625 0.1295
12.65 0.21
12.675 0.2964
12.7 0.3897
12.725 0.4806
12.75 0.5732
12.775 0.6627
12.8 0.7449
12.825 0.8175
12.85 0.8795
12.875 0.9336
12.9 0.9796
12.925 1.0172
12.95 1.0472
12.975 1.0702
13 1.0884
13.025 1.1074
13.05 1.1304
13.075 1.1537
13.1 1.1709
13.125 1.1829
13.15 1.198
13.175 1.2176
13.2 1.2339
13.225 1.2428
13.25 1.2436
13.275 1.237
13.3 1.2267
13.325 1.2168
13.35 1.2096
13.375 1.2049
13.4 1.1994
13.425 1.1922
13.45 1.1877
13.475 1.1978
13.5 1.229
13.525 1.2701
13.55 1.3138
13.575 1.3577
13.6 1.4021
13.625 1.4471
13.65 1.4908
13.675 1.533
13.7 1.5731
13.725 1.6104
13.75 1.6457
13.775 1.6804
13.8 1.7142
13.825 1.7455
13.85 1.773
13.875 1.7972
13.9 1.818
13.925 1.8339
13.95 1.8447
13.975 1.8518
14 1.8573
14.025 1.8676
14.05 1.8891
14.075 1.9168
14.1 1.9498
14.125 1.9936
14.15 2.0443
14.175 2.0956
14.2 2.1471
14.225 2.1988
14.25 2.2492
14.275 2.2974
14.3 2.344
14.325 2.3899
14.35 2.4356
14.375 2.4803
14.4 2.5243
14.425 2.5699
14.45 2.6172
14.475 2.6659
14.5 2.7175
14.525 2.7721
14.55 2.828
14.575 2.885
14.6 2.9442
14.625 3.0036
14.65 3.0621
14.675 3.1196
14.7 3.1749
14.725 3.2277
14.75 3.2784
14.775 3.3271
14.8 3.3734
14.825 3.4184
14.85 3.4632
14.875 3.5074
14.9 3.5512
14.925 3.5974
14.95 3.647
14.975 3.6978
15 3.7485
15.025 3.7983
15.05 3.8465
15.075 3.8926
15.1 3.9373
15.125 3.9812
15.15 4.0248
15.175 4.0687
15.2 4.1132
15.225 4.1582
15.25 4.2036
15.275 4.2485
15.3 4.2919
15.325 4.3336
15.35 4.3735
15.375 4.4113
15.4 4.447
15.425 4.4803
15.45 4.5119
15.475 4.5421
15.5 4.5699
15.525 4.5956
15.55 4.6194
15.575 4.6421
15.6 4.6631
15.625 4.6825
15.65 4.7002
15.675 4.7165
15.7 4.732
15.725 4.7465
15.75 4.7595
15.775 4.7703
15.8 4.7792
15.825 4.7857
15.85 4.7901
15.875 4.7926
15.9 4.7928
15.925 4.7905
15.95 4.7861
15.975 4.7801
16 4.772
16.025 4.7619
16.05 4.7503
16.075 4.737
16.1 4.7225
16.125 4.7063
16.15 4.6879
16.175 4.6665
16.2 4.6418
16.225 4.6132
16.25 4.5805
16.275 4.5453
16.3 4.5094
16.325 4.4723
16.35 4.4304
16.375 4.3808
16.4 4.3233
16.425 4.2597
16.45 4.1922
16.475 4.1234
16.5 4.0583
16.525 4.008
16.55 3.9693
16.575 3.9364
16.6 3.9081
16.625 3.8807
16.65 3.8502
16.675 3.8136
16.7 3.7787
16.725 3.7555
16.75 3.7459
16.775 3.7424
16.8 3.7355
16.825 3.7262
16.85 3.7186
16.875 3.7156
16.9 3.7156
16.925 3.7188
16.95 3.7239
16.975 3.7308
17 3.7376
17.025 3.7412
17.05 3.7395
17.075 3.7346
17.1 3.7284
17.125 3.7222
17.15 3.7169
17.175 3.7166
17.2 3.7217
17.225 3.7277
17.25 3.7283
17.275 3.7197
17.3 3.7026
17.325 3.6776
17.35 3.643
17.375 3.5977
17.4 3.544
17.425 3.4833
17.45 3.4178
17.475 3.3548
17.5 3.2971
17.525 3.2452
17.55 3.2007
17.575 3.1677
17.6 3.1517
17.625 3.1551
17.65 3.1755
17.675 3.2106
17.7 3.2546
17.725 3.3001
17.75 3.3446
17.775 3.3856
17.8 3.4243
17.825 3.4591
17.85 3.497
17.875 3.5387
17.9 3.5731
17.925 3.6
17.95 3.6182
17.975 3.6286
18 3.6331
18.025 3.6331
18.05 3.6323
18.075 3.6335
18.1 3.637
18.125 3.6421
18.15 3.6524
18.175 3.674
18.2 3.7141
18.225 3.774
18.25 3.841
18.275 3.9073
18.3 3.9669
18.325 4.0184
18.35 4.0624
18.375 4.1004
18.4 4.1332
18.425 4.1603
18.45 4.1829
18.475 4.2041
18.5 4.232
18.525 4.2693
18.55 4.3114
18.575 4.3521
18.6 4.3888
18.625 4.4213
18.65 4.4505
18.675 4.4778
18.7 4.5034
18.725 4.5282
18.75 4.5542
18.775 4.5808
18.8 4.6082
18.825 4.6355
18.85 4.664
18.875 4.6928
18.9 4.7207
18.925 4.7469
18.95 4.7697
18.975 4.789
19 4.8048
19.025 4.818
19.05 4.8287
19.075 4.8369
19.1 4.8427
19.125 4.8462
19.15 4.848
19.175 4.8486
19.2 4.8481
19.225 4.8463
19.25 4.8437
19.275 4.8399
19.3 4.835
19.325 4.8287
19.35 4.8212
19.375 4.8121
19.4 4.8016
19.425 4.7893
19.45 4.7756
19.475 4.7602
19.5 4.742
19.525 4.7209
19.55 4.6967
19.575 4.6703
19.6 4.6423
19.625 4.6111
19.65 4.5756
19.675 4.5364
19.7 4.4949
19.725 4.4523
19.75 4.4081
19.775 4.3616
19.8 4.3155
19.825 4.2707
19.85 4.2269
19.875 4.1836
19.9 4.14
19.925 4.0963
19.95 4.0521
19.975 4.0074
20 3.9612
20.025 3.912
20.05 3.8587
20.075 3.8023
20.1 3.743
20.125 3.6814
20.15 3.622
20.175 3.5664
20.2 3.515
20.225 3.4658
20.25 3.4146
20.275 3.3601
20.3 3.3021
20.325 3.2407
20.35 3.1754
20.375 3.1071
20.4 3.0351
20.425 2.9592
20.45 2.8798
20.475 2.7966
20.5 2.7097
20.525 2.6183
20.55 2.523
20.575 2.4272
20.6 2.3319
20.625 2.2371
20.65 2.1434
20.675 2.0503
20.7 1.9601
20.725 1.8747
20.75 1.7934
20.775 1.7145
20.8 1.636
20.825 1.5585
20.85 1.4848
20.875 1.4205
20.9 1.3674
20.925 1.3215
20.95 1.2825
20.975 1.2473
21 1.2145
21.025 1.1792
21.05 1.1384
21.075 1.0914
21.1 1.0377
21.125 0.9775
21.15 0.9138
21.175 0.8484
21.2 0.7869
21.225 0.7307
21.25 0.6808
21.275 0.6337
21.3 0.5923
21.325 0.5563
21.35 0.523
21.375 0.4877
21.4 0.4494
21.425 0.4108
21.45 0.3738
21.475 0.3363
21.5 0.2877
21.525 0.2245
21.55 0.1544
21.575 0.0925
21.6 0.0464
21.625 0.0075
21.65 -0.0276
21.675 -0.0592
21.7 -0.0814
21.725 -0.0772
21.75 -0.0446
21.775 0.0066
21.8 0.0689
21.825 0.1353
21.85 0.2007
21.875 0.263
21.9 0.324
21.925 0.3851
21.95 0.447
21.975 0.5067
22 0.5704
22.025 0.6465
22.05 0.7347
22.075 0.829
22.1 0.922
22.125 1.0111
22.15 1.0941
22.175 1.1691
22.2 1.234
22.225 1.2896
22.25 1.3386
22.275 1.3836
22.3 1.4263
22.325 1.4654
22.35 1.4991
22.375 1.5242
22.4 1.5416
22.425 1.5552
22.45 1.5674
22.475 1.5781
22.5 1.5894
22.525 1.6018
22.55 1.6146
22.575 1.6259
22.6 1.6323
22.625 1.633
22.65 1.6308
22.675 1.6258
22.7 1.6187
22.725 1.6129
22.75 1.6055
22.775 1.5918
22.8 1.5719
22.825 1.5481
22.85 1.5189
22.875 1.4836
22.9 1.4415
22.925 1.395
22.95 1.3572
22.975 1.334
23 1.3177
23.025 1.3081
23.05 1.309
23.075 1.3139
23.1 1.3125
23.125 1.3073
23.15 1.3051
23.175 1.3061
23.2 1.3083
23.225 1.3145
23.25 1.3254
23.275 1.3391
23.3 1.3492
23.325 1.3519
23.35 1.3454
23.375 1.3305
23.4 1.3084
23.425 1.2778
23.45 1.2381
23.475 1.1896
23.5 1.133
23.525 1.0678
23.55 0.9937
23.575 0.9101
23.6 0.8196
23.625 0.7251
23.65 0.6298
23.675 0.542
23.7 0.4722
23.725 0.4304
23.75 0.4157
23.775 0.4246
23.8 0.4539
23.825 0.4991
23.85 0.5587
23.875 0.6227
23.9 0.6823
23.925 0.7358
23.95 0.7812
23.975 0.8204
24 0.8569
24.025 0.8942
24.05 0.9378
24.075 0.9935
24.1 1.0641
24.125 1.1486
24.15 1.2374
24.175 1.322
24.2 1.3997
24.225 1.4687
24.25 1.5263
24.275 1.5739
24.3 1.6128
24.325 1.6438
24.35 1.6683
24.375 1.6893
24.4 1.7118
24.425 1.7445
24.45 1.7932
24.475 1.8577
24.5 1.9222
24.525 1.9768
24.55 2.0174
24.575 2.0458
24.6 2.0692
24.625 2.0963
24.65 2.126
24.675 2.1512
24.7 2.167
24.725 2.1733
24.75 2.1766
24.775 2.1813
24.8 2.1867
24.825 2.1905
24.85 2.1875
24.875 2.1802
24.9 2.1643
24.925 2.1373
24.95 2.1002
24.975 2.0544
25 2.0038
25.025 1.9541
25.05 1.9043
25.075 1.851
25.1 1.7884
25.125 1.7137
25.15 1.6271
25.175 1.532
25.2 1.4321
25.225 1.3298
25.25 1.2265
25.275 1.1403
25.3 1.083
25.325 1.0384
25.35 0.9922
25.375 0.9387
25.4 0.8803
25.425 0.8238
25.45 0.7693
25.475 0.7215
25.5 0.681
25.525 0.6415
25.55 0.5992
25.575 0.5552
25.6 0.5115
25.625 0.4764
25.65 0.4493
25.675 0.4269
25.7 0.4085
25.725 0.3913
25.75 0.3745
25.775 0.3614
25.8 0.3486
25.825 0.3385
25.85 0.3264
25.875 0.3096
25.9 0.2844
25.925 0.252
25.95 0.2151
25.975 0.1802
26 0.1497
26.025 0.1169
26.05 0.0881
26.075 0.0758
26.1 0.0823
26.125 0.1045
26.15 0.1355
26.175 0.1712
26.2 0.2189
26.225 0.276
26.25 0.3372
26.275 0.3945
26.3 0.4387
26.325 0.4714
26.35 0.5012
26.375 0.5373
26.4 0.579
26.425 0.6252
26.45 0.6812
26.475 0.751
26.5 0.8326
26.525 0.9188
26.55 1.0013
26.575 1.0752
26.6 1.1424
26.625 1.2064
26.65 1.2707
26.675 1.3362
26.7 1.3981
26.725 1.4543
26.75 1.5025
26.775 1.5422
26.8 1.5731
26.825 1.5963
26.85 1.6122
26.875 1.6235
26.9 1.6362
26.925 1.6524
26.95 1.6663
26.975 1.675
27 1.6784
27.025 1.6794
27.05 1.678
27.075 1.6719
27.1 1.6601
27.125 1.6407
27.15 1.6164
27.175 1.5883
27.2 1.558
27.225 1.5279
27.25 1.5022
27.275 1.4769
27.3 1.4483
27.325 1.4178
27.35 1.3868
27.375 1.3543
27.4 1.3183
27.425 1.2789
27.45 1.242
27.475 1.2159
27.5 1.2018
27.525 1.195
27.55 1.1881
27.575 1.1799
27.6 1.175
27.625 1.1811
27.65 1.1928
27.675 1.2051
27.7 1.2199
27.725 1.2341
27.75 1.2435
27.775 1.2445
27.8 1.2356
27.825 1.2179
27.85 1.1924
27.875 1.1598
27.9 1.1176
27.925 1.0635
27.95 1.0003
27.975 0.9349
28 0.8721
28.025 0.8184
28.05 0.7683
28.075 0.714
28.1 0.6514
28.125 0.5847
28.15 0.5169
28.175 0.4568
28.2 0.4152
28.225 0.3831
28.25 0.3555
28.275 0.3305
28.3 0.306
28.325 0.2825
28.35 0.252
28.375 0.217
28.4 0.174
28.425 0.1236
28.45 0.0745
28.475 0.0301
28.5 -0.0011
28.525 -0.0079
28.55 0.0059
28.575 0.0292
28.6 0.0538
28.625 0.0809
28.65 0.1101
28.675 0.1373
28.7 0.1537
28.725 0.1606
28.75 0.163
28.775 0.1728
28.8 0.2093
28.825 0.2697
28.85 0.3417
28.875 0.4084
28.9 0.4586
28.925 0.4927
28.95 0.518
28.975 0.5439
29 0.572
29.025 0.5986
29.05 0.621
29.075 0.6399
29.1 0.6578
29.125 0.6758
29.15 0.6984
29.175 0.7305
29.2 0.7743
29.225 0.8238
29.25 0.8752
29.275 0.9264
29.3 0.9699
29.325 1.0052
29.35 1.026
29.375 1.0292
29.4 1.022
29.425 1.0078
29.45 0.9912
29.475 0.9791
29.5 0.9736
29.525 0.972
29.55 0.97
29.575 0.9649
29.6 0.9526
29.625 0.9278
29.65 0.8903
29.675 0.8411
29.7 0.7826
29.725 0.7181
29.75 0.6499
29.775 0.5818
29.8 0.521
29.825 0.4731
29.85 0.435
29.875 0.4035
29.9 0.3732
29.925 0.3387
29.95 0.3006
29.975 0.2589
30 0.22
30.025 0.1923
30.05 0.189
30.075 0.2059
30.1 0.2336
30.125 0.2628
30.15 0.2869
30.175 0.3033
30.2 0.3118
30.225 0.3136
30.25 0.3088
30.275 0.3011
30.3 0.2924
30.325 0.2806
30.35 0.2663
30.375 0.2506
30.4 0.2343
30.425 0.2125
30.45 0.184
30.475 0.1476
30.5 0.1069
30.525 0.069
30.55 0.0445
30.575 0.03
30.6 0.0229
30.625 0.0166
30.65 0.0088
30.675 0.0002
30.7 -0.0122
30.725 -0.0254
30.75 -0.033
30.775 -0.0354
30.8 -0.0311
30.825 -0.0145
30.85 0.0096
30.875 0.0426
30.9 0.085
30.925 0.1329
30.95 0.1838
30.975 0.2353
31 0.285
31.025 0.3302
31.05 0.3703
31.075 0.4066
31.1 0.4391
31.125 0.4674
31.15 0.491
31.175 0.5087
31.2 0.5207
31.225 0.5298
31.25 0.5352
31.275 0.5346
31.3 0.528
31.325 0.5166
31.35 0.5052
31.375 0.4976
31.4 0.4941
31.425 0.4922
31.45 0.4841
31.475 0.4654
31.5 0.4387
31.525 0.4058
31.55 0.3672
31.575 0.3247
31.6 0.2817
31.625 0.2386
31.65 0.1928
31.675 0.14
31.7 0.0792
31.725 0.0132
31.75 -0.0544
31.775 -0.1182
31.8 -0.1699
31.825 -0.2109
31.85 -0.2485
31.875 -0.2825
31.9 -0.31
31.925 -0.3207
31.95 -0.3135
31.975 -0.2948
32 -0.2749
32.025 -0.2563
32.05 -0.2369
32.075 -0.215
32.1 -0.192
32.125 -0.1696
32.15 -0.1527
32.175 -0.1431
32.2 -0.1412
32.225 -0.1502
32.25 -0.1706
32.275 -0.201
32.3 -0.2416
32.325 -0.2945
32.35 -0.3563
32.375 -0.4222
32.4 -0.4878
32.425 -0.5484
32.45 -0.6041
32.475 -0.654
32.5 -0.6983
32.525 -0.7425
32.55 -0.7902
32.575 -0.8292
32.6 -0.8567
32.625 -0.8782
32.65 -0.8968
32.675 -0.9088
32.7 -0.9138
32.725 -0.9093
32.75 -0.9009
32.775 -0.8958
32.8 -0.8952
32.825 -0.9012
32.85 -0.912
32.875 -0.9261
32.9 -0.9469
32.925 -0.9751
32.95 -1.0006
32.975 -1.0167
33 -1.0235
33.025 -1.0272
33.05 -1.0311
33.075 -1.0391
33.1 -1.0505
33.125 -1.0647
33.15 -1.0794
33.175 -1.0913
33.2 -1.103
33.225 -1.1148
33.25 -1.1257
33.275 -1.1354
33.3 -1.1465
33.325 -1.1593
33.35 -1.1744
33.375 -1.1936
33.4 -1.2153
33.425 -1.2388
33.45 -1.2659
33.475 -1.2972
33.5 -1.3347
33.525 -1.3794
33.55 -1.4284
33.575 -1.4791
33.6 -1.5214
33.625 -1.5448
33.65 -1.5552
33.675 -1.5575
33.7 -1.5536
33.725 -1.5465
33.75 -1.5359
33.775 -1.5122
33.8 -1.478
33.825 -1.4396
33.85 -1.4013
33.875 -1.3625
33.9 -1.3252
33.925 -1.2864
33.95 -1.2422
33.975 -1.1947
34 -1.1478
34.025 -1.105
34.05 -1.0677
34.075 -1.0387
34.1 -1.0119
34.125 -0.9869
34.15 -0.9674
34.175 -0.955
34.2 -0.9471
34.225 -0.9432
34.25 -0.9419
34.275 -0.9426
34.3 -0.9455
34.325 -0.9507
34.35 -0.9571
34.375 -0.9621
34.4 -0.9656
34.425 -0.966
34.45 -0.9631
34.475 -0.96
34.5 -0.9551
34.525 -0.9483
34.55 -0.9409
34.575 -0.9323
34.6 -0.9238
34.625 -0.9156
34.65 -0.9028
34.675 -0.8801
34.7 -0.8474
34.725 -0.8092
34.75 -0.775
34.775 -0.7485
34.8 -0.7254
34.825 -0.7071
34.85 -0.6946
34.875 -0.6894
34.9 -0.6899
34.925 -0.6961
34.95 -0.7054
34.975 -0.7095
35 -0.7033
35.025 -0.6932
35.05 -0.6848
35.075 -0.6786
35.1 -0.6729
35.125 -0.6641
35.15 -0.6544
35.175 -0.6434
35.2 -0.6344
35.225 -0.6254
35.25 -0.6149
35.275 -0.6107
35.3 -0.6141
35.325 -0.6232
35.35 -0.641
35.375 -0.6655
35.4 -0.6965
35.425 -0.7265
35.45 -0.7421
35.475 -0.7446
35.5 -0.7357
35.525 -0.7203
35.55 -0.7031
35.575 -0.6815
35.6 -0.6512
35.625 -0.6143
35.65 -0.5735
35.675 -0.5315
35.7 -0.4941
35.725 -0.4636
35.75 -0.44
35.775 -0.4239
35.8 -0.4122
35.825 -0.4
35.85 -0.3811
35.875 -0.356
35.9 -0.3242
35.925 -0.2863
35.95 -0.2424
35.975 -0.1871
36 -0.1258
36.025 -0.0632
36.05 -0.0008
36.075 0.0571
36.1 0.1096
36.125 0.1555
36.15 0.1942
36.175 0.226
36.2 0.2519
36.225 0.2719
36.25 0.2849
36.275 0.2888
36.3 0.2841
36.325 0.2712
36.35 0.2497
36.375 0.224
36.4 0.2072
36.425 0.1981
36.45 0.1914
36.475 0.1892
36.5 0.1902
36.525 0.1916
36.55 0.1871
36.575 0.1776
36.6 0.1626
36.625 0.141
36.65 0.115
36.675 0.0861
36.7 0.0584
36.725 0.0303
36.75 -0.0008
36.775 -0.0271
36.8 -0.0367
36.825 -0.0195
36.85 0.0262
36.875 0.0875
36.9 0.1491
36.925 0.2046
36.95 0.2529
36.975 0.2934
37 0.3256
37.025 0.3493
37.05 0.3656
37.075 0.3772
37.1 0.3918
37.125 0.4182
37.15 0.4587
37.175 0.5087
37.2 0.5628
37.225 0.6154
37.25 0.6608
37.275 0.6994
37.3 0.7345
37.325 0.768
37.35 0.7972
37.375 0.8179
37.4 0.8297
37.425 0.8341
37.45 0.8324
37.475 0.8273
37.5 0.8181
37.525 0.802
37.55 0.7746
37.575 0.7361
37.6 0.6891
37.625 0.6348
37.65 0.572
37.675 0.5005
37.7 0.4264
37.725 0.3536
37.75 0.2853
37.775 0.2221
37.8 0.1622
37.825 0.1075
37.85 0.0609
37.875 0.0189
37.9 -0.019
37.925 -0.0531
37.95 -0.0906
37.975 -0.1337
38 -0.1768
38.025 -0.2101
38.05 -0.2364
38.075 -0.2637
38.1 -0.2953
38.125 -0.3323
38.15 -0.3693
38.175 -0.4019
38.2 -0.4322
38.225 -0.4644
38.25 -0.4957
38.275 -0.5238
38.3 -0.551
38.325 -0.5786
38.35 -0.6035
38.375 -0.6237
38.4 -0.6445
38.425 -0.6697
38.45 -0.6983
38.475 -0.7247
38.5 -0.7376
38.525 -0.7323
38.55 -0.7158
38.575 -0.6966
38.6 -0.6808
38.625 -0.664
38.65 -0.6343
38.675 -0.5888
38.7 -0.5272
38.725 -0.4529
38.75 -0.3707
38.775 -0.2894
38.8 -0.2149
38.825 -0.1462
38.85 -0.0817
38.875 -0.0145
38.9 0.0577
38.925 0.1317
38.95 0.206
38.975 0.2758
39 0.3407
39.025 0.4004
39.05 0.4547
39.075 0.503
39.1 0.5448
39.125 0.5779
39.15 0.6061
39.175 0.6373
39.2 0.6712
39.225 0.7044
39.25 0.7348
39.275 0.7629
39.3 0.7892
39.325 0.8151
39.35 0.8419
39.375 0.8657
39.4 0.8848
39.425 0.8977
39.45 0.9045
39.475 0.9059
39.5 0.9056
39.525 0.9077
39.55 0.9169
39.575 0.9344
39.6 0.9526
39.625 0.9701
39.65 0.9862
39.675 1.0014
39.7 1.0165
39.725 1.0351
39.75 1.0655
39.775 1.1073
39.8 1.1533
39.825 1.1956
39.85 1.232
39.875 1.2631
39.9 1.2884
39.925 1.3098
39.95 1.3286
39.975 1.3429
40 1.3504
40.025 1.3504
40.05 1.3407
40.075 1.3222
40.1 1.2956
40.125 1.26
40.15 1.2188
40.175 1.1796
40.2 1.1435
40.225 1.1104
40.25 1.0802
40.275 1.0514
40.3 1.0193
40.325 0.9836
40.35 0.9445
40.375 0.9008
40.4 0.8506
40.425 0.7943
40.45 0.7326
40.475 0.6694
40.5 0.6108
40.525 0.5553
40.55 0.4984
40.575 0.4384
40.6 0.3774
40.625 0.3224
40.65 0.2745
40.675 0.2307
40.7 0.1886
40.725 0.1445
40.75 0.0956
40.775 0.0423
40.8 -0.0141
40.825 -0.0719
40.85 -0.1308
40.875 -0.1917
40.9 -0.2495
40.925 -0.2988
40.95 -0.3374
40.975 -0.3707
41 -0.4021
41.025 -0.4363
41.05 -0.4749
41.075 -0.5215
41.1 -0.5753
41.125 -0.6372
41.15 -0.7045
41.175 -0.7745
41.2 -0.8448
41.225 -0.9165
41.25 -0.9814
41.275 -1.0246
41.3 -1.0424
41.325 -1.0461
41.35 -1.0463
41.375 -1.0433
41.4 -1.0423
41.425 -1.0471
41.45 -1.0582
41.475 -1.0782
41.5 -1.1028
41.525 -1.1212
41.55 -1.1222
41.575 -1.1073
41.6 -1.0846
41.625 -1.0642
41.65 -1.0492
41.675 -1.0403
41.7 -1.0379
41.725 -1.0439
41.75 -1.0578
41.775 -1.081
41.8 -1.1107
41.825 -1.1451
41.85 -1.181
41.875 -1.2165
41.9 -1.2493
41.925 -1.2811
41.95 -1.293
41.975 -1.2645
42 -1.2082
42.025 -1.1305
42.05 -1.0448
42.075 -0.9645
42.1 -0.8959
42.125 -0.8395
42.15 -0.7945
42.175 -0.7597
42.2 -0.7304
42.225 -0.701
42.25 -0.6719
42.275 -0.6487
42.3 -0.6338
42.325 -0.6275
42.35 -0.6281
42.375 -0.636
42.4 -0.6507
42.425 -0.6697
42.45 -0.6926
42.475 -0.7142
42.5 -0.7282
42.525 -0.742
42.55 -0.7582
42.575 -0.7795
42.6 -0.8042
42.625 -0.8288
42.65 -0.8451
42.675 -0.844
42.7 -0.8263
42.725 -0.8006
42.75 -0.7681
42.775 -0.7292
42.8 -0.6902
42.825 -0.6555
42.85 -0.6271
42.875 -0.6076
42.9 -0.5972
42.925 -0.5929
42.95 -0.5946
42.975 -0.6036
43 -0.6222
43.025 -0.6516
43.05 -0.6944
43.075 -0.7495
43.1 -0.8082
43.125 -0.8689
43.15 -0.9311
43.175 -0.9917
43.2 -1.0479
43.225 -1.096
43.25 -1.1281
43.275 -1.1389
43.3 -1.1341
43.325 -1.1247
43.35 -1.1077
43.375 -1.0793
43.4 -1.0455
43.425 -1.0113
43.45 -0.9757
43.475 -0.9405
43.5 -0.9091
43.525 -0.883
43.55 -0.8615
43.575 -0.8475
43.6 -0.8438
43.625 -0.847
43.65 -0.8566
43.675 -0.8691
43.7 -0.8771
43.725 -0.8749
43.75 -0.8639
43.775 -0.845
43.8 -0.8237
43.825 -0.8049
43.85 -0.7888
43.875 -0.7716
43.9 -0.7516
43.925 -0.7303
43.95 -0.7104
43.975 -0.6926
44 -0.6766
44.025 -0.6639
44.05 -0.6568
44.075 -0.6559
44.1 -0.657
44.125 -0.6529
44.15 -0.6406
44.175 -0.6247
44.2 -0.6057
44.225 -0.58
44.25 -0.5513
44.275 -0.5263
44.3 -0.5045
44.325 -0.4786
44.35 -0.4448
44.375 -0.4069
44.4 -0.3624
44.425 -0.3086
44.45 -0.2411
44.475 -0.1653
44.5 -0.0857
44.525 -0.0001
44.55 0.093
44.575 0.1868
44.6 0.2753
44.625 0.3585
44.65 0.4356
44.675 0.5066
44.7 0.57
44.725 0.6245
44.75 0.6688
44.775 0.7045
44.8 0.7334
44.825 0.7596
44.85 0.7906
44.875 0.8286
44.9 0.8726
44.925 0.9166
44.95 0.9586
44.975 0.9974
45 1.0333
45.025 1.067
45.05 1.1008
45.075 1.1369
45.1 1.1801
45.125 1.2309
45.15 1.2928
45.175 1.3593
45.2 1.4248
45.225 1.4852
45.25 1.5392
45.275 1.5869
45.3 1.6286
45.325 1.6629
45.35 1.6882
45.375 1.7062
45.4 1.7183
45.425 1.7255
45.45 1.7316
45.475 1.7409
45.5 1.7513
45.525 1.7599
45.55 1.767
45.575 1.7741
45.6 1.7822
45.625 1.7942
45.65 1.8109
45.675 1.8274
45.7 1.8419
45.725 1.8525
45.75 1.8577
45.775 1.8545
45.8 1.8433
45.825 1.8272
45.85 1.809
45.875 1.7943
45.9 1.7818
45.925 1.7657
45.95 1.7429
45.975 1.7131
46 1.674
46.025 1.6253
46.05 1.5686
46.075 1.5074
46.1 1.4434
46.125 1.3787
46.15 1.3154
46.175 1.2561
46.2 1.2014
46.225 1.1516
46.25 1.1068
46.275 1.063
46.3 1.017
46.325 0.9674
46.35 0.9149
46.375 0.8599
46.4 0.798
46.425 0.7292
46.45 0.6555
46.475 0.577
46.5 0.4988
46.525 0.427
46.55 0.3703
46.575 0.3363
46.6 0.325
46.625 0.3218
46.65 0.3195
46.675 0.318
46.7 0.3145
46.725 0.3111
46.75 0.3103
46.775 0.3139
46.8 0.3169
46.825 0.313
46.85 0.3004
46.875 0.2786
46.9 0.2497
46.925 0.2154
46.95 0.1757
46.975 0.1294
47 0.0759
47.025 0.016
47.05 -0.0502
47.075 -0.1238
47.1 -0.2051
47.125 -0.2924
47.15 -0.3744
47.175 -0.4396
47.2 -0.4818
47.225 -0.4953
47.25 -0.4848
47.275 -0.4637
47.3 -0.4433
47.325 -0.4265
47.35 -0.415
47.375 -0.4076
47.4 -0.4005
47.425 -0.3853
47.45 -0.3627
47.475 -0.3358
47.5 -0.3072
47.525 -0.2811
47.55 -0.2579
47.575 -0.234
47.6 -0.2044
47.625 -0.1633
47.65 -0.1138
47.675 -0.0619
47.7 -0.0127
47.725 0.0307
47.75 0.0668
47.775 0.0981
47.8 0.1275
47.825 0.1584
47.85 0.1916
47.875 0.2238
47.9 0.2513
47.925 0.2724
47.95 0.2858
47.975 0.2923
48 0.291
48.025 0.2834
48.05 0.2708
48.075 0.2571
48.1 0.2413
48.125 0.2206
48.15 0.1983
48.175 0.1757
48.2 0.1571
48.225 0.1407
48.25 0.1199
48.275 0.0904
48.3 0.0506
48.325 0.0028
48.35 -0.0524
48.375 -0.1162
48.4 -0.1876
48.425 -0.2647
48.45 -0.3438
48.475 -0.4181
48.5 -0.4761
48.525 -0.5109
48.55 -0.5173
48.575 -0.4899
48.6 -0.4388
48.625 -0.3854
48.65 -0.3369
48.675 -0.2934
48.7 -0.256
48.725 -0.2269
48.75 -0.204
48.775 -0.1861
48.8 -0.1733
48.825 -0.1661
48.85 -0.1604
48.875 -0.1552
48.9 -0.1499
48.925 -0.1431
48.95 -0.1343
48.975 -0.1236
49 -0.1118
49.025 -0.0999
49.05 -0.0912
49.075 -0.0895
49.1 -0.0955
49.125 -0.1066
49.15 -0.121
49.175 -0.1378
49.2 -0.1519
49.225 -0.1516
49.25 -0.129
49.275 -0.0902
49.3 -0.0445
49.325 0.0056
49.35 0.0613
49.375 0.1184
49.4 0.1755
49.425 0.2334
49.45 0.2971
49.475 0.3736
49.5 0.4658
49.525 0.5683
49.55 0.6749
49.575 0.7827
49.6 0.8904
49.625 0.9982
49.65 1.1059
49.675 1.2118
49.7 1.316
49.725 1.4152
49.75 1.5074
49.775 1.5938
49.8 1.6753
49.825 1.7517
49.85 1.821
49.875 1.8829
49.9 1.9374
49.925 1.986
49.95 2.0318
49.975 2.076
50 2.118
50.025 2.1582
50.05 2.1968
50.075 2.235
50.1 2.2738
50.125 2.3121
50.15 2.3482
50.175 2.3812
50.2 2.4116
50.225 2.4389
50.25 2.4622
50.275 2.4806
50.3 2.4928
50.325 2.4999
50.35 2.5014
50.375 2.4979
50.4 2.489
50.425 2.474
50.45 2.4569
50.475 2.438
50.5 2.4129
50.525 2.3811
50.55 2.3428
50.575 2.2984
50.6 2.249
50.625 2.1957
50.65 2.1367
50.675 2.0723
50.7 2.0035
50.725 1.9337
50.75 1.8691
50.775 1.8201
50.8 1.7876
50.825 1.7679
50.85 1.7549
50.875 1.7459
50.9 1.7366
50.925 1.7241
50.95 1.7073
50.975 1.6863
51 1.6625
51.025 1.6371
51.05 1.6089
51.075 1.5745
51.1 1.5353
51.125 1.4946
51.15 1.4535
51.175 1.4151
51.2 1.3801
51.225 1.3487
51.25 1.3189
51.275 1.2898
51.3 1.2614
51.325 1.2291
51.35 1.1873
51.375 1.1382
51.4 1.0859
51.425 1.0305
51.45 0.975
51.475 0.9237
51.5 0.8751
51.525 0.8217
51.55 0.7615
51.575 0.6962
51.6 0.6263
51.625 0.5552
51.65 0.4935
51.675 0.4431
51.7 0.3989
51.725 0.36
51.75 0.3268
51.775 0.3042
51.8 0.2956
51.825 0.2936
51.85 0.2892
51.875 0.2825
51.9 0.2754
51.925 0.2656
51.95 0.2499
51.975 0.2281
52 0.2002
52.025 0.1634
52.05 0.1154
52.075 0.0563
52.1 -0.0123
52.125 -0.0758
52.15 -0.1074
52.175 -0.1156
52.2 -0.1193
52.225 -0.1246
52.25 -0.1372
52.275 -0.1559
52.3 -0.1737
52.325 -0.1888
52.35 -0.1933
52.375 -0.1834
52.4 -0.1617
52.425 -0.1316
52.45 -0.0963
52.475 -0.0596
52.5 -0.0239
52.525 0.0091
52.55 0.0379
52.575 0.0619
52.6 0.0838
52.625 0.1038
52.65 0.1215
52.675 0.1386
52.7 0.1515
52.725 0.1605
52.75 0.1677
52.775 0.1774
52.8 0.1934
52.825 0.2094
52.85 0.2193
52.875 0.2227
52.9 0.2228
52.925 0.2257
52.95 0.2315
52.975 0.2327
53 0.2249
53.025 0.2078
53.05 0.1811
53.075 0.145
53.1 0.0981
53.125 0.0424
53.15 -0.0203
53.175 -0.0866
53.2 -0.1522
53.225 -0.217
53.25 -0.2863
53.275 -0.365
53.3 -0.4512
53.325 -0.5433
53.35 -0.6363
53.375 -0.7243
53.4 -0.7992
53.425 -0.8489
53.45 -0.8648
53.475 -0.8543
53.5 -0.8287
53.525 -0.7963
53.55 -0.7574
53.575 -0.7106
53.6 -0.6624
53.625 -0.6174
53.65 -0.5779
53.675 -0.5442
53.7 -0.5179
53.725 -0.4984
53.75 -0.4848
53.775 -0.4792
53.8 -0.4805
53.825 -0.4858
53.85 -0.4879
53.875 -0.4774
53.9 -0.4576
53.925 -0.4364
53.95 -0.4182
53.975 -0.4061
54 -0.398
54.025 -0.3946
54.05 -0.3952
54.075 -0.3977
54.1 -0.4003
54.125 -0.3976
54.15 -0.3835
54.175 -0.3537
54.2 -0.3075
54.225 -0.2531
54.25 -0.1976
54.275 -0.1477
54.3 -0.1076
54.325 -0.0744
54.35 -0.0485
54.375 -0.0245
54.4 -0.0041
54.425 0.009
54.45 0.0098
54.475 0.0004
54.5 -0.0178
54.525 -0.0448
54.55 -0.0794
54.575 -0.1154
54.6 -0.1487
54.625 -0.1834
54.65 -0.2204
54.675 -0.2602
54.7 -0.2979
54.725 -0.3277
54.75 -0.3444
54.775 -0.3505
54.8 -0.3445
54.825 -0.3283
54.85 -0.3065
54.875 -0.2738
54.9 -0.2278
54.925 -0.1698
54.95 -0.1046
54.975 -0.0345
55 0.0498
55.025 0.1478
55.05 0.2531
55.075 0.3632
55.1 0.475
55.125 0.5849
55.15 0.6926
55.175 0.7945
55.2 0.8898
55.225 0.9799
55.25 1.0674
55.275 1.1501
55.3 1.2274
55.325 1.3009
55.35 1.3703
55.375 1.4352
55.4 1.494
55.425 1.5462
55.45 1.5924
55.475 1.6328
55.5 1.6685
55.525 1.6998
55.55 1.7275
55.575 1.7569
55.6 1.7885
55.625 1.8228
55.65 1.8621
55.675 1.9033
55.7 1.945
55.725 1.9802
55.75 2.0086
55.775 2.035
55.8 2.0591
55.825 2.0807
55.85 2.0995
55.875 2.1152
55.9 2.1254
55.925 2.132
55.95 2.1331
55.975 2.1289
56 2.1186
56.025 2.1068
56.05 2.0903
56.075 2.0685
56.1 2.0401
56.125 2.0028
56.15 1.9609
56.175 1.9244
56.2 1.8951
56.225 1.8666
56.25 1.8305
56.275 1.7844
56.3 1.7307
56.325 1.6733
56.35 1.6122
56.375 1.548
56.4 1.482
56.425 1.4152
56.45 1.3533
56.475 1.3114
56.5 1.2978
56.525 1.2961
56.55 1.2991
56.575 1.3069
56.6 1.3194
56.625 1.3331
56.65 1.35
56.675 1.3769
56.7 1.42
56.725 1.4741
56.75 1.5318
56.775 1.5882
56.8 1.6408
56.825 1.6852
56.85 1.7236
56.875 1.7619
56.9 1.8059
56.925 1.8506
56.95 1.8902
56.975 1.9223
57 1.9474
57.025 1.9671
57.05 1.9819
57.075 1.991
57.1 1.9942
57.125 1.9896
57.15 1.9789
57.175 1.9644
57.2 1.9473
57.225 1.9278
57.25 1.9051
57.275 1.8772
57.3 1.8474
57.325 1.8147
57.35 1.7861
57.375 1.7566
57.4 1.7188
57.425 1.6735
57.45 1.618
57.475 1.5515
57.5 1.4782
57.525 1.4072
57.55 1.3449
57.575 1.291
57.6 1.2425
57.625 1.1965
57.65 1.1554
57.675 1.124
57.7 1.1123
57.725 1.1244
57.75 1.1578
57.775 1.2002
57.8 1.2444
57.825 1.2886
57.85 1.3323
57.875 1.374
57.9 1.41
57.925 1.4361
57.95 1.4495
57.975 1.4498
58 1.4392
58.025 1.4205
58.05 1.3942
58.075 1.3624
58.1 1.3399
58.125 1.3391
58.15 1.3592
58.175 1.3884
58.2 1.4175
58.225 1.4404
58.25 1.4532
58.275 1.4576
58.3 1.4561
58.325 1.4491
58.35 1.4397
58.375 1.4363
58.4 1.4406
58.425 1.4502
58.45 1.4598
58.475 1.4646
58.5 1.4606
58.525 1.4509
58.55 1.4386
58.575 1.4228
58.6 1.4084
58.625 1.3922
58.65 1.3764
58.675 1.3618
58.7 1.3451
58.725 1.3218
58.75 1.287
58.775 1.2465
58.8 1.2008
58.825 1.151
58.85 1.0977
58.875 1.0497
58.9 1.0242
58.925 1.0144
58.95 1.0034
58.975 0.9897
59 0.9743
59.025 0.9646
59.05 0.985
59.075 1.0251
59.1 1.0699
59.125 1.1135
59.15 1.1536
59.175 1.1887
59.2 1.2168
59.225 1.2393
59.25 1.2581
59.275 1.2745
59.3 1.2913
59.325 1.306
59.35 1.3188
59.375 1.333
59.4 1.3524
59.425 1.3754
59.45 1.3996
59.475 1.4228
59.5 1.4451
59.525 1.4661
59.55 1.4843
59.575 1.5028
59.6 1.5227
59.625 1.5417
59.65 1.5583
59.675 1.5706
59.7 1.5794
59.725 1.5895
59.75 1.6022
59.775 1.6163
59.8 1.6282
59.825 1.6373
59.85 1.6461
59.875 1.6551
59.9 1.6634
59.925 1.6696
59.95 1.6707
59.975 1.6631
60 1.6479
60.025 1.6285
60.05 1.6076
60.075 1.5892
60.1 1.5766
60.125 1.5708
60.15 1.5767
60.175 1.5995
60.2 1.634
60.225 1.6744
60.25 1.7211
60.275 1.7761
60.3 1.8334
60.325 1.8864
60.35 1.9372
60.375 1.9892
60.4 2.0464
60.425 2.111
60.45 2.1836
60.475 2.2577
60.5 2.3305
60.525 2.4014
60.55 2.4669
60.575 2.5268
60.6 2.5793
60.625 2.6245
60.65 2.6696
60.675 2.7161
60.7 2.7633
60.725 2.8082
60.75 2.8521
60.775 2.8962
60.8 2.9428
60.825 2.9914
60.85 3.0395
60.875 3.0835
60.9 3.1213
60.925 3.1548
60.95 3.1859
60.975 3.2147
61 3.2408
61.025 3.2652
61.05 3.2865
61.075 3.3037
61.1 3.3171
61.125 3.3268
61.15 3.3362
61.175 3.3453
61.2 3.3526
61.225 3.357
61.25 3.3573
61.275 3.3551
61.3 3.354
61.325 3.3542
61.35 3.352
61.375 3.344
61.4 3.331
61.425 3.3112
61.45 3.2831
61.475 3.2454
61.5 3.199
61.525 3.1449
61.55 3.0865
61.575 3.0252
61.6 2.9602
61.625 2.8942
61.65 2.833
61.675 2.7759
61.7 2.7188
61.725 2.6608
61.75 2.6053
61.775 2.5586
61.8 2.5206
61.825 2.483
61.85 2.4436
61.875 2.4056
61.9 2.3673
61.925 2.324
61.95 2.2751
61.975 2.2232
62 2.1699
62.025 2.1155
62.05 2.0632
62.075 2.0158
62.1 1.9725
62.125 1.9348
62.15 1.9046
62.175 1.8796
62.2 1.8581
62.225 1.8458
62.25 1.8573
62.275 1.8899
62.3 1.9298
62.325 1.9749
62.35 2.0283
62.375 2.0835
62.4 2.138
62.425 2.1912
62.45 2.2435
62.475 2.2939
62.5 2.3403
62.525 2.3806
62.55 2.4132
62.575 2.4388
62.6 2.4616
62.625 2.4857
62.65 2.5082
62.675 2.5269
62.7 2.5418
62.725 2.5517
62.75 2.5571
62.775 2.5626
62.8 2.574
62.825 2.5898
62.85 2.6083
62.875 2.6271
62.9 2.6438
62.925 2.6575
62.95 2.6744
62.975 2.6945
63 2.7184
63.025 2.7421
63.05 2.7672
63.075 2.7995
63.1 2.84
63.125 2.8918
63.15 2.9599
63.175 3.0334
63.2 3.1004
63.225 3.1557
63.25 3.1983
63.275 3.2288
63.3 3.2477
63.325 3.2546
63.35 3.252
63.375 3.247
63.4 3.2425
63.425 3.2405
63.45 3.2379
63.475 3.2289
63.5 3.2175
63.525 3.203
63.55 3.1856
63.575 3.1695
63.6 3.1538
63.625 3.1403
63.65 3.1349
63.675 3.1333
63.7 3.1344
63.725 3.1396
63.75 3.1431
63.775 3.1489
63.8 3.1647
63.825 3.1897
63.85 3.2159
63.875 3.2383
63.9 3.2544
63.925 3.2645
63.95 3.2715
63.975 3.2769
64 3.2841
64.025 3.2916
64.05 3.2963
64.075 3.2949
64.1 3.287
64.125 3.2727
64.15 3.2502
64.175 3.2205
64.2 3.185
64.225 3.1424
64.25 3.0929
64.275 3.0357
64.3 2.9686
64.325 2.8932
64.35 2.8111
64.375 2.7275
64.4 2.6448
64.425 2.5584
64.45 2.4711
64.475 2.385
64.5 2.2957
64.525 2.2011
64.55 2.098
64.575 1.9843
64.6 1.8628
64.625 1.7423
64.65 1.6321
64.675 1.5371
64.7 1.45
64.725 1.37
64.75 1.3036
64.775 1.2548
64.8 1.219
64.825 1.1884
64.85 1.1571
64.875 1.1224
64.9 1.0816
64.925 1.034
64.95 0.9877
64.975 0.9415
65 0.8924
65.025 0.8431
65.05 0.7978
65.075 0.7564
65.1 0.7176
65.125 0.6817
65.15 0.6514
65.175 0.629
65.2 0.6085
65.225 0.5861
65.25 0.5619
65.275 0.5402
65.3 0.5256
65.325 0.5193
65.35 0.5198
65.375 0.526
65.4 0.5354
65.425 0.5446
65.45 0.5598
65.475 0.5825
65.5 0.6096
65.525 0.6386
65.55 0.6675
65.575 0.6952
65.6 0.7224
65.625 0.7484
65.65 0.7742
65.675 0.797
65.7 0.8131
65.725 0.8227
65.75 0.8227
65.775 0.8158
65.8 0.801
65.825 0.7748
65.85 0.7404
65.875 0.7017
65.9 0.6611
65.925 0.6245
65.95 0.5966
65.975 0.5748
66 0.5545
66.025 0.535
66.05 0.5124
66.075 0.4877
66.1 0.462
66.125 0.4392
66.15 0.4191
66.175 0.404
66.2 0.3972
66.225 0.4068
66.25 0.4325
66.275 0.4685
66.3 0.5112
66.325 0.5548
66.35 0.5996
66.375 0.6397
66.4 0.6708
66.425 0.6897
66.45 0.6977
66.475 0.6993
66.5 0.7014
66.525 0.7084
66.55 0.7212
66.575 0.7407
66.6 0.7632
66.625 0.7866
66.65 0.819
66.675 0.8576
66.7 0.8958
66.725 0.9289
66.75 0.956
66.775 0.9803
66.8 1.004
66.825 1.0275
66.85 1.0481
66.875 1.0642
66.9 1.0757
66.925 1.0787
66.95 1.0722
66.975 1.0553
67 1.0309
67.025 1.0008
67.05 0.9689
67.075 0.9392
67.1 0.913
67.125 0.8866
67.15 0.8562
67.175 0.8228
67.2 0.7873
67.225 0.7528
67.25 0.7178
67.275 0.6802
67.3 0.6388
67.325 0.595
67.35 0.549
67.375 0.4996
67.4 0.4508
67.425 0.403
67.45 0.3581
67.475 0.3226
67.5 0.3041
67.525 0.302
67.55 0.3096
67.575 0.321
67.6 0.3282
67.625 0.3299
67.65 0.3314
67.675 0.3297
67.7 0.3189
67.725 0.2983
67.75 0.2769
67.775 0.2598
67.8 0.2426
67.825 0.2221
67.85 0.1997
67.875 0.1784
67.9 0.1618
67.925 0.1482
67.95 0.1355
67.975 0.1252
68 0.1219
68.025 0.1295
68.05 0.1446
68.075 0.1637
68.1 0.1824
68.125 0.198
68.15 0.2082
68.175 0.2128
68.2 0.2114
68.225 0.2035
68.25 0.1902
68.275 0.1742
68.3 0.1618
68.325 0.1701
68.35 0.1982
68.375 0.2332
68.4 0.2649
68.425 0.2923
68.45 0.3201
68.475 0.3525
68.5 0.3926
68.525 0.4372
68.55 0.4807
68.575 0.5193
68.6 0.5516
68.625 0.5754
68.65 0.5942
68.675 0.6081
68.7 0.6204
68.725 0.6318
68.75 0.6458
68.775 0.6634
68.8 0.6818
68.825 0.6972
68.85 0.708
68.875 0.7123
68.9 0.713
68.925 0.7129
68.95 0.7141
68.975 0.7149
69 0.7112
69.025 0.7006
69.05 0.6866
69.075 0.6695
69.1 0.6497
69.125 0.6283
69.15 0.6093
69.175 0.5988
69.2 0.6004
69.225 0.6181
69.25 0.6511
69.275 0.6954
69.3 0.7453
69.325 0.8
69.35 0.8617
69.375 0.9282
69.4 0.9953
69.425 1.065
69.45 1.1369
69.475 1.2069
69.5 1.2713
69.525 1.3253
69.55 1.372
69.575 1.4167
69.6 1.4569
69.625 1.4887
69.65 1.5118
69.675 1.5245
69.7 1.5265
69.725 1.5208
69.75 1.5103
69.775 1.4984
69.8 1.4893
69.825 1.4796
69.85 1.4658
69.875 1.4428
69.9 1.4119
69.925 1.3759
69.95 1.3369
69.975 1.296
70 1.2527
70.025 1.2054
70.05 1.1581
70.075 1.1158
70.1 1.0792
70.125 1.046
70.15 1.0116
70.175 0.9749
70.2 0.9331
70.225 0.8851
70.25 0.8321
70.275 0.7727
70.3 0.7117
70.325 0.6607
70.35 0.6435
70.375 0.6459
70.4 0.654
70.425 0.6642
70.45 0.671
70.475 0.6718
70.5 0.6655
70.525 0.6525
70.55 0.6329
70.575 0.6089
70.6 0.5818
70.625 0.547
70.65 0.5032
70.675 0.4511
70.7 0.3951
70.725 0.336
70.75 0.2848
70.775 0.2535
70.8 0.2335
70.825 0.2134
70.85 0.188
70.875 0.1613
70.9 0.1405
70.925 0.1368
70.95 0.1411
70.975 0.1478
71 0.1539
71.025 0.1581
71.05 0.1609
71.075 0.1627
71.1 0.1642
71.125 0.1648
71.15 0.1605
71.175 0.1497
71.2 0.1344
71.225 0.1151
71.25 0.0909
71.275 0.0623
71.3 0.0297
71.325 -0.004
71.35 -0.0398
71.375 -0.0808
71.4 -0.1261
71.425 -0.1731
71.45 -0.2204
71.475 -0.2691
71.5 -0.3255
71.525 -0.3866
71.55 -0.445
71.575 -0.4971
71.6 -0.5424
71.625 -0.5825
71.65 -0.6196
71.675 -0.6568
71.7 -0.6914
71.725 -0.7219
71.75 -0.7492
71.775 -0.7751
71.8 -0.7965
71.825 -0.8123
71.85 -0.8277
71.875 -0.8482
71.9 -0.8713
71.925 -0.8896
71.95 -0.8979
71.975 -0.9027
72 -0.9089
72.025 -0.9086
72.05 -0.8961
72.075 -0.8738
72.1 -0.8407
72.125 -0.798
72.15 -0.7497
72.175 -0.699
72.2 -0.6462
72.225 -0.5926
72.25 -0.5401
72.275 -0.4889
72.3 -0.4379
72.325 -0.3886
72.35 -0.3437
72.375 -0.3043
72.4 -0.2696
72.425 -0.238
72.45 -0.2063
72.475 -0.1706
72.5 -0.1331
72.525 -0.093
72.55 -0.0492
72.575 -0.0027
72.6 0.0427
72.625 0.0859
72.65 0.1252
72.675 0.1609
72.7 0.1912
72.725 0.2121
72.75 0.2236
72.775 0.2304
72.8 0.237
72.825 0.2462
72.85 0.262
72.875 0.2841
72.9 0.3089
72.925 0.3308
72.95 0.3458
72.975 0.3544
73 0.356
73.025 0.3504
73.05 0.339
73.075 0.3256
73.1 0.3167
73.125 0.3127
73.15 0.3132
73.175 0.3161
73.2 0.3212
73.225 0.3308
73.25 0.3474
73.275 0.3683
73.3 0.388
73.325 0.404
73.35 0.4179
73.375 0.4315
73.4 0.4473
73.425 0.4692
73.45 0.4955
73.475 0.526
73.5 0.5572
73.525 0.5859
73.55 0.611
73.575 0.6328
73.6 0.6503
73.625 0.6623
73.65 0.6679
73.675 0.6659
73.7 0.656
73.725 0.6384
73.75 0.6164
73.775 0.5941
73.8 0.5757
73.825 0.5571
73.85 0.5354
73.875 0.5113
73.9 0.4846
73.925 0.4518
73.95 0.4128
73.975 0.3698
74 0.3243
74.025 0.279
74.05 0.2323
74.075 0.1851
74.1 0.1399
74.125 0.1017
74.15 0.0749
74.175 0.0582
74.2 0.0474
74.225 0.0353
74.25 0.0204
74.275 0.0058
74.3 -0.0039
74.325 -0.0058
74.35 0.0009
74.375 0.0144
74.4 0.0266
74.425 0.0397
74.45 0.0575
74.475 0.0772
74.5 0.1011
74.525 0.1361
74.55 0.1789
74.575 0.2186
74.6 0.2561
74.625 0.2937
74.65 0.3298
74.675 0.3641
74.7 0.397
74.725 0.4261
74.75 0.4523
74.775 0.4791
74.8 0.5028
74.825 0.5209
74.85 0.5355
74.875 0.5485
74.9 0.5549
74.925 0.5551
74.95 0.5533
74.975 0.5493
75 0.5442
75.025 0.5379
75.05 0.5292
75.075 0.5223
75.1 0.5205
75.125 0.5222
75.15 0.5258
75.175 0.5294
75.2 0.5302
75.225 0.5285
75.25 0.5268
75.275 0.5283
75.3 0.5376
75.325 0.5664
75.35 0.6076
75.375 0.6453
75.4 0.6715
75.425 0.686
75.45 0.6913
75.475 0.6965
75.5 0.709
75.525 0.7244
75.55 0.7341
75.575 0.7355
75.6 0.7302
75.625 0.7216
75.65 0.7093
75.675 0.6934
75.7 0.6751
75.725 0.6541
75.75 0.6324
75.775 0.608
75.8 0.5805
75.825 0.5531
75.85 0.5325
75.875 0.5215
75.9 0.5242
75.925 0.5353
75.95 0.5511
75.975 0.5673
76 0.58
76.025 0.5894
76.05 0.6016
76.075 0.6148
76.1 0.6269
76.125 0.6357
76.15 0.6418
76.175 0.6471
76.2 0.6528
76.225 0.6579
76.25 0.6597
76.275 0.6566
76.3 0.6494
76.325 0.6365
76.35 0.6176
76.375 0.595
76.4 0.5729
76.425 0.5534
76.45 0.5335
76.475 0.5107
76.5 0.4845
76.525 0.4508
76.55 0.4128
76.575 0.3727
76.6 0.3279
76.625 0.2783
76.65 0.2264
76.675 0.1773
76.7 0.1303
76.725 0.0868
76.75 0.0533
76.775 0.0353
76.8 0.0306
76.825 0.0354
76.85 0.0344
76.875 0.0223
76.9 0.0019
76.925 -0.0234
76.95 -0.0539
76.975 -0.0898
77 -0.1304
77.025 -0.1747
77.05 -0.2196
77.075 -0.2623
77.1 -0.3009
77.125 -0.3367
77.15 -0.3694
77.175 -0.3966
77.2 -0.4212
77.225 -0.443
77.25 -0.4624
77.275 -0.481
77.3 -0.4973
77.325 -0.5113
77.35 -0.5244
77.375 -0.5399
77.4 -0.5544
77.425 -0.5639
77.45 -0.5599
77.475 -0.523
77.5 -0.4608
77.525 -0.3927
77.55 -0.3246
77.575 -0.2582
77.6 -0.1951
77.625 -0.1385
77.65 -0.09
77.675 -0.0487
77.7 -0.0152
77.725 0.0104
77.75 0.0297
77.775 0.0448
77.8 0.0566
77.825 0.0652
77.85 0.0692
77.875 0.0667
77.9 0.0564
77.925 0.0366
77.95 0.0105
77.975 -0.0139
78 -0.0287
78.025 -0.0237
78.05 0.0061
78.075 0.0495
78.1 0.0928
78.125 0.1299
78.15 0.1612
78.175 0.1859
78.2 0.2031
78.225 0.2132
78.25 0.2165
78.275 0.2127
78.3 0.2009
78.325 0.1815
78.35 0.1559
78.375 0.1246
78.4 0.0901
78.425 0.0611
78.45 0.0434
78.475 0.0335
78.5 0.0329
78.525 0.0403
78.55 0.0518
78.575 0.0629
78.6 0.0719
78.625 0.0781
78.65 0.082
78.675 0.0839
78.7 0.0838
78.725 0.0798
78.75 0.0696
78.775 0.0523
78.8 0.0286
78.825 -0.0011
78.85 -0.0367
78.875 -0.0788
78.9 -0.1263
78.925 -0.1805
78.95 -0.2441
78.975 -0.3173
79 -0.398
79.025 -0.4846
79.05 -0.5696
79.075 -0.6383
79.1 -0.6945
79.125 -0.744
79.15 -0.7882
79.175 -0.8259
79.2 -0.8589
79.225 -0.8872
79.25 -0.9095
79.275 -0.9204
79.3 -0.9113
79.325 -0.8819
79.35 -0.8412
79.375 -0.7965
79.4 -0.7558
79.425 -0.7252
79.45 -0.7043
79.475 -0.6919
79.5 -0.6841
79.525 -0.6824
79.55 -0.687
79.575 -0.6966
79.6 -0.7068
79.625 -0.7165
79.65 -0.728
79.675 -0.7433
79.7 -0.7672
79.725 -0.7996
79.75 -0.8344
79.775 -0.8598
79.8 -0.8752
79.825 -0.8942
79.85 -0.9212
79.875 -0.9538
79.9 -0.9931
79.925 -1.0406
79.95 -1.1012
79.975 -1.1699
80 -1.2436
80.025 -1.3192
80.05 -1.394
80.075 -1.4598
80.1 -1.5053
80.125 -1.5441
80.15 -1.5893
80.175 -1.6405
80.2 -1.6952
80.225 -1.7509
80.25 -1.8087
80.275 -1.8571
80.3 -1.8844
80.325 -1.9044
80.35 -1.9257
80.375 -1.9497
80.4 -1.9754
80.425 -1.997
80.45 -2.0093
80.475 -2.0038
80.5 -1.9795
80.525 -1.9374
80.55 -1.8862
80.575 -1.8336
80.6 -1.7842
80.625 -1.7408
80.65 -1.698
80.675 -1.6471
80.7 -1.5798
80.725 -1.4963
80.75 -1.4075
80.775 -1.3187
80.8 -1.232
80.825 -1.1408
80.85 -1.0467
80.875 -0.9574
80.9 -0.8753
80.925 -0.7994
80.95 -0.7302
80.975 -0.6683
81 -0.6066
81.025 -0.544
81.05 -0.4882
81.075 -0.4436
81.1 -0.4105
81.125 -0.3873
81.15 -0.375
81.175 -0.3712
81.2 -0.3721
81.225 -0.3759
81.25 -0.3798
81.275 -0.3801
81.3 -0.3802
81.325 -0.3748
81.35 -0.3588
81.375 -0.3385
81.4 -0.3135
81.425 -0.2897
81.45 -0.2744
81.475 -0.2713
81.5 -0.2812
81.525 -0.2921
81.55 -0.2924
81.575 -0.2764
81.6 -0.2499
81.625 -0.22
81.65 -0.1824
81.675 -0.1384
81.7 -0.0943
81.725 -0.0563
81.75 -0.0263
81.775 -0.0004
81.8 0.0182
81.825 0.0333
81.85 0.05
81.875 0.0737
81.9 0.1026
81.925 0.1275
81.95 0.1499
81.975 0.176
82 0.2085
82.025 0.2492
82.05 0.2892
82.075 0.3227
82.1 0.3543
82.125 0.3886
82.15 0.4255
82.175 0.4646
82.2 0.4994
82.225 0.5272
82.25 0.5488
82.275 0.563
82.3 0.572
82.325 0.578
82.35 0.5818
82.375 0.5858
82.4 0.5953
82.425 0.6087
82.45 0.6267
82.475 0.6493
82.5 0.6701
82.525 0.6909
82.55 0.7087
82.575 0.7204
82.6 0.7259
82.625 0.7248
82.65 0.7155
82.675 0.6976
82.7 0.6717
82.725 0.6398
82.75 0.6092
82.775 0.5824
82.8 0.5609
82.825 0.5433
82.85 0.5295
82.875 0.5183
82.9 0.503
82.925 0.4777
82.95 0.4434
82.975 0.4008
83 0.3537
83.025 0.3098
83.05 0.2744
83.075 0.248
83.1 0.2335
83.125 0.2327
83.15 0.2431
83.175 0.2654
83.2 0.2943
83.225 0.3278
83.25 0.3701
83.275 0.4198
83.3 0.4725
83.325 0.525
83.35 0.5727
83.375 0.6095
83.4 0.6349
83.425 0.6513
83.45 0.6607
83.475 0.6628
83.5 0.6557
83.525 0.6385
83.55 0.614
83.575 0.5829
83.6 0.5462
83.625 0.5113
83.65 0.4836
83.675 0.4645
83.7 0.4479
83.725 0.4304
83.75 0.4124
83.775 0.3936
83.8 0.3694
83.825 0.3393
83.85 0.3041
83.875 0.263
83.9 0.2138
83.925 0.1571
83.95 0.093
83.975 0.0204
84 -0.0612
84.025 -0.1499
84.05 -0.2442
84.075 -0.3411
84.1 -0.4368
84.125 -0.533
84.15 -0.63
84.175 -0.7272
84.2 -0.8249
84.225 -0.9214
84.25 -1.0096
84.275 -1.0874
84.3 -1.1583
84.325 -1.2221
84.35 -1.2794
84.375 -1.3279
84.4 -1.3675
84.425 -1.4004
84.45 -1.4234
84.475 -1.4303
84.5 -1.4196
84.525 -1.391
84.55 -1.3399
84.575 -1.2731
84.6 -1.1983
84.625 -1.1227
84.65 -1.0476
84.675 -0.9749
84.7 -0.9032
84.725 -0.8316
84.75 -0.7594
84.775 -0.6859
84.8 -0.615
84.825 -0.5485
84.85 -0.4846
84.875 -0.428
84.9 -0.3809
84.925 -0.3407
84.95 -0.3071
84.975 -0.2804
85 -0.2588
85.025 -0.2414
85.05 -0.226
85.075 -0.215
85.1 -0.2095
85.125 -0.2054
85.15 -0.1978
85.175 -0.181
85.2 -0.1519
85.225 -0.1161
85.25 -0.0801
85.275 -0.0511
85.3 -0.0311
85.325 -0.0195
85.35 -0.0158
85.375 -0.0195
85.4 -0.0278
85.425 -0.0372
85.45 -0.0401
85.475 -0.0316
85.5 -0.0164
85.525 0.0025
85.55 0.0211
85.575 0.037
85.6 0.0501
85.625 0.0628
85.65 0.0732
85.675 0.0817
85.7 0.0871
85.725 0.0859
85.75 0.0764
85.775 0.0602
85.8 0.0406
85.825 0.0203
85.85 0.0021
85.875 -0.0098
85.9 -0.0117
85.925 0.0052
85.95 0.0416
85.975 0.0917
86 0.149
86.025 0.2126
86.05 0.2775
86.075 0.3393
86.1 0.3976
86.125 0.4517
86.15 0.5055
86.175 0.5659
86.2 0.6344
86.225 0.706
86.25 0.7729
86.275 0.8347
86.3 0.8907
86.325 0.9419
86.35 0.9868
86.375 1.0256
86.4 1.0605
86.425 1.0927
86.45 1.1223
86.475 1.1502
86.5 1.1789
86.525 1.2093
86.55 1.2421
86.575 1.276
86.6 1.3102
86.625 1.3455
86.65 1.3823
86.675 1.4196
86.7 1.453
86.725 1.4803
86.75 1.5022
86.775 1.5191
86.8 1.5295
86.825 1.5324
86.85 1.5275
86.875 1.5189
86.9 1.5139
86.925 1.5217
86.95 1.5449
86.975 1.5731
87 1.6022
87.025 1.6304
87.05 1.6575
87.075 1.6872
87.1 1.7259
87.125 1.7707
87.15 1.8211
87.175 1.8809
87.2 1.9519
87.225 2.033
87.25 2.1165
87.275 2.1927
87.3 2.2598
87.325 2.3203
87.35 2.3721
87.375 2.4151
87.4 2.4494
87.425 2.4825
87.45 2.5222
87.475 2.5679
87.5 2.6192
87.525 2.67
87.55 2.7174
87.575 2.7587
87.6 2.7928
87.625 2.82
87.65 2.842
87.675 2.8584
87.7 2.869
87.725 2.8748
87.75 2.8754
87.775 2.872
87.8 2.8644
87.825 2.8516
87.85 2.834
87.875 2.8114
87.9 2.7845
87.925 2.7535
87.95 2.7167
87.975 2.6741
88 2.6267
88.025 2.5738
88.05 2.5156
88.075 2.4521
88.1 2.3834
88.125 2.31
88.15 2.2313
88.175 2.1478
88.2 2.0589
88.225 1.965
88.25 1.8669
88.275 1.767
88.3 1.6657
88.325 1.5637
88.35 1.4626
88.375 1.3648
88.4 1.2726
88.425 1.1846
88.45 1.0957
88.475 1.0043
88.5 0.9119
88.525 0.8217
88.55 0.7322
88.575 0.6412
88.6 0.5515
88.625 0.4826
88.65 0.4461
88.675 0.4254
88.7 0.4161
88.725 0.4149
88.75 0.417
88.775 0.4181
88.8 0.4144
88.825 0.4006
88.85 0.3789
88.875 0.3517
88.9 0.3191
88.925 0.2851
88.95 0.2636
88.975 0.2592
89 0.2674
89.025 0.2813
89.05 0.3006
89.075 0.3233
89.1 0.3446
89.125 0.3601
89.15 0.3688
89.175 0.372
89.2 0.3708
89.225 0.3667
89.25 0.36
89.275 0.3543
89.3 0.3531
89.325 0.3548
89.35 0.3578
89.375 0.3648
89.4 0.3752
89.425 0.3801
89.45 0.3722
89.475 0.3466
89.5 0.3034
89.525 0.2467
89.55 0.1804
89.575 0.1083
89.6 0.0343
89.625 -0.0324
89.65 -0.084
89.675 -0.1289
89.7 -0.1675
89.725 -0.1922
89.75 -0.2023
89.775 -0.2017
89.8 -0.2004
89.825 -0.1986
89.85 -0.1858
89.875 -0.1642
89.9 -0.1327
89.925 -0.0912
89.95 -0.0486
89.975 -0.0099
90 0.0229
90.025 0.0533
90.05 0.0824
90.075 0.1082
90.1 0.1296
90.125 0.144
90.15 0.1472
90.175 0.1385
90.2 0.122
90.225 0.1002
90.25 0.0734
90.275 0.0426
90.3 0.0113
90.325 -0.0207
90.35 -0.0568
90.375 -0.0961
90.4 -0.1369
90.425 -0.1721
90.45 -0.1961
90.475 -0.2065
90.5 -0.2033
90.525 -0.1962
90.55 -0.1869
90.575 -0.1725
90.6 -0.1543
90.625 -0.1318
90.65 -0.1057
90.675 -0.0794
90.7 -0.0599
90.725 -0.0496
90.75 -0.0493
90.775 -0.0547
90.8 -0.0547
90.825 -0.0444
90.85 -0.0298
90.875 -0.0176
90.9 -0.0099
90.925 -0.0057
90.95 -0.0063
90.975 -0.0143
91 -0.0273
91.025 -0.0443
91.05 -0.0671
91.075 -0.0966
91.1 -0.1335
91.125 -0.175
91.15 -0.2184
91.175 -0.2616
91.2 -0.3062
91.225 -0.3565
91.25 -0.4157
91.275 -0.484
91.3 -0.5611
91.325 -0.6461
91.35 -0.7399
91.375 -0.8398
91.4 -0.9416
91.425 -1.0442
91.45 -1.1481
91.475 -1.2436
91.5 -1.3188
91.525 -1.3632
91.55 -1.3833
91.575 -1.3946
91.6 -1.4004
91.625 -1.3965
91.65 -1.3712
91.675 -1.3273
91.7 -1.2772
91.725 -1.2228
91.75 -1.1661
91.775 -1.1083
91.8 -1.0501
91.825 -0.9925
91.85 -0.928
91.875 -0.8599
91.9 -0.7937
91.925 -0.7199
91.95 -0.6321
91.975 -0.535
92 -0.4391
92.025 -0.3486
92.05 -0.2668
92.075 -0.1938
92.1 -0.1287
92.125 -0.0729
92.15 -0.0262
92.175 0.0118
92.2 0.0443
92.225 0.0721
92.25 0.0958
92.275 0.1185
92.3 0.1433
92.325 0.1703
92.35 0.1996
92.375 0.23
92.4 0.2603
92.425 0.2978
92.45 0.3417
92.475 0.3895
92.5 0.4429
92.525 0.5029
92.55 0.5714
92.575 0.6425
92.6 0.7145
92.625 0.791
92.65 0.8707
92.675 0.9485
92.7 1.0211
92.725 1.0874
92.75 1.1487
92.775 1.2053
92.8 1.2622
92.825 1.3144
92.85 1.3601
92.875 1.403
92.9 1.4423
92.925 1.4759
92.95 1.5039
92.975 1.5243
93 1.5373
93.025 1.5416
93.05 1.5393
93.075 1.5289
93.1 1.5103
93.125 1.4887
93.15 1.4668
93.175 1.4425
93.2 1.4177
93.225 1.3961
93.25 1.3801
93.275 1.3666
93.3 1.3518
93.325 1.3365
93.35 1.3182
93.375 1.3005
93.4 1.2935
93.425 1.2968
93.45 1.3083
93.475 1.3274
93.5 1.3463
93.525 1.3624
93.55 1.3744
93.575 1.3838
93.6 1.3872
93.625 1.383
93.65 1.3742
93.675 1.363
93.7 1.3462
93.725 1.3248
93.75 1.2974
93.775 1.262
93.8 1.2244
93.825 1.1866
93.85 1.1478
93.875 1.1074
93.9 1.0626
93.925 1.0171
93.95 0.9786
93.975 0.9495
94 0.9277
94.025 0.9096
94.05 0.8895
94.075 0.862
94.1 0.8234
94.125 0.777
94.15 0.7247
94.175 0.6687
94.2 0.6112
94.225 0.5552
94.25 0.5037
94.275 0.4555
94.3 0.4117
94.325 0.3738
94.35 0.3436
94.375 0.3239
94.4 0.3141
94.425 0.3085
94.45 0.3059
94.475 0.3041
94.5 0.2994
94.525 0.2892
94.55 0.2786
94.575 0.2812
94.6 0.2985
94.625 0.3272
94.65 0.3559
94.675 0.3879
94.7 0.4236
94.725 0.461
94.75 0.495
94.775 0.5213
94.8 0.5382
94.825 0.546
94.85 0.5437
94.875 0.5291
94.9 0.5049
94.925 0.4767
94.95 0.451
94.975 0.4305
95 0.4155
95.025 0.4042
95.05 0.39
95.075 0.3713
95.1 0.3489
95.125 0.3252
95.15 0.3003
95.175 0.2729
95.2 0.2423
95.225 0.2066
95.25 0.1674
95.275 0.1251
95.3 0.0781
95.325 0.0275
95.35 -0.0266
95.375 -0.0743
95.4 -0.1048
95.425 -0.0958
95.45 -0.0553
95.475 -0.0109
95.5 0.0288
95.525 0.0648
95.55 0.0994
95.575 0.1399
95.6 0.1938
95.625 0.2557
95.65 0.3183
95.675 0.381
95.7 0.4462
95.725 0.5055
95.75 0.5544
95.775 0.5899
95.8 0.6138
95.825 0.6319
95.85 0.6454
95.875 0.6556
95.9 0.6677
95.925 0.6796
95.95 0.6885
95.975 0.6948
96 0.7037
96.025 0.7185
96.05 0.7355
96.075 0.7499
96.1 0.7572
96.125 0.7555
96.15 0.7459
96.175 0.7282
96.2 0.7054
96.225 0.6829
96.25 0.6655
96.275 0.6555
96.3 0.6508
96.325 0.648
96.35 0.6568
96.375 0.6822
96.4 0.7184
96.425 0.7564
96.45 0.7928
96.475 0.8271
96.5 0.8601
96.525 0.8964
96.55 0.9399
96.575 0.9882
96.6 1.0341
96.625 1.0727
96.65 1.102
96.675 1.126
96.7 1.1473
96.725 1.1665
96.75 1.1816
96.775 1.1908
96.8 1.1987
96.825 1.2088
96.85 1.2262
96.875 1.2497
96.9 1.273
96.925 1.2979
96.95 1.3329
96.975 1.384
97 1.4415
97.025 1.4965
97.05 1.5423
97.075 1.58
97.1 1.6099
97.125 1.632
97.15 1.6536
97.175 1.6805
97.2 1.7101
97.225 1.7363
97.25 1.7572
97.275 1.7714
97.3 1.7755
97.325 1.7721
97.35 1.7596
97.375 1.7396
97.4 1.716
97.425 1.6888
97.45 1.6536
97.475 1.6093
97.5 1.5534
97.525 1.4839
97.55 1.402
97.575 1.3096
97.6 1.2092
97.625 1.1071
97.65 1.0177
97.675 0.951
97.7 0.901
97.725 0.8575
97.75 0.8209
97.775 0.7919
97.8 0.7755
97.825 0.776
97.85 0.7883
97.875 0.8033
97.9 0.8174
97.925 0.8346
97.95 0.8598
97.975 0.8896
98 0.9194
98.025 0.9468
98.05 0.9748
98.075 1.0076
98.1 1.0403
98.125 1.0707
98.15 1.099
98.175 1.1258
98.2 1.1497
98.225 1.1683
98.25 1.183
98.275 1.1934
98.3 1.1962
98.325 1.1943
98.35 1.19
98.375 1.1823
98.4 1.1751
98.425 1.1697
98.45 1.1647
98.475 1.1591
98.5 1.1549
98.525 1.1558
98.55 1.1623
98.575 1.1705
98.6 1.1744
98.625 1.1713
98.65 1.1591
98.675 1.1384
98.7 1.1115
98.725 1.0851
98.75 1.0567
98.775 1.0242
98.8 0.9924
98.825 0.9635
98.85 0.9367
98.875 0.9163
98.9 0.8999
98.925 0.8803
98.95 0.8521
98.975 0.8139
99 0.7668
99.025 0.7181
99.05 0.6772
99.075 0.6418
99.1 0.6075
99.125 0.5766
99.15 0.551
99.175 0.5298
99.2 0.5096
99.225 0.4859
99.25 0.4603
99.275 0.4325
99.3 0.4028
99.325 0.3738
99.35 0.3522
99.375 0.3471
99.4 0.3548
99.425 0.3627
99.45 0.3665
99.475 0.3674
99.5 0.3658
99.525 0.3623
99.55 0.3594
99.575 0.355
99.6 0.3471
99.625 0.3382
99.65 0.3379
99.675 0.3488
99.7 0.3734
99.725 0.4097
99.75 0.4592
99.775 0.5243
99.8 0.5978
99.825 0.675
99.85 0.7536
99.875 0.834
99.9 0.913
99.925 0.9899
99.95 1.0622
99.975 1.1301
100 1.1897
