# Supplementary material for: Uptake of N2O5 by aqueous aerosol unveiled using chemically accurate many-body potentials
Source: Nat Commun. 2022 Mar 10;13:1266. doi: 10.1038/s41467-022-28697-8 (PMC8913772; doi:10.1038/s41467-022-28697-8)
Supplement: Supplementary file 3 — Source Data [file 41467_2022_28697_MOESM3_ESM.zip › n2o5-uptake-data/Fig2/scattering/rep02run02/relcom_gds.dat]

0.025 12.0001
0.05 11.9707
0.075 11.9414
0.1 11.912
0.125 11.8826
0.15 11.8533
0.175 11.8239
0.2 11.7945
0.225 11.7651
0.25 11.7357
0.275 11.7063
0.3 11.6769
0.325 11.6475
0.35 11.6181
0.375 11.5887
0.4 11.5593
0.425 11.5299
0.45 11.5004
0.475 11.471
0.5 11.4415
0.525 11.4121
0.55 11.3826
0.575 11.3532
0.6 11.3237
0.625 11.2942
0.65 11.2647
0.675 11.2351
0.7 11.2056
0.725 11.176
0.75 11.1465
0.775 11.1168
0.8 11.0872
0.825 11.0575
0.85 11.0277
0.875 10.9979
0.9 10.9681
0.925 10.9382
0.95 10.9083
0.975 10.8784
1 10.8484
1.025 10.8184
1.05 10.7884
1.075 10.7584
1.1 10.7283
1.125 10.6982
1.15 10.6681
1.175 10.638
1.2 10.6078
1.225 10.5777
1.25 10.5475
1.275 10.5174
1.3 10.4872
1.325 10.457
1.35 10.4267
1.375 10.3964
1.4 10.3661
1.425 10.3357
1.45 10.3054
1.475 10.2749
1.5 10.2444
1.525 10.2139
1.55 10.1833
1.575 10.1526
1.6 10.1219
1.625 10.091
1.65 10.0602
1.675 10.0293
1.7 9.9983
1.725 9.9673
1.75 9.9362
1.775 9.9051
1.8 9.874
1.825 9.8427
1.85 9.8115
1.875 9.7801
1.9 9.7487
1.925 9.7173
1.95 9.6859
1.975 9.6544
2 9.6228
2.025 9.5913
2.05 9.5597
2.075 9.5281
2.1 9.4965
2.125 9.4648
2.15 9.4331
2.175 9.4013
2.2 9.3695
2.225 9.3376
2.25 9.3056
2.275 9.2737
2.3 9.2416
2.325 9.2094
2.35 9.1772
2.375 9.1449
2.4 9.1125
2.425 9.0801
2.45 9.0476
2.475 9.015
2.5 8.9824
2.525 8.9497
2.55 8.917
2.575 8.8843
2.6 8.8515
2.625 8.8186
2.65 8.7857
2.675 8.7527
2.7 8.7197
2.725 8.6867
2.75 8.6537
2.775 8.6207
2.8 8.5875
2.825 8.5543
2.85 8.521
2.875 8.4877
2.9 8.4542
2.925 8.4207
2.95 8.387
2.975 8.3533
3 8.3194
3.025 8.2855
3.05 8.2514
3.075 8.2173
3.1 8.183
3.125 8.1486
3.15 8.1141
3.175 8.0796
3.2 8.0449
3.225 8.0102
3.25 7.9753
3.275 7.9404
3.3 7.9054
3.325 7.8702
3.35 7.835
3.375 7.7997
3.4 7.7642
3.425 7.7287
3.45 7.6931
3.475 7.6575
3.5 7.6218
3.525 7.5862
3.55 7.5505
3.575 7.5148
3.6 7.479
3.625 7.4433
3.65 7.4077
3.675 7.372
3.7 7.336
3.725 7.3
3.75 7.2639
3.775 7.2277
3.8 7.1914
3.825 7.155
3.85 7.1185
3.875 7.082
3.9 7.0453
3.925 7.0086
3.95 6.9719
3.975 6.9351
4 6.8983
4.025 6.8614
4.05 6.8244
4.075 6.7873
4.1 6.75
4.125 6.7127
4.15 6.6752
4.175 6.6377
4.2 6.6
4.225 6.5621
4.25 6.524
4.275 6.4858
4.3 6.4475
4.325 6.4091
4.35 6.3706
4.375 6.3319
4.4 6.2933
4.425 6.2544
4.45 6.2153
4.475 6.1759
4.5 6.1364
4.525 6.0966
4.55 6.0565
4.575 6.0161
4.6 5.9753
4.625 5.934
4.65 5.8921
4.675 5.85
4.7 5.8072
4.725 5.7639
4.75 5.7202
4.775 5.6761
4.8 5.6313
4.825 5.5859
4.85 5.5402
4.875 5.494
4.9 5.447
4.925 5.3994
4.95 5.3514
4.975 5.3026
5 5.2532
5.025 5.2034
5.05 5.1531
5.075 5.1022
5.1 5.0509
5.125 4.9994
5.15 4.9473
5.175 4.8947
5.2 4.8418
5.225 4.7882
5.25 4.7339
5.275 4.679
5.3 4.6234
5.325 4.5669
5.35 4.5095
5.375 4.4508
5.4 4.3908
5.425 4.3301
5.45 4.2685
5.475 4.2058
5.5 4.1417
5.525 4.0765
5.55 4.0098
5.575 3.9415
5.6 3.8718
5.625 3.8009
5.65 3.7286
5.675 3.6547
5.7 3.5793
5.725 3.5018
5.75 3.4216
5.775 3.3373
5.8 3.2501
5.825 3.1611
5.85 3.0711
5.875 2.9817
5.9 2.8933
5.925 2.8037
5.95 2.7133
5.975 2.625
6 2.5369
6.025 2.4471
6.05 2.355
6.075 2.2599
6.1 2.1611
6.125 2.0595
6.15 1.9556
6.175 1.8507
6.2 1.7477
6.225 1.6512
6.25 1.5621
6.275 1.4779
6.3 1.3929
6.325 1.3054
6.35 1.2151
6.375 1.122
6.4 1.0297
6.425 0.9401
6.45 0.8609
6.475 0.7926
6.5 0.7259
6.525 0.654
6.55 0.5769
6.575 0.4976
6.6 0.4172
6.625 0.3412
6.65 0.2764
6.675 0.2271
6.7 0.1938
6.725 0.1721
6.75 0.1618
6.775 0.1593
6.8 0.1614
6.825 0.1681
6.85 0.1743
6.875 0.1789
6.9 0.1798
6.925 0.1774
6.95 0.1736
6.975 0.1723
7 0.1703
7.025 0.1669
7.05 0.1661
7.075 0.1737
7.1 0.1917
7.125 0.2103
7.15 0.2257
7.175 0.2375
7.2 0.2453
7.225 0.2497
7.25 0.2495
7.275 0.247
7.3 0.2418
7.325 0.239
7.35 0.2442
7.375 0.2564
7.4 0.2708
7.425 0.2827
7.45 0.2931
7.475 0.3011
7.5 0.3032
7.525 0.296
7.55 0.2795
7.575 0.2566
7.6 0.2366
7.625 0.2263
7.65 0.2211
7.675 0.2121
7.7 0.1988
7.725 0.1831
7.75 0.1647
7.775 0.1461
7.8 0.1316
7.825 0.1247
7.85 0.1229
7.875 0.1211
7.9 0.1203
7.925 0.1217
7.95 0.1271
7.975 0.1379
8 0.1525
8.025 0.1653
8.05 0.1748
8.075 0.1838
8.1 0.1963
8.125 0.2204
8.15 0.2583
8.175 0.3063
8.2 0.3572
8.225 0.4112
8.25 0.4744
8.275 0.5353
8.3 0.5874
8.325 0.6289
8.35 0.6609
8.375 0.6872
8.4 0.7057
8.425 0.7141
8.45 0.713
8.475 0.7084
8.5 0.7017
8.525 0.6908
8.55 0.6773
8.575 0.661
8.6 0.6405
8.625 0.614
8.65 0.581
8.675 0.5421
8.7 0.5012
8.725 0.4634
8.75 0.4332
8.775 0.4084
8.8 0.3831
8.825 0.3528
8.85 0.3159
8.875 0.2801
8.9 0.2529
8.925 0.228
8.95 0.2016
8.975 0.1812
9 0.1722
9.025 0.1697
9.05 0.1708
9.075 0.1774
9.1 0.1906
9.125 0.2075
9.15 0.2261
9.175 0.2468
9.2 0.2691
9.225 0.2905
9.25 0.3066
9.275 0.319
9.3 0.3298
9.325 0.3395
9.35 0.3446
9.375 0.3499
9.4 0.3554
9.425 0.3619
9.45 0.3671
9.475 0.3696
9.5 0.371
9.525 0.3703
9.55 0.3668
9.575 0.3626
9.6 0.3578
9.625 0.3526
9.65 0.3481
9.675 0.347
9.7 0.3506
9.725 0.3578
9.75 0.3681
9.775 0.386
9.8 0.422
9.825 0.4866
9.85 0.5684
9.875 0.6538
9.9 0.7325
9.925 0.8023
9.95 0.8626
9.975 0.9146
10 0.958
10.025 0.9928
10.05 1.0213
10.075 1.0435
10.1 1.0576
10.125 1.0612
10.15 1.0534
10.175 1.0367
10.2 1.0115
10.225 0.9785
10.25 0.9417
10.275 0.917
10.3 0.9153
10.325 0.9214
10.35 0.9252
10.375 0.925
10.4 0.9201
10.425 0.9111
10.45 0.8973
10.475 0.8791
10.5 0.8578
10.525 0.8331
10.55 0.8072
10.575 0.7806
10.6 0.7558
10.625 0.7286
10.65 0.7002
10.675 0.6754
10.7 0.6601
10.725 0.6527
10.75 0.6529
10.775 0.6642
10.8 0.6857
10.825 0.716
10.85 0.7505
10.875 0.7839
10.9 0.81
10.925 0.8285
10.95 0.8385
10.975 0.8373
11 0.8264
11.025 0.8074
11.05 0.7831
11.075 0.7549
11.1 0.7264
11.125 0.7059
11.15 0.7022
11.175 0.7101
11.2 0.7184
11.225 0.7212
11.25 0.7174
11.275 0.7123
11.3 0.7164
11.325 0.7263
11.35 0.732
11.375 0.734
11.4 0.7329
11.425 0.7282
11.45 0.7181
11.475 0.701
11.5 0.6796
11.525 0.6534
11.55 0.6211
11.575 0.584
11.6 0.5445
11.625 0.5056
11.65 0.4784
11.675 0.471
11.7 0.4835
11.725 0.5016
11.75 0.5126
11.775 0.5142
11.8 0.5061
11.825 0.487
11.85 0.4539
11.875 0.4103
11.9 0.3612
11.925 0.3164
11.95 0.2795
11.975 0.2526
12 0.2433
12.025 0.2516
12.05 0.2843
12.075 0.3383
12.1 0.4009
12.125 0.4663
12.15 0.5331
12.175 0.597
12.2 0.6523
12.225 0.6971
12.25 0.7342
12.275 0.7613
12.3 0.7779
12.325 0.7854
12.35 0.7856
12.375 0.7831
12.4 0.7814
12.425 0.784
12.45 0.7864
12.475 0.7865
12.5 0.7829
12.525 0.7763
12.55 0.7655
12.575 0.7544
12.6 0.7427
12.625 0.7356
12.65 0.7369
12.675 0.7467
12.7 0.7611
12.725 0.7755
12.75 0.7873
12.775 0.7955
12.8 0.8025
12.825 0.8131
12.85 0.8294
12.875 0.849
12.9 0.8674
12.925 0.8811
12.95 0.8924
12.975 0.9032
13 0.9147
13.025 0.9239
13.05 0.9342
13.075 0.9506
13.1 0.9683
13.125 0.9841
13.15 0.9973
13.175 1.0088
13.2 1.018
13.225 1.0226
13.25 1.0227
13.275 1.0165
13.3 1.0063
13.325 0.9902
13.35 0.967
13.375 0.9375
13.4 0.9042
13.425 0.8704
13.45 0.8386
13.475 0.8116
13.5 0.7884
13.525 0.7683
13.55 0.7489
13.575 0.7267
13.6 0.7002
13.625 0.6691
13.65 0.6344
13.675 0.6024
13.7 0.5768
13.725 0.5583
13.75 0.5424
13.775 0.5277
13.8 0.509
13.825 0.4857
13.85 0.4622
13.875 0.4431
13.9 0.4369
13.925 0.4485
13.95 0.4777
13.975 0.5177
14 0.563
14.025 0.6093
14.05 0.6463
14.075 0.6775
14.1 0.7098
14.125 0.7504
14.15 0.7955
14.175 0.8423
14.2 0.889
14.225 0.9355
14.25 0.9804
14.275 1.0236
14.3 1.0611
14.325 1.09
14.35 1.1117
14.375 1.1292
14.4 1.1436
14.425 1.1556
14.45 1.1669
14.475 1.1787
14.5 1.1984
14.525 1.2283
14.55 1.2648
14.575 1.302
14.6 1.337
14.625 1.3691
14.65 1.3975
14.675 1.4235
14.7 1.4479
14.725 1.4693
14.75 1.486
14.775 1.4965
14.8 1.5001
14.825 1.497
14.85 1.4887
14.875 1.4736
14.9 1.4513
14.925 1.4223
14.95 1.391
14.975 1.3636
15 1.3355
15.025 1.3028
15.05 1.2663
15.075 1.2267
15.1 1.1868
15.125 1.1479
15.15 1.106
15.175 1.0603
15.2 1.01
15.225 0.9549
15.25 0.8943
15.275 0.829
15.3 0.7594
15.325 0.6887
15.35 0.6205
15.375 0.5605
15.4 0.5174
15.425 0.5074
15.45 0.524
15.475 0.5579
15.5 0.6039
15.525 0.6676
15.55 0.7464
15.575 0.8349
15.6 0.9265
15.625 1.0124
15.65 1.0856
15.675 1.1453
15.7 1.1923
15.725 1.2273
15.75 1.2524
15.775 1.2716
15.8 1.2932
15.825 1.3253
15.85 1.3652
15.875 1.4103
15.9 1.4564
15.925 1.501
15.95 1.5527
15.975 1.6131
16 1.6802
16.025 1.7487
16.05 1.8156
16.075 1.8783
16.1 1.9368
16.125 1.9917
16.15 2.0402
16.175 2.0838
16.2 2.1242
16.225 2.1594
16.25 2.187
16.275 2.2044
16.3 2.2133
16.325 2.2132
16.35 2.2028
16.375 2.1848
16.4 2.1578
16.425 2.1242
16.45 2.0862
16.475 2.0453
16.5 2.0095
16.525 1.9905
16.55 1.9866
16.575 1.9901
16.6 1.9929
16.625 1.9948
16.65 1.9917
16.675 1.9846
16.7 1.9736
16.725 1.9587
16.75 1.9452
16.775 1.9392
16.8 1.9355
16.825 1.925
16.85 1.9048
16.875 1.8743
16.9 1.8345
16.925 1.7949
16.95 1.7816
16.975 1.8033
17 1.8392
17.025 1.872
17.05 1.8985
17.075 1.9193
17.1 1.9357
17.125 1.9486
17.15 1.9569
17.175 1.9626
17.2 1.969
17.225 1.9764
17.25 1.9826
17.275 1.9888
17.3 1.9955
17.325 2.0013
17.35 2.009
17.375 2.0219
17.4 2.0444
17.425 2.0747
17.45 2.109
17.475 2.1396
17.5 2.1652
17.525 2.1895
17.55 2.2113
17.575 2.2284
17.6 2.241
17.625 2.2487
17.65 2.2522
17.675 2.2512
17.7 2.2465
17.725 2.24
17.75 2.2331
17.775 2.225
17.8 2.2193
17.825 2.2166
17.85 2.2165
17.875 2.2199
17.9 2.2249
17.925 2.2272
17.95 2.2212
17.975 2.2053
18 2.1765
18.025 2.1364
18.05 2.0928
18.075 2.0517
18.1 2.0168
18.125 1.9848
18.15 1.9537
18.175 1.9222
18.2 1.8912
18.225 1.86
18.25 1.8233
18.275 1.783
18.3 1.7441
18.325 1.7106
18.35 1.6859
18.375 1.6763
18.4 1.6823
18.425 1.7059
18.45 1.7429
18.475 1.784
18.5 1.8249
18.525 1.8636
18.55 1.8978
18.575 1.9264
18.6 1.9497
18.625 1.967
18.65 1.9789
18.675 1.9853
18.7 1.9856
18.725 1.98
18.75 1.9697
18.775 1.9546
18.8 1.9341
18.825 1.9075
18.85 1.8769
18.875 1.8421
18.9 1.8025
18.925 1.7607
18.95 1.7215
18.975 1.6911
19 1.6672
19.025 1.6452
19.05 1.6225
19.075 1.5989
19.1 1.5775
19.125 1.5589
19.15 1.5406
19.175 1.5213
19.2 1.4981
19.225 1.4679
19.25 1.4299
19.275 1.382
19.3 1.3242
19.325 1.2567
19.35 1.1809
19.375 1.0994
19.4 1.0151
19.425 0.9407
19.45 0.8879
19.475 0.8531
19.5 0.8302
19.525 0.8168
19.55 0.8055
19.575 0.7915
19.6 0.7762
19.625 0.7653
19.65 0.7639
19.675 0.7767
19.7 0.7987
19.725 0.8244
19.75 0.8501
19.775 0.8717
19.8 0.8877
19.825 0.8988
19.85 0.9109
19.875 0.9314
19.9 0.9608
19.925 0.9918
19.95 1.0181
19.975 1.0352
20 1.0425
20.025 1.0435
20.05 1.0387
20.075 1.0315
20.1 1.0307
20.125 1.0359
20.15 1.0377
20.175 1.0365
20.2 1.0381
20.225 1.0517
20.25 1.0709
20.275 1.0913
20.3 1.1122
20.325 1.1279
20.35 1.1297
20.375 1.1175
20.4 1.0965
20.425 1.0712
20.45 1.0426
20.475 1.0117
20.5 0.9752
20.525 0.9377
20.55 0.8985
20.575 0.8545
20.6 0.8075
20.625 0.7601
20.65 0.7152
20.675 0.6739
20.7 0.6374
20.725 0.608
20.75 0.5834
20.775 0.5604
20.8 0.5366
20.825 0.5108
20.85 0.4829
20.875 0.4505
20.9 0.4182
20.925 0.3932
20.95 0.3797
20.975 0.3846
21 0.4101
21.025 0.4376
21.05 0.4616
21.075 0.4792
21.1 0.4889
21.125 0.4905
21.15 0.4836
21.175 0.476
21.2 0.47
21.225 0.4705
21.25 0.4792
21.275 0.4952
21.3 0.512
21.325 0.527
21.35 0.5377
21.375 0.5441
21.4 0.5463
21.425 0.5453
21.45 0.5465
21.475 0.5534
21.5 0.5677
21.525 0.588
21.55 0.609
21.575 0.6219
21.6 0.6244
21.625 0.6163
21.65 0.5984
21.675 0.5712
21.7 0.5379
21.725 0.5011
21.75 0.4608
21.775 0.4165
21.8 0.3686
21.825 0.3178
21.85 0.2613
21.875 0.2027
21.9 0.1579
21.925 0.1282
21.95 0.1048
21.975 0.0772
22 0.0405
22.025 -0.002
22.05 -0.0464
22.075 -0.0818
22.1 -0.1002
22.125 -0.1091
22.15 -0.1143
22.175 -0.1134
22.2 -0.11
22.225 -0.1032
22.25 -0.0838
22.275 -0.0496
22.3 -0.0099
22.325 0.0284
22.35 0.0642
22.375 0.0958
22.4 0.123
22.425 0.1465
22.45 0.1636
22.475 0.1741
22.5 0.178
22.525 0.1759
22.55 0.1676
22.575 0.1529
22.6 0.1318
22.625 0.1042
22.65 0.0726
22.675 0.04
22.7 0.0127
22.725 -0.007
22.75 -0.0269
22.775 -0.0567
22.8 -0.0978
22.825 -0.1449
22.85 -0.1971
22.875 -0.2521
22.9 -0.3025
22.925 -0.3398
22.95 -0.3678
22.975 -0.3919
23 -0.4095
23.025 -0.4161
23.05 -0.4007
23.075 -0.3713
23.1 -0.3363
23.125 -0.3007
23.15 -0.2671
23.175 -0.2357
23.2 -0.208
23.225 -0.1845
23.25 -0.1679
23.275 -0.1572
23.3 -0.1484
23.325 -0.1341
23.35 -0.108
23.375 -0.0816
23.4 -0.0638
23.425 -0.0531
23.45 -0.0445
23.475 -0.0309
23.5 -0.0062
23.525 0.0265
23.55 0.0613
23.575 0.0966
23.6 0.1285
23.625 0.1585
23.65 0.1801
23.675 0.1925
23.7 0.1956
23.725 0.1927
23.75 0.196
23.775 0.209
23.8 0.2253
23.825 0.2369
23.85 0.241
23.875 0.2375
23.9 0.2273
23.925 0.2159
23.95 0.2047
23.975 0.1895
24 0.1711
24.025 0.1565
24.05 0.1478
24.075 0.1484
24.1 0.1604
24.125 0.1838
24.15 0.2139
24.175 0.2422
24.2 0.2661
24.225 0.2854
24.25 0.2991
24.275 0.3095
24.3 0.3174
24.325 0.32
24.35 0.318
24.375 0.3171
24.4 0.3199
24.425 0.3205
24.45 0.3135
24.475 0.3001
24.5 0.2905
24.525 0.282
24.55 0.2697
24.575 0.2489
24.6 0.2203
24.625 0.1934
24.65 0.1704
24.675 0.1554
24.7 0.1476
24.725 0.1396
24.75 0.1252
24.775 0.1003
24.8 0.0688
24.825 0.0318
24.85 -0.0115
24.875 -0.0602
24.9 -0.1119
24.925 -0.1671
24.95 -0.2261
24.975 -0.2865
25 -0.35
25.025 -0.4148
25.05 -0.4759
25.075 -0.5302
25.1 -0.5781
25.125 -0.6211
25.15 -0.6556
25.175 -0.6855
25.2 -0.7133
25.225 -0.7459
25.25 -0.7823
25.275 -0.8195
25.3 -0.8532
25.325 -0.8811
25.35 -0.9002
25.375 -0.9136
25.4 -0.9242
25.425 -0.9242
25.45 -0.9124
25.475 -0.893
25.5 -0.8624
25.525 -0.8216
25.55 -0.7752
25.575 -0.726
25.6 -0.6707
25.625 -0.6072
25.65 -0.5421
25.675 -0.4793
25.7 -0.4229
25.725 -0.3727
25.75 -0.3317
25.775 -0.3004
25.8 -0.2795
25.825 -0.2649
25.85 -0.2535
25.875 -0.2383
25.9 -0.217
25.925 -0.1956
25.95 -0.1778
25.975 -0.1614
26 -0.1415
26.025 -0.1188
26.05 -0.0892
26.075 -0.0477
26.1 0.001
26.125 0.0488
26.15 0.0883
26.175 0.117
26.2 0.1331
26.225 0.1394
26.25 0.1377
26.275 0.1298
26.3 0.1189
26.325 0.1123
26.35 0.1039
26.375 0.0957
26.4 0.087
26.425 0.0759
26.45 0.0639
26.475 0.0517
26.5 0.0482
26.525 0.0524
26.55 0.053
26.575 0.0618
26.6 0.0851
26.625 0.1195
26.65 0.1618
26.675 0.216
26.7 0.2752
26.725 0.3361
26.75 0.3979
26.775 0.4591
26.8 0.5181
26.825 0.5763
26.85 0.6346
26.875 0.6967
26.9 0.7634
26.925 0.8336
26.95 0.9049
26.975 0.9771
27 1.0517
27.025 1.1306
27.05 1.2148
27.075 1.303
27.1 1.3875
27.125 1.465
27.15 1.535
27.175 1.6008
27.2 1.6588
27.225 1.7087
27.25 1.75
27.275 1.781
27.3 1.7991
27.325 1.8042
27.35 1.8006
27.375 1.7944
27.4 1.7909
27.425 1.788
27.45 1.7869
27.475 1.7855
27.5 1.7838
27.525 1.7803
27.55 1.7699
27.575 1.7582
27.6 1.755
27.625 1.7609
27.65 1.7642
27.675 1.7603
27.7 1.7518
27.725 1.7386
27.75 1.722
27.775 1.7022
27.8 1.6779
27.825 1.6492
27.85 1.6171
27.875 1.5811
27.9 1.5437
27.925 1.5103
27.95 1.4861
27.975 1.4769
28 1.479
28.025 1.4923
28.05 1.515
28.075 1.5437
28.1 1.5744
28.125 1.6
28.15 1.6215
28.175 1.6398
28.2 1.6504
28.225 1.6523
28.25 1.6502
28.275 1.6491
28.3 1.6491
28.325 1.6494
28.35 1.6548
28.375 1.6695
28.4 1.6923
28.425 1.7196
28.45 1.7452
28.475 1.767
28.5 1.786
28.525 1.8018
28.55 1.8189
28.575 1.8385
28.6 1.8579
28.625 1.8771
28.65 1.897
28.675 1.9201
28.7 1.9455
28.725 1.9687
28.75 1.9859
28.775 1.997
28.8 2.0026
28.825 2.0031
28.85 1.9968
28.875 1.9811
28.9 1.9593
28.925 1.933
28.95 1.9026
28.975 1.871
29 1.842
29.025 1.8226
29.05 1.8121
29.075 1.8067
29.1 1.8016
29.125 1.7934
29.15 1.7781
29.175 1.7559
29.2 1.7268
29.225 1.6932
29.25 1.6607
29.275 1.635
29.3 1.615
29.325 1.5945
29.35 1.5701
29.375 1.5415
29.4 1.5087
29.425 1.4711
29.45 1.4276
29.475 1.3793
29.5 1.3277
29.525 1.2771
29.55 1.2348
29.575 1.2088
29.6 1.1968
29.625 1.1924
29.65 1.1944
29.675 1.2041
29.7 1.2234
29.725 1.249
29.75 1.2779
29.775 1.3117
29.8 1.3575
29.825 1.4157
29.85 1.4773
29.875 1.5325
29.9 1.5786
29.925 1.6159
29.95 1.6458
29.975 1.6725
30 1.6994
30.025 1.7255
30.05 1.7525
30.075 1.7804
30.1 1.8068
30.125 1.8276
30.15 1.8432
30.175 1.8533
30.2 1.858
30.225 1.8584
30.25 1.8557
30.275 1.8573
30.3 1.873
30.325 1.9034
30.35 1.9496
30.375 2.0076
30.4 2.0717
30.425 2.1337
30.45 2.1889
30.475 2.237
30.5 2.2763
30.525 2.3069
30.55 2.3294
30.575 2.344
30.6 2.3522
30.625 2.3587
30.65 2.3661
30.675 2.3785
30.7 2.3995
30.725 2.4288
30.75 2.4656
30.775 2.5049
30.8 2.5431
30.825 2.5773
30.85 2.6081
30.875 2.6339
30.9 2.6536
30.925 2.6674
30.95 2.6746
30.975 2.6752
31 2.6702
31.025 2.6601
31.05 2.6442
31.075 2.6233
31.1 2.6
31.125 2.5749
31.15 2.5507
31.175 2.5337
31.2 2.5257
31.225 2.5263
31.25 2.5337
31.275 2.5441
31.3 2.5558
31.325 2.5714
31.35 2.5993
31.375 2.6383
31.4 2.6808
31.425 2.7237
31.45 2.7668
31.475 2.8082
31.5 2.8447
31.525 2.8761
31.55 2.9038
31.575 2.9293
31.6 2.954
31.625 2.9756
31.65 2.9947
31.675 3.0128
31.7 3.0302
31.725 3.0458
31.75 3.0581
31.775 3.0658
31.8 3.0685
31.825 3.0661
31.85 3.0584
31.875 3.0459
31.9 3.0293
31.925 3.0089
31.95 2.9856
31.975 2.9587
32 2.9283
32.025 2.8942
32.05 2.857
32.075 2.819
32.1 2.783
32.125 2.7499
32.15 2.717
32.175 2.6819
32.2 2.6438
32.225 2.6033
32.25 2.56
32.275 2.5115
32.3 2.4587
32.325 2.4027
32.35 2.3432
32.375 2.2794
32.4 2.2108
32.425 2.1372
32.45 2.059
32.475 1.9774
32.5 1.8922
32.525 1.8031
32.55 1.71
32.575 1.6124
32.6 1.5113
32.625 1.4064
32.65 1.2982
32.675 1.1871
32.7 1.0747
32.725 0.9646
32.75 0.8587
32.775 0.7539
32.8 0.6483
32.825 0.5439
32.85 0.4425
32.875 0.3465
32.9 0.2569
32.925 0.1755
32.95 0.103
32.975 0.0381
33 -0.0169
33.025 -0.061
33.05 -0.103
33.075 -0.1445
33.1 -0.1873
33.125 -0.2344
33.15 -0.2832
33.175 -0.3329
33.2 -0.3814
33.225 -0.4262
33.25 -0.4616
33.275 -0.4872
33.3 -0.5043
33.325 -0.5155
33.35 -0.5237
33.375 -0.5262
33.4 -0.5201
33.425 -0.5074
33.45 -0.4872
33.475 -0.4576
33.5 -0.4231
33.525 -0.3928
33.55 -0.366
33.575 -0.3402
33.6 -0.3146
33.625 -0.2878
33.65 -0.2562
33.675 -0.2227
33.7 -0.1889
33.725 -0.1583
33.75 -0.1331
33.775 -0.1136
33.8 -0.1003
33.825 -0.0948
33.85 -0.0964
33.875 -0.1044
33.9 -0.119
33.925 -0.1419
33.95 -0.1716
33.975 -0.2048
34 -0.2403
34.025 -0.2759
34.05 -0.3089
34.075 -0.3397
34.1 -0.3637
34.125 -0.3789
34.15 -0.3761
34.175 -0.3527
34.2 -0.3133
34.225 -0.2684
34.25 -0.2209
34.275 -0.1699
34.3 -0.115
34.325 -0.0587
34.35 -0.0029
34.375 0.0487
34.4 0.0953
34.425 0.1384
34.45 0.1815
34.475 0.2289
34.5 0.2801
34.525 0.3319
34.55 0.3796
34.575 0.4218
34.6 0.4554
34.625 0.4796
34.65 0.495
34.675 0.5031
34.7 0.5069
34.725 0.5063
34.75 0.5028
34.775 0.4952
34.8 0.4859
34.825 0.4761
34.85 0.4669
34.875 0.4607
34.9 0.4608
34.925 0.4658
34.95 0.4729
34.975 0.4825
35 0.4944
35.025 0.5091
35.05 0.5276
35.075 0.5482
35.1 0.5693
35.125 0.59
35.15 0.6105
35.175 0.6295
35.2 0.6466
35.225 0.6614
35.25 0.6725
35.275 0.679
35.3 0.6791
35.325 0.6727
35.35 0.661
35.375 0.6451
35.4 0.6257
35.425 0.6025
35.45 0.5775
35.475 0.5509
35.5 0.5203
35.525 0.4844
35.55 0.4444
35.575 0.3998
35.6 0.3504
35.625 0.2953
35.65 0.2335
35.675 0.1649
35.7 0.0918
35.725 0.0157
35.75 -0.0607
35.775 -0.134
35.8 -0.201
35.825 -0.2631
35.85 -0.3252
35.875 -0.3899
35.9 -0.4542
35.925 -0.5189
35.95 -0.5898
35.975 -0.6661
36 -0.7463
36.025 -0.8314
36.05 -0.9178
36.075 -1.0029
36.1 -1.0837
36.125 -1.1594
36.15 -1.2183
36.175 -1.266
36.2 -1.306
36.225 -1.3425
36.25 -1.3737
36.275 -1.3983
36.3 -1.4185
36.325 -1.4385
36.35 -1.4621
36.375 -1.4872
36.4 -1.5176
36.425 -1.5525
36.45 -1.5885
36.475 -1.6247
36.5 -1.6577
36.525 -1.6832
36.55 -1.6912
36.575 -1.6777
36.6 -1.6487
36.625 -1.6133
36.65 -1.5727
36.675 -1.5332
36.7 -1.4951
36.725 -1.4574
36.75 -1.4193
36.775 -1.3856
36.8 -1.3576
36.825 -1.3305
36.85 -1.299
36.875 -1.268
36.9 -1.2383
36.925 -1.2081
36.95 -1.1783
36.975 -1.1517
37 -1.1236
37.025 -1.0918
37.05 -1.0561
37.075 -1.0193
37.1 -0.9852
37.125 -0.955
37.15 -0.928
37.175 -0.905
37.2 -0.8851
37.225 -0.8687
37.25 -0.857
37.275 -0.8515
37.3 -0.8526
37.325 -0.858
37.35 -0.8661
37.375 -0.8784
37.4 -0.8936
37.425 -0.9142
37.45 -0.9392
37.475 -0.9669
37.5 -0.9899
37.525 -1.0025
37.55 -1.0016
37.575 -0.9862
37.6 -0.9647
37.625 -0.9423
37.65 -0.9213
37.675 -0.8994
37.7 -0.8742
37.725 -0.8463
37.75 -0.8188
37.775 -0.7947
37.8 -0.7747
37.825 -0.7595
37.85 -0.7485
37.875 -0.7415
37.9 -0.7408
37.925 -0.746
37.95 -0.7528
37.975 -0.7598
38 -0.7668
38.025 -0.7705
38.05 -0.7701
38.075 -0.7591
38.1 -0.7363
38.125 -0.7095
38.15 -0.686
38.175 -0.6681
38.2 -0.6577
38.225 -0.6564
38.25 -0.6654
38.275 -0.6815
38.3 -0.7011
38.325 -0.7252
38.35 -0.7551
38.375 -0.7881
38.4 -0.8218
38.425 -0.8601
38.45 -0.9069
38.475 -0.9653
38.5 -1.0284
38.525 -1.0864
38.55 -1.1333
38.575 -1.1684
38.6 -1.2009
38.625 -1.2334
38.65 -1.2658
38.675 -1.2978
38.7 -1.3295
38.725 -1.3632
38.75 -1.395
38.775 -1.4174
38.8 -1.4331
38.825 -1.4412
38.85 -1.4452
38.875 -1.4458
38.9 -1.4478
38.925 -1.4535
38.95 -1.4604
38.975 -1.4654
39 -1.4674
39.025 -1.468
39.05 -1.4711
39.075 -1.4817
39.1 -1.4975
39.125 -1.514
39.15 -1.5295
39.175 -1.5463
39.2 -1.5642
39.225 -1.581
39.25 -1.5893
39.275 -1.5833
39.3 -1.5627
39.325 -1.533
39.35 -1.4935
39.375 -1.4508
39.4 -1.4113
39.425 -1.3754
39.45 -1.3404
39.475 -1.3034
39.5 -1.2706
39.525 -1.2408
39.55 -1.2117
39.575 -1.1867
39.6 -1.1672
39.625 -1.1525
39.65 -1.1406
39.675 -1.1301
39.7 -1.1201
39.725 -1.1058
39.75 -1.0857
39.775 -1.0617
39.8 -1.0344
39.825 -1.0021
39.85 -0.9651
39.875 -0.9263
39.9 -0.8878
39.925 -0.8514
39.95 -0.8185
39.975 -0.7908
40 -0.767
40.025 -0.7475
40.05 -0.7308
40.075 -0.7147
40.1 -0.6986
40.125 -0.6815
40.15 -0.6639
40.175 -0.6485
40.2 -0.6352
40.225 -0.6236
40.25 -0.6101
40.275 -0.5939
40.3 -0.5799
40.325 -0.5695
40.35 -0.5622
40.375 -0.5593
40.4 -0.5564
40.425 -0.5503
40.45 -0.5478
40.475 -0.5538
40.5 -0.5708
40.525 -0.5967
40.55 -0.6231
40.575 -0.6453
40.6 -0.6695
40.625 -0.7014
40.65 -0.7399
40.675 -0.7847
40.7 -0.8358
40.725 -0.8935
40.75 -0.9539
40.775 -1.0097
40.8 -1.0577
40.825 -1.0999
40.85 -1.1366
40.875 -1.1631
40.9 -1.1752
40.925 -1.182
40.95 -1.1906
40.975 -1.1937
41 -1.1855
41.025 -1.1643
41.05 -1.1364
41.075 -1.106
41.1 -1.0746
41.125 -1.0439
41.15 -1.0138
41.175 -0.9864
41.2 -0.9591
41.225 -0.9295
41.25 -0.8921
41.275 -0.846
41.3 -0.8012
41.325 -0.7629
41.35 -0.7297
41.375 -0.7006
41.4 -0.6791
41.425 -0.6644
41.45 -0.6561
41.475 -0.6552
41.5 -0.6613
41.525 -0.6704
41.55 -0.6803
41.575 -0.6873
41.6 -0.6936
41.625 -0.7015
41.65 -0.7121
41.675 -0.7244
41.7 -0.7394
41.725 -0.7572
41.75 -0.7781
41.775 -0.7998
41.8 -0.8243
41.825 -0.8533
41.85 -0.8804
41.875 -0.9021
41.9 -0.919
41.925 -0.9306
41.95 -0.9392
41.975 -0.9458
42 -0.9544
42.025 -0.9661
42.05 -0.9813
42.075 -0.9978
42.1 -1.0142
42.125 -1.0348
42.15 -1.0603
42.175 -1.0888
42.2 -1.1192
42.225 -1.1519
42.25 -1.1893
42.275 -1.2359
42.3 -1.291
42.325 -1.3474
42.35 -1.4007
42.375 -1.4499
42.4 -1.4837
42.425 -1.4824
42.45 -1.4623
42.475 -1.436
42.5 -1.4018
42.525 -1.3558
42.55 -1.3031
42.575 -1.2472
42.6 -1.1967
42.625 -1.1551
42.65 -1.122
42.675 -1.0937
42.7 -1.0697
42.725 -1.0514
42.75 -1.04
42.775 -1.0353
42.8 -1.0372
42.825 -1.044
42.85 -1.0548
42.875 -1.0626
42.9 -1.0662
42.925 -1.0672
42.95 -1.0629
42.975 -1.0509
43 -1.03
43.025 -1.0032
43.05 -0.9758
43.075 -0.9534
43.1 -0.9361
43.125 -0.9208
43.15 -0.9077
43.175 -0.8985
43.2 -0.895
43.225 -0.8978
43.25 -0.9085
43.275 -0.9274
43.3 -0.9538
43.325 -0.9845
43.35 -1.0188
43.375 -1.0565
43.4 -1.0952
43.425 -1.1343
43.45 -1.1704
43.475 -1.1993
43.5 -1.2124
43.525 -1.212
43.55 -1.2064
43.575 -1.1961
43.6 -1.1668
43.625 -1.1084
43.65 -1.0335
43.675 -0.9552
43.7 -0.8813
43.725 -0.8137
43.75 -0.7554
43.775 -0.7067
43.8 -0.6663
43.825 -0.6364
43.85 -0.6169
43.875 -0.6033
43.9 -0.5886
43.925 -0.5627
43.95 -0.5207
43.975 -0.4693
44 -0.4195
44.025 -0.376
44.05 -0.3389
44.075 -0.3124
44.1 -0.2966
44.125 -0.2891
44.15 -0.291
44.175 -0.3001
44.2 -0.316
44.225 -0.339
44.25 -0.3684
44.275 -0.4049
44.3 -0.4421
44.325 -0.47
44.35 -0.4882
44.375 -0.5107
44.4 -0.5399
44.425 -0.5729
44.45 -0.6012
44.475 -0.6125
44.5 -0.6054
44.525 -0.5867
44.55 -0.5678
44.575 -0.5559
44.6 -0.5522
44.625 -0.5532
44.65 -0.5529
44.675 -0.5543
44.7 -0.5582
44.725 -0.5655
44.75 -0.5744
44.775 -0.5847
44.8 -0.5984
44.825 -0.6185
44.85 -0.6475
44.875 -0.6834
44.9 -0.727
44.925 -0.7844
44.95 -0.8566
44.975 -0.9289
45 -0.9799
45.025 -1.0127
45.05 -1.037
45.075 -1.0518
45.1 -1.0525
45.125 -1.0394
45.15 -1.0152
45.175 -0.9742
45.2 -0.9211
45.225 -0.8668
45.25 -0.8134
45.275 -0.7622
45.3 -0.717
45.325 -0.6793
45.35 -0.6494
45.375 -0.629
45.4 -0.6203
45.425 -0.6251
45.45 -0.6426
45.475 -0.6684
45.5 -0.6941
45.525 -0.7162
45.55 -0.7405
45.575 -0.7708
45.6 -0.8034
45.625 -0.8292
45.65 -0.8423
45.675 -0.839
45.7 -0.8247
45.725 -0.8074
45.75 -0.7919
45.775 -0.7785
45.8 -0.77
45.825 -0.7661
45.85 -0.7635
45.875 -0.761
45.9 -0.7595
45.925 -0.7591
45.95 -0.7628
45.975 -0.7668
46 -0.7672
46.025 -0.7643
46.05 -0.7608
46.075 -0.7541
46.1 -0.745
46.125 -0.7373
46.15 -0.7363
46.175 -0.7379
46.2 -0.7446
46.225 -0.7574
46.25 -0.7761
46.275 -0.804
46.3 -0.8394
46.325 -0.8822
46.35 -0.9319
46.375 -0.9848
46.4 -1.0387
46.425 -1.0931
46.45 -1.1413
46.475 -1.1806
46.5 -1.2141
46.525 -1.2464
46.55 -1.2837
46.575 -1.3252
46.6 -1.3638
46.625 -1.3917
46.65 -1.417
46.675 -1.4441
46.7 -1.4716
46.725 -1.4933
46.75 -1.5107
46.775 -1.5248
46.8 -1.5344
46.825 -1.5355
46.85 -1.5303
46.875 -1.5196
46.9 -1.5082
46.925 -1.498
46.95 -1.4853
46.975 -1.4676
47 -1.4379
47.025 -1.3963
47.05 -1.3471
47.075 -1.2838
47.1 -1.2032
47.125 -1.1005
47.15 -0.9859
47.175 -0.8689
47.2 -0.7524
47.225 -0.6405
47.25 -0.5359
47.275 -0.442
47.3 -0.3616
47.325 -0.2917
47.35 -0.2313
47.375 -0.1787
47.4 -0.1343
47.425 -0.0986
47.45 -0.0707
47.475 -0.0499
47.5 -0.034
47.525 -0.0206
47.55 -0.0109
47.575 -0.0041
47.6 -0.0005
47.625 -0.001
47.65 -0.0047
47.675 -0.012
47.7 -0.0204
47.725 -0.0323
47.75 -0.0479
47.775 -0.0681
47.8 -0.0947
47.825 -0.1284
47.85 -0.1623
47.875 -0.1928
47.9 -0.216
47.925 -0.2301
47.95 -0.2387
47.975 -0.2422
48 -0.2458
48.025 -0.256
48.05 -0.2707
48.075 -0.2839
48.1 -0.2896
48.125 -0.2828
48.15 -0.2663
48.175 -0.2525
48.2 -0.2456
48.225 -0.2386
48.25 -0.2302
48.275 -0.2224
48.3 -0.2132
48.325 -0.2027
48.35 -0.1861
48.375 -0.1612
48.4 -0.1336
48.425 -0.1066
48.45 -0.0783
48.475 -0.0443
48.5 -0.0106
48.525 0.0228
48.55 0.0543
48.575 0.0828
48.6 0.1119
48.625 0.1377
48.65 0.1627
48.675 0.1855
48.7 0.2055
48.725 0.2274
48.75 0.2516
48.775 0.2783
48.8 0.3064
48.825 0.3305
48.85 0.3477
48.875 0.3583
48.9 0.3683
48.925 0.3825
48.95 0.4022
48.975 0.4306
49 0.4684
49.025 0.5129
49.05 0.5576
49.075 0.5984
49.1 0.6368
49.125 0.6739
49.15 0.7064
49.175 0.7327
49.2 0.7522
49.225 0.7673
49.25 0.7781
49.275 0.7805
49.3 0.7756
49.325 0.7645
49.35 0.7454
49.375 0.7205
49.4 0.6898
49.425 0.6529
49.45 0.6098
49.475 0.5654
49.5 0.5272
49.525 0.497
49.55 0.4705
49.575 0.4464
49.6 0.4196
49.625 0.3895
49.65 0.3578
49.675 0.3237
49.7 0.2911
49.725 0.2622
49.75 0.2322
49.775 0.2037
49.8 0.1799
49.825 0.1548
49.85 0.1251
49.875 0.0895
49.9 0.0549
49.925 0.0279
49.95 0.011
49.975 0.0267
50 0.0716
50.025 0.1222
50.05 0.1639
50.075 0.1966
50.1 0.2217
50.125 0.239
50.15 0.2521
50.175 0.2659
50.2 0.2813
50.225 0.2994
50.25 0.3236
50.275 0.3573
50.3 0.3998
50.325 0.4452
50.35 0.4844
50.375 0.5148
50.4 0.5383
50.425 0.5602
50.45 0.582
50.475 0.6076
50.5 0.6386
50.525 0.6806
50.55 0.738
50.575 0.8141
50.6 0.9062
50.625 1.009
50.65 1.1186
50.675 1.2291
50.7 1.3368
50.725 1.4387
50.75 1.5325
50.775 1.6172
50.8 1.6926
50.825 1.7609
50.85 1.8218
50.875 1.876
50.9 1.9226
50.925 1.9651
50.95 2.0066
50.975 2.0463
51 2.0894
51.025 2.1353
51.05 2.1837
51.075 2.2316
51.1 2.2775
51.125 2.3244
51.15 2.3794
51.175 2.4414
51.2 2.5052
51.225 2.5713
51.25 2.6386
51.275 2.7005
51.3 2.7551
51.325 2.8037
51.35 2.8486
51.375 2.8944
51.4 2.9494
51.425 3.0147
51.45 3.0816
51.475 3.145
51.5 3.2032
51.525 3.2547
51.55 3.3
51.575 3.3391
51.6 3.3714
51.625 3.3986
51.65 3.4229
51.675 3.4456
51.7 3.4648
51.725 3.4818
51.75 3.4974
51.775 3.512
51.8 3.5271
51.825 3.5431
51.85 3.5579
51.875 3.5696
51.9 3.5788
51.925 3.5856
51.95 3.59
51.975 3.5915
52 3.5903
52.025 3.5867
52.05 3.5809
52.075 3.5731
52.1 3.5635
52.125 3.5523
52.15 3.5394
52.175 3.524
52.2 3.5057
52.225 3.4849
52.25 3.4614
52.275 3.4347
52.3 3.4041
52.325 3.3704
52.35 3.3336
52.375 3.2932
52.4 3.2488
52.425 3.2008
52.45 3.1485
52.475 3.0903
52.5 3.0261
52.525 2.9556
52.55 2.8797
52.575 2.7999
52.6 2.7165
52.625 2.6259
52.65 2.527
52.675 2.4182
52.7 2.3001
52.725 2.1765
52.75 2.057
52.775 1.9578
52.8 1.8839
52.825 1.8273
52.85 1.7802
52.875 1.7386
52.9 1.7092
52.925 1.6883
52.95 1.6743
52.975 1.6684
53 1.6673
53.025 1.6738
53.05 1.6879
53.075 1.7164
53.1 1.7579
53.125 1.8022
53.15 1.8457
53.175 1.887
53.2 1.9245
53.225 1.9609
53.25 2.0007
53.275 2.0385
53.3 2.0714
53.325 2.0988
53.35 2.122
53.375 2.1394
53.4 2.1528
53.425 2.1666
53.45 2.1827
53.475 2.2047
53.5 2.2283
53.525 2.2497
53.55 2.2701
53.575 2.2893
53.6 2.3058
53.625 2.3223
53.65 2.3413
53.675 2.3611
53.7 2.3802
53.725 2.3956
53.75 2.4029
53.775 2.3998
53.8 2.3862
53.825 2.3622
53.85 2.33
53.875 2.2901
53.9 2.2421
53.925 2.1849
53.95 2.1172
53.975 2.0413
54 1.9608
54.025 1.8779
54.05 1.7949
54.075 1.7136
54.1 1.6351
54.125 1.5608
54.15 1.4893
54.175 1.4188
54.2 1.3481
54.225 1.2828
54.25 1.2298
54.275 1.1819
54.3 1.1299
54.325 1.0709
54.35 1.0013
54.375 0.9215
54.4 0.8329
54.425 0.7367
54.45 0.6332
54.475 0.5249
54.5 0.4196
54.525 0.3225
54.55 0.2323
54.575 0.1449
54.6 0.0637
54.625 -0.0069
54.65 -0.0608
54.675 -0.0984
54.7 -0.1178
54.725 -0.1245
54.75 -0.1188
54.775 -0.1036
54.8 -0.0803
54.825 -0.0524
54.85 -0.0211
54.875 0.0093
54.9 0.0364
54.925 0.0586
54.95 0.0787
54.975 0.0993
55 0.1198
55.025 0.135
55.05 0.1423
55.075 0.1396
55.1 0.1286
55.125 0.1104
55.15 0.0874
55.175 0.0602
55.2 0.0257
55.225 -0.0087
55.25 -0.0299
55.275 -0.0293
55.3 -0.0036
55.325 0.0412
55.35 0.1059
55.375 0.1807
55.4 0.2564
55.425 0.3302
55.45 0.4002
55.475 0.4668
55.5 0.5299
55.525 0.5908
55.55 0.6495
55.575 0.7075
55.6 0.7667
55.625 0.8256
55.65 0.8816
55.675 0.9319
55.7 0.975
55.725 1.01
55.75 1.0382
55.775 1.0618
55.8 1.0814
55.825 1.0985
55.85 1.1144
55.875 1.1334
55.9 1.1547
55.925 1.1755
55.95 1.1927
55.975 1.2035
56 1.206
56.025 1.2013
56.05 1.19
56.075 1.1717
56.1 1.1444
56.125 1.1072
56.15 1.0604
56.175 1.0062
56.2 0.9472
56.225 0.8847
56.25 0.8187
56.275 0.7463
56.3 0.6715
56.325 0.596
56.35 0.5226
56.375 0.455
56.4 0.3959
56.425 0.3508
56.45 0.3134
56.475 0.2796
56.5 0.246
56.525 0.2081
56.55 0.1653
56.575 0.1155
56.6 0.059
56.625 -0.0024
56.65 -0.0637
56.675 -0.1214
56.7 -0.1703
56.725 -0.2074
56.75 -0.2311
56.775 -0.2476
56.8 -0.2624
56.825 -0.2752
56.85 -0.2863
56.875 -0.296
56.9 -0.3075
56.925 -0.3246
56.95 -0.3465
56.975 -0.3721
57 -0.4007
57.025 -0.4283
57.05 -0.4503
57.075 -0.468
57.1 -0.4834
57.125 -0.5002
57.15 -0.5249
57.175 -0.557
57.2 -0.5919
57.225 -0.6282
57.25 -0.667
57.275 -0.708
57.3 -0.7492
57.325 -0.7896
57.35 -0.8244
57.375 -0.8531
57.4 -0.874
57.425 -0.8908
57.45 -0.91
57.475 -0.9342
57.5 -0.9627
57.525 -0.9935
57.55 -1.0232
57.575 -1.0531
57.6 -1.0857
57.625 -1.1224
57.65 -1.164
57.675 -1.2092
57.7 -1.253
57.725 -1.2858
57.75 -1.308
57.775 -1.3236
57.8 -1.3308
57.825 -1.3227
57.85 -1.2895
57.875 -1.2404
57.9 -1.186
57.925 -1.1298
57.95 -1.0779
57.975 -1.0341
58 -0.9992
58.025 -0.9715
58.05 -0.9495
58.075 -0.9315
58.1 -0.9167
58.125 -0.905
58.15 -0.8948
58.175 -0.8831
58.2 -0.8711
58.225 -0.8611
58.25 -0.8565
58.275 -0.8567
58.3 -0.8624
58.325 -0.8732
58.35 -0.8885
58.375 -0.9052
58.4 -0.9268
58.425 -0.9551
58.45 -0.9886
58.475 -1.0267
58.5 -1.0677
58.525 -1.1096
58.55 -1.1483
58.575 -1.1793
58.6 -1.2022
58.625 -1.2196
58.65 -1.2336
58.675 -1.2405
58.7 -1.2401
58.725 -1.2359
58.75 -1.2275
58.775 -1.2214
58.8 -1.2174
58.825 -1.2144
58.85 -1.2118
58.875 -1.2095
58.9 -1.2105
58.925 -1.2174
58.95 -1.2297
58.975 -1.248
59 -1.2705
59.025 -1.2989
59.05 -1.3325
59.075 -1.3719
59.1 -1.4168
59.125 -1.4671
59.15 -1.521
59.175 -1.5746
59.2 -1.6282
59.225 -1.6819
59.25 -1.7343
59.275 -1.7847
59.3 -1.8275
59.325 -1.8594
59.35 -1.8751
59.375 -1.8764
59.4 -1.8661
59.425 -1.8465
59.45 -1.8189
59.475 -1.7885
59.5 -1.7522
59.525 -1.7105
59.55 -1.67
59.575 -1.6359
59.6 -1.611
59.625 -1.5912
59.65 -1.5766
59.675 -1.566
59.7 -1.5563
59.725 -1.5467
59.75 -1.5336
59.775 -1.5148
59.8 -1.4946
59.825 -1.4749
59.85 -1.4571
59.875 -1.4403
59.9 -1.421
59.925 -1.4004
59.95 -1.3764
59.975 -1.349
60 -1.3187
60.025 -1.2848
60.05 -1.2522
60.075 -1.2241
60.1 -1.2006
60.125 -1.185
60.15 -1.173
60.175 -1.1615
60.2 -1.1496
60.225 -1.1367
60.25 -1.1197
60.275 -1.0998
60.3 -1.0745
60.325 -1.042
60.35 -1.0031
60.375 -0.9552
60.4 -0.894
60.425 -0.8202
60.45 -0.7402
60.475 -0.6586
60.5 -0.5786
60.525 -0.5022
60.55 -0.4286
60.575 -0.3569
60.6 -0.2897
60.625 -0.2304
60.65 -0.1778
60.675 -0.1308
60.7 -0.0856
60.725 -0.0374
60.75 0.0131
60.775 0.0598
60.8 0.1009
60.825 0.135
60.85 0.1605
60.875 0.1775
60.9 0.1874
60.925 0.1888
60.95 0.1844
60.975 0.1801
61 0.179
61.025 0.1804
61.05 0.1846
61.075 0.1852
61.1 0.1808
61.125 0.1703
61.15 0.1548
61.175 0.1397
61.2 0.1264
61.225 0.118
61.25 0.1187
61.275 0.1243
61.3 0.1289
61.325 0.1305
61.35 0.1283
61.375 0.1192
61.4 0.1036
61.425 0.0829
61.45 0.0584
61.475 0.0281
61.5 -0.009
61.525 -0.0517
61.55 -0.0991
61.575 -0.1517
61.6 -0.2117
61.625 -0.2791
61.65 -0.3504
61.675 -0.4241
61.7 -0.4956
61.725 -0.5635
61.75 -0.6303
61.775 -0.6964
61.8 -0.7619
61.825 -0.8259
61.85 -0.8789
61.875 -0.9172
61.9 -0.9398
61.925 -0.9408
61.95 -0.9191
61.975 -0.8769
62 -0.82
62.025 -0.7555
62.05 -0.6888
62.075 -0.6229
62.1 -0.5602
62.125 -0.5024
62.15 -0.4492
62.175 -0.4004
62.2 -0.3555
62.225 -0.3148
62.25 -0.2778
62.275 -0.2462
62.3 -0.2194
62.325 -0.1977
62.35 -0.1798
62.375 -0.1626
62.4 -0.1474
62.425 -0.1355
62.45 -0.1225
62.475 -0.1112
62.5 -0.103
62.525 -0.0912
62.55 -0.0691
62.575 -0.039
62.6 -0.0104
62.625 0.0112
62.65 0.0236
62.675 0.0238
62.7 0.0146
62.725 -0.0011
62.75 -0.018
62.775 -0.0338
62.8 -0.0472
62.825 -0.0496
62.85 -0.0344
62.875 -0.0105
62.9 0.011
62.925 0.0278
62.95 0.0445
62.975 0.064
63 0.0891
63.025 0.1149
63.05 0.1429
63.075 0.1724
63.1 0.2026
63.125 0.2335
63.15 0.2617
63.175 0.2832
63.2 0.2988
63.225 0.3233
63.25 0.3595
63.275 0.4076
63.3 0.4649
63.325 0.5267
63.35 0.5883
63.375 0.6467
63.4 0.7022
63.425 0.7557
63.45 0.8075
63.475 0.8563
63.5 0.9016
63.525 0.9405
63.55 0.9736
63.575 1.0058
63.6 1.0403
63.625 1.0754
63.65 1.1102
63.675 1.1456
63.7 1.1793
63.725 1.2117
63.75 1.2436
63.775 1.2765
63.8 1.3071
63.825 1.3296
63.85 1.3434
63.875 1.35
63.9 1.3492
63.925 1.3413
63.95 1.3258
63.975 1.3022
64 1.2716
64.025 1.2358
64.05 1.1957
64.075 1.1546
64.1 1.1122
64.125 1.0662
64.15 1.016
64.175 0.9619
64.2 0.904
64.225 0.8431
64.25 0.7871
64.275 0.7408
64.3 0.7062
64.325 0.6767
64.35 0.6503
64.375 0.6273
64.4 0.6225
64.425 0.6392
64.45 0.6685
64.475 0.6975
64.5 0.7225
64.525 0.7452
64.55 0.7737
64.575 0.8136
64.6 0.855
64.625 0.8946
64.65 0.93
64.675 0.9588
64.7 0.9798
64.725 0.9928
64.75 0.997
64.775 0.9922
64.8 0.9767
64.825 0.9551
64.85 0.9338
64.875 0.918
64.9 0.9109
64.925 0.9093
64.95 0.9092
64.975 0.9067
65 0.9024
65.025 0.8953
65.05 0.8863
65.075 0.8755
65.1 0.8646
65.125 0.8552
65.15 0.8493
65.175 0.8498
65.2 0.8559
65.225 0.8642
65.25 0.8741
65.275 0.8953
65.3 0.9311
65.325 0.9771
65.35 1.0296
65.375 1.0856
65.4 1.1425
65.425 1.1929
65.45 1.2343
65.475 1.2674
65.5 1.2986
65.525 1.3289
65.55 1.3517
65.575 1.3673
65.6 1.3773
65.625 1.3846
65.65 1.3927
65.675 1.4033
65.7 1.4184
65.725 1.4362
65.75 1.4582
65.775 1.4795
65.8 1.4961
65.825 1.5083
65.85 1.5178
65.875 1.5303
65.9 1.548
65.925 1.5684
65.95 1.588
65.975 1.6038
66 1.6135
66.025 1.617
66.05 1.6161
66.075 1.6131
66.1 1.6104
66.125 1.6065
66.15 1.6007
66.175 1.5923
66.2 1.5823
66.225 1.5755
66.25 1.577
66.275 1.5843
66.3 1.5967
66.325 1.6156
66.35 1.6462
66.375 1.6884
66.4 1.7425
66.425 1.8053
66.45 1.8773
66.475 1.9526
66.5 2.0252
66.525 2.0957
66.55 2.1661
66.575 2.2363
66.6 2.3055
66.625 2.3713
66.65 2.434
66.675 2.4962
66.7 2.5549
66.725 2.6089
66.75 2.659
66.775 2.704
66.8 2.7457
66.825 2.7841
66.85 2.8211
66.875 2.8601
66.9 2.9017
66.925 2.9456
66.95 2.9921
66.975 3.0385
67 3.0837
67.025 3.1286
67.05 3.1734
67.075 3.2174
67.1 3.2587
67.125 3.2973
67.15 3.3342
67.175 3.3703
67.2 3.4054
67.225 3.4401
67.25 3.4736
67.275 3.5052
67.3 3.5345
67.325 3.5615
67.35 3.5845
67.375 3.6034
67.4 3.6187
67.425 3.6296
67.45 3.6364
67.475 3.6397
67.5 3.6399
67.525 3.6371
67.55 3.6308
67.575 3.6212
67.6 3.6084
67.625 3.5928
67.65 3.5739
67.675 3.5522
67.7 3.5277
67.725 3.5011
67.75 3.4722
67.775 3.4419
67.8 3.4111
67.825 3.3793
67.85 3.3452
67.875 3.3085
67.9 3.2704
67.925 3.2313
67.95 3.1928
67.975 3.1571
68 3.1254
68.025 3.0966
68.05 3.0711
68.075 3.0493
68.1 3.0327
68.125 3.0183
68.15 3.0023
68.175 2.9821
68.2 2.9573
68.225 2.9284
68.25 2.8961
68.275 2.8611
68.3 2.8234
68.325 2.7827
68.35 2.7379
68.375 2.6882
68.4 2.6338
68.425 2.575
68.45 2.5114
68.475 2.4432
68.5 2.3702
68.525 2.2929
68.55 2.211
68.575 2.1246
68.6 2.0343
68.625 1.9397
68.65 1.8407
68.675 1.7379
68.7 1.6313
68.725 1.5203
68.75 1.4035
68.775 1.2806
68.8 1.154
68.825 1.0296
68.85 0.9157
68.875 0.8068
68.9 0.6981
68.925 0.5885
68.95 0.4854
68.975 0.3957
69 0.3239
69.025 0.2662
69.05 0.2183
69.075 0.1856
69.1 0.1628
69.125 0.1447
69.15 0.1263
69.175 0.1064
69.2 0.0848
69.225 0.0639
69.25 0.0451
69.275 0.0298
69.3 0.0177
69.325 0.0063
69.35 -0.0053
69.375 -0.0196
69.4 -0.039
69.425 -0.0639
69.45 -0.0926
69.475 -0.1249
69.5 -0.161
69.525 -0.202
69.55 -0.2431
69.575 -0.2724
69.6 -0.2825
69.625 -0.2748
69.65 -0.2538
69.675 -0.2246
69.7 -0.1921
69.725 -0.1582
69.75 -0.1255
69.775 -0.1009
69.8 -0.0842
69.825 -0.078
69.85 -0.0818
69.875 -0.0951
69.9 -0.1187
69.925 -0.1527
69.95 -0.1952
69.975 -0.2433
70 -0.2941
70.025 -0.3449
70.05 -0.3934
70.075 -0.4324
70.1 -0.45
70.125 -0.44
70.15 -0.4178
70.175 -0.3972
70.2 -0.3828
70.225 -0.3712
70.25 -0.3594
70.275 -0.349
70.3 -0.3367
70.325 -0.3223
70.35 -0.3089
70.375 -0.3017
70.4 -0.3019
70.425 -0.3068
70.45 -0.3132
70.475 -0.3223
70.5 -0.3377
70.525 -0.3625
70.55 -0.3961
70.575 -0.4345
70.6 -0.4754
70.625 -0.5179
70.65 -0.5626
70.675 -0.6076
70.7 -0.6486
70.725 -0.6867
70.75 -0.7223
70.775 -0.7495
70.8 -0.763
70.825 -0.7725
70.85 -0.7796
70.875 -0.7902
70.9 -0.8026
70.925 -0.8117
70.95 -0.8222
70.975 -0.832
71 -0.8387
71.025 -0.8408
71.05 -0.8346
71.075 -0.8231
71.1 -0.8129
71.125 -0.8059
71.15 -0.7967
71.175 -0.7834
71.2 -0.7673
71.225 -0.7526
71.25 -0.7358
71.275 -0.7167
71.3 -0.695
71.325 -0.6639
71.35 -0.6162
71.375 -0.5565
71.4 -0.4953
71.425 -0.443
71.45 -0.4025
71.475 -0.3728
71.5 -0.3578
71.525 -0.3541
71.55 -0.3542
71.575 -0.359
71.6 -0.3608
71.625 -0.3554
71.65 -0.3532
71.675 -0.3568
71.7 -0.3603
71.725 -0.3568
71.75 -0.3328
71.775 -0.2977
71.8 -0.2701
71.825 -0.2567
71.85 -0.2557
71.875 -0.2604
71.9 -0.2685
71.925 -0.2758
71.95 -0.281
71.975 -0.284
72 -0.2859
72.025 -0.2891
72.05 -0.2924
72.075 -0.2956
72.1 -0.2986
72.125 -0.2977
72.15 -0.2912
72.175 -0.2786
72.2 -0.2637
72.225 -0.2488
72.25 -0.2363
72.275 -0.2263
72.3 -0.2206
72.325 -0.2214
72.35 -0.226
72.375 -0.2305
72.4 -0.2342
72.425 -0.234
72.45 -0.2271
72.475 -0.2179
72.5 -0.2103
72.525 -0.2044
72.55 -0.2025
72.575 -0.2016
72.6 -0.1918
72.625 -0.1616
72.65 -0.1193
72.675 -0.0787
72.7 -0.0431
72.725 -0.0147
72.75 0.0056
72.775 0.021
72.8 0.035
72.825 0.0525
72.85 0.0721
72.875 0.0952
72.9 0.1211
72.925 0.1503
72.95 0.1837
72.975 0.2258
73 0.2722
73.025 0.3237
73.05 0.3782
73.075 0.4336
73.1 0.4893
73.125 0.5447
73.15 0.5949
73.175 0.6489
73.2 0.7129
73.225 0.7897
73.25 0.8755
73.275 0.9613
73.3 1.0395
73.325 1.1073
73.35 1.1636
73.375 1.2094
73.4 1.2469
73.425 1.2777
73.45 1.3021
73.475 1.3199
73.5 1.3334
73.525 1.3446
73.55 1.3542
73.575 1.3589
73.6 1.3567
73.625 1.3459
73.65 1.3278
73.675 1.3027
73.7 1.2758
73.725 1.2519
73.75 1.2304
73.775 1.2135
73.8 1.2021
73.825 1.1948
73.85 1.188
73.875 1.1783
73.9 1.1628
73.925 1.14
73.95 1.1095
73.975 1.0745
74 1.0374
74.025 1.0002
74.05 0.9623
74.075 0.9247
74.1 0.8893
74.125 0.8564
74.15 0.8227
74.175 0.7911
74.2 0.7607
74.225 0.7317
74.25 0.7096
74.275 0.6948
74.3 0.6822
74.325 0.6694
74.35 0.6539
74.375 0.6322
74.4 0.6021
74.425 0.5631
74.45 0.5151
74.475 0.4581
74.5 0.394
74.525 0.3253
74.55 0.2598
74.575 0.2095
74.6 0.1782
74.625 0.1582
74.65 0.1443
74.675 0.1361
74.7 0.1373
74.725 0.1486
74.75 0.1633
74.775 0.1743
74.8 0.1765
74.825 0.1708
74.85 0.1597
74.875 0.1457
74.9 0.1301
74.925 0.1181
74.95 0.1108
74.975 0.1041
75 0.0935
75.025 0.0787
75.05 0.0671
75.075 0.0693
75.1 0.0888
75.125 0.1182
75.15 0.149
75.175 0.1844
75.2 0.2188
75.225 0.2467
75.25 0.267
75.275 0.2781
75.3 0.2809
75.325 0.2746
75.35 0.2634
75.375 0.2527
75.4 0.2414
75.425 0.2295
75.45 0.2227
75.475 0.223
75.5 0.2267
75.525 0.2315
75.55 0.2357
75.575 0.238
75.6 0.2358
75.625 0.2291
75.65 0.2218
75.675 0.2189
75.7 0.2168
75.725 0.213
75.75 0.2066
75.775 0.1971
75.8 0.184
75.825 0.1667
75.85 0.1438
75.875 0.1148
75.9 0.0806
75.925 0.0412
75.95 -0.0055
75.975 -0.0618
76 -0.1255
76.025 -0.196
76.05 -0.2689
76.075 -0.3367
76.1 -0.3999
76.125 -0.4565
76.15 -0.5122
76.175 -0.5703
76.2 -0.6308
76.225 -0.6908
76.25 -0.7497
76.275 -0.8043
76.3 -0.8453
76.325 -0.8643
76.35 -0.8725
76.375 -0.8831
76.4 -0.8967
76.425 -0.9112
76.45 -0.9251
76.475 -0.9389
76.5 -0.956
76.525 -0.977
76.55 -1.0025
76.575 -1.0249
76.6 -1.033
76.625 -1.0241
76.65 -1.004
76.675 -0.9819
76.7 -0.9633
76.725 -0.9493
76.75 -0.9404
76.775 -0.9366
76.8 -0.9328
76.825 -0.9283
76.85 -0.9197
76.875 -0.906
76.9 -0.8885
76.925 -0.8665
76.95 -0.8449
76.975 -0.8237
77 -0.8042
77.025 -0.7881
77.05 -0.7728
77.075 -0.7562
77.1 -0.7386
77.125 -0.7234
77.15 -0.712
77.175 -0.7029
77.2 -0.6978
77.225 -0.6963
77.25 -0.6963
77.275 -0.6957
77.3 -0.6931
77.325 -0.6856
77.35 -0.668
77.375 -0.648
77.4 -0.6284
77.425 -0.6115
77.45 -0.5987
77.475 -0.5874
77.5 -0.5772
77.525 -0.5676
77.55 -0.5559
77.575 -0.5454
77.6 -0.5388
77.625 -0.5385
77.65 -0.5479
77.675 -0.5674
77.7 -0.5952
77.725 -0.6314
77.75 -0.6764
77.775 -0.7317
77.8 -0.7989
77.825 -0.879
77.85 -0.9704
77.875 -1.0698
77.9 -1.1722
77.925 -1.2692
77.95 -1.3521
77.975 -1.4217
78 -1.483
78.025 -1.5381
78.05 -1.5868
78.075 -1.6293
78.1 -1.6677
78.125 -1.7018
78.15 -1.7162
78.175 -1.6959
78.2 -1.6429
78.225 -1.5728
78.25 -1.5004
78.275 -1.4336
78.3 -1.3763
78.325 -1.3296
78.35 -1.293
78.375 -1.2629
78.4 -1.2376
78.425 -1.2184
78.45 -1.2075
78.475 -1.2055
78.5 -1.2084
78.525 -1.2176
78.55 -1.2306
78.575 -1.244
78.6 -1.2521
78.625 -1.2555
78.65 -1.2605
78.675 -1.2731
78.7 -1.2898
78.725 -1.3076
78.75 -1.3238
78.775 -1.3345
78.8 -1.3371
78.825 -1.3333
78.85 -1.3307
78.875 -1.3307
78.9 -1.3318
78.925 -1.3388
78.95 -1.3532
78.975 -1.3747
79 -1.4023
79.025 -1.4377
79.05 -1.4781
79.075 -1.5192
79.1 -1.5544
79.125 -1.5848
79.15 -1.6034
79.175 -1.6091
79.2 -1.6092
79.225 -1.6063
79.25 -1.6096
79.275 -1.6181
79.3 -1.6281
79.325 -1.6429
79.35 -1.6618
79.375 -1.6823
79.4 -1.7005
79.425 -1.7152
79.45 -1.7226
79.475 -1.7235
79.5 -1.723
79.525 -1.7253
79.55 -1.7286
79.575 -1.7286
79.6 -1.7202
79.625 -1.702
79.65 -1.6829
79.675 -1.6661
79.7 -1.6533
79.725 -1.6433
79.75 -1.6297
79.775 -1.6125
79.8 -1.5904
79.825 -1.5595
79.85 -1.5163
79.875 -1.4743
79.9 -1.4391
79.925 -1.4073
79.95 -1.3734
79.975 -1.3363
80 -1.2971
80.025 -1.2599
80.05 -1.2259
80.075 -1.1949
80.1 -1.1668
80.125 -1.1423
80.15 -1.1216
80.175 -1.1039
80.2 -1.0897
80.225 -1.0803
80.25 -1.0736
80.275 -1.0624
80.3 -1.0372
80.325 -1.0004
80.35 -0.9624
80.375 -0.9309
80.4 -0.9078
80.425 -0.8917
80.45 -0.878
80.475 -0.8633
80.5 -0.8486
80.525 -0.8386
80.55 -0.8344
80.575 -0.8252
80.6 -0.797
80.625 -0.76
80.65 -0.7233
80.675 -0.6854
80.7 -0.6428
80.725 -0.5904
80.75 -0.5319
80.775 -0.4757
80.8 -0.4254
80.825 -0.3815
80.85 -0.3443
80.875 -0.3114
80.9 -0.2773
80.925 -0.2414
80.95 -0.2029
80.975 -0.1618
81 -0.1199
81.025 -0.0799
81.05 -0.0428
81.075 -0.0099
81.1 0.0187
81.125 0.0459
81.15 0.0726
81.175 0.0964
81.2 0.1173
81.225 0.1366
81.25 0.1507
81.275 0.1566
81.3 0.1595
81.325 0.167
81.35 0.1925
81.375 0.2266
81.4 0.2556
81.425 0.2744
81.45 0.2821
81.475 0.2785
81.5 0.2657
81.525 0.2468
81.55 0.2277
81.575 0.2117
81.6 0.2035
81.625 0.2038
81.65 0.2079
81.675 0.2083
81.7 0.2006
81.725 0.1873
81.75 0.1694
81.775 0.1468
81.8 0.1222
81.825 0.0986
81.85 0.0851
81.875 0.0858
81.9 0.1018
81.925 0.1347
81.95 0.1775
81.975 0.2208
82 0.2582
82.025 0.2891
82.05 0.3109
82.075 0.3229
82.1 0.3257
82.125 0.3191
82.15 0.3063
82.175 0.29
82.2 0.2734
82.225 0.257
82.25 0.2388
82.275 0.2226
82.3 0.2116
82.325 0.2074
82.35 0.2068
82.375 0.2086
82.4 0.2123
82.425 0.2186
82.45 0.2275
82.475 0.2421
82.5 0.2601
82.525 0.2798
82.55 0.2981
82.575 0.3137
82.6 0.3245
82.625 0.3308
82.65 0.3294
82.675 0.3206
82.7 0.3083
82.725 0.297
82.75 0.2856
82.775 0.2707
82.8 0.2489
82.825 0.2194
82.85 0.1823
82.875 0.1369
82.9 0.082
82.925 0.0203
82.95 -0.0445
82.975 -0.1065
83 -0.1653
83.025 -0.2206
83.05 -0.2688
83.075 -0.3085
83.1 -0.344
83.125 -0.3768
83.15 -0.4052
83.175 -0.4251
83.2 -0.4346
83.225 -0.4375
83.25 -0.435
83.275 -0.4212
83.3 -0.3934
83.325 -0.3476
83.35 -0.2783
83.375 -0.1914
83.4 -0.0977
83.425 -0.006
83.45 0.0794
83.475 0.1578
83.5 0.2285
83.525 0.2915
83.55 0.3489
83.575 0.4006
83.6 0.4462
83.625 0.4842
83.65 0.5114
83.675 0.529
83.7 0.5374
83.725 0.5366
83.75 0.5268
83.775 0.5085
83.8 0.4832
83.825 0.4514
83.85 0.4148
83.875 0.3733
83.9 0.3294
83.925 0.2841
83.95 0.2363
83.975 0.1835
84 0.1237
84.025 0.0552
84.05 -0.0198
84.075 -0.0941
84.1 -0.1621
84.125 -0.2263
84.15 -0.2886
84.175 -0.3458
84.2 -0.3919
84.225 -0.4233
84.25 -0.4523
84.275 -0.4812
84.3 -0.5112
84.325 -0.5398
84.35 -0.5644
84.375 -0.584
84.4 -0.5966
84.425 -0.6058
84.45 -0.6173
84.475 -0.6328
84.5 -0.6475
84.525 -0.6498
84.55 -0.6404
84.575 -0.6299
84.6 -0.6179
84.625 -0.6005
84.65 -0.5798
84.675 -0.5612
84.7 -0.5496
84.725 -0.5405
84.75 -0.5344
84.775 -0.5304
84.8 -0.5315
84.825 -0.5249
84.85 -0.5036
84.875 -0.4709
84.9 -0.4242
84.925 -0.3563
84.95 -0.2666
84.975 -0.1624
85 -0.0593
85.025 0.0417
85.05 0.1364
85.075 0.225
85.1 0.3075
85.125 0.3888
85.15 0.4713
85.175 0.5569
85.2 0.6422
85.225 0.7232
85.25 0.7985
85.275 0.8687
85.3 0.932
85.325 0.9842
85.35 1.0276
85.375 1.0634
85.4 1.0911
85.425 1.1096
85.45 1.1206
85.475 1.1272
85.5 1.1296
85.525 1.1309
85.55 1.1343
85.575 1.1414
85.6 1.1535
85.625 1.173
85.65 1.1951
85.675 1.2164
85.7 1.2359
85.725 1.2522
85.75 1.2638
85.775 1.2693
85.8 1.268
85.825 1.2591
85.85 1.2414
85.875 1.2163
85.9 1.184
85.925 1.1469
85.95 1.1068
85.975 1.0663
86 1.0252
86.025 0.9814
86.05 0.9356
86.075 0.8888
86.1 0.8441
86.125 0.8013
86.15 0.7603
86.175 0.727
86.2 0.7032
86.225 0.6835
86.25 0.6654
86.275 0.6533
86.3 0.6494
86.325 0.6544
86.35 0.6635
86.375 0.6723
86.4 0.679
86.425 0.6757
86.45 0.6643
86.475 0.6444
86.5 0.6126
86.525 0.5713
86.55 0.5245
86.575 0.4779
86.6 0.432
86.625 0.3856
86.65 0.3411
86.675 0.3016
86.7 0.2682
86.725 0.2431
86.75 0.2256
86.775 0.2238
86.8 0.2446
86.825 0.2808
86.85 0.3224
86.875 0.3637
86.9 0.3999
86.925 0.4281
86.95 0.4518
86.975 0.4724
87 0.486
87.025 0.4938
87.05 0.4995
87.075 0.5028
87.1 0.5001
87.125 0.4882
87.15 0.4691
87.175 0.4464
87.2 0.4235
87.225 0.4024
87.25 0.3892
87.275 0.3929
87.3 0.4135
87.325 0.444
87.35 0.4806
87.375 0.5177
87.4 0.5531
87.425 0.5886
87.45 0.6249
87.475 0.6589
87.5 0.6891
87.525 0.7166
87.55 0.7454
87.575 0.7752
87.6 0.8113
87.625 0.8539
87.65 0.9022
87.675 0.9524
87.7 1.0043
87.725 1.0607
87.75 1.1236
87.775 1.1876
87.8 1.248
87.825 1.3003
87.85 1.3432
87.875 1.3775
87.9 1.406
87.925 1.4309
87.95 1.4537
87.975 1.4749
88 1.4945
88.025 1.517
88.05 1.5447
88.075 1.5788
88.1 1.617
88.125 1.659
88.15 1.7065
88.175 1.7598
88.2 1.8123
88.225 1.8617
88.25 1.9098
88.275 1.956
88.3 1.9991
88.325 2.0343
88.35 2.0609
88.375 2.0787
88.4 2.0881
88.425 2.0871
88.45 2.0746
88.475 2.0514
88.5 2.0193
88.525 1.9807
88.55 1.9485
88.575 1.9336
88.6 1.9269
88.625 1.9161
88.65 1.899
88.675 1.8789
88.7 1.8558
88.725 1.8298
88.75 1.7996
88.775 1.7652
88.8 1.7288
88.825 1.6944
88.85 1.6582
88.875 1.6201
88.9 1.5825
88.925 1.5446
88.95 1.5052
88.975 1.4632
89 1.4209
89.025 1.3813
89.05 1.344
89.075 1.3129
89.1 1.2869
89.125 1.2651
89.15 1.2475
89.175 1.2304
89.2 1.2103
89.225 1.1854
89.25 1.1608
89.275 1.142
89.3 1.1266
89.325 1.0986
89.35 1.0587
89.375 1.0183
89.4 0.9856
89.425 0.9793
89.45 0.9953
89.475 1.0248
89.5 1.0597
89.525 1.0947
89.55 1.1318
89.575 1.1667
89.6 1.1995
89.625 1.2348
89.65 1.2733
89.675 1.3174
89.7 1.3679
89.725 1.4215
89.75 1.4709
89.775 1.5146
89.8 1.5519
89.825 1.5816
89.85 1.6022
89.875 1.6181
89.9 1.6331
89.925 1.6484
89.95 1.6658
89.975 1.6846
90 1.7078
90.025 1.7378
90.05 1.7751
90.075 1.8123
90.1 1.8448
90.125 1.8723
90.15 1.8948
90.175 1.9132
90.2 1.9288
90.225 1.943
90.25 1.9545
90.275 1.9638
90.3 1.971
90.325 1.9769
90.35 1.9822
90.375 1.9848
90.4 1.9839
90.425 1.9884
90.45 2.0064
90.475 2.0296
90.5 2.0474
90.525 2.0572
90.55 2.0587
90.575 2.0522
90.6 2.0357
90.625 2.0095
90.65 1.9735
90.675 1.929
90.7 1.8783
90.725 1.8217
90.75 1.763
90.775 1.7061
90.8 1.6498
90.825 1.5941
90.85 1.5421
90.875 1.5011
90.9 1.4686
90.925 1.4342
90.95 1.3928
90.975 1.343
91 1.2868
91.025 1.2305
91.05 1.1773
91.075 1.1366
91.1 1.1156
91.125 1.1096
91.15 1.1036
91.175 1.0882
91.2 1.0636
91.225 1.0337
91.25 1.0055
91.275 0.9845
91.3 0.973
91.325 0.9632
91.35 0.9492
91.375 0.9286
91.4 0.9053
91.425 0.879
91.45 0.8552
91.475 0.8376
91.5 0.824
91.525 0.8137
91.55 0.8029
91.575 0.793
91.6 0.7917
91.625 0.8136
91.65 0.8597
91.675 0.9221
91.7 0.9881
91.725 1.0504
91.75 1.1063
91.775 1.1523
91.8 1.1899
91.825 1.218
91.85 1.2394
91.875 1.251
91.9 1.2498
91.925 1.2397
91.95 1.2244
91.975 1.2046
92 1.1802
92.025 1.1516
92.05 1.1263
92.075 1.1186
92.1 1.1354
92.125 1.1614
92.15 1.1845
92.175 1.1993
92.2 1.2083
92.225 1.2137
92.25 1.2117
92.275 1.2004
92.3 1.1821
92.325 1.1651
92.35 1.1541
92.375 1.1595
92.4 1.1858
92.425 1.2282
92.45 1.2762
92.475 1.3212
92.5 1.3615
92.525 1.3951
92.55 1.4205
92.575 1.4363
92.6 1.4443
92.625 1.4452
92.65 1.4414
92.675 1.4388
92.7 1.4422
92.725 1.4491
92.75 1.4564
92.775 1.462
92.8 1.4634
92.825 1.4623
92.85 1.4573
92.875 1.4451
92.9 1.425
92.925 1.4015
92.95 1.3895
92.975 1.392
93 1.4063
93.025 1.4285
93.05 1.4506
93.075 1.4703
93.1 1.4854
93.125 1.4945
93.15 1.4994
93.175 1.5035
93.2 1.5063
93.225 1.5106
93.25 1.5159
93.275 1.5205
93.3 1.5216
93.325 1.5143
93.35 1.4984
93.375 1.4747
93.4 1.4421
93.425 1.4029
93.45 1.3586
93.475 1.307
93.5 1.2482
93.525 1.1843
93.55 1.1176
93.575 1.0468
93.6 0.9767
93.625 0.9067
93.65 0.8384
93.675 0.7791
93.7 0.7402
93.725 0.7315
93.75 0.7469
93.775 0.7705
93.8 0.7909
93.825 0.8081
93.85 0.8205
93.875 0.8271
93.9 0.8264
93.925 0.8192
93.95 0.8074
93.975 0.7896
94 0.7628
94.025 0.7272
94.05 0.6853
94.075 0.6388
94.1 0.5883
94.125 0.5329
94.15 0.4721
94.175 0.4061
94.2 0.336
94.225 0.2626
94.25 0.1853
94.275 0.1043
94.3 0.0223
94.325 -0.0581
94.35 -0.1309
94.375 -0.1864
94.4 -0.2226
94.425 -0.2419
94.45 -0.2465
94.475 -0.2385
94.5 -0.2225
94.525 -0.2056
94.55 -0.1907
94.575 -0.1781
94.6 -0.1699
94.625 -0.1669
94.65 -0.1698
94.675 -0.1794
94.7 -0.1965
94.725 -0.2232
94.75 -0.2614
94.775 -0.3106
94.8 -0.3692
94.825 -0.434
94.85 -0.4981
94.875 -0.5538
94.9 -0.5965
94.925 -0.6257
94.95 -0.6419
94.975 -0.6493
95 -0.6477
95.025 -0.6331
95.05 -0.6042
95.075 -0.5622
95.1 -0.5169
95.125 -0.4731
95.15 -0.4297
95.175 -0.3865
95.2 -0.3455
95.225 -0.3093
95.25 -0.2786
95.275 -0.2534
95.3 -0.2296
95.325 -0.2051
95.35 -0.1788
95.375 -0.1476
95.4 -0.1105
95.425 -0.069
95.45 -0.019
95.475 0.0364
95.5 0.0913
95.525 0.1448
95.55 0.192
95.575 0.2307
95.6 0.2611
95.625 0.2832
95.65 0.2982
95.675 0.3091
95.7 0.3196
95.725 0.3316
95.75 0.3434
95.775 0.3504
95.8 0.3523
95.825 0.3498
95.85 0.3427
95.875 0.3298
95.9 0.309
95.925 0.2792
95.95 0.2394
95.975 0.19
96 0.1331
96.025 0.0717
96.05 0.0108
96.075 -0.0446
96.1 -0.0968
96.125 -0.1483
96.15 -0.199
96.175 -0.2521
96.2 -0.307
96.225 -0.3622
96.25 -0.4173
96.275 -0.4708
96.3 -0.5152
96.325 -0.5451
96.35 -0.5533
96.375 -0.5431
96.4 -0.5229
96.425 -0.5036
96.45 -0.4875
96.475 -0.4675
96.5 -0.4374
96.525 -0.4007
96.55 -0.3602
96.575 -0.3174
96.6 -0.2687
96.625 -0.2064
96.65 -0.1278
96.675 -0.0417
96.7 0.0395
96.725 0.1098
96.75 0.1703
96.775 0.2222
96.8 0.2696
96.825 0.3095
96.85 0.3417
96.875 0.3666
96.9 0.3831
96.925 0.3915
96.95 0.3943
96.975 0.3895
97 0.3763
97.025 0.3545
97.05 0.3255
97.075 0.289
97.1 0.2477
97.125 0.2069
97.15 0.17
97.175 0.1431
97.2 0.1218
97.225 0.1039
97.25 0.0862
97.275 0.0698
97.3 0.0549
97.325 0.0435
97.35 0.0358
97.375 0.0309
97.4 0.0248
97.425 0.0183
97.45 0.0136
97.475 0.0156
97.5 0.024
97.525 0.0336
97.55 0.0393
97.575 0.0399
97.6 0.0387
97.625 0.0456
97.65 0.0666
97.675 0.0933
97.7 0.1225
97.725 0.1502
97.75 0.1764
97.775 0.2034
97.8 0.2281
97.825 0.2521
97.85 0.2737
97.875 0.2971
97.9 0.3237
97.925 0.3535
97.95 0.3859
97.975 0.4212
98 0.4616
98.025 0.51
98.05 0.5627
98.075 0.615
98.1 0.6667
98.125 0.7163
98.15 0.7653
98.175 0.8143
98.2 0.8613
98.225 0.9034
98.25 0.9374
98.275 0.9655
98.3 0.9895
98.325 1.0146
98.35 1.0371
98.375 1.0536
98.4 1.068
98.425 1.0807
98.45 1.0922
98.475 1.1004
98.5 1.1062
98.525 1.1086
98.55 1.1089
98.575 1.1177
98.6 1.1447
98.625 1.1964
98.65 1.2763
98.675 1.3701
98.7 1.4658
98.725 1.5587
98.75 1.6462
98.775 1.7261
98.8 1.798
98.825 1.8613
98.85 1.9161
98.875 1.9613
98.9 1.9971
98.925 2.0243
98.95 2.0432
98.975 2.0584
99 2.0691
99.025 2.0797
99.05 2.0991
99.075 2.124
99.1 2.1448
99.125 2.1589
99.15 2.1662
99.175 2.1689
99.2 2.1715
99.225 2.1716
99.25 2.1673
99.275 2.1577
99.3 2.1428
99.325 2.1226
99.35 2.0967
99.375 2.0655
99.4 2.0298
99.425 1.9913
99.45 1.9487
99.475 1.9022
99.5 1.8536
99.525 1.8072
99.55 1.7642
99.575 1.7271
99.6 1.7035
99.625 1.7029
99.65 1.7282
99.675 1.7772
99.7 1.8417
99.725 1.9119
99.75 1.9851
99.775 2.0613
99.8 2.1417
99.825 2.2256
99.85 2.31
99.875 2.3935
99.9 2.4742
99.925 2.5492
99.95 2.6168
99.975 2.6777
100 2.7326
