# Supplementary material for: Uptake of N2O5 by aqueous aerosol unveiled using chemically accurate many-body potentials
Source: Nat Commun. 2022 Mar 10;13:1266. doi: 10.1038/s41467-022-28697-8 (PMC8913772; doi:10.1038/s41467-022-28697-8)
Supplement: Supplementary file 3 — Source Data [file 41467_2022_28697_MOESM3_ESM.zip › n2o5-uptake-data/Fig2/scattering/rep01run15/relcom_gds.dat]

0.025 12.033
0.05 12.0084
0.075 11.9837
0.1 11.9591
0.125 11.9345
0.15 11.9099
0.175 11.8852
0.2 11.8606
0.225 11.8359
0.25 11.8112
0.275 11.7865
0.3 11.7618
0.325 11.7371
0.35 11.7123
0.375 11.6876
0.4 11.6628
0.425 11.638
0.45 11.6131
0.475 11.5882
0.5 11.5633
0.525 11.5384
0.55 11.5135
0.575 11.4885
0.6 11.4635
0.625 11.4385
0.65 11.4135
0.675 11.3884
0.7 11.3634
0.725 11.3383
0.75 11.3132
0.775 11.288
0.8 11.2629
0.825 11.2377
0.85 11.2125
0.875 11.1873
0.9 11.1621
0.925 11.1368
0.95 11.1116
0.975 11.0862
1 11.0609
1.025 11.0355
1.05 11.0101
1.075 10.9847
1.1 10.9593
1.125 10.9338
1.15 10.9084
1.175 10.8829
1.2 10.8574
1.225 10.8318
1.25 10.8063
1.275 10.7807
1.3 10.7552
1.325 10.7296
1.35 10.704
1.375 10.6784
1.4 10.6528
1.425 10.6271
1.45 10.6014
1.475 10.5757
1.5 10.5499
1.525 10.5242
1.55 10.4984
1.575 10.4725
1.6 10.4466
1.625 10.4207
1.65 10.3947
1.675 10.3686
1.7 10.3426
1.725 10.3164
1.75 10.2902
1.775 10.2639
1.8 10.2376
1.825 10.2112
1.85 10.1848
1.875 10.1583
1.9 10.1317
1.925 10.105
1.95 10.0783
1.975 10.0515
2 10.0246
2.025 9.9977
2.05 9.9707
2.075 9.9435
2.1 9.9164
2.125 9.8892
2.15 9.8619
2.175 9.8346
2.2 9.8073
2.225 9.78
2.25 9.7526
2.275 9.7252
2.3 9.6977
2.325 9.6703
2.35 9.6429
2.375 9.6154
2.4 9.5879
2.425 9.5604
2.45 9.5329
2.475 9.5054
2.5 9.4779
2.525 9.4503
2.55 9.4227
2.575 9.3949
2.6 9.367
2.625 9.3391
2.65 9.3112
2.675 9.2833
2.7 9.2553
2.725 9.2273
2.75 9.1993
2.775 9.1713
2.8 9.1433
2.825 9.1154
2.85 9.0875
2.875 9.0597
2.9 9.0319
2.925 9.004
2.95 8.9761
2.975 8.9481
3 8.92
3.025 8.8919
3.05 8.8637
3.075 8.8354
3.1 8.8071
3.125 8.7787
3.15 8.7503
3.175 8.7218
3.2 8.6934
3.225 8.665
3.25 8.6364
3.275 8.6079
3.3 8.5793
3.325 8.5506
3.35 8.5219
3.375 8.493
3.4 8.4641
3.425 8.4351
3.45 8.4061
3.475 8.3769
3.5 8.3476
3.525 8.3182
3.55 8.2888
3.575 8.2593
3.6 8.2299
3.625 8.2003
3.65 8.1707
3.675 8.141
3.7 8.1111
3.725 8.0811
3.75 8.0512
3.775 8.0211
3.8 7.9909
3.825 7.9607
3.85 7.9303
3.875 7.8998
3.9 7.8693
3.925 7.8387
3.95 7.808
3.975 7.7773
4 7.7466
4.025 7.716
4.05 7.6853
4.075 7.6548
4.1 7.6242
4.125 7.5937
4.15 7.5632
4.175 7.5327
4.2 7.5021
4.225 7.4714
4.25 7.4406
4.275 7.4096
4.3 7.3786
4.325 7.3475
4.35 7.3162
4.375 7.2847
4.4 7.2531
4.425 7.2212
4.45 7.1892
4.475 7.157
4.5 7.1245
4.525 7.0919
4.55 7.059
4.575 7.0259
4.6 6.9927
4.625 6.9592
4.65 6.9254
4.675 6.8914
4.7 6.8572
4.725 6.8226
4.75 6.7876
4.775 6.7524
4.8 6.7169
4.825 6.681
4.85 6.6447
4.875 6.6083
4.9 6.5715
4.925 6.5346
4.95 6.4973
4.975 6.46
5 6.4223
5.025 6.3843
5.05 6.3459
5.075 6.3073
5.1 6.2682
5.125 6.2286
5.15 6.1887
5.175 6.1483
5.2 6.1076
5.225 6.0664
5.25 6.0247
5.275 5.9825
5.3 5.9397
5.325 5.8962
5.35 5.8518
5.375 5.8066
5.4 5.7604
5.425 5.7131
5.45 5.6642
5.475 5.6131
5.5 5.5599
5.525 5.5048
5.55 5.4481
5.575 5.3902
5.6 5.3319
5.625 5.2723
5.65 5.2104
5.675 5.1459
5.7 5.0787
5.725 5.0098
5.75 4.9405
5.775 4.8705
5.8 4.7989
5.825 4.7251
5.85 4.6487
5.875 4.5692
5.9 4.4858
5.925 4.3987
5.95 4.3068
5.975 4.2097
6 4.1071
6.025 3.9996
6.05 3.8882
6.075 3.7736
6.1 3.6574
6.125 3.5426
6.15 3.4271
6.175 3.3092
6.2 3.1899
6.225 3.071
6.25 2.953
6.275 2.8388
6.3 2.7278
6.325 2.6223
6.35 2.5308
6.375 2.4537
6.4 2.3908
6.425 2.3424
6.45 2.3057
6.475 2.2752
6.5 2.2464
6.525 2.2177
6.55 2.1866
6.575 2.1525
6.6 2.1169
6.625 2.0804
6.65 2.0423
6.675 2.0037
6.7 1.9637
6.725 1.9237
6.75 1.8874
6.775 1.8564
6.8 1.8315
6.825 1.814
6.85 1.8
6.875 1.7896
6.9 1.7806
6.925 1.7716
6.95 1.7605
6.975 1.7442
7 1.7213
7.025 1.6895
7.05 1.6504
7.075 1.6028
7.1 1.5478
7.125 1.4932
7.15 1.4498
7.175 1.4276
7.2 1.4266
7.225 1.4333
7.25 1.4383
7.275 1.438
7.3 1.4322
7.325 1.4243
7.35 1.4207
7.375 1.4213
7.4 1.4254
7.425 1.4279
7.45 1.4222
7.475 1.4092
7.5 1.3952
7.525 1.3908
7.55 1.3976
7.575 1.4133
7.6 1.4399
7.625 1.4752
7.65 1.5128
7.675 1.5509
7.7 1.5844
7.725 1.6102
7.75 1.625
7.775 1.6306
7.8 1.6314
7.825 1.6254
7.85 1.6143
7.875 1.6016
7.9 1.5899
7.925 1.5856
7.95 1.5941
7.975 1.6104
8 1.63
8.025 1.6555
8.05 1.6894
8.075 1.7239
8.1 1.7518
8.125 1.7767
8.15 1.8096
8.175 1.8569
8.2 1.9166
8.225 1.9729
8.25 2.0194
8.275 2.0552
8.3 2.078
8.325 2.0952
8.35 2.1131
8.375 2.1397
8.4 2.1665
8.425 2.1833
8.45 2.1886
8.475 2.1824
8.5 2.1656
8.525 2.139
8.55 2.1051
8.575 2.0678
8.6 2.0302
8.625 1.9955
8.65 1.9624
8.675 1.9283
8.7 1.8947
8.725 1.8616
8.75 1.8235
8.775 1.7779
8.8 1.7248
8.825 1.6659
8.85 1.6018
8.875 1.5332
8.9 1.4648
8.925 1.3987
8.95 1.3391
8.975 1.2839
9 1.2379
9.025 1.2035
9.05 1.1741
9.075 1.1414
9.1 1.101
9.125 1.0525
9.15 1.0011
9.175 0.948
9.2 0.8948
9.225 0.8456
9.25 0.7914
9.275 0.7313
9.3 0.6745
9.325 0.6351
9.35 0.6222
9.375 0.6248
9.4 0.6306
9.425 0.6384
9.45 0.6522
9.475 0.6756
9.5 0.7121
9.525 0.7574
9.55 0.8085
9.575 0.8672
9.6 0.9305
9.625 0.9947
9.65 1.0597
9.675 1.1196
9.7 1.1738
9.725 1.2189
9.75 1.246
9.775 1.2625
9.8 1.2743
9.825 1.2883
9.85 1.3025
9.875 1.3218
9.9 1.3448
9.925 1.3667
9.95 1.3838
9.975 1.3912
10 1.3933
10.025 1.39
10.05 1.383
10.075 1.3756
10.1 1.3713
10.125 1.3724
10.15 1.3809
10.175 1.397
10.2 1.413
10.225 1.4192
10.25 1.4168
10.275 1.4144
10.3 1.4154
10.325 1.4191
10.35 1.4267
10.375 1.4316
10.4 1.4278
10.425 1.4163
10.45 1.3987
10.475 1.3776
10.5 1.3543
10.525 1.3291
10.55 1.3019
10.575 1.2733
10.6 1.2567
10.625 1.2478
10.65 1.2447
10.675 1.2497
10.7 1.2599
10.725 1.27
10.75 1.2804
10.775 1.2977
10.8 1.3234
10.825 1.3557
10.85 1.3858
10.875 1.4083
10.9 1.4216
10.925 1.4286
10.95 1.4354
10.975 1.4436
11 1.4533
11.025 1.4615
11.05 1.4641
11.075 1.4591
11.1 1.4436
11.125 1.4176
11.15 1.3837
11.175 1.3395
11.2 1.286
11.225 1.2276
11.25 1.1733
11.275 1.1435
11.3 1.1358
11.325 1.1379
11.35 1.138
11.375 1.1298
11.4 1.1121
11.425 1.0854
11.45 1.0528
11.475 1.0286
11.5 1.0349
11.525 1.0647
11.55 1.0951
11.575 1.1169
11.6 1.1291
11.625 1.1344
11.65 1.1416
11.675 1.1636
11.7 1.1963
11.725 1.2327
11.75 1.2699
11.775 1.3059
11.8 1.3393
11.825 1.3669
11.85 1.3908
11.875 1.4094
11.9 1.4233
11.925 1.4351
11.95 1.4505
11.975 1.4719
12 1.4994
12.025 1.5273
12.05 1.5473
12.075 1.5553
12.1 1.5511
12.125 1.5366
12.15 1.5178
12.175 1.5063
12.2 1.5137
12.225 1.5361
12.25 1.5609
12.275 1.5798
12.3 1.5924
12.325 1.6001
12.35 1.6137
12.375 1.6379
12.4 1.6706
12.425 1.7089
12.45 1.7456
12.475 1.7829
12.5 1.8251
12.525 1.8736
12.55 1.9245
12.575 1.9742
12.6 2.0206
12.625 2.061
12.65 2.0978
12.675 2.1361
12.7 2.1801
12.725 2.2195
12.75 2.2486
12.775 2.2682
12.8 2.2811
12.825 2.2872
12.85 2.2858
12.875 2.2785
12.9 2.2681
12.925 2.2566
12.95 2.2428
12.975 2.2243
13 2.2
13.025 2.1684
13.05 2.1244
13.075 2.0724
13.1 2.0417
13.125 2.0374
13.15 2.0328
13.175 2.02
13.2 2.0019
13.225 1.9796
13.25 1.9532
13.275 1.9222
13.3 1.8849
13.325 1.8397
13.35 1.7866
13.375 1.7249
13.4 1.6546
13.425 1.5755
13.45 1.4896
13.475 1.4043
13.5 1.3355
13.525 1.3148
13.55 1.3297
13.575 1.3612
13.6 1.3978
13.625 1.4422
13.65 1.4946
13.675 1.5474
13.7 1.5955
13.725 1.6458
13.75 1.7026
13.775 1.7612
13.8 1.8177
13.825 1.8712
13.85 1.9206
13.875 1.9639
13.9 2.0017
13.925 2.0341
13.95 2.0595
13.975 2.0782
14 2.0933
14.025 2.1033
14.05 2.1069
14.075 2.1034
14.1 2.0925
14.125 2.0755
14.15 2.0541
14.175 2.0276
14.2 1.9957
14.225 1.9594
14.25 1.9199
14.275 1.8799
14.3 1.8409
14.325 1.8061
14.35 1.7748
14.375 1.7498
14.4 1.7267
14.425 1.7058
14.45 1.6958
14.475 1.7058
14.5 1.7353
14.525 1.775
14.55 1.8187
14.575 1.8635
14.6 1.9079
14.625 1.9497
14.65 1.9881
14.675 2.0211
14.7 2.0503
14.725 2.0788
14.75 2.104
14.775 2.1264
14.8 2.1458
14.825 2.1643
14.85 2.1796
14.875 2.1947
14.9 2.2167
14.925 2.2446
14.95 2.2747
14.975 2.3073
15 2.3394
15.025 2.3692
15.05 2.3936
15.075 2.4108
15.1 2.4214
15.125 2.4249
15.15 2.4229
15.175 2.4159
15.2 2.4025
15.225 2.3822
15.25 2.3577
15.275 2.3295
15.3 2.2979
15.325 2.2636
15.35 2.2257
15.375 2.182
15.4 2.1295
15.425 2.0714
15.45 2.0281
15.475 2.0137
15.5 2.0082
15.525 2.0018
15.55 1.9951
15.575 1.9857
15.6 1.974
15.625 1.9604
15.65 1.9457
15.675 1.929
15.7 1.9149
15.725 1.9046
15.75 1.8964
15.775 1.8858
15.8 1.8697
15.825 1.8451
15.85 1.8107
15.875 1.7677
15.9 1.7165
15.925 1.6578
15.95 1.5911
15.975 1.5172
16 1.4372
16.025 1.35
16.05 1.2591
16.075 1.1645
16.1 1.0637
16.125 0.9555
16.15 0.8444
16.175 0.7288
16.2 0.6073
16.225 0.4794
16.25 0.3484
16.275 0.2265
16.3 0.1231
16.325 0.0372
16.35 -0.0323
16.375 -0.0833
16.4 -0.1148
16.425 -0.1276
16.45 -0.1306
16.475 -0.1289
16.5 -0.1253
16.525 -0.1209
16.55 -0.1124
16.575 -0.1024
16.6 -0.0952
16.625 -0.0914
16.65 -0.0901
16.675 -0.0868
16.7 -0.0837
16.725 -0.0853
16.75 -0.0918
16.775 -0.1057
16.8 -0.1246
16.825 -0.1431
16.85 -0.1602
16.875 -0.1824
16.9 -0.211
16.925 -0.2487
16.95 -0.2908
16.975 -0.3333
17 -0.3693
17.025 -0.3943
17.05 -0.4131
17.075 -0.4349
17.1 -0.4599
17.125 -0.4797
17.15 -0.486
17.175 -0.4701
17.2 -0.4407
17.225 -0.4123
17.25 -0.3897
17.275 -0.3718
17.3 -0.3549
17.325 -0.3386
17.35 -0.3212
17.375 -0.3054
17.4 -0.2919
17.425 -0.2832
17.45 -0.282
17.475 -0.286
17.5 -0.2955
17.525 -0.3173
17.55 -0.3506
17.575 -0.3901
17.6 -0.4356
17.625 -0.4812
17.65 -0.5189
17.675 -0.5439
17.7 -0.5554
17.725 -0.5581
17.75 -0.5529
17.775 -0.5337
17.8 -0.4999
17.825 -0.4647
17.85 -0.4287
17.875 -0.3898
17.9 -0.347
17.925 -0.3041
17.95 -0.2656
17.975 -0.2303
18 -0.2
18.025 -0.1738
18.05 -0.149
18.075 -0.1276
18.1 -0.1121
18.125 -0.1028
18.15 -0.0977
18.175 -0.0959
18.2 -0.0988
18.225 -0.1044
18.25 -0.1171
18.275 -0.136
18.3 -0.161
18.325 -0.1898
18.35 -0.2235
18.375 -0.262
18.4 -0.3026
18.425 -0.3443
18.45 -0.3847
18.475 -0.4167
18.5 -0.4389
18.525 -0.4517
18.55 -0.455
18.575 -0.4456
18.6 -0.426
18.625 -0.4017
18.65 -0.3722
18.675 -0.3333
18.7 -0.2798
18.725 -0.218
18.75 -0.1557
18.775 -0.0958
18.8 -0.0394
18.825 0.0136
18.85 0.0617
18.875 0.1042
18.9 0.1434
18.925 0.1813
18.95 0.2174
18.975 0.2505
19 0.2807
19.025 0.3089
19.05 0.3337
19.075 0.3564
19.1 0.3766
19.125 0.3963
19.15 0.4142
19.175 0.429
19.2 0.4372
19.225 0.4366
19.25 0.4273
19.275 0.4104
19.3 0.3898
19.325 0.3695
19.35 0.3595
19.375 0.3691
19.4 0.3944
19.425 0.4301
19.45 0.4754
19.475 0.527
19.5 0.5808
19.525 0.6364
19.55 0.6951
19.575 0.7578
19.6 0.8206
19.625 0.8813
19.65 0.9405
19.675 0.9938
19.7 1.0412
19.725 1.0852
19.75 1.1273
19.775 1.164
19.8 1.1926
19.825 1.2121
19.85 1.2253
19.875 1.2364
19.9 1.2529
19.925 1.2753
19.95 1.3002
19.975 1.3244
20 1.3506
20.025 1.379
20.05 1.4089
20.075 1.4405
20.1 1.4707
20.125 1.4962
20.15 1.5181
20.175 1.5401
20.2 1.5586
20.225 1.5738
20.25 1.5833
20.275 1.5852
20.3 1.5773
20.325 1.5675
20.35 1.5653
20.375 1.5636
20.4 1.5536
20.425 1.5334
20.45 1.5042
20.475 1.4671
20.5 1.4233
20.525 1.3733
20.55 1.3179
20.575 1.2595
20.6 1.1986
20.625 1.1359
20.65 1.0702
20.675 0.9999
20.7 0.9217
20.725 0.8325
20.75 0.7321
20.775 0.6208
20.8 0.5017
20.825 0.3804
20.85 0.2742
20.875 0.2013
20.9 0.1641
20.925 0.1664
20.95 0.1991
20.975 0.2429
21 0.2883
21.025 0.333
21.05 0.3736
21.075 0.411
21.1 0.4458
21.125 0.4766
21.15 0.5047
21.175 0.5299
21.2 0.5503
21.225 0.5628
21.25 0.5681
21.275 0.5697
21.3 0.5727
21.325 0.5795
21.35 0.59
21.375 0.604
21.4 0.6212
21.425 0.6463
21.45 0.6788
21.475 0.7142
21.5 0.75
21.525 0.782
21.55 0.8093
21.575 0.8313
21.6 0.8493
21.625 0.8659
21.65 0.8803
21.675 0.8912
21.7 0.8985
21.725 0.9024
21.75 0.9011
21.775 0.8939
21.8 0.8812
21.825 0.8635
21.85 0.8415
21.875 0.816
21.9 0.789
21.925 0.7687
21.95 0.7562
21.975 0.7497
22 0.7432
22.025 0.7358
22.05 0.7283
22.075 0.7219
22.1 0.722
22.125 0.7277
22.15 0.7385
22.175 0.7583
22.2 0.7885
22.225 0.8251
22.25 0.8623
22.275 0.8986
22.3 0.9346
22.325 0.9648
22.35 0.9866
22.375 0.9985
22.4 1.0005
22.425 0.9906
22.45 0.9705
22.475 0.9435
22.5 0.9119
22.525 0.8788
22.55 0.8453
22.575 0.8154
22.6 0.7941
22.625 0.78
22.65 0.7825
22.675 0.8032
22.7 0.8391
22.725 0.8817
22.75 0.9221
22.775 0.9554
22.8 0.9831
22.825 1.005
22.85 1.0206
22.875 1.0309
22.9 1.0352
22.925 1.0332
22.95 1.0291
22.975 1.0254
23 1.0209
23.025 1.0107
23.05 0.9922
23.075 0.965
23.1 0.9296
23.125 0.8901
23.15 0.8511
23.175 0.8135
23.2 0.7767
23.225 0.7382
23.25 0.6971
23.275 0.6619
23.3 0.6425
23.325 0.6368
23.35 0.6374
23.375 0.6432
23.4 0.653
23.425 0.6638
23.45 0.6734
23.475 0.685
23.5 0.701
23.525 0.7211
23.55 0.7509
23.575 0.7967
23.6 0.856
23.625 0.9234
23.65 0.9947
23.675 1.0678
23.7 1.1428
23.725 1.2184
23.75 1.2956
23.775 1.367
23.8 1.4328
23.825 1.4931
23.85 1.546
23.875 1.5924
23.9 1.635
23.925 1.6802
23.95 1.7338
23.975 1.7986
24 1.8705
24.025 1.945
24.05 2.0156
24.075 2.0758
24.1 2.1256
24.125 2.1703
24.15 2.2146
24.175 2.2572
24.2 2.2953
24.225 2.3276
24.25 2.3529
24.275 2.3733
24.3 2.391
24.325 2.4038
24.35 2.413
24.375 2.4242
24.4 2.4321
24.425 2.4358
24.45 2.4327
24.475 2.4215
24.5 2.4052
24.525 2.3871
24.55 2.37
24.575 2.3556
24.6 2.346
24.625 2.3386
24.65 2.3331
24.675 2.3249
24.7 2.3123
24.725 2.2944
24.75 2.2724
24.775 2.243
24.8 2.2068
24.825 2.1655
24.85 2.121
24.875 2.0769
24.9 2.0361
24.925 1.9977
24.95 1.9615
24.975 1.9327
25 1.916
25.025 1.9096
25.05 1.9072
25.075 1.9055
25.1 1.9012
25.125 1.8941
25.15 1.8877
25.175 1.8867
25.2 1.8914
25.225 1.8984
25.25 1.9029
25.275 1.9024
25.3 1.8971
25.325 1.8895
25.35 1.8775
25.375 1.8583
25.4 1.8336
25.425 1.81
25.45 1.7915
25.475 1.7747
25.5 1.7555
25.525 1.7309
25.55 1.6999
25.575 1.6642
25.6 1.6277
25.625 1.5931
25.65 1.5653
25.675 1.5534
25.7 1.5608
25.725 1.5864
25.75 1.6238
25.775 1.6626
25.8 1.6999
25.825 1.7328
25.85 1.7597
25.875 1.7845
25.9 1.8099
25.925 1.8332
25.95 1.8512
25.975 1.8625
26 1.868
26.025 1.8674
26.05 1.8626
26.075 1.8553
26.1 1.8474
26.125 1.839
26.15 1.8302
26.175 1.819
26.2 1.8058
26.225 1.7928
26.25 1.7814
26.275 1.7693
26.3 1.7552
26.325 1.7393
26.35 1.7207
26.375 1.6987
26.4 1.6729
26.425 1.6433
26.45 1.6111
26.475 1.5786
26.5 1.5501
26.525 1.5313
26.55 1.5226
26.575 1.5236
26.6 1.5324
26.625 1.5482
26.65 1.5728
26.675 1.5993
26.7 1.6212
26.725 1.6417
26.75 1.667
26.775 1.7017
26.8 1.744
26.825 1.7895
26.85 1.8339
26.875 1.8745
26.9 1.912
26.925 1.9513
26.95 1.9938
26.975 2.0355
27 2.074
27.025 2.107
27.05 2.1336
27.075 2.154
27.1 2.1686
27.125 2.1781
27.15 2.1834
27.175 2.1861
27.2 2.1883
27.225 2.1885
27.25 2.1848
27.275 2.1774
27.3 2.1666
27.325 2.1528
27.35 2.1368
27.375 2.1176
27.4 2.0942
27.425 2.064
27.45 2.0261
27.475 1.9815
27.5 1.9309
27.525 1.8752
27.55 1.8171
27.575 1.7603
27.6 1.7036
27.625 1.6482
27.65 1.5925
27.675 1.536
27.7 1.4756
27.725 1.4118
27.75 1.3503
27.775 1.297
27.8 1.2495
27.825 1.21
27.85 1.1767
27.875 1.15
27.9 1.1305
27.925 1.1173
27.95 1.1144
27.975 1.1225
28 1.1326
28.025 1.1411
28.05 1.1486
28.075 1.1511
28.1 1.148
28.125 1.1406
28.15 1.1361
28.175 1.1357
28.2 1.1323
28.225 1.1282
28.25 1.1309
28.275 1.1366
28.3 1.1418
28.325 1.1463
28.35 1.1493
28.375 1.1476
28.4 1.1401
28.425 1.1279
28.45 1.1085
28.475 1.0786
28.5 1.0411
28.525 0.9957
28.55 0.9443
28.575 0.8907
28.6 0.8345
28.625 0.7742
28.65 0.7134
28.675 0.6538
28.7 0.5924
28.725 0.5295
28.75 0.4701
28.775 0.4145
28.8 0.3611
28.825 0.3068
28.85 0.2507
28.875 0.1898
28.9 0.1223
28.925 0.0534
28.95 -0.0128
28.975 -0.0655
29 -0.1005
29.025 -0.1163
29.05 -0.1113
29.075 -0.0823
29.1 -0.0386
29.125 0.0056
29.15 0.0444
29.175 0.0755
29.2 0.0967
29.225 0.1064
29.25 0.1038
29.275 0.0881
29.3 0.0624
29.325 0.0362
29.35 0.0171
29.375 0.0009
29.4 -0.0162
29.425 -0.0325
29.45 -0.0433
29.475 -0.0532
29.5 -0.0643
29.525 -0.0742
29.55 -0.0803
29.575 -0.078
29.6 -0.0594
29.625 -0.0295
29.65 0.0085
29.675 0.0465
29.7 0.0781
29.725 0.1011
29.75 0.1162
29.775 0.1229
29.8 0.1181
29.825 0.1026
29.85 0.0765
29.875 0.041
29.9 -0.0002
29.925 -0.0391
29.95 -0.072
29.975 -0.0987
30 -0.1256
30.025 -0.153
30.05 -0.1808
30.075 -0.2052
30.1 -0.2231
30.125 -0.2297
30.15 -0.2174
30.175 -0.1969
30.2 -0.1799
30.225 -0.1724
30.25 -0.1753
30.275 -0.1902
30.3 -0.2186
30.325 -0.2588
30.35 -0.3063
30.375 -0.3538
30.4 -0.3934
30.425 -0.4204
30.45 -0.4389
30.475 -0.4559
30.5 -0.4688
30.525 -0.4722
30.55 -0.4654
30.575 -0.4538
30.6 -0.444
30.625 -0.4389
30.65 -0.44
30.675 -0.447
30.7 -0.4594
30.725 -0.4806
30.75 -0.509
30.775 -0.5378
30.8 -0.565
30.825 -0.5914
30.85 -0.619
30.875 -0.6413
30.9 -0.6548
30.925 -0.66
30.95 -0.6575
30.975 -0.6555
31 -0.6556
31.025 -0.6528
31.05 -0.6454
31.075 -0.6401
31.1 -0.6392
31.125 -0.6389
31.15 -0.6403
31.175 -0.6461
31.2 -0.653
31.225 -0.6503
31.25 -0.6349
31.275 -0.617
31.3 -0.6032
31.325 -0.5961
31.35 -0.5909
31.375 -0.5836
31.4 -0.5681
31.425 -0.5464
31.45 -0.5246
31.475 -0.5016
31.5 -0.4801
31.525 -0.4559
31.55 -0.4257
31.575 -0.3779
31.6 -0.3055
31.625 -0.2255
31.65 -0.148
31.675 -0.073
31.7 -0.0006
31.725 0.0688
31.75 0.1328
31.775 0.1893
31.8 0.2366
31.825 0.2743
31.85 0.3071
31.875 0.3389
31.9 0.3707
31.925 0.4005
31.95 0.4256
31.975 0.4445
32 0.4588
32.025 0.4668
32.05 0.4685
32.075 0.4643
32.1 0.4542
32.125 0.4385
32.15 0.4157
32.175 0.386
32.2 0.3505
32.225 0.3086
32.25 0.2589
32.275 0.2002
32.3 0.1341
32.325 0.0621
32.35 -0.0147
32.375 -0.0938
32.4 -0.1709
32.425 -0.2381
32.45 -0.2893
32.475 -0.3275
32.5 -0.3576
32.525 -0.3849
32.55 -0.4109
32.575 -0.4349
32.6 -0.4561
32.625 -0.4703
32.65 -0.4719
32.675 -0.4573
32.7 -0.4315
32.725 -0.3981
32.75 -0.361
32.775 -0.3183
32.8 -0.266
32.825 -0.2061
32.85 -0.1395
32.875 -0.0727
32.9 -0.0069
32.925 0.0539
32.95 0.1068
32.975 0.1484
33 0.1788
33.025 0.2014
33.05 0.2236
33.075 0.2485
33.1 0.2754
33.125 0.3028
33.15 0.3239
33.175 0.3432
33.2 0.3689
33.225 0.3996
33.25 0.4344
33.275 0.4689
33.3 0.5053
33.325 0.5502
33.35 0.6063
33.375 0.6665
33.4 0.7285
33.425 0.7921
33.45 0.8559
33.475 0.92
33.5 0.9812
33.525 1.0376
33.55 1.0893
33.575 1.1365
33.6 1.181
33.625 1.2223
33.65 1.2592
33.675 1.2934
33.7 1.3292
33.725 1.3651
33.75 1.3992
33.775 1.4309
33.8 1.4601
33.825 1.4864
33.85 1.5099
33.875 1.5307
33.9 1.5472
33.925 1.5593
33.95 1.5666
33.975 1.5689
34 1.5662
34.025 1.5598
34.05 1.5513
34.075 1.5413
34.1 1.5303
34.125 1.5194
34.15 1.5079
34.175 1.496
34.2 1.4868
34.225 1.4848
34.25 1.4921
34.275 1.509
34.3 1.5324
34.325 1.5618
34.35 1.5921
34.375 1.6231
34.4 1.654
34.425 1.6816
34.45 1.7045
34.475 1.7242
34.5 1.7397
34.525 1.7497
34.55 1.7545
34.575 1.7553
34.6 1.7529
34.625 1.7463
34.65 1.736
34.675 1.7226
34.7 1.7043
34.725 1.6805
34.75 1.6506
34.775 1.6146
34.8 1.5735
34.825 1.5324
34.85 1.4949
34.875 1.4622
34.9 1.4343
34.925 1.4123
34.95 1.3992
34.975 1.3935
35 1.3899
35.025 1.3831
35.05 1.3718
35.075 1.3563
35.1 1.3362
35.125 1.3123
35.15 1.2845
35.175 1.257
35.2 1.2347
35.225 1.2147
35.25 1.1908
35.275 1.161
35.3 1.1257
35.325 1.0832
35.35 1.0336
35.375 0.9754
35.4 0.9099
35.425 0.8387
35.45 0.7646
35.475 0.6883
35.5 0.6115
35.525 0.5339
35.55 0.4595
35.575 0.3878
35.6 0.3184
35.625 0.2524
35.65 0.1886
35.675 0.1279
35.7 0.0687
35.725 0.0151
35.75 -0.0283
35.775 -0.0617
35.8 -0.0898
35.825 -0.1181
35.85 -0.1501
35.875 -0.188
35.9 -0.2304
35.925 -0.2748
35.95 -0.3195
35.975 -0.3634
36 -0.4088
36.025 -0.456
36.05 -0.5047
36.075 -0.554
36.1 -0.6047
36.125 -0.6581
36.15 -0.7138
36.175 -0.7676
36.2 -0.8193
36.225 -0.8708
36.25 -0.922
36.275 -0.9722
36.3 -1.0206
36.325 -1.0698
36.35 -1.1216
36.375 -1.1755
36.4 -1.2318
36.425 -1.2953
36.45 -1.3675
36.475 -1.4483
36.5 -1.5358
36.525 -1.6271
36.55 -1.7154
36.575 -1.7941
36.6 -1.8544
36.625 -1.8917
36.65 -1.9069
36.675 -1.9056
36.7 -1.8927
36.725 -1.8696
36.75 -1.8393
36.775 -1.8023
36.8 -1.7592
36.825 -1.7107
36.85 -1.6574
36.875 -1.6047
36.9 -1.5561
36.925 -1.5123
36.95 -1.474
36.975 -1.4403
37 -1.4133
37.025 -1.3938
37.05 -1.3817
37.075 -1.3726
37.1 -1.3616
37.125 -1.3457
37.15 -1.3253
37.175 -1.2988
37.2 -1.2673
37.225 -1.2394
37.25 -1.2167
37.275 -1.1939
37.3 -1.1655
37.325 -1.1307
37.35 -1.0958
37.375 -1.06
37.4 -1.0164
37.425 -0.9553
37.45 -0.8867
37.475 -0.815
37.5 -0.7373
37.525 -0.6596
37.55 -0.583
37.575 -0.5035
37.6 -0.4252
37.625 -0.3449
37.65 -0.2637
37.675 -0.1861
37.7 -0.1145
37.725 -0.0479
37.75 0.0159
37.775 0.0744
37.8 0.1282
37.825 0.1762
37.85 0.2192
37.875 0.2586
37.9 0.2909
37.925 0.317
37.95 0.3383
37.975 0.3551
38 0.3646
38.025 0.3648
38.05 0.3543
38.075 0.3348
38.1 0.3092
38.125 0.2848
38.15 0.2726
38.175 0.2786
38.2 0.2986
38.225 0.3261
38.25 0.3545
38.275 0.3851
38.3 0.4168
38.325 0.4535
38.35 0.492
38.375 0.5305
38.4 0.5637
38.425 0.5906
38.45 0.6116
38.475 0.628
38.5 0.6413
38.525 0.6526
38.55 0.6623
38.575 0.6701
38.6 0.6767
38.625 0.679
38.65 0.6773
38.675 0.6693
38.7 0.6576
38.725 0.6441
38.75 0.6291
38.775 0.6143
38.8 0.5997
38.825 0.5855
38.85 0.5732
38.875 0.5644
38.9 0.5643
38.925 0.5732
38.95 0.5787
38.975 0.5762
39 0.5693
39.025 0.5606
39.05 0.5569
39.075 0.5558
39.1 0.5502
39.125 0.5383
39.15 0.522
39.175 0.5028
39.2 0.4802
39.225 0.4527
39.25 0.4211
39.275 0.3871
39.3 0.3513
39.325 0.3229
39.35 0.3011
39.375 0.277
39.4 0.2486
39.425 0.2187
39.45 0.1877
39.475 0.1578
39.5 0.1338
39.525 0.1168
39.55 0.1036
39.575 0.0905
39.6 0.0776
39.625 0.068
39.65 0.0647
39.675 0.0663
39.7 0.0731
39.725 0.0784
39.75 0.0777
39.775 0.0745
39.8 0.0662
39.825 0.05
39.85 0.0243
39.875 -0.0098
39.9 -0.0489
39.925 -0.0898
39.95 -0.1337
39.975 -0.1779
40 -0.2097
40.025 -0.2201
40.05 -0.2146
40.075 -0.2013
40.1 -0.1831
40.125 -0.1607
40.15 -0.1355
40.175 -0.1131
40.2 -0.0954
40.225 -0.0836
40.25 -0.0726
40.275 -0.0599
40.3 -0.0469
40.325 -0.032
40.35 -0.0184
40.375 -0.0069
40.4 0.0029
40.425 0.0062
40.45 0.0062
40.475 0.0087
40.5 0.0127
40.525 0.0203
40.55 0.0259
40.575 0.0256
40.6 0.0265
40.625 0.0257
40.65 0.0259
40.675 0.0348
40.7 0.0545
40.725 0.0777
40.75 0.1029
40.775 0.1333
40.8 0.1727
40.825 0.2095
40.85 0.2357
40.875 0.2596
40.9 0.2856
40.925 0.3099
40.95 0.3258
40.975 0.3418
41 0.3727
41.025 0.4103
41.05 0.4467
41.075 0.4729
41.1 0.4877
41.125 0.492
41.15 0.4861
41.175 0.4733
41.2 0.4598
41.225 0.4461
41.25 0.4291
41.275 0.4062
41.3 0.3744
41.325 0.3329
41.35 0.2822
41.375 0.2233
41.4 0.1565
41.425 0.0894
41.45 0.0274
41.475 -0.0216
41.5 -0.0555
41.525 -0.0758
41.55 -0.0826
41.575 -0.072
41.6 -0.0455
41.625 -0.0111
41.65 0.0268
41.675 0.0695
41.7 0.1137
41.725 0.1538
41.75 0.1849
41.775 0.205
41.8 0.2141
41.825 0.2148
41.85 0.2087
41.875 0.1998
41.9 0.189
41.925 0.1747
41.95 0.1576
41.975 0.1392
42 0.122
42.025 0.1013
42.05 0.079
42.075 0.0573
42.1 0.031
42.125 0.0014
42.15 -0.0357
42.175 -0.0823
42.2 -0.1395
42.225 -0.2078
42.25 -0.2825
42.275 -0.3496
42.3 -0.3914
42.325 -0.415
42.35 -0.4314
42.375 -0.4453
42.4 -0.4582
42.425 -0.4743
42.45 -0.4967
42.475 -0.5273
42.5 -0.566
42.525 -0.6126
42.55 -0.6685
42.575 -0.732
42.6 -0.8016
42.625 -0.879
42.65 -0.9627
42.675 -1.0505
42.7 -1.1328
42.725 -1.2048
42.75 -1.2679
42.775 -1.3242
42.8 -1.3718
42.825 -1.3992
42.85 -1.4016
42.875 -1.3855
42.9 -1.3584
42.925 -1.323
42.95 -1.2805
42.975 -1.2332
43 -1.1791
43.025 -1.1228
43.05 -1.0743
43.075 -1.0316
43.1 -0.9822
43.125 -0.9198
43.15 -0.8509
43.175 -0.7813
43.2 -0.7103
43.225 -0.6371
43.25 -0.5599
43.275 -0.4794
43.3 -0.404
43.325 -0.3368
43.35 -0.2755
43.375 -0.2165
43.4 -0.1547
43.425 -0.0858
43.45 -0.0142
43.475 0.056
43.5 0.1274
43.525 0.1953
43.55 0.2545
43.575 0.3022
43.6 0.3374
43.625 0.362
43.65 0.3782
43.675 0.3897
43.7 0.3979
43.725 0.4038
43.75 0.4075
43.775 0.4084
43.8 0.4111
43.825 0.4163
43.85 0.4245
43.875 0.4295
43.9 0.4314
43.925 0.4305
43.95 0.4267
43.975 0.4203
44 0.4115
44.025 0.3992
44.05 0.3849
44.075 0.3765
44.1 0.3746
44.125 0.3665
44.15 0.347
44.175 0.3153
44.2 0.272
44.225 0.217
44.25 0.1517
44.275 0.0828
44.3 0.0188
44.325 -0.0328
44.35 -0.071
44.375 -0.0967
44.4 -0.1098
44.425 -0.1137
44.45 -0.1102
44.475 -0.1044
44.5 -0.0953
44.525 -0.0772
44.55 -0.0423
44.575 0.0142
44.6 0.0875
44.625 0.1633
44.65 0.2348
44.675 0.2983
44.7 0.3513
44.725 0.3948
44.75 0.4302
44.775 0.4567
44.8 0.4736
44.825 0.4834
44.85 0.489
44.875 0.4926
44.9 0.4997
44.925 0.5214
44.95 0.5572
44.975 0.5967
45 0.6362
45.025 0.6729
45.05 0.7064
45.075 0.7373
45.1 0.7632
45.125 0.7802
45.15 0.7883
45.175 0.7886
45.2 0.7809
45.225 0.7665
45.25 0.7466
45.275 0.7214
45.3 0.6954
45.325 0.6724
45.35 0.6518
45.375 0.6314
45.4 0.6123
45.425 0.5899
45.45 0.5608
45.475 0.5344
45.5 0.5306
45.525 0.5508
45.55 0.5792
45.575 0.6047
45.6 0.6234
45.625 0.6339
45.65 0.6397
45.675 0.6427
45.7 0.6439
45.725 0.6455
45.75 0.6462
45.775 0.6435
45.8 0.6369
45.825 0.6286
45.85 0.6204
45.875 0.6186
45.9 0.6262
45.925 0.6381
45.95 0.6553
45.975 0.6714
46 0.6802
46.025 0.6814
46.05 0.6735
46.075 0.6562
46.1 0.6317
46.125 0.6004
46.15 0.5632
46.175 0.521
46.2 0.4721
46.225 0.4159
46.25 0.3526
46.275 0.2829
46.3 0.2129
46.325 0.1532
46.35 0.1108
46.375 0.0945
46.4 0.1112
46.425 0.1541
46.45 0.1995
46.475 0.2323
46.5 0.2545
46.525 0.2695
46.55 0.2773
46.575 0.2771
46.6 0.2669
46.625 0.2475
46.65 0.2197
46.675 0.1863
46.7 0.1517
46.725 0.1217
46.75 0.0949
46.775 0.0685
46.8 0.0428
46.825 0.0182
46.85 -0.0008
46.875 -0.0182
46.9 -0.0428
46.925 -0.0797
46.95 -0.1291
46.975 -0.1889
47 -0.2531
47.025 -0.3161
47.05 -0.379
47.075 -0.4451
47.1 -0.5139
47.125 -0.5764
47.15 -0.6249
47.175 -0.654
47.2 -0.6683
47.225 -0.6812
47.25 -0.6931
47.275 -0.7039
47.3 -0.7117
47.325 -0.7126
47.35 -0.7128
47.375 -0.7155
47.4 -0.7212
47.425 -0.7259
47.45 -0.7281
47.475 -0.7272
47.5 -0.7219
47.525 -0.7104
47.55 -0.6917
47.575 -0.668
47.6 -0.6433
47.625 -0.6198
47.65 -0.5973
47.675 -0.573
47.7 -0.5501
47.725 -0.5245
47.75 -0.4895
47.775 -0.4505
47.8 -0.4139
47.825 -0.3787
47.85 -0.3442
47.875 -0.3134
47.9 -0.284
47.925 -0.2538
47.95 -0.2183
47.975 -0.1841
48 -0.1575
48.025 -0.1405
48.05 -0.1341
48.075 -0.138
48.1 -0.1536
48.125 -0.1794
48.15 -0.2146
48.175 -0.2586
48.2 -0.3089
48.225 -0.3536
48.25 -0.3873
48.275 -0.4237
48.3 -0.4638
48.325 -0.4964
48.35 -0.5153
48.375 -0.5297
48.4 -0.5404
48.425 -0.5518
48.45 -0.5681
48.475 -0.5921
48.5 -0.6199
48.525 -0.6486
48.55 -0.678
48.575 -0.708
48.6 -0.7333
48.625 -0.7487
48.65 -0.7461
48.675 -0.7303
48.7 -0.7047
48.725 -0.6782
48.75 -0.6521
48.775 -0.6249
48.8 -0.5896
48.825 -0.5341
48.85 -0.4636
48.875 -0.3957
48.9 -0.3385
48.925 -0.283
48.95 -0.2224
48.975 -0.1583
49 -0.0969
49.025 -0.0414
49.05 0.0039
49.075 0.0394
49.1 0.0701
49.125 0.0993
49.15 0.1286
49.175 0.1584
49.2 0.1935
49.225 0.2367
49.25 0.2822
49.275 0.326
49.3 0.3615
49.325 0.3863
49.35 0.4016
49.375 0.4102
49.4 0.4117
49.425 0.4011
49.45 0.3764
49.475 0.3411
49.5 0.3087
49.525 0.3029
49.55 0.3278
49.575 0.3615
49.6 0.3954
49.625 0.4249
49.65 0.4503
49.675 0.4727
49.7 0.494
49.725 0.5079
49.75 0.5141
49.775 0.5265
49.8 0.5545
49.825 0.5889
49.85 0.6194
49.875 0.6418
49.9 0.6542
49.925 0.6566
49.95 0.6487
49.975 0.6326
50 0.6085
50.025 0.5765
50.05 0.537
50.075 0.4896
50.1 0.4351
50.125 0.3737
50.15 0.3073
50.175 0.245
50.2 0.1882
50.225 0.134
50.25 0.0841
50.275 0.0385
50.3 -0.0032
50.325 -0.0402
50.35 -0.0735
50.375 -0.1049
50.4 -0.1352
50.425 -0.1659
50.45 -0.1962
50.475 -0.2288
50.5 -0.2617
50.525 -0.2909
50.55 -0.3101
50.575 -0.3155
50.6 -0.3051
50.625 -0.2825
50.65 -0.256
50.675 -0.2306
50.7 -0.2084
50.725 -0.1885
50.75 -0.1706
50.775 -0.1511
50.8 -0.1221
50.825 -0.0888
50.85 -0.0581
50.875 -0.0319
50.9 -0.0085
50.925 0.0148
50.95 0.0456
50.975 0.0867
51 0.1285
51.025 0.1661
51.05 0.1986
51.075 0.2268
51.1 0.2572
51.125 0.2961
51.15 0.3433
51.175 0.3957
51.2 0.4526
51.225 0.5152
51.25 0.5823
51.275 0.6489
51.3 0.7104
51.325 0.7642
51.35 0.8081
51.375 0.8433
51.4 0.8748
51.425 0.9033
51.45 0.9294
51.475 0.9533
51.5 0.9761
51.525 0.9973
51.55 1.0165
51.575 1.0319
51.6 1.044
51.625 1.0531
51.65 1.0594
51.675 1.0612
51.7 1.0618
51.725 1.0608
51.75 1.0552
51.775 1.0411
51.8 1.0179
51.825 0.9854
51.85 0.9436
51.875 0.8941
51.9 0.8394
51.925 0.7856
51.95 0.7365
51.975 0.7026
52 0.698
52.025 0.7096
52.05 0.7202
52.075 0.728
52.1 0.7334
52.125 0.7361
52.15 0.7435
52.175 0.7691
52.2 0.8047
52.225 0.8365
52.25 0.8565
52.275 0.8633
52.3 0.859
52.325 0.8463
52.35 0.8226
52.375 0.7871
52.4 0.7425
52.425 0.7005
52.45 0.6753
52.475 0.6813
52.5 0.7151
52.525 0.7701
52.55 0.8346
52.575 0.8972
52.6 0.954
52.625 1.004
52.65 1.0456
52.675 1.0787
52.7 1.1035
52.725 1.1197
52.75 1.1283
52.775 1.1318
52.8 1.135
52.825 1.1448
52.85 1.1635
52.875 1.1918
52.9 1.2257
52.925 1.262
52.95 1.299
52.975 1.3353
53 1.3696
53.025 1.4027
53.05 1.436
53.075 1.4718
53.1 1.5069
53.125 1.539
53.15 1.5678
53.175 1.594
53.2 1.6144
53.225 1.6271
53.25 1.6367
53.275 1.6457
53.3 1.6522
53.325 1.6522
53.35 1.64
53.375 1.6152
53.4 1.5819
53.425 1.541
53.45 1.4934
53.475 1.4429
53.5 1.3981
53.525 1.3593
53.55 1.3238
53.575 1.2878
53.6 1.2516
53.625 1.2146
53.65 1.1768
53.675 1.1405
53.7 1.1048
53.725 1.0703
53.75 1.0332
53.775 0.9947
53.8 0.9594
53.825 0.9324
53.85 0.9196
53.875 0.9285
53.9 0.957
53.925 0.9884
53.95 1.0164
53.975 1.0441
54 1.0772
54.025 1.1151
54.05 1.1592
54.075 1.2163
54.1 1.2925
54.125 1.3755
54.15 1.4538
54.175 1.5229
54.2 1.5813
54.225 1.6284
54.25 1.6646
54.275 1.6901
54.3 1.7046
54.325 1.7083
54.35 1.7021
54.375 1.6855
54.4 1.6597
54.425 1.6286
54.45 1.5995
54.475 1.5757
54.5 1.5528
54.525 1.5285
54.55 1.5056
54.575 1.482
54.6 1.4552
54.625 1.4299
54.65 1.405
54.675 1.384
54.7 1.3693
54.725 1.3584
54.75 1.3477
54.775 1.3347
54.8 1.3184
54.825 1.3019
54.85 1.2841
54.875 1.2634
54.9 1.2379
54.925 1.2045
54.95 1.1651
54.975 1.1218
55 1.0801
55.025 1.0461
55.05 1.0178
55.075 0.9953
55.1 0.9746
55.125 0.9515
55.15 0.9258
55.175 0.8945
55.2 0.8567
55.225 0.8156
55.25 0.7764
55.275 0.7468
55.3 0.7342
55.325 0.731
55.35 0.732
55.375 0.7321
55.4 0.7266
55.425 0.7123
55.45 0.6864
55.475 0.6549
55.5 0.6254
55.525 0.6069
55.55 0.5999
55.575 0.5954
55.6 0.5864
55.625 0.5691
55.65 0.5427
55.675 0.5087
55.7 0.473
55.725 0.4409
55.75 0.4166
55.775 0.3967
55.8 0.3762
55.825 0.353
55.85 0.3286
55.875 0.3068
55.9 0.2858
55.925 0.2622
55.95 0.232
55.975 0.1947
56 0.1502
56.025 0.1035
56.05 0.057
56.075 0.0115
56.1 -0.0381
56.125 -0.0932
56.15 -0.1547
56.175 -0.223
56.2 -0.2979
56.225 -0.379
56.25 -0.4659
56.275 -0.5621
56.3 -0.6666
56.325 -0.7713
56.35 -0.8736
56.375 -0.9662
56.4 -1.053
56.425 -1.1382
56.45 -1.224
56.475 -1.3077
56.5 -1.3875
56.525 -1.4636
56.55 -1.5351
56.575 -1.6
56.6 -1.6616
56.625 -1.7166
56.65 -1.7638
56.675 -1.805
56.7 -1.8397
56.725 -1.87
56.75 -1.9007
56.775 -1.9326
56.8 -1.9673
56.825 -2.0057
56.85 -2.0486
56.875 -2.0962
56.9 -2.1453
56.925 -2.1929
56.95 -2.2416
56.975 -2.2931
57 -2.3429
57.025 -2.3783
57.05 -2.3939
57.075 -2.4001
57.1 -2.405
57.125 -2.4117
57.15 -2.4248
57.175 -2.4467
57.2 -2.4783
57.225 -2.517
57.25 -2.5587
57.275 -2.6037
57.3 -2.6444
57.325 -2.6712
57.35 -2.6824
57.375 -2.6782
57.4 -2.6588
57.425 -2.6294
57.45 -2.6005
57.475 -2.5747
57.5 -2.5516
57.525 -2.5331
57.55 -2.5165
57.575 -2.5012
57.6 -2.4869
57.625 -2.4704
57.65 -2.4472
57.675 -2.4151
57.7 -2.3836
57.725 -2.3593
57.75 -2.3449
57.775 -2.3417
57.8 -2.3504
57.825 -2.3699
57.85 -2.3974
57.875 -2.4281
57.9 -2.4605
57.925 -2.4943
57.95 -2.5299
57.975 -2.5692
58 -2.6125
58.025 -2.6582
58.05 -2.7071
58.075 -2.7571
58.1 -2.8122
58.125 -2.874
58.15 -2.9392
58.175 -3.0042
58.2 -3.0622
58.225 -3.1092
58.25 -3.1437
58.275 -3.1627
58.3 -3.164
58.325 -3.155
58.35 -3.1506
58.375 -3.1585
58.4 -3.1738
58.425 -3.1919
58.45 -3.2059
58.475 -3.22
58.5 -3.2299
58.525 -3.2276
58.55 -3.2068
58.575 -3.1706
58.6 -3.1305
58.625 -3.0942
58.65 -3.0594
58.675 -3.0154
58.7 -2.9621
58.725 -2.9092
58.75 -2.8678
58.775 -2.8374
58.8 -2.8105
58.825 -2.7796
58.85 -2.7421
58.875 -2.6893
58.9 -2.6205
58.925 -2.538
58.95 -2.4509
58.975 -2.3625
59 -2.2711
59.025 -2.1819
59.05 -2.0956
59.075 -2.0097
59.1 -1.9233
59.125 -1.8428
59.15 -1.7675
59.175 -1.6891
59.2 -1.6133
59.225 -1.5443
59.25 -1.4818
59.275 -1.4273
59.3 -1.3797
59.325 -1.3369
59.35 -1.2963
59.375 -1.2582
59.4 -1.224
59.425 -1.1922
59.45 -1.1605
59.475 -1.1296
59.5 -1.1012
59.525 -1.077
59.55 -1.0556
59.575 -1.034
59.6 -1.0129
59.625 -0.9937
59.65 -0.9753
59.675 -0.9597
59.7 -0.947
59.725 -0.936
59.75 -0.9285
59.775 -0.9283
59.8 -0.9336
59.825 -0.9438
59.85 -0.9607
59.875 -0.9815
59.9 -1.0025
59.925 -1.0211
59.95 -1.0381
59.975 -1.0547
60 -1.0726
60.025 -1.0951
60.05 -1.1217
60.075 -1.1523
60.1 -1.1858
60.125 -1.219
60.15 -1.2478
60.175 -1.2708
60.2 -1.2927
60.225 -1.3111
60.25 -1.3298
60.275 -1.3561
60.3 -1.3895
60.325 -1.4214
60.35 -1.4476
60.375 -1.4732
60.4 -1.5017
60.425 -1.5336
60.45 -1.5635
60.475 -1.5853
60.5 -1.6018
60.525 -1.6178
60.55 -1.6352
60.575 -1.6512
60.6 -1.6609
60.625 -1.6656
60.65 -1.6659
60.675 -1.6603
60.7 -1.6434
60.725 -1.6087
60.75 -1.5623
60.775 -1.511
60.8 -1.4551
60.825 -1.3986
60.85 -1.3399
60.875 -1.27
60.9 -1.1896
60.925 -1.1102
60.95 -1.0317
60.975 -0.9585
61 -0.8934
61.025 -0.8364
61.05 -0.7851
61.075 -0.7358
61.1 -0.6824
61.125 -0.6151
61.15 -0.5361
61.175 -0.4527
61.2 -0.3644
61.225 -0.2746
61.25 -0.1868
61.275 -0.1014
61.3 -0.0191
61.325 0.0606
61.35 0.1365
61.375 0.2062
61.4 0.2677
61.425 0.3215
61.45 0.3643
61.475 0.3949
61.5 0.4156
61.525 0.43
61.55 0.4389
61.575 0.4443
61.6 0.4469
61.625 0.4475
61.65 0.4483
61.675 0.4506
61.7 0.4498
61.725 0.4408
61.75 0.4225
61.775 0.395
61.8 0.359
61.825 0.3169
61.85 0.2703
61.875 0.2188
61.9 0.1621
61.925 0.1
61.95 0.0335
61.975 -0.0382
62 -0.1147
62.025 -0.1949
62.05 -0.2792
62.075 -0.3657
62.1 -0.4527
62.125 -0.5393
62.15 -0.6247
62.175 -0.6989
62.2 -0.7574
62.225 -0.8042
62.25 -0.8487
62.275 -0.899
62.3 -0.9498
62.325 -0.9904
62.35 -1.0195
62.375 -1.0428
62.4 -1.0641
62.425 -1.0788
62.45 -1.0775
62.475 -1.0599
62.5 -1.033
62.525 -0.999
62.55 -0.9601
62.575 -0.9146
62.6 -0.8592
62.625 -0.7972
62.65 -0.7342
62.675 -0.6716
62.7 -0.6128
62.725 -0.5606
62.75 -0.5137
62.775 -0.4713
62.8 -0.4321
62.825 -0.395
62.85 -0.3591
62.875 -0.3276
62.9 -0.3016
62.925 -0.2811
62.95 -0.2637
62.975 -0.2458
63 -0.2213
63.025 -0.1908
63.05 -0.1588
63.075 -0.1256
63.1 -0.0914
63.125 -0.06
63.15 -0.0316
63.175 -0.0064
63.2 0.0159
63.225 0.033
63.25 0.0441
63.275 0.0485
63.3 0.0473
63.325 0.0393
63.35 0.0241
63.375 0.0014
63.4 -0.0273
63.425 -0.0599
63.45 -0.0953
63.475 -0.1333
63.5 -0.1746
63.525 -0.2194
63.55 -0.2658
63.575 -0.308
63.6 -0.3415
63.625 -0.3683
63.65 -0.3925
63.675 -0.4178
63.7 -0.4392
63.725 -0.4444
63.75 -0.4286
63.775 -0.4064
63.8 -0.3958
63.825 -0.3984
63.85 -0.4135
63.875 -0.4398
63.9 -0.4752
63.925 -0.516
63.95 -0.5633
63.975 -0.6196
64 -0.6812
64.025 -0.7407
64.05 -0.7952
64.075 -0.8418
64.1 -0.8796
64.125 -0.9097
64.15 -0.9359
64.175 -0.9625
64.2 -0.9868
64.225 -1.0087
64.25 -1.0279
64.275 -1.0401
64.3 -1.0465
64.325 -1.0514
64.35 -1.0576
64.375 -1.0655
64.4 -1.075
64.425 -1.0913
64.45 -1.1226
64.475 -1.1675
64.5 -1.2203
64.525 -1.2778
64.55 -1.3341
64.575 -1.3789
64.6 -1.3994
64.625 -1.3984
64.65 -1.38
64.675 -1.35
64.7 -1.3119
64.725 -1.2684
64.75 -1.2234
64.775 -1.1822
64.8 -1.1431
64.825 -1.1028
64.85 -1.0598
64.875 -1.0135
64.9 -0.9619
64.925 -0.8967
64.95 -0.8164
64.975 -0.7316
65 -0.6491
65.025 -0.5693
65.05 -0.4914
65.075 -0.4172
65.1 -0.3509
65.125 -0.2955
65.15 -0.2451
65.175 -0.1887
65.2 -0.1279
65.225 -0.0675
65.25 -0.0113
65.275 0.0418
65.3 0.0941
65.325 0.1429
65.35 0.1848
65.375 0.2194
65.4 0.2471
65.425 0.2689
65.45 0.2837
65.475 0.2895
65.5 0.2866
65.525 0.2767
65.55 0.2637
65.575 0.2502
65.6 0.2449
65.625 0.2566
65.65 0.2849
65.675 0.3183
65.7 0.3542
65.725 0.3905
65.75 0.4247
65.775 0.4529
65.8 0.4758
65.825 0.4978
65.85 0.531
65.875 0.5742
65.9 0.6196
65.925 0.6617
65.95 0.6935
65.975 0.7132
66 0.7202
66.025 0.7148
66.05 0.6985
66.075 0.6752
66.1 0.6524
66.125 0.6382
66.15 0.6304
66.175 0.6263
66.2 0.6209
66.225 0.6129
66.25 0.6019
66.275 0.5839
66.3 0.5598
66.325 0.5284
66.35 0.4916
66.375 0.4488
66.4 0.3989
66.425 0.3431
66.45 0.2819
66.475 0.218
66.5 0.1541
66.525 0.092
66.55 0.0335
66.575 -0.018
66.6 -0.0618
66.625 -0.1009
66.65 -0.1362
66.675 -0.1716
66.7 -0.2076
66.725 -0.2451
66.75 -0.285
66.775 -0.3274
66.8 -0.372
66.825 -0.4247
66.85 -0.4859
66.875 -0.5479
66.9 -0.6069
66.925 -0.6613
66.95 -0.7074
66.975 -0.7393
67 -0.752
67.025 -0.7443
67.05 -0.7235
67.075 -0.6957
67.1 -0.6644
67.125 -0.6329
67.15 -0.6026
67.175 -0.5741
67.2 -0.5455
67.225 -0.5144
67.25 -0.4761
67.275 -0.4311
67.3 -0.3829
67.325 -0.3329
67.35 -0.2801
67.375 -0.2267
67.4 -0.1711
67.425 -0.1102
67.45 -0.0511
67.475 0.0012
67.5 0.0462
67.525 0.0863
67.55 0.1258
67.575 0.1661
67.6 0.2082
67.625 0.252
67.65 0.2998
67.675 0.35
67.7 0.3966
67.725 0.4383
67.75 0.473
67.775 0.4968
67.8 0.5109
67.825 0.5147
67.85 0.5085
67.875 0.492
67.9 0.4681
67.925 0.4375
67.95 0.4007
67.975 0.3604
68 0.3164
68.025 0.2715
68.05 0.2348
68.075 0.2119
68.1 0.2102
68.125 0.2294
68.15 0.2587
68.175 0.2951
68.2 0.3316
68.225 0.3665
68.25 0.3968
68.275 0.4199
68.3 0.4353
68.325 0.4441
68.35 0.448
68.375 0.4495
68.4 0.4579
68.425 0.4852
68.45 0.5293
68.475 0.5803
68.5 0.6368
68.525 0.6934
68.55 0.7438
68.575 0.7878
68.6 0.8249
68.625 0.8553
68.65 0.8795
68.675 0.8997
68.7 0.918
68.725 0.9322
68.75 0.9413
68.775 0.9431
68.8 0.9418
68.825 0.9407
68.85 0.9405
68.875 0.9379
68.9 0.9294
68.925 0.9153
68.95 0.8946
68.975 0.8653
69 0.8283
69.025 0.7849
69.05 0.7361
69.075 0.6827
69.1 0.6253
69.125 0.5641
69.15 0.4989
69.175 0.4307
69.2 0.36
69.225 0.2888
69.25 0.2183
69.275 0.1508
69.3 0.0843
69.325 0.0182
69.35 -0.049
69.375 -0.117
69.4 -0.1823
69.425 -0.2434
69.45 -0.3001
69.475 -0.3505
69.5 -0.391
69.525 -0.417
69.55 -0.428
69.575 -0.4295
69.6 -0.4273
69.625 -0.4237
69.65 -0.4164
69.675 -0.4086
69.7 -0.4008
69.725 -0.393
69.75 -0.3874
69.775 -0.3896
69.8 -0.4022
69.825 -0.4235
69.85 -0.4531
69.875 -0.4896
69.9 -0.5324
69.925 -0.5775
69.95 -0.6231
69.975 -0.6649
70 -0.6991
70.025 -0.7241
70.05 -0.7304
70.075 -0.7176
70.1 -0.6814
70.125 -0.6294
70.15 -0.5753
70.175 -0.5241
70.2 -0.4767
70.225 -0.4368
70.25 -0.4063
70.275 -0.3857
70.3 -0.3744
70.325 -0.3681
70.35 -0.3549
70.375 -0.3248
70.4 -0.2841
70.425 -0.2405
70.45 -0.1967
70.475 -0.1523
70.5 -0.1086
70.525 -0.068
70.55 -0.0309
70.575 0.0012
70.6 0.0289
70.625 0.0579
70.65 0.0924
70.675 0.1289
70.7 0.1623
70.725 0.1906
70.75 0.2151
70.775 0.239
70.8 0.2656
70.825 0.2924
70.85 0.3171
70.875 0.3364
70.9 0.3496
70.925 0.357
70.95 0.3577
70.975 0.3516
71 0.3401
71.025 0.322
71.05 0.2984
71.075 0.2721
71.1 0.2426
71.125 0.2089
71.15 0.176
71.175 0.1477
71.2 0.1202
71.225 0.0912
71.25 0.061
71.275 0.0338
71.3 0.0132
71.325 -0.0019
71.35 -0.0153
71.375 -0.0253
71.4 -0.0309
71.425 -0.0376
71.45 -0.0486
71.475 -0.0629
71.5 -0.0772
71.525 -0.0896
71.55 -0.0957
71.575 -0.0889
71.6 -0.067
71.625 -0.0313
71.65 0.0131
71.675 0.0631
71.7 0.1137
71.725 0.1617
71.75 0.2048
71.775 0.2403
71.8 0.2679
71.825 0.2871
71.85 0.2979
71.875 0.3009
71.9 0.2974
71.925 0.2911
71.95 0.2847
71.975 0.2789
72 0.2769
72.025 0.2796
72.05 0.2878
72.075 0.2957
72.1 0.2991
72.125 0.2969
72.15 0.2911
72.175 0.2808
72.2 0.2664
72.225 0.2437
72.25 0.2115
72.275 0.1704
72.3 0.1197
72.325 0.0615
72.35 0.0017
72.375 -0.0488
72.4 -0.0831
72.425 -0.1055
72.45 -0.1237
72.475 -0.1402
72.5 -0.1482
72.525 -0.145
72.55 -0.1352
72.575 -0.1183
72.6 -0.0941
72.625 -0.0682
72.65 -0.0425
72.675 -0.0165
72.7 0.0096
72.725 0.0437
72.75 0.0921
72.775 0.1476
72.8 0.2002
72.825 0.2451
72.85 0.2828
72.875 0.3149
72.9 0.3425
72.925 0.3649
72.95 0.3851
72.975 0.407
73 0.4331
73.025 0.466
73.05 0.5057
73.075 0.5457
73.1 0.5825
73.125 0.615
73.15 0.6431
73.175 0.6683
73.2 0.6891
73.225 0.7049
73.25 0.7144
73.275 0.7147
73.3 0.7038
73.325 0.6823
73.35 0.651
73.375 0.6086
73.4 0.558
73.425 0.5045
73.45 0.448
73.475 0.3853
73.5 0.3128
73.525 0.2326
73.55 0.1486
73.575 0.0625
73.6 -0.0186
73.625 -0.091
73.65 -0.16
73.675 -0.2262
73.7 -0.2886
73.725 -0.3511
73.75 -0.419
73.775 -0.4904
73.8 -0.5621
73.825 -0.6337
73.85 -0.7048
73.875 -0.7742
73.9 -0.8356
73.925 -0.8878
73.95 -0.9361
73.975 -0.9836
74 -1.0275
74.025 -1.0619
74.05 -1.0763
74.075 -1.0735
74.1 -1.0629
74.125 -1.0489
74.15 -1.0325
74.175 -1.0125
74.2 -0.9895
74.225 -0.9675
74.25 -0.9451
74.275 -0.9185
74.3 -0.887
74.325 -0.8551
74.35 -0.825
74.375 -0.797
74.4 -0.7689
74.425 -0.7367
74.45 -0.6991
74.475 -0.655
74.5 -0.6041
74.525 -0.5479
74.55 -0.4885
74.575 -0.4288
74.6 -0.3701
74.625 -0.3166
74.65 -0.2716
74.675 -0.2338
74.7 -0.203
74.725 -0.1776
74.75 -0.1596
74.775 -0.1489
74.8 -0.1448
74.825 -0.1473
74.85 -0.1561
74.875 -0.1704
74.9 -0.1881
74.925 -0.2109
74.95 -0.2433
74.975 -0.2844
75 -0.333
75.025 -0.3881
75.05 -0.448
75.075 -0.5108
75.1 -0.5774
75.125 -0.6452
75.15 -0.7129
75.175 -0.7774
75.2 -0.8397
75.225 -0.9
75.25 -0.9533
75.275 -0.9953
75.3 -1.0282
75.325 -1.0584
75.35 -1.0892
75.375 -1.1191
75.4 -1.1493
75.425 -1.1794
75.45 -1.2068
75.475 -1.2348
75.5 -1.2659
75.525 -1.2989
75.55 -1.3391
75.575 -1.3887
75.6 -1.4488
75.625 -1.5182
75.65 -1.5967
75.675 -1.6833
75.7 -1.7784
75.725 -1.8796
75.75 -1.9844
75.775 -2.0909
75.8 -2.1985
75.825 -2.3033
75.85 -2.4057
75.875 -2.507
75.9 -2.609
75.925 -2.7117
75.95 -2.8142
75.975 -2.9167
76 -3.0132
76.025 -3.0975
76.05 -3.1674
76.075 -3.2256
76.1 -3.2789
76.125 -3.3306
76.15 -3.3796
76.175 -3.4243
76.2 -3.467
76.225 -3.5123
76.25 -3.5609
76.275 -3.6079
76.3 -3.6532
76.325 -3.7004
76.35 -3.7495
76.375 -3.7976
76.4 -3.8481
76.425 -3.9029
76.45 -3.9617
76.475 -4.0263
76.5 -4.0961
76.525 -4.1677
76.55 -4.2298
76.575 -4.254
76.6 -4.2355
76.625 -4.1911
76.65 -4.1371
76.675 -4.076
76.7 -4.0086
76.725 -3.9354
76.75 -3.8588
76.775 -3.7887
76.8 -3.7223
76.825 -3.6574
76.85 -3.5902
76.875 -3.5304
76.9 -3.4855
76.925 -3.4567
76.95 -3.4397
76.975 -3.4288
77 -3.423
77.025 -3.4246
77.05 -3.4298
77.075 -3.4249
77.1 -3.4007
77.125 -3.3577
77.15 -3.3021
77.175 -3.2396
77.2 -3.1795
77.225 -3.1268
77.25 -3.083
77.275 -3.0526
77.3 -3.0432
77.325 -3.0576
77.35 -3.0924
77.375 -3.1423
77.4 -3.2039
77.425 -3.2712
77.45 -3.3411
77.475 -3.4167
77.5 -3.4944
77.525 -3.5713
77.55 -3.6506
77.575 -3.7295
77.6 -3.8081
77.625 -3.881
77.65 -3.9452
77.675 -4.0065
77.7 -4.0694
77.725 -4.1297
77.75 -4.1804
77.775 -4.2131
77.8 -4.2241
77.825 -4.2167
77.85 -4.1912
77.875 -4.1483
77.9 -4.095
77.925 -4.043
77.95 -3.9965
77.975 -3.9647
78 -3.9473
78.025 -3.9399
78.05 -3.9377
78.075 -3.9394
78.1 -3.9473
78.125 -3.9645
78.15 -3.989
78.175 -4.0171
78.2 -4.0463
78.225 -4.0737
78.25 -4.0917
78.275 -4.088
78.3 -4.0598
78.325 -4.0132
78.35 -3.9606
78.375 -3.9107
78.4 -3.8681
78.425 -3.8321
78.45 -3.8036
78.475 -3.7774
78.5 -3.7506
78.525 -3.7261
78.55 -3.7066
78.575 -3.6921
78.6 -3.6813
78.625 -3.6688
78.65 -3.6442
78.675 -3.6124
78.7 -3.5758
78.725 -3.5358
78.75 -3.4928
78.775 -3.4463
78.8 -3.3986
78.825 -3.3537
78.85 -3.3097
78.875 -3.2684
78.9 -3.2315
78.925 -3.1987
78.95 -3.1678
78.975 -3.1403
79 -3.1131
79.025 -3.0895
79.05 -3.0693
79.075 -3.0511
79.1 -3.0356
79.125 -3.0208
79.15 -3.0077
79.175 -2.9962
79.2 -2.9855
79.225 -2.9757
79.25 -2.9708
79.275 -2.9701
79.3 -2.9712
79.325 -2.9772
79.35 -2.9889
79.375 -2.9986
79.4 -2.9893
79.425 -2.9433
79.45 -2.8625
79.475 -2.7594
79.5 -2.6518
79.525 -2.5507
79.55 -2.4575
79.575 -2.3728
79.6 -2.2913
79.625 -2.2116
79.65 -2.138
79.675 -2.076
79.7 -2.027
79.725 -1.9879
79.75 -1.9531
79.775 -1.9203
79.8 -1.8876
79.825 -1.8506
79.85 -1.81
79.875 -1.7678
79.9 -1.7333
79.925 -1.7098
79.95 -1.6936
79.975 -1.6803
80 -1.6685
80.025 -1.6583
80.05 -1.6498
80.075 -1.6429
80.1 -1.6355
80.125 -1.6316
80.15 -1.6377
80.175 -1.6544
80.2 -1.6772
80.225 -1.6993
80.25 -1.7135
80.275 -1.7179
80.3 -1.7177
80.325 -1.7123
80.35 -1.6995
80.375 -1.683
80.4 -1.665
80.425 -1.648
80.45 -1.6292
80.475 -1.6106
80.5 -1.5971
80.525 -1.5937
80.55 -1.594
80.575 -1.5928
80.6 -1.5975
80.625 -1.6031
80.65 -1.6078
80.675 -1.6175
80.7 -1.6434
80.725 -1.6821
80.75 -1.7234
80.775 -1.7624
80.8 -1.797
80.825 -1.8267
80.85 -1.8564
80.875 -1.8863
80.9 -1.9115
80.925 -1.9301
80.95 -1.9403
80.975 -1.9393
81 -1.9324
81.025 -1.9282
81.05 -1.9264
81.075 -1.925
81.1 -1.9255
81.125 -1.9269
81.15 -1.925
81.175 -1.9257
81.2 -1.9327
81.225 -1.9363
81.25 -1.9373
81.275 -1.9371
81.3 -1.9373
81.325 -1.9439
81.35 -1.9605
81.375 -1.9909
81.4 -2.0248
81.425 -2.0571
81.45 -2.0947
81.475 -2.1393
81.5 -2.1889
81.525 -2.2455
81.55 -2.3127
81.575 -2.3914
81.6 -2.4796
81.625 -2.5719
81.65 -2.6636
81.675 -2.7515
81.7 -2.8265
81.725 -2.8812
81.75 -2.9122
81.775 -2.9292
81.8 -2.941
81.825 -2.9517
81.85 -2.9684
81.875 -3.003
81.9 -3.0648
81.925 -3.1371
81.95 -3.1975
81.975 -3.2337
82 -3.2517
82.025 -3.2633
82.05 -3.2759
82.075 -3.2884
82.1 -3.2919
82.125 -3.2893
82.15 -3.2872
82.175 -3.2786
82.2 -3.2665
82.225 -3.2577
82.25 -3.2415
82.275 -3.2144
82.3 -3.1767
82.325 -3.1243
82.35 -3.0565
82.375 -2.9809
82.4 -2.908
82.425 -2.8459
82.45 -2.7878
82.475 -2.7311
82.5 -2.6773
82.525 -2.6252
82.55 -2.576
82.575 -2.5293
82.6 -2.4871
82.625 -2.4532
82.65 -2.4295
82.675 -2.4161
82.7 -2.4136
82.725 -2.4219
82.75 -2.4374
82.775 -2.4515
82.8 -2.4586
82.825 -2.4491
82.85 -2.4237
82.875 -2.3962
82.9 -2.371
82.925 -2.3387
82.95 -2.3001
82.975 -2.267
83 -2.2471
83.025 -2.2394
83.05 -2.2358
83.075 -2.2409
83.1 -2.252
83.125 -2.269
83.15 -2.2904
83.175 -2.3054
83.2 -2.3
83.225 -2.2904
83.25 -2.2915
83.275 -2.3082
83.3 -2.3379
83.325 -2.3776
83.35 -2.4237
83.375 -2.4705
83.4 -2.5047
83.425 -2.5178
83.45 -2.5027
83.475 -2.4634
83.5 -2.4211
83.525 -2.3794
83.55 -2.3417
83.575 -2.3098
83.6 -2.2828
83.625 -2.2615
83.65 -2.245
83.675 -2.2335
83.7 -2.2273
83.725 -2.2257
83.75 -2.2292
83.775 -2.2385
83.8 -2.2555
83.825 -2.2765
83.85 -2.2973
83.875 -2.3141
83.9 -2.3318
83.925 -2.3591
83.95 -2.3995
83.975 -2.4522
84 -2.513
84.025 -2.5772
84.05 -2.643
84.075 -2.7107
84.1 -2.7775
84.125 -2.829
84.15 -2.8577
84.175 -2.8667
84.2 -2.8658
84.225 -2.8608
84.25 -2.8584
84.275 -2.8603
84.3 -2.8696
84.325 -2.8837
84.35 -2.9029
84.375 -2.9271
84.4 -2.9555
84.425 -2.9843
84.45 -3.0039
84.475 -3.0128
84.5 -3.0121
84.525 -3.0049
84.55 -2.9887
84.575 -2.968
84.6 -2.9454
84.625 -2.9186
84.65 -2.8936
84.675 -2.8696
84.7 -2.8385
84.725 -2.7991
84.75 -2.7593
84.775 -2.7264
84.8 -2.7051
84.825 -2.6923
84.85 -2.6864
84.875 -2.6872
84.9 -2.6938
84.925 -2.7109
84.95 -2.7403
84.975 -2.783
85 -2.8417
85.025 -2.9161
85.05 -3.0011
85.075 -3.0886
85.1 -3.167
85.125 -3.2206
85.15 -3.2554
85.175 -3.2783
85.2 -3.2956
85.225 -3.3028
85.25 -3.2963
85.275 -3.2784
85.3 -3.2509
85.325 -3.2173
85.35 -3.1803
85.375 -3.1434
85.4 -3.1141
85.425 -3.0947
85.45 -3.0849
85.475 -3.0823
85.5 -3.0835
85.525 -3.0828
85.55 -3.0761
85.575 -3.0659
85.6 -3.0529
85.625 -3.04
85.65 -3.0287
85.675 -3.0195
85.7 -3.0141
85.725 -3.0126
85.75 -3.0124
85.775 -3.0125
85.8 -3.0066
85.825 -2.9906
85.85 -2.9653
85.875 -2.9372
85.9 -2.9098
85.925 -2.884
85.95 -2.8614
85.975 -2.8412
86 -2.8225
86.025 -2.8042
86.05 -2.7866
86.075 -2.771
86.1 -2.7566
86.125 -2.7488
86.15 -2.7488
86.175 -2.7563
86.2 -2.7656
86.225 -2.7736
86.25 -2.7803
86.275 -2.7851
86.3 -2.7901
86.325 -2.7958
86.35 -2.8054
86.375 -2.8177
86.4 -2.8296
86.425 -2.8383
86.45 -2.8418
86.475 -2.838
86.5 -2.8253
86.525 -2.806
86.55 -2.7818
86.575 -2.7532
86.6 -2.726
86.625 -2.7089
86.65 -2.6954
86.675 -2.6744
86.7 -2.6469
86.725 -2.6179
86.75 -2.5966
86.775 -2.5897
86.8 -2.5942
86.825 -2.5996
86.85 -2.6008
86.875 -2.5872
86.9 -2.5603
86.925 -2.539
86.95 -2.5508
86.975 -2.583
87 -2.6136
87.025 -2.6397
87.05 -2.6539
87.075 -2.6519
87.1 -2.6424
87.125 -2.6295
87.15 -2.6156
87.175 -2.5938
87.2 -2.5643
87.225 -2.5322
87.25 -2.4946
87.275 -2.4509
87.3 -2.4057
87.325 -2.3588
87.35 -2.3088
87.375 -2.2604
87.4 -2.2168
87.425 -2.1771
87.45 -2.1406
87.475 -2.1055
87.5 -2.0724
87.525 -2.0407
87.55 -2.0112
87.575 -1.9863
87.6 -1.9695
87.625 -1.9614
87.65 -1.9607
87.675 -1.9623
87.7 -1.9664
87.725 -1.9728
87.75 -1.9799
87.775 -1.9857
87.8 -1.9923
87.825 -2.0027
87.85 -2.0146
87.875 -2.0247
87.9 -2.0236
87.925 -2.0039
87.95 -1.9634
87.975 -1.8996
88 -1.818
88.025 -1.7193
88.05 -1.612
88.075 -1.5038
88.1 -1.4008
88.125 -1.3046
88.15 -1.2165
88.175 -1.1355
88.2 -1.0622
88.225 -0.9975
88.25 -0.9416
88.275 -0.8949
88.3 -0.8586
88.325 -0.8318
88.35 -0.8123
88.375 -0.7973
88.4 -0.7879
88.425 -0.7853
88.45 -0.7896
88.475 -0.7958
88.5 -0.8003
88.525 -0.8003
88.55 -0.7948
88.575 -0.7857
88.6 -0.7756
88.625 -0.7658
88.65 -0.7555
88.675 -0.7457
88.7 -0.737
88.725 -0.7327
88.75 -0.7374
88.775 -0.753
88.8 -0.7802
88.825 -0.8217
88.85 -0.875
88.875 -0.9337
88.9 -0.9935
88.925 -1.0515
88.95 -1.1025
88.975 -1.141
89 -1.1579
89.025 -1.1609
89.05 -1.1586
89.075 -1.1526
89.1 -1.1435
89.125 -1.1309
89.15 -1.1139
89.175 -1.0914
89.2 -1.0679
89.225 -1.0474
89.25 -1.032
89.275 -1.0217
89.3 -1.0143
89.325 -1.0088
89.35 -1.0091
89.375 -1.0164
89.4 -1.0307
89.425 -1.0524
89.45 -1.0806
89.475 -1.1084
89.5 -1.1268
89.525 -1.1331
89.55 -1.1331
89.575 -1.1361
89.6 -1.1431
89.625 -1.1511
89.65 -1.156
89.675 -1.1592
89.7 -1.1641
89.725 -1.1716
89.75 -1.1812
89.775 -1.1889
89.8 -1.1933
89.825 -1.1969
89.85 -1.2011
89.875 -1.2075
89.9 -1.2178
89.925 -1.2318
89.95 -1.2516
89.975 -1.277
90 -1.3058
90.025 -1.3322
90.05 -1.351
90.075 -1.3542
90.1 -1.3402
90.125 -1.3167
90.15 -1.2925
90.175 -1.2704
90.2 -1.2476
90.225 -1.2241
90.25 -1.2058
90.275 -1.1945
90.3 -1.1908
90.325 -1.194
90.35 -1.2032
90.375 -1.2193
90.4 -1.2426
90.425 -1.2691
90.45 -1.2883
90.475 -1.2858
90.5 -1.2629
90.525 -1.2324
90.55 -1.2024
90.575 -1.1758
90.6 -1.1544
90.625 -1.1381
90.65 -1.1261
90.675 -1.119
90.7 -1.1182
90.725 -1.1236
90.75 -1.1367
90.775 -1.1567
90.8 -1.1815
90.825 -1.2092
90.85 -1.2378
90.875 -1.2693
90.9 -1.3069
90.925 -1.3524
90.95 -1.4043
90.975 -1.467
91 -1.5426
91.025 -1.6304
91.05 -1.7239
91.075 -1.8146
91.1 -1.8986
91.125 -1.9807
91.15 -2.0641
91.175 -2.1478
91.2 -2.2266
91.225 -2.2959
91.25 -2.3492
91.275 -2.3925
91.3 -2.425
91.325 -2.4452
91.35 -2.4613
91.375 -2.4787
91.4 -2.502
91.425 -2.5342
91.45 -2.5753
91.475 -2.6254
91.5 -2.6826
91.525 -2.7414
91.55 -2.7974
91.575 -2.8523
91.6 -2.9096
91.625 -2.9741
91.65 -3.0443
91.675 -3.1204
91.7 -3.2021
91.725 -3.285
91.75 -3.365
91.775 -3.4391
91.8 -3.4999
91.825 -3.5464
91.85 -3.5743
91.875 -3.5817
91.9 -3.5761
91.925 -3.5659
91.95 -3.5531
91.975 -3.5393
92 -3.526
92.025 -3.5153
92.05 -3.5087
92.075 -3.5051
92.1 -3.5011
92.125 -3.4937
92.15 -3.4798
92.175 -3.4565
92.2 -3.4228
92.225 -3.3825
92.25 -3.3381
92.275 -3.2917
92.3 -3.2393
92.325 -3.1757
92.35 -3.1021
92.375 -3.0198
92.4 -2.9292
92.425 -2.8363
92.45 -2.7462
92.475 -2.6592
92.5 -2.5702
92.525 -2.4759
92.55 -2.3771
92.575 -2.2785
92.6 -2.1857
92.625 -2.101
92.65 -2.0252
92.675 -1.9562
92.7 -1.895
92.725 -1.84
92.75 -1.7894
92.775 -1.743
92.8 -1.703
92.825 -1.6683
92.85 -1.6345
92.875 -1.5972
92.9 -1.5626
92.925 -1.5336
92.95 -1.5077
92.975 -1.4833
93 -1.4597
93.025 -1.4375
93.05 -1.4183
93.075 -1.4034
93.1 -1.3939
93.125 -1.3903
93.15 -1.3915
93.175 -1.3964
93.2 -1.4033
93.225 -1.4088
93.25 -1.4175
93.275 -1.4281
93.3 -1.4336
93.325 -1.4401
93.35 -1.4563
93.375 -1.4801
93.4 -1.5102
93.425 -1.5444
93.45 -1.5854
93.475 -1.636
93.5 -1.693
93.525 -1.7576
93.55 -1.8324
93.575 -1.9163
93.6 -2.0071
93.625 -2.0958
93.65 -2.1774
93.675 -2.2487
93.7 -2.3106
93.725 -2.3698
93.75 -2.4258
93.775 -2.4782
93.8 -2.5304
93.825 -2.5804
93.85 -2.6292
93.875 -2.6787
93.9 -2.7272
93.925 -2.7718
93.95 -2.8077
93.975 -2.84
94 -2.8724
94.025 -2.9001
94.05 -2.9224
94.075 -2.9406
94.1 -2.951
94.125 -2.9525
94.15 -2.9467
94.175 -2.9383
94.2 -2.9274
94.225 -2.911
94.25 -2.8918
94.275 -2.8704
94.3 -2.8487
94.325 -2.8257
94.35 -2.8022
94.375 -2.7798
94.4 -2.7612
94.425 -2.7465
94.45 -2.7343
94.475 -2.7189
94.5 -2.6956
94.525 -2.6594
94.55 -2.6051
94.575 -2.5288
94.6 -2.4373
94.625 -2.3404
94.65 -2.2425
94.675 -2.1433
94.7 -2.0441
94.725 -1.945
94.75 -1.8453
94.775 -1.7452
94.8 -1.6449
94.825 -1.5479
94.85 -1.455
94.875 -1.3671
94.9 -1.2846
94.925 -1.2072
94.95 -1.1351
94.975 -1.0673
95 -1.0036
95.025 -0.9456
95.05 -0.8922
95.075 -0.8441
95.1 -0.7998
95.125 -0.754
95.15 -0.7106
95.175 -0.6702
95.2 -0.6309
95.225 -0.593
95.25 -0.5563
95.275 -0.5219
95.3 -0.4843
95.325 -0.4379
95.35 -0.3887
95.375 -0.339
95.4 -0.2953
95.425 -0.2592
95.45 -0.2254
95.475 -0.1915
95.5 -0.1577
95.525 -0.1252
95.55 -0.0955
95.575 -0.0724
95.6 -0.0577
95.625 -0.0509
95.65 -0.0514
95.675 -0.0588
95.7 -0.0754
95.725 -0.102
95.75 -0.1373
95.775 -0.1823
95.8 -0.2384
95.825 -0.3051
95.85 -0.3816
95.875 -0.4661
95.9 -0.5537
95.925 -0.6345
95.95 -0.697
95.975 -0.7388
96 -0.7524
96.025 -0.7256
96.05 -0.6709
96.075 -0.6069
96.1 -0.5414
96.125 -0.4793
96.15 -0.428
96.175 -0.3899
96.2 -0.3653
96.225 -0.3543
96.25 -0.3555
96.275 -0.3653
96.3 -0.381
96.325 -0.398
96.35 -0.3985
96.375 -0.3794
96.4 -0.3472
96.425 -0.3069
96.45 -0.2648
96.475 -0.2256
96.5 -0.1945
96.525 -0.1725
96.55 -0.1569
96.575 -0.1453
96.6 -0.1391
96.625 -0.139
96.65 -0.1449
96.675 -0.1619
96.7 -0.1911
96.725 -0.2295
96.75 -0.2686
96.775 -0.3007
96.8 -0.3251
96.825 -0.3484
96.85 -0.3771
96.875 -0.4138
96.9 -0.4623
96.925 -0.5228
96.95 -0.5949
96.975 -0.6773
97 -0.7686
97.025 -0.864
97.05 -0.9612
97.075 -1.0615
97.1 -1.1684
97.125 -1.285
97.15 -1.4095
97.175 -1.5361
97.2 -1.648
97.225 -1.7348
97.25 -1.8082
97.275 -1.8841
97.3 -1.9624
97.325 -2.0329
97.35 -2.0931
97.375 -2.143
97.4 -2.1816
97.425 -2.2025
97.45 -2.2056
97.475 -2.1929
97.5 -2.1689
97.525 -2.1381
97.55 -2.104
97.575 -2.0588
97.6 -1.995
97.625 -1.9151
97.65 -1.8302
97.675 -1.7489
97.7 -1.6803
97.725 -1.6267
97.75 -1.5822
97.775 -1.5435
97.8 -1.5111
97.825 -1.4841
97.85 -1.4565
97.875 -1.4252
97.9 -1.3839
97.925 -1.3274
97.95 -1.2598
97.975 -1.1867
98 -1.1094
98.025 -1.0208
98.05 -0.9223
98.075 -0.8216
98.1 -0.7267
98.125 -0.6371
98.15 -0.5497
98.175 -0.465
98.2 -0.3784
98.225 -0.2902
98.25 -0.2076
98.275 -0.1322
98.3 -0.065
98.325 -0.0046
98.35 0.0471
98.375 0.0843
98.4 0.1076
98.425 0.1196
98.45 0.1241
98.475 0.1244
98.5 0.1313
98.525 0.147
98.55 0.175
98.575 0.223
98.6 0.2795
98.625 0.3355
98.65 0.3852
98.675 0.4323
98.7 0.4773
98.725 0.5171
98.75 0.5484
98.775 0.5679
98.8 0.5748
98.825 0.5691
98.85 0.5542
98.875 0.5371
98.9 0.5217
98.925 0.5138
98.95 0.5152
98.975 0.5173
99 0.5124
99.025 0.5045
99.05 0.4935
99.075 0.4842
99.1 0.4746
99.125 0.4638
99.15 0.4517
99.175 0.4393
99.2 0.4272
99.225 0.4127
99.25 0.391
99.275 0.3674
99.3 0.3592
99.325 0.3764
99.35 0.4068
99.375 0.4402
99.4 0.4808
99.425 0.532
99.45 0.5963
99.475 0.6734
99.5 0.7532
99.525 0.829
99.55 0.8955
99.575 0.9506
99.6 0.9942
99.625 1.0268
99.65 1.0554
99.675 1.0815
99.7 1.1026
99.725 1.1185
99.75 1.1325
99.775 1.1469
99.8 1.166
99.825 1.1864
99.85 1.2054
99.875 1.2224
99.9 1.2375
99.925 1.2515
99.95 1.2639
99.975 1.2786
100 1.3039
