# Supplementary material for: Uptake of N2O5 by aqueous aerosol unveiled using chemically accurate many-body potentials
Source: Nat Commun. 2022 Mar 10;13:1266. doi: 10.1038/s41467-022-28697-8 (PMC8913772; doi:10.1038/s41467-022-28697-8)
Supplement: Supplementary file 3 — Source Data [file 41467_2022_28697_MOESM3_ESM.zip › n2o5-uptake-data/Fig2/scattering/rep02run05/relcom_gds.dat]

0.025 11.9694
0.05 11.9094
0.075 11.8494
0.1 11.7893
0.125 11.7293
0.15 11.6693
0.175 11.6092
0.2 11.5492
0.225 11.4891
0.25 11.429
0.275 11.3688
0.3 11.3087
0.325 11.2486
0.35 11.1884
0.375 11.1282
0.4 11.068
0.425 11.0079
0.45 10.9477
0.475 10.8874
0.5 10.8272
0.525 10.7669
0.55 10.7067
0.575 10.6463
0.6 10.586
0.625 10.5256
0.65 10.4652
0.675 10.4048
0.7 10.3443
0.725 10.2838
0.75 10.2233
0.775 10.1627
0.8 10.102
0.825 10.0414
0.85 9.9806
0.875 9.9199
0.9 9.859
0.925 9.7981
0.95 9.737
0.975 9.6758
1 9.6145
1.025 9.553
1.05 9.4913
1.075 9.4294
1.1 9.3673
1.125 9.3051
1.15 9.2427
1.175 9.1801
1.2 9.1175
1.225 9.0547
1.25 8.9919
1.275 8.929
1.3 8.866
1.325 8.8029
1.35 8.7398
1.375 8.6766
1.4 8.6133
1.425 8.5498
1.45 8.4863
1.475 8.4226
1.5 8.3587
1.525 8.2945
1.55 8.23
1.575 8.1654
1.6 8.1005
1.625 8.0354
1.65 7.9701
1.675 7.9047
1.7 7.8393
1.725 7.7737
1.75 7.708
1.775 7.6419
1.8 7.5755
1.825 7.5089
1.85 7.4421
1.875 7.3751
1.9 7.3079
1.925 7.2402
1.95 7.1719
1.975 7.1029
2 7.0333
2.025 6.9633
2.05 6.893
2.075 6.8222
2.1 6.7511
2.125 6.6794
2.15 6.6071
2.175 6.5342
2.2 6.4607
2.225 6.3865
2.25 6.3116
2.275 6.236
2.3 6.1594
2.325 6.0816
2.35 6.0024
2.375 5.9217
2.4 5.8391
2.425 5.7543
2.45 5.6675
2.475 5.578
2.5 5.485
2.525 5.3896
2.55 5.2923
2.575 5.1938
2.6 5.0943
2.625 4.9938
2.65 4.8938
2.675 4.794
2.7 4.6934
2.725 4.5918
2.75 4.4892
2.775 4.387
2.8 4.2881
2.825 4.1994
2.85 4.1315
2.875 4.0892
2.9 4.0774
2.925 4.0878
2.95 4.1118
2.975 4.1425
3 4.173
3.025 4.2016
3.05 4.2274
3.075 4.2503
3.1 4.2706
3.125 4.2887
3.15 4.3049
3.175 4.3189
3.2 4.3299
3.225 4.3387
3.25 4.3454
3.275 4.35
3.3 4.3528
3.325 4.3537
3.35 4.3527
3.375 4.3502
3.4 4.3464
3.425 4.3406
3.45 4.3322
3.475 4.3202
3.5 4.3053
3.525 4.2886
3.55 4.269
3.575 4.2461
3.6 4.2206
3.625 4.1926
3.65 4.1615
3.675 4.1274
3.7 4.0902
3.725 4.0496
3.75 4.0058
3.775 3.9596
3.8 3.9117
3.825 3.862
3.85 3.8099
3.875 3.7552
3.9 3.6975
3.925 3.6364
3.95 3.5715
3.975 3.5037
4 3.4328
4.025 3.3588
4.05 3.2845
4.075 3.2183
4.1 3.1678
4.125 3.1295
4.15 3.0925
4.175 3.0563
4.2 3.0231
4.225 2.99
4.25 2.9532
4.275 2.9129
4.3 2.8704
4.325 2.8244
4.35 2.7754
4.375 2.7245
4.4 2.6769
4.425 2.6333
4.45 2.5923
4.475 2.5518
4.5 2.5113
4.525 2.4704
4.55 2.4291
4.575 2.3878
4.6 2.3463
4.625 2.3064
4.65 2.2637
4.675 2.2147
4.7 2.1569
4.725 2.0908
4.75 2.0195
4.775 1.9448
4.8 1.8703
4.825 1.8043
4.85 1.7519
4.875 1.7087
4.9 1.6691
4.925 1.6314
4.95 1.5984
4.975 1.5719
5 1.5556
5.025 1.5516
5.05 1.5576
5.075 1.5675
5.1 1.5763
5.125 1.582
5.15 1.5905
5.175 1.6013
5.2 1.6116
5.225 1.6235
5.25 1.6347
5.275 1.6415
5.3 1.6439
5.325 1.6421
5.35 1.6366
5.375 1.6245
5.4 1.6062
5.425 1.5828
5.45 1.5572
5.475 1.5363
5.5 1.5219
5.525 1.5075
5.55 1.4909
5.575 1.4744
5.6 1.4617
5.625 1.4455
5.65 1.4223
5.675 1.3931
5.7 1.361
5.725 1.3248
5.75 1.2854
5.775 1.2418
5.8 1.1944
5.825 1.1437
5.85 1.0899
5.875 1.0307
5.9 0.9655
5.925 0.8948
5.95 0.8189
5.975 0.7404
6 0.6639
6.025 0.5955
6.05 0.5358
6.075 0.482
6.1 0.4346
6.125 0.3956
6.15 0.3655
6.175 0.3415
6.2 0.3188
6.225 0.2937
6.25 0.2642
6.275 0.2313
6.3 0.1982
6.325 0.1718
6.35 0.1509
6.375 0.1306
6.4 0.1081
6.425 0.0819
6.45 0.0495
6.475 0.0113
6.5 -0.0228
6.525 -0.0551
6.55 -0.0853
6.575 -0.1017
6.6 -0.0991
6.625 -0.0779
6.65 -0.0405
6.675 0.015
6.7 0.0819
6.725 0.1579
6.75 0.2414
6.775 0.3217
6.8 0.3983
6.825 0.4729
6.85 0.5449
6.875 0.6113
6.9 0.6728
6.925 0.7344
6.95 0.8
6.975 0.8702
7 0.9413
7.025 1.0112
7.05 1.0776
7.075 1.1435
7.1 1.2092
7.125 1.2695
7.15 1.3228
7.175 1.3697
7.2 1.4113
7.225 1.4494
7.25 1.4893
7.275 1.5362
7.3 1.5847
7.325 1.6277
7.35 1.6623
7.375 1.6872
7.4 1.7046
7.425 1.7131
7.45 1.7136
7.475 1.7073
7.5 1.6959
7.525 1.6797
7.55 1.6611
7.575 1.643
7.6 1.6276
7.625 1.6144
7.65 1.6012
7.675 1.5868
7.7 1.5667
7.725 1.5398
7.75 1.5059
7.775 1.4653
7.8 1.4184
7.825 1.3653
7.85 1.3056
7.875 1.2391
7.9 1.1664
7.925 1.0886
7.95 1.0053
7.975 0.9163
8 0.8221
8.025 0.7275
8.05 0.6412
8.075 0.5635
8.1 0.4907
8.125 0.4202
8.15 0.3545
8.175 0.2969
8.2 0.2502
8.225 0.2152
8.25 0.1894
8.275 0.1666
8.3 0.144
8.325 0.1238
8.35 0.1125
8.375 0.1121
8.4 0.1186
8.425 0.1261
8.45 0.1291
8.475 0.1244
8.5 0.1117
8.525 0.0918
8.55 0.0723
8.575 0.0558
8.6 0.0448
8.625 0.044
8.65 0.0467
8.675 0.0495
8.7 0.05
8.725 0.046
8.75 0.0415
8.775 0.0345
8.8 0.0253
8.825 0.0136
8.85 -0.0015
8.875 -0.0189
8.9 -0.0403
8.925 -0.0612
8.95 -0.0804
8.975 -0.1014
9 -0.1248
9.025 -0.1485
9.05 -0.1701
9.075 -0.1887
9.1 -0.2085
9.125 -0.2348
9.15 -0.2683
9.175 -0.3124
9.2 -0.3697
9.225 -0.4419
9.25 -0.5199
9.275 -0.5863
9.3 -0.6297
9.325 -0.6597
9.35 -0.6861
9.375 -0.7086
9.4 -0.7232
9.425 -0.7339
9.45 -0.7448
9.475 -0.7519
9.5 -0.7568
9.525 -0.7578
9.55 -0.7554
9.575 -0.7541
9.6 -0.7505
9.625 -0.7391
9.65 -0.7232
9.675 -0.7126
9.7 -0.7072
9.725 -0.7054
9.75 -0.7101
9.775 -0.7192
9.8 -0.7225
9.825 -0.7112
9.85 -0.6891
9.875 -0.6657
9.9 -0.6424
9.925 -0.6198
9.95 -0.6015
9.975 -0.5908
10 -0.5861
10.025 -0.5876
10.05 -0.597
10.075 -0.6139
10.1 -0.6385
10.125 -0.6696
10.15 -0.7017
10.175 -0.7334
10.2 -0.7687
10.225 -0.8071
10.25 -0.8449
10.275 -0.8814
10.3 -0.9164
10.325 -0.9518
10.35 -0.9846
10.375 -1.0153
10.4 -1.0474
10.425 -1.0828
10.45 -1.1202
10.475 -1.1567
10.5 -1.188
10.525 -1.2118
10.55 -1.2231
10.575 -1.2254
10.6 -1.2218
10.625 -1.2161
10.65 -1.2077
10.675 -1.1967
10.7 -1.1842
10.725 -1.164
10.75 -1.1361
10.775 -1.0959
10.8 -1.0408
10.825 -0.9702
10.85 -0.8884
10.875 -0.8011
10.9 -0.7092
10.925 -0.6176
10.95 -0.5348
10.975 -0.4597
11 -0.3889
11.025 -0.3205
11.05 -0.2567
11.075 -0.1989
11.1 -0.1505
11.125 -0.1124
11.15 -0.083
11.175 -0.0626
11.2 -0.0497
11.225 -0.0398
11.25 -0.0281
11.275 -0.0108
11.3 0.0097
11.325 0.0269
11.35 0.04
11.375 0.0486
11.4 0.0521
11.425 0.0493
11.45 0.0385
11.475 0.0222
11.5 0.0075
11.525 -0.0047
11.55 -0.0181
11.575 -0.0353
11.6 -0.0556
11.625 -0.0812
11.65 -0.1148
11.675 -0.1552
11.7 -0.2025
11.725 -0.2563
11.75 -0.3062
11.775 -0.3514
11.8 -0.3992
11.825 -0.4505
11.85 -0.4942
11.875 -0.5214
11.9 -0.5362
11.925 -0.5384
11.95 -0.5183
11.975 -0.4651
12 -0.3974
12.025 -0.3321
12.05 -0.2742
12.075 -0.2275
12.1 -0.1902
12.125 -0.1625
12.15 -0.1444
12.175 -0.1337
12.2 -0.1245
12.225 -0.1082
12.25 -0.0826
12.275 -0.0512
12.3 -0.0208
12.325 0.0047
12.35 0.0242
12.375 0.0363
12.4 0.041
12.425 0.0355
12.45 0.019
12.475 -0.0102
12.5 -0.0528
12.525 -0.1084
12.55 -0.1767
12.575 -0.2555
12.6 -0.3386
12.625 -0.4109
12.65 -0.4647
12.675 -0.5084
12.7 -0.5566
12.725 -0.611
12.75 -0.6687
12.775 -0.7256
12.8 -0.7806
12.825 -0.8377
12.85 -0.9047
12.875 -0.9821
12.9 -1.0633
12.925 -1.1402
12.95 -1.2094
12.975 -1.2675
13 -1.3114
13.025 -1.3448
13.05 -1.375
13.075 -1.3926
13.1 -1.3887
13.125 -1.3651
13.15 -1.3233
13.175 -1.2698
13.2 -1.2148
13.225 -1.1659
13.25 -1.1241
13.275 -1.0888
13.3 -1.0581
13.325 -1.0272
13.35 -0.9878
13.375 -0.9427
13.4 -0.8902
13.425 -0.832
13.45 -0.7796
13.475 -0.7389
13.5 -0.7107
13.525 -0.687
13.55 -0.6537
13.575 -0.618
13.6 -0.5892
13.625 -0.5672
13.65 -0.5503
13.675 -0.5372
13.7 -0.5282
13.725 -0.5238
13.75 -0.5236
13.775 -0.5227
13.8 -0.5186
13.825 -0.5066
13.85 -0.4822
13.875 -0.4518
13.9 -0.4184
13.925 -0.3801
13.95 -0.3332
13.975 -0.2733
14 -0.205
14.025 -0.1361
14.05 -0.0725
14.075 -0.014
14.1 0.041
14.125 0.0909
14.15 0.1356
14.175 0.1769
14.2 0.2146
14.225 0.25
14.25 0.2874
14.275 0.3277
14.3 0.3713
14.325 0.4155
14.35 0.4586
14.375 0.4999
14.4 0.539
14.425 0.5725
14.45 0.6005
14.475 0.6229
14.5 0.6445
14.525 0.671
14.55 0.7039
14.575 0.7404
14.6 0.7765
14.625 0.812
14.65 0.8477
14.675 0.8817
14.7 0.9146
14.725 0.9492
14.75 0.9846
14.775 1.0188
14.8 1.0516
14.825 1.0879
14.85 1.1284
14.875 1.1697
14.9 1.2111
14.925 1.2555
14.95 1.3009
14.975 1.3452
15 1.3898
15.025 1.4336
15.05 1.4749
15.075 1.5123
15.1 1.5455
15.125 1.5737
15.15 1.5969
15.175 1.615
15.2 1.6285
15.225 1.6383
15.25 1.6438
15.275 1.6447
15.3 1.641
15.325 1.6332
15.35 1.6209
15.375 1.6038
15.4 1.5818
15.425 1.5546
15.45 1.5225
15.475 1.4844
15.5 1.4405
15.525 1.3909
15.55 1.3352
15.575 1.2732
15.6 1.2046
15.625 1.1298
15.65 1.0517
15.675 0.9749
15.7 0.9053
15.725 0.8428
15.75 0.7876
15.775 0.7409
15.8 0.7083
15.825 0.6875
15.85 0.6788
15.875 0.6806
15.9 0.687
15.925 0.6965
15.95 0.7072
15.975 0.7185
16 0.7319
16.025 0.7484
16.05 0.7713
16.075 0.7962
16.1 0.8227
16.125 0.8502
16.15 0.8787
16.175 0.9077
16.2 0.9392
16.225 0.9741
16.25 1.0073
16.275 1.0372
16.3 1.0665
16.325 1.0958
16.35 1.1227
16.375 1.1485
16.4 1.1728
16.425 1.1936
16.45 1.2152
16.475 1.2393
16.5 1.2617
16.525 1.2783
16.55 1.2887
16.575 1.2938
16.6 1.2956
16.625 1.2972
16.65 1.2966
16.675 1.2922
16.7 1.2831
16.725 1.2691
16.75 1.253
16.775 1.2383
16.8 1.2295
16.825 1.2234
16.85 1.2182
16.875 1.2139
16.9 1.2112
16.925 1.2089
16.95 1.2055
16.975 1.2016
17 1.196
17.025 1.1874
17.05 1.1761
17.075 1.1641
17.1 1.153
17.125 1.14
17.15 1.1246
17.175 1.1087
17.2 1.0956
17.225 1.0914
17.25 1.0999
17.275 1.119
17.3 1.1423
17.325 1.1618
17.35 1.1733
17.375 1.1779
17.4 1.1771
17.425 1.1695
17.45 1.1546
17.475 1.1323
17.5 1.1029
17.525 1.0704
17.55 1.0444
17.575 1.0336
17.6 1.0358
17.625 1.0456
17.65 1.0609
17.675 1.0739
17.7 1.0793
17.725 1.0756
17.75 1.0632
17.775 1.0431
17.8 1.0205
17.825 0.9976
17.85 0.9707
17.875 0.9415
17.9 0.9174
17.925 0.9025
17.95 0.9011
17.975 0.9073
18 0.9171
18.025 0.9298
18.05 0.9524
18.075 0.9882
18.1 1.0336
18.125 1.0824
18.15 1.1272
18.175 1.1655
18.2 1.2024
18.225 1.248
18.25 1.302
18.275 1.3588
18.3 1.4185
18.325 1.474
18.35 1.5255
18.375 1.5803
18.4 1.6339
18.425 1.6796
18.45 1.7156
18.475 1.744
18.5 1.7659
18.525 1.7821
18.55 1.7963
18.575 1.8126
18.6 1.8301
18.625 1.8447
18.65 1.8549
18.675 1.8589
18.7 1.8573
18.725 1.8499
18.75 1.8383
18.775 1.8248
18.8 1.8106
18.825 1.7952
18.85 1.7782
18.875 1.7618
18.9 1.7469
18.925 1.7334
18.95 1.7193
18.975 1.7045
19 1.6899
19.025 1.6708
19.05 1.6459
19.075 1.6162
19.1 1.583
19.125 1.549
19.15 1.5153
19.175 1.4782
19.2 1.4336
19.225 1.3805
19.25 1.3211
19.275 1.2574
19.3 1.1994
19.325 1.1593
19.35 1.1329
19.375 1.1099
19.4 1.084
19.425 1.0534
19.45 1.0177
19.475 0.9803
19.5 0.947
19.525 0.9237
19.55 0.9039
19.575 0.8811
19.6 0.8539
19.625 0.8255
19.65 0.7966
19.675 0.7663
19.7 0.7355
19.725 0.7045
19.75 0.6735
19.775 0.6446
19.8 0.6188
19.825 0.5976
19.85 0.5794
19.875 0.5644
19.9 0.551
19.925 0.5377
19.95 0.5226
19.975 0.503
20 0.4775
20.025 0.4494
20.05 0.4197
20.075 0.3878
20.1 0.3526
20.125 0.3145
20.15 0.2718
20.175 0.2196
20.2 0.1609
20.225 0.1013
20.25 0.0396
20.275 -0.0276
20.3 -0.0941
20.325 -0.1534
20.35 -0.196
20.375 -0.2121
20.4 -0.2011
20.425 -0.1704
20.45 -0.1285
20.475 -0.0835
20.5 -0.0408
20.525 -0.0034
20.55 0.0285
20.575 0.0553
20.6 0.0763
20.625 0.0916
20.65 0.1008
20.675 0.1064
20.7 0.1156
20.725 0.1329
20.75 0.1551
20.775 0.1751
20.8 0.1913
20.825 0.2071
20.85 0.2251
20.875 0.2422
20.9 0.2565
20.925 0.2677
20.95 0.2772
20.975 0.2805
21 0.2736
21.025 0.2574
21.05 0.2329
21.075 0.2042
21.1 0.1707
21.125 0.1298
21.15 0.0822
21.175 0.0368
21.2 -0.0024
21.225 -0.0349
21.25 -0.0549
21.275 -0.0559
21.3 -0.0416
21.325 -0.0146
21.35 0.0262
21.375 0.0741
21.4 0.125
21.425 0.1722
21.45 0.2114
21.475 0.2432
21.5 0.2699
21.525 0.2914
21.55 0.3039
21.575 0.3035
21.6 0.2884
21.625 0.2594
21.65 0.2195
21.675 0.18
21.7 0.153
21.725 0.1363
21.75 0.1236
21.775 0.1112
21.8 0.1031
21.825 0.1104
21.85 0.1376
21.875 0.1732
21.9 0.2105
21.925 0.2464
21.95 0.282
21.975 0.3166
22 0.3516
22.025 0.3871
22.05 0.4211
22.075 0.4538
22.1 0.4866
22.125 0.5203
22.15 0.5564
22.175 0.5898
22.2 0.6155
22.225 0.6333
22.25 0.6483
22.275 0.6595
22.3 0.6651
22.325 0.6646
22.35 0.6578
22.375 0.6453
22.4 0.629
22.425 0.6089
22.45 0.5845
22.475 0.5547
22.5 0.5177
22.525 0.4764
22.55 0.4297
22.575 0.3801
22.6 0.3292
22.625 0.275
22.65 0.2149
22.675 0.1517
22.7 0.0867
22.725 0.0225
22.75 -0.0368
22.775 -0.0886
22.8 -0.1358
22.825 -0.1806
22.85 -0.2265
22.875 -0.2748
22.9 -0.3304
22.925 -0.3952
22.95 -0.4615
22.975 -0.5254
23 -0.5827
23.025 -0.6283
23.05 -0.6629
23.075 -0.6885
23.1 -0.7043
23.125 -0.7081
23.15 -0.7105
23.175 -0.7172
23.2 -0.7296
23.225 -0.741
23.25 -0.7471
23.275 -0.7432
23.3 -0.7231
23.325 -0.6799
23.35 -0.6117
23.375 -0.5192
23.4 -0.4129
23.425 -0.302
23.45 -0.1942
23.475 -0.09
23.5 0.009
23.525 0.1024
23.55 0.1894
23.575 0.2711
23.6 0.346
23.625 0.4142
23.65 0.4782
23.675 0.5369
23.7 0.5906
23.725 0.6407
23.75 0.6921
23.775 0.7453
23.8 0.8033
23.825 0.8637
23.85 0.9176
23.875 0.9622
23.9 1.0001
23.925 1.0325
23.95 1.063
23.975 1.0955
24 1.1267
24.025 1.1536
24.05 1.1744
24.075 1.1868
24.1 1.1931
24.125 1.1979
24.15 1.2035
24.175 1.2122
24.2 1.2274
24.225 1.2551
24.25 1.3008
24.275 1.36
24.3 1.4235
24.325 1.4897
24.35 1.5549
24.375 1.6184
24.4 1.6784
24.425 1.7352
24.45 1.7871
24.475 1.8327
24.5 1.8715
24.525 1.9022
24.55 1.9242
24.575 1.9395
24.6 1.9461
24.625 1.946
24.65 1.9418
24.675 1.9324
24.7 1.918
24.725 1.8999
24.75 1.8774
24.775 1.8508
24.8 1.8209
24.825 1.7894
24.85 1.7595
24.875 1.7347
24.9 1.715
24.925 1.7056
24.95 1.7126
24.975 1.733
25 1.767
25.025 1.8118
25.05 1.8568
25.075 1.897
25.1 1.9304
25.125 1.9551
25.15 1.9716
25.175 1.9802
25.2 1.9809
25.225 1.9745
25.25 1.9598
25.275 1.9424
25.3 1.922
25.325 1.8964
25.35 1.8658
25.375 1.8308
25.4 1.7874
25.425 1.7353
25.45 1.6775
25.475 1.6158
25.5 1.5549
25.525 1.5004
25.55 1.4528
25.575 1.4139
25.6 1.384
25.625 1.3661
25.65 1.3643
25.675 1.3773
25.7 1.3949
25.725 1.411
25.75 1.4268
25.775 1.4398
25.8 1.4478
25.825 1.4534
25.85 1.4542
25.875 1.4496
25.9 1.4401
25.925 1.4237
25.95 1.3989
25.975 1.3667
26 1.3321
26.025 1.2961
26.05 1.256
26.075 1.2107
26.1 1.1613
26.125 1.1123
26.15 1.0629
26.175 1.0107
26.2 0.9535
26.225 0.8912
26.25 0.8257
26.275 0.7601
26.3 0.6921
26.325 0.6196
26.35 0.5455
26.375 0.4679
26.4 0.3918
26.425 0.3206
26.45 0.2566
26.475 0.2102
26.5 0.1872
26.525 0.1871
26.55 0.2018
26.575 0.2229
26.6 0.2463
26.625 0.2677
26.65 0.2841
26.675 0.2981
26.7 0.3139
26.725 0.3395
26.75 0.3724
26.775 0.4132
26.8 0.4611
26.825 0.5153
26.85 0.5751
26.875 0.6394
26.9 0.7061
26.925 0.7743
26.95 0.849
26.975 0.9335
27 1.0242
27.025 1.115
27.05 1.2004
27.075 1.2772
27.1 1.3454
27.125 1.4098
27.15 1.4773
27.175 1.5507
27.2 1.6274
27.225 1.7061
27.25 1.7864
27.275 1.8647
27.3 1.9387
27.325 2.0083
27.35 2.0742
27.375 2.1382
27.4 2.2079
27.425 2.282
27.45 2.3516
27.475 2.4131
27.5 2.4692
27.525 2.5189
27.55 2.564
27.575 2.6084
27.6 2.6509
27.625 2.6917
27.65 2.7333
27.675 2.7758
27.7 2.818
27.725 2.8594
27.75 2.8975
27.775 2.9309
27.8 2.957
27.825 2.977
27.85 2.9968
27.875 3.0193
27.9 3.0429
27.925 3.0633
27.95 3.0808
27.975 3.1025
28 3.1307
28.025 3.1636
28.05 3.1968
28.075 3.2265
28.1 3.2515
28.125 3.2707
28.15 3.284
28.175 3.2919
28.2 3.2955
28.225 3.2947
28.25 3.2905
28.275 3.2907
28.3 3.2963
28.325 3.3039
28.35 3.3092
28.375 3.3111
28.4 3.312
28.425 3.3158
28.45 3.3201
28.475 3.3243
28.5 3.3332
28.525 3.3433
28.55 3.3515
28.575 3.3563
28.6 3.3561
28.625 3.3503
28.65 3.3399
28.675 3.3249
28.7 3.3053
28.725 3.2812
28.75 3.2529
28.775 3.2196
28.8 3.1801
28.825 3.1363
28.85 3.092
28.875 3.0606
28.9 3.0482
28.925 3.059
28.95 3.085
28.975 3.1098
29 3.1304
29.025 3.1491
29.05 3.165
29.075 3.1763
29.1 3.1837
29.125 3.1889
29.15 3.1898
29.175 3.1886
29.2 3.1913
29.225 3.2
29.25 3.2142
29.275 3.2313
29.3 3.2484
29.325 3.2646
29.35 3.2773
29.375 3.2862
29.4 3.2908
29.425 3.2904
29.45 3.2854
29.475 3.2763
29.5 3.2622
29.525 3.2433
29.55 3.2202
29.575 3.1925
29.6 3.1582
29.625 3.1193
29.65 3.0758
29.675 3.0268
29.7 2.9752
29.725 2.9216
29.75 2.8672
29.775 2.8156
29.8 2.7688
29.825 2.7229
29.85 2.6748
29.875 2.6236
29.9 2.5679
29.925 2.5073
29.95 2.4419
29.975 2.3696
30 2.2878
30.025 2.1966
30.05 2.0978
30.075 1.9943
30.1 1.8905
30.125 1.7952
30.15 1.7217
30.175 1.6652
30.2 1.6205
30.225 1.5882
30.25 1.5678
30.275 1.5521
30.3 1.5422
30.325 1.5399
30.35 1.5434
30.375 1.5484
30.4 1.5508
30.425 1.5471
30.45 1.5348
30.475 1.5136
30.5 1.4822
30.525 1.4407
30.55 1.3886
30.575 1.328
30.6 1.2654
30.625 1.211
30.65 1.1722
30.675 1.1442
30.7 1.127
30.725 1.1231
30.75 1.1228
30.775 1.1219
30.8 1.1245
30.825 1.1399
30.85 1.173
30.875 1.2185
30.9 1.2694
30.925 1.3285
30.95 1.3929
30.975 1.4577
31 1.5167
31.025 1.5679
31.05 1.6107
31.075 1.6445
31.1 1.6716
31.125 1.6942
31.15 1.7144
31.175 1.7334
31.2 1.7509
31.225 1.7656
31.25 1.7795
31.275 1.7953
31.3 1.8112
31.325 1.8254
31.35 1.8382
31.375 1.8514
31.4 1.8642
31.425 1.8709
31.45 1.8697
31.475 1.8615
31.5 1.8464
31.525 1.824
31.55 1.7942
31.575 1.756
31.6 1.7094
31.625 1.6522
31.65 1.5828
31.675 1.5033
31.7 1.4209
31.725 1.3468
31.75 1.2953
31.775 1.27
31.8 1.2616
31.825 1.2559
31.85 1.2432
31.875 1.2227
31.9 1.198
31.925 1.1827
31.95 1.1842
31.975 1.1925
32 1.1972
32.025 1.1957
32.05 1.1889
32.075 1.1794
32.1 1.1704
32.125 1.1578
32.15 1.1388
32.175 1.1138
32.2 1.0837
32.225 1.0496
32.25 1.0103
32.275 0.9628
32.3 0.9104
32.325 0.8566
32.35 0.8051
32.375 0.762
32.4 0.7321
32.425 0.7136
32.45 0.7005
32.475 0.6881
32.5 0.6764
32.525 0.6643
32.55 0.6535
32.575 0.6485
32.6 0.6439
32.625 0.6354
32.65 0.6228
32.675 0.6044
32.7 0.5841
32.725 0.5726
32.75 0.5763
32.775 0.5952
32.8 0.6174
32.825 0.6339
32.85 0.6377
32.875 0.6284
32.9 0.6072
32.925 0.5742
32.95 0.5327
32.975 0.4847
33 0.4356
33.025 0.3982
33.05 0.3818
33.075 0.3888
33.1 0.4104
33.125 0.4319
33.15 0.445
33.175 0.4475
33.2 0.436
33.225 0.411
33.25 0.374
33.275 0.3283
33.3 0.2771
33.325 0.2252
33.35 0.1772
33.375 0.1383
33.4 0.1109
33.425 0.094
33.45 0.0846
33.475 0.0753
33.5 0.0652
33.525 0.0558
33.55 0.0531
33.575 0.0617
33.6 0.0725
33.625 0.0793
33.65 0.0812
33.675 0.0823
33.7 0.0842
33.725 0.0924
33.75 0.1113
33.775 0.1412
33.8 0.1808
33.825 0.2274
33.85 0.2756
33.875 0.3198
33.9 0.3597
33.925 0.3964
33.95 0.4285
33.975 0.4541
34 0.4761
34.025 0.4954
34.05 0.5126
34.075 0.5286
34.1 0.5452
34.125 0.562
34.15 0.5781
34.175 0.592
34.2 0.6025
34.225 0.6123
34.25 0.6195
34.275 0.6207
34.3 0.6152
34.325 0.6045
34.35 0.5959
34.375 0.5895
34.4 0.5872
34.425 0.5925
34.45 0.6032
34.475 0.6142
34.5 0.6203
34.525 0.619
34.55 0.6108
34.575 0.5969
34.6 0.5823
34.625 0.5721
34.65 0.5671
34.675 0.5622
34.7 0.5571
34.725 0.5517
34.75 0.5467
34.775 0.5424
34.8 0.5373
34.825 0.5311
34.85 0.5235
34.875 0.5157
34.9 0.5063
34.925 0.4948
34.95 0.4791
34.975 0.4645
35 0.458
35.025 0.4583
35.05 0.4601
35.075 0.4593
35.1 0.4542
35.125 0.4445
35.15 0.432
35.175 0.4201
35.2 0.4095
35.225 0.3983
35.25 0.3854
35.275 0.3701
35.3 0.3524
35.325 0.3307
35.35 0.3046
35.375 0.2748
35.4 0.2431
35.425 0.2086
35.45 0.1702
35.475 0.1259
35.5 0.0753
35.525 0.0174
35.55 -0.0461
35.575 -0.1131
35.6 -0.1816
35.625 -0.25
35.65 -0.3181
35.675 -0.3849
35.7 -0.4446
35.725 -0.4988
35.75 -0.5467
35.775 -0.5854
35.8 -0.6091
35.825 -0.612
35.85 -0.6016
35.875 -0.5865
35.9 -0.5753
35.925 -0.5728
35.95 -0.5769
35.975 -0.5893
36 -0.6106
36.025 -0.6416
36.05 -0.6808
36.075 -0.7277
36.1 -0.7807
36.125 -0.838
36.15 -0.8986
36.175 -0.9632
36.2 -1.0323
36.225 -1.104
36.25 -1.1692
36.275 -1.2109
36.3 -1.2263
36.325 -1.2345
36.35 -1.2486
36.375 -1.2732
36.4 -1.3059
36.425 -1.3441
36.45 -1.3803
36.475 -1.4047
36.5 -1.4006
36.525 -1.3722
36.55 -1.3399
36.575 -1.3104
36.6 -1.284
36.625 -1.2575
36.65 -1.2226
36.675 -1.1794
36.7 -1.1282
36.725 -1.0766
36.75 -1.0255
36.775 -0.9632
36.8 -0.8853
36.825 -0.7957
36.85 -0.7091
36.875 -0.6313
36.9 -0.5619
36.925 -0.5025
36.95 -0.4481
36.975 -0.3947
37 -0.34
37.025 -0.2864
37.05 -0.2362
37.075 -0.1901
37.1 -0.1457
37.125 -0.1048
37.15 -0.0627
37.175 -0.0147
37.2 0.0341
37.225 0.0816
37.25 0.1247
37.275 0.1588
37.3 0.1861
37.325 0.2136
37.35 0.2429
37.375 0.2727
37.4 0.302
37.425 0.3297
37.45 0.3599
37.475 0.3925
37.5 0.4256
37.525 0.4567
37.55 0.4854
37.575 0.511
37.6 0.5326
37.625 0.5484
37.65 0.5569
37.675 0.5561
37.7 0.5478
37.725 0.5316
37.75 0.5098
37.775 0.4876
37.8 0.474
37.825 0.4757
37.85 0.483
37.875 0.4923
37.9 0.5003
37.925 0.5035
37.95 0.5056
37.975 0.5076
38 0.5073
38.025 0.5085
38.05 0.5069
38.075 0.4986
38.1 0.4843
38.125 0.4641
38.15 0.441
38.175 0.4155
38.2 0.3852
38.225 0.3528
38.25 0.3197
38.275 0.2891
38.3 0.2623
38.325 0.2355
38.35 0.2064
38.375 0.175
38.4 0.144
38.425 0.1096
38.45 0.0699
38.475 0.0324
38.5 -0.0006
38.525 -0.0317
38.55 -0.0579
38.575 -0.0765
38.6 -0.0771
38.625 -0.0541
38.65 -0.0264
38.675 -0.004
38.7 0.0099
38.725 0.0157
38.75 0.0128
38.775 -0.0002
38.8 -0.0231
38.825 -0.0564
38.85 -0.0998
38.875 -0.15
38.9 -0.2039
38.925 -0.2551
38.95 -0.3045
38.975 -0.352
39 -0.3915
39.025 -0.414
39.05 -0.4134
39.075 -0.3965
39.1 -0.3746
39.125 -0.3505
39.15 -0.3241
39.175 -0.2869
39.2 -0.2367
39.225 -0.1851
39.25 -0.137
39.275 -0.0953
39.3 -0.0559
39.325 -0.0158
39.35 0.026
39.375 0.0663
39.4 0.1087
39.425 0.1578
39.45 0.2126
39.475 0.2777
39.5 0.3644
39.525 0.4707
39.55 0.585
39.575 0.6996
39.6 0.8116
39.625 0.9195
39.65 1.0214
39.675 1.1188
39.7 1.2121
39.725 1.3023
39.75 1.3917
39.775 1.4883
39.8 1.5918
39.825 1.6954
39.85 1.7955
39.875 1.8924
39.9 1.9866
39.925 2.0783
39.95 2.167
39.975 2.2526
40 2.3356
40.025 2.4161
40.05 2.4935
40.075 2.5681
40.1 2.6402
40.125 2.7095
40.15 2.7763
40.175 2.8406
40.2 2.9027
40.225 2.9621
40.25 3.0189
40.275 3.0778
40.3 3.1435
40.325 3.2118
40.35 3.2779
40.375 3.3414
40.4 3.4012
40.425 3.4571
40.45 3.5095
40.475 3.5584
40.5 3.6037
40.525 3.6453
40.55 3.6832
40.575 3.7178
40.6 3.7491
40.625 3.7775
40.65 3.8033
40.675 3.826
40.7 3.8457
40.725 3.863
40.75 3.8778
40.775 3.8901
40.8 3.8997
40.825 3.9064
40.85 3.9108
40.875 3.9131
40.9 3.9125
40.925 3.9095
40.95 3.9038
40.975 3.8951
41 3.8841
41.025 3.8696
41.05 3.8507
41.075 3.8281
41.1 3.8023
41.125 3.7731
41.15 3.7403
41.175 3.7039
41.2 3.6657
41.225 3.6278
41.25 3.5954
41.275 3.5706
41.3 3.5497
41.325 3.5291
41.35 3.5073
41.375 3.4832
41.4 3.4562
41.425 3.4249
41.45 3.3889
41.475 3.3504
41.5 3.3142
41.525 3.2811
41.55 3.2499
41.575 3.2189
41.6 3.1848
41.625 3.1448
41.65 3.0942
41.675 3.0331
41.7 2.964
41.725 2.8931
41.75 2.8293
41.775 2.7738
41.8 2.7216
41.825 2.6755
41.85 2.6373
41.875 2.6042
41.9 2.5755
41.925 2.5497
41.95 2.5233
41.975 2.5023
42 2.4937
42.025 2.4922
42.05 2.4897
42.075 2.4832
42.1 2.473
42.125 2.4639
42.15 2.4628
42.175 2.465
42.2 2.4621
42.225 2.4486
42.25 2.4284
42.275 2.4044
42.3 2.3794
42.325 2.3582
42.35 2.3506
42.375 2.3599
42.4 2.3859
42.425 2.4212
42.45 2.4555
42.475 2.4825
42.5 2.4997
42.525 2.5056
42.55 2.5021
42.575 2.4929
42.6 2.4834
42.625 2.4715
42.65 2.4549
42.675 2.4318
42.7 2.4085
42.725 2.3927
42.75 2.3922
42.775 2.4146
42.8 2.448
42.825 2.4791
42.85 2.51
42.875 2.5455
42.9 2.5863
42.925 2.6251
42.95 2.661
42.975 2.6932
43 2.7202
43.025 2.7415
43.05 2.7553
43.075 2.7621
43.1 2.763
43.125 2.7616
43.15 2.7605
43.175 2.7596
43.2 2.7535
43.225 2.7397
43.25 2.7188
43.275 2.692
43.3 2.6587
43.325 2.6195
43.35 2.5733
43.375 2.5236
43.4 2.4763
43.425 2.4471
43.45 2.443
43.475 2.4611
43.5 2.4956
43.525 2.5336
43.55 2.5652
43.575 2.5893
43.6 2.6071
43.625 2.6182
43.65 2.6234
43.675 2.6237
43.7 2.6247
43.725 2.6227
43.75 2.6134
43.775 2.5944
43.8 2.565
43.825 2.5256
43.85 2.4761
43.875 2.4236
43.9 2.3705
43.925 2.3157
43.95 2.2602
43.975 2.2162
44 2.1955
44.025 2.1886
44.05 2.1869
44.075 2.1905
44.1 2.1995
44.125 2.2108
44.15 2.2226
44.175 2.2332
44.2 2.2424
44.225 2.2519
44.25 2.2618
44.275 2.2729
44.3 2.28
44.325 2.2777
44.35 2.2695
44.375 2.2605
44.4 2.2494
44.425 2.2362
44.45 2.2244
44.475 2.2121
44.5 2.1955
44.525 2.1713
44.55 2.1421
44.575 2.1131
44.6 2.0951
44.625 2.0913
44.65 2.092
44.675 2.0899
44.7 2.0826
44.725 2.0687
44.75 2.0481
44.775 2.0258
44.8 2.0051
44.825 1.9813
44.85 1.952
44.875 1.9185
44.9 1.8844
44.925 1.8525
44.95 1.8222
44.975 1.7913
45 1.7583
45.025 1.7201
45.05 1.6791
45.075 1.6344
45.1 1.5946
45.125 1.566
45.15 1.5517
45.175 1.5474
45.2 1.5492
45.225 1.5578
45.25 1.5726
45.275 1.5905
45.3 1.6118
45.325 1.6368
45.35 1.6658
45.375 1.7028
45.4 1.7465
45.425 1.7965
45.45 1.8498
45.475 1.9016
45.5 1.9471
45.525 1.9821
45.55 2.0053
45.575 2.0172
45.6 2.0195
45.625 2.0161
45.65 2.0104
45.675 2.0087
45.7 2.014
45.725 2.0226
45.75 2.0241
45.775 2.0139
45.8 1.9924
45.825 1.9655
45.85 1.9392
45.875 1.9158
45.9 1.8947
45.925 1.8796
45.95 1.8761
45.975 1.8909
46 1.9222
46.025 1.9569
46.05 1.9884
46.075 2.0134
46.1 2.0335
46.125 2.0512
46.15 2.0742
46.175 2.0966
46.2 2.111
46.225 2.1189
46.25 2.1246
46.275 2.1349
46.3 2.1591
46.325 2.1945
46.35 2.2348
46.375 2.2815
46.4 2.3357
46.425 2.3942
46.45 2.4506
46.475 2.5015
46.5 2.5456
46.525 2.5826
46.55 2.6137
46.575 2.6379
46.6 2.654
46.625 2.6633
46.65 2.6656
46.675 2.6614
46.7 2.6503
46.725 2.6311
46.75 2.6051
46.775 2.5727
46.8 2.5341
46.825 2.4907
46.85 2.4441
46.875 2.3952
46.9 2.3455
46.925 2.2987
46.95 2.2593
46.975 2.2281
47 2.2033
47.025 2.1851
47.05 2.1748
47.075 2.1709
47.1 2.1728
47.125 2.1798
47.15 2.1883
47.175 2.1945
47.2 2.1986
47.225 2.1997
47.25 2.1965
47.275 2.1909
47.3 2.1815
47.325 2.1657
47.35 2.1425
47.375 2.1125
47.4 2.0756
47.425 2.0307
47.45 1.9787
47.475 1.9235
47.5 1.8741
47.525 1.8393
47.55 1.812
47.575 1.7894
47.6 1.7742
47.625 1.7662
47.65 1.7702
47.675 1.7907
47.7 1.8208
47.725 1.8555
47.75 1.8974
47.775 1.9448
47.8 1.9942
47.825 2.0404
47.85 2.0827
47.875 2.123
47.9 2.1602
47.925 2.1931
47.95 2.2205
47.975 2.2418
48 2.2572
48.025 2.2677
48.05 2.272
48.075 2.2674
48.1 2.2527
48.125 2.2272
48.15 2.1931
48.175 2.1617
48.2 2.1525
48.225 2.1634
48.25 2.1838
48.275 2.2199
48.3 2.2677
48.325 2.3187
48.35 2.3679
48.375 2.4134
48.4 2.4523
48.425 2.4839
48.45 2.5084
48.475 2.5247
48.5 2.5324
48.525 2.5322
48.55 2.5247
48.575 2.5105
48.6 2.49
48.625 2.4647
48.65 2.4345
48.675 2.401
48.7 2.3677
48.725 2.3344
48.75 2.3016
48.775 2.2701
48.8 2.238
48.825 2.2075
48.85 2.1752
48.875 2.1423
48.9 2.1118
48.925 2.0834
48.95 2.0542
48.975 2.0209
49 1.9814
49.025 1.9389
49.05 1.8932
49.075 1.8487
49.1 1.8209
49.125 1.8192
49.15 1.8374
49.175 1.8673
49.2 1.9033
49.225 1.9455
49.25 1.9871
49.275 2.0279
49.3 2.0692
49.325 2.1089
49.35 2.1445
49.375 2.1741
49.4 2.1972
49.425 2.2139
49.45 2.225
49.475 2.233
49.5 2.2427
49.525 2.2584
49.55 2.2748
49.575 2.294
49.6 2.3166
49.625 2.3454
49.65 2.3777
49.675 2.4098
49.7 2.4398
49.725 2.4667
49.75 2.4888
49.775 2.5074
49.8 2.5214
49.825 2.5335
49.85 2.5457
49.875 2.558
49.9 2.5741
49.925 2.5929
49.95 2.6092
49.975 2.6209
50 2.6252
50.025 2.6212
50.05 2.6098
50.075 2.594
50.1 2.5779
50.125 2.5654
50.15 2.5556
50.175 2.5441
50.2 2.5339
50.225 2.5324
50.25 2.5365
50.275 2.5403
50.3 2.5375
50.325 2.5283
50.35 2.5139
50.375 2.4968
50.4 2.4792
50.425 2.4577
50.45 2.4283
50.475 2.3914
50.5 2.3466
50.525 2.2951
50.55 2.2368
50.575 2.174
50.6 2.1083
50.625 2.0407
50.65 1.974
50.675 1.9088
50.7 1.8478
50.725 1.7962
50.75 1.7569
50.775 1.7346
50.8 1.7327
50.825 1.7494
50.85 1.7771
50.875 1.8007
50.9 1.8214
50.925 1.8378
50.95 1.8496
50.975 1.8597
51 1.8693
51.025 1.8745
51.05 1.8773
51.075 1.8819
51.1 1.8929
51.125 1.9064
51.15 1.9209
51.175 1.934
51.2 1.9431
51.225 1.9531
51.25 1.9725
51.275 1.9968
51.3 2.02
51.325 2.0404
51.35 2.0581
51.375 2.0751
51.4 2.0868
51.425 2.0904
51.45 2.0845
51.475 2.0687
51.5 2.0471
51.525 2.0219
51.55 1.9927
51.575 1.9589
51.6 1.9216
51.625 1.8783
51.65 1.8307
51.675 1.7817
51.7 1.7329
51.725 1.6817
51.75 1.6257
51.775 1.5751
51.8 1.5399
51.825 1.5177
51.85 1.5037
51.875 1.4919
51.9 1.4835
51.925 1.4845
51.95 1.4928
51.975 1.5008
52 1.5047
52.025 1.5049
52.05 1.5034
52.075 1.5116
52.1 1.5345
52.125 1.5718
52.15 1.6176
52.175 1.6703
52.2 1.7359
52.225 1.8064
52.25 1.8736
52.275 1.9344
52.3 1.99
52.325 2.0487
52.35 2.1217
52.375 2.2086
52.4 2.3018
52.425 2.3934
52.45 2.4801
52.475 2.5603
52.5 2.6329
52.525 2.6958
52.55 2.7463
52.575 2.7869
52.6 2.8212
52.625 2.8533
52.65 2.8841
52.675 2.9139
52.7 2.9394
52.725 2.9578
52.75 2.9688
52.775 2.9717
52.8 2.9676
52.825 2.9559
52.85 2.9372
52.875 2.9097
52.9 2.87
52.925 2.8204
52.95 2.7621
52.975 2.6948
53 2.6196
53.025 2.5361
53.05 2.4475
53.075 2.3606
53.1 2.2775
53.125 2.2042
53.15 2.145
53.175 2.1001
53.2 2.0671
53.225 2.0448
53.25 2.0306
53.275 2.0207
53.3 2.0138
53.325 2.0145
53.35 2.0237
53.375 2.0409
53.4 2.0636
53.425 2.0876
53.45 2.1084
53.475 2.1209
53.5 2.1235
53.525 2.1167
53.55 2.1034
53.575 2.084
53.6 2.0623
53.625 2.0446
53.65 2.0344
53.675 2.0295
53.7 2.0293
53.725 2.0345
53.75 2.0435
53.775 2.0511
53.8 2.0557
53.825 2.0585
53.85 2.0599
53.875 2.0587
53.9 2.0587
53.925 2.0696
53.95 2.0912
53.975 2.1168
54 2.1384
54.025 2.1524
54.05 2.1625
54.075 2.1738
54.1 2.1885
54.125 2.2037
54.15 2.2178
54.175 2.2269
54.2 2.2289
54.225 2.2256
54.25 2.2174
54.275 2.2008
54.3 2.1748
54.325 2.1408
54.35 2.1093
54.375 2.0886
54.4 2.0827
54.425 2.088
54.45 2.1043
54.475 2.1284
54.5 2.1596
54.525 2.2013
54.55 2.2529
54.575 2.3058
54.6 2.3534
54.625 2.394
54.65 2.426
54.675 2.4515
54.7 2.4705
54.725 2.4859
54.75 2.4958
54.775 2.4988
54.8 2.4947
54.825 2.4842
54.85 2.4685
54.875 2.4481
54.9 2.4262
54.925 2.4038
54.95 2.3791
54.975 2.3557
55 2.3389
55.025 2.3289
55.05 2.3192
55.075 2.3037
55.1 2.2822
55.125 2.2673
55.15 2.2629
55.175 2.2655
55.2 2.2695
55.225 2.2699
55.25 2.2661
55.275 2.2613
55.3 2.2562
55.325 2.2487
55.35 2.2404
55.375 2.2334
55.4 2.2309
55.425 2.2296
55.45 2.2244
55.475 2.2141
55.5 2.196
55.525 2.1703
55.55 2.1395
55.575 2.1114
55.6 2.0893
55.625 2.0726
55.65 2.0586
55.675 2.0422
55.7 2.0318
55.725 2.0324
55.75 2.0492
55.775 2.0899
55.8 2.1514
55.825 2.2187
55.85 2.2833
55.875 2.3403
55.9 2.3896
55.925 2.4385
55.95 2.495
55.975 2.5607
56 2.6313
56.025 2.7013
56.05 2.7675
56.075 2.8333
56.1 2.8983
56.125 2.9574
56.15 3.0109
56.175 3.0622
56.2 3.109
56.225 3.1513
56.25 3.1904
56.275 3.2262
56.3 3.2563
56.325 3.2808
56.35 3.2984
56.375 3.311
56.4 3.32
56.425 3.3245
56.45 3.3257
56.475 3.3233
56.5 3.3175
56.525 3.3109
56.55 3.3046
56.575 3.2979
56.6 3.289
56.625 3.2772
56.65 3.2618
56.675 3.2413
56.7 3.2149
56.725 3.1827
56.75 3.1446
56.775 3.1004
56.8 3.0501
56.825 2.9941
56.85 2.9343
56.875 2.8717
56.9 2.8066
56.925 2.7388
56.95 2.667
56.975 2.5905
57 2.51
57.025 2.4272
57.05 2.3431
57.075 2.2602
57.1 2.1822
57.125 2.1185
57.15 2.0806
57.175 2.0663
57.2 2.0692
57.225 2.0997
57.25 2.1739
57.275 2.2805
57.3 2.4034
57.325 2.5288
57.35 2.6519
57.375 2.77
57.4 2.8845
57.425 2.9955
57.45 3.1023
57.475 3.2044
57.5 3.3024
57.525 3.3964
57.55 3.4865
57.575 3.5727
57.6 3.6552
57.625 3.7343
57.65 3.8098
57.675 3.8817
57.7 3.9503
57.725 4.0159
57.75 4.0785
57.775 4.1379
57.8 4.1944
57.825 4.2481
57.85 4.299
57.875 4.3474
57.9 4.3935
57.925 4.4372
57.95 4.4778
57.975 4.5151
58 4.5501
58.025 4.5842
58.05 4.6196
58.075 4.6609
58.1 4.7058
58.125 4.7529
58.15 4.8019
58.175 4.857
58.2 4.9197
58.225 4.996
58.25 5.0851
58.275 5.1785
58.3 5.2698
58.325 5.3599
58.35 5.4495
58.375 5.5371
58.4 5.6217
58.425 5.704
58.45 5.7852
58.475 5.8648
58.5 5.9419
58.525 6.0161
58.55 6.0873
58.575 6.1552
58.6 6.2194
58.625 6.2799
58.65 6.3363
58.675 6.3895
58.7 6.4398
58.725 6.4873
58.75 6.5319
58.775 6.5732
58.8 6.6112
58.825 6.6467
58.85 6.6809
58.875 6.7159
58.9 6.7536
58.925 6.7941
58.95 6.8356
58.975 6.8765
59 6.9159
59.025 6.9538
59.05 6.9902
59.075 7.0253
59.1 7.0591
59.125 7.0916
59.15 7.1228
59.175 7.1526
59.2 7.1812
59.225 7.2088
59.25 7.2356
59.275 7.2616
59.3 7.2871
59.325 7.3118
59.35 7.336
59.375 7.3596
59.4 7.3828
59.425 7.4056
59.45 7.428
59.475 7.4499
59.5 7.4713
59.525 7.4923
59.55 7.5129
59.575 7.533
59.6 7.5525
59.625 7.5715
59.65 7.5899
59.675 7.6077
59.7 7.6249
59.725 7.6413
59.75 7.6565
59.775 7.6708
59.8 7.6848
59.825 7.6985
59.85 7.7122
59.875 7.7256
59.9 7.739
59.925 7.7519
59.95 7.7645
59.975 7.7767
60 7.7885
60.025 7.7999
60.05 7.8109
60.075 7.8217
60.1 7.8321
60.125 7.8423
60.15 7.8523
60.175 7.8619
60.2 7.8711
60.225 7.8802
60.25 7.8891
60.275 7.8979
60.3 7.9066
60.325 7.9152
60.35 7.9236
60.375 7.9318
60.4 7.9399
60.425 7.9477
60.45 7.9551
60.475 7.9623
60.5 7.9691
60.525 7.9756
60.55 7.9818
60.575 7.988
60.6 7.994
60.625 7.9997
60.65 8.0052
60.675 8.0104
60.7 8.0155
60.725 8.0206
60.75 8.0257
60.775 8.0307
60.8 8.0355
60.825 8.0401
60.85 8.0447
60.875 8.0493
60.9 8.0537
60.925 8.058
60.95 8.062
60.975 8.0659
61 8.0694
61.025 8.0726
61.05 8.0755
61.075 8.0782
61.1 8.0805
61.125 8.0824
61.15 8.0842
61.175 8.0858
61.2 8.0871
61.225 8.0884
61.25 8.0895
61.275 8.0905
61.3 8.0914
61.325 8.0922
61.35 8.0929
61.375 8.0935
61.4 8.0941
61.425 8.0946
61.45 8.095
61.475 8.0954
61.5 8.0957
61.525 8.0959
61.55 8.0959
61.575 8.0959
61.6 8.0957
61.625 8.0954
61.65 8.095
61.675 8.0945
61.7 8.0939
61.725 8.0931
61.75 8.0923
61.775 8.0913
61.8 8.0902
61.825 8.0891
61.85 8.0878
61.875 8.0866
61.9 8.0853
61.925 8.0839
61.95 8.0826
61.975 8.0811
62 8.0797
62.025 8.0781
62.05 8.0765
62.075 8.0749
62.1 8.0732
62.125 8.0715
62.15 8.0697
62.175 8.0678
62.2 8.0659
62.225 8.0639
62.25 8.0618
62.275 8.0597
62.3 8.0575
62.325 8.0553
62.35 8.0529
62.375 8.0505
62.4 8.0481
62.425 8.0456
62.45 8.0431
62.475 8.0405
62.5 8.0379
62.525 8.0352
62.55 8.0325
62.575 8.0297
62.6 8.0269
62.625 8.024
62.65 8.0212
62.675 8.0183
62.7 8.0155
62.725 8.0126
62.75 8.0096
62.775 8.0066
62.8 8.0036
62.825 8.0006
62.85 7.9976
62.875 7.9945
62.9 7.9913
62.925 7.9881
62.95 7.9849
62.975 7.9816
63 7.9782
63.025 7.9747
63.05 7.9712
63.075 7.9676
63.1 7.964
63.125 7.9603
63.15 7.9565
63.175 7.9527
63.2 7.9489
63.225 7.9449
63.25 7.941
63.275 7.9369
63.3 7.9329
63.325 7.9287
63.35 7.9245
63.375 7.9203
63.4 7.9159
63.425 7.9115
63.45 7.9071
63.475 7.9026
63.5 7.898
63.525 7.8934
63.55 7.8888
63.575 7.884
63.6 7.8793
63.625 7.8745
63.65 7.8697
63.675 7.8648
63.7 7.8599
63.725 7.855
63.75 7.85
63.775 7.845
63.8 7.8398
63.825 7.8346
63.85 7.8293
63.875 7.8239
63.9 7.8184
63.925 7.8128
63.95 7.8072
63.975 7.8013
64 7.7954
64.025 7.7894
64.05 7.7833
64.075 7.7771
64.1 7.7709
64.125 7.7645
64.15 7.758
64.175 7.7514
64.2 7.7448
64.225 7.738
64.25 7.7312
64.275 7.7243
64.3 7.7173
64.325 7.71
64.35 7.7023
64.375 7.6945
64.4 7.6864
64.425 7.678
64.45 7.6692
64.475 7.6599
64.5 7.6503
64.525 7.6403
64.55 7.6301
64.575 7.6196
64.6 7.6088
64.625 7.5977
64.65 7.5861
64.675 7.5742
64.7 7.562
64.725 7.5494
64.75 7.5364
64.775 7.5231
64.8 7.5095
64.825 7.4956
64.85 7.4813
64.875 7.4667
64.9 7.4518
64.925 7.4366
64.95 7.4211
64.975 7.4053
65 7.3892
65.025 7.3726
65.05 7.3557
65.075 7.3385
65.1 7.3211
65.125 7.3034
65.15 7.2854
65.175 7.2673
65.2 7.2486
65.225 7.2296
65.25 7.21
65.275 7.1901
65.3 7.1698
65.325 7.149
65.35 7.1277
65.375 7.1057
65.4 7.083
65.425 7.0594
65.45 7.0351
65.475 7.0101
65.5 6.9845
65.525 6.9582
65.55 6.9309
65.575 6.9028
65.6 6.8738
65.625 6.844
65.65 6.8133
65.675 6.7815
65.7 6.7485
65.725 6.7143
65.75 6.6797
65.775 6.6453
65.8 6.611
65.825 6.5785
65.85 6.5494
65.875 6.5221
65.9 6.4945
65.925 6.464
65.95 6.4313
65.975 6.3966
66 6.3598
66.025 6.3205
66.05 6.2785
66.075 6.2338
66.1 6.1866
66.125 6.137
66.15 6.0854
66.175 6.0327
66.2 5.9788
66.225 5.9235
66.25 5.8667
66.275 5.8084
66.3 5.7484
66.325 5.6857
66.35 5.62
66.375 5.5516
66.4 5.481
66.425 5.4089
66.45 5.3359
66.475 5.2627
66.5 5.1894
66.525 5.1154
66.55 5.041
66.575 4.9654
66.6 4.8878
66.625 4.8068
66.65 4.7227
66.675 4.6355
66.7 4.5457
66.725 4.4537
66.75 4.3592
66.775 4.2607
66.8 4.1589
66.825 4.0575
66.85 3.9604
66.875 3.8729
66.9 3.8013
66.925 3.7401
66.95 3.6816
66.975 3.6228
67 3.5625
67.025 3.5033
67.05 3.4449
67.075 3.3855
67.1 3.3261
67.125 3.2628
67.15 3.1957
67.175 3.126
67.2 3.0531
67.225 2.9767
67.25 2.8961
67.275 2.8074
67.3 2.7103
67.325 2.6073
67.35 2.5001
67.375 2.3973
67.4 2.311
67.425 2.2379
67.45 2.1766
67.475 2.1276
67.5 2.0839
67.525 2.0391
67.55 1.9909
67.575 1.9363
67.6 1.8773
67.625 1.8229
67.65 1.7837
67.675 1.7531
67.7 1.7235
67.725 1.6974
67.75 1.6785
67.775 1.6686
67.8 1.668
67.825 1.6681
67.85 1.6663
67.875 1.6642
67.9 1.6625
67.925 1.6629
67.95 1.6624
67.975 1.6567
68 1.6459
68.025 1.6285
68.05 1.6043
68.075 1.5787
68.1 1.5544
68.125 1.5245
68.15 1.4875
68.175 1.4432
68.2 1.3907
68.225 1.3321
68.25 1.2687
68.275 1.2025
68.3 1.1338
68.325 1.0664
68.35 1.0097
68.375 0.9795
68.4 0.981
68.425 0.9986
68.45 1.0206
68.475 1.0406
68.5 1.0554
68.525 1.0666
68.55 1.0763
68.575 1.0821
68.6 1.0825
68.625 1.0796
68.65 1.0735
68.675 1.0645
68.7 1.0516
68.725 1.0346
68.75 1.0191
68.775 1.0106
68.8 1.0091
68.825 1.0116
68.85 1.0163
68.875 1.0195
68.9 1.0206
68.925 1.0214
68.95 1.0266
68.975 1.037
69 1.0534
69.025 1.0759
69.05 1.1055
69.075 1.1371
69.1 1.1639
69.125 1.1818
69.15 1.1924
69.175 1.1995
69.2 1.2071
69.225 1.2165
69.25 1.2297
69.275 1.2436
69.3 1.2542
69.325 1.2642
69.35 1.2793
69.375 1.2963
69.4 1.3108
69.425 1.3251
69.45 1.3391
69.475 1.3514
69.5 1.3608
69.525 1.3679
69.55 1.3732
69.575 1.3761
69.6 1.3775
69.625 1.3777
69.65 1.3746
69.675 1.3691
69.7 1.3613
69.725 1.3514
69.75 1.3451
69.775 1.3494
69.8 1.3595
69.825 1.3768
69.85 1.4034
69.875 1.4342
69.9 1.4677
69.925 1.499
69.95 1.5246
69.975 1.5417
70 1.5491
70.025 1.5471
70.05 1.54
70.075 1.5376
70.1 1.5451
70.125 1.5581
70.15 1.5697
70.175 1.5771
70.2 1.5808
70.225 1.5789
70.25 1.5725
70.275 1.5655
70.3 1.5618
70.325 1.5591
70.35 1.5585
70.375 1.5606
70.4 1.5627
70.425 1.5617
70.45 1.5534
70.475 1.535
70.5 1.5075
70.525 1.4733
70.55 1.4381
70.575 1.4086
70.6 1.3961
70.625 1.4
70.65 1.4126
70.675 1.4289
70.7 1.4453
70.725 1.4573
70.75 1.4624
70.775 1.4578
70.8 1.4445
70.825 1.4229
70.85 1.3999
70.875 1.3831
70.9 1.3712
70.925 1.3594
70.95 1.348
70.975 1.3409
71 1.3373
71.025 1.3308
71.05 1.3214
71.075 1.3102
71.1 1.2959
71.125 1.2736
71.15 1.2428
71.175 1.2048
71.2 1.1597
71.225 1.1078
71.25 1.0534
71.275 0.9972
71.3 0.9448
71.325 0.8984
71.35 0.8566
71.375 0.8137
71.4 0.7665
71.425 0.7133
71.45 0.6569
71.475 0.6023
71.5 0.5523
71.525 0.5081
71.55 0.4681
71.575 0.4382
71.6 0.419
71.625 0.4031
71.65 0.3924
71.675 0.394
71.7 0.4082
71.725 0.4333
71.75 0.4638
71.775 0.4937
71.8 0.5181
71.825 0.5353
71.85 0.5467
71.875 0.5531
71.9 0.5559
71.925 0.56
71.95 0.5728
71.975 0.5979
72 0.6341
72.025 0.6802
72.05 0.7359
72.075 0.7987
72.1 0.8664
72.125 0.937
72.15 1.0089
72.175 1.0812
72.2 1.1522
72.225 1.2252
72.25 1.3009
72.275 1.3759
72.3 1.4484
72.325 1.5167
72.35 1.5816
72.375 1.6421
72.4 1.6995
72.425 1.7509
72.45 1.7966
72.475 1.8394
72.5 1.8773
72.525 1.9059
72.55 1.9263
72.575 1.9403
72.6 1.9526
72.625 1.9667
72.65 1.981
72.675 1.9916
72.7 1.9999
72.725 2.0059
72.75 2.0081
72.775 2.0046
72.8 1.9955
72.825 1.9828
72.85 1.9668
72.875 1.9465
72.9 1.9217
72.925 1.8935
72.95 1.8617
72.975 1.8268
73 1.7894
73.025 1.7554
73.05 1.7324
73.075 1.7166
73.1 1.7011
73.125 1.6803
73.15 1.6523
73.175 1.6154
73.2 1.5703
73.225 1.5167
73.25 1.4571
73.275 1.3991
73.3 1.3514
73.325 1.3172
73.35 1.2939
73.375 1.2767
73.4 1.2611
73.425 1.2408
73.45 1.213
73.475 1.1806
73.5 1.1442
73.525 1.1018
73.55 1.0511
73.575 0.9909
73.6 0.9259
73.625 0.8603
73.65 0.7952
73.675 0.7322
73.7 0.6704
73.725 0.6085
73.75 0.5474
73.775 0.4874
73.8 0.4304
73.825 0.3817
73.85 0.3427
73.875 0.3068
73.9 0.2694
73.925 0.228
73.95 0.1829
73.975 0.1414
74 0.109
74.025 0.0889
74.05 0.0836
74.075 0.0777
74.1 0.0697
74.125 0.0619
74.15 0.0565
74.175 0.059
74.2 0.0713
74.225 0.0881
74.25 0.1
74.275 0.105
74.3 0.1034
74.325 0.0972
74.35 0.0873
74.375 0.0755
74.4 0.0645
74.425 0.0615
74.45 0.0709
74.475 0.0963
74.5 0.141
74.525 0.1995
74.55 0.2595
74.575 0.3143
74.6 0.3631
74.625 0.407
74.65 0.4481
74.675 0.4875
74.7 0.5247
74.725 0.5611
74.75 0.6017
74.775 0.6477
74.8 0.7013
74.825 0.7715
74.85 0.8521
74.875 0.9338
74.9 1.0174
74.925 1.1009
74.95 1.1785
74.975 1.2446
75 1.2996
75.025 1.3435
75.05 1.3772
75.075 1.4024
75.1 1.42
75.125 1.4334
75.15 1.4479
75.175 1.462
75.2 1.4703
75.225 1.4713
75.25 1.4658
75.275 1.4541
75.3 1.4361
75.325 1.4142
75.35 1.3925
75.375 1.3697
75.4 1.3447
75.425 1.3192
75.45 1.2926
75.475 1.2685
75.5 1.2494
75.525 1.2377
75.55 1.2314
75.575 1.2351
75.6 1.2529
75.625 1.2847
75.65 1.3235
75.675 1.366
75.7 1.4081
75.725 1.4479
75.75 1.4821
75.775 1.5205
75.8 1.5843
75.825 1.6823
75.85 1.7908
75.875 1.8916
75.9 1.9824
75.925 2.0643
75.95 2.1389
75.975 2.2058
76 2.2666
76.025 2.3186
76.05 2.3592
76.075 2.3911
76.1 2.4202
76.125 2.4508
76.15 2.4818
76.175 2.5132
76.2 2.5446
76.225 2.5695
76.25 2.5922
76.275 2.617
76.3 2.6422
76.325 2.6672
76.35 2.6882
76.375 2.7037
76.4 2.7132
76.425 2.7155
76.45 2.7093
76.475 2.6934
76.5 2.6716
76.525 2.6498
76.55 2.6283
76.575 2.6042
76.6 2.5794
76.625 2.5541
76.65 2.5269
76.675 2.497
76.7 2.4669
76.725 2.4393
76.75 2.4154
76.775 2.3948
76.8 2.3733
76.825 2.347
76.85 2.3136
76.875 2.2726
76.9 2.2284
76.925 2.1854
76.95 2.1451
76.975 2.1115
77 2.0976
77.025 2.1083
77.05 2.1328
77.075 2.1605
77.1 2.1872
77.125 2.2125
77.15 2.2338
77.175 2.2493
77.2 2.2586
77.225 2.2609
77.25 2.2563
77.275 2.2479
77.3 2.2351
77.325 2.2191
77.35 2.2033
77.375 2.1901
77.4 2.1791
77.425 2.1663
77.45 2.1509
77.475 2.1322
77.5 2.1082
77.525 2.0776
77.55 2.0394
77.575 1.9949
77.6 1.9468
77.625 1.8972
77.65 1.8478
77.675 1.7993
77.7 1.7512
77.725 1.704
77.75 1.655
77.775 1.5971
77.8 1.5283
77.825 1.4484
77.85 1.3577
77.875 1.2558
77.9 1.1445
77.925 1.0265
77.95 0.9076
77.975 0.7951
78 0.6887
78.025 0.596
78.05 0.5215
78.075 0.466
78.1 0.4319
78.125 0.4188
78.15 0.4178
78.175 0.4186
78.2 0.4227
78.225 0.4321
78.25 0.4475
78.275 0.4715
78.3 0.5079
78.325 0.554
78.35 0.5993
78.375 0.6398
78.4 0.6744
78.425 0.7065
78.45 0.7451
78.475 0.7904
78.5 0.839
78.525 0.9
78.55 0.9695
78.575 1.0403
78.6 1.1109
78.625 1.1783
78.65 1.2411
78.675 1.3005
78.7 1.3536
78.725 1.4
78.75 1.4386
78.775 1.4692
78.8 1.492
78.825 1.5071
78.85 1.5136
78.875 1.5108
78.9 1.5006
78.925 1.4882
78.95 1.4903
78.975 1.5109
79 1.5378
79.025 1.5629
79.05 1.5818
79.075 1.5936
79.1 1.5991
79.125 1.5992
79.15 1.593
79.175 1.5803
79.2 1.5623
79.225 1.5397
79.25 1.5116
79.275 1.4773
79.3 1.4382
79.325 1.3994
79.35 1.3661
79.375 1.3398
79.4 1.3173
79.425 1.2901
79.45 1.2555
79.475 1.2141
79.5 1.1662
79.525 1.114
79.55 1.0619
79.575 1.0115
79.6 0.9625
79.625 0.9115
79.65 0.8554
79.675 0.7961
79.7 0.7334
79.725 0.6704
79.75 0.6118
79.775 0.5616
79.8 0.5175
79.825 0.4763
79.85 0.4364
79.875 0.3973
79.9 0.3583
79.925 0.3181
79.95 0.277
79.975 0.2406
80 0.2126
80.025 0.1962
80.05 0.1913
80.075 0.1996
80.1 0.2181
80.125 0.2449
80.15 0.2743
80.175 0.2982
80.2 0.3164
80.225 0.3302
80.25 0.3392
80.275 0.3413
80.3 0.3378
80.325 0.331
80.35 0.3229
80.375 0.3142
80.4 0.3077
80.425 0.3025
80.45 0.2965
80.475 0.2903
80.5 0.2805
80.525 0.2672
80.55 0.2593
80.575 0.2663
80.6 0.2848
80.625 0.3026
80.65 0.3194
80.675 0.336
80.7 0.3513
80.725 0.3611
80.75 0.3667
80.775 0.3707
80.8 0.3767
80.825 0.3927
80.85 0.4187
80.875 0.4489
80.9 0.482
80.925 0.5245
80.95 0.582
80.975 0.6535
81 0.7375
81.025 0.8277
81.05 0.9178
81.075 1.0067
81.1 1.0943
81.125 1.1807
81.15 1.2647
81.175 1.3465
81.2 1.4228
81.225 1.4932
81.25 1.5567
81.275 1.6144
81.3 1.667
81.325 1.714
81.35 1.7561
81.375 1.7929
81.4 1.8258
81.425 1.8557
81.45 1.8811
81.475 1.9012
81.5 1.9173
81.525 1.9292
81.55 1.9371
81.575 1.9423
81.6 1.9445
81.625 1.9422
81.65 1.9348
81.675 1.9229
81.7 1.9071
81.725 1.8871
81.75 1.8616
81.775 1.8297
81.8 1.7922
81.825 1.7485
81.85 1.6978
81.875 1.6396
81.9 1.5767
81.925 1.5168
81.95 1.4605
81.975 1.4026
82 1.3412
82.025 1.2748
82.05 1.2023
82.075 1.1252
82.1 1.0431
82.125 0.9572
82.15 0.8687
82.175 0.7804
82.2 0.6921
82.225 0.6053
82.25 0.523
82.275 0.4451
82.3 0.3785
82.325 0.3193
82.35 0.2593
82.375 0.1922
82.4 0.1189
82.425 0.0441
82.45 -0.0287
82.475 -0.0977
82.5 -0.159
82.525 -0.1983
82.55 -0.2076
82.575 -0.1999
82.6 -0.188
82.625 -0.1742
82.65 -0.1622
82.675 -0.1514
82.7 -0.145
82.725 -0.1405
82.75 -0.1379
82.775 -0.1411
82.8 -0.1412
82.825 -0.1347
82.85 -0.1247
82.875 -0.1078
82.9 -0.0889
82.925 -0.0701
82.95 -0.0513
82.975 -0.0342
83 -0.0157
83.025 0.0035
83.05 0.0252
83.075 0.0486
83.1 0.0739
83.125 0.0992
83.15 0.123
83.175 0.1501
83.2 0.1773
83.225 0.2002
83.25 0.2137
83.275 0.2172
83.3 0.2104
83.325 0.1948
83.35 0.1714
83.375 0.1422
83.4 0.106
83.425 0.0613
83.45 0.0073
83.475 -0.0531
83.5 -0.1107
83.525 -0.1509
83.55 -0.1707
83.575 -0.1678
83.6 -0.1534
83.625 -0.1399
83.65 -0.1306
83.675 -0.1248
83.7 -0.1222
83.725 -0.1195
83.75 -0.1163
83.775 -0.1144
83.8 -0.1215
83.825 -0.1365
83.85 -0.1577
83.875 -0.1837
83.9 -0.2117
83.925 -0.2394
83.95 -0.2656
83.975 -0.2925
84 -0.3209
84.025 -0.3437
84.05 -0.3525
84.075 -0.3585
84.1 -0.3669
84.125 -0.3747
84.15 -0.3854
84.175 -0.4039
84.2 -0.4338
84.225 -0.4707
84.25 -0.5112
84.275 -0.5538
84.3 -0.5907
84.325 -0.6155
84.35 -0.6298
84.375 -0.6408
84.4 -0.6545
84.425 -0.6648
84.45 -0.6626
84.475 -0.6462
84.5 -0.623
84.525 -0.5974
84.55 -0.5749
84.575 -0.5599
84.6 -0.5542
84.625 -0.5513
84.65 -0.5447
84.675 -0.5302
84.7 -0.5099
84.725 -0.4857
84.75 -0.457
84.775 -0.4271
84.8 -0.3983
84.825 -0.374
84.85 -0.3592
84.875 -0.3563
84.9 -0.3636
84.925 -0.3765
84.95 -0.389
84.975 -0.3956
85 -0.397
85.025 -0.398
85.05 -0.404
85.075 -0.4169
85.1 -0.433
85.125 -0.4462
85.15 -0.4544
85.175 -0.4548
85.2 -0.4462
85.225 -0.4264
85.25 -0.3963
85.275 -0.3635
85.3 -0.337
85.325 -0.3159
85.35 -0.2948
85.375 -0.2705
85.4 -0.2423
85.425 -0.2094
85.45 -0.1685
85.475 -0.1234
85.5 -0.0766
85.525 -0.0266
85.55 0.0277
85.575 0.0877
85.6 0.1552
85.625 0.226
85.65 0.2913
85.675 0.3507
85.7 0.4035
85.725 0.4485
85.75 0.4849
85.775 0.5139
85.8 0.5366
85.825 0.5557
85.85 0.5723
85.875 0.5849
85.9 0.5955
85.925 0.6043
85.95 0.6095
85.975 0.61
86 0.6058
86.025 0.5951
86.05 0.5769
86.075 0.5515
86.1 0.5184
86.125 0.4762
86.15 0.4268
86.175 0.3755
86.2 0.3288
86.225 0.2873
86.25 0.2513
86.275 0.2165
86.3 0.178
86.325 0.1355
86.35 0.0876
86.375 0.0369
86.4 -0.0101
86.425 -0.0505
86.45 -0.0842
86.475 -0.1129
86.5 -0.1335
86.525 -0.1383
86.55 -0.1369
86.575 -0.1337
86.6 -0.1338
86.625 -0.1376
86.65 -0.1407
86.675 -0.1364
86.7 -0.1246
86.725 -0.1137
86.75 -0.104
86.775 -0.0936
86.8 -0.0741
86.825 -0.0406
86.85 -0.0017
86.875 0.034
86.9 0.0743
86.925 0.1185
86.95 0.1627
86.975 0.2031
87 0.2423
87.025 0.2782
87.05 0.3106
87.075 0.3426
87.1 0.377
87.125 0.4164
87.15 0.4588
87.175 0.4972
87.2 0.533
87.225 0.5664
87.25 0.5987
87.275 0.6337
87.3 0.6714
87.325 0.7098
87.35 0.7438
87.375 0.7744
87.4 0.8035
87.425 0.8315
87.45 0.8544
87.475 0.8705
87.5 0.879
87.525 0.878
87.55 0.8732
87.575 0.8673
87.6 0.865
87.625 0.8758
87.65 0.9046
87.675 0.9407
87.7 0.9716
87.725 0.9934
87.75 1.0061
87.775 1.0077
87.8 0.9991
87.825 0.9824
87.85 0.9597
87.875 0.9271
87.9 0.883
87.925 0.837
87.95 0.8024
87.975 0.7856
88 0.7794
88.025 0.772
88.05 0.7607
88.075 0.7439
88.1 0.7204
88.125 0.6959
88.15 0.6772
88.175 0.6562
88.2 0.6278
88.225 0.5903
88.25 0.5469
88.275 0.5057
88.3 0.4766
88.325 0.4588
88.35 0.4544
88.375 0.469
88.4 0.492
88.425 0.5112
88.45 0.5268
88.475 0.5405
88.5 0.5557
88.525 0.5702
88.55 0.5784
88.575 0.5848
88.6 0.6014
88.625 0.6364
88.65 0.6918
88.675 0.761
88.7 0.8387
88.725 0.918
88.75 0.9978
88.775 1.0771
88.8 1.1521
88.825 1.2207
88.85 1.2798
88.875 1.3304
88.9 1.3764
88.925 1.4256
88.95 1.4822
88.975 1.5428
89 1.6026
89.025 1.6556
89.05 1.7011
89.075 1.7398
89.1 1.7732
89.125 1.8006
89.15 1.8207
89.175 1.8306
89.2 1.8313
89.225 1.8263
89.25 1.817
89.275 1.8055
89.3 1.7916
89.325 1.7764
89.35 1.7661
89.375 1.7629
89.4 1.7623
89.425 1.769
89.45 1.7823
89.475 1.8058
89.5 1.8426
89.525 1.8841
89.55 1.9231
89.575 1.956
89.6 1.9816
89.625 2.003
89.65 2.0258
89.675 2.0538
89.7 2.0818
89.725 2.1047
89.75 2.1185
89.775 2.1219
89.8 2.1176
89.825 2.1122
89.85 2.1028
89.875 2.0992
89.9 2.1169
89.925 2.1495
89.95 2.1877
89.975 2.2277
90 2.2661
90.025 2.3007
90.05 2.3299
90.075 2.3544
90.1 2.3732
90.125 2.386
90.15 2.3931
90.175 2.3938
90.2 2.3882
90.225 2.3761
90.25 2.3567
90.275 2.33
90.3 2.2966
90.325 2.2572
90.35 2.2139
90.375 2.1656
90.4 2.113
90.425 2.0547
90.45 1.9971
90.475 1.9578
90.5 1.9449
90.525 1.9464
90.55 1.95
90.575 1.9471
90.6 1.934
90.625 1.9122
90.65 1.8835
90.675 1.8525
90.7 1.8216
90.725 1.7923
90.75 1.7665
90.775 1.7501
90.8 1.7481
90.825 1.7596
90.85 1.7838
90.875 1.818
90.9 1.8526
90.925 1.8838
90.95 1.9132
90.975 1.948
91 1.9894
91.025 2.0311
91.05 2.0684
91.075 2.1001
91.1 2.124
91.125 2.1402
91.15 2.1498
91.175 2.1546
91.2 2.1538
91.225 2.1487
91.25 2.1433
91.275 2.1359
91.3 2.1268
91.325 2.1183
91.35 2.1114
91.375 2.1033
91.4 2.0963
91.425 2.089
91.45 2.0809
91.475 2.0701
91.5 2.061
91.525 2.0641
91.55 2.0731
91.575 2.0804
91.6 2.0908
91.625 2.1034
91.65 2.1237
91.675 2.146
91.7 2.1623
91.725 2.173
91.75 2.1786
91.775 2.187
91.8 2.1993
91.825 2.2175
91.85 2.2383
91.875 2.2626
91.9 2.2855
91.925 2.3071
91.95 2.3291
91.975 2.3519
92 2.3759
92.025 2.398
92.05 2.4175
92.075 2.435
92.1 2.4501
92.125 2.4612
92.15 2.4679
92.175 2.4715
92.2 2.4746
92.225 2.4778
92.25 2.4836
92.275 2.4914
92.3 2.4975
92.325 2.4988
92.35 2.4949
92.375 2.4864
92.4 2.474
92.425 2.4578
92.45 2.4412
92.475 2.4261
92.5 2.4106
92.525 2.3917
92.55 2.3665
92.575 2.3355
92.6 2.3002
92.625 2.2598
92.65 2.2133
92.675 2.1649
92.7 2.1153
92.725 2.0648
92.75 2.0155
92.775 1.9669
92.8 1.9166
92.825 1.8631
92.85 1.8068
92.875 1.748
92.9 1.6864
92.925 1.6292
92.95 1.5822
92.975 1.5436
93 1.5052
93.025 1.4617
93.05 1.4125
93.075 1.3567
93.1 1.295
93.125 1.2259
93.15 1.1548
93.175 1.0829
93.2 1.0113
93.225 0.9434
93.25 0.8851
93.275 0.8408
93.3 0.8134
93.325 0.7898
93.35 0.7611
93.375 0.724
93.4 0.6798
93.425 0.6311
93.45 0.577
93.475 0.5214
93.5 0.4727
93.525 0.443
93.55 0.437
93.575 0.4446
93.6 0.457
93.625 0.4701
93.65 0.4797
93.675 0.4872
93.7 0.4905
93.725 0.4882
93.75 0.4816
93.775 0.4717
93.8 0.458
93.825 0.4425
93.85 0.4337
93.875 0.4346
93.9 0.4504
93.925 0.4784
93.95 0.5148
93.975 0.5566
94 0.5984
94.025 0.634
94.05 0.6643
94.075 0.693
94.1 0.7229
94.125 0.7546
94.15 0.7842
94.175 0.8102
94.2 0.8334
94.225 0.8591
94.25 0.8884
94.275 0.9256
94.3 0.9673
94.325 1.0166
94.35 1.0683
94.375 1.1157
94.4 1.1554
94.425 1.1867
94.45 1.2105
94.475 1.2259
94.5 1.2322
94.525 1.2289
94.55 1.2205
94.575 1.2144
94.6 1.214
94.625 1.2161
94.65 1.2164
94.675 1.2119
94.7 1.2012
94.725 1.184
94.75 1.1626
94.775 1.1402
94.8 1.1189
94.825 1.1009
94.85 1.0818
94.875 1.0576
94.9 1.0267
94.925 0.9892
94.95 0.9486
94.975 0.9098
95 0.8796
95.025 0.8576
95.05 0.8415
95.075 0.8301
95.1 0.8213
95.125 0.8165
95.15 0.8161
95.175 0.8164
95.2 0.8146
95.225 0.813
95.25 0.8129
95.275 0.8167
95.3 0.8216
95.325 0.8268
95.35 0.8351
95.375 0.8508
95.4 0.8768
95.425 0.9108
95.45 0.9485
95.475 0.9938
95.5 1.047
95.525 1.1061
95.55 1.1714
95.575 1.2393
95.6 1.3068
95.625 1.3719
95.65 1.4344
95.675 1.4957
95.7 1.5567
95.725 1.6156
95.75 1.6701
95.775 1.7198
95.8 1.7643
95.825 1.8064
95.85 1.8465
95.875 1.8855
95.9 1.9219
95.925 1.957
95.95 1.9886
95.975 2.0152
96 2.0378
96.025 2.0554
96.05 2.0669
96.075 2.0742
96.1 2.0804
96.125 2.087
96.15 2.095
96.175 2.1033
96.2 2.1132
96.225 2.1241
96.25 2.1333
96.275 2.14
96.3 2.1443
96.325 2.1453
96.35 2.1393
96.375 2.1242
96.4 2.1015
96.425 2.0736
96.45 2.0416
96.475 2.0086
96.5 1.9785
96.525 1.952
96.55 1.9303
96.575 1.9121
96.6 1.8967
96.625 1.8876
96.65 1.8811
96.675 1.8713
96.7 1.8579
96.725 1.8398
96.75 1.8143
96.775 1.7804
96.8 1.7411
96.825 1.7021
96.85 1.6676
96.875 1.6372
96.9 1.6091
96.925 1.5908
96.95 1.5843
96.975 1.5829
97 1.5779
97.025 1.5633
97.05 1.5376
97.075 1.5005
97.1 1.4525
97.125 1.3994
97.15 1.3484
97.175 1.301
97.2 1.2523
97.225 1.1977
97.25 1.1406
97.275 1.0844
97.3 1.0336
97.325 0.9926
97.35 0.9585
97.375 0.9279
97.4 0.8996
97.425 0.8699
97.45 0.8371
97.475 0.7986
97.5 0.7533
97.525 0.7041
97.55 0.6515
97.575 0.5972
97.6 0.5473
97.625 0.5037
97.65 0.4702
97.675 0.4507
97.7 0.4397
97.725 0.4315
97.75 0.4227
97.775 0.4121
97.8 0.3966
97.825 0.3746
97.85 0.3456
97.875 0.3143
97.9 0.2839
97.925 0.2508
97.95 0.215
97.975 0.179
98 0.1427
98.025 0.1078
98.05 0.0833
98.075 0.0738
98.1 0.0857
98.125 0.121
98.15 0.1698
98.175 0.2194
98.2 0.266
98.225 0.3094
98.25 0.3481
98.275 0.3771
98.3 0.397
98.325 0.4066
98.35 0.4053
98.375 0.3948
98.4 0.3805
98.425 0.3675
98.45 0.3573
98.475 0.3488
98.5 0.336
98.525 0.3166
98.55 0.2906
98.575 0.2595
98.6 0.2275
98.625 0.1988
98.65 0.1755
98.675 0.1593
98.7 0.1521
98.725 0.1707
98.75 0.2158
98.775 0.2746
98.8 0.3365
98.825 0.3932
98.85 0.4474
98.875 0.5021
98.9 0.5546
98.925 0.6034
98.95 0.647
98.975 0.6857
99 0.7181
99.025 0.7448
99.05 0.7688
99.075 0.7921
99.1 0.8161
99.125 0.8474
99.15 0.8787
99.175 0.9036
99.2 0.9212
99.225 0.9309
99.25 0.9325
99.275 0.9272
99.3 0.9176
99.325 0.9077
99.35 0.9001
99.375 0.8922
99.4 0.8808
99.425 0.8651
99.45 0.8427
99.475 0.81
99.5 0.7699
99.525 0.7274
99.55 0.6892
99.575 0.657
99.6 0.6267
99.625 0.6013
99.65 0.5829
99.675 0.566
99.7 0.5485
99.725 0.5254
99.75 0.4932
99.775 0.4495
99.8 0.3969
99.825 0.3389
99.85 0.2761
99.875 0.2074
99.9 0.1418
99.925 0.0907
99.95 0.0481
99.975 0.0099
100 -0.0123
