# Supplementary material for: Uptake of N2O5 by aqueous aerosol unveiled using chemically accurate many-body potentials
Source: Nat Commun. 2022 Mar 10;13:1266. doi: 10.1038/s41467-022-28697-8 (PMC8913772; doi:10.1038/s41467-022-28697-8)
Supplement: Supplementary file 3 — Source Data [file 41467_2022_28697_MOESM3_ESM.zip › n2o5-uptake-data/Fig2/scattering/rep09run18/relcom_gds.dat]

0.025 11.873
0.05 11.8386
0.075 11.8041
0.1 11.7696
0.125 11.7351
0.15 11.7005
0.175 11.6659
0.2 11.6314
0.225 11.5968
0.25 11.5622
0.275 11.5275
0.3 11.4929
0.325 11.4583
0.35 11.4236
0.375 11.389
0.4 11.3543
0.425 11.3196
0.45 11.2849
0.475 11.2503
0.5 11.2156
0.525 11.1809
0.55 11.1462
0.575 11.1115
0.6 11.0768
0.625 11.0421
0.65 11.0074
0.675 10.9726
0.7 10.9379
0.725 10.9031
0.75 10.8683
0.775 10.8335
0.8 10.7987
0.825 10.7638
0.85 10.729
0.875 10.6941
0.9 10.6592
0.925 10.6243
0.95 10.5894
0.975 10.5544
1 10.5195
1.025 10.4845
1.05 10.4495
1.075 10.4145
1.1 10.3795
1.125 10.3445
1.15 10.3095
1.175 10.2745
1.2 10.2395
1.225 10.2045
1.25 10.1696
1.275 10.1346
1.3 10.0996
1.325 10.0646
1.35 10.0296
1.375 9.9945
1.4 9.9594
1.425 9.9242
1.45 9.889
1.475 9.8538
1.5 9.8186
1.525 9.7834
1.55 9.7481
1.575 9.7128
1.6 9.6775
1.625 9.6422
1.65 9.6068
1.675 9.5715
1.7 9.5361
1.725 9.5006
1.75 9.4652
1.775 9.4297
1.8 9.3942
1.825 9.3587
1.85 9.3231
1.875 9.2875
1.9 9.2518
1.925 9.2162
1.95 9.1805
1.975 9.1448
2 9.1091
2.025 9.0733
2.05 9.0376
2.075 9.0018
2.1 8.9661
2.125 8.9304
2.15 8.8948
2.175 8.8591
2.2 8.8235
2.225 8.7878
2.25 8.7522
2.275 8.7165
2.3 8.6808
2.325 8.645
2.35 8.6091
2.375 8.5732
2.4 8.5373
2.425 8.5014
2.45 8.4657
2.475 8.4299
2.5 8.3941
2.525 8.3582
2.55 8.3221
2.575 8.2857
2.6 8.2491
2.625 8.2126
2.65 8.1757
2.675 8.1387
2.7 8.1015
2.725 8.0644
2.75 8.0271
2.775 7.9899
2.8 7.9525
2.825 7.9149
2.85 7.8771
2.875 7.8392
2.9 7.8012
2.925 7.7631
2.95 7.7248
2.975 7.6864
3 7.6479
3.025 7.6093
3.05 7.5706
3.075 7.5317
3.1 7.4927
3.125 7.4533
3.15 7.4137
3.175 7.374
3.2 7.3341
3.225 7.294
3.25 7.2537
3.275 7.2133
3.3 7.1727
3.325 7.1318
3.35 7.0907
3.375 7.0493
3.4 7.0076
3.425 6.9655
3.45 6.923
3.475 6.88
3.5 6.8363
3.525 6.7918
3.55 6.7467
3.575 6.7012
3.6 6.6551
3.625 6.6085
3.65 6.5614
3.675 6.5136
3.7 6.4651
3.725 6.4161
3.75 6.3665
3.775 6.316
3.8 6.2648
3.825 6.2128
3.85 6.1599
3.875 6.1065
3.9 6.0524
3.925 5.9979
3.95 5.9428
3.975 5.8871
4 5.8307
4.025 5.7736
4.05 5.7158
4.075 5.6574
4.1 5.5982
4.125 5.5378
4.15 5.4762
4.175 5.4137
4.2 5.3499
4.225 5.2851
4.25 5.219
4.275 5.1516
4.3 5.0827
4.325 5.0122
4.35 4.9399
4.375 4.8662
4.4 4.7908
4.425 4.7138
4.45 4.6349
4.475 4.5536
4.5 4.4698
4.525 4.384
4.55 4.2958
4.575 4.2044
4.6 4.1108
4.625 4.0148
4.65 3.9155
4.675 3.8119
4.7 3.7025
4.725 3.5865
4.75 3.4638
4.775 3.3341
4.8 3.1988
4.825 3.0686
4.85 2.9507
4.875 2.8372
4.9 2.7252
4.925 2.6121
4.95 2.5046
4.975 2.4161
5 2.3462
5.025 2.2855
5.05 2.2327
5.075 2.1944
5.1 2.1747
5.125 2.1674
5.15 2.1728
5.175 2.1919
5.2 2.2155
5.225 2.2405
5.25 2.2688
5.275 2.2984
5.3 2.3258
5.325 2.3496
5.35 2.3719
5.375 2.3977
5.4 2.4259
5.425 2.4488
5.45 2.463
5.475 2.4747
5.5 2.4919
5.525 2.5174
5.55 2.5486
5.575 2.5808
5.6 2.6094
5.625 2.6333
5.65 2.6531
5.675 2.6681
5.7 2.6786
5.725 2.6853
5.75 2.6898
5.775 2.6933
5.8 2.6988
5.825 2.7141
5.85 2.7415
5.875 2.7723
5.9 2.7988
5.925 2.8197
5.95 2.8349
5.975 2.8451
6 2.8539
6.025 2.8657
6.05 2.8807
6.075 2.895
6.1 2.9053
6.125 2.9087
6.15 2.9039
6.175 2.8923
6.2 2.8732
6.225 2.8471
6.25 2.8141
6.275 2.7741
6.3 2.7254
6.325 2.6699
6.35 2.6078
6.375 2.5382
6.4 2.4607
6.425 2.3775
6.45 2.2897
6.475 2.1983
6.5 2.1062
6.525 2.0153
6.55 1.9251
6.575 1.833
6.6 1.7395
6.625 1.6469
6.65 1.5534
6.675 1.4609
6.7 1.3725
6.725 1.3015
6.75 1.2588
6.775 1.243
6.8 1.2513
6.825 1.281
6.85 1.3313
6.875 1.3921
6.9 1.4556
6.925 1.5179
6.95 1.58
6.975 1.6471
7 1.7173
7.025 1.7836
7.05 1.8435
7.075 1.8978
7.1 1.9525
7.125 2.0132
7.15 2.0777
7.175 2.1444
7.2 2.2119
7.225 2.2799
7.25 2.3485
7.275 2.4144
7.3 2.4804
7.325 2.5473
7.35 2.6118
7.375 2.6703
7.4 2.724
7.425 2.7728
7.45 2.8166
7.475 2.8545
7.5 2.8875
7.525 2.9217
7.55 2.9639
7.575 3.0071
7.6 3.0453
7.625 3.0769
7.65 3.1018
7.675 3.1214
7.7 3.1356
7.725 3.1438
7.75 3.1474
7.775 3.1476
7.8 3.1441
7.825 3.1362
7.85 3.1245
7.875 3.1095
7.9 3.0912
7.925 3.07
7.95 3.0462
7.975 3.0196
8 2.9909
8.025 2.96
8.05 2.927
8.075 2.8913
8.1 2.8528
8.125 2.8116
8.15 2.7677
8.175 2.7208
8.2 2.6712
8.225 2.6187
8.25 2.5652
8.275 2.5136
8.3 2.462
8.325 2.4082
8.35 2.3521
8.375 2.2943
8.4 2.24
8.425 2.1918
8.45 2.1462
8.475 2.0996
8.5 2.0533
8.525 2.0113
8.55 1.9747
8.575 1.9399
8.6 1.9048
8.625 1.8697
8.65 1.8376
8.675 1.8107
8.7 1.7888
8.725 1.7703
8.75 1.7594
8.775 1.7617
8.8 1.7766
8.825 1.7983
8.85 1.8198
8.875 1.8385
8.9 1.853
8.925 1.8632
8.95 1.8684
8.975 1.868
9 1.861
9.025 1.851
9.05 1.8398
9.075 1.8315
9.1 1.8265
9.125 1.8216
9.15 1.8145
9.175 1.8043
9.2 1.7907
9.225 1.7724
9.25 1.7493
9.275 1.7234
9.3 1.6958
9.325 1.6646
9.35 1.6279
9.375 1.5845
9.4 1.5355
9.425 1.481
9.45 1.4227
9.475 1.3618
9.5 1.3003
9.525 1.2385
9.55 1.1726
9.575 1.1045
9.6 1.0418
9.625 1.0034
9.65 0.9905
9.675 0.9901
9.7 0.996
9.725 1.0072
9.75 1.0236
9.775 1.0507
9.8 1.087
9.825 1.1473
9.85 1.2345
9.875 1.3299
9.9 1.4217
9.925 1.5035
9.95 1.5766
9.975 1.6445
10 1.7043
10.025 1.7569
10.05 1.8021
10.075 1.8394
10.1 1.8695
10.125 1.8938
10.15 1.9131
10.175 1.9306
10.2 1.9498
10.225 1.9718
10.25 1.9924
10.275 2.0105
10.3 2.0265
10.325 2.0401
10.35 2.0524
10.375 2.0628
10.4 2.0722
10.425 2.0841
10.45 2.0969
10.475 2.1079
10.5 2.1153
10.525 2.1199
10.55 2.1222
10.575 2.1231
10.6 2.1192
10.625 2.1097
10.65 2.0936
10.675 2.0721
10.7 2.0458
10.725 2.0153
10.75 1.9868
10.775 1.9667
10.8 1.9566
10.825 1.9558
10.85 1.9606
10.875 1.9718
10.9 1.9895
10.925 2.007
10.95 2.0202
10.975 2.0263
11 2.0256
11.025 2.0201
11.05 2.0127
11.075 2.0155
11.1 2.0363
11.125 2.0786
11.15 2.1385
11.175 2.2002
11.2 2.2565
11.225 2.3065
11.25 2.3489
11.275 2.3828
11.3 2.4075
11.325 2.4246
11.35 2.4366
11.375 2.4454
11.4 2.4506
11.425 2.455
11.45 2.4644
11.475 2.4765
11.5 2.4895
11.525 2.5053
11.55 2.5231
11.575 2.5388
11.6 2.5485
11.625 2.5507
11.65 2.5449
11.675 2.5327
11.7 2.5201
11.725 2.5129
11.75 2.5083
11.775 2.5026
11.8 2.495
11.825 2.4921
11.85 2.4938
11.875 2.4964
11.9 2.4963
11.925 2.4914
11.95 2.4807
11.975 2.4666
12 2.449
12.025 2.4289
12.05 2.4059
12.075 2.3783
12.1 2.3439
12.125 2.3022
12.15 2.2523
12.175 2.194
12.2 2.1279
12.225 2.0554
12.25 1.9761
12.275 1.8915
12.3 1.8028
12.325 1.7091
12.35 1.6111
12.375 1.5131
12.4 1.4286
12.425 1.3649
12.45 1.3127
12.475 1.2641
12.5 1.2135
12.525 1.1576
12.55 1.0977
12.575 1.0348
12.6 0.9685
12.625 0.8944
12.65 0.814
12.675 0.7376
12.7 0.6697
12.725 0.6087
12.75 0.5561
12.775 0.5175
12.8 0.5032
12.825 0.5207
12.85 0.5625
12.875 0.6177
12.9 0.6815
12.925 0.7504
12.95 0.8199
12.975 0.8872
13 0.9504
13.025 1.0089
13.05 1.062
13.075 1.1089
13.1 1.1489
13.125 1.1806
13.15 1.2048
13.175 1.2232
13.2 1.2357
13.225 1.2428
13.25 1.245
13.275 1.2468
13.3 1.2501
13.325 1.2565
13.35 1.2651
13.375 1.278
13.4 1.2961
13.425 1.3181
13.45 1.3417
13.475 1.3637
13.5 1.3854
13.525 1.4108
13.55 1.4464
13.575 1.4878
13.6 1.5336
13.625 1.5797
13.65 1.6199
13.675 1.6494
13.7 1.6673
13.725 1.6754
13.75 1.6758
13.775 1.6688
13.8 1.6613
13.825 1.6671
13.85 1.6871
13.875 1.7146
13.9 1.7406
13.925 1.7616
13.95 1.7755
13.975 1.7864
14 1.7948
14.025 1.7997
14.05 1.7997
14.075 1.7985
14.1 1.7992
14.125 1.8059
14.15 1.8184
14.175 1.8339
14.2 1.8531
14.225 1.8749
14.25 1.8988
14.275 1.9239
14.3 1.9504
14.325 1.9786
14.35 2.011
14.375 2.0468
14.4 2.0849
14.425 2.1247
14.45 2.1657
14.475 2.2051
14.5 2.2438
14.525 2.284
14.55 2.3234
14.575 2.3652
14.6 2.4123
14.625 2.4648
14.65 2.5223
14.675 2.5781
14.7 2.6275
14.725 2.6675
14.75 2.6962
14.775 2.7146
14.8 2.7244
14.825 2.7251
14.85 2.7167
14.875 2.7014
14.9 2.6816
14.925 2.6594
14.95 2.6382
14.975 2.6253
15 2.6185
15.025 2.6199
15.05 2.6251
15.075 2.6306
15.1 2.6344
15.125 2.6326
15.15 2.6235
15.175 2.6055
15.2 2.5775
15.225 2.5406
15.25 2.4982
15.275 2.4555
15.3 2.4225
15.325 2.4024
15.35 2.3842
15.375 2.3619
15.4 2.3362
15.425 2.3099
15.45 2.2871
15.475 2.2687
15.5 2.2594
15.525 2.2611
15.55 2.2767
15.575 2.3026
15.6 2.3342
15.625 2.3668
15.65 2.3986
15.675 2.4268
15.7 2.4492
15.725 2.4658
15.75 2.477
15.775 2.4834
15.8 2.486
15.825 2.4841
15.85 2.4795
15.875 2.4729
15.9 2.4627
15.925 2.4489
15.95 2.4304
15.975 2.4089
16 2.3862
16.025 2.3655
16.05 2.3472
16.075 2.3273
16.1 2.3021
16.125 2.2706
16.15 2.2301
16.175 2.1812
16.2 2.1241
16.225 2.0572
16.25 1.9812
16.275 1.9012
16.3 1.8303
16.325 1.7789
16.35 1.7405
16.375 1.7058
16.4 1.6704
16.425 1.6321
16.45 1.5877
16.475 1.5344
16.5 1.4755
16.525 1.4114
16.55 1.3375
16.575 1.2543
16.6 1.1645
16.625 1.0684
16.65 0.9672
16.675 0.8732
16.7 0.7906
16.725 0.7156
16.75 0.6478
16.775 0.5857
16.8 0.5337
16.825 0.5011
16.85 0.4948
16.875 0.5067
16.9 0.5257
16.925 0.5469
16.95 0.5686
16.975 0.5867
17 0.6025
17.025 0.6231
17.05 0.6517
17.075 0.6891
17.1 0.73
17.125 0.766
17.15 0.7955
17.175 0.8234
17.2 0.8564
17.225 0.8906
17.25 0.9179
17.275 0.9361
17.3 0.9447
17.325 0.9494
17.35 0.9606
17.375 0.9807
17.4 1.0004
17.425 1.0197
17.45 1.0379
17.475 1.0586
17.5 1.0888
17.525 1.1254
17.55 1.1627
17.575 1.1965
17.6 1.2271
17.625 1.2525
17.65 1.2718
17.675 1.2871
17.7 1.3004
17.725 1.3174
17.75 1.3419
17.775 1.3708
17.8 1.4017
17.825 1.4349
17.85 1.4702
17.875 1.5068
17.9 1.5408
17.925 1.5703
17.95 1.5939
17.975 1.6102
18 1.6201
18.025 1.6238
18.05 1.6202
18.075 1.6083
18.1 1.5888
18.125 1.5641
18.15 1.5378
18.175 1.5109
18.2 1.4811
18.225 1.4477
18.25 1.4119
18.275 1.3733
18.3 1.3304
18.325 1.282
18.35 1.2287
18.375 1.1704
18.4 1.1071
18.425 1.0391
18.45 0.9692
18.475 0.8992
18.5 0.8297
18.525 0.7632
18.55 0.7063
18.575 0.6696
18.6 0.6467
18.625 0.6279
18.65 0.6095
18.675 0.5915
18.7 0.5773
18.725 0.5695
18.75 0.5672
18.775 0.5675
18.8 0.5682
18.825 0.5718
18.85 0.575
18.875 0.5786
18.9 0.5828
18.925 0.5858
18.95 0.5875
18.975 0.5871
19 0.5821
19.025 0.5708
19.05 0.5523
19.075 0.5304
19.1 0.5128
19.125 0.502
19.15 0.4955
19.175 0.4872
19.2 0.4735
19.225 0.4532
19.25 0.4256
19.275 0.3925
19.3 0.3601
19.325 0.3319
19.35 0.3055
19.375 0.2777
19.4 0.2455
19.425 0.2075
19.45 0.1625
19.475 0.1102
19.5 0.0505
19.525 -0.0166
19.55 -0.0892
19.575 -0.1665
19.6 -0.2424
19.625 -0.3049
19.65 -0.3418
19.675 -0.3567
19.7 -0.3592
19.725 -0.3491
19.75 -0.329
19.775 -0.3034
19.8 -0.2748
19.825 -0.249
19.85 -0.2275
19.875 -0.2069
19.9 -0.1829
19.925 -0.1539
19.95 -0.1207
19.975 -0.0901
20 -0.0654
20.025 -0.05
20.05 -0.0448
20.075 -0.0497
20.1 -0.0661
20.125 -0.0872
20.15 -0.1082
20.175 -0.1304
20.2 -0.1529
20.225 -0.1767
20.25 -0.2022
20.275 -0.2325
20.3 -0.2682
20.325 -0.3051
20.35 -0.3401
20.375 -0.3701
20.4 -0.3924
20.425 -0.4018
20.45 -0.396
20.475 -0.378
20.5 -0.3507
20.525 -0.3137
20.55 -0.2677
20.575 -0.2179
20.6 -0.1701
20.625 -0.124
20.65 -0.0761
20.675 -0.0259
20.7 0.0263
20.725 0.0796
20.75 0.1349
20.775 0.1868
20.8 0.2349
20.825 0.276
20.85 0.309
20.875 0.3364
20.9 0.3593
20.925 0.3808
20.95 0.4044
20.975 0.4289
21 0.45
21.025 0.4663
21.05 0.4826
21.075 0.5095
21.1 0.5574
21.125 0.6104
21.15 0.6621
21.175 0.7111
21.2 0.7575
21.225 0.8019
21.25 0.8464
21.275 0.8876
21.3 0.9268
21.325 0.9624
21.35 0.9944
21.375 1.0233
21.4 1.0494
21.425 1.0731
21.45 1.0927
21.475 1.108
21.5 1.1198
21.525 1.1237
21.55 1.1208
21.575 1.1121
21.6 1.0972
21.625 1.077
21.65 1.0507
21.675 1.0172
21.7 0.9758
21.725 0.9246
21.75 0.8675
21.775 0.8125
21.8 0.7642
21.825 0.7186
21.85 0.6712
21.875 0.6266
21.9 0.5903
21.925 0.5594
21.95 0.5342
21.975 0.5192
22 0.511
22.025 0.5051
22.05 0.4977
22.075 0.4922
22.1 0.4922
22.125 0.4998
22.15 0.5117
22.175 0.5264
22.2 0.5427
22.225 0.5561
22.25 0.562
22.275 0.5601
22.3 0.5537
22.325 0.5459
22.35 0.5402
22.375 0.5464
22.4 0.5655
22.425 0.6006
22.45 0.6462
22.475 0.6968
22.5 0.7503
22.525 0.8048
22.55 0.8544
22.575 0.8981
22.6 0.9393
22.625 0.975
22.65 1.0049
22.675 1.0298
22.7 1.0501
22.725 1.0675
22.75 1.0769
22.775 1.08
22.8 1.0802
22.825 1.0763
22.85 1.0672
22.875 1.0496
22.9 1.021
22.925 0.9841
22.95 0.9418
22.975 0.8939
23 0.841
23.025 0.788
23.05 0.7334
23.075 0.6768
23.1 0.6242
23.125 0.5788
23.15 0.5458
23.175 0.5241
23.2 0.5042
23.225 0.4832
23.25 0.4571
23.275 0.4279
23.3 0.3959
23.325 0.3616
23.35 0.3371
23.375 0.3349
23.4 0.3583
23.425 0.3927
23.45 0.4364
23.475 0.4801
23.5 0.5181
23.525 0.5481
23.55 0.5705
23.575 0.5842
23.6 0.592
23.625 0.5971
23.65 0.5994
23.675 0.5977
23.7 0.5914
23.725 0.5857
23.75 0.5912
23.775 0.6058
23.8 0.6185
23.825 0.6297
23.85 0.6451
23.875 0.6691
23.9 0.7029
23.925 0.7381
23.95 0.7715
23.975 0.8027
24 0.8302
24.025 0.8507
24.05 0.8634
24.075 0.8696
24.1 0.8714
24.125 0.8692
24.15 0.8614
24.175 0.8466
24.2 0.8255
24.225 0.8008
24.25 0.7758
24.275 0.7547
24.3 0.7346
24.325 0.7108
24.35 0.6864
24.375 0.6662
24.4 0.6498
24.425 0.6328
24.45 0.6115
24.475 0.5854
24.5 0.5537
24.525 0.5213
24.55 0.4944
24.575 0.4737
24.6 0.4574
24.625 0.4414
24.65 0.4267
24.675 0.4155
24.7 0.4055
24.725 0.3931
24.75 0.3784
24.775 0.3676
24.8 0.3657
24.825 0.3663
24.85 0.3649
24.875 0.3601
24.9 0.3526
24.925 0.3452
24.95 0.3435
24.975 0.3495
25 0.3654
25.025 0.3927
25.05 0.4319
25.075 0.4771
25.1 0.5301
25.125 0.5924
25.15 0.66
25.175 0.7283
25.2 0.7912
25.225 0.8493
25.25 0.9061
25.275 0.9627
25.3 1.0154
25.325 1.0618
25.35 1.1014
25.375 1.1356
25.4 1.1692
25.425 1.2077
25.45 1.2548
25.475 1.3124
25.5 1.3815
25.525 1.4562
25.55 1.5294
25.575 1.599
25.6 1.6661
25.625 1.7271
25.65 1.7825
25.675 1.8382
25.7 1.8945
25.725 1.9475
25.75 2.002
25.775 2.0577
25.8 2.1119
25.825 2.1612
25.85 2.2028
25.875 2.2401
25.9 2.2752
25.925 2.3067
25.95 2.3368
25.975 2.3655
26 2.392
26.025 2.4161
26.05 2.4377
26.075 2.4583
26.1 2.4804
26.125 2.5036
26.15 2.5273
26.175 2.5492
26.2 2.5671
26.225 2.5804
26.25 2.5886
26.275 2.5921
26.3 2.5911
26.325 2.5853
26.35 2.5748
26.375 2.5599
26.4 2.5414
26.425 2.5198
26.45 2.4959
26.475 2.4701
26.5 2.4407
26.525 2.4089
26.55 2.3776
26.575 2.3498
26.6 2.3268
26.625 2.3097
26.65 2.2949
26.675 2.2784
26.7 2.2606
26.725 2.2407
26.75 2.2175
26.775 2.1906
26.8 2.1594
26.825 2.1248
26.85 2.0886
26.875 2.0514
26.9 2.0143
26.925 1.9764
26.95 1.9354
26.975 1.8933
27 1.8522
27.025 1.81
27.05 1.7654
27.075 1.718
27.1 1.6652
27.125 1.6057
27.15 1.5421
27.175 1.4764
27.2 1.4125
27.225 1.3503
27.25 1.2882
27.275 1.2264
27.3 1.1653
27.325 1.1157
27.35 1.0804
27.375 1.0535
27.4 1.0296
27.425 1.0002
27.45 0.9612
27.475 0.9132
27.5 0.8586
27.525 0.8003
27.55 0.7398
27.575 0.6913
27.6 0.6542
27.625 0.6211
27.65 0.5932
27.675 0.5706
27.7 0.5549
27.725 0.5441
27.75 0.5356
27.775 0.5241
27.8 0.5032
27.825 0.4701
27.85 0.4248
27.875 0.3753
27.9 0.3258
27.925 0.2723
27.95 0.2087
27.975 0.1336
28 0.0536
28.025 -0.0188
28.05 -0.0767
28.075 -0.1306
28.1 -0.1874
28.125 -0.2488
28.15 -0.3139
28.175 -0.3821
28.2 -0.451
28.225 -0.5199
28.25 -0.5884
28.275 -0.6516
28.3 -0.706
28.325 -0.7581
28.35 -0.8061
28.375 -0.85
28.4 -0.8916
28.425 -0.9257
28.45 -0.9448
28.475 -0.9505
28.5 -0.9487
28.525 -0.945
28.55 -0.9435
28.575 -0.9463
28.6 -0.9513
28.625 -0.9594
28.65 -0.9735
28.675 -0.9926
28.7 -1.0126
28.725 -1.0282
28.75 -1.0407
28.775 -1.0567
28.8 -1.0754
28.825 -1.0925
28.85 -1.11
28.875 -1.1292
28.9 -1.1511
28.925 -1.1776
28.95 -1.2088
28.975 -1.2441
29 -1.2785
29.025 -1.313
29.05 -1.3512
29.075 -1.3925
29.1 -1.4321
29.125 -1.4683
29.15 -1.4989
29.175 -1.5213
29.2 -1.5375
29.225 -1.5502
29.25 -1.5617
29.275 -1.5763
29.3 -1.596
29.325 -1.622
29.35 -1.6497
29.375 -1.6785
29.4 -1.714
29.425 -1.7506
29.45 -1.7848
29.475 -1.8213
29.5 -1.8666
29.525 -1.9214
29.55 -1.9862
29.575 -2.0596
29.6 -2.1406
29.625 -2.2306
29.65 -2.3248
29.675 -2.4223
29.7 -2.5159
29.725 -2.6002
29.75 -2.6688
29.775 -2.7214
29.8 -2.7548
29.825 -2.7648
29.85 -2.7573
29.875 -2.7374
29.9 -2.7106
29.925 -2.6795
29.95 -2.6521
29.975 -2.6305
30 -2.61
30.025 -2.5914
30.05 -2.5718
30.075 -2.5496
30.1 -2.5249
30.125 -2.4996
30.15 -2.476
30.175 -2.456
30.2 -2.4399
30.225 -2.4302
30.25 -2.4272
30.275 -2.4307
30.3 -2.4386
30.325 -2.4477
30.35 -2.4551
30.375 -2.4566
30.4 -2.444
30.425 -2.4143
30.45 -2.3702
30.475 -2.3225
30.5 -2.2806
30.525 -2.2462
30.55 -2.219
30.575 -2.2008
30.6 -2.1913
30.625 -2.1906
30.65 -2.198
30.675 -2.2127
30.7 -2.2331
30.725 -2.2549
30.75 -2.2698
30.775 -2.2733
30.8 -2.268
30.825 -2.2556
30.85 -2.2329
30.875 -2.2032
30.9 -2.1664
30.925 -2.1267
30.95 -2.0917
30.975 -2.0656
31 -2.0477
31.025 -2.0343
31.05 -2.0232
31.075 -2.0124
31.1 -2.0028
31.125 -1.9981
31.15 -1.9973
31.175 -2.0008
31.2 -2.0071
31.225 -2.0161
31.25 -2.0207
31.275 -2.0153
31.3 -1.9981
31.325 -1.9712
31.35 -1.9388
31.375 -1.9083
31.4 -1.8841
31.425 -1.865
31.45 -1.852
31.475 -1.8505
31.5 -1.8576
31.525 -1.8703
31.55 -1.8856
31.575 -1.899
31.6 -1.9081
31.625 -1.9168
31.65 -1.9246
31.675 -1.9288
31.7 -1.9297
31.725 -1.9279
31.75 -1.9262
31.775 -1.9275
31.8 -1.9274
31.825 -1.9231
31.85 -1.913
31.875 -1.8962
31.9 -1.8769
31.925 -1.8628
31.95 -1.8548
31.975 -1.8367
32 -1.803
32.025 -1.7533
32.05 -1.6934
32.075 -1.6236
32.1 -1.5465
32.125 -1.4645
32.15 -1.3794
32.175 -1.2933
32.2 -1.2093
32.225 -1.1294
32.25 -1.0544
32.275 -0.9881
32.3 -0.9276
32.325 -0.8752
32.35 -0.8267
32.375 -0.778
32.4 -0.7221
32.425 -0.6583
32.45 -0.5925
32.475 -0.5287
32.5 -0.4692
32.525 -0.4136
32.55 -0.3625
32.575 -0.3178
32.6 -0.2803
32.625 -0.2463
32.65 -0.2145
32.675 -0.1862
32.7 -0.1641
32.725 -0.1507
32.75 -0.1468
32.775 -0.1516
32.8 -0.1652
32.825 -0.1882
32.85 -0.2189
32.875 -0.2518
32.9 -0.2838
32.925 -0.317
32.95 -0.3535
32.975 -0.3904
33 -0.4266
33.025 -0.4601
33.05 -0.4877
33.075 -0.5085
33.1 -0.5246
33.125 -0.539
33.15 -0.5495
33.175 -0.5524
33.2 -0.5488
33.225 -0.5412
33.25 -0.532
33.275 -0.5226
33.3 -0.5142
33.325 -0.5115
33.35 -0.5153
33.375 -0.5223
33.4 -0.5313
33.425 -0.5408
33.45 -0.5478
33.475 -0.5538
33.5 -0.5575
33.525 -0.562
33.55 -0.5714
33.575 -0.5852
33.6 -0.6052
33.625 -0.6323
33.65 -0.6652
33.675 -0.7019
33.7 -0.7429
33.725 -0.7845
33.75 -0.8249
33.775 -0.8645
33.8 -0.9073
33.825 -0.9598
33.85 -1.0247
33.875 -1.0969
33.9 -1.1711
33.925 -1.2467
33.95 -1.3151
33.975 -1.3602
34 -1.3791
34.025 -1.3857
34.05 -1.3919
34.075 -1.4046
34.1 -1.4244
34.125 -1.4459
34.15 -1.4658
34.175 -1.4771
34.2 -1.4771
34.225 -1.4621
34.25 -1.4322
34.275 -1.3881
34.3 -1.3271
34.325 -1.2488
34.35 -1.1655
34.375 -1.0825
34.4 -1.0011
34.425 -0.9224
34.45 -0.8481
34.475 -0.7809
34.5 -0.7247
34.525 -0.6808
34.55 -0.6499
34.575 -0.6327
34.6 -0.6282
34.625 -0.6335
34.65 -0.6459
34.675 -0.665
34.7 -0.6895
34.725 -0.7135
34.75 -0.7353
34.775 -0.7526
34.8 -0.7637
34.825 -0.7699
34.85 -0.772
34.875 -0.7634
34.9 -0.7392
34.925 -0.6992
34.95 -0.6547
34.975 -0.6123
35 -0.5724
35.025 -0.5382
35.05 -0.5132
35.075 -0.4973
35.1 -0.493
35.125 -0.4973
35.15 -0.5075
35.175 -0.5201
35.2 -0.534
35.225 -0.5436
35.25 -0.5505
35.275 -0.5582
35.3 -0.5663
35.325 -0.575
35.35 -0.5843
35.375 -0.5932
35.4 -0.6005
35.425 -0.6019
35.45 -0.5968
35.475 -0.5864
35.5 -0.5679
35.525 -0.5365
35.55 -0.5008
35.575 -0.4654
35.6 -0.4273
35.625 -0.3876
35.65 -0.3411
35.675 -0.2902
35.7 -0.2348
35.725 -0.1818
35.75 -0.1368
35.775 -0.1023
35.8 -0.0783
35.825 -0.0619
35.85 -0.0506
35.875 -0.0401
35.9 -0.0273
35.925 -0.0053
35.95 0.0276
35.975 0.0625
36 0.0907
36.025 0.1127
36.05 0.1351
36.075 0.1629
36.1 0.1965
36.125 0.2333
36.15 0.263
36.175 0.2883
36.2 0.3078
36.225 0.3214
36.25 0.3324
36.275 0.3408
36.3 0.3429
36.325 0.3391
36.35 0.3349
36.375 0.3337
36.4 0.3378
36.425 0.3471
36.45 0.3578
36.475 0.3706
36.5 0.3891
36.525 0.4135
36.55 0.442
36.575 0.4747
36.6 0.5109
36.625 0.5489
36.65 0.5859
36.675 0.6196
36.7 0.648
36.725 0.6712
36.75 0.6896
36.775 0.7068
36.8 0.7238
36.825 0.7415
36.85 0.7595
36.875 0.7767
36.9 0.7942
36.925 0.811
36.95 0.8239
36.975 0.831
37 0.8323
37.025 0.8284
37.05 0.8184
37.075 0.8021
37.1 0.7796
37.125 0.7497
37.15 0.7119
37.175 0.6663
37.2 0.6129
37.225 0.5519
37.25 0.4849
37.275 0.4104
37.3 0.3284
37.325 0.244
37.35 0.1611
37.375 0.0803
37.4 0.0029
37.425 -0.0739
37.45 -0.1473
37.475 -0.21
37.5 -0.2598
37.525 -0.3013
37.55 -0.3345
37.575 -0.3605
37.6 -0.3792
37.625 -0.384
37.65 -0.3807
37.675 -0.3756
37.7 -0.3696
37.725 -0.3655
37.75 -0.361
37.775 -0.3564
37.8 -0.3493
37.825 -0.3362
37.85 -0.3161
37.875 -0.294
37.9 -0.2809
37.925 -0.2806
37.95 -0.2871
37.975 -0.2952
38 -0.3047
38.025 -0.317
38.05 -0.3325
38.075 -0.3496
38.1 -0.3631
38.125 -0.368
38.15 -0.3687
38.175 -0.3743
38.2 -0.3849
38.225 -0.3973
38.25 -0.414
38.275 -0.4375
38.3 -0.4657
38.325 -0.499
38.35 -0.5367
38.375 -0.5764
38.4 -0.6163
38.425 -0.6459
38.45 -0.6656
38.475 -0.6827
38.5 -0.6988
38.525 -0.7091
38.55 -0.7143
38.575 -0.7121
38.6 -0.7123
38.625 -0.7133
38.65 -0.7124
38.675 -0.7075
38.7 -0.6929
38.725 -0.6586
38.75 -0.6088
38.775 -0.5496
38.8 -0.4852
38.825 -0.4249
38.85 -0.3729
38.875 -0.327
38.9 -0.2859
38.925 -0.2508
38.95 -0.2192
38.975 -0.1925
39 -0.173
39.025 -0.1577
39.05 -0.1436
39.075 -0.1355
39.1 -0.1376
39.125 -0.1503
39.15 -0.1773
39.175 -0.2179
39.2 -0.2687
39.225 -0.3194
39.25 -0.3508
39.275 -0.3497
39.3 -0.332
39.325 -0.3157
39.35 -0.3079
39.375 -0.3068
39.4 -0.3095
39.425 -0.3135
39.45 -0.3075
39.475 -0.2838
39.5 -0.2525
39.525 -0.2245
39.55 -0.2038
39.575 -0.1882
39.6 -0.176
39.625 -0.1717
39.65 -0.1751
39.675 -0.1865
39.7 -0.1989
39.725 -0.2094
39.75 -0.2207
39.775 -0.2337
39.8 -0.2519
39.825 -0.2712
39.85 -0.2919
39.875 -0.3173
39.9 -0.3535
39.925 -0.3982
39.95 -0.4403
39.975 -0.4746
40 -0.4978
40.025 -0.5034
40.05 -0.4948
40.075 -0.475
40.1 -0.452
40.125 -0.4266
40.15 -0.3949
40.175 -0.3529
40.2 -0.3046
40.225 -0.255
40.25 -0.2094
40.275 -0.1681
40.3 -0.1238
40.325 -0.0751
40.35 -0.0301
40.375 0.0041
40.4 0.0265
40.425 0.0373
40.45 0.0358
40.475 0.0242
40.5 0.0063
40.525 -0.0147
40.55 -0.042
40.575 -0.0745
40.6 -0.1091
40.625 -0.1446
40.65 -0.1756
40.675 -0.195
40.7 -0.2029
40.725 -0.1978
40.75 -0.1799
40.775 -0.1625
40.8 -0.1535
40.825 -0.1502
40.85 -0.1485
40.875 -0.1484
40.9 -0.1533
40.925 -0.1575
40.95 -0.1437
40.975 -0.1099
41 -0.074
41.025 -0.0458
41.05 -0.0243
41.075 -0.0081
41.1 0.0044
41.125 0.0133
41.15 0.0224
41.175 0.0377
41.2 0.0633
41.225 0.0956
41.25 0.1286
41.275 0.1589
41.3 0.1868
41.325 0.2122
41.35 0.2322
41.375 0.2446
41.4 0.2462
41.425 0.2383
41.45 0.2208
41.475 0.1944
41.5 0.1599
41.525 0.117
41.55 0.0675
41.575 0.0181
41.6 -0.0198
41.625 -0.0349
41.65 -0.0236
41.675 0.0062
41.7 0.0478
41.725 0.0926
41.75 0.1321
41.775 0.1647
41.8 0.1908
41.825 0.2117
41.85 0.2255
41.875 0.2319
41.9 0.2347
41.925 0.2355
41.95 0.2321
41.975 0.2268
42 0.22
42.025 0.2142
42.05 0.2158
42.075 0.2313
42.1 0.2607
42.125 0.2972
42.15 0.3314
42.175 0.3607
42.2 0.391
42.225 0.426
42.25 0.4729
42.275 0.5326
42.3 0.5898
42.325 0.6404
42.35 0.6801
42.375 0.7061
42.4 0.7186
42.425 0.7348
42.45 0.7627
42.475 0.7915
42.5 0.8177
42.525 0.8419
42.55 0.8607
42.575 0.871
42.6 0.8732
42.625 0.8699
42.65 0.8648
42.675 0.8623
42.7 0.8628
42.725 0.8671
42.75 0.8731
42.775 0.882
42.8 0.8983
42.825 0.9202
42.85 0.9461
42.875 0.972
42.9 1.0006
42.925 1.0343
42.95 1.0729
42.975 1.1142
43 1.1573
43.025 1.2015
43.05 1.2447
43.075 1.288
43.1 1.3332
43.125 1.3847
43.15 1.4462
43.175 1.5192
43.2 1.5971
43.225 1.6708
43.25 1.7364
43.275 1.7966
43.3 1.8532
43.325 1.9052
43.35 1.9486
43.375 1.9829
43.4 2.0081
43.425 2.0224
43.45 2.0287
43.475 2.0351
43.5 2.0405
43.525 2.0415
43.55 2.0407
43.575 2.0427
43.6 2.0457
43.625 2.0466
43.65 2.0504
43.675 2.061
43.7 2.0784
43.725 2.0981
43.75 2.1174
43.775 2.1349
43.8 2.1525
43.825 2.1745
43.85 2.2003
43.875 2.2274
43.9 2.2497
43.925 2.2634
43.95 2.2677
43.975 2.2703
44 2.2844
44.025 2.3097
44.05 2.3393
44.075 2.3673
44.1 2.395
44.125 2.4221
44.15 2.4457
44.175 2.465
44.2 2.4823
44.225 2.5066
44.25 2.545
44.275 2.5887
44.3 2.6261
44.325 2.6586
44.35 2.6907
44.375 2.7211
44.4 2.7515
44.425 2.7804
44.45 2.8066
44.475 2.8277
44.5 2.8416
44.525 2.8515
44.55 2.8584
44.575 2.8586
44.6 2.8497
44.625 2.8334
44.65 2.8129
44.675 2.7884
44.7 2.7614
44.725 2.7313
44.75 2.6987
44.775 2.6653
44.8 2.6314
44.825 2.5991
44.85 2.5692
44.875 2.5412
44.9 2.516
44.925 2.4999
44.95 2.4871
44.975 2.4689
45 2.4437
45.025 2.4098
45.05 2.3656
45.075 2.3113
45.1 2.2502
45.125 2.1901
45.15 2.1387
45.175 2.1054
45.2 2.0951
45.225 2.0999
45.25 2.108
45.275 2.1143
45.3 2.1183
45.325 2.1172
45.35 2.1109
45.375 2.1075
45.4 2.1193
45.425 2.1518
45.45 2.1992
45.475 2.2525
45.5 2.3038
45.525 2.3455
45.55 2.3749
45.575 2.3904
45.6 2.3914
45.625 2.3807
45.65 2.3614
45.675 2.3355
45.7 2.3039
45.725 2.268
45.75 2.2411
45.775 2.2357
45.8 2.2473
45.825 2.2699
45.85 2.2964
45.875 2.3231
45.9 2.3442
45.925 2.3614
45.95 2.3822
45.975 2.4069
46 2.4325
46.025 2.4577
46.05 2.4812
46.075 2.5006
46.1 2.5114
46.125 2.5179
46.15 2.5244
46.175 2.5308
46.2 2.539
46.225 2.5509
46.25 2.5694
46.275 2.5923
46.3 2.6164
46.325 2.6394
46.35 2.6629
46.375 2.6815
46.4 2.6936
46.425 2.7039
46.45 2.7153
46.475 2.7249
46.5 2.7308
46.525 2.7357
46.55 2.7431
46.575 2.753
46.6 2.7645
46.625 2.7782
46.65 2.7941
46.675 2.8153
46.7 2.8428
46.725 2.88
46.75 2.9209
46.775 2.959
46.8 2.9902
46.825 3.0141
46.85 3.0299
46.875 3.0381
46.9 3.0396
46.925 3.0346
46.95 3.0251
46.975 3.013
47 3
47.025 2.9922
47.05 2.9956
47.075 3.0082
47.1 3.0253
47.125 3.0416
47.15 3.0535
47.175 3.0611
47.2 3.0645
47.225 3.062
47.25 3.0547
47.275 3.0423
47.3 3.0238
47.325 2.9997
47.35 2.975
47.375 2.9567
47.4 2.9437
47.425 2.9277
47.45 2.9031
47.475 2.8684
47.5 2.8278
47.525 2.7905
47.55 2.7597
47.575 2.7319
47.6 2.7019
47.625 2.6637
47.65 2.6132
47.675 2.5514
47.7 2.4814
47.725 2.4069
47.75 2.328
47.775 2.2466
47.8 2.1677
47.825 2.0971
47.85 2.0334
47.875 1.9736
47.9 1.9162
47.925 1.8592
47.95 1.8018
47.975 1.7436
48 1.6909
48.025 1.6533
48.05 1.6342
48.075 1.6274
48.1 1.6266
48.125 1.6267
48.15 1.6242
48.175 1.6156
48.2 1.6026
48.225 1.5847
48.25 1.5622
48.275 1.535
48.3 1.5059
48.325 1.4788
48.35 1.456
48.375 1.4438
48.4 1.4441
48.425 1.4596
48.45 1.4909
48.475 1.5333
48.5 1.5834
48.525 1.6368
48.55 1.6897
48.575 1.7382
48.6 1.7803
48.625 1.8139
48.65 1.8392
48.675 1.8568
48.7 1.8694
48.725 1.8793
48.75 1.8877
48.775 1.8956
48.8 1.9064
48.825 1.9169
48.85 1.9235
48.875 1.9253
48.9 1.9233
48.925 1.9189
48.95 1.9159
48.975 1.9179
49 1.9247
49.025 1.9329
49.05 1.9352
49.075 1.9278
49.1 1.9086
49.125 1.8749
49.15 1.8278
49.175 1.7691
49.2 1.7054
49.225 1.6455
49.25 1.5918
49.275 1.5363
49.3 1.4784
49.325 1.4236
49.35 1.3774
49.375 1.3417
49.4 1.3151
49.425 1.2994
49.45 1.2949
49.475 1.2957
49.5 1.2966
49.525 1.2971
49.55 1.2953
49.575 1.2925
49.6 1.2933
49.625 1.2982
49.65 1.3029
49.675 1.3063
49.7 1.3109
49.725 1.3156
49.75 1.3223
49.775 1.3332
49.8 1.3478
49.825 1.361
49.85 1.3695
49.875 1.3738
49.9 1.3779
49.925 1.3891
49.95 1.4102
49.975 1.437
50 1.4694
50.025 1.5044
50.05 1.5427
50.075 1.5837
50.1 1.6244
50.125 1.6602
50.15 1.6916
50.175 1.7219
50.2 1.7514
50.225 1.7782
50.25 1.8004
50.275 1.8162
50.3 1.8264
50.325 1.8297
50.35 1.828
50.375 1.8261
50.4 1.8268
50.425 1.8294
50.45 1.8312
50.475 1.8302
50.5 1.826
50.525 1.8192
50.55 1.8133
50.575 1.808
50.6 1.8015
50.625 1.7903
50.65 1.7732
50.675 1.752
50.7 1.7281
50.725 1.7034
50.75 1.6796
50.775 1.6568
50.8 1.633
50.825 1.6072
50.85 1.5795
50.875 1.5507
50.9 1.5232
50.925 1.4983
50.95 1.4718
50.975 1.441
51 1.4035
51.025 1.3602
51.05 1.3142
51.075 1.2695
51.1 1.2302
51.125 1.1892
51.15 1.1429
51.175 1.0919
51.2 1.0377
51.225 0.9902
51.25 0.9641
51.275 0.9585
51.3 0.9657
51.325 0.9804
51.35 1.0021
51.375 1.0318
51.4 1.0681
51.425 1.1067
51.45 1.1451
51.475 1.1839
51.5 1.2232
51.525 1.2608
51.55 1.2949
51.575 1.3264
51.6 1.3547
51.625 1.3793
51.65 1.3993
51.675 1.4157
51.7 1.4289
51.725 1.4383
51.75 1.4423
51.775 1.4441
51.8 1.4456
51.825 1.4437
51.85 1.4355
51.875 1.4207
51.9 1.4005
51.925 1.3763
51.95 1.3492
51.975 1.3187
52 1.2856
52.025 1.2484
52.05 1.2049
52.075 1.1533
52.1 1.0935
52.125 1.0262
52.15 0.9521
52.175 0.8708
52.2 0.7835
52.225 0.6913
52.25 0.6009
52.275 0.5223
52.3 0.4513
52.325 0.3833
52.35 0.3217
52.375 0.2755
52.4 0.2546
52.425 0.2669
52.45 0.3017
52.475 0.3469
52.5 0.3993
52.525 0.456
52.55 0.5201
52.575 0.5868
52.6 0.6482
52.625 0.7014
52.65 0.7462
52.675 0.7849
52.7 0.8215
52.725 0.8582
52.75 0.8976
52.775 0.9403
52.8 0.9912
52.825 1.0552
52.85 1.1246
52.875 1.1948
52.9 1.2602
52.925 1.3213
52.95 1.3794
52.975 1.436
53 1.4947
53.025 1.5538
53.05 1.6213
53.075 1.7046
53.1 1.7917
53.125 1.8804
53.15 1.967
53.175 2.0509
53.2 2.1306
53.225 2.2044
53.25 2.2732
53.275 2.3366
53.3 2.3933
53.325 2.4432
53.35 2.4851
53.375 2.5182
53.4 2.5448
53.425 2.568
53.45 2.5899
53.475 2.6129
53.5 2.6353
53.525 2.6534
53.55 2.6697
53.575 2.6875
53.6 2.7077
53.625 2.7267
53.65 2.7415
53.675 2.7507
53.7 2.7553
53.725 2.7575
53.75 2.7555
53.775 2.7484
53.8 2.7349
53.825 2.7159
53.85 2.6916
53.875 2.6626
53.9 2.6281
53.925 2.59
53.95 2.5493
53.975 2.5058
54 2.4581
54.025 2.4071
54.05 2.3581
54.075 2.3181
54.1 2.2852
54.125 2.2543
54.15 2.2227
54.175 2.1901
54.2 2.156
54.225 2.1204
54.25 2.0813
54.275 2.0365
54.3 1.987
54.325 1.9335
54.35 1.8751
54.375 1.812
54.4 1.743
54.425 1.6681
54.45 1.5889
54.475 1.508
54.5 1.4299
54.525 1.3557
54.55 1.2847
54.575 1.2197
54.6 1.1617
54.625 1.1155
54.65 1.0757
54.675 1.0392
54.7 1.0068
54.725 0.9778
54.75 0.951
54.775 0.9259
54.8 0.9023
54.825 0.8766
54.85 0.8465
54.875 0.8096
54.9 0.7661
54.925 0.7174
54.95 0.667
54.975 0.6164
55 0.57
55.025 0.5337
55.05 0.5055
55.075 0.4804
55.1 0.4583
55.125 0.4515
55.15 0.459
55.175 0.4781
55.2 0.5151
55.225 0.5759
55.25 0.6494
55.275 0.7239
55.3 0.7963
55.325 0.8671
55.35 0.9393
55.375 1.0099
55.4 1.0762
55.425 1.1386
55.45 1.1958
55.475 1.2471
55.5 1.2929
55.525 1.3329
55.55 1.3629
55.575 1.3824
55.6 1.3913
55.625 1.3907
55.65 1.3809
55.675 1.3639
55.7 1.3426
55.725 1.3172
55.75 1.2857
55.775 1.2461
55.8 1.2003
55.825 1.15
55.85 1.0971
55.875 1.0457
55.9 0.9986
55.925 0.9542
55.95 0.9094
55.975 0.8603
56 0.8045
56.025 0.7435
56.05 0.6784
56.075 0.6112
56.1 0.5456
56.125 0.4831
56.15 0.4248
56.175 0.3723
56.2 0.3229
56.225 0.2742
56.25 0.2276
56.275 0.1812
56.3 0.1301
56.325 0.0718
56.35 0.0088
56.375 -0.0514
56.4 -0.1041
56.425 -0.1486
56.45 -0.1883
56.475 -0.2283
56.5 -0.268
56.525 -0.3072
56.55 -0.3416
56.575 -0.368
56.6 -0.3828
56.625 -0.3813
56.65 -0.3688
56.675 -0.3469
56.7 -0.3139
56.725 -0.2606
56.75 -0.2015
56.775 -0.1471
56.8 -0.0983
56.825 -0.0554
56.85 -0.0186
56.875 0.0131
56.9 0.0385
56.925 0.0566
56.95 0.0666
56.975 0.0706
57 0.0687
57.025 0.0598
57.05 0.0452
57.075 0.0257
57.1 0.0029
57.125 -0.0201
57.15 -0.0459
57.175 -0.0762
57.2 -0.1066
57.225 -0.1328
57.25 -0.1509
57.275 -0.1572
57.3 -0.1446
57.325 -0.1167
57.35 -0.0893
57.375 -0.0681
57.4 -0.053
57.425 -0.0454
57.45 -0.0424
57.475 -0.0445
57.5 -0.05
57.525 -0.0588
57.55 -0.0707
57.575 -0.0858
57.6 -0.0993
57.625 -0.1152
57.65 -0.1356
57.675 -0.1587
57.7 -0.1793
57.725 -0.1979
57.75 -0.2153
57.775 -0.2303
57.8 -0.243
57.825 -0.2504
57.85 -0.2502
57.875 -0.2418
57.9 -0.2336
57.925 -0.228
57.95 -0.2279
57.975 -0.2365
58 -0.2515
58.025 -0.2689
58.05 -0.2884
58.075 -0.3049
58.1 -0.3159
58.125 -0.323
58.15 -0.329
58.175 -0.3339
58.2 -0.3391
58.225 -0.344
58.25 -0.3471
58.275 -0.349
58.3 -0.3481
58.325 -0.3368
58.35 -0.3114
58.375 -0.2723
58.4 -0.2237
58.425 -0.1709
58.45 -0.1139
58.475 -0.0571
58.5 -0.0078
58.525 0.0313
58.55 0.057
58.575 0.0693
58.6 0.0689
58.625 0.0592
58.65 0.0454
58.675 0.0305
58.7 0.0182
58.725 0.0172
58.75 0.0353
58.775 0.0657
58.8 0.0993
58.825 0.1353
58.85 0.1786
58.875 0.2319
58.9 0.2899
58.925 0.3475
58.95 0.3997
58.975 0.4436
59 0.4805
59.025 0.5134
59.05 0.5454
59.075 0.5768
59.1 0.6049
59.125 0.6294
59.15 0.6477
59.175 0.6596
59.2 0.6696
59.225 0.679
59.25 0.6823
59.275 0.6782
59.3 0.67
59.325 0.656
59.35 0.6346
59.375 0.604
59.4 0.5639
59.425 0.5121
59.45 0.4497
59.475 0.3814
59.5 0.3101
59.525 0.2373
59.55 0.1611
59.575 0.0817
59.6 -0.0011
59.625 -0.0807
59.65 -0.1534
59.675 -0.2119
59.7 -0.2459
59.725 -0.2536
59.75 -0.25
59.775 -0.2448
59.8 -0.2384
59.825 -0.2328
59.85 -0.2281
59.875 -0.2268
59.9 -0.2321
59.925 -0.2445
59.95 -0.264
59.975 -0.2895
60 -0.3167
60.025 -0.3345
60.05 -0.3389
60.075 -0.3341
60.1 -0.3267
60.125 -0.3216
60.15 -0.3168
60.175 -0.2975
60.2 -0.2628
60.225 -0.2266
60.25 -0.1921
60.275 -0.1609
60.3 -0.1357
60.325 -0.1161
60.35 -0.1028
60.375 -0.0943
60.4 -0.0901
60.425 -0.0893
60.45 -0.085
60.475 -0.07
60.5 -0.0463
60.525 -0.0137
60.55 0.0311
60.575 0.0823
60.6 0.1316
60.625 0.1755
60.65 0.2121
60.675 0.2406
60.7 0.2636
60.725 0.281
60.75 0.2896
60.775 0.2892
60.8 0.2842
60.825 0.2776
60.85 0.2717
60.875 0.2626
60.9 0.2469
60.925 0.2241
60.95 0.1973
60.975 0.1746
61 0.1624
61.025 0.1527
61.05 0.1388
61.075 0.1199
61.1 0.0967
61.125 0.0717
61.15 0.0456
61.175 0.016
61.2 -0.0174
61.225 -0.0559
61.25 -0.1005
61.275 -0.1438
61.3 -0.1733
61.325 -0.1908
61.35 -0.2051
61.375 -0.2233
61.4 -0.2492
61.425 -0.2747
61.45 -0.2943
61.475 -0.3122
61.5 -0.3326
61.525 -0.3573
61.55 -0.3864
61.575 -0.4175
61.6 -0.4385
61.625 -0.4468
61.65 -0.4421
61.675 -0.4261
61.7 -0.3997
61.725 -0.365
61.75 -0.3283
61.775 -0.2927
61.8 -0.2617
61.825 -0.2384
61.85 -0.2226
61.875 -0.2037
61.9 -0.1705
61.925 -0.1194
61.95 -0.0565
61.975 0.0113
62 0.0786
62.025 0.1419
62.05 0.1985
62.075 0.2497
62.1 0.2961
62.125 0.3381
62.15 0.3765
62.175 0.4081
62.2 0.431
62.225 0.4469
62.25 0.4586
62.275 0.4688
62.3 0.4789
62.325 0.4869
62.35 0.498
62.375 0.5242
62.4 0.5673
62.425 0.6257
62.45 0.6945
62.475 0.759
62.5 0.8154
62.525 0.8631
62.55 0.9003
62.575 0.9281
62.6 0.9493
62.625 0.9678
62.65 0.9892
62.675 1.0128
62.7 1.0336
62.725 1.0485
62.75 1.0583
62.775 1.068
62.8 1.0788
62.825 1.0885
62.85 1.0987
62.875 1.1115
62.9 1.1197
62.925 1.1217
62.95 1.1208
62.975 1.1158
63 1.1037
63.025 1.083
63.05 1.054
63.075 1.0171
63.1 0.9739
63.125 0.9249
63.15 0.8716
63.175 0.8118
63.2 0.7445
63.225 0.669
63.25 0.5829
63.275 0.4861
63.3 0.3848
63.325 0.2848
63.35 0.1934
63.375 0.1203
63.4 0.0709
63.425 0.0375
63.45 0.0126
63.475 -0.0028
63.5 -0.0079
63.525 0.001
63.55 0.0245
63.575 0.0565
63.6 0.0951
63.625 0.1352
63.65 0.17
63.675 0.1964
63.7 0.2142
63.725 0.222
63.75 0.2191
63.775 0.2059
63.8 0.1856
63.825 0.1591
63.85 0.1308
63.875 0.1059
63.9 0.0865
63.925 0.0722
63.95 0.0559
63.975 0.0349
64 0.0102
64.025 -0.0153
64.05 -0.0304
64.075 -0.027
64.1 -0.0055
64.125 0.0267
64.15 0.06
64.175 0.0898
64.2 0.1203
64.225 0.1544
64.25 0.1857
64.275 0.2118
64.3 0.2325
64.325 0.2449
64.35 0.2468
64.375 0.2403
64.4 0.2241
64.425 0.1998
64.45 0.173
64.475 0.1499
64.5 0.1256
64.525 0.098
64.55 0.0643
64.575 0.0245
64.6 -0.0153
64.625 -0.0506
64.65 -0.0774
64.675 -0.0891
64.7 -0.088
64.725 -0.0729
64.75 -0.041
64.775 0.0008
64.8 0.0461
64.825 0.0901
64.85 0.1295
64.875 0.1687
64.9 0.2024
64.925 0.2292
64.95 0.2502
64.975 0.2623
65 0.2636
65.025 0.2564
65.05 0.2443
65.075 0.2316
65.1 0.2261
65.125 0.2286
65.15 0.2396
65.175 0.2581
65.2 0.2894
65.225 0.3355
65.25 0.3886
65.275 0.4491
65.3 0.5209
65.325 0.5992
65.35 0.6775
65.375 0.7511
65.4 0.8175
65.425 0.875
65.45 0.9219
65.475 0.9591
65.5 0.9878
65.525 1.0086
65.55 1.0216
65.575 1.0278
65.6 1.0249
65.625 1.0133
65.65 0.9952
65.675 0.9747
65.7 0.9605
65.725 0.9554
65.75 0.9542
65.775 0.9525
65.8 0.9477
65.825 0.9368
65.85 0.9191
65.875 0.8923
65.9 0.8557
65.925 0.8122
65.95 0.7699
65.975 0.7447
66 0.7411
66.025 0.7571
66.05 0.7825
66.075 0.8107
66.1 0.8357
66.125 0.8531
66.15 0.8603
66.175 0.8579
66.2 0.8487
66.225 0.8355
66.25 0.8215
66.275 0.8009
66.3 0.7747
66.325 0.7492
66.35 0.7293
66.375 0.7168
66.4 0.7084
66.425 0.7023
66.45 0.6992
66.475 0.6979
66.5 0.6993
66.525 0.7095
66.55 0.7316
66.575 0.7618
66.6 0.7896
66.625 0.8126
66.65 0.832
66.675 0.8489
66.7 0.8643
66.725 0.8795
66.75 0.893
66.775 0.9031
66.8 0.9106
66.825 0.9158
66.85 0.9171
66.875 0.9135
66.9 0.9069
66.925 0.8996
66.95 0.8905
66.975 0.8808
67 0.8733
67.025 0.8742
67.05 0.8936
67.075 0.9269
67.1 0.9617
67.125 0.9919
67.15 1.0171
67.175 1.0372
67.2 1.0522
67.225 1.064
67.25 1.0738
67.275 1.0786
67.3 1.0788
67.325 1.0769
67.35 1.0754
67.375 1.0789
67.4 1.091
67.425 1.1151
67.45 1.1475
67.475 1.1824
67.5 1.2165
67.525 1.2497
67.55 1.2877
67.575 1.3312
67.6 1.3742
67.625 1.4145
67.65 1.4521
67.675 1.4886
67.7 1.5226
67.725 1.5501
67.75 1.5703
67.775 1.5821
67.8 1.5862
67.825 1.5845
67.85 1.5759
67.875 1.5606
67.9 1.5379
67.925 1.5078
67.95 1.4722
67.975 1.4338
68 1.3936
68.025 1.3513
68.05 1.3116
68.075 1.2757
68.1 1.2381
68.125 1.2006
68.15 1.1709
68.175 1.1566
68.2 1.1495
68.225 1.1412
68.25 1.129
68.275 1.1118
68.3 1.0903
68.325 1.0652
68.35 1.0364
68.375 1.0046
68.4 0.971
68.425 0.9361
68.45 0.8984
68.475 0.856
68.5 0.8103
68.525 0.7634
68.55 0.7164
68.575 0.6692
68.6 0.6225
68.625 0.5809
68.65 0.5453
68.675 0.5145
68.7 0.4872
68.725 0.4636
68.75 0.4435
68.775 0.4262
68.8 0.4083
68.825 0.387
68.85 0.3601
68.875 0.3258
68.9 0.285
68.925 0.2376
68.95 0.1857
68.975 0.129
69 0.0666
69.025 -0.0009
69.05 -0.0723
69.075 -0.1456
69.1 -0.2245
69.125 -0.3083
69.15 -0.3981
69.175 -0.4935
69.2 -0.5933
69.225 -0.6992
69.25 -0.7975
69.275 -0.8675
69.3 -0.8947
69.325 -0.885
69.35 -0.8555
69.375 -0.8195
69.4 -0.7832
69.425 -0.7536
69.45 -0.732
69.475 -0.7105
69.5 -0.6828
69.525 -0.6529
69.55 -0.6294
69.575 -0.6116
69.6 -0.5957
69.625 -0.5802
69.65 -0.5646
69.675 -0.5502
69.7 -0.5376
69.725 -0.5278
69.75 -0.5198
69.775 -0.5142
69.8 -0.5119
69.825 -0.5156
69.85 -0.5276
69.875 -0.5478
69.9 -0.5732
69.925 -0.602
69.95 -0.6339
69.975 -0.6671
70 -0.698
70.025 -0.7276
70.05 -0.7581
70.075 -0.79
70.1 -0.8203
70.125 -0.8436
70.15 -0.8549
70.175 -0.8555
70.2 -0.855
70.225 -0.8608
70.25 -0.8747
70.275 -0.893
70.3 -0.9051
70.325 -0.9058
70.35 -0.9
70.375 -0.887
70.4 -0.8662
70.425 -0.8404
70.45 -0.8111
70.475 -0.7781
70.5 -0.7481
70.525 -0.7259
70.55 -0.7099
70.575 -0.6974
70.6 -0.6889
70.625 -0.6774
70.65 -0.6621
70.675 -0.6449
70.7 -0.6307
70.725 -0.6175
70.75 -0.6089
70.775 -0.6028
70.8 -0.5985
70.825 -0.5945
70.85 -0.5919
70.875 -0.5865
70.9 -0.5685
70.925 -0.5387
70.95 -0.5077
70.975 -0.4774
71 -0.4486
71.025 -0.4201
71.05 -0.3875
71.075 -0.3461
71.1 -0.3014
71.125 -0.2586
71.15 -0.2203
71.175 -0.189
71.2 -0.1667
71.225 -0.1538
71.25 -0.1498
71.275 -0.1543
71.3 -0.1653
71.325 -0.1793
71.35 -0.1935
71.375 -0.2087
71.4 -0.223
71.425 -0.2349
71.45 -0.2364
71.475 -0.2267
71.5 -0.2067
71.525 -0.1781
71.55 -0.1421
71.575 -0.0919
71.6 -0.0289
71.625 0.0371
71.65 0.099
71.675 0.1517
71.7 0.1958
71.725 0.2302
71.75 0.2527
71.775 0.262
71.8 0.2594
71.825 0.2445
71.85 0.2199
71.875 0.189
71.9 0.1555
71.925 0.1197
71.95 0.0818
71.975 0.0435
72 0.0083
72.025 -0.0137
72.05 -0.028
72.075 -0.045
72.1 -0.0691
72.125 -0.0991
72.15 -0.1363
72.175 -0.1816
72.2 -0.2316
72.225 -0.2856
72.25 -0.3401
72.275 -0.3856
72.3 -0.4175
72.325 -0.4403
72.35 -0.4615
72.375 -0.4861
72.4 -0.512
72.425 -0.534
72.45 -0.5461
72.475 -0.5449
72.5 -0.5319
72.525 -0.5153
72.55 -0.4984
72.575 -0.4824
72.6 -0.4697
72.625 -0.4656
72.65 -0.4661
72.675 -0.4715
72.7 -0.4814
72.725 -0.4936
72.75 -0.5057
72.775 -0.5153
72.8 -0.5218
72.825 -0.5296
72.85 -0.5408
72.875 -0.5533
72.9 -0.5675
72.925 -0.5857
72.95 -0.6053
72.975 -0.6209
73 -0.6211
73.025 -0.6043
73.05 -0.5671
73.075 -0.5209
73.1 -0.465
73.125 -0.4024
73.15 -0.3414
73.175 -0.2848
73.2 -0.2319
73.225 -0.1792
73.25 -0.1252
73.275 -0.0678
73.3 -0.0092
73.325 0.0482
73.35 0.1025
73.375 0.1509
73.4 0.1954
73.425 0.2405
73.45 0.2879
73.475 0.3356
73.5 0.3865
73.525 0.44
73.55 0.4894
73.575 0.5315
73.6 0.565
73.625 0.5903
73.65 0.6083
73.675 0.6186
73.7 0.621
73.725 0.6201
73.75 0.6204
73.775 0.6231
73.8 0.6356
73.825 0.6633
73.85 0.7022
73.875 0.7401
73.9 0.7742
73.925 0.8053
73.95 0.8339
73.975 0.8624
74 0.8911
74.025 0.9179
74.05 0.9408
74.075 0.9582
74.1 0.9694
74.125 0.9741
74.15 0.9739
74.175 0.9692
74.2 0.96
74.225 0.9464
74.25 0.9284
74.275 0.9063
74.3 0.8826
74.325 0.8593
74.35 0.8386
74.375 0.818
74.4 0.7925
74.425 0.7603
74.45 0.7211
74.475 0.6772
74.5 0.6336
74.525 0.5952
74.55 0.5653
74.575 0.5471
74.6 0.5423
74.625 0.5539
74.65 0.5783
74.675 0.6127
74.7 0.6562
74.725 0.7009
74.75 0.7415
74.775 0.7758
74.8 0.805
74.825 0.8308
74.85 0.8515
74.875 0.8656
74.9 0.8739
74.925 0.878
74.95 0.8785
74.975 0.8759
75 0.8695
75.025 0.8577
75.05 0.8399
75.075 0.8178
75.1 0.7904
75.125 0.7555
75.15 0.7153
75.175 0.6697
75.2 0.619
75.225 0.5632
75.25 0.5038
75.275 0.4452
75.3 0.3847
75.325 0.3219
75.35 0.2561
75.375 0.1893
75.4 0.1283
75.425 0.0769
75.45 0.0388
75.475 0.006
75.5 -0.021
75.525 -0.0355
75.55 -0.0339
75.575 -0.0199
75.6 -0.0009
75.625 0.0193
75.65 0.0377
75.675 0.0525
75.7 0.0652
75.725 0.0754
75.75 0.082
75.775 0.0844
75.8 0.0836
75.825 0.0765
75.85 0.0625
75.875 0.0431
75.9 0.0208
75.925 0.0001
75.95 -0.0179
75.975 -0.04
76 -0.0699
76.025 -0.1076
76.05 -0.1443
76.075 -0.1697
76.1 -0.1808
76.125 -0.1835
76.15 -0.1812
76.175 -0.1734
76.2 -0.1609
76.225 -0.1452
76.25 -0.1335
76.275 -0.129
76.3 -0.1328
76.325 -0.1426
76.35 -0.1546
76.375 -0.1632
76.4 -0.1678
76.425 -0.1638
76.45 -0.1499
76.475 -0.132
76.5 -0.1169
76.525 -0.1066
76.55 -0.1033
76.575 -0.1082
76.6 -0.12
76.625 -0.1374
76.65 -0.1568
76.675 -0.1691
76.7 -0.1737
76.725 -0.1743
76.75 -0.1683
76.775 -0.1574
76.8 -0.142
76.825 -0.1212
76.85 -0.0979
76.875 -0.0739
76.9 -0.0471
76.925 -0.0181
76.95 0.011
76.975 0.0401
77 0.0661
77.025 0.0829
77.05 0.09
77.075 0.0878
77.1 0.0801
77.125 0.0713
77.15 0.0635
77.175 0.0535
77.2 0.0387
77.225 0.0193
77.25 -0.0062
77.275 -0.0372
77.3 -0.0722
77.325 -0.1112
77.35 -0.1572
77.375 -0.2097
77.4 -0.2571
77.425 -0.2909
77.45 -0.3116
77.475 -0.3184
77.5 -0.3013
77.525 -0.2658
77.55 -0.2259
77.575 -0.1885
77.6 -0.1569
77.625 -0.1284
77.65 -0.1036
77.675 -0.0866
77.7 -0.0806
77.725 -0.0853
77.75 -0.1001
77.775 -0.1222
77.8 -0.1513
77.825 -0.1849
77.85 -0.2205
77.875 -0.2563
77.9 -0.2868
77.925 -0.3162
77.95 -0.346
77.975 -0.3703
78 -0.3889
78.025 -0.408
78.05 -0.4284
78.075 -0.4455
78.1 -0.4455
78.125 -0.418
78.15 -0.362
78.175 -0.2896
78.2 -0.2117
78.225 -0.1379
78.25 -0.0725
78.275 -0.0171
78.3 0.0248
78.325 0.0558
78.35 0.0853
78.375 0.1084
78.4 0.1257
78.425 0.1418
78.45 0.1525
78.475 0.155
78.5 0.1488
78.525 0.132
78.55 0.1059
78.575 0.0765
78.6 0.0538
78.625 0.0366
78.65 0.0179
78.675 -0.0052
78.7 -0.031
78.725 -0.0591
78.75 -0.0848
78.775 -0.1102
78.8 -0.1378
78.825 -0.1705
78.85 -0.207
78.875 -0.2472
78.9 -0.2917
78.925 -0.3394
78.95 -0.3897
78.975 -0.4416
79 -0.4905
79.025 -0.5318
79.05 -0.5621
79.075 -0.5819
79.1 -0.5917
79.125 -0.5924
79.15 -0.5876
79.175 -0.5854
79.2 -0.5886
79.225 -0.5913
79.25 -0.586
79.275 -0.5634
79.3 -0.5331
79.325 -0.5042
79.35 -0.4808
79.375 -0.4634
79.4 -0.4534
79.425 -0.4523
79.45 -0.4604
79.475 -0.4768
79.5 -0.4994
79.525 -0.5272
79.55 -0.5594
79.575 -0.5945
79.6 -0.6315
79.625 -0.6651
79.65 -0.6911
79.675 -0.7114
79.7 -0.7239
79.725 -0.7293
79.75 -0.7267
79.775 -0.7194
79.8 -0.7132
79.825 -0.7108
79.85 -0.7106
79.875 -0.7112
79.9 -0.7125
79.925 -0.7122
79.95 -0.712
79.975 -0.7144
80 -0.7233
80.025 -0.7375
80.05 -0.7561
80.075 -0.7757
80.1 -0.7903
80.125 -0.7915
80.15 -0.7841
80.175 -0.7738
80.2 -0.7614
80.225 -0.7457
80.25 -0.7275
80.275 -0.7113
80.3 -0.696
80.325 -0.6831
80.35 -0.6714
80.375 -0.6622
80.4 -0.6558
80.425 -0.648
80.45 -0.6361
80.475 -0.6139
80.5 -0.5792
80.525 -0.5422
80.55 -0.5131
80.575 -0.4892
80.6 -0.4668
80.625 -0.4488
80.65 -0.4317
80.675 -0.4195
80.7 -0.4154
80.725 -0.4177
80.75 -0.4255
80.775 -0.4394
80.8 -0.4575
80.825 -0.4808
80.85 -0.5095
80.875 -0.5432
80.9 -0.582
80.925 -0.624
80.95 -0.6683
80.975 -0.7137
81 -0.759
81.025 -0.8005
81.05 -0.8323
81.075 -0.8451
81.1 -0.8389
81.125 -0.824
81.15 -0.8026
81.175 -0.7751
81.2 -0.7431
81.225 -0.7069
81.25 -0.6642
81.275 -0.6088
81.3 -0.5462
81.325 -0.4805
81.35 -0.4134
81.375 -0.344
81.4 -0.2743
81.425 -0.2058
81.45 -0.1412
81.475 -0.0821
81.5 -0.0256
81.525 0.0239
81.55 0.0645
81.575 0.0998
81.6 0.1318
81.625 0.1652
81.65 0.1994
81.675 0.2302
81.7 0.2535
81.725 0.2708
81.75 0.2857
81.775 0.2985
81.8 0.3147
81.825 0.3305
81.85 0.345
81.875 0.358
81.9 0.3754
81.925 0.4014
81.95 0.4358
81.975 0.4817
82 0.5368
82.025 0.5958
82.05 0.6533
82.075 0.7076
82.1 0.7567
82.125 0.7965
82.15 0.8291
82.175 0.8545
82.2 0.8726
82.225 0.8831
82.25 0.8864
82.275 0.8853
82.3 0.8798
82.325 0.8685
82.35 0.8494
82.375 0.822
82.4 0.7862
82.425 0.7424
82.45 0.6911
82.475 0.636
82.5 0.5815
82.525 0.5309
82.55 0.4821
82.575 0.4325
82.6 0.3775
82.625 0.3201
82.65 0.2696
82.675 0.2281
82.7 0.1934
82.725 0.1635
82.75 0.1345
82.775 0.1025
82.8 0.0676
82.825 0.027
82.85 -0.0151
82.875 -0.0545
82.9 -0.0842
82.925 -0.098
82.95 -0.1008
82.975 -0.0984
83 -0.0939
83.025 -0.0932
83.05 -0.0982
83.075 -0.1055
83.1 -0.1167
83.125 -0.135
83.15 -0.1521
83.175 -0.1641
83.2 -0.1716
83.225 -0.1706
83.25 -0.1552
83.275 -0.1244
83.3 -0.0981
83.325 -0.0782
83.35 -0.0588
83.375 -0.0395
83.4 -0.0262
83.425 -0.0223
83.45 -0.0263
83.475 -0.0369
83.5 -0.0512
83.525 -0.0738
83.55 -0.1059
83.575 -0.1465
83.6 -0.193
83.625 -0.2416
83.65 -0.2938
83.675 -0.3499
83.7 -0.4058
83.725 -0.455
83.75 -0.4927
83.775 -0.5254
83.8 -0.5552
83.825 -0.5755
83.85 -0.5899
83.875 -0.6034
83.9 -0.6207
83.925 -0.6404
83.95 -0.6626
83.975 -0.6847
84 -0.7076
84.025 -0.7215
84.05 -0.7182
84.075 -0.714
84.1 -0.715
84.125 -0.7186
84.15 -0.7219
84.175 -0.7175
84.2 -0.7011
84.225 -0.6735
84.25 -0.6367
84.275 -0.5981
84.3 -0.562
84.325 -0.5265
84.35 -0.4873
84.375 -0.4454
84.4 -0.3999
84.425 -0.3493
84.45 -0.2982
84.475 -0.2498
84.5 -0.2057
84.525 -0.1679
84.55 -0.1372
84.575 -0.1141
84.6 -0.0984
84.625 -0.0885
84.65 -0.0849
84.675 -0.0888
84.7 -0.0997
84.725 -0.1178
84.75 -0.1436
84.775 -0.1749
84.8 -0.2119
84.825 -0.2512
84.85 -0.2903
84.875 -0.33
84.9 -0.3706
84.925 -0.4128
84.95 -0.4598
84.975 -0.5116
85 -0.5673
85.025 -0.6278
85.05 -0.6921
85.075 -0.7579
85.1 -0.8253
85.125 -0.8941
85.15 -0.9649
85.175 -1.0346
85.2 -1.0997
85.225 -1.156
85.25 -1.2044
85.275 -1.2491
85.3 -1.2905
85.325 -1.3271
85.35 -1.3684
85.375 -1.427
85.4 -1.499
85.425 -1.5716
85.45 -1.628
85.475 -1.6714
85.5 -1.71
85.525 -1.7473
85.55 -1.7799
85.575 -1.807
85.6 -1.8295
85.625 -1.854
85.65 -1.8834
85.675 -1.9156
85.7 -1.9436
85.725 -1.96
85.75 -1.9664
85.775 -1.9657
85.8 -1.958
85.825 -1.9431
85.85 -1.9224
85.875 -1.8973
85.9 -1.8713
85.925 -1.8455
85.95 -1.8206
85.975 -1.7994
86 -1.7861
86.025 -1.7835
86.05 -1.7864
86.075 -1.7951
86.1 -1.8129
86.125 -1.8351
86.15 -1.8576
86.175 -1.8852
86.2 -1.917
86.225 -1.9503
86.25 -1.9815
86.275 -2.0112
86.3 -2.0371
86.325 -2.0641
86.35 -2.0879
86.375 -2.1081
86.4 -2.1193
86.425 -2.1179
86.45 -2.1073
86.475 -2.0918
86.5 -2.076
86.525 -2.0612
86.55 -2.0505
86.575 -2.0435
86.6 -2.0392
86.625 -2.0446
86.65 -2.0572
86.675 -2.0745
86.7 -2.092
86.725 -2.1124
86.75 -2.1373
86.775 -2.1668
86.8 -2.1998
86.825 -2.2389
86.85 -2.2784
86.875 -2.3054
86.9 -2.3127
86.925 -2.3115
86.95 -2.3104
86.975 -2.303
87 -2.2762
87.025 -2.2342
87.05 -2.1904
87.075 -2.1494
87.1 -2.1116
87.125 -2.0748
87.15 -2.0332
87.175 -1.9895
87.2 -1.9443
87.225 -1.8925
87.25 -1.8385
87.275 -1.7888
87.3 -1.7444
87.325 -1.7046
87.35 -1.6681
87.375 -1.637
87.4 -1.6101
87.425 -1.588
87.45 -1.5756
87.475 -1.5766
87.5 -1.5935
87.525 -1.6218
87.55 -1.6483
87.575 -1.6712
87.6 -1.6925
87.625 -1.7233
87.65 -1.7646
87.675 -1.8138
87.7 -1.8679
87.725 -1.9283
87.75 -1.9919
87.775 -2.052
87.8 -2.1054
87.825 -2.1466
87.85 -2.1699
87.875 -2.1814
87.9 -2.1897
87.925 -2.2041
87.95 -2.2267
87.975 -2.2602
88 -2.2991
88.025 -2.3329
88.05 -2.3583
88.075 -2.3697
88.1 -2.372
88.125 -2.3678
88.15 -2.347
88.175 -2.311
88.2 -2.2725
88.225 -2.238
88.25 -2.2053
88.275 -2.1771
88.3 -2.1515
88.325 -2.1146
88.35 -2.0575
88.375 -1.9903
88.4 -1.921
88.425 -1.8528
88.45 -1.7859
88.475 -1.7187
88.5 -1.6437
88.525 -1.5541
88.55 -1.4616
88.575 -1.3675
88.6 -1.2629
88.625 -1.1513
88.65 -1.047
88.675 -0.9537
88.7 -0.8692
88.725 -0.7886
88.75 -0.7038
88.775 -0.6118
88.8 -0.5158
88.825 -0.4228
88.85 -0.3346
88.875 -0.2548
88.9 -0.185
88.925 -0.1236
88.95 -0.0712
88.975 -0.0258
89 0.0145
89.025 0.0496
89.05 0.0818
89.075 0.1129
89.1 0.1442
89.125 0.1807
89.15 0.2225
89.175 0.264
89.2 0.3032
89.225 0.3364
89.25 0.363
89.275 0.3828
89.3 0.3957
89.325 0.4021
89.35 0.4025
89.375 0.3979
89.4 0.388
89.425 0.372
89.45 0.3507
89.475 0.326
89.5 0.3012
89.525 0.2808
89.55 0.2702
89.575 0.2698
89.6 0.2741
89.625 0.2849
89.65 0.3298
89.675 0.4091
89.7 0.4929
89.725 0.5741
89.75 0.6517
89.775 0.7239
89.8 0.7898
89.825 0.8481
89.85 0.8995
89.875 0.9446
89.9 0.9826
89.925 1.0143
89.95 1.0398
89.975 1.0597
90 1.0755
90.025 1.0886
90.05 1.1009
90.075 1.1121
90.1 1.1224
90.125 1.1327
90.15 1.1423
90.175 1.1537
90.2 1.1661
90.225 1.1802
90.25 1.1964
90.275 1.2179
90.3 1.2414
90.325 1.262
90.35 1.2778
90.375 1.2863
90.4 1.2873
90.425 1.2815
90.45 1.2684
90.475 1.2476
90.5 1.2186
90.525 1.1808
90.55 1.1356
90.575 1.0866
90.6 1.0368
90.625 0.989
90.65 0.9451
90.675 0.9061
90.7 0.8749
90.725 0.8539
90.75 0.8379
90.775 0.8263
90.8 0.8207
90.825 0.8261
90.85 0.8482
90.875 0.8816
90.9 0.9182
90.925 0.95
90.95 0.9755
90.975 0.9936
91 1.0053
91.025 1.0121
91.05 1.0162
91.075 1.0201
91.1 1.0242
91.125 1.0266
91.15 1.0264
91.175 1.0243
91.2 1.0237
91.225 1.0274
91.25 1.035
91.275 1.0472
91.3 1.0605
91.325 1.0695
91.35 1.0738
91.375 1.0737
91.4 1.0676
91.425 1.0549
91.45 1.0395
91.475 1.0225
91.5 1.0029
91.525 0.9815
91.55 0.9585
91.575 0.932
91.6 0.9027
91.625 0.8721
91.65 0.8366
91.675 0.7951
91.7 0.7521
91.725 0.7051
91.75 0.6581
91.775 0.624
91.8 0.5971
91.825 0.5681
91.85 0.5292
91.875 0.4778
91.9 0.4155
91.925 0.348
91.95 0.2844
91.975 0.2291
92 0.1838
92.025 0.1477
92.05 0.1254
92.075 0.1149
92.1 0.1063
92.125 0.095
92.15 0.0804
92.175 0.0633
92.2 0.0442
92.225 0.0237
92.25 0.0042
92.275 -0.0154
92.3 -0.0366
92.325 -0.0605
92.35 -0.0864
92.375 -0.1108
92.4 -0.1332
92.425 -0.1518
92.45 -0.1648
92.475 -0.1741
92.5 -0.184
92.525 -0.1981
92.55 -0.2177
92.575 -0.2441
92.6 -0.2759
92.625 -0.3101
92.65 -0.3447
92.675 -0.3731
92.7 -0.3939
92.725 -0.4063
92.75 -0.4128
92.775 -0.4176
92.8 -0.4202
92.825 -0.4232
92.85 -0.4242
92.875 -0.4209
92.9 -0.4124
92.925 -0.4008
92.95 -0.387
92.975 -0.3678
93 -0.3418
93.025 -0.3137
93.05 -0.2904
93.075 -0.2727
93.1 -0.2609
93.125 -0.2545
93.15 -0.2537
93.175 -0.2589
93.2 -0.2685
93.225 -0.2799
93.25 -0.2906
93.275 -0.2977
93.3 -0.3018
93.325 -0.3096
93.35 -0.3266
93.375 -0.3522
93.4 -0.383
93.425 -0.4172
93.45 -0.4553
93.475 -0.494
93.5 -0.5323
93.525 -0.5708
93.55 -0.6089
93.575 -0.6409
93.6 -0.6626
93.625 -0.6754
93.65 -0.6832
93.675 -0.6917
93.7 -0.7046
93.725 -0.724
93.75 -0.7497
93.775 -0.7812
93.8 -0.8182
93.825 -0.8595
93.85 -0.9041
93.875 -0.9526
93.9 -1.0057
93.925 -1.0631
93.95 -1.1245
93.975 -1.1875
94 -1.2493
94.025 -1.3044
94.05 -1.3511
94.075 -1.3949
94.1 -1.4406
94.125 -1.4917
94.15 -1.5484
94.175 -1.613
94.2 -1.6861
94.225 -1.7661
94.25 -1.8458
94.275 -1.9075
94.3 -1.9397
94.325 -1.9502
94.35 -1.9506
94.375 -1.9503
94.4 -1.9547
94.425 -1.9666
94.45 -1.9828
94.475 -2.0034
94.5 -2.0297
94.525 -2.0611
94.55 -2.0995
94.575 -2.1471
94.6 -2.2006
94.625 -2.2568
94.65 -2.3183
94.675 -2.3843
94.7 -2.4438
94.725 -2.4737
94.75 -2.4686
94.775 -2.4416
94.8 -2.4076
94.825 -2.3738
94.85 -2.3433
94.875 -2.3157
94.9 -2.2907
94.925 -2.2681
94.95 -2.2462
94.975 -2.2203
95 -2.1894
95.025 -2.151
95.05 -2.1049
95.075 -2.0564
95.1 -2.0068
95.125 -1.9543
95.15 -1.901
95.175 -1.8462
95.2 -1.7902
95.225 -1.7302
95.25 -1.6599
95.275 -1.5844
95.3 -1.5104
95.325 -1.4418
95.35 -1.3793
95.375 -1.3241
95.4 -1.2758
95.425 -1.2366
95.45 -1.2042
95.475 -1.1757
95.5 -1.1456
95.525 -1.1056
95.55 -1.0514
95.575 -0.9921
95.6 -0.934
95.625 -0.8775
95.65 -0.8235
95.675 -0.7684
95.7 -0.7106
95.725 -0.6555
95.75 -0.6077
95.775 -0.5659
95.8 -0.5273
95.825 -0.4914
95.85 -0.4596
95.875 -0.4336
95.9 -0.4069
95.925 -0.3742
95.95 -0.3401
95.975 -0.3101
96 -0.2825
96.025 -0.2559
96.05 -0.2358
96.075 -0.2243
96.1 -0.2234
96.125 -0.2334
96.15 -0.254
96.175 -0.2832
96.2 -0.3186
96.225 -0.356
96.25 -0.3904
96.275 -0.4134
96.3 -0.421
96.325 -0.4121
96.35 -0.3876
96.375 -0.358
96.4 -0.3314
96.425 -0.3102
96.45 -0.2965
96.475 -0.2893
96.5 -0.2894
96.525 -0.2976
96.55 -0.3131
96.575 -0.3308
96.6 -0.3442
96.625 -0.3409
96.65 -0.3192
96.675 -0.2909
96.7 -0.262
96.725 -0.2343
96.75 -0.2067
96.775 -0.1831
96.8 -0.1641
96.825 -0.1516
96.85 -0.1482
96.875 -0.1535
96.9 -0.1647
96.925 -0.1779
96.95 -0.1877
96.975 -0.1927
97 -0.1954
97.025 -0.2001
97.05 -0.2092
97.075 -0.2207
97.1 -0.2321
97.125 -0.2391
97.15 -0.2397
97.175 -0.239
97.2 -0.2412
97.225 -0.2456
97.25 -0.2535
97.275 -0.264
97.3 -0.2743
97.325 -0.2849
97.35 -0.2947
97.375 -0.3077
97.4 -0.3241
97.425 -0.3406
97.45 -0.3564
97.475 -0.3682
97.5 -0.3698
97.525 -0.3615
97.55 -0.3557
97.575 -0.3583
97.6 -0.3699
97.625 -0.395
97.65 -0.4353
97.675 -0.4885
97.7 -0.5507
97.725 -0.6154
97.75 -0.6755
97.775 -0.718
97.8 -0.7332
97.825 -0.734
97.85 -0.7303
97.875 -0.7303
97.9 -0.7353
97.925 -0.7423
97.95 -0.7495
97.975 -0.7576
98 -0.7612
98.025 -0.7464
98.05 -0.7103
98.075 -0.6655
98.1 -0.6172
98.125 -0.5694
98.15 -0.5256
98.175 -0.4798
98.2 -0.4317
98.225 -0.3837
98.25 -0.3393
98.275 -0.2972
98.3 -0.2573
98.325 -0.2187
98.35 -0.1794
98.375 -0.1376
98.4 -0.0924
98.425 -0.044
98.45 0.0044
98.475 0.053
98.5 0.1038
98.525 0.1562
98.55 0.2006
98.575 0.2345
98.6 0.2639
98.625 0.2922
98.65 0.3194
98.675 0.3426
98.7 0.3603
98.725 0.3726
98.75 0.3798
98.775 0.3838
98.8 0.3854
98.825 0.3834
98.85 0.3772
98.875 0.3681
98.9 0.3539
98.925 0.337
98.95 0.3215
98.975 0.3086
99 0.3035
99.025 0.3065
99.05 0.3124
99.075 0.3174
99.1 0.3196
99.125 0.3206
99.15 0.3186
99.175 0.3132
99.2 0.3023
99.225 0.2879
99.25 0.27
99.275 0.2499
99.3 0.2271
99.325 0.1995
99.35 0.1675
99.375 0.1352
99.4 0.1167
99.425 0.1379
99.45 0.2012
99.475 0.2814
99.5 0.3654
99.525 0.447
99.55 0.527
99.575 0.6057
99.6 0.6784
99.625 0.7436
99.65 0.8024
99.675 0.8554
99.7 0.9006
99.725 0.9416
99.75 0.9795
99.775 1.0131
99.8 1.0434
99.825 1.0702
99.85 1.0919
99.875 1.1057
99.9 1.113
99.925 1.1137
99.95 1.1084
99.975 1.0977
100 1.0823
