# Supplementary material for: Uptake of N2O5 by aqueous aerosol unveiled using chemically accurate many-body potentials
Source: Nat Commun. 2022 Mar 10;13:1266. doi: 10.1038/s41467-022-28697-8 (PMC8913772; doi:10.1038/s41467-022-28697-8)
Supplement: Supplementary file 3 — Source Data [file 41467_2022_28697_MOESM3_ESM.zip › n2o5-uptake-data/Fig2/scattering/rep10run09/relcom_gds.dat]

0.025 11.7419
0.05 11.7025
0.075 11.663
0.1 11.6235
0.125 11.584
0.15 11.5445
0.175 11.5049
0.2 11.4654
0.225 11.4258
0.25 11.3862
0.275 11.3465
0.3 11.3068
0.325 11.2671
0.35 11.2273
0.375 11.1874
0.4 11.1475
0.425 11.1076
0.45 11.0676
0.475 11.0275
0.5 10.9875
0.525 10.9473
0.55 10.9072
0.575 10.867
0.6 10.8268
0.625 10.7866
0.65 10.7463
0.675 10.7061
0.7 10.6658
0.725 10.6255
0.75 10.5852
0.775 10.5449
0.8 10.5045
0.825 10.4642
0.85 10.4237
0.875 10.3832
0.9 10.3427
0.925 10.3022
0.95 10.2616
0.975 10.221
1 10.1803
1.025 10.1396
1.05 10.0988
1.075 10.0579
1.1 10.017
1.125 9.976
1.15 9.9349
1.175 9.8938
1.2 9.8526
1.225 9.8113
1.25 9.77
1.275 9.7285
1.3 9.6871
1.325 9.6455
1.35 9.6039
1.375 9.5623
1.4 9.5206
1.425 9.4788
1.45 9.437
1.475 9.395
1.5 9.3531
1.525 9.311
1.55 9.269
1.575 9.2269
1.6 9.1847
1.625 9.1425
1.65 9.1003
1.675 9.0579
1.7 9.0156
1.725 8.9733
1.75 8.9309
1.775 8.8884
1.8 8.8457
1.825 8.8026
1.85 8.7592
1.875 8.7156
1.9 8.6719
1.925 8.6281
1.95 8.584
1.975 8.5397
2 8.4954
2.025 8.4509
2.05 8.4063
2.075 8.3616
2.1 8.3168
2.125 8.2718
2.15 8.2267
2.175 8.1814
2.2 8.136
2.225 8.0904
2.25 8.0448
2.275 7.999
2.3 7.9529
2.325 7.9068
2.35 7.8604
2.375 7.8139
2.4 7.7672
2.425 7.7204
2.45 7.6734
2.475 7.6263
2.5 7.579
2.525 7.5314
2.55 7.4835
2.575 7.4355
2.6 7.3871
2.625 7.3386
2.65 7.2898
2.675 7.2408
2.7 7.1915
2.725 7.1418
2.75 7.0919
2.775 7.0415
2.8 6.9908
2.825 6.9397
2.85 6.8883
2.875 6.8362
2.9 6.7839
2.925 6.7313
2.95 6.6786
2.975 6.6256
3 6.5722
3.025 6.5184
3.05 6.4642
3.075 6.4096
3.1 6.3546
3.125 6.2994
3.15 6.2439
3.175 6.188
3.2 6.1318
3.225 6.0752
3.25 6.018
3.275 5.9601
3.3 5.9015
3.325 5.8421
3.35 5.7821
3.375 5.7214
3.4 5.6601
3.425 5.598
3.45 5.535
3.475 5.4712
3.5 5.4061
3.525 5.3402
3.55 5.2729
3.575 5.204
3.6 5.1342
3.625 5.0638
3.65 4.992
3.675 4.9179
3.7 4.8419
3.725 4.7639
3.75 4.6843
3.775 4.6041
3.8 4.5255
3.825 4.4496
3.85 4.375
3.875 4.2998
3.9 4.223
3.925 4.1437
3.95 4.0617
3.975 3.9774
4 3.8897
4.025 3.798
4.05 3.702
4.075 3.6014
4.1 3.4962
4.125 3.3881
4.15 3.278
4.175 3.1672
4.2 3.0565
4.225 2.9471
4.25 2.8401
4.275 2.7385
4.3 2.6429
4.325 2.5546
4.35 2.471
4.375 2.3917
4.4 2.32
4.425 2.2599
4.45 2.2051
4.475 2.1497
4.5 2.0934
4.525 2.0394
4.55 1.9889
4.575 1.9404
4.6 1.8949
4.625 1.8568
4.65 1.8276
4.675 1.8069
4.7 1.792
4.725 1.7773
4.75 1.7629
4.775 1.7498
4.8 1.7368
4.825 1.7244
4.85 1.7112
4.875 1.7006
4.9 1.6893
4.925 1.6728
4.95 1.6497
4.975 1.6203
5 1.5843
5.025 1.5425
5.05 1.4946
5.075 1.4412
5.1 1.3829
5.125 1.3207
5.15 1.2568
5.175 1.1921
5.2 1.1282
5.225 1.0625
5.25 0.9938
5.275 0.9215
5.3 0.8459
5.325 0.7675
5.35 0.6854
5.375 0.598
5.4 0.506
5.425 0.4115
5.45 0.3206
5.475 0.2394
5.5 0.1631
5.525 0.0886
5.55 0.0125
5.575 -0.0674
5.6 -0.1507
5.625 -0.2335
5.65 -0.3105
5.675 -0.3866
5.7 -0.4702
5.725 -0.5603
5.75 -0.6542
5.775 -0.7462
5.8 -0.8273
5.825 -0.8962
5.85 -0.9526
5.875 -1.0013
5.9 -1.0499
5.925 -1.1013
5.95 -1.1567
5.975 -1.215
6 -1.2763
6.025 -1.3216
6.05 -1.3329
6.075 -1.3236
6.1 -1.2948
6.125 -1.2473
6.15 -1.1881
6.175 -1.1277
6.2 -1.069
6.225 -1.0108
6.25 -0.9535
6.275 -0.9001
6.3 -0.8541
6.325 -0.8174
6.35 -0.7877
6.375 -0.7629
6.4 -0.7434
6.425 -0.7274
6.45 -0.7083
6.475 -0.6852
6.5 -0.6609
6.525 -0.635
6.55 -0.6103
6.575 -0.5908
6.6 -0.5781
6.625 -0.5722
6.65 -0.5723
6.675 -0.5754
6.7 -0.5759
6.725 -0.5722
6.75 -0.569
6.775 -0.5714
6.8 -0.5762
6.825 -0.5814
6.85 -0.5906
6.875 -0.6047
6.9 -0.6198
6.925 -0.6367
6.95 -0.6586
6.975 -0.6876
7 -0.7237
7.025 -0.7656
7.05 -0.8087
7.075 -0.8504
7.1 -0.8907
7.125 -0.9335
7.15 -0.9788
7.175 -1.0241
7.2 -1.0672
7.225 -1.1084
7.25 -1.1495
7.275 -1.1912
7.3 -1.2324
7.325 -1.2695
7.35 -1.3003
7.375 -1.3294
7.4 -1.3602
7.425 -1.3921
7.45 -1.4207
7.475 -1.4486
7.5 -1.4753
7.525 -1.498
7.55 -1.5179
7.575 -1.5338
7.6 -1.5413
7.625 -1.5355
7.65 -1.519
7.675 -1.495
7.7 -1.4666
7.725 -1.4319
7.75 -1.3997
7.775 -1.3747
7.8 -1.3561
7.825 -1.3408
7.85 -1.3196
7.875 -1.2961
7.9 -1.2729
7.925 -1.2449
7.95 -1.2153
7.975 -1.1894
8 -1.168
8.025 -1.1513
8.05 -1.1412
8.075 -1.1371
8.1 -1.1386
8.125 -1.1411
8.15 -1.1373
8.175 -1.1266
8.2 -1.1139
8.225 -1.098
8.25 -1.0798
8.275 -1.0629
8.3 -1.0464
8.325 -1.0292
8.35 -1.0133
8.375 -1.0034
8.4 -1.0034
8.425 -1.0121
8.45 -1.0213
8.475 -1.0184
8.5 -1.0007
8.525 -0.9817
8.55 -0.9709
8.575 -0.967
8.6 -0.9587
8.625 -0.9295
8.65 -0.8682
8.675 -0.7869
8.7 -0.7067
8.725 -0.6407
8.75 -0.5937
8.775 -0.5573
8.8 -0.5244
8.825 -0.4896
8.85 -0.4577
8.875 -0.4282
8.9 -0.3999
8.925 -0.3746
8.95 -0.3463
8.975 -0.3114
9 -0.2673
9.025 -0.2211
9.05 -0.1763
9.075 -0.1335
9.1 -0.092
9.125 -0.0467
9.15 0.0014
9.175 0.0515
9.2 0.101
9.225 0.1457
9.25 0.1843
9.275 0.2165
9.3 0.2408
9.325 0.2553
9.35 0.264
9.375 0.2709
9.4 0.2786
9.425 0.2877
9.45 0.2992
9.475 0.3089
9.5 0.3131
9.525 0.3141
9.55 0.3159
9.575 0.3182
9.6 0.3194
9.625 0.3213
9.65 0.3232
9.675 0.3227
9.7 0.3199
9.725 0.3146
9.75 0.306
9.775 0.2915
9.8 0.2716
9.825 0.2488
9.85 0.2245
9.875 0.1973
9.9 0.1678
9.925 0.1384
9.95 0.1126
9.975 0.0943
10 0.0819
10.025 0.0728
10.05 0.0688
10.075 0.0786
10.1 0.1058
10.125 0.1466
10.15 0.1989
10.175 0.2556
10.2 0.3159
10.225 0.3792
10.25 0.4418
10.275 0.4992
10.3 0.5457
10.325 0.5799
10.35 0.6053
10.375 0.625
10.4 0.6418
10.425 0.6573
10.45 0.6672
10.475 0.6696
10.5 0.665
10.525 0.659
10.55 0.6593
10.575 0.6666
10.6 0.6805
10.625 0.7041
10.65 0.731
10.675 0.7535
10.7 0.7659
10.725 0.7682
10.75 0.7617
10.775 0.7477
10.8 0.7255
10.825 0.6944
10.85 0.6514
10.875 0.5963
10.9 0.5316
10.925 0.4572
10.95 0.3751
10.975 0.2864
11 0.194
11.025 0.1004
11.05 0.0091
11.075 -0.0791
11.1 -0.1583
11.125 -0.2272
11.15 -0.2862
11.175 -0.3358
11.2 -0.3779
11.225 -0.4131
11.25 -0.4417
11.275 -0.4636
11.3 -0.4799
11.325 -0.4918
11.35 -0.5
11.375 -0.5014
11.4 -0.5003
11.425 -0.5012
11.45 -0.5023
11.475 -0.5008
11.5 -0.4967
11.525 -0.4902
11.55 -0.4784
11.575 -0.4597
11.6 -0.4375
11.625 -0.4072
11.65 -0.3636
11.675 -0.3095
11.7 -0.2524
11.725 -0.1954
11.75 -0.1406
11.775 -0.0904
11.8 -0.0422
11.825 0.008
11.85 0.064
11.875 0.1208
11.9 0.1739
11.925 0.2276
11.95 0.2818
11.975 0.3363
12 0.394
12.025 0.4548
12.05 0.5127
12.075 0.567
12.1 0.6149
12.125 0.6545
12.15 0.6893
12.175 0.7226
12.2 0.76
12.225 0.8038
12.25 0.8537
12.275 0.9044
12.3 0.9529
12.325 1.0007
12.35 1.0456
12.375 1.0877
12.4 1.1254
12.425 1.1566
12.45 1.1806
12.475 1.1948
12.5 1.2019
12.525 1.2023
12.55 1.201
12.575 1.2023
12.6 1.21
12.625 1.2225
12.65 1.2357
12.675 1.2457
12.7 1.252
12.725 1.2505
12.75 1.2406
12.775 1.2219
12.8 1.1974
12.825 1.1779
12.85 1.1693
12.875 1.1669
12.9 1.1594
12.925 1.1427
12.95 1.1173
12.975 1.0806
13 1.0331
13.025 0.9759
13.05 0.906
13.075 0.8239
13.1 0.7317
13.125 0.63
13.15 0.5217
13.175 0.4156
13.2 0.32
13.225 0.2553
13.25 0.2261
13.275 0.2096
13.3 0.1923
13.325 0.1688
13.35 0.138
13.375 0.1016
13.4 0.0609
13.425 0.015
13.45 -0.0314
13.475 -0.0732
13.5 -0.1034
13.525 -0.1211
13.55 -0.1286
13.575 -0.1236
13.6 -0.1107
13.625 -0.088
13.65 -0.0602
13.675 -0.0276
13.7 0.0067
13.725 0.042
13.75 0.0753
13.775 0.1044
13.8 0.1263
13.825 0.1458
13.85 0.1705
13.875 0.2063
13.9 0.2535
13.925 0.3113
13.95 0.3739
13.975 0.4386
14 0.5021
14.025 0.5617
14.05 0.6164
14.075 0.6658
14.1 0.7101
14.125 0.7489
14.15 0.7834
14.175 0.8144
14.2 0.8423
14.225 0.8677
14.25 0.8925
14.275 0.9166
14.3 0.9425
14.325 0.9706
14.35 1.0023
14.375 1.0365
14.4 1.0701
14.425 1.101
14.45 1.1269
14.475 1.1463
14.5 1.1587
14.525 1.1643
14.55 1.1637
14.575 1.156
14.6 1.1407
14.625 1.1194
14.65 1.0936
14.675 1.064
14.7 1.0348
14.725 1.0039
14.75 0.971
14.775 0.9413
14.8 0.9219
14.825 0.9095
14.85 0.8981
14.875 0.8865
14.9 0.8734
14.925 0.8536
14.95 0.8265
14.975 0.7922
15 0.7536
15.025 0.7136
15.05 0.6756
15.075 0.6372
15.1 0.5962
15.125 0.5508
15.15 0.5008
15.175 0.4464
15.2 0.3855
15.225 0.3182
15.25 0.2434
15.275 0.1609
15.3 0.0707
15.325 -0.0268
15.35 -0.128
15.375 -0.2295
15.4 -0.3239
15.425 -0.4014
15.45 -0.4597
15.475 -0.5054
15.5 -0.543
15.525 -0.5741
15.55 -0.5916
15.575 -0.5963
15.6 -0.5894
15.625 -0.5756
15.65 -0.5534
15.675 -0.5154
15.7 -0.4709
15.725 -0.4282
15.75 -0.3891
15.775 -0.3538
15.8 -0.3155
15.825 -0.2664
15.85 -0.2046
15.875 -0.1402
15.9 -0.0792
15.925 -0.023
15.95 0.0277
15.975 0.0712
16 0.1052
16.025 0.1293
16.05 0.1432
16.075 0.1483
16.1 0.1491
16.125 0.1464
16.15 0.137
16.175 0.1226
16.2 0.101
16.225 0.0742
16.25 0.0476
16.275 0.0187
16.3 -0.0132
16.325 -0.0491
16.35 -0.089
16.375 -0.1301
16.4 -0.1669
16.425 -0.1994
16.45 -0.2289
16.475 -0.2601
16.5 -0.2956
16.525 -0.3313
16.55 -0.3578
16.575 -0.3674
16.6 -0.3589
16.625 -0.3385
16.65 -0.3118
16.675 -0.2821
16.7 -0.2486
16.725 -0.2131
16.75 -0.1765
16.775 -0.1421
16.8 -0.1111
16.825 -0.0873
16.85 -0.0697
16.875 -0.0577
16.9 -0.0529
16.925 -0.0536
16.95 -0.0531
16.975 -0.0515
17 -0.0513
17.025 -0.0431
17.05 -0.0254
17.075 -0.0068
17.1 0.0093
17.125 0.021
17.15 0.0279
17.175 0.0306
17.2 0.0305
17.225 0.0282
17.25 0.024
17.275 0.0156
17.3 0.0052
17.325 -0.0074
17.35 -0.0206
17.375 -0.0281
17.4 -0.0247
17.425 -0.006
17.45 0.0209
17.475 0.0489
17.5 0.0755
17.525 0.1012
17.55 0.1245
17.575 0.1423
17.6 0.1561
17.625 0.1687
17.65 0.1842
17.675 0.2018
17.7 0.2176
17.725 0.2289
17.75 0.2381
17.775 0.2515
17.8 0.2737
17.825 0.3029
17.85 0.3321
17.875 0.3563
17.9 0.3788
17.925 0.4037
17.95 0.4274
17.975 0.4464
18 0.4578
18.025 0.4596
18.05 0.454
18.075 0.4418
18.1 0.4228
18.125 0.3999
18.15 0.3753
18.175 0.3471
18.2 0.3159
18.225 0.2804
18.25 0.2458
18.275 0.2205
18.3 0.2077
18.325 0.2069
18.35 0.2116
18.375 0.2212
18.4 0.233
18.425 0.2432
18.45 0.2495
18.475 0.252
18.5 0.2493
18.525 0.2409
18.55 0.2274
18.575 0.2128
18.6 0.1982
18.625 0.183
18.65 0.1681
18.675 0.1554
18.7 0.1431
18.725 0.1305
18.75 0.117
18.775 0.1031
18.8 0.0871
18.825 0.0705
18.85 0.0533
18.875 0.0339
18.9 0.0121
18.925 -0.0099
18.95 -0.0289
18.975 -0.0492
19 -0.0774
19.025 -0.11
19.05 -0.1426
19.075 -0.1673
19.1 -0.184
19.125 -0.1934
19.15 -0.1975
19.175 -0.1968
19.2 -0.1869
19.225 -0.1718
19.25 -0.1538
19.275 -0.1366
19.3 -0.1255
19.325 -0.1223
19.35 -0.1287
19.375 -0.1464
19.4 -0.1721
19.425 -0.2039
19.45 -0.2433
19.475 -0.2824
19.5 -0.319
19.525 -0.3519
19.55 -0.3857
19.575 -0.4258
19.6 -0.4746
19.625 -0.5337
19.65 -0.599
19.675 -0.6589
19.7 -0.7041
19.725 -0.7341
19.75 -0.7546
19.775 -0.7666
19.8 -0.7763
19.825 -0.7843
19.85 -0.7925
19.875 -0.8022
19.9 -0.8189
19.925 -0.846
19.95 -0.8771
19.975 -0.9092
20 -0.9402
20.025 -0.9646
20.05 -0.9819
20.075 -0.9958
20.1 -1.0075
20.125 -1.0147
20.15 -1.0162
20.175 -1.0184
20.2 -1.0222
20.225 -1.0228
20.25 -1.0184
20.275 -1.0123
20.3 -1.008
20.325 -1.0091
20.35 -1.0171
20.375 -1.0304
20.4 -1.0469
20.425 -1.0668
20.45 -1.0912
20.475 -1.122
20.5 -1.1574
20.525 -1.1966
20.55 -1.239
20.575 -1.2823
20.6 -1.3238
20.625 -1.3684
20.65 -1.4124
20.675 -1.4539
20.7 -1.4967
20.725 -1.542
20.75 -1.5951
20.775 -1.6565
20.8 -1.7219
20.825 -1.7885
20.85 -1.857
20.875 -1.9291
20.9 -2.0048
20.925 -2.0767
20.95 -2.1409
20.975 -2.1896
21 -2.2223
21.025 -2.234
21.05 -2.2278
21.075 -2.2122
21.1 -2.1927
21.125 -2.1632
21.15 -2.1213
21.175 -2.0661
21.2 -2
21.225 -1.9246
21.25 -1.8406
21.275 -1.7489
21.3 -1.6527
21.325 -1.5548
21.35 -1.4579
21.375 -1.3661
21.4 -1.2787
21.425 -1.194
21.45 -1.1107
21.475 -1.026
21.5 -0.9394
21.525 -0.8525
21.55 -0.7682
21.575 -0.687
21.6 -0.6089
21.625 -0.5351
21.65 -0.4673
21.675 -0.4112
21.7 -0.3686
21.725 -0.3385
21.75 -0.3186
21.775 -0.3078
21.8 -0.3061
21.825 -0.3092
21.85 -0.3063
21.875 -0.2825
21.9 -0.2385
21.925 -0.1933
21.95 -0.1566
21.975 -0.1275
22 -0.1033
22.025 -0.0816
22.05 -0.0591
22.075 -0.0309
22.1 0.0038
22.125 0.0401
22.15 0.0739
22.175 0.1034
22.2 0.1268
22.225 0.1451
22.25 0.1599
22.275 0.1697
22.3 0.1724
22.325 0.1637
22.35 0.142
22.375 0.1096
22.4 0.071
22.425 0.0261
22.45 -0.0253
22.475 -0.0829
22.5 -0.1472
22.525 -0.2152
22.55 -0.2832
22.575 -0.3522
22.6 -0.4219
22.625 -0.4929
22.65 -0.5724
22.675 -0.6628
22.7 -0.758
22.725 -0.858
22.75 -0.9574
22.775 -1.0571
22.8 -1.1579
22.825 -1.2569
22.85 -1.3526
22.875 -1.4444
22.9 -1.531
22.925 -1.6106
22.95 -1.6768
22.975 -1.7227
23 -1.7466
23.025 -1.7523
23.05 -1.7524
23.075 -1.7545
23.1 -1.7631
23.125 -1.77
23.15 -1.7673
23.175 -1.7573
23.2 -1.7582
23.225 -1.7736
23.25 -1.797
23.275 -1.8191
23.3 -1.8342
23.325 -1.8404
23.35 -1.8327
23.375 -1.8151
23.4 -1.796
23.425 -1.7802
23.45 -1.7697
23.475 -1.7625
23.5 -1.7505
23.525 -1.7322
23.55 -1.7124
23.575 -1.6933
23.6 -1.6761
23.625 -1.6612
23.65 -1.6483
23.675 -1.641
23.7 -1.6401
23.725 -1.6368
23.75 -1.6265
23.775 -1.6132
23.8 -1.6028
23.825 -1.5988
23.85 -1.6056
23.875 -1.6197
23.9 -1.6347
23.925 -1.6461
23.95 -1.653
23.975 -1.6561
24 -1.6572
24.025 -1.6571
24.05 -1.662
24.075 -1.6715
24.1 -1.6916
24.125 -1.7258
24.15 -1.7761
24.175 -1.846
24.2 -1.931
24.225 -2.0139
24.25 -2.0762
24.275 -2.1176
24.3 -2.1417
24.325 -2.1547
24.35 -2.1638
24.375 -2.1715
24.4 -2.1774
24.425 -2.1808
24.45 -2.1757
24.475 -2.1618
24.5 -2.1517
24.525 -2.1551
24.55 -2.1792
24.575 -2.2143
24.6 -2.2546
24.625 -2.2956
24.65 -2.3237
24.675 -2.3384
24.7 -2.3525
24.725 -2.3688
24.75 -2.3893
24.775 -2.415
24.8 -2.4433
24.825 -2.4747
24.85 -2.4998
24.875 -2.5123
24.9 -2.5158
24.925 -2.5127
24.95 -2.5024
24.975 -2.4779
25 -2.4414
25.025 -2.4003
25.05 -2.3622
25.075 -2.3302
25.1 -2.3042
25.125 -2.2832
25.15 -2.2645
25.175 -2.2484
25.2 -2.2355
25.225 -2.2269
25.25 -2.2252
25.275 -2.2308
25.3 -2.2425
25.325 -2.258
25.35 -2.278
25.375 -2.3049
25.4 -2.3416
25.425 -2.3907
25.45 -2.4455
25.475 -2.496
25.5 -2.5357
25.525 -2.5646
25.55 -2.5851
25.575 -2.6019
25.6 -2.6151
25.625 -2.6233
25.65 -2.6266
25.675 -2.6255
25.7 -2.6213
25.725 -2.6186
25.75 -2.6217
25.775 -2.6356
25.8 -2.6607
25.825 -2.6965
25.85 -2.7389
25.875 -2.7842
25.9 -2.8252
25.925 -2.861
25.95 -2.8951
25.975 -2.9306
26 -2.9638
26.025 -2.9901
26.05 -3.0041
26.075 -3.0058
26.1 -2.9985
26.125 -2.9854
26.15 -2.9662
26.175 -2.9438
26.2 -2.9296
26.225 -2.9295
26.25 -2.9436
26.275 -2.9697
26.3 -3.0044
26.325 -3.0413
26.35 -3.0779
26.375 -3.1182
26.4 -3.1649
26.425 -3.2136
26.45 -3.259
26.475 -3.2968
26.5 -3.3291
26.525 -3.3561
26.55 -3.3763
26.575 -3.3892
26.6 -3.3904
26.625 -3.3868
26.65 -3.3976
26.675 -3.436
26.7 -3.4939
26.725 -3.5511
26.75 -3.5897
26.775 -3.6045
26.8 -3.6032
26.825 -3.5862
26.85 -3.5507
26.875 -3.5004
26.9 -3.4344
26.925 -3.3562
26.95 -3.2799
26.975 -3.2058
27 -3.1301
27.025 -3.0572
27.05 -2.9874
27.075 -2.9197
27.1 -2.8577
27.125 -2.8045
27.15 -2.7612
27.175 -2.7245
27.2 -2.6879
27.225 -2.6469
27.25 -2.5994
27.275 -2.5437
27.3 -2.4867
27.325 -2.4294
27.35 -2.3682
27.375 -2.3058
27.4 -2.2497
27.425 -2.2043
27.45 -2.177
27.475 -2.1631
27.5 -2.1576
27.525 -2.159
27.55 -2.1669
27.575 -2.1812
27.6 -2.2036
27.625 -2.2335
27.65 -2.2728
27.675 -2.3163
27.7 -2.3608
27.725 -2.4077
27.75 -2.4532
27.775 -2.498
27.8 -2.545
27.825 -2.5938
27.85 -2.641
27.875 -2.6843
27.9 -2.7178
27.925 -2.7323
27.95 -2.7225
27.975 -2.6954
28 -2.6618
28.025 -2.6192
28.05 -2.5679
28.075 -2.5179
28.1 -2.4688
28.125 -2.4157
28.15 -2.3605
28.175 -2.3097
28.2 -2.2668
28.225 -2.2296
28.25 -2.192
28.275 -2.1512
28.3 -2.1077
28.325 -2.0637
28.35 -2.0202
28.375 -1.9746
28.4 -1.9291
28.425 -1.8825
28.45 -1.8353
28.475 -1.7901
28.5 -1.7492
28.525 -1.7169
28.55 -1.6908
28.575 -1.6717
28.6 -1.6625
28.625 -1.6603
28.65 -1.659
28.675 -1.6488
28.7 -1.6354
28.725 -1.6269
28.75 -1.6244
28.775 -1.6284
28.8 -1.6338
28.825 -1.6369
28.85 -1.6356
28.875 -1.627
28.9 -1.6092
28.925 -1.5811
28.95 -1.5433
28.975 -1.4919
29 -1.4351
29.025 -1.3738
29.05 -1.3126
29.075 -1.2502
29.1 -1.1866
29.125 -1.1219
29.15 -1.0538
29.175 -0.9888
29.2 -0.9268
29.225 -0.8713
29.25 -0.8229
29.275 -0.7804
29.3 -0.7414
29.325 -0.7025
29.35 -0.6677
29.375 -0.6368
29.4 -0.6085
29.425 -0.5833
29.45 -0.5621
29.475 -0.5399
29.5 -0.5168
29.525 -0.4929
29.55 -0.4689
29.575 -0.4415
29.6 -0.4082
29.625 -0.376
29.65 -0.3483
29.675 -0.3238
29.7 -0.3052
29.725 -0.2952
29.75 -0.2928
29.775 -0.2943
29.8 -0.2965
29.825 -0.2964
29.85 -0.293
29.875 -0.2891
29.9 -0.2881
29.925 -0.2862
29.95 -0.2804
29.975 -0.2752
30 -0.2732
30.025 -0.2732
30.05 -0.2723
30.075 -0.2667
30.1 -0.2534
30.125 -0.2387
30.15 -0.225
30.175 -0.2166
30.2 -0.2168
30.225 -0.2263
30.25 -0.2479
30.275 -0.2821
30.3 -0.326
30.325 -0.3755
30.35 -0.4286
30.375 -0.4839
30.4 -0.5441
30.425 -0.6088
30.45 -0.6773
30.475 -0.7398
30.5 -0.7889
30.525 -0.8325
30.55 -0.8796
30.575 -0.9363
30.6 -1.0046
30.625 -1.0827
30.65 -1.1691
30.675 -1.2554
30.7 -1.34
30.725 -1.4224
30.75 -1.5004
30.775 -1.5727
30.8 -1.6311
30.825 -1.6743
30.85 -1.7039
30.875 -1.7208
30.9 -1.7277
30.925 -1.7258
30.95 -1.7136
30.975 -1.6926
31 -1.6707
31.025 -1.6546
31.05 -1.6485
31.075 -1.6502
31.1 -1.6592
31.125 -1.6738
31.15 -1.6905
31.175 -1.7048
31.2 -1.7183
31.225 -1.7375
31.25 -1.757
31.275 -1.7733
31.3 -1.7824
31.325 -1.7866
31.35 -1.7886
31.375 -1.7902
31.4 -1.7878
31.425 -1.7801
31.45 -1.7688
31.475 -1.755
31.5 -1.7389
31.525 -1.7238
31.55 -1.7089
31.575 -1.6943
31.6 -1.6827
31.625 -1.6736
31.65 -1.6661
31.675 -1.6596
31.7 -1.6512
31.725 -1.6433
31.75 -1.6351
31.775 -1.6271
31.8 -1.6126
31.825 -1.5814
31.85 -1.534
31.875 -1.4766
31.9 -1.4154
31.925 -1.3569
31.95 -1.302
31.975 -1.2518
32 -1.2063
32.025 -1.1666
32.05 -1.1314
32.075 -1.0985
32.1 -1.065
32.125 -1.0288
32.15 -0.9888
32.175 -0.9454
32.2 -0.903
32.225 -0.8642
32.25 -0.8308
32.275 -0.8044
32.3 -0.785
32.325 -0.7733
32.35 -0.7685
32.375 -0.7698
32.4 -0.7774
32.425 -0.7905
32.45 -0.8067
32.475 -0.8255
32.5 -0.8389
32.525 -0.8334
32.55 -0.8029
32.575 -0.7618
32.6 -0.721
32.625 -0.6839
32.65 -0.6508
32.675 -0.6171
32.7 -0.5777
32.725 -0.5324
32.75 -0.4831
32.775 -0.4323
32.8 -0.3821
32.825 -0.3374
32.85 -0.2984
32.875 -0.2668
32.9 -0.2418
32.925 -0.2223
32.95 -0.206
32.975 -0.1917
33 -0.1808
33.025 -0.1701
33.05 -0.1638
33.075 -0.1678
33.1 -0.183
33.125 -0.2076
33.15 -0.2429
33.175 -0.2846
33.2 -0.3296
33.225 -0.3773
33.25 -0.4261
33.275 -0.4764
33.3 -0.5292
33.325 -0.5844
33.35 -0.6397
33.375 -0.6927
33.4 -0.7462
33.425 -0.7996
33.45 -0.8507
33.475 -0.8993
33.5 -0.945
33.525 -0.9825
33.55 -1.0107
33.575 -1.032
33.6 -1.0434
33.625 -1.0352
33.65 -1.0041
33.675 -0.9549
33.7 -0.8934
33.725 -0.8225
33.75 -0.7389
33.775 -0.6401
33.8 -0.529
33.825 -0.4213
33.85 -0.3229
33.875 -0.2365
33.9 -0.1608
33.925 -0.094
33.95 -0.035
33.975 0.0185
34 0.0682
34.025 0.1139
34.05 0.1543
34.075 0.1917
34.1 0.2302
34.125 0.2694
34.15 0.3024
34.175 0.3245
34.2 0.3338
34.225 0.3332
34.25 0.3261
34.275 0.3148
34.3 0.2984
34.325 0.275
34.35 0.2465
34.375 0.2159
34.4 0.1798
34.425 0.1338
34.45 0.0772
34.475 0.0115
34.5 -0.0433
34.525 -0.0655
34.55 -0.073
34.575 -0.0825
34.6 -0.0974
34.625 -0.1177
34.65 -0.1434
34.675 -0.1713
34.7 -0.1994
34.725 -0.2226
34.75 -0.2473
34.775 -0.2791
34.8 -0.3233
34.825 -0.3827
34.85 -0.4554
34.875 -0.5352
34.9 -0.6138
34.925 -0.6837
34.95 -0.7442
34.975 -0.8065
35 -0.8729
35.025 -0.9404
35.05 -1.0087
35.075 -1.0786
35.1 -1.1539
35.125 -1.2349
35.15 -1.3223
35.175 -1.4138
35.2 -1.5056
35.225 -1.5954
35.25 -1.678
35.275 -1.7548
35.3 -1.8204
35.325 -1.87
35.35 -1.9048
35.375 -1.9176
35.4 -1.9076
35.425 -1.8856
35.45 -1.857
35.475 -1.8266
35.5 -1.7932
35.525 -1.7564
35.55 -1.7261
35.575 -1.7212
35.6 -1.7371
35.625 -1.7542
35.65 -1.7712
35.675 -1.7842
35.7 -1.7925
35.725 -1.7925
35.75 -1.784
35.775 -1.7616
35.8 -1.7229
35.825 -1.6742
35.85 -1.6279
35.875 -1.5889
35.9 -1.5585
35.925 -1.5349
35.95 -1.5155
35.975 -1.4965
36 -1.4751
36.025 -1.451
36.05 -1.4254
36.075 -1.397
36.1 -1.3636
36.125 -1.3238
36.15 -1.2844
36.175 -1.2489
36.2 -1.2137
36.225 -1.1751
36.25 -1.1298
36.275 -1.0786
36.3 -1.0229
36.325 -0.9629
36.35 -0.8986
36.375 -0.8305
36.4 -0.7618
36.425 -0.6926
36.45 -0.6249
36.475 -0.5629
36.5 -0.5075
36.525 -0.4587
36.55 -0.4149
36.575 -0.3713
36.6 -0.3263
36.625 -0.2814
36.65 -0.2347
36.675 -0.186
36.7 -0.1364
36.725 -0.09
36.75 -0.0494
36.775 -0.0158
36.8 0.0113
36.825 0.0424
36.85 0.0897
36.875 0.1522
36.9 0.2176
36.925 0.2782
36.95 0.3299
36.975 0.3713
37 0.4013
37.025 0.421
37.05 0.4295
37.075 0.4275
37.1 0.4144
37.125 0.3912
37.15 0.3632
37.175 0.3336
37.2 0.304
37.225 0.2754
37.25 0.2547
37.275 0.2468
37.3 0.2434
37.325 0.2399
37.35 0.2316
37.375 0.2155
37.4 0.1925
37.425 0.164
37.45 0.1308
37.475 0.0932
37.5 0.0532
37.525 0.0147
37.55 -0.0101
37.575 -0.0056
37.6 0.0219
37.625 0.0626
37.65 0.1105
37.675 0.1636
37.7 0.2194
37.725 0.2765
37.75 0.3338
37.775 0.3954
37.8 0.4654
37.825 0.5377
37.85 0.6105
37.875 0.6795
37.9 0.746
37.925 0.8074
37.95 0.8633
37.975 0.9128
38 0.9523
38.025 0.9832
38.05 1.0226
38.075 1.0898
38.1 1.1701
38.125 1.2475
38.15 1.3179
38.175 1.3821
38.2 1.4403
38.225 1.4929
38.25 1.5413
38.275 1.5839
38.3 1.6216
38.325 1.6541
38.35 1.6781
38.375 1.6921
38.4 1.6973
38.425 1.6949
38.45 1.6875
38.475 1.6852
38.5 1.6885
38.525 1.6885
38.55 1.6858
38.575 1.6825
38.6 1.6771
38.625 1.6685
38.65 1.6588
38.675 1.6508
38.7 1.6441
38.725 1.6344
38.75 1.6191
38.775 1.5969
38.8 1.5694
38.825 1.5364
38.85 1.4961
38.875 1.448
38.9 1.3941
38.925 1.3325
38.95 1.264
38.975 1.1938
39 1.1315
39.025 1.0828
39.05 1.0517
39.075 1.0498
39.1 1.0654
39.125 1.0891
39.15 1.1163
39.175 1.1419
39.2 1.1597
39.225 1.1708
39.25 1.1751
39.275 1.1744
39.3 1.1788
39.325 1.1916
39.35 1.2074
39.375 1.2232
39.4 1.238
39.425 1.2499
39.45 1.2573
39.475 1.2627
39.5 1.2662
39.525 1.266
39.55 1.2668
39.575 1.2658
39.6 1.2672
39.625 1.2686
39.65 1.2658
39.675 1.2579
39.7 1.2456
39.725 1.2337
39.75 1.2234
39.775 1.2126
39.8 1.2068
39.825 1.2043
39.85 1.1985
39.875 1.1902
39.9 1.1864
39.925 1.1836
39.95 1.1739
39.975 1.157
40 1.134
40.025 1.1046
40.05 1.0687
40.075 1.0295
40.1 0.9862
40.125 0.9374
40.15 0.8843
40.175 0.8309
40.2 0.7833
40.225 0.7443
40.25 0.7182
40.275 0.7056
40.3 0.699
40.325 0.6895
40.35 0.6735
40.375 0.6474
40.4 0.6125
40.425 0.5675
40.45 0.5158
40.475 0.4608
40.5 0.4027
40.525 0.3394
40.55 0.2782
40.575 0.2253
40.6 0.1775
40.625 0.1325
40.65 0.0934
40.675 0.0566
40.7 0.0159
40.725 -0.0314
40.75 -0.085
40.775 -0.1409
40.8 -0.1909
40.825 -0.2317
40.85 -0.2644
40.875 -0.2913
40.9 -0.3163
40.925 -0.3454
40.95 -0.377
40.975 -0.4059
41 -0.4288
41.025 -0.4441
41.05 -0.4502
41.075 -0.4443
41.1 -0.4224
41.125 -0.3939
41.15 -0.3637
41.175 -0.3349
41.2 -0.3024
41.225 -0.2687
41.25 -0.2343
41.275 -0.203
41.3 -0.1781
41.325 -0.1588
41.35 -0.1436
41.375 -0.1321
41.4 -0.1228
41.425 -0.1141
41.45 -0.1018
41.475 -0.0873
41.5 -0.0742
41.525 -0.0636
41.55 -0.0597
41.575 -0.0626
41.6 -0.0698
41.625 -0.0801
41.65 -0.0942
41.675 -0.1104
41.7 -0.1269
41.725 -0.1444
41.75 -0.1606
41.775 -0.1692
41.8 -0.1548
41.825 -0.1192
41.85 -0.0742
41.875 -0.0278
41.9 0.0145
41.925 0.0499
41.95 0.0767
41.975 0.1012
42 0.1356
42.025 0.1798
42.05 0.2247
42.075 0.2665
42.1 0.3038
42.125 0.3357
42.15 0.367
42.175 0.3994
42.2 0.4336
42.225 0.4641
42.25 0.49
42.275 0.5183
42.3 0.5563
42.325 0.6086
42.35 0.6689
42.375 0.7318
42.4 0.7962
42.425 0.8643
42.45 0.9477
42.475 1.0491
42.5 1.1472
42.525 1.234
42.55 1.3105
42.575 1.378
42.6 1.439
42.625 1.4947
42.65 1.5456
42.675 1.5926
42.7 1.6352
42.725 1.6754
42.75 1.7159
42.775 1.7606
42.8 1.8115
42.825 1.8671
42.85 1.9238
42.875 1.9798
42.9 2.0337
42.925 2.0849
42.95 2.1338
42.975 2.1823
43 2.2317
43.025 2.2813
43.05 2.3292
43.075 2.374
43.1 2.4149
43.125 2.4505
43.15 2.4807
43.175 2.5064
43.2 2.5288
43.225 2.5492
43.25 2.5673
43.275 2.5821
43.3 2.5922
43.325 2.5971
43.35 2.5982
43.375 2.5947
43.4 2.5874
43.425 2.5761
43.45 2.56
43.475 2.5392
43.5 2.5149
43.525 2.4874
43.55 2.4603
43.575 2.4355
43.6 2.4092
43.625 2.3835
43.65 2.3587
43.675 2.3322
43.7 2.3038
43.725 2.2729
43.75 2.2378
43.775 2.2014
43.8 2.1669
43.825 2.135
43.85 2.1082
43.875 2.0889
43.9 2.0736
43.925 2.0613
43.95 2.05
43.975 2.0383
44 2.0267
44.025 2.0141
44.05 1.9984
44.075 1.9787
44.1 1.9544
44.125 1.9242
44.15 1.8892
44.175 1.8507
44.2 1.8118
44.225 1.7741
44.25 1.738
44.275 1.7054
44.3 1.6765
44.325 1.6497
44.35 1.6239
44.375 1.6003
44.4 1.583
44.425 1.5728
44.45 1.5646
44.475 1.555
44.5 1.5423
44.525 1.526
44.55 1.5063
44.575 1.4832
44.6 1.4587
44.625 1.4304
44.65 1.3957
44.675 1.3561
44.7 1.3125
44.725 1.2626
44.75 1.2038
44.775 1.1359
44.8 1.0595
44.825 0.9758
44.85 0.8862
44.875 0.7894
44.9 0.6861
44.925 0.5747
44.95 0.4565
44.975 0.344
45 0.2642
45.025 0.2218
45.05 0.2002
45.075 0.2016
45.1 0.2297
45.125 0.2737
45.15 0.3194
45.175 0.3606
45.2 0.3954
45.225 0.422
45.25 0.437
45.275 0.4408
45.3 0.4345
45.325 0.4204
45.35 0.4053
45.375 0.3963
45.4 0.3954
45.425 0.4074
45.45 0.4366
45.475 0.4773
45.5 0.5225
45.525 0.5697
45.55 0.613
45.575 0.6481
45.6 0.6759
45.625 0.6956
45.65 0.7074
45.675 0.7091
45.7 0.7002
45.725 0.6876
45.75 0.69
45.775 0.7193
45.8 0.7616
45.825 0.8026
45.85 0.8386
45.875 0.8705
45.9 0.8997
45.925 0.926
45.95 0.9484
45.975 0.9698
46 1.0001
46.025 1.0522
46.05 1.1217
46.075 1.1953
46.1 1.2651
46.125 1.3291
46.15 1.387
46.175 1.4393
46.2 1.4865
46.225 1.5304
46.25 1.5735
46.275 1.6207
46.3 1.6713
46.325 1.7198
46.35 1.7652
46.375 1.8072
46.4 1.8456
46.425 1.8816
46.45 1.9147
46.475 1.9429
46.5 1.9642
46.525 1.9768
46.55 1.9831
46.575 1.9901
46.6 2.0036
46.625 2.0223
46.65 2.0375
46.675 2.0453
46.7 2.043
46.725 2.0313
46.75 2.0109
46.775 1.9824
46.8 1.9467
46.825 1.9049
46.85 1.86
46.875 1.816
46.9 1.7741
46.925 1.7336
46.95 1.6975
46.975 1.6684
47 1.6551
47.025 1.6497
47.05 1.6429
47.075 1.6294
47.1 1.6053
47.125 1.5695
47.15 1.526
47.175 1.481
47.2 1.4365
47.225 1.3935
47.25 1.3496
47.275 1.3032
47.3 1.2551
47.325 1.2074
47.35 1.1562
47.375 1.1
47.4 1.0385
47.425 0.9717
47.45 0.8982
47.475 0.8192
47.5 0.7401
47.525 0.664
47.55 0.5934
47.575 0.5282
47.6 0.4681
47.625 0.408
47.65 0.3515
47.675 0.2981
47.7 0.2468
47.725 0.1947
47.75 0.1508
47.775 0.1265
47.8 0.1203
47.825 0.1274
47.85 0.1418
47.875 0.161
47.9 0.1806
47.925 0.2015
47.95 0.2235
47.975 0.2492
48 0.2865
48.025 0.3314
48.05 0.3754
48.075 0.4171
48.1 0.4561
48.125 0.4991
48.15 0.5489
48.175 0.5991
48.2 0.6456
48.225 0.6799
48.25 0.6974
48.275 0.7004
48.3 0.692
48.325 0.6762
48.35 0.6522
48.375 0.6186
48.4 0.5833
48.425 0.5537
48.45 0.5294
48.475 0.5145
48.5 0.5202
48.525 0.5424
48.55 0.5675
48.575 0.5916
48.6 0.6169
48.625 0.64
48.65 0.6585
48.675 0.6748
48.7 0.6916
48.725 0.7089
48.75 0.7236
48.775 0.7307
48.8 0.7242
48.825 0.7045
48.85 0.6749
48.875 0.6362
48.9 0.5911
48.925 0.5407
48.95 0.4896
48.975 0.4477
49 0.4279
49.025 0.4343
49.05 0.4568
49.075 0.4919
49.1 0.535
49.125 0.5787
49.15 0.6166
49.175 0.6466
49.2 0.6671
49.225 0.6807
49.25 0.6873
49.275 0.6864
49.3 0.6812
49.325 0.6681
49.35 0.647
49.375 0.6187
49.4 0.5848
49.425 0.5487
49.45 0.5128
49.475 0.4808
49.5 0.4499
49.525 0.4219
49.55 0.3932
49.575 0.3636
49.6 0.3362
49.625 0.3139
49.65 0.2943
49.675 0.2714
49.7 0.2451
49.725 0.2152
49.75 0.185
49.775 0.1557
49.8 0.132
49.825 0.1202
49.85 0.1164
49.875 0.1198
49.9 0.1269
49.925 0.1363
49.95 0.1479
49.975 0.1563
50 0.1666
50.025 0.1777
50.05 0.1926
50.075 0.2104
50.1 0.2305
50.125 0.2533
50.15 0.276
50.175 0.3002
50.2 0.3269
50.225 0.3587
50.25 0.3942
50.275 0.4286
50.3 0.4609
50.325 0.4915
50.35 0.5252
50.375 0.5651
50.4 0.6086
50.425 0.6482
50.45 0.6801
50.475 0.7046
50.5 0.715
50.525 0.7148
50.55 0.7066
50.575 0.6927
50.6 0.6799
50.625 0.6712
50.65 0.6635
50.675 0.6522
50.7 0.6385
50.725 0.6281
50.75 0.6263
50.775 0.6289
50.8 0.6281
50.825 0.6188
50.85 0.5996
50.875 0.5756
50.9 0.5521
50.925 0.5298
50.95 0.513
50.975 0.5037
51 0.4989
51.025 0.4965
51.05 0.4884
51.075 0.4746
51.1 0.4596
51.125 0.4523
51.15 0.4587
51.175 0.4812
51.2 0.5119
51.225 0.5487
51.25 0.5986
51.275 0.6503
51.3 0.6923
51.325 0.7271
51.35 0.754
51.375 0.7751
51.4 0.7893
51.425 0.8044
51.45 0.8193
51.475 0.8343
51.5 0.8513
51.525 0.8717
51.55 0.8927
51.575 0.9138
51.6 0.9386
51.625 0.9664
51.65 0.9891
51.675 1.0069
51.7 1.0196
51.725 1.027
51.75 1.027
51.775 1.0189
51.8 1.0026
51.825 0.9804
51.85 0.9514
51.875 0.9176
51.9 0.8789
51.925 0.8365
51.95 0.7931
51.975 0.7546
52 0.7193
52.025 0.6906
52.05 0.6742
52.075 0.6796
52.1 0.7026
52.125 0.732
52.15 0.751
52.175 0.7792
52.2 0.83
52.225 0.8983
52.25 0.9713
52.275 1.0407
52.3 1.108
52.325 1.1726
52.35 1.2344
52.375 1.2915
52.4 1.3431
52.425 1.3931
52.45 1.4421
52.475 1.4907
52.5 1.5366
52.525 1.5768
52.55 1.6142
52.575 1.6523
52.6 1.6909
52.625 1.7287
52.65 1.7675
52.675 1.8028
52.7 1.8293
52.725 1.8449
52.75 1.85
52.775 1.8471
52.8 1.8372
52.825 1.8173
52.85 1.7896
52.875 1.7576
52.9 1.722
52.925 1.6873
52.95 1.6567
52.975 1.6296
53 1.6061
53.025 1.5894
53.05 1.5793
53.075 1.5717
53.1 1.5631
53.125 1.5551
53.15 1.5508
53.175 1.5543
53.2 1.5695
53.225 1.5933
53.25 1.621
53.275 1.6495
53.3 1.6749
53.325 1.6956
53.35 1.7111
53.375 1.7242
53.4 1.7388
53.425 1.7535
53.45 1.7658
53.475 1.7732
53.5 1.7733
53.525 1.7678
53.55 1.7567
53.575 1.7398
53.6 1.7167
53.625 1.6897
53.65 1.6576
53.675 1.619
53.7 1.576
53.725 1.5278
53.75 1.4732
53.775 1.4113
53.8 1.3401
53.825 1.2585
53.85 1.1705
53.875 1.0777
53.9 0.9829
53.925 0.8863
53.95 0.7904
53.975 0.7012
54 0.6166
54.025 0.5351
54.05 0.4622
54.075 0.4053
54.1 0.366
54.125 0.3446
54.15 0.3459
54.175 0.3706
54.2 0.4085
54.225 0.4498
54.25 0.491
54.275 0.5326
54.3 0.5735
54.325 0.6124
54.35 0.6451
54.375 0.6697
54.4 0.6893
54.425 0.7045
54.45 0.7139
54.475 0.7197
54.5 0.7242
54.525 0.7292
54.55 0.7383
54.575 0.7499
54.6 0.765
54.625 0.7811
54.65 0.7968
54.675 0.8137
54.7 0.8327
54.725 0.8589
54.75 0.8962
54.775 0.9442
54.8 1.0014
54.825 1.0644
54.85 1.1294
54.875 1.194
54.9 1.2573
54.925 1.3154
54.95 1.3675
54.975 1.4134
55 1.4543
55.025 1.4891
55.05 1.5157
55.075 1.5384
55.1 1.5604
55.125 1.5808
55.15 1.6021
55.175 1.6273
55.2 1.6629
55.225 1.7066
55.25 1.755
55.275 1.8026
55.3 1.8444
55.325 1.877
55.35 1.9007
55.375 1.923
55.4 1.9494
55.425 1.9828
55.45 2.0212
55.475 2.0666
55.5 2.1221
55.525 2.1864
55.55 2.2546
55.575 2.3216
55.6 2.3815
55.625 2.4343
55.65 2.4759
55.675 2.5046
55.7 2.5218
55.725 2.5288
55.75 2.5287
55.775 2.523
55.8 2.5131
55.825 2.5064
55.85 2.5107
55.875 2.5268
55.9 2.546
55.925 2.563
55.95 2.5756
55.975 2.5839
56 2.591
56.025 2.5968
56.05 2.6038
56.075 2.6123
56.1 2.6213
56.125 2.6289
56.15 2.6345
56.175 2.6393
56.2 2.646
56.225 2.6576
56.25 2.6709
56.275 2.6841
56.3 2.6957
56.325 2.7033
56.35 2.7067
56.375 2.704
56.4 2.6991
56.425 2.6938
56.45 2.6893
56.475 2.6882
56.5 2.6975
56.525 2.7189
56.55 2.7467
56.575 2.7732
56.6 2.7985
56.625 2.8223
56.65 2.8452
56.675 2.8645
56.7 2.8776
56.725 2.8844
56.75 2.8889
56.775 2.8932
56.8 2.9019
56.825 2.9161
56.85 2.9323
56.875 2.9438
56.9 2.9495
56.925 2.9488
56.95 2.9427
56.975 2.9329
57 2.9194
57.025 2.9026
57.05 2.8838
57.075 2.862
57.1 2.8383
57.125 2.8136
57.15 2.7887
57.175 2.768
57.2 2.7533
57.225 2.7472
57.25 2.7541
57.275 2.784
57.3 2.8365
57.325 2.8909
57.35 2.9367
57.375 2.97
57.4 2.9954
57.425 3.0181
57.45 3.0493
57.475 3.0994
57.5 3.167
57.525 3.2464
57.55 3.3294
57.575 3.4076
57.6 3.4791
57.625 3.5446
57.65 3.6033
57.675 3.6541
57.7 3.6968
57.725 3.7324
57.75 3.7612
57.775 3.7858
57.8 3.8094
57.825 3.8356
57.85 3.8593
57.875 3.8776
57.9 3.8897
57.925 3.8999
57.95 3.9144
57.975 3.9324
58 3.9502
58.025 3.9634
58.05 3.9747
58.075 3.9899
58.1 4.0126
58.125 4.036
58.15 4.0552
58.175 4.0677
58.2 4.0729
58.225 4.0709
58.25 4.0623
58.275 4.0479
58.3 4.0301
58.325 4.0093
58.35 3.9861
58.375 3.96
58.4 3.9302
58.425 3.8951
58.45 3.8557
58.475 3.8128
58.5 3.7692
58.525 3.7246
58.55 3.6788
58.575 3.6308
58.6 3.5802
58.625 3.5256
58.65 3.4668
58.675 3.4055
58.7 3.3403
58.725 3.2694
58.75 3.1931
58.775 3.1142
58.8 3.0382
58.825 2.9673
58.85 2.9113
58.875 2.8762
58.9 2.8507
58.925 2.8254
58.95 2.7921
58.975 2.7526
59 2.7109
59.025 2.6713
59.05 2.6382
59.075 2.6162
59.1 2.6049
59.125 2.599
59.15 2.5979
59.175 2.606
59.2 2.6239
59.225 2.6423
59.25 2.6579
59.275 2.6697
59.3 2.6739
59.325 2.6719
59.35 2.6622
59.375 2.6435
59.4 2.6176
59.425 2.5912
59.45 2.5735
59.475 2.5709
59.5 2.5786
59.525 2.5924
59.55 2.6079
59.575 2.6197
59.6 2.624
59.625 2.622
59.65 2.6139
59.675 2.5994
59.7 2.5777
59.725 2.5488
59.75 2.5087
59.775 2.4566
59.8 2.3982
59.825 2.3492
59.85 2.3102
59.875 2.275
59.9 2.239
59.925 2.2006
59.95 2.1659
59.975 2.1478
60 2.1592
60.025 2.1886
60.05 2.2224
60.075 2.2545
60.1 2.281
60.125 2.3013
60.15 2.3181
60.175 2.3302
60.2 2.3364
60.225 2.3343
60.25 2.3237
60.275 2.3071
60.3 2.2905
60.325 2.2819
60.35 2.2822
60.375 2.2882
60.4 2.3054
60.425 2.3361
60.45 2.376
60.475 2.4181
60.5 2.4581
60.525 2.4957
60.55 2.5328
60.575 2.5693
60.6 2.6048
60.625 2.6395
60.65 2.677
60.675 2.7239
60.7 2.7822
60.725 2.8514
60.75 2.9293
60.775 3.012
60.8 3.0982
60.825 3.1837
60.85 3.2652
60.875 3.3415
60.9 3.4092
60.925 3.4677
60.95 3.5199
60.975 3.5714
61 3.6325
61.025 3.7047
61.05 3.7768
61.075 3.8412
61.1 3.8973
61.125 3.9457
61.15 3.9865
61.175 4.0218
61.2 4.0561
61.225 4.0955
61.25 4.1408
61.275 4.1875
61.3 4.2328
61.325 4.2746
61.35 4.3107
61.375 4.3421
61.4 4.3703
61.425 4.3934
61.45 4.4104
61.475 4.421
61.5 4.4265
61.525 4.4304
61.55 4.4335
61.575 4.4348
61.6 4.436
61.625 4.4409
61.65 4.4514
61.675 4.4638
61.7 4.4754
61.725 4.4831
61.75 4.4847
61.775 4.4809
61.8 4.4736
61.825 4.4659
61.85 4.4603
61.875 4.4554
61.9 4.4471
61.925 4.433
61.95 4.4129
61.975 4.3864
62 4.3531
62.025 4.3122
62.05 4.2654
62.075 4.2167
62.1 4.1658
62.125 4.1129
62.15 4.0619
62.175 4.0197
62.2 3.9937
62.225 3.9766
62.25 3.9594
62.275 3.9402
62.3 3.9168
62.325 3.8898
62.35 3.8603
62.375 3.828
62.4 3.7935
62.425 3.7555
62.45 3.7139
62.475 3.6694
62.5 3.6235
62.525 3.5805
62.55 3.5431
62.575 3.5105
62.6 3.4789
62.625 3.4496
62.65 3.421
62.675 3.3944
62.7 3.3709
62.725 3.3494
62.75 3.3247
62.775 3.297
62.8 3.2689
62.825 3.244
62.85 3.2284
62.875 3.2208
62.9 3.2167
62.925 3.2218
62.95 3.2315
62.975 3.2441
63 3.2617
63.025 3.2828
63.05 3.3039
63.075 3.3223
63.1 3.3359
63.125 3.3482
63.15 3.36
63.175 3.3679
63.2 3.365
63.225 3.3537
63.25 3.3351
63.275 3.3078
63.3 3.274
63.325 3.2375
63.35 3.2034
63.375 3.181
63.4 3.1759
63.425 3.1821
63.45 3.1999
63.475 3.2211
63.5 3.238
63.525 3.2553
63.55 3.283
63.575 3.3184
63.6 3.3531
63.625 3.386
63.65 3.421
63.675 3.4573
63.7 3.4926
63.725 3.5236
63.75 3.5478
63.775 3.5653
63.8 3.5749
63.825 3.5764
63.85 3.5697
63.875 3.5559
63.9 3.5346
63.925 3.5055
63.95 3.4671
63.975 3.4203
64 3.3659
64.025 3.3051
64.05 3.239
64.075 3.1686
64.1 3.1019
64.125 3.0487
64.15 3.0185
64.175 3.0198
64.2 3.0387
64.225 3.0654
64.25 3.0973
64.275 3.1362
64.3 3.1952
64.325 3.2708
64.35 3.3545
64.375 3.4408
64.4 3.5267
64.425 3.6122
64.45 3.6944
64.475 3.7747
64.5 3.8561
64.525 3.944
64.55 4.0359
64.575 4.1238
64.6 4.2039
64.625 4.2743
64.65 4.3345
64.675 4.3854
64.7 4.4269
64.725 4.4589
64.75 4.4831
64.775 4.5011
64.8 4.5124
64.825 4.5169
64.85 4.5153
64.875 4.5082
64.9 4.4951
64.925 4.4754
64.95 4.4494
64.975 4.4169
65 4.3801
65.025 4.3361
65.05 4.2885
65.075 4.2374
65.1 4.1802
65.125 4.1193
65.15 4.0555
65.175 3.9913
65.2 3.9303
65.225 3.8732
65.25 3.826
65.275 3.7952
65.3 3.7743
65.325 3.7525
65.35 3.7269
65.375 3.6997
65.4 3.6687
65.425 3.6326
65.45 3.5977
65.475 3.5728
65.5 3.5569
65.525 3.5442
65.55 3.5279
65.575 3.5031
65.6 3.4718
65.625 3.4368
65.65 3.4002
65.675 3.3639
65.7 3.331
65.725 3.3057
65.75 3.2879
65.775 3.2782
65.8 3.2729
65.825 3.2672
65.85 3.2549
65.875 3.2324
65.9 3.1977
65.925 3.1516
65.95 3.0996
65.975 3.0595
66 3.0371
66.025 3.0197
66.05 2.9994
66.075 2.9757
66.1 2.9491
66.125 2.9228
66.15 2.8965
66.175 2.865
66.2 2.8245
66.225 2.7776
66.25 2.7331
66.275 2.7005
66.3 2.6729
66.325 2.6465
66.35 2.6256
66.375 2.6152
66.4 2.6216
66.425 2.6341
66.45 2.6489
66.475 2.6716
66.5 2.6999
66.525 2.7251
66.55 2.7419
66.575 2.7479
66.6 2.7479
66.625 2.7418
66.65 2.727
66.675 2.7053
66.7 2.6768
66.725 2.644
66.75 2.605
66.775 2.5665
66.8 2.5297
66.825 2.4895
66.85 2.4466
66.875 2.3995
66.9 2.3493
66.925 2.2967
66.95 2.2412
66.975 2.1791
67 2.112
67.025 2.0417
67.05 1.9724
67.075 1.9048
67.1 1.8359
67.125 1.764
67.15 1.6858
67.175 1.6016
67.2 1.5142
67.225 1.4282
67.25 1.3545
67.275 1.3037
67.3 1.2797
67.325 1.2768
67.35 1.2792
67.375 1.279
67.4 1.2778
67.425 1.2764
67.45 1.2779
67.475 1.2825
67.5 1.2947
67.525 1.3195
67.55 1.3522
67.575 1.385
67.6 1.4163
67.625 1.4484
67.65 1.4802
67.675 1.5146
67.7 1.5451
67.725 1.569
67.75 1.5884
67.775 1.6084
67.8 1.6358
67.825 1.6722
67.85 1.7129
67.875 1.752
67.9 1.7894
67.925 1.8243
67.95 1.855
67.975 1.8813
68 1.9032
68.025 1.9206
68.05 1.9334
68.075 1.942
68.1 1.9464
68.125 1.9448
68.15 1.9379
68.175 1.927
68.2 1.9124
68.225 1.8937
68.25 1.8707
68.275 1.8446
68.3 1.8152
68.325 1.7809
68.35 1.7401
68.375 1.6932
68.4 1.6436
68.425 1.5942
68.45 1.5459
68.475 1.4977
68.5 1.4479
68.525 1.3953
68.55 1.3406
68.575 1.2881
68.6 1.246
68.625 1.228
68.65 1.2337
68.675 1.2468
68.7 1.2563
68.725 1.2603
68.75 1.2564
68.775 1.2444
68.8 1.2257
68.825 1.1999
68.85 1.1682
68.875 1.1288
68.9 1.084
68.925 1.0373
68.95 0.9901
68.975 0.9443
69 0.9038
69.025 0.8676
69.05 0.836
69.075 0.8069
69.1 0.7767
69.125 0.742
69.15 0.702
69.175 0.6592
69.2 0.6138
69.225 0.5648
69.25 0.5106
69.275 0.4519
69.3 0.3903
69.325 0.3316
69.35 0.2847
69.375 0.244
69.4 0.2026
69.425 0.1626
69.45 0.1247
69.475 0.0897
69.5 0.0593
69.525 0.0372
69.55 0.0166
69.575 -0.0049
69.6 -0.0287
69.625 -0.0538
69.65 -0.0788
69.675 -0.1029
69.7 -0.1235
69.725 -0.1383
69.75 -0.1509
69.775 -0.1669
69.8 -0.1891
69.825 -0.2179
69.85 -0.2439
69.875 -0.2478
69.9 -0.2121
69.925 -0.1435
69.95 -0.064
69.975 0.0165
70 0.0929
70.025 0.1659
70.05 0.231
70.075 0.2869
70.1 0.3339
70.125 0.379
70.15 0.4257
70.175 0.4912
70.2 0.5755
70.225 0.6623
70.25 0.7414
70.275 0.811
70.3 0.8707
70.325 0.9222
70.35 0.9676
70.375 1.0058
70.4 1.0389
70.425 1.0707
70.45 1.1048
70.475 1.1436
70.5 1.1862
70.525 1.2344
70.55 1.2873
70.575 1.3433
70.6 1.3965
70.625 1.4426
70.65 1.4818
70.675 1.5185
70.7 1.5575
70.725 1.597
70.75 1.6334
70.775 1.6662
70.8 1.697
70.825 1.7269
70.85 1.7547
70.875 1.7802
70.9 1.8015
70.925 1.822
70.95 1.8504
70.975 1.8942
71 1.9477
71.025 2.0012
71.05 2.0521
71.075 2.1001
71.1 2.1455
71.125 2.1919
71.15 2.2495
71.175 2.3252
71.2 2.4122
71.225 2.4985
71.25 2.5778
71.275 2.6513
71.3 2.7196
71.325 2.7832
71.35 2.8425
71.375 2.8967
71.4 2.9466
71.425 2.9938
71.45 3.0391
71.475 3.0832
71.5 3.1266
71.525 3.1688
71.55 3.2085
71.575 3.2453
71.6 3.2795
71.625 3.3126
71.65 3.3442
71.675 3.373
71.7 3.3972
71.725 3.416
71.75 3.4294
71.775 3.4374
71.8 3.4398
71.825 3.4349
71.85 3.4233
71.875 3.4059
71.9 3.3842
71.925 3.3601
71.95 3.3334
71.975 3.3056
72 3.2769
72.025 3.2462
72.05 3.2139
72.075 3.1787
72.1 3.1392
72.125 3.0957
72.15 3.0473
72.175 2.9949
72.2 2.9401
72.225 2.8821
72.25 2.8205
72.275 2.7573
72.3 2.6963
72.325 2.6408
72.35 2.5892
72.375 2.5402
72.4 2.4993
72.425 2.4588
72.45 2.4137
72.475 2.3656
72.5 2.3161
72.525 2.2628
72.55 2.2051
72.575 2.142
72.6 2.0787
72.625 2.0236
72.65 1.9789
72.675 1.9401
72.7 1.8989
72.725 1.8509
72.75 1.7944
72.775 1.7272
72.8 1.6499
72.825 1.5681
72.85 1.4932
72.875 1.438
72.9 1.3962
72.925 1.357
72.95 1.3122
72.975 1.2586
73 1.1961
73.025 1.1339
73.05 1.0782
73.075 1.0242
73.1 0.9713
73.125 0.922
73.15 0.8807
73.175 0.8454
73.2 0.8105
73.225 0.7721
73.25 0.7274
73.275 0.6752
73.3 0.6147
73.325 0.5454
73.35 0.4672
73.375 0.3814
73.4 0.2895
73.425 0.197
73.45 0.1135
73.475 0.0335
73.5 -0.0501
73.525 -0.1327
73.55 -0.2078
73.575 -0.2693
73.6 -0.3314
73.625 -0.4038
73.65 -0.4828
73.675 -0.5647
73.7 -0.6393
73.725 -0.7003
73.75 -0.7502
73.775 -0.7988
73.8 -0.851
73.825 -0.9066
73.85 -0.9677
73.875 -1.0371
73.9 -1.1068
73.925 -1.1688
73.95 -1.2212
73.975 -1.2625
74 -1.2888
74.025 -1.298
74.05 -1.2839
74.075 -1.2483
74.1 -1.2028
74.125 -1.1563
74.15 -1.114
74.175 -1.0761
74.2 -1.0426
74.225 -1.0155
74.25 -0.9922
74.275 -0.9729
74.3 -0.9578
74.325 -0.9445
74.35 -0.9306
74.375 -0.9186
74.4 -0.9072
74.425 -0.8952
74.45 -0.8822
74.475 -0.8684
74.5 -0.8575
74.525 -0.8506
74.55 -0.8518
74.575 -0.8557
74.6 -0.8639
74.625 -0.8724
74.65 -0.8761
74.675 -0.8745
74.7 -0.8681
74.725 -0.8613
74.75 -0.8556
74.775 -0.8517
74.8 -0.8512
74.825 -0.8501
74.85 -0.8463
74.875 -0.8394
74.9 -0.8267
74.925 -0.8062
74.95 -0.7815
74.975 -0.7574
75 -0.7372
75.025 -0.721
75.05 -0.7082
75.075 -0.7001
75.1 -0.6964
75.125 -0.6969
75.15 -0.7
75.175 -0.7063
75.2 -0.7155
75.225 -0.7258
75.25 -0.7387
75.275 -0.753
75.3 -0.7669
75.325 -0.7784
75.35 -0.786
75.375 -0.786
75.4 -0.7674
75.425 -0.733
75.45 -0.6933
75.475 -0.6534
75.5 -0.6138
75.525 -0.5757
75.55 -0.5385
75.575 -0.5028
75.6 -0.4637
75.625 -0.414
75.65 -0.3527
75.675 -0.2893
75.7 -0.2297
75.725 -0.1735
75.75 -0.1185
75.775 -0.0624
75.8 -0.01
75.825 0.0349
75.85 0.0709
75.875 0.0983
75.9 0.1175
75.925 0.1292
75.95 0.1341
75.975 0.1333
76 0.1249
76.025 0.1075
76.05 0.0823
76.075 0.0512
76.1 0.0151
76.125 -0.0239
76.15 -0.0659
76.175 -0.1074
76.2 -0.1454
76.225 -0.1713
76.25 -0.1717
76.275 -0.1469
76.3 -0.1069
76.325 -0.0641
76.35 -0.0244
76.375 0.0072
76.4 0.0295
76.425 0.0423
76.45 0.046
76.475 0.0442
76.5 0.0389
76.525 0.0354
76.55 0.0343
76.575 0.0326
76.6 0.0323
76.625 0.0318
76.65 0.0263
76.675 0.015
76.7 -0.0025
76.725 -0.0281
76.75 -0.0593
76.775 -0.0965
76.8 -0.1391
76.825 -0.1834
76.85 -0.2292
76.875 -0.2739
76.9 -0.3102
76.925 -0.3364
76.95 -0.3566
76.975 -0.3722
77 -0.384
77.025 -0.391
77.05 -0.3892
77.075 -0.381
77.1 -0.3686
77.125 -0.3465
77.15 -0.315
77.175 -0.2788
77.2 -0.2386
77.225 -0.1943
77.25 -0.1495
77.275 -0.1055
77.3 -0.0622
77.325 -0.0212
77.35 0.0189
77.375 0.0548
77.4 0.087
77.425 0.1158
77.45 0.1421
77.475 0.166
77.5 0.1917
77.525 0.2268
77.55 0.266
77.575 0.3032
77.6 0.3336
77.625 0.357
77.65 0.3748
77.675 0.389
77.7 0.4018
77.725 0.4146
77.75 0.4263
77.775 0.4387
77.8 0.4519
77.825 0.4628
77.85 0.4688
77.875 0.4696
77.9 0.465
77.925 0.4552
77.95 0.4424
77.975 0.4293
78 0.416
78.025 0.4039
78.05 0.3961
78.075 0.3939
78.1 0.3916
78.125 0.3857
78.15 0.375
78.175 0.3588
78.2 0.3388
78.225 0.3173
78.25 0.295
78.275 0.2714
78.3 0.247
78.325 0.2245
78.35 0.2062
78.375 0.1926
78.4 0.1792
78.425 0.1653
78.45 0.1557
78.475 0.1479
78.5 0.1387
78.525 0.1295
78.55 0.1253
78.575 0.1257
78.6 0.1291
78.625 0.1357
78.65 0.1437
78.675 0.1451
78.7 0.1406
78.725 0.1348
78.75 0.1282
78.775 0.1153
78.8 0.096
78.825 0.0717
78.85 0.0435
78.875 0.0081
78.9 -0.0331
78.925 -0.0771
78.95 -0.1225
78.975 -0.1699
79 -0.2134
79.025 -0.248
79.05 -0.2733
79.075 -0.2867
79.1 -0.2886
79.125 -0.281
79.15 -0.2613
79.175 -0.2239
79.2 -0.17
79.225 -0.1043
79.25 -0.031
79.275 0.0457
79.3 0.1239
79.325 0.2058
79.35 0.2945
79.375 0.3898
79.4 0.4922
79.425 0.5986
79.45 0.7048
79.475 0.8047
79.5 0.8977
79.525 0.9846
79.55 1.066
79.575 1.1427
79.6 1.215
79.625 1.281
79.65 1.3397
79.675 1.3918
79.7 1.438
79.725 1.4793
79.75 1.5155
79.775 1.5472
79.8 1.575
79.825 1.5983
79.85 1.6167
79.875 1.6303
79.9 1.6391
79.925 1.6443
79.95 1.6457
79.975 1.6431
80 1.637
80.025 1.6263
80.05 1.61
80.075 1.588
80.1 1.5602
80.125 1.5288
80.15 1.4962
80.175 1.4635
80.2 1.4279
80.225 1.3904
80.25 1.3543
80.275 1.3269
80.3 1.3167
80.325 1.3285
80.35 1.3535
80.375 1.3842
80.4 1.4146
80.425 1.4455
80.45 1.4725
80.475 1.4936
80.5 1.5098
80.525 1.52
80.55 1.5246
80.575 1.5225
80.6 1.5116
80.625 1.4929
80.65 1.4665
80.675 1.432
80.7 1.3926
80.725 1.356
80.75 1.3229
80.775 1.2897
80.8 1.2545
80.825 1.2173
80.85 1.1726
80.875 1.1179
80.9 1.0616
80.925 1.013
80.95 0.9746
80.975 0.9412
81 0.9105
81.025 0.8819
81.05 0.8553
81.075 0.8307
81.1 0.8093
81.125 0.7892
81.15 0.7679
81.175 0.7405
81.2 0.708
81.225 0.6754
81.25 0.6472
81.275 0.6313
81.3 0.6369
81.325 0.6732
81.35 0.7266
81.375 0.7791
81.4 0.8222
81.425 0.8569
81.45 0.8855
81.475 0.9078
81.5 0.9246
81.525 0.9365
81.55 0.9451
81.575 0.9543
81.6 0.9785
81.625 1.0203
81.65 1.0636
81.675 1.1018
81.7 1.1325
81.725 1.1558
81.75 1.1702
81.775 1.1739
81.8 1.1673
81.825 1.1509
81.85 1.1226
81.875 1.0817
81.9 1.0298
81.925 0.9742
81.95 0.9259
81.975 0.8862
82 0.8501
82.025 0.8128
82.05 0.7754
82.075 0.7418
82.1 0.7156
82.125 0.6947
82.15 0.6778
82.175 0.66
82.2 0.6392
82.225 0.6146
82.25 0.5874
82.275 0.5613
82.3 0.5407
82.325 0.5212
82.35 0.5026
82.375 0.4824
82.4 0.4582
82.425 0.4277
82.45 0.3925
82.475 0.3557
82.5 0.3252
82.525 0.3054
82.55 0.2943
82.575 0.2908
82.6 0.2955
82.625 0.3094
82.65 0.3312
82.675 0.3519
82.7 0.3696
82.725 0.3827
82.75 0.3894
82.775 0.3885
82.8 0.381
82.825 0.3653
82.85 0.3427
82.875 0.3145
82.9 0.2859
82.925 0.2621
82.95 0.2475
82.975 0.2457
83 0.2575
83.025 0.2881
83.05 0.3421
83.075 0.4099
83.1 0.4871
83.125 0.5705
83.15 0.6573
83.175 0.743
83.2 0.8258
83.225 0.9041
83.25 0.975
83.275 1.0378
83.3 1.0911
83.325 1.1356
83.35 1.1725
83.375 1.2069
83.4 1.242
83.425 1.2853
83.45 1.3409
83.475 1.3987
83.5 1.4494
83.525 1.4885
83.55 1.5161
83.575 1.5344
83.6 1.5412
83.625 1.5381
83.65 1.5265
83.675 1.5069
83.7 1.482
83.725 1.4535
83.75 1.4193
83.775 1.3781
83.8 1.3312
83.825 1.2809
83.85 1.2261
83.875 1.1648
83.9 1.0978
83.925 1.0258
83.95 0.9504
83.975 0.876
84 0.8007
84.025 0.7233
84.05 0.6454
84.075 0.5705
84.1 0.501
84.125 0.4394
84.15 0.3897
84.175 0.3497
84.2 0.3231
84.225 0.315
84.25 0.3224
84.275 0.3485
84.3 0.3958
84.325 0.4583
84.35 0.5212
84.375 0.5802
84.4 0.6384
84.425 0.7003
84.45 0.7678
84.475 0.8438
84.5 0.9272
84.525 1.0108
84.55 1.0907
84.575 1.168
84.6 1.2412
84.625 1.3097
84.65 1.3769
84.675 1.4458
84.7 1.514
84.725 1.5815
84.75 1.651
84.775 1.7175
84.8 1.7774
84.825 1.8311
84.85 1.8797
84.875 1.9211
84.9 1.9541
84.925 1.9791
84.95 1.9965
84.975 2.0064
85 2.0079
85.025 2.0029
85.05 1.9939
85.075 1.9809
85.1 1.9595
85.125 1.9303
85.15 1.8949
85.175 1.8559
85.2 1.8174
85.225 1.7841
85.25 1.7582
85.275 1.7411
85.3 1.7356
85.325 1.7475
85.35 1.769
85.375 1.7888
85.4 1.8009
85.425 1.8019
85.45 1.7906
85.475 1.7681
85.5 1.7369
85.525 1.7011
85.55 1.6728
85.575 1.6609
85.6 1.6558
85.625 1.6466
85.65 1.6285
85.675 1.602
85.7 1.5654
85.725 1.5189
85.75 1.462
85.775 1.3983
85.8 1.3384
85.825 1.2898
85.85 1.2579
85.875 1.2399
85.9 1.2264
85.925 1.2115
85.95 1.1898
85.975 1.1625
86 1.1313
86.025 1.1049
86.05 1.0916
86.075 1.099
86.1 1.1188
86.125 1.1508
86.15 1.1975
86.175 1.2524
86.2 1.304
86.225 1.3517
86.25 1.3962
86.275 1.4379
86.3 1.4797
86.325 1.5179
86.35 1.5484
86.375 1.5728
86.4 1.592
86.425 1.6084
86.45 1.6219
86.475 1.6332
86.5 1.6409
86.525 1.6462
86.55 1.6494
86.575 1.6536
86.6 1.6646
86.625 1.681
86.65 1.6984
86.675 1.718
86.7 1.7401
86.725 1.7603
86.75 1.7786
86.775 1.7922
86.8 1.8018
86.825 1.8088
86.85 1.8164
86.875 1.8295
86.9 1.849
86.925 1.875
86.95 1.9105
86.975 1.9557
87 1.9992
87.025 2.0331
87.05 2.0566
87.075 2.0689
87.1 2.0687
87.125 2.0601
87.15 2.0535
87.175 2.0647
87.2 2.1073
87.225 2.1682
87.25 2.2325
87.275 2.2915
87.3 2.3425
87.325 2.3846
87.35 2.4177
87.375 2.443
87.4 2.4582
87.425 2.4645
87.45 2.463
87.475 2.4572
87.5 2.4496
87.525 2.4475
87.55 2.4568
87.575 2.4706
87.6 2.4819
87.625 2.4885
87.65 2.4899
87.675 2.4846
87.7 2.4703
87.725 2.4472
87.75 2.4182
87.775 2.389
87.8 2.3629
87.825 2.3399
87.85 2.3149
87.875 2.2893
87.9 2.2685
87.925 2.2501
87.95 2.234
87.975 2.2199
88 2.2065
88.025 2.1926
88.05 2.1801
88.075 2.1631
88.1 2.1365
88.125 2.1012
88.15 2.0586
88.175 2.01
88.2 1.9578
88.225 1.9042
88.25 1.8539
88.275 1.8077
88.3 1.7623
88.325 1.719
88.35 1.6846
88.375 1.6643
88.4 1.6599
88.425 1.6679
88.45 1.6851
88.475 1.7084
88.5 1.7454
88.525 1.7973
88.55 1.855
88.575 1.9086
88.6 1.9535
88.625 1.9888
88.65 2.0163
88.675 2.0375
88.7 2.0525
88.725 2.0619
88.75 2.0701
88.775 2.0834
88.8 2.1037
88.825 2.1283
88.85 2.1504
88.875 2.1659
88.9 2.176
88.925 2.1806
88.95 2.1823
88.975 2.182
89 2.1835
89.025 2.1931
89.05 2.2116
89.075 2.233
89.1 2.2507
89.125 2.2609
89.15 2.2613
89.175 2.2521
89.2 2.234
89.225 2.2075
89.25 2.1731
89.275 2.1311
89.3 2.0836
89.325 2.0355
89.35 1.9915
89.375 1.9601
89.4 1.9351
89.425 1.9224
89.45 1.9193
89.475 1.9163
89.5 1.9144
89.525 1.9137
89.55 1.9131
89.575 1.908
89.6 1.8975
89.625 1.8795
89.65 1.8548
89.675 1.8256
89.7 1.7939
89.725 1.7665
89.75 1.7473
89.775 1.7356
89.8 1.7335
89.825 1.7403
89.85 1.7472
89.875 1.7529
89.9 1.752
89.925 1.7437
89.95 1.7288
89.975 1.7089
90 1.688
90.025 1.6664
90.05 1.6445
90.075 1.6224
90.1 1.5992
90.125 1.5745
90.15 1.5492
90.175 1.5307
90.2 1.5275
90.225 1.5291
90.25 1.5303
90.275 1.5344
90.3 1.5453
90.325 1.5584
90.35 1.5714
90.375 1.584
90.4 1.5911
90.425 1.5971
90.45 1.6018
90.475 1.6048
90.5 1.6102
90.525 1.626
90.55 1.6495
90.575 1.6743
90.6 1.7005
90.625 1.7258
90.65 1.7526
90.675 1.7794
90.7 1.802
90.725 1.8177
90.75 1.8273
90.775 1.8339
90.8 1.8478
90.825 1.8724
90.85 1.9001
90.875 1.9243
90.9 1.9389
90.925 1.9455
90.95 1.9458
90.975 1.9401
91 1.9305
91.025 1.9231
91.05 1.9205
91.075 1.9238
91.1 1.932
91.125 1.9449
91.15 1.9645
91.175 1.9946
91.2 2.0388
91.225 2.1013
91.25 2.1719
91.275 2.2412
91.3 2.3031
91.325 2.3575
91.35 2.4088
91.375 2.4568
91.4 2.4997
91.425 2.5394
91.45 2.5788
91.475 2.6201
91.5 2.6573
91.525 2.6849
91.55 2.7007
91.575 2.7055
91.6 2.7021
91.625 2.6926
91.65 2.6774
91.675 2.6548
91.7 2.6248
91.725 2.5894
91.75 2.5518
91.775 2.515
91.8 2.4795
91.825 2.4456
91.85 2.4135
91.875 2.3836
91.9 2.3545
91.925 2.3285
91.95 2.3048
91.975 2.287
92 2.2835
92.025 2.2917
92.05 2.3038
92.075 2.3158
92.1 2.3237
92.125 2.3236
92.15 2.3143
92.175 2.2948
92.2 2.2631
92.225 2.2193
92.25 2.1657
92.275 2.1067
92.3 2.0521
92.325 2.0076
92.35 1.9674
92.375 1.928
92.4 1.8887
92.425 1.8497
92.45 1.8062
92.475 1.7548
92.5 1.7006
92.525 1.6448
92.55 1.5908
92.575 1.5463
92.6 1.5102
92.625 1.4809
92.65 1.4555
92.675 1.4343
92.7 1.4197
92.725 1.413
92.75 1.4177
92.775 1.4299
92.8 1.4453
92.825 1.4589
92.85 1.4667
92.875 1.4676
92.9 1.4598
92.925 1.4449
92.95 1.4233
92.975 1.4002
93 1.3837
93.025 1.3767
93.05 1.3694
93.075 1.3573
93.1 1.341
93.125 1.3212
93.15 1.2994
93.175 1.2756
93.2 1.2563
93.225 1.2493
93.25 1.2613
93.275 1.2935
93.3 1.3367
93.325 1.3831
93.35 1.4334
93.375 1.4841
93.4 1.5283
93.425 1.5644
93.45 1.5936
93.475 1.6214
93.5 1.6502
93.525 1.6856
93.55 1.7243
93.575 1.7575
93.6 1.7827
93.625 1.8008
93.65 1.8122
93.675 1.8148
93.7 1.8099
93.725 1.7995
93.75 1.7855
93.775 1.7637
93.8 1.728
93.825 1.6871
93.85 1.6484
93.875 1.6167
93.9 1.5897
93.925 1.5634
93.95 1.5363
93.975 1.5063
94 1.4715
94.025 1.4334
94.05 1.3937
94.075 1.3542
94.1 1.3122
94.125 1.2708
94.15 1.2336
94.175 1.1957
94.2 1.1566
94.225 1.1172
94.25 1.0796
94.275 1.0549
94.3 1.0436
94.325 1.043
94.35 1.0548
94.375 1.0733
94.4 1.0916
94.425 1.1059
94.45 1.1149
94.475 1.1202
94.5 1.1195
94.525 1.1117
94.55 1.0956
94.575 1.0691
94.6 1.0332
94.625 0.9952
94.65 0.9574
94.675 0.9228
94.7 0.8949
94.725 0.8691
94.75 0.8373
94.775 0.7963
94.8 0.7439
94.825 0.6822
94.85 0.6162
94.875 0.5455
94.9 0.4739
94.925 0.4054
94.95 0.3502
94.975 0.3097
95 0.278
95.025 0.2541
95.05 0.2416
95.075 0.2377
95.1 0.24
95.125 0.2454
95.15 0.249
95.175 0.2466
95.2 0.2366
95.225 0.2189
95.25 0.1949
95.275 0.1663
95.3 0.1339
95.325 0.0999
95.35 0.0661
95.375 0.034
95.4 0.0083
95.425 -0.0052
95.45 -0.0042
95.475 0.0064
95.5 0.0176
95.525 0.0266
95.55 0.0408
95.575 0.065
95.6 0.0945
95.625 0.1252
95.65 0.1541
95.675 0.1795
95.7 0.2045
95.725 0.2306
95.75 0.2566
95.775 0.2829
95.8 0.3103
95.825 0.3347
95.85 0.3583
95.875 0.3844
95.9 0.4206
95.925 0.4617
95.95 0.498
95.975 0.5269
96 0.5495
96.025 0.5706
96.05 0.5942
96.075 0.62
96.1 0.6504
96.125 0.6821
96.15 0.7121
96.175 0.7418
96.2 0.774
96.225 0.8064
96.25 0.8374
96.275 0.8644
96.3 0.8842
96.325 0.8955
96.35 0.8981
96.375 0.8924
96.4 0.8777
96.425 0.8539
96.45 0.8223
96.475 0.7857
96.5 0.7482
96.525 0.7165
96.55 0.6918
96.575 0.6734
96.6 0.6602
96.625 0.6543
96.65 0.656
96.675 0.6661
96.7 0.686
96.725 0.7127
96.75 0.7413
96.775 0.7682
96.8 0.7915
96.825 0.8139
96.85 0.8377
96.875 0.8635
96.9 0.8868
96.925 0.9078
96.95 0.9274
96.975 0.9428
97 0.9519
97.025 0.9561
97.05 0.9547
97.075 0.9487
97.1 0.943
97.125 0.9447
97.15 0.9573
97.175 0.9729
97.2 0.9891
97.225 1.0056
97.25 1.0232
97.275 1.0435
97.3 1.0608
97.325 1.0776
97.35 1.0934
97.375 1.113
97.4 1.1364
97.425 1.1603
97.45 1.1888
97.475 1.2198
97.5 1.2549
97.525 1.294
97.55 1.3359
97.575 1.3798
97.6 1.4259
97.625 1.4706
97.65 1.5104
97.675 1.5442
97.7 1.5682
97.725 1.5807
97.75 1.5839
97.775 1.5791
97.8 1.5662
97.825 1.5488
97.85 1.526
97.875 1.494
97.9 1.4528
97.925 1.4044
97.95 1.3497
97.975 1.2927
98 1.2334
98.025 1.1715
98.05 1.1102
98.075 1.0533
98.1 1.0008
98.125 0.9548
98.15 0.916
98.175 0.8823
98.2 0.8513
98.225 0.8228
98.25 0.7965
98.275 0.771
98.3 0.7458
98.325 0.7219
98.35 0.7024
98.375 0.6829
98.4 0.665
98.425 0.653
98.45 0.6443
98.475 0.6361
98.5 0.6276
98.525 0.6231
98.55 0.6234
98.575 0.626
98.6 0.6259
98.625 0.6193
98.65 0.6085
98.675 0.5929
98.7 0.5708
98.725 0.5438
98.75 0.5168
98.775 0.4911
98.8 0.4699
98.825 0.4568
98.85 0.4536
98.875 0.4593
98.9 0.4695
98.925 0.4789
98.95 0.4844
98.975 0.4873
99 0.4848
99.025 0.4745
99.05 0.4562
99.075 0.4322
99.1 0.4049
99.125 0.3741
99.15 0.3436
99.175 0.3174
99.2 0.2988
99.225 0.2954
99.25 0.3195
99.275 0.363
99.3 0.4109
99.325 0.4555
99.35 0.4951
99.375 0.5293
99.4 0.5577
99.425 0.5838
99.45 0.6089
99.475 0.6329
99.5 0.661
99.525 0.7002
99.55 0.7504
99.575 0.8062
99.6 0.8613
99.625 0.9129
99.65 0.9568
99.675 0.9915
99.7 1.0187
99.725 1.0393
99.75 1.0563
99.775 1.0751
99.8 1.0952
99.825 1.1166
99.85 1.1377
99.875 1.1556
99.9 1.1681
99.925 1.1772
99.95 1.1895
99.975 1.2023
100 1.2088
