# Supplementary material for: Uptake of N2O5 by aqueous aerosol unveiled using chemically accurate many-body potentials
Source: Nat Commun. 2022 Mar 10;13:1266. doi: 10.1038/s41467-022-28697-8 (PMC8913772; doi:10.1038/s41467-022-28697-8)
Supplement: Supplementary file 3 — Source Data [file 41467_2022_28697_MOESM3_ESM.zip › n2o5-uptake-data/Fig2/scattering/rep05run10/relcom_gds.dat]

0.025 11.7453
0.05 11.7208
0.075 11.6963
0.1 11.6718
0.125 11.6472
0.15 11.6227
0.175 11.5981
0.2 11.5734
0.225 11.5488
0.25 11.5241
0.275 11.4994
0.3 11.4747
0.325 11.45
0.35 11.4252
0.375 11.4004
0.4 11.3755
0.425 11.3506
0.45 11.3257
0.475 11.3007
0.5 11.2757
0.525 11.2507
0.55 11.2257
0.575 11.2007
0.6 11.1756
0.625 11.1505
0.65 11.1254
0.675 11.1002
0.7 11.075
0.725 11.0498
0.75 11.0245
0.775 10.9992
0.8 10.9739
0.825 10.9486
0.85 10.9233
0.875 10.8978
0.9 10.8723
0.925 10.8468
0.95 10.8213
0.975 10.7957
1 10.7701
1.025 10.7444
1.05 10.7187
1.075 10.693
1.1 10.6672
1.125 10.6414
1.15 10.6155
1.175 10.5896
1.2 10.5637
1.225 10.5378
1.25 10.5117
1.275 10.4857
1.3 10.4595
1.325 10.4334
1.35 10.4071
1.375 10.3809
1.4 10.3546
1.425 10.3283
1.45 10.3019
1.475 10.2755
1.5 10.2491
1.525 10.2226
1.55 10.196
1.575 10.1695
1.6 10.1429
1.625 10.1163
1.65 10.0896
1.675 10.0629
1.7 10.0362
1.725 10.0095
1.75 9.9827
1.775 9.9559
1.8 9.9291
1.825 9.9022
1.85 9.8754
1.875 9.8485
1.9 9.8216
1.925 9.7946
1.95 9.7677
1.975 9.7407
2 9.7137
2.025 9.6868
2.05 9.6598
2.075 9.6328
2.1 9.6058
2.125 9.5788
2.15 9.5517
2.175 9.5247
2.2 9.4976
2.225 9.4705
2.25 9.4434
2.275 9.4163
2.3 9.3892
2.325 9.362
2.35 9.3348
2.375 9.3076
2.4 9.2804
2.425 9.2531
2.45 9.2257
2.475 9.1983
2.5 9.1709
2.525 9.1434
2.55 9.1159
2.575 9.0883
2.6 9.0608
2.625 9.0332
2.65 9.0055
2.675 8.9778
2.7 8.9501
2.725 8.9223
2.75 8.8946
2.775 8.8667
2.8 8.8389
2.825 8.811
2.85 8.7831
2.875 8.7551
2.9 8.7271
2.925 8.699
2.95 8.6709
2.975 8.6428
3 8.6146
3.025 8.5864
3.05 8.5582
3.075 8.5299
3.1 8.5016
3.125 8.4732
3.15 8.4449
3.175 8.4165
3.2 8.388
3.225 8.3595
3.25 8.331
3.275 8.3024
3.3 8.2738
3.325 8.2451
3.35 8.2164
3.375 8.1876
3.4 8.1587
3.425 8.1298
3.45 8.1008
3.475 8.0717
3.5 8.0425
3.525 8.0132
3.55 7.9839
3.575 7.9546
3.6 7.9252
3.625 7.8957
3.65 7.8661
3.675 7.8364
3.7 7.8066
3.725 7.7768
3.75 7.7468
3.775 7.7168
3.8 7.6867
3.825 7.6566
3.85 7.6263
3.875 7.5959
3.9 7.5653
3.925 7.5347
3.95 7.504
3.975 7.4731
4 7.442
4.025 7.4107
4.05 7.3793
4.075 7.3478
4.1 7.3161
4.125 7.2844
4.15 7.2526
4.175 7.2205
4.2 7.1883
4.225 7.156
4.25 7.1235
4.275 7.0909
4.3 7.0583
4.325 7.0255
4.35 6.9926
4.375 6.9595
4.4 6.9264
4.425 6.8932
4.45 6.8598
4.475 6.8264
4.5 6.7929
4.525 6.7593
4.55 6.7255
4.575 6.6917
4.6 6.658
4.625 6.6244
4.65 6.5908
4.675 6.5571
4.7 6.5234
4.725 6.4895
4.75 6.4555
4.775 6.4214
4.8 6.3871
4.825 6.3527
4.85 6.3184
4.875 6.2839
4.9 6.2491
4.925 6.2141
4.95 6.1788
4.975 6.1431
5 6.1072
5.025 6.0714
5.05 6.035
5.075 5.9983
5.1 5.9613
5.125 5.9241
5.15 5.8866
5.175 5.8488
5.2 5.8106
5.225 5.7722
5.25 5.7336
5.275 5.6946
5.3 5.6556
5.325 5.6164
5.35 5.5769
5.375 5.537
5.4 5.4966
5.425 5.4557
5.45 5.4143
5.475 5.3722
5.5 5.3294
5.525 5.2857
5.55 5.241
5.575 5.195
5.6 5.1472
5.625 5.0972
5.65 5.0449
5.675 4.9894
5.7 4.9301
5.725 4.8671
5.75 4.8006
5.775 4.7299
5.8 4.6547
5.825 4.5752
5.85 4.4918
5.875 4.4048
5.9 4.3149
5.925 4.224
5.95 4.1326
5.975 4.0395
6 3.9426
6.025 3.843
6.05 3.7402
6.075 3.6341
6.1 3.5236
6.125 3.4086
6.15 3.2947
6.175 3.1869
6.2 3.0917
6.225 3.0114
6.25 2.9402
6.275 2.8728
6.3 2.8062
6.325 2.7438
6.35 2.6841
6.375 2.6262
6.4 2.5692
6.425 2.5116
6.45 2.4529
6.475 2.3933
6.5 2.3339
6.525 2.2723
6.55 2.2079
6.575 2.1412
6.6 2.0779
6.625 2.0284
6.65 1.9913
6.675 1.9672
6.7 1.9608
6.725 1.9674
6.75 1.9773
6.775 1.9899
6.8 2.0039
6.825 2.0169
6.85 2.03
6.875 2.048
6.9 2.0724
6.925 2.1028
6.95 2.1375
6.975 2.1718
7 2.2046
7.025 2.2349
7.05 2.2637
7.075 2.2902
7.1 2.3119
7.125 2.3272
7.15 2.3402
7.175 2.3541
7.2 2.3668
7.225 2.3833
7.25 2.4005
7.275 2.4117
7.3 2.4156
7.325 2.4158
7.35 2.4146
7.375 2.4069
7.4 2.392
7.425 2.3692
7.45 2.3406
7.475 2.3098
7.5 2.2845
7.525 2.271
7.55 2.2714
7.575 2.2756
7.6 2.2782
7.625 2.2774
7.65 2.2749
7.675 2.2798
7.7 2.2939
7.725 2.3053
7.75 2.3122
7.775 2.3145
7.8 2.3125
7.825 2.3062
7.85 2.2964
7.875 2.286
7.9 2.2753
7.925 2.2648
7.95 2.2579
7.975 2.2533
8 2.2459
8.025 2.2334
8.05 2.2153
8.075 2.1927
8.1 2.1715
8.125 2.1552
8.15 2.1463
8.175 2.1404
8.2 2.136
8.225 2.1331
8.25 2.1331
8.275 2.1377
8.3 2.1448
8.325 2.154
8.35 2.1651
8.375 2.1799
8.4 2.1957
8.425 2.2094
8.45 2.2211
8.475 2.2318
8.5 2.2395
8.525 2.2421
8.55 2.2375
8.575 2.2253
8.6 2.2078
8.625 2.1893
8.65 2.1716
8.675 2.1564
8.7 2.1406
8.725 2.1225
8.75 2.1062
8.775 2.0969
8.8 2.0904
8.825 2.0838
8.85 2.0748
8.875 2.0634
8.9 2.0477
8.925 2.0268
8.95 1.9998
8.975 1.9668
9 1.9299
9.025 1.8902
9.05 1.8529
9.075 1.8219
9.1 1.8136
9.125 1.8377
9.15 1.8837
9.175 1.9331
9.2 1.981
9.225 2.0249
9.25 2.0645
9.275 2.1009
9.3 2.1365
9.325 2.177
9.35 2.2219
9.375 2.2665
9.4 2.3083
9.425 2.3493
9.45 2.3917
9.475 2.4338
9.5 2.4727
9.525 2.5044
9.55 2.5275
9.575 2.5424
9.6 2.5484
9.625 2.544
9.65 2.5323
9.675 2.5159
9.7 2.4933
9.725 2.4663
9.75 2.4346
9.775 2.4002
9.8 2.3662
9.825 2.3309
9.85 2.2903
9.875 2.2426
9.9 2.1875
9.925 2.1258
9.95 2.0597
9.975 1.9962
10 1.943
10.025 1.9017
10.05 1.8687
10.075 1.8435
10.1 1.8238
10.125 1.8032
10.15 1.7802
10.175 1.7511
10.2 1.7155
10.225 1.6742
10.25 1.6275
10.275 1.5762
10.3 1.5209
10.325 1.4614
10.35 1.3984
10.375 1.3364
10.4 1.2787
10.425 1.2252
10.45 1.1816
10.475 1.1544
10.5 1.141
10.525 1.1408
10.55 1.1483
10.575 1.1556
10.6 1.1602
10.625 1.161
10.65 1.1551
10.675 1.1435
10.7 1.1301
10.725 1.1161
10.75 1.0993
10.775 1.0824
10.8 1.0699
10.825 1.0554
10.85 1.0332
10.875 1.0033
10.9 0.9665
10.925 0.9262
10.95 0.8999
10.975 0.8974
11 0.8989
11.025 0.8937
11.05 0.8828
11.075 0.8652
11.1 0.8408
11.125 0.8105
11.15 0.7764
11.175 0.739
11.2 0.6973
11.225 0.652
11.25 0.602
11.275 0.5492
11.3 0.4962
11.325 0.4416
11.35 0.3826
11.375 0.3195
11.4 0.2567
11.425 0.1987
11.45 0.1414
11.475 0.0814
11.5 0.0202
11.525 -0.0367
11.55 -0.0811
11.575 -0.1135
11.6 -0.134
11.625 -0.1398
11.65 -0.1252
11.675 -0.0925
11.7 -0.0481
11.725 0.008
11.75 0.072
11.775 0.1389
11.8 0.2079
11.825 0.2791
11.85 0.3493
11.875 0.4184
11.9 0.4842
11.925 0.5471
11.95 0.607
11.975 0.6644
12 0.7192
12.025 0.7701
12.05 0.8141
12.075 0.8532
12.1 0.8908
12.125 0.9286
12.15 0.9736
12.175 1.0309
12.2 1.0973
12.225 1.1695
12.25 1.2439
12.275 1.3153
12.3 1.3801
12.325 1.4381
12.35 1.4935
12.375 1.5472
12.4 1.6031
12.425 1.6608
12.45 1.7191
12.475 1.7798
12.5 1.8382
12.525 1.8913
12.55 1.9374
12.575 1.9757
12.6 2.007
12.625 2.0335
12.65 2.0583
12.675 2.0817
12.7 2.0993
12.725 2.1099
12.75 2.1146
12.775 2.1123
12.8 2.1006
12.825 2.0795
12.85 2.0492
12.875 2.012
12.9 1.9686
12.925 1.9189
12.95 1.8654
12.975 1.8148
13 1.7729
13.025 1.7388
13.05 1.708
13.075 1.6825
13.1 1.6726
13.125 1.6856
13.15 1.7106
13.175 1.7331
13.2 1.7531
13.225 1.7768
13.25 1.8057
13.275 1.8367
13.3 1.8658
13.325 1.8888
13.35 1.903
13.375 1.9106
13.4 1.9193
13.425 1.9287
13.45 1.9327
13.475 1.9297
13.5 1.9202
13.525 1.904
13.55 1.8803
13.575 1.8485
13.6 1.8097
13.625 1.7638
13.65 1.7108
13.675 1.6516
13.7 1.5901
13.725 1.5291
13.75 1.4713
13.775 1.417
13.8 1.3696
13.825 1.3344
13.85 1.3061
13.875 1.2756
13.9 1.2393
13.925 1.1982
13.95 1.1557
13.975 1.1157
14 1.0784
14.025 1.0403
14.05 1.0029
14.075 0.9668
14.1 0.9326
14.125 0.8998
14.15 0.8742
14.175 0.8658
14.2 0.8824
14.225 0.9174
14.25 0.9553
14.275 0.989
14.3 1.0165
14.325 1.0395
14.35 1.065
14.375 1.0947
14.4 1.1214
14.425 1.1415
14.45 1.155
14.475 1.1594
14.5 1.1535
14.525 1.1392
14.55 1.1138
14.575 1.0716
14.6 1.0144
14.625 0.9456
14.65 0.8672
14.675 0.7812
14.7 0.6847
14.725 0.5819
14.75 0.4804
14.775 0.3928
14.8 0.3239
14.825 0.2655
14.85 0.2122
14.875 0.1625
14.9 0.1165
14.925 0.0703
14.95 0.0264
14.975 -0.0125
15 -0.0466
15.025 -0.083
15.05 -0.1245
15.075 -0.1695
15.1 -0.2151
15.125 -0.2629
15.15 -0.3103
15.175 -0.3577
15.2 -0.4027
15.225 -0.4423
15.25 -0.4767
15.275 -0.5036
15.3 -0.519
15.325 -0.5178
15.35 -0.5041
15.375 -0.486
15.4 -0.4687
15.425 -0.4559
15.45 -0.4469
15.475 -0.4421
15.5 -0.4421
15.525 -0.4422
15.55 -0.4286
15.575 -0.3901
15.6 -0.3295
15.625 -0.2569
15.65 -0.1808
15.675 -0.1044
15.7 -0.029
15.725 0.0416
15.75 0.1026
15.775 0.1541
15.8 0.1973
15.825 0.2349
15.85 0.2674
15.875 0.2959
15.9 0.3199
15.925 0.3406
15.95 0.3603
15.975 0.3811
16 0.3999
16.025 0.4133
16.05 0.419
16.075 0.4172
16.1 0.4128
16.125 0.4115
16.15 0.4204
16.175 0.4407
16.2 0.4687
16.225 0.4996
16.25 0.5295
16.275 0.5589
16.3 0.5852
16.325 0.6049
16.35 0.6213
16.375 0.6359
16.4 0.648
16.425 0.6547
16.45 0.6568
16.475 0.6528
16.5 0.6418
16.525 0.626
16.55 0.6074
16.575 0.5837
16.6 0.5552
16.625 0.5232
16.65 0.4895
16.675 0.4596
16.7 0.4341
16.725 0.4144
16.75 0.4001
16.775 0.3926
16.8 0.3971
16.825 0.4219
16.85 0.4596
16.875 0.5013
16.9 0.5415
16.925 0.5785
16.95 0.6124
16.975 0.6414
17 0.6646
17.025 0.6856
17.05 0.704
17.075 0.7188
17.1 0.7287
17.125 0.7348
17.15 0.7403
17.175 0.7472
17.2 0.76
17.225 0.7758
17.25 0.7895
17.275 0.8004
17.3 0.8126
17.325 0.8281
17.35 0.8454
17.375 0.8635
17.4 0.8823
17.425 0.9035
17.45 0.9298
17.475 0.9603
17.5 0.9902
17.525 1.0153
17.55 1.0336
17.575 1.0449
17.6 1.0501
17.625 1.049
17.65 1.0446
17.675 1.0432
17.7 1.0455
17.725 1.0484
17.75 1.0488
17.775 1.0455
17.8 1.0396
17.825 1.0353
17.85 1.0345
17.875 1.0434
17.9 1.0655
17.925 1.0911
17.95 1.1125
17.975 1.1284
18 1.1427
18.025 1.1721
18.05 1.2144
18.075 1.2586
18.1 1.2999
18.125 1.3374
18.15 1.3721
18.175 1.412
18.2 1.4602
18.225 1.5136
18.25 1.5679
18.275 1.616
18.3 1.6568
18.325 1.6908
18.35 1.7165
18.375 1.7346
18.4 1.749
18.425 1.7591
18.45 1.763
18.475 1.7596
18.5 1.7488
18.525 1.7316
18.55 1.7088
18.575 1.6805
18.6 1.6491
18.625 1.6198
18.65 1.5983
18.675 1.5837
18.7 1.5767
18.725 1.5879
18.75 1.6243
18.775 1.6712
18.8 1.7186
18.825 1.7631
18.85 1.804
18.875 1.8407
18.9 1.8735
18.925 1.9021
18.95 1.9262
18.975 1.9453
19 1.9589
19.025 1.9673
19.05 1.9705
19.075 1.9686
19.1 1.9608
19.125 1.9475
19.15 1.9302
19.175 1.9103
19.2 1.8868
19.225 1.8595
19.25 1.8274
19.275 1.7903
19.3 1.7499
19.325 1.7058
19.35 1.6585
19.375 1.6132
19.4 1.5815
19.425 1.5761
19.45 1.5935
19.475 1.6236
19.5 1.6605
19.525 1.698
19.55 1.7348
19.575 1.7681
19.6 1.7989
19.625 1.8286
19.65 1.864
19.675 1.9097
19.7 1.9592
19.725 2.0073
19.75 2.0506
19.775 2.0885
19.8 2.1232
19.825 2.1546
19.85 2.1834
19.875 2.2096
19.9 2.2349
19.925 2.2599
19.95 2.2848
19.975 2.31
20 2.3336
20.025 2.3552
20.05 2.3752
20.075 2.3909
20.1 2.3999
20.125 2.4039
20.15 2.4025
20.175 2.3946
20.2 2.3807
20.225 2.3621
20.25 2.3382
20.275 2.3066
20.3 2.2682
20.325 2.225
20.35 2.1771
20.375 2.1272
20.4 2.0769
20.425 2.026
20.45 1.9731
20.475 1.9211
20.5 1.8678
20.525 1.8077
20.55 1.7382
20.575 1.6606
20.6 1.5773
20.625 1.4928
20.65 1.4128
20.675 1.3451
20.7 1.2931
20.725 1.2524
20.75 1.225
20.775 1.2194
20.8 1.2366
20.825 1.274
20.85 1.3181
20.875 1.3618
20.9 1.4064
20.925 1.4553
20.95 1.5065
20.975 1.5551
21 1.5994
21.025 1.6479
21.05 1.6963
21.075 1.7422
21.1 1.7913
21.125 1.8383
21.15 1.8769
21.175 1.9054
21.2 1.9267
21.225 1.9433
21.25 1.9581
21.275 1.9748
21.3 1.9942
21.325 2.0142
21.35 2.0312
21.375 2.0434
21.4 2.0511
21.425 2.0546
21.45 2.0523
21.475 2.043
21.5 2.027
21.525 2.0044
21.55 1.9756
21.575 1.9425
21.6 1.9098
21.625 1.8811
21.65 1.8589
21.675 1.8331
21.7 1.7991
21.725 1.7548
21.75 1.7017
21.775 1.6398
21.8 1.57
21.825 1.4974
21.85 1.4304
21.875 1.3777
21.9 1.3389
21.925 1.3063
21.95 1.2736
21.975 1.2403
22 1.2066
22.025 1.1721
22.05 1.1374
22.075 1.1051
22.1 1.0719
22.125 1.0359
22.15 0.9947
22.175 0.9462
22.2 0.8939
22.225 0.8442
22.25 0.8099
22.275 0.7987
22.3 0.802
22.325 0.809
22.35 0.8157
22.375 0.8211
22.4 0.8237
22.425 0.8241
22.45 0.8207
22.475 0.8142
22.5 0.8067
22.525 0.7973
22.55 0.7845
22.575 0.7738
22.6 0.7671
22.625 0.7646
22.65 0.7642
22.675 0.7654
22.7 0.7668
22.725 0.769
22.75 0.7744
22.775 0.7809
22.8 0.7847
22.825 0.7804
22.85 0.768
22.875 0.749
22.9 0.7213
22.925 0.6882
22.95 0.6521
22.975 0.6136
23 0.5724
23.025 0.5284
23.05 0.4808
23.075 0.4324
23.1 0.3861
23.125 0.3428
23.15 0.3021
23.175 0.2617
23.2 0.2184
23.225 0.1701
23.25 0.1209
23.275 0.0726
23.3 0.0299
23.325 -0.0083
23.35 -0.0465
23.375 -0.0879
23.4 -0.1362
23.425 -0.1866
23.45 -0.2309
23.475 -0.2625
23.5 -0.2766
23.525 -0.2686
23.55 -0.2396
23.575 -0.2059
23.6 -0.1775
23.625 -0.1552
23.65 -0.1365
23.675 -0.1164
23.7 -0.0931
23.725 -0.0733
23.75 -0.0587
23.775 -0.0488
23.8 -0.0444
23.825 -0.0458
23.85 -0.0504
23.875 -0.0637
23.9 -0.0839
23.925 -0.1107
23.95 -0.1433
23.975 -0.1811
24 -0.2218
24.025 -0.2619
24.05 -0.2965
24.075 -0.3174
24.1 -0.32
24.125 -0.3057
24.15 -0.2814
24.175 -0.2535
24.2 -0.226
24.225 -0.1954
24.25 -0.1623
24.275 -0.1278
24.3 -0.0927
24.325 -0.0554
24.35 -0.0128
24.375 0.0402
24.4 0.1001
24.425 0.1635
24.45 0.2283
24.475 0.2932
24.5 0.3547
24.525 0.4095
24.55 0.4565
24.575 0.4982
24.6 0.5351
24.625 0.5712
24.65 0.6117
24.675 0.6562
24.7 0.7024
24.725 0.7494
24.75 0.7924
24.775 0.8312
24.8 0.8653
24.825 0.8921
24.85 0.9113
24.875 0.9227
24.9 0.9249
24.925 0.9242
24.95 0.9303
24.975 0.9512
25 0.982
25.025 1.0125
25.05 1.0363
25.075 1.0515
25.1 1.0602
25.125 1.0633
25.15 1.06
25.175 1.0528
25.2 1.0475
25.225 1.0464
25.25 1.0462
25.275 1.0438
25.3 1.0464
25.325 1.0595
25.35 1.0831
25.375 1.1163
25.4 1.1547
25.425 1.1942
25.45 1.234
25.475 1.2701
25.5 1.3032
25.525 1.3333
25.55 1.3601
25.575 1.3835
25.6 1.4033
25.625 1.418
25.65 1.4274
25.675 1.4322
25.7 1.4322
25.725 1.4281
25.75 1.4215
25.775 1.412
25.8 1.402
25.825 1.3965
25.85 1.4007
25.875 1.411
25.9 1.4215
25.925 1.4314
25.95 1.4405
25.975 1.4471
26 1.4522
26.025 1.4595
26.05 1.4699
26.075 1.4795
26.1 1.4845
26.125 1.4827
26.15 1.4729
26.175 1.4573
26.2 1.436
26.225 1.4095
26.25 1.3785
26.275 1.3417
26.3 1.3001
26.325 1.2574
26.35 1.2128
26.375 1.1644
26.4 1.1136
26.425 1.0598
26.45 1.0037
26.475 0.9428
26.5 0.878
26.525 0.811
26.55 0.7418
26.575 0.6701
26.6 0.5987
26.625 0.528
26.65 0.4563
26.675 0.3775
26.7 0.2932
26.725 0.2012
26.75 0.1033
26.775 0.0016
26.8 -0.0975
26.825 -0.1831
26.85 -0.2526
26.875 -0.315
26.9 -0.3786
26.925 -0.4444
26.95 -0.5096
26.975 -0.5685
27 -0.621
27.025 -0.6749
27.05 -0.7317
27.075 -0.7867
27.1 -0.8336
27.125 -0.8603
27.15 -0.8632
27.175 -0.8483
27.2 -0.8231
27.225 -0.7968
27.25 -0.7732
27.275 -0.7522
27.3 -0.7342
27.325 -0.7123
27.35 -0.675
27.375 -0.6277
27.4 -0.5771
27.425 -0.5178
27.45 -0.4515
27.475 -0.381
27.5 -0.3084
27.525 -0.2361
27.55 -0.1605
27.575 -0.0826
27.6 -0.0011
27.625 0.0862
27.65 0.1687
27.675 0.2442
27.7 0.3131
27.725 0.3734
27.75 0.423
27.775 0.4623
27.8 0.493
27.825 0.5145
27.85 0.5267
27.875 0.5307
27.9 0.5293
27.925 0.5248
27.95 0.5247
27.975 0.5259
28 0.5204
28.025 0.5057
28.05 0.4859
28.075 0.4727
28.1 0.4767
28.125 0.4998
28.15 0.535
28.175 0.5803
28.2 0.6319
28.225 0.6881
28.25 0.7461
28.275 0.799
28.3 0.8436
28.325 0.8829
28.35 0.9199
28.375 0.9554
28.4 0.9901
28.425 1.0234
28.45 1.055
28.475 1.0889
28.5 1.1259
28.525 1.1652
28.55 1.2078
28.575 1.2542
28.6 1.3034
28.625 1.3581
28.65 1.4229
28.675 1.4969
28.7 1.5728
28.725 1.6483
28.75 1.7204
28.775 1.7859
28.8 1.8408
28.825 1.8858
28.85 1.9202
28.875 1.9445
28.9 1.9615
28.925 1.971
28.95 1.9721
28.975 1.9669
29 1.9561
29.025 1.94
29.05 1.9207
29.075 1.8989
29.1 1.8743
29.125 1.8515
29.15 1.8354
29.175 1.8296
29.2 1.8321
29.225 1.8376
29.25 1.8429
29.275 1.8493
29.3 1.8544
29.325 1.8581
29.35 1.8584
29.375 1.8569
29.4 1.8562
29.425 1.8593
29.45 1.8704
29.475 1.8968
29.5 1.9378
29.525 1.9813
29.55 2.0223
29.575 2.0575
29.6 2.0876
29.625 2.1153
29.65 2.1395
29.675 2.1627
29.7 2.183
29.725 2.1979
29.75 2.2075
29.775 2.2142
29.8 2.2217
29.825 2.237
29.85 2.2706
29.875 2.3217
29.9 2.387
29.925 2.46
29.95 2.5325
29.975 2.6007
30 2.6632
30.025 2.7193
30.05 2.7694
30.075 2.8144
30.1 2.8542
30.125 2.888
30.15 2.9176
30.175 2.9435
30.2 2.9644
30.225 2.9795
30.25 2.9887
30.275 2.9928
30.3 2.9951
30.325 2.9946
30.35 2.9915
30.375 2.9883
30.4 2.9936
30.425 3.0158
30.45 3.0515
30.475 3.0943
30.5 3.139
30.525 3.18
30.55 3.214
30.575 3.2401
30.6 3.2582
30.625 3.2689
30.65 3.2714
30.675 3.2657
30.7 3.2533
30.725 3.235
30.75 3.2117
30.775 3.1838
30.8 3.1489
30.825 3.1053
30.85 3.0521
30.875 2.9894
30.9 2.9156
30.925 2.8325
30.95 2.7429
30.975 2.6509
31 2.5608
31.025 2.4816
31.05 2.4192
31.075 2.3739
31.1 2.3378
31.125 2.3015
31.15 2.2611
31.175 2.2173
31.2 2.1767
31.225 2.145
31.25 2.1216
31.275 2.1046
31.3 2.0915
31.325 2.0815
31.35 2.0716
31.375 2.0574
31.4 2.0403
31.425 2.0198
31.45 1.9994
31.475 1.9848
31.5 1.9781
31.525 1.9786
31.55 1.9883
31.575 2.0052
31.6 2.0279
31.625 2.0573
31.65 2.0872
31.675 2.1121
31.7 2.131
31.725 2.1454
31.75 2.1584
31.775 2.1705
31.8 2.1803
31.825 2.19
31.85 2.1959
31.875 2.1964
31.9 2.1926
31.925 2.1829
31.95 2.1668
31.975 2.1427
32 2.11
32.025 2.071
32.05 2.0217
32.075 1.9615
32.1 1.8991
32.125 1.8472
32.15 1.8039
32.175 1.7659
32.2 1.7317
32.225 1.7031
32.25 1.6779
32.275 1.6541
32.3 1.6309
32.325 1.6127
32.35 1.607
32.375 1.6169
32.4 1.6426
32.425 1.6731
32.45 1.7018
32.475 1.7243
32.5 1.7381
32.525 1.743
32.55 1.7403
32.575 1.7314
32.6 1.7208
32.625 1.7127
32.65 1.7118
32.675 1.7158
32.7 1.7186
32.725 1.7177
32.75 1.7099
32.775 1.6975
32.8 1.6844
32.825 1.6696
32.85 1.6532
32.875 1.6317
32.9 1.606
32.925 1.5826
32.95 1.5651
32.975 1.5544
33 1.5458
33.025 1.5325
33.05 1.512
33.075 1.4827
33.1 1.4447
33.125 1.3975
33.15 1.3417
33.175 1.2786
33.2 1.2133
33.225 1.1543
33.25 1.1108
33.275 1.0783
33.3 1.052
33.325 1.029
33.35 1.0074
33.375 0.9868
33.4 0.9702
33.425 0.9559
33.45 0.9422
33.475 0.9315
33.5 0.9308
33.525 0.9363
33.55 0.9459
33.575 0.9566
33.6 0.9709
33.625 0.9944
33.65 1.0264
33.675 1.0639
33.7 1.1036
33.725 1.1438
33.75 1.1824
33.775 1.2206
33.8 1.255
33.825 1.2825
33.85 1.3065
33.875 1.3307
33.9 1.3553
33.925 1.3754
33.95 1.389
33.975 1.3967
34 1.3988
34.025 1.3942
34.05 1.3882
34.075 1.3857
34.1 1.3879
34.125 1.3904
34.15 1.3897
34.175 1.3837
34.2 1.3741
34.225 1.3623
34.25 1.3482
34.275 1.3317
34.3 1.3129
34.325 1.2893
34.35 1.2594
34.375 1.2232
34.4 1.1827
34.425 1.1406
34.45 1.0989
34.475 1.0567
34.5 1.0211
34.525 0.9927
34.55 0.9697
34.575 0.9498
34.6 0.926
34.625 0.8967
34.65 0.8609
34.675 0.8182
34.7 0.7709
34.725 0.7163
34.75 0.6555
34.775 0.5949
34.8 0.5421
34.825 0.5062
34.85 0.4859
34.875 0.4741
34.9 0.4673
34.925 0.4685
34.95 0.4774
34.975 0.4941
35 0.5156
35.025 0.5399
35.05 0.5634
35.075 0.582
35.1 0.5973
35.125 0.6136
35.15 0.6342
35.175 0.6641
35.2 0.7043
35.225 0.7455
35.25 0.7853
35.275 0.8256
35.3 0.8647
35.325 0.9012
35.35 0.9362
35.375 0.9669
35.4 0.9904
35.425 1.0103
35.45 1.0293
35.475 1.0449
35.5 1.0557
35.525 1.0595
35.55 1.055
35.575 1.0448
35.6 1.0293
35.625 1.0092
35.65 0.9848
35.675 0.9588
35.7 0.9334
35.725 0.9137
35.75 0.8987
35.775 0.8922
35.8 0.8905
35.825 0.8851
35.85 0.8804
35.875 0.8739
35.9 0.8709
35.925 0.8775
35.95 0.8947
35.975 0.9246
36 0.9661
36.025 1.0164
36.05 1.0717
36.075 1.1317
36.1 1.1975
36.125 1.2678
36.15 1.3413
36.175 1.4126
36.2 1.4758
36.225 1.5282
36.25 1.5701
36.275 1.6015
36.3 1.6284
36.325 1.6596
36.35 1.7
36.375 1.7454
36.4 1.7952
36.425 1.8467
36.45 1.8942
36.475 1.9368
36.5 1.9767
36.525 2.0124
36.55 2.0419
36.575 2.0653
36.6 2.0874
36.625 2.1107
36.65 2.1321
36.675 2.1497
36.7 2.1648
36.725 2.1766
36.75 2.1889
36.775 2.1989
36.8 2.204
36.825 2.2023
36.85 2.197
36.875 2.1956
36.9 2.204
36.925 2.2236
36.95 2.248
36.975 2.2689
37 2.2802
37.025 2.2828
37.05 2.2772
37.075 2.2643
37.1 2.2469
37.125 2.2256
37.15 2.2062
37.175 2.1879
37.2 2.1681
37.225 2.1458
37.25 2.126
37.275 2.1127
37.3 2.1023
37.325 2.0914
37.35 2.0754
37.375 2.051
37.4 2.0181
37.425 1.9786
37.45 1.936
37.475 1.8902
37.5 1.8408
37.525 1.7884
37.55 1.7345
37.575 1.6908
37.6 1.667
37.625 1.666
37.65 1.6797
37.675 1.6999
37.7 1.7254
37.725 1.7521
37.75 1.778
37.775 1.7998
37.8 1.8142
37.825 1.8213
37.85 1.8211
37.875 1.8149
37.9 1.8047
37.925 1.7953
37.95 1.7914
37.975 1.7906
38 1.789
38.025 1.7912
38.05 1.8045
38.075 1.8187
38.1 1.8279
38.125 1.8334
38.15 1.8354
38.175 1.8377
38.2 1.8414
38.225 1.8432
38.25 1.8409
38.275 1.8337
38.3 1.8237
38.325 1.8119
38.35 1.8019
38.375 1.8005
38.4 1.8115
38.425 1.8295
38.45 1.8464
38.475 1.8601
38.5 1.8714
38.525 1.8809
38.55 1.8954
38.575 1.9255
38.6 1.9683
38.625 2.0212
38.65 2.0826
38.675 2.1449
38.7 2.1991
38.725 2.2456
38.75 2.2845
38.775 2.3164
38.8 2.3385
38.825 2.3482
38.85 2.3446
38.875 2.3323
38.9 2.314
38.925 2.2929
38.95 2.2715
38.975 2.2524
39 2.2364
39.025 2.226
39.05 2.2182
39.075 2.2099
39.1 2.1985
39.125 2.189
39.15 2.1882
39.175 2.1883
39.2 2.1881
39.225 2.1916
39.25 2.2007
39.275 2.2137
39.3 2.2311
39.325 2.2554
39.35 2.2854
39.375 2.3179
39.4 2.3464
39.425 2.3675
39.45 2.379
39.475 2.3785
39.5 2.3648
39.525 2.3386
39.55 2.301
39.575 2.2535
39.6 2.1957
39.625 2.132
39.65 2.069
39.675 2.0152
39.7 1.9655
39.725 1.9187
39.75 1.8794
39.775 1.8513
39.8 1.83
39.825 1.8113
39.85 1.7956
39.875 1.7836
39.9 1.7727
39.925 1.7725
39.95 1.8014
39.975 1.8503
40 1.9087
40.025 1.9712
40.05 2.034
40.075 2.0954
40.1 2.1564
40.125 2.2158
40.15 2.2708
40.175 2.32
40.2 2.3626
40.225 2.3983
40.25 2.4313
40.275 2.4668
40.3 2.5017
40.325 2.5339
40.35 2.5623
40.375 2.5878
40.4 2.6145
40.425 2.6441
40.45 2.6723
40.475 2.6969
40.5 2.7176
40.525 2.7345
40.55 2.749
40.575 2.7634
40.6 2.7807
40.625 2.7976
40.65 2.8128
40.675 2.8261
40.7 2.832
40.725 2.8297
40.75 2.818
40.775 2.7961
40.8 2.7671
40.825 2.7353
40.85 2.7024
40.875 2.6707
40.9 2.6444
40.925 2.6218
40.95 2.601
40.975 2.5824
41 2.5649
41.025 2.5516
41.05 2.548
41.075 2.5483
41.1 2.5451
41.125 2.5376
41.15 2.5264
41.175 2.5108
41.2 2.4933
41.225 2.4763
41.25 2.4627
41.275 2.4532
41.3 2.4465
41.325 2.437
41.35 2.4221
41.375 2.3961
41.4 2.354
41.425 2.2977
41.45 2.233
41.475 2.1629
41.5 2.0886
41.525 2.0099
41.55 1.9264
41.575 1.8403
41.6 1.7561
41.625 1.6741
41.65 1.5956
41.675 1.5193
41.7 1.4518
41.725 1.3995
41.75 1.3725
41.775 1.3801
41.8 1.428
41.825 1.4979
41.85 1.5719
41.875 1.6475
41.9 1.7319
41.925 1.8258
41.95 1.9188
41.975 2.0091
42 2.0985
42.025 2.191
42.05 2.2847
42.075 2.382
42.1 2.4802
42.125 2.5722
42.15 2.6567
42.175 2.7354
42.2 2.8101
42.225 2.8807
42.25 2.9468
42.275 3.007
42.3 3.0604
42.325 3.1071
42.35 3.1471
42.375 3.182
42.4 3.2163
42.425 3.2537
42.45 3.2962
42.475 3.3474
42.5 3.4083
42.525 3.4762
42.55 3.5468
42.575 3.6179
42.6 3.6886
42.625 3.7582
42.65 3.8245
42.675 3.8868
42.7 3.9453
42.725 3.9991
42.75 4.0491
42.775 4.0947
42.8 4.1359
42.825 4.1732
42.85 4.2064
42.875 4.2354
42.9 4.2601
42.925 4.2801
42.95 4.2949
42.975 4.3049
43 4.3095
43.025 4.3086
43.05 4.3032
43.075 4.2927
43.1 4.2801
43.125 4.2713
43.15 4.2756
43.175 4.2878
43.2 4.3031
43.225 4.3176
43.25 4.331
43.275 4.3414
43.3 4.3468
43.325 4.3481
43.35 4.3458
43.375 4.3398
43.4 4.3303
43.425 4.3173
43.45 4.301
43.475 4.2814
43.5 4.2587
43.525 4.2327
43.55 4.2028
43.575 4.1683
43.6 4.1301
43.625 4.0903
43.65 4.0504
43.675 4.0133
43.7 3.9767
43.725 3.9392
43.75 3.9033
43.775 3.8671
43.8 3.8268
43.825 3.781
43.85 3.7299
43.875 3.6737
43.9 3.6122
43.925 3.5463
43.95 3.4759
43.975 3.3995
44 3.3182
44.025 3.2342
44.05 3.1497
44.075 3.0695
44.1 2.9986
44.125 2.9321
44.15 2.8646
44.175 2.7956
44.2 2.727
44.225 2.6571
44.25 2.5877
44.275 2.525
44.3 2.4665
44.325 2.411
44.35 2.371
44.375 2.3485
44.4 2.3282
44.425 2.3
44.45 2.2604
44.475 2.2104
44.5 2.1505
44.525 2.0823
44.55 2.0057
44.575 1.9202
44.6 1.8264
44.625 1.7268
44.65 1.6269
44.675 1.5325
44.7 1.4475
44.725 1.3751
44.75 1.3177
44.775 1.2812
44.8 1.2635
44.825 1.2626
44.85 1.2731
44.875 1.29
44.9 1.3075
44.925 1.3224
44.95 1.3352
44.975 1.3445
45 1.3489
45.025 1.3505
45.05 1.3464
45.075 1.3371
45.1 1.3218
45.125 1.301
45.15 1.2783
45.175 1.2503
45.2 1.2196
45.225 1.1965
45.25 1.1865
45.275 1.1921
45.3 1.2116
45.325 1.2397
45.35 1.2673
45.375 1.2859
45.4 1.297
45.425 1.3034
45.45 1.3082
45.475 1.3112
45.5 1.3092
45.525 1.3027
45.55 1.2925
45.575 1.28
45.6 1.2713
45.625 1.2648
45.65 1.2587
45.675 1.2537
45.7 1.2513
45.725 1.2531
45.75 1.2615
45.775 1.2784
45.8 1.3013
45.825 1.3285
45.85 1.3732
45.875 1.4354
45.9 1.5109
45.925 1.5961
45.95 1.682
45.975 1.7612
46 1.8326
46.025 1.8967
46.05 1.9548
46.075 2.0067
46.1 2.0536
46.125 2.0971
46.15 2.1359
46.175 2.1687
46.2 2.1985
46.225 2.2267
46.25 2.2492
46.275 2.2659
46.3 2.2779
46.325 2.2847
46.35 2.2829
46.375 2.274
46.4 2.2617
46.425 2.2472
46.45 2.2301
46.475 2.2116
46.5 2.1939
46.525 2.1817
46.55 2.1746
46.575 2.1675
46.6 2.1565
46.625 2.1402
46.65 2.117
46.675 2.0877
46.7 2.053
46.725 2.0135
46.75 1.9704
46.775 1.9247
46.8 1.8766
46.825 1.8246
46.85 1.7679
46.875 1.7089
46.9 1.6508
46.925 1.5979
46.95 1.5536
46.975 1.5143
47 1.4752
47.025 1.4332
47.05 1.3876
47.075 1.3374
47.1 1.2825
47.125 1.2191
47.15 1.1472
47.175 1.0674
47.2 0.98
47.225 0.8859
47.25 0.7864
47.275 0.6819
47.3 0.5736
47.325 0.465
47.35 0.3571
47.375 0.2527
47.4 0.1531
47.425 0.0583
47.45 -0.02
47.475 -0.0716
47.5 -0.1064
47.525 -0.1324
47.55 -0.1569
47.575 -0.1878
47.6 -0.2183
47.625 -0.2449
47.65 -0.2593
47.675 -0.2585
47.7 -0.2507
47.725 -0.2402
47.75 -0.2293
47.775 -0.2253
47.8 -0.2381
47.825 -0.27
47.85 -0.3123
47.875 -0.3519
47.9 -0.3805
47.925 -0.3926
47.95 -0.3882
47.975 -0.3711
48 -0.3522
48.025 -0.3368
48.05 -0.3241
48.075 -0.3157
48.1 -0.3091
48.125 -0.3006
48.15 -0.291
48.175 -0.2815
48.2 -0.2705
48.225 -0.2577
48.25 -0.2477
48.275 -0.2436
48.3 -0.2462
48.325 -0.2524
48.35 -0.2577
48.375 -0.2629
48.4 -0.2677
48.425 -0.2684
48.45 -0.2612
48.475 -0.2483
48.5 -0.2317
48.525 -0.2157
48.55 -0.2002
48.575 -0.1874
48.6 -0.1776
48.625 -0.17
48.65 -0.167
48.675 -0.1691
48.7 -0.1764
48.725 -0.1884
48.75 -0.2042
48.775 -0.2227
48.8 -0.2414
48.825 -0.2611
48.85 -0.2793
48.875 -0.3011
48.9 -0.3262
48.925 -0.3507
48.95 -0.3738
48.975 -0.3968
49 -0.4233
49.025 -0.4541
49.05 -0.4878
49.075 -0.5211
49.1 -0.5548
49.125 -0.5846
49.15 -0.6114
49.175 -0.631
49.2 -0.6366
49.225 -0.6255
49.25 -0.6008
49.275 -0.5672
49.3 -0.5322
49.325 -0.498
49.35 -0.4676
49.375 -0.4443
49.4 -0.4255
49.425 -0.4089
49.45 -0.3989
49.475 -0.3965
49.5 -0.4016
49.525 -0.4168
49.55 -0.4369
49.575 -0.4566
49.6 -0.4814
49.625 -0.5082
49.65 -0.5371
49.675 -0.5736
49.7 -0.6177
49.725 -0.6609
49.75 -0.7019
49.775 -0.7399
49.8 -0.7728
49.825 -0.7938
49.85 -0.8027
49.875 -0.8009
49.9 -0.791
49.925 -0.7732
49.95 -0.7465
49.975 -0.7137
50 -0.6778
50.025 -0.6403
50.05 -0.6011
50.075 -0.5546
50.1 -0.5068
50.125 -0.4621
50.15 -0.4164
50.175 -0.3718
50.2 -0.325
50.225 -0.2734
50.25 -0.2177
50.275 -0.1625
50.3 -0.1148
50.325 -0.0738
50.35 -0.0423
50.375 -0.0199
50.4 -0.0083
50.425 -0.0059
50.45 -0.0113
50.475 -0.0225
50.5 -0.0378
50.525 -0.053
50.55 -0.0692
50.575 -0.0898
50.6 -0.1139
50.625 -0.1392
50.65 -0.1595
50.675 -0.1712
50.7 -0.1734
50.725 -0.1726
50.75 -0.1773
50.775 -0.1888
50.8 -0.2098
50.825 -0.2383
50.85 -0.2692
50.875 -0.2986
50.9 -0.3269
50.925 -0.355
50.95 -0.3851
50.975 -0.4198
51 -0.4578
51.025 -0.4979
51.05 -0.5409
51.075 -0.5877
51.1 -0.6371
51.125 -0.6811
51.15 -0.6981
51.175 -0.6723
51.2 -0.625
51.225 -0.5716
51.25 -0.5157
51.275 -0.458
51.3 -0.4017
51.325 -0.3431
51.35 -0.2831
51.375 -0.2225
51.4 -0.1626
51.425 -0.1028
51.45 -0.0346
51.475 0.0443
51.5 0.1272
51.525 0.2107
51.55 0.291
51.575 0.3675
51.6 0.4403
51.625 0.5097
51.65 0.5777
51.675 0.6419
51.7 0.7007
51.725 0.7542
51.75 0.8019
51.775 0.8427
51.8 0.8753
51.825 0.8984
51.85 0.9123
51.875 0.9174
51.9 0.9126
51.925 0.8983
51.95 0.8747
51.975 0.8428
52 0.8035
52.025 0.756
52.05 0.6999
52.075 0.6355
52.1 0.5612
52.125 0.478
52.15 0.3896
52.175 0.2996
52.2 0.2101
52.225 0.1212
52.25 0.0325
52.275 -0.0569
52.3 -0.1437
52.325 -0.2227
52.35 -0.2927
52.375 -0.3551
52.4 -0.4089
52.425 -0.4503
52.45 -0.481
52.475 -0.5038
52.5 -0.5254
52.525 -0.547
52.55 -0.5674
52.575 -0.5816
52.6 -0.5824
52.625 -0.5776
52.65 -0.5747
52.675 -0.5778
52.7 -0.5858
52.725 -0.599
52.75 -0.6134
52.775 -0.6262
52.8 -0.6356
52.825 -0.6383
52.85 -0.6365
52.875 -0.6383
52.9 -0.645
52.925 -0.6525
52.95 -0.6603
52.975 -0.6727
53 -0.6944
53.025 -0.7224
53.05 -0.7569
53.075 -0.7899
53.1 -0.8195
53.125 -0.8439
53.15 -0.8636
53.175 -0.8826
53.2 -0.9005
53.225 -0.9157
53.25 -0.9279
53.275 -0.9345
53.3 -0.9365
53.325 -0.9386
53.35 -0.9455
53.375 -0.959
53.4 -0.9745
53.425 -0.9827
53.45 -0.9751
53.475 -0.943
53.5 -0.8793
53.525 -0.7985
53.55 -0.7083
53.575 -0.6106
53.6 -0.5081
53.625 -0.4048
53.65 -0.3048
53.675 -0.2064
53.7 -0.1073
53.725 -0.009
53.75 0.0905
53.775 0.1934
53.8 0.2962
53.825 0.3958
53.85 0.4907
53.875 0.5824
53.9 0.6735
53.925 0.7624
53.95 0.8453
53.975 0.9213
54 0.9904
54.025 1.0523
54.05 1.1073
54.075 1.1557
54.1 1.1971
54.125 1.2317
54.15 1.2604
54.175 1.2821
54.2 1.2973
54.225 1.3064
54.25 1.3096
54.275 1.3071
54.3 1.3003
54.325 1.2899
54.35 1.2755
54.375 1.256
54.4 1.2303
54.425 1.1973
54.45 1.157
54.475 1.1113
54.5 1.0604
54.525 1.0041
54.55 0.9423
54.575 0.8758
54.6 0.8083
54.625 0.7419
54.65 0.672
54.675 0.5947
54.7 0.5084
54.725 0.4145
54.75 0.3139
54.775 0.2058
54.8 0.0943
54.825 -0.0156
54.85 -0.1193
54.875 -0.2091
54.9 -0.2803
54.925 -0.3347
54.95 -0.3851
54.975 -0.4377
55 -0.494
55.025 -0.5503
55.05 -0.6055
55.075 -0.6559
55.1 -0.6917
55.125 -0.7042
55.15 -0.682
55.175 -0.6307
55.2 -0.5672
55.225 -0.4985
55.25 -0.4273
55.275 -0.36
55.3 -0.3015
55.325 -0.2524
55.35 -0.2108
55.375 -0.1773
55.4 -0.1503
55.425 -0.1293
55.45 -0.1141
55.475 -0.098
55.5 -0.0762
55.525 -0.0491
55.55 -0.0182
55.575 0.0131
55.6 0.0423
55.625 0.0686
55.65 0.091
55.675 0.1086
55.7 0.1243
55.725 0.1383
55.75 0.1514
55.775 0.1615
55.8 0.1695
55.825 0.1741
55.85 0.178
55.875 0.1841
55.9 0.1945
55.925 0.2061
55.95 0.2152
55.975 0.2192
56 0.215
56.025 0.2048
56.05 0.1894
56.075 0.167
56.1 0.1367
56.125 0.1006
56.15 0.0595
56.175 0.026
56.2 0.0046
56.225 0.0015
56.25 0.0108
56.275 0.0312
56.3 0.0577
56.325 0.0897
56.35 0.1301
56.375 0.1812
56.4 0.2395
56.425 0.2998
56.45 0.3569
56.475 0.406
56.5 0.4475
56.525 0.4803
56.55 0.5041
56.575 0.5205
56.6 0.5285
56.625 0.5319
56.65 0.5312
56.675 0.5294
56.7 0.5296
56.725 0.5283
56.75 0.5211
56.775 0.5058
56.8 0.4835
56.825 0.4543
56.85 0.4168
56.875 0.3696
56.9 0.3149
56.925 0.2566
56.95 0.194
56.975 0.1284
57 0.0662
57.025 0.0139
57.05 -0.0395
57.075 -0.0955
57.1 -0.1588
57.125 -0.2313
57.15 -0.3115
57.175 -0.3971
57.2 -0.4863
57.225 -0.5737
57.25 -0.6548
57.275 -0.7317
57.3 -0.807
57.325 -0.8787
57.35 -0.9442
57.375 -1.0013
57.4 -1.0562
57.425 -1.1118
57.45 -1.1661
57.475 -1.2047
57.5 -1.2053
57.525 -1.1589
57.55 -1.0855
57.575 -1.0024
57.6 -0.9122
57.625 -0.8157
57.65 -0.707
57.675 -0.5882
57.7 -0.4664
57.725 -0.3475
57.75 -0.2362
57.775 -0.1318
57.8 -0.0297
57.825 0.0734
57.85 0.1734
57.875 0.2676
57.9 0.355
57.925 0.4361
57.95 0.5142
57.975 0.5889
58 0.6603
58.025 0.7277
58.05 0.7885
58.075 0.8411
58.1 0.8854
58.125 0.9238
58.15 0.9664
58.175 1.0254
58.2 1.0891
58.225 1.1454
58.25 1.1929
58.275 1.2337
58.3 1.2675
58.325 1.2955
58.35 1.3238
58.375 1.3539
58.4 1.3801
58.425 1.4004
58.45 1.4134
58.475 1.4179
58.5 1.4166
58.525 1.4098
58.55 1.3968
58.575 1.3768
58.6 1.3504
58.625 1.3206
58.65 1.2862
58.675 1.2505
58.7 1.2104
58.725 1.1671
58.75 1.12
58.775 1.0727
58.8 1.0293
58.825 0.9863
58.85 0.9383
58.875 0.8845
58.9 0.8269
58.925 0.7654
58.95 0.7009
58.975 0.6351
59 0.5704
59.025 0.5141
59.05 0.4723
59.075 0.4435
59.1 0.417
59.125 0.3873
59.15 0.3561
59.175 0.3251
59.2 0.2946
59.225 0.2632
59.25 0.2306
59.275 0.1973
59.3 0.1626
59.325 0.126
59.35 0.0855
59.375 0.0461
59.4 0.0194
59.425 0.0119
59.45 0.0237
59.475 0.0499
59.5 0.0889
59.525 0.1389
59.55 0.2081
59.575 0.2941
59.6 0.3913
59.625 0.4914
59.65 0.5874
59.675 0.6778
59.7 0.7624
59.725 0.8412
59.75 0.9148
59.775 0.9841
59.8 1.0482
59.825 1.1065
59.85 1.1614
59.875 1.2147
59.9 1.267
59.925 1.3171
59.95 1.3634
59.975 1.4071
60 1.4502
60.025 1.4928
60.05 1.5353
60.075 1.5793
60.1 1.6296
60.125 1.6885
60.15 1.7554
60.175 1.8256
60.2 1.8951
60.225 1.9596
60.25 2.0204
60.275 2.0769
60.3 2.1286
60.325 2.1759
60.35 2.2185
60.375 2.2563
60.4 2.291
60.425 2.3247
60.45 2.3597
60.475 2.3956
60.5 2.4305
60.525 2.4605
60.55 2.4851
60.575 2.5048
60.6 2.5197
60.625 2.5308
60.65 2.538
60.675 2.5422
60.7 2.5434
60.725 2.5403
60.75 2.5329
60.775 2.521
60.8 2.5046
60.825 2.4838
60.85 2.4597
60.875 2.4317
60.9 2.4007
60.925 2.3682
60.95 2.3388
60.975 2.3128
61 2.2883
61.025 2.263
61.05 2.2381
61.075 2.2145
61.1 2.1974
61.125 2.1883
61.15 2.1899
61.175 2.2017
61.2 2.2176
61.225 2.2332
61.25 2.2475
61.275 2.2613
61.3 2.2758
61.325 2.2899
61.35 2.3028
61.375 2.3171
61.4 2.3344
61.425 2.3532
61.45 2.3709
61.475 2.3864
61.5 2.3975
61.525 2.4038
61.55 2.4061
61.575 2.4042
61.6 2.3982
61.625 2.3878
61.65 2.3728
61.675 2.3533
61.7 2.3299
61.725 2.3019
61.75 2.2694
61.775 2.2326
61.8 2.1905
61.825 2.1423
61.85 2.0876
61.875 2.0276
61.9 1.9626
61.925 1.8923
61.95 1.818
61.975 1.7441
62 1.6746
62.025 1.6135
62.05 1.5615
62.075 1.5181
62.1 1.4825
62.125 1.4519
62.15 1.4265
62.175 1.4073
62.2 1.3975
62.225 1.3977
62.25 1.4051
62.275 1.411
62.3 1.4096
62.325 1.4014
62.35 1.3883
62.375 1.3752
62.4 1.3596
62.425 1.3374
62.45 1.313
62.475 1.2944
62.5 1.2823
62.525 1.2683
62.55 1.249
62.575 1.2243
62.6 1.1954
62.625 1.1614
62.65 1.1247
62.675 1.0888
62.7 1.0515
62.725 1.0101
62.75 0.9632
62.775 0.91
62.8 0.8593
62.825 0.8123
62.85 0.7698
62.875 0.7332
62.9 0.7076
62.925 0.6956
62.95 0.6961
62.975 0.7004
63 0.7024
63.025 0.6982
63.05 0.6888
63.075 0.6773
63.1 0.6728
63.125 0.6758
63.15 0.6806
63.175 0.6794
63.2 0.6715
63.225 0.6606
63.25 0.6581
63.275 0.6684
63.3 0.6843
63.325 0.7014
63.35 0.7181
63.375 0.7361
63.4 0.7615
63.425 0.7955
63.45 0.834
63.475 0.8817
63.5 0.9467
63.525 1.0221
63.55 1.1005
63.575 1.1748
63.6 1.2402
63.625 1.2964
63.65 1.3439
63.675 1.3845
63.7 1.4178
63.725 1.4455
63.75 1.4721
63.775 1.4999
63.8 1.5235
63.825 1.5379
63.85 1.5429
63.875 1.5403
63.9 1.5324
63.925 1.5194
63.95 1.5007
63.975 1.4736
64 1.4394
64.025 1.4002
64.05 1.3545
64.075 1.302
64.1 1.2425
64.125 1.1803
64.15 1.116
64.175 1.0528
64.2 0.994
64.225 0.9409
64.25 0.8915
64.275 0.8421
64.3 0.7916
64.325 0.7399
64.35 0.6855
64.375 0.6281
64.4 0.5711
64.425 0.5208
64.45 0.4863
64.475 0.4734
64.5 0.4788
64.525 0.49
64.55 0.5036
64.575 0.527
64.6 0.5724
64.625 0.6354
64.65 0.7065
64.675 0.785
64.7 0.8733
64.725 0.9681
64.75 1.0639
64.775 1.1589
64.8 1.2536
64.825 1.3461
64.85 1.4361
64.875 1.5227
64.9 1.6059
64.925 1.6873
64.95 1.7634
64.975 1.8349
65 1.9038
65.025 1.9691
65.05 2.0322
65.075 2.0934
65.1 2.1501
65.125 2.201
65.15 2.246
65.175 2.2834
65.2 2.313
65.225 2.3348
65.25 2.3496
65.275 2.3587
65.3 2.3641
65.325 2.3642
65.35 2.3608
65.375 2.3565
65.4 2.3561
65.425 2.3609
65.45 2.3668
65.475 2.3699
65.5 2.3683
65.525 2.3594
65.55 2.3444
65.575 2.3263
65.6 2.31
65.625 2.2941
65.65 2.2776
65.675 2.2669
65.7 2.2628
65.725 2.2606
65.75 2.2595
65.775 2.255
65.8 2.2469
65.825 2.2345
65.85 2.2158
65.875 2.1928
65.9 2.1679
65.925 2.1428
65.95 2.1172
65.975 2.0951
66 2.0839
66.025 2.0894
66.05 2.1039
66.075 2.1185
66.1 2.1304
66.125 2.1408
66.15 2.1482
66.175 2.1525
66.2 2.1572
66.225 2.1638
66.25 2.1682
66.275 2.1684
66.3 2.1626
66.325 2.1492
66.35 2.1293
66.375 2.1032
66.4 2.0709
66.425 2.0359
66.45 2.0012
66.475 1.9687
66.5 1.94
66.525 1.9146
66.55 1.8971
66.575 1.8892
66.6 1.8928
66.625 1.9066
66.65 1.9255
66.675 1.9482
66.7 1.9682
66.725 1.984
66.75 1.9935
66.775 1.9977
66.8 1.999
66.825 1.9997
66.85 2.0008
66.875 1.9991
66.9 1.9918
66.925 1.9783
66.95 1.9559
66.975 1.9271
67 1.894
67.025 1.8561
67.05 1.8172
67.075 1.7793
67.1 1.7405
67.125 1.6985
67.15 1.6495
67.175 1.5892
67.2 1.5254
67.225 1.4645
67.25 1.4132
67.275 1.375
67.3 1.3472
67.325 1.3323
67.35 1.3361
67.375 1.3578
67.4 1.3892
67.425 1.4285
67.45 1.4729
67.475 1.5242
67.5 1.5878
67.525 1.659
67.55 1.7298
67.575 1.7956
67.6 1.8528
67.625 1.9001
67.65 1.9335
67.675 1.9541
67.7 1.9646
67.725 1.9656
67.75 1.961
67.775 1.9549
67.8 1.9496
67.825 1.9426
67.85 1.9321
67.875 1.9193
67.9 1.9033
67.925 1.883
67.95 1.8561
67.975 1.8231
68 1.7861
68.025 1.7469
68.05 1.7062
68.075 1.6678
68.1 1.6289
68.125 1.592
68.15 1.5582
68.175 1.5233
68.2 1.4829
68.225 1.4329
68.25 1.3732
68.275 1.3038
68.3 1.2263
68.325 1.1485
68.35 1.0882
68.375 1.0488
68.4 1.0192
68.425 0.9955
68.45 0.9799
68.475 0.9761
68.5 0.9795
68.525 0.9831
68.55 0.9834
68.575 0.9784
68.6 0.9694
68.625 0.957
68.65 0.9454
68.675 0.9376
68.7 0.9352
68.725 0.9326
68.75 0.9215
68.775 0.8973
68.8 0.8585
68.825 0.8063
68.85 0.7445
68.875 0.6756
68.9 0.6113
68.925 0.567
68.95 0.5347
68.975 0.5008
69 0.4612
69.025 0.4202
69.05 0.3805
69.075 0.3424
69.1 0.3094
69.125 0.2888
69.15 0.2826
69.175 0.2872
69.2 0.2971
69.225 0.3118
69.25 0.3304
69.275 0.3485
69.3 0.3607
69.325 0.3702
69.35 0.3806
69.375 0.3914
69.4 0.4031
69.425 0.4196
69.45 0.443
69.475 0.4724
69.5 0.5046
69.525 0.5372
69.55 0.5704
69.575 0.6067
69.6 0.6458
69.625 0.6839
69.65 0.7165
69.675 0.7435
69.7 0.764
69.725 0.7809
69.75 0.7935
69.775 0.7979
69.8 0.796
69.825 0.7921
69.85 0.7887
69.875 0.7831
69.9 0.7735
69.925 0.7627
69.95 0.7514
69.975 0.7402
70 0.7276
70.025 0.7145
70.05 0.7012
70.075 0.6937
70.1 0.6942
70.125 0.6959
70.15 0.6951
70.175 0.6894
70.2 0.6818
70.225 0.6716
70.25 0.6556
70.275 0.632
70.3 0.6044
70.325 0.5792
70.35 0.5524
70.375 0.5247
70.4 0.4979
70.425 0.4723
70.45 0.4485
70.475 0.4327
70.5 0.4269
70.525 0.429
70.55 0.434
70.575 0.44
70.6 0.4472
70.625 0.4566
70.65 0.463
70.675 0.4628
70.7 0.4615
70.725 0.4574
70.75 0.4518
70.775 0.4461
70.8 0.4433
70.825 0.4441
70.85 0.4474
70.875 0.4503
70.9 0.4503
70.925 0.4489
70.95 0.4484
70.975 0.4527
71 0.4634
71.025 0.4767
71.05 0.4878
71.075 0.495
71.1 0.4979
71.125 0.4964
71.15 0.4915
71.175 0.4823
71.2 0.4662
71.225 0.4424
71.25 0.4146
71.275 0.3847
71.3 0.3532
71.325 0.3216
71.35 0.2902
71.375 0.2552
71.4 0.217
71.425 0.1824
71.45 0.1569
71.475 0.1421
71.5 0.1302
71.525 0.1167
71.55 0.0993
71.575 0.0788
71.6 0.0538
71.625 0.0246
71.65 -0.0106
71.675 -0.0456
71.7 -0.072
71.725 -0.0883
71.75 -0.1
71.775 -0.1043
71.8 -0.1005
71.825 -0.0923
71.85 -0.078
71.875 -0.0511
71.9 -0.012
71.925 0.0304
71.95 0.0673
71.975 0.0967
72 0.1209
72.025 0.1437
72.05 0.1692
72.075 0.1974
72.1 0.2294
72.125 0.264
72.15 0.2973
72.175 0.3246
72.2 0.3409
72.225 0.3476
72.25 0.3478
72.275 0.3427
72.3 0.3305
72.325 0.3102
72.35 0.2838
72.375 0.2535
72.4 0.219
72.425 0.1813
72.45 0.1426
72.475 0.101
72.5 0.0539
72.525 0.0062
72.55 -0.037
72.575 -0.0732
72.6 -0.1003
72.625 -0.1217
72.65 -0.143
72.675 -0.1684
72.7 -0.1987
72.725 -0.2287
72.75 -0.2458
72.775 -0.2546
72.8 -0.2548
72.825 -0.2507
72.85 -0.2513
72.875 -0.2484
72.9 -0.2269
72.925 -0.1838
72.95 -0.1281
72.975 -0.0598
73 0.0226
73.025 0.1128
73.05 0.1973
73.075 0.2681
73.1 0.328
73.125 0.3785
73.15 0.4213
73.175 0.4564
73.2 0.4844
73.225 0.5098
73.25 0.5356
73.275 0.5625
73.3 0.5893
73.325 0.619
73.35 0.6562
73.375 0.6968
73.4 0.7346
73.425 0.7669
73.45 0.7927
73.475 0.8111
73.5 0.8238
73.525 0.8328
73.55 0.841
73.575 0.8521
73.6 0.8659
73.625 0.8771
73.65 0.8822
73.675 0.8872
73.7 0.8986
73.725 0.9124
73.75 0.9226
73.775 0.9247
73.8 0.9194
73.825 0.9113
73.85 0.9031
73.875 0.8938
73.9 0.8812
73.925 0.8654
73.95 0.8449
73.975 0.8215
74 0.7947
74.025 0.7643
74.05 0.7291
74.075 0.6891
74.1 0.6472
74.125 0.6097
74.15 0.5793
74.175 0.5554
74.2 0.5369
74.225 0.523
74.25 0.5098
74.275 0.4926
74.3 0.4698
74.325 0.4425
74.35 0.418
74.375 0.4074
74.4 0.4067
74.425 0.4074
74.45 0.4099
74.475 0.4144
74.5 0.4247
74.525 0.4412
74.55 0.4588
74.575 0.4752
74.6 0.488
74.625 0.4979
74.65 0.5048
74.675 0.512
74.7 0.5193
74.725 0.5282
74.75 0.5423
74.775 0.5559
74.8 0.5627
74.825 0.5585
74.85 0.5457
74.875 0.5264
74.9 0.502
74.925 0.4726
74.95 0.4366
74.975 0.3944
75 0.3468
75.025 0.2931
75.05 0.2333
75.075 0.1718
75.1 0.1172
75.125 0.0846
75.15 0.074
75.175 0.08
75.2 0.0998
75.225 0.1224
75.25 0.1401
75.275 0.1478
75.3 0.1467
75.325 0.1358
75.35 0.1172
75.375 0.0972
75.4 0.0845
75.425 0.0784
75.45 0.0721
75.475 0.064
75.5 0.0576
75.525 0.0616
75.55 0.0801
75.575 0.1164
75.6 0.1682
75.625 0.2282
75.65 0.2957
75.675 0.3657
75.7 0.4337
75.725 0.4955
75.75 0.5481
75.775 0.5907
75.8 0.6243
75.825 0.649
75.85 0.6631
75.875 0.6678
75.9 0.6634
75.925 0.6528
75.95 0.6394
75.975 0.6293
76 0.626
76.025 0.628
76.05 0.6316
76.075 0.6368
76.1 0.6446
76.125 0.6539
76.15 0.6642
76.175 0.6772
76.2 0.6945
76.225 0.7163
76.25 0.7458
76.275 0.779
76.3 0.8143
76.325 0.8491
76.35 0.8838
76.375 0.913
76.4 0.9361
76.425 0.9523
76.45 0.9617
76.475 0.9622
76.5 0.9555
76.525 0.9487
76.55 0.9405
76.575 0.9289
76.6 0.9172
76.625 0.9024
76.65 0.8814
76.675 0.8545
76.7 0.8222
76.725 0.7817
76.75 0.7365
76.775 0.6889
76.8 0.6359
76.825 0.5758
76.85 0.5151
76.875 0.4631
76.9 0.4269
76.925 0.4087
76.95 0.4006
76.975 0.3968
77 0.4018
77.025 0.413
77.05 0.429
77.075 0.4465
77.1 0.4661
77.125 0.4868
77.15 0.5056
77.175 0.5244
77.2 0.5425
77.225 0.5593
77.25 0.5745
77.275 0.5897
77.3 0.6074
77.325 0.6291
77.35 0.6559
77.375 0.6846
77.4 0.7101
77.425 0.7313
77.45 0.7486
77.475 0.7623
77.5 0.7697
77.525 0.7681
77.55 0.7586
77.575 0.7447
77.6 0.7298
77.625 0.7211
77.65 0.7237
77.675 0.7344
77.7 0.75
77.725 0.7692
77.75 0.7926
77.775 0.8184
77.8 0.8475
77.825 0.8816
77.85 0.9174
77.875 0.9505
77.9 0.9772
77.925 0.9948
77.95 1.0037
77.975 1.0069
78 1.0086
78.025 1.014
78.05 1.0277
78.075 1.0522
78.1 1.0825
78.125 1.1097
78.15 1.1289
78.175 1.1388
78.2 1.1404
78.225 1.1337
78.25 1.1231
78.275 1.1139
78.3 1.1166
78.325 1.1318
78.35 1.1568
78.375 1.1832
78.4 1.2086
78.425 1.233
78.45 1.2551
78.475 1.2728
78.5 1.2843
78.525 1.2929
78.55 1.3006
78.575 1.3066
78.6 1.3094
78.625 1.3084
78.65 1.3032
78.675 1.2947
78.7 1.2851
78.725 1.274
78.75 1.2569
78.775 1.2308
78.8 1.1954
78.825 1.151
78.85 1.0964
78.875 1.0325
78.9 0.962
78.925 0.8842
78.95 0.8049
78.975 0.7247
79 0.6491
79.025 0.5772
79.05 0.5083
79.075 0.4499
79.1 0.3991
79.125 0.3491
79.15 0.2996
79.175 0.2496
79.2 0.196
79.225 0.1411
79.25 0.0856
79.275 0.0339
79.3 -0.0095
79.325 -0.0446
79.35 -0.0723
79.375 -0.0895
79.4 -0.1018
79.425 -0.1163
79.45 -0.1352
79.475 -0.1591
79.5 -0.1873
79.525 -0.215
79.55 -0.2376
79.575 -0.247
79.6 -0.2435
79.625 -0.2342
79.65 -0.223
79.675 -0.2117
79.7 -0.2003
79.725 -0.1899
79.75 -0.1748
79.775 -0.1574
79.8 -0.1405
79.825 -0.1261
79.85 -0.1189
79.875 -0.118
79.9 -0.1238
79.925 -0.136
79.95 -0.1546
79.975 -0.1785
80 -0.2091
80.025 -0.2456
80.05 -0.286
80.075 -0.3279
80.1 -0.3702
80.125 -0.4044
80.15 -0.4194
80.175 -0.4162
80.2 -0.3994
80.225 -0.3788
80.25 -0.3504
80.275 -0.314
80.3 -0.2693
80.325 -0.2201
80.35 -0.168
80.375 -0.1175
80.4 -0.0697
80.425 -0.0173
80.45 0.0398
80.475 0.0963
80.5 0.1465
80.525 0.1882
80.55 0.2212
80.575 0.2469
80.6 0.2668
80.625 0.2828
80.65 0.2955
80.675 0.305
80.7 0.3109
80.725 0.3107
80.75 0.3015
80.775 0.2858
80.8 0.266
80.825 0.2427
80.85 0.2149
80.875 0.1815
80.9 0.1432
80.925 0.1045
80.95 0.07
80.975 0.0391
81 0.0088
81.025 -0.0234
81.05 -0.054
81.075 -0.0707
81.1 -0.0657
81.125 -0.0496
81.15 -0.0306
81.175 -0.0103
81.2 0.0106
81.225 0.033
81.25 0.0536
81.275 0.07
81.3 0.0785
81.325 0.0791
81.35 0.0728
81.375 0.0598
81.4 0.041
81.425 0.0157
81.45 -0.0186
81.475 -0.0641
81.5 -0.1203
81.525 -0.1869
81.55 -0.2621
81.575 -0.339
81.6 -0.3995
81.625 -0.4274
81.65 -0.4329
81.675 -0.438
81.7 -0.4474
81.725 -0.459
81.75 -0.4703
81.775 -0.4786
81.8 -0.484
81.825 -0.4871
81.85 -0.4916
81.875 -0.4968
81.9 -0.5025
81.925 -0.5082
81.95 -0.5141
81.975 -0.5218
82 -0.5346
82.025 -0.554
82.05 -0.5797
82.075 -0.6056
82.1 -0.6223
82.125 -0.6233
82.15 -0.6206
82.175 -0.6236
82.2 -0.6363
82.225 -0.6565
82.25 -0.6821
82.275 -0.7102
82.3 -0.7404
82.325 -0.7669
82.35 -0.7814
82.375 -0.7828
82.4 -0.7731
82.425 -0.7559
82.45 -0.7384
82.475 -0.7261
82.5 -0.7249
82.525 -0.7334
82.55 -0.7491
82.575 -0.7705
82.6 -0.7926
82.625 -0.8074
82.65 -0.8047
82.675 -0.7844
82.7 -0.756
82.725 -0.725
82.75 -0.6987
82.775 -0.6757
82.8 -0.6498
82.825 -0.6105
82.85 -0.5588
82.875 -0.4932
82.9 -0.4242
82.925 -0.3561
82.95 -0.2931
82.975 -0.2389
83 -0.2008
83.025 -0.1755
83.05 -0.1572
83.075 -0.1368
83.1 -0.1065
83.125 -0.0712
83.15 -0.0373
83.175 -0.0072
83.2 0.0236
83.225 0.0636
83.25 0.1135
83.275 0.1683
83.3 0.2239
83.325 0.2795
83.35 0.3354
83.375 0.3894
83.4 0.4422
83.425 0.493
83.45 0.541
83.475 0.588
83.5 0.6361
83.525 0.6903
83.55 0.7478
83.575 0.8023
83.6 0.8505
83.625 0.8911
83.65 0.9218
83.675 0.9419
83.7 0.9541
83.725 0.9598
83.75 0.9601
83.775 0.9564
83.8 0.9507
83.825 0.9432
83.85 0.9324
83.875 0.9179
83.9 0.901
83.925 0.8831
83.95 0.866
83.975 0.8495
84 0.8335
84.025 0.8177
84.05 0.8015
84.075 0.788
84.1 0.7792
84.125 0.7729
84.15 0.7668
84.175 0.7553
84.2 0.737
84.225 0.7123
84.25 0.6822
84.275 0.6478
84.3 0.6166
84.325 0.5939
84.35 0.573
84.375 0.5529
84.4 0.5306
84.425 0.5082
84.45 0.4841
84.475 0.464
84.5 0.4547
84.525 0.4565
84.55 0.4659
84.575 0.4847
84.6 0.5106
84.625 0.5367
84.65 0.5569
84.675 0.5692
84.7 0.5733
84.725 0.568
84.75 0.5469
84.775 0.5116
84.8 0.464
84.825 0.4077
84.85 0.3496
84.875 0.2958
84.9 0.2493
84.925 0.213
84.95 0.1817
84.975 0.1508
85 0.1226
85.025 0.1022
85.05 0.093
85.075 0.0946
85.1 0.0993
85.125 0.1038
85.15 0.1111
85.175 0.1203
85.2 0.127
85.225 0.1352
85.25 0.1479
85.275 0.165
85.3 0.1871
85.325 0.2163
85.35 0.2575
85.375 0.3098
85.4 0.3719
85.425 0.4441
85.45 0.5216
85.475 0.5928
85.5 0.6527
85.525 0.6995
85.55 0.7343
85.575 0.7594
85.6 0.7738
85.625 0.7765
85.65 0.7726
85.675 0.7782
85.7 0.8067
85.725 0.8451
85.75 0.8828
85.775 0.9187
85.8 0.9503
85.825 0.9762
85.85 0.9944
85.875 1.0045
85.9 1.0099
85.925 1.0125
85.95 1.0139
85.975 1.0168
86 1.023
86.025 1.0337
86.05 1.0416
86.075 1.0429
86.1 1.0366
86.125 1.0235
86.15 1.0041
86.175 0.9777
86.2 0.9448
86.225 0.9059
86.25 0.8617
86.275 0.8147
86.3 0.775
86.325 0.7527
86.35 0.7433
86.375 0.7392
86.4 0.735
86.425 0.728
86.45 0.7173
86.475 0.7034
86.5 0.6844
86.525 0.6606
86.55 0.6323
86.575 0.5991
86.6 0.5647
86.625 0.5349
86.65 0.517
86.675 0.5169
86.7 0.533
86.725 0.5604
86.75 0.592
86.775 0.6191
86.8 0.6387
86.825 0.6504
86.85 0.6533
86.875 0.6476
86.9 0.6365
86.925 0.6216
86.95 0.5997
86.975 0.5701
87 0.5333
87.025 0.4914
87.05 0.4474
87.075 0.4016
87.1 0.3581
87.125 0.3182
87.15 0.2816
87.175 0.2466
87.2 0.2142
87.225 0.1853
87.25 0.1576
87.275 0.1363
87.3 0.1171
87.325 0.1011
87.35 0.092
87.375 0.0877
87.4 0.0869
87.425 0.0887
87.45 0.0914
87.475 0.0931
87.5 0.0911
87.525 0.0847
87.55 0.0804
87.575 0.0828
87.6 0.088
87.625 0.0906
87.65 0.0894
87.675 0.0832
87.7 0.0735
87.725 0.0632
87.75 0.0548
87.775 0.0504
87.8 0.0507
87.825 0.055
87.85 0.0635
87.875 0.0765
87.9 0.0971
87.925 0.1215
87.95 0.1475
87.975 0.1731
88 0.1961
88.025 0.214
88.05 0.2321
88.075 0.2526
88.1 0.2792
88.125 0.3153
88.15 0.3571
88.175 0.3986
88.2 0.4378
88.225 0.4781
88.25 0.5169
88.275 0.5498
88.3 0.5718
88.325 0.5845
88.35 0.5854
88.375 0.576
88.4 0.5599
88.425 0.5391
88.45 0.5121
88.475 0.4799
88.5 0.4466
88.525 0.4113
88.55 0.3746
88.575 0.341
88.6 0.3161
88.625 0.2961
88.65 0.2761
88.675 0.2546
88.7 0.2298
88.725 0.1973
88.75 0.1618
88.775 0.1313
88.8 0.1131
88.825 0.1044
88.85 0.1013
88.875 0.0999
88.9 0.0958
88.925 0.0864
88.95 0.0717
88.975 0.0524
89 0.0304
89.025 0.0057
89.05 -0.0231
89.075 -0.0589
89.1 -0.1019
89.125 -0.1511
89.15 -0.2042
89.175 -0.259
89.2 -0.3144
89.225 -0.3669
89.25 -0.4135
89.275 -0.4548
89.3 -0.4921
89.325 -0.5272
89.35 -0.5611
89.375 -0.5928
89.4 -0.6204
89.425 -0.6426
89.45 -0.6612
89.475 -0.6761
89.5 -0.6892
89.525 -0.7012
89.55 -0.7115
89.575 -0.7209
89.6 -0.7305
89.625 -0.74
89.65 -0.7531
89.675 -0.7701
89.7 -0.7945
89.725 -0.8283
89.75 -0.8732
89.775 -0.9236
89.8 -0.971
89.825 -1.0127
89.85 -1.0457
89.875 -1.0689
89.9 -1.088
89.925 -1.1135
89.95 -1.1535
89.975 -1.2033
90 -1.2548
90.025 -1.3025
90.05 -1.3471
90.075 -1.3899
90.1 -1.4271
90.125 -1.4536
90.15 -1.4676
90.175 -1.4692
90.2 -1.4593
90.225 -1.4383
90.25 -1.4027
90.275 -1.3514
90.3 -1.2893
90.325 -1.2234
90.35 -1.157
90.375 -1.0946
90.4 -1.0381
90.425 -0.9834
90.45 -0.9304
90.475 -0.8791
90.5 -0.8292
90.525 -0.7819
90.55 -0.74
90.575 -0.7018
90.6 -0.6631
90.625 -0.6253
90.65 -0.5902
90.675 -0.5583
90.7 -0.5298
90.725 -0.5058
90.75 -0.4852
90.775 -0.4649
90.8 -0.4385
90.825 -0.4051
90.85 -0.3701
90.875 -0.3393
90.9 -0.3137
90.925 -0.2904
90.95 -0.2681
90.975 -0.2482
91 -0.2312
91.025 -0.216
91.05 -0.2007
91.075 -0.1843
91.1 -0.1716
91.125 -0.1623
91.15 -0.1526
91.175 -0.1399
91.2 -0.1274
91.225 -0.1178
91.25 -0.1103
91.275 -0.1052
91.3 -0.1015
91.325 -0.1021
91.35 -0.1101
91.375 -0.1256
91.4 -0.1486
91.425 -0.1815
91.45 -0.2234
91.475 -0.273
91.5 -0.3299
91.525 -0.3952
91.55 -0.4681
91.575 -0.5477
91.6 -0.6337
91.625 -0.7252
91.65 -0.8174
91.675 -0.9052
91.7 -0.9814
91.725 -1.0485
91.75 -1.1132
91.775 -1.17
91.8 -1.2121
91.825 -1.2359
91.85 -1.2377
91.875 -1.2124
91.9 -1.1712
91.925 -1.1178
91.95 -1.0568
91.975 -1.0022
92 -0.9563
92.025 -0.9177
92.05 -0.8829
92.075 -0.8495
92.1 -0.8158
92.125 -0.7811
92.15 -0.7427
92.175 -0.7064
92.2 -0.6734
92.225 -0.6441
92.25 -0.6188
92.275 -0.6
92.3 -0.5868
92.325 -0.5794
92.35 -0.5771
92.375 -0.5776
92.4 -0.5792
92.425 -0.5799
92.45 -0.5761
92.475 -0.5617
92.5 -0.5374
92.525 -0.5074
92.55 -0.474
92.575 -0.4364
92.6 -0.3923
92.625 -0.3414
92.65 -0.2955
92.675 -0.2621
92.7 -0.2427
92.725 -0.2363
92.75 -0.2393
92.775 -0.249
92.8 -0.2656
92.825 -0.289
92.85 -0.3189
92.875 -0.3509
92.9 -0.3788
92.925 -0.3975
92.95 -0.4135
92.975 -0.4255
93 -0.4252
93.025 -0.4129
93.05 -0.3966
93.075 -0.3872
93.1 -0.3842
93.125 -0.3877
93.15 -0.3948
93.175 -0.4045
93.2 -0.4186
93.225 -0.4399
93.25 -0.4674
93.275 -0.5024
93.3 -0.5433
93.325 -0.5866
93.35 -0.6268
93.375 -0.6567
93.4 -0.67
93.425 -0.6729
93.45 -0.6682
93.475 -0.6516
93.5 -0.6258
93.525 -0.5857
93.55 -0.5328
93.575 -0.4782
93.6 -0.4247
93.625 -0.3746
93.65 -0.3303
93.675 -0.2904
93.7 -0.2508
93.725 -0.2092
93.75 -0.1689
93.775 -0.1314
93.8 -0.0972
93.825 -0.0661
93.85 -0.0354
93.875 -0.0046
93.9 0.026
93.925 0.0567
93.95 0.0883
93.975 0.1229
94 0.1607
94.025 0.1985
94.05 0.2319
94.075 0.2618
94.1 0.2896
94.125 0.3161
94.15 0.3421
94.175 0.3643
94.2 0.3817
94.225 0.3929
94.25 0.3965
94.275 0.3924
94.3 0.3807
94.325 0.3611
94.35 0.3337
94.375 0.2987
94.4 0.2573
94.425 0.2141
94.45 0.1796
94.475 0.1568
94.5 0.1343
94.525 0.1082
94.55 0.0784
94.575 0.0434
94.6 0.0024
94.625 -0.044
94.65 -0.0966
94.675 -0.1552
94.7 -0.2185
94.725 -0.2863
94.75 -0.3587
94.775 -0.4339
94.8 -0.503
94.825 -0.5578
94.85 -0.6017
94.875 -0.6371
94.9 -0.664
94.925 -0.685
94.95 -0.7018
94.975 -0.718
95 -0.7359
95.025 -0.7583
95.05 -0.788
95.075 -0.8245
95.1 -0.8638
95.125 -0.9044
95.15 -0.9389
95.175 -0.9646
95.2 -0.9838
95.225 -1.0008
95.25 -1.0121
95.275 -1.0099
95.3 -0.9916
95.325 -0.9626
95.35 -0.9282
95.375 -0.8973
95.4 -0.8778
95.425 -0.8729
95.45 -0.882
95.475 -0.8966
95.5 -0.9097
95.525 -0.9108
95.55 -0.8878
95.575 -0.8491
95.6 -0.8118
95.625 -0.7809
95.65 -0.7576
95.675 -0.7428
95.7 -0.7368
95.725 -0.7367
95.75 -0.7393
95.775 -0.7422
95.8 -0.7456
95.825 -0.747
95.85 -0.7425
95.875 -0.7321
95.9 -0.7179
95.925 -0.7035
95.95 -0.6937
95.975 -0.6904
96 -0.6933
96.025 -0.7007
96.05 -0.7111
96.075 -0.7221
96.1 -0.7362
96.125 -0.7544
96.15 -0.7757
96.175 -0.7971
96.2 -0.8188
96.225 -0.8448
96.25 -0.8764
96.275 -0.9158
96.3 -0.9593
96.325 -1.0024
96.35 -1.0431
96.375 -1.0818
96.4 -1.1233
96.425 -1.1725
96.45 -1.2275
96.475 -1.2818
96.5 -1.3345
96.525 -1.3927
96.55 -1.4612
96.575 -1.5335
96.6 -1.6007
96.625 -1.6605
96.65 -1.7168
96.675 -1.7735
96.7 -1.8369
96.725 -1.9079
96.75 -1.9787
96.775 -2.0462
96.8 -2.1095
96.825 -2.175
96.85 -2.2463
96.875 -2.3204
96.9 -2.3956
96.925 -2.4684
96.95 -2.5374
96.975 -2.5945
97 -2.6388
97.025 -2.6747
97.05 -2.7047
97.075 -2.7287
97.1 -2.7422
97.125 -2.7454
97.15 -2.7412
97.175 -2.734
97.2 -2.7283
97.225 -2.722
97.25 -2.7124
97.275 -2.6985
97.3 -2.6816
97.325 -2.6625
97.35 -2.64
97.375 -2.615
97.4 -2.5899
97.425 -2.5686
97.45 -2.5556
97.475 -2.5521
97.5 -2.5538
97.525 -2.5562
97.55 -2.5566
97.575 -2.5555
97.6 -2.5518
97.625 -2.541
97.65 -2.5249
97.675 -2.5063
97.7 -2.4807
97.725 -2.4455
97.75 -2.4031
97.775 -2.3575
97.8 -2.3105
97.825 -2.2643
97.85 -2.2183
97.875 -2.1717
97.9 -2.1247
97.925 -2.0781
97.95 -2.0293
97.975 -1.9813
98 -1.9355
98.025 -1.8902
98.05 -1.8436
98.075 -1.8004
98.1 -1.7659
98.125 -1.7466
98.15 -1.7448
98.175 -1.7604
98.2 -1.7983
98.225 -1.8553
98.25 -1.9214
98.275 -1.9934
98.3 -2.0719
98.325 -2.1539
98.35 -2.2298
98.375 -2.2837
98.4 -2.3124
98.425 -2.333
98.45 -2.3531
98.475 -2.3679
98.5 -2.3674
98.525 -2.3537
98.55 -2.3343
98.575 -2.3192
98.6 -2.3206
98.625 -2.3457
98.65 -2.3876
98.675 -2.4393
98.7 -2.4906
98.725 -2.5349
98.75 -2.5688
98.775 -2.5904
98.8 -2.6027
98.825 -2.6038
98.85 -2.5919
98.875 -2.5697
98.9 -2.5371
98.925 -2.4992
98.95 -2.459
98.975 -2.4172
99 -2.3739
99.025 -2.3312
99.05 -2.2958
99.075 -2.2681
99.1 -2.2483
99.125 -2.2377
99.15 -2.2309
99.175 -2.2283
99.2 -2.2269
99.225 -2.2255
99.25 -2.2236
99.275 -2.223
99.3 -2.2304
99.325 -2.2528
99.35 -2.2901
99.375 -2.3386
99.4 -2.3951
99.425 -2.4565
99.45 -2.5188
99.475 -2.5778
99.5 -2.6315
99.525 -2.6755
99.55 -2.7069
99.575 -2.7236
99.6 -2.7252
99.625 -2.7137
99.65 -2.6953
99.675 -2.6752
99.7 -2.6524
99.725 -2.6219
99.75 -2.5851
99.775 -2.5369
99.8 -2.4717
99.825 -2.3982
99.85 -2.33
99.875 -2.2742
99.9 -2.229
99.925 -2.1899
99.95 -2.1474
99.975 -2.0992
100 -2.046
