# Supplementary material for: Uptake of N2O5 by aqueous aerosol unveiled using chemically accurate many-body potentials
Source: Nat Commun. 2022 Mar 10;13:1266. doi: 10.1038/s41467-022-28697-8 (PMC8913772; doi:10.1038/s41467-022-28697-8)
Supplement: Supplementary file 3 — Source Data [file 41467_2022_28697_MOESM3_ESM.zip › n2o5-uptake-data/Fig2/scattering/rep09run11/relcom_gds.dat]

0.025 11.8606
0.05 11.8137
0.075 11.7668
0.1 11.7198
0.125 11.6729
0.15 11.626
0.175 11.579
0.2 11.5321
0.225 11.4851
0.25 11.4381
0.275 11.3911
0.3 11.3441
0.325 11.297
0.35 11.25
0.375 11.2029
0.4 11.1559
0.425 11.1088
0.45 11.0617
0.475 11.0146
0.5 10.9675
0.525 10.9203
0.55 10.8732
0.575 10.826
0.6 10.7788
0.625 10.7315
0.65 10.6843
0.675 10.637
0.7 10.5897
0.725 10.5424
0.75 10.4951
0.775 10.4478
0.8 10.4005
0.825 10.3532
0.85 10.3059
0.875 10.2586
0.9 10.2113
0.925 10.1639
0.95 10.1166
0.975 10.0692
1 10.0218
1.025 9.9744
1.05 9.9269
1.075 9.8795
1.1 9.8319
1.125 9.7843
1.15 9.7367
1.175 9.6891
1.2 9.6414
1.225 9.5936
1.25 9.5459
1.275 9.4981
1.3 9.4502
1.325 9.4023
1.35 9.3544
1.375 9.3064
1.4 9.2584
1.425 9.2104
1.45 9.1623
1.475 9.1142
1.5 9.066
1.525 9.0178
1.55 8.9695
1.575 8.9211
1.6 8.8728
1.625 8.8244
1.65 8.7759
1.675 8.7275
1.7 8.6789
1.725 8.6303
1.75 8.5817
1.775 8.533
1.8 8.4843
1.825 8.4356
1.85 8.3868
1.875 8.338
1.9 8.2891
1.925 8.2401
1.95 8.1911
1.975 8.1421
2 8.093
2.025 8.0439
2.05 7.9947
2.075 7.9455
2.1 7.8962
2.125 7.8468
2.15 7.7974
2.175 7.7479
2.2 7.6983
2.225 7.6484
2.25 7.5985
2.275 7.5485
2.3 7.4983
2.325 7.448
2.35 7.3975
2.375 7.3469
2.4 7.2962
2.425 7.2453
2.45 7.1943
2.475 7.1431
2.5 7.0917
2.525 7.0401
2.55 6.9884
2.575 6.9365
2.6 6.8846
2.625 6.8325
2.65 6.7802
2.675 6.7278
2.7 6.6751
2.725 6.6222
2.75 6.5692
2.775 6.5159
2.8 6.4624
2.825 6.4087
2.85 6.3545
2.875 6.3002
2.9 6.2455
2.925 6.1906
2.95 6.1354
2.975 6.0799
3 6.0242
3.025 5.9682
3.05 5.9122
3.075 5.8558
3.1 5.7991
3.125 5.7418
3.15 5.6841
3.175 5.6258
3.2 5.5668
3.225 5.5068
3.25 5.4458
3.275 5.3837
3.3 5.3204
3.325 5.2553
3.35 5.1888
3.375 5.1211
3.4 5.0517
3.425 4.9802
3.45 4.907
3.475 4.8328
3.5 4.7575
3.525 4.6811
3.55 4.6035
3.575 4.5249
3.6 4.4454
3.625 4.3642
3.65 4.2814
3.675 4.1971
3.7 4.1118
3.725 4.0241
3.75 3.9338
3.775 3.8414
3.8 3.7478
3.825 3.6524
3.85 3.5554
3.875 3.4569
3.9 3.3561
3.925 3.2517
3.95 3.1438
3.975 3.0325
4 2.9189
4.025 2.8032
4.05 2.6836
4.075 2.5578
4.1 2.4249
4.125 2.2849
4.15 2.14
4.175 1.9905
4.2 1.8411
4.225 1.7004
4.25 1.5732
4.275 1.4564
4.3 1.3458
4.325 1.2342
4.35 1.1198
4.375 1.0112
4.4 0.9152
4.425 0.825
4.45 0.7364
4.475 0.6514
4.5 0.5727
4.525 0.499
4.55 0.4283
4.575 0.3575
4.6 0.2849
4.625 0.2108
4.65 0.1407
4.675 0.0857
4.7 0.0385
4.725 -0.0057
4.75 -0.0483
4.775 -0.0929
4.8 -0.1414
4.825 -0.1952
4.85 -0.2519
4.875 -0.3001
4.9 -0.3363
4.925 -0.3553
4.95 -0.36
4.975 -0.3559
5 -0.3548
5.025 -0.3553
5.05 -0.3556
5.075 -0.3554
5.1 -0.3579
5.125 -0.3652
5.15 -0.3789
5.175 -0.4029
5.2 -0.4313
5.225 -0.4465
5.25 -0.4363
5.275 -0.4145
5.3 -0.3927
5.325 -0.3761
5.35 -0.357
5.375 -0.3244
5.4 -0.2647
5.425 -0.1827
5.45 -0.0815
5.475 0.0251
5.5 0.1252
5.525 0.2122
5.55 0.2867
5.575 0.3496
5.6 0.4017
5.625 0.4435
5.65 0.475
5.675 0.4969
5.7 0.5113
5.725 0.5201
5.75 0.5249
5.775 0.529
5.8 0.5366
5.825 0.5487
5.85 0.564
5.875 0.581
5.9 0.6019
5.925 0.6265
5.95 0.6516
5.975 0.6757
6 0.6987
6.025 0.7217
6.05 0.7436
6.075 0.7616
6.1 0.7728
6.125 0.7757
6.15 0.7716
6.175 0.7615
6.2 0.7451
6.225 0.7246
6.25 0.7026
6.275 0.6787
6.3 0.6547
6.325 0.6309
6.35 0.6064
6.375 0.5774
6.4 0.541
6.425 0.5005
6.45 0.4608
6.475 0.4281
6.5 0.4038
6.525 0.3778
6.55 0.3463
6.575 0.3077
6.6 0.2719
6.625 0.2537
6.65 0.255
6.675 0.2728
6.7 0.3023
6.725 0.3427
6.75 0.3932
6.775 0.4527
6.8 0.5144
6.825 0.5697
6.85 0.617
6.875 0.6581
6.9 0.6938
6.925 0.7236
6.95 0.7471
6.975 0.7656
7 0.7803
7.025 0.7911
7.05 0.797
7.075 0.8011
7.1 0.8118
7.125 0.8317
7.15 0.8591
7.175 0.8876
7.2 0.9125
7.225 0.9312
7.25 0.944
7.275 0.95
7.3 0.9499
7.325 0.9453
7.35 0.9327
7.375 0.9127
7.4 0.8873
7.425 0.8555
7.45 0.8082
7.475 0.7426
7.5 0.6686
7.525 0.594
7.55 0.5255
7.575 0.4672
7.6 0.4228
7.625 0.3924
7.65 0.3717
7.675 0.3566
7.7 0.3441
7.725 0.3338
7.75 0.3246
7.775 0.3127
7.8 0.3014
7.825 0.2926
7.85 0.2885
7.875 0.2905
7.9 0.2946
7.925 0.2985
7.95 0.2997
7.975 0.301
8 0.3088
8.025 0.3294
8.05 0.3619
8.075 0.4003
8.1 0.4411
8.125 0.4816
8.15 0.5218
8.175 0.5622
8.2 0.6004
8.225 0.6335
8.25 0.6598
8.275 0.6782
8.3 0.6884
8.325 0.6914
8.35 0.6854
8.375 0.6712
8.4 0.648
8.425 0.6158
8.45 0.5752
8.475 0.5269
8.5 0.4762
8.525 0.4325
8.55 0.3997
8.575 0.3672
8.6 0.3275
8.625 0.2786
8.65 0.2271
8.675 0.1803
8.7 0.1425
8.725 0.112
8.75 0.0876
8.775 0.067
8.8 0.0529
8.825 0.052
8.85 0.0671
8.875 0.0944
8.9 0.125
8.925 0.149
8.95 0.165
8.975 0.1778
9 0.1891
9.025 0.1974
9.05 0.2038
9.075 0.2113
9.1 0.2212
9.125 0.2321
9.15 0.2405
9.175 0.2475
9.2 0.2573
9.225 0.2733
9.25 0.2933
9.275 0.3134
9.3 0.3328
9.325 0.3486
9.35 0.3566
9.375 0.356
9.4 0.3525
9.425 0.3502
9.45 0.3481
9.475 0.3476
9.5 0.352
9.525 0.3621
9.55 0.3776
9.575 0.3945
9.6 0.406
9.625 0.4118
9.65 0.4114
9.675 0.4049
9.7 0.3963
9.725 0.3902
9.75 0.3854
9.775 0.3787
9.8 0.3645
9.825 0.3455
9.85 0.3286
9.875 0.3146
9.9 0.3089
9.925 0.3086
9.95 0.3052
9.975 0.299
10 0.2893
10.025 0.2755
10.05 0.2577
10.075 0.2372
10.1 0.2164
10.125 0.1963
10.15 0.1803
10.175 0.1656
10.2 0.1455
10.225 0.1214
10.25 0.0949
10.275 0.066
10.3 0.0387
10.325 0.0107
10.35 -0.018
10.375 -0.0461
10.4 -0.0729
10.425 -0.1013
10.45 -0.1346
10.475 -0.1731
10.5 -0.2093
10.525 -0.2385
10.55 -0.2632
10.575 -0.2845
10.6 -0.2991
10.625 -0.3082
10.65 -0.3183
10.675 -0.3336
10.7 -0.3554
10.725 -0.3793
10.75 -0.4043
10.775 -0.4275
10.8 -0.4466
10.825 -0.4599
10.85 -0.467
10.875 -0.4687
10.9 -0.463
10.925 -0.4558
10.95 -0.4514
10.975 -0.4545
11 -0.4711
11.025 -0.4961
11.05 -0.5294
11.075 -0.569
11.1 -0.6075
11.125 -0.6355
11.15 -0.6609
11.175 -0.6859
11.2 -0.7039
11.225 -0.7143
11.25 -0.7201
11.275 -0.7194
11.3 -0.7132
11.325 -0.7033
11.35 -0.6933
11.375 -0.6831
11.4 -0.6728
11.425 -0.6627
11.45 -0.655
11.475 -0.6529
11.5 -0.6556
11.525 -0.662
11.55 -0.672
11.575 -0.6853
11.6 -0.6984
11.625 -0.7099
11.65 -0.7229
11.675 -0.7312
11.7 -0.7269
11.725 -0.7116
11.75 -0.6906
11.775 -0.6662
11.8 -0.6374
11.825 -0.6045
11.85 -0.5708
11.875 -0.5358
11.9 -0.504
11.925 -0.4798
11.95 -0.4608
11.975 -0.4503
12 -0.4499
12.025 -0.4622
12.05 -0.485
12.075 -0.5128
12.1 -0.547
12.125 -0.5881
12.15 -0.634
12.175 -0.6749
12.2 -0.7016
12.225 -0.7134
12.25 -0.7099
12.275 -0.6947
12.3 -0.6738
12.325 -0.6516
12.35 -0.6295
12.375 -0.6059
12.4 -0.5779
12.425 -0.5432
12.45 -0.504
12.475 -0.4638
12.5 -0.4249
12.525 -0.3919
12.55 -0.3696
12.575 -0.3588
12.6 -0.3595
12.625 -0.3697
12.65 -0.3867
12.675 -0.4052
12.7 -0.4289
12.725 -0.4568
12.75 -0.4836
12.775 -0.5056
12.8 -0.5209
12.825 -0.5306
12.85 -0.5376
12.875 -0.544
12.9 -0.5505
12.925 -0.5627
12.95 -0.5779
12.975 -0.585
13 -0.5806
13.025 -0.5715
13.05 -0.5651
13.075 -0.5633
13.1 -0.5697
13.125 -0.5822
13.15 -0.605
13.175 -0.6392
13.2 -0.6773
13.225 -0.7203
13.25 -0.7675
13.275 -0.815
13.3 -0.8587
13.325 -0.9002
13.35 -0.9387
13.375 -0.9758
13.4 -1.017
13.425 -1.0637
13.45 -1.1112
13.475 -1.152
13.5 -1.184
13.525 -1.2095
13.55 -1.2342
13.575 -1.264
13.6 -1.3
13.625 -1.3384
13.65 -1.3814
13.675 -1.4294
13.7 -1.4792
13.725 -1.5283
13.75 -1.5694
13.775 -1.6019
13.8 -1.6212
13.825 -1.628
13.85 -1.6264
13.875 -1.6231
13.9 -1.6222
13.925 -1.6174
13.95 -1.5994
13.975 -1.5647
14 -1.5105
14.025 -1.4438
14.05 -1.3718
14.075 -1.3023
14.1 -1.2377
14.125 -1.1849
14.15 -1.1542
14.175 -1.1351
14.2 -1.12
14.225 -1.1061
14.25 -1.0928
14.275 -1.079
14.3 -1.0638
14.325 -1.0532
14.35 -1.0482
14.375 -1.0455
14.4 -1.0441
14.425 -1.0411
14.45 -1.034
14.475 -1.016
14.5 -0.9886
14.525 -0.9578
14.55 -0.9244
14.575 -0.8907
14.6 -0.8571
14.625 -0.8227
14.65 -0.7897
14.675 -0.7601
14.7 -0.7331
14.725 -0.7107
14.75 -0.6942
14.775 -0.6842
14.8 -0.6806
14.825 -0.6828
14.85 -0.6868
14.875 -0.6898
14.9 -0.692
14.925 -0.6931
14.95 -0.6906
14.975 -0.6858
15 -0.6841
15.025 -0.6867
15.05 -0.6959
15.075 -0.713
15.1 -0.7354
15.125 -0.7582
15.15 -0.7727
15.175 -0.7788
15.2 -0.7804
15.225 -0.7757
15.25 -0.7622
15.275 -0.7408
15.3 -0.715
15.325 -0.6858
15.35 -0.6559
15.375 -0.6271
15.4 -0.6034
15.425 -0.5843
15.45 -0.5679
15.475 -0.5535
15.5 -0.541
15.525 -0.5337
15.55 -0.5306
15.575 -0.5313
15.6 -0.5383
15.625 -0.5507
15.65 -0.5696
15.675 -0.5904
15.7 -0.6169
15.725 -0.6521
15.75 -0.6982
15.775 -0.7488
15.8 -0.8
15.825 -0.8514
15.85 -0.9005
15.875 -0.9475
15.9 -0.9899
15.925 -1.0231
15.95 -1.0474
15.975 -1.0651
16 -1.0722
16.025 -1.0693
16.05 -1.066
16.075 -1.0685
16.1 -1.0796
16.125 -1.0988
16.15 -1.1273
16.175 -1.1645
16.2 -1.2071
16.225 -1.2503
16.25 -1.2917
16.275 -1.3251
16.3 -1.3518
16.325 -1.3764
16.35 -1.3937
16.375 -1.4071
16.4 -1.4131
16.425 -1.4183
16.45 -1.4222
16.475 -1.4236
16.5 -1.4252
16.525 -1.4227
16.55 -1.4102
16.575 -1.3873
16.6 -1.3555
16.625 -1.3221
16.65 -1.2897
16.675 -1.2522
16.7 -1.2058
16.725 -1.1494
16.75 -1.0918
16.775 -1.0378
16.8 -0.9892
16.825 -0.9438
16.85 -0.9015
16.875 -0.8632
16.9 -0.8293
16.925 -0.7991
16.95 -0.7767
16.975 -0.7659
17 -0.7637
17.025 -0.7687
17.05 -0.7763
17.075 -0.7848
17.1 -0.7964
17.125 -0.8049
17.15 -0.8035
17.175 -0.7905
17.2 -0.7672
17.225 -0.7415
17.25 -0.7171
17.275 -0.696
17.3 -0.6825
17.325 -0.6807
17.35 -0.6876
17.375 -0.7
17.4 -0.717
17.425 -0.7379
17.45 -0.7594
17.475 -0.7728
17.5 -0.7792
17.525 -0.7791
17.55 -0.7731
17.575 -0.7652
17.6 -0.757
17.625 -0.7508
17.65 -0.7487
17.675 -0.7486
17.7 -0.7435
17.725 -0.7237
17.75 -0.6893
17.775 -0.6491
17.8 -0.6093
17.825 -0.5713
17.85 -0.531
17.875 -0.4913
17.9 -0.4576
17.925 -0.4308
17.95 -0.4102
17.975 -0.3952
18 -0.3789
18.025 -0.3552
18.05 -0.311
18.075 -0.2513
18.1 -0.1935
18.125 -0.1453
18.15 -0.1103
18.175 -0.0892
18.2 -0.078
18.225 -0.0672
18.25 -0.0514
18.275 -0.0381
18.3 -0.0307
18.325 -0.0308
18.35 -0.037
18.375 -0.0505
18.4 -0.0724
18.425 -0.102
18.45 -0.1376
18.475 -0.1777
18.5 -0.2188
18.525 -0.2618
18.55 -0.3076
18.575 -0.3514
18.6 -0.3864
18.625 -0.4207
18.65 -0.46
18.675 -0.501
18.7 -0.5401
18.725 -0.5786
18.75 -0.6121
18.775 -0.6336
18.8 -0.6425
18.825 -0.6467
18.85 -0.6493
18.875 -0.655
18.9 -0.6623
18.925 -0.6737
18.95 -0.6836
18.975 -0.6844
19 -0.6787
19.025 -0.6697
19.05 -0.6551
19.075 -0.6347
19.1 -0.6187
19.125 -0.6111
19.15 -0.6113
19.175 -0.6119
19.2 -0.6183
19.225 -0.6322
19.25 -0.6501
19.275 -0.6673
19.3 -0.6842
19.325 -0.6985
19.35 -0.7018
19.375 -0.6924
19.4 -0.6747
19.425 -0.6546
19.45 -0.6376
19.475 -0.6269
19.5 -0.6242
19.525 -0.6292
19.55 -0.6455
19.575 -0.6773
19.6 -0.7204
19.625 -0.7642
19.65 -0.8031
19.675 -0.8379
19.7 -0.8644
19.725 -0.8809
19.75 -0.8867
19.775 -0.8822
19.8 -0.8709
19.825 -0.8629
19.85 -0.8614
19.875 -0.8639
19.9 -0.8694
19.925 -0.8768
19.95 -0.8822
19.975 -0.8853
20 -0.8866
20.025 -0.885
20.05 -0.8836
20.075 -0.8837
20.1 -0.8872
20.125 -0.8952
20.15 -0.9074
20.175 -0.924
20.2 -0.9457
20.225 -0.9712
20.25 -0.9912
20.275 -1.0041
20.3 -1.0139
20.325 -1.027
20.35 -1.0495
20.375 -1.0847
20.4 -1.1229
20.425 -1.1632
20.45 -1.202
20.475 -1.238
20.5 -1.2715
20.525 -1.2979
20.55 -1.3233
20.575 -1.3485
20.6 -1.3698
20.625 -1.3815
20.65 -1.3813
20.675 -1.375
20.7 -1.3676
20.725 -1.3579
20.75 -1.3467
20.775 -1.3342
20.8 -1.3207
20.825 -1.3077
20.85 -1.2977
20.875 -1.2922
20.9 -1.2903
20.925 -1.287
20.95 -1.2838
20.975 -1.2828
21 -1.285
21.025 -1.2871
21.05 -1.2855
21.075 -1.2802
21.1 -1.275
21.125 -1.269
21.15 -1.2537
21.175 -1.2193
21.2 -1.1733
21.225 -1.1262
21.25 -1.0867
21.275 -1.0584
21.3 -1.0419
21.325 -1.0358
21.35 -1.0356
21.375 -1.0424
21.4 -1.0492
21.425 -1.0606
21.45 -1.076
21.475 -1.0939
21.5 -1.1122
21.525 -1.1302
21.55 -1.1387
21.575 -1.1284
21.6 -1.1102
21.625 -1.0916
21.65 -1.0676
21.675 -1.0386
21.7 -1.012
21.725 -0.9909
21.75 -0.9723
21.775 -0.9561
21.8 -0.9457
21.825 -0.9381
21.85 -0.9358
21.875 -0.9398
21.9 -0.9482
21.925 -0.9571
21.95 -0.9716
21.975 -0.9959
22 -1.0271
22.025 -1.065
22.05 -1.0978
22.075 -1.1153
22.1 -1.1236
22.125 -1.1287
22.15 -1.1338
22.175 -1.1387
22.2 -1.1343
22.225 -1.1147
22.25 -1.078
22.275 -1.0338
22.3 -0.9878
22.325 -0.944
22.35 -0.9011
22.375 -0.8595
22.4 -0.8251
22.425 -0.7957
22.45 -0.7686
22.475 -0.7382
22.5 -0.6996
22.525 -0.6551
22.55 -0.6005
22.575 -0.5341
22.6 -0.4567
22.625 -0.3768
22.65 -0.3039
22.675 -0.2399
22.7 -0.1853
22.725 -0.1395
22.75 -0.0992
22.775 -0.0639
22.8 -0.0347
22.825 -0.0051
22.85 0.0272
22.875 0.0604
22.9 0.0885
22.925 0.1023
22.95 0.1033
22.975 0.1034
23 0.1119
23.025 0.1323
23.05 0.1641
23.075 0.2035
23.1 0.2473
23.125 0.2901
23.15 0.3309
23.175 0.3724
23.2 0.4121
23.225 0.4469
23.25 0.4789
23.275 0.5087
23.3 0.5321
23.325 0.5444
23.35 0.5493
23.375 0.5491
23.4 0.5436
23.425 0.5314
23.45 0.5101
23.475 0.4762
23.5 0.4281
23.525 0.3691
23.55 0.3159
23.575 0.2688
23.6 0.2225
23.625 0.1745
23.65 0.1251
23.675 0.0755
23.7 0.0226
23.725 -0.0345
23.75 -0.0966
23.775 -0.1591
23.8 -0.2189
23.825 -0.2743
23.85 -0.3288
23.875 -0.3851
23.9 -0.4401
23.925 -0.4905
23.95 -0.5362
23.975 -0.5795
24 -0.6207
24.025 -0.6568
24.05 -0.6832
24.075 -0.7008
24.1 -0.7127
24.125 -0.7175
24.15 -0.7143
24.175 -0.7061
24.2 -0.6891
24.225 -0.669
24.25 -0.6537
24.275 -0.6439
24.3 -0.6373
24.325 -0.6322
24.35 -0.6316
24.375 -0.634
24.4 -0.6396
24.425 -0.6498
24.45 -0.6629
24.475 -0.6786
24.5 -0.6993
24.525 -0.7253
24.55 -0.753
24.575 -0.7754
24.6 -0.7915
24.625 -0.7992
24.65 -0.8027
24.675 -0.8039
24.7 -0.8045
24.725 -0.8091
24.75 -0.8262
24.775 -0.8535
24.8 -0.8889
24.825 -0.9347
24.85 -0.9904
24.875 -1.051
24.9 -1.1059
24.925 -1.1592
24.95 -1.2109
24.975 -1.2536
25 -1.2922
25.025 -1.3274
25.05 -1.3527
25.075 -1.3657
25.1 -1.3701
25.125 -1.3718
25.15 -1.3733
25.175 -1.3747
25.2 -1.3705
25.225 -1.3594
25.25 -1.3506
25.275 -1.3498
25.3 -1.3512
25.325 -1.3542
25.35 -1.3598
25.375 -1.3694
25.4 -1.3817
25.425 -1.3981
25.45 -1.4191
25.475 -1.4414
25.5 -1.465
25.525 -1.493
25.55 -1.5267
25.575 -1.5618
25.6 -1.5981
25.625 -1.6372
25.65 -1.6794
25.675 -1.7223
25.7 -1.7603
25.725 -1.7955
25.75 -1.8369
25.775 -1.8876
25.8 -1.9328
25.825 -1.9626
25.85 -1.9784
25.875 -1.9829
25.9 -1.9816
25.925 -1.9784
25.95 -1.9778
25.975 -1.9762
26 -1.968
26.025 -1.9523
26.05 -1.932
26.075 -1.9115
26.1 -1.8958
26.125 -1.8881
26.15 -1.8879
26.175 -1.8899
26.2 -1.8913
26.225 -1.8874
26.25 -1.8769
26.275 -1.8646
26.3 -1.8533
26.325 -1.8396
26.35 -1.8232
26.375 -1.8094
26.4 -1.7918
26.425 -1.7677
26.45 -1.723
26.475 -1.6519
26.5 -1.5597
26.525 -1.456
26.55 -1.3478
26.575 -1.2357
26.6 -1.1215
26.625 -1.0111
26.65 -0.9104
26.675 -0.8168
26.7 -0.7264
26.725 -0.6401
26.75 -0.5586
26.775 -0.4838
26.8 -0.4148
26.825 -0.3506
26.85 -0.2916
26.875 -0.2367
26.9 -0.1869
26.925 -0.1468
26.95 -0.1177
26.975 -0.0984
27 -0.0864
27.025 -0.0785
27.05 -0.0716
27.075 -0.0658
27.1 -0.0575
27.125 -0.0481
27.15 -0.0382
27.175 -0.0221
27.2 0.0028
27.225 0.0296
27.25 0.0549
27.275 0.0754
27.3 0.0891
27.325 0.0967
27.35 0.0977
27.375 0.0897
27.4 0.072
27.425 0.0461
27.45 0.0127
27.475 -0.0278
27.5 -0.0746
27.525 -0.1266
27.55 -0.1828
27.575 -0.244
27.6 -0.3101
27.625 -0.3819
27.65 -0.4603
27.675 -0.5431
27.7 -0.6228
27.725 -0.6964
27.75 -0.7699
27.775 -0.8477
27.8 -0.9279
27.825 -1.0077
27.85 -1.0866
27.875 -1.1624
27.9 -1.2357
27.925 -1.3033
27.95 -1.367
27.975 -1.4257
28 -1.48
28.025 -1.5264
28.05 -1.561
28.075 -1.585
28.1 -1.6071
28.125 -1.6268
28.15 -1.6356
28.175 -1.637
28.2 -1.6352
28.225 -1.6315
28.25 -1.6266
28.275 -1.6206
28.3 -1.6158
28.325 -1.6148
28.35 -1.6188
28.375 -1.6277
28.4 -1.6439
28.425 -1.6677
28.45 -1.6966
28.475 -1.7259
28.5 -1.7549
28.525 -1.7868
28.55 -1.8166
28.575 -1.8404
28.6 -1.8601
28.625 -1.8783
28.65 -1.894
28.675 -1.9127
28.7 -1.9351
28.725 -1.9554
28.75 -1.9655
28.775 -1.9687
28.8 -1.9688
28.825 -1.9644
28.85 -1.9541
28.875 -1.9405
28.9 -1.9245
28.925 -1.9149
28.95 -1.9149
28.975 -1.9182
29 -1.9215
29.025 -1.9282
29.05 -1.9393
29.075 -1.9525
29.1 -1.9649
29.125 -1.9739
29.15 -1.979
29.175 -1.9764
29.2 -1.9666
29.225 -1.9446
29.25 -1.9015
29.275 -1.84
29.3 -1.7618
29.325 -1.6747
29.35 -1.5883
29.375 -1.508
29.4 -1.4353
29.425 -1.3686
29.45 -1.306
29.475 -1.2474
29.5 -1.1899
29.525 -1.129
29.55 -1.0611
29.575 -0.9896
29.6 -0.9141
29.625 -0.8327
29.65 -0.7449
29.675 -0.6574
29.7 -0.575
29.725 -0.4988
29.75 -0.4292
29.775 -0.3659
29.8 -0.307
29.825 -0.2541
29.85 -0.2077
29.875 -0.1672
29.9 -0.1326
29.925 -0.1046
29.95 -0.0812
29.975 -0.0621
30 -0.0491
30.025 -0.0414
30.05 -0.0372
30.075 -0.0346
30.1 -0.0313
30.125 -0.0287
30.15 -0.0273
30.175 -0.0256
30.2 -0.0272
30.225 -0.0327
30.25 -0.0386
30.275 -0.0442
30.3 -0.0501
30.325 -0.0574
30.35 -0.0647
30.375 -0.0684
30.4 -0.0657
30.425 -0.0615
30.45 -0.0604
30.475 -0.0647
30.5 -0.0765
30.525 -0.0968
30.55 -0.1248
30.575 -0.1593
30.6 -0.201
30.625 -0.2496
30.65 -0.298
30.675 -0.3323
30.7 -0.3364
30.725 -0.3122
30.75 -0.268
30.775 -0.2172
30.8 -0.1659
30.825 -0.117
30.85 -0.0679
30.875 -0.0216
30.9 0.0204
30.925 0.059
30.95 0.0971
30.975 0.1422
31 0.1977
31.025 0.2606
31.05 0.3289
31.075 0.4052
31.1 0.4913
31.125 0.5771
31.15 0.6578
31.175 0.733
31.2 0.7992
31.225 0.8557
31.25 0.9054
31.275 0.9498
31.3 0.9926
31.325 1.0352
31.35 1.0791
31.375 1.1227
31.4 1.1618
31.425 1.1953
31.45 1.222
31.475 1.2393
31.5 1.2472
31.525 1.2477
31.55 1.2432
31.575 1.235
31.6 1.2232
31.625 1.2073
31.65 1.1906
31.675 1.181
31.7 1.1812
31.725 1.1841
31.75 1.185
31.775 1.1837
31.8 1.1797
31.825 1.1705
31.85 1.1537
31.875 1.1297
31.9 1.0996
31.925 1.0645
31.95 1.0254
31.975 0.9818
32 0.9323
32.025 0.8749
32.05 0.8066
32.075 0.7256
32.1 0.6313
32.125 0.5261
32.15 0.4137
32.175 0.296
32.2 0.1721
32.225 0.0437
32.25 -0.0864
32.275 -0.2147
32.3 -0.3423
32.325 -0.4723
32.35 -0.6048
32.375 -0.7381
32.4 -0.8759
32.425 -1.0169
32.45 -1.1587
32.475 -1.3019
32.5 -1.443
32.525 -1.5742
32.55 -1.6852
32.575 -1.7537
32.6 -1.7756
32.625 -1.7704
32.65 -1.7524
32.675 -1.7272
32.7 -1.6959
32.725 -1.6632
32.75 -1.6323
32.775 -1.6064
32.8 -1.5883
32.825 -1.5696
32.85 -1.5344
32.875 -1.4768
32.9 -1.4135
32.925 -1.3554
32.95 -1.3061
32.975 -1.2655
33 -1.2334
33.025 -1.2077
33.05 -1.1871
33.075 -1.1725
33.1 -1.1653
33.125 -1.164
33.15 -1.1679
33.175 -1.1772
33.2 -1.1918
33.225 -1.2116
33.25 -1.237
33.275 -1.266
33.3 -1.2974
33.325 -1.3309
33.35 -1.3658
33.375 -1.3999
33.4 -1.4309
33.425 -1.4589
33.45 -1.4859
33.475 -1.5128
33.5 -1.5366
33.525 -1.5562
33.55 -1.5702
33.575 -1.5785
33.6 -1.5841
33.625 -1.5865
33.65 -1.5854
33.675 -1.5812
33.7 -1.5738
33.725 -1.5619
33.75 -1.5396
33.775 -1.5131
33.8 -1.4906
33.825 -1.472
33.85 -1.459
33.875 -1.4504
33.9 -1.4456
33.925 -1.4448
33.95 -1.4467
33.975 -1.4528
34 -1.4592
34.025 -1.4667
34.05 -1.4747
34.075 -1.4812
34.1 -1.4832
34.125 -1.4816
34.15 -1.4759
34.175 -1.4628
34.2 -1.4462
34.225 -1.4268
34.25 -1.3924
34.275 -1.3455
34.3 -1.2965
34.325 -1.2528
34.35 -1.2128
34.375 -1.1697
34.4 -1.1298
34.425 -1.093
34.45 -1.0544
34.475 -1.0179
34.5 -0.9839
34.525 -0.9452
34.55 -0.9065
34.575 -0.8641
34.6 -0.8134
34.625 -0.7521
34.65 -0.6797
34.675 -0.6015
34.7 -0.5218
34.725 -0.4428
34.75 -0.3687
34.775 -0.302
34.8 -0.2416
34.825 -0.1878
34.85 -0.1395
34.875 -0.098
34.9 -0.0641
34.925 -0.0373
34.95 -0.0164
34.975 -0.0043
35 -0.0032
35.025 -0.0118
35.05 -0.0298
35.075 -0.0553
35.1 -0.0834
35.125 -0.1108
35.15 -0.1389
35.175 -0.1727
35.2 -0.2148
35.225 -0.2654
35.25 -0.3254
35.275 -0.3945
35.3 -0.473
35.325 -0.5601
35.35 -0.649
35.375 -0.7324
35.4 -0.8069
35.425 -0.8737
35.45 -0.9341
35.475 -0.9923
35.5 -1.0565
35.525 -1.1291
35.55 -1.2089
35.575 -1.2912
35.6 -1.3696
35.625 -1.4468
35.65 -1.5256
35.675 -1.5983
35.7 -1.6599
35.725 -1.699
35.75 -1.7125
35.775 -1.7135
35.8 -1.709
35.825 -1.7032
35.85 -1.695
35.875 -1.6835
35.9 -1.674
35.925 -1.6675
35.95 -1.664
35.975 -1.6581
36 -1.6395
36.025 -1.6033
36.05 -1.5551
36.075 -1.5067
36.1 -1.4639
36.125 -1.4262
36.15 -1.3948
36.175 -1.3631
36.2 -1.331
36.225 -1.3008
36.25 -1.273
36.275 -1.2514
36.3 -1.2373
36.325 -1.2311
36.35 -1.2314
36.375 -1.2429
36.4 -1.263
36.425 -1.2835
36.45 -1.3016
36.475 -1.3165
36.5 -1.3247
36.525 -1.3139
36.55 -1.2875
36.575 -1.257
36.6 -1.2189
36.625 -1.1774
36.65 -1.1432
36.675 -1.1202
36.7 -1.1097
36.725 -1.111
36.75 -1.1193
36.775 -1.1311
36.8 -1.1447
36.825 -1.162
36.85 -1.1859
36.875 -1.217
36.9 -1.2539
36.925 -1.2988
36.95 -1.3497
36.975 -1.4037
37 -1.4504
37.025 -1.4883
37.05 -1.5181
37.075 -1.5329
37.1 -1.5227
37.125 -1.4899
37.15 -1.4394
37.175 -1.3822
37.2 -1.3271
37.225 -1.2717
37.25 -1.2095
37.275 -1.1451
37.3 -1.0878
37.325 -1.0432
37.35 -1.0116
37.375 -0.989
37.4 -0.9746
37.425 -0.9697
37.45 -0.9762
37.475 -0.9932
37.5 -1.0165
37.525 -1.0424
37.55 -1.0652
37.575 -1.0784
37.6 -1.0816
37.625 -1.0775
37.65 -1.0618
37.675 -1.0336
37.7 -1.0028
37.725 -0.967
37.75 -0.9258
37.775 -0.8825
37.8 -0.8415
37.825 -0.8035
37.85 -0.7696
37.875 -0.7395
37.9 -0.7125
37.925 -0.6909
37.95 -0.6788
37.975 -0.6739
38 -0.6726
38.025 -0.6726
38.05 -0.6684
38.075 -0.6604
38.1 -0.6511
38.125 -0.6401
38.15 -0.6261
38.175 -0.6089
38.2 -0.5872
38.225 -0.5577
38.25 -0.5225
38.275 -0.4863
38.3 -0.4527
38.325 -0.42
38.35 -0.3876
38.375 -0.3576
38.4 -0.3302
38.425 -0.3093
38.45 -0.2958
38.475 -0.2895
38.5 -0.2886
38.525 -0.293
38.55 -0.3042
38.575 -0.3201
38.6 -0.3419
38.625 -0.3683
38.65 -0.3951
38.675 -0.4237
38.7 -0.4565
38.725 -0.49
38.75 -0.52
38.775 -0.5472
38.8 -0.5721
38.825 -0.5972
38.85 -0.6197
38.875 -0.6385
38.9 -0.6518
38.925 -0.6607
38.95 -0.6714
38.975 -0.6799
39 -0.6776
39.025 -0.6563
39.05 -0.6156
39.075 -0.5622
39.1 -0.4998
39.125 -0.4354
39.15 -0.3774
39.175 -0.3323
39.2 -0.2956
39.225 -0.2644
39.25 -0.2401
39.275 -0.2218
39.3 -0.2047
39.325 -0.1831
39.35 -0.1512
39.375 -0.1043
39.4 -0.0492
39.425 0.0033
39.45 0.0535
39.475 0.101
39.5 0.1421
39.525 0.1792
39.55 0.2175
39.575 0.2553
39.6 0.2896
39.625 0.3194
39.65 0.3455
39.675 0.3699
39.7 0.3944
39.725 0.4197
39.75 0.4458
39.775 0.4687
39.8 0.4978
39.825 0.5474
39.85 0.609
39.875 0.6724
39.9 0.7339
39.925 0.7901
39.95 0.8383
39.975 0.8772
40 0.9061
40.025 0.9257
40.05 0.939
40.075 0.947
40.1 0.9518
40.125 0.9564
40.15 0.9632
40.175 0.9724
40.2 0.9805
40.225 0.9872
40.25 1.0004
40.275 1.0278
40.3 1.0709
40.325 1.1249
40.35 1.179
40.375 1.2298
40.4 1.277
40.425 1.3198
40.45 1.3547
40.475 1.3799
40.5 1.399
40.525 1.4174
40.55 1.4405
40.575 1.47
40.6 1.5041
40.625 1.5368
40.65 1.5687
40.675 1.6012
40.7 1.6387
40.725 1.6796
40.75 1.7212
40.775 1.7581
40.8 1.7886
40.825 1.8129
40.85 1.8287
40.875 1.8365
40.9 1.8408
40.925 1.8443
40.95 1.852
40.975 1.8593
41 1.8646
41.025 1.8665
41.05 1.872
41.075 1.8853
41.1 1.9015
41.125 1.918
41.15 1.9336
41.175 1.9516
41.2 1.9739
41.225 1.9933
41.25 2.0107
41.275 2.0242
41.3 2.031
41.325 2.0392
41.35 2.0528
41.375 2.0711
41.4 2.0969
41.425 2.1352
41.45 2.1829
41.475 2.2356
41.5 2.2862
41.525 2.3307
41.55 2.3686
41.575 2.4002
41.6 2.4222
41.625 2.4302
41.65 2.4262
41.675 2.4103
41.7 2.3827
41.725 2.3435
41.75 2.2935
41.775 2.2307
41.8 2.1623
41.825 2.0973
41.85 2.0423
41.875 2.0071
41.9 1.9868
41.925 1.9748
41.95 1.9741
41.975 1.9812
42 1.9883
42.025 1.9923
42.05 1.9866
42.075 1.973
42.1 1.9552
42.125 1.9342
42.15 1.9093
42.175 1.898
42.2 1.9086
42.225 1.9265
42.25 1.9452
42.275 1.9605
42.3 1.9706
42.325 1.9707
42.35 1.9632
42.375 1.955
42.4 1.948
42.425 1.9478
42.45 1.9521
42.475 1.9551
42.5 1.9514
42.525 1.9432
42.55 1.943
42.575 1.9519
42.6 1.9613
42.625 1.9725
42.65 1.982
42.675 1.9848
42.7 1.9799
42.725 1.9724
42.75 1.9604
42.775 1.9417
42.8 1.9182
42.825 1.8901
42.85 1.8551
42.875 1.8189
42.9 1.791
42.925 1.7753
42.95 1.7609
42.975 1.7426
43 1.7276
43.025 1.7234
43.05 1.729
43.075 1.7488
43.1 1.7815
43.125 1.8205
43.15 1.8624
43.175 1.9062
43.2 1.9468
43.225 1.9816
43.25 2.0108
43.275 2.0361
43.3 2.0561
43.325 2.0738
43.35 2.0899
43.375 2.1034
43.4 2.1137
43.425 2.1201
43.45 2.1214
43.475 2.1181
43.5 2.1106
43.525 2.0992
43.55 2.0845
43.575 2.0703
43.6 2.0598
43.625 2.0534
43.65 2.0459
43.675 2.0369
43.7 2.0277
43.725 2.018
43.75 2.0035
43.775 1.9833
43.8 1.9583
43.825 1.9282
43.85 1.8965
43.875 1.8697
43.9 1.8507
43.925 1.8324
43.95 1.8146
43.975 1.803
44 1.8049
44.025 1.8194
44.05 1.8363
44.075 1.8537
44.1 1.868
44.125 1.8769
44.15 1.8793
44.175 1.8746
44.2 1.8646
44.225 1.8576
44.25 1.8627
44.275 1.8793
44.3 1.8992
44.325 1.9235
44.35 1.9514
44.375 1.9834
44.4 2.02
44.425 2.0624
44.45 2.1079
44.475 2.1507
44.5 2.1902
44.525 2.2265
44.55 2.2575
44.575 2.2829
44.6 2.3026
44.625 2.3162
44.65 2.3237
44.675 2.3252
44.7 2.3219
44.725 2.3209
44.75 2.3205
44.775 2.3185
44.8 2.3163
44.825 2.3141
44.85 2.3087
44.875 2.297
44.9 2.2765
44.925 2.2488
44.95 2.2175
44.975 2.1938
45 2.1883
45.025 2.1934
45.05 2.1946
45.075 2.1889
45.1 2.1801
45.125 2.1757
45.15 2.1781
45.175 2.1875
45.2 2.1911
45.225 2.1832
45.25 2.1653
45.275 2.1397
45.3 2.1083
45.325 2.0731
45.35 2.0371
45.375 1.9994
45.4 1.9573
45.425 1.9075
45.45 1.8471
45.475 1.7756
45.5 1.6939
45.525 1.6026
45.55 1.5026
45.575 1.3959
45.6 1.286
45.625 1.1836
45.65 1.0926
45.675 1.0152
45.7 0.9446
45.725 0.8772
45.75 0.8076
45.775 0.7378
45.8 0.669
45.825 0.6001
45.85 0.5343
45.875 0.4703
45.9 0.414
45.925 0.3755
45.95 0.3469
45.975 0.3149
46 0.2785
46.025 0.2389
46.05 0.2036
46.075 0.1779
46.1 0.1556
46.125 0.1324
46.15 0.1072
46.175 0.0813
46.2 0.0515
46.225 0.0133
46.25 -0.0348
46.275 -0.0929
46.3 -0.1601
46.325 -0.2305
46.35 -0.2942
46.375 -0.3436
46.4 -0.38
46.425 -0.4089
46.45 -0.4351
46.475 -0.4639
46.5 -0.497
46.525 -0.5335
46.55 -0.5733
46.575 -0.6148
46.6 -0.6558
46.625 -0.6909
46.65 -0.7081
46.675 -0.7058
46.7 -0.6944
46.725 -0.6781
46.75 -0.6557
46.775 -0.6274
46.8 -0.5967
46.825 -0.5677
46.85 -0.5424
46.875 -0.5234
46.9 -0.5111
46.925 -0.5063
46.95 -0.5117
46.975 -0.5264
47 -0.5472
47.025 -0.5718
47.05 -0.6014
47.075 -0.6354
47.1 -0.6684
47.125 -0.6951
47.15 -0.7116
47.175 -0.7189
47.2 -0.7203
47.225 -0.7139
47.25 -0.6948
47.275 -0.6663
47.3 -0.6336
47.325 -0.5974
47.35 -0.5463
47.375 -0.4805
47.4 -0.4136
47.425 -0.3551
47.45 -0.3064
47.475 -0.2665
47.5 -0.2336
47.525 -0.2048
47.55 -0.1776
47.575 -0.1525
47.6 -0.1339
47.625 -0.1227
47.65 -0.1158
47.675 -0.1115
47.7 -0.1107
47.725 -0.1134
47.75 -0.1216
47.775 -0.1361
47.8 -0.1566
47.825 -0.1819
47.85 -0.2038
47.875 -0.2188
47.9 -0.2323
47.925 -0.2439
47.95 -0.2433
47.975 -0.23
48 -0.2173
48.025 -0.212
48.05 -0.2103
48.075 -0.222
48.1 -0.2482
48.125 -0.2852
48.15 -0.3257
48.175 -0.36
48.2 -0.3849
48.225 -0.405
48.25 -0.4227
48.275 -0.4375
48.3 -0.4452
48.325 -0.4436
48.35 -0.4306
48.375 -0.4108
48.4 -0.3875
48.425 -0.3552
48.45 -0.3105
48.475 -0.2497
48.5 -0.1797
48.525 -0.1074
48.55 -0.0353
48.575 0.0329
48.6 0.0975
48.625 0.1568
48.65 0.2107
48.675 0.2597
48.7 0.3039
48.725 0.3417
48.75 0.372
48.775 0.395
48.8 0.4119
48.825 0.4254
48.85 0.4384
48.875 0.4543
48.9 0.4736
48.925 0.4926
48.95 0.5134
48.975 0.5318
49 0.545
49.025 0.5527
49.05 0.5553
49.075 0.553
49.1 0.5455
49.125 0.533
49.15 0.5165
49.175 0.4964
49.2 0.4724
49.225 0.4483
49.25 0.4292
49.275 0.4094
49.3 0.383
49.325 0.3507
49.35 0.3153
49.375 0.2824
49.4 0.2604
49.425 0.2485
49.45 0.2514
49.475 0.2755
49.5 0.3063
49.525 0.3336
49.55 0.3552
49.575 0.3703
49.6 0.3801
49.625 0.3854
49.65 0.3868
49.675 0.3831
49.7 0.3733
49.725 0.3573
49.75 0.3353
49.775 0.3079
49.8 0.2758
49.825 0.2397
49.85 0.2004
49.875 0.1571
49.9 0.1089
49.925 0.0566
49.95 -0.0002
49.975 -0.0606
50 -0.1212
50.025 -0.1817
50.05 -0.2402
50.075 -0.2954
50.1 -0.3452
50.125 -0.3897
50.15 -0.4318
50.175 -0.4739
50.2 -0.5167
50.225 -0.56
50.25 -0.6031
50.275 -0.6459
50.3 -0.6823
50.325 -0.7005
50.35 -0.6906
50.375 -0.6627
50.4 -0.6219
50.425 -0.5747
50.45 -0.5251
50.475 -0.478
50.5 -0.4361
50.525 -0.3996
50.55 -0.3672
50.575 -0.3333
50.6 -0.2972
50.625 -0.2585
50.65 -0.2194
50.675 -0.1829
50.7 -0.1499
50.725 -0.1221
50.75 -0.1003
50.775 -0.0805
50.8 -0.0572
50.825 -0.0249
50.85 0.0164
50.875 0.0653
50.9 0.1146
50.925 0.1626
50.95 0.2095
50.975 0.2546
51 0.2966
51.025 0.3323
51.05 0.3601
51.075 0.3832
51.1 0.404
51.125 0.4245
51.15 0.4505
51.175 0.4852
51.2 0.5261
51.225 0.5724
51.25 0.6224
51.275 0.6738
51.3 0.7239
51.325 0.7698
51.35 0.8092
51.375 0.8393
51.4 0.8621
51.425 0.882
51.45 0.8994
51.475 0.9165
51.5 0.9348
51.525 0.9512
51.55 0.9634
51.575 0.9723
51.6 0.9796
51.625 0.9853
51.65 0.989
51.675 0.9901
51.7 0.99
51.725 0.9872
51.75 0.9838
51.775 0.9813
51.8 0.974
51.825 0.9636
51.85 0.9525
51.875 0.9407
51.9 0.9275
51.925 0.9135
51.95 0.8987
51.975 0.8816
52 0.865
52.025 0.8507
52.05 0.8452
52.075 0.8477
52.1 0.8514
52.125 0.856
52.15 0.8691
52.175 0.8975
52.2 0.9342
52.225 0.9684
52.25 0.9914
52.275 1.0053
52.3 1.0118
52.325 1.0124
52.35 1.0105
52.375 1.0132
52.4 1.0189
52.425 1.022
52.45 1.0219
52.475 1.0171
52.5 1.0061
52.525 0.9879
52.55 0.9645
52.575 0.9349
52.6 0.9006
52.625 0.8665
52.65 0.8351
52.675 0.812
52.7 0.8056
52.725 0.8137
52.75 0.8345
52.775 0.8586
52.8 0.8806
52.825 0.8986
52.85 0.9083
52.875 0.9079
52.9 0.8982
52.925 0.8792
52.95 0.8514
52.975 0.8162
53 0.775
53.025 0.7297
53.05 0.6847
53.075 0.645
53.1 0.6175
53.125 0.5944
53.15 0.5724
53.175 0.5526
53.2 0.5306
53.225 0.5076
53.25 0.4899
53.275 0.476
53.3 0.4695
53.325 0.474
53.35 0.4921
53.375 0.5193
53.4 0.5429
53.425 0.5612
53.45 0.5752
53.475 0.5818
53.5 0.5833
53.525 0.5814
53.55 0.5731
53.575 0.5581
53.6 0.5394
53.625 0.5258
53.65 0.5314
53.675 0.5578
53.7 0.5917
53.725 0.6249
53.75 0.6574
53.775 0.6864
53.8 0.7121
53.825 0.7366
53.85 0.7608
53.875 0.7823
53.9 0.8028
53.925 0.8217
53.95 0.8396
53.975 0.8552
54 0.8691
54.025 0.8825
54.05 0.8999
54.075 0.9276
54.1 0.9627
54.125 1.0021
54.15 1.04
54.175 1.0751
54.2 1.1035
54.225 1.1218
54.25 1.1304
54.275 1.1303
54.3 1.1238
54.325 1.1125
54.35 1.0947
54.375 1.0698
54.4 1.0393
54.425 1.005
54.45 0.9702
54.475 0.9386
54.5 0.9124
54.525 0.8902
54.55 0.8682
54.575 0.8454
54.6 0.8207
54.625 0.7914
54.65 0.759
54.675 0.7275
54.7 0.6979
54.725 0.6674
54.75 0.633
54.775 0.5911
54.8 0.5384
54.825 0.4777
54.85 0.4114
54.875 0.344
54.9 0.2832
54.925 0.2329
54.95 0.1923
54.975 0.1662
55 0.158
55.025 0.1661
55.05 0.1819
55.075 0.2003
55.1 0.2242
55.125 0.2516
55.15 0.2783
55.175 0.3041
55.2 0.3262
55.225 0.3463
55.25 0.3639
55.275 0.3788
55.3 0.3905
55.325 0.3987
55.35 0.4053
55.375 0.4112
55.4 0.4211
55.425 0.4359
55.45 0.4524
55.475 0.4642
55.5 0.4685
55.525 0.4677
55.55 0.4663
55.575 0.4633
55.6 0.4526
55.625 0.4342
55.65 0.4095
55.675 0.3759
55.7 0.3363
55.725 0.2974
55.75 0.2579
55.775 0.2155
55.8 0.1701
55.825 0.126
55.85 0.0809
55.875 0.0315
55.9 -0.0244
55.925 -0.0866
55.95 -0.1537
55.975 -0.2276
56 -0.3087
56.025 -0.387
56.05 -0.4668
56.075 -0.5489
56.1 -0.6271
56.125 -0.703
56.15 -0.7761
56.175 -0.8355
56.2 -0.8787
56.225 -0.9028
56.25 -0.905
56.275 -0.896
56.3 -0.879
56.325 -0.8621
56.35 -0.8487
56.375 -0.8407
56.4 -0.8414
56.425 -0.8548
56.45 -0.8805
56.475 -0.9153
56.5 -0.9543
56.525 -0.9909
56.55 -1.0175
56.575 -1.0305
56.6 -1.0323
56.625 -1.0245
56.65 -1.0005
56.675 -0.9644
56.7 -0.923
56.725 -0.8799
56.75 -0.84
56.775 -0.8038
56.8 -0.7705
56.825 -0.7419
56.85 -0.7216
56.875 -0.7103
56.9 -0.7064
56.925 -0.7082
56.95 -0.7176
56.975 -0.7344
57 -0.7582
57.025 -0.7876
57.05 -0.8253
57.075 -0.872
57.1 -0.9272
57.125 -0.986
57.15 -1.0498
57.175 -1.1194
57.2 -1.1961
57.225 -1.2776
57.25 -1.36
57.275 -1.4402
57.3 -1.5101
57.325 -1.5708
57.35 -1.6233
57.375 -1.6634
57.4 -1.6939
57.425 -1.7209
57.45 -1.7488
57.475 -1.7758
57.5 -1.8057
57.525 -1.843
57.55 -1.8802
57.575 -1.9137
57.6 -1.9466
57.625 -1.9795
57.65 -2.0146
57.675 -2.0491
57.7 -2.0803
57.725 -2.107
57.75 -2.1326
57.775 -2.1566
57.8 -2.1798
57.825 -2.2005
57.85 -2.2229
57.875 -2.2524
57.9 -2.2902
57.925 -2.3326
57.95 -2.3771
57.975 -2.4205
58 -2.4617
58.025 -2.5026
58.05 -2.5463
58.075 -2.5913
58.1 -2.6349
58.125 -2.6748
58.15 -2.7117
58.175 -2.7453
58.2 -2.7757
58.225 -2.7922
58.25 -2.7868
58.275 -2.7599
58.3 -2.708
58.325 -2.63
58.35 -2.5299
58.375 -2.423
58.4 -2.3202
58.425 -2.2252
58.45 -2.1411
58.475 -2.0651
58.5 -1.9988
58.525 -1.9441
58.55 -1.9073
58.575 -1.8848
58.6 -1.875
58.625 -1.8775
58.65 -1.8883
58.675 -1.8975
58.7 -1.9032
58.725 -1.9112
58.75 -1.922
58.775 -1.9343
58.8 -1.9448
58.825 -1.9511
58.85 -1.9596
58.875 -1.9744
58.9 -1.9922
58.925 -2.013
58.95 -2.0351
58.975 -2.0535
59 -2.0659
59.025 -2.0718
59.05 -2.072
59.075 -2.0692
59.1 -2.065
59.125 -2.0603
59.15 -2.054
59.175 -2.0436
59.2 -2.0342
59.225 -2.0279
59.25 -2.0187
59.275 -2.004
59.3 -1.9814
59.325 -1.9507
59.35 -1.9137
59.375 -1.8739
59.4 -1.8315
59.425 -1.7846
59.45 -1.7273
59.475 -1.6643
59.5 -1.6077
59.525 -1.5648
59.55 -1.5359
59.575 -1.5219
59.6 -1.522
59.625 -1.529
59.65 -1.5335
59.675 -1.5342
59.7 -1.5317
59.725 -1.5248
59.75 -1.5149
59.775 -1.5037
59.8 -1.4929
59.825 -1.4807
59.85 -1.464
59.875 -1.452
59.9 -1.4456
59.925 -1.4432
59.95 -1.4444
59.975 -1.454
60 -1.4588
60.025 -1.4482
60.05 -1.4322
60.075 -1.413
60.1 -1.3954
60.125 -1.3791
60.15 -1.3667
60.175 -1.3575
60.2 -1.3525
60.225 -1.3532
60.25 -1.3595
60.275 -1.3706
60.3 -1.3839
60.325 -1.3942
60.35 -1.4042
60.375 -1.4098
60.4 -1.4096
60.425 -1.4042
60.45 -1.4013
60.475 -1.405
60.5 -1.4179
60.525 -1.44
60.55 -1.472
60.575 -1.5122
60.6 -1.5588
60.625 -1.6158
60.65 -1.6815
60.675 -1.7457
60.7 -1.8069
60.725 -1.8637
60.75 -1.9124
60.775 -1.9471
60.8 -1.9684
60.825 -1.9766
60.85 -1.9678
60.875 -1.9463
60.9 -1.9082
60.925 -1.8596
60.95 -1.8024
60.975 -1.7328
61 -1.6474
61.025 -1.5615
61.05 -1.4846
61.075 -1.4166
61.1 -1.3594
61.125 -1.3117
61.15 -1.2689
61.175 -1.2321
61.2 -1.2025
61.225 -1.178
61.25 -1.1597
61.275 -1.1477
61.3 -1.1432
61.325 -1.1445
61.35 -1.1522
61.375 -1.1675
61.4 -1.1873
61.425 -1.2073
61.45 -1.2244
61.475 -1.2351
61.5 -1.2395
61.525 -1.2398
61.55 -1.2406
61.575 -1.2433
61.6 -1.2466
61.625 -1.2504
61.65 -1.2544
61.675 -1.259
61.7 -1.2651
61.725 -1.2695
61.75 -1.2686
61.775 -1.2588
61.8 -1.2333
61.825 -1.1977
61.85 -1.1607
61.875 -1.1239
61.9 -1.0816
61.925 -1.0275
61.95 -0.9692
61.975 -0.9133
62 -0.8602
62.025 -0.8129
62.05 -0.7703
62.075 -0.7313
62.1 -0.6952
62.125 -0.662
62.15 -0.6317
62.175 -0.6082
62.2 -0.5942
62.225 -0.5903
62.25 -0.5961
62.275 -0.6076
62.3 -0.6202
62.325 -0.6292
62.35 -0.6328
62.375 -0.6306
62.4 -0.6221
62.425 -0.6111
62.45 -0.6049
62.475 -0.6054
62.5 -0.6131
62.525 -0.6304
62.55 -0.6586
62.575 -0.6965
62.6 -0.7428
62.625 -0.7967
62.65 -0.8557
62.675 -0.9156
62.7 -0.9755
62.725 -1.0332
62.75 -1.0871
62.775 -1.14
62.8 -1.1929
62.825 -1.2371
62.85 -1.2667
62.875 -1.2844
62.9 -1.2944
62.925 -1.2931
62.95 -1.2742
62.975 -1.2386
63 -1.1991
63.025 -1.1618
63.05 -1.1283
63.075 -1.1002
63.1 -1.0773
63.125 -1.0572
63.15 -1.036
63.175 -1.0133
63.2 -0.9902
63.225 -0.9711
63.25 -0.9572
63.275 -0.9444
63.3 -0.9321
63.325 -0.9214
63.35 -0.9018
63.375 -0.8686
63.4 -0.8257
63.425 -0.786
63.45 -0.7527
63.475 -0.7226
63.5 -0.699
63.525 -0.6869
63.55 -0.6887
63.575 -0.7026
63.6 -0.7288
63.625 -0.7648
63.65 -0.7993
63.675 -0.8267
63.7 -0.8465
63.725 -0.852
63.75 -0.8385
63.775 -0.8097
63.8 -0.7678
63.825 -0.7205
63.85 -0.6764
63.875 -0.6425
63.9 -0.6187
63.925 -0.6002
63.95 -0.5877
63.975 -0.5813
64 -0.5797
64.025 -0.5853
64.05 -0.5938
64.075 -0.5944
64.1 -0.5743
64.125 -0.5537
64.15 -0.5392
64.175 -0.5296
64.2 -0.5219
64.225 -0.5122
64.25 -0.4955
64.275 -0.4744
64.3 -0.4534
64.325 -0.4363
64.35 -0.4247
64.375 -0.4211
64.4 -0.4287
64.425 -0.445
64.45 -0.4644
64.475 -0.4743
64.5 -0.471
64.525 -0.4586
64.55 -0.4407
64.575 -0.4152
64.6 -0.3751
64.625 -0.3211
64.65 -0.262
64.675 -0.2051
64.7 -0.1556
64.725 -0.1173
64.75 -0.0896
64.775 -0.068
64.8 -0.0489
64.825 -0.0301
64.85 -0.0104
64.875 0.0056
64.9 0.0188
64.925 0.0338
64.95 0.051
64.975 0.0691
65 0.0879
65.025 0.1145
65.05 0.1464
65.075 0.1793
65.1 0.2101
65.125 0.2387
65.15 0.2665
65.175 0.2994
65.2 0.333
65.225 0.3669
65.25 0.4
65.275 0.4323
65.3 0.4652
65.325 0.4986
65.35 0.5316
65.375 0.5623
65.4 0.5887
65.425 0.6103
65.45 0.6295
65.475 0.6461
65.5 0.6581
65.525 0.664
65.55 0.6626
65.575 0.6533
65.6 0.6343
65.625 0.6057
65.65 0.5679
65.675 0.5224
65.7 0.4685
65.725 0.4058
65.75 0.3363
65.775 0.2608
65.8 0.1798
65.825 0.0958
65.85 0.0165
65.875 -0.0595
65.9 -0.1341
65.925 -0.1995
65.95 -0.2517
65.975 -0.2961
66 -0.3375
66.025 -0.3737
66.05 -0.3971
66.075 -0.4101
66.1 -0.4165
66.125 -0.4109
66.15 -0.4009
66.175 -0.3911
66.2 -0.3812
66.225 -0.3715
66.25 -0.3646
66.275 -0.3629
66.3 -0.3634
66.325 -0.3617
66.35 -0.3583
66.375 -0.3546
66.4 -0.3543
66.425 -0.3572
66.45 -0.3634
66.475 -0.3727
66.5 -0.3834
66.525 -0.3958
66.55 -0.4098
66.575 -0.4235
66.6 -0.434
66.625 -0.442
66.65 -0.4421
66.675 -0.434
66.7 -0.424
66.725 -0.4174
66.75 -0.4138
66.775 -0.4038
66.8 -0.3817
66.825 -0.3426
66.85 -0.2896
66.875 -0.2269
66.9 -0.1657
66.925 -0.1099
66.95 -0.0642
66.975 -0.0229
67 0.0129
67.025 0.0384
67.05 0.0571
67.075 0.0693
67.1 0.0852
67.125 0.1047
67.15 0.1296
67.175 0.1625
67.2 0.1959
67.225 0.2232
67.25 0.2424
67.275 0.2558
67.3 0.2634
67.325 0.2652
67.35 0.2638
67.375 0.2622
67.4 0.2654
67.425 0.2732
67.45 0.286
67.475 0.3054
67.5 0.3393
67.525 0.3939
67.55 0.468
67.575 0.5476
67.6 0.6196
67.625 0.6804
67.65 0.7307
67.675 0.7705
67.7 0.8017
67.725 0.829
67.75 0.8518
67.775 0.8697
67.8 0.8822
67.825 0.8886
67.85 0.8879
67.875 0.8789
67.9 0.86
67.925 0.8331
67.95 0.799
67.975 0.7556
68 0.7031
68.025 0.6452
68.05 0.5912
68.075 0.5591
68.1 0.5454
68.125 0.5403
68.15 0.5414
68.175 0.5501
68.2 0.5655
68.225 0.5844
68.25 0.6057
68.275 0.6262
68.3 0.6445
68.325 0.6618
68.35 0.6761
68.375 0.6856
68.4 0.6905
68.425 0.6953
68.45 0.7047
68.475 0.7167
68.5 0.7268
68.525 0.7324
68.55 0.7331
68.575 0.7277
68.6 0.7161
68.625 0.6998
68.65 0.68
68.675 0.6546
68.7 0.6237
68.725 0.5899
68.75 0.5509
68.775 0.5061
68.8 0.4588
68.825 0.4178
68.85 0.3879
68.875 0.3631
68.9 0.3402
68.925 0.321
68.95 0.3054
68.975 0.2926
69 0.286
69.025 0.2877
69.05 0.2938
69.075 0.3004
69.1 0.306
69.125 0.3098
69.15 0.3133
69.175 0.3245
69.2 0.3486
69.225 0.3775
69.25 0.4094
69.275 0.4422
69.3 0.4745
69.325 0.5028
69.35 0.5254
69.375 0.5428
69.4 0.5559
69.425 0.5653
69.45 0.5721
69.475 0.5771
69.5 0.5809
69.525 0.5852
69.55 0.5888
69.575 0.5908
69.6 0.5899
69.625 0.5846
69.65 0.5716
69.675 0.5495
69.7 0.5187
69.725 0.4801
69.75 0.4396
69.775 0.3997
69.8 0.3582
69.825 0.3127
69.85 0.262
69.875 0.2092
69.9 0.1558
69.925 0.1019
69.95 0.0463
69.975 -0.01
70 -0.0683
70.025 -0.1315
70.05 -0.1909
70.075 -0.2388
70.1 -0.2762
70.125 -0.3087
70.15 -0.3426
70.175 -0.3824
70.2 -0.4263
70.225 -0.4678
70.25 -0.4963
70.275 -0.5031
70.3 -0.4957
70.325 -0.4796
70.35 -0.4637
70.375 -0.4488
70.4 -0.4322
70.425 -0.4141
70.45 -0.3939
70.475 -0.3745
70.5 -0.3582
70.525 -0.3431
70.55 -0.3306
70.575 -0.3225
70.6 -0.3188
70.625 -0.318
70.65 -0.3134
70.675 -0.3002
70.7 -0.2807
70.725 -0.2567
70.75 -0.2299
70.775 -0.201
70.8 -0.1734
70.825 -0.1601
70.85 -0.1667
70.875 -0.1879
70.9 -0.214
70.925 -0.2405
70.95 -0.2694
70.975 -0.3021
71 -0.3398
71.025 -0.3822
71.05 -0.4285
71.075 -0.4752
71.1 -0.5063
71.125 -0.5217
71.15 -0.5302
71.175 -0.5375
71.2 -0.5434
71.225 -0.5442
71.25 -0.5437
71.275 -0.5452
71.3 -0.554
71.325 -0.5659
71.35 -0.5777
71.375 -0.5919
71.4 -0.6127
71.425 -0.6427
71.45 -0.6738
71.475 -0.6969
71.5 -0.6985
71.525 -0.6832
71.55 -0.6657
71.575 -0.648
71.6 -0.6251
71.625 -0.597
71.65 -0.5674
71.675 -0.5395
71.7 -0.5151
71.725 -0.4907
71.75 -0.4658
71.775 -0.4362
71.8 -0.4007
71.825 -0.3635
71.85 -0.3256
71.875 -0.2809
71.9 -0.2243
71.925 -0.1576
71.95 -0.083
71.975 -0.0052
72 0.0715
72.025 0.1479
72.05 0.2242
72.075 0.2956
72.1 0.3625
72.125 0.4236
72.15 0.4759
72.175 0.5193
72.2 0.5559
72.225 0.5865
72.25 0.612
72.275 0.6369
72.3 0.6698
72.325 0.7218
72.35 0.7899
72.375 0.8643
72.4 0.9367
72.425 1.0034
72.45 1.066
72.475 1.1232
72.5 1.174
72.525 1.2169
72.55 1.2532
72.575 1.2844
72.6 1.3091
72.625 1.3259
72.65 1.3344
72.675 1.3372
72.7 1.3368
72.725 1.3367
72.75 1.3414
72.775 1.3485
72.8 1.3555
72.825 1.3615
72.85 1.3684
72.875 1.3761
72.9 1.383
72.925 1.3907
72.95 1.3981
72.975 1.4029
73 1.4049
73.025 1.4031
73.05 1.3981
73.075 1.3947
73.1 1.3935
73.125 1.3927
73.15 1.3957
73.175 1.4008
73.2 1.4043
73.225 1.4044
73.25 1.399
73.275 1.3876
73.3 1.37
73.325 1.3459
73.35 1.317
73.375 1.2836
73.4 1.2482
73.425 1.2159
73.45 1.1949
73.475 1.1859
73.5 1.1885
73.525 1.1972
73.55 1.2137
73.575 1.2439
73.6 1.2858
73.625 1.3284
73.65 1.3636
73.675 1.3898
73.7 1.406
73.725 1.4148
73.75 1.4184
73.775 1.4167
73.8 1.4108
73.825 1.4018
73.85 1.3893
73.875 1.3751
73.9 1.3703
73.925 1.3801
73.95 1.3961
73.975 1.4122
74 1.421
74.025 1.4217
74.05 1.4163
74.075 1.4085
74.1 1.3972
74.125 1.3824
74.15 1.3633
74.175 1.3399
74.2 1.3167
74.225 1.2965
74.25 1.2854
74.275 1.2836
74.3 1.2837
74.325 1.2794
74.35 1.2703
74.375 1.2557
74.4 1.233
74.425 1.1992
74.45 1.1536
74.475 1.097
74.5 1.0353
74.525 0.9686
74.55 0.8963
74.575 0.8176
74.6 0.7339
74.625 0.6471
74.65 0.5613
74.675 0.4819
74.7 0.4167
74.725 0.3707
74.75 0.3431
74.775 0.3264
74.8 0.3159
74.825 0.311
74.85 0.3126
74.875 0.3204
74.9 0.3355
74.925 0.3612
74.95 0.3938
74.975 0.4255
75 0.4515
75.025 0.4682
75.05 0.4749
75.075 0.4721
75.1 0.4616
75.125 0.4439
75.15 0.4165
75.175 0.3823
75.2 0.3407
75.225 0.2922
75.25 0.2394
75.275 0.1849
75.3 0.1314
75.325 0.0799
75.35 0.0289
75.375 -0.0228
75.4 -0.0778
75.425 -0.1364
75.45 -0.1948
75.475 -0.2473
75.5 -0.2962
75.525 -0.3477
75.55 -0.4023
75.575 -0.4599
75.6 -0.5191
75.625 -0.5795
75.65 -0.6435
75.675 -0.7131
75.7 -0.7899
75.725 -0.8727
75.75 -0.9552
75.775 -1.0296
75.8 -1.0919
75.825 -1.1431
75.85 -1.1846
75.875 -1.208
75.9 -1.2189
75.925 -1.232
75.95 -1.2525
75.975 -1.2778
76 -1.3005
76.025 -1.3
76.05 -1.2743
76.075 -1.2393
76.1 -1.2005
76.125 -1.1574
76.15 -1.1085
76.175 -1.0557
76.2 -1.003
76.225 -0.9532
76.25 -0.9092
76.275 -0.8713
76.3 -0.8355
76.325 -0.8015
76.35 -0.7722
76.375 -0.7488
76.4 -0.7328
76.425 -0.7277
76.45 -0.7342
76.475 -0.7512
76.5 -0.7778
76.525 -0.8085
76.55 -0.8337
76.575 -0.8444
76.6 -0.8439
76.625 -0.8439
76.65 -0.8514
76.675 -0.8657
76.7 -0.8767
76.725 -0.8805
76.75 -0.8797
76.775 -0.8809
76.8 -0.8831
76.825 -0.8853
76.85 -0.8853
76.875 -0.8869
76.9 -0.8932
76.925 -0.9016
76.95 -0.9098
76.975 -0.9134
77 -0.9124
77.025 -0.9051
77.05 -0.8905
77.075 -0.8682
77.1 -0.8389
77.125 -0.8042
77.15 -0.7656
77.175 -0.7251
77.2 -0.6836
77.225 -0.6347
77.25 -0.5778
77.275 -0.5178
77.3 -0.4578
77.325 -0.4024
77.35 -0.3547
77.375 -0.3165
77.4 -0.2874
77.425 -0.2622
77.45 -0.2375
77.475 -0.2116
77.5 -0.1827
77.525 -0.1538
77.55 -0.1296
77.575 -0.1116
77.6 -0.1005
77.625 -0.0973
77.65 -0.0997
77.675 -0.102
77.7 -0.0937
77.725 -0.0761
77.75 -0.0555
77.775 -0.0358
77.8 -0.0207
77.825 -0.0131
77.85 -0.0113
77.875 -0.0132
77.9 -0.0183
77.925 -0.0239
77.95 -0.0269
77.975 -0.0232
78 -0.0111
78.025 0.005
78.05 0.0208
78.075 0.0343
78.1 0.0488
78.125 0.0683
78.15 0.0904
78.175 0.1116
78.2 0.1311
78.225 0.1426
78.25 0.1438
78.275 0.1375
78.3 0.1262
78.325 0.1099
78.35 0.0885
78.375 0.0621
78.4 0.0318
78.425 -0.0026
78.45 -0.0417
78.475 -0.0797
78.5 -0.1123
78.525 -0.1421
78.55 -0.1732
78.575 -0.2058
78.6 -0.2331
78.625 -0.2384
78.65 -0.2159
78.675 -0.1815
78.7 -0.14
78.725 -0.0932
78.75 -0.044
78.775 0.0002
78.8 0.0376
78.825 0.0699
78.85 0.0952
78.875 0.1109
78.9 0.116
78.925 0.1101
78.95 0.0923
78.975 0.063
79 0.0273
79.025 -0.0065
79.05 -0.0358
79.075 -0.0626
79.1 -0.0889
79.125 -0.1173
79.15 -0.1485
79.175 -0.184
79.2 -0.2252
79.225 -0.2716
79.25 -0.3194
79.275 -0.3588
79.3 -0.3841
79.325 -0.3981
79.35 -0.4082
79.375 -0.4126
79.4 -0.4105
79.425 -0.3992
79.45 -0.3773
79.475 -0.3488
79.5 -0.3174
79.525 -0.2862
79.55 -0.2576
79.575 -0.2325
79.6 -0.2124
79.625 -0.1978
79.65 -0.187
79.675 -0.1768
79.7 -0.165
79.725 -0.1511
79.75 -0.1284
79.775 -0.1003
79.8 -0.0708
79.825 -0.0408
79.85 -0.007
79.875 0.0297
79.9 0.0691
79.925 0.1132
79.95 0.1672
79.975 0.2282
80 0.2917
80.025 0.3574
80.05 0.4266
80.075 0.495
80.1 0.5576
80.125 0.612
80.15 0.6558
80.175 0.6877
80.2 0.7089
80.225 0.7181
80.25 0.7183
80.275 0.7136
80.3 0.7114
80.325 0.7152
80.35 0.7208
80.375 0.7241
80.4 0.7217
80.425 0.7106
80.45 0.6902
80.475 0.6667
80.5 0.6439
80.525 0.6212
80.55 0.5968
80.575 0.5702
80.6 0.5372
80.625 0.4952
80.65 0.4496
80.675 0.4063
80.7 0.3683
80.725 0.3288
80.75 0.2875
80.775 0.2478
80.8 0.213
80.825 0.186
80.85 0.1679
80.875 0.1521
80.9 0.13
80.925 0.0992
80.95 0.0629
80.975 0.0255
81 -0.0105
81.025 -0.046
81.05 -0.0866
81.075 -0.1318
81.1 -0.1746
81.125 -0.212
81.15 -0.2468
81.175 -0.285
81.2 -0.331
81.225 -0.383
81.25 -0.4395
81.275 -0.496
81.3 -0.553
81.325 -0.6152
81.35 -0.6799
81.375 -0.7379
81.4 -0.7838
81.425 -0.8135
81.45 -0.8334
81.475 -0.8492
81.5 -0.865
81.525 -0.8834
81.55 -0.906
81.575 -0.9375
81.6 -0.9793
81.625 -1.0278
81.65 -1.0753
81.675 -1.1134
81.7 -1.1411
81.725 -1.1591
81.75 -1.1681
81.775 -1.17
81.8 -1.17
81.825 -1.1712
81.85 -1.1719
81.875 -1.1684
81.9 -1.1559
81.925 -1.1345
81.95 -1.1104
81.975 -1.0863
82 -1.065
82.025 -1.0497
82.05 -1.042
82.075 -1.0413
82.1 -1.0449
82.125 -1.0526
82.15 -1.0654
82.175 -1.0779
82.2 -1.0849
82.225 -1.0903
82.25 -1.0979
82.275 -1.1042
82.3 -1.108
82.325 -1.1011
82.35 -1.0783
82.375 -1.0398
82.4 -0.9921
82.425 -0.9399
82.45 -0.8872
82.475 -0.8401
82.5 -0.7998
82.525 -0.7632
82.55 -0.7288
82.575 -0.6959
82.6 -0.6626
82.625 -0.6299
82.65 -0.5971
82.675 -0.5653
82.7 -0.5363
82.725 -0.5064
82.75 -0.4801
82.775 -0.4608
82.8 -0.4515
82.825 -0.4516
82.85 -0.4561
82.875 -0.4664
82.9 -0.4777
82.925 -0.4865
82.95 -0.4838
82.975 -0.4679
83 -0.4431
83.025 -0.4182
83.05 -0.3994
83.075 -0.387
83.1 -0.3802
83.125 -0.3782
83.15 -0.3785
83.175 -0.375
83.2 -0.365
83.225 -0.3497
83.25 -0.3331
83.275 -0.3189
83.3 -0.309
83.325 -0.3057
83.35 -0.3069
83.375 -0.3079
83.4 -0.3061
83.425 -0.303
83.45 -0.3001
83.475 -0.2934
83.5 -0.279
83.525 -0.2633
83.55 -0.2432
83.575 -0.2238
83.6 -0.2106
83.625 -0.2042
83.65 -0.196
83.675 -0.1732
83.7 -0.1372
83.725 -0.0998
83.75 -0.066
83.775 -0.035
83.8 -0.0071
83.825 0.0167
83.85 0.0353
83.875 0.0467
83.9 0.0504
83.925 0.051
83.95 0.0512
83.975 0.049
84 0.0402
84.025 0.0268
84.05 0.008
84.075 -0.0108
84.1 -0.0282
84.125 -0.0411
84.15 -0.0444
84.175 -0.0443
84.2 -0.0466
84.225 -0.0572
84.25 -0.0756
84.275 -0.0932
84.3 -0.0964
84.325 -0.0787
84.35 -0.0475
84.375 -0.0066
84.4 0.039
84.425 0.0852
84.45 0.1338
84.475 0.1824
84.5 0.2299
84.525 0.2775
84.55 0.3261
84.575 0.374
84.6 0.4171
84.625 0.4548
84.65 0.4919
84.675 0.534
84.7 0.5847
84.725 0.6439
84.75 0.7053
84.775 0.7654
84.8 0.8207
84.825 0.868
84.85 0.9122
84.875 0.9624
84.9 1.0236
84.925 1.0975
84.95 1.1786
84.975 1.2656
85 1.3572
85.025 1.4496
85.05 1.5348
85.075 1.6129
85.1 1.6848
85.125 1.7506
85.15 1.8112
85.175 1.8707
85.2 1.9312
85.225 1.9938
85.25 2.0579
85.275 2.1247
85.3 2.1909
85.325 2.2538
85.35 2.3132
85.375 2.369
85.4 2.42
85.425 2.465
85.45 2.5041
85.475 2.5381
85.5 2.5671
85.525 2.591
85.55 2.6099
85.575 2.6237
85.6 2.6334
85.625 2.6392
85.65 2.6406
85.675 2.638
85.7 2.6316
85.725 2.6212
85.75 2.6068
85.775 2.5883
85.8 2.5657
85.825 2.5393
85.85 2.5093
85.875 2.4765
85.9 2.44
85.925 2.3999
85.95 2.3575
85.975 2.314
86 2.2711
86.025 2.2301
86.05 2.1942
86.075 2.1691
86.1 2.151
86.125 2.1337
86.15 2.1156
86.175 2.0925
86.2 2.0651
86.225 2.0327
86.25 1.9938
86.275 1.9508
86.3 1.9106
86.325 1.8747
86.35 1.8497
86.375 1.839
86.4 1.839
86.425 1.8397
86.45 1.8358
86.475 1.8278
86.5 1.8153
86.525 1.7987
86.55 1.7767
86.575 1.7498
86.6 1.719
86.625 1.6837
86.65 1.6445
86.675 1.6033
86.7 1.5624
86.725 1.5201
86.75 1.4748
86.775 1.4293
86.8 1.3853
86.825 1.3438
86.85 1.3069
86.875 1.2706
86.9 1.2312
86.925 1.1914
86.95 1.1556
86.975 1.1219
87 1.0826
87.025 1.0368
87.05 0.9853
87.075 0.9313
87.1 0.8781
87.125 0.8269
87.15 0.7757
87.175 0.7274
87.2 0.6821
87.225 0.6351
87.25 0.5834
87.275 0.5264
87.3 0.4628
87.325 0.3915
87.35 0.3118
87.375 0.2234
87.4 0.1267
87.425 0.0228
87.45 -0.0837
87.475 -0.1916
87.5 -0.2999
87.525 -0.4122
87.55 -0.5295
87.575 -0.6485
87.6 -0.7653
87.625 -0.8712
87.65 -0.9592
87.675 -1.035
87.7 -1.1072
87.725 -1.1746
87.75 -1.2379
87.775 -1.2978
87.8 -1.3447
87.825 -1.3715
87.85 -1.3702
87.875 -1.3467
87.9 -1.3086
87.925 -1.2657
87.95 -1.2245
87.975 -1.1873
88 -1.1532
88.025 -1.1131
88.05 -1.0602
88.075 -0.9973
88.1 -0.925
88.125 -0.8376
88.15 -0.7418
88.175 -0.6502
88.2 -0.5696
88.225 -0.5029
88.25 -0.4496
88.275 -0.4096
88.3 -0.3829
88.325 -0.3713
88.35 -0.3756
88.375 -0.3942
88.4 -0.4216
88.425 -0.4488
88.45 -0.4619
88.475 -0.4553
88.5 -0.4374
88.525 -0.4163
88.55 -0.3967
88.575 -0.3774
88.6 -0.354
88.625 -0.3328
88.65 -0.3201
88.675 -0.3179
88.7 -0.3249
88.725 -0.3344
88.75 -0.3363
88.775 -0.3264
88.8 -0.3106
88.825 -0.2877
88.85 -0.2521
88.875 -0.2095
88.9 -0.1588
88.925 -0.0988
88.95 -0.0307
88.975 0.0436
89 0.1215
89.025 0.1979
89.05 0.2677
89.075 0.3275
89.1 0.3744
89.125 0.4071
89.15 0.4283
89.175 0.4412
89.2 0.4467
89.225 0.4452
89.25 0.4373
89.275 0.4234
89.3 0.4023
89.325 0.3715
89.35 0.3326
89.375 0.2862
89.4 0.2357
89.425 0.1826
89.45 0.1279
89.475 0.0736
89.5 0.0175
89.525 -0.0428
89.55 -0.1075
89.575 -0.1734
89.6 -0.2371
89.625 -0.3034
89.65 -0.3719
89.675 -0.4405
89.7 -0.5062
89.725 -0.5686
89.75 -0.6231
89.775 -0.6571
89.8 -0.6732
89.825 -0.6832
89.85 -0.6939
89.875 -0.7094
89.9 -0.7341
89.925 -0.7695
89.95 -0.8119
89.975 -0.8552
90 -0.8951
90.025 -0.931
90.05 -0.9629
90.075 -0.988
90.1 -1.0078
90.125 -1.019
90.15 -1.0217
90.175 -1.0219
90.2 -1.0241
90.225 -1.0319
90.25 -1.0496
90.275 -1.0758
90.3 -1.1086
90.325 -1.1446
90.35 -1.1805
90.375 -1.2136
90.4 -1.2393
90.425 -1.249
90.45 -1.2411
90.475 -1.2221
90.5 -1.1991
90.525 -1.1753
90.55 -1.154
90.575 -1.1358
90.6 -1.1204
90.625 -1.1079
90.65 -1.0934
90.675 -1.0744
90.7 -1.0609
90.725 -1.0535
90.75 -1.0516
90.775 -1.0572
90.8 -1.0623
90.825 -1.0597
90.85 -1.0498
90.875 -1.0281
90.9 -0.9969
90.925 -0.9663
90.95 -0.9409
90.975 -0.92
91 -0.9056
91.025 -0.8998
91.05 -0.9039
91.075 -0.9164
91.1 -0.9307
91.125 -0.9383
91.15 -0.9392
91.175 -0.9373
91.2 -0.936
91.225 -0.9386
91.25 -0.9442
91.275 -0.9504
91.3 -0.9554
91.325 -0.9579
91.35 -0.9534
91.375 -0.9376
91.4 -0.9153
91.425 -0.8884
91.45 -0.8529
91.475 -0.8102
91.5 -0.7545
91.525 -0.6937
91.55 -0.6378
91.575 -0.5904
91.6 -0.5528
91.625 -0.5259
91.65 -0.5102
91.675 -0.5017
91.7 -0.4948
91.725 -0.4809
91.75 -0.4613
91.775 -0.4412
91.8 -0.4216
91.825 -0.4046
91.85 -0.3897
91.875 -0.38
91.9 -0.3747
91.925 -0.3745
91.95 -0.3807
91.975 -0.3924
92 -0.4097
92.025 -0.4342
92.05 -0.4691
92.075 -0.5104
92.1 -0.5576
92.125 -0.6094
92.15 -0.6636
92.175 -0.721
92.2 -0.7802
92.225 -0.8401
92.25 -0.9003
92.275 -0.9656
92.3 -1.036
92.325 -1.1106
92.35 -1.1865
92.375 -1.252
92.4 -1.308
92.425 -1.3548
92.45 -1.3921
92.475 -1.4233
92.5 -1.4491
92.525 -1.4713
92.55 -1.4901
92.575 -1.5044
92.6 -1.5153
92.625 -1.5243
92.65 -1.5281
92.675 -1.5288
92.7 -1.5312
92.725 -1.5385
92.75 -1.5491
92.775 -1.5612
92.8 -1.5737
92.825 -1.587
92.85 -1.6033
92.875 -1.6215
92.9 -1.6395
92.925 -1.6539
92.95 -1.6639
92.975 -1.6731
93 -1.684
93.025 -1.6962
93.05 -1.7088
93.075 -1.7208
93.1 -1.7328
93.125 -1.7491
93.15 -1.7714
93.175 -1.8017
93.2 -1.8398
93.225 -1.8864
93.25 -1.9401
93.275 -1.9964
93.3 -2.0589
93.325 -2.1257
93.35 -2.1948
93.375 -2.2617
93.4 -2.323
93.425 -2.3769
93.45 -2.4229
93.475 -2.4626
93.5 -2.4992
93.525 -2.5327
93.55 -2.5617
93.575 -2.5852
93.6 -2.5983
93.625 -2.6013
93.65 -2.5983
93.675 -2.5872
93.7 -2.5689
93.725 -2.5495
93.75 -2.5381
93.775 -2.5321
93.8 -2.5316
93.825 -2.5319
93.85 -2.5281
93.875 -2.5225
93.9 -2.5196
93.925 -2.5228
93.95 -2.5315
93.975 -2.5446
94 -2.5612
94.025 -2.5824
94.05 -2.6054
94.075 -2.6294
94.1 -2.6534
94.125 -2.6757
94.15 -2.6923
94.175 -2.7038
94.2 -2.714
94.225 -2.7245
94.25 -2.736
94.275 -2.746
94.3 -2.7562
94.325 -2.7674
94.35 -2.7845
94.375 -2.812
94.4 -2.8512
94.425 -2.8971
94.45 -2.9429
94.475 -2.9791
94.5 -3.0101
94.525 -3.0405
94.55 -3.0673
94.575 -3.0837
94.6 -3.0941
94.625 -3.1019
94.65 -3.1113
94.675 -3.1301
94.7 -3.16
94.725 -3.1971
94.75 -3.2316
94.775 -3.2606
94.8 -3.2854
94.825 -3.3091
94.85 -3.3346
94.875 -3.3636
94.9 -3.3992
94.925 -3.4434
94.95 -3.4876
94.975 -3.5238
95 -3.554
95.025 -3.581
95.05 -3.6023
95.075 -3.6189
95.1 -3.6333
95.125 -3.6428
95.15 -3.6525
95.175 -3.6637
95.2 -3.6716
95.225 -3.6702
95.25 -3.6593
95.275 -3.6363
95.3 -3.6046
95.325 -3.576
95.35 -3.5532
95.375 -3.5337
95.4 -3.5143
95.425 -3.4915
95.45 -3.4605
95.475 -3.4219
95.5 -3.3796
95.525 -3.3323
95.55 -3.2831
95.575 -3.2331
95.6 -3.1834
95.625 -3.133
95.65 -3.086
95.675 -3.0441
95.7 -3.007
95.725 -2.9754
95.75 -2.9493
95.775 -2.9291
95.8 -2.9137
95.825 -2.8975
95.85 -2.8735
95.875 -2.8415
95.9 -2.8039
95.925 -2.7614
95.95 -2.7153
95.975 -2.6694
96 -2.6256
96.025 -2.5852
96.05 -2.5492
96.075 -2.5174
96.1 -2.4931
96.125 -2.4781
96.15 -2.4692
96.175 -2.4665
96.2 -2.4718
96.225 -2.4837
96.25 -2.4999
96.275 -2.5204
96.3 -2.5433
96.325 -2.5656
96.35 -2.5826
96.375 -2.5959
96.4 -2.6076
96.425 -2.6147
96.45 -2.6188
96.475 -2.6186
96.5 -2.61
96.525 -2.5842
96.55 -2.5439
96.575 -2.4976
96.6 -2.4471
96.625 -2.3976
96.65 -2.3526
96.675 -2.3122
96.7 -2.281
96.725 -2.2593
96.75 -2.2451
96.775 -2.2358
96.8 -2.2282
96.825 -2.2239
96.85 -2.2243
96.875 -2.2304
96.9 -2.2426
96.925 -2.2616
96.95 -2.2876
96.975 -2.322
97 -2.3608
97.025 -2.4018
97.05 -2.445
97.075 -2.4856
97.1 -2.5139
97.125 -2.5334
97.15 -2.5486
97.175 -2.5533
97.2 -2.5437
97.225 -2.523
97.25 -2.4977
97.275 -2.4718
97.3 -2.4488
97.325 -2.4262
97.35 -2.4072
97.375 -2.3945
97.4 -2.3869
97.425 -2.3817
97.45 -2.3772
97.475 -2.3762
97.5 -2.3797
97.525 -2.3839
97.55 -2.3884
97.575 -2.3964
97.6 -2.4069
97.625 -2.4185
97.65 -2.4277
97.675 -2.4298
97.7 -2.425
97.725 -2.4195
97.75 -2.4185
97.775 -2.4168
97.8 -2.4103
97.825 -2.4013
97.85 -2.3882
97.875 -2.3703
97.9 -2.3473
97.925 -2.3183
97.95 -2.2886
97.975 -2.2627
98 -2.2425
98.025 -2.2284
98.05 -2.2187
98.075 -2.2131
98.1 -2.213
98.125 -2.22
98.15 -2.2365
98.175 -2.2615
98.2 -2.2848
98.225 -2.3005
98.25 -2.3132
98.275 -2.3289
98.3 -2.3478
98.325 -2.3682
98.35 -2.3872
98.375 -2.4132
98.4 -2.4413
98.425 -2.469
98.45 -2.4944
98.475 -2.5207
98.5 -2.5454
98.525 -2.5643
98.55 -2.5787
98.575 -2.5927
98.6 -2.6093
98.625 -2.6266
98.65 -2.6428
98.675 -2.6528
98.7 -2.6519
98.725 -2.6376
98.75 -2.6149
98.775 -2.5981
98.8 -2.592
98.825 -2.5959
98.85 -2.6103
98.875 -2.6338
98.9 -2.6642
98.925 -2.7063
98.95 -2.7631
98.975 -2.8348
99 -2.9103
99.025 -2.9798
99.05 -3.0313
99.075 -3.0664
99.1 -3.0924
99.125 -3.1148
99.15 -3.1352
99.175 -3.1523
99.2 -3.1674
99.225 -3.1781
99.25 -3.1823
99.275 -3.1736
99.3 -3.1463
99.325 -3.1053
99.35 -3.0598
99.375 -3.0163
99.4 -2.9692
99.425 -2.9184
99.45 -2.8747
99.475 -2.842
99.5 -2.8233
99.525 -2.8176
99.55 -2.8173
99.575 -2.8089
99.6 -2.7857
99.625 -2.7475
99.65 -2.6972
99.675 -2.6423
99.7 -2.5857
99.725 -2.5294
99.75 -2.4751
99.775 -2.4176
99.8 -2.3491
99.825 -2.2684
99.85 -2.1803
99.875 -2.0934
99.9 -2.0181
99.925 -1.9533
99.95 -1.8992
99.975 -1.8591
100 -1.833
