# Supplementary material for: Uptake of N2O5 by aqueous aerosol unveiled using chemically accurate many-body potentials
Source: Nat Commun. 2022 Mar 10;13:1266. doi: 10.1038/s41467-022-28697-8 (PMC8913772; doi:10.1038/s41467-022-28697-8)
Supplement: Supplementary file 3 — Source Data [file 41467_2022_28697_MOESM3_ESM.zip › n2o5-uptake-data/Fig2/scattering/rep01run23/relcom_gds.dat]

0.025 12.0279
0.05 11.9983
0.075 11.9686
0.1 11.9389
0.125 11.9093
0.15 11.8796
0.175 11.85
0.2 11.8203
0.225 11.7907
0.25 11.761
0.275 11.7314
0.3 11.7017
0.325 11.6721
0.35 11.6424
0.375 11.6127
0.4 11.583
0.425 11.5534
0.45 11.5237
0.475 11.494
0.5 11.4643
0.525 11.4345
0.55 11.4047
0.575 11.3749
0.6 11.3451
0.625 11.3153
0.65 11.2854
0.675 11.2556
0.7 11.2257
0.725 11.1957
0.75 11.1658
0.775 11.1359
0.8 11.1059
0.825 11.0759
0.85 11.0459
0.875 11.0159
0.9 10.9859
0.925 10.9558
0.95 10.9257
0.975 10.8956
1 10.8655
1.025 10.8353
1.05 10.8051
1.075 10.7749
1.1 10.7447
1.125 10.7144
1.15 10.6842
1.175 10.6539
1.2 10.6236
1.225 10.5932
1.25 10.5629
1.275 10.5325
1.3 10.502
1.325 10.4715
1.35 10.441
1.375 10.4104
1.4 10.3799
1.425 10.3492
1.45 10.3186
1.475 10.288
1.5 10.2573
1.525 10.2266
1.55 10.1959
1.575 10.1651
1.6 10.1343
1.625 10.1035
1.65 10.0727
1.675 10.0418
1.7 10.0109
1.725 9.98
1.75 9.949
1.775 9.918
1.8 9.887
1.825 9.856
1.85 9.825
1.875 9.7939
1.9 9.7628
1.925 9.7316
1.95 9.7004
1.975 9.6691
2 9.6378
2.025 9.6064
2.05 9.575
2.075 9.5435
2.1 9.512
2.125 9.4804
2.15 9.4488
2.175 9.4172
2.2 9.3855
2.225 9.3537
2.25 9.322
2.275 9.2901
2.3 9.2583
2.325 9.2264
2.35 9.1945
2.375 9.1625
2.4 9.1305
2.425 9.0985
2.45 9.0664
2.475 9.0343
2.5 9.0021
2.525 8.9699
2.55 8.9376
2.575 8.9052
2.6 8.8728
2.625 8.8403
2.65 8.8077
2.675 8.7751
2.7 8.7425
2.725 8.7097
2.75 8.6769
2.775 8.644
2.8 8.611
2.825 8.5779
2.85 8.5448
2.875 8.5116
2.9 8.4783
2.925 8.445
2.95 8.4115
2.975 8.378
3 8.3443
3.025 8.3106
3.05 8.2767
3.075 8.2428
3.1 8.2087
3.125 8.1746
3.15 8.1403
3.175 8.1059
3.2 8.0714
3.225 8.0367
3.25 8.0019
3.275 7.9669
3.3 7.9318
3.325 7.8965
3.35 7.8611
3.375 7.8255
3.4 7.7898
3.425 7.7539
3.45 7.7178
3.475 7.6816
3.5 7.6453
3.525 7.6088
3.55 7.5721
3.575 7.5351
3.6 7.4979
3.625 7.4605
3.65 7.4231
3.675 7.3855
3.7 7.3477
3.725 7.3099
3.75 7.272
3.775 7.234
3.8 7.1958
3.825 7.1575
3.85 7.1189
3.875 7.0802
3.9 7.0412
3.925 7.002
3.95 6.9627
3.975 6.923
4 6.883
4.025 6.8426
4.05 6.8019
4.075 6.7609
4.1 6.7196
4.125 6.6779
4.15 6.6358
4.175 6.5933
4.2 6.5506
4.225 6.5077
4.25 6.4646
4.275 6.4209
4.3 6.3769
4.325 6.3327
4.35 6.2879
4.375 6.2424
4.4 6.1962
4.425 6.1494
4.45 6.1018
4.475 6.0534
4.5 6.0044
4.525 5.9547
4.55 5.9043
4.575 5.8531
4.6 5.801
4.625 5.7481
4.65 5.6946
4.675 5.6405
4.7 5.5855
4.725 5.5296
4.75 5.4727
4.775 5.4151
4.8 5.3566
4.825 5.2967
4.85 5.2353
4.875 5.1723
4.9 5.108
4.925 5.0434
4.95 4.9796
4.975 4.9196
5 4.8652
5.025 4.8138
5.05 4.7605
5.075 4.7041
5.1 4.6457
5.125 4.5847
5.15 4.5232
5.175 4.4624
5.2 4.402
5.225 4.3406
5.25 4.2762
5.275 4.2092
5.3 4.1402
5.325 4.0689
5.35 3.9961
5.375 3.9229
5.4 3.849
5.425 3.7738
5.45 3.6968
5.475 3.6179
5.5 3.5371
5.525 3.4545
5.55 3.3698
5.575 3.283
5.6 3.1941
5.625 3.103
5.65 3.0093
5.675 2.9128
5.7 2.8138
5.725 2.712
5.75 2.6069
5.775 2.4985
5.8 2.3859
5.825 2.2686
5.85 2.1455
5.875 2.0159
5.9 1.8798
5.925 1.7374
5.95 1.5882
5.975 1.4322
6 1.2704
6.025 1.1046
6.05 0.9353
6.075 0.7667
6.1 0.6103
6.125 0.471
6.15 0.3477
6.175 0.2424
6.2 0.1647
6.225 0.1169
6.25 0.0907
6.275 0.0773
6.3 0.0691
6.325 0.0662
6.35 0.0719
6.375 0.092
6.4 0.1229
6.425 0.1598
6.45 0.1944
6.475 0.2276
6.5 0.2585
6.525 0.29
6.55 0.3194
6.575 0.3447
6.6 0.3656
6.625 0.3816
6.65 0.3919
6.675 0.3955
6.7 0.3949
6.725 0.3911
6.75 0.3851
6.775 0.3746
6.8 0.3589
6.825 0.3377
6.85 0.3126
6.875 0.29
6.9 0.2757
6.925 0.2665
6.95 0.2582
6.975 0.2464
7 0.2289
7.025 0.205
7.05 0.1744
7.075 0.1377
7.1 0.0973
7.125 0.0566
7.15 0.014
7.175 -0.0348
7.2 -0.0896
7.225 -0.1472
7.25 -0.1987
7.275 -0.2376
7.3 -0.2524
7.325 -0.2494
7.35 -0.2412
7.375 -0.2355
7.4 -0.2322
7.425 -0.2264
7.45 -0.2115
7.475 -0.1892
7.5 -0.169
7.525 -0.1519
7.55 -0.1394
7.575 -0.1332
7.6 -0.1338
7.625 -0.1434
7.65 -0.1634
7.675 -0.1896
7.7 -0.2127
7.725 -0.2237
7.75 -0.2189
7.775 -0.2086
7.8 -0.1987
7.825 -0.191
7.85 -0.184
7.875 -0.1748
7.9 -0.1618
7.925 -0.1433
7.95 -0.1176
7.975 -0.083
8 -0.0404
8.025 0.0106
8.05 0.072
8.075 0.1458
8.1 0.2302
8.125 0.3243
8.15 0.4261
8.175 0.5325
8.2 0.643
8.225 0.7533
8.25 0.8606
8.275 0.9615
8.3 1.0536
8.325 1.1378
8.35 1.2133
8.375 1.2803
8.4 1.3397
8.425 1.3922
8.45 1.4375
8.475 1.4758
8.5 1.5074
8.525 1.533
8.55 1.5523
8.575 1.5651
8.6 1.5718
8.625 1.5732
8.65 1.5678
8.675 1.5548
8.7 1.5364
8.725 1.5132
8.75 1.4864
8.775 1.4565
8.8 1.4258
8.825 1.3935
8.85 1.3601
8.875 1.3294
8.9 1.3044
8.925 1.2848
8.95 1.2693
8.975 1.2578
9 1.2474
9.025 1.2344
9.05 1.2167
9.075 1.1939
9.1 1.1649
9.125 1.1291
9.15 1.0863
9.175 1.038
9.2 0.986
9.225 0.9365
9.25 0.9071
9.275 0.9108
9.3 0.9342
9.325 0.9608
9.35 0.9831
9.375 1.0005
9.4 1.0154
9.425 1.0286
9.45 1.0384
9.475 1.0436
9.5 1.0455
9.525 1.0444
9.55 1.0427
9.575 1.0412
9.6 1.0387
9.625 1.0343
9.65 1.027
9.675 1.0157
9.7 1.0015
9.725 0.9835
9.75 0.9657
9.775 0.956
9.8 0.9617
9.825 0.9855
9.85 1.0263
9.875 1.0758
9.9 1.1196
9.925 1.1525
9.95 1.1739
9.975 1.189
10 1.1987
10.025 1.2022
10.05 1.2026
10.075 1.2038
10.1 1.2067
10.125 1.2113
10.15 1.2136
10.175 1.213
10.2 1.209
10.225 1.2023
10.25 1.1944
10.275 1.1856
10.3 1.176
10.325 1.1656
10.35 1.1545
10.375 1.1409
10.4 1.1273
10.425 1.1159
10.45 1.1075
10.475 1.1065
10.5 1.1187
10.525 1.1367
10.55 1.1534
10.575 1.174
10.6 1.2036
10.625 1.2392
10.65 1.2764
10.675 1.3151
10.7 1.3577
10.725 1.4059
10.75 1.4577
10.775 1.5132
10.8 1.5717
10.825 1.6294
10.85 1.6851
10.875 1.7378
10.9 1.7869
10.925 1.8306
10.95 1.8676
10.975 1.8971
11 1.9202
11.025 1.9368
11.05 1.946
11.075 1.9484
11.1 1.9447
11.125 1.9362
11.15 1.9241
11.175 1.9091
11.2 1.8894
11.225 1.8631
11.25 1.8307
11.275 1.7923
11.3 1.7456
11.325 1.6911
11.35 1.6296
11.375 1.5588
11.4 1.4793
11.425 1.3919
11.45 1.2992
11.475 1.2122
11.5 1.1451
11.525 1.0926
11.55 1.0391
11.575 0.9782
11.6 0.9078
11.625 0.8282
11.65 0.7419
11.675 0.6528
11.7 0.5582
11.725 0.4622
11.75 0.3701
11.775 0.2937
11.8 0.2345
11.825 0.1918
11.85 0.1696
11.875 0.1583
11.9 0.1549
11.925 0.1661
11.95 0.1894
11.975 0.2216
12 0.2574
12.025 0.2974
12.05 0.3405
12.075 0.3843
12.1 0.4322
12.125 0.4836
12.15 0.5382
12.175 0.595
12.2 0.6573
12.225 0.725
12.25 0.7972
12.275 0.8713
12.3 0.9471
12.325 1.021
12.35 1.0899
12.375 1.1533
12.4 1.2141
12.425 1.2726
12.45 1.3283
12.475 1.3803
12.5 1.428
12.525 1.4704
12.55 1.5085
12.575 1.5417
12.6 1.5679
12.625 1.5853
12.65 1.5929
12.675 1.5916
12.7 1.5837
12.725 1.5699
12.75 1.5545
12.775 1.5364
12.8 1.5146
12.825 1.4944
12.85 1.4763
12.875 1.4641
12.9 1.459
12.925 1.4601
12.95 1.4652
12.975 1.4732
13 1.4815
13.025 1.4885
13.05 1.4941
13.075 1.4968
13.1 1.4966
13.125 1.495
13.15 1.4951
13.175 1.497
13.2 1.4966
13.225 1.4915
13.25 1.4845
13.275 1.4768
13.3 1.4676
13.325 1.4561
13.35 1.4424
13.375 1.4261
13.4 1.4098
13.425 1.3969
13.45 1.3908
13.475 1.3888
13.5 1.3872
13.525 1.3854
13.55 1.382
13.575 1.3769
13.6 1.3685
13.625 1.3564
13.65 1.3401
13.675 1.3201
13.7 1.2991
13.725 1.2777
13.75 1.2544
13.775 1.2302
13.8 1.2085
13.825 1.1888
13.85 1.1706
13.875 1.1519
13.9 1.1325
13.925 1.1085
13.95 1.0808
13.975 1.0514
14 1.0227
14.025 0.9998
14.05 0.9875
14.075 0.9796
14.1 0.9699
14.125 0.9547
14.15 0.9326
14.175 0.9059
14.2 0.8785
14.225 0.8544
14.25 0.8315
14.275 0.8087
14.3 0.7837
14.325 0.7587
14.35 0.7355
14.375 0.7141
14.4 0.6933
14.425 0.6708
14.45 0.6471
14.475 0.6243
14.5 0.6007
14.525 0.5741
14.55 0.5454
14.575 0.5178
14.6 0.4887
14.625 0.455
14.65 0.4192
14.675 0.3837
14.7 0.3494
14.725 0.3141
14.75 0.2812
14.775 0.2558
14.8 0.2324
14.825 0.2071
14.85 0.1805
14.875 0.1491
14.9 0.1109
14.925 0.0663
14.95 0.0176
14.975 -0.0325
15 -0.086
15.025 -0.1435
15.05 -0.205
15.075 -0.2705
15.1 -0.3364
15.125 -0.4014
15.15 -0.4614
15.175 -0.5068
15.2 -0.5406
15.225 -0.5725
15.25 -0.6075
15.275 -0.6479
15.3 -0.6949
15.325 -0.7491
15.35 -0.8046
15.375 -0.8548
15.4 -0.8876
15.425 -0.8934
15.45 -0.8809
15.475 -0.8609
15.5 -0.8373
15.525 -0.8137
15.55 -0.7909
15.575 -0.7697
15.6 -0.7504
15.625 -0.7323
15.65 -0.7202
15.675 -0.7142
15.7 -0.7135
15.725 -0.7185
15.75 -0.7318
15.775 -0.752
15.8 -0.7779
15.825 -0.803
15.85 -0.8193
15.875 -0.8164
15.9 -0.7949
15.925 -0.762
15.95 -0.7254
15.975 -0.6925
16 -0.6669
16.025 -0.6473
16.05 -0.6305
16.075 -0.6159
16.1 -0.6052
16.125 -0.5957
16.15 -0.5788
16.175 -0.5519
16.2 -0.5109
16.225 -0.4574
16.25 -0.3955
16.275 -0.332
16.3 -0.2651
16.325 -0.1944
16.35 -0.1238
16.375 -0.0586
16.4 -0.0004
16.425 0.0505
16.45 0.0931
16.475 0.1277
16.5 0.1553
16.525 0.178
16.55 0.2021
16.575 0.2362
16.6 0.2835
16.625 0.3401
16.65 0.4033
16.675 0.4685
16.7 0.5365
16.725 0.6024
16.75 0.6652
16.775 0.7255
16.8 0.7869
16.825 0.849
16.85 0.9094
16.875 0.9677
16.9 1.0224
16.925 1.0729
16.95 1.1195
16.975 1.1597
17 1.1922
17.025 1.216
17.05 1.2305
17.075 1.2356
17.1 1.2331
17.125 1.2238
17.15 1.2114
17.175 1.199
17.2 1.1836
17.225 1.1665
17.25 1.1484
17.275 1.1295
17.3 1.112
17.325 1.1003
17.35 1.1006
17.375 1.126
17.4 1.1698
17.425 1.2234
17.45 1.2804
17.475 1.3344
17.5 1.3815
17.525 1.4206
17.55 1.4522
17.575 1.477
17.6 1.4957
17.625 1.5079
17.65 1.5145
17.675 1.5166
17.7 1.5155
17.725 1.5147
17.75 1.5128
17.775 1.506
17.8 1.4963
17.825 1.4846
17.85 1.4714
17.875 1.4578
17.9 1.4446
17.925 1.4312
17.95 1.4175
17.975 1.4013
18 1.3847
18.025 1.367
18.05 1.3485
18.075 1.3292
18.1 1.3109
18.125 1.293
18.15 1.2715
18.175 1.2487
18.2 1.2267
18.225 1.2065
18.25 1.1888
18.275 1.1806
18.3 1.1946
18.325 1.2277
18.35 1.2603
18.375 1.2865
18.4 1.3038
18.425 1.3117
18.45 1.3101
18.475 1.2986
18.5 1.2776
18.525 1.2508
18.55 1.2284
18.575 1.2208
18.6 1.2328
18.625 1.2626
18.65 1.2958
18.675 1.3302
18.7 1.3617
18.725 1.3869
18.75 1.4075
18.775 1.4199
18.8 1.4248
18.825 1.4259
18.85 1.4224
18.875 1.4119
18.9 1.3943
18.925 1.3738
18.95 1.3535
18.975 1.3345
19 1.3146
19.025 1.293
19.05 1.2723
19.075 1.2562
19.1 1.2432
19.125 1.2282
19.15 1.2139
19.175 1.2048
19.2 1.2019
19.225 1.2007
19.25 1.1981
19.275 1.1911
19.3 1.1771
19.325 1.1541
19.35 1.1184
19.375 1.0713
19.4 1.0157
19.425 0.953
19.45 0.8825
19.475 0.8049
19.5 0.7248
19.525 0.648
19.55 0.5791
19.575 0.5192
19.6 0.4597
19.625 0.3963
19.65 0.335
19.675 0.2819
19.7 0.2471
19.725 0.2304
19.75 0.2239
19.775 0.2251
19.8 0.2369
19.825 0.2581
19.85 0.2781
19.875 0.2875
19.9 0.2866
19.925 0.2748
19.95 0.2514
19.975 0.2185
20 0.18
20.025 0.1396
20.05 0.0977
20.075 0.0586
20.1 0.0179
20.125 -0.0276
20.15 -0.073
20.175 -0.1109
20.2 -0.1346
20.225 -0.1444
20.25 -0.1476
20.275 -0.1451
20.3 -0.1387
20.325 -0.1304
20.35 -0.1195
20.375 -0.1061
20.4 -0.0865
20.425 -0.0567
20.45 -0.0246
20.475 0.006
20.5 0.0337
20.525 0.0588
20.55 0.0791
20.575 0.0957
20.6 0.1091
20.625 0.1192
20.65 0.1256
20.675 0.1294
20.7 0.1291
20.725 0.127
20.75 0.1245
20.775 0.1215
20.8 0.1154
20.825 0.1067
20.85 0.0937
20.875 0.0704
20.9 0.0349
20.925 -0.01
20.95 -0.0625
20.975 -0.1216
21 -0.1814
21.025 -0.237
21.05 -0.288
21.075 -0.3387
21.1 -0.3932
21.125 -0.45
21.15 -0.5069
21.175 -0.5605
21.2 -0.6072
21.225 -0.6441
21.25 -0.669
21.275 -0.6849
21.3 -0.6991
21.325 -0.7175
21.35 -0.7443
21.375 -0.7798
21.4 -0.8155
21.425 -0.8473
21.45 -0.8682
21.475 -0.8753
21.5 -0.8679
21.525 -0.8479
21.55 -0.8115
21.575 -0.7684
21.6 -0.7248
21.625 -0.6834
21.65 -0.6382
21.675 -0.5868
21.7 -0.5341
21.725 -0.4819
21.75 -0.4332
21.775 -0.3884
21.8 -0.3426
21.825 -0.2895
21.85 -0.2324
21.875 -0.1721
21.9 -0.1078
21.925 -0.0385
21.95 0.0341
21.975 0.1038
22 0.167
22.025 0.2245
22.05 0.2783
22.075 0.332
22.1 0.3852
22.125 0.4367
22.15 0.4839
22.175 0.5269
22.2 0.5655
22.225 0.5991
22.25 0.6269
22.275 0.6491
22.3 0.6647
22.325 0.6729
22.35 0.6745
22.375 0.6737
22.4 0.6706
22.425 0.6646
22.45 0.6578
22.475 0.6491
22.5 0.641
22.525 0.6356
22.55 0.6278
22.575 0.6141
22.6 0.5943
22.625 0.5698
22.65 0.5398
22.675 0.5113
22.7 0.4838
22.725 0.4572
22.75 0.4378
22.775 0.4279
22.8 0.4273
22.825 0.4338
22.85 0.4434
22.875 0.4523
22.9 0.4666
22.925 0.4897
22.95 0.521
22.975 0.5587
23 0.6012
23.025 0.6463
23.05 0.6897
23.075 0.7291
23.1 0.7694
23.125 0.8113
23.15 0.8514
23.175 0.8865
23.2 0.9149
23.225 0.9336
23.25 0.9456
23.275 0.9567
23.3 0.9666
23.325 0.9735
23.35 0.9778
23.375 0.9805
23.4 0.9825
23.425 0.9807
23.45 0.9728
23.475 0.9559
23.5 0.9324
23.525 0.9045
23.55 0.8783
23.575 0.8573
23.6 0.8373
23.625 0.815
23.65 0.7905
23.675 0.7614
23.7 0.7325
23.725 0.7132
23.75 0.7119
23.775 0.7233
23.8 0.7393
23.825 0.7584
23.85 0.7776
23.875 0.7947
23.9 0.8088
23.925 0.8221
23.95 0.8346
23.975 0.8444
24 0.8545
24.025 0.8701
24.05 0.8936
24.075 0.9141
24.1 0.9255
24.125 0.93
24.15 0.9294
24.175 0.9231
24.2 0.9128
24.225 0.9009
24.25 0.8849
24.275 0.8691
24.3 0.8566
24.325 0.8556
24.35 0.8714
24.375 0.9013
24.4 0.9391
24.425 0.9814
24.45 1.0297
24.475 1.0775
24.5 1.123
24.525 1.1639
24.55 1.202
24.575 1.2378
24.6 1.2711
24.625 1.3024
24.65 1.3286
24.675 1.3491
24.7 1.3636
24.725 1.3703
24.75 1.3698
24.775 1.3633
24.8 1.3547
24.825 1.3507
24.85 1.3531
24.875 1.3583
24.9 1.3607
24.925 1.3549
24.95 1.3375
24.975 1.3087
25 1.268
25.025 1.2169
25.05 1.158
25.075 1.0938
25.1 1.0312
25.125 0.9739
25.15 0.918
25.175 0.863
25.2 0.8096
25.225 0.7592
25.25 0.7132
25.275 0.6757
25.3 0.656
25.325 0.6642
25.35 0.6919
25.375 0.7256
25.4 0.7539
25.425 0.7741
25.45 0.7839
25.475 0.7855
25.5 0.7801
25.525 0.7652
25.55 0.7395
25.575 0.7073
25.6 0.6747
25.625 0.6518
25.65 0.6552
25.675 0.6755
25.7 0.6936
25.725 0.7015
25.75 0.6993
25.775 0.6903
25.8 0.6799
25.825 0.6687
25.85 0.6548
25.875 0.6356
25.9 0.6135
25.925 0.5895
25.95 0.5597
25.975 0.5293
26 0.5063
26.025 0.5055
26.05 0.5255
26.075 0.5557
26.1 0.587
26.125 0.6186
26.15 0.6497
26.175 0.6826
26.2 0.7281
26.225 0.7859
26.25 0.8428
26.275 0.8894
26.3 0.9269
26.325 0.9575
26.35 0.9814
26.375 0.9993
26.4 1.0144
26.425 1.0323
26.45 1.0531
26.475 1.0728
26.5 1.0857
26.525 1.0954
26.55 1.1164
26.575 1.1616
26.6 1.2252
26.625 1.2991
26.65 1.3741
26.675 1.4437
26.7 1.5026
26.725 1.5524
26.75 1.5996
26.775 1.6439
26.8 1.6799
26.825 1.704
26.85 1.7136
26.875 1.7097
26.9 1.6911
26.925 1.6616
26.95 1.6317
26.975 1.6129
27 1.6
27.025 1.5859
27.05 1.5683
27.075 1.5444
27.1 1.5139
27.125 1.4754
27.15 1.4289
27.175 1.3758
27.2 1.3179
27.225 1.256
27.25 1.1887
27.275 1.1159
27.3 1.0407
27.325 0.9643
27.35 0.893
27.375 0.8326
27.4 0.79
27.425 0.7721
27.45 0.7853
27.475 0.8277
27.5 0.8934
27.525 0.9753
27.55 1.0598
27.575 1.1439
27.6 1.2253
27.625 1.3082
27.65 1.3955
27.675 1.4827
27.7 1.5605
27.725 1.6306
27.75 1.6991
27.775 1.7706
27.8 1.8441
27.825 1.9198
27.85 1.994
27.875 2.0631
27.9 2.1221
27.925 2.17
27.95 2.2075
27.975 2.2364
28 2.2559
28.025 2.2647
28.05 2.2627
28.075 2.2507
28.1 2.2343
28.125 2.2158
28.15 2.1966
28.175 2.1754
28.2 2.1479
28.225 2.1114
28.25 2.0661
28.275 2.014
28.3 1.9552
28.325 1.8963
28.35 1.8416
28.375 1.7896
28.4 1.7412
28.425 1.6935
28.45 1.6461
28.475 1.6085
28.5 1.5916
28.525 1.597
28.55 1.6165
28.575 1.6427
28.6 1.6728
28.625 1.705
28.65 1.7373
28.675 1.7697
28.7 1.8033
28.725 1.8396
28.75 1.8761
28.775 1.9094
28.8 1.9359
28.825 1.9551
28.85 1.9683
28.875 1.9723
28.9 1.9669
28.925 1.9566
28.95 1.9476
28.975 1.9455
29 1.9467
29.025 1.9539
29.05 1.9679
29.075 1.9887
29.1 2.0165
29.125 2.0455
29.15 2.0714
29.175 2.0896
29.2 2.1025
29.225 2.1091
29.25 2.1152
29.275 2.1332
29.3 2.1711
29.325 2.2197
29.35 2.272
29.375 2.3259
29.4 2.3826
29.425 2.4454
29.45 2.5086
29.475 2.5698
29.5 2.624
29.525 2.6701
29.55 2.7102
29.575 2.7465
29.6 2.7804
29.625 2.8121
29.65 2.8425
29.675 2.8735
29.7 2.9027
29.725 2.9265
29.75 2.9447
29.775 2.9592
29.8 2.9687
29.825 2.9714
29.85 2.966
29.875 2.9547
29.9 2.9411
29.925 2.9253
29.95 2.9076
29.975 2.8888
30 2.8742
30.025 2.8717
30.05 2.8888
30.075 2.9255
30.1 2.975
30.125 3.0323
30.15 3.0949
30.175 3.1573
30.2 3.221
30.225 3.2837
30.25 3.3437
30.275 3.4041
30.3 3.4655
30.325 3.5233
30.35 3.5761
30.375 3.6241
30.4 3.6654
30.425 3.6992
30.45 3.7288
30.475 3.7556
30.5 3.7782
30.525 3.7969
30.55 3.8103
30.575 3.8189
30.6 3.8235
30.625 3.824
30.65 3.8205
30.675 3.813
30.7 3.8018
30.725 3.7877
30.75 3.7703
30.775 3.7506
30.8 3.7288
30.825 3.7043
30.85 3.6757
30.875 3.6435
30.9 3.6081
30.925 3.5694
30.95 3.5277
30.975 3.4847
31 3.4416
31.025 3.3964
31.05 3.3479
31.075 3.3027
31.1 3.2718
31.125 3.2505
31.15 3.2293
31.175 3.2012
31.2 3.1643
31.225 3.1207
31.25 3.0717
31.275 3.0145
31.3 2.9482
31.325 2.875
31.35 2.8033
31.375 2.7362
31.4 2.6672
31.425 2.5951
31.45 2.5226
31.475 2.4513
31.5 2.3801
31.525 2.3081
31.55 2.2324
31.575 2.1496
31.6 2.0648
31.625 1.9821
31.65 1.8992
31.675 1.8112
31.7 1.7166
31.725 1.6209
31.75 1.5333
31.775 1.4578
31.8 1.3883
31.825 1.3173
31.85 1.2447
31.875 1.1694
31.9 1.0908
31.925 1.0126
31.95 0.94
31.975 0.8709
32 0.8083
32.025 0.7595
32.05 0.7282
32.075 0.7169
32.1 0.7192
32.125 0.7271
32.15 0.7343
32.175 0.7394
32.2 0.7371
32.225 0.7172
32.25 0.6826
32.275 0.6443
32.3 0.6036
32.325 0.5615
32.35 0.5161
32.375 0.4668
32.4 0.4164
32.425 0.3659
32.45 0.3143
32.475 0.2607
32.5 0.2038
32.525 0.1438
32.55 0.0831
32.575 0.0214
32.6 -0.0428
32.625 -0.1109
32.65 -0.1808
32.675 -0.2485
32.7 -0.3026
32.725 -0.3353
32.75 -0.3573
32.775 -0.3755
32.8 -0.3855
32.825 -0.383
32.85 -0.3688
32.875 -0.3486
32.9 -0.3263
32.925 -0.3036
32.95 -0.2791
32.975 -0.251
33 -0.2178
33.025 -0.1763
33.05 -0.1258
33.075 -0.0695
33.1 -0.0119
33.125 0.0447
33.15 0.1024
33.175 0.1619
33.2 0.2228
33.225 0.2847
33.25 0.3483
33.275 0.4141
33.3 0.4815
33.325 0.5467
33.35 0.6066
33.375 0.6604
33.4 0.7083
33.425 0.7516
33.45 0.7905
33.475 0.8251
33.5 0.8552
33.525 0.8814
33.55 0.9033
33.575 0.9208
33.6 0.9352
33.625 0.9494
33.65 0.9647
33.675 0.9798
33.7 0.9955
33.725 1.0122
33.75 1.0299
33.775 1.0458
33.8 1.0566
33.825 1.0631
33.85 1.0651
33.875 1.0626
33.9 1.0559
33.925 1.0446
33.95 1.0294
33.975 1.0109
34 0.9929
34.025 0.9806
34.05 0.9742
34.075 0.9707
34.1 0.9684
34.125 0.9671
34.15 0.9641
34.175 0.9589
34.2 0.9498
34.225 0.9372
34.25 0.9231
34.275 0.9073
34.3 0.8907
34.325 0.8725
34.35 0.8522
34.375 0.8285
34.4 0.8016
34.425 0.7729
34.45 0.7416
34.475 0.7069
34.5 0.6696
34.525 0.6325
34.55 0.5986
34.575 0.5678
34.6 0.5379
34.625 0.5069
34.65 0.4732
34.675 0.4353
34.7 0.3953
34.725 0.3585
34.75 0.3258
34.775 0.2956
34.8 0.267
34.825 0.2388
34.85 0.207
34.875 0.1707
34.9 0.1305
34.925 0.0881
34.95 0.0474
34.975 0.0134
35 -0.0148
35.025 -0.0437
35.05 -0.0786
35.075 -0.1209
35.1 -0.1687
35.125 -0.2207
35.15 -0.2752
35.175 -0.3313
35.2 -0.3832
35.225 -0.4302
35.25 -0.4727
35.275 -0.5113
35.3 -0.544
35.325 -0.5696
35.35 -0.5893
35.375 -0.6033
35.4 -0.6065
35.425 -0.5944
35.45 -0.5653
35.475 -0.5296
35.5 -0.4937
35.525 -0.4597
35.55 -0.4299
35.575 -0.4004
35.6 -0.3725
35.625 -0.3487
35.65 -0.3282
35.675 -0.311
35.7 -0.2973
35.725 -0.2832
35.75 -0.2659
35.775 -0.2491
35.8 -0.2364
35.825 -0.2278
35.85 -0.2251
35.875 -0.2247
35.9 -0.2262
35.925 -0.2321
35.95 -0.2402
35.975 -0.2447
36 -0.2245
36.025 -0.1717
36.05 -0.0993
36.075 -0.0196
36.1 0.0649
36.125 0.1477
36.15 0.2232
36.175 0.2898
36.2 0.3464
36.225 0.3907
36.25 0.4241
36.275 0.4502
36.3 0.4719
36.325 0.4917
36.35 0.5092
36.375 0.5236
36.4 0.5333
36.425 0.5403
36.45 0.5438
36.475 0.5451
36.5 0.5466
36.525 0.5449
36.55 0.5374
36.575 0.5245
36.6 0.5102
36.625 0.4971
36.65 0.4873
36.675 0.4764
36.7 0.4681
36.725 0.4571
36.75 0.4414
36.775 0.4196
36.8 0.3911
36.825 0.3563
36.85 0.318
36.875 0.282
36.9 0.2529
36.925 0.2302
36.95 0.2159
36.975 0.2123
37 0.2273
37.025 0.2736
37.05 0.3444
37.075 0.4255
37.1 0.5089
37.125 0.5899
37.15 0.6708
37.175 0.7506
37.2 0.8237
37.225 0.8881
37.25 0.9464
37.275 1.0015
37.3 1.0538
37.325 1.1038
37.35 1.1469
37.375 1.1825
37.4 1.2123
37.425 1.2364
37.45 1.256
37.475 1.2721
37.5 1.284
37.525 1.2873
37.55 1.2794
37.575 1.2598
37.6 1.2284
37.625 1.1871
37.65 1.1424
37.675 1.1038
37.7 1.0829
37.725 1.0701
37.75 1.0553
37.775 1.0351
37.8 1.0094
37.825 0.9758
37.85 0.9361
37.875 0.8932
37.9 0.8525
37.925 0.8235
37.95 0.8109
37.975 0.8102
38 0.8115
38.025 0.8092
38.05 0.8077
38.075 0.8128
38.1 0.8311
38.125 0.861
38.15 0.9019
38.175 0.9497
38.2 0.9985
38.225 1.043
38.25 1.0796
38.275 1.1054
38.3 1.1221
38.325 1.132
38.35 1.1379
38.375 1.1445
38.4 1.1569
38.425 1.1868
38.45 1.241
38.475 1.3154
38.5 1.397
38.525 1.478
38.55 1.554
38.575 1.6239
38.6 1.6866
38.625 1.741
38.65 1.7852
38.675 1.8184
38.7 1.8409
38.725 1.8537
38.75 1.8597
38.775 1.8589
38.8 1.8514
38.825 1.8355
38.85 1.8115
38.875 1.7815
38.9 1.7566
38.925 1.7539
38.95 1.7711
38.975 1.7965
39 1.8279
39.025 1.8627
39.05 1.8944
39.075 1.92
39.1 1.9397
39.125 1.952
39.15 1.9572
39.175 1.9623
39.2 1.9688
39.225 1.9768
39.25 1.9857
39.275 1.9918
39.3 1.9937
39.325 1.9977
39.35 2.0101
39.375 2.0379
39.4 2.0717
39.425 2.1024
39.45 2.1273
39.475 2.1465
39.5 2.1617
39.525 2.1702
39.55 2.1771
39.575 2.1868
39.6 2.2025
39.625 2.2217
39.65 2.2412
39.675 2.2591
39.7 2.2719
39.725 2.28
39.75 2.2842
39.775 2.2874
39.8 2.2954
39.825 2.3088
39.85 2.3259
39.875 2.3424
39.9 2.3552
39.925 2.3596
39.95 2.3542
39.975 2.3394
40 2.3135
40.025 2.2814
40.05 2.2557
40.075 2.2458
40.1 2.2358
40.125 2.2165
40.15 2.1849
40.175 2.1378
40.2 2.0784
40.225 2.0162
40.25 1.9587
40.275 1.9106
40.3 1.8677
40.325 1.8305
40.35 1.8025
40.375 1.7755
40.4 1.7489
40.425 1.7379
40.45 1.7446
40.475 1.7542
40.5 1.7604
40.525 1.7616
40.55 1.7567
40.575 1.7457
40.6 1.7268
40.625 1.6984
40.65 1.6648
40.675 1.6332
40.7 1.6085
40.725 1.5895
40.75 1.5677
40.775 1.5356
40.8 1.4978
40.825 1.4548
40.85 1.4121
40.875 1.3713
40.9 1.3329
40.925 1.2929
40.95 1.2511
40.975 1.2064
41 1.1604
41.025 1.1161
41.05 1.0748
41.075 1.0355
41.1 0.996
41.125 0.9561
41.15 0.9179
41.175 0.8832
41.2 0.8581
41.225 0.8422
41.25 0.8306
41.275 0.8186
41.3 0.8056
41.325 0.7904
41.35 0.7736
41.375 0.7517
41.4 0.722
41.425 0.6844
41.45 0.6398
41.475 0.589
41.5 0.5343
41.525 0.4793
41.55 0.4269
41.575 0.3793
41.6 0.3313
41.625 0.2768
41.65 0.2132
41.675 0.1447
41.7 0.0753
41.725 0.0048
41.75 -0.062
41.775 -0.1208
41.8 -0.163
41.825 -0.1853
41.85 -0.1924
41.875 -0.192
41.9 -0.1874
41.925 -0.1835
41.95 -0.1824
41.975 -0.1856
42 -0.1933
42.025 -0.2024
42.05 -0.2112
42.075 -0.2201
42.1 -0.2332
42.125 -0.2515
42.15 -0.2719
42.175 -0.2891
42.2 -0.3049
42.225 -0.3218
42.25 -0.3421
42.275 -0.3672
42.3 -0.3981
42.325 -0.4346
42.35 -0.476
42.375 -0.5206
42.4 -0.5669
42.425 -0.6153
42.45 -0.6626
42.475 -0.7086
42.5 -0.7502
42.525 -0.7781
42.55 -0.7937
42.575 -0.8044
42.6 -0.8115
42.625 -0.8178
42.65 -0.8175
42.675 -0.8152
42.7 -0.8143
42.725 -0.8135
42.75 -0.8181
42.775 -0.8321
42.8 -0.8504
42.825 -0.8704
42.85 -0.8936
42.875 -0.9178
42.9 -0.9407
42.925 -0.9627
42.95 -0.981
42.975 -0.9924
43 -1.0001
43.025 -1.0065
43.05 -1.0126
43.075 -1.022
43.1 -1.0362
43.125 -1.0552
43.15 -1.0808
43.175 -1.1101
43.2 -1.1427
43.225 -1.1785
43.25 -1.2179
43.275 -1.2624
43.3 -1.3124
43.325 -1.3667
43.35 -1.4215
43.375 -1.4718
43.4 -1.5152
43.425 -1.5493
43.45 -1.5756
43.475 -1.5974
43.5 -1.6188
43.525 -1.6453
43.55 -1.675
43.575 -1.6997
43.6 -1.7176
43.625 -1.7308
43.65 -1.7416
43.675 -1.7469
43.7 -1.7497
43.725 -1.7552
43.75 -1.7616
43.775 -1.7706
43.8 -1.7822
43.825 -1.7936
43.85 -1.8096
43.875 -1.832
43.9 -1.861
43.925 -1.8957
43.95 -1.9301
43.975 -1.961
44 -1.9833
44.025 -1.9986
44.05 -2.0027
44.075 -2.0004
44.1 -1.9965
44.125 -1.9909
44.15 -1.9798
44.175 -1.9625
44.2 -1.9432
44.225 -1.9219
44.25 -1.8976
44.275 -1.8679
44.3 -1.8338
44.325 -1.7957
44.35 -1.7574
44.375 -1.7144
44.4 -1.6672
44.425 -1.6162
44.45 -1.5606
44.475 -1.5016
44.5 -1.4413
44.525 -1.3825
44.55 -1.3285
44.575 -1.279
44.6 -1.2357
44.625 -1.1994
44.65 -1.1665
44.675 -1.1318
44.7 -1.0917
44.725 -1.0468
44.75 -1.0006
44.775 -0.9592
44.8 -0.9212
44.825 -0.8772
44.85 -0.8178
44.875 -0.755
44.9 -0.697
44.925 -0.6496
44.95 -0.6117
44.975 -0.5819
45 -0.5602
45.025 -0.5449
45.05 -0.5359
45.075 -0.535
45.1 -0.5432
45.125 -0.5593
45.15 -0.581
45.175 -0.6066
45.2 -0.6352
45.225 -0.6628
45.25 -0.6833
45.275 -0.6959
45.3 -0.699
45.325 -0.6929
45.35 -0.6803
45.375 -0.6632
45.4 -0.6387
45.425 -0.6046
45.45 -0.5653
45.475 -0.5259
45.5 -0.4871
45.525 -0.4514
45.55 -0.42
45.575 -0.393
45.6 -0.3754
45.625 -0.3674
45.65 -0.3669
45.675 -0.3751
45.7 -0.3908
45.725 -0.4156
45.75 -0.4495
45.775 -0.4918
45.8 -0.5374
45.825 -0.5861
45.85 -0.6344
45.875 -0.6807
45.9 -0.7272
45.925 -0.7752
45.95 -0.821
45.975 -0.858
46 -0.8782
46.025 -0.8878
46.05 -0.8981
46.075 -0.9093
46.1 -0.9107
46.125 -0.89
46.15 -0.8451
46.175 -0.7914
46.2 -0.7389
46.225 -0.6894
46.25 -0.6427
46.275 -0.5926
46.3 -0.5348
46.325 -0.4734
46.35 -0.4143
46.375 -0.3587
46.4 -0.303
46.425 -0.2473
46.45 -0.192
46.475 -0.1403
46.5 -0.0938
46.525 -0.0545
46.55 -0.0181
46.575 0.0185
46.6 0.0534
46.625 0.0786
46.65 0.0953
46.675 0.1065
46.7 0.1109
46.725 0.1095
46.75 0.1032
46.775 0.0919
46.8 0.0757
46.825 0.0519
46.85 0.021
46.875 -0.0109
46.9 -0.041
46.925 -0.0712
46.95 -0.1018
46.975 -0.1306
47 -0.153
47.025 -0.1752
47.05 -0.2025
47.075 -0.2348
47.1 -0.2657
47.125 -0.2937
47.15 -0.3171
47.175 -0.3356
47.2 -0.3457
47.225 -0.3532
47.25 -0.3577
47.275 -0.359
47.3 -0.3546
47.325 -0.3422
47.35 -0.3252
47.375 -0.3111
47.4 -0.302
47.425 -0.2975
47.45 -0.2977
47.475 -0.3019
47.5 -0.3112
47.525 -0.3279
47.55 -0.3501
47.575 -0.376
47.6 -0.4034
47.625 -0.4363
47.65 -0.4742
47.675 -0.5113
47.7 -0.5346
47.725 -0.5438
47.75 -0.5398
47.775 -0.5279
47.8 -0.506
47.825 -0.4728
47.85 -0.4304
47.875 -0.381
47.9 -0.3251
47.925 -0.2644
47.95 -0.1977
47.975 -0.1251
48 -0.0495
48.025 0.0267
48.05 0.1044
48.075 0.179
48.1 0.2523
48.125 0.323
48.15 0.3856
48.175 0.4411
48.2 0.4891
48.225 0.5272
48.25 0.5572
48.275 0.581
48.3 0.6021
48.325 0.6256
48.35 0.6496
48.375 0.6716
48.4 0.6884
48.425 0.6975
48.45 0.6976
48.475 0.6879
48.5 0.6657
48.525 0.6329
48.55 0.5922
48.575 0.5433
48.6 0.4844
48.625 0.4193
48.65 0.3544
48.675 0.2937
48.7 0.2391
48.725 0.1838
48.75 0.1236
48.775 0.0604
48.8 0.0023
48.825 -0.0459
48.85 -0.087
48.875 -0.1285
48.9 -0.1798
48.925 -0.2385
48.95 -0.2898
48.975 -0.3247
49 -0.3495
49.025 -0.3591
49.05 -0.3483
49.075 -0.3217
49.1 -0.2922
49.125 -0.264
49.15 -0.2342
49.175 -0.1997
49.2 -0.1522
49.225 -0.0906
49.25 -0.0183
49.275 0.0571
49.3 0.1341
49.325 0.2118
49.35 0.2886
49.375 0.3639
49.4 0.4345
49.425 0.4993
49.45 0.5571
49.475 0.6087
49.5 0.6567
49.525 0.7029
49.55 0.7466
49.575 0.7867
49.6 0.8224
49.625 0.8528
49.65 0.8756
49.675 0.8906
49.7 0.8979
49.725 0.9022
49.75 0.9257
49.775 0.9791
49.8 1.0472
49.825 1.1158
49.85 1.1768
49.875 1.2297
49.9 1.2765
49.925 1.3157
49.95 1.3455
49.975 1.366
50 1.3776
50.025 1.3871
50.05 1.3964
50.075 1.4034
50.1 1.4048
50.125 1.3996
50.15 1.3882
50.175 1.3719
50.2 1.3505
50.225 1.3241
50.25 1.2935
50.275 1.2629
50.3 1.2371
50.325 1.216
50.35 1.2055
50.375 1.2107
50.4 1.2295
50.425 1.2559
50.45 1.2862
50.475 1.3182
50.5 1.3482
50.525 1.3753
50.55 1.3996
50.575 1.4184
50.6 1.4414
50.625 1.4752
50.65 1.5189
50.675 1.5625
50.7 1.6044
50.725 1.6436
50.75 1.6816
50.775 1.7163
50.8 1.746
50.825 1.7612
50.85 1.7628
50.875 1.7554
50.9 1.7402
50.925 1.7186
50.95 1.693
50.975 1.664
51 1.6345
51.025 1.6084
51.05 1.5851
51.075 1.5649
51.1 1.5477
51.125 1.5336
51.15 1.5275
51.175 1.5305
51.2 1.5392
51.225 1.5476
51.25 1.5556
51.275 1.5621
51.3 1.5689
51.325 1.5788
51.35 1.5992
51.375 1.6293
51.4 1.6625
51.425 1.6936
51.45 1.7233
51.475 1.752
51.5 1.7777
51.525 1.8014
51.55 1.82
51.575 1.8327
51.6 1.8407
51.625 1.844
51.65 1.8416
51.675 1.8331
51.7 1.8183
51.725 1.7972
51.75 1.7702
51.775 1.7365
51.8 1.6938
51.825 1.6429
51.85 1.5848
51.875 1.5203
51.9 1.4499
51.925 1.3754
51.95 1.2959
51.975 1.2134
52 1.1292
52.025 1.0471
52.05 0.9668
52.075 0.8865
52.1 0.8124
52.125 0.7493
52.15 0.7029
52.175 0.6784
52.2 0.6683
52.225 0.6647
52.25 0.6649
52.275 0.6663
52.3 0.6684
52.325 0.6717
52.35 0.6745
52.375 0.671
52.4 0.663
52.425 0.657
52.45 0.6617
52.475 0.6736
52.5 0.6826
52.525 0.6853
52.55 0.685
52.575 0.6853
52.6 0.6872
52.625 0.6915
52.65 0.6954
52.675 0.6972
52.7 0.6968
52.725 0.6942
52.75 0.6856
52.775 0.669
52.8 0.6461
52.825 0.6195
52.85 0.5905
52.875 0.5575
52.9 0.5194
52.925 0.4781
52.95 0.4373
52.975 0.396
53 0.3511
53.025 0.3092
53.05 0.2779
53.075 0.2593
53.1 0.2531
53.125 0.2525
53.15 0.2499
53.175 0.2448
53.2 0.2385
53.225 0.2375
53.25 0.2455
53.275 0.2613
53.3 0.2844
53.325 0.3181
53.35 0.3599
53.375 0.4096
53.4 0.4605
53.425 0.5093
53.45 0.558
53.475 0.6076
53.5 0.6549
53.525 0.6983
53.55 0.736
53.575 0.7655
53.6 0.789
53.625 0.8087
53.65 0.8232
53.675 0.8321
53.7 0.8356
53.725 0.8342
53.75 0.8279
53.775 0.8139
53.8 0.7928
53.825 0.7629
53.85 0.7264
53.875 0.6857
53.9 0.6438
53.925 0.6015
53.95 0.5612
53.975 0.5279
54 0.5131
54.025 0.5162
54.05 0.5248
54.075 0.5328
54.1 0.5409
54.125 0.5484
54.15 0.5551
54.175 0.5585
54.2 0.5584
54.225 0.5559
54.25 0.5519
54.275 0.5472
54.3 0.5419
54.325 0.5341
54.35 0.5236
54.375 0.512
54.4 0.4967
54.425 0.4768
54.45 0.4508
54.475 0.4184
54.5 0.3795
54.525 0.3339
54.55 0.2801
54.575 0.2178
54.6 0.1484
54.625 0.0733
54.65 -0.006
54.675 -0.0883
54.7 -0.1701
54.725 -0.2481
54.75 -0.3189
54.775 -0.384
54.8 -0.4452
54.825 -0.5026
54.85 -0.5592
54.875 -0.6107
54.9 -0.6495
54.925 -0.6788
54.95 -0.7026
54.975 -0.724
55 -0.743
55.025 -0.7582
55.05 -0.7693
55.075 -0.7769
55.1 -0.7775
55.125 -0.7691
55.15 -0.7557
55.175 -0.7383
55.2 -0.7149
55.225 -0.6861
55.25 -0.6598
55.275 -0.6388
55.3 -0.6249
55.325 -0.6185
55.35 -0.6204
55.375 -0.6298
55.4 -0.6465
55.425 -0.6661
55.45 -0.6812
55.475 -0.681
55.5 -0.666
55.525 -0.6473
55.55 -0.628
55.575 -0.6078
55.6 -0.5854
55.625 -0.5595
55.65 -0.5294
55.675 -0.495
55.7 -0.4574
55.725 -0.4215
55.75 -0.3921
55.775 -0.3678
55.8 -0.3486
55.825 -0.3351
55.85 -0.329
55.875 -0.3261
55.9 -0.3211
55.925 -0.3117
55.95 -0.2852
55.975 -0.2416
56 -0.1889
56.025 -0.1326
56.05 -0.0766
56.075 -0.0255
56.1 0.0203
56.125 0.0608
56.15 0.0974
56.175 0.1308
56.2 0.1596
56.225 0.1833
56.25 0.2028
56.275 0.2204
56.3 0.2384
56.325 0.2583
56.35 0.2814
56.375 0.3025
56.4 0.3155
56.425 0.3191
56.45 0.3147
56.475 0.3031
56.5 0.2839
56.525 0.2586
56.55 0.231
56.575 0.2035
56.6 0.1751
56.625 0.1435
56.65 0.1089
56.675 0.0748
56.7 0.0413
56.725 0.005
56.75 -0.0364
56.775 -0.0806
56.8 -0.1222
56.825 -0.1587
56.85 -0.1876
56.875 -0.2073
56.9 -0.2218
56.925 -0.2381
56.95 -0.259
56.975 -0.2849
57 -0.3159
57.025 -0.3513
57.05 -0.3918
57.075 -0.4333
57.1 -0.4695
57.125 -0.4958
57.15 -0.5114
57.175 -0.5186
57.2 -0.527
57.225 -0.5416
57.25 -0.561
57.275 -0.582
57.3 -0.5997
57.325 -0.6101
57.35 -0.6107
57.375 -0.6049
57.4 -0.599
57.425 -0.5923
57.45 -0.5819
57.475 -0.5664
57.5 -0.5435
57.525 -0.509
57.55 -0.4686
57.575 -0.4294
57.6 -0.3956
57.625 -0.3683
57.65 -0.3431
57.675 -0.3179
57.7 -0.296
57.725 -0.2787
57.75 -0.2662
57.775 -0.2557
57.8 -0.244
57.825 -0.2355
57.85 -0.2352
57.875 -0.2391
57.9 -0.2445
57.925 -0.2521
57.95 -0.2641
57.975 -0.2793
58 -0.2967
58.025 -0.3184
58.05 -0.3416
58.075 -0.3645
58.1 -0.3839
58.125 -0.4005
58.15 -0.4175
58.175 -0.4388
58.2 -0.4658
58.225 -0.4946
58.25 -0.5249
58.275 -0.5571
58.3 -0.5854
58.325 -0.6068
58.35 -0.6156
58.375 -0.5942
58.4 -0.5363
58.425 -0.4606
58.45 -0.3813
58.475 -0.3054
58.5 -0.2382
58.525 -0.181
58.55 -0.1347
58.575 -0.0981
58.6 -0.0678
58.625 -0.0399
58.65 -0.0144
58.675 0.0138
58.7 0.0454
58.725 0.0708
58.75 0.0895
58.775 0.1068
58.8 0.1206
58.825 0.1346
58.85 0.1499
58.875 0.1638
58.9 0.1787
58.925 0.1961
58.95 0.2086
58.975 0.2155
59 0.2212
59.025 0.2209
59.05 0.2129
59.075 0.2006
59.1 0.1872
59.125 0.1749
59.15 0.1654
59.175 0.1604
59.2 0.1567
59.225 0.1484
59.25 0.137
59.275 0.1232
59.3 0.1035
59.325 0.0807
59.35 0.055
59.375 0.0293
59.4 0.0038
59.425 -0.0192
59.45 -0.0341
59.475 -0.0424
59.5 -0.0468
59.525 -0.0499
59.55 -0.0536
59.575 -0.0598
59.6 -0.068
59.625 -0.0798
59.65 -0.0956
59.675 -0.1142
59.7 -0.1375
59.725 -0.1659
59.75 -0.1998
59.775 -0.2397
59.8 -0.2828
59.825 -0.3232
59.85 -0.3531
59.875 -0.3724
59.9 -0.3821
59.925 -0.3847
59.95 -0.3812
59.975 -0.3731
60 -0.3604
60.025 -0.3433
60.05 -0.3254
60.075 -0.3076
60.1 -0.2874
60.125 -0.2648
60.15 -0.2388
60.175 -0.2141
60.2 -0.1923
60.225 -0.1738
60.25 -0.1529
60.275 -0.1272
60.3 -0.0987
60.325 -0.0684
60.35 -0.0374
60.375 -0.0079
60.4 0.0174
60.425 0.036
60.45 0.0495
60.475 0.0568
60.5 0.0637
60.525 0.0744
60.55 0.0914
60.575 0.1164
60.6 0.1479
60.625 0.1775
60.65 0.1996
60.675 0.2138
60.7 0.2254
60.725 0.2425
60.75 0.2694
60.775 0.302
60.8 0.3417
60.825 0.3893
60.85 0.4463
60.875 0.5116
60.9 0.5792
60.925 0.6501
60.95 0.7221
60.975 0.7915
61 0.8566
61.025 0.9137
61.05 0.9626
61.075 1.0017
61.1 1.0316
61.125 1.0528
61.15 1.0665
61.175 1.0713
61.2 1.0678
61.225 1.0575
61.25 1.0404
61.275 1.0163
61.3 0.9859
61.325 0.9492
61.35 0.9065
61.375 0.8581
61.4 0.8032
61.425 0.7531
61.45 0.7205
61.475 0.7023
61.5 0.6887
61.525 0.6772
61.55 0.6678
61.575 0.6552
61.6 0.6337
61.625 0.6026
61.65 0.5658
61.675 0.5273
61.7 0.4901
61.725 0.4582
61.75 0.4273
61.775 0.3943
61.8 0.3574
61.825 0.312
61.85 0.2583
61.875 0.198
61.9 0.1323
61.925 0.0613
61.95 -0.0153
61.975 -0.0967
62 -0.1809
62.025 -0.2662
62.05 -0.3482
62.075 -0.4219
62.1 -0.478
62.125 -0.5212
62.15 -0.5632
62.175 -0.6076
62.2 -0.6535
62.225 -0.7004
62.25 -0.7441
62.275 -0.7829
62.3 -0.8176
62.325 -0.8499
62.35 -0.8785
62.375 -0.9021
62.4 -0.9163
62.425 -0.9197
62.45 -0.9081
62.475 -0.882
62.5 -0.8445
62.525 -0.8001
62.55 -0.7522
62.575 -0.7061
62.6 -0.6625
62.625 -0.6199
62.65 -0.5786
62.675 -0.5371
62.7 -0.4961
62.725 -0.4575
62.75 -0.4205
62.775 -0.3863
62.8 -0.3539
62.825 -0.3218
62.85 -0.289
62.875 -0.2551
62.9 -0.2203
62.925 -0.1874
62.95 -0.1545
62.975 -0.1225
63 -0.0918
63.025 -0.0601
63.05 -0.0272
63.075 0.0055
63.1 0.0338
63.125 0.0555
63.15 0.0689
63.175 0.0759
63.2 0.0776
63.225 0.0729
63.25 0.064
63.275 0.0498
63.3 0.0295
63.325 0.0073
63.35 -0.0082
63.375 -0.0105
63.4 0.0027
63.425 0.0287
63.45 0.061
63.475 0.0918
63.5 0.1183
63.525 0.1388
63.55 0.1526
63.575 0.1594
63.6 0.1592
63.625 0.1537
63.65 0.1445
63.675 0.1317
63.7 0.1162
63.725 0.0985
63.75 0.0767
63.775 0.0456
63.8 0.0047
63.825 -0.0404
63.85 -0.0865
63.875 -0.1262
63.9 -0.1476
63.925 -0.151
63.95 -0.1459
63.975 -0.1397
64 -0.1308
64.025 -0.1158
64.05 -0.0974
64.075 -0.0797
64.1 -0.0639
64.125 -0.0456
64.15 -0.0181
64.175 0.0215
64.2 0.0722
64.225 0.1254
64.25 0.1798
64.275 0.2365
64.3 0.296
64.325 0.3554
64.35 0.411
64.375 0.4581
64.4 0.4999
64.425 0.5381
64.45 0.5701
64.475 0.5952
64.5 0.6124
64.525 0.6208
64.55 0.6219
64.575 0.6174
64.6 0.6059
64.625 0.5855
64.65 0.5558
64.675 0.5171
64.7 0.4672
64.725 0.4074
64.75 0.3395
64.775 0.2615
64.8 0.1785
64.825 0.1041
64.85 0.0431
64.875 -0.0122
64.9 -0.0725
64.925 -0.1379
64.95 -0.204
64.975 -0.2679
65 -0.3267
65.025 -0.384
65.05 -0.4429
65.075 -0.4941
65.1 -0.5215
65.125 -0.5025
65.15 -0.4494
65.175 -0.3833
65.2 -0.3118
65.225 -0.2451
65.25 -0.1922
65.275 -0.1567
65.3 -0.1361
65.325 -0.1287
65.35 -0.1329
65.375 -0.1334
65.4 -0.121
65.425 -0.1054
65.45 -0.0888
65.475 -0.0701
65.5 -0.0465
65.525 -0.0207
65.55 0.0072
65.575 0.0452
65.6 0.092
65.625 0.142
65.65 0.1873
65.675 0.2316
65.7 0.2777
65.725 0.3264
65.75 0.3753
65.775 0.4227
65.8 0.469
65.825 0.5132
65.85 0.5559
65.875 0.6041
65.9 0.6557
65.925 0.7116
65.95 0.7757
65.975 0.8419
66 0.9098
66.025 0.9753
66.05 1.0378
66.075 1.0976
66.1 1.1508
66.125 1.1946
66.15 1.2278
66.175 1.2507
66.2 1.264
66.225 1.2665
66.25 1.2578
66.275 1.2391
66.3 1.2117
66.325 1.1782
66.35 1.1423
66.375 1.1051
66.4 1.0706
66.425 1.0424
66.45 1.0212
66.475 1.0075
66.5 0.9998
66.525 0.9964
66.55 0.9957
66.575 0.9969
66.6 0.9994
66.625 1.0027
66.65 1.0034
66.675 0.9997
66.7 0.989
66.725 0.971
66.75 0.9472
66.775 0.9173
66.8 0.8877
66.825 0.8679
66.85 0.8609
66.875 0.8623
66.9 0.879
66.925 0.9191
66.95 0.9849
66.975 1.0704
67 1.1641
67.025 1.2529
67.05 1.3325
67.075 1.403
67.1 1.4669
67.125 1.5268
67.15 1.584
67.175 1.6392
67.2 1.6919
67.225 1.7398
67.25 1.7771
67.275 1.8032
67.3 1.8197
67.325 1.828
67.35 1.8294
67.375 1.83
67.4 1.8485
67.425 1.8868
67.45 1.9254
67.475 1.9515
67.5 1.9623
67.525 1.9609
67.55 1.9471
67.575 1.9223
67.6 1.8912
67.625 1.8555
67.65 1.8137
67.675 1.7631
67.7 1.7066
67.725 1.6535
67.75 1.6072
67.775 1.5663
67.8 1.5246
67.825 1.4858
67.85 1.4507
67.875 1.4098
67.9 1.3625
67.925 1.3113
67.95 1.261
67.975 1.2118
68 1.1618
68.025 1.1135
68.05 1.0679
68.075 1.0305
68.1 1.0104
68.125 1.0066
68.15 1.0096
68.175 1.0124
68.2 1.0123
68.225 1.0072
68.25 1.001
68.275 1.0041
68.3 1.0179
68.325 1.0352
68.35 1.0516
68.375 1.0656
68.4 1.0735
68.425 1.071
68.45 1.0554
68.475 1.0321
68.5 1.0087
68.525 0.9877
68.55 0.9657
68.575 0.9407
68.6 0.9141
68.625 0.8861
68.65 0.8588
68.675 0.8322
68.7 0.8046
68.725 0.7732
68.75 0.7429
68.775 0.7156
68.8 0.6929
68.825 0.6847
68.85 0.6899
68.875 0.7031
68.9 0.7181
68.925 0.7284
68.95 0.7407
68.975 0.7602
69 0.7848
69.025 0.8094
69.05 0.832
69.075 0.8501
69.1 0.8613
69.125 0.8692
69.15 0.8764
69.175 0.8888
69.2 0.9085
69.225 0.9375
69.25 0.9718
69.275 1.006
69.3 1.0354
69.325 1.0573
69.35 1.071
69.375 1.0784
69.4 1.0815
69.425 1.0777
69.45 1.0673
69.475 1.0498
69.5 1.0294
69.525 1.0093
69.55 0.9891
69.575 0.9693
69.6 0.9531
69.625 0.9477
69.65 0.9532
69.675 0.9686
69.7 0.9921
69.725 1.0233
69.75 1.0621
69.775 1.11
69.8 1.1644
69.825 1.2202
69.85 1.2737
69.875 1.3209
69.9 1.3579
69.925 1.383
69.95 1.3945
69.975 1.3935
70 1.3828
70.025 1.3679
70.05 1.352
70.075 1.3353
70.1 1.3185
70.125 1.3021
70.15 1.2853
70.175 1.2676
70.2 1.2455
70.225 1.2189
70.25 1.1919
70.275 1.165
70.3 1.1337
70.325 1.0965
70.35 1.0529
70.375 1.0035
70.4 0.9445
70.425 0.8784
70.45 0.8132
70.475 0.7499
70.5 0.6921
70.525 0.6444
70.55 0.6053
70.575 0.5666
70.6 0.5224
70.625 0.474
70.65 0.4244
70.675 0.3796
70.7 0.3459
70.725 0.3192
70.75 0.2955
70.775 0.2749
70.8 0.2565
70.825 0.2362
70.85 0.2114
70.875 0.1903
70.9 0.1805
70.925 0.1866
70.95 0.212
70.975 0.2575
71 0.3149
71.025 0.3769
71.05 0.4366
71.075 0.4922
71.1 0.5473
71.125 0.6035
71.15 0.6633
71.175 0.7291
71.2 0.8008
71.225 0.8714
71.25 0.9315
71.275 0.9779
71.3 1.0117
71.325 1.0349
71.35 1.0503
71.375 1.0602
71.4 1.0617
71.425 1.0554
71.45 1.0409
71.475 1.0259
71.5 1.0255
71.525 1.0356
71.55 1.0623
71.575 1.1129
71.6 1.1743
71.625 1.2334
71.65 1.2876
71.675 1.3336
71.7 1.3703
71.725 1.3971
71.75 1.4148
71.775 1.4228
71.8 1.422
71.825 1.4171
71.85 1.4094
71.875 1.4035
71.9 1.4012
71.925 1.399
71.95 1.3938
71.975 1.384
72 1.3737
72.025 1.364
72.05 1.3524
72.075 1.3381
72.1 1.3221
72.125 1.3017
72.15 1.2742
72.175 1.2421
72.2 1.206
72.225 1.168
72.25 1.1305
72.275 1.0932
72.3 1.059
72.325 1.0257
72.35 0.997
72.375 0.9812
72.4 0.9839
72.425 0.9981
72.45 1.0175
72.475 1.0354
72.5 1.0467
72.525 1.0493
72.55 1.0421
72.575 1.0247
72.6 0.9974
72.625 0.9612
72.65 0.9218
72.675 0.8841
72.7 0.8476
72.725 0.8096
72.75 0.7722
72.775 0.7363
72.8 0.7022
72.825 0.6696
72.85 0.6454
72.875 0.6432
72.9 0.665
72.925 0.7052
72.95 0.7488
72.975 0.7868
73 0.8155
73.025 0.835
73.05 0.8489
73.075 0.8575
73.1 0.8602
73.125 0.8574
73.15 0.851
73.175 0.8429
73.2 0.8336
73.225 0.8253
73.25 0.8266
73.275 0.8442
73.3 0.8765
73.325 0.918
73.35 0.966
73.375 1.0176
73.4 1.0717
73.425 1.1262
73.45 1.1792
73.475 1.2279
73.5 1.2691
73.525 1.3043
73.55 1.3376
73.575 1.3696
73.6 1.4041
73.625 1.4419
73.65 1.4852
73.675 1.5279
73.7 1.5655
73.725 1.5953
73.75 1.6175
73.775 1.6304
73.8 1.6332
73.825 1.6266
73.85 1.6123
73.875 1.5949
73.9 1.5768
73.925 1.5546
73.95 1.5263
73.975 1.4902
74 1.4472
74.025 1.3999
74.05 1.3519
74.075 1.3033
74.1 1.254
74.125 1.2161
74.15 1.198
74.175 1.1977
74.2 1.2072
74.225 1.2169
74.25 1.2267
74.275 1.2403
74.3 1.2576
74.325 1.273
74.35 1.2834
74.375 1.2872
74.4 1.2838
74.425 1.2724
74.45 1.2579
74.475 1.2442
74.5 1.238
74.525 1.2405
74.55 1.2518
74.575 1.2701
74.6 1.2907
74.625 1.3072
74.65 1.3161
74.675 1.3181
74.7 1.3134
74.725 1.3007
74.75 1.2779
74.775 1.2445
74.8 1.2018
74.825 1.1575
74.85 1.1238
74.875 1.1025
74.9 1.0933
74.925 1.0948
74.95 1.1067
74.975 1.1223
75 1.1403
75.025 1.155
75.05 1.165
75.075 1.1725
75.1 1.1785
75.125 1.183
75.15 1.1887
75.175 1.1938
75.2 1.1963
75.225 1.199
75.25 1.2034
75.275 1.2127
75.3 1.227
75.325 1.2432
75.35 1.2625
75.375 1.2883
75.4 1.3251
75.425 1.3807
75.45 1.4552
75.475 1.5373
75.5 1.6157
75.525 1.6855
75.55 1.7481
75.575 1.8008
75.6 1.8402
75.625 1.8692
75.65 1.8962
75.675 1.9297
75.7 1.9652
75.725 1.9979
75.75 2.0262
75.775 2.0515
75.8 2.0792
75.825 2.105
75.85 2.1265
75.875 2.1427
75.9 2.1517
75.925 2.1521
75.95 2.1456
75.975 2.1357
76 2.1282
76.025 2.134
76.05 2.1612
76.075 2.2131
76.1 2.2771
76.125 2.3407
76.15 2.3982
76.175 2.4485
76.2 2.4939
76.225 2.5388
76.25 2.586
76.275 2.6334
76.3 2.6779
76.325 2.7177
76.35 2.7546
76.375 2.7895
76.4 2.823
76.425 2.851
76.45 2.8722
76.475 2.8835
76.5 2.8848
76.525 2.8795
76.55 2.871
76.575 2.8577
76.6 2.8382
76.625 2.8084
76.65 2.768
76.675 2.7181
76.7 2.662
76.725 2.6039
76.75 2.5476
76.775 2.4931
76.8 2.4394
76.825 2.3863
76.85 2.3283
76.875 2.2645
76.9 2.1945
76.925 2.1178
76.95 2.0352
76.975 1.9477
77 1.8531
77.025 1.7505
77.05 1.6432
77.075 1.5384
77.1 1.441
77.125 1.3636
77.15 1.3058
77.175 1.2518
77.2 1.1978
77.225 1.1454
77.25 1.0992
77.275 1.0596
77.3 1.0235
77.325 0.9918
77.35 0.965
77.375 0.9365
77.4 0.9067
77.425 0.8798
77.45 0.8718
77.475 0.8974
77.5 0.9368
77.525 0.985
77.55 1.0366
77.575 1.0922
77.6 1.1499
77.625 1.2059
77.65 1.2579
77.675 1.3073
77.7 1.3533
77.725 1.3949
77.75 1.4293
77.775 1.456
77.8 1.4749
77.825 1.484
77.85 1.4826
77.875 1.4707
77.9 1.4486
77.925 1.4218
77.95 1.3963
77.975 1.3706
78 1.3402
78.025 1.3094
78.05 1.2861
78.075 1.2701
78.1 1.2565
78.125 1.2386
78.15 1.2167
78.175 1.1949
78.2 1.1748
78.225 1.1509
78.25 1.1211
78.275 1.0836
78.3 1.0388
78.325 0.9912
78.35 0.9424
78.375 0.8908
78.4 0.8375
78.425 0.7892
78.45 0.7501
78.475 0.7241
78.5 0.7062
78.525 0.6966
78.55 0.7041
78.575 0.7286
78.6 0.7592
78.625 0.7888
78.65 0.814
78.675 0.8335
78.7 0.8443
78.725 0.845
78.75 0.837
78.775 0.8218
78.8 0.8038
78.825 0.7922
78.85 0.7862
78.875 0.7794
78.9 0.7753
78.925 0.7744
78.95 0.7767
78.975 0.7923
79 0.8228
79.025 0.859
79.05 0.8957
79.075 0.9322
79.1 0.9692
79.125 1.0057
79.15 1.0382
79.175 1.0644
79.2 1.0832
79.225 1.0935
79.25 1.0966
79.275 1.0936
79.3 1.0855
79.325 1.0782
79.35 1.0822
79.375 1.107
79.4 1.1504
79.425 1.2077
79.45 1.2686
79.475 1.3256
79.5 1.3836
79.525 1.4503
79.55 1.5299
79.575 1.6227
79.6 1.7212
79.625 1.8189
79.65 1.9142
79.675 2.0071
79.7 2.0958
79.725 2.1798
79.75 2.2614
79.775 2.3431
79.8 2.4248
79.825 2.5051
79.85 2.586
79.875 2.6647
79.9 2.7393
79.925 2.8097
79.95 2.8734
79.975 2.9309
80 2.9815
80.025 3.0248
80.05 3.061
80.075 3.09
80.1 3.111
80.125 3.1236
80.15 3.1278
80.175 3.1253
80.2 3.1165
80.225 3.1017
80.25 3.0815
80.275 3.0547
80.3 3.0211
80.325 2.9821
80.35 2.9375
80.375 2.8887
80.4 2.8376
80.425 2.783
80.45 2.7248
80.475 2.6661
80.5 2.6091
80.525 2.5506
80.55 2.4866
80.575 2.4168
80.6 2.3423
80.625 2.2647
80.65 2.1874
80.675 2.1139
80.7 2.0516
80.725 2.0153
80.75 2.0272
80.775 2.0736
80.8 2.1286
80.825 2.1808
80.85 2.225
80.875 2.2599
80.9 2.2868
80.925 2.3047
80.95 2.3144
80.975 2.3169
81 2.3125
81.025 2.3016
81.05 2.2852
81.075 2.264
81.1 2.2431
81.125 2.2265
81.15 2.2162
81.175 2.2098
81.2 2.2066
81.225 2.2042
81.25 2.2033
81.275 2.2042
81.3 2.2042
81.325 2.1984
81.35 2.1853
81.375 2.1656
81.4 2.1386
81.425 2.1039
81.45 2.0637
81.475 2.0144
81.5 1.9556
81.525 1.8959
81.55 1.8429
81.575 1.7922
81.6 1.7392
81.625 1.6833
81.65 1.6269
81.675 1.5773
81.7 1.538
81.725 1.5046
81.75 1.4742
81.775 1.4488
81.8 1.4361
81.825 1.4424
81.85 1.4621
81.875 1.4849
81.9 1.5048
81.925 1.5235
81.95 1.5409
81.975 1.5574
82 1.5749
82.025 1.5901
82.05 1.6006
82.075 1.6018
82.1 1.5925
82.125 1.5715
82.15 1.5418
82.175 1.5052
82.2 1.4651
82.225 1.4304
82.25 1.4038
82.275 1.3797
82.3 1.349
82.325 1.3116
82.35 1.2686
82.375 1.2227
82.4 1.1775
82.425 1.1356
82.45 1.0947
82.475 1.0514
82.5 1.006
82.525 0.9577
82.55 0.9103
82.575 0.8639
82.6 0.8203
82.625 0.7812
82.65 0.7465
82.675 0.7176
82.7 0.6942
82.725 0.6767
82.75 0.6655
82.775 0.6598
82.8 0.6616
82.825 0.6763
82.85 0.6969
82.875 0.7165
82.9 0.7412
82.925 0.7731
82.95 0.8042
82.975 0.8289
83 0.8441
83.025 0.8489
83.05 0.845
83.075 0.8339
83.1 0.8147
83.125 0.7863
83.15 0.7482
83.175 0.7043
83.2 0.6587
83.225 0.6122
83.25 0.5684
83.275 0.5321
83.3 0.5047
83.325 0.4872
83.35 0.4769
83.375 0.4729
83.4 0.4736
83.425 0.4733
83.45 0.4706
83.475 0.4693
83.5 0.4744
83.525 0.4865
83.55 0.5028
83.575 0.5205
83.6 0.5365
83.625 0.5477
83.65 0.5521
83.675 0.5497
83.7 0.5394
83.725 0.5221
83.75 0.5043
83.775 0.4861
83.8 0.462
83.825 0.4345
83.85 0.411
83.875 0.398
83.9 0.3993
83.925 0.4082
83.95 0.4261
83.975 0.4549
84 0.4869
84.025 0.5141
84.05 0.5339
84.075 0.547
84.1 0.5549
84.125 0.5623
84.15 0.568
84.175 0.5679
84.2 0.5601
84.225 0.5419
84.25 0.5128
84.275 0.4754
84.3 0.4319
84.325 0.3878
84.35 0.347
84.375 0.3084
84.4 0.2664
84.425 0.222
84.45 0.1784
84.475 0.1375
84.5 0.1023
84.525 0.0777
84.55 0.0627
84.575 0.0557
84.6 0.0488
84.625 0.0397
84.65 0.0287
84.675 0.0205
84.7 0.019
84.725 0.0261
84.75 0.0458
84.775 0.0783
84.8 0.1133
84.825 0.141
84.85 0.1599
84.875 0.1702
84.9 0.1717
84.925 0.1646
84.95 0.1506
84.975 0.131
85 0.1065
85.025 0.0746
85.05 0.0336
85.075 -0.0163
85.1 -0.0752
85.125 -0.1421
85.15 -0.2071
85.175 -0.2513
85.2 -0.2714
85.225 -0.2705
85.25 -0.2518
85.275 -0.2187
85.3 -0.1801
85.325 -0.1422
85.35 -0.111
85.375 -0.0877
85.4 -0.0659
85.425 -0.0435
85.45 -0.0245
85.475 -0.0123
85.5 -0.0022
85.525 0.0152
85.55 0.0431
85.575 0.0805
85.6 0.1198
85.625 0.1547
85.65 0.1841
85.675 0.2092
85.7 0.2308
85.725 0.2511
85.75 0.2754
85.775 0.3089
85.8 0.3522
85.825 0.3955
85.85 0.4338
85.875 0.4676
85.9 0.5012
85.925 0.5312
85.95 0.5554
85.975 0.5763
86 0.5925
86.025 0.6035
86.05 0.6097
86.075 0.6094
86.1 0.6066
86.125 0.6021
86.15 0.5975
86.175 0.5909
86.2 0.5799
86.225 0.5627
86.25 0.543
86.275 0.5245
86.3 0.5085
86.325 0.4936
86.35 0.4747
86.375 0.4498
86.4 0.4188
86.425 0.3862
86.45 0.3545
86.475 0.3269
86.5 0.3028
86.525 0.282
86.55 0.2643
86.575 0.249
86.6 0.2354
86.625 0.226
86.65 0.219
86.675 0.2125
86.7 0.2012
86.725 0.1862
86.75 0.1843
86.775 0.1957
86.8 0.2187
86.825 0.2511
86.85 0.2902
86.875 0.3351
86.9 0.3816
86.925 0.4264
86.95 0.465
86.975 0.498
87 0.5251
87.025 0.5455
87.05 0.5608
87.075 0.5742
87.1 0.5923
87.125 0.6153
87.15 0.6403
87.175 0.6667
87.2 0.6928
87.225 0.7169
87.25 0.7367
87.275 0.752
87.3 0.7612
87.325 0.7657
87.35 0.7678
87.375 0.7682
87.4 0.7662
87.425 0.7599
87.45 0.7494
87.475 0.7356
87.5 0.7183
87.525 0.6973
87.55 0.6727
87.575 0.6443
87.6 0.6117
87.625 0.5742
87.65 0.5316
87.675 0.4835
87.7 0.4303
87.725 0.3721
87.75 0.3087
87.775 0.24
87.8 0.1659
87.825 0.0862
87.85 0.0013
87.875 -0.0879
87.9 -0.1798
87.925 -0.2738
87.95 -0.3668
87.975 -0.4561
88 -0.5377
88.025 -0.6083
88.05 -0.6642
88.075 -0.7009
88.1 -0.7155
88.125 -0.716
88.15 -0.7099
88.175 -0.7015
88.2 -0.6908
88.225 -0.6768
88.25 -0.6585
88.275 -0.6379
88.3 -0.618
88.325 -0.5974
88.35 -0.573
88.375 -0.5472
88.4 -0.5254
88.425 -0.5071
88.45 -0.4895
88.475 -0.472
88.5 -0.4553
88.525 -0.442
88.55 -0.4345
88.575 -0.4307
88.6 -0.4344
88.625 -0.4416
88.65 -0.4523
88.675 -0.4698
88.7 -0.4923
88.725 -0.5239
88.75 -0.5629
88.775 -0.6059
88.8 -0.653
88.825 -0.7025
88.85 -0.7537
88.875 -0.8034
88.9 -0.8476
88.925 -0.8886
88.95 -0.9231
88.975 -0.9487
89 -0.9716
89.025 -0.9955
89.05 -1.0208
89.075 -1.0482
89.1 -1.0784
89.125 -1.1104
89.15 -1.1458
89.175 -1.1869
89.2 -1.2323
89.225 -1.2776
89.25 -1.3227
89.275 -1.3672
89.3 -1.4072
89.325 -1.4433
89.35 -1.4792
89.375 -1.5163
89.4 -1.5522
89.425 -1.5767
89.45 -1.5735
89.475 -1.5318
89.5 -1.4676
89.525 -1.3944
89.55 -1.3201
89.575 -1.2446
89.6 -1.1712
89.625 -1.107
89.65 -1.0502
89.675 -0.9984
89.7 -0.9516
89.725 -0.9124
89.75 -0.8809
89.775 -0.8553
89.8 -0.8348
89.825 -0.8182
89.85 -0.8045
89.875 -0.7964
89.9 -0.794
89.925 -0.7979
89.95 -0.8072
89.975 -0.8193
90 -0.8333
90.025 -0.8482
90.05 -0.8626
90.075 -0.8757
90.1 -0.8851
90.125 -0.8873
90.15 -0.8745
90.175 -0.8471
90.2 -0.8084
90.225 -0.7678
90.25 -0.7368
90.275 -0.7101
90.3 -0.676
90.325 -0.6257
90.35 -0.5641
90.375 -0.4995
90.4 -0.4382
90.425 -0.3823
90.45 -0.3293
90.475 -0.2791
90.5 -0.2301
90.525 -0.18
90.55 -0.1224
90.575 -0.0598
90.6 0.0037
90.625 0.0617
90.65 0.1132
90.675 0.1626
90.7 0.2176
90.725 0.2801
90.75 0.3392
90.775 0.3912
90.8 0.4328
90.825 0.461
90.85 0.4784
90.875 0.4872
90.9 0.4884
90.925 0.4808
90.95 0.4669
90.975 0.4483
91 0.4227
91.025 0.3886
91.05 0.3445
91.075 0.2964
91.1 0.2565
91.125 0.2284
91.15 0.2082
91.175 0.1908
91.2 0.1733
91.225 0.1598
91.25 0.1583
91.275 0.1692
91.3 0.1826
91.325 0.1909
91.35 0.1924
91.375 0.1854
91.4 0.1679
91.425 0.1441
91.45 0.1171
91.475 0.0878
91.5 0.0529
91.525 0.0122
91.55 -0.0308
91.575 -0.0731
91.6 -0.1148
91.625 -0.1553
91.65 -0.1895
91.675 -0.2115
91.7 -0.2229
91.725 -0.2297
91.75 -0.2342
91.775 -0.237
91.8 -0.2416
91.825 -0.2464
91.85 -0.2453
91.875 -0.2368
91.9 -0.2211
91.925 -0.199
91.95 -0.1766
91.975 -0.1565
92 -0.1388
92.025 -0.1222
92.05 -0.1073
92.075 -0.0945
92.1 -0.0844
92.125 -0.0761
92.15 -0.0658
92.175 -0.0452
92.2 -0.0139
92.225 0.0267
92.25 0.0739
92.275 0.1241
92.3 0.175
92.325 0.2272
92.35 0.2793
92.375 0.3257
92.4 0.366
92.425 0.4022
92.45 0.4376
92.475 0.4744
92.5 0.5121
92.525 0.5475
92.55 0.5812
92.575 0.6156
92.6 0.6523
92.625 0.6876
92.65 0.7192
92.675 0.7489
92.7 0.7802
92.725 0.8121
92.75 0.8425
92.775 0.869
92.8 0.8903
92.825 0.9073
92.85 0.9196
92.875 0.9271
92.9 0.9289
92.925 0.9271
92.95 0.9221
92.975 0.9162
93 0.908
93.025 0.8984
93.05 0.8863
93.075 0.8716
93.1 0.8544
93.125 0.8405
93.15 0.8362
93.175 0.8429
93.2 0.8603
93.225 0.8891
93.25 0.9171
93.275 0.9424
93.3 0.9622
93.325 0.9795
93.35 0.9935
93.375 1.0001
93.4 0.999
93.425 0.9932
93.45 0.9826
93.475 0.9643
93.5 0.9367
93.525 0.8992
93.55 0.8544
93.575 0.8061
93.6 0.7577
93.625 0.7121
93.65 0.6699
93.675 0.6366
93.7 0.6182
93.725 0.6092
93.75 0.6018
93.775 0.5897
93.8 0.5687
93.825 0.5356
93.85 0.4936
93.875 0.4431
93.9 0.382
93.925 0.3149
93.95 0.2479
93.975 0.1851
94 0.1292
94.025 0.0842
94.05 0.0511
94.075 0.0281
94.1 0.0135
94.125 0.006
94.15 0.01
94.175 0.0277
94.2 0.0567
94.225 0.0997
94.25 0.1563
94.275 0.2233
94.3 0.3003
94.325 0.3815
94.35 0.4604
94.375 0.5352
94.4 0.6047
94.425 0.6672
94.45 0.7192
94.475 0.7622
94.5 0.7974
94.525 0.8196
94.55 0.8285
94.575 0.8329
94.6 0.832
94.625 0.833
94.65 0.8404
94.675 0.8505
94.7 0.8619
94.725 0.8718
94.75 0.8777
94.775 0.8783
94.8 0.8697
94.825 0.8525
94.85 0.8287
94.875 0.8033
94.9 0.7757
94.925 0.7456
94.95 0.7147
94.975 0.6837
95 0.6548
95.025 0.632
95.05 0.6158
95.075 0.6035
95.1 0.5945
95.125 0.5856
95.15 0.5757
95.175 0.5591
95.2 0.5341
95.225 0.5023
95.25 0.4677
95.275 0.4339
95.3 0.4096
95.325 0.4021
95.35 0.4088
95.375 0.4183
95.4 0.4233
95.425 0.4215
95.45 0.4124
95.475 0.3991
95.5 0.3878
95.525 0.3804
95.55 0.382
95.575 0.4009
95.6 0.4309
95.625 0.4646
95.65 0.4991
95.675 0.5386
95.7 0.5809
95.725 0.6234
95.75 0.6637
95.775 0.7028
95.8 0.753
95.825 0.809
95.85 0.8627
95.875 0.9159
95.9 0.9687
95.925 1.0227
95.95 1.0725
95.975 1.1182
96 1.1599
96.025 1.1967
96.05 1.2283
96.075 1.2606
96.1 1.2996
96.125 1.3435
96.15 1.3904
96.175 1.4393
96.2 1.4901
96.225 1.5452
96.25 1.6075
96.275 1.6734
96.3 1.7373
96.325 1.7954
96.35 1.8464
96.375 1.8885
96.4 1.9201
96.425 1.9427
96.45 1.9596
96.475 1.9732
96.5 1.9819
96.525 1.9871
96.55 1.9895
96.575 1.9884
96.6 1.9835
96.625 1.9733
96.65 1.9591
96.675 1.9386
96.7 1.9124
96.725 1.8817
96.75 1.8528
96.775 1.8309
96.8 1.8156
96.825 1.8047
96.85 1.7976
96.875 1.7919
96.9 1.7847
96.925 1.7742
96.95 1.7577
96.975 1.7324
97 1.7033
97.025 1.6735
97.05 1.6425
97.075 1.6089
97.1 1.572
97.125 1.5378
97.15 1.5122
97.175 1.493
97.2 1.4781
97.225 1.4694
97.25 1.4676
97.275 1.4747
97.3 1.4904
97.325 1.51
97.35 1.5299
97.375 1.5489
97.4 1.568
97.425 1.5857
97.45 1.6017
97.475 1.6148
97.5 1.6214
97.525 1.6201
97.55 1.6131
97.575 1.6015
97.6 1.5874
97.625 1.5774
97.65 1.5706
97.675 1.5668
97.7 1.5621
97.725 1.5571
97.75 1.5523
97.775 1.5469
97.8 1.5399
97.825 1.5354
97.85 1.5327
97.875 1.5248
97.9 1.5077
97.925 1.4827
97.95 1.4558
97.975 1.4368
98 1.4344
98.025 1.4453
98.05 1.4667
98.075 1.4973
98.1 1.5356
98.125 1.5796
98.15 1.6233
98.175 1.6599
98.2 1.6908
98.225 1.7188
98.25 1.7417
98.275 1.7576
98.3 1.7658
98.325 1.769
98.35 1.767
98.375 1.7578
98.4 1.7416
98.425 1.7178
98.45 1.6886
98.475 1.6613
98.5 1.6427
98.525 1.6277
98.55 1.6128
98.575 1.5979
98.6 1.585
98.625 1.5668
98.65 1.5396
98.675 1.5126
98.7 1.4905
98.725 1.4669
98.75 1.4385
98.775 1.4069
98.8 1.3751
98.825 1.3455
98.85 1.3164
98.875 1.2835
98.9 1.2476
98.925 1.21
98.95 1.1757
98.975 1.1492
99 1.1362
99.025 1.1358
99.05 1.1428
99.075 1.1508
99.1 1.1616
99.125 1.1841
99.15 1.2238
99.175 1.2799
99.2 1.3509
99.225 1.4374
99.25 1.5321
99.275 1.6232
99.3 1.7057
99.325 1.7814
99.35 1.8522
99.375 1.92
99.4 1.9836
99.425 2.0442
99.45 2.102
99.475 2.1544
99.5 2.1998
99.525 2.2389
99.55 2.2744
99.575 2.3068
99.6 2.3339
99.625 2.3534
99.65 2.3652
99.675 2.3687
99.7 2.3615
99.725 2.3426
99.75 2.3166
99.775 2.2959
99.8 2.2909
99.825 2.2903
99.85 2.2861
99.875 2.2721
99.9 2.2472
99.925 2.2122
99.95 2.1661
99.975 2.1095
100 2.0454
