# Supplementary material for: Uptake of N2O5 by aqueous aerosol unveiled using chemically accurate many-body potentials
Source: Nat Commun. 2022 Mar 10;13:1266. doi: 10.1038/s41467-022-28697-8 (PMC8913772; doi:10.1038/s41467-022-28697-8)
Supplement: Supplementary file 3 — Source Data [file 41467_2022_28697_MOESM3_ESM.zip › n2o5-uptake-data/Fig2/scattering/rep05run19/relcom_gds.dat]

0.025 11.7511
0.05 11.7324
0.075 11.7137
0.1 11.695
0.125 11.6762
0.15 11.6574
0.175 11.6386
0.2 11.6199
0.225 11.601
0.25 11.5822
0.275 11.5634
0.3 11.5446
0.325 11.5257
0.35 11.5068
0.375 11.4879
0.4 11.469
0.425 11.45
0.45 11.4311
0.475 11.4121
0.5 11.3931
0.525 11.3741
0.55 11.3551
0.575 11.336
0.6 11.317
0.625 11.2979
0.65 11.2789
0.675 11.2598
0.7 11.2407
0.725 11.2215
0.75 11.2024
0.775 11.1832
0.8 11.164
0.825 11.1448
0.85 11.1256
0.875 11.1063
0.9 11.0871
0.925 11.0678
0.95 11.0485
0.975 11.0292
1 11.0099
1.025 10.9905
1.05 10.9711
1.075 10.9517
1.1 10.9323
1.125 10.9129
1.15 10.8935
1.175 10.874
1.2 10.8546
1.225 10.8351
1.25 10.8156
1.275 10.796
1.3 10.7765
1.325 10.7569
1.35 10.7373
1.375 10.7177
1.4 10.6981
1.425 10.6785
1.45 10.6588
1.475 10.6392
1.5 10.6195
1.525 10.5998
1.55 10.5801
1.575 10.5604
1.6 10.5407
1.625 10.521
1.65 10.5012
1.675 10.4814
1.7 10.4616
1.725 10.4417
1.75 10.4218
1.775 10.4018
1.8 10.3817
1.825 10.3617
1.85 10.3416
1.875 10.3215
1.9 10.3013
1.925 10.2811
1.95 10.2609
1.975 10.2407
2 10.2205
2.025 10.2002
2.05 10.1799
2.075 10.1597
2.1 10.1394
2.125 10.1192
2.15 10.099
2.175 10.0787
2.2 10.0585
2.225 10.0382
2.25 10.0179
2.275 9.9976
2.3 9.9773
2.325 9.9569
2.35 9.9365
2.375 9.9161
2.4 9.8957
2.425 9.8753
2.45 9.8549
2.475 9.8344
2.5 9.8139
2.525 9.7933
2.55 9.7727
2.575 9.7521
2.6 9.7314
2.625 9.7107
2.65 9.69
2.675 9.6693
2.7 9.6485
2.725 9.6278
2.75 9.607
2.775 9.5862
2.8 9.5653
2.825 9.5445
2.85 9.5235
2.875 9.5026
2.9 9.4816
2.925 9.4606
2.95 9.4395
2.975 9.4185
3 9.3973
3.025 9.3762
3.05 9.355
3.075 9.3338
3.1 9.3125
3.125 9.2912
3.15 9.2698
3.175 9.2484
3.2 9.2269
3.225 9.2053
3.25 9.1837
3.275 9.162
3.3 9.1403
3.325 9.1185
3.35 9.0967
3.375 9.0748
3.4 9.0528
3.425 9.0308
3.45 9.0088
3.475 8.9867
3.5 8.9645
3.525 8.9422
3.55 8.9199
3.575 8.8976
3.6 8.8753
3.625 8.8529
3.65 8.8304
3.675 8.8079
3.7 8.7854
3.725 8.7628
3.75 8.7401
3.775 8.7175
3.8 8.6948
3.825 8.672
3.85 8.6492
3.875 8.6264
3.9 8.6035
3.925 8.5806
3.95 8.5576
3.975 8.5345
4 8.5114
4.025 8.4882
4.05 8.4649
4.075 8.4415
4.1 8.4181
4.125 8.3945
4.15 8.3707
4.175 8.347
4.2 8.3231
4.225 8.2993
4.25 8.2754
4.275 8.2516
4.3 8.2277
4.325 8.2037
4.35 8.1797
4.375 8.1555
4.4 8.1314
4.425 8.1075
4.45 8.0835
4.475 8.0596
4.5 8.0357
4.525 8.0118
4.55 7.9879
4.575 7.9638
4.6 7.9395
4.625 7.915
4.65 7.8904
4.675 7.8657
4.7 7.8408
4.725 7.8156
4.75 7.7903
4.775 7.7648
4.8 7.7392
4.825 7.7133
4.85 7.6871
4.875 7.6607
4.9 7.6342
4.925 7.6074
4.95 7.5806
4.975 7.5536
5 7.5264
5.025 7.4992
5.05 7.4717
5.075 7.4442
5.1 7.4165
5.125 7.3888
5.15 7.361
5.175 7.3331
5.2 7.3051
5.225 7.277
5.25 7.2488
5.275 7.2204
5.3 7.1918
5.325 7.1631
5.35 7.1342
5.375 7.1051
5.4 7.0758
5.425 7.0464
5.45 7.0169
5.475 6.9872
5.5 6.9574
5.525 6.9274
5.55 6.8973
5.575 6.8669
5.6 6.8361
5.625 6.8052
5.65 6.7741
5.675 6.7428
5.7 6.7114
5.725 6.6798
5.75 6.6481
5.775 6.6162
5.8 6.584
5.825 6.5516
5.85 6.5189
5.875 6.4859
5.9 6.4525
5.925 6.4189
5.95 6.3851
5.975 6.3508
6 6.3162
6.025 6.2813
6.05 6.2463
6.075 6.2109
6.1 6.1753
6.125 6.1394
6.15 6.1032
6.175 6.0668
6.2 6.0302
6.225 5.9933
6.25 5.9562
6.275 5.919
6.3 5.8815
6.325 5.8438
6.35 5.8058
6.375 5.7676
6.4 5.729
6.425 5.6901
6.45 5.6508
6.475 5.6112
6.5 5.5712
6.525 5.5309
6.55 5.4906
6.575 5.45
6.6 5.4089
6.625 5.3678
6.65 5.3265
6.675 5.2847
6.7 5.2425
6.725 5.1999
6.75 5.1567
6.775 5.1128
6.8 5.0683
6.825 5.023
6.85 4.9764
6.875 4.9282
6.9 4.8782
6.925 4.8255
6.95 4.7699
6.975 4.7119
7 4.6511
7.025 4.5876
7.05 4.5214
7.075 4.4535
7.1 4.3842
7.125 4.3133
7.15 4.241
7.175 4.167
7.2 4.0913
7.225 4.0138
7.25 3.9346
7.275 3.8534
7.3 3.7702
7.325 3.685
7.35 3.5981
7.375 3.5099
7.4 3.4202
7.425 3.3291
7.45 3.2368
7.475 3.1432
7.5 3.0477
7.525 2.9498
7.55 2.8491
7.575 2.7442
7.6 2.6338
7.625 2.5176
7.65 2.3945
7.675 2.2643
7.7 2.1265
7.725 1.9814
7.75 1.8332
7.775 1.6883
7.8 1.5582
7.825 1.4621
7.85 1.3989
7.875 1.3472
7.9 1.2988
7.925 1.2556
7.95 1.2287
7.975 1.2295
8 1.2529
8.025 1.2879
8.05 1.3371
8.075 1.3999
8.1 1.468
8.125 1.5346
8.15 1.5965
8.175 1.651
8.2 1.6962
8.225 1.7303
8.25 1.751
8.275 1.7619
8.3 1.7658
8.325 1.7654
8.35 1.7622
8.375 1.7558
8.4 1.7454
8.425 1.7308
8.45 1.7126
8.475 1.6884
8.5 1.6603
8.525 1.6288
8.55 1.59
8.575 1.5411
8.6 1.4805
8.625 1.4099
8.65 1.3395
8.675 1.2816
8.7 1.2339
8.725 1.1914
8.75 1.1521
8.775 1.112
8.8 1.0694
8.825 1.0249
8.85 0.9766
8.875 0.9219
8.9 0.8602
8.925 0.7906
8.95 0.7163
8.975 0.6407
9 0.564
9.025 0.4906
9.05 0.4251
9.075 0.3754
9.1 0.3401
9.125 0.3164
9.15 0.2989
9.175 0.2864
9.2 0.279
9.225 0.2763
9.25 0.2774
9.275 0.2774
9.3 0.2767
9.325 0.2779
9.35 0.2855
9.375 0.3082
9.4 0.3451
9.425 0.3852
9.45 0.4233
9.475 0.4566
9.5 0.4836
9.525 0.5021
9.55 0.5118
9.575 0.5116
9.6 0.5003
9.625 0.4796
9.65 0.4528
9.675 0.4217
9.7 0.3873
9.725 0.355
9.75 0.3306
9.775 0.3261
9.8 0.346
9.825 0.3821
9.85 0.418
9.875 0.4462
9.9 0.4673
9.925 0.4844
9.95 0.4952
9.975 0.5016
10 0.5093
10.025 0.5218
10.05 0.5327
10.075 0.5386
10.1 0.5426
10.125 0.5546
10.15 0.5793
10.175 0.6125
10.2 0.6565
10.225 0.7154
10.25 0.783
10.275 0.8539
10.3 0.9302
10.325 1.0069
10.35 1.077
10.375 1.1418
10.4 1.2018
10.425 1.2624
10.45 1.3271
10.475 1.3906
10.5 1.4492
10.525 1.5024
10.55 1.5501
10.575 1.5943
10.6 1.6361
10.625 1.6766
10.65 1.7142
10.675 1.7499
10.7 1.786
10.725 1.8242
10.75 1.8639
10.775 1.9032
10.8 1.9407
10.825 1.9754
10.85 2.0043
10.875 2.0295
10.9 2.0521
10.925 2.0708
10.95 2.0856
10.975 2.0979
11 2.11
11.025 2.1256
11.05 2.1523
11.075 2.1921
11.1 2.2394
11.125 2.2888
11.15 2.3362
11.175 2.3794
11.2 2.4174
11.225 2.4498
11.25 2.4799
11.275 2.5065
11.3 2.5286
11.325 2.5445
11.35 2.5533
11.375 2.5557
11.4 2.5508
11.425 2.5383
11.45 2.5197
11.475 2.5007
11.5 2.4876
11.525 2.4876
11.55 2.5047
11.575 2.5346
11.6 2.5692
11.625 2.605
11.65 2.6389
11.675 2.6695
11.7 2.6972
11.725 2.7216
11.75 2.7421
11.775 2.7575
11.8 2.7689
11.825 2.7758
11.85 2.7775
11.875 2.774
11.9 2.7646
11.925 2.7489
11.95 2.7272
11.975 2.6987
12 2.665
12.025 2.6268
12.05 2.5858
12.075 2.5457
12.1 2.5091
12.125 2.4816
12.15 2.4631
12.175 2.4523
12.2 2.4429
12.225 2.4344
12.25 2.4281
12.275 2.4227
12.3 2.418
12.325 2.4185
12.35 2.4303
12.375 2.4654
12.4 2.5173
12.425 2.5734
12.45 2.6292
12.475 2.6865
12.5 2.7434
12.525 2.7985
12.55 2.8514
12.575 2.9013
12.6 2.945
12.625 2.9805
12.65 3.0067
12.675 3.0226
12.7 3.0297
12.725 3.0298
12.75 3.025
12.775 3.0181
12.8 3.0088
12.825 2.9963
12.85 2.9775
12.875 2.9552
12.9 2.9366
12.925 2.9202
12.95 2.907
12.975 2.8978
13 2.8936
13.025 2.8936
13.05 2.8995
13.075 2.9128
13.1 2.9372
13.125 2.9715
13.15 3.0044
13.175 3.0338
13.2 3.0608
13.225 3.0829
13.25 3.0983
13.275 3.1076
13.3 3.1122
13.325 3.1142
13.35 3.1169
13.375 3.1233
13.4 3.1282
13.425 3.1316
13.45 3.1392
13.475 3.1484
13.5 3.1535
13.525 3.1532
13.55 3.1476
13.575 3.1371
13.6 3.1208
13.625 3.0966
13.65 3.0654
13.675 3.0277
13.7 2.9839
13.725 2.9348
13.75 2.8799
13.775 2.8196
13.8 2.7543
13.825 2.684
13.85 2.6087
13.875 2.5275
13.9 2.4402
13.925 2.3461
13.95 2.2446
13.975 2.138
14 2.031
14.025 1.9281
14.05 1.8315
14.075 1.7447
14.1 1.665
14.125 1.5819
14.15 1.4943
14.175 1.4026
14.2 1.3071
14.225 1.2172
14.25 1.152
14.275 1.1086
14.3 1.0725
14.325 1.0349
14.35 0.9927
14.375 0.9477
14.4 0.9014
14.425 0.8536
14.45 0.8067
14.475 0.7637
14.5 0.7257
14.525 0.6932
14.55 0.6626
14.575 0.6342
14.6 0.6069
14.625 0.5799
14.65 0.5526
14.675 0.5254
14.7 0.5042
14.725 0.4958
14.75 0.5031
14.775 0.5216
14.8 0.5492
14.825 0.5828
14.85 0.6186
14.875 0.6557
14.9 0.6983
14.925 0.744
14.95 0.7877
14.975 0.8263
15 0.8573
15.025 0.883
15.05 0.9124
15.075 0.9459
15.1 0.9771
15.125 1.0034
15.15 1.0265
15.175 1.0464
15.2 1.0627
15.225 1.0727
15.25 1.0753
15.275 1.0695
15.3 1.0576
15.325 1.0426
15.35 1.0292
15.375 1.0181
15.4 1.0064
15.425 0.9917
15.45 0.9736
15.475 0.9529
15.5 0.926
15.525 0.8938
15.55 0.8584
15.575 0.8194
15.6 0.7762
15.625 0.735
15.65 0.7012
15.675 0.6691
15.7 0.6307
15.725 0.5837
15.75 0.5303
15.775 0.4727
15.8 0.4186
15.825 0.3705
15.85 0.3289
15.875 0.2995
15.9 0.276
15.925 0.2524
15.95 0.2288
15.975 0.2061
16 0.1809
16.025 0.1513
16.05 0.119
16.075 0.0905
16.1 0.0808
16.125 0.0868
16.15 0.1051
16.175 0.125
16.2 0.14
16.225 0.15
16.25 0.162
16.275 0.1812
16.3 0.2057
16.325 0.2306
16.35 0.2522
16.375 0.2675
16.4 0.2778
16.425 0.2868
16.45 0.2974
16.475 0.3106
16.5 0.3274
16.525 0.3461
16.55 0.3658
16.575 0.3826
16.6 0.3973
16.625 0.4109
16.65 0.4241
16.675 0.4383
16.7 0.4579
16.725 0.4879
16.75 0.5274
16.775 0.5731
16.8 0.6194
16.825 0.6643
16.85 0.7062
16.875 0.7429
16.9 0.7743
16.925 0.8017
16.95 0.8265
16.975 0.8491
17 0.8698
17.025 0.892
17.05 0.9179
17.075 0.954
17.1 0.9933
17.125 1.0321
17.15 1.0703
17.175 1.1072
17.2 1.1411
17.225 1.1699
17.25 1.1938
17.275 1.2116
17.3 1.2243
17.325 1.2325
17.35 1.2351
17.375 1.2325
17.4 1.2267
17.425 1.2211
17.45 1.217
17.475 1.2169
17.5 1.2194
17.525 1.2194
17.55 1.2166
17.575 1.2107
17.6 1.2021
17.625 1.1884
17.65 1.1695
17.675 1.1437
17.7 1.1112
17.725 1.0712
17.75 1.0242
17.775 0.9707
17.8 0.9122
17.825 0.8487
17.85 0.7839
17.875 0.7304
17.9 0.6961
17.925 0.6791
17.95 0.6705
17.975 0.6606
18 0.6479
18.025 0.6381
18.05 0.632
18.075 0.629
18.1 0.63
18.125 0.6289
18.15 0.6226
18.175 0.613
18.2 0.6
18.225 0.5843
18.25 0.5667
18.275 0.5491
18.3 0.531
18.325 0.5138
18.35 0.4991
18.375 0.4825
18.4 0.4642
18.425 0.4501
18.45 0.4448
18.475 0.4511
18.5 0.474
18.525 0.512
18.55 0.5541
18.575 0.5954
18.6 0.6403
18.625 0.6951
18.65 0.7618
18.675 0.8429
18.7 0.9332
18.725 1.0227
18.75 1.1078
18.775 1.1873
18.8 1.26
18.825 1.3333
18.85 1.417
18.875 1.5132
18.9 1.6178
18.925 1.7209
18.95 1.8191
18.975 1.9092
19 1.9889
19.025 2.0564
19.05 2.1087
19.075 2.1476
19.1 2.1794
19.125 2.2109
19.15 2.2424
19.175 2.2692
19.2 2.2893
19.225 2.3044
19.25 2.3157
19.275 2.3236
19.3 2.3293
19.325 2.332
19.35 2.3299
19.375 2.3233
19.4 2.314
19.425 2.3046
19.45 2.2962
19.475 2.2835
19.5 2.2651
19.525 2.2392
19.55 2.2043
19.575 2.1577
19.6 2.0989
19.625 2.028
19.65 1.9457
19.675 1.8578
19.7 1.7741
19.725 1.7061
19.75 1.6747
19.775 1.6717
19.8 1.6766
19.825 1.6774
19.85 1.667
19.875 1.6473
19.9 1.6198
19.925 1.586
19.95 1.5503
19.975 1.5173
20 1.4893
20.025 1.468
20.05 1.4532
20.075 1.4464
20.1 1.441
20.125 1.4333
20.15 1.4267
20.175 1.4279
20.2 1.4429
20.225 1.464
20.25 1.481
20.275 1.4908
20.3 1.4926
20.325 1.4869
20.35 1.4748
20.375 1.4596
20.4 1.4414
20.425 1.4188
20.45 1.3924
20.475 1.36
20.5 1.3219
20.525 1.2804
20.55 1.236
20.575 1.1896
20.6 1.1402
20.625 1.0867
20.65 1.0296
20.675 0.9698
20.7 0.9078
20.725 0.844
20.75 0.7777
20.775 0.7074
20.8 0.6321
20.825 0.5545
20.85 0.4793
20.875 0.4049
20.9 0.3308
20.925 0.2554
20.95 0.1763
20.975 0.0957
21 0.0159
21.025 -0.0517
21.05 -0.0923
21.075 -0.1089
21.1 -0.1075
21.125 -0.0899
21.15 -0.0578
21.175 -0.0182
21.2 0.0261
21.225 0.075
21.25 0.1287
21.275 0.191
21.3 0.2587
21.325 0.327
21.35 0.3942
21.375 0.4603
21.4 0.5215
21.425 0.574
21.45 0.6195
21.475 0.6597
21.5 0.6947
21.525 0.7241
21.55 0.7489
21.575 0.7674
21.6 0.7748
21.625 0.77
21.65 0.7555
21.675 0.739
21.7 0.7269
21.725 0.7193
21.75 0.7141
21.775 0.711
21.8 0.7072
21.825 0.7028
21.85 0.6985
21.875 0.6908
21.9 0.6794
21.925 0.6673
21.95 0.6562
21.975 0.6476
22 0.6461
22.025 0.6541
22.05 0.6674
22.075 0.6837
22.1 0.6958
22.125 0.7028
22.15 0.7122
22.175 0.7268
22.2 0.7463
22.225 0.769
22.25 0.7892
22.275 0.8073
22.3 0.8234
22.325 0.8409
22.35 0.8565
22.375 0.8655
22.4 0.8671
22.425 0.8621
22.45 0.8519
22.475 0.8371
22.5 0.8191
22.525 0.8032
22.55 0.7951
22.575 0.7893
22.6 0.7805
22.625 0.7698
22.65 0.7622
22.675 0.757
22.7 0.756
22.725 0.7607
22.75 0.7711
22.775 0.7874
22.8 0.8061
22.825 0.8249
22.85 0.8432
22.875 0.8636
22.9 0.8896
22.925 0.9175
22.95 0.9453
22.975 0.9689
23 0.9851
23.025 0.9947
23.05 0.9971
23.075 0.9913
23.1 0.9771
23.125 0.9546
23.15 0.9263
23.175 0.8944
23.2 0.8599
23.225 0.8251
23.25 0.7916
23.275 0.7563
23.3 0.719
23.325 0.6775
23.35 0.6309
23.375 0.5801
23.4 0.5244
23.425 0.4642
23.45 0.3976
23.475 0.3215
23.5 0.2369
23.525 0.1465
23.55 0.0517
23.575 -0.0525
23.6 -0.1683
23.625 -0.2924
23.65 -0.4182
23.675 -0.5369
23.7 -0.636
23.725 -0.7039
23.75 -0.7454
23.775 -0.7685
23.8 -0.7863
23.825 -0.8037
23.85 -0.8307
23.875 -0.8666
23.9 -0.9052
23.925 -0.9469
23.95 -0.9892
23.975 -1.0257
24 -1.0519
24.025 -1.0638
24.05 -1.0716
24.075 -1.0785
24.1 -1.0822
24.125 -1.0841
24.15 -1.0919
24.175 -1.1082
24.2 -1.1257
24.225 -1.1362
24.25 -1.1418
24.275 -1.1465
24.3 -1.1521
24.325 -1.1565
24.35 -1.1574
24.375 -1.1536
24.4 -1.1479
24.425 -1.1392
24.45 -1.1288
24.475 -1.1196
24.5 -1.1135
24.525 -1.106
24.55 -1.0965
24.575 -1.0803
24.6 -1.0607
24.625 -1.0389
24.65 -1.0148
24.675 -0.9851
24.7 -0.9511
24.725 -0.9082
24.75 -0.8603
24.775 -0.8146
24.8 -0.7737
24.825 -0.7329
24.85 -0.689
24.875 -0.6407
24.9 -0.5876
24.925 -0.5319
24.95 -0.4764
24.975 -0.4248
25 -0.3781
25.025 -0.3355
25.05 -0.2978
25.075 -0.2637
25.1 -0.2346
25.125 -0.2134
25.15 -0.1994
25.175 -0.192
25.2 -0.1888
25.225 -0.188
25.25 -0.1884
25.275 -0.1878
25.3 -0.1843
25.325 -0.1768
25.35 -0.1693
25.375 -0.1649
25.4 -0.1672
25.425 -0.1768
25.45 -0.1942
25.475 -0.2195
25.5 -0.2455
25.525 -0.2575
25.55 -0.2586
25.575 -0.2596
25.6 -0.2631
25.625 -0.2688
25.65 -0.2733
25.675 -0.269
25.7 -0.2567
25.725 -0.2401
25.75 -0.2123
25.775 -0.1776
25.8 -0.1351
25.825 -0.0845
25.85 -0.0281
25.875 0.0277
25.9 0.078
25.925 0.121
25.95 0.1595
25.975 0.1905
26 0.2126
26.025 0.2283
26.05 0.237
26.075 0.2356
26.1 0.2273
26.125 0.2157
26.15 0.1977
26.175 0.1761
26.2 0.1498
26.225 0.1166
26.25 0.0806
26.275 0.044
26.3 0.0099
26.325 -0.0173
26.35 -0.0342
26.375 -0.043
26.4 -0.0472
26.425 -0.0502
26.45 -0.0551
26.475 -0.063
26.5 -0.0747
26.525 -0.0876
26.55 -0.1066
26.575 -0.1263
26.6 -0.1442
26.625 -0.163
26.65 -0.1821
26.675 -0.2067
26.7 -0.2334
26.725 -0.2616
26.75 -0.2934
26.775 -0.329
26.8 -0.3649
26.825 -0.3963
26.85 -0.4242
26.875 -0.4513
26.9 -0.4783
26.925 -0.5073
26.95 -0.5421
26.975 -0.5855
27 -0.6389
27.025 -0.7023
27.05 -0.7733
27.075 -0.8463
27.1 -0.9154
27.125 -0.9779
27.15 -1.0385
27.175 -1.1
27.2 -1.1586
27.225 -1.2081
27.25 -1.2412
27.275 -1.2544
27.3 -1.2539
27.325 -1.2415
27.35 -1.217
27.375 -1.1773
27.4 -1.1219
27.425 -1.0554
27.45 -0.986
27.475 -0.9207
27.5 -0.857
27.525 -0.7956
27.55 -0.7389
27.575 -0.6891
27.6 -0.6452
27.625 -0.6075
27.65 -0.5774
27.675 -0.5539
27.7 -0.536
27.725 -0.524
27.75 -0.517
27.775 -0.5166
27.8 -0.5195
27.825 -0.5208
27.85 -0.5161
27.875 -0.5058
27.9 -0.4921
27.925 -0.4765
27.95 -0.4614
27.975 -0.4471
28 -0.4333
28.025 -0.4231
28.05 -0.4174
28.075 -0.4161
28.1 -0.4172
28.125 -0.4213
28.15 -0.4313
28.175 -0.4436
28.2 -0.4528
28.225 -0.46
28.25 -0.471
28.275 -0.4895
28.3 -0.515
28.325 -0.5456
28.35 -0.577
28.375 -0.6081
28.4 -0.6396
28.425 -0.6716
28.45 -0.7029
28.475 -0.7273
28.5 -0.7473
28.525 -0.7681
28.55 -0.7895
28.575 -0.8102
28.6 -0.83
28.625 -0.8494
28.65 -0.8653
28.675 -0.8774
28.7 -0.8907
28.725 -0.9078
28.75 -0.9299
28.775 -0.9579
28.8 -0.9919
28.825 -1.0337
28.85 -1.0797
28.875 -1.1274
28.9 -1.1742
28.925 -1.2199
28.95 -1.2664
28.975 -1.3119
29 -1.3518
29.025 -1.3812
29.05 -1.4011
29.075 -1.4194
29.1 -1.4401
29.125 -1.4637
29.15 -1.4925
29.175 -1.5284
29.2 -1.567
29.225 -1.6086
29.25 -1.6597
29.275 -1.7189
29.3 -1.784
29.325 -1.857
29.35 -1.9315
29.375 -2.0033
29.4 -2.0701
29.425 -2.1314
29.45 -2.1893
29.475 -2.2477
29.5 -2.3104
29.525 -2.3735
29.55 -2.4362
29.575 -2.5017
29.6 -2.5725
29.625 -2.643
29.65 -2.7079
29.675 -2.7557
29.7 -2.7762
29.725 -2.7678
29.75 -2.741
29.775 -2.7015
29.8 -2.6536
29.825 -2.5998
29.85 -2.5388
29.875 -2.4716
29.9 -2.3981
29.925 -2.3303
29.95 -2.2792
29.975 -2.2388
30 -2.2061
30.025 -2.18
30.05 -2.1585
30.075 -2.1431
30.1 -2.1333
30.125 -2.127
30.15 -2.1236
30.175 -2.1228
30.2 -2.1294
30.225 -2.143
30.25 -2.1622
30.275 -2.1856
30.3 -2.211
30.325 -2.2388
30.35 -2.2668
30.375 -2.2927
30.4 -2.3172
30.425 -2.3416
30.45 -2.3688
30.475 -2.3974
30.5 -2.4226
30.525 -2.4351
30.55 -2.4282
30.575 -2.4035
30.6 -2.3683
30.625 -2.3311
30.65 -2.2971
30.675 -2.2677
30.7 -2.2428
30.725 -2.2235
30.75 -2.2101
30.775 -2.2027
30.8 -2.2024
30.825 -2.2093
30.85 -2.2234
30.875 -2.2448
30.9 -2.2685
30.925 -2.2857
30.95 -2.2948
30.975 -2.3
31 -2.3049
31.025 -2.3083
31.05 -2.3081
31.075 -2.3045
31.1 -2.3015
31.125 -2.3035
31.15 -2.3097
31.175 -2.3179
31.2 -2.3293
31.225 -2.3439
31.25 -2.3615
31.275 -2.3767
31.3 -2.392
31.325 -2.4064
31.35 -2.4224
31.375 -2.442
31.4 -2.4619
31.425 -2.4733
31.45 -2.4766
31.475 -2.4783
31.5 -2.4718
31.525 -2.4542
31.55 -2.4313
31.575 -2.4101
31.6 -2.3919
31.625 -2.373
31.65 -2.3503
31.675 -2.3277
31.7 -2.3076
31.725 -2.2913
31.75 -2.2761
31.775 -2.2622
31.8 -2.2523
31.825 -2.247
31.85 -2.2452
31.875 -2.2469
31.9 -2.2509
31.925 -2.2535
31.95 -2.2541
31.975 -2.2517
32 -2.2384
32.025 -2.2078
32.05 -2.1663
32.075 -2.1213
32.1 -2.0708
32.125 -2.015
32.15 -1.9581
32.175 -1.9024
32.2 -1.8494
32.225 -1.7978
32.25 -1.7489
32.275 -1.7036
32.3 -1.6621
32.325 -1.6246
32.35 -1.5905
32.375 -1.5609
32.4 -1.5359
32.425 -1.5152
32.45 -1.5011
32.475 -1.4959
32.5 -1.4968
32.525 -1.5012
32.55 -1.505
32.575 -1.5028
32.6 -1.4977
32.625 -1.4945
32.65 -1.5
32.675 -1.5128
32.7 -1.5337
32.725 -1.558
32.75 -1.5837
32.775 -1.6082
32.8 -1.6308
32.825 -1.6516
32.85 -1.6718
32.875 -1.6907
32.9 -1.7103
32.925 -1.7304
32.95 -1.7498
32.975 -1.7705
33 -1.791
33.025 -1.8035
33.05 -1.8066
33.075 -1.8055
33.1 -1.8108
33.125 -1.82
33.15 -1.8213
33.175 -1.8117
33.2 -1.7981
33.225 -1.7858
33.25 -1.7768
33.275 -1.7701
33.3 -1.7622
33.325 -1.7544
33.35 -1.7494
33.375 -1.7496
33.4 -1.7569
33.425 -1.7686
33.45 -1.7852
33.475 -1.8092
33.5 -1.8471
33.525 -1.899
33.55 -1.9543
33.575 -2.0022
33.6 -2.0428
33.625 -2.0796
33.65 -2.1205
33.675 -2.1734
33.7 -2.2375
33.725 -2.2937
33.75 -2.3264
33.775 -2.3283
33.8 -2.308
33.825 -2.2779
33.85 -2.2431
33.875 -2.2069
33.9 -2.1729
33.925 -2.1425
33.95 -2.1189
33.975 -2.1037
34 -2.0959
34.025 -2.0911
34.05 -2.0886
34.075 -2.0939
34.1 -2.11
34.125 -2.1314
34.15 -2.1539
34.175 -2.1732
34.2 -2.1877
34.225 -2.2005
34.25 -2.2115
34.275 -2.2262
34.3 -2.2473
34.325 -2.2701
34.35 -2.2922
34.375 -2.3117
34.4 -2.3275
34.425 -2.3381
34.45 -2.3439
34.475 -2.3463
34.5 -2.348
34.525 -2.3512
34.55 -2.353
34.575 -2.3512
34.6 -2.345
34.625 -2.3308
34.65 -2.3165
34.675 -2.3095
34.7 -2.3123
34.725 -2.3231
34.75 -2.3414
34.775 -2.369
34.8 -2.4036
34.825 -2.4438
34.85 -2.4881
34.875 -2.5388
34.9 -2.5975
34.925 -2.6581
34.95 -2.7161
34.975 -2.7738
35 -2.8323
35.025 -2.8883
35.05 -2.9355
35.075 -2.9722
35.1 -3.0025
35.125 -3.0259
35.15 -3.0422
35.175 -3.0461
35.2 -3.0401
35.225 -3.0241
35.25 -2.9982
35.275 -2.9695
35.3 -2.9432
35.325 -2.92
35.35 -2.8982
35.375 -2.878
35.4 -2.8619
35.425 -2.8475
35.45 -2.8347
35.475 -2.8214
35.5 -2.8065
35.525 -2.7904
35.55 -2.7719
35.575 -2.7545
35.6 -2.737
35.625 -2.716
35.65 -2.6911
35.675 -2.6631
35.7 -2.6349
35.725 -2.6084
35.75 -2.5842
35.775 -2.5594
35.8 -2.5344
35.825 -2.5117
35.85 -2.49
35.875 -2.4663
35.9 -2.4435
35.925 -2.424
35.95 -2.4086
35.975 -2.3949
36 -2.3823
36.025 -2.3675
36.05 -2.3515
36.075 -2.3363
36.1 -2.3217
36.125 -2.3131
36.15 -2.3146
36.175 -2.3295
36.2 -2.3583
36.225 -2.3989
36.25 -2.4543
36.275 -2.5184
36.3 -2.5883
36.325 -2.6628
36.35 -2.7404
36.375 -2.8196
36.4 -2.8909
36.425 -2.9478
36.45 -2.9892
36.475 -3.0179
36.5 -3.044
36.525 -3.0713
36.55 -3.1012
36.575 -3.1385
36.6 -3.1908
36.625 -3.2597
36.65 -3.342
36.675 -3.4338
36.7 -3.532
36.725 -3.6354
36.75 -3.7391
36.775 -3.8359
36.8 -3.9191
36.825 -3.9865
36.85 -4.0432
36.875 -4.0956
36.9 -4.1474
36.925 -4.2021
36.95 -4.2574
36.975 -4.3111
37 -4.3661
37.025 -4.4218
37.05 -4.4793
37.075 -4.5388
37.1 -4.6001
37.125 -4.6587
37.15 -4.7016
37.175 -4.7169
37.2 -4.7013
37.225 -4.6586
37.25 -4.5993
37.275 -4.5306
37.3 -4.4526
37.325 -4.3672
37.35 -4.2774
37.375 -4.1834
37.4 -4.0852
37.425 -3.9839
37.45 -3.8859
37.475 -3.7978
37.5 -3.724
37.525 -3.6642
37.55 -3.6182
37.575 -3.5845
37.6 -3.5589
37.625 -3.5371
37.65 -3.5162
37.675 -3.4968
37.7 -3.4772
37.725 -3.4561
37.75 -3.4338
37.775 -3.41
37.8 -3.3829
37.825 -3.3545
37.85 -3.3284
37.875 -3.3076
37.9 -3.2921
37.925 -3.2784
37.95 -3.2689
37.975 -3.2617
38 -3.2563
38.025 -3.2516
38.05 -3.2476
38.075 -3.247
38.1 -3.2525
38.125 -3.2705
38.15 -3.3017
38.175 -3.3422
38.2 -3.3919
38.225 -3.451
38.25 -3.5151
38.275 -3.5813
38.3 -3.6498
38.325 -3.7175
38.35 -3.7781
38.375 -3.8297
38.4 -3.8726
38.425 -3.9149
38.45 -3.9578
38.475 -3.9972
38.5 -4.0311
38.525 -4.0602
38.55 -4.0866
38.575 -4.1175
38.6 -4.1542
38.625 -4.1928
38.65 -4.2296
38.675 -4.2697
38.7 -4.3099
38.725 -4.3341
38.75 -4.3347
38.775 -4.3199
38.8 -4.2955
38.825 -4.263
38.85 -4.2285
38.875 -4.1951
38.9 -4.1632
38.925 -4.1321
38.95 -4.0962
38.975 -4.0514
39 -4.0062
39.025 -3.961
39.05 -3.918
39.075 -3.8757
39.1 -3.8346
39.125 -3.7909
39.15 -3.7453
39.175 -3.7009
39.2 -3.665
39.225 -3.6409
39.25 -3.631
39.275 -3.6309
39.3 -3.6325
39.325 -3.6338
39.35 -3.6336
39.375 -3.6319
39.4 -3.6251
39.425 -3.6156
39.45 -3.6092
39.475 -3.606
39.5 -3.6076
39.525 -3.6122
39.55 -3.6161
39.575 -3.6188
39.6 -3.622
39.625 -3.6186
39.65 -3.605
39.675 -3.5845
39.7 -3.5566
39.725 -3.5297
39.75 -3.5095
39.775 -3.4929
39.8 -3.4744
39.825 -3.4479
39.85 -3.412
39.875 -3.3722
39.9 -3.3291
39.925 -3.2872
39.95 -3.2501
39.975 -3.2156
40 -3.1846
40.025 -3.1579
40.05 -3.1318
40.075 -3.0977
40.1 -3.0538
40.125 -3.0043
40.15 -2.9528
40.175 -2.9066
40.2 -2.8651
40.225 -2.8258
40.25 -2.7897
40.275 -2.7637
40.3 -2.7485
40.325 -2.7405
40.35 -2.7372
40.375 -2.7389
40.4 -2.7454
40.425 -2.7572
40.45 -2.7766
40.475 -2.8021
40.5 -2.8275
40.525 -2.8514
40.55 -2.8766
40.575 -2.9027
40.6 -2.9278
40.625 -2.9442
40.65 -2.9502
40.675 -2.9509
40.7 -2.9481
40.725 -2.9418
40.75 -2.9281
40.775 -2.9046
40.8 -2.8689
40.825 -2.8138
40.85 -2.7445
40.875 -2.6724
40.9 -2.5993
40.925 -2.5266
40.95 -2.4556
40.975 -2.3877
41 -2.3222
41.025 -2.2589
41.05 -2.1957
41.075 -2.1353
41.1 -2.0814
41.125 -2.0343
41.15 -1.9911
41.175 -1.9524
41.2 -1.9187
41.225 -1.8889
41.25 -1.8624
41.275 -1.8345
41.3 -1.8039
41.325 -1.7715
41.35 -1.7369
41.375 -1.7047
41.4 -1.6772
41.425 -1.6543
41.45 -1.634
41.475 -1.6136
41.5 -1.5942
41.525 -1.5775
41.55 -1.5624
41.575 -1.5493
41.6 -1.5374
41.625 -1.5286
41.65 -1.525
41.675 -1.5316
41.7 -1.5483
41.725 -1.5709
41.75 -1.5931
41.775 -1.6156
41.8 -1.6413
41.825 -1.6717
41.85 -1.7076
41.875 -1.7483
41.9 -1.7906
41.925 -1.8306
41.95 -1.8684
41.975 -1.9061
42 -1.9448
42.025 -1.9918
42.05 -2.0501
42.075 -2.114
42.1 -2.1773
42.125 -2.2352
42.15 -2.2913
42.175 -2.346
42.2 -2.4008
42.225 -2.4529
42.25 -2.5006
42.275 -2.5448
42.3 -2.5831
42.325 -2.615
42.35 -2.6473
42.375 -2.6844
42.4 -2.7236
42.425 -2.758
42.45 -2.7779
42.475 -2.7813
42.5 -2.7675
42.525 -2.7381
42.55 -2.7022
42.575 -2.6643
42.6 -2.6328
42.625 -2.6128
42.65 -2.5986
42.675 -2.5851
42.7 -2.5699
42.725 -2.5537
42.75 -2.5338
42.775 -2.506
42.8 -2.4753
42.825 -2.4452
42.85 -2.4186
42.875 -2.395
42.9 -2.3707
42.925 -2.3435
42.95 -2.3143
42.975 -2.2851
43 -2.2552
43.025 -2.2209
43.05 -2.1792
43.075 -2.1332
43.1 -2.0839
43.125 -2.0359
43.15 -1.989
43.175 -1.9466
43.2 -1.9078
43.225 -1.8728
43.25 -1.8427
43.275 -1.8149
43.3 -1.7916
43.325 -1.7769
43.35 -1.7717
43.375 -1.7725
43.4 -1.7817
43.425 -1.8022
43.45 -1.8343
43.475 -1.8789
43.5 -1.9285
43.525 -1.979
43.55 -2.0396
43.575 -2.1104
43.6 -2.1879
43.625 -2.2659
43.65 -2.3428
43.675 -2.4207
43.7 -2.4981
43.725 -2.5741
43.75 -2.6514
43.775 -2.7288
43.8 -2.8032
43.825 -2.8724
43.85 -2.9325
43.875 -2.984
43.9 -3.0303
43.925 -3.0742
43.95 -3.1224
43.975 -3.1734
44 -3.2258
44.025 -3.2758
44.05 -3.3246
44.075 -3.3724
44.1 -3.4177
44.125 -3.4546
44.15 -3.4774
44.175 -3.4813
44.2 -3.4649
44.225 -3.4391
44.25 -3.4152
44.275 -3.3974
44.3 -3.3838
44.325 -3.3694
44.35 -3.3508
44.375 -3.3309
44.4 -3.3131
44.425 -3.2992
44.45 -3.2906
44.475 -3.2811
44.5 -3.2679
44.525 -3.2521
44.55 -3.2328
44.575 -3.2094
44.6 -3.1793
44.625 -3.1514
44.65 -3.1302
44.675 -3.1206
44.7 -3.1303
44.725 -3.1525
44.75 -3.1787
44.775 -3.2026
44.8 -3.2203
44.825 -3.2279
44.85 -3.2271
44.875 -3.2258
44.9 -3.2256
44.925 -3.2285
44.95 -3.2322
44.975 -3.2331
45 -3.2282
45.025 -3.2148
45.05 -3.1926
45.075 -3.162
45.1 -3.1262
45.125 -3.0841
45.15 -3.0409
45.175 -3.0028
45.2 -2.9657
45.225 -2.9249
45.25 -2.8778
45.275 -2.8263
45.3 -2.772
45.325 -2.7169
45.35 -2.6635
45.375 -2.6127
45.4 -2.5659
45.425 -2.5243
45.45 -2.4889
45.475 -2.459
45.5 -2.4309
45.525 -2.4061
45.55 -2.3865
45.575 -2.3682
45.6 -2.3426
45.625 -2.3058
45.65 -2.2628
45.675 -2.2248
45.7 -2.208
45.725 -2.2123
45.75 -2.2227
45.775 -2.222
45.8 -2.2046
45.825 -2.1744
45.85 -2.1421
45.875 -2.1141
45.9 -2.0898
45.925 -2.0712
45.95 -2.0631
45.975 -2.0664
46 -2.0829
46.025 -2.1132
46.05 -2.1553
46.075 -2.2082
46.1 -2.27
46.125 -2.3352
46.15 -2.3941
46.175 -2.4296
46.2 -2.4357
46.225 -2.4271
46.25 -2.4192
46.275 -2.4144
46.3 -2.4052
46.325 -2.387
46.35 -2.3649
46.375 -2.3464
46.4 -2.3358
46.425 -2.3363
46.45 -2.35
46.475 -2.3739
46.5 -2.4063
46.525 -2.4438
46.55 -2.4822
46.575 -2.5148
46.6 -2.5389
46.625 -2.5579
46.65 -2.5774
46.675 -2.5991
46.7 -2.6237
46.725 -2.6527
46.75 -2.6866
46.775 -2.7168
46.8 -2.7274
46.825 -2.7226
46.85 -2.7148
46.875 -2.7097
46.9 -2.7064
46.925 -2.7
46.95 -2.6925
46.975 -2.6868
47 -2.6823
47.025 -2.6807
47.05 -2.6826
47.075 -2.6869
47.1 -2.696
47.125 -2.71
47.15 -2.7262
47.175 -2.7385
47.2 -2.7434
47.225 -2.7398
47.25 -2.7303
47.275 -2.7203
47.3 -2.7136
47.325 -2.7097
47.35 -2.7083
47.375 -2.7035
47.4 -2.6938
47.425 -2.6842
47.45 -2.6763
47.475 -2.6714
47.5 -2.6683
47.525 -2.6659
47.55 -2.6613
47.575 -2.654
47.6 -2.6453
47.625 -2.638
47.65 -2.6332
47.675 -2.6332
47.7 -2.6362
47.725 -2.6422
47.75 -2.6479
47.775 -2.654
47.8 -2.6598
47.825 -2.6656
47.85 -2.6714
47.875 -2.6776
47.9 -2.6879
47.925 -2.702
47.95 -2.7133
47.975 -2.7127
48 -2.7034
48.025 -2.6928
48.05 -2.6805
48.075 -2.6698
48.1 -2.6602
48.125 -2.6486
48.15 -2.6386
48.175 -2.6313
48.2 -2.6245
48.225 -2.612
48.25 -2.5877
48.275 -2.5536
48.3 -2.5144
48.325 -2.473
48.35 -2.4316
48.375 -2.3889
48.4 -2.3442
48.425 -2.2987
48.45 -2.2551
48.475 -2.2161
48.5 -2.181
48.525 -2.1463
48.55 -2.1127
48.575 -2.0877
48.6 -2.0711
48.625 -2.0608
48.65 -2.0584
48.675 -2.0595
48.7 -2.061
48.725 -2.0674
48.75 -2.0821
48.775 -2.1054
48.8 -2.1347
48.825 -2.1682
48.85 -2.2062
48.875 -2.2503
48.9 -2.3009
48.925 -2.3562
48.95 -2.4152
48.975 -2.4684
49 -2.5058
49.025 -2.5313
49.05 -2.5527
49.075 -2.5705
49.1 -2.5896
49.125 -2.6142
49.15 -2.6416
49.175 -2.6687
49.2 -2.6929
49.225 -2.7103
49.25 -2.7147
49.275 -2.7065
49.3 -2.6909
49.325 -2.6693
49.35 -2.6464
49.375 -2.6245
49.4 -2.5971
49.425 -2.5568
49.45 -2.4982
49.475 -2.4253
49.5 -2.3526
49.525 -2.2869
49.55 -2.228
49.575 -2.1749
49.6 -2.1257
49.625 -2.0812
49.65 -2.0425
49.675 -2.0102
49.7 -1.9856
49.725 -1.966
49.75 -1.9422
49.775 -1.9107
49.8 -1.8785
49.825 -1.8456
49.85 -1.8106
49.875 -1.7728
49.9 -1.732
49.925 -1.6866
49.95 -1.6379
49.975 -1.5868
50 -1.5374
50.025 -1.4926
50.05 -1.4551
50.075 -1.4241
50.1 -1.3991
50.125 -1.3794
50.15 -1.3633
50.175 -1.3501
50.2 -1.3401
50.225 -1.3335
50.25 -1.3296
50.275 -1.3266
50.3 -1.3264
50.325 -1.3307
50.35 -1.3403
50.375 -1.3539
50.4 -1.3729
50.425 -1.3977
50.45 -1.4282
50.475 -1.4657
50.5 -1.5103
50.525 -1.5612
50.55 -1.6175
50.575 -1.6782
50.6 -1.7427
50.625 -1.8103
50.65 -1.881
50.675 -1.9543
50.7 -2.0304
50.725 -2.105
50.75 -2.167
50.775 -2.2114
50.8 -2.2435
50.825 -2.2625
50.85 -2.2674
50.875 -2.2619
50.9 -2.2488
50.925 -2.2333
50.95 -2.2138
50.975 -2.187
51 -2.1512
51.025 -2.1088
51.05 -2.0619
51.075 -2.0116
51.1 -1.9602
51.125 -1.9104
51.15 -1.8617
51.175 -1.811
51.2 -1.7585
51.225 -1.7046
51.25 -1.6518
51.275 -1.599
51.3 -1.5438
51.325 -1.4846
51.35 -1.4224
51.375 -1.3564
51.4 -1.2847
51.425 -1.2075
51.45 -1.1301
51.475 -1.0536
51.5 -0.979
51.525 -0.9067
51.55 -0.8374
51.575 -0.7726
51.6 -0.7121
51.625 -0.6537
51.65 -0.5953
51.675 -0.536
51.7 -0.4731
51.725 -0.4062
51.75 -0.3398
51.775 -0.2758
51.8 -0.213
51.825 -0.1532
51.85 -0.0993
51.875 -0.0527
51.9 -0.014
51.925 0.0175
51.95 0.0438
51.975 0.0667
52 0.0865
52.025 0.1057
52.05 0.1244
52.075 0.1438
52.1 0.1658
52.125 0.1889
52.15 0.2127
52.175 0.2363
52.2 0.2595
52.225 0.2792
52.25 0.2917
52.275 0.2976
52.3 0.2982
52.325 0.297
52.35 0.2993
52.375 0.3092
52.4 0.3283
52.425 0.3554
52.45 0.3893
52.475 0.4256
52.5 0.4626
52.525 0.4989
52.55 0.5314
52.575 0.5585
52.6 0.5782
52.625 0.5903
52.65 0.5941
52.675 0.5888
52.7 0.5741
52.725 0.5502
52.75 0.5186
52.775 0.4781
52.8 0.4285
52.825 0.3715
52.85 0.31
52.875 0.2477
52.9 0.1844
52.925 0.1249
52.95 0.0742
52.975 0.0361
53 0.0142
53.025 0.0101
53.05 0.0162
53.075 0.04
53.1 0.0834
53.125 0.1345
53.15 0.1884
53.175 0.2413
53.2 0.291
53.225 0.3422
53.25 0.397
53.275 0.4534
53.3 0.5028
53.325 0.5446
53.35 0.58
53.375 0.6081
53.4 0.6272
53.425 0.6381
53.45 0.6427
53.475 0.6412
53.5 0.6357
53.525 0.6267
53.55 0.6099
53.575 0.5839
53.6 0.5513
53.625 0.5178
53.65 0.4898
53.675 0.4684
53.7 0.4571
53.725 0.4623
53.75 0.4913
53.775 0.5278
53.8 0.5637
53.825 0.5999
53.85 0.6355
53.875 0.6765
53.9 0.7299
53.925 0.8002
53.95 0.8832
53.975 0.9769
54 1.0814
54.025 1.1868
54.05 1.2825
54.075 1.3667
54.1 1.4388
54.125 1.5007
54.15 1.5543
54.175 1.5988
54.2 1.6333
54.225 1.6619
54.25 1.6892
54.275 1.7122
54.3 1.7324
54.325 1.7469
54.35 1.7541
54.375 1.7561
54.4 1.7547
54.425 1.7508
54.45 1.7472
54.475 1.7444
54.5 1.7425
54.525 1.7395
54.55 1.731
54.575 1.7152
54.6 1.6903
54.625 1.6567
54.65 1.6159
54.675 1.5685
54.7 1.5153
54.725 1.4584
54.75 1.3953
54.775 1.325
54.8 1.2485
54.825 1.1673
54.85 1.0792
54.875 0.9853
54.9 0.8891
54.925 0.792
54.95 0.6952
54.975 0.5988
55 0.5117
55.025 0.4413
55.05 0.384
55.075 0.3346
55.1 0.2919
55.125 0.2528
55.15 0.214
55.175 0.1753
55.2 0.1357
55.225 0.091
55.25 0.038
55.275 -0.025
55.3 -0.0975
55.325 -0.1774
55.35 -0.2647
55.375 -0.357
55.4 -0.4531
55.425 -0.5521
55.45 -0.654
55.475 -0.7517
55.5 -0.8392
55.525 -0.9057
55.55 -0.9487
55.575 -0.9684
55.6 -0.9727
55.625 -0.9706
55.65 -0.9619
55.675 -0.9489
55.7 -0.9359
55.725 -0.9238
55.75 -0.9124
55.775 -0.9016
55.8 -0.8896
55.825 -0.8755
55.85 -0.8552
55.875 -0.8255
55.9 -0.784
55.925 -0.7331
55.95 -0.6735
55.975 -0.6009
56 -0.5094
56.025 -0.3898
56.05 -0.2504
56.075 -0.1083
56.1 0.0286
56.125 0.156
56.15 0.275
56.175 0.3905
56.2 0.5046
56.225 0.614
56.25 0.7163
56.275 0.8142
56.3 0.907
56.325 0.9978
56.35 1.0885
56.375 1.182
56.4 1.2799
56.425 1.3771
56.45 1.4712
56.475 1.5622
56.5 1.6475
56.525 1.7253
56.55 1.7988
56.575 1.8707
56.6 1.9411
56.625 2.0127
56.65 2.0873
56.675 2.1646
56.7 2.2431
56.725 2.3186
56.75 2.3897
56.775 2.4568
56.8 2.5212
56.825 2.5834
56.85 2.6439
56.875 2.7052
56.9 2.765
56.925 2.8205
56.95 2.8726
56.975 2.9204
57 2.9644
57.025 3.0038
57.05 3.0396
57.075 3.0715
57.1 3.0987
57.125 3.1219
57.15 3.1411
57.175 3.1558
57.2 3.1666
57.225 3.1736
57.25 3.1765
57.275 3.1765
57.3 3.1735
57.325 3.1678
57.35 3.1594
57.375 3.148
57.4 3.1338
57.425 3.1168
57.45 3.0974
57.475 3.0755
57.5 3.051
57.525 3.0237
57.55 2.9939
57.575 2.9618
57.6 2.9285
57.625 2.8943
57.65 2.8593
57.675 2.8239
57.7 2.7881
57.725 2.7526
57.75 2.7197
57.775 2.6916
57.8 2.6686
57.825 2.6496
57.85 2.633
57.875 2.6165
57.9 2.5998
57.925 2.5816
57.95 2.561
57.975 2.5371
58 2.5095
58.025 2.478
58.05 2.4422
58.075 2.4023
58.1 2.3588
58.125 2.3113
58.15 2.2597
58.175 2.2034
58.2 2.1423
58.225 2.0761
58.25 2.0053
58.275 1.9307
58.3 1.855
58.325 1.7814
58.35 1.7163
58.375 1.6681
58.4 1.6387
58.425 1.6217
58.45 1.6108
58.475 1.6025
58.5 1.594
58.525 1.5819
58.55 1.5684
58.575 1.5578
58.6 1.5522
58.625 1.5454
58.65 1.5331
58.675 1.5146
58.7 1.4899
58.725 1.4581
58.75 1.4188
58.775 1.3748
58.8 1.3334
58.825 1.3059
58.85 1.2941
58.875 1.2968
58.9 1.3079
58.925 1.3247
58.95 1.3438
58.975 1.3621
59 1.3759
59.025 1.3861
59.05 1.3917
59.075 1.3926
59.1 1.3898
59.125 1.386
59.15 1.3813
59.175 1.3732
59.2 1.3604
59.225 1.3432
59.25 1.3227
59.275 1.299
59.3 1.2732
59.325 1.2456
59.35 1.2174
59.375 1.1876
59.4 1.1541
59.425 1.1173
59.45 1.0774
59.475 1.0332
59.5 0.9825
59.525 0.926
59.55 0.8656
59.575 0.8042
59.6 0.7396
59.625 0.6702
59.65 0.5965
59.675 0.5181
59.7 0.4336
59.725 0.3444
59.75 0.2527
59.775 0.1634
59.8 0.0796
59.825 0.002
59.85 -0.0706
59.875 -0.14
59.9 -0.2071
59.925 -0.2725
59.95 -0.3379
59.975 -0.4029
60 -0.4667
60.025 -0.5314
60.05 -0.5986
60.075 -0.6686
60.1 -0.7388
60.125 -0.805
60.15 -0.8666
60.175 -0.9246
60.2 -0.9802
60.225 -1.0333
60.25 -1.0848
60.275 -1.1342
60.3 -1.1778
60.325 -1.2101
60.35 -1.2304
60.375 -1.2457
60.4 -1.2515
60.425 -1.2453
60.45 -1.2256
60.475 -1.1986
60.5 -1.1668
60.525 -1.1379
60.55 -1.1145
60.575 -1.0993
60.6 -1.094
60.625 -1.0912
60.65 -1.087
60.675 -1.0816
60.7 -1.0708
60.725 -1.0447
60.75 -1.0015
60.775 -0.9397
60.8 -0.8567
60.825 -0.7624
60.85 -0.6691
60.875 -0.5781
60.9 -0.4925
60.925 -0.4127
60.95 -0.3363
60.975 -0.2643
61 -0.1944
61.025 -0.1258
61.05 -0.0595
61.075 0.0072
61.1 0.0798
61.125 0.1585
61.15 0.2388
61.175 0.3214
61.2 0.4115
61.225 0.5103
61.25 0.6145
61.275 0.7189
61.3 0.8194
61.325 0.9136
61.35 1.0009
61.375 1.0796
61.4 1.1495
61.425 1.2107
61.45 1.2619
61.475 1.3027
61.5 1.3356
61.525 1.3631
61.55 1.3875
61.575 1.4102
61.6 1.4321
61.625 1.449
61.65 1.4598
61.675 1.4652
61.7 1.4697
61.725 1.4798
61.75 1.4936
61.775 1.5044
61.8 1.5069
61.825 1.5005
61.85 1.4885
61.875 1.475
61.9 1.4616
61.925 1.4457
61.95 1.4252
61.975 1.3985
62 1.3667
62.025 1.3341
62.05 1.3089
62.075 1.2933
62.1 1.28
62.125 1.2657
62.15 1.2462
62.175 1.2218
62.2 1.1962
62.225 1.1753
62.25 1.1647
62.275 1.1602
62.3 1.1554
62.325 1.1478
62.35 1.1361
62.375 1.1186
62.4 1.0966
62.425 1.0759
62.45 1.0622
62.475 1.0511
62.5 1.0371
62.525 1.0204
62.55 1.0057
62.575 0.9934
62.6 0.9851
62.625 0.9775
62.65 0.968
62.675 0.9528
62.7 0.9351
62.725 0.9189
62.75 0.906
62.775 0.8935
62.8 0.8822
62.825 0.8703
62.85 0.8576
62.875 0.8517
62.9 0.8618
62.925 0.8864
62.95 0.919
62.975 0.9536
63 0.9814
63.025 0.9987
63.05 1.0092
63.075 1.0156
63.1 1.0193
63.125 1.0261
63.15 1.041
63.175 1.0572
63.2 1.0721
63.225 1.0828
63.25 1.0828
63.275 1.0734
63.3 1.058
63.325 1.0337
63.35 0.999
63.375 0.9581
63.4 0.9096
63.425 0.8582
63.45 0.8121
63.475 0.776
63.5 0.7414
63.525 0.7027
63.55 0.6581
63.575 0.6048
63.6 0.5464
63.625 0.4838
63.65 0.422
63.675 0.368
63.7 0.3238
63.725 0.2837
63.75 0.2416
63.775 0.1934
63.8 0.1363
63.825 0.0704
63.85 -0.0036
63.875 -0.0802
63.9 -0.1515
63.925 -0.2171
63.95 -0.2804
63.975 -0.3402
64 -0.3962
64.025 -0.4497
64.05 -0.501
64.075 -0.5537
64.1 -0.6118
64.125 -0.6763
64.15 -0.747
64.175 -0.8186
64.2 -0.8845
64.225 -0.9358
64.25 -0.9744
64.275 -1.0043
64.3 -1.026
64.325 -1.0436
64.35 -1.0605
64.375 -1.0785
64.4 -1.1014
64.425 -1.1295
64.45 -1.1627
64.475 -1.1885
64.5 -1.1922
64.525 -1.1815
64.55 -1.1608
64.575 -1.1322
64.6 -1.1068
64.625 -1.0882
64.65 -1.076
64.675 -1.0697
64.7 -1.0697
64.725 -1.0767
64.75 -1.0744
64.775 -1.0571
64.8 -1.0294
64.825 -0.9968
64.85 -0.9653
64.875 -0.9413
64.9 -0.9273
64.925 -0.9204
64.95 -0.9208
64.975 -0.9275
65 -0.9341
65.025 -0.9296
65.05 -0.8966
65.075 -0.8469
65.1 -0.7959
65.125 -0.7487
65.15 -0.7058
65.175 -0.669
65.2 -0.6413
65.225 -0.6227
65.25 -0.61
65.275 -0.5991
65.3 -0.5894
65.325 -0.5746
65.35 -0.5417
65.375 -0.4907
65.4 -0.4333
65.425 -0.3729
65.45 -0.3003
65.475 -0.216
65.5 -0.1256
65.525 -0.0344
65.55 0.0513
65.575 0.128
65.6 0.1963
65.625 0.2546
65.65 0.3028
65.675 0.3388
65.7 0.3632
65.725 0.3806
65.75 0.4023
65.775 0.4361
65.8 0.4808
65.825 0.5293
65.85 0.5818
65.875 0.6403
65.9 0.7015
65.925 0.7617
65.95 0.8181
65.975 0.8704
66 0.9167
66.025 0.9576
66.05 0.9938
66.075 1.0284
66.1 1.0613
66.125 1.091
66.15 1.1202
66.175 1.1501
66.2 1.1835
66.225 1.2247
66.25 1.2701
66.275 1.3145
66.3 1.3575
66.325 1.4068
66.35 1.4679
66.375 1.5349
66.4 1.5994
66.425 1.6562
66.45 1.7035
66.475 1.7416
66.5 1.7713
66.525 1.7937
66.55 1.8111
66.575 1.826
66.6 1.8412
66.625 1.8582
66.65 1.8783
66.675 1.9033
66.7 1.9345
66.725 1.9701
66.75 2.006
66.775 2.0367
66.8 2.0652
66.825 2.0959
66.85 2.1232
66.875 2.145
66.9 2.1609
66.925 2.173
66.95 2.1831
66.975 2.1958
67 2.2133
67.025 2.2336
67.05 2.2542
67.075 2.2729
67.1 2.2876
67.125 2.2974
67.15 2.3018
67.175 2.298
67.2 2.2896
67.225 2.278
67.25 2.2615
67.275 2.2382
67.3 2.2067
67.325 2.167
67.35 2.1177
67.375 2.0588
67.4 1.9955
67.425 1.9259
67.45 1.851
67.475 1.7721
67.5 1.6899
67.525 1.6046
67.55 1.5265
67.575 1.4652
67.6 1.4346
67.625 1.4312
67.65 1.4335
67.675 1.4357
67.7 1.4322
67.725 1.422
67.75 1.4107
67.775 1.4039
67.8 1.4053
67.825 1.4156
67.85 1.4345
67.875 1.4569
67.9 1.4765
67.925 1.4895
67.95 1.4997
67.975 1.5102
68 1.5204
68.025 1.5326
68.05 1.5455
68.075 1.5541
68.1 1.5565
68.125 1.5525
68.15 1.5404
68.175 1.5216
68.2 1.4989
68.225 1.474
68.25 1.4479
68.275 1.4202
68.3 1.3917
68.325 1.3617
68.35 1.3287
68.375 1.2932
68.4 1.2539
68.425 1.2102
68.45 1.162
68.475 1.1098
68.5 1.056
68.525 1.0037
68.55 0.9593
68.575 0.919
68.6 0.8762
68.625 0.8386
68.65 0.8233
68.675 0.8355
68.7 0.8609
68.725 0.8884
68.75 0.9116
68.775 0.9297
68.8 0.9431
68.825 0.9498
68.85 0.9521
68.875 0.9531
68.9 0.9579
68.925 0.9677
68.95 0.9778
68.975 0.9825
69 0.981
69.025 0.9751
69.05 0.9636
69.075 0.9473
69.1 0.9267
69.125 0.9006
69.15 0.8667
69.175 0.8291
69.2 0.7904
69.225 0.7489
69.25 0.7049
69.275 0.6606
69.3 0.6173
69.325 0.5809
69.35 0.5699
69.375 0.5839
69.4 0.6041
69.425 0.6251
69.45 0.643
69.475 0.6554
69.5 0.6598
69.525 0.6566
69.55 0.649
69.575 0.6417
69.6 0.6334
69.625 0.6194
69.65 0.5996
69.675 0.5732
69.7 0.5416
69.725 0.5079
69.75 0.4738
69.775 0.4476
69.8 0.4331
69.825 0.4335
69.85 0.4482
69.875 0.4619
69.9 0.4703
69.925 0.4762
69.95 0.4809
69.975 0.4825
70 0.4821
70.025 0.4841
70.05 0.4942
70.075 0.5154
70.1 0.5487
70.125 0.5888
70.15 0.6321
70.175 0.677
70.2 0.72
70.225 0.756
70.25 0.7821
70.275 0.7977
70.3 0.8052
70.325 0.8062
70.35 0.801
70.375 0.7895
70.4 0.7754
70.425 0.7586
70.45 0.7371
70.475 0.7124
70.5 0.6877
70.525 0.6633
70.55 0.6377
70.575 0.613
70.6 0.5904
70.625 0.5668
70.65 0.5378
70.675 0.5004
70.7 0.4536
70.725 0.4
70.75 0.3493
70.775 0.31
70.8 0.2837
70.825 0.2695
70.85 0.2641
70.875 0.2571
70.9 0.2457
70.925 0.2299
70.95 0.2097
70.975 0.1835
71 0.1534
71.025 0.1218
71.05 0.086
71.075 0.0466
71.1 0.0037
71.125 -0.0439
71.15 -0.0984
71.175 -0.156
71.2 -0.2178
71.225 -0.2807
71.25 -0.3423
71.275 -0.3997
71.3 -0.4502
71.325 -0.4911
71.35 -0.5188
71.375 -0.5368
71.4 -0.5489
71.425 -0.5601
71.45 -0.5698
71.475 -0.575
71.5 -0.5728
71.525 -0.559
71.55 -0.5359
71.575 -0.5063
71.6 -0.4681
71.625 -0.4246
71.65 -0.3802
71.675 -0.3372
71.7 -0.2982
71.725 -0.2631
71.75 -0.2323
71.775 -0.2053
71.8 -0.1824
71.825 -0.1645
71.85 -0.1501
71.875 -0.1375
71.9 -0.1251
71.925 -0.1125
71.95 -0.0987
71.975 -0.085
72 -0.0697
72.025 -0.0522
72.05 -0.034
72.075 -0.018
72.1 -0.0054
72.125 0.0016
72.15 0.0031
72.175 0.0016
72.2 0.0005
72.225 0.0023
72.25 0.0138
72.275 0.0362
72.3 0.0684
72.325 0.1077
72.35 0.1501
72.375 0.1943
72.4 0.24
72.425 0.2886
72.45 0.3449
72.475 0.406
72.5 0.4673
72.525 0.5228
72.55 0.5694
72.575 0.6068
72.6 0.6355
72.625 0.6589
72.65 0.6795
72.675 0.6955
72.7 0.7052
72.725 0.7091
72.75 0.7099
72.775 0.7078
72.8 0.7024
72.825 0.6957
72.85 0.6928
72.875 0.6959
72.9 0.7036
72.925 0.7181
72.95 0.7406
72.975 0.7675
73 0.7955
73.025 0.8208
73.05 0.8358
73.075 0.8424
73.1 0.8466
73.125 0.8524
73.15 0.8607
73.175 0.8698
73.2 0.8787
73.225 0.8933
73.25 0.9143
73.275 0.9396
73.3 0.9644
73.325 0.9856
73.35 1.0048
73.375 1.03
73.4 1.0694
73.425 1.1177
73.45 1.1661
73.475 1.209
73.5 1.2558
73.525 1.3172
73.55 1.3844
73.575 1.4487
73.6 1.5049
73.625 1.5517
73.65 1.5888
73.675 1.6156
73.7 1.6314
73.725 1.6352
73.75 1.6279
73.775 1.6143
73.8 1.5957
73.825 1.5749
73.85 1.5536
73.875 1.5324
73.9 1.5117
73.925 1.4892
73.95 1.4653
73.975 1.4395
74 1.41
74.025 1.377
74.05 1.3421
74.075 1.3083
74.1 1.2792
74.125 1.2585
74.15 1.2451
74.175 1.2441
74.2 1.2622
74.225 1.2997
74.25 1.3479
74.275 1.3994
74.3 1.451
74.325 1.4973
74.35 1.5376
74.375 1.5726
74.4 1.6017
74.425 1.6241
74.45 1.6371
74.475 1.6417
74.5 1.6393
74.525 1.6321
74.55 1.6236
74.575 1.6167
74.6 1.6122
74.625 1.609
74.65 1.6033
74.675 1.5936
74.7 1.5781
74.725 1.5558
74.75 1.5246
74.775 1.4898
74.8 1.4581
74.825 1.436
74.85 1.4249
74.875 1.4208
74.9 1.4178
74.925 1.4141
74.95 1.4073
74.975 1.3942
75 1.3768
75.025 1.3555
75.05 1.3327
75.075 1.3057
75.1 1.2711
75.125 1.2329
75.15 1.1876
75.175 1.1307
75.2 1.0686
75.225 1.006
75.25 0.9449
75.275 0.8881
75.3 0.841
75.325 0.8064
75.35 0.7805
75.375 0.7604
75.4 0.7462
75.425 0.7444
75.45 0.7625
75.475 0.7973
75.5 0.833
75.525 0.8603
75.55 0.8802
75.575 0.8918
75.6 0.8939
75.625 0.8861
75.65 0.8703
75.675 0.8528
75.7 0.8312
75.725 0.8027
75.75 0.7648
75.775 0.7168
75.8 0.6602
75.825 0.6008
75.85 0.5473
75.875 0.5005
75.9 0.459
75.925 0.4191
75.95 0.3787
75.975 0.3401
76 0.3112
76.025 0.2973
76.05 0.2972
76.075 0.3047
76.1 0.3182
76.125 0.3415
76.15 0.3786
76.175 0.4225
76.2 0.465
76.225 0.5003
76.25 0.5284
76.275 0.5504
76.3 0.5657
76.325 0.5746
76.35 0.5773
76.375 0.5751
76.4 0.5703
76.425 0.5607
76.45 0.5436
76.475 0.5191
76.5 0.491
76.525 0.4612
76.55 0.4279
76.575 0.39
76.6 0.3483
76.625 0.3034
76.65 0.257
76.675 0.2078
76.7 0.1533
76.725 0.0935
76.75 0.0262
76.775 -0.0486
76.8 -0.1268
76.825 -0.1977
76.85 -0.2512
76.875 -0.2866
76.9 -0.2972
76.925 -0.2811
76.95 -0.2494
76.975 -0.2142
77 -0.1839
77.025 -0.1615
77.05 -0.1512
77.075 -0.1523
77.1 -0.158
77.125 -0.1648
77.15 -0.1717
77.175 -0.1784
77.2 -0.1868
77.225 -0.1957
77.25 -0.205
77.275 -0.2177
77.3 -0.2328
77.325 -0.2461
77.35 -0.2537
77.375 -0.257
77.4 -0.2623
77.425 -0.2732
77.45 -0.2915
77.475 -0.317
77.5 -0.3476
77.525 -0.3808
77.55 -0.4169
77.575 -0.4555
77.6 -0.4946
77.625 -0.5281
77.65 -0.5515
77.675 -0.5653
77.7 -0.5689
77.725 -0.5696
77.75 -0.5726
77.775 -0.5843
77.8 -0.6046
77.825 -0.6328
77.85 -0.6614
77.875 -0.682
77.9 -0.6922
77.925 -0.6991
77.95 -0.6991
77.975 -0.6909
78 -0.6815
78.025 -0.6742
78.05 -0.6684
78.075 -0.66
78.1 -0.648
78.125 -0.6381
78.15 -0.6302
78.175 -0.626
78.2 -0.6252
78.225 -0.6244
78.25 -0.6262
78.275 -0.6254
78.3 -0.6201
78.325 -0.6111
78.35 -0.6009
78.375 -0.5892
78.4 -0.5727
78.425 -0.5509
78.45 -0.5237
78.475 -0.4953
78.5 -0.4705
78.525 -0.4528
78.55 -0.4441
78.575 -0.4439
78.6 -0.4501
78.625 -0.461
78.65 -0.472
78.675 -0.4809
78.7 -0.4866
78.725 -0.4904
78.75 -0.4952
78.775 -0.5027
78.8 -0.5155
78.825 -0.5326
78.85 -0.5556
78.875 -0.5852
78.9 -0.6216
78.925 -0.6619
78.95 -0.7036
78.975 -0.7452
79 -0.7894
79.025 -0.8316
79.05 -0.8665
79.075 -0.8885
79.1 -0.8933
79.125 -0.8805
79.15 -0.8573
79.175 -0.8249
79.2 -0.7835
79.225 -0.741
79.25 -0.7055
79.275 -0.6765
79.3 -0.652
79.325 -0.629
79.35 -0.6033
79.375 -0.5809
79.4 -0.5661
79.425 -0.5592
79.45 -0.5589
79.475 -0.56
79.5 -0.5594
79.525 -0.5553
79.55 -0.5339
79.575 -0.4924
79.6 -0.4452
79.625 -0.3983
79.65 -0.3545
79.675 -0.3158
79.7 -0.2815
79.725 -0.2427
79.75 -0.1926
79.775 -0.1334
79.8 -0.056
79.825 0.0464
79.85 0.1549
79.875 0.2571
79.9 0.3511
79.925 0.4414
79.95 0.5298
79.975 0.6136
80 0.6861
80.025 0.7485
80.05 0.8035
80.075 0.8485
80.1 0.8818
80.125 0.9014
80.15 0.9072
80.175 0.9009
80.2 0.8895
80.225 0.8812
80.25 0.8752
80.275 0.8665
80.3 0.8548
80.325 0.8418
80.35 0.8275
80.375 0.8104
80.4 0.7918
80.425 0.7715
80.45 0.7483
80.475 0.7215
80.5 0.6909
80.525 0.6552
80.55 0.6106
80.575 0.5544
80.6 0.4885
80.625 0.4156
80.65 0.3382
80.675 0.2624
80.7 0.198
80.725 0.1484
80.75 0.1157
80.775 0.1051
80.8 0.1269
80.825 0.1753
80.85 0.2287
80.875 0.2776
80.9 0.3191
80.925 0.3517
80.95 0.3766
80.975 0.3929
81 0.3987
81.025 0.3991
81.05 0.3965
81.075 0.3958
81.1 0.4043
81.125 0.4217
81.15 0.4521
81.175 0.4944
81.2 0.5406
81.225 0.587
81.25 0.6317
81.275 0.6707
81.3 0.6985
81.325 0.711
81.35 0.7066
81.375 0.6884
81.4 0.6587
81.425 0.6181
81.45 0.5688
81.475 0.5148
81.5 0.4561
81.525 0.3977
81.55 0.3419
81.575 0.2822
81.6 0.2204
81.625 0.1537
81.65 0.0834
81.675 0.0124
81.7 -0.0387
81.725 -0.0712
81.75 -0.1073
81.775 -0.1479
81.8 -0.1952
81.825 -0.2431
81.85 -0.2859
81.875 -0.3231
81.9 -0.3573
81.925 -0.3868
81.95 -0.4166
81.975 -0.4455
82 -0.4676
82.025 -0.4801
82.05 -0.4852
82.075 -0.4868
82.1 -0.4904
82.125 -0.4961
82.15 -0.5085
82.175 -0.5281
82.2 -0.554
82.225 -0.5823
82.25 -0.6099
82.275 -0.6345
82.3 -0.6535
82.325 -0.6612
82.35 -0.6565
82.375 -0.639
82.4 -0.61
82.425 -0.5698
82.45 -0.5119
82.475 -0.4323
82.5 -0.3414
82.525 -0.2467
82.55 -0.1504
82.575 -0.0518
82.6 0.0482
82.625 0.1455
82.65 0.2361
82.675 0.3177
82.7 0.3904
82.725 0.4564
82.75 0.514
82.775 0.562
82.8 0.6009
82.825 0.6326
82.85 0.6588
82.875 0.6805
82.9 0.7016
82.925 0.7252
82.95 0.7521
82.975 0.7849
83 0.8328
83.025 0.8935
83.05 0.9581
83.075 1.0232
83.1 1.0898
83.125 1.1556
83.15 1.2188
83.175 1.2777
83.2 1.3345
83.225 1.3904
83.25 1.4425
83.275 1.4898
83.3 1.5325
83.325 1.5723
83.35 1.6109
83.375 1.6477
83.4 1.6823
83.425 1.7111
83.45 1.7319
83.475 1.7448
83.5 1.749
83.525 1.7439
83.55 1.7305
83.575 1.7118
83.6 1.6892
83.625 1.663
83.65 1.6346
83.675 1.6046
83.7 1.5747
83.725 1.5464
83.75 1.521
83.775 1.4986
83.8 1.4787
83.825 1.4623
83.85 1.4546
83.875 1.464
83.9 1.4843
83.925 1.5031
83.95 1.5128
83.975 1.5112
84 1.4991
84.025 1.4846
84.05 1.47
84.075 1.4559
84.1 1.4435
84.125 1.4327
84.15 1.4253
84.175 1.4208
84.2 1.4176
84.225 1.4173
84.25 1.4205
84.275 1.437
84.3 1.4707
84.325 1.5146
84.35 1.5673
84.375 1.6226
84.4 1.6782
84.425 1.7327
84.45 1.7837
84.475 1.8306
84.5 1.8737
84.525 1.9122
84.55 1.9459
84.575 1.9743
84.6 1.9975
84.625 2.016
84.65 2.0302
84.675 2.0408
84.7 2.0474
84.725 2.0495
84.75 2.0489
84.775 2.0447
84.8 2.0361
84.825 2.0242
84.85 2.0086
84.875 1.9895
84.9 1.9674
84.925 1.9435
84.95 1.9191
84.975 1.9018
85 1.896
85.025 1.8973
85.05 1.9039
85.075 1.9137
85.1 1.9242
85.125 1.9343
85.15 1.9479
85.175 1.9657
85.2 1.9861
85.225 2.0105
85.25 2.0385
85.275 2.0715
85.3 2.1081
85.325 2.1448
85.35 2.1794
85.375 2.2109
85.4 2.2371
85.425 2.2578
85.45 2.2739
85.475 2.2843
85.5 2.2888
85.525 2.2887
85.55 2.2898
85.575 2.2945
85.6 2.3019
85.625 2.3074
85.65 2.3091
85.675 2.3084
85.7 2.3088
85.725 2.3145
85.75 2.3315
85.775 2.353
85.8 2.3733
85.825 2.3933
85.85 2.4138
85.875 2.4352
85.9 2.4581
85.925 2.4813
85.95 2.5026
85.975 2.5203
86 2.5351
86.025 2.5485
86.05 2.5624
86.075 2.5803
86.1 2.6046
86.125 2.6326
86.15 2.6593
86.175 2.6825
86.2 2.7032
86.225 2.7227
86.25 2.7432
86.275 2.7684
86.3 2.7948
86.325 2.8195
86.35 2.842
86.375 2.862
86.4 2.8799
86.425 2.8977
86.45 2.9177
86.475 2.9388
86.5 2.9616
86.525 2.9848
86.55 3.0083
86.575 3.0297
86.6 3.0473
86.625 3.0624
86.65 3.0741
86.675 3.0824
86.7 3.0864
86.725 3.0855
86.75 3.0802
86.775 3.0703
86.8 3.0556
86.825 3.0364
86.85 3.0126
86.875 2.9825
86.9 2.9476
86.925 2.9115
86.95 2.8761
86.975 2.8386
87 2.8022
87.025 2.7689
87.05 2.7411
87.075 2.7148
87.1 2.6853
87.125 2.6515
87.15 2.6178
87.175 2.5892
87.2 2.5689
87.225 2.5527
87.25 2.5352
87.275 2.5122
87.3 2.4804
87.325 2.4392
87.35 2.3905
87.375 2.3351
87.4 2.2731
87.425 2.205
87.45 2.1342
87.475 2.0661
87.5 2.0013
87.525 1.9363
87.55 1.8791
87.575 1.8452
87.6 1.8376
87.625 1.8467
87.65 1.8617
87.675 1.8753
87.7 1.8841
87.725 1.8847
87.75 1.8765
87.775 1.859
87.8 1.8343
87.825 1.8079
87.85 1.7821
87.875 1.7595
87.9 1.7378
87.925 1.717
87.95 1.7032
87.975 1.6941
88 1.6862
88.025 1.679
88.05 1.6692
88.075 1.6585
88.1 1.6454
88.125 1.628
88.15 1.6069
88.175 1.587
88.2 1.5734
88.225 1.569
88.25 1.5755
88.275 1.5962
88.3 1.6256
88.325 1.6601
88.35 1.6985
88.375 1.7377
88.4 1.7743
88.425 1.8065
88.45 1.8339
88.475 1.8565
88.5 1.8723
88.525 1.8813
88.55 1.8819
88.575 1.8743
88.6 1.8593
88.625 1.8384
88.65 1.8135
88.675 1.7879
88.7 1.7601
88.725 1.7267
88.75 1.6865
88.775 1.6398
88.8 1.5871
88.825 1.5303
88.85 1.4699
88.875 1.4057
88.9 1.3379
88.925 1.2693
88.95 1.203
88.975 1.1411
89 1.083
89.025 1.0249
89.05 0.9681
89.075 0.9137
89.1 0.8626
89.125 0.8094
89.15 0.7528
89.175 0.6971
89.2 0.6429
89.225 0.5931
89.25 0.5473
89.275 0.5059
89.3 0.4663
89.325 0.4273
89.35 0.3852
89.375 0.3431
89.4 0.3031
89.425 0.2638
89.45 0.2261
89.475 0.192
89.5 0.1751
89.525 0.1766
89.55 0.1992
89.575 0.2279
89.6 0.2525
89.625 0.2719
89.65 0.2851
89.675 0.2925
89.7 0.2968
89.725 0.3026
89.75 0.3066
89.775 0.3063
89.8 0.3032
89.825 0.3021
89.85 0.3079
89.875 0.3245
89.9 0.3461
89.925 0.3635
89.95 0.3749
89.975 0.3766
90 0.3678
90.025 0.3497
90.05 0.3231
90.075 0.2921
90.1 0.259
90.125 0.2248
90.15 0.1876
90.175 0.1484
90.2 0.112
90.225 0.0825
90.25 0.0638
90.275 0.0598
90.3 0.0684
90.325 0.0906
90.35 0.1272
90.375 0.1794
90.4 0.2449
90.425 0.3171
90.45 0.3907
90.475 0.4564
90.5 0.5104
90.525 0.5535
90.55 0.5851
90.575 0.6044
90.6 0.6139
90.625 0.6197
90.65 0.6264
90.675 0.6407
90.7 0.6691
90.725 0.7142
90.75 0.7721
90.775 0.8383
90.8 0.911
90.825 0.9879
90.85 1.0646
90.875 1.1405
90.9 1.2142
90.925 1.2846
90.95 1.3513
90.975 1.4152
91 1.4791
91.025 1.5451
91.05 1.613
91.075 1.6807
91.1 1.7465
91.125 1.8075
91.15 1.8632
91.175 1.9145
91.2 1.9619
91.225 2.0062
91.25 2.0475
91.275 2.085
91.3 2.1174
91.325 2.1435
91.35 2.1628
91.375 2.175
91.4 2.1811
91.425 2.1815
91.45 2.1778
91.475 2.172
91.5 2.1628
91.525 2.1482
91.55 2.1285
91.575 2.1044
91.6 2.0759
91.625 2.0436
91.65 2.0093
91.675 1.9785
91.7 1.9526
91.725 1.9302
91.75 1.9092
91.775 1.8872
91.8 1.8624
91.825 1.8326
91.85 1.7969
91.875 1.7533
91.9 1.7022
91.925 1.6459
91.95 1.5845
91.975 1.516
92 1.441
92.025 1.3605
92.05 1.2876
92.075 1.2321
92.1 1.1849
92.125 1.1349
92.15 1.0778
92.175 1.0141
92.2 0.9482
92.225 0.8881
92.25 0.8506
92.275 0.8399
92.3 0.8453
92.325 0.8548
92.35 0.8653
92.375 0.8793
92.4 0.8959
92.425 0.9127
92.45 0.9291
92.475 0.9465
92.5 0.9631
92.525 0.9763
92.55 0.9884
92.575 1.0011
92.6 1.0159
92.625 1.0334
92.65 1.0505
92.675 1.0661
92.7 1.0822
92.725 1.1015
92.75 1.1262
92.775 1.158
92.8 1.1977
92.825 1.2402
92.85 1.2801
92.875 1.3168
92.9 1.3471
92.925 1.372
92.95 1.3957
92.975 1.4195
93 1.443
93.025 1.4669
93.05 1.4963
93.075 1.539
93.1 1.5956
93.125 1.659
93.15 1.7209
93.175 1.7778
93.2 1.8295
93.225 1.8744
93.25 1.9114
93.275 1.9409
93.3 1.9627
93.325 1.9781
93.35 1.9844
93.375 1.982
93.4 1.9713
93.425 1.953
93.45 1.9295
93.475 1.9041
93.5 1.8801
93.525 1.8583
93.55 1.8339
93.575 1.8026
93.6 1.7635
93.625 1.7166
93.65 1.6629
93.675 1.6028
93.7 1.5367
93.725 1.4643
93.75 1.3869
93.775 1.3105
93.8 1.2407
93.825 1.1732
93.85 1.1018
93.875 1.0267
93.9 0.9498
93.925 0.877
93.95 0.8113
93.975 0.7586
94 0.7259
94.025 0.7091
94.05 0.7023
94.075 0.6992
94.1 0.6969
94.125 0.7003
94.15 0.7161
94.175 0.742
94.2 0.7761
94.225 0.818
94.25 0.8636
94.275 0.9132
94.3 0.965
94.325 1.0151
94.35 1.0602
94.375 1.0997
94.4 1.1315
94.425 1.1532
94.45 1.1672
94.475 1.1778
94.5 1.1874
94.525 1.1926
94.55 1.1897
94.575 1.1782
94.6 1.1581
94.625 1.1293
94.65 1.0914
94.675 1.0468
94.7 0.9948
94.725 0.9338
94.75 0.8673
94.775 0.8117
94.8 0.7761
94.825 0.7511
94.85 0.729
94.875 0.7033
94.9 0.6734
94.925 0.6406
94.95 0.6055
94.975 0.5658
95 0.5217
95.025 0.4736
95.05 0.4185
95.075 0.3562
95.1 0.2903
95.125 0.2441
95.15 0.2391
95.175 0.2504
95.2 0.2559
95.225 0.2517
95.25 0.2374
95.275 0.2116
95.3 0.1803
95.325 0.1577
95.35 0.1589
95.375 0.1772
95.4 0.1988
95.425 0.2169
95.45 0.2313
95.475 0.2418
95.5 0.2451
95.525 0.2429
95.55 0.2412
95.575 0.2458
95.6 0.2533
95.625 0.2607
95.65 0.2624
95.675 0.2632
95.7 0.2636
95.725 0.2587
95.75 0.2463
95.775 0.2239
95.8 0.1915
95.825 0.1524
95.85 0.1103
95.875 0.0685
95.9 0.0304
95.925 -0.0047
95.95 -0.0352
95.975 -0.0575
96 -0.0669
96.025 -0.0678
96.05 -0.0644
96.075 -0.0555
96.1 -0.0348
96.125 -0.0033
96.15 0.0303
96.175 0.0608
96.2 0.0845
96.225 0.0997
96.25 0.1056
96.275 0.1044
96.3 0.1005
96.325 0.1013
96.35 0.1112
96.375 0.1311
96.4 0.1603
96.425 0.1904
96.45 0.2169
96.475 0.2441
96.5 0.2766
96.525 0.3113
96.55 0.3428
96.575 0.366
96.6 0.3811
96.625 0.3916
96.65 0.397
96.675 0.3964
96.7 0.3896
96.725 0.3807
96.75 0.3832
96.775 0.392
96.8 0.3968
96.825 0.4015
96.85 0.4092
96.875 0.4202
96.9 0.4368
96.925 0.4554
96.95 0.4726
96.975 0.4856
97 0.492
97.025 0.4987
97.05 0.5087
97.075 0.5235
97.1 0.5424
97.125 0.5671
97.15 0.5919
97.175 0.6114
97.2 0.6251
97.225 0.6346
97.25 0.64
97.275 0.6456
97.3 0.6471
97.325 0.643
97.35 0.6315
97.375 0.6131
97.4 0.5906
97.425 0.5677
97.45 0.5566
97.475 0.5778
97.5 0.6171
97.525 0.6615
97.55 0.704
97.575 0.7393
97.6 0.7678
97.625 0.7895
97.65 0.806
97.675 0.818
97.7 0.8261
97.725 0.8293
97.75 0.8287
97.775 0.8229
97.8 0.8169
97.825 0.8104
97.85 0.8064
97.875 0.8108
97.9 0.8211
97.925 0.8355
97.95 0.8492
97.975 0.8617
98 0.8707
98.025 0.8756
98.05 0.8774
98.075 0.8767
98.1 0.8756
98.125 0.8769
98.15 0.8833
98.175 0.8972
98.2 0.9242
98.225 0.961
98.25 0.9981
98.275 1.0329
98.3 1.0641
98.325 1.092
98.35 1.1165
98.375 1.1362
98.4 1.1471
98.425 1.1502
98.45 1.1533
98.475 1.1632
98.5 1.1859
98.525 1.2164
98.55 1.2482
98.575 1.2779
98.6 1.3052
98.625 1.3294
98.65 1.3479
98.675 1.3594
98.7 1.3626
98.725 1.3554
98.75 1.3375
98.775 1.3078
98.8 1.265
98.825 1.2143
98.85 1.1554
98.875 1.0925
98.9 1.0281
98.925 0.9666
98.95 0.9101
98.975 0.857
99 0.8102
99.025 0.7723
99.05 0.741
99.075 0.712
99.1 0.6839
99.125 0.6557
99.15 0.6222
99.175 0.5845
99.2 0.5431
99.225 0.5022
99.25 0.4686
99.275 0.4429
99.3 0.4184
99.325 0.3964
99.35 0.379
99.375 0.3612
99.4 0.3381
99.425 0.3084
99.45 0.2792
99.475 0.2589
99.5 0.2497
99.525 0.2452
99.55 0.2407
99.575 0.2336
99.6 0.2206
99.625 0.2009
99.65 0.1743
99.675 0.1399
99.7 0.097
99.725 0.0478
99.75 -0.0069
99.775 -0.0646
99.8 -0.1217
99.825 -0.1736
99.85 -0.2174
99.875 -0.253
99.9 -0.284
99.925 -0.3103
99.95 -0.3359
99.975 -0.3624
100 -0.3838
