# Supplementary material for: Uptake of N2O5 by aqueous aerosol unveiled using chemically accurate many-body potentials
Source: Nat Commun. 2022 Mar 10;13:1266. doi: 10.1038/s41467-022-28697-8 (PMC8913772; doi:10.1038/s41467-022-28697-8)
Supplement: Supplementary file 3 — Source Data [file 41467_2022_28697_MOESM3_ESM.zip › n2o5-uptake-data/Fig2/scattering/rep06run09/relcom_gds.dat]

0.025 12.1496
0.05 12.1093
0.075 12.0689
0.1 12.0285
0.125 11.9881
0.15 11.9476
0.175 11.9071
0.2 11.8667
0.225 11.8262
0.25 11.7856
0.275 11.7451
0.3 11.7046
0.325 11.664
0.35 11.6234
0.375 11.5828
0.4 11.5421
0.425 11.5014
0.45 11.4607
0.475 11.4199
0.5 11.3792
0.525 11.3383
0.55 11.2975
0.575 11.2566
0.6 11.2156
0.625 11.1746
0.65 11.1335
0.675 11.0924
0.7 11.0513
0.725 11.0101
0.75 10.9689
0.775 10.9277
0.8 10.8864
0.825 10.8451
0.85 10.8037
0.875 10.7624
0.9 10.7209
0.925 10.6795
0.95 10.6381
0.975 10.5968
1 10.5553
1.025 10.5139
1.05 10.4725
1.075 10.431
1.1 10.3894
1.125 10.3479
1.15 10.3063
1.175 10.2646
1.2 10.223
1.225 10.1813
1.25 10.1396
1.275 10.0978
1.3 10.0561
1.325 10.0144
1.35 9.9727
1.375 9.931
1.4 9.8892
1.425 9.8472
1.45 9.8052
1.475 9.7631
1.5 9.7209
1.525 9.6787
1.55 9.6364
1.575 9.5939
1.6 9.5514
1.625 9.5088
1.65 9.4662
1.675 9.4234
1.7 9.3806
1.725 9.3376
1.75 9.2945
1.775 9.2513
1.8 9.2079
1.825 9.1643
1.85 9.1205
1.875 9.0766
1.9 9.0325
1.925 8.9883
1.95 8.9439
1.975 8.8993
2 8.8544
2.025 8.8091
2.05 8.7635
2.075 8.7176
2.1 8.6714
2.125 8.625
2.15 8.5783
2.175 8.5316
2.2 8.4847
2.225 8.4376
2.25 8.3903
2.275 8.3429
2.3 8.2954
2.325 8.2477
2.35 8.1998
2.375 8.1516
2.4 8.1032
2.425 8.0545
2.45 8.0056
2.475 7.9564
2.5 7.9068
2.525 7.8569
2.55 7.8069
2.575 7.7568
2.6 7.7062
2.625 7.6554
2.65 7.6044
2.675 7.5529
2.7 7.5013
2.725 7.4495
2.75 7.3975
2.775 7.3446
2.8 7.2907
2.825 7.2357
2.85 7.1799
2.875 7.1232
2.9 7.0652
2.925 7.0058
2.95 6.9452
2.975 6.8837
3 6.8214
3.025 6.7581
3.05 6.6935
3.075 6.6274
3.1 6.56
3.125 6.4911
3.15 6.4206
3.175 6.3488
3.2 6.2756
3.225 6.2004
3.25 6.1227
3.275 6.0426
3.3 5.9598
3.325 5.8745
3.35 5.7869
3.375 5.6965
3.4 5.603
3.425 5.5058
3.45 5.4046
3.475 5.2991
3.5 5.189
3.525 5.0746
3.55 4.9561
3.575 4.8332
3.6 4.706
3.625 4.574
3.65 4.4364
3.675 4.2947
3.7 4.1592
3.725 4.0498
3.75 3.9723
3.775 3.9214
3.8 3.8906
3.825 3.8817
3.85 3.9053
3.875 3.9602
3.9 4.0259
3.925 4.0897
3.95 4.1471
3.975 4.1954
4 4.2352
4.025 4.2666
4.05 4.289
4.075 4.3098
4.1 4.3381
4.125 4.3706
4.15 4.3982
4.175 4.4187
4.2 4.4336
4.225 4.4435
4.25 4.4466
4.275 4.4434
4.3 4.438
4.325 4.4309
4.35 4.4233
4.375 4.4145
4.4 4.405
4.425 4.3957
4.45 4.3907
4.475 4.3972
4.5 4.4134
4.525 4.434
4.55 4.4533
4.575 4.4693
4.6 4.4822
4.625 4.4906
4.65 4.4952
4.675 4.4959
4.7 4.4924
4.725 4.4837
4.75 4.47
4.775 4.4501
4.8 4.4239
4.825 4.393
4.85 4.3593
4.875 4.3244
4.9 4.2907
4.925 4.2622
4.95 4.2371
4.975 4.2098
5 4.1776
5.025 4.1407
5.05 4.1024
5.075 4.0644
5.1 4.025
5.125 3.9826
5.15 3.9324
5.175 3.872
5.2 3.8043
5.225 3.737
5.25 3.677
5.275 3.628
5.3 3.5906
5.325 3.5669
5.35 3.5536
5.375 3.5451
5.4 3.5369
5.425 3.527
5.45 3.5137
5.475 3.4955
5.5 3.4718
5.525 3.441
5.55 3.403
5.575 3.3582
5.6 3.3064
5.625 3.2494
5.65 3.186
5.675 3.1168
5.7 3.0427
5.725 2.9634
5.75 2.8772
5.775 2.7824
5.8 2.6793
5.825 2.5689
5.85 2.453
5.875 2.3421
5.9 2.2548
5.925 2.1855
5.95 2.118
5.975 2.0482
6 1.9732
6.025 1.8927
6.05 1.8102
6.075 1.7273
6.1 1.6506
6.125 1.5889
6.15 1.5451
6.175 1.5172
6.2 1.5009
6.225 1.4951
6.25 1.5015
6.275 1.5162
6.3 1.5345
6.325 1.5607
6.35 1.5927
6.375 1.6252
6.4 1.6582
6.425 1.6937
6.45 1.7299
6.475 1.7657
6.5 1.8005
6.525 1.8323
6.55 1.862
6.575 1.8975
6.6 1.9418
6.625 1.9901
6.65 2.0334
6.675 2.0677
6.7 2.0896
6.725 2.0993
6.75 2.099
6.775 2.09
6.8 2.0734
6.825 2.0495
6.85 2.018
6.875 1.9792
6.9 1.9332
6.925 1.8812
6.95 1.8243
6.975 1.7617
7 1.6968
7.025 1.6313
7.05 1.5647
7.075 1.4935
7.1 1.4204
7.125 1.3483
7.15 1.2783
7.175 1.21
7.2 1.1414
7.225 1.0706
7.25 1.0001
7.275 0.9312
7.3 0.8639
7.325 0.7927
7.35 0.7163
7.375 0.6313
7.4 0.5364
7.425 0.4342
7.45 0.3287
7.475 0.2242
7.5 0.1167
7.525 0.0107
7.55 -0.0743
7.575 -0.1278
7.6 -0.1576
7.625 -0.172
7.65 -0.1744
7.675 -0.1618
7.7 -0.1402
7.725 -0.1165
7.75 -0.0889
7.775 -0.0517
7.8 -0.0076
7.825 0.0424
7.85 0.1031
7.875 0.174
7.9 0.2511
7.925 0.3299
7.95 0.4058
7.975 0.4759
8 0.5397
8.025 0.5985
8.05 0.6522
8.075 0.6999
8.1 0.741
8.125 0.7772
8.15 0.8089
8.175 0.836
8.2 0.8588
8.225 0.8757
8.25 0.8878
8.275 0.8947
8.3 0.8959
8.325 0.8919
8.35 0.8864
8.375 0.8842
8.4 0.8879
8.425 0.9001
8.45 0.9171
8.475 0.9339
8.5 0.9493
8.525 0.9618
8.55 0.9739
8.575 0.9881
8.6 1.0047
8.625 1.0223
8.65 1.0417
8.675 1.0605
8.7 1.0772
8.725 1.09
8.75 1.099
8.775 1.1033
8.8 1.1031
8.825 1.0967
8.85 1.084
8.875 1.0658
8.9 1.0417
8.925 1.0121
8.95 0.9761
8.975 0.9348
9 0.8881
9.025 0.8368
9.05 0.7816
9.075 0.7232
9.1 0.6657
9.125 0.6093
9.15 0.5564
9.175 0.5105
9.2 0.4686
9.225 0.4272
9.25 0.3851
9.275 0.3436
9.3 0.3109
9.325 0.283
9.35 0.2554
9.375 0.2278
9.4 0.2059
9.425 0.1925
9.45 0.1861
9.475 0.1855
9.5 0.1875
9.525 0.1879
9.55 0.1865
9.575 0.1878
9.6 0.1978
9.625 0.2166
9.65 0.2344
9.675 0.2506
9.7 0.2673
9.725 0.2861
9.75 0.3053
9.775 0.3279
9.8 0.3507
9.825 0.3747
9.85 0.394
9.875 0.4072
9.9 0.415
9.925 0.4179
9.95 0.4155
9.975 0.409
10 0.3997
10.025 0.3875
10.05 0.3746
10.075 0.3651
10.1 0.3631
10.125 0.3646
10.15 0.3684
10.175 0.3768
10.2 0.3906
10.225 0.4071
10.25 0.4264
10.275 0.4461
10.3 0.4651
10.325 0.4831
10.35 0.4999
10.375 0.5136
10.4 0.528
10.425 0.5561
10.45 0.6157
10.475 0.7116
10.5 0.8252
10.525 0.9383
10.55 1.0462
10.575 1.1449
10.6 1.2333
10.625 1.3119
10.65 1.3799
10.675 1.4363
10.7 1.482
10.725 1.5173
10.75 1.5419
10.775 1.5567
10.8 1.5627
10.825 1.5636
10.85 1.561
10.875 1.554
10.9 1.5438
10.925 1.5283
10.95 1.5054
10.975 1.4735
11 1.431
11.025 1.3775
11.05 1.3158
11.075 1.2524
11.1 1.1985
11.125 1.151
11.15 1.1033
11.175 1.0547
11.2 1.0082
11.225 0.9658
11.25 0.9247
11.275 0.8849
11.3 0.8487
11.325 0.8197
11.35 0.8045
11.375 0.798
11.4 0.794
11.425 0.787
11.45 0.7755
11.475 0.7646
11.5 0.758
11.525 0.7579
11.55 0.764
11.575 0.7722
11.6 0.7802
11.625 0.787
11.65 0.7924
11.675 0.7929
11.7 0.7845
11.725 0.766
11.75 0.7384
11.775 0.7047
11.8 0.6701
11.825 0.6379
11.85 0.6162
11.875 0.6127
11.9 0.6317
11.925 0.6607
11.95 0.6927
11.975 0.7249
12 0.7547
12.025 0.7792
12.05 0.7935
12.075 0.7972
12.1 0.7931
12.125 0.7823
12.15 0.7679
12.175 0.754
12.2 0.7419
12.225 0.7371
12.25 0.751
12.275 0.7885
12.3 0.8437
12.325 0.9063
12.35 0.968
12.375 1.0237
12.4 1.0721
12.425 1.1126
12.45 1.1453
12.475 1.1717
12.5 1.197
12.525 1.2238
12.55 1.2511
12.575 1.2763
12.6 1.2989
12.625 1.3179
12.65 1.3306
12.675 1.3382
12.7 1.3425
12.725 1.3452
12.75 1.3464
12.775 1.3444
12.8 1.337
12.825 1.3257
12.85 1.3117
12.875 1.2965
12.9 1.2813
12.925 1.2647
12.95 1.2423
12.975 1.2109
13 1.1712
13.025 1.1266
13.05 1.0848
13.075 1.0504
13.1 1.019
13.125 0.9874
13.15 0.9558
13.175 0.9298
13.2 0.9115
13.225 0.9056
13.25 0.9158
13.275 0.942
13.3 0.9757
13.325 1.004
13.35 1.0233
13.375 1.0343
13.4 1.0377
13.425 1.0354
13.45 1.0338
13.475 1.0393
13.5 1.0585
13.525 1.0835
13.55 1.108
13.575 1.1344
13.6 1.1644
13.625 1.2007
13.65 1.2421
13.675 1.2797
13.7 1.311
13.725 1.3349
13.75 1.3514
13.775 1.3617
13.8 1.3655
13.825 1.362
13.85 1.3515
13.875 1.3337
13.9 1.3115
13.925 1.287
13.95 1.257
13.975 1.2188
14 1.1721
14.025 1.1226
14.05 1.0744
14.075 1.0312
14.1 0.9973
14.125 0.9712
14.15 0.9471
14.175 0.9216
14.2 0.8943
14.225 0.8645
14.25 0.834
14.275 0.8068
14.3 0.7812
14.325 0.7541
14.35 0.7295
14.375 0.7147
14.4 0.703
14.425 0.6883
14.45 0.6688
14.475 0.6476
14.5 0.6306
14.525 0.6247
14.55 0.633
14.575 0.6527
14.6 0.6784
14.625 0.7071
14.65 0.7369
14.675 0.7664
14.7 0.7946
14.725 0.8218
14.75 0.8466
14.775 0.8731
14.8 0.9047
14.825 0.9421
14.85 0.98
14.875 1.0152
14.9 1.0469
14.925 1.0795
14.95 1.1138
14.975 1.1438
15 1.1671
15.025 1.1868
15.05 1.2041
15.075 1.2215
15.1 1.2424
15.125 1.2662
15.15 1.29
15.175 1.3166
15.2 1.3489
15.225 1.3903
15.25 1.4378
15.275 1.4861
15.3 1.534
15.325 1.5827
15.35 1.6299
15.375 1.6723
15.4 1.7075
15.425 1.7363
15.45 1.7581
15.475 1.7711
15.5 1.7755
15.525 1.7733
15.55 1.7642
15.575 1.748
15.6 1.7252
15.625 1.696
15.65 1.66
15.675 1.6201
15.7 1.5851
15.725 1.5562
15.75 1.5331
15.775 1.5265
15.8 1.5392
15.825 1.5583
15.85 1.5746
15.875 1.5883
15.9 1.5993
15.925 1.6059
15.95 1.606
15.975 1.5997
16 1.5893
16.025 1.5721
16.05 1.5485
16.075 1.5192
16.1 1.487
16.125 1.4547
16.15 1.4229
16.175 1.3953
16.2 1.3693
16.225 1.3409
16.25 1.3044
16.275 1.258
16.3 1.2041
16.325 1.1421
16.35 1.0767
16.375 1.0204
16.4 0.9833
16.425 0.9574
16.45 0.9363
16.475 0.9187
16.5 0.9027
16.525 0.8897
16.55 0.8738
16.575 0.8511
16.6 0.8236
16.625 0.7957
16.65 0.7692
16.675 0.7446
16.7 0.7211
16.725 0.6965
16.75 0.6721
16.775 0.6484
16.8 0.6315
16.825 0.6267
16.85 0.6326
16.875 0.653
16.9 0.6859
16.925 0.7218
16.95 0.7571
16.975 0.7911
17 0.8212
17.025 0.8474
17.05 0.8674
17.075 0.8804
17.1 0.8864
17.125 0.8889
17.15 0.8863
17.175 0.8821
17.2 0.8754
17.225 0.8688
17.25 0.8708
17.275 0.8866
17.3 0.9152
17.325 0.9587
17.35 1.0119
17.375 1.0678
17.4 1.1246
17.425 1.1796
17.45 1.2259
17.475 1.2626
17.5 1.291
17.525 1.3129
17.55 1.3326
17.575 1.3518
17.6 1.3664
17.625 1.3727
17.65 1.3701
17.675 1.362
17.7 1.3499
17.725 1.3304
17.75 1.3052
17.775 1.2754
17.8 1.2433
17.825 1.2096
17.85 1.1745
17.875 1.1429
17.9 1.1156
17.925 1.0948
17.95 1.0827
17.975 1.0761
18 1.066
18.025 1.0508
18.05 1.0318
18.075 1.0137
18.1 1.0013
18.125 0.9946
18.15 0.9808
18.175 0.9583
18.2 0.9361
18.225 0.9178
18.25 0.9061
18.275 0.8974
18.3 0.8873
18.325 0.8779
18.35 0.8706
18.375 0.8598
18.4 0.8479
18.425 0.8377
18.45 0.8344
18.475 0.8401
18.5 0.8508
18.525 0.8694
18.55 0.8916
18.575 0.9136
18.6 0.9332
18.625 0.947
18.65 0.9554
18.675 0.9612
18.7 0.973
18.725 0.9934
18.75 1.0103
18.775 1.0163
18.8 1.0142
18.825 1.0111
18.85 1.0128
18.875 1.023
18.9 1.0388
18.925 1.0553
18.95 1.0674
18.975 1.0713
19 1.0658
19.025 1.0521
19.05 1.0306
19.075 1.0016
19.1 0.965
19.125 0.9231
19.15 0.8778
19.175 0.835
19.2 0.7991
19.225 0.7779
19.25 0.7706
19.275 0.7728
19.3 0.7786
19.325 0.789
19.35 0.8022
19.375 0.8179
19.4 0.8338
19.425 0.8425
19.45 0.8475
19.475 0.8551
19.5 0.8684
19.525 0.8818
19.55 0.8903
19.575 0.8952
19.6 0.8952
19.625 0.8902
19.65 0.8796
19.675 0.8635
19.7 0.8413
19.725 0.8122
19.75 0.7768
19.775 0.7331
19.8 0.6813
19.825 0.6321
19.85 0.593
19.875 0.5684
19.9 0.5571
19.925 0.5516
19.95 0.5538
19.975 0.559
20 0.5586
20.025 0.5514
20.05 0.5372
20.075 0.5168
20.1 0.4917
20.125 0.4647
20.15 0.4381
20.175 0.4115
20.2 0.3859
20.225 0.3639
20.25 0.3477
20.275 0.3382
20.3 0.3349
20.325 0.3314
20.35 0.3258
20.375 0.3171
20.4 0.3075
20.425 0.2989
20.45 0.2858
20.475 0.2664
20.5 0.2401
20.525 0.2056
20.55 0.167
20.575 0.1261
20.6 0.0869
20.625 0.0557
20.65 0.0333
20.675 0.0169
20.7 0.0099
20.725 0.0161
20.75 0.028
20.775 0.0396
20.8 0.0517
20.825 0.0682
20.85 0.0927
20.875 0.1215
20.9 0.1492
20.925 0.173
20.95 0.1916
20.975 0.2019
21 0.2028
21.025 0.1945
21.05 0.1783
21.075 0.1561
21.1 0.129
21.125 0.0971
21.15 0.0633
21.175 0.0284
21.2 -0.0076
21.225 -0.0417
21.25 -0.0708
21.275 -0.0974
21.3 -0.1215
21.325 -0.1426
21.35 -0.1659
21.375 -0.1968
21.4 -0.2341
21.425 -0.274
21.45 -0.3146
21.475 -0.3433
21.5 -0.3509
21.525 -0.342
21.55 -0.3271
21.575 -0.3091
21.6 -0.287
21.625 -0.2621
21.65 -0.2363
21.675 -0.2141
21.7 -0.2014
21.725 -0.1995
21.75 -0.2062
21.775 -0.2199
21.8 -0.2416
21.825 -0.2736
21.85 -0.3171
21.875 -0.3713
21.9 -0.434
21.925 -0.5013
21.95 -0.5672
21.975 -0.6293
22 -0.6875
22.025 -0.7383
22.05 -0.7806
22.075 -0.8059
22.1 -0.8144
22.125 -0.7984
22.15 -0.7573
22.175 -0.7051
22.2 -0.65
22.225 -0.5977
22.25 -0.5512
22.275 -0.5108
22.3 -0.475
22.325 -0.4373
22.35 -0.3926
22.375 -0.3373
22.4 -0.2747
22.425 -0.2093
22.45 -0.1454
22.475 -0.0834
22.5 -0.0195
22.525 0.0394
22.55 0.088
22.575 0.1298
22.6 0.1687
22.625 0.2074
22.65 0.2457
22.675 0.2827
22.7 0.3177
22.725 0.3516
22.75 0.3841
22.775 0.4163
22.8 0.4469
22.825 0.4695
22.85 0.4806
22.875 0.4847
22.9 0.4847
22.925 0.481
22.95 0.4729
22.975 0.4606
23 0.4438
23.025 0.4266
23.05 0.4135
23.075 0.4067
23.1 0.4154
23.125 0.4334
23.15 0.4613
23.175 0.4956
23.2 0.5313
23.225 0.565
23.25 0.5919
23.275 0.6117
23.3 0.6244
23.325 0.635
23.35 0.6484
23.375 0.6752
23.4 0.7138
23.425 0.7576
23.45 0.81
23.475 0.8722
23.5 0.9436
23.525 1.0225
23.55 1.1076
23.575 1.2094
23.6 1.3254
23.625 1.4461
23.65 1.5614
23.675 1.6667
23.7 1.761
23.725 1.8439
23.75 1.9158
23.775 1.9766
23.8 2.0255
23.825 2.0635
23.85 2.093
23.875 2.1196
23.9 2.1507
23.925 2.1852
23.95 2.2185
23.975 2.2485
24 2.2734
24.025 2.2938
24.05 2.3112
24.075 2.3235
24.1 2.3299
24.125 2.3296
24.15 2.3218
24.175 2.3071
24.2 2.2886
24.225 2.2659
24.25 2.2392
24.275 2.2078
24.3 2.1774
24.325 2.1563
24.35 2.1508
24.375 2.1556
24.4 2.1638
24.425 2.1712
24.45 2.1751
24.475 2.1778
24.5 2.179
24.525 2.1787
24.55 2.1784
24.575 2.179
24.6 2.1813
24.625 2.1824
24.65 2.1789
24.675 2.1718
24.7 2.1617
24.725 2.1497
24.75 2.1395
24.775 2.1354
24.8 2.1357
24.825 2.1356
24.85 2.1328
24.875 2.1258
24.9 2.1153
24.925 2.1013
24.95 2.0832
24.975 2.0607
25 2.0351
25.025 2.0066
25.05 1.9723
25.075 1.9293
25.1 1.8789
25.125 1.821
25.15 1.7576
25.175 1.6911
25.2 1.6215
25.225 1.5485
25.25 1.471
25.275 1.3908
25.3 1.3106
25.325 1.2369
25.35 1.1708
25.375 1.1154
25.4 1.0667
25.425 1.0218
25.45 0.9782
25.475 0.9366
25.5 0.8934
25.525 0.8482
25.55 0.8025
25.575 0.7566
25.6 0.7113
25.625 0.6657
25.65 0.6179
25.675 0.5628
25.7 0.4988
25.725 0.4264
25.75 0.3453
25.775 0.2572
25.8 0.1631
25.825 0.0663
25.85 -0.0212
25.875 -0.0969
25.9 -0.1694
25.925 -0.2408
25.95 -0.3137
25.975 -0.3872
26 -0.4585
26.025 -0.519
26.05 -0.559
26.075 -0.5784
26.1 -0.5854
26.125 -0.5868
26.15 -0.5836
26.175 -0.5823
26.2 -0.5802
26.225 -0.5718
26.25 -0.5588
26.275 -0.5448
26.3 -0.5232
26.325 -0.4913
26.35 -0.4488
26.375 -0.4005
26.4 -0.3522
26.425 -0.3073
26.45 -0.266
26.475 -0.2275
26.5 -0.1926
26.525 -0.1602
26.55 -0.1301
26.575 -0.1046
26.6 -0.0819
26.625 -0.0622
26.65 -0.0492
26.675 -0.0412
26.7 -0.0354
26.725 -0.0329
26.75 -0.0336
26.775 -0.0396
26.8 -0.0538
26.825 -0.0754
26.85 -0.0993
26.875 -0.1184
26.9 -0.1306
26.925 -0.1352
26.95 -0.1318
26.975 -0.1222
27 -0.1083
27.025 -0.0913
27.05 -0.0723
27.075 -0.0505
27.1 -0.0276
27.125 -0.0043
27.15 0.0166
27.175 0.0364
27.2 0.0651
27.225 0.1016
27.25 0.1395
27.275 0.1744
27.3 0.2053
27.325 0.2304
27.35 0.246
27.375 0.2507
27.4 0.2488
27.425 0.2425
27.45 0.2313
27.475 0.2113
27.5 0.1842
27.525 0.1539
27.55 0.1217
27.575 0.0922
27.6 0.067
27.625 0.042
27.65 0.0138
27.675 -0.0166
27.7 -0.0461
27.725 -0.0688
27.75 -0.0838
27.775 -0.097
27.8 -0.1115
27.825 -0.1299
27.85 -0.148
27.875 -0.1608
27.9 -0.1636
27.925 -0.1598
27.95 -0.1563
27.975 -0.1486
28 -0.1428
28.025 -0.1407
28.05 -0.1413
28.075 -0.1439
28.1 -0.1475
28.125 -0.1496
28.15 -0.1497
28.175 -0.1473
28.2 -0.1436
28.225 -0.1376
28.25 -0.1231
28.275 -0.0959
28.3 -0.0557
28.325 -0.0151
28.35 0.0217
28.375 0.0509
28.4 0.073
28.425 0.0897
28.45 0.1016
28.475 0.1104
28.5 0.1164
28.525 0.1219
28.55 0.1309
28.575 0.1507
28.6 0.1815
28.625 0.2156
28.65 0.2457
28.675 0.2707
28.7 0.2939
28.725 0.3184
28.75 0.3431
28.775 0.36
28.8 0.3695
28.825 0.3775
28.85 0.3955
28.875 0.4186
28.9 0.4373
28.925 0.4504
28.95 0.4559
28.975 0.455
29 0.4507
29.025 0.4431
29.05 0.4315
29.075 0.4221
29.1 0.4135
29.125 0.4029
29.15 0.389
29.175 0.3724
29.2 0.363
29.225 0.3707
29.25 0.3886
29.275 0.4022
29.3 0.4039
29.325 0.3924
29.35 0.3716
29.375 0.3483
29.4 0.3305
29.425 0.3187
29.45 0.314
29.475 0.3176
29.5 0.3299
29.525 0.348
29.55 0.3698
29.575 0.3963
29.6 0.4257
29.625 0.4549
29.65 0.485
29.675 0.5146
29.7 0.5403
29.725 0.5626
29.75 0.5821
29.775 0.5988
29.8 0.6149
29.825 0.6349
29.85 0.6611
29.875 0.6892
29.9 0.7133
29.925 0.7331
29.95 0.7489
29.975 0.7611
30 0.7723
30.025 0.7817
30.05 0.7898
30.075 0.7951
30.1 0.7942
30.125 0.7864
30.15 0.7723
30.175 0.7543
30.2 0.732
30.225 0.7057
30.25 0.6809
30.275 0.6553
30.3 0.6292
30.325 0.6054
30.35 0.587
30.375 0.5757
30.4 0.5698
30.425 0.5668
30.45 0.5628
30.475 0.5571
30.5 0.548
30.525 0.5375
30.55 0.5289
30.575 0.5266
30.6 0.5275
30.625 0.5285
30.65 0.5285
30.675 0.5318
30.7 0.5401
30.725 0.5489
30.75 0.5546
30.775 0.5555
30.8 0.5494
30.825 0.5405
30.85 0.5291
30.875 0.512
30.9 0.4869
30.925 0.4519
30.95 0.4088
30.975 0.363
31 0.316
31.025 0.265
31.05 0.2086
31.075 0.1474
31.1 0.0827
31.125 0.0248
31.15 -0.0197
31.175 -0.0572
31.2 -0.0857
31.225 -0.1006
31.25 -0.1064
31.275 -0.1085
31.3 -0.1073
31.325 -0.098
31.35 -0.0698
31.375 -0.0214
31.4 0.0342
31.425 0.0854
31.45 0.1314
31.475 0.1713
31.5 0.2089
31.525 0.2444
31.55 0.2778
31.575 0.3105
31.6 0.3449
31.625 0.3832
31.65 0.4208
31.675 0.454
31.7 0.4795
31.725 0.5012
31.75 0.5193
31.775 0.5352
31.8 0.5559
31.825 0.586
31.85 0.6221
31.875 0.6538
31.9 0.6774
31.925 0.6989
31.95 0.7238
31.975 0.7489
32 0.771
32.025 0.7914
32.05 0.8103
32.075 0.8318
32.1 0.8591
32.125 0.8977
32.15 0.9391
32.175 0.9784
32.2 1.0108
32.225 1.0366
32.25 1.0626
32.275 1.0957
32.3 1.1324
32.325 1.1662
32.35 1.1946
32.375 1.2206
32.4 1.247
32.425 1.2702
32.45 1.2875
32.475 1.2976
32.5 1.2991
32.525 1.2909
32.55 1.2725
32.575 1.2456
32.6 1.2112
32.625 1.1696
32.65 1.1198
32.675 1.064
32.7 1.0054
32.725 0.9468
32.75 0.8872
32.775 0.8244
32.8 0.7551
32.825 0.6787
32.85 0.5988
32.875 0.5187
32.9 0.443
32.925 0.3709
32.95 0.3015
32.975 0.2322
33 0.1634
33.025 0.0967
33.05 0.0345
33.075 -0.0189
33.1 -0.0578
33.125 -0.0838
33.15 -0.1057
33.175 -0.1336
33.2 -0.1726
33.225 -0.2219
33.25 -0.2794
33.275 -0.3418
33.3 -0.4044
33.325 -0.4668
33.35 -0.5253
33.375 -0.5727
33.4 -0.6077
33.425 -0.629
33.45 -0.6352
33.475 -0.6246
33.5 -0.5965
33.525 -0.5501
33.55 -0.4931
33.575 -0.4283
33.6 -0.3566
33.625 -0.2764
33.65 -0.1956
33.675 -0.1207
33.7 -0.0675
33.725 -0.0346
33.75 -0.0098
33.775 0.0201
33.8 0.0564
33.825 0.0963
33.85 0.1415
33.875 0.1942
33.9 0.2533
33.925 0.3132
33.95 0.367
33.975 0.4111
34 0.4464
34.025 0.4732
34.05 0.4952
34.075 0.5172
34.1 0.5368
34.125 0.5511
34.15 0.559
34.175 0.5612
34.2 0.5562
34.225 0.5428
34.25 0.5197
34.275 0.4853
34.3 0.442
34.325 0.3959
34.35 0.3546
34.375 0.3312
34.4 0.34
34.425 0.3787
34.45 0.4354
34.475 0.496
34.5 0.5511
34.525 0.5966
34.55 0.6363
34.575 0.6736
34.6 0.7062
34.625 0.731
34.65 0.7483
34.675 0.7589
34.7 0.76
34.725 0.7522
34.75 0.7346
34.775 0.7063
34.8 0.6682
34.825 0.6248
34.85 0.5793
34.875 0.5389
34.9 0.508
34.925 0.4894
34.95 0.478
34.975 0.4732
35 0.4751
35.025 0.4846
35.05 0.4955
35.075 0.5051
35.1 0.5109
35.125 0.5115
35.15 0.5056
35.175 0.4926
35.2 0.4749
35.225 0.4533
35.25 0.4299
35.275 0.4073
35.3 0.3858
35.325 0.3639
35.35 0.3402
35.375 0.3142
35.4 0.2877
35.425 0.26
35.45 0.2324
35.475 0.208
35.5 0.1882
35.525 0.1699
35.55 0.1497
35.575 0.1276
35.6 0.1088
35.625 0.0961
35.65 0.0919
35.675 0.092
35.7 0.0986
35.725 0.1122
35.75 0.1399
35.775 0.173
35.8 0.2063
35.825 0.2369
35.85 0.2663
35.875 0.2919
35.9 0.3079
35.925 0.315
35.95 0.3168
35.975 0.3179
36 0.3172
36.025 0.3193
36.05 0.3236
36.075 0.3361
36.1 0.3546
36.125 0.3798
36.15 0.4133
36.175 0.4607
36.2 0.5202
36.225 0.5867
36.25 0.6533
36.275 0.7147
36.3 0.7719
36.325 0.8244
36.35 0.8719
36.375 0.9129
36.4 0.9485
36.425 0.9795
36.45 1.0077
36.475 1.0377
36.5 1.0794
36.525 1.1297
36.55 1.178
36.575 1.2225
36.6 1.2647
36.625 1.3067
36.65 1.3475
36.675 1.3873
36.7 1.4211
36.725 1.4467
36.75 1.4643
36.775 1.475
36.8 1.4791
36.825 1.4765
36.85 1.4681
36.875 1.4545
36.9 1.441
36.925 1.4289
36.95 1.4175
36.975 1.4056
37 1.3945
37.025 1.3795
37.05 1.3558
37.075 1.3254
37.1 1.2888
37.125 1.2462
37.15 1.1979
37.175 1.1459
37.2 1.0938
37.225 1.04
37.25 0.9812
37.275 0.915
37.3 0.8412
37.325 0.7628
37.35 0.6945
37.375 0.6425
37.4 0.6077
37.425 0.5853
37.45 0.5751
37.475 0.5791
37.5 0.5971
37.525 0.6198
37.55 0.6444
37.575 0.6715
37.6 0.7
37.625 0.7258
37.65 0.7486
37.675 0.7673
37.7 0.783
37.725 0.7965
37.75 0.8004
37.775 0.7934
37.8 0.7772
37.825 0.7515
37.85 0.7187
37.875 0.6782
37.9 0.6356
37.925 0.6012
37.95 0.5787
37.975 0.5824
38 0.6195
38.025 0.6675
38.05 0.7158
38.075 0.7612
38.1 0.8032
38.125 0.8436
38.15 0.8751
38.175 0.8946
38.2 0.9031
38.225 0.9023
38.25 0.896
38.275 0.8854
38.3 0.8708
38.325 0.8487
38.35 0.8159
38.375 0.7729
38.4 0.724
38.425 0.6773
38.45 0.6423
38.475 0.6174
38.5 0.5929
38.525 0.5664
38.55 0.5419
38.575 0.5199
38.6 0.5009
38.625 0.4869
38.65 0.4783
38.675 0.4757
38.7 0.4793
38.725 0.4822
38.75 0.4811
38.775 0.4737
38.8 0.4602
38.825 0.4444
38.85 0.4279
38.875 0.4138
38.9 0.405
38.925 0.4078
38.95 0.4274
38.975 0.4687
39 0.5274
39.025 0.5912
39.05 0.6513
39.075 0.7073
39.1 0.7579
39.125 0.8014
39.15 0.8402
39.175 0.8723
39.2 0.8979
39.225 0.9192
39.25 0.9381
39.275 0.9583
39.3 0.9803
39.325 1.0078
39.35 1.0369
39.375 1.0658
39.4 1.0997
39.425 1.1389
39.45 1.182
39.475 1.2267
39.5 1.2691
39.525 1.3097
39.55 1.3499
39.575 1.3884
39.6 1.424
39.625 1.4549
39.65 1.4805
39.675 1.5002
39.7 1.5146
39.725 1.5244
39.75 1.5298
39.775 1.531
39.8 1.5283
39.825 1.5217
39.85 1.5129
39.875 1.5044
39.9 1.5017
39.925 1.5161
39.95 1.5521
39.975 1.6023
40 1.656
40.025 1.7084
40.05 1.7585
40.075 1.8048
40.1 1.8454
40.125 1.8799
40.15 1.9076
40.175 1.9295
40.2 1.9457
40.225 1.9554
40.25 1.9578
40.275 1.9539
40.3 1.9485
40.325 1.9414
40.35 1.9315
40.375 1.9223
40.4 1.9153
40.425 1.9097
40.45 1.9093
40.475 1.9125
40.5 1.9163
40.525 1.9233
40.55 1.9365
40.575 1.9511
40.6 1.962
40.625 1.9697
40.65 1.973
40.675 1.9715
40.7 1.9653
40.725 1.9556
40.75 1.9443
40.775 1.9343
40.8 1.9284
40.825 1.9299
40.85 1.9381
40.875 1.9485
40.9 1.9583
40.925 1.9664
40.95 1.9731
40.975 1.9785
41 1.9824
41.025 1.986
41.05 1.9903
41.075 1.9943
41.1 1.9975
41.125 2.0001
41.15 2.0023
41.175 2.0041
41.2 2.0034
41.225 2.0005
41.25 1.9974
41.275 1.9942
41.3 1.9877
41.325 1.974
41.35 1.9517
41.375 1.9207
41.4 1.879
41.425 1.827
41.45 1.7665
41.475 1.7003
41.5 1.6308
41.525 1.5581
41.55 1.4857
41.575 1.4125
41.6 1.3404
41.625 1.2726
41.65 1.2105
41.675 1.1549
41.7 1.1138
41.725 1.0944
41.75 1.0877
41.775 1.082
41.8 1.0771
41.825 1.0751
41.85 1.0718
41.875 1.0614
41.9 1.0413
41.925 1.0126
41.95 0.9772
41.975 0.9401
42 0.9002
42.025 0.8575
42.05 0.8182
42.075 0.7865
42.1 0.7591
42.125 0.732
42.15 0.7055
42.175 0.6799
42.2 0.6551
42.225 0.6295
42.25 0.6022
42.275 0.5728
42.3 0.541
42.325 0.5096
42.35 0.4764
42.375 0.441
42.4 0.4062
42.425 0.3712
42.45 0.3391
42.475 0.3099
42.5 0.2833
42.525 0.2592
42.55 0.2368
42.575 0.2206
42.6 0.2134
42.625 0.2128
42.65 0.2166
42.675 0.2205
42.7 0.2216
42.725 0.2238
42.75 0.2304
42.775 0.2437
42.8 0.2627
42.825 0.2847
42.85 0.3074
42.875 0.3273
42.9 0.3431
42.925 0.3534
42.95 0.3573
42.975 0.3568
43 0.3509
43.025 0.3421
43.05 0.3331
43.075 0.3221
43.1 0.3072
43.125 0.2845
43.15 0.2523
43.175 0.2099
43.2 0.1593
43.225 0.102
43.25 0.0384
43.275 -0.032
43.3 -0.1053
43.325 -0.1766
43.35 -0.2447
43.375 -0.3047
43.4 -0.3489
43.425 -0.3796
43.45 -0.3971
43.475 -0.4064
43.5 -0.4117
43.525 -0.4195
43.55 -0.4321
43.575 -0.4508
43.6 -0.4764
43.625 -0.5075
43.65 -0.5446
43.675 -0.5858
43.7 -0.6208
43.725 -0.6368
43.75 -0.6305
43.775 -0.6137
43.8 -0.5969
43.825 -0.5862
43.85 -0.5838
43.875 -0.5902
43.9 -0.608
43.925 -0.6368
43.95 -0.6748
43.975 -0.7197
44 -0.768
44.025 -0.8165
44.05 -0.8645
44.075 -0.9134
44.1 -0.9646
44.125 -1.0173
44.15 -1.062
44.175 -1.1028
44.2 -1.1438
44.225 -1.1866
44.25 -1.224
44.275 -1.2474
44.3 -1.2635
44.325 -1.2807
44.35 -1.2998
44.375 -1.316
44.4 -1.3238
44.425 -1.321
44.45 -1.3031
44.475 -1.2719
44.5 -1.2252
44.525 -1.1549
44.55 -1.0757
44.575 -0.9924
44.6 -0.9077
44.625 -0.8221
44.65 -0.7318
44.675 -0.6346
44.7 -0.5324
44.725 -0.4283
44.75 -0.3187
44.775 -0.2063
44.8 -0.0969
44.825 0.0057
44.85 0.1027
44.875 0.1903
44.9 0.27
44.925 0.3497
44.95 0.4285
44.975 0.505
45 0.5793
45.025 0.6542
45.05 0.7259
45.075 0.7939
45.1 0.8566
45.125 0.914
45.15 0.9677
45.175 1.0176
45.2 1.0628
45.225 1.103
45.25 1.138
45.275 1.1675
45.3 1.1908
45.325 1.2071
45.35 1.2163
45.375 1.2196
45.4 1.2187
45.425 1.2133
45.45 1.2054
45.475 1.1943
45.5 1.1804
45.525 1.1642
45.55 1.1463
45.575 1.1273
45.6 1.1082
45.625 1.0884
45.65 1.068
45.675 1.0511
45.7 1.0398
45.725 1.0349
45.75 1.0367
45.775 1.0437
45.8 1.0533
45.825 1.0664
45.85 1.0854
45.875 1.1109
45.9 1.14
45.925 1.1689
45.95 1.1944
45.975 1.2152
46 1.2296
46.025 1.2376
46.05 1.2391
46.075 1.2343
46.1 1.2236
46.125 1.2067
46.15 1.1848
46.175 1.1608
46.2 1.1371
46.225 1.1202
46.25 1.122
46.275 1.1521
46.3 1.2062
46.325 1.2685
46.35 1.3408
46.375 1.4222
46.4 1.5095
46.425 1.6023
46.45 1.6996
46.475 1.7956
46.5 1.8851
46.525 1.9683
46.55 2.0458
46.575 2.117
46.6 2.1838
46.625 2.2467
46.65 2.3059
46.675 2.3633
46.7 2.4227
46.725 2.4855
46.75 2.5511
46.775 2.6155
46.8 2.6733
46.825 2.7233
46.85 2.766
46.875 2.8035
46.9 2.8383
46.925 2.8701
46.95 2.8984
46.975 2.9274
47 2.964
47.025 3.0064
47.05 3.0487
47.075 3.0853
47.1 3.1151
47.125 3.1399
47.15 3.1589
47.175 3.1708
47.2 3.1793
47.225 3.1834
47.25 3.1832
47.275 3.1809
47.3 3.1753
47.325 3.1662
47.35 3.1507
47.375 3.1254
47.4 3.0904
47.425 3.0471
47.45 2.999
47.475 2.9535
47.5 2.909
47.525 2.861
47.55 2.8083
47.575 2.7549
47.6 2.7001
47.625 2.6411
47.65 2.5765
47.675 2.5066
47.7 2.4374
47.725 2.3764
47.75 2.3257
47.775 2.2845
47.8 2.2521
47.825 2.2237
47.85 2.1943
47.875 2.1622
47.9 2.1288
47.925 2.0925
47.95 2.0514
47.975 2.0074
48 1.9627
48.025 1.9202
48.05 1.8818
48.075 1.8546
48.1 1.8425
48.125 1.8554
48.15 1.8905
48.175 1.9379
48.2 1.9883
48.225 2.0379
48.25 2.0833
48.275 2.1235
48.3 2.1584
48.325 2.1885
48.35 2.2152
48.375 2.2372
48.4 2.2511
48.425 2.258
48.45 2.2569
48.475 2.2464
48.5 2.2288
48.525 2.2078
48.55 2.1922
48.575 2.1871
48.6 2.1875
48.625 2.1944
48.65 2.2129
48.675 2.2468
48.7 2.2913
48.725 2.3408
48.75 2.3906
48.775 2.4459
48.8 2.5058
48.825 2.5714
48.85 2.6384
48.875 2.7
48.9 2.7529
48.925 2.7972
48.95 2.8319
48.975 2.8581
49 2.8811
49.025 2.8991
49.05 2.909
49.075 2.9085
49.1 2.901
49.125 2.8876
49.15 2.8677
49.175 2.8409
49.2 2.807
49.225 2.7648
49.25 2.7172
49.275 2.6716
49.3 2.6333
49.325 2.5994
49.35 2.5672
49.375 2.5358
49.4 2.503
49.425 2.4688
49.45 2.4318
49.475 2.3908
49.5 2.3472
49.525 2.302
49.55 2.2583
49.575 2.2172
49.6 2.1764
49.625 2.1339
49.65 2.088
49.675 2.0389
49.7 1.9903
49.725 1.9421
49.75 1.8925
49.775 1.8424
49.8 1.7918
49.825 1.7416
49.85 1.6903
49.875 1.6368
49.9 1.5822
49.925 1.5254
49.95 1.4678
49.975 1.4121
50 1.3604
50.025 1.3105
50.05 1.2584
50.075 1.2007
50.1 1.141
50.125 1.0842
50.15 1.0311
50.175 0.9787
50.2 0.9289
50.225 0.8854
50.25 0.8551
50.275 0.843
50.3 0.8454
50.325 0.8496
50.35 0.8523
50.375 0.8492
50.4 0.8412
50.425 0.8406
50.45 0.8559
50.475 0.8968
50.5 0.9576
50.525 1.0208
50.55 1.079
50.575 1.1276
50.6 1.1674
50.625 1.2042
50.65 1.245
50.675 1.289
50.7 1.3358
50.725 1.3811
50.75 1.4216
50.775 1.4595
50.8 1.4951
50.825 1.5268
50.85 1.5531
50.875 1.5741
50.9 1.5904
50.925 1.6014
50.95 1.6109
50.975 1.6222
51 1.6346
51.025 1.6485
51.05 1.6584
51.075 1.6637
51.1 1.6645
51.125 1.6625
51.15 1.6565
51.175 1.6437
51.2 1.6218
51.225 1.5929
51.25 1.5603
51.275 1.5286
51.3 1.4994
51.325 1.4744
51.35 1.4519
51.375 1.4341
51.4 1.4237
51.425 1.4174
51.45 1.4124
51.475 1.4074
51.5 1.401
51.525 1.3919
51.55 1.3769
51.575 1.3566
51.6 1.3275
51.625 1.2918
51.65 1.2511
51.675 1.2117
51.7 1.1781
51.725 1.1484
51.75 1.1186
51.775 1.0879
51.8 1.0651
51.825 1.0565
51.85 1.0558
51.875 1.0538
51.9 1.0474
51.925 1.0353
51.95 1.0158
51.975 0.9879
52 0.9538
52.025 0.9152
52.05 0.8703
52.075 0.82
52.1 0.7667
52.125 0.7114
52.15 0.6583
52.175 0.6032
52.2 0.5439
52.225 0.4812
52.25 0.4165
52.275 0.3536
52.3 0.2931
52.325 0.2371
52.35 0.1846
52.375 0.1367
52.4 0.0943
52.425 0.0552
52.45 0.0126
52.475 -0.0361
52.5 -0.0931
52.525 -0.1572
52.55 -0.2258
52.575 -0.2927
52.6 -0.3559
52.625 -0.4091
52.65 -0.4312
52.675 -0.4209
52.7 -0.3919
52.725 -0.3525
52.75 -0.3058
52.775 -0.2589
52.8 -0.2156
52.825 -0.1743
52.85 -0.1346
52.875 -0.096
52.9 -0.0537
52.925 -0.0045
52.95 0.0498
52.975 0.1035
53 0.1508
53.025 0.1901
53.05 0.2221
53.075 0.2503
53.1 0.2791
53.125 0.3132
53.15 0.3586
53.175 0.4155
53.2 0.4768
53.225 0.5412
53.25 0.6082
53.275 0.6773
53.3 0.7466
53.325 0.8128
53.35 0.873
53.375 0.9262
53.4 0.9728
53.425 1.0129
53.45 1.0449
53.475 1.0683
53.5 1.0837
53.525 1.0926
53.55 1.0953
53.575 1.0938
53.6 1.0916
53.625 1.0925
53.65 1.1008
53.675 1.1203
53.7 1.1557
53.725 1.2018
53.75 1.2571
53.775 1.3144
53.8 1.3678
53.825 1.4172
53.85 1.4602
53.875 1.4924
53.9 1.5129
53.925 1.5256
53.95 1.5341
53.975 1.5363
54 1.5379
54.025 1.5442
54.05 1.5541
54.075 1.5682
54.1 1.5856
54.125 1.6101
54.15 1.6374
54.175 1.6628
54.2 1.6827
54.225 1.6981
54.25 1.7069
54.275 1.7064
54.3 1.6959
54.325 1.6772
54.35 1.6454
54.375 1.6073
54.4 1.565
54.425 1.5232
54.45 1.4799
54.475 1.4371
54.5 1.3991
54.525 1.3715
54.55 1.3553
54.575 1.3439
54.6 1.3387
54.625 1.3434
54.65 1.3506
54.675 1.3571
54.7 1.3621
54.725 1.3642
54.75 1.3605
54.775 1.3484
54.8 1.3268
54.825 1.2965
54.85 1.2595
54.875 1.2172
54.9 1.1694
54.925 1.1175
54.95 1.0596
54.975 0.9957
55 0.9289
55.025 0.864
55.05 0.8013
55.075 0.7433
55.1 0.6884
55.125 0.6403
55.15 0.6051
55.175 0.58
55.2 0.5596
55.225 0.5435
55.25 0.5352
55.275 0.5277
55.3 0.5188
55.325 0.512
55.35 0.5067
55.375 0.5051
55.4 0.5094
55.425 0.516
55.45 0.5189
55.475 0.5194
55.5 0.5231
55.525 0.5314
55.55 0.5463
55.575 0.5686
55.6 0.5946
55.625 0.6147
55.65 0.6233
55.675 0.6174
55.7 0.5994
55.725 0.5724
55.75 0.5373
55.775 0.4992
55.8 0.4674
55.825 0.4467
55.85 0.4287
55.875 0.4111
55.9 0.395
55.925 0.38
55.95 0.3674
55.975 0.3619
56 0.3629
56.025 0.3722
56.05 0.3894
56.075 0.405
56.1 0.4042
56.125 0.3796
56.15 0.3395
56.175 0.2955
56.2 0.2602
56.225 0.2393
56.25 0.2249
56.275 0.2113
56.3 0.1971
56.325 0.1813
56.35 0.1646
56.375 0.1465
56.4 0.1292
56.425 0.114
56.45 0.1043
56.475 0.1032
56.5 0.1133
56.525 0.1427
56.55 0.1912
56.575 0.2539
56.6 0.3179
56.625 0.3703
56.65 0.409
56.675 0.4385
56.7 0.4631
56.725 0.4905
56.75 0.5276
56.775 0.5736
56.8 0.6297
56.825 0.6889
56.85 0.7482
56.875 0.8055
56.9 0.8607
56.925 0.9128
56.95 0.9626
56.975 1.0074
57 1.0481
57.025 1.0882
57.05 1.1259
57.075 1.1612
57.1 1.1964
57.125 1.2311
57.15 1.2641
57.175 1.2921
57.2 1.3131
57.225 1.3274
57.25 1.3346
57.275 1.3382
57.3 1.3412
57.325 1.3483
57.35 1.3656
57.375 1.3911
57.4 1.4191
57.425 1.446
57.45 1.4663
57.475 1.4805
57.5 1.489
57.525 1.4903
57.55 1.4865
57.575 1.4834
57.6 1.4793
57.625 1.4714
57.65 1.4659
57.675 1.4615
57.7 1.4564
57.725 1.4565
57.75 1.462
57.775 1.4639
57.8 1.4597
57.825 1.4515
57.85 1.4397
57.875 1.4227
57.9 1.4016
57.925 1.3767
57.95 1.3511
57.975 1.3275
58 1.3044
58.025 1.28
58.05 1.2479
58.075 1.2064
58.1 1.158
58.125 1.1038
58.15 1.0488
58.175 0.9967
58.2 0.9533
58.225 0.9196
58.25 0.8958
58.275 0.8824
58.3 0.881
58.325 0.8892
58.35 0.9069
58.375 0.9371
58.4 0.976
58.425 1.021
58.45 1.0658
58.475 1.1061
58.5 1.1392
58.525 1.1636
58.55 1.1801
58.575 1.1913
58.6 1.2004
58.625 1.2109
58.65 1.2227
58.675 1.234
58.7 1.2421
58.725 1.2448
58.75 1.2407
58.775 1.229
58.8 1.2119
58.825 1.1893
58.85 1.1619
58.875 1.1291
58.9 1.091
58.925 1.0475
58.95 0.9986
58.975 0.9437
59 0.8837
59.025 0.8206
59.05 0.7531
59.075 0.6809
59.1 0.6065
59.125 0.5333
59.15 0.464
59.175 0.3964
59.2 0.3269
59.225 0.2534
59.25 0.1744
59.275 0.0932
59.3 0.0185
59.325 -0.0338
59.35 -0.0631
59.375 -0.0808
59.4 -0.0953
59.425 -0.1055
59.45 -0.1068
59.475 -0.0949
59.5 -0.0675
59.525 -0.0273
59.55 0.0106
59.575 0.0447
59.6 0.0767
59.625 0.105
59.65 0.1264
59.675 0.1393
59.7 0.148
59.725 0.1518
59.75 0.1518
59.775 0.1496
59.8 0.1469
59.825 0.1409
59.85 0.1301
59.875 0.1114
59.9 0.0847
59.925 0.0501
59.95 0.0119
59.975 -0.0233
60 -0.0539
60.025 -0.0804
60.05 -0.1039
60.075 -0.1271
60.1 -0.1464
60.125 -0.1562
60.15 -0.1537
60.175 -0.1408
60.2 -0.1259
60.225 -0.1155
60.25 -0.1104
60.275 -0.1084
60.3 -0.1143
60.325 -0.1324
60.35 -0.1582
60.375 -0.1877
60.4 -0.2186
60.425 -0.2483
60.45 -0.2677
60.475 -0.2739
60.5 -0.2641
60.525 -0.2339
60.55 -0.1865
60.575 -0.1298
60.6 -0.0727
60.625 -0.0216
60.65 0.0196
60.675 0.0551
60.7 0.0854
60.725 0.1091
60.75 0.1265
60.775 0.1376
60.8 0.1415
60.825 0.1386
60.85 0.1312
60.875 0.1231
60.9 0.1152
60.925 0.1123
60.95 0.1225
60.975 0.1441
61 0.171
61.025 0.1991
61.05 0.2239
61.075 0.2415
61.1 0.2482
61.125 0.2495
61.15 0.2492
61.175 0.2516
61.2 0.2579
61.225 0.2571
61.25 0.2466
61.275 0.2305
61.3 0.2198
61.325 0.2247
61.35 0.2355
61.375 0.242
61.4 0.243
61.425 0.2393
61.45 0.2331
61.475 0.2217
61.5 0.2048
61.525 0.1876
61.55 0.1744
61.575 0.1618
61.6 0.1458
61.625 0.1286
61.65 0.1171
61.675 0.1184
61.7 0.1364
61.725 0.1706
61.75 0.2123
61.775 0.2551
61.8 0.2944
61.825 0.3294
61.85 0.3588
61.875 0.3793
61.9 0.3895
61.925 0.39
61.95 0.3806
61.975 0.362
62 0.3362
62.025 0.3108
62.05 0.3002
62.075 0.3076
62.1 0.3225
62.125 0.333
62.15 0.3314
62.175 0.3164
62.2 0.2952
62.225 0.2718
62.25 0.241
62.275 0.2069
62.3 0.1752
62.325 0.1537
62.35 0.1387
62.375 0.121
62.4 0.0969
62.425 0.0666
62.45 0.0361
62.475 0.0104
62.5 -0.0115
62.525 -0.0297
62.55 -0.0457
62.575 -0.0603
62.6 -0.075
62.625 -0.0902
62.65 -0.1069
62.675 -0.1267
62.7 -0.1507
62.725 -0.1806
62.75 -0.2181
62.775 -0.2624
62.8 -0.311
62.825 -0.3579
62.85 -0.3999
62.875 -0.4421
62.9 -0.4867
62.925 -0.5323
62.95 -0.5752
62.975 -0.6035
63 -0.6163
63.025 -0.6186
63.05 -0.6119
63.075 -0.6023
63.1 -0.5947
63.125 -0.5848
63.15 -0.5659
63.175 -0.5351
63.2 -0.4855
63.225 -0.4242
63.25 -0.3545
63.275 -0.2771
63.3 -0.2025
63.325 -0.1355
63.35 -0.0776
63.375 -0.0309
63.4 0.0021
63.425 0.0239
63.45 0.0364
63.475 0.0386
63.5 0.0347
63.525 0.0267
63.55 0.0174
63.575 0.0039
63.6 -0.0131
63.625 -0.032
63.65 -0.052
63.675 -0.0736
63.7 -0.0966
63.725 -0.1163
63.75 -0.1187
63.775 -0.105
63.8 -0.0848
63.825 -0.0666
63.85 -0.0521
63.875 -0.0398
63.9 -0.0287
63.925 -0.0211
63.95 -0.0125
63.975 0.0091
64 0.0453
64.025 0.0912
64.05 0.1413
64.075 0.1939
64.1 0.2473
64.125 0.3008
64.15 0.3535
64.175 0.4058
64.2 0.456
64.225 0.5031
64.25 0.5456
64.275 0.5808
64.3 0.6108
64.325 0.6334
64.35 0.6504
64.375 0.6671
64.4 0.6915
64.425 0.7321
64.45 0.7874
64.475 0.8454
64.5 0.8976
64.525 0.9414
64.55 0.9768
64.575 1.0066
64.6 1.0391
64.625 1.0872
64.65 1.146
64.675 1.2039
64.7 1.2547
64.725 1.2972
64.75 1.3322
64.775 1.3598
64.8 1.3804
64.825 1.3919
64.85 1.395
64.875 1.3884
64.9 1.371
64.925 1.3442
64.95 1.3084
64.975 1.267
65 1.2241
65.025 1.1798
65.05 1.1344
65.075 1.0887
65.1 1.0409
65.125 0.9916
65.15 0.9478
65.175 0.912
65.2 0.8777
65.225 0.8392
65.25 0.7937
65.275 0.7392
65.3 0.6787
65.325 0.6204
65.35 0.5717
65.375 0.5288
65.4 0.4865
65.425 0.4419
65.45 0.3921
65.475 0.337
65.5 0.2779
65.525 0.2158
65.55 0.1533
65.575 0.0929
65.6 0.0374
65.625 -0.0104
65.65 -0.0484
65.675 -0.0753
65.7 -0.0971
65.725 -0.1207
65.75 -0.1445
65.775 -0.1708
65.8 -0.2002
65.825 -0.2327
65.85 -0.2687
65.875 -0.3078
65.9 -0.3494
65.925 -0.3933
65.95 -0.4379
65.975 -0.4769
66 -0.5086
66.025 -0.5367
66.05 -0.5646
66.075 -0.594
66.1 -0.6261
66.125 -0.6565
66.15 -0.6747
66.175 -0.6721
66.2 -0.6519
66.225 -0.6265
66.25 -0.5961
66.275 -0.5603
66.3 -0.5264
66.325 -0.5
66.35 -0.4816
66.375 -0.469
66.4 -0.4552
66.425 -0.4362
66.45 -0.4145
66.475 -0.3956
66.5 -0.381
66.525 -0.365
66.55 -0.341
66.575 -0.3046
66.6 -0.2584
66.625 -0.2068
66.65 -0.1569
66.675 -0.1136
66.7 -0.0756
66.725 -0.0444
66.75 -0.022
66.775 -0.01
66.8 -0.008
66.825 -0.014
66.85 -0.0229
66.875 -0.031
66.9 -0.0401
66.925 -0.0558
66.95 -0.0794
66.975 -0.1092
67 -0.1444
67.025 -0.1842
67.05 -0.229
67.075 -0.2817
67.1 -0.3426
67.125 -0.4089
67.15 -0.4792
67.175 -0.5527
67.2 -0.6201
67.225 -0.6793
67.25 -0.7307
67.275 -0.7787
67.3 -0.8229
67.325 -0.8659
67.35 -0.905
67.375 -0.9436
67.4 -0.984
67.425 -1.0336
67.45 -1.1056
67.475 -1.2014
67.5 -1.3086
67.525 -1.4183
67.55 -1.5222
67.575 -1.6173
67.6 -1.7021
67.625 -1.7778
67.65 -1.8474
67.675 -1.9128
67.7 -1.9738
67.725 -2.0216
67.75 -2.048
67.775 -2.0549
67.8 -2.0471
67.825 -2.0294
67.85 -2.0037
67.875 -1.9689
67.9 -1.9203
67.925 -1.8642
67.95 -1.8065
67.975 -1.7557
68 -1.7185
68.025 -1.6966
68.05 -1.6886
68.075 -1.6917
68.1 -1.7025
68.125 -1.7213
68.15 -1.7445
68.175 -1.7708
68.2 -1.7968
68.225 -1.819
68.25 -1.8266
68.275 -1.8122
68.3 -1.7798
68.325 -1.7384
68.35 -1.6922
68.375 -1.6426
68.4 -1.5896
68.425 -1.5323
68.45 -1.4715
68.475 -1.4154
68.5 -1.3654
68.525 -1.3255
68.55 -1.2929
68.575 -1.2671
68.6 -1.2491
68.625 -1.2395
68.65 -1.2418
68.675 -1.2557
68.7 -1.2809
68.725 -1.3156
68.75 -1.3554
68.775 -1.3869
68.8 -1.381
68.825 -1.3514
68.85 -1.3126
68.875 -1.2728
68.9 -1.2355
68.925 -1.2017
68.95 -1.1731
68.975 -1.151
69 -1.1352
69.025 -1.1232
69.05 -1.1135
69.075 -1.1041
69.1 -1.0956
69.125 -1.087
69.15 -1.0793
69.175 -1.0725
69.2 -1.0675
69.225 -1.0605
69.25 -1.0488
69.275 -1.0296
69.3 -1.0036
69.325 -0.9692
69.35 -0.9248
69.375 -0.8717
69.4 -0.8128
69.425 -0.7558
69.45 -0.6967
69.475 -0.6272
69.5 -0.5491
69.525 -0.4657
69.55 -0.3832
69.575 -0.3077
69.6 -0.2418
69.625 -0.1838
69.65 -0.133
69.675 -0.0898
69.7 -0.0514
69.725 -0.0104
69.75 0.0364
69.775 0.0896
69.8 0.1439
69.825 0.1967
69.85 0.2455
69.875 0.2929
69.9 0.3422
69.925 0.3974
69.95 0.4621
69.975 0.5385
70 0.6205
70.025 0.7014
70.05 0.7767
70.075 0.8447
70.1 0.9054
70.125 0.9595
70.15 1.0044
70.175 1.0402
70.2 1.0698
70.225 1.0928
70.25 1.1121
70.275 1.1357
70.3 1.1781
70.325 1.2396
70.35 1.3072
70.375 1.3735
70.4 1.4358
70.425 1.4934
70.45 1.5497
70.475 1.6078
70.5 1.6723
70.525 1.7453
70.55 1.8242
70.575 1.9085
70.6 1.9962
70.625 2.0847
70.65 2.1706
70.675 2.2533
70.7 2.3316
70.725 2.4048
70.75 2.471
70.775 2.5294
70.8 2.5807
70.825 2.6237
70.85 2.6605
70.875 2.6931
70.9 2.7303
70.925 2.7859
70.95 2.8512
70.975 2.9141
71 2.969
71.025 3.0154
71.05 3.0547
71.075 3.0876
71.1 3.1139
71.125 3.1351
71.15 3.15
71.175 3.1581
71.2 3.1593
71.225 3.1544
71.25 3.1438
71.275 3.129
71.3 3.1106
71.325 3.0897
71.35 3.0679
71.375 3.0445
71.4 3.0206
71.425 2.9958
71.45 2.9667
71.475 2.9336
71.5 2.8984
71.525 2.8612
71.55 2.8211
71.575 2.7796
71.6 2.7364
71.625 2.6954
71.65 2.6588
71.675 2.6241
71.7 2.5881
71.725 2.5497
71.75 2.5099
71.775 2.4683
71.8 2.4294
71.825 2.393
71.85 2.3547
71.875 2.3111
71.9 2.2627
71.925 2.2115
71.95 2.1615
71.975 2.116
72 2.0726
72.025 2.0322
72.05 1.9949
72.075 1.9617
72.1 1.9297
72.125 1.8968
72.15 1.861
72.175 1.8198
72.2 1.7705
72.225 1.7141
72.25 1.6509
72.275 1.5804
72.3 1.5029
72.325 1.4182
72.35 1.3265
72.375 1.229
72.4 1.1298
72.425 1.0343
72.45 0.9635
72.475 0.942
72.5 0.9546
72.525 0.9815
72.55 1.0082
72.575 1.0285
72.6 1.0384
72.625 1.0373
72.65 1.0267
72.675 1.0076
72.7 0.9802
72.725 0.9437
72.75 0.8985
72.775 0.8451
72.8 0.7825
72.825 0.7115
72.85 0.6377
72.875 0.5706
72.9 0.5158
72.925 0.4692
72.95 0.4249
72.975 0.3794
73 0.3354
73.025 0.2958
73.05 0.2592
73.075 0.2308
73.1 0.2181
73.125 0.2183
73.15 0.2244
73.175 0.2309
73.2 0.2356
73.225 0.2384
73.25 0.2365
73.275 0.2321
73.3 0.2323
73.325 0.2448
73.35 0.2749
73.375 0.3294
73.4 0.4008
73.425 0.4784
73.45 0.5552
73.475 0.6294
73.5 0.6982
73.525 0.761
73.55 0.8185
73.575 0.8689
73.6 0.9093
73.625 0.9404
73.65 0.9626
73.675 0.9756
73.7 0.9801
73.725 0.9776
73.75 0.9666
73.775 0.946
73.8 0.9163
73.825 0.8802
73.85 0.8421
73.875 0.8042
73.9 0.764
73.925 0.7178
73.95 0.665
73.975 0.6074
74 0.5441
74.025 0.4815
74.05 0.4272
74.075 0.4071
74.1 0.4254
74.125 0.4611
74.15 0.5007
74.175 0.538
74.2 0.5717
74.225 0.6021
74.25 0.627
74.275 0.6434
74.3 0.6521
74.325 0.6532
74.35 0.6487
74.375 0.6417
74.4 0.6361
74.425 0.6343
74.45 0.6374
74.475 0.6447
74.5 0.6541
74.525 0.6616
74.55 0.6665
74.575 0.6717
74.6 0.6819
74.625 0.7047
74.65 0.7506
74.675 0.806
74.7 0.8558
74.725 0.8967
74.75 0.9278
74.775 0.9501
74.8 0.9646
74.825 0.9761
74.85 0.9896
74.875 1.0112
74.9 1.0451
74.925 1.0883
74.95 1.136
74.975 1.182
75 1.2279
75.025 1.2755
75.05 1.3248
75.075 1.3743
75.1 1.4229
75.125 1.469
75.15 1.5111
75.175 1.5483
75.2 1.5792
75.225 1.6023
75.25 1.6197
75.275 1.6322
75.3 1.6366
75.325 1.6324
75.35 1.6198
75.375 1.5996
75.4 1.5752
75.425 1.5507
75.45 1.5281
75.475 1.5082
75.5 1.4884
75.525 1.4675
75.55 1.4449
75.575 1.4211
75.6 1.3936
75.625 1.3622
75.65 1.3285
75.675 1.2984
75.7 1.287
75.725 1.3006
75.75 1.3267
75.775 1.351
75.8 1.3695
75.825 1.381
75.85 1.387
75.875 1.3889
75.9 1.3913
75.925 1.3997
75.95 1.4165
75.975 1.4376
76 1.4612
76.025 1.4867
76.05 1.513
76.075 1.5369
76.1 1.5545
76.125 1.5652
76.15 1.5687
76.175 1.5631
76.2 1.5484
76.225 1.5266
76.25 1.5017
76.275 1.4824
76.3 1.4738
76.325 1.4739
76.35 1.4806
76.375 1.4977
76.4 1.5243
76.425 1.55
76.45 1.5684
76.475 1.5807
76.5 1.5882
76.525 1.5948
76.55 1.6084
76.575 1.6487
76.6 1.7131
76.625 1.7823
76.65 1.8407
76.675 1.8855
76.7 1.9232
76.725 1.9622
76.75 2.005
76.775 2.0533
76.8 2.1092
76.825 2.1621
76.85 2.2081
76.875 2.2501
76.9 2.3
76.925 2.3621
76.95 2.4226
76.975 2.4738
77 2.5141
77.025 2.5479
77.05 2.5803
77.075 2.6168
77.1 2.6627
77.125 2.7132
77.15 2.7624
77.175 2.8061
77.2 2.8431
77.225 2.8723
77.25 2.8948
77.275 2.9127
77.3 2.9303
77.325 2.9494
77.35 2.9642
77.375 2.9723
77.4 2.9745
77.425 2.9712
77.45 2.9636
77.475 2.9508
77.5 2.9327
77.525 2.9085
77.55 2.8777
77.575 2.8407
77.6 2.8
77.625 2.7591
77.65 2.7248
77.675 2.7019
77.7 2.6852
77.725 2.6708
77.75 2.6548
77.775 2.6328
77.8 2.6047
77.825 2.5707
77.85 2.5338
77.875 2.5035
77.9 2.4852
77.925 2.4703
77.95 2.4476
77.975 2.415
78 2.3752
78.025 2.3365
78.05 2.3059
78.075 2.284
78.1 2.2659
78.125 2.2456
78.15 2.221
78.175 2.1902
78.2 2.1525
78.225 2.1071
78.25 2.0527
78.275 1.9881
78.3 1.9158
78.325 1.8438
78.35 1.7786
78.375 1.7175
78.4 1.6578
78.425 1.6038
78.45 1.5625
78.475 1.5337
78.5 1.5159
78.525 1.5034
78.55 1.4948
78.575 1.4926
78.6 1.4965
78.625 1.5098
78.65 1.5266
78.675 1.5471
78.7 1.5747
78.725 1.6069
78.75 1.6391
78.775 1.6616
78.8 1.6717
78.825 1.6701
78.85 1.6581
78.875 1.6341
78.9 1.5976
78.925 1.5512
78.95 1.4972
78.975 1.4354
79 1.3716
79.025 1.3101
79.05 1.2517
79.075 1.1931
79.1 1.1337
79.125 1.0707
79.15 1.0073
79.175 0.9452
79.2 0.8893
79.225 0.8383
79.25 0.7907
79.275 0.7427
79.3 0.6952
79.325 0.6463
79.35 0.5982
79.375 0.5562
79.4 0.521
79.425 0.4977
79.45 0.4868
79.475 0.4837
79.5 0.4895
79.525 0.5132
79.55 0.546
79.575 0.5808
79.6 0.614
79.625 0.64
79.65 0.6562
79.675 0.666
79.7 0.6756
79.725 0.6924
79.75 0.7268
79.775 0.7662
79.8 0.8032
79.825 0.8404
79.85 0.8787
79.875 0.9168
79.9 0.9544
79.925 0.9904
79.95 1.0242
79.975 1.0559
80 1.0847
80.025 1.1096
80.05 1.1363
80.075 1.1688
80.1 1.2081
80.125 1.2519
80.15 1.2942
80.175 1.3334
80.2 1.3694
80.225 1.4014
80.25 1.4256
80.275 1.4421
80.3 1.4544
80.325 1.4631
80.35 1.4667
80.375 1.4643
80.4 1.4549
80.425 1.4394
80.45 1.4218
80.475 1.408
80.5 1.3956
80.525 1.3889
80.55 1.3993
80.575 1.4384
80.6 1.4886
80.625 1.5341
80.65 1.5771
80.675 1.6176
80.7 1.651
80.725 1.674
80.75 1.6866
80.775 1.6878
80.8 1.6795
80.825 1.6635
80.85 1.6428
80.875 1.6231
80.9 1.6133
80.925 1.6092
80.95 1.6012
80.975 1.5858
81 1.5649
81.025 1.5448
81.05 1.5279
81.075 1.5078
81.1 1.4831
81.125 1.4544
81.15 1.4206
81.175 1.3834
81.2 1.3495
81.225 1.3257
81.25 1.3167
81.275 1.3193
81.3 1.3266
81.325 1.3329
81.35 1.3372
81.375 1.3359
81.4 1.3255
81.425 1.3081
81.45 1.285
81.475 1.255
81.5 1.2197
81.525 1.1786
81.55 1.132
81.575 1.0802
81.6 1.0216
81.625 0.9552
81.65 0.8882
81.675 0.8222
81.7 0.7649
81.725 0.7167
81.75 0.6669
81.775 0.6075
81.8 0.5369
81.825 0.4597
81.85 0.378
81.875 0.2883
81.9 0.1959
81.925 0.1022
81.95 0.0075
81.975 -0.0855
82 -0.1635
82.025 -0.2214
82.05 -0.2636
82.075 -0.29
82.1 -0.3027
82.125 -0.3078
82.15 -0.3091
82.175 -0.306
82.2 -0.3013
82.225 -0.2924
82.25 -0.275
82.275 -0.2515
82.3 -0.2257
82.325 -0.2
82.35 -0.1724
82.375 -0.1371
82.4 -0.0994
82.425 -0.0641
82.45 -0.0345
82.475 -0.0107
82.5 0.0077
82.525 0.0231
82.55 0.0344
82.575 0.0434
82.6 0.0519
82.625 0.0585
82.65 0.0639
82.675 0.0706
82.7 0.0775
82.725 0.0785
82.75 0.0732
82.775 0.0625
82.8 0.0499
82.825 0.0401
82.85 0.0332
82.875 0.033
82.9 0.0378
82.925 0.0481
82.95 0.0637
82.975 0.0827
83 0.1054
83.025 0.1319
83.05 0.164
83.075 0.2103
83.1 0.2696
83.125 0.3363
83.15 0.4037
83.175 0.4642
83.2 0.5153
83.225 0.5578
83.25 0.5942
83.275 0.6242
83.3 0.6476
83.325 0.6623
83.35 0.6671
83.375 0.6628
83.4 0.6504
83.425 0.6308
83.45 0.6042
83.475 0.5693
83.5 0.5264
83.525 0.475
83.55 0.4158
83.575 0.3476
83.6 0.2707
83.625 0.1882
83.65 0.1026
83.675 0.0163
83.7 -0.0736
83.725 -0.1655
83.75 -0.2559
83.775 -0.3377
83.8 -0.4074
83.825 -0.4664
83.85 -0.5231
83.875 -0.5806
83.9 -0.642
83.925 -0.7096
83.95 -0.7736
83.975 -0.8283
84 -0.8691
84.025 -0.8909
84.05 -0.899
84.075 -0.8995
84.1 -0.8995
84.125 -0.9
84.15 -0.9093
84.175 -0.9257
84.2 -0.9479
84.225 -0.971
84.25 -0.984
84.275 -0.9799
84.3 -0.962
84.325 -0.9425
84.35 -0.927
84.375 -0.9129
84.4 -0.8951
84.425 -0.8716
84.45 -0.8473
84.475 -0.8282
84.5 -0.8152
84.525 -0.8093
84.55 -0.8082
84.575 -0.8101
84.6 -0.8069
84.625 -0.7924
84.65 -0.7645
84.675 -0.7207
84.7 -0.6677
84.725 -0.6084
84.75 -0.5424
84.775 -0.4727
84.8 -0.4033
84.825 -0.3424
84.85 -0.2919
84.875 -0.2499
84.9 -0.2123
84.925 -0.1781
84.95 -0.1468
84.975 -0.1154
85 -0.0794
85.025 -0.029
85.05 0.0291
85.075 0.0971
85.1 0.1715
85.125 0.25
85.15 0.3307
85.175 0.4094
85.2 0.4806
85.225 0.5452
85.25 0.6074
85.275 0.6642
85.3 0.7159
85.325 0.7632
85.35 0.8083
85.375 0.8526
85.4 0.8947
85.425 0.9315
85.45 0.9616
85.475 0.9845
85.5 1.0007
85.525 1.0102
85.55 1.0132
85.575 1.0133
85.6 1.0078
85.625 0.9997
85.65 0.9923
85.675 0.9862
85.7 0.9836
85.725 0.985
85.75 0.9877
85.775 0.9877
85.8 0.9831
85.825 0.9728
85.85 0.957
85.875 0.9362
85.9 0.9134
85.925 0.8891
85.95 0.8621
85.975 0.8331
86 0.8099
86.025 0.8014
86.05 0.8034
86.075 0.8064
86.1 0.8089
86.125 0.8113
86.15 0.8142
86.175 0.8201
86.2 0.8357
86.225 0.8556
86.25 0.8733
86.275 0.8896
86.3 0.9043
86.325 0.9159
86.35 0.9213
86.375 0.9189
86.4 0.9073
86.425 0.8841
86.45 0.8492
86.475 0.8041
86.5 0.7504
86.525 0.6883
86.55 0.625
86.575 0.5677
86.6 0.52
86.625 0.4796
86.65 0.4392
86.675 0.3951
86.7 0.3439
86.725 0.2878
86.75 0.229
86.775 0.1664
86.8 0.102
86.825 0.0417
86.85 -0.0138
86.875 -0.0654
86.9 -0.1139
86.925 -0.1621
86.95 -0.2079
86.975 -0.2497
87 -0.2834
87.025 -0.3124
87.05 -0.3387
87.075 -0.3622
87.1 -0.384
87.125 -0.4107
87.15 -0.4477
87.175 -0.4939
87.2 -0.5417
87.225 -0.5865
87.25 -0.6229
87.275 -0.6457
87.3 -0.6536
87.325 -0.6531
87.35 -0.6439
87.375 -0.6237
87.4 -0.5905
87.425 -0.5456
87.45 -0.4954
87.475 -0.4452
87.5 -0.3968
87.525 -0.3532
87.55 -0.3145
87.575 -0.2812
87.6 -0.2509
87.625 -0.2191
87.65 -0.1811
87.675 -0.1337
87.7 -0.0795
87.725 -0.022
87.75 0.0364
87.775 0.0968
87.8 0.1582
87.825 0.2178
87.85 0.2764
87.875 0.3357
87.9 0.3873
87.925 0.4285
87.95 0.459
87.975 0.4849
88 0.5086
88.025 0.5284
88.05 0.5436
88.075 0.5534
88.1 0.5569
88.125 0.5549
88.15 0.5464
88.175 0.5314
88.2 0.5122
88.225 0.4876
88.25 0.4559
88.275 0.4171
88.3 0.3739
88.325 0.3301
88.35 0.2871
88.375 0.2455
88.4 0.206
88.425 0.1687
88.45 0.1281
88.475 0.0828
88.5 0.0357
88.525 -0.012
88.55 -0.0634
88.575 -0.1248
88.6 -0.1954
88.625 -0.2735
88.65 -0.3576
88.675 -0.4486
88.7 -0.5379
88.725 -0.6198
88.75 -0.6893
88.775 -0.7301
88.8 -0.7379
88.825 -0.7268
88.85 -0.7055
88.875 -0.6801
88.9 -0.6509
88.925 -0.6169
88.95 -0.5875
88.975 -0.5625
89 -0.5337
89.025 -0.5049
89.05 -0.4777
89.075 -0.4515
89.1 -0.4289
89.125 -0.4109
89.15 -0.4003
89.175 -0.3968
89.2 -0.3978
89.225 -0.4032
89.25 -0.4101
89.275 -0.4094
89.3 -0.3991
89.325 -0.3782
89.35 -0.3552
89.375 -0.337
89.4 -0.3288
89.425 -0.3321
89.45 -0.3471
89.475 -0.3753
89.5 -0.4163
89.525 -0.4646
89.55 -0.5085
89.575 -0.5422
89.6 -0.5836
89.625 -0.6387
89.65 -0.7012
89.675 -0.7623
89.7 -0.8139
89.725 -0.8574
89.75 -0.8961
89.775 -0.935
89.8 -0.9701
89.825 -0.9923
89.85 -0.9909
89.875 -0.966
89.9 -0.9155
89.925 -0.842
89.95 -0.7513
89.975 -0.6528
90 -0.5591
90.025 -0.4732
90.05 -0.3967
90.075 -0.3286
90.1 -0.2681
90.125 -0.2167
90.15 -0.1739
90.175 -0.1373
90.2 -0.1065
90.225 -0.0844
90.25 -0.0692
90.275 -0.0617
90.3 -0.0625
90.325 -0.0688
90.35 -0.0806
90.375 -0.0959
90.4 -0.1154
90.425 -0.1364
90.45 -0.1578
90.475 -0.1748
90.5 -0.1839
90.525 -0.177
90.55 -0.1528
90.575 -0.1221
90.6 -0.094
90.625 -0.0741
90.65 -0.0618
90.675 -0.0569
90.7 -0.0567
90.725 -0.0611
90.75 -0.0715
90.775 -0.0832
90.8 -0.0952
90.825 -0.1069
90.85 -0.1106
90.875 -0.1081
90.9 -0.1045
90.925 -0.1069
90.95 -0.1192
90.975 -0.1398
91 -0.1637
91.025 -0.1863
91.05 -0.2053
91.075 -0.218
91.1 -0.2249
91.125 -0.2268
91.15 -0.2223
91.175 -0.2119
91.2 -0.1915
91.225 -0.1525
91.25 -0.104
91.275 -0.0516
91.3 0.003
91.325 0.058
91.35 0.1101
91.375 0.1574
91.4 0.1994
91.425 0.2329
91.45 0.2552
91.475 0.2727
91.5 0.2913
91.525 0.3077
91.55 0.3189
91.575 0.3258
91.6 0.3257
91.625 0.3154
91.65 0.293
91.675 0.2608
91.7 0.2209
91.725 0.1703
91.75 0.108
91.775 0.0357
91.8 -0.0426
91.825 -0.1191
91.85 -0.1903
91.875 -0.2567
91.9 -0.3231
91.925 -0.3896
91.95 -0.4502
91.975 -0.5025
92 -0.5414
92.025 -0.5754
92.05 -0.6126
92.075 -0.657
92.1 -0.7072
92.125 -0.7601
92.15 -0.8154
92.175 -0.8745
92.2 -0.935
92.225 -0.9881
92.25 -1.0232
92.275 -1.0461
92.3 -1.0648
92.325 -1.0751
92.35 -1.0779
92.375 -1.0777
92.4 -1.0781
92.425 -1.0788
92.45 -1.0829
92.475 -1.0846
92.5 -1.0808
92.525 -1.0735
92.55 -1.0685
92.575 -1.0698
92.6 -1.0786
92.625 -1.0933
92.65 -1.1155
92.675 -1.1431
92.7 -1.1778
92.725 -1.2181
92.75 -1.2604
92.775 -1.3024
92.8 -1.3411
92.825 -1.3779
92.85 -1.4157
92.875 -1.4538
92.9 -1.4853
92.925 -1.5063
92.95 -1.5103
92.975 -1.4986
93 -1.4758
93.025 -1.4535
93.05 -1.4352
93.075 -1.4181
93.1 -1.4032
93.125 -1.3866
93.15 -1.3693
93.175 -1.351
93.2 -1.3268
93.225 -1.2997
93.25 -1.2694
93.275 -1.2342
93.3 -1.1934
93.325 -1.1465
93.35 -1.0964
93.375 -1.0526
93.4 -1.0218
93.425 -1.0033
93.45 -0.9958
93.475 -0.9962
93.5 -1.0017
93.525 -1.0097
93.55 -1.0203
93.575 -1.0326
93.6 -1.0427
93.625 -1.0487
93.65 -1.0449
93.675 -1.0251
93.7 -0.9946
93.725 -0.963
93.75 -0.9355
93.775 -0.9154
93.8 -0.9039
93.825 -0.9006
93.85 -0.8999
93.875 -0.8945
93.9 -0.8887
93.925 -0.8843
93.95 -0.8858
93.975 -0.8894
94 -0.8913
94.025 -0.8902
94.05 -0.8865
94.075 -0.8825
94.1 -0.8774
94.125 -0.8669
94.15 -0.8482
94.175 -0.8195
94.2 -0.7814
94.225 -0.7484
94.25 -0.7242
94.275 -0.7092
94.3 -0.7003
94.325 -0.6894
94.35 -0.6701
94.375 -0.6424
94.4 -0.6099
94.425 -0.5744
94.45 -0.5366
94.475 -0.5003
94.5 -0.4672
94.525 -0.4384
94.55 -0.4161
94.575 -0.4011
94.6 -0.3897
94.625 -0.3801
94.65 -0.371
94.675 -0.3613
94.7 -0.3498
94.725 -0.3382
94.75 -0.3268
94.775 -0.3127
94.8 -0.2953
94.825 -0.2786
94.85 -0.2657
94.875 -0.2547
94.9 -0.243
94.925 -0.2259
94.95 -0.2064
94.975 -0.1867
95 -0.1697
95.025 -0.1576
95.05 -0.1498
95.075 -0.1472
95.1 -0.1513
95.125 -0.1629
95.15 -0.1808
95.175 -0.203
95.2 -0.2216
95.225 -0.224
95.25 -0.204
95.275 -0.1691
95.3 -0.1323
95.325 -0.0926
95.35 -0.0469
95.375 0.0045
95.4 0.0538
95.425 0.0999
95.45 0.1432
95.475 0.1825
95.5 0.2185
95.525 0.2507
95.55 0.2762
95.575 0.2953
95.6 0.311
95.625 0.3297
95.65 0.3572
95.675 0.3891
95.7 0.4235
95.725 0.4581
95.75 0.4877
95.775 0.5123
95.8 0.5332
95.825 0.5526
95.85 0.571
95.875 0.5852
95.9 0.5956
95.925 0.602
95.95 0.6064
95.975 0.611
96 0.6136
96.025 0.6129
96.05 0.6067
96.075 0.5948
96.1 0.5794
96.125 0.5589
96.15 0.5311
96.175 0.4949
96.2 0.4517
96.225 0.403
96.25 0.3481
96.275 0.2872
96.3 0.2186
96.325 0.1435
96.35 0.0689
96.375 0.0063
96.4 -0.039
96.425 -0.0735
96.45 -0.109
96.475 -0.1443
96.5 -0.1719
96.525 -0.1791
96.55 -0.1668
96.575 -0.1513
96.6 -0.137
96.625 -0.1238
96.65 -0.1122
96.675 -0.1039
96.7 -0.0983
96.725 -0.0892
96.75 -0.072
96.775 -0.0462
96.8 -0.0162
96.825 0.0132
96.85 0.045
96.875 0.0791
96.9 0.1115
96.925 0.1405
96.95 0.1694
96.975 0.1996
97 0.2258
97.025 0.2449
97.05 0.2519
97.075 0.2482
97.1 0.242
97.125 0.2388
97.15 0.2453
97.175 0.2624
97.2 0.285
97.225 0.3085
97.25 0.3366
97.275 0.365
97.3 0.3921
97.325 0.4206
97.35 0.4532
97.375 0.4924
97.4 0.5361
97.425 0.5786
97.45 0.618
97.475 0.6539
97.5 0.6877
97.525 0.7213
97.55 0.7536
97.575 0.7844
97.6 0.812
97.625 0.8328
97.65 0.8483
97.675 0.8597
97.7 0.8688
97.725 0.8751
97.75 0.8772
97.775 0.8782
97.8 0.8815
97.825 0.8853
97.85 0.8899
97.875 0.896
97.9 0.9019
97.925 0.9029
97.95 0.9018
97.975 0.9014
98 0.9027
98.025 0.9069
98.05 0.9151
98.075 0.9266
98.1 0.9403
98.125 0.9551
98.15 0.9657
98.175 0.9686
98.2 0.9659
98.225 0.9598
98.25 0.9506
98.275 0.9368
98.3 0.9184
98.325 0.8946
98.35 0.8661
98.375 0.8347
98.4 0.8025
98.425 0.7702
98.45 0.7369
98.475 0.7029
98.5 0.6705
98.525 0.6416
98.55 0.6188
98.575 0.6015
98.6 0.5857
98.625 0.5637
98.65 0.5299
98.675 0.4829
98.7 0.4246
98.725 0.3629
98.75 0.3041
98.775 0.2563
98.8 0.2156
98.825 0.1803
98.85 0.1496
98.875 0.1293
98.9 0.122
98.925 0.1263
98.95 0.1392
98.975 0.15
99 0.1607
99.025 0.1773
99.05 0.2095
99.075 0.2553
99.1 0.303
99.125 0.3472
99.15 0.3861
99.175 0.4171
99.2 0.4378
99.225 0.4482
99.25 0.4459
99.275 0.4314
99.3 0.4056
99.325 0.3717
99.35 0.3297
99.375 0.2893
99.4 0.2582
99.425 0.2357
99.45 0.2134
99.475 0.1849
99.5 0.1451
99.525 0.0921
99.55 0.0279
99.575 -0.0371
99.6 -0.0915
99.625 -0.1288
99.65 -0.152
99.675 -0.158
99.7 -0.1467
99.725 -0.1186
99.75 -0.07
99.775 -0.0056
99.8 0.0694
99.825 0.1467
99.85 0.2179
99.875 0.2834
99.9 0.3478
99.925 0.4125
99.95 0.4767
99.975 0.5411
100 0.6042
