# Supplementary material for: Uptake of N2O5 by aqueous aerosol unveiled using chemically accurate many-body potentials
Source: Nat Commun. 2022 Mar 10;13:1266. doi: 10.1038/s41467-022-28697-8 (PMC8913772; doi:10.1038/s41467-022-28697-8)
Supplement: Supplementary file 3 — Source Data [file 41467_2022_28697_MOESM3_ESM.zip › n2o5-uptake-data/Fig2/scattering/rep10run07/relcom_gds.dat]

0.025 11.7437
0.05 11.7059
0.075 11.6682
0.1 11.6304
0.125 11.5926
0.15 11.5548
0.175 11.517
0.2 11.4791
0.225 11.4413
0.25 11.4034
0.275 11.3655
0.3 11.3276
0.325 11.2898
0.35 11.2519
0.375 11.214
0.4 11.176
0.425 11.1381
0.45 11.1002
0.475 11.0622
0.5 11.0242
0.525 10.9862
0.55 10.9481
0.575 10.9101
0.6 10.872
0.625 10.8339
0.65 10.7957
0.675 10.7575
0.7 10.7193
0.725 10.6811
0.75 10.6428
0.775 10.6045
0.8 10.5662
0.825 10.5278
0.85 10.4894
0.875 10.451
0.9 10.4124
0.925 10.3739
0.95 10.3352
0.975 10.2966
1 10.2579
1.025 10.2191
1.05 10.1804
1.075 10.1416
1.1 10.1027
1.125 10.0639
1.15 10.025
1.175 9.9861
1.2 9.9472
1.225 9.9082
1.25 9.8692
1.275 9.8302
1.3 9.7912
1.325 9.7521
1.35 9.7131
1.375 9.6739
1.4 9.6348
1.425 9.5956
1.45 9.5563
1.475 9.517
1.5 9.4777
1.525 9.4384
1.55 9.3991
1.575 9.3597
1.6 9.3204
1.625 9.281
1.65 9.2415
1.675 9.2021
1.7 9.1626
1.725 9.123
1.75 9.0834
1.775 9.0436
1.8 9.0039
1.825 8.9641
1.85 8.9243
1.875 8.8845
1.9 8.8448
1.925 8.805
1.95 8.7651
1.975 8.7251
2 8.685
2.025 8.6449
2.05 8.6047
2.075 8.5645
2.1 8.5242
2.125 8.4839
2.15 8.4436
2.175 8.4032
2.2 8.3629
2.225 8.3226
2.25 8.2822
2.275 8.2417
2.3 8.201
2.325 8.1601
2.35 8.1193
2.375 8.0785
2.4 8.0375
2.425 7.9964
2.45 7.9551
2.475 7.9137
2.5 7.8719
2.525 7.8299
2.55 7.7876
2.575 7.7451
2.6 7.7023
2.625 7.6593
2.65 7.616
2.675 7.5725
2.7 7.5286
2.725 7.4844
2.75 7.44
2.775 7.3953
2.8 7.3504
2.825 7.3053
2.85 7.2601
2.875 7.2147
2.9 7.1693
2.925 7.1237
2.95 7.0775
2.975 7.0309
3 6.9838
3.025 6.9359
3.05 6.8874
3.075 6.8376
3.1 6.7864
3.125 6.7339
3.15 6.6799
3.175 6.6247
3.2 6.5682
3.225 6.5101
3.25 6.4494
3.275 6.3858
3.3 6.32
3.325 6.253
3.35 6.1841
3.375 6.1129
3.4 6.04
3.425 5.9658
3.45 5.8903
3.475 5.814
3.5 5.7362
3.525 5.6568
3.55 5.5762
3.575 5.4944
3.6 5.4107
3.625 5.3254
3.65 5.2383
3.675 5.1494
3.7 5.0584
3.725 4.9656
3.75 4.8711
3.775 4.7744
3.8 4.6749
3.825 4.5731
3.85 4.4686
3.875 4.3615
3.9 4.2518
3.925 4.1381
3.95 4.0208
3.975 3.901
4 3.779
4.025 3.6539
4.05 3.5261
4.075 3.3959
4.1 3.2646
4.125 3.1342
4.15 3.0088
4.175 2.8964
4.2 2.7897
4.225 2.6789
4.25 2.5649
4.275 2.4468
4.3 2.3259
4.325 2.2077
4.35 2.0936
4.375 1.9781
4.4 1.864
4.425 1.7588
4.45 1.6573
4.475 1.55
4.5 1.4441
4.525 1.3464
4.55 1.2597
4.575 1.1828
4.6 1.116
4.625 1.0613
4.65 1.0263
4.675 1.0061
4.7 1.0001
4.725 1.0038
4.75 1.0071
4.775 1.0052
4.8 1.0022
4.825 1.0053
4.85 1.0216
4.875 1.0423
4.9 1.0585
4.925 1.0694
4.95 1.075
4.975 1.0782
5 1.087
5.025 1.1099
5.05 1.145
5.075 1.1851
5.1 1.2255
5.125 1.2636
5.15 1.2974
5.175 1.3265
5.2 1.3516
5.225 1.3731
5.25 1.3917
5.275 1.4108
5.3 1.4289
5.325 1.4425
5.35 1.4507
5.375 1.4526
5.4 1.4488
5.425 1.4404
5.45 1.4317
5.475 1.4291
5.5 1.4343
5.525 1.4453
5.55 1.4583
5.575 1.4703
5.6 1.4792
5.625 1.4828
5.65 1.4802
5.675 1.4745
5.7 1.4681
5.725 1.4656
5.75 1.4685
5.775 1.4738
5.8 1.4811
5.825 1.4857
5.85 1.4848
5.875 1.4773
5.9 1.4624
5.925 1.4409
5.95 1.4151
5.975 1.3856
6 1.3515
6.025 1.3123
6.05 1.2686
6.075 1.2211
6.1 1.1712
6.125 1.1197
6.15 1.0669
6.175 1.0138
6.2 0.9604
6.225 0.9101
6.25 0.8623
6.275 0.8126
6.3 0.7617
6.325 0.7073
6.35 0.6503
6.375 0.5926
6.4 0.5413
6.425 0.5005
6.45 0.463
6.475 0.4318
6.5 0.4188
6.525 0.4313
6.55 0.4602
6.575 0.4992
6.6 0.5406
6.625 0.581
6.65 0.6176
6.675 0.6525
6.7 0.6883
6.725 0.7226
6.75 0.7512
6.775 0.773
6.8 0.7879
6.825 0.7979
6.85 0.8002
6.875 0.794
6.9 0.7807
6.925 0.764
6.95 0.7456
6.975 0.7249
7 0.7025
7.025 0.6732
7.05 0.6355
7.075 0.5923
7.1 0.5443
7.125 0.4889
7.15 0.426
7.175 0.3553
7.2 0.2806
7.225 0.2098
7.25 0.1529
7.275 0.1153
7.3 0.1038
7.325 0.1102
7.35 0.1265
7.375 0.1487
7.4 0.1703
7.425 0.187
7.45 0.1984
7.475 0.2056
7.5 0.21
7.525 0.2124
7.55 0.2127
7.575 0.2107
7.6 0.2067
7.625 0.2017
7.65 0.1948
7.675 0.1869
7.7 0.1777
7.725 0.166
7.75 0.1502
7.775 0.1297
7.8 0.107
7.825 0.0792
7.85 0.0458
7.875 0.0115
7.9 -0.0215
7.925 -0.0563
7.95 -0.096
7.975 -0.1424
8 -0.1889
8.025 -0.2301
8.05 -0.2643
8.075 -0.2919
8.1 -0.3091
8.125 -0.3084
8.15 -0.2988
8.175 -0.2867
8.2 -0.2734
8.225 -0.2634
8.25 -0.2587
8.275 -0.2605
8.3 -0.2713
8.325 -0.2919
8.35 -0.3223
8.375 -0.3574
8.4 -0.3951
8.425 -0.4403
8.45 -0.4945
8.475 -0.5521
8.5 -0.6071
8.525 -0.6386
8.55 -0.6448
8.575 -0.636
8.6 -0.6262
8.625 -0.628
8.65 -0.6416
8.675 -0.6532
8.7 -0.6551
8.725 -0.6602
8.75 -0.6705
8.775 -0.6834
8.8 -0.6881
8.825 -0.6768
8.85 -0.6506
8.875 -0.6152
8.9 -0.5818
8.925 -0.5547
8.95 -0.5356
8.975 -0.5225
9 -0.5086
9.025 -0.4835
9.05 -0.4393
9.075 -0.3784
9.1 -0.3119
9.125 -0.2439
9.15 -0.1738
9.175 -0.1062
9.2 -0.0439
9.225 0.0083
9.25 0.0471
9.275 0.0748
9.3 0.1033
9.325 0.1519
9.35 0.217
9.375 0.2789
9.4 0.3303
9.425 0.3771
9.45 0.425
9.475 0.4735
9.5 0.5182
9.525 0.5536
9.55 0.5811
9.575 0.597
9.6 0.5997
9.625 0.5896
9.65 0.5686
9.675 0.5375
9.7 0.4972
9.725 0.4498
9.75 0.3961
9.775 0.3355
9.8 0.2683
9.825 0.1994
9.85 0.1322
9.875 0.0682
9.9 0.0004
9.925 -0.0735
9.95 -0.1481
9.975 -0.2181
10 -0.286
10.025 -0.3543
10.05 -0.4245
10.075 -0.4907
10.1 -0.5492
10.125 -0.6016
10.15 -0.6562
10.175 -0.7169
10.2 -0.7834
10.225 -0.8502
10.25 -0.9101
10.275 -0.9567
10.3 -0.9884
10.325 -1.0112
10.35 -1.0238
10.375 -1.0299
10.4 -1.0352
10.425 -1.0383
10.45 -1.0429
10.475 -1.0455
10.5 -1.0426
10.525 -1.0258
10.55 -0.9905
10.575 -0.9506
10.6 -0.9157
10.625 -0.8909
10.65 -0.879
10.675 -0.8786
10.7 -0.8865
10.725 -0.9011
10.75 -0.9208
10.775 -0.9434
10.8 -0.9616
10.825 -0.9639
10.85 -0.9514
10.875 -0.9368
10.9 -0.9305
10.925 -0.9338
10.95 -0.9481
10.975 -0.9736
11 -1.0114
11.025 -1.0619
11.05 -1.121
11.075 -1.1876
11.1 -1.2565
11.125 -1.3172
11.15 -1.3524
11.175 -1.3582
11.2 -1.35
11.225 -1.338
11.25 -1.3258
11.275 -1.307
11.3 -1.2711
11.325 -1.2199
11.35 -1.1666
11.375 -1.1234
11.4 -1.0909
11.425 -1.066
11.45 -1.0454
11.475 -1.0257
11.5 -1.0045
11.525 -0.9842
11.55 -0.9661
11.575 -0.9513
11.6 -0.942
11.625 -0.9385
11.65 -0.9381
11.675 -0.9354
11.7 -0.929
11.725 -0.9222
11.75 -0.9186
11.775 -0.9154
11.8 -0.9134
11.825 -0.9134
11.85 -0.9108
11.875 -0.9086
11.9 -0.9067
11.925 -0.9031
11.95 -0.9032
11.975 -0.9111
12 -0.9282
12.025 -0.956
12.05 -0.9919
12.075 -1.0348
12.1 -1.0816
12.125 -1.126
12.15 -1.1622
12.175 -1.1843
12.2 -1.1933
12.225 -1.1909
12.25 -1.1785
12.275 -1.1577
12.3 -1.1331
12.325 -1.1093
12.35 -1.0863
12.375 -1.0654
12.4 -1.0468
12.425 -1.0315
12.45 -1.0176
12.475 -1.0075
12.5 -1.0022
12.525 -0.9988
12.55 -0.9955
12.575 -0.9897
12.6 -0.9719
12.625 -0.9259
12.65 -0.856
12.675 -0.7797
12.7 -0.7027
12.725 -0.6271
12.75 -0.5536
12.775 -0.482
12.8 -0.4135
12.825 -0.3479
12.85 -0.2795
12.875 -0.2118
12.9 -0.1498
12.925 -0.091
12.95 -0.0413
12.975 -0.0036
13 0.0257
13.025 0.0446
13.05 0.0551
13.075 0.0603
13.1 0.0653
13.125 0.0751
13.15 0.0862
13.175 0.0955
13.2 0.1017
13.225 0.1028
13.25 0.0986
13.275 0.0877
13.3 0.0701
13.325 0.0467
13.35 0.019
13.375 -0.0148
13.4 -0.0524
13.425 -0.0847
13.45 -0.1058
13.475 -0.1141
13.5 -0.1147
13.525 -0.1118
13.55 -0.1134
13.575 -0.1236
13.6 -0.1387
13.625 -0.1596
13.65 -0.1838
13.675 -0.2086
13.7 -0.2334
13.725 -0.2528
13.75 -0.2625
13.775 -0.2644
13.8 -0.2612
13.825 -0.2514
13.85 -0.236
13.875 -0.2177
13.9 -0.1996
13.925 -0.1855
13.95 -0.1735
13.975 -0.1604
14 -0.1429
14.025 -0.1205
14.05 -0.0895
14.075 -0.0497
14.1 -0.0019
14.125 0.0493
14.15 0.1047
14.175 0.1623
14.2 0.2162
14.225 0.2619
14.25 0.2989
14.275 0.3255
14.3 0.3441
14.325 0.3575
14.35 0.3647
14.375 0.3677
14.4 0.3656
14.425 0.363
14.45 0.3642
14.475 0.3691
14.5 0.379
14.525 0.3984
14.55 0.423
14.575 0.4479
14.6 0.4664
14.625 0.4736
14.65 0.4718
14.675 0.4619
14.7 0.4484
14.725 0.4309
14.75 0.4079
14.775 0.3811
14.8 0.3488
14.825 0.3119
14.85 0.2729
14.875 0.2398
14.9 0.2191
14.925 0.2122
14.95 0.2133
14.975 0.2162
15 0.2178
15.025 0.221
15.05 0.2275
15.075 0.2359
15.1 0.2438
15.125 0.248
15.15 0.2466
15.175 0.2411
15.2 0.2324
15.225 0.2214
15.25 0.2056
15.275 0.1846
15.3 0.1574
15.325 0.1234
15.35 0.0845
15.375 0.0425
15.4 -0.0027
15.425 -0.0477
15.45 -0.0822
15.475 -0.0947
15.5 -0.0833
15.525 -0.0577
15.55 -0.0259
15.575 0.005
15.6 0.036
15.625 0.0713
15.65 0.1069
15.675 0.1399
15.7 0.1731
15.725 0.2053
15.75 0.2334
15.775 0.2484
15.8 0.2505
15.825 0.2424
15.85 0.2275
15.875 0.2079
15.9 0.1882
15.925 0.1749
15.95 0.1771
15.975 0.1914
16 0.2089
16.025 0.2227
16.05 0.2282
16.075 0.229
16.1 0.2261
16.125 0.2181
16.15 0.2043
16.175 0.1849
16.2 0.1588
16.225 0.1238
16.25 0.0809
16.275 0.0347
16.3 -0.0117
16.325 -0.0602
16.35 -0.1159
16.375 -0.1783
16.4 -0.2425
16.425 -0.3005
16.45 -0.3498
16.475 -0.3884
16.5 -0.4159
16.525 -0.439
16.55 -0.4648
16.575 -0.498
16.6 -0.5353
16.625 -0.5721
16.65 -0.6043
16.675 -0.6327
16.7 -0.6595
16.725 -0.6902
16.75 -0.7264
16.775 -0.7674
16.8 -0.8109
16.825 -0.853
16.85 -0.8868
16.875 -0.9122
16.9 -0.9338
16.925 -0.9496
16.95 -0.9482
16.975 -0.9281
17 -0.8977
17.025 -0.8595
17.05 -0.8095
17.075 -0.7504
17.1 -0.6926
17.125 -0.6378
17.15 -0.5849
17.175 -0.534
17.2 -0.4793
17.225 -0.4171
17.25 -0.3519
17.275 -0.2861
17.3 -0.2223
17.325 -0.162
17.35 -0.1038
17.375 -0.0495
17.4 0.0004
17.425 0.0436
17.45 0.0811
17.475 0.1114
17.5 0.1377
17.525 0.165
17.55 0.1961
17.575 0.2259
17.6 0.2529
17.625 0.2773
17.65 0.2995
17.675 0.318
17.7 0.3318
17.725 0.3403
17.75 0.3457
17.775 0.3489
17.8 0.3483
17.825 0.3413
17.85 0.3285
17.875 0.3106
17.9 0.2851
17.925 0.2514
17.95 0.2151
17.975 0.1841
18 0.1582
18.025 0.1292
18.05 0.0942
18.075 0.0562
18.1 0.0121
18.125 -0.035
18.15 -0.0794
18.175 -0.1231
18.2 -0.1693
18.225 -0.2186
18.25 -0.274
18.275 -0.3368
18.3 -0.4078
18.325 -0.4879
18.35 -0.5723
18.375 -0.6613
18.4 -0.7569
18.425 -0.8614
18.45 -0.9764
18.475 -1.0908
18.5 -1.1941
18.525 -1.286
18.55 -1.3662
18.575 -1.4236
18.6 -1.4492
18.625 -1.4456
18.65 -1.4322
18.675 -1.4214
18.7 -1.4226
18.725 -1.4395
18.75 -1.4674
18.775 -1.5011
18.8 -1.5379
18.825 -1.5782
18.85 -1.6205
18.875 -1.6657
18.9 -1.716
18.925 -1.7711
18.95 -1.8338
18.975 -1.8986
19 -1.9461
19.025 -1.961
19.05 -1.9569
19.075 -1.9461
19.1 -1.9335
19.125 -1.9218
19.15 -1.9117
19.175 -1.9014
19.2 -1.8913
19.225 -1.8777
19.25 -1.8528
19.275 -1.8108
19.3 -1.7552
19.325 -1.6886
19.35 -1.6162
19.375 -1.545
19.4 -1.4775
19.425 -1.4179
19.45 -1.366
19.475 -1.3225
19.5 -1.2865
19.525 -1.2572
19.55 -1.2336
19.575 -1.2138
19.6 -1.1988
19.625 -1.1843
19.65 -1.1658
19.675 -1.1387
19.7 -1.1097
19.725 -1.0836
19.75 -1.0576
19.775 -1.0314
19.8 -1.0058
19.825 -0.9841
19.85 -0.9655
19.875 -0.9515
19.9 -0.943
19.925 -0.9389
19.95 -0.939
19.975 -0.9434
20 -0.9495
20.025 -0.9581
20.05 -0.9686
20.075 -0.9789
20.1 -0.9937
20.125 -1.0188
20.15 -1.0551
20.175 -1.1017
20.2 -1.16
20.225 -1.2272
20.25 -1.2976
20.275 -1.3611
20.3 -1.4086
20.325 -1.4346
20.35 -1.4395
20.375 -1.4316
20.4 -1.4221
20.425 -1.4132
20.45 -1.4058
20.475 -1.4029
20.5 -1.4103
20.525 -1.4234
20.55 -1.434
20.575 -1.4363
20.6 -1.4307
20.625 -1.4244
20.65 -1.4172
20.675 -1.4119
20.7 -1.4112
20.725 -1.4124
20.75 -1.4154
20.775 -1.4231
20.8 -1.4386
20.825 -1.4644
20.85 -1.4993
20.875 -1.5419
20.9 -1.5908
20.925 -1.6447
20.95 -1.7028
20.975 -1.7656
21 -1.8259
21.025 -1.8741
21.05 -1.9057
21.075 -1.9218
21.1 -1.9309
21.125 -1.943
21.15 -1.9599
21.175 -1.9769
21.2 -1.9908
21.225 -2.0003
21.25 -2.0082
21.275 -2.0165
21.3 -2.0242
21.325 -2.0346
21.35 -2.0491
21.375 -2.0693
21.4 -2.0874
21.425 -2.0964
21.45 -2.0885
21.475 -2.0649
21.5 -2.0277
21.525 -1.9819
21.55 -1.9284
21.575 -1.8625
21.6 -1.7848
21.625 -1.7034
21.65 -1.625
21.675 -1.5453
21.7 -1.4653
21.725 -1.3852
21.75 -1.3019
21.775 -1.2217
21.8 -1.1512
21.825 -1.0841
21.85 -1.019
21.875 -0.9598
21.9 -0.9066
21.925 -0.8605
21.95 -0.8193
21.975 -0.7804
22 -0.7422
22.025 -0.7028
22.05 -0.662
22.075 -0.6253
22.1 -0.5965
22.125 -0.5769
22.15 -0.5672
22.175 -0.566
22.2 -0.5709
22.225 -0.5796
22.25 -0.5933
22.275 -0.6131
22.3 -0.6369
22.325 -0.6638
22.35 -0.6965
22.375 -0.7325
22.4 -0.77
22.425 -0.806
22.45 -0.8429
22.475 -0.8841
22.5 -0.932
22.525 -0.9834
22.55 -1.0387
22.575 -1.1055
22.6 -1.1854
22.625 -1.2783
22.65 -1.3831
22.675 -1.4931
22.7 -1.6043
22.725 -1.7136
22.75 -1.8172
22.775 -1.9127
22.8 -2.0039
22.825 -2.0896
22.85 -2.1696
22.875 -2.2421
22.9 -2.3029
22.925 -2.3502
22.95 -2.3843
22.975 -2.4058
23 -2.4166
23.025 -2.4206
23.05 -2.4187
23.075 -2.414
23.1 -2.4083
23.125 -2.3993
23.15 -2.3839
23.175 -2.3687
23.2 -2.3541
23.225 -2.3403
23.25 -2.3246
23.275 -2.305
23.3 -2.2802
23.325 -2.2538
23.35 -2.2233
23.375 -2.191
23.4 -2.1549
23.425 -2.1169
23.45 -2.0756
23.475 -2.0284
23.5 -1.9739
23.525 -1.9076
23.55 -1.8352
23.575 -1.7655
23.6 -1.7063
23.625 -1.66
23.65 -1.6255
23.675 -1.599
23.7 -1.5776
23.725 -1.5573
23.75 -1.5419
23.775 -1.5308
23.8 -1.5226
23.825 -1.5172
23.85 -1.5155
23.875 -1.518
23.9 -1.5256
23.925 -1.5363
23.95 -1.5474
23.975 -1.5514
24 -1.5439
24.025 -1.5323
24.05 -1.5221
24.075 -1.522
24.1 -1.534
24.125 -1.5524
24.15 -1.5748
24.175 -1.6011
24.2 -1.6326
24.225 -1.6659
24.25 -1.6991
24.275 -1.7318
24.3 -1.7662
24.325 -1.8064
24.35 -1.8521
24.375 -1.9012
24.4 -1.9557
24.425 -2.0139
24.45 -2.0676
24.475 -2.0999
24.5 -2.107
24.525 -2.0939
24.55 -2.0699
24.575 -2.0512
24.6 -2.043
24.625 -2.0431
24.65 -2.0474
24.675 -2.0544
24.7 -2.0619
24.725 -2.0667
24.75 -2.0683
24.775 -2.0663
24.8 -2.0619
24.825 -2.05
24.85 -2.0157
24.875 -1.9455
24.9 -1.8668
24.925 -1.7942
24.95 -1.7296
24.975 -1.6729
25 -1.6226
25.025 -1.5778
25.05 -1.5423
25.075 -1.5192
25.1 -1.5039
25.125 -1.4875
25.15 -1.4686
25.175 -1.45
25.2 -1.43
25.225 -1.4116
25.25 -1.3897
25.275 -1.3618
25.3 -1.3329
25.325 -1.3072
25.35 -1.2855
25.375 -1.2699
25.4 -1.2605
25.425 -1.2597
25.45 -1.2668
25.475 -1.2821
25.5 -1.3035
25.525 -1.3274
25.55 -1.3531
25.575 -1.383
25.6 -1.418
25.625 -1.4552
25.65 -1.4934
25.675 -1.5276
25.7 -1.5602
25.725 -1.5905
25.75 -1.6179
25.775 -1.6429
25.8 -1.6653
25.825 -1.6828
25.85 -1.69
25.875 -1.6878
25.9 -1.6848
25.925 -1.6866
25.95 -1.6898
25.975 -1.6952
26 -1.6996
26.025 -1.7036
26.05 -1.71
26.075 -1.7227
26.1 -1.7424
26.125 -1.7629
26.15 -1.7791
26.175 -1.7938
26.2 -1.813
26.225 -1.8373
26.25 -1.8659
26.275 -1.8982
26.3 -1.9319
26.325 -1.9626
26.35 -1.9824
26.375 -1.9916
26.4 -1.9909
26.425 -1.9846
26.45 -1.9737
26.475 -1.9576
26.5 -1.9329
26.525 -1.8993
26.55 -1.8602
26.575 -1.818
26.6 -1.7737
26.625 -1.7296
26.65 -1.6872
26.675 -1.6471
26.7 -1.6136
26.725 -1.586
26.75 -1.5645
26.775 -1.5455
26.8 -1.5276
26.825 -1.5118
26.85 -1.4993
26.875 -1.4889
26.9 -1.4808
26.925 -1.4738
26.95 -1.4655
26.975 -1.4552
27 -1.446
27.025 -1.4363
27.05 -1.4252
27.075 -1.409
27.1 -1.3928
27.125 -1.3761
27.15 -1.3555
27.175 -1.3274
27.2 -1.2919
27.225 -1.2542
27.25 -1.2171
27.275 -1.1831
27.3 -1.1533
27.325 -1.1288
27.35 -1.1095
27.375 -1.0984
27.4 -1.095
27.425 -1.0967
27.45 -1.1034
27.475 -1.1156
27.5 -1.1304
27.525 -1.1434
27.55 -1.1537
27.575 -1.1623
27.6 -1.1751
27.625 -1.192
27.65 -1.2115
27.675 -1.2322
27.7 -1.2534
27.725 -1.2694
27.75 -1.2801
27.775 -1.2888
27.8 -1.2945
27.825 -1.2974
27.85 -1.2957
27.875 -1.2862
27.9 -1.2714
27.925 -1.2565
27.95 -1.2421
27.975 -1.2332
28 -1.2345
28.025 -1.2434
28.05 -1.2579
28.075 -1.2703
28.1 -1.2758
28.125 -1.2808
28.15 -1.2885
28.175 -1.3014
28.2 -1.3192
28.225 -1.3389
28.25 -1.3572
28.275 -1.3689
28.3 -1.3744
28.325 -1.3714
28.35 -1.3589
28.375 -1.3395
28.4 -1.3179
28.425 -1.2952
28.45 -1.2689
28.475 -1.2332
28.5 -1.1851
28.525 -1.1265
28.55 -1.0647
28.575 -1.0039
28.6 -0.9423
28.625 -0.8799
28.65 -0.8168
28.675 -0.7598
28.7 -0.7046
28.725 -0.6501
28.75 -0.5941
28.775 -0.5399
28.8 -0.4873
28.825 -0.4378
28.85 -0.3962
28.875 -0.3615
28.9 -0.3329
28.925 -0.3116
28.95 -0.2968
28.975 -0.2876
29 -0.2822
29.025 -0.2821
29.05 -0.2864
29.075 -0.2943
29.1 -0.3008
29.125 -0.2966
29.15 -0.2768
29.175 -0.2497
29.2 -0.2217
29.225 -0.192
29.25 -0.1637
29.275 -0.1394
29.3 -0.1228
29.325 -0.1189
29.35 -0.1288
29.375 -0.1517
29.4 -0.1828
29.425 -0.2154
29.45 -0.2451
29.475 -0.2667
29.5 -0.28
29.525 -0.2865
29.55 -0.293
29.575 -0.2981
29.6 -0.2973
29.625 -0.2908
29.65 -0.2846
29.675 -0.2788
29.7 -0.2693
29.725 -0.2572
29.75 -0.2402
29.775 -0.2194
29.8 -0.1997
29.825 -0.18
29.85 -0.1638
29.875 -0.1461
29.9 -0.1263
29.925 -0.1066
29.95 -0.0898
29.975 -0.0771
30 -0.0703
30.025 -0.0684
30.05 -0.0683
30.075 -0.0661
30.1 -0.0605
30.125 -0.0534
30.15 -0.0474
30.175 -0.0434
30.2 -0.0429
30.225 -0.0459
30.25 -0.054
30.275 -0.0661
30.3 -0.0813
30.325 -0.0995
30.35 -0.1202
30.375 -0.143
30.4 -0.166
30.425 -0.1874
30.45 -0.2056
30.475 -0.2224
30.5 -0.2415
30.525 -0.2659
30.55 -0.2966
30.575 -0.3377
30.6 -0.3878
30.625 -0.4424
30.65 -0.497
30.675 -0.5437
30.7 -0.5765
30.725 -0.5984
30.75 -0.6128
30.775 -0.6203
30.8 -0.6215
30.825 -0.6101
30.85 -0.5798
30.875 -0.5363
30.9 -0.4881
30.925 -0.441
30.95 -0.3957
30.975 -0.3508
31 -0.3083
31.025 -0.2722
31.05 -0.2466
31.075 -0.2316
31.1 -0.2271
31.125 -0.2269
31.15 -0.2238
31.175 -0.2204
31.2 -0.2231
31.225 -0.2355
31.25 -0.2564
31.275 -0.2827
31.3 -0.3111
31.325 -0.3399
31.35 -0.3688
31.375 -0.3977
31.4 -0.4204
31.425 -0.4348
31.45 -0.4449
31.475 -0.4548
31.5 -0.4649
31.525 -0.4755
31.55 -0.4852
31.575 -0.4948
31.6 -0.5041
31.625 -0.5113
31.65 -0.5152
31.675 -0.5159
31.7 -0.5186
31.725 -0.5221
31.75 -0.5238
31.775 -0.5225
31.8 -0.5181
31.825 -0.5112
31.85 -0.5039
31.875 -0.4998
31.9 -0.5003
31.925 -0.5053
31.95 -0.5149
31.975 -0.5277
32 -0.5413
32.025 -0.5486
32.05 -0.5492
32.075 -0.5461
32.1 -0.5406
32.125 -0.5349
32.15 -0.5311
32.175 -0.5298
32.2 -0.531
32.225 -0.5344
32.25 -0.54
32.275 -0.547
32.3 -0.5531
32.325 -0.5557
32.35 -0.5567
32.375 -0.5593
32.4 -0.5657
32.425 -0.5752
32.45 -0.5848
32.475 -0.5901
32.5 -0.5871
32.525 -0.5741
32.55 -0.5547
32.575 -0.5295
32.6 -0.503
32.625 -0.4761
32.65 -0.4489
32.675 -0.4221
32.7 -0.3943
32.725 -0.364
32.75 -0.3332
32.775 -0.3041
32.8 -0.2786
32.825 -0.258
32.85 -0.2428
32.875 -0.2324
32.9 -0.228
32.925 -0.2313
32.95 -0.2431
32.975 -0.2616
33 -0.2805
33.025 -0.2917
33.05 -0.2947
33.075 -0.2983
33.1 -0.3052
33.125 -0.3142
33.15 -0.3245
33.175 -0.3353
33.2 -0.3426
33.225 -0.3466
33.25 -0.3476
33.275 -0.3497
33.3 -0.3564
33.325 -0.3699
33.35 -0.3908
33.375 -0.4169
33.4 -0.447
33.425 -0.4801
33.45 -0.5132
33.475 -0.5429
33.5 -0.5661
33.525 -0.5818
33.55 -0.5941
33.575 -0.6066
33.6 -0.6223
33.625 -0.6432
33.65 -0.6703
33.675 -0.7053
33.7 -0.7462
33.725 -0.7896
33.75 -0.8307
33.775 -0.863
33.8 -0.8859
33.825 -0.9001
33.85 -0.911
33.875 -0.9218
33.9 -0.9347
33.925 -0.9528
33.95 -0.9727
33.975 -0.9878
34 -0.9892
34.025 -0.9833
34.05 -0.9791
34.075 -0.9782
34.1 -0.9849
34.125 -0.9996
34.15 -1.0202
34.175 -1.0418
34.2 -1.061
34.225 -1.0789
34.25 -1.0996
34.275 -1.1266
34.3 -1.1621
34.325 -1.2026
34.35 -1.2473
34.375 -1.2924
34.4 -1.3339
34.425 -1.3584
34.45 -1.3661
34.475 -1.365
34.5 -1.3558
34.525 -1.3421
34.55 -1.3301
34.575 -1.321
34.6 -1.3156
34.625 -1.3105
34.65 -1.3074
34.675 -1.3044
34.7 -1.3011
34.725 -1.2989
34.75 -1.2996
34.775 -1.3041
34.8 -1.3124
34.825 -1.3257
34.85 -1.3423
34.875 -1.3585
34.9 -1.372
34.925 -1.3808
34.95 -1.3838
34.975 -1.3833
35 -1.3827
35.025 -1.383
35.05 -1.3842
35.075 -1.3861
35.1 -1.3874
35.125 -1.3878
35.15 -1.3895
35.175 -1.3957
35.2 -1.4067
35.225 -1.4171
35.25 -1.4206
35.275 -1.4146
35.3 -1.4003
35.325 -1.3805
35.35 -1.352
35.375 -1.318
35.4 -1.282
35.425 -1.2475
35.45 -1.2186
35.475 -1.1945
35.5 -1.1708
35.525 -1.1406
35.55 -1.0931
35.575 -1.028
35.6 -0.9478
35.625 -0.8579
35.65 -0.7603
35.675 -0.6535
35.7 -0.5382
35.725 -0.4216
35.75 -0.3103
35.775 -0.2032
35.8 -0.0984
35.825 0.0069
35.85 0.1161
35.875 0.2265
35.9 0.3353
35.925 0.4397
35.95 0.5359
35.975 0.6231
36 0.7006
36.025 0.7689
36.05 0.83
36.075 0.8843
36.1 0.9324
36.125 0.9748
36.15 1.0106
36.175 1.0412
36.2 1.0699
36.225 1.0971
36.25 1.1204
36.275 1.1392
36.3 1.1546
36.325 1.1665
36.35 1.1763
36.375 1.1841
36.4 1.1905
36.425 1.1957
36.45 1.1988
36.475 1.1978
36.5 1.1953
36.525 1.1913
36.55 1.1831
36.575 1.1705
36.6 1.1553
36.625 1.1381
36.65 1.1209
36.675 1.1051
36.7 1.0899
36.725 1.0758
36.75 1.062
36.775 1.0459
36.8 1.0232
36.825 0.9925
36.85 0.956
36.875 0.9135
36.9 0.8648
36.925 0.8128
36.95 0.7679
36.975 0.7493
37 0.7652
37.025 0.8019
37.05 0.8461
37.075 0.8911
37.1 0.9324
37.125 0.9666
37.15 0.9958
37.175 1.0267
37.2 1.0642
37.225 1.1023
37.25 1.1389
37.275 1.1721
37.3 1.2004
37.325 1.2213
37.35 1.2341
37.375 1.2388
37.4 1.2374
37.425 1.231
37.45 1.2185
37.475 1.2004
37.5 1.1779
37.525 1.151
37.55 1.1197
37.575 1.0853
37.6 1.0497
37.625 1.0155
37.65 0.9916
37.675 0.9913
37.7 0.9995
37.725 1.0047
37.75 0.9983
37.775 0.9749
37.8 0.9351
37.825 0.8793
37.85 0.8141
37.875 0.7446
37.9 0.6724
37.925 0.5973
37.95 0.5281
37.975 0.4846
38 0.4576
38.025 0.4256
38.05 0.3852
38.075 0.3414
38.1 0.3009
38.125 0.2656
38.15 0.2329
38.175 0.2011
38.2 0.1725
38.225 0.15
38.25 0.1334
38.275 0.1233
38.3 0.1286
38.325 0.1536
38.35 0.1981
38.375 0.2555
38.4 0.3146
38.425 0.3693
38.45 0.4204
38.475 0.4691
38.5 0.5147
38.525 0.5535
38.55 0.5859
38.575 0.6184
38.6 0.6523
38.625 0.6868
38.65 0.7212
38.675 0.754
38.7 0.7806
38.725 0.8025
38.75 0.8222
38.775 0.8397
38.8 0.859
38.825 0.8987
38.85 0.9522
38.875 1.0021
38.9 1.0452
38.925 1.0835
38.95 1.1181
38.975 1.1501
39 1.1827
39.025 1.2157
39.05 1.2468
39.075 1.2756
39.1 1.3043
39.125 1.3388
39.15 1.3801
39.175 1.4266
39.2 1.4845
39.225 1.5575
39.25 1.6376
39.275 1.7218
39.3 1.8078
39.325 1.8949
39.35 1.9833
39.375 2.0679
39.4 2.1481
39.425 2.2229
39.45 2.2921
39.475 2.3543
39.5 2.4114
39.525 2.4663
39.55 2.52
39.575 2.5724
39.6 2.6242
39.625 2.6751
39.65 2.7231
39.675 2.7668
39.7 2.8084
39.725 2.8517
39.75 2.9021
39.775 2.9701
39.8 3.0569
39.825 3.1555
39.85 3.2606
39.875 3.3707
39.9 3.4823
39.925 3.5934
39.95 3.7042
39.975 3.817
40 3.9326
40.025 4.0502
40.05 4.1672
40.075 4.2808
40.1 4.3893
40.125 4.4903
40.15 4.5843
40.175 4.6722
40.2 4.7552
40.225 4.8372
40.25 4.9184
40.275 4.9978
40.3 5.0733
40.325 5.1436
40.35 5.2068
40.375 5.2624
40.4 5.3124
40.425 5.3567
40.45 5.3954
40.475 5.4293
40.5 5.4574
40.525 5.4793
40.55 5.4951
40.575 5.505
40.6 5.5106
40.625 5.5146
40.65 5.5173
40.675 5.5198
40.7 5.5221
40.725 5.5233
40.75 5.5223
40.775 5.5179
40.8 5.5109
40.825 5.5033
40.85 5.4955
40.875 5.4911
40.9 5.4911
40.925 5.4943
40.95 5.4972
40.975 5.4967
41 5.4921
41.025 5.4823
41.05 5.4687
41.075 5.4518
41.1 5.4313
41.125 5.4078
41.15 5.3841
41.175 5.3615
41.2 5.3394
41.225 5.3165
41.25 5.2912
41.275 5.2631
41.3 5.2312
41.325 5.1934
41.35 5.1502
41.375 5.1032
41.4 5.052
41.425 4.9958
41.45 4.935
41.475 4.8745
41.5 4.8193
41.525 4.7662
41.55 4.7114
41.575 4.6528
41.6 4.5909
41.625 4.5283
41.65 4.464
41.675 4.3952
41.7 4.32
41.725 4.2389
41.75 4.1561
41.775 4.0755
41.8 3.9982
41.825 3.9242
41.85 3.8553
41.875 3.7956
41.9 3.7419
41.925 3.6911
41.95 3.6413
41.975 3.5985
42 3.5603
42.025 3.5198
42.05 3.4735
42.075 3.4182
42.1 3.3529
42.125 3.2791
42.15 3.2001
42.175 3.1206
42.2 3.0466
42.225 2.9851
42.25 2.9417
42.275 2.9218
42.3 2.917
42.325 2.9139
42.35 2.9084
42.375 2.9006
42.4 2.8932
42.425 2.8835
42.45 2.8712
42.475 2.855
42.5 2.8343
42.525 2.8085
42.55 2.778
42.575 2.7445
42.6 2.7083
42.625 2.6677
42.65 2.6248
42.675 2.5818
42.7 2.5401
42.725 2.4973
42.75 2.4498
42.775 2.404
42.8 2.3664
42.825 2.3361
42.85 2.3085
42.875 2.28
42.9 2.2527
42.925 2.2305
42.95 2.2167
42.975 2.2109
43 2.2107
43.025 2.2159
43.05 2.2237
43.075 2.2345
43.1 2.2495
43.125 2.2697
43.15 2.2901
43.175 2.3048
43.2 2.3141
43.225 2.3173
43.25 2.3154
43.275 2.3112
43.3 2.3082
43.325 2.3123
43.35 2.3356
43.375 2.3768
43.4 2.4208
43.425 2.4632
43.45 2.5059
43.475 2.5488
43.5 2.5863
43.525 2.6153
43.55 2.6361
43.575 2.6491
43.6 2.6533
43.625 2.6491
43.65 2.6387
43.675 2.624
43.7 2.6082
43.725 2.5933
43.75 2.5857
43.775 2.5859
43.8 2.5965
43.825 2.6133
43.85 2.6324
43.875 2.6518
43.9 2.67
43.925 2.6867
43.95 2.701
43.975 2.7137
44 2.7233
44.025 2.728
44.05 2.7277
44.075 2.7223
44.1 2.7125
44.125 2.7021
44.15 2.6948
44.175 2.6945
44.2 2.6926
44.225 2.6852
44.25 2.681
44.275 2.6797
44.3 2.6753
44.325 2.6721
44.35 2.6702
44.375 2.6648
44.4 2.6534
44.425 2.6391
44.45 2.623
44.475 2.6038
44.5 2.5806
44.525 2.5534
44.55 2.5222
44.575 2.4872
44.6 2.4486
44.625 2.4081
44.65 2.3719
44.675 2.3517
44.7 2.3439
44.725 2.3417
44.75 2.3397
44.775 2.3346
44.8 2.3262
44.825 2.3148
44.85 2.3003
44.875 2.282
44.9 2.2598
44.925 2.234
44.95 2.2093
44.975 2.189
45 2.1732
45.025 2.1577
45.05 2.1409
45.075 2.1212
45.1 2.0978
45.125 2.0722
45.15 2.0463
45.175 2.0231
45.2 2.0036
45.225 1.9873
45.25 1.9762
45.275 1.9718
45.3 1.9696
45.325 1.968
45.35 1.9674
45.375 1.9687
45.4 1.9716
45.425 1.9752
45.45 1.9789
45.475 1.981
45.5 1.9814
45.525 1.9795
45.55 1.9756
45.575 1.9695
45.6 1.9607
45.625 1.949
45.65 1.9345
45.675 1.9168
45.7 1.8954
45.725 1.8706
45.75 1.8429
45.775 1.8167
45.8 1.8018
45.825 1.8059
45.85 1.8148
45.875 1.8188
45.9 1.8164
45.925 1.808
45.95 1.7937
45.975 1.7735
46 1.7473
46.025 1.7148
46.05 1.6761
46.075 1.6303
46.1 1.578
46.125 1.5224
46.15 1.4661
46.175 1.41
46.2 1.3555
46.225 1.3012
46.25 1.2442
46.275 1.184
46.3 1.1218
46.325 1.0565
46.35 0.9869
46.375 0.9131
46.4 0.8341
46.425 0.752
46.45 0.669
46.475 0.5872
46.5 0.5147
46.525 0.4577
46.55 0.4111
46.575 0.3706
46.6 0.3302
46.625 0.2853
46.65 0.2348
46.675 0.1808
46.7 0.125
46.725 0.0675
46.75 0.0076
46.775 -0.0529
46.8 -0.1122
46.825 -0.1645
46.85 -0.2063
46.875 -0.2364
46.9 -0.2528
46.925 -0.259
46.95 -0.2552
46.975 -0.2474
47 -0.2405
47.025 -0.2334
47.05 -0.2232
47.075 -0.2058
47.1 -0.1756
47.125 -0.1305
47.15 -0.0745
47.175 -0.0154
47.2 0.042
47.225 0.0975
47.25 0.1519
47.275 0.2036
47.3 0.25
47.325 0.2926
47.35 0.3373
47.375 0.3875
47.4 0.4397
47.425 0.487
47.45 0.5296
47.475 0.5675
47.5 0.6026
47.525 0.6371
47.55 0.6688
47.575 0.6965
47.6 0.715
47.625 0.7265
47.65 0.7311
47.675 0.7303
47.7 0.7284
47.725 0.7292
47.75 0.7284
47.775 0.724
47.8 0.7191
47.825 0.7145
47.85 0.7154
47.875 0.7262
47.9 0.7418
47.925 0.7572
47.95 0.7716
47.975 0.7858
48 0.7943
48.025 0.7938
48.05 0.7868
48.075 0.7733
48.1 0.7558
48.125 0.7385
48.15 0.7226
48.175 0.7069
48.2 0.6913
48.225 0.6765
48.25 0.6635
48.275 0.6519
48.3 0.6405
48.325 0.6291
48.35 0.6217
48.375 0.6213
48.4 0.6286
48.425 0.6412
48.45 0.6582
48.475 0.6753
48.5 0.6893
48.525 0.6999
48.55 0.7056
48.575 0.7064
48.6 0.7034
48.625 0.6954
48.65 0.6793
48.675 0.6549
48.7 0.6289
48.725 0.6068
48.75 0.5837
48.775 0.563
48.8 0.55
48.825 0.5452
48.85 0.5458
48.875 0.544
48.9 0.5404
48.925 0.5361
48.95 0.5246
48.975 0.5081
49 0.492
49.025 0.4769
49.05 0.4583
49.075 0.4359
49.1 0.4125
49.125 0.3886
49.15 0.3684
49.175 0.3521
49.2 0.3356
49.225 0.3153
49.25 0.2908
49.275 0.2643
49.3 0.2395
49.325 0.2196
49.35 0.2022
49.375 0.1823
49.4 0.1595
49.425 0.1385
49.45 0.121
49.475 0.1051
49.5 0.0854
49.525 0.0601
49.55 0.0274
49.575 -0.0136
49.6 -0.0607
49.625 -0.1137
49.65 -0.1688
49.675 -0.2207
49.7 -0.2591
49.725 -0.2696
49.75 -0.253
49.775 -0.218
49.8 -0.171
49.825 -0.116
49.85 -0.0578
49.875 0.0007
49.9 0.0616
49.925 0.1212
49.95 0.1766
49.975 0.2288
50 0.2753
50.025 0.3149
50.05 0.3454
50.075 0.3669
50.1 0.3806
50.125 0.3902
50.15 0.3996
50.175 0.4119
50.2 0.4304
50.225 0.4559
50.25 0.4935
50.275 0.5404
50.3 0.5916
50.325 0.6423
50.35 0.6884
50.375 0.7263
50.4 0.7545
50.425 0.7716
50.45 0.7768
50.475 0.7734
50.5 0.7622
50.525 0.7442
50.55 0.7196
50.575 0.6902
50.6 0.6579
50.625 0.6251
50.65 0.5918
50.675 0.56
50.7 0.5313
50.725 0.5012
50.75 0.4695
50.775 0.4369
50.8 0.4055
50.825 0.3808
50.85 0.3698
50.875 0.3818
50.9 0.4135
50.925 0.4555
50.95 0.5041
50.975 0.5564
51 0.6055
51.025 0.6475
51.05 0.6812
51.075 0.7046
51.1 0.7185
51.125 0.7222
51.15 0.7187
51.175 0.7123
51.2 0.7141
51.225 0.7322
51.25 0.7613
51.275 0.7951
51.3 0.8312
51.325 0.8642
51.35 0.8924
51.375 0.9165
51.4 0.9326
51.425 0.9406
51.45 0.9431
51.475 0.9484
51.5 0.9606
51.525 0.9747
51.55 0.9859
51.575 0.992
51.6 0.994
51.625 0.9921
51.65 0.9875
51.675 0.9819
51.7 0.982
51.725 0.9976
51.75 1.0304
51.775 1.073
51.8 1.1211
51.825 1.1749
51.85 1.2293
51.875 1.2772
51.9 1.3182
51.925 1.3514
51.95 1.3738
51.975 1.3831
52 1.3792
52.025 1.3641
52.05 1.3427
52.075 1.3185
52.1 1.2904
52.125 1.2587
52.15 1.2225
52.175 1.1826
52.2 1.1389
52.225 1.093
52.25 1.0473
52.275 1.0022
52.3 0.9588
52.325 0.9191
52.35 0.8836
52.375 0.8494
52.4 0.8157
52.425 0.7829
52.45 0.7548
52.475 0.7339
52.5 0.7185
52.525 0.705
52.55 0.6935
52.575 0.681
52.6 0.665
52.625 0.6464
52.65 0.6251
52.675 0.6015
52.7 0.5762
52.725 0.5534
52.75 0.5357
52.775 0.5244
52.8 0.5199
52.825 0.5199
52.85 0.5226
52.875 0.5247
52.9 0.5236
52.925 0.5196
52.95 0.5137
52.975 0.5085
53 0.503
53.025 0.4938
53.05 0.4806
53.075 0.4637
53.1 0.4429
53.125 0.4251
53.15 0.4185
53.175 0.4227
53.2 0.4303
53.225 0.4405
53.25 0.468
53.275 0.5196
53.3 0.5819
53.325 0.6418
53.35 0.6933
53.375 0.7343
53.4 0.7589
53.425 0.7719
53.45 0.7828
53.475 0.7982
53.5 0.8216
53.525 0.8488
53.55 0.8762
53.575 0.8986
53.6 0.9217
53.625 0.9458
53.65 0.9682
53.675 0.9877
53.7 1.0039
53.725 1.0146
53.75 1.0168
53.775 1.013
53.8 1.0049
53.825 0.9944
53.85 0.9835
53.875 0.9711
53.9 0.9536
53.925 0.931
53.95 0.9065
53.975 0.8858
54 0.8745
54.025 0.8697
54.05 0.8659
54.075 0.8626
54.1 0.8591
54.125 0.8526
54.15 0.8403
54.175 0.824
54.2 0.8062
54.225 0.7874
54.25 0.7654
54.275 0.7413
54.3 0.7152
54.325 0.6876
54.35 0.6601
54.375 0.6342
54.4 0.6102
54.425 0.5923
54.45 0.5869
54.475 0.5957
54.5 0.6118
54.525 0.6293
54.55 0.6468
54.575 0.669
54.6 0.6986
54.625 0.7281
54.65 0.751
54.675 0.7682
54.7 0.7812
54.725 0.7927
54.75 0.7999
54.775 0.8018
54.8 0.8021
54.825 0.8055
54.85 0.8126
54.875 0.818
54.9 0.8201
54.925 0.8197
54.95 0.8174
54.975 0.8137
55 0.8075
55.025 0.7978
55.05 0.785
55.075 0.7702
55.1 0.7533
55.125 0.7331
55.15 0.7085
55.175 0.6825
55.2 0.6589
55.225 0.6425
55.25 0.627
55.275 0.6091
55.3 0.5883
55.325 0.5638
55.35 0.5327
55.375 0.4968
55.4 0.4583
55.425 0.4188
55.45 0.3784
55.475 0.3321
55.5 0.279
55.525 0.2224
55.55 0.1685
55.575 0.1177
55.6 0.0724
55.625 0.0397
55.65 0.0311
55.675 0.0406
55.7 0.0575
55.725 0.0733
55.75 0.0863
55.775 0.0997
55.8 0.1139
55.825 0.1281
55.85 0.1419
55.875 0.1537
55.9 0.1607
55.925 0.1621
55.95 0.1596
55.975 0.154
56 0.1433
56.025 0.1299
56.05 0.1158
56.075 0.1054
56.1 0.0974
56.125 0.0881
56.15 0.0746
56.175 0.0548
56.2 0.0257
56.225 -0.0124
56.25 -0.0579
56.275 -0.1073
56.3 -0.1593
56.325 -0.2095
56.35 -0.2451
56.375 -0.2663
56.4 -0.2735
56.425 -0.276
56.45 -0.2819
56.475 -0.2953
56.5 -0.3196
56.525 -0.3558
56.55 -0.4013
56.575 -0.4545
56.6 -0.5128
56.625 -0.5688
56.65 -0.6164
56.675 -0.6589
56.7 -0.7039
56.725 -0.7507
56.75 -0.8005
56.775 -0.8565
56.8 -0.917
56.825 -0.9776
56.85 -1.0353
56.875 -1.0811
56.9 -1.0995
56.925 -1.0903
56.95 -1.0688
56.975 -1.0451
57 -1.0261
57.025 -1.0163
57.05 -1.0166
57.075 -1.013
57.1 -1.0023
57.125 -0.9968
57.15 -0.9955
57.175 -1.0026
57.2 -1.0148
57.225 -1.0308
57.25 -1.0468
57.275 -1.0555
57.3 -1.0537
57.325 -1.0441
57.35 -1.0273
57.375 -1.0024
57.4 -0.9681
57.425 -0.926
57.45 -0.8856
57.475 -0.8491
57.5 -0.8139
57.525 -0.7803
57.55 -0.7445
57.575 -0.7063
57.6 -0.6639
57.625 -0.6225
57.65 -0.5845
57.675 -0.5478
57.7 -0.515
57.725 -0.4903
57.75 -0.4749
57.775 -0.4685
57.8 -0.472
57.825 -0.4825
57.85 -0.4961
57.875 -0.5077
57.9 -0.5143
57.925 -0.5162
57.95 -0.5139
57.975 -0.5089
58 -0.502
58.025 -0.4905
58.05 -0.4656
58.075 -0.4263
58.1 -0.374
58.125 -0.3098
58.15 -0.2337
58.175 -0.1502
58.2 -0.0682
58.225 0.0085
58.25 0.0764
58.275 0.1351
58.3 0.1877
58.325 0.2345
58.35 0.274
58.375 0.3056
58.4 0.3299
58.425 0.3474
58.45 0.3607
58.475 0.3704
58.5 0.3774
58.525 0.3828
58.55 0.3837
58.575 0.3782
58.6 0.3639
58.625 0.3395
58.65 0.3064
58.675 0.2641
58.7 0.2156
58.725 0.1754
58.75 0.1357
58.775 0.0954
58.8 0.0702
58.825 0.052
58.85 0.0317
58.875 0.0027
58.9 -0.0359
58.925 -0.0808
58.95 -0.1262
58.975 -0.1617
59 -0.1913
59.025 -0.2226
59.05 -0.2598
59.075 -0.3018
59.1 -0.3438
59.125 -0.3841
59.15 -0.4261
59.175 -0.4663
59.2 -0.5043
59.225 -0.5416
59.25 -0.5783
59.275 -0.6162
59.3 -0.6565
59.325 -0.7007
59.35 -0.7474
59.375 -0.7921
59.4 -0.8333
59.425 -0.8758
59.45 -0.9232
59.475 -0.9769
59.5 -1.0346
59.525 -1.0936
59.55 -1.1522
59.575 -1.1998
59.6 -1.2141
59.625 -1.1978
59.65 -1.1727
59.675 -1.1527
59.7 -1.1414
59.725 -1.1372
59.75 -1.1406
59.775 -1.1496
59.8 -1.161
59.825 -1.1733
59.85 -1.1829
59.875 -1.1925
59.9 -1.2049
59.925 -1.2141
59.95 -1.2177
59.975 -1.2159
60 -1.2111
60.025 -1.2029
60.05 -1.1953
60.075 -1.1933
60.1 -1.2004
60.125 -1.2143
60.15 -1.2344
60.175 -1.2612
60.2 -1.2901
60.225 -1.3124
60.25 -1.3305
60.275 -1.3489
60.3 -1.3736
60.325 -1.4023
60.35 -1.4283
60.375 -1.4562
60.4 -1.486
60.425 -1.5154
60.45 -1.5438
60.475 -1.5676
60.5 -1.5785
60.525 -1.5759
60.55 -1.564
60.575 -1.5472
60.6 -1.5218
60.625 -1.4835
60.65 -1.4366
60.675 -1.3896
60.7 -1.3463
60.725 -1.3064
60.75 -1.2662
60.775 -1.2282
60.8 -1.1943
60.825 -1.1619
60.85 -1.1275
60.875 -1.0923
60.9 -1.0599
60.925 -1.0335
60.95 -1.0131
60.975 -0.9952
61 -0.9767
61.025 -0.953
61.05 -0.92
61.075 -0.8803
61.1 -0.8356
61.125 -0.7844
61.15 -0.7252
61.175 -0.6641
61.2 -0.6033
61.225 -0.5438
61.25 -0.4881
61.275 -0.4363
61.3 -0.3875
61.325 -0.3427
61.35 -0.3018
61.375 -0.2666
61.4 -0.2366
61.425 -0.2104
61.45 -0.1869
61.475 -0.1634
61.5 -0.1371
61.525 -0.1051
61.55 -0.0666
61.575 -0.0253
61.6 0.0175
61.625 0.0652
61.65 0.115
61.675 0.1625
61.7 0.2105
61.725 0.255
61.75 0.2937
61.775 0.3256
61.8 0.35
61.825 0.3673
61.85 0.3835
61.875 0.4054
61.9 0.4329
61.925 0.463
61.95 0.4911
61.975 0.5164
62 0.5447
62.025 0.5812
62.05 0.6233
62.075 0.6666
62.1 0.7078
62.125 0.7456
62.15 0.7776
62.175 0.8021
62.2 0.8182
62.225 0.824
62.25 0.8214
62.275 0.8117
62.3 0.7928
62.325 0.7707
62.35 0.7519
62.375 0.7412
62.4 0.7407
62.425 0.7533
62.45 0.7736
62.475 0.7969
62.5 0.8183
62.525 0.837
62.55 0.8526
62.575 0.8652
62.6 0.8767
62.625 0.891
62.65 0.9112
62.675 0.9359
62.7 0.9627
62.725 0.9899
62.75 1.0177
62.775 1.0462
62.8 1.0737
62.825 1.0991
62.85 1.1225
62.875 1.142
62.9 1.1568
62.925 1.1667
62.95 1.1718
62.975 1.1746
63 1.1751
63.025 1.1724
63.05 1.165
63.075 1.1558
63.1 1.1475
63.125 1.1419
63.15 1.1449
63.175 1.1537
63.2 1.1587
63.225 1.1581
63.25 1.1526
63.275 1.1452
63.3 1.1378
63.325 1.1304
63.35 1.1204
63.375 1.1091
63.4 1.0942
63.425 1.0752
63.45 1.0538
63.475 1.0299
63.5 1.0001
63.525 0.9636
63.55 0.9199
63.575 0.8694
63.6 0.8145
63.625 0.7557
63.65 0.6994
63.675 0.6539
63.7 0.6199
63.725 0.6007
63.75 0.5882
63.775 0.5761
63.8 0.5607
63.825 0.5398
63.85 0.5139
63.875 0.4824
63.9 0.4462
63.925 0.4075
63.95 0.3665
63.975 0.3233
64 0.2758
64.025 0.2251
64.05 0.1743
64.075 0.1256
64.1 0.0818
64.125 0.0483
64.15 0.0205
64.175 -0.0047
64.2 -0.0303
64.225 -0.0557
64.25 -0.0815
64.275 -0.1087
64.3 -0.1373
64.325 -0.1671
64.35 -0.1946
64.375 -0.2121
64.4 -0.2103
64.425 -0.1957
64.45 -0.1774
64.475 -0.1589
64.5 -0.1437
64.525 -0.131
64.55 -0.1221
64.575 -0.1189
64.6 -0.1238
64.625 -0.135
64.65 -0.1507
64.675 -0.172
64.7 -0.1967
64.725 -0.2282
64.75 -0.2695
64.775 -0.3139
64.8 -0.3593
64.825 -0.4054
64.85 -0.4489
64.875 -0.4934
64.9 -0.5366
64.925 -0.5688
64.95 -0.5872
64.975 -0.6015
65 -0.6158
65.025 -0.6315
65.05 -0.6469
65.075 -0.6653
65.1 -0.6867
65.125 -0.71
65.15 -0.7293
65.175 -0.7356
65.2 -0.7258
65.225 -0.7135
65.25 -0.7079
65.275 -0.71
65.3 -0.7185
65.325 -0.7322
65.35 -0.7461
65.375 -0.7598
65.4 -0.7706
65.425 -0.7718
65.45 -0.7648
65.475 -0.75
65.5 -0.7336
65.525 -0.7095
65.55 -0.6806
65.575 -0.6508
65.6 -0.6232
65.625 -0.5997
65.65 -0.5814
65.675 -0.5692
65.7 -0.5601
65.725 -0.5512
65.75 -0.5426
65.775 -0.5348
65.8 -0.5278
65.825 -0.5263
65.85 -0.5273
65.875 -0.5264
65.9 -0.5231
65.925 -0.5181
65.95 -0.5131
65.975 -0.5039
66 -0.4853
66.025 -0.4676
66.05 -0.4544
66.075 -0.4446
66.1 -0.4318
66.125 -0.4115
66.15 -0.3876
66.175 -0.3691
66.2 -0.3625
66.225 -0.3689
66.25 -0.3822
66.275 -0.3887
66.3 -0.3725
66.325 -0.3346
66.35 -0.2902
66.375 -0.2528
66.4 -0.2206
66.425 -0.1855
66.45 -0.1439
66.475 -0.0977
66.5 -0.0504
66.525 0.0017
66.55 0.0603
66.575 0.118
66.6 0.1684
66.625 0.2083
66.65 0.2374
66.675 0.2595
66.7 0.2732
66.725 0.2821
66.75 0.2924
66.775 0.3041
66.8 0.3142
66.825 0.3271
66.85 0.3505
66.875 0.383
66.9 0.4225
66.925 0.468
66.95 0.5102
66.975 0.5456
67 0.5763
67.025 0.611
67.05 0.6468
67.075 0.6804
67.1 0.7095
67.125 0.7333
67.15 0.7519
67.175 0.7664
67.2 0.7774
67.225 0.786
67.25 0.7984
67.275 0.821
67.3 0.8504
67.325 0.8779
67.35 0.898
67.375 0.9097
67.4 0.9158
67.425 0.9263
67.45 0.9488
67.475 0.9747
67.5 0.9969
67.525 1.0107
67.55 1.0147
67.575 1.0071
67.6 0.9872
67.625 0.9571
67.65 0.917
67.675 0.8708
67.7 0.8198
67.725 0.7675
67.75 0.7158
67.775 0.6644
67.8 0.6149
67.825 0.564
67.85 0.5114
67.875 0.4571
67.9 0.4006
67.925 0.3388
67.95 0.269
67.975 0.1986
68 0.1384
68.025 0.08
68.05 0.0133
68.075 -0.0617
68.1 -0.1351
68.125 -0.2059
68.15 -0.2773
68.175 -0.347
68.2 -0.4116
68.225 -0.4616
68.25 -0.4865
68.275 -0.4909
68.3 -0.4834
68.325 -0.4706
68.35 -0.4594
68.375 -0.4457
68.4 -0.4284
68.425 -0.4135
68.45 -0.4029
68.475 -0.3972
68.5 -0.3953
68.525 -0.3968
68.55 -0.3998
68.575 -0.404
68.6 -0.41
68.625 -0.4186
68.65 -0.4296
68.675 -0.4441
68.7 -0.462
68.725 -0.4855
68.75 -0.5155
68.775 -0.549
68.8 -0.5811
68.825 -0.603
68.85 -0.611
68.875 -0.6136
68.9 -0.6157
68.925 -0.6166
68.95 -0.6075
68.975 -0.59
69 -0.566
69.025 -0.5313
69.05 -0.4874
69.075 -0.4384
69.1 -0.3902
69.125 -0.3428
69.15 -0.2971
69.175 -0.2504
69.2 -0.2062
69.225 -0.1678
69.25 -0.1343
69.275 -0.1056
69.3 -0.0822
69.325 -0.0639
69.35 -0.052
69.375 -0.0464
69.4 -0.0462
69.425 -0.053
69.45 -0.0663
69.475 -0.085
69.5 -0.1099
69.525 -0.1402
69.55 -0.1725
69.575 -0.204
69.6 -0.2324
69.625 -0.2574
69.65 -0.2818
69.675 -0.3048
69.7 -0.3247
69.725 -0.3422
69.75 -0.3636
69.775 -0.3863
69.8 -0.4073
69.825 -0.4254
69.85 -0.4384
69.875 -0.4493
69.9 -0.4632
69.925 -0.4793
69.95 -0.5005
69.975 -0.5279
70 -0.5629
70.025 -0.6021
70.05 -0.6382
70.075 -0.6683
70.1 -0.6943
70.125 -0.7184
70.15 -0.7413
70.175 -0.7592
70.2 -0.7686
70.225 -0.7734
70.25 -0.7757
70.275 -0.7774
70.3 -0.7786
70.325 -0.7767
70.35 -0.7669
70.375 -0.7503
70.4 -0.7311
70.425 -0.7143
70.45 -0.7005
70.475 -0.6874
70.5 -0.6727
70.525 -0.657
70.55 -0.6442
70.575 -0.6345
70.6 -0.6267
70.625 -0.6176
70.65 -0.6039
70.675 -0.5843
70.7 -0.5633
70.725 -0.5425
70.75 -0.5167
70.775 -0.4789
70.8 -0.4256
70.825 -0.3584
70.85 -0.2861
70.875 -0.2151
70.9 -0.1506
70.925 -0.0967
70.95 -0.0565
70.975 -0.0256
71 0.0001
71.025 0.024
71.05 0.0476
71.075 0.0689
71.1 0.0919
71.125 0.1234
71.15 0.1683
71.175 0.2225
71.2 0.281
71.225 0.3384
71.25 0.3882
71.275 0.4277
71.3 0.4547
71.325 0.4686
71.35 0.4679
71.375 0.4539
71.4 0.4275
71.425 0.3914
71.45 0.3492
71.475 0.3073
71.5 0.2692
71.525 0.2344
71.55 0.2055
71.575 0.1835
71.6 0.1645
71.625 0.144
71.65 0.1272
71.675 0.1152
71.7 0.1026
71.725 0.0857
71.75 0.066
71.775 0.0401
71.8 0.0062
71.825 -0.0243
71.85 -0.0433
71.875 -0.0577
71.9 -0.0773
71.925 -0.1067
71.95 -0.145
71.975 -0.1876
72 -0.2184
72.025 -0.2186
72.05 -0.2023
72.075 -0.1867
72.1 -0.1722
72.125 -0.1607
72.15 -0.1534
72.175 -0.1455
72.2 -0.1304
72.225 -0.1116
72.25 -0.0964
72.275 -0.0852
72.3 -0.0786
72.325 -0.0808
72.35 -0.0915
72.375 -0.1116
72.4 -0.1413
72.425 -0.174
72.45 -0.2045
72.475 -0.2242
72.5 -0.2346
72.525 -0.2459
72.55 -0.2601
72.575 -0.2784
72.6 -0.298
72.625 -0.3163
72.65 -0.3331
72.675 -0.3482
72.7 -0.3587
72.725 -0.3501
72.75 -0.3263
72.775 -0.3001
72.8 -0.2763
72.825 -0.2563
72.85 -0.2423
72.875 -0.2336
72.9 -0.2307
72.925 -0.2341
72.95 -0.242
72.975 -0.2566
73 -0.2747
73.025 -0.2967
73.05 -0.3189
73.075 -0.3406
73.1 -0.36
73.125 -0.3765
73.15 -0.3935
73.175 -0.405
73.2 -0.4008
73.225 -0.3825
73.25 -0.3579
73.275 -0.3353
73.3 -0.3172
73.325 -0.3023
73.35 -0.2878
73.375 -0.2738
73.4 -0.2621
73.425 -0.2533
73.45 -0.2465
73.475 -0.2404
73.5 -0.234
73.525 -0.2281
73.55 -0.2229
73.575 -0.219
73.6 -0.2174
73.625 -0.2185
73.65 -0.2143
73.675 -0.202
73.7 -0.1854
73.725 -0.1655
73.75 -0.1413
73.775 -0.1129
73.8 -0.0806
73.825 -0.0448
73.85 -0.0068
73.875 0.0397
73.9 0.0921
73.925 0.1458
73.95 0.1984
73.975 0.2504
74 0.3047
74.025 0.3647
74.05 0.4255
74.075 0.481
74.1 0.5337
74.125 0.5858
74.15 0.6365
74.175 0.6869
74.2 0.7359
74.225 0.7825
74.25 0.8234
74.275 0.8557
74.3 0.8806
74.325 0.8997
74.35 0.9142
74.375 0.9242
74.4 0.9285
74.425 0.9262
74.45 0.9141
74.475 0.8946
74.5 0.8678
74.525 0.8347
74.55 0.7954
74.575 0.748
74.6 0.6915
74.625 0.6277
74.65 0.5602
74.675 0.4917
74.7 0.4218
74.725 0.3531
74.75 0.2924
74.775 0.2417
74.8 0.2079
74.825 0.1938
74.85 0.1888
74.875 0.1867
74.9 0.1845
74.925 0.1822
74.95 0.1807
74.975 0.1788
75 0.1755
75.025 0.1712
75.05 0.1636
75.075 0.1521
75.1 0.136
75.125 0.1169
75.15 0.0958
75.175 0.0705
75.2 0.0393
75.225 0.0013
75.25 -0.0384
75.275 -0.0747
75.3 -0.1107
75.325 -0.1482
75.35 -0.1846
75.375 -0.2179
75.4 -0.2424
75.425 -0.2559
75.45 -0.2646
75.475 -0.2766
75.5 -0.2927
75.525 -0.3106
75.55 -0.3266
75.575 -0.3354
75.6 -0.3364
75.625 -0.331
75.65 -0.3215
75.675 -0.3032
75.7 -0.2741
75.725 -0.2356
75.75 -0.1837
75.775 -0.1204
75.8 -0.0474
75.825 0.0298
75.85 0.1035
75.875 0.1707
75.9 0.2322
75.925 0.292
75.95 0.3527
75.975 0.4163
76 0.4798
76.025 0.542
76.05 0.5993
76.075 0.6496
76.1 0.6902
76.125 0.7215
76.15 0.744
76.175 0.758
76.2 0.767
76.225 0.7741
76.25 0.7816
76.275 0.7924
76.3 0.8076
76.325 0.8281
76.35 0.8501
76.375 0.8704
76.4 0.8863
76.425 0.8966
76.45 0.9027
76.475 0.9032
76.5 0.8989
76.525 0.8917
76.55 0.8825
76.575 0.8719
76.6 0.862
76.625 0.8533
76.65 0.845
76.675 0.835
76.7 0.8234
76.725 0.81
76.75 0.7913
76.775 0.7659
76.8 0.7347
76.825 0.6959
76.85 0.6478
76.875 0.5898
76.9 0.5282
76.925 0.4678
76.95 0.4089
76.975 0.3508
77 0.2897
77.025 0.2269
77.05 0.1642
77.075 0.103
77.1 0.0412
77.125 -0.0152
77.15 -0.0641
77.175 -0.1095
77.2 -0.1529
77.225 -0.1935
77.25 -0.2289
77.275 -0.2619
77.3 -0.294
77.325 -0.3246
77.35 -0.3522
77.375 -0.3796
77.4 -0.4085
77.425 -0.4409
77.45 -0.4783
77.475 -0.5214
77.5 -0.5672
77.525 -0.6133
77.55 -0.6641
77.575 -0.7224
77.6 -0.7807
77.625 -0.8367
77.65 -0.8911
77.675 -0.9387
77.7 -0.9708
77.725 -0.9928
77.75 -1.0079
77.775 -1.0188
77.8 -1.0263
77.825 -1.0269
77.85 -1.0191
77.875 -1.0048
77.9 -0.9843
77.925 -0.962
77.95 -0.941
77.975 -0.9234
78 -0.9123
78.025 -0.9085
78.05 -0.9087
78.075 -0.917
78.1 -0.9324
78.125 -0.9493
78.15 -0.9629
78.175 -0.9795
78.2 -1.0017
78.225 -1.0311
78.25 -1.07
78.275 -1.1225
78.3 -1.1902
78.325 -1.2681
78.35 -1.3521
78.375 -1.4399
78.4 -1.5299
78.425 -1.6203
78.45 -1.7124
78.475 -1.8059
78.5 -1.8983
78.525 -1.9822
78.55 -2.0555
78.575 -2.1138
78.6 -2.1548
78.625 -2.1796
78.65 -2.1882
78.675 -2.182
78.7 -2.1736
78.725 -2.177
78.75 -2.1961
78.775 -2.2203
78.8 -2.2391
78.825 -2.2519
78.85 -2.261
78.875 -2.2695
78.9 -2.2803
78.925 -2.2926
78.95 -2.3025
78.975 -2.2975
79 -2.2764
79.025 -2.246
79.05 -2.2097
79.075 -2.1733
79.1 -2.1354
79.125 -2.0912
79.15 -2.0452
79.175 -2.0002
79.2 -1.9599
79.225 -1.9225
79.25 -1.8864
79.275 -1.8526
79.3 -1.8244
79.325 -1.802
79.35 -1.7822
79.375 -1.7622
79.4 -1.7392
79.425 -1.7154
79.45 -1.691
79.475 -1.6648
79.5 -1.6374
79.525 -1.6121
79.55 -1.5896
79.575 -1.5697
79.6 -1.5528
79.625 -1.5393
79.65 -1.5285
79.675 -1.5187
79.7 -1.5086
79.725 -1.4954
79.75 -1.4806
79.775 -1.4675
79.8 -1.4601
79.825 -1.4607
79.85 -1.4719
79.875 -1.4935
79.9 -1.5248
79.925 -1.5653
79.95 -1.6126
79.975 -1.6669
80 -1.7264
80.025 -1.7838
80.05 -1.8355
80.075 -1.8831
80.1 -1.9313
80.125 -1.9832
80.15 -2.036
80.175 -2.0833
80.2 -2.1122
80.225 -2.1164
80.25 -2.1003
80.275 -2.0738
80.3 -2.0469
80.325 -2.022
80.35 -1.9983
80.375 -1.9783
80.4 -1.9684
80.425 -1.9725
80.45 -1.9891
80.475 -2.0161
80.5 -2.0453
80.525 -2.0649
80.55 -2.0715
80.575 -2.0731
80.6 -2.0739
80.625 -2.0762
80.65 -2.0846
80.675 -2.1012
80.7 -2.1222
80.725 -2.148
80.75 -2.1756
80.775 -2.201
80.8 -2.2241
80.825 -2.2471
80.85 -2.2689
80.875 -2.2889
80.9 -2.3068
80.925 -2.3257
80.95 -2.3463
80.975 -2.3708
81 -2.3995
81.025 -2.4316
81.05 -2.4681
81.075 -2.5079
81.1 -2.5438
81.125 -2.5717
81.15 -2.5949
81.175 -2.6181
81.2 -2.6344
81.225 -2.6329
81.25 -2.6158
81.275 -2.5879
81.3 -2.556
81.325 -2.5153
81.35 -2.4682
81.375 -2.4197
81.4 -2.3664
81.425 -2.3082
81.45 -2.2431
81.475 -2.1718
81.5 -2.1072
81.525 -2.0554
81.55 -2.017
81.575 -1.9959
81.6 -1.988
81.625 -1.9792
81.65 -1.9642
81.675 -1.9453
81.7 -1.9303
81.725 -1.9236
81.75 -1.9286
81.775 -1.9394
81.8 -1.9526
81.825 -1.9654
81.85 -1.962
81.875 -1.9353
81.9 -1.905
81.925 -1.8738
81.95 -1.8498
81.975 -1.8324
82 -1.8148
82.025 -1.795
82.05 -1.764
82.075 -1.718
82.1 -1.6564
82.125 -1.5786
82.15 -1.4932
82.175 -1.4082
82.2 -1.324
82.225 -1.2414
82.25 -1.1656
82.275 -1.0986
82.3 -1.0386
82.325 -0.9782
82.35 -0.9133
82.375 -0.8499
82.4 -0.7975
82.425 -0.7525
82.45 -0.7097
82.475 -0.6685
82.5 -0.6263
82.525 -0.5853
82.55 -0.5487
82.575 -0.5133
82.6 -0.4799
82.625 -0.4491
82.65 -0.4177
82.675 -0.3835
82.7 -0.3459
82.725 -0.3079
82.75 -0.271
82.775 -0.2376
82.8 -0.2096
82.825 -0.1893
82.85 -0.1742
82.875 -0.1612
82.9 -0.1504
82.925 -0.1453
82.95 -0.1448
82.975 -0.1511
83 -0.1641
83.025 -0.1821
83.05 -0.2017
83.075 -0.2233
83.1 -0.2475
83.125 -0.2738
83.15 -0.2998
83.175 -0.3224
83.2 -0.3457
83.225 -0.3642
83.25 -0.3755
83.275 -0.383
83.3 -0.3908
83.325 -0.4044
83.35 -0.4244
83.375 -0.4512
83.4 -0.4847
83.425 -0.5213
83.45 -0.5575
83.475 -0.5889
83.5 -0.6135
83.525 -0.626
83.55 -0.6313
83.575 -0.634
83.6 -0.6331
83.625 -0.6302
83.65 -0.6264
83.675 -0.6269
83.7 -0.6349
83.725 -0.6541
83.75 -0.6858
83.775 -0.7278
83.8 -0.775
83.825 -0.8199
83.85 -0.8617
83.875 -0.9059
83.9 -0.955
83.925 -1.0087
83.95 -1.056
83.975 -1.0905
84 -1.1061
84.025 -1.0999
84.05 -1.0747
84.075 -1.0428
84.1 -1.0137
84.125 -0.9887
84.15 -0.9647
84.175 -0.942
84.2 -0.9263
84.225 -0.9208
84.25 -0.9169
84.275 -0.9097
84.3 -0.9027
84.325 -0.8974
84.35 -0.8887
84.375 -0.8703
84.4 -0.8403
84.425 -0.8017
84.45 -0.7604
84.475 -0.722
84.5 -0.6947
84.525 -0.6788
84.55 -0.6668
84.575 -0.6521
84.6 -0.6353
84.625 -0.6148
84.65 -0.584
84.675 -0.5412
84.7 -0.4924
84.725 -0.4443
84.75 -0.3994
84.775 -0.3495
84.8 -0.2912
84.825 -0.231
84.85 -0.1734
84.875 -0.1168
84.9 -0.0592
84.925 -0.0002
84.95 0.0586
84.975 0.1159
85 0.1699
85.025 0.2223
85.05 0.2753
85.075 0.3279
85.1 0.3808
85.125 0.4328
85.15 0.4804
85.175 0.5229
85.2 0.56
85.225 0.5917
85.25 0.62
85.275 0.6443
85.3 0.662
85.325 0.6745
85.35 0.6815
85.375 0.682
85.4 0.6801
85.425 0.6782
85.45 0.6753
85.475 0.6674
85.5 0.6563
85.525 0.6414
85.55 0.6215
85.575 0.597
85.6 0.5702
85.625 0.544
85.65 0.5216
85.675 0.5071
85.7 0.5065
85.725 0.5236
85.75 0.5628
85.775 0.6248
85.8 0.7139
85.825 0.8273
85.85 0.9543
85.875 1.0807
85.9 1.201
85.925 1.3166
85.95 1.4261
85.975 1.5278
86 1.6228
86.025 1.7107
86.05 1.7903
86.075 1.8629
86.1 1.9301
86.125 1.9933
86.15 2.0541
86.175 2.1131
86.2 2.1675
86.225 2.2133
86.25 2.2491
86.275 2.275
86.3 2.2899
86.325 2.2942
86.35 2.2877
86.375 2.2722
86.4 2.2519
86.425 2.2325
86.45 2.2166
86.475 2.2072
86.5 2.2104
86.525 2.2188
86.55 2.2268
86.575 2.2338
86.6 2.2449
86.625 2.2576
86.65 2.2678
86.675 2.2742
86.7 2.2773
86.725 2.2752
86.75 2.2676
86.775 2.2554
86.8 2.238
86.825 2.2145
86.85 2.1853
86.875 2.1552
86.9 2.1292
86.925 2.1089
86.95 2.0916
86.975 2.0754
87 2.062
87.025 2.0506
87.05 2.0414
87.075 2.0413
87.1 2.0489
87.125 2.0673
87.15 2.0953
87.175 2.1292
87.2 2.1672
87.225 2.2115
87.25 2.2585
87.275 2.3096
87.3 2.3634
87.325 2.4168
87.35 2.4639
87.375 2.5031
87.4 2.5342
87.425 2.5586
87.45 2.5764
87.475 2.5886
87.5 2.5981
87.525 2.6058
87.55 2.6111
87.575 2.6158
87.6 2.622
87.625 2.6319
87.65 2.6419
87.675 2.646
87.7 2.6462
87.725 2.6445
87.75 2.641
87.775 2.6325
87.8 2.6218
87.825 2.6098
87.85 2.5924
87.875 2.5682
87.9 2.5376
87.925 2.5017
87.95 2.4592
87.975 2.4113
88 2.3585
88.025 2.3037
88.05 2.2472
88.075 2.1925
88.1 2.1401
88.125 2.0908
88.15 2.0478
88.175 2.0135
88.2 1.9879
88.225 1.9709
88.25 1.9667
88.275 1.9826
88.3 2.0127
88.325 2.0521
88.35 2.0931
88.375 2.14
88.4 2.1865
88.425 2.2316
88.45 2.2757
88.475 2.3195
88.5 2.3715
88.525 2.4345
88.55 2.5154
88.575 2.608
88.6 2.7052
88.625 2.8016
88.65 2.8942
88.675 2.9818
88.7 3.0638
88.725 3.1407
88.75 3.2139
88.775 3.2837
88.8 3.3497
88.825 3.412
88.85 3.4707
88.875 3.5264
88.9 3.5799
88.925 3.631
88.95 3.6795
88.975 3.7259
89 3.7705
89.025 3.8135
89.05 3.8548
89.075 3.8944
89.1 3.9323
89.125 3.9687
89.15 4.0033
89.175 4.0364
89.2 4.068
89.225 4.0976
89.25 4.1254
89.275 4.1513
89.3 4.1755
89.325 4.1979
89.35 4.219
89.375 4.2386
89.4 4.2564
89.425 4.2724
89.45 4.287
89.475 4.3005
89.5 4.313
89.525 4.3242
89.55 4.3338
89.575 4.342
89.6 4.3489
89.625 4.3543
89.65 4.3583
89.675 4.3609
89.7 4.3624
89.725 4.3628
89.75 4.3621
89.775 4.3604
89.8 4.3578
89.825 4.354
89.85 4.3489
89.875 4.3425
89.9 4.335
89.925 4.3262
89.95 4.316
89.975 4.3044
90 4.2916
90.025 4.2773
90.05 4.2611
90.075 4.2433
90.1 4.2236
90.125 4.2021
90.15 4.1791
90.175 4.1544
90.2 4.1279
90.225 4.0993
90.25 4.0685
90.275 4.0353
90.3 3.9995
90.325 3.9613
90.35 3.9206
90.375 3.8764
90.4 3.829
90.425 3.7784
90.45 3.7242
90.475 3.6663
90.5 3.6042
90.525 3.5382
90.55 3.4685
90.575 3.3958
90.6 3.3217
90.625 3.247
90.65 3.1711
90.675 3.0929
90.7 3.0128
90.725 2.9309
90.75 2.8467
90.775 2.7581
90.8 2.6629
90.825 2.5636
90.85 2.4608
90.875 2.3564
90.9 2.2565
90.925 2.1682
90.95 2.0949
90.975 2.0339
91 1.9831
91.025 1.938
91.05 1.8925
91.075 1.8444
91.1 1.7956
91.125 1.7501
91.15 1.7109
91.175 1.6764
91.2 1.6493
91.225 1.6302
91.25 1.6158
91.275 1.6031
91.3 1.5902
91.325 1.5756
91.35 1.5564
91.375 1.5334
91.4 1.5086
91.425 1.483
91.45 1.4584
91.475 1.4363
91.5 1.4121
91.525 1.384
91.55 1.3511
91.575 1.3128
91.6 1.2683
91.625 1.217
91.65 1.1603
91.675 1.1003
91.7 1.0385
91.725 0.974
91.75 0.9049
91.775 0.8309
91.8 0.7607
91.825 0.7063
91.85 0.6538
91.875 0.5939
91.9 0.5284
91.925 0.469
91.95 0.4217
91.975 0.3936
92 0.4008
92.025 0.4359
92.05 0.4858
92.075 0.5419
92.1 0.5959
92.125 0.6409
92.15 0.6735
92.175 0.6952
92.2 0.7083
92.225 0.7138
92.25 0.7153
92.275 0.7154
92.3 0.7151
92.325 0.7109
92.35 0.7034
92.375 0.6918
92.4 0.6777
92.425 0.6641
92.45 0.6565
92.475 0.6538
92.5 0.6494
92.525 0.6453
92.55 0.6442
92.575 0.6461
92.6 0.6517
92.625 0.6641
92.65 0.68
92.675 0.6964
92.7 0.7143
92.725 0.7327
92.75 0.7485
92.775 0.7652
92.8 0.783
92.825 0.7986
92.85 0.8144
92.875 0.8282
92.9 0.8401
92.925 0.8493
92.95 0.8574
92.975 0.864
93 0.8683
93.025 0.8713
93.05 0.8703
93.075 0.8641
93.1 0.8529
93.125 0.8381
93.15 0.8197
93.175 0.7972
93.2 0.7713
93.225 0.74
93.25 0.7052
93.275 0.6692
93.3 0.6355
93.325 0.6064
93.35 0.5772
93.375 0.5446
93.4 0.5076
93.425 0.4644
93.45 0.4167
93.475 0.3654
93.5 0.3106
93.525 0.2536
93.55 0.1937
93.575 0.1281
93.6 0.0618
93.625 -0.0063
93.65 -0.0768
93.675 -0.1476
93.7 -0.2179
93.725 -0.2895
93.75 -0.3674
93.775 -0.4499
93.8 -0.5297
93.825 -0.6006
93.85 -0.655
93.875 -0.6882
93.9 -0.7035
93.925 -0.7024
93.95 -0.6914
93.975 -0.6797
94 -0.6759
94.025 -0.6778
94.05 -0.6814
94.075 -0.6828
94.1 -0.6846
94.125 -0.6892
94.15 -0.6985
94.175 -0.7152
94.2 -0.7405
94.225 -0.7716
94.25 -0.8057
94.275 -0.8381
94.3 -0.8564
94.325 -0.862
94.35 -0.8655
94.375 -0.8673
94.4 -0.8673
94.425 -0.8648
94.45 -0.8632
94.475 -0.8615
94.5 -0.8627
94.525 -0.8691
94.55 -0.8773
94.575 -0.8864
94.6 -0.9035
94.625 -0.9286
94.65 -0.9544
94.675 -0.9782
94.7 -0.9991
94.725 -1.0226
94.75 -1.0513
94.775 -1.0822
94.8 -1.11
94.825 -1.1286
94.85 -1.1384
94.875 -1.1433
94.9 -1.1321
94.925 -1.1081
94.95 -1.0759
94.975 -1.0317
95 -0.9759
95.025 -0.9206
95.05 -0.8701
95.075 -0.8193
95.1 -0.7628
95.125 -0.7038
95.15 -0.6496
95.175 -0.6014
95.2 -0.5594
95.225 -0.5235
95.25 -0.4912
95.275 -0.4621
95.3 -0.4367
95.325 -0.4142
95.35 -0.395
95.375 -0.3807
95.4 -0.374
95.425 -0.3751
95.45 -0.3809
95.475 -0.3892
95.5 -0.3996
95.525 -0.4145
95.55 -0.4352
95.575 -0.4642
95.6 -0.4984
95.625 -0.5314
95.65 -0.5588
95.675 -0.5755
95.7 -0.5781
95.725 -0.5631
95.75 -0.5413
95.775 -0.5257
95.8 -0.5146
95.825 -0.5083
95.85 -0.5067
95.875 -0.5031
95.9 -0.4995
95.925 -0.4966
95.95 -0.4901
95.975 -0.4863
96 -0.4879
96.025 -0.4943
96.05 -0.5025
96.075 -0.5168
96.1 -0.5357
96.125 -0.5572
96.15 -0.5781
96.175 -0.5942
96.2 -0.6108
96.225 -0.6295
96.25 -0.6534
96.275 -0.6814
96.3 -0.7136
96.325 -0.7488
96.35 -0.7862
96.375 -0.8251
96.4 -0.8631
96.425 -0.9015
96.45 -0.9392
96.475 -0.9762
96.5 -1.0071
96.525 -1.0315
96.55 -1.0546
96.575 -1.0761
96.6 -1.0889
96.625 -1.0839
96.65 -1.0627
96.675 -1.0269
96.7 -0.9823
96.725 -0.941
96.75 -0.9062
96.775 -0.8783
96.8 -0.8521
96.825 -0.8253
96.85 -0.7945
96.875 -0.7577
96.9 -0.7223
96.925 -0.693
96.95 -0.6689
96.975 -0.6408
97 -0.61
97.025 -0.5804
97.05 -0.5519
97.075 -0.528
97.1 -0.5097
97.125 -0.4974
97.15 -0.491
97.175 -0.4841
97.2 -0.4709
97.225 -0.4521
97.25 -0.4288
97.275 -0.3948
97.3 -0.3482
97.325 -0.2967
97.35 -0.2423
97.375 -0.1824
97.4 -0.1175
97.425 -0.0548
97.45 -0.0039
97.475 0.028
97.5 0.0486
97.525 0.0594
97.55 0.0616
97.575 0.0551
97.6 0.0387
97.625 0.0128
97.65 -0.0228
97.675 -0.0672
97.7 -0.1196
97.725 -0.1794
97.75 -0.2448
97.775 -0.3129
97.8 -0.3773
97.825 -0.4308
97.85 -0.4731
97.875 -0.5097
97.9 -0.5478
97.925 -0.5911
97.95 -0.6379
97.975 -0.687
98 -0.737
98.025 -0.7872
98.05 -0.8429
98.075 -0.9065
98.1 -0.9702
98.125 -1.0229
98.15 -1.0649
98.175 -1.101
98.2 -1.1334
98.225 -1.1655
98.25 -1.1935
98.275 -1.2183
98.3 -1.2415
98.325 -1.2662
98.35 -1.2967
98.375 -1.335
98.4 -1.3755
98.425 -1.4183
98.45 -1.4599
98.475 -1.4918
98.5 -1.5021
98.525 -1.4889
98.55 -1.462
98.575 -1.4337
98.6 -1.4091
98.625 -1.387
98.65 -1.3708
98.675 -1.3613
98.7 -1.3571
98.725 -1.3568
98.75 -1.3546
98.775 -1.3463
98.8 -1.3304
98.825 -1.3087
98.85 -1.2772
98.875 -1.2404
98.9 -1.2
98.925 -1.1625
98.95 -1.1332
98.975 -1.1128
99 -1.1062
99.025 -1.1083
99.05 -1.108
99.075 -1.1103
99.1 -1.1167
99.125 -1.117
99.15 -1.1018
99.175 -1.0724
99.2 -1.0355
99.225 -0.9995
99.25 -0.9721
99.275 -0.953
99.3 -0.9387
99.325 -0.9293
99.35 -0.9248
99.375 -0.9267
99.4 -0.9355
99.425 -0.9517
99.45 -0.9705
99.475 -0.9911
99.5 -1.0137
99.525 -1.042
99.55 -1.0847
99.575 -1.144
99.6 -1.2115
99.625 -1.2725
99.65 -1.3288
99.675 -1.3854
99.7 -1.4412
99.725 -1.487
99.75 -1.5236
99.775 -1.5528
99.8 -1.5736
99.825 -1.5688
99.85 -1.5258
99.875 -1.4804
99.9 -1.4413
99.925 -1.3935
99.95 -1.3367
99.975 -1.2766
100 -1.2153
