# Supplementary material for: Uptake of N2O5 by aqueous aerosol unveiled using chemically accurate many-body potentials
Source: Nat Commun. 2022 Mar 10;13:1266. doi: 10.1038/s41467-022-28697-8 (PMC8913772; doi:10.1038/s41467-022-28697-8)
Supplement: Supplementary file 3 — Source Data [file 41467_2022_28697_MOESM3_ESM.zip › n2o5-uptake-data/Fig2/scattering/rep01run24/relcom_gds.dat]

0.025 12.0264
0.05 11.9952
0.075 11.9641
0.1 11.9329
0.125 11.9017
0.15 11.8705
0.175 11.8393
0.2 11.8081
0.225 11.7769
0.25 11.7456
0.275 11.7144
0.3 11.6831
0.325 11.6519
0.35 11.6206
0.375 11.5893
0.4 11.558
0.425 11.5266
0.45 11.4953
0.475 11.4639
0.5 11.4325
0.525 11.4011
0.55 11.3696
0.575 11.3382
0.6 11.3067
0.625 11.2752
0.65 11.2437
0.675 11.2121
0.7 11.1805
0.725 11.149
0.75 11.1174
0.775 11.0858
0.8 11.0541
0.825 11.0225
0.85 10.9908
0.875 10.9592
0.9 10.9275
0.925 10.8958
0.95 10.864
0.975 10.8323
1 10.8005
1.025 10.7687
1.05 10.7369
1.075 10.705
1.1 10.6731
1.125 10.6412
1.15 10.6092
1.175 10.5773
1.2 10.5453
1.225 10.5132
1.25 10.4811
1.275 10.449
1.3 10.4168
1.325 10.3846
1.35 10.3523
1.375 10.3199
1.4 10.2875
1.425 10.2551
1.45 10.2226
1.475 10.1901
1.5 10.1576
1.525 10.125
1.55 10.0924
1.575 10.0597
1.6 10.027
1.625 9.9942
1.65 9.9615
1.675 9.9287
1.7 9.8959
1.725 9.8631
1.75 9.8302
1.775 9.7973
1.8 9.7644
1.825 9.7315
1.85 9.6985
1.875 9.6655
1.9 9.6324
1.925 9.5993
1.95 9.5662
1.975 9.533
2 9.4997
2.025 9.4664
2.05 9.4331
2.075 9.3997
2.1 9.3662
2.125 9.3327
2.15 9.2991
2.175 9.2655
2.2 9.2318
2.225 9.198
2.25 9.1642
2.275 9.1303
2.3 9.0964
2.325 9.0625
2.35 9.0285
2.375 8.9945
2.4 8.9603
2.425 8.9262
2.45 8.8919
2.475 8.8576
2.5 8.8232
2.525 8.7888
2.55 8.7542
2.575 8.7196
2.6 8.685
2.625 8.6502
2.65 8.6154
2.675 8.5806
2.7 8.5457
2.725 8.5108
2.75 8.4758
2.775 8.4408
2.8 8.4057
2.825 8.3705
2.85 8.3353
2.875 8.3
2.9 8.2646
2.925 8.2291
2.95 8.1936
2.975 8.158
3 8.1223
3.025 8.0865
3.05 8.0506
3.075 8.0147
3.1 7.9787
3.125 7.9425
3.15 7.9063
3.175 7.87
3.2 7.8335
3.225 7.797
3.25 7.7605
3.275 7.7238
3.3 7.6871
3.325 7.6504
3.35 7.6136
3.375 7.5767
3.4 7.5397
3.425 7.5027
3.45 7.4655
3.475 7.4282
3.5 7.3908
3.525 7.3532
3.55 7.3154
3.575 7.2774
3.6 7.2392
3.625 7.2008
3.65 7.1622
3.675 7.1235
3.7 7.0846
3.725 7.0456
3.75 7.0064
3.775 6.9671
3.8 6.9278
3.825 6.8885
3.85 6.8491
3.875 6.8095
3.9 6.7697
3.925 6.7298
3.95 6.6897
3.975 6.6492
4 6.6085
4.025 6.5675
4.05 6.5264
4.075 6.485
4.1 6.4431
4.125 6.4011
4.15 6.3584
4.175 6.3154
4.2 6.2717
4.225 6.2277
4.25 6.1829
4.275 6.1377
4.3 6.0919
4.325 6.0455
4.35 5.9986
4.375 5.9511
4.4 5.9031
4.425 5.8546
4.45 5.8054
4.475 5.7554
4.5 5.7049
4.525 5.6536
4.55 5.6016
4.575 5.5488
4.6 5.4953
4.625 5.4409
4.65 5.3853
4.675 5.3288
4.7 5.271
4.725 5.212
4.75 5.1515
4.775 5.0898
4.8 5.0262
4.825 4.9612
4.85 4.8939
4.875 4.8244
4.9 4.7526
4.925 4.6782
4.95 4.6003
4.975 4.5185
5 4.4325
5.025 4.3418
5.05 4.2467
5.075 4.1482
5.1 4.0471
5.125 3.9451
5.15 3.8463
5.175 3.7487
5.2 3.6494
5.225 3.5474
5.25 3.4415
5.275 3.3296
5.3 3.2106
5.325 3.0838
5.35 2.9499
5.375 2.809
5.4 2.6613
5.425 2.5104
5.45 2.366
5.475 2.2362
5.5 2.1232
5.525 2.0377
5.55 1.9944
5.575 1.9845
5.6 1.9947
5.625 2.0167
5.65 2.0435
5.675 2.0681
5.7 2.0905
5.725 2.1083
5.75 2.1202
5.775 2.1277
5.8 2.1328
5.825 2.1377
5.85 2.1397
5.875 2.1349
5.9 2.1246
5.925 2.1127
5.95 2.1012
5.975 2.0893
6 2.0785
6.025 2.0649
6.05 2.0479
6.075 2.0318
6.1 2.0217
6.125 2.0215
6.15 2.0385
6.175 2.0592
6.2 2.0765
6.225 2.0876
6.25 2.0957
6.275 2.1069
6.3 2.1202
6.325 2.1316
6.35 2.1369
6.375 2.136
6.4 2.13
6.425 2.1186
6.45 2.1094
6.475 2.11
6.5 2.1182
6.525 2.1281
6.55 2.1346
6.575 2.1352
6.6 2.1305
6.625 2.1244
6.65 2.1159
6.675 2.1069
6.7 2.0981
6.725 2.0837
6.75 2.0716
6.775 2.0646
6.8 2.0575
6.825 2.0529
6.85 2.0543
6.875 2.0642
6.9 2.077
6.925 2.0865
6.95 2.0918
6.975 2.097
7 2.1103
7.025 2.1284
7.05 2.1507
7.075 2.1772
7.1 2.2031
7.125 2.2265
7.15 2.2474
7.175 2.2646
7.2 2.2776
7.225 2.2885
7.25 2.295
7.275 2.2956
7.3 2.293
7.325 2.2921
7.35 2.3021
7.375 2.3294
7.4 2.3696
7.425 2.4165
7.45 2.4633
7.475 2.5057
7.5 2.541
7.525 2.569
7.55 2.59
7.575 2.6029
7.6 2.607
7.625 2.6038
7.65 2.5933
7.675 2.5791
7.7 2.5646
7.725 2.5462
7.75 2.5227
7.775 2.494
7.8 2.4607
7.825 2.4219
7.85 2.3786
7.875 2.3307
7.9 2.2778
7.925 2.2197
7.95 2.1583
7.975 2.0967
8 2.0355
8.025 1.9751
8.05 1.9172
8.075 1.8656
8.1 1.8213
8.125 1.7849
8.15 1.7577
8.175 1.7367
8.2 1.7208
8.225 1.706
8.25 1.6879
8.275 1.6669
8.3 1.6414
8.325 1.6123
8.35 1.5781
8.375 1.5375
8.4 1.4908
8.425 1.4376
8.45 1.3785
8.475 1.3143
8.5 1.244
8.525 1.1679
8.55 1.0841
8.575 0.9914
8.6 0.8923
8.625 0.7912
8.65 0.6928
8.675 0.6029
8.7 0.5328
8.725 0.4865
8.75 0.46
8.775 0.4519
8.8 0.456
8.825 0.4616
8.85 0.4624
8.875 0.4613
8.9 0.4665
8.925 0.4778
8.95 0.4909
8.975 0.5016
9 0.5115
9.025 0.5193
9.05 0.5296
9.075 0.5419
9.1 0.5627
9.125 0.5846
9.15 0.6055
9.175 0.6199
9.2 0.6309
9.225 0.6399
9.25 0.6478
9.275 0.6534
9.3 0.6549
9.325 0.6497
9.35 0.635
9.375 0.6173
9.4 0.5954
9.425 0.5678
9.45 0.5371
9.475 0.5065
9.5 0.4771
9.525 0.4478
9.55 0.4249
9.575 0.4097
9.6 0.4037
9.625 0.4039
9.65 0.4058
9.675 0.4071
9.7 0.4083
9.725 0.4078
9.75 0.4094
9.775 0.418
9.8 0.4353
9.825 0.4552
9.85 0.471
9.875 0.4809
9.9 0.4842
9.925 0.4793
9.95 0.4655
9.975 0.4453
10 0.4219
10.025 0.3959
10.05 0.3658
10.075 0.3363
10.1 0.3077
10.125 0.2792
10.15 0.2523
10.175 0.2257
10.2 0.1965
10.225 0.1673
10.25 0.1362
10.275 0.1054
10.3 0.0747
10.325 0.045
10.35 0.0205
10.375 0.0015
10.4 -0.0156
10.425 -0.0365
10.45 -0.0618
10.475 -0.0901
10.5 -0.1164
10.525 -0.1421
10.55 -0.1714
10.575 -0.2077
10.6 -0.2512
10.625 -0.3042
10.65 -0.3658
10.675 -0.4316
10.7 -0.4976
10.725 -0.555
10.75 -0.5955
10.775 -0.6207
10.8 -0.6385
10.825 -0.6485
10.85 -0.6503
10.875 -0.6485
10.9 -0.6485
10.925 -0.6523
10.95 -0.66
10.975 -0.6714
11 -0.6858
11.025 -0.7026
11.05 -0.7185
11.075 -0.7299
11.1 -0.7369
11.125 -0.744
11.15 -0.7524
11.175 -0.7629
11.2 -0.7751
11.225 -0.7895
11.25 -0.8114
11.275 -0.8423
11.3 -0.8822
11.325 -0.9282
11.35 -0.9789
11.375 -1.0286
11.4 -1.0718
11.425 -1.1041
11.45 -1.127
11.475 -1.1481
11.5 -1.1698
11.525 -1.1892
11.55 -1.204
11.575 -1.2126
11.6 -1.2113
11.625 -1.1986
11.65 -1.1823
11.675 -1.1696
11.7 -1.161
11.725 -1.1553
11.75 -1.1524
11.775 -1.1557
11.8 -1.1657
11.825 -1.1816
11.85 -1.1999
11.875 -1.2156
11.9 -1.2316
11.925 -1.2492
11.95 -1.2684
11.975 -1.2874
12 -1.3063
12.025 -1.3249
12.05 -1.345
12.075 -1.3664
12.1 -1.3885
12.125 -1.4064
12.15 -1.4147
12.175 -1.4088
12.2 -1.3833
12.225 -1.3411
12.25 -1.2829
12.275 -1.2164
12.3 -1.153
12.325 -1.0992
12.35 -1.0529
12.375 -1.0151
12.4 -0.9849
12.425 -0.9624
12.45 -0.9481
12.475 -0.9437
12.5 -0.9473
12.525 -0.959
12.55 -0.9797
12.575 -1.0086
12.6 -1.0388
12.625 -1.0687
12.65 -1.102
12.675 -1.1395
12.7 -1.1789
12.725 -1.2192
12.75 -1.2563
12.775 -1.2806
12.8 -1.2846
12.825 -1.2679
12.85 -1.2377
12.875 -1.2048
12.9 -1.1693
12.925 -1.1279
12.95 -1.082
12.975 -1.0328
13 -0.9847
13.025 -0.9408
13.05 -0.9017
13.075 -0.8657
13.1 -0.8317
13.125 -0.7995
13.15 -0.761
13.175 -0.7142
13.2 -0.6597
13.225 -0.6017
13.25 -0.5444
13.275 -0.4879
13.3 -0.434
13.325 -0.3817
13.35 -0.3283
13.375 -0.2716
13.4 -0.2129
13.425 -0.1588
13.45 -0.1085
13.475 -0.0631
13.5 -0.0204
13.525 0.0225
13.55 0.0684
13.575 0.1152
13.6 0.1563
13.625 0.1889
13.65 0.2143
13.675 0.2347
13.7 0.2497
13.725 0.259
13.75 0.2646
13.775 0.2718
13.8 0.2849
13.825 0.3058
13.85 0.331
13.875 0.3552
13.9 0.3769
13.925 0.3978
13.95 0.4189
13.975 0.44
14 0.4584
14.025 0.4712
14.05 0.4784
14.075 0.4802
14.1 0.4785
14.125 0.4735
14.15 0.4658
14.175 0.4564
14.2 0.4495
14.225 0.4429
14.25 0.4358
14.275 0.4284
14.3 0.4188
14.325 0.4047
14.35 0.3853
14.375 0.3606
14.4 0.3337
14.425 0.3039
14.45 0.2721
14.475 0.2412
14.5 0.2103
14.525 0.1786
14.55 0.1443
14.575 0.1042
14.6 0.0578
14.625 0.0098
14.65 -0.0373
14.675 -0.0857
14.7 -0.1342
14.725 -0.18
14.75 -0.2258
14.775 -0.2717
14.8 -0.3152
14.825 -0.3498
14.85 -0.3805
14.875 -0.4117
14.9 -0.4428
14.925 -0.4721
14.95 -0.5015
14.975 -0.5325
15 -0.5654
15.025 -0.6025
15.05 -0.6447
15.075 -0.6923
15.1 -0.7448
15.125 -0.7999
15.15 -0.8576
15.175 -0.9152
15.2 -0.9724
15.225 -1.0268
15.25 -1.076
15.275 -1.1212
15.3 -1.1633
15.325 -1.2047
15.35 -1.2473
15.375 -1.2902
15.4 -1.3341
15.425 -1.3803
15.45 -1.4247
15.475 -1.4612
15.5 -1.4935
15.525 -1.5309
15.55 -1.5737
15.575 -1.6174
15.6 -1.6619
15.625 -1.7094
15.65 -1.7584
15.675 -1.807
15.7 -1.8539
15.725 -1.8975
15.75 -1.9342
15.775 -1.9598
15.8 -1.9714
15.825 -1.9708
15.85 -1.9655
15.875 -1.9596
15.9 -1.9535
15.925 -1.9413
15.95 -1.9278
15.975 -1.9194
16 -1.9195
16.025 -1.9287
16.05 -1.9464
16.075 -1.9749
16.1 -2.0107
16.125 -2.0529
16.15 -2.102
16.175 -2.1603
16.2 -2.2257
16.225 -2.2884
16.25 -2.3462
16.275 -2.4067
16.3 -2.4763
16.325 -2.5554
16.35 -2.6403
16.375 -2.7246
16.4 -2.8091
16.425 -2.8972
16.45 -2.9864
16.475 -3.0695
16.5 -3.1394
16.525 -3.1927
16.55 -3.2316
16.575 -3.2624
16.6 -3.2863
16.625 -3.3088
16.65 -3.3304
16.675 -3.3454
16.7 -3.355
16.725 -3.3607
16.75 -3.3593
16.775 -3.3523
16.8 -3.336
16.825 -3.2995
16.85 -3.2454
16.875 -3.1858
16.9 -3.1269
16.925 -3.0714
16.95 -3.0158
16.975 -2.9631
17 -2.9148
17.025 -2.875
17.05 -2.8436
17.075 -2.8179
17.1 -2.7935
17.125 -2.7651
17.15 -2.725
17.175 -2.6748
17.2 -2.6223
17.225 -2.5725
17.25 -2.5237
17.275 -2.4741
17.3 -2.4235
17.325 -2.3755
17.35 -2.3336
17.375 -2.294
17.4 -2.2516
17.425 -2.215
17.45 -2.1889
17.475 -2.175
17.5 -2.1727
17.525 -2.1811
17.55 -2.1879
17.575 -2.1865
17.6 -2.179
17.625 -2.1654
17.65 -2.1424
17.675 -2.1136
17.7 -2.0819
17.725 -2.0455
17.75 -2.0071
17.775 -1.9694
17.8 -1.9324
17.825 -1.8978
17.85 -1.8612
17.875 -1.8233
17.9 -1.7866
17.925 -1.7508
17.95 -1.7238
17.975 -1.7112
18 -1.7149
18.025 -1.7327
18.05 -1.7543
18.075 -1.7778
18.1 -1.8038
18.125 -1.8328
18.15 -1.8633
18.175 -1.8952
18.2 -1.9255
18.225 -1.9488
18.25 -1.9609
18.275 -1.9616
18.3 -1.952
18.325 -1.9375
18.35 -1.918
18.375 -1.8951
18.4 -1.8707
18.425 -1.8461
18.45 -1.825
18.475 -1.8048
18.5 -1.7833
18.525 -1.7642
18.55 -1.7463
18.575 -1.729
18.6 -1.7135
18.625 -1.7018
18.65 -1.691
18.675 -1.6796
18.7 -1.6667
18.725 -1.6534
18.75 -1.6392
18.775 -1.6254
18.8 -1.6073
18.825 -1.5815
18.85 -1.5481
18.875 -1.5047
18.9 -1.4501
18.925 -1.3905
18.95 -1.3277
18.975 -1.2655
19 -1.2032
19.025 -1.1422
19.05 -1.087
19.075 -1.0391
19.1 -0.9961
19.125 -0.9555
19.15 -0.9188
19.175 -0.8858
19.2 -0.8562
19.225 -0.8274
19.25 -0.8008
19.275 -0.7786
19.3 -0.7617
19.325 -0.7485
19.35 -0.7386
19.375 -0.7317
19.4 -0.7294
19.425 -0.7267
19.45 -0.722
19.475 -0.7158
19.5 -0.7108
19.525 -0.7083
19.55 -0.7079
19.575 -0.7072
19.6 -0.7052
19.625 -0.6999
19.65 -0.6929
19.675 -0.6916
19.7 -0.7017
19.725 -0.7209
19.75 -0.7477
19.775 -0.7833
19.8 -0.8262
19.825 -0.8762
19.85 -0.9327
19.875 -0.9938
19.9 -1.0589
19.925 -1.1245
19.95 -1.1889
19.975 -1.2514
20 -1.3128
20.025 -1.3703
20.05 -1.4255
20.075 -1.4764
20.1 -1.5202
20.125 -1.5462
20.15 -1.551
20.175 -1.5439
20.2 -1.5374
20.225 -1.5384
20.25 -1.5486
20.275 -1.5674
20.3 -1.5935
20.325 -1.6243
20.35 -1.6563
20.375 -1.6828
20.4 -1.6992
20.425 -1.7012
20.45 -1.6876
20.475 -1.66
20.5 -1.6238
20.525 -1.5815
20.55 -1.5312
20.575 -1.4765
20.6 -1.4218
20.625 -1.3711
20.65 -1.3264
20.675 -1.2924
20.7 -1.2715
20.725 -1.2602
20.75 -1.2578
20.775 -1.2667
20.8 -1.2848
20.825 -1.3058
20.85 -1.3276
20.875 -1.3482
20.9 -1.3677
20.925 -1.3869
20.95 -1.4041
20.975 -1.4174
21 -1.4263
21.025 -1.4293
21.05 -1.4267
21.075 -1.4106
21.1 -1.3752
21.125 -1.3296
21.15 -1.2789
21.175 -1.2327
21.2 -1.191
21.225 -1.1512
21.25 -1.1132
21.275 -1.0807
21.3 -1.0554
21.325 -1.0379
21.35 -1.0295
21.375 -1.0285
21.4 -1.0317
21.425 -1.0359
21.45 -1.0418
21.475 -1.0502
21.5 -1.0604
21.525 -1.0759
21.55 -1.0993
21.575 -1.1322
21.6 -1.1701
21.625 -1.2084
21.65 -1.2339
21.675 -1.2487
21.7 -1.2613
21.725 -1.2722
21.75 -1.2829
21.775 -1.2929
21.8 -1.3053
21.825 -1.3212
21.85 -1.3404
21.875 -1.3621
21.9 -1.3901
21.925 -1.4248
21.95 -1.463
21.975 -1.505
22 -1.5473
22.025 -1.5864
22.05 -1.6186
22.075 -1.6432
22.1 -1.6652
22.125 -1.6913
22.15 -1.7212
22.175 -1.7494
22.2 -1.7743
22.225 -1.7997
22.25 -1.8205
22.275 -1.8354
22.3 -1.8463
22.325 -1.8524
22.35 -1.8532
22.375 -1.8521
22.4 -1.8544
22.425 -1.8553
22.45 -1.8511
22.475 -1.8457
22.5 -1.8414
22.525 -1.8419
22.55 -1.8509
22.575 -1.8616
22.6 -1.8724
22.625 -1.8833
22.65 -1.8942
22.675 -1.9044
22.7 -1.9131
22.725 -1.9177
22.75 -1.91
22.775 -1.8829
22.8 -1.8347
22.825 -1.7676
22.85 -1.695
22.875 -1.6283
22.9 -1.5669
22.925 -1.5053
22.95 -1.4442
22.975 -1.3854
23 -1.3307
23.025 -1.2821
23.05 -1.2406
23.075 -1.2067
23.1 -1.1768
23.125 -1.1478
23.15 -1.1183
23.175 -1.0836
23.2 -1.0471
23.225 -1.015
23.25 -0.9893
23.275 -0.9708
23.3 -0.9648
23.325 -0.9778
23.35 -1.0048
23.375 -1.0381
23.4 -1.0757
23.425 -1.1144
23.45 -1.1498
23.475 -1.1791
23.5 -1.1979
23.525 -1.2026
23.55 -1.1903
23.575 -1.1637
23.6 -1.1302
23.625 -1.0876
23.65 -1.0336
23.675 -0.9683
23.7 -0.8998
23.725 -0.8412
23.75 -0.7927
23.775 -0.7519
23.8 -0.7153
23.825 -0.6854
23.85 -0.66
23.875 -0.6415
23.9 -0.6361
23.925 -0.6405
23.95 -0.65
23.975 -0.6623
24 -0.6772
24.025 -0.6873
24.05 -0.688
24.075 -0.6829
24.1 -0.6762
24.125 -0.6687
24.15 -0.663
24.175 -0.6629
24.2 -0.6689
24.225 -0.6781
24.25 -0.6893
24.275 -0.6928
24.3 -0.6794
24.325 -0.6553
24.35 -0.6242
24.375 -0.5894
24.4 -0.554
24.425 -0.5179
24.45 -0.4817
24.475 -0.4463
24.5 -0.4134
24.525 -0.3826
24.55 -0.3522
24.575 -0.3263
24.6 -0.3071
24.625 -0.2943
24.65 -0.2871
24.675 -0.2848
24.7 -0.2865
24.725 -0.295
24.75 -0.3094
24.775 -0.3302
24.8 -0.359
24.825 -0.396
24.85 -0.4399
24.875 -0.4877
24.9 -0.5341
24.925 -0.5818
24.95 -0.6313
24.975 -0.6811
25 -0.7321
25.025 -0.7834
25.05 -0.8343
25.075 -0.887
25.1 -0.9419
25.125 -0.9958
25.15 -1.0531
25.175 -1.1172
25.2 -1.1802
25.225 -1.2404
25.25 -1.2984
25.275 -1.3573
25.3 -1.4069
25.325 -1.4323
25.35 -1.4353
25.375 -1.4314
25.4 -1.4287
25.425 -1.4324
25.45 -1.4262
25.475 -1.4079
25.5 -1.3871
25.525 -1.3634
25.55 -1.3362
25.575 -1.3025
25.6 -1.2596
25.625 -1.2102
25.65 -1.1577
25.675 -1.103
25.7 -1.0498
25.725 -0.9983
25.75 -0.9502
25.775 -0.9085
25.8 -0.8753
25.825 -0.8491
25.85 -0.8249
25.875 -0.8003
25.9 -0.7761
25.925 -0.7483
25.95 -0.7164
25.975 -0.6802
26 -0.6416
26.025 -0.6042
26.05 -0.5729
26.075 -0.5468
26.1 -0.5229
26.125 -0.4984
26.15 -0.4749
26.175 -0.4532
26.2 -0.4336
26.225 -0.4142
26.25 -0.3929
26.275 -0.3675
26.3 -0.34
26.325 -0.3151
26.35 -0.293
26.375 -0.2739
26.4 -0.2565
26.425 -0.2467
26.45 -0.2479
26.475 -0.2553
26.5 -0.2603
26.525 -0.251
26.55 -0.2267
26.575 -0.1968
26.6 -0.164
26.625 -0.1261
26.65 -0.0816
26.675 -0.0252
26.7 0.0456
26.725 0.1287
26.75 0.2174
26.775 0.3052
26.8 0.3866
26.825 0.4601
26.85 0.5244
26.875 0.5783
26.9 0.6213
26.925 0.6578
26.95 0.688
26.975 0.7112
27 0.7291
27.025 0.751
27.05 0.783
27.075 0.8227
27.1 0.8648
27.125 0.9039
27.15 0.9377
27.175 0.9697
27.2 1.0006
27.225 1.0298
27.25 1.0521
27.275 1.0653
27.3 1.0714
27.325 1.0784
27.35 1.0883
27.375 1.0948
27.4 1.0937
27.425 1.084
27.45 1.0657
27.475 1.0428
27.5 1.0128
27.525 0.973
27.55 0.9266
27.575 0.8806
27.6 0.8351
27.625 0.7859
27.65 0.7303
27.675 0.6737
27.7 0.6283
27.725 0.6119
27.75 0.6239
27.775 0.6455
27.8 0.671
27.825 0.708
27.85 0.7529
27.875 0.7956
27.9 0.8334
27.925 0.8695
27.95 0.9131
27.975 0.97
28 1.0381
28.025 1.1057
28.05 1.1664
28.075 1.2171
28.1 1.256
28.125 1.2846
28.15 1.306
28.175 1.316
28.2 1.3153
28.225 1.3097
28.25 1.3083
28.275 1.3183
28.3 1.3381
28.325 1.3639
28.35 1.3923
28.375 1.4196
28.4 1.4477
28.425 1.4771
28.45 1.508
28.475 1.5376
28.5 1.562
28.525 1.5788
28.55 1.587
28.575 1.5903
28.6 1.5925
28.625 1.5982
28.65 1.6144
28.675 1.6426
28.7 1.6728
28.725 1.6967
28.75 1.714
28.775 1.7251
28.8 1.731
28.825 1.7292
28.85 1.7179
28.875 1.6982
28.9 1.67
28.925 1.633
28.95 1.5884
28.975 1.5361
29 1.4752
29.025 1.4049
29.05 1.3255
29.075 1.24
29.1 1.1515
29.125 1.0673
29.15 1.0064
29.175 0.9671
29.2 0.9394
29.225 0.9155
29.25 0.8959
29.275 0.8829
29.3 0.8742
29.325 0.8676
29.35 0.861
29.375 0.8554
29.4 0.8475
29.425 0.836
29.45 0.8216
29.475 0.8057
29.5 0.7876
29.525 0.769
29.55 0.7504
29.575 0.7287
29.6 0.7046
29.625 0.6771
29.65 0.6444
29.675 0.6072
29.7 0.5686
29.725 0.5338
29.75 0.508
29.775 0.4914
29.8 0.4848
29.825 0.4928
29.85 0.5149
29.875 0.5463
29.9 0.5816
29.925 0.6192
29.95 0.659
29.975 0.6968
30 0.7344
30.025 0.7803
30.05 0.8375
30.075 0.901
30.1 0.9648
30.125 1.0251
30.15 1.0804
30.175 1.1305
30.2 1.1734
30.225 1.2104
30.25 1.2415
30.275 1.2649
30.3 1.2828
30.325 1.298
30.35 1.3096
30.375 1.318
30.4 1.3216
30.425 1.3199
30.45 1.3159
30.475 1.3117
30.5 1.3092
30.525 1.3042
30.55 1.2933
30.575 1.2776
30.6 1.2581
30.625 1.2397
30.65 1.227
30.675 1.219
30.7 1.2153
30.725 1.2206
30.75 1.236
30.775 1.2536
30.8 1.2712
30.825 1.2916
30.85 1.3172
30.875 1.3438
30.9 1.3657
30.925 1.382
30.95 1.3905
30.975 1.3912
31 1.3851
31.025 1.3711
31.05 1.3486
31.075 1.3196
31.1 1.29
31.125 1.2645
31.15 1.2407
31.175 1.2203
31.2 1.1988
31.225 1.1734
31.25 1.1437
31.275 1.1091
31.3 1.0728
31.325 1.0379
31.35 1.0092
31.375 0.9861
31.4 0.9697
31.425 0.9572
31.45 0.9526
31.475 0.9635
31.5 0.9863
31.525 1.0208
31.55 1.0646
31.575 1.1142
31.6 1.1654
31.625 1.2186
31.65 1.2715
31.675 1.3201
31.7 1.3626
31.725 1.3981
31.75 1.4276
31.775 1.4515
31.8 1.4691
31.825 1.4815
31.85 1.4874
31.875 1.4874
31.9 1.4832
31.925 1.4769
31.95 1.4693
31.975 1.4609
32 1.4512
32.025 1.4412
32.05 1.4288
32.075 1.4118
32.1 1.3891
32.125 1.3608
32.15 1.3278
32.175 1.2948
32.2 1.2636
32.225 1.2372
32.25 1.211
32.275 1.1821
32.3 1.1498
32.325 1.1131
32.35 1.0751
32.375 1.039
32.4 1.0064
32.425 0.9786
32.45 0.951
32.475 0.9235
32.5 0.8939
32.525 0.8606
32.55 0.8272
32.575 0.8015
32.6 0.7844
32.625 0.7718
32.65 0.7593
32.675 0.7466
32.7 0.7329
32.725 0.7194
32.75 0.7106
32.775 0.7143
32.8 0.732
32.825 0.7539
32.85 0.7723
32.875 0.7841
32.9 0.7879
32.925 0.7838
32.95 0.7732
32.975 0.7565
33 0.7333
33.025 0.7042
33.05 0.6748
33.075 0.6491
33.1 0.6298
33.125 0.6108
33.15 0.5884
33.175 0.5627
33.2 0.534
33.225 0.5009
33.25 0.4641
33.275 0.4244
33.3 0.3838
33.325 0.3415
33.35 0.296
33.375 0.2461
33.4 0.1947
33.425 0.1477
33.45 0.1091
33.475 0.0791
33.5 0.0576
33.525 0.0404
33.55 0.026
33.575 0.0138
33.6 0.0062
33.625 -0.0009
33.65 -0.0099
33.675 -0.0218
33.7 -0.0338
33.725 -0.0429
33.75 -0.0451
33.775 -0.0396
33.8 -0.0293
33.825 -0.0161
33.85 0.0013
33.875 0.0264
33.9 0.0561
33.925 0.0896
33.95 0.1304
33.975 0.183
34 0.2466
34.025 0.3199
34.05 0.4015
34.075 0.4921
34.1 0.5848
34.125 0.6727
34.15 0.7546
34.175 0.8286
34.2 0.8926
34.225 0.946
34.25 0.9893
34.275 1.0236
34.3 1.0514
34.325 1.0737
34.35 1.0918
34.375 1.1048
34.4 1.1153
34.425 1.135
34.45 1.1665
34.475 1.2027
34.5 1.2369
34.525 1.2681
34.55 1.294
34.575 1.3131
34.6 1.327
34.625 1.3359
34.65 1.3403
34.675 1.34
34.7 1.3376
34.725 1.3363
34.75 1.3409
34.775 1.3509
34.8 1.3615
34.825 1.3698
34.85 1.3764
34.875 1.3813
34.9 1.3848
34.925 1.3872
34.95 1.387
34.975 1.3841
35 1.3781
35.025 1.3677
35.05 1.3559
35.075 1.347
35.1 1.3505
35.125 1.3765
35.15 1.4238
35.175 1.4746
35.2 1.5247
35.225 1.5802
35.25 1.6383
35.275 1.6915
35.3 1.7354
35.325 1.7714
35.35 1.7988
35.375 1.8167
35.4 1.826
35.425 1.8262
35.45 1.8201
35.475 1.8112
35.5 1.8042
35.525 1.8046
35.55 1.8098
35.575 1.8145
35.6 1.8188
35.625 1.8243
35.65 1.8332
35.675 1.847
35.7 1.8638
35.725 1.881
35.75 1.8962
35.775 1.9073
35.8 1.915
35.825 1.9196
35.85 1.9231
35.875 1.9259
35.9 1.9281
35.925 1.9307
35.95 1.936
35.975 1.948
36 1.9678
36.025 1.9865
36.05 1.9993
36.075 2.0056
36.1 2.0058
36.125 1.9991
36.15 1.9853
36.175 1.9648
36.2 1.9395
36.225 1.9114
36.25 1.8807
36.275 1.8465
36.3 1.8071
36.325 1.7637
36.35 1.7204
36.375 1.6812
36.4 1.6515
36.425 1.6302
36.45 1.6122
36.475 1.5965
36.5 1.5792
36.525 1.5589
36.55 1.5358
36.575 1.5071
36.6 1.4741
36.625 1.4354
36.65 1.3925
36.675 1.3446
36.7 1.2936
36.725 1.2392
36.75 1.1815
36.775 1.1238
36.8 1.0765
36.825 1.0491
36.85 1.0446
36.875 1.0583
36.9 1.086
36.925 1.1239
36.95 1.1652
36.975 1.2028
37 1.2338
37.025 1.2569
37.05 1.2715
37.075 1.2767
37.1 1.271
37.125 1.2534
37.15 1.2237
37.175 1.1833
37.2 1.1368
37.225 1.0881
37.25 1.0404
37.275 0.991
37.3 0.9397
37.325 0.8844
37.35 0.8238
37.375 0.7587
37.4 0.6914
37.425 0.6255
37.45 0.565
37.475 0.5148
37.5 0.4756
37.525 0.4376
37.55 0.3962
37.575 0.3502
37.6 0.3009
37.625 0.2485
37.65 0.1955
37.675 0.1474
37.7 0.1055
37.725 0.0713
37.75 0.0428
37.775 0.0228
37.8 0.01
37.825 -0.0005
37.85 -0.0119
37.875 -0.0254
37.9 -0.0402
37.925 -0.0557
37.95 -0.0715
37.975 -0.0897
38 -0.1102
38.025 -0.133
38.05 -0.1595
38.075 -0.1915
38.1 -0.2305
38.125 -0.2703
38.15 -0.3051
38.175 -0.3285
38.2 -0.3437
38.225 -0.3518
38.25 -0.3564
38.275 -0.3611
38.3 -0.3698
38.325 -0.3869
38.35 -0.4112
38.375 -0.4372
38.4 -0.4577
38.425 -0.4662
38.45 -0.4678
38.475 -0.4665
38.5 -0.4592
38.525 -0.4456
38.55 -0.4273
38.575 -0.4067
38.6 -0.3895
38.625 -0.3766
38.65 -0.364
38.675 -0.3465
38.7 -0.3274
38.725 -0.3091
38.75 -0.2951
38.775 -0.2863
38.8 -0.2828
38.825 -0.2838
38.85 -0.2906
38.875 -0.3018
38.9 -0.3184
38.925 -0.3397
38.95 -0.3658
38.975 -0.3961
39 -0.4264
39.025 -0.4562
39.05 -0.4879
39.075 -0.5215
39.1 -0.5586
39.125 -0.6
39.15 -0.6441
39.175 -0.687
39.2 -0.7284
39.225 -0.7671
39.25 -0.801
39.275 -0.8207
39.3 -0.8177
39.325 -0.8055
39.35 -0.7903
39.375 -0.7735
39.4 -0.7533
39.425 -0.726
39.45 -0.6934
39.475 -0.6628
39.5 -0.634
39.525 -0.6064
39.55 -0.5834
39.575 -0.5629
39.6 -0.5432
39.625 -0.5267
39.65 -0.5136
39.675 -0.5033
39.7 -0.4967
39.725 -0.4946
39.75 -0.4994
39.775 -0.5101
39.8 -0.5265
39.825 -0.5527
39.85 -0.5909
39.875 -0.6423
39.9 -0.7005
39.925 -0.7547
39.95 -0.796
39.975 -0.8135
40 -0.8058
40.025 -0.7786
40.05 -0.7454
40.075 -0.7115
40.1 -0.6813
40.125 -0.6552
40.15 -0.6265
40.175 -0.5964
40.2 -0.5632
40.225 -0.5273
40.25 -0.4882
40.275 -0.4468
40.3 -0.407
40.325 -0.3689
40.35 -0.3299
40.375 -0.291
40.4 -0.2537
40.425 -0.2201
40.45 -0.1931
40.475 -0.1753
40.5 -0.1651
40.525 -0.1611
40.55 -0.1631
40.575 -0.1713
40.6 -0.1849
40.625 -0.2035
40.65 -0.2291
40.675 -0.2578
40.7 -0.2851
40.725 -0.3097
40.75 -0.3323
40.775 -0.3482
40.8 -0.3559
40.825 -0.3623
40.85 -0.3726
40.875 -0.3857
40.9 -0.4014
40.925 -0.4207
40.95 -0.443
40.975 -0.4645
41 -0.4817
41.025 -0.4986
41.05 -0.5141
41.075 -0.5308
41.1 -0.5479
41.125 -0.5611
41.15 -0.5695
41.175 -0.5753
41.2 -0.5795
41.225 -0.5824
41.25 -0.5876
41.275 -0.5961
41.3 -0.6097
41.325 -0.6298
41.35 -0.6561
41.375 -0.687
41.4 -0.7203
41.425 -0.7545
41.45 -0.7828
41.475 -0.8022
41.5 -0.815
41.525 -0.8172
41.55 -0.8027
41.575 -0.7762
41.6 -0.7323
41.625 -0.6702
41.65 -0.5968
41.675 -0.5122
41.7 -0.4156
41.725 -0.3072
41.75 -0.1959
41.775 -0.0879
41.8 0.0123
41.825 0.1048
41.85 0.1907
41.875 0.27
41.9 0.3405
41.925 0.4047
41.95 0.458
41.975 0.4997
42 0.5288
42.025 0.5478
42.05 0.5583
42.075 0.5612
42.1 0.5599
42.125 0.5573
42.15 0.5501
42.175 0.5426
42.2 0.5396
42.225 0.543
42.25 0.5492
42.275 0.5518
42.3 0.5513
42.325 0.5454
42.35 0.5297
42.375 0.5059
42.4 0.4804
42.425 0.458
42.45 0.4432
42.475 0.4348
42.5 0.4208
42.525 0.3951
42.55 0.3569
42.575 0.3093
42.6 0.2553
42.625 0.1989
42.65 0.1499
42.675 0.1137
42.7 0.0864
42.725 0.0606
42.75 0.0349
42.775 0.0062
42.8 -0.0283
42.825 -0.0704
42.85 -0.1199
42.875 -0.1748
42.9 -0.232
42.925 -0.2901
42.95 -0.3461
42.975 -0.3904
43 -0.4166
43.025 -0.4139
43.05 -0.3801
43.075 -0.3188
43.1 -0.2446
43.125 -0.168
43.15 -0.0957
43.175 -0.0313
43.2 0.0276
43.225 0.0815
43.25 0.1354
43.275 0.1921
43.3 0.2496
43.325 0.3089
43.35 0.3688
43.375 0.4295
43.4 0.4963
43.425 0.5778
43.45 0.6713
43.475 0.7651
43.5 0.857
43.525 0.9461
43.55 1.0329
43.575 1.1156
43.6 1.1928
43.625 1.2645
43.65 1.3303
43.675 1.3894
43.7 1.4419
43.725 1.4886
43.75 1.529
43.775 1.5614
43.8 1.5853
43.825 1.5999
43.85 1.6039
43.875 1.5996
43.9 1.5933
43.925 1.5898
43.95 1.5881
43.975 1.5874
44 1.5885
44.025 1.5912
44.05 1.5917
44.075 1.5888
44.1 1.5792
44.125 1.5662
44.15 1.5515
44.175 1.5365
44.2 1.5235
44.225 1.512
44.25 1.5027
44.275 1.4935
44.3 1.4888
44.325 1.4894
44.35 1.4899
44.375 1.4872
44.4 1.4788
44.425 1.4646
44.45 1.444
44.475 1.4177
44.5 1.3872
44.525 1.3539
44.55 1.3187
44.575 1.2812
44.6 1.2409
44.625 1.1965
44.65 1.1479
44.675 1.0929
44.7 1.0329
44.725 0.9706
44.75 0.9004
44.775 0.8323
44.8 0.7729
44.825 0.7194
44.85 0.6713
44.875 0.6272
44.9 0.59
44.925 0.5559
44.95 0.523
44.975 0.4892
45 0.4494
45.025 0.4014
45.05 0.3487
45.075 0.3012
45.1 0.2588
45.125 0.2248
45.15 0.1953
45.175 0.1703
45.2 0.1542
45.225 0.1481
45.25 0.1489
45.275 0.1525
45.3 0.1587
45.325 0.1633
45.35 0.1672
45.375 0.1665
45.4 0.1625
45.425 0.1562
45.45 0.1492
45.475 0.1412
45.5 0.1288
45.525 0.1073
45.55 0.0868
45.575 0.0699
45.6 0.0747
45.625 0.1044
45.65 0.1476
45.675 0.1959
45.7 0.2407
45.725 0.281
45.75 0.3186
45.775 0.3512
45.8 0.3773
45.825 0.3962
45.85 0.406
45.875 0.4058
45.9 0.3965
45.925 0.3877
45.95 0.3934
45.975 0.4095
46 0.4288
46.025 0.4439
46.05 0.4517
46.075 0.4489
46.1 0.434
46.125 0.4058
46.15 0.3656
46.175 0.3161
46.2 0.2653
46.225 0.22
46.25 0.186
46.275 0.1606
46.3 0.142
46.325 0.125
46.35 0.1042
46.375 0.0747
46.4 0.0406
46.425 0.0019
46.45 -0.0412
46.475 -0.0869
46.5 -0.1321
46.525 -0.1776
46.55 -0.2225
46.575 -0.2668
46.6 -0.3103
46.625 -0.3549
46.65 -0.4008
46.675 -0.4457
46.7 -0.4884
46.725 -0.5276
46.75 -0.5604
46.775 -0.5838
46.8 -0.5869
46.825 -0.564
46.85 -0.5231
46.875 -0.471
46.9 -0.4169
46.925 -0.3619
46.95 -0.3015
46.975 -0.2327
47 -0.1626
47.025 -0.0895
47.05 -0.0112
47.075 0.0692
47.1 0.143
47.125 0.2028
47.15 0.2482
47.175 0.2815
47.2 0.3077
47.225 0.3347
47.25 0.3738
47.275 0.4309
47.3 0.496
47.325 0.555
47.35 0.6035
47.375 0.6449
47.4 0.6799
47.425 0.705
47.45 0.7168
47.475 0.7169
47.5 0.7038
47.525 0.6785
47.55 0.6493
47.575 0.6294
47.6 0.6132
47.625 0.5866
47.65 0.5455
47.675 0.4916
47.7 0.4296
47.725 0.362
47.75 0.2979
47.775 0.2404
47.8 0.1832
47.825 0.1241
47.85 0.0649
47.875 0.0081
47.9 -0.0265
47.925 -0.0401
47.95 -0.0501
47.975 -0.0626
48 -0.0781
48.025 -0.0983
48.05 -0.1217
48.075 -0.1442
48.1 -0.1676
48.125 -0.1916
48.15 -0.2171
48.175 -0.246
48.2 -0.2828
48.225 -0.3288
48.25 -0.3826
48.275 -0.4435
48.3 -0.5073
48.325 -0.5706
48.35 -0.6329
48.375 -0.6882
48.4 -0.7315
48.425 -0.7571
48.45 -0.7625
48.475 -0.7595
48.5 -0.7498
48.525 -0.7395
48.55 -0.7346
48.575 -0.7381
48.6 -0.7485
48.625 -0.7624
48.65 -0.7751
48.675 -0.7857
48.7 -0.8006
48.725 -0.8215
48.75 -0.8438
48.775 -0.8657
48.8 -0.8871
48.825 -0.9093
48.85 -0.9335
48.875 -0.9556
48.9 -0.9715
48.925 -0.9879
48.95 -1.0032
48.975 -1.0116
49 -1.0237
49.025 -1.0503
49.05 -1.0832
49.075 -1.1205
49.1 -1.1641
49.125 -1.2148
49.15 -1.2731
49.175 -1.3357
49.2 -1.397
49.225 -1.4524
49.25 -1.508
49.275 -1.5607
49.3 -1.5984
49.325 -1.6195
49.35 -1.6366
49.375 -1.6565
49.4 -1.6769
49.425 -1.6978
49.45 -1.7202
49.475 -1.7317
49.5 -1.7181
49.525 -1.6874
49.55 -1.6494
49.575 -1.6132
49.6 -1.5818
49.625 -1.5553
49.65 -1.531
49.675 -1.5072
49.7 -1.4858
49.725 -1.4612
49.75 -1.4304
49.775 -1.3921
49.8 -1.3521
49.825 -1.3131
49.85 -1.2799
49.875 -1.2551
49.9 -1.232
49.925 -1.2083
49.95 -1.1885
49.975 -1.1651
50 -1.1423
50.025 -1.116
50.05 -1.0802
50.075 -1.0414
50.1 -0.9967
50.125 -0.9503
50.15 -0.9047
50.175 -0.8619
50.2 -0.8256
50.225 -0.7956
50.25 -0.7697
50.275 -0.7458
50.3 -0.7241
50.325 -0.703
50.35 -0.6829
50.375 -0.6642
50.4 -0.6485
50.425 -0.6374
50.45 -0.6312
50.475 -0.628
50.5 -0.6251
50.525 -0.6222
50.55 -0.6201
50.575 -0.6171
50.6 -0.6138
50.625 -0.6138
50.65 -0.6186
50.675 -0.6305
50.7 -0.6501
50.725 -0.6772
50.75 -0.7109
50.775 -0.7502
50.8 -0.7956
50.825 -0.8485
50.85 -0.9097
50.875 -0.9785
50.9 -1.0531
50.925 -1.1267
50.95 -1.189
50.975 -1.2346
51 -1.2666
51.025 -1.2854
51.05 -1.2958
51.075 -1.2958
51.1 -1.2773
51.125 -1.2432
51.15 -1.1988
51.175 -1.1518
51.2 -1.1048
51.225 -1.0585
51.25 -1.0138
51.275 -0.9762
51.3 -0.9484
51.325 -0.926
51.35 -0.9061
51.375 -0.8943
51.4 -0.8888
51.425 -0.875
51.45 -0.8487
51.475 -0.8251
51.5 -0.8058
51.525 -0.7934
51.55 -0.786
51.575 -0.7829
51.6 -0.7816
51.625 -0.7793
51.65 -0.7765
51.675 -0.7735
51.7 -0.7732
51.725 -0.7759
51.75 -0.7776
51.775 -0.7711
51.8 -0.7504
51.825 -0.7176
51.85 -0.6787
51.875 -0.6352
51.9 -0.5872
51.925 -0.5391
51.95 -0.4923
51.975 -0.4448
52 -0.393
52.025 -0.3374
52.05 -0.2765
52.075 -0.2163
52.1 -0.1588
52.125 -0.1031
52.15 -0.0493
52.175 -0.0001
52.2 0.0424
52.225 0.0779
52.25 0.1081
52.275 0.1356
52.3 0.1604
52.325 0.1837
52.35 0.2062
52.375 0.2265
52.4 0.2491
52.425 0.2804
52.45 0.319
52.475 0.359
52.5 0.3955
52.525 0.4265
52.55 0.4506
52.575 0.4669
52.6 0.4754
52.625 0.4761
52.65 0.4699
52.675 0.4584
52.7 0.4402
52.725 0.4157
52.75 0.3967
52.775 0.4028
52.8 0.4345
52.825 0.4795
52.85 0.5252
52.875 0.564
52.9 0.5966
52.925 0.6294
52.95 0.6633
52.975 0.6949
53 0.7231
53.025 0.7461
53.05 0.7629
53.075 0.7755
53.1 0.7826
53.125 0.7862
53.15 0.7971
53.175 0.8155
53.2 0.8412
53.225 0.8676
53.25 0.89
53.275 0.9047
53.3 0.9126
53.325 0.9132
53.35 0.9093
53.375 0.9028
53.4 0.8931
53.425 0.875
53.45 0.8502
53.475 0.8263
53.5 0.8017
53.525 0.7796
53.55 0.7668
53.575 0.7737
53.6 0.8053
53.625 0.8528
53.65 0.9044
53.675 0.9548
53.7 1.0003
53.725 1.0405
53.75 1.0755
53.775 1.1078
53.8 1.1397
53.825 1.1707
53.85 1.1965
53.875 1.2159
53.9 1.23
53.925 1.2381
53.95 1.2418
53.975 1.2435
54 1.2454
54.025 1.249
54.05 1.2503
54.075 1.2466
54.1 1.2372
54.125 1.2226
54.15 1.2012
54.175 1.1742
54.2 1.1433
54.225 1.1064
54.25 1.065
54.275 1.0211
54.3 0.9783
54.325 0.9397
54.35 0.9076
54.375 0.8801
54.4 0.8548
54.425 0.8298
54.45 0.8014
54.475 0.7707
54.5 0.737
54.525 0.6984
54.55 0.6527
54.575 0.6037
54.6 0.5583
54.625 0.5173
54.65 0.4815
54.675 0.4498
54.7 0.424
54.725 0.397
54.75 0.3653
54.775 0.3368
54.8 0.3179
54.825 0.305
54.85 0.2905
54.875 0.2693
54.9 0.2407
54.925 0.2046
54.95 0.1621
54.975 0.1179
55 0.0853
55.025 0.0662
55.05 0.0648
55.075 0.0709
55.1 0.0757
55.125 0.0793
55.15 0.0839
55.175 0.0961
55.2 0.1197
55.225 0.152
55.25 0.1841
55.275 0.2111
55.3 0.2348
55.325 0.2541
55.35 0.2679
55.375 0.2799
55.4 0.3048
55.425 0.3449
55.45 0.383
55.475 0.4101
55.5 0.4248
55.525 0.4291
55.55 0.4241
55.575 0.4109
55.6 0.3931
55.625 0.3781
55.65 0.3772
55.675 0.3922
55.7 0.4196
55.725 0.4552
55.75 0.4934
55.775 0.5277
55.8 0.5584
55.825 0.585
55.85 0.6054
55.875 0.6173
55.9 0.6197
55.925 0.6137
55.95 0.5999
55.975 0.5805
56 0.5615
56.025 0.5496
56.05 0.5613
56.075 0.5992
56.1 0.6468
56.125 0.6934
56.15 0.7389
56.175 0.7835
56.2 0.8214
56.225 0.8498
56.25 0.8682
56.275 0.8765
56.3 0.8743
56.325 0.8624
56.35 0.8428
56.375 0.8152
56.4 0.7794
56.425 0.741
56.45 0.7079
56.475 0.6888
56.5 0.6858
56.525 0.6918
56.55 0.6987
56.575 0.7025
56.6 0.6984
56.625 0.6863
56.65 0.6696
56.675 0.6488
56.7 0.6246
56.725 0.5961
56.75 0.5653
56.775 0.5357
56.8 0.5028
56.825 0.4646
56.85 0.429
56.875 0.3972
56.9 0.3717
56.925 0.3529
56.95 0.3371
56.975 0.325
57 0.3223
57.025 0.335
57.05 0.361
57.075 0.3931
57.1 0.4317
57.125 0.4728
57.15 0.5126
57.175 0.5508
57.2 0.5906
57.225 0.6343
57.25 0.6797
57.275 0.7262
57.3 0.7729
57.325 0.8169
57.35 0.8589
57.375 0.8995
57.4 0.9414
57.425 0.981
57.45 1.0146
57.475 1.0428
57.5 1.0679
57.525 1.0938
57.55 1.1251
57.575 1.1668
57.6 1.2123
57.625 1.2582
57.65 1.3022
57.675 1.3417
57.7 1.3752
57.725 1.4004
57.75 1.4144
57.775 1.4191
57.8 1.4257
57.825 1.4454
57.85 1.4682
57.875 1.4885
57.9 1.5031
57.925 1.5127
57.95 1.5191
57.975 1.5253
58 1.5344
58.025 1.5467
58.05 1.5587
58.075 1.5644
58.1 1.5615
58.125 1.5506
58.15 1.5324
58.175 1.5085
58.2 1.4793
58.225 1.447
58.25 1.4175
58.275 1.4044
58.3 1.4213
58.325 1.4578
58.35 1.4973
58.375 1.5383
58.4 1.5815
58.425 1.6223
58.45 1.6616
58.475 1.6973
58.5 1.7276
58.525 1.7542
58.55 1.7784
58.575 1.8006
58.6 1.8224
58.625 1.8436
58.65 1.8622
58.675 1.8758
58.7 1.8826
58.725 1.8808
58.75 1.8711
58.775 1.8555
58.8 1.8346
58.825 1.8088
58.85 1.7785
58.875 1.743
58.9 1.7024
58.925 1.6597
58.95 1.622
58.975 1.5899
59 1.5559
59.025 1.5162
59.05 1.4715
59.075 1.4194
59.1 1.3626
59.125 1.3015
59.15 1.2344
59.175 1.1597
59.2 1.0824
59.225 1.0035
59.25 0.9197
59.275 0.8316
59.3 0.7463
59.325 0.6739
59.35 0.6126
59.375 0.5514
59.4 0.4859
59.425 0.4115
59.45 0.3375
59.475 0.29
59.5 0.2792
59.525 0.284
59.55 0.2941
59.575 0.3005
59.6 0.2985
59.625 0.2889
59.65 0.2742
59.675 0.2592
59.7 0.2404
59.725 0.2229
59.75 0.2108
59.775 0.212
59.8 0.2303
59.825 0.2607
59.85 0.2945
59.875 0.3282
59.9 0.3591
59.925 0.3904
59.95 0.4203
59.975 0.4462
60 0.4667
60.025 0.4829
60.05 0.494
60.075 0.4991
60.1 0.4969
60.125 0.4878
60.15 0.4694
60.175 0.4436
60.2 0.4109
60.225 0.3706
60.25 0.3291
60.275 0.2896
60.3 0.2494
60.325 0.2129
60.35 0.1877
60.375 0.1786
60.4 0.1857
60.425 0.2056
60.45 0.2342
60.475 0.2748
60.5 0.3219
60.525 0.3734
60.55 0.4248
60.575 0.4715
60.6 0.5127
60.625 0.5468
60.65 0.5748
60.675 0.5951
60.7 0.6069
60.725 0.6139
60.75 0.6187
60.775 0.6185
60.8 0.6114
60.825 0.6038
60.85 0.6008
60.875 0.5997
60.9 0.5972
60.925 0.5935
60.95 0.5885
60.975 0.58
61 0.5676
61.025 0.5502
61.05 0.5264
61.075 0.4996
61.1 0.473
61.125 0.4486
61.15 0.4266
61.175 0.4039
61.2 0.3816
61.225 0.3596
61.25 0.335
61.275 0.3046
61.3 0.269
61.325 0.2306
61.35 0.1971
61.375 0.1703
61.4 0.1475
61.425 0.1284
61.45 0.1121
61.475 0.0961
61.5 0.0849
61.525 0.0836
61.55 0.1
61.575 0.1364
61.6 0.1939
61.625 0.2633
61.65 0.336
61.675 0.4075
61.7 0.4797
61.725 0.5518
61.75 0.6227
61.775 0.6918
61.8 0.7562
61.825 0.8178
61.85 0.8787
61.875 0.9377
61.9 0.9931
61.925 1.0424
61.95 1.0857
61.975 1.1241
62 1.1562
62.025 1.1802
62.05 1.1979
62.075 1.2072
62.1 1.2062
62.125 1.1951
62.15 1.173
62.175 1.1447
62.2 1.1103
62.225 1.0707
62.25 1.0299
62.275 0.9951
62.3 0.9679
62.325 0.9491
62.35 0.936
62.375 0.9275
62.4 0.925
62.425 0.9278
62.45 0.9342
62.475 0.9392
62.5 0.9445
62.525 0.9513
62.55 0.9611
62.575 0.9744
62.6 0.9921
62.625 1.0109
62.65 1.0294
62.675 1.0402
62.7 1.0406
62.725 1.0323
62.75 1.0234
62.775 1.0245
62.8 1.0343
62.825 1.0529
62.85 1.0736
62.875 1.0949
62.9 1.1164
62.925 1.1383
62.95 1.1581
62.975 1.1742
63 1.1828
63.025 1.1874
63.05 1.192
63.075 1.199
63.1 1.2071
63.125 1.213
63.15 1.219
63.175 1.2255
63.2 1.2352
63.225 1.2486
63.25 1.2639
63.275 1.2779
63.3 1.2873
63.325 1.2897
63.35 1.2839
63.375 1.272
63.4 1.2559
63.425 1.2351
63.45 1.2105
63.475 1.1812
63.5 1.1478
63.525 1.113
63.55 1.0755
63.575 1.0362
63.6 0.9975
63.625 0.9606
63.65 0.9211
63.675 0.8845
63.7 0.8678
63.725 0.8856
63.75 0.9185
63.775 0.9473
63.8 0.9693
63.825 0.9872
63.85 1.0056
63.875 1.0214
63.9 1.0327
63.925 1.0398
63.95 1.0418
63.975 1.0365
64 1.0234
64.025 1.005
64.05 0.9831
64.075 0.955
64.1 0.9242
64.125 0.895
64.15 0.8698
64.175 0.8462
64.2 0.8206
64.225 0.7927
64.25 0.7644
64.275 0.7382
64.3 0.7145
64.325 0.6943
64.35 0.6699
64.375 0.64
64.4 0.6079
64.425 0.5799
64.45 0.575
64.475 0.5989
64.5 0.6387
64.525 0.6792
64.55 0.7131
64.575 0.7379
64.6 0.7554
64.625 0.7671
64.65 0.7747
64.675 0.777
64.7 0.7727
64.725 0.7612
64.75 0.7453
64.775 0.7272
64.8 0.7101
64.825 0.697
64.85 0.6851
64.875 0.6724
64.9 0.662
64.925 0.6511
64.95 0.6354
64.975 0.6134
65 0.5839
65.025 0.548
65.05 0.5066
65.075 0.4585
65.1 0.4092
65.125 0.3626
65.15 0.3175
65.175 0.2682
65.2 0.2178
65.225 0.181
65.25 0.1623
65.275 0.1477
65.3 0.1318
65.325 0.1165
65.35 0.1018
65.375 0.0878
65.4 0.0773
65.425 0.0749
65.45 0.0805
65.475 0.0957
65.5 0.1161
65.525 0.1347
65.55 0.1456
65.575 0.1465
65.6 0.1383
65.625 0.1233
65.65 0.1018
65.675 0.0775
65.7 0.0549
65.725 0.0391
65.75 0.0317
65.775 0.0266
65.8 0.0162
65.825 -0.0007
65.85 -0.019
65.875 -0.031
65.9 -0.0395
65.925 -0.0441
65.95 -0.044
65.975 -0.0456
66 -0.0507
66.025 -0.057
66.05 -0.0594
66.075 -0.0445
66.1 -0.0113
66.125 0.0329
66.15 0.0824
66.175 0.1323
66.2 0.1856
66.225 0.2458
66.25 0.3135
66.275 0.3882
66.3 0.4705
66.325 0.5579
66.35 0.6431
66.375 0.7213
66.4 0.79
66.425 0.8482
66.45 0.8935
66.475 0.926
66.5 0.9491
66.525 0.9656
66.55 0.9748
66.575 0.9764
66.6 0.9735
66.625 0.9697
66.65 0.9677
66.675 0.9644
66.7 0.9572
66.725 0.9461
66.75 0.9322
66.775 0.9166
66.8 0.8992
66.825 0.8794
66.85 0.8599
66.875 0.8463
66.9 0.8406
66.925 0.8398
66.95 0.8387
66.975 0.8351
67 0.8282
67.025 0.8178
67.05 0.8037
67.075 0.7868
67.1 0.7638
67.125 0.7359
67.15 0.7048
67.175 0.6693
67.2 0.6368
67.225 0.6137
67.25 0.5893
67.275 0.5578
67.3 0.5261
67.325 0.5025
67.35 0.4829
67.375 0.4593
67.4 0.4294
67.425 0.3979
67.45 0.3682
67.475 0.3388
67.5 0.3074
67.525 0.2715
67.55 0.2285
67.575 0.1766
67.6 0.1158
67.625 0.0435
67.65 -0.0401
67.675 -0.1314
67.7 -0.2254
67.725 -0.3191
67.75 -0.4169
67.775 -0.5211
67.8 -0.6288
67.825 -0.7413
67.85 -0.8473
67.875 -0.9313
67.9 -0.9863
67.925 -1.0139
67.95 -1.0174
67.975 -1.01
68 -1.003
68.025 -1.0029
68.05 -1.0113
68.075 -1.026
68.1 -1.0406
68.125 -1.0539
68.15 -1.068
68.175 -1.0859
68.2 -1.1061
68.225 -1.1292
68.25 -1.1544
68.275 -1.1814
68.3 -1.2102
68.325 -1.2406
68.35 -1.2703
68.375 -1.2964
68.4 -1.3163
68.425 -1.3217
68.45 -1.3114
68.475 -1.2941
68.5 -1.2742
68.525 -1.2524
68.55 -1.2262
68.575 -1.1888
68.6 -1.1383
68.625 -1.0716
68.65 -0.9898
68.675 -0.8995
68.7 -0.8089
68.725 -0.7235
68.75 -0.6445
68.775 -0.5691
68.8 -0.4993
68.825 -0.4408
68.85 -0.3917
68.875 -0.3509
68.9 -0.3171
68.925 -0.2873
68.95 -0.2533
68.975 -0.2102
69 -0.1591
69.025 -0.1071
69.05 -0.0565
69.075 -0.0095
69.1 0.0319
69.125 0.0678
69.15 0.0982
69.175 0.1214
69.2 0.1389
69.225 0.1579
69.25 0.1868
69.275 0.2237
69.3 0.262
69.325 0.2971
69.35 0.3273
69.375 0.3537
69.4 0.3769
69.425 0.3981
69.45 0.4164
69.475 0.434
69.5 0.4469
69.525 0.4553
69.55 0.4679
69.575 0.4803
69.6 0.4894
69.625 0.4996
69.65 0.5148
69.675 0.5358
69.7 0.5595
69.725 0.5909
69.75 0.6336
69.775 0.6892
69.8 0.7509
69.825 0.8089
69.85 0.8639
69.875 0.9267
69.9 1.003
69.925 1.0881
69.95 1.1762
69.975 1.2606
70 1.3381
70.025 1.4122
70.05 1.478
70.075 1.5356
70.1 1.5851
70.125 1.6265
70.15 1.659
70.175 1.6853
70.2 1.7099
70.225 1.7335
70.25 1.7543
70.275 1.773
70.3 1.7945
70.325 1.8156
70.35 1.8328
70.375 1.8517
70.4 1.8799
70.425 1.9155
70.45 1.9502
70.475 1.9798
70.5 2.0031
70.525 2.0189
70.55 2.0263
70.575 2.0267
70.6 2.0239
70.625 2.019
70.65 2.0106
70.675 1.9968
70.7 1.9786
70.725 1.9574
70.75 1.9399
70.775 1.934
70.8 1.9397
70.825 1.9583
70.85 1.9891
70.875 2.021
70.9 2.0454
70.925 2.0657
70.95 2.0765
70.975 2.0767
71 2.0662
71.025 2.0476
71.05 2.021
71.075 1.9861
71.1 1.9464
71.125 1.9033
71.15 1.8608
71.175 1.8219
71.2 1.7937
71.225 1.779
71.25 1.7699
71.275 1.7636
71.3 1.7626
71.325 1.7631
71.35 1.7597
71.375 1.7489
71.4 1.7307
71.425 1.709
71.45 1.6877
71.475 1.6656
71.5 1.6385
71.525 1.6076
71.55 1.5712
71.575 1.5299
71.6 1.4835
71.625 1.431
71.65 1.3776
71.675 1.331
71.7 1.2928
71.725 1.2556
71.75 1.2157
71.775 1.175
71.8 1.1312
71.825 1.0805
71.85 1.0213
71.875 0.9566
71.9 0.8869
71.925 0.8119
71.95 0.7322
71.975 0.6516
72 0.5713
72.025 0.4916
72.05 0.4123
72.075 0.3317
72.1 0.2464
72.125 0.1549
72.15 0.0578
72.175 -0.0451
72.2 -0.1551
72.225 -0.2712
72.25 -0.3896
72.275 -0.507
72.3 -0.6125
72.325 -0.6973
72.35 -0.767
72.375 -0.8312
72.4 -0.8923
72.425 -0.9516
72.45 -1.0122
72.475 -1.0731
72.5 -1.1336
72.525 -1.1963
72.55 -1.2652
72.575 -1.3368
72.6 -1.4054
72.625 -1.4611
72.65 -1.4976
72.675 -1.5192
72.7 -1.5308
72.725 -1.5336
72.75 -1.5283
72.775 -1.5195
72.8 -1.5165
72.825 -1.5243
72.85 -1.5384
72.875 -1.557
72.9 -1.5772
72.925 -1.5969
72.95 -1.605
72.975 -1.5948
73 -1.5697
73.025 -1.5366
73.05 -1.494
73.075 -1.4429
73.1 -1.3881
73.125 -1.3286
73.15 -1.2661
73.175 -1.2003
73.2 -1.1351
73.225 -1.0731
73.25 -1.0155
73.275 -0.963
73.3 -0.9174
73.325 -0.879
73.35 -0.8464
73.375 -0.8185
73.4 -0.7948
73.425 -0.7754
73.45 -0.7616
73.475 -0.755
73.5 -0.7568
73.525 -0.7661
73.55 -0.7828
73.575 -0.8039
73.6 -0.8252
73.625 -0.8428
73.65 -0.8517
73.675 -0.8554
73.7 -0.8538
73.725 -0.8456
73.75 -0.8385
73.775 -0.8385
73.8 -0.8477
73.825 -0.8668
73.85 -0.8949
73.875 -0.9328
73.9 -0.981
73.925 -1.038
73.95 -1.0987
73.975 -1.1551
74 -1.2084
74.025 -1.2646
74.05 -1.3262
74.075 -1.3934
74.1 -1.4677
74.125 -1.5503
74.15 -1.6401
74.175 -1.7373
74.2 -1.8425
74.225 -1.954
74.25 -2.0608
74.275 -2.1507
74.3 -2.2178
74.325 -2.2663
74.35 -2.3092
74.375 -2.3502
74.4 -2.3894
74.425 -2.4242
74.45 -2.4525
74.475 -2.4806
74.5 -2.5094
74.525 -2.5438
74.55 -2.5894
74.575 -2.6467
74.6 -2.7097
74.625 -2.7756
74.65 -2.837
74.675 -2.887
74.7 -2.9203
74.725 -2.9341
74.75 -2.9351
74.775 -2.93
74.8 -2.9254
74.825 -2.9222
74.85 -2.9226
74.875 -2.924
74.9 -2.9176
74.925 -2.9036
74.95 -2.8828
74.975 -2.8506
75 -2.8094
75.025 -2.7677
75.05 -2.7324
75.075 -2.7069
75.1 -2.6927
75.125 -2.6885
75.15 -2.6925
75.175 -2.7012
75.2 -2.7085
75.225 -2.7154
75.25 -2.7226
75.275 -2.7325
75.3 -2.7458
75.325 -2.7569
75.35 -2.7598
75.375 -2.7529
75.4 -2.7405
75.425 -2.7259
75.45 -2.7062
75.475 -2.6805
75.5 -2.652
75.525 -2.6267
75.55 -2.6067
75.575 -2.5954
75.6 -2.5897
75.625 -2.5881
75.65 -2.5922
75.675 -2.6046
75.7 -2.6252
75.725 -2.6504
75.75 -2.6785
75.775 -2.7088
75.8 -2.7433
75.825 -2.7795
75.85 -2.8126
75.875 -2.8445
75.9 -2.8747
75.925 -2.9019
75.95 -2.9261
75.975 -2.9445
76 -2.9623
76.025 -2.9839
76.05 -3.0094
76.075 -3.0387
76.1 -3.0704
76.125 -3.096
76.15 -3.1122
76.175 -3.1249
76.2 -3.1352
76.225 -3.1415
76.25 -3.1461
76.275 -3.1473
76.3 -3.1476
76.325 -3.1473
76.35 -3.1464
76.375 -3.1485
76.4 -3.1575
76.425 -3.1763
76.45 -3.2086
76.475 -3.2553
76.5 -3.316
76.525 -3.3862
76.55 -3.4609
76.575 -3.5368
76.6 -3.6086
76.625 -3.6789
76.65 -3.7489
76.675 -3.8204
76.7 -3.8866
76.725 -3.9342
76.75 -3.9648
76.775 -3.9853
76.8 -3.9987
76.825 -4.0014
76.85 -3.9997
76.875 -3.9994
76.9 -4.0023
76.925 -4.0076
76.95 -4.0122
76.975 -4.0131
77 -4.0103
77.025 -4.0057
77.05 -4.0002
77.075 -3.9925
77.1 -3.98
77.125 -3.9548
77.15 -3.9182
77.175 -3.8747
77.2 -3.829
77.225 -3.7836
77.25 -3.743
77.275 -3.7077
77.3 -3.6762
77.325 -3.6489
77.35 -3.6275
77.375 -3.6118
77.4 -3.604
77.425 -3.603
77.45 -3.603
77.475 -3.593
77.5 -3.572
77.525 -3.5372
77.55 -3.4888
77.575 -3.4328
77.6 -3.3663
77.625 -3.2856
77.65 -3.1885
77.675 -3.0863
77.7 -2.9913
77.725 -2.9061
77.75 -2.829
77.775 -2.7552
77.8 -2.6841
77.825 -2.617
77.85 -2.5532
77.875 -2.4865
77.9 -2.4185
77.925 -2.3509
77.95 -2.2864
77.975 -2.23
78 -2.1875
78.025 -2.1555
78.05 -2.1275
78.075 -2.101
78.1 -2.0739
78.125 -2.0459
78.15 -2.0134
78.175 -1.978
78.2 -1.9443
78.225 -1.9145
78.25 -1.8894
78.275 -1.87
78.3 -1.8559
78.325 -1.8482
78.35 -1.8449
78.375 -1.8426
78.4 -1.8395
78.425 -1.8305
78.45 -1.8118
78.475 -1.7793
78.5 -1.734
78.525 -1.6818
78.55 -1.624
78.575 -1.5577
78.6 -1.4825
78.625 -1.409
78.65 -1.3447
78.675 -1.2908
78.7 -1.2478
78.725 -1.215
78.75 -1.1923
78.775 -1.18
78.8 -1.177
78.825 -1.1834
78.85 -1.1998
78.875 -1.2245
78.9 -1.2528
78.925 -1.2777
78.95 -1.2964
78.975 -1.3123
79 -1.3306
79.025 -1.3499
79.05 -1.3707
79.075 -1.392
79.1 -1.4158
79.125 -1.4436
79.15 -1.4751
79.175 -1.5075
79.2 -1.5395
79.225 -1.5724
79.25 -1.6066
79.275 -1.642
79.3 -1.6809
79.325 -1.725
79.35 -1.7736
79.375 -1.8287
79.4 -1.8898
79.425 -1.9545
79.45 -2.0199
79.475 -2.0814
79.5 -2.1385
79.525 -2.1934
79.55 -2.2504
79.575 -2.3146
79.6 -2.3854
79.625 -2.459
79.65 -2.5328
79.675 -2.6037
79.7 -2.6747
79.725 -2.7513
79.75 -2.8333
79.775 -2.923
79.8 -3.0215
79.825 -3.125
79.85 -3.2323
79.875 -3.3459
79.9 -3.4644
79.925 -3.5802
79.95 -3.6864
79.975 -3.7823
80 -3.8719
80.025 -3.9655
80.05 -4.0591
80.075 -4.1495
80.1 -4.2348
80.125 -4.3102
80.15 -4.3766
80.175 -4.4307
80.2 -4.4687
80.225 -4.4903
80.25 -4.4992
80.275 -4.4972
80.3 -4.4884
80.325 -4.4736
80.35 -4.4515
80.375 -4.4274
80.4 -4.4055
80.425 -4.3869
80.45 -4.3765
80.475 -4.3769
80.5 -4.3837
80.525 -4.3935
80.55 -4.4046
80.575 -4.4142
80.6 -4.4211
80.625 -4.4266
80.65 -4.4368
80.675 -4.4552
80.7 -4.4815
80.725 -4.5087
80.75 -4.5301
80.775 -4.5427
80.8 -4.5511
80.825 -4.5579
80.85 -4.5718
80.875 -4.5901
80.9 -4.6102
80.925 -4.6318
80.95 -4.657
80.975 -4.6882
81 -4.7203
81.025 -4.7463
81.05 -4.764
81.075 -4.7711
81.1 -4.7678
81.125 -4.7534
81.15 -4.732
81.175 -4.7086
81.2 -4.6899
81.225 -4.6791
81.25 -4.6753
81.275 -4.6776
81.3 -4.6813
81.325 -4.6841
81.35 -4.6851
81.375 -4.6926
81.4 -4.7091
81.425 -4.7258
81.45 -4.7423
81.475 -4.7649
81.5 -4.796
81.525 -4.8377
81.55 -4.8776
81.575 -4.9092
81.6 -4.9255
81.625 -4.9203
81.65 -4.9089
81.675 -4.8991
81.7 -4.8935
81.725 -4.89
81.75 -4.8895
81.775 -4.8958
81.8 -4.9027
81.825 -4.9066
81.85 -4.9068
81.875 -4.9034
81.9 -4.8891
81.925 -4.8675
81.95 -4.8504
81.975 -4.8365
82 -4.8314
82.025 -4.8445
82.05 -4.8721
82.075 -4.9113
82.1 -4.96
82.125 -5.0062
82.15 -5.0395
82.175 -5.0415
82.2 -5.0106
82.225 -4.9616
82.25 -4.91
82.275 -4.864
82.3 -4.827
82.325 -4.7972
82.35 -4.7671
82.375 -4.7247
82.4 -4.6688
82.425 -4.6096
82.45 -4.5535
82.475 -4.5029
82.5 -4.456
82.525 -4.4094
82.55 -4.3651
82.575 -4.3246
82.6 -4.2898
82.625 -4.26
82.65 -4.2333
82.675 -4.2096
82.7 -4.192
82.725 -4.1822
82.75 -4.1795
82.775 -4.179
82.8 -4.1781
82.825 -4.1721
82.85 -4.1625
82.875 -4.1525
82.9 -4.1446
82.925 -4.1405
82.95 -4.1397
82.975 -4.1409
83 -4.1441
83.025 -4.1497
83.05 -4.1577
83.075 -4.1621
83.1 -4.1614
83.125 -4.1532
83.15 -4.1382
83.175 -4.1186
83.2 -4.1006
83.225 -4.0891
83.25 -4.0894
83.275 -4.1064
83.3 -4.1347
83.325 -4.1685
83.35 -4.2052
83.375 -4.2399
83.4 -4.2692
83.425 -4.285
83.45 -4.2872
83.475 -4.2802
83.5 -4.2708
83.525 -4.2605
83.55 -4.252
83.575 -4.2459
83.6 -4.241
83.625 -4.2368
83.65 -4.2358
83.675 -4.2392
83.7 -4.2457
83.725 -4.2509
83.75 -4.2498
83.775 -4.2293
83.8 -4.1898
83.825 -4.1412
83.85 -4.0921
83.875 -4.0471
83.9 -4.0084
83.925 -3.9816
83.95 -3.9637
83.975 -3.9508
84 -3.9453
84.025 -3.9502
84.05 -3.9613
84.075 -3.9763
84.1 -3.987
84.125 -3.987
84.15 -3.9693
84.175 -3.9356
84.2 -3.8852
84.225 -3.8222
84.25 -3.7575
84.275 -3.7006
84.3 -3.649
84.325 -3.6062
84.35 -3.5699
84.375 -3.538
84.4 -3.5109
84.425 -3.4819
84.45 -3.4462
84.475 -3.407
84.5 -3.3706
84.525 -3.341
84.55 -3.3201
84.575 -3.3052
84.6 -3.295
84.625 -3.2838
84.65 -3.2712
84.675 -3.2575
84.7 -3.2488
84.725 -3.2464
84.75 -3.2475
84.775 -3.2446
84.8 -3.2293
84.825 -3.2019
84.85 -3.1702
84.875 -3.1342
84.9 -3.0919
84.925 -3.0481
84.95 -3.0105
84.975 -2.9804
85 -2.9554
85.025 -2.9307
85.05 -2.9091
85.075 -2.8949
85.1 -2.8903
85.125 -2.8936
85.15 -2.9083
85.175 -2.9373
85.2 -2.9818
85.225 -3.039
85.25 -3.1021
85.275 -3.1602
85.3 -3.2061
85.325 -3.2376
85.35 -3.2518
85.375 -3.2525
85.4 -3.2489
85.425 -3.2514
85.45 -3.2588
85.475 -3.2684
85.5 -3.2793
85.525 -3.2927
85.55 -3.3083
85.575 -3.3263
85.6 -3.3471
85.625 -3.3724
85.65 -3.401
85.675 -3.4295
85.7 -3.4585
85.725 -3.4876
85.75 -3.5184
85.775 -3.551
85.8 -3.5867
85.825 -3.6179
85.85 -3.6337
85.875 -3.6245
85.9 -3.6009
85.925 -3.5745
85.95 -3.5421
85.975 -3.5057
86 -3.4677
86.025 -3.4291
86.05 -3.3925
86.075 -3.3543
86.1 -3.3057
86.125 -3.2459
86.15 -3.1744
86.175 -3.0919
86.2 -3.0105
86.225 -2.9391
86.25 -2.877
86.275 -2.8227
86.3 -2.7768
86.325 -2.74
86.35 -2.7109
86.375 -2.6894
86.4 -2.6736
86.425 -2.6625
86.45 -2.6571
86.475 -2.6578
86.5 -2.6575
86.525 -2.6547
86.55 -2.6492
86.575 -2.6398
86.6 -2.6246
86.625 -2.6027
86.65 -2.5786
86.675 -2.5542
86.7 -2.5337
86.725 -2.5163
86.75 -2.4988
86.775 -2.4827
86.8 -2.4752
86.825 -2.4766
86.85 -2.489
86.875 -2.51
86.9 -2.5329
86.925 -2.5561
86.95 -2.5786
86.975 -2.6011
87 -2.6241
87.025 -2.6473
87.05 -2.6731
87.075 -2.7042
87.1 -2.7419
87.125 -2.7835
87.15 -2.8253
87.175 -2.8676
87.2 -2.9077
87.225 -2.9403
87.25 -2.959
87.275 -2.9664
87.3 -2.967
87.325 -2.9651
87.35 -2.9657
87.375 -2.9711
87.4 -2.9816
87.425 -2.9924
87.45 -2.9925
87.475 -2.9718
87.5 -2.9307
87.525 -2.8789
87.55 -2.825
87.575 -2.7724
87.6 -2.7214
87.625 -2.6702
87.65 -2.6185
87.675 -2.5657
87.7 -2.5114
87.725 -2.4563
87.75 -2.3989
87.775 -2.3412
87.8 -2.2857
87.825 -2.2336
87.85 -2.1836
87.875 -2.138
87.9 -2.0966
87.925 -2.0616
87.95 -2.0348
87.975 -2.0135
88 -1.995
88.025 -1.9788
88.05 -1.9665
88.075 -1.9598
88.1 -1.9597
88.125 -1.9624
88.15 -1.9651
88.175 -1.97
88.2 -1.9769
88.225 -1.9875
88.25 -2.0043
88.275 -2.0275
88.3 -2.056
88.325 -2.0872
88.35 -2.1193
88.375 -2.1504
88.4 -2.18
88.425 -2.2034
88.45 -2.2164
88.475 -2.222
88.5 -2.2194
88.525 -2.2121
88.55 -2.2038
88.575 -2.2001
88.6 -2.2053
88.625 -2.221
88.65 -2.2464
88.675 -2.2766
88.7 -2.3087
88.725 -2.343
88.75 -2.3805
88.775 -2.4201
88.8 -2.4618
88.825 -2.5032
88.85 -2.5435
88.875 -2.5774
88.9 -2.5975
88.925 -2.6034
88.95 -2.6014
88.975 -2.599
89 -2.5968
89.025 -2.5958
89.05 -2.599
89.075 -2.6066
89.1 -2.6195
89.125 -2.6396
89.15 -2.6664
89.175 -2.692
89.2 -2.7109
89.225 -2.7216
89.25 -2.7224
89.275 -2.7136
89.3 -2.699
89.325 -2.6789
89.35 -2.6519
89.375 -2.6167
89.4 -2.5683
89.425 -2.5157
89.45 -2.4691
89.475 -2.437
89.5 -2.424
89.525 -2.4145
89.55 -2.4002
89.575 -2.3869
89.6 -2.3745
89.625 -2.3611
89.65 -2.3496
89.675 -2.3368
89.7 -2.324
89.725 -2.3152
89.75 -2.3129
89.775 -2.3117
89.8 -2.3113
89.825 -2.3194
89.85 -2.3383
89.875 -2.3633
89.9 -2.3869
89.925 -2.4133
89.95 -2.447
89.975 -2.4851
90 -2.5275
90.025 -2.5743
90.05 -2.6269
90.075 -2.6815
90.1 -2.742
90.125 -2.8103
90.15 -2.8814
90.175 -2.9492
90.2 -3.0082
90.225 -3.0659
90.25 -3.1266
90.275 -3.1879
90.3 -3.2446
90.325 -3.2938
90.35 -3.3392
90.375 -3.3774
90.4 -3.4041
90.425 -3.4155
90.45 -3.4183
90.475 -3.4145
90.5 -3.4066
90.525 -3.3963
90.55 -3.3869
90.575 -3.3826
90.6 -3.3868
90.625 -3.4007
90.65 -3.4232
90.675 -3.4488
90.7 -3.4721
90.725 -3.4969
90.75 -3.525
90.775 -3.5523
90.8 -3.5735
90.825 -3.5856
90.85 -3.5863
90.875 -3.5757
90.9 -3.5615
90.925 -3.5494
90.95 -3.539
90.975 -3.5274
91 -3.5167
91.025 -3.5074
91.05 -3.4922
91.075 -3.4637
91.1 -3.4314
91.125 -3.4049
91.15 -3.379
91.175 -3.3451
91.2 -3.3012
91.225 -3.2523
91.25 -3.2049
91.275 -3.1596
91.3 -3.1164
91.325 -3.077
91.35 -3.0455
91.375 -3.0201
91.4 -2.9978
91.425 -2.9822
91.45 -2.9748
91.475 -2.9731
91.5 -2.9722
91.525 -2.9689
91.55 -2.9653
91.575 -2.9606
91.6 -2.9485
91.625 -2.9327
91.65 -2.9225
91.675 -2.9197
91.7 -2.9232
91.725 -2.9312
91.75 -2.9421
91.775 -2.9548
91.8 -2.9692
91.825 -2.9884
91.85 -3.012
91.875 -3.0405
91.9 -3.0718
91.925 -3.1034
91.95 -3.1351
91.975 -3.1674
92 -3.2004
92.025 -3.2361
92.05 -3.2743
92.075 -3.3104
92.1 -3.3377
92.125 -3.3485
92.15 -3.347
92.175 -3.3355
92.2 -3.3205
92.225 -3.3059
92.25 -3.2916
92.275 -3.2778
92.3 -3.2611
92.325 -3.2417
92.35 -3.2209
92.375 -3.2006
92.4 -3.1812
92.425 -3.1625
92.45 -3.1442
92.475 -3.1253
92.5 -3.1063
92.525 -3.0865
92.55 -3.0664
92.575 -3.0448
92.6 -3.0219
92.625 -3.0044
92.65 -2.9975
92.675 -3.004
92.7 -3.0233
92.725 -3.0499
92.75 -3.0767
92.775 -3.0979
92.8 -3.1197
92.825 -3.1498
92.85 -3.1907
92.875 -3.2401
92.9 -3.2954
92.925 -3.3568
92.95 -3.4214
92.975 -3.4821
93 -3.5383
93.025 -3.5928
93.05 -3.6479
93.075 -3.7078
93.1 -3.7707
93.125 -3.8334
93.15 -3.8876
93.175 -3.9231
93.2 -3.9451
93.225 -3.9623
93.25 -3.9742
93.275 -3.984
93.3 -3.993
93.325 -4.0005
93.35 -4.0081
93.375 -4.0192
93.4 -4.036
93.425 -4.0583
93.45 -4.0851
93.475 -4.1148
93.5 -4.1468
93.525 -4.1788
93.55 -4.2079
93.575 -4.2268
93.6 -4.2302
93.625 -4.2153
93.65 -4.1855
93.675 -4.1493
93.7 -4.1111
93.725 -4.0703
93.75 -4.03
93.775 -3.9954
93.8 -3.9706
93.825 -3.9542
93.85 -3.9436
93.875 -3.9366
93.9 -3.9284
93.925 -3.9192
93.95 -3.909
93.975 -3.9002
94 -3.8961
94.025 -3.8952
94.05 -3.8919
94.075 -3.8847
94.1 -3.8736
94.125 -3.8639
94.15 -3.86
94.175 -3.8633
94.2 -3.8743
94.225 -3.8932
94.25 -3.9192
94.275 -3.9578
94.3 -4.0116
94.325 -4.0812
94.35 -4.1627
94.375 -4.251
94.4 -4.3384
94.425 -4.4196
94.45 -4.4906
94.475 -4.5499
94.5 -4.5917
94.525 -4.6161
94.55 -4.6264
94.575 -4.6289
94.6 -4.6284
94.625 -4.627
94.65 -4.6223
94.675 -4.6137
94.7 -4.603
94.725 -4.5895
94.75 -4.5683
94.775 -4.5371
94.8 -4.5002
94.825 -4.4559
94.85 -4.4073
94.875 -4.3594
94.9 -4.3154
94.925 -4.2754
94.95 -4.2443
94.975 -4.2216
95 -4.205
95.025 -4.1917
95.05 -4.1786
95.075 -4.1671
95.1 -4.1577
95.125 -4.15
95.15 -4.1421
95.175 -4.13
95.2 -4.1129
95.225 -4.0931
95.25 -4.0689
95.275 -4.043
95.3 -4.0159
95.325 -3.9898
95.35 -3.9717
95.375 -3.9658
95.4 -3.9708
95.425 -3.9818
95.45 -3.9997
95.475 -4.0257
95.5 -4.0585
95.525 -4.0976
95.55 -4.1433
95.575 -4.192
95.6 -4.2369
95.625 -4.2655
95.65 -4.2572
95.675 -4.2268
95.7 -4.1969
95.725 -4.1631
95.75 -4.1153
95.775 -4.066
95.8 -4.0256
95.825 -3.9877
95.85 -3.9481
95.875 -3.9081
95.9 -3.8668
95.925 -3.8236
95.95 -3.7792
95.975 -3.7348
96 -3.6944
96.025 -3.6564
96.05 -3.6194
96.075 -3.582
96.1 -3.543
96.125 -3.5007
96.15 -3.4525
96.175 -3.3993
96.2 -3.3442
96.225 -3.2866
96.25 -3.2265
96.275 -3.1646
96.3 -3.1001
96.325 -3.0315
96.35 -2.9647
96.375 -2.9071
96.4 -2.8558
96.425 -2.8112
96.45 -2.7698
96.475 -2.7354
96.5 -2.7093
96.525 -2.6914
96.55 -2.6804
96.575 -2.6732
96.6 -2.6666
96.625 -2.6611
96.65 -2.6569
96.675 -2.6535
96.7 -2.6527
96.725 -2.6537
96.75 -2.6565
96.775 -2.6566
96.8 -2.653
96.825 -2.6479
96.85 -2.643
96.875 -2.6369
96.9 -2.6296
96.925 -2.6236
96.95 -2.6201
96.975 -2.6184
97 -2.6167
97.025 -2.6177
97.05 -2.6195
97.075 -2.6211
97.1 -2.628
97.125 -2.6462
97.15 -2.6745
97.175 -2.708
97.2 -2.7448
97.225 -2.7809
97.25 -2.8165
97.275 -2.8523
97.3 -2.8872
97.325 -2.9221
97.35 -2.9567
97.375 -2.9899
97.4 -3.0209
97.425 -3.0492
97.45 -3.0752
97.475 -3.0974
97.5 -3.111
97.525 -3.1155
97.55 -3.1164
97.575 -3.1159
97.6 -3.1162
97.625 -3.1144
97.65 -3.1126
97.675 -3.1159
97.7 -3.1295
97.725 -3.156
97.75 -3.1986
97.775 -3.2531
97.8 -3.3178
97.825 -3.385
97.85 -3.4452
97.875 -3.4954
97.9 -3.5338
97.925 -3.5581
97.95 -3.5778
97.975 -3.5958
98 -3.6056
98.025 -3.6067
98.05 -3.5977
98.075 -3.578
98.1 -3.5468
98.125 -3.5107
98.15 -3.468
98.175 -3.4202
98.2 -3.3684
98.225 -3.3151
98.25 -3.2612
98.275 -3.2105
98.3 -3.1676
98.325 -3.1384
98.35 -3.1238
98.375 -3.1238
98.4 -3.1344
98.425 -3.1485
98.45 -3.166
98.475 -3.1879
98.5 -3.2081
98.525 -3.2177
98.55 -3.212
98.575 -3.1963
98.6 -3.1792
98.625 -3.1612
98.65 -3.1454
98.675 -3.1369
98.7 -3.1343
98.725 -3.1352
98.75 -3.1391
98.775 -3.1446
98.8 -3.1528
98.825 -3.1655
98.85 -3.179
98.875 -3.181
98.9 -3.1602
98.925 -3.1245
98.95 -3.0902
98.975 -3.0586
99 -3.0278
99.025 -3.0019
99.05 -2.9808
99.075 -2.9642
99.1 -2.9526
99.125 -2.9488
99.15 -2.9526
99.175 -2.9618
99.2 -2.9755
99.225 -2.9921
99.25 -3.0072
99.275 -3.0113
99.3 -2.9822
99.325 -2.9215
99.35 -2.8441
99.375 -2.7626
99.4 -2.6836
99.425 -2.6105
99.45 -2.5419
99.475 -2.4755
99.5 -2.4107
99.525 -2.3469
99.55 -2.2874
99.575 -2.2301
99.6 -2.1703
99.625 -2.1056
99.65 -2.041
99.675 -1.9769
99.7 -1.9142
99.725 -1.8593
99.75 -1.8099
99.775 -1.7673
99.8 -1.7292
99.825 -1.695
99.85 -1.6665
99.875 -1.6446
99.9 -1.6259
99.925 -1.6084
99.95 -1.5855
99.975 -1.554
100 -1.5104
