# Supplementary material for: Uptake of N2O5 by aqueous aerosol unveiled using chemically accurate many-body potentials
Source: Nat Commun. 2022 Mar 10;13:1266. doi: 10.1038/s41467-022-28697-8 (PMC8913772; doi:10.1038/s41467-022-28697-8)
Supplement: Supplementary file 3 — Source Data [file 41467_2022_28697_MOESM3_ESM.zip › n2o5-uptake-data/Fig2/scattering/rep09run16/relcom_gds.dat]

0.025 11.8328
0.05 11.7581
0.075 11.6834
0.1 11.6086
0.125 11.5339
0.15 11.4591
0.175 11.3843
0.2 11.3095
0.225 11.2347
0.25 11.1598
0.275 11.0849
0.3 11.01
0.325 10.9351
0.35 10.8602
0.375 10.7852
0.4 10.7103
0.425 10.6353
0.45 10.5603
0.475 10.4853
0.5 10.4102
0.525 10.3352
0.55 10.2601
0.575 10.1851
0.6 10.11
0.625 10.035
0.65 9.9599
0.675 9.8848
0.7 9.8097
0.725 9.7346
0.75 9.6595
0.775 9.5844
0.8 9.5092
0.825 9.4341
0.85 9.3589
0.875 9.2837
0.9 9.2086
0.925 9.1334
0.95 9.0583
0.975 8.9831
1 8.908
1.025 8.8328
1.05 8.7575
1.075 8.6822
1.1 8.6069
1.125 8.5315
1.15 8.456
1.175 8.3806
1.2 8.305
1.225 8.2294
1.25 8.1537
1.275 8.078
1.3 8.0022
1.325 7.9262
1.35 7.8503
1.375 7.7743
1.4 7.6982
1.425 7.622
1.45 7.5457
1.475 7.4693
1.5 7.3929
1.525 7.3165
1.55 7.24
1.575 7.1633
1.6 7.0866
1.625 7.0098
1.65 6.9328
1.675 6.8555
1.7 6.7781
1.725 6.7006
1.75 6.6229
1.775 6.5451
1.8 6.467
1.825 6.3889
1.85 6.3105
1.875 6.2319
1.9 6.153
1.925 6.074
1.95 5.9946
1.975 5.915
2 5.8352
2.025 5.755
2.05 5.6746
2.075 5.594
2.1 5.5133
2.125 5.4323
2.15 5.351
2.175 5.2695
2.2 5.1877
2.225 5.1055
2.25 5.0229
2.275 4.9398
2.3 4.8562
2.325 4.772
2.35 4.6872
2.375 4.6016
2.4 4.5152
2.425 4.4282
2.45 4.3405
2.475 4.252
2.5 4.1627
2.525 4.0725
2.55 3.9809
2.575 3.8869
2.6 3.7897
2.625 3.6893
2.65 3.5853
2.675 3.4776
2.7 3.3664
2.725 3.2519
2.75 3.1342
2.775 3.0131
2.8 2.8905
2.825 2.77
2.85 2.6541
2.875 2.542
2.9 2.4302
2.925 2.317
2.95 2.2015
2.975 2.0831
3 1.9614
3.025 1.8356
3.05 1.7045
3.075 1.5681
3.1 1.4273
3.125 1.2875
3.15 1.1551
3.175 1.0302
3.2 0.905
3.225 0.7787
3.25 0.6534
3.275 0.5329
3.3 0.4217
3.325 0.3152
3.35 0.2092
3.375 0.1022
3.4 -0.0029
3.425 -0.1067
3.45 -0.2105
3.475 -0.3114
3.5 -0.3984
3.525 -0.4695
3.55 -0.5289
3.575 -0.5807
3.6 -0.6251
3.625 -0.6579
3.65 -0.6689
3.675 -0.6573
3.7 -0.6353
3.725 -0.614
3.75 -0.5983
3.775 -0.5882
3.8 -0.5856
3.825 -0.5921
3.85 -0.6065
3.875 -0.6237
3.9 -0.6336
3.925 -0.6363
3.95 -0.6428
3.975 -0.6562
4 -0.678
4.025 -0.7087
4.05 -0.7464
4.075 -0.7872
4.1 -0.8228
4.125 -0.8472
4.15 -0.8637
4.175 -0.8749
4.2 -0.8846
4.225 -0.8918
4.25 -0.8954
4.275 -0.892
4.3 -0.8755
4.325 -0.8433
4.35 -0.7969
4.375 -0.7439
4.4 -0.69
4.425 -0.6347
4.45 -0.5768
4.475 -0.5098
4.5 -0.4313
4.525 -0.3461
4.55 -0.2637
4.575 -0.1804
4.6 -0.102
4.625 -0.0283
4.65 0.046
4.675 0.1264
4.7 0.2099
4.725 0.2891
4.75 0.3597
4.775 0.421
4.8 0.4718
4.825 0.5116
4.85 0.5403
4.875 0.559
4.9 0.5697
4.925 0.5737
4.95 0.5731
4.975 0.5692
5 0.5605
5.025 0.5464
5.05 0.5305
5.075 0.5145
5.1 0.5028
5.125 0.496
5.15 0.4919
5.175 0.483
5.2 0.4687
5.225 0.4503
5.25 0.4303
5.275 0.4107
5.3 0.3992
5.325 0.4073
5.35 0.4244
5.375 0.4417
5.4 0.4576
5.425 0.4704
5.45 0.4808
5.475 0.4914
5.5 0.5092
5.525 0.5438
5.55 0.589
5.575 0.6416
5.6 0.693
5.625 0.741
5.65 0.7874
5.675 0.836
5.7 0.8901
5.725 0.9492
5.75 1.0112
5.775 1.0668
5.8 1.1112
5.825 1.1463
5.85 1.1799
5.875 1.2216
5.9 1.2686
5.925 1.3104
5.95 1.3425
5.975 1.3675
6 1.3898
6.025 1.4105
6.05 1.429
6.075 1.4447
6.1 1.4601
6.125 1.4766
6.15 1.4962
6.175 1.5273
6.2 1.5711
6.225 1.6203
6.25 1.6701
6.275 1.7164
6.3 1.7573
6.325 1.7914
6.35 1.8193
6.375 1.8416
6.4 1.857
6.425 1.8648
6.45 1.8674
6.475 1.867
6.5 1.8663
6.525 1.8677
6.55 1.8722
6.575 1.8743
6.6 1.8717
6.625 1.8652
6.65 1.8564
6.675 1.8433
6.7 1.8254
6.725 1.8047
6.75 1.7811
6.775 1.7552
6.8 1.7282
6.825 1.704
6.85 1.6864
6.875 1.6773
6.9 1.6695
6.925 1.6599
6.95 1.6489
6.975 1.6351
7 1.6165
7.025 1.5946
7.05 1.5725
7.075 1.5554
7.1 1.5428
7.125 1.535
7.15 1.5318
7.175 1.5285
7.2 1.5214
7.225 1.5079
7.25 1.4869
7.275 1.4594
7.3 1.4255
7.325 1.3856
7.35 1.3427
7.375 1.3017
7.4 1.2684
7.425 1.2469
7.45 1.2367
7.475 1.2294
7.5 1.2194
7.525 1.1985
7.55 1.1635
7.575 1.1201
7.6 1.0707
7.625 1.0247
7.65 0.9844
7.675 0.9553
7.7 0.941
7.725 0.9411
7.75 0.9538
7.775 0.9786
7.8 1.0117
7.825 1.0497
7.85 1.0911
7.875 1.1394
7.9 1.1956
7.925 1.2526
7.95 1.307
7.975 1.3574
8 1.4026
8.025 1.4427
8.05 1.48
8.075 1.5121
8.1 1.5392
8.125 1.5649
8.15 1.5899
8.175 1.6093
8.2 1.6223
8.225 1.6318
8.25 1.6415
8.275 1.6529
8.3 1.6764
8.325 1.7124
8.35 1.7544
8.375 1.7969
8.4 1.8358
8.425 1.8697
8.45 1.8974
8.475 1.9192
8.5 1.9423
8.525 1.9665
8.55 1.9869
8.575 2.0001
8.6 2.0071
8.625 2.0093
8.65 2.0057
8.675 1.9971
8.7 1.987
8.725 1.9771
8.75 1.9674
8.775 1.9593
8.8 1.9578
8.825 1.9644
8.85 1.9787
8.875 1.9981
8.9 2.0194
8.925 2.0352
8.95 2.0442
8.975 2.0483
9 2.0501
9.025 2.0492
9.05 2.0441
9.075 2.0329
9.1 2.0149
9.125 1.991
9.15 1.9687
9.175 1.9619
9.2 1.9692
9.225 1.9805
9.25 1.9919
9.275 2.0013
9.3 2.005
9.325 2.0028
9.35 1.9986
9.375 2.0042
9.4 2.0293
9.425 2.0694
9.45 2.1134
9.475 2.151
9.5 2.1784
9.525 2.1935
9.55 2.1977
9.575 2.1904
9.6 2.1722
9.625 2.1412
9.65 2.0971
9.675 2.0415
9.7 1.9785
9.725 1.9146
9.75 1.857
9.775 1.8033
9.8 1.7478
9.825 1.6958
9.85 1.6632
9.875 1.6556
9.9 1.6578
9.925 1.662
9.95 1.6697
9.975 1.6832
10 1.699
10.025 1.7132
10.05 1.7225
10.075 1.7266
10.1 1.7266
10.125 1.722
10.15 1.7128
10.175 1.6982
10.2 1.6767
10.225 1.6492
10.25 1.6173
10.275 1.5817
10.3 1.5414
10.325 1.4977
10.35 1.4552
10.375 1.409
10.4 1.3548
10.425 1.2917
10.45 1.219
10.475 1.1419
10.5 1.0617
10.525 0.9745
10.55 0.8788
10.575 0.7786
10.6 0.6853
10.625 0.623
10.65 0.603
10.675 0.603
10.7 0.607
10.725 0.6091
10.75 0.6197
10.775 0.6451
10.8 0.6783
10.825 0.7171
10.85 0.7574
10.875 0.7968
10.9 0.8346
10.925 0.8718
10.95 0.9092
10.975 0.9463
11 0.9822
11.025 1.0249
11.05 1.0805
11.075 1.1473
11.1 1.215
11.125 1.2806
11.15 1.3452
11.175 1.4135
11.2 1.4856
11.225 1.5557
11.25 1.618
11.275 1.6696
11.3 1.7119
11.325 1.7479
11.35 1.7774
11.375 1.8
11.4 1.8142
11.425 1.8207
11.45 1.8307
11.475 1.8611
11.5 1.9076
11.525 1.9591
11.55 2.0123
11.575 2.0614
11.6 2.1045
11.625 2.1444
11.65 2.1823
11.675 2.2221
11.7 2.2665
11.725 2.3139
11.75 2.358
11.775 2.3964
11.8 2.4304
11.825 2.46
11.85 2.4856
11.875 2.5093
11.9 2.5309
11.925 2.549
11.95 2.5634
11.975 2.5782
12 2.5937
12.025 2.6123
12.05 2.6312
12.075 2.647
12.1 2.6556
12.125 2.6545
12.15 2.6443
12.175 2.6267
12.2 2.6019
12.225 2.5703
12.25 2.5305
12.275 2.4838
12.3 2.4296
12.325 2.3657
12.35 2.2909
12.375 2.208
12.4 2.1215
12.425 2.0404
12.45 1.9687
12.475 1.9138
12.5 1.8899
12.525 1.8902
12.55 1.9043
12.575 1.9259
12.6 1.9517
12.625 1.9825
12.65 2.0176
12.675 2.0523
12.7 2.0832
12.725 2.1096
12.75 2.1303
12.775 2.146
12.8 2.1584
12.825 2.169
12.85 2.1773
12.875 2.1816
12.9 2.1815
12.925 2.1764
12.95 2.1662
12.975 2.1504
13 2.1291
13.025 2.1021
13.05 2.0662
13.075 2.0214
13.1 1.9689
13.125 1.9132
13.15 1.8548
13.175 1.7899
13.2 1.7179
13.225 1.6425
13.25 1.5782
13.275 1.5394
13.3 1.5229
13.325 1.5312
13.35 1.5697
13.375 1.6309
13.4 1.6996
13.425 1.7659
13.45 1.8307
13.475 1.8977
13.5 1.9679
13.525 2.0377
13.55 2.103
13.575 2.163
13.6 2.2162
13.625 2.2613
13.65 2.2991
13.675 2.333
13.7 2.3696
13.725 2.4089
13.75 2.4479
13.775 2.4934
13.8 2.5508
13.825 2.6178
13.85 2.6894
13.875 2.7713
13.9 2.8626
13.925 2.9625
13.95 3.066
13.975 3.1703
14 3.2732
14.025 3.373
14.05 3.4719
14.075 3.5697
14.1 3.6653
14.125 3.7547
14.15 3.8348
14.175 3.9033
14.2 3.9606
14.225 4.0086
14.25 4.0513
14.275 4.091
14.3 4.1285
14.325 4.1621
14.35 4.1903
14.375 4.2143
14.4 4.2335
14.425 4.2488
14.45 4.259
14.475 4.2717
14.5 4.2874
14.525 4.3013
14.55 4.3111
14.575 4.3184
14.6 4.3236
14.625 4.3238
14.65 4.3162
14.675 4.2996
14.7 4.273
14.725 4.2365
14.75 4.1951
14.775 4.1539
14.8 4.1186
14.825 4.0922
14.85 4.0693
14.875 4.0461
14.9 4.0202
14.925 3.9882
14.95 3.9475
14.975 3.9007
15 3.8485
15.025 3.7944
15.05 3.7457
15.075 3.7111
15.1 3.6887
15.125 3.6686
15.15 3.6512
15.175 3.6405
15.2 3.636
15.225 3.6374
15.25 3.6417
15.275 3.6484
15.3 3.6597
15.325 3.6759
15.35 3.692
15.375 3.7029
15.4 3.7052
15.425 3.698
15.45 3.6836
15.475 3.6649
15.5 3.6391
15.525 3.6053
15.55 3.5645
15.575 3.5184
15.6 3.4737
15.625 3.4309
15.65 3.3865
15.675 3.3408
15.7 3.2951
15.725 3.2482
15.75 3.1993
15.775 3.1509
15.8 3.103
15.825 3.058
15.85 3.0276
15.875 3.0171
15.9 3.0162
15.925 3.0136
15.95 3.0075
15.975 2.9974
16 2.983
16.025 2.965
16.05 2.9457
16.075 2.9273
16.1 2.9127
16.125 2.9069
16.15 2.906
16.175 2.9058
16.2 2.9038
16.225 2.8979
16.25 2.8881
16.275 2.8728
16.3 2.8518
16.325 2.8241
16.35 2.7903
16.375 2.7498
16.4 2.7021
16.425 2.6496
16.45 2.5938
16.475 2.5357
16.5 2.4735
16.525 2.4105
16.55 2.3513
16.575 2.3023
16.6 2.2643
16.625 2.2338
16.65 2.2071
16.675 2.1859
16.7 2.1718
16.725 2.1644
16.75 2.1614
16.775 2.1617
16.8 2.16
16.825 2.1526
16.85 2.1369
16.875 2.1156
16.9 2.0895
16.925 2.0606
16.95 2.0364
16.975 2.0283
17 2.0313
17.025 2.0384
17.05 2.0456
17.075 2.0475
17.1 2.0492
17.125 2.05
17.15 2.0493
17.175 2.0474
17.2 2.0445
17.225 2.0395
17.25 2.0293
17.275 2.0141
17.3 1.9991
17.325 1.9814
17.35 1.9583
17.375 1.9292
17.4 1.8935
17.425 1.8555
17.45 1.816
17.475 1.7773
17.5 1.75
17.525 1.7409
17.55 1.7434
17.575 1.7562
17.6 1.7717
17.625 1.782
17.65 1.7819
17.675 1.7709
17.7 1.7522
17.725 1.7327
17.75 1.7145
17.775 1.6948
17.8 1.6776
17.825 1.664
17.85 1.6586
17.875 1.6609
17.9 1.6699
17.925 1.6788
17.95 1.6808
17.975 1.6696
18 1.6482
18.025 1.6216
18.05 1.5948
18.075 1.5757
18.1 1.5639
18.125 1.5555
18.15 1.5495
18.175 1.5409
18.2 1.5286
18.225 1.5144
18.25 1.5012
18.275 1.4941
18.3 1.4915
18.325 1.489
18.35 1.4885
18.375 1.4958
18.4 1.5084
18.425 1.5239
18.45 1.5395
18.475 1.5503
18.5 1.5532
18.525 1.5476
18.55 1.5355
18.575 1.5189
18.6 1.4985
18.625 1.4764
18.65 1.4518
18.675 1.4233
18.7 1.3915
18.725 1.3576
18.75 1.3241
18.775 1.295
18.8 1.2652
18.825 1.2297
18.85 1.1916
18.875 1.1554
18.9 1.1214
18.925 1.0912
18.95 1.0726
18.975 1.0793
19 1.1027
19.025 1.1327
19.05 1.1611
19.075 1.1828
19.1 1.1985
19.125 1.2083
19.15 1.2105
19.175 1.2029
19.2 1.1878
19.225 1.1675
19.25 1.1433
19.275 1.1105
19.3 1.0702
19.325 1.0269
19.35 0.9832
19.375 0.9415
19.4 0.9042
19.425 0.8722
19.45 0.8434
19.475 0.8151
19.5 0.7866
19.525 0.7598
19.55 0.7386
19.575 0.7286
19.6 0.7337
19.625 0.752
19.65 0.7761
19.675 0.7972
19.7 0.8147
19.725 0.8296
19.75 0.8464
19.775 0.8707
19.8 0.9033
19.825 0.9478
19.85 1.0007
19.875 1.0569
19.9 1.1127
19.925 1.1677
19.95 1.2197
19.975 1.2645
20 1.3004
20.025 1.3291
20.05 1.3548
20.075 1.3827
20.1 1.4203
20.125 1.4672
20.15 1.5183
20.175 1.568
20.2 1.614
20.225 1.6569
20.25 1.6969
20.275 1.7313
20.3 1.7588
20.325 1.7802
20.35 1.7979
20.375 1.8096
20.4 1.8177
20.425 1.8235
20.45 1.826
20.475 1.8239
20.5 1.8188
20.525 1.8093
20.55 1.7968
20.575 1.7833
20.6 1.767
20.625 1.7461
20.65 1.7207
20.675 1.6902
20.7 1.655
20.725 1.6136
20.75 1.5668
20.775 1.5154
20.8 1.4592
20.825 1.4025
20.85 1.3543
20.875 1.3097
20.9 1.2673
20.925 1.2253
20.95 1.1813
20.975 1.1348
21 1.0827
21.025 1.0278
21.05 0.9716
21.075 0.9191
21.1 0.8735
21.125 0.831
21.15 0.7897
21.175 0.7497
21.2 0.7084
21.225 0.6684
21.25 0.6361
21.275 0.6126
21.3 0.5978
21.325 0.5883
21.35 0.5776
21.375 0.5685
21.4 0.5659
21.425 0.5656
21.45 0.5671
21.475 0.576
21.5 0.5938
21.525 0.6245
21.55 0.6684
21.575 0.7158
21.6 0.7618
21.625 0.8052
21.65 0.848
21.675 0.8877
21.7 0.9244
21.725 0.9554
21.75 0.9796
21.775 0.9936
21.8 0.9985
21.825 1.0012
21.85 1.0138
21.875 1.0456
21.9 1.0822
21.925 1.1156
21.95 1.1465
21.975 1.1742
22 1.1991
22.025 1.2286
22.05 1.2647
22.075 1.3023
22.1 1.3407
22.125 1.3828
22.15 1.4249
22.175 1.4622
22.2 1.4933
22.225 1.5166
22.25 1.5339
22.275 1.5461
22.3 1.5532
22.325 1.5549
22.35 1.5545
22.375 1.5525
22.4 1.5517
22.425 1.552
22.45 1.5506
22.475 1.5461
22.5 1.5347
22.525 1.5134
22.55 1.4815
22.575 1.4406
22.6 1.3948
22.625 1.3509
22.65 1.3238
22.675 1.3068
22.7 1.2843
22.725 1.2535
22.75 1.219
22.775 1.1871
22.8 1.1652
22.825 1.1503
22.85 1.1361
22.875 1.1159
22.9 1.0884
22.925 1.0533
22.95 1.0087
22.975 0.9559
23 0.8958
23.025 0.8295
23.05 0.7598
23.075 0.6879
23.1 0.619
23.125 0.555
23.15 0.493
23.175 0.4346
23.2 0.3843
23.225 0.3464
23.25 0.3202
23.275 0.2985
23.3 0.2737
23.325 0.2418
23.35 0.2011
23.375 0.1517
23.4 0.0963
23.425 0.0359
23.45 -0.0305
23.475 -0.1037
23.5 -0.1832
23.525 -0.2675
23.55 -0.357
23.575 -0.4499
23.6 -0.539
23.625 -0.6129
23.65 -0.6514
23.675 -0.647
23.7 -0.6025
23.725 -0.5346
23.75 -0.4587
23.775 -0.3832
23.8 -0.3114
23.825 -0.2441
23.85 -0.1817
23.875 -0.1245
23.9 -0.0731
23.925 -0.0269
23.95 0.0109
23.975 0.041
24 0.0643
24.025 0.0839
24.05 0.0987
24.075 0.1126
24.1 0.1373
24.125 0.1752
24.15 0.2239
24.175 0.2851
24.2 0.3647
24.225 0.4636
24.25 0.5682
24.275 0.6679
24.3 0.7577
24.325 0.8369
24.35 0.9047
24.375 0.9621
24.4 1.0107
24.425 1.0497
24.45 1.08
24.475 1.1083
24.5 1.1372
24.525 1.168
24.55 1.1973
24.575 1.2215
24.6 1.2397
24.625 1.2522
24.65 1.2655
24.675 1.2861
24.7 1.311
24.725 1.331
24.75 1.3452
24.775 1.3579
24.8 1.3662
24.825 1.3699
24.85 1.369
24.875 1.3628
24.9 1.3536
24.925 1.342
24.95 1.326
24.975 1.3054
25 1.2806
25.025 1.2536
25.05 1.2288
25.075 1.2079
25.1 1.1934
25.125 1.1878
25.15 1.1935
25.175 1.2052
25.2 1.2138
25.225 1.2153
25.25 1.21
25.275 1.1979
25.3 1.1779
25.325 1.1482
25.35 1.1099
25.375 1.0641
25.4 1.0152
25.425 0.9739
25.45 0.9447
25.475 0.9195
25.5 0.8925
25.525 0.8618
25.55 0.8283
25.575 0.7933
25.6 0.7595
25.625 0.7315
25.65 0.7224
25.675 0.7436
25.7 0.7834
25.725 0.8275
25.75 0.8693
25.775 0.9097
25.8 0.9507
25.825 0.9918
25.85 1.0336
25.875 1.0752
25.9 1.1194
25.925 1.1671
25.95 1.213
25.975 1.2524
26 1.2854
26.025 1.3114
26.05 1.3309
26.075 1.3493
26.1 1.3648
26.125 1.3821
26.15 1.4039
26.175 1.4285
26.2 1.4566
26.225 1.4894
26.25 1.5282
26.275 1.5697
26.3 1.6063
26.325 1.6329
26.35 1.649
26.375 1.6596
26.4 1.6668
26.425 1.6681
26.45 1.6644
26.475 1.6608
26.5 1.6615
26.525 1.6615
26.55 1.6543
26.575 1.638
26.6 1.6163
26.625 1.5939
26.65 1.5695
26.675 1.5419
26.7 1.5132
26.725 1.4815
26.75 1.4498
26.775 1.4201
26.8 1.3895
26.825 1.3592
26.85 1.3325
26.875 1.321
26.9 1.3289
26.925 1.3409
26.95 1.35
26.975 1.3543
27 1.3539
27.025 1.3487
27.05 1.3404
27.075 1.3283
27.1 1.3123
27.125 1.2934
27.15 1.2737
27.175 1.253
27.2 1.2291
27.225 1.2013
27.25 1.1691
27.275 1.1317
27.3 1.0887
27.325 1.0403
27.35 0.9859
27.375 0.9255
27.4 0.8576
27.425 0.7819
27.45 0.6991
27.475 0.6097
27.5 0.5136
27.525 0.4106
27.55 0.3009
27.575 0.184
27.6 0.0605
27.625 -0.07
27.65 -0.2103
27.675 -0.3603
27.7 -0.5125
27.725 -0.6436
27.75 -0.7514
27.775 -0.851
27.8 -0.9493
27.825 -1.0508
27.85 -1.1577
27.875 -1.2657
27.9 -1.3657
27.925 -1.466
27.95 -1.5707
27.975 -1.6687
28 -1.7461
28.025 -1.7962
28.05 -1.8153
28.075 -1.7942
28.1 -1.7425
28.125 -1.6767
28.15 -1.6015
28.175 -1.5249
28.2 -1.4505
28.225 -1.3808
28.25 -1.3128
28.275 -1.2469
28.3 -1.1864
28.325 -1.1286
28.35 -1.0735
28.375 -1.0219
28.4 -0.9744
28.425 -0.93
28.45 -0.8845
28.475 -0.8382
28.5 -0.7931
28.525 -0.7521
28.55 -0.7175
28.575 -0.6881
28.6 -0.6614
28.625 -0.6356
28.65 -0.6131
28.675 -0.5931
28.7 -0.574
28.725 -0.5568
28.75 -0.5379
28.775 -0.5171
28.8 -0.4955
28.825 -0.4743
28.85 -0.4572
28.875 -0.4491
28.9 -0.4448
28.925 -0.4397
28.95 -0.4326
28.975 -0.4211
29 -0.407
29.025 -0.3979
29.05 -0.3946
29.075 -0.3968
29.1 -0.4005
29.125 -0.4037
29.15 -0.4077
29.175 -0.4132
29.2 -0.4222
29.225 -0.4341
29.25 -0.4508
29.275 -0.4742
29.3 -0.5032
29.325 -0.5408
29.35 -0.5875
29.375 -0.638
29.4 -0.6913
29.425 -0.7473
29.45 -0.8001
29.475 -0.8397
29.5 -0.8694
29.525 -0.8963
29.55 -0.917
29.575 -0.9323
29.6 -0.9449
29.625 -0.9634
29.65 -0.9904
29.675 -1.0245
29.7 -1.0637
29.725 -1.1043
29.75 -1.1381
29.775 -1.1671
29.8 -1.1997
29.825 -1.2403
29.85 -1.2923
29.875 -1.3534
29.9 -1.416
29.925 -1.4767
29.95 -1.5273
29.975 -1.5596
30 -1.566
30.025 -1.5557
30.05 -1.5399
30.075 -1.5258
30.1 -1.5174
30.125 -1.5073
30.15 -1.4903
30.175 -1.4628
30.2 -1.4249
30.225 -1.3816
30.25 -1.3421
30.275 -1.3112
30.3 -1.2908
30.325 -1.2799
30.35 -1.2772
30.375 -1.2784
30.4 -1.2821
30.425 -1.2872
30.45 -1.2887
30.475 -1.2787
30.5 -1.2537
30.525 -1.2213
30.55 -1.1929
30.575 -1.1739
30.6 -1.1586
30.625 -1.1443
30.65 -1.1327
30.675 -1.1235
30.7 -1.1124
30.725 -1.1065
30.75 -1.1045
30.775 -1.1056
30.8 -1.1059
30.825 -1.1019
30.85 -1.0976
30.875 -1.0948
30.9 -1.0965
30.925 -1.1007
30.95 -1.1064
30.975 -1.1097
31 -1.1065
31.025 -1.0937
31.05 -1.0751
31.075 -1.0526
31.1 -1.0278
31.125 -1.0035
31.15 -0.9789
31.175 -0.9518
31.2 -0.9217
31.225 -0.8837
31.25 -0.838
31.275 -0.7836
31.3 -0.7251
31.325 -0.6665
31.35 -0.6068
31.375 -0.5383
31.4 -0.4568
31.425 -0.3686
31.45 -0.2803
31.475 -0.1938
31.5 -0.1098
31.525 -0.0344
31.55 0.0247
31.575 0.0731
31.6 0.1148
31.625 0.149
31.65 0.1748
31.675 0.1939
31.7 0.2074
31.725 0.2177
31.75 0.2287
31.775 0.2396
31.8 0.2486
31.825 0.2542
31.85 0.2551
31.875 0.2507
31.9 0.2416
31.925 0.2268
31.95 0.2114
31.975 0.2018
32 0.1995
32.025 0.2025
32.05 0.2063
32.075 0.2076
32.1 0.2046
32.125 0.1955
32.15 0.1808
32.175 0.1609
32.2 0.1361
32.225 0.1083
32.25 0.0808
32.275 0.0528
32.3 0.022
32.325 -0.0126
32.35 -0.0507
32.375 -0.0898
32.4 -0.125
32.425 -0.156
32.45 -0.1805
32.475 -0.2009
32.5 -0.2209
32.525 -0.2416
32.55 -0.2608
32.575 -0.2771
32.6 -0.2899
32.625 -0.3008
32.65 -0.311
32.675 -0.3238
32.7 -0.345
32.725 -0.3744
32.75 -0.4092
32.775 -0.4402
32.8 -0.4593
32.825 -0.4581
32.85 -0.4508
32.875 -0.4529
32.9 -0.4703
32.925 -0.4958
32.95 -0.5225
32.975 -0.5476
33 -0.5645
33.025 -0.565
33.05 -0.5442
33.075 -0.5034
33.1 -0.4504
33.125 -0.3955
33.15 -0.3478
33.175 -0.3107
33.2 -0.2831
33.225 -0.2605
33.25 -0.2383
33.275 -0.2164
33.3 -0.1955
33.325 -0.1768
33.35 -0.1593
33.375 -0.1397
33.4 -0.1183
33.425 -0.0983
33.45 -0.0825
33.475 -0.072
33.5 -0.0631
33.525 -0.054
33.55 -0.0392
33.575 -0.0019
33.6 0.0586
33.625 0.1324
33.65 0.2166
33.675 0.3046
33.7 0.3881
33.725 0.465
33.75 0.536
33.775 0.6003
33.8 0.6566
33.825 0.7042
33.85 0.7436
33.875 0.7764
33.9 0.805
33.925 0.8324
33.95 0.8588
33.975 0.8844
34 0.9119
34.025 0.9441
34.05 0.9786
34.075 1.0119
34.1 1.0422
34.125 1.0653
34.15 1.0824
34.175 1.0954
34.2 1.1066
34.225 1.1181
34.25 1.1287
34.275 1.1341
34.3 1.1312
34.325 1.1203
34.35 1.1007
34.375 1.0728
34.4 1.037
34.425 0.9941
34.45 0.9442
34.475 0.8905
34.5 0.8345
34.525 0.7772
34.55 0.7181
34.575 0.6553
34.6 0.5848
34.625 0.5072
34.65 0.4244
34.675 0.3372
34.7 0.2506
34.725 0.1695
34.75 0.0956
34.775 0.0329
34.8 -0.0189
34.825 -0.0674
34.85 -0.1143
34.875 -0.1603
34.9 -0.2009
34.925 -0.2368
34.95 -0.2644
34.975 -0.2842
35 -0.2973
35.025 -0.3036
35.05 -0.3059
35.075 -0.3057
35.1 -0.2979
35.125 -0.2825
35.15 -0.2658
35.175 -0.2552
35.2 -0.2493
35.225 -0.2457
35.25 -0.2445
35.275 -0.2473
35.3 -0.252
35.325 -0.2598
35.35 -0.2704
35.375 -0.2866
35.4 -0.3096
35.425 -0.3407
35.45 -0.3781
35.475 -0.4221
35.5 -0.4744
35.525 -0.5344
35.55 -0.601
35.575 -0.6741
35.6 -0.748
35.625 -0.8143
35.65 -0.8642
35.675 -0.8957
35.7 -0.9153
35.725 -0.9303
35.75 -0.9437
35.775 -0.9565
35.8 -0.9666
35.825 -0.9721
35.85 -0.9705
35.875 -0.9613
35.9 -0.9466
35.925 -0.9306
35.95 -0.9146
35.975 -0.9
36 -0.8874
36.025 -0.8753
36.05 -0.8644
36.075 -0.8551
36.1 -0.8478
36.125 -0.8409
36.15 -0.8352
36.175 -0.8293
36.2 -0.8169
36.225 -0.7959
36.25 -0.773
36.275 -0.7528
36.3 -0.7338
36.325 -0.7141
36.35 -0.6926
36.375 -0.6612
36.4 -0.6174
36.425 -0.5684
36.45 -0.5178
36.475 -0.4655
36.5 -0.4152
36.525 -0.3694
36.55 -0.3292
36.575 -0.2968
36.6 -0.2742
36.625 -0.2624
36.65 -0.259
36.675 -0.2642
36.7 -0.2783
36.725 -0.2989
36.75 -0.3232
36.775 -0.3434
36.8 -0.3508
36.825 -0.3462
36.85 -0.3342
36.875 -0.3175
36.9 -0.2921
36.925 -0.2611
36.95 -0.2257
36.975 -0.1872
37 -0.1546
37.025 -0.132
37.05 -0.1186
37.075 -0.1132
37.1 -0.1132
37.125 -0.1135
37.15 -0.109
37.175 -0.1009
37.2 -0.0943
37.225 -0.0883
37.25 -0.0765
37.275 -0.0582
37.3 -0.0387
37.325 -0.0254
37.35 -0.0211
37.375 -0.024
37.4 -0.0308
37.425 -0.0369
37.45 -0.042
37.475 -0.0441
37.5 -0.0472
37.525 -0.0531
37.55 -0.0594
37.575 -0.0608
37.6 -0.0567
37.625 -0.0516
37.65 -0.0504
37.675 -0.0538
37.7 -0.0622
37.725 -0.0762
37.75 -0.0955
37.775 -0.1205
37.8 -0.1504
37.825 -0.1877
37.85 -0.2267
37.875 -0.2637
37.9 -0.2907
37.925 -0.301
37.95 -0.2996
37.975 -0.2934
38 -0.2878
38.025 -0.2862
38.05 -0.2902
38.075 -0.3003
38.1 -0.3144
38.125 -0.3311
38.15 -0.3477
38.175 -0.3606
38.2 -0.367
38.225 -0.363
38.25 -0.3495
38.275 -0.3202
38.3 -0.2721
38.325 -0.2146
38.35 -0.1546
38.375 -0.0994
38.4 -0.0443
38.425 0.007
38.45 0.0546
38.475 0.0938
38.5 0.1202
38.525 0.1411
38.55 0.1687
38.575 0.209
38.6 0.2466
38.625 0.2707
38.65 0.2789
38.675 0.2709
38.7 0.2522
38.725 0.232
38.75 0.2206
38.775 0.2173
38.8 0.2172
38.825 0.2193
38.85 0.2272
38.875 0.2434
38.9 0.265
38.925 0.281
38.95 0.2912
38.975 0.296
39 0.2943
39.025 0.2847
39.05 0.2699
39.075 0.2539
39.1 0.2436
39.125 0.2432
39.15 0.2514
39.175 0.2661
39.2 0.2768
39.225 0.2847
39.25 0.2947
39.275 0.3059
39.3 0.3167
39.325 0.327
39.35 0.3471
39.375 0.384
39.4 0.4357
39.425 0.4946
39.45 0.5537
39.475 0.6124
39.5 0.6621
39.525 0.7021
39.55 0.7339
39.575 0.7575
39.6 0.773
39.625 0.78
39.65 0.7794
39.675 0.7717
39.7 0.7602
39.725 0.7487
39.75 0.7415
39.775 0.7334
39.8 0.72
39.825 0.703
39.85 0.6821
39.875 0.6612
39.9 0.6401
39.925 0.6268
39.95 0.6195
39.975 0.6193
40 0.6232
40.025 0.6257
40.05 0.6278
40.075 0.6267
40.1 0.6224
40.125 0.6206
40.15 0.6262
40.175 0.6408
40.2 0.6595
40.225 0.6754
40.25 0.6897
40.275 0.7008
40.3 0.7151
40.325 0.7356
40.35 0.7557
40.375 0.773
40.4 0.7936
40.425 0.8263
40.45 0.867
40.475 0.9084
40.5 0.9479
40.525 0.9828
40.55 1.0119
40.575 1.0357
40.6 1.0636
40.625 1.1011
40.65 1.148
40.675 1.1979
40.7 1.2443
40.725 1.2811
40.75 1.3089
40.775 1.3283
40.8 1.3425
40.825 1.3543
40.85 1.3652
40.875 1.3739
40.9 1.3874
40.925 1.4094
40.95 1.437
40.975 1.4664
41 1.4958
41.025 1.5233
41.05 1.5491
41.075 1.5712
41.1 1.5895
41.125 1.6062
41.15 1.6265
41.175 1.6514
41.2 1.6757
41.225 1.6963
41.25 1.7121
41.275 1.7227
41.3 1.726
41.325 1.7216
41.35 1.7131
41.375 1.7025
41.4 1.6892
41.425 1.6723
41.45 1.6524
41.475 1.6303
41.5 1.605
41.525 1.5754
41.55 1.5403
41.575 1.4963
41.6 1.4472
41.625 1.3976
41.65 1.3454
41.675 1.2897
41.7 1.2329
41.725 1.1747
41.75 1.1093
41.775 1.0373
41.8 0.9617
41.825 0.884
41.85 0.805
41.875 0.7251
41.9 0.6401
41.925 0.5497
41.95 0.453
41.975 0.3533
42 0.2565
42.025 0.1596
42.05 0.065
42.075 -0.018
42.1 -0.0913
42.125 -0.166
42.15 -0.2436
42.175 -0.3207
42.2 -0.3923
42.225 -0.4587
42.25 -0.5098
42.275 -0.5422
42.3 -0.5666
42.325 -0.5931
42.35 -0.6265
42.375 -0.6677
42.4 -0.7108
42.425 -0.7509
42.45 -0.7854
42.475 -0.8102
42.5 -0.8319
42.525 -0.8482
42.55 -0.8585
42.575 -0.8641
42.6 -0.8696
42.625 -0.878
42.65 -0.8857
42.675 -0.8871
42.7 -0.8815
42.725 -0.8784
42.75 -0.8795
42.775 -0.8807
42.8 -0.8825
42.825 -0.8853
42.85 -0.8862
42.875 -0.882
42.9 -0.8768
42.925 -0.881
42.95 -0.8946
42.975 -0.9078
43 -0.9122
43.025 -0.9134
43.05 -0.9136
43.075 -0.9105
43.1 -0.9061
43.125 -0.901
43.15 -0.8957
43.175 -0.8939
43.2 -0.8934
43.225 -0.8932
43.25 -0.8937
43.275 -0.8935
43.3 -0.8927
43.325 -0.8941
43.35 -0.898
43.375 -0.9042
43.4 -0.9151
43.425 -0.931
43.45 -0.9474
43.475 -0.9537
43.5 -0.95
43.525 -0.9305
43.55 -0.8812
43.575 -0.8108
43.6 -0.7279
43.625 -0.6383
43.65 -0.5425
43.675 -0.4442
43.7 -0.3435
43.725 -0.2418
43.75 -0.144
43.775 -0.0469
43.8 0.051
43.825 0.1467
43.85 0.2349
43.875 0.3147
43.9 0.3879
43.925 0.4532
43.95 0.5108
43.975 0.5616
44 0.6053
44.025 0.6416
44.05 0.6711
44.075 0.6946
44.1 0.7111
44.125 0.72
44.15 0.7232
44.175 0.7216
44.2 0.7155
44.225 0.7022
44.25 0.6808
44.275 0.6508
44.3 0.6122
44.325 0.5715
44.35 0.5332
44.375 0.4908
44.4 0.4482
44.425 0.4096
44.45 0.3738
44.475 0.3415
44.5 0.3112
44.525 0.282
44.55 0.2504
44.575 0.2162
44.6 0.1847
44.625 0.1629
44.65 0.1463
44.675 0.1301
44.7 0.1105
44.725 0.0839
44.75 0.0502
44.775 0.009
44.8 -0.0365
44.825 -0.0749
44.85 -0.1013
44.875 -0.1209
44.9 -0.1406
44.925 -0.168
44.95 -0.2068
44.975 -0.2523
45 -0.2989
45.025 -0.3436
45.05 -0.3774
45.075 -0.3943
45.1 -0.3963
45.125 -0.3879
45.15 -0.3738
45.175 -0.3567
45.2 -0.3443
45.225 -0.3385
45.25 -0.3415
45.275 -0.3475
45.3 -0.3414
45.325 -0.319
45.35 -0.2952
45.375 -0.2775
45.4 -0.2669
45.425 -0.258
45.45 -0.242
45.475 -0.2187
45.5 -0.192
45.525 -0.1602
45.55 -0.1284
45.575 -0.0997
45.6 -0.0753
45.625 -0.0503
45.65 -0.0215
45.675 0.0162
45.7 0.0646
45.725 0.1227
45.75 0.1885
45.775 0.2595
45.8 0.3309
45.825 0.4014
45.85 0.4686
45.875 0.5281
45.9 0.5792
45.925 0.622
45.95 0.6581
45.975 0.6899
46 0.7175
46.025 0.7426
46.05 0.7711
46.075 0.8012
46.1 0.8318
46.125 0.86
46.15 0.884
46.175 0.9047
46.2 0.9196
46.225 0.9294
46.25 0.9362
46.275 0.9387
46.3 0.9321
46.325 0.9152
46.35 0.8905
46.375 0.8601
46.4 0.8289
46.425 0.8005
46.45 0.7798
46.475 0.7653
46.5 0.7555
46.525 0.7474
46.55 0.7398
46.575 0.7298
46.6 0.7167
46.625 0.7003
46.65 0.6789
46.675 0.6568
46.7 0.6376
46.725 0.6228
46.75 0.6079
46.775 0.5932
46.8 0.5791
46.825 0.5631
46.85 0.5471
46.875 0.5345
46.9 0.5292
46.925 0.522
46.95 0.5092
46.975 0.4886
47 0.4674
47.025 0.4666
47.05 0.4891
47.075 0.5236
47.1 0.5586
47.125 0.5884
47.15 0.6129
47.175 0.6296
47.2 0.6377
47.225 0.6386
47.25 0.6342
47.275 0.631
47.3 0.6299
47.325 0.6256
47.35 0.619
47.375 0.6105
47.4 0.6034
47.425 0.6004
47.45 0.6007
47.475 0.6045
47.5 0.6121
47.525 0.6203
47.55 0.6325
47.575 0.6483
47.6 0.6689
47.625 0.7009
47.65 0.7396
47.675 0.7851
47.7 0.8326
47.725 0.8759
47.75 0.9118
47.775 0.9408
47.8 0.9647
47.825 0.9854
47.85 1.0064
47.875 1.0287
47.9 1.0547
47.925 1.0858
47.95 1.1196
47.975 1.1565
48 1.1887
48.025 1.2136
48.05 1.2318
48.075 1.2508
48.1 1.2808
48.125 1.3211
48.15 1.3626
48.175 1.4002
48.2 1.432
48.225 1.4576
48.25 1.4769
48.275 1.4906
48.3 1.5
48.325 1.5074
48.35 1.5152
48.375 1.5381
48.4 1.5849
48.425 1.6487
48.45 1.716
48.475 1.7845
48.5 1.8519
48.525 1.9161
48.55 1.9764
48.575 2.0308
48.6 2.0785
48.625 2.1219
48.65 2.1613
48.675 2.1946
48.7 2.2212
48.725 2.2427
48.75 2.2598
48.775 2.2715
48.8 2.2777
48.825 2.2782
48.85 2.2726
48.875 2.2642
48.9 2.2557
48.925 2.252
48.95 2.2555
48.975 2.2659
49 2.2796
49.025 2.2993
49.05 2.3238
49.075 2.3565
49.1 2.3971
49.125 2.4387
49.15 2.4783
49.175 2.5153
49.2 2.5526
49.225 2.5991
49.25 2.6616
49.275 2.7321
49.3 2.7997
49.325 2.8619
49.35 2.9178
49.375 2.9681
49.4 3.0112
49.425 3.0467
49.45 3.0745
49.475 3.0946
49.5 3.1077
49.525 3.1173
49.55 3.1232
49.575 3.1258
49.6 3.1265
49.625 3.1243
49.65 3.1165
49.675 3.1019
49.7 3.08
49.725 3.0511
49.75 3.0177
49.775 2.9833
49.8 2.9489
49.825 2.9123
49.85 2.8748
49.875 2.8428
49.9 2.8178
49.925 2.7983
49.95 2.7815
49.975 2.7648
50 2.7469
50.025 2.7253
50.05 2.6987
50.075 2.6663
50.1 2.6308
50.125 2.595
50.15 2.5585
50.175 2.5218
50.2 2.4851
50.225 2.4511
50.25 2.4153
50.275 2.3754
50.3 2.3386
50.325 2.3188
50.35 2.3114
50.375 2.3078
50.4 2.3038
50.425 2.294
50.45 2.2782
50.475 2.2596
50.5 2.2418
50.525 2.23
50.55 2.2251
50.575 2.2284
50.6 2.2428
50.625 2.2668
50.65 2.2952
50.675 2.3264
50.7 2.3561
50.725 2.3809
50.75 2.3994
50.775 2.4116
50.8 2.4192
50.825 2.4241
50.85 2.4292
50.875 2.4331
50.9 2.4331
50.925 2.4266
50.95 2.4133
50.975 2.3941
51 2.3683
51.025 2.3376
51.05 2.3094
51.075 2.3005
51.1 2.3066
51.125 2.3157
51.15 2.3248
51.175 2.3312
51.2 2.3358
51.225 2.3387
51.25 2.3376
51.275 2.3317
51.3 2.3201
51.325 2.3032
51.35 2.2823
51.375 2.2623
51.4 2.2474
51.425 2.236
51.45 2.227
51.475 2.2192
51.5 2.2101
51.525 2.1977
51.55 2.1821
51.575 2.1644
51.6 2.1441
51.625 2.1162
51.65 2.0769
51.675 2.0302
51.7 1.9803
51.725 1.9296
51.75 1.8814
51.775 1.8373
51.8 1.7987
51.825 1.761
51.85 1.7176
51.875 1.667
51.9 1.6125
51.925 1.5571
51.95 1.5044
51.975 1.4628
52 1.4412
52.025 1.434
52.05 1.4404
52.075 1.4613
52.1 1.5018
52.125 1.561
52.15 1.625
52.175 1.6827
52.2 1.7327
52.225 1.779
52.25 1.8187
52.275 1.8577
52.3 1.8973
52.325 1.9371
52.35 1.9767
52.375 2.0173
52.4 2.0622
52.425 2.1099
52.45 2.1614
52.475 2.2117
52.5 2.2548
52.525 2.2917
52.55 2.3223
52.575 2.347
52.6 2.3679
52.625 2.3875
52.65 2.404
52.675 2.4184
52.7 2.4294
52.725 2.4313
52.75 2.4252
52.775 2.4106
52.8 2.3873
52.825 2.3517
52.85 2.3101
52.875 2.2685
52.9 2.2303
52.925 2.1978
52.95 2.1764
52.975 2.1728
53 2.1868
53.025 2.2138
53.05 2.2468
53.075 2.2735
53.1 2.2915
53.125 2.307
53.15 2.3225
53.175 2.3426
53.2 2.3732
53.225 2.4113
53.25 2.4465
53.275 2.4774
53.3 2.5045
53.325 2.5256
53.35 2.537
53.375 2.5416
53.4 2.5458
53.425 2.5473
53.45 2.5452
53.475 2.5406
53.5 2.5353
53.525 2.53
53.55 2.526
53.575 2.5249
53.6 2.5262
53.625 2.5329
53.65 2.5471
53.675 2.5675
53.7 2.588
53.725 2.6113
53.75 2.6423
53.775 2.6785
53.8 2.7132
53.825 2.7425
53.85 2.7648
53.875 2.7794
53.9 2.7862
53.925 2.7872
53.95 2.7815
53.975 2.7696
54 2.752
54.025 2.7315
54.05 2.7146
54.075 2.7031
54.1 2.6915
54.125 2.6743
54.15 2.6506
54.175 2.6202
54.2 2.5837
54.225 2.5416
54.25 2.4949
54.275 2.446
54.3 2.3987
54.325 2.3524
54.35 2.3035
54.375 2.248
54.4 2.1863
54.425 2.1197
54.45 2.0511
54.475 1.9785
54.5 1.9017
54.525 1.8266
54.55 1.756
54.575 1.6875
54.6 1.6177
54.625 1.5425
54.65 1.4625
54.675 1.376
54.7 1.2795
54.725 1.1734
54.75 1.0597
54.775 0.9402
54.8 0.8167
54.825 0.6937
54.85 0.5696
54.875 0.4406
54.9 0.3101
54.925 0.1858
54.95 0.0772
54.975 -0.0045
55 -0.0519
55.025 -0.0699
55.05 -0.0617
55.075 -0.0262
55.1 0.0324
55.125 0.1116
55.15 0.2045
55.175 0.3021
55.2 0.4009
55.225 0.5009
55.25 0.6026
55.275 0.7002
55.3 0.7902
55.325 0.8731
55.35 0.9505
55.375 1.022
55.4 1.0872
55.425 1.1459
55.45 1.2036
55.475 1.2729
55.5 1.3624
55.525 1.4633
55.55 1.5675
55.575 1.6683
55.6 1.7635
55.625 1.8486
55.65 1.9222
55.675 1.9857
55.7 2.0398
55.725 2.0867
55.75 2.1276
55.775 2.1638
55.8 2.197
55.825 2.2309
55.85 2.2649
55.875 2.2965
55.9 2.3239
55.925 2.3471
55.95 2.3641
55.975 2.3741
56 2.3771
56.025 2.3741
56.05 2.3653
56.075 2.3544
56.1 2.3503
56.125 2.3515
56.15 2.3542
56.175 2.356
56.2 2.3527
56.225 2.3439
56.25 2.3302
56.275 2.3127
56.3 2.2923
56.325 2.2692
56.35 2.243
56.375 2.2123
56.4 2.1768
56.425 2.1375
56.45 2.0949
56.475 2.0477
56.5 1.9951
56.525 1.9372
56.55 1.8747
56.575 1.8089
56.6 1.7402
56.625 1.6694
56.65 1.5975
56.675 1.5238
56.7 1.4469
56.725 1.3695
56.75 1.2959
56.775 1.2301
56.8 1.1706
56.825 1.1143
56.85 1.061
56.875 1.0111
56.9 0.9628
56.925 0.9141
56.95 0.865
56.975 0.8182
57 0.7767
57.025 0.7384
57.05 0.6994
57.075 0.6603
57.1 0.6207
57.125 0.5837
57.15 0.5466
57.175 0.5024
57.2 0.4523
57.225 0.3985
57.25 0.3462
57.275 0.2982
57.3 0.2635
57.325 0.2443
57.35 0.2329
57.375 0.2207
57.4 0.1996
57.425 0.1668
57.45 0.1251
57.475 0.0768
57.5 0.0228
57.525 -0.0353
57.55 -0.0986
57.575 -0.1658
57.6 -0.2277
57.625 -0.2807
57.65 -0.3308
57.675 -0.3719
57.7 -0.3962
57.725 -0.4035
57.75 -0.4007
57.775 -0.3949
57.8 -0.3839
57.825 -0.3699
57.85 -0.3573
57.875 -0.3519
57.9 -0.3529
57.925 -0.3607
57.95 -0.3713
57.975 -0.3761
58 -0.3746
58.025 -0.3714
58.05 -0.3705
58.075 -0.3729
58.1 -0.3752
58.125 -0.3718
58.15 -0.364
58.175 -0.353
58.2 -0.3348
58.225 -0.3135
58.25 -0.291
58.275 -0.2722
58.3 -0.256
58.325 -0.2408
58.35 -0.2298
58.375 -0.2251
58.4 -0.2288
58.425 -0.2374
58.45 -0.2514
58.475 -0.2668
58.5 -0.2773
58.525 -0.279
58.55 -0.2662
58.575 -0.2393
58.6 -0.204
58.625 -0.1684
58.65 -0.1346
58.675 -0.1032
58.7 -0.0704
58.725 -0.0332
58.75 0.0098
58.775 0.0573
58.8 0.1091
58.825 0.1721
58.85 0.2531
58.875 0.3583
58.9 0.4743
58.925 0.5826
58.95 0.6783
58.975 0.7634
59 0.8429
59.025 0.9153
59.05 0.9805
59.075 1.0398
59.1 1.0929
59.125 1.1371
59.15 1.171
59.175 1.1965
59.2 1.2185
59.225 1.2417
59.25 1.2676
59.275 1.294
59.3 1.3228
59.325 1.3482
59.35 1.3661
59.375 1.3732
59.4 1.3708
59.425 1.3609
59.45 1.3446
59.475 1.3238
59.5 1.3051
59.525 1.295
59.55 1.2931
59.575 1.2965
59.6 1.3064
59.625 1.328
59.65 1.3689
59.675 1.4164
59.7 1.4555
59.725 1.4804
59.75 1.4917
59.775 1.4889
59.8 1.4739
59.825 1.4488
59.85 1.4129
59.875 1.3701
59.9 1.3314
59.925 1.3096
59.95 1.3036
59.975 1.3028
60 1.299
60.025 1.2912
60.05 1.2806
60.075 1.2634
60.1 1.2368
60.125 1.2004
60.15 1.156
60.175 1.1079
60.2 1.0606
60.225 1.016
60.25 0.9773
60.275 0.9433
60.3 0.9123
60.325 0.8814
60.35 0.8495
60.375 0.8114
60.4 0.7649
60.425 0.71
60.45 0.646
60.475 0.5757
60.5 0.5019
60.525 0.4224
60.55 0.3409
60.575 0.2638
60.6 0.1993
60.625 0.1491
60.65 0.1053
60.675 0.0612
60.7 0.0162
60.725 -0.0283
60.75 -0.0701
60.775 -0.107
60.8 -0.1414
60.825 -0.1762
60.85 -0.2151
60.875 -0.2592
60.9 -0.3109
60.925 -0.3704
60.95 -0.4328
60.975 -0.4944
61 -0.5488
61.025 -0.5926
61.05 -0.6246
61.075 -0.6464
61.1 -0.6637
61.125 -0.6819
61.15 -0.6999
61.175 -0.7166
61.2 -0.7317
61.225 -0.7422
61.25 -0.7513
61.275 -0.7634
61.3 -0.7785
61.325 -0.7953
61.35 -0.8177
61.375 -0.8489
61.4 -0.8873
61.425 -0.9308
61.45 -0.9752
61.475 -1.0142
61.5 -1.0394
61.525 -1.0478
61.55 -1.0423
61.575 -1.0287
61.6 -1.0105
61.625 -0.9898
61.65 -0.9669
61.675 -0.9426
61.7 -0.9174
61.725 -0.8897
61.75 -0.8632
61.775 -0.8369
61.8 -0.8069
61.825 -0.7692
61.85 -0.7246
61.875 -0.6747
61.9 -0.6218
61.925 -0.5704
61.95 -0.5215
61.975 -0.4754
62 -0.43
62.025 -0.3887
62.05 -0.3491
62.075 -0.3019
62.1 -0.2482
62.125 -0.1877
62.15 -0.1235
62.175 -0.0584
62.2 0.0069
62.225 0.0731
62.25 0.1375
62.275 0.1985
62.3 0.2533
62.325 0.3019
62.35 0.3488
62.375 0.3931
62.4 0.4328
62.425 0.4703
62.45 0.5087
62.475 0.5464
62.5 0.5819
62.525 0.61
62.55 0.6293
62.575 0.6415
62.6 0.66
62.625 0.6963
62.65 0.7533
62.675 0.8251
62.7 0.9051
62.725 0.9824
62.75 1.0538
62.775 1.119
62.8 1.1796
62.825 1.2316
62.85 1.2754
62.875 1.3148
62.9 1.3547
62.925 1.403
62.95 1.4609
62.975 1.5189
63 1.5689
63.025 1.6086
63.05 1.6394
63.075 1.6619
63.1 1.6773
63.125 1.6884
63.15 1.695
63.175 1.6971
63.2 1.6971
63.225 1.6958
63.25 1.696
63.275 1.6984
63.3 1.7004
63.325 1.6982
63.35 1.6901
63.375 1.675
63.4 1.6542
63.425 1.6285
63.45 1.5967
63.475 1.5589
63.5 1.5171
63.525 1.4744
63.55 1.4308
63.575 1.3834
63.6 1.3324
63.625 1.2819
63.65 1.2479
63.675 1.2353
63.7 1.2317
63.725 1.2289
63.75 1.2287
63.775 1.2362
63.8 1.2489
63.825 1.2621
63.85 1.2736
63.875 1.2824
63.9 1.2909
63.925 1.2977
63.95 1.2999
63.975 1.2968
64 1.2878
64.025 1.2702
64.05 1.2456
64.075 1.2192
64.1 1.1926
64.125 1.1662
64.15 1.1384
64.175 1.1128
64.2 1.0979
64.225 1.0933
64.25 1.0909
64.275 1.0851
64.3 1.0773
64.325 1.0808
64.35 1.0979
64.375 1.1265
64.4 1.163
64.425 1.2121
64.45 1.2708
64.475 1.3252
64.5 1.3718
64.525 1.4151
64.55 1.4572
64.575 1.4959
64.6 1.5273
64.625 1.5494
64.65 1.5597
64.675 1.5575
64.7 1.5478
64.725 1.5335
64.75 1.5193
64.775 1.5047
64.8 1.4906
64.825 1.4817
64.85 1.4812
64.875 1.4853
64.9 1.4881
64.925 1.4834
64.95 1.4736
64.975 1.4607
65 1.4438
65.025 1.4227
65.05 1.3932
65.075 1.3487
65.1 1.2919
65.125 1.2386
65.15 1.1961
65.175 1.1665
65.2 1.1489
65.225 1.1401
65.25 1.1329
65.275 1.1252
65.3 1.1105
65.325 1.0849
65.35 1.0508
65.375 1.0111
65.4 0.9721
65.425 0.94
65.45 0.9092
65.475 0.8717
65.5 0.8265
65.525 0.7754
65.55 0.7286
65.575 0.6985
65.6 0.6952
65.625 0.7101
65.65 0.7356
65.675 0.7685
65.7 0.8016
65.725 0.8313
65.75 0.8515
65.775 0.8618
65.8 0.8657
65.825 0.8655
65.85 0.8603
65.875 0.8472
65.9 0.8259
65.925 0.7972
65.95 0.7599
65.975 0.7156
66 0.6709
66.025 0.6256
66.05 0.5863
66.075 0.5613
66.1 0.5535
66.125 0.5527
66.15 0.5539
66.175 0.557
66.2 0.5592
66.225 0.5579
66.25 0.5581
66.275 0.5572
66.3 0.5441
66.325 0.5155
66.35 0.4733
66.375 0.4274
66.4 0.3812
66.425 0.3346
66.45 0.2912
66.475 0.2539
66.5 0.2208
66.525 0.1908
66.55 0.1638
66.575 0.1384
66.6 0.1136
66.625 0.0882
66.65 0.0622
66.675 0.0381
66.7 0.0151
66.725 -0.011
66.75 -0.0401
66.775 -0.0672
66.8 -0.0856
66.825 -0.0922
66.85 -0.0851
66.875 -0.07
66.9 -0.0536
66.925 -0.0407
66.95 -0.0314
66.975 -0.0281
67 -0.0281
67.025 -0.0328
67.05 -0.0456
67.075 -0.065
67.1 -0.091
67.125 -0.1223
67.15 -0.1575
67.175 -0.1935
67.2 -0.2243
67.225 -0.2491
67.25 -0.2708
67.275 -0.289
67.3 -0.3035
67.325 -0.3137
67.35 -0.324
67.375 -0.3343
67.4 -0.3426
67.425 -0.3487
67.45 -0.3494
67.475 -0.3437
67.5 -0.3325
67.525 -0.3229
67.55 -0.3117
67.575 -0.2934
67.6 -0.2687
67.625 -0.2325
67.65 -0.1795
67.675 -0.12
67.7 -0.0579
67.725 0.0028
67.75 0.0597
67.775 0.1148
67.8 0.1712
67.825 0.2291
67.85 0.2867
67.875 0.3425
67.9 0.397
67.925 0.4545
67.95 0.5188
67.975 0.5846
68 0.6472
68.025 0.7041
68.05 0.7545
68.075 0.801
68.1 0.8447
68.125 0.8872
68.15 0.9249
68.175 0.956
68.2 0.9799
68.225 0.9976
68.25 1.0101
68.275 1.0196
68.3 1.0273
68.325 1.0345
68.35 1.0426
68.375 1.0493
68.4 1.046
68.425 1.0193
68.45 0.9747
68.475 0.9222
68.5 0.8675
68.525 0.8205
68.55 0.7877
68.575 0.7627
68.6 0.7366
68.625 0.709
68.65 0.6804
68.675 0.6528
68.7 0.6239
68.725 0.5919
68.75 0.5556
68.775 0.5186
68.8 0.4821
68.825 0.4468
68.85 0.4165
68.875 0.3955
68.9 0.3867
68.925 0.3859
68.95 0.3874
68.975 0.3899
69 0.3946
69.025 0.4025
69.05 0.4122
69.075 0.42
69.1 0.4234
69.125 0.4253
69.15 0.425
69.175 0.4226
69.2 0.4195
69.225 0.4166
69.25 0.4138
69.275 0.4086
69.3 0.4004
69.325 0.3915
69.35 0.3823
69.375 0.3746
69.4 0.3722
69.425 0.3846
69.45 0.416
69.475 0.4684
69.5 0.5397
69.525 0.6195
69.55 0.7027
69.575 0.7866
69.6 0.8692
69.625 0.9469
69.65 1.0218
69.675 1.095
69.7 1.1675
69.725 1.2416
69.75 1.3173
69.775 1.3959
69.8 1.4767
69.825 1.5557
69.85 1.6316
69.875 1.7062
69.9 1.7836
69.925 1.8614
69.95 1.9367
69.975 2.0053
70 2.065
70.025 2.117
70.05 2.1621
70.075 2.2014
70.1 2.2358
70.125 2.2667
70.15 2.2973
70.175 2.3305
70.2 2.3639
70.225 2.394
70.25 2.4222
70.275 2.4462
70.3 2.4641
70.325 2.4781
70.35 2.4901
70.375 2.5029
70.4 2.513
70.425 2.5209
70.45 2.5264
70.475 2.5298
70.5 2.5293
70.525 2.5295
70.55 2.544
70.575 2.5709
70.6 2.5964
70.625 2.6147
70.65 2.6268
70.675 2.6377
70.7 2.6494
70.725 2.6671
70.75 2.6898
70.775 2.7175
70.8 2.749
70.825 2.7842
70.85 2.815
70.875 2.8356
70.9 2.8445
70.925 2.8414
70.95 2.828
70.975 2.8063
71 2.7859
71.025 2.7786
71.05 2.7879
71.075 2.8198
71.1 2.8732
71.125 2.9348
71.15 2.9978
71.175 3.0566
71.2 3.1133
71.225 3.1659
71.25 3.2078
71.275 3.2372
71.3 3.2556
71.325 3.2658
71.35 3.2707
71.375 3.2697
71.4 3.2656
71.425 3.2651
71.45 3.2679
71.475 3.2682
71.5 3.2638
71.525 3.2559
71.55 3.2454
71.575 3.2293
71.6 3.2038
71.625 3.1694
71.65 3.1265
71.675 3.0762
71.7 3.0191
71.725 2.9568
71.75 2.8954
71.775 2.837
71.8 2.789
71.825 2.7623
71.85 2.7675
71.875 2.7916
71.9 2.8264
71.925 2.8688
71.95 2.9123
71.975 2.953
72 2.9919
72.025 3.0253
72.05 3.0497
72.075 3.0619
72.1 3.0626
72.125 3.055
72.15 3.0435
72.175 3.0303
72.2 3.0167
72.225 3.007
72.25 2.999
72.275 2.99
72.3 2.9759
72.325 2.9536
72.35 2.9202
72.375 2.8785
72.4 2.8349
72.425 2.7952
72.45 2.771
72.475 2.754
72.5 2.7366
72.525 2.7159
72.55 2.6869
72.575 2.651
72.6 2.6075
72.625 2.5563
72.65 2.4999
72.675 2.439
72.7 2.3731
72.725 2.3073
72.75 2.2425
72.775 2.1786
72.8 2.1195
72.825 2.0584
72.85 1.9879
72.875 1.9057
72.9 1.8169
72.925 1.7254
72.95 1.6384
72.975 1.5568
73 1.4747
73.025 1.3862
73.05 1.2925
73.075 1.1945
73.1 1.0963
73.125 1.0033
73.15 0.9194
73.175 0.8513
73.2 0.8017
73.225 0.7634
73.25 0.7355
73.275 0.7152
73.3 0.6983
73.325 0.6789
73.35 0.6601
73.375 0.6498
73.4 0.6565
73.425 0.6844
73.45 0.7349
73.475 0.8022
73.5 0.8767
73.525 0.9495
73.55 1.0154
73.575 1.0736
73.6 1.1246
73.625 1.1696
73.65 1.2104
73.675 1.2442
73.7 1.2699
73.725 1.2907
73.75 1.312
73.775 1.3355
73.8 1.3578
73.825 1.3742
73.85 1.3844
73.875 1.389
73.9 1.3913
73.925 1.3999
73.95 1.4175
73.975 1.4438
74 1.4743
74.025 1.5069
74.05 1.5403
74.075 1.5745
74.1 1.6053
74.125 1.6362
74.15 1.6683
74.175 1.7006
74.2 1.7364
74.225 1.7738
74.25 1.8079
74.275 1.8361
74.3 1.8586
74.325 1.8756
74.35 1.8871
74.375 1.8959
74.4 1.9017
74.425 1.9051
74.45 1.9034
74.475 1.8935
74.5 1.8731
74.525 1.8415
74.55 1.8002
74.575 1.7544
74.6 1.7029
74.625 1.6464
74.65 1.5935
74.675 1.5498
74.7 1.5172
74.725 1.4893
74.75 1.4596
74.775 1.4252
74.8 1.3858
74.825 1.3421
74.85 1.2937
74.875 1.2376
74.9 1.1729
74.925 1.1025
74.95 1.0307
74.975 0.9625
75 0.8957
75.025 0.8336
75.05 0.7895
75.075 0.7688
75.1 0.7657
75.125 0.7662
75.15 0.7626
75.175 0.7546
75.2 0.7404
75.225 0.7231
75.25 0.7022
75.275 0.6815
75.3 0.6625
75.325 0.644
75.35 0.6368
75.375 0.6439
75.4 0.663
75.425 0.6912
75.45 0.7265
75.475 0.7597
75.5 0.788
75.525 0.8085
75.55 0.8177
75.575 0.8171
75.6 0.8058
75.625 0.7815
75.65 0.7479
75.675 0.7089
75.7 0.6744
75.725 0.6494
75.75 0.6364
75.775 0.6355
75.8 0.6437
75.825 0.663
75.85 0.6889
75.875 0.7153
75.9 0.7383
75.925 0.7556
75.95 0.7686
75.975 0.7775
76 0.7803
76.025 0.7765
76.05 0.7651
76.075 0.7454
76.1 0.7173
76.125 0.6825
76.15 0.6406
76.175 0.5928
76.2 0.5429
76.225 0.4976
76.25 0.4601
76.275 0.4251
76.3 0.3861
76.325 0.3424
76.35 0.2969
76.375 0.2543
76.4 0.2204
76.425 0.2009
76.45 0.2013
76.475 0.2148
76.5 0.2319
76.525 0.2492
76.55 0.2642
76.575 0.2729
76.6 0.2766
76.625 0.2746
76.65 0.2688
76.675 0.2647
76.7 0.2662
76.725 0.2749
76.75 0.2881
76.775 0.3011
76.8 0.3115
76.825 0.3203
76.85 0.3279
76.875 0.3312
76.9 0.3269
76.925 0.3166
76.95 0.2993
76.975 0.2765
77 0.2548
77.025 0.2415
77.05 0.2443
77.075 0.2586
77.1 0.2751
77.125 0.2889
77.15 0.2989
77.175 0.3036
77.2 0.3026
77.225 0.2966
77.25 0.2854
77.275 0.2699
77.3 0.2492
77.325 0.224
77.35 0.1948
77.375 0.1627
77.4 0.1275
77.425 0.0848
77.45 0.0328
77.475 -0.0294
77.5 -0.1017
77.525 -0.1818
77.55 -0.2611
77.575 -0.333
77.6 -0.4028
77.625 -0.4755
77.65 -0.5511
77.675 -0.6269
77.7 -0.699
77.725 -0.7636
77.75 -0.8165
77.775 -0.8496
77.8 -0.858
77.825 -0.8388
77.85 -0.7939
77.875 -0.7378
77.9 -0.6769
77.925 -0.6159
77.95 -0.5547
77.975 -0.493
78 -0.4256
78.025 -0.3436
78.05 -0.2514
78.075 -0.1644
78.1 -0.0838
78.125 -0.0119
78.15 0.0489
78.175 0.0985
78.2 0.1363
78.225 0.1642
78.25 0.183
78.275 0.1948
78.3 0.1998
78.325 0.1953
78.35 0.1807
78.375 0.1623
78.4 0.1491
78.425 0.1459
78.45 0.1482
78.475 0.1471
78.5 0.1415
78.525 0.1356
78.55 0.1341
78.575 0.136
78.6 0.1383
78.625 0.1407
78.65 0.1407
78.675 0.1366
78.7 0.1282
78.725 0.1122
78.75 0.0876
78.775 0.0516
78.8 0.0044
78.825 -0.0543
78.85 -0.1244
78.875 -0.2056
78.9 -0.2943
78.925 -0.3897
78.95 -0.4906
78.975 -0.5959
79 -0.7048
79.025 -0.812
79.05 -0.9078
79.075 -0.9813
79.1 -1.0338
79.125 -1.0714
79.15 -1.0934
79.175 -1.1058
79.2 -1.1106
79.225 -1.1168
79.25 -1.1331
79.275 -1.1585
79.3 -1.1857
79.325 -1.1996
79.35 -1.1843
79.375 -1.1355
79.4 -1.0722
79.425 -1.01
79.45 -0.954
79.475 -0.8995
79.5 -0.8423
79.525 -0.7875
79.55 -0.7388
79.575 -0.6975
79.6 -0.6628
79.625 -0.6328
79.65 -0.6073
79.675 -0.5858
79.7 -0.5683
79.725 -0.5552
79.75 -0.5449
79.775 -0.5362
79.8 -0.5257
79.825 -0.5103
79.85 -0.4891
79.875 -0.4663
79.9 -0.4438
79.925 -0.4221
79.95 -0.4006
79.975 -0.3812
80 -0.3643
80.025 -0.3482
80.05 -0.3323
80.075 -0.3162
80.1 -0.3005
80.125 -0.2865
80.15 -0.2753
80.175 -0.2671
80.2 -0.2612
80.225 -0.2594
80.25 -0.2601
80.275 -0.2646
80.3 -0.2771
80.325 -0.2964
80.35 -0.3246
80.375 -0.359
80.4 -0.3949
80.425 -0.4317
80.45 -0.4706
80.475 -0.5118
80.5 -0.5555
80.525 -0.6008
80.55 -0.6436
80.575 -0.6784
80.6 -0.6996
80.625 -0.7129
80.65 -0.7239
80.675 -0.7375
80.7 -0.7542
80.725 -0.773
80.75 -0.7954
80.775 -0.8223
80.8 -0.8545
80.825 -0.8901
80.85 -0.9292
80.875 -0.9707
80.9 -1.0122
80.925 -1.0496
80.95 -1.0772
80.975 -1.0965
81 -1.1121
81.025 -1.1266
81.05 -1.1374
81.075 -1.1396
81.1 -1.1286
81.125 -1.0996
81.15 -1.0621
81.175 -1.0254
81.2 -0.9875
81.225 -0.9475
81.25 -0.9059
81.275 -0.8681
81.3 -0.8367
81.325 -0.8118
81.35 -0.7916
81.375 -0.7748
81.4 -0.7583
81.425 -0.7429
81.45 -0.7283
81.475 -0.717
81.5 -0.7129
81.525 -0.7141
81.55 -0.7186
81.575 -0.7257
81.6 -0.7343
81.625 -0.7413
81.65 -0.7457
81.675 -0.7484
81.7 -0.7489
81.725 -0.7491
81.75 -0.7463
81.775 -0.7423
81.8 -0.7364
81.825 -0.7256
81.85 -0.7107
81.875 -0.6901
81.9 -0.6687
81.925 -0.6531
81.95 -0.6431
81.975 -0.6397
82 -0.642
82.025 -0.65
82.05 -0.6639
82.075 -0.6846
82.1 -0.7105
82.125 -0.7403
82.15 -0.7687
82.175 -0.7875
82.2 -0.8022
82.225 -0.8207
82.25 -0.8479
82.275 -0.8857
82.3 -0.9351
82.325 -0.9904
82.35 -1.0423
82.375 -1.0863
82.4 -1.1289
82.425 -1.1767
82.45 -1.2294
82.475 -1.288
82.5 -1.3473
82.525 -1.4043
82.55 -1.4518
82.575 -1.485
82.6 -1.5061
82.625 -1.5141
82.65 -1.5112
82.675 -1.4993
82.7 -1.4829
82.725 -1.4667
82.75 -1.4526
82.775 -1.439
82.8 -1.4172
82.825 -1.3831
82.85 -1.3305
82.875 -1.2623
82.9 -1.1815
82.925 -1.0947
82.95 -1.0142
82.975 -0.9408
83 -0.8746
83.025 -0.8193
83.05 -0.7709
83.075 -0.7279
83.1 -0.6916
83.125 -0.6609
83.15 -0.6341
83.175 -0.6102
83.2 -0.5882
83.225 -0.5698
83.25 -0.5572
83.275 -0.5497
83.3 -0.5486
83.325 -0.5547
83.35 -0.5652
83.375 -0.5787
83.4 -0.5908
83.425 -0.6023
83.45 -0.6104
83.475 -0.6135
83.5 -0.6116
83.525 -0.6034
83.55 -0.5922
83.575 -0.5786
83.6 -0.5596
83.625 -0.5387
83.65 -0.5207
83.675 -0.5047
83.7 -0.49
83.725 -0.473
83.75 -0.456
83.775 -0.4436
83.8 -0.4371
83.825 -0.433
83.85 -0.4249
83.875 -0.4035
83.9 -0.369
83.925 -0.3251
83.95 -0.278
83.975 -0.2315
84 -0.1802
84.025 -0.118
84.05 -0.0479
84.075 0.0255
84.1 0.095
84.125 0.1556
84.15 0.2034
84.175 0.2373
84.2 0.2572
84.225 0.265
84.25 0.2626
84.275 0.2511
84.3 0.2351
84.325 0.215
84.35 0.1898
84.375 0.1607
84.4 0.1367
84.425 0.1178
84.45 0.0981
84.475 0.0764
84.5 0.0465
84.525 0.0072
84.55 -0.0327
84.575 -0.0538
84.6 -0.0462
84.625 -0.0214
84.65 0.0192
84.675 0.0723
84.7 0.1295
84.725 0.1811
84.75 0.224
84.775 0.2579
84.8 0.2826
84.825 0.2975
84.85 0.2992
84.875 0.2925
84.9 0.2825
84.925 0.276
84.95 0.2808
84.975 0.2981
85 0.3159
85.025 0.3256
85.05 0.3241
85.075 0.3123
85.1 0.2918
85.125 0.2664
85.15 0.239
85.175 0.2164
85.2 0.198
85.225 0.1853
85.25 0.1801
85.275 0.1872
85.3 0.2025
85.325 0.2158
85.35 0.2274
85.375 0.2371
85.4 0.241
85.425 0.2373
85.45 0.2254
85.475 0.2051
85.5 0.1754
85.525 0.137
85.55 0.0878
85.575 0.0284
85.6 -0.0392
85.625 -0.1067
85.65 -0.165
85.675 -0.2027
85.7 -0.222
85.725 -0.221
85.75 -0.201
85.775 -0.1708
85.8 -0.1366
85.825 -0.0991
85.85 -0.0635
85.875 -0.0297
85.9 0.0022
85.925 0.0321
85.95 0.0581
85.975 0.0809
86 0.1037
86.025 0.1303
86.05 0.1621
86.075 0.1965
86.1 0.2314
86.125 0.265
86.15 0.2977
86.175 0.3361
86.2 0.3847
86.225 0.4393
86.25 0.4948
86.275 0.5483
86.3 0.599
86.325 0.6465
86.35 0.6929
86.375 0.7351
86.4 0.772
86.425 0.8052
86.45 0.8393
86.475 0.8777
86.5 0.9164
86.525 0.953
86.55 0.9861
86.575 1.0137
86.6 1.0366
86.625 1.0561
86.65 1.0722
86.675 1.087
86.7 1.1024
86.725 1.1197
86.75 1.1385
86.775 1.1583
86.8 1.1788
86.825 1.1994
86.85 1.2196
86.875 1.2478
86.9 1.2874
86.925 1.3281
86.95 1.362
86.975 1.3864
87 1.4011
87.025 1.4053
87.05 1.402
87.075 1.3956
87.1 1.3903
87.125 1.3843
87.15 1.3754
87.175 1.3613
87.2 1.3392
87.225 1.3095
87.25 1.2717
87.275 1.2269
87.3 1.1777
87.325 1.1283
87.35 1.09
87.375 1.0636
87.4 1.0415
87.425 1.0174
87.45 0.9888
87.475 0.9537
87.5 0.9157
87.525 0.8785
87.55 0.844
87.575 0.8095
87.6 0.772
87.625 0.7295
87.65 0.6819
87.675 0.6326
87.7 0.5833
87.725 0.5366
87.75 0.4936
87.775 0.4564
87.8 0.429
87.825 0.3999
87.85 0.3647
87.875 0.322
87.9 0.2695
87.925 0.2069
87.95 0.135
87.975 0.0564
88 -0.0178
88.025 -0.069
88.05 -0.0912
88.075 -0.0917
88.1 -0.0746
88.125 -0.0457
88.15 -0.0092
88.175 0.0348
88.2 0.0866
88.225 0.1397
88.25 0.19
88.275 0.2342
88.3 0.2712
88.325 0.3071
88.35 0.3497
88.375 0.4008
88.4 0.4508
88.425 0.4932
88.45 0.527
88.475 0.5543
88.5 0.5799
88.525 0.6121
88.55 0.658
88.575 0.7126
88.6 0.7671
88.625 0.8173
88.65 0.8608
88.675 0.8941
88.7 0.9173
88.725 0.9296
88.75 0.9294
88.775 0.9173
88.8 0.8991
88.825 0.8787
88.85 0.8542
88.875 0.8226
88.9 0.7867
88.925 0.7513
88.95 0.7232
88.975 0.7089
89 0.7203
89.025 0.7439
89.05 0.7692
89.075 0.786
89.1 0.791
89.125 0.785
89.15 0.7664
89.175 0.736
89.2 0.6953
89.225 0.6528
89.25 0.6143
89.275 0.5884
89.3 0.5738
89.325 0.5662
89.35 0.56
89.375 0.5483
89.4 0.529
89.425 0.5046
89.45 0.4716
89.475 0.4325
89.5 0.3938
89.525 0.3571
89.55 0.3209
89.575 0.2849
89.6 0.2567
89.625 0.2392
89.65 0.2294
89.675 0.228
89.7 0.2307
89.725 0.2365
89.75 0.2474
89.775 0.2715
89.8 0.3063
89.825 0.3387
89.85 0.364
89.875 0.3844
89.9 0.4119
89.925 0.452
89.95 0.5042
89.975 0.5624
90 0.615
90.025 0.6643
90.05 0.7117
90.075 0.7511
90.1 0.7798
90.125 0.8004
90.15 0.8133
90.175 0.8184
90.2 0.817
90.225 0.8091
90.25 0.7933
90.275 0.7693
90.3 0.7388
90.325 0.7026
90.35 0.66
90.375 0.6135
90.4 0.5639
90.425 0.5099
90.45 0.4512
90.475 0.3874
90.5 0.3182
90.525 0.2455
90.55 0.1755
90.575 0.1179
90.6 0.0739
90.625 0.0395
90.65 0.0048
90.675 -0.0276
90.7 -0.0546
90.725 -0.0765
90.75 -0.0972
90.775 -0.1206
90.8 -0.1482
90.825 -0.1765
90.85 -0.2066
90.875 -0.2386
90.9 -0.273
90.925 -0.3141
90.95 -0.3625
90.975 -0.4136
91 -0.4654
91.025 -0.5139
91.05 -0.5456
91.075 -0.5467
91.1 -0.5235
91.125 -0.4964
91.15 -0.4735
91.175 -0.4546
91.2 -0.4412
91.225 -0.434
91.25 -0.4368
91.275 -0.4448
91.3 -0.4541
91.325 -0.463
91.35 -0.4707
91.375 -0.48
91.4 -0.4902
91.425 -0.5033
91.45 -0.5159
91.475 -0.5269
91.5 -0.534
91.525 -0.5406
91.55 -0.5482
91.575 -0.5552
91.6 -0.5608
91.625 -0.5623
91.65 -0.5561
91.675 -0.5382
91.7 -0.501
91.725 -0.4494
91.75 -0.3898
91.775 -0.3238
91.8 -0.2581
91.825 -0.1937
91.85 -0.136
91.875 -0.0848
91.9 -0.0373
91.925 0.0049
91.95 0.0396
91.975 0.0669
92 0.0881
92.025 0.1048
92.05 0.1163
92.075 0.1212
92.1 0.1161
92.125 0.0976
92.15 0.0686
92.175 0.0339
92.2 0.0007
92.225 -0.0279
92.25 -0.0459
92.275 -0.0395
92.3 -0.0047
92.325 0.0432
92.35 0.0911
92.375 0.1365
92.4 0.1812
92.425 0.2269
92.45 0.273
92.475 0.3176
92.5 0.3593
92.525 0.3965
92.55 0.4304
92.575 0.4643
92.6 0.5014
92.625 0.5407
92.65 0.583
92.675 0.6235
92.7 0.6586
92.725 0.6868
92.75 0.7081
92.775 0.7214
92.8 0.7278
92.825 0.7277
92.85 0.7231
92.875 0.7181
92.9 0.7196
92.925 0.7317
92.95 0.7495
92.975 0.7675
93 0.7835
93.025 0.7984
93.05 0.8136
93.075 0.8319
93.1 0.8566
93.125 0.8883
93.15 0.9259
93.175 0.9678
93.2 1.0122
93.225 1.0563
93.25 1.1007
93.275 1.1443
93.3 1.1841
93.325 1.2155
93.35 1.2364
93.375 1.247
93.4 1.2518
93.425 1.2526
93.45 1.2493
93.475 1.2409
93.5 1.2293
93.525 1.2165
93.55 1.2028
93.575 1.186
93.6 1.165
93.625 1.1463
93.65 1.1357
93.675 1.1327
93.7 1.1349
93.725 1.1362
93.75 1.1364
93.775 1.1383
93.8 1.1396
93.825 1.1393
93.85 1.1404
93.875 1.1476
93.9 1.1581
93.925 1.1635
93.95 1.1584
93.975 1.1428
94 1.1162
94.025 1.0787
94.05 1.0331
94.075 0.9831
94.1 0.9286
94.125 0.868
94.15 0.7991
94.175 0.7247
94.2 0.6476
94.225 0.5723
94.25 0.51
94.275 0.4611
94.3 0.4172
94.325 0.3686
94.35 0.3107
94.375 0.2452
94.4 0.1781
94.425 0.1194
94.45 0.0766
94.475 0.0493
94.5 0.0313
94.525 0.0227
94.55 0.0232
94.575 0.0331
94.6 0.05
94.625 0.0732
94.65 0.1001
94.675 0.1372
94.7 0.1902
94.725 0.2566
94.75 0.3285
94.775 0.4012
94.8 0.4776
94.825 0.559
94.85 0.645
94.875 0.7369
94.9 0.8294
94.925 0.9148
94.95 0.9901
94.975 1.0519
95 1.0979
95.025 1.132
95.05 1.1577
95.075 1.1767
95.1 1.1886
95.125 1.1947
95.15 1.1935
95.175 1.1849
95.2 1.1701
95.225 1.1472
95.25 1.1186
95.275 1.0804
95.3 1.0317
95.325 0.9787
95.35 0.9291
95.375 0.8883
95.4 0.8514
95.425 0.8147
95.45 0.77
95.475 0.7171
95.5 0.6625
95.525 0.6091
95.55 0.5609
95.575 0.5295
95.6 0.5322
95.625 0.5607
95.65 0.6036
95.675 0.6546
95.7 0.7099
95.725 0.7682
95.75 0.8279
95.775 0.8881
95.8 0.9491
95.825 1.0072
95.85 1.0552
95.875 1.0894
95.9 1.1099
95.925 1.1169
95.95 1.1125
95.975 1.1003
96 1.082
96.025 1.0631
96.05 1.0414
96.075 1.0149
96.1 0.9835
96.125 0.9493
96.15 0.915
96.175 0.8776
96.2 0.8373
96.225 0.7943
96.25 0.748
96.275 0.6983
96.3 0.6475
96.325 0.5982
96.35 0.5501
96.375 0.5
96.4 0.4464
96.425 0.3901
96.45 0.3341
96.475 0.2814
96.5 0.2354
96.525 0.2046
96.55 0.1871
96.575 0.1735
96.6 0.1613
96.625 0.1493
96.65 0.1346
96.675 0.1124
96.7 0.084
96.725 0.0496
96.75 0.0072
96.775 -0.0411
96.8 -0.0932
96.825 -0.1444
96.85 -0.1867
96.875 -0.2073
96.9 -0.2019
96.925 -0.1829
96.95 -0.1599
96.975 -0.1376
97 -0.117
97.025 -0.0978
97.05 -0.0834
97.075 -0.0734
97.1 -0.0633
97.125 -0.0492
97.15 -0.0245
97.175 0.0125
97.2 0.0621
97.225 0.1183
97.25 0.1732
97.275 0.2274
97.3 0.2796
97.325 0.3283
97.35 0.3731
97.375 0.4142
97.4 0.4493
97.425 0.4794
97.45 0.5048
97.475 0.5258
97.5 0.5418
97.525 0.5566
97.55 0.5762
97.575 0.6054
97.6 0.6443
97.625 0.6837
97.65 0.7168
97.675 0.745
97.7 0.7768
97.725 0.8158
97.75 0.857
97.775 0.8933
97.8 0.924
97.825 0.9462
97.85 0.9578
97.875 0.9593
97.9 0.9544
97.925 0.9482
97.95 0.9458
97.975 0.9472
98 0.9487
98.025 0.9425
98.05 0.9285
98.075 0.9104
98.1 0.8865
98.125 0.8563
98.15 0.8203
98.175 0.7778
98.2 0.7281
98.225 0.6723
98.25 0.6142
98.275 0.5585
98.3 0.512
98.325 0.4764
98.35 0.4453
98.375 0.4142
98.4 0.3855
98.425 0.3589
98.45 0.3326
98.475 0.3067
98.5 0.2858
98.525 0.2763
98.55 0.278
98.575 0.2901
98.6 0.3132
98.625 0.3444
98.65 0.3757
98.675 0.4066
98.7 0.4382
98.725 0.4696
98.75 0.5041
98.775 0.5465
98.8 0.5942
98.825 0.6431
98.85 0.6908
98.875 0.7413
98.9 0.7953
98.925 0.8528
98.95 0.9089
98.975 0.9628
99 1.0102
99.025 1.0516
99.05 1.0872
99.075 1.1126
99.1 1.1294
99.125 1.1392
99.15 1.1452
99.175 1.1496
99.2 1.1548
99.225 1.1648
99.25 1.1793
99.275 1.1955
99.3 1.211
99.325 1.2221
99.35 1.2288
99.375 1.2311
99.4 1.2279
99.425 1.2186
99.45 1.2035
99.475 1.1844
99.5 1.1623
99.525 1.1373
99.55 1.1104
99.575 1.0821
99.6 1.0532
99.625 1.0235
99.65 0.9939
99.675 0.9629
99.7 0.9288
99.725 0.8891
99.75 0.8427
99.775 0.7876
99.8 0.7237
99.825 0.6521
99.85 0.5738
99.875 0.4866
99.9 0.3962
99.925 0.3107
99.95 0.2332
99.975 0.1632
100 0.1003
