# Supplementary material for: Uptake of N2O5 by aqueous aerosol unveiled using chemically accurate many-body potentials
Source: Nat Commun. 2022 Mar 10;13:1266. doi: 10.1038/s41467-022-28697-8 (PMC8913772; doi:10.1038/s41467-022-28697-8)
Supplement: Supplementary file 3 — Source Data [file 41467_2022_28697_MOESM3_ESM.zip › n2o5-uptake-data/Fig2/scattering/rep05run21/relcom_gds.dat]

0.025 11.7318
0.05 11.6937
0.075 11.6557
0.1 11.6176
0.125 11.5795
0.15 11.5414
0.175 11.5032
0.2 11.4651
0.225 11.4269
0.25 11.3886
0.275 11.3504
0.3 11.3121
0.325 11.2738
0.35 11.2354
0.375 11.1971
0.4 11.1587
0.425 11.1203
0.45 11.0819
0.475 11.0435
0.5 11.005
0.525 10.9665
0.55 10.928
0.575 10.8895
0.6 10.8509
0.625 10.8124
0.65 10.7738
0.675 10.7352
0.7 10.6965
0.725 10.6578
0.75 10.6191
0.775 10.5804
0.8 10.5416
0.825 10.5028
0.85 10.4639
0.875 10.4251
0.9 10.3862
0.925 10.3474
0.95 10.3084
0.975 10.2695
1 10.2306
1.025 10.1916
1.05 10.1526
1.075 10.1136
1.1 10.0746
1.125 10.0355
1.15 9.9964
1.175 9.9573
1.2 9.9181
1.225 9.8789
1.25 9.8396
1.275 9.8004
1.3 9.7611
1.325 9.7217
1.35 9.6823
1.375 9.6429
1.4 9.6034
1.425 9.5639
1.45 9.5244
1.475 9.4848
1.5 9.4452
1.525 9.4055
1.55 9.3658
1.575 9.326
1.6 9.2862
1.625 9.2464
1.65 9.2066
1.675 9.1666
1.7 9.1267
1.725 9.0867
1.75 9.0466
1.775 9.0065
1.8 8.9664
1.825 8.9262
1.85 8.886
1.875 8.8458
1.9 8.8055
1.925 8.7651
1.95 8.7247
1.975 8.6843
2 8.6438
2.025 8.6032
2.05 8.5627
2.075 8.5221
2.1 8.4815
2.125 8.4409
2.15 8.4002
2.175 8.3594
2.2 8.3186
2.225 8.2777
2.25 8.2369
2.275 8.196
2.3 8.1551
2.325 8.1142
2.35 8.0733
2.375 8.0324
2.4 7.9915
2.425 7.9505
2.45 7.9095
2.475 7.8685
2.5 7.8275
2.525 7.7864
2.55 7.7453
2.575 7.7042
2.6 7.663
2.625 7.6217
2.65 7.5804
2.675 7.539
2.7 7.4976
2.725 7.4561
2.75 7.4146
2.775 7.373
2.8 7.3314
2.825 7.2898
2.85 7.2481
2.875 7.2063
2.9 7.1644
2.925 7.1224
2.95 7.0804
2.975 7.0382
3 6.996
3.025 6.9537
3.05 6.9114
3.075 6.8689
3.1 6.8264
3.125 6.7838
3.15 6.7413
3.175 6.6986
3.2 6.656
3.225 6.6135
3.25 6.571
3.275 6.5283
3.3 6.4857
3.325 6.4429
3.35 6.3998
3.375 6.3564
3.4 6.3126
3.425 6.2685
3.45 6.2239
3.475 6.1788
3.5 6.1332
3.525 6.0871
3.55 6.0406
3.575 5.9938
3.6 5.9466
3.625 5.8989
3.65 5.8509
3.675 5.8025
3.7 5.7536
3.725 5.7042
3.75 5.6543
3.775 5.6036
3.8 5.5522
3.825 5.4998
3.85 5.4464
3.875 5.3922
3.9 5.337
3.925 5.2809
3.95 5.2235
3.975 5.1646
4 5.1041
4.025 5.0419
4.05 4.9779
4.075 4.9117
4.1 4.8436
4.125 4.7736
4.15 4.7016
4.175 4.628
4.2 4.5528
4.225 4.4764
4.25 4.3984
4.275 4.3189
4.3 4.2386
4.325 4.1579
4.35 4.0771
4.375 3.9965
4.4 3.915
4.425 3.8325
4.45 3.7484
4.475 3.6622
4.5 3.5736
4.525 3.4841
4.55 3.3935
4.575 3.3027
4.6 3.211
4.625 3.1193
4.65 3.0299
4.675 2.9459
4.7 2.8688
4.725 2.7953
4.75 2.7254
4.775 2.657
4.8 2.5824
4.825 2.5005
4.85 2.4092
4.875 2.3089
4.9 2.205
4.925 2.0987
4.95 1.9947
4.975 1.8957
5 1.8002
5.025 1.7081
5.05 1.627
5.075 1.5545
5.1 1.4859
5.125 1.419
5.15 1.3536
5.175 1.2847
5.2 1.215
5.225 1.1438
5.25 1.0784
5.275 1.0248
5.3 0.9842
5.325 0.9625
5.35 0.957
5.375 0.9643
5.4 0.9785
5.425 1.0013
5.45 1.0272
5.475 1.0533
5.5 1.078
5.525 1.1011
5.55 1.1272
5.575 1.1605
5.6 1.2047
5.625 1.2585
5.65 1.3171
5.675 1.3767
5.7 1.4325
5.725 1.4827
5.75 1.5234
5.775 1.5562
5.8 1.5848
5.825 1.609
5.85 1.6264
5.875 1.6409
5.9 1.6551
5.925 1.6693
5.95 1.6828
5.975 1.6948
6 1.7045
6.025 1.7106
6.05 1.7115
6.075 1.7051
6.1 1.6916
6.125 1.6762
6.15 1.6734
6.175 1.6917
6.2 1.7186
6.225 1.7419
6.25 1.7597
6.275 1.7738
6.3 1.7851
6.325 1.7905
6.35 1.7863
6.375 1.7705
6.4 1.7466
6.425 1.7163
6.45 1.6837
6.475 1.6525
6.5 1.6249
6.525 1.6022
6.55 1.5863
6.575 1.5859
6.6 1.6001
6.625 1.6205
6.65 1.6463
6.675 1.6774
6.7 1.7093
6.725 1.7401
6.75 1.7679
6.775 1.7885
6.8 1.8001
6.825 1.8029
6.85 1.7954
6.875 1.7756
6.9 1.7467
6.925 1.7127
6.95 1.676
6.975 1.6369
7 1.6039
7.025 1.591
7.05 1.6004
7.075 1.6235
7.1 1.6529
7.125 1.682
7.15 1.7078
7.175 1.7283
7.2 1.7438
7.225 1.7547
7.25 1.7617
7.275 1.7654
7.3 1.7669
7.325 1.7661
7.35 1.7629
7.375 1.7616
7.4 1.76
7.425 1.7531
7.45 1.7384
7.475 1.7164
7.5 1.6877
7.525 1.654
7.55 1.6163
7.575 1.5745
7.6 1.5284
7.625 1.4788
7.65 1.427
7.675 1.3765
7.7 1.3292
7.725 1.2857
7.75 1.2473
7.775 1.2209
7.8 1.2122
7.825 1.2151
7.85 1.2207
7.875 1.2278
7.9 1.237
7.925 1.2542
7.95 1.2804
7.975 1.3155
8 1.356
8.025 1.4035
8.05 1.456
8.075 1.5081
8.1 1.5579
8.125 1.6027
8.15 1.6402
8.175 1.6689
8.2 1.6871
8.225 1.6912
8.25 1.6808
8.275 1.6615
8.3 1.6366
8.325 1.6055
8.35 1.5699
8.375 1.5311
8.4 1.4898
8.425 1.4465
8.45 1.4033
8.475 1.3613
8.5 1.321
8.525 1.2809
8.55 1.2406
8.575 1.2021
8.6 1.1632
8.625 1.1257
8.65 1.0935
8.675 1.0667
8.7 1.0439
8.725 1.0253
8.75 1.0097
8.775 0.9963
8.8 0.986
8.825 0.9708
8.85 0.9405
8.875 0.8892
8.9 0.8275
8.925 0.7667
8.95 0.707
8.975 0.649
9 0.5901
9.025 0.5264
9.05 0.4596
9.075 0.3926
9.1 0.3372
9.125 0.3103
9.15 0.2989
9.175 0.2949
9.2 0.2984
9.225 0.3043
9.25 0.3143
9.275 0.3307
9.3 0.3527
9.325 0.3794
9.35 0.4097
9.375 0.4408
9.4 0.465
9.425 0.4777
9.45 0.4744
9.475 0.4585
9.5 0.4373
9.525 0.4139
9.55 0.3897
9.575 0.3711
9.6 0.3601
9.625 0.3513
9.65 0.3422
9.675 0.3281
9.7 0.3118
9.725 0.298
9.75 0.2845
9.775 0.2694
9.8 0.2538
9.825 0.2415
9.85 0.2348
9.875 0.2323
9.9 0.2299
9.925 0.2246
9.95 0.2145
9.975 0.1992
10 0.1831
10.025 0.1654
10.05 0.1475
10.075 0.129
10.1 0.107
10.125 0.0833
10.15 0.0632
10.175 0.0509
10.2 0.0404
10.225 0.0266
10.25 0.0027
10.275 -0.0286
10.3 -0.0667
10.325 -0.1085
10.35 -0.1572
10.375 -0.2115
10.4 -0.2671
10.425 -0.3175
10.45 -0.3504
10.475 -0.3571
10.5 -0.3426
10.525 -0.3225
10.55 -0.3027
10.575 -0.2816
10.6 -0.26
10.625 -0.236
10.65 -0.2096
10.675 -0.1813
10.7 -0.1549
10.725 -0.131
10.75 -0.1082
10.775 -0.0812
10.8 -0.0469
10.825 -0.007
10.85 0.0402
10.875 0.0983
10.9 0.1668
10.925 0.2412
10.95 0.3162
10.975 0.3873
11 0.4532
11.025 0.5145
11.05 0.572
11.075 0.6255
11.1 0.6744
11.125 0.7186
11.15 0.758
11.175 0.7942
11.2 0.8289
11.225 0.8617
11.25 0.8931
11.275 0.9223
11.3 0.952
11.325 0.982
11.35 1.0116
11.375 1.0396
11.4 1.0651
11.425 1.0878
11.45 1.1051
11.475 1.1177
11.5 1.1254
11.525 1.1305
11.55 1.1331
11.575 1.1383
11.6 1.1576
11.625 1.1932
11.65 1.2428
11.675 1.2996
11.7 1.36
11.725 1.4261
11.75 1.4977
11.775 1.5766
11.8 1.6605
11.825 1.7516
11.85 1.8513
11.875 1.9558
11.9 2.0595
11.925 2.1572
11.95 2.2464
11.975 2.3261
12 2.3959
12.025 2.459
12.05 2.5186
12.075 2.575
12.1 2.63
12.125 2.6856
12.15 2.7397
12.175 2.7913
12.2 2.8413
12.225 2.8881
12.25 2.9279
12.275 2.9589
12.3 2.9811
12.325 2.9951
12.35 3.0008
12.375 2.999
12.4 2.9901
12.425 2.9748
12.45 2.9545
12.475 2.9307
12.5 2.9059
12.525 2.8793
12.55 2.8512
12.575 2.8219
12.6 2.7902
12.625 2.7532
12.65 2.7096
12.675 2.659
12.7 2.6045
12.725 2.547
12.75 2.4862
12.775 2.4213
12.8 2.3574
12.825 2.2984
12.85 2.2396
12.875 2.1797
12.9 2.1161
12.925 2.0509
12.95 1.9856
12.975 1.9177
13 1.846
13.025 1.773
13.05 1.6968
13.075 1.6168
13.1 1.5352
13.125 1.4663
13.15 1.4235
13.175 1.4046
13.2 1.4036
13.225 1.4133
13.25 1.4351
13.275 1.481
13.3 1.5459
13.325 1.6166
13.35 1.6853
13.375 1.7527
13.4 1.8204
13.425 1.8877
13.45 1.953
13.475 2.0226
13.5 2.0992
13.525 2.1855
13.55 2.2806
13.575 2.3778
13.6 2.4729
13.625 2.5634
13.65 2.6479
13.675 2.7261
13.7 2.7995
13.725 2.8684
13.75 2.9329
13.775 2.9942
13.8 3.0531
13.825 3.1084
13.85 3.1592
13.875 3.2037
13.9 3.2429
13.925 3.2766
13.95 3.306
13.975 3.3312
14 3.3518
14.025 3.3685
14.05 3.384
14.075 3.3993
14.1 3.4152
14.125 3.4304
14.15 3.4455
14.175 3.4614
14.2 3.477
14.225 3.4922
14.25 3.5072
14.275 3.524
14.3 3.5402
14.325 3.5563
14.35 3.5706
14.375 3.5817
14.4 3.5884
14.425 3.5911
14.45 3.5907
14.475 3.5866
14.5 3.5791
14.525 3.5676
14.55 3.5515
14.575 3.5328
14.6 3.5119
14.625 3.4884
14.65 3.4635
14.675 3.4408
14.7 3.4199
14.725 3.4002
14.75 3.385
14.775 3.3709
14.8 3.3576
14.825 3.3501
14.85 3.3436
14.875 3.3332
14.9 3.3176
14.925 3.2948
14.95 3.2675
14.975 3.2381
15 3.2071
15.025 3.1782
15.05 3.1466
15.075 3.1085
15.1 3.0627
15.125 3.0129
15.15 2.9607
15.175 2.9087
15.2 2.8582
15.225 2.8097
15.25 2.765
15.275 2.7251
15.3 2.688
15.325 2.6534
15.35 2.6249
15.375 2.6008
15.4 2.5805
15.425 2.568
15.45 2.5614
15.475 2.559
15.5 2.5576
15.525 2.5523
15.55 2.5408
15.575 2.523
15.6 2.4998
15.625 2.471
15.65 2.436
15.675 2.3958
15.7 2.351
15.725 2.3019
15.75 2.2498
15.775 2.196
15.8 2.1429
15.825 2.089
15.85 2.0323
15.875 1.9758
15.9 1.9227
15.925 1.8743
15.95 1.8259
15.975 1.7732
16 1.7158
16.025 1.6542
16.05 1.5862
16.075 1.5116
16.1 1.4318
16.125 1.3498
16.15 1.2654
16.175 1.1789
16.2 1.0923
16.225 1.0093
16.25 0.9337
16.275 0.8712
16.3 0.8246
16.325 0.8022
16.35 0.8009
16.375 0.8123
16.4 0.8363
16.425 0.8695
16.45 0.9083
16.475 0.9519
16.5 1.0007
16.525 1.052
16.55 1.1012
16.575 1.1517
16.6 1.2126
16.625 1.2866
16.65 1.3674
16.675 1.4465
16.7 1.5188
16.725 1.5822
16.75 1.6362
16.775 1.6807
16.8 1.7171
16.825 1.747
16.85 1.7706
16.875 1.7874
16.9 1.7992
16.925 1.8062
16.95 1.8085
16.975 1.8055
17 1.7969
17.025 1.7829
17.05 1.7623
17.075 1.7346
17.1 1.7013
17.125 1.6646
17.15 1.626
17.175 1.5893
17.2 1.5574
17.225 1.5331
17.25 1.5153
17.275 1.4997
17.3 1.4805
17.325 1.4551
17.35 1.4231
17.375 1.3844
17.4 1.3417
17.425 1.2975
17.45 1.2565
17.475 1.2221
17.5 1.1975
17.525 1.1844
17.55 1.1773
17.575 1.1737
17.6 1.1702
17.625 1.1651
17.65 1.1571
17.675 1.148
17.7 1.139
17.725 1.1331
17.75 1.1355
17.775 1.1503
17.8 1.1704
17.825 1.1935
17.85 1.2167
17.875 1.2443
17.9 1.2706
17.925 1.2928
17.95 1.3073
17.975 1.3131
18 1.3098
18.025 1.3036
18.05 1.2972
18.075 1.2922
18.1 1.2931
18.125 1.2975
18.15 1.3105
18.175 1.333
18.2 1.3679
18.225 1.4125
18.25 1.4606
18.275 1.5076
18.3 1.5534
18.325 1.6017
18.35 1.6548
18.375 1.7101
18.4 1.7654
18.425 1.8171
18.45 1.8631
18.475 1.9076
18.5 1.9556
18.525 2.0057
18.55 2.0534
18.575 2.0963
18.6 2.1327
18.625 2.1629
18.65 2.1872
18.675 2.2078
18.7 2.2274
18.725 2.248
18.75 2.2679
18.775 2.2815
18.8 2.2876
18.825 2.2853
18.85 2.2747
18.875 2.2598
18.9 2.2461
18.925 2.2343
18.95 2.2198
18.975 2.2004
19 2.1775
19.025 2.1524
19.05 2.1256
19.075 2.0942
19.1 2.0598
19.125 2.0304
19.15 2.0059
19.175 1.9839
19.2 1.9595
19.225 1.9285
19.25 1.89
19.275 1.8444
19.3 1.7896
19.325 1.7247
19.35 1.651
19.375 1.5724
19.4 1.4912
19.425 1.4078
19.45 1.3275
19.475 1.2649
19.5 1.2312
19.525 1.2283
19.55 1.244
19.575 1.2767
19.6 1.3303
19.625 1.3888
19.65 1.4459
19.675 1.5016
19.7 1.559
19.725 1.6168
19.75 1.6812
19.775 1.7523
19.8 1.8263
19.825 1.902
19.85 1.9792
19.875 2.0594
19.9 2.151
19.925 2.2619
19.95 2.3874
19.975 2.5133
20 2.6308
20.025 2.7394
20.05 2.8399
20.075 2.9338
20.1 3.0204
20.125 3.1016
20.15 3.182
20.175 3.2626
20.2 3.3412
20.225 3.4172
20.25 3.4927
20.275 3.5661
20.3 3.6374
20.325 3.7073
20.35 3.7738
20.375 3.8347
20.4 3.89
20.425 3.9402
20.45 3.985
20.475 4.0251
20.5 4.0608
20.525 4.0923
20.55 4.1198
20.575 4.1441
20.6 4.1653
20.625 4.185
20.65 4.2019
20.675 4.216
20.7 4.2269
20.725 4.2336
20.75 4.2353
20.775 4.2318
20.8 4.2247
20.825 4.2147
20.85 4.2002
20.875 4.1809
20.9 4.1576
20.925 4.1307
20.95 4.1011
20.975 4.0687
21 4.0333
21.025 3.9931
21.05 3.9479
21.075 3.8996
21.1 3.8514
21.125 3.8093
21.15 3.7723
21.175 3.7447
21.2 3.7254
21.225 3.7175
21.25 3.7173
21.275 3.7217
21.3 3.7296
21.325 3.7436
21.35 3.7625
21.375 3.7811
21.4 3.7966
21.425 3.8079
21.45 3.8135
21.475 3.8134
21.5 3.8074
21.525 3.7948
21.55 3.7749
21.575 3.7486
21.6 3.7196
21.625 3.6889
21.65 3.6552
21.675 3.6186
21.7 3.5802
21.725 3.5422
21.75 3.5033
21.775 3.4611
21.8 3.4143
21.825 3.3645
21.85 3.318
21.875 3.2801
21.9 3.2496
21.925 3.2218
21.95 3.1951
21.975 3.1706
22 3.1484
22.025 3.1273
22.05 3.1057
22.075 3.0805
22.1 3.0516
22.125 3.0193
22.15 2.9859
22.175 2.952
22.2 2.9197
22.225 2.8911
22.25 2.8608
22.275 2.8254
22.3 2.7841
22.325 2.7393
22.35 2.696
22.375 2.659
22.4 2.6285
22.425 2.6085
22.45 2.6047
22.475 2.6134
22.5 2.6263
22.525 2.6398
22.55 2.6515
22.575 2.6579
22.6 2.6576
22.625 2.6505
22.65 2.6366
22.675 2.616
22.7 2.588
22.725 2.5536
22.75 2.5111
22.775 2.4594
22.8 2.3987
22.825 2.3301
22.85 2.2612
22.875 2.208
22.9 2.1705
22.925 2.1333
22.95 2.0915
22.975 2.0495
23 2.0106
23.025 1.9763
23.05 1.9497
23.075 1.9326
23.1 1.9188
23.125 1.8983
23.15 1.8683
23.175 1.8311
23.2 1.7933
23.225 1.7557
23.25 1.716
23.275 1.6734
23.3 1.6266
23.325 1.576
23.35 1.5212
23.375 1.4648
23.4 1.4083
23.425 1.3528
23.45 1.2964
23.475 1.2422
23.5 1.19
23.525 1.1406
23.55 1.0933
23.575 1.0496
23.6 1.0078
23.625 0.9671
23.65 0.9242
23.675 0.8795
23.7 0.8424
23.725 0.8182
23.75 0.8074
23.775 0.8175
23.8 0.8498
23.825 0.8881
23.85 0.9201
23.875 0.9458
23.9 0.9671
23.925 0.9881
23.95 1.0078
23.975 1.0244
24 1.0355
24.025 1.0456
24.05 1.0595
24.075 1.0749
24.1 1.0869
24.125 1.0946
24.15 1.1002
24.175 1.1043
24.2 1.1077
24.225 1.1085
24.25 1.1067
24.275 1.1047
24.3 1.1109
24.325 1.1275
24.35 1.1517
24.375 1.1784
24.4 1.2033
24.425 1.2198
24.45 1.2241
24.475 1.2163
24.5 1.1992
24.525 1.1755
24.55 1.1481
24.575 1.1205
24.6 1.096
24.625 1.0743
24.65 1.0562
24.675 1.0433
24.7 1.0409
24.725 1.0512
24.75 1.074
24.775 1.1021
24.8 1.1307
24.825 1.1589
24.85 1.1871
24.875 1.2144
24.9 1.2394
24.925 1.2634
24.95 1.2888
24.975 1.3176
25 1.3505
25.025 1.3859
25.05 1.4205
25.075 1.4532
25.1 1.4827
25.125 1.5091
25.15 1.5347
25.175 1.5608
25.2 1.5858
25.225 1.6067
25.25 1.6207
25.275 1.6277
25.3 1.6283
25.325 1.6219
25.35 1.6093
25.375 1.5918
25.4 1.5738
25.425 1.5552
25.45 1.5342
25.475 1.5101
25.5 1.483
25.525 1.452
25.55 1.4175
25.575 1.3786
25.6 1.3353
25.625 1.2869
25.65 1.2335
25.675 1.1771
25.7 1.1177
25.725 1.055
25.75 0.9899
25.775 0.9226
25.8 0.8538
25.825 0.7847
25.85 0.7149
25.875 0.6409
25.9 0.5614
25.925 0.4796
25.95 0.3959
25.975 0.3098
26 0.2201
26.025 0.1257
26.05 0.0275
26.075 -0.0665
26.1 -0.1446
26.125 -0.1977
26.15 -0.2356
26.175 -0.2575
26.2 -0.2622
26.225 -0.2584
26.25 -0.2486
26.275 -0.2307
26.3 -0.1979
26.325 -0.1481
26.35 -0.0838
26.375 -0.0137
26.4 0.0532
26.425 0.1144
26.45 0.1639
26.475 0.2017
26.5 0.2329
26.525 0.2572
26.55 0.2703
26.575 0.2698
26.6 0.2558
26.625 0.2299
26.65 0.1928
26.675 0.1478
26.7 0.1015
26.725 0.0623
26.75 0.0287
26.775 -0.0078
26.8 -0.0508
26.825 -0.0994
26.85 -0.1477
26.875 -0.1853
26.9 -0.211
26.925 -0.2243
26.95 -0.228
26.975 -0.2252
27 -0.2178
27.025 -0.2087
27.05 -0.204
27.075 -0.2025
27.1 -0.2019
27.125 -0.1979
27.15 -0.1824
27.175 -0.1574
27.2 -0.1239
27.225 -0.087
27.25 -0.0501
27.275 -0.0182
27.3 0.0045
27.325 0.0186
27.35 0.0244
27.375 0.0208
27.4 0.0112
27.425 -0.0003
27.45 -0.0089
27.475 -0.0123
27.5 -0.0103
27.525 -0.0035
27.55 0.0067
27.575 0.0159
27.6 0.0218
27.625 0.0264
27.65 0.0307
27.675 0.0322
27.7 0.0271
27.725 0.0147
27.75 -0.0023
27.775 -0.0221
27.8 -0.0461
27.825 -0.0742
27.85 -0.1079
27.875 -0.1486
27.9 -0.1933
27.925 -0.2407
27.95 -0.287
27.975 -0.3288
28 -0.3661
28.025 -0.3972
28.05 -0.4193
28.075 -0.4277
28.1 -0.4256
28.125 -0.4212
28.15 -0.4212
28.175 -0.4271
28.2 -0.4378
28.225 -0.4515
28.25 -0.4673
28.275 -0.4898
28.3 -0.5145
28.325 -0.5394
28.35 -0.5659
28.375 -0.5967
28.4 -0.6332
28.425 -0.6674
28.45 -0.6928
28.475 -0.7115
28.5 -0.7276
28.525 -0.741
28.55 -0.7558
28.575 -0.7665
28.6 -0.7668
28.625 -0.756
28.65 -0.733
28.675 -0.7016
28.7 -0.6663
28.725 -0.6297
28.75 -0.5937
28.775 -0.5554
28.8 -0.5163
28.825 -0.4802
28.85 -0.4478
28.875 -0.4181
28.9 -0.3926
28.925 -0.3701
28.95 -0.3519
28.975 -0.3366
29 -0.3234
29.025 -0.314
29.05 -0.3075
29.075 -0.3018
29.1 -0.2936
29.125 -0.2823
29.15 -0.2727
29.175 -0.2671
29.2 -0.2702
29.225 -0.2826
29.25 -0.3002
29.275 -0.315
29.3 -0.3208
29.325 -0.3259
29.35 -0.3374
29.375 -0.357
29.4 -0.3839
29.425 -0.4196
29.45 -0.4649
29.475 -0.5146
29.5 -0.5577
29.525 -0.5913
29.55 -0.6149
29.575 -0.6292
29.6 -0.6324
29.625 -0.6292
29.65 -0.6212
29.675 -0.6111
29.7 -0.5979
29.725 -0.5728
29.75 -0.539
29.775 -0.5034
29.8 -0.4672
29.825 -0.4271
29.85 -0.3865
29.875 -0.3519
29.9 -0.3247
29.925 -0.305
29.95 -0.2923
29.975 -0.2868
30 -0.2841
30.025 -0.2705
30.05 -0.2424
30.075 -0.2068
30.1 -0.1682
30.125 -0.13
30.15 -0.0917
30.175 -0.0503
30.2 -0.0035
30.225 0.0446
30.25 0.0898
30.275 0.1312
30.3 0.1702
30.325 0.2082
30.35 0.2474
30.375 0.2919
30.4 0.3383
30.425 0.3815
30.45 0.4193
30.475 0.4527
30.5 0.4819
30.525 0.513
30.55 0.5475
30.575 0.5807
30.6 0.6148
30.625 0.6492
30.65 0.6808
30.675 0.7094
30.7 0.7341
30.725 0.756
30.75 0.7793
30.775 0.8014
30.8 0.8241
30.825 0.848
30.85 0.8688
30.875 0.8842
30.9 0.8947
30.925 0.9035
30.95 0.9129
30.975 0.9196
31 0.9189
31.025 0.9083
31.05 0.8872
31.075 0.8562
31.1 0.8175
31.125 0.7745
31.15 0.7278
31.175 0.6805
31.2 0.6331
31.225 0.5857
31.25 0.5392
31.275 0.4932
31.3 0.4485
31.325 0.4029
31.35 0.3574
31.375 0.3165
31.4 0.2863
31.425 0.2673
31.45 0.2596
31.475 0.267
31.5 0.2899
31.525 0.327
31.55 0.3747
31.575 0.4284
31.6 0.4844
31.625 0.539
31.65 0.587
31.675 0.626
31.7 0.6562
31.725 0.6772
31.75 0.6909
31.775 0.6931
31.8 0.6875
31.825 0.6792
31.85 0.6707
31.875 0.664
31.9 0.6555
31.925 0.6452
31.95 0.6321
31.975 0.6132
32 0.5899
32.025 0.5626
32.05 0.5301
32.075 0.4892
32.1 0.4427
32.125 0.3948
32.15 0.3468
32.175 0.2976
32.2 0.2454
32.225 0.1909
32.25 0.1386
32.275 0.0912
32.3 0.0509
32.325 0.0184
32.35 -0.0101
32.375 -0.0391
32.4 -0.0716
32.425 -0.1094
32.45 -0.1505
32.475 -0.194
32.5 -0.2417
32.525 -0.2904
32.55 -0.3407
32.575 -0.3925
32.6 -0.4484
32.625 -0.5081
32.65 -0.5691
32.675 -0.6336
32.7 -0.7076
32.725 -0.7878
32.75 -0.8683
32.775 -0.953
32.8 -1.0436
32.825 -1.1298
32.85 -1.2094
32.875 -1.2838
32.9 -1.353
32.925 -1.4161
32.95 -1.4765
32.975 -1.5397
33 -1.6031
33.025 -1.6658
33.05 -1.7219
33.075 -1.7594
33.1 -1.7638
33.125 -1.7465
33.15 -1.7174
33.175 -1.6803
33.2 -1.6415
33.225 -1.6027
33.25 -1.5659
33.275 -1.5329
33.3 -1.5056
33.325 -1.4835
33.35 -1.4651
33.375 -1.4463
33.4 -1.4253
33.425 -1.4058
33.45 -1.3937
33.475 -1.3882
33.5 -1.39
33.525 -1.3935
33.55 -1.3955
33.575 -1.394
33.6 -1.3911
33.625 -1.3873
33.65 -1.3824
33.675 -1.3759
33.7 -1.3725
33.725 -1.3764
33.75 -1.3856
33.775 -1.3953
33.8 -1.4033
33.825 -1.4081
33.85 -1.4079
33.875 -1.4059
33.9 -1.4023
33.925 -1.3949
33.95 -1.3813
33.975 -1.3618
34 -1.3388
34.025 -1.3147
34.05 -1.293
34.075 -1.2759
34.1 -1.264
34.125 -1.2562
34.15 -1.2504
34.175 -1.2418
34.2 -1.233
34.225 -1.2317
34.25 -1.2367
34.275 -1.2491
34.3 -1.2716
34.325 -1.3
34.35 -1.3306
34.375 -1.3634
34.4 -1.3968
34.425 -1.4235
34.45 -1.4432
34.475 -1.4587
34.5 -1.4636
34.525 -1.4551
34.55 -1.4254
34.575 -1.379
34.6 -1.3278
34.625 -1.2793
34.65 -1.2347
34.675 -1.1906
34.7 -1.1452
34.725 -1.0997
34.75 -1.0577
34.775 -1.016
34.8 -0.9747
34.825 -0.9369
34.85 -0.9045
34.875 -0.8786
34.9 -0.8572
34.925 -0.8392
34.95 -0.823
34.975 -0.8028
35 -0.7786
35.025 -0.7504
35.05 -0.7163
35.075 -0.6797
35.1 -0.6453
35.125 -0.6182
35.15 -0.5987
35.175 -0.592
35.2 -0.5946
35.225 -0.5996
35.25 -0.6025
35.275 -0.5948
35.3 -0.5744
35.325 -0.5476
35.35 -0.5171
35.375 -0.486
35.4 -0.4552
35.425 -0.42
35.45 -0.3736
35.475 -0.3245
35.5 -0.2849
35.525 -0.2619
35.55 -0.2517
35.575 -0.243
35.6 -0.2328
35.625 -0.223
35.65 -0.2117
35.675 -0.1961
35.7 -0.1743
35.725 -0.1479
35.75 -0.1196
35.775 -0.0928
35.8 -0.0672
35.825 -0.0406
35.85 -0.0139
35.875 0.0085
35.9 0.0229
35.925 0.0309
35.95 0.0379
35.975 0.0449
36 0.0469
36.025 0.0426
36.05 0.0329
36.075 0.0174
36.1 -0.0058
36.125 -0.0315
36.15 -0.0584
36.175 -0.0817
36.2 -0.0956
36.225 -0.0922
36.25 -0.0678
36.275 -0.0288
36.3 0.0146
36.325 0.0612
36.35 0.1105
36.375 0.1657
36.4 0.2236
36.425 0.2772
36.45 0.3225
36.475 0.3612
36.5 0.395
36.525 0.4224
36.55 0.442
36.575 0.4549
36.6 0.4625
36.625 0.4652
36.65 0.4614
36.675 0.4496
36.7 0.4304
36.725 0.4094
36.75 0.3871
36.775 0.3618
36.8 0.3338
36.825 0.3038
36.85 0.2737
36.875 0.2417
36.9 0.2055
36.925 0.1671
36.95 0.1243
36.975 0.068
37 -0.0011
37.025 -0.0748
37.05 -0.1438
37.075 -0.1966
37.1 -0.23
37.125 -0.2378
37.15 -0.2146
37.175 -0.1606
37.2 -0.0777
37.225 0.0213
37.25 0.1259
37.275 0.2273
37.3 0.3195
37.325 0.4036
37.35 0.4799
37.375 0.5527
37.4 0.625
37.425 0.6957
37.45 0.7624
37.475 0.8231
37.5 0.8752
37.525 0.9192
37.55 0.9594
37.575 0.9969
37.6 1.0302
37.625 1.0567
37.65 1.0732
37.675 1.0782
37.7 1.0727
37.725 1.0577
37.75 1.0357
37.775 1.0052
37.8 0.9695
37.825 0.9348
37.85 0.9015
37.875 0.8687
37.9 0.8348
37.925 0.7976
37.95 0.7526
37.975 0.6946
38 0.625
38.025 0.5447
38.05 0.4614
38.075 0.3769
38.1 0.2911
38.125 0.2033
38.15 0.1126
38.175 0.0114
38.2 -0.0974
38.225 -0.211
38.25 -0.3293
38.275 -0.4483
38.3 -0.5636
38.325 -0.6714
38.35 -0.7702
38.375 -0.8579
38.4 -0.9333
38.425 -0.9971
38.45 -1.0489
38.475 -1.0922
38.5 -1.126
38.525 -1.1429
38.55 -1.1399
38.575 -1.1156
38.6 -1.0754
38.625 -1.0239
38.65 -0.9696
38.675 -0.9183
38.7 -0.8722
38.725 -0.8303
38.75 -0.7938
38.775 -0.7613
38.8 -0.7358
38.825 -0.7203
38.85 -0.7238
38.875 -0.7429
38.9 -0.7723
38.925 -0.802
38.95 -0.8231
38.975 -0.8344
39 -0.8392
39.025 -0.8442
39.05 -0.854
39.075 -0.8675
39.1 -0.8808
39.125 -0.8927
39.15 -0.905
39.175 -0.9194
39.2 -0.9385
39.225 -0.9629
39.25 -0.9942
39.275 -1.0292
39.3 -1.0647
39.325 -1.1036
39.35 -1.1499
39.375 -1.2049
39.4 -1.2652
39.425 -1.3241
39.45 -1.3746
39.475 -1.4143
39.5 -1.4406
39.525 -1.4576
39.55 -1.4739
39.575 -1.4899
39.6 -1.5028
39.625 -1.5111
39.65 -1.5046
39.675 -1.4738
39.7 -1.4275
39.725 -1.3757
39.75 -1.3192
39.775 -1.2601
39.8 -1.1982
39.825 -1.134
39.85 -1.0633
39.875 -0.9853
39.9 -0.9028
39.925 -0.8106
39.95 -0.7073
39.975 -0.5888
40 -0.4619
40.025 -0.3358
40.05 -0.2177
40.075 -0.1116
40.1 -0.0142
40.125 0.0805
40.15 0.1773
40.175 0.2809
40.2 0.3879
40.225 0.4926
40.25 0.5936
40.275 0.6912
40.3 0.7808
40.325 0.8606
40.35 0.9318
40.375 0.9946
40.4 1.0494
40.425 1.0995
40.45 1.1461
40.475 1.1873
40.5 1.2245
40.525 1.2553
40.55 1.2768
40.575 1.2973
40.6 1.3238
40.625 1.3502
40.65 1.3669
40.675 1.3754
40.7 1.3775
40.725 1.3754
40.75 1.3783
40.775 1.4001
40.8 1.4342
40.825 1.4636
40.85 1.4861
40.875 1.509
40.9 1.535
40.925 1.5643
40.95 1.596
40.975 1.6238
41 1.6437
41.025 1.658
41.05 1.667
41.075 1.6695
41.1 1.6683
41.125 1.6623
41.15 1.6538
41.175 1.6429
41.2 1.6312
41.225 1.6182
41.25 1.6038
41.275 1.5899
41.3 1.5764
41.325 1.5636
41.35 1.5512
41.375 1.5409
41.4 1.5344
41.425 1.5291
41.45 1.5255
41.475 1.5207
41.5 1.5123
41.525 1.5011
41.55 1.486
41.575 1.4655
41.6 1.4402
41.625 1.4086
41.65 1.3694
41.675 1.3238
41.7 1.2712
41.725 1.2134
41.75 1.1522
41.775 1.0918
41.8 1.0345
41.825 0.9825
41.85 0.931
41.875 0.8742
41.9 0.8154
41.925 0.7507
41.95 0.6811
41.975 0.6077
42 0.5319
42.025 0.4546
42.05 0.3784
42.075 0.3116
42.1 0.2529
42.125 0.1976
42.15 0.1462
42.175 0.1
42.2 0.0584
42.225 0.031
42.25 0.0134
42.275 -0.0035
42.3 -0.0233
42.325 -0.0463
42.35 -0.0725
42.375 -0.1035
42.4 -0.1385
42.425 -0.1736
42.45 -0.2046
42.475 -0.2291
42.5 -0.2502
42.525 -0.2693
42.55 -0.2891
42.575 -0.3149
42.6 -0.3458
42.625 -0.3823
42.65 -0.426
42.675 -0.4751
42.7 -0.5304
42.725 -0.5875
42.75 -0.6392
42.775 -0.6827
42.8 -0.7211
42.825 -0.7579
42.85 -0.7904
42.875 -0.82
42.9 -0.8458
42.925 -0.8666
42.95 -0.883
42.975 -0.8974
43 -0.912
43.025 -0.922
43.05 -0.9242
43.075 -0.9232
43.1 -0.9227
43.125 -0.9293
43.15 -0.9442
43.175 -0.9625
43.2 -0.9785
43.225 -0.9876
43.25 -0.9891
43.275 -0.9855
43.3 -0.9831
43.325 -0.9838
43.35 -0.985
43.375 -0.987
43.4 -0.9886
43.425 -0.9862
43.45 -0.9715
43.475 -0.9422
43.5 -0.9041
43.525 -0.8603
43.55 -0.8121
43.575 -0.758
43.6 -0.7016
43.625 -0.6477
43.65 -0.5973
43.675 -0.5513
43.7 -0.5089
43.725 -0.467
43.75 -0.4251
43.775 -0.3808
43.8 -0.3358
43.825 -0.2913
43.85 -0.2458
43.875 -0.2012
43.9 -0.1574
43.925 -0.1117
43.95 -0.0621
43.975 -0.0077
44 0.0481
44.025 0.1029
44.05 0.1577
44.075 0.2135
44.1 0.2717
44.125 0.3276
44.15 0.3822
44.175 0.4351
44.2 0.4832
44.225 0.5266
44.25 0.5631
44.275 0.5935
44.3 0.6185
44.325 0.6371
44.35 0.6521
44.375 0.6645
44.4 0.6733
44.425 0.6794
44.45 0.6804
44.475 0.6741
44.5 0.6601
44.525 0.641
44.55 0.6174
44.575 0.5891
44.6 0.5574
44.625 0.5243
44.65 0.4913
44.675 0.4591
44.7 0.4282
44.725 0.3959
44.75 0.3611
44.775 0.3254
44.8 0.294
44.825 0.2721
44.85 0.2634
44.875 0.2619
44.9 0.2603
44.925 0.2589
44.95 0.2633
44.975 0.274
45 0.2867
45.025 0.2999
45.05 0.3185
45.075 0.3386
45.1 0.3523
45.125 0.355
45.15 0.3477
45.175 0.3311
45.2 0.3052
45.225 0.2728
45.25 0.2334
45.275 0.1909
45.3 0.1463
45.325 0.1005
45.35 0.0561
45.375 0.0179
45.4 -0.0037
45.425 -0.0058
45.45 0.0043
45.475 0.0233
45.5 0.047
45.525 0.0792
45.55 0.122
45.575 0.1727
45.6 0.2269
45.625 0.2811
45.65 0.3326
45.675 0.3808
45.7 0.4271
45.725 0.4708
45.75 0.5113
45.775 0.5503
45.8 0.5881
45.825 0.623
45.85 0.6559
45.875 0.6887
45.9 0.7205
45.925 0.7483
45.95 0.7718
45.975 0.7889
46 0.7977
46.025 0.7977
46.05 0.7915
46.075 0.7808
46.1 0.7638
46.125 0.7414
46.15 0.7138
46.175 0.6834
46.2 0.655
46.225 0.6434
46.25 0.6627
46.275 0.7059
46.3 0.7605
46.325 0.821
46.35 0.8831
46.375 0.9474
46.4 1.0088
46.425 1.0634
46.45 1.1143
46.475 1.1627
46.5 1.2045
46.525 1.2395
46.55 1.2722
46.575 1.3092
46.6 1.3521
46.625 1.3985
46.65 1.4437
46.675 1.4838
46.7 1.515
46.725 1.5368
46.75 1.5519
46.775 1.5614
46.8 1.5663
46.825 1.5673
46.85 1.5647
46.875 1.5587
46.9 1.549
46.925 1.5373
46.95 1.5238
46.975 1.5089
47 1.4929
47.025 1.4751
47.05 1.4594
47.075 1.443
47.1 1.4271
47.125 1.415
47.15 1.4071
47.175 1.4005
47.2 1.3958
47.225 1.391
47.25 1.3837
47.275 1.3763
47.3 1.3684
47.325 1.3598
47.35 1.3532
47.375 1.348
47.4 1.3396
47.425 1.3252
47.45 1.3073
47.475 1.2859
47.5 1.258
47.525 1.2221
47.55 1.1804
47.575 1.1337
47.6 1.0819
47.625 1.027
47.65 0.9684
47.675 0.9065
47.7 0.8453
47.725 0.7869
47.75 0.7375
47.775 0.7038
47.8 0.6844
47.825 0.6708
47.85 0.6565
47.875 0.6381
47.9 0.6133
47.925 0.5812
47.95 0.5439
47.975 0.4998
48 0.4488
48.025 0.3926
48.05 0.3333
48.075 0.2765
48.1 0.234
48.125 0.2051
48.15 0.186
48.175 0.1723
48.2 0.1595
48.225 0.145
48.25 0.1267
48.275 0.1013
48.3 0.0678
48.325 0.0268
48.35 -0.0203
48.375 -0.0685
48.4 -0.1101
48.425 -0.1395
48.45 -0.1597
48.475 -0.1746
48.5 -0.1848
48.525 -0.1846
48.55 -0.1719
48.575 -0.1532
48.6 -0.124
48.625 -0.0793
48.65 -0.0166
48.675 0.0566
48.7 0.1357
48.725 0.2174
48.75 0.2975
48.775 0.3738
48.8 0.4425
48.825 0.5022
48.85 0.5544
48.875 0.6
48.9 0.6385
48.925 0.6702
48.95 0.6944
48.975 0.7112
49 0.7193
49.025 0.7196
49.05 0.7116
49.075 0.695
49.1 0.674
49.125 0.6568
49.15 0.6464
49.175 0.6475
49.2 0.664
49.225 0.6989
49.25 0.744
49.275 0.7929
49.3 0.8446
49.325 0.9052
49.35 0.979
49.375 1.0647
49.4 1.1576
49.425 1.2509
49.45 1.3414
49.475 1.4269
49.5 1.5047
49.525 1.5747
49.55 1.6384
49.575 1.6979
49.6 1.7564
49.625 1.8178
49.65 1.8828
49.675 1.9463
49.7 2.0039
49.725 2.0509
49.75 2.086
49.775 2.1102
49.8 2.1228
49.825 2.1248
49.85 2.1187
49.875 2.103
49.9 2.0748
49.925 2.0369
49.95 1.9898
49.975 1.9317
50 1.8622
50.025 1.7862
50.05 1.704
50.075 1.6159
50.1 1.5211
50.125 1.4158
50.15 1.2989
50.175 1.1742
50.2 1.0487
50.225 0.9336
50.25 0.8269
50.275 0.7209
50.3 0.6127
50.325 0.5085
50.35 0.4113
50.375 0.316
50.4 0.2193
50.425 0.1217
50.45 0.0222
50.475 -0.0768
50.5 -0.1721
50.525 -0.264
50.55 -0.3523
50.575 -0.4356
50.6 -0.5115
50.625 -0.5845
50.65 -0.6597
50.675 -0.7386
50.7 -0.8209
50.725 -0.9059
50.75 -0.994
50.775 -1.0834
50.8 -1.1673
50.825 -1.2361
50.85 -1.2878
50.875 -1.3235
50.9 -1.3415
50.925 -1.3447
50.95 -1.3413
50.975 -1.3358
51 -1.3332
51.025 -1.3314
51.05 -1.3316
51.075 -1.3325
51.1 -1.3367
51.125 -1.3448
51.15 -1.3564
51.175 -1.371
51.2 -1.3878
51.225 -1.4005
51.25 -1.397
51.275 -1.3783
51.3 -1.3477
51.325 -1.3128
51.35 -1.2775
51.375 -1.2407
51.4 -1.2031
51.425 -1.1672
51.45 -1.1323
51.475 -1.0973
51.5 -1.0587
51.525 -1.017
51.55 -0.9781
51.575 -0.9493
51.6 -0.9307
51.625 -0.9204
51.65 -0.9167
51.675 -0.9162
51.7 -0.9162
51.725 -0.9213
51.75 -0.9371
51.775 -0.962
51.8 -0.9904
51.825 -1.0213
51.85 -1.0536
51.875 -1.0812
51.9 -1.1008
51.925 -1.117
51.95 -1.1357
51.975 -1.1541
52 -1.1707
52.025 -1.1912
52.05 -1.2176
52.075 -1.2464
52.1 -1.2785
52.125 -1.314
52.15 -1.3484
52.175 -1.3861
52.2 -1.4285
52.225 -1.4728
52.25 -1.5194
52.275 -1.5745
52.3 -1.6428
52.325 -1.723
52.35 -1.8108
52.375 -1.9031
52.4 -1.9985
52.425 -2.0983
52.45 -2.2036
52.475 -2.3103
52.5 -2.4139
52.525 -2.501
52.55 -2.5619
52.575 -2.5999
52.6 -2.629
52.625 -2.6466
52.65 -2.658
52.675 -2.6667
52.7 -2.6784
52.725 -2.6946
52.75 -2.7133
52.775 -2.7339
52.8 -2.7564
52.825 -2.7762
52.85 -2.7898
52.875 -2.7893
52.9 -2.773
52.925 -2.7496
52.95 -2.7239
52.975 -2.7002
53 -2.6756
53.025 -2.6524
53.05 -2.6308
53.075 -2.617
53.1 -2.607
53.125 -2.588
53.15 -2.55
53.175 -2.503
53.2 -2.4601
53.225 -2.424
53.25 -2.3967
53.275 -2.3842
53.3 -2.3888
53.325 -2.4008
53.35 -2.4136
53.375 -2.4214
53.4 -2.4236
53.425 -2.4265
53.45 -2.4377
53.475 -2.4604
53.5 -2.4919
53.525 -2.5244
53.55 -2.5491
53.575 -2.5653
53.6 -2.5704
53.625 -2.5567
53.65 -2.5271
53.675 -2.4968
53.7 -2.4851
53.725 -2.5082
53.75 -2.5556
53.775 -2.6105
53.8 -2.6654
53.825 -2.7191
53.85 -2.7722
53.875 -2.8175
53.9 -2.8526
53.925 -2.8788
53.95 -2.8989
53.975 -2.9233
54 -2.9665
54.025 -3.0323
54.05 -3.1064
54.075 -3.1663
54.1 -3.2019
54.125 -3.2155
54.15 -3.2112
54.175 -3.2004
54.2 -3.1873
54.225 -3.1736
54.25 -3.1544
54.275 -3.1258
54.3 -3.0932
54.325 -3.0669
54.35 -3.0535
54.375 -3.0497
54.4 -3.048
54.425 -3.0383
54.45 -3.0118
54.475 -2.9761
54.5 -2.9336
54.525 -2.8848
54.55 -2.838
54.575 -2.8002
54.6 -2.7686
54.625 -2.7363
54.65 -2.6995
54.675 -2.6583
54.7 -2.6129
54.725 -2.561
54.75 -2.5119
54.775 -2.4837
54.8 -2.4838
54.825 -2.502
54.85 -2.5254
54.875 -2.5491
54.9 -2.5621
54.925 -2.5661
54.95 -2.571
54.975 -2.578
55 -2.5875
55.025 -2.5963
55.05 -2.6
55.075 -2.5996
55.1 -2.5986
55.125 -2.6026
55.15 -2.6128
55.175 -2.6208
55.2 -2.6281
55.225 -2.6359
55.25 -2.647
55.275 -2.6594
55.3 -2.672
55.325 -2.6842
55.35 -2.6963
55.375 -2.7078
55.4 -2.7179
55.425 -2.7275
55.45 -2.7392
55.475 -2.7555
55.5 -2.7763
55.525 -2.804
55.55 -2.8376
55.575 -2.8715
55.6 -2.8998
55.625 -2.9173
55.65 -2.9235
55.675 -2.9206
55.7 -2.907
55.725 -2.8854
55.75 -2.8615
55.775 -2.8433
55.8 -2.8314
55.825 -2.8243
55.85 -2.8178
55.875 -2.8103
55.9 -2.8032
55.925 -2.7967
55.95 -2.7975
55.975 -2.8107
56 -2.8372
56.025 -2.8753
56.05 -2.924
56.075 -2.9821
56.1 -3.0512
56.125 -3.1283
56.15 -3.2057
56.175 -3.283
56.2 -3.3567
56.225 -3.4274
56.25 -3.4928
56.275 -3.553
56.3 -3.6054
56.325 -3.6457
56.35 -3.6744
56.375 -3.7012
56.4 -3.7303
56.425 -3.7544
56.45 -3.7571
56.475 -3.7358
56.5 -3.6978
56.525 -3.6479
56.55 -3.587
56.575 -3.5202
56.6 -3.4531
56.625 -3.387
56.65 -3.3207
56.675 -3.256
56.7 -3.2022
56.725 -3.1647
56.75 -3.1415
56.775 -3.1307
56.8 -3.1325
56.825 -3.1405
56.85 -3.1467
56.875 -3.15
56.9 -3.1485
56.925 -3.1394
56.95 -3.1246
56.975 -3.1058
57 -3.0853
57.025 -3.0571
57.05 -3.0255
57.075 -2.9955
57.1 -2.9616
57.125 -2.9226
57.15 -2.8853
57.175 -2.8525
57.2 -2.8232
57.225 -2.8007
57.25 -2.788
57.275 -2.7828
57.3 -2.7816
57.325 -2.7718
57.35 -2.7475
57.375 -2.7044
57.4 -2.6471
57.425 -2.5785
57.45 -2.5051
57.475 -2.4347
57.5 -2.373
57.525 -2.3195
57.55 -2.2743
57.575 -2.2372
57.6 -2.2085
57.625 -2.1879
57.65 -2.1738
57.675 -2.1667
57.7 -2.1645
57.725 -2.1677
57.75 -2.1753
57.775 -2.182
57.8 -2.1906
57.825 -2.2046
57.85 -2.2253
57.875 -2.251
57.9 -2.2764
57.925 -2.2935
57.95 -2.2906
57.975 -2.2611
58 -2.2143
58.025 -2.1643
58.05 -2.1167
58.075 -2.0735
58.1 -2.0327
58.125 -1.9908
58.15 -1.9524
58.175 -1.9169
58.2 -1.888
58.225 -1.8639
58.25 -1.843
58.275 -1.8273
58.3 -1.818
58.325 -1.8162
58.35 -1.8229
58.375 -1.8374
58.4 -1.8577
58.425 -1.8821
58.45 -1.9121
58.475 -1.9471
58.5 -1.9886
58.525 -2.0252
58.55 -2.0462
58.575 -2.0615
58.6 -2.0753
58.625 -2.0849
58.65 -2.0897
58.675 -2.0868
58.7 -2.0804
58.725 -2.0737
58.75 -2.0623
58.775 -2.0472
58.8 -2.0345
58.825 -2.0242
58.85 -2.0167
58.875 -2.0117
58.9 -2.0097
58.925 -2.0066
58.95 -1.9976
58.975 -1.9767
59 -1.9445
59.025 -1.8999
59.05 -1.8389
59.075 -1.7583
59.1 -1.6613
59.125 -1.558
59.15 -1.4542
59.175 -1.3535
59.2 -1.2589
59.225 -1.1744
59.25 -1.1003
59.275 -1.034
59.3 -0.9729
59.325 -0.9158
59.35 -0.862
59.375 -0.8101
59.4 -0.7597
59.425 -0.7103
59.45 -0.6637
59.475 -0.6233
59.5 -0.5896
59.525 -0.5621
59.55 -0.5418
59.575 -0.5299
59.6 -0.5241
59.625 -0.5198
59.65 -0.5089
59.675 -0.4907
59.7 -0.4627
59.725 -0.4278
59.75 -0.386
59.775 -0.342
59.8 -0.3022
59.825 -0.2678
59.85 -0.2362
59.875 -0.2097
59.9 -0.1876
59.925 -0.171
59.95 -0.1573
59.975 -0.1458
60 -0.1359
60.025 -0.1204
60.05 -0.0911
60.075 -0.0491
60.1 -0.0018
60.125 0.0422
60.15 0.0809
60.175 0.1141
60.2 0.1456
60.225 0.1751
60.25 0.2076
60.275 0.2566
60.3 0.3236
60.325 0.3978
60.35 0.4799
60.375 0.5761
60.4 0.6841
60.425 0.792
60.45 0.8918
60.475 0.9834
60.5 1.0671
60.525 1.1432
60.55 1.2124
60.575 1.2746
60.6 1.328
60.625 1.3715
60.65 1.4067
60.675 1.435
60.7 1.4554
60.725 1.4669
60.75 1.47
60.775 1.4659
60.8 1.4554
60.825 1.4389
60.85 1.4186
60.875 1.3966
60.9 1.3759
60.925 1.3555
60.95 1.3347
60.975 1.3115
61 1.2832
61.025 1.2489
61.05 1.2043
61.075 1.1504
61.1 1.0913
61.125 1.0277
61.15 0.9662
61.175 0.9141
61.2 0.8635
61.225 0.806
61.25 0.741
61.275 0.6745
61.3 0.609
61.325 0.5395
61.35 0.4644
61.375 0.3873
61.4 0.3103
61.425 0.2394
61.45 0.1873
61.475 0.1642
61.5 0.1583
61.525 0.1553
61.55 0.1555
61.575 0.1689
61.6 0.1937
61.625 0.2211
61.65 0.2513
61.675 0.2859
61.7 0.3217
61.725 0.3564
61.75 0.3857
61.775 0.4053
61.8 0.4148
61.825 0.4165
61.85 0.4112
61.875 0.4095
61.9 0.4194
61.925 0.4333
61.95 0.445
61.975 0.456
62 0.47
62.025 0.4929
62.05 0.5337
62.075 0.5915
62.1 0.6623
62.125 0.7371
62.15 0.8076
62.175 0.8739
62.2 0.9348
62.225 0.995
62.25 1.0552
62.275 1.1115
62.3 1.1651
62.325 1.2175
62.35 1.2718
62.375 1.3284
62.4 1.3886
62.425 1.4512
62.45 1.5125
62.475 1.5685
62.5 1.6184
62.525 1.6615
62.55 1.699
62.575 1.7341
62.6 1.7701
62.625 1.8088
62.65 1.8475
62.675 1.8836
62.7 1.9165
62.725 1.9457
62.75 1.9712
62.775 1.9921
62.8 2.0093
62.825 2.0233
62.85 2.0344
62.875 2.0425
62.9 2.0475
62.925 2.0499
62.95 2.0494
62.975 2.0461
63 2.0395
63.025 2.0298
63.05 2.0168
63.075 1.9998
63.1 1.9788
63.125 1.9535
63.15 1.9237
63.175 1.8898
63.2 1.8516
63.225 1.8094
63.25 1.7641
63.275 1.7175
63.3 1.6717
63.325 1.6273
63.35 1.5848
63.375 1.554
63.4 1.5356
63.425 1.5224
63.45 1.5061
63.475 1.4833
63.5 1.4521
63.525 1.4139
63.55 1.3697
63.575 1.3199
63.6 1.2734
63.625 1.2397
63.65 1.2279
63.675 1.234
63.7 1.2577
63.725 1.2932
63.75 1.3285
63.775 1.3586
63.8 1.3823
63.825 1.3996
63.85 1.41
63.875 1.4127
63.9 1.4069
63.925 1.3924
63.95 1.3743
63.975 1.3559
64 1.3395
64.025 1.3241
64.05 1.3082
64.075 1.3042
64.1 1.3226
64.125 1.3554
64.15 1.395
64.175 1.4412
64.2 1.4911
64.225 1.5398
64.25 1.5858
64.275 1.63
64.3 1.6735
64.325 1.7157
64.35 1.7544
64.375 1.7869
64.4 1.8128
64.425 1.8306
64.45 1.8409
64.475 1.8429
64.5 1.8361
64.525 1.8222
64.55 1.8029
64.575 1.779
64.6 1.7505
64.625 1.717
64.65 1.6791
64.675 1.6373
64.7 1.5919
64.725 1.5431
64.75 1.4911
64.775 1.4357
64.8 1.3788
64.825 1.3232
64.85 1.2663
64.875 1.2023
64.9 1.1283
64.925 1.0443
64.95 0.9525
64.975 0.8537
65 0.7481
65.025 0.6337
65.05 0.5094
65.075 0.3767
65.1 0.2408
65.125 0.1085
65.15 -0.0094
65.175 -0.1128
65.2 -0.1971
65.225 -0.2642
65.25 -0.3198
65.275 -0.3565
65.3 -0.3756
65.325 -0.3683
65.35 -0.3395
65.375 -0.2999
65.4 -0.2524
65.425 -0.1994
65.45 -0.1491
65.475 -0.1066
65.5 -0.0701
65.525 -0.0409
65.55 -0.0183
65.575 -0.0018
65.6 0.0098
65.625 0.0222
65.65 0.0346
65.675 0.0457
65.7 0.0547
65.725 0.0614
65.75 0.0633
65.775 0.0622
65.8 0.0558
65.825 0.0438
65.85 0.0275
65.875 0.0106
65.9 -0.0044
65.925 -0.016
65.95 -0.0222
65.975 -0.027
66 -0.0357
66.025 -0.0492
66.05 -0.0662
66.075 -0.0874
66.1 -0.1123
66.125 -0.1386
66.15 -0.1685
66.175 -0.2023
66.2 -0.2417
66.225 -0.2867
66.25 -0.3364
66.275 -0.388
66.3 -0.4396
66.325 -0.4899
66.35 -0.5377
66.375 -0.5795
66.4 -0.6158
66.425 -0.6469
66.45 -0.6727
66.475 -0.6919
66.5 -0.7033
66.525 -0.7056
66.55 -0.6933
66.575 -0.6638
66.6 -0.6259
66.625 -0.5971
66.65 -0.5808
66.675 -0.5709
66.7 -0.5651
66.725 -0.559
66.75 -0.5497
66.775 -0.5418
66.8 -0.5445
66.825 -0.5552
66.85 -0.5702
66.875 -0.5882
66.9 -0.6106
66.925 -0.636
66.95 -0.6594
66.975 -0.6805
67 -0.7013
67.025 -0.7249
67.05 -0.755
67.075 -0.7942
67.1 -0.8431
67.125 -0.9006
67.15 -0.9665
67.175 -1.0396
67.2 -1.1213
67.225 -1.2096
67.25 -1.2852
67.275 -1.3266
67.3 -1.3488
67.325 -1.3676
67.35 -1.386
67.375 -1.4065
67.4 -1.4268
67.425 -1.4388
67.45 -1.4392
67.475 -1.4341
67.5 -1.4304
67.525 -1.4318
67.55 -1.439
67.575 -1.449
67.6 -1.457
67.625 -1.4598
67.65 -1.4597
67.675 -1.4569
67.7 -1.4486
67.725 -1.4337
67.75 -1.4148
67.775 -1.3956
67.8 -1.3753
67.825 -1.3533
67.85 -1.328
67.875 -1.3028
67.9 -1.2742
67.925 -1.24
67.95 -1.2036
67.975 -1.1747
68 -1.1562
68.025 -1.1451
68.05 -1.1381
68.075 -1.1275
68.1 -1.1088
68.125 -1.0828
68.15 -1.0536
68.175 -1.0251
68.2 -0.9972
68.225 -0.9697
68.25 -0.9405
68.275 -0.9115
68.3 -0.8839
68.325 -0.8571
68.35 -0.8305
68.375 -0.7969
68.4 -0.7503
68.425 -0.6968
68.45 -0.6419
68.475 -0.5892
68.5 -0.5372
68.525 -0.4885
68.55 -0.4462
68.575 -0.4144
68.6 -0.3922
68.625 -0.3724
68.65 -0.3532
68.675 -0.3364
68.7 -0.3224
68.725 -0.3106
68.75 -0.2943
68.775 -0.2786
68.8 -0.273
68.825 -0.2722
68.85 -0.2744
68.875 -0.2794
68.9 -0.2845
68.925 -0.287
68.95 -0.2849
68.975 -0.2731
69 -0.2534
69.025 -0.2313
69.05 -0.21
69.075 -0.1914
69.1 -0.175
69.125 -0.168
69.15 -0.183
69.175 -0.2247
69.2 -0.2837
69.225 -0.3501
69.25 -0.4121
69.275 -0.4624
69.3 -0.5032
69.325 -0.5455
69.35 -0.5965
69.375 -0.6501
69.4 -0.6886
69.425 -0.7033
69.45 -0.6981
69.475 -0.6758
69.5 -0.6422
69.525 -0.6041
69.55 -0.5687
69.575 -0.5382
69.6 -0.5153
69.625 -0.5
69.65 -0.4882
69.675 -0.4735
69.7 -0.4539
69.725 -0.4333
69.75 -0.4127
69.775 -0.3921
69.8 -0.3694
69.825 -0.3411
69.85 -0.3036
69.875 -0.2532
69.9 -0.1879
69.925 -0.1122
69.95 -0.0337
69.975 0.0387
70 0.1067
70.025 0.1693
70.05 0.2184
70.075 0.2556
70.1 0.284
70.125 0.307
70.15 0.3264
70.175 0.3432
70.2 0.3615
70.225 0.3828
70.25 0.4027
70.275 0.4151
70.3 0.418
70.325 0.4149
70.35 0.4095
70.375 0.4034
70.4 0.3955
70.425 0.3864
70.45 0.3812
70.475 0.3791
70.5 0.3792
70.525 0.3818
70.55 0.3872
70.575 0.4077
70.6 0.4477
70.625 0.4949
70.65 0.5387
70.675 0.5771
70.7 0.6093
70.725 0.6375
70.75 0.6633
70.775 0.688
70.8 0.7112
70.825 0.7329
70.85 0.7555
70.875 0.7783
70.9 0.7995
70.925 0.8203
70.95 0.8398
70.975 0.8571
71 0.8712
71.025 0.884
71.05 0.8947
71.075 0.9059
71.1 0.9248
71.125 0.9538
71.15 0.9924
71.175 1.0407
71.2 1.0958
71.225 1.151
71.25 1.2043
71.275 1.2542
71.3 1.2983
71.325 1.3362
71.35 1.3688
71.375 1.3971
71.4 1.4224
71.425 1.447
71.45 1.4729
71.475 1.4988
71.5 1.5193
71.525 1.5334
71.55 1.542
71.575 1.5458
71.6 1.5467
71.625 1.5459
71.65 1.5468
71.675 1.5536
71.7 1.5639
71.725 1.5678
71.75 1.5599
71.775 1.5427
71.8 1.5186
71.825 1.4901
71.85 1.4589
71.875 1.4248
71.9 1.3898
71.925 1.3571
71.95 1.3322
71.975 1.3138
72 1.3002
72.025 1.2869
72.05 1.2743
72.075 1.261
72.1 1.2453
72.125 1.2255
72.15 1.2026
72.175 1.1755
72.2 1.1441
72.225 1.1095
72.25 1.0705
72.275 1.029
72.3 0.9943
72.325 0.9662
72.35 0.9424
72.375 0.9237
72.4 0.9162
72.425 0.9254
72.45 0.9467
72.475 0.9713
72.5 0.9895
72.525 1.0036
72.55 1.0168
72.575 1.0287
72.6 1.0369
72.625 1.0404
72.65 1.0381
72.675 1.0336
72.7 1.0281
72.725 1.0223
72.75 1.0151
72.775 1.0102
72.8 1.0094
72.825 1.0114
72.85 1.0159
72.875 1.0261
72.9 1.0394
72.925 1.0549
72.95 1.0697
72.975 1.0815
73 1.095
73.025 1.1071
73.05 1.1165
73.075 1.1267
73.1 1.1385
73.125 1.1518
73.15 1.1691
73.175 1.1896
73.2 1.2116
73.225 1.2341
73.25 1.2571
73.275 1.2777
73.3 1.2952
73.325 1.3077
73.35 1.3166
73.375 1.3224
73.4 1.3271
73.425 1.3283
73.45 1.3271
73.475 1.3258
73.5 1.3233
73.525 1.3171
73.55 1.3083
73.575 1.2987
73.6 1.2878
73.625 1.2772
73.65 1.2705
73.675 1.2652
73.7 1.2598
73.725 1.2528
73.75 1.2453
73.775 1.2353
73.8 1.2193
73.825 1.197
73.85 1.1694
73.875 1.138
73.9 1.109
73.925 1.0865
73.95 1.0669
73.975 1.0461
74 1.0184
74.025 0.982
74.05 0.9427
74.075 0.9065
74.1 0.8733
74.125 0.8436
74.15 0.8193
74.175 0.8005
74.2 0.7824
74.225 0.7631
74.25 0.7421
74.275 0.7159
74.3 0.6852
74.325 0.6511
74.35 0.6153
74.375 0.5813
74.4 0.5538
74.425 0.5303
74.45 0.5096
74.475 0.4911
74.5 0.4765
74.525 0.4667
74.55 0.4653
74.575 0.4713
74.6 0.4785
74.625 0.4815
74.65 0.478
74.675 0.467
74.7 0.449
74.725 0.4252
74.75 0.3995
74.775 0.3741
74.8 0.3531
74.825 0.3357
74.85 0.3193
74.875 0.3057
74.9 0.3002
74.925 0.3097
74.95 0.3283
74.975 0.3504
75 0.3706
75.025 0.3857
75.05 0.3984
75.075 0.4179
75.1 0.4559
75.125 0.5123
75.15 0.5763
75.175 0.6418
75.2 0.7034
75.225 0.7692
75.25 0.8458
75.275 0.9287
75.3 1.0122
75.325 1.0896
75.35 1.1596
75.375 1.2232
75.4 1.281
75.425 1.3312
75.45 1.3737
75.475 1.4118
75.5 1.4438
75.525 1.4694
75.55 1.4942
75.575 1.5204
75.6 1.5464
75.625 1.5715
75.65 1.5937
75.675 1.6138
75.7 1.6318
75.725 1.6489
75.75 1.6633
75.775 1.6736
75.8 1.6809
75.825 1.6828
75.85 1.679
75.875 1.6682
75.9 1.6525
75.925 1.6371
75.95 1.6262
75.975 1.6178
76 1.6091
76.025 1.5959
76.05 1.5779
76.075 1.5527
76.1 1.5184
76.125 1.4758
76.15 1.4287
76.175 1.3778
76.2 1.3232
76.225 1.2651
76.25 1.2036
76.275 1.1359
76.3 1.0623
76.325 0.9831
76.35 0.8995
76.375 0.8143
76.4 0.7395
76.425 0.6827
76.45 0.6349
76.475 0.5848
76.5 0.5288
76.525 0.4707
76.55 0.4235
76.575 0.3887
76.6 0.3645
76.625 0.3472
76.65 0.3371
76.675 0.3401
76.7 0.3576
76.725 0.3877
76.75 0.4241
76.775 0.462
76.8 0.4949
76.825 0.5213
76.85 0.5439
76.875 0.5606
76.9 0.5692
76.925 0.5704
76.95 0.5645
76.975 0.5521
77 0.5352
77.025 0.5156
77.05 0.4951
77.075 0.4728
77.1 0.4454
77.125 0.4116
77.15 0.3704
77.175 0.323
77.2 0.2731
77.225 0.2236
77.25 0.1732
77.275 0.1202
77.3 0.0652
77.325 0.0138
77.35 -0.0242
77.375 -0.0428
77.4 -0.0454
77.425 -0.0345
77.45 -0.0127
77.475 0.019
77.5 0.0548
77.525 0.0891
77.55 0.1199
77.575 0.1473
77.6 0.1693
77.625 0.186
77.65 0.2004
77.675 0.2143
77.7 0.2281
77.725 0.239
77.75 0.2466
77.775 0.2473
77.8 0.2445
77.825 0.2442
77.85 0.247
77.875 0.2457
77.9 0.2389
77.925 0.228
77.95 0.2172
77.975 0.21
78 0.2065
78.025 0.2056
78.05 0.2066
78.075 0.2058
78.1 0.2007
78.125 0.1916
78.15 0.185
78.175 0.1824
78.2 0.1774
78.225 0.173
78.25 0.1772
78.275 0.193
78.3 0.2203
78.325 0.2615
78.35 0.3095
78.375 0.3693
78.4 0.4385
78.425 0.5073
78.45 0.5722
78.475 0.6346
78.5 0.6943
78.525 0.7538
78.55 0.8155
78.575 0.8766
78.6 0.9323
78.625 0.9777
78.65 1.0136
78.675 1.0405
78.7 1.0617
78.725 1.0783
78.75 1.0919
78.775 1.1005
78.8 1.1029
78.825 1.1023
78.85 1.103
78.875 1.1106
78.9 1.1247
78.925 1.1403
78.95 1.1568
78.975 1.171
79 1.1835
79.025 1.1985
79.05 1.2134
79.075 1.225
79.1 1.2323
79.125 1.2338
79.15 1.2296
79.175 1.2173
79.2 1.1969
79.225 1.1704
79.25 1.1398
79.275 1.1008
79.3 1.0553
79.325 1.0066
79.35 0.9542
79.375 0.8962
79.4 0.8351
79.425 0.7816
79.45 0.7383
79.475 0.6983
79.5 0.656
79.525 0.6102
79.55 0.5617
79.575 0.5099
79.6 0.4563
79.625 0.4042
79.65 0.3582
79.675 0.3194
79.7 0.2909
79.725 0.2785
79.75 0.2839
79.775 0.3002
79.8 0.3241
79.825 0.3498
79.85 0.373
79.875 0.3923
79.9 0.406
79.925 0.4141
79.95 0.4152
79.975 0.4086
80 0.3959
80.025 0.3778
80.05 0.3558
80.075 0.3304
80.1 0.3012
80.125 0.2658
80.15 0.2228
80.175 0.1714
80.2 0.1148
80.225 0.0593
80.25 0.0042
80.275 -0.0462
80.3 -0.0892
80.325 -0.1273
80.35 -0.1625
80.375 -0.196
80.4 -0.2191
80.425 -0.2194
80.45 -0.2037
80.475 -0.1821
80.5 -0.1575
80.525 -0.1333
80.55 -0.1147
80.575 -0.1035
80.6 -0.1001
80.625 -0.1016
80.65 -0.1056
80.675 -0.1061
80.7 -0.096
80.725 -0.0772
80.75 -0.0523
80.775 -0.0213
80.8 0.0143
80.825 0.049
80.85 0.0705
80.875 0.0841
80.9 0.0938
80.925 0.098
80.95 0.0981
80.975 0.0997
81 0.1048
81.025 0.1133
81.05 0.1275
81.075 0.1489
81.1 0.1732
81.125 0.1951
81.15 0.2094
81.175 0.2164
81.2 0.2149
81.225 0.2013
81.25 0.1743
81.275 0.1382
81.3 0.0956
81.325 0.0459
81.35 -0.011
81.375 -0.0749
81.4 -0.1442
81.425 -0.2163
81.45 -0.2881
81.475 -0.3553
81.5 -0.4128
81.525 -0.451
81.55 -0.4594
81.575 -0.4434
81.6 -0.4112
81.625 -0.3713
81.65 -0.3304
81.675 -0.2926
81.7 -0.2643
81.725 -0.2434
81.75 -0.2254
81.775 -0.2065
81.8 -0.1908
81.825 -0.1814
81.85 -0.1749
81.875 -0.1664
81.9 -0.1564
81.925 -0.1415
81.95 -0.1261
81.975 -0.1126
82 -0.1035
82.025 -0.0976
82.05 -0.0937
82.075 -0.0904
82.1 -0.0878
82.125 -0.0878
82.15 -0.0907
82.175 -0.0948
82.2 -0.0975
82.225 -0.1006
82.25 -0.1082
82.275 -0.1158
82.3 -0.1176
82.325 -0.1173
82.35 -0.1138
82.375 -0.112
82.4 -0.1177
82.425 -0.1313
82.45 -0.1538
82.475 -0.1826
82.5 -0.2127
82.525 -0.2412
82.55 -0.2691
82.575 -0.2967
82.6 -0.3219
82.625 -0.345
82.65 -0.3677
82.675 -0.395
82.7 -0.425
82.725 -0.456
82.75 -0.4865
82.775 -0.5148
82.8 -0.5339
82.825 -0.5453
82.85 -0.5566
82.875 -0.5723
82.9 -0.5913
82.925 -0.6106
82.95 -0.6319
82.975 -0.6558
83 -0.6788
83.025 -0.6958
83.05 -0.7067
83.075 -0.7142
83.1 -0.7124
83.125 -0.7039
83.15 -0.6975
83.175 -0.6934
83.2 -0.6915
83.225 -0.6913
83.25 -0.6897
83.275 -0.6855
83.3 -0.6736
83.325 -0.6517
83.35 -0.6139
83.375 -0.5643
83.4 -0.5065
83.425 -0.4464
83.45 -0.3868
83.475 -0.3283
83.5 -0.2716
83.525 -0.2171
83.55 -0.1649
83.575 -0.1152
83.6 -0.0719
83.625 -0.0348
83.65 -0.0017
83.675 0.0273
83.7 0.0527
83.725 0.0793
83.75 0.1186
83.775 0.1695
83.8 0.2222
83.825 0.2755
83.85 0.3345
83.875 0.4028
83.9 0.4714
83.925 0.5365
83.95 0.5948
83.975 0.6449
84 0.6866
84.025 0.7196
84.05 0.7441
84.075 0.7632
84.1 0.7786
84.125 0.7921
84.15 0.8078
84.175 0.8274
84.2 0.8464
84.225 0.8612
84.25 0.8722
84.275 0.8775
84.3 0.8782
84.325 0.8732
84.35 0.8632
84.375 0.8521
84.4 0.8436
84.425 0.8396
84.45 0.8403
84.475 0.8485
84.5 0.8595
84.525 0.8696
84.55 0.8783
84.575 0.8844
84.6 0.8864
84.625 0.884
84.65 0.8792
84.675 0.8738
84.7 0.8709
84.725 0.8792
84.75 0.9004
84.775 0.928
84.8 0.953
84.825 0.9716
84.85 0.9842
84.875 0.9894
84.9 0.9887
84.925 0.9836
84.95 0.9756
84.975 0.9654
85 0.9562
85.025 0.9515
85.05 0.952
85.075 0.9554
85.1 0.9613
85.125 0.9671
85.15 0.9721
85.175 0.9779
85.2 0.9867
85.225 1.0004
85.25 1.0146
85.275 1.0271
85.3 1.036
85.325 1.0392
85.35 1.0368
85.375 1.0303
85.4 1.0187
85.425 1.0007
85.45 0.9781
85.475 0.9523
85.5 0.9246
85.525 0.8942
85.55 0.8628
85.575 0.8322
85.6 0.8004
85.625 0.7662
85.65 0.73
85.675 0.6926
85.7 0.6541
85.725 0.6136
85.75 0.5739
85.775 0.5372
85.8 0.4997
85.825 0.459
85.85 0.4134
85.875 0.3606
85.9 0.3002
85.925 0.235
85.95 0.1671
85.975 0.0921
86 0.0076
86.025 -0.0828
86.05 -0.1721
86.075 -0.2641
86.1 -0.3579
86.125 -0.4444
86.15 -0.5186
86.175 -0.579
86.2 -0.6241
86.225 -0.6597
86.25 -0.6866
86.275 -0.706
86.3 -0.7196
86.325 -0.731
86.35 -0.744
86.375 -0.7605
86.4 -0.7797
86.425 -0.7979
86.45 -0.8124
86.475 -0.8261
86.5 -0.8392
86.525 -0.8471
86.55 -0.8532
86.575 -0.8676
86.6 -0.8927
86.625 -0.9278
86.65 -0.9689
86.675 -1.0074
86.7 -1.0299
86.725 -1.033
86.75 -1.027
86.775 -1.018
86.8 -1.0072
86.825 -0.9939
86.85 -0.9818
86.875 -0.9719
86.9 -0.961
86.925 -0.9504
86.95 -0.933
86.975 -0.9092
87 -0.8822
87.025 -0.8539
87.05 -0.8245
87.075 -0.7915
87.1 -0.7546
87.125 -0.7226
87.15 -0.6929
87.175 -0.6683
87.2 -0.6468
87.225 -0.6281
87.25 -0.6113
87.275 -0.5914
87.3 -0.5623
87.325 -0.5192
87.35 -0.4725
87.375 -0.4248
87.4 -0.3744
87.425 -0.3188
87.45 -0.2657
87.475 -0.2189
87.5 -0.18
87.525 -0.1484
87.55 -0.1264
87.575 -0.1137
87.6 -0.1063
87.625 -0.102
87.65 -0.1013
87.675 -0.1058
87.7 -0.1166
87.725 -0.1287
87.75 -0.1347
87.775 -0.133
87.8 -0.1271
87.825 -0.1258
87.85 -0.1324
87.875 -0.1468
87.9 -0.1679
87.925 -0.1871
87.95 -0.1937
87.975 -0.1855
88 -0.1686
88.025 -0.1468
88.05 -0.1237
88.075 -0.1045
88.1 -0.0933
88.125 -0.0932
88.15 -0.1048
88.175 -0.1277
88.2 -0.1561
88.225 -0.1853
88.25 -0.2172
88.275 -0.2537
88.3 -0.2959
88.325 -0.3432
88.35 -0.3956
88.375 -0.4494
88.4 -0.4938
88.425 -0.5195
88.45 -0.5333
88.475 -0.5472
88.5 -0.5611
88.525 -0.5691
88.55 -0.5566
88.575 -0.5179
88.6 -0.464
88.625 -0.4011
88.65 -0.3314
88.675 -0.2576
88.7 -0.1846
88.725 -0.1121
88.75 -0.0407
88.775 0.029
88.8 0.0977
88.825 0.1659
88.85 0.2346
88.875 0.3021
88.9 0.365
88.925 0.4203
88.95 0.4686
88.975 0.5116
89 0.5508
89.025 0.585
89.05 0.6105
89.075 0.6297
89.1 0.6419
89.125 0.6479
89.15 0.6508
89.175 0.6552
89.2 0.6632
89.225 0.6722
89.25 0.677
89.275 0.6785
89.3 0.6762
89.325 0.6696
89.35 0.6569
89.375 0.6371
89.4 0.6148
89.425 0.5934
89.45 0.5756
89.475 0.5608
89.5 0.5495
89.525 0.5476
89.55 0.5572
89.575 0.5791
89.6 0.6201
89.625 0.6792
89.65 0.7485
89.675 0.8214
89.7 0.8955
89.725 0.9638
89.75 1.0257
89.775 1.0809
89.8 1.1279
89.825 1.1654
89.85 1.1952
89.875 1.2191
89.9 1.2336
89.925 1.2389
89.95 1.2336
89.975 1.2186
90 1.194
90.025 1.1607
90.05 1.1191
90.075 1.0734
90.1 1.0263
90.125 0.9765
90.15 0.9235
90.175 0.8691
90.2 0.819
90.225 0.7821
90.25 0.7627
90.275 0.7584
90.3 0.7705
90.325 0.7895
90.35 0.8098
90.375 0.8286
90.4 0.8443
90.425 0.8575
90.45 0.8708
90.475 0.889
90.5 0.9191
90.525 0.9697
90.55 1.0411
90.575 1.124
90.6 1.2152
90.625 1.3142
90.65 1.4178
90.675 1.5213
90.7 1.6227
90.725 1.7198
90.75 1.8122
90.775 1.9022
90.8 1.9905
90.825 2.0744
90.85 2.155
90.875 2.2322
90.9 2.3058
90.925 2.374
90.95 2.4379
90.975 2.4983
91 2.5535
91.025 2.6023
91.05 2.6447
91.075 2.6807
91.1 2.7105
91.125 2.735
91.15 2.7541
91.175 2.7685
91.2 2.78
91.225 2.7895
91.25 2.7955
91.275 2.7977
91.3 2.7948
91.325 2.7849
91.35 2.7676
91.375 2.7431
91.4 2.7099
91.425 2.6682
91.45 2.6204
91.475 2.5679
91.5 2.5105
91.525 2.4482
91.55 2.3807
91.575 2.3121
91.6 2.2524
91.625 2.2201
91.65 2.2167
91.675 2.2253
91.7 2.2356
91.725 2.2443
91.75 2.2516
91.775 2.255
91.8 2.2522
91.825 2.2408
91.85 2.2214
91.875 2.1966
91.9 2.1722
91.925 2.1476
91.95 2.1194
91.975 2.0867
92 2.0491
92.025 2.0057
92.05 1.9575
92.075 1.9026
92.1 1.8402
92.125 1.7719
92.15 1.7022
92.175 1.6368
92.2 1.5821
92.225 1.5445
92.25 1.5185
92.275 1.5001
92.3 1.4873
92.325 1.4791
92.35 1.4722
92.375 1.468
92.4 1.4645
92.425 1.4602
92.45 1.4523
92.475 1.439
92.5 1.4241
92.525 1.4117
92.55 1.3997
92.575 1.3843
92.6 1.3645
92.625 1.3407
92.65 1.3109
92.675 1.2762
92.7 1.2379
92.725 1.1955
92.75 1.1457
92.775 1.0884
92.8 1.0283
92.825 0.9759
92.85 0.9396
92.875 0.9142
92.9 0.8945
92.925 0.8783
92.95 0.8671
92.975 0.8644
93 0.8664
93.025 0.8712
93.05 0.8798
93.075 0.8867
93.1 0.8886
93.125 0.8863
93.15 0.8822
93.175 0.8748
93.2 0.8676
93.225 0.8638
93.25 0.862
93.275 0.8578
93.3 0.8491
93.325 0.8384
93.35 0.8289
93.375 0.8234
93.4 0.8183
93.425 0.8095
93.45 0.7943
93.475 0.7704
93.5 0.741
93.525 0.7117
93.55 0.6849
93.575 0.6587
93.6 0.6336
93.625 0.6113
93.65 0.5822
93.675 0.5393
93.7 0.485
93.725 0.4216
93.75 0.3552
93.775 0.3011
93.8 0.2753
93.825 0.2796
93.85 0.3115
93.875 0.3645
93.9 0.4299
93.925 0.4968
93.95 0.5582
93.975 0.6109
94 0.6555
94.025 0.6955
94.05 0.7338
94.075 0.7707
94.1 0.8071
94.125 0.8461
94.15 0.888
94.175 0.9305
94.2 0.9723
94.225 1.0107
94.25 1.0413
94.275 1.0639
94.3 1.0784
94.325 1.087
94.35 1.0889
94.375 1.0815
94.4 1.0654
94.425 1.0409
94.45 1.0075
94.475 0.9691
94.5 0.9302
94.525 0.889
94.55 0.8406
94.575 0.7864
94.6 0.7266
94.625 0.6601
94.65 0.5947
94.675 0.5388
94.7 0.4912
94.725 0.4476
94.75 0.407
94.775 0.3688
94.8 0.3336
94.825 0.3009
94.85 0.2732
94.875 0.2549
94.9 0.2438
94.925 0.2344
94.95 0.2223
94.975 0.2058
95 0.1893
95.025 0.1704
95.05 0.1469
95.075 0.1199
95.1 0.0948
95.125 0.0777
95.15 0.0765
95.175 0.0888
95.2 0.1051
95.225 0.1207
95.25 0.1322
95.275 0.1377
95.3 0.1386
95.325 0.1371
95.35 0.1382
95.375 0.1424
95.4 0.1444
95.425 0.1392
95.45 0.1263
95.475 0.1063
95.5 0.0768
95.525 0.0401
95.55 -0.0019
95.575 -0.05
95.6 -0.1036
95.625 -0.1614
95.65 -0.2241
95.675 -0.2941
95.7 -0.3689
95.725 -0.4481
95.75 -0.5322
95.775 -0.6154
95.8 -0.6933
95.825 -0.7638
95.85 -0.8262
95.875 -0.8796
95.9 -0.9339
95.925 -0.9953
95.95 -1.0614
95.975 -1.1258
96 -1.1853
96.025 -1.2391
96.05 -1.2848
96.075 -1.3285
96.1 -1.3631
96.125 -1.3864
96.15 -1.4012
96.175 -1.4131
96.2 -1.4278
96.225 -1.4487
96.25 -1.4771
96.275 -1.5119
96.3 -1.5518
96.325 -1.5963
96.35 -1.643
96.375 -1.69
96.4 -1.7355
96.425 -1.7788
96.45 -1.8233
96.475 -1.8692
96.5 -1.9118
96.525 -1.9493
96.55 -1.9814
96.575 -2.004
96.6 -2.0076
96.625 -1.9952
96.65 -1.9714
96.675 -1.9375
96.7 -1.8985
96.725 -1.8588
96.75 -1.8247
96.775 -1.8016
96.8 -1.7876
96.825 -1.7798
96.85 -1.7766
96.875 -1.7755
96.9 -1.7833
96.925 -1.7939
96.95 -1.7997
96.975 -1.7966
97 -1.7884
97.025 -1.7814
97.05 -1.7774
97.075 -1.7689
97.1 -1.7501
97.125 -1.722
97.15 -1.6831
97.175 -1.6315
97.2 -1.5683
97.225 -1.486
97.25 -1.3971
97.275 -1.3015
97.3 -1.204
97.325 -1.1133
97.35 -1.034
97.375 -0.966
97.4 -0.9096
97.425 -0.8646
97.45 -0.8312
97.475 -0.8075
97.5 -0.7932
97.525 -0.7923
97.55 -0.8037
97.575 -0.8257
97.6 -0.8546
97.625 -0.8867
97.65 -0.9234
97.675 -0.9655
97.7 -1.0138
97.725 -1.0656
97.75 -1.1153
97.775 -1.1529
97.8 -1.1803
97.825 -1.1992
97.85 -1.2072
97.875 -1.2034
97.9 -1.195
97.925 -1.1863
97.95 -1.176
97.975 -1.1617
98 -1.1418
98.025 -1.1176
98.05 -1.0879
98.075 -1.0498
98.1 -1.0045
98.125 -0.957
98.15 -0.9148
98.175 -0.8733
98.2 -0.8244
98.225 -0.7658
98.25 -0.7013
98.275 -0.6344
98.3 -0.5688
98.325 -0.505
98.35 -0.445
98.375 -0.3872
98.4 -0.33
98.425 -0.2745
98.45 -0.2249
98.475 -0.1835
98.5 -0.1503
98.525 -0.1247
98.55 -0.1048
98.575 -0.0903
98.6 -0.0815
98.625 -0.0792
98.65 -0.0831
98.675 -0.0912
98.7 -0.1061
98.725 -0.1264
98.75 -0.136
98.775 -0.1271
98.8 -0.1132
98.825 -0.1029
98.85 -0.0987
98.875 -0.1015
98.9 -0.113
98.925 -0.1335
98.95 -0.1632
98.975 -0.201
99 -0.2466
99.025 -0.2983
99.05 -0.352
99.075 -0.4008
99.1 -0.44
99.125 -0.4735
99.15 -0.508
99.175 -0.5512
99.2 -0.6029
99.225 -0.6619
99.25 -0.7242
99.275 -0.7854
99.3 -0.8389
99.325 -0.8775
99.35 -0.9056
99.375 -0.9282
99.4 -0.9382
99.425 -0.9387
99.45 -0.9355
99.475 -0.9322
99.5 -0.9253
99.525 -0.911
99.55 -0.895
99.575 -0.8855
99.6 -0.8776
99.625 -0.8675
99.65 -0.8517
99.675 -0.8274
99.7 -0.7958
99.725 -0.7641
99.75 -0.736
99.775 -0.7133
99.8 -0.6956
99.825 -0.6834
99.85 -0.6785
99.875 -0.6803
99.9 -0.6842
99.925 -0.6879
99.95 -0.6941
99.975 -0.7044
100 -0.7148
