# Supplementary material for: Uptake of N2O5 by aqueous aerosol unveiled using chemically accurate many-body potentials
Source: Nat Commun. 2022 Mar 10;13:1266. doi: 10.1038/s41467-022-28697-8 (PMC8913772; doi:10.1038/s41467-022-28697-8)
Supplement: Supplementary file 3 — Source Data [file 41467_2022_28697_MOESM3_ESM.zip › n2o5-uptake-data/Fig2/scattering/rep04run21/relcom_gds.dat]

0.025 12.0836
0.05 12.0445
0.075 12.0054
0.1 11.9663
0.125 11.9271
0.15 11.888
0.175 11.8488
0.2 11.8097
0.225 11.7705
0.25 11.7313
0.275 11.6921
0.3 11.6529
0.325 11.6137
0.35 11.5744
0.375 11.5351
0.4 11.4958
0.425 11.4565
0.45 11.4172
0.475 11.3779
0.5 11.3385
0.525 11.2992
0.55 11.2598
0.575 11.2205
0.6 11.1813
0.625 11.1421
0.65 11.1029
0.675 11.0638
0.7 11.0245
0.725 10.9853
0.75 10.9462
0.775 10.907
0.8 10.8678
0.825 10.8287
0.85 10.7896
0.875 10.7504
0.9 10.7113
0.925 10.6721
0.95 10.6329
0.975 10.5936
1 10.5544
1.025 10.5151
1.05 10.4759
1.075 10.4367
1.1 10.3974
1.125 10.3582
1.15 10.3189
1.175 10.2795
1.2 10.2401
1.225 10.2006
1.25 10.161
1.275 10.1213
1.3 10.0815
1.325 10.0417
1.35 10.0018
1.375 9.9618
1.4 9.9217
1.425 9.8814
1.45 9.841
1.475 9.8005
1.5 9.7599
1.525 9.7192
1.55 9.6784
1.575 9.6374
1.6 9.5963
1.625 9.5551
1.65 9.5138
1.675 9.4724
1.7 9.4309
1.725 9.3893
1.75 9.3476
1.775 9.3058
1.8 9.2638
1.825 9.2217
1.85 9.1794
1.875 9.137
1.9 9.0945
1.925 9.0519
1.95 9.0091
1.975 8.9663
2 8.9232
2.025 8.88
2.05 8.8365
2.075 8.7928
2.1 8.7488
2.125 8.7044
2.15 8.6598
2.175 8.6147
2.2 8.569
2.225 8.5227
2.25 8.4753
2.275 8.4263
2.3 8.3753
2.325 8.3228
2.35 8.2697
2.375 8.2169
2.4 8.1671
2.425 8.1238
2.45 8.0854
2.475 8.0484
2.5 8.0111
2.525 7.9721
2.55 7.931
2.575 7.8876
2.6 7.8429
2.625 7.7964
2.65 7.748
2.675 7.6977
2.7 7.6461
2.725 7.5934
2.75 7.5394
2.775 7.4842
2.8 7.4281
2.825 7.3713
2.85 7.3135
2.875 7.2547
2.9 7.1951
2.925 7.1347
2.95 7.0732
2.975 7.0113
3 6.9491
3.025 6.8863
3.05 6.8226
3.075 6.7584
3.1 6.6935
3.125 6.6279
3.15 6.5614
3.175 6.4943
3.2 6.4266
3.225 6.3582
3.25 6.2886
3.275 6.218
3.3 6.1464
3.325 6.0738
3.35 6.0001
3.375 5.9251
3.4 5.8491
3.425 5.7717
3.45 5.6929
3.475 5.6128
3.5 5.5316
3.525 5.4492
3.55 5.3647
3.575 5.278
3.6 5.189
3.625 5.0973
3.65 5.0032
3.675 4.9066
3.7 4.8072
3.725 4.705
3.75 4.5999
3.775 4.4915
3.8 4.3786
3.825 4.2616
3.85 4.1407
3.875 4.016
3.9 3.8869
3.925 3.7527
3.95 3.6128
3.975 3.466
4 3.3124
4.025 3.1515
4.05 2.9843
4.075 2.8116
4.1 2.6342
4.125 2.4535
4.15 2.2787
4.175 2.1316
4.2 2.0283
4.225 1.9525
4.25 1.8877
4.275 1.839
4.3 1.8183
4.325 1.8213
4.35 1.8343
4.375 1.8494
4.4 1.8649
4.425 1.8807
4.45 1.8933
4.475 1.9051
4.5 1.9147
4.525 1.9194
4.55 1.9178
4.575 1.9091
4.6 1.894
4.625 1.8726
4.65 1.8456
4.675 1.8168
4.7 1.7903
4.725 1.7653
4.75 1.741
4.775 1.7209
4.8 1.7156
4.825 1.7188
4.85 1.723
4.875 1.7316
4.9 1.7547
4.925 1.7817
4.95 1.8014
4.975 1.8118
5 1.8146
5.025 1.8122
5.05 1.8084
5.075 1.8041
5.1 1.7959
5.125 1.7833
5.15 1.7651
5.175 1.7446
5.2 1.7354
5.225 1.7381
5.25 1.7436
5.275 1.7459
5.3 1.7417
5.325 1.7293
5.35 1.7085
5.375 1.682
5.4 1.6516
5.425 1.6207
5.45 1.5937
5.475 1.5843
5.5 1.5982
5.525 1.6206
5.55 1.6412
5.575 1.6607
5.6 1.6787
5.625 1.6926
5.65 1.7001
5.675 1.703
5.7 1.7027
5.725 1.6992
5.75 1.6939
5.775 1.6901
5.8 1.6849
5.825 1.6755
5.85 1.66
5.875 1.6405
5.9 1.6171
5.925 1.5903
5.95 1.5638
5.975 1.5414
6 1.53
6.025 1.5331
6.05 1.5469
6.075 1.5663
6.1 1.586
6.125 1.6014
6.15 1.6105
6.175 1.6132
6.2 1.6102
6.225 1.6023
6.25 1.5892
6.275 1.5728
6.3 1.5534
6.325 1.5304
6.35 1.5007
6.375 1.464
6.4 1.4264
6.425 1.3886
6.45 1.3526
6.475 1.3205
6.5 1.294
6.525 1.2822
6.55 1.2979
6.575 1.3289
6.6 1.3573
6.625 1.3771
6.65 1.3889
6.675 1.4027
6.7 1.43
6.725 1.4657
6.75 1.5044
6.775 1.5445
6.8 1.5811
6.825 1.609
6.85 1.628
6.875 1.6409
6.9 1.647
6.925 1.6447
6.95 1.6352
6.975 1.62
7 1.5981
7.025 1.5697
7.05 1.537
7.075 1.5027
7.1 1.4666
7.125 1.4294
7.15 1.3938
7.175 1.3597
7.2 1.3249
7.225 1.2895
7.25 1.2514
7.275 1.211
7.3 1.1681
7.325 1.1201
7.35 1.071
7.375 1.0254
7.4 0.9887
7.425 0.9609
7.45 0.9451
7.475 0.9468
7.5 0.9632
7.525 0.9872
7.55 1.0154
7.575 1.0425
7.6 1.0639
7.625 1.0827
7.65 1.0981
7.675 1.1087
7.7 1.1146
7.725 1.1174
7.75 1.1177
7.775 1.1147
7.8 1.1097
7.825 1.1032
7.85 1.0925
7.875 1.0749
7.9 1.0483
7.925 1.0133
7.95 0.9695
7.975 0.9185
8 0.8641
8.025 0.8138
8.05 0.7784
8.075 0.7607
8.1 0.7507
8.125 0.7442
8.15 0.7387
8.175 0.7348
8.2 0.7274
8.225 0.7143
8.25 0.6991
8.275 0.6865
8.3 0.6825
8.325 0.6876
8.35 0.6975
8.375 0.7108
8.4 0.7291
8.425 0.7535
8.45 0.7875
8.475 0.832
8.5 0.8879
8.525 0.955
8.55 1.0232
8.575 1.0861
8.6 1.1426
8.625 1.1949
8.65 1.2457
8.675 1.2962
8.7 1.3439
8.725 1.3887
8.75 1.4276
8.775 1.46
8.8 1.4873
8.825 1.5106
8.85 1.5322
8.875 1.5553
8.9 1.5841
8.925 1.6276
8.95 1.6886
8.975 1.7576
9 1.8271
9.025 1.8933
9.05 1.9531
9.075 2.0064
9.1 2.0519
9.125 2.088
9.15 2.1165
9.175 2.1423
9.2 2.1705
9.225 2.1994
9.25 2.2251
9.275 2.2465
9.3 2.2607
9.325 2.2701
9.35 2.2798
9.375 2.2881
9.4 2.2969
9.425 2.3049
9.45 2.3184
9.475 2.3418
9.5 2.3684
9.525 2.3935
9.55 2.4119
9.575 2.4222
9.6 2.4244
9.625 2.4205
9.65 2.4103
9.675 2.3957
9.7 2.3804
9.725 2.3665
9.75 2.3539
9.775 2.3432
9.8 2.3358
9.825 2.3329
9.85 2.336
9.875 2.3466
9.9 2.3625
9.925 2.3819
9.95 2.3969
9.975 2.3948
10 2.3772
10.025 2.355
10.05 2.3327
10.075 2.3103
10.1 2.2871
10.125 2.2637
10.15 2.24
10.175 2.2158
10.2 2.1903
10.225 2.1614
10.25 2.1282
10.275 2.0897
10.3 2.046
10.325 1.9957
10.35 1.9381
10.375 1.8736
10.4 1.802
10.425 1.7223
10.45 1.6351
10.475 1.5407
10.5 1.4431
10.525 1.345
10.55 1.2498
10.575 1.1631
10.6 1.0908
10.625 1.049
10.65 1.0304
10.675 1.0156
10.7 1.0008
10.725 0.9871
10.75 0.9763
10.775 0.9675
10.8 0.9575
10.825 0.9475
10.85 0.9431
10.875 0.9584
10.9 0.9922
10.925 1.026
10.95 1.057
10.975 1.085
11 1.1085
11.025 1.1284
11.05 1.1422
11.075 1.1498
11.1 1.1592
11.125 1.1874
11.15 1.2325
11.175 1.286
11.2 1.3418
11.225 1.396
11.25 1.4509
11.275 1.5098
11.3 1.5731
11.325 1.6358
11.35 1.6925
11.375 1.7432
11.4 1.7875
11.425 1.8256
11.45 1.8586
11.475 1.8897
11.5 1.9187
11.525 1.9419
11.55 1.9567
11.575 1.965
11.6 1.9685
11.625 1.9676
11.65 1.9646
11.675 1.9569
11.7 1.947
11.725 1.9381
11.75 1.9243
11.775 1.9069
11.8 1.8905
11.825 1.8804
11.85 1.8789
11.875 1.8876
11.9 1.9054
11.925 1.9303
11.95 1.9632
11.975 2.0052
12 2.0567
12.025 2.1149
12.05 2.1754
12.075 2.2307
12.1 2.2797
12.125 2.3247
12.15 2.3628
12.175 2.3901
12.2 2.407
12.225 2.4187
12.25 2.4274
12.275 2.4311
12.3 2.431
12.325 2.4261
12.35 2.4181
12.375 2.4101
12.4 2.4046
12.425 2.4022
12.45 2.4012
12.475 2.4036
12.5 2.4157
12.525 2.4327
12.55 2.4526
12.575 2.4758
12.6 2.5026
12.625 2.533
12.65 2.5668
12.675 2.6044
12.7 2.6382
12.725 2.6667
12.75 2.6874
12.775 2.7011
12.8 2.7128
12.825 2.7278
12.85 2.7482
12.875 2.774
12.9 2.8071
12.925 2.8418
12.95 2.8745
12.975 2.9008
13 2.9185
13.025 2.9284
13.05 2.9281
13.075 2.9188
13.1 2.9006
13.125 2.8749
13.15 2.8435
13.175 2.8069
13.2 2.7673
13.225 2.7287
13.25 2.6968
13.275 2.6741
13.3 2.6681
13.325 2.6753
13.35 2.6887
13.375 2.7012
13.4 2.7071
13.425 2.7058
13.45 2.699
13.475 2.6877
13.5 2.6737
13.525 2.6571
13.55 2.6369
13.575 2.6153
13.6 2.6
13.625 2.599
13.65 2.6124
13.675 2.6304
13.7 2.6445
13.725 2.651
13.75 2.6499
13.775 2.6431
13.8 2.6306
13.825 2.6154
13.85 2.597
13.875 2.5772
13.9 2.5572
13.925 2.54
13.95 2.5261
13.975 2.5142
14 2.5077
14.025 2.5101
14.05 2.5157
14.075 2.5236
14.1 2.5343
14.125 2.5467
14.15 2.5629
14.175 2.5812
14.2 2.5986
14.225 2.6103
14.25 2.6198
14.275 2.6293
14.3 2.6442
14.325 2.6709
14.35 2.7128
14.375 2.7651
14.4 2.8281
14.425 2.8963
14.45 2.9714
14.475 3.0514
14.5 3.129
14.525 3.2013
14.55 3.2671
14.575 3.3262
14.6 3.3784
14.625 3.4248
14.65 3.4668
14.675 3.5059
14.7 3.5416
14.725 3.574
14.75 3.6014
14.775 3.6232
14.8 3.6407
14.825 3.6549
14.85 3.6663
14.875 3.675
14.9 3.6815
14.925 3.686
14.95 3.6883
14.975 3.6884
15 3.6863
15.025 3.6819
15.05 3.6747
15.075 3.6637
15.1 3.6489
15.125 3.6305
15.15 3.6083
15.175 3.5822
15.2 3.5518
15.225 3.5175
15.25 3.4811
15.275 3.4442
15.3 3.4074
15.325 3.3711
15.35 3.3366
15.375 3.3024
15.4 3.2663
15.425 3.227
15.45 3.186
15.475 3.144
15.5 3.1017
15.525 3.0603
15.55 3.0195
15.575 2.9769
15.6 2.931
15.625 2.8822
15.65 2.8346
15.675 2.7969
15.7 2.7822
15.725 2.7892
15.75 2.8007
15.775 2.8115
15.8 2.8189
15.825 2.8207
15.85 2.817
15.875 2.8076
15.9 2.7929
15.925 2.7721
15.95 2.7463
15.975 2.7193
16 2.6926
16.025 2.6665
16.05 2.6391
16.075 2.6087
16.1 2.5731
16.125 2.5331
16.15 2.489
16.175 2.4401
16.2 2.386
16.225 2.3249
16.25 2.2558
16.275 2.1843
16.3 2.114
16.325 2.0432
16.35 1.9666
16.375 1.883
16.4 1.7964
16.425 1.7182
16.45 1.659
16.475 1.6111
16.5 1.5671
16.525 1.5194
16.55 1.4645
16.575 1.4028
16.6 1.3335
16.625 1.2631
16.65 1.1967
16.675 1.1342
16.7 1.0716
16.725 1.0121
16.75 0.9577
16.775 0.9088
16.8 0.8741
16.825 0.8521
16.85 0.8318
16.875 0.8093
16.9 0.782
16.925 0.7487
16.95 0.7092
16.975 0.664
17 0.6169
17.025 0.5674
17.05 0.5221
17.075 0.4806
17.1 0.4403
17.125 0.3965
17.15 0.3441
17.175 0.2814
17.2 0.2073
17.225 0.1237
17.25 0.0312
17.275 -0.0633
17.3 -0.154
17.325 -0.2291
17.35 -0.2881
17.375 -0.3337
17.4 -0.3625
17.425 -0.3726
17.45 -0.3556
17.475 -0.3074
17.5 -0.232
17.525 -0.1428
17.55 -0.0452
17.575 0.0542
17.6 0.147
17.625 0.2335
17.65 0.3149
17.675 0.389
17.7 0.4537
17.725 0.5079
17.75 0.553
17.775 0.5884
17.8 0.6151
17.825 0.6318
17.85 0.6383
17.875 0.6387
17.9 0.6361
17.925 0.6305
17.95 0.6266
17.975 0.6275
18 0.6309
18.025 0.6337
18.05 0.6344
18.075 0.6345
18.1 0.641
18.125 0.6538
18.15 0.6697
18.175 0.6836
18.2 0.7014
18.225 0.7315
18.25 0.7614
18.275 0.7882
18.3 0.8085
18.325 0.8209
18.35 0.823
18.375 0.8145
18.4 0.799
18.425 0.7837
18.45 0.7734
18.475 0.7721
18.5 0.7868
18.525 0.8084
18.55 0.8273
18.575 0.8399
18.6 0.8445
18.625 0.8412
18.65 0.8319
18.675 0.8193
18.7 0.8045
18.725 0.7869
18.75 0.7716
18.775 0.7632
18.8 0.7598
18.825 0.7584
18.85 0.759
18.875 0.7587
18.9 0.7522
18.925 0.7356
18.95 0.7053
18.975 0.664
19 0.6112
19.025 0.5477
19.05 0.4743
19.075 0.3933
19.1 0.3082
19.125 0.2189
19.15 0.1214
19.175 0.0143
19.2 -0.0991
19.225 -0.2193
19.25 -0.3479
19.275 -0.4788
19.3 -0.6049
19.325 -0.7262
19.35 -0.8465
19.375 -0.9579
19.4 -1.0573
19.425 -1.152
19.45 -1.245
19.475 -1.3298
19.5 -1.3967
19.525 -1.4485
19.55 -1.4986
19.575 -1.5512
19.6 -1.6047
19.625 -1.6614
19.65 -1.7205
19.675 -1.7763
19.7 -1.8261
19.725 -1.8613
19.75 -1.8825
19.775 -1.8886
19.8 -1.8842
19.825 -1.8742
19.85 -1.8669
19.875 -1.8569
19.9 -1.8441
19.925 -1.8332
19.95 -1.8227
19.975 -1.8111
20 -1.8006
20.025 -1.7897
20.05 -1.7744
20.075 -1.7535
20.1 -1.7347
20.125 -1.7168
20.15 -1.7037
20.175 -1.7003
20.2 -1.6996
20.225 -1.6997
20.25 -1.7005
20.275 -1.6977
20.3 -1.6916
20.325 -1.6789
20.35 -1.6611
20.375 -1.6411
20.4 -1.6122
20.425 -1.5764
20.45 -1.5307
20.475 -1.4726
20.5 -1.4125
20.525 -1.3582
20.55 -1.3098
20.575 -1.2669
20.6 -1.2272
20.625 -1.1954
20.65 -1.1719
20.675 -1.1563
20.7 -1.144
20.725 -1.13
20.75 -1.1116
20.775 -1.0867
20.8 -1.0494
20.825 -1.0012
20.85 -0.9525
20.875 -0.91
20.9 -0.8728
20.925 -0.8357
20.95 -0.7899
20.975 -0.7314
21 -0.6561
21.025 -0.566
21.05 -0.4713
21.075 -0.3792
21.1 -0.2945
21.125 -0.2212
21.15 -0.1613
21.175 -0.1146
21.2 -0.0711
21.225 -0.0192
21.25 0.0429
21.275 0.109
21.3 0.1763
21.325 0.2426
21.35 0.3046
21.375 0.36
21.4 0.4094
21.425 0.4543
21.45 0.4897
21.475 0.5178
21.5 0.5408
21.525 0.5647
21.55 0.5921
21.575 0.6197
21.6 0.6431
21.625 0.6589
21.65 0.6696
21.675 0.6799
21.7 0.6917
21.725 0.7123
21.75 0.7381
21.775 0.7615
21.8 0.7794
21.825 0.7927
21.85 0.8009
21.875 0.8019
21.9 0.7998
21.925 0.8011
21.95 0.8073
21.975 0.8162
22 0.8259
22.025 0.837
22.05 0.8513
22.075 0.8674
22.1 0.8813
22.125 0.8941
22.15 0.9074
22.175 0.9188
22.2 0.9278
22.225 0.9359
22.25 0.9426
22.275 0.9476
22.3 0.9544
22.325 0.9658
22.35 0.9805
22.375 0.9948
22.4 1.0088
22.425 1.0221
22.45 1.039
22.475 1.0628
22.5 1.0944
22.525 1.1334
22.55 1.1833
22.575 1.2385
22.6 1.2928
22.625 1.3437
22.65 1.3908
22.675 1.4359
22.7 1.4786
22.725 1.52
22.75 1.559
22.775 1.5957
22.8 1.6313
22.825 1.665
22.85 1.6934
22.875 1.7156
22.9 1.7313
22.925 1.7414
22.95 1.7478
22.975 1.7533
23 1.7574
23.025 1.7563
23.05 1.7494
23.075 1.7364
23.1 1.7208
23.125 1.7089
23.15 1.7016
23.175 1.6948
23.2 1.6818
23.225 1.6574
23.25 1.6256
23.275 1.594
23.3 1.5652
23.325 1.5433
23.35 1.5326
23.375 1.5278
23.4 1.5186
23.425 1.502
23.45 1.4762
23.475 1.4403
23.5 1.3993
23.525 1.3556
23.55 1.3111
23.575 1.2716
23.6 1.2408
23.625 1.2116
23.65 1.1768
23.675 1.14
23.7 1.1005
23.725 1.0615
23.75 1.0218
23.775 0.9828
23.8 0.9479
23.825 0.9175
23.85 0.8896
23.875 0.8613
23.9 0.8314
23.925 0.8019
23.95 0.7784
23.975 0.7596
24 0.7446
24.025 0.7419
24.05 0.7562
24.075 0.7851
24.1 0.8182
24.125 0.8488
24.15 0.8773
24.175 0.9016
24.2 0.9178
24.225 0.9239
24.25 0.9225
24.275 0.9161
24.3 0.9042
24.325 0.8934
24.35 0.8931
24.375 0.9014
24.4 0.9078
24.425 0.9111
24.45 0.911
24.475 0.9063
24.5 0.8973
24.525 0.8876
24.55 0.8829
24.575 0.8855
24.6 0.8903
24.625 0.8962
24.65 0.9004
24.675 0.9035
24.7 0.9098
24.725 0.9244
24.75 0.9485
24.775 0.9793
24.8 1.0145
24.825 1.0526
24.85 1.0915
24.875 1.1276
24.9 1.1598
24.925 1.1875
24.95 1.2117
24.975 1.2331
25 1.251
25.025 1.2663
25.05 1.2774
25.075 1.2846
25.1 1.2894
25.125 1.2957
25.15 1.3035
25.175 1.3115
25.2 1.3213
25.225 1.3323
25.25 1.3464
25.275 1.3659
25.3 1.3982
25.325 1.4422
25.35 1.4921
25.375 1.5407
25.4 1.5853
25.425 1.6264
25.45 1.6622
25.475 1.6935
25.5 1.7211
25.525 1.7469
25.55 1.7708
25.575 1.7929
25.6 1.8141
25.625 1.8361
25.65 1.861
25.675 1.8853
25.7 1.9112
25.725 1.9382
25.75 1.9705
25.775 2.0112
25.8 2.0557
25.825 2.1046
25.85 2.1605
25.875 2.222
25.9 2.2855
25.925 2.3552
25.95 2.4287
25.975 2.5021
26 2.5725
26.025 2.6391
26.05 2.7028
26.075 2.7623
26.1 2.816
26.125 2.8634
26.15 2.9047
26.175 2.9402
26.2 2.9706
26.225 2.9956
26.25 3.0154
26.275 3.0301
26.3 3.0406
26.325 3.0476
26.35 3.054
26.375 3.0634
26.4 3.0719
26.425 3.0751
26.45 3.0723
26.475 3.0633
26.5 3.0483
26.525 3.027
26.55 2.9998
26.575 2.9678
26.6 2.9317
26.625 2.89
26.65 2.8423
26.675 2.7867
26.7 2.7229
26.725 2.6545
26.75 2.5851
26.775 2.5141
26.8 2.4429
26.825 2.3732
26.85 2.3034
26.875 2.2342
26.9 2.1636
26.925 2.0915
26.95 2.0204
26.975 1.9522
27 1.8914
27.025 1.8354
27.05 1.7787
27.075 1.7193
27.1 1.6596
27.125 1.5974
27.15 1.5379
27.175 1.4853
27.2 1.4392
27.225 1.3954
27.25 1.349
27.275 1.2995
27.3 1.253
27.325 1.2224
27.35 1.2049
27.375 1.2022
27.4 1.2155
27.425 1.2366
27.45 1.2549
27.475 1.2703
27.5 1.2908
27.525 1.3301
27.55 1.3879
27.575 1.4634
27.6 1.5537
27.625 1.6578
27.65 1.7739
27.675 1.8931
27.7 2.0074
27.725 2.1131
27.75 2.2095
27.775 2.2976
27.8 2.3775
27.825 2.4486
27.85 2.5109
27.875 2.5646
27.9 2.6104
27.925 2.6479
27.95 2.6773
27.975 2.6975
28 2.7077
28.025 2.7082
28.05 2.7027
28.075 2.6927
28.1 2.6783
28.125 2.6624
28.15 2.6457
28.175 2.626
28.2 2.6021
28.225 2.5732
28.25 2.5391
28.275 2.5009
28.3 2.4595
28.325 2.4169
28.35 2.3762
28.375 2.3406
28.4 2.3092
28.425 2.2747
28.45 2.2313
28.475 2.18
28.5 2.1252
28.525 2.0719
28.55 2.025
28.575 1.985
28.6 1.9551
28.625 1.9362
28.65 1.9221
28.675 1.9032
28.7 1.8815
28.725 1.8589
28.75 1.8356
28.775 1.8109
28.8 1.7868
28.825 1.7612
28.85 1.7273
28.875 1.6834
28.9 1.6313
28.925 1.5725
28.95 1.5069
28.975 1.436
29 1.3699
29.025 1.3105
29.05 1.2576
29.075 1.2102
29.1 1.1695
29.125 1.1271
29.15 1.0806
29.175 1.0289
29.2 0.9707
29.225 0.9072
29.25 0.8464
29.275 0.795
29.3 0.7576
29.325 0.7373
29.35 0.736
29.375 0.7479
29.4 0.7632
29.425 0.7757
29.45 0.7851
29.475 0.7932
29.5 0.803
29.525 0.8144
29.55 0.8213
29.575 0.8215
29.6 0.8168
29.625 0.8077
29.65 0.7972
29.675 0.7826
29.7 0.7645
29.725 0.745
29.75 0.7257
29.775 0.7056
29.8 0.6828
29.825 0.6582
29.85 0.6347
29.875 0.61
29.9 0.5821
29.925 0.5497
29.95 0.5125
29.975 0.4732
30 0.4297
30.025 0.378
30.05 0.3214
30.075 0.2667
30.1 0.2178
30.125 0.174
30.15 0.1344
30.175 0.0977
30.2 0.0643
30.225 0.032
30.25 -0.0048
30.275 -0.044
30.3 -0.0797
30.325 -0.114
30.35 -0.1496
30.375 -0.1862
30.4 -0.2209
30.425 -0.2486
30.45 -0.264
30.475 -0.2702
30.5 -0.2765
30.525 -0.2858
30.55 -0.2999
30.575 -0.3185
30.6 -0.3417
30.625 -0.3711
30.65 -0.4046
30.675 -0.438
30.7 -0.4728
30.725 -0.5055
30.75 -0.5323
30.775 -0.558
30.8 -0.5858
30.825 -0.6171
30.85 -0.6511
30.875 -0.6848
30.9 -0.7197
30.925 -0.7582
30.95 -0.7979
30.975 -0.8389
31 -0.8839
31.025 -0.936
31.05 -0.9935
31.075 -1.0558
31.1 -1.1158
31.125 -1.1689
31.15 -1.2109
31.175 -1.2434
31.2 -1.2686
31.225 -1.287
31.25 -1.2936
31.275 -1.2887
31.3 -1.2762
31.325 -1.2557
31.35 -1.2265
31.375 -1.1935
31.4 -1.1581
31.425 -1.1243
31.45 -1.095
31.475 -1.0678
31.5 -1.0405
31.525 -1.0163
31.55 -0.9948
31.575 -0.974
31.6 -0.9446
31.625 -0.9039
31.65 -0.8534
31.675 -0.8009
31.7 -0.7536
31.725 -0.7111
31.75 -0.6741
31.775 -0.6455
31.8 -0.626
31.825 -0.6207
31.85 -0.6298
31.875 -0.6489
31.9 -0.6734
31.925 -0.7013
31.95 -0.7212
31.975 -0.7201
32 -0.7059
32.025 -0.6792
32.05 -0.6449
32.075 -0.6048
32.1 -0.5624
32.125 -0.5218
32.15 -0.4813
32.175 -0.4431
32.2 -0.4096
32.225 -0.3791
32.25 -0.3492
32.275 -0.3227
32.3 -0.2988
32.325 -0.2737
32.35 -0.245
32.375 -0.2142
32.4 -0.1818
32.425 -0.152
32.45 -0.1299
32.475 -0.1172
32.5 -0.1148
32.525 -0.1191
32.55 -0.121
32.575 -0.1095
32.6 -0.0855
32.625 -0.0617
32.65 -0.0413
32.675 -0.0241
32.7 -0.0095
32.725 0.0044
32.75 0.0238
32.775 0.0512
32.8 0.081
32.825 0.1066
32.85 0.1257
32.875 0.1365
32.9 0.1403
32.925 0.138
32.95 0.1299
32.975 0.1199
33 0.1082
33.025 0.0904
33.05 0.065
33.075 0.0333
33.1 -0.0017
33.125 -0.0366
33.15 -0.0698
33.175 -0.104
33.2 -0.1396
33.225 -0.1761
33.25 -0.2133
33.275 -0.2458
33.3 -0.2722
33.325 -0.2948
33.35 -0.3181
33.375 -0.3401
33.4 -0.3542
33.425 -0.3527
33.45 -0.3375
33.475 -0.3131
33.5 -0.2807
33.525 -0.2485
33.55 -0.2193
33.575 -0.1967
33.6 -0.1809
33.625 -0.1708
33.65 -0.1635
33.675 -0.1527
33.7 -0.1343
33.725 -0.1118
33.75 -0.0934
33.775 -0.0823
33.8 -0.0778
33.825 -0.0797
33.85 -0.0888
33.875 -0.1076
33.9 -0.1384
33.925 -0.1795
33.95 -0.2301
33.975 -0.2864
34 -0.3395
34.025 -0.3839
34.05 -0.4247
34.075 -0.4696
34.1 -0.5206
34.125 -0.5756
34.15 -0.6308
34.175 -0.6877
34.2 -0.7464
34.225 -0.8023
34.25 -0.8558
34.275 -0.9049
34.3 -0.9466
34.325 -0.9838
34.35 -1.0211
34.375 -1.0523
34.4 -1.0727
34.425 -1.0795
34.45 -1.0766
34.475 -1.0649
34.5 -1.0335
34.525 -0.9867
34.55 -0.9407
34.575 -0.9018
34.6 -0.8727
34.625 -0.8544
34.65 -0.8457
34.675 -0.8388
34.7 -0.8355
34.725 -0.8364
34.75 -0.8353
34.775 -0.8317
34.8 -0.8313
34.825 -0.8399
34.85 -0.8581
34.875 -0.8847
34.9 -0.9154
34.925 -0.9466
34.95 -0.9631
34.975 -0.9546
35 -0.9321
35.025 -0.9033
35.05 -0.8603
35.075 -0.804
35.1 -0.7433
35.125 -0.6828
35.15 -0.6199
35.175 -0.5504
35.2 -0.4717
35.225 -0.3852
35.25 -0.2955
35.275 -0.2083
35.3 -0.126
35.325 -0.0488
35.35 0.0244
35.375 0.0937
35.4 0.1584
35.425 0.2196
35.45 0.2816
35.475 0.343
35.5 0.4065
35.525 0.474
35.55 0.5437
35.575 0.6143
35.6 0.6834
35.625 0.747
35.65 0.8042
35.675 0.8557
35.7 0.9013
35.725 0.9423
35.75 0.9806
35.775 1.0201
35.8 1.0599
35.825 1.096
35.85 1.1271
35.875 1.1509
35.9 1.1671
35.925 1.1764
35.95 1.1791
35.975 1.1756
36 1.1665
36.025 1.156
36.05 1.153
36.075 1.1638
36.1 1.1839
36.125 1.2118
36.15 1.2464
36.175 1.2821
36.2 1.3128
36.225 1.3383
36.25 1.3578
36.275 1.3715
36.3 1.38
36.325 1.3831
36.35 1.3814
36.375 1.3748
36.4 1.3636
36.425 1.3469
36.45 1.3245
36.475 1.2967
36.5 1.2639
36.525 1.2254
36.55 1.1819
36.575 1.137
36.6 1.0904
36.625 1.0421
36.65 0.9946
36.675 0.949
36.7 0.901
36.725 0.8513
36.75 0.7996
36.775 0.7452
36.8 0.6868
36.825 0.6233
36.85 0.5532
36.875 0.4782
36.9 0.4092
36.925 0.3569
36.95 0.3129
36.975 0.2693
37 0.2259
37.025 0.1815
37.05 0.132
37.075 0.0764
37.1 0.0149
37.125 -0.0508
37.15 -0.1199
37.175 -0.1935
37.2 -0.2715
37.225 -0.3495
37.25 -0.4281
37.275 -0.5046
37.3 -0.571
37.325 -0.6254
37.35 -0.666
37.375 -0.7009
37.4 -0.7337
37.425 -0.765
37.45 -0.7981
37.475 -0.8343
37.5 -0.8691
37.525 -0.8981
37.55 -0.9107
37.575 -0.9126
37.6 -0.9105
37.625 -0.9057
37.65 -0.9001
37.675 -0.8966
37.7 -0.8976
37.725 -0.9065
37.75 -0.9264
37.775 -0.9542
37.8 -0.9842
37.825 -1.0089
37.85 -1.0272
37.875 -1.0379
37.9 -1.043
37.925 -1.0455
37.95 -1.0489
37.975 -1.0586
38 -1.0684
38.025 -1.0764
38.05 -1.0784
38.075 -1.0723
38.1 -1.0569
38.125 -1.0321
38.15 -1.0044
38.175 -0.9799
38.2 -0.9578
38.225 -0.9397
38.25 -0.9283
38.275 -0.9257
38.3 -0.9302
38.325 -0.9375
38.35 -0.9465
38.375 -0.957
38.4 -0.9689
38.425 -0.9815
38.45 -0.9913
38.475 -0.9973
38.5 -1.002
38.525 -1.0065
38.55 -1.0151
38.575 -1.0313
38.6 -1.0517
38.625 -1.0744
38.65 -1.0993
38.675 -1.1285
38.7 -1.1635
38.725 -1.1996
38.75 -1.2383
38.775 -1.277
38.8 -1.3121
38.825 -1.3428
38.85 -1.3665
38.875 -1.3801
38.9 -1.3795
38.925 -1.3665
38.95 -1.3456
38.975 -1.3244
39 -1.3063
39.025 -1.2907
39.05 -1.2674
39.075 -1.2275
39.1 -1.181
39.125 -1.137
39.15 -1.0956
39.175 -1.0583
39.2 -1.0224
39.225 -0.9854
39.25 -0.9495
39.275 -0.915
39.3 -0.8843
39.325 -0.8595
39.35 -0.8392
39.375 -0.8251
39.4 -0.8158
39.425 -0.812
39.45 -0.8115
39.475 -0.8138
39.5 -0.8162
39.525 -0.8161
39.55 -0.8171
39.575 -0.8242
39.6 -0.8411
39.625 -0.8655
39.65 -0.8934
39.675 -0.9255
39.7 -0.9589
39.725 -0.9901
39.75 -1.0159
39.775 -1.032
39.8 -1.0425
39.825 -1.0514
39.85 -1.0536
39.875 -1.0542
39.9 -1.0451
39.925 -1.0136
39.95 -0.9683
39.975 -0.92
40 -0.8751
40.025 -0.8343
40.05 -0.7976
40.075 -0.7639
40.1 -0.7313
40.125 -0.7005
40.15 -0.6715
40.175 -0.6452
40.2 -0.6226
40.225 -0.6031
40.25 -0.5875
40.275 -0.5776
40.3 -0.5753
40.325 -0.577
40.35 -0.5767
40.375 -0.5717
40.4 -0.5568
40.425 -0.5268
40.45 -0.4869
40.475 -0.4461
40.5 -0.4085
40.525 -0.3781
40.55 -0.357
40.575 -0.3454
40.6 -0.3423
40.625 -0.3485
40.65 -0.3616
40.675 -0.3723
40.7 -0.3796
40.725 -0.3804
40.75 -0.3751
40.775 -0.3652
40.8 -0.3537
40.825 -0.3414
40.85 -0.3237
40.875 -0.3006
40.9 -0.2725
40.925 -0.2397
40.95 -0.1992
40.975 -0.1482
41 -0.089
41.025 -0.0241
41.05 0.0425
41.075 0.1056
41.1 0.1649
41.125 0.2239
41.15 0.2878
41.175 0.3608
41.2 0.4435
41.225 0.5356
41.25 0.6328
41.275 0.7295
41.3 0.8201
41.325 0.9025
41.35 0.9771
41.375 1.0433
41.4 1.1004
41.425 1.1476
41.45 1.1859
41.475 1.2169
41.5 1.2407
41.525 1.2559
41.55 1.2601
41.575 1.2498
41.6 1.2258
41.625 1.1935
41.65 1.1584
41.675 1.1203
41.7 1.0824
41.725 1.05
41.75 1.0226
41.775 1
41.8 0.9825
41.825 0.9718
41.85 0.9668
41.875 0.9622
41.9 0.953
41.925 0.9366
41.95 0.9157
41.975 0.8882
42 0.8547
42.025 0.8159
42.05 0.7742
42.075 0.7306
42.1 0.6857
42.125 0.6407
42.15 0.5952
42.175 0.5493
42.2 0.5031
42.225 0.4615
42.25 0.4323
42.275 0.418
42.3 0.4174
42.325 0.4284
42.35 0.4439
42.375 0.4598
42.4 0.4739
42.425 0.4888
42.45 0.509
42.475 0.5373
42.5 0.5688
42.525 0.5966
42.55 0.6192
42.575 0.6377
42.6 0.6585
42.625 0.6907
42.65 0.7419
42.675 0.8097
42.7 0.883
42.725 0.9561
42.75 1.0269
42.775 1.0964
42.8 1.1674
42.825 1.2404
42.85 1.3125
42.875 1.3802
42.9 1.4399
42.925 1.4909
42.95 1.5339
42.975 1.5691
43 1.5959
43.025 1.6136
43.05 1.6249
43.075 1.6287
43.1 1.6288
43.125 1.629
43.15 1.6321
43.175 1.6433
43.2 1.673
43.225 1.7338
43.25 1.8132
43.275 1.8958
43.3 1.9753
43.325 2.0502
43.35 2.1203
43.375 2.1873
43.4 2.2548
43.425 2.3203
43.45 2.3808
43.475 2.4363
43.5 2.4889
43.525 2.5411
43.55 2.5978
43.575 2.6571
43.6 2.7175
43.625 2.7754
43.65 2.8288
43.675 2.8809
43.7 2.9302
43.725 2.9754
43.75 3.016
43.775 3.0535
43.8 3.0871
43.825 3.116
43.85 3.1392
43.875 3.157
43.9 3.1726
43.925 3.1932
43.95 3.2176
43.975 3.2432
44 3.2678
44.025 3.2949
44.05 3.321
44.075 3.3439
44.1 3.3627
44.125 3.3748
44.15 3.3809
44.175 3.3835
44.2 3.3814
44.225 3.3735
44.25 3.3634
44.275 3.3559
44.3 3.3485
44.325 3.3389
44.35 3.3274
44.375 3.3124
44.4 3.2984
44.425 3.2992
44.45 3.314
44.475 3.3281
44.5 3.3366
44.525 3.3393
44.55 3.3362
44.575 3.3281
44.6 3.313
44.625 3.291
44.65 3.2633
44.675 3.2329
44.7 3.2091
44.725 3.1988
44.75 3.1928
44.775 3.1871
44.8 3.1822
44.825 3.179
44.85 3.1776
44.875 3.1809
44.9 3.1861
44.925 3.1894
44.95 3.1893
44.975 3.1836
45 3.1725
45.025 3.1582
45.05 3.1453
45.075 3.1428
45.1 3.1524
45.125 3.1707
45.15 3.1953
45.175 3.222
45.2 3.2451
45.225 3.2637
45.25 3.2767
45.275 3.2833
45.3 3.2841
45.325 3.2804
45.35 3.2745
45.375 3.2666
45.4 3.2559
45.425 3.2407
45.45 3.2233
45.475 3.205
45.5 3.1864
45.525 3.1696
45.55 3.1542
45.575 3.1423
45.6 3.1308
45.625 3.1173
45.65 3.1001
45.675 3.0802
45.7 3.0586
45.725 3.0388
45.75 3.0191
45.775 2.9936
45.8 2.963
45.825 2.934
45.85 2.9042
45.875 2.8809
45.9 2.8707
45.925 2.8741
45.95 2.8867
45.975 2.9035
46 2.9186
46.025 2.9286
46.05 2.9354
46.075 2.9417
46.1 2.9444
46.125 2.9425
46.15 2.9367
46.175 2.9268
46.2 2.9122
46.225 2.8913
46.25 2.863
46.275 2.8269
46.3 2.7858
46.325 2.7414
46.35 2.6945
46.375 2.6417
46.4 2.5855
46.425 2.5337
46.45 2.4881
46.475 2.4484
46.5 2.4159
46.525 2.3895
46.55 2.3716
46.575 2.3698
46.6 2.3811
46.625 2.3981
46.65 2.4191
46.675 2.4415
46.7 2.465
46.725 2.4942
46.75 2.5317
46.775 2.5768
46.8 2.6279
46.825 2.6835
46.85 2.7398
46.875 2.7951
46.9 2.8517
46.925 2.9053
46.95 2.9527
46.975 2.9934
47 3.029
47.025 3.0597
47.05 3.0832
47.075 3.1015
47.1 3.1149
47.125 3.125
47.15 3.1324
47.175 3.1356
47.2 3.135
47.225 3.1338
47.25 3.1317
47.275 3.1295
47.3 3.127
47.325 3.1223
47.35 3.1139
47.375 3.1
47.4 3.0818
47.425 3.0598
47.45 3.0341
47.475 3.005
47.5 2.9731
47.525 2.9396
47.55 2.9051
47.575 2.8699
47.6 2.8344
47.625 2.8012
47.65 2.7697
47.675 2.7384
47.7 2.7089
47.725 2.6806
47.75 2.6521
47.775 2.6239
47.8 2.5967
47.825 2.5714
47.85 2.5484
47.875 2.5288
47.9 2.5083
47.925 2.4843
47.95 2.4545
47.975 2.4178
48 2.3726
48.025 2.3233
48.05 2.2816
48.075 2.26
48.1 2.2542
48.125 2.2497
48.15 2.2459
48.175 2.249
48.2 2.2553
48.225 2.2588
48.25 2.2605
48.275 2.2573
48.3 2.2515
48.325 2.2476
48.35 2.2425
48.375 2.2329
48.4 2.2183
48.425 2.1998
48.45 2.1781
48.475 2.1573
48.5 2.1372
48.525 2.1197
48.55 2.1065
48.575 2.0995
48.6 2.0957
48.625 2.0911
48.65 2.0892
48.675 2.0949
48.7 2.1092
48.725 2.1314
48.75 2.1556
48.775 2.1802
48.8 2.2064
48.825 2.2356
48.85 2.263
48.875 2.29
48.9 2.319
48.925 2.3505
48.95 2.3884
48.975 2.4355
49 2.4872
49.025 2.5365
49.05 2.5804
49.075 2.6193
49.1 2.654
49.125 2.6844
49.15 2.7083
49.175 2.7316
49.2 2.7568
49.225 2.7821
49.25 2.8079
49.275 2.8327
49.3 2.8546
49.325 2.8735
49.35 2.89
49.375 2.9043
49.4 2.9157
49.425 2.923
49.45 2.9257
49.475 2.924
49.5 2.9183
49.525 2.9089
49.55 2.8955
49.575 2.8787
49.6 2.8585
49.625 2.8353
49.65 2.8101
49.675 2.7831
49.7 2.7532
49.725 2.7204
49.75 2.6844
49.775 2.6451
49.8 2.6036
49.825 2.5651
49.85 2.5303
49.875 2.4939
49.9 2.4526
49.925 2.4048
49.95 2.3502
49.975 2.289
50 2.2203
50.025 2.1422
50.05 2.0556
50.075 1.96
50.1 1.858
50.125 1.7592
50.15 1.6816
50.175 1.6379
50.2 1.6118
50.225 1.5923
50.25 1.5788
50.275 1.5694
50.3 1.5593
50.325 1.5486
50.35 1.534
50.375 1.5169
50.4 1.4968
50.425 1.4743
50.45 1.4525
50.475 1.4318
50.5 1.4113
50.525 1.3887
50.55 1.3628
50.575 1.3329
50.6 1.2991
50.625 1.2617
50.65 1.223
50.675 1.1849
50.7 1.1464
50.725 1.1038
50.75 1.0622
50.775 1.0286
50.8 1.0005
50.825 0.9682
50.85 0.931
50.875 0.8967
50.9 0.8753
50.925 0.8619
50.95 0.8497
50.975 0.8342
51 0.8139
51.025 0.7915
51.05 0.775
51.075 0.7717
51.1 0.7824
51.125 0.8097
51.15 0.852
51.175 0.9044
51.2 0.9736
51.225 1.0622
51.25 1.1639
51.275 1.2717
51.3 1.3822
51.325 1.491
51.35 1.5964
51.375 1.705
51.4 1.8197
51.425 1.9328
51.45 2.0374
51.475 2.1346
51.5 2.2233
51.525 2.3031
51.55 2.3778
51.575 2.4476
51.6 2.5124
51.625 2.5723
51.65 2.6248
51.675 2.6691
51.7 2.7082
51.725 2.7418
51.75 2.771
51.775 2.7952
51.8 2.8146
51.825 2.8298
51.85 2.8402
51.875 2.8489
51.9 2.8543
51.925 2.8606
51.95 2.8765
51.975 2.9112
52 2.9594
52.025 3.015
52.05 3.0708
52.075 3.1205
52.1 3.164
52.125 3.2006
52.15 3.2346
52.175 3.2721
52.2 3.312
52.225 3.3523
52.25 3.3929
52.275 3.435
52.3 3.4812
52.325 3.5297
52.35 3.578
52.375 3.6277
52.4 3.6845
52.425 3.7504
52.45 3.8245
52.475 3.9023
52.5 3.9863
52.525 4.0742
52.55 4.1651
52.575 4.2606
52.6 4.3547
52.625 4.4424
52.65 4.5236
52.675 4.6005
52.7 4.6765
52.725 4.7578
52.75 4.8447
52.775 4.9319
52.8 5.0171
52.825 5.0968
52.85 5.1701
52.875 5.2358
52.9 5.2934
52.925 5.3451
52.95 5.3909
52.975 5.4319
53 5.4691
53.025 5.5022
53.05 5.5316
53.075 5.5579
53.1 5.5816
53.125 5.6027
53.15 5.6199
53.175 5.6337
53.2 5.6452
53.225 5.6544
53.25 5.6612
53.275 5.6658
53.3 5.6679
53.325 5.6674
53.35 5.6644
53.375 5.6593
53.4 5.6539
53.425 5.6493
53.45 5.646
53.475 5.6411
53.5 5.639
53.525 5.6443
53.55 5.6554
53.575 5.6705
53.6 5.6875
53.625 5.705
53.65 5.7231
53.675 5.7408
53.7 5.7563
53.725 5.7696
53.75 5.7807
53.775 5.7896
53.8 5.797
53.825 5.8029
53.85 5.8063
53.875 5.8064
53.9 5.803
53.925 5.7969
53.95 5.7884
53.975 5.7773
54 5.7647
54.025 5.7512
54.05 5.7394
54.075 5.7315
54.1 5.7293
54.125 5.7351
54.15 5.747
54.175 5.7647
54.2 5.7896
54.225 5.8208
54.25 5.8576
54.275 5.8958
54.3 5.9344
54.325 5.9732
54.35 6.0116
54.375 6.0493
54.4 6.0858
54.425 6.1213
54.45 6.1557
54.475 6.1886
54.5 6.2205
54.525 6.2515
54.55 6.2816
54.575 6.3108
54.6 6.3389
54.625 6.3668
54.65 6.3944
54.675 6.4217
54.7 6.4487
54.725 6.4757
54.75 6.5024
54.775 6.5291
54.8 6.5556
54.825 6.5818
54.85 6.6077
54.875 6.6334
54.9 6.6589
54.925 6.6842
54.95 6.7094
54.975 6.7343
55 6.7592
55.025 6.7838
55.05 6.8084
55.075 6.8329
55.1 6.8572
55.125 6.8814
55.15 6.9055
55.175 6.9295
55.2 6.9535
55.225 6.9775
55.25 7.0014
55.275 7.0251
55.3 7.0488
55.325 7.0724
55.35 7.0959
55.375 7.1193
55.4 7.1426
55.425 7.1658
55.45 7.1889
55.475 7.2119
55.5 7.2348
55.525 7.2577
55.55 7.2804
55.575 7.3031
55.6 7.3257
55.625 7.3482
55.65 7.3706
55.675 7.393
55.7 7.4153
55.725 7.4375
55.75 7.4596
55.775 7.4816
55.8 7.5036
55.825 7.5254
55.85 7.547
55.875 7.5686
55.9 7.59
55.925 7.6112
55.95 7.6323
55.975 7.6534
56 7.6743
56.025 7.6952
56.05 7.7159
56.075 7.7365
56.1 7.7569
56.125 7.7772
56.15 7.7973
56.175 7.8174
56.2 7.8374
56.225 7.8573
56.25 7.8771
56.275 7.8967
56.3 7.9162
56.325 7.9356
56.35 7.9548
56.375 7.9739
56.4 7.993
56.425 8.0119
56.45 8.0307
56.475 8.0495
56.5 8.0682
56.525 8.0868
56.55 8.1054
56.575 8.1239
56.6 8.1422
56.625 8.1606
56.65 8.1788
56.675 8.1971
56.7 8.2153
56.725 8.2334
56.75 8.2515
56.775 8.2694
56.8 8.2873
56.825 8.3051
56.85 8.3228
56.875 8.3405
56.9 8.358
56.925 8.3756
56.95 8.393
56.975 8.4105
57 8.4279
57.025 8.4453
57.05 8.4626
57.075 8.4799
57.1 8.4971
57.125 8.5143
57.15 8.5315
57.175 8.5486
57.2 8.5658
57.225 8.5829
57.25 8.6
57.275 8.617
57.3 8.634
57.325 8.651
57.35 8.668
57.375 8.685
57.4 8.702
57.425 8.719
57.45 8.7359
57.475 8.7528
57.5 8.7697
57.525 8.7866
57.55 8.8034
57.575 8.8203
57.6 8.8371
57.625 8.8538
57.65 8.8705
57.675 8.887
57.7 8.9035
57.725 8.92
57.75 8.9363
57.775 8.9526
57.8 8.9688
57.825 8.985
57.85 9.0011
57.875 9.0172
57.9 9.0332
57.925 9.0491
57.95 9.065
57.975 9.0809
58 9.0968
58.025 9.1126
58.05 9.1283
58.075 9.1441
58.1 9.1598
58.125 9.1754
58.15 9.191
58.175 9.2066
58.2 9.2222
58.225 9.2377
58.25 9.2531
58.275 9.2686
58.3 9.284
58.325 9.2994
58.35 9.3147
58.375 9.3301
58.4 9.3454
58.425 9.3606
58.45 9.3759
58.475 9.3911
58.5 9.4063
58.525 9.4215
58.55 9.4366
58.575 9.4517
58.6 9.4667
58.625 9.4817
58.65 9.4967
58.675 9.5116
58.7 9.5265
58.725 9.5414
58.75 9.5562
58.775 9.571
58.8 9.5858
58.825 9.6005
58.85 9.6152
58.875 9.6299
58.9 9.6446
58.925 9.6592
58.95 9.6737
58.975 9.6882
59 9.7027
59.025 9.7172
59.05 9.7316
59.075 9.7459
59.1 9.7602
59.125 9.7745
59.15 9.7888
59.175 9.803
59.2 9.8172
59.225 9.8313
59.25 9.8454
59.275 9.8594
59.3 9.8735
59.325 9.8874
59.35 9.9013
59.375 9.9152
59.4 9.9291
59.425 9.9429
59.45 9.9567
59.475 9.9704
59.5 9.9842
59.525 9.9978
59.55 10.0115
59.575 10.0251
59.6 10.0387
59.625 10.0523
59.65 10.0658
59.675 10.0794
59.7 10.0929
59.725 10.1064
59.75 10.1199
59.775 10.1334
59.8 10.1469
59.825 10.1604
59.85 10.1738
59.875 10.1872
59.9 10.2007
59.925 10.2141
59.95 10.2275
59.975 10.2409
60 10.2543
60.025 10.2677
60.05 10.281
60.075 10.2944
60.1 10.3077
60.125 10.321
60.15 10.3343
60.175 10.3476
60.2 10.3608
60.225 10.3741
60.25 10.3873
60.275 10.4004
60.3 10.4136
60.325 10.4267
60.35 10.4398
60.375 10.4528
60.4 10.4658
60.425 10.4788
60.45 10.4917
60.475 10.5045
60.5 10.5174
60.525 10.5301
60.55 10.5428
60.575 10.5555
60.6 10.5682
60.625 10.5808
60.65 10.5933
60.675 10.6059
60.7 10.6184
60.725 10.6309
60.75 10.6435
60.775 10.656
60.8 10.6685
60.825 10.681
60.85 10.6935
60.875 10.706
60.9 10.7185
60.925 10.731
60.95 10.7435
60.975 10.756
61 10.7685
61.025 10.781
61.05 10.7934
61.075 10.8058
61.1 10.8182
61.125 10.8306
61.15 10.843
61.175 10.8553
61.2 10.8675
61.225 10.8797
61.25 10.8919
61.275 10.904
61.3 10.916
61.325 10.928
61.35 10.9399
61.375 10.9517
61.4 10.9635
61.425 10.9753
61.45 10.987
61.475 10.9986
61.5 11.0102
61.525 11.0218
61.55 11.0334
61.575 11.045
61.6 11.0565
61.625 11.068
61.65 11.0795
61.675 11.0909
61.7 11.1024
61.725 11.1138
61.75 11.1252
61.775 11.1366
61.8 11.148
61.825 11.1594
61.85 11.1706
61.875 11.1819
61.9 11.1932
61.925 11.2044
61.95 11.2156
61.975 11.2268
62 11.238
62.025 11.2491
62.05 11.2602
62.075 11.2712
62.1 11.2822
62.125 11.2933
62.15 11.3043
62.175 11.3152
62.2 11.3262
62.225 11.3371
62.25 11.3481
62.275 11.359
62.3 11.3699
62.325 11.3808
62.35 11.3917
62.375 11.4025
62.4 11.4133
62.425 11.4241
62.45 11.4349
62.475 11.4456
62.5 11.4564
62.525 11.4671
62.55 11.4779
62.575 11.4886
62.6 11.4993
62.625 11.5099
62.65 11.5206
62.675 11.5312
62.7 11.5418
62.725 11.5524
62.75 11.563
62.775 11.5736
62.8 11.5842
62.825 11.5948
62.85 11.6054
62.875 11.6159
62.9 11.6265
62.925 11.6371
62.95 11.6476
62.975 11.6581
63 11.6687
63.025 11.6792
63.05 11.6897
63.075 11.7002
63.1 11.7106
63.125 11.7211
63.15 11.7315
63.175 11.7419
63.2 11.7523
63.225 11.7626
63.25 11.7729
63.275 11.7832
63.3 11.7935
63.325 11.8038
63.35 11.814
63.375 11.8243
63.4 11.8345
63.425 11.8446
63.45 11.8548
63.475 11.8649
63.5 11.875
63.525 11.8851
63.55 11.8951
63.575 11.9051
63.6 11.915
63.625 11.925
63.65 11.9349
63.675 11.9447
63.7 11.9546
63.725 11.9644
63.75 11.9742
63.775 11.984
63.8 11.9937
63.825 12.0035
63.85 12.0132
63.875 12.0229
63.9 12.0326
63.925 12.0423
63.95 12.052
63.975 12.0617
64 12.0713
64.025 12.081
64.05 12.0906
64.075 12.1003
64.1 12.1099
64.125 12.1195
64.15 12.1291
64.175 12.1386
64.2 12.1482
64.225 12.1577
64.25 12.1672
64.275 12.1767
64.3 12.1862
64.325 12.1956
64.35 12.205
64.375 12.2144
64.4 12.2238
64.425 12.2332
64.45 12.2426
64.475 12.2519
64.5 12.2612
64.525 12.2705
64.55 12.2798
64.575 12.2891
64.6 12.2983
64.625 12.3076
64.65 12.3168
64.675 12.326
64.7 12.3352
64.725 12.3444
64.75 12.3536
64.775 12.3628
64.8 12.3719
64.825 12.3811
64.85 12.3902
64.875 12.3993
64.9 12.4084
64.925 12.4175
64.95 12.4265
64.975 12.4356
65 12.4446
65.025 12.4536
65.05 12.4626
65.075 12.4716
65.1 12.4806
65.125 12.4896
65.15 12.4986
65.175 12.5075
65.2 12.5165
65.225 12.5255
65.25 12.5344
65.275 12.5433
65.3 12.5523
65.325 12.5612
65.35 12.5701
65.375 12.579
65.4 12.5879
65.425 12.5968
65.45 12.6057
65.475 12.6145
65.5 12.6234
65.525 12.6323
65.55 12.6412
65.575 12.6501
65.6 12.6591
65.625 12.668
65.65 12.6769
65.675 12.6858
65.7 12.6948
65.725 12.7037
65.75 12.7127
65.775 12.7216
65.8 12.7305
65.825 12.7395
65.85 12.7484
65.875 12.7574
65.9 12.7663
65.925 12.7752
65.95 12.7841
65.975 12.7929
66 12.8018
66.025 12.8106
66.05 12.8195
66.075 12.8283
66.1 12.8371
66.125 12.8459
66.15 12.8547
66.175 12.8634
66.2 12.8722
66.225 12.8809
66.25 12.8897
66.275 12.8984
66.3 12.9071
66.325 12.9158
66.35 12.9245
66.375 12.9332
66.4 12.9419
66.425 12.9506
66.45 12.9593
66.475 12.968
66.5 12.9767
66.525 12.9854
66.55 12.994
66.575 13.0027
66.6 13.0114
66.625 13.02
66.65 13.0287
66.675 13.0373
66.7 13.0459
66.725 13.0545
66.75 13.0631
66.775 13.0717
66.8 13.0803
66.825 13.0889
66.85 13.0974
66.875 13.106
66.9 13.1146
66.925 13.1231
66.95 13.1317
66.975 13.1402
67 13.1487
67.025 13.1572
67.05 13.1657
67.075 13.1742
67.1 13.1827
67.125 13.1911
67.15 13.1996
67.175 13.208
67.2 13.2165
67.225 13.2249
67.25 13.2334
67.275 13.2418
67.3 13.2502
67.325 13.2586
67.35 13.267
67.375 13.2754
67.4 13.2838
67.425 13.2922
67.45 13.3005
67.475 13.3089
67.5 13.3172
67.525 13.3256
67.55 13.3339
67.575 13.3422
67.6 13.3505
67.625 13.3587
67.65 13.367
67.675 13.3752
67.7 13.3835
67.725 13.3917
67.75 13.3999
67.775 13.4081
67.8 13.4163
67.825 13.4245
67.85 13.4326
67.875 13.4408
67.9 13.4489
67.925 13.4571
67.95 13.4652
67.975 13.4733
68 13.4814
68.025 13.4895
68.05 13.4976
68.075 13.5057
68.1 13.5138
68.125 13.5219
68.15 13.5299
68.175 13.538
68.2 13.546
68.225 13.5541
68.25 13.5621
68.275 13.5701
68.3 13.5781
68.325 13.5861
68.35 13.5941
68.375 13.6021
68.4 13.6101
68.425 13.6181
68.45 13.626
68.475 13.634
68.5 13.642
68.525 13.6499
68.55 13.6579
68.575 13.6658
68.6 13.6738
68.625 13.6817
68.65 13.6897
68.675 13.6976
68.7 13.7056
68.725 13.7135
68.75 13.7215
68.775 13.7294
68.8 13.7373
68.825 13.7452
68.85 13.7531
68.875 13.7611
68.9 13.769
68.925 13.7769
68.95 13.7848
68.975 13.7927
69 13.8006
69.025 13.8085
69.05 13.8164
69.075 13.8243
69.1 13.8322
69.125 13.8401
69.15 13.8479
69.175 13.8558
69.2 13.8637
69.225 13.8715
69.25 13.8794
69.275 13.8872
69.3 13.895
69.325 13.9029
69.35 13.9107
69.375 13.9185
69.4 13.9264
69.425 13.9342
69.45 13.942
69.475 13.9498
69.5 13.9575
69.525 13.9653
69.55 13.9731
69.575 13.9808
69.6 13.9886
69.625 13.9963
69.65 14.0041
69.675 14.0118
69.7 14.0195
69.725 14.0272
69.75 14.0349
69.775 14.0426
69.8 14.0503
69.825 14.058
69.85 14.0657
69.875 14.0733
69.9 14.081
69.925 14.0886
69.95 14.0963
69.975 14.1039
70 14.1115
70.025 14.1192
70.05 14.1268
70.075 14.1344
70.1 14.142
70.125 14.1496
70.15 14.1571
70.175 14.1647
70.2 14.1723
70.225 14.1798
70.25 14.1874
70.275 14.1949
70.3 14.2025
70.325 14.21
70.35 14.2175
70.375 14.2251
70.4 14.2326
70.425 14.2401
70.45 14.2476
70.475 14.2551
70.5 14.2626
70.525 14.2701
70.55 14.2776
70.575 14.2851
70.6 14.2925
70.625 14.3
70.65 14.3074
70.675 14.3148
70.7 14.3222
70.725 14.3296
70.75 14.337
70.775 14.3444
70.8 14.3517
70.825 14.3591
70.85 14.3664
70.875 14.3738
70.9 14.3811
70.925 14.3884
70.95 14.3957
70.975 14.403
71 14.4103
71.025 14.4176
71.05 14.4249
71.075 14.4321
71.1 14.4394
71.125 14.4467
71.15 14.454
71.175 14.4612
71.2 14.4685
71.225 14.4757
71.25 14.483
71.275 14.4902
71.3 14.4974
71.325 14.5047
71.35 14.5119
71.375 14.5191
71.4 14.5264
71.425 14.5336
71.45 14.5408
71.475 14.548
71.5 14.5553
71.525 14.5625
71.55 14.5697
71.575 14.5769
71.6 14.5841
71.625 14.5913
71.65 14.5985
71.675 14.6056
71.7 14.6128
71.725 14.62
71.75 14.6271
71.775 14.6342
71.8 14.6414
71.825 14.6485
71.85 14.6556
71.875 14.6627
71.9 14.6698
71.925 14.6769
71.95 14.684
71.975 14.691
72 14.6981
72.025 14.7052
72.05 14.7122
72.075 14.7193
72.1 14.7263
72.125 14.7334
72.15 14.7404
72.175 14.7474
72.2 14.7545
72.225 14.7615
72.25 14.7685
72.275 14.7755
72.3 14.7825
72.325 14.7895
72.35 14.7965
72.375 14.8035
72.4 14.8105
72.425 14.8175
72.45 14.8245
72.475 14.8315
72.5 14.8385
72.525 14.8455
72.55 14.8525
72.575 14.8595
72.6 14.8664
72.625 14.8734
72.65 14.8804
72.675 14.8874
72.7 14.8943
72.725 14.9013
72.75 14.9082
72.775 14.9152
72.8 14.9221
72.825 14.9291
72.85 14.936
72.875 14.943
72.9 14.9499
72.925 14.9569
72.95 14.9638
72.975 14.9707
73 14.9776
73.025 14.9845
73.05 14.9914
73.075 14.9984
73.1 15.0053
73.125 15.0122
73.15 15.0191
73.175 15.0259
73.2 15.0328
73.225 15.0397
73.25 15.0466
73.275 15.0535
73.3 15.0603
73.325 15.0672
73.35 15.0741
73.375 15.0809
73.4 15.0878
73.425 15.0946
73.45 15.1015
73.475 15.1083
73.5 15.1151
73.525 15.1219
73.55 15.1287
73.575 15.1355
73.6 15.1423
73.625 15.1491
73.65 15.1559
73.675 15.1627
73.7 15.1695
73.725 15.1763
73.75 15.1831
73.775 15.1898
73.8 15.1966
73.825 15.2034
73.85 15.2101
73.875 15.2169
73.9 15.2236
73.925 15.2304
73.95 15.2371
73.975 15.2439
74 15.2506
74.025 15.2573
74.05 15.2641
74.075 15.2708
74.1 15.2775
74.125 15.2842
74.15 15.2909
74.175 15.2976
74.2 15.3044
74.225 15.3111
74.25 15.3177
74.275 15.3244
74.3 15.3311
74.325 15.3378
74.35 15.3445
74.375 15.3512
74.4 15.3578
74.425 15.3645
74.45 15.3712
74.475 15.3778
74.5 15.3844
74.525 15.3911
74.55 15.3977
74.575 15.4043
74.6 15.4109
74.625 15.4175
74.65 15.4241
74.675 15.4306
74.7 15.4372
74.725 15.4438
74.75 15.4504
74.775 15.4569
74.8 15.4635
74.825 15.4701
74.85 15.4766
74.875 15.4832
74.9 15.4897
74.925 15.4963
74.95 15.5028
74.975 15.5094
75 15.5159
75.025 15.5225
75.05 15.529
75.075 15.5355
75.1 15.542
75.125 15.5485
75.15 15.5551
75.175 15.5616
75.2 15.5681
75.225 15.5746
75.25 15.5811
75.275 15.5875
75.3 15.594
75.325 15.6005
75.35 15.607
75.375 15.6135
75.4 15.6199
75.425 15.6264
75.45 15.6328
75.475 15.6393
75.5 15.6457
75.525 15.6522
75.55 15.6586
75.575 15.665
75.6 15.6714
75.625 15.6779
75.65 15.6843
75.675 15.6907
75.7 15.6971
75.725 15.7035
75.75 15.7099
75.775 15.7163
75.8 15.7227
75.825 15.7291
75.85 15.7355
75.875 15.7419
75.9 15.7483
75.925 15.7547
75.95 15.7611
75.975 15.7675
76 15.7739
76.025 15.7802
76.05 15.7866
76.075 15.793
76.1 15.7994
76.125 15.8057
76.15 15.8121
76.175 15.8185
76.2 15.8248
76.225 15.8312
76.25 15.8375
76.275 15.8439
76.3 15.8502
76.325 15.8566
76.35 15.8629
76.375 15.8693
76.4 15.8756
76.425 15.882
76.45 15.8883
76.475 15.8946
76.5 15.901
76.525 15.9073
76.55 15.9136
76.575 15.92
76.6 15.9263
76.625 15.9326
76.65 15.9389
76.675 15.9452
76.7 15.9515
76.725 15.9578
76.75 15.9641
76.775 15.9705
76.8 15.9768
76.825 15.9831
76.85 15.9894
76.875 15.9956
76.9 16.0019
76.925 16.0082
76.95 16.0145
76.975 16.0208
77 16.027
77.025 16.0333
77.05 16.0396
77.075 16.0458
77.1 16.0521
77.125 16.0583
77.15 16.0646
77.175 16.0708
77.2 16.0771
77.225 16.0833
77.25 16.0895
77.275 16.0957
77.3 16.1019
77.325 16.1081
77.35 16.1143
77.375 16.1205
77.4 16.1267
77.425 16.1329
77.45 16.1391
77.475 16.1453
77.5 16.1515
77.525 16.1576
77.55 16.1638
77.575 16.1699
77.6 16.1761
77.625 16.1823
77.65 16.1884
77.675 16.1945
77.7 16.2007
77.725 16.2068
77.75 16.213
77.775 16.2191
77.8 16.2252
77.825 16.2313
77.85 16.2375
77.875 16.2436
77.9 16.2497
77.925 16.2558
77.95 16.2619
77.975 16.268
78 16.2741
78.025 16.2802
78.05 16.2863
78.075 16.2924
78.1 16.2985
78.125 16.3046
78.15 16.3106
78.175 16.3167
78.2 16.3228
78.225 16.3288
78.25 16.3349
78.275 16.3409
78.3 16.347
78.325 16.353
78.35 16.3591
78.375 16.3651
78.4 16.3711
78.425 16.3772
78.45 16.3832
78.475 16.3892
78.5 16.3953
78.525 16.4013
78.55 16.4073
78.575 16.4133
78.6 16.4193
78.625 16.4253
78.65 16.4314
78.675 16.4374
78.7 16.4434
78.725 16.4494
78.75 16.4554
78.775 16.4614
78.8 16.4674
78.825 16.4734
78.85 16.4794
78.875 16.4854
78.9 16.4914
78.925 16.4973
78.95 16.5033
78.975 16.5093
79 16.5153
79.025 16.5212
79.05 16.5272
79.075 16.5331
79.1 16.5391
79.125 16.545
79.15 16.551
79.175 16.5569
79.2 16.5629
79.225 16.5688
79.25 16.5748
79.275 16.5807
79.3 16.5866
79.325 16.5926
79.35 16.5985
79.375 16.6044
79.4 16.6104
79.425 16.6163
79.45 16.6222
79.475 16.6282
79.5 16.6341
79.525 16.6401
79.55 16.646
79.575 16.6519
79.6 16.6579
79.625 16.6638
79.65 16.6698
79.675 16.6757
79.7 16.6817
79.725 16.6876
79.75 16.6936
79.775 16.6995
79.8 16.7054
79.825 16.7114
79.85 16.7173
79.875 16.7233
79.9 16.7292
79.925 16.7352
79.95 16.7411
79.975 16.7471
80 16.753
80.025 16.759
80.05 16.7649
80.075 16.7709
80.1 16.7768
80.125 16.7828
80.15 16.7887
80.175 16.7947
80.2 16.8006
80.225 16.8065
80.25 16.8124
80.275 16.8184
80.3 16.8243
80.325 16.8302
80.35 16.8361
80.375 16.842
80.4 16.8479
80.425 16.8538
80.45 16.8597
80.475 16.8656
80.5 16.8715
80.525 16.8774
80.55 16.8833
80.575 16.8892
80.6 16.895
80.625 16.9009
80.65 16.9068
80.675 16.9127
80.7 16.9186
80.725 16.9245
80.75 16.9304
80.775 16.9363
80.8 16.9422
80.825 16.9481
80.85 16.954
80.875 16.9599
80.9 16.9657
80.925 16.9716
80.95 16.9775
80.975 16.9834
81 16.9893
81.025 16.9952
81.05 17.0011
81.075 17.007
81.1 17.0129
81.125 17.0188
81.15 17.0247
81.175 17.0306
81.2 17.0365
81.225 17.0424
81.25 17.0482
81.275 17.0541
81.3 17.06
81.325 17.0659
81.35 17.0718
81.375 17.0776
81.4 17.0835
81.425 17.0894
81.45 17.0952
81.475 17.1011
81.5 17.107
81.525 17.1128
81.55 17.1187
81.575 17.1245
81.6 17.1304
81.625 17.1362
81.65 17.142
81.675 17.1479
81.7 17.1537
81.725 17.1595
81.75 17.1654
81.775 17.1712
81.8 17.177
81.825 17.1828
81.85 17.1886
81.875 17.1944
81.9 17.2003
81.925 17.2061
81.95 17.2119
81.975 17.2176
82 17.2234
82.025 17.2292
82.05 17.235
82.075 17.2408
82.1 17.2466
82.125 17.2523
82.15 17.2581
82.175 17.2639
82.2 17.2696
82.225 17.2754
82.25 17.2812
82.275 17.2869
82.3 17.2927
82.325 17.2984
82.35 17.3042
82.375 17.3099
82.4 17.3157
82.425 17.3214
82.45 17.3272
82.475 17.3329
82.5 17.3386
82.525 17.3443
82.55 17.3501
82.575 17.3558
82.6 17.3615
82.625 17.3672
82.65 17.3729
82.675 17.3786
82.7 17.3843
82.725 17.39
82.75 17.3957
82.775 17.4014
82.8 17.4071
82.825 17.4128
82.85 17.4185
82.875 17.4241
82.9 17.4298
82.925 17.4355
82.95 17.4411
82.975 17.4468
83 17.4525
83.025 17.4581
83.05 17.4638
83.075 17.4694
83.1 17.4751
83.125 17.4808
83.15 17.4864
83.175 17.4921
83.2 17.4977
83.225 17.5034
83.25 17.509
83.275 17.5146
83.3 17.5203
83.325 17.5259
83.35 17.5316
83.375 17.5372
83.4 17.5428
83.425 17.5484
83.45 17.5541
83.475 17.5597
83.5 17.5653
83.525 17.5709
83.55 17.5765
83.575 17.5821
83.6 17.5877
83.625 17.5933
83.65 17.5989
83.675 17.6045
83.7 17.6101
83.725 17.6157
83.75 17.6213
83.775 17.6269
83.8 17.6325
83.825 17.638
83.85 17.6436
83.875 17.6492
83.9 17.6547
83.925 17.6603
83.95 17.6658
83.975 17.6714
84 17.6769
84.025 17.6824
84.05 17.688
84.075 17.6935
84.1 17.699
84.125 17.7045
84.15 17.71
84.175 17.7155
84.2 17.7211
84.225 17.7266
84.25 17.7321
84.275 17.7376
84.3 17.7431
84.325 17.7486
84.35 17.7541
84.375 17.7595
84.4 17.765
84.425 17.7705
84.45 17.776
84.475 17.7815
84.5 17.787
84.525 17.7924
84.55 17.7979
84.575 17.8034
84.6 17.8089
84.625 17.8143
84.65 17.8198
84.675 17.8252
84.7 17.8307
84.725 17.8362
84.75 17.8416
84.775 17.8471
84.8 17.8525
84.825 17.858
84.85 17.8635
84.875 17.8689
84.9 17.8743
84.925 17.8798
84.95 17.8852
84.975 17.8906
85 17.8961
85.025 17.9015
85.05 17.9069
85.075 17.9123
85.1 17.9177
85.125 17.9231
85.15 17.9285
85.175 17.9339
85.2 17.9393
85.225 17.9447
85.25 17.9501
85.275 17.9555
85.3 17.9609
85.325 17.9663
85.35 17.9717
85.375 17.9771
85.4 17.9825
85.425 17.9879
85.45 17.9933
85.475 17.9987
85.5 18.0041
85.525 18.0095
85.55 18.0149
85.575 18.0203
85.6 18.0257
85.625 18.031
85.65 18.0364
85.675 18.0418
85.7 18.0472
85.725 18.0525
85.75 18.0579
85.775 18.0633
85.8 18.0686
85.825 18.074
85.85 18.0794
85.875 18.0847
85.9 18.0901
85.925 18.0955
85.95 18.1008
85.975 18.1062
86 18.1116
86.025 18.1169
86.05 18.1223
86.075 18.1276
86.1 18.133
86.125 18.1384
86.15 18.1437
86.175 18.1491
86.2 18.1544
86.225 18.1598
86.25 18.1652
86.275 18.1705
86.3 18.1759
86.325 18.1812
86.35 18.1866
86.375 18.1919
86.4 18.1973
86.425 18.2026
86.45 18.208
86.475 18.2133
86.5 18.2187
86.525 18.224
86.55 18.2294
86.575 18.2347
86.6 18.24
86.625 18.2454
86.65 18.2507
86.675 18.256
86.7 18.2614
86.725 18.2667
86.75 18.272
86.775 18.2773
86.8 18.2827
86.825 18.288
86.85 18.2933
86.875 18.2986
86.9 18.3039
86.925 18.3092
86.95 18.3145
86.975 18.3198
87 18.3251
87.025 18.3304
87.05 18.3357
87.075 18.341
87.1 18.3463
87.125 18.3516
87.15 18.3569
87.175 18.3622
87.2 18.3675
87.225 18.3728
87.25 18.3781
87.275 18.3834
87.3 18.3887
87.325 18.394
87.35 18.3993
87.375 18.4046
87.4 18.4099
87.425 18.4152
87.45 18.4205
87.475 18.4258
87.5 18.4311
87.525 18.4364
87.55 18.4417
87.575 18.447
87.6 18.4523
87.625 18.4575
87.65 18.4628
87.675 18.4681
87.7 18.4734
87.725 18.4786
87.75 18.4839
87.775 18.4892
87.8 18.4945
87.825 18.4997
87.85 18.505
87.875 18.5102
87.9 18.5155
87.925 18.5208
87.95 18.526
87.975 18.5313
88 18.5365
88.025 18.5417
88.05 18.547
88.075 18.5522
88.1 18.5575
88.125 18.5627
88.15 18.5679
88.175 18.5731
88.2 18.5784
88.225 18.5836
88.25 18.5888
88.275 18.594
88.3 18.5992
88.325 18.6044
88.35 18.6096
88.375 18.6148
88.4 18.62
88.425 18.6252
88.45 18.6304
88.475 18.6356
88.5 18.6408
88.525 18.646
88.55 18.6512
88.575 18.6564
88.6 18.6616
88.625 18.6668
88.65 18.6719
88.675 18.6771
88.7 18.6823
88.725 18.6875
88.75 18.6927
88.775 18.6979
88.8 18.7031
88.825 18.7083
88.85 18.7135
88.875 18.7187
88.9 18.7238
88.925 18.729
88.95 18.7342
88.975 18.7394
89 18.7446
89.025 18.7498
89.05 18.7549
89.075 18.7601
89.1 18.7653
89.125 18.7705
89.15 18.7756
89.175 18.7808
89.2 18.786
89.225 18.7912
89.25 18.7963
89.275 18.8015
89.3 18.8067
89.325 18.8118
89.35 18.817
89.375 18.8221
89.4 18.8273
89.425 18.8324
89.45 18.8376
89.475 18.8427
89.5 18.8478
89.525 18.853
89.55 18.8581
89.575 18.8632
89.6 18.8684
89.625 18.8735
89.65 18.8786
89.675 18.8837
89.7 18.8889
89.725 18.894
89.75 18.8991
89.775 18.9042
89.8 18.9093
89.825 18.9144
89.85 18.9196
89.875 18.9247
89.9 18.9298
89.925 18.9349
89.95 18.94
89.975 18.9451
90 18.9502
90.025 18.9553
90.05 18.9604
90.075 18.9655
90.1 18.9706
90.125 18.9757
90.15 18.9808
90.175 18.9859
90.2 18.991
90.225 18.9961
90.25 19.0012
90.275 19.0063
90.3 19.0113
90.325 19.0164
90.35 19.0215
90.375 19.0266
90.4 19.0317
90.425 19.0368
90.45 19.0419
90.475 19.0469
90.5 19.052
90.525 19.0571
90.55 19.0622
90.575 19.0672
90.6 19.0723
90.625 19.0774
90.65 19.0825
90.675 19.0875
90.7 19.0926
90.725 19.0977
90.75 19.1027
90.775 19.1078
90.8 19.1129
90.825 19.1179
90.85 19.123
90.875 19.128
90.9 19.1331
90.925 19.1381
90.95 19.1432
90.975 19.1482
91 19.1532
91.025 19.1583
91.05 19.1633
91.075 19.1684
91.1 19.1734
91.125 19.1785
91.15 19.1835
91.175 19.1885
91.2 19.1936
91.225 19.1986
91.25 19.2036
91.275 19.2087
91.3 19.2137
91.325 19.2187
91.35 19.2237
91.375 19.2288
91.4 19.2338
91.425 19.2388
91.45 19.2438
91.475 19.2489
91.5 19.2539
91.525 19.2589
91.55 19.2639
91.575 19.2689
91.6 19.2739
91.625 19.279
91.65 19.284
91.675 19.289
91.7 19.294
91.725 19.299
91.75 19.304
91.775 19.309
91.8 19.314
91.825 19.319
91.85 19.324
91.875 19.329
91.9 19.334
91.925 19.3389
91.95 19.3439
91.975 19.3489
92 19.3539
92.025 19.3589
92.05 19.3639
92.075 19.3688
92.1 19.3738
92.125 19.3788
92.15 19.3838
92.175 19.3888
92.2 19.3937
92.225 19.3987
92.25 19.4037
92.275 19.4087
92.3 19.4137
92.325 19.4186
92.35 19.4236
92.375 19.4286
92.4 19.4336
92.425 19.4385
92.45 19.4435
92.475 19.4485
92.5 19.4534
92.525 19.4584
92.55 19.4634
92.575 19.4683
92.6 19.4733
92.625 19.4782
92.65 19.4832
92.675 19.4881
92.7 19.4931
92.725 19.498
92.75 19.503
92.775 19.5079
92.8 19.5129
92.825 19.5178
92.85 19.5228
92.875 19.5277
92.9 19.5326
92.925 19.5376
92.95 19.5425
92.975 19.5474
93 19.5524
93.025 19.5573
93.05 19.5623
93.075 19.5672
93.1 19.5721
93.125 19.5771
93.15 19.582
93.175 19.5869
93.2 19.5919
93.225 19.5968
93.25 19.6017
93.275 19.6067
93.3 19.6116
93.325 19.6165
93.35 19.6215
93.375 19.6264
93.4 19.6313
93.425 19.6362
93.45 19.6411
93.475 19.646
93.5 19.6509
93.525 19.6558
93.55 19.6607
93.575 19.6656
93.6 19.6705
93.625 19.6754
93.65 19.6803
93.675 19.6852
93.7 19.6901
93.725 19.695
93.75 19.6999
93.775 19.7048
93.8 19.7097
93.825 19.7145
93.85 19.7194
93.875 19.7243
93.9 19.7292
93.925 19.734
93.95 19.7389
93.975 19.7438
94 19.7487
94.025 19.7535
94.05 19.7584
94.075 19.7632
94.1 19.7681
94.125 19.773
94.15 19.7778
94.175 19.7827
94.2 19.7875
94.225 19.7924
94.25 19.7972
94.275 19.8021
94.3 19.8069
94.325 19.8117
94.35 19.8166
94.375 19.8214
94.4 19.8262
94.425 19.831
94.45 19.8358
94.475 19.8407
94.5 19.8455
94.525 19.8503
94.55 19.8551
94.575 19.8599
94.6 19.8647
94.625 19.8695
94.65 19.8743
94.675 19.8791
94.7 19.8839
94.725 19.8887
94.75 19.8935
94.775 19.8983
94.8 19.9031
94.825 19.9079
94.85 19.9127
94.875 19.9175
94.9 19.9223
94.925 19.927
94.95 19.9318
94.975 19.9366
95 19.9414
95.025 19.9462
95.05 19.951
95.075 19.9557
95.1 19.9605
95.125 19.9653
95.15 19.9701
95.175 19.9748
95.2 19.9796
95.225 19.9844
95.25 19.9891
95.275 19.9939
95.3 19.9986
95.325 20.0034
95.35 20.0082
95.375 20.0129
95.4 20.0176
95.425 20.0224
95.45 20.0271
95.475 20.0319
95.5 20.0366
95.525 20.0413
95.55 20.046
95.575 20.0508
95.6 20.0555
95.625 20.0602
95.65 20.0649
95.675 20.0696
95.7 20.0744
95.725 20.0791
95.75 20.0838
95.775 20.0885
95.8 20.0932
95.825 20.0979
95.85 20.1026
95.875 20.1073
95.9 20.112
95.925 20.1167
95.95 20.1214
95.975 20.1261
96 20.1307
96.025 20.1354
96.05 20.1401
96.075 20.1448
96.1 20.1495
96.125 20.1541
96.15 20.1588
96.175 20.1635
96.2 20.1682
96.225 20.1728
96.25 20.1775
96.275 20.1821
96.3 20.1868
96.325 20.1914
96.35 20.1961
96.375 20.2008
96.4 20.2054
96.425 20.2101
96.45 20.2147
96.475 20.2193
96.5 20.224
96.525 20.2286
96.55 20.2333
96.575 20.2379
96.6 20.2425
96.625 20.2472
96.65 20.2518
96.675 20.2564
96.7 20.261
96.725 20.2657
96.75 20.2703
96.775 20.2749
96.8 20.2795
96.825 20.2841
96.85 20.2887
96.875 20.2933
96.9 20.298
96.925 20.3026
96.95 20.3072
96.975 20.3118
97 20.3164
97.025 20.321
97.05 20.3256
97.075 20.3302
97.1 20.3348
97.125 20.3394
97.15 20.344
97.175 20.3486
97.2 20.3532
97.225 20.3578
97.25 20.3624
97.275 20.367
97.3 20.3716
97.325 20.3762
97.35 20.3808
97.375 20.3854
97.4 20.39
97.425 20.3946
97.45 20.3991
97.475 20.4037
97.5 20.4083
97.525 20.4129
97.55 20.4174
97.575 20.422
97.6 20.4266
97.625 20.4311
97.65 20.4357
97.675 20.4403
97.7 20.4448
97.725 20.4494
97.75 20.454
97.775 20.4585
97.8 20.4631
97.825 20.4676
97.85 20.4722
97.875 20.4767
97.9 20.4813
97.925 20.4858
97.95 20.4904
97.975 20.4949
98 20.4995
98.025 20.504
98.05 20.5086
98.075 20.5131
98.1 20.5177
98.125 20.5222
98.15 20.5268
98.175 20.5313
98.2 20.5358
98.225 20.5404
98.25 20.5449
98.275 20.5494
98.3 20.554
98.325 20.5585
98.35 20.563
98.375 20.5676
98.4 20.5721
98.425 20.5766
98.45 20.5811
98.475 20.5857
98.5 20.5902
98.525 20.5947
98.55 20.5992
98.575 20.6038
98.6 20.6083
98.625 20.6128
98.65 20.6173
98.675 20.6218
98.7 20.6263
98.725 20.6309
98.75 20.6354
98.775 20.6399
98.8 20.6444
98.825 20.6489
98.85 20.6534
98.875 20.658
98.9 20.6625
98.925 20.667
98.95 20.6715
98.975 20.676
99 20.6805
99.025 20.685
99.05 20.6895
99.075 20.694
99.1 20.6985
99.125 20.703
99.15 20.7075
99.175 20.712
99.2 20.7165
99.225 20.721
99.25 20.7255
99.275 20.73
99.3 20.7345
99.325 20.739
99.35 20.7435
99.375 20.748
99.4 20.7524
99.425 20.7569
99.45 20.7614
99.475 20.7659
99.5 20.7704
99.525 20.7749
99.55 20.7794
99.575 20.7838
99.6 20.7883
99.625 20.7928
99.65 20.7973
99.675 20.8018
99.7 20.8062
99.725 20.8107
99.75 20.8152
99.775 20.8197
99.8 20.8241
99.825 20.8286
99.85 20.8331
99.875 20.8376
99.9 20.842
99.925 20.8465
99.95 20.851
99.975 20.8554
100 20.8599
