# Supplementary material for: Uptake of N2O5 by aqueous aerosol unveiled using chemically accurate many-body potentials
Source: Nat Commun. 2022 Mar 10;13:1266. doi: 10.1038/s41467-022-28697-8 (PMC8913772; doi:10.1038/s41467-022-28697-8)
Supplement: Supplementary file 3 — Source Data [file 41467_2022_28697_MOESM3_ESM.zip › n2o5-uptake-data/Fig2/scattering/rep08run16/relcom_gds.dat]

0.025 12.0223
0.05 11.9975
0.075 11.9727
0.1 11.9479
0.125 11.923
0.15 11.8981
0.175 11.8731
0.2 11.8481
0.225 11.8231
0.25 11.7981
0.275 11.773
0.3 11.748
0.325 11.7229
0.35 11.6978
0.375 11.6727
0.4 11.6476
0.425 11.6224
0.45 11.5973
0.475 11.5722
0.5 11.547
0.525 11.5218
0.55 11.4966
0.575 11.4714
0.6 11.4462
0.625 11.4209
0.65 11.3956
0.675 11.3702
0.7 11.3449
0.725 11.3195
0.75 11.2942
0.775 11.2688
0.8 11.2434
0.825 11.2181
0.85 11.1927
0.875 11.1674
0.9 11.142
0.925 11.1167
0.95 11.0913
0.975 11.0659
1 11.0406
1.025 11.0152
1.05 10.9898
1.075 10.9645
1.1 10.939
1.125 10.9135
1.15 10.888
1.175 10.8625
1.2 10.8369
1.225 10.8113
1.25 10.7857
1.275 10.7601
1.3 10.7344
1.325 10.7087
1.35 10.683
1.375 10.6572
1.4 10.6313
1.425 10.6055
1.45 10.5795
1.475 10.5536
1.5 10.5276
1.525 10.5016
1.55 10.4757
1.575 10.4497
1.6 10.4238
1.625 10.3979
1.65 10.372
1.675 10.3461
1.7 10.3201
1.725 10.2941
1.75 10.2681
1.775 10.2419
1.8 10.2157
1.825 10.1893
1.85 10.1629
1.875 10.1363
1.9 10.1097
1.925 10.083
1.95 10.0562
1.975 10.0294
2 10.0025
2.025 9.9757
2.05 9.9488
2.075 9.922
2.1 9.8951
2.125 9.8682
2.15 9.8414
2.175 9.8146
2.2 9.7876
2.225 9.7607
2.25 9.7337
2.275 9.7068
2.3 9.6798
2.325 9.6527
2.35 9.6256
2.375 9.5984
2.4 9.5711
2.425 9.5438
2.45 9.5164
2.475 9.4888
2.5 9.4612
2.525 9.4334
2.55 9.4056
2.575 9.3777
2.6 9.3497
2.625 9.3215
2.65 9.2931
2.675 9.2646
2.7 9.236
2.725 9.2073
2.75 9.1784
2.775 9.1495
2.8 9.1204
2.825 9.0912
2.85 9.062
2.875 9.0329
2.9 9.0038
2.925 8.9746
2.95 8.9455
2.975 8.9163
3 8.887
3.025 8.8578
3.05 8.8286
3.075 8.7993
3.1 8.77
3.125 8.7407
3.15 8.7115
3.175 8.6822
3.2 8.6528
3.225 8.6234
3.25 8.5939
3.275 8.5644
3.3 8.5349
3.325 8.5054
3.35 8.476
3.375 8.4466
3.4 8.4173
3.425 8.3878
3.45 8.3582
3.475 8.3285
3.5 8.2988
3.525 8.2689
3.55 8.2386
3.575 8.2085
3.6 8.1783
3.625 8.148
3.65 8.1178
3.675 8.0877
3.7 8.0574
3.725 8.027
3.75 7.9965
3.775 7.966
3.8 7.9354
3.825 7.9045
3.85 7.8735
3.875 7.8424
3.9 7.8111
3.925 7.7798
3.95 7.7484
3.975 7.7169
4 7.6853
4.025 7.6532
4.05 7.6208
4.075 7.5881
4.1 7.5553
4.125 7.5221
4.15 7.4887
4.175 7.4549
4.2 7.4205
4.225 7.3855
4.25 7.3503
4.275 7.3147
4.3 7.2787
4.325 7.2424
4.35 7.2059
4.375 7.1691
4.4 7.1321
4.425 7.0949
4.45 7.0576
4.475 7.02
4.5 6.9822
4.525 6.9443
4.55 6.9061
4.575 6.8677
4.6 6.8291
4.625 6.7903
4.65 6.7512
4.675 6.7119
4.7 6.6724
4.725 6.6326
4.75 6.5925
4.775 6.5522
4.8 6.5117
4.825 6.4708
4.85 6.4296
4.875 6.388
4.9 6.3461
4.925 6.3036
4.95 6.2608
4.975 6.2176
5 6.1737
5.025 6.1292
5.05 6.0842
5.075 6.0386
5.1 5.9923
5.125 5.9452
5.15 5.8976
5.175 5.8496
5.2 5.8009
5.225 5.7516
5.25 5.7019
5.275 5.6516
5.3 5.6005
5.325 5.5486
5.35 5.4959
5.375 5.4421
5.4 5.3872
5.425 5.3307
5.45 5.2719
5.475 5.2103
5.5 5.1455
5.525 5.077
5.55 5.0056
5.575 4.9318
5.6 4.8574
5.625 4.7825
5.65 4.7102
5.675 4.6411
5.7 4.5721
5.725 4.5003
5.75 4.4251
5.775 4.3452
5.8 4.2627
5.825 4.1788
5.85 4.0933
5.875 4.0053
5.9 3.9143
5.925 3.8206
5.95 3.7246
5.975 3.6264
6 3.5243
6.025 3.4193
6.05 3.314
6.075 3.2094
6.1 3.1031
6.125 2.9941
6.15 2.8832
6.175 2.7757
6.2 2.6792
6.225 2.5935
6.25 2.5154
6.275 2.4412
6.3 2.3781
6.325 2.3334
6.35 2.3093
6.375 2.3038
6.4 2.3115
6.425 2.3276
6.45 2.345
6.475 2.3663
6.5 2.3975
6.525 2.4322
6.55 2.4688
6.575 2.5103
6.6 2.5532
6.625 2.5959
6.65 2.6361
6.675 2.6741
6.7 2.7144
6.725 2.7667
6.75 2.8226
6.775 2.8755
6.8 2.9224
6.825 2.962
6.85 2.9947
6.875 3.0217
6.9 3.0432
6.925 3.0621
6.95 3.0833
6.975 3.1075
7 3.1299
7.025 3.1505
7.05 3.1681
7.075 3.1804
7.1 3.187
7.125 3.193
7.15 3.2041
7.175 3.2263
7.2 3.2557
7.225 3.286
7.25 3.3173
7.275 3.3495
7.3 3.3763
7.325 3.3943
7.35 3.4022
7.375 3.399
7.4 3.3836
7.425 3.3563
7.45 3.3188
7.475 3.2696
7.5 3.2081
7.525 3.1346
7.55 3.0511
7.575 2.9573
7.6 2.8546
7.625 2.7528
7.65 2.6572
7.675 2.5697
7.7 2.4917
7.725 2.4201
7.75 2.3546
7.775 2.2946
7.8 2.2377
7.825 2.1816
7.85 2.1218
7.875 2.057
7.9 1.986
7.925 1.9125
7.95 1.8435
7.975 1.7801
8 1.7161
8.025 1.6493
8.05 1.5788
8.075 1.5045
8.1 1.429
8.125 1.356
8.15 1.284
8.175 1.2105
8.2 1.1322
8.225 1.0484
8.25 0.9639
8.275 0.8869
8.3 0.8242
8.325 0.7809
8.35 0.7564
8.375 0.7536
8.4 0.7697
8.425 0.7943
8.45 0.8189
8.475 0.8382
8.5 0.8537
8.525 0.8654
8.55 0.872
8.575 0.8732
8.6 0.8732
8.625 0.8885
8.65 0.9151
8.675 0.9444
8.7 0.9705
8.725 0.9955
8.75 1.0214
8.775 1.0529
8.8 1.0874
8.825 1.1208
8.85 1.1552
8.875 1.1942
8.9 1.239
8.925 1.2894
8.95 1.3433
8.975 1.4006
9 1.4588
9.025 1.517
9.05 1.5716
9.075 1.6202
9.1 1.6629
9.125 1.6983
9.15 1.7273
9.175 1.7549
9.2 1.7827
9.225 1.8169
9.25 1.8631
9.275 1.9233
9.3 1.9851
9.325 2.0414
9.35 2.0926
9.375 2.1388
9.4 2.1854
9.425 2.2265
9.45 2.2634
9.475 2.296
9.5 2.3308
9.525 2.3635
9.55 2.3938
9.575 2.4205
9.6 2.4427
9.625 2.4609
9.65 2.4763
9.675 2.4868
9.7 2.4957
9.725 2.5066
9.75 2.5182
9.775 2.5267
9.8 2.5337
9.825 2.5411
9.85 2.5532
9.875 2.5776
9.9 2.6154
9.925 2.6589
9.95 2.7037
9.975 2.7511
10 2.7993
10.025 2.8464
10.05 2.8968
10.075 2.9496
10.1 2.9984
10.125 3.04
10.15 3.0764
10.175 3.109
10.2 3.1375
10.225 3.1624
10.25 3.1839
10.275 3.2032
10.3 3.2202
10.325 3.2354
10.35 3.2488
10.375 3.2616
10.4 3.2745
10.425 3.2897
10.45 3.3074
10.475 3.323
10.5 3.3339
10.525 3.3407
10.55 3.343
10.575 3.3404
10.6 3.3309
10.625 3.316
10.65 3.2964
10.675 3.2699
10.7 3.2367
10.725 3.1977
10.75 3.1538
10.775 3.1112
10.8 3.0813
10.825 3.0756
10.85 3.0839
10.875 3.0949
10.9 3.1024
10.925 3.1043
10.95 3.1007
10.975 3.0927
11 3.0807
11.025 3.064
11.05 3.042
11.075 3.0151
11.1 2.9837
11.125 2.9493
11.15 2.9134
11.175 2.877
11.2 2.8402
11.225 2.8033
11.25 2.7656
11.275 2.7272
11.3 2.6869
11.325 2.6426
11.35 2.5946
11.375 2.5421
11.4 2.4836
11.425 2.4198
11.45 2.3531
11.475 2.2835
11.5 2.2118
11.525 2.1412
11.55 2.0662
11.575 1.9842
11.6 1.8974
11.625 1.8131
11.65 1.7448
11.675 1.6941
11.7 1.6502
11.725 1.6083
11.75 1.5629
11.775 1.514
11.8 1.477
11.825 1.4698
11.85 1.4936
11.875 1.532
11.9 1.5709
11.925 1.6078
11.95 1.6423
11.975 1.676
12 1.7094
12.025 1.7417
12.05 1.7718
12.075 1.8023
12.1 1.8336
12.125 1.8656
12.15 1.8962
12.175 1.9261
12.2 1.9615
12.225 2.0041
12.25 2.0531
12.275 2.1076
12.3 2.169
12.325 2.2394
12.35 2.3149
12.375 2.3892
12.4 2.458
12.425 2.5187
12.45 2.5698
12.475 2.6121
12.5 2.6475
12.525 2.6776
12.55 2.704
12.575 2.7286
12.6 2.7516
12.625 2.7712
12.65 2.7872
12.675 2.8
12.7 2.811
12.725 2.8196
12.75 2.8246
12.775 2.829
12.8 2.8416
12.825 2.8607
12.85 2.8783
12.875 2.896
12.9 2.9219
12.925 2.9567
12.95 2.9993
12.975 3.0505
13 3.1042
13.025 3.1538
13.05 3.1978
13.075 3.2384
13.1 3.2762
13.125 3.3101
13.15 3.3402
13.175 3.366
13.2 3.3871
13.225 3.4032
13.25 3.4144
13.275 3.4214
13.3 3.4264
13.325 3.4331
13.35 3.4427
13.375 3.459
13.4 3.488
13.425 3.527
13.45 3.5673
13.475 3.6034
13.5 3.6352
13.525 3.6632
13.55 3.6871
13.575 3.7064
13.6 3.7224
13.625 3.7335
13.65 3.7397
13.675 3.741
13.7 3.7363
13.725 3.7257
13.75 3.7105
13.775 3.6923
13.8 3.6724
13.825 3.6504
13.85 3.6264
13.875 3.6013
13.9 3.5733
13.925 3.5399
13.95 3.5027
13.975 3.462
14 3.4168
14.025 3.3688
14.05 3.3203
14.075 3.2766
14.1 3.2453
14.125 3.2217
14.15 3.1967
14.175 3.1681
14.2 3.1334
14.225 3.0932
14.25 3.0477
14.275 2.9965
14.3 2.9411
14.325 2.8812
14.35 2.8161
14.375 2.7458
14.4 2.6727
14.425 2.5986
14.45 2.526
14.475 2.4523
14.5 2.3714
14.525 2.2819
14.55 2.184
14.575 2.0781
14.6 1.9641
14.625 1.842
14.65 1.7127
14.675 1.5771
14.7 1.4442
14.725 1.3214
14.75 1.2076
14.775 1.1128
14.8 1.0397
14.825 0.9898
14.85 0.9581
14.875 0.9349
14.9 0.915
14.925 0.8966
14.95 0.8783
14.975 0.8576
15 0.8356
15.025 0.8143
15.05 0.7964
15.075 0.78
15.1 0.7643
15.125 0.7491
15.15 0.7371
15.175 0.7323
15.2 0.7332
15.225 0.7379
15.25 0.7467
15.275 0.7615
15.3 0.7839
15.325 0.8177
15.35 0.8628
15.375 0.9154
15.4 0.9703
15.425 1.0225
15.45 1.071
15.475 1.116
15.5 1.1584
15.525 1.2018
15.55 1.2462
15.575 1.2916
15.6 1.3383
15.625 1.3843
15.65 1.4282
15.675 1.4711
15.7 1.5139
15.725 1.5602
15.75 1.6147
15.775 1.6769
15.8 1.739
15.825 1.7966
15.85 1.848
15.875 1.8926
15.9 1.9333
15.925 1.9699
15.95 2.0011
15.975 2.025
16 2.0429
16.025 2.0555
16.05 2.0617
16.075 2.0607
16.1 2.053
16.125 2.0387
16.15 2.0166
16.175 1.988
16.2 1.9561
16.225 1.9257
16.25 1.9019
16.275 1.893
16.3 1.9042
16.325 1.9268
16.35 1.9536
16.375 1.9799
16.4 2.0043
16.425 2.0262
16.45 2.0454
16.475 2.0618
16.5 2.0735
16.525 2.0814
16.55 2.0848
16.575 2.083
16.6 2.0765
16.625 2.0685
16.65 2.061
16.675 2.0546
16.7 2.0502
16.725 2.0474
16.75 2.0477
16.775 2.0539
16.8 2.0679
16.825 2.0919
16.85 2.1259
16.875 2.1676
16.9 2.2148
16.925 2.2646
16.95 2.314
16.975 2.3637
17 2.4089
17.025 2.4482
17.05 2.4823
17.075 2.5113
17.1 2.537
17.125 2.5647
17.15 2.5937
17.175 2.6214
17.2 2.6471
17.225 2.6691
17.25 2.6892
17.275 2.7172
17.3 2.7583
17.325 2.8208
17.35 2.8932
17.375 2.967
17.4 3.038
17.425 3.1053
17.45 3.1687
17.475 3.2287
17.5 3.2854
17.525 3.3383
17.55 3.3871
17.575 3.4322
17.6 3.473
17.625 3.5096
17.65 3.5418
17.675 3.5701
17.7 3.5941
17.725 3.6122
17.75 3.6236
17.775 3.63
17.8 3.6313
17.825 3.6263
17.85 3.6152
17.875 3.6005
17.9 3.5849
17.925 3.5696
17.95 3.5531
17.975 3.5355
18 3.5186
18.025 3.5028
18.05 3.4865
18.075 3.4718
18.1 3.4618
18.125 3.4634
18.15 3.477
18.175 3.4991
18.2 3.5321
18.225 3.5776
18.25 3.633
18.275 3.6909
18.3 3.7502
18.325 3.8141
18.35 3.8871
18.375 3.9753
18.4 4.0797
18.425 4.1908
18.45 4.302
18.475 4.4121
18.5 4.5221
18.525 4.6299
18.55 4.7349
18.575 4.8356
18.6 4.9309
18.625 5.0233
18.65 5.1135
18.675 5.2008
18.7 5.2847
18.725 5.3664
18.75 5.4469
18.775 5.5255
18.8 5.6016
18.825 5.6755
18.85 5.7483
18.875 5.8202
18.9 5.8914
18.925 5.9614
18.95 6.0302
18.975 6.0971
19 6.1628
19.025 6.2277
19.05 6.2916
19.075 6.3539
19.1 6.4144
19.125 6.4736
19.15 6.5321
19.175 6.5902
19.2 6.6479
19.225 6.7051
19.25 6.7617
19.275 6.8177
19.3 6.8731
19.325 6.928
19.35 6.9826
19.375 7.0369
19.4 7.0906
19.425 7.1436
19.45 7.1958
19.475 7.2474
19.5 7.2986
19.525 7.3494
19.55 7.3998
19.575 7.4497
19.6 7.4995
19.625 7.5489
19.65 7.598
19.675 7.6468
19.7 7.6957
19.725 7.7444
19.75 7.7929
19.775 7.8411
19.8 7.8891
19.825 7.937
19.85 7.9847
19.875 8.0322
19.9 8.0795
19.925 8.1266
19.95 8.1736
19.975 8.2206
20 8.2676
20.025 8.3144
20.05 8.3611
20.075 8.4077
20.1 8.4542
20.125 8.5005
20.15 8.5468
20.175 8.593
20.2 8.6392
20.225 8.6853
20.25 8.7314
20.275 8.7774
20.3 8.8233
20.325 8.8692
20.35 8.915
20.375 8.9608
20.4 9.0065
20.425 9.0522
20.45 9.0977
20.475 9.1432
20.5 9.1886
20.525 9.2339
20.55 9.2792
20.575 9.3244
20.6 9.3694
20.625 9.4144
20.65 9.4594
20.675 9.5043
20.7 9.5491
20.725 9.594
20.75 9.6388
20.775 9.6836
20.8 9.7284
20.825 9.7731
20.85 9.8177
20.875 9.8624
20.9 9.907
20.925 9.9516
20.95 9.9962
20.975 10.0407
21 10.0852
21.025 10.1298
21.05 10.1743
21.075 10.2188
21.1 10.2633
21.125 10.3078
21.15 10.3523
21.175 10.3966
21.2 10.441
21.225 10.4853
21.25 10.5296
21.275 10.5739
21.3 10.6182
21.325 10.6624
21.35 10.7066
21.375 10.7507
21.4 10.7949
21.425 10.839
21.45 10.8831
21.475 10.9272
21.5 10.9712
21.525 11.0153
21.55 11.0594
21.575 11.1034
21.6 11.1475
21.625 11.1915
21.65 11.2355
21.675 11.2795
21.7 11.3235
21.725 11.3675
21.75 11.4115
21.775 11.4555
21.8 11.4995
21.825 11.5434
21.85 11.5874
21.875 11.6314
21.9 11.6753
21.925 11.7193
21.95 11.7632
21.975 11.8071
22 11.8511
22.025 11.895
22.05 11.9389
22.075 11.9828
22.1 12.0268
22.125 12.0707
22.15 12.1146
22.175 12.1585
22.2 12.2024
22.225 12.2463
22.25 12.2901
22.275 12.3339
22.3 12.3778
22.325 12.4216
22.35 12.4653
22.375 12.5091
22.4 12.5529
22.425 12.5966
22.45 12.6404
22.475 12.6841
22.5 12.7279
22.525 12.7716
22.55 12.8153
22.575 12.859
22.6 12.9027
22.625 12.9464
22.65 12.9901
22.675 13.0338
22.7 13.0775
22.725 13.1212
22.75 13.1648
22.775 13.2085
22.8 13.2521
22.825 13.2958
22.85 13.3394
22.875 13.3831
22.9 13.4267
22.925 13.4703
22.95 13.5139
22.975 13.5575
23 13.6011
23.025 13.6447
23.05 13.6883
23.075 13.7318
23.1 13.7754
23.125 13.8189
23.15 13.8625
23.175 13.906
23.2 13.9495
23.225 13.9931
23.25 14.0366
23.275 14.0801
23.3 14.1236
23.325 14.167
23.35 14.2105
23.375 14.254
23.4 14.2975
23.425 14.3409
23.45 14.3844
23.475 14.4278
23.5 14.4713
23.525 14.5147
23.55 14.5582
23.575 14.6016
23.6 14.645
23.625 14.6884
23.65 14.7319
23.675 14.7753
23.7 14.8187
23.725 14.8621
23.75 14.9055
23.775 14.9489
23.8 14.9922
23.825 15.0356
23.85 15.0789
23.875 15.1223
23.9 15.1656
23.925 15.209
23.95 15.2523
23.975 15.2956
24 15.3389
24.025 15.3822
24.05 15.4255
24.075 15.4688
24.1 15.5121
24.125 15.5553
24.15 15.5986
24.175 15.6419
24.2 15.6851
24.225 15.7284
24.25 15.7717
24.275 15.8149
24.3 15.8582
24.325 15.9014
24.35 15.9446
24.375 15.9879
24.4 16.0311
24.425 16.0743
24.45 16.1175
24.475 16.1607
24.5 16.2039
24.525 16.2471
24.55 16.2903
24.575 16.3335
24.6 16.3767
24.625 16.4198
24.65 16.463
24.675 16.5061
24.7 16.5493
24.725 16.5924
24.75 16.6356
24.775 16.6787
24.8 16.7218
24.825 16.765
24.85 16.8081
24.875 16.8512
24.9 16.8943
24.925 16.9374
24.95 16.9806
24.975 17.0237
25 17.0668
25.025 17.1099
25.05 17.1529
25.075 17.196
25.1 17.2391
25.125 17.2822
25.15 17.3253
25.175 17.3684
25.2 17.4114
25.225 17.4545
25.25 17.4976
25.275 17.5407
25.3 17.5837
25.325 17.6268
25.35 17.6699
25.375 17.7129
25.4 17.756
25.425 17.799
25.45 17.8421
25.475 17.8852
25.5 17.9282
25.525 17.9713
25.55 18.0143
25.575 18.0573
25.6 18.1004
25.625 18.1434
25.65 18.1865
25.675 18.2295
25.7 18.2725
25.725 18.3156
25.75 18.3586
25.775 18.4016
25.8 18.4446
25.825 18.4877
25.85 18.5307
25.875 18.5737
25.9 18.6167
25.925 18.6597
25.95 18.7027
25.975 18.7457
26 18.7887
26.025 18.8317
26.05 18.8747
26.075 18.9177
26.1 18.9607
26.125 19.0037
26.15 19.0467
26.175 19.0897
26.2 19.1327
26.225 19.1757
26.25 19.2187
26.275 19.2617
26.3 19.3047
26.325 19.3476
26.35 19.3906
26.375 19.4336
26.4 19.4766
26.425 19.5195
26.45 19.5625
26.475 19.6055
26.5 19.6484
26.525 19.6914
26.55 19.7344
26.575 19.7773
26.6 19.8203
26.625 19.8632
26.65 19.9062
26.675 19.9492
26.7 19.9921
26.725 20.0351
26.75 20.078
26.775 20.121
26.8 20.1639
26.825 20.2069
26.85 20.2498
26.875 20.2928
26.9 20.3357
26.925 20.3786
26.95 20.4216
26.975 20.4645
27 20.5075
27.025 20.5504
27.05 20.5933
27.075 20.6363
27.1 20.6792
27.125 20.7221
27.15 20.7651
27.175 20.808
27.2 20.8509
27.225 20.8939
27.25 20.9368
27.275 20.9797
27.3 21.0226
27.325 21.0656
27.35 21.1085
27.375 21.1514
27.4 21.1943
27.425 21.2373
27.45 21.2802
27.475 21.3231
27.5 21.366
27.525 21.4089
27.55 21.4518
27.575 21.4947
27.6 21.5376
27.625 21.5805
27.65 21.6235
27.675 21.6664
27.7 21.7093
27.725 21.7522
27.75 21.7951
27.775 21.838
27.8 21.8809
27.825 21.9238
27.85 21.9667
27.875 22.0096
27.9 22.0525
27.925 22.0954
27.95 22.1383
27.975 22.1812
28 22.2241
28.025 22.267
28.05 22.3099
28.075 22.3528
28.1 22.3957
28.125 22.4386
28.15 22.4815
28.175 22.5243
28.2 22.5672
28.225 22.6101
28.25 22.653
28.275 22.6959
28.3 22.7388
28.325 22.7817
28.35 22.8246
28.375 22.8674
28.4 22.9103
28.425 22.9532
28.45 22.9961
28.475 23.039
28.5 23.0818
28.525 23.1247
28.55 23.1676
28.575 23.2104
28.6 23.2533
28.625 23.2962
28.65 23.339
28.675 23.3819
28.7 23.4248
28.725 23.4676
28.75 23.5105
28.775 23.5534
28.8 23.5962
28.825 23.6391
28.85 23.6819
28.875 23.7248
28.9 23.7676
28.925 23.8105
28.95 23.8534
28.975 23.8962
29 23.9391
29.025 23.9819
29.05 24.0248
29.075 24.0676
29.1 24.1105
29.125 24.1533
29.15 24.1962
29.175 24.239
29.2 24.2819
29.225 24.3247
29.25 24.3675
29.275 24.4104
29.3 24.4532
29.325 24.4961
29.35 24.5389
29.375 24.5818
29.4 24.6246
29.425 24.6674
29.45 24.7103
29.475 24.7531
29.5 24.7959
29.525 24.8388
29.55 24.8816
29.575 24.9244
29.6 24.9673
29.625 25.0101
29.65 25.0529
29.675 25.0957
29.7 25.1386
29.725 25.1814
29.75 25.2242
29.775 25.2671
29.8 25.3099
29.825 25.3527
29.85 25.3955
29.875 25.4384
29.9 25.4812
29.925 25.524
29.95 25.5668
29.975 25.6096
30 25.6525
30.025 25.6953
30.05 25.7381
30.075 25.7809
30.1 25.8238
30.125 25.8666
30.15 25.9094
30.175 25.9522
30.2 25.995
30.225 26.0379
30.25 26.0807
30.275 26.1235
30.3 26.1663
30.325 26.2091
30.35 26.252
30.375 26.2948
30.4 26.3376
30.425 26.3804
30.45 26.4232
30.475 26.466
30.5 26.5088
30.525 26.5517
30.55 26.5945
30.575 26.6373
30.6 26.6801
30.625 26.7229
30.65 26.7657
30.675 26.8085
30.7 26.8513
30.725 26.8941
30.75 26.9369
30.775 26.9797
30.8 27.0225
30.825 27.0654
30.85 27.1082
30.875 27.151
30.9 27.1938
30.925 27.2366
30.95 27.2794
30.975 27.3222
31 27.365
31.025 27.4078
31.05 27.4506
31.075 27.4934
31.1 27.5362
31.125 27.579
31.15 27.6218
31.175 27.6646
31.2 27.7074
31.225 27.7502
31.25 27.793
31.275 27.8358
31.3 27.8786
31.325 27.9214
31.35 27.9642
31.375 28.007
31.4 28.0498
31.425 28.0926
31.45 28.1354
31.475 28.1782
31.5 28.221
31.525 28.2638
31.55 28.3066
31.575 28.3494
31.6 28.3922
31.625 28.435
31.65 28.4778
31.675 28.5206
31.7 28.5634
31.725 28.6062
31.75 28.649
31.775 28.6918
31.8 28.7346
31.825 28.7774
31.85 28.8202
31.875 28.863
31.9 28.9058
31.925 28.9486
31.95 28.9914
31.975 29.0342
32 29.0769
32.025 29.1197
32.05 29.1625
32.075 29.2053
32.1 29.2481
32.125 29.2909
32.15 29.3337
32.175 29.3765
32.2 29.4193
32.225 29.4621
32.25 29.5049
32.275 29.5477
32.3 29.5904
32.325 29.6332
32.35 29.676
32.375 29.7188
32.4 29.7616
32.425 29.8044
32.45 29.8472
32.475 29.89
32.5 29.9327
32.525 29.9755
32.55 30.0183
32.575 30.0611
32.6 30.1039
32.625 30.1467
32.65 30.1894
32.675 30.2322
32.7 30.275
32.725 30.3178
32.75 30.3606
32.775 30.4033
32.8 30.4461
32.825 30.4889
32.85 30.5317
32.875 30.5745
32.9 30.6173
32.925 30.66
32.95 30.7028
32.975 30.7456
33 30.7884
33.025 30.8312
33.05 30.8739
33.075 30.9167
33.1 30.9595
33.125 31.0023
33.15 31.045
33.175 31.0878
33.2 31.1306
33.225 31.1734
33.25 31.2162
33.275 31.2589
33.3 31.3017
33.325 31.3445
33.35 31.3873
33.375 31.43
33.4 31.4728
33.425 31.5156
33.45 31.5584
33.475 31.6012
33.5 31.6439
33.525 31.6867
33.55 31.7295
33.575 31.7723
33.6 31.815
33.625 31.8578
33.65 31.9006
33.675 31.9434
33.7 31.9861
33.725 32.0289
33.75 32.0717
33.775 32.1145
33.8 32.1572
33.825 32.2
33.85 32.2428
33.875 32.2856
33.9 32.3283
33.925 32.3711
33.95 32.4139
33.975 32.4567
34 32.4994
34.025 32.5422
34.05 32.585
34.075 32.6278
34.1 32.6705
34.125 32.7133
34.15 32.7561
34.175 32.7988
34.2 32.8416
34.225 32.8844
34.25 32.9272
34.275 32.9699
34.3 33.0127
34.325 33.0555
34.35 33.0982
34.375 33.141
34.4 33.1838
34.425 33.2265
34.45 33.2693
34.475 33.3121
34.5 33.3549
34.525 33.3976
34.55 33.4404
34.575 33.4832
34.6 33.5259
34.625 33.5687
34.65 33.6115
34.675 33.6543
34.7 33.697
34.725 33.7398
34.75 33.7826
34.775 33.8253
34.8 33.8681
34.825 33.9109
34.85 33.9536
34.875 33.9964
34.9 34.0392
34.925 34.082
34.95 34.1247
34.975 34.1675
35 34.2102
35.025 34.253
35.05 34.2958
35.075 34.3386
35.1 34.3813
35.125 34.4241
35.15 34.4669
35.175 34.5096
35.2 34.5524
35.225 34.5951
35.25 34.6379
35.275 34.6807
35.3 34.7234
35.325 34.7662
35.35 34.809
35.375 34.8517
35.4 34.8945
35.425 34.9373
35.45 34.98
35.475 35.0228
35.5 35.0656
35.525 35.1083
35.55 35.1511
35.575 35.1939
35.6 35.2366
35.625 35.2794
35.65 35.3222
35.675 35.3649
35.7 35.4077
35.725 35.4504
35.75 35.4932
35.775 35.536
35.8 35.5787
35.825 35.6215
35.85 35.6643
35.875 35.707
35.9 35.7498
35.925 35.7926
35.95 35.8353
35.975 35.8781
36 35.9209
36.025 35.9636
36.05 36.0064
36.075 36.0491
36.1 36.0919
36.125 36.1347
36.15 36.1774
36.175 36.2202
36.2 36.263
36.225 36.3057
36.25 36.3485
36.275 36.3912
36.3 36.434
36.325 36.4768
36.35 36.5195
36.375 36.5623
36.4 36.6051
36.425 36.6478
36.45 36.6906
36.475 36.7333
36.5 36.7761
36.525 36.8189
36.55 36.8616
36.575 36.9044
36.6 36.9471
36.625 36.9899
36.65 37.0326
36.675 37.0754
36.7 37.1182
36.725 37.1609
36.75 37.2037
36.775 37.2465
36.8 37.2892
36.825 37.332
36.85 37.3747
36.875 37.4175
36.9 37.4603
36.925 37.503
36.95 37.5458
36.975 37.5885
37 37.6313
37.025 37.6741
37.05 37.7168
37.075 37.7596
37.1 37.8023
37.125 37.8451
37.15 37.8879
37.175 37.9306
37.2 37.9734
37.225 38.0162
37.25 38.0589
37.275 38.1017
37.3 38.1444
37.325 38.1872
37.35 38.2299
37.375 38.2727
37.4 38.3155
37.425 38.3582
37.45 38.401
37.475 38.4438
37.5 38.4865
37.525 38.5293
37.55 38.572
37.575 38.6148
37.6 38.6576
37.625 38.7003
37.65 38.7431
37.675 38.7858
37.7 38.8286
37.725 38.8714
37.75 38.9141
37.775 38.9569
37.8 38.9996
37.825 39.0424
37.85 39.0852
37.875 39.1279
37.9 39.1707
37.925 39.2134
37.95 39.2562
37.975 39.299
38 39.3417
38.025 39.3845
38.05 39.4273
38.075 39.47
38.1 39.5128
38.125 39.5555
38.15 39.5983
38.175 39.6411
38.2 39.6838
38.225 39.7266
38.25 39.7693
38.275 39.8121
38.3 39.8549
38.325 39.8976
38.35 39.9404
38.375 39.9831
38.4 40.0259
38.425 40.0686
38.45 40.1114
38.475 40.1542
38.5 40.1969
38.525 40.2397
38.55 40.2824
38.575 40.3252
38.6 40.3679
38.625 40.4107
38.65 40.4535
38.675 40.4962
38.7 40.539
38.725 40.5817
38.75 40.6245
38.775 40.6672
38.8 40.71
38.825 40.7528
38.85 40.7955
38.875 40.8383
38.9 40.881
38.925 40.9238
38.95 40.9665
38.975 41.0093
39 41.052
39.025 41.0948
39.05 41.1376
39.075 41.1803
39.1 41.2231
39.125 41.2658
39.15 41.3086
39.175 41.3513
39.2 41.3941
39.225 41.4368
39.25 41.4796
39.275 41.5224
39.3 41.5651
39.325 41.6079
39.35 41.6506
39.375 41.6934
39.4 41.7361
39.425 41.7789
39.45 41.8216
39.475 41.8644
39.5 41.9071
39.525 41.9499
39.55 41.9927
39.575 42.0354
39.6 42.0782
39.625 42.1209
39.65 42.1637
39.675 42.2064
39.7 42.2492
39.725 42.292
39.75 42.3347
39.775 42.3775
39.8 42.4202
39.825 42.463
39.85 42.5057
39.875 42.5485
39.9 42.5912
39.925 42.634
39.95 42.6768
39.975 42.7195
40 42.7623
40.025 42.805
40.05 42.8478
40.075 42.8905
40.1 42.9333
40.125 42.976
40.15 43.0188
40.175 43.0615
40.2 43.1043
40.225 43.147
40.25 43.1898
40.275 43.2325
40.3 43.2753
40.325 43.318
40.35 43.3608
40.375 43.4036
40.4 43.4463
40.425 43.4891
40.45 43.5318
40.475 43.5746
40.5 43.6173
40.525 43.6601
40.55 43.7028
40.575 43.7456
40.6 43.7883
40.625 43.8311
40.65 43.8738
40.675 43.9166
40.7 43.9593
40.725 44.0021
40.75 44.0449
40.775 44.0876
40.8 44.1304
40.825 44.1731
40.85 44.2159
40.875 44.2586
40.9 44.3014
40.925 44.3441
40.95 44.3869
40.975 44.4296
41 44.4724
41.025 44.5151
41.05 44.5579
41.075 44.6006
41.1 44.6434
41.125 44.6861
41.15 44.7289
41.175 44.7716
41.2 44.8144
41.225 44.8571
41.25 44.8999
41.275 44.9426
41.3 44.9854
41.325 45.0282
41.35 45.0709
41.375 45.1137
41.4 45.1564
41.425 45.1992
41.45 45.2419
41.475 45.2847
41.5 45.3274
41.525 45.3702
41.55 45.4129
41.575 45.4557
41.6 45.4985
41.625 45.5412
41.65 45.584
41.675 45.6267
41.7 45.6695
41.725 45.7122
41.75 45.755
41.775 45.7978
41.8 45.8405
41.825 45.8833
41.85 45.926
41.875 45.9688
41.9 46.0115
41.925 46.0543
41.95 46.097
41.975 46.1398
42 46.1826
42.025 46.2253
42.05 46.2681
42.075 46.3108
42.1 46.3536
42.125 46.3964
42.15 46.4391
42.175 46.4819
42.2 46.5246
42.225 46.5674
42.25 46.6102
42.275 46.6529
42.3 46.6957
42.325 46.7384
42.35 46.7812
42.375 46.8239
42.4 46.8667
42.425 46.9095
42.45 46.9522
42.475 46.995
42.5 47.0377
42.525 47.0805
42.55 47.1232
42.575 47.166
42.6 47.2087
42.625 47.2515
42.65 47.2942
42.675 47.337
42.7 47.3798
42.725 47.4225
42.75 47.4653
42.775 47.508
42.8 47.5508
42.825 47.5935
42.85 47.6363
42.875 47.6791
42.9 47.7218
42.925 47.7646
42.95 47.8073
42.975 47.8501
43 47.8928
43.025 47.9356
43.05 47.9784
43.075 48.0211
43.1 48.0639
43.125 48.1066
43.15 48.1494
43.175 48.1921
43.2 48.2349
43.225 48.2777
43.25 48.3204
43.275 48.3632
43.3 48.4059
43.325 48.4487
43.35 48.4914
43.375 48.5342
43.4 48.577
43.425 48.6197
43.45 48.6625
43.475 48.7052
43.5 48.748
43.525 48.7907
43.55 48.8335
43.575 48.8762
43.6 48.919
43.625 48.9618
43.65 49.0045
43.675 49.0473
43.7 49.09
43.725 49.1328
43.75 49.1755
43.775 49.2183
43.8 49.261
43.825 49.3038
43.85 49.3466
43.875 49.3893
43.9 49.4321
43.925 49.4749
43.95 49.5176
43.975 49.5604
44 49.6032
44.025 49.6459
44.05 49.6887
44.075 49.7315
44.1 49.7742
44.125 49.817
44.15 49.8598
44.175 49.9025
44.2 49.9453
44.225 49.988
44.25 50.0308
44.275 50.0736
44.3 50.1163
44.325 50.1591
44.35 50.2018
44.375 50.2446
44.4 50.2873
44.425 50.3301
44.45 50.3728
44.475 50.4156
44.5 50.4583
44.525 50.5011
44.55 50.5438
44.575 50.5866
44.6 50.6293
44.625 50.6721
44.65 50.7149
44.675 50.7576
44.7 50.8004
44.725 50.8432
44.75 50.8859
44.775 50.9287
44.8 50.9715
44.825 51.0142
44.85 51.057
44.875 51.0997
44.9 51.1425
44.925 51.1852
44.95 51.228
44.975 51.2708
45 51.3135
45.025 51.3563
45.05 51.3991
45.075 51.4418
45.1 51.4846
45.125 51.5273
45.15 51.5701
45.175 51.6129
45.2 51.6556
45.225 51.6984
45.25 51.7412
45.275 51.7839
45.3 51.8267
45.325 51.8694
45.35 51.9122
45.375 51.955
45.4 51.9977
45.425 52.0405
45.45 52.0832
45.475 52.1259
45.5 52.1687
45.525 52.2114
45.55 52.2541
45.575 52.2968
45.6 52.3395
45.625 52.3823
45.65 52.425
45.675 52.4677
45.7 52.5104
45.725 52.5531
45.75 52.5958
45.775 52.6385
45.8 52.6812
45.825 52.7239
45.85 52.7666
45.875 52.8093
45.9 52.852
45.925 52.8947
45.95 52.9374
45.975 52.9801
46 53.0228
46.025 53.0655
46.05 53.1082
46.075 53.1509
46.1 53.1935
46.125 53.2362
46.15 53.2789
46.175 53.3215
46.2 53.3641
46.225 53.4068
46.25 53.4494
46.275 53.492
46.3 53.5346
46.325 53.5772
46.35 53.6198
46.375 53.6624
46.4 53.705
46.425 53.7476
46.45 53.7902
46.475 53.8328
46.5 53.8754
46.525 53.9181
46.55 53.9607
46.575 54.0034
46.6 54.046
46.625 54.0887
46.65 54.1314
46.675 54.1741
46.7 54.2167
46.725 54.2594
46.75 54.3021
46.775 54.3448
46.8 54.3875
46.825 54.4302
46.85 54.4729
46.875 54.5155
46.9 54.5582
46.925 54.6009
46.95 54.6436
46.975 54.6862
47 54.7289
47.025 54.7716
47.05 54.8143
47.075 54.8569
47.1 54.8996
47.125 54.9423
47.15 54.9849
47.175 55.0276
47.2 55.0703
47.225 55.1129
47.25 55.1556
47.275 55.1983
47.3 55.241
47.325 55.2836
47.35 55.3263
47.375 55.369
47.4 55.4116
47.425 55.4543
47.45 55.497
47.475 55.5396
47.5 55.5823
47.525 55.625
47.55 55.6676
47.575 55.7103
47.6 55.753
47.625 55.7957
47.65 55.8383
47.675 55.881
47.7 55.9237
47.725 55.9663
47.75 56.009
47.775 56.0517
47.8 56.0943
47.825 56.137
47.85 56.1797
47.875 56.2223
47.9 56.265
47.925 56.3077
47.95 56.3503
47.975 56.393
48 56.4356
48.025 56.4783
48.05 56.521
48.075 56.5636
48.1 56.6063
48.125 56.649
48.15 56.6916
48.175 56.7343
48.2 56.777
48.225 56.8197
48.25 56.8623
48.275 56.905
48.3 56.9477
48.325 56.9903
48.35 57.033
48.375 57.0757
48.4 57.1184
48.425 57.161
48.45 57.2037
48.475 57.2464
48.5 57.289
48.525 57.3317
48.55 57.3744
48.575 57.417
48.6 57.4597
48.625 57.5024
48.65 57.545
48.675 57.5877
48.7 57.6304
48.725 57.6731
48.75 57.7157
48.775 57.7584
48.8 57.8011
48.825 57.8437
48.85 57.8864
48.875 57.9291
48.9 57.9717
48.925 58.0144
48.95 58.0571
48.975 58.0998
49 58.1424
49.025 58.1851
49.05 58.2278
49.075 58.2704
49.1 58.3131
49.125 58.3558
49.15 58.3985
49.175 58.4411
49.2 58.4838
49.225 58.5265
49.25 58.5692
49.275 58.6118
49.3 58.6545
49.325 58.6972
49.35 58.7398
49.375 58.7825
49.4 58.8252
49.425 58.8679
49.45 58.9105
49.475 58.9532
49.5 58.9959
49.525 59.0385
49.55 59.0812
49.575 59.1239
49.6 59.1665
49.625 59.2092
49.65 59.2519
49.675 59.2945
49.7 59.3372
49.725 59.3799
49.75 59.4226
49.775 59.4652
49.8 59.5079
49.825 59.5506
49.85 59.5932
49.875 59.6359
49.9 59.6786
49.925 59.7212
49.95 59.7639
49.975 59.8066
50 59.8492
50.025 59.8919
50.05 59.9346
50.075 59.9773
50.1 60.0199
50.125 60.0626
50.15 60.1053
50.175 60.1479
50.2 60.1906
50.225 60.2333
50.25 60.2759
50.275 60.3186
50.3 60.3613
50.325 60.4039
50.35 60.4466
50.375 60.4893
50.4 60.5319
50.425 60.5746
50.45 60.6173
50.475 60.6599
50.5 60.7026
50.525 60.7453
50.55 60.7879
50.575 60.8306
50.6 60.8732
50.625 60.9159
50.65 60.9586
50.675 61.0012
50.7 61.0439
50.725 61.4618
50.75 61.5045
50.775 61.5471
50.8 61.5898
50.825 61.6325
50.85 61.6751
50.875 61.7178
50.9 61.7605
50.925 61.8031
50.95 61.8458
50.975 61.8885
51 61.9311
51.025 61.9738
51.05 62.0165
51.075 62.0591
51.1 62.1018
51.125 62.1445
51.15 62.1871
51.175 62.2298
51.2 62.2725
51.225 62.3151
51.25 62.3578
51.275 62.4005
51.3 62.4431
51.325 62.4858
51.35 62.5285
51.375 62.5711
51.4 62.6138
51.425 62.6565
51.45 62.6992
51.475 62.7418
51.5 62.7845
51.525 62.8272
51.55 62.8698
51.575 62.9125
51.6 62.9552
51.625 62.9978
51.65 63.0405
51.675 63.0832
51.7 63.1258
51.725 63.1685
51.75 63.2112
51.775 63.2538
51.8 63.2965
51.825 63.3392
51.85 63.3818
51.875 63.4245
51.9 63.4672
51.925 63.5099
51.95 63.5525
51.975 63.5952
52 63.6379
52.025 63.6805
52.05 63.7232
52.075 63.7659
52.1 63.8086
52.125 63.8512
52.15 63.8939
52.175 63.9366
52.2 63.9792
52.225 64.0219
52.25 64.0646
52.275 64.1072
52.3 64.1499
52.325 64.1926
52.35 64.2352
52.375 64.2779
52.4 64.3206
52.425 64.3633
52.45 64.4059
52.475 64.4486
52.5 64.4913
52.525 64.5339
52.55 64.5766
52.575 64.6193
52.6 64.6619
52.625 64.7046
52.65 64.7472
52.675 64.7899
52.7 64.8326
52.725 64.8752
52.75 64.9179
52.775 64.9605
52.8 65.0032
52.825 65.0459
52.85 65.0885
52.875 65.1312
52.9 65.1739
52.925 65.2165
52.95 65.2592
52.975 65.3019
53 65.3445
53.025 65.3872
53.05 65.4298
53.075 65.4725
53.1 65.5152
53.125 65.5578
53.15 65.6005
53.175 65.6432
53.2 65.6858
53.225 65.7285
53.25 65.7712
53.275 65.8138
53.3 65.8565
53.325 65.8992
53.35 65.9418
53.375 65.9845
53.4 66.0272
53.425 66.0698
53.45 66.1125
53.475 66.1552
53.5 66.1978
53.525 66.2405
53.55 66.2832
53.575 66.3258
53.6 66.3685
53.625 66.4112
53.65 66.4538
53.675 66.4965
53.7 66.5392
53.725 66.5818
53.75 66.6245
53.775 66.6672
53.8 66.7098
53.825 66.7525
53.85 66.7952
53.875 66.8378
53.9 66.8805
53.925 66.9232
53.95 66.9658
53.975 67.0085
54 67.0512
54.025 67.0938
54.05 67.1365
54.075 67.1792
54.1 67.2218
54.125 67.2645
54.15 67.3072
54.175 67.3498
54.2 67.3925
54.225 67.4352
54.25 67.4778
54.275 67.5205
54.3 67.5632
54.325 67.6058
54.35 67.6485
54.375 67.6912
54.4 67.7338
54.425 67.7765
54.45 67.8192
54.475 67.8618
54.5 67.9045
54.525 67.9472
54.55 67.9899
54.575 68.0325
54.6 68.0752
54.625 68.1179
54.65 68.1605
54.675 68.2032
54.7 68.2459
54.725 68.2886
54.75 68.3312
54.775 68.3739
54.8 68.4166
54.825 68.4592
54.85 68.5019
54.875 68.5446
54.9 68.5872
54.925 68.6299
54.95 68.6726
54.975 68.7153
55 68.7579
55.025 68.8006
55.05 68.8433
55.075 68.886
55.1 68.9286
55.125 68.9713
55.15 69.014
55.175 69.0566
55.2 69.0993
55.225 69.142
55.25 69.1847
55.275 69.2273
55.3 69.27
55.325 69.3127
55.35 69.3554
55.375 69.398
55.4 69.4407
55.425 69.4834
55.45 69.526
55.475 69.5687
55.5 69.6114
55.525 69.6541
55.55 69.6967
55.575 69.7394
55.6 69.7821
55.625 69.8248
55.65 69.8674
55.675 69.9101
55.7 69.9528
55.725 69.9955
55.75 70.0381
55.775 70.0808
55.8 70.1235
55.825 70.1662
55.85 70.2088
55.875 70.2515
55.9 70.2942
55.925 70.3369
55.95 70.3795
55.975 70.4222
56 70.4649
56.025 70.5076
56.05 70.5502
56.075 70.5929
56.1 70.6356
56.125 70.6783
56.15 70.7209
56.175 70.7636
56.2 70.8063
56.225 70.849
56.25 70.8916
56.275 70.9343
56.3 70.977
56.325 71.0197
56.35 71.0623
56.375 71.105
56.4 71.1477
56.425 71.1904
56.45 71.233
56.475 71.2757
56.5 71.3184
56.525 71.361
56.55 71.4037
56.575 71.4464
56.6 71.4891
56.625 71.5317
56.65 71.5744
56.675 71.6171
56.7 71.6597
56.725 71.7024
56.75 71.7451
56.775 71.7878
56.8 71.8304
56.825 71.8731
56.85 71.9158
56.875 71.9585
56.9 72.0011
56.925 72.0438
56.95 72.0865
56.975 72.1292
57 72.1718
57.025 72.2145
57.05 72.2572
57.075 72.2998
57.1 72.3425
57.125 72.3852
57.15 72.4279
57.175 72.4705
57.2 72.5132
57.225 72.5559
57.25 72.5985
57.275 72.6412
57.3 72.6839
57.325 72.7266
57.35 72.7692
57.375 72.8119
57.4 72.8546
57.425 72.8973
57.45 72.9399
57.475 72.9826
57.5 73.0253
57.525 73.068
57.55 73.1106
57.575 73.1533
57.6 73.196
57.625 73.2387
57.65 73.2813
57.675 73.324
57.7 73.3667
57.725 73.4093
57.75 73.452
57.775 73.4947
57.8 73.5374
57.825 73.58
57.85 73.6227
57.875 73.6654
57.9 73.7081
57.925 73.7507
57.95 73.7934
57.975 73.8361
58 73.8788
58.025 73.9214
58.05 73.9641
58.075 74.0068
58.1 74.0494
58.125 74.0921
58.15 74.1348
58.175 74.1775
58.2 74.2201
58.225 74.2628
58.25 74.3055
58.275 74.3481
58.3 74.3908
58.325 74.4335
58.35 74.4761
58.375 74.5188
58.4 74.5615
58.425 74.6042
58.45 74.6468
58.475 74.6895
58.5 74.7322
58.525 74.7748
58.55 74.8175
58.575 74.8602
58.6 74.9029
58.625 74.9455
58.65 74.9882
58.675 75.0309
58.7 75.0736
58.725 75.1162
58.75 75.1589
58.775 75.2016
58.8 75.2442
58.825 75.2869
58.85 75.3296
58.875 75.3723
58.9 75.4149
58.925 75.4576
58.95 75.5003
58.975 75.5429
59 75.5856
59.025 75.6283
59.05 75.6709
59.075 75.7136
59.1 75.7563
59.125 75.799
59.15 75.8416
59.175 75.8843
59.2 75.927
59.225 75.9697
59.25 76.0123
59.275 76.055
59.3 76.0977
59.325 76.1404
59.35 76.183
59.375 76.2257
59.4 76.2684
59.425 76.3111
59.45 76.3537
59.475 76.3964
59.5 76.4391
59.525 76.4817
59.55 76.5244
59.575 76.5671
59.6 76.6098
59.625 76.6524
59.65 76.6951
59.675 76.7378
59.7 76.7804
59.725 76.8231
59.75 76.8658
59.775 76.9085
59.8 76.9511
59.825 76.9938
59.85 77.0365
59.875 77.0791
59.9 77.1218
59.925 77.1645
59.95 77.2072
59.975 77.2498
60 77.2925
60.025 77.3352
60.05 77.3778
60.075 77.4205
60.1 77.4632
60.125 77.5059
60.15 77.5485
60.175 77.5912
60.2 77.6339
60.225 77.6765
60.25 77.7192
60.275 77.7619
60.3 77.8045
60.325 77.8472
60.35 77.8899
60.375 77.9326
60.4 77.9752
60.425 78.0179
60.45 78.0606
60.475 78.1032
60.5 78.1459
60.525 78.1886
60.55 78.2312
60.575 78.2739
60.6 78.3166
60.625 78.3593
60.65 78.4019
60.675 78.4446
60.7 78.4873
60.725 78.5299
60.75 78.5726
60.775 78.6153
60.8 78.6579
60.825 78.7006
60.85 78.7433
60.875 78.7859
60.9 78.8286
60.925 78.8713
60.95 78.914
60.975 78.9566
61 78.9993
61.025 79.042
61.05 79.0846
61.075 79.1273
61.1 79.17
61.125 79.2126
61.15 79.2553
61.175 79.298
61.2 79.3406
61.225 79.3833
61.25 79.426
61.275 79.4686
61.3 79.5113
61.325 79.554
61.35 79.5967
61.375 79.6393
61.4 79.682
61.425 79.7247
61.45 79.7673
61.475 79.81
61.5 79.8527
61.525 79.8953
61.55 79.938
61.575 79.9807
61.6 80.0233
61.625 80.066
61.65 80.1087
61.675 80.1513
61.7 80.194
61.725 80.2367
61.75 80.2793
61.775 80.322
61.8 80.3647
61.825 80.4074
61.85 80.45
61.875 80.4927
61.9 80.5354
61.925 80.578
61.95 80.6207
61.975 80.6634
62 80.706
62.025 80.7487
62.05 80.7914
62.075 80.834
62.1 80.8767
62.125 80.9194
62.15 80.962
62.175 81.0047
62.2 81.0474
62.225 81.09
62.25 81.1327
62.275 81.1754
62.3 81.218
62.325 81.2607
62.35 81.3034
62.375 81.346
62.4 81.3887
62.425 81.4314
62.45 81.4741
62.475 81.5167
62.5 81.5594
62.525 81.6021
62.55 81.6447
62.575 81.6874
62.6 81.7301
62.625 81.7727
62.65 81.8154
62.675 81.8581
62.7 81.9007
62.725 81.9434
62.75 81.9861
62.775 82.0287
62.8 82.0714
62.825 82.1141
62.85 82.1567
62.875 82.1994
62.9 82.242
62.925 82.2847
62.95 82.3274
62.975 82.37
63 82.4127
63.025 82.4554
63.05 82.498
63.075 82.5407
63.1 82.5834
63.125 82.626
63.15 82.6687
63.175 82.7114
63.2 82.754
63.225 82.7967
63.25 82.8394
63.275 82.882
63.3 82.9247
63.325 82.9674
63.35 83.01
63.375 83.0527
63.4 83.0954
63.425 83.138
63.45 83.1807
63.475 83.2233
63.5 83.266
63.525 83.3087
63.55 83.3513
63.575 83.394
63.6 83.4367
63.625 83.4793
63.65 83.522
63.675 83.5647
63.7 83.6073
63.725 83.65
63.75 83.6927
63.775 83.7353
63.8 83.778
63.825 83.8207
63.85 83.8633
63.875 83.906
63.9 83.9487
63.925 83.9913
63.95 84.034
63.975 84.0767
64 84.1193
64.025 84.162
64.05 84.2047
64.075 84.2474
64.1 84.29
64.125 84.3327
64.15 84.3754
64.175 84.418
64.2 84.4607
64.225 84.5034
64.25 84.546
64.275 84.5887
64.3 84.6314
64.325 84.674
64.35 84.7167
64.375 84.7594
64.4 84.802
64.425 84.8447
64.45 84.8874
64.475 84.93
64.5 84.9727
64.525 85.0154
64.55 85.0581
64.575 85.1007
64.6 85.1434
64.625 85.1861
64.65 85.2287
64.675 85.2714
64.7 85.3141
64.725 85.3567
64.75 85.3994
64.775 85.4421
64.8 85.4847
64.825 85.5274
64.85 85.5701
64.875 85.6127
64.9 85.6554
64.925 85.6981
64.95 85.7407
64.975 85.7834
65 85.8261
65.025 85.8688
65.05 85.9114
65.075 85.9541
65.1 85.9968
65.125 86.0394
65.15 86.0821
65.175 86.1248
65.2 86.1674
65.225 86.2101
65.25 86.2528
65.275 86.2955
65.3 86.3381
65.325 86.3808
65.35 86.4235
65.375 86.4661
65.4 86.5088
65.425 86.5515
65.45 86.5942
65.475 86.6368
65.5 86.6795
65.525 86.7222
65.55 86.7648
65.575 86.8075
65.6 86.8502
65.625 86.8929
65.65 86.9355
65.675 86.9782
65.7 87.0209
65.725 87.0635
65.75 87.1062
65.775 87.1489
65.8 87.1916
65.825 87.2342
65.85 87.2769
65.875 87.3196
65.9 87.3622
65.925 87.4049
65.95 87.4476
65.975 87.4902
66 87.5329
66.025 87.5756
66.05 87.6182
66.075 87.6609
66.1 87.7036
66.125 87.7462
66.15 87.7889
66.175 87.8316
66.2 87.8742
66.225 87.9169
66.25 87.9596
66.275 88.0023
66.3 88.0449
66.325 88.0876
66.35 88.1303
66.375 88.1729
66.4 88.2156
66.425 88.2583
66.45 88.3009
66.475 88.3436
66.5 -111.614
66.525 -111.571
66.55 -111.528
66.575 -111.486
66.6 -111.443
66.625 -111.4
66.65 -111.358
66.675 -111.315
66.7 -111.272
66.725 -111.23
66.75 -111.187
66.775 -111.144
66.8 -111.102
66.825 -111.059
66.85 -111.016
66.875 -110.974
66.9 -110.931
66.925 -110.888
66.95 -110.846
66.975 -110.803
67 -110.76
67.025 -110.718
67.05 -110.675
67.075 -110.632
67.1 -110.59
67.125 -110.547
67.15 -110.504
67.175 -110.462
67.2 -110.419
67.225 -110.376
67.25 -110.334
67.275 -110.291
67.3 -110.248
67.325 -110.206
67.35 -110.163
67.375 -110.12
67.4 -110.078
67.425 -110.035
67.45 -109.992
67.475 -109.95
67.5 -109.907
67.525 -109.864
67.55 -109.822
67.575 -109.779
67.6 -109.736
67.625 -109.694
67.65 -109.651
67.675 -109.608
67.7 -109.566
67.725 -109.523
67.75 -109.48
67.775 -109.438
67.8 -109.395
67.825 -109.352
67.85 -109.309
67.875 -109.267
67.9 -109.224
67.925 -109.181
67.95 -109.139
67.975 -109.096
68 -109.053
68.025 -109.011
68.05 -108.968
68.075 -108.925
68.1 -108.883
68.125 -108.84
68.15 -108.797
68.175 -108.755
68.2 -108.712
68.225 -108.669
68.25 -108.627
68.275 -108.584
68.3 -108.541
68.325 -108.499
68.35 -108.456
68.375 -108.413
68.4 -108.371
68.425 -108.328
68.45 -108.285
68.475 -108.243
68.5 -108.2
68.525 -108.157
68.55 -108.115
68.575 -108.072
68.6 -108.029
68.625 -107.987
68.65 -107.944
68.675 -107.901
68.7 -107.859
68.725 -107.816
68.75 -107.773
68.775 -107.731
68.8 -107.688
68.825 -107.645
68.85 -107.603
68.875 -107.56
68.9 -107.517
68.925 -107.475
68.95 -107.432
68.975 -107.389
69 -107.347
69.025 -107.304
69.05 -107.261
69.075 -107.219
69.1 -107.176
69.125 -107.133
69.15 -107.091
69.175 -107.048
69.2 -107.005
69.225 -106.963
69.25 -106.92
69.275 -106.877
69.3 -106.835
69.325 -106.792
69.35 -106.749
69.375 -106.707
69.4 -106.664
69.425 -106.621
69.45 -106.579
69.475 -106.536
69.5 -106.493
69.525 -106.451
69.55 -106.408
69.575 -106.365
69.6 -106.323
69.625 -106.28
69.65 -106.237
69.675 -106.195
69.7 -106.152
69.725 -106.109
69.75 -106.067
69.775 -106.024
69.8 -105.982
69.825 -105.939
69.85 -105.896
69.875 -105.854
69.9 -105.811
69.925 -105.768
69.95 -105.726
69.975 -105.683
70 -105.64
70.025 -105.598
70.05 -105.555
70.075 -105.512
70.1 -105.47
70.125 -105.427
70.15 -105.384
70.175 -105.342
70.2 -105.299
70.225 -105.256
70.25 -105.214
70.275 -105.171
70.3 -105.129
70.325 -105.086
70.35 -105.043
70.375 -105.001
70.4 -104.958
70.425 -104.915
70.45 -104.873
70.475 -104.83
70.5 -104.787
70.525 -104.745
70.55 -104.702
70.575 -104.659
70.6 -104.617
70.625 -104.574
70.65 -104.531
70.675 -104.489
70.7 -104.446
70.725 -104.403
70.75 -104.361
70.775 -104.318
70.8 -104.275
70.825 -104.233
70.85 -104.19
70.875 -104.147
70.9 -104.105
70.925 -104.062
70.95 -104.019
70.975 -103.977
71 -103.934
71.025 -103.891
71.05 -103.849
71.075 -103.806
71.1 -103.764
71.125 -103.721
71.15 -103.678
71.175 -103.636
71.2 -103.593
71.225 -103.55
71.25 -103.508
71.275 -103.465
71.3 -103.422
71.325 -103.38
71.35 -103.337
71.375 -103.294
71.4 -103.252
71.425 -103.209
71.45 -103.166
71.475 -103.124
71.5 -103.081
71.525 -103.038
71.55 -102.996
71.575 -102.953
71.6 -102.91
71.625 -102.868
71.65 -102.825
71.675 -102.783
71.7 -102.74
71.725 -102.697
71.75 -102.655
71.775 -102.612
71.8 -102.569
71.825 -102.527
71.85 -102.484
71.875 -102.441
71.9 -102.399
71.925 -102.356
71.95 -102.314
71.975 -102.271
72 -102.228
72.025 -102.186
72.05 -102.143
72.075 -102.1
72.1 -102.058
72.125 -102.015
72.15 -101.972
72.175 -101.93
72.2 -101.887
72.225 -101.844
72.25 -101.802
72.275 -101.759
72.3 -101.716
72.325 -101.674
72.35 -101.631
72.375 -101.588
72.4 -101.546
72.425 -101.503
72.45 -101.46
72.475 -101.418
72.5 -101.375
72.525 -101.332
72.55 -101.29
72.575 -101.247
72.6 -101.205
72.625 -101.162
72.65 -101.119
72.675 -101.077
72.7 -101.034
72.725 -100.991
72.75 -100.949
72.775 -100.906
72.8 -100.863
72.825 -100.821
72.85 -100.778
72.875 -100.735
72.9 -100.693
72.925 -100.65
72.95 -100.607
72.975 -100.565
73 -100.522
73.025 -100.48
73.05 -100.437
73.075 -100.394
73.1 -100.352
73.125 -100.309
73.15 -100.266
73.175 -100.224
73.2 -100.181
73.225 -100.138
73.25 -100.096
73.275 -100.053
73.3 -100.01
73.325 -99.9676
73.35 -99.925
73.375 -99.8823
73.4 -99.8397
73.425 -99.797
73.45 -99.7544
73.475 -99.7117
73.5 -99.6691
73.525 -99.6264
73.55 -99.5838
73.575 -99.5411
73.6 -99.4985
73.625 -99.4558
73.65 -99.4132
73.675 -99.3705
73.7 -99.3279
73.725 -99.2852
73.75 -99.2426
73.775 -99.1999
73.8 -99.1573
73.825 -99.1146
73.85 -99.072
73.875 -99.0293
73.9 -98.9867
73.925 -98.944
73.95 -98.9014
73.975 -98.8587
74 -98.8161
74.025 -98.7734
74.05 -98.7308
74.075 -98.6881
74.1 -98.6455
74.125 -98.6028
74.15 -98.5602
74.175 -98.5175
74.2 -98.4749
74.225 -98.4322
74.25 -98.3896
74.275 -98.3469
74.3 -98.3043
74.325 -98.2616
74.35 -98.219
74.375 -98.1763
74.4 -98.1337
74.425 -98.091
74.45 -98.0484
74.475 -98.0057
74.5 -97.9631
74.525 -97.9204
74.55 -97.8778
74.575 -97.8351
74.6 -97.7924
74.625 -97.7498
74.65 -97.7071
74.675 -97.6645
74.7 -97.6218
74.725 -97.5792
74.75 -97.5365
74.775 -97.4939
74.8 -97.4512
74.825 -97.4086
74.85 -97.3659
74.875 -97.3233
74.9 -97.2806
74.925 -97.238
74.95 -97.1953
74.975 -97.1527
75 -97.11
75.025 -97.0674
75.05 -97.0247
75.075 -96.9821
75.1 -96.9394
75.125 -96.8968
75.15 -96.8541
75.175 -96.8115
75.2 -96.7688
75.225 -96.7262
75.25 -96.6835
75.275 -96.6409
75.3 -96.5982
75.325 -96.5556
75.35 -96.5129
75.375 -96.4702
75.4 -96.4276
75.425 -96.3849
75.45 -96.3423
75.475 -96.2996
75.5 -96.257
75.525 -96.2144
75.55 -96.1717
75.575 -96.1291
75.6 -96.0864
75.625 -96.0438
75.65 -96.0011
75.675 -95.9585
75.7 -95.9158
75.725 -95.8732
75.75 -95.8305
75.775 -95.7879
75.8 -95.7452
75.825 -95.7026
75.85 -95.6599
75.875 -95.6173
75.9 -95.5746
75.925 -95.532
75.95 -95.4893
75.975 -95.4467
76 -95.404
76.025 -95.3614
76.05 -95.3187
76.075 -95.2761
76.1 -95.2334
76.125 -95.1908
76.15 -95.1481
76.175 -95.1055
76.2 -95.0628
76.225 -95.0202
76.25 -94.9775
76.275 -94.9349
76.3 -94.8922
76.325 -94.8496
76.35 -94.8069
76.375 -94.7643
76.4 -94.7216
76.425 -94.679
76.45 -94.6363
76.475 -94.5937
76.5 -94.551
76.525 -94.5084
76.55 -94.4657
76.575 -94.4231
76.6 -94.3804
76.625 -94.3378
76.65 -94.2951
76.675 -94.2525
76.7 -94.2099
76.725 -94.1672
76.75 -94.1246
76.775 -94.0819
76.8 -94.0393
76.825 -93.9966
76.85 -93.954
76.875 -93.9113
76.9 -93.8687
76.925 -93.826
76.95 -93.7834
76.975 -93.7407
77 -93.6981
77.025 -93.6554
77.05 -93.6128
77.075 -93.5701
77.1 -93.5275
77.125 -93.4848
77.15 -93.4422
77.175 -93.3995
77.2 -93.3569
77.225 -93.3142
77.25 -93.2716
77.275 -93.2289
77.3 -93.1863
77.325 -93.1436
77.35 -93.101
77.375 -93.0583
77.4 -93.0157
77.425 -92.973
77.45 -92.9304
77.475 -92.8877
77.5 -92.8451
77.525 -92.8024
77.55 -92.7598
77.575 -92.7171
77.6 -92.6745
77.625 -92.6318
77.65 -92.5892
77.675 -92.5465
77.7 -92.5039
77.725 -92.4612
77.75 -92.4186
77.775 -92.3759
77.8 -92.3333
77.825 -92.2907
77.85 -92.248
77.875 -92.2054
77.9 -92.1627
77.925 -92.1201
77.95 -92.0774
77.975 -92.0348
78 -91.9921
78.025 -91.9495
78.05 -91.9068
78.075 -91.8642
78.1 -91.8215
78.125 -91.7789
78.15 -91.7362
78.175 -91.6936
78.2 -91.6509
78.225 -91.6083
78.25 -91.5656
78.275 -91.523
78.3 -91.4803
78.325 -91.4377
78.35 -91.3951
78.375 -91.3524
78.4 -91.3098
78.425 -91.2671
78.45 -91.2245
78.475 -91.1818
78.5 -91.1392
78.525 -91.0965
78.55 -91.0539
78.575 -91.0112
78.6 -90.9686
78.625 -90.9259
78.65 -90.8833
78.675 -90.8406
78.7 -90.798
78.725 -90.7554
78.75 -90.7127
78.775 -90.6701
78.8 -90.6274
78.825 -90.5848
78.85 -90.5421
78.875 -90.4995
78.9 -90.4568
78.925 -90.4142
78.95 -90.3715
78.975 -90.3289
79 -90.2862
79.025 -90.2436
79.05 -90.2009
79.075 -90.1583
79.1 -90.1156
79.125 -90.073
79.15 -90.0303
79.175 -89.9877
79.2 -89.945
79.225 -89.9024
79.25 -89.8597
79.275 -89.8171
79.3 -89.7745
79.325 -89.7318
79.35 -89.6892
79.375 -89.6465
79.4 -89.6039
79.425 -89.5612
79.45 -89.5185
79.475 -89.4759
79.5 -89.4333
79.525 -89.3906
79.55 -89.348
79.575 -89.3053
79.6 -89.2627
79.625 -89.22
79.65 -89.1774
79.675 -89.1347
79.7 -89.0921
79.725 -89.0494
79.75 -89.0068
79.775 -88.9641
79.8 -88.9215
79.825 -88.8788
79.85 -88.8362
79.875 -88.7936
79.9 -88.7509
79.925 -88.7083
79.95 -88.6656
79.975 -88.623
80 -88.5803
80.025 -88.5377
80.05 -88.495
80.075 -88.4524
80.1 -88.4097
80.125 -88.3671
80.15 -88.3245
80.175 -88.2818
80.2 -88.2392
80.225 -88.1965
80.25 -88.1539
80.275 -88.1112
80.3 -88.0686
80.325 -88.0259
80.35 -87.9833
80.375 -87.9407
80.4 -87.898
80.425 -87.8554
80.45 -87.8127
80.475 -87.7701
80.5 -87.7274
80.525 -87.6848
80.55 -87.6421
80.575 -87.5995
80.6 -87.5569
80.625 -87.5142
80.65 -87.4716
80.675 -87.4289
80.7 -87.3863
80.725 -87.3436
80.75 -87.301
80.775 -87.2583
80.8 -87.2157
80.825 -87.173
80.85 -87.1304
80.875 -87.0877
80.9 -87.0451
80.925 -87.0025
80.95 -86.9598
80.975 -86.9172
81 -86.8745
81.025 -86.8319
81.05 -86.7892
81.075 -86.7466
81.1 -86.7039
81.125 -86.6613
81.15 -86.6187
81.175 -86.576
81.2 -86.5334
81.225 -86.4907
81.25 -86.4481
81.275 -86.4054
81.3 -86.3628
81.325 -86.3201
81.35 -86.2775
81.375 -86.2349
81.4 -86.1922
81.425 -86.1496
81.45 -86.1069
81.475 -86.0643
81.5 -86.0216
81.525 -85.979
81.55 -85.9364
81.575 -85.8937
81.6 -85.8511
81.625 -85.8084
81.65 -85.7658
81.675 -85.7231
81.7 -85.6805
81.725 -85.6379
81.75 -85.5952
81.775 -85.5526
81.8 -85.5099
81.825 -85.4673
81.85 -85.4246
81.875 -85.382
81.9 -85.3394
81.925 -85.2967
81.95 -85.2541
81.975 -85.2114
82 -85.1688
82.025 -85.1262
82.05 -85.0835
82.075 -85.0409
82.1 -84.9982
82.125 -84.9556
82.15 -84.9129
82.175 -84.8703
82.2 -84.8277
82.225 -84.785
82.25 -84.7424
82.275 -84.6997
82.3 -84.6571
82.325 -84.6145
82.35 -84.5718
82.375 -84.5292
82.4 -84.4865
82.425 -84.4439
82.45 -84.4013
82.475 -84.3586
82.5 -84.316
82.525 -84.2733
82.55 -84.2307
82.575 -84.1881
82.6 -84.1454
82.625 -84.1028
82.65 -84.0601
82.675 -84.0175
82.7 -83.9749
82.725 -83.9322
82.75 -83.8896
82.775 -83.847
82.8 -83.8043
82.825 -83.7617
82.85 -83.719
82.875 -83.6764
82.9 -83.6338
82.925 -83.5911
82.95 -83.5485
82.975 -83.5058
83 -83.4632
83.025 -83.4206
83.05 -83.3779
83.075 -83.3353
83.1 -83.2926
83.125 -83.25
83.15 -83.2074
83.175 -83.1647
83.2 -83.1221
83.225 -83.0794
83.25 -83.0368
83.275 -82.9941
83.3 -82.9515
83.325 -82.9089
83.35 -82.8662
83.375 -82.8236
83.4 -82.7809
83.425 -82.7383
83.45 -82.6956
83.475 -82.653
83.5 -82.6104
83.525 -82.5677
83.55 -82.5251
83.575 -82.4824
83.6 -82.4398
83.625 -82.3971
83.65 -82.3545
83.675 -82.3118
83.7 -82.2692
83.725 -82.2265
83.75 -82.1839
83.775 -82.1413
83.8 -82.0986
83.825 -82.056
83.85 -82.0133
83.875 -81.9707
83.9 -81.928
83.925 -81.8854
83.95 -81.8428
83.975 -81.8001
84 -81.7575
84.025 -81.7148
84.05 -81.6722
84.075 -81.6295
84.1 -81.5869
84.125 -81.5442
84.15 -81.5016
84.175 -81.4589
84.2 -81.4163
84.225 -81.3736
84.25 -81.331
84.275 -81.2884
84.3 -81.2457
84.325 -81.2031
84.35 -81.1604
84.375 -81.1178
84.4 -81.0751
84.425 -81.0325
84.45 -80.9898
84.475 -80.9472
84.5 -80.9045
84.525 -80.8619
84.55 -80.8192
84.575 -80.7766
84.6 -80.734
84.625 -80.6913
84.65 -80.6487
84.675 -80.606
84.7 -80.5634
84.725 -80.5207
84.75 -80.4781
84.775 -80.4354
84.8 -80.3928
84.825 -80.3501
84.85 -80.3075
84.875 -80.2648
84.9 -80.2222
84.925 -80.1795
84.95 -80.1369
84.975 -80.0942
85 -80.0516
85.025 -80.009
85.05 -79.9663
85.075 -79.9237
85.1 -79.881
85.125 -79.8384
85.15 -79.7957
85.175 -79.7531
85.2 -79.7104
85.225 -79.6678
85.25 -79.6251
85.275 -79.5825
85.3 -79.5398
85.325 -79.4972
85.35 -79.4545
85.375 -79.4119
85.4 -79.3692
85.425 -79.3266
85.45 -79.2839
85.475 -79.2413
85.5 -79.1986
85.525 -79.156
85.55 -79.1133
85.575 -79.0707
85.6 -79.028
85.625 -78.9854
85.65 -78.9427
85.675 -78.9001
85.7 -78.8574
85.725 -78.8148
85.75 -78.7721
85.775 -78.7295
85.8 -78.6868
85.825 -78.6442
85.85 -78.6015
85.875 -78.5589
85.9 -78.5162
85.925 -78.4736
85.95 -78.4309
85.975 -78.3883
86 -78.3456
86.025 -78.303
86.05 -78.2603
86.075 -78.2177
86.1 -78.175
86.125 -78.1324
86.15 -78.0897
86.175 -78.047
86.2 -78.0044
86.225 -77.9617
86.25 -77.9191
86.275 -77.8764
86.3 -77.8338
86.325 -77.7911
86.35 -77.7485
86.375 -77.7058
86.4 -77.6632
86.425 -77.6205
86.45 -77.5779
86.475 -77.5352
86.5 -77.4926
86.525 -77.4499
86.55 -77.4073
86.575 -77.3646
86.6 -77.322
86.625 -77.2793
86.65 -77.2367
86.675 -77.194
86.7 -77.1514
86.725 -77.1087
86.75 -77.0661
86.775 -77.0234
86.8 -76.9808
86.825 -76.9381
86.85 -76.8955
86.875 -76.8528
86.9 -76.8102
86.925 -76.7675
86.95 -76.7249
86.975 -76.6822
87 -76.6395
87.025 -76.5969
87.05 -76.5542
87.075 -76.5116
87.1 -76.4689
87.125 -76.4263
87.15 -76.3836
87.175 -76.341
87.2 -76.2983
87.225 -76.2557
87.25 -76.213
87.275 -76.1704
87.3 -76.1277
87.325 -76.0851
87.35 -76.0424
87.375 -75.9998
87.4 -75.9571
87.425 -75.9145
87.45 -75.8718
87.475 -75.8292
87.5 -75.7865
87.525 -75.7439
87.55 -75.7012
87.575 -75.6586
87.6 -75.6159
87.625 -75.5733
87.65 -75.5306
87.675 -75.488
87.7 -75.4454
87.725 -75.4027
87.75 -75.3601
87.775 -75.3174
87.8 -75.2748
87.825 -75.2321
87.85 -75.1895
87.875 -75.1468
87.9 -75.1042
87.925 -75.0615
87.95 -75.0189
87.975 -74.9762
88 -74.9336
88.025 -74.8909
88.05 -74.8483
88.075 -74.8056
88.1 -74.763
88.125 -74.7203
88.15 -74.6777
88.175 -74.635
88.2 -74.5924
88.225 -74.5497
88.25 -74.5071
88.275 -74.4644
88.3 -74.4218
88.325 -74.3791
88.35 -74.3365
88.375 -74.2938
88.4 -74.2512
88.425 -74.2085
88.45 -74.1659
88.475 -74.1232
88.5 -74.0806
88.525 -74.0379
88.55 -73.9953
88.575 -73.9526
88.6 -73.91
88.625 -73.8673
88.65 -73.8247
88.675 -73.782
88.7 -73.7394
88.725 -73.6967
88.75 -73.6541
88.775 -73.6114
88.8 -73.5688
88.825 -73.5261
88.85 -73.4835
88.875 -73.4408
88.9 -73.3982
88.925 -73.3555
88.95 -73.3129
88.975 -73.2702
89 -73.2276
89.025 -73.185
89.05 -73.1423
89.075 -73.0997
89.1 -73.057
89.125 -73.0144
89.15 -72.9717
89.175 -72.9291
89.2 -72.8864
89.225 -72.8438
89.25 -72.8011
89.275 -72.7585
89.3 -72.7158
89.325 -72.6732
89.35 -72.6305
89.375 -72.5879
89.4 -72.5452
89.425 -72.5026
89.45 -72.46
89.475 -72.4173
89.5 -72.3747
89.525 -72.332
89.55 -72.2894
89.575 -72.2467
89.6 -72.2041
89.625 -72.1614
89.65 -72.1188
89.675 -72.0761
89.7 -72.0335
89.725 -71.9908
89.75 -71.9482
89.775 -71.9055
89.8 -71.8629
89.825 -71.8203
89.85 -71.7776
89.875 -71.735
89.9 -71.6923
89.925 -71.6497
89.95 -71.607
89.975 -71.5644
90 -71.5217
90.025 -71.4791
90.05 -71.4364
90.075 -71.3938
90.1 -71.3512
90.125 -71.3085
90.15 -71.2659
90.175 -71.2232
90.2 -71.1806
90.225 -71.138
90.25 -71.0953
90.275 -71.0527
90.3 -71.01
90.325 -70.9674
90.35 -70.9248
90.375 -70.8821
90.4 -70.8395
90.425 -70.7968
90.45 -70.7542
90.475 -70.7115
90.5 -70.6689
90.525 -70.6262
90.55 -70.5836
90.575 -70.5409
90.6 -70.4983
90.625 -70.4557
90.65 -70.413
90.675 -70.3704
90.7 -70.3277
90.725 -70.2851
90.75 -70.2425
90.775 -70.1998
90.8 -70.1572
90.825 -70.1145
90.85 -70.0719
90.875 -70.0292
90.9 -69.9866
90.925 -69.944
90.95 -69.9013
90.975 -69.8587
91 -69.816
91.025 -69.7734
91.05 -69.7308
91.075 -69.6881
91.1 -69.6455
91.125 -69.6028
91.15 -69.5602
91.175 -69.5176
91.2 -69.4749
91.225 -69.4323
91.25 -69.3896
91.275 -69.347
91.3 -69.3044
91.325 -69.2617
91.35 -69.2191
91.375 -69.1764
91.4 -69.1338
91.425 -69.0911
91.45 -69.0485
91.475 -69.0059
91.5 -68.9632
91.525 -68.9206
91.55 -68.8779
91.575 -68.8353
91.6 -68.7926
91.625 -68.75
91.65 -68.7074
91.675 -68.6647
91.7 -68.6221
91.725 -68.5794
91.75 -68.5368
91.775 -68.4942
91.8 -68.4515
91.825 -68.4089
91.85 -68.3662
91.875 -68.3236
91.9 -68.2809
91.925 -68.2383
91.95 -68.1956
91.975 -68.153
92 -68.1103
92.025 -68.0677
92.05 -68.025
92.075 -67.9824
92.1 -67.9398
92.125 -67.8971
92.15 -67.8545
92.175 -67.8118
92.2 -67.7692
92.225 -67.7265
92.25 -67.6839
92.275 -67.6412
92.3 -67.5986
92.325 -67.5559
92.35 -67.5133
92.375 -67.4706
92.4 -67.428
92.425 -67.3853
92.45 -67.3427
92.475 -67.3
92.5 -67.2574
92.525 -67.2147
92.55 -67.1721
92.575 -67.1294
92.6 -67.0868
92.625 -67.0442
92.65 -67.0015
92.675 -66.9589
92.7 -66.9162
92.725 -66.8736
92.75 -66.8309
92.775 -66.7883
92.8 -66.7456
92.825 -66.703
92.85 -66.6603
92.875 -66.6177
92.9 -66.575
92.925 -66.5324
92.95 -66.4897
92.975 -66.4471
93 -66.4044
93.025 -66.3618
93.05 -66.3191
93.075 -66.2765
93.1 -66.2338
93.125 -66.1912
93.15 -66.1485
93.175 -66.1059
93.2 -66.0632
93.225 -66.0206
93.25 -65.9779
93.275 -65.9353
93.3 -65.8926
93.325 -65.85
93.35 -65.8073
93.375 -65.7647
93.4 -65.722
93.425 -65.6794
93.45 -65.6367
93.475 -65.5941
93.5 -65.5514
93.525 -65.5088
93.55 -65.4661
93.575 -65.4235
93.6 -65.3808
93.625 -65.3381
93.65 -65.2955
93.675 -65.2528
93.7 -65.2102
93.725 -65.1675
93.75 -65.1249
93.775 -65.0822
93.8 -65.0396
93.825 -64.9969
93.85 -64.9542
93.875 -64.9116
93.9 -64.8689
93.925 -64.8263
93.95 -64.7836
93.975 -64.741
94 -64.6983
94.025 -64.6557
94.05 -64.613
94.075 -64.5703
94.1 -64.5277
94.125 -64.485
94.15 -64.4424
94.175 -64.3997
94.2 -64.3571
94.225 -64.3144
94.25 -64.2718
94.275 -64.2291
94.3 -64.1864
94.325 -64.1438
94.35 -64.1011
94.375 -64.0585
94.4 -64.0158
94.425 -63.9732
94.45 -63.9305
94.475 -63.8878
94.5 -63.8452
94.525 -63.8025
94.55 -63.7599
94.575 -63.7172
94.6 -63.6746
94.625 -63.6319
94.65 -63.5892
94.675 -63.5466
94.7 -63.5039
94.725 -63.4613
94.75 -63.4186
94.775 -63.3759
94.8 -63.3333
94.825 -63.2906
94.85 -63.2479
94.875 -63.2053
94.9 -63.1626
94.925 -63.1199
94.95 -63.0773
94.975 -63.0346
95 -62.9919
95.025 -62.9493
95.05 -62.9066
95.075 -62.8639
95.1 -62.8213
95.125 -62.7786
95.15 -62.7359
95.175 -62.6933
95.2 -62.6506
95.225 -62.6079
95.25 -62.5652
95.275 -62.5226
95.3 -62.4799
95.325 -62.4372
95.35 -62.3946
95.375 -62.3519
95.4 -62.3092
95.425 -62.2666
95.45 -62.2239
95.475 -62.1812
95.5 -62.1385
95.525 -62.0959
95.55 -62.0532
95.575 -62.0105
95.6 -61.9679
95.625 -61.9252
95.65 -61.8825
95.675 -61.8398
95.7 -61.7972
95.725 -61.7545
95.75 -61.7118
95.775 -61.6691
95.8 -61.6265
95.825 -61.5838
95.85 -61.5411
95.875 -61.4984
95.9 -61.4558
95.925 -61.4131
95.95 -61.3704
95.975 -61.3277
96 -61.2851
96.025 -61.2424
96.05 -61.1997
96.075 -61.157
96.1 -61.1144
96.125 -61.0717
96.15 -61.029
96.175 -60.9863
96.2 -60.9437
96.225 -60.901
96.25 -60.8583
96.275 -60.8156
96.3 -60.773
96.325 -60.7303
96.35 -60.6876
96.375 -60.6449
96.4 -60.6022
96.425 -60.5596
96.45 -60.5169
96.475 -60.4742
96.5 -60.4315
96.525 -60.3888
96.55 -60.3462
96.575 -60.3035
96.6 -60.2608
96.625 -60.2181
96.65 -60.1754
96.675 -60.1328
96.7 -60.0901
96.725 -60.0474
96.75 -60.0047
96.775 -59.962
96.8 -59.9194
96.825 -59.8767
96.85 -59.834
96.875 -59.7913
96.9 -59.7486
96.925 -59.706
96.95 -59.6633
96.975 -59.6206
97 -59.5779
97.025 -59.5352
97.05 -59.4926
97.075 -59.4499
97.1 -59.4072
97.125 -59.3645
97.15 -59.3218
97.175 -59.2792
97.2 -59.2365
97.225 -59.1938
97.25 -59.1511
97.275 -59.1084
97.3 -59.0657
97.325 -59.0231
97.35 -58.9804
97.375 -58.9377
97.4 -58.895
97.425 -58.8523
97.45 -58.8096
97.475 -58.767
97.5 -58.7243
97.525 -58.6816
97.55 -58.6389
97.575 -58.5962
97.6 -58.5535
97.625 -58.5108
97.65 -58.4682
97.675 -58.4255
97.7 -58.3828
97.725 -58.3401
97.75 -58.2974
97.775 -58.2547
97.8 -58.212
97.825 -58.1693
97.85 -58.1267
97.875 -58.084
97.9 -58.0413
97.925 -57.9986
97.95 -57.9559
97.975 -57.9132
98 -57.8705
98.025 -57.8278
98.05 -57.7852
98.075 -57.7425
98.1 -57.6998
98.125 -57.6571
98.15 -57.6144
98.175 -57.5717
98.2 -57.529
98.225 -57.4863
98.25 -57.4436
98.275 -57.4009
98.3 -57.3583
98.325 -57.3156
98.35 -57.2729
98.375 -57.2302
98.4 -57.1875
98.425 -57.1448
98.45 -57.1021
98.475 -57.0594
98.5 -57.0167
98.525 -56.974
98.55 -56.9313
98.575 -56.8886
98.6 -56.8459
98.625 -56.8032
98.65 -56.7605
98.675 -56.7178
98.7 -56.6751
98.725 -56.6324
98.75 -56.5897
98.775 -56.5471
98.8 -56.5044
98.825 -56.4617
98.85 -56.419
98.875 -56.3763
98.9 -56.3336
98.925 -56.2909
98.95 -56.2481
98.975 -56.2054
99 -56.1627
99.025 -56.12
99.05 -56.0773
99.075 -56.0346
99.1 -55.9919
99.125 -55.9492
99.15 -55.9065
99.175 -55.8638
99.2 -55.8211
99.225 -55.7784
99.25 -55.7357
99.275 -55.693
99.3 -55.6503
99.325 -55.6076
99.35 -55.5648
99.375 -55.5221
99.4 -55.4794
99.425 -55.4367
99.45 -55.394
99.475 -55.3513
99.5 -55.3086
99.525 -55.2659
99.55 -55.2231
99.575 -55.1804
99.6 -55.1377
99.625 -55.095
99.65 -55.0523
99.675 -55.0096
99.7 -54.9668
99.725 -54.9241
99.75 -54.8814
99.775 -54.8387
99.8 -54.796
99.825 -54.7532
99.85 -54.7105
99.875 -54.6678
99.9 -54.6251
99.925 -54.5823
99.95 -54.5396
99.975 -54.4969
100 -54.4542
