# Supplementary material for: Uptake of N2O5 by aqueous aerosol unveiled using chemically accurate many-body potentials
Source: Nat Commun. 2022 Mar 10;13:1266. doi: 10.1038/s41467-022-28697-8 (PMC8913772; doi:10.1038/s41467-022-28697-8)
Supplement: Supplementary file 3 — Source Data [file 41467_2022_28697_MOESM3_ESM.zip › n2o5-uptake-data/Fig2/scattering/rep07run09/relcom_gds.dat]

0.025 11.5261
0.05 11.4857
0.075 11.4453
0.1 11.4049
0.125 11.3645
0.15 11.324
0.175 11.2836
0.2 11.2431
0.225 11.2026
0.25 11.1621
0.275 11.1215
0.3 11.081
0.325 11.0404
0.35 10.9997
0.375 10.9591
0.4 10.9184
0.425 10.8778
0.45 10.8371
0.475 10.7964
0.5 10.7557
0.525 10.7149
0.55 10.6741
0.575 10.6333
0.6 10.5925
0.625 10.5516
0.65 10.5107
0.675 10.4698
0.7 10.4288
0.725 10.3878
0.75 10.3468
0.775 10.3057
0.8 10.2646
0.825 10.2235
0.85 10.1823
0.875 10.1411
0.9 10.0998
0.925 10.0585
0.95 10.0172
0.975 9.9758
1 9.9345
1.025 9.893
1.05 9.8516
1.075 9.8101
1.1 9.7686
1.125 9.727
1.15 9.6854
1.175 9.6438
1.2 9.6021
1.225 9.5604
1.25 9.5188
1.275 9.4773
1.3 9.4358
1.325 9.3944
1.35 9.3531
1.375 9.3117
1.4 9.2703
1.425 9.2288
1.45 9.1872
1.475 9.1455
1.5 9.1037
1.525 9.0617
1.55 9.0197
1.575 8.9775
1.6 8.9352
1.625 8.8927
1.65 8.8501
1.675 8.8074
1.7 8.7644
1.725 8.7214
1.75 8.6782
1.775 8.6349
1.8 8.5915
1.825 8.5481
1.85 8.5045
1.875 8.4608
1.9 8.417
1.925 8.3731
1.95 8.3289
1.975 8.2848
2 8.2406
2.025 8.1963
2.05 8.1519
2.075 8.1074
2.1 8.0627
2.125 8.0179
2.15 7.9728
2.175 7.9274
2.2 7.8817
2.225 7.8357
2.25 7.7895
2.275 7.743
2.3 7.6962
2.325 7.6493
2.35 7.6021
2.375 7.5548
2.4 7.5072
2.425 7.4594
2.45 7.4114
2.475 7.3631
2.5 7.3147
2.525 7.2661
2.55 7.2173
2.575 7.1682
2.6 7.1189
2.625 7.0694
2.65 7.0197
2.675 6.9698
2.7 6.9196
2.725 6.8692
2.75 6.8186
2.775 6.7677
2.8 6.7165
2.825 6.6651
2.85 6.6134
2.875 6.5615
2.9 6.5093
2.925 6.4568
2.95 6.4041
2.975 6.351
3 6.2976
3.025 6.2439
3.05 6.1899
3.075 6.1354
3.1 6.0802
3.125 6.0245
3.15 5.968
3.175 5.911
3.2 5.8535
3.225 5.7957
3.25 5.7373
3.275 5.6783
3.3 5.6186
3.325 5.558
3.35 5.4965
3.375 5.4339
3.4 5.37
3.425 5.3044
3.45 5.2369
3.475 5.1675
3.5 5.0958
3.525 5.0212
3.55 4.9441
3.575 4.8648
3.6 4.7836
3.625 4.7004
3.65 4.6144
3.675 4.5258
3.7 4.4345
3.725 4.3407
3.75 4.2445
3.775 4.147
3.8 4.0482
3.825 3.9474
3.85 3.8449
3.875 3.7433
3.9 3.6528
3.925 3.5829
3.95 3.5286
3.975 3.4799
4 3.4318
4.025 3.3815
4.05 3.3272
4.075 3.2672
4.1 3.2049
4.125 3.1452
4.15 3.0903
4.175 3.0426
4.2 3.0013
4.225 2.9668
4.25 2.9355
4.275 2.9064
4.3 2.8773
4.325 2.8474
4.35 2.8184
4.375 2.7905
4.4 2.7623
4.425 2.7359
4.45 2.7101
4.475 2.6821
4.5 2.6484
4.525 2.6087
4.55 2.5606
4.575 2.504
4.6 2.4396
4.625 2.3698
4.65 2.3027
4.675 2.2506
4.7 2.2148
4.725 2.1917
4.75 2.174
4.775 2.1557
4.8 2.1317
4.825 2.1018
4.85 2.0675
4.875 2.0284
4.9 1.9854
4.925 1.939
4.95 1.8892
4.975 1.8353
5 1.7773
5.025 1.7141
5.05 1.6468
5.075 1.5765
5.1 1.5038
5.125 1.4321
5.15 1.3624
5.175 1.2943
5.2 1.2262
5.225 1.1615
5.25 1.1054
5.275 1.0577
5.3 1.0106
5.325 0.9597
5.35 0.903
5.375 0.8413
5.4 0.7755
5.425 0.7094
5.45 0.6457
5.475 0.5913
5.5 0.5504
5.525 0.5217
5.55 0.502
5.575 0.4981
5.6 0.5116
5.625 0.5332
5.65 0.5569
5.675 0.5807
5.7 0.6035
5.725 0.6248
5.75 0.6478
5.775 0.6727
5.8 0.7013
5.825 0.7418
5.85 0.7967
5.875 0.8604
5.9 0.9274
5.925 0.9947
5.95 1.0631
5.975 1.1333
6 1.2031
6.025 1.2716
6.05 1.3393
6.075 1.4036
6.1 1.4629
6.125 1.5179
6.15 1.5685
6.175 1.6168
6.2 1.6638
6.225 1.7106
6.25 1.7555
6.275 1.7973
6.3 1.8356
6.325 1.8755
6.35 1.9224
6.375 1.9759
6.4 2.0322
6.425 2.0848
6.45 2.1303
6.475 2.1691
6.5 2.2024
6.525 2.2329
6.55 2.2582
6.575 2.2795
6.6 2.297
6.625 2.3153
6.65 2.3386
6.675 2.3661
6.7 2.3942
6.725 2.4209
6.75 2.4455
6.775 2.4638
6.8 2.4729
6.825 2.4738
6.85 2.4713
6.875 2.4652
6.9 2.4532
6.925 2.4334
6.95 2.4069
6.975 2.3756
7 2.3379
7.025 2.2949
7.05 2.2502
7.075 2.2105
7.1 2.1841
7.125 2.1714
7.15 2.166
7.175 2.1597
7.2 2.1593
7.225 2.165
7.25 2.1698
7.275 2.1688
7.3 2.1621
7.325 2.1503
7.35 2.1334
7.375 2.1082
7.4 2.0797
7.425 2.0506
7.45 2.0215
7.475 1.9908
7.5 1.9615
7.525 1.934
7.55 1.9127
7.575 1.8995
7.6 1.8942
7.625 1.8929
7.65 1.8931
7.675 1.8926
7.7 1.8902
7.725 1.8832
7.75 1.8735
7.775 1.8629
7.8 1.8487
7.825 1.8311
7.85 1.8177
7.875 1.8167
7.9 1.8281
7.925 1.8462
7.95 1.8637
7.975 1.8781
8 1.8883
8.025 1.8935
8.05 1.8913
8.075 1.8822
8.1 1.8657
8.125 1.8419
8.15 1.8196
8.175 1.8001
8.2 1.7804
8.225 1.7624
8.25 1.7428
8.275 1.7232
8.3 1.7106
8.325 1.7068
8.35 1.7107
8.375 1.7229
8.4 1.7457
8.425 1.7773
8.45 1.8126
8.475 1.8517
8.5 1.8959
8.525 1.9387
8.55 1.9761
8.575 2.0057
8.6 2.027
8.625 2.0411
8.65 2.0473
8.675 2.0451
8.7 2.0366
8.725 2.0221
8.75 2.0016
8.775 1.9738
8.8 1.9386
8.825 1.9064
8.85 1.8911
8.875 1.8924
8.9 1.8986
8.925 1.9054
8.95 1.9154
8.975 1.9275
9 1.9411
9.025 1.953
9.05 1.9618
9.075 1.974
9.1 1.9913
9.125 2.0084
9.15 2.0251
9.175 2.0422
9.2 2.0615
9.225 2.0813
9.25 2.0989
9.275 2.1137
9.3 2.125
9.325 2.134
9.35 2.1418
9.375 2.1483
9.4 2.1538
9.425 2.1594
9.45 2.1688
9.475 2.1834
9.5 2.2004
9.525 2.2151
9.55 2.2243
9.575 2.2254
9.6 2.2175
9.625 2.2023
9.65 2.1826
9.675 2.1626
9.7 2.1431
9.725 2.1234
9.75 2.1016
9.775 2.0776
9.8 2.05
9.825 2.0195
9.85 1.9914
9.875 1.978
9.9 1.9815
9.925 1.9908
9.95 1.9999
9.975 2.0084
10 2.0197
10.025 2.0341
10.05 2.0513
10.075 2.0709
10.1 2.0909
10.125 2.1071
10.15 2.1192
10.175 2.1259
10.2 2.1253
10.225 2.1182
10.25 2.1091
10.275 2.0971
10.3 2.0824
10.325 2.0673
10.35 2.0582
10.375 2.0608
10.4 2.0721
10.425 2.0924
10.45 2.1201
10.475 2.1453
10.5 2.164
10.525 2.1786
10.55 2.1895
10.575 2.196
10.6 2.1982
10.625 2.1943
10.65 2.1833
10.675 2.1667
10.7 2.1447
10.725 2.1183
10.75 2.0937
10.775 2.0807
10.8 2.0798
10.825 2.0795
10.85 2.0712
10.875 2.053
10.9 2.0256
10.925 1.9911
10.95 1.9496
10.975 1.9016
11 1.8511
11.025 1.8001
11.05 1.7455
11.075 1.6867
11.1 1.6236
11.125 1.5596
11.15 1.4952
11.175 1.4303
11.2 1.3638
11.225 1.2972
11.25 1.2312
11.275 1.1689
11.3 1.1182
11.325 1.0977
11.35 1.1036
11.375 1.1201
11.4 1.1398
11.425 1.1616
11.45 1.1828
11.475 1.2021
11.5 1.2159
11.525 1.2254
11.55 1.2332
11.575 1.2413
11.6 1.2529
11.625 1.2661
11.65 1.2827
11.675 1.301
11.7 1.3173
11.725 1.3286
11.75 1.334
11.775 1.332
11.8 1.3225
11.825 1.3064
11.85 1.2826
11.875 1.2509
11.9 1.2102
11.925 1.1617
11.95 1.1061
11.975 1.0462
12 0.9875
12.025 0.9352
12.05 0.8885
12.075 0.8466
12.1 0.8054
12.125 0.7596
12.15 0.7086
12.175 0.6615
12.2 0.6258
12.225 0.6002
12.25 0.5796
12.275 0.5576
12.3 0.5277
12.325 0.4908
12.35 0.4509
12.375 0.4122
12.4 0.3771
12.425 0.3437
12.45 0.308
12.475 0.272
12.5 0.2414
12.525 0.2179
12.55 0.193
12.575 0.1664
12.6 0.1465
12.625 0.1283
12.65 0.1107
12.675 0.1009
12.7 0.0983
12.725 0.0984
12.75 0.1043
12.775 0.1166
12.8 0.1284
12.825 0.1368
12.85 0.1409
12.875 0.1379
12.9 0.1267
12.925 0.1108
12.95 0.0982
12.975 0.0986
13 0.1203
13.025 0.1664
13.05 0.2296
13.075 0.2947
13.1 0.3541
13.125 0.4056
13.15 0.4504
13.175 0.4911
13.2 0.527
13.225 0.5567
13.25 0.5835
13.275 0.6086
13.3 0.6359
13.325 0.6652
13.35 0.6931
13.375 0.7169
13.4 0.7351
13.425 0.7483
13.45 0.7569
13.475 0.7627
13.5 0.7691
13.525 0.7776
13.55 0.7874
13.575 0.8018
13.6 0.8162
13.625 0.8295
13.65 0.8413
13.675 0.8538
13.7 0.8665
13.725 0.8785
13.75 0.8885
13.775 0.8962
13.8 0.8999
13.825 0.8991
13.85 0.8942
13.875 0.8853
13.9 0.8783
13.925 0.8801
13.95 0.8879
13.975 0.8987
14 0.9096
14.025 0.9182
14.05 0.9271
14.075 0.9404
14.1 0.9632
14.125 0.994
14.15 1.0302
14.175 1.0651
14.2 1.0964
14.225 1.1231
14.25 1.1456
14.275 1.1664
14.3 1.1886
14.325 1.2115
14.35 1.2358
14.375 1.2606
14.4 1.2848
14.425 1.3107
14.45 1.3381
14.475 1.3663
14.5 1.3905
14.525 1.4106
14.55 1.4281
14.575 1.4447
14.6 1.4613
14.625 1.4715
14.65 1.4734
14.675 1.4685
14.7 1.4589
14.725 1.4449
14.75 1.43
14.775 1.4184
14.8 1.4104
14.825 1.4097
14.85 1.4158
14.875 1.4254
14.9 1.4385
14.925 1.4597
14.95 1.4966
14.975 1.5445
15 1.5973
15.025 1.6482
15.05 1.6951
15.075 1.7366
15.1 1.7757
15.125 1.8118
15.15 1.8462
15.175 1.8783
15.2 1.9063
15.225 1.9264
15.25 1.9375
15.275 1.9399
15.3 1.9374
15.325 1.9332
15.35 1.9316
15.375 1.9416
15.4 1.9648
15.425 1.9919
15.45 2.017
15.475 2.0356
15.5 2.0482
15.525 2.058
15.55 2.065
15.575 2.0673
15.6 2.0695
15.625 2.0852
15.65 2.1195
15.675 2.1656
15.7 2.2088
15.725 2.2482
15.75 2.286
15.775 2.3241
15.8 2.3599
15.825 2.3915
15.85 2.4223
15.875 2.4543
15.9 2.4867
15.925 2.5202
15.95 2.5536
15.975 2.5874
16 2.6244
16.025 2.6724
16.05 2.7338
16.075 2.7995
16.1 2.8615
16.125 2.9159
16.15 2.9657
16.175 3.022
16.2 3.0942
16.225 3.1804
16.25 3.2658
16.275 3.3442
16.3 3.4163
16.325 3.4823
16.35 3.5418
16.375 3.5965
16.4 3.6481
16.425 3.6955
16.45 3.7375
16.475 3.7754
16.5 3.8106
16.525 3.8435
16.55 3.874
16.575 3.9017
16.6 3.9267
16.625 3.947
16.65 3.961
16.675 3.9675
16.7 3.9659
16.725 3.9562
16.75 3.939
16.775 3.9156
16.8 3.8867
16.825 3.8541
16.85 3.8198
16.875 3.7867
16.9 3.7555
16.925 3.7309
16.95 3.7124
16.975 3.698
17 3.6862
17.025 3.6757
17.05 3.6677
17.075 3.6637
17.1 3.6631
17.125 3.6648
17.15 3.6687
17.175 3.6727
17.2 3.6749
17.225 3.6735
17.25 3.6676
17.275 3.6578
17.3 3.6441
17.325 3.6268
17.35 3.605
17.375 3.5782
17.4 3.5477
17.425 3.5144
17.45 3.4782
17.475 3.4371
17.5 3.3893
17.525 3.3353
17.55 3.2764
17.575 3.2117
17.6 3.1393
17.625 3.0604
17.65 2.9763
17.675 2.8932
17.7 2.8172
17.725 2.7509
17.75 2.6946
17.775 2.6437
17.8 2.5959
17.825 2.5487
17.85 2.5024
17.875 2.454
17.9 2.4006
17.925 2.3417
17.95 2.2778
17.975 2.2112
18 2.1521
18.025 2.1157
18.05 2.0964
18.075 2.0771
18.1 2.0488
18.125 2.0131
18.15 1.9738
18.175 1.9285
18.2 1.885
18.225 1.8505
18.25 1.828
18.275 1.8116
18.3 1.7943
18.325 1.7787
18.35 1.7686
18.375 1.7592
18.4 1.7471
18.425 1.7325
18.45 1.7216
18.475 1.7167
18.5 1.7197
18.525 1.7194
18.55 1.7124
18.575 1.6987
18.6 1.6815
18.625 1.6598
18.65 1.6316
18.675 1.5979
18.7 1.5697
18.725 1.5516
18.75 1.546
18.775 1.553
18.8 1.5657
18.825 1.5822
18.85 1.6035
18.875 1.6281
18.9 1.6541
18.925 1.6806
18.95 1.7045
18.975 1.7251
19 1.7447
19.025 1.7595
19.05 1.7675
19.075 1.7704
19.1 1.7691
19.125 1.7624
19.15 1.7514
19.175 1.7336
19.2 1.7102
19.225 1.68
19.25 1.6419
19.275 1.597
19.3 1.5422
19.325 1.4773
19.35 1.4036
19.375 1.3225
19.4 1.2371
19.425 1.159
19.45 1.0995
19.475 1.0599
19.5 1.0376
19.525 1.0283
19.55 1.027
19.575 1.0352
19.6 1.0485
19.625 1.0683
19.65 1.0953
19.675 1.125
19.7 1.1566
19.725 1.1896
19.75 1.2197
19.775 1.2486
19.8 1.2792
19.825 1.3188
19.85 1.3695
19.875 1.4277
19.9 1.4925
19.925 1.5635
19.95 1.6387
19.975 1.7183
20 1.7976
20.025 1.8706
20.05 1.9371
20.075 2.0005
20.1 2.0643
20.125 2.1319
20.15 2.2008
20.175 2.2663
20.2 2.327
20.225 2.3812
20.25 2.4257
20.275 2.4605
20.3 2.4878
20.325 2.5077
20.35 2.5202
20.375 2.5313
20.4 2.5551
20.425 2.5979
20.45 2.6464
20.475 2.6931
20.5 2.7368
20.525 2.7763
20.55 2.8118
20.575 2.8432
20.6 2.871
20.625 2.8951
20.65 2.9161
20.675 2.9338
20.7 2.9484
20.725 2.9607
20.75 2.9704
20.775 2.9772
20.8 2.981
20.825 2.9819
20.85 2.9796
20.875 2.9737
20.9 2.9653
20.925 2.9545
20.95 2.9405
20.975 2.9232
21 2.9039
21.025 2.883
21.05 2.8644
21.075 2.8511
21.1 2.8423
21.125 2.8344
21.15 2.8243
21.175 2.8111
21.2 2.7937
21.225 2.7716
21.25 2.7461
21.275 2.7171
21.3 2.684
21.325 2.6477
21.35 2.6076
21.375 2.5627
21.4 2.5143
21.425 2.4626
21.45 2.4074
21.475 2.3493
21.5 2.288
21.525 2.223
21.55 2.1535
21.575 2.0803
21.6 2.0044
21.625 1.9261
21.65 1.8449
21.675 1.7604
21.7 1.6722
21.725 1.5795
21.75 1.4807
21.775 1.3747
21.8 1.2618
21.825 1.141
21.85 1.0149
21.875 0.8897
21.9 0.7696
21.925 0.6612
21.95 0.5716
21.975 0.495
22 0.4309
22.025 0.3897
22.05 0.3775
22.075 0.3882
22.1 0.412
22.125 0.4442
22.15 0.4815
22.175 0.5166
22.2 0.5494
22.225 0.5756
22.25 0.593
22.275 0.6017
22.3 0.6029
22.325 0.5957
22.35 0.5813
22.375 0.5607
22.4 0.5359
22.425 0.5072
22.45 0.4754
22.475 0.4407
22.5 0.4081
22.525 0.3796
22.55 0.3498
22.575 0.3175
22.6 0.2856
22.625 0.257
22.65 0.2314
22.675 0.2051
22.7 0.1746
22.725 0.1386
22.75 0.1023
22.775 0.073
22.8 0.0552
22.825 0.0435
22.85 0.0284
22.875 0.0047
22.9 -0.0279
22.925 -0.0617
22.95 -0.0933
22.975 -0.1174
23 -0.1189
23.025 -0.0944
23.05 -0.0501
23.075 0.0098
23.1 0.0744
23.125 0.1451
23.15 0.2192
23.175 0.291
23.2 0.3598
23.225 0.4223
23.25 0.4749
23.275 0.5175
23.3 0.5524
23.325 0.5836
23.35 0.6189
23.375 0.6593
23.4 0.7003
23.425 0.7395
23.45 0.7753
23.475 0.8058
23.5 0.8297
23.525 0.8466
23.55 0.8576
23.575 0.8581
23.6 0.8499
23.625 0.8355
23.65 0.8127
23.675 0.7825
23.7 0.7488
23.725 0.7124
23.75 0.6797
23.775 0.6532
23.8 0.6292
23.825 0.6036
23.85 0.5758
23.875 0.5463
23.9 0.5172
23.925 0.4905
23.95 0.4627
23.975 0.4297
24 0.3904
24.025 0.3424
24.05 0.287
24.075 0.224
24.1 0.1554
24.125 0.0836
24.15 0.0137
24.175 -0.0462
24.2 -0.0949
24.225 -0.1338
24.25 -0.1583
24.275 -0.1576
24.3 -0.137
24.325 -0.1083
24.35 -0.0779
24.375 -0.0511
24.4 -0.0313
24.425 -0.0161
24.45 -0.0055
24.475 -0.0007
24.5 -0.004
24.525 -0.018
24.55 -0.044
24.575 -0.0762
24.6 -0.1102
24.625 -0.1362
24.65 -0.1519
24.675 -0.1655
24.7 -0.1813
24.725 -0.2036
24.75 -0.237
24.775 -0.2778
24.8 -0.3203
24.825 -0.363
24.85 -0.4014
24.875 -0.4311
24.9 -0.4478
24.925 -0.4551
24.95 -0.4594
24.975 -0.4627
25 -0.4663
25.025 -0.4701
25.05 -0.4737
25.075 -0.4777
25.1 -0.4859
25.125 -0.4986
25.15 -0.5151
25.175 -0.5328
25.2 -0.5498
25.225 -0.5663
25.25 -0.5821
25.275 -0.5919
25.3 -0.5899
25.325 -0.5681
25.35 -0.5262
25.375 -0.4732
25.4 -0.4159
25.425 -0.3603
25.45 -0.3118
25.475 -0.2758
25.5 -0.2507
25.525 -0.2343
25.55 -0.2248
25.575 -0.22
25.6 -0.216
25.625 -0.2126
25.65 -0.2102
25.675 -0.2093
25.7 -0.2121
25.725 -0.2204
25.75 -0.2296
25.775 -0.2323
25.8 -0.2173
25.825 -0.1786
25.85 -0.1223
25.875 -0.0603
25.9 -0.003
25.925 0.0457
25.95 0.0865
25.975 0.1168
26 0.1381
26.025 0.1525
26.05 0.1635
26.075 0.1736
26.1 0.1774
26.125 0.1739
26.15 0.1643
26.175 0.1483
26.2 0.1254
26.225 0.097
26.25 0.0655
26.275 0.032
26.3 -0.0022
26.325 -0.0358
26.35 -0.071
26.375 -0.1092
26.4 -0.1514
26.425 -0.1969
26.45 -0.2432
26.475 -0.2916
26.5 -0.3413
26.525 -0.3914
26.55 -0.4451
26.575 -0.4998
26.6 -0.5544
26.625 -0.6113
26.65 -0.6675
26.675 -0.7162
26.7 -0.7572
26.725 -0.79
26.75 -0.8164
26.775 -0.8429
26.8 -0.8768
26.825 -0.9198
26.85 -0.9762
26.875 -1.0398
26.9 -1.1065
26.925 -1.1711
26.95 -1.2304
26.975 -1.2878
27 -1.3453
27.025 -1.4041
27.05 -1.4661
27.075 -1.5191
27.1 -1.5536
27.125 -1.5741
27.15 -1.5882
27.175 -1.5988
27.2 -1.6064
27.225 -1.616
27.25 -1.6281
27.275 -1.6367
27.3 -1.6384
27.325 -1.6315
27.35 -1.6236
27.375 -1.6153
27.4 -1.6031
27.425 -1.5844
27.45 -1.5629
27.475 -1.5417
27.5 -1.5246
27.525 -1.5115
27.55 -1.5059
27.575 -1.5068
27.6 -1.5119
27.625 -1.5218
27.65 -1.5364
27.675 -1.5513
27.7 -1.5613
27.725 -1.5614
27.75 -1.5532
27.775 -1.5355
27.8 -1.5088
27.825 -1.4729
27.85 -1.4318
27.875 -1.3863
27.9 -1.3424
27.925 -1.3001
27.95 -1.2573
27.975 -1.2144
28 -1.173
28.025 -1.1344
28.05 -1.1032
28.075 -1.0794
28.1 -1.0586
28.125 -1.0436
28.15 -1.0358
28.175 -1.0289
28.2 -1.0144
28.225 -0.9954
28.25 -0.9704
28.275 -0.9383
28.3 -0.9007
28.325 -0.868
28.35 -0.8487
28.375 -0.8446
28.4 -0.8485
28.425 -0.8599
28.45 -0.8741
28.475 -0.891
28.5 -0.9118
28.525 -0.9348
28.55 -0.9588
28.575 -0.9786
28.6 -0.997
28.625 -1.0186
28.65 -1.0511
28.675 -1.0945
28.7 -1.1494
28.725 -1.2262
28.75 -1.329
28.775 -1.4454
28.8 -1.5615
28.825 -1.6574
28.85 -1.7267
28.875 -1.7786
28.9 -1.8253
28.925 -1.8664
28.95 -1.8976
28.975 -1.9179
29 -1.9304
29.025 -1.9354
29.05 -1.9344
29.075 -1.9221
29.1 -1.8983
29.125 -1.8709
29.15 -1.8463
29.175 -1.827
29.2 -1.8134
29.225 -1.7925
29.25 -1.7541
29.275 -1.6962
29.3 -1.6262
29.325 -1.5589
29.35 -1.5006
29.375 -1.4478
29.4 -1.3985
29.425 -1.3538
29.45 -1.3109
29.475 -1.2697
29.5 -1.2321
29.525 -1.1988
29.55 -1.1712
29.575 -1.1505
29.6 -1.1421
29.625 -1.1463
29.65 -1.1633
29.675 -1.1896
29.7 -1.2257
29.725 -1.2697
29.75 -1.3232
29.775 -1.3883
29.8 -1.4678
29.825 -1.5582
29.85 -1.6542
29.875 -1.7479
29.9 -1.8215
29.925 -1.8637
29.95 -1.8831
29.975 -1.8899
30 -1.8927
30.025 -1.899
30.05 -1.9165
30.075 -1.9457
30.1 -1.9855
30.125 -2.0327
30.15 -2.0853
30.175 -2.1407
30.2 -2.1916
30.225 -2.2314
30.25 -2.2614
30.275 -2.286
30.3 -2.3072
30.325 -2.3218
30.35 -2.3373
30.375 -2.3586
30.4 -2.3871
30.425 -2.4239
30.45 -2.4669
30.475 -2.5165
30.5 -2.5737
30.525 -2.6372
30.55 -2.7035
30.575 -2.7666
30.6 -2.8241
30.625 -2.8755
30.65 -2.9218
30.675 -2.9639
30.7 -3.0033
30.725 -3.0407
30.75 -3.0764
30.775 -3.1061
30.8 -3.1266
30.825 -3.1351
30.85 -3.1284
30.875 -3.1024
30.9 -3.0623
30.925 -3.0074
30.95 -2.9361
30.975 -2.8543
31 -2.7774
31.025 -2.7122
31.05 -2.6487
31.075 -2.5821
31.1 -2.5142
31.125 -2.4464
31.15 -2.3846
31.175 -2.3294
31.2 -2.2759
31.225 -2.2238
31.25 -2.1779
31.275 -2.1465
31.3 -2.1279
31.325 -2.1159
31.35 -2.1087
31.375 -2.1109
31.4 -2.1315
31.425 -2.1679
31.45 -2.2073
31.475 -2.2485
31.5 -2.2908
31.525 -2.336
31.55 -2.3777
31.575 -2.4174
31.6 -2.4558
31.625 -2.4921
31.65 -2.5233
31.675 -2.5457
31.7 -2.5566
31.725 -2.5516
31.75 -2.5362
31.775 -2.5187
31.8 -2.5042
31.825 -2.495
31.85 -2.4913
31.875 -2.4916
31.9 -2.496
31.925 -2.5066
31.95 -2.5179
31.975 -2.5261
32 -2.5311
32.025 -2.534
32.05 -2.542
32.075 -2.5577
32.1 -2.5808
32.125 -2.609
32.15 -2.6409
32.175 -2.6768
32.2 -2.7166
32.225 -2.7579
32.25 -2.7987
32.275 -2.8373
32.3 -2.864
32.325 -2.8821
32.35 -2.9015
32.375 -2.9178
32.4 -2.9298
32.425 -2.9402
32.45 -2.9514
32.475 -2.9649
32.5 -2.9823
32.525 -3.0017
32.55 -3.0167
32.575 -3.0233
32.6 -3.029
32.625 -3.0347
32.65 -3.0411
32.675 -3.0453
32.7 -3.0481
32.725 -3.0535
32.75 -3.0625
32.775 -3.0751
32.8 -3.0853
32.825 -3.0895
32.85 -3.0765
32.875 -3.042
32.9 -2.9894
32.925 -2.9235
32.95 -2.8543
32.975 -2.7873
33 -2.7234
33.025 -2.6572
33.05 -2.5839
33.075 -2.5024
33.1 -2.4164
33.125 -2.333
33.15 -2.2571
33.175 -2.1871
33.2 -2.1264
33.225 -2.0748
33.25 -2.0308
33.275 -1.9936
33.3 -1.9613
33.325 -1.9337
33.35 -1.9087
33.375 -1.8876
33.4 -1.8693
33.425 -1.8523
33.45 -1.835
33.475 -1.819
33.5 -1.8057
33.525 -1.7995
33.55 -1.7997
33.575 -1.8047
33.6 -1.8178
33.625 -1.8378
33.65 -1.8614
33.675 -1.8873
33.7 -1.9149
33.725 -1.942
33.75 -1.9674
33.775 -1.9926
33.8 -2.0148
33.825 -2.0344
33.85 -2.0472
33.875 -2.0452
33.9 -2.0377
33.925 -2.0213
33.95 -2.0015
33.975 -1.9822
34 -1.9616
34.025 -1.941
34.05 -1.9212
34.075 -1.9025
34.1 -1.8859
34.125 -1.8691
34.15 -1.8487
34.175 -1.8231
34.2 -1.7973
34.225 -1.7731
34.25 -1.7497
34.275 -1.7265
34.3 -1.7059
34.325 -1.6872
34.35 -1.6671
34.375 -1.6461
34.4 -1.6226
34.425 -1.6001
34.45 -1.5803
34.475 -1.562
34.5 -1.5447
34.525 -1.5279
34.55 -1.5098
34.575 -1.4891
34.6 -1.4674
34.625 -1.4467
34.65 -1.4298
34.675 -1.4148
34.7 -1.4017
34.725 -1.3913
34.75 -1.3873
34.775 -1.393
34.8 -1.4058
34.825 -1.4288
34.85 -1.4613
34.875 -1.4973
34.9 -1.5246
34.925 -1.5367
34.95 -1.538
34.975 -1.5356
35 -1.5312
35.025 -1.5244
35.05 -1.5151
35.075 -1.5051
35.1 -1.4916
35.125 -1.4733
35.15 -1.4492
35.175 -1.4226
35.2 -1.3983
35.225 -1.3746
35.25 -1.354
35.275 -1.3379
35.3 -1.3247
35.325 -1.3182
35.35 -1.3193
35.375 -1.3284
35.4 -1.3442
35.425 -1.365
35.45 -1.3902
35.475 -1.4204
35.5 -1.4546
35.525 -1.4884
35.55 -1.5187
35.575 -1.5443
35.6 -1.5651
35.625 -1.5794
35.65 -1.5807
35.675 -1.5555
35.7 -1.5039
35.725 -1.4389
35.75 -1.3699
35.775 -1.3024
35.8 -1.2392
35.825 -1.1809
35.85 -1.1256
35.875 -1.0771
35.9 -1.0364
35.925 -1.0027
35.95 -0.9772
35.975 -0.9575
36 -0.9428
36.025 -0.9372
36.05 -0.9426
36.075 -0.9587
36.1 -0.9836
36.125 -1.0137
36.15 -1.0487
36.175 -1.0869
36.2 -1.1267
36.225 -1.1673
36.25 -1.2084
36.275 -1.2476
36.3 -1.2876
36.325 -1.326
36.35 -1.3631
36.375 -1.3955
36.4 -1.4147
36.425 -1.4175
36.45 -1.4043
36.475 -1.3783
36.5 -1.3383
36.525 -1.291
36.55 -1.2368
36.575 -1.1781
36.6 -1.1201
36.625 -1.0647
36.65 -1.0149
36.675 -0.9671
36.7 -0.9181
36.725 -0.8691
36.75 -0.8209
36.775 -0.777
36.8 -0.7389
36.825 -0.7038
36.85 -0.669
36.875 -0.6357
36.9 -0.6081
36.925 -0.5864
36.95 -0.57
36.975 -0.5582
37 -0.5494
37.025 -0.5418
37.05 -0.5363
37.075 -0.5353
37.1 -0.5388
37.125 -0.5426
37.15 -0.5408
37.175 -0.5288
37.2 -0.5014
37.225 -0.4521
37.25 -0.3909
37.275 -0.3293
37.3 -0.2723
37.325 -0.2209
37.35 -0.175
37.375 -0.1328
37.4 -0.094
37.425 -0.06
37.45 -0.0322
37.475 -0.0112
37.5 0.0043
37.525 0.0146
37.55 0.0199
37.575 0.0229
37.6 0.0234
37.625 0.0204
37.65 0.0149
37.675 0.0049
37.7 -0.013
37.725 -0.0387
37.75 -0.0713
37.775 -0.109
37.8 -0.1503
37.825 -0.1932
37.85 -0.2399
37.875 -0.2931
37.9 -0.352
37.925 -0.4172
37.95 -0.4852
37.975 -0.5535
38 -0.6186
38.025 -0.6835
38.05 -0.7499
38.075 -0.8165
38.1 -0.8763
38.125 -0.9288
38.15 -0.9761
38.175 -1.0155
38.2 -1.0443
38.225 -1.0581
38.25 -1.0582
38.275 -1.0465
38.3 -1.0243
38.325 -0.9942
38.35 -0.9632
38.375 -0.935
38.4 -0.9133
38.425 -0.8989
38.45 -0.8923
38.475 -0.89
38.5 -0.883
38.525 -0.8687
38.55 -0.8517
38.575 -0.8395
38.6 -0.8325
38.625 -0.8289
38.65 -0.8283
38.675 -0.8292
38.7 -0.8286
38.725 -0.8248
38.75 -0.8169
38.775 -0.8036
38.8 -0.7901
38.825 -0.7791
38.85 -0.7721
38.875 -0.7671
38.9 -0.7583
38.925 -0.7486
38.95 -0.7408
38.975 -0.731
39 -0.7182
39.025 -0.7114
39.05 -0.7134
39.075 -0.7248
39.1 -0.7423
39.125 -0.7614
39.15 -0.7767
39.175 -0.7831
39.2 -0.7743
39.225 -0.7412
39.25 -0.6924
39.275 -0.6397
39.3 -0.5911
39.325 -0.5515
39.35 -0.5221
39.375 -0.5061
39.4 -0.5019
39.425 -0.5068
39.45 -0.5193
39.475 -0.5398
39.5 -0.5703
39.525 -0.6085
39.55 -0.6505
39.575 -0.6869
39.6 -0.7128
39.625 -0.7247
39.65 -0.7233
39.675 -0.712
39.7 -0.6983
39.725 -0.687
39.75 -0.6785
39.775 -0.6713
39.8 -0.6655
39.825 -0.6661
39.85 -0.6698
39.875 -0.67
39.9 -0.6626
39.925 -0.6473
39.95 -0.6267
39.975 -0.5998
40 -0.567
40.025 -0.5272
40.05 -0.4836
40.075 -0.4413
40.1 -0.4018
40.125 -0.3625
40.15 -0.324
40.175 -0.2901
40.2 -0.2645
40.225 -0.2518
40.25 -0.2494
40.275 -0.2471
40.3 -0.2369
40.325 -0.2231
40.35 -0.2117
40.375 -0.2041
40.4 -0.1978
40.425 -0.1928
40.45 -0.1887
40.475 -0.1899
40.5 -0.197
40.525 -0.2066
40.55 -0.2188
40.575 -0.2325
40.6 -0.2428
40.625 -0.2508
40.65 -0.2601
40.675 -0.272
40.7 -0.2842
40.725 -0.2946
40.75 -0.3042
40.775 -0.3148
40.8 -0.324
40.825 -0.3303
40.85 -0.3358
40.875 -0.3409
40.9 -0.3497
40.925 -0.3647
40.95 -0.3875
40.975 -0.4178
41 -0.4514
41.025 -0.4782
41.05 -0.4937
41.075 -0.492
41.1 -0.4737
41.125 -0.4526
41.15 -0.4352
41.175 -0.4227
41.2 -0.4171
41.225 -0.423
41.25 -0.4422
41.275 -0.4753
41.3 -0.5205
41.325 -0.5739
41.35 -0.6283
41.375 -0.6789
41.4 -0.7318
41.425 -0.7929
41.45 -0.8631
41.475 -0.9391
41.5 -1.0172
41.525 -1.0904
41.55 -1.1533
41.575 -1.2095
41.6 -1.2636
41.625 -1.3183
41.65 -1.373
41.675 -1.4267
41.7 -1.4809
41.725 -1.5327
41.75 -1.5767
41.775 -1.6113
41.8 -1.6394
41.825 -1.6665
41.85 -1.6993
41.875 -1.7346
41.9 -1.765
41.925 -1.7865
41.95 -1.8029
41.975 -1.8147
42 -1.8214
42.025 -1.8217
42.05 -1.8152
42.075 -1.7992
42.1 -1.7723
42.125 -1.7364
42.15 -1.6928
42.175 -1.6421
42.2 -1.5895
42.225 -1.5378
42.25 -1.4828
42.275 -1.4224
42.3 -1.3594
42.325 -1.2916
42.35 -1.2163
42.375 -1.1382
42.4 -1.0574
42.425 -0.9747
42.45 -0.8903
42.475 -0.8085
42.5 -0.731
42.525 -0.6609
42.55 -0.5986
42.575 -0.5442
42.6 -0.5011
42.625 -0.467
42.65 -0.4297
42.675 -0.3816
42.7 -0.3278
42.725 -0.2698
42.75 -0.2131
42.775 -0.1614
42.8 -0.1152
42.825 -0.0746
42.85 -0.0405
42.875 -0.0115
42.9 0.0168
42.925 0.0477
42.95 0.0819
42.975 0.1159
43 0.1476
43.025 0.1757
43.05 0.1973
43.075 0.2189
43.1 0.2415
43.125 0.2637
43.15 0.2827
43.175 0.3047
43.2 0.3338
43.225 0.367
43.25 0.4008
43.275 0.4329
43.3 0.4583
43.325 0.4771
43.35 0.4886
43.375 0.4883
43.4 0.4747
43.425 0.4494
43.45 0.416
43.475 0.3767
43.5 0.3362
43.525 0.3008
43.55 0.2832
43.575 0.2823
43.6 0.287
43.625 0.288
43.65 0.2824
43.675 0.2695
43.7 0.2492
43.725 0.2229
43.75 0.1948
43.775 0.1617
43.8 0.1266
43.825 0.0913
43.85 0.0566
43.875 0.0285
43.9 0.0109
43.925 -0.0002
43.95 -0.0076
43.975 -0.0119
44 -0.0151
44.025 -0.0183
44.05 -0.0272
44.075 -0.0434
44.1 -0.0634
44.125 -0.0843
44.15 -0.1129
44.175 -0.1487
44.2 -0.1781
44.225 -0.1799
44.25 -0.1542
44.275 -0.1078
44.3 -0.043
44.325 0.0298
44.35 0.0997
44.375 0.1674
44.4 0.2366
44.425 0.3138
44.45 0.3979
44.475 0.4816
44.5 0.5587
44.525 0.628
44.55 0.6889
44.575 0.7408
44.6 0.7839
44.625 0.8175
44.65 0.8459
44.675 0.8734
44.7 0.9029
44.725 0.9348
44.75 0.9709
44.775 1.0162
44.8 1.0699
44.825 1.1301
44.85 1.1913
44.875 1.2512
44.9 1.3083
44.925 1.3619
44.95 1.4153
44.975 1.4675
45 1.5143
45.025 1.5602
45.05 1.6094
45.075 1.6615
45.1 1.7167
45.125 1.772
45.15 1.8244
45.175 1.8719
45.2 1.9135
45.225 1.9491
45.25 1.9783
45.275 2.002
45.3 2.0225
45.325 2.0419
45.35 2.0621
45.375 2.0836
45.4 2.1042
45.425 2.1231
45.45 2.1405
45.475 2.1568
45.5 2.1714
45.525 2.1842
45.55 2.1966
45.575 2.2083
45.6 2.2181
45.625 2.2249
45.65 2.2275
45.675 2.2258
45.7 2.2204
45.725 2.2113
45.75 2.1983
45.775 2.1811
45.8 2.1599
45.825 2.1351
45.85 2.107
45.875 2.0748
45.9 2.0385
45.925 1.9986
45.95 1.9536
45.975 1.904
46 1.8506
46.025 1.7943
46.05 1.7375
46.075 1.6825
46.1 1.6281
46.125 1.5746
46.15 1.524
46.175 1.4755
46.2 1.4256
46.225 1.372
46.25 1.3129
46.275 1.2467
46.3 1.1739
46.325 1.0951
46.35 1.014
46.375 0.9324
46.4 0.851
46.425 0.7671
46.45 0.678
46.475 0.583
46.5 0.484
46.525 0.3893
46.55 0.3087
46.575 0.2461
46.6 0.2023
46.625 0.1749
46.65 0.1555
46.675 0.1432
46.7 0.1325
46.725 0.1207
46.75 0.1047
46.775 0.0833
46.8 0.0558
46.825 0.0264
46.85 -0.0012
46.875 -0.0284
46.9 -0.0519
46.925 -0.0721
46.95 -0.0907
46.975 -0.1017
47 -0.1063
47.025 -0.1071
47.05 -0.1123
47.075 -0.1247
47.1 -0.1409
47.125 -0.1602
47.15 -0.1801
47.175 -0.1999
47.2 -0.2176
47.225 -0.2276
47.25 -0.2314
47.275 -0.2301
47.3 -0.2211
47.325 -0.1937
47.35 -0.1466
47.375 -0.0849
47.4 -0.022
47.425 0.0376
47.45 0.0929
47.475 0.1416
47.5 0.18
47.525 0.2092
47.55 0.2288
47.575 0.2407
47.6 0.2454
47.625 0.2505
47.65 0.2631
47.675 0.283
47.7 0.3103
47.725 0.3549
47.75 0.4146
47.775 0.4778
47.8 0.5369
47.825 0.5898
47.85 0.6354
47.875 0.6753
47.9 0.7097
47.925 0.7398
47.95 0.7652
47.975 0.7849
48 0.7987
48.025 0.8079
48.05 0.8118
48.075 0.8096
48.1 0.7998
48.125 0.782
48.15 0.7588
48.175 0.7327
48.2 0.7062
48.225 0.6787
48.25 0.6475
48.275 0.6146
48.3 0.5833
48.325 0.5522
48.35 0.5208
48.375 0.4883
48.4 0.4578
48.425 0.4382
48.45 0.4374
48.475 0.448
48.5 0.4636
48.525 0.4843
48.55 0.5121
48.575 0.5407
48.6 0.5653
48.625 0.5822
48.65 0.5912
48.675 0.5929
48.7 0.5852
48.725 0.5664
48.75 0.5359
48.775 0.4965
48.8 0.4519
48.825 0.4137
48.85 0.3963
48.875 0.3999
48.9 0.4254
48.925 0.4685
48.95 0.5282
48.975 0.5966
49 0.6669
49.025 0.7383
49.05 0.8104
49.075 0.8799
49.1 0.9448
49.125 1.002
49.15 1.0524
49.175 1.1026
49.2 1.1564
49.225 1.2104
49.25 1.2647
49.275 1.3251
49.3 1.3916
49.325 1.4601
49.35 1.5263
49.375 1.5872
49.4 1.6434
49.425 1.6959
49.45 1.7404
49.475 1.7761
49.5 1.8042
49.525 1.8255
49.55 1.8402
49.575 1.8491
49.6 1.8504
49.625 1.8438
49.65 1.8311
49.675 1.8125
49.7 1.7909
49.725 1.7687
49.75 1.7497
49.775 1.7378
49.8 1.7282
49.825 1.7157
49.85 1.7061
49.875 1.7
49.9 1.69
49.925 1.6749
49.95 1.6533
49.975 1.6244
50 1.5898
50.025 1.5535
50.05 1.5221
50.075 1.5068
50.1 1.5171
50.125 1.5439
50.15 1.5735
50.175 1.5964
50.2 1.6151
50.225 1.6306
50.25 1.6431
50.275 1.6555
50.3 1.6697
50.325 1.683
50.35 1.6961
50.375 1.7104
50.4 1.728
50.425 1.7454
50.45 1.7607
50.475 1.7723
50.5 1.7776
50.525 1.7759
50.55 1.7692
50.575 1.7607
50.6 1.7512
50.625 1.7422
50.65 1.7334
50.675 1.7282
50.7 1.7266
50.725 1.7333
50.75 1.7504
50.775 1.7716
50.8 1.7926
50.825 1.8108
50.85 1.825
50.875 1.8337
50.9 1.8378
50.925 1.8398
50.95 1.8401
50.975 1.8409
51 1.8456
51.025 1.8536
51.05 1.8618
51.075 1.8666
51.1 1.8701
51.125 1.8729
51.15 1.8721
51.175 1.8681
51.2 1.8601
51.225 1.8457
51.25 1.8256
51.275 1.8013
51.3 1.7716
51.325 1.7341
51.35 1.692
51.375 1.6489
51.4 1.6091
51.425 1.5719
51.45 1.5371
51.475 1.507
51.5 1.486
51.525 1.4741
51.55 1.4677
51.575 1.4638
51.6 1.4572
51.625 1.4424
51.65 1.4186
51.675 1.3866
51.7 1.348
51.725 1.3017
51.75 1.2513
51.775 1.2081
51.8 1.1811
51.825 1.176
51.85 1.1826
51.875 1.1932
51.9 1.2054
51.925 1.224
51.95 1.2526
51.975 1.2855
52 1.3177
52.025 1.3478
52.05 1.3745
52.075 1.3969
52.1 1.4175
52.125 1.4404
52.15 1.4626
52.175 1.4797
52.2 1.4904
52.225 1.493
52.25 1.4867
52.275 1.4722
52.3 1.4516
52.325 1.4253
52.35 1.3908
52.375 1.3469
52.4 1.2911
52.425 1.228
52.45 1.1603
52.475 1.0987
52.5 1.0555
52.525 1.0353
52.55 1.0312
52.575 1.0322
52.6 1.0286
52.625 1.0188
52.65 1.0086
52.675 1.0039
52.7 1.0088
52.725 1.0254
52.75 1.0457
52.775 1.0685
52.8 1.097
52.825 1.1352
52.85 1.1799
52.875 1.234
52.9 1.2995
52.925 1.376
52.95 1.4587
52.975 1.5387
53 1.6128
53.025 1.6807
53.05 1.7421
53.075 1.7976
53.1 1.8469
53.125 1.8892
53.15 1.9238
53.175 1.9517
53.2 1.9721
53.225 1.9866
53.25 1.9956
53.275 1.9997
53.3 1.9978
53.325 1.9887
53.35 1.9707
53.375 1.9437
53.4 1.9033
53.425 1.8522
53.45 1.7925
53.475 1.7255
53.5 1.6577
53.525 1.5915
53.55 1.5224
53.575 1.4465
53.6 1.3655
53.625 1.2876
53.65 1.2207
53.675 1.1848
53.7 1.1868
53.725 1.2203
53.75 1.272
53.775 1.3201
53.8 1.3572
53.825 1.3836
53.85 1.4007
53.875 1.4119
53.9 1.4199
53.925 1.4222
53.95 1.4175
53.975 1.4052
54 1.3851
54.025 1.3577
54.05 1.3271
54.075 1.2959
54.1 1.2638
54.125 1.2261
54.15 1.1786
54.175 1.1223
54.2 1.0577
54.225 0.9849
54.25 0.9109
54.275 0.844
54.3 0.7917
54.325 0.7605
54.35 0.758
54.375 0.7912
54.4 0.8424
54.425 0.8943
54.45 0.9395
54.475 0.9789
54.5 1.014
54.525 1.0469
54.55 1.077
54.575 1.1021
54.6 1.1194
54.625 1.1279
54.65 1.1295
54.675 1.1243
54.7 1.1167
54.725 1.1054
54.75 1.0925
54.775 1.0805
54.8 1.0804
54.825 1.1101
54.85 1.1661
54.875 1.238
54.9 1.3253
54.925 1.4196
54.95 1.511
54.975 1.5937
55 1.6653
55.025 1.7255
55.05 1.7753
55.075 1.8161
55.1 1.8476
55.125 1.8702
55.15 1.8854
55.175 1.893
55.2 1.8926
55.225 1.8852
55.25 1.871
55.275 1.8508
55.3 1.8268
55.325 1.8008
55.35 1.7747
55.375 1.7465
55.4 1.7141
55.425 1.6737
55.45 1.6237
55.475 1.5674
55.5 1.5091
55.525 1.4471
55.55 1.3821
55.575 1.319
55.6 1.2622
55.625 1.2176
55.65 1.189
55.675 1.1692
55.7 1.1513
55.725 1.1318
55.75 1.1095
55.775 1.082
55.8 1.0456
55.825 0.996
55.85 0.9349
55.875 0.8634
55.9 0.7856
55.925 0.708
55.95 0.6351
55.975 0.5813
56 0.5481
56.025 0.5269
56.05 0.5166
56.075 0.5164
56.1 0.5309
56.125 0.5573
56.15 0.5917
56.175 0.6252
56.2 0.6521
56.225 0.6771
56.25 0.7096
56.275 0.7503
56.3 0.7937
56.325 0.8366
56.35 0.8798
56.375 0.9244
56.4 0.9736
56.425 1.0266
56.45 1.0779
56.475 1.1226
56.5 1.1612
56.525 1.195
56.55 1.2217
56.575 1.2395
56.6 1.2498
56.625 1.2524
56.65 1.2457
56.675 1.2323
56.7 1.2115
56.725 1.1836
56.75 1.1545
56.775 1.1302
56.8 1.1126
56.825 1.0972
56.85 1.0774
56.875 1.0525
56.9 1.0229
56.925 0.9904
56.95 0.9578
56.975 0.9281
57 0.9005
57.025 0.8782
57.05 0.8611
57.075 0.8449
57.1 0.827
57.125 0.8049
57.15 0.7806
57.175 0.7567
57.2 0.7324
57.225 0.7034
57.25 0.6662
57.275 0.6216
57.3 0.5726
57.325 0.5198
57.35 0.464
57.375 0.4114
57.4 0.3684
57.425 0.3345
57.45 0.3039
57.475 0.2732
57.5 0.2433
57.525 0.2162
57.55 0.1976
57.575 0.1948
57.6 0.2065
57.625 0.2247
57.65 0.2458
57.675 0.2694
57.7 0.2968
57.725 0.3314
57.75 0.3748
57.775 0.4231
57.8 0.472
57.825 0.517
57.85 0.5576
57.875 0.5963
57.9 0.6382
57.925 0.6844
57.95 0.7311
57.975 0.7769
58 0.8219
58.025 0.8702
58.05 0.9258
58.075 0.9865
58.1 1.0455
58.125 1.1027
58.15 1.1574
58.175 1.209
58.2 1.2576
58.225 1.3013
58.25 1.3396
58.275 1.3753
58.3 1.4102
58.325 1.446
58.35 1.4811
58.375 1.5159
58.4 1.5502
58.425 1.5836
58.45 1.6153
58.475 1.6434
58.5 1.6674
58.525 1.6873
58.55 1.7022
58.575 1.7114
58.6 1.7144
58.625 1.7112
58.65 1.7018
58.675 1.6869
58.7 1.6667
58.725 1.6415
58.75 1.6121
58.775 1.5782
58.8 1.5422
58.825 1.5032
58.85 1.4611
58.875 1.4137
58.9 1.3597
58.925 1.2992
58.95 1.2325
58.975 1.1611
59 1.0879
59.025 1.0146
59.05 0.9432
59.075 0.8785
59.1 0.8269
59.125 0.79
59.15 0.7625
59.175 0.7362
59.2 0.7084
59.225 0.6792
59.25 0.6492
59.275 0.6212
59.3 0.5958
59.325 0.5712
59.35 0.5431
59.375 0.5054
59.4 0.4542
59.425 0.3945
59.45 0.3284
59.475 0.2607
59.5 0.1983
59.525 0.1501
59.55 0.1259
59.575 0.1242
59.6 0.138
59.625 0.1592
59.65 0.1825
59.675 0.2058
59.7 0.2272
59.725 0.2471
59.75 0.2693
59.775 0.2897
59.8 0.3037
59.825 0.3148
59.85 0.3251
59.875 0.3352
59.9 0.3447
59.925 0.3519
59.95 0.3539
59.975 0.3553
60 0.3605
60.025 0.3716
60.05 0.3884
60.075 0.408
60.1 0.4258
60.125 0.4397
60.15 0.4489
60.175 0.4524
60.2 0.4523
60.225 0.4538
60.25 0.4551
60.275 0.4507
60.3 0.4371
60.325 0.4101
60.35 0.3714
60.375 0.3293
60.4 0.2881
60.425 0.2545
60.45 0.2381
60.475 0.2549
60.5 0.3005
60.525 0.3544
60.55 0.4065
60.575 0.4544
60.6 0.4938
60.625 0.5232
60.65 0.5412
60.675 0.5504
60.7 0.5546
60.725 0.5566
60.75 0.5549
60.775 0.5508
60.8 0.5451
60.825 0.5354
60.85 0.5202
60.875 0.4956
60.9 0.4629
60.925 0.4235
60.95 0.3793
60.975 0.3332
61 0.2915
61.025 0.2613
61.05 0.2476
61.075 0.2489
61.1 0.2572
61.125 0.2732
61.15 0.2966
61.175 0.3252
61.2 0.3546
61.225 0.3808
61.25 0.405
61.275 0.4245
61.3 0.4418
61.325 0.4577
61.35 0.471
61.375 0.4775
61.4 0.473
61.425 0.4602
61.45 0.4437
61.475 0.4326
61.5 0.4252
61.525 0.4215
61.55 0.4147
61.575 0.4056
61.6 0.4032
61.625 0.4143
61.65 0.4375
61.675 0.4743
61.7 0.5246
61.725 0.596
61.75 0.6883
61.775 0.7896
61.8 0.8871
61.825 0.9748
61.85 1.0521
61.875 1.1224
61.9 1.1899
61.925 1.2551
61.95 1.3159
61.975 1.3691
62 1.4131
62.025 1.4472
62.05 1.4732
62.075 1.4908
62.1 1.5013
62.125 1.5079
62.15 1.5118
62.175 1.5147
62.2 1.5148
62.225 1.5097
62.25 1.4973
62.275 1.4798
62.3 1.4599
62.325 1.4385
62.35 1.4207
62.375 1.4094
62.4 1.3976
62.425 1.3835
62.45 1.37
62.475 1.3576
62.5 1.3462
62.525 1.3316
62.55 1.3095
62.575 1.2821
62.6 1.2518
62.625 1.2193
62.65 1.1823
62.675 1.1398
62.7 1.0914
62.725 1.037
62.75 0.9779
62.775 0.9103
62.8 0.8323
62.825 0.7469
62.85 0.6567
62.875 0.5645
62.9 0.476
62.925 0.3958
62.95 0.3379
62.975 0.3013
63 0.2727
63.025 0.2459
63.05 0.2223
63.075 0.2015
63.1 0.184
63.125 0.1697
63.15 0.1588
63.175 0.1514
63.2 0.1452
63.225 0.145
63.25 0.1569
63.275 0.1822
63.3 0.2168
63.325 0.2604
63.35 0.31
63.375 0.3607
63.4 0.4062
63.425 0.4437
63.45 0.4743
63.475 0.5014
63.5 0.5265
63.525 0.5467
63.55 0.5614
63.575 0.5718
63.6 0.5772
63.625 0.58
63.65 0.5827
63.675 0.5861
63.7 0.588
63.725 0.5863
63.75 0.5794
63.775 0.563
63.8 0.535
63.825 0.4974
63.85 0.4467
63.875 0.3843
63.9 0.3121
63.925 0.2304
63.95 0.1483
63.975 0.0782
64 0.0225
64.025 -0.0243
64.05 -0.0557
64.075 -0.0591
64.1 -0.042
64.125 -0.0241
64.15 -0.0118
64.175 -0.0104
64.2 -0.0213
64.225 -0.0421
64.25 -0.0699
64.275 -0.1056
64.3 -0.1479
64.325 -0.1939
64.35 -0.2425
64.375 -0.2841
64.4 -0.3068
64.425 -0.3141
64.45 -0.3171
64.475 -0.3238
64.5 -0.3351
64.525 -0.3563
64.55 -0.383
64.575 -0.4144
64.6 -0.4488
64.625 -0.486
64.65 -0.5207
64.675 -0.5485
64.7 -0.5713
64.725 -0.5934
64.75 -0.6134
64.775 -0.6349
64.8 -0.6603
64.825 -0.6913
64.85 -0.7265
64.875 -0.7634
64.9 -0.8015
64.925 -0.8357
64.95 -0.8658
64.975 -0.8944
65 -0.9243
65.025 -0.9477
65.05 -0.9505
65.075 -0.9314
65.1 -0.9039
65.125 -0.8699
65.15 -0.833
65.175 -0.7985
65.2 -0.7671
65.225 -0.7376
65.25 -0.7068
65.275 -0.6752
65.3 -0.6448
65.325 -0.6173
65.35 -0.5964
65.375 -0.5828
65.4 -0.5778
65.425 -0.5789
65.45 -0.5806
65.475 -0.5821
65.5 -0.5832
65.525 -0.5835
65.55 -0.5887
65.575 -0.5987
65.6 -0.6114
65.625 -0.6296
65.65 -0.6568
65.675 -0.691
65.7 -0.7261
65.725 -0.7593
65.75 -0.7908
65.775 -0.8203
65.8 -0.847
65.825 -0.867
65.85 -0.8775
65.875 -0.8797
65.9 -0.8848
65.925 -0.8951
65.95 -0.904
65.975 -0.9105
66 -0.9151
66.025 -0.9023
66.05 -0.8771
66.075 -0.8508
66.1 -0.8256
66.125 -0.7992
66.15 -0.768
66.175 -0.7317
66.2 -0.6879
66.225 -0.6347
66.25 -0.5669
66.275 -0.4832
66.3 -0.3852
66.325 -0.2794
66.35 -0.1745
66.375 -0.0754
66.4 0.0175
66.425 0.1028
66.45 0.1793
66.475 0.2482
66.5 0.3108
66.525 0.3686
66.55 0.4216
66.575 0.4687
66.6 0.5114
66.625 0.5525
66.65 0.5991
66.675 0.6528
66.7 0.7078
66.725 0.7582
66.75 0.8042
66.775 0.8465
66.8 0.8838
66.825 0.9175
66.85 0.9532
66.875 0.9923
66.9 1.0328
66.925 1.0739
66.95 1.1164
66.975 1.1587
67 1.1988
67.025 1.2367
67.05 1.2732
67.075 1.3057
67.1 1.3347
67.125 1.3601
67.15 1.3828
67.175 1.4015
67.2 1.4135
67.225 1.4177
67.25 1.4132
67.275 1.3999
67.3 1.3782
67.325 1.349
67.35 1.3158
67.375 1.2853
67.4 1.2593
67.425 1.2438
67.45 1.2398
67.475 1.2444
67.5 1.2631
67.525 1.2933
67.55 1.3359
67.575 1.3917
67.6 1.4539
67.625 1.5207
67.65 1.5844
67.675 1.6393
67.7 1.6858
67.725 1.7242
67.75 1.7564
67.775 1.7819
67.8 1.7987
67.825 1.8077
67.85 1.8131
67.875 1.8147
67.9 1.8153
67.925 1.8249
67.95 1.8411
67.975 1.8603
68 1.8769
68.025 1.8877
68.05 1.892
68.075 1.8935
68.1 1.8969
68.125 1.9019
68.15 1.9074
68.175 1.9078
68.2 1.9011
68.225 1.8867
68.25 1.8658
68.275 1.8379
68.3 1.8044
68.325 1.7675
68.35 1.7272
68.375 1.6849
68.4 1.6403
68.425 1.5918
68.45 1.5412
68.475 1.4896
68.5 1.4385
68.525 1.3888
68.55 1.3405
68.575 1.2983
68.6 1.2624
68.625 1.2271
68.65 1.1908
68.675 1.1626
68.7 1.1428
68.725 1.1216
68.75 1.1012
68.775 1.0846
68.8 1.0761
68.825 1.0746
68.85 1.0801
68.875 1.088
68.9 1.0956
68.925 1.1013
68.95 1.1091
68.975 1.1174
69 1.124
69.025 1.1273
69.05 1.1253
69.075 1.1201
69.1 1.115
69.125 1.1077
69.15 1.0995
69.175 1.087
69.2 1.0702
69.225 1.0519
69.25 1.0324
69.275 1.0101
69.3 0.9888
69.325 0.9732
69.35 0.9649
69.375 0.9665
69.4 0.978
69.425 0.9979
69.45 1.0282
69.475 1.0671
69.5 1.112
69.525 1.1612
69.55 1.2091
69.575 1.2534
69.6 1.2959
69.625 1.3411
69.65 1.3913
69.675 1.4428
69.7 1.4969
69.725 1.551
69.75 1.6016
69.775 1.6481
69.8 1.6877
69.825 1.7208
69.85 1.747
69.875 1.7667
69.9 1.7799
69.925 1.7888
69.95 1.7931
69.975 1.7925
70 1.7888
70.025 1.7821
70.05 1.7728
70.075 1.7622
70.1 1.7523
70.125 1.7433
70.15 1.7333
70.175 1.7218
70.2 1.7051
70.225 1.6809
70.25 1.6498
70.275 1.6121
70.3 1.5677
70.325 1.5174
70.35 1.4643
70.375 1.4122
70.4 1.3694
70.425 1.3451
70.45 1.3391
70.475 1.3449
70.5 1.3535
70.525 1.3662
70.55 1.3818
70.575 1.4027
70.6 1.4295
70.625 1.4671
70.65 1.5123
70.675 1.5624
70.7 1.6147
70.725 1.6661
70.75 1.7186
70.775 1.7722
70.8 1.8249
70.825 1.8726
70.85 1.9122
70.875 1.9434
70.9 1.9685
70.925 1.9866
70.95 1.9964
70.975 1.997
71 1.9886
71.025 1.9748
71.05 1.9611
71.075 1.9481
71.1 1.9342
71.125 1.9194
71.15 1.9055
71.175 1.8936
71.2 1.8813
71.225 1.865
71.25 1.843
71.275 1.8145
71.3 1.7826
71.325 1.7483
71.35 1.7097
71.375 1.6654
71.4 1.6146
71.425 1.561
71.45 1.5077
71.475 1.4531
71.5 1.3903
71.525 1.3246
71.55 1.263
71.575 1.2043
71.6 1.1457
71.625 1.0876
71.65 1.0304
71.675 0.9752
71.7 0.9212
71.725 0.8691
71.75 0.8223
71.775 0.7843
71.8 0.7608
71.825 0.7543
71.85 0.7588
71.875 0.7649
71.9 0.7703
71.925 0.7711
71.95 0.7657
71.975 0.756
72 0.7409
72.025 0.7205
72.05 0.7
72.075 0.6839
72.1 0.6765
72.125 0.6802
72.15 0.6912
72.175 0.7061
72.2 0.7211
72.225 0.7318
72.25 0.7408
72.275 0.7505
72.3 0.7684
72.325 0.796
72.35 0.831
72.375 0.8669
72.4 0.9003
72.425 0.9319
72.45 0.9644
72.475 0.9966
72.5 1.0295
72.525 1.0644
72.55 1.0986
72.575 1.1291
72.6 1.1509
72.625 1.1613
72.65 1.1594
72.675 1.1452
72.7 1.1183
72.725 1.0807
72.75 1.0342
72.775 0.9804
72.8 0.9213
72.825 0.8564
72.85 0.788
72.875 0.7185
72.9 0.6483
72.925 0.5822
72.95 0.5224
72.975 0.4673
73 0.4203
73.025 0.3903
73.05 0.3781
73.075 0.3851
73.1 0.4096
73.125 0.4455
73.15 0.4838
73.175 0.5232
73.2 0.5639
73.225 0.6047
73.25 0.6467
73.275 0.6967
73.3 0.7574
73.325 0.8258
73.35 0.8945
73.375 0.9601
73.4 1.0218
73.425 1.0843
73.45 1.1555
73.475 1.2343
73.5 1.3114
73.525 1.3841
73.55 1.4505
73.575 1.5082
73.6 1.5575
73.625 1.5981
73.65 1.631
73.675 1.6584
73.7 1.681
73.725 1.7023
73.75 1.7237
73.775 1.7471
73.8 1.7694
73.825 1.789
73.85 1.808
73.875 1.8307
73.9 1.8568
73.925 1.8817
73.95 1.904
73.975 1.9231
74 1.9377
74.025 1.9467
74.05 1.9499
74.075 1.9476
74.1 1.9394
74.125 1.9247
74.15 1.9031
74.175 1.8751
74.2 1.8421
74.225 1.8048
74.25 1.762
74.275 1.7123
74.3 1.6583
74.325 1.601
74.35 1.5433
74.375 1.49
74.4 1.4459
74.425 1.4156
74.45 1.4003
74.475 1.3911
74.5 1.3831
74.525 1.3739
74.55 1.3641
74.575 1.3517
74.6 1.3364
74.625 1.3171
74.65 1.2904
74.675 1.2547
74.7 1.2093
74.725 1.1562
74.75 1.0984
74.775 1.0384
74.8 0.984
74.825 0.9372
74.85 0.8977
74.875 0.8639
74.9 0.8382
74.925 0.8168
74.95 0.7946
74.975 0.7693
75 0.7427
75.025 0.7155
75.05 0.6873
75.075 0.6568
75.1 0.6238
75.125 0.5902
75.15 0.5535
75.175 0.5145
75.2 0.4718
75.225 0.425
75.25 0.3764
75.275 0.3289
75.3 0.2858
75.325 0.2489
75.35 0.2176
75.375 0.1899
75.4 0.1653
75.425 0.1464
75.45 0.1323
75.475 0.1205
75.5 0.1113
75.525 0.1106
75.55 0.1245
75.575 0.1578
75.6 0.2088
75.625 0.273
75.65 0.3441
75.675 0.4194
75.7 0.4985
75.725 0.5813
75.75 0.6712
75.775 0.7687
75.8 0.8708
75.825 0.9816
75.85 1.0972
75.875 1.2102
75.9 1.3177
75.925 1.4152
75.95 1.502
75.975 1.5778
76 1.6433
76.025 1.6993
76.05 1.7502
76.075 1.8036
76.1 1.8616
76.125 1.9219
76.15 1.9797
76.175 2.0338
76.2 2.0832
76.225 2.1291
76.25 2.1713
76.275 2.2144
76.3 2.2642
76.325 2.3178
76.35 2.3713
76.375 2.4264
76.4 2.4804
76.425 2.5417
76.45 2.6103
76.475 2.6845
76.5 2.759
76.525 2.8297
76.55 2.8945
76.575 2.9529
76.6 3.004
76.625 3.0474
76.65 3.0822
76.675 3.1081
76.7 3.1278
76.725 3.1443
76.75 3.1593
76.775 3.1714
76.8 3.1774
76.825 3.1772
76.85 3.1723
76.875 3.1631
76.9 3.1525
76.925 3.1433
76.95 3.1329
76.975 3.1215
77 3.1087
77.025 3.0932
77.05 3.0745
77.075 3.0587
77.1 3.0481
77.125 3.0391
77.15 3.0308
77.175 3.0211
77.2 3.0071
77.225 2.9895
77.25 2.9686
77.275 2.9459
77.3 2.9215
77.325 2.8916
77.35 2.8549
77.375 2.8119
77.4 2.7635
77.425 2.7114
77.45 2.6604
77.475 2.6138
77.5 2.5705
77.525 2.5297
77.55 2.4911
77.575 2.4549
77.6 2.4156
77.625 2.372
77.65 2.3224
77.675 2.2664
77.7 2.2036
77.725 2.1356
77.75 2.0681
77.775 2.0115
77.8 1.9627
77.825 1.9145
77.85 1.8632
77.875 1.8075
77.9 1.7462
77.925 1.6793
77.95 1.6046
77.975 1.5232
78 1.438
78.025 1.3544
78.05 1.2734
78.075 1.1931
78.1 1.1144
78.125 1.0429
78.15 0.9802
78.175 0.929
78.2 0.895
78.225 0.8809
78.25 0.8876
78.275 0.9019
78.3 0.9207
78.325 0.9403
78.35 0.9537
78.375 0.9575
78.4 0.9566
78.425 0.9549
78.45 0.9542
78.475 0.9522
78.5 0.9476
78.525 0.9489
78.55 0.9584
78.575 0.9738
78.6 0.9979
78.625 1.0352
78.65 1.0903
78.675 1.1564
78.7 1.2277
78.725 1.2993
78.75 1.3681
78.775 1.4332
78.8 1.5001
78.825 1.5703
78.85 1.6402
78.875 1.7051
78.9 1.7657
78.925 1.8266
78.95 1.889
78.975 1.9517
79 2.0145
79.025 2.0776
79.05 2.1458
79.075 2.221
79.1 2.3009
79.125 2.3813
79.15 2.4588
79.175 2.5316
79.2 2.5994
79.225 2.6651
79.25 2.7296
79.275 2.7916
79.3 2.8491
79.325 2.9001
79.35 2.9437
79.375 2.979
79.4 3.0087
79.425 3.0349
79.45 3.056
79.475 3.0708
79.5 3.0784
79.525 3.0778
79.55 3.0677
79.575 3.051
79.6 3.0291
79.625 3.002
79.65 2.9704
79.675 2.9339
79.7 2.8938
79.725 2.8505
79.75 2.8014
79.775 2.7473
79.8 2.6886
79.825 2.6248
79.85 2.5583
79.875 2.4908
79.9 2.4212
79.925 2.3505
79.95 2.2793
79.975 2.2102
80 2.1461
80.025 2.0899
80.05 2.0409
80.075 1.9975
80.1 1.9607
80.125 1.9247
80.15 1.8891
80.175 1.8586
80.2 1.8361
80.225 1.8191
80.25 1.8016
80.275 1.7818
80.3 1.7575
80.325 1.728
80.35 1.6925
80.375 1.6502
80.4 1.6029
80.425 1.5576
80.45 1.5269
80.475 1.5163
80.5 1.5154
80.525 1.5148
80.55 1.5123
80.575 1.5091
80.6 1.5087
80.625 1.509
80.65 1.5048
80.675 1.4944
80.7 1.4801
80.725 1.4671
80.75 1.4576
80.775 1.4493
80.8 1.4413
80.825 1.428
80.85 1.4066
80.875 1.3793
80.9 1.349
80.925 1.3198
80.95 1.2905
80.975 1.2587
81 1.2256
81.025 1.1903
81.05 1.1522
81.075 1.1175
81.1 1.0998
81.125 1.0938
81.15 1.0876
81.175 1.0757
81.2 1.0576
81.225 1.0369
81.25 1.0139
81.275 0.9887
81.3 0.9627
81.325 0.9369
81.35 0.9108
81.375 0.8858
81.4 0.8641
81.425 0.8463
81.45 0.8317
81.475 0.8175
81.5 0.8014
81.525 0.7829
81.55 0.7634
81.575 0.7459
81.6 0.7342
81.625 0.7232
81.65 0.7099
81.675 0.7009
81.7 0.7121
81.725 0.7368
81.75 0.7638
81.775 0.7872
81.8 0.8039
81.825 0.8131
81.85 0.8194
81.875 0.8288
81.9 0.8403
81.925 0.8521
81.95 0.8654
81.975 0.8802
82 0.8944
82.025 0.9031
82.05 0.9044
82.075 0.9009
82.1 0.8942
82.125 0.8848
82.15 0.8751
82.175 0.8647
82.2 0.8528
82.225 0.8409
82.25 0.8312
82.275 0.8293
82.3 0.8471
82.325 0.8873
82.35 0.9411
82.375 1.0022
82.4 1.0633
82.425 1.1217
82.45 1.1767
82.475 1.2262
82.5 1.2728
82.525 1.3167
82.55 1.358
82.575 1.3969
82.6 1.4311
82.625 1.4604
82.65 1.4825
82.675 1.4973
82.7 1.5055
82.725 1.5067
82.75 1.5017
82.775 1.4903
82.8 1.473
82.825 1.4519
82.85 1.4278
82.875 1.3974
82.9 1.3638
82.925 1.3288
82.95 1.2916
82.975 1.2551
83 1.2352
83.025 1.248
83.05 1.2716
83.075 1.2875
83.1 1.2951
83.125 1.2996
83.15 1.3045
83.175 1.3096
83.2 1.314
83.225 1.316
83.25 1.3125
83.275 1.3009
83.3 1.2824
83.325 1.2587
83.35 1.2289
83.375 1.192
83.4 1.1482
83.425 1.1001
83.45 1.0487
83.475 0.9936
83.5 0.9391
83.525 0.8916
83.55 0.8526
83.575 0.8138
83.6 0.7679
83.625 0.7138
83.65 0.651
83.675 0.5803
83.7 0.5036
83.725 0.4256
83.75 0.3505
83.775 0.2844
83.8 0.2261
83.825 0.1745
83.85 0.1271
83.875 0.0814
83.9 0.0366
83.925 -0.0088
83.95 -0.0543
83.975 -0.0943
84 -0.1234
84.025 -0.1388
84.05 -0.1479
84.075 -0.1566
84.1 -0.1673
84.125 -0.1786
84.15 -0.1891
84.175 -0.1998
84.2 -0.2125
84.225 -0.2282
84.25 -0.249
84.275 -0.2718
84.3 -0.2889
84.325 -0.2984
84.35 -0.3032
84.375 -0.3105
84.4 -0.323
84.425 -0.3404
84.45 -0.3615
84.475 -0.3879
84.5 -0.4215
84.525 -0.4616
84.55 -0.5101
84.575 -0.5693
84.6 -0.6352
84.625 -0.6927
84.65 -0.7415
84.675 -0.7859
84.7 -0.8221
84.725 -0.8407
84.75 -0.8356
84.775 -0.8113
84.8 -0.7707
84.825 -0.7217
84.85 -0.6688
84.875 -0.6147
84.9 -0.558
84.925 -0.5034
84.95 -0.4538
84.975 -0.4106
85 -0.3749
85.025 -0.3444
85.05 -0.3191
85.075 -0.302
85.1 -0.2941
85.125 -0.2944
85.15 -0.3027
85.175 -0.3153
85.2 -0.3285
85.225 -0.3398
85.25 -0.3497
85.275 -0.3577
85.3 -0.3636
85.325 -0.3678
85.35 -0.3671
85.375 -0.3582
85.4 -0.34
85.425 -0.3191
85.45 -0.3001
85.475 -0.2844
85.5 -0.2706
85.525 -0.2587
85.55 -0.2508
85.575 -0.2479
85.6 -0.2516
85.625 -0.2669
85.65 -0.2945
85.675 -0.3277
85.7 -0.3606
85.725 -0.3903
85.75 -0.4121
85.775 -0.4281
85.8 -0.4404
85.825 -0.4516
85.85 -0.4643
85.875 -0.4825
85.9 -0.5077
85.925 -0.5359
85.95 -0.5618
85.975 -0.5814
86 -0.5899
86.025 -0.5779
86.05 -0.5452
86.075 -0.5008
86.1 -0.451
86.125 -0.4029
86.15 -0.3539
86.175 -0.3048
86.2 -0.2558
86.225 -0.2059
86.25 -0.1569
86.275 -0.1106
86.3 -0.0694
86.325 -0.036
86.35 -0.0107
86.375 0.0061
86.4 0.0164
86.425 0.0268
86.45 0.04
86.475 0.0562
86.5 0.0802
86.525 0.1144
86.55 0.1577
86.575 0.2046
86.6 0.2509
86.625 0.2969
86.65 0.3421
86.675 0.3853
86.7 0.4238
86.725 0.4587
86.75 0.4919
86.775 0.525
86.8 0.5593
86.825 0.5929
86.85 0.624
86.875 0.6514
86.9 0.6739
86.925 0.6917
86.95 0.7034
86.975 0.7099
87 0.7126
87.025 0.7125
87.05 0.7093
87.075 0.7023
87.1 0.6921
87.125 0.6824
87.15 0.6702
87.175 0.6567
87.2 0.6536
87.225 0.6555
87.25 0.6638
87.275 0.6747
87.3 0.6818
87.325 0.6837
87.35 0.6796
87.375 0.6686
87.4 0.6503
87.425 0.6242
87.45 0.5923
87.475 0.5573
87.5 0.5221
87.525 0.4881
87.55 0.4549
87.575 0.4248
87.6 0.3962
87.625 0.3687
87.65 0.3473
87.675 0.3339
87.7 0.3263
87.725 0.3205
87.75 0.3128
87.775 0.2978
87.8 0.2733
87.825 0.242
87.85 0.2042
87.875 0.1563
87.9 0.102
87.925 0.0504
87.95 0.0023
87.975 -0.0453
88 -0.0878
88.025 -0.1267
88.05 -0.1669
88.075 -0.2035
88.1 -0.2333
88.125 -0.2527
88.15 -0.2592
88.175 -0.256
88.2 -0.251
88.225 -0.2463
88.25 -0.2363
88.275 -0.2214
88.3 -0.206
88.325 -0.1901
88.35 -0.1713
88.375 -0.1527
88.4 -0.1379
88.425 -0.1265
88.45 -0.1166
88.475 -0.1106
88.5 -0.1107
88.525 -0.1178
88.55 -0.132
88.575 -0.1452
88.6 -0.1517
88.625 -0.1495
88.65 -0.1381
88.675 -0.1211
88.7 -0.1023
88.725 -0.0887
88.75 -0.0864
88.775 -0.0943
88.8 -0.1093
88.825 -0.1248
88.85 -0.138
88.875 -0.1526
88.9 -0.159
88.925 -0.1472
88.95 -0.1266
88.975 -0.1028
89 -0.0767
89.025 -0.0437
89.05 -0.0022
89.075 0.0439
89.1 0.0891
89.125 0.1271
89.15 0.1563
89.175 0.1757
89.2 0.1886
89.225 0.2021
89.25 0.2122
89.275 0.2164
89.3 0.2158
89.325 0.2089
89.35 0.1945
89.375 0.1741
89.4 0.1486
89.425 0.1157
89.45 0.0718
89.475 0.0174
89.5 -0.0456
89.525 -0.1195
89.55 -0.2042
89.575 -0.2967
89.6 -0.3883
89.625 -0.4715
89.65 -0.5409
89.675 -0.6031
89.7 -0.6603
89.725 -0.709
89.75 -0.7362
89.775 -0.748
89.8 -0.7555
89.825 -0.7614
89.85 -0.7655
89.875 -0.7714
89.9 -0.7743
89.925 -0.7746
89.95 -0.7732
89.975 -0.7626
90 -0.7348
90.025 -0.702
90.05 -0.6745
90.075 -0.6491
90.1 -0.6224
90.125 -0.5911
90.15 -0.5564
90.175 -0.5217
90.2 -0.4893
90.225 -0.4637
90.25 -0.4461
90.275 -0.4352
90.3 -0.4298
90.325 -0.4295
90.35 -0.4334
90.375 -0.441
90.4 -0.4559
90.425 -0.4796
90.45 -0.4998
90.475 -0.5072
90.5 -0.5047
90.525 -0.4936
90.55 -0.4793
90.575 -0.4688
90.6 -0.4624
90.625 -0.4572
90.65 -0.4557
90.675 -0.4588
90.7 -0.4637
90.725 -0.4711
90.75 -0.4796
90.775 -0.4906
90.8 -0.5051
90.825 -0.5201
90.85 -0.5325
90.875 -0.5396
90.9 -0.5431
90.925 -0.5457
90.95 -0.5469
90.975 -0.5408
91 -0.5284
91.025 -0.512
91.05 -0.4945
91.075 -0.4778
91.1 -0.4659
91.125 -0.461
91.15 -0.4634
91.175 -0.4696
91.2 -0.4755
91.225 -0.4796
91.25 -0.4815
91.275 -0.4795
91.3 -0.4687
91.325 -0.44
91.35 -0.3937
91.375 -0.3394
91.4 -0.2796
91.425 -0.2118
91.45 -0.1381
91.475 -0.0616
91.5 0.0185
91.525 0.1023
91.55 0.186
91.575 0.2637
91.6 0.3344
91.625 0.3993
91.65 0.4612
91.675 0.5239
91.7 0.5884
91.725 0.6541
91.75 0.7187
91.775 0.7769
91.8 0.8258
91.825 0.8652
91.85 0.8987
91.875 0.9319
91.9 0.9719
91.925 1.0159
91.95 1.0548
91.975 1.0859
92 1.1099
92.025 1.1262
92.05 1.1356
92.075 1.1407
92.1 1.1442
92.125 1.1494
92.15 1.1617
92.175 1.1845
92.2 1.2168
92.225 1.259
92.25 1.3074
92.275 1.3585
92.3 1.4073
92.325 1.4498
92.35 1.4848
92.375 1.5129
92.4 1.5343
92.425 1.5468
92.45 1.5482
92.475 1.5406
92.5 1.5288
92.525 1.5137
92.55 1.4945
92.575 1.4698
92.6 1.4419
92.625 1.4116
92.65 1.3795
92.675 1.344
92.7 1.3051
92.725 1.2661
92.75 1.2292
92.775 1.195
92.8 1.1673
92.825 1.1497
92.85 1.1419
92.875 1.139
92.9 1.1322
92.925 1.1248
92.95 1.1214
92.975 1.1255
93 1.1354
93.025 1.1483
93.05 1.1662
93.075 1.1909
93.1 1.2202
93.125 1.2533
93.15 1.2859
93.175 1.3151
93.2 1.3417
93.225 1.3664
93.25 1.3917
93.275 1.4217
93.3 1.4518
93.325 1.478
93.35 1.5
93.375 1.5195
93.4 1.5395
93.425 1.5624
93.45 1.5895
93.475 1.6174
93.5 1.6426
93.525 1.6624
93.55 1.6782
93.575 1.69
93.6 1.695
93.625 1.6929
93.65 1.6847
93.675 1.6689
93.7 1.6459
93.725 1.6152
93.75 1.5795
93.775 1.544
93.8 1.5094
93.825 1.4722
93.85 1.4291
93.875 1.3793
93.9 1.3235
93.925 1.2641
93.95 1.2062
93.975 1.1566
94 1.1251
94.025 1.1105
94.05 1.1101
94.075 1.1207
94.1 1.1368
94.125 1.1568
94.15 1.1775
94.175 1.1934
94.2 1.2032
94.225 1.21
94.25 1.2178
94.275 1.2319
94.3 1.2481
94.325 1.2667
94.35 1.2854
94.375 1.3016
94.4 1.3174
94.425 1.3296
94.45 1.3355
94.475 1.3425
94.5 1.3509
94.525 1.3546
94.55 1.3531
94.575 1.3478
94.6 1.3407
94.625 1.3296
94.65 1.3146
94.675 1.2966
94.7 1.2762
94.725 1.2545
94.75 1.2319
94.775 1.2105
94.8 1.1948
94.825 1.1861
94.85 1.1815
94.875 1.1801
94.9 1.181
94.925 1.1793
94.95 1.1718
94.975 1.1581
95 1.1384
95.025 1.1122
95.05 1.0785
95.075 1.0412
95.1 1.0013
95.125 0.9637
95.15 0.933
95.175 0.9148
95.2 0.9106
95.225 0.9174
95.25 0.9358
95.275 0.9599
95.3 0.9838
95.325 1.0013
95.35 1.0104
95.375 1.0112
95.4 1.0044
95.425 0.9901
95.45 0.9671
95.475 0.9363
95.5 0.9067
95.525 0.8853
95.55 0.8785
95.575 0.878
95.6 0.8766
95.625 0.871
95.65 0.8618
95.675 0.852
95.7 0.8428
95.725 0.8352
95.75 0.8309
95.775 0.8297
95.8 0.8342
95.825 0.8463
95.85 0.8662
95.875 0.8898
95.9 0.9172
95.925 0.9473
95.95 0.9778
95.975 1.0037
96 1.0248
96.025 1.0428
96.05 1.0589
96.075 1.0745
96.1 1.0865
96.125 1.0947
96.15 1.0984
96.175 1.099
96.2 1.0974
96.225 1.0938
96.25 1.0882
96.275 1.0783
96.3 1.0635
96.325 1.0448
96.35 1.0236
96.375 1.0011
96.4 0.9779
96.425 0.9534
96.45 0.923
96.475 0.8831
96.5 0.833
96.525 0.7768
96.55 0.7178
96.575 0.6577
96.6 0.5971
96.625 0.5392
96.65 0.484
96.675 0.4309
96.7 0.3791
96.725 0.3275
96.75 0.2766
96.775 0.2243
96.8 0.1716
96.825 0.1259
96.85 0.0962
96.875 0.0805
96.9 0.0709
96.925 0.0636
96.95 0.053
96.975 0.0369
97 0.0166
97.025 -0.0075
97.05 -0.0385
97.075 -0.077
97.1 -0.1222
97.125 -0.1709
97.15 -0.2223
97.175 -0.2736
97.2 -0.3199
97.225 -0.3635
97.25 -0.4068
97.275 -0.4522
97.3 -0.4993
97.325 -0.544
97.35 -0.5767
97.375 -0.5994
97.4 -0.6129
97.425 -0.6145
97.45 -0.5988
97.475 -0.5651
97.5 -0.5101
97.525 -0.4382
97.55 -0.3553
97.575 -0.2628
97.6 -0.1653
97.625 -0.0661
97.65 0.0327
97.675 0.1296
97.7 0.2212
97.725 0.3037
97.75 0.3746
97.775 0.4328
97.8 0.4826
97.825 0.5296
97.85 0.5778
97.875 0.6272
97.9 0.6757
97.925 0.7212
97.95 0.7629
97.975 0.7981
98 0.8263
98.025 0.847
98.05 0.8613
98.075 0.8721
98.1 0.8828
98.125 0.8942
98.15 0.9033
98.175 0.9084
98.2 0.9112
98.225 0.9119
98.25 0.9117
98.275 0.9106
98.3 0.9068
98.325 0.8998
98.35 0.8931
98.375 0.8851
98.4 0.8723
98.425 0.8542
98.45 0.8327
98.475 0.8062
98.5 0.7731
98.525 0.7337
98.55 0.6906
98.575 0.6464
98.6 0.601
98.625 0.554
98.65 0.5065
98.675 0.4581
98.7 0.4094
98.725 0.3662
98.75 0.3324
98.775 0.3044
98.8 0.2761
98.825 0.2443
98.85 0.2062
98.875 0.1594
98.9 0.1029
98.925 0.0346
98.95 -0.0408
98.975 -0.116
99 -0.1798
99.025 -0.2128
99.05 -0.1954
99.075 -0.1379
99.1 -0.0733
99.125 -0.0121
99.15 0.0425
99.175 0.0923
99.2 0.1353
99.225 0.1711
99.25 0.2001
99.275 0.2246
99.3 0.2447
99.325 0.2608
99.35 0.2725
99.375 0.2811
99.4 0.29
99.425 0.2979
99.45 0.3006
99.475 0.2958
99.5 0.28
99.525 0.2545
99.55 0.219
99.575 0.1797
99.6 0.1418
99.625 0.1119
99.65 0.0958
99.675 0.0993
99.7 0.1233
99.725 0.1679
99.75 0.2227
99.775 0.2763
99.8 0.3238
99.825 0.3645
99.85 0.3981
99.875 0.4274
99.9 0.4598
99.925 0.4943
99.95 0.5264
99.975 0.5533
100 0.574
