# Supplementary material for: Uptake of N2O5 by aqueous aerosol unveiled using chemically accurate many-body potentials
Source: Nat Commun. 2022 Mar 10;13:1266. doi: 10.1038/s41467-022-28697-8 (PMC8913772; doi:10.1038/s41467-022-28697-8)
Supplement: Supplementary file 3 — Source Data [file 41467_2022_28697_MOESM3_ESM.zip › n2o5-uptake-data/Fig2/scattering/rep08run11/relcom_gds.dat]

0.025 12.0144
0.05 11.9817
0.075 11.949
0.1 11.9163
0.125 11.8836
0.15 11.8509
0.175 11.8181
0.2 11.7852
0.225 11.7524
0.25 11.7195
0.275 11.6866
0.3 11.6536
0.325 11.6207
0.35 11.5876
0.375 11.5546
0.4 11.5215
0.425 11.4884
0.45 11.4553
0.475 11.4221
0.5 11.3889
0.525 11.3557
0.55 11.3225
0.575 11.2893
0.6 11.256
0.625 11.2228
0.65 11.1895
0.675 11.1561
0.7 11.1228
0.725 11.0895
0.75 11.0561
0.775 11.0227
0.8 10.9893
0.825 10.9559
0.85 10.9224
0.875 10.8889
0.9 10.8554
0.925 10.8219
0.95 10.7883
0.975 10.7548
1 10.7212
1.025 10.6876
1.05 10.6539
1.075 10.6201
1.1 10.5863
1.125 10.5525
1.15 10.5185
1.175 10.4845
1.2 10.4504
1.225 10.4163
1.25 10.3821
1.275 10.3478
1.3 10.3135
1.325 10.2791
1.35 10.2446
1.375 10.2102
1.4 10.1757
1.425 10.1412
1.45 10.1068
1.475 10.0724
1.5 10.0379
1.525 10.0036
1.55 9.9692
1.575 9.9349
1.6 9.9006
1.625 9.8662
1.65 9.8319
1.675 9.7975
1.7 9.7631
1.725 9.7287
1.75 9.6943
1.775 9.6598
1.8 9.6253
1.825 9.5908
1.85 9.5562
1.875 9.5216
1.9 9.4871
1.925 9.4525
1.95 9.418
1.975 9.3834
2 9.3487
2.025 9.314
2.05 9.2793
2.075 9.2447
2.1 9.2101
2.125 9.1755
2.15 9.1408
2.175 9.1061
2.2 9.0712
2.225 9.0363
2.25 9.0012
2.275 8.9659
2.3 8.9306
2.325 8.8952
2.35 8.8596
2.375 8.824
2.4 8.7881
2.425 8.752
2.45 8.7156
2.475 8.679
2.5 8.6423
2.525 8.6054
2.55 8.5682
2.575 8.5309
2.6 8.4933
2.625 8.4556
2.65 8.4177
2.675 8.3797
2.7 8.3415
2.725 8.3033
2.75 8.2649
2.775 8.2264
2.8 8.1878
2.825 8.1491
2.85 8.1103
2.875 8.0713
2.9 8.0321
2.925 7.9927
2.95 7.9531
2.975 7.9135
3 7.8738
3.025 7.834
3.05 7.7937
3.075 7.7532
3.1 7.7125
3.125 7.6716
3.15 7.6306
3.175 7.5894
3.2 7.548
3.225 7.5064
3.25 7.4646
3.275 7.4228
3.3 7.3808
3.325 7.3388
3.35 7.2966
3.375 7.2544
3.4 7.2122
3.425 7.17
3.45 7.128
3.475 7.086
3.5 7.0438
3.525 7.0013
3.55 6.9585
3.575 6.9154
3.6 6.8719
3.625 6.8279
3.65 6.7832
3.675 6.738
3.7 6.6921
3.725 6.6457
3.75 6.5986
3.775 6.5508
3.8 6.5024
3.825 6.4534
3.85 6.4038
3.875 6.3536
3.9 6.3027
3.925 6.2512
3.95 6.1988
3.975 6.1457
4 6.0919
4.025 6.0374
4.05 5.982
4.075 5.9256
4.1 5.8683
4.125 5.81
4.15 5.7509
4.175 5.691
4.2 5.6299
4.225 5.5673
4.25 5.503
4.275 5.4371
4.3 5.3699
4.325 5.3015
4.35 5.2313
4.375 5.159
4.4 5.0849
4.425 5.0083
4.45 4.9284
4.475 4.8453
4.5 4.7599
4.525 4.6713
4.55 4.5791
4.575 4.4823
4.6 4.38
4.625 4.2719
4.65 4.158
4.675 4.0422
4.7 3.9319
4.725 3.8369
4.75 3.7637
4.775 3.7106
4.8 3.6728
4.825 3.638
4.85 3.599
4.875 3.5554
4.9 3.506
4.925 3.4502
4.95 3.3879
4.975 3.3194
5 3.245
5.025 3.1666
5.05 3.0885
5.075 3.0131
5.1 2.9383
5.125 2.8629
5.15 2.7843
5.175 2.7004
5.2 2.6151
5.225 2.5314
5.25 2.4479
5.275 2.3649
5.3 2.2861
5.325 2.2133
5.35 2.1502
5.375 2.097
5.4 2.0461
5.425 1.9917
5.45 1.9309
5.475 1.8624
5.5 1.7877
5.525 1.7049
5.55 1.6095
5.575 1.5026
5.6 1.3871
5.625 1.271
5.65 1.1643
5.675 1.0806
5.7 1.023
5.725 0.9781
5.75 0.9357
5.775 0.8877
5.8 0.8319
5.825 0.7674
5.85 0.6945
5.875 0.6139
5.9 0.5279
5.925 0.4474
5.95 0.3893
5.975 0.3604
6 0.3494
6.025 0.347
6.05 0.3489
6.075 0.3501
6.1 0.3483
6.125 0.3417
6.15 0.3357
6.175 0.3342
6.2 0.3403
6.225 0.3577
6.25 0.3841
6.275 0.4236
6.3 0.4768
6.325 0.5392
6.35 0.606
6.375 0.6749
6.4 0.7436
6.425 0.8098
6.45 0.8659
6.475 0.9125
6.5 0.9525
6.525 0.9899
6.55 1.029
6.575 1.0676
6.6 1.1035
6.625 1.1369
6.65 1.1747
6.675 1.2238
6.7 1.2779
6.725 1.3275
6.75 1.3753
6.775 1.4213
6.8 1.4636
6.825 1.5008
6.85 1.5318
6.875 1.5574
6.9 1.5908
6.925 1.6407
6.95 1.696
6.975 1.7477
7 1.7884
7.025 1.8181
7.05 1.8366
7.075 1.8472
7.1 1.8569
7.125 1.8746
7.15 1.9055
7.175 1.9482
7.2 1.9974
7.225 2.0436
7.25 2.0833
7.275 2.1187
7.3 2.159
7.325 2.2025
7.35 2.2494
7.375 2.3063
7.4 2.371
7.425 2.4381
7.45 2.5013
7.475 2.5594
7.5 2.6112
7.525 2.6546
7.55 2.6891
7.575 2.7143
7.6 2.7295
7.625 2.7349
7.65 2.7317
7.675 2.7211
7.7 2.7072
7.725 2.6961
7.75 2.6961
7.775 2.7054
7.8 2.725
7.825 2.7488
7.85 2.7731
7.875 2.7962
7.9 2.8158
7.925 2.8298
7.95 2.8377
7.975 2.8399
8 2.8368
8.025 2.8279
8.05 2.8133
8.075 2.7929
8.1 2.7666
8.125 2.7348
8.15 2.6983
8.175 2.6572
8.2 2.6109
8.225 2.5598
8.25 2.5042
8.275 2.4447
8.3 2.3806
8.325 2.3113
8.35 2.2376
8.375 2.1604
8.4 2.0801
8.425 1.9981
8.45 1.9164
8.475 1.8387
8.5 1.7718
8.525 1.7137
8.55 1.6621
8.575 1.6139
8.6 1.5678
8.625 1.5241
8.65 1.4799
8.675 1.4339
8.7 1.3866
8.725 1.3358
8.75 1.2813
8.775 1.2253
8.8 1.175
8.825 1.1349
8.85 1.1007
8.875 1.0665
8.9 1.0336
8.925 0.9998
8.95 0.9655
8.975 0.9326
9 0.9011
9.025 0.8676
9.05 0.8332
9.075 0.7972
9.1 0.7566
9.125 0.7108
9.15 0.6615
9.175 0.6063
9.2 0.5487
9.225 0.4939
9.25 0.4465
9.275 0.4103
9.3 0.3844
9.325 0.3667
9.35 0.3512
9.375 0.3399
9.4 0.3275
9.425 0.3152
9.45 0.3025
9.475 0.2902
9.5 0.2769
9.525 0.2649
9.55 0.2565
9.575 0.251
9.6 0.2546
9.625 0.2678
9.65 0.2829
9.675 0.2952
9.7 0.3
9.725 0.2964
9.75 0.2884
9.775 0.2811
9.8 0.2804
9.825 0.2881
9.85 0.3006
9.875 0.3118
9.9 0.3208
9.925 0.3281
9.95 0.3315
9.975 0.3272
10 0.3148
10.025 0.2933
10.05 0.2631
10.075 0.2248
10.1 0.1805
10.125 0.1469
10.15 0.1326
10.175 0.1373
10.2 0.1466
10.225 0.1539
10.25 0.1553
10.275 0.1477
10.3 0.1326
10.325 0.1123
10.35 0.0931
10.375 0.0781
10.4 0.0677
10.425 0.0585
10.45 0.0531
10.475 0.0539
10.5 0.0576
10.525 0.0558
10.55 0.0454
10.575 0.0259
10.6 0.0002
10.625 -0.0284
10.65 -0.056
10.675 -0.0814
10.7 -0.1058
10.725 -0.1298
10.75 -0.1569
10.775 -0.1906
10.8 -0.2274
10.825 -0.2656
10.85 -0.2983
10.875 -0.3206
10.9 -0.3286
10.925 -0.3244
10.95 -0.3195
10.975 -0.3151
11 -0.3075
11.025 -0.2941
11.05 -0.2688
11.075 -0.235
11.1 -0.1991
11.125 -0.1607
11.15 -0.1191
11.175 -0.0729
11.2 -0.0226
11.225 0.0333
11.25 0.0857
11.275 0.1258
11.3 0.1524
11.325 0.1668
11.35 0.171
11.375 0.1637
11.4 0.1464
11.425 0.1227
11.45 0.0938
11.475 0.0594
11.5 0.0209
11.525 -0.0194
11.55 -0.059
11.575 -0.0997
11.6 -0.1467
11.625 -0.2004
11.65 -0.2579
11.675 -0.3148
11.7 -0.3685
11.725 -0.4172
11.75 -0.4538
11.775 -0.4811
11.8 -0.5062
11.825 -0.5312
11.85 -0.5562
11.875 -0.5802
11.9 -0.599
11.925 -0.6126
11.95 -0.6288
11.975 -0.6572
12 -0.689
12.025 -0.7093
12.05 -0.713
12.075 -0.7112
12.1 -0.7137
12.125 -0.7188
12.15 -0.7186
12.175 -0.7096
12.2 -0.6909
12.225 -0.6685
12.25 -0.6491
12.275 -0.6359
12.3 -0.6287
12.325 -0.6271
12.35 -0.6254
12.375 -0.6205
12.4 -0.6062
12.425 -0.5775
12.45 -0.5346
12.475 -0.4823
12.5 -0.4214
12.525 -0.353
12.55 -0.2802
12.575 -0.2096
12.6 -0.1456
12.625 -0.0887
12.65 -0.0406
12.675 -0.0013
12.7 0.0295
12.725 0.0511
12.75 0.0651
12.775 0.0717
12.8 0.0687
12.825 0.0564
12.85 0.0345
12.875 0.005
12.9 -0.0291
12.925 -0.0659
12.95 -0.1001
12.975 -0.1312
13 -0.156
13.025 -0.1758
13.05 -0.1953
13.075 -0.2121
13.1 -0.2242
13.125 -0.2354
13.15 -0.2501
13.175 -0.2662
13.2 -0.2784
13.225 -0.2895
13.25 -0.3015
13.275 -0.3174
13.3 -0.3383
13.325 -0.3618
13.35 -0.3892
13.375 -0.4211
13.4 -0.4544
13.425 -0.489
13.45 -0.5235
13.475 -0.5543
13.5 -0.5809
13.525 -0.6014
13.55 -0.6147
13.575 -0.6242
13.6 -0.6298
13.625 -0.6291
13.65 -0.6221
13.675 -0.6149
13.7 -0.61
13.725 -0.6075
13.75 -0.6103
13.775 -0.624
13.8 -0.6497
13.825 -0.6844
13.85 -0.7167
13.875 -0.7341
13.9 -0.7367
13.925 -0.7316
13.95 -0.7284
13.975 -0.7302
14 -0.7413
14.025 -0.7641
14.05 -0.7993
14.075 -0.8447
14.1 -0.8927
14.125 -0.934
14.15 -0.9646
14.175 -0.9835
14.2 -0.9998
14.225 -1.016
14.25 -1.0349
14.275 -1.0584
14.3 -1.0875
14.325 -1.1212
14.35 -1.1596
14.375 -1.1969
14.4 -1.2332
14.425 -1.2656
14.45 -1.2928
14.475 -1.3181
14.5 -1.3476
14.525 -1.3879
14.55 -1.4373
14.575 -1.4965
14.6 -1.5607
14.625 -1.6273
14.65 -1.6978
14.675 -1.7731
14.7 -1.8484
14.725 -1.9191
14.75 -1.9873
14.775 -2.057
14.8 -2.1295
14.825 -2.2053
14.85 -2.2707
14.875 -2.317
14.9 -2.3517
14.925 -2.3745
14.95 -2.385
14.975 -2.3772
15 -2.3425
15.025 -2.2859
15.05 -2.2253
15.075 -2.1718
15.1 -2.1229
15.125 -2.0737
15.15 -2.022
15.175 -1.9681
15.2 -1.9126
15.225 -1.8578
15.25 -1.8024
15.275 -1.7435
15.3 -1.6825
15.325 -1.6255
15.35 -1.5768
15.375 -1.5396
15.4 -1.5119
15.425 -1.4847
15.45 -1.4489
15.475 -1.4098
15.5 -1.3722
15.525 -1.3372
15.55 -1.3037
15.575 -1.2742
15.6 -1.2524
15.625 -1.2374
15.65 -1.2288
15.675 -1.2276
15.7 -1.2357
15.725 -1.2564
15.75 -1.2904
15.775 -1.335
15.8 -1.3853
15.825 -1.432
15.85 -1.4563
15.875 -1.4476
15.9 -1.4192
15.925 -1.3843
15.95 -1.351
15.975 -1.3229
16 -1.3021
16.025 -1.2889
16.05 -1.2842
16.075 -1.2881
16.1 -1.2955
16.125 -1.3045
16.15 -1.3154
16.175 -1.3242
16.2 -1.3218
16.225 -1.3062
16.25 -1.2815
16.275 -1.2492
16.3 -1.2168
16.325 -1.1859
16.35 -1.1617
16.375 -1.1422
16.4 -1.1247
16.425 -1.1155
16.45 -1.1152
16.475 -1.1224
16.5 -1.1345
16.525 -1.151
16.55 -1.1723
16.575 -1.1888
16.6 -1.1883
16.625 -1.1657
16.65 -1.1341
16.675 -1.1034
16.7 -1.0779
16.725 -1.0588
16.75 -1.0479
16.775 -1.0448
16.8 -1.0489
16.825 -1.0572
16.85 -1.0655
16.875 -1.0744
16.9 -1.0861
16.925 -1.1032
16.95 -1.1229
16.975 -1.1461
17 -1.1711
17.025 -1.1949
17.05 -1.2123
17.075 -1.2212
17.1 -1.2225
17.125 -1.2154
17.15 -1.201
17.175 -1.1835
17.2 -1.1661
17.225 -1.1505
17.25 -1.1342
17.275 -1.1144
17.3 -1.0889
17.325 -1.0593
17.35 -1.0298
17.375 -1.0014
17.4 -0.9746
17.425 -0.9532
17.45 -0.9391
17.475 -0.9327
17.5 -0.9367
17.525 -0.9555
17.55 -0.9866
17.575 -1.0289
17.6 -1.0739
17.625 -1.1141
17.65 -1.1495
17.675 -1.1812
17.7 -1.2126
17.725 -1.2437
17.75 -1.2712
17.775 -1.2927
17.8 -1.3025
17.825 -1.2981
17.85 -1.2836
17.875 -1.2645
17.9 -1.2471
17.925 -1.2306
17.95 -1.213
17.975 -1.196
18 -1.1828
18.025 -1.1765
18.05 -1.1729
18.075 -1.1705
18.1 -1.1673
18.125 -1.1645
18.15 -1.1621
18.175 -1.1564
18.2 -1.1481
18.225 -1.1351
18.25 -1.1227
18.275 -1.1175
18.3 -1.1238
18.325 -1.1365
18.35 -1.1485
18.375 -1.1572
18.4 -1.1587
18.425 -1.1555
18.45 -1.1448
18.475 -1.1243
18.5 -1.1
18.525 -1.0747
18.55 -1.0477
18.575 -1.0139
18.6 -0.9633
18.625 -0.8946
18.65 -0.8233
18.675 -0.7583
18.7 -0.7031
18.725 -0.6575
18.75 -0.6207
18.775 -0.589
18.8 -0.5534
18.825 -0.5145
18.85 -0.4774
18.875 -0.4435
18.9 -0.4116
18.925 -0.3781
18.95 -0.3356
18.975 -0.279
19 -0.2131
19.025 -0.1431
19.05 -0.0727
19.075 -0.0024
19.1 0.0676
19.125 0.1351
19.15 0.1968
19.175 0.2525
19.2 0.3033
19.225 0.3469
19.25 0.3812
19.275 0.405
19.3 0.4199
19.325 0.4278
19.35 0.4312
19.375 0.4322
19.4 0.4279
19.425 0.4156
19.45 0.3955
19.475 0.3704
19.5 0.3429
19.525 0.3205
19.55 0.312
19.575 0.3174
19.6 0.3329
19.625 0.3504
19.65 0.3657
19.675 0.3794
19.7 0.3916
19.725 0.4029
19.75 0.4155
19.775 0.4284
19.8 0.4376
19.825 0.4386
19.85 0.4298
19.875 0.412
19.9 0.3865
19.925 0.3543
19.95 0.3181
19.975 0.2808
20 0.2412
20.025 0.2005
20.05 0.168
20.075 0.1564
20.1 0.166
20.125 0.1866
20.15 0.2136
20.175 0.2441
20.2 0.275
20.225 0.3058
20.25 0.3412
20.275 0.3838
20.3 0.4321
20.325 0.4798
20.35 0.525
20.375 0.5677
20.4 0.6049
20.425 0.6348
20.45 0.6582
20.475 0.6753
20.5 0.6859
20.525 0.6906
20.55 0.6888
20.575 0.6794
20.6 0.6631
20.625 0.6404
20.65 0.6091
20.675 0.5714
20.7 0.53
20.725 0.4853
20.75 0.4394
20.775 0.3917
20.8 0.3415
20.825 0.2908
20.85 0.2403
20.875 0.1901
20.9 0.144
20.925 0.1091
20.95 0.093
20.975 0.0922
21 0.1052
21.025 0.131
21.05 0.1725
21.075 0.2256
21.1 0.2894
21.125 0.3578
21.15 0.4267
21.175 0.4946
21.2 0.5597
21.225 0.6216
21.25 0.6842
21.275 0.7492
21.3 0.8156
21.325 0.8819
21.35 0.9464
21.375 1.0105
21.4 1.0739
21.425 1.1332
21.45 1.1889
21.475 1.2404
21.5 1.2881
21.525 1.3315
21.55 1.3682
21.575 1.398
21.6 1.4234
21.625 1.4438
21.65 1.4588
21.675 1.4692
21.7 1.4748
21.725 1.4758
21.75 1.472
21.775 1.4636
21.8 1.4512
21.825 1.4343
21.85 1.4129
21.875 1.3891
21.9 1.3621
21.925 1.3309
21.95 1.2943
21.975 1.2526
22 1.2086
22.025 1.1655
22.05 1.1251
22.075 1.0832
22.1 1.0401
22.125 0.9936
22.15 0.9445
22.175 0.8943
22.2 0.8411
22.225 0.7827
22.25 0.7208
22.275 0.6597
22.3 0.6048
22.325 0.5555
22.35 0.5066
22.375 0.456
22.4 0.4022
22.425 0.3463
22.45 0.2921
22.475 0.2398
22.5 0.189
22.525 0.1379
22.55 0.0816
22.575 0.0198
22.6 -0.0485
22.625 -0.1225
22.65 -0.1965
22.675 -0.27
22.7 -0.345
22.725 -0.4245
22.75 -0.5057
22.775 -0.586
22.8 -0.6688
22.825 -0.7593
22.85 -0.8511
22.875 -0.9267
22.9 -0.9733
22.925 -0.993
22.95 -0.9905
22.975 -0.9653
23 -0.9168
23.025 -0.8517
23.05 -0.7757
23.075 -0.699
23.1 -0.6292
23.125 -0.5699
23.15 -0.5217
23.175 -0.4834
23.2 -0.4578
23.225 -0.4434
23.25 -0.4368
23.275 -0.4378
23.3 -0.4462
23.325 -0.4612
23.35 -0.4835
23.375 -0.5123
23.4 -0.5451
23.425 -0.5713
23.45 -0.5802
23.475 -0.5729
23.5 -0.5592
23.525 -0.5449
23.55 -0.5372
23.575 -0.5383
23.6 -0.5484
23.625 -0.5611
23.65 -0.5717
23.675 -0.5771
23.7 -0.5755
23.725 -0.567
23.75 -0.5572
23.775 -0.5513
23.8 -0.5535
23.825 -0.5685
23.85 -0.5993
23.875 -0.6423
23.9 -0.6873
23.925 -0.7294
23.95 -0.7646
23.975 -0.7864
24 -0.7961
24.025 -0.7988
24.05 -0.7983
24.075 -0.7964
24.1 -0.7924
24.125 -0.7858
24.15 -0.7775
24.175 -0.7702
24.2 -0.7656
24.225 -0.7635
24.25 -0.7594
24.275 -0.7533
24.3 -0.7508
24.325 -0.754
24.35 -0.7589
24.375 -0.7573
24.4 -0.7484
24.425 -0.734
24.45 -0.7204
24.475 -0.7101
24.5 -0.7042
24.525 -0.6995
24.55 -0.692
24.575 -0.68
24.6 -0.6647
24.625 -0.6513
24.65 -0.6415
24.675 -0.6357
24.7 -0.6342
24.725 -0.6322
24.75 -0.6259
24.775 -0.6142
24.8 -0.6004
24.825 -0.5878
24.85 -0.5778
24.875 -0.5715
24.9 -0.5643
24.925 -0.5572
24.95 -0.5529
24.975 -0.5482
25 -0.5461
25.025 -0.5436
25.05 -0.5405
25.075 -0.5333
25.1 -0.5177
25.125 -0.4918
25.15 -0.4508
25.175 -0.4024
25.2 -0.3529
25.225 -0.3055
25.25 -0.2604
25.275 -0.2206
25.3 -0.1861
25.325 -0.1568
25.35 -0.1315
25.375 -0.1102
25.4 -0.0958
25.425 -0.0833
25.45 -0.0733
25.475 -0.0644
25.5 -0.056
25.525 -0.0495
25.55 -0.0449
25.575 -0.0401
25.6 -0.0319
25.625 -0.0206
25.65 -0.0078
25.675 0.0049
25.7 0.0169
25.725 0.0286
25.75 0.0379
25.775 0.0437
25.8 0.0516
25.825 0.0627
25.85 0.0786
25.875 0.0976
25.9 0.1191
25.925 0.1461
25.95 0.1757
25.975 0.2017
26 0.2201
26.025 0.2298
26.05 0.2319
26.075 0.2274
26.1 0.219
26.125 0.2144
26.15 0.2224
26.175 0.2457
26.2 0.278
26.225 0.3237
26.25 0.3766
26.275 0.4314
26.3 0.4829
26.325 0.5289
26.35 0.5687
26.375 0.6015
26.4 0.6268
26.425 0.6446
26.45 0.6557
26.475 0.6645
26.5 0.6752
26.525 0.6906
26.55 0.7111
26.575 0.7344
26.6 0.7555
26.625 0.7719
26.65 0.7829
26.675 0.7879
26.7 0.7876
26.725 0.7818
26.75 0.7705
26.775 0.7539
26.8 0.7324
26.825 0.7063
26.85 0.6755
26.875 0.6401
26.9 0.6019
26.925 0.5618
26.95 0.5221
26.975 0.4854
27 0.4507
27.025 0.4145
27.05 0.3743
27.075 0.3297
27.1 0.2816
27.125 0.2333
27.15 0.1842
27.175 0.1328
27.2 0.081
27.225 0.0338
27.25 -0.0063
27.275 -0.0381
27.3 -0.0582
27.325 -0.0665
27.35 -0.0654
27.375 -0.055
27.4 -0.0303
27.425 0.0088
27.45 0.0543
27.475 0.0991
27.5 0.1393
27.525 0.1732
27.55 0.2019
27.575 0.224
27.6 0.2399
27.625 0.2476
27.65 0.2471
27.675 0.2403
27.7 0.2268
27.725 0.2086
27.75 0.1896
27.775 0.1746
27.8 0.1655
27.825 0.1636
27.85 0.1613
27.875 0.1552
27.9 0.1436
27.925 0.1275
27.95 0.1072
27.975 0.0866
28 0.0669
28.025 0.0429
28.05 0.0166
28.075 -0.0123
28.1 -0.0434
28.125 -0.0768
28.15 -0.1123
28.175 -0.1486
28.2 -0.1834
28.225 -0.2152
28.25 -0.2475
28.275 -0.2823
28.3 -0.319
28.325 -0.3536
28.35 -0.3733
28.375 -0.3776
28.4 -0.3675
28.425 -0.3454
28.45 -0.3153
28.475 -0.2834
28.5 -0.2545
28.525 -0.2273
28.55 -0.2053
28.575 -0.1881
28.6 -0.1719
28.625 -0.1554
28.65 -0.1398
28.675 -0.1228
28.7 -0.1
28.725 -0.0666
28.75 -0.0208
28.775 0.032
28.8 0.0922
28.825 0.1648
28.85 0.2453
28.875 0.3292
28.9 0.4117
28.925 0.4907
28.95 0.5629
28.975 0.6288
29 0.6885
29.025 0.7399
29.05 0.7849
29.075 0.8241
29.1 0.8566
29.125 0.8795
29.15 0.8941
29.175 0.9022
29.2 0.9048
29.225 0.9062
29.25 0.9085
29.275 0.908
29.3 0.9025
29.325 0.8963
29.35 0.894
29.375 0.9029
29.4 0.9225
29.425 0.9442
29.45 0.965
29.475 0.9869
29.5 1.0174
29.525 1.0536
29.55 1.0879
29.575 1.1205
29.6 1.1523
29.625 1.1771
29.65 1.1949
29.675 1.2114
29.7 1.2265
29.725 1.2386
29.75 1.2461
29.775 1.2531
29.8 1.2627
29.825 1.273
29.85 1.2812
29.875 1.2839
29.9 1.2801
29.925 1.2689
29.95 1.2502
29.975 1.2242
30 1.1914
30.025 1.1516
30.05 1.1046
30.075 1.0509
30.1 0.9913
30.125 0.9252
30.15 0.8531
30.175 0.775
30.2 0.6922
30.225 0.607
30.25 0.5217
30.275 0.4387
30.3 0.3581
30.325 0.2796
30.35 0.2012
30.375 0.1213
30.4 0.0397
30.425 -0.0396
30.45 -0.1122
30.475 -0.1726
30.5 -0.225
30.525 -0.2748
30.55 -0.3197
30.575 -0.3596
30.6 -0.4002
30.625 -0.4447
30.65 -0.4932
30.675 -0.5395
30.7 -0.5787
30.725 -0.6126
30.75 -0.6418
30.775 -0.6728
30.8 -0.7065
30.825 -0.7379
30.85 -0.7597
30.875 -0.7745
30.9 -0.7852
30.925 -0.793
30.95 -0.7893
30.975 -0.775
31 -0.7592
31.025 -0.7427
31.05 -0.7256
31.075 -0.7092
31.1 -0.692
31.125 -0.6733
31.15 -0.6532
31.175 -0.633
31.2 -0.6112
31.225 -0.5869
31.25 -0.5617
31.275 -0.537
31.3 -0.5157
31.325 -0.4979
31.35 -0.4794
31.375 -0.4589
31.4 -0.4368
31.425 -0.4135
31.45 -0.3917
31.475 -0.3677
31.5 -0.338
31.525 -0.3037
31.55 -0.2653
31.575 -0.2208
31.6 -0.1741
31.625 -0.1316
31.65 -0.0916
31.675 -0.0563
31.7 -0.0217
31.725 0.0116
31.75 0.0434
31.775 0.0723
31.8 0.1009
31.825 0.1308
31.85 0.1615
31.875 0.1932
31.9 0.2201
31.925 0.2409
31.95 0.2597
31.975 0.277
32 0.2908
32.025 0.3006
32.05 0.3125
32.075 0.3296
32.1 0.3518
32.125 0.3752
32.15 0.3952
32.175 0.4085
32.2 0.4177
32.225 0.4277
32.25 0.4406
32.275 0.4512
32.3 0.4538
32.325 0.4476
32.35 0.4326
32.375 0.4081
32.4 0.3736
32.425 0.3287
32.45 0.2746
32.475 0.2105
32.5 0.1372
32.525 0.0595
32.55 -0.0192
32.575 -0.0945
32.6 -0.1565
32.625 -0.1915
32.65 -0.2137
32.675 -0.2393
32.7 -0.2706
32.725 -0.3097
32.75 -0.3578
32.775 -0.4137
32.8 -0.4787
32.825 -0.5518
32.85 -0.6331
32.875 -0.7184
32.9 -0.8061
32.925 -0.8956
32.95 -0.9725
32.975 -1.0317
33 -1.0783
33.025 -1.117
33.05 -1.1419
33.075 -1.1534
33.1 -1.1597
33.125 -1.1666
33.15 -1.1711
33.175 -1.1644
33.2 -1.1445
33.225 -1.1126
33.25 -1.078
33.275 -1.0451
33.3 -1.014
33.325 -0.9845
33.35 -0.9641
33.375 -0.9515
33.4 -0.9447
33.425 -0.9463
33.45 -0.953
33.475 -0.9584
33.5 -0.956
33.525 -0.9461
33.55 -0.9304
33.575 -0.9122
33.6 -0.9021
33.625 -0.9057
33.65 -0.9218
33.675 -0.9455
33.7 -0.9807
33.725 -1.0184
33.75 -1.0522
33.775 -1.0821
33.8 -1.1076
33.825 -1.126
33.85 -1.136
33.875 -1.1356
33.9 -1.1281
33.925 -1.1183
33.95 -1.1053
33.975 -1.0922
34 -1.083
34.025 -1.0786
34.05 -1.0781
34.075 -1.0806
34.1 -1.0881
34.125 -1.1008
34.15 -1.1207
34.175 -1.1509
34.2 -1.1889
34.225 -1.2324
34.25 -1.2736
34.275 -1.3048
34.3 -1.3236
34.325 -1.3372
34.35 -1.3527
34.375 -1.3731
34.4 -1.4011
34.425 -1.4386
34.45 -1.4853
34.475 -1.539
34.5 -1.5985
34.525 -1.6636
34.55 -1.7238
34.575 -1.7799
34.6 -1.8371
34.625 -1.896
34.65 -1.9515
34.675 -2.0011
34.7 -2.0493
34.725 -2.0989
34.75 -2.1484
34.775 -2.1912
34.8 -2.2234
34.825 -2.2479
34.85 -2.2642
34.875 -2.2739
34.9 -2.278
34.925 -2.2761
34.95 -2.2708
34.975 -2.2669
35 -2.259
35.025 -2.246
35.05 -2.2282
35.075 -2.2028
35.1 -2.1737
35.125 -2.142
35.15 -2.1145
35.175 -2.0931
35.2 -2.0767
35.225 -2.0644
35.25 -2.0453
35.275 -2.0144
35.3 -1.9743
35.325 -1.935
35.35 -1.9041
35.375 -1.8855
35.4 -1.876
35.425 -1.8722
35.45 -1.87
35.475 -1.8665
35.5 -1.861
35.525 -1.8586
35.55 -1.8611
35.575 -1.8699
35.6 -1.8859
35.625 -1.9088
35.65 -1.9327
35.675 -1.9545
35.7 -1.9774
35.725 -2.0063
35.75 -2.0424
35.775 -2.0828
35.8 -2.1258
35.825 -2.1711
35.85 -2.2189
35.875 -2.2696
35.9 -2.323
35.925 -2.366
35.95 -2.3875
35.975 -2.3901
36 -2.3851
36.025 -2.3789
36.05 -2.373
36.075 -2.365
36.1 -2.3557
36.125 -2.3493
36.15 -2.3469
36.175 -2.3459
36.2 -2.3469
36.225 -2.3462
36.25 -2.3425
36.275 -2.3417
36.3 -2.3464
36.325 -2.3582
36.35 -2.3747
36.375 -2.3964
36.4 -2.424
36.425 -2.4588
36.45 -2.5003
36.475 -2.5472
36.5 -2.5964
36.525 -2.6397
36.55 -2.6714
36.575 -2.6902
36.6 -2.6887
36.625 -2.6652
36.65 -2.6274
36.675 -2.5999
36.7 -2.5973
36.725 -2.5964
36.75 -2.5852
36.775 -2.575
36.8 -2.5728
36.825 -2.5609
36.85 -2.5372
36.875 -2.5095
36.9 -2.4773
36.925 -2.4435
36.95 -2.4155
36.975 -2.3921
37 -2.3736
37.025 -2.3568
37.05 -2.3384
37.075 -2.3158
37.1 -2.2869
37.125 -2.2491
37.15 -2.2018
37.175 -2.1496
37.2 -2.0955
37.225 -2.036
37.25 -1.9677
37.275 -1.8854
37.3 -1.7916
37.325 -1.6949
37.35 -1.5993
37.375 -1.5076
37.4 -1.4218
37.425 -1.3428
37.45 -1.2709
37.475 -1.2055
37.5 -1.1478
37.525 -1.0972
37.55 -1.0536
37.575 -1.0169
37.6 -0.9855
37.625 -0.956
37.65 -0.9273
37.675 -0.8992
37.7 -0.8727
37.725 -0.8504
37.75 -0.8343
37.775 -0.8245
37.8 -0.8215
37.825 -0.8256
37.85 -0.8331
37.875 -0.8466
37.9 -0.8661
37.925 -0.8929
37.95 -0.9282
37.975 -0.9695
38 -1.0125
38.025 -1.0573
38.05 -1.1059
38.075 -1.1538
38.1 -1.2019
38.125 -1.2502
38.15 -1.2944
38.175 -1.3309
38.2 -1.3555
38.225 -1.3647
38.25 -1.3608
38.275 -1.3431
38.3 -1.3153
38.325 -1.2817
38.35 -1.248
38.375 -1.2157
38.4 -1.1825
38.425 -1.1504
38.45 -1.1227
38.475 -1.0974
38.5 -1.0724
38.525 -1.0488
38.55 -1.03
38.575 -1.0158
38.6 -1.0056
38.625 -0.9995
38.65 -1
38.675 -1.0066
38.7 -1.0191
38.725 -1.0378
38.75 -1.0629
38.775 -1.0901
38.8 -1.1126
38.825 -1.1285
38.85 -1.1376
38.875 -1.1327
38.9 -1.1128
38.925 -1.0861
38.95 -1.0571
38.975 -1.0319
39 -1.0107
39.025 -0.9892
39.05 -0.9657
39.075 -0.9444
39.1 -0.9263
39.125 -0.9111
39.15 -0.9019
39.175 -0.9061
39.2 -0.925
39.225 -0.9514
39.25 -0.9785
39.275 -1.0064
39.3 -1.0279
39.325 -1.041
39.35 -1.0507
39.375 -1.0618
39.4 -1.0703
39.425 -1.0803
39.45 -1.0883
39.475 -1.0965
39.5 -1.1006
39.525 -1.1019
39.55 -1.099
39.575 -1.0942
39.6 -1.0833
39.625 -1.0668
39.65 -1.0497
39.675 -1.0336
39.7 -1.0209
39.725 -1.0118
39.75 -1.0021
39.775 -0.9837
39.8 -0.9505
39.825 -0.9135
39.85 -0.8831
39.875 -0.8626
39.9 -0.854
39.925 -0.8541
39.95 -0.8522
39.975 -0.8397
40 -0.8202
40.025 -0.7995
40.05 -0.7751
40.075 -0.7484
40.1 -0.7214
40.125 -0.694
40.15 -0.6678
40.175 -0.6449
40.2 -0.6258
40.225 -0.6098
40.25 -0.599
40.275 -0.597
40.3 -0.6026
40.325 -0.6144
40.35 -0.6289
40.375 -0.6419
40.4 -0.652
40.425 -0.6621
40.45 -0.6702
40.475 -0.6771
40.5 -0.6851
40.525 -0.6959
40.55 -0.7088
40.575 -0.7273
40.6 -0.7525
40.625 -0.7877
40.65 -0.8315
40.675 -0.8748
40.7 -0.9132
40.725 -0.9433
40.75 -0.9713
40.775 -0.9966
40.8 -1.0098
40.825 -1.0114
40.85 -1.0052
40.875 -0.9913
40.9 -0.9679
40.925 -0.9266
40.95 -0.8705
40.975 -0.8054
41 -0.735
41.025 -0.666
41.05 -0.6018
41.075 -0.5417
41.1 -0.4854
41.125 -0.4302
41.15 -0.3737
41.175 -0.3147
41.2 -0.256
41.225 -0.202
41.25 -0.1546
41.275 -0.1144
41.3 -0.0801
41.325 -0.0506
41.35 -0.027
41.375 -0.0104
41.4 -0.0004
41.425 0.0029
41.45 -0.0015
41.475 -0.0103
41.5 -0.0239
41.525 -0.0435
41.55 -0.0693
41.575 -0.0978
41.6 -0.1293
41.625 -0.1644
41.65 -0.1858
41.675 -0.1804
41.7 -0.1617
41.725 -0.1406
41.75 -0.1201
41.775 -0.1016
41.8 -0.0873
41.825 -0.0788
41.85 -0.0777
41.875 -0.0836
41.9 -0.0903
41.925 -0.0932
41.95 -0.0935
41.975 -0.0939
42 -0.0969
42.025 -0.1039
42.05 -0.1173
42.075 -0.1385
42.1 -0.1642
42.125 -0.195
42.15 -0.2324
42.175 -0.2747
42.2 -0.3212
42.225 -0.3709
42.25 -0.4218
42.275 -0.4726
42.3 -0.5199
42.325 -0.563
42.35 -0.5969
42.375 -0.6176
42.4 -0.6245
42.425 -0.6224
42.45 -0.6167
42.475 -0.604
42.5 -0.5864
42.525 -0.5664
42.55 -0.5432
42.575 -0.5026
42.6 -0.4375
42.625 -0.3509
42.65 -0.252
42.675 -0.1502
42.7 -0.049
42.725 0.0502
42.75 0.1433
42.775 0.2301
42.8 0.3093
42.825 0.3776
42.85 0.4318
42.875 0.4745
42.9 0.5112
42.925 0.5437
42.95 0.5733
42.975 0.6012
43 0.6296
43.025 0.6597
43.05 0.6863
43.075 0.7071
43.1 0.7259
43.125 0.747
43.15 0.7733
43.175 0.8043
43.2 0.8371
43.225 0.8748
43.25 0.9201
43.275 0.9673
43.3 1.0144
43.325 1.0615
43.35 1.1093
43.375 1.154
43.4 1.1926
43.425 1.2228
43.45 1.2445
43.475 1.2587
43.5 1.2665
43.525 1.2705
43.55 1.2721
43.575 1.2707
43.6 1.2646
43.625 1.2511
43.65 1.2312
43.675 1.2073
43.7 1.1824
43.725 1.1607
43.75 1.1417
43.775 1.1206
43.8 1.0922
43.825 1.057
43.85 1.0163
43.875 0.9671
43.9 0.9107
43.925 0.8473
43.95 0.7816
43.975 0.7206
44 0.6743
44.025 0.6381
44.05 0.5996
44.075 0.5566
44.1 0.5123
44.125 0.4672
44.15 0.4205
44.175 0.3722
44.2 0.3191
44.225 0.2672
44.25 0.219
44.275 0.1795
44.3 0.1644
44.325 0.1767
44.35 0.2037
44.375 0.2296
44.4 0.2504
44.425 0.2661
44.45 0.2794
44.475 0.2903
44.5 0.2982
44.525 0.3001
44.55 0.2987
44.575 0.2983
44.6 0.3087
44.625 0.3336
44.65 0.3707
44.675 0.4156
44.7 0.46
44.725 0.4969
44.75 0.526
44.775 0.5492
44.8 0.5674
44.825 0.5827
44.85 0.5927
44.875 0.5961
44.9 0.5933
44.925 0.5859
44.95 0.5753
44.975 0.5618
45 0.5471
45.025 0.5436
45.05 0.5575
45.075 0.5807
45.1 0.6006
45.125 0.6125
45.15 0.6189
45.175 0.6206
45.2 0.6176
45.225 0.6089
45.25 0.5935
45.275 0.5718
45.3 0.5468
45.325 0.5213
45.35 0.4935
45.375 0.459
45.4 0.4176
45.425 0.3695
45.45 0.3159
45.475 0.2565
45.5 0.1932
45.525 0.1325
45.55 0.0761
45.575 0.022
45.6 -0.0268
45.625 -0.0717
45.65 -0.1138
45.675 -0.1539
45.7 -0.1936
45.725 -0.2347
45.75 -0.2808
45.775 -0.3301
45.8 -0.3824
45.825 -0.4319
45.85 -0.4751
45.875 -0.506
45.9 -0.5284
45.925 -0.5425
45.95 -0.5482
45.975 -0.5469
46 -0.5304
46.025 -0.4974
46.05 -0.4508
46.075 -0.3994
46.1 -0.3502
46.125 -0.307
46.15 -0.2705
46.175 -0.2393
46.2 -0.2118
46.225 -0.1873
46.25 -0.1689
46.275 -0.1529
46.3 -0.1361
46.325 -0.1192
46.35 -0.0967
46.375 -0.0682
46.4 -0.036
46.425 -0.0044
46.45 0.0285
46.475 0.0604
46.5 0.0846
46.525 0.1011
46.55 0.1101
46.575 0.1137
46.6 0.1104
46.625 0.1019
46.65 0.0923
46.675 0.0852
46.7 0.0831
46.725 0.09
46.75 0.1065
46.775 0.1318
46.8 0.1636
46.825 0.2005
46.85 0.2412
46.875 0.2848
46.9 0.3303
46.925 0.3738
46.95 0.4111
46.975 0.4389
47 0.4595
47.025 0.4741
47.05 0.4816
47.075 0.4783
47.1 0.467
47.125 0.4493
47.15 0.4244
47.175 0.3953
47.2 0.3572
47.225 0.3124
47.25 0.2606
47.275 0.2047
47.3 0.1479
47.325 0.0883
47.35 0.0284
47.375 -0.0284
47.4 -0.0779
47.425 -0.123
47.45 -0.1644
47.475 -0.2018
47.5 -0.2366
47.525 -0.2715
47.55 -0.3062
47.575 -0.347
47.6 -0.3953
47.625 -0.4461
47.65 -0.4951
47.675 -0.5367
47.7 -0.5648
47.725 -0.5802
47.75 -0.59
47.775 -0.5977
47.8 -0.6041
47.825 -0.6078
47.85 -0.6088
47.875 -0.6056
47.9 -0.6
47.925 -0.5938
47.95 -0.5886
47.975 -0.5825
48 -0.5776
48.025 -0.5758
48.05 -0.5751
48.075 -0.5745
48.1 -0.5651
48.125 -0.5407
48.15 -0.5006
48.175 -0.4467
48.2 -0.3792
48.225 -0.3002
48.25 -0.2145
48.275 -0.1288
48.3 -0.0472
48.325 0.0296
48.35 0.0976
48.375 0.1575
48.4 0.2101
48.425 0.2542
48.45 0.2913
48.475 0.3203
48.5 0.3401
48.525 0.351
48.55 0.3567
48.575 0.3604
48.6 0.3616
48.625 0.358
48.65 0.3492
48.675 0.3338
48.7 0.3137
48.725 0.2863
48.75 0.253
48.775 0.216
48.8 0.1769
48.825 0.1345
48.85 0.0917
48.875 0.0559
48.9 0.0301
48.925 0.0117
48.95 -0.0036
48.975 -0.018
49 -0.0322
49.025 -0.0494
49.05 -0.0758
49.075 -0.1132
49.1 -0.1617
49.125 -0.2023
49.15 -0.2201
49.175 -0.211
49.2 -0.1665
49.225 -0.098
49.25 -0.0206
49.275 0.0581
49.3 0.137
49.325 0.2139
49.35 0.2884
49.375 0.36
49.4 0.4348
49.425 0.5146
49.45 0.5923
49.475 0.6668
49.5 0.7414
49.525 0.8139
49.55 0.8836
49.575 0.9515
49.6 1.0116
49.625 1.0616
49.65 1.1009
49.675 1.1308
49.7 1.1515
49.725 1.1624
49.75 1.164
49.775 1.1574
49.8 1.1424
49.825 1.1182
49.85 1.0889
49.875 1.0545
49.9 1.0157
49.925 0.9778
49.95 0.9427
49.975 0.9069
50 0.8674
50.025 0.8267
50.05 0.7868
50.075 0.746
50.1 0.7052
50.125 0.6671
50.15 0.6301
50.175 0.5916
50.2 0.5544
50.225 0.5254
50.25 0.5151
50.275 0.5335
50.3 0.5905
50.325 0.6678
50.35 0.7522
50.375 0.8409
50.4 0.9318
50.425 1.0255
50.45 1.1202
50.475 1.2105
50.5 1.2944
50.525 1.3715
50.55 1.4411
50.575 1.5011
50.6 1.5527
50.625 1.5977
50.65 1.64
50.675 1.6815
50.7 1.7205
50.725 1.7537
50.75 1.7802
50.775 1.7982
50.8 1.8088
50.825 1.8111
50.85 1.8043
50.875 1.7874
50.9 1.7599
50.925 1.7223
50.95 1.6777
50.975 1.6329
51 1.5983
51.025 1.5771
51.05 1.5608
51.075 1.547
51.1 1.5384
51.125 1.5356
51.15 1.5348
51.175 1.5302
51.2 1.5175
51.225 1.4973
51.25 1.4721
51.275 1.4498
51.3 1.4396
51.325 1.4353
51.35 1.4267
51.375 1.4078
51.4 1.3785
51.425 1.341
51.45 1.2974
51.475 1.2478
51.5 1.1916
51.525 1.1311
51.55 1.0664
51.575 0.9966
51.6 0.9219
51.625 0.8421
51.65 0.7612
51.675 0.6853
51.7 0.6184
51.725 0.563
51.75 0.5216
51.775 0.4958
51.8 0.4893
51.825 0.5001
51.85 0.5164
51.875 0.5279
51.9 0.5361
51.925 0.5449
51.95 0.5533
51.975 0.5623
52 0.573
52.025 0.5905
52.05 0.6182
52.075 0.6577
52.1 0.7093
52.125 0.7697
52.15 0.8342
52.175 0.9022
52.2 0.9746
52.225 1.0473
52.25 1.1137
52.275 1.1727
52.3 1.2228
52.325 1.264
52.35 1.2984
52.375 1.3281
52.4 1.3569
52.425 1.3833
52.45 1.4086
52.475 1.4323
52.5 1.4538
52.525 1.4713
52.55 1.4834
52.575 1.4897
52.6 1.4909
52.625 1.4866
52.65 1.4744
52.675 1.4597
52.7 1.4494
52.725 1.4461
52.75 1.446
52.775 1.4472
52.8 1.4495
52.825 1.4508
52.85 1.4557
52.875 1.4586
52.9 1.4518
52.925 1.4343
52.95 1.4073
52.975 1.3719
53 1.3293
53.025 1.2818
53.05 1.2348
53.075 1.1902
53.1 1.146
53.125 1.1092
53.15 1.0986
53.175 1.1203
53.2 1.1585
53.225 1.1959
53.25 1.2231
53.275 1.2374
53.3 1.2362
53.325 1.2202
53.35 1.1923
53.375 1.1596
53.4 1.1319
53.425 1.1152
53.45 1.1124
53.475 1.1199
53.5 1.1352
53.525 1.1563
53.55 1.1811
53.575 1.2053
53.6 1.2273
53.625 1.2439
53.65 1.2547
53.675 1.259
53.7 1.2547
53.725 1.2391
53.75 1.215
53.775 1.1868
53.8 1.1568
53.825 1.1271
53.85 1.0991
53.875 1.0711
53.9 1.0451
53.925 1.0242
53.95 1.0097
53.975 0.9994
54 0.9898
54.025 0.9787
54.05 0.9658
54.075 0.947
54.1 0.9235
54.125 0.8947
54.15 0.8613
54.175 0.8239
54.2 0.7819
54.225 0.7361
54.25 0.6874
54.275 0.6369
54.3 0.588
54.325 0.5418
54.35 0.501
54.375 0.4656
54.4 0.4323
54.425 0.4028
54.45 0.3772
54.475 0.3562
54.5 0.3428
54.525 0.3347
54.55 0.3321
54.575 0.3387
54.6 0.3521
54.625 0.366
54.65 0.3789
54.675 0.3889
54.7 0.3935
54.725 0.3929
54.75 0.3867
54.775 0.3733
54.8 0.3501
54.825 0.3181
54.85 0.2801
54.875 0.2379
54.9 0.1937
54.925 0.1436
54.95 0.0869
54.975 0.0268
55 -0.0303
55.025 -0.075
55.05 -0.0986
55.075 -0.1095
55.1 -0.1155
55.125 -0.1168
55.15 -0.111
55.175 -0.101
55.2 -0.0898
55.225 -0.0773
55.25 -0.0643
55.275 -0.0509
55.3 -0.036
55.325 -0.0166
55.35 0.0095
55.375 0.0412
55.4 0.0759
55.425 0.1149
55.45 0.1631
55.475 0.2213
55.5 0.2886
55.525 0.3648
55.55 0.4458
55.575 0.5264
55.6 0.6041
55.625 0.6758
55.65 0.7402
55.675 0.796
55.7 0.8454
55.725 0.8892
55.75 0.9272
55.775 0.9592
55.8 0.9855
55.825 1.0086
55.85 1.0295
55.875 1.0496
55.9 1.0686
55.925 1.0848
55.95 1.0977
55.975 1.1076
56 1.1149
56.025 1.1179
56.05 1.1151
56.075 1.1058
56.1 1.0898
56.125 1.066
56.15 1.0356
56.175 0.9985
56.2 0.9542
56.225 0.9038
56.25 0.8485
56.275 0.7902
56.3 0.7291
56.325 0.6689
56.35 0.6081
56.375 0.5466
56.4 0.4855
56.425 0.4248
56.45 0.3672
56.475 0.3124
56.5 0.2593
56.525 0.2106
56.55 0.1672
56.575 0.1235
56.6 0.0779
56.625 0.0302
56.65 -0.0191
56.675 -0.068
56.7 -0.1138
56.725 -0.154
56.75 -0.1903
56.775 -0.2198
56.8 -0.2419
56.825 -0.2557
56.85 -0.2569
56.875 -0.2389
56.9 -0.2076
56.925 -0.1683
56.95 -0.1249
56.975 -0.0783
57 -0.0265
57.025 0.0257
57.05 0.0736
57.075 0.1161
57.1 0.1525
57.125 0.181
57.15 0.2013
57.175 0.2144
57.2 0.2211
57.225 0.2256
57.25 0.229
57.275 0.2285
57.3 0.2272
57.325 0.23
57.35 0.2351
57.375 0.2409
57.4 0.2453
57.425 0.2461
57.45 0.243
57.475 0.2357
57.5 0.2229
57.525 0.2058
57.55 0.185
57.575 0.1622
57.6 0.1386
57.625 0.1179
57.65 0.1018
57.675 0.0892
57.7 0.0771
57.725 0.0668
57.75 0.056
57.775 0.0399
57.8 0.0179
57.825 -0.0091
57.85 -0.0415
57.875 -0.08
57.9 -0.1244
57.925 -0.1736
57.95 -0.2246
57.975 -0.276
58 -0.3262
58.025 -0.3724
58.05 -0.4091
58.075 -0.4323
58.1 -0.4418
58.125 -0.4425
58.15 -0.4413
58.175 -0.4378
58.2 -0.427
58.225 -0.4075
58.25 -0.3803
58.275 -0.3451
58.3 -0.3005
58.325 -0.2446
58.35 -0.1788
58.375 -0.111
58.4 -0.0455
58.425 0.0157
58.45 0.0712
58.475 0.1228
58.5 0.1765
58.525 0.2348
58.55 0.2915
58.575 0.3422
58.6 0.3857
58.625 0.4226
58.65 0.4551
58.675 0.4853
58.7 0.5194
58.725 0.5599
58.75 0.6009
58.775 0.6378
58.8 0.6687
58.825 0.6941
58.85 0.7142
58.875 0.7321
58.9 0.7502
58.925 0.7708
58.95 0.7993
58.975 0.8327
59 0.8627
59.025 0.8869
59.05 0.9063
59.075 0.922
59.1 0.9348
59.125 0.9463
59.15 0.9592
59.175 0.9744
59.2 0.9873
59.225 0.9943
59.25 0.996
59.275 0.9931
59.3 0.985
59.325 0.9696
59.35 0.9499
59.375 0.9336
59.4 0.9225
59.425 0.9042
59.45 0.8784
59.475 0.8529
59.5 0.842
59.525 0.852
59.55 0.8814
59.575 0.9218
59.6 0.9679
59.625 1.0202
59.65 1.0815
59.675 1.1521
59.7 1.2203
59.725 1.2797
59.75 1.3246
59.775 1.3558
59.8 1.3748
59.825 1.3809
59.85 1.3772
59.875 1.3686
59.9 1.359
59.925 1.3506
59.95 1.3434
59.975 1.3354
60 1.3238
60.025 1.3105
60.05 1.294
60.075 1.2757
60.1 1.2549
60.125 1.2321
60.15 1.2054
60.175 1.1743
60.2 1.138
60.225 1.0938
60.25 1.0448
60.275 1.0025
60.3 0.9673
60.325 0.9313
60.35 0.8954
60.375 0.8654
60.4 0.8435
60.425 0.8208
60.45 0.7965
60.475 0.7742
60.5 0.7543
60.525 0.731
60.55 0.7022
60.575 0.6678
60.6 0.6423
60.625 0.6406
60.65 0.6491
60.675 0.6538
60.7 0.6523
60.725 0.6452
60.75 0.6314
60.775 0.6148
60.8 0.5944
60.825 0.5688
60.85 0.5407
60.875 0.5115
60.9 0.4894
60.925 0.4816
60.95 0.4999
60.975 0.5359
61 0.5775
61.025 0.6138
61.05 0.6422
61.075 0.6705
61.1 0.6997
61.125 0.725
61.15 0.747
61.175 0.7639
61.2 0.7794
61.225 0.7978
61.25 0.8227
61.275 0.8638
61.3 0.9237
61.325 0.9958
61.35 1.0727
61.375 1.143
61.4 1.2025
61.425 1.252
61.45 1.2928
61.475 1.3248
61.5 1.3486
61.525 1.3661
61.55 1.384
61.575 1.4071
61.6 1.4276
61.625 1.4394
61.65 1.443
61.675 1.4411
61.7 1.4342
61.725 1.4196
61.75 1.3989
61.775 1.3758
61.8 1.3535
61.825 1.3373
61.85 1.3309
61.875 1.3294
61.9 1.3335
61.925 1.3467
61.95 1.3693
61.975 1.4066
62 1.4577
62.025 1.5152
62.05 1.5744
62.075 1.6286
62.1 1.6745
62.125 1.7084
62.15 1.7307
62.175 1.7419
62.2 1.7432
62.225 1.7364
62.25 1.7219
62.275 1.6974
62.3 1.6644
62.325 1.6277
62.35 1.5871
62.375 1.5402
62.4 1.4858
62.425 1.4239
62.45 1.3566
62.475 1.2877
62.5 1.2206
62.525 1.1559
62.55 1.0891
62.575 1.0164
62.6 0.9395
62.625 0.8648
62.65 0.8001
62.675 0.7449
62.7 0.7029
62.725 0.6735
62.75 0.6585
62.775 0.6513
62.8 0.6419
62.825 0.6289
62.85 0.6103
62.875 0.5844
62.9 0.5544
62.925 0.5249
62.95 0.5053
62.975 0.4993
63 0.502
63.025 0.5101
63.05 0.5214
63.075 0.536
63.1 0.5535
63.125 0.5701
63.15 0.5827
63.175 0.5888
63.2 0.5831
63.225 0.5672
63.25 0.5432
63.275 0.5126
63.3 0.4752
63.325 0.4268
63.35 0.3653
63.375 0.2927
63.4 0.2192
63.425 0.158
63.45 0.108
63.475 0.0595
63.5 0.0117
63.525 -0.0328
63.55 -0.071
63.575 -0.1027
63.6 -0.1354
63.625 -0.174
63.65 -0.2187
63.675 -0.27
63.7 -0.324
63.725 -0.3753
63.75 -0.4216
63.775 -0.4575
63.8 -0.4731
63.825 -0.4711
63.85 -0.4561
63.875 -0.4367
63.9 -0.419
63.925 -0.4031
63.95 -0.3884
63.975 -0.3728
64 -0.3514
64.025 -0.3255
64.05 -0.2973
64.075 -0.2722
64.1 -0.2464
64.125 -0.2124
64.15 -0.1684
64.175 -0.1193
64.2 -0.0681
64.225 -0.0166
64.25 0.0294
64.275 0.0681
64.3 0.0987
64.325 0.1213
64.35 0.1331
64.375 0.1375
64.4 0.1351
64.425 0.1279
64.45 0.1207
64.475 0.1186
64.5 0.1257
64.525 0.1472
64.55 0.177
64.575 0.2086
64.6 0.2379
64.625 0.2611
64.65 0.2777
64.675 0.2878
64.7 0.2991
64.725 0.3228
64.75 0.3659
64.775 0.4213
64.8 0.4771
64.825 0.5299
64.85 0.5775
64.875 0.6188
64.9 0.6514
64.925 0.6762
64.95 0.6948
64.975 0.7075
65 0.7164
65.025 0.7202
65.05 0.7222
65.075 0.7256
65.1 0.7353
65.125 0.7456
65.15 0.7471
65.175 0.7397
65.2 0.7249
65.225 0.7065
65.25 0.6867
65.275 0.6636
65.3 0.6373
65.325 0.6121
65.35 0.5888
65.375 0.5713
65.4 0.5643
65.425 0.5607
65.45 0.5579
65.475 0.553
65.5 0.5417
65.525 0.523
65.55 0.4976
65.575 0.4694
65.6 0.4401
65.625 0.4093
65.65 0.3774
65.675 0.3445
65.7 0.3134
65.725 0.2806
65.75 0.2409
65.775 0.2
65.8 0.1636
65.825 0.131
65.85 0.0962
65.875 0.0569
65.9 0.0123
65.925 -0.0303
65.95 -0.0675
65.975 -0.0861
66 -0.0848
66.025 -0.0725
66.05 -0.0541
66.075 -0.0334
66.1 0.0016
66.125 0.0459
66.15 0.0864
66.175 0.1178
66.2 0.1432
66.225 0.1655
66.25 0.192
66.275 0.2235
66.3 0.2686
66.325 0.3416
66.35 0.4372
66.375 0.5366
66.4 0.6288
66.425 0.7099
66.45 0.779
66.475 0.8359
66.5 0.8804
66.525 0.9169
66.55 0.9469
66.575 0.9662
66.6 0.9734
66.625 0.9697
66.65 0.958
66.675 0.938
66.7 0.9102
66.725 0.8755
66.75 0.8362
66.775 0.792
66.8 0.7438
66.825 0.6921
66.85 0.6294
66.875 0.5598
66.9 0.488
66.925 0.4147
66.95 0.3428
66.975 0.2747
67 0.2139
67.025 0.1649
67.05 0.1274
67.075 0.0998
67.1 0.0832
67.125 0.0742
67.15 0.0788
67.175 0.0976
67.2 0.1223
67.225 0.1452
67.25 0.1654
67.275 0.1809
67.3 0.1901
67.325 0.1924
67.35 0.1873
67.375 0.1763
67.4 0.1586
67.425 0.1327
67.45 0.0978
67.475 0.0578
67.5 0.0194
67.525 -0.0069
67.55 -0.0229
67.575 -0.0377
67.6 -0.0555
67.625 -0.0725
67.65 -0.088
67.675 -0.1034
67.7 -0.1206
67.725 -0.1419
67.75 -0.1636
67.775 -0.1827
67.8 -0.1957
67.825 -0.1984
67.85 -0.1941
67.875 -0.1911
67.9 -0.1904
67.925 -0.1823
67.95 -0.1578
67.975 -0.116
68 -0.0643
68.025 -0.0079
68.05 0.0603
68.075 0.1418
68.1 0.2258
68.125 0.3077
68.15 0.3849
68.175 0.4561
68.2 0.5214
68.225 0.5806
68.25 0.6346
68.275 0.6831
68.3 0.7251
68.325 0.7605
68.35 0.7892
68.375 0.8104
68.4 0.8258
68.425 0.8393
68.45 0.8539
68.475 0.8671
68.5 0.877
68.525 0.8852
68.55 0.8909
68.575 0.896
68.6 0.9022
68.625 0.9058
68.65 0.9054
68.675 0.9009
68.7 0.8938
68.725 0.8828
68.75 0.8706
68.775 0.8573
68.8 0.8411
68.825 0.822
68.85 0.8023
68.875 0.7863
68.9 0.7718
68.925 0.7584
68.95 0.7491
68.975 0.7446
69 0.7382
69.025 0.725
69.05 0.7043
69.075 0.6776
69.1 0.6442
69.125 0.6066
69.15 0.5624
69.175 0.508
69.2 0.4452
69.225 0.3738
69.25 0.3031
69.275 0.2382
69.3 0.1788
69.325 0.1261
69.35 0.0761
69.375 0.0271
69.4 -0.022
69.425 -0.0705
69.45 -0.1138
69.475 -0.1546
69.5 -0.1989
69.525 -0.245
69.55 -0.2807
69.575 -0.2835
69.6 -0.2649
69.625 -0.232
69.65 -0.1824
69.675 -0.1298
69.7 -0.0768
69.725 -0.0217
69.75 0.035
69.775 0.0871
69.8 0.1314
69.825 0.169
69.85 0.2007
69.875 0.2289
69.9 0.2546
69.925 0.2774
69.95 0.2977
69.975 0.3157
70 0.3293
70.025 0.3418
70.05 0.3596
70.075 0.3803
70.1 0.4
70.125 0.4228
70.15 0.4449
70.175 0.4635
70.2 0.4795
70.225 0.4925
70.25 0.5011
70.275 0.505
70.3 0.5044
70.325 0.4979
70.35 0.4835
70.375 0.4618
70.4 0.4367
70.425 0.4132
70.45 0.4118
70.475 0.4361
70.5 0.465
70.525 0.4914
70.55 0.5183
70.575 0.5485
70.6 0.5786
70.625 0.6046
70.65 0.6232
70.675 0.6315
70.7 0.6323
70.725 0.6272
70.75 0.6182
70.775 0.6033
70.8 0.5828
70.825 0.557
70.85 0.5289
70.875 0.5011
70.9 0.4737
70.925 0.4491
70.95 0.4298
70.975 0.4098
71 0.3855
71.025 0.3582
71.05 0.3299
71.075 0.3016
71.1 0.2761
71.125 0.2623
71.15 0.2586
71.175 0.2594
71.2 0.2637
71.225 0.267
71.25 0.2633
71.275 0.2503
71.3 0.2277
71.325 0.1959
71.35 0.1571
71.375 0.1144
71.4 0.0693
71.425 0.0269
71.45 -0.0134
71.475 -0.0537
71.5 -0.0912
71.525 -0.1236
71.55 -0.1529
71.575 -0.1818
71.6 -0.2107
71.625 -0.2411
71.65 -0.2752
71.675 -0.3138
71.7 -0.3578
71.725 -0.4063
71.75 -0.4579
71.775 -0.5128
71.8 -0.5721
71.825 -0.6355
71.85 -0.7039
71.875 -0.7756
71.9 -0.8511
71.925 -0.9284
71.95 -1
71.975 -1.0577
72 -1.1047
72.025 -1.1475
72.05 -1.186
72.075 -1.2176
72.1 -1.241
72.125 -1.2597
72.15 -1.2781
72.175 -1.2937
72.2 -1.3056
72.225 -1.3153
72.25 -1.3203
72.275 -1.3193
72.3 -1.3153
72.325 -1.3084
72.35 -1.2974
72.375 -1.2813
72.4 -1.2592
72.425 -1.2288
72.45 -1.1898
72.475 -1.1479
72.5 -1.1064
72.525 -1.0677
72.55 -1.0347
72.575 -1.0108
72.6 -0.9925
72.625 -0.9763
72.65 -0.9599
72.675 -0.9392
72.7 -0.9032
72.725 -0.8469
72.75 -0.7716
72.775 -0.6838
72.8 -0.5952
72.825 -0.5108
72.85 -0.4322
72.875 -0.3579
72.9 -0.2893
72.925 -0.2287
72.95 -0.1741
72.975 -0.1282
73 -0.0923
73.025 -0.0656
73.05 -0.0461
73.075 -0.0303
73.1 -0.0166
73.125 0.0008
73.15 0.0217
73.175 0.0442
73.2 0.061
73.225 0.0708
73.25 0.0723
73.275 0.062
73.3 0.0408
73.325 0.0102
73.35 -0.0309
73.375 -0.0808
73.4 -0.1362
73.425 -0.1914
73.45 -0.2315
73.475 -0.2371
73.5 -0.2168
73.525 -0.1861
73.55 -0.1564
73.575 -0.1331
73.6 -0.1193
73.625 -0.1156
73.65 -0.1211
73.675 -0.1348
73.7 -0.1521
73.725 -0.1677
73.75 -0.1819
73.775 -0.1984
73.8 -0.2159
73.825 -0.2321
73.85 -0.2444
73.875 -0.2485
73.9 -0.2476
73.925 -0.2481
73.95 -0.2538
73.975 -0.2697
74 -0.2953
74.025 -0.3243
74.05 -0.3503
74.075 -0.3697
74.1 -0.3815
74.125 -0.3879
74.15 -0.3889
74.175 -0.3868
74.2 -0.384
74.225 -0.379
74.25 -0.3747
74.275 -0.3693
74.3 -0.3584
74.325 -0.3437
74.35 -0.3251
74.375 -0.3041
74.4 -0.2859
74.425 -0.2759
74.45 -0.275
74.475 -0.2833
74.5 -0.3004
74.525 -0.3259
74.55 -0.3594
74.575 -0.4021
74.6 -0.4532
74.625 -0.5097
74.65 -0.5587
74.675 -0.5888
74.7 -0.6028
74.725 -0.6098
74.75 -0.6106
74.775 -0.6069
74.8 -0.6018
74.825 -0.5941
74.85 -0.5827
74.875 -0.5687
74.9 -0.5528
74.925 -0.5378
74.95 -0.525
74.975 -0.5172
75 -0.5162
75.025 -0.5209
75.05 -0.5302
75.075 -0.5427
75.1 -0.5583
75.125 -0.5764
75.15 -0.596
75.175 -0.6166
75.2 -0.6368
75.225 -0.6551
75.25 -0.668
75.275 -0.6717
75.3 -0.6715
75.325 -0.6679
75.35 -0.6645
75.375 -0.662
75.4 -0.6638
75.425 -0.6719
75.45 -0.6872
75.475 -0.708
75.5 -0.7328
75.525 -0.7616
75.55 -0.7915
75.575 -0.8193
75.6 -0.8445
75.625 -0.863
75.65 -0.8776
75.675 -0.892
75.7 -0.9107
75.725 -0.9324
75.75 -0.9481
75.775 -0.9576
75.8 -0.9677
75.825 -0.9796
75.85 -0.9979
75.875 -1.0241
75.9 -1.0521
75.925 -1.082
75.95 -1.1047
75.975 -1.1162
76 -1.1169
76.025 -1.11
76.05 -1.1037
76.075 -1.1016
76.1 -1.1035
76.125 -1.1095
76.15 -1.123
76.175 -1.1426
76.2 -1.1684
76.225 -1.1991
76.25 -1.2312
76.275 -1.2623
76.3 -1.2925
76.325 -1.3227
76.35 -1.354
76.375 -1.3876
76.4 -1.4226
76.425 -1.4603
76.45 -1.4974
76.475 -1.53
76.5 -1.5566
76.525 -1.5793
76.55 -1.6025
76.575 -1.6306
76.6 -1.6608
76.625 -1.6877
76.65 -1.7107
76.675 -1.7329
76.7 -1.7622
76.725 -1.8017
76.75 -1.8465
76.775 -1.8956
76.8 -1.9449
76.825 -1.9929
76.85 -2.0378
76.875 -2.0748
76.9 -2.1034
76.925 -2.1289
76.95 -2.1574
76.975 -2.1947
77 -2.242
77.025 -2.3022
77.05 -2.3739
77.075 -2.4549
77.1 -2.542
77.125 -2.6303
77.15 -2.706
77.175 -2.7552
77.2 -2.7764
77.225 -2.779
77.25 -2.7669
77.275 -2.7459
77.3 -2.7261
77.325 -2.7117
77.35 -2.7032
77.375 -2.7017
77.4 -2.6997
77.425 -2.6946
77.45 -2.6871
77.475 -2.6811
77.5 -2.6754
77.525 -2.6695
77.55 -2.6611
77.575 -2.6481
77.6 -2.6259
77.625 -2.5958
77.65 -2.5664
77.675 -2.5451
77.7 -2.5304
77.725 -2.5178
77.75 -2.5039
77.775 -2.4858
77.8 -2.4592
77.825 -2.4181
77.85 -2.3676
77.875 -2.317
77.9 -2.2691
77.925 -2.2281
77.95 -2.2007
77.975 -2.1961
78 -2.21
78.025 -2.2339
78.05 -2.2643
78.075 -2.301
78.1 -2.3409
78.125 -2.3842
78.15 -2.4293
78.175 -2.475
78.2 -2.5194
78.225 -2.5553
78.25 -2.5779
78.275 -2.585
78.3 -2.5807
78.325 -2.5662
78.35 -2.5394
78.375 -2.5065
78.4 -2.4738
78.425 -2.4447
78.45 -2.4187
78.475 -2.3954
78.5 -2.3764
78.525 -2.3651
78.55 -2.3631
78.575 -2.3625
78.6 -2.3634
78.625 -2.365
78.65 -2.3646
78.675 -2.3612
78.7 -2.3499
78.725 -2.3236
78.75 -2.2754
78.775 -2.2124
78.8 -2.1463
78.825 -2.084
78.85 -2.0302
78.875 -1.9895
78.9 -1.9606
78.925 -1.9415
78.95 -1.9293
78.975 -1.9149
79 -1.8887
79.025 -1.8601
79.05 -1.8378
79.075 -1.8246
79.1 -1.8273
79.125 -1.8442
79.15 -1.8726
79.175 -1.9103
79.2 -1.9552
79.225 -2.0051
79.25 -2.055
79.275 -2.1045
79.3 -2.1537
79.325 -2.2029
79.35 -2.2527
79.375 -2.2982
79.4 -2.3338
79.425 -2.3602
79.45 -2.3815
79.475 -2.4084
79.5 -2.4445
79.525 -2.4891
79.55 -2.5422
79.575 -2.6019
79.6 -2.6624
79.625 -2.7195
79.65 -2.7717
79.675 -2.821
79.7 -2.8742
79.725 -2.9309
79.75 -2.9873
79.775 -3.0391
79.8 -3.0835
79.825 -3.1218
79.85 -3.1596
79.875 -3.2028
79.9 -3.2451
79.925 -3.2864
79.95 -3.3253
79.975 -3.3637
80 -3.4068
80.025 -3.4523
80.05 -3.4922
80.075 -3.5195
80.1 -3.5386
80.125 -3.5578
80.15 -3.5774
80.175 -3.5912
80.2 -3.5987
80.225 -3.598
80.25 -3.5923
80.275 -3.5889
80.3 -3.5889
80.325 -3.5864
80.35 -3.5744
80.375 -3.5482
80.4 -3.5129
80.425 -3.4724
80.45 -3.432
80.475 -3.397
80.5 -3.3688
80.525 -3.3501
80.55 -3.3434
80.575 -3.3513
80.6 -3.3697
80.625 -3.3898
80.65 -3.4024
80.675 -3.4087
80.7 -3.4133
80.725 -3.4159
80.75 -3.4168
80.775 -3.4173
80.8 -3.4168
80.825 -3.4097
80.85 -3.3905
80.875 -3.3627
80.9 -3.3356
80.925 -3.3151
80.95 -3.3018
80.975 -3.2963
81 -3.2959
81.025 -3.2974
81.05 -3.3004
81.075 -3.3028
81.1 -3.2967
81.125 -3.2817
81.15 -3.2681
81.175 -3.2592
81.2 -3.2584
81.225 -3.2646
81.25 -3.2724
81.275 -3.2855
81.3 -3.3066
81.325 -3.3386
81.35 -3.3789
81.375 -3.4267
81.4 -3.479
81.425 -3.5305
81.45 -3.5733
81.475 -3.6023
81.5 -3.6185
81.525 -3.6224
81.55 -3.6161
81.575 -3.6041
81.6 -3.5933
81.625 -3.5868
81.65 -3.5881
81.675 -3.599
81.7 -3.6171
81.725 -3.6407
81.75 -3.6658
81.775 -3.6867
81.8 -3.7024
81.825 -3.7177
81.85 -3.7317
81.875 -3.7456
81.9 -3.7602
81.925 -3.7751
81.95 -3.7886
81.975 -3.8005
82 -3.8101
82.025 -3.8147
82.05 -3.8104
82.075 -3.8001
82.1 -3.7875
82.125 -3.7711
82.15 -3.7514
82.175 -3.7319
82.2 -3.7137
82.225 -3.6956
82.25 -3.6782
82.275 -3.6591
82.3 -3.6331
82.325 -3.5983
82.35 -3.5558
82.375 -3.5122
82.4 -3.4676
82.425 -3.4182
82.45 -3.3699
82.475 -3.3194
82.5 -3.2601
82.525 -3.1906
82.55 -3.1141
82.575 -3.0296
82.6 -2.9453
82.625 -2.8688
82.65 -2.8033
82.675 -2.7497
82.7 -2.7052
82.725 -2.668
82.75 -2.636
82.775 -2.6058
82.8 -2.5774
82.825 -2.5544
82.85 -2.5384
82.875 -2.5288
82.9 -2.5227
82.925 -2.5177
82.95 -2.5157
82.975 -2.5172
83 -2.5189
83.025 -2.5205
83.05 -2.5223
83.075 -2.5263
83.1 -2.5345
83.125 -2.549
83.15 -2.5683
83.175 -2.593
83.2 -2.6208
83.225 -2.6495
83.25 -2.6737
83.275 -2.6912
83.3 -2.7055
83.325 -2.7223
83.35 -2.7415
83.375 -2.7655
83.4 -2.7916
83.425 -2.8192
83.45 -2.8466
83.475 -2.8713
83.5 -2.8927
83.525 -2.9123
83.55 -2.9264
83.575 -2.9373
83.6 -2.9439
83.625 -2.9345
83.65 -2.8998
83.675 -2.8488
83.7 -2.7898
83.725 -2.7279
83.75 -2.6662
83.775 -2.6069
83.8 -2.5524
83.825 -2.5023
83.85 -2.4586
83.875 -2.4222
83.9 -2.395
83.925 -2.3776
83.95 -2.3655
83.975 -2.354
84 -2.3464
84.025 -2.3394
84.05 -2.3342
84.075 -2.3352
84.1 -2.3385
84.125 -2.338
84.15 -2.3403
84.175 -2.3539
84.2 -2.3716
84.225 -2.3907
84.25 -2.4073
84.275 -2.4214
84.3 -2.4316
84.325 -2.4369
84.35 -2.4376
84.375 -2.4287
84.4 -2.4183
84.425 -2.4078
84.45 -2.3943
84.475 -2.379
84.5 -2.3648
84.525 -2.3548
84.55 -2.3508
84.575 -2.3527
84.6 -2.3618
84.625 -2.3742
84.65 -2.3841
84.675 -2.3902
84.7 -2.3945
84.725 -2.4006
84.75 -2.4109
84.775 -2.4272
84.8 -2.4521
84.825 -2.4859
84.85 -2.5254
84.875 -2.5642
84.9 -2.597
84.925 -2.6217
84.95 -2.6416
84.975 -2.6566
85 -2.6679
85.025 -2.6801
85.05 -2.6905
85.075 -2.6983
85.1 -2.7045
85.125 -2.7135
85.15 -2.7296
85.175 -2.7511
85.2 -2.7717
85.225 -2.7788
85.25 -2.7663
85.275 -2.7395
85.3 -2.7061
85.325 -2.6728
85.35 -2.638
85.375 -2.5995
85.4 -2.5568
85.425 -2.5121
85.45 -2.4645
85.475 -2.4069
85.5 -2.3371
85.525 -2.2683
85.55 -2.2104
85.575 -2.1629
85.6 -2.1185
85.625 -2.0745
85.65 -2.033
85.675 -2.0004
85.7 -1.9714
85.725 -1.9373
85.75 -1.8903
85.775 -1.8325
85.8 -1.7652
85.825 -1.6961
85.85 -1.633
85.875 -1.5836
85.9 -1.5489
85.925 -1.5264
85.95 -1.5116
85.975 -1.5002
86 -1.4881
86.025 -1.4729
86.05 -1.4585
86.075 -1.4444
86.1 -1.4293
86.125 -1.4148
86.15 -1.4017
86.175 -1.3922
86.2 -1.3894
86.225 -1.3922
86.25 -1.3998
86.275 -1.4109
86.3 -1.4242
86.325 -1.4378
86.35 -1.4525
86.375 -1.4706
86.4 -1.4937
86.425 -1.5222
86.45 -1.5592
86.475 -1.6067
86.5 -1.6624
86.525 -1.7248
86.55 -1.7935
86.575 -1.8646
86.6 -1.9371
86.625 -2.0094
86.65 -2.0762
86.675 -2.1381
86.7 -2.1951
86.725 -2.2461
86.75 -2.2882
86.775 -2.313
86.8 -2.316
86.825 -2.3003
86.85 -2.2789
86.875 -2.2633
86.9 -2.2565
86.925 -2.2555
86.95 -2.2577
86.975 -2.2637
87 -2.2788
87.025 -2.301
87.05 -2.3215
87.075 -2.3358
87.1 -2.3417
87.125 -2.3359
87.15 -2.3183
87.175 -2.2847
87.2 -2.2378
87.225 -2.1813
87.25 -2.1263
87.275 -2.0798
87.3 -2.0452
87.325 -2.026
87.35 -2.0199
87.375 -2.0233
87.4 -2.0375
87.425 -2.0597
87.45 -2.0889
87.475 -2.1228
87.5 -2.1558
87.525 -2.1817
87.55 -2.1913
87.575 -2.1853
87.6 -2.172
87.625 -2.1546
87.65 -2.1332
87.675 -2.1105
87.7 -2.0883
87.725 -2.0684
87.75 -2.0536
87.775 -2.0418
87.8 -2.027
87.825 -2.0065
87.85 -1.9861
87.875 -1.9669
87.9 -1.9462
87.925 -1.9186
87.95 -1.8788
87.975 -1.8264
88 -1.7651
88.025 -1.6951
88.05 -1.618
88.075 -1.538
88.1 -1.4573
88.125 -1.3779
88.15 -1.3006
88.175 -1.228
88.2 -1.1594
88.225 -1.0973
88.25 -1.0444
88.275 -0.9997
88.3 -0.9571
88.325 -0.9114
88.35 -0.8586
88.375 -0.7978
88.4 -0.7352
88.425 -0.6714
88.45 -0.6021
88.475 -0.5298
88.5 -0.4579
88.525 -0.3872
88.55 -0.3181
88.575 -0.2512
88.6 -0.189
88.625 -0.1283
88.65 -0.0684
88.675 -0.0069
88.7 0.0578
88.725 0.1267
88.75 0.1976
88.775 0.2689
88.8 0.339
88.825 0.4039
88.85 0.465
88.875 0.523
88.9 0.5735
88.925 0.6156
88.95 0.649
88.975 0.6749
89 0.6943
89.025 0.7068
89.05 0.7116
89.075 0.7078
89.1 0.6963
89.125 0.6778
89.15 0.653
89.175 0.6253
89.2 0.5966
89.225 0.5724
89.25 0.5536
89.275 0.5371
89.3 0.5233
89.325 0.5092
89.35 0.493
89.375 0.4732
89.4 0.4493
89.425 0.4216
89.45 0.3895
89.475 0.3545
89.5 0.3198
89.525 0.2865
89.55 0.2604
89.575 0.2482
89.6 0.2455
89.625 0.241
89.65 0.2299
89.675 0.2134
89.7 0.1941
89.725 0.171
89.75 0.1431
89.775 0.1092
89.8 0.0676
89.825 0.0168
89.85 -0.0427
89.875 -0.1107
89.9 -0.1856
89.925 -0.2641
89.95 -0.3444
89.975 -0.4236
90 -0.4991
90.025 -0.5746
90.05 -0.6453
90.075 -0.708
90.1 -0.7645
90.125 -0.8125
90.15 -0.8485
90.175 -0.8733
90.2 -0.8941
90.225 -0.9149
90.25 -0.9367
90.275 -0.963
90.3 -0.9918
90.325 -1.0217
90.35 -1.0533
90.375 -1.0877
90.4 -1.1257
90.425 -1.1647
90.45 -1.2031
90.475 -1.2415
90.5 -1.2798
90.525 -1.3213
90.55 -1.3653
90.575 -1.4088
90.6 -1.4519
90.625 -1.4901
90.65 -1.5092
90.675 -1.5066
90.7 -1.4915
90.725 -1.4684
90.75 -1.4359
90.775 -1.396
90.8 -1.3512
90.825 -1.2995
90.85 -1.2432
90.875 -1.1882
90.9 -1.1393
90.925 -1.0976
90.95 -1.0606
90.975 -1.026
91 -0.9917
91.025 -0.9577
91.05 -0.9227
91.075 -0.888
91.1 -0.8566
91.125 -0.8314
91.15 -0.8119
91.175 -0.7948
91.2 -0.7832
91.225 -0.7812
91.25 -0.7866
91.275 -0.7982
91.3 -0.8161
91.325 -0.8398
91.35 -0.8618
91.375 -0.8736
91.4 -0.8715
91.425 -0.8461
91.45 -0.8036
91.475 -0.7517
91.5 -0.6973
91.525 -0.6454
91.55 -0.5939
91.575 -0.5451
91.6 -0.4965
91.625 -0.4452
91.65 -0.3934
91.675 -0.3486
91.7 -0.3122
91.725 -0.2833
91.75 -0.257
91.775 -0.2313
91.8 -0.2085
91.825 -0.1871
91.85 -0.1626
91.875 -0.134
91.9 -0.0967
91.925 -0.0476
91.95 0.0054
91.975 0.0612
92 0.1275
92.025 0.2005
92.05 0.2713
92.075 0.3372
92.1 0.3981
92.125 0.4521
92.15 0.4995
92.175 0.5425
92.2 0.5819
92.225 0.614
92.25 0.6378
92.275 0.6529
92.3 0.6591
92.325 0.6628
92.35 0.6724
92.375 0.6896
92.4 0.7099
92.425 0.7259
92.45 0.7352
92.475 0.7373
92.5 0.7307
92.525 0.7184
92.55 0.7023
92.575 0.6913
92.6 0.6896
92.625 0.692
92.65 0.6939
92.675 0.6923
92.7 0.6846
92.725 0.6691
92.75 0.6474
92.775 0.6253
92.8 0.6051
92.825 0.5834
92.85 0.5625
92.875 0.5489
92.9 0.5486
92.925 0.5598
92.95 0.5863
92.975 0.627
93 0.6754
93.025 0.7251
93.05 0.7727
93.075 0.816
93.1 0.8537
93.125 0.8861
93.15 0.9146
93.175 0.9387
93.2 0.9565
93.225 0.9682
93.25 0.9743
93.275 0.9753
93.3 0.9703
93.325 0.9584
93.35 0.9392
93.375 0.9094
93.4 0.8695
93.425 0.8239
93.45 0.7777
93.475 0.7388
93.5 0.7218
93.525 0.7227
93.55 0.7303
93.575 0.7412
93.6 0.7484
93.625 0.7511
93.65 0.7498
93.675 0.7448
93.7 0.7446
93.725 0.7526
93.75 0.7614
93.775 0.7686
93.8 0.7697
93.825 0.762
93.85 0.7474
93.875 0.7309
93.9 0.7171
93.925 0.7011
93.95 0.6834
93.975 0.668
94 0.6554
94.025 0.6538
94.05 0.6652
94.075 0.6904
94.1 0.7229
94.125 0.761
94.15 0.808
94.175 0.8572
94.2 0.9036
94.225 0.9475
94.25 0.9838
94.275 1.0133
94.3 1.0352
94.325 1.0497
94.35 1.0565
94.375 1.0554
94.4 1.0461
94.425 1.0282
94.45 1.0029
94.475 0.9695
94.5 0.9309
94.525 0.8894
94.55 0.86
94.575 0.8502
94.6 0.8461
94.625 0.8388
94.65 0.8255
94.675 0.8065
94.7 0.783
94.725 0.7538
94.75 0.7198
94.775 0.6889
94.8 0.6661
94.825 0.648
94.85 0.6293
94.875 0.6054
94.9 0.5756
94.925 0.5408
94.95 0.4994
94.975 0.4514
95 0.3979
95.025 0.3404
95.05 0.2833
95.075 0.2272
95.1 0.1722
95.125 0.1187
95.15 0.0699
95.175 0.0259
95.2 -0.0067
95.225 -0.022
95.25 -0.0286
95.275 -0.0191
95.3 0.0043
95.325 0.035
95.35 0.0656
95.375 0.0921
95.4 0.1151
95.425 0.1356
95.45 0.1533
95.475 0.1694
95.5 0.1885
95.525 0.2068
95.55 0.2234
95.575 0.2399
95.6 0.2576
95.625 0.2756
95.65 0.2905
95.675 0.3027
95.7 0.3135
95.725 0.3223
95.75 0.3396
95.775 0.3841
95.8 0.4432
95.825 0.5028
95.85 0.5598
95.875 0.6132
95.9 0.6613
95.925 0.7035
95.95 0.7402
95.975 0.772
96 0.7977
96.025 0.8151
96.05 0.8249
96.075 0.8295
96.1 0.8284
96.125 0.8205
96.15 0.8052
96.175 0.7818
96.2 0.7528
96.225 0.7212
96.25 0.6884
96.275 0.6602
96.3 0.6388
96.325 0.6281
96.35 0.6261
96.375 0.6287
96.4 0.6341
96.425 0.6415
96.45 0.6475
96.475 0.6493
96.5 0.6467
96.525 0.6401
96.55 0.6293
96.575 0.6163
96.6 0.6038
96.625 0.5961
96.65 0.5961
96.675 0.5985
96.7 0.5975
96.725 0.5908
96.75 0.5784
96.775 0.5607
96.8 0.5387
96.825 0.5135
96.85 0.4916
96.875 0.476
96.9 0.4607
96.925 0.4428
96.95 0.4231
96.975 0.4051
97 0.3864
97.025 0.3656
97.05 0.3421
97.075 0.3182
97.1 0.2959
97.125 0.2792
97.15 0.2733
97.175 0.2848
97.2 0.3103
97.225 0.3461
97.25 0.3878
97.275 0.4392
97.3 0.5045
97.325 0.5749
97.35 0.645
97.375 0.7108
97.4 0.773
97.425 0.8295
97.45 0.8778
97.475 0.9174
97.5 0.9518
97.525 0.9878
97.55 1.0314
97.575 1.0787
97.6 1.1264
97.625 1.1714
97.65 1.2145
97.675 1.2567
97.7 1.2948
97.725 1.3277
97.75 1.3537
97.775 1.3733
97.8 1.388
97.825 1.3989
97.85 1.4073
97.875 1.4136
97.9 1.4177
97.925 1.4183
97.95 1.4165
97.975 1.4155
98 1.4182
98.025 1.4245
98.05 1.4297
98.075 1.4317
98.1 1.4307
98.125 1.4287
98.15 1.4255
98.175 1.4194
98.2 1.4096
98.225 1.3951
98.25 1.3755
98.275 1.3502
98.3 1.3204
98.325 1.2875
98.35 1.255
98.375 1.232
98.4 1.2212
98.425 1.2087
98.45 1.1883
98.475 1.1627
98.5 1.1362
98.525 1.1129
98.55 1.0937
98.575 1.0754
98.6 1.0562
98.625 1.0369
98.65 1.0216
98.675 1.0279
98.7 1.0617
98.725 1.1057
98.75 1.1472
98.775 1.1798
98.8 1.2085
98.825 1.2434
98.85 1.2956
98.875 1.3581
98.9 1.4215
98.925 1.4809
98.95 1.5375
98.975 1.5898
99 1.6359
99.025 1.6773
99.05 1.7153
99.075 1.7516
99.1 1.7879
99.125 1.8253
99.15 1.8622
99.175 1.8949
99.2 1.9221
99.225 1.9426
99.25 1.957
99.275 1.9654
99.3 1.9677
99.325 1.9646
99.35 1.9578
99.375 1.9474
99.4 1.9342
99.425 1.919
99.45 1.9046
99.475 1.8927
99.5 1.8799
99.525 1.8647
99.55 1.847
99.575 1.8275
99.6 1.8077
99.625 1.7881
99.65 1.7698
99.675 1.7561
99.7 1.7485
99.725 1.746
99.75 1.7441
99.775 1.7399
99.8 1.7346
99.825 1.7344
99.85 1.7397
99.875 1.7449
99.9 1.7462
99.925 1.7451
99.95 1.7437
99.975 1.7419
100 1.7417
