# Supplementary material for: Uptake of N2O5 by aqueous aerosol unveiled using chemically accurate many-body potentials
Source: Nat Commun. 2022 Mar 10;13:1266. doi: 10.1038/s41467-022-28697-8 (PMC8913772; doi:10.1038/s41467-022-28697-8)
Supplement: Supplementary file 3 — Source Data [file 41467_2022_28697_MOESM3_ESM.zip › n2o5-uptake-data/Fig2/scattering/rep04run19/relcom_gds.dat]

0.025 12.1098
0.05 12.0969
0.075 12.084
0.1 12.071
0.125 12.058
0.15 12.0451
0.175 12.0321
0.2 12.0191
0.225 12.0061
0.25 11.993
0.275 11.98
0.3 11.9669
0.325 11.9538
0.35 11.9407
0.375 11.9277
0.4 11.9146
0.425 11.9015
0.45 11.8884
0.475 11.8753
0.5 11.8622
0.525 11.849
0.55 11.8358
0.575 11.8226
0.6 11.8093
0.625 11.7961
0.65 11.7828
0.675 11.7695
0.7 11.7562
0.725 11.7428
0.75 11.7295
0.775 11.7161
0.8 11.7026
0.825 11.6892
0.85 11.6756
0.875 11.662
0.9 11.6484
0.925 11.6348
0.95 11.6211
0.975 11.6073
1 11.5936
1.025 11.5798
1.05 11.566
1.075 11.5521
1.1 11.5383
1.125 11.5244
1.15 11.5105
1.175 11.4966
1.2 11.4826
1.225 11.4685
1.25 11.4545
1.275 11.4404
1.3 11.4262
1.325 11.4121
1.35 11.398
1.375 11.3838
1.4 11.3696
1.425 11.3554
1.45 11.3412
1.475 11.327
1.5 11.3128
1.525 11.2986
1.55 11.2843
1.575 11.2701
1.6 11.2558
1.625 11.2416
1.65 11.2273
1.675 11.2131
1.7 11.1988
1.725 11.1846
1.75 11.1703
1.775 11.156
1.8 11.1417
1.825 11.1274
1.85 11.1131
1.875 11.0988
1.9 11.0845
1.925 11.0702
1.95 11.0559
1.975 11.0416
2 11.0272
2.025 11.0129
2.05 10.9984
2.075 10.984
2.1 10.9695
2.125 10.955
2.15 10.9405
2.175 10.9259
2.2 10.9112
2.225 10.8966
2.25 10.8819
2.275 10.8672
2.3 10.8524
2.325 10.8377
2.35 10.8229
2.375 10.8082
2.4 10.7934
2.425 10.7786
2.45 10.7637
2.475 10.7489
2.5 10.734
2.525 10.7191
2.55 10.7041
2.575 10.6891
2.6 10.6741
2.625 10.6591
2.65 10.6441
2.675 10.629
2.7 10.6139
2.725 10.5988
2.75 10.5836
2.775 10.5683
2.8 10.5529
2.825 10.5375
2.85 10.5219
2.875 10.5062
2.9 10.4903
2.925 10.4743
2.95 10.4582
2.975 10.4421
3 10.4259
3.025 10.4096
3.05 10.3934
3.075 10.3772
3.1 10.3609
3.125 10.3446
3.15 10.3283
3.175 10.3119
3.2 10.2955
3.225 10.2791
3.25 10.2626
3.275 10.2461
3.3 10.2296
3.325 10.2131
3.35 10.1965
3.375 10.1799
3.4 10.1633
3.425 10.1466
3.45 10.1298
3.475 10.113
3.5 10.0962
3.525 10.0794
3.55 10.0625
3.575 10.0455
3.6 10.0284
3.625 10.0114
3.65 9.9943
3.675 9.9772
3.7 9.9602
3.725 9.943
3.75 9.9259
3.775 9.9088
3.8 9.8917
3.825 9.8745
3.85 9.8574
3.875 9.8402
3.9 9.8229
3.925 9.8056
3.95 9.7882
3.975 9.7708
4 9.7533
4.025 9.7358
4.05 9.7183
4.075 9.7008
4.1 9.6832
4.125 9.6656
4.15 9.6479
4.175 9.6301
4.2 9.6123
4.225 9.5945
4.25 9.5765
4.275 9.5585
4.3 9.5405
4.325 9.5224
4.35 9.5043
4.375 9.4861
4.4 9.468
4.425 9.4498
4.45 9.4316
4.475 9.4133
4.5 9.395
4.525 9.3767
4.55 9.3584
4.575 9.3399
4.6 9.3215
4.625 9.3029
4.65 9.2844
4.675 9.2657
4.7 9.247
4.725 9.2282
4.75 9.2094
4.775 9.1905
4.8 9.1715
4.825 9.1524
4.85 9.1332
4.875 9.114
4.9 9.0947
4.925 9.0754
4.95 9.0561
4.975 9.0367
5 9.0173
5.025 8.9978
5.05 8.9781
5.075 8.9584
5.1 8.9385
5.125 8.9183
5.15 8.898
5.175 8.8776
5.2 8.8571
5.225 8.8365
5.25 8.8157
5.275 8.7948
5.3 8.7738
5.325 8.7526
5.35 8.7314
5.375 8.7102
5.4 8.6889
5.425 8.6675
5.45 8.646
5.475 8.6244
5.5 8.6026
5.525 8.5806
5.55 8.5586
5.575 8.5365
5.6 8.5143
5.625 8.492
5.65 8.4694
5.675 8.4467
5.7 8.4238
5.725 8.4005
5.75 8.3772
5.775 8.3537
5.8 8.33
5.825 8.3059
5.85 8.2814
5.875 8.2566
5.9 8.2314
5.925 8.2056
5.95 8.1794
5.975 8.1529
6 8.1262
6.025 8.0993
6.05 8.0722
6.075 8.0444
6.1 8.0162
6.125 7.9875
6.15 7.9587
6.175 7.9295
6.2 7.9001
6.225 7.8706
6.25 7.8408
6.275 7.8104
6.3 7.7796
6.325 7.7482
6.35 7.7166
6.375 7.6848
6.4 7.6529
6.425 7.6206
6.45 7.5881
6.475 7.5553
6.5 7.522
6.525 7.4882
6.55 7.4539
6.575 7.4192
6.6 7.3839
6.625 7.3478
6.65 7.3108
6.675 7.273
6.7 7.2344
6.725 7.1954
6.75 7.1554
6.775 7.1146
6.8 7.0735
6.825 7.0318
6.85 6.9898
6.875 6.9475
6.9 6.9046
6.925 6.8613
6.95 6.8176
6.975 6.7734
7 6.7288
7.025 6.6839
7.05 6.6387
7.075 6.5928
7.1 6.5465
7.125 6.4997
7.15 6.4523
7.175 6.4044
7.2 6.356
7.225 6.307
7.25 6.2576
7.275 6.2075
7.3 6.1567
7.325 6.1051
7.35 6.0526
7.375 5.9992
7.4 5.9447
7.425 5.8889
7.45 5.8317
7.475 5.7732
7.5 5.7138
7.525 5.6536
7.55 5.5927
7.575 5.5308
7.6 5.4681
7.625 5.4045
7.65 5.3405
7.675 5.2758
7.7 5.2108
7.725 5.1467
7.75 5.0844
7.775 5.0257
7.8 4.9721
7.825 4.9217
7.85 4.872
7.875 4.8218
7.9 4.7698
7.925 4.7149
7.95 4.6552
7.975 4.591
8 4.5218
8.025 4.4489
8.05 4.3728
8.075 4.2938
8.1 4.212
8.125 4.1277
8.15 4.0409
8.175 3.9509
8.2 3.8587
8.225 3.764
8.25 3.6683
8.275 3.575
8.3 3.4896
8.325 3.4169
8.35 3.3611
8.375 3.3286
8.4 3.3248
8.425 3.3366
8.45 3.3543
8.475 3.3695
8.5 3.381
8.525 3.3881
8.55 3.3897
8.575 3.3869
8.6 3.3793
8.625 3.3677
8.65 3.3517
8.675 3.3333
8.7 3.3127
8.725 3.2868
8.75 3.2558
8.775 3.2236
8.8 3.1928
8.825 3.1669
8.85 3.1453
8.875 3.1224
8.9 3.0951
8.925 3.0627
8.95 3.0264
8.975 2.9861
9 2.9404
9.025 2.8903
9.05 2.8341
9.075 2.7738
9.1 2.7089
9.125 2.6404
9.15 2.5828
9.175 2.557
9.2 2.5622
9.225 2.5879
9.25 2.6258
9.275 2.6698
9.3 2.7164
9.325 2.7631
9.35 2.8032
9.375 2.8378
9.4 2.8724
9.425 2.9053
9.45 2.9365
9.475 2.9667
9.5 2.9939
9.525 3.0241
9.55 3.0612
9.575 3.0995
9.6 3.1351
9.625 3.1673
9.65 3.1948
9.675 3.2197
9.7 3.24
9.725 3.253
9.75 3.2567
9.775 3.252
9.8 3.2429
9.825 3.2296
9.85 3.2129
9.875 3.1927
9.9 3.1674
9.925 3.1357
9.95 3.0989
9.975 3.0595
10 3.018
10.025 2.9787
10.05 2.9482
10.075 2.9297
10.1 2.9239
10.125 2.9269
10.15 2.9393
10.175 2.9598
10.2 2.9823
10.225 3.0024
10.25 3.0169
10.275 3.0246
10.3 3.0258
10.325 3.021
10.35 3.0125
10.375 3.0089
10.4 3.0215
10.425 3.0538
10.45 3.0966
10.475 3.1417
10.5 3.1847
10.525 3.2236
10.55 3.2594
10.575 3.2904
10.6 3.3163
10.625 3.3376
10.65 3.3542
10.675 3.3658
10.7 3.3754
10.725 3.3867
10.75 3.4032
10.775 3.4276
10.8 3.4598
10.825 3.4926
10.85 3.5248
10.875 3.556
10.9 3.5807
10.925 3.5975
10.95 3.6066
10.975 3.6084
11 3.6061
11.025 3.6019
11.05 3.5957
11.075 3.5865
11.1 3.5785
11.125 3.5732
11.15 3.5749
11.175 3.5961
11.2 3.6273
11.225 3.6562
11.25 3.6821
11.275 3.7058
11.3 3.7288
11.325 3.7477
11.35 3.7592
11.375 3.7653
11.4 3.7669
11.425 3.7655
11.45 3.7616
11.475 3.7569
11.5 3.7495
11.525 3.7363
11.55 3.7142
11.575 3.6809
11.6 3.6395
11.625 3.5959
11.65 3.5581
11.675 3.5261
11.7 3.4962
11.725 3.4693
11.75 3.4447
11.775 3.4204
11.8 3.3959
11.825 3.3684
11.85 3.3377
11.875 3.3064
11.9 3.2752
11.925 3.2444
11.95 3.2148
11.975 3.1933
12 3.1812
12.025 3.1722
12.05 3.1598
12.075 3.1432
12.1 3.1204
12.125 3.0899
12.15 3.0507
12.175 3.0014
12.2 2.946
12.225 2.8924
12.25 2.8526
12.275 2.8321
12.3 2.8192
12.325 2.8096
12.35 2.8014
12.375 2.7955
12.4 2.8024
12.425 2.8356
12.45 2.8743
12.475 2.9141
12.5 2.9579
12.525 3.008
12.55 3.0649
12.575 3.1294
12.6 3.1963
12.625 3.264
12.65 3.3317
12.675 3.3979
12.7 3.459
12.725 3.5146
12.75 3.565
12.775 3.6096
12.8 3.6498
12.825 3.689
12.85 3.7299
12.875 3.7718
12.9 3.8106
12.925 3.8458
12.95 3.8795
12.975 3.9093
13 3.9351
13.025 3.9596
13.05 3.9805
13.075 3.9952
13.1 4.0044
13.125 4.0117
13.15 4.0198
13.175 4.025
13.2 4.0244
13.225 4.0187
13.25 4.0096
13.275 3.9977
13.3 3.9856
13.325 3.9727
13.35 3.9615
13.375 3.9524
13.4 3.9466
13.425 3.9456
13.45 3.949
13.475 3.9534
13.5 3.9555
13.525 3.953
13.55 3.9439
13.575 3.9289
13.6 3.9093
13.625 3.8858
13.65 3.8581
13.675 3.8258
13.7 3.7897
13.725 3.7506
13.75 3.7085
13.775 3.6632
13.8 3.6138
13.825 3.5604
13.85 3.5032
13.875 3.4433
13.9 3.3824
13.925 3.3228
13.95 3.2666
13.975 3.2156
14 3.1715
14.025 3.1313
14.05 3.092
14.075 3.0512
14.1 3.0069
14.125 2.9597
14.15 2.9093
14.175 2.855
14.2 2.7987
14.225 2.7419
14.25 2.6816
14.275 2.615
14.3 2.543
14.325 2.4666
14.35 2.3839
14.375 2.2999
14.4 2.2201
14.425 2.1517
14.45 2.1006
14.475 2.0595
14.5 2.0245
14.525 1.9878
14.55 1.9444
14.575 1.8967
14.6 1.8473
14.625 1.7991
14.65 1.7592
14.675 1.7348
14.7 1.7345
14.725 1.7604
14.75 1.7987
14.775 1.8436
14.8 1.8971
14.825 1.9563
14.85 2.0166
14.875 2.0739
14.9 2.1246
14.925 2.165
14.95 2.196
14.975 2.2215
15 2.2406
15.025 2.2507
15.05 2.2534
15.075 2.2516
15.1 2.2478
15.125 2.244
15.15 2.242
15.175 2.2454
15.2 2.2563
15.225 2.2728
15.25 2.2881
15.275 2.3012
15.3 2.3107
15.325 2.316
15.35 2.3203
15.375 2.3265
15.4 2.3348
15.425 2.3457
15.45 2.3637
15.475 2.3882
15.5 2.4169
15.525 2.4453
15.55 2.4691
15.575 2.4871
15.6 2.4965
15.625 2.4971
15.65 2.4927
15.675 2.4828
15.7 2.4671
15.725 2.4488
15.75 2.43
15.775 2.4136
15.8 2.4008
15.825 2.3939
15.85 2.3882
15.875 2.3794
15.9 2.3671
15.925 2.3509
15.95 2.3302
15.975 2.3049
16 2.2742
16.025 2.2383
16.05 2.1963
16.075 2.1507
16.1 2.1014
16.125 2.0471
16.15 1.9831
16.175 1.9081
16.2 1.8266
16.225 1.7433
16.25 1.669
16.275 1.6056
16.3 1.5535
16.325 1.5099
16.35 1.4666
16.375 1.421
16.4 1.373
16.425 1.3326
16.45 1.3014
16.475 1.2799
16.5 1.2622
16.525 1.2434
16.55 1.2226
16.575 1.1974
16.6 1.1711
16.625 1.1448
16.65 1.123
16.675 1.1068
16.7 1.0963
16.725 1.0946
16.75 1.106
16.775 1.1278
16.8 1.153
16.825 1.1821
16.85 1.2179
16.875 1.2633
16.9 1.3184
16.925 1.3792
16.95 1.443
16.975 1.5061
17 1.5627
17.025 1.6067
17.05 1.6406
17.075 1.6716
17.1 1.7037
17.125 1.7388
17.15 1.7729
17.175 1.8037
17.2 1.8308
17.225 1.85
17.25 1.8625
17.275 1.8754
17.3 1.8872
17.325 1.8943
17.35 1.8964
17.375 1.8946
17.4 1.89
17.425 1.8863
17.45 1.8809
17.475 1.8711
17.5 1.8568
17.525 1.8411
17.55 1.8265
17.575 1.8133
17.6 1.8004
17.625 1.7857
17.65 1.7667
17.675 1.7416
17.7 1.7099
17.725 1.6715
17.75 1.6261
17.775 1.5741
17.8 1.5176
17.825 1.4605
17.85 1.4053
17.875 1.3551
17.9 1.3125
17.925 1.2765
17.95 1.2463
17.975 1.2219
18 1.2005
18.025 1.1805
18.05 1.16
18.075 1.1365
18.1 1.1087
18.125 1.076
18.15 1.0397
18.175 1.0003
18.2 0.957
18.225 0.9121
18.25 0.8655
18.275 0.8175
18.3 0.7731
18.325 0.7363
18.35 0.7113
18.375 0.691
18.4 0.6693
18.425 0.6456
18.45 0.6274
18.475 0.6158
18.5 0.6102
18.525 0.6134
18.55 0.6297
18.575 0.65
18.6 0.6688
18.625 0.6864
18.65 0.7032
18.675 0.7133
18.7 0.7148
18.725 0.708
18.75 0.6953
18.775 0.6763
18.8 0.6492
18.825 0.6126
18.85 0.5667
18.875 0.5164
18.9 0.4643
18.925 0.4093
18.95 0.3567
18.975 0.3086
19 0.2636
19.025 0.2163
19.05 0.1636
19.075 0.1028
19.1 0.0357
19.125 -0.0372
19.15 -0.118
19.175 -0.2054
19.2 -0.2961
19.225 -0.385
19.25 -0.471
19.275 -0.5447
19.3 -0.587
19.325 -0.596
19.35 -0.5837
19.375 -0.5621
19.4 -0.5317
19.425 -0.4937
19.45 -0.4483
19.475 -0.4017
19.5 -0.355
19.525 -0.3075
19.55 -0.2616
19.575 -0.2214
19.6 -0.1894
19.625 -0.1652
19.65 -0.1453
19.675 -0.1297
19.7 -0.1169
19.725 -0.1048
19.75 -0.0921
19.775 -0.0764
19.8 -0.0562
19.825 -0.0323
19.85 -0.0047
19.875 0.0241
19.9 0.0563
19.925 0.0969
19.95 0.1439
19.975 0.1942
20 0.244
20.025 0.2916
20.05 0.3369
20.075 0.3819
20.1 0.4272
20.125 0.473
20.15 0.5198
20.175 0.5658
20.2 0.6101
20.225 0.651
20.25 0.6877
20.275 0.7202
20.3 0.7477
20.325 0.7707
20.35 0.7912
20.375 0.8105
20.4 0.8259
20.425 0.8399
20.45 0.8514
20.475 0.8626
20.5 0.8768
20.525 0.8929
20.55 0.9085
20.575 0.9186
20.6 0.9208
20.625 0.9141
20.65 0.8965
20.675 0.8668
20.7 0.8285
20.725 0.789
20.75 0.7547
20.775 0.7346
20.8 0.7263
20.825 0.7256
20.85 0.7341
20.875 0.7536
20.9 0.7857
20.925 0.8295
20.95 0.8823
20.975 0.9342
21 0.984
21.025 1.0296
21.05 1.0674
21.075 1.0971
21.1 1.1193
21.125 1.1334
21.15 1.14
21.175 1.1374
21.2 1.1259
21.225 1.11
21.25 1.0891
21.275 1.0658
21.3 1.0403
21.325 1.0113
21.35 0.9833
21.375 0.9534
21.4 0.9247
21.425 0.9022
21.45 0.8959
21.475 0.9076
21.5 0.929
21.525 0.9488
21.55 0.963
21.575 0.9694
21.6 0.97
21.625 0.9702
21.65 0.9717
21.675 0.9737
21.7 0.9774
21.725 0.9867
21.75 1.0025
21.775 1.0209
21.8 1.0403
21.825 1.0556
21.85 1.0665
21.875 1.0734
21.9 1.0782
21.925 1.0797
21.95 1.0763
21.975 1.0744
22 1.0781
22.025 1.0875
22.05 1.1
22.075 1.113
22.1 1.1245
22.125 1.1333
22.15 1.1385
22.175 1.137
22.2 1.1308
22.225 1.1209
22.25 1.1071
22.275 1.087
22.3 1.0621
22.325 1.0381
22.35 1.021
22.375 1.0108
22.4 1.0108
22.425 1.0193
22.45 1.036
22.475 1.0608
22.5 1.0897
22.525 1.1152
22.55 1.136
22.575 1.1558
22.6 1.1762
22.625 1.1978
22.65 1.22
22.675 1.24
22.7 1.2576
22.725 1.2737
22.75 1.2879
22.775 1.3014
22.8 1.3097
22.825 1.3195
22.85 1.3284
22.875 1.3327
22.9 1.333
22.925 1.3253
22.95 1.3092
22.975 1.2879
23 1.2581
23.025 1.2197
23.05 1.1723
23.075 1.1182
23.1 1.062
23.125 1.0046
23.15 0.9454
23.175 0.8835
23.2 0.819
23.225 0.7547
23.25 0.691
23.275 0.6296
23.3 0.5714
23.325 0.5171
23.35 0.4733
23.375 0.4401
23.4 0.4199
23.425 0.4158
23.45 0.4333
23.475 0.4663
23.5 0.5075
23.525 0.548
23.55 0.5819
23.575 0.6076
23.6 0.6263
23.625 0.6376
23.65 0.6426
23.675 0.6395
23.7 0.63
23.725 0.6136
23.75 0.5932
23.775 0.5703
23.8 0.5431
23.825 0.5154
23.85 0.4907
23.875 0.4664
23.9 0.4409
23.925 0.4132
23.95 0.3832
23.975 0.3534
24 0.322
24.025 0.287
24.05 0.248
24.075 0.206
24.1 0.1645
24.125 0.1274
24.15 0.0954
24.175 0.0609
24.2 0.0279
24.225 -0.0027
24.25 -0.0305
24.275 -0.0569
24.3 -0.0844
24.325 -0.1165
24.35 -0.1532
24.375 -0.1881
24.4 -0.2211
24.425 -0.2506
24.45 -0.2789
24.475 -0.3111
24.5 -0.3472
24.525 -0.3859
24.55 -0.4231
24.575 -0.4571
24.6 -0.4907
24.625 -0.5233
24.65 -0.5593
24.675 -0.5974
24.7 -0.6351
24.725 -0.6766
24.75 -0.7213
24.775 -0.765
24.8 -0.7993
24.825 -0.8218
24.85 -0.8368
24.875 -0.841
24.9 -0.8321
24.925 -0.8213
24.95 -0.8182
24.975 -0.825
25 -0.8398
25.025 -0.8636
25.05 -0.8962
25.075 -0.9358
25.1 -0.9799
25.125 -1.0251
25.15 -1.0635
25.175 -1.0916
25.2 -1.1078
25.225 -1.1144
25.25 -1.1123
25.275 -1.1006
25.3 -1.0763
25.325 -1.0396
25.35 -1.0009
25.375 -0.9653
25.4 -0.9355
25.425 -0.9096
25.45 -0.8869
25.475 -0.8673
25.5 -0.8512
25.525 -0.8385
25.55 -0.8294
25.575 -0.8266
25.6 -0.8302
25.625 -0.8402
25.65 -0.8559
25.675 -0.8795
25.7 -0.9081
25.725 -0.9405
25.75 -0.979
25.775 -1.0209
25.8 -1.064
25.825 -1.1091
25.85 -1.159
25.875 -1.2128
25.9 -1.2616
25.925 -1.2932
25.95 -1.3088
25.975 -1.3191
26 -1.3305
26.025 -1.3399
26.05 -1.3439
26.075 -1.3355
26.1 -1.3181
26.125 -1.3002
26.15 -1.2873
26.175 -1.2784
26.2 -1.2673
26.225 -1.2494
26.25 -1.2244
26.275 -1.1994
26.3 -1.1782
26.325 -1.161
26.35 -1.1445
26.375 -1.1229
26.4 -1.0962
26.425 -1.0668
26.45 -1.0397
26.475 -1.0184
26.5 -1.0017
26.525 -0.9876
26.55 -0.9756
26.575 -0.9641
26.6 -0.9584
26.625 -0.9608
26.65 -0.9727
26.675 -0.9906
26.7 -1.0094
26.725 -1.0276
26.75 -1.0458
26.775 -1.0673
26.8 -1.093
26.825 -1.1222
26.85 -1.1503
26.875 -1.1711
26.9 -1.1866
26.925 -1.2021
26.95 -1.2189
26.975 -1.2339
27 -1.2532
27.025 -1.2745
27.05 -1.2957
27.075 -1.3184
27.1 -1.3443
27.125 -1.3702
27.15 -1.3921
27.175 -1.4029
27.2 -1.4017
27.225 -1.4007
27.25 -1.4017
27.275 -1.3991
27.3 -1.386
27.325 -1.3634
27.35 -1.3363
27.375 -1.3095
27.4 -1.2876
27.425 -1.2717
27.45 -1.2619
27.475 -1.2557
27.5 -1.249
27.525 -1.2403
27.55 -1.2315
27.575 -1.2179
27.6 -1.1869
27.625 -1.1259
27.65 -1.0374
27.675 -0.9389
27.7 -0.8431
27.725 -0.7548
27.75 -0.6761
27.775 -0.6066
27.8 -0.5451
27.825 -0.4906
27.85 -0.4432
27.875 -0.4012
27.9 -0.3641
27.925 -0.3309
27.95 -0.3
27.975 -0.2718
28 -0.2466
28.025 -0.2253
28.05 -0.2075
28.075 -0.1948
28.1 -0.1882
28.125 -0.1859
28.15 -0.1873
28.175 -0.1928
28.2 -0.2044
28.225 -0.222
28.25 -0.2452
28.275 -0.2733
28.3 -0.3042
28.325 -0.3354
28.35 -0.3605
28.375 -0.3778
28.4 -0.3909
28.425 -0.4008
28.45 -0.4043
28.475 -0.402
28.5 -0.3999
28.525 -0.3951
28.55 -0.3842
28.575 -0.3732
28.6 -0.3594
28.625 -0.3405
28.65 -0.3181
28.675 -0.2889
28.7 -0.2479
28.725 -0.1996
28.75 -0.1485
28.775 -0.091
28.8 -0.0268
28.825 0.0446
28.85 0.123
28.875 0.2007
28.9 0.2773
28.925 0.3499
28.95 0.4145
28.975 0.4722
29 0.5228
29.025 0.5654
29.05 0.6006
29.075 0.6318
29.1 0.666
29.125 0.7039
29.15 0.7447
29.175 0.7857
29.2 0.8223
29.225 0.8529
29.25 0.8755
29.275 0.8929
29.3 0.9052
29.325 0.9121
29.35 0.9208
29.375 0.9363
29.4 0.9632
29.425 1.0014
29.45 1.0476
29.475 1.0988
29.5 1.1522
29.525 1.2046
29.55 1.2568
29.575 1.3063
29.6 1.3509
29.625 1.3881
29.65 1.4168
29.675 1.4369
29.7 1.4481
29.725 1.451
29.75 1.4443
29.775 1.4263
29.8 1.3988
29.825 1.3678
29.85 1.343
29.875 1.3285
29.9 1.3231
29.925 1.3274
29.95 1.3404
29.975 1.3596
30 1.3904
30.025 1.4357
30.05 1.4929
30.075 1.5546
30.1 1.6192
30.125 1.6849
30.15 1.7497
30.175 1.8109
30.2 1.8669
30.225 1.9183
30.25 1.9649
30.275 2.0065
30.3 2.044
30.325 2.0756
30.35 2.1005
30.375 2.1204
30.4 2.1326
30.425 2.136
30.45 2.1303
30.475 2.1145
30.5 2.0892
30.525 2.0602
30.55 2.0333
30.575 2.0075
30.6 1.9787
30.625 1.943
30.65 1.9005
30.675 1.8534
30.7 1.8043
30.725 1.7546
30.75 1.7025
30.775 1.6469
30.8 1.5886
30.825 1.5301
30.85 1.4758
30.875 1.4232
30.9 1.3703
30.925 1.3164
30.95 1.259
30.975 1.2006
31 1.1531
31.025 1.1385
31.05 1.1546
31.075 1.198
31.1 1.2551
31.125 1.3167
31.15 1.3768
31.175 1.4326
31.2 1.4808
31.225 1.5225
31.25 1.5594
31.275 1.5969
31.3 1.6377
31.325 1.6762
31.35 1.7093
31.375 1.7361
31.4 1.7555
31.425 1.7676
31.45 1.7732
31.475 1.7722
31.5 1.7651
31.525 1.754
31.55 1.7433
31.575 1.7368
31.6 1.7322
31.625 1.7329
31.65 1.7321
31.675 1.7257
31.7 1.711
31.725 1.6888
31.75 1.6636
31.775 1.6422
31.8 1.619
31.825 1.5902
31.85 1.5602
31.875 1.5325
31.9 1.5141
31.925 1.5049
31.95 1.508
31.975 1.5171
32 1.5308
32.025 1.5438
32.05 1.5572
32.075 1.5692
32.1 1.5763
32.125 1.577
32.15 1.5771
32.175 1.5782
32.2 1.5759
32.225 1.5702
32.25 1.5615
32.275 1.5522
32.3 1.5428
32.325 1.5366
32.35 1.537
32.375 1.5456
32.4 1.5607
32.425 1.5798
32.45 1.5971
32.475 1.6136
32.5 1.6281
32.525 1.6359
32.55 1.6381
32.575 1.6343
32.6 1.6314
32.625 1.6353
32.65 1.6497
32.675 1.6803
32.7 1.7199
32.725 1.7622
32.75 1.8028
32.775 1.8353
32.8 1.8579
32.825 1.8706
32.85 1.8757
32.875 1.8744
32.9 1.8662
32.925 1.8528
32.95 1.8451
32.975 1.8493
33 1.8588
33.025 1.8675
33.05 1.8708
33.075 1.8685
33.1 1.8642
33.125 1.8615
33.15 1.8583
33.175 1.8614
33.2 1.8713
33.225 1.8842
33.25 1.9025
33.275 1.9328
33.3 1.9741
33.325 2.0201
33.35 2.0719
33.375 2.1239
33.4 2.1749
33.425 2.2231
33.45 2.2669
33.475 2.3051
33.5 2.3397
33.525 2.3692
33.55 2.3961
33.575 2.4194
33.6 2.4356
33.625 2.4441
33.65 2.445
33.675 2.4397
33.7 2.4272
33.725 2.4083
33.75 2.3845
33.775 2.3565
33.8 2.3256
33.825 2.2918
33.85 2.2575
33.875 2.2233
33.9 2.1881
33.925 2.1498
33.95 2.1073
33.975 2.0599
34 2.0114
34.025 1.9681
34.05 1.9314
34.075 1.9091
34.1 1.9025
34.125 1.9074
34.15 1.914
34.175 1.9184
34.2 1.9212
34.225 1.9217
34.25 1.9207
34.275 1.9214
34.3 1.9211
34.325 1.9177
34.35 1.9078
34.375 1.8886
34.4 1.8613
34.425 1.8305
34.45 1.7976
34.475 1.7617
34.5 1.7211
34.525 1.6725
34.55 1.6173
34.575 1.5578
34.6 1.4973
34.625 1.4406
34.65 1.3874
34.675 1.3398
34.7 1.3052
34.725 1.2853
34.75 1.2771
34.775 1.2723
34.8 1.2657
34.825 1.2554
34.85 1.2385
34.875 1.2135
34.9 1.1808
34.925 1.145
34.95 1.1107
34.975 1.0819
35 1.0677
35.025 1.0718
35.05 1.1004
35.075 1.1472
35.1 1.1967
35.125 1.2425
35.15 1.2802
35.175 1.3118
35.2 1.3391
35.225 1.3587
35.25 1.3735
35.275 1.3939
35.3 1.4212
35.325 1.4473
35.35 1.4674
35.375 1.4799
35.4 1.4868
35.425 1.4942
35.45 1.5052
35.475 1.5162
35.5 1.5235
35.525 1.5258
35.55 1.5225
35.575 1.5171
35.6 1.5134
35.625 1.5182
35.65 1.5279
35.675 1.5417
35.7 1.5568
35.725 1.5685
35.75 1.5789
35.775 1.5876
35.8 1.5964
35.825 1.6037
35.85 1.6055
35.875 1.6014
35.9 1.5921
35.925 1.5781
35.95 1.5607
35.975 1.5407
36 1.5193
36.025 1.4908
36.05 1.4552
36.075 1.4144
36.1 1.3802
36.125 1.3634
36.15 1.363
36.175 1.3705
36.2 1.3866
36.225 1.413
36.25 1.4409
36.275 1.4667
36.3 1.4909
36.325 1.5114
36.35 1.528
36.375 1.5403
36.4 1.553
36.425 1.5629
36.45 1.576
36.475 1.5942
36.5 1.6183
36.525 1.646
36.55 1.672
36.575 1.6916
36.6 1.7037
36.625 1.7091
36.65 1.7081
36.675 1.6994
36.7 1.6878
36.725 1.6803
36.75 1.6835
36.775 1.6979
36.8 1.7217
36.825 1.7552
36.85 1.7981
36.875 1.8452
36.9 1.8966
36.925 1.9496
36.95 1.9997
36.975 2.0469
37 2.0919
37.025 2.1325
37.05 2.1675
37.075 2.1948
37.1 2.2139
37.125 2.2242
37.15 2.2238
37.175 2.2136
37.2 2.1925
37.225 2.1631
37.25 2.1255
37.275 2.0804
37.3 2.0311
37.325 1.9793
37.35 1.9256
37.375 1.8694
37.4 1.8122
37.425 1.7555
37.45 1.699
37.475 1.6409
37.5 1.5768
37.525 1.5068
37.55 1.4318
37.575 1.3503
37.6 1.2625
37.625 1.1731
37.65 1.0963
37.675 1.0365
37.7 0.9812
37.725 0.93
37.75 0.8899
37.775 0.8692
37.8 0.8731
37.825 0.8897
37.85 0.9115
37.875 0.9355
37.9 0.9627
37.925 0.9873
37.95 1.0103
37.975 1.0336
38 1.0603
38.025 1.0894
38.05 1.1249
38.075 1.1638
38.1 1.2061
38.125 1.2547
38.15 1.306
38.175 1.3532
38.2 1.3923
38.225 1.4239
38.25 1.4493
38.275 1.4687
38.3 1.4826
38.325 1.4916
38.35 1.4982
38.375 1.5082
38.4 1.526
38.425 1.5434
38.45 1.5568
38.475 1.5651
38.5 1.5681
38.525 1.5669
38.55 1.5631
38.575 1.557
38.6 1.5496
38.625 1.5443
38.65 1.5481
38.675 1.5621
38.7 1.5851
38.725 1.6124
38.75 1.6416
38.775 1.6796
38.8 1.7239
38.825 1.7717
38.85 1.8193
38.875 1.8621
38.9 1.8999
38.925 1.9314
38.95 1.9549
38.975 1.9731
39 1.9892
39.025 2.0035
39.05 2.0141
39.075 2.0196
39.1 2.0203
39.125 2.0167
39.15 2.0079
39.175 1.9952
39.2 1.979
39.225 1.9596
39.25 1.9371
39.275 1.9122
39.3 1.8862
39.325 1.8599
39.35 1.8308
39.375 1.8024
39.4 1.7744
39.425 1.7468
39.45 1.7281
39.475 1.7119
39.5 1.6943
39.525 1.6788
39.55 1.6649
39.575 1.6515
39.6 1.6393
39.625 1.6281
39.65 1.6177
39.675 1.6056
39.7 1.5914
39.725 1.5752
39.75 1.554
39.775 1.5291
39.8 1.4996
39.825 1.4703
39.85 1.4457
39.875 1.4266
39.9 1.4139
39.925 1.4121
39.95 1.4159
39.975 1.4179
40 1.4186
40.025 1.4244
40.05 1.4433
40.075 1.4689
40.1 1.4949
40.125 1.5175
40.15 1.5363
40.175 1.5549
40.2 1.5767
40.225 1.6012
40.25 1.6295
40.275 1.6595
40.3 1.6879
40.325 1.7125
40.35 1.7322
40.375 1.7459
40.4 1.7528
40.425 1.7555
40.45 1.7534
40.475 1.7465
40.5 1.7359
40.525 1.7251
40.55 1.7186
40.575 1.7198
40.6 1.7278
40.625 1.7392
40.65 1.7551
40.675 1.7747
40.7 1.7976
40.725 1.8277
40.75 1.8619
40.775 1.8919
40.8 1.9166
40.825 1.935
40.85 1.9454
40.875 1.9477
40.9 1.9428
40.925 1.9308
40.95 1.9119
40.975 1.8875
41 1.8582
41.025 1.8264
41.05 1.792
41.075 1.7556
41.1 1.719
41.125 1.6788
41.15 1.636
41.175 1.5966
41.2 1.5598
41.225 1.5217
41.25 1.4837
41.275 1.4512
41.3 1.4197
41.325 1.3885
41.35 1.3522
41.375 1.3079
41.4 1.2555
41.425 1.1973
41.45 1.1482
41.475 1.1174
41.5 1.1011
41.525 1.0899
41.55 1.082
41.575 1.0755
41.6 1.0753
41.625 1.0835
41.65 1.0997
41.675 1.1164
41.7 1.1296
41.725 1.1376
41.75 1.1368
41.775 1.131
41.8 1.129
41.825 1.1294
41.85 1.1252
41.875 1.1128
41.9 1.0951
41.925 1.0748
41.95 1.0529
41.975 1.0287
42 1.0016
42.025 0.9728
42.05 0.95
42.075 0.9446
42.1 0.9519
42.125 0.9585
42.15 0.9679
42.175 0.9861
42.2 1.0175
42.225 1.0582
42.25 1.0999
42.275 1.1414
42.3 1.1796
42.325 1.2145
42.35 1.2521
42.375 1.2966
42.4 1.343
42.425 1.3864
42.45 1.423
42.475 1.452
42.5 1.4726
42.525 1.4857
42.55 1.4901
42.575 1.486
42.6 1.4715
42.625 1.4484
42.65 1.4289
42.675 1.4247
42.7 1.4328
42.725 1.4441
42.75 1.4532
42.775 1.459
42.8 1.4608
42.825 1.4584
42.85 1.4514
42.875 1.4407
42.9 1.4243
42.925 1.4044
42.95 1.3824
42.975 1.3604
43 1.3374
43.025 1.3128
43.05 1.2837
43.075 1.2488
43.1 1.2069
43.125 1.1582
43.15 1.105
43.175 1.0487
43.2 0.9896
43.225 0.9291
43.25 0.8676
43.275 0.8054
43.3 0.7426
43.325 0.6832
43.35 0.6285
43.375 0.5784
43.4 0.5331
43.425 0.4926
43.45 0.4584
43.475 0.4259
43.5 0.3981
43.525 0.3868
43.55 0.3941
43.575 0.4141
43.6 0.4481
43.625 0.495
43.65 0.549
43.675 0.6069
43.7 0.6641
43.725 0.7163
43.75 0.7636
43.775 0.8082
43.8 0.8513
43.825 0.8922
43.85 0.9298
43.875 0.9618
43.9 0.9877
43.925 1.0076
43.95 1.0233
43.975 1.0362
44 1.0477
44.025 1.0609
44.05 1.0787
44.075 1.1007
44.1 1.1291
44.125 1.1621
44.15 1.1933
44.175 1.2233
44.2 1.2541
44.225 1.2865
44.25 1.327
44.275 1.3756
44.3 1.4224
44.325 1.4655
44.35 1.5127
44.375 1.5676
44.4 1.6254
44.425 1.6843
44.45 1.7404
44.475 1.7935
44.5 1.8488
44.525 1.9071
44.55 1.9665
44.575 2.0237
44.6 2.0766
44.625 2.1312
44.65 2.1869
44.675 2.2395
44.7 2.287
44.725 2.3305
44.75 2.3714
44.775 2.4101
44.8 2.4475
44.825 2.4822
44.85 2.5126
44.875 2.5416
44.9 2.569
44.925 2.5925
44.95 2.6113
44.975 2.6257
45 2.6356
45.025 2.6415
45.05 2.643
45.075 2.6398
45.1 2.6282
45.125 2.6093
45.15 2.5821
45.175 2.5502
45.2 2.5201
45.225 2.5053
45.25 2.5077
45.275 2.5184
45.3 2.5263
45.325 2.5294
45.35 2.5262
45.375 2.517
45.4 2.5001
45.425 2.476
45.45 2.4449
45.475 2.4051
45.5 2.3578
45.525 2.3025
45.55 2.2385
45.575 2.1672
45.6 2.0878
45.625 2.0016
45.65 1.9101
45.675 1.8183
45.7 1.7251
45.725 1.6349
45.75 1.5565
45.775 1.4892
45.8 1.4249
45.825 1.3577
45.85 1.2868
45.875 1.2142
45.9 1.141
45.925 1.0647
45.95 0.9822
45.975 0.8926
46 0.795
46.025 0.6899
46.05 0.5846
46.075 0.4824
46.1 0.3825
46.125 0.2833
46.15 0.1829
46.175 0.0825
46.2 -0.0084
46.225 -0.0809
46.25 -0.1386
46.275 -0.1799
46.3 -0.2063
46.325 -0.2209
46.35 -0.229
46.375 -0.2258
46.4 -0.2105
46.425 -0.1872
46.45 -0.1566
46.475 -0.123
46.5 -0.0889
46.525 -0.056
46.55 -0.0271
46.575 -0.0035
46.6 0.0153
46.625 0.0276
46.65 0.033
46.675 0.0308
46.7 0.0241
46.725 0.0148
46.75 0.0048
46.775 0.0014
46.8 0.0181
46.825 0.0516
46.85 0.0895
46.875 0.1274
46.9 0.1661
46.925 0.206
46.95 0.2427
46.975 0.2728
47 0.2981
47.025 0.3178
47.05 0.334
47.075 0.3479
47.1 0.3597
47.125 0.3663
47.15 0.3679
47.175 0.3688
47.2 0.3697
47.225 0.3704
47.25 0.3728
47.275 0.3779
47.3 0.3856
47.325 0.3952
47.35 0.4061
47.375 0.4166
47.4 0.4258
47.425 0.4321
47.45 0.4372
47.475 0.4451
47.5 0.4561
47.525 0.4683
47.55 0.4786
47.575 0.4852
47.6 0.487
47.625 0.4921
47.65 0.5008
47.675 0.5107
47.7 0.5226
47.725 0.5351
47.75 0.5477
47.775 0.5578
47.8 0.565
47.825 0.57
47.85 0.5734
47.875 0.5828
47.9 0.6008
47.925 0.6325
47.95 0.6824
47.975 0.748
48 0.8201
48.025 0.8912
48.05 0.959
48.075 1.0235
48.1 1.0836
48.125 1.1387
48.15 1.1874
48.175 1.2307
48.2 1.2679
48.225 1.3001
48.25 1.3264
48.275 1.3483
48.3 1.3681
48.325 1.3865
48.35 1.4094
48.375 1.4364
48.4 1.4625
48.425 1.489
48.45 1.5192
48.475 1.5523
48.5 1.5854
48.525 1.6162
48.55 1.6467
48.575 1.6729
48.6 1.6954
48.625 1.715
48.65 1.732
48.675 1.7456
48.7 1.7556
48.725 1.7602
48.75 1.7602
48.775 1.757
48.8 1.7511
48.825 1.7442
48.85 1.7407
48.875 1.7372
48.9 1.7304
48.925 1.7187
48.95 1.7019
48.975 1.6808
49 1.6559
49.025 1.6276
49.05 1.5978
49.075 1.5703
49.1 1.5464
49.125 1.5231
49.15 1.505
49.175 1.4958
49.2 1.4929
49.225 1.4916
49.25 1.4927
49.275 1.5047
49.3 1.5288
49.325 1.5721
49.35 1.6343
49.375 1.6966
49.4 1.7531
49.425 1.801
49.45 1.8421
49.475 1.8768
49.5 1.9062
49.525 1.9327
49.55 1.9629
49.575 2.0087
49.6 2.0691
49.625 2.1341
49.65 2.1986
49.675 2.2616
49.7 2.3203
49.725 2.3741
49.75 2.4225
49.775 2.4645
49.8 2.4997
49.825 2.5284
49.85 2.5509
49.875 2.5673
49.9 2.5773
49.925 2.5807
49.95 2.5767
49.975 2.566
50 2.5499
50.025 2.53
50.05 2.5056
50.075 2.4772
50.1 2.4464
50.125 2.4132
50.15 2.3783
50.175 2.3423
50.2 2.3005
50.225 2.2512
50.25 2.1968
50.275 2.1386
50.3 2.0803
50.325 2.0249
50.35 1.9771
50.375 1.9354
50.4 1.8961
50.425 1.8562
50.45 1.8158
50.475 1.7842
50.5 1.782
50.525 1.8129
50.55 1.855
50.575 1.8993
50.6 1.9414
50.625 1.9792
50.65 2.0115
50.675 2.0361
50.7 2.0511
50.725 2.0586
50.75 2.0585
50.775 2.0491
50.8 2.0329
50.825 2.012
50.85 1.9858
50.875 1.9519
50.9 1.9144
50.925 1.8816
50.95 1.8646
50.975 1.8613
51 1.8657
51.025 1.8705
51.05 1.8729
51.075 1.8756
51.1 1.8778
51.125 1.8789
51.15 1.8783
51.175 1.8735
51.2 1.8633
51.225 1.8489
51.25 1.8307
51.275 1.8078
51.3 1.7798
51.325 1.7476
51.35 1.7122
51.375 1.6758
51.4 1.6426
51.425 1.6146
51.45 1.5887
51.475 1.5623
51.5 1.5328
51.525 1.5035
51.55 1.4766
51.575 1.4536
51.6 1.4332
51.625 1.4171
51.65 1.4023
51.675 1.3861
51.7 1.3662
51.725 1.3409
51.75 1.3091
51.775 1.2718
51.8 1.2305
51.825 1.1862
51.85 1.1357
51.875 1.0766
51.9 1.0085
51.925 0.9335
51.95 0.8541
51.975 0.7687
52 0.6767
52.025 0.5787
52.05 0.4761
52.075 0.3709
52.1 0.2749
52.125 0.21
52.15 0.1727
52.175 0.1542
52.2 0.155
52.225 0.1692
52.25 0.196
52.275 0.2404
52.3 0.3053
52.325 0.3803
52.35 0.4504
52.375 0.5106
52.4 0.5615
52.425 0.6026
52.45 0.6348
52.475 0.6581
52.5 0.6732
52.525 0.68
52.55 0.6792
52.575 0.6731
52.6 0.6648
52.625 0.6584
52.65 0.6611
52.675 0.6778
52.7 0.7091
52.725 0.7455
52.75 0.7791
52.775 0.8072
52.8 0.8265
52.825 0.8351
52.85 0.8355
52.875 0.8303
52.9 0.8204
52.925 0.8051
52.95 0.7817
52.975 0.7508
53 0.7139
53.025 0.6711
53.05 0.629
53.075 0.5961
53.1 0.571
53.125 0.5486
53.15 0.5273
53.175 0.5024
53.2 0.4696
53.225 0.4305
53.25 0.3952
53.275 0.3683
53.3 0.344
53.325 0.3153
53.35 0.2802
53.375 0.242
53.4 0.2061
53.425 0.1789
53.45 0.1615
53.475 0.1463
53.5 0.1285
53.525 0.1043
53.55 0.0723
53.575 0.0327
53.6 -0.0132
53.625 -0.0623
53.65 -0.114
53.675 -0.1659
53.7 -0.2207
53.725 -0.2778
53.75 -0.3335
53.775 -0.384
53.8 -0.4246
53.825 -0.4405
53.85 -0.4197
53.875 -0.3782
53.9 -0.3351
53.925 -0.2885
53.95 -0.2362
53.975 -0.1701
54 -0.0873
54.025 0.0096
54.05 0.1151
54.075 0.2329
54.1 0.3681
54.125 0.513
54.15 0.6576
54.175 0.8008
54.2 0.9435
54.225 1.0882
54.25 1.2324
54.275 1.3718
54.3 1.5083
54.325 1.6421
54.35 1.7703
54.375 1.8887
54.4 1.9947
54.425 2.0882
54.45 2.1686
54.475 2.2374
54.5 2.2954
54.525 2.3447
54.55 2.3894
54.575 2.4308
54.6 2.4662
54.625 2.4932
54.65 2.5124
54.675 2.5253
54.7 2.5343
54.725 2.5412
54.75 2.5444
54.775 2.5421
54.8 2.5365
54.825 2.529
54.85 2.52
54.875 2.5097
54.9 2.4966
54.925 2.4792
54.95 2.4582
54.975 2.4327
55 2.401
55.025 2.3655
55.05 2.3251
55.075 2.2758
55.1 2.2193
55.125 2.1684
55.15 2.1257
55.175 2.0891
55.2 2.065
55.225 2.0529
55.25 2.0447
55.275 2.0334
55.3 2.0158
55.325 1.9888
55.35 1.9549
55.375 1.9181
55.4 1.8793
55.425 1.8373
55.45 1.796
55.475 1.7621
55.5 1.7336
55.525 1.7067
55.55 1.6846
55.575 1.678
55.6 1.6906
55.625 1.7111
55.65 1.7311
55.675 1.747
55.7 1.7599
55.725 1.7703
55.75 1.7766
55.775 1.7758
55.8 1.7682
55.825 1.7525
55.85 1.7312
55.875 1.7084
55.9 1.6853
55.925 1.6585
55.95 1.6262
55.975 1.592
56 1.5564
56.025 1.5187
56.05 1.4814
56.075 1.4435
56.1 1.4067
56.125 1.3743
56.15 1.3527
56.175 1.3464
56.2 1.3563
56.225 1.372
56.25 1.3874
56.275 1.3993
56.3 1.4047
56.325 1.4008
56.35 1.3872
56.375 1.3657
56.4 1.3381
56.425 1.3041
56.45 1.2645
56.475 1.2281
56.5 1.2046
56.525 1.1982
56.55 1.2023
56.575 1.2082
56.6 1.2121
56.625 1.2149
56.65 1.2182
56.675 1.2278
56.7 1.2507
56.725 1.2895
56.75 1.3423
56.775 1.4064
56.8 1.4761
56.825 1.548
56.85 1.6134
56.875 1.6697
56.9 1.7175
56.925 1.7557
56.95 1.7835
56.975 1.8012
57 1.8078
57.025 1.8044
57.05 1.795
57.075 1.7834
57.1 1.7683
57.125 1.7483
57.15 1.7235
57.175 1.6961
57.2 1.6707
57.225 1.6511
57.25 1.6398
57.275 1.6365
57.3 1.6327
57.325 1.6271
57.35 1.6193
57.375 1.6085
57.4 1.5961
57.425 1.5881
57.45 1.5866
57.475 1.5866
57.5 1.5813
57.525 1.5705
57.55 1.5539
57.575 1.5282
57.6 1.4962
57.625 1.4564
57.65 1.4057
57.675 1.3423
57.7 1.2678
57.725 1.1885
57.75 1.1074
57.775 1.0183
57.8 0.9185
57.825 0.8111
57.85 0.6994
57.875 0.5958
57.9 0.5092
57.925 0.4355
57.95 0.3688
57.975 0.3106
58 0.2661
58.025 0.2426
58.05 0.2379
58.075 0.2363
58.1 0.231
58.125 0.2177
58.15 0.1988
58.175 0.1781
58.2 0.1572
58.225 0.1395
58.25 0.1298
58.275 0.1325
58.3 0.1468
58.325 0.1666
58.35 0.1845
58.375 0.2032
58.4 0.2234
58.425 0.2446
58.45 0.2647
58.475 0.2788
58.5 0.2854
58.525 0.2911
58.55 0.302
58.575 0.3176
58.6 0.3301
58.625 0.335
58.65 0.334
58.675 0.3292
58.7 0.3258
58.725 0.3299
58.75 0.3424
58.775 0.3623
58.8 0.3874
58.825 0.4176
58.85 0.4529
58.875 0.4911
58.9 0.5291
58.925 0.5634
58.95 0.5919
58.975 0.6142
59 0.6299
59.025 0.6381
59.05 0.6396
59.075 0.6341
59.1 0.6207
59.125 0.598
59.15 0.5663
59.175 0.5249
59.2 0.4749
59.225 0.4153
59.25 0.346
59.275 0.2663
59.3 0.1758
59.325 0.0758
59.35 -0.0227
59.375 -0.0981
59.4 -0.1475
59.425 -0.1819
59.45 -0.2043
59.475 -0.2151
59.5 -0.2145
59.525 -0.2104
59.55 -0.2089
59.575 -0.2154
59.6 -0.2318
59.625 -0.2555
59.65 -0.2822
59.675 -0.3116
59.7 -0.3449
59.725 -0.3835
59.75 -0.4216
59.775 -0.4413
59.8 -0.4338
59.825 -0.4019
59.85 -0.3592
59.875 -0.3138
59.9 -0.2634
59.925 -0.2132
59.95 -0.1636
59.975 -0.1144
60 -0.0732
60.025 -0.0425
60.05 -0.0232
60.075 -0.0154
60.1 -0.0126
60.125 -0.0097
60.15 -0.0063
60.175 -0.0029
60.2 0.0001
60.225 0.0005
60.25 -0.0057
60.275 -0.0192
60.3 -0.0413
60.325 -0.0727
60.35 -0.1105
60.375 -0.1532
60.4 -0.1966
60.425 -0.2392
60.45 -0.2777
60.475 -0.3143
60.5 -0.3498
60.525 -0.3828
60.55 -0.4084
60.575 -0.4199
60.6 -0.4198
60.625 -0.4121
60.65 -0.4009
60.675 -0.3959
60.7 -0.4013
60.725 -0.4147
60.75 -0.4315
60.775 -0.4495
60.8 -0.4626
60.825 -0.4694
60.85 -0.472
60.875 -0.4692
60.9 -0.4576
60.925 -0.4367
60.95 -0.4133
60.975 -0.3913
61 -0.3737
61.025 -0.359
61.05 -0.3464
61.075 -0.3366
61.1 -0.3288
61.125 -0.325
61.15 -0.3252
61.175 -0.3233
61.2 -0.3181
61.225 -0.311
61.25 -0.3045
61.275 -0.3011
61.3 -0.3006
61.325 -0.3024
61.35 -0.3112
61.375 -0.3258
61.4 -0.3434
61.425 -0.3622
61.45 -0.3806
61.475 -0.397
61.5 -0.4072
61.525 -0.4069
61.55 -0.3998
61.575 -0.3879
61.6 -0.3719
61.625 -0.3589
61.65 -0.3511
61.675 -0.3478
61.7 -0.3485
61.725 -0.352
61.75 -0.3511
61.775 -0.3425
61.8 -0.3285
61.825 -0.3143
61.85 -0.3037
61.875 -0.3007
61.9 -0.3079
61.925 -0.3223
61.95 -0.3419
61.975 -0.3651
62 -0.3938
62.025 -0.4279
62.05 -0.4685
62.075 -0.5164
62.1 -0.5724
62.125 -0.6365
62.15 -0.7058
62.175 -0.7774
62.2 -0.8472
62.225 -0.9094
62.25 -0.9586
62.275 -0.9999
62.3 -1.0359
62.325 -1.07
62.35 -1.0964
62.375 -1.1096
62.4 -1.1112
62.425 -1.1041
62.45 -1.084
62.475 -1.039
62.5 -0.9772
62.525 -0.9188
62.55 -0.871
62.575 -0.829
62.6 -0.7904
62.625 -0.7511
62.65 -0.7095
62.675 -0.6631
62.7 -0.6095
62.725 -0.5503
62.75 -0.4842
62.775 -0.407
62.8 -0.3262
62.825 -0.2502
62.85 -0.1812
62.875 -0.1206
62.9 -0.0697
62.925 -0.028
62.95 0.0052
62.975 0.0301
63 0.048
63.025 0.0582
63.05 0.0627
63.075 0.0633
63.1 0.0628
63.125 0.0613
63.15 0.0565
63.175 0.0471
63.2 0.0306
63.225 0.0074
63.25 -0.0211
63.275 -0.0562
63.3 -0.0964
63.325 -0.1394
63.35 -0.1829
63.375 -0.224
63.4 -0.2618
63.425 -0.301
63.45 -0.3372
63.475 -0.3705
63.5 -0.395
63.525 -0.4126
63.55 -0.4242
63.575 -0.4309
63.6 -0.4347
63.625 -0.4323
63.65 -0.426
63.675 -0.4189
63.7 -0.4156
63.725 -0.4173
63.75 -0.4236
63.775 -0.4259
63.8 -0.4207
63.825 -0.4112
63.85 -0.4001
63.875 -0.3858
63.9 -0.3722
63.925 -0.3644
63.95 -0.3655
63.975 -0.3742
64 -0.3924
64.025 -0.4143
64.05 -0.4342
64.075 -0.4572
64.1 -0.482
64.125 -0.5053
64.15 -0.5282
64.175 -0.5411
64.2 -0.5402
64.225 -0.5318
64.25 -0.5252
64.275 -0.5212
64.3 -0.5203
64.325 -0.5235
64.35 -0.5305
64.375 -0.5404
64.4 -0.552
64.425 -0.5615
64.45 -0.5679
64.475 -0.5683
64.5 -0.5619
64.525 -0.5489
64.55 -0.5324
64.575 -0.5128
64.6 -0.4978
64.625 -0.4902
64.65 -0.4882
64.675 -0.4892
64.7 -0.4877
64.725 -0.4845
64.75 -0.4795
64.775 -0.4674
64.8 -0.4536
64.825 -0.4404
64.85 -0.4281
64.875 -0.4148
64.9 -0.3964
64.925 -0.3667
64.95 -0.3248
64.975 -0.2769
65 -0.2269
65.025 -0.1779
65.05 -0.1317
65.075 -0.093
65.1 -0.0625
65.125 -0.0385
65.15 -0.0211
65.175 -0.0115
65.2 -0.0104
65.225 -0.0172
65.25 -0.0309
65.275 -0.0491
65.3 -0.071
65.325 -0.098
65.35 -0.1308
65.375 -0.1665
65.4 -0.2045
65.425 -0.2425
65.45 -0.2797
65.475 -0.3174
65.5 -0.3529
65.525 -0.3835
65.55 -0.41
65.575 -0.433
65.6 -0.4526
65.625 -0.4693
65.65 -0.4788
65.675 -0.4775
65.7 -0.4683
65.725 -0.4587
65.75 -0.4511
65.775 -0.4428
65.8 -0.4339
65.825 -0.4173
65.85 -0.391
65.875 -0.3582
65.9 -0.3234
65.925 -0.2887
65.95 -0.2526
65.975 -0.2107
66 -0.1613
66.025 -0.1061
66.05 -0.0404
66.075 0.0354
66.1 0.1189
66.125 0.2121
66.15 0.3036
66.175 0.3874
66.2 0.461
66.225 0.5247
66.25 0.5811
66.275 0.6324
66.3 0.6798
66.325 0.7233
66.35 0.762
66.375 0.7931
66.4 0.8149
66.425 0.8279
66.45 0.8356
66.475 0.8441
66.5 0.8567
66.525 0.8712
66.55 0.8873
66.575 0.903
66.6 0.9136
66.625 0.9168
66.65 0.9157
66.675 0.9147
66.7 0.916
66.725 0.9195
66.75 0.9264
66.775 0.9395
66.8 0.9602
66.825 0.9891
66.85 1.0167
66.875 1.0393
66.9 1.0552
66.925 1.0653
66.95 1.0702
66.975 1.0718
67 1.0745
67.025 1.0734
67.05 1.0686
67.075 1.0564
67.1 1.0358
67.125 1.0082
67.15 0.9742
67.175 0.9402
67.2 0.9074
67.225 0.8781
67.25 0.8533
67.275 0.8333
67.3 0.8175
67.325 0.8002
67.35 0.7747
67.375 0.7378
67.4 0.69
67.425 0.6326
67.45 0.5701
67.475 0.5042
67.5 0.4373
67.525 0.3716
67.55 0.3069
67.575 0.2472
67.6 0.1962
67.625 0.1682
67.65 0.1808
67.675 0.2222
67.7 0.2717
67.725 0.3155
67.75 0.3538
67.775 0.3896
67.8 0.4221
67.825 0.4528
67.85 0.4765
67.875 0.4914
67.9 0.4997
67.925 0.5051
67.95 0.5098
67.975 0.5169
68 0.5261
68.025 0.535
68.05 0.5449
68.075 0.5558
68.1 0.5645
68.125 0.5687
68.15 0.5677
68.175 0.5658
68.2 0.5666
68.225 0.5706
68.25 0.574
68.275 0.5751
68.3 0.5776
68.325 0.588
68.35 0.6047
68.375 0.6227
68.4 0.6347
68.425 0.6399
68.45 0.6383
68.475 0.631
68.5 0.6191
68.525 0.6019
68.55 0.5779
68.575 0.547
68.6 0.5116
68.625 0.4734
68.65 0.4327
68.675 0.3944
68.7 0.3633
68.725 0.3389
68.75 0.3171
68.775 0.298
68.8 0.2855
68.825 0.281
68.85 0.2833
68.875 0.2879
68.9 0.2906
68.925 0.2932
68.95 0.3004
68.975 0.3123
69 0.3277
69.025 0.3499
69.05 0.3858
69.075 0.4363
69.1 0.4939
69.125 0.5494
69.15 0.5997
69.175 0.6469
69.2 0.6906
69.225 0.7264
69.25 0.7525
69.275 0.7698
69.3 0.779
69.325 0.7808
69.35 0.7764
69.375 0.7662
69.4 0.7508
69.425 0.7304
69.45 0.7095
69.475 0.6879
69.5 0.6651
69.525 0.6442
69.55 0.6254
69.575 0.6068
69.6 0.5867
69.625 0.5643
69.65 0.5392
69.675 0.5105
69.7 0.4796
69.725 0.447
69.75 0.4091
69.775 0.3666
69.8 0.3212
69.825 0.2694
69.85 0.21
69.875 0.146
69.9 0.0816
69.925 0.0329
69.95 0.0173
69.975 0.0281
70 0.0468
70.025 0.0608
70.05 0.0664
70.075 0.065
70.1 0.0573
70.125 0.048
70.15 0.0404
70.175 0.0378
70.2 0.0428
70.225 0.0558
70.25 0.0753
70.275 0.0979
70.3 0.1239
70.325 0.1452
70.35 0.1608
70.375 0.1763
70.4 0.1925
70.425 0.2101
70.45 0.2352
70.475 0.262
70.5 0.2885
70.525 0.3212
70.55 0.3645
70.575 0.4135
70.6 0.4642
70.625 0.5136
70.65 0.5564
70.675 0.5885
70.7 0.6103
70.725 0.6253
70.75 0.6383
70.775 0.656
70.8 0.6805
70.825 0.7067
70.85 0.7256
70.875 0.7333
70.9 0.7346
70.925 0.7381
70.95 0.749
70.975 0.769
71 0.7946
71.025 0.8222
71.05 0.8494
71.075 0.8727
71.1 0.8897
71.125 0.8968
71.15 0.8926
71.175 0.8797
71.2 0.8586
71.225 0.8305
71.25 0.7966
71.275 0.7608
71.3 0.7281
71.325 0.6933
71.35 0.6591
71.375 0.6212
71.4 0.5798
71.425 0.54
71.45 0.4954
71.475 0.4461
71.5 0.393
71.525 0.3396
71.55 0.2922
71.575 0.2533
71.6 0.2205
71.625 0.1995
71.65 0.1881
71.675 0.1832
71.7 0.1838
71.725 0.1887
71.75 0.1971
71.775 0.2089
71.8 0.2181
71.825 0.2238
71.85 0.2287
71.875 0.2325
71.9 0.236
71.925 0.2386
71.95 0.2381
71.975 0.2313
72 0.2168
72.025 0.1933
72.05 0.163
72.075 0.1286
72.1 0.0943
72.125 0.065
72.15 0.041
72.175 0.018
72.2 -0.0091
72.225 -0.0361
72.25 -0.0642
72.275 -0.0988
72.3 -0.1371
72.325 -0.1814
72.35 -0.2295
72.375 -0.2726
72.4 -0.2901
72.425 -0.2701
72.45 -0.2265
72.475 -0.1741
72.5 -0.1251
72.525 -0.0884
72.55 -0.0651
72.575 -0.0489
72.6 -0.0351
72.625 -0.0218
72.65 -0.0102
72.675 -0.0034
72.7 -0.0015
72.725 -0.0013
72.75 0.004
72.775 0.0186
72.8 0.0419
72.825 0.0697
72.85 0.1021
72.875 0.1381
72.9 0.1827
72.925 0.238
72.95 0.3001
72.975 0.3687
73 0.4439
73.025 0.5236
73.05 0.601
73.075 0.6682
73.1 0.7246
73.125 0.7715
73.15 0.8103
73.175 0.8465
73.2 0.8826
73.225 0.9128
73.25 0.9373
73.275 0.9565
73.3 0.9753
73.325 0.9972
73.35 1.0205
73.375 1.0424
73.4 1.0584
73.425 1.0648
73.45 1.0601
73.475 1.0438
73.5 1.0161
73.525 0.9791
73.55 0.9358
73.575 0.8891
73.6 0.845
73.625 0.8083
73.65 0.7727
73.675 0.7377
73.7 0.7066
73.725 0.6863
73.75 0.6727
73.775 0.6549
73.8 0.6273
73.825 0.5881
73.85 0.5375
73.875 0.4781
73.9 0.4131
73.925 0.345
73.95 0.2763
73.975 0.2136
74 0.1646
74.025 0.1275
74.05 0.0949
74.075 0.068
74.1 0.0382
74.125 0.0049
74.15 -0.0285
74.175 -0.0579
74.2 -0.0861
74.225 -0.117
74.25 -0.149
74.275 -0.1779
74.3 -0.1907
74.325 -0.1818
74.35 -0.1659
74.375 -0.1522
74.4 -0.1436
74.425 -0.1447
74.45 -0.1529
74.475 -0.1653
74.5 -0.1761
74.525 -0.175
74.55 -0.1642
74.575 -0.1473
74.6 -0.1232
74.625 -0.0922
74.65 -0.0586
74.675 -0.0169
74.7 0.0367
74.725 0.0944
74.75 0.1521
74.775 0.2082
74.8 0.2617
74.825 0.3163
74.85 0.3722
74.875 0.4254
74.9 0.4763
74.925 0.5266
74.95 0.5746
74.975 0.6198
75 0.6618
75.025 0.699
75.05 0.7298
75.075 0.7553
75.1 0.7758
75.125 0.7912
75.15 0.8022
75.175 0.8123
75.2 0.8216
75.225 0.828
75.25 0.8321
75.275 0.8353
75.3 0.8369
75.325 0.8346
75.35 0.8276
75.375 0.8166
75.4 0.8029
75.425 0.7865
75.45 0.7671
75.475 0.7466
75.5 0.7279
75.525 0.7132
75.55 0.6992
75.575 0.6821
75.6 0.6615
75.625 0.6363
75.65 0.6066
75.675 0.5736
75.7 0.5367
75.725 0.4961
75.75 0.4532
75.775 0.413
75.8 0.3788
75.825 0.3502
75.85 0.3213
75.875 0.2904
75.9 0.2567
75.925 0.2211
75.95 0.1849
75.975 0.147
76 0.1106
76.025 0.0762
76.05 0.0411
76.075 0.0017
76.1 -0.0413
76.125 -0.0877
76.15 -0.1379
76.175 -0.1908
76.2 -0.2402
76.225 -0.2889
76.25 -0.3444
76.275 -0.4066
76.3 -0.4709
76.325 -0.5358
76.35 -0.5974
76.375 -0.6519
76.4 -0.6946
76.425 -0.7217
76.45 -0.731
76.475 -0.7327
76.5 -0.7323
76.525 -0.7359
76.55 -0.7468
76.575 -0.7662
76.6 -0.7941
76.625 -0.8295
76.65 -0.8713
76.675 -0.9105
76.7 -0.9395
76.725 -0.9667
76.75 -0.9957
76.775 -1.0248
76.8 -1.0427
76.825 -1.0368
76.85 -1.0092
76.875 -0.9676
76.9 -0.921
76.925 -0.8756
76.95 -0.8341
76.975 -0.7942
77 -0.7531
77.025 -0.7114
77.05 -0.6742
77.075 -0.644
77.1 -0.6182
77.125 -0.5949
77.15 -0.5772
77.175 -0.5659
77.2 -0.5613
77.225 -0.563
77.25 -0.5709
77.275 -0.584
77.3 -0.598
77.325 -0.6089
77.35 -0.6142
77.375 -0.6153
77.4 -0.6152
77.425 -0.6163
77.45 -0.6187
77.475 -0.6234
77.5 -0.6308
77.525 -0.6436
77.55 -0.6613
77.575 -0.6837
77.6 -0.7101
77.625 -0.74
77.65 -0.7765
77.675 -0.8191
77.7 -0.8642
77.725 -0.9109
77.75 -0.9547
77.775 -0.9914
77.8 -1.0244
77.825 -1.0579
77.85 -1.0953
77.875 -1.1366
77.9 -1.1814
77.925 -1.2283
77.95 -1.2757
77.975 -1.321
78 -1.3676
78.025 -1.4151
78.05 -1.4628
78.075 -1.5123
78.1 -1.5635
78.125 -1.6176
78.15 -1.6761
78.175 -1.7392
78.2 -1.8051
78.225 -1.8727
78.25 -1.941
78.275 -2.0072
78.3 -2.0667
78.325 -2.1182
78.35 -2.1626
78.375 -2.2038
78.4 -2.245
78.425 -2.2852
78.45 -2.3228
78.475 -2.3574
78.5 -2.3878
78.525 -2.4127
78.55 -2.4318
78.575 -2.4491
78.6 -2.4671
78.625 -2.4802
78.65 -2.4838
78.675 -2.4777
78.7 -2.4595
78.725 -2.4322
78.75 -2.4071
78.775 -2.388
78.8 -2.3749
78.825 -2.3665
78.85 -2.3643
78.875 -2.3689
78.9 -2.3839
78.925 -2.4133
78.95 -2.4553
78.975 -2.5041
79 -2.548
79.025 -2.5754
79.05 -2.5879
79.075 -2.5929
79.1 -2.5989
79.125 -2.6073
79.15 -2.6144
79.175 -2.6216
79.2 -2.6261
79.225 -2.6328
79.25 -2.6458
79.275 -2.6662
79.3 -2.6911
79.325 -2.7193
79.35 -2.7463
79.375 -2.7701
79.4 -2.7848
79.425 -2.794
79.45 -2.7987
79.475 -2.7926
79.5 -2.7825
79.525 -2.772
79.55 -2.7647
79.575 -2.7642
79.6 -2.7714
79.625 -2.7863
79.65 -2.8114
79.675 -2.8449
79.7 -2.8865
79.725 -2.9353
79.75 -2.9914
79.775 -3.0516
79.8 -3.1169
79.825 -3.1899
79.85 -3.2683
79.875 -3.3467
79.9 -3.4108
79.925 -3.4454
79.95 -3.4488
79.975 -3.4311
80 -3.3973
80.025 -3.3505
80.05 -3.3003
80.075 -3.251
80.1 -3.2059
80.125 -3.1709
80.15 -3.1459
80.175 -3.1256
80.2 -3.1074
80.225 -3.0943
80.25 -3.0796
80.275 -3.0549
80.3 -3.0186
80.325 -2.9769
80.35 -2.9358
80.375 -2.8959
80.4 -2.8534
80.425 -2.807
80.45 -2.7584
80.475 -2.7091
80.5 -2.6617
80.525 -2.6119
80.55 -2.5564
80.575 -2.4991
80.6 -2.4453
80.625 -2.3978
80.65 -2.3557
80.675 -2.3207
80.7 -2.2949
80.725 -2.2804
80.75 -2.2774
80.775 -2.2816
80.8 -2.2936
80.825 -2.312
80.85 -2.3384
80.875 -2.3742
80.9 -2.4164
80.925 -2.4615
80.95 -2.5055
80.975 -2.5481
81 -2.5912
81.025 -2.6414
81.05 -2.6983
81.075 -2.7534
81.1 -2.8006
81.125 -2.846
81.15 -2.89
81.175 -2.9226
81.2 -2.9457
81.225 -2.968
81.25 -2.9853
81.275 -2.9802
81.3 -2.9611
81.325 -2.9401
81.35 -2.9223
81.375 -2.9034
81.4 -2.8809
81.425 -2.8544
81.45 -2.8259
81.475 -2.7965
81.5 -2.7632
81.525 -2.7273
81.55 -2.6857
81.575 -2.6375
81.6 -2.5928
81.625 -2.5602
81.65 -2.541
81.675 -2.5347
81.7 -2.5402
81.725 -2.556
81.75 -2.584
81.775 -2.6207
81.8 -2.6671
81.825 -2.7113
81.85 -2.7374
81.875 -2.7487
81.9 -2.7548
81.925 -2.7643
81.95 -2.7805
81.975 -2.7999
82 -2.8158
82.025 -2.8267
82.05 -2.8352
82.075 -2.8411
82.1 -2.8404
82.125 -2.8387
82.15 -2.8363
82.175 -2.8403
82.2 -2.8581
82.225 -2.8894
82.25 -2.9339
82.275 -2.9866
82.3 -3.0404
82.325 -3.088
82.35 -3.1213
82.375 -3.1437
82.4 -3.1591
82.425 -3.1634
82.45 -3.1506
82.475 -3.1247
82.5 -3.0875
82.525 -3.0402
82.55 -2.9819
82.575 -2.9157
82.6 -2.852
82.625 -2.7964
82.65 -2.7422
82.675 -2.6841
82.7 -2.6182
82.725 -2.5485
82.75 -2.4765
82.775 -2.406
82.8 -2.3389
82.825 -2.2757
82.85 -2.2172
82.875 -2.1609
82.9 -2.0991
82.925 -2.0281
82.95 -1.9514
82.975 -1.8709
83 -1.7894
83.025 -1.706
83.05 -1.6309
83.075 -1.5738
83.1 -1.5329
83.125 -1.5098
83.15 -1.5058
83.175 -1.5119
83.2 -1.5242
83.225 -1.5394
83.25 -1.5537
83.275 -1.5634
83.3 -1.5597
83.325 -1.5458
83.35 -1.5255
83.375 -1.5031
83.4 -1.4799
83.425 -1.4593
83.45 -1.4354
83.475 -1.4047
83.5 -1.3661
83.525 -1.3181
83.55 -1.2618
83.575 -1.1965
83.6 -1.1296
83.625 -1.0655
83.65 -1.0056
83.675 -0.9464
83.7 -0.8883
83.725 -0.8329
83.75 -0.7821
83.775 -0.7359
83.8 -0.6939
83.825 -0.6568
83.85 -0.6246
83.875 -0.5975
83.9 -0.5739
83.925 -0.5531
83.95 -0.5358
83.975 -0.5218
84 -0.5088
84.025 -0.4971
84.05 -0.4871
84.075 -0.4777
84.1 -0.4711
84.125 -0.4658
84.15 -0.4613
84.175 -0.4605
84.2 -0.4674
84.225 -0.4836
84.25 -0.5105
84.275 -0.545
84.3 -0.5843
84.325 -0.6225
84.35 -0.6538
84.375 -0.6781
84.4 -0.7058
84.425 -0.7401
84.45 -0.7787
84.475 -0.8213
84.5 -0.8701
84.525 -0.9236
84.55 -0.9808
84.575 -1.0396
84.6 -1.0975
84.625 -1.1501
84.65 -1.1955
84.675 -1.2356
84.7 -1.2773
84.725 -1.314
84.75 -1.3422
84.775 -1.3682
84.8 -1.3972
84.825 -1.431
84.85 -1.4678
84.875 -1.5051
84.9 -1.5388
84.925 -1.5603
84.95 -1.5684
84.975 -1.5664
85 -1.558
85.025 -1.548
85.05 -1.5377
85.075 -1.5275
85.1 -1.5181
85.125 -1.5117
85.15 -1.5076
85.175 -1.5061
85.2 -1.5025
85.225 -1.498
85.25 -1.4954
85.275 -1.4954
85.3 -1.4997
85.325 -1.5105
85.35 -1.5254
85.375 -1.5442
85.4 -1.5682
85.425 -1.5958
85.45 -1.6242
85.475 -1.6522
85.5 -1.6775
85.525 -1.6981
85.55 -1.7117
85.575 -1.7178
85.6 -1.7166
85.625 -1.7091
85.65 -1.6968
85.675 -1.6812
85.7 -1.6631
85.725 -1.6452
85.75 -1.6307
85.775 -1.6175
85.8 -1.6045
85.825 -1.5928
85.85 -1.5855
85.875 -1.582
85.9 -1.5835
85.925 -1.5887
85.95 -1.5988
85.975 -1.6125
86 -1.6282
86.025 -1.6465
86.05 -1.6695
86.075 -1.695
86.1 -1.7213
86.125 -1.7494
86.15 -1.7837
86.175 -1.8273
86.2 -1.8818
86.225 -1.946
86.25 -2.0163
86.275 -2.0958
86.3 -2.1845
86.325 -2.2726
86.35 -2.3495
86.375 -2.4105
86.4 -2.4588
86.425 -2.5066
86.45 -2.5543
86.475 -2.5967
86.5 -2.629
86.525 -2.6474
86.55 -2.653
86.575 -2.6547
86.6 -2.6544
86.625 -2.649
86.65 -2.637
86.675 -2.6199
86.7 -2.6019
86.725 -2.5837
86.75 -2.5662
86.775 -2.5495
86.8 -2.5378
86.825 -2.5356
86.85 -2.5406
86.875 -2.5446
86.9 -2.5476
86.925 -2.553
86.95 -2.5587
86.975 -2.5639
87 -2.5708
87.025 -2.5764
87.05 -2.5803
87.075 -2.5831
87.1 -2.5831
87.125 -2.5765
87.15 -2.5645
87.175 -2.5519
87.2 -2.5417
87.225 -2.5324
87.25 -2.5245
87.275 -2.5144
87.3 -2.4989
87.325 -2.4774
87.35 -2.4523
87.375 -2.4262
87.4 -2.4011
87.425 -2.3756
87.45 -2.3511
87.475 -2.3273
87.5 -2.3017
87.525 -2.2745
87.55 -2.2482
87.575 -2.223
87.6 -2.1992
87.625 -2.1765
87.65 -2.1551
87.675 -2.1339
87.7 -2.1127
87.725 -2.0947
87.75 -2.0833
87.775 -2.084
87.8 -2.1007
87.825 -2.1332
87.85 -2.181
87.875 -2.2403
87.9 -2.3103
87.925 -2.3876
87.95 -2.4726
87.975 -2.5613
88 -2.6502
88.025 -2.7377
88.05 -2.821
88.075 -2.8914
88.1 -2.9368
88.125 -2.9639
88.15 -2.9891
88.175 -3.0119
88.2 -3.0241
88.225 -3.0259
88.25 -3.0223
88.275 -3.015
88.3 -3.0045
88.325 -2.9918
88.35 -2.9777
88.375 -2.965
88.4 -2.9526
88.425 -2.9339
88.45 -2.9092
88.475 -2.8795
88.5 -2.8409
88.525 -2.7908
88.55 -2.7361
88.575 -2.6838
88.6 -2.6346
88.625 -2.5929
88.65 -2.5586
88.675 -2.533
88.7 -2.516
88.725 -2.5009
88.75 -2.4868
88.775 -2.4756
88.8 -2.4685
88.825 -2.4698
88.85 -2.4829
88.875 -2.5074
88.9 -2.5412
88.925 -2.5862
88.95 -2.6405
88.975 -2.702
89 -2.7672
89.025 -2.8284
89.05 -2.8783
89.075 -2.9156
89.1 -2.9492
89.125 -2.9888
89.15 -3.0336
89.175 -3.0798
89.2 -3.1183
89.225 -3.1432
89.25 -3.1492
89.275 -3.147
89.3 -3.1413
89.325 -3.1361
89.35 -3.1304
89.375 -3.1228
89.4 -3.1144
89.425 -3.0992
89.45 -3.0778
89.475 -3.0568
89.5 -3.0422
89.525 -3.0317
89.55 -3.019
89.575 -3.0088
89.6 -2.999
89.625 -2.9922
89.65 -2.992
89.675 -3.0029
89.7 -3.019
89.725 -3.0455
89.75 -3.0918
89.775 -3.1543
89.8 -3.2209
89.825 -3.2846
89.85 -3.3474
89.875 -3.4085
89.9 -3.4731
89.925 -3.5428
89.95 -3.6163
89.975 -3.6937
90 -3.7689
90.025 -3.833
90.05 -3.8784
90.075 -3.9114
90.1 -3.9377
90.125 -3.9562
90.15 -3.9705
90.175 -3.9798
90.2 -3.9863
90.225 -3.9905
90.25 -3.9927
90.275 -3.9948
90.3 -3.9976
90.325 -4.0058
90.35 -4.0253
90.375 -4.0506
90.4 -4.0793
90.425 -4.1064
90.45 -4.1303
90.475 -4.149
90.5 -4.1571
90.525 -4.1623
90.55 -4.166
90.575 -4.1647
90.6 -4.1596
90.625 -4.1549
90.65 -4.1576
90.675 -4.1662
90.7 -4.1771
90.725 -4.1879
90.75 -4.1961
90.775 -4.1994
90.8 -4.1969
90.825 -4.1915
90.85 -4.1828
90.875 -4.1704
90.9 -4.1508
90.925 -4.1221
90.95 -4.0819
90.975 -4.0346
91 -3.9792
91.025 -3.9116
91.05 -3.8413
91.075 -3.7801
91.1 -3.727
91.125 -3.6801
91.15 -3.6347
91.175 -3.5877
91.2 -3.5383
91.225 -3.4871
91.25 -3.4373
91.275 -3.391
91.3 -3.3491
91.325 -3.3013
91.35 -3.245
91.375 -3.1754
91.4 -3.0952
91.425 -3.0153
91.45 -2.9368
91.475 -2.8654
91.5 -2.7988
91.525 -2.7362
91.55 -2.6763
91.575 -2.6196
91.6 -2.5672
91.625 -2.5236
91.65 -2.4945
91.675 -2.4812
91.7 -2.4808
91.725 -2.4905
91.75 -2.5066
91.775 -2.5275
91.8 -2.554
91.825 -2.5851
91.85 -2.62
91.875 -2.656
91.9 -2.6942
91.925 -2.7374
91.95 -2.7855
91.975 -2.8396
92 -2.8975
92.025 -2.9503
92.05 -2.9899
92.075 -3.0187
92.1 -3.0405
92.125 -3.0594
92.15 -3.0724
92.175 -3.0809
92.2 -3.0872
92.225 -3.0859
92.25 -3.0731
92.275 -3.0465
92.3 -3.0017
92.325 -2.9507
92.35 -2.8992
92.375 -2.8475
92.4 -2.8021
92.425 -2.77
92.45 -2.7479
92.475 -2.7302
92.5 -2.7146
92.525 -2.7035
92.55 -2.6905
92.575 -2.672
92.6 -2.6505
92.625 -2.6302
92.65 -2.6076
92.675 -2.5803
92.7 -2.5524
92.725 -2.5248
92.75 -2.4937
92.775 -2.4633
92.8 -2.4342
92.825 -2.4105
92.85 -2.3878
92.875 -2.3661
92.9 -2.3443
92.925 -2.3185
92.95 -2.2959
92.975 -2.2803
93 -2.2701
93.025 -2.264
93.05 -2.2612
93.075 -2.2594
93.1 -2.2566
93.125 -2.2562
93.15 -2.259
93.175 -2.2657
93.2 -2.2766
93.225 -2.289
93.25 -2.2965
93.275 -2.2931
93.3 -2.2798
93.325 -2.2572
93.35 -2.2207
93.375 -2.1739
93.4 -2.1232
93.425 -2.0721
93.45 -2.0291
93.475 -1.995
93.5 -1.9575
93.525 -1.9064
93.55 -1.8524
93.575 -1.8027
93.6 -1.7604
93.625 -1.7252
93.65 -1.692
93.675 -1.6593
93.7 -1.6271
93.725 -1.5946
93.75 -1.5672
93.775 -1.5433
93.8 -1.521
93.825 -1.4969
93.85 -1.4733
93.875 -1.448
93.9 -1.4203
93.925 -1.394
93.95 -1.3697
93.975 -1.3522
94 -1.3446
94.025 -1.3483
94.05 -1.362
94.075 -1.3841
94.1 -1.4126
94.125 -1.4492
94.15 -1.4939
94.175 -1.5407
94.2 -1.5849
94.225 -1.6247
94.25 -1.6648
94.275 -1.708
94.3 -1.7564
94.325 -1.8059
94.35 -1.8476
94.375 -1.8829
94.4 -1.9122
94.425 -1.9301
94.45 -1.9398
94.475 -1.9418
94.5 -1.9376
94.525 -1.9355
94.55 -1.9393
94.575 -1.9496
94.6 -1.9694
94.625 -2.002
94.65 -2.047
94.675 -2.1018
94.7 -2.1623
94.725 -2.2236
94.75 -2.2802
94.775 -2.3303
94.8 -2.3789
94.825 -2.4232
94.85 -2.4576
94.875 -2.4868
94.9 -2.5191
94.925 -2.5517
94.95 -2.5804
94.975 -2.6099
95 -2.6456
95.025 -2.6865
95.05 -2.73
95.075 -2.7702
95.1 -2.7992
95.125 -2.8106
95.15 -2.8066
95.175 -2.7967
95.2 -2.7862
95.225 -2.7779
95.25 -2.7736
95.275 -2.7715
95.3 -2.7706
95.325 -2.7711
95.35 -2.7689
95.375 -2.7584
95.4 -2.7418
95.425 -2.7199
95.45 -2.6978
95.475 -2.6767
95.5 -2.6559
95.525 -2.6349
95.55 -2.6135
95.575 -2.5919
95.6 -2.5676
95.625 -2.5379
95.65 -2.5052
95.675 -2.4732
95.7 -2.4411
95.725 -2.4104
95.75 -2.3815
95.775 -2.358
95.8 -2.3415
95.825 -2.3216
95.85 -2.2925
95.875 -2.257
95.9 -2.2175
95.925 -2.1746
95.95 -2.1292
95.975 -2.0836
96 -2.0398
96.025 -1.997
96.05 -1.9579
96.075 -1.9249
96.1 -1.8949
96.125 -1.8685
96.15 -1.8463
96.175 -1.8316
96.2 -1.8242
96.225 -1.8224
96.25 -1.8217
96.275 -1.8207
96.3 -1.8212
96.325 -1.8207
96.35 -1.8096
96.375 -1.7735
96.4 -1.719
96.425 -1.658
96.45 -1.6002
96.475 -1.5447
96.5 -1.4931
96.525 -1.4481
96.55 -1.4079
96.575 -1.3658
96.6 -1.3179
96.625 -1.2677
96.65 -1.2184
96.675 -1.1651
96.7 -1.1083
96.725 -1.0554
96.75 -1.0084
96.775 -0.9696
96.8 -0.946
96.825 -0.9402
96.85 -0.9467
96.875 -0.9656
96.9 -0.993
96.925 -1.0216
96.95 -1.048
96.975 -1.0688
97 -1.0836
97.025 -1.0979
97.05 -1.1155
97.075 -1.139
97.1 -1.1632
97.125 -1.1819
97.15 -1.185
97.175 -1.1702
97.2 -1.1481
97.225 -1.1269
97.25 -1.1117
97.275 -1.1052
97.3 -1.1071
97.325 -1.1167
97.35 -1.1341
97.375 -1.158
97.4 -1.1853
97.425 -1.2133
97.45 -1.2413
97.475 -1.2725
97.5 -1.3096
97.525 -1.3483
97.55 -1.372
97.575 -1.3747
97.6 -1.3582
97.625 -1.3253
97.65 -1.276
97.675 -1.2149
97.7 -1.1498
97.725 -1.0791
97.75 -0.9991
97.775 -0.9148
97.8 -0.829
97.825 -0.7469
97.85 -0.6743
97.875 -0.6149
97.9 -0.5671
97.925 -0.5273
97.95 -0.4942
97.975 -0.4624
98 -0.4287
98.025 -0.394
98.05 -0.3631
98.075 -0.3367
98.1 -0.3169
98.125 -0.3039
98.15 -0.2933
98.175 -0.2797
98.2 -0.2587
98.225 -0.2274
98.25 -0.1844
98.275 -0.1296
98.3 -0.0658
98.325 0.0056
98.35 0.0824
98.375 0.1618
98.4 0.2431
98.425 0.3298
98.45 0.421
98.475 0.5135
98.5 0.6079
98.525 0.7045
98.55 0.8019
98.575 0.8989
98.6 0.9924
98.625 1.0803
98.65 1.1634
98.675 1.245
98.7 1.3271
98.725 1.411
98.75 1.4961
98.775 1.5783
98.8 1.6556
98.825 1.7263
98.85 1.7908
98.875 1.8477
98.9 1.8966
98.925 1.9375
98.95 1.9707
98.975 1.9968
99 2.0164
99.025 2.0304
99.05 2.0393
99.075 2.043
99.1 2.0413
99.125 2.0347
99.15 2.0239
99.175 2.0083
99.2 1.9886
99.225 1.9654
99.25 1.9389
99.275 1.9093
99.3 1.8768
99.325 1.8405
99.35 1.7999
99.375 1.7542
99.4 1.704
99.425 1.6498
99.45 1.5919
99.475 1.5285
99.5 1.4597
99.525 1.3877
99.55 1.3163
99.575 1.251
99.6 1.1937
99.625 1.1487
99.65 1.1239
99.675 1.1215
99.7 1.1332
99.725 1.1475
99.75 1.1603
99.775 1.171
99.8 1.1803
99.825 1.1901
99.85 1.1976
99.875 1.1988
99.9 1.1936
99.925 1.1858
99.95 1.1799
99.975 1.1807
100 1.1901
