# Supplementary material for: Uptake of N2O5 by aqueous aerosol unveiled using chemically accurate many-body potentials
Source: Nat Commun. 2022 Mar 10;13:1266. doi: 10.1038/s41467-022-28697-8 (PMC8913772; doi:10.1038/s41467-022-28697-8)
Supplement: Supplementary file 3 — Source Data [file 41467_2022_28697_MOESM3_ESM.zip › n2o5-uptake-data/Fig2/scattering/rep03run05/relcom_gds.dat]

0.025 11.8279
0.05 11.8319
0.075 11.8358
0.1 11.8398
0.125 11.8437
0.15 11.8476
0.175 11.8515
0.2 11.8554
0.225 11.8592
0.25 11.8631
0.275 11.867
0.3 11.8709
0.325 11.8747
0.35 11.8786
0.375 11.8824
0.4 11.8863
0.425 11.8901
0.45 11.894
0.475 11.8978
0.5 11.9016
0.525 11.9054
0.55 11.9092
0.575 11.913
0.6 11.9167
0.625 11.9204
0.65 11.9242
0.675 11.9279
0.7 11.9316
0.725 11.9354
0.75 11.9391
0.775 11.9428
0.8 11.9465
0.825 11.9502
0.85 11.9539
0.875 11.9575
0.9 11.9612
0.925 11.9648
0.95 11.9684
0.975 11.972
1 11.9755
1.025 11.9791
1.05 11.9827
1.075 11.9863
1.1 11.9898
1.125 11.9933
1.15 11.9969
1.175 12.0004
1.2 12.0038
1.225 12.0073
1.25 12.0107
1.275 12.0141
1.3 12.0175
1.325 12.0209
1.35 12.0242
1.375 12.0276
1.4 12.0309
1.425 12.0341
1.45 12.0374
1.475 12.0406
1.5 12.0439
1.525 12.0471
1.55 12.0503
1.575 12.0535
1.6 12.0567
1.625 12.0599
1.65 12.0631
1.675 12.0662
1.7 12.0694
1.725 12.0725
1.75 12.0756
1.775 12.0787
1.8 12.0817
1.825 12.0848
1.85 12.0878
1.875 12.0908
1.9 12.0938
1.925 12.0969
1.95 12.0998
1.975 12.1028
2 12.1058
2.025 12.1087
2.05 12.1117
2.075 12.1146
2.1 12.1174
2.125 12.1203
2.15 12.1232
2.175 12.126
2.2 12.1288
2.225 12.1316
2.25 12.1344
2.275 12.1372
2.3 12.1399
2.325 12.1426
2.35 12.1453
2.375 12.148
2.4 12.1507
2.425 12.1534
2.45 12.1561
2.475 12.1588
2.5 12.1614
2.525 12.1641
2.55 12.1667
2.575 12.1694
2.6 12.172
2.625 12.1746
2.65 12.1771
2.675 12.1797
2.7 12.1822
2.725 12.1847
2.75 12.1872
2.775 12.1897
2.8 12.1921
2.825 12.1945
2.85 12.1969
2.875 12.1993
2.9 12.2016
2.925 12.204
2.95 12.2063
2.975 12.2086
3 12.2109
3.025 12.2132
3.05 12.2155
3.075 12.2178
3.1 12.22
3.125 12.2223
3.15 12.2245
3.175 12.2267
3.2 12.2289
3.225 12.2311
3.25 12.2333
3.275 12.2355
3.3 12.2377
3.325 12.2399
3.35 12.242
3.375 12.2442
3.4 12.2463
3.425 12.2485
3.45 12.2506
3.475 12.2527
3.5 12.2548
3.525 12.2569
3.55 12.259
3.575 12.2611
3.6 12.2632
3.625 12.2653
3.65 12.2674
3.675 12.2695
3.7 12.2716
3.725 12.2737
3.75 12.2758
3.775 12.2779
3.8 12.28
3.825 12.2821
3.85 12.2842
3.875 12.2863
3.9 12.2884
3.925 12.2905
3.95 12.2926
3.975 12.2947
4 12.2968
4.025 12.2989
4.05 12.301
4.075 12.3031
4.1 12.3051
4.125 12.3072
4.15 12.3092
4.175 12.3113
4.2 12.3133
4.225 12.3153
4.25 12.3174
4.275 12.3194
4.3 12.3214
4.325 12.3233
4.35 12.3253
4.375 12.3273
4.4 12.3292
4.425 12.3311
4.45 12.333
4.475 12.335
4.5 12.3368
4.525 12.3387
4.55 12.3405
4.575 12.3424
4.6 12.3441
4.625 12.3459
4.65 12.3477
4.675 12.3494
4.7 12.3511
4.725 12.3528
4.75 12.3545
4.775 12.3561
4.8 12.3577
4.825 12.3594
4.85 12.3609
4.875 12.3625
4.9 12.364
4.925 12.3656
4.95 12.3671
4.975 12.3686
5 12.3701
5.025 12.3715
5.05 12.373
5.075 12.3744
5.1 12.3758
5.125 12.3772
5.15 12.3786
5.175 12.38
5.2 12.3814
5.225 12.3827
5.25 12.3841
5.275 12.3854
5.3 12.3867
5.325 12.3881
5.35 12.3894
5.375 12.3907
5.4 12.392
5.425 12.3932
5.45 12.3945
5.475 12.3958
5.5 12.397
5.525 12.3983
5.55 12.3995
5.575 12.4007
5.6 12.4019
5.625 12.4031
5.65 12.4043
5.675 12.4054
5.7 12.4065
5.725 12.4076
5.75 12.4087
5.775 12.4098
5.8 12.4108
5.825 12.4118
5.85 12.4128
5.875 12.4138
5.9 12.4147
5.925 12.4157
5.95 12.4166
5.975 12.4175
6 12.4183
6.025 12.4192
6.05 12.42
6.075 12.4208
6.1 12.4216
6.125 12.4224
6.15 12.4232
6.175 12.4239
6.2 12.4247
6.225 12.4254
6.25 12.4261
6.275 12.4268
6.3 12.4275
6.325 12.4282
6.35 12.4288
6.375 12.4295
6.4 12.4301
6.425 12.4307
6.45 12.4313
6.475 12.4319
6.5 12.4325
6.525 12.4331
6.55 12.4337
6.575 12.4343
6.6 12.4349
6.625 12.4354
6.65 12.436
6.675 12.4366
6.7 12.4371
6.725 12.4377
6.75 12.4382
6.775 12.4387
6.8 12.4393
6.825 12.4398
6.85 12.4404
6.875 12.4409
6.9 12.4414
6.925 12.4419
6.95 12.4424
6.975 12.4429
7 12.4434
7.025 12.4439
7.05 12.4444
7.075 12.4449
7.1 12.4453
7.125 12.4458
7.15 12.4462
7.175 12.4466
7.2 12.447
7.225 12.4474
7.25 12.4478
7.275 12.4482
7.3 12.4486
7.325 12.449
7.35 12.4494
7.375 12.4497
7.4 12.45
7.425 12.4504
7.45 12.4507
7.475 12.4509
7.5 12.4512
7.525 12.4514
7.55 12.4517
7.575 12.4519
7.6 12.4521
7.625 12.4523
7.65 12.4524
7.675 12.4526
7.7 12.4527
7.725 12.4528
7.75 12.4529
7.775 12.453
7.8 12.4531
7.825 12.4531
7.85 12.4531
7.875 12.4532
7.9 12.4532
7.925 12.4532
7.95 12.4532
7.975 12.4531
8 12.4531
8.025 12.453
8.05 12.453
8.075 12.4529
8.1 12.4528
8.125 12.4527
8.15 12.4526
8.175 12.4524
8.2 12.4523
8.225 12.4521
8.25 12.452
8.275 12.4518
8.3 12.4517
8.325 12.4515
8.35 12.4513
8.375 12.4511
8.4 12.4509
8.425 12.4507
8.45 12.4504
8.475 12.4502
8.5 12.4499
8.525 12.4497
8.55 12.4494
8.575 12.4492
8.6 12.4489
8.625 12.4486
8.65 12.4483
8.675 12.448
8.7 12.4476
8.725 12.4472
8.75 12.4468
8.775 12.4464
8.8 12.446
8.825 12.4455
8.85 12.445
8.875 12.4445
8.9 12.444
8.925 12.4435
8.95 12.443
8.975 12.4425
9 12.4419
9.025 12.4413
9.05 12.4408
9.075 12.4402
9.1 12.4395
9.125 12.4389
9.15 12.4383
9.175 12.4376
9.2 12.4369
9.225 12.4362
9.25 12.4355
9.275 12.4347
9.3 12.434
9.325 12.4333
9.35 12.4325
9.375 12.4318
9.4 12.431
9.425 12.4302
9.45 12.4294
9.475 12.4286
9.5 12.4278
9.525 12.427
9.55 12.4261
9.575 12.4253
9.6 12.4244
9.625 12.4236
9.65 12.4227
9.675 12.4217
9.7 12.4208
9.725 12.4199
9.75 12.4189
9.775 12.418
9.8 12.417
9.825 12.416
9.85 12.4151
9.875 12.4141
9.9 12.4131
9.925 12.4121
9.95 12.4112
9.975 12.4102
10 12.4092
10.025 12.4082
10.05 12.4072
10.075 12.4062
10.1 12.4051
10.125 12.404
10.15 12.4028
10.175 12.4017
10.2 12.4005
10.225 12.3992
10.25 12.398
10.275 12.3968
10.3 12.3955
10.325 12.3943
10.35 12.393
10.375 12.3918
10.4 12.3905
10.425 12.3893
10.45 12.388
10.475 12.3867
10.5 12.3855
10.525 12.3842
10.55 12.3829
10.575 12.3816
10.6 12.3803
10.625 12.379
10.65 12.3777
10.675 12.3765
10.7 12.3752
10.725 12.3739
10.75 12.3726
10.775 12.3713
10.8 12.37
10.825 12.3687
10.85 12.3674
10.875 12.3661
10.9 12.3647
10.925 12.3633
10.95 12.362
10.975 12.3606
11 12.3592
11.025 12.3578
11.05 12.3564
11.075 12.3549
11.1 12.3535
11.125 12.3521
11.15 12.3506
11.175 12.3492
11.2 12.3477
11.225 12.3462
11.25 12.3447
11.275 12.3432
11.3 12.3418
11.325 12.3404
11.35 12.3389
11.375 12.3375
11.4 12.336
11.425 12.3346
11.45 12.3331
11.475 12.3316
11.5 12.3301
11.525 12.3286
11.55 12.3271
11.575 12.3256
11.6 12.324
11.625 12.3224
11.65 12.3209
11.675 12.3193
11.7 12.3177
11.725 12.3161
11.75 12.3144
11.775 12.3128
11.8 12.3111
11.825 12.3094
11.85 12.3078
11.875 12.3061
11.9 12.3043
11.925 12.3026
11.95 12.3009
11.975 12.2991
12 12.2973
12.025 12.2955
12.05 12.2937
12.075 12.2919
12.1 12.2901
12.125 12.2882
12.15 12.2864
12.175 12.2845
12.2 12.2827
12.225 12.2808
12.25 12.2789
12.275 12.277
12.3 12.2751
12.325 12.2732
12.35 12.2713
12.375 12.2694
12.4 12.2675
12.425 12.2655
12.45 12.2635
12.475 12.2615
12.5 12.2595
12.525 12.2575
12.55 12.2554
12.575 12.2533
12.6 12.2513
12.625 12.2492
12.65 12.2471
12.675 12.2449
12.7 12.2428
12.725 12.2407
12.75 12.2386
12.775 12.2364
12.8 12.2343
12.825 12.2321
12.85 12.2299
12.875 12.2277
12.9 12.2255
12.925 12.2233
12.95 12.2211
12.975 12.2188
13 12.2166
13.025 12.2143
13.05 12.2121
13.075 12.2098
13.1 12.2075
13.125 12.2052
13.15 12.2029
13.175 12.2006
13.2 12.1983
13.225 12.196
13.25 12.1936
13.275 12.1913
13.3 12.1889
13.325 12.1865
13.35 12.1841
13.375 12.1817
13.4 12.1792
13.425 12.1767
13.45 12.1742
13.475 12.1717
13.5 12.1692
13.525 12.1666
13.55 12.164
13.575 12.1615
13.6 12.1589
13.625 12.1563
13.65 12.1536
13.675 12.151
13.7 12.1483
13.725 12.1456
13.75 12.1428
13.775 12.1401
13.8 12.1373
13.825 12.1345
13.85 12.1317
13.875 12.1289
13.9 12.1261
13.925 12.1232
13.95 12.1204
13.975 12.1175
14 12.1147
14.025 12.1118
14.05 12.109
14.075 12.1061
14.1 12.1033
14.125 12.1004
14.15 12.0975
14.175 12.0946
14.2 12.0917
14.225 12.0888
14.25 12.0858
14.275 12.0829
14.3 12.0799
14.325 12.0769
14.35 12.0739
14.375 12.0709
14.4 12.0678
14.425 12.0648
14.45 12.0616
14.475 12.0585
14.5 12.0553
14.525 12.0521
14.55 12.0489
14.575 12.0457
14.6 12.0424
14.625 12.039
14.65 12.0357
14.675 12.0323
14.7 12.0289
14.725 12.0255
14.75 12.022
14.775 12.0185
14.8 12.0149
14.825 12.0114
14.85 12.0078
14.875 12.0041
14.9 12.0005
14.925 11.9968
14.95 11.9931
14.975 11.9894
15 11.9856
15.025 11.9818
15.05 11.978
15.075 11.9741
15.1 11.9702
15.125 11.9662
15.15 11.9623
15.175 11.9583
15.2 11.9542
15.225 11.9501
15.25 11.946
15.275 11.9419
15.3 11.9378
15.325 11.9336
15.35 11.9294
15.375 11.9252
15.4 11.9209
15.425 11.9166
15.45 11.9123
15.475 11.9079
15.5 11.9035
15.525 11.899
15.55 11.8945
15.575 11.89
15.6 11.8855
15.625 11.8809
15.65 11.8763
15.675 11.8718
15.7 11.8672
15.725 11.8625
15.75 11.8579
15.775 11.8532
15.8 11.8485
15.825 11.8438
15.85 11.8391
15.875 11.8343
15.9 11.8295
15.925 11.8248
15.95 11.82
15.975 11.8152
16 11.8104
16.025 11.8055
16.05 11.8007
16.075 11.7958
16.1 11.7909
16.125 11.7859
16.15 11.781
16.175 11.7761
16.2 11.7711
16.225 11.7662
16.25 11.7612
16.275 11.7562
16.3 11.7513
16.325 11.7463
16.35 11.7413
16.375 11.7363
16.4 11.7313
16.425 11.7264
16.45 11.7214
16.475 11.7164
16.5 11.7114
16.525 11.7064
16.55 11.7014
16.575 11.6964
16.6 11.6913
16.625 11.6863
16.65 11.6812
16.675 11.6761
16.7 11.671
16.725 11.6659
16.75 11.6608
16.775 11.6557
16.8 11.6506
16.825 11.6455
16.85 11.6404
16.875 11.6353
16.9 11.6301
16.925 11.6249
16.95 11.6198
16.975 11.6146
17 11.6094
17.025 11.6041
17.05 11.5989
17.075 11.5936
17.1 11.5883
17.125 11.583
17.15 11.5776
17.175 11.5722
17.2 11.5668
17.225 11.5614
17.25 11.5559
17.275 11.5505
17.3 11.5449
17.325 11.5394
17.35 11.5337
17.375 11.528
17.4 11.5223
17.425 11.5166
17.45 11.5109
17.475 11.5051
17.5 11.4993
17.525 11.4935
17.55 11.4877
17.575 11.4818
17.6 11.4759
17.625 11.4701
17.65 11.4641
17.675 11.4582
17.7 11.4523
17.725 11.4463
17.75 11.4403
17.775 11.4343
17.8 11.4283
17.825 11.4223
17.85 11.4163
17.875 11.4103
17.9 11.4043
17.925 11.3982
17.95 11.3922
17.975 11.3861
18 11.3801
18.025 11.374
18.05 11.368
18.075 11.362
18.1 11.3559
18.125 11.3498
18.15 11.3438
18.175 11.3377
18.2 11.3316
18.225 11.3255
18.25 11.3193
18.275 11.3132
18.3 11.3071
18.325 11.3009
18.35 11.2948
18.375 11.2886
18.4 11.2825
18.425 11.2763
18.45 11.2701
18.475 11.2639
18.5 11.2576
18.525 11.2514
18.55 11.2451
18.575 11.2389
18.6 11.2326
18.625 11.2263
18.65 11.22
18.675 11.2137
18.7 11.2074
18.725 11.201
18.75 11.1947
18.775 11.1884
18.8 11.182
18.825 11.1756
18.85 11.1692
18.875 11.1628
18.9 11.1563
18.925 11.1498
18.95 11.1433
18.975 11.1367
19 11.1302
19.025 11.1237
19.05 11.1172
19.075 11.1107
19.1 11.1042
19.125 11.0977
19.15 11.0912
19.175 11.0847
19.2 11.0781
19.225 11.0714
19.25 11.0646
19.275 11.0578
19.3 11.0508
19.325 11.0438
19.35 11.0367
19.375 11.0296
19.4 11.0224
19.425 11.0152
19.45 11.0079
19.475 11.0004
19.5 10.9929
19.525 10.9853
19.55 10.9776
19.575 10.9701
19.6 10.9627
19.625 10.9551
19.65 10.9475
19.675 10.9399
19.7 10.9324
19.725 10.9248
19.75 10.9171
19.775 10.9094
19.8 10.9016
19.825 10.8939
19.85 10.886
19.875 10.8781
19.9 10.8702
19.925 10.8623
19.95 10.8543
19.975 10.8463
20 10.8383
20.025 10.8302
20.05 10.8221
20.075 10.8139
20.1 10.8057
20.125 10.7975
20.15 10.7892
20.175 10.781
20.2 10.7726
20.225 10.7643
20.25 10.7559
20.275 10.7476
20.3 10.7392
20.325 10.7307
20.35 10.7223
20.375 10.7138
20.4 10.7052
20.425 10.6967
20.45 10.6881
20.475 10.6795
20.5 10.6709
20.525 10.6622
20.55 10.6535
20.575 10.6448
20.6 10.6361
20.625 10.6273
20.65 10.6186
20.675 10.6098
20.7 10.6009
20.725 10.5921
20.75 10.5832
20.775 10.5742
20.8 10.5653
20.825 10.5562
20.85 10.5471
20.875 10.5379
20.9 10.5286
20.925 10.5192
20.95 10.5098
20.975 10.5004
21 10.4909
21.025 10.4814
21.05 10.4719
21.075 10.4623
21.1 10.4527
21.125 10.4431
21.15 10.4333
21.175 10.4236
21.2 10.4138
21.225 10.404
21.25 10.3942
21.275 10.3842
21.3 10.3741
21.325 10.3639
21.35 10.3536
21.375 10.3432
21.4 10.3326
21.425 10.3219
21.45 10.3112
21.475 10.3003
21.5 10.2894
21.525 10.2785
21.55 10.2674
21.575 10.2563
21.6 10.2452
21.625 10.234
21.65 10.2228
21.675 10.2115
21.7 10.2002
21.725 10.1888
21.75 10.1774
21.775 10.166
21.8 10.1545
21.825 10.143
21.85 10.1314
21.875 10.1198
21.9 10.1083
21.925 10.0966
21.95 10.085
21.975 10.0733
22 10.0617
22.025 10.05
22.05 10.0382
22.075 10.0265
22.1 10.0147
22.125 10.0029
22.15 9.9911
22.175 9.9793
22.2 9.9674
22.225 9.9554
22.25 9.9435
22.275 9.9315
22.3 9.9195
22.325 9.9074
22.35 9.8953
22.375 9.8832
22.4 9.8711
22.425 9.8589
22.45 9.8466
22.475 9.8343
22.5 9.822
22.525 9.8096
22.55 9.7972
22.575 9.7847
22.6 9.7722
22.625 9.7597
22.65 9.747
22.675 9.7344
22.7 9.7217
22.725 9.7089
22.75 9.6962
22.775 9.6834
22.8 9.6707
22.825 9.6579
22.85 9.6452
22.875 9.6324
22.9 9.6196
22.925 9.6067
22.95 9.5939
22.975 9.581
23 9.5681
23.025 9.5551
23.05 9.5422
23.075 9.5292
23.1 9.5162
23.125 9.5032
23.15 9.4901
23.175 9.4769
23.2 9.4636
23.225 9.4503
23.25 9.4368
23.275 9.4233
23.3 9.4098
23.325 9.3962
23.35 9.3826
23.375 9.3689
23.4 9.3552
23.425 9.3415
23.45 9.3278
23.475 9.3141
23.5 9.3004
23.525 9.2867
23.55 9.2729
23.575 9.2591
23.6 9.2452
23.625 9.2313
23.65 9.2174
23.675 9.2033
23.7 9.1892
23.725 9.175
23.75 9.1607
23.775 9.1463
23.8 9.1319
23.825 9.1174
23.85 9.1029
23.875 9.0883
23.9 9.0736
23.925 9.0589
23.95 9.0442
23.975 9.0293
24 9.0143
24.025 8.9993
24.05 8.9843
24.075 8.9691
24.1 8.954
24.125 8.9388
24.15 8.9236
24.175 8.9085
24.2 8.8934
24.225 8.8785
24.25 8.8636
24.275 8.8487
24.3 8.834
24.325 8.8192
24.35 8.8045
24.375 8.7897
24.4 8.7749
24.425 8.76
24.45 8.7451
24.475 8.7303
24.5 8.7153
24.525 8.7004
24.55 8.6853
24.575 8.6703
24.6 8.6553
24.625 8.6401
24.65 8.6249
24.675 8.6096
24.7 8.5942
24.725 8.5787
24.75 8.5632
24.775 8.5476
24.8 8.5319
24.825 8.5161
24.85 8.5002
24.875 8.4841
24.9 8.468
24.925 8.4517
24.95 8.4353
24.975 8.4188
25 8.4023
25.025 8.3856
25.05 8.3689
25.075 8.3519
25.1 8.3348
25.125 8.3175
25.15 8.3001
25.175 8.2825
25.2 8.2648
25.225 8.2469
25.25 8.2289
25.275 8.2107
25.3 8.1924
25.325 8.1739
25.35 8.1553
25.375 8.1365
25.4 8.1176
25.425 8.0985
25.45 8.0792
25.475 8.0598
25.5 8.0402
25.525 8.0204
25.55 8.0004
25.575 7.9804
25.6 7.9602
25.625 7.9401
25.65 7.92
25.675 7.8998
25.7 7.8795
25.725 7.8591
25.75 7.8384
25.775 7.8173
25.8 7.796
25.825 7.7747
25.85 7.753
25.875 7.731
25.9 7.7089
25.925 7.6866
25.95 7.6641
25.975 7.6415
26 7.6187
26.025 7.5959
26.05 7.5728
26.075 7.5496
26.1 7.526
26.125 7.5024
26.15 7.4785
26.175 7.4544
26.2 7.4303
26.225 7.4062
26.25 7.382
26.275 7.3575
26.3 7.3328
26.325 7.3079
26.35 7.2826
26.375 7.2569
26.4 7.2308
26.425 7.2042
26.45 7.1771
26.475 7.1496
26.5 7.1216
26.525 7.093
26.55 7.0639
26.575 7.0342
26.6 7.0042
26.625 6.9738
26.65 6.9428
26.675 6.9111
26.7 6.8785
26.725 6.8448
26.75 6.8101
26.775 6.7747
26.8 6.7382
26.825 6.7004
26.85 6.6614
26.875 6.621
26.9 6.5796
26.925 6.5371
26.95 6.4933
26.975 6.4481
27 6.4013
27.025 6.3526
27.05 6.3024
27.075 6.2511
27.1 6.1984
27.125 6.1446
27.15 6.0889
27.175 6.0324
27.2 5.9753
27.225 5.9173
27.25 5.859
27.275 5.8029
27.3 5.7501
27.325 5.6989
27.35 5.6463
27.375 5.5919
27.4 5.5361
27.425 5.4803
27.45 5.4261
27.475 5.3733
27.5 5.3231
27.525 5.2757
27.55 5.2381
27.575 5.2067
27.6 5.1805
27.625 5.1568
27.65 5.1298
27.675 5.0965
27.7 5.058
27.725 5.0182
27.75 4.9824
27.775 4.9561
27.8 4.9347
27.825 4.9154
27.85 4.8944
27.875 4.8699
27.9 4.8431
27.925 4.8158
27.95 4.7873
27.975 4.7566
28 4.7238
28.025 4.6888
28.05 4.6513
28.075 4.611
28.1 4.5663
28.125 4.5147
28.15 4.4558
28.175 4.3907
28.2 4.3258
28.225 4.2712
28.25 4.2212
28.275 4.1664
28.3 4.1055
28.325 4.0391
28.35 3.9669
28.375 3.8875
28.4 3.8011
28.425 3.7084
28.45 3.612
28.475 3.5132
28.5 3.4132
28.525 3.3166
28.55 3.2238
28.575 3.1329
28.6 3.0427
28.625 2.9527
28.65 2.865
28.675 2.7776
28.7 2.6871
28.725 2.5972
28.75 2.515
28.775 2.4478
28.8 2.3995
28.825 2.3618
28.85 2.3368
28.875 2.323
28.9 2.3114
28.925 2.2971
28.95 2.2779
28.975 2.2504
29 2.2156
29.025 2.1782
29.05 2.1408
29.075 2.1002
29.1 2.0524
29.125 1.9998
29.15 1.9422
29.175 1.8816
29.2 1.8213
29.225 1.7617
29.25 1.6976
29.275 1.6265
29.3 1.5489
29.325 1.4682
29.35 1.3894
29.375 1.3178
29.4 1.2541
29.425 1.1942
29.45 1.1387
29.475 1.0861
29.5 1.0364
29.525 0.9916
29.55 0.9533
29.575 0.9191
29.6 0.8869
29.625 0.8525
29.65 0.8157
29.675 0.7786
29.7 0.7398
29.725 0.7003
29.75 0.6604
29.775 0.626
29.8 0.6091
29.825 0.6124
29.85 0.62
29.875 0.6208
29.9 0.614
29.925 0.604
29.95 0.595
29.975 0.5879
30 0.5824
30.025 0.5783
30.05 0.5779
30.075 0.5827
30.1 0.5953
30.125 0.615
30.15 0.6375
30.175 0.6624
30.2 0.6965
30.225 0.7493
30.25 0.8129
30.275 0.8771
30.3 0.9373
30.325 0.9909
30.35 1.039
30.375 1.0842
30.4 1.1267
30.425 1.1711
30.45 1.2197
30.475 1.2671
30.5 1.3103
30.525 1.3479
30.55 1.3796
30.575 1.405
30.6 1.4261
30.625 1.4457
30.65 1.4657
30.675 1.4889
30.7 1.5165
30.725 1.5501
30.75 1.5884
30.775 1.6258
30.8 1.6588
30.825 1.6849
30.85 1.703
30.875 1.7136
30.9 1.7196
30.925 1.7241
30.95 1.7275
30.975 1.7308
31 1.7389
31.025 1.7562
31.05 1.7826
31.075 1.8126
31.1 1.8418
31.125 1.868
31.15 1.8871
31.175 1.8994
31.2 1.9042
31.225 1.9012
31.25 1.8893
31.275 1.8677
31.3 1.836
31.325 1.7951
31.35 1.7479
31.375 1.697
31.4 1.6417
31.425 1.5842
31.45 1.5308
31.475 1.4877
31.5 1.4582
31.525 1.4456
31.55 1.4462
31.575 1.4561
31.6 1.4781
31.625 1.5136
31.65 1.5628
31.675 1.6201
31.7 1.684
31.725 1.7522
31.75 1.8223
31.775 1.8939
31.8 1.9656
31.825 2.0318
31.85 2.0885
31.875 2.1381
31.9 2.184
31.925 2.2257
31.95 2.2627
31.975 2.296
32 2.327
32.025 2.3604
32.05 2.3987
32.075 2.4401
32.1 2.4806
32.125 2.5186
32.15 2.5515
32.175 2.5773
32.2 2.595
32.225 2.6064
32.25 2.6128
32.275 2.6174
32.3 2.6219
32.325 2.6233
32.35 2.6214
32.375 2.618
32.4 2.6125
32.425 2.6033
32.45 2.5908
32.475 2.5808
32.5 2.5784
32.525 2.5819
32.55 2.5886
32.575 2.5913
32.6 2.5882
32.625 2.5785
32.65 2.5608
32.675 2.5362
32.7 2.5061
32.725 2.4719
32.75 2.4366
32.775 2.4006
32.8 2.3675
32.825 2.3388
32.85 2.3067
32.875 2.2695
32.9 2.2285
32.925 2.1853
32.95 2.1422
32.975 2.0971
33 2.0481
33.025 1.9946
33.05 1.9354
33.075 1.8692
33.1 1.7955
33.125 1.715
33.15 1.6295
33.175 1.5426
33.2 1.4558
33.225 1.3748
33.25 1.3033
33.275 1.2423
33.3 1.1909
33.325 1.1473
33.35 1.114
33.375 1.0883
33.4 1.068
33.425 1.0556
33.45 1.0545
33.475 1.0662
33.5 1.0881
33.525 1.1201
33.55 1.1629
33.575 1.2146
33.6 1.2717
33.625 1.3322
33.65 1.3928
33.675 1.4513
33.7 1.5065
33.725 1.5612
33.75 1.6165
33.775 1.6696
33.8 1.7181
33.825 1.7631
33.85 1.8111
33.875 1.8659
33.9 1.9286
33.925 2.0027
33.95 2.0909
33.975 2.1888
34 2.2853
34.025 2.3749
34.05 2.4558
34.075 2.5286
34.1 2.594
34.125 2.6515
34.15 2.7024
34.175 2.7469
34.2 2.7861
34.225 2.8207
34.25 2.8503
34.275 2.8743
34.3 2.8921
34.325 2.9047
34.35 2.9131
34.375 2.9174
34.4 2.9186
34.425 2.9158
34.45 2.9091
34.475 2.8996
34.5 2.8875
34.525 2.8727
34.55 2.8564
34.575 2.8383
34.6 2.8182
34.625 2.7955
34.65 2.7701
34.675 2.7401
34.7 2.7057
34.725 2.6676
34.75 2.627
34.775 2.584
34.8 2.5371
34.825 2.4853
34.85 2.4284
34.875 2.3654
34.9 2.296
34.925 2.2181
34.95 2.1338
34.975 2.0452
35 1.9528
35.025 1.8594
35.05 1.7764
35.075 1.7146
35.1 1.6659
35.125 1.6167
35.15 1.5646
35.175 1.5096
35.2 1.4513
35.225 1.396
35.25 1.3614
35.275 1.3444
35.3 1.3353
35.325 1.3264
35.35 1.3166
35.375 1.3078
35.4 1.3036
35.425 1.3017
35.45 1.3038
35.475 1.3142
35.5 1.3347
35.525 1.3706
35.55 1.4136
35.575 1.4548
35.6 1.493
35.625 1.5253
35.65 1.5516
35.675 1.5727
35.7 1.5881
35.725 1.5949
35.75 1.5901
35.775 1.5795
35.8 1.5741
35.825 1.5861
35.85 1.6138
35.875 1.6482
35.9 1.6824
35.925 1.7157
35.95 1.7509
35.975 1.7894
36 1.8252
36.025 1.8536
36.05 1.8732
36.075 1.8858
36.1 1.8932
36.125 1.8967
36.15 1.8955
36.175 1.888
36.2 1.8729
36.225 1.8511
36.25 1.8252
36.275 1.7962
36.3 1.7633
36.325 1.7272
36.35 1.6896
36.375 1.6545
36.4 1.6279
36.425 1.6155
36.45 1.6214
36.475 1.6393
36.5 1.6591
36.525 1.6743
36.55 1.6835
36.575 1.6885
36.6 1.6911
36.625 1.6935
36.65 1.6941
36.675 1.692
36.7 1.6843
36.725 1.668
36.75 1.644
36.775 1.6135
36.8 1.576
36.825 1.5345
36.85 1.491
36.875 1.4419
36.9 1.3887
36.925 1.3365
36.95 1.2822
36.975 1.2273
37 1.1799
37.025 1.1456
37.05 1.1123
37.075 1.0814
37.1 1.0544
37.125 1.0335
37.15 1.0316
37.175 1.052
37.2 1.0885
37.225 1.1361
37.25 1.1923
37.275 1.2514
37.3 1.3079
37.325 1.3613
37.35 1.414
37.375 1.4672
37.4 1.5205
37.425 1.568
37.45 1.6072
37.475 1.6371
37.5 1.6588
37.525 1.68
37.55 1.7029
37.575 1.7273
37.6 1.7496
37.625 1.7668
37.65 1.7778
37.675 1.7803
37.7 1.777
37.725 1.7666
37.75 1.7491
37.775 1.725
37.8 1.695
37.825 1.6619
37.85 1.6266
37.875 1.5866
37.9 1.54
37.925 1.492
37.95 1.4516
37.975 1.4187
38 1.3856
38.025 1.35
38.05 1.3096
38.075 1.2665
38.1 1.2258
38.125 1.1941
38.15 1.1761
38.175 1.1725
38.2 1.1783
38.225 1.1854
38.25 1.1922
38.275 1.1966
38.3 1.1971
38.325 1.1975
38.35 1.2009
38.375 1.2095
38.4 1.2232
38.425 1.2385
38.45 1.2543
38.475 1.2717
38.5 1.2897
38.525 1.3035
38.55 1.3119
38.575 1.3161
38.6 1.3161
38.625 1.3112
38.65 1.3024
38.675 1.2912
38.7 1.2832
38.725 1.2807
38.75 1.2788
38.775 1.2721
38.8 1.2597
38.825 1.2432
38.85 1.2289
38.875 1.2184
38.9 1.2144
38.925 1.224
38.95 1.2438
38.975 1.2679
39 1.2867
39.025 1.2975
39.05 1.3001
39.075 1.2958
39.1 1.2856
39.125 1.272
39.15 1.2578
39.175 1.2423
39.2 1.2197
39.225 1.1884
39.25 1.149
39.275 1.1067
39.3 1.0666
39.325 1.0303
39.35 1.0033
39.375 0.9959
39.4 1.0075
39.425 1.0276
39.45 1.0514
39.475 1.0735
39.5 1.0879
39.525 1.0975
39.55 1.112
39.575 1.1442
39.6 1.187
39.625 1.2294
39.65 1.2668
39.675 1.2983
39.7 1.3268
39.725 1.3537
39.75 1.3789
39.775 1.4005
39.8 1.4193
39.825 1.4374
39.85 1.4509
39.875 1.458
39.9 1.4568
39.925 1.4448
39.95 1.4229
39.975 1.395
40 1.3671
40.025 1.3445
40.05 1.3299
40.075 1.3226
40.1 1.3248
40.125 1.3351
40.15 1.3504
40.175 1.3665
40.2 1.3795
40.225 1.3887
40.25 1.3989
40.275 1.4156
40.3 1.4378
40.325 1.4561
40.35 1.4649
40.375 1.4611
40.4 1.448
40.425 1.4278
40.45 1.405
40.475 1.3831
40.5 1.3695
40.525 1.3603
40.55 1.3529
40.575 1.342
40.6 1.3247
40.625 1.3018
40.65 1.2728
40.675 1.2344
40.7 1.1856
40.725 1.1296
40.75 1.0716
40.775 1.0191
40.8 0.9889
40.825 0.9855
40.85 0.9994
40.875 1.018
40.9 1.0303
40.925 1.0326
40.95 1.0237
40.975 1.0027
41 0.9713
41.025 0.9311
41.05 0.8845
41.075 0.8403
41.1 0.8054
41.125 0.7756
41.15 0.7389
41.175 0.6945
41.2 0.6416
41.225 0.5813
41.25 0.521
41.275 0.4738
41.3 0.439
41.325 0.4041
41.35 0.3609
41.375 0.3109
41.4 0.2562
41.425 0.2109
41.45 0.1885
41.475 0.186
41.5 0.1927
41.525 0.2008
41.55 0.2046
41.575 0.2038
41.6 0.2031
41.625 0.2092
41.65 0.2286
41.675 0.2622
41.7 0.3027
41.725 0.3405
41.75 0.3797
41.775 0.4254
41.8 0.4765
41.825 0.5282
41.85 0.5743
41.875 0.6139
41.9 0.654
41.925 0.7023
41.95 0.763
41.975 0.8307
42 0.9039
42.025 0.9846
42.05 1.0724
42.075 1.1672
42.1 1.2619
42.125 1.3508
42.15 1.4312
42.175 1.5036
42.2 1.5678
42.225 1.6223
42.25 1.6671
42.275 1.7035
42.3 1.7322
42.325 1.7562
42.35 1.7765
42.375 1.7905
42.4 1.7978
42.425 1.7996
42.45 1.8023
42.475 1.8118
42.5 1.83
42.525 1.8579
42.55 1.8876
42.575 1.9133
42.6 1.9316
42.625 1.9442
42.65 1.9552
42.675 1.9647
42.7 1.9723
42.725 1.977
42.75 1.9812
42.775 1.9859
42.8 1.9939
42.825 2.009
42.85 2.0365
42.875 2.0721
42.9 2.1146
42.925 2.1622
42.95 2.2134
42.975 2.2686
43 2.3274
43.025 2.3854
43.05 2.4417
43.075 2.4959
43.1 2.5517
43.125 2.6083
43.15 2.6604
43.175 2.7049
43.2 2.7411
43.225 2.7709
43.25 2.7978
43.275 2.824
43.3 2.848
43.325 2.8681
43.35 2.8827
43.375 2.8904
43.4 2.8922
43.425 2.8886
43.45 2.8813
43.475 2.8707
43.5 2.8562
43.525 2.8371
43.55 2.8136
43.575 2.7865
43.6 2.7583
43.625 2.7327
43.65 2.7126
43.675 2.6957
43.7 2.6787
43.725 2.659
43.75 2.6358
43.775 2.6091
43.8 2.5812
43.825 2.5529
43.85 2.5235
43.875 2.4932
43.9 2.4674
43.925 2.4517
43.95 2.4427
43.975 2.4332
44 2.4174
44.025 2.3939
44.05 2.3622
44.075 2.3236
44.1 2.2805
44.125 2.2345
44.15 2.1883
44.175 2.1422
44.2 2.0958
44.225 2.05
44.25 2.0031
44.275 1.9579
44.3 1.9172
44.325 1.8741
44.35 1.8285
44.375 1.7795
44.4 1.7245
44.425 1.6649
44.45 1.6045
44.475 1.5481
44.5 1.5006
44.525 1.4609
44.55 1.4262
44.575 1.3918
44.6 1.3551
44.625 1.3127
44.65 1.2622
44.675 1.2047
44.7 1.1407
44.725 1.0723
44.75 1.003
44.775 0.9387
44.8 0.885
44.825 0.8442
44.85 0.8152
44.875 0.7926
44.9 0.772
44.925 0.7504
44.95 0.7288
44.975 0.7065
45 0.6856
45.025 0.6684
45.05 0.6544
45.075 0.6407
45.1 0.6267
45.125 0.6148
45.15 0.6068
45.175 0.608
45.2 0.6277
45.225 0.6708
45.25 0.7229
45.275 0.7695
45.3 0.8098
45.325 0.8455
45.35 0.8727
45.375 0.8928
45.4 0.9118
45.425 0.936
45.45 0.9647
45.475 0.994
45.5 1.0199
45.525 1.0404
45.55 1.0555
45.575 1.0642
45.6 1.0699
45.625 1.0745
45.65 1.0824
45.675 1.0887
45.7 1.0924
45.725 1.0938
45.75 1.0939
45.775 1.091
45.8 1.0875
45.825 1.0848
45.85 1.0827
45.875 1.0836
45.9 1.0914
45.925 1.1059
45.95 1.13
45.975 1.1606
46 1.2007
46.025 1.246
46.05 1.2887
46.075 1.3319
46.1 1.3794
46.125 1.4275
46.15 1.4788
46.175 1.528
46.2 1.5786
46.225 1.6368
46.25 1.692
46.275 1.7386
46.3 1.7782
46.325 1.812
46.35 1.8446
46.375 1.8804
46.4 1.919
46.425 1.9554
46.45 1.9881
46.475 2.0187
46.5 2.0449
46.525 2.0663
46.55 2.0853
46.575 2.111
46.6 2.1359
46.625 2.1496
46.65 2.1529
46.675 2.1517
46.7 2.1438
46.725 2.1291
46.75 2.1128
46.775 2.0926
46.8 2.0668
46.825 2.0424
46.85 2.0211
46.875 1.999
46.9 1.9739
46.925 1.946
46.95 1.921
46.975 1.8986
47 1.8759
47.025 1.847
47.05 1.8148
47.075 1.7751
47.1 1.7332
47.125 1.694
47.15 1.6548
47.175 1.6146
47.2 1.5785
47.225 1.5582
47.25 1.5513
47.275 1.5492
47.3 1.5499
47.325 1.5518
47.35 1.5499
47.375 1.5435
47.4 1.5381
47.425 1.5314
47.45 1.5257
47.475 1.5321
47.5 1.55
47.525 1.5751
47.55 1.5986
47.575 1.6199
47.6 1.6357
47.625 1.6487
47.65 1.6638
47.675 1.6941
47.7 1.741
47.725 1.7846
47.75 1.8171
47.775 1.8419
47.8 1.8602
47.825 1.8793
47.85 1.9055
47.875 1.9458
47.9 1.9959
47.925 2.0503
47.95 2.1066
47.975 2.1635
48 2.2187
48.025 2.2707
48.05 2.3189
48.075 2.3629
48.1 2.4012
48.125 2.432
48.15 2.4548
48.175 2.4691
48.2 2.474
48.225 2.4697
48.25 2.4582
48.275 2.4403
48.3 2.4197
48.325 2.4019
48.35 2.3884
48.375 2.3779
48.4 2.3694
48.425 2.3644
48.45 2.368
48.475 2.3872
48.5 2.4255
48.525 2.4735
48.55 2.5224
48.575 2.5672
48.6 2.6062
48.625 2.6395
48.65 2.6675
48.675 2.6902
48.7 2.7089
48.725 2.7282
48.75 2.7568
48.775 2.7936
48.8 2.8341
48.825 2.8741
48.85 2.9121
48.875 2.9471
48.9 2.9783
48.925 3.0034
48.95 3.0232
48.975 3.0399
49 3.0552
49.025 3.0708
49.05 3.0872
49.075 3.1032
49.1 3.1174
49.125 3.1296
49.15 3.1415
49.175 3.1564
49.2 3.1775
49.225 3.2049
49.25 3.2336
49.275 3.2608
49.3 3.2866
49.325 3.3118
49.35 3.3403
49.375 3.3751
49.4 3.4182
49.425 3.4649
49.45 3.5138
49.475 3.5625
49.5 3.6133
49.525 3.6689
49.55 3.725
49.575 3.7772
49.6 3.8237
49.625 3.8635
49.65 3.8963
49.675 3.9223
49.7 3.9413
49.725 3.9533
49.75 3.9593
49.775 3.9599
49.8 3.9551
49.825 3.9444
49.85 3.9288
49.875 3.908
49.9 3.8838
49.925 3.861
49.95 3.8433
49.975 3.8316
50 3.8246
50.025 3.816
50.05 3.8069
50.075 3.7969
50.1 3.7852
50.125 3.7727
50.15 3.7568
50.175 3.7357
50.2 3.7093
50.225 3.6772
50.25 3.638
50.275 3.5933
50.3 3.5433
50.325 3.4869
50.35 3.4237
50.375 3.3536
50.4 3.2811
50.425 3.2149
50.45 3.1658
50.475 3.1341
50.5 3.1052
50.525 3.0712
50.55 3.0293
50.575 2.9793
50.6 2.9215
50.625 2.86
50.65 2.7999
50.675 2.7482
50.7 2.7084
50.725 2.6818
50.75 2.6643
50.775 2.6483
50.8 2.6321
50.825 2.6127
50.85 2.5902
50.875 2.564
50.9 2.532
50.925 2.4943
50.95 2.4509
50.975 2.4011
51 2.345
51.025 2.2857
51.05 2.2288
51.075 2.1767
51.1 2.1296
51.125 2.0912
51.15 2.0629
51.175 2.0447
51.2 2.0337
51.225 2.0243
51.25 2.0109
51.275 1.9891
51.3 1.9562
51.325 1.9137
51.35 1.8626
51.375 1.804
51.4 1.7371
51.425 1.6626
51.45 1.5869
51.475 1.5133
51.5 1.4478
51.525 1.3977
51.55 1.3596
51.575 1.3354
51.6 1.3256
51.625 1.3311
51.65 1.3397
51.675 1.3517
51.7 1.3694
51.725 1.3897
51.75 1.4109
51.775 1.4301
51.8 1.4477
51.825 1.4628
51.85 1.4735
51.875 1.4791
51.9 1.48
51.925 1.4776
51.95 1.4729
51.975 1.4696
52 1.4713
52.025 1.4721
52.05 1.4719
52.075 1.4695
52.1 1.4589
52.125 1.4392
52.15 1.4125
52.175 1.3793
52.2 1.3456
52.225 1.3169
52.25 1.2964
52.275 1.2936
52.3 1.3116
52.325 1.342
52.35 1.3757
52.375 1.4074
52.4 1.4331
52.425 1.4546
52.45 1.4762
52.475 1.5012
52.5 1.5349
52.525 1.5721
52.55 1.6175
52.575 1.6722
52.6 1.7315
52.625 1.7915
52.65 1.848
52.675 1.8984
52.7 1.9443
52.725 1.983
52.75 2.0138
52.775 2.0352
52.8 2.0484
52.825 2.0541
52.85 2.0569
52.875 2.0586
52.9 2.0588
52.925 2.0569
52.95 2.0554
52.975 2.0579
53 2.0612
53.025 2.0621
53.05 2.0621
53.075 2.0603
53.1 2.056
53.125 2.0557
53.15 2.0647
53.175 2.0822
53.2 2.1005
53.225 2.117
53.25 2.1325
53.275 2.1463
53.3 2.1554
53.325 2.1595
53.35 2.1582
53.375 2.1532
53.4 2.1439
53.425 2.1271
53.45 2.1031
53.475 2.0726
53.5 2.0448
53.525 2.0346
53.55 2.0403
53.575 2.0513
53.6 2.0623
53.625 2.0709
53.65 2.0809
53.675 2.0945
53.7 2.1052
53.725 2.1088
53.75 2.1032
53.775 2.0883
53.8 2.064
53.825 2.0322
53.85 1.9959
53.875 1.9599
53.9 1.9309
53.925 1.9123
53.95 1.9027
53.975 1.8944
54 1.882
54.025 1.8628
54.05 1.8362
54.075 1.8024
54.1 1.7609
54.125 1.713
54.15 1.6596
54.175 1.6009
54.2 1.5417
54.225 1.4862
54.25 1.4369
54.275 1.3941
54.3 1.3539
54.325 1.3096
54.35 1.2585
54.375 1.1984
54.4 1.1328
54.425 1.0658
54.45 0.9996
54.475 0.9382
54.5 0.8816
54.525 0.8329
54.55 0.7952
54.575 0.7672
54.6 0.7498
54.625 0.7364
54.65 0.7234
54.675 0.7078
54.7 0.6924
54.725 0.6749
54.75 0.6542
54.775 0.6306
54.8 0.6072
54.825 0.5795
54.85 0.5512
54.875 0.525
54.9 0.5053
54.925 0.5016
54.95 0.5234
54.975 0.5627
55 0.6047
55.025 0.6452
55.05 0.6825
55.075 0.7184
55.1 0.7539
55.125 0.7837
55.15 0.8031
55.175 0.8117
55.2 0.8117
55.225 0.8028
55.25 0.7848
55.275 0.7581
55.3 0.7253
55.325 0.685
55.35 0.6359
55.375 0.5796
55.4 0.5158
55.425 0.4498
55.45 0.3872
55.475 0.3309
55.5 0.2855
55.525 0.2511
55.55 0.228
55.575 0.2134
55.6 0.2065
55.625 0.2021
55.65 0.1983
55.675 0.1939
55.7 0.1899
55.725 0.1933
55.75 0.2109
55.775 0.2406
55.8 0.2751
55.825 0.3123
55.85 0.3515
55.875 0.3884
55.9 0.4167
55.925 0.4352
55.95 0.4455
55.975 0.4484
56 0.4549
56.025 0.4732
56.05 0.5002
56.075 0.5284
56.1 0.5527
56.125 0.5743
56.15 0.5974
56.175 0.623
56.2 0.6461
56.225 0.6628
56.25 0.6762
56.275 0.6899
56.3 0.7054
56.325 0.7252
56.35 0.7442
56.375 0.7617
56.4 0.7734
56.425 0.7786
56.45 0.778
56.475 0.7717
56.5 0.7606
56.525 0.746
56.55 0.7261
56.575 0.7031
56.6 0.6842
56.625 0.6793
56.65 0.695
56.675 0.7297
56.7 0.7751
56.725 0.8251
56.75 0.8747
56.775 0.9245
56.8 0.9713
56.825 1.0105
56.85 1.0427
56.875 1.0674
56.9 1.0831
56.925 1.0917
56.95 1.095
56.975 1.0909
57 1.0792
57.025 1.0609
57.05 1.0377
57.075 1.0104
57.1 0.9805
57.125 0.9504
57.15 0.9231
57.175 0.9025
57.2 0.8882
57.225 0.8817
57.25 0.8856
57.275 0.9018
57.3 0.9241
57.325 0.9449
57.35 0.961
57.375 0.9714
57.4 0.9742
57.425 0.9698
57.45 0.9593
57.475 0.9416
57.5 0.9177
57.525 0.8917
57.55 0.8686
57.575 0.8549
57.6 0.855
57.625 0.8665
57.65 0.8848
57.675 0.9138
57.7 0.9543
57.725 0.9966
57.75 1.0342
57.775 1.067
57.8 1.0959
57.825 1.1224
57.85 1.1478
57.875 1.1749
57.9 1.2125
57.925 1.2608
57.95 1.311
57.975 1.3571
58 1.402
58.025 1.4477
58.05 1.4897
58.075 1.5251
58.1 1.5518
58.125 1.5722
58.15 1.5871
58.175 1.5971
58.2 1.6017
58.225 1.6005
58.25 1.5959
58.275 1.5895
58.3 1.5856
58.325 1.588
58.35 1.5972
58.375 1.6134
58.4 1.6395
58.425 1.6732
58.45 1.7121
58.475 1.7557
58.5 1.8011
58.525 1.8472
58.55 1.8942
58.575 1.9457
58.6 1.9998
58.625 2.0512
58.65 2.0958
58.675 2.1324
58.7 2.1582
58.725 2.1737
58.75 2.1787
58.775 2.174
58.8 2.1614
58.825 2.1436
58.85 2.1293
58.875 2.1279
58.9 2.1365
58.925 2.1444
58.95 2.1484
58.975 2.1537
59 2.1653
59.025 2.1823
59.05 2.1978
59.075 2.21
59.1 2.2193
59.125 2.2277
59.15 2.237
59.175 2.2468
59.2 2.2561
59.225 2.2645
59.25 2.272
59.275 2.2779
59.3 2.2801
59.325 2.2799
59.35 2.2775
59.375 2.2768
59.4 2.2781
59.425 2.283
59.45 2.286
59.475 2.2838
59.5 2.2768
59.525 2.2686
59.55 2.2573
59.575 2.2392
59.6 2.2186
59.625 2.1976
59.65 2.175
59.675 2.1538
59.7 2.1343
59.725 2.1249
59.75 2.1339
59.775 2.1566
59.8 2.1844
59.825 2.2138
59.85 2.2438
59.875 2.2756
59.9 2.3075
59.925 2.3392
59.95 2.3701
59.975 2.4025
60 2.4353
60.025 2.4638
60.05 2.4921
60.075 2.5226
60.1 2.5493
60.125 2.5705
60.15 2.5848
60.175 2.5905
60.2 2.5873
60.225 2.5787
60.25 2.5683
60.275 2.563
60.3 2.5677
60.325 2.5768
60.35 2.5829
60.375 2.583
60.4 2.5776
60.425 2.5666
60.45 2.5479
60.475 2.5208
60.5 2.4847
60.525 2.441
60.55 2.3924
60.575 2.3407
60.6 2.2832
60.625 2.2187
60.65 2.145
60.675 2.065
60.7 1.9891
60.725 1.938
60.75 1.9113
60.775 1.8915
60.8 1.8691
60.825 1.841
60.85 1.8048
60.875 1.7605
60.9 1.7082
60.925 1.6467
60.95 1.5759
60.975 1.499
61 1.4206
61.025 1.3401
61.05 1.2553
61.075 1.1729
61.1 1.1003
61.125 1.0378
61.15 0.9848
61.175 0.9405
61.2 0.9111
61.225 0.8972
61.25 0.8943
61.275 0.899
61.3 0.9118
61.325 0.9311
61.35 0.9589
61.375 0.991
61.4 1.0271
61.425 1.0607
61.45 1.0905
61.475 1.1137
61.5 1.1302
61.525 1.1382
61.55 1.139
61.575 1.133
61.6 1.12
61.625 1.103
61.65 1.0872
61.675 1.0753
61.7 1.0702
61.725 1.0728
61.75 1.0824
61.775 1.0988
61.8 1.1174
61.825 1.1363
61.85 1.1518
61.875 1.1616
61.9 1.1663
61.925 1.1678
61.95 1.1675
61.975 1.1687
62 1.1758
62.025 1.1938
62.05 1.22
62.075 1.2512
62.1 1.2817
62.125 1.3068
62.15 1.3238
62.175 1.3332
62.2 1.3385
62.225 1.3405
62.25 1.3397
62.275 1.3378
62.3 1.3349
62.325 1.3284
62.35 1.3138
62.375 1.2914
62.4 1.2627
62.425 1.2273
62.45 1.1847
62.475 1.1363
62.5 1.0839
62.525 1.0303
62.55 0.9779
62.575 0.9325
62.6 0.8901
62.625 0.8449
62.65 0.7942
62.675 0.7397
62.7 0.684
62.725 0.6297
62.75 0.5808
62.775 0.5359
62.8 0.4948
62.825 0.4528
62.85 0.4029
62.875 0.3396
62.9 0.2708
62.925 0.1985
62.95 0.1206
62.975 0.04
63 -0.0415
63.025 -0.1202
63.05 -0.1884
63.075 -0.2452
63.1 -0.2925
63.125 -0.3329
63.15 -0.366
63.175 -0.3897
63.2 -0.4037
63.225 -0.4124
63.25 -0.421
63.275 -0.4279
63.3 -0.4312
63.325 -0.4267
63.35 -0.4162
63.375 -0.4041
63.4 -0.39
63.425 -0.3721
63.45 -0.3527
63.475 -0.3345
63.5 -0.318
63.525 -0.3027
63.55 -0.2925
63.575 -0.2863
63.6 -0.2788
63.625 -0.2655
63.65 -0.2488
63.675 -0.2284
63.7 -0.2019
63.725 -0.1732
63.75 -0.1465
63.775 -0.1201
63.8 -0.0912
63.825 -0.0572
63.85 -0.0185
63.875 0.0253
63.9 0.0729
63.925 0.1254
63.95 0.1812
63.975 0.2361
64 0.288
64.025 0.3366
64.05 0.3842
64.075 0.43
64.1 0.4657
64.125 0.488
64.15 0.5049
64.175 0.5338
64.2 0.5832
64.225 0.6494
64.25 0.7208
64.275 0.7928
64.3 0.8615
64.325 0.9239
64.35 0.9785
64.375 1.0247
64.4 1.0628
64.425 1.0933
64.45 1.118
64.475 1.139
64.5 1.1547
64.525 1.1654
64.55 1.175
64.575 1.1872
64.6 1.1978
64.625 1.2047
64.65 1.2089
64.675 1.211
64.7 1.212
64.725 1.2133
64.75 1.2119
64.775 1.2066
64.8 1.2025
64.825 1.2008
64.85 1.1945
64.875 1.1792
64.9 1.1578
64.925 1.1413
64.95 1.1276
64.975 1.1101
65 1.0927
65.025 1.0778
65.05 1.0688
65.075 1.0664
65.1 1.0676
65.125 1.0701
65.15 1.0731
65.175 1.0732
65.2 1.0705
65.225 1.0637
65.25 1.0516
65.275 1.0346
65.3 1.014
65.325 0.9936
65.35 0.9756
65.375 0.9634
65.4 0.9608
65.425 0.9634
65.45 0.9675
65.475 0.9706
65.5 0.9701
65.525 0.9657
65.55 0.9593
65.575 0.9607
65.6 0.9696
65.625 0.9804
65.65 0.9863
65.675 0.9855
65.7 0.9784
65.725 0.9675
65.75 0.9531
65.775 0.9379
65.8 0.9246
65.825 0.9138
65.85 0.9079
65.875 0.9068
65.9 0.9122
65.925 0.9263
65.95 0.9523
65.975 0.9889
66 1.0299
66.025 1.0748
66.05 1.119
66.075 1.1588
66.1 1.1989
66.125 1.2419
66.15 1.2891
66.175 1.3419
66.2 1.3986
66.225 1.4559
66.25 1.5172
66.275 1.5841
66.3 1.661
66.325 1.7444
66.35 1.8296
66.375 1.916
66.4 2.0003
66.425 2.082
66.45 2.1611
66.475 2.2404
66.5 2.3231
66.525 2.4034
66.55 2.478
66.575 2.5458
66.6 2.606
66.625 2.6599
66.65 2.7068
66.675 2.746
66.7 2.7791
66.725 2.8054
66.75 2.8237
66.775 2.8337
66.8 2.8383
66.825 2.8435
66.85 2.8515
66.875 2.8592
66.9 2.8647
66.925 2.8664
66.95 2.8623
66.975 2.8525
67 2.8363
67.025 2.8128
67.05 2.7829
67.075 2.7488
67.1 2.7126
67.125 2.6754
67.15 2.6366
67.175 2.5945
67.2 2.5472
67.225 2.4946
67.25 2.4368
67.275 2.3749
67.3 2.3082
67.325 2.2371
67.35 2.1606
67.375 2.0778
67.4 1.9882
67.425 1.8914
67.45 1.7866
67.475 1.6735
67.5 1.5516
67.525 1.4224
67.55 1.2921
67.575 1.1712
67.6 1.0712
67.625 0.9942
67.65 0.9315
67.675 0.8714
67.7 0.8117
67.725 0.7533
67.75 0.6964
67.775 0.6391
67.8 0.5802
67.825 0.5213
67.85 0.4622
67.875 0.4039
67.9 0.3508
67.925 0.2979
67.95 0.2439
67.975 0.1898
68 0.1361
68.025 0.0836
68.05 0.0377
68.075 0.012
68.1 0.0215
68.125 0.0573
68.15 0.1054
68.175 0.1577
68.2 0.213
68.225 0.2694
68.25 0.3244
68.275 0.3747
68.3 0.4151
68.325 0.444
68.35 0.4607
68.375 0.4682
68.4 0.4702
68.425 0.4692
68.45 0.4675
68.475 0.4667
68.5 0.4624
68.525 0.4527
68.55 0.4368
68.575 0.4147
68.6 0.384
68.625 0.3458
68.65 0.3003
68.675 0.2563
68.7 0.2234
68.725 0.2058
68.75 0.2031
68.775 0.2091
68.8 0.2186
68.825 0.2301
68.85 0.2405
68.875 0.2491
68.9 0.2564
68.925 0.2633
68.95 0.2689
68.975 0.2737
69 0.2773
69.025 0.2865
69.05 0.3002
69.075 0.3184
69.1 0.3422
69.125 0.3755
69.15 0.4128
69.175 0.4453
69.2 0.4714
69.225 0.494
69.25 0.5178
69.275 0.5504
69.3 0.5878
69.325 0.6209
69.35 0.6455
69.375 0.6632
69.4 0.6719
69.425 0.6693
69.45 0.6588
69.475 0.6472
69.5 0.6459
69.525 0.6495
69.55 0.6522
69.575 0.6599
69.6 0.677
69.625 0.7018
69.65 0.7273
69.675 0.7504
69.7 0.7707
69.725 0.7886
69.75 0.8082
69.775 0.8277
69.8 0.8464
69.825 0.8644
69.85 0.8804
69.875 0.8913
69.9 0.8962
69.925 0.8981
69.95 0.8996
69.975 0.9011
70 0.9024
70.025 0.9022
70.05 0.8995
70.075 0.8936
70.1 0.8831
70.125 0.8671
70.15 0.8434
70.175 0.8103
70.2 0.7696
70.225 0.7216
70.25 0.6676
70.275 0.6079
70.3 0.5442
70.325 0.4827
70.35 0.4342
70.375 0.4072
70.4 0.4035
70.425 0.4177
70.45 0.4445
70.475 0.4771
70.5 0.5116
70.525 0.5442
70.55 0.5729
70.575 0.5927
70.6 0.6043
70.625 0.6097
70.65 0.6091
70.675 0.6027
70.7 0.5978
70.725 0.5984
70.75 0.6079
70.775 0.6235
70.8 0.6364
70.825 0.6416
70.85 0.6377
70.875 0.6239
70.9 0.6006
70.925 0.5688
70.95 0.5279
70.975 0.4784
71 0.4209
71.025 0.3572
71.05 0.2904
71.075 0.2242
71.1 0.1598
71.125 0.0933
71.15 0.0355
71.175 0.0165
71.2 0.0436
71.225 0.0863
71.25 0.1271
71.275 0.165
71.3 0.1983
71.325 0.2324
71.35 0.2698
71.375 0.3054
71.4 0.3369
71.425 0.3707
71.45 0.4131
71.475 0.4588
71.5 0.5006
71.525 0.5397
71.55 0.5779
71.575 0.6095
71.6 0.6314
71.625 0.646
71.65 0.6564
71.675 0.6656
71.7 0.6723
71.725 0.6714
71.75 0.6632
71.775 0.6488
71.8 0.6328
71.825 0.6289
71.85 0.6406
71.875 0.6562
71.9 0.6683
71.925 0.6729
71.95 0.6683
71.975 0.6534
72 0.6287
72.025 0.5984
72.05 0.5668
72.075 0.5434
72.1 0.5426
72.125 0.5613
72.15 0.5898
72.175 0.6259
72.2 0.6632
72.225 0.6938
72.25 0.7159
72.275 0.7294
72.3 0.735
72.325 0.7365
72.35 0.7392
72.375 0.7487
72.4 0.7641
72.425 0.7815
72.45 0.7965
72.475 0.8055
72.5 0.8153
72.525 0.8276
72.55 0.8404
72.575 0.856
72.6 0.8773
72.625 0.8978
72.65 0.9138
72.675 0.9226
72.7 0.9218
72.725 0.9108
72.75 0.8891
72.775 0.857
72.8 0.8142
72.825 0.7643
72.85 0.7124
72.875 0.667
72.9 0.6376
72.925 0.6185
72.95 0.6
72.975 0.5785
73 0.5546
73.025 0.5316
73.05 0.5081
73.075 0.4797
73.1 0.4439
73.125 0.4015
73.15 0.3536
73.175 0.3033
73.2 0.2548
73.225 0.2145
73.25 0.1814
73.275 0.148
73.3 0.1119
73.325 0.0745
73.35 0.0324
73.375 -0.0155
73.4 -0.0694
73.425 -0.1174
73.45 -0.1452
73.475 -0.1637
73.5 -0.1881
73.525 -0.2211
73.55 -0.2602
73.575 -0.3018
73.6 -0.3396
73.625 -0.3683
73.65 -0.3862
73.675 -0.3975
73.7 -0.4026
73.725 -0.4074
73.75 -0.4154
73.775 -0.428
73.8 -0.4465
73.825 -0.4706
73.85 -0.5001
73.875 -0.5352
73.9 -0.574
73.925 -0.6164
73.95 -0.6611
73.975 -0.7084
74 -0.7576
74.025 -0.8083
74.05 -0.8608
74.075 -0.9124
74.1 -0.96
74.125 -1.0109
74.15 -1.0628
74.175 -1.1131
74.2 -1.1667
74.225 -1.2217
74.25 -1.2686
74.275 -1.3006
74.3 -1.3143
74.325 -1.3152
74.35 -1.3083
74.375 -1.3011
74.4 -1.2966
74.425 -1.2947
74.45 -1.2944
74.475 -1.2963
74.5 -1.3012
74.525 -1.3081
74.55 -1.3162
74.575 -1.3235
74.6 -1.326
74.625 -1.3233
74.65 -1.3124
74.675 -1.3011
74.7 -1.2919
74.725 -1.2813
74.75 -1.2686
74.775 -1.2523
74.8 -1.2292
74.825 -1.2014
74.85 -1.1728
74.875 -1.1473
74.9 -1.1263
74.925 -1.113
74.95 -1.1052
74.975 -1.1036
75 -1.1086
75.025 -1.1199
75.05 -1.137
75.075 -1.1604
75.1 -1.1901
75.125 -1.2264
75.15 -1.2677
75.175 -1.3108
75.2 -1.3533
75.225 -1.3936
75.25 -1.4319
75.275 -1.4605
75.3 -1.4633
75.325 -1.4371
75.35 -1.4015
75.375 -1.3679
75.4 -1.3367
75.425 -1.3053
75.45 -1.2695
75.475 -1.2197
75.5 -1.1545
75.525 -1.0844
75.55 -1.0124
75.575 -0.9463
75.6 -0.8872
75.625 -0.8338
75.65 -0.7862
75.675 -0.7475
75.7 -0.7171
75.725 -0.6952
75.75 -0.6839
75.775 -0.6774
75.8 -0.6678
75.825 -0.6429
75.85 -0.6054
75.875 -0.5635
75.9 -0.5252
75.925 -0.4931
75.95 -0.4613
75.975 -0.4238
76 -0.3794
76.025 -0.3246
76.05 -0.2605
76.075 -0.1901
76.1 -0.118
76.125 -0.0451
76.15 0.0286
76.175 0.1005
76.2 0.1699
76.225 0.2364
76.25 0.2995
76.275 0.3577
76.3 0.4086
76.325 0.4523
76.35 0.4893
76.375 0.5187
76.4 0.5403
76.425 0.5546
76.45 0.5614
76.475 0.5619
76.5 0.5599
76.525 0.5627
76.55 0.5766
76.575 0.604
76.6 0.6366
76.625 0.6681
76.65 0.6972
76.675 0.7228
76.7 0.7471
76.725 0.7667
76.75 0.7825
76.775 0.7939
76.8 0.8014
76.825 0.8056
76.85 0.8064
76.875 0.8051
76.9 0.8022
76.925 0.796
76.95 0.7848
76.975 0.7707
77 0.7541
77.025 0.7335
77.05 0.7099
77.075 0.6857
77.1 0.6635
77.125 0.6441
77.15 0.6288
77.175 0.6181
77.2 0.614
77.225 0.6215
77.25 0.6376
77.275 0.6604
77.3 0.6839
77.325 0.7079
77.35 0.7312
77.375 0.7489
77.4 0.7627
77.425 0.7772
77.45 0.7956
77.475 0.8157
77.5 0.8358
77.525 0.853
77.55 0.8618
77.575 0.8632
77.6 0.8613
77.625 0.8628
77.65 0.8714
77.675 0.8825
77.7 0.8901
77.725 0.8949
77.75 0.9034
77.775 0.9143
77.8 0.9232
77.825 0.9277
77.85 0.9302
77.875 0.9299
77.9 0.9259
77.925 0.9196
77.95 0.9076
77.975 0.8869
78 0.8572
78.025 0.8216
78.05 0.7881
78.075 0.7628
78.1 0.7447
78.125 0.7331
78.15 0.7297
78.175 0.7287
78.2 0.7205
78.225 0.7033
78.25 0.6772
78.275 0.6403
78.3 0.5941
78.325 0.5387
78.35 0.4765
78.375 0.415
78.4 0.3609
78.425 0.3159
78.45 0.2767
78.475 0.2366
78.5 0.1908
78.525 0.1388
78.55 0.0848
78.575 0.0392
78.6 0.0127
78.625 0.0088
78.65 0.0201
78.675 0.0397
78.7 0.064
78.725 0.0892
78.75 0.1109
78.775 0.1255
78.8 0.1345
78.825 0.1392
78.85 0.1403
78.875 0.1387
78.9 0.1334
78.925 0.1285
78.95 0.1333
78.975 0.1431
79 0.1468
79.025 0.1451
79.05 0.143
79.075 0.1539
79.1 0.1855
79.125 0.2319
79.15 0.2825
79.175 0.3338
79.2 0.3909
79.225 0.4519
79.25 0.5081
79.275 0.5556
79.3 0.5916
79.325 0.6177
79.35 0.6367
79.375 0.6507
79.4 0.6645
79.425 0.6862
79.45 0.7202
79.475 0.7613
79.5 0.8044
79.525 0.8459
79.55 0.8853
79.575 0.9217
79.6 0.9523
79.625 0.9776
79.65 0.9975
79.675 1.0085
79.7 1.0125
79.725 1.0106
79.75 1.0023
79.775 0.9873
79.8 0.9651
79.825 0.938
79.85 0.9094
79.875 0.8792
79.9 0.8472
79.925 0.8125
79.95 0.7729
79.975 0.7282
80 0.6795
80.025 0.6243
80.05 0.5617
80.075 0.4935
80.1 0.4203
80.125 0.3461
80.15 0.2727
80.175 0.2068
80.2 0.1516
80.225 0.1098
80.25 0.0863
80.275 0.085
80.3 0.0981
80.325 0.1131
80.35 0.1293
80.375 0.1451
80.4 0.1603
80.425 0.1731
80.45 0.1805
80.475 0.1803
80.5 0.1711
80.525 0.1542
80.55 0.1296
80.575 0.0992
80.6 0.0687
80.625 0.0439
80.65 0.0277
80.675 0.0168
80.7 0.0085
80.725 0.0014
80.75 -0.0058
80.775 -0.014
80.8 -0.0248
80.825 -0.0391
80.85 -0.0525
80.875 -0.0643
80.9 -0.0755
80.925 -0.0853
80.95 -0.0943
80.975 -0.1032
81 -0.1131
81.025 -0.1266
81.05 -0.1434
81.075 -0.1606
81.1 -0.1686
81.125 -0.1581
81.15 -0.1328
81.175 -0.1074
81.2 -0.09
81.225 -0.0788
81.25 -0.0689
81.275 -0.0546
81.3 -0.0293
81.325 0.0053
81.35 0.0438
81.375 0.0806
81.4 0.1142
81.425 0.1456
81.45 0.1746
81.475 0.2044
81.5 0.2332
81.525 0.2571
81.55 0.2727
81.575 0.2822
81.6 0.287
81.625 0.285
81.65 0.2761
81.675 0.2636
81.7 0.2484
81.725 0.2308
81.75 0.2092
81.775 0.1801
81.8 0.1416
81.825 0.0957
81.85 0.0432
81.875 -0.0076
81.9 -0.0527
81.925 -0.0839
81.95 -0.0976
81.975 -0.1022
82 -0.0973
82.025 -0.0686
82.05 -0.0216
82.075 0.0257
82.1 0.0666
82.125 0.0971
82.15 0.1151
82.175 0.1233
82.2 0.1261
82.225 0.1249
82.25 0.1164
82.275 0.1019
82.3 0.0835
82.325 0.0651
82.35 0.0462
82.375 0.0205
82.4 -0.0155
82.425 -0.0639
82.45 -0.1209
82.475 -0.1841
82.5 -0.2489
82.525 -0.3067
82.55 -0.3561
82.575 -0.4002
82.6 -0.4489
82.625 -0.5059
82.65 -0.5674
82.675 -0.626
82.7 -0.6765
82.725 -0.7215
82.75 -0.7602
82.775 -0.7918
82.8 -0.8109
82.825 -0.8169
82.85 -0.8132
82.875 -0.8068
82.9 -0.8007
82.925 -0.7969
82.95 -0.7985
82.975 -0.8052
83 -0.807
83.025 -0.7939
83.05 -0.7631
83.075 -0.7261
83.1 -0.6961
83.125 -0.6738
83.15 -0.6594
83.175 -0.6532
83.2 -0.6524
83.225 -0.6564
83.25 -0.6635
83.275 -0.6741
83.3 -0.687
83.325 -0.7008
83.35 -0.7111
83.375 -0.7157
83.4 -0.7194
83.425 -0.725
83.45 -0.7342
83.475 -0.7499
83.5 -0.7746
83.525 -0.8082
83.55 -0.8481
83.575 -0.8898
83.6 -0.922
83.625 -0.9424
83.65 -0.9541
83.675 -0.962
83.7 -0.9649
83.725 -0.966
83.75 -0.967
83.775 -0.9746
83.8 -0.9878
83.825 -0.9986
83.85 -1
83.875 -0.9899
83.9 -0.9669
83.925 -0.9329
83.95 -0.8916
83.975 -0.8421
84 -0.7859
84.025 -0.7239
84.05 -0.6587
84.075 -0.5943
84.1 -0.5326
84.125 -0.4731
84.15 -0.4188
84.175 -0.3689
84.2 -0.3161
84.225 -0.258
84.25 -0.1991
84.275 -0.1442
84.3 -0.0923
84.325 -0.0425
84.35 0.0038
84.375 0.0476
84.4 0.0885
84.425 0.1268
84.45 0.163
84.475 0.1937
84.5 0.2223
84.525 0.2472
84.55 0.2715
84.575 0.2934
84.6 0.3092
84.625 0.3196
84.65 0.3245
84.675 0.3223
84.7 0.3151
84.725 0.305
84.75 0.2895
84.775 0.2674
84.8 0.2392
84.825 0.2057
84.85 0.1679
84.875 0.1296
84.9 0.0904
84.925 0.0513
84.95 0.0145
84.975 -0.0192
85 -0.048
85.025 -0.0727
85.05 -0.0983
85.075 -0.1269
85.1 -0.1577
85.125 -0.1891
85.15 -0.2157
85.175 -0.2325
85.2 -0.2478
85.225 -0.2662
85.25 -0.2869
85.275 -0.308
85.3 -0.3293
85.325 -0.3522
85.35 -0.3791
85.375 -0.4095
85.4 -0.442
85.425 -0.4767
85.45 -0.5125
85.475 -0.5481
85.5 -0.5819
85.525 -0.6161
85.55 -0.649
85.575 -0.6814
85.6 -0.7149
85.625 -0.7508
85.65 -0.787
85.675 -0.8224
85.7 -0.8577
85.725 -0.8898
85.75 -0.9168
85.775 -0.9394
85.8 -0.9523
85.825 -0.9412
85.85 -0.911
85.875 -0.8712
85.9 -0.8318
85.925 -0.7967
85.95 -0.7706
85.975 -0.7545
86 -0.7433
86.025 -0.7343
86.05 -0.7285
86.075 -0.7267
86.1 -0.7238
86.125 -0.7184
86.15 -0.7152
86.175 -0.7128
86.2 -0.7105
86.225 -0.7089
86.25 -0.7069
86.275 -0.7054
86.3 -0.7025
86.325 -0.6996
86.35 -0.6969
86.375 -0.6945
86.4 -0.6938
86.425 -0.6982
86.45 -0.705
86.475 -0.7119
86.5 -0.7159
86.525 -0.7132
86.55 -0.7024
86.575 -0.6819
86.6 -0.6536
86.625 -0.6204
86.65 -0.5869
86.675 -0.5568
86.7 -0.5319
86.725 -0.5121
86.75 -0.4976
86.775 -0.4873
86.8 -0.4766
86.825 -0.4599
86.85 -0.4363
86.875 -0.413
86.9 -0.3929
86.925 -0.3743
86.95 -0.3548
86.975 -0.3336
87 -0.3091
87.025 -0.2818
87.05 -0.2488
87.075 -0.2134
87.1 -0.1821
87.125 -0.1553
87.15 -0.1356
87.175 -0.1246
87.2 -0.1206
87.225 -0.1241
87.25 -0.1359
87.275 -0.1542
87.3 -0.1735
87.325 -0.196
87.35 -0.2242
87.375 -0.2584
87.4 -0.2971
87.425 -0.336
87.45 -0.377
87.475 -0.4193
87.5 -0.4639
87.525 -0.5082
87.55 -0.5511
87.575 -0.5948
87.6 -0.6355
87.625 -0.6701
87.65 -0.706
87.675 -0.7459
87.7 -0.7863
87.725 -0.8273
87.75 -0.866
87.775 -0.8973
87.8 -0.9286
87.825 -0.9575
87.85 -0.988
87.875 -1.022
87.9 -1.0542
87.925 -1.0731
87.95 -1.0696
87.975 -1.0453
88 -1.008
88.025 -0.9668
88.05 -0.9241
88.075 -0.8768
88.1 -0.8274
88.125 -0.7826
88.15 -0.7439
88.175 -0.7093
88.2 -0.68
88.225 -0.6538
88.25 -0.6245
88.275 -0.5862
88.3 -0.5372
88.325 -0.4837
88.35 -0.435
88.375 -0.3973
88.4 -0.3707
88.425 -0.3475
88.45 -0.3242
88.475 -0.3023
88.5 -0.2819
88.525 -0.2647
88.55 -0.2527
88.575 -0.2488
88.6 -0.2534
88.625 -0.2665
88.65 -0.2889
88.675 -0.3191
88.7 -0.3551
88.725 -0.3953
88.75 -0.4354
88.775 -0.4764
88.8 -0.5144
88.825 -0.543
88.85 -0.5679
88.875 -0.5952
88.9 -0.629
88.925 -0.6702
88.95 -0.7185
88.975 -0.7776
89 -0.8469
89.025 -0.9224
89.05 -1.001
89.075 -1.0818
89.1 -1.1595
89.125 -1.2305
89.15 -1.298
89.175 -1.3637
89.2 -1.4244
89.225 -1.4783
89.25 -1.5281
89.275 -1.5799
89.3 -1.6352
89.325 -1.6976
89.35 -1.7686
89.375 -1.8427
89.4 -1.9124
89.425 -1.9793
89.45 -2.0356
89.475 -2.083
89.5 -2.1251
89.525 -2.1644
89.55 -2.2022
89.575 -2.2418
89.6 -2.2873
89.625 -2.3398
89.65 -2.3971
89.675 -2.4485
89.7 -2.4927
89.725 -2.5361
89.75 -2.5795
89.775 -2.6196
89.8 -2.6596
89.825 -2.699
89.85 -2.7352
89.875 -2.7613
89.9 -2.777
89.925 -2.7875
89.95 -2.8011
89.975 -2.8113
90 -2.8127
90.025 -2.7958
90.05 -2.7517
90.075 -2.6833
90.1 -2.5956
90.125 -2.5001
90.15 -2.4069
90.175 -2.3239
90.2 -2.2527
90.225 -2.193
90.25 -2.1462
90.275 -2.1105
90.3 -2.0838
90.325 -2.066
90.35 -2.0568
90.375 -2.0553
90.4 -2.0612
90.425 -2.0759
90.45 -2.1009
90.475 -2.1344
90.5 -2.1728
90.525 -2.2077
90.55 -2.24
90.575 -2.2684
90.6 -2.2949
90.625 -2.3133
90.65 -2.3203
90.675 -2.3141
90.7 -2.2917
90.725 -2.2574
90.75 -2.2136
90.775 -2.1622
90.8 -2.1082
90.825 -2.0543
90.85 -2.0084
90.875 -1.9753
90.9 -1.9544
90.925 -1.9455
90.95 -1.9482
90.975 -1.9595
91 -1.9761
91.025 -1.9933
91.05 -2.008
91.075 -2.0274
91.1 -2.0549
91.125 -2.089
91.15 -2.1225
91.175 -2.1539
91.2 -2.1832
91.225 -2.216
91.25 -2.2579
91.275 -2.3089
91.3 -2.3593
91.325 -2.3954
91.35 -2.4147
91.375 -2.4276
91.4 -2.4414
91.425 -2.4577
91.45 -2.4699
91.475 -2.4768
91.5 -2.4754
91.525 -2.4672
91.55 -2.458
91.575 -2.4438
91.6 -2.4229
91.625 -2.3945
91.65 -2.3596
91.675 -2.3116
91.7 -2.2523
91.725 -2.1935
91.75 -2.1396
91.775 -2.0922
91.8 -2.0498
91.825 -2.0141
91.85 -1.9858
91.875 -1.9611
91.9 -1.9365
91.925 -1.9082
91.95 -1.874
91.975 -1.836
92 -1.799
92.025 -1.7625
92.05 -1.7248
92.075 -1.6819
92.1 -1.6314
92.125 -1.5779
92.15 -1.513
92.175 -1.4389
92.2 -1.3531
92.225 -1.2582
92.25 -1.1547
92.275 -1.0468
92.3 -0.9326
92.325 -0.8149
92.35 -0.6939
92.375 -0.5675
92.4 -0.4438
92.425 -0.3218
92.45 -0.1982
92.475 -0.0767
92.5 0.0386
92.525 0.1446
92.55 0.2402
92.575 0.3258
92.6 0.4087
92.625 0.4975
92.65 0.5936
92.675 0.688
92.7 0.7742
92.725 0.8502
92.75 0.9163
92.775 0.9732
92.8 1.0238
92.825 1.0702
92.85 1.1146
92.875 1.1571
92.9 1.1997
92.925 1.2453
92.95 1.2918
92.975 1.3352
93 1.3761
93.025 1.4172
93.05 1.4572
93.075 1.4951
93.1 1.5333
93.125 1.5725
93.15 1.6122
93.175 1.6512
93.2 1.6887
93.225 1.7227
93.25 1.7513
93.275 1.7741
93.3 1.7915
93.325 1.8036
93.35 1.8098
93.375 1.8089
93.4 1.8015
93.425 1.7895
93.45 1.7755
93.475 1.7627
93.5 1.7514
93.525 1.737
93.55 1.7164
93.575 1.6892
93.6 1.6562
93.625 1.6187
93.65 1.5836
93.675 1.5542
93.7 1.5284
93.725 1.506
93.75 1.4841
93.775 1.4635
93.8 1.4482
93.825 1.4361
93.85 1.4236
93.875 1.4071
93.9 1.3865
93.925 1.365
93.95 1.3495
93.975 1.3412
94 1.3328
94.025 1.3186
94.05 1.2962
94.075 1.265
94.1 1.2257
94.125 1.1769
94.15 1.1194
94.175 1.0582
94.2 1.0038
94.225 0.965
94.25 0.9467
94.275 0.9461
94.3 0.9495
94.325 0.9478
94.35 0.9391
94.375 0.9209
94.4 0.8979
94.425 0.8706
94.45 0.8405
94.475 0.8064
94.5 0.7689
94.525 0.7287
94.55 0.6868
94.575 0.6456
94.6 0.604
94.625 0.563
94.65 0.5203
94.675 0.4795
94.7 0.4405
94.725 0.411
94.75 0.3876
94.775 0.3615
94.8 0.329
94.825 0.2904
94.85 0.2477
94.875 0.2003
94.9 0.1466
94.925 0.0913
94.95 0.045
94.975 0.0115
95 -0.0149
95.025 -0.0385
95.05 -0.0598
95.075 -0.0837
95.1 -0.112
95.125 -0.1417
95.15 -0.1639
95.175 -0.1799
95.2 -0.2027
95.225 -0.2367
95.25 -0.2819
95.275 -0.3361
95.3 -0.3991
95.325 -0.4681
95.35 -0.5344
95.375 -0.587
95.4 -0.6274
95.425 -0.6549
95.45 -0.6761
95.475 -0.6979
95.5 -0.7181
95.525 -0.7381
95.55 -0.7594
95.575 -0.7837
95.6 -0.8102
95.625 -0.8355
95.65 -0.8606
95.675 -0.8864
95.7 -0.9034
95.725 -0.9068
95.75 -0.9062
95.775 -0.9085
95.8 -0.9166
95.825 -0.9244
95.85 -0.9232
95.875 -0.8984
95.9 -0.8498
95.925 -0.7833
95.95 -0.7088
95.975 -0.6264
96 -0.5382
96.025 -0.4494
96.05 -0.3603
96.075 -0.2752
96.1 -0.1982
96.125 -0.1311
96.15 -0.0743
96.175 -0.0273
96.2 0.0118
96.225 0.0452
96.25 0.078
96.275 0.1141
96.3 0.1504
96.325 0.1844
96.35 0.2211
96.375 0.2663
96.4 0.3172
96.425 0.371
96.45 0.4273
96.475 0.4818
96.5 0.5368
96.525 0.5961
96.55 0.6573
96.575 0.716
96.6 0.7661
96.625 0.8046
96.65 0.8345
96.675 0.8554
96.7 0.8705
96.725 0.8926
96.75 0.9196
96.775 0.9407
96.8 0.9503
96.825 0.9465
96.85 0.9299
96.875 0.9025
96.9 0.8787
96.925 0.8726
96.95 0.8844
96.975 0.9015
97 0.9158
97.025 0.9238
97.05 0.9263
97.075 0.9245
97.1 0.9185
97.125 0.907
97.15 0.8937
97.175 0.8739
97.2 0.8469
97.225 0.813
97.25 0.7711
97.275 0.7204
97.3 0.6644
97.325 0.6131
97.35 0.573
97.375 0.5456
97.4 0.5337
97.425 0.531
97.45 0.5275
97.475 0.5203
97.5 0.5131
97.525 0.5081
97.55 0.5081
97.575 0.516
97.6 0.5266
97.625 0.5421
97.65 0.5682
97.675 0.6021
97.7 0.6414
97.725 0.683
97.75 0.7255
97.775 0.7639
97.8 0.7966
97.825 0.8219
97.85 0.8358
97.875 0.8387
97.9 0.8338
97.925 0.8206
97.95 0.7964
97.975 0.7622
98 0.7164
98.025 0.6623
98.05 0.6071
98.075 0.5578
98.1 0.5202
98.125 0.4971
98.15 0.4836
98.175 0.476
98.2 0.4748
98.225 0.4833
98.25 0.5136
98.275 0.5658
98.3 0.6301
98.325 0.7054
98.35 0.7942
98.375 0.8927
98.4 0.9922
98.425 1.0863
98.45 1.1705
98.475 1.2458
98.5 1.313
98.525 1.3739
98.55 1.4436
98.575 1.5244
98.6 1.6038
98.625 1.6758
98.65 1.7423
98.675 1.8067
98.7 1.8684
98.725 1.9273
98.75 1.9855
98.775 2.0448
98.8 2.1075
98.825 2.1711
98.85 2.2324
98.875 2.2915
98.9 2.3498
98.925 2.4094
98.95 2.4723
98.975 2.5381
99 2.6061
99.025 2.6775
99.05 2.7478
99.075 2.81
99.1 2.862
99.125 2.9065
99.15 2.9451
99.175 2.977
99.2 3.0069
99.225 3.0467
99.25 3.0988
99.275 3.154
99.3 3.2044
99.325 3.2493
99.35 3.2899
99.375 3.326
99.4 3.3558
99.425 3.3791
99.45 3.3982
99.475 3.4133
99.5 3.4247
99.525 3.4324
99.55 3.4365
99.575 3.441
99.6 3.4484
99.625 3.4573
99.65 3.4669
99.675 3.476
99.7 3.4825
99.725 3.4868
99.75 3.4886
99.775 3.4859
99.8 3.4787
99.825 3.4673
99.85 3.4516
99.875 3.4319
99.9 3.4085
99.925 3.3811
99.95 3.35
99.975 3.3153
100 3.2763
