# Supplementary material for: Uptake of N2O5 by aqueous aerosol unveiled using chemically accurate many-body potentials
Source: Nat Commun. 2022 Mar 10;13:1266. doi: 10.1038/s41467-022-28697-8 (PMC8913772; doi:10.1038/s41467-022-28697-8)
Supplement: Supplementary file 3 — Source Data [file 41467_2022_28697_MOESM3_ESM.zip › n2o5-uptake-data/Fig2/scattering/rep08run18/relcom_gds.dat]

0.025 12.0163
0.05 11.9855
0.075 11.9546
0.1 11.9238
0.125 11.8929
0.15 11.862
0.175 11.831
0.2 11.8
0.225 11.769
0.25 11.738
0.275 11.7069
0.3 11.6757
0.325 11.6445
0.35 11.6133
0.375 11.5821
0.4 11.5509
0.425 11.5196
0.45 11.4883
0.475 11.457
0.5 11.4257
0.525 11.3943
0.55 11.363
0.575 11.3316
0.6 11.3002
0.625 11.2687
0.65 11.2373
0.675 11.2058
0.7 11.1742
0.725 11.1427
0.75 11.1111
0.775 11.0795
0.8 11.0479
0.825 11.0162
0.85 10.9846
0.875 10.9529
0.9 10.9211
0.925 10.8894
0.95 10.8576
0.975 10.8258
1 10.794
1.025 10.7622
1.05 10.7303
1.075 10.6984
1.1 10.6664
1.125 10.6345
1.15 10.6025
1.175 10.5705
1.2 10.5385
1.225 10.5065
1.25 10.4745
1.275 10.4425
1.3 10.4105
1.325 10.3784
1.35 10.3464
1.375 10.3143
1.4 10.2821
1.425 10.2499
1.45 10.2177
1.475 10.1855
1.5 10.1532
1.525 10.1209
1.55 10.0885
1.575 10.0561
1.6 10.0237
1.625 9.9912
1.65 9.9588
1.675 9.9262
1.7 9.8937
1.725 9.861
1.75 9.8284
1.775 9.7957
1.8 9.763
1.825 9.7302
1.85 9.6974
1.875 9.6646
1.9 9.6317
1.925 9.5987
1.95 9.5657
1.975 9.5327
2 9.4997
2.025 9.4666
2.05 9.4334
2.075 9.4002
2.1 9.367
2.125 9.3337
2.15 9.3004
2.175 9.2671
2.2 9.2337
2.225 9.2004
2.25 9.167
2.275 9.1337
2.3 9.1003
2.325 9.0669
2.35 9.0334
2.375 8.9999
2.4 8.9664
2.425 8.9328
2.45 8.8992
2.475 8.8655
2.5 8.8318
2.525 8.798
2.55 8.7642
2.575 8.7303
2.6 8.6965
2.625 8.6626
2.65 8.6287
2.675 8.5949
2.7 8.5611
2.725 8.5272
2.75 8.4931
2.775 8.459
2.8 8.4249
2.825 8.3907
2.85 8.3564
2.875 8.3222
2.9 8.2879
2.925 8.2535
2.95 8.2191
2.975 8.1848
3 8.1504
3.025 8.116
3.05 8.0817
3.075 8.0473
3.1 8.0129
3.125 7.9785
3.15 7.944
3.175 7.9096
3.2 7.875
3.225 7.8405
3.25 7.806
3.275 7.7713
3.3 7.7367
3.325 7.7018
3.35 7.6667
3.375 7.6316
3.4 7.5963
3.425 7.5609
3.45 7.5252
3.475 7.4893
3.5 7.4534
3.525 7.4173
3.55 7.381
3.575 7.3446
3.6 7.3081
3.625 7.2714
3.65 7.2346
3.675 7.1977
3.7 7.1606
3.725 7.1234
3.75 7.0862
3.775 7.0489
3.8 7.0115
3.825 6.974
3.85 6.9363
3.875 6.8987
3.9 6.8609
3.925 6.8229
3.95 6.7847
3.975 6.7461
4 6.7071
4.025 6.6678
4.05 6.6282
4.075 6.5884
4.1 6.5483
4.125 6.5079
4.15 6.467
4.175 6.4259
4.2 6.3844
4.225 6.3424
4.25 6.3001
4.275 6.2575
4.3 6.2146
4.325 6.1711
4.35 6.1272
4.375 6.0827
4.4 6.0379
4.425 5.9926
4.45 5.9469
4.475 5.9008
4.5 5.8543
4.525 5.8074
4.55 5.76
4.575 5.7122
4.6 5.6641
4.625 5.6154
4.65 5.566
4.675 5.5158
4.7 5.4648
4.725 5.413
4.75 5.3604
4.775 5.3073
4.8 5.2537
4.825 5.1996
4.85 5.1447
4.875 5.0886
4.9 5.0316
4.925 4.9738
4.95 4.915
4.975 4.8551
5 4.7941
5.025 4.732
5.05 4.6685
5.075 4.6035
5.1 4.5371
5.125 4.4693
5.15 4.4
5.175 4.3288
5.2 4.2557
5.225 4.1809
5.25 4.1047
5.275 4.0272
5.3 3.9483
5.325 3.8676
5.35 3.7847
5.375 3.6998
5.4 3.6129
5.425 3.5247
5.45 3.435
5.475 3.3465
5.5 3.2623
5.525 3.1848
5.55 3.1183
5.575 3.0608
5.6 3.0007
5.625 2.9331
5.65 2.8592
5.675 2.7827
5.7 2.7103
5.725 2.6505
5.75 2.6148
5.775 2.6018
5.8 2.5954
5.825 2.5956
5.85 2.6042
5.875 2.6209
5.9 2.6458
5.925 2.6765
5.95 2.7088
5.975 2.7413
6 2.7716
6.025 2.7963
6.05 2.8154
6.075 2.8281
6.1 2.834
6.125 2.8349
6.15 2.832
6.175 2.8268
6.2 2.8223
6.225 2.8225
6.25 2.8284
6.275 2.8356
6.3 2.8401
6.325 2.8405
6.35 2.8405
6.375 2.8463
6.4 2.8632
6.425 2.8871
6.45 2.9114
6.475 2.9312
6.5 2.9445
6.525 2.95
6.55 2.9482
6.575 2.9394
6.6 2.9242
6.625 2.9033
6.65 2.8776
6.675 2.8502
6.7 2.8219
6.725 2.7921
6.75 2.7647
6.775 2.7471
6.8 2.742
6.825 2.7438
6.85 2.7458
6.875 2.7442
6.9 2.7383
6.925 2.726
6.95 2.7059
6.975 2.6773
7 2.6397
7.025 2.5928
7.05 2.5366
7.075 2.4711
7.1 2.4022
7.125 2.3343
7.15 2.2735
7.175 2.2368
7.2 2.219
7.225 2.2058
7.25 2.1901
7.275 2.1702
7.3 2.1541
7.325 2.1496
7.35 2.1515
7.375 2.1531
7.4 2.1515
7.425 2.1451
7.45 2.1339
7.475 2.1148
7.5 2.0888
7.525 2.0607
7.55 2.0323
7.575 2.0052
7.6 1.9814
7.625 1.9554
7.65 1.9275
7.675 1.9022
7.7 1.8818
7.725 1.8693
7.75 1.8576
7.775 1.8446
7.8 1.8258
7.825 1.801
7.85 1.7687
7.875 1.7273
7.9 1.6783
7.925 1.6194
7.95 1.5493
7.975 1.4719
8 1.3998
8.025 1.3517
8.05 1.3332
8.075 1.3292
8.1 1.3364
8.125 1.369
8.15 1.4302
8.175 1.5014
8.2 1.5678
8.225 1.6262
8.25 1.6802
8.275 1.7347
8.3 1.7952
8.325 1.8656
8.35 1.9385
8.375 2.0121
8.4 2.0833
8.425 2.1502
8.45 2.2144
8.475 2.2767
8.5 2.3374
8.525 2.3948
8.55 2.4463
8.575 2.4913
8.6 2.5298
8.625 2.5614
8.65 2.5868
8.675 2.6083
8.7 2.629
8.725 2.6476
8.75 2.6631
8.775 2.6771
8.8 2.6907
8.825 2.7027
8.85 2.7108
8.875 2.7128
8.9 2.7075
8.925 2.695
8.95 2.6763
8.975 2.6535
9 2.6319
9.025 2.6142
9.05 2.5999
9.075 2.5862
9.1 2.5727
9.125 2.5578
9.15 2.5407
9.175 2.5205
9.2 2.496
9.225 2.4692
9.25 2.4391
9.275 2.4042
9.3 2.362
9.325 2.3116
9.35 2.2565
9.375 2.196
9.4 2.133
9.425 2.0844
9.45 2.0625
9.475 2.0678
9.5 2.0851
9.525 2.1019
9.55 2.1132
9.575 2.117
9.6 2.1135
9.625 2.1054
9.65 2.0933
9.675 2.077
9.7 2.0585
9.725 2.042
9.75 2.0303
9.775 2.0217
9.8 2.013
9.825 2.0035
9.85 1.9932
9.875 1.9804
9.9 1.964
9.925 1.9439
9.95 1.9198
9.975 1.8908
10 1.8559
10.025 1.8167
10.05 1.7742
10.075 1.7275
10.1 1.6756
10.125 1.6174
10.15 1.556
10.175 1.4906
10.2 1.4238
10.225 1.357
10.25 1.2889
10.275 1.2306
10.3 1.1985
10.325 1.1956
10.35 1.2209
10.375 1.2623
10.4 1.3064
10.425 1.3455
10.45 1.3763
10.475 1.3978
10.5 1.4104
10.525 1.4119
10.55 1.4043
10.575 1.3909
10.6 1.3831
10.625 1.3832
10.65 1.3827
10.675 1.381
10.7 1.3782
10.725 1.3709
10.75 1.3577
10.775 1.34
10.8 1.3214
10.825 1.2994
10.85 1.2714
10.875 1.2359
10.9 1.195
10.925 1.1547
10.95 1.1205
10.975 1.0857
11 1.047
11.025 1.0024
11.05 0.9452
11.075 0.8725
11.1 0.7874
11.125 0.6965
11.15 0.6085
11.175 0.5387
11.2 0.5118
11.225 0.527
11.25 0.5659
11.275 0.6117
11.3 0.6612
11.325 0.7121
11.35 0.7615
11.375 0.8062
11.4 0.8448
11.425 0.8802
11.45 0.9182
11.475 0.9598
11.5 0.9999
11.525 1.0341
11.55 1.0608
11.575 1.0782
11.6 1.0866
11.625 1.0867
11.65 1.0767
11.675 1.0556
11.7 1.0259
11.725 0.987
11.75 0.9396
11.775 0.8861
11.8 0.832
11.825 0.7812
11.85 0.7427
11.875 0.7227
11.9 0.7216
11.925 0.7259
11.95 0.7279
11.975 0.7247
12 0.7138
12.025 0.6962
12.05 0.6737
12.075 0.6464
12.1 0.6163
12.125 0.5853
12.15 0.5532
12.175 0.5206
12.2 0.4928
12.225 0.472
12.25 0.4597
12.275 0.4497
12.3 0.4368
12.325 0.4189
12.35 0.3964
12.375 0.3705
12.4 0.3403
12.425 0.3035
12.45 0.2612
12.475 0.2141
12.5 0.1638
12.525 0.1138
12.55 0.0632
12.575 0.0121
12.6 -0.0345
12.625 -0.0692
12.65 -0.0804
12.675 -0.0728
12.7 -0.0538
12.725 -0.0246
12.75 0.0156
12.775 0.07
12.8 0.1416
12.825 0.2222
12.85 0.3032
12.875 0.3817
12.9 0.4566
12.925 0.5245
12.95 0.5835
12.975 0.6337
13 0.6746
13.025 0.7063
13.05 0.7309
13.075 0.7496
13.1 0.7631
13.125 0.7719
13.15 0.778
13.175 0.782
13.2 0.7829
13.225 0.7797
13.25 0.7729
13.275 0.7622
13.3 0.7473
13.325 0.7275
13.35 0.7022
13.375 0.671
13.4 0.6344
13.425 0.5935
13.45 0.5505
13.475 0.5087
13.5 0.4658
13.525 0.4202
13.55 0.3732
13.575 0.3234
13.6 0.2755
13.625 0.2377
13.65 0.2087
13.675 0.1871
13.7 0.1748
13.725 0.1707
13.75 0.1724
13.775 0.1778
13.8 0.1847
13.825 0.191
13.85 0.1959
13.875 0.1983
13.9 0.1978
13.925 0.195
13.95 0.1937
13.975 0.1954
14 0.2025
14.025 0.2123
14.05 0.2228
14.075 0.2321
14.1 0.2381
14.125 0.2411
14.15 0.2453
14.175 0.2564
14.2 0.2736
14.225 0.2936
14.25 0.3121
14.275 0.3276
14.3 0.3412
14.325 0.3527
14.35 0.3616
14.375 0.3647
14.4 0.3623
14.425 0.356
14.45 0.3474
14.475 0.3371
14.5 0.3299
14.525 0.3278
14.55 0.3313
14.575 0.3445
14.6 0.3766
14.625 0.4283
14.65 0.4909
14.675 0.5544
14.7 0.6146
14.725 0.6724
14.75 0.7308
14.775 0.7941
14.8 0.8622
14.825 0.9313
14.85 0.9989
14.875 1.0734
14.9 1.1686
14.925 1.2778
14.95 1.3906
14.975 1.5016
15 1.6098
15.025 1.7146
15.05 1.8152
15.075 1.9112
15.1 2.0021
15.125 2.0888
15.15 2.1723
15.175 2.2529
15.2 2.3288
15.225 2.4004
15.25 2.4667
15.275 2.5291
15.3 2.5877
15.325 2.6415
15.35 2.6904
15.375 2.7346
15.4 2.7773
15.425 2.821
15.45 2.8684
15.475 2.9164
15.5 2.9611
15.525 3.0022
15.55 3.0379
15.575 3.0681
15.6 3.0965
15.625 3.132
15.65 3.1806
15.675 3.2362
15.7 3.2914
15.725 3.3437
15.75 3.3935
15.775 3.4418
15.8 3.4878
15.825 3.5298
15.85 3.5676
15.875 3.6016
15.9 3.6317
15.925 3.6579
15.95 3.6799
15.975 3.6971
16 3.709
16.025 3.7158
16.05 3.7176
16.075 3.7151
16.1 3.709
16.125 3.6992
16.15 3.6856
16.175 3.6665
16.2 3.6418
16.225 3.6119
16.25 3.579
16.275 3.5441
16.3 3.5088
16.325 3.4759
16.35 3.4445
16.375 3.4143
16.4 3.3859
16.425 3.3594
16.45 3.3329
16.475 3.3032
16.5 3.2693
16.525 3.2318
16.55 3.194
16.575 3.1588
16.6 3.1278
16.625 3.104
16.65 3.088
16.675 3.0754
16.7 3.0595
16.725 3.0378
16.75 3.0127
16.775 2.989
16.8 2.9733
16.825 2.9659
16.85 2.9661
16.875 2.9726
16.9 2.9822
16.925 2.9927
16.95 3.0013
16.975 3.0039
17 2.9986
17.025 2.9841
17.05 2.9608
17.075 2.9303
17.1 2.8907
17.125 2.8419
17.15 2.7875
17.175 2.7292
17.2 2.6685
17.225 2.6159
17.25 2.575
17.275 2.5377
17.3 2.5008
17.325 2.4628
17.35 2.4258
17.375 2.3954
17.4 2.3793
17.425 2.3801
17.45 2.3949
17.475 2.4161
17.5 2.4389
17.525 2.457
17.55 2.4691
17.575 2.4719
17.6 2.464
17.625 2.4438
17.65 2.4104
17.675 2.3651
17.7 2.3093
17.725 2.2459
17.75 2.1777
17.775 2.1107
17.8 2.0541
17.825 2.0119
17.85 1.9857
17.875 1.9677
17.9 1.9483
17.925 1.923
17.95 1.8901
17.975 1.8507
18 1.8052
18.025 1.7585
18.05 1.7135
18.075 1.6713
18.1 1.6369
18.125 1.6175
18.15 1.6114
18.175 1.6145
18.2 1.6209
18.225 1.6205
18.25 1.6146
18.275 1.6082
18.3 1.6077
18.325 1.6215
18.35 1.6473
18.375 1.6747
18.4 1.6986
18.425 1.7175
18.45 1.7296
18.475 1.7345
18.5 1.7334
18.525 1.7248
18.55 1.7082
18.575 1.6849
18.6 1.6572
18.625 1.6254
18.65 1.5864
18.675 1.5413
18.7 1.4912
18.725 1.4395
18.75 1.3998
18.775 1.3763
18.8 1.3611
18.825 1.348
18.85 1.3395
18.875 1.335
18.9 1.3367
18.925 1.3517
18.95 1.3824
18.975 1.4215
19 1.4582
19.025 1.4869
19.05 1.5067
19.075 1.5179
19.1 1.5196
19.125 1.5114
19.15 1.4938
19.175 1.4671
19.2 1.4314
19.225 1.3887
19.25 1.3399
19.275 1.2848
19.3 1.2246
19.325 1.1609
19.35 1.095
19.375 1.0285
19.4 0.9614
19.425 0.8958
19.45 0.8333
19.475 0.7731
19.5 0.7153
19.525 0.6593
19.55 0.6061
19.575 0.5588
19.6 0.5151
19.625 0.4685
19.65 0.4148
19.675 0.3522
19.7 0.2803
19.725 0.2013
19.75 0.1272
19.775 0.0674
19.8 0.0176
19.825 -0.021
19.85 -0.0438
19.875 -0.0365
19.9 0.0006
19.925 0.0467
19.95 0.0942
19.975 0.1401
20 0.1863
20.025 0.232
20.05 0.2745
20.075 0.3112
20.1 0.3388
20.125 0.3542
20.15 0.3581
20.175 0.3532
20.2 0.3414
20.225 0.331
20.25 0.3244
20.275 0.3168
20.3 0.3011
20.325 0.2775
20.35 0.247
20.375 0.2107
20.4 0.172
20.425 0.1273
20.45 0.0829
20.475 0.0454
20.5 0.0176
20.525 0.0043
20.55 0.0048
20.575 0.0108
20.6 0.0139
20.625 0.0119
20.65 0.0013
20.675 -0.0135
20.7 -0.022
20.725 -0.0099
20.75 0.0286
20.775 0.0822
20.8 0.1392
20.825 0.1916
20.85 0.2397
20.875 0.284
20.9 0.3255
20.925 0.3601
20.95 0.3901
20.975 0.4156
21 0.4397
21.025 0.4631
21.05 0.4872
21.075 0.5138
21.1 0.543
21.125 0.5746
21.15 0.6046
21.175 0.63
21.2 0.6511
21.225 0.6681
21.25 0.681
21.275 0.6918
21.3 0.703
21.325 0.7129
21.35 0.7193
21.375 0.7258
21.4 0.7406
21.425 0.7595
21.45 0.7766
21.475 0.7929
21.5 0.812
21.525 0.8355
21.55 0.8628
21.575 0.892
21.6 0.9223
21.625 0.9483
21.65 0.9699
21.675 0.9938
21.7 1.0245
21.725 1.0765
21.75 1.1431
21.775 1.2113
21.8 1.2744
21.825 1.3302
21.85 1.3791
21.875 1.4207
21.9 1.4557
21.925 1.484
21.95 1.5067
21.975 1.5238
22 1.5372
22.025 1.5468
22.05 1.5533
22.075 1.5566
22.1 1.5539
22.125 1.5476
22.15 1.5421
22.175 1.5341
22.2 1.5191
22.225 1.4957
22.25 1.4649
22.275 1.433
22.3 1.403
22.325 1.3759
22.35 1.3472
22.375 1.3156
22.4 1.2902
22.425 1.2763
22.45 1.2709
22.475 1.2734
22.5 1.2842
22.525 1.2971
22.55 1.308
22.575 1.3157
22.6 1.3224
22.625 1.3256
22.65 1.3233
22.675 1.3138
22.7 1.297
22.725 1.2751
22.75 1.248
22.775 1.2145
22.8 1.1801
22.825 1.1454
22.85 1.1112
22.875 1.0743
22.9 1.0387
22.925 1.0059
22.95 0.9771
22.975 0.9578
23 0.9469
23.025 0.9422
23.05 0.9376
23.075 0.9347
23.1 0.9364
23.125 0.9478
23.15 0.967
23.175 0.9897
23.2 1.0112
23.225 1.0299
23.25 1.046
23.275 1.0593
23.3 1.0707
23.325 1.077
23.35 1.0751
23.375 1.0636
23.4 1.0422
23.425 1.0097
23.45 0.9656
23.475 0.9154
23.5 0.8634
23.525 0.8129
23.55 0.7667
23.575 0.7249
23.6 0.694
23.625 0.6786
23.65 0.675
23.675 0.6767
23.7 0.6847
23.725 0.7008
23.75 0.7245
23.775 0.7565
23.8 0.7907
23.825 0.8251
23.85 0.8588
23.875 0.8902
23.9 0.916
23.925 0.9338
23.95 0.9416
23.975 0.9386
24 0.9247
24.025 0.9013
24.05 0.871
24.075 0.8398
24.1 0.8143
24.125 0.7946
24.15 0.7767
24.175 0.7585
24.2 0.7391
24.225 0.7214
24.25 0.7068
24.275 0.6968
24.3 0.695
24.325 0.6971
24.35 0.6948
24.375 0.6878
24.4 0.6773
24.425 0.6654
24.45 0.656
24.475 0.6537
24.5 0.6579
24.525 0.6676
24.55 0.6816
24.575 0.6975
24.6 0.7185
24.625 0.7472
24.65 0.7831
24.675 0.8222
24.7 0.8648
24.725 0.9099
24.75 0.9592
24.775 1.0167
24.8 1.0806
24.825 1.145
24.85 1.2058
24.875 1.2602
24.9 1.3068
24.925 1.3483
24.95 1.3863
24.975 1.4205
25 1.4517
25.025 1.4779
25.05 1.4975
25.075 1.5111
25.1 1.5198
25.125 1.5281
25.15 1.5384
25.175 1.5484
25.2 1.5532
25.225 1.5485
25.25 1.5347
25.275 1.5141
25.3 1.4883
25.325 1.4577
25.35 1.4232
25.375 1.3873
25.4 1.3488
25.425 1.3075
25.45 1.2621
25.475 1.214
25.5 1.1607
25.525 1.1021
25.55 1.0427
25.575 0.9924
25.6 0.9469
25.625 0.8972
25.65 0.8393
25.675 0.7807
25.7 0.7395
25.725 0.725
25.75 0.7313
25.775 0.7395
25.8 0.7436
25.825 0.747
25.85 0.7488
25.875 0.7473
25.9 0.742
25.925 0.7412
25.95 0.7509
25.975 0.7751
26 0.809
26.025 0.8492
26.05 0.8928
26.075 0.9361
26.1 0.9781
26.125 1.0197
26.15 1.06
26.175 1.0982
26.2 1.137
26.225 1.178
26.25 1.2212
26.275 1.2669
26.3 1.3133
26.325 1.3679
26.35 1.4357
26.375 1.5019
26.4 1.5627
26.425 1.6172
26.45 1.6662
26.475 1.7121
26.5 1.7574
26.525 1.7985
26.55 1.8316
26.575 1.8586
26.6 1.8803
26.625 1.8958
26.65 1.9095
26.675 1.9306
26.7 1.959
26.725 1.9927
26.75 2.0276
26.775 2.0631
26.8 2.0943
26.825 2.1212
26.85 2.1454
26.875 2.1673
26.9 2.1855
26.925 2.1988
26.95 2.2075
26.975 2.2117
27 2.2078
27.025 2.1976
27.05 2.1826
27.075 2.1637
27.1 2.1404
27.125 2.1121
27.15 2.0817
27.175 2.0491
27.2 2.0135
27.225 1.9746
27.25 1.9384
27.275 1.9101
27.3 1.888
27.325 1.8687
27.35 1.8506
27.375 1.8328
27.4 1.8141
27.425 1.7955
27.45 1.7773
27.475 1.7589
27.5 1.739
27.525 1.7134
27.55 1.6807
27.575 1.6412
27.6 1.5975
27.625 1.5512
27.65 1.4994
27.675 1.4458
27.7 1.3943
27.725 1.3457
27.75 1.2972
27.775 1.2464
27.8 1.1945
27.825 1.1469
27.85 1.1122
27.875 1.1023
27.9 1.111
27.925 1.1271
27.95 1.1538
27.975 1.1816
28 1.1994
28.025 1.2042
28.05 1.2112
28.075 1.2262
28.1 1.2407
28.125 1.2516
28.15 1.2579
28.175 1.2595
28.2 1.2573
28.225 1.2526
28.25 1.2444
28.275 1.2372
28.3 1.2323
28.325 1.2251
28.35 1.2152
28.375 1.2043
28.4 1.1933
28.425 1.1803
28.45 1.1601
28.475 1.1371
28.5 1.1161
28.525 1.0983
28.55 1.0826
28.575 1.0664
28.6 1.0483
28.625 1.0277
28.65 1.0042
28.675 0.9778
28.7 0.9474
28.725 0.9099
28.75 0.8656
28.775 0.8181
28.8 0.7699
28.825 0.7244
28.85 0.6821
28.875 0.6434
28.9 0.6058
28.925 0.5699
28.95 0.5379
28.975 0.5101
29 0.4876
29.025 0.472
29.05 0.4625
29.075 0.4578
29.1 0.4596
29.125 0.4713
29.15 0.4932
29.175 0.5155
29.2 0.5329
29.225 0.5435
29.25 0.5492
29.275 0.5527
29.3 0.554
29.325 0.5553
29.35 0.5605
29.375 0.569
29.4 0.5777
29.425 0.5868
29.45 0.5989
29.475 0.6139
29.5 0.6302
29.525 0.6462
29.55 0.6619
29.575 0.6742
29.6 0.6819
29.625 0.6862
29.65 0.6853
29.675 0.6798
29.7 0.6699
29.725 0.6559
29.75 0.6395
29.775 0.6222
29.8 0.6061
29.825 0.5907
29.85 0.5746
29.875 0.5574
29.9 0.5418
29.925 0.5297
29.95 0.518
29.975 0.501
30 0.477
30.025 0.4442
30.05 0.4067
30.075 0.3659
30.1 0.3251
30.125 0.2871
30.15 0.2586
30.175 0.2446
30.2 0.2505
30.225 0.2748
30.25 0.311
30.275 0.3566
30.3 0.4047
30.325 0.4497
30.35 0.4876
30.375 0.5185
30.4 0.5403
30.425 0.5536
30.45 0.563
30.475 0.5743
30.5 0.5884
30.525 0.5991
30.55 0.5983
30.575 0.5774
30.6 0.5392
30.625 0.4913
30.65 0.4391
30.675 0.3848
30.7 0.3327
30.725 0.2911
30.75 0.2654
30.775 0.2554
30.8 0.2621
30.825 0.2834
30.85 0.3136
30.875 0.3482
30.9 0.3838
30.925 0.4154
30.95 0.4415
30.975 0.4685
31 0.5032
31.025 0.5429
31.05 0.5801
31.075 0.6114
31.1 0.6377
31.125 0.6613
31.15 0.6824
31.175 0.7011
31.2 0.7176
31.225 0.7294
31.25 0.7349
31.275 0.737
31.3 0.7421
31.325 0.7528
31.35 0.7653
31.375 0.7812
31.4 0.8018
31.425 0.8274
31.45 0.859
31.475 0.8952
31.5 0.9275
31.525 0.9495
31.55 0.9585
31.575 0.9535
31.6 0.9354
31.625 0.9042
31.65 0.8628
31.675 0.8155
31.7 0.7632
31.725 0.709
31.75 0.6571
31.775 0.6176
31.8 0.599
31.825 0.6045
31.85 0.6306
31.875 0.6614
31.9 0.6901
31.925 0.7191
31.95 0.7479
31.975 0.7765
32 0.8055
32.025 0.8361
32.05 0.874
32.075 0.9211
32.1 0.9695
32.125 1.0159
32.15 1.0616
32.175 1.1064
32.2 1.1511
32.225 1.1887
32.25 1.2172
32.275 1.2385
32.3 1.2543
32.325 1.2678
32.35 1.2845
32.375 1.3066
32.4 1.3295
32.425 1.3611
32.45 1.4129
32.475 1.4728
32.5 1.535
32.525 1.5976
32.55 1.6631
32.575 1.7271
32.6 1.7832
32.625 1.83
32.65 1.8698
32.675 1.9042
32.7 1.9328
32.725 1.9597
32.75 1.9865
32.775 2.0151
32.8 2.0411
32.825 2.0644
32.85 2.0836
32.875 2.0981
32.9 2.1103
32.925 2.121
32.95 2.1274
32.975 2.132
33 2.1322
33.025 2.1264
33.05 2.1136
33.075 2.0952
33.1 2.0701
33.125 2.036
33.15 1.9923
33.175 1.9379
33.2 1.8751
33.225 1.8025
33.25 1.7205
33.275 1.6317
33.3 1.5384
33.325 1.4414
33.35 1.3417
33.375 1.2383
33.4 1.1347
33.425 1.0378
33.45 0.9514
33.475 0.8788
33.5 0.8313
33.525 0.8166
33.55 0.833
33.575 0.8694
33.6 0.9174
33.625 0.9653
33.65 1.0075
33.675 1.0453
33.7 1.0793
33.725 1.1112
33.75 1.1394
33.775 1.1616
33.8 1.1774
33.825 1.1883
33.85 1.1929
33.875 1.1926
33.9 1.1901
33.925 1.1869
33.95 1.1875
33.975 1.1972
34 1.2209
34.025 1.2541
34.05 1.2884
34.075 1.3193
34.1 1.3389
34.125 1.3452
34.15 1.3391
34.175 1.3237
34.2 1.3052
34.225 1.2907
34.25 1.2823
34.275 1.2804
34.3 1.2788
34.325 1.2731
34.35 1.2629
34.375 1.2621
34.4 1.2817
34.425 1.3133
34.45 1.3461
34.475 1.376
34.5 1.4017
34.525 1.4214
34.55 1.4333
34.575 1.4382
34.6 1.4368
34.625 1.43
34.65 1.4186
34.675 1.4043
34.7 1.3891
34.725 1.3774
34.75 1.3646
34.775 1.3479
34.8 1.3285
34.825 1.3093
34.85 1.2923
34.875 1.2762
34.9 1.2597
34.925 1.2401
34.95 1.219
34.975 1.1975
35 1.1742
35.025 1.1471
35.05 1.1148
35.075 1.0761
35.1 1.0316
35.125 0.9809
35.15 0.9254
35.175 0.8674
35.2 0.8077
35.225 0.7461
35.25 0.6913
35.275 0.6558
35.3 0.6366
35.325 0.6242
35.35 0.6121
35.375 0.5968
35.4 0.577
35.425 0.5536
35.45 0.5277
35.475 0.5052
35.5 0.487
35.525 0.4701
35.55 0.4501
35.575 0.4304
35.6 0.4158
35.625 0.404
35.65 0.3988
35.675 0.3972
35.7 0.3966
35.725 0.4028
35.75 0.415
35.775 0.427
35.8 0.4354
35.825 0.4407
35.85 0.4521
35.875 0.4799
35.9 0.5222
35.925 0.5725
35.95 0.6258
35.975 0.678
36 0.724
36.025 0.7597
36.05 0.7833
36.075 0.7927
36.1 0.7912
36.125 0.7884
36.15 0.7811
36.175 0.7587
36.2 0.72
36.225 0.665
36.25 0.5945
36.275 0.5168
36.3 0.4421
36.325 0.3869
36.35 0.3555
36.375 0.3498
36.4 0.3625
36.425 0.3797
36.45 0.393
36.475 0.4024
36.5 0.4084
36.525 0.4091
36.55 0.4091
36.575 0.413
36.6 0.4143
36.625 0.411
36.65 0.4171
36.675 0.4438
36.7 0.4801
36.725 0.5227
36.75 0.5685
36.775 0.6126
36.8 0.6513
36.825 0.6863
36.85 0.7215
36.875 0.7597
36.9 0.7964
36.925 0.8252
36.95 0.8449
36.975 0.8559
37 0.8593
37.025 0.8547
37.05 0.8482
37.075 0.8415
37.1 0.8322
37.125 0.8205
37.15 0.8078
37.175 0.7922
37.2 0.7754
37.225 0.7584
37.25 0.7395
37.275 0.7183
37.3 0.6951
37.325 0.6703
37.35 0.6448
37.375 0.6187
37.4 0.5917
37.425 0.5622
37.45 0.5301
37.475 0.4956
37.5 0.4594
37.525 0.4223
37.55 0.3817
37.575 0.3385
37.6 0.2955
37.625 0.2556
37.65 0.2169
37.675 0.1777
37.7 0.1428
37.725 0.1195
37.75 0.1074
37.775 0.1079
37.8 0.1183
37.825 0.1291
37.85 0.1397
37.875 0.1518
37.9 0.1641
37.925 0.1725
37.95 0.1731
37.975 0.1641
38 0.1468
38.025 0.1219
38.05 0.0902
38.075 0.0518
38.1 0.0109
38.125 -0.0234
38.15 -0.0501
38.175 -0.0697
38.2 -0.0812
38.225 -0.0824
38.25 -0.0806
38.275 -0.0771
38.3 -0.0764
38.325 -0.0776
38.35 -0.0744
38.375 -0.0707
38.4 -0.0713
38.425 -0.0796
38.45 -0.0951
38.475 -0.1169
38.5 -0.1414
38.525 -0.1661
38.55 -0.1873
38.575 -0.2016
38.6 -0.2099
38.625 -0.205
38.65 -0.183
38.675 -0.1556
38.7 -0.1235
38.725 -0.0828
38.75 -0.0371
38.775 0.0174
38.8 0.0843
38.825 0.1591
38.85 0.2323
38.875 0.2972
38.9 0.3523
38.925 0.3991
38.95 0.4386
38.975 0.4723
39 0.5096
39.025 0.5539
39.05 0.603
39.075 0.654
39.1 0.7067
39.125 0.7631
39.15 0.8239
39.175 0.8893
39.2 0.9572
39.225 1.0217
39.25 1.0797
39.275 1.1293
39.3 1.1693
39.325 1.1999
39.35 1.2201
39.375 1.2293
39.4 1.2299
39.425 1.2218
39.45 1.2045
39.475 1.1777
39.5 1.1426
39.525 1.1028
39.55 1.062
39.575 1.0225
39.6 0.983
39.625 0.9419
39.65 0.9011
39.675 0.8604
39.7 0.8164
39.725 0.7702
39.75 0.7224
39.775 0.6717
39.8 0.6196
39.825 0.5642
39.85 0.5071
39.875 0.4496
39.9 0.3918
39.925 0.3342
39.95 0.2737
39.975 0.208
40 0.1371
40.025 0.0611
40.05 -0.0199
40.075 -0.1086
40.1 -0.204
40.125 -0.304
40.15 -0.4051
40.175 -0.502
40.2 -0.5853
40.225 -0.6541
40.25 -0.7189
40.275 -0.7845
40.3 -0.8555
40.325 -0.9286
40.35 -0.9948
40.375 -1.0366
40.4 -1.0471
40.425 -1.038
40.45 -1.0172
40.475 -0.9856
40.5 -0.9454
40.525 -0.902
40.55 -0.8582
40.575 -0.8195
40.6 -0.789
40.625 -0.7696
40.65 -0.7612
40.675 -0.7643
40.7 -0.7777
40.725 -0.7996
40.75 -0.8274
40.775 -0.8587
40.8 -0.8893
40.825 -0.9198
40.85 -0.9502
40.875 -0.9753
40.9 -0.9942
40.925 -1.0067
40.95 -1.0138
40.975 -1.0165
41 -1.015
41.025 -1.0201
41.05 -1.0284
41.075 -1.0244
41.1 -1.0018
41.125 -0.9698
41.15 -0.9352
41.175 -0.9027
41.2 -0.8732
41.225 -0.8459
41.25 -0.8203
41.275 -0.8007
41.3 -0.7854
41.325 -0.7732
41.35 -0.7662
41.375 -0.7618
41.4 -0.7541
41.425 -0.7407
41.45 -0.7253
41.475 -0.7119
41.5 -0.7017
41.525 -0.6898
41.55 -0.6748
41.575 -0.6593
41.6 -0.6481
41.625 -0.6511
41.65 -0.6624
41.675 -0.6729
41.7 -0.6776
41.725 -0.6754
41.75 -0.6669
41.775 -0.6555
41.8 -0.639
41.825 -0.6177
41.85 -0.5942
41.875 -0.5712
41.9 -0.5534
41.925 -0.5401
41.95 -0.5314
41.975 -0.5324
42 -0.5443
42.025 -0.5646
42.05 -0.5897
42.075 -0.6208
42.1 -0.6572
42.125 -0.6952
42.15 -0.7385
42.175 -0.7864
42.2 -0.8426
42.225 -0.9034
42.25 -0.9575
42.275 -0.9993
42.3 -1.0355
42.325 -1.0725
42.35 -1.1063
42.375 -1.1312
42.4 -1.139
42.425 -1.14
42.45 -1.1437
42.475 -1.1544
42.5 -1.1659
42.525 -1.1604
42.55 -1.1341
42.575 -1.1031
42.6 -1.0766
42.625 -1.0505
42.65 -1.0216
42.675 -0.9937
42.7 -0.9712
42.725 -0.9425
42.75 -0.9
42.775 -0.8515
42.8 -0.8062
42.825 -0.7627
42.85 -0.719
42.875 -0.6771
42.9 -0.6441
42.925 -0.6225
42.95 -0.6126
42.975 -0.6149
43 -0.6276
43.025 -0.6492
43.05 -0.6785
43.075 -0.7127
43.1 -0.7517
43.125 -0.8003
43.15 -0.8556
43.175 -0.9177
43.2 -0.9814
43.225 -1.0362
43.25 -1.0769
43.275 -1.1043
43.3 -1.1147
43.325 -1.1117
43.35 -1.0923
43.375 -1.0503
43.4 -0.9884
43.425 -0.9206
43.45 -0.8554
43.475 -0.792
43.5 -0.7307
43.525 -0.673
43.55 -0.6157
43.575 -0.5591
43.6 -0.5022
43.625 -0.4445
43.65 -0.3904
43.675 -0.34
43.7 -0.2923
43.725 -0.2454
43.75 -0.1932
43.775 -0.13
43.8 -0.059
43.825 0.0105
43.85 0.0755
43.875 0.1348
43.9 0.1877
43.925 0.2328
43.95 0.2695
43.975 0.2969
44 0.3148
44.025 0.3243
44.05 0.3277
44.075 0.3275
44.1 0.3265
44.125 0.3227
44.15 0.3164
44.175 0.3084
44.2 0.2978
44.225 0.2819
44.25 0.2604
44.275 0.2327
44.3 0.2024
44.325 0.1749
44.35 0.1503
44.375 0.1269
44.4 0.1015
44.425 0.0784
44.45 0.0657
44.475 0.0673
44.5 0.09
44.525 0.1287
44.55 0.172
44.575 0.2145
44.6 0.2562
44.625 0.2948
44.65 0.3294
44.675 0.3608
44.7 0.3876
44.725 0.4082
44.75 0.4231
44.775 0.4344
44.8 0.4447
44.825 0.4637
44.85 0.4939
44.875 0.5292
44.9 0.5689
44.925 0.6085
44.95 0.6486
44.975 0.6912
45 0.7353
45.025 0.7767
45.05 0.8169
45.075 0.8566
45.1 0.8928
45.125 0.9267
45.15 0.9571
45.175 0.9834
45.2 1.0098
45.225 1.0337
45.25 1.0511
45.275 1.0639
45.3 1.0725
45.325 1.0785
45.35 1.0854
45.375 1.0937
45.4 1.1107
45.425 1.1347
45.45 1.1585
45.475 1.1779
45.5 1.1918
45.525 1.2007
45.55 1.2071
45.575 1.217
45.6 1.2333
45.625 1.2502
45.65 1.2632
45.675 1.2734
45.7 1.2845
45.725 1.301
45.75 1.323
45.775 1.3486
45.8 1.3762
45.825 1.4057
45.85 1.4317
45.875 1.4513
45.9 1.4651
45.925 1.4749
45.95 1.4807
45.975 1.483
46 1.4822
46.025 1.4768
46.05 1.4663
46.075 1.452
46.1 1.4336
46.125 1.4137
46.15 1.4004
46.175 1.3929
46.2 1.3839
46.225 1.37
46.25 1.352
46.275 1.3292
46.3 1.2996
46.325 1.261
46.35 1.2187
46.375 1.1765
46.4 1.1375
46.425 1.1058
46.45 1.0787
46.475 1.0544
46.5 1.0301
46.525 1.0066
46.55 0.9827
46.575 0.9581
46.6 0.9334
46.625 0.9081
46.65 0.8831
46.675 0.8616
46.7 0.8535
46.725 0.8553
46.75 0.8556
46.775 0.8518
46.8 0.8519
46.825 0.8651
46.85 0.8941
46.875 0.9296
46.9 0.97
46.925 1.0242
46.95 1.0898
46.975 1.1567
47 1.2262
47.025 1.3041
47.05 1.3856
47.075 1.4615
47.1 1.5305
47.125 1.5936
47.15 1.6509
47.175 1.7052
47.2 1.7595
47.225 1.8152
47.25 1.8704
47.275 1.923
47.3 1.9724
47.325 2.0167
47.35 2.0555
47.375 2.0886
47.4 2.1163
47.425 2.1383
47.45 2.1553
47.475 2.1669
47.5 2.1735
47.525 2.1756
47.55 2.1728
47.575 2.165
47.6 2.1527
47.625 2.1358
47.65 2.1143
47.675 2.0882
47.7 2.0583
47.725 2.0246
47.75 1.9868
47.775 1.9455
47.8 1.9017
47.825 1.8563
47.85 1.8129
47.875 1.7753
47.9 1.7484
47.925 1.729
47.95 1.7127
47.975 1.697
48 1.6792
48.025 1.655
48.05 1.6225
48.075 1.5814
48.1 1.5329
48.125 1.477
48.15 1.4145
48.175 1.3497
48.2 1.2876
48.225 1.2322
48.25 1.1845
48.275 1.1437
48.3 1.1029
48.325 1.0583
48.35 1.0094
48.375 0.9551
48.4 0.896
48.425 0.8335
48.45 0.77
48.475 0.7133
48.5 0.6673
48.525 0.629
48.55 0.5935
48.575 0.5595
48.6 0.5282
48.625 0.502
48.65 0.4773
48.675 0.4548
48.7 0.442
48.725 0.4462
48.75 0.4642
48.775 0.4875
48.8 0.5131
48.825 0.5368
48.85 0.5518
48.875 0.5555
48.9 0.5487
48.925 0.5335
48.95 0.5115
48.975 0.4827
49 0.4451
49.025 0.3984
49.05 0.3457
49.075 0.2899
49.1 0.2305
49.125 0.1668
49.15 0.0973
49.175 0.0231
49.2 -0.0558
49.225 -0.1391
49.25 -0.2278
49.275 -0.3211
49.3 -0.4157
49.325 -0.5048
49.35 -0.5811
49.375 -0.6388
49.4 -0.6756
49.425 -0.6986
49.45 -0.7064
49.475 -0.7031
49.5 -0.7011
49.525 -0.696
49.55 -0.6844
49.575 -0.6638
49.6 -0.6441
49.625 -0.6294
49.65 -0.6171
49.675 -0.6099
49.7 -0.6106
49.725 -0.6206
49.75 -0.6374
49.775 -0.6576
49.8 -0.6798
49.825 -0.7019
49.85 -0.7222
49.875 -0.7419
49.9 -0.7624
49.925 -0.7879
49.95 -0.8197
49.975 -0.8571
50 -0.9011
50.025 -0.9508
50.05 -1.0052
50.075 -1.0666
50.1 -1.1289
50.125 -1.1878
50.15 -1.2424
50.175 -1.2968
50.2 -1.3536
50.225 -1.4069
50.25 -1.4489
50.275 -1.4765
50.3 -1.4934
50.325 -1.5027
50.35 -1.5064
50.375 -1.5037
50.4 -1.4905
50.425 -1.4673
50.45 -1.4338
50.475 -1.3934
50.5 -1.3529
50.525 -1.3103
50.55 -1.257
50.575 -1.1795
50.6 -1.0845
50.625 -0.9841
50.65 -0.8843
50.675 -0.7851
50.7 -0.6854
50.725 -0.5878
50.75 -0.4938
50.775 -0.4053
50.8 -0.3254
50.825 -0.2549
50.85 -0.1951
50.875 -0.145
50.9 -0.1044
50.925 -0.0689
50.95 -0.0384
50.975 -0.007
51 0.0259
51.025 0.0624
51.05 0.1029
51.075 0.1431
51.1 0.1851
51.125 0.2304
51.15 0.2759
51.175 0.3209
51.2 0.3619
51.225 0.3986
51.25 0.431
51.275 0.4607
51.3 0.4891
51.325 0.516
51.35 0.5413
51.375 0.5635
51.4 0.5823
51.425 0.6004
51.45 0.6173
51.475 0.6328
51.5 0.6458
51.525 0.6552
51.55 0.6598
51.575 0.6601
51.6 0.6629
51.625 0.671
51.65 0.6834
51.675 0.6972
51.7 0.714
51.725 0.7291
51.75 0.7406
51.775 0.7545
51.8 0.7732
51.825 0.7962
51.85 0.8178
51.875 0.8347
51.9 0.8466
51.925 0.8551
51.95 0.8595
51.975 0.8609
52 0.8612
52.025 0.8604
52.05 0.8553
52.075 0.8431
52.1 0.8239
52.125 0.7986
52.15 0.7684
52.175 0.7332
52.2 0.6908
52.225 0.6393
52.25 0.5799
52.275 0.5175
52.3 0.4608
52.325 0.4155
52.35 0.3788
52.375 0.3434
52.4 0.3086
52.425 0.2716
52.45 0.2283
52.475 0.1776
52.5 0.1236
52.525 0.0742
52.55 0.0293
52.575 -0.0129
52.6 -0.0534
52.625 -0.0953
52.65 -0.1383
52.675 -0.1802
52.7 -0.2163
52.725 -0.2454
52.75 -0.2674
52.775 -0.2821
52.8 -0.2855
52.825 -0.2709
52.85 -0.2382
52.875 -0.1966
52.9 -0.1558
52.925 -0.1173
52.95 -0.0845
52.975 -0.0564
53 -0.0327
53.025 -0.0107
53.05 0.01
53.075 0.026
53.1 0.0354
53.125 0.0373
53.15 0.0333
53.175 0.0221
53.2 0.006
53.225 -0.0096
53.25 -0.0208
53.275 -0.0297
53.3 -0.037
53.325 -0.0424
53.35 -0.0453
53.375 -0.0443
53.4 -0.0441
53.425 -0.0492
53.45 -0.0629
53.475 -0.0847
53.5 -0.1116
53.525 -0.1425
53.55 -0.1799
53.575 -0.2226
53.6 -0.2664
53.625 -0.3124
53.65 -0.3592
53.675 -0.4049
53.7 -0.4511
53.725 -0.4905
53.75 -0.5185
53.775 -0.5305
53.8 -0.523
53.825 -0.5036
53.85 -0.4844
53.875 -0.4705
53.9 -0.4627
53.925 -0.4593
53.95 -0.462
53.975 -0.4716
54 -0.4887
54.025 -0.5098
54.05 -0.5312
54.075 -0.5492
54.1 -0.5626
54.125 -0.5756
54.15 -0.5954
54.175 -0.6226
54.2 -0.6551
54.225 -0.693
54.25 -0.7349
54.275 -0.7726
54.3 -0.7956
54.325 -0.7965
54.35 -0.7742
54.375 -0.7379
54.4 -0.698
54.425 -0.6594
54.45 -0.6245
54.475 -0.5926
54.5 -0.5657
54.525 -0.5478
54.55 -0.539
54.575 -0.5378
54.6 -0.5399
54.625 -0.5424
54.65 -0.5449
54.675 -0.5492
54.7 -0.5545
54.725 -0.56
54.75 -0.5697
54.775 -0.5825
54.8 -0.5977
54.825 -0.6181
54.85 -0.6463
54.875 -0.6818
54.9 -0.7216
54.925 -0.7636
54.95 -0.8044
54.975 -0.8415
55 -0.8737
55.025 -0.906
55.05 -0.9377
55.075 -0.9647
55.1 -0.9878
55.125 -1.0137
55.15 -1.0473
55.175 -1.0859
55.2 -1.1277
55.225 -1.1696
55.25 -1.208
55.275 -1.2348
55.3 -1.2451
55.325 -1.2332
55.35 -1.2015
55.375 -1.1591
55.4 -1.104
55.425 -1.04
55.45 -0.9745
55.475 -0.9131
55.5 -0.8574
55.525 -0.8082
55.55 -0.7643
55.575 -0.7257
55.6 -0.6911
55.625 -0.6573
55.65 -0.6238
55.675 -0.5842
55.7 -0.5375
55.725 -0.4889
55.75 -0.4419
55.775 -0.3956
55.8 -0.3474
55.825 -0.3041
55.85 -0.2662
55.875 -0.231
55.9 -0.1978
55.925 -0.1685
55.95 -0.1449
55.975 -0.1241
56 -0.1061
56.025 -0.0923
56.05 -0.0875
56.075 -0.0882
56.1 -0.0885
56.125 -0.0887
56.15 -0.0873
56.175 -0.0828
56.2 -0.0768
56.225 -0.0735
56.25 -0.0696
56.275 -0.0692
56.3 -0.0753
56.325 -0.0861
56.35 -0.1011
56.375 -0.1203
56.4 -0.1412
56.425 -0.165
56.45 -0.199
56.475 -0.2458
56.5 -0.3046
56.525 -0.3702
56.55 -0.4412
56.575 -0.5168
56.6 -0.5915
56.625 -0.6651
56.65 -0.7378
56.675 -0.8096
56.7 -0.8731
56.725 -0.9157
56.75 -0.9353
56.775 -0.9285
56.8 -0.8891
56.825 -0.8255
56.85 -0.7521
56.875 -0.6779
56.9 -0.6077
56.925 -0.5436
56.95 -0.4822
56.975 -0.4248
57 -0.3727
57.025 -0.3225
57.05 -0.2771
57.075 -0.2371
57.1 -0.2051
57.125 -0.1824
57.15 -0.171
57.175 -0.1704
57.2 -0.1779
57.225 -0.1954
57.25 -0.2183
57.275 -0.2385
57.3 -0.2502
57.325 -0.251
57.35 -0.2485
57.375 -0.2494
57.4 -0.2566
57.425 -0.2694
57.45 -0.2844
57.475 -0.3047
57.5 -0.3274
57.525 -0.3542
57.55 -0.3865
57.575 -0.4239
57.6 -0.4692
57.625 -0.5214
57.65 -0.5782
57.675 -0.6336
57.7 -0.6774
57.725 -0.7025
57.75 -0.7145
57.775 -0.72
57.8 -0.7222
57.825 -0.7221
57.85 -0.7233
57.875 -0.7311
57.9 -0.7474
57.925 -0.7719
57.95 -0.8048
57.975 -0.8417
58 -0.8799
58.025 -0.9178
58.05 -0.956
58.075 -0.9961
58.1 -1.04
58.125 -1.0891
58.15 -1.1456
58.175 -1.2047
58.2 -1.2616
58.225 -1.3163
58.25 -1.3699
58.275 -1.4244
58.3 -1.4806
58.325 -1.5352
58.35 -1.5828
58.375 -1.6125
58.4 -1.6277
58.425 -1.6365
58.45 -1.6394
58.475 -1.6343
58.5 -1.6231
58.525 -1.6037
58.55 -1.5775
58.575 -1.557
58.6 -1.5438
58.625 -1.5371
58.65 -1.5369
58.675 -1.5415
58.7 -1.5497
58.725 -1.5604
58.75 -1.5707
58.775 -1.5778
58.8 -1.5783
58.825 -1.5738
58.85 -1.5646
58.875 -1.5551
58.9 -1.5509
58.925 -1.5521
58.95 -1.5529
58.975 -1.5492
59 -1.5433
59.025 -1.5372
59.05 -1.535
59.075 -1.5285
59.1 -1.5139
59.125 -1.4918
59.15 -1.4698
59.175 -1.4535
59.2 -1.4445
59.225 -1.4402
59.25 -1.4416
59.275 -1.4492
59.3 -1.4557
59.325 -1.4503
59.35 -1.4421
59.375 -1.4407
59.4 -1.4498
59.425 -1.4723
59.45 -1.5023
59.475 -1.5338
59.5 -1.5689
59.525 -1.6154
59.55 -1.6726
59.575 -1.7382
59.6 -1.8093
59.625 -1.8822
59.65 -1.9413
59.675 -1.9766
59.7 -1.9916
59.725 -1.9997
59.75 -2.0057
59.775 -2.0129
59.8 -2.021
59.825 -2.0317
59.85 -2.0497
59.875 -2.0733
59.9 -2.0884
59.925 -2.0885
59.95 -2.087
59.975 -2.0877
60 -2.0921
60.025 -2.095
60.05 -2.0966
60.075 -2.0879
60.1 -2.0634
60.125 -2.0274
60.15 -1.9825
60.175 -1.9303
60.2 -1.8767
60.225 -1.8271
60.25 -1.7864
60.275 -1.7576
60.3 -1.7425
60.325 -1.7415
60.35 -1.755
60.375 -1.7818
60.4 -1.8167
60.425 -1.8531
60.45 -1.885
60.475 -1.9139
60.5 -1.9421
60.525 -1.968
60.55 -1.9945
60.575 -2.0243
60.6 -2.0591
60.625 -2.1022
60.65 -2.151
60.675 -2.2056
60.7 -2.2618
60.725 -2.3183
60.75 -2.377
60.775 -2.4336
60.8 -2.4824
60.825 -2.5176
60.85 -2.5373
60.875 -2.5455
60.9 -2.543
60.925 -2.5341
60.95 -2.5188
60.975 -2.4958
61 -2.4652
61.025 -2.4372
61.05 -2.4159
61.075 -2.4001
61.1 -2.3878
61.125 -2.3786
61.15 -2.3756
61.175 -2.3759
61.2 -2.3761
61.225 -2.3773
61.25 -2.3808
61.275 -2.3891
61.3 -2.4007
61.325 -2.4147
61.35 -2.4282
61.375 -2.4414
61.4 -2.4588
61.425 -2.4806
61.45 -2.5107
61.475 -2.5514
61.5 -2.6034
61.525 -2.6597
61.55 -2.7187
61.575 -2.7746
61.6 -2.806
61.625 -2.8087
61.65 -2.8074
61.675 -2.8105
61.7 -2.8181
61.725 -2.8286
61.75 -2.8421
61.775 -2.8548
61.8 -2.8608
61.825 -2.8504
61.85 -2.8239
61.875 -2.7968
61.9 -2.7771
61.925 -2.7644
61.95 -2.7543
61.975 -2.7447
62 -2.7402
62.025 -2.7435
62.05 -2.7528
62.075 -2.7592
62.1 -2.7513
62.125 -2.7318
62.15 -2.71
62.175 -2.6875
62.2 -2.6599
62.225 -2.6261
62.25 -2.5832
62.275 -2.5341
62.3 -2.4855
62.325 -2.4431
62.35 -2.4064
62.375 -2.3751
62.4 -2.3486
62.425 -2.3277
62.45 -2.3161
62.475 -2.3124
62.5 -2.3157
62.525 -2.3306
62.55 -2.356
62.575 -2.3879
62.6 -2.4231
62.625 -2.4574
62.65 -2.4877
62.675 -2.5114
62.7 -2.5254
62.725 -2.5265
62.75 -2.5125
62.775 -2.4863
62.8 -2.4548
62.825 -2.4161
62.85 -2.3696
62.875 -2.3192
62.9 -2.2637
62.925 -2.2051
62.95 -2.1524
62.975 -2.1096
63 -2.0763
63.025 -2.0501
63.05 -2.0296
63.075 -2.011
63.1 -1.9928
63.125 -1.9771
63.15 -1.9663
63.175 -1.9596
63.2 -1.9545
63.225 -1.9506
63.25 -1.9496
63.275 -1.9531
63.3 -1.961
63.325 -1.9741
63.35 -1.9921
63.375 -2.0161
63.4 -2.0453
63.425 -2.0826
63.45 -2.1275
63.475 -2.178
63.5 -2.2308
63.525 -2.2814
63.55 -2.3284
63.575 -2.3729
63.6 -2.419
63.625 -2.4687
63.65 -2.5213
63.675 -2.5719
63.7 -2.6187
63.725 -2.6645
63.75 -2.7097
63.775 -2.7525
63.8 -2.7827
63.825 -2.7954
63.85 -2.7983
63.875 -2.7952
63.9 -2.7845
63.925 -2.7581
63.95 -2.7136
63.975 -2.6589
64 -2.5991
64.025 -2.5365
64.05 -2.4763
64.075 -2.4252
64.1 -2.3824
64.125 -2.3445
64.15 -2.3129
64.175 -2.2843
64.2 -2.2555
64.225 -2.2271
64.25 -2.1985
64.275 -2.1663
64.3 -2.1359
64.325 -2.1066
64.35 -2.0772
64.375 -2.0471
64.4 -2.0128
64.425 -1.9744
64.45 -1.9387
64.475 -1.9053
64.5 -1.8737
64.525 -1.8406
64.55 -1.7986
64.575 -1.7522
64.6 -1.71
64.625 -1.6732
64.65 -1.642
64.675 -1.6134
64.7 -1.5866
64.725 -1.5604
64.75 -1.5327
64.775 -1.4997
64.8 -1.4667
64.825 -1.4392
64.85 -1.4189
64.875 -1.4057
64.9 -1.3978
64.925 -1.391
64.95 -1.3918
64.975 -1.4006
65 -1.4108
65.025 -1.4165
65.05 -1.4125
65.075 -1.3906
65.1 -1.3526
65.125 -1.3065
65.15 -1.2583
65.175 -1.2126
65.2 -1.1736
65.225 -1.1394
65.25 -1.1086
65.275 -1.0797
65.3 -1.0512
65.325 -1.0238
65.35 -1.0004
65.375 -0.9827
65.4 -0.972
65.425 -0.9694
65.45 -0.9729
65.475 -0.9795
65.5 -0.9883
65.525 -0.9984
65.55 -1.007
65.575 -1.0103
65.6 -1.0084
65.625 -1.0022
65.65 -0.9895
65.675 -0.9721
65.7 -0.9539
65.725 -0.9351
65.75 -0.9198
65.775 -0.9072
65.8 -0.8948
65.825 -0.881
65.85 -0.8676
65.875 -0.8565
65.9 -0.8492
65.925 -0.8489
65.95 -0.8613
65.975 -0.8897
66 -0.9297
66.025 -0.9762
66.05 -1.0266
66.075 -1.0796
66.1 -1.1347
66.125 -1.1909
66.15 -1.2492
66.175 -1.3097
66.2 -1.3752
66.225 -1.4447
66.25 -1.5192
66.275 -1.5995
66.3 -1.6839
66.325 -1.7708
66.35 -1.8618
66.375 -1.9542
66.4 -2.0484
66.425 -2.1468
66.45 -2.248
66.475 -2.3514
66.5 -2.4575
66.525 -2.5659
66.55 -2.67
66.575 -2.7653
66.6 -2.8516
66.625 -2.9246
66.65 -2.9902
66.675 -3.0461
66.7 -3.0937
66.725 -3.1312
66.75 -3.1631
66.775 -3.1894
66.8 -3.2109
66.825 -3.2208
66.85 -3.2194
66.875 -3.2073
66.9 -3.1849
66.925 -3.1569
66.95 -3.127
66.975 -3.0915
67 -3.0384
67.025 -2.9792
67.05 -2.924
67.075 -2.8655
67.1 -2.8013
67.125 -2.7441
67.15 -2.7096
67.175 -2.6998
67.2 -2.7042
67.225 -2.7147
67.25 -2.7218
67.275 -2.7239
67.3 -2.7263
67.325 -2.7274
67.35 -2.7209
67.375 -2.7104
67.4 -2.7011
67.425 -2.6935
67.45 -2.6838
67.475 -2.6774
67.5 -2.6758
67.525 -2.6784
67.55 -2.6851
67.575 -2.6997
67.6 -2.7237
67.625 -2.7469
67.65 -2.7591
67.675 -2.762
67.7 -2.7607
67.725 -2.7579
67.75 -2.7563
67.775 -2.7492
67.8 -2.7331
67.825 -2.71
67.85 -2.6818
67.875 -2.6462
67.9 -2.601
67.925 -2.5481
67.95 -2.4969
67.975 -2.4467
68 -2.3944
68.025 -2.3347
68.05 -2.2648
68.075 -2.1905
68.1 -2.119
68.125 -2.0556
68.15 -2.0057
68.175 -1.981
68.2 -1.978
68.225 -1.9813
68.25 -1.9813
68.275 -1.98
68.3 -1.9765
68.325 -1.9694
68.35 -1.9535
68.375 -1.9207
68.4 -1.871
68.425 -1.8081
68.45 -1.7514
68.475 -1.7127
68.5 -1.6894
68.525 -1.6732
68.55 -1.666
68.575 -1.6722
68.6 -1.6916
68.625 -1.719
68.65 -1.7519
68.675 -1.7887
68.7 -1.8276
68.725 -1.8669
68.75 -1.9018
68.775 -1.9289
68.8 -1.9495
68.825 -1.9622
68.85 -1.9659
68.875 -1.9609
68.9 -1.9488
68.925 -1.9255
68.95 -1.8867
68.975 -1.8337
69 -1.7727
69.025 -1.7128
69.05 -1.6634
69.075 -1.6357
69.1 -1.63
69.125 -1.6372
69.15 -1.6458
69.175 -1.6492
69.2 -1.6404
69.225 -1.6106
69.25 -1.5683
69.275 -1.5263
69.3 -1.4903
69.325 -1.4617
69.35 -1.4404
69.375 -1.4212
69.4 -1.4015
69.425 -1.3792
69.45 -1.3475
69.475 -1.303
69.5 -1.2529
69.525 -1.2076
69.55 -1.1682
69.575 -1.1373
69.6 -1.1123
69.625 -1.0917
69.65 -1.0786
69.675 -1.0698
69.7 -1.0616
69.725 -1.0535
69.75 -1.0468
69.775 -1.0493
69.8 -1.0706
69.825 -1.1114
69.85 -1.1595
69.875 -1.2028
69.9 -1.2372
69.925 -1.2678
69.95 -1.3017
69.975 -1.3416
70 -1.3794
70.025 -1.4146
70.05 -1.4551
70.075 -1.5074
70.1 -1.5645
70.125 -1.6212
70.15 -1.6695
70.175 -1.7029
70.2 -1.7219
70.225 -1.7265
70.25 -1.7254
70.275 -1.7236
70.3 -1.7188
70.325 -1.7082
70.35 -1.6902
70.375 -1.6696
70.4 -1.6476
70.425 -1.6292
70.45 -1.6182
70.475 -1.6118
70.5 -1.6008
70.525 -1.5849
70.55 -1.569
70.575 -1.5524
70.6 -1.533
70.625 -1.5088
70.65 -1.4778
70.675 -1.444
70.7 -1.4109
70.725 -1.3739
70.75 -1.3278
70.775 -1.2825
70.8 -1.2411
70.825 -1.2035
70.85 -1.1699
70.875 -1.1399
70.9 -1.1121
70.925 -1.0884
70.95 -1.0715
70.975 -1.066
71 -1.069
71.025 -1.0737
71.05 -1.0718
71.075 -1.0616
71.1 -1.0423
71.125 -1.0075
71.15 -0.9584
71.175 -0.9038
71.2 -0.8503
71.225 -0.8031
71.25 -0.7611
71.275 -0.7237
71.3 -0.6906
71.325 -0.66
71.35 -0.6313
71.375 -0.6057
71.4 -0.5825
71.425 -0.5609
71.45 -0.5366
71.475 -0.5073
71.5 -0.4733
71.525 -0.4351
71.55 -0.3909
71.575 -0.3468
71.6 -0.3081
71.625 -0.2777
71.65 -0.2522
71.675 -0.2268
71.7 -0.1928
71.725 -0.1509
71.75 -0.1098
71.775 -0.0766
71.8 -0.0556
71.825 -0.0476
71.85 -0.0499
71.875 -0.057
71.9 -0.0631
71.925 -0.0746
71.95 -0.0913
71.975 -0.11
72 -0.1288
72.025 -0.1449
72.05 -0.1566
72.075 -0.1609
72.1 -0.1627
72.125 -0.1667
72.15 -0.1716
72.175 -0.1763
72.2 -0.1842
72.225 -0.1953
72.25 -0.2081
72.275 -0.2235
72.3 -0.2412
72.325 -0.2611
72.35 -0.2815
72.375 -0.2997
72.4 -0.3133
72.425 -0.3212
72.45 -0.3283
72.475 -0.3382
72.5 -0.349
72.525 -0.3597
72.55 -0.3709
72.575 -0.3825
72.6 -0.3952
72.625 -0.4103
72.65 -0.4282
72.675 -0.4525
72.7 -0.489
72.725 -0.5358
72.75 -0.5908
72.775 -0.6547
72.8 -0.7224
72.825 -0.7886
72.85 -0.8488
72.875 -0.9015
72.9 -0.9461
72.925 -0.9867
72.95 -1.0287
72.975 -1.0736
73 -1.1198
73.025 -1.1686
73.05 -1.2166
73.075 -1.2633
73.1 -1.3066
73.125 -1.3422
73.15 -1.3673
73.175 -1.3774
73.2 -1.3753
73.225 -1.3643
73.25 -1.3419
73.275 -1.3125
73.3 -1.278
73.325 -1.2485
73.35 -1.2279
73.375 -1.2155
73.4 -1.2042
73.425 -1.1942
73.45 -1.1895
73.475 -1.1895
73.5 -1.1919
73.525 -1.1884
73.55 -1.1643
73.575 -1.1114
73.6 -1.0413
73.625 -0.9633
73.65 -0.8803
73.675 -0.7985
73.7 -0.7191
73.725 -0.6389
73.75 -0.5603
73.775 -0.4856
73.8 -0.4164
73.825 -0.3553
73.85 -0.3013
73.875 -0.2502
73.9 -0.2003
73.925 -0.1488
73.95 -0.1047
73.975 -0.068
74 -0.0332
74.025 0.0038
74.05 0.038
74.075 0.0679
74.1 0.09
74.125 0.1034
74.15 0.1122
74.175 0.118
74.2 0.1186
74.225 0.121
74.25 0.1316
74.275 0.1452
74.3 0.1537
74.325 0.1528
74.35 0.1472
74.375 0.1447
74.4 0.1492
74.425 0.1633
74.45 0.1853
74.475 0.2068
74.5 0.23
74.525 0.2561
74.55 0.2854
74.575 0.3236
74.6 0.3662
74.625 0.4086
74.65 0.4477
74.675 0.4846
74.7 0.5227
74.725 0.5725
74.75 0.634
74.775 0.6995
74.8 0.763
74.825 0.8198
74.85 0.8648
74.875 0.9025
74.9 0.9418
74.925 0.9875
74.95 1.0415
74.975 1.1021
75 1.164
75.025 1.2234
75.05 1.2824
75.075 1.3385
75.1 1.3895
75.125 1.4345
75.15 1.4733
75.175 1.5039
75.2 1.525
75.225 1.5378
75.25 1.5472
75.275 1.554
75.3 1.5583
75.325 1.5642
75.35 1.582
75.375 1.6111
75.4 1.6445
75.425 1.678
75.45 1.7117
75.475 1.7403
75.5 1.7614
75.525 1.7782
75.55 1.7951
75.575 1.8117
75.6 1.8239
75.625 1.8306
75.65 1.829
75.675 1.8178
75.7 1.7972
75.725 1.7661
75.75 1.7272
75.775 1.6874
75.8 1.6531
75.825 1.6225
75.85 1.5926
75.875 1.5689
75.9 1.5551
75.925 1.559
75.95 1.5798
75.975 1.6143
76 1.661
76.025 1.7149
76.05 1.7689
76.075 1.8191
76.1 1.8631
76.125 1.8994
76.15 1.9282
76.175 1.9492
76.2 1.9632
76.225 1.9723
76.25 1.9766
76.275 1.9767
76.3 1.9713
76.325 1.9616
76.35 1.9481
76.375 1.9322
76.4 1.9137
76.425 1.8922
76.45 1.8662
76.475 1.8346
76.5 1.7985
76.525 1.7578
76.55 1.713
76.575 1.6637
76.6 1.6098
76.625 1.5515
76.65 1.4873
76.675 1.4173
76.7 1.3461
76.725 1.2791
76.75 1.2223
76.775 1.1723
76.8 1.1304
76.825 1.1052
76.85 1.0964
76.875 1.0911
76.9 1.0863
76.925 1.0771
76.95 1.0668
76.975 1.0564
77 1.0453
77.025 1.0379
77.05 1.0426
77.075 1.0558
77.1 1.0679
77.125 1.0736
77.15 1.0731
77.175 1.0665
77.2 1.0536
77.225 1.0361
77.25 1.0153
77.275 0.9916
77.3 0.9656
77.325 0.9361
77.35 0.9013
77.375 0.861
77.4 0.8151
77.425 0.7676
77.45 0.7231
77.475 0.689
77.5 0.6654
77.525 0.646
77.55 0.6264
77.575 0.6044
77.6 0.5799
77.625 0.5518
77.65 0.5215
77.675 0.4916
77.7 0.4719
77.725 0.465
77.75 0.4641
77.775 0.4643
77.8 0.4619
77.825 0.457
77.85 0.4495
77.875 0.4376
77.9 0.4218
77.925 0.4028
77.95 0.3832
77.975 0.363
78 0.3434
78.025 0.327
78.05 0.3187
78.075 0.3239
78.1 0.3398
78.125 0.3636
78.15 0.3936
78.175 0.4259
78.2 0.4595
78.225 0.4947
78.25 0.5279
78.275 0.5576
78.3 0.5846
78.325 0.6106
78.35 0.6383
78.375 0.6686
78.4 0.695
78.425 0.7133
78.45 0.7222
78.475 0.7201
78.5 0.7101
78.525 0.6946
78.55 0.6738
78.575 0.6492
78.6 0.6278
78.625 0.6177
78.65 0.619
78.675 0.6292
78.7 0.6426
78.725 0.6673
78.75 0.6999
78.775 0.7343
78.8 0.766
78.825 0.7923
78.85 0.8121
78.875 0.8238
78.9 0.8236
78.925 0.8137
78.95 0.7957
78.975 0.7711
79 0.7413
79.025 0.7056
79.05 0.6712
79.075 0.6395
79.1 0.6127
79.125 0.5889
79.15 0.5629
79.175 0.5366
79.2 0.5103
79.225 0.4833
79.25 0.4562
79.275 0.4293
79.3 0.4002
79.325 0.3692
79.35 0.3395
79.375 0.314
79.4 0.2949
79.425 0.2835
79.45 0.2816
79.475 0.288
79.5 0.3007
79.525 0.3164
79.55 0.3315
79.575 0.3429
79.6 0.3441
79.625 0.3356
79.65 0.3246
79.675 0.3118
79.7 0.2942
79.725 0.2719
79.75 0.2488
79.775 0.2253
79.8 0.2037
79.825 0.1787
79.85 0.1454
79.875 0.1041
79.9 0.0604
79.925 0.0177
79.95 -0.0169
79.975 -0.0463
80 -0.0548
80.025 -0.0262
80.05 0.0303
80.075 0.0979
80.1 0.1676
80.125 0.2352
80.15 0.3017
80.175 0.3688
80.2 0.4386
80.225 0.5106
80.25 0.5833
80.275 0.6593
80.3 0.7409
80.325 0.8232
80.35 0.9023
80.375 0.9771
80.4 1.0462
80.425 1.1103
80.45 1.1692
80.475 1.2217
80.5 1.2684
80.525 1.312
80.55 1.3553
80.575 1.4022
80.6 1.4564
80.625 1.5141
80.65 1.57
80.675 1.6236
80.7 1.6814
80.725 1.7455
80.75 1.814
80.775 1.8843
80.8 1.9533
80.825 2.0184
80.85 2.0756
80.875 2.1251
80.9 2.1666
80.925 2.2065
80.95 2.2485
80.975 2.2906
81 2.3306
81.025 2.3722
81.05 2.4155
81.075 2.4566
81.1 2.4954
81.125 2.5315
81.15 2.5644
81.175 2.5955
81.2 2.6267
81.225 2.6575
81.25 2.6882
81.275 2.7219
81.3 2.7632
81.325 2.8119
81.35 2.8661
81.375 2.922
81.4 2.9773
81.425 3.0306
81.45 3.0794
81.475 3.1228
81.5 3.1629
81.525 3.2022
81.55 3.2451
81.575 3.2947
81.6 3.3468
81.625 3.3977
81.65 3.4455
81.675 3.4881
81.7 3.5258
81.725 3.559
81.75 3.5883
81.775 3.6147
81.8 3.639
81.825 3.6619
81.85 3.6837
81.875 3.7036
81.9 3.7207
81.925 3.7355
81.95 3.7491
81.975 3.7621
82 3.7741
82.025 3.7847
82.05 3.7939
82.075 3.8018
82.1 3.8081
82.125 3.813
82.15 3.8166
82.175 3.819
82.2 3.8201
82.225 3.82
82.25 3.8187
82.275 3.816
82.3 3.8119
82.325 3.8063
82.35 3.7993
82.375 3.7909
82.4 3.7808
82.425 3.7692
82.45 3.7557
82.475 3.7404
82.5 3.7234
82.525 3.7045
82.55 3.6834
82.575 3.6596
82.6 3.6332
82.625 3.6039
82.65 3.572
82.675 3.5381
82.7 3.5029
82.725 3.4663
82.75 3.4278
82.775 3.3884
82.8 3.3498
82.825 3.3117
82.85 3.2736
82.875 3.2366
82.9 3.2038
82.925 3.1852
82.95 3.1953
82.975 3.2203
83 3.2467
83.025 3.2723
83.05 3.2969
83.075 3.32
83.1 3.3435
83.125 3.3699
83.15 3.3966
83.175 3.421
83.2 3.4423
83.225 3.4593
83.25 3.4715
83.275 3.4793
83.3 3.4838
83.325 3.4855
83.35 3.4867
83.375 3.4865
83.4 3.4824
83.425 3.476
83.45 3.4681
83.475 3.4591
83.5 3.4481
83.525 3.4353
83.55 3.4204
83.575 3.4033
83.6 3.3856
83.625 3.3671
83.65 3.347
83.675 3.3251
83.7 3.3013
83.725 3.274
83.75 3.2418
83.775 3.2039
83.8 3.16
83.825 3.1089
83.85 3.0501
83.875 2.983
83.9 2.9076
83.925 2.8249
83.95 2.7346
83.975 2.6376
84 2.5368
84.025 2.4327
84.05 2.3286
84.075 2.2325
84.1 2.1459
84.125 2.0707
84.15 2.006
84.175 1.9538
84.2 1.9145
84.225 1.8848
84.25 1.8584
84.275 1.8329
84.3 1.8102
84.325 1.797
84.35 1.7987
84.375 1.8063
84.4 1.8102
84.425 1.8081
84.45 1.8005
84.475 1.7879
84.5 1.7705
84.525 1.7481
84.55 1.7207
84.575 1.6876
84.6 1.6475
84.625 1.6012
84.65 1.5544
84.675 1.5147
84.7 1.4835
84.725 1.4613
84.75 1.4412
84.775 1.4134
84.8 1.3792
84.825 1.3389
84.85 1.2936
84.875 1.2439
84.9 1.1899
84.925 1.1344
84.95 1.0788
84.975 1.0238
85 0.9704
85.025 0.9144
85.05 0.8549
85.075 0.7906
85.1 0.7241
85.125 0.6578
85.15 0.6025
85.175 0.5675
85.2 0.5535
85.225 0.5618
85.25 0.5863
85.275 0.6221
85.3 0.6682
85.325 0.7218
85.35 0.7797
85.375 0.8387
85.4 0.8947
85.425 0.9477
85.45 0.9961
85.475 1.0376
85.5 1.0719
85.525 1.0997
85.55 1.1227
85.575 1.1419
85.6 1.1562
85.625 1.1666
85.65 1.173
85.675 1.1741
85.7 1.1708
85.725 1.1637
85.75 1.1539
85.775 1.1437
85.8 1.1339
85.825 1.1217
85.85 1.1059
85.875 1.0849
85.9 1.0584
85.925 1.0273
85.95 0.9927
85.975 0.9584
86 0.931
86.025 0.9093
86.05 0.8865
86.075 0.8598
86.1 0.8322
86.125 0.8096
86.15 0.7987
86.175 0.8077
86.2 0.8409
86.225 0.8972
86.25 0.977
86.275 1.0681
86.3 1.159
86.325 1.2448
86.35 1.3236
86.375 1.3962
86.4 1.4638
86.425 1.5287
86.45 1.5926
86.475 1.6512
86.5 1.7033
86.525 1.7507
86.55 1.792
86.575 1.8263
86.6 1.8528
86.625 1.8728
86.65 1.886
86.675 1.8925
86.7 1.8909
86.725 1.8819
86.75 1.8678
86.775 1.8464
86.8 1.8149
86.825 1.7738
86.85 1.7251
86.875 1.6769
86.9 1.642
86.925 1.6247
86.95 1.6149
86.975 1.6066
87 1.6014
87.025 1.6038
87.05 1.617
87.075 1.6424
87.1 1.673
87.125 1.7029
87.15 1.7277
87.175 1.7449
87.2 1.7543
87.225 1.7559
87.25 1.7511
87.275 1.7388
87.3 1.7196
87.325 1.6959
87.35 1.6694
87.375 1.6385
87.4 1.6015
87.425 1.5602
87.45 1.5173
87.475 1.4728
87.5 1.4284
87.525 1.3817
87.55 1.3324
87.575 1.2808
87.6 1.2262
87.625 1.1726
87.65 1.12
87.675 1.0724
87.7 1.0325
87.725 1.0008
87.75 0.9776
87.775 0.9631
87.8 0.958
87.825 0.959
87.85 0.9678
87.875 0.9839
87.9 1.0058
87.925 1.0265
87.95 1.0463
87.975 1.0685
88 1.092
88.025 1.1172
88.05 1.1438
88.075 1.1786
88.1 1.2258
88.125 1.2743
88.15 1.3164
88.175 1.3529
88.2 1.3861
88.225 1.4117
88.25 1.4286
88.275 1.4388
88.3 1.4458
88.325 1.4506
88.35 1.4524
88.375 1.4522
88.4 1.4552
88.425 1.4646
88.45 1.4752
88.475 1.4791
88.5 1.475
88.525 1.4637
88.55 1.4433
88.575 1.4164
88.6 1.3898
88.625 1.3747
88.65 1.3743
88.675 1.3819
88.7 1.3892
88.725 1.3891
88.75 1.3793
88.775 1.3608
88.8 1.3342
88.825 1.301
88.85 1.2657
88.875 1.2286
88.9 1.1991
88.925 1.1801
88.95 1.1672
88.975 1.1603
89 1.1591
89.025 1.1581
89.05 1.1537
89.075 1.1459
89.1 1.1348
89.125 1.1194
89.15 1.0982
89.175 1.0683
89.2 1.0321
89.225 0.9968
89.25 0.9705
89.275 0.963
89.3 0.9724
89.325 0.988
89.35 1.0017
89.375 1.0175
89.4 1.0416
89.425 1.076
89.45 1.1199
89.475 1.1702
89.5 1.2199
89.525 1.2653
89.55 1.306
89.575 1.341
89.6 1.3709
89.625 1.3983
89.65 1.4222
89.675 1.4393
89.7 1.4486
89.725 1.4523
89.75 1.4578
89.775 1.4698
89.8 1.484
89.825 1.4932
89.85 1.4926
89.875 1.4966
89.9 1.5177
89.925 1.5396
89.95 1.5545
89.975 1.5635
90 1.5659
90.025 1.5654
90.05 1.563
90.075 1.5562
90.1 1.5457
90.125 1.5351
90.15 1.5278
90.175 1.5248
90.2 1.5244
90.225 1.5213
90.25 1.5188
90.275 1.5199
90.3 1.527
90.325 1.5438
90.35 1.5658
90.375 1.5884
90.4 1.6092
90.425 1.6277
90.45 1.6457
90.475 1.6681
90.5 1.695
90.525 1.7253
90.55 1.7591
90.575 1.797
90.6 1.8348
90.625 1.868
90.65 1.8996
90.675 1.9345
90.7 1.9728
90.725 2.0088
90.75 2.0413
90.775 2.0705
90.8 2.0949
90.825 2.1148
90.85 2.1269
90.875 2.1327
90.9 2.1368
90.925 2.1352
90.95 2.1279
90.975 2.1166
91 2.1049
91.025 2.0949
91.05 2.0859
91.075 2.077
91.1 2.0682
91.125 2.0575
91.15 2.0435
91.175 2.0253
91.2 2.0043
91.225 1.9838
91.25 1.9739
91.275 1.9795
91.3 1.9972
91.325 2.0237
91.35 2.0539
91.375 2.0796
91.4 2.0998
91.425 2.1158
91.45 2.1282
91.475 2.1359
91.5 2.1383
91.525 2.1352
91.55 2.1268
91.575 2.1123
91.6 2.092
91.625 2.0668
91.65 2.0394
91.675 2.0088
91.7 1.9753
91.725 1.9419
91.75 1.9121
91.775 1.8864
91.8 1.8621
91.825 1.8366
91.85 1.8079
91.875 1.7723
91.9 1.7324
91.925 1.689
91.95 1.6415
91.975 1.5942
92 1.5447
92.025 1.4952
92.05 1.4441
92.075 1.3943
92.1 1.3508
92.125 1.3137
92.15 1.2822
92.175 1.2536
92.2 1.2287
92.225 1.2051
92.25 1.1753
92.275 1.1386
92.3 1.0982
92.325 1.0587
92.35 1.0284
92.375 1.0018
92.4 0.9751
92.425 0.9471
92.45 0.9149
92.475 0.8852
92.5 0.8597
92.525 0.8409
92.55 0.8279
92.575 0.8171
92.6 0.8054
92.625 0.7939
92.65 0.7861
92.675 0.7853
92.7 0.7874
92.725 0.7868
92.75 0.7827
92.775 0.7742
92.8 0.7652
92.825 0.7668
92.85 0.777
92.875 0.7897
92.9 0.8
92.925 0.8038
92.95 0.8
92.975 0.7909
93 0.7808
93.025 0.7733
93.05 0.7673
93.075 0.7576
93.1 0.7406
93.125 0.7134
93.15 0.6752
93.175 0.6252
93.2 0.5625
93.225 0.4906
93.25 0.4163
93.275 0.3492
93.3 0.3015
93.325 0.2705
93.35 0.246
93.375 0.2256
93.4 0.214
93.425 0.2166
93.45 0.2229
93.475 0.2242
93.5 0.2197
93.525 0.2102
93.55 0.1968
93.575 0.1838
93.6 0.1755
93.625 0.1789
93.65 0.1975
93.675 0.2313
93.7 0.2793
93.725 0.3326
93.75 0.3839
93.775 0.4271
93.8 0.4574
93.825 0.4748
93.85 0.4806
93.875 0.4817
93.9 0.4888
93.925 0.4959
93.95 0.4985
93.975 0.4984
94 0.4998
94.025 0.5147
94.05 0.5562
94.075 0.6106
94.1 0.6631
94.125 0.7084
94.15 0.7445
94.175 0.7712
94.2 0.7902
94.225 0.802
94.25 0.8072
94.275 0.8066
94.3 0.7999
94.325 0.7874
94.35 0.7697
94.375 0.7469
94.4 0.7212
94.425 0.6929
94.45 0.6621
94.475 0.6309
94.5 0.6005
94.525 0.5723
94.55 0.5471
94.575 0.5227
94.6 0.499
94.625 0.4757
94.65 0.4543
94.675 0.4379
94.7 0.4216
94.725 0.4037
94.75 0.3852
94.775 0.3666
94.8 0.3433
94.825 0.3108
94.85 0.2734
94.875 0.233
94.9 0.1921
94.925 0.1488
94.95 0.0999
94.975 0.0456
95 -0.0193
95.025 -0.093
95.05 -0.1743
95.075 -0.2592
95.1 -0.3471
95.125 -0.4393
95.15 -0.5317
95.175 -0.6193
95.2 -0.6916
95.225 -0.7394
95.25 -0.7796
95.275 -0.8229
95.3 -0.8689
95.325 -0.912
95.35 -0.9431
95.375 -0.9677
95.4 -0.9843
95.425 -0.9885
95.45 -0.9881
95.475 -0.991
95.5 -0.9994
95.525 -1.012
95.55 -1.0264
95.575 -1.0435
95.6 -1.0646
95.625 -1.0884
95.65 -1.1122
95.675 -1.1327
95.7 -1.147
95.725 -1.1617
95.75 -1.1784
95.775 -1.1974
95.8 -1.2192
95.825 -1.2407
95.85 -1.2601
95.875 -1.2776
95.9 -1.2948
95.925 -1.3079
95.95 -1.318
95.975 -1.3267
96 -1.3348
96.025 -1.3478
96.05 -1.3661
96.075 -1.3931
96.1 -1.4239
96.125 -1.4483
96.15 -1.4586
96.175 -1.4573
96.2 -1.4515
96.225 -1.4475
96.25 -1.4459
96.275 -1.4493
96.3 -1.4597
96.325 -1.4755
96.35 -1.4923
96.375 -1.5074
96.4 -1.5156
96.425 -1.5164
96.45 -1.5112
96.475 -1.505
96.5 -1.5005
96.525 -1.4996
96.55 -1.5033
96.575 -1.5072
96.6 -1.5094
96.625 -1.5065
96.65 -1.4959
96.675 -1.4818
96.7 -1.4687
96.725 -1.4609
96.75 -1.4576
96.775 -1.4596
96.8 -1.4666
96.825 -1.4789
96.85 -1.4986
96.875 -1.5286
96.9 -1.5619
96.925 -1.5857
96.95 -1.5997
96.975 -1.6054
97 -1.5947
97.025 -1.5702
97.05 -1.5419
97.075 -1.5122
97.1 -1.4811
97.125 -1.4524
97.15 -1.4277
97.175 -1.4052
97.2 -1.386
97.225 -1.3713
97.25 -1.3658
97.275 -1.3687
97.3 -1.3728
97.325 -1.3729
97.35 -1.367
97.375 -1.3535
97.4 -1.334
97.425 -1.316
97.45 -1.3024
97.475 -1.2965
97.5 -1.3002
97.525 -1.3136
97.55 -1.3379
97.575 -1.3702
97.6 -1.409
97.625 -1.4558
97.65 -1.5073
97.675 -1.5579
97.7 -1.5978
97.725 -1.6143
97.75 -1.6074
97.775 -1.5854
97.8 -1.5534
97.825 -1.5156
97.85 -1.4725
97.875 -1.4285
97.9 -1.3874
97.925 -1.3491
97.95 -1.3149
97.975 -1.2857
98 -1.2548
98.025 -1.2163
98.05 -1.1717
98.075 -1.1218
98.1 -1.068
98.125 -1.0107
98.15 -0.9497
98.175 -0.8909
98.2 -0.8347
98.225 -0.7755
98.25 -0.7127
98.275 -0.6523
98.3 -0.5988
98.325 -0.5558
98.35 -0.5244
98.375 -0.5033
98.4 -0.4917
98.425 -0.4884
98.45 -0.494
98.475 -0.5096
98.5 -0.5348
98.525 -0.5677
98.55 -0.6089
98.575 -0.6565
98.6 -0.7011
98.625 -0.739
98.65 -0.7734
98.675 -0.8072
98.7 -0.8431
98.725 -0.8806
98.75 -0.9181
98.775 -0.9555
98.8 -0.994
98.825 -1.0366
98.85 -1.0834
98.875 -1.1309
98.9 -1.1733
98.925 -1.2064
98.95 -1.2281
98.975 -1.2342
99 -1.224
99.025 -1.1988
99.05 -1.1643
99.075 -1.1279
99.1 -1.0935
99.125 -1.0609
99.15 -1.0336
99.175 -1.0135
99.2 -1.001
99.225 -0.9939
99.25 -0.9918
99.275 -0.9912
99.3 -0.9893
99.325 -0.9795
99.35 -0.9641
99.375 -0.9495
99.4 -0.9399
99.425 -0.933
99.45 -0.9283
99.475 -0.9281
99.5 -0.9326
99.525 -0.9418
99.55 -0.9533
99.575 -0.9669
99.6 -0.9792
99.625 -0.9925
99.65 -1.0053
99.675 -1.0156
99.7 -1.0211
99.725 -1.0245
99.75 -1.0238
99.775 -1.0187
99.8 -1.0174
99.825 -1.0224
99.85 -1.0345
99.875 -1.0539
99.9 -1.0789
99.925 -1.1054
99.95 -1.1285
99.975 -1.1458
100 -1.1553
