# Supplementary material for: Uptake of N2O5 by aqueous aerosol unveiled using chemically accurate many-body potentials
Source: Nat Commun. 2022 Mar 10;13:1266. doi: 10.1038/s41467-022-28697-8 (PMC8913772; doi:10.1038/s41467-022-28697-8)
Supplement: Supplementary file 3 — Source Data [file 41467_2022_28697_MOESM3_ESM.zip › n2o5-uptake-data/Fig2/scattering/rep04run10/relcom_gds.dat]

0.025 12.1022
0.05 12.0817
0.075 12.0611
0.1 12.0405
0.125 12.0199
0.15 11.9993
0.175 11.9787
0.2 11.958
0.225 11.9374
0.25 11.9167
0.275 11.896
0.3 11.8753
0.325 11.8546
0.35 11.8339
0.375 11.8132
0.4 11.7925
0.425 11.7717
0.45 11.7509
0.475 11.7301
0.5 11.7093
0.525 11.6884
0.55 11.6676
0.575 11.6467
0.6 11.6258
0.625 11.6049
0.65 11.5839
0.675 11.563
0.7 11.5421
0.725 11.5212
0.75 11.5002
0.775 11.4792
0.8 11.4581
0.825 11.437
0.85 11.416
0.875 11.3949
0.9 11.3737
0.925 11.3526
0.95 11.3315
0.975 11.3103
1 11.2891
1.025 11.2679
1.05 11.2467
1.075 11.2254
1.1 11.2041
1.125 11.1828
1.15 11.1614
1.175 11.14
1.2 11.1186
1.225 11.0972
1.25 11.0758
1.275 11.0543
1.3 11.0328
1.325 11.0113
1.35 10.9897
1.375 10.9682
1.4 10.9466
1.425 10.925
1.45 10.9034
1.475 10.8817
1.5 10.8601
1.525 10.8383
1.55 10.8166
1.575 10.7948
1.6 10.7729
1.625 10.7511
1.65 10.7292
1.675 10.7073
1.7 10.6854
1.725 10.6635
1.75 10.6415
1.775 10.6195
1.8 10.5975
1.825 10.5754
1.85 10.5534
1.875 10.5313
1.9 10.5093
1.925 10.4872
1.95 10.465
1.975 10.4429
2 10.4207
2.025 10.3984
2.05 10.3762
2.075 10.3539
2.1 10.3315
2.125 10.309
2.15 10.2866
2.175 10.264
2.2 10.2415
2.225 10.2189
2.25 10.1963
2.275 10.1737
2.3 10.151
2.325 10.1283
2.35 10.1057
2.375 10.083
2.4 10.0602
2.425 10.0375
2.45 10.0147
2.475 9.992
2.5 9.9692
2.525 9.9464
2.55 9.9236
2.575 9.9007
2.6 9.8778
2.625 9.8549
2.65 9.8319
2.675 9.8089
2.7 9.7858
2.725 9.7626
2.75 9.7395
2.775 9.7163
2.8 9.693
2.825 9.6698
2.85 9.6465
2.875 9.623
2.9 9.5996
2.925 9.5761
2.95 9.5525
2.975 9.5289
3 9.5053
3.025 9.4816
3.05 9.4579
3.075 9.4341
3.1 9.4103
3.125 9.3863
3.15 9.3623
3.175 9.3382
3.2 9.314
3.225 9.2898
3.25 9.2655
3.275 9.2412
3.3 9.2168
3.325 9.1924
3.35 9.1679
3.375 9.1434
3.4 9.1189
3.425 9.0944
3.45 9.0701
3.475 9.0457
3.5 9.0213
3.525 8.9969
3.55 8.9726
3.575 8.9483
3.6 8.9239
3.625 8.8996
3.65 8.8751
3.675 8.8506
3.7 8.8261
3.725 8.8015
3.75 8.7769
3.775 8.7523
3.8 8.7274
3.825 8.7023
3.85 8.6773
3.875 8.652
3.9 8.6266
3.925 8.6011
3.95 8.5753
3.975 8.5493
4 8.5233
4.025 8.4971
4.05 8.4707
4.075 8.4441
4.1 8.4173
4.125 8.3904
4.15 8.3634
4.175 8.3364
4.2 8.3092
4.225 8.2819
4.25 8.2546
4.275 8.2271
4.3 8.1996
4.325 8.1719
4.35 8.1441
4.375 8.1163
4.4 8.0884
4.425 8.0606
4.45 8.0327
4.475 8.0047
4.5 7.9765
4.525 7.9481
4.55 7.9194
4.575 7.8904
4.6 7.8608
4.625 7.8312
4.65 7.8013
4.675 7.7713
4.7 7.7409
4.725 7.7102
4.75 7.6791
4.775 7.6477
4.8 7.6161
4.825 7.5843
4.85 7.5522
4.875 7.5197
4.9 7.4868
4.925 7.4535
4.95 7.42
4.975 7.3864
5 7.3524
5.025 7.318
5.05 7.2833
5.075 7.2486
5.1 7.2131
5.125 7.1769
5.15 7.1398
5.175 7.1016
5.2 7.0625
5.225 7.0217
5.25 6.9794
5.275 6.9358
5.3 6.891
5.325 6.8447
5.35 6.797
5.375 6.7485
5.4 6.6996
5.425 6.6503
5.45 6.6001
5.475 6.5491
5.5 6.4972
5.525 6.4443
5.55 6.3905
5.575 6.3356
5.6 6.2795
5.625 6.2221
5.65 6.1635
5.675 6.1037
5.7 6.0429
5.725 5.9807
5.75 5.9161
5.775 5.8486
5.8 5.7777
5.825 5.7042
5.85 5.6284
5.875 5.5533
5.9 5.4808
5.925 5.4096
5.95 5.337
5.975 5.2624
6 5.1872
6.025 5.1122
6.05 5.0384
6.075 4.9667
6.1 4.8974
6.125 4.8285
6.15 4.7585
6.175 4.6858
6.2 4.6108
6.225 4.533
6.25 4.4519
6.275 4.3682
6.3 4.2845
6.325 4.2021
6.35 4.1209
6.375 4.041
6.4 3.9629
6.425 3.8921
6.45 3.8307
6.475 3.7744
6.5 3.7173
6.525 3.6561
6.55 3.5903
6.575 3.5203
6.6 3.4491
6.625 3.3777
6.65 3.3078
6.675 3.2435
6.7 3.1861
6.725 3.133
6.75 3.0802
6.775 3.0289
6.8 2.9835
6.825 2.9427
6.85 2.9034
6.875 2.8706
6.9 2.8563
6.925 2.8512
6.95 2.8457
6.975 2.8414
7 2.838
7.025 2.836
7.05 2.8334
7.075 2.8277
7.1 2.8171
7.125 2.8011
7.15 2.7788
7.175 2.7488
7.2 2.7095
7.225 2.6606
7.25 2.6025
7.275 2.5378
7.3 2.469
7.325 2.3977
7.35 2.3274
7.375 2.2603
7.4 2.194
7.425 2.1249
7.45 2.0506
7.475 1.971
7.5 1.8846
7.525 1.7923
7.55 1.6943
7.575 1.5925
7.6 1.4906
7.625 1.3926
7.65 1.2998
7.675 1.2168
7.7 1.152
7.725 1.1079
7.75 1.0748
7.775 1.0447
7.8 1.0114
7.825 0.974
7.85 0.9294
7.875 0.8784
7.9 0.822
7.925 0.7591
7.95 0.6856
7.975 0.6003
8 0.5058
8.025 0.4093
8.05 0.3143
8.075 0.227
8.1 0.1686
8.125 0.1281
8.15 0.0985
8.175 0.084
8.2 0.0832
8.225 0.0919
8.25 0.1034
8.275 0.1171
8.3 0.1342
8.325 0.1579
8.35 0.1858
8.375 0.2119
8.4 0.2373
8.425 0.2683
8.45 0.3057
8.475 0.3404
8.5 0.3674
8.525 0.3863
8.55 0.394
8.575 0.3878
8.6 0.3741
8.625 0.3704
8.65 0.365
8.675 0.3494
8.7 0.3224
8.725 0.285
8.75 0.2375
8.775 0.1826
8.8 0.1197
8.825 0.0547
8.85 -0.0097
8.875 -0.0694
8.9 -0.1172
8.925 -0.1444
8.95 -0.1564
8.975 -0.161
9 -0.1626
9.025 -0.1613
9.05 -0.1585
9.075 -0.1565
9.1 -0.1543
9.125 -0.1488
9.15 -0.1357
9.175 -0.1099
9.2 -0.0666
9.225 -0.0085
9.25 0.0622
9.275 0.1382
9.3 0.2172
9.325 0.304
9.35 0.4012
9.375 0.504
9.4 0.6033
9.425 0.695
9.45 0.7808
9.475 0.8601
9.5 0.9341
9.525 1.0031
9.55 1.0693
9.575 1.1319
9.6 1.1896
9.625 1.2449
9.65 1.2983
9.675 1.3499
9.7 1.3995
9.725 1.4462
9.75 1.489
9.775 1.5287
9.8 1.5644
9.825 1.5946
9.85 1.6175
9.875 1.6331
9.9 1.6417
9.925 1.6417
9.95 1.6333
9.975 1.6168
10 1.5931
10.025 1.569
10.05 1.5475
10.075 1.532
10.1 1.5185
10.125 1.5001
10.15 1.4788
10.175 1.4576
10.2 1.4359
10.225 1.4092
10.25 1.3754
10.275 1.336
10.3 1.2925
10.325 1.2425
10.35 1.1871
10.375 1.1303
10.4 1.075
10.425 1.0212
10.45 0.9702
10.475 0.92
10.5 0.8726
10.525 0.8273
10.55 0.7873
10.575 0.7535
10.6 0.7283
10.625 0.7104
10.65 0.7035
10.675 0.7107
10.7 0.7271
10.725 0.7481
10.75 0.7675
10.775 0.7855
10.8 0.807
10.825 0.841
10.85 0.8919
10.875 0.9467
10.9 0.9981
10.925 1.0484
10.95 1.1
10.975 1.1552
11 1.2197
11.025 1.2971
11.05 1.3781
11.075 1.4544
11.1 1.5235
11.125 1.5922
11.15 1.6633
11.175 1.7333
11.2 1.7974
11.225 1.8559
11.25 1.9115
11.275 1.9644
11.3 2.0137
11.325 2.0577
11.35 2.0959
11.375 2.1277
11.4 2.1513
11.425 2.1667
11.45 2.1742
11.475 2.1759
11.5 2.1749
11.525 2.1752
11.55 2.1788
11.575 2.1821
11.6 2.181
11.625 2.1754
11.65 2.1662
11.675 2.152
11.7 2.1342
11.725 2.1138
11.75 2.0952
11.775 2.0799
11.8 2.0686
11.825 2.0592
11.85 2.0507
11.875 2.0424
11.9 2.033
11.925 2.0183
11.95 1.9981
11.975 1.9764
12 1.9611
12.025 1.9499
12.05 1.9354
12.075 1.9153
12.1 1.8902
12.125 1.864
12.15 1.8403
12.175 1.8213
12.2 1.8038
12.225 1.7802
12.25 1.7474
12.275 1.7079
12.3 1.665
12.325 1.6208
12.35 1.5778
12.375 1.5413
12.4 1.5162
12.425 1.4982
12.45 1.4858
12.475 1.4806
12.5 1.481
12.525 1.4874
12.55 1.5027
12.575 1.5288
12.6 1.5645
12.625 1.6014
12.65 1.6354
12.675 1.6644
12.7 1.6892
12.725 1.7092
12.75 1.7223
12.775 1.7276
12.8 1.727
12.825 1.7211
12.85 1.7095
12.875 1.6904
12.9 1.6632
12.925 1.6289
12.95 1.5934
12.975 1.5592
13 1.5216
13.025 1.4781
13.05 1.4302
13.075 1.3842
13.1 1.35
13.125 1.3356
13.15 1.3336
13.175 1.3381
13.2 1.3444
13.225 1.3554
13.25 1.3688
13.275 1.3812
13.3 1.3904
13.325 1.3924
13.35 1.3879
13.375 1.3796
13.4 1.3674
13.425 1.3533
13.45 1.3426
13.475 1.3334
13.5 1.3215
13.525 1.3046
13.55 1.287
13.575 1.2823
13.6 1.2937
13.625 1.3218
13.65 1.3549
13.675 1.3887
13.7 1.4243
13.725 1.4622
13.75 1.5006
13.775 1.5391
13.8 1.5745
13.825 1.6079
13.85 1.6401
13.875 1.6691
13.9 1.6925
13.925 1.7102
13.95 1.7238
13.975 1.7333
14 1.7377
14.025 1.7366
14.05 1.7304
14.075 1.7226
14.1 1.717
14.125 1.7139
14.15 1.7197
14.175 1.7416
14.2 1.7721
14.225 1.8
14.25 1.8259
14.275 1.8501
14.3 1.875
14.325 1.9022
14.35 1.9306
14.375 1.9591
14.4 1.9835
14.425 2.0012
14.45 2.0151
14.475 2.0297
14.5 2.0481
14.525 2.0807
14.55 2.1279
14.575 2.1888
14.6 2.2639
14.625 2.3506
14.65 2.4418
14.675 2.5313
14.7 2.6201
14.725 2.7134
14.75 2.8102
14.775 2.9101
14.8 3.0115
14.825 3.1129
14.85 3.2152
14.875 3.3166
14.9 3.4165
14.925 3.5099
14.95 3.5953
14.975 3.6734
15 3.7431
15.025 3.8056
15.05 3.8613
15.075 3.9112
15.1 3.957
15.125 4.0001
15.15 4.0407
15.175 4.0774
15.2 4.1104
15.225 4.1394
15.25 4.1638
15.275 4.1826
15.3 4.1947
15.325 4.1999
15.35 4.1977
15.375 4.1922
15.4 4.1938
15.425 4.201
15.45 4.2062
15.475 4.2051
15.5 4.1971
15.525 4.1823
15.55 4.1638
15.575 4.1431
15.6 4.1254
15.625 4.1166
15.65 4.1081
15.675 4.0943
15.7 4.0747
15.725 4.0497
15.75 4.024
15.775 3.9997
15.8 3.9736
15.825 3.9441
15.85 3.9101
15.875 3.8711
15.9 3.8277
15.925 3.782
15.95 3.7349
15.975 3.6859
16 3.6356
16.025 3.5848
16.05 3.5367
16.075 3.494
16.1 3.4556
16.125 3.4217
16.15 3.3912
16.175 3.3598
16.2 3.3252
16.225 3.2882
16.25 3.2497
16.275 3.2074
16.3 3.1619
16.325 3.1143
16.35 3.0636
16.375 3.0108
16.4 2.9548
16.425 2.8991
16.45 2.8496
16.475 2.8037
16.5 2.7609
16.525 2.7185
16.55 2.6691
16.575 2.6124
16.6 2.5576
16.625 2.5068
16.65 2.4572
16.675 2.4027
16.7 2.3464
16.725 2.2959
16.75 2.2558
16.775 2.224
16.8 2.1978
16.825 2.1712
16.85 2.1367
16.875 2.0918
16.9 2.0371
16.925 1.9732
16.95 1.8992
16.975 1.818
17 1.7296
17.025 1.6341
17.05 1.5343
17.075 1.4394
17.1 1.3525
17.125 1.2746
17.15 1.2037
17.175 1.1451
17.2 1.0925
17.225 1.0393
17.25 0.9846
17.275 0.9287
17.3 0.871
17.325 0.8121
17.35 0.75
17.375 0.6805
17.4 0.607
17.425 0.5369
17.45 0.4779
17.475 0.4273
17.5 0.3818
17.525 0.3486
17.55 0.3325
17.575 0.3348
17.6 0.3433
17.625 0.3499
17.65 0.3543
17.675 0.3573
17.7 0.3667
17.725 0.3969
17.75 0.4505
17.775 0.5192
17.8 0.5895
17.825 0.6585
17.85 0.7244
17.875 0.7866
17.9 0.8452
17.925 0.9008
17.95 0.9521
17.975 0.9977
18 1.0384
18.025 1.0769
18.05 1.1135
18.075 1.1446
18.1 1.1702
18.125 1.191
18.15 1.2092
18.175 1.2259
18.2 1.2441
18.225 1.2637
18.25 1.2813
18.275 1.2963
18.3 1.311
18.325 1.3287
18.35 1.3472
18.375 1.3657
18.4 1.3886
18.425 1.4187
18.45 1.4487
18.475 1.4722
18.5 1.4898
18.525 1.4982
18.55 1.4962
18.575 1.4835
18.6 1.4599
18.625 1.4262
18.65 1.3818
18.675 1.3273
18.7 1.2665
18.725 1.2013
18.75 1.1327
18.775 1.0651
18.8 1.0048
18.825 0.9514
18.85 0.9005
18.875 0.8506
18.9 0.8047
18.925 0.7621
18.95 0.7218
18.975 0.6828
19 0.6459
19.025 0.609
19.05 0.5741
19.075 0.5462
19.1 0.5327
19.125 0.5334
19.15 0.5466
19.175 0.5641
19.2 0.5808
19.225 0.5951
19.25 0.6124
19.275 0.6374
19.3 0.6708
19.325 0.7084
19.35 0.7453
19.375 0.7771
19.4 0.8017
19.425 0.8192
19.45 0.8304
19.475 0.8354
19.5 0.8381
19.525 0.8456
19.55 0.8706
19.575 0.9075
19.6 0.9435
19.625 0.9741
19.65 0.9985
19.675 1.0181
19.7 1.036
19.725 1.0525
19.75 1.068
19.775 1.0806
19.8 1.092
19.825 1.1026
19.85 1.1104
19.875 1.1125
19.9 1.1075
19.925 1.094
19.95 1.0735
19.975 1.0478
20 1.0176
20.025 0.9847
20.05 0.9493
20.075 0.9115
20.1 0.8734
20.125 0.8323
20.15 0.7892
20.175 0.7483
20.2 0.713
20.225 0.6807
20.25 0.6451
20.275 0.6032
20.3 0.5563
20.325 0.5066
20.35 0.4537
20.375 0.3973
20.4 0.3371
20.425 0.2781
20.45 0.2227
20.475 0.1706
20.5 0.1173
20.525 0.0616
20.55 0.0023
20.575 -0.0618
20.6 -0.1302
20.625 -0.2027
20.65 -0.2699
20.675 -0.3266
20.7 -0.3762
20.725 -0.425
20.75 -0.4753
20.775 -0.5221
20.8 -0.5621
20.825 -0.5922
20.85 -0.6169
20.875 -0.6384
20.9 -0.6629
20.925 -0.6885
20.95 -0.7103
20.975 -0.7233
21 -0.7339
21.025 -0.7463
21.05 -0.754
21.075 -0.7564
21.1 -0.754
21.125 -0.7497
21.15 -0.7486
21.175 -0.7503
21.2 -0.7516
21.225 -0.7551
21.25 -0.7601
21.275 -0.7605
21.3 -0.7519
21.325 -0.7255
21.35 -0.6756
21.375 -0.6157
21.4 -0.5604
21.425 -0.5127
21.45 -0.4767
21.475 -0.4508
21.5 -0.4335
21.525 -0.4245
21.55 -0.4245
21.575 -0.4331
21.6 -0.4443
21.625 -0.4538
21.65 -0.4628
21.675 -0.4687
21.7 -0.4676
21.725 -0.4622
21.75 -0.4575
21.775 -0.4569
21.8 -0.4572
21.825 -0.4539
21.85 -0.4383
21.875 -0.4041
21.9 -0.3474
21.925 -0.2665
21.95 -0.1716
21.975 -0.0731
22 0.0235
22.025 0.1165
22.05 0.2027
22.075 0.2823
22.1 0.3581
22.125 0.4317
22.15 0.5048
22.175 0.5755
22.2 0.6445
22.225 0.7112
22.25 0.7738
22.275 0.8332
22.3 0.8906
22.325 0.9457
22.35 0.998
22.375 1.0497
22.4 1.101
22.425 1.149
22.45 1.1914
22.475 1.2299
22.5 1.2673
22.525 1.3096
22.55 1.3561
22.575 1.4018
22.6 1.4481
22.625 1.4925
22.65 1.5316
22.675 1.5678
22.7 1.6008
22.725 1.6323
22.75 1.6615
22.775 1.6884
22.8 1.7121
22.825 1.7319
22.85 1.7486
22.875 1.7635
22.9 1.7783
22.925 1.7934
22.95 1.8106
22.975 1.832
23 1.856
23.025 1.88
23.05 1.9032
23.075 1.9268
23.1 1.9512
23.125 1.9812
23.15 2.0183
23.175 2.0577
23.2 2.0933
23.225 2.1216
23.25 2.1434
23.275 2.1618
23.3 2.1772
23.325 2.1895
23.35 2.2011
23.375 2.2093
23.4 2.2108
23.425 2.2035
23.45 2.1902
23.475 2.1805
23.5 2.1817
23.525 2.1927
23.55 2.2055
23.575 2.2156
23.6 2.2242
23.625 2.2334
23.65 2.2387
23.675 2.236
23.7 2.2254
23.725 2.2085
23.75 2.185
23.775 2.1536
23.8 2.1123
23.825 2.0639
23.85 2.0167
23.875 1.9739
23.9 1.9294
23.925 1.8765
23.95 1.8149
23.975 1.7454
24 1.6755
24.025 1.6115
24.05 1.5559
24.075 1.5157
24.1 1.4944
24.125 1.4903
24.15 1.5009
24.175 1.5189
24.2 1.5391
24.225 1.5627
24.25 1.589
24.275 1.6136
24.3 1.6336
24.325 1.6491
24.35 1.6611
24.375 1.6713
24.4 1.6858
24.425 1.7177
24.45 1.772
24.475 1.8349
24.5 1.9048
24.525 1.9848
24.55 2.0709
24.575 2.1541
24.6 2.2317
24.625 2.302
24.65 2.3692
24.675 2.437
24.7 2.514
24.725 2.6111
24.75 2.7247
24.775 2.8428
24.8 2.9589
24.825 3.0675
24.85 3.1656
24.875 3.2551
24.9 3.3363
24.925 3.4096
24.95 3.4774
24.975 3.5408
25 3.5988
25.025 3.6515
25.05 3.698
25.075 3.7387
25.1 3.7737
25.125 3.8026
25.15 3.8249
25.175 3.8397
25.2 3.8482
25.225 3.8508
25.25 3.8475
25.275 3.8371
25.3 3.8198
25.325 3.7944
25.35 3.7632
25.375 3.7281
25.4 3.6891
25.425 3.6473
25.45 3.6023
25.475 3.5526
25.5 3.4962
25.525 3.4318
25.55 3.3607
25.575 3.2833
25.6 3.2005
25.625 3.1153
25.65 3.0327
25.675 2.9578
25.7 2.8924
25.725 2.8277
25.75 2.7584
25.775 2.6849
25.8 2.6105
25.825 2.5363
25.85 2.4655
25.875 2.3986
25.9 2.3349
25.925 2.2758
25.95 2.2161
25.975 2.1547
26 2.0974
26.025 2.0506
26.05 2.0233
26.075 2.0139
26.1 2.0179
26.125 2.0323
26.15 2.0522
26.175 2.0775
26.2 2.1067
26.225 2.1441
26.25 2.1868
26.275 2.2324
26.3 2.2783
26.325 2.324
26.35 2.3703
26.375 2.4185
26.4 2.4738
26.425 2.5358
26.45 2.597
26.475 2.6511
26.5 2.6961
26.525 2.7364
26.55 2.7746
26.575 2.8087
26.6 2.8356
26.625 2.8549
26.65 2.866
26.675 2.8698
26.7 2.8674
26.725 2.8612
26.75 2.8508
26.775 2.8357
26.8 2.8154
26.825 2.7862
26.85 2.7477
26.875 2.7057
26.9 2.6705
26.925 2.6405
26.95 2.6094
26.975 2.5738
27 2.5315
27.025 2.4857
27.05 2.4371
27.075 2.3878
27.1 2.3414
27.125 2.3101
27.15 2.2981
27.175 2.3003
27.2 2.3036
27.225 2.3065
27.25 2.3055
27.275 2.2994
27.3 2.2898
27.325 2.2781
27.35 2.2658
27.375 2.2604
27.4 2.259
27.425 2.2588
27.45 2.2562
27.475 2.2507
27.5 2.2453
27.525 2.2426
27.55 2.2422
27.575 2.2427
27.6 2.2412
27.625 2.233
27.65 2.219
27.675 2.1988
27.7 2.1774
27.725 2.1554
27.75 2.1302
27.775 2.0976
27.8 2.0546
27.825 2.0003
27.85 1.9368
27.875 1.8648
27.9 1.7851
27.925 1.6981
27.95 1.6039
27.975 1.5045
28 1.4016
28.025 1.3023
28.05 1.2155
28.075 1.1393
28.1 1.0705
28.125 1.0065
28.15 0.9445
28.175 0.8795
28.2 0.8106
28.225 0.74
28.25 0.6721
28.275 0.6086
28.3 0.5452
28.325 0.4817
28.35 0.417
28.375 0.3542
28.4 0.2978
28.425 0.2587
28.45 0.2456
28.475 0.2459
28.5 0.2512
28.525 0.2625
28.55 0.2838
28.575 0.3132
28.6 0.35
28.625 0.394
28.65 0.4456
28.675 0.5088
28.7 0.5841
28.725 0.6645
28.75 0.7445
28.775 0.8206
28.8 0.8913
28.825 0.9549
28.85 1.011
28.875 1.062
28.9 1.1131
28.925 1.1682
28.95 1.235
28.975 1.3205
29 1.4256
29.025 1.5423
29.05 1.6656
29.075 1.7907
29.1 1.9127
29.125 2.0325
29.15 2.154
29.175 2.2767
29.2 2.3959
29.225 2.5101
29.25 2.6193
29.275 2.7207
29.3 2.8151
29.325 2.903
29.35 2.9842
29.375 3.0583
29.4 3.1287
29.425 3.1947
29.45 3.2545
29.475 3.3074
29.5 3.3533
29.525 3.392
29.55 3.4255
29.575 3.4554
29.6 3.4844
29.625 3.5137
29.65 3.5403
29.675 3.56
29.7 3.5722
29.725 3.5768
29.75 3.5721
29.775 3.5597
29.8 3.5423
29.825 3.5201
29.85 3.493
29.875 3.4619
29.9 3.4271
29.925 3.3897
29.95 3.3514
29.975 3.3143
30 3.2798
30.025 3.2464
30.05 3.2134
30.075 3.1814
30.1 3.1524
30.125 3.1265
30.15 3.098
30.175 3.0648
30.2 3.025
30.225 2.9809
30.25 2.9442
30.275 2.9156
30.3 2.8852
30.325 2.8486
30.35 2.8053
30.375 2.7574
30.4 2.7099
30.425 2.6649
30.45 2.6235
30.475 2.5867
30.5 2.5541
30.525 2.5241
30.55 2.4939
30.575 2.46
30.6 2.421
30.625 2.3774
30.65 2.3309
30.675 2.2833
30.7 2.2336
30.725 2.1786
30.75 2.123
30.775 2.0827
30.8 2.0717
30.825 2.077
30.85 2.0844
30.875 2.0863
30.9 2.0833
30.925 2.0772
30.95 2.0689
30.975 2.0615
31 2.0531
31.025 2.0378
31.05 2.0152
31.075 1.99
31.1 1.9728
31.125 1.9679
31.15 1.9673
31.175 1.9668
31.2 1.9681
31.225 1.9765
31.25 1.9886
31.275 2.0021
31.3 2.0162
31.325 2.0363
31.35 2.0673
31.375 2.1132
31.4 2.1722
31.425 2.2284
31.45 2.2753
31.475 2.3123
31.5 2.3392
31.525 2.3571
31.55 2.3675
31.575 2.3703
31.6 2.3659
31.625 2.3585
31.65 2.3494
31.675 2.3347
31.7 2.3115
31.725 2.2773
31.75 2.2306
31.775 2.1734
31.8 2.1109
31.825 2.0549
31.85 2.0123
31.875 1.9747
31.9 1.9343
31.925 1.8973
31.95 1.8688
31.975 1.8453
32 1.8195
32.025 1.7855
32.05 1.7469
32.075 1.7145
32.1 1.6929
32.125 1.68
32.15 1.6702
32.175 1.6572
32.2 1.6349
32.225 1.6035
32.25 1.5622
32.275 1.5105
32.3 1.4498
32.325 1.3858
32.35 1.3257
32.375 1.2744
32.4 1.2321
32.425 1.1994
32.45 1.1725
32.475 1.15
32.5 1.1349
32.525 1.1309
32.55 1.1348
32.575 1.1398
32.6 1.1438
32.625 1.1431
32.65 1.1368
32.675 1.1248
32.7 1.1099
32.725 1.0945
32.75 1.0776
32.775 1.0598
32.8 1.0407
32.825 1.0162
32.85 0.9884
32.875 0.9675
32.9 0.9578
32.925 0.9591
32.95 0.9675
32.975 0.981
33 0.9957
33.025 1.0084
33.05 1.0207
33.075 1.0343
33.1 1.0504
33.125 1.0626
33.15 1.0668
33.175 1.0665
33.2 1.0701
33.225 1.0739
33.25 1.0727
33.275 1.0677
33.3 1.0591
33.325 1.045
33.35 1.0251
33.375 0.9976
33.4 0.9628
33.425 0.9216
33.45 0.8802
33.475 0.8463
33.5 0.8198
33.525 0.7974
33.55 0.776
33.575 0.7563
33.6 0.7354
33.625 0.7112
33.65 0.6817
33.675 0.6457
33.7 0.6034
33.725 0.5538
33.75 0.4958
33.775 0.4293
33.8 0.352
33.825 0.2685
33.85 0.187
33.875 0.1111
33.9 0.0482
33.925 0.0037
33.95 -0.0207
33.975 -0.0073
34 0.051
34.025 0.1276
34.05 0.2032
34.075 0.2757
34.1 0.3489
34.125 0.4188
34.15 0.4822
34.175 0.5406
34.2 0.5929
34.225 0.6431
34.25 0.689
34.275 0.7284
34.3 0.7599
34.325 0.7825
34.35 0.8
34.375 0.8132
34.4 0.8231
34.425 0.8285
34.45 0.8299
34.475 0.8287
34.5 0.824
34.525 0.8142
34.55 0.7993
34.575 0.7838
34.6 0.7734
34.625 0.7647
34.65 0.7559
34.675 0.7501
34.7 0.7491
34.725 0.7501
34.75 0.7481
34.775 0.7426
34.8 0.7326
34.825 0.7182
34.85 0.7001
34.875 0.6791
34.9 0.656
34.925 0.6306
34.95 0.602
34.975 0.5697
35 0.533
35.025 0.4918
35.05 0.4462
35.075 0.3961
35.1 0.3393
35.125 0.2773
35.15 0.2109
35.175 0.1443
35.2 0.0878
35.225 0.0538
35.25 0.0388
35.275 0.0375
35.3 0.0426
35.325 0.0489
35.35 0.0508
35.375 0.0488
35.4 0.048
35.425 0.0493
35.45 0.0519
35.475 0.0556
35.5 0.0522
35.525 0.0396
35.55 0.0227
35.575 0.0076
35.6 0.0028
35.625 0.0146
35.65 0.0402
35.675 0.0657
35.7 0.0829
35.725 0.0888
35.75 0.0829
35.775 0.0683
35.8 0.0494
35.825 0.0229
35.85 -0.011
35.875 -0.0488
35.9 -0.0881
35.925 -0.1302
35.95 -0.176
35.975 -0.2242
36 -0.2697
36.025 -0.3097
36.05 -0.3264
36.075 -0.3211
36.1 -0.3075
36.125 -0.2961
36.15 -0.2905
36.175 -0.2921
36.2 -0.2988
36.225 -0.3073
36.25 -0.3147
36.275 -0.3187
36.3 -0.3161
36.325 -0.2997
36.35 -0.2656
36.375 -0.2208
36.4 -0.1741
36.425 -0.1247
36.45 -0.0717
36.475 -0.0203
36.5 0.0267
36.525 0.0744
36.55 0.1242
36.575 0.1764
36.6 0.2319
36.625 0.2927
36.65 0.3518
36.675 0.4034
36.7 0.4457
36.725 0.4805
36.75 0.5139
36.775 0.5534
36.8 0.6119
36.825 0.6855
36.85 0.761
36.875 0.8341
36.9 0.9038
36.925 0.9675
36.95 1.0236
36.975 1.0718
37 1.1139
37.025 1.1557
37.05 1.1941
37.075 1.2249
37.1 1.2471
37.125 1.2638
37.15 1.2758
37.175 1.2826
37.2 1.2841
37.225 1.2817
37.25 1.2794
37.275 1.2773
37.3 1.2713
37.325 1.2595
37.35 1.2422
37.375 1.2201
37.4 1.1947
37.425 1.1732
37.45 1.1641
37.475 1.1667
37.5 1.1822
37.525 1.2101
37.55 1.2463
37.575 1.2836
37.6 1.3223
37.625 1.3589
37.65 1.3922
37.675 1.421
37.7 1.4437
37.725 1.4608
37.75 1.4715
37.775 1.4768
37.8 1.4769
37.825 1.4719
37.85 1.4591
37.875 1.4378
37.9 1.4094
37.925 1.3747
37.95 1.3313
37.975 1.2798
38 1.2187
38.025 1.1478
38.05 1.0709
38.075 0.9873
38.1 0.9002
38.125 0.8123
38.15 0.7234
38.175 0.6311
38.2 0.5356
38.225 0.4512
38.25 0.374
38.275 0.2974
38.3 0.2259
38.325 0.1645
38.35 0.1164
38.375 0.0828
38.4 0.0572
38.425 0.034
38.45 0.0057
38.475 -0.028
38.5 -0.0692
38.525 -0.1175
38.55 -0.1625
38.575 -0.1952
38.6 -0.2165
38.625 -0.2379
38.65 -0.2628
38.675 -0.2895
38.7 -0.3186
38.725 -0.3452
38.75 -0.3551
38.775 -0.3435
38.8 -0.3075
38.825 -0.2606
38.85 -0.2101
38.875 -0.1624
38.9 -0.1206
38.925 -0.0869
38.95 -0.0626
38.975 -0.0462
39 -0.0339
39.025 -0.0224
39.05 -0.0115
39.075 -0.0028
39.1 0.0022
39.125 0.0065
39.15 0.0135
39.175 0.0205
39.2 0.0325
39.225 0.0535
39.25 0.0772
39.275 0.0957
39.3 0.1068
39.325 0.114
39.35 0.1163
39.375 0.1179
39.4 0.1255
39.425 0.1331
39.45 0.1404
39.475 0.144
39.5 0.1461
39.525 0.1439
39.55 0.1363
39.575 0.132
39.6 0.1356
39.625 0.1435
39.65 0.1489
39.675 0.1526
39.7 0.1633
39.725 0.183
39.75 0.2133
39.775 0.2465
39.8 0.2812
39.825 0.3158
39.85 0.3441
39.875 0.3633
39.9 0.3739
39.925 0.3774
39.95 0.3716
39.975 0.3606
40 0.3512
40.025 0.3491
40.05 0.3458
40.075 0.3435
40.1 0.3447
40.125 0.3481
40.15 0.3516
40.175 0.356
40.2 0.3725
40.225 0.4055
40.25 0.4503
40.275 0.4979
40.3 0.5426
40.325 0.5836
40.35 0.6229
40.375 0.657
40.4 0.6847
40.425 0.7043
40.45 0.714
40.475 0.7184
40.5 0.7259
40.525 0.7453
40.55 0.7796
40.575 0.8271
40.6 0.8854
40.625 0.9476
40.65 1.0035
40.675 1.0494
40.7 1.085
40.725 1.1138
40.75 1.1363
40.775 1.1508
40.8 1.1559
40.825 1.1549
40.85 1.1478
40.875 1.1324
40.9 1.1083
40.925 1.0759
40.95 1.0371
40.975 0.9929
41 0.9435
41.025 0.8863
41.05 0.8204
41.075 0.7463
41.1 0.6632
41.125 0.5744
41.15 0.4805
41.175 0.3888
41.2 0.3134
41.225 0.2634
41.25 0.2338
41.275 0.2127
41.3 0.1916
41.325 0.1672
41.35 0.137
41.375 0.1022
41.4 0.0636
41.425 0.0233
41.45 -0.0163
41.475 -0.0522
41.5 -0.0855
41.525 -0.1166
41.55 -0.1408
41.575 -0.1588
41.6 -0.165
41.625 -0.1561
41.65 -0.1398
41.675 -0.1295
41.7 -0.1295
41.725 -0.1385
41.75 -0.1547
41.775 -0.1689
41.8 -0.1654
41.825 -0.1418
41.85 -0.1151
41.875 -0.0924
41.9 -0.0761
41.925 -0.0665
41.95 -0.062
41.975 -0.0601
42 -0.0567
42.025 -0.0474
42.05 -0.0332
42.075 -0.0245
42.1 -0.025
42.125 -0.0319
42.15 -0.0409
42.175 -0.0514
42.2 -0.065
42.225 -0.0812
42.25 -0.0955
42.275 -0.1007
42.3 -0.0914
42.325 -0.072
42.35 -0.0534
42.375 -0.0412
42.4 -0.0329
42.425 -0.0287
42.45 -0.0316
42.475 -0.0423
42.5 -0.0611
42.525 -0.0896
42.55 -0.1287
42.575 -0.1731
42.6 -0.2162
42.625 -0.2601
42.65 -0.3021
42.675 -0.3421
42.7 -0.3816
42.725 -0.4248
42.75 -0.4665
42.775 -0.4981
42.8 -0.5193
42.825 -0.5383
42.85 -0.5611
42.875 -0.5881
42.9 -0.6127
42.925 -0.6258
42.95 -0.6207
42.975 -0.5942
43 -0.5505
43.025 -0.4957
43.05 -0.4355
43.075 -0.3741
43.1 -0.3163
43.125 -0.2641
43.15 -0.2158
43.175 -0.1686
43.2 -0.1191
43.225 -0.0618
43.25 0.0088
43.275 0.084
43.3 0.1563
43.325 0.23
43.35 0.3068
43.375 0.3866
43.4 0.4643
43.425 0.5356
43.45 0.5996
43.475 0.6575
43.5 0.7091
43.525 0.7546
43.55 0.7915
43.575 0.8198
43.6 0.8418
43.625 0.8586
43.65 0.8727
43.675 0.884
43.7 0.8928
43.725 0.8987
43.75 0.9
43.775 0.897
43.8 0.8913
43.825 0.8835
43.85 0.8747
43.875 0.8662
43.9 0.8569
43.925 0.8436
43.95 0.8273
43.975 0.8107
44 0.7959
44.025 0.7772
44.05 0.7563
44.075 0.7364
44.1 0.7183
44.125 0.7025
44.15 0.6873
44.175 0.6709
44.2 0.6523
44.225 0.6307
44.25 0.6051
44.275 0.5755
44.3 0.5451
44.325 0.5194
44.35 0.4975
44.375 0.48
44.4 0.4677
44.425 0.4539
44.45 0.4349
44.475 0.4089
44.5 0.375
44.525 0.3397
44.55 0.3089
44.575 0.288
44.6 0.2877
44.625 0.307
44.65 0.3296
44.675 0.3482
44.7 0.361
44.725 0.3672
44.75 0.3711
44.775 0.3802
44.8 0.3991
44.825 0.4301
44.85 0.4683
44.875 0.4999
44.9 0.5212
44.925 0.5365
44.95 0.5514
44.975 0.5663
45 0.5777
45.025 0.5863
45.05 0.5951
45.075 0.6011
45.1 0.6063
45.125 0.6065
45.15 0.5964
45.175 0.5758
45.2 0.5455
45.225 0.512
45.25 0.4777
45.275 0.4423
45.3 0.4022
45.325 0.355
45.35 0.2967
45.375 0.2283
45.4 0.1502
45.425 0.0635
45.45 -0.0333
45.475 -0.1395
45.5 -0.2452
45.525 -0.3365
45.55 -0.414
45.575 -0.4818
45.6 -0.5385
45.625 -0.5856
45.65 -0.6253
45.675 -0.6612
45.7 -0.694
45.725 -0.7229
45.75 -0.7435
45.775 -0.749
45.8 -0.7369
45.825 -0.7183
45.85 -0.7001
45.875 -0.6869
45.9 -0.6808
45.925 -0.6798
45.95 -0.6758
45.975 -0.6659
46 -0.6544
46.025 -0.6491
46.05 -0.652
46.075 -0.6612
46.1 -0.6766
46.125 -0.7017
46.15 -0.7352
46.175 -0.7726
46.2 -0.8142
46.225 -0.8565
46.25 -0.8974
46.275 -0.9282
46.3 -0.9383
46.325 -0.9317
46.35 -0.9183
46.375 -0.9068
46.4 -0.8943
46.425 -0.875
46.45 -0.8502
46.475 -0.8183
46.5 -0.7819
46.525 -0.7471
46.55 -0.7161
46.575 -0.6899
46.6 -0.6693
46.625 -0.6515
46.65 -0.6378
46.675 -0.6276
46.7 -0.6201
46.725 -0.6153
46.75 -0.6135
46.775 -0.6141
46.8 -0.6177
46.825 -0.6232
46.85 -0.6294
46.875 -0.6335
46.9 -0.6352
46.925 -0.6354
46.95 -0.6331
46.975 -0.6282
47 -0.6245
47.025 -0.6236
47.05 -0.6273
47.075 -0.6344
47.1 -0.642
47.125 -0.645
47.15 -0.64
47.175 -0.6284
47.2 -0.6093
47.225 -0.5837
47.25 -0.5497
47.275 -0.5113
47.3 -0.4737
47.325 -0.4395
47.35 -0.4105
47.375 -0.3913
47.4 -0.3819
47.425 -0.3803
47.45 -0.383
47.475 -0.386
47.5 -0.3904
47.525 -0.394
47.55 -0.3916
47.575 -0.3788
47.6 -0.3595
47.625 -0.3385
47.65 -0.3182
47.675 -0.3007
47.7 -0.285
47.725 -0.2674
47.75 -0.2492
47.775 -0.2317
47.8 -0.2151
47.825 -0.2018
47.85 -0.1922
47.875 -0.1836
47.9 -0.1772
47.925 -0.1751
47.95 -0.1799
47.975 -0.1898
48 -0.2034
48.025 -0.2218
48.05 -0.2453
48.075 -0.2739
48.1 -0.3075
48.125 -0.3442
48.15 -0.3818
48.175 -0.4185
48.2 -0.4499
48.225 -0.4758
48.25 -0.4958
48.275 -0.5041
48.3 -0.4871
48.325 -0.436
48.35 -0.3575
48.375 -0.261
48.4 -0.1547
48.425 -0.0452
48.45 0.0698
48.475 0.1909
48.5 0.3157
48.525 0.4403
48.55 0.561
48.575 0.6746
48.6 0.7852
48.625 0.8915
48.65 0.9928
48.675 1.0886
48.7 1.1796
48.725 1.2663
48.75 1.347
48.775 1.421
48.8 1.4873
48.825 1.5454
48.85 1.5974
48.875 1.6441
48.9 1.6886
48.925 1.7315
48.95 1.77
48.975 1.8023
49 1.8275
49.025 1.8467
49.05 1.8595
49.075 1.8675
49.1 1.8716
49.125 1.8718
49.15 1.8663
49.175 1.8553
49.2 1.8401
49.225 1.8252
49.25 1.8107
49.275 1.7942
49.3 1.778
49.325 1.7631
49.35 1.7515
49.375 1.749
49.4 1.7577
49.425 1.7775
49.45 1.8055
49.475 1.8342
49.5 1.8648
49.525 1.8979
49.55 1.932
49.575 1.9564
49.6 1.9684
49.625 1.9711
49.65 1.9668
49.675 1.9601
49.7 1.9528
49.725 1.9468
49.75 1.9435
49.775 1.9405
49.8 1.9337
49.825 1.9287
49.85 1.9337
49.875 1.9461
49.9 1.9649
49.925 1.9889
49.95 2.0151
49.975 2.0433
50 2.074
50.025 2.1083
50.05 2.1399
50.075 2.1652
50.1 2.1872
50.125 2.2053
50.15 2.2198
50.175 2.2322
50.2 2.2418
50.225 2.2489
50.25 2.2531
50.275 2.2537
50.3 2.2507
50.325 2.2408
50.35 2.2226
50.375 2.1997
50.4 2.1707
50.425 2.1374
50.45 2.1062
50.475 2.0795
50.5 2.0612
50.525 2.0485
50.55 2.036
50.575 2.0211
50.6 2.0095
50.625 2.0009
50.65 1.9919
50.675 1.9834
50.7 1.9812
50.725 1.9837
50.75 1.9848
50.775 1.9823
50.8 1.9746
50.825 1.9611
50.85 1.9427
50.875 1.9196
50.9 1.8921
50.925 1.8608
50.95 1.8263
50.975 1.7895
51 1.7521
51.025 1.7158
51.05 1.6793
51.075 1.6411
51.1 1.6008
51.125 1.5563
51.15 1.5084
51.175 1.4591
51.2 1.406
51.225 1.3505
51.25 1.295
51.275 1.2392
51.3 1.1943
51.325 1.1673
51.35 1.1556
51.375 1.1521
51.4 1.1547
51.425 1.1614
51.45 1.1728
51.475 1.1889
51.5 1.2069
51.525 1.2273
51.55 1.2513
51.575 1.2772
51.6 1.308
51.625 1.3475
51.65 1.3987
51.675 1.4574
51.7 1.5187
51.725 1.5784
51.75 1.6359
51.775 1.6906
51.8 1.7418
51.825 1.7901
51.85 1.8354
51.875 1.876
51.9 1.9117
51.925 1.9422
51.95 1.969
51.975 1.9919
52 2.0122
52.025 2.0317
52.05 2.055
52.075 2.0788
52.1 2.1009
52.125 2.1227
52.15 2.1463
52.175 2.1656
52.2 2.1744
52.225 2.1715
52.25 2.1599
52.275 2.1402
52.3 2.1117
52.325 2.0746
52.35 2.0297
52.375 1.9776
52.4 1.9193
52.425 1.8555
52.45 1.786
52.475 1.7144
52.5 1.6397
52.525 1.5655
52.55 1.4962
52.575 1.4304
52.6 1.3615
52.625 1.2875
52.65 1.2052
52.675 1.1179
52.7 1.0291
52.725 0.9473
52.75 0.8745
52.775 0.803
52.8 0.7265
52.825 0.6441
52.85 0.5591
52.875 0.4757
52.9 0.391
52.925 0.3046
52.95 0.2169
52.975 0.1315
53 0.0505
53.025 -0.0269
53.05 -0.0987
53.075 -0.1612
53.1 -0.2137
53.125 -0.2546
53.15 -0.2865
53.175 -0.3058
53.2 -0.3133
53.225 -0.31
53.25 -0.3002
53.275 -0.2836
53.3 -0.2647
53.325 -0.2455
53.35 -0.2195
53.375 -0.1754
53.4 -0.1119
53.425 -0.0387
53.45 0.0352
53.475 0.1078
53.5 0.1795
53.525 0.2499
53.55 0.316
53.575 0.3777
53.6 0.433
53.625 0.4813
53.65 0.523
53.675 0.5601
53.7 0.593
53.725 0.6194
53.75 0.6399
53.775 0.6548
53.8 0.6648
53.825 0.671
53.85 0.6762
53.875 0.6823
53.9 0.6906
53.925 0.6995
53.95 0.7084
53.975 0.7166
54 0.7228
54.025 0.7248
54.05 0.7197
54.075 0.7076
54.1 0.6905
54.125 0.6677
54.15 0.6392
54.175 0.6065
54.2 0.5719
54.225 0.5352
54.25 0.4953
54.275 0.4539
54.3 0.4111
54.325 0.3671
54.35 0.3227
54.375 0.2764
54.4 0.2286
54.425 0.1815
54.45 0.1392
54.475 0.1034
54.5 0.0747
54.525 0.0485
54.55 0.0233
54.575 -0.0017
54.6 -0.027
54.625 -0.0508
54.65 -0.0699
54.675 -0.0845
54.7 -0.0979
54.725 -0.1094
54.75 -0.1219
54.775 -0.1373
54.8 -0.1532
54.825 -0.1672
54.85 -0.1808
54.875 -0.1836
54.9 -0.1762
54.925 -0.1681
54.95 -0.1677
54.975 -0.1728
55 -0.1823
55.025 -0.1917
55.05 -0.1939
55.075 -0.1846
55.1 -0.1647
55.125 -0.1397
55.15 -0.1157
55.175 -0.0977
55.2 -0.0874
55.225 -0.0834
55.25 -0.0878
55.275 -0.1017
55.3 -0.1255
55.325 -0.1569
55.35 -0.1978
55.375 -0.2432
55.4 -0.2932
55.425 -0.3468
55.45 -0.4014
55.475 -0.4518
55.5 -0.4927
55.525 -0.5279
55.55 -0.5583
55.575 -0.5896
55.6 -0.6247
55.625 -0.6651
55.65 -0.7052
55.675 -0.7372
55.7 -0.7559
55.725 -0.7626
55.75 -0.7632
55.775 -0.7606
55.8 -0.756
55.825 -0.751
55.85 -0.75
55.875 -0.7563
55.9 -0.769
55.925 -0.7873
55.95 -0.8092
55.975 -0.8361
56 -0.87
56.025 -0.9089
56.05 -0.9553
56.075 -1.0077
56.1 -1.0655
56.125 -1.1272
56.15 -1.1907
56.175 -1.2565
56.2 -1.3233
56.225 -1.3817
56.25 -1.4209
56.275 -1.4366
56.3 -1.4312
56.325 -1.4003
56.35 -1.3452
56.375 -1.274
56.4 -1.1945
56.425 -1.1135
56.45 -1.0354
56.475 -0.9614
56.5 -0.8889
56.525 -0.8122
56.55 -0.7363
56.575 -0.6665
56.6 -0.6044
56.625 -0.5507
56.65 -0.5069
56.675 -0.4743
56.7 -0.4525
56.725 -0.4367
56.75 -0.4264
56.775 -0.4224
56.8 -0.4263
56.825 -0.4397
56.85 -0.4574
56.875 -0.4775
56.9 -0.4974
56.925 -0.5155
56.95 -0.5371
56.975 -0.5622
57 -0.5881
57.025 -0.6125
57.05 -0.6357
57.075 -0.6541
57.1 -0.6626
57.125 -0.6653
57.15 -0.6698
57.175 -0.6816
57.2 -0.7
57.225 -0.7264
57.25 -0.7617
57.275 -0.8041
57.3 -0.8552
57.325 -0.9154
57.35 -0.9784
57.375 -1.0335
57.4 -1.0753
57.425 -1.1077
57.45 -1.1306
57.475 -1.1507
57.5 -1.1739
57.525 -1.1988
57.55 -1.2221
57.575 -1.2368
57.6 -1.2371
57.625 -1.2197
57.65 -1.1894
57.675 -1.1501
57.7 -1.1075
57.725 -1.0617
57.75 -1.012
57.775 -0.962
57.8 -0.9154
57.825 -0.868
57.85 -0.8142
57.875 -0.7536
57.9 -0.69
57.925 -0.629
57.95 -0.5741
57.975 -0.5269
58 -0.4872
58.025 -0.4544
58.05 -0.4278
58.075 -0.4079
58.1 -0.389
58.125 -0.3688
58.15 -0.3504
58.175 -0.3294
58.2 -0.3035
58.225 -0.2731
58.25 -0.2445
58.275 -0.2195
58.3 -0.1988
58.325 -0.1854
58.35 -0.1756
58.375 -0.1644
58.4 -0.1555
58.425 -0.1527
58.45 -0.1605
58.475 -0.1786
58.5 -0.2064
58.525 -0.2441
58.55 -0.2873
58.575 -0.3255
58.6 -0.3526
58.625 -0.3753
58.65 -0.3989
58.675 -0.4293
58.7 -0.4644
58.725 -0.5002
58.75 -0.5393
58.775 -0.5853
58.8 -0.6371
58.825 -0.6896
58.85 -0.7409
58.875 -0.7859
58.9 -0.8185
58.925 -0.8398
58.95 -0.8593
58.975 -0.8801
59 -0.9034
59.025 -0.9323
59.05 -0.9688
59.075 -1.0096
59.1 -1.0485
59.125 -1.0799
59.15 -1.0987
59.175 -1.1061
59.2 -1.109
59.225 -1.1121
59.25 -1.1186
59.275 -1.1262
59.3 -1.1356
59.325 -1.1483
59.35 -1.1618
59.375 -1.1735
59.4 -1.1783
59.425 -1.1741
59.45 -1.1619
59.475 -1.1393
59.5 -1.1098
59.525 -1.0801
59.55 -1.0491
59.575 -1.0177
59.6 -0.9901
59.625 -0.9696
59.65 -0.9542
59.675 -0.9435
59.7 -0.9364
59.725 -0.9298
59.75 -0.9253
59.775 -0.9238
59.8 -0.9223
59.825 -0.9172
59.85 -0.9048
59.875 -0.8894
59.9 -0.8744
59.925 -0.8588
59.95 -0.8443
59.975 -0.83
60 -0.816
60.025 -0.8029
60.05 -0.7888
60.075 -0.7712
60.1 -0.7522
60.125 -0.7333
60.15 -0.7127
60.175 -0.6918
60.2 -0.671
60.225 -0.6501
60.25 -0.632
60.275 -0.6188
60.3 -0.6135
60.325 -0.6155
60.35 -0.6239
60.375 -0.6341
60.4 -0.6426
60.425 -0.6521
60.45 -0.6689
60.475 -0.6952
60.5 -0.7235
60.525 -0.7412
60.55 -0.7419
60.575 -0.7281
60.6 -0.7115
60.625 -0.6954
60.65 -0.6775
60.675 -0.6529
60.7 -0.628
60.725 -0.6032
60.75 -0.5813
60.775 -0.5624
60.8 -0.5475
60.825 -0.5358
60.85 -0.5277
60.875 -0.5247
60.9 -0.5261
60.925 -0.526
60.95 -0.5181
60.975 -0.5009
61 -0.4748
61.025 -0.44
61.05 -0.3975
61.075 -0.3547
61.1 -0.3184
61.125 -0.2915
61.15 -0.273
61.175 -0.2595
61.2 -0.246
61.225 -0.2309
61.25 -0.2138
61.275 -0.1969
61.3 -0.1836
61.325 -0.1764
61.35 -0.175
61.375 -0.1791
61.4 -0.1902
61.425 -0.2057
61.45 -0.2249
61.475 -0.2427
61.5 -0.2416
61.525 -0.2234
61.55 -0.2016
61.575 -0.1801
61.6 -0.1578
61.625 -0.1346
61.65 -0.1132
61.675 -0.094
61.7 -0.0757
61.725 -0.0557
61.75 -0.0365
61.775 -0.0227
61.8 -0.0146
61.825 -0.0134
61.85 -0.0138
61.875 -0.0112
61.9 -0.0043
61.925 0.0046
61.95 0.0127
61.975 0.0203
62 0.0324
62.025 0.0557
62.05 0.0842
62.075 0.1086
62.1 0.1245
62.125 0.1338
62.15 0.14
62.175 0.1441
62.2 0.1469
62.225 0.145
62.25 0.1393
62.275 0.1334
62.3 0.1263
62.325 0.124
62.35 0.129
62.375 0.141
62.4 0.1548
62.425 0.1692
62.45 0.1871
62.475 0.205
62.5 0.2232
62.525 0.2422
62.55 0.2647
62.575 0.2925
62.6 0.3222
62.625 0.3514
62.65 0.3793
62.675 0.4095
62.7 0.4429
62.725 0.4826
62.75 0.5288
62.775 0.5762
62.8 0.6266
62.825 0.6874
62.85 0.7591
62.875 0.8432
62.9 0.9381
62.925 1.0332
62.95 1.1252
62.975 1.212
63 1.2948
63.025 1.3714
63.05 1.436
63.075 1.4881
63.1 1.5244
63.125 1.5475
63.15 1.5568
63.175 1.5541
63.2 1.5445
63.225 1.5357
63.25 1.5407
63.275 1.5514
63.3 1.5581
63.325 1.5573
63.35 1.547
63.375 1.5287
63.4 1.5058
63.425 1.474
63.45 1.433
63.475 1.3805
63.5 1.3154
63.525 1.2365
63.55 1.1516
63.575 1.0688
63.6 0.9914
63.625 0.9266
63.65 0.8764
63.675 0.839
63.7 0.807
63.725 0.7807
63.75 0.7642
63.775 0.7617
63.8 0.7756
63.825 0.8054
63.85 0.8354
63.875 0.8644
63.9 0.8951
63.925 0.93
63.95 0.9662
63.975 0.9982
64 1.0227
64.025 1.0395
64.05 1.0484
64.075 1.0523
64.1 1.05
64.125 1.0388
64.15 1.0162
64.175 0.9836
64.2 0.9438
64.225 0.8976
64.25 0.8471
64.275 0.7952
64.3 0.7416
64.325 0.6831
64.35 0.6205
64.375 0.5523
64.4 0.4792
64.425 0.4024
64.45 0.3231
64.475 0.2414
64.5 0.1574
64.525 0.0749
64.55 -0.0031
64.575 -0.074
64.6 -0.1352
64.625 -0.1843
64.65 -0.2295
64.675 -0.2716
64.7 -0.3094
64.725 -0.3422
64.75 -0.3648
64.775 -0.3738
64.8 -0.3688
64.825 -0.3528
64.85 -0.313
64.875 -0.2429
64.9 -0.1528
64.925 -0.051
64.95 0.0558
64.975 0.1619
65 0.2655
65.025 0.3656
65.05 0.4613
65.075 0.5532
65.1 0.639
65.125 0.7202
65.15 0.7981
65.175 0.877
65.2 0.9563
65.225 1.0329
65.25 1.1051
65.275 1.1779
65.3 1.2631
65.325 1.3663
65.35 1.4772
65.375 1.5848
65.4 1.6836
65.425 1.7738
65.45 1.8557
65.475 1.9311
65.5 2.001
65.525 2.0661
65.55 2.1262
65.575 2.1826
65.6 2.2356
65.625 2.2848
65.65 2.3299
65.675 2.3715
65.7 2.4099
65.725 2.445
65.75 2.476
65.775 2.5034
65.8 2.5278
65.825 2.5481
65.85 2.5631
65.875 2.5739
65.9 2.5807
65.925 2.5842
65.95 2.5838
65.975 2.5803
66 2.5747
66.025 2.5675
66.05 2.5592
66.075 2.5488
66.1 2.5347
66.125 2.5178
66.15 2.4991
66.175 2.4803
66.2 2.4642
66.225 2.4519
66.25 2.4453
66.275 2.442
66.3 2.438
66.325 2.4307
66.35 2.4196
66.375 2.4047
66.4 2.3856
66.425 2.363
66.45 2.3382
66.475 2.3113
66.5 2.2818
66.525 2.2496
66.55 2.2132
66.575 2.173
66.6 2.1306
66.625 2.087
66.65 2.0427
66.675 1.9977
66.7 1.9513
66.725 1.9007
66.75 1.8452
66.775 1.7849
66.8 1.7225
66.825 1.6595
66.85 1.5942
66.875 1.5279
66.9 1.461
66.925 1.3946
66.95 1.3303
66.975 1.2691
67 1.2095
67.025 1.1521
67.05 1.0999
67.075 1.0507
67.1 1.0032
67.125 0.9563
67.15 0.9088
67.175 0.8655
67.2 0.8287
67.225 0.7966
67.25 0.7735
67.275 0.7691
67.3 0.779
67.325 0.7883
67.35 0.7913
67.375 0.7904
67.4 0.7851
67.425 0.7727
67.45 0.7549
67.475 0.7299
67.5 0.6969
67.525 0.657
67.55 0.6112
67.575 0.5623
67.6 0.5124
67.625 0.4653
67.65 0.4239
67.675 0.3954
67.7 0.388
67.725 0.4044
67.75 0.4399
67.775 0.4817
67.8 0.5228
67.825 0.5602
67.85 0.5933
67.875 0.6252
67.9 0.6553
67.925 0.6804
67.95 0.7012
67.975 0.7201
68 0.7383
68.025 0.7552
68.05 0.7736
68.075 0.8072
68.1 0.8594
68.125 0.9116
68.15 0.956
68.175 0.9942
68.2 1.0268
68.225 1.0558
68.25 1.082
68.275 1.1063
68.3 1.1262
68.325 1.1402
68.35 1.1506
68.375 1.1532
68.4 1.1488
68.425 1.1406
68.45 1.1298
68.475 1.1155
68.5 1.0974
68.525 1.0729
68.55 1.0444
68.575 1.0262
68.6 1.0369
68.625 1.0711
68.65 1.1117
68.675 1.1496
68.7 1.1807
68.725 1.2085
68.75 1.2378
68.775 1.2642
68.8 1.2857
68.825 1.3025
68.85 1.3136
68.875 1.3188
68.9 1.3189
68.925 1.313
68.95 1.3014
68.975 1.2861
69 1.2682
69.025 1.2489
69.05 1.2313
69.075 1.2151
69.1 1.1974
69.125 1.175
69.15 1.1465
69.175 1.1124
69.2 1.0719
69.225 1.0277
69.25 0.9903
69.275 0.97
69.3 0.9617
69.325 0.9612
69.35 0.9714
69.375 0.9959
69.4 1.0344
69.425 1.0885
69.45 1.1482
69.475 1.2042
69.5 1.2546
69.525 1.2976
69.55 1.3327
69.575 1.3614
69.6 1.3839
69.625 1.3987
69.65 1.4071
69.675 1.4112
69.7 1.4116
69.725 1.41
69.75 1.407
69.775 1.4034
69.8 1.4
69.825 1.3963
69.85 1.3892
69.875 1.3781
69.9 1.364
69.925 1.3488
69.95 1.3331
69.975 1.3161
70 1.2951
70.025 1.2706
70.05 1.2421
70.075 1.2079
70.1 1.1677
70.125 1.1215
70.15 1.0696
70.175 1.0124
70.2 0.9498
70.225 0.8814
70.25 0.8076
70.275 0.7277
70.3 0.6419
70.325 0.5503
70.35 0.4529
70.375 0.3506
70.4 0.2448
70.425 0.1415
70.45 0.0507
70.475 -0.0171
70.5 -0.0529
70.525 -0.0651
70.55 -0.0701
70.575 -0.0813
70.6 -0.1012
70.625 -0.1314
70.65 -0.1688
70.675 -0.2114
70.7 -0.2493
70.725 -0.2724
70.75 -0.2768
70.775 -0.2723
70.8 -0.2588
70.825 -0.2304
70.85 -0.1932
70.875 -0.1559
70.9 -0.1232
70.925 -0.0954
70.95 -0.0714
70.975 -0.0499
71 -0.0315
71.025 -0.0163
71.05 -0.0045
71.075 0.007
71.1 0.0368
71.125 0.0929
71.15 0.1654
71.175 0.2382
71.2 0.3037
71.225 0.3615
71.25 0.4127
71.275 0.4566
71.3 0.4927
71.325 0.5185
71.35 0.5333
71.375 0.5396
71.4 0.5435
71.425 0.5508
71.45 0.5587
71.475 0.56
71.5 0.5529
71.525 0.5377
71.55 0.5142
71.575 0.4845
71.6 0.4513
71.625 0.4161
71.65 0.3781
71.675 0.3361
71.7 0.2893
71.725 0.2382
71.75 0.1834
71.775 0.1247
71.8 0.0636
71.825 0.0018
71.85 -0.0579
71.875 -0.1145
71.9 -0.1674
71.925 -0.2162
71.95 -0.2597
71.975 -0.2946
72 -0.3203
72.025 -0.3427
72.05 -0.3648
72.075 -0.387
72.1 -0.4137
72.125 -0.4443
72.15 -0.4764
72.175 -0.5088
72.2 -0.5429
72.225 -0.5801
72.25 -0.6152
72.275 -0.6426
72.3 -0.6586
72.325 -0.6609
72.35 -0.6574
72.375 -0.659
72.4 -0.6638
72.425 -0.6732
72.45 -0.6865
72.475 -0.7014
72.5 -0.7145
72.525 -0.7251
72.55 -0.7287
72.575 -0.714
72.6 -0.6776
72.625 -0.6272
72.65 -0.5685
72.675 -0.5092
72.7 -0.4512
72.725 -0.3901
72.75 -0.3243
72.775 -0.2583
72.8 -0.1968
72.825 -0.142
72.85 -0.0936
72.875 -0.0489
72.9 -0.009
72.925 0.027
72.95 0.0578
72.975 0.0823
73 0.1008
73.025 0.1156
73.05 0.1279
73.075 0.136
73.1 0.1377
73.125 0.1335
73.15 0.1287
73.175 0.1256
73.2 0.1242
73.225 0.1222
73.25 0.1211
73.275 0.1241
73.3 0.1319
73.325 0.1477
73.35 0.178
73.375 0.2195
73.4 0.2557
73.425 0.2833
73.45 0.3015
73.475 0.3112
73.5 0.3138
73.525 0.3128
73.55 0.3141
73.575 0.3237
73.6 0.3453
73.625 0.3794
73.65 0.4206
73.675 0.4602
73.7 0.4933
73.725 0.5185
73.75 0.5334
73.775 0.5385
73.8 0.5331
73.825 0.5182
73.85 0.4931
73.875 0.4569
73.9 0.4116
73.925 0.3583
73.95 0.2956
73.975 0.2282
74 0.1608
74.025 0.1005
74.05 0.0543
74.075 0.0205
74.1 -0.0037
74.125 -0.0208
74.15 -0.0339
74.175 -0.0427
74.2 -0.0461
74.225 -0.036
74.25 -0.0174
74.275 -0.001
74.3 0.0081
74.325 0.0056
74.35 -0.0045
74.375 -0.0178
74.4 -0.0288
74.425 -0.0299
74.45 -0.016
74.475 0.0126
74.5 0.0484
74.525 0.0924
74.55 0.1506
74.575 0.2199
74.6 0.2978
74.625 0.3802
74.65 0.4602
74.675 0.5358
74.7 0.6105
74.725 0.6836
74.75 0.7568
74.775 0.8313
74.8 0.9073
74.825 0.9802
74.85 1.0459
74.875 1.1034
74.9 1.1515
74.925 1.1901
74.95 1.2177
74.975 1.2353
75 1.245
75.025 1.2487
75.05 1.2483
75.075 1.2456
75.1 1.2384
75.125 1.2255
75.15 1.2071
75.175 1.18
75.2 1.1459
75.225 1.1065
75.25 1.0678
75.275 1.039
75.3 1.029
75.325 1.0407
75.35 1.0752
75.375 1.1208
75.4 1.1632
75.425 1.1968
75.45 1.2198
75.475 1.2322
75.5 1.2339
75.525 1.2261
75.55 1.2118
75.575 1.1939
75.6 1.172
75.625 1.1429
75.65 1.1045
75.675 1.0561
75.7 0.9989
75.725 0.9393
75.75 0.8916
75.775 0.8531
75.8 0.8151
75.825 0.7757
75.85 0.7346
75.875 0.6921
75.9 0.6467
75.925 0.5963
75.95 0.5386
75.975 0.4778
76 0.4211
76.025 0.3667
76.05 0.3172
76.075 0.2737
76.1 0.2401
76.125 0.2193
76.15 0.2116
76.175 0.2116
76.2 0.2184
76.225 0.2307
76.25 0.2463
76.275 0.2673
76.3 0.2971
76.325 0.3297
76.35 0.356
76.375 0.3728
76.4 0.3862
76.425 0.3969
76.45 0.4175
76.475 0.4503
76.5 0.4789
76.525 0.499
76.55 0.5113
76.575 0.5183
76.6 0.5192
76.625 0.5174
76.65 0.5139
76.675 0.5091
76.7 0.4989
76.725 0.4811
76.75 0.4535
76.775 0.4161
76.8 0.3706
76.825 0.3181
76.85 0.2609
76.875 0.2023
76.9 0.1434
76.925 0.0848
76.95 0.0256
76.975 -0.029
77 -0.0764
77.025 -0.1197
77.05 -0.1642
77.075 -0.2043
77.1 -0.2388
77.125 -0.2748
77.15 -0.3176
77.175 -0.3699
77.2 -0.4311
77.225 -0.4955
77.25 -0.5512
77.275 -0.5913
77.3 -0.6133
77.325 -0.6246
77.35 -0.6165
77.375 -0.5857
77.4 -0.5398
77.425 -0.4946
77.45 -0.4564
77.475 -0.4266
77.5 -0.4029
77.525 -0.3837
77.55 -0.358
77.575 -0.317
77.6 -0.2601
77.625 -0.1889
77.65 -0.1137
77.675 -0.0428
77.7 0.0197
77.725 0.0721
77.75 0.1142
77.775 0.1512
77.8 0.1849
77.825 0.2136
77.85 0.2364
77.875 0.2514
77.9 0.2591
77.925 0.2651
77.95 0.275
77.975 0.2827
78 0.2817
78.025 0.273
78.05 0.2604
78.075 0.2468
78.1 0.226
78.125 0.1969
78.15 0.1697
78.175 0.1577
78.2 0.1621
78.225 0.1781
78.25 0.2076
78.275 0.2448
78.3 0.285
78.325 0.3287
78.35 0.3767
78.375 0.4306
78.4 0.4833
78.425 0.5312
78.45 0.5832
78.475 0.6357
78.5 0.6841
78.525 0.7258
78.55 0.7611
78.575 0.7899
78.6 0.8132
78.625 0.8297
78.65 0.8394
78.675 0.8424
78.7 0.8376
78.725 0.8254
78.75 0.8066
78.775 0.7809
78.8 0.7474
78.825 0.7055
78.85 0.6588
78.875 0.6127
78.9 0.5772
78.925 0.5608
78.95 0.555
78.975 0.5494
79 0.5425
79.025 0.532
79.05 0.5146
79.075 0.4933
79.1 0.47
79.125 0.4449
79.15 0.4192
79.175 0.3946
79.2 0.3783
79.225 0.3736
79.25 0.3807
79.275 0.3913
79.3 0.3982
79.325 0.4022
79.35 0.4005
79.375 0.3929
79.4 0.3845
79.425 0.3779
79.45 0.3724
79.475 0.3711
79.5 0.3742
79.525 0.379
79.55 0.3876
79.575 0.4017
79.6 0.4153
79.625 0.4225
79.65 0.4232
79.675 0.421
79.7 0.4234
79.725 0.4389
79.75 0.4683
79.775 0.5089
79.8 0.5537
79.825 0.595
79.85 0.6304
79.875 0.6591
79.9 0.6812
79.925 0.696
79.95 0.7025
79.975 0.7007
80 0.693
80.025 0.679
80.05 0.6598
80.075 0.6395
80.1 0.6207
80.125 0.6119
80.15 0.6111
80.175 0.6133
80.2 0.6223
80.225 0.6361
80.25 0.6532
80.275 0.673
80.3 0.6924
80.325 0.7085
80.35 0.7197
80.375 0.7307
80.4 0.7461
80.425 0.7698
80.45 0.8045
80.475 0.8448
80.5 0.8841
80.525 0.9226
80.55 0.96
80.575 0.9922
80.6 1.0196
80.625 1.0447
80.65 1.0669
80.675 1.0839
80.7 1.0959
80.725 1.1026
80.75 1.1013
80.775 1.0933
80.8 1.084
80.825 1.0721
80.85 1.058
80.875 1.0402
80.9 1.0184
80.925 0.993
80.95 0.9641
80.975 0.9359
81 0.9119
81.025 0.8905
81.05 0.8706
81.075 0.8527
81.1 0.8336
81.125 0.8147
81.15 0.7985
81.175 0.7851
81.2 0.776
81.225 0.7685
81.25 0.7582
81.275 0.7463
81.3 0.733
81.325 0.7199
81.35 0.7038
81.375 0.6856
81.4 0.6658
81.425 0.6446
81.45 0.6228
81.475 0.604
81.5 0.5906
81.525 0.58
81.55 0.5744
81.575 0.5721
81.6 0.5707
81.625 0.5657
81.65 0.5584
81.675 0.5522
81.7 0.549
81.725 0.544
81.75 0.5343
81.775 0.5184
81.8 0.4958
81.825 0.4675
81.85 0.4356
81.875 0.4017
81.9 0.37
81.925 0.3427
81.95 0.3171
81.975 0.2991
82 0.2941
82.025 0.2971
82.05 0.3047
82.075 0.3177
82.1 0.3309
82.125 0.3427
82.15 0.3539
82.175 0.3631
82.2 0.3685
82.225 0.3718
82.25 0.3734
82.275 0.3744
82.3 0.3792
82.325 0.3894
82.35 0.4027
82.375 0.4213
82.4 0.4461
82.425 0.4752
82.45 0.5078
82.475 0.5465
82.5 0.5954
82.525 0.6505
82.55 0.7084
82.575 0.7655
82.6 0.8166
82.625 0.8606
82.65 0.8974
82.675 0.9271
82.7 0.9503
82.725 0.9678
82.75 0.9778
82.775 0.9794
82.8 0.9733
82.825 0.9589
82.85 0.9365
82.875 0.907
82.9 0.8717
82.925 0.8339
82.95 0.8011
82.975 0.7814
83 0.7782
83.025 0.7867
83.05 0.794
83.075 0.7966
83.1 0.7954
83.125 0.7914
83.15 0.7836
83.175 0.7722
83.2 0.7595
83.225 0.7477
83.25 0.738
83.275 0.7377
83.3 0.7546
83.325 0.7829
83.35 0.8119
83.375 0.8397
83.4 0.8656
83.425 0.8872
83.45 0.9033
83.475 0.9128
83.5 0.9154
83.525 0.9103
83.55 0.8969
83.575 0.8772
83.6 0.8514
83.625 0.8225
83.65 0.7988
83.675 0.7919
83.7 0.8026
83.725 0.824
83.75 0.8445
83.775 0.8606
83.8 0.8721
83.825 0.8775
83.85 0.8745
83.875 0.8644
83.9 0.8487
83.925 0.8286
83.95 0.8023
83.975 0.7687
84 0.7288
84.025 0.6826
84.05 0.6283
84.075 0.5661
84.1 0.4985
84.125 0.4276
84.15 0.3517
84.175 0.2699
84.2 0.1801
84.225 0.0849
84.25 -0.0129
84.275 -0.1061
84.3 -0.1778
84.325 -0.2192
84.35 -0.2432
84.375 -0.2549
84.4 -0.2602
84.425 -0.2599
84.45 -0.2528
84.475 -0.2444
84.5 -0.2391
84.525 -0.2394
84.55 -0.2455
84.575 -0.2541
84.6 -0.2637
84.625 -0.2794
84.65 -0.3032
84.675 -0.3317
84.7 -0.3648
84.725 -0.4036
84.75 -0.4496
84.775 -0.5048
84.8 -0.5666
84.825 -0.6301
84.85 -0.6891
84.875 -0.7401
84.9 -0.7854
84.925 -0.8275
84.95 -0.8703
84.975 -0.9039
85 -0.9243
85.025 -0.9415
85.05 -0.9595
85.075 -0.9738
85.1 -0.9753
85.125 -0.9582
85.15 -0.9226
85.175 -0.8697
85.2 -0.8126
85.225 -0.7614
85.25 -0.7181
85.275 -0.6817
85.3 -0.6495
85.325 -0.6194
85.35 -0.5948
85.375 -0.5732
85.4 -0.544
85.425 -0.5048
85.45 -0.4648
85.475 -0.432
85.5 -0.4068
85.525 -0.389
85.55 -0.3769
85.575 -0.37
85.6 -0.3698
85.625 -0.3769
85.65 -0.3896
85.675 -0.4073
85.7 -0.428
85.725 -0.4567
85.75 -0.4938
85.775 -0.5336
85.8 -0.5751
85.825 -0.615
85.85 -0.6532
85.875 -0.6841
85.9 -0.7086
85.925 -0.7252
85.95 -0.7343
85.975 -0.7371
86 -0.734
86.025 -0.7227
86.05 -0.7047
86.075 -0.69
86.1 -0.6841
86.125 -0.6875
86.15 -0.6959
86.175 -0.7058
86.2 -0.7194
86.225 -0.7398
86.25 -0.7672
86.275 -0.7986
86.3 -0.831
86.325 -0.8569
86.35 -0.8701
86.375 -0.8685
86.4 -0.8569
86.425 -0.8513
86.45 -0.8584
86.475 -0.8756
86.5 -0.8931
86.525 -0.907
86.55 -0.9225
86.575 -0.9415
86.6 -0.9667
86.625 -0.9986
86.65 -1.0393
86.675 -1.0883
86.7 -1.1381
86.725 -1.1797
86.75 -1.2107
86.775 -1.2396
86.8 -1.2721
86.825 -1.3036
86.85 -1.3294
86.875 -1.348
86.9 -1.3618
86.925 -1.3712
86.95 -1.3748
86.975 -1.3754
87 -1.3785
87.025 -1.39
87.05 -1.4101
87.075 -1.4278
87.1 -1.4314
87.125 -1.4166
87.15 -1.3913
87.175 -1.3612
87.2 -1.3248
87.225 -1.2771
87.25 -1.2179
87.275 -1.1442
87.3 -1.0614
87.325 -0.974
87.35 -0.8885
87.375 -0.8088
87.4 -0.7333
87.425 -0.6619
87.45 -0.594
87.475 -0.5282
87.5 -0.4663
87.525 -0.4092
87.55 -0.3572
87.575 -0.3098
87.6 -0.2684
87.625 -0.2328
87.65 -0.2023
87.675 -0.1748
87.7 -0.1478
87.725 -0.1222
87.75 -0.1003
87.775 -0.0842
87.8 -0.0738
87.825 -0.0677
87.85 -0.0634
87.875 -0.0588
87.9 -0.055
87.925 -0.0549
87.95 -0.0605
87.975 -0.0742
88 -0.096
88.025 -0.1246
88.05 -0.1584
88.075 -0.1974
88.1 -0.2433
88.125 -0.2965
88.15 -0.3553
88.175 -0.4202
88.2 -0.4899
88.225 -0.5639
88.25 -0.6437
88.275 -0.7296
88.3 -0.8215
88.325 -0.9207
88.35 -1.0252
88.375 -1.1315
88.4 -1.2353
88.425 -1.3372
88.45 -1.4404
88.475 -1.5369
88.5 -1.6252
88.525 -1.7001
88.55 -1.7555
88.575 -1.7777
88.6 -1.7712
88.625 -1.7591
88.65 -1.7521
88.675 -1.754
88.7 -1.7671
88.725 -1.7898
88.75 -1.8216
88.775 -1.8602
88.8 -1.9016
88.825 -1.945
88.85 -1.9921
88.875 -2.045
88.9 -2.1058
88.925 -2.1785
88.95 -2.2641
88.975 -2.3553
89 -2.4478
89.025 -2.5382
89.05 -2.6214
89.075 -2.6959
89.1 -2.7624
89.125 -2.8165
89.15 -2.8565
89.175 -2.8755
89.2 -2.8723
89.225 -2.8511
89.25 -2.8188
89.275 -2.7763
89.3 -2.7251
89.325 -2.6715
89.35 -2.6178
89.375 -2.5644
89.4 -2.5116
89.425 -2.462
89.45 -2.418
89.475 -2.381
89.5 -2.3498
89.525 -2.3214
89.55 -2.2975
89.575 -2.2767
89.6 -2.2598
89.625 -2.2491
89.65 -2.247
89.675 -2.2538
89.7 -2.2615
89.725 -2.262
89.75 -2.2509
89.775 -2.2381
89.8 -2.2284
89.825 -2.2214
89.85 -2.2191
89.875 -2.222
89.9 -2.2319
89.925 -2.2501
89.95 -2.2754
89.975 -2.3097
90 -2.346
90.025 -2.3801
90.05 -2.413
90.075 -2.4423
90.1 -2.4707
90.125 -2.5002
90.15 -2.5297
90.175 -2.5583
90.2 -2.5893
90.225 -2.6198
90.25 -2.6447
90.275 -2.6604
90.3 -2.6672
90.325 -2.6689
90.35 -2.6658
90.375 -2.6594
90.4 -2.6443
90.425 -2.6198
90.45 -2.5953
90.475 -2.5756
90.5 -2.5568
90.525 -2.5363
90.55 -2.5111
90.575 -2.4887
90.6 -2.4679
90.625 -2.4475
90.65 -2.4292
90.675 -2.4135
90.7 -2.4049
90.725 -2.4029
90.75 -2.4057
90.775 -2.4105
90.8 -2.4206
90.825 -2.4387
90.85 -2.4648
90.875 -2.498
90.9 -2.5339
90.925 -2.5704
90.95 -2.6078
90.975 -2.649
91 -2.6953
91.025 -2.7455
91.05 -2.799
91.075 -2.8543
91.1 -2.9087
91.125 -2.9624
91.15 -3.012
91.175 -3.0517
91.2 -3.08
91.225 -3.0982
91.25 -3.1131
91.275 -3.1349
91.3 -3.1698
91.325 -3.2155
91.35 -3.2643
91.375 -3.3122
91.4 -3.3534
91.425 -3.3808
91.45 -3.3827
91.475 -3.3621
91.5 -3.325
91.525 -3.275
91.55 -3.2143
91.575 -3.1532
91.6 -3.0941
91.625 -3.0363
91.65 -2.9806
91.675 -2.9327
91.7 -2.8932
91.725 -2.8572
91.75 -2.814
91.775 -2.7516
91.8 -2.6748
91.825 -2.594
91.85 -2.5202
91.875 -2.456
91.9 -2.399
91.925 -2.346
91.95 -2.296
91.975 -2.2497
92 -2.2048
92.025 -2.1605
92.05 -2.1151
92.075 -2.0694
92.1 -2.0258
92.125 -1.9874
92.15 -1.9517
92.175 -1.9142
92.2 -1.8718
92.225 -1.823
92.25 -1.7674
92.275 -1.7098
92.3 -1.6548
92.325 -1.6043
92.35 -1.5621
92.375 -1.5302
92.4 -1.5057
92.425 -1.4861
92.45 -1.4715
92.475 -1.4605
92.5 -1.4511
92.525 -1.446
92.55 -1.4428
92.575 -1.4426
92.6 -1.4465
92.625 -1.4565
92.65 -1.4701
92.675 -1.4878
92.7 -1.5122
92.725 -1.5442
92.75 -1.5839
92.775 -1.6267
92.8 -1.6663
92.825 -1.6921
92.85 -1.6934
92.875 -1.6751
92.9 -1.6507
92.925 -1.6249
92.95 -1.5957
92.975 -1.5529
93 -1.4964
93.025 -1.4301
93.05 -1.3571
93.075 -1.2848
93.1 -1.2205
93.125 -1.1685
93.15 -1.1277
93.175 -1.0965
93.2 -1.0715
93.225 -1.0514
93.25 -1.0388
93.275 -1.0296
93.3 -1.0224
93.325 -1.018
93.35 -1.0147
93.375 -1.009
93.4 -0.9999
93.425 -0.9868
93.45 -0.9708
93.475 -0.9482
93.5 -0.9183
93.525 -0.889
93.55 -0.8656
93.575 -0.8497
93.6 -0.8406
93.625 -0.8378
93.65 -0.8397
93.675 -0.8439
93.7 -0.8511
93.725 -0.8594
93.75 -0.8667
93.775 -0.8773
93.8 -0.8934
93.825 -0.9149
93.85 -0.9443
93.875 -0.9845
93.9 -1.0333
93.925 -1.091
93.95 -1.1556
93.975 -1.2268
94 -1.3037
94.025 -1.3849
94.05 -1.4709
94.075 -1.5618
94.1 -1.6539
94.125 -1.7445
94.15 -1.8306
94.175 -1.9124
94.2 -1.9882
94.225 -2.0556
94.25 -2.1184
94.275 -2.1787
94.3 -2.2358
94.325 -2.2889
94.35 -2.3362
94.375 -2.3784
94.4 -2.4101
94.425 -2.4342
94.45 -2.4535
94.475 -2.47
94.5 -2.4838
94.525 -2.488
94.55 -2.4808
94.575 -2.4662
94.6 -2.4427
94.625 -2.4119
94.65 -2.3777
94.675 -2.3455
94.7 -2.316
94.725 -2.2803
94.75 -2.2324
94.775 -2.168
94.8 -2.0861
94.825 -2.002
94.85 -1.9291
94.875 -1.8704
94.9 -1.8259
94.925 -1.7951
94.95 -1.7749
94.975 -1.7632
95 -1.7556
95.025 -1.7473
95.05 -1.7368
95.075 -1.7261
95.1 -1.7162
95.125 -1.7062
95.15 -1.6932
95.175 -1.674
95.2 -1.6483
95.225 -1.6221
95.25 -1.5957
95.275 -1.5628
95.3 -1.5264
95.325 -1.4951
95.35 -1.4734
95.375 -1.4613
95.4 -1.455
95.425 -1.4528
95.45 -1.4565
95.475 -1.4653
95.5 -1.4757
95.525 -1.4844
95.55 -1.4917
95.575 -1.4995
95.6 -1.509
95.625 -1.5186
95.65 -1.5291
95.675 -1.5436
95.7 -1.5614
95.725 -1.5811
95.75 -1.6053
95.775 -1.6344
95.8 -1.6655
95.825 -1.6962
95.85 -1.7257
95.875 -1.7588
95.9 -1.7966
95.925 -1.8372
95.95 -1.8801
95.975 -1.9247
96 -1.9687
96.025 -2.0054
96.05 -2.0306
96.075 -2.0401
96.1 -2.0336
96.125 -2.0149
96.15 -1.9827
96.175 -1.941
96.2 -1.892
96.225 -1.8367
96.25 -1.7795
96.275 -1.7282
96.3 -1.6849
96.325 -1.6469
96.35 -1.613
96.375 -1.5778
96.4 -1.533
96.425 -1.4725
96.45 -1.4026
96.475 -1.3348
96.5 -1.2792
96.525 -1.2425
96.55 -1.2301
96.575 -1.2348
96.6 -1.2423
96.625 -1.2477
96.65 -1.2575
96.675 -1.2751
96.7 -1.2948
96.725 -1.3074
96.75 -1.3047
96.775 -1.2862
96.8 -1.2576
96.825 -1.2224
96.85 -1.1847
96.875 -1.1459
96.9 -1.1066
96.925 -1.0636
96.95 -1.0114
96.975 -0.955
97 -0.9006
97.025 -0.8524
97.05 -0.8107
97.075 -0.7727
97.1 -0.7358
97.125 -0.6905
97.15 -0.6325
97.175 -0.5657
97.2 -0.4918
97.225 -0.4072
97.25 -0.3159
97.275 -0.2244
97.3 -0.1388
97.325 -0.0632
97.35 0.0033
97.375 0.063
97.4 0.1166
97.425 0.1644
97.45 0.2055
97.475 0.2399
97.5 0.2673
97.525 0.2879
97.55 0.3016
97.575 0.3111
97.6 0.3193
97.625 0.3257
97.65 0.3274
97.675 0.3204
97.7 0.3037
97.725 0.2772
97.75 0.2447
97.775 0.2117
97.8 0.1818
97.825 0.1507
97.85 0.1131
97.875 0.071
97.9 0.0293
97.925 -0.0029
97.95 -0.031
97.975 -0.0596
98 -0.088
98.025 -0.1151
98.05 -0.1391
98.075 -0.1598
98.1 -0.1792
98.125 -0.1977
98.15 -0.2185
98.175 -0.2407
98.2 -0.2659
98.225 -0.2925
98.25 -0.3182
98.275 -0.3461
98.3 -0.375
98.325 -0.4018
98.35 -0.4294
98.375 -0.4601
98.4 -0.4961
98.425 -0.5375
98.45 -0.586
98.475 -0.6395
98.5 -0.6944
98.525 -0.7512
98.55 -0.8062
98.575 -0.8589
98.6 -0.9094
98.625 -0.9569
98.65 -1.0058
98.675 -1.0571
98.7 -1.1076
98.725 -1.1528
98.75 -1.1869
98.775 -1.2073
98.8 -1.2132
98.825 -1.207
98.85 -1.1946
98.875 -1.1824
98.9 -1.172
98.925 -1.1623
98.95 -1.1471
98.975 -1.1237
99 -1.0944
99.025 -1.0604
99.05 -1.0237
99.075 -0.9879
99.1 -0.9541
99.125 -0.9247
99.15 -0.8996
99.175 -0.8765
99.2 -0.8559
99.225 -0.8405
99.25 -0.8314
99.275 -0.8291
99.3 -0.8332
99.325 -0.8432
99.35 -0.8591
99.375 -0.882
99.4 -0.9127
99.425 -0.9518
99.45 -0.9986
99.475 -1.0519
99.5 -1.1097
99.525 -1.1709
99.55 -1.2362
99.575 -1.3042
99.6 -1.3737
99.625 -1.4438
99.65 -1.5118
99.675 -1.5754
99.7 -1.6325
99.725 -1.6847
99.75 -1.7404
99.775 -1.8
99.8 -1.847
99.825 -1.8792
99.85 -1.9033
99.875 -1.9255
99.9 -1.9496
99.925 -1.9768
99.95 -2.0081
99.975 -2.0436
100 -2.0825
