# Supplementary material for: Uptake of N2O5 by aqueous aerosol unveiled using chemically accurate many-body potentials
Source: Nat Commun. 2022 Mar 10;13:1266. doi: 10.1038/s41467-022-28697-8 (PMC8913772; doi:10.1038/s41467-022-28697-8)
Supplement: Supplementary file 3 — Source Data [file 41467_2022_28697_MOESM3_ESM.zip › n2o5-uptake-data/Fig2/scattering/rep04run17/relcom_gds.dat]

0.025 12.0991
0.05 12.0754
0.075 12.0516
0.1 12.0279
0.125 12.0042
0.15 11.9804
0.175 11.9567
0.2 11.9329
0.225 11.9092
0.25 11.8854
0.275 11.8615
0.3 11.8377
0.325 11.8138
0.35 11.7899
0.375 11.766
0.4 11.7421
0.425 11.7182
0.45 11.6943
0.475 11.6703
0.5 11.6463
0.525 11.6223
0.55 11.5983
0.575 11.5742
0.6 11.5501
0.625 11.5259
0.65 11.5018
0.675 11.4776
0.7 11.4533
0.725 11.429
0.75 11.4047
0.775 11.3803
0.8 11.356
0.825 11.3316
0.85 11.3071
0.875 11.2827
0.9 11.2582
0.925 11.2338
0.95 11.2093
0.975 11.1848
1 11.1602
1.025 11.1357
1.05 11.1111
1.075 11.0865
1.1 11.0618
1.125 11.0371
1.15 11.0124
1.175 10.9876
1.2 10.9629
1.225 10.9381
1.25 10.9133
1.275 10.8885
1.3 10.8636
1.325 10.8388
1.35 10.8139
1.375 10.7889
1.4 10.764
1.425 10.739
1.45 10.7139
1.475 10.6888
1.5 10.6637
1.525 10.6385
1.55 10.6133
1.575 10.5881
1.6 10.5628
1.625 10.5375
1.65 10.5121
1.675 10.4867
1.7 10.4613
1.725 10.4358
1.75 10.4103
1.775 10.3847
1.8 10.3591
1.825 10.3334
1.85 10.3076
1.875 10.2818
1.9 10.2558
1.925 10.2298
1.95 10.2037
1.975 10.1776
2 10.1513
2.025 10.1251
2.05 10.0987
2.075 10.0724
2.1 10.0459
2.125 10.0194
2.15 9.9929
2.175 9.9663
2.2 9.9396
2.225 9.9129
2.25 9.8862
2.275 9.8593
2.3 9.8324
2.325 9.8052
2.35 9.7779
2.375 9.7504
2.4 9.7228
2.425 9.695
2.45 9.6671
2.475 9.639
2.5 9.6109
2.525 9.5826
2.55 9.5544
2.575 9.526
2.6 9.4977
2.625 9.4692
2.65 9.4406
2.675 9.4119
2.7 9.383
2.725 9.3541
2.75 9.325
2.775 9.2957
2.8 9.2662
2.825 9.2365
2.85 9.207
2.875 9.1773
2.9 9.1474
2.925 9.1172
2.95 9.0868
2.975 9.0562
3 9.0256
3.025 8.9946
3.05 8.9632
3.075 8.931
3.1 8.8978
3.125 8.8637
3.15 8.8288
3.175 8.7931
3.2 8.757
3.225 8.7203
3.25 8.6829
3.275 8.6451
3.3 8.6067
3.325 8.5677
3.35 8.5283
3.375 8.4884
3.4 8.4479
3.425 8.4068
3.45 8.3649
3.475 8.3223
3.5 8.279
3.525 8.235
3.55 8.1906
3.575 8.1459
3.6 8.1006
3.625 8.0551
3.65 8.0094
3.675 7.9638
3.7 7.9179
3.725 7.8721
3.75 7.8261
3.775 7.7799
3.8 7.7334
3.825 7.6866
3.85 7.6394
3.875 7.5919
3.9 7.5442
3.925 7.4962
3.95 7.4478
3.975 7.3989
4 7.3497
4.025 7.3
4.05 7.2501
4.075 7.1997
4.1 7.1489
4.125 7.0975
4.15 7.0456
4.175 6.9932
4.2 6.9403
4.225 6.887
4.25 6.8331
4.275 6.7787
4.3 6.7236
4.325 6.668
4.35 6.6117
4.375 6.5545
4.4 6.4962
4.425 6.4363
4.45 6.3747
4.475 6.3116
4.5 6.2471
4.525 6.181
4.55 6.1134
4.575 6.044
4.6 5.9721
4.625 5.8983
4.65 5.8226
4.675 5.745
4.7 5.6655
4.725 5.5825
4.75 5.497
4.775 5.4097
4.8 5.3193
4.825 5.2275
4.85 5.1364
4.875 5.0484
4.9 4.9663
4.925 4.8905
4.95 4.8159
4.975 4.7406
5 4.6642
5.025 4.5858
5.05 4.5053
5.075 4.4234
5.1 4.3403
5.125 4.2566
5.15 4.1733
5.175 4.0936
5.2 4.0212
5.225 3.9549
5.25 3.8904
5.275 3.8264
5.3 3.7612
5.325 3.6935
5.35 3.6244
5.375 3.5537
5.4 3.4808
5.425 3.4062
5.45 3.3293
5.475 3.2502
5.5 3.1694
5.525 3.0872
5.55 3.0035
5.575 2.9182
5.6 2.8322
5.625 2.7481
5.65 2.6636
5.675 2.5778
5.7 2.4904
5.725 2.4006
5.75 2.3087
5.775 2.2141
5.8 2.1159
5.825 2.0147
5.85 1.9109
5.875 1.805
5.9 1.6969
5.925 1.5858
5.95 1.4727
5.975 1.359
6 1.2491
6.025 1.1463
6.05 1.043
6.075 0.9371
6.1 0.828
6.125 0.7136
6.15 0.594
6.175 0.4746
6.2 0.3672
6.225 0.274
6.25 0.1906
6.275 0.1083
6.3 0.0233
6.325 -0.0633
6.35 -0.151
6.375 -0.2388
6.4 -0.3269
6.425 -0.4124
6.45 -0.4942
6.475 -0.5685
6.5 -0.6353
6.525 -0.6967
6.55 -0.7548
6.575 -0.8114
6.6 -0.864
6.625 -0.9027
6.65 -0.9165
6.675 -0.8998
6.7 -0.8653
6.725 -0.8201
6.75 -0.7665
6.775 -0.6996
6.8 -0.6239
6.825 -0.5468
6.85 -0.4691
6.875 -0.3845
6.9 -0.2947
6.925 -0.2071
6.95 -0.1232
6.975 -0.0456
7 0.0244
7.025 0.0882
7.05 0.1471
7.075 0.202
7.1 0.253
7.125 0.3001
7.15 0.3427
7.175 0.3808
7.2 0.4147
7.225 0.4454
7.25 0.4733
7.275 0.4985
7.3 0.5202
7.325 0.5384
7.35 0.5537
7.375 0.5682
7.4 0.5815
7.425 0.5925
7.45 0.5986
7.475 0.5986
7.5 0.5925
7.525 0.5805
7.55 0.5626
7.575 0.5393
7.6 0.5117
7.625 0.4804
7.65 0.4451
7.675 0.4058
7.7 0.3621
7.725 0.3138
7.75 0.2608
7.775 0.2028
7.8 0.1393
7.825 0.0695
7.85 -0.0071
7.875 -0.09
7.9 -0.1801
7.925 -0.2769
7.95 -0.3761
7.975 -0.462
8 -0.5148
8.025 -0.5365
8.05 -0.5431
8.075 -0.5418
8.1 -0.5381
8.125 -0.5394
8.15 -0.5497
8.175 -0.5683
8.2 -0.5934
8.225 -0.6226
8.25 -0.6552
8.275 -0.6921
8.3 -0.7344
8.325 -0.7831
8.35 -0.839
8.375 -0.8989
8.4 -0.9555
8.425 -1.0034
8.45 -1.0436
8.475 -1.0779
8.5 -1.1018
8.525 -1.1147
8.55 -1.1176
8.575 -1.1163
8.6 -1.1178
8.625 -1.124
8.65 -1.1345
8.675 -1.1506
8.7 -1.1701
8.725 -1.1932
8.75 -1.2229
8.775 -1.2566
8.8 -1.2947
8.825 -1.3341
8.85 -1.3731
8.875 -1.4146
8.9 -1.4621
8.925 -1.5178
8.95 -1.5819
8.975 -1.6458
9 -1.695
9.025 -1.7219
9.05 -1.732
9.075 -1.7348
9.1 -1.7331
9.125 -1.7239
9.15 -1.7066
9.175 -1.6826
9.2 -1.6457
9.225 -1.5897
9.25 -1.5272
9.275 -1.4663
9.3 -1.405
9.325 -1.3444
9.35 -1.2878
9.375 -1.2328
9.4 -1.1753
9.425 -1.1189
9.45 -1.063
9.475 -1.0098
9.5 -0.961
9.525 -0.9158
9.55 -0.8752
9.575 -0.8379
9.6 -0.804
9.625 -0.7711
9.65 -0.7389
9.675 -0.7075
9.7 -0.6777
9.725 -0.6494
9.75 -0.6238
9.775 -0.5994
9.8 -0.5764
9.825 -0.5565
9.85 -0.5411
9.875 -0.534
9.9 -0.5378
9.925 -0.5526
9.95 -0.5765
9.975 -0.606
10 -0.6351
10.025 -0.6617
10.05 -0.684
10.075 -0.7019
10.1 -0.7196
10.125 -0.736
10.15 -0.752
10.175 -0.7679
10.2 -0.7817
10.225 -0.7899
10.25 -0.798
10.275 -0.8057
10.3 -0.8188
10.325 -0.8365
10.35 -0.8505
10.375 -0.8533
10.4 -0.8439
10.425 -0.8272
10.45 -0.8096
10.475 -0.7967
10.5 -0.7902
10.525 -0.7925
10.55 -0.8038
10.575 -0.8216
10.6 -0.8409
10.625 -0.8583
10.65 -0.871
10.675 -0.8831
10.7 -0.897
10.725 -0.9152
10.75 -0.9311
10.775 -0.9385
10.8 -0.9362
10.825 -0.9299
10.85 -0.9225
10.875 -0.9046
10.9 -0.876
10.925 -0.842
10.95 -0.8065
10.975 -0.7715
11 -0.7436
11.025 -0.7205
11.05 -0.6975
11.075 -0.672
11.1 -0.6432
11.125 -0.6078
11.15 -0.5666
11.175 -0.5197
11.2 -0.4671
11.225 -0.4138
11.25 -0.3666
11.275 -0.3256
11.3 -0.2777
11.325 -0.2174
11.35 -0.1477
11.375 -0.0754
11.4 -0.0059
11.425 0.0558
11.45 0.1112
11.475 0.1599
11.5 0.2061
11.525 0.2587
11.55 0.3244
11.575 0.3964
11.6 0.4694
11.625 0.5412
11.65 0.6084
11.675 0.6694
11.7 0.7223
11.725 0.7679
11.75 0.8064
11.775 0.8373
11.8 0.8595
11.825 0.8745
11.85 0.8839
11.875 0.889
11.9 0.8902
11.925 0.8856
11.95 0.8783
11.975 0.8688
12 0.8558
12.025 0.8444
12.05 0.8413
12.075 0.8441
12.1 0.8487
12.125 0.8554
12.15 0.8592
12.175 0.8576
12.2 0.8517
12.225 0.8434
12.25 0.8324
12.275 0.819
12.3 0.8063
12.325 0.7956
12.35 0.7912
12.375 0.7902
12.4 0.7884
12.425 0.7869
12.45 0.7883
12.475 0.7884
12.5 0.7823
12.525 0.7689
12.55 0.747
12.575 0.7171
12.6 0.6825
12.625 0.6447
12.65 0.6049
12.675 0.5681
12.7 0.5319
12.725 0.4886
12.75 0.4341
12.775 0.3719
12.8 0.3005
12.825 0.2208
12.85 0.1437
12.875 0.0813
12.9 0.0351
12.925 0.0011
12.95 -0.0143
12.975 -0.0067
13 0.0087
13.025 0.0246
13.05 0.0492
13.075 0.0905
13.1 0.1515
13.125 0.2215
13.15 0.2939
13.175 0.3625
13.2 0.4257
13.225 0.4817
13.25 0.5279
13.275 0.5644
13.3 0.5931
13.325 0.6157
13.35 0.6358
13.375 0.6614
13.4 0.6887
13.425 0.7092
13.45 0.7206
13.475 0.7232
13.5 0.719
13.525 0.7093
13.55 0.6982
13.575 0.6874
13.6 0.6717
13.625 0.6512
13.65 0.626
13.675 0.5973
13.7 0.5656
13.725 0.535
13.75 0.5047
13.775 0.4742
13.8 0.4494
13.825 0.4315
13.85 0.4194
13.875 0.4176
13.9 0.432
13.925 0.4599
13.95 0.4983
13.975 0.5428
14 0.5882
14.025 0.6328
14.05 0.6744
14.075 0.7117
14.1 0.7441
14.125 0.7693
14.15 0.7892
14.175 0.8002
14.2 0.8004
14.225 0.7891
14.25 0.7656
14.275 0.7285
14.3 0.6792
14.325 0.6232
14.35 0.571
14.375 0.535
14.4 0.5206
14.425 0.5166
14.45 0.5136
14.475 0.5072
14.5 0.4957
14.525 0.4793
14.55 0.4599
14.575 0.4415
14.6 0.4206
14.625 0.3957
14.65 0.3677
14.675 0.3382
14.7 0.311
14.725 0.2875
14.75 0.2702
14.775 0.264
14.8 0.2625
14.825 0.2607
14.85 0.2568
14.875 0.2486
14.9 0.2319
14.925 0.2055
14.95 0.1685
14.975 0.1211
15 0.0644
15.025 0.0025
15.05 -0.0604
15.075 -0.1223
15.1 -0.1828
15.125 -0.2454
15.15 -0.3101
15.175 -0.3764
15.2 -0.4393
15.225 -0.4887
15.25 -0.5157
15.275 -0.5168
15.3 -0.4902
15.325 -0.4508
15.35 -0.4159
15.375 -0.3965
15.4 -0.3947
15.425 -0.403
15.45 -0.4151
15.475 -0.4257
15.5 -0.4298
15.525 -0.4253
15.55 -0.4155
15.575 -0.4049
15.6 -0.3951
15.625 -0.3833
15.65 -0.3645
15.675 -0.3424
15.7 -0.3114
15.725 -0.2548
15.75 -0.1789
15.775 -0.1005
15.8 -0.0236
15.825 0.0502
15.85 0.1138
15.875 0.1685
15.9 0.2229
15.925 0.2817
15.95 0.34
15.975 0.3936
16 0.443
16.025 0.4876
16.05 0.5288
16.075 0.566
16.1 0.5993
16.125 0.6274
16.15 0.6483
16.175 0.6602
16.2 0.6639
16.225 0.6607
16.25 0.654
16.275 0.6504
16.3 0.6532
16.325 0.659
16.35 0.6679
16.375 0.6786
16.4 0.6904
16.425 0.7031
16.45 0.7169
16.475 0.7297
16.5 0.7425
16.525 0.7633
16.55 0.7945
16.575 0.8278
16.6 0.8561
16.625 0.8825
16.65 0.9081
16.675 0.9346
16.7 0.9579
16.725 0.973
16.75 0.9844
16.775 0.9946
16.8 1.0072
16.825 1.0248
16.85 1.0431
16.875 1.0541
16.9 1.0533
16.925 1.0415
16.95 1.022
16.975 0.9917
17 0.9541
17.025 0.916
17.05 0.8812
17.075 0.8527
17.1 0.8292
17.125 0.8071
17.15 0.784
17.175 0.7601
17.2 0.7346
17.225 0.7054
17.25 0.6698
17.275 0.633
17.3 0.6021
17.325 0.5778
17.35 0.5582
17.375 0.5434
17.4 0.5307
17.425 0.5146
17.45 0.4973
17.475 0.4838
17.5 0.4819
17.525 0.495
17.55 0.5166
17.575 0.5414
17.6 0.567
17.625 0.5921
17.65 0.6151
17.675 0.6362
17.7 0.6555
17.725 0.6758
17.75 0.6982
17.775 0.7175
17.8 0.7315
17.825 0.7387
17.85 0.7401
17.875 0.7371
17.9 0.7289
17.925 0.7141
17.95 0.6913
17.975 0.6627
18 0.6296
18.025 0.5954
18.05 0.5588
18.075 0.5257
18.1 0.5101
18.125 0.5327
18.15 0.604
18.175 0.699
18.2 0.7973
18.225 0.8938
18.25 0.9869
18.275 1.0717
18.3 1.1458
18.325 1.2088
18.35 1.2625
18.375 1.3081
18.4 1.3506
18.425 1.392
18.45 1.4349
18.475 1.4774
18.5 1.516
18.525 1.5517
18.55 1.5897
18.575 1.6346
18.6 1.6824
18.625 1.7291
18.65 1.7718
18.675 1.8078
18.7 1.84
18.725 1.8696
18.75 1.8969
18.775 1.9231
18.8 1.9483
18.825 1.9711
18.85 1.991
18.875 2.0042
18.9 2.0107
18.925 2.0108
18.95 2.0017
18.975 1.9833
19 1.9563
19.025 1.922
19.05 1.8812
19.075 1.8362
19.1 1.7927
19.125 1.7609
19.15 1.7536
19.175 1.766
19.2 1.7829
19.225 1.7946
19.25 1.7987
19.275 1.7969
19.3 1.7946
19.325 1.7963
19.35 1.8011
19.375 1.8065
19.4 1.8099
19.425 1.8135
19.45 1.822
19.475 1.839
19.5 1.8636
19.525 1.8948
19.55 1.9295
19.575 1.9642
19.6 1.9977
19.625 2.029
19.65 2.0592
19.675 2.0924
19.7 2.1281
19.725 2.1648
19.75 2.2029
19.775 2.2411
19.8 2.2785
19.825 2.314
19.85 2.3478
19.875 2.3773
19.9 2.401
19.925 2.4186
19.95 2.4301
19.975 2.4373
20 2.4386
20.025 2.4325
20.05 2.4219
20.075 2.4159
20.1 2.4244
20.125 2.4438
20.15 2.4678
20.175 2.4939
20.2 2.5169
20.225 2.5348
20.25 2.5464
20.275 2.5523
20.3 2.5527
20.325 2.548
20.35 2.5396
20.375 2.5285
20.4 2.5203
20.425 2.5223
20.45 2.5384
20.475 2.564
20.5 2.5896
20.525 2.6122
20.55 2.6317
20.575 2.6503
20.6 2.6711
20.625 2.6937
20.65 2.7156
20.675 2.7379
20.7 2.7589
20.725 2.7783
20.75 2.7944
20.775 2.8068
20.8 2.8147
20.825 2.8194
20.85 2.8239
20.875 2.833
20.9 2.8441
20.925 2.8568
20.95 2.8699
20.975 2.8835
21 2.8981
21.025 2.9126
21.05 2.9268
21.075 2.9398
21.1 2.9519
21.125 2.964
21.15 2.9725
21.175 2.9777
21.2 2.9797
21.225 2.977
21.25 2.9709
21.275 2.9621
21.3 2.9504
21.325 2.9345
21.35 2.9125
21.375 2.8844
21.4 2.8508
21.425 2.8106
21.45 2.7666
21.475 2.7191
21.5 2.6675
21.525 2.6126
21.55 2.5555
21.575 2.4964
21.6 2.4336
21.625 2.3679
21.65 2.3013
21.675 2.2336
21.7 2.1667
21.725 2.1015
21.75 2.0352
21.775 1.9673
21.8 1.8973
21.825 1.8246
21.85 1.7476
21.875 1.6667
21.9 1.5813
21.925 1.4924
21.95 1.4017
21.975 1.3151
22 1.2337
22.025 1.1539
22.05 1.0735
22.075 0.9905
22.1 0.9036
22.125 0.8162
22.15 0.732
22.175 0.6534
22.2 0.5799
22.225 0.5062
22.25 0.4337
22.275 0.3739
22.3 0.3337
22.325 0.3066
22.35 0.2841
22.375 0.2613
22.4 0.2363
22.425 0.2111
22.45 0.1882
22.475 0.1773
22.5 0.1786
22.525 0.1835
22.55 0.1869
22.575 0.1868
22.6 0.1843
22.625 0.1822
22.65 0.1809
22.675 0.1794
22.7 0.1775
22.725 0.1762
22.75 0.1746
22.775 0.1685
22.8 0.1546
22.825 0.1339
22.85 0.1079
22.875 0.0907
22.9 0.0905
22.925 0.1047
22.95 0.1282
22.975 0.1594
23 0.1984
23.025 0.2386
23.05 0.2747
23.075 0.3035
23.1 0.3241
23.125 0.3366
23.15 0.3443
23.175 0.3532
23.2 0.365
23.225 0.3734
23.25 0.3732
23.275 0.3652
23.3 0.3523
23.325 0.3356
23.35 0.3144
23.375 0.2868
23.4 0.2555
23.425 0.2219
23.45 0.1895
23.475 0.1567
23.5 0.1186
23.525 0.0706
23.55 0.0165
23.575 -0.0315
23.6 -0.0697
23.625 -0.0948
23.65 -0.1016
23.675 -0.0905
23.7 -0.0563
23.725 -0.0037
23.75 0.0576
23.775 0.122
23.8 0.1835
23.825 0.2349
23.85 0.2768
23.875 0.3119
23.9 0.3385
23.925 0.3557
23.95 0.3651
23.975 0.3683
24 0.3655
24.025 0.3586
24.05 0.3497
24.075 0.3389
24.1 0.3249
24.125 0.3077
24.15 0.2878
24.175 0.2671
24.2 0.2488
24.225 0.2345
24.25 0.2293
24.275 0.2329
24.3 0.2437
24.325 0.2586
24.35 0.2774
24.375 0.2908
24.4 0.2979
24.425 0.2984
24.45 0.2944
24.475 0.2885
24.5 0.2845
24.525 0.2818
24.55 0.2879
24.575 0.3057
24.6 0.3289
24.625 0.3526
24.65 0.3737
24.675 0.3954
24.7 0.4262
24.725 0.4704
24.75 0.5286
24.775 0.5955
24.8 0.6652
24.825 0.7295
24.85 0.7855
24.875 0.8337
24.9 0.8733
24.925 0.9057
24.95 0.9291
24.975 0.9433
25 0.9513
25.025 0.9546
25.05 0.9585
25.075 0.9723
25.1 1.0019
25.125 1.0441
25.15 1.0958
25.175 1.1506
25.2 1.2048
25.225 1.2544
25.25 1.2949
25.275 1.3288
25.3 1.3605
25.325 1.3947
25.35 1.4371
25.375 1.4906
25.4 1.5524
25.425 1.6168
25.45 1.6808
25.475 1.7426
25.5 1.8017
25.525 1.857
25.55 1.9083
25.575 1.9545
25.6 1.9933
25.625 2.0252
25.65 2.0517
25.675 2.0749
25.7 2.0964
25.725 2.1195
25.75 2.1403
25.775 2.1556
25.8 2.167
25.825 2.1729
25.85 2.1744
25.875 2.1742
25.9 2.1692
25.925 2.158
25.95 2.1438
25.975 2.1304
26 2.1135
26.025 2.0934
26.05 2.0696
26.075 2.0407
26.1 2.0062
26.125 1.9655
26.15 1.9172
26.175 1.8597
26.2 1.7929
26.225 1.723
26.25 1.6583
26.275 1.6052
26.3 1.571
26.325 1.5511
26.35 1.5324
26.375 1.5126
26.4 1.4881
26.425 1.4607
26.45 1.432
26.475 1.4046
26.5 1.3752
26.525 1.3397
26.55 1.3024
26.575 1.2665
26.6 1.2348
26.625 1.2059
26.65 1.178
26.675 1.1496
26.7 1.1202
26.725 1.0879
26.75 1.0504
26.775 1.0075
26.8 0.9601
26.825 0.9066
26.85 0.8482
26.875 0.7907
26.9 0.7389
26.925 0.6954
26.95 0.6576
26.975 0.6214
27 0.5846
27.025 0.5435
27.05 0.5004
27.075 0.4552
27.1 0.4091
27.125 0.3621
27.15 0.3133
27.175 0.2592
27.2 0.202
27.225 0.1501
27.25 0.1125
27.275 0.0953
27.3 0.0941
27.325 0.104
27.35 0.1145
27.375 0.1251
27.4 0.1436
27.425 0.1806
27.45 0.2337
27.475 0.2915
27.5 0.3459
27.525 0.3936
27.55 0.4344
27.575 0.4684
27.6 0.4976
27.625 0.5217
27.65 0.5409
27.675 0.556
27.7 0.566
27.725 0.5718
27.75 0.5717
27.775 0.564
27.8 0.5482
27.825 0.5245
27.85 0.494
27.875 0.4584
27.9 0.4237
27.925 0.394
27.95 0.3654
27.975 0.3327
28 0.2954
28.025 0.2532
28.05 0.2039
28.075 0.1489
28.1 0.086
28.125 0.019
28.15 -0.0494
28.175 -0.1175
28.2 -0.1857
28.225 -0.2554
28.25 -0.3267
28.275 -0.4002
28.3 -0.4771
28.325 -0.5558
28.35 -0.6366
28.375 -0.7143
28.4 -0.7848
28.425 -0.8442
28.45 -0.8916
28.475 -0.9338
28.5 -0.9764
28.525 -1.02
28.55 -1.0622
28.575 -1.102
28.6 -1.1432
28.625 -1.1869
28.65 -1.2331
28.675 -1.2799
28.7 -1.3249
28.725 -1.3624
28.75 -1.3875
28.775 -1.4026
28.8 -1.4065
28.825 -1.3968
28.85 -1.3739
28.875 -1.3423
28.9 -1.3073
28.925 -1.2729
28.95 -1.2386
28.975 -1.2073
29 -1.1796
29.025 -1.1566
29.05 -1.1368
29.075 -1.1205
29.1 -1.1066
29.125 -1.0935
29.15 -1.0808
29.175 -1.0616
29.2 -1.0349
29.225 -1.0119
29.25 -0.9996
29.275 -0.9964
29.3 -1.0015
29.325 -1.0114
29.35 -1.023
29.375 -1.04
29.4 -1.0592
29.425 -1.0782
29.45 -1.0991
29.475 -1.1265
29.5 -1.1585
29.525 -1.1955
29.55 -1.2354
29.575 -1.2731
29.6 -1.2982
29.625 -1.3008
29.65 -1.2931
29.675 -1.2904
29.7 -1.2946
29.725 -1.298
29.75 -1.2933
29.775 -1.2875
29.8 -1.2858
29.825 -1.293
29.85 -1.3103
29.875 -1.3348
29.9 -1.3597
29.925 -1.3853
29.95 -1.4135
29.975 -1.4404
30 -1.4622
30.025 -1.4717
30.05 -1.4699
30.075 -1.4594
30.1 -1.4459
30.125 -1.432
30.15 -1.4168
30.175 -1.4014
30.2 -1.3879
30.225 -1.3765
30.25 -1.3668
30.275 -1.3594
30.3 -1.3533
30.325 -1.352
30.35 -1.3545
30.375 -1.3585
30.4 -1.3594
30.425 -1.3514
30.45 -1.3308
30.475 -1.2942
30.5 -1.245
30.525 -1.1915
30.55 -1.138
30.575 -1.0841
30.6 -1.0225
30.625 -0.9429
30.65 -0.8462
30.675 -0.7429
30.7 -0.6427
30.725 -0.5499
30.75 -0.4663
30.775 -0.3877
30.8 -0.3148
30.825 -0.2456
30.85 -0.1815
30.875 -0.1218
30.9 -0.066
30.925 -0.0126
30.95 0.0397
30.975 0.0895
31 0.1336
31.025 0.1738
31.05 0.2103
31.075 0.245
31.1 0.278
31.125 0.3091
31.15 0.3372
31.175 0.3628
31.2 0.3898
31.225 0.4204
31.25 0.4567
31.275 0.499
31.3 0.5481
31.325 0.6003
31.35 0.6557
31.375 0.7189
31.4 0.7873
31.425 0.8578
31.45 0.9242
31.475 0.9825
31.5 1.0338
31.525 1.0796
31.55 1.1191
31.575 1.1538
31.6 1.1821
31.625 1.203
31.65 1.2178
31.675 1.2251
31.7 1.224
31.725 1.2205
31.75 1.2187
31.775 1.22
31.8 1.2216
31.825 1.2224
31.85 1.232
31.875 1.2635
31.9 1.3074
31.925 1.3502
31.95 1.3885
31.975 1.4217
32 1.4503
32.025 1.4719
32.05 1.4856
32.075 1.4887
32.1 1.4828
32.125 1.4712
32.15 1.453
32.175 1.4269
32.2 1.3906
32.225 1.3477
32.25 1.3023
32.275 1.2637
32.3 1.2397
32.325 1.231
32.35 1.2283
32.375 1.2297
32.4 1.2334
32.425 1.235
32.45 1.2325
32.475 1.2285
32.5 1.2316
32.525 1.2457
32.55 1.2635
32.575 1.2802
32.6 1.2956
32.625 1.3162
32.65 1.3448
32.675 1.3783
32.7 1.4145
32.725 1.4517
32.75 1.4862
32.775 1.5171
32.8 1.5465
32.825 1.5721
32.85 1.5935
32.875 1.6082
32.9 1.6152
32.925 1.616
32.95 1.614
32.975 1.6104
33 1.6046
33.025 1.5967
33.05 1.5874
33.075 1.578
33.1 1.5717
33.125 1.5723
33.15 1.5785
33.175 1.589
33.2 1.605
33.225 1.634
33.25 1.6794
33.275 1.7366
33.3 1.7953
33.325 1.8499
33.35 1.8998
33.375 1.9443
33.4 1.9823
33.425 2.0124
33.45 2.0351
33.475 2.0491
33.5 2.0554
33.525 2.0554
33.55 2.0514
33.575 2.0425
33.6 2.0307
33.625 2.0166
33.65 2.0017
33.675 1.983
33.7 1.9585
33.725 1.929
33.75 1.9031
33.775 1.8938
33.8 1.8966
33.825 1.91
33.85 1.9345
33.875 1.9736
33.9 2.0191
33.925 2.065
33.95 2.1051
33.975 2.1386
34 2.1641
34.025 2.1822
34.05 2.1926
34.075 2.1972
34.1 2.1961
34.125 2.1895
34.15 2.1772
34.175 2.1588
34.2 2.1339
34.225 2.1025
34.25 2.0651
34.275 2.0228
34.3 1.9751
34.325 1.9222
34.35 1.8648
34.375 1.8033
34.4 1.7387
34.425 1.6702
34.45 1.5969
34.475 1.5168
34.5 1.4304
34.525 1.3401
34.55 1.2573
34.575 1.1964
34.6 1.1581
34.625 1.128
34.65 1.0998
34.675 1.0706
34.7 1.0424
34.725 1.0129
34.75 0.9814
34.775 0.946
34.8 0.9066
34.825 0.8636
34.85 0.8168
34.875 0.7674
34.9 0.7199
34.925 0.6801
34.95 0.6444
34.975 0.6106
35 0.5746
35.025 0.5346
35.05 0.4887
35.075 0.4358
35.1 0.3765
35.125 0.3192
35.15 0.2697
35.175 0.243
35.2 0.2418
35.225 0.2514
35.25 0.2582
35.275 0.2668
35.3 0.2791
35.325 0.2994
35.35 0.3202
35.375 0.3368
35.4 0.3491
35.425 0.3604
35.45 0.3761
35.475 0.3939
35.5 0.4068
35.525 0.4113
35.55 0.4082
35.575 0.3992
35.6 0.3857
35.625 0.3694
35.65 0.3514
35.675 0.3349
35.7 0.3256
35.725 0.3254
35.75 0.3358
35.775 0.3559
35.8 0.3882
35.825 0.4264
35.85 0.4674
35.875 0.5066
35.9 0.5435
35.925 0.5806
35.95 0.6212
35.975 0.6699
36 0.7303
36.025 0.8002
36.05 0.8709
36.075 0.9387
36.1 1.0047
36.125 1.0726
36.15 1.1445
36.175 1.2181
36.2 1.2896
36.225 1.3561
36.25 1.4163
36.275 1.471
36.3 1.5209
36.325 1.5658
36.35 1.6055
36.375 1.6399
36.4 1.6693
36.425 1.6946
36.45 1.7158
36.475 1.7328
36.5 1.7458
36.525 1.7549
36.55 1.7602
36.575 1.7623
36.6 1.7614
36.625 1.7572
36.65 1.7501
36.675 1.7402
36.7 1.7277
36.725 1.7124
36.75 1.6939
36.775 1.6704
36.8 1.6409
36.825 1.6055
36.85 1.5666
36.875 1.5308
36.9 1.5105
36.925 1.5057
36.95 1.506
36.975 1.5083
37 1.5172
37.025 1.5295
37.05 1.5393
37.075 1.5426
37.1 1.5373
37.125 1.5237
37.15 1.501
37.175 1.4702
37.2 1.4375
37.225 1.4037
37.25 1.3657
37.275 1.3255
37.3 1.2847
37.325 1.2466
37.35 1.2114
37.375 1.1819
37.4 1.1692
37.425 1.1799
37.45 1.209
37.475 1.2504
37.5 1.3025
37.525 1.3699
37.55 1.4472
37.575 1.5256
37.6 1.6011
37.625 1.6708
37.65 1.7382
37.675 1.808
37.7 1.8805
37.725 1.9515
37.75 2.0171
37.775 2.0746
37.8 2.1221
37.825 2.1598
37.85 2.1889
37.875 2.2091
37.9 2.2214
37.925 2.2253
37.95 2.2219
37.975 2.2171
38 2.215
38.025 2.2122
38.05 2.2079
38.075 2.2005
38.1 2.1939
38.125 2.1926
38.15 2.2024
38.175 2.227
38.2 2.2605
38.225 2.2929
38.25 2.3191
38.275 2.3376
38.3 2.3472
38.325 2.3462
38.35 2.3343
38.375 2.3151
38.4 2.2952
38.425 2.2854
38.45 2.2841
38.475 2.2838
38.5 2.2791
38.525 2.2655
38.55 2.2431
38.575 2.2125
38.6 2.1796
38.625 2.1478
38.65 2.1152
38.675 2.0835
38.7 2.0489
38.725 2.0112
38.75 1.968
38.775 1.9202
38.8 1.8757
38.825 1.8429
38.85 1.8153
38.875 1.7863
38.9 1.7532
38.925 1.7167
38.95 1.6852
38.975 1.6602
39 1.6393
39.025 1.6232
39.05 1.612
39.075 1.6059
39.1 1.5972
39.125 1.5808
39.15 1.5551
39.175 1.5209
39.2 1.4769
39.225 1.432
39.25 1.3981
39.275 1.3849
39.3 1.3854
39.325 1.3899
39.35 1.3943
39.375 1.391
39.4 1.3793
39.425 1.3648
39.45 1.3496
39.475 1.3324
39.5 1.3121
39.525 1.2913
39.55 1.274
39.575 1.2607
39.6 1.2447
39.625 1.2295
39.65 1.2187
39.675 1.2096
39.7 1.201
39.725 1.1917
39.75 1.1885
39.775 1.2008
39.8 1.2232
39.825 1.2499
39.85 1.2791
39.875 1.3127
39.9 1.3506
39.925 1.3947
39.95 1.4429
39.975 1.491
40 1.5364
40.025 1.5783
40.05 1.616
40.075 1.6489
40.1 1.6765
40.125 1.6984
40.15 1.7151
40.175 1.7276
40.2 1.7366
40.225 1.7423
40.25 1.7432
40.275 1.739
40.3 1.7287
40.325 1.7133
40.35 1.6988
40.375 1.6912
40.4 1.6929
40.425 1.6979
40.45 1.7061
40.475 1.7181
40.5 1.7306
40.525 1.7416
40.55 1.7529
40.575 1.7674
40.6 1.7824
40.625 1.7954
40.65 1.8032
40.675 1.805
40.7 1.8039
40.725 1.8016
40.75 1.7986
40.775 1.7954
40.8 1.7958
40.825 1.799
40.85 1.8019
40.875 1.8044
40.9 1.8079
40.925 1.8109
40.95 1.8082
40.975 1.7966
41 1.7749
41.025 1.7431
41.05 1.7018
41.075 1.6509
41.1 1.5921
41.125 1.5286
41.15 1.4668
41.175 1.4121
41.2 1.3699
41.225 1.3402
41.25 1.314
41.275 1.2873
41.3 1.2573
41.325 1.2234
41.35 1.1876
41.375 1.1494
41.4 1.1092
41.425 1.0729
41.45 1.0414
41.475 1.0143
41.5 0.9881
41.525 0.9582
41.55 0.9269
41.575 0.8979
41.6 0.8705
41.625 0.8432
41.65 0.8171
41.675 0.7973
41.7 0.7784
41.725 0.7619
41.75 0.7557
41.775 0.7633
41.8 0.773
41.825 0.7771
41.85 0.7739
41.875 0.7659
41.9 0.7554
41.925 0.7412
41.95 0.7262
41.975 0.7119
42 0.6978
42.025 0.6796
42.05 0.6576
42.075 0.6313
42.1 0.5991
42.125 0.5605
42.15 0.5184
42.175 0.4755
42.2 0.4345
42.225 0.404
42.25 0.3856
42.275 0.376
42.3 0.3734
42.325 0.3768
42.35 0.3841
42.375 0.3935
42.4 0.403
42.425 0.4122
42.45 0.4199
42.475 0.4266
42.5 0.4345
42.525 0.4443
42.55 0.4557
42.575 0.4656
42.6 0.4733
42.625 0.4791
42.65 0.481
42.675 0.477
42.7 0.4696
42.725 0.4608
42.75 0.4524
42.775 0.4438
42.8 0.4333
42.825 0.4215
42.85 0.4083
42.875 0.3944
42.9 0.3798
42.925 0.3621
42.95 0.3399
42.975 0.3164
43 0.2929
43.025 0.2699
43.05 0.2473
43.075 0.227
43.1 0.2158
43.125 0.217
43.15 0.2254
43.175 0.2347
43.2 0.2413
43.225 0.244
43.25 0.2412
43.275 0.234
43.3 0.2205
43.325 0.1999
43.35 0.1714
43.375 0.1371
43.4 0.0973
43.425 0.0543
43.45 0.0126
43.475 -0.0213
43.5 -0.0462
43.525 -0.0676
43.55 -0.0841
43.575 -0.0943
43.6 -0.1038
43.625 -0.1143
43.65 -0.1288
43.675 -0.1463
43.7 -0.1662
43.725 -0.192
43.75 -0.2258
43.775 -0.2656
43.8 -0.3112
43.825 -0.3604
43.85 -0.4115
43.875 -0.4662
43.9 -0.5183
43.925 -0.5584
43.95 -0.5776
43.975 -0.5779
44 -0.5651
44.025 -0.5503
44.05 -0.5343
44.075 -0.5191
44.1 -0.5062
44.125 -0.4974
44.15 -0.4889
44.175 -0.481
44.2 -0.473
44.225 -0.465
44.25 -0.4559
44.275 -0.4444
44.3 -0.4284
44.325 -0.4115
44.35 -0.4
44.375 -0.3857
44.4 -0.36
44.425 -0.3223
44.45 -0.2793
44.475 -0.2367
44.5 -0.199
44.525 -0.1702
44.55 -0.1526
44.575 -0.1457
44.6 -0.147
44.625 -0.1546
44.65 -0.1663
44.675 -0.1824
44.7 -0.1988
44.725 -0.2126
44.75 -0.2229
44.775 -0.226
44.8 -0.2209
44.825 -0.2115
44.85 -0.1958
44.875 -0.1772
44.9 -0.1591
44.925 -0.1467
44.95 -0.1422
44.975 -0.1414
45 -0.1426
45.025 -0.143
45.05 -0.1441
45.075 -0.1456
45.1 -0.1484
45.125 -0.1562
45.15 -0.1676
45.175 -0.1769
45.2 -0.1858
45.225 -0.1973
45.25 -0.2141
45.275 -0.2352
45.3 -0.2593
45.325 -0.2865
45.35 -0.3164
45.375 -0.3492
45.4 -0.3816
45.425 -0.413
45.45 -0.4428
45.475 -0.4721
45.5 -0.4997
45.525 -0.5288
45.55 -0.5613
45.575 -0.595
45.6 -0.6284
45.625 -0.6647
45.65 -0.7054
45.675 -0.7495
45.7 -0.797
45.725 -0.848
45.75 -0.9013
45.775 -0.9538
45.8 -0.9992
45.825 -1.0359
45.85 -1.0695
45.875 -1.1021
45.9 -1.1357
45.925 -1.1705
45.95 -1.2048
45.975 -1.2387
46 -1.2721
46.025 -1.3052
46.05 -1.3366
46.075 -1.3655
46.1 -1.3941
46.125 -1.4234
46.15 -1.4533
46.175 -1.4876
46.2 -1.529
46.225 -1.5759
46.25 -1.6314
46.275 -1.6921
46.3 -1.7533
46.325 -1.8135
46.35 -1.8674
46.375 -1.9055
46.4 -1.9177
46.425 -1.9009
46.45 -1.8674
46.475 -1.8345
46.5 -1.8092
46.525 -1.7915
46.55 -1.7815
46.575 -1.7758
46.6 -1.7745
46.625 -1.7766
46.65 -1.7759
46.675 -1.7709
46.7 -1.7638
46.725 -1.7562
46.75 -1.7518
46.775 -1.7536
46.8 -1.7628
46.825 -1.7792
46.85 -1.8001
46.875 -1.8254
46.9 -1.8561
46.925 -1.8878
46.95 -1.9166
46.975 -1.9415
47 -1.966
47.025 -1.9904
47.05 -2.0158
47.075 -2.0378
47.1 -2.0614
47.125 -2.0913
47.15 -2.1244
47.175 -2.1544
47.2 -2.1637
47.225 -2.1511
47.25 -2.1218
47.275 -2.0748
47.3 -2.0087
47.325 -1.9255
47.35 -1.831
47.375 -1.7329
47.4 -1.6312
47.425 -1.528
47.45 -1.4299
47.475 -1.34
47.5 -1.2594
47.525 -1.1893
47.55 -1.1285
47.575 -1.0773
47.6 -1.0345
47.625 -0.9999
47.65 -0.9745
47.675 -0.9521
47.7 -0.9286
47.725 -0.9071
47.75 -0.8898
47.775 -0.88
47.8 -0.8784
47.825 -0.8828
47.85 -0.8943
47.875 -0.913
47.9 -0.936
47.925 -0.9631
47.95 -0.9922
47.975 -1.0238
48 -1.0608
48.025 -1.1016
48.05 -1.1425
48.075 -1.1797
48.1 -1.2101
48.125 -1.2346
48.15 -1.2548
48.175 -1.2754
48.2 -1.2992
48.225 -1.3248
48.25 -1.3464
48.275 -1.358
48.3 -1.363
48.325 -1.3662
48.35 -1.3706
48.375 -1.3726
48.4 -1.3693
48.425 -1.3613
48.45 -1.3516
48.475 -1.3397
48.5 -1.3244
48.525 -1.3123
48.55 -1.3078
48.575 -1.3096
48.6 -1.3111
48.625 -1.3075
48.65 -1.2995
48.675 -1.2885
48.7 -1.2768
48.725 -1.2656
48.75 -1.2538
48.775 -1.2394
48.8 -1.2232
48.825 -1.2067
48.85 -1.1939
48.875 -1.187
48.9 -1.1847
48.925 -1.1877
48.95 -1.193
48.975 -1.1934
49 -1.1844
49.025 -1.1689
49.05 -1.1518
49.075 -1.1386
49.1 -1.1303
49.125 -1.1282
49.15 -1.1323
49.175 -1.1427
49.2 -1.1613
49.225 -1.1863
49.25 -1.2157
49.275 -1.2477
49.3 -1.2827
49.325 -1.3222
49.35 -1.3689
49.375 -1.4247
49.4 -1.4907
49.425 -1.5589
49.45 -1.6189
49.475 -1.6537
49.5 -1.6526
49.525 -1.6195
49.55 -1.5701
49.575 -1.5108
49.6 -1.4502
49.625 -1.3922
49.65 -1.3361
49.675 -1.2816
49.7 -1.2261
49.725 -1.1689
49.75 -1.1102
49.775 -1.0464
49.8 -0.9755
49.825 -0.9058
49.85 -0.8437
49.875 -0.7872
49.9 -0.7342
49.925 -0.6831
49.95 -0.6356
49.975 -0.5924
50 -0.5532
50.025 -0.5181
50.05 -0.4886
50.075 -0.4694
50.1 -0.4604
50.125 -0.4611
50.15 -0.4733
50.175 -0.4942
50.2 -0.5184
50.225 -0.544
50.25 -0.5724
50.275 -0.6037
50.3 -0.6359
50.325 -0.6676
50.35 -0.6943
50.375 -0.7163
50.4 -0.7363
50.425 -0.7562
50.45 -0.7732
50.475 -0.7894
50.5 -0.8081
50.525 -0.8302
50.55 -0.8515
50.575 -0.8731
50.6 -0.8962
50.625 -0.9243
50.65 -0.9576
50.675 -0.9947
50.7 -1.035
50.725 -1.0826
50.75 -1.1393
50.775 -1.1978
50.8 -1.2518
50.825 -1.2966
50.85 -1.3327
50.875 -1.3626
50.9 -1.3918
50.925 -1.4199
50.95 -1.4423
50.975 -1.4578
51 -1.4641
51.025 -1.4603
51.05 -1.4488
51.075 -1.4349
51.1 -1.4215
51.125 -1.407
51.15 -1.3936
51.175 -1.3852
51.2 -1.383
51.225 -1.3879
51.25 -1.3976
51.275 -1.4059
51.3 -1.4072
51.325 -1.4019
51.35 -1.3873
51.375 -1.3673
51.4 -1.345
51.425 -1.3228
51.45 -1.3055
51.475 -1.2946
51.5 -1.2883
51.525 -1.2833
51.55 -1.2802
51.575 -1.2789
51.6 -1.2814
51.625 -1.291
51.65 -1.3104
51.675 -1.3434
51.7 -1.3842
51.725 -1.4223
51.75 -1.4469
51.775 -1.4579
51.8 -1.462
51.825 -1.4596
51.85 -1.454
51.875 -1.4498
51.9 -1.448
51.925 -1.4439
51.95 -1.4363
51.975 -1.4303
52 -1.4309
52.025 -1.4348
52.05 -1.443
52.075 -1.4537
52.1 -1.4675
52.125 -1.4844
52.15 -1.5033
52.175 -1.5214
52.2 -1.5418
52.225 -1.5676
52.25 -1.5885
52.275 -1.5859
52.3 -1.5585
52.325 -1.5166
52.35 -1.469
52.375 -1.4226
52.4 -1.3848
52.425 -1.3563
52.45 -1.3336
52.475 -1.3143
52.5 -1.2974
52.525 -1.2798
52.55 -1.2593
52.575 -1.2329
52.6 -1.2005
52.625 -1.1628
52.65 -1.1221
52.675 -1.0825
52.7 -1.0417
52.725 -0.9987
52.75 -0.9548
52.775 -0.9076
52.8 -0.855
52.825 -0.8009
52.85 -0.7535
52.875 -0.7155
52.9 -0.6837
52.925 -0.6575
52.95 -0.6353
52.975 -0.6141
53 -0.5963
53.025 -0.5746
53.05 -0.5415
53.075 -0.4943
53.1 -0.4365
53.125 -0.373
53.15 -0.3102
53.175 -0.2529
53.2 -0.2026
53.225 -0.1627
53.25 -0.1314
53.275 -0.1081
53.3 -0.0901
53.325 -0.0739
53.35 -0.0559
53.375 -0.0311
53.4 -0.0022
53.425 0.0248
53.45 0.0451
53.475 0.0583
53.5 0.0644
53.525 0.0665
53.55 0.0676
53.575 0.0684
53.6 0.0674
53.625 0.0633
53.65 0.0537
53.675 0.0359
53.7 0.0109
53.725 -0.0198
53.75 -0.0548
53.775 -0.0928
53.8 -0.1338
53.825 -0.181
53.85 -0.2347
53.875 -0.294
53.9 -0.3534
53.925 -0.4151
53.95 -0.4817
53.975 -0.5532
54 -0.6251
54.025 -0.6936
54.05 -0.7544
54.075 -0.8031
54.1 -0.8291
54.125 -0.8318
54.15 -0.8278
54.175 -0.8286
54.2 -0.8333
54.225 -0.842
54.25 -0.8549
54.275 -0.871
54.3 -0.888
54.325 -0.9049
54.35 -0.9166
54.375 -0.9211
54.4 -0.922
54.425 -0.9199
54.45 -0.9148
54.475 -0.9087
54.5 -0.9019
54.525 -0.8897
54.55 -0.8743
54.575 -0.8584
54.6 -0.8439
54.625 -0.8333
54.65 -0.8267
54.675 -0.8259
54.7 -0.8276
54.725 -0.8277
54.75 -0.823
54.775 -0.8074
54.8 -0.7809
54.825 -0.7483
54.85 -0.7147
54.875 -0.6825
54.9 -0.6522
54.925 -0.6217
54.95 -0.5895
54.975 -0.5507
55 -0.5012
55.025 -0.4516
55.05 -0.4085
55.075 -0.3701
55.1 -0.3281
55.125 -0.2686
55.15 -0.1916
55.175 -0.1076
55.2 -0.0244
55.225 0.0585
55.25 0.14
55.275 0.2208
55.3 0.2972
55.325 0.3674
55.35 0.4294
55.375 0.482
55.4 0.5246
55.425 0.5615
55.45 0.5955
55.475 0.6264
55.5 0.6521
55.525 0.6733
55.55 0.6958
55.575 0.7259
55.6 0.7622
55.625 0.7978
55.65 0.8299
55.675 0.8552
55.7 0.8707
55.725 0.8782
55.75 0.8773
55.775 0.8685
55.8 0.8533
55.825 0.8351
55.85 0.816
55.875 0.7964
55.9 0.774
55.925 0.747
55.95 0.7154
55.975 0.6788
56 0.636
56.025 0.5863
56.05 0.5301
56.075 0.4678
56.1 0.3994
56.125 0.3234
56.15 0.245
56.175 0.1685
56.2 0.0921
56.225 0.0165
56.25 -0.0513
56.275 -0.1035
56.3 -0.1381
56.325 -0.1574
56.35 -0.1683
56.375 -0.1747
56.4 -0.1805
56.425 -0.1849
56.45 -0.1884
56.475 -0.187
56.5 -0.1818
56.525 -0.1739
56.55 -0.1676
56.575 -0.1615
56.6 -0.1521
56.625 -0.1434
56.65 -0.1366
56.675 -0.1303
56.7 -0.1257
56.725 -0.1234
56.75 -0.1233
56.775 -0.1262
56.8 -0.134
56.825 -0.1474
56.85 -0.1638
56.875 -0.1799
56.9 -0.1944
56.925 -0.2061
56.95 -0.211
56.975 -0.2068
57 -0.1958
57.025 -0.1783
57.05 -0.1554
57.075 -0.1341
57.1 -0.1225
57.125 -0.1235
57.15 -0.1322
57.175 -0.1416
57.2 -0.1482
57.225 -0.1524
57.25 -0.1516
57.275 -0.1412
57.3 -0.1224
57.325 -0.0922
57.35 -0.0485
57.375 -0.0004
57.4 0.0514
57.425 0.1045
57.45 0.1565
57.475 0.204
57.5 0.2464
57.525 0.2865
57.55 0.3249
57.575 0.3589
57.6 0.391
57.625 0.4222
57.65 0.4521
57.675 0.4814
57.7 0.5103
57.725 0.5422
57.75 0.579
57.775 0.6228
57.8 0.6738
57.825 0.7272
57.85 0.7811
57.875 0.8344
57.9 0.8826
57.925 0.9236
57.95 0.9577
57.975 0.9861
58 1.0068
58.025 1.0196
58.05 1.0268
58.075 1.0363
58.1 1.0567
58.125 1.0992
58.15 1.1768
58.175 1.2775
58.2 1.3815
58.225 1.4764
58.25 1.5617
58.275 1.6406
58.3 1.7138
58.325 1.7792
58.35 1.8385
58.375 1.8919
58.4 1.94
58.425 1.9841
58.45 2.031
58.475 2.0807
58.5 2.1297
58.525 2.1724
58.55 2.2072
58.575 2.2352
58.6 2.257
58.625 2.2727
58.65 2.2834
58.675 2.2903
58.7 2.2969
58.725 2.3076
58.75 2.3242
58.775 2.3452
58.8 2.368
58.825 2.3894
58.85 2.4087
58.875 2.4241
58.9 2.4348
58.925 2.4379
58.95 2.433
58.975 2.4219
59 2.4059
59.025 2.3865
59.05 2.3635
59.075 2.3376
59.1 2.3172
59.125 2.3029
59.15 2.3037
59.175 2.3219
59.2 2.3549
59.225 2.3984
59.25 2.4443
59.275 2.4892
59.3 2.5365
59.325 2.585
59.35 2.6301
59.375 2.6697
59.4 2.7043
59.425 2.7344
59.45 2.7592
59.475 2.7766
59.5 2.788
59.525 2.7954
59.55 2.7975
59.575 2.7967
59.6 2.7908
59.625 2.7785
59.65 2.7607
59.675 2.7412
59.7 2.7327
59.725 2.7361
59.75 2.7417
59.775 2.7424
59.8 2.7421
59.825 2.7501
59.85 2.7637
59.875 2.776
59.9 2.7828
59.925 2.7829
59.95 2.7774
59.975 2.7659
60 2.7486
60.025 2.7289
60.05 2.708
60.075 2.6833
60.1 2.6509
60.125 2.6113
60.15 2.5711
60.175 2.5413
60.2 2.5223
60.225 2.5039
60.25 2.4791
60.275 2.4454
60.3 2.4031
60.325 2.3528
60.35 2.2942
60.375 2.226
60.4 2.1538
60.425 2.0852
60.45 2.0245
60.475 1.9693
60.5 1.9145
60.525 1.8611
60.55 1.8116
60.575 1.7623
60.6 1.7173
60.625 1.6834
60.65 1.6578
60.675 1.6412
60.7 1.6282
60.725 1.614
60.75 1.5952
60.775 1.5715
60.8 1.5421
60.825 1.5059
60.85 1.4661
60.875 1.4286
60.9 1.4072
60.925 1.4049
60.95 1.4116
60.975 1.4167
61 1.417
61.025 1.4131
61.05 1.4022
61.075 1.3808
61.1 1.3512
61.125 1.3218
61.15 1.2991
61.175 1.2756
61.2 1.2514
61.225 1.228
61.25 1.2043
61.275 1.1882
61.3 1.1859
61.325 1.1911
61.35 1.208
61.375 1.2341
61.4 1.2611
61.425 1.2837
61.45 1.2988
61.475 1.3061
61.5 1.3068
61.525 1.303
61.55 1.2949
61.575 1.2839
61.6 1.2672
61.625 1.244
61.65 1.2133
61.675 1.173
61.7 1.121
61.725 1.0598
61.75 0.9916
61.775 0.9209
61.8 0.854
61.825 0.7884
61.85 0.7214
61.875 0.6531
61.9 0.5841
61.925 0.5162
61.95 0.4474
61.975 0.3822
62 0.3196
62.025 0.2593
62.05 0.1997
62.075 0.1406
62.1 0.0832
62.125 0.0274
62.15 -0.0205
62.175 -0.062
62.2 -0.1024
62.225 -0.1413
62.25 -0.178
62.275 -0.2138
62.3 -0.2436
62.325 -0.2605
62.35 -0.2648
62.375 -0.2652
62.4 -0.2649
62.425 -0.2669
62.45 -0.2719
62.475 -0.2813
62.5 -0.2933
62.525 -0.3018
62.55 -0.3037
62.575 -0.2956
62.6 -0.276
62.625 -0.2512
62.65 -0.2242
62.675 -0.2026
62.7 -0.1859
62.725 -0.1754
62.75 -0.1654
62.775 -0.1564
62.8 -0.1468
62.825 -0.1362
62.85 -0.1243
62.875 -0.1107
62.9 -0.0992
62.925 -0.0882
62.95 -0.0784
62.975 -0.0697
63 -0.0622
63.025 -0.0542
63.05 -0.041
63.075 -0.0202
63.1 0.0122
63.125 0.0454
63.15 0.0756
63.175 0.1032
63.2 0.1251
63.225 0.1419
63.25 0.1642
63.275 0.1912
63.3 0.2201
63.325 0.244
63.35 0.253
63.375 0.2446
63.4 0.2241
63.425 0.1982
63.45 0.1718
63.475 0.1473
63.5 0.1229
63.525 0.0971
63.55 0.066
63.575 0.0283
63.6 -0.0167
63.625 -0.0684
63.65 -0.1277
63.675 -0.1951
63.7 -0.2673
63.725 -0.334
63.75 -0.386
63.775 -0.4221
63.8 -0.4433
63.825 -0.4562
63.85 -0.4675
63.875 -0.4788
63.9 -0.494
63.925 -0.513
63.95 -0.5345
63.975 -0.5539
64 -0.5709
64.025 -0.5896
64.05 -0.6177
64.075 -0.6582
64.1 -0.7049
64.125 -0.7516
64.15 -0.7937
64.175 -0.8297
64.2 -0.8573
64.225 -0.8731
64.25 -0.8645
64.275 -0.8301
64.3 -0.7839
64.325 -0.7378
64.35 -0.7049
64.375 -0.6833
64.4 -0.6614
64.425 -0.6355
64.45 -0.6064
64.475 -0.5747
64.5 -0.5405
64.525 -0.5052
64.55 -0.4689
64.575 -0.4354
64.6 -0.4158
64.625 -0.4227
64.65 -0.4578
64.675 -0.5076
64.7 -0.563
64.725 -0.618
64.75 -0.6682
64.775 -0.7106
64.8 -0.7463
64.825 -0.7775
64.85 -0.8086
64.875 -0.8435
64.9 -0.8818
64.925 -0.9249
64.95 -0.9719
64.975 -1.0225
65 -1.0823
65.025 -1.1521
65.05 -1.2142
65.075 -1.256
65.1 -1.2798
65.125 -1.2935
65.15 -1.3058
65.175 -1.3168
65.2 -1.3379
65.225 -1.3766
65.25 -1.419
65.275 -1.4514
65.3 -1.4608
65.325 -1.4504
65.35 -1.4261
65.375 -1.3851
65.4 -1.3204
65.425 -1.2378
65.45 -1.1463
65.475 -1.0569
65.5 -0.9832
65.525 -0.94
65.55 -0.9254
65.575 -0.9243
65.6 -0.9179
65.625 -0.8961
65.65 -0.8651
65.675 -0.8326
65.7 -0.801
65.725 -0.7737
65.75 -0.7522
65.775 -0.7334
65.8 -0.7176
65.825 -0.7094
65.85 -0.7137
65.875 -0.7214
65.9 -0.7154
65.925 -0.6922
65.95 -0.6626
65.975 -0.6339
66 -0.6074
66.025 -0.5889
66.05 -0.5828
66.075 -0.5842
66.1 -0.5934
66.125 -0.6074
66.15 -0.6194
66.175 -0.6266
66.2 -0.6353
66.225 -0.6489
66.25 -0.6696
66.275 -0.6987
66.3 -0.7337
66.325 -0.7715
66.35 -0.8081
66.375 -0.845
66.4 -0.8857
66.425 -0.9265
66.45 -0.9626
66.475 -0.9893
66.5 -1.009
66.525 -1.0224
66.55 -1.0386
66.575 -1.0617
66.6 -1.0894
66.625 -1.1231
66.65 -1.1587
66.675 -1.1969
66.7 -1.2272
66.725 -1.24
66.75 -1.2411
66.775 -1.2458
66.8 -1.2586
66.825 -1.2788
66.85 -1.3068
66.875 -1.3364
66.9 -1.3583
66.925 -1.3764
66.95 -1.3978
66.975 -1.4261
67 -1.4593
67.025 -1.4953
67.05 -1.5277
67.075 -1.545
67.1 -1.5457
67.125 -1.5303
67.15 -1.5006
67.175 -1.4655
67.2 -1.4379
67.225 -1.4235
67.25 -1.4194
67.275 -1.4187
67.3 -1.4107
67.325 -1.3936
67.35 -1.3712
67.375 -1.3487
67.4 -1.332
67.425 -1.3243
67.45 -1.3227
67.475 -1.3256
67.5 -1.3326
67.525 -1.3419
67.55 -1.3485
67.575 -1.3459
67.6 -1.3341
67.625 -1.3165
67.65 -1.2972
67.675 -1.2789
67.7 -1.2605
67.725 -1.2357
67.75 -1.2035
67.775 -1.1625
67.8 -1.1139
67.825 -1.0653
67.85 -1.0212
67.875 -0.9822
67.9 -0.948
67.925 -0.9138
67.95 -0.8781
67.975 -0.8461
68 -0.8191
68.025 -0.7993
68.05 -0.787
68.075 -0.7802
68.1 -0.7762
68.125 -0.7709
68.15 -0.7629
68.175 -0.7519
68.2 -0.7417
68.225 -0.7393
68.25 -0.7413
68.275 -0.7486
68.3 -0.764
68.325 -0.7868
68.35 -0.809
68.375 -0.8322
68.4 -0.8573
68.425 -0.8803
68.45 -0.9028
68.475 -0.9291
68.5 -0.9588
68.525 -0.9917
68.55 -1.0285
68.575 -1.061
68.6 -1.0771
68.625 -1.07
68.65 -1.0444
68.675 -1.0111
68.7 -0.9795
68.725 -0.9551
68.75 -0.9381
68.775 -0.9329
68.8 -0.9398
68.825 -0.9518
68.85 -0.9653
68.875 -0.9795
68.9 -0.9948
68.925 -1.01
68.95 -1.026
68.975 -1.0447
69 -1.0696
69.025 -1.1021
69.05 -1.1386
69.075 -1.1733
69.1 -1.2045
69.125 -1.2325
69.15 -1.2565
69.175 -1.2718
69.2 -1.2843
69.225 -1.3018
69.25 -1.3251
69.275 -1.35
69.3 -1.3725
69.325 -1.3914
69.35 -1.406
69.375 -1.4198
69.4 -1.4384
69.425 -1.4615
69.45 -1.4903
69.475 -1.5226
69.5 -1.5563
69.525 -1.5931
69.55 -1.6392
69.575 -1.6921
69.6 -1.7439
69.625 -1.7876
69.65 -1.8262
69.675 -1.8623
69.7 -1.9015
69.725 -1.9403
69.75 -1.9719
69.775 -1.9985
69.8 -2.0219
69.825 -2.0441
69.85 -2.0695
69.875 -2.1002
69.9 -2.1295
69.925 -2.1533
69.95 -2.1766
69.975 -2.2054
70 -2.2385
70.025 -2.282
70.05 -2.3374
70.075 -2.4069
70.1 -2.4917
70.125 -2.5879
70.15 -2.6895
70.175 -2.7874
70.2 -2.8747
70.225 -2.9534
70.25 -3.0269
70.275 -3.0976
70.3 -3.1655
70.325 -3.2239
70.35 -3.2622
70.375 -3.2772
70.4 -3.2765
70.425 -3.2675
70.45 -3.2562
70.475 -3.237
70.5 -3.206
70.525 -3.1704
70.55 -3.1338
70.575 -3.1003
70.6 -3.0716
70.625 -3.0424
70.65 -3.0066
70.675 -2.9675
70.7 -2.9224
70.725 -2.8712
70.75 -2.8095
70.775 -2.7398
70.8 -2.6676
70.825 -2.5913
70.85 -2.5139
70.875 -2.4384
70.9 -2.3659
70.925 -2.2921
70.95 -2.2153
70.975 -2.1366
71 -2.057
71.025 -1.9676
71.05 -1.8632
71.075 -1.7499
71.1 -1.6362
71.125 -1.5307
71.15 -1.4405
71.175 -1.3668
71.2 -1.3033
71.225 -1.2343
71.25 -1.1575
71.275 -1.0783
71.3 -1.0028
71.325 -0.9313
71.35 -0.8625
71.375 -0.7923
71.4 -0.7185
71.425 -0.6507
71.45 -0.5881
71.475 -0.5297
71.5 -0.4754
71.525 -0.426
71.55 -0.384
71.575 -0.3525
71.6 -0.3327
71.625 -0.3248
71.65 -0.3243
71.675 -0.3238
71.7 -0.3163
71.725 -0.2982
71.75 -0.2733
71.775 -0.2444
71.8 -0.2112
71.825 -0.1798
71.85 -0.1583
71.875 -0.1421
71.9 -0.1297
71.925 -0.1211
71.95 -0.1128
71.975 -0.1005
72 -0.0866
72.025 -0.0712
72.05 -0.055
72.075 -0.038
72.1 -0.0178
72.125 0.0084
72.15 0.0409
72.175 0.0788
72.2 0.1151
72.225 0.1477
72.25 0.177
72.275 0.2039
72.3 0.2284
72.325 0.2494
72.35 0.2663
72.375 0.2805
72.4 0.2935
72.425 0.3061
72.45 0.3171
72.475 0.3307
72.5 0.3542
72.525 0.3867
72.55 0.4231
72.575 0.4591
72.6 0.4923
72.625 0.5225
72.65 0.5517
72.675 0.5743
72.7 0.5901
72.725 0.6016
72.75 0.6119
72.775 0.6205
72.8 0.6258
72.825 0.6315
72.85 0.6401
72.875 0.6475
72.9 0.651
72.925 0.6504
72.95 0.6473
72.975 0.6438
73 0.6376
73.025 0.6239
73.05 0.6021
73.075 0.5756
73.1 0.5483
73.125 0.5249
73.15 0.506
73.175 0.4916
73.2 0.4829
73.225 0.48
73.25 0.4888
73.275 0.5115
73.3 0.54
73.325 0.564
73.35 0.5817
73.375 0.5945
73.4 0.6067
73.425 0.6237
73.45 0.6447
73.475 0.6692
73.5 0.6962
73.525 0.7238
73.55 0.7518
73.575 0.7802
73.6 0.8102
73.625 0.8434
73.65 0.8798
73.675 0.9165
73.7 0.9519
73.725 0.9881
73.75 1.0276
73.775 1.0709
73.8 1.1175
73.825 1.1627
73.85 1.2018
73.875 1.2336
73.9 1.257
73.925 1.2713
73.95 1.2752
73.975 1.2698
74 1.2584
74.025 1.2421
74.05 1.2253
74.075 1.2149
74.1 1.209
74.125 1.2059
74.15 1.2118
74.175 1.2375
74.2 1.2967
74.225 1.3887
74.25 1.5003
74.275 1.6173
74.3 1.7333
74.325 1.8465
74.35 1.9582
74.375 2.0646
74.4 2.1619
74.425 2.2496
74.45 2.3279
74.475 2.3981
74.5 2.4627
74.525 2.5221
74.55 2.5771
74.575 2.6283
74.6 2.6765
74.625 2.7234
74.65 2.767
74.675 2.8059
74.7 2.8415
74.725 2.8731
74.75 2.9004
74.775 2.9229
74.8 2.9394
74.825 2.9507
74.85 2.9575
74.875 2.9599
74.9 2.9579
74.925 2.9522
74.95 2.9422
74.975 2.9275
75 2.9076
75.025 2.8828
75.05 2.8529
75.075 2.8177
75.1 2.7779
75.125 2.7354
75.15 2.6912
75.175 2.6443
75.2 2.5935
75.225 2.5418
75.25 2.4911
75.275 2.4388
75.3 2.3819
75.325 2.3174
75.35 2.2458
75.375 2.1691
75.4 2.0874
75.425 2.0001
75.45 1.9091
75.475 1.819
75.5 1.7363
75.525 1.6657
75.55 1.6106
75.575 1.5712
75.6 1.5453
75.625 1.5312
75.65 1.5252
75.675 1.5206
75.7 1.5141
75.725 1.5042
75.75 1.4917
75.775 1.4833
75.8 1.4782
75.825 1.4739
75.85 1.468
75.875 1.4582
75.9 1.4412
75.925 1.4162
75.95 1.3832
75.975 1.3435
76 1.2974
76.025 1.246
76.05 1.1905
76.075 1.1283
76.1 1.059
76.125 0.9843
76.15 0.9069
76.175 0.8284
76.2 0.7514
76.225 0.6727
76.25 0.589
76.275 0.5004
76.3 0.4106
76.325 0.3208
76.35 0.234
76.375 0.1531
76.4 0.0761
76.425 -0.001
76.45 -0.0751
76.475 -0.1438
76.5 -0.2071
76.525 -0.2483
76.55 -0.2473
76.575 -0.2126
76.6 -0.1613
76.625 -0.1131
76.65 -0.0683
76.675 -0.0338
76.7 -0.0141
76.725 -0.0051
76.75 -0.005
76.775 -0.0087
76.8 -0.0072
76.825 0.0008
76.85 0.0085
76.875 0.0146
76.9 0.0188
76.925 0.0174
76.95 0.0102
76.975 -0.0029
77 -0.0212
77.025 -0.0425
77.05 -0.0656
77.075 -0.0861
77.1 -0.0967
77.125 -0.0894
77.15 -0.0558
77.175 0.0046
77.2 0.0761
77.225 0.148
77.25 0.2177
77.275 0.2818
77.3 0.3353
77.325 0.3767
77.35 0.4074
77.375 0.4287
77.4 0.4408
77.425 0.4424
77.45 0.4341
77.475 0.4186
77.5 0.399
77.525 0.3806
77.55 0.3685
77.575 0.3628
77.6 0.3553
77.625 0.3436
77.65 0.3286
77.675 0.3103
77.7 0.2865
77.725 0.2565
77.75 0.22
77.775 0.1756
77.8 0.124
77.825 0.0662
77.85 0.0063
77.875 -0.0517
77.9 -0.0993
77.925 -0.1219
77.95 -0.1223
77.975 -0.1204
78 -0.125
78.025 -0.1354
78.05 -0.1508
78.075 -0.1701
78.1 -0.1893
78.125 -0.2113
78.15 -0.2366
78.175 -0.2643
78.2 -0.2872
78.225 -0.3004
78.25 -0.3008
78.275 -0.2877
78.3 -0.2629
78.325 -0.2367
78.35 -0.2147
78.375 -0.1947
78.4 -0.1759
78.425 -0.1583
78.45 -0.1376
78.475 -0.1061
78.5 -0.0645
78.525 -0.0154
78.55 0.0359
78.575 0.0878
78.6 0.1375
78.625 0.1787
78.65 0.2106
78.675 0.2372
78.7 0.2726
78.725 0.3342
78.75 0.4093
78.775 0.4798
78.8 0.5407
78.825 0.592
78.85 0.6341
78.875 0.6677
78.9 0.6915
78.925 0.7054
78.95 0.7193
78.975 0.7433
79 0.7754
79.025 0.8114
79.05 0.8494
79.075 0.8887
79.1 0.928
79.125 0.9607
79.15 0.9812
79.175 0.9892
79.2 0.9867
79.225 0.9784
79.25 0.9845
79.275 1.0123
79.3 1.0438
79.325 1.0692
79.35 1.0858
79.375 1.0914
79.4 1.0847
79.425 1.0687
79.45 1.0448
79.475 1.0139
79.5 0.9787
79.525 0.9429
79.55 0.9133
79.575 0.8871
79.6 0.8594
79.625 0.8257
79.65 0.7815
79.675 0.7274
79.7 0.6674
79.725 0.6058
79.75 0.5508
79.775 0.5136
79.8 0.4984
79.825 0.4942
79.85 0.4891
79.875 0.4888
79.9 0.4926
79.925 0.4969
79.95 0.504
79.975 0.5132
80 0.5254
80.025 0.5414
80.05 0.5654
80.075 0.6056
80.1 0.6573
80.125 0.716
80.15 0.7817
80.175 0.8521
80.2 0.9235
80.225 0.9884
80.25 1.0434
80.275 1.0892
80.3 1.1241
80.325 1.147
80.35 1.1571
80.375 1.1552
80.4 1.1475
80.425 1.1358
80.45 1.12
80.475 1.1051
80.5 1.0944
80.525 1.0967
80.55 1.1068
80.575 1.1165
80.6 1.126
80.625 1.1325
80.65 1.1352
80.675 1.1403
80.7 1.1469
80.725 1.1532
80.75 1.1619
80.775 1.1727
80.8 1.1826
80.825 1.1874
80.85 1.1847
80.875 1.1736
80.9 1.1602
80.925 1.1472
80.95 1.1291
80.975 1.1038
81 1.0803
81.025 1.0638
81.05 1.0506
81.075 1.0361
81.1 1.0162
81.125 0.9886
81.15 0.9534
81.175 0.9131
81.2 0.869
81.225 0.8174
81.25 0.7591
81.275 0.696
81.3 0.6294
81.325 0.5645
81.35 0.5056
81.375 0.4553
81.4 0.4173
81.425 0.3859
81.45 0.3615
81.475 0.347
81.5 0.3513
81.525 0.3684
81.55 0.3913
81.575 0.4113
81.6 0.4259
81.625 0.4402
81.65 0.4657
81.675 0.5053
81.7 0.5465
81.725 0.5811
81.75 0.6093
81.775 0.6275
81.8 0.6363
81.825 0.6364
81.85 0.6312
81.875 0.6206
81.9 0.6051
81.925 0.5837
81.95 0.5596
81.975 0.5362
82 0.5145
82.025 0.4924
82.05 0.4692
82.075 0.4442
82.1 0.417
82.125 0.3914
82.15 0.3697
82.175 0.3562
82.2 0.3553
82.225 0.3694
82.25 0.3912
82.275 0.4133
82.3 0.4324
82.325 0.4492
82.35 0.464
82.375 0.4776
82.4 0.4901
82.425 0.4989
82.45 0.5032
82.475 0.4989
82.5 0.4867
82.525 0.4702
82.55 0.4495
82.575 0.4298
82.6 0.4126
82.625 0.4037
82.65 0.409
82.675 0.4272
82.7 0.4593
82.725 0.5043
82.75 0.5542
82.775 0.6114
82.8 0.6731
82.825 0.7349
82.85 0.7963
82.875 0.8566
82.9 0.9161
82.925 0.9703
82.95 1.0214
82.975 1.0698
83 1.1161
83.025 1.1587
83.05 1.2012
83.075 1.2466
83.1 1.2944
83.125 1.3399
83.15 1.3803
83.175 1.4139
83.2 1.4397
83.225 1.4598
83.25 1.4756
83.275 1.4858
83.3 1.4893
83.325 1.4889
83.35 1.4878
83.375 1.491
83.4 1.5118
83.425 1.552
83.45 1.6053
83.475 1.6643
83.5 1.7207
83.525 1.7715
83.55 1.8156
83.575 1.8529
83.6 1.8831
83.625 1.9089
83.65 1.9294
83.675 1.945
83.7 1.9566
83.725 1.9646
83.75 1.9665
83.775 1.9605
83.8 1.9463
83.825 1.9235
83.85 1.8977
83.875 1.8743
83.9 1.8551
83.925 1.8414
83.95 1.8243
83.975 1.7995
84 1.7675
84.025 1.7291
84.05 1.6843
84.075 1.6338
84.1 1.5802
84.125 1.5245
84.15 1.4611
84.175 1.3891
84.2 1.3135
84.225 1.2402
84.25 1.176
84.275 1.1203
84.3 1.0661
84.325 1.0129
84.35 0.9551
84.375 0.893
84.4 0.8329
84.425 0.7777
84.45 0.7221
84.475 0.6663
84.5 0.6089
84.525 0.5451
84.55 0.4784
84.575 0.4148
84.6 0.3591
84.625 0.3156
84.65 0.2791
84.675 0.2456
84.7 0.2172
84.725 0.1964
84.75 0.1814
84.775 0.1673
84.8 0.1546
84.825 0.1462
84.85 0.1414
84.875 0.1358
84.9 0.1256
84.925 0.1119
84.95 0.099
84.975 0.0855
85 0.0715
85.025 0.0569
85.05 0.0394
85.075 0.0215
85.1 0.0079
85.125 -0.0044
85.15 -0.015
85.175 -0.0172
85.2 -0.0053
85.225 0.0323
85.25 0.0899
85.275 0.1543
85.3 0.2187
85.325 0.2835
85.35 0.3519
85.375 0.4226
85.4 0.4911
85.425 0.5553
85.45 0.6158
85.475 0.6717
85.5 0.721
85.525 0.7623
85.55 0.7948
85.575 0.8196
85.6 0.8378
85.625 0.8503
85.65 0.8563
85.675 0.8538
85.7 0.842
85.725 0.8231
85.75 0.7968
85.775 0.7633
85.8 0.7226
85.825 0.6746
85.85 0.6204
85.875 0.5617
85.9 0.5
85.925 0.4369
85.95 0.3767
85.975 0.323
86 0.2696
86.025 0.2152
86.05 0.1651
86.075 0.1228
86.1 0.0862
86.125 0.0547
86.15 0.0289
86.175 0.0022
86.2 -0.0273
86.225 -0.0584
86.25 -0.0911
86.275 -0.1221
86.3 -0.1478
86.325 -0.1674
86.35 -0.1873
86.375 -0.2142
86.4 -0.247
86.425 -0.2772
86.45 -0.2962
86.475 -0.3068
86.5 -0.3109
86.525 -0.3135
86.55 -0.3201
86.575 -0.3331
86.6 -0.354
86.625 -0.3829
86.65 -0.4215
86.675 -0.4718
86.7 -0.5309
86.725 -0.5996
86.75 -0.676
86.775 -0.759
86.8 -0.8497
86.825 -0.9445
86.85 -1.0359
86.875 -1.1161
86.9 -1.1871
86.925 -1.2485
86.95 -1.2919
86.975 -1.3303
87 -1.3732
87.025 -1.4217
87.05 -1.469
87.075 -1.506
87.1 -1.5342
87.125 -1.5517
87.15 -1.5525
87.175 -1.5384
87.2 -1.5086
87.225 -1.471
87.25 -1.4255
87.275 -1.3781
87.3 -1.332
87.325 -1.2874
87.35 -1.2423
87.375 -1.1975
87.4 -1.156
87.425 -1.1173
87.45 -1.0853
87.475 -1.0643
87.5 -1.0574
87.525 -1.0607
87.55 -1.0695
87.575 -1.083
87.6 -1.1011
87.625 -1.1228
87.65 -1.1474
87.675 -1.1735
87.7 -1.1932
87.725 -1.2061
87.75 -1.2064
87.775 -1.2016
87.8 -1.1999
87.825 -1.2031
87.85 -1.2159
87.875 -1.24
87.9 -1.2739
87.925 -1.3147
87.95 -1.3631
87.975 -1.4195
88 -1.4822
88.025 -1.549
88.05 -1.6164
88.075 -1.6824
88.1 -1.7376
88.125 -1.7761
88.15 -1.7986
88.175 -1.8067
88.2 -1.8001
88.225 -1.7797
88.25 -1.7533
88.275 -1.7266
88.3 -1.7029
88.325 -1.6785
88.35 -1.656
88.375 -1.6378
88.4 -1.6244
88.425 -1.6196
88.45 -1.6232
88.475 -1.634
88.5 -1.6518
88.525 -1.6777
88.55 -1.7111
88.575 -1.7528
88.6 -1.8016
88.625 -1.8564
88.65 -1.9058
88.675 -1.9421
88.7 -1.966
88.725 -1.9711
88.75 -1.9599
88.775 -1.9381
88.8 -1.9039
88.825 -1.8561
88.85 -1.8103
88.875 -1.7796
88.9 -1.7611
88.925 -1.7538
88.95 -1.7599
88.975 -1.7708
89 -1.7792
89.025 -1.7902
89.05 -1.8059
89.075 -1.8273
89.1 -1.8524
89.125 -1.8763
89.15 -1.8981
89.175 -1.9142
89.2 -1.9194
89.225 -1.9168
89.25 -1.911
89.275 -1.9058
89.3 -1.9034
89.325 -1.903
89.35 -1.8981
89.375 -1.8851
89.4 -1.8705
89.425 -1.8573
89.45 -1.8469
89.475 -1.839
89.5 -1.8335
89.525 -1.8314
89.55 -1.8321
89.575 -1.8362
89.6 -1.8406
89.625 -1.8444
89.65 -1.847
89.675 -1.8491
89.7 -1.8459
89.725 -1.8378
89.75 -1.8241
89.775 -1.8085
89.8 -1.7935
89.825 -1.7757
89.85 -1.7589
89.875 -1.7573
89.9 -1.7672
89.925 -1.7795
89.95 -1.7893
89.975 -1.7954
90 -1.8
90.025 -1.7996
90.05 -1.7989
90.075 -1.8055
90.1 -1.8125
90.125 -1.8175
90.15 -1.8217
90.175 -1.8235
90.2 -1.8251
90.225 -1.8208
90.25 -1.7959
90.275 -1.758
90.3 -1.7218
90.325 -1.6876
90.35 -1.655
90.375 -1.6269
90.4 -1.6024
90.425 -1.5814
90.45 -1.5654
90.475 -1.5534
90.5 -1.5444
90.525 -1.5402
90.55 -1.5419
90.575 -1.547
90.6 -1.5573
90.625 -1.5724
90.65 -1.5902
90.675 -1.6094
90.7 -1.6287
90.725 -1.647
90.75 -1.6556
90.775 -1.6501
90.8 -1.6377
90.825 -1.6256
90.85 -1.6133
90.875 -1.5987
90.9 -1.58
90.925 -1.5539
90.95 -1.5235
90.975 -1.4946
91 -1.4698
91.025 -1.4494
91.05 -1.4356
91.075 -1.4284
91.1 -1.42
91.125 -1.4015
91.15 -1.3701
91.175 -1.3334
91.2 -1.2991
91.225 -1.271
91.25 -1.2469
91.275 -1.2214
91.3 -1.1927
91.325 -1.1621
91.35 -1.1275
91.375 -1.0827
91.4 -1.0208
91.425 -0.9467
91.45 -0.8678
91.475 -0.7915
91.5 -0.7203
91.525 -0.6556
91.55 -0.6005
91.575 -0.5548
91.6 -0.5173
91.625 -0.4873
91.65 -0.464
91.675 -0.4487
91.7 -0.4432
91.725 -0.445
91.75 -0.4503
91.775 -0.4578
91.8 -0.4663
91.825 -0.4764
91.85 -0.4942
91.875 -0.5205
91.9 -0.5571
91.925 -0.599
91.95 -0.6396
91.975 -0.6799
92 -0.7256
92.025 -0.7805
92.05 -0.8441
92.075 -0.9081
92.1 -0.9577
92.125 -0.9971
92.15 -1.029
92.175 -1.0441
92.2 -1.032
92.225 -0.9931
92.25 -0.942
92.275 -0.8899
92.3 -0.8333
92.325 -0.7771
92.35 -0.7298
92.375 -0.6928
92.4 -0.6637
92.425 -0.6392
92.45 -0.607
92.475 -0.5588
92.5 -0.5034
92.525 -0.4457
92.55 -0.3868
92.575 -0.3324
92.6 -0.2833
92.625 -0.2383
92.65 -0.196
92.675 -0.1513
92.7 -0.103
92.725 -0.0525
92.75 -0.0022
92.775 0.0478
92.8 0.0942
92.825 0.1338
92.85 0.1666
92.875 0.1904
92.9 0.2096
92.925 0.2253
92.95 0.2373
92.975 0.2455
93 0.2482
93.025 0.243
93.05 0.231
93.075 0.2135
93.1 0.1969
93.125 0.1807
93.15 0.1643
93.175 0.1477
93.2 0.1278
93.225 0.1027
93.25 0.0736
93.275 0.042
93.3 0.0085
93.325 -0.0264
93.35 -0.0683
93.375 -0.1161
93.4 -0.1665
93.425 -0.222
93.45 -0.2825
93.475 -0.3444
93.5 -0.4048
93.525 -0.4583
93.55 -0.5016
93.575 -0.5375
93.6 -0.5694
93.625 -0.6009
93.65 -0.6353
93.675 -0.6715
93.7 -0.7045
93.725 -0.7314
93.75 -0.7525
93.775 -0.7632
93.8 -0.7535
93.825 -0.7256
93.85 -0.6878
93.875 -0.643
93.9 -0.5883
93.925 -0.5287
93.95 -0.4718
93.975 -0.417
94 -0.3628
94.025 -0.3103
94.05 -0.2626
94.075 -0.222
94.1 -0.1866
94.125 -0.1519
94.15 -0.1099
94.175 -0.0614
94.2 -0.0101
94.225 0.0386
94.25 0.082
94.275 0.118
94.3 0.143
94.325 0.1559
94.35 0.157
94.375 0.1487
94.4 0.1325
94.425 0.1072
94.45 0.0714
94.475 0.029
94.5 -0.0164
94.525 -0.0599
94.55 -0.0993
94.575 -0.1347
94.6 -0.165
94.625 -0.1867
94.65 -0.1968
94.675 -0.1905
94.7 -0.1615
94.725 -0.1186
94.75 -0.0735
94.775 -0.0319
94.8 0.0051
94.825 0.0367
94.85 0.062
94.875 0.0806
94.9 0.0962
94.925 0.1117
94.95 0.1285
94.975 0.1423
95 0.1507
95.025 0.1532
95.05 0.1553
95.075 0.1616
95.1 0.1781
95.125 0.2036
95.15 0.2321
95.175 0.2585
95.2 0.2806
95.225 0.2985
95.25 0.3127
95.275 0.3235
95.3 0.3332
95.325 0.3454
95.35 0.3704
95.375 0.4082
95.4 0.4499
95.425 0.4886
95.45 0.5248
95.475 0.561
95.5 0.5972
95.525 0.6295
95.55 0.6568
95.575 0.6824
95.6 0.7097
95.625 0.7393
95.65 0.7691
95.675 0.7978
95.7 0.8228
95.725 0.8445
95.75 0.8625
95.775 0.8756
95.8 0.8838
95.825 0.8864
95.85 0.8819
95.875 0.8696
95.9 0.8506
95.925 0.8258
95.95 0.7964
95.975 0.7637
96 0.726
96.025 0.6817
96.05 0.6361
96.075 0.5963
96.1 0.5658
96.125 0.5493
96.15 0.5376
96.175 0.5281
96.2 0.5145
96.225 0.4942
96.25 0.4675
96.275 0.4348
96.3 0.3961
96.325 0.3517
96.35 0.3039
96.375 0.2545
96.4 0.2073
96.425 0.166
96.45 0.1305
96.475 0.1
96.5 0.07
96.525 0.0405
96.55 0.0133
96.575 -0.0159
96.6 -0.0507
96.625 -0.0913
96.65 -0.1404
96.675 -0.1979
96.7 -0.2617
96.725 -0.3266
96.75 -0.3921
96.775 -0.4594
96.8 -0.5316
96.825 -0.6082
96.85 -0.6833
96.875 -0.7522
96.9 -0.8169
96.925 -0.8822
96.95 -0.9512
96.975 -1.0238
97 -1.0975
97.025 -1.1704
97.05 -1.2415
97.075 -1.3082
97.1 -1.3661
97.125 -1.4076
97.15 -1.4321
97.175 -1.4438
97.2 -1.4479
97.225 -1.447
97.25 -1.4447
97.275 -1.4445
97.3 -1.4479
97.325 -1.4559
97.35 -1.4679
97.375 -1.4839
97.4 -1.5037
97.425 -1.5252
97.45 -1.5481
97.475 -1.5719
97.5 -1.591
97.525 -1.6039
97.55 -1.6098
97.575 -1.6108
97.6 -1.6088
97.625 -1.6004
97.65 -1.5826
97.675 -1.5559
97.7 -1.5254
97.725 -1.4967
97.75 -1.4714
97.775 -1.4526
97.8 -1.4417
97.825 -1.4391
97.85 -1.4419
97.875 -1.4456
97.9 -1.4474
97.925 -1.4425
97.95 -1.4298
97.975 -1.4081
98 -1.3778
98.025 -1.3411
98.05 -1.3001
98.075 -1.258
98.1 -1.2087
98.125 -1.1472
98.15 -1.0742
98.175 -0.9925
98.2 -0.9101
98.225 -0.8337
98.25 -0.7646
98.275 -0.7058
98.3 -0.6571
98.325 -0.6197
98.35 -0.5949
98.375 -0.5807
98.4 -0.5753
98.425 -0.58
98.45 -0.5905
98.475 -0.607
98.5 -0.63
98.525 -0.6588
98.55 -0.6928
98.575 -0.7267
98.6 -0.7551
98.625 -0.7717
98.65 -0.7681
98.675 -0.7496
98.7 -0.7245
98.725 -0.6945
98.75 -0.6592
98.775 -0.6167
98.8 -0.5715
98.825 -0.5303
98.85 -0.4938
98.875 -0.4551
98.9 -0.4034
98.925 -0.3349
98.95 -0.2543
98.975 -0.1727
99 -0.0988
99.025 -0.0326
99.05 0.0287
99.075 0.0853
99.1 0.1367
99.125 0.1834
99.15 0.2244
99.175 0.258
99.2 0.2848
99.225 0.3077
99.25 0.3269
99.275 0.3385
99.3 0.3437
99.325 0.3496
99.35 0.3611
99.375 0.3758
99.4 0.3904
99.425 0.4009
99.45 0.405
99.475 0.407
99.5 0.4092
99.525 0.411
99.55 0.4124
99.575 0.4127
99.6 0.4106
99.625 0.4035
99.65 0.3956
99.675 0.387
99.7 0.377
99.725 0.3669
99.75 0.3564
99.775 0.344
99.8 0.3263
99.825 0.3047
99.85 0.2834
99.875 0.2612
99.9 0.2357
99.925 0.2046
99.95 0.1708
99.975 0.1304
100 0.0808
