# Supplementary material for: Uptake of N2O5 by aqueous aerosol unveiled using chemically accurate many-body potentials
Source: Nat Commun. 2022 Mar 10;13:1266. doi: 10.1038/s41467-022-28697-8 (PMC8913772; doi:10.1038/s41467-022-28697-8)
Supplement: Supplementary file 3 — Source Data [file 41467_2022_28697_MOESM3_ESM.zip › n2o5-uptake-data/Fig2/scattering/rep03run02/relcom_gds.dat]

0.025 11.7664
0.05 11.7089
0.075 11.6514
0.1 11.5938
0.125 11.5363
0.15 11.4787
0.175 11.4212
0.2 11.3636
0.225 11.306
0.25 11.2484
0.275 11.1908
0.3 11.1331
0.325 11.0754
0.35 11.0177
0.375 10.96
0.4 10.9022
0.425 10.8445
0.45 10.7866
0.475 10.7288
0.5 10.6709
0.525 10.613
0.55 10.5551
0.575 10.4971
0.6 10.439
0.625 10.3809
0.65 10.3228
0.675 10.2646
0.7 10.2064
0.725 10.148
0.75 10.0897
0.775 10.0313
0.8 9.9729
0.825 9.9145
0.85 9.8561
0.875 9.7976
0.9 9.7391
0.925 9.6805
0.95 9.6219
0.975 9.5632
1 9.5045
1.025 9.4457
1.05 9.3869
1.075 9.328
1.1 9.2692
1.125 9.2103
1.15 9.1513
1.175 9.0924
1.2 9.0335
1.225 8.9746
1.25 8.9157
1.275 8.8568
1.3 8.798
1.325 8.7391
1.35 8.6801
1.375 8.6212
1.4 8.5622
1.425 8.5031
1.45 8.4441
1.475 8.385
1.5 8.3259
1.525 8.2667
1.55 8.2074
1.575 8.148
1.6 8.0885
1.625 8.0288
1.65 7.969
1.675 7.9091
1.7 7.8491
1.725 7.789
1.75 7.7287
1.775 7.6684
1.8 7.608
1.825 7.5475
1.85 7.487
1.875 7.4263
1.9 7.3655
1.925 7.3045
1.95 7.2433
1.975 7.182
2 7.1205
2.025 7.0589
2.05 6.9972
2.075 6.9354
2.1 6.8735
2.125 6.8114
2.15 6.7492
2.175 6.6868
2.2 6.6243
2.225 6.5616
2.25 6.4985
2.275 6.4351
2.3 6.3711
2.325 6.3069
2.35 6.242
2.375 6.1764
2.4 6.1101
2.425 6.0431
2.45 5.9752
2.475 5.9064
2.5 5.8368
2.525 5.7665
2.55 5.6951
2.575 5.6223
2.6 5.5481
2.625 5.4728
2.65 5.3963
2.675 5.3187
2.7 5.2402
2.725 5.1606
2.75 5.08
2.775 4.9985
2.8 4.9163
2.825 4.8332
2.85 4.7493
2.875 4.6645
2.9 4.5788
2.925 4.4917
2.95 4.4028
2.975 4.3123
3 4.2195
3.025 4.1237
3.05 4.0237
3.075 3.9182
3.1 3.8068
3.125 3.6914
3.15 3.5765
3.175 3.4639
3.2 3.3554
3.225 3.2509
3.25 3.1507
3.275 3.056
3.3 2.9661
3.325 2.8788
3.35 2.7934
3.375 2.7084
3.4 2.6221
3.425 2.5409
3.45 2.471
3.475 2.4162
3.5 2.3724
3.525 2.3269
3.55 2.2783
3.575 2.227
3.6 2.1703
3.625 2.1098
3.65 2.0478
3.675 1.9835
3.7 1.9209
3.725 1.8699
3.75 1.8285
3.775 1.8016
3.8 1.7917
3.825 1.7952
3.85 1.8103
3.875 1.8322
3.9 1.8557
3.925 1.8766
3.95 1.8908
3.975 1.8983
4 1.9024
4.025 1.9059
4.05 1.9079
4.075 1.9068
4.1 1.9032
4.125 1.8979
4.15 1.892
4.175 1.8865
4.2 1.8809
4.225 1.8731
4.25 1.8608
4.275 1.844
4.3 1.8239
4.325 1.8023
4.35 1.7806
4.375 1.7637
4.4 1.7533
4.425 1.7499
4.45 1.7526
4.475 1.7624
4.5 1.7784
4.525 1.7974
4.55 1.8128
4.575 1.8197
4.6 1.8172
4.625 1.8058
4.65 1.7864
4.675 1.7632
4.7 1.7396
4.725 1.7152
4.75 1.6855
4.775 1.6506
4.8 1.6125
4.825 1.5754
4.85 1.5368
4.875 1.4963
4.9 1.4553
4.925 1.4118
4.95 1.364
4.975 1.3124
5 1.2593
5.025 1.2049
5.05 1.1478
5.075 1.0894
5.1 1.0294
5.125 0.9695
5.15 0.9125
5.175 0.8599
5.2 0.8104
5.225 0.7643
5.25 0.7236
5.275 0.6875
5.3 0.6563
5.325 0.6284
5.35 0.6021
5.375 0.5804
5.4 0.5643
5.425 0.5462
5.45 0.5213
5.475 0.4898
5.5 0.4534
5.525 0.4171
5.55 0.3845
5.575 0.3563
5.6 0.3332
5.625 0.3137
5.65 0.2944
5.675 0.276
5.7 0.26
5.725 0.248
5.75 0.2421
5.775 0.2408
5.8 0.2404
5.825 0.2357
5.85 0.2254
5.875 0.2093
5.9 0.1869
5.925 0.1573
5.95 0.1228
5.975 0.0874
6 0.0513
6.025 0.0132
6.05 -0.0277
6.075 -0.0728
6.1 -0.1242
6.125 -0.1822
6.15 -0.2482
6.175 -0.323
6.2 -0.4049
6.225 -0.4918
6.25 -0.5775
6.275 -0.6603
6.3 -0.7386
6.325 -0.8101
6.35 -0.8792
6.375 -0.9402
6.4 -0.976
6.425 -0.982
6.45 -0.9757
6.475 -0.9689
6.5 -0.9656
6.525 -0.9668
6.55 -0.9663
6.575 -0.9642
6.6 -0.9614
6.625 -0.9552
6.65 -0.9406
6.675 -0.922
6.7 -0.9025
6.725 -0.8741
6.75 -0.8257
6.775 -0.7534
6.8 -0.671
6.825 -0.5896
6.85 -0.5119
6.875 -0.437
6.9 -0.3626
6.925 -0.2925
6.95 -0.2273
6.975 -0.1596
7 -0.0897
7.025 -0.0216
7.05 0.0421
7.075 0.1013
7.1 0.1548
7.125 0.2023
7.15 0.2463
7.175 0.2889
7.2 0.3307
7.225 0.3763
7.25 0.4311
7.275 0.4975
7.3 0.5717
7.325 0.6465
7.35 0.7163
7.375 0.7801
7.4 0.8394
7.425 0.8954
7.45 0.946
7.475 0.9906
7.5 1.0284
7.525 1.0597
7.55 1.0849
7.575 1.1043
7.6 1.1185
7.625 1.1289
7.65 1.1385
7.675 1.1521
7.7 1.1667
7.725 1.1773
7.75 1.1832
7.775 1.1841
7.8 1.18
7.825 1.1723
7.85 1.1581
7.875 1.1371
7.9 1.1127
7.925 1.0858
7.95 1.055
7.975 1.0193
8 0.9791
8.025 0.9344
8.05 0.8856
8.075 0.8319
8.1 0.7729
8.125 0.7093
8.15 0.6413
8.175 0.5708
8.2 0.5009
8.225 0.4346
8.25 0.3718
8.275 0.3117
8.3 0.2496
8.325 0.1839
8.35 0.115
8.375 0.0466
8.4 -0.0042
8.425 -0.0254
8.45 -0.0228
8.475 -0.0188
8.5 -0.024
8.525 -0.0365
8.55 -0.0531
8.575 -0.0728
8.6 -0.0901
8.625 -0.1028
8.65 -0.1076
8.675 -0.0996
8.7 -0.0837
8.725 -0.0683
8.75 -0.0529
8.775 -0.0338
8.8 -0.0068
8.825 0.0323
8.85 0.0803
8.875 0.1256
8.9 0.1637
8.925 0.1933
8.95 0.2144
8.975 0.229
9 0.24
9.025 0.2466
9.05 0.2503
9.075 0.251
9.1 0.2483
9.125 0.2457
9.15 0.2401
9.175 0.2273
9.2 0.2073
9.225 0.1769
9.25 0.1377
9.275 0.0984
9.3 0.0632
9.325 0.0343
9.35 0.0117
9.375 -0.005
9.4 -0.0167
9.425 -0.028
9.45 -0.0391
9.475 -0.0499
9.5 -0.0585
9.525 -0.0639
9.55 -0.0639
9.575 -0.0638
9.6 -0.0691
9.625 -0.0818
9.65 -0.1028
9.675 -0.1344
9.7 -0.1778
9.725 -0.2301
9.75 -0.2848
9.775 -0.3305
9.8 -0.3534
9.825 -0.3535
9.85 -0.3353
9.875 -0.2961
9.9 -0.232
9.925 -0.158
9.95 -0.0839
9.975 -0.0123
10 0.0557
10.025 0.1211
10.05 0.1856
10.075 0.2503
10.1 0.3196
10.125 0.3962
10.15 0.4764
10.175 0.5567
10.2 0.6336
10.225 0.7038
10.25 0.7663
10.275 0.8198
10.3 0.8648
10.325 0.9025
10.35 0.9332
10.375 0.9571
10.4 0.974
10.425 0.9815
10.45 0.9781
10.475 0.9636
10.5 0.9397
10.525 0.9059
10.55 0.8651
10.575 0.8199
10.6 0.7687
10.625 0.7155
10.65 0.6606
10.675 0.6071
10.7 0.564
10.725 0.542
10.75 0.5352
10.775 0.5334
10.8 0.5364
10.825 0.5448
10.85 0.5575
10.875 0.5684
10.9 0.5768
10.925 0.5831
10.95 0.5862
10.975 0.5783
11 0.565
11.025 0.5544
11.05 0.5647
11.075 0.591
11.1 0.6172
11.125 0.6356
11.15 0.6459
11.175 0.6466
11.2 0.6392
11.225 0.6229
11.25 0.598
11.275 0.5637
11.3 0.5211
11.325 0.4761
11.35 0.431
11.375 0.3862
11.4 0.3406
11.425 0.2937
11.45 0.2437
11.475 0.19
11.5 0.1331
11.525 0.0765
11.55 0.0236
11.575 -0.0224
11.6 -0.0569
11.625 -0.0777
11.65 -0.0858
11.675 -0.0846
11.7 -0.0788
11.725 -0.0744
11.75 -0.0754
11.775 -0.0825
11.8 -0.0938
11.825 -0.1053
11.85 -0.1164
11.875 -0.1286
11.9 -0.1456
11.925 -0.1655
11.95 -0.1848
11.975 -0.1989
12 -0.2056
12.025 -0.1995
12.05 -0.1834
12.075 -0.161
12.1 -0.1298
12.125 -0.0919
12.15 -0.0515
12.175 -0.009
12.2 0.0378
12.225 0.0865
12.25 0.1341
12.275 0.1762
12.3 0.2105
12.325 0.2379
12.35 0.2567
12.375 0.2693
12.4 0.2746
12.425 0.2684
12.45 0.2489
12.475 0.2165
12.5 0.1734
12.525 0.1234
12.55 0.0731
12.575 0.029
12.6 -0.0071
12.625 -0.0332
12.65 -0.0502
12.675 -0.0645
12.7 -0.0793
12.725 -0.094
12.75 -0.1108
12.775 -0.1325
12.8 -0.1574
12.825 -0.1782
12.85 -0.192
12.875 -0.1967
12.9 -0.1891
12.925 -0.1684
12.95 -0.1399
12.975 -0.1018
13 -0.0604
13.025 -0.0226
13.05 0.0047
13.075 0.0195
13.1 0.0286
13.125 0.0329
13.15 0.0398
13.175 0.0519
13.2 0.0638
13.225 0.0788
13.25 0.0928
13.275 0.1029
13.3 0.1055
13.325 0.1084
13.35 0.1143
13.375 0.1282
13.4 0.1528
13.425 0.1875
13.45 0.2295
13.475 0.2692
13.5 0.301
13.525 0.3225
13.55 0.3302
13.575 0.3249
13.6 0.3142
13.625 0.3044
13.65 0.3058
13.675 0.3223
13.7 0.3465
13.725 0.376
13.75 0.4111
13.775 0.4542
13.8 0.5069
13.825 0.5597
13.85 0.6077
13.875 0.6525
13.9 0.6916
13.925 0.7215
13.95 0.7428
13.975 0.7546
14 0.7579
14.025 0.754
14.05 0.7453
14.075 0.7338
14.1 0.727
14.125 0.7298
14.15 0.7332
14.175 0.731
14.2 0.7215
14.225 0.7083
14.25 0.6913
14.275 0.6772
14.3 0.6685
14.325 0.6667
14.35 0.6719
14.375 0.6808
14.4 0.6882
14.425 0.6901
14.45 0.6848
14.475 0.6731
14.5 0.6593
14.525 0.642
14.55 0.6208
14.575 0.5922
14.6 0.5591
14.625 0.5249
14.65 0.4917
14.675 0.4615
14.7 0.4328
14.725 0.405
14.75 0.3784
14.775 0.3558
14.8 0.3401
14.825 0.3295
14.85 0.3173
14.875 0.2992
14.9 0.2741
14.925 0.2431
14.95 0.2062
14.975 0.1655
15 0.1182
15.025 0.0601
15.05 -0.0101
15.075 -0.0864
15.1 -0.1621
15.125 -0.2331
15.15 -0.3048
15.175 -0.3745
15.2 -0.4381
15.225 -0.4929
15.25 -0.5404
15.275 -0.578
15.3 -0.6035
15.325 -0.6108
15.35 -0.5989
15.375 -0.5704
15.4 -0.5284
15.425 -0.475
15.45 -0.4141
15.475 -0.3512
15.5 -0.2925
15.525 -0.2436
15.55 -0.2058
15.575 -0.1795
15.6 -0.1649
15.625 -0.1622
15.65 -0.17
15.675 -0.1863
15.7 -0.2101
15.725 -0.2411
15.75 -0.2779
15.775 -0.3175
15.8 -0.3608
15.825 -0.4099
15.85 -0.4614
15.875 -0.5114
15.9 -0.5547
15.925 -0.5839
15.95 -0.592
15.975 -0.5735
16 -0.536
16.025 -0.4898
16.05 -0.441
16.075 -0.3914
16.1 -0.3457
16.125 -0.3079
16.15 -0.2783
16.175 -0.2594
16.2 -0.2522
16.225 -0.2529
16.25 -0.2611
16.275 -0.2759
16.3 -0.2857
16.325 -0.2853
16.35 -0.2762
16.375 -0.2674
16.4 -0.2622
16.425 -0.2564
16.45 -0.2485
16.475 -0.2371
16.5 -0.2236
16.525 -0.2094
16.55 -0.1963
16.575 -0.1874
16.6 -0.1775
16.625 -0.1627
16.65 -0.1468
16.675 -0.1319
16.7 -0.1205
16.725 -0.1049
16.75 -0.0804
16.775 -0.05
16.8 -0.021
16.825 -0.0009
16.85 0.0163
16.875 0.0385
16.9 0.065
16.925 0.0923
16.95 0.1183
16.975 0.1442
17 0.1708
17.025 0.2016
17.05 0.2351
17.075 0.2596
17.1 0.269
17.125 0.264
17.15 0.2461
17.175 0.2187
17.2 0.1841
17.225 0.1452
17.25 0.1036
17.275 0.0647
17.3 0.0317
17.325 0.004
17.35 -0.0216
17.375 -0.051
17.4 -0.0866
17.425 -0.1238
17.45 -0.162
17.475 -0.1995
17.5 -0.2336
17.525 -0.2653
17.55 -0.2841
17.575 -0.2878
17.6 -0.2822
17.625 -0.2669
17.65 -0.2408
17.675 -0.2042
17.7 -0.1587
17.725 -0.1075
17.75 -0.0547
17.775 -0.0002
17.8 0.0573
17.825 0.1118
17.85 0.1623
17.875 0.207
17.9 0.2451
17.925 0.2744
17.95 0.2967
17.975 0.3105
18 0.3167
18.025 0.3135
18.05 0.2993
18.075 0.2768
18.1 0.2491
18.125 0.2147
18.15 0.1687
18.175 0.1134
18.2 0.0535
18.225 -0.004
18.25 -0.0581
18.275 -0.1121
18.3 -0.1651
18.325 -0.2181
18.35 -0.2708
18.375 -0.3224
18.4 -0.3733
18.425 -0.4193
18.45 -0.4524
18.475 -0.4666
18.5 -0.4643
18.525 -0.4577
18.55 -0.4534
18.575 -0.4558
18.6 -0.4659
18.625 -0.4818
18.65 -0.4977
18.675 -0.5051
18.7 -0.4973
18.725 -0.4814
18.75 -0.4725
18.775 -0.4748
18.8 -0.4901
18.825 -0.5187
18.85 -0.5591
18.875 -0.6074
18.9 -0.6591
18.925 -0.7093
18.95 -0.7517
18.975 -0.7812
19 -0.7952
19.025 -0.7957
19.05 -0.781
19.075 -0.7479
19.1 -0.6953
19.125 -0.6289
19.15 -0.5553
19.175 -0.4835
19.2 -0.4194
19.225 -0.3622
19.25 -0.3121
19.275 -0.2727
19.3 -0.2412
19.325 -0.2178
19.35 -0.202
19.375 -0.1895
19.4 -0.1736
19.425 -0.1499
19.45 -0.1194
19.475 -0.086
19.5 -0.052
19.525 -0.018
19.55 0.0164
19.575 0.0462
19.6 0.0723
19.625 0.0941
19.65 0.1109
19.675 0.1235
19.7 0.1299
19.725 0.1319
19.75 0.1339
19.775 0.134
19.8 0.1306
19.825 0.126
19.85 0.1196
19.875 0.1103
19.9 0.0962
19.925 0.0784
19.95 0.0641
19.975 0.0584
20 0.0544
20.025 0.0496
20.05 0.0447
20.075 0.0354
20.1 0.0262
20.125 0.0329
20.15 0.0644
20.175 0.1136
20.2 0.1705
20.225 0.232
20.25 0.2921
20.275 0.34
20.3 0.3731
20.325 0.3979
20.35 0.418
20.375 0.431
20.4 0.4354
20.425 0.4326
20.45 0.4233
20.475 0.408
20.5 0.39
20.525 0.3758
20.55 0.368
20.575 0.3668
20.6 0.3685
20.625 0.3727
20.65 0.387
20.675 0.4141
20.7 0.4537
20.725 0.5132
20.75 0.5874
20.775 0.6587
20.8 0.7222
20.825 0.779
20.85 0.8325
20.875 0.8888
20.9 0.9485
20.925 1.008
20.95 1.0647
20.975 1.121
21 1.1794
21.025 1.2413
21.05 1.307
21.075 1.3746
21.1 1.4426
21.125 1.5102
21.15 1.5777
21.175 1.644
21.2 1.7081
21.225 1.7676
21.25 1.8234
21.275 1.8768
21.3 1.9272
21.325 1.9731
21.35 2.0201
21.375 2.0754
21.4 2.1377
21.425 2.1985
21.45 2.2541
21.475 2.3028
21.5 2.3448
21.525 2.3807
21.55 2.4127
21.575 2.4401
21.6 2.4632
21.625 2.482
21.65 2.4963
21.675 2.507
21.7 2.5133
21.725 2.5154
21.75 2.5132
21.775 2.5081
21.8 2.5026
21.825 2.4969
21.85 2.4918
21.875 2.4867
21.9 2.48
21.925 2.4694
21.95 2.4538
21.975 2.4331
22 2.4079
22.025 2.3783
22.05 2.3472
22.075 2.3186
22.1 2.2966
22.125 2.2797
22.15 2.2624
22.175 2.2393
22.2 2.2073
22.225 2.1661
22.25 2.118
22.275 2.0673
22.3 2.0171
22.325 1.9752
22.35 1.9445
22.375 1.9388
22.4 1.9523
22.425 1.986
22.45 2.034
22.475 2.0832
22.5 2.1267
22.525 2.1627
22.55 2.1915
22.575 2.2134
22.6 2.2276
22.625 2.2357
22.65 2.2369
22.675 2.2307
22.7 2.2178
22.725 2.1986
22.75 2.1729
22.775 2.1466
22.8 2.1219
22.825 2.0935
22.85 2.0625
22.875 2.0324
22.9 2.0019
22.925 1.9711
22.95 1.941
22.975 1.9146
23 1.8963
23.025 1.9001
23.05 1.9261
23.075 1.9593
23.1 1.994
23.125 2.0281
23.15 2.0631
23.175 2.0985
23.2 2.1333
23.225 2.1652
23.25 2.1934
23.275 2.2173
23.3 2.2357
23.325 2.2491
23.35 2.257
23.375 2.2597
23.4 2.2609
23.425 2.2613
23.45 2.2598
23.475 2.2577
23.5 2.2552
23.525 2.2522
23.55 2.2478
23.575 2.2418
23.6 2.2367
23.625 2.2285
23.65 2.2161
23.675 2.1992
23.7 2.1789
23.725 2.1528
23.75 2.1188
23.775 2.0765
23.8 2.0258
23.825 1.9673
23.85 1.9001
23.875 1.8241
23.9 1.7385
23.925 1.6428
23.95 1.5363
23.975 1.4221
24 1.3027
24.025 1.1889
24.05 1.0945
24.075 1.0323
24.1 0.9936
24.125 0.9764
24.15 0.9836
24.175 1.0021
24.2 1.0256
24.225 1.0561
24.25 1.094
24.275 1.1363
24.3 1.1802
24.325 1.2216
24.35 1.2573
24.375 1.287
24.4 1.3117
24.425 1.3324
24.45 1.35
24.475 1.3672
24.5 1.3848
24.525 1.4035
24.55 1.4327
24.575 1.4737
24.6 1.5138
24.625 1.5448
24.65 1.5665
24.675 1.5821
24.7 1.5924
24.725 1.5956
24.75 1.594
24.775 1.5913
24.8 1.5881
24.825 1.5885
24.85 1.5905
24.875 1.5895
24.9 1.5844
24.925 1.5728
24.95 1.5561
24.975 1.5359
25 1.5121
25.025 1.4842
25.05 1.4515
25.075 1.4148
25.1 1.3739
25.125 1.3267
25.15 1.2741
25.175 1.2217
25.2 1.1773
25.225 1.1449
25.25 1.1292
25.275 1.1278
25.3 1.1322
25.325 1.1393
25.35 1.1511
25.375 1.1656
25.4 1.1804
25.425 1.1973
25.45 1.2155
25.475 1.2321
25.5 1.2506
25.525 1.2711
25.55 1.2907
25.575 1.308
25.6 1.324
25.625 1.3393
25.65 1.3535
25.675 1.3639
25.7 1.3694
25.725 1.3711
25.75 1.3683
25.775 1.3597
25.8 1.3442
25.825 1.3198
25.85 1.2862
25.875 1.2452
25.9 1.1967
25.925 1.1407
25.95 1.08
25.975 1.02
26 0.9653
26.025 0.9168
26.05 0.8676
26.075 0.8166
26.1 0.7655
26.125 0.7227
26.15 0.6907
26.175 0.6712
26.2 0.6605
26.225 0.6524
26.25 0.6459
26.275 0.6382
26.3 0.6271
26.325 0.6128
26.35 0.5972
26.375 0.5803
26.4 0.563
26.425 0.5399
26.45 0.5124
26.475 0.4824
26.5 0.4444
26.525 0.3993
26.55 0.351
26.575 0.3054
26.6 0.2626
26.625 0.2297
26.65 0.2157
26.675 0.2144
26.7 0.2172
26.725 0.2319
26.75 0.2731
26.775 0.3324
26.8 0.3984
26.825 0.4656
26.85 0.5315
26.875 0.5975
26.9 0.661
26.925 0.7195
26.95 0.7746
26.975 0.8304
27 0.8843
27.025 0.9366
27.05 0.9866
27.075 1.0329
27.1 1.0773
27.125 1.1198
27.15 1.161
27.175 1.2004
27.2 1.2397
27.225 1.2846
27.25 1.3386
27.275 1.3965
27.3 1.4516
27.325 1.501
27.35 1.5447
27.375 1.583
27.4 1.6167
27.425 1.6455
27.45 1.6708
27.475 1.6928
27.5 1.7111
27.525 1.7303
27.55 1.7572
27.575 1.7936
27.6 1.8288
27.625 1.8585
27.65 1.8802
27.675 1.8945
27.7 1.9023
27.725 1.9038
27.75 1.8987
27.775 1.8877
27.8 1.8737
27.825 1.8713
27.85 1.8972
27.875 1.9341
27.9 1.9678
27.925 1.9967
27.95 2.0209
27.975 2.0391
28 2.0516
28.025 2.0575
28.05 2.0564
28.075 2.0493
28.1 2.0361
28.125 2.0172
28.15 1.9921
28.175 1.9606
28.2 1.9241
28.225 1.8839
28.25 1.8391
28.275 1.7909
28.3 1.7382
28.325 1.6809
28.35 1.6193
28.375 1.5586
28.4 1.5019
28.425 1.4427
28.45 1.3814
28.475 1.3182
28.5 1.2537
28.525 1.2031
28.55 1.1694
28.575 1.1448
28.6 1.1281
28.625 1.1197
28.65 1.1182
28.675 1.1187
28.7 1.1195
28.725 1.1179
28.75 1.1105
28.775 1.0966
28.8 1.0771
28.825 1.0521
28.85 1.0197
28.875 0.979
28.9 0.9296
28.925 0.8722
28.95 0.809
28.975 0.7435
29 0.6827
29.025 0.6204
29.05 0.5523
29.075 0.4796
29.1 0.4047
29.125 0.3315
29.15 0.2627
29.175 0.2009
29.2 0.1497
29.225 0.1106
29.25 0.0838
29.275 0.0707
29.3 0.0697
29.325 0.0696
29.35 0.0677
29.375 0.0659
29.4 0.0673
29.425 0.0799
29.45 0.1067
29.475 0.1501
29.5 0.2026
29.525 0.2596
29.55 0.322
29.575 0.397
29.6 0.4937
29.625 0.6027
29.65 0.7148
29.675 0.8253
29.7 0.9289
29.725 1.023
29.75 1.1089
29.775 1.1865
29.8 1.2548
29.825 1.3152
29.85 1.3679
29.875 1.4138
29.9 1.4519
29.925 1.4828
29.95 1.5069
29.975 1.5236
30 1.5341
30.025 1.5392
30.05 1.5399
30.075 1.5373
30.1 1.5341
30.125 1.5329
30.15 1.5346
30.175 1.5389
30.2 1.5439
30.225 1.5473
30.25 1.5455
30.275 1.5384
30.3 1.5259
30.325 1.511
30.35 1.4982
30.375 1.4884
30.4 1.4796
30.425 1.4694
30.45 1.4573
30.475 1.4433
30.5 1.4269
30.525 1.4081
30.55 1.3846
30.575 1.3547
30.6 1.317
30.625 1.2702
30.65 1.2143
30.675 1.1528
30.7 1.0891
30.725 1.0238
30.75 0.9568
30.775 0.8911
30.8 0.8307
30.825 0.7827
30.85 0.7476
30.875 0.7214
30.9 0.7003
30.925 0.6833
30.95 0.6693
30.975 0.6609
31 0.6566
31.025 0.6512
31.05 0.6432
31.075 0.6335
31.1 0.6256
31.125 0.6218
31.15 0.6243
31.175 0.6323
31.2 0.642
31.225 0.6449
31.25 0.6392
31.275 0.6254
31.3 0.6051
31.325 0.5779
31.35 0.5444
31.375 0.5027
31.4 0.4541
31.425 0.3994
31.45 0.3432
31.475 0.2889
31.5 0.2371
31.525 0.1893
31.55 0.1538
31.575 0.1427
31.6 0.1588
31.625 0.1884
31.65 0.2235
31.675 0.2637
31.7 0.3059
31.725 0.3433
31.75 0.3715
31.775 0.3875
31.8 0.3907
31.825 0.3805
31.85 0.3595
31.875 0.3329
31.9 0.3211
31.925 0.3308
31.95 0.3437
31.975 0.3496
32 0.3438
32.025 0.3238
32.05 0.2903
32.075 0.2484
32.1 0.2067
32.125 0.1741
32.15 0.1592
32.175 0.1714
32.2 0.2058
32.225 0.2467
32.25 0.2844
32.275 0.311
32.3 0.3244
32.325 0.3275
32.35 0.3211
32.375 0.3057
32.4 0.2817
32.425 0.2503
32.45 0.2149
32.475 0.1805
32.5 0.1495
32.525 0.1286
32.55 0.1141
32.575 0.1029
32.6 0.0987
32.625 0.1025
32.65 0.1106
32.675 0.1128
32.7 0.1058
32.725 0.0892
32.75 0.0629
32.775 0.0285
32.8 -0.0091
32.825 -0.0483
32.85 -0.0936
32.875 -0.1463
32.9 -0.204
32.925 -0.254
32.95 -0.2816
32.975 -0.2937
33 -0.3016
33.025 -0.3076
33.05 -0.3057
33.075 -0.2973
33.1 -0.2891
33.125 -0.2829
33.15 -0.2749
33.175 -0.2701
33.2 -0.2688
33.225 -0.27
33.25 -0.2746
33.275 -0.282
33.3 -0.2879
33.325 -0.2865
33.35 -0.2792
33.375 -0.2724
33.4 -0.2677
33.425 -0.2605
33.45 -0.2515
33.475 -0.2405
33.5 -0.2281
33.525 -0.2141
33.55 -0.2005
33.575 -0.1906
33.6 -0.1841
33.625 -0.1787
33.65 -0.1719
33.675 -0.1627
33.7 -0.1551
33.725 -0.1506
33.75 -0.1509
33.775 -0.1562
33.8 -0.1677
33.825 -0.1854
33.85 -0.2099
33.875 -0.2415
33.9 -0.2801
33.925 -0.3251
33.95 -0.3755
33.975 -0.4301
34 -0.4878
34.025 -0.5452
34.05 -0.5995
34.075 -0.6498
34.1 -0.6953
34.125 -0.7342
34.15 -0.7604
34.175 -0.7762
34.2 -0.7873
34.225 -0.7991
34.25 -0.8128
34.275 -0.8286
34.3 -0.8412
34.325 -0.8458
34.35 -0.8413
34.375 -0.8352
34.4 -0.8357
34.425 -0.8464
34.45 -0.8608
34.475 -0.8692
34.5 -0.8627
34.525 -0.8384
34.55 -0.8013
34.575 -0.7602
34.6 -0.7214
34.625 -0.6858
34.65 -0.6489
34.675 -0.6117
34.7 -0.5794
34.725 -0.5541
34.75 -0.5352
34.775 -0.5215
34.8 -0.5134
34.825 -0.5105
34.85 -0.5118
34.875 -0.517
34.9 -0.5266
34.925 -0.5388
34.95 -0.5534
34.975 -0.5723
35 -0.5955
35.025 -0.6204
35.05 -0.6436
35.075 -0.6682
35.1 -0.6956
35.125 -0.7247
35.15 -0.7546
35.175 -0.7805
35.2 -0.7966
35.225 -0.8115
35.25 -0.8304
35.275 -0.8534
35.3 -0.8779
35.325 -0.9081
35.35 -0.947
35.375 -0.9955
35.4 -1.0521
35.425 -1.1109
35.45 -1.1584
35.475 -1.1788
35.5 -1.1688
35.525 -1.1355
35.55 -1.0911
35.575 -1.0405
35.6 -0.988
35.625 -0.9403
35.65 -0.9011
35.675 -0.8704
35.7 -0.8442
35.725 -0.8167
35.75 -0.7854
35.775 -0.7542
35.8 -0.7232
35.825 -0.6945
35.85 -0.6691
35.875 -0.6483
35.9 -0.6332
35.925 -0.6245
35.95 -0.6225
35.975 -0.6259
36 -0.6343
36.025 -0.649
36.05 -0.6665
36.075 -0.6811
36.1 -0.6957
36.125 -0.7133
36.15 -0.7355
36.175 -0.7631
36.2 -0.7953
36.225 -0.8272
36.25 -0.8551
36.275 -0.88
36.3 -0.9012
36.325 -0.9234
36.35 -0.9554
36.375 -1.0009
36.4 -1.0404
36.425 -1.0707
36.45 -1.0952
36.475 -1.1208
36.5 -1.1502
36.525 -1.1823
36.55 -1.2168
36.575 -1.2524
36.6 -1.2882
36.625 -1.324
36.65 -1.3569
36.675 -1.3836
36.7 -1.4063
36.725 -1.4222
36.75 -1.4282
36.775 -1.4269
36.8 -1.424
36.825 -1.4234
36.85 -1.4257
36.875 -1.4296
36.9 -1.4356
36.925 -1.4387
36.95 -1.4431
36.975 -1.4557
37 -1.472
37.025 -1.4889
37.05 -1.5052
37.075 -1.5184
37.1 -1.5266
37.125 -1.5305
37.15 -1.5305
37.175 -1.5239
37.2 -1.5108
37.225 -1.4909
37.25 -1.4665
37.275 -1.4468
37.3 -1.4437
37.325 -1.4524
37.35 -1.4674
37.375 -1.4812
37.4 -1.4882
37.425 -1.4897
37.45 -1.482
37.475 -1.4665
37.5 -1.4485
37.525 -1.4384
37.55 -1.4359
37.575 -1.437
37.6 -1.4387
37.625 -1.435
37.65 -1.4216
37.675 -1.3951
37.7 -1.3598
37.725 -1.3253
37.75 -1.2956
37.775 -1.2722
37.8 -1.2574
37.825 -1.2504
37.85 -1.2507
37.875 -1.2537
37.9 -1.2563
37.925 -1.2565
37.95 -1.2533
37.975 -1.2487
38 -1.2443
38.025 -1.2399
38.05 -1.2362
38.075 -1.228
38.1 -1.2045
38.125 -1.1641
38.15 -1.1172
38.175 -1.07
38.2 -1.0235
38.225 -0.9689
38.25 -0.9095
38.275 -0.8515
38.3 -0.7972
38.325 -0.752
38.35 -0.7176
38.375 -0.6927
38.4 -0.6746
38.425 -0.6634
38.45 -0.6599
38.475 -0.66
38.5 -0.6598
38.525 -0.6551
38.55 -0.6405
38.575 -0.6122
38.6 -0.5714
38.625 -0.5208
38.65 -0.4656
38.675 -0.4105
38.7 -0.3573
38.725 -0.3057
38.75 -0.2557
38.775 -0.2074
38.8 -0.1608
38.825 -0.1138
38.85 -0.0672
38.875 -0.0229
38.9 0.0201
38.925 0.0653
38.95 0.1124
38.975 0.1576
39 0.2059
39.025 0.2583
39.05 0.3132
39.075 0.3685
39.1 0.4242
39.125 0.4809
39.15 0.5336
39.175 0.5791
39.2 0.621
39.225 0.6603
39.25 0.6944
39.275 0.7228
39.3 0.7464
39.325 0.7644
39.35 0.7776
39.375 0.7866
39.4 0.796
39.425 0.8086
39.45 0.8204
39.475 0.8267
39.5 0.827
39.525 0.8218
39.55 0.8095
39.575 0.791
39.6 0.7657
39.625 0.7342
39.65 0.6982
39.675 0.658
39.7 0.6127
39.725 0.5679
39.75 0.5253
39.775 0.4851
39.8 0.4435
39.825 0.3976
39.85 0.3489
39.875 0.2984
39.9 0.2486
39.925 0.2003
39.95 0.1542
39.975 0.1076
40 0.0602
40.025 0.0142
40.05 -0.0244
40.075 -0.0589
40.1 -0.0951
40.125 -0.1298
40.15 -0.1514
40.175 -0.1603
40.2 -0.1662
40.225 -0.1762
40.25 -0.1918
40.275 -0.2134
40.3 -0.2409
40.325 -0.2748
40.35 -0.3177
40.375 -0.3681
40.4 -0.4262
40.425 -0.4877
40.45 -0.5491
40.475 -0.608
40.5 -0.6609
40.525 -0.7079
40.55 -0.7454
40.575 -0.7738
40.6 -0.7956
40.625 -0.8135
40.65 -0.8245
40.675 -0.8272
40.7 -0.819
40.725 -0.7961
40.75 -0.7576
40.775 -0.7078
40.8 -0.6523
40.825 -0.5993
40.85 -0.5508
40.875 -0.507
40.9 -0.4673
40.925 -0.4289
40.95 -0.3932
40.975 -0.3627
41 -0.3388
41.025 -0.3234
41.05 -0.3191
41.075 -0.3241
41.1 -0.3306
41.125 -0.3215
41.15 -0.2812
41.175 -0.2186
41.2 -0.1515
41.225 -0.0891
41.25 -0.0329
41.275 0.0182
41.3 0.0661
41.325 0.1109
41.35 0.1511
41.375 0.1908
41.4 0.2325
41.425 0.2735
41.45 0.3095
41.475 0.337
41.5 0.356
41.525 0.3665
41.55 0.3668
41.575 0.3576
41.6 0.3399
41.625 0.3117
41.65 0.2765
41.675 0.2384
41.7 0.1999
41.725 0.1648
41.75 0.136
41.775 0.1186
41.8 0.1139
41.825 0.1195
41.85 0.1361
41.875 0.1632
41.9 0.1942
41.925 0.2235
41.95 0.2465
41.975 0.262
42 0.2695
42.025 0.271
42.05 0.2722
42.075 0.2736
42.1 0.2768
42.125 0.2845
42.15 0.2976
42.175 0.3108
42.2 0.3219
42.225 0.3274
42.25 0.3269
42.275 0.3153
42.3 0.2898
42.325 0.2553
42.35 0.215
42.375 0.1703
42.4 0.1246
42.425 0.0804
42.45 0.035
42.475 -0.015
42.5 -0.0687
42.525 -0.1241
42.55 -0.1814
42.575 -0.2372
42.6 -0.285
42.625 -0.3203
42.65 -0.3373
42.675 -0.3457
42.7 -0.3512
42.725 -0.3515
42.75 -0.3433
42.775 -0.3142
42.8 -0.2667
42.825 -0.2038
42.85 -0.1337
42.875 -0.0626
42.9 0.0091
42.925 0.0805
42.95 0.1525
42.975 0.2297
43 0.3089
43.025 0.3852
43.05 0.4579
43.075 0.5286
43.1 0.5925
43.125 0.6472
43.15 0.6931
43.175 0.7314
43.2 0.7611
43.225 0.7824
43.25 0.7976
43.275 0.8084
43.3 0.818
43.325 0.8322
43.35 0.8482
43.375 0.8622
43.4 0.8764
43.425 0.8846
43.45 0.8842
43.475 0.8751
43.5 0.8587
43.525 0.8419
43.55 0.8339
43.575 0.8429
43.6 0.8718
43.625 0.9015
43.65 0.9209
43.675 0.9286
43.7 0.9251
43.725 0.9126
43.75 0.8947
43.775 0.8775
43.8 0.8729
43.825 0.8859
43.85 0.9106
43.875 0.9424
43.9 0.9741
43.925 1.0011
43.95 1.0204
43.975 1.0329
44 1.0391
44.025 1.0393
44.05 1.0403
44.075 1.0445
44.1 1.0595
44.125 1.0839
44.15 1.1134
44.175 1.1444
44.2 1.1725
44.225 1.1975
44.25 1.22
44.275 1.2399
44.3 1.2585
44.325 1.2756
44.35 1.2916
44.375 1.3019
44.4 1.306
44.425 1.3072
44.45 1.309
44.475 1.3112
44.5 1.31
44.525 1.3003
44.55 1.2841
44.575 1.2636
44.6 1.2407
44.625 1.222
44.65 1.2042
44.675 1.1928
44.7 1.196
44.725 1.212
44.75 1.2388
44.775 1.2719
44.8 1.3054
44.825 1.333
44.85 1.3551
44.875 1.3697
44.9 1.3806
44.925 1.3891
44.95 1.3924
44.975 1.3907
45 1.3841
45.025 1.3725
45.05 1.3531
45.075 1.3236
45.1 1.2863
45.125 1.2435
45.15 1.1946
45.175 1.1438
45.2 1.0915
45.225 1.0353
45.25 0.982
45.275 0.9339
45.3 0.8874
45.325 0.8342
45.35 0.7736
45.375 0.7098
45.4 0.6452
45.425 0.5866
45.45 0.5347
45.475 0.4881
45.5 0.4544
45.525 0.4302
45.55 0.4108
45.575 0.4027
45.6 0.4129
45.625 0.439
45.65 0.4651
45.675 0.4897
45.7 0.5181
45.725 0.5555
45.75 0.5985
45.775 0.6338
45.8 0.6601
45.825 0.6768
45.85 0.6861
45.875 0.6924
45.9 0.6996
45.925 0.7087
45.95 0.7235
45.975 0.7399
46 0.7626
46.025 0.7924
46.05 0.8288
46.075 0.8692
46.1 0.9142
46.125 0.9614
46.15 1.0086
46.175 1.0472
46.2 1.0763
46.225 1.0958
46.25 1.1055
46.275 1.1062
46.3 1.1007
46.325 1.0885
46.35 1.0714
46.375 1.0498
46.4 1.027
46.425 1.0053
46.45 0.9848
46.475 0.9687
46.5 0.9602
46.525 0.9634
46.55 0.9753
46.575 0.9865
46.6 0.9924
46.625 0.9908
46.65 0.9779
46.675 0.9532
46.7 0.9199
46.725 0.8852
46.75 0.8682
46.775 0.8705
46.8 0.878
46.825 0.8833
46.85 0.8873
46.875 0.8877
46.9 0.881
46.925 0.8666
46.95 0.8488
46.975 0.8267
47 0.7981
47.025 0.765
47.05 0.7314
47.075 0.7081
47.1 0.7078
47.125 0.7247
47.15 0.753
47.175 0.7846
47.2 0.8153
47.225 0.8394
47.25 0.8524
47.275 0.8547
47.3 0.8547
47.325 0.8625
47.35 0.876
47.375 0.8973
47.4 0.9359
47.425 0.995
47.45 1.0527
47.475 1.0965
47.5 1.1302
47.525 1.1613
47.55 1.1932
47.575 1.2244
47.6 1.2484
47.625 1.2601
47.65 1.2578
47.675 1.243
47.7 1.2204
47.725 1.1944
47.75 1.1614
47.775 1.119
47.8 1.0721
47.825 1.028
47.85 0.9894
47.875 0.957
47.9 0.9369
47.925 0.9372
47.95 0.948
47.975 0.9572
48 0.9617
48.025 0.9623
48.05 0.9656
48.075 0.9761
48.1 0.9987
48.125 1.027
48.15 1.0599
48.175 1.0926
48.2 1.1209
48.225 1.1428
48.25 1.1575
48.275 1.1651
48.3 1.1654
48.325 1.1577
48.35 1.1414
48.375 1.1172
48.4 1.0861
48.425 1.0501
48.45 1.0093
48.475 0.9643
48.5 0.9142
48.525 0.8583
48.55 0.7996
48.575 0.7423
48.6 0.6944
48.625 0.6633
48.65 0.6454
48.675 0.6313
48.7 0.62
48.725 0.6096
48.75 0.5993
48.775 0.5998
48.8 0.6149
48.825 0.6388
48.85 0.6723
48.875 0.7139
48.9 0.7556
48.925 0.7907
48.95 0.8191
48.975 0.8441
49 0.8628
49.025 0.8753
49.05 0.8857
49.075 0.8937
49.1 0.9037
49.125 0.9164
49.15 0.9319
49.175 0.9493
49.2 0.9702
49.225 0.9991
49.25 1.0406
49.275 1.0952
49.3 1.1513
49.325 1.2021
49.35 1.246
49.375 1.2817
49.4 1.3107
49.425 1.3376
49.45 1.3683
49.475 1.3952
49.5 1.4131
49.525 1.4206
49.55 1.4182
49.575 1.4121
49.6 1.4086
49.625 1.4104
49.65 1.4149
49.675 1.4235
49.7 1.433
49.725 1.4407
49.75 1.4435
49.775 1.4425
49.8 1.4399
49.825 1.4361
49.85 1.437
49.875 1.4517
49.9 1.4798
49.925 1.5226
49.95 1.5683
49.975 1.6097
50 1.6444
50.025 1.6729
50.05 1.6918
50.075 1.701
50.1 1.7004
50.125 1.6925
50.15 1.6806
50.175 1.6661
50.2 1.6556
50.225 1.6474
50.25 1.6405
50.275 1.6333
50.3 1.6212
50.325 1.6021
50.35 1.5778
50.375 1.5492
50.4 1.5207
50.425 1.4928
50.45 1.4715
50.475 1.4662
50.5 1.4715
50.525 1.4751
50.55 1.4718
50.575 1.4633
50.6 1.4505
50.625 1.432
50.65 1.4064
50.675 1.3783
50.7 1.3542
50.725 1.3351
50.75 1.3171
50.775 1.2998
50.8 1.2876
50.825 1.2807
50.85 1.2769
50.875 1.2777
50.9 1.2879
50.925 1.3014
50.95 1.3147
50.975 1.3249
51 1.329
51.025 1.3279
51.05 1.3239
51.075 1.3195
51.1 1.3171
51.125 1.3152
51.15 1.317
51.175 1.3239
51.2 1.3349
51.225 1.3487
51.25 1.3599
51.275 1.3656
51.3 1.3654
51.325 1.3608
51.35 1.3534
51.375 1.3455
51.4 1.3404
51.425 1.3356
51.45 1.3283
51.475 1.3177
51.5 1.3041
51.525 1.2891
51.55 1.2711
51.575 1.2479
51.6 1.2184
51.625 1.1809
51.65 1.1377
51.675 1.0895
51.7 1.0369
51.725 0.9789
51.75 0.9126
51.775 0.8367
51.8 0.7497
51.825 0.6509
51.85 0.5409
51.875 0.4243
51.9 0.3105
51.925 0.2126
51.95 0.1472
51.975 0.1292
52 0.1498
52.025 0.1895
52.05 0.2365
52.075 0.2855
52.1 0.3387
52.125 0.3931
52.15 0.4424
52.175 0.486
52.2 0.5206
52.225 0.5436
52.25 0.5566
52.275 0.5671
52.3 0.5845
52.325 0.6093
52.35 0.6346
52.375 0.6587
52.4 0.6785
52.425 0.691
52.45 0.701
52.475 0.7107
52.5 0.7147
52.525 0.7164
52.55 0.7201
52.575 0.73
52.6 0.7499
52.625 0.7792
52.65 0.8083
52.675 0.8248
52.7 0.8307
52.725 0.8302
52.75 0.827
52.775 0.8267
52.8 0.8358
52.825 0.8536
52.85 0.8788
52.875 0.9079
52.9 0.9384
52.925 0.9732
52.95 1.0108
52.975 1.048
53 1.0816
53.025 1.1091
53.05 1.1342
53.075 1.1562
53.1 1.1748
53.125 1.1879
53.15 1.1989
53.175 1.2119
53.2 1.2305
53.225 1.2524
53.25 1.274
53.275 1.2955
53.3 1.3231
53.325 1.3643
53.35 1.4122
53.375 1.4609
53.4 1.5069
53.425 1.5458
53.45 1.5767
53.475 1.6011
53.5 1.6205
53.525 1.6353
53.55 1.6482
53.575 1.6658
53.6 1.693
53.625 1.7264
53.65 1.7599
53.675 1.7919
53.7 1.8247
53.725 1.8587
53.75 1.8885
53.775 1.908
53.8 1.9161
53.825 1.9122
53.85 1.8958
53.875 1.8667
53.9 1.833
53.925 1.8129
53.95 1.8168
53.975 1.8322
54 1.85
54.025 1.8688
54.05 1.885
54.075 1.8986
54.1 1.9101
54.125 1.9165
54.15 1.9162
54.175 1.9063
54.2 1.8895
54.225 1.8634
54.25 1.8276
54.275 1.7802
54.3 1.719
54.325 1.6471
54.35 1.574
54.375 1.5013
54.4 1.4274
54.425 1.3489
54.45 1.265
54.475 1.176
54.5 1.0833
54.525 0.9864
54.55 0.8833
54.575 0.7758
54.6 0.666
54.625 0.5592
54.65 0.4596
54.675 0.3711
54.7 0.2966
54.725 0.2347
54.75 0.1791
54.775 0.1296
54.8 0.0867
54.825 0.0518
54.85 0.026
54.875 0.0051
54.9 -0.0129
54.925 -0.0186
54.95 -0.0155
54.975 -0.0155
55 -0.0216
55.025 -0.034
55.05 -0.0533
55.075 -0.0741
55.1 -0.0953
55.125 -0.1195
55.15 -0.1494
55.175 -0.1889
55.2 -0.239
55.225 -0.2966
55.25 -0.3593
55.275 -0.4195
55.3 -0.4731
55.325 -0.5171
55.35 -0.5459
55.375 -0.5576
55.4 -0.5572
55.425 -0.5532
55.45 -0.5501
55.475 -0.5442
55.5 -0.5398
55.525 -0.5423
55.55 -0.5566
55.575 -0.5806
55.6 -0.6101
55.625 -0.6443
55.65 -0.6807
55.675 -0.7187
55.7 -0.7513
55.725 -0.7749
55.75 -0.7902
55.775 -0.8021
55.8 -0.8093
55.825 -0.814
55.85 -0.8209
55.875 -0.8344
55.9 -0.8539
55.925 -0.8789
55.95 -0.9044
55.975 -0.9251
56 -0.9374
56.025 -0.9405
56.05 -0.929
56.075 -0.901
56.1 -0.8489
56.125 -0.7688
56.15 -0.674
56.175 -0.5828
56.2 -0.504
56.225 -0.438
56.25 -0.3815
56.275 -0.3342
56.3 -0.2939
56.325 -0.2591
56.35 -0.2272
56.375 -0.1916
56.4 -0.1525
56.425 -0.1106
56.45 -0.0662
56.475 -0.0208
56.5 0.0178
56.525 0.0494
56.55 0.0729
56.575 0.0878
56.6 0.0982
56.625 0.1103
56.65 0.1338
56.675 0.1644
56.7 0.1941
56.725 0.2218
56.75 0.2475
56.775 0.2728
56.8 0.2968
56.825 0.3172
56.85 0.3329
56.875 0.3452
56.9 0.3557
56.925 0.365
56.95 0.3733
56.975 0.378
57 0.3767
57.025 0.3683
57.05 0.3529
57.075 0.3327
57.1 0.3101
57.125 0.2826
57.15 0.2525
57.175 0.2202
57.2 0.1879
57.225 0.1556
57.25 0.1253
57.275 0.0973
57.3 0.0711
57.325 0.0496
57.35 0.0349
57.375 0.0296
57.4 0.0321
57.425 0.0324
57.45 0.0248
57.475 0.0114
57.5 -0.0083
57.525 -0.0362
57.55 -0.0744
57.575 -0.1203
57.6 -0.1725
57.625 -0.2317
57.65 -0.2996
57.675 -0.3754
57.7 -0.4508
57.725 -0.5179
57.75 -0.5758
57.775 -0.63
57.8 -0.6836
57.825 -0.734
57.85 -0.7861
57.875 -0.8472
57.9 -0.9186
57.925 -0.9978
57.95 -1.0813
57.975 -1.1613
58 -1.2241
58.025 -1.2616
58.05 -1.2752
58.075 -1.268
58.1 -1.2523
58.125 -1.2371
58.15 -1.2252
58.175 -1.2174
58.2 -1.2109
58.225 -1.2038
58.25 -1.1957
58.275 -1.181
58.3 -1.1516
58.325 -1.1025
58.35 -1.0282
58.375 -0.9305
58.4 -0.8215
58.425 -0.7118
58.45 -0.6105
58.475 -0.5208
58.5 -0.4431
58.525 -0.3789
58.55 -0.3311
58.575 -0.2992
58.6 -0.2791
58.625 -0.2703
58.65 -0.2714
58.675 -0.2753
58.7 -0.2785
58.725 -0.2754
58.75 -0.2695
58.775 -0.2633
58.8 -0.2574
58.825 -0.2543
58.85 -0.2515
58.875 -0.2492
58.9 -0.2473
58.925 -0.2454
58.95 -0.2426
58.975 -0.2345
59 -0.2232
59.025 -0.2087
59.05 -0.1914
59.075 -0.1729
59.1 -0.154
59.125 -0.1361
59.15 -0.12
59.175 -0.1056
59.2 -0.0911
59.225 -0.0783
59.25 -0.0694
59.275 -0.0654
59.3 -0.0673
59.325 -0.0737
59.35 -0.0825
59.375 -0.0921
59.4 -0.1044
59.425 -0.118
59.45 -0.1332
59.475 -0.1506
59.5 -0.1689
59.525 -0.1901
59.55 -0.215
59.575 -0.2429
59.6 -0.2739
59.625 -0.3067
59.65 -0.3407
59.675 -0.3776
59.7 -0.4181
59.725 -0.4598
59.75 -0.5038
59.775 -0.5521
59.8 -0.5967
59.825 -0.6363
59.85 -0.6688
59.875 -0.6942
59.9 -0.7144
59.925 -0.7265
59.95 -0.733
59.975 -0.7437
60 -0.7599
60.025 -0.7808
60.05 -0.8074
60.075 -0.8366
60.1 -0.8681
60.125 -0.8997
60.15 -0.9245
60.175 -0.9361
60.2 -0.9366
60.225 -0.9362
60.25 -0.9321
60.275 -0.923
60.3 -0.9104
60.325 -0.8975
60.35 -0.8876
60.375 -0.8817
60.4 -0.8795
60.425 -0.8823
60.45 -0.8862
60.475 -0.8913
60.5 -0.8971
60.525 -0.9052
60.55 -0.9148
60.575 -0.9228
60.6 -0.9313
60.625 -0.9428
60.65 -0.9587
60.675 -0.98
60.7 -1.007
60.725 -1.0411
60.75 -1.0792
60.775 -1.1194
60.8 -1.1627
60.825 -1.2056
60.85 -1.2464
60.875 -1.2828
60.9 -1.307
60.925 -1.3208
60.95 -1.321
60.975 -1.3045
61 -1.2763
61.025 -1.2399
61.05 -1.1991
61.075 -1.1531
61.1 -1.093
61.125 -1.0204
61.15 -0.9466
61.175 -0.8802
61.2 -0.8237
61.225 -0.7772
61.25 -0.7414
61.275 -0.7152
61.3 -0.6974
61.325 -0.6866
61.35 -0.6826
61.375 -0.6871
61.4 -0.6985
61.425 -0.7166
61.45 -0.7405
61.475 -0.7691
61.5 -0.7994
61.525 -0.8263
61.55 -0.8532
61.575 -0.8778
61.6 -0.8978
61.625 -0.9117
61.65 -0.9222
61.675 -0.9281
61.7 -0.9321
61.725 -0.9396
61.75 -0.949
61.775 -0.9528
61.8 -0.9446
61.825 -0.9262
61.85 -0.9025
61.875 -0.8749
61.9 -0.8457
61.925 -0.8166
61.95 -0.7884
61.975 -0.7626
62 -0.736
62.025 -0.7111
62.05 -0.6899
62.075 -0.6721
62.1 -0.655
62.125 -0.6382
62.15 -0.6216
62.175 -0.6073
62.2 -0.5962
62.225 -0.5884
62.25 -0.5825
62.275 -0.579
62.3 -0.5793
62.325 -0.5829
62.35 -0.5904
62.375 -0.6039
62.4 -0.6239
62.425 -0.6513
62.45 -0.6857
62.475 -0.7265
62.5 -0.7697
62.525 -0.808
62.55 -0.833
62.575 -0.851
62.6 -0.8676
62.625 -0.8853
62.65 -0.9044
62.675 -0.9246
62.7 -0.9439
62.725 -0.963
62.75 -0.9868
62.775 -1.0177
62.8 -1.0559
62.825 -1.1026
62.85 -1.1596
62.875 -1.2289
62.9 -1.3047
62.925 -1.3797
62.95 -1.4383
62.975 -1.4761
63 -1.51
63.025 -1.5458
63.05 -1.5815
63.075 -1.6199
63.1 -1.6613
63.125 -1.6991
63.15 -1.7322
63.175 -1.757
63.2 -1.7756
63.225 -1.7892
63.25 -1.8025
63.275 -1.8152
63.3 -1.8261
63.325 -1.8372
63.35 -1.8516
63.375 -1.8725
63.4 -1.9009
63.425 -1.9339
63.45 -1.9776
63.475 -2.0307
63.5 -2.0811
63.525 -2.1192
63.55 -2.1395
63.575 -2.1499
63.6 -2.1615
63.625 -2.1796
63.65 -2.2068
63.675 -2.2406
63.7 -2.2762
63.725 -2.3122
63.75 -2.3458
63.775 -2.3757
63.8 -2.3988
63.825 -2.4121
63.85 -2.4207
63.875 -2.433
63.9 -2.4491
63.925 -2.4673
63.95 -2.4914
63.975 -2.5211
64 -2.5593
64.025 -2.6039
64.05 -2.6468
64.075 -2.6843
64.1 -2.7144
64.125 -2.7362
64.15 -2.7462
64.175 -2.7417
64.2 -2.7138
64.225 -2.6644
64.25 -2.6035
64.275 -2.5395
64.3 -2.4809
64.325 -2.4317
64.35 -2.3978
64.375 -2.3792
64.4 -2.3748
64.425 -2.3742
64.45 -2.3733
64.475 -2.3673
64.5 -2.3558
64.525 -2.3401
64.55 -2.3192
64.575 -2.2937
64.6 -2.2604
64.625 -2.2214
64.65 -2.1838
64.675 -2.1441
64.7 -2.107
64.725 -2.0845
64.75 -2.0748
64.775 -2.0705
64.8 -2.0675
64.825 -2.0637
64.85 -2.0595
64.875 -2.0546
64.9 -2.0512
64.925 -2.0523
64.95 -2.056
64.975 -2.0652
65 -2.0777
65.025 -2.092
65.05 -2.1038
65.075 -2.1116
65.1 -2.1171
65.125 -2.1234
65.15 -2.1328
65.175 -2.1445
65.2 -2.1559
65.225 -2.1718
65.25 -2.1917
65.275 -2.2144
65.3 -2.234
65.325 -2.2456
65.35 -2.2462
65.375 -2.2367
65.4 -2.2223
65.425 -2.2066
65.45 -2.1872
65.475 -2.1614
65.5 -2.1302
65.525 -2.0995
65.55 -2.0663
65.575 -2.0306
65.6 -1.9952
65.625 -1.9582
65.65 -1.9169
65.675 -1.8686
65.7 -1.8148
65.725 -1.7612
65.75 -1.7127
65.775 -1.6703
65.8 -1.6362
65.825 -1.6107
65.85 -1.5942
65.875 -1.5857
65.9 -1.5832
65.925 -1.5846
65.95 -1.5882
65.975 -1.5928
66 -1.5909
66.025 -1.573
66.05 -1.5336
66.075 -1.4764
66.1 -1.4088
66.125 -1.3349
66.15 -1.2567
66.175 -1.181
66.2 -1.1134
66.225 -1.0543
66.25 -1.005
66.275 -0.9674
66.3 -0.9385
66.325 -0.9156
66.35 -0.8953
66.375 -0.8765
66.4 -0.8601
66.425 -0.8503
66.45 -0.8494
66.475 -0.8602
66.5 -0.8806
66.525 -0.9085
66.55 -0.944
66.575 -0.9804
66.6 -1.0162
66.625 -1.0549
66.65 -1.096
66.675 -1.1376
66.7 -1.1773
66.725 -1.2113
66.75 -1.2391
66.775 -1.2587
66.8 -1.2664
66.825 -1.2716
66.85 -1.2806
66.875 -1.2939
66.9 -1.312
66.925 -1.336
66.95 -1.3663
66.975 -1.3973
67 -1.4259
67.025 -1.4457
67.05 -1.4474
67.075 -1.4359
67.1 -1.4165
67.125 -1.3923
67.15 -1.3685
67.175 -1.3471
67.2 -1.3288
67.225 -1.3144
67.25 -1.3028
67.275 -1.2972
67.3 -1.2966
67.325 -1.2948
67.35 -1.2904
67.375 -1.2817
67.4 -1.2684
67.425 -1.2547
67.45 -1.2402
67.475 -1.2272
67.5 -1.2176
67.525 -1.2092
67.55 -1.2023
67.575 -1.1942
67.6 -1.1821
67.625 -1.1724
67.65 -1.1684
67.675 -1.1701
67.7 -1.1795
67.725 -1.1967
67.75 -1.2215
67.775 -1.2509
67.8 -1.2826
67.825 -1.3162
67.85 -1.3462
67.875 -1.356
67.9 -1.3438
67.925 -1.3143
67.95 -1.2777
67.975 -1.2419
68 -1.2048
68.025 -1.1668
68.05 -1.1304
68.075 -1.0936
68.1 -1.0596
68.125 -1.0254
68.15 -0.9928
68.175 -0.9629
68.2 -0.9309
68.225 -0.8971
68.25 -0.8607
68.275 -0.8249
68.3 -0.7918
68.325 -0.7622
68.35 -0.7359
68.375 -0.7148
68.4 -0.7008
68.425 -0.6935
68.45 -0.6925
68.475 -0.6991
68.5 -0.7114
68.525 -0.7261
68.55 -0.7377
68.575 -0.7464
68.6 -0.7541
68.625 -0.7607
68.65 -0.7669
68.675 -0.7761
68.7 -0.7915
68.725 -0.811
68.75 -0.829
68.775 -0.8365
68.8 -0.8256
68.825 -0.797
68.85 -0.753
68.875 -0.7043
68.9 -0.6566
68.925 -0.6118
68.95 -0.5702
68.975 -0.5354
69 -0.5125
69.025 -0.5001
69.05 -0.4967
69.075 -0.5002
69.1 -0.5095
69.125 -0.5256
69.15 -0.5414
69.175 -0.5513
69.2 -0.5512
69.225 -0.5431
69.25 -0.5322
69.275 -0.5219
69.3 -0.5122
69.325 -0.4984
69.35 -0.4657
69.375 -0.4237
69.4 -0.3878
69.425 -0.3619
69.45 -0.3468
69.475 -0.3386
69.5 -0.3337
69.525 -0.3293
69.55 -0.3185
69.575 -0.2969
69.6 -0.2718
69.625 -0.2449
69.65 -0.2174
69.675 -0.1899
69.7 -0.1638
69.725 -0.1397
69.75 -0.12
69.775 -0.1055
69.8 -0.0932
69.825 -0.0836
69.85 -0.0773
69.875 -0.0748
69.9 -0.0776
69.925 -0.0822
69.95 -0.0699
69.975 -0.0378
70 -0.0008
70.025 0.0315
70.05 0.057
70.075 0.0755
70.1 0.0903
70.125 0.1031
70.15 0.1138
70.175 0.1249
70.2 0.1386
70.225 0.1508
70.25 0.1545
70.275 0.1481
70.3 0.1323
70.325 0.1089
70.35 0.0842
70.375 0.0651
70.4 0.0478
70.425 0.0309
70.45 0.0173
70.475 0.0118
70.5 0.0114
70.525 0.0186
70.55 0.0349
70.575 0.0629
70.6 0.1003
70.625 0.1417
70.65 0.1877
70.675 0.2404
70.7 0.2926
70.725 0.3379
70.75 0.3742
70.775 0.4023
70.8 0.4245
70.825 0.4451
70.85 0.4688
70.875 0.5008
70.9 0.5391
70.925 0.5785
70.95 0.6136
70.975 0.6415
71 0.6603
71.025 0.6698
71.05 0.6707
71.075 0.6622
71.1 0.6437
71.125 0.6142
71.15 0.5777
71.175 0.5415
71.2 0.5126
71.225 0.4977
71.25 0.4984
71.275 0.5099
71.3 0.5267
71.325 0.5459
71.35 0.5644
71.375 0.5798
71.4 0.5905
71.425 0.6007
71.45 0.6128
71.475 0.6283
71.5 0.6436
71.525 0.6529
71.55 0.6552
71.575 0.6491
71.6 0.6333
71.625 0.6082
71.65 0.5763
71.675 0.5384
71.7 0.4959
71.725 0.4451
71.75 0.3838
71.775 0.3137
71.8 0.2368
71.825 0.1522
71.85 0.0621
71.875 -0.0328
71.9 -0.1334
71.925 -0.2378
71.95 -0.3419
71.975 -0.4392
72 -0.5232
72.025 -0.5887
72.05 -0.6268
72.075 -0.6376
72.1 -0.6354
72.125 -0.629
72.15 -0.6233
72.175 -0.6218
72.2 -0.6205
72.225 -0.6169
72.25 -0.6135
72.275 -0.6118
72.3 -0.6111
72.325 -0.6132
72.35 -0.6162
72.375 -0.6148
72.4 -0.5999
72.425 -0.5683
72.45 -0.5267
72.475 -0.4823
72.5 -0.4386
72.525 -0.3911
72.55 -0.3411
72.575 -0.2902
72.6 -0.2378
72.625 -0.1869
72.65 -0.1389
72.675 -0.091
72.7 -0.0424
72.725 0.0013
72.75 0.0389
72.775 0.0776
72.8 0.1196
72.825 0.168
72.85 0.219
72.875 0.268
72.9 0.3163
72.925 0.3669
72.95 0.4165
72.975 0.4627
73 0.5049
73.025 0.5426
73.05 0.5763
73.075 0.6042
73.1 0.6275
73.125 0.6418
73.15 0.6424
73.175 0.6341
73.2 0.6257
73.225 0.6155
73.25 0.6023
73.275 0.5872
73.3 0.5696
73.325 0.5502
73.35 0.5284
73.375 0.5051
73.4 0.4812
73.425 0.4547
73.45 0.4264
73.475 0.3932
73.5 0.3536
73.525 0.3123
73.55 0.2749
73.575 0.2471
73.6 0.2338
73.625 0.2291
73.65 0.2242
73.675 0.2177
73.7 0.2151
73.725 0.2205
73.75 0.2289
73.775 0.2383
73.8 0.251
73.825 0.2716
73.85 0.3019
73.875 0.3398
73.9 0.386
73.925 0.437
73.95 0.4895
73.975 0.5466
74 0.6099
74.025 0.6736
74.05 0.7333
74.075 0.7879
74.1 0.8353
74.125 0.8749
74.15 0.9069
74.175 0.9313
74.2 0.9492
74.225 0.961
74.25 0.9666
74.275 0.9656
74.3 0.9594
74.325 0.9482
74.35 0.93
74.375 0.9049
74.4 0.875
74.425 0.8425
74.45 0.8032
74.475 0.7599
74.5 0.7244
74.525 0.7148
74.55 0.744
74.575 0.8124
74.6 0.8953
74.625 0.9802
74.65 1.0632
74.675 1.1421
74.7 1.2144
74.725 1.2794
74.75 1.3398
74.775 1.4032
74.8 1.4742
74.825 1.5476
74.85 1.6162
74.875 1.6773
74.9 1.7288
74.925 1.7708
74.95 1.8028
74.975 1.8242
75 1.8356
75.025 1.8381
75.05 1.8312
75.075 1.8139
75.1 1.7856
75.125 1.7481
75.15 1.705
75.175 1.6711
75.2 1.6633
75.225 1.6661
75.25 1.6642
75.275 1.6524
75.3 1.6286
75.325 1.5935
75.35 1.5483
75.375 1.4922
75.4 1.4269
75.425 1.3522
75.45 1.2721
75.475 1.1916
75.5 1.1181
75.525 1.0567
75.55 1.0022
75.575 0.952
75.6 0.9063
75.625 0.8617
75.65 0.8145
75.675 0.7621
75.7 0.7048
75.725 0.6411
75.75 0.5731
75.775 0.502
75.8 0.4265
75.825 0.3456
75.85 0.2585
75.875 0.1671
75.9 0.0752
75.925 -0.0078
75.95 -0.0815
75.975 -0.1463
76 -0.1988
76.025 -0.2328
76.05 -0.2506
76.075 -0.2615
76.1 -0.2728
76.125 -0.2876
76.15 -0.3068
76.175 -0.3261
76.2 -0.3428
76.225 -0.3554
76.25 -0.3599
76.275 -0.3596
76.3 -0.3555
76.325 -0.3483
76.35 -0.3388
76.375 -0.3251
76.4 -0.3093
76.425 -0.2957
76.45 -0.2853
76.475 -0.2796
76.5 -0.2816
76.525 -0.2917
76.55 -0.3089
76.575 -0.3197
76.6 -0.3139
76.625 -0.298
76.65 -0.2772
76.675 -0.2493
76.7 -0.2158
76.725 -0.1755
76.75 -0.1215
76.775 -0.0517
76.8 0.0238
76.825 0.0992
76.85 0.1704
76.875 0.2417
76.9 0.3139
76.925 0.3868
76.95 0.4573
76.975 0.5206
77 0.583
77.025 0.6468
77.05 0.7107
77.075 0.7733
77.1 0.8345
77.125 0.8922
77.15 0.9423
77.175 0.984
77.2 1.0179
77.225 1.0461
77.25 1.0699
77.275 1.09
77.3 1.1041
77.325 1.1097
77.35 1.1073
77.375 1.1028
77.4 1.1035
77.425 1.1114
77.45 1.1237
77.475 1.1368
77.5 1.1527
77.525 1.1691
77.55 1.179
77.575 1.179
77.6 1.1709
77.625 1.1569
77.65 1.1415
77.675 1.1246
77.7 1.1067
77.725 1.0871
77.75 1.068
77.775 1.0484
77.8 1.0311
77.825 1.0161
77.85 1.0017
77.875 0.9891
77.9 0.9779
77.925 0.9703
77.95 0.9656
77.975 0.967
78 0.9741
78.025 0.9851
78.05 0.9943
78.075 0.9944
78.1 0.9856
78.125 0.9754
78.15 0.9694
78.175 0.9718
78.2 0.9835
78.225 1.0041
78.25 1.0284
78.275 1.0508
78.3 1.0689
78.325 1.0889
78.35 1.1193
78.375 1.1626
78.4 1.2123
78.425 1.2612
78.45 1.3057
78.475 1.3436
78.5 1.3745
78.525 1.399
78.55 1.4189
78.575 1.4395
78.6 1.4632
78.625 1.4868
78.65 1.5103
78.675 1.5306
78.7 1.5476
78.725 1.565
78.75 1.5822
78.775 1.606
78.8 1.6346
78.825 1.6643
78.85 1.6927
78.875 1.7166
78.9 1.7342
78.925 1.7465
78.95 1.7538
78.975 1.7575
79 1.757
79.025 1.7488
79.05 1.735
79.075 1.7165
79.1 1.6938
79.125 1.6685
79.15 1.6406
79.175 1.6147
79.2 1.5934
79.225 1.5777
79.25 1.5666
79.275 1.5593
79.3 1.5571
79.325 1.5584
79.35 1.5588
79.375 1.5592
79.4 1.5604
79.425 1.5596
79.45 1.5597
79.475 1.569
79.5 1.5869
79.525 1.6145
79.55 1.6517
79.575 1.6934
79.6 1.7366
79.625 1.7801
79.65 1.8292
79.675 1.8825
79.7 1.9366
79.725 1.9897
79.75 2.0437
79.775 2.1002
79.8 2.1605
79.825 2.2229
79.85 2.2856
79.875 2.3464
79.9 2.4038
79.925 2.456
79.95 2.504
79.975 2.547
80 2.5841
80.025 2.6162
80.05 2.644
80.075 2.6681
80.1 2.688
80.125 2.7055
80.15 2.726
80.175 2.7513
80.2 2.7842
80.225 2.8267
80.25 2.871
80.275 2.9124
80.3 2.9528
80.325 2.9923
80.35 3.0288
80.375 3.0609
80.4 3.0885
80.425 3.1106
80.45 3.1255
80.475 3.132
80.5 3.1301
80.525 3.1218
80.55 3.1068
80.575 3.0848
80.6 3.0554
80.625 3.0172
80.65 2.9718
80.675 2.9191
80.7 2.86
80.725 2.7928
80.75 2.7161
80.775 2.6318
80.8 2.5389
80.825 2.4402
80.85 2.3373
80.875 2.2309
80.9 2.1224
80.925 2.0071
80.95 1.8854
80.975 1.7559
81 1.6155
81.025 1.4647
81.05 1.3101
81.075 1.1616
81.1 1.0221
81.125 0.9093
81.15 0.8329
81.175 0.788
81.2 0.7595
81.225 0.7347
81.25 0.7146
81.275 0.704
81.3 0.7005
81.325 0.7037
81.35 0.7206
81.375 0.7534
81.4 0.7946
81.425 0.8349
81.45 0.8766
81.475 0.9194
81.5 0.967
81.525 1.0153
81.55 1.0626
81.575 1.1116
81.6 1.1539
81.625 1.1894
81.65 1.2199
81.675 1.2469
81.7 1.2702
81.725 1.2904
81.75 1.3142
81.775 1.3531
81.8 1.3995
81.825 1.4474
81.85 1.4894
81.875 1.5252
81.9 1.5569
81.925 1.5828
81.95 1.6029
81.975 1.6165
82 1.6251
82.025 1.632
82.05 1.6408
82.075 1.6502
82.1 1.6603
82.125 1.6683
82.15 1.6719
82.175 1.6722
82.2 1.6698
82.225 1.6636
82.25 1.6526
82.275 1.6385
82.3 1.625
82.325 1.6179
82.35 1.615
82.375 1.6122
82.4 1.611
82.425 1.6079
82.45 1.5978
82.475 1.584
82.5 1.5681
82.525 1.5513
82.55 1.5373
82.575 1.5283
82.6 1.5242
82.625 1.5299
82.65 1.5472
82.675 1.5682
82.7 1.5898
82.725 1.6101
82.75 1.6263
82.775 1.6376
82.8 1.6437
82.825 1.6431
82.85 1.6336
82.875 1.6158
82.9 1.5902
82.925 1.5565
82.95 1.5183
82.975 1.4763
83 1.4294
83.025 1.3796
83.05 1.3293
83.075 1.2794
83.1 1.2277
83.125 1.1782
83.15 1.13
83.175 1.0834
83.2 1.0437
83.225 1.0085
83.25 0.979
83.275 0.9552
83.3 0.9371
83.325 0.9265
83.35 0.9276
83.375 0.9352
83.4 0.947
83.425 0.9604
83.45 0.9674
83.475 0.9727
83.5 0.9832
83.525 1.0011
83.55 1.0322
83.575 1.0781
83.6 1.1334
83.625 1.1892
83.65 1.2391
83.675 1.2837
83.7 1.3224
83.725 1.3551
83.75 1.3787
83.775 1.3931
83.8 1.4011
83.825 1.4097
83.85 1.4194
83.875 1.4289
83.9 1.4409
83.925 1.4552
83.95 1.4719
83.975 1.4871
84 1.5013
84.025 1.513
84.05 1.5292
84.075 1.5557
84.1 1.601
84.125 1.6621
84.15 1.7309
84.175 1.8016
84.2 1.8711
84.225 1.9374
84.25 1.997
84.275 2.0445
84.3 2.0802
84.325 2.1061
84.35 2.1245
84.375 2.1384
84.4 2.1493
84.425 2.1571
84.45 2.16
84.475 2.1592
84.5 2.1561
84.525 2.1558
84.55 2.1678
84.575 2.1906
84.6 2.2271
84.625 2.2728
84.65 2.3226
84.675 2.3731
84.7 2.4221
84.725 2.4686
84.75 2.5089
84.775 2.5407
84.8 2.5635
84.825 2.5766
84.85 2.58
84.875 2.5743
84.9 2.5609
84.925 2.5412
84.95 2.5176
84.975 2.4888
85 2.4561
85.025 2.4222
85.05 2.3828
85.075 2.3362
85.1 2.2836
85.125 2.2268
85.15 2.1707
85.175 2.1213
85.2 2.082
85.225 2.0511
85.25 2.0287
85.275 2.0179
85.3 2.0182
85.325 2.0273
85.35 2.0474
85.375 2.0824
85.4 2.1253
85.425 2.1649
85.45 2.1956
85.475 2.2201
85.5 2.2392
85.525 2.2541
85.55 2.266
85.575 2.2735
85.6 2.2795
85.625 2.2882
85.65 2.3015
85.675 2.3156
85.7 2.329
85.725 2.3437
85.75 2.361
85.775 2.3815
85.8 2.4033
85.825 2.4248
85.85 2.4448
85.875 2.4616
85.9 2.4776
85.925 2.4928
85.95 2.505
85.975 2.5148
86 2.5251
86.025 2.5299
86.05 2.5247
86.075 2.5087
86.1 2.4828
86.125 2.4464
86.15 2.4002
86.175 2.3456
86.2 2.286
86.225 2.2222
86.25 2.1555
86.275 2.0849
86.3 2.0138
86.325 1.9435
86.35 1.8747
86.375 1.8136
86.4 1.7679
86.425 1.7345
86.45 1.7084
86.475 1.6855
86.5 1.6651
86.525 1.6497
86.55 1.6377
86.575 1.6277
86.6 1.6199
86.625 1.6126
86.65 1.6099
86.675 1.6141
86.7 1.627
86.725 1.645
86.75 1.6661
86.775 1.6919
86.8 1.7271
86.825 1.7736
86.85 1.8256
86.875 1.8771
86.9 1.9249
86.925 1.9686
86.95 2.009
86.975 2.0478
87 2.085
87.025 2.1191
87.05 2.149
87.075 2.1747
87.1 2.1955
87.125 2.2104
87.15 2.2204
87.175 2.2255
87.2 2.2255
87.225 2.2203
87.25 2.2096
87.275 2.1938
87.3 2.172
87.325 2.1448
87.35 2.1119
87.375 2.0728
87.4 2.0298
87.425 1.9848
87.45 1.9392
87.475 1.8912
87.5 1.8402
87.525 1.7862
87.55 1.7289
87.575 1.6702
87.6 1.613
87.625 1.558
87.65 1.504
87.675 1.4469
87.7 1.3848
87.725 1.3183
87.75 1.2515
87.775 1.1906
87.8 1.1343
87.825 1.0795
87.85 1.0239
87.875 0.9654
87.9 0.9034
87.925 0.8417
87.95 0.7925
87.975 0.7697
88 0.7769
88.025 0.8055
88.05 0.8472
88.075 0.8967
88.1 0.9523
88.125 1.0052
88.15 1.0529
88.175 1.096
88.2 1.1336
88.225 1.1679
88.25 1.2026
88.275 1.2398
88.3 1.2796
88.325 1.3217
88.35 1.3639
88.375 1.4015
88.4 1.4356
88.425 1.4703
88.45 1.5083
88.475 1.5504
88.5 1.5935
88.525 1.6339
88.55 1.6703
88.575 1.6988
88.6 1.7171
88.625 1.7226
88.65 2.0939
88.675 2.0828
88.7 2.0641
88.725 2.0419
88.75 2.0238
88.775 2.0175
88.8 2.0242
88.825 2.0357
88.85 2.0486
88.875 2.0668
88.9 2.0884
88.925 2.106
88.95 2.1205
88.975 2.1332
89 2.1433
89.025 2.1541
89.05 2.1648
89.075 2.1719
89.1 2.1739
89.125 2.1699
89.15 2.1597
89.175 2.1477
89.2 2.1436
89.225 2.1526
89.25 2.1789
89.275 2.2156
89.3 2.2505
89.325 2.2802
89.35 2.3039
89.375 2.3202
89.4 2.3292
89.425 2.3313
89.45 2.326
89.475 2.3146
89.5 2.2959
89.525 2.271
89.55 2.2417
89.575 2.2054
89.6 2.165
89.625 2.1237
89.65 2.0816
89.675 2.0439
89.7 2.0175
89.725 2.0025
89.75 2.0028
89.775 2.0115
89.8 2.0203
89.825 2.0258
89.85 2.024
89.875 2.014
89.9 1.9961
89.925 1.971
89.95 1.9409
89.975 1.9135
90 1.8957
90.025 1.8851
90.05 1.8736
90.075 1.8641
90.1 1.8564
90.125 1.8505
90.15 1.8455
90.175 1.8378
90.2 1.8274
90.225 1.8134
90.25 1.7958
90.275 1.7767
90.3 1.754
90.325 1.7255
90.35 1.6919
90.375 1.6537
90.4 1.608
90.425 1.5544
90.45 1.5025
90.475 1.4628
90.5 1.4371
90.525 1.4179
90.55 1.397
90.575 1.374
90.6 1.3493
90.625 1.3202
90.65 1.289
90.675 1.2638
90.7 1.2479
90.725 1.237
90.75 1.2275
90.775 1.2227
90.8 1.2252
90.825 1.2381
90.85 1.2542
90.875 1.2729
90.9 1.296
90.925 1.3246
90.95 1.3671
90.975 1.4254
91 1.4913
91.025 1.5572
91.05 1.6206
91.075 1.6788
91.1 1.7318
91.125 1.7814
91.15 1.8302
91.175 1.8786
91.2 1.9258
91.225 1.9719
91.25 2.0182
91.275 2.065
91.3 2.1131
91.325 2.1666
91.35 2.2196
91.375 2.2718
91.4 2.3233
91.425 2.3749
91.45 2.4255
91.475 2.4789
91.5 2.5344
91.525 2.5906
91.55 2.6461
91.575 2.7011
91.6 2.7523
91.625 2.7964
91.65 2.8346
91.675 2.8652
91.7 2.8834
91.725 2.8934
91.75 2.8971
91.775 2.896
91.8 2.8879
91.825 2.8734
91.85 2.8562
91.875 2.841
91.9 2.8282
91.925 2.8222
91.95 2.8242
91.975 2.8333
92 2.8486
92.025 2.8642
92.05 2.8771
92.075 2.8898
92.1 2.9004
92.125 2.9036
92.15 2.8958
92.175 2.8738
92.2 2.8383
92.225 2.7923
92.25 2.7399
92.275 2.6818
92.3 2.6177
92.325 2.5481
92.35 2.4741
92.375 2.3956
92.4 2.3153
92.425 2.2382
92.45 2.1699
92.475 2.1127
92.5 2.0611
92.525 2.0078
92.55 1.9524
92.575 1.8945
92.6 1.831
92.625 1.7618
92.65 1.6888
92.675 1.6156
92.7 1.5446
92.725 1.475
92.75 1.4053
92.775 1.3346
92.8 1.2632
92.825 1.1919
92.85 1.1284
92.875 1.0776
92.9 1.0389
92.925 1.0081
92.95 0.9823
92.975 0.9562
93 0.9313
93.025 0.9088
93.05 0.8839
93.075 0.8527
93.1 0.8161
93.125 0.7751
93.15 0.729
93.175 0.6755
93.2 0.6184
93.225 0.561
93.25 0.5075
93.275 0.463
93.3 0.4231
93.325 0.3817
93.35 0.3387
93.375 0.2987
93.4 0.2612
93.425 0.2237
93.45 0.1823
93.475 0.1342
93.5 0.0795
93.525 0.0174
93.55 -0.0515
93.575 -0.1252
93.6 -0.2005
93.625 -0.2732
93.65 -0.3411
93.675 -0.4041
93.7 -0.4643
93.725 -0.5278
93.75 -0.5983
93.775 -0.6741
93.8 -0.7488
93.825 -0.8112
93.85 -0.8484
93.875 -0.8606
93.9 -0.8531
93.925 -0.8334
93.95 -0.8047
93.975 -0.7737
94 -0.7437
94.025 -0.7222
94.05 -0.7107
94.075 -0.7042
94.1 -0.6975
94.125 -0.6861
94.15 -0.6736
94.175 -0.6648
94.2 -0.6539
94.225 -0.6324
94.25 -0.6012
94.275 -0.5667
94.3 -0.5372
94.325 -0.5156
94.35 -0.4993
94.375 -0.4823
94.4 -0.4586
94.425 -0.4251
94.45 -0.3817
94.475 -0.3345
94.5 -0.3018
94.525 -0.2954
94.55 -0.3101
94.575 -0.3338
94.6 -0.3581
94.625 -0.383
94.65 -0.4066
94.675 -0.4245
94.7 -0.4309
94.725 -0.4254
94.75 -0.4071
94.775 -0.3759
94.8 -0.3353
94.825 -0.2911
94.85 -0.2544
94.875 -0.2329
94.9 -0.2252
94.925 -0.2279
94.95 -0.2383
94.975 -0.2531
95 -0.2697
95.025 -0.287
95.05 -0.3023
95.075 -0.3092
95.1 -0.3141
95.125 -0.3221
95.15 -0.3336
95.175 -0.3565
95.2 -0.39
95.225 -0.4252
95.25 -0.4595
95.275 -0.4954
95.3 -0.5261
95.325 -0.5439
95.35 -0.551
95.375 -0.5488
95.4 -0.5358
95.425 -0.5087
95.45 -0.4782
95.475 -0.4536
95.5 -0.4351
95.525 -0.4207
95.55 -0.4066
95.575 -0.3891
95.6 -0.3709
95.625 -0.3494
95.65 -0.3276
95.675 -0.3076
95.7 -0.2931
95.725 -0.2851
95.75 -0.2795
95.775 -0.2622
95.8 -0.2316
95.825 -0.1954
95.85 -0.1629
95.875 -0.1324
95.9 -0.0965
95.925 -0.0554
95.95 -0.0092
95.975 0.0473
96 0.1109
96.025 0.1803
96.05 0.2567
96.075 0.3353
96.1 0.413
96.125 0.4871
96.15 0.5552
96.175 0.6168
96.2 0.6719
96.225 0.7206
96.25 0.7621
96.275 0.7959
96.3 0.8219
96.325 0.8397
96.35 0.8487
96.375 0.85
96.4 0.8424
96.425 0.8259
96.45 0.8004
96.475 0.7663
96.5 0.7229
96.525 0.6686
96.55 0.6068
96.575 0.552
96.6 0.5136
96.625 0.4944
96.65 0.4976
96.675 0.5164
96.7 0.5384
96.725 0.562
96.75 0.5881
96.775 0.6164
96.8 0.6477
96.825 0.68
96.85 0.7158
96.875 0.7499
96.9 0.7835
96.925 0.8212
96.95 0.8678
96.975 0.919
97 0.9719
97.025 1.0225
97.05 1.0674
97.075 1.1079
97.1 1.1454
97.125 1.179
97.15 1.2061
97.175 1.2275
97.2 1.2418
97.225 1.2477
97.25 1.2491
97.275 1.2489
97.3 1.2474
97.325 1.2464
97.35 1.2482
97.375 1.2523
97.4 1.2594
97.425 1.2661
97.45 1.2692
97.475 1.2644
97.5 1.2515
97.525 1.2353
97.55 1.2191
97.575 1.205
97.6 1.1931
97.625 1.1831
97.65 1.1762
97.675 1.1657
97.7 1.1502
97.725 1.1298
97.75 1.1013
97.775 1.0634
97.8 1.0205
97.825 0.9735
97.85 0.9219
97.875 0.8656
97.9 0.8104
97.925 0.7586
97.95 0.7132
97.975 0.6683
98 0.6315
98.025 0.6055
98.05 0.5906
98.075 0.5865
98.1 0.5886
98.125 0.5885
98.15 0.5819
98.175 0.5708
98.2 0.5686
98.225 0.5888
98.25 0.6297
98.275 0.6777
98.3 0.7283
98.325 0.7791
98.35 0.825
98.375 0.8663
98.4 0.9049
98.425 0.9422
98.45 0.9736
98.475 0.9943
98.5 1.0032
98.525 1.0029
98.55 0.9943
98.575 0.9776
98.6 0.9548
98.625 0.9318
98.65 0.9083
98.675 0.8847
98.7 0.864
98.725 0.8549
98.75 0.8573
98.775 0.8674
98.8 0.8858
98.825 0.9118
98.85 0.9486
98.875 0.9926
98.9 1.0383
98.925 1.0815
98.95 1.1191
98.975 1.1477
99 1.1674
99.025 1.1789
99.05 1.1817
99.075 1.1757
99.1 1.1613
99.125 1.1392
99.15 1.109
99.175 1.0699
99.2 1.0224
99.225 0.9661
99.25 0.9028
99.275 0.8332
99.3 0.7563
99.325 0.6738
99.35 0.5894
99.375 0.5026
99.4 0.4127
99.425 0.3271
99.45 0.2539
99.475 0.1927
99.5 0.1417
99.525 0.1016
99.55 0.0689
99.575 0.04
99.6 0.0144
99.625 -0.0009
99.65 -0.0028
99.675 0.0042
99.7 0.0147
99.725 0.0254
99.75 0.0406
99.775 0.0696
99.8 0.1071
99.825 0.1396
99.85 0.1639
99.875 0.1799
99.9 0.1858
99.925 0.1813
99.95 0.1665
99.975 0.1407
100 0.1085
