# Supplementary material for: Uptake of N2O5 by aqueous aerosol unveiled using chemically accurate many-body potentials
Source: Nat Commun. 2022 Mar 10;13:1266. doi: 10.1038/s41467-022-28697-8 (PMC8913772; doi:10.1038/s41467-022-28697-8)
Supplement: Supplementary file 3 — Source Data [file 41467_2022_28697_MOESM3_ESM.zip › n2o5-uptake-data/Fig2/scattering/rep07run07/relcom_gds.dat]

0.025 11.5493
0.05 11.5321
0.075 11.5148
0.1 11.4976
0.125 11.4803
0.15 11.4631
0.175 11.4458
0.2 11.4285
0.225 11.4112
0.25 11.3938
0.275 11.3765
0.3 11.3591
0.325 11.3417
0.35 11.3243
0.375 11.3069
0.4 11.2895
0.425 11.272
0.45 11.2546
0.475 11.2371
0.5 11.2196
0.525 11.2021
0.55 11.1845
0.575 11.167
0.6 11.1494
0.625 11.1318
0.65 11.1142
0.675 11.0965
0.7 11.0789
0.725 11.0612
0.75 11.0435
0.775 11.0258
0.8 11.0081
0.825 10.9903
0.85 10.9726
0.875 10.9548
0.9 10.9369
0.925 10.9191
0.95 10.9012
0.975 10.8833
1 10.8654
1.025 10.8475
1.05 10.8295
1.075 10.8115
1.1 10.7935
1.125 10.7754
1.15 10.7574
1.175 10.7393
1.2 10.7211
1.225 10.7029
1.25 10.6847
1.275 10.6665
1.3 10.6482
1.325 10.6299
1.35 10.6115
1.375 10.5931
1.4 10.5747
1.425 10.5563
1.45 10.5379
1.475 10.5194
1.5 10.501
1.525 10.4824
1.55 10.4639
1.575 10.4454
1.6 10.4268
1.625 10.4082
1.65 10.3895
1.675 10.3709
1.7 10.3521
1.725 10.3334
1.75 10.3145
1.775 10.2956
1.8 10.2766
1.825 10.2575
1.85 10.2384
1.875 10.2193
1.9 10.2001
1.925 10.1808
1.95 10.1615
1.975 10.142
2 10.1225
2.025 10.1029
2.05 10.0832
2.075 10.0635
2.1 10.0438
2.125 10.024
2.15 10.0041
2.175 9.9842
2.2 9.9642
2.225 9.9442
2.25 9.9241
2.275 9.9038
2.3 9.8835
2.325 9.8631
2.35 9.8426
2.375 9.8219
2.4 9.8012
2.425 9.7804
2.45 9.7595
2.475 9.7385
2.5 9.7174
2.525 9.6962
2.55 9.675
2.575 9.6536
2.6 9.6322
2.625 9.6107
2.65 9.5892
2.675 9.5677
2.7 9.546
2.725 9.5244
2.75 9.5026
2.775 9.4809
2.8 9.459
2.825 9.4372
2.85 9.4153
2.875 9.3934
2.9 9.3714
2.925 9.3494
2.95 9.3274
2.975 9.3053
3 9.2832
3.025 9.261
3.05 9.2388
3.075 9.2165
3.1 9.1941
3.125 9.1717
3.15 9.1492
3.175 9.1266
3.2 9.104
3.225 9.0813
3.25 9.0586
3.275 9.0357
3.3 9.0127
3.325 8.9897
3.35 8.9666
3.375 8.9434
3.4 8.9201
3.425 8.8967
3.45 8.8733
3.475 8.8498
3.5 8.8261
3.525 8.8023
3.55 8.7784
3.575 8.7544
3.6 8.7302
3.625 8.7059
3.65 8.6813
3.675 8.6566
3.7 8.6316
3.725 8.6062
3.75 8.5806
3.775 8.5549
3.8 8.5288
3.825 8.5025
3.85 8.4759
3.875 8.4489
3.9 8.4218
3.925 8.3943
3.95 8.3664
3.975 8.3383
4 8.31
4.025 8.2814
4.05 8.2527
4.075 8.2238
4.1 8.1948
4.125 8.1657
4.15 8.1365
4.175 8.1069
4.2 8.0772
4.225 8.0473
4.25 8.0171
4.275 7.9867
4.3 7.956
4.325 7.9249
4.35 7.8937
4.375 7.8623
4.4 7.8307
4.425 7.7989
4.45 7.7668
4.475 7.7345
4.5 7.7019
4.525 7.669
4.55 7.6357
4.575 7.6019
4.6 7.5678
4.625 7.5332
4.65 7.4981
4.675 7.4624
4.7 7.4263
4.725 7.3897
4.75 7.3526
4.775 7.3148
4.8 7.2767
4.825 7.2379
4.85 7.1984
4.875 7.1579
4.9 7.1167
4.925 7.0749
4.95 7.0323
4.975 6.9889
5 6.9447
5.025 6.8997
5.05 6.8539
5.075 6.8074
5.1 6.7602
5.125 6.7121
5.15 6.6632
5.175 6.6134
5.2 6.5623
5.225 6.5095
5.25 6.4549
5.275 6.3986
5.3 6.3409
5.325 6.2809
5.35 6.2189
5.375 6.1554
5.4 6.0899
5.425 6.022
5.45 5.9524
5.475 5.8801
5.5 5.8046
5.525 5.7256
5.55 5.645
5.575 5.5635
5.6 5.4866
5.625 5.4194
5.65 5.3615
5.675 5.3081
5.7 5.2559
5.725 5.2037
5.75 5.1497
5.775 5.0935
5.8 5.0357
5.825 4.9774
5.85 4.9182
5.875 4.8557
5.9 4.7887
5.925 4.7183
5.95 4.6439
5.975 4.5656
6 4.4862
6.025 4.41
6.05 4.342
6.075 4.2895
6.1 4.2551
6.125 4.2354
6.15 4.2228
6.175 4.2121
6.2 4.1991
6.225 4.182
6.25 4.1613
6.275 4.1383
6.3 4.1143
6.325 4.0874
6.35 4.0572
6.375 4.0252
6.4 3.9937
6.425 3.9632
6.45 3.9324
6.475 3.9005
6.5 3.8667
6.525 3.8291
6.55 3.7874
6.575 3.7415
6.6 3.6909
6.625 3.636
6.65 3.5765
6.675 3.5115
6.7 3.4419
6.725 3.3685
6.75 3.2923
6.775 3.2156
6.8 3.1432
6.825 3.0803
6.85 3.0301
6.875 2.9875
6.9 2.9471
6.925 2.9094
6.95 2.8748
6.975 2.8431
7 2.8133
7.025 2.783
7.05 2.7487
7.075 2.7081
7.1 2.6607
7.125 2.6068
7.15 2.546
7.175 2.4777
7.2 2.4014
7.225 2.3183
7.25 2.2292
7.275 2.134
7.3 2.0331
7.325 1.926
7.35 1.8126
7.375 1.6947
7.4 1.5782
7.425 1.4656
7.45 1.3565
7.475 1.2472
7.5 1.1279
7.525 0.9963
7.55 0.8568
7.575 0.7162
7.6 0.5812
7.625 0.4637
7.65 0.3692
7.675 0.2836
7.7 0.2006
7.725 0.114
7.75 0.0233
7.775 -0.0694
7.8 -0.1557
7.825 -0.2196
7.85 -0.2567
7.875 -0.2803
7.9 -0.2982
7.925 -0.3028
7.95 -0.2842
7.975 -0.2555
8 -0.2289
8.025 -0.2088
8.05 -0.1984
8.075 -0.1952
8.1 -0.1937
8.125 -0.1923
8.15 -0.1855
8.175 -0.1769
8.2 -0.171
8.225 -0.1682
8.25 -0.1662
8.275 -0.1624
8.3 -0.1574
8.325 -0.1534
8.35 -0.1459
8.375 -0.1327
8.4 -0.1129
8.425 -0.082
8.45 -0.0311
8.475 0.0361
8.5 0.1115
8.525 0.1846
8.55 0.2498
8.575 0.3066
8.6 0.3568
8.625 0.3988
8.65 0.4319
8.675 0.4622
8.7 0.4938
8.725 0.527
8.75 0.5589
8.775 0.5853
8.8 0.6008
8.825 0.6054
8.85 0.6004
8.875 0.588
8.9 0.5663
8.925 0.5347
8.95 0.4997
8.975 0.4661
9 0.4331
9.025 0.3976
9.05 0.3592
9.075 0.3173
9.1 0.2711
9.125 0.2207
9.15 0.1662
9.175 0.1062
9.2 0.0454
9.225 -0.0167
9.25 -0.0809
9.275 -0.1458
9.3 -0.2105
9.325 -0.2788
9.35 -0.3537
9.375 -0.434
9.4 -0.5151
9.425 -0.5956
9.45 -0.6721
9.475 -0.7457
9.5 -0.8163
9.525 -0.8859
9.55 -0.9555
9.575 -1.0243
9.6 -1.0886
9.625 -1.143
9.65 -1.1843
9.675 -1.212
9.7 -1.2335
9.725 -1.2564
9.75 -1.2837
9.775 -1.3167
9.8 -1.3537
9.825 -1.3954
9.85 -1.4404
9.875 -1.488
9.9 -1.538
9.925 -1.5895
9.95 -1.6434
9.975 -1.7023
10 -1.768
10.025 -1.8416
10.05 -1.9196
10.075 -1.9932
10.1 -2.0564
10.125 -2.1004
10.15 -2.1137
10.175 -2.0956
10.2 -2.0662
10.225 -2.04
10.25 -2.0209
10.275 -2.011
10.3 -2.0118
10.325 -2.0228
10.35 -2.0409
10.375 -2.0633
10.4 -2.088
10.425 -2.1057
10.45 -2.1008
10.475 -2.0674
10.5 -2.014
10.525 -1.9517
10.55 -1.8898
10.575 -1.8307
10.6 -1.774
10.625 -1.715
10.65 -1.648
10.675 -1.572
10.7 -1.4893
10.725 -1.404
10.75 -1.3165
10.775 -1.222
10.8 -1.1193
10.825 -1.0143
10.85 -0.9137
10.875 -0.8184
10.9 -0.7301
10.925 -0.6525
10.95 -0.5883
10.975 -0.5399
11 -0.5041
11.025 -0.476
11.05 -0.4543
11.075 -0.437
11.1 -0.4231
11.125 -0.4136
11.15 -0.4095
11.175 -0.4091
11.2 -0.4073
11.225 -0.4017
11.25 -0.3945
11.275 -0.3861
11.3 -0.3739
11.325 -0.3519
11.35 -0.3207
11.375 -0.2873
11.4 -0.2531
11.425 -0.2161
11.45 -0.1822
11.475 -0.1534
11.5 -0.127
11.525 -0.1004
11.55 -0.0717
11.575 -0.0405
11.6 -0.0069
11.625 0.0309
11.65 0.073
11.675 0.1161
11.7 0.1611
11.725 0.2062
11.75 0.2482
11.775 0.2865
11.8 0.3191
11.825 0.3456
11.85 0.3686
11.875 0.3907
11.9 0.4134
11.925 0.4433
11.95 0.4869
11.975 0.5442
12 0.6088
12.025 0.6746
12.05 0.738
12.075 0.7997
12.1 0.8648
12.125 0.9342
12.15 1.0037
12.175 1.0709
12.2 1.1379
12.225 1.206
12.25 1.2721
12.275 1.3354
12.3 1.397
12.325 1.4537
12.35 1.504
12.375 1.5472
12.4 1.5835
12.425 1.614
12.45 1.6388
12.475 1.6584
12.5 1.6733
12.525 1.6834
12.55 1.6889
12.575 1.6897
12.6 1.6854
12.625 1.6762
12.65 1.6615
12.675 1.6418
12.7 1.617
12.725 1.5867
12.75 1.5505
12.775 1.5081
12.8 1.4588
12.825 1.4003
12.85 1.3342
12.875 1.2644
12.9 1.1948
12.925 1.1282
12.95 1.0683
12.975 1.0143
13 0.966
13.025 0.9283
13.05 0.9056
13.075 0.8944
13.1 0.8859
13.125 0.8749
13.15 0.864
13.175 0.8574
13.2 0.862
13.225 0.8775
13.25 0.897
13.275 0.9146
13.3 0.9296
13.325 0.9447
13.35 0.9556
13.375 0.9612
13.4 0.9617
13.425 0.9597
13.45 0.9581
13.475 0.9582
13.5 0.9576
13.525 0.9592
13.55 0.9683
13.575 0.9859
13.6 1.0049
13.625 1.0197
13.65 1.0295
13.675 1.035
13.7 1.0361
13.725 1.0319
13.75 1.0224
13.775 1.008
13.8 0.9885
13.825 0.9637
13.85 0.9323
13.875 0.8951
13.9 0.8523
13.925 0.8037
13.95 0.7496
13.975 0.6896
14 0.6255
14.025 0.5567
14.05 0.4824
14.075 0.4022
14.1 0.316
14.125 0.224
14.15 0.1249
14.175 0.019
14.2 -0.0903
14.225 -0.2027
14.25 -0.3156
14.275 -0.4256
14.3 -0.528
14.325 -0.6059
14.35 -0.6471
14.375 -0.6658
14.4 -0.6792
14.425 -0.6885
14.45 -0.6946
14.475 -0.6888
14.5 -0.661
14.525 -0.6251
14.55 -0.5914
14.575 -0.5572
14.6 -0.522
14.625 -0.4859
14.65 -0.4448
14.675 -0.3928
14.7 -0.3342
14.725 -0.2742
14.75 -0.2165
14.775 -0.1623
14.8 -0.1137
14.825 -0.0695
14.85 -0.0325
14.875 -0.0039
14.9 0.0164
14.925 0.0348
14.95 0.0595
14.975 0.097
15 0.1445
15.025 0.1914
15.05 0.2336
15.075 0.2733
15.1 0.3121
15.125 0.3457
15.15 0.371
15.175 0.3871
15.2 0.3956
15.225 0.397
15.25 0.3927
15.275 0.3824
15.3 0.3639
15.325 0.3359
15.35 0.3011
15.375 0.261
15.4 0.2171
15.425 0.1721
15.45 0.1284
15.475 0.0871
15.5 0.0465
15.525 0.0073
15.55 -0.0332
15.575 -0.0743
15.6 -0.1116
15.625 -0.1414
15.65 -0.1639
15.675 -0.1854
15.7 -0.208
15.725 -0.229
15.75 -0.2436
15.775 -0.2482
15.8 -0.2367
15.825 -0.2159
15.85 -0.1892
15.875 -0.1629
15.9 -0.1323
15.925 -0.095
15.95 -0.0539
15.975 -0.0079
16 0.0427
16.025 0.0935
16.05 0.141
16.075 0.182
16.1 0.2155
16.125 0.2431
16.15 0.2653
16.175 0.2833
16.2 0.2945
16.225 0.2947
16.25 0.2866
16.275 0.2761
16.3 0.2664
16.325 0.2543
16.35 0.239
16.375 0.2215
16.4 0.2015
16.425 0.1757
16.45 0.1444
16.475 0.1079
16.5 0.0673
16.525 0.0219
16.55 -0.0292
16.575 -0.0847
16.6 -0.1448
16.625 -0.2109
16.65 -0.2837
16.675 -0.3636
16.7 -0.4495
16.725 -0.5373
16.75 -0.6203
16.775 -0.6871
16.8 -0.7319
16.825 -0.7588
16.85 -0.7672
16.875 -0.7625
16.9 -0.7548
16.925 -0.7531
16.95 -0.761
16.975 -0.7805
17 -0.811
17.025 -0.8481
17.05 -0.8925
17.075 -0.9371
17.1 -0.9751
17.125 -0.9887
17.15 -0.9818
17.175 -0.9671
17.2 -0.9566
17.225 -0.9572
17.25 -0.9696
17.275 -0.9904
17.3 -1.0135
17.325 -1.033
17.35 -1.0508
17.375 -1.0667
17.4 -1.0756
17.425 -1.0737
17.45 -1.0661
17.475 -1.0627
17.5 -1.0594
17.525 -1.0491
17.55 -1.0245
17.575 -0.987
17.6 -0.9401
17.625 -0.8876
17.65 -0.8321
17.675 -0.7825
17.7 -0.7418
17.725 -0.712
17.75 -0.6873
17.775 -0.6542
17.8 -0.6035
17.825 -0.5375
17.85 -0.4664
17.875 -0.3965
17.9 -0.3326
17.925 -0.2792
17.95 -0.234
17.975 -0.1937
18 -0.1588
18.025 -0.1325
18.05 -0.1165
18.075 -0.1087
18.1 -0.1064
18.125 -0.1046
18.15 -0.1
18.175 -0.0932
18.2 -0.0869
18.225 -0.0812
18.25 -0.077
18.275 -0.0779
18.3 -0.0844
18.325 -0.0933
18.35 -0.1087
18.375 -0.1294
18.4 -0.1578
18.425 -0.186
18.45 -0.2053
18.475 -0.2154
18.5 -0.216
18.525 -0.2096
18.55 -0.2019
18.575 -0.1961
18.6 -0.1934
18.625 -0.1996
18.65 -0.2133
18.675 -0.2312
18.7 -0.2367
18.725 -0.2198
18.75 -0.1924
18.775 -0.1662
18.8 -0.1442
18.825 -0.1242
18.85 -0.1062
18.875 -0.0872
18.9 -0.0682
18.925 -0.0582
18.95 -0.0572
18.975 -0.0612
19 -0.0715
19.025 -0.0808
19.05 -0.082
19.075 -0.0692
19.1 -0.0492
19.125 -0.0273
19.15 -0.0036
19.175 0.0198
19.2 0.0398
19.225 0.0583
19.25 0.0843
19.275 0.1173
19.3 0.1481
19.325 0.1737
19.35 0.195
19.375 0.214
19.4 0.2314
19.425 0.2428
19.45 0.2463
19.475 0.2406
19.5 0.2276
19.525 0.2095
19.55 0.1974
19.575 0.2048
19.6 0.2257
19.625 0.2459
19.65 0.2596
19.675 0.264
19.7 0.2618
19.725 0.2566
19.75 0.251
19.775 0.2461
19.8 0.2459
19.825 0.2583
19.85 0.2705
19.875 0.2769
19.9 0.2791
19.925 0.2731
19.95 0.2564
19.975 0.2282
20 0.1896
20.025 0.1449
20.05 0.0967
20.075 0.0486
20.1 0.0099
20.125 -0.01
20.15 -0.0069
20.175 0.0052
20.2 0.0181
20.225 0.0275
20.25 0.03
20.275 0.0243
20.3 0.0095
20.325 -0.013
20.35 -0.0385
20.375 -0.0638
20.4 -0.0812
20.425 -0.0906
20.45 -0.1018
20.475 -0.1173
20.5 -0.1373
20.525 -0.1583
20.55 -0.1797
20.575 -0.2025
20.6 -0.2255
20.625 -0.2442
20.65 -0.2467
20.675 -0.2328
20.7 -0.2126
20.725 -0.1883
20.75 -0.1593
20.775 -0.1296
20.8 -0.1066
20.825 -0.0918
20.85 -0.0861
20.875 -0.0889
20.9 -0.094
20.925 -0.1014
20.95 -0.1121
20.975 -0.1254
21 -0.1321
21.025 -0.1303
21.05 -0.1177
21.075 -0.1001
21.1 -0.0805
21.125 -0.0612
21.15 -0.0481
21.175 -0.0447
21.2 -0.0567
21.225 -0.0805
21.25 -0.102
21.275 -0.111
21.3 -0.1002
21.325 -0.0772
21.35 -0.0436
21.375 0.0042
21.4 0.0684
21.425 0.1498
21.45 0.2369
21.475 0.3216
21.5 0.3999
21.525 0.4794
21.55 0.5702
21.575 0.676
21.6 0.7942
21.625 0.9163
21.65 1.0366
21.675 1.1522
21.7 1.2615
21.725 1.3641
21.75 1.4537
21.775 1.5318
21.8 1.6022
21.825 1.6632
21.85 1.7163
21.875 1.7629
21.9 1.804
21.925 1.8399
21.95 1.872
21.975 1.9001
22 1.9226
22.025 1.9408
22.05 1.9561
22.075 1.9678
22.1 1.9754
22.125 1.9849
22.15 2.0027
22.175 2.0215
22.2 2.0352
22.225 2.0398
22.25 2.0345
22.275 2.0235
22.3 2.0168
22.325 2.0125
22.35 2.0041
22.375 1.9889
22.4 1.9699
22.425 1.9605
22.45 1.9671
22.475 1.9762
22.5 1.9792
22.525 1.9745
22.55 1.96
22.575 1.9399
22.6 1.9133
22.625 1.8804
22.65 1.8403
22.675 1.794
22.7 1.7443
22.725 1.6933
22.75 1.6344
22.775 1.57
22.8 1.5052
22.825 1.4399
22.85 1.3751
22.875 1.3136
22.9 1.2495
22.925 1.1928
22.95 1.1572
22.975 1.1379
23 1.1408
23.025 1.1675
23.05 1.2024
23.075 1.2369
23.1 1.2716
23.125 1.3071
23.15 1.343
23.175 1.3774
23.2 1.4097
23.225 1.439
23.25 1.4639
23.275 1.4816
23.3 1.4931
23.325 1.4989
23.35 1.4991
23.375 1.4943
23.4 1.4833
23.425 1.4683
23.45 1.4489
23.475 1.4235
23.5 1.3949
23.525 1.3622
23.55 1.322
23.575 1.2757
23.6 1.2234
23.625 1.1626
23.65 1.0938
23.675 1.0224
23.7 0.9557
23.725 0.8944
23.75 0.8335
23.775 0.7748
23.8 0.7166
23.825 0.655
23.85 0.5857
23.875 0.5065
23.9 0.4197
23.925 0.3303
23.95 0.2439
23.975 0.1636
24 0.0913
24.025 0.0278
24.05 -0.0258
24.075 -0.0693
24.1 -0.1082
24.125 -0.1408
24.15 -0.1702
24.175 -0.1851
24.2 -0.1838
24.225 -0.1735
24.25 -0.1612
24.275 -0.1512
24.3 -0.1421
24.325 -0.1339
24.35 -0.1252
24.375 -0.1173
24.4 -0.1046
24.425 -0.083
24.45 -0.0481
24.475 -0.0056
24.5 0.042
24.525 0.0973
24.55 0.1606
24.575 0.2282
24.6 0.2975
24.625 0.3633
24.65 0.4229
24.675 0.4735
24.7 0.5165
24.725 0.555
24.75 0.5874
24.775 0.614
24.8 0.6348
24.825 0.6491
24.85 0.6566
24.875 0.6574
24.9 0.6508
24.925 0.6416
24.95 0.6336
24.975 0.6241
25 0.6109
25.025 0.592
25.05 0.5696
25.075 0.5457
25.1 0.523
25.125 0.501
25.15 0.4818
25.175 0.4662
25.2 0.4527
25.225 0.4451
25.25 0.4505
25.275 0.4696
25.3 0.4957
25.325 0.524
25.35 0.553
25.375 0.5828
25.4 0.6117
25.425 0.639
25.45 0.6651
25.475 0.6916
25.5 0.7162
25.525 0.7398
25.55 0.7609
25.575 0.778
25.6 0.7934
25.625 0.807
25.65 0.8161
25.675 0.8209
25.7 0.8202
25.725 0.8141
25.75 0.8025
25.775 0.7851
25.8 0.7626
25.825 0.7382
25.85 0.7146
25.875 0.6912
25.9 0.6735
25.925 0.6686
25.95 0.6772
25.975 0.6909
26 0.7044
26.025 0.7144
26.05 0.7191
26.075 0.7188
26.1 0.7128
26.125 0.6982
26.15 0.676
26.175 0.6453
26.2 0.6056
26.225 0.5561
26.25 0.4959
26.275 0.4253
26.3 0.3481
26.325 0.2692
26.35 0.1933
26.375 0.1268
26.4 0.0737
26.425 0.0349
26.45 0.0041
26.475 -0.0247
26.5 -0.0536
26.525 -0.0847
26.55 -0.1186
26.575 -0.1567
26.6 -0.1975
26.625 -0.2376
26.65 -0.2755
26.675 -0.3083
26.7 -0.3298
26.725 -0.3446
26.75 -0.354
26.775 -0.3575
26.8 -0.3572
26.825 -0.3563
26.85 -0.3564
26.875 -0.3589
26.9 -0.3661
26.925 -0.3782
26.95 -0.3948
26.975 -0.4175
27 -0.4433
27.025 -0.4698
27.05 -0.4936
27.075 -0.5167
27.1 -0.5417
27.125 -0.5705
27.15 -0.6065
27.175 -0.6516
27.2 -0.7021
27.225 -0.7492
27.25 -0.7884
27.275 -0.8191
27.3 -0.8423
27.325 -0.8595
27.35 -0.8763
27.375 -0.895
27.4 -0.917
27.425 -0.9412
27.45 -0.9652
27.475 -0.9893
27.5 -1.0129
27.525 -1.0272
27.55 -1.0296
27.575 -1.0259
27.6 -1.02
27.625 -1.0069
27.65 -0.9801
27.675 -0.9358
27.7 -0.8765
27.725 -0.8093
27.75 -0.7386
27.775 -0.6644
27.8 -0.5877
27.825 -0.5043
27.85 -0.414
27.875 -0.3235
27.9 -0.2375
27.925 -0.155
27.95 -0.0721
27.975 0.0098
28 0.0885
28.025 0.162
28.05 0.2303
28.075 0.2883
28.1 0.3338
28.125 0.3688
28.15 0.396
28.175 0.4164
28.2 0.4295
28.225 0.4343
28.25 0.4298
28.275 0.4183
28.3 0.402
28.325 0.3818
28.35 0.3564
28.375 0.3241
28.4 0.2863
28.425 0.2426
28.45 0.1996
28.475 0.1684
28.5 0.1536
28.525 0.1543
28.55 0.1618
28.575 0.1656
28.6 0.1631
28.625 0.158
28.65 0.1548
28.675 0.1522
28.7 0.1464
28.725 0.1335
28.75 0.1149
28.775 0.0941
28.8 0.0775
28.825 0.0744
28.85 0.0762
28.875 0.0806
28.9 0.0927
28.925 0.1189
28.95 0.1555
28.975 0.1974
29 0.2348
29.025 0.2646
29.05 0.2923
29.075 0.3141
29.1 0.3287
29.125 0.3382
29.15 0.3439
29.175 0.3456
29.2 0.3432
29.225 0.338
29.25 0.3275
29.275 0.3145
29.3 0.3045
29.325 0.2979
29.35 0.2939
29.375 0.2973
29.4 0.3136
29.425 0.3376
29.45 0.3611
29.475 0.379
29.5 0.3915
29.525 0.3996
29.55 0.4026
29.575 0.4017
29.6 0.3979
29.625 0.3922
29.65 0.3861
29.675 0.3802
29.7 0.3742
29.725 0.3681
29.75 0.3608
29.775 0.3507
29.8 0.3374
29.825 0.3221
29.85 0.3067
29.875 0.2908
29.9 0.2735
29.925 0.2569
29.95 0.2408
29.975 0.2264
30 0.2166
30.025 0.2101
30.05 0.2028
30.075 0.193
30.1 0.1752
30.125 0.1483
30.15 0.1112
30.175 0.0657
30.2 0.012
30.225 -0.0498
30.25 -0.1144
30.275 -0.1792
30.3 -0.2457
30.325 -0.314
30.35 -0.384
30.375 -0.4553
30.4 -0.5272
30.425 -0.599
30.45 -0.6723
30.475 -0.7456
30.5 -0.8107
30.525 -0.8649
30.55 -0.9117
30.575 -0.9528
30.6 -0.9859
30.625 -1.0162
30.65 -1.0515
30.675 -1.0922
30.7 -1.1358
30.725 -1.1854
30.75 -1.2395
30.775 -1.2953
30.8 -1.3499
30.825 -1.399
30.85 -1.4416
30.875 -1.4778
30.9 -1.5077
30.925 -1.5361
30.95 -1.5612
30.975 -1.5831
31 -1.6007
31.025 -1.6142
31.05 -1.6206
31.075 -1.618
31.1 -1.6114
31.125 -1.6051
31.15 -1.6033
31.175 -1.6071
31.2 -1.6183
31.225 -1.636
31.25 -1.6586
31.275 -1.684
31.3 -1.7083
31.325 -1.7305
31.35 -1.751
31.375 -1.7731
31.4 -1.8012
31.425 -1.8367
31.45 -1.8762
31.475 -1.9179
31.5 -1.9626
31.525 -2.0059
31.55 -2.0311
31.575 -2.0359
31.6 -2.03
31.625 -2.0159
31.65 -1.999
31.675 -1.9749
31.7 -1.9372
31.725 -1.8904
31.75 -1.8454
31.775 -1.8045
31.8 -1.7665
31.825 -1.7328
31.85 -1.7025
31.875 -1.6739
31.9 -1.6442
31.925 -1.6151
31.95 -1.5894
31.975 -1.5691
32 -1.555
32.025 -1.5472
32.05 -1.5452
32.075 -1.5468
32.1 -1.5507
32.125 -1.5573
32.15 -1.5656
32.175 -1.5722
32.2 -1.5698
32.225 -1.5573
32.25 -1.5435
32.275 -1.5368
32.3 -1.5423
32.325 -1.559
32.35 -1.5861
32.375 -1.6207
32.4 -1.6574
32.425 -1.6914
32.45 -1.7198
32.475 -1.7401
32.5 -1.7519
32.525 -1.7558
32.55 -1.7538
32.575 -1.7478
32.6 -1.7394
32.625 -1.728
32.65 -1.7112
32.675 -1.6936
32.7 -1.6777
32.725 -1.6684
32.75 -1.6661
32.775 -1.6671
32.8 -1.6724
32.825 -1.6796
32.85 -1.6858
32.875 -1.6904
32.9 -1.6955
32.925 -1.7004
32.95 -1.7017
32.975 -1.7
33 -1.6978
33.025 -1.6967
33.05 -1.6988
33.075 -1.7091
33.1 -1.7306
33.125 -1.7622
33.15 -1.7999
33.175 -1.8424
33.2 -1.8902
33.225 -1.9406
33.25 -1.991
33.275 -2.0333
33.3 -2.055
33.325 -2.0529
33.35 -2.0305
33.375 -2.0056
33.4 -1.9904
33.425 -1.9873
33.45 -1.9924
33.475 -1.9965
33.5 -1.9896
33.525 -1.9702
33.55 -1.9384
33.575 -1.8938
33.6 -1.8386
33.625 -1.7768
33.65 -1.7114
33.675 -1.6423
33.7 -1.567
33.725 -1.4834
33.75 -1.397
33.775 -1.3122
33.8 -1.2318
33.825 -1.1564
33.85 -1.0872
33.875 -1.0249
33.9 -0.9674
33.925 -0.9154
33.95 -0.8681
33.975 -0.8213
34 -0.7711
34.025 -0.7129
34.05 -0.6505
34.075 -0.5872
34.1 -0.524
34.125 -0.4618
34.15 -0.3998
34.175 -0.3347
34.2 -0.2663
34.225 -0.1968
34.25 -0.1269
34.275 -0.0573
34.3 0.0114
34.325 0.0801
34.35 0.1461
34.375 0.2072
34.4 0.2613
34.425 0.309
34.45 0.3501
34.475 0.3854
34.5 0.4152
34.525 0.4416
34.55 0.4664
34.575 0.4902
34.6 0.5136
34.625 0.5355
34.65 0.5564
34.675 0.5762
34.7 0.5967
34.725 0.6223
34.75 0.6565
34.775 0.6969
34.8 0.7387
34.825 0.78
34.85 0.817
34.875 0.8525
34.9 0.8874
34.925 0.9198
34.95 0.9482
34.975 0.9712
35 0.9898
35.025 1.0026
35.05 1.0096
35.075 1.0115
35.1 1.0081
35.125 0.9989
35.15 0.9842
35.175 0.9622
35.2 0.9354
35.225 0.9072
35.25 0.8794
35.275 0.85
35.3 0.8158
35.325 0.773
35.35 0.7208
35.375 0.6604
35.4 0.5996
35.425 0.5447
35.45 0.4956
35.475 0.4501
35.5 0.4079
35.525 0.3704
35.55 0.346
35.575 0.3403
35.6 0.3522
35.625 0.379
35.65 0.4108
35.675 0.4406
35.7 0.4711
35.725 0.5136
35.75 0.5641
35.775 0.6249
35.8 0.696
35.825 0.7725
35.85 0.8502
35.875 0.9261
35.9 0.9963
35.925 1.0594
35.95 1.1142
35.975 1.1604
36 1.1976
36.025 1.2242
36.05 1.2411
36.075 1.2503
36.1 1.254
36.125 1.2542
36.15 1.2502
36.175 1.2401
36.2 1.2225
36.225 1.1977
36.25 1.1688
36.275 1.1425
36.3 1.1224
36.325 1.1123
36.35 1.1086
36.375 1.1101
36.4 1.1178
36.425 1.129
36.45 1.1399
36.475 1.1495
36.5 1.1601
36.525 1.1692
36.55 1.1809
36.575 1.1979
36.6 1.2203
36.625 1.2474
36.65 1.2747
36.675 1.2975
36.7 1.3156
36.725 1.3238
36.75 1.3201
36.775 1.3044
36.8 1.2789
36.825 1.2433
36.85 1.1979
36.875 1.1438
36.9 1.0812
36.925 1.0119
36.95 0.9352
36.975 0.8521
37 0.7658
37.025 0.6737
37.05 0.581
37.075 0.5007
37.1 0.4388
37.125 0.3865
37.15 0.3383
37.175 0.2906
37.2 0.2443
37.225 0.2004
37.25 0.1699
37.275 0.16
37.3 0.1751
37.325 0.2145
37.35 0.2744
37.375 0.3435
37.4 0.4113
37.425 0.4711
37.45 0.5196
37.475 0.5568
37.5 0.5843
37.525 0.6045
37.55 0.6183
37.575 0.629
37.6 0.6365
37.625 0.6416
37.65 0.6412
37.675 0.6336
37.7 0.6165
37.725 0.5883
37.75 0.5498
37.775 0.5043
37.8 0.458
37.825 0.4169
37.85 0.3804
37.875 0.3435
37.9 0.3017
37.925 0.2566
37.95 0.2101
37.975 0.1652
38 0.1228
38.025 0.0766
38.05 0.0239
38.075 -0.0351
38.1 -0.0964
38.125 -0.1563
38.15 -0.2125
38.175 -0.2648
38.2 -0.3084
38.225 -0.3396
38.25 -0.3545
38.275 -0.355
38.3 -0.3434
38.325 -0.3212
38.35 -0.2935
38.375 -0.2681
38.4 -0.2485
38.425 -0.2329
38.45 -0.2219
38.475 -0.2152
38.5 -0.2074
38.525 -0.1944
38.55 -0.1807
38.575 -0.1683
38.6 -0.1581
38.625 -0.1517
38.65 -0.1443
38.675 -0.1352
38.7 -0.1232
38.725 -0.1088
38.75 -0.0949
38.775 -0.0818
38.8 -0.0702
38.825 -0.0602
38.85 -0.0534
38.875 -0.0499
38.9 -0.0495
38.925 -0.0484
38.95 -0.0477
38.975 -0.0501
39 -0.0563
39.025 -0.0653
39.05 -0.0769
39.075 -0.0927
39.1 -0.1088
39.125 -0.1145
39.15 -0.1029
39.175 -0.0722
39.2 -0.0242
39.225 0.0361
39.25 0.1051
39.275 0.1783
39.3 0.2496
39.325 0.3168
39.35 0.3795
39.375 0.4391
39.4 0.4969
39.425 0.5537
39.45 0.6086
39.475 0.6602
39.5 0.7073
39.525 0.7495
39.55 0.7868
39.575 0.8191
39.6 0.8457
39.625 0.867
39.65 0.883
39.675 0.8944
39.7 0.9016
39.725 0.9051
39.75 0.9063
39.775 0.906
39.8 0.9028
39.825 0.896
39.85 0.8862
39.875 0.8731
39.9 0.8562
39.925 0.8377
39.95 0.8177
39.975 0.7941
40 0.7673
40.025 0.7402
40.05 0.7126
40.075 0.6844
40.1 0.6558
40.125 0.6211
40.15 0.5799
40.175 0.5369
40.2 0.4932
40.225 0.4533
40.25 0.418
40.275 0.3863
40.3 0.3592
40.325 0.3332
40.35 0.3066
40.375 0.2797
40.4 0.25
40.425 0.2213
40.45 0.1948
40.475 0.1685
40.5 0.1391
40.525 0.1081
40.55 0.0842
40.575 0.0828
40.6 0.112
40.625 0.166
40.65 0.2369
40.675 0.3128
40.7 0.3872
40.725 0.4581
40.75 0.5232
40.775 0.5795
40.8 0.627
40.825 0.6664
40.85 0.6949
40.875 0.7143
40.9 0.727
40.925 0.7342
40.95 0.736
40.975 0.7314
41 0.7212
41.025 0.7042
41.05 0.6817
41.075 0.6557
41.1 0.6285
41.125 0.5988
41.15 0.5689
41.175 0.5441
41.2 0.5368
41.225 0.5492
41.25 0.5827
41.275 0.6329
41.3 0.6856
41.325 0.7295
41.35 0.7638
41.375 0.7886
41.4 0.8056
41.425 0.8176
41.45 0.8274
41.475 0.8368
41.5 0.8457
41.525 0.854
41.55 0.8603
41.575 0.866
41.6 0.8744
41.625 0.8845
41.65 0.8972
41.675 0.9112
41.7 0.9218
41.725 0.9318
41.75 0.9481
41.775 0.9681
41.8 0.9886
41.825 1.0166
41.85 1.0576
41.875 1.1029
41.9 1.1512
41.925 1.1981
41.95 1.2386
41.975 1.2752
42 1.3092
42.025 1.3432
42.05 1.3735
42.075 1.4001
42.1 1.4275
42.125 1.4599
42.15 1.4944
42.175 1.5266
42.2 1.5544
42.225 1.5788
42.25 1.6021
42.275 1.627
42.3 1.6546
42.325 1.6835
42.35 1.7116
42.375 1.7387
42.4 1.7667
42.425 1.7967
42.45 1.8318
42.475 1.8694
42.5 1.9072
42.525 1.9438
42.55 1.9789
42.575 2.0102
42.6 2.0364
42.625 2.0576
42.65 2.0792
42.675 2.1077
42.7 2.1442
42.725 2.1892
42.75 2.2372
42.775 2.2849
42.8 2.3317
42.825 2.3766
42.85 2.4161
42.875 2.448
42.9 2.4727
42.925 2.4919
42.95 2.5058
42.975 2.5148
43 2.5187
43.025 2.5164
43.05 2.507
43.075 2.4916
43.1 2.4705
43.125 2.4454
43.15 2.4187
43.175 2.3894
43.2 2.3565
43.225 2.3201
43.25 2.2826
43.275 2.246
43.3 2.2116
43.325 2.1772
43.35 2.1421
43.375 2.105
43.4 2.0659
43.425 2.0269
43.45 1.9924
43.475 1.9622
43.5 1.9324
43.525 1.9008
43.55 1.8669
43.575 1.8313
43.6 1.7928
43.625 1.7524
43.65 1.7107
43.675 1.6683
43.7 1.6256
43.725 1.5802
43.75 1.5304
43.775 1.4748
43.8 1.4161
43.825 1.3573
43.85 1.2981
43.875 1.2372
43.9 1.1755
43.925 1.1118
43.95 1.0462
43.975 0.9834
44 0.9225
44.025 0.8596
44.05 0.7913
44.075 0.7176
44.1 0.642
44.125 0.5705
44.15 0.5123
44.175 0.4705
44.2 0.4416
44.225 0.4169
44.25 0.3912
44.275 0.3611
44.3 0.3259
44.325 0.2849
44.35 0.2363
44.375 0.1794
44.4 0.1169
44.425 0.0525
44.45 -0.0011
44.475 -0.0324
44.5 -0.0425
44.525 -0.039
44.55 -0.0271
44.575 -0.0107
44.6 0.0046
44.625 0.0161
44.65 0.021
44.675 0.0161
44.7 0.0027
44.725 -0.0225
44.75 -0.0607
44.775 -0.1073
44.8 -0.1616
44.825 -0.2169
44.85 -0.2685
44.875 -0.3161
44.9 -0.3573
44.925 -0.387
44.95 -0.4102
44.975 -0.4253
45 -0.4308
45.025 -0.4294
45.05 -0.422
45.075 -0.4119
45.1 -0.4036
45.125 -0.4047
45.15 -0.4168
45.175 -0.4354
45.2 -0.4555
45.225 -0.4773
45.25 -0.4937
45.275 -0.4988
45.3 -0.4929
45.325 -0.4687
45.35 -0.4242
45.375 -0.3656
45.4 -0.3044
45.425 -0.2464
45.45 -0.1934
45.475 -0.1451
45.5 -0.0974
45.525 -0.0481
45.55 0.0026
45.575 0.0484
45.6 0.087
45.625 0.1168
45.65 0.1368
45.675 0.146
45.7 0.1448
45.725 0.1335
45.75 0.1139
45.775 0.0882
45.8 0.058
45.825 0.0253
45.85 -0.0096
45.875 -0.0483
45.9 -0.0898
45.925 -0.132
45.95 -0.1719
45.975 -0.2109
46 -0.2497
46.025 -0.2916
46.05 -0.3401
46.075 -0.3923
46.1 -0.45
46.125 -0.5116
46.15 -0.5728
46.175 -0.6287
46.2 -0.6784
46.225 -0.7239
46.25 -0.7669
46.275 -0.8082
46.3 -0.8492
46.325 -0.8899
46.35 -0.9253
46.375 -0.9551
46.4 -0.9804
46.425 -1.0048
46.45 -1.0319
46.475 -1.0649
46.5 -1.1022
46.525 -1.1404
46.55 -1.1753
46.575 -1.1966
46.6 -1.2041
46.625 -1.2043
46.65 -1.1998
46.675 -1.1902
46.7 -1.1751
46.725 -1.1584
46.75 -1.1442
46.775 -1.1358
46.8 -1.1316
46.825 -1.1304
46.85 -1.1327
46.875 -1.1382
46.9 -1.1526
46.925 -1.1744
46.95 -1.2046
46.975 -1.2375
47 -1.2698
47.025 -1.305
47.05 -1.3407
47.075 -1.3735
47.1 -1.4013
47.125 -1.426
47.15 -1.4479
47.175 -1.4669
47.2 -1.487
47.225 -1.5071
47.25 -1.531
47.275 -1.5576
47.3 -1.5873
47.325 -1.6227
47.35 -1.6598
47.375 -1.6945
47.4 -1.7224
47.425 -1.7398
47.45 -1.7475
47.475 -1.7461
47.5 -1.7218
47.525 -1.6828
47.55 -1.6436
47.575 -1.6083
47.6 -1.5771
47.625 -1.5476
47.65 -1.519
47.675 -1.4919
47.7 -1.4656
47.725 -1.4393
47.75 -1.4082
47.775 -1.3739
47.8 -1.3426
47.825 -1.3097
47.85 -1.2658
47.875 -1.2096
47.9 -1.1435
47.925 -1.0714
47.95 -0.9999
47.975 -0.9313
48 -0.8634
48.025 -0.7961
48.05 -0.7311
48.075 -0.6621
48.1 -0.587
48.125 -0.5112
48.15 -0.4404
48.175 -0.3753
48.2 -0.3136
48.225 -0.253
48.25 -0.1939
48.275 -0.1367
48.3 -0.0819
48.325 -0.0306
48.35 0.016
48.375 0.0573
48.4 0.0894
48.425 0.1113
48.45 0.1208
48.475 0.1168
48.5 0.103
48.525 0.0832
48.55 0.0569
48.575 0.0257
48.6 -0.0105
48.625 -0.0503
48.65 -0.0869
48.675 -0.1148
48.7 -0.1262
48.725 -0.1134
48.75 -0.0887
48.775 -0.0649
48.8 -0.0449
48.825 -0.0302
48.85 -0.0245
48.875 -0.0287
48.9 -0.0419
48.925 -0.0653
48.95 -0.101
48.975 -0.145
49 -0.1892
49.025 -0.2245
49.05 -0.2446
49.075 -0.2486
49.1 -0.2359
49.125 -0.2068
49.15 -0.1657
49.175 -0.12
49.2 -0.077
49.225 -0.0424
49.25 -0.0184
49.275 -0.0052
49.3 -0.0027
49.325 -0.0096
49.35 -0.0261
49.375 -0.0538
49.4 -0.0941
49.425 -0.145
49.45 -0.2047
49.475 -0.2712
49.5 -0.3413
49.525 -0.413
49.55 -0.4802
49.575 -0.537
49.6 -0.5823
49.625 -0.6214
49.65 -0.6526
49.675 -0.6778
49.7 -0.6912
49.725 -0.6957
49.75 -0.6929
49.775 -0.6841
49.8 -0.6659
49.825 -0.6308
49.85 -0.5783
49.875 -0.5188
49.9 -0.4595
49.925 -0.4022
49.95 -0.35
49.975 -0.3023
50 -0.2619
50.025 -0.2315
50.05 -0.2104
50.075 -0.1966
50.1 -0.1886
50.125 -0.1873
50.15 -0.1915
50.175 -0.2002
50.2 -0.21
50.225 -0.2175
50.25 -0.2232
50.275 -0.231
50.3 -0.2424
50.325 -0.2531
50.35 -0.2566
50.375 -0.254
50.4 -0.2478
50.425 -0.2376
50.45 -0.2222
50.475 -0.2028
50.5 -0.1788
50.525 -0.1542
50.55 -0.1323
50.575 -0.1148
50.6 -0.0966
50.625 -0.0724
50.65 -0.0414
50.675 -0.0106
50.7 0.0188
50.725 0.0539
50.75 0.0969
50.775 0.145
50.8 0.1898
50.825 0.2317
50.85 0.2696
50.875 0.3071
50.9 0.3457
50.925 0.3803
50.95 0.4097
50.975 0.4355
51 0.4649
51.025 0.5029
51.05 0.5443
51.075 0.5866
51.1 0.6237
51.125 0.6535
51.15 0.6726
51.175 0.6827
51.2 0.6828
51.225 0.6761
51.25 0.666
51.275 0.657
51.3 0.6516
51.325 0.6483
51.35 0.6461
51.375 0.6509
51.4 0.6697
51.425 0.6992
51.45 0.7389
51.475 0.7853
51.5 0.8341
51.525 0.8853
51.55 0.9364
51.575 0.9864
51.6 1.0356
51.625 1.0841
51.65 1.1325
51.675 1.1825
51.7 1.2308
51.725 1.2765
51.75 1.3198
51.775 1.3599
51.8 1.3964
51.825 1.434
51.85 1.4749
51.875 1.5214
51.9 1.572
51.925 1.6235
51.95 1.6773
51.975 1.7335
52 1.7846
52.025 1.832
52.05 1.8798
52.075 1.9278
52.1 1.9753
52.125 2.0217
52.15 2.0656
52.175 2.1043
52.2 2.1378
52.225 2.1649
52.25 2.1885
52.275 2.2191
52.3 2.2551
52.325 2.2872
52.35 2.3089
52.375 2.3224
52.4 2.3298
52.425 2.3267
52.45 2.3131
52.475 2.2926
52.5 2.2696
52.525 2.2545
52.55 2.2504
52.575 2.2507
52.6 2.245
52.625 2.2352
52.65 2.2227
52.675 2.2041
52.7 2.1747
52.725 2.1356
52.75 2.0922
52.775 2.0473
52.8 2.0022
52.825 1.9598
52.85 1.9212
52.875 1.8836
52.9 1.846
52.925 1.8109
52.95 1.783
52.975 1.7628
53 1.7513
53.025 1.7413
53.05 1.7321
53.075 1.7225
53.1 1.711
53.125 1.6977
53.15 1.6857
53.175 1.6819
53.2 1.685
53.225 1.692
53.25 1.6953
53.275 1.691
53.3 1.6788
53.325 1.657
53.35 1.6246
53.375 1.5829
53.4 1.5342
53.425 1.4823
53.45 1.427
53.475 1.3722
53.5 1.3228
53.525 1.2837
53.55 1.2543
53.575 1.2326
53.6 1.2222
53.625 1.2186
53.65 1.2182
53.675 1.2145
53.7 1.2042
53.725 1.1917
53.75 1.1788
53.775 1.158
53.8 1.1308
53.825 1.1012
53.85 1.072
53.875 1.0418
53.9 1.0179
53.925 1.016
53.95 1.0402
53.975 1.0838
54 1.1357
54.025 1.1893
54.05 1.2421
54.075 1.2903
54.1 1.3325
54.125 1.3689
54.15 1.3999
54.175 1.4241
54.2 1.4414
54.225 1.4517
54.25 1.4568
54.275 1.4573
54.3 1.4536
54.325 1.4435
54.35 1.4284
54.375 1.4078
54.4 1.3828
54.425 1.3553
54.45 1.3213
54.475 1.2802
54.5 1.2433
54.525 1.2308
54.55 1.2285
54.575 1.2216
54.6 1.2051
54.625 1.179
54.65 1.1449
54.675 1.1048
54.7 1.0603
54.725 1.0158
54.75 0.9731
54.775 0.9341
54.8 0.8998
54.825 0.8677
54.85 0.8329
54.875 0.7933
54.9 0.7506
54.925 0.7083
54.95 0.6676
54.975 0.6352
55 0.6209
55.025 0.6221
55.05 0.6313
55.075 0.6448
55.1 0.6551
55.125 0.6581
55.15 0.6536
55.175 0.6433
55.2 0.6323
55.225 0.6225
55.25 0.6119
55.275 0.5992
55.3 0.5887
55.325 0.581
55.35 0.5745
55.375 0.5701
55.4 0.5676
55.425 0.5644
55.45 0.5569
55.475 0.5449
55.5 0.5274
55.525 0.5045
55.55 0.4749
55.575 0.4399
55.6 0.4016
55.625 0.3635
55.65 0.327
55.675 0.2963
55.7 0.2767
55.725 0.2615
55.75 0.2458
55.775 0.2283
55.8 0.2111
55.825 0.1969
55.85 0.1895
55.875 0.1931
55.9 0.2089
55.925 0.232
55.95 0.2576
55.975 0.2833
56 0.3086
56.025 0.3382
56.05 0.3791
56.075 0.4412
56.1 0.5197
56.125 0.5996
56.15 0.6725
56.175 0.7348
56.2 0.785
56.225 0.8235
56.25 0.8521
56.275 0.8725
56.3 0.8858
56.325 0.89
56.35 0.8851
56.375 0.8717
56.4 0.8532
56.425 0.8333
56.45 0.8101
56.475 0.7838
56.5 0.7526
56.525 0.7156
56.55 0.6721
56.575 0.6249
56.6 0.5729
56.625 0.5146
56.65 0.4526
56.675 0.3937
56.7 0.3419
56.725 0.3037
56.75 0.2809
56.775 0.271
56.8 0.2716
56.825 0.2742
56.85 0.2736
56.875 0.2712
56.9 0.2711
56.925 0.2767
56.95 0.28
56.975 0.2797
57 0.2766
57.025 0.273
57.05 0.2746
57.075 0.2783
57.1 0.2806
57.125 0.2807
57.15 0.2802
57.175 0.2785
57.2 0.2756
57.225 0.2697
57.25 0.2576
57.275 0.2389
57.3 0.2121
57.325 0.1767
57.35 0.1334
57.375 0.0848
57.4 0.0309
57.425 -0.0262
57.45 -0.0796
57.475 -0.127
57.5 -0.172
57.525 -0.2175
57.55 -0.2543
57.575 -0.271
57.6 -0.2717
57.625 -0.2672
57.65 -0.2588
57.675 -0.2468
57.7 -0.232
57.725 -0.2122
57.75 -0.1919
57.775 -0.1743
57.8 -0.1591
57.825 -0.1458
57.85 -0.1358
57.875 -0.1268
57.9 -0.1197
57.925 -0.1101
57.95 -0.0934
57.975 -0.0655
58 -0.0218
58.025 0.0411
58.05 0.113
58.075 0.1826
58.1 0.2456
58.125 0.3011
58.15 0.3481
58.175 0.3869
58.2 0.418
58.225 0.4414
58.25 0.457
58.275 0.4651
58.3 0.4681
58.325 0.4688
58.35 0.4674
58.375 0.4744
58.4 0.4923
58.425 0.5117
58.45 0.5261
58.475 0.5363
58.5 0.5416
58.525 0.541
58.55 0.535
58.575 0.5237
58.6 0.5088
58.625 0.492
58.65 0.473
58.675 0.4512
58.7 0.4263
58.725 0.4038
58.75 0.3885
58.775 0.3868
58.8 0.4002
58.825 0.4214
58.85 0.445
58.875 0.4686
58.9 0.4884
58.925 0.5035
58.95 0.5143
58.975 0.5207
59 0.5228
59.025 0.5187
59.05 0.5075
59.075 0.4886
59.1 0.465
59.125 0.4403
59.15 0.4165
59.175 0.394
59.2 0.3708
59.225 0.3499
59.25 0.3311
59.275 0.3127
59.3 0.2917
59.325 0.268
59.35 0.2432
59.375 0.2155
59.4 0.186
59.425 0.1595
59.45 0.1394
59.475 0.1213
59.5 0.1008
59.525 0.0813
59.55 0.0652
59.575 0.0584
59.6 0.0546
59.625 0.0454
59.65 0.0267
59.675 -0.0016
59.7 -0.0352
59.725 -0.0687
59.75 -0.1021
59.775 -0.1363
59.8 -0.1686
59.825 -0.1944
59.85 -0.2093
59.875 -0.2169
59.9 -0.2173
59.925 -0.2107
59.95 -0.1958
59.975 -0.1591
60 -0.0964
60.025 -0.0172
60.05 0.0655
60.075 0.1462
60.1 0.2228
60.125 0.2929
60.15 0.3531
60.175 0.4046
60.2 0.45
60.225 0.4943
60.25 0.5437
60.275 0.6007
60.3 0.661
60.325 0.7219
60.35 0.7791
60.375 0.8303
60.4 0.876
60.425 0.9156
60.45 0.9496
60.475 0.9777
60.5 0.9992
60.525 1.0147
60.55 1.0248
60.575 1.029
60.6 1.0275
60.625 1.0207
60.65 1.0083
60.675 0.9903
60.7 0.9663
60.725 0.9365
60.75 0.9019
60.775 0.8623
60.8 0.8164
60.825 0.7635
60.85 0.7037
60.875 0.6369
60.9 0.5648
60.925 0.4914
60.95 0.4193
60.975 0.3461
61 0.2693
61.025 0.1903
61.05 0.1125
61.075 0.0374
61.1 -0.0368
61.125 -0.1069
61.15 -0.1551
61.175 -0.1612
61.2 -0.1297
61.225 -0.0856
61.25 -0.0483
61.275 -0.0223
61.3 -0.0086
61.325 -0.0075
61.35 -0.0187
61.375 -0.0399
61.4 -0.0649
61.425 -0.0892
61.45 -0.1106
61.475 -0.1248
61.5 -0.127
61.525 -0.1164
61.55 -0.0931
61.575 -0.0615
61.6 -0.0224
61.625 0.0251
61.65 0.0763
61.675 0.1271
61.7 0.1732
61.725 0.2136
61.75 0.248
61.775 0.2761
61.8 0.2996
61.825 0.3174
61.85 0.3288
61.875 0.3361
61.9 0.3408
61.925 0.3433
61.95 0.3437
61.975 0.3419
62 0.3334
62.025 0.3116
62.05 0.2805
62.075 0.2581
62.1 0.2539
62.125 0.265
62.15 0.2855
62.175 0.3142
62.2 0.3492
62.225 0.3846
62.25 0.4156
62.275 0.4399
62.3 0.4556
62.325 0.4624
62.35 0.4618
62.375 0.4537
62.4 0.4394
62.425 0.4203
62.45 0.3987
62.475 0.3792
62.5 0.3634
62.525 0.3468
62.55 0.3291
62.575 0.3124
62.6 0.2997
62.625 0.2927
62.65 0.2899
62.675 0.2896
62.7 0.2895
62.725 0.2915
62.75 0.302
62.775 0.3295
62.8 0.374
62.825 0.4233
62.85 0.4692
62.875 0.5055
62.9 0.5344
62.925 0.5576
62.95 0.5745
62.975 0.5833
63 0.5894
63.025 0.5925
63.05 0.59
63.075 0.584
63.1 0.5733
63.125 0.5585
63.15 0.538
63.175 0.5118
63.2 0.4812
63.225 0.4567
63.25 0.4514
63.275 0.469
63.3 0.5114
63.325 0.5669
63.35 0.6197
63.375 0.6646
63.4 0.6999
63.425 0.7242
63.45 0.7358
63.475 0.7381
63.5 0.733
63.525 0.7211
63.55 0.703
63.575 0.6814
63.6 0.6581
63.625 0.636
63.65 0.6125
63.675 0.5864
63.7 0.5551
63.725 0.5206
63.75 0.4859
63.775 0.4541
63.8 0.4231
63.825 0.3881
63.85 0.3451
63.875 0.2991
63.9 0.2553
63.925 0.2137
63.95 0.1786
63.975 0.1566
64 0.1493
64.025 0.1459
64.05 0.1375
64.075 0.1217
64.1 0.0979
64.125 0.0659
64.15 0.0283
64.175 -0.0102
64.2 -0.0415
64.225 -0.06
64.25 -0.0671
64.275 -0.0636
64.3 -0.0524
64.325 -0.0416
64.35 -0.0353
64.375 -0.0368
64.4 -0.0462
64.425 -0.0626
64.45 -0.0855
64.475 -0.116
64.5 -0.1511
64.525 -0.1849
64.55 -0.2053
64.575 -0.199
64.6 -0.1689
64.625 -0.1219
64.65 -0.0755
64.675 -0.0384
64.7 -0.0088
64.725 0.0319
64.75 0.092
64.775 0.167
64.8 0.2482
64.825 0.3322
64.85 0.4211
64.875 0.5117
64.9 0.6004
64.925 0.6855
64.95 0.7667
64.975 0.846
65 0.9219
65.025 0.9947
65.05 1.0688
65.075 1.143
65.1 1.2176
65.125 1.2891
65.15 1.3591
65.175 1.4263
65.2 1.4915
65.225 1.5573
65.25 1.6289
65.275 1.7049
65.3 1.7821
65.325 1.8617
65.35 1.9403
65.375 2.0156
65.4 2.0864
65.425 2.1521
65.45 2.2112
65.475 2.2644
65.5 2.3141
65.525 2.3609
65.55 2.4053
65.575 2.4501
65.6 2.4977
65.625 2.5452
65.65 2.5921
65.675 2.6371
65.7 2.6782
65.725 2.7153
65.75 2.7458
65.775 2.7698
65.8 2.7872
65.825 2.7975
65.85 2.8013
65.875 2.7998
65.9 2.7939
65.925 2.7853
65.95 2.7752
65.975 2.7617
66 2.7456
66.025 2.7266
66.05 2.7045
66.075 2.6806
66.1 2.6579
66.125 2.6364
66.15 2.6167
66.175 2.5976
66.2 2.5765
66.225 2.5526
66.25 2.5251
66.275 2.4931
66.3 2.4567
66.325 2.4167
66.35 2.3715
66.375 2.3214
66.4 2.267
66.425 2.2101
66.45 2.1571
66.475 2.1125
66.5 2.0733
66.525 2.0321
66.55 1.9849
66.575 1.9304
66.6 1.8686
66.625 1.8003
66.65 1.7259
66.675 1.6451
66.7 1.5587
66.725 1.4669
66.75 1.3704
66.775 1.2709
66.8 1.1748
66.825 1.0897
66.85 1.0228
66.875 0.9633
66.9 0.903
66.925 0.8389
66.95 0.7762
66.975 0.7188
67 0.6658
67.025 0.6114
67.05 0.5502
67.075 0.4865
67.1 0.4263
67.125 0.3731
67.15 0.3246
67.175 0.2863
67.2 0.2711
67.225 0.2824
67.25 0.3105
67.275 0.3505
67.3 0.399
67.325 0.4432
67.35 0.4807
67.375 0.5124
67.4 0.5374
67.425 0.555
67.45 0.566
67.475 0.5734
67.5 0.5793
67.525 0.5862
67.55 0.5995
67.575 0.6235
67.6 0.6564
67.625 0.6913
67.65 0.7252
67.675 0.7581
67.7 0.7894
67.725 0.8199
67.75 0.8496
67.775 0.8786
67.8 0.9048
67.825 0.9268
67.85 0.9428
67.875 0.952
67.9 0.953
67.925 0.9465
67.95 0.9334
67.975 0.9156
68 0.8972
68.025 0.8806
68.05 0.8674
68.075 0.8554
68.1 0.8494
68.125 0.8516
68.15 0.8626
68.175 0.8799
68.2 0.8944
68.225 0.9048
68.25 0.9139
68.275 0.9244
68.3 0.9327
68.325 0.9338
68.35 0.9266
68.375 0.9124
68.4 0.8911
68.425 0.862
68.45 0.8247
68.475 0.7811
68.5 0.7335
68.525 0.6816
68.55 0.6248
68.575 0.5634
68.6 0.5013
68.625 0.4424
68.65 0.397
68.675 0.366
68.7 0.3479
68.725 0.3412
68.75 0.3385
68.775 0.3527
68.8 0.3886
68.825 0.4288
68.85 0.4621
68.875 0.4885
68.9 0.5101
68.925 0.5286
68.95 0.5441
68.975 0.5569
69 0.5678
69.025 0.5738
69.05 0.5753
69.075 0.5718
69.1 0.5669
69.125 0.5579
69.15 0.5436
69.175 0.5208
69.2 0.4899
69.225 0.4519
69.25 0.406
69.275 0.3533
69.3 0.2929
69.325 0.2245
69.35 0.1481
69.375 0.0647
69.4 -0.0263
69.425 -0.1232
69.45 -0.2222
69.475 -0.3165
69.5 -0.3954
69.525 -0.4549
69.55 -0.4961
69.575 -0.5252
69.6 -0.543
69.625 -0.5497
69.65 -0.5501
69.675 -0.5538
69.7 -0.5632
69.725 -0.5795
69.75 -0.602
69.775 -0.6283
69.8 -0.6615
69.825 -0.6993
69.85 -0.74
69.875 -0.7741
69.9 -0.7854
69.925 -0.764
69.95 -0.7315
69.975 -0.7011
70 -0.6763
70.025 -0.6578
70.05 -0.6468
70.075 -0.6424
70.1 -0.6442
70.125 -0.6522
70.15 -0.6637
70.175 -0.6704
70.2 -0.6639
70.225 -0.6447
70.25 -0.6174
70.275 -0.5831
70.3 -0.5463
70.325 -0.5127
70.35 -0.4836
70.375 -0.4563
70.4 -0.4348
70.425 -0.4249
70.45 -0.4255
70.475 -0.4381
70.5 -0.4575
70.525 -0.4789
70.55 -0.4958
70.575 -0.497
70.6 -0.4856
70.625 -0.4727
70.65 -0.4638
70.675 -0.4646
70.7 -0.4782
70.725 -0.5045
70.75 -0.543
70.775 -0.5931
70.8 -0.6532
70.825 -0.721
70.85 -0.7895
70.875 -0.8542
70.9 -0.9137
70.925 -0.9683
70.95 -1.02
70.975 -1.0758
71 -1.1406
71.025 -1.2148
71.05 -1.2983
71.075 -1.3852
71.1 -1.4634
71.125 -1.5338
71.15 -1.6047
71.175 -1.6773
71.2 -1.746
71.225 -1.8046
71.25 -1.8495
71.275 -1.8835
71.3 -1.9064
71.325 -1.9137
71.35 -1.9074
71.375 -1.8965
71.4 -1.8857
71.425 -1.874
71.45 -1.8617
71.475 -1.8489
71.5 -1.8394
71.525 -1.8372
71.55 -1.8448
71.575 -1.862
71.6 -1.8901
71.625 -1.9297
71.65 -1.9771
71.675 -2.025
71.7 -2.0611
71.725 -2.0834
71.75 -2.0899
71.775 -2.0827
71.8 -2.062
71.825 -2.032
71.85 -1.9972
71.875 -1.9647
71.9 -1.9433
71.925 -1.9318
71.95 -1.9269
71.975 -1.9291
72 -1.939
72.025 -1.9564
72.05 -1.9806
72.075 -2.0107
72.1 -2.0471
72.125 -2.0849
72.15 -2.1251
72.175 -2.1654
72.2 -2.2024
72.225 -2.2371
72.25 -2.2693
72.275 -2.2958
72.3 -2.3145
72.325 -2.3289
72.35 -2.3441
72.375 -2.3626
72.4 -2.3848
72.425 -2.4098
72.45 -2.4331
72.475 -2.4515
72.5 -2.4638
72.525 -2.4715
72.55 -2.4747
72.575 -2.478
72.6 -2.4805
72.625 -2.4826
72.65 -2.489
72.675 -2.5018
72.7 -2.5137
72.725 -2.517
72.75 -2.5144
72.775 -2.5001
72.8 -2.4705
72.825 -2.4255
72.85 -2.3738
72.875 -2.33
72.9 -2.2917
72.925 -2.2608
72.95 -2.2372
72.975 -2.2078
73 -2.1649
73.025 -2.1131
73.05 -2.0604
73.075 -2.0088
73.1 -1.958
73.125 -1.9068
73.15 -1.8565
73.175 -1.8129
73.2 -1.7784
73.225 -1.7572
73.25 -1.7467
73.275 -1.7446
73.3 -1.7513
73.325 -1.7707
73.35 -1.7943
73.375 -1.8196
73.4 -1.8466
73.425 -1.873
73.45 -1.9018
73.475 -1.9337
73.5 -1.9674
73.525 -2.008
73.55 -2.0564
73.575 -2.1136
73.6 -2.1763
73.625 -2.2418
73.65 -2.3061
73.675 -2.3675
73.7 -2.4224
73.725 -2.465
73.75 -2.499
73.775 -2.5234
73.8 -2.5452
73.825 -2.565
73.85 -2.584
73.875 -2.605
73.9 -2.6216
73.925 -2.6354
73.95 -2.6529
73.975 -2.6705
74 -2.6871
74.025 -2.7017
74.05 -2.7086
74.075 -2.7007
74.1 -2.676
74.125 -2.6443
74.15 -2.6115
74.175 -2.5781
74.2 -2.5423
74.225 -2.5014
74.25 -2.4576
74.275 -2.4155
74.3 -2.3749
74.325 -2.3349
74.35 -2.2943
74.375 -2.2494
74.4 -2.1971
74.425 -2.1437
74.45 -2.0941
74.475 -2.0488
74.5 -2.0049
74.525 -1.9639
74.55 -1.9331
74.575 -1.9166
74.6 -1.9084
74.625 -1.9014
74.65 -1.8957
74.675 -1.895
74.7 -1.8988
74.725 -1.9063
74.75 -1.9189
74.775 -1.9379
74.8 -1.9651
74.825 -2.0008
74.85 -2.0422
74.875 -2.0888
74.9 -2.1359
74.925 -2.1799
74.95 -2.2221
74.975 -2.2654
75 -2.3169
75.025 -2.3798
75.05 -2.4493
75.075 -2.5162
75.1 -2.5703
75.125 -2.6185
75.15 -2.6633
75.175 -2.7038
75.2 -2.7435
75.225 -2.7871
75.25 -2.8343
75.275 -2.8813
75.3 -2.9246
75.325 -2.9567
75.35 -2.9761
75.375 -2.9899
75.4 -2.9974
75.425 -2.9924
75.45 -2.9753
75.475 -2.9522
75.5 -2.9271
75.525 -2.9
75.55 -2.8726
75.575 -2.8483
75.6 -2.83
75.625 -2.8195
75.65 -2.8136
75.675 -2.8097
75.7 -2.8049
75.725 -2.7981
75.75 -2.7912
75.775 -2.7866
75.8 -2.788
75.825 -2.7962
75.85 -2.8015
75.875 -2.8012
75.9 -2.7938
75.925 -2.7733
75.95 -2.7366
75.975 -2.6867
76 -2.6289
76.025 -2.5648
76.05 -2.4988
76.075 -2.4321
76.1 -2.3674
76.125 -2.3068
76.15 -2.251
76.175 -2.199
76.2 -2.1501
76.225 -2.1066
76.25 -2.0684
76.275 -2.0352
76.3 -2.0059
76.325 -1.9781
76.35 -1.9502
76.375 -1.9199
76.4 -1.8918
76.425 -1.868
76.45 -1.8516
76.475 -1.8461
76.5 -1.8487
76.525 -1.8369
76.55 -1.8094
76.575 -1.7788
76.6 -1.7555
76.625 -1.7403
76.65 -1.7294
76.675 -1.7236
76.7 -1.7228
76.725 -1.732
76.75 -1.7509
76.775 -1.7734
76.8 -1.7911
76.825 -1.7955
76.85 -1.7906
76.875 -1.7775
76.9 -1.7646
76.925 -1.7587
76.95 -1.7603
76.975 -1.773
77 -1.796
77.025 -1.8265
77.05 -1.8628
77.075 -1.9026
77.1 -1.9454
77.125 -1.9909
77.15 -2.0385
77.175 -2.085
77.2 -2.1229
77.225 -2.1507
77.25 -2.1683
77.275 -2.1816
77.3 -2.1956
77.325 -2.2049
77.35 -2.2086
77.375 -2.22
77.4 -2.2383
77.425 -2.2533
77.45 -2.2642
77.475 -2.2703
77.5 -2.2757
77.525 -2.2832
77.55 -2.2853
77.575 -2.2811
77.6 -2.273
77.625 -2.2625
77.65 -2.2511
77.675 -2.2389
77.7 -2.2209
77.725 -2.1967
77.75 -2.1665
77.775 -2.1343
77.8 -2.1043
77.825 -2.0772
77.85 -2.0527
77.875 -2.0326
77.9 -2.0131
77.925 -1.9887
77.95 -1.9577
77.975 -1.9222
78 -1.8829
78.025 -1.8368
78.05 -1.7846
78.075 -1.7291
78.1 -1.6758
78.125 -1.6283
78.15 -1.584
78.175 -1.5422
78.2 -1.509
78.225 -1.4827
78.25 -1.4652
78.275 -1.4594
78.3 -1.4654
78.325 -1.4801
78.35 -1.4999
78.375 -1.5249
78.4 -1.5531
78.425 -1.5831
78.45 -1.6121
78.475 -1.6335
78.5 -1.6345
78.525 -1.6094
78.55 -1.5747
78.575 -1.5428
78.6 -1.5128
78.625 -1.4836
78.65 -1.4573
78.675 -1.4337
78.7 -1.4157
78.725 -1.4041
78.75 -1.3981
78.775 -1.3966
78.8 -1.3974
78.825 -1.4024
78.85 -1.4056
78.875 -1.4
78.9 -1.3802
78.925 -1.344
78.95 -1.3002
78.975 -1.2571
79 -1.2161
79.025 -1.1758
79.05 -1.1362
79.075 -1.1036
79.1 -1.079
79.125 -1.064
79.15 -1.0572
79.175 -1.0548
79.2 -1.0512
79.225 -1.044
79.25 -1.0342
79.275 -1.0259
79.3 -1.0257
79.325 -1.0359
79.35 -1.0518
79.375 -1.0674
79.4 -1.0853
79.425 -1.1029
79.45 -1.1186
79.475 -1.1305
79.5 -1.1366
79.525 -1.1387
79.55 -1.1387
79.575 -1.1403
79.6 -1.1493
79.625 -1.1634
79.65 -1.1779
79.675 -1.1941
79.7 -1.2129
79.725 -1.2327
79.75 -1.2541
79.775 -1.2769
79.8 -1.2991
79.825 -1.32
79.85 -1.3437
79.875 -1.3709
79.9 -1.3972
79.925 -1.4202
79.95 -1.4372
79.975 -1.4446
80 -1.4446
80.025 -1.4421
80.05 -1.4395
80.075 -1.4408
80.1 -1.4455
80.125 -1.4469
80.15 -1.4456
80.175 -1.4421
80.2 -1.4285
80.225 -1.4011
80.25 -1.3727
80.275 -1.3473
80.3 -1.3202
80.325 -1.2888
80.35 -1.2566
80.375 -1.2233
80.4 -1.1904
80.425 -1.1595
80.45 -1.1295
80.475 -1.0981
80.5 -1.0666
80.525 -1.0379
80.55 -1.0116
80.575 -0.9864
80.6 -0.9603
80.625 -0.9328
80.65 -0.9055
80.675 -0.8775
80.7 -0.8457
80.725 -0.8068
80.75 -0.7588
80.775 -0.7028
80.8 -0.6433
80.825 -0.5796
80.85 -0.5131
80.875 -0.4426
80.9 -0.3699
80.925 -0.2976
80.95 -0.2293
80.975 -0.1664
81 -0.1099
81.025 -0.0599
81.05 -0.0138
81.075 0.0294
81.1 0.0683
81.125 0.1004
81.15 0.1282
81.175 0.1538
81.2 0.1807
81.225 0.2054
81.25 0.2239
81.275 0.233
81.3 0.2329
81.325 0.2245
81.35 0.2123
81.375 0.2075
81.4 0.2106
81.425 0.2125
81.45 0.2106
81.475 0.2036
81.5 0.194
81.525 0.1848
81.55 0.1807
81.575 0.1805
81.6 0.1803
81.625 0.1718
81.65 0.1525
81.675 0.1254
81.7 0.0934
81.725 0.0559
81.75 0.0114
81.775 -0.0405
81.8 -0.0976
81.825 -0.1605
81.85 -0.2322
81.875 -0.3128
81.9 -0.3982
81.925 -0.4896
81.95 -0.5853
81.975 -0.6783
82 -0.7563
82.025 -0.808
82.05 -0.8495
82.075 -0.8905
82.1 -0.9276
82.125 -0.9576
82.15 -0.9881
82.175 -1.0255
82.2 -1.0727
82.225 -1.1284
82.25 -1.1897
82.275 -1.2583
82.3 -1.3314
82.325 -1.4059
82.35 -1.4748
82.375 -1.5362
82.4 -1.5971
82.425 -1.6595
82.45 -1.7226
82.475 -1.7783
82.5 -1.8143
82.525 -1.8298
82.55 -1.8369
82.575 -1.8417
82.6 -1.8463
82.625 -1.8544
82.65 -1.8627
82.675 -1.8741
82.7 -1.8899
82.725 -1.9093
82.75 -1.9297
82.775 -1.9526
82.8 -1.9764
82.825 -1.9983
82.85 -2.0182
82.875 -2.0364
82.9 -2.05
82.925 -2.0624
82.95 -2.0753
82.975 -2.0902
83 -2.1086
83.025 -2.1285
83.05 -2.1417
83.075 -2.1416
83.1 -2.1326
83.125 -2.1224
83.15 -2.1137
83.175 -2.1054
83.2 -2.097
83.225 -2.0882
83.25 -2.0776
83.275 -2.06
83.3 -2.0322
83.325 -1.9908
83.35 -1.9356
83.375 -1.8626
83.4 -1.7735
83.425 -1.6786
83.45 -1.5825
83.475 -1.4906
83.5 -1.4066
83.525 -1.3309
83.55 -1.2591
83.575 -1.1929
83.6 -1.1356
83.625 -1.0846
83.65 -1.0298
83.675 -0.9643
83.7 -0.8919
83.725 -0.8196
83.75 -0.7487
83.775 -0.6792
83.8 -0.6104
83.825 -0.5413
83.85 -0.4735
83.875 -0.4069
83.9 -0.3445
83.925 -0.2896
83.95 -0.2444
83.975 -0.207
84 -0.1771
84.025 -0.1551
84.05 -0.1395
84.075 -0.1308
84.1 -0.1301
84.125 -0.1356
84.15 -0.1423
84.175 -0.1493
84.2 -0.1567
84.225 -0.1635
84.25 -0.1675
84.275 -0.1642
84.3 -0.1535
84.325 -0.1408
84.35 -0.1339
84.375 -0.1361
84.4 -0.147
84.425 -0.1593
84.45 -0.1622
84.475 -0.151
84.5 -0.1314
84.525 -0.1119
84.55 -0.0917
84.575 -0.0722
84.6 -0.0547
84.625 -0.04
84.65 -0.028
84.675 -0.0155
84.7 0.0018
84.725 0.0233
84.75 0.0451
84.775 0.065
84.8 0.0796
84.825 0.0873
84.85 0.0886
84.875 0.0859
84.9 0.0806
84.925 0.0714
84.95 0.055
84.975 0.0328
85 0.0076
85.025 -0.0244
85.05 -0.0662
85.075 -0.1131
85.1 -0.1634
85.125 -0.2199
85.15 -0.2804
85.175 -0.3423
85.2 -0.4043
85.225 -0.4631
85.25 -0.5122
85.275 -0.557
85.3 -0.601
85.325 -0.6454
85.35 -0.6939
85.375 -0.7463
85.4 -0.7993
85.425 -0.8498
85.45 -0.8953
85.475 -0.9411
85.5 -0.9917
85.525 -1.0468
85.55 -1.105
85.575 -1.1633
85.6 -1.2219
85.625 -1.2823
85.65 -1.3402
85.675 -1.3909
85.7 -1.4331
85.725 -1.4693
85.75 -1.5066
85.775 -1.5468
85.8 -1.591
85.825 -1.6346
85.85 -1.6731
85.875 -1.7023
85.9 -1.7205
85.925 -1.7316
85.95 -1.7198
85.975 -1.698
86 -1.6718
86.025 -1.6491
86.05 -1.6311
86.075 -1.6161
86.1 -1.6062
86.125 -1.6003
86.15 -1.602
86.175 -1.6114
86.2 -1.6208
86.225 -1.619
86.25 -1.5972
86.275 -1.5615
86.3 -1.5173
86.325 -1.4684
86.35 -1.4153
86.375 -1.3589
86.4 -1.2984
86.425 -1.2352
86.45 -1.168
86.475 -1.0947
86.5 -1.0173
86.525 -0.9478
86.55 -0.8879
86.575 -0.8288
86.6 -0.7707
86.625 -0.7141
86.65 -0.6617
86.675 -0.6156
86.7 -0.5798
86.725 -0.5534
86.75 -0.5344
86.775 -0.5247
86.8 -0.5229
86.825 -0.5272
86.85 -0.5376
86.875 -0.5567
86.9 -0.5826
86.925 -0.6172
86.95 -0.6613
86.975 -0.7137
87 -0.7711
87.025 -0.8318
87.05 -0.8928
87.075 -0.9525
87.1 -1.0111
87.125 -1.0673
87.15 -1.1228
87.175 -1.1801
87.2 -1.2387
87.225 -1.2962
87.25 -1.3508
87.275 -1.4038
87.3 -1.4622
87.325 -1.5342
87.35 -1.613
87.375 -1.6971
87.4 -1.7875
87.425 -1.8838
87.45 -1.9835
87.475 -2.0857
87.5 -2.1936
87.525 -2.3034
87.55 -2.4102
87.575 -2.5139
87.6 -2.6148
87.625 -2.7152
87.65 -2.8179
87.675 -2.9189
87.7 -3.0117
87.725 -3.0893
87.75 -3.1539
87.775 -3.2072
87.8 -3.2459
87.825 -3.2633
87.85 -3.2635
87.875 -3.2501
87.9 -3.2276
87.925 -3.197
87.95 -3.1593
87.975 -3.1212
88 -3.088
88.025 -3.0591
88.05 -3.0361
88.075 -3.0232
88.1 -3.0158
88.125 -3.0124
88.15 -3.0136
88.175 -3.0206
88.2 -3.0349
88.225 -3.0573
88.25 -3.0797
88.275 -3.0949
88.3 -3.1023
88.325 -3.1066
88.35 -3.1117
88.375 -3.1187
88.4 -3.1255
88.425 -3.1315
88.45 -3.1357
88.475 -3.1375
88.5 -3.1325
88.525 -3.1203
88.55 -3.1046
88.575 -3.0826
88.6 -3.0561
88.625 -3.021
88.65 -2.9665
88.675 -2.8913
88.7 -2.7966
88.725 -2.6907
88.75 -2.58
88.775 -2.4655
88.8 -2.3568
88.825 -2.2557
88.85 -2.1641
88.875 -2.0814
88.9 -2.0022
88.925 -1.9251
88.95 -1.8537
88.975 -1.7922
89 -1.7386
89.025 -1.691
89.05 -1.6484
89.075 -1.6077
89.1 -1.5677
89.125 -1.5292
89.15 -1.4942
89.175 -1.4644
89.2 -1.4411
89.225 -1.4271
89.25 -1.4252
89.275 -1.4293
89.3 -1.4308
89.325 -1.4292
89.35 -1.4208
89.375 -1.4035
89.4 -1.3772
89.425 -1.3442
89.45 -1.3055
89.475 -1.2637
89.5 -1.2238
89.525 -1.1878
89.55 -1.1594
89.575 -1.1377
89.6 -1.1217
89.625 -1.1107
89.65 -1.1035
89.675 -1.0982
89.7 -1.0938
89.725 -1.0899
89.75 -1.0883
89.775 -1.0894
89.8 -1.0944
89.825 -1.1051
89.85 -1.1212
89.875 -1.1442
89.9 -1.1741
89.925 -1.2102
89.95 -1.2518
89.975 -1.2993
90 -1.3528
90.025 -1.4116
90.05 -1.4756
90.075 -1.5395
90.1 -1.6
90.125 -1.6538
90.15 -1.7025
90.175 -1.7502
90.2 -1.8
90.225 -1.8477
90.25 -1.8894
90.275 -1.9237
90.3 -1.9525
90.325 -1.9752
90.35 -1.9989
90.375 -2.0289
90.4 -2.0718
90.425 -2.1374
90.45 -2.2238
90.475 -2.3226
90.5 -2.4277
90.525 -2.5305
90.55 -2.6159
90.575 -2.6646
90.6 -2.6695
90.625 -2.6413
90.65 -2.6027
90.675 -2.5613
90.7 -2.5258
90.725 -2.5022
90.75 -2.4936
90.775 -2.4985
90.8 -2.5122
90.825 -2.5279
90.85 -2.5446
90.875 -2.5617
90.9 -2.5824
90.925 -2.6096
90.95 -2.644
90.975 -2.684
91 -2.7278
91.025 -2.7668
91.05 -2.7992
91.075 -2.8301
91.1 -2.8572
91.125 -2.878
91.15 -2.8984
91.175 -2.9145
91.2 -2.9171
91.225 -2.8994
91.25 -2.8739
91.275 -2.8467
91.3 -2.8144
91.325 -2.7742
91.35 -2.7238
91.375 -2.6615
91.4 -2.5946
91.425 -2.5279
91.45 -2.4605
91.475 -2.3922
91.5 -2.3267
91.525 -2.2622
91.55 -2.1983
91.575 -2.1404
91.6 -2.0979
91.625 -2.0635
91.65 -2.0281
91.675 -1.9819
91.7 -1.9214
91.725 -1.8527
91.75 -1.784
91.775 -1.7184
91.8 -1.6619
91.825 -1.6153
91.85 -1.5779
91.875 -1.5507
91.9 -1.533
91.925 -1.5194
91.95 -1.5053
91.975 -1.4878
92 -1.4677
92.025 -1.4479
92.05 -1.433
92.075 -1.4274
92.1 -1.4268
92.125 -1.4301
92.15 -1.4341
92.175 -1.4379
92.2 -1.4396
92.225 -1.4382
92.25 -1.4331
92.275 -1.4237
92.3 -1.4071
92.325 -1.3828
92.35 -1.3552
92.375 -1.3295
92.4 -1.3019
92.425 -1.2744
92.45 -1.2477
92.475 -1.2242
92.5 -1.2031
92.525 -1.184
92.55 -1.1688
92.575 -1.1553
92.6 -1.1458
92.625 -1.1397
92.65 -1.1357
92.675 -1.1351
92.7 -1.1377
92.725 -1.1448
92.75 -1.1545
92.775 -1.1706
92.8 -1.1959
92.825 -1.2283
92.85 -1.2665
92.875 -1.3109
92.9 -1.3651
92.925 -1.4331
92.95 -1.5115
92.975 -1.6016
93 -1.6989
93.025 -1.8021
93.05 -1.9006
93.075 -1.9826
93.1 -2.0452
93.125 -2.0789
93.15 -2.0826
93.175 -2.0601
93.2 -2.025
93.225 -1.9823
93.25 -1.9358
93.275 -1.8914
93.3 -1.8545
93.325 -1.8203
93.35 -1.7834
93.375 -1.7488
93.4 -1.7083
93.425 -1.6591
93.45 -1.61
93.475 -1.5695
93.5 -1.5308
93.525 -1.4871
93.55 -1.4428
93.575 -1.4033
93.6 -1.3732
93.625 -1.3514
93.65 -1.3346
93.675 -1.3245
93.7 -1.3219
93.725 -1.3231
93.75 -1.3232
93.775 -1.3189
93.8 -1.3147
93.825 -1.3136
93.85 -1.3146
93.875 -1.3175
93.9 -1.3239
93.925 -1.3335
93.95 -1.3434
93.975 -1.3524
94 -1.3629
94.025 -1.3726
94.05 -1.3795
94.075 -1.3818
94.1 -1.3836
94.125 -1.3878
94.15 -1.393
94.175 -1.3994
94.2 -1.4067
94.225 -1.4096
94.25 -1.4046
94.275 -1.4008
94.3 -1.405
94.325 -1.4184
94.35 -1.441
94.375 -1.4732
94.4 -1.5133
94.425 -1.5631
94.45 -1.6179
94.475 -1.6755
94.5 -1.7359
94.525 -1.8002
94.55 -1.8685
94.575 -1.9392
94.6 -2.0058
94.625 -2.065
94.65 -2.1219
94.675 -2.1758
94.7 -2.2234
94.725 -2.2588
94.75 -2.2824
94.775 -2.302
94.8 -2.3193
94.825 -2.3331
94.85 -2.3426
94.875 -2.3444
94.9 -2.3399
94.925 -2.3309
94.95 -2.3192
94.975 -2.3071
95 -2.2974
95.025 -2.292
95.05 -2.2924
95.075 -2.3003
95.1 -2.3143
95.125 -2.3336
95.15 -2.3528
95.175 -2.3665
95.2 -2.3733
95.225 -2.3765
95.25 -2.3835
95.275 -2.3958
95.3 -2.4116
95.325 -2.4226
95.35 -2.4211
95.375 -2.414
95.4 -2.4078
95.425 -2.3987
95.45 -2.3898
95.475 -2.3892
95.5 -2.3999
95.525 -2.4164
95.55 -2.4382
95.575 -2.4688
95.6 -2.5049
95.625 -2.5461
95.65 -2.5945
95.675 -2.6508
95.7 -2.713
95.725 -2.7735
95.75 -2.8237
95.775 -2.8585
95.8 -2.8701
95.825 -2.8639
95.85 -2.8479
95.875 -2.8222
95.9 -2.7897
95.925 -2.7567
95.95 -2.7242
95.975 -2.6903
96 -2.6566
96.025 -2.6265
96.05 -2.6007
96.075 -2.5765
96.1 -2.5525
96.125 -2.5222
96.15 -2.4847
96.175 -2.4426
96.2 -2.4031
96.225 -2.3713
96.25 -2.3462
96.275 -2.3242
96.3 -2.3042
96.325 -2.2913
96.35 -2.2849
96.375 -2.2865
96.4 -2.2974
96.425 -2.3179
96.45 -2.3444
96.475 -2.3758
96.5 -2.4134
96.525 -2.457
96.55 -2.5017
96.575 -2.5458
96.6 -2.5903
96.625 -2.6369
96.65 -2.6869
96.675 -2.7411
96.7 -2.799
96.725 -2.8523
96.75 -2.893
96.775 -2.9229
96.8 -2.9416
96.825 -2.9427
96.85 -2.9265
96.875 -2.9009
96.9 -2.8725
96.925 -2.8433
96.95 -2.8173
96.975 -2.7974
97 -2.7822
97.025 -2.7765
97.05 -2.7782
97.075 -2.7811
97.1 -2.7834
97.125 -2.7929
97.15 -2.8141
97.175 -2.8429
97.2 -2.8772
97.225 -2.9161
97.25 -2.9538
97.275 -2.9895
97.3 -3.021
97.325 -3.0501
97.35 -3.0802
97.375 -3.1148
97.4 -3.1618
97.425 -3.2232
97.45 -3.2787
97.475 -3.2974
97.5 -3.2825
97.525 -3.2448
97.55 -3.1912
97.575 -3.1272
97.6 -3.058
97.625 -2.9857
97.65 -2.9108
97.675 -2.8354
97.7 -2.7604
97.725 -2.6833
97.75 -2.6022
97.775 -2.5147
97.8 -2.4192
97.825 -2.317
97.85 -2.2153
97.875 -2.1189
97.9 -2.0325
97.925 -1.9586
97.95 -1.8989
97.975 -1.857
98 -1.829
98.025 -1.8119
98.05 -1.7985
98.075 -1.7756
98.1 -1.7311
98.125 -1.6759
98.15 -1.6199
98.175 -1.5633
98.2 -1.5102
98.225 -1.4556
98.25 -1.3989
98.275 -1.3425
98.3 -1.2857
98.325 -1.2273
98.35 -1.1662
98.375 -1.1017
98.4 -1.0352
98.425 -0.9658
98.45 -0.896
98.475 -0.8314
98.5 -0.7758
98.525 -0.7356
98.55 -0.7165
98.575 -0.7133
98.6 -0.719
98.625 -0.7284
98.65 -0.742
98.675 -0.753
98.7 -0.7411
98.725 -0.6983
98.75 -0.6438
98.775 -0.5833
98.8 -0.5133
98.825 -0.4357
98.85 -0.3558
98.875 -0.2783
98.9 -0.2085
98.925 -0.1468
98.95 -0.0963
98.975 -0.0539
99 -0.0163
99.025 0.0215
99.05 0.0628
99.075 0.11
99.1 0.1617
99.125 0.2124
99.15 0.2582
99.175 0.3013
99.2 0.3422
99.225 0.3835
99.25 0.4206
99.275 0.455
99.3 0.4885
99.325 0.5217
99.35 0.557
99.375 0.5991
99.4 0.6506
99.425 0.7079
99.45 0.765
99.475 0.82
99.5 0.8725
99.525 0.9215
99.55 0.97
99.575 1.0192
99.6 1.0654
99.625 1.1063
99.65 1.1413
99.675 1.1764
99.7 1.2138
99.725 1.2498
99.75 1.2802
99.775 1.3029
99.8 1.3163
99.825 1.3198
99.85 1.3155
99.875 1.3064
99.9 1.296
99.925 1.2888
99.95 1.2808
99.975 1.2674
100 1.2474
