# Supplementary material for: Uptake of N2O5 by aqueous aerosol unveiled using chemically accurate many-body potentials
Source: Nat Commun. 2022 Mar 10;13:1266. doi: 10.1038/s41467-022-28697-8 (PMC8913772; doi:10.1038/s41467-022-28697-8)
Supplement: Supplementary file 3 — Source Data [file 41467_2022_28697_MOESM3_ESM.zip › n2o5-uptake-data/Fig2/scattering/rep08run20/relcom_gds.dat]

0.025 12.0301
0.05 12.0131
0.075 11.9961
0.1 11.9791
0.125 11.9621
0.15 11.9451
0.175 11.928
0.2 11.9109
0.225 11.8937
0.25 11.8766
0.275 11.8594
0.3 11.8421
0.325 11.8249
0.35 11.8076
0.375 11.7902
0.4 11.7729
0.425 11.7555
0.45 11.7381
0.475 11.7207
0.5 11.7032
0.525 11.6857
0.55 11.6682
0.575 11.6507
0.6 11.6332
0.625 11.6156
0.65 11.598
0.675 11.5803
0.7 11.5627
0.725 11.545
0.75 11.5273
0.775 11.5096
0.8 11.4919
0.825 11.4742
0.85 11.4565
0.875 11.4387
0.9 11.421
0.925 11.4032
0.95 11.3854
0.975 11.3676
1 11.3499
1.025 11.3321
1.05 11.3143
1.075 11.2965
1.1 11.2788
1.125 11.261
1.15 11.2432
1.175 11.2254
1.2 11.2076
1.225 11.1897
1.25 11.1719
1.275 11.154
1.3 11.1361
1.325 11.1182
1.35 11.1003
1.375 11.0824
1.4 11.0644
1.425 11.0464
1.45 11.0284
1.475 11.0104
1.5 10.9923
1.525 10.9742
1.55 10.9561
1.575 10.938
1.6 10.9199
1.625 10.9017
1.65 10.8835
1.675 10.8653
1.7 10.8471
1.725 10.8288
1.75 10.8106
1.775 10.7924
1.8 10.7741
1.825 10.7558
1.85 10.7375
1.875 10.7192
1.9 10.7009
1.925 10.6825
1.95 10.6642
1.975 10.6458
2 10.6274
2.025 10.609
2.05 10.5906
2.075 10.5722
2.1 10.5537
2.125 10.5353
2.15 10.5168
2.175 10.4983
2.2 10.4797
2.225 10.4611
2.25 10.4425
2.275 10.4239
2.3 10.4051
2.325 10.3864
2.35 10.3676
2.375 10.3487
2.4 10.3297
2.425 10.3107
2.45 10.2917
2.475 10.2726
2.5 10.2534
2.525 10.2342
2.55 10.215
2.575 10.1957
2.6 10.1764
2.625 10.157
2.65 10.1376
2.675 10.1182
2.7 10.0987
2.725 10.0792
2.75 10.0597
2.775 10.0401
2.8 10.0205
2.825 10.0009
2.85 9.9813
2.875 9.9616
2.9 9.9419
2.925 9.9221
2.95 9.9023
2.975 9.8825
3 9.8626
3.025 9.8428
3.05 9.8229
3.075 9.803
3.1 9.783
3.125 9.7631
3.15 9.7431
3.175 9.7231
3.2 9.703
3.225 9.6829
3.25 9.6628
3.275 9.6426
3.3 9.6224
3.325 9.6021
3.35 9.5818
3.375 9.5614
3.4 9.5409
3.425 9.5205
3.45 9.4999
3.475 9.4793
3.5 9.4586
3.525 9.4379
3.55 9.4172
3.575 9.3964
3.6 9.3756
3.625 9.3548
3.65 9.334
3.675 9.3132
3.7 9.2923
3.725 9.2714
3.75 9.2504
3.775 9.2295
3.8 9.2085
3.825 9.1875
3.85 9.1664
3.875 9.1454
3.9 9.1243
3.925 9.1032
3.95 9.0821
3.975 9.061
4 9.0399
4.025 9.0187
4.05 8.9976
4.075 8.9765
4.1 8.9554
4.125 8.9342
4.15 8.9131
4.175 8.8918
4.2 8.8706
4.225 8.8493
4.25 8.8281
4.275 8.8067
4.3 8.7854
4.325 8.764
4.35 8.7427
4.375 8.7213
4.4 8.6998
4.425 8.6784
4.45 8.6568
4.475 8.6353
4.5 8.6137
4.525 8.5921
4.55 8.5704
4.575 8.5487
4.6 8.5269
4.625 8.5051
4.65 8.4833
4.675 8.4614
4.7 8.4395
4.725 8.4175
4.75 8.3955
4.775 8.3734
4.8 8.3512
4.825 8.3291
4.85 8.3069
4.875 8.2847
4.9 8.2623
4.925 8.2399
4.95 8.2174
4.975 8.1948
5 8.1721
5.025 8.1494
5.05 8.1267
5.075 8.104
5.1 8.0812
5.125 8.0584
5.15 8.0356
5.175 8.0126
5.2 7.9896
5.225 7.9664
5.25 7.9432
5.275 7.9199
5.3 7.8964
5.325 7.8728
5.35 7.8492
5.375 7.8254
5.4 7.8016
5.425 7.7777
5.45 7.7537
5.475 7.7296
5.5 7.7055
5.525 7.6813
5.55 7.6571
5.575 7.6329
5.6 7.6086
5.625 7.5842
5.65 7.5596
5.675 7.5351
5.7 7.5104
5.725 7.4857
5.75 7.4609
5.775 7.436
5.8 7.411
5.825 7.3858
5.85 7.3605
5.875 7.3352
5.9 7.3096
5.925 7.284
5.95 7.2583
5.975 7.2323
6 7.2063
6.025 7.1801
6.05 7.1537
6.075 7.1273
6.1 7.1006
6.125 7.0737
6.15 7.0467
6.175 7.0194
6.2 6.9919
6.225 6.9641
6.25 6.9362
6.275 6.9081
6.3 6.8796
6.325 6.8511
6.35 6.8223
6.375 6.7933
6.4 6.7642
6.425 6.735
6.45 6.7057
6.475 6.6762
6.5 6.6466
6.525 6.6167
6.55 6.5866
6.575 6.5562
6.6 6.5255
6.625 6.4947
6.65 6.4637
6.675 6.4323
6.7 6.4006
6.725 6.3686
6.75 6.3364
6.775 6.3039
6.8 6.2711
6.825 6.2381
6.85 6.2048
6.875 6.1711
6.9 6.1372
6.925 6.103
6.95 6.0687
6.975 6.0342
7 5.9995
7.025 5.9646
7.05 5.9295
7.075 5.8941
7.1 5.8584
7.125 5.8223
7.15 5.786
7.175 5.7496
7.2 5.713
7.225 5.6761
7.25 5.6389
7.275 5.6015
7.3 5.5636
7.325 5.5253
7.35 5.4868
7.375 5.448
7.4 5.4087
7.425 5.3687
7.45 5.3278
7.475 5.2859
7.5 5.2429
7.525 5.199
7.55 5.1543
7.575 5.1083
7.6 5.0602
7.625 5.0092
7.65 4.9557
7.675 4.9014
7.7 4.8467
7.725 4.7911
7.75 4.7343
7.775 4.6764
7.8 4.6169
7.825 4.5555
7.85 4.4924
7.875 4.4271
7.9 4.3591
7.925 4.2887
7.95 4.2163
7.975 4.143
8 4.0701
8.025 3.9974
8.05 3.9234
8.075 3.8479
8.1 3.7708
8.125 3.6919
8.15 3.6115
8.175 3.5289
8.2 3.4438
8.225 3.3552
8.25 3.2631
8.275 3.1674
8.3 3.0674
8.325 2.9632
8.35 2.8546
8.375 2.7413
8.4 2.622
8.425 2.4945
8.45 2.3603
8.475 2.2216
8.5 2.0957
8.525 2.0059
8.55 1.9336
8.575 1.8631
8.6 1.7904
8.625 1.7177
8.65 1.6568
8.675 1.6104
8.7 1.5769
8.725 1.5565
8.75 1.5501
8.775 1.5516
8.8 1.5621
8.825 1.5823
8.85 1.6129
8.875 1.6576
8.9 1.7157
8.925 1.776
8.95 1.8336
8.975 1.887
9 1.9337
9.025 1.9739
9.05 2.0084
9.075 2.04
9.1 2.0654
9.125 2.0859
9.15 2.1027
9.175 2.1143
9.2 2.1222
9.225 2.1265
9.25 2.1285
9.275 2.1333
9.3 2.1397
9.325 2.1458
9.35 2.1556
9.375 2.1738
9.4 2.2021
9.425 2.2411
9.45 2.288
9.475 2.3353
9.5 2.3782
9.525 2.4143
9.55 2.4432
9.575 2.465
9.6 2.4813
9.625 2.4921
9.65 2.4978
9.675 2.4988
9.7 2.4955
9.725 2.4894
9.75 2.481
9.775 2.4718
9.8 2.4636
9.825 2.4552
9.85 2.4492
9.875 2.4469
9.9 2.4556
9.925 2.4767
9.95 2.5123
9.975 2.5647
10 2.6281
10.025 2.6947
10.05 2.7614
10.075 2.8266
10.1 2.8909
10.125 2.9542
10.15 3.0157
10.175 3.0742
10.2 3.1293
10.225 3.1811
10.25 3.2299
10.275 3.2756
10.3 3.3177
10.325 3.3564
10.35 3.392
10.375 3.4235
10.4 3.4504
10.425 3.4729
10.45 3.4915
10.475 3.506
10.5 3.5168
10.525 3.5237
10.55 3.5254
10.575 3.5212
10.6 3.5135
10.625 3.5017
10.65 3.4847
10.675 3.4586
10.7 3.4244
10.725 3.3869
10.75 3.3481
10.775 3.3065
10.8 3.2649
10.825 3.2259
10.85 3.1881
10.875 3.1474
10.9 3.1034
10.925 3.0554
10.95 3.0022
10.975 2.9416
11 2.8738
11.025 2.7987
11.05 2.7165
11.075 2.6273
11.1 2.5343
11.125 2.4426
11.15 2.3524
11.175 2.2638
11.2 2.1821
11.225 2.1173
11.25 2.0709
11.275 2.0326
11.3 1.9917
11.325 1.9447
11.35 1.8928
11.375 1.8365
11.4 1.778
11.425 1.7263
11.45 1.6888
11.475 1.6649
11.5 1.645
11.525 1.6222
11.55 1.5937
11.575 1.5584
11.6 1.5171
11.625 1.4692
11.65 1.4173
11.675 1.3623
11.7 1.3028
11.725 1.2368
11.75 1.1638
11.775 1.0817
11.8 0.9913
11.825 0.8999
11.85 0.8188
11.875 0.7541
11.9 0.7067
11.925 0.6749
11.95 0.6581
11.975 0.656
12 0.6606
12.025 0.666
12.05 0.6727
12.075 0.6824
12.1 0.7021
12.125 0.7239
12.15 0.7453
12.175 0.7721
12.2 0.7989
12.225 0.8293
12.25 0.8605
12.275 0.8884
12.3 0.9082
12.325 0.9195
12.35 0.9238
12.375 0.9239
12.4 0.9239
12.425 0.9265
12.45 0.9311
12.475 0.9323
12.5 0.9273
12.525 0.9191
12.55 0.9114
12.575 0.9004
12.6 0.8803
12.625 0.8498
12.65 0.807
12.675 0.7521
12.7 0.6866
12.725 0.6159
12.75 0.5437
12.775 0.4737
12.8 0.4178
12.825 0.3804
12.85 0.3489
12.875 0.3153
12.9 0.2787
12.925 0.2371
12.95 0.1913
12.975 0.1513
13 0.1223
13.025 0.1033
13.05 0.0999
13.075 0.1094
13.1 0.1213
13.125 0.1364
13.15 0.156
13.175 0.1813
13.2 0.2105
13.225 0.2391
13.25 0.2659
13.275 0.2897
13.3 0.3099
13.325 0.326
13.35 0.3367
13.375 0.343
13.4 0.3438
13.425 0.3429
13.45 0.3441
13.475 0.3472
13.5 0.3557
13.525 0.3741
13.55 0.4046
13.575 0.4424
13.6 0.4777
13.625 0.509
13.65 0.5406
13.675 0.5696
13.7 0.5929
13.725 0.6131
13.75 0.6318
13.775 0.65
13.8 0.6669
13.825 0.6809
13.85 0.6911
13.875 0.6948
13.9 0.6954
13.925 0.6954
13.95 0.6946
13.975 0.6943
14 0.6909
14.025 0.6841
14.05 0.6719
14.075 0.6528
14.1 0.6307
14.125 0.608
14.15 0.5806
14.175 0.5511
14.2 0.522
14.225 0.4922
14.25 0.4613
14.275 0.43
14.3 0.396
14.325 0.3583
14.35 0.3219
14.375 0.2865
14.4 0.2509
14.425 0.2151
14.45 0.1778
14.475 0.1418
14.5 0.1069
14.525 0.0702
14.55 0.029
14.575 -0.0137
14.6 -0.0547
14.625 -0.0952
14.65 -0.1347
14.675 -0.1699
14.7 -0.1927
14.725 -0.1986
14.75 -0.1923
14.775 -0.1755
14.8 -0.1571
14.825 -0.1385
14.85 -0.1228
14.875 -0.1085
14.9 -0.0934
14.925 -0.077
14.95 -0.0555
14.975 -0.0224
15 0.0218
15.025 0.0743
15.05 0.1294
15.075 0.1838
15.1 0.2304
15.125 0.2673
15.15 0.2943
15.175 0.3111
15.2 0.3176
15.225 0.3149
15.25 0.3042
15.275 0.2853
15.3 0.2579
15.325 0.2234
15.35 0.1847
15.375 0.1438
15.4 0.1033
15.425 0.0731
15.45 0.0504
15.475 0.0346
15.5 0.0242
15.525 0.0154
15.55 0.0036
15.575 -0.0111
15.6 -0.033
15.625 -0.0593
15.65 -0.088
15.675 -0.1187
15.7 -0.1512
15.725 -0.1845
15.75 -0.2167
15.775 -0.2483
15.8 -0.2786
15.825 -0.3114
15.85 -0.3461
15.875 -0.3806
15.9 -0.4153
15.925 -0.4477
15.95 -0.4771
15.975 -0.5088
16 -0.5454
16.025 -0.5843
16.05 -0.6232
16.075 -0.6547
16.1 -0.672
16.125 -0.6736
16.15 -0.6584
16.175 -0.6264
16.2 -0.5747
16.225 -0.5095
16.25 -0.4409
16.275 -0.372
16.3 -0.3062
16.325 -0.2466
16.35 -0.1919
16.375 -0.143
16.4 -0.0993
16.425 -0.0574
16.45 -0.01
16.475 0.0412
16.5 0.0885
16.525 0.1266
16.55 0.1586
16.575 0.1862
16.6 0.2077
16.625 0.2207
16.65 0.226
16.675 0.2253
16.7 0.2142
16.725 0.1919
16.75 0.171
16.775 0.1686
16.8 0.1809
16.825 0.2045
16.85 0.2388
16.875 0.2748
16.9 0.3051
16.925 0.3249
16.95 0.3343
16.975 0.3351
17 0.3285
17.025 0.3151
17.05 0.2935
17.075 0.2626
17.1 0.2245
17.125 0.1841
17.15 0.1516
17.175 0.1456
17.2 0.1642
17.225 0.1828
17.25 0.1919
17.275 0.1894
17.3 0.1765
17.325 0.1537
17.35 0.1223
17.375 0.0898
17.4 0.0682
17.425 0.0731
17.45 0.1024
17.475 0.1482
17.5 0.2041
17.525 0.2658
17.55 0.3301
17.575 0.3931
17.6 0.4522
17.625 0.5087
17.65 0.5657
17.675 0.6255
17.7 0.6861
17.725 0.7461
17.75 0.8061
17.775 0.8638
17.8 0.9161
17.825 0.9616
17.85 0.9986
17.875 1.0308
17.9 1.0614
17.925 1.09
17.95 1.1165
17.975 1.1407
18 1.1584
18.025 1.1693
18.05 1.1729
18.075 1.1694
18.1 1.1609
18.125 1.1484
18.15 1.1332
18.175 1.1176
18.2 1.0997
18.225 1.0782
18.25 1.0546
18.275 1.0289
18.3 1
18.325 0.9667
18.35 0.9288
18.375 0.8893
18.4 0.854
18.425 0.8222
18.45 0.7894
18.475 0.7543
18.5 0.7157
18.525 0.6744
18.55 0.6299
18.575 0.5826
18.6 0.5333
18.625 0.4837
18.65 0.4368
18.675 0.3939
18.7 0.3575
18.725 0.3249
18.75 0.2919
18.775 0.2547
18.8 0.2163
18.825 0.1791
18.85 0.1443
18.875 0.1148
18.9 0.0941
18.925 0.0791
18.95 0.0659
18.975 0.0526
19 0.0387
19.025 0.0239
19.05 0.0041
19.075 -0.026
19.1 -0.0645
19.125 -0.1083
19.15 -0.1507
19.175 -0.1886
19.2 -0.2244
19.225 -0.2602
19.25 -0.289
19.275 -0.3057
19.3 -0.3151
19.325 -0.3225
19.35 -0.3294
19.375 -0.3396
19.4 -0.3574
19.425 -0.3853
19.45 -0.422
19.475 -0.4672
19.5 -0.5215
19.525 -0.5848
19.55 -0.6569
19.575 -0.7352
19.6 -0.813
19.625 -0.884
19.65 -0.9522
19.675 -1.0269
19.7 -1.0979
19.725 -1.1533
19.75 -1.1929
19.775 -1.2177
19.8 -1.2264
19.825 -1.2219
19.85 -1.2117
19.875 -1.2013
19.9 -1.192
19.925 -1.1852
19.95 -1.1843
19.975 -1.188
20 -1.1957
20.025 -1.2105
20.05 -1.2338
20.075 -1.263
20.1 -1.2975
20.125 -1.3403
20.15 -1.3895
20.175 -1.4352
20.2 -1.4558
20.225 -1.4474
20.25 -1.4218
20.275 -1.392
20.3 -1.3634
20.325 -1.3362
20.35 -1.311
20.375 -1.285
20.4 -1.2525
20.425 -1.2133
20.45 -1.1706
20.475 -1.122
20.5 -1.0685
20.525 -1.0138
20.55 -0.9633
20.575 -0.9219
20.6 -0.8895
20.625 -0.8667
20.65 -0.8573
20.675 -0.8608
20.7 -0.8767
20.725 -0.9018
20.75 -0.9248
20.775 -0.9225
20.8 -0.8895
20.825 -0.8391
20.85 -0.7793
20.875 -0.716
20.9 -0.6572
20.925 -0.6098
20.95 -0.573
20.975 -0.5482
21 -0.5322
21.025 -0.5245
21.05 -0.5242
21.075 -0.5329
21.1 -0.5507
21.125 -0.5746
21.15 -0.5918
21.175 -0.5928
21.2 -0.584
21.225 -0.5715
21.25 -0.5591
21.275 -0.5514
21.3 -0.5488
21.325 -0.5515
21.35 -0.558
21.375 -0.5691
21.4 -0.5842
21.425 -0.6054
21.45 -0.6334
21.475 -0.6685
21.5 -0.711
21.525 -0.7566
21.55 -0.7976
21.575 -0.8327
21.6 -0.8661
21.625 -0.8985
21.65 -0.9276
21.675 -0.9423
21.7 -0.9461
21.725 -0.931
21.75 -0.8963
21.775 -0.8534
21.8 -0.8089
21.825 -0.7623
21.85 -0.7095
21.875 -0.651
21.9 -0.592
21.925 -0.5345
21.95 -0.4811
21.975 -0.4321
22 -0.3878
22.025 -0.349
22.05 -0.314
22.075 -0.2834
22.1 -0.2579
22.125 -0.2367
22.15 -0.219
22.175 -0.2063
22.2 -0.1979
22.225 -0.1904
22.25 -0.1795
22.275 -0.1618
22.3 -0.1402
22.325 -0.1214
22.35 -0.1075
22.375 -0.0972
22.4 -0.0861
22.425 -0.0798
22.45 -0.0824
22.475 -0.0918
22.5 -0.1057
22.525 -0.117
22.55 -0.117
22.575 -0.1085
22.6 -0.1
22.625 -0.0951
22.65 -0.095
22.675 -0.0968
22.7 -0.0926
22.725 -0.0868
22.75 -0.0775
22.775 -0.0631
22.8 -0.044
22.825 -0.0173
22.85 0.0128
22.875 0.037
22.9 0.0517
22.925 0.0561
22.95 0.0533
22.975 0.0514
23 0.0583
23.025 0.0833
23.05 0.1183
23.075 0.1563
23.1 0.1928
23.125 0.225
23.15 0.2533
23.175 0.277
23.2 0.3033
23.225 0.3338
23.25 0.3666
23.275 0.3991
23.3 0.4273
23.325 0.446
23.35 0.4564
23.375 0.4606
23.4 0.4696
23.425 0.4928
23.45 0.5222
23.475 0.5501
23.5 0.5834
23.525 0.6249
23.55 0.6702
23.575 0.7153
23.6 0.7631
23.625 0.8155
23.65 0.874
23.675 0.9335
23.7 0.9889
23.725 1.0381
23.75 1.0802
23.775 1.1163
23.8 1.1477
23.825 1.1741
23.85 1.1957
23.875 1.2112
23.9 1.2209
23.925 1.2268
23.95 1.2312
23.975 1.2316
24 1.2312
24.025 1.2299
24.05 1.232
24.075 1.2394
24.1 1.2497
24.125 1.2596
24.15 1.2678
24.175 1.2771
24.2 1.2875
24.225 1.3041
24.25 1.3289
24.275 1.3619
24.3 1.4033
24.325 1.4484
24.35 1.4934
24.375 1.5368
24.4 1.5785
24.425 1.6164
24.45 1.6497
24.475 1.6764
24.5 1.7016
24.525 1.7273
24.55 1.7503
24.575 1.7763
24.6 1.806
24.625 1.8349
24.65 1.8656
24.675 1.8971
24.7 1.9298
24.725 1.964
24.75 2.0037
24.775 2.0503
24.8 2.1009
24.825 2.1535
24.85 2.2047
24.875 2.2545
24.9 2.3029
24.925 2.3486
24.95 2.3944
24.975 2.44
25 2.481
25.025 2.5156
25.05 2.5452
25.075 2.5728
25.1 2.5985
25.125 2.6194
25.15 2.6333
25.175 2.6404
25.2 2.6412
25.225 2.6353
25.25 2.6223
25.275 2.6022
25.3 2.5757
25.325 2.5466
25.35 2.518
25.375 2.4938
25.4 2.4774
25.425 2.4658
25.45 2.4607
25.475 2.4593
25.5 2.4631
25.525 2.48
25.55 2.508
25.575 2.5348
25.6 2.5572
25.625 2.5744
25.65 2.5868
25.675 2.5949
25.7 2.5981
25.725 2.5962
25.75 2.5902
25.775 2.5801
25.8 2.5692
25.825 2.5571
25.85 2.5454
25.875 2.541
25.9 2.5503
25.925 2.5694
25.95 2.5949
25.975 2.6241
26 2.6535
26.025 2.6804
26.05 2.7048
26.075 2.7269
26.1 2.7467
26.125 2.7626
26.15 2.7726
26.175 2.7754
26.2 2.7712
26.225 2.7598
26.25 2.7438
26.275 2.7267
26.3 2.7119
26.325 2.7053
26.35 2.7061
26.375 2.7094
26.4 2.7124
26.425 2.711
26.45 2.7043
26.475 2.6952
26.5 2.6881
26.525 2.683
26.55 2.6768
26.575 2.6679
26.6 2.6557
26.625 2.6387
26.65 2.6175
26.675 2.5929
26.7 2.5686
26.725 2.5498
26.75 2.5391
26.775 2.5314
26.8 2.5209
26.825 2.5093
26.85 2.4958
26.875 2.4848
26.9 2.4832
26.925 2.4954
26.95 2.5167
26.975 2.5419
27 2.5699
27.025 2.5981
27.05 2.6222
27.075 2.6396
27.1 2.6496
27.125 2.6534
27.15 2.655
27.175 2.6623
27.2 2.6758
27.225 2.6897
27.25 2.7015
27.275 2.7113
27.3 2.722
27.325 2.7361
27.35 2.7522
27.375 2.7672
27.4 2.7788
27.425 2.7855
27.45 2.7869
27.475 2.7835
27.5 2.7759
27.525 2.7635
27.55 2.7469
27.575 2.7272
27.6 2.704
27.625 2.6768
27.65 2.6454
27.675 2.6103
27.7 2.5721
27.725 2.5299
27.75 2.483
27.775 2.4322
27.8 2.3779
27.825 2.3202
27.85 2.2597
27.875 2.1994
27.9 2.1413
27.925 2.0879
27.95 2.0382
27.975 1.9942
28 1.9565
28.025 1.9236
28.05 1.8914
28.075 1.8554
28.1 1.8124
28.125 1.7617
28.15 1.7071
28.175 1.6523
28.2 1.6014
28.225 1.5688
28.25 1.5618
28.275 1.5729
28.3 1.5917
28.325 1.6232
28.35 1.6724
28.375 1.7347
28.4 1.8018
28.425 1.8674
28.45 1.9285
28.475 1.9871
28.5 2.0461
28.525 2.1053
28.55 2.1622
28.575 2.2156
28.6 2.2675
28.625 2.3196
28.65 2.3742
28.675 2.4313
28.7 2.4885
28.725 2.5439
28.75 2.5979
28.775 2.6507
28.8 2.7031
28.825 2.7515
28.85 2.794
28.875 2.8313
28.9 2.8635
28.925 2.8902
28.95 2.9094
28.975 2.9233
29 2.9342
29.025 2.9416
29.05 2.9474
29.075 2.9519
29.1 2.957
29.125 2.9616
29.15 2.9656
29.175 2.9774
29.2 2.9968
29.225 3.013
29.25 3.0208
29.275 3.0203
29.3 3.0143
29.325 3.0016
29.35 2.9833
29.375 2.9622
29.4 2.9441
29.425 2.9384
29.45 2.9436
29.475 2.9566
29.5 2.9715
29.525 2.9835
29.55 2.9904
29.575 2.9918
29.6 2.9872
29.625 2.9784
29.65 2.969
29.675 2.9617
29.7 2.9557
29.725 2.947
29.75 2.9345
29.775 2.918
29.8 2.8946
29.825 2.8626
29.85 2.8233
29.875 2.7773
29.9 2.7261
29.925 2.6724
29.95 2.6174
29.975 2.5584
30 2.493
30.025 2.4271
30.05 2.3633
30.075 2.3062
30.1 2.2604
30.125 2.2284
30.15 2.2071
30.175 2.191
30.2 2.1805
30.225 2.1712
30.25 2.1568
30.275 2.1334
30.3 2.1021
30.325 2.0687
30.35 2.0378
30.375 2.0126
30.4 1.9936
30.425 1.9777
30.45 1.9625
30.475 1.9505
30.5 1.9409
30.525 1.9345
30.55 1.9279
30.575 1.9179
30.6 1.9048
30.625 1.8894
30.65 1.8742
30.675 1.8585
30.7 1.8415
30.725 1.8232
30.75 1.8004
30.775 1.7704
30.8 1.734
30.825 1.6939
30.85 1.6515
30.875 1.6109
30.9 1.5763
30.925 1.5465
30.95 1.5182
30.975 1.488
31 1.452
31.025 1.4086
31.05 1.3578
31.075 1.2999
31.1 1.2355
31.125 1.1644
31.15 1.0872
31.175 1.0042
31.2 0.9203
31.225 0.8408
31.25 0.7692
31.275 0.7121
31.3 0.6735
31.325 0.6527
31.35 0.6373
31.375 0.6228
31.4 0.6067
31.425 0.5909
31.45 0.5771
31.475 0.5669
31.5 0.5578
31.525 0.5457
31.55 0.5325
31.575 0.5289
31.6 0.5399
31.625 0.567
31.65 0.6107
31.675 0.6708
31.7 0.7543
31.725 0.8535
31.75 0.9584
31.775 1.0686
31.8 1.1845
31.825 1.3014
31.85 1.4141
31.875 1.5182
31.9 1.6115
31.925 1.694
31.95 1.7696
31.975 1.8416
32 1.9097
32.025 1.9746
32.05 2.037
32.075 2.1008
32.1 2.1634
32.125 2.2205
32.15 2.2744
32.175 2.323
32.2 2.3654
32.225 2.4087
32.25 2.4545
32.275 2.5027
32.3 2.5545
32.325 2.6124
32.35 2.6697
32.375 2.7203
32.4 2.7638
32.425 2.8018
32.45 2.8353
32.475 2.8653
32.5 2.8903
32.525 2.9102
32.55 2.9269
32.575 2.9397
32.6 2.9471
32.625 2.9482
32.65 2.9451
32.675 2.938
32.7 2.9271
32.725 2.9117
32.75 2.8919
32.775 2.8686
32.8 2.8407
32.825 2.8076
32.85 2.7719
32.875 2.7347
32.9 2.6967
32.925 2.6603
32.95 2.6278
32.975 2.5995
33 2.5767
33.025 2.5632
33.05 2.5634
33.075 2.5865
33.1 2.6285
33.125 2.6802
33.15 2.7357
33.175 2.7878
33.2 2.8329
33.225 2.8684
33.25 2.8933
33.275 2.9082
33.3 2.915
33.325 2.9182
33.35 2.9238
33.375 2.9338
33.4 2.9456
33.425 2.9598
33.45 2.9772
33.475 2.9969
33.5 3.0144
33.525 3.0272
33.55 3.0339
33.575 3.0334
33.6 3.026
33.625 3.0157
33.65 3.0054
33.675 2.9969
33.7 2.9901
33.725 2.9839
33.75 2.9741
33.775 2.9587
33.8 2.9409
33.825 2.92
33.85 2.8957
33.875 2.8715
33.9 2.8478
33.925 2.8208
33.95 2.7905
33.975 2.758
34 2.7269
34.025 2.701
34.05 2.6826
34.075 2.668
34.1 2.6494
34.125 2.6239
34.15 2.5931
34.175 2.5601
34.2 2.5271
34.225 2.494
34.25 2.4629
34.275 2.4309
34.3 2.3936
34.325 2.3593
34.35 2.3586
34.375 2.3846
34.4 2.4171
34.425 2.449
34.45 2.4782
34.475 2.5022
34.5 2.5224
34.525 2.5372
34.55 2.5443
34.575 2.5427
34.6 2.5339
34.625 2.5227
34.65 2.518
34.675 2.5254
34.7 2.5424
34.725 2.5663
34.75 2.5984
34.775 2.6383
34.8 2.6817
34.825 2.7203
34.85 2.7493
34.875 2.7664
34.9 2.7739
34.925 2.7726
34.95 2.7661
34.975 2.7596
35 2.7522
35.025 2.7454
35.05 2.7446
35.075 2.751
35.1 2.7581
35.125 2.7611
35.15 2.7593
35.175 2.7552
35.2 2.7531
35.225 2.7528
35.25 2.7542
35.275 2.7538
35.3 2.7479
35.325 2.7325
35.35 2.7079
35.375 2.6753
35.4 2.6386
35.425 2.6036
35.45 2.5697
35.475 2.5356
35.5 2.4967
35.525 2.4545
35.55 2.4122
35.575 2.3734
35.6 2.3335
35.625 2.2886
35.65 2.236
35.675 2.1741
35.7 2.1036
35.725 2.0274
35.75 1.947
35.775 1.8629
35.8 1.7786
35.825 1.705
35.85 1.6498
35.875 1.609
35.9 1.5742
35.925 1.5435
35.95 1.5292
35.975 1.5261
36 1.523
36.025 1.5116
36.05 1.4899
36.075 1.461
36.1 1.4482
36.125 1.4587
36.15 1.472
36.175 1.4813
36.2 1.4863
36.225 1.4858
36.25 1.4804
36.275 1.4707
36.3 1.4566
36.325 1.4424
36.35 1.435
36.375 1.44
36.4 1.4519
36.425 1.4693
36.45 1.4875
36.475 1.5047
36.5 1.5223
36.525 1.5374
36.55 1.5448
36.575 1.5434
36.6 1.5354
36.625 1.524
36.65 1.5113
36.675 1.5006
36.7 1.4873
36.725 1.4723
36.75 1.4549
36.775 1.4393
36.8 1.4265
36.825 1.4155
36.85 1.4036
36.875 1.3912
36.9 1.3749
36.925 1.3526
36.95 1.3273
36.975 1.3024
37 1.2857
37.025 1.2729
37.05 1.2631
37.075 1.2526
37.1 1.2408
37.125 1.225
37.15 1.2043
37.175 1.1808
37.2 1.1524
37.225 1.1172
37.25 1.0766
37.275 1.0431
37.3 1.0257
37.325 1.0146
37.35 0.9995
37.375 0.9762
37.4 0.9419
37.425 0.8992
37.45 0.854
37.475 0.8112
37.5 0.7738
37.525 0.7401
37.55 0.7119
37.575 0.6882
37.6 0.6632
37.625 0.6365
37.65 0.6072
37.675 0.5754
37.7 0.5455
37.725 0.5222
37.75 0.5089
37.775 0.5014
37.8 0.4989
37.825 0.5024
37.85 0.5126
37.875 0.5276
37.9 0.5457
37.925 0.5639
37.95 0.5814
37.975 0.5988
38 0.6152
38.025 0.6296
38.05 0.6385
38.075 0.6439
38.1 0.6445
38.125 0.637
38.15 0.6266
38.175 0.6159
38.2 0.6088
38.225 0.6116
38.25 0.6279
38.275 0.6489
38.3 0.6658
38.325 0.6786
38.35 0.6866
38.375 0.6917
38.4 0.6928
38.425 0.6874
38.45 0.6809
38.475 0.6829
38.5 0.697
38.525 0.7161
38.55 0.7287
38.575 0.7345
38.6 0.746
38.625 0.7784
38.65 0.8236
38.675 0.8735
38.7 0.9222
38.725 0.9665
38.75 1.012
38.775 1.0638
38.8 1.1235
38.825 1.1833
38.85 1.2369
38.875 1.2839
38.9 1.3235
38.925 1.3577
38.95 1.3874
38.975 1.4137
39 1.4379
39.025 1.4642
39.05 1.4936
39.075 1.5247
39.1 1.5596
39.125 1.6029
39.15 1.6518
39.175 1.7017
39.2 1.746
39.225 1.782
39.25 1.8099
39.275 1.8297
39.3 1.8429
39.325 1.8495
39.35 1.8499
39.375 1.8456
39.4 1.8376
39.425 1.8251
39.45 1.8096
39.475 1.7932
39.5 1.7765
39.525 1.7582
39.55 1.7378
39.575 1.7151
39.6 1.6897
39.625 1.6635
39.65 1.6355
39.675 1.6049
39.7 1.5719
39.725 1.5334
39.75 1.4885
39.775 1.4391
39.8 1.3907
39.825 1.3481
39.85 1.3104
39.875 1.2722
39.9 1.2319
39.925 1.1896
39.95 1.1485
39.975 1.1164
40 1.0911
40.025 1.0663
40.05 1.039
40.075 1.0139
40.1 0.9961
40.125 0.9851
40.15 0.9797
40.175 0.9821
40.2 0.9852
40.225 0.983
40.25 0.9776
40.275 0.9691
40.3 0.9554
40.325 0.9397
40.35 0.9245
40.375 0.9158
40.4 0.9199
40.425 0.9324
40.45 0.9481
40.475 0.9612
40.5 0.9684
40.525 0.9732
40.55 0.9757
40.575 0.9748
40.6 0.9704
40.625 0.9626
40.65 0.9549
40.675 0.9534
40.7 0.9549
40.725 0.953
40.75 0.9447
40.775 0.931
40.8 0.9148
40.825 0.9029
40.85 0.8983
40.875 0.9017
40.9 0.914
40.925 0.9359
40.95 0.9684
40.975 1.016
41 1.0695
41.025 1.1203
41.05 1.168
41.075 1.2138
41.1 1.2626
41.125 1.3152
41.15 1.37
41.175 1.4304
41.2 1.4964
41.225 1.569
41.25 1.6485
41.275 1.7338
41.3 1.8227
41.325 1.9122
41.35 2.0018
41.375 2.0893
41.4 2.1726
41.425 2.2492
41.45 2.3193
41.475 2.3835
41.5 2.4398
41.525 2.49
41.55 2.5373
41.575 2.5851
41.6 2.6345
41.625 2.6887
41.65 2.7456
41.675 2.8015
41.7 2.8583
41.725 2.9163
41.75 2.9757
41.775 3.0344
41.8 3.0902
41.825 3.1427
41.85 3.1935
41.875 3.2412
41.9 3.2861
41.925 3.3277
41.95 3.3648
41.975 3.3963
42 3.4208
42.025 3.4371
42.05 3.4458
42.075 3.4484
42.1 3.4446
42.125 3.435
42.15 3.4248
42.175 3.4167
42.2 3.416
42.225 3.427
42.25 3.4459
42.275 3.4659
42.3 3.4841
42.325 3.5002
42.35 3.5172
42.375 3.5335
42.4 3.5492
42.425 3.5638
42.45 3.576
42.475 3.5853
42.5 3.5929
42.525 3.6051
42.55 3.63
42.575 3.6603
42.6 3.6888
42.625 3.7162
42.65 3.742
42.675 3.7627
42.7 3.7807
42.725 3.7972
42.75 3.8121
42.775 3.8267
42.8 3.8422
42.825 3.8589
42.85 3.8723
42.875 3.8797
42.9 3.8819
42.925 3.8801
42.95 3.8747
42.975 3.8638
43 3.8473
43.025 3.8266
43.05 3.8048
43.075 3.7838
43.1 3.764
43.125 3.7492
43.15 3.74
43.175 3.734
43.2 3.7317
43.225 3.7322
43.25 3.7336
43.275 3.7333
43.3 3.7302
43.325 3.7204
43.35 3.7022
43.375 3.6764
43.4 3.6429
43.425 3.6032
43.45 3.5603
43.475 3.5178
43.5 3.4751
43.525 3.43
43.55 3.3817
43.575 3.3286
43.6 3.269
43.625 3.2049
43.65 3.1385
43.675 3.0701
43.7 3.0013
43.725 2.9342
43.75 2.8709
43.775 2.8106
43.8 2.7532
43.825 2.7021
43.85 2.6553
43.875 2.6105
43.9 2.5662
43.925 2.5208
43.95 2.4732
43.975 2.4224
44 2.3678
44.025 2.3078
44.05 2.2429
44.075 2.1741
44.1 2.0996
44.125 2.0188
44.15 1.9353
44.175 1.8511
44.2 1.767
44.225 1.6877
44.25 1.6193
44.275 1.5648
44.3 1.5227
44.325 1.4898
44.35 1.4664
44.375 1.4548
44.4 1.4499
44.425 1.4506
44.45 1.4538
44.475 1.4605
44.5 1.468
44.525 1.4747
44.55 1.4803
44.575 1.4825
44.6 1.479
44.625 1.4683
44.65 1.45
44.675 1.4255
44.7 1.3939
44.725 1.3545
44.75 1.3099
44.775 1.2622
44.8 1.2153
44.825 1.1766
44.85 1.1438
44.875 1.1161
44.9 1.0958
44.925 1.105
44.95 1.1398
44.975 1.1901
45 1.2436
45.025 1.2985
45.05 1.3524
45.075 1.4019
45.1 1.4471
45.125 1.4889
45.15 1.5307
45.175 1.5742
45.2 1.6205
45.225 1.6711
45.25 1.72
45.275 1.7644
45.3 1.8031
45.325 1.8356
45.35 1.8634
45.375 1.8863
45.4 1.904
45.425 1.9161
45.45 1.9232
45.475 1.9261
45.5 1.9246
45.525 1.9189
45.55 1.9088
45.575 1.8943
45.6 1.8761
45.625 1.8545
45.65 1.8276
45.675 1.795
45.7 1.7566
45.725 1.7127
45.75 1.6625
45.775 1.6075
45.8 1.5479
45.825 1.4835
45.85 1.4219
45.875 1.3784
45.9 1.3501
45.925 1.3232
45.95 1.2923
45.975 1.2548
46 1.2103
46.025 1.1588
46.05 1.0995
46.075 1.0337
46.1 0.9632
46.125 0.8877
46.15 0.8065
46.175 0.7202
46.2 0.6305
46.225 0.5391
46.25 0.4479
46.275 0.3557
46.3 0.263
46.325 0.1776
46.35 0.0999
46.375 0.0263
46.4 -0.0465
46.425 -0.1238
46.45 -0.2053
46.475 -0.2863
46.5 -0.3532
46.525 -0.3907
46.55 -0.4077
46.575 -0.4194
46.6 -0.4366
46.625 -0.4633
46.65 -0.4964
46.675 -0.5358
46.7 -0.5774
46.725 -0.6193
46.75 -0.6618
46.775 -0.7055
46.8 -0.7511
46.825 -0.7998
46.85 -0.8529
46.875 -0.911
46.9 -0.9756
46.925 -1.0486
46.95 -1.1294
46.975 -1.21
47 -1.2777
47.025 -1.3196
47.05 -1.3343
47.075 -1.3325
47.1 -1.3212
47.125 -1.3052
47.15 -1.2899
47.175 -1.2788
47.2 -1.2724
47.225 -1.273
47.25 -1.2819
47.275 -1.2945
47.3 -1.2922
47.325 -1.2636
47.35 -1.2302
47.375 -1.1983
47.4 -1.1698
47.425 -1.1452
47.45 -1.1239
47.475 -1.1109
47.5 -1.1016
47.525 -1.0921
47.55 -1.0802
47.575 -1.067
47.6 -1.0506
47.625 -1.035
47.65 -1.0256
47.675 -1.0221
47.7 -1.0257
47.725 -1.0247
47.75 -1.0185
47.775 -1.0102
47.8 -0.999
47.825 -0.9849
47.85 -0.9665
47.875 -0.9426
47.9 -0.9168
47.925 -0.8865
47.95 -0.8536
47.975 -0.8213
48 -0.7847
48.025 -0.7435
48.05 -0.7027
48.075 -0.6623
48.1 -0.6205
48.125 -0.5737
48.15 -0.5205
48.175 -0.4625
48.2 -0.4049
48.225 -0.3527
48.25 -0.3058
48.275 -0.2641
48.3 -0.225
48.325 -0.1858
48.35 -0.1458
48.375 -0.1081
48.4 -0.0763
48.425 -0.047
48.45 -0.0171
48.475 0.0122
48.5 0.0333
48.525 0.0423
48.55 0.0401
48.575 0.0294
48.6 0.0114
48.625 -0.0153
48.65 -0.0549
48.675 -0.1075
48.7 -0.1622
48.725 -0.2059
48.75 -0.2222
48.775 -0.1986
48.8 -0.1572
48.825 -0.1151
48.85 -0.0806
48.875 -0.0533
48.9 -0.0304
48.925 -0.0132
48.95 -0.0018
48.975 0.0041
49 0.0046
49.025 0.0001
49.05 -0.0087
49.075 -0.0218
49.1 -0.0396
49.125 -0.0628
49.15 -0.0929
49.175 -0.1326
49.2 -0.1816
49.225 -0.2372
49.25 -0.2977
49.275 -0.3621
49.3 -0.4256
49.325 -0.4765
49.35 -0.5052
49.375 -0.5144
49.4 -0.515
49.425 -0.5175
49.45 -0.5234
49.475 -0.5279
49.5 -0.53
49.525 -0.5314
49.55 -0.5296
49.575 -0.5232
49.6 -0.5171
49.625 -0.5146
49.65 -0.5163
49.675 -0.5214
49.7 -0.5281
49.725 -0.5353
49.75 -0.5446
49.775 -0.5555
49.8 -0.5689
49.825 -0.5896
49.85 -0.6138
49.875 -0.6398
49.9 -0.6699
49.925 -0.6977
49.95 -0.7178
49.975 -0.7264
50 -0.7218
50.025 -0.7088
50.05 -0.6949
50.075 -0.6834
50.1 -0.6675
50.125 -0.6498
50.15 -0.6316
50.175 -0.6161
50.2 -0.609
50.225 -0.6088
50.25 -0.6128
50.275 -0.616
50.3 -0.6179
50.325 -0.6199
50.35 -0.617
50.375 -0.6091
50.4 -0.5983
50.425 -0.5864
50.45 -0.5738
50.475 -0.5603
50.5 -0.5413
50.525 -0.5154
50.55 -0.4779
50.575 -0.4297
50.6 -0.3772
50.625 -0.3284
50.65 -0.2846
50.675 -0.2475
50.7 -0.2186
50.725 -0.1989
50.75 -0.184
50.775 -0.1691
50.8 -0.1545
50.825 -0.1443
50.85 -0.1422
50.875 -0.1491
50.9 -0.1621
50.925 -0.1788
50.95 -0.1944
50.975 -0.2094
51 -0.2248
51.025 -0.2398
51.05 -0.2539
51.075 -0.2697
51.1 -0.2873
51.125 -0.3046
51.15 -0.3232
51.175 -0.344
51.2 -0.3665
51.225 -0.3927
51.25 -0.4222
51.275 -0.4541
51.3 -0.4895
51.325 -0.5301
51.35 -0.5763
51.375 -0.6268
51.4 -0.6818
51.425 -0.7391
51.45 -0.7975
51.475 -0.8567
51.5 -0.9186
51.525 -0.9847
51.55 -1.0568
51.575 -1.135
51.6 -1.2189
51.625 -1.305
51.65 -1.3888
51.675 -1.4685
51.7 -1.5397
51.725 -1.5976
51.75 -1.6415
51.775 -1.6663
51.8 -1.6686
51.825 -1.6518
51.85 -1.6193
51.875 -1.5766
51.9 -1.5294
51.925 -1.4814
51.95 -1.4347
51.975 -1.3905
52 -1.3453
52.025 -1.3016
52.05 -1.2626
52.075 -1.2313
52.1 -1.2012
52.125 -1.1638
52.15 -1.1111
52.175 -1.049
52.2 -0.9783
52.225 -0.8994
52.25 -0.8169
52.275 -0.7341
52.3 -0.6534
52.325 -0.578
52.35 -0.5114
52.375 -0.4547
52.4 -0.4043
52.425 -0.3555
52.45 -0.3068
52.475 -0.257
52.5 -0.207
52.525 -0.1556
52.55 -0.1059
52.575 -0.0629
52.6 -0.0266
52.625 -0.0013
52.65 0.0134
52.675 0.0213
52.7 0.0345
52.725 0.0519
52.75 0.0652
52.775 0.072
52.8 0.0743
52.825 0.0817
52.85 0.0972
52.875 0.1187
52.9 0.1392
52.925 0.1535
52.95 0.1614
52.975 0.1646
53 0.1638
53.025 0.1568
53.05 0.1395
53.075 0.1118
53.1 0.0772
53.125 0.0404
53.15 0.0055
53.175 -0.0322
53.2 -0.0757
53.225 -0.121
53.25 -0.1633
53.275 -0.1986
53.3 -0.2255
53.325 -0.2488
53.35 -0.2717
53.375 -0.2974
53.4 -0.328
53.425 -0.3558
53.45 -0.3745
53.475 -0.3796
53.5 -0.364
53.525 -0.3213
53.55 -0.2505
53.575 -0.1678
53.6 -0.0876
53.625 -0.0152
53.65 0.0475
53.675 0.1003
53.7 0.1466
53.725 0.188
53.75 0.2292
53.775 0.2796
53.8 0.3437
53.825 0.4227
53.85 0.5103
53.875 0.5942
53.9 0.6717
53.925 0.7415
53.95 0.8036
53.975 0.8565
54 0.901
54.025 0.9354
54.05 0.9586
54.075 0.9711
54.1 0.9734
54.125 0.9723
54.15 0.9795
54.175 1.0016
54.2 1.0305
54.225 1.0638
54.25 1.1012
54.275 1.1403
54.3 1.1836
54.325 1.237
54.35 1.2954
54.375 1.3521
54.4 1.4054
54.425 1.4534
54.45 1.4945
54.475 1.5294
54.5 1.5579
54.525 1.5795
54.55 1.5937
54.575 1.6
54.6 1.6005
54.625 1.5971
54.65 1.5924
54.675 1.5885
54.7 1.5869
54.725 1.5841
54.75 1.5765
54.775 1.5638
54.8 1.5455
54.825 1.5191
54.85 1.4854
54.875 1.4452
54.9 1.4
54.925 1.3537
54.95 1.3118
54.975 1.2749
55 1.2427
55.025 1.2178
55.05 1.2004
55.075 1.1902
55.1 1.1853
55.125 1.1851
55.15 1.1871
55.175 1.1911
55.2 1.1985
55.225 1.2103
55.25 1.2286
55.275 1.252
55.3 1.2808
55.325 1.3157
55.35 1.3548
55.375 1.3966
55.4 1.4392
55.425 1.4792
55.45 1.516
55.475 1.5489
55.5 1.5807
55.525 1.6191
55.55 1.665
55.575 1.7187
55.6 1.7746
55.625 1.829
55.65 1.8808
55.675 1.9241
55.7 1.9593
55.725 1.9875
55.75 2.0072
55.775 2.0178
55.8 2.0195
55.825 2.0127
55.85 1.9972
55.875 1.9778
55.9 1.9539
55.925 1.9273
55.95 1.9006
55.975 1.8772
56 1.8545
56.025 1.8308
56.05 1.8102
56.075 1.8009
56.1 1.8023
56.125 1.8076
56.15 1.8099
56.175 1.8072
56.2 1.8022
56.225 1.8002
56.25 1.7983
56.275 1.7951
56.3 1.7913
56.325 1.7854
56.35 1.7767
56.375 1.7651
56.4 1.7546
56.425 1.7452
56.45 1.7372
56.475 1.7308
56.5 1.7222
56.525 1.7113
56.55 1.7043
56.575 1.7072
56.6 1.7263
56.625 1.7569
56.65 1.7904
56.675 1.8226
56.7 1.8533
56.725 1.8805
56.75 1.9045
56.775 1.9233
56.8 1.9341
56.825 1.9386
56.85 1.9385
56.875 1.937
56.9 1.9363
56.925 1.9435
56.95 1.9631
56.975 1.9949
57 2.0328
57.025 2.0732
57.05 2.1174
57.075 2.1625
57.1 2.2126
57.125 2.2647
57.15 2.3139
57.175 2.3612
57.2 2.4078
57.225 2.4515
57.25 2.4914
57.275 2.5262
57.3 2.5568
57.325 2.5816
57.35 2.6005
57.375 2.6172
57.4 2.6298
57.425 2.6381
57.45 2.644
57.475 2.6483
57.5 2.649
57.525 2.6441
57.55 2.6327
57.575 2.6193
57.6 2.6061
57.625 2.5922
57.65 2.5764
57.675 2.5569
57.7 2.5338
57.725 2.5103
57.75 2.5032
57.775 2.5103
57.8 2.521
57.825 2.5283
57.85 2.5362
57.875 2.546
57.9 2.5563
57.925 2.5683
57.95 2.5832
57.975 2.5964
58 2.607
58.025 2.614
58.05 2.62
58.075 2.6297
58.1 2.6448
58.125 2.6607
58.15 2.6759
58.175 2.689
58.2 2.7035
58.225 2.7225
58.25 2.7494
58.275 2.7813
58.3 2.8107
58.325 2.8326
58.35 2.8475
58.375 2.8556
58.4 2.8539
58.425 2.8429
58.45 2.8261
58.475 2.8029
58.5 2.7726
58.525 2.739
58.55 2.705
58.575 2.6705
58.6 2.636
58.625 2.6001
58.65 2.5625
58.675 2.5199
58.7 2.4719
58.725 2.4253
58.75 2.3877
58.775 2.3619
58.8 2.3554
58.825 2.3581
58.85 2.3686
58.875 2.3864
58.9 2.4022
58.925 2.4139
58.95 2.4206
58.975 2.4249
59 2.4287
59.025 2.4327
59.05 2.4357
59.075 2.434
59.1 2.4275
59.125 2.422
59.15 2.4175
59.175 2.4186
59.2 2.4309
59.225 2.4533
59.25 2.4876
59.275 2.5296
59.3 2.5682
59.325 2.6009
59.35 2.6262
59.375 2.6422
59.4 2.6508
59.425 2.656
59.45 2.6629
59.475 2.6689
59.5 2.6725
59.525 2.6727
59.55 2.6647
59.575 2.6446
59.6 2.6156
59.625 2.5785
59.65 2.5377
59.675 2.5084
59.7 2.4942
59.725 2.4844
59.75 2.4726
59.775 2.4567
59.8 2.4382
59.825 2.4165
59.85 2.3889
59.875 2.3532
59.9 2.3068
59.925 2.248
59.95 2.1794
59.975 2.1025
60 2.0193
60.025 1.9363
60.05 1.8552
60.075 1.7761
60.1 1.6967
60.125 1.6155
60.15 1.5341
60.175 1.4541
60.2 1.3803
60.225 1.3217
60.25 1.2773
60.275 1.2361
60.3 1.1932
60.325 1.1451
60.35 1.0943
60.375 1.0511
60.4 1.0223
60.425 1.0098
60.45 1.011
60.475 1.0186
60.5 1.0305
60.525 1.0465
60.55 1.0749
60.575 1.1155
60.6 1.1594
60.625 1.2
60.65 1.2327
60.675 1.2567
60.7 1.2711
60.725 1.2782
60.75 1.279
60.775 1.2728
60.8 1.2584
60.825 1.238
60.85 1.2199
60.875 1.2108
60.9 1.2053
60.925 1.1975
60.95 1.1834
60.975 1.1661
61 1.1512
61.025 1.1407
61.05 1.1305
61.075 1.1222
61.1 1.1118
61.125 1.1024
61.15 1.1042
61.175 1.1232
61.2 1.1494
61.225 1.1761
61.25 1.1997
61.275 1.2196
61.3 1.233
61.325 1.2392
61.35 1.2391
61.375 1.2334
61.4 1.2177
61.425 1.1928
61.45 1.1615
61.475 1.1269
61.5 1.0987
61.525 1.0819
61.55 1.0779
61.575 1.08
61.6 1.0871
61.625 1.103
61.65 1.121
61.675 1.14
61.7 1.1604
61.725 1.1798
61.75 1.1944
61.775 1.2051
61.8 1.213
61.825 1.217
61.85 1.2152
61.875 1.2086
61.9 1.1981
61.925 1.1816
61.95 1.1592
61.975 1.1303
62 1.094
62.025 1.0482
62.05 0.9952
62.075 0.936
62.1 0.8695
62.125 0.7999
62.15 0.7253
62.175 0.6414
62.2 0.5442
62.225 0.4376
62.25 0.3263
62.275 0.2172
62.3 0.1272
62.325 0.0541
62.35 -0.008
62.375 -0.0669
62.4 -0.1234
62.425 -0.1706
62.45 -0.2
62.475 -0.2134
62.5 -0.2123
62.525 -0.2045
62.55 -0.2007
62.575 -0.2002
62.6 -0.205
62.625 -0.2089
62.65 -0.2134
62.675 -0.2219
62.7 -0.2267
62.725 -0.2237
62.75 -0.2111
62.775 -0.1917
62.8 -0.1701
62.825 -0.1497
62.85 -0.1348
62.875 -0.1256
62.9 -0.1201
62.925 -0.1185
62.95 -0.1224
62.975 -0.1323
63 -0.1465
63.025 -0.1595
63.05 -0.167
63.075 -0.1654
63.1 -0.1512
63.125 -0.1211
63.15 -0.0775
63.175 -0.0251
63.2 0.0313
63.225 0.0883
63.25 0.1433
63.275 0.1955
63.3 0.2438
63.325 0.2902
63.35 0.3333
63.375 0.3755
63.4 0.4178
63.425 0.4639
63.45 0.5172
63.475 0.5684
63.5 0.6144
63.525 0.6556
63.55 0.6921
63.575 0.7266
63.6 0.7608
63.625 0.7916
63.65 0.8165
63.675 0.8346
63.7 0.8454
63.725 0.8491
63.75 0.8472
63.775 0.841
63.8 0.8314
63.825 0.8212
63.85 0.8126
63.875 0.803
63.9 0.7901
63.925 0.7734
63.95 0.7524
63.975 0.7266
64 0.6956
64.025 0.6579
64.05 0.6143
64.075 0.5669
64.1 0.5183
64.125 0.4739
64.15 0.438
64.175 0.4147
64.2 0.4035
64.225 0.4067
64.25 0.4177
64.275 0.4303
64.3 0.4458
64.325 0.4614
64.35 0.4762
64.375 0.496
64.4 0.5232
64.425 0.555
64.45 0.5881
64.475 0.619
64.5 0.6475
64.525 0.6731
64.55 0.6949
64.575 0.7142
64.6 0.7318
64.625 0.7465
64.65 0.7568
64.675 0.7597
64.7 0.7568
64.725 0.7483
64.75 0.7317
64.775 0.7076
64.8 0.6769
64.825 0.6421
64.85 0.6106
64.875 0.5917
64.9 0.5809
64.925 0.5714
64.95 0.5672
64.975 0.5839
65 0.621
65.025 0.6597
65.05 0.6881
65.075 0.7031
65.1 0.709
65.125 0.7116
65.15 0.7126
65.175 0.714
65.2 0.7149
65.225 0.7128
65.25 0.7069
65.275 0.6988
65.3 0.6855
65.325 0.665
65.35 0.6406
65.375 0.6175
65.4 0.5962
65.425 0.5727
65.45 0.5432
65.475 0.5084
65.5 0.4681
65.525 0.4213
65.55 0.3691
65.575 0.3142
65.6 0.2605
65.625 0.2094
65.65 0.1548
65.675 0.0895
65.7 0.0103
65.725 -0.0784
65.75 -0.1644
65.775 -0.2371
65.8 -0.2992
65.825 -0.353
65.85 -0.4043
65.875 -0.4516
65.9 -0.493
65.925 -0.5284
65.95 -0.5587
65.975 -0.5859
66 -0.6156
66.025 -0.6519
66.05 -0.6942
66.075 -0.7352
66.1 -0.7618
66.125 -0.7654
66.15 -0.7451
66.175 -0.6954
66.2 -0.6277
66.225 -0.5502
66.25 -0.4662
66.275 -0.3869
66.3 -0.3178
66.325 -0.2564
66.35 -0.1987
66.375 -0.1421
66.4 -0.0893
66.425 -0.0412
66.45 0.0021
66.475 0.0421
66.5 0.0821
66.525 0.1193
66.55 0.1522
66.575 0.1813
66.6 0.2068
66.625 0.2312
66.65 0.2557
66.675 0.2782
66.7 0.2986
66.725 0.3184
66.75 0.3448
66.775 0.3785
66.8 0.4173
66.825 0.4567
66.85 0.4942
66.875 0.5282
66.9 0.5557
66.925 0.5765
66.95 0.5912
66.975 0.6018
67 0.6105
67.025 0.6193
67.05 0.6292
67.075 0.641
67.1 0.6611
67.125 0.6906
67.15 0.7227
67.175 0.7543
67.2 0.785
67.225 0.8171
67.25 0.8541
67.275 0.8963
67.3 0.9403
67.325 0.9849
67.35 1.0318
67.375 1.0791
67.4 1.1239
67.425 1.1631
67.45 1.1987
67.475 1.231
67.5 1.257
67.525 1.2773
67.55 1.295
67.575 1.3113
67.6 1.3285
67.625 1.347
67.65 1.3659
67.675 1.3791
67.7 1.3854
67.725 1.3856
67.75 1.3773
67.775 1.3644
67.8 1.3485
67.825 1.3338
67.85 1.3296
67.875 1.3361
67.9 1.3405
67.925 1.3385
67.95 1.3293
67.975 1.3115
68 1.2872
68.025 1.2598
68.05 1.2336
68.075 1.2136
68.1 1.1972
68.125 1.1849
68.15 1.1775
68.175 1.1738
68.2 1.1722
68.225 1.1709
68.25 1.1676
68.275 1.1567
68.3 1.1309
68.325 1.0862
68.35 1.0306
68.375 0.9705
68.4 0.9084
68.425 0.842
68.45 0.7714
68.475 0.6998
68.5 0.6335
68.525 0.5821
68.55 0.5364
68.575 0.4882
68.6 0.4392
68.625 0.4004
68.65 0.3891
68.675 0.3995
68.7 0.4201
68.725 0.4498
68.75 0.4836
68.775 0.5157
68.8 0.5415
68.825 0.5589
68.85 0.5689
68.875 0.578
68.9 0.5941
68.925 0.6207
68.95 0.6536
68.975 0.6893
69 0.7271
69.025 0.7661
69.05 0.805
69.075 0.8429
69.1 0.8747
69.125 0.8976
69.15 0.9131
69.175 0.9208
69.2 0.9231
69.225 0.9221
69.25 0.9186
69.275 0.9144
69.3 0.9118
69.325 0.912
69.35 0.9118
69.375 0.9077
69.4 0.8978
69.425 0.8845
69.45 0.8687
69.475 0.8523
69.5 0.835
69.525 0.8181
69.55 0.8063
69.575 0.7989
69.6 0.7954
69.625 0.7965
69.65 0.8008
69.675 0.81
69.7 0.8199
69.725 0.8257
69.75 0.8264
69.775 0.821
69.8 0.8098
69.825 0.7945
69.85 0.7737
69.875 0.7473
69.9 0.7162
69.925 0.6786
69.95 0.6372
69.975 0.6007
70 0.5723
70.025 0.5566
70.05 0.5449
70.075 0.5283
70.1 0.5061
70.125 0.4859
70.15 0.4841
70.175 0.4966
70.2 0.5105
70.225 0.5177
70.25 0.5163
70.275 0.5073
70.3 0.4923
70.325 0.4714
70.35 0.4443
70.375 0.41
70.4 0.3674
70.425 0.3181
70.45 0.2639
70.475 0.2063
70.5 0.1476
70.525 0.0857
70.55 0.0195
70.575 -0.0513
70.6 -0.1263
70.625 -0.2021
70.65 -0.2736
70.675 -0.3413
70.7 -0.4088
70.725 -0.4805
70.75 -0.5515
70.775 -0.6156
70.8 -0.6667
70.825 -0.7071
70.85 -0.7434
70.875 -0.7781
70.9 -0.8163
70.925 -0.8566
70.95 -0.8978
70.975 -0.9377
71 -0.9718
71.025 -0.9932
71.05 -0.9953
71.075 -0.981
71.1 -0.9587
71.125 -0.9346
71.15 -0.9161
71.175 -0.9113
71.2 -0.9171
71.225 -0.9261
71.25 -0.937
71.275 -0.9475
71.3 -0.9581
71.325 -0.9714
71.35 -0.9876
71.375 -1.0055
71.4 -1.025
71.425 -1.0524
71.45 -1.0885
71.475 -1.1279
71.5 -1.1616
71.525 -1.1859
71.55 -1.1978
71.575 -1.1944
71.6 -1.1748
71.625 -1.1406
71.65 -1.097
71.675 -1.0482
71.7 -0.9959
71.725 -0.9387
71.75 -0.8742
71.775 -0.8005
71.8 -0.72
71.825 -0.6385
71.85 -0.562
71.875 -0.493
71.9 -0.4341
71.925 -0.3819
71.95 -0.332
71.975 -0.2833
72 -0.2374
72.025 -0.1972
72.05 -0.1613
72.075 -0.1303
72.1 -0.1055
72.125 -0.0862
72.15 -0.0697
72.175 -0.0544
72.2 -0.0398
72.225 -0.0251
72.25 -0.0036
72.275 0.031
72.3 0.0768
72.325 0.1276
72.35 0.1758
72.375 0.2156
72.4 0.2443
72.425 0.261
72.45 0.2691
72.475 0.2717
72.5 0.2721
72.525 0.2726
72.55 0.271
72.575 0.2621
72.6 0.2453
72.625 0.2205
72.65 0.1885
72.675 0.1544
72.7 0.1233
72.725 0.0974
72.75 0.0835
72.775 0.0869
72.8 0.0992
72.825 0.1142
72.85 0.1315
72.875 0.1466
72.9 0.1605
72.925 0.1792
72.95 0.2099
72.975 0.2519
73 0.2915
73.025 0.3284
73.05 0.3608
73.075 0.3931
73.1 0.4344
73.125 0.4955
73.15 0.5721
73.175 0.653
73.2 0.7314
73.225 0.8082
73.25 0.8802
73.275 0.9441
73.3 1.0007
73.325 1.0497
73.35 1.0904
73.375 1.1227
73.4 1.1456
73.425 1.1592
73.45 1.1643
73.475 1.1611
73.5 1.1502
73.525 1.132
73.55 1.1064
73.575 1.0737
73.6 1.0368
73.625 0.9977
73.65 0.955
73.675 0.9074
73.7 0.8588
73.725 0.8103
73.75 0.7597
73.775 0.7064
73.8 0.6489
73.825 0.5913
73.85 0.5381
73.875 0.4931
73.9 0.4546
73.925 0.4197
73.95 0.3888
73.975 0.3592
74 0.3325
74.025 0.3092
74.05 0.29
74.075 0.274
74.1 0.2629
74.125 0.2583
74.15 0.2592
74.175 0.265
74.2 0.2734
74.225 0.2826
74.25 0.2891
74.275 0.2949
74.3 0.2943
74.325 0.2871
74.35 0.2766
74.375 0.265
74.4 0.2522
74.425 0.2385
74.45 0.2239
74.475 0.2066
74.5 0.1908
74.525 0.1778
74.55 0.1626
74.575 0.1421
74.6 0.1147
74.625 0.0821
74.65 0.0452
74.675 0.0086
74.7 -0.0183
74.725 -0.0339
74.75 -0.0453
74.775 -0.0558
74.8 -0.0646
74.825 -0.071
74.85 -0.074
74.875 -0.0751
74.9 -0.077
74.925 -0.0804
74.95 -0.082
74.975 -0.0789
75 -0.0726
75.025 -0.067
75.05 -0.0633
75.075 -0.0596
75.1 -0.0485
75.125 -0.0284
75.15 -0.0125
75.175 -0.0034
75.2 0.0019
75.225 0.0042
75.25 0.0037
75.275 0.0006
75.3 0.0021
75.325 0.0082
75.35 0.0223
75.375 0.0412
75.4 0.057
75.425 0.0663
75.45 0.0666
75.475 0.0569
75.5 0.0407
75.525 0.0215
75.55 0.0034
75.575 -0.0091
75.6 -0.0179
75.625 -0.0278
75.65 -0.0389
75.675 -0.0482
75.7 -0.0542
75.725 -0.0563
75.75 -0.0626
75.775 -0.0776
75.8 -0.1028
75.825 -0.1369
75.85 -0.1781
75.875 -0.2178
75.9 -0.2458
75.925 -0.2552
75.95 -0.2536
75.975 -0.2427
76 -0.2236
76.025 -0.1909
76.05 -0.1348
76.075 -0.0715
76.1 -0.0159
76.125 0.0326
76.15 0.0776
76.175 0.1206
76.2 0.1618
76.225 0.2005
76.25 0.232
76.275 0.255
76.3 0.2696
76.325 0.276
76.35 0.2758
76.375 0.276
76.4 0.2786
76.425 0.2831
76.45 0.2884
76.475 0.2942
76.5 0.2948
76.525 0.2886
76.55 0.2754
76.575 0.2614
76.6 0.253
76.625 0.2517
76.65 0.2525
76.675 0.2548
76.7 0.2592
76.725 0.2632
76.75 0.265
76.775 0.2634
76.8 0.2556
76.825 0.2405
76.85 0.2165
76.875 0.183
76.9 0.1451
76.925 0.1046
76.95 0.0606
76.975 0.0211
77 -0.0028
77.025 -0.019
77.05 -0.0322
77.075 -0.0489
77.1 -0.0639
77.125 -0.0695
77.15 -0.0658
77.175 -0.0611
77.2 -0.0559
77.225 -0.0471
77.25 -0.0376
77.275 -0.0273
77.3 -0.0157
77.325 0.0017
77.35 0.029
77.375 0.0641
77.4 0.0998
77.425 0.1324
77.45 0.1609
77.475 0.1807
77.5 0.1914
77.525 0.1937
77.55 0.1899
77.575 0.1806
77.6 0.1697
77.625 0.1578
77.65 0.1427
77.675 0.1347
77.7 0.1367
77.725 0.1427
77.75 0.1498
77.775 0.1521
77.8 0.1482
77.825 0.1377
77.85 0.1205
77.875 0.0976
77.9 0.0749
77.925 0.0595
77.95 0.0482
77.975 0.0357
78 0.0227
78.025 0.0055
78.05 -0.0162
78.075 -0.0433
78.1 -0.0758
78.125 -0.1111
78.15 -0.1418
78.175 -0.1596
78.2 -0.1586
78.225 -0.1425
78.25 -0.1241
78.275 -0.1043
78.3 -0.0839
78.325 -0.0616
78.35 -0.037
78.375 -0.0115
78.4 0.0132
78.425 0.0309
78.45 0.042
78.475 0.0449
78.5 0.0375
78.525 0.0203
78.55 -0.008
78.575 -0.042
78.6 -0.0696
78.625 -0.0881
78.65 -0.09
78.675 -0.0778
78.7 -0.0605
78.725 -0.0427
78.75 -0.0271
78.775 -0.014
78.8 -0.0037
78.825 0.0026
78.85 0.0068
78.875 0.0083
78.9 0.0071
78.925 0.0045
78.95 0.002
78.975 0.0019
79 0.008
79.025 0.0213
79.05 0.0333
79.075 0.0436
79.1 0.0578
79.125 0.084
79.15 0.1262
79.175 0.1799
79.2 0.2401
79.225 0.3029
79.25 0.3658
79.275 0.4267
79.3 0.4825
79.325 0.5356
79.35 0.5884
79.375 0.6451
79.4 0.709
79.425 0.7767
79.45 0.8457
79.475 0.9139
79.5 0.9788
79.525 1.0423
79.55 1.1048
79.575 1.1653
79.6 1.2231
79.625 1.2789
79.65 1.331
79.675 1.3774
79.7 1.418
79.725 1.4518
79.75 1.4794
79.775 1.5021
79.8 1.5238
79.825 1.5494
79.85 1.5841
79.875 1.6303
79.9 1.6825
79.925 1.7372
79.95 1.7906
79.975 1.8404
80 1.8903
80.025 1.9409
80.05 1.9859
80.075 2.0269
80.1 2.0628
80.125 2.0927
80.15 2.1219
80.175 2.151
80.2 2.1774
80.225 2.2004
80.25 2.2201
80.275 2.2367
80.3 2.2481
80.325 2.2556
80.35 2.2583
80.375 2.2562
80.4 2.2523
80.425 2.2478
80.45 2.2412
80.475 2.2377
80.5 2.2432
80.525 2.2581
80.55 2.2768
80.575 2.2921
80.6 2.3046
80.625 2.3157
80.65 2.3235
80.675 2.3272
80.7 2.3328
80.725 2.3377
80.75 2.3418
80.775 2.3489
80.8 2.3591
80.825 2.3709
80.85 2.3825
80.875 2.3888
80.9 2.3903
80.925 2.3881
80.95 2.3806
80.975 2.3689
81 2.3527
81.025 2.3316
81.05 2.3055
81.075 2.2744
81.1 2.2375
81.125 2.1955
81.15 2.148
81.175 2.095
81.2 2.0358
81.225 1.9684
81.25 1.8928
81.275 1.8077
81.3 1.7119
81.325 1.6126
81.35 1.5138
81.375 1.421
81.4 1.3415
81.425 1.2703
81.45 1.2054
81.475 1.1494
81.5 1.1018
81.525 1.0651
81.55 1.034
81.575 0.9991
81.6 0.9671
81.625 0.9453
81.65 0.9349
81.675 0.929
81.7 0.919
81.725 0.9051
81.75 0.8916
81.775 0.8773
81.8 0.8613
81.825 0.8396
81.85 0.8133
81.875 0.7896
81.9 0.7741
81.925 0.7693
81.95 0.7738
81.975 0.7949
82 0.8235
82.025 0.8472
82.05 0.8665
82.075 0.8844
82.1 0.9003
82.125 0.9181
82.15 0.9428
82.175 0.9817
82.2 1.0366
82.225 1.1012
82.25 1.1747
82.275 1.2518
82.3 1.3308
82.325 1.4078
82.35 1.4786
82.375 1.5413
82.4 1.5949
82.425 1.6382
82.45 1.6724
82.475 1.6966
82.5 1.7122
82.525 1.7197
82.55 1.7205
82.575 1.716
82.6 1.7069
82.625 1.6969
82.65 1.6905
82.675 1.6915
82.7 1.7027
82.725 1.7181
82.75 1.7318
82.775 1.744
82.8 1.7536
82.825 1.759
82.85 1.7609
82.875 1.7579
82.9 1.7482
82.925 1.7336
82.95 1.7149
82.975 1.6935
83 1.6737
83.025 1.6557
83.05 1.6387
83.075 1.622
83.1 1.6022
83.125 1.5782
83.15 1.5498
83.175 1.5193
83.2 1.4893
83.225 1.4609
83.25 1.4305
83.275 1.3974
83.3 1.3607
83.325 1.3211
83.35 1.2793
83.375 1.234
83.4 1.1847
83.425 1.1305
83.45 1.0701
83.475 1.0038
83.5 0.9332
83.525 0.8598
83.55 0.7838
83.575 0.706
83.6 0.627
83.625 0.5445
83.65 0.4586
83.675 0.3741
83.7 0.2947
83.725 0.2248
83.75 0.1687
83.775 0.1253
83.8 0.0935
83.825 0.0676
83.85 0.0507
83.875 0.0404
83.9 0.0345
83.925 0.0305
83.95 0.0264
83.975 0.0204
84 0.0102
84.025 -0.0037
84.05 -0.018
84.075 -0.034
84.1 -0.0503
84.125 -0.0621
84.15 -0.0521
84.175 -0.0205
84.2 0.0153
84.225 0.045
84.25 0.0667
84.275 0.0792
84.3 0.0894
84.325 0.0997
84.35 0.11
84.375 0.1249
84.4 0.1563
84.425 0.2051
84.45 0.2508
84.475 0.2843
84.5 0.3067
84.525 0.3191
84.55 0.3225
84.575 0.3208
84.6 0.3153
84.625 0.3024
84.65 0.283
84.675 0.2562
84.7 0.2207
84.725 0.1772
84.75 0.1298
84.775 0.0803
84.8 0.0333
84.825 -0.0053
84.85 -0.0324
84.875 -0.0555
84.9 -0.0844
84.925 -0.1161
84.95 -0.1487
84.975 -0.1822
85 -0.2135
85.025 -0.2357
85.05 -0.2476
85.075 -0.2593
85.1 -0.2776
85.125 -0.3054
85.15 -0.3409
85.175 -0.3814
85.2 -0.4252
85.225 -0.4676
85.25 -0.5024
85.275 -0.5196
85.3 -0.5195
85.325 -0.5089
85.35 -0.4909
85.375 -0.466
85.4 -0.4361
85.425 -0.3964
85.45 -0.3461
85.475 -0.2894
85.5 -0.2276
85.525 -0.1604
85.55 -0.0864
85.575 -0.0096
85.6 0.0672
85.625 0.1422
85.65 0.2132
85.675 0.2775
85.7 0.3381
85.725 0.3965
85.75 0.4514
85.775 0.5004
85.8 0.5411
85.825 0.5782
85.85 0.6155
85.875 0.6472
85.9 0.6715
85.925 0.6881
85.95 0.6964
85.975 0.698
86 0.6932
86.025 0.6827
86.05 0.6676
86.075 0.6576
86.1 0.6584
86.125 0.659
86.15 0.6517
86.175 0.6359
86.2 0.6091
86.225 0.5691
86.25 0.5155
86.275 0.4499
86.3 0.3736
86.325 0.2897
86.35 0.2051
86.375 0.1303
86.4 0.0659
86.425 0.0036
86.45 -0.0655
86.475 -0.1431
86.5 -0.2259
86.525 -0.306
86.55 -0.371
86.575 -0.4136
86.6 -0.4327
86.625 -0.4388
86.65 -0.4448
86.675 -0.4562
86.7 -0.4731
86.725 -0.4967
86.75 -0.528
86.775 -0.5649
86.8 -0.6045
86.825 -0.6439
86.85 -0.6787
86.875 -0.7142
86.9 -0.7566
86.925 -0.8001
86.95 -0.8309
86.975 -0.8597
87 -0.8916
87.025 -0.9272
87.05 -0.968
87.075 -1.0153
87.1 -1.0686
87.125 -1.1244
87.15 -1.1756
87.175 -1.2195
87.2 -1.2603
87.225 -1.3041
87.25 -1.3556
87.275 -1.4095
87.3 -1.4582
87.325 -1.5093
87.35 -1.5601
87.375 -1.6094
87.4 -1.6553
87.425 -1.6902
87.45 -1.7109
87.475 -1.7245
87.5 -1.7369
87.525 -1.75
87.55 -1.7643
87.575 -1.778
87.6 -1.7891
87.625 -1.8011
87.65 -1.8137
87.675 -1.8248
87.7 -1.8278
87.725 -1.8206
87.75 -1.806
87.775 -1.7879
87.8 -1.7635
87.825 -1.736
87.85 -1.7082
87.875 -1.6791
87.9 -1.6533
87.925 -1.6364
87.95 -1.627
87.975 -1.6208
88 -1.6202
88.025 -1.6261
88.05 -1.6331
88.075 -1.6383
88.1 -1.6419
88.125 -1.6472
88.15 -1.6571
88.175 -1.6733
88.2 -1.6963
88.225 -1.729
88.25 -1.7706
88.275 -1.8177
88.3 -1.8649
88.325 -1.912
88.35 -1.9585
88.375 -1.9977
88.4 -2.0268
88.425 -2.0487
88.45 -2.0631
88.475 -2.076
88.5 -2.0856
88.525 -2.0912
88.55 -2.0954
88.575 -2.0976
88.6 -2.0999
88.625 -2.1024
88.65 -2.1076
88.675 -2.1148
88.7 -2.1222
88.725 -2.1282
88.75 -2.1289
88.775 -2.1289
88.8 -2.128
88.825 -2.1246
88.85 -2.1154
88.875 -2.0976
88.9 -2.0682
88.925 -2.0295
88.95 -1.9862
88.975 -1.942
89 -1.9
89.025 -1.8635
89.05 -1.8342
89.075 -1.8116
89.1 -1.7902
89.125 -1.7608
89.15 -1.7127
89.175 -1.6435
89.2 -1.5603
89.225 -1.4694
89.25 -1.3762
89.275 -1.2853
89.3 -1.1984
89.325 -1.1184
89.35 -1.0453
89.375 -0.9792
89.4 -0.923
89.425 -0.8755
89.45 -0.8392
89.475 -0.8166
89.5 -0.8066
89.525 -0.809
89.55 -0.8172
89.575 -0.83
89.6 -0.8505
89.625 -0.8783
89.65 -0.9102
89.675 -0.9462
89.7 -0.9867
89.725 -1.0258
89.75 -1.0677
89.775 -1.1112
89.8 -1.1566
89.825 -1.2058
89.85 -1.2559
89.875 -1.3022
89.9 -1.3434
89.925 -1.3799
89.95 -1.4121
89.975 -1.4421
90 -1.4698
90.025 -1.4907
90.05 -1.5024
90.075 -1.5042
90.1 -1.498
90.125 -1.4821
90.15 -1.4649
90.175 -1.4534
90.2 -1.4493
90.225 -1.449
90.25 -1.4484
90.275 -1.4429
90.3 -1.425
90.325 -1.3952
90.35 -1.358
90.375 -1.3146
90.4 -1.2665
90.425 -1.2167
90.45 -1.1649
90.475 -1.1069
90.5 -1.0414
90.525 -0.9703
90.55 -0.8973
90.575 -0.827
90.6 -0.7612
90.625 -0.6999
90.65 -0.639
90.675 -0.5755
90.7 -0.5114
90.725 -0.4503
90.75 -0.3939
90.775 -0.3434
90.8 -0.2982
90.825 -0.2578
90.85 -0.2214
90.875 -0.1888
90.9 -0.1601
90.925 -0.1359
90.95 -0.1154
90.975 -0.0984
91 -0.0864
91.025 -0.0807
91.05 -0.0812
91.075 -0.0889
91.1 -0.1035
91.125 -0.1237
91.15 -0.1474
91.175 -0.1723
91.2 -0.1963
91.225 -0.215
91.25 -0.2233
91.275 -0.2201
91.3 -0.2031
91.325 -0.1765
91.35 -0.1448
91.375 -0.1085
91.4 -0.0699
91.425 -0.0321
91.45 0.0013
91.475 0.029
91.5 0.0531
91.525 0.0732
91.55 0.0901
91.575 0.107
91.6 0.123
91.625 0.136
91.65 0.145
91.675 0.1476
91.7 0.1451
91.725 0.1369
91.75 0.1236
91.775 0.1057
91.8 0.0837
91.825 0.0565
91.85 0.0248
91.875 -0.0078
91.9 -0.0359
91.925 -0.0603
91.95 -0.0823
91.975 -0.1021
92 -0.1218
92.025 -0.143
92.05 -0.1662
92.075 -0.1926
92.1 -0.2236
92.125 -0.2606
92.15 -0.3035
92.175 -0.3478
92.2 -0.3908
92.225 -0.4325
92.25 -0.4742
92.275 -0.5128
92.3 -0.5409
92.325 -0.5563
92.35 -0.5581
92.375 -0.5521
92.4 -0.5418
92.425 -0.5307
92.45 -0.5141
92.475 -0.5027
92.5 -0.4998
92.525 -0.5064
92.55 -0.5211
92.575 -0.5426
92.6 -0.5703
92.625 -0.5988
92.65 -0.6222
92.675 -0.6389
92.7 -0.6504
92.725 -0.6603
92.75 -0.6704
92.775 -0.6874
92.8 -0.7145
92.825 -0.7479
92.85 -0.785
92.875 -0.8202
92.9 -0.8446
92.925 -0.8544
92.95 -0.8533
92.975 -0.8438
93 -0.8303
93.025 -0.8129
93.05 -0.7924
93.075 -0.7781
93.1 -0.7717
93.125 -0.7753
93.15 -0.7864
93.175 -0.8045
93.2 -0.8285
93.225 -0.8586
93.25 -0.8942
93.275 -0.9311
93.3 -0.9619
93.325 -0.9861
93.35 -1.009
93.375 -1.0336
93.4 -1.0585
93.425 -1.0778
93.45 -1.0736
93.475 -1.0483
93.5 -1.0207
93.525 -1.0015
93.55 -0.9925
93.575 -0.9919
93.6 -0.99
93.625 -0.9775
93.65 -0.9596
93.675 -0.9435
93.7 -0.9339
93.725 -0.9342
93.75 -0.9447
93.775 -0.9634
93.8 -0.9865
93.825 -1.0136
93.85 -1.0444
93.875 -1.079
93.9 -1.1164
93.925 -1.1527
93.95 -1.1827
93.975 -1.2024
94 -1.2124
94.025 -1.2196
94.05 -1.2262
94.075 -1.2242
94.1 -1.2109
94.125 -1.1842
94.15 -1.1388
94.175 -1.0744
94.2 -1.0015
94.225 -0.9282
94.25 -0.8618
94.275 -0.8064
94.3 -0.7631
94.325 -0.729
94.35 -0.7047
94.375 -0.6897
94.4 -0.6868
94.425 -0.6942
94.45 -0.709
94.475 -0.7271
94.5 -0.7435
94.525 -0.7545
94.55 -0.7596
94.575 -0.7627
94.6 -0.7645
94.625 -0.7673
94.65 -0.7696
94.675 -0.7711
94.7 -0.7757
94.725 -0.7818
94.75 -0.7913
94.775 -0.8032
94.8 -0.8204
94.825 -0.8445
94.85 -0.8727
94.875 -0.9026
94.9 -0.9304
94.925 -0.9534
94.95 -0.9724
94.975 -0.9855
95 -0.9894
95.025 -0.9816
95.05 -0.9702
95.075 -0.961
95.1 -0.9568
95.125 -0.9553
95.15 -0.956
95.175 -0.9569
95.2 -0.9584
95.225 -0.9657
95.25 -0.9815
95.275 -1.0031
95.3 -1.0265
95.325 -1.0473
95.35 -1.0655
95.375 -1.0866
95.4 -1.1106
95.425 -1.1362
95.45 -1.1636
95.475 -1.1943
95.5 -1.2279
95.525 -1.2591
95.55 -1.2855
95.575 -1.3095
95.6 -1.3278
95.625 -1.3381
95.65 -1.3404
95.675 -1.3352
95.7 -1.3243
95.725 -1.3095
95.75 -1.2935
95.775 -1.2802
95.8 -1.2729
95.825 -1.2747
95.85 -1.2837
95.875 -1.3024
95.9 -1.3286
95.925 -1.3595
95.95 -1.3985
95.975 -1.4443
96 -1.4981
96.025 -1.558
96.05 -1.6215
96.075 -1.6845
96.1 -1.7481
96.125 -1.8114
96.15 -1.8733
96.175 -1.9278
96.2 -1.9737
96.225 -2.013
96.25 -2.0508
96.275 -2.0986
96.3 -2.1492
96.325 -2.1938
96.35 -2.2321
96.375 -2.2647
96.4 -2.2897
96.425 -2.3079
96.45 -2.3211
96.475 -2.3348
96.5 -2.3424
96.525 -2.3451
96.55 -2.3469
96.575 -2.3453
96.6 -2.3393
96.625 -2.3272
96.65 -2.3093
96.675 -2.2833
96.7 -2.2498
96.725 -2.1981
96.75 -2.1222
96.775 -2.0269
96.8 -1.9235
96.825 -1.8203
96.85 -1.7185
96.875 -1.6199
96.9 -1.5244
96.925 -1.4305
96.95 -1.3396
96.975 -1.2525
97 -1.1692
97.025 -1.0893
97.05 -1.0115
97.075 -0.9339
97.1 -0.8536
97.125 -0.7692
97.15 -0.6818
97.175 -0.5891
97.2 -0.4964
97.225 -0.4079
97.25 -0.3221
97.275 -0.2429
97.3 -0.1751
97.325 -0.1178
97.35 -0.0658
97.375 -0.0135
97.4 0.0429
97.425 0.1007
97.45 0.1538
97.475 0.2005
97.5 0.2409
97.525 0.2749
97.55 0.3036
97.575 0.3286
97.6 0.3493
97.625 0.3647
97.65 0.3766
97.675 0.386
97.7 0.3926
97.725 0.3952
97.75 0.3937
97.775 0.3869
97.8 0.3754
97.825 0.36
97.85 0.3423
97.875 0.3221
97.9 0.3064
97.925 0.2975
97.95 0.2982
97.975 0.3081
98 0.3159
98.025 0.3257
98.05 0.336
98.075 0.3461
98.1 0.3591
98.125 0.3737
98.15 0.3882
98.175 0.4036
98.2 0.419
98.225 0.4331
98.25 0.4495
98.275 0.4676
98.3 0.4898
98.325 0.5155
98.35 0.5437
98.375 0.5744
98.4 0.6057
98.425 0.6482
98.45 0.7039
98.475 0.7671
98.5 0.8289
98.525 0.886
98.55 0.9423
98.575 1.0028
98.6 1.0631
98.625 1.1187
98.65 1.1656
98.675 1.2047
98.7 1.2376
98.725 1.2654
98.75 1.2896
98.775 1.3118
98.8 1.3343
98.825 1.3539
98.85 1.3687
98.875 1.3798
98.9 1.3854
98.925 1.385
98.95 1.3803
98.975 1.3743
99 1.3689
99.025 1.3591
99.05 1.3426
99.075 1.3192
99.1 1.2893
99.125 1.2535
99.15 1.2132
99.175 1.1683
99.2 1.1215
99.225 1.0775
99.25 1.0408
99.275 1.011
99.3 0.9881
99.325 0.9728
99.35 0.9617
99.375 0.9543
99.4 0.9517
99.425 0.9544
99.45 0.9578
99.475 0.957
99.5 0.951
99.525 0.9394
99.55 0.9202
99.575 0.8933
99.6 0.8605
99.625 0.8247
99.65 0.7862
99.675 0.7433
99.7 0.6967
99.725 0.6423
99.75 0.5745
99.775 0.4995
99.8 0.4251
99.825 0.3517
99.85 0.2847
99.875 0.2275
99.9 0.1811
99.925 0.1417
99.95 0.1046
99.975 0.0655
100 0.0225
