# Supplementary material for: Uptake of N2O5 by aqueous aerosol unveiled using chemically accurate many-body potentials
Source: Nat Commun. 2022 Mar 10;13:1266. doi: 10.1038/s41467-022-28697-8 (PMC8913772; doi:10.1038/s41467-022-28697-8)
Supplement: Supplementary file 3 — Source Data [file 41467_2022_28697_MOESM3_ESM.zip › n2o5-uptake-data/Fig2/scattering/rep03run03/relcom_gds.dat]

0.025 11.8215
0.05 11.819
0.075 11.8166
0.1 11.8141
0.125 11.8116
0.15 11.8091
0.175 11.8066
0.2 11.8041
0.225 11.8015
0.25 11.7989
0.275 11.7963
0.3 11.7937
0.325 11.7911
0.35 11.7885
0.375 11.7858
0.4 11.7832
0.425 11.7805
0.45 11.7778
0.475 11.7751
0.5 11.7724
0.525 11.7696
0.55 11.7668
0.575 11.764
0.6 11.7612
0.625 11.7584
0.65 11.7556
0.675 11.7528
0.7 11.7499
0.725 11.7471
0.75 11.7442
0.775 11.7414
0.8 11.7385
0.825 11.7356
0.85 11.7327
0.875 11.7298
0.9 11.7269
0.925 11.724
0.95 11.721
0.975 11.7181
1 11.7151
1.025 11.7122
1.05 11.7092
1.075 11.7063
1.1 11.7033
1.125 11.7003
1.15 11.6973
1.175 11.6942
1.2 11.6912
1.225 11.6881
1.25 11.685
1.275 11.6819
1.3 11.6788
1.325 11.6757
1.35 11.6725
1.375 11.6693
1.4 11.6661
1.425 11.6629
1.45 11.6597
1.475 11.6565
1.5 11.6533
1.525 11.65
1.55 11.6467
1.575 11.6434
1.6 11.6401
1.625 11.6368
1.65 11.6335
1.675 11.6301
1.7 11.6267
1.725 11.6234
1.75 11.62
1.775 11.6166
1.8 11.6131
1.825 11.6097
1.85 11.6062
1.875 11.6027
1.9 11.5992
1.925 11.5957
1.95 11.5921
1.975 11.5885
2 11.5849
2.025 11.5812
2.05 11.5775
2.075 11.5738
2.1 11.5701
2.125 11.5664
2.15 11.5626
2.175 11.5588
2.2 11.5551
2.225 11.5513
2.25 11.5475
2.275 11.5437
2.3 11.5398
2.325 11.536
2.35 11.5322
2.375 11.5283
2.4 11.5245
2.425 11.5206
2.45 11.5167
2.475 11.5128
2.5 11.5089
2.525 11.505
2.55 11.501
2.575 11.4971
2.6 11.4931
2.625 11.4892
2.65 11.4852
2.675 11.4812
2.7 11.4772
2.725 11.4732
2.75 11.4692
2.775 11.4651
2.8 11.461
2.825 11.4569
2.85 11.4528
2.875 11.4487
2.9 11.4446
2.925 11.4404
2.95 11.4362
2.975 11.432
3 11.4278
3.025 11.4236
3.05 11.4194
3.075 11.4152
3.1 11.4109
3.125 11.4066
3.15 11.4023
3.175 11.3979
3.2 11.3936
3.225 11.3892
3.25 11.3848
3.275 11.3804
3.3 11.376
3.325 11.3715
3.35 11.367
3.375 11.3625
3.4 11.358
3.425 11.3535
3.45 11.3489
3.475 11.3443
3.5 11.3396
3.525 11.3349
3.55 11.3302
3.575 11.3255
3.6 11.3208
3.625 11.316
3.65 11.3112
3.675 11.3064
3.7 11.3016
3.725 11.2968
3.75 11.292
3.775 11.2872
3.8 11.2825
3.825 11.2777
3.85 11.2728
3.875 11.268
3.9 11.2632
3.925 11.2584
3.95 11.2535
3.975 11.2486
4 11.2437
4.025 11.2388
4.05 11.2339
4.075 11.229
4.1 11.224
4.125 11.2191
4.15 11.2141
4.175 11.2091
4.2 11.2041
4.225 11.1991
4.25 11.1941
4.275 11.1891
4.3 11.184
4.325 11.179
4.35 11.1739
4.375 11.1688
4.4 11.1637
4.425 11.1586
4.45 11.1534
4.475 11.1483
4.5 11.1431
4.525 11.138
4.55 11.1327
4.575 11.1275
4.6 11.1222
4.625 11.1169
4.65 11.1115
4.675 11.1061
4.7 11.1006
4.725 11.0951
4.75 11.0896
4.775 11.084
4.8 11.0784
4.825 11.0728
4.85 11.0671
4.875 11.0614
4.9 11.0557
4.925 11.05
4.95 11.0443
4.975 11.0385
5 11.0327
5.025 11.0269
5.05 11.0211
5.075 11.0153
5.1 11.0095
5.125 11.0037
5.15 10.9978
5.175 10.992
5.2 10.9861
5.225 10.9803
5.25 10.9744
5.275 10.9686
5.3 10.9627
5.325 10.9568
5.35 10.951
5.375 10.9451
5.4 10.9392
5.425 10.9333
5.45 10.9274
5.475 10.9215
5.5 10.9155
5.525 10.9096
5.55 10.9037
5.575 10.8978
5.6 10.8918
5.625 10.8859
5.65 10.8799
5.675 10.874
5.7 10.868
5.725 10.862
5.75 10.856
5.775 10.8499
5.8 10.8439
5.825 10.8378
5.85 10.8317
5.875 10.8256
5.9 10.8195
5.925 10.8134
5.95 10.8072
5.975 10.801
6 10.7948
6.025 10.7886
6.05 10.7824
6.075 10.7762
6.1 10.77
6.125 10.7638
6.15 10.7575
6.175 10.7513
6.2 10.745
6.225 10.7387
6.25 10.7323
6.275 10.726
6.3 10.7196
6.325 10.7132
6.35 10.7068
6.375 10.7003
6.4 10.6938
6.425 10.6873
6.45 10.6808
6.475 10.6743
6.5 10.6677
6.525 10.661
6.55 10.6544
6.575 10.6476
6.6 10.6409
6.625 10.6341
6.65 10.6273
6.675 10.6205
6.7 10.6136
6.725 10.6067
6.75 10.5998
6.775 10.5929
6.8 10.5859
6.825 10.579
6.85 10.572
6.875 10.5649
6.9 10.5579
6.925 10.5508
6.95 10.5438
6.975 10.5367
7 10.5296
7.025 10.5224
7.05 10.5153
7.075 10.5082
7.1 10.501
7.125 10.4939
7.15 10.4868
7.175 10.4796
7.2 10.4725
7.225 10.4654
7.25 10.4582
7.275 10.4511
7.3 10.4439
7.325 10.4368
7.35 10.4296
7.375 10.4224
7.4 10.4151
7.425 10.4079
7.45 10.4006
7.475 10.3933
7.5 10.386
7.525 10.3786
7.55 10.3712
7.575 10.3638
7.6 10.3563
7.625 10.3488
7.65 10.3413
7.675 10.3338
7.7 10.3261
7.725 10.3185
7.75 10.3108
7.775 10.3031
7.8 10.2953
7.825 10.2876
7.85 10.2798
7.875 10.272
7.9 10.2642
7.925 10.2563
7.95 10.2484
7.975 10.2404
8 10.2323
8.025 10.2243
8.05 10.2161
8.075 10.208
8.1 10.1997
8.125 10.1914
8.15 10.1831
8.175 10.1747
8.2 10.1663
8.225 10.1578
8.25 10.1493
8.275 10.1407
8.3 10.1321
8.325 10.1235
8.35 10.1148
8.375 10.1062
8.4 10.0975
8.425 10.0887
8.45 10.08
8.475 10.0713
8.5 10.0625
8.525 10.0537
8.55 10.0448
8.575 10.036
8.6 10.0271
8.625 10.0181
8.65 10.0091
8.675 10.0001
8.7 9.9909
8.725 9.9818
8.75 9.9725
8.775 9.9632
8.8 9.9538
8.825 9.9444
8.85 9.9349
8.875 9.9253
8.9 9.9157
8.925 9.906
8.95 9.8962
8.975 9.8864
9 9.8765
9.025 9.8666
9.05 9.8566
9.075 9.8465
9.1 9.8363
9.125 9.826
9.15 9.8156
9.175 9.8051
9.2 9.7945
9.225 9.7839
9.25 9.7732
9.275 9.7625
9.3 9.7517
9.325 9.741
9.35 9.7303
9.375 9.7195
9.4 9.7087
9.425 9.6979
9.45 9.687
9.475 9.6762
9.5 9.6654
9.525 9.6545
9.55 9.6437
9.575 9.6329
9.6 9.6222
9.625 9.6114
9.65 9.6005
9.675 9.5896
9.7 9.5786
9.725 9.5676
9.75 9.5566
9.775 9.5455
9.8 9.5344
9.825 9.5232
9.85 9.5119
9.875 9.5005
9.9 9.4892
9.925 9.4779
9.95 9.4665
9.975 9.4549
10 9.4432
10.025 9.4316
10.05 9.42
10.075 9.4083
10.1 9.3966
10.125 9.3848
10.15 9.373
10.175 9.3611
10.2 9.3491
10.225 9.337
10.25 9.3247
10.275 9.3119
10.3 9.2986
10.325 9.2851
10.35 9.2712
10.375 9.2569
10.4 9.2422
10.425 9.2271
10.45 9.2115
10.475 9.1954
10.5 9.1788
10.525 9.1617
10.55 9.1441
10.575 9.1259
10.6 9.107
10.625 9.0875
10.65 9.0675
10.675 9.0471
10.7 9.0264
10.725 9.0055
10.75 8.9844
10.775 8.9629
10.8 8.9414
10.825 8.9197
10.85 8.898
10.875 8.8763
10.9 8.8545
10.925 8.8327
10.95 8.8109
10.975 8.789
11 8.7671
11.025 8.7451
11.05 8.7231
11.075 8.7011
11.1 8.6791
11.125 8.6571
11.15 8.6351
11.175 8.613
11.2 8.5909
11.225 8.5686
11.25 8.5463
11.275 8.524
11.3 8.5018
11.325 8.4797
11.35 8.4576
11.375 8.4355
11.4 8.4135
11.425 8.3917
11.45 8.3699
11.475 8.348
11.5 8.3263
11.525 8.3046
11.55 8.283
11.575 8.2617
11.6 8.2404
11.625 8.2191
11.65 8.1978
11.675 8.1767
11.7 8.1556
11.725 8.1345
11.75 8.1137
11.775 8.0929
11.8 8.0721
11.825 8.0511
11.85 8.0306
11.875 8.0101
11.9 7.9895
11.925 7.969
11.95 7.9486
11.975 7.928
12 7.9075
12.025 7.8869
12.05 7.8662
12.075 7.8455
12.1 7.8248
12.125 7.8038
12.15 7.7827
12.175 7.7612
12.2 7.7395
12.225 7.7176
12.25 7.6956
12.275 7.6734
12.3 7.651
12.325 7.6283
12.35 7.6055
12.375 7.5823
12.4 7.5589
12.425 7.5353
12.45 7.5113
12.475 7.4868
12.5 7.4618
12.525 7.4366
12.55 7.4108
12.575 7.3844
12.6 7.3577
12.625 7.3307
12.65 7.3033
12.675 7.2753
12.7 7.2469
12.725 7.2183
12.75 7.1891
12.775 7.1596
12.8 7.1297
12.825 7.0995
12.85 7.0687
12.875 7.0373
12.9 7.0054
12.925 6.973
12.95 6.94
12.975 6.9065
13 6.8726
13.025 6.8381
13.05 6.803
13.075 6.7675
13.1 6.7312
13.125 6.6943
13.15 6.6568
13.175 6.6186
13.2 6.5797
13.225 6.5396
13.25 6.4989
13.275 6.4575
13.3 6.4155
13.325 6.3728
13.35 6.3293
13.375 6.2849
13.4 6.2396
13.425 6.1931
13.45 6.1454
13.475 6.0964
13.5 6.0463
13.525 5.995
13.55 5.9424
13.575 5.8886
13.6 5.8336
13.625 5.7771
13.65 5.7193
13.675 5.6599
13.7 5.5992
13.725 5.537
13.75 5.4733
13.775 5.4083
13.8 5.3417
13.825 5.2739
13.85 5.2044
13.875 5.1331
13.9 5.0598
13.925 4.985
13.95 4.9087
13.975 4.8304
14 4.7499
14.025 4.6672
14.05 4.5816
14.075 4.4925
14.1 4.4001
14.125 4.3041
14.15 4.2043
14.175 4.1
14.2 3.9915
14.225 3.8782
14.25 3.7606
14.275 3.6386
14.3 3.5122
14.325 3.382
14.35 3.2507
14.375 3.1216
14.4 2.9967
14.425 2.8848
14.45 2.78
14.475 2.6773
14.5 2.5773
14.525 2.4782
14.55 2.376
14.575 2.2715
14.6 2.1654
14.625 2.0638
14.65 1.9738
14.675 1.9033
14.7 1.8524
14.725 1.819
14.75 1.8055
14.775 1.8077
14.8 1.8197
14.825 1.8386
14.85 1.8614
14.875 1.8855
14.9 1.9082
14.925 1.9254
14.95 1.9351
14.975 1.9377
15 1.9358
15.025 1.9302
15.05 1.9232
15.075 1.9155
15.1 1.9101
15.125 1.9083
15.15 1.9074
15.175 1.9001
15.2 1.8893
15.225 1.8792
15.25 1.8746
15.275 1.8868
15.3 1.9137
15.325 1.9428
15.35 1.9686
15.375 1.9884
15.4 1.9977
15.425 1.9961
15.45 1.988
15.475 1.9707
15.5 1.9435
15.525 1.9143
15.55 1.8923
15.575 1.8758
15.6 1.856
15.625 1.8331
15.65 1.8083
15.675 1.7857
15.7 1.7743
15.725 1.7794
15.75 1.7979
15.775 1.8163
15.8 1.8285
15.825 1.8324
15.85 1.8285
15.875 1.8199
15.9 1.8077
15.925 1.7922
15.95 1.7747
15.975 1.7582
16 1.7426
16.025 1.7251
16.05 1.7049
16.075 1.6813
16.1 1.6533
16.125 1.622
16.15 1.5862
16.175 1.5445
16.2 1.5032
16.225 1.4649
16.25 1.4318
16.275 1.3994
16.3 1.3621
16.325 1.3192
16.35 1.2716
16.375 1.2238
16.4 1.1826
16.425 1.1506
16.45 1.128
16.475 1.1136
16.5 1.1032
16.525 1.0927
16.55 1.0808
16.575 1.0673
16.6 1.052
16.625 1.0304
16.65 0.9986
16.675 0.9579
16.7 0.9086
16.725 0.8545
16.75 0.8011
16.775 0.7475
16.8 0.6964
16.825 0.653
16.85 0.6294
16.875 0.6272
16.9 0.638
16.925 0.661
16.95 0.6969
16.975 0.7416
17 0.7903
17.025 0.8389
17.05 0.883
17.075 0.9246
17.1 0.9651
17.125 1.0066
17.15 1.0546
17.175 1.1093
17.2 1.1678
17.225 1.2273
17.25 1.286
17.275 1.3418
17.3 1.3997
17.325 1.4639
17.35 1.5323
17.375 1.6029
17.4 1.6777
17.425 1.7581
17.45 1.8412
17.475 1.9235
17.5 2.011
17.525 2.1088
17.55 2.2112
17.575 2.3098
17.6 2.4014
17.625 2.4883
17.65 2.5729
17.675 2.6565
17.7 2.7365
17.725 2.8121
17.75 2.8841
17.775 2.9518
17.8 3.0141
17.825 3.071
17.85 3.1232
17.875 3.1711
17.9 3.2146
17.925 3.2544
17.95 3.2909
17.975 3.3237
18 3.3523
18.025 3.3766
18.05 3.396
18.075 3.4113
18.1 3.4231
18.125 3.4318
18.15 3.4369
18.175 3.4388
18.2 3.4376
18.225 3.4336
18.25 3.4264
18.275 3.4147
18.3 3.3988
18.325 3.3794
18.35 3.3569
18.375 3.331
18.4 3.3012
18.425 3.2675
18.45 3.23
18.475 3.1888
18.5 3.1442
18.525 3.0957
18.55 3.043
18.575 2.9844
18.6 2.9203
18.625 2.8501
18.65 2.7739
18.675 2.6932
18.7 2.6086
18.725 2.5191
18.75 2.4244
18.775 2.3278
18.8 2.2338
18.825 2.1454
18.85 2.061
18.875 1.9814
18.9 1.9048
18.925 1.8253
18.95 1.7424
18.975 1.6595
19 1.5831
19.025 1.5126
19.05 1.4401
19.075 1.3619
19.1 1.2786
19.125 1.1924
19.15 1.1076
19.175 1.0341
19.2 0.9803
19.225 0.9402
19.25 0.9081
19.275 0.8796
19.3 0.8555
19.325 0.8321
19.35 0.8044
19.375 0.7726
19.4 0.7364
19.425 0.6947
19.45 0.6465
19.475 0.5932
19.5 0.5396
19.525 0.4878
19.55 0.4376
19.575 0.3865
19.6 0.3359
19.625 0.2834
19.65 0.2287
19.675 0.1773
19.7 0.1404
19.725 0.1238
19.75 0.1257
19.775 0.1303
19.8 0.1284
19.825 0.1184
19.85 0.0993
19.875 0.0735
19.9 0.0448
19.925 0.0135
19.95 -0.0198
19.975 -0.0503
20 -0.0795
20.025 -0.1058
20.05 -0.1271
20.075 -0.1451
20.1 -0.1612
20.125 -0.1795
20.15 -0.2027
20.175 -0.2307
20.2 -0.2579
20.225 -0.2734
20.25 -0.2743
20.275 -0.2665
20.3 -0.2553
20.325 -0.2404
20.35 -0.2249
20.375 -0.2166
20.4 -0.2193
20.425 -0.2298
20.45 -0.2429
20.475 -0.2567
20.5 -0.2686
20.525 -0.2764
20.55 -0.282
20.575 -0.2838
20.6 -0.2794
20.625 -0.2663
20.65 -0.2416
20.675 -0.202
20.7 -0.1489
20.725 -0.0904
20.75 -0.033
20.775 0.0168
20.8 0.058
20.825 0.0916
20.85 0.1184
20.875 0.1378
20.9 0.1566
20.925 0.1833
20.95 0.2124
20.975 0.2449
21 0.2786
21.025 0.3183
21.05 0.366
21.075 0.4183
21.1 0.4691
21.125 0.5164
21.15 0.5575
21.175 0.5901
21.2 0.6136
21.225 0.6276
21.25 0.632
21.275 0.629
21.3 0.6206
21.325 0.6104
21.35 0.5977
21.375 0.581
21.4 0.5628
21.425 0.5556
21.45 0.5636
21.475 0.5796
21.5 0.5968
21.525 0.6082
21.55 0.6125
21.575 0.6177
21.6 0.6239
21.625 0.6265
21.65 0.6224
21.675 0.613
21.7 0.5997
21.725 0.5851
21.75 0.5707
21.775 0.5595
21.8 0.5533
21.825 0.5578
21.85 0.5781
21.875 0.6134
21.9 0.6548
21.925 0.6949
21.95 0.7293
21.975 0.7581
22 0.7793
22.025 0.7947
22.05 0.8029
22.075 0.8051
22.1 0.8022
22.125 0.8001
22.15 0.799
22.175 0.7894
22.2 0.7693
22.225 0.7452
22.25 0.7324
22.275 0.7514
22.3 0.8097
22.325 0.8954
22.35 0.9985
22.375 1.1067
22.4 1.2147
22.425 1.3171
22.45 1.4087
22.475 1.485
22.5 1.548
22.525 1.6015
22.55 1.6471
22.575 1.6849
22.6 1.715
22.625 1.7367
22.65 1.7517
22.675 1.7618
22.7 1.7676
22.725 1.7672
22.75 1.7617
22.775 1.7601
22.8 1.7658
22.825 1.7761
22.85 1.7852
22.875 1.7942
22.9 1.7992
22.925 1.7966
22.95 1.788
22.975 1.7756
23 1.7629
23.025 1.7552
23.05 1.7534
23.075 1.7571
23.1 1.7628
23.125 1.7703
23.15 1.7766
23.175 1.7783
23.2 1.773
23.225 1.7635
23.25 1.7537
23.275 1.7441
23.3 1.7338
23.325 1.7199
23.35 1.6998
23.375 1.6733
23.4 1.6395
23.425 1.5986
23.45 1.5514
23.475 1.5009
23.5 1.4473
23.525 1.3947
23.55 1.3516
23.575 1.3203
23.6 1.2948
23.625 1.2693
23.65 1.2415
23.675 1.2085
23.7 1.1704
23.725 1.1256
23.75 1.0774
23.775 1.0294
23.8 0.9849
23.825 0.9425
23.85 0.8994
23.875 0.8605
23.9 0.826
23.925 0.7921
23.95 0.7567
23.975 0.7233
24 0.6987
24.025 0.68
24.05 0.6629
24.075 0.6503
24.1 0.6434
24.125 0.6351
24.15 0.6237
24.175 0.6074
24.2 0.586
24.225 0.561
24.25 0.5339
24.275 0.5045
24.3 0.4737
24.325 0.4418
24.35 0.4122
24.375 0.3876
24.4 0.3749
24.425 0.375
24.45 0.382
24.475 0.3917
24.5 0.4112
24.525 0.4442
24.55 0.4863
24.575 0.5276
24.6 0.5649
24.625 0.5948
24.65 0.6186
24.675 0.638
24.7 0.6564
24.725 0.6738
24.75 0.6861
24.775 0.6891
24.8 0.6818
24.825 0.6627
24.85 0.6323
24.875 0.5937
24.9 0.5482
24.925 0.4958
24.95 0.4454
24.975 0.3985
25 0.3513
25.025 0.3046
25.05 0.2573
25.075 0.2163
25.1 0.1828
25.125 0.1574
25.15 0.1381
25.175 0.1205
25.2 0.1047
25.225 0.0882
25.25 0.0815
25.275 0.0966
25.3 0.1272
25.325 0.1565
25.35 0.181
25.375 0.1994
25.4 0.2118
25.425 0.2176
25.45 0.2194
25.475 0.2198
25.5 0.2317
25.525 0.2526
25.55 0.2776
25.575 0.3058
25.6 0.3327
25.625 0.3525
25.65 0.3658
25.675 0.3729
25.7 0.3798
25.725 0.3948
25.75 0.4263
25.775 0.4757
25.8 0.5357
25.825 0.5963
25.85 0.6522
25.875 0.7009
25.9 0.7397
25.925 0.7701
25.95 0.7959
25.975 0.8243
26 0.8616
26.025 0.9057
26.05 0.9528
26.075 0.997
26.1 1.0353
26.125 1.0655
26.15 1.086
26.175 1.0989
26.2 1.1042
26.225 1.1063
26.25 1.1115
26.275 1.1267
26.3 1.1522
26.325 1.1865
26.35 1.2337
26.375 1.2978
26.4 1.3744
26.425 1.455
26.45 1.5336
26.475 1.6098
26.5 1.6816
26.525 1.7464
26.55 1.8054
26.575 1.8616
26.6 1.923
26.625 1.9947
26.65 2.0762
26.675 2.1597
26.7 2.2382
26.725 2.3095
26.75 2.3735
26.775 2.4336
26.8 2.492
26.825 2.5475
26.85 2.6025
26.875 2.657
26.9 2.7097
26.925 2.7591
26.95 2.8046
26.975 2.846
27 2.8826
27.025 2.9146
27.05 2.9427
27.075 2.9667
27.1 2.9873
27.125 3.0043
27.15 3.0176
27.175 3.0271
27.2 3.0336
27.225 3.0386
27.25 3.0482
27.275 3.0701
27.3 3.1003
27.325 3.1362
27.35 3.1757
27.375 3.221
27.4 3.2711
27.425 3.3239
27.45 3.3767
27.475 3.4265
27.5 3.473
27.525 3.5167
27.55 3.5572
27.575 3.5944
27.6 3.628
27.625 3.6582
27.65 3.6849
27.675 3.708
27.7 3.7278
27.725 3.7448
27.75 3.7591
27.775 3.771
27.8 3.7807
27.825 3.7886
27.85 3.7941
27.875 3.7974
27.9 3.7984
27.925 3.7968
27.95 3.792
27.975 3.7846
28 3.7743
28.025 3.761
28.05 3.7446
28.075 3.7251
28.1 3.7031
28.125 3.6785
28.15 3.6506
28.175 3.6193
28.2 3.585
28.225 3.5472
28.25 3.505
28.275 3.4577
28.3 3.4062
28.325 3.3503
28.35 3.2896
28.375 3.224
28.4 3.1533
28.425 3.0785
28.45 3.0005
28.475 2.9194
28.5 2.8357
28.525 2.7509
28.55 2.666
28.575 2.5832
28.6 2.5048
28.625 2.4343
28.65 2.3732
28.675 2.3213
28.7 2.2761
28.725 2.2449
28.75 2.2225
28.775 2.2042
28.8 2.1898
28.825 2.1816
28.85 2.1781
28.875 2.1823
28.9 2.1965
28.925 2.2142
28.95 2.2289
28.975 2.2412
29 2.2498
29.025 2.2529
29.05 2.2492
29.075 2.2386
29.1 2.2204
29.125 2.193
29.15 2.157
29.175 2.1138
29.2 2.0652
29.225 2.0138
29.25 1.9693
29.275 1.9389
29.3 1.9204
29.325 1.9074
29.35 1.8953
29.375 1.8846
29.4 1.8723
29.425 1.8502
29.45 1.8184
29.475 1.7829
29.5 1.7421
29.525 1.6951
29.55 1.6482
29.575 1.6057
29.6 1.5649
29.625 1.5253
29.65 1.4869
29.675 1.4495
29.7 1.4156
29.725 1.3887
29.75 1.3675
29.775 1.3481
29.8 1.3257
29.825 1.2993
29.85 1.2711
29.875 1.2407
29.9 1.207
29.925 1.1677
29.95 1.1193
29.975 1.062
30 0.9964
30.025 0.9223
30.05 0.8398
30.075 0.7482
30.1 0.6517
30.125 0.565
30.15 0.4913
30.175 0.4219
30.2 0.3466
30.225 0.2682
30.25 0.1862
30.275 0.1021
30.3 0.0219
30.325 -0.0538
30.35 -0.1237
30.375 -0.1913
30.4 -0.2559
30.425 -0.3148
30.45 -0.3667
30.475 -0.4154
30.5 -0.4622
30.525 -0.5028
30.55 -0.534
30.575 -0.5555
30.6 -0.5722
30.625 -0.5887
30.65 -0.6086
30.675 -0.6301
30.7 -0.6497
30.725 -0.6585
30.75 -0.6532
30.775 -0.6316
30.8 -0.5904
30.825 -0.5289
30.85 -0.4564
30.875 -0.3805
30.9 -0.3066
30.925 -0.238
30.95 -0.1773
30.975 -0.1226
31 -0.0745
31.025 -0.032
31.05 0.0037
31.075 0.0318
31.1 0.0507
31.125 0.0618
31.15 0.0665
31.175 0.0665
31.2 0.0637
31.225 0.0621
31.25 0.0632
31.275 0.0666
31.3 0.0746
31.325 0.0867
31.35 0.1016
31.375 0.1154
31.4 0.1221
31.425 0.1198
31.45 0.1082
31.475 0.0906
31.5 0.0711
31.525 0.0515
31.55 0.0307
31.575 0.007
31.6 -0.0209
31.625 -0.0527
31.65 -0.0868
31.675 -0.1214
31.7 -0.1548
31.725 -0.1895
31.75 -0.2287
31.775 -0.2733
31.8 -0.3223
31.825 -0.3734
31.85 -0.4246
31.875 -0.4771
31.9 -0.5305
31.925 -0.584
31.95 -0.6386
31.975 -0.6916
32 -0.7434
32.025 -0.7949
32.05 -0.8482
32.075 -0.8995
32.1 -0.9415
32.125 -0.9717
32.15 -0.9899
32.175 -0.999
32.2 -0.9987
32.225 -0.9893
32.25 -0.9751
32.275 -0.9637
32.3 -0.9518
32.325 -0.9393
32.35 -0.923
32.375 -0.9003
32.4 -0.8702
32.425 -0.8358
32.45 -0.7979
32.475 -0.7525
32.5 -0.6987
32.525 -0.6389
32.55 -0.5733
32.575 -0.5004
32.6 -0.4212
32.625 -0.3432
32.65 -0.2712
32.675 -0.2049
32.7 -0.1453
32.725 -0.0933
32.75 -0.0507
32.775 -0.017
32.8 0.0075
32.825 0.0201
32.85 0.0247
32.875 0.0275
32.9 0.0342
32.925 0.0443
32.95 0.0585
32.975 0.0718
33 0.0808
33.025 0.0795
33.05 0.0673
33.075 0.0475
33.1 0.0226
33.125 0.0004
33.15 -0.0179
33.175 -0.0332
33.2 -0.0488
33.225 -0.0658
33.25 -0.0832
33.275 -0.103
33.3 -0.1279
33.325 -0.1558
33.35 -0.1834
33.375 -0.2073
33.4 -0.2134
33.425 -0.1967
33.45 -0.1733
33.475 -0.1549
33.5 -0.1428
33.525 -0.1371
33.55 -0.1409
33.575 -0.1537
33.6 -0.1673
33.625 -0.1751
33.65 -0.1787
33.675 -0.1772
33.7 -0.1715
33.725 -0.1594
33.75 -0.135
33.775 -0.0966
33.8 -0.0475
33.825 0.0066
33.85 0.0628
33.875 0.1202
33.9 0.1745
33.925 0.2277
33.95 0.2784
33.975 0.3245
34 0.3635
34.025 0.3969
34.05 0.4267
34.075 0.4547
34.1 0.4787
34.125 0.4966
34.15 0.5062
34.175 0.5058
34.2 0.4948
34.225 0.4734
34.25 0.4407
34.275 0.3969
34.3 0.3441
34.325 0.2859
34.35 0.2352
34.375 0.1987
34.4 0.1747
34.425 0.1569
34.45 0.139
34.475 0.1195
34.5 0.0957
34.525 0.0634
34.55 0.0225
34.575 -0.0262
34.6 -0.078
34.625 -0.1333
34.65 -0.1977
34.675 -0.2663
34.7 -0.3338
34.725 -0.397
34.75 -0.4508
34.775 -0.4917
34.8 -0.5226
34.825 -0.5489
34.85 -0.5762
34.875 -0.6051
34.9 -0.6303
34.925 -0.6426
34.95 -0.6399
34.975 -0.6261
35 -0.6076
35.025 -0.5863
35.05 -0.5686
35.075 -0.5548
35.1 -0.5445
35.125 -0.5397
35.15 -0.5377
35.175 -0.531
35.2 -0.5188
35.225 -0.5054
35.25 -0.497
35.275 -0.4958
35.3 -0.5019
35.325 -0.5126
35.35 -0.5254
35.375 -0.5333
35.4 -0.5283
35.425 -0.513
35.45 -0.4938
35.475 -0.4726
35.5 -0.4469
35.525 -0.4177
35.55 -0.389
35.575 -0.3603
35.6 -0.3328
35.625 -0.3082
35.65 -0.2913
35.675 -0.2842
35.7 -0.2853
35.725 -0.2903
35.75 -0.296
35.775 -0.3038
35.8 -0.3175
35.825 -0.3417
35.85 -0.3724
35.875 -0.4041
35.9 -0.43
35.925 -0.4502
35.95 -0.4617
35.975 -0.4616
36 -0.4514
36.025 -0.4365
36.05 -0.4202
36.075 -0.3986
36.1 -0.3775
36.125 -0.3604
36.15 -0.3504
36.175 -0.3507
36.2 -0.3599
36.225 -0.3792
36.25 -0.4114
36.275 -0.4611
36.3 -0.5293
36.325 -0.6144
36.35 -0.7107
36.375 -0.8105
36.4 -0.9047
36.425 -0.9832
36.45 -1.0542
36.475 -1.1246
36.5 -1.1908
36.525 -1.2527
36.55 -1.3109
36.575 -1.3637
36.6 -1.4122
36.625 -1.4566
36.65 -1.4971
36.675 -1.5354
36.7 -1.5712
36.725 -1.602
36.75 -1.6257
36.775 -1.6421
36.8 -1.6505
36.825 -1.6527
36.85 -1.6462
36.875 -1.6318
36.9 -1.6151
36.925 -1.5991
36.95 -1.5838
36.975 -1.5546
37 -1.4972
37.025 -1.4151
37.05 -1.3171
37.075 -1.2162
37.1 -1.1164
37.125 -1.0203
37.15 -0.9287
37.175 -0.8429
37.2 -0.7641
37.225 -0.6916
37.25 -0.6215
37.275 -0.5502
37.3 -0.4812
37.325 -0.4189
37.35 -0.3637
37.375 -0.3167
37.4 -0.2765
37.425 -0.24
37.45 -0.2068
37.475 -0.1804
37.5 -0.1589
37.525 -0.1426
37.55 -0.1355
37.575 -0.1349
37.6 -0.1407
37.625 -0.1534
37.65 -0.1741
37.675 -0.2039
37.7 -0.2414
37.725 -0.2829
37.75 -0.3207
37.775 -0.3488
37.8 -0.3673
37.825 -0.384
37.85 -0.4011
37.875 -0.4193
37.9 -0.4377
37.925 -0.4467
37.95 -0.4501
37.975 -0.451
38 -0.4485
38.025 -0.4389
38.05 -0.4223
38.075 -0.3951
38.1 -0.3617
38.125 -0.3264
38.15 -0.2883
38.175 -0.25
38.2 -0.217
38.225 -0.1914
38.25 -0.1746
38.275 -0.1647
38.3 -0.156
38.325 -0.1446
38.35 -0.1351
38.375 -0.1303
38.4 -0.131
38.425 -0.1407
38.45 -0.1577
38.475 -0.1777
38.5 -0.1928
38.525 -0.1997
38.55 -0.1989
38.575 -0.196
38.6 -0.1972
38.625 -0.2029
38.65 -0.2149
38.675 -0.2336
38.7 -0.2576
38.725 -0.2854
38.75 -0.3147
38.775 -0.3399
38.8 -0.3541
38.825 -0.3523
38.85 -0.3388
38.875 -0.32
38.9 -0.3003
38.925 -0.2774
38.95 -0.2492
38.975 -0.2135
39 -0.1646
39.025 -0.1036
39.05 -0.0412
39.075 0.0164
39.1 0.0679
39.125 0.1138
39.15 0.1521
39.175 0.1822
39.2 0.2021
39.225 0.2149
39.25 0.2226
39.275 0.2253
39.3 0.2255
39.325 0.222
39.35 0.2151
39.375 0.2149
39.4 0.2268
39.425 0.2493
39.45 0.2884
39.475 0.3419
39.5 0.3962
39.525 0.4482
39.55 0.4966
39.575 0.5438
39.6 0.5954
39.625 0.6464
39.65 0.6873
39.675 0.7147
39.7 0.7317
39.725 0.7429
39.75 0.7498
39.775 0.7542
39.8 0.7572
39.825 0.7608
39.85 0.7649
39.875 0.771
39.9 0.7819
39.925 0.7999
39.95 0.8273
39.975 0.8667
40 0.9225
40.025 0.983
40.05 1.0426
40.075 1.1016
40.1 1.163
40.125 1.2237
40.15 1.2818
40.175 1.3342
40.2 1.3808
40.225 1.425
40.25 1.4696
40.275 1.5163
40.3 1.5632
40.325 1.6099
40.35 1.6553
40.375 1.6973
40.4 1.7343
40.425 1.7675
40.45 1.802
40.475 1.8452
40.5 1.9
40.525 1.9574
40.55 2.0103
40.575 2.0554
40.6 2.0923
40.625 2.1209
40.65 2.1408
40.675 2.1518
40.7 2.1548
40.725 2.1507
40.75 2.1397
40.775 2.1232
40.8 2.1018
40.825 2.0758
40.85 2.0467
40.875 2.019
40.9 1.9947
40.925 1.9726
40.95 1.9504
40.975 1.9283
41 1.9038
41.025 1.875
41.05 1.8433
41.075 1.8096
41.1 1.7731
41.125 1.7305
41.15 1.681
41.175 1.6271
41.2 1.5712
41.225 1.515
41.25 1.4588
41.275 1.406
41.3 1.3549
41.325 1.3059
41.35 1.2624
41.375 1.2231
41.4 1.1868
41.425 1.1526
41.45 1.1191
41.475 1.0825
41.5 1.0413
41.525 0.996
41.55 0.9467
41.575 0.8923
41.6 0.8295
41.625 0.7586
41.65 0.6819
41.675 0.6019
41.7 0.5189
41.725 0.4393
41.75 0.3714
41.775 0.314
41.8 0.2613
41.825 0.2091
41.85 0.1536
41.875 0.0926
41.9 0.0281
41.925 -0.036
41.95 -0.099
41.975 -0.1636
42 -0.2273
42.025 -0.2818
42.05 -0.3363
42.075 -0.3963
42.1 -0.453
42.125 -0.4972
42.15 -0.5406
42.175 -0.5911
42.2 -0.65
42.225 -0.7087
42.25 -0.7537
42.275 -0.7801
42.3 -0.7993
42.325 -0.8176
42.35 -0.8409
42.375 -0.8644
42.4 -0.8831
42.425 -0.8904
42.45 -0.8884
42.475 -0.8886
42.5 -0.8915
42.525 -0.8913
42.55 -0.8788
42.575 -0.8536
42.6 -0.8128
42.625 -0.7536
42.65 -0.6797
42.675 -0.5937
42.7 -0.499
42.725 -0.3972
42.75 -0.2892
42.775 -0.1826
42.8 -0.0824
42.825 0.0097
42.85 0.0925
42.875 0.1701
42.9 0.2433
42.925 0.3091
42.95 0.3678
42.975 0.4187
43 0.4617
43.025 0.498
43.05 0.5292
43.075 0.5545
43.1 0.5747
43.125 0.5881
43.15 0.5923
43.175 0.5878
43.2 0.5744
43.225 0.5533
43.25 0.5249
43.275 0.4917
43.3 0.4589
43.325 0.4368
43.35 0.4267
43.375 0.4262
43.4 0.4283
43.425 0.427
43.45 0.418
43.475 0.399
43.5 0.3692
43.525 0.3271
43.55 0.2732
43.575 0.2076
43.6 0.1311
43.625 0.0447
43.65 -0.0499
43.675 -0.1413
43.7 -0.2216
43.725 -0.2899
43.75 -0.3481
43.775 -0.401
43.8 -0.4503
43.825 -0.4959
43.85 -0.5329
43.875 -0.5606
43.9 -0.5702
43.925 -0.5505
43.95 -0.521
43.975 -0.4919
44 -0.4651
44.025 -0.4437
44.05 -0.4289
44.075 -0.4202
44.1 -0.4179
44.125 -0.4245
44.15 -0.4373
44.175 -0.4562
44.2 -0.4822
44.225 -0.5157
44.25 -0.5507
44.275 -0.5824
44.3 -0.61
44.325 -0.6422
44.35 -0.6817
44.375 -0.7236
44.4 -0.762
44.425 -0.7901
44.45 -0.8058
44.475 -0.8163
44.5 -0.8258
44.525 -0.8327
44.55 -0.8409
44.575 -0.8522
44.6 -0.8675
44.625 -0.8864
44.65 -0.903
44.675 -0.9084
44.7 -0.8968
44.725 -0.8741
44.75 -0.8511
44.775 -0.8344
44.8 -0.8253
44.825 -0.8236
44.85 -0.8262
44.875 -0.8335
44.9 -0.8444
44.925 -0.8625
44.95 -0.8902
44.975 -0.9263
45 -0.9684
45.025 -1.0156
45.05 -1.0686
45.075 -1.1243
45.1 -1.1807
45.125 -1.2305
45.15 -1.262
45.175 -1.2753
45.2 -1.2771
45.225 -1.2692
45.25 -1.2533
45.275 -1.2289
45.3 -1.2042
45.325 -1.184
45.35 -1.1696
45.375 -1.1577
45.4 -1.1445
45.425 -1.1345
45.45 -1.1245
45.475 -1.1011
45.5 -1.0667
45.525 -1.0356
45.55 -1.0128
45.575 -0.9969
45.6 -0.9892
45.625 -0.9911
45.65 -1.0012
45.675 -1.0193
45.7 -1.0445
45.725 -1.0755
45.75 -1.1089
45.775 -1.1377
45.8 -1.1634
45.825 -1.1863
45.85 -1.2077
45.875 -1.2245
45.9 -1.2335
45.925 -1.2336
45.95 -1.2279
45.975 -1.2143
46 -1.1953
46.025 -1.1707
46.05 -1.1412
46.075 -1.0988
46.1 -1.0465
46.125 -0.984
46.15 -0.9138
46.175 -0.8364
46.2 -0.7534
46.225 -0.6667
46.25 -0.5804
46.275 -0.4942
46.3 -0.4055
46.325 -0.3149
46.35 -0.2213
46.375 -0.1228
46.4 -0.0191
46.425 0.0835
46.45 0.1791
46.475 0.269
46.5 0.3571
46.525 0.4459
46.55 0.5353
46.575 0.6269
46.6 0.7211
46.625 0.8173
46.65 0.9102
46.675 0.998
46.7 1.082
46.725 1.1584
46.75 1.2267
46.775 1.2866
46.8 1.339
46.825 1.384
46.85 1.4213
46.875 1.4508
46.9 1.4719
46.925 1.4855
46.95 1.4914
46.975 1.4911
47 1.4889
47.025 1.4856
47.05 1.4781
47.075 1.4677
47.1 1.4593
47.125 1.46
47.15 1.4733
47.175 1.4947
47.2 1.5133
47.225 1.5286
47.25 1.5403
47.275 1.5452
47.3 1.5427
47.325 1.5321
47.35 1.5136
47.375 1.4877
47.4 1.4561
47.425 1.4198
47.45 1.3783
47.475 1.3312
47.5 1.2796
47.525 1.2234
47.55 1.1622
47.575 1.0962
47.6 1.0239
47.625 0.9489
47.65 0.8713
47.675 0.7972
47.7 0.7348
47.725 0.6891
47.75 0.6473
47.775 0.6027
47.8 0.5568
47.825 0.5124
47.85 0.471
47.875 0.4387
47.9 0.4249
47.925 0.4361
47.95 0.4673
47.975 0.5066
48 0.5455
48.025 0.5793
48.05 0.6045
48.075 0.6257
48.1 0.643
48.125 0.6542
48.15 0.6577
48.175 0.6595
48.2 0.6666
48.225 0.6808
48.25 0.6976
48.275 0.7157
48.3 0.7376
48.325 0.7649
48.35 0.7985
48.375 0.8372
48.4 0.8827
48.425 0.9377
48.45 1.0052
48.475 1.0857
48.5 1.1781
48.525 1.2755
48.55 1.3735
48.575 1.4676
48.6 1.5556
48.625 1.6365
48.65 1.7107
48.675 1.7772
48.7 1.835
48.725 1.8836
48.75 1.9232
48.775 1.9545
48.8 1.9785
48.825 1.9963
48.85 2.0089
48.875 2.0193
48.9 2.0295
48.925 2.0383
48.95 2.0448
48.975 2.0461
49 2.043
49.025 2.0424
49.05 2.045
49.075 2.0424
49.1 2.0298
49.125 2.0062
49.15 1.9721
49.175 1.9334
49.2 1.8968
49.225 1.864
49.25 1.8276
49.275 1.7835
49.3 1.7315
49.325 1.6748
49.35 1.6179
49.375 1.5603
49.4 1.5008
49.425 1.4419
49.45 1.3866
49.475 1.338
49.5 1.2974
49.525 1.2674
49.55 1.2424
49.575 1.2171
49.6 1.1909
49.625 1.1596
49.65 1.1214
49.675 1.0777
49.7 1.0311
49.725 0.9845
49.75 0.9441
49.775 0.9124
49.8 0.8895
49.825 0.8748
49.85 0.8647
49.875 0.8552
49.9 0.8467
49.925 0.8299
49.95 0.8015
49.975 0.7632
50 0.7168
50.025 0.6648
50.05 0.6082
50.075 0.5457
50.1 0.4792
50.125 0.4162
50.15 0.3651
50.175 0.3254
50.2 0.2908
50.225 0.2577
50.25 0.2272
50.275 0.1918
50.3 0.1502
50.325 0.1047
50.35 0.057
50.375 0.0068
50.4 -0.0411
50.425 -0.0732
50.45 -0.0885
50.475 -0.0823
50.5 -0.0528
50.525 -0.0066
50.55 0.0429
50.575 0.0914
50.6 0.141
50.625 0.1945
50.65 0.2483
50.675 0.2982
50.7 0.3423
50.725 0.3806
50.75 0.4154
50.775 0.4431
50.8 0.4681
50.825 0.4901
50.85 0.5072
50.875 0.5184
50.9 0.5212
50.925 0.5157
50.95 0.5029
50.975 0.4835
51 0.4572
51.025 0.4246
51.05 0.3861
51.075 0.3455
51.1 0.3097
51.125 0.2886
51.15 0.2893
51.175 0.3004
51.2 0.3218
51.225 0.3504
51.25 0.3834
51.275 0.4164
51.3 0.4468
51.325 0.4742
51.35 0.5034
51.375 0.5412
51.4 0.5909
51.425 0.6522
51.45 0.7191
51.475 0.7856
51.5 0.8473
51.525 0.9015
51.55 0.9466
51.575 0.9822
51.6 1.0076
51.625 1.0226
51.65 1.0279
51.675 1.0249
51.7 1.0147
51.725 0.9992
51.75 0.9795
51.775 0.9558
51.8 0.9297
51.825 0.903
51.85 0.8787
51.875 0.8583
51.9 0.8443
51.925 0.8377
51.95 0.8434
51.975 0.8597
52 0.8764
52.025 0.8865
52.05 0.8899
52.075 0.887
52.1 0.8794
52.125 0.8654
52.15 0.8473
52.175 0.8281
52.2 0.8113
52.225 0.8004
52.25 0.7964
52.275 0.7997
52.3 0.805
52.325 0.8076
52.35 0.8066
52.375 0.8009
52.4 0.7901
52.425 0.7757
52.45 0.7595
52.475 0.7442
52.5 0.7298
52.525 0.7143
52.55 0.6965
52.575 0.6749
52.6 0.6514
52.625 0.6263
52.65 0.5978
52.675 0.5667
52.7 0.5346
52.725 0.5052
52.75 0.4892
52.775 0.4801
52.8 0.476
52.825 0.477
52.85 0.4798
52.875 0.4833
52.9 0.4837
52.925 0.4805
52.95 0.4765
52.975 0.4714
53 0.4681
53.025 0.4648
53.05 0.4558
53.075 0.4418
53.1 0.4229
53.125 0.4041
53.15 0.3937
53.175 0.3938
53.2 0.4042
53.225 0.413
53.25 0.4149
53.275 0.407
53.3 0.3915
53.325 0.3717
53.35 0.3508
53.375 0.3335
53.4 0.32
53.425 0.3046
53.45 0.2843
53.475 0.2584
53.5 0.228
53.525 0.197
53.55 0.1663
53.575 0.1331
53.6 0.0953
53.625 0.0514
53.65 0.0046
53.675 -0.0404
53.7 -0.0763
53.725 -0.0999
53.75 -0.1073
53.775 -0.093
53.8 -0.0577
53.825 -0.0068
53.85 0.0542
53.875 0.1235
53.9 0.2009
53.925 0.2848
53.95 0.3711
53.975 0.4581
54 0.5435
54.025 0.6238
54.05 0.6997
54.075 0.7707
54.1 0.8345
54.125 0.8888
54.15 0.934
54.175 0.9707
54.2 0.9992
54.225 1.0188
54.25 1.0292
54.275 1.0318
54.3 1.0272
54.325 1.016
54.35 0.9999
54.375 0.9799
54.4 0.9554
54.425 0.9267
54.45 0.895
54.475 0.8617
54.5 0.8293
54.525 0.7999
54.55 0.7789
54.575 0.7655
54.6 0.7553
54.625 0.7473
54.65 0.7388
54.675 0.7333
54.7 0.7305
54.725 0.7272
54.75 0.7196
54.775 0.7079
54.8 0.6943
54.825 0.6828
54.85 0.6795
54.875 0.6798
54.9 0.6804
54.925 0.6821
54.95 0.6825
54.975 0.6801
55 0.6746
55.025 0.6685
55.05 0.6628
55.075 0.6583
55.1 0.6546
55.125 0.6514
55.15 0.6463
55.175 0.6407
55.2 0.6312
55.225 0.613
55.25 0.586
55.275 0.55
55.3 0.5046
55.325 0.4506
55.35 0.392
55.375 0.3313
55.4 0.2705
55.425 0.2223
55.45 0.1894
55.475 0.168
55.5 0.1573
55.525 0.1481
55.55 0.1376
55.575 0.1259
55.6 0.1107
55.625 0.0908
55.65 0.0659
55.675 0.0362
55.7 0.0087
55.725 0.0013
55.75 0.0141
55.775 0.0325
55.8 0.0492
55.825 0.0598
55.85 0.066
55.875 0.0712
55.9 0.074
55.925 0.0743
55.95 0.0729
55.975 0.07
56 0.0671
56.025 0.0639
56.05 0.0594
56.075 0.0565
56.1 0.0521
56.125 0.044
56.15 0.03
56.175 0.0093
56.2 -0.0198
56.225 -0.0541
56.25 -0.0909
56.275 -0.125
56.3 -0.1587
56.325 -0.1929
56.35 -0.2237
56.375 -0.2518
56.4 -0.2817
56.425 -0.3143
56.45 -0.3404
56.475 -0.3429
56.5 -0.3241
56.525 -0.2981
56.55 -0.2667
56.575 -0.2279
56.6 -0.1744
56.625 -0.1092
56.65 -0.0403
56.675 0.0303
56.7 0.0957
56.725 0.1506
56.75 0.1951
56.775 0.2307
56.8 0.2551
56.825 0.2705
56.85 0.2781
56.875 0.2809
56.9 0.2812
56.925 0.2772
56.95 0.2693
56.975 0.2571
57 0.2416
57.025 0.2267
57.05 0.2129
57.075 0.2024
57.1 0.2014
57.125 0.2077
57.15 0.2165
57.175 0.227
57.2 0.2363
57.225 0.2437
57.25 0.2489
57.275 0.2591
57.3 0.2796
57.325 0.3083
57.35 0.3413
57.375 0.3739
57.4 0.4074
57.425 0.444
57.45 0.485
57.475 0.524
57.5 0.5571
57.525 0.586
57.55 0.6147
57.575 0.645
57.6 0.6778
57.625 0.7125
57.65 0.7477
57.675 0.7832
57.7 0.8192
57.725 0.8543
57.75 0.8896
57.775 0.9257
57.8 0.9626
57.825 0.9974
57.85 1.0287
57.875 1.0554
57.9 1.0756
57.925 1.0893
57.95 1.0958
57.975 1.0957
58 1.0902
58.025 1.0801
58.05 1.066
58.075 1.0475
58.1 1.0273
58.125 1.0087
58.15 0.9908
58.175 0.9716
58.2 0.9527
58.225 0.9398
58.25 0.9358
58.275 0.9344
58.3 0.9297
58.325 0.9207
58.35 0.9076
58.375 0.8885
58.4 0.8605
58.425 0.8238
58.45 0.7819
58.475 0.7398
58.5 0.6959
58.525 0.6468
58.55 0.5922
58.575 0.5338
58.6 0.4755
58.625 0.4223
58.65 0.3765
58.675 0.3365
58.7 0.3004
58.725 0.2686
58.75 0.2372
58.775 0.2017
58.8 0.1648
58.825 0.1248
58.85 0.0789
58.875 0.0278
58.9 -0.0228
58.925 -0.0632
58.95 -0.0917
58.975 -0.1141
59 -0.1338
59.025 -0.1445
59.05 -0.139
59.075 -0.1188
59.1 -0.09
59.125 -0.0539
59.15 -0.0167
59.175 0.0219
59.2 0.0645
59.225 0.1146
59.25 0.1689
59.275 0.2223
59.3 0.2684
59.325 0.3065
59.35 0.3379
59.375 0.3624
59.4 0.3837
59.425 0.4024
59.45 0.4183
59.475 0.4298
59.5 0.436
59.525 0.437
59.55 0.4331
59.575 0.4235
59.6 0.4127
59.625 0.4084
59.65 0.4091
59.675 0.4153
59.7 0.4276
59.725 0.4467
59.75 0.4679
59.775 0.4879
59.8 0.5063
59.825 0.5223
59.85 0.5345
59.875 0.54
59.9 0.5386
59.925 0.5325
59.95 0.5238
59.975 0.5136
60 0.5049
60.025 0.5008
60.05 0.507
60.075 0.5233
60.1 0.54
60.125 0.553
60.15 0.5662
60.175 0.5819
60.2 0.599
60.225 0.6131
60.25 0.6196
60.275 0.6194
60.3 0.6195
60.325 0.6208
60.35 0.6293
60.375 0.6392
60.4 0.6447
60.425 0.6453
60.45 0.6413
60.475 0.6315
60.5 0.6195
60.525 0.6157
60.55 0.6279
60.575 0.6494
60.6 0.6736
60.625 0.6977
60.65 0.7188
60.675 0.7369
60.7 0.7538
60.725 0.7665
60.75 0.7711
60.775 0.7693
60.8 0.7633
60.825 0.7533
60.85 0.7392
60.875 0.7242
60.9 0.7102
60.925 0.6953
60.95 0.6767
60.975 0.6526
61 0.621
61.025 0.5799
61.05 0.5314
61.075 0.4795
61.1 0.43
61.125 0.382
61.15 0.3382
61.175 0.3001
61.2 0.2665
61.225 0.2352
61.25 0.2002
61.275 0.1591
61.3 0.1116
61.325 0.0612
61.35 0.0098
61.375 -0.0399
61.4 -0.0923
61.425 -0.1456
61.45 -0.1976
61.475 -0.2394
61.5 -0.2606
61.525 -0.2614
61.55 -0.2521
61.575 -0.2427
61.6 -0.2372
61.625 -0.2376
61.65 -0.2459
61.675 -0.2533
61.7 -0.2631
61.725 -0.2814
61.75 -0.3073
61.775 -0.3421
61.8 -0.3824
61.825 -0.4265
61.85 -0.4717
61.875 -0.5093
61.9 -0.5341
61.925 -0.5519
61.95 -0.57
61.975 -0.5893
62 -0.6117
62.025 -0.6361
62.05 -0.658
62.075 -0.6723
62.1 -0.6722
62.125 -0.6536
62.15 -0.6258
62.175 -0.5901
62.2 -0.5536
62.225 -0.514
62.25 -0.4708
62.275 -0.4252
62.3 -0.3774
62.325 -0.3265
62.35 -0.2735
62.375 -0.2218
62.4 -0.1707
62.425 -0.1231
62.45 -0.0805
62.475 -0.0435
62.5 -0.0135
62.525 0.0127
62.55 0.0375
62.575 0.0651
62.6 0.0976
62.625 0.1401
62.65 0.1898
62.675 0.2396
62.7 0.2942
62.725 0.3528
62.75 0.4126
62.775 0.4764
62.8 0.5488
62.825 0.6295
62.85 0.7149
62.875 0.7997
62.9 0.8797
62.925 0.955
62.95 1.0228
62.975 1.0842
63 1.1424
63.025 1.1972
63.05 1.2475
63.075 1.295
63.1 1.3385
63.125 1.3793
63.15 1.418
63.175 1.4578
63.2 1.4953
63.225 1.5304
63.25 1.5618
63.275 1.5897
63.3 1.6142
63.325 1.6371
63.35 1.6573
63.375 1.6736
63.4 1.6852
63.425 1.6921
63.45 1.6954
63.475 1.6945
63.5 1.6933
63.525 1.6919
63.55 1.6867
63.575 1.6809
63.6 1.6846
63.625 1.705
63.65 1.7416
63.675 1.7894
63.7 1.8437
63.725 1.899
63.75 1.9512
63.775 1.998
63.8 2.0389
63.825 2.0744
63.85 2.1042
63.875 2.1281
63.9 2.1447
63.925 2.1537
63.95 2.1559
63.975 2.1516
64 2.1422
64.025 2.1271
64.05 2.1062
64.075 2.0801
64.1 2.0485
64.125 2.011
64.15 1.9681
64.175 1.9205
64.2 1.8685
64.225 1.814
64.25 1.7594
64.275 1.7047
64.3 1.6515
64.325 1.5988
64.35 1.5461
64.375 1.4912
64.4 1.4339
64.425 1.3736
64.45 1.3117
64.475 1.2508
64.5 1.194
64.525 1.143
64.55 1.0917
64.575 1.0363
64.6 0.9772
64.625 0.915
64.65 0.8462
64.675 0.7711
64.7 0.6929
64.725 0.6165
64.75 0.5457
64.775 0.4779
64.8 0.4086
64.825 0.3367
64.85 0.2597
64.875 0.1774
64.9 0.0919
64.925 0.0057
64.95 -0.0812
64.975 -0.1704
65 -0.2603
65.025 -0.3493
65.05 -0.4376
65.075 -0.5237
65.1 -0.608
65.125 -0.6915
65.15 -0.769
65.175 -0.8359
65.2 -0.8887
65.225 -0.927
65.25 -0.9585
65.275 -0.9929
65.3 -1.032
65.325 -1.0757
65.35 -1.1211
65.375 -1.1633
65.4 -1.2044
65.425 -1.2423
65.45 -1.2799
65.475 -1.3098
65.5 -1.3172
65.525 -1.2981
65.55 -1.2678
65.575 -1.2333
65.6 -1.1973
65.625 -1.1598
65.65 -1.1161
65.675 -1.0635
65.7 -1.0018
65.725 -0.9355
65.75 -0.867
65.775 -0.7977
65.8 -0.7285
65.825 -0.6618
65.85 -0.5999
65.875 -0.5427
65.9 -0.4904
65.925 -0.444
65.95 -0.4023
65.975 -0.3622
66 -0.3235
66.025 -0.2852
66.05 -0.2468
66.075 -0.2107
66.1 -0.1787
66.125 -0.1508
66.15 -0.1303
66.175 -0.1144
66.2 -0.1029
66.225 -0.0929
66.25 -0.0843
66.275 -0.081
66.3 -0.0831
66.325 -0.0913
66.35 -0.1051
66.375 -0.1219
66.4 -0.1372
66.425 -0.1448
66.45 -0.1416
66.475 -0.1298
66.5 -0.1112
66.525 -0.0929
66.55 -0.0795
66.575 -0.0748
66.6 -0.0797
66.625 -0.0928
66.65 -0.1118
66.675 -0.1335
66.7 -0.1495
66.725 -0.152
66.75 -0.144
66.775 -0.1197
66.8 -0.0738
66.825 -0.0102
66.85 0.0583
66.875 0.1219
66.9 0.1784
66.925 0.2243
66.95 0.2603
66.975 0.2869
67 0.3078
67.025 0.3276
67.05 0.3526
67.075 0.3879
67.1 0.4357
67.125 0.4901
67.15 0.5428
67.175 0.5882
67.2 0.6236
67.225 0.6512
67.25 0.673
67.275 0.6904
67.3 0.7048
67.325 0.7183
67.35 0.7312
67.375 0.7493
67.4 0.7821
67.425 0.8303
67.45 0.8847
67.475 0.9407
67.5 0.9977
67.525 1.0554
67.55 1.1134
67.575 1.1674
67.6 1.2149
67.625 1.2561
67.65 1.2932
67.675 1.3285
67.7 1.3656
67.725 1.4093
67.75 1.4511
67.775 1.4846
67.8 1.5095
67.825 1.5271
67.85 1.5446
67.875 1.574
67.9 1.6154
67.925 1.6566
67.95 1.6937
67.975 1.7287
68 1.7659
68.025 1.8063
68.05 1.8426
68.075 1.8713
68.1 1.8912
68.125 1.9024
68.15 1.9049
68.175 1.9003
68.2 1.8899
68.225 1.8737
68.25 1.851
68.275 1.8218
68.3 1.786
68.325 1.7454
68.35 1.7056
68.375 1.6703
68.4 1.637
68.425 1.6139
68.45 1.6072
68.475 1.6091
68.5 1.6092
68.525 1.6002
68.55 1.5823
68.575 1.5593
68.6 1.5308
68.625 1.4954
68.65 1.4547
68.675 1.409
68.7 1.3551
68.725 1.2955
68.75 1.2375
68.775 1.1829
68.8 1.1278
68.825 1.0738
68.85 1.0253
68.875 0.98
68.9 0.9348
68.925 0.8924
68.95 0.8515
68.975 0.813
69 0.7795
69.025 0.75
69.05 0.7225
69.075 0.6954
69.1 0.6659
69.125 0.6355
69.15 0.6086
69.175 0.591
69.2 0.5854
69.225 0.5915
69.25 0.6061
69.275 0.6258
69.3 0.6503
69.325 0.6764
69.35 0.6993
69.375 0.7139
69.4 0.7206
69.425 0.7235
69.45 0.7305
69.475 0.7474
69.5 0.7739
69.525 0.8066
69.55 0.8518
69.575 0.9105
69.6 0.9738
69.625 1.0357
69.65 1.0968
69.675 1.1528
69.7 1.2024
69.725 1.2444
69.75 1.2788
69.775 1.3061
69.8 1.3296
69.825 1.3524
69.85 1.3736
69.875 1.3926
69.9 1.4098
69.925 1.4255
69.95 1.4383
69.975 1.4474
70 1.452
70.025 1.4509
70.05 1.445
70.075 1.4337
70.1 1.4168
70.125 1.3945
70.15 1.3665
70.175 1.3331
70.2 1.2942
70.225 1.2505
70.25 1.2016
70.275 1.1492
70.3 1.0947
70.325 1.0424
70.35 1.0034
70.375 0.9775
70.4 0.9548
70.425 0.9314
70.45 0.9054
70.475 0.8774
70.5 0.8509
70.525 0.8305
70.55 0.8145
70.575 0.8012
70.6 0.7865
70.625 0.7681
70.65 0.7462
70.675 0.7174
70.7 0.6856
70.725 0.6532
70.75 0.6195
70.775 0.584
70.8 0.544
70.825 0.5025
70.85 0.4642
70.875 0.4344
70.9 0.4164
70.925 0.4062
70.95 0.3988
70.975 0.391
71 0.3815
71.025 0.375
71.05 0.3756
71.075 0.3916
71.1 0.4158
71.125 0.4391
71.15 0.4579
71.175 0.4733
71.2 0.485
71.225 0.4946
71.25 0.5031
71.275 0.5105
71.3 0.5173
71.325 0.5213
71.35 0.5223
71.375 0.5211
71.4 0.5135
71.425 0.4994
71.45 0.4832
71.475 0.4644
71.5 0.4426
71.525 0.4244
71.55 0.4125
71.575 0.4096
71.6 0.4133
71.625 0.42
71.65 0.4277
71.675 0.436
71.7 0.446
71.725 0.4603
71.75 0.4806
71.775 0.5081
71.8 0.5421
71.825 0.5791
71.85 0.6187
71.875 0.6575
71.9 0.6953
71.925 0.7323
71.95 0.7648
71.975 0.7903
72 0.8096
72.025 0.8258
72.05 0.84
72.075 0.8533
72.1 0.8651
72.125 0.8734
72.15 0.8779
72.175 0.8819
72.2 0.8888
72.225 0.8957
72.25 0.9035
72.275 0.9173
72.3 0.9415
72.325 0.9744
72.35 1.0111
72.375 1.0468
72.4 1.0759
72.425 1.0945
72.45 1.1034
72.475 1.1097
72.5 1.1152
72.525 1.1198
72.55 1.1269
72.575 1.1342
72.6 1.1408
72.625 1.1456
72.65 1.1438
72.675 1.1341
72.7 1.118
72.725 1.0971
72.75 1.0734
72.775 1.0505
72.8 1.0285
72.825 1.0057
72.85 0.9796
72.875 0.9528
72.9 0.9311
72.925 0.9165
72.95 0.9096
72.975 0.9117
73 0.9184
73.025 0.9244
73.05 0.9301
73.075 0.9342
73.1 0.9349
73.125 0.9339
73.15 0.9363
73.175 0.9488
73.2 0.9741
73.225 1.0053
73.25 1.0378
73.275 1.0775
73.3 1.1319
73.325 1.196
73.35 1.2604
73.375 1.3187
73.4 1.3689
73.425 1.4109
73.45 1.446
73.475 1.4738
73.5 1.495
73.525 1.5096
73.55 1.5192
73.575 1.5237
73.6 1.5281
73.625 1.5332
73.65 1.5368
73.675 1.5348
73.7 1.5261
73.725 1.5095
73.75 1.4855
73.775 1.4543
73.8 1.4147
73.825 1.3686
73.85 1.317
73.875 1.2671
73.9 1.2267
73.925 1.1903
73.95 1.1495
73.975 1.0997
74 1.041
74.025 0.9737
74.05 0.9003
74.075 0.8201
74.1 0.7311
74.125 0.6368
74.15 0.5382
74.175 0.4388
74.2 0.3379
74.225 0.2324
74.25 0.1181
74.275 -0.0051
74.3 -0.1356
74.325 -0.2687
74.35 -0.3979
74.375 -0.5195
74.4 -0.6364
74.425 -0.7455
74.45 -0.848
74.475 -0.9475
74.5 -1.046
74.525 -1.1453
74.55 -1.2497
74.575 -1.3554
74.6 -1.4552
74.625 -1.5484
74.65 -1.6332
74.675 -1.7092
74.7 -1.774
74.725 -1.8263
74.75 -1.8679
74.775 -1.8975
74.8 -1.9136
74.825 -1.9072
74.85 -1.8853
74.875 -1.8534
74.9 -1.8109
74.925 -1.7604
74.95 -1.7064
74.975 -1.6487
75 -1.5853
75.025 -1.5204
75.05 -1.4613
75.075 -1.414
75.1 -1.3772
75.125 -1.3492
75.15 -1.3271
75.175 -1.3086
75.2 -1.2909
75.225 -1.2676
75.25 -1.2448
75.275 -1.2245
75.3 -1.2067
75.325 -1.1925
75.35 -1.1806
75.375 -1.171
75.4 -1.1658
75.425 -1.1655
75.45 -1.1715
75.475 -1.1846
75.5 -1.2037
75.525 -1.2259
75.55 -1.251
75.575 -1.2807
75.6 -1.3158
75.625 -1.354
75.65 -1.3896
75.675 -1.4211
75.7 -1.448
75.725 -1.4742
75.75 -1.5016
75.775 -1.5332
75.8 -1.5733
75.825 -1.6235
75.85 -1.6812
75.875 -1.7406
75.9 -1.8009
75.925 -1.8601
75.95 -1.9162
75.975 -1.9758
76 -2.0431
76.025 -2.116
76.05 -2.1863
76.075 -2.2499
76.1 -2.3043
76.125 -2.342
76.15 -2.3589
76.175 -2.3407
76.2 -2.2945
76.225 -2.2411
76.25 -2.1899
76.275 -2.146
76.3 -2.1111
76.325 -2.0833
76.35 -2.0632
76.375 -2.0498
76.4 -2.0418
76.425 -2.0375
76.45 -2.0367
76.475 -2.0403
76.5 -2.0451
76.525 -2.0511
76.55 -2.0596
76.575 -2.0729
76.6 -2.093
76.625 -2.1191
76.65 -2.1506
76.675 -2.1793
76.7 -2.199
76.725 -2.2103
76.75 -2.2183
76.775 -2.2272
76.8 -2.2353
76.825 -2.2413
76.85 -2.2435
76.875 -2.2428
76.9 -2.2353
76.925 -2.2173
76.95 -2.1936
76.975 -2.1691
77 -2.1445
77.025 -2.1212
77.05 -2.101
77.075 -2.0837
77.1 -2.0704
77.125 -2.0572
77.15 -2.0445
77.175 -2.0332
77.2 -2.0288
77.225 -2.0272
77.25 -2.0245
77.275 -2.0225
77.3 -2.0201
77.325 -2.0143
77.35 -2.0076
77.375 -2.0011
77.4 -1.9958
77.425 -1.9931
77.45 -1.9917
77.475 -1.9902
77.5 -1.9903
77.525 -1.9959
77.55 -2.0052
77.575 -2.0148
77.6 -2.0209
77.625 -2.0213
77.65 -2.0203
77.675 -2.0229
77.7 -2.0287
77.725 -2.0355
77.75 -2.0444
77.775 -2.0551
77.8 -2.0702
77.825 -2.0944
77.85 -2.1293
77.875 -2.1694
77.9 -2.2049
77.925 -2.2348
77.95 -2.2585
77.975 -2.279
78 -2.2998
78.025 -2.3263
78.05 -2.3603
78.075 -2.4004
78.1 -2.4406
78.125 -2.4826
78.15 -2.5233
78.175 -2.556
78.2 -2.5898
78.225 -2.6228
78.25 -2.6501
78.275 -2.6729
78.3 -2.6933
78.325 -2.7193
78.35 -2.7509
78.375 -2.7858
78.4 -2.8252
78.425 -2.8659
78.45 -2.8968
78.475 -2.9139
78.5 -2.9203
78.525 -2.9203
78.55 -2.915
78.575 -2.9034
78.6 -2.8878
78.625 -2.87
78.65 -2.8481
78.675 -2.8243
78.7 -2.803
78.725 -2.7829
78.75 -2.7638
78.775 -2.743
78.8 -2.7197
78.825 -2.6916
78.85 -2.6626
78.875 -2.6346
78.9 -2.6084
78.925 -2.5845
78.95 -2.566
78.975 -2.5531
79 -2.5431
79.025 -2.5339
79.05 -2.529
79.075 -2.5333
79.1 -2.5479
79.125 -2.5711
79.15 -2.5977
79.175 -2.6281
79.2 -2.661
79.225 -2.6921
79.25 -2.7209
79.275 -2.7344
79.3 -2.7288
79.325 -2.7124
79.35 -2.6996
79.375 -2.6969
79.4 -2.7006
79.425 -2.7083
79.45 -2.7163
79.475 -2.7299
79.5 -2.7427
79.525 -2.7524
79.55 -2.7602
79.575 -2.7594
79.6 -2.7509
79.625 -2.7429
79.65 -2.7427
79.675 -2.7516
79.7 -2.7696
79.725 -2.7939
79.75 -2.8253
79.775 -2.8524
79.8 -2.8497
79.825 -2.8259
79.85 -2.7935
79.875 -2.7617
79.9 -2.7364
79.925 -2.7176
79.95 -2.6992
79.975 -2.6746
80 -2.6447
80.025 -2.6138
80.05 -2.5884
80.075 -2.5795
80.1 -2.592
80.125 -2.6178
80.15 -2.6518
80.175 -2.6919
80.2 -2.7366
80.225 -2.7838
80.25 -2.8231
80.275 -2.8401
80.3 -2.8328
80.325 -2.8052
80.35 -2.7603
80.375 -2.7035
80.4 -2.643
80.425 -2.5928
80.45 -2.5672
80.475 -2.5726
80.5 -2.5972
80.525 -2.627
80.55 -2.6571
80.575 -2.6913
80.6 -2.7261
80.625 -2.7593
80.65 -2.7857
80.675 -2.8071
80.7 -2.8264
80.725 -2.8438
80.75 -2.8603
80.775 -2.877
80.8 -2.9001
80.825 -2.9292
80.85 -2.9607
80.875 -2.9918
80.9 -3.0251
80.925 -3.0568
80.95 -3.0837
80.975 -3.1026
81 -3.1133
81.025 -3.1192
81.05 -3.1241
81.075 -3.1277
81.1 -3.1308
81.125 -3.1403
81.15 -3.1597
81.175 -3.189
81.2 -3.2272
81.225 -3.2724
81.25 -3.3279
81.275 -3.3899
81.3 -3.4467
81.325 -3.4861
81.35 -3.4999
81.375 -3.501
81.4 -3.4989
81.425 -3.4953
81.45 -3.499
81.475 -3.5144
81.5 -3.5417
81.525 -3.5782
81.55 -3.6155
81.575 -3.6498
81.6 -3.6809
81.625 -3.7045
81.65 -3.7244
81.675 -3.7418
81.7 -3.7594
81.725 -3.7778
81.75 -3.796
81.775 -3.8161
81.8 -3.84
81.825 -3.8645
81.85 -3.8903
81.875 -3.9115
81.9 -3.9215
81.925 -3.9279
81.95 -3.9339
81.975 -3.9368
82 -3.9335
82.025 -3.9188
82.05 -3.8926
82.075 -3.8621
82.1 -3.8289
82.125 -3.7922
82.15 -3.7511
82.175 -3.7113
82.2 -3.671
82.225 -3.6294
82.25 -3.5892
82.275 -3.5639
82.3 -3.5514
82.325 -3.5513
82.35 -3.5573
82.375 -3.5703
82.4 -3.5889
82.425 -3.6066
82.45 -3.6256
82.475 -3.6452
82.5 -3.666
82.525 -3.6854
82.55 -3.7043
82.575 -3.7206
82.6 -3.7324
82.625 -3.7501
82.65 -3.7753
82.675 -3.8107
82.7 -3.8497
82.725 -3.8903
82.75 -3.926
82.775 -3.9489
82.8 -3.9589
82.825 -3.9457
82.85 -3.9144
82.875 -3.8771
82.9 -3.8607
82.925 -3.8653
82.95 -3.8759
82.975 -3.8909
83 -3.9115
83.025 -3.9382
83.05 -3.9654
83.075 -3.991
83.1 -4.0122
83.125 -4.0331
83.15 -4.0401
83.175 -4.0377
83.2 -4.03
83.225 -4.026
83.25 -4.0284
83.275 -4.0398
83.3 -4.0574
83.325 -4.074
83.35 -4.0913
83.375 -4.1132
83.4 -4.141
83.425 -4.1707
83.45 -4.1996
83.475 -4.222
83.5 -4.2416
83.525 -4.2627
83.55 -4.2886
83.575 -4.3182
83.6 -4.3531
83.625 -4.395
83.65 -4.4336
83.675 -4.464
83.7 -4.4877
83.725 -4.5111
83.75 -4.5364
83.775 -4.5641
83.8 -4.5874
83.825 -4.6079
83.85 -4.6272
83.875 -4.6436
83.9 -4.6561
83.925 -4.6651
83.95 -4.6753
83.975 -4.6858
84 -4.6978
84.025 -4.7076
84.05 -4.7146
84.075 -4.7124
84.1 -4.7044
84.125 -4.6882
84.15 -4.662
84.175 -4.6347
84.2 -4.6149
84.225 -4.6071
84.25 -4.6071
84.275 -4.6067
84.3 -4.5968
84.325 -4.5715
84.35 -4.5291
84.375 -4.4716
84.4 -4.4058
84.425 -4.335
84.45 -4.2626
84.475 -4.1931
84.5 -4.1378
84.525 -4.1048
84.55 -4.0992
84.575 -4.1117
84.6 -4.1281
84.625 -4.1444
84.65 -4.163
84.675 -4.1822
84.7 -4.1963
84.725 -4.1921
84.75 -4.1604
84.775 -4.1167
84.8 -4.0743
84.825 -4.0371
84.85 -4.0071
84.875 -3.978
84.9 -3.9511
84.925 -3.9295
84.95 -3.9097
84.975 -3.8959
85 -3.8887
85.025 -3.8852
85.05 -3.8836
85.075 -3.8826
85.1 -3.8807
85.125 -3.8813
85.15 -3.8785
85.175 -3.8699
85.2 -3.8591
85.225 -3.8489
85.25 -3.8384
85.275 -3.828
85.3 -3.8258
85.325 -3.8347
85.35 -3.8595
85.375 -3.8959
85.4 -3.9395
85.425 -3.9867
85.45 -4.0266
85.475 -4.0532
85.5 -4.0654
85.525 -4.0651
85.55 -4.0502
85.575 -4.02
85.6 -3.9786
85.625 -3.9316
85.65 -3.8807
85.675 -3.8261
85.7 -3.7664
85.725 -3.7015
85.75 -3.6318
85.775 -3.5603
85.8 -3.5081
85.825 -3.4938
85.85 -3.4965
85.875 -3.5027
85.9 -3.5123
85.925 -3.5254
85.95 -3.5401
85.975 -3.5538
86 -3.5666
86.025 -3.5756
86.05 -3.5764
86.075 -3.5728
86.1 -3.5682
86.125 -3.565
86.15 -3.5653
86.175 -3.5683
86.2 -3.5789
86.225 -3.6001
86.25 -3.6215
86.275 -3.6379
86.3 -3.6399
86.325 -3.6155
86.35 -3.5612
86.375 -3.4826
86.4 -3.3957
86.425 -3.314
86.45 -3.2391
86.475 -3.1686
86.5 -3.1033
86.525 -3.0483
86.55 -3.0008
86.575 -2.9564
86.6 -2.9166
86.625 -2.8824
86.65 -2.856
86.675 -2.8404
86.7 -2.8352
86.725 -2.8365
86.75 -2.8406
86.775 -2.844
86.8 -2.8453
86.825 -2.8444
86.85 -2.8426
86.875 -2.8388
86.9 -2.8268
86.925 -2.8044
86.95 -2.7761
86.975 -2.7511
87 -2.7326
87.025 -2.7223
87.05 -2.7222
87.075 -2.7293
87.1 -2.7398
87.125 -2.7542
87.15 -2.7749
87.175 -2.8028
87.2 -2.8362
87.225 -2.8757
87.25 -2.918
87.275 -2.9581
87.3 -2.9853
87.325 -2.9929
87.35 -2.9869
87.375 -2.9752
87.4 -2.9628
87.425 -2.9528
87.45 -2.948
87.475 -2.9442
87.5 -2.9385
87.525 -2.9326
87.55 -2.929
87.575 -2.9229
87.6 -2.9123
87.625 -2.9024
87.65 -2.8939
87.675 -2.8957
87.7 -2.9049
87.725 -2.9163
87.75 -2.9254
87.775 -2.9285
87.8 -2.9296
87.825 -2.9332
87.85 -2.9403
87.875 -2.951
87.9 -2.9547
87.925 -2.9484
87.95 -2.9371
87.975 -2.9278
88 -2.9266
88.025 -2.9405
88.05 -2.9689
88.075 -3.0017
88.1 -3.0358
88.125 -3.0735
88.15 -3.1139
88.175 -3.1543
88.2 -3.1912
88.225 -3.2224
88.25 -3.2456
88.275 -3.2586
88.3 -3.2595
88.325 -3.2533
88.35 -3.2457
88.375 -3.2437
88.4 -3.2485
88.425 -3.2605
88.45 -3.2769
88.475 -3.3001
88.5 -3.3308
88.525 -3.3689
88.55 -3.4111
88.575 -3.4553
88.6 -3.5017
88.625 -3.5466
88.65 -3.5893
88.675 -3.6329
88.7 -3.6784
88.725 -3.7239
88.75 -3.7586
88.775 -3.7809
88.8 -3.7968
88.825 -3.8097
88.85 -3.8186
88.875 -3.8238
88.9 -3.8315
88.925 -3.8462
88.95 -3.8689
88.975 -3.8985
89 -3.9303
89.025 -3.9627
89.05 -3.9912
89.075 -4.0112
89.1 -4.0239
89.125 -4.0336
89.15 -4.0413
89.175 -4.0483
89.2 -4.0515
89.225 -4.0497
89.25 -4.0458
89.275 -4.0419
89.3 -4.0373
89.325 -4.0303
89.35 -4.0224
89.375 -4.0158
89.4 -4.0152
89.425 -4.0202
89.45 -4.0217
89.475 -4.0127
89.5 -3.9934
89.525 -3.9694
89.55 -3.9436
89.575 -3.9148
89.6 -3.8808
89.625 -3.8398
89.65 -3.7938
89.675 -3.7466
89.7 -3.6994
89.725 -3.6548
89.75 -3.6088
89.775 -3.5586
89.8 -3.5076
89.825 -3.4578
89.85 -3.4093
89.875 -3.3665
89.9 -3.3325
89.925 -3.3089
89.95 -3.2941
89.975 -3.286
90 -3.2828
90.025 -3.2824
90.05 -3.2819
90.075 -3.2785
90.1 -3.272
90.125 -3.2602
90.15 -3.2394
90.175 -3.2083
90.2 -3.1684
90.225 -3.1279
90.25 -3.0938
90.275 -3.0659
90.3 -3.0452
90.325 -3.0323
90.35 -3.0262
90.375 -3.0258
90.4 -3.03
90.425 -3.0379
90.45 -3.0494
90.475 -3.0636
90.5 -3.0746
90.525 -3.0725
90.55 -3.0606
90.575 -3.0482
90.6 -3.041
90.625 -3.0434
90.65 -3.0526
90.675 -3.0664
90.7 -3.084
90.725 -3.1006
90.75 -3.117
90.775 -3.1375
90.8 -3.1622
90.825 -3.1767
90.85 -3.155
90.875 -3.1066
90.9 -3.0492
90.925 -2.9826
90.95 -2.9037
90.975 -2.8156
91 -2.7233
91.025 -2.6267
91.05 -2.5266
91.075 -2.4263
91.1 -2.3312
91.125 -2.2437
91.15 -2.1632
91.175 -2.0899
91.2 -2.0232
91.225 -1.9607
91.25 -1.9013
91.275 -1.844
91.3 -1.7897
91.325 -1.7385
91.35 -1.6909
91.375 -1.642
91.4 -1.5857
91.425 -1.5229
91.45 -1.4526
91.475 -1.3715
91.5 -1.2797
91.525 -1.1829
91.55 -1.0831
91.575 -0.9843
91.6 -0.8896
91.625 -0.8012
91.65 -0.718
91.675 -0.6415
91.7 -0.5715
91.725 -0.5066
91.75 -0.4459
91.775 -0.3908
91.8 -0.3413
91.825 -0.2968
91.85 -0.2573
91.875 -0.2221
91.9 -0.1922
91.925 -0.1677
91.95 -0.148
91.975 -0.1335
92 -0.1226
92.025 -0.1153
92.05 -0.1106
92.075 -0.107
92.1 -0.102
92.125 -0.0974
92.15 -0.0921
92.175 -0.0876
92.2 -0.0833
92.225 -0.0708
92.25 -0.0531
92.275 -0.0409
92.3 -0.0379
92.325 -0.041
92.35 -0.0465
92.375 -0.0554
92.4 -0.0687
92.425 -0.0811
92.45 -0.0846
92.475 -0.0756
92.5 -0.0591
92.525 -0.042
92.55 -0.0285
92.575 -0.0207
92.6 -0.0178
92.625 -0.0187
92.65 -0.0223
92.675 -0.0256
92.7 -0.0286
92.725 -0.0267
92.75 -0.0151
92.775 0.0108
92.8 0.0554
92.825 0.1119
92.85 0.1719
92.875 0.2292
92.9 0.282
92.925 0.3316
92.95 0.3813
92.975 0.4275
93 0.4731
93.025 0.5168
93.05 0.5577
93.075 0.6005
93.1 0.6496
93.125 0.7026
93.15 0.7526
93.175 0.801
93.2 0.8505
93.225 0.9057
93.25 0.9634
93.275 1.0158
93.3 1.0619
93.325 1.1015
93.35 1.1351
93.375 1.1643
93.4 1.1938
93.425 1.2278
93.45 1.2681
93.475 1.3103
93.5 1.351
93.525 1.3884
93.55 1.4237
93.575 1.4585
93.6 1.4924
93.625 1.5283
93.65 1.5631
93.675 1.596
93.7 1.6277
93.725 1.6559
93.75 1.679
93.775 1.6998
93.8 1.7207
93.825 1.7432
93.85 1.7685
93.875 1.7972
93.9 1.8285
93.925 1.864
93.95 1.8992
93.975 1.9299
94 1.9572
94.025 1.9783
94.05 1.9925
94.075 1.9996
94.1 1.9982
94.125 1.9884
94.15 1.9775
94.175 1.9732
94.2 1.9691
94.225 1.9585
94.25 1.9406
94.275 1.9143
94.3 1.8817
94.325 1.8433
94.35 1.8021
94.375 1.761
94.4 1.7199
94.425 1.6806
94.45 1.6442
94.475 1.6167
94.5 1.6062
94.525 1.6161
94.55 1.6411
94.575 1.6664
94.6 1.6857
94.625 1.7025
94.65 1.7185
94.675 1.7451
94.7 1.7925
94.725 1.8525
94.75 1.9112
94.775 1.964
94.8 2.0108
94.825 2.0521
94.85 2.0878
94.875 2.1192
94.9 2.1507
94.925 2.1857
94.95 2.2209
94.975 2.2526
95 2.279
95.025 2.2997
95.05 2.3151
95.075 2.3237
95.1 2.325
95.125 2.3191
95.15 2.304
95.175 2.2795
95.2 2.2456
95.225 2.2054
95.25 2.1619
95.275 2.1191
95.3 2.0905
95.325 2.0896
95.35 2.1068
95.375 2.1272
95.4 2.1444
95.425 2.1597
95.45 2.1764
95.475 2.1982
95.5 2.2272
95.525 2.2576
95.55 2.2855
95.575 2.3078
95.6 2.3258
95.625 2.3444
95.65 2.37
95.675 2.3999
95.7 2.4288
95.725 2.4507
95.75 2.4621
95.775 2.4635
95.8 2.4549
95.825 2.4369
95.85 2.4098
95.875 2.374
95.9 2.3299
95.925 2.2764
95.95 2.2145
95.975 2.1465
96 2.0719
96.025 1.9954
96.05 1.9245
96.075 1.8572
96.1 1.7896
96.125 1.7188
96.15 1.6444
96.175 1.5663
96.2 1.4826
96.225 1.3915
96.25 1.2929
96.275 1.1865
96.3 1.0726
96.325 0.9567
96.35 0.847
96.375 0.7511
96.4 0.6687
96.425 0.5918
96.45 0.5278
96.475 0.4726
96.5 0.4271
96.525 0.3928
96.55 0.3695
96.575 0.3524
96.6 0.3325
96.625 0.3062
96.65 0.2732
96.675 0.2351
96.7 0.1929
96.725 0.1444
96.75 0.0886
96.775 0.0268
96.8 -0.0381
96.825 -0.1035
96.85 -0.1671
96.875 -0.2285
96.9 -0.2856
96.925 -0.3402
96.95 -0.3914
96.975 -0.4322
97 -0.4529
97.025 -0.457
97.05 -0.4525
97.075 -0.4405
97.1 -0.4197
97.125 -0.3824
97.15 -0.3364
97.175 -0.2874
97.2 -0.2373
97.225 -0.1871
97.25 -0.1386
97.275 -0.0906
97.3 -0.0412
97.325 0.0075
97.35 0.0565
97.375 0.1116
97.4 0.1739
97.425 0.2395
97.45 0.3077
97.475 0.38
97.5 0.4554
97.525 0.5302
97.55 0.5991
97.575 0.6621
97.6 0.7203
97.625 0.7751
97.65 0.828
97.675 0.8792
97.7 0.9292
97.725 0.9761
97.75 1.0202
97.775 1.0642
97.8 1.1083
97.825 1.1533
97.85 1.1976
97.875 1.2394
97.9 1.2762
97.925 1.3051
97.95 1.3252
97.975 1.3386
98 1.3469
98.025 1.3491
98.05 1.3454
98.075 1.3387
98.1 1.3288
98.125 1.3143
98.15 1.2965
98.175 1.2712
98.2 1.2363
98.225 1.1937
98.25 1.149
98.275 1.1069
98.3 1.0746
98.325 1.0493
98.35 1.0206
98.375 0.9877
98.4 0.9542
98.425 0.922
98.45 0.8889
98.475 0.8621
98.5 0.858
98.525 0.8752
98.55 0.9015
98.575 0.932
98.6 0.9683
98.625 1.0104
98.65 1.0527
98.675 1.0856
98.7 1.1055
98.725 1.1142
98.75 1.1175
98.775 1.1178
98.8 1.1129
98.825 1.0993
98.85 1.0761
98.875 1.0439
98.9 1.0023
98.925 0.9503
98.95 0.8888
98.975 0.8207
99 0.7476
99.025 0.6673
99.05 0.5809
99.075 0.4905
99.1 0.4042
99.125 0.3348
99.15 0.2831
99.175 0.2468
99.2 0.2194
99.225 0.1924
99.25 0.1627
99.275 0.1307
99.3 0.0997
99.325 0.0761
99.35 0.0524
99.375 0.0267
99.4 -0.0024
99.425 -0.036
99.45 -0.0704
99.475 -0.1065
99.5 -0.1375
99.525 -0.1545
99.55 -0.1539
99.575 -0.1454
99.6 -0.1379
99.625 -0.1339
99.65 -0.1322
99.675 -0.1329
99.7 -0.1344
99.725 -0.1362
99.75 -0.1363
99.775 -0.1344
99.8 -0.1287
99.825 -0.1137
99.85 -0.0925
99.875 -0.0656
99.9 -0.0369
99.925 -0.0137
99.95 0.0072
99.975 0.0274
100 0.0469
