# Supplementary material for: Uptake of N2O5 by aqueous aerosol unveiled using chemically accurate many-body potentials
Source: Nat Commun. 2022 Mar 10;13:1266. doi: 10.1038/s41467-022-28697-8 (PMC8913772; doi:10.1038/s41467-022-28697-8)
Supplement: Supplementary file 3 — Source Data [file 41467_2022_28697_MOESM3_ESM.zip › n2o5-uptake-data/Fig2/scattering/rep04run16/relcom_gds.dat]

0.025 12.0968
0.05 12.0709
0.075 12.045
0.1 12.0191
0.125 11.9931
0.15 11.9671
0.175 11.9412
0.2 11.9152
0.225 11.8892
0.25 11.8632
0.275 11.8371
0.3 11.8111
0.325 11.785
0.35 11.7589
0.375 11.7328
0.4 11.7066
0.425 11.6805
0.45 11.6543
0.475 11.6281
0.5 11.6019
0.525 11.5757
0.55 11.5494
0.575 11.5232
0.6 11.4969
0.625 11.4706
0.65 11.4443
0.675 11.418
0.7 11.3917
0.725 11.3654
0.75 11.3391
0.775 11.3128
0.8 11.2864
0.825 11.26
0.85 11.2336
0.875 11.2071
0.9 11.1806
0.925 11.1541
0.95 11.1275
0.975 11.1009
1 11.0743
1.025 11.0476
1.05 11.0209
1.075 10.9942
1.1 10.9674
1.125 10.9407
1.15 10.9139
1.175 10.887
1.2 10.8602
1.225 10.8332
1.25 10.8061
1.275 10.7789
1.3 10.7515
1.325 10.7242
1.35 10.6968
1.375 10.6694
1.4 10.6419
1.425 10.6144
1.45 10.5869
1.475 10.5593
1.5 10.5317
1.525 10.504
1.55 10.4762
1.575 10.4482
1.6 10.4201
1.625 10.392
1.65 10.3638
1.675 10.3355
1.7 10.3071
1.725 10.2786
1.75 10.2501
1.775 10.2213
1.8 10.1926
1.825 10.1637
1.85 10.1348
1.875 10.1058
1.9 10.0767
1.925 10.0476
1.95 10.0184
1.975 9.9891
2 9.9597
2.025 9.9303
2.05 9.9007
2.075 9.871
2.1 9.8413
2.125 9.8113
2.15 9.7813
2.175 9.7511
2.2 9.7209
2.225 9.6905
2.25 9.6601
2.275 9.6296
2.3 9.5989
2.325 9.5681
2.35 9.5371
2.375 9.506
2.4 9.4747
2.425 9.4433
2.45 9.4117
2.475 9.38
2.5 9.3481
2.525 9.3163
2.55 9.2844
2.575 9.2525
2.6 9.2204
2.625 9.1881
2.65 9.1555
2.675 9.1226
2.7 9.0895
2.725 9.0564
2.75 9.023
2.775 8.9895
2.8 8.9559
2.825 8.9221
2.85 8.8881
2.875 8.8538
2.9 8.8191
2.925 8.7844
2.95 8.7494
2.975 8.7145
3 8.6794
3.025 8.6441
3.05 8.6087
3.075 8.5731
3.1 8.5374
3.125 8.5015
3.15 8.4653
3.175 8.4286
3.2 8.3917
3.225 8.3544
3.25 8.3167
3.275 8.2781
3.3 8.2384
3.325 8.1971
3.35 8.1541
3.375 8.1094
3.4 8.0635
3.425 8.0163
3.45 7.968
3.475 7.919
3.5 7.8693
3.525 7.8191
3.55 7.7685
3.575 7.7174
3.6 7.6658
3.625 7.6137
3.65 7.5613
3.675 7.5085
3.7 7.4554
3.725 7.4019
3.75 7.3479
3.775 7.2934
3.8 7.2384
3.825 7.1827
3.85 7.1266
3.875 7.0698
3.9 7.0125
3.925 6.9547
3.95 6.8964
3.975 6.8376
4 6.7784
4.025 6.7188
4.05 6.6587
4.075 6.598
4.1 6.5367
4.125 6.4747
4.15 6.4122
4.175 6.3487
4.2 6.2838
4.225 6.2178
4.25 6.1502
4.275 6.0802
4.3 6.0069
4.325 5.93
4.35 5.848
4.375 5.7589
4.4 5.6632
4.425 5.5632
4.45 5.4632
4.475 5.37
4.5 5.2855
4.525 5.2087
4.55 5.1368
4.575 5.0683
4.6 5.0019
4.625 4.9356
4.65 4.8658
4.675 4.791
4.7 4.7109
4.725 4.6274
4.75 4.5407
4.775 4.4487
4.8 4.3526
4.825 4.2552
4.85 4.1589
4.875 4.0653
4.9 3.9813
4.925 3.9169
4.95 3.8799
4.975 3.8584
5 3.842
5.025 3.8282
5.05 3.8169
5.075 3.8104
5.1 3.8065
5.125 3.8044
5.15 3.8006
5.175 3.7951
5.2 3.7904
5.225 3.7909
5.25 3.7948
5.275 3.8016
5.3 3.8164
5.325 3.8416
5.35 3.8714
5.375 3.9011
5.4 3.9279
5.425 3.9521
5.45 3.9738
5.475 3.9928
5.5 4.0085
5.525 4.02
5.55 4.0272
5.575 4.0296
5.6 4.0263
5.625 4.0181
5.65 4.0039
5.675 3.9843
5.7 3.959
5.725 3.9286
5.75 3.8928
5.775 3.8518
5.8 3.8062
5.825 3.756
5.85 3.7012
5.875 3.6416
5.9 3.5766
5.925 3.5066
5.95 3.4313
5.975 3.3509
6 3.2683
6.025 3.1826
6.05 3.0935
6.075 3.0023
6.1 2.9071
6.125 2.8099
6.15 2.7172
6.175 2.6323
6.2 2.552
6.225 2.4708
6.25 2.3864
6.275 2.2951
6.3 2.1948
6.325 2.0884
6.35 1.9805
6.375 1.8693
6.4 1.755
6.425 1.6401
6.45 1.5265
6.475 1.4122
6.5 1.2945
6.525 1.1737
6.55 1.0483
6.575 0.9277
6.6 0.8225
6.625 0.7287
6.65 0.6416
6.675 0.567
6.7 0.5093
6.725 0.4713
6.75 0.446
6.775 0.4282
6.8 0.4125
6.825 0.3954
6.85 0.3749
6.875 0.3507
6.9 0.3232
6.925 0.2968
6.95 0.2687
6.975 0.2353
7 0.1993
7.025 0.1708
7.05 0.1466
7.075 0.1188
7.1 0.0878
7.125 0.0609
7.15 0.0472
7.175 0.0509
7.2 0.0825
7.225 0.1308
7.25 0.1827
7.275 0.2278
7.3 0.2635
7.325 0.304
7.35 0.3485
7.375 0.3898
7.4 0.425
7.425 0.4485
7.45 0.4588
7.475 0.4569
7.5 0.4438
7.525 0.424
7.55 0.4024
7.575 0.3839
7.6 0.3749
7.625 0.3797
7.65 0.3961
7.675 0.4178
7.7 0.4424
7.725 0.4688
7.75 0.493
7.775 0.5117
7.8 0.526
7.825 0.5345
7.85 0.5364
7.875 0.5379
7.9 0.5362
7.925 0.5309
7.95 0.5275
7.975 0.5249
8 0.5199
8.025 0.5056
8.05 0.4831
8.075 0.4568
8.1 0.4338
8.125 0.4183
8.15 0.4136
8.175 0.4214
8.2 0.4384
8.225 0.4599
8.25 0.4861
8.275 0.5211
8.3 0.5646
8.325 0.6122
8.35 0.6589
8.375 0.7057
8.4 0.7517
8.425 0.7953
8.45 0.8378
8.475 0.8729
8.5 0.8902
8.525 0.896
8.55 0.897
8.575 0.8942
8.6 0.8878
8.625 0.8783
8.65 0.8636
8.675 0.8401
8.7 0.8093
8.725 0.7676
8.75 0.7126
8.775 0.6486
8.8 0.5807
8.825 0.5183
8.85 0.4615
8.875 0.408
8.9 0.3696
8.925 0.3533
8.95 0.3453
8.975 0.3351
9 0.3213
9.025 0.3055
9.05 0.2917
9.075 0.2797
9.1 0.2788
9.125 0.2902
9.15 0.3083
9.175 0.3295
9.2 0.3437
9.225 0.3497
9.25 0.3515
9.275 0.3518
9.3 0.3489
9.325 0.3401
9.35 0.3244
9.375 0.3034
9.4 0.2826
9.425 0.2687
9.45 0.2732
9.475 0.3063
9.5 0.3669
9.525 0.4474
9.55 0.5405
9.575 0.6367
9.6 0.7311
9.625 0.8337
9.65 0.9546
9.675 1.0909
9.7 1.229
9.725 1.3617
9.75 1.4906
9.775 1.6147
9.8 1.7334
9.825 1.8461
9.85 1.9517
9.875 2.0521
9.9 2.1488
9.925 2.2423
9.95 2.3332
9.975 2.4206
10 2.5047
10.025 2.5852
10.05 2.6612
10.075 2.7328
10.1 2.7981
10.125 2.8581
10.15 2.9146
10.175 2.968
10.2 3.019
10.225 3.0678
10.25 3.1145
10.275 3.159
10.3 3.201
10.325 3.2403
10.35 3.2778
10.375 3.3139
10.4 3.3493
10.425 3.3833
10.45 3.4165
10.475 3.4492
10.5 3.4805
10.525 3.5114
10.55 3.5429
10.575 3.5733
10.6 3.6027
10.625 3.6298
10.65 3.654
10.675 3.6751
10.7 3.693
10.725 3.7077
10.75 3.7193
10.775 3.7277
10.8 3.7325
10.825 3.7342
10.85 3.7327
10.875 3.7271
10.9 3.717
10.925 3.702
10.95 3.6829
10.975 3.6628
11 3.6472
11.025 3.6399
11.05 3.6396
11.075 3.6432
11.1 3.6463
11.125 3.648
11.15 3.6482
11.175 3.6468
11.2 3.6448
11.225 3.6418
11.25 3.6374
11.275 3.6318
11.3 3.6236
11.325 3.6157
11.35 3.6079
11.375 3.6005
11.4 3.5937
11.425 3.5882
11.45 3.5839
11.475 3.5809
11.5 3.5773
11.525 3.5684
11.55 3.5531
11.575 3.5306
11.6 3.5018
11.625 3.4682
11.65 3.4296
11.675 3.3841
11.7 3.3325
11.725 3.2752
11.75 3.2101
11.775 3.1399
11.8 3.0693
11.825 3.0061
11.85 2.9494
11.875 2.8986
11.9 2.852
11.925 2.8195
11.95 2.7943
11.975 2.7714
12 2.7548
12.025 2.7454
12.05 2.7417
12.075 2.7422
12.1 2.7488
12.125 2.7656
12.15 2.793
12.175 2.831
12.2 2.8818
12.225 2.947
12.25 3.0256
12.275 3.1215
12.3 3.2259
12.325 3.328
12.35 3.4237
12.375 3.5098
12.4 3.5847
12.425 3.651
12.45 3.7121
12.475 3.7695
12.5 3.8277
12.525 3.8944
12.55 3.9661
12.575 4.0423
12.6 4.1215
12.625 4.1996
12.65 4.2733
12.675 4.3398
12.7 4.3982
12.725 4.4488
12.75 4.4928
12.775 4.529
12.8 4.5562
12.825 4.5753
12.85 4.5905
12.875 4.6012
12.9 4.6048
12.925 4.6027
12.95 4.5955
12.975 4.5849
13 4.5694
13.025 4.5529
13.05 4.5421
13.075 4.5404
13.1 4.5449
13.125 4.5496
13.15 4.5551
13.175 4.5646
13.2 4.5783
13.225 4.5949
13.25 4.6106
13.275 4.6248
13.3 4.6404
13.325 4.6617
13.35 4.6883
13.375 4.7144
13.4 4.7384
13.425 4.7601
13.45 4.7798
13.475 4.7975
13.5 4.813
13.525 4.826
13.55 4.8363
13.575 4.844
13.6 4.8493
13.625 4.8522
13.65 4.8528
13.675 4.8516
13.7 4.849
13.725 4.8449
13.75 4.8391
13.775 4.8318
13.8 4.8233
13.825 4.814
13.85 4.8033
13.875 4.791
13.9 4.7768
13.925 4.7603
13.95 4.7415
13.975 4.7208
14 4.6984
14.025 4.6738
14.05 4.6472
14.075 4.6188
14.1 4.5877
14.125 4.554
14.15 4.5182
14.175 4.4834
14.2 4.4526
14.225 4.4262
14.25 4.4042
14.275 4.3841
14.3 4.3644
14.325 4.3442
14.35 4.3226
14.375 4.2993
14.4 4.2743
14.425 4.247
14.45 4.2171
14.475 4.1835
14.5 4.1465
14.525 4.106
14.55 4.062
14.575 4.0142
14.6 3.9606
14.625 3.9021
14.65 3.8398
14.675 3.7746
14.7 3.711
14.725 3.6531
14.75 3.5956
14.775 3.5347
14.8 3.4682
14.825 3.3978
14.85 3.3232
14.875 3.2459
14.9 3.1681
14.925 3.0914
14.95 3.0188
14.975 2.96
15 2.9231
15.025 2.9018
15.05 2.8855
15.075 2.8662
15.1 2.842
15.125 2.8121
15.15 2.774
15.175 2.7257
15.2 2.6675
15.225 2.5983
15.25 2.5161
15.275 2.4212
15.3 2.3157
15.325 2.2021
15.35 2.0822
15.375 1.9622
15.4 1.8477
15.425 1.7491
15.45 1.6717
15.475 1.6164
15.5 1.5766
15.525 1.5444
15.55 1.5175
15.575 1.4952
15.6 1.4774
15.625 1.4596
15.65 1.4424
15.675 1.4248
15.7 1.4092
15.725 1.3956
15.75 1.3813
15.775 1.3645
15.8 1.3422
15.825 1.315
15.85 1.283
15.875 1.2512
15.9 1.2316
15.925 1.2311
15.95 1.2443
15.975 1.2668
16 1.2937
16.025 1.3225
16.05 1.3549
16.075 1.3902
16.1 1.4217
16.125 1.4468
16.15 1.4632
16.175 1.4704
16.2 1.4683
16.225 1.4575
16.25 1.4399
16.275 1.417
16.3 1.3933
16.325 1.378
16.35 1.3724
16.375 1.3759
16.4 1.3841
16.425 1.3891
16.45 1.3893
16.475 1.3846
16.5 1.3753
16.525 1.3608
16.55 1.3433
16.575 1.3251
16.6 1.3061
16.625 1.2881
16.65 1.2769
16.675 1.2774
16.7 1.2977
16.725 1.3387
16.75 1.3944
16.775 1.4525
16.8 1.5055
16.825 1.5521
16.85 1.5953
16.875 1.6372
16.9 1.6747
16.925 1.7048
16.95 1.7259
16.975 1.7394
17 1.7445
17.025 1.7421
17.05 1.7317
17.075 1.717
17.1 1.703
17.125 1.6891
17.15 1.6731
17.175 1.6556
17.2 1.6359
17.225 1.6138
17.25 1.5905
17.275 1.5695
17.3 1.5536
17.325 1.5458
17.35 1.5442
17.375 1.5455
17.4 1.5507
17.425 1.5595
17.45 1.5728
17.475 1.5897
17.5 1.6066
17.525 1.6251
17.55 1.6462
17.575 1.6665
17.6 1.6859
17.625 1.7066
17.65 1.7277
17.675 1.7444
17.7 1.7554
17.725 1.7603
17.75 1.7615
17.775 1.7599
17.8 1.754
17.825 1.7458
17.85 1.7348
17.875 1.7204
17.9 1.7012
17.925 1.6803
17.95 1.663
17.975 1.6544
18 1.6564
18.025 1.6689
18.05 1.6848
18.075 1.6957
18.1 1.7013
18.125 1.7029
18.15 1.7019
18.175 1.6969
18.2 1.6877
18.225 1.6762
18.25 1.6646
18.275 1.6529
18.3 1.6389
18.325 1.6237
18.35 1.6071
18.375 1.5853
18.4 1.5576
18.425 1.5196
18.45 1.4706
18.475 1.4104
18.5 1.3433
18.525 1.2759
18.55 1.2086
18.575 1.1424
18.6 1.0797
18.625 1.0208
18.65 0.9663
18.675 0.916
18.7 0.8686
18.725 0.8233
18.75 0.7791
18.775 0.7327
18.8 0.6807
18.825 0.6253
18.85 0.5747
18.875 0.5381
18.9 0.5091
18.925 0.4855
18.95 0.4695
18.975 0.4621
19 0.4613
19.025 0.4639
19.05 0.4697
19.075 0.4746
19.1 0.4778
19.125 0.4748
19.15 0.4696
19.175 0.4641
19.2 0.4568
19.225 0.4461
19.25 0.4315
19.275 0.415
19.3 0.3971
19.325 0.3806
19.35 0.3648
19.375 0.3474
19.4 0.3319
19.425 0.3252
19.45 0.3245
19.475 0.3234
19.5 0.3282
19.525 0.335
19.55 0.338
19.575 0.3343
19.6 0.3299
19.625 0.3232
19.65 0.311
19.675 0.2961
19.7 0.2797
19.725 0.2607
19.75 0.2386
19.775 0.211
19.8 0.1765
19.825 0.1357
19.85 0.0911
19.875 0.0457
19.9 -0.0005
19.925 -0.0502
19.95 -0.1026
19.975 -0.1563
20 -0.2115
20.025 -0.2709
20.05 -0.3352
20.075 -0.4032
20.1 -0.4728
20.125 -0.5379
20.15 -0.5857
20.175 -0.6116
20.2 -0.6276
20.225 -0.6401
20.25 -0.6528
20.275 -0.6674
20.3 -0.6877
20.325 -0.7173
20.35 -0.7611
20.375 -0.822
20.4 -0.897
20.425 -0.9775
20.45 -1.0605
20.475 -1.1462
20.5 -1.2321
20.525 -1.309
20.55 -1.385
20.575 -1.4695
20.6 -1.5617
20.625 -1.6577
20.65 -1.7521
20.675 -1.8404
20.7 -1.9161
20.725 -1.9666
20.75 -1.9718
20.775 -1.9392
20.8 -1.8886
20.825 -1.8345
20.85 -1.7852
20.875 -1.7392
20.9 -1.6989
20.925 -1.6651
20.95 -1.6365
20.975 -1.6087
21 -1.5836
21.025 -1.5654
21.05 -1.5546
21.075 -1.5482
21.1 -1.5376
21.125 -1.5145
21.15 -1.481
21.175 -1.4387
21.2 -1.3919
21.225 -1.3475
21.25 -1.3044
21.275 -1.2588
21.3 -1.2122
21.325 -1.1672
21.35 -1.1267
21.375 -1.0917
21.4 -1.0623
21.425 -1.0368
21.45 -1.0131
21.475 -0.9922
21.5 -0.9764
21.525 -0.964
21.55 -0.9564
21.575 -0.9534
21.6 -0.9533
21.625 -0.9556
21.65 -0.9633
21.675 -0.9809
21.7 -1.0064
21.725 -1.0391
21.75 -1.069
21.775 -1.0728
21.8 -1.0608
21.825 -1.0477
21.85 -1.0381
21.875 -1.0334
21.9 -1.0306
21.925 -1.0308
21.95 -1.0323
21.975 -1.0354
22 -1.0378
22.025 -1.0365
22.05 -1.0265
22.075 -1.007
22.1 -0.9769
22.125 -0.9383
22.15 -0.895
22.175 -0.8493
22.2 -0.8027
22.225 -0.7588
22.25 -0.7196
22.275 -0.6837
22.3 -0.6487
22.325 -0.6159
22.35 -0.5854
22.375 -0.5543
22.4 -0.5239
22.425 -0.4971
22.45 -0.4726
22.475 -0.4539
22.5 -0.4419
22.525 -0.4321
22.55 -0.4217
22.575 -0.4076
22.6 -0.3906
22.625 -0.3741
22.65 -0.3622
22.675 -0.3568
22.7 -0.3566
22.725 -0.3593
22.75 -0.357
22.775 -0.3484
22.8 -0.338
22.825 -0.3313
22.85 -0.3338
22.875 -0.3455
22.9 -0.3692
22.925 -0.4072
22.95 -0.4584
22.975 -0.5229
23 -0.5968
23.025 -0.6772
23.05 -0.7568
23.075 -0.8263
23.1 -0.8773
23.125 -0.9066
23.15 -0.9244
23.175 -0.9319
23.2 -0.9337
23.225 -0.9275
23.25 -0.9089
23.275 -0.88
23.3 -0.8477
23.325 -0.8195
23.35 -0.7931
23.375 -0.7622
23.4 -0.728
23.425 -0.6862
23.45 -0.6355
23.475 -0.5831
23.5 -0.5375
23.525 -0.5001
23.55 -0.4706
23.575 -0.4503
23.6 -0.4387
23.625 -0.4378
23.65 -0.4472
23.675 -0.4676
23.7 -0.4963
23.725 -0.5279
23.75 -0.547
23.775 -0.5466
23.8 -0.5319
23.825 -0.5056
23.85 -0.4732
23.875 -0.4438
23.9 -0.4153
23.925 -0.3844
23.95 -0.3557
23.975 -0.3317
24 -0.3118
24.025 -0.2993
24.05 -0.2923
24.075 -0.2853
24.1 -0.2748
24.125 -0.2549
24.15 -0.2277
24.175 -0.2011
24.2 -0.1764
24.225 -0.1512
24.25 -0.1286
24.275 -0.1132
24.3 -0.1034
24.325 -0.0945
24.35 -0.0923
24.375 -0.0987
24.4 -0.1127
24.425 -0.1361
24.45 -0.1675
24.475 -0.2041
24.5 -0.2459
24.525 -0.2829
24.55 -0.3041
24.575 -0.317
24.6 -0.3344
24.625 -0.3557
24.65 -0.3794
24.675 -0.4055
24.7 -0.4351
24.725 -0.4678
24.75 -0.5029
24.775 -0.5373
24.8 -0.5717
24.825 -0.6072
24.85 -0.6421
24.875 -0.6717
24.9 -0.688
24.925 -0.6867
24.95 -0.6746
24.975 -0.6511
25 -0.6236
25.025 -0.5901
25.05 -0.5537
25.075 -0.5168
25.1 -0.4805
25.125 -0.4468
25.15 -0.4084
25.175 -0.3612
25.2 -0.3092
25.225 -0.2583
25.25 -0.2062
25.275 -0.1553
25.3 -0.1117
25.325 -0.0765
25.35 -0.0462
25.375 -0.0237
25.4 -0.0054
25.425 0.012
25.45 0.0294
25.475 0.0468
25.5 0.0678
25.525 0.0925
25.55 0.1252
25.575 0.1613
25.6 0.1939
25.625 0.2179
25.65 0.2332
25.675 0.2372
25.7 0.2366
25.725 0.2339
25.75 0.2287
25.775 0.2219
25.8 0.2157
25.825 0.2134
25.85 0.2234
25.875 0.2427
25.9 0.2697
25.925 0.3133
25.95 0.3809
25.975 0.4553
26 0.5252
26.025 0.5885
26.05 0.6452
26.075 0.6975
26.1 0.7486
26.125 0.8006
26.15 0.8558
26.175 0.9128
26.2 0.9724
26.225 1.0328
26.25 1.0895
26.275 1.1399
26.3 1.1841
26.325 1.2239
26.35 1.2595
26.375 1.2927
26.4 1.324
26.425 1.3509
26.45 1.3708
26.475 1.3844
26.5 1.3934
26.525 1.3951
26.55 1.3866
26.575 1.3702
26.6 1.3491
26.625 1.3233
26.65 1.2905
26.675 1.25
26.7 1.2043
26.725 1.1551
26.75 1.1025
26.775 1.047
26.8 0.9962
26.825 0.9581
26.85 0.9263
26.875 0.8885
26.9 0.8416
26.925 0.7879
26.95 0.7282
26.975 0.6631
27 0.5946
27.025 0.5303
27.05 0.4761
27.075 0.4302
27.1 0.3929
27.125 0.3589
27.15 0.3261
27.175 0.2951
27.2 0.2701
27.225 0.263
27.25 0.2838
27.275 0.3309
27.3 0.3924
27.325 0.4573
27.35 0.5193
27.375 0.5763
27.4 0.6287
27.425 0.6744
27.45 0.7125
27.475 0.742
27.5 0.765
27.525 0.7809
27.55 0.7871
27.575 0.7883
27.6 0.7877
27.625 0.7876
27.65 0.7941
27.675 0.8077
27.7 0.8265
27.725 0.8481
27.75 0.8709
27.775 0.891
27.8 0.9143
27.825 0.9498
27.85 0.9996
27.875 1.0434
27.9 1.0679
27.925 1.0768
27.95 1.0812
27.975 1.0901
28 1.1056
28.025 1.1252
28.05 1.1514
28.075 1.1815
28.1 1.2112
28.125 1.2421
28.15 1.2714
28.175 1.2964
28.2 1.3159
28.225 1.3343
28.25 1.3539
28.275 1.381
28.3 1.4163
28.325 1.4523
28.35 1.4854
28.375 1.515
28.4 1.5417
28.425 1.5644
28.45 1.5807
28.475 1.589
28.5 1.5896
28.525 1.5849
28.55 1.5779
28.575 1.5702
28.6 1.5622
28.625 1.5529
28.65 1.5406
28.675 1.5262
28.7 1.5116
28.725 1.495
28.75 1.4813
28.775 1.4803
28.8 1.4966
28.825 1.5216
28.85 1.5519
28.875 1.5853
28.9 1.6213
28.925 1.6581
28.95 1.695
28.975 1.729
29 1.7633
29.025 1.8028
29.05 1.848
29.075 1.8948
29.1 1.9406
29.125 1.9899
29.15 2.0433
29.175 2.0971
29.2 2.1458
29.225 2.186
29.25 2.2157
29.275 2.2373
29.3 2.2515
29.325 2.2589
29.35 2.2637
29.375 2.2716
29.4 2.2846
29.425 2.3039
29.45 2.3239
29.475 2.3401
29.5 2.3502
29.525 2.3486
29.55 2.3359
29.575 2.3119
29.6 2.281
29.625 2.2449
29.65 2.2065
29.675 2.1693
29.7 2.1334
29.725 2.0974
29.75 2.065
29.775 2.0371
29.8 2.011
29.825 1.9916
29.85 1.9815
29.875 1.9756
29.9 1.9731
29.925 1.9747
29.95 1.9812
29.975 1.992
30 2.0071
30.025 2.0297
30.05 2.0663
30.075 2.113
30.1 2.1654
30.125 2.2199
30.15 2.2729
30.175 2.3205
30.2 2.362
30.225 2.396
30.25 2.4267
30.275 2.4586
30.3 2.4949
30.325 2.534
30.35 2.5721
30.375 2.6075
30.4 2.637
30.425 2.6618
30.45 2.6804
30.475 2.691
30.5 2.6938
30.525 2.6883
30.55 2.6745
30.575 2.6554
30.6 2.6362
30.625 2.6187
30.65 2.6061
30.675 2.61
30.7 2.6307
30.725 2.6592
30.75 2.6864
30.775 2.7096
30.8 2.73
30.825 2.7465
30.85 2.7598
30.875 2.7788
30.9 2.8106
30.925 2.8487
30.95 2.8865
30.975 2.9232
31 2.9597
31.025 2.9943
31.05 3.0288
31.075 3.0681
31.1 3.1057
31.125 3.1391
31.15 3.1657
31.175 3.1864
31.2 3.2024
31.225 3.2166
31.25 3.2259
31.275 3.2262
31.3 3.2166
31.325 3.2006
31.35 3.1809
31.375 3.1675
31.4 3.1709
31.425 3.1987
31.45 3.2428
31.475 3.2952
31.5 3.3501
31.525 3.4039
31.55 3.4539
31.575 3.4977
31.6 3.5342
31.625 3.5642
31.65 3.5873
31.675 3.6029
31.7 3.6081
31.725 3.6036
31.75 3.5914
31.775 3.5752
31.8 3.5624
31.825 3.5597
31.85 3.5661
31.875 3.5756
31.9 3.5818
31.925 3.5805
31.95 3.5729
31.975 3.5602
32 3.5434
32.025 3.5227
32.05 3.4977
32.075 3.4675
32.1 3.4308
32.125 3.3869
32.15 3.3362
32.175 3.2825
32.2 3.2253
32.225 3.1675
32.25 3.1131
32.275 3.0628
32.3 3.0143
32.325 2.9714
32.35 2.9375
32.375 2.9053
32.4 2.8743
32.425 2.8454
32.45 2.8205
32.475 2.8002
32.5 2.7832
32.525 2.7688
32.55 2.7565
32.575 2.745
32.6 2.7344
32.625 2.7226
32.65 2.7083
32.675 2.6915
32.7 2.6736
32.725 2.6566
32.75 2.6415
32.775 2.6284
32.8 2.6176
32.825 2.6121
32.85 2.6124
32.875 2.6172
32.9 2.6228
32.925 2.6245
32.95 2.6216
32.975 2.6162
33 2.6102
33.025 2.6036
33.05 2.5963
33.075 2.5902
33.1 2.583
33.125 2.5709
33.15 2.5539
33.175 2.533
33.2 2.5076
33.225 2.4769
33.25 2.4388
33.275 2.3915
33.3 2.3369
33.325 2.2741
33.35 2.1996
33.375 2.1151
33.4 2.0339
33.425 1.9803
33.45 1.9795
33.475 2.0063
33.5 2.0467
33.525 2.0944
33.55 2.1492
33.575 2.2094
33.6 2.2719
33.625 2.3342
33.65 2.3925
33.675 2.4433
33.7 2.4839
33.725 2.5151
33.75 2.5394
33.775 2.5586
33.8 2.5724
33.825 2.5815
33.85 2.5877
33.875 2.5927
33.9 2.5961
33.925 2.5967
33.95 2.595
33.975 2.5916
34 2.5881
34.025 2.5838
34.05 2.5791
34.075 2.5729
34.1 2.5632
34.125 2.5498
34.15 2.533
34.175 2.5133
34.2 2.4908
34.225 2.4671
34.25 2.4438
34.275 2.4199
34.3 2.3917
34.325 2.3585
34.35 2.3205
34.375 2.2769
34.4 2.2285
34.425 2.177
34.45 2.1244
34.475 2.0765
34.5 2.038
34.525 2.0082
34.55 1.9858
34.575 1.9617
34.6 1.9317
34.625 1.8961
34.65 1.8542
34.675 1.8047
34.7 1.7477
34.725 1.6832
34.75 1.6107
34.775 1.5305
34.8 1.443
34.825 1.3493
34.85 1.2493
34.875 1.1425
34.9 1.0293
34.925 0.9157
34.95 0.8023
34.975 0.6865
35 0.5703
35.025 0.457
35.05 0.3445
35.075 0.2356
35.1 0.1365
35.125 0.0556
35.15 -0.0006
35.175 -0.0327
35.2 -0.0545
35.225 -0.0695
35.25 -0.0718
35.275 -0.058
35.3 -0.0313
35.325 0.0048
35.35 0.0443
35.375 0.0802
35.4 0.1112
35.425 0.1408
35.45 0.1701
35.475 0.1982
35.5 0.2292
35.525 0.2689
35.55 0.3197
35.575 0.3792
35.6 0.444
35.625 0.5096
35.65 0.5654
35.675 0.5951
35.7 0.6046
35.725 0.6059
35.75 0.6015
35.775 0.5934
35.8 0.583
35.825 0.5713
35.85 0.5643
35.875 0.5628
35.9 0.5627
35.925 0.56
35.95 0.5532
35.975 0.5421
36 0.5304
36.025 0.5207
36.05 0.5271
36.075 0.5567
36.1 0.5903
36.125 0.6162
36.15 0.6302
36.175 0.6299
36.2 0.6152
36.225 0.5911
36.25 0.5619
36.275 0.5314
36.3 0.5022
36.325 0.4769
36.35 0.447
36.375 0.4089
36.4 0.3653
36.425 0.3167
36.45 0.2653
36.475 0.2161
36.5 0.1716
36.525 0.1287
36.55 0.0828
36.575 0.0331
36.6 -0.0199
36.625 -0.0773
36.65 -0.1401
36.675 -0.2063
36.7 -0.2734
36.725 -0.3427
36.75 -0.4158
36.775 -0.4896
36.8 -0.557
36.825 -0.5989
36.85 -0.6036
36.875 -0.5791
36.9 -0.5449
36.925 -0.5088
36.95 -0.4686
36.975 -0.4205
37 -0.3651
37.025 -0.3004
37.05 -0.236
37.075 -0.1773
37.1 -0.1232
37.125 -0.0744
37.15 -0.0306
37.175 0.0069
37.2 0.0386
37.225 0.0646
37.25 0.084
37.275 0.0962
37.3 0.1034
37.325 0.1108
37.35 0.1206
37.375 0.1266
37.4 0.1293
37.425 0.1296
37.45 0.1286
37.475 0.1278
37.5 0.13
37.525 0.14
37.55 0.1573
37.575 0.1808
37.6 0.2034
37.625 0.218
37.65 0.2313
37.675 0.2449
37.7 0.262
37.725 0.2882
37.75 0.3209
37.775 0.3469
37.8 0.3634
37.825 0.371
37.85 0.3701
37.875 0.3622
37.9 0.3471
37.925 0.328
37.95 0.3129
37.975 0.3055
38 0.3018
38.025 0.2954
38.05 0.2831
38.075 0.262
38.1 0.23
38.125 0.1943
38.15 0.1567
38.175 0.124
38.2 0.099
38.225 0.0768
38.25 0.0536
38.275 0.0256
38.3 -0.0055
38.325 -0.0386
38.35 -0.0671
38.375 -0.0876
38.4 -0.1011
38.425 -0.1057
38.45 -0.1038
38.475 -0.0977
38.5 -0.0848
38.525 -0.0728
38.55 -0.0654
38.575 -0.0644
38.6 -0.0706
38.625 -0.0828
38.65 -0.0987
38.675 -0.1164
38.7 -0.1292
38.725 -0.1329
38.75 -0.1074
38.775 -0.0512
38.8 0.0224
38.825 0.1054
38.85 0.1953
38.875 0.2921
38.9 0.3901
38.925 0.4854
38.95 0.5794
38.975 0.6738
39 0.7706
39.025 0.8676
39.05 0.9624
39.075 1.0538
39.1 1.1401
39.125 1.2217
39.15 1.2995
39.175 1.3722
39.2 1.4402
39.225 1.5033
39.25 1.5593
39.275 1.6072
39.3 1.6487
39.325 1.6814
39.35 1.7045
39.375 1.719
39.4 1.7254
39.425 1.7227
39.45 1.7137
39.475 1.6992
39.5 1.6812
39.525 1.6611
39.55 1.6395
39.575 1.6167
39.6 1.593
39.625 1.5659
39.65 1.532
39.675 1.4928
39.7 1.4461
39.725 1.3909
39.75 1.3285
39.775 1.259
39.8 1.1821
39.825 1.0964
39.85 1.0039
39.875 0.9096
39.9 0.8153
39.925 0.7229
39.95 0.6358
39.975 0.5526
40 0.4762
40.025 0.4077
40.05 0.3516
40.075 0.3071
40.1 0.2707
40.125 0.2383
40.15 0.2047
40.175 0.1663
40.2 0.1232
40.225 0.0744
40.25 0.0223
40.275 -0.0216
40.3 -0.0536
40.325 -0.0826
40.35 -0.1137
40.375 -0.1478
40.4 -0.1865
40.425 -0.2299
40.45 -0.2728
40.475 -0.3056
40.5 -0.3193
40.525 -0.3207
40.55 -0.3137
40.575 -0.304
40.6 -0.2962
40.625 -0.2915
40.65 -0.2935
40.675 -0.2999
40.7 -0.3058
40.725 -0.3152
40.75 -0.3293
40.775 -0.3413
40.8 -0.3529
40.825 -0.3684
40.85 -0.3873
40.875 -0.4158
40.9 -0.4542
40.925 -0.4979
40.95 -0.5468
40.975 -0.5926
41 -0.6262
41.025 -0.6384
41.05 -0.6339
41.075 -0.6177
41.1 -0.5933
41.125 -0.5678
41.15 -0.546
41.175 -0.5299
41.2 -0.5173
41.225 -0.5139
41.25 -0.52
41.275 -0.5305
41.3 -0.5367
41.325 -0.5157
41.35 -0.4562
41.375 -0.3792
41.4 -0.3052
41.425 -0.2383
41.45 -0.1766
41.475 -0.119
41.5 -0.0649
41.525 -0.0167
41.55 0.0258
41.575 0.0634
41.6 0.0973
41.625 0.1312
41.65 0.1656
41.675 0.1997
41.7 0.2288
41.725 0.2558
41.75 0.2797
41.775 0.3036
41.8 0.3299
41.825 0.3619
41.85 0.4
41.875 0.4367
41.9 0.4674
41.925 0.492
41.95 0.5111
41.975 0.5263
42 0.5366
42.025 0.5415
42.05 0.5417
42.075 0.538
42.1 0.5292
42.125 0.5156
42.15 0.4997
42.175 0.4851
42.2 0.4729
42.225 0.4635
42.25 0.4522
42.275 0.4353
42.3 0.4126
42.325 0.3864
42.35 0.3577
42.375 0.3262
42.4 0.2919
42.425 0.258
42.45 0.2288
42.475 0.2045
42.5 0.1823
42.525 0.1601
42.55 0.137
42.575 0.1105
42.6 0.0776
42.625 0.0381
42.65 -0.0089
42.675 -0.0607
42.7 -0.1159
42.725 -0.1732
42.75 -0.2303
42.775 -0.2836
42.8 -0.331
42.825 -0.3742
42.85 -0.4141
42.875 -0.456
42.9 -0.5017
42.925 -0.5503
42.95 -0.602
42.975 -0.66
43 -0.7226
43.025 -0.7858
43.05 -0.8471
43.075 -0.9035
43.1 -0.9521
43.125 -0.9903
43.15 -1.0103
43.175 -1.0056
43.2 -0.9834
43.225 -0.9441
43.25 -0.8908
43.275 -0.8293
43.3 -0.7656
43.325 -0.7045
43.35 -0.6506
43.375 -0.605
43.4 -0.5695
43.425 -0.5465
43.45 -0.5327
43.475 -0.5228
43.5 -0.5126
43.525 -0.4915
43.55 -0.4616
43.575 -0.4237
43.6 -0.3772
43.625 -0.328
43.65 -0.282
43.675 -0.2408
43.7 -0.2002
43.725 -0.1621
43.75 -0.1241
43.775 -0.0894
43.8 -0.0589
43.825 -0.0346
43.85 -0.0176
43.875 -0.0084
43.9 -0.0074
43.925 -0.0147
43.95 -0.031
43.975 -0.0516
44 -0.0711
44.025 -0.0867
44.05 -0.1029
44.075 -0.1243
44.1 -0.1481
44.125 -0.1735
44.15 -0.1972
44.175 -0.2211
44.2 -0.2505
44.225 -0.2832
44.25 -0.315
44.275 -0.3467
44.3 -0.3789
44.325 -0.4099
44.35 -0.436
44.375 -0.4577
44.4 -0.4696
44.425 -0.4737
44.45 -0.477
44.475 -0.4821
44.5 -0.4868
44.525 -0.4867
44.55 -0.4708
44.575 -0.4384
44.6 -0.4003
44.625 -0.365
44.65 -0.3313
44.675 -0.3037
44.7 -0.2795
44.725 -0.2608
44.75 -0.2455
44.775 -0.2323
44.8 -0.22
44.825 -0.2094
44.85 -0.2051
44.875 -0.2077
44.9 -0.2152
44.925 -0.229
44.95 -0.2486
44.975 -0.272
45 -0.2979
45.025 -0.3233
45.05 -0.347
45.075 -0.3683
45.1 -0.3825
45.125 -0.3855
45.15 -0.3808
45.175 -0.3724
45.2 -0.362
45.225 -0.3498
45.25 -0.3358
45.275 -0.3211
45.3 -0.3048
45.325 -0.2876
45.35 -0.2683
45.375 -0.2399
45.4 -0.1983
45.425 -0.1377
45.45 -0.0617
45.475 0.0278
45.5 0.1207
45.525 0.2095
45.55 0.2906
45.575 0.3632
45.6 0.4256
45.625 0.4799
45.65 0.5272
45.675 0.5663
45.7 0.5976
45.725 0.6185
45.75 0.6252
45.775 0.6245
45.8 0.6216
45.825 0.6254
45.85 0.635
45.875 0.6434
45.9 0.6483
45.925 0.6558
45.95 0.6695
45.975 0.6888
46 0.7162
46.025 0.7516
46.05 0.7881
46.075 0.8162
46.1 0.8353
46.125 0.8461
46.15 0.8514
46.175 0.8501
46.2 0.8429
46.225 0.8323
46.25 0.82
46.275 0.8085
46.3 0.799
46.325 0.7952
46.35 0.7897
46.375 0.7771
46.4 0.7578
46.425 0.7325
46.45 0.6991
46.475 0.6557
46.5 0.6056
46.525 0.5512
46.55 0.4953
46.575 0.4394
46.6 0.3876
46.625 0.3479
46.65 0.3269
46.675 0.3263
46.7 0.3312
46.725 0.3335
46.75 0.3324
46.775 0.3276
46.8 0.3175
46.825 0.3035
46.85 0.2847
46.875 0.2609
46.9 0.2354
46.925 0.2128
46.95 0.1891
46.975 0.1628
47 0.1404
47.025 0.1231
47.05 0.1099
47.075 0.101
47.1 0.0937
47.125 0.0877
47.15 0.0883
47.175 0.0902
47.2 0.0891
47.225 0.0829
47.25 0.0713
47.275 0.0581
47.3 0.0437
47.325 0.0315
47.35 0.0249
47.375 0.0197
47.4 0.0128
47.425 0.0093
47.45 0.0107
47.475 0.0161
47.5 0.0216
47.525 0.0252
47.55 0.0218
47.575 0.0117
47.6 -0.0017
47.625 -0.0119
47.65 -0.0128
47.675 -0.0036
47.7 0.0149
47.725 0.0438
47.75 0.0811
47.775 0.1244
47.8 0.169
47.825 0.2136
47.85 0.2511
47.875 0.2741
47.9 0.2847
47.925 0.2833
47.95 0.2778
47.975 0.2711
48 0.2644
48.025 0.2587
48.05 0.2606
48.075 0.2743
48.1 0.2928
48.125 0.3114
48.15 0.3299
48.175 0.3508
48.2 0.3766
48.225 0.4178
48.25 0.4744
48.275 0.5366
48.3 0.6041
48.325 0.6767
48.35 0.7518
48.375 0.8241
48.4 0.8912
48.425 0.9539
48.45 1.0127
48.475 1.0679
48.5 1.1194
48.525 1.1661
48.55 1.206
48.575 1.24
48.6 1.2666
48.625 1.2861
48.65 1.2997
48.675 1.3096
48.7 1.3178
48.725 1.3222
48.75 1.3204
48.775 1.3144
48.8 1.3124
48.825 1.3182
48.85 1.3266
48.875 1.3334
48.9 1.3342
48.925 1.3276
48.95 1.3185
48.975 1.311
49 1.3111
49.025 1.3255
49.05 1.3537
49.075 1.3883
49.1 1.4229
49.125 1.4569
49.15 1.4914
49.175 1.525
49.2 1.5562
49.225 1.5835
49.25 1.6076
49.275 1.6302
49.3 1.6512
49.325 1.6701
49.35 1.6842
49.375 1.6925
49.4 1.695
49.425 1.6938
49.45 1.6891
49.475 1.6809
49.5 1.6706
49.525 1.6623
49.55 1.6633
49.575 1.6713
49.6 1.6783
49.625 1.6798
49.65 1.6736
49.675 1.6607
49.7 1.6429
49.725 1.6238
49.75 1.6061
49.775 1.5892
49.8 1.5706
49.825 1.546
49.85 1.5158
49.875 1.4874
49.9 1.4656
49.925 1.4492
49.95 1.4312
49.975 1.411
50 1.392
50.025 1.3759
50.05 1.3634
50.075 1.3528
50.1 1.3418
50.125 1.3284
50.15 1.3116
50.175 1.2903
50.2 1.2673
50.225 1.2501
50.25 1.2395
50.275 1.2325
50.3 1.2265
50.325 1.2245
50.35 1.2289
50.375 1.2338
50.4 1.2354
50.425 1.2313
50.45 1.2208
50.475 1.2035
50.5 1.1801
50.525 1.152
50.55 1.1234
50.575 1.1009
50.6 1.082
50.625 1.064
50.65 1.0469
50.675 1.0315
50.7 1.015
50.725 0.9941
50.75 0.9713
50.775 0.9504
50.8 0.9293
50.825 0.9048
50.85 0.8752
50.875 0.8405
50.9 0.8013
50.925 0.7596
50.95 0.7172
50.975 0.6777
51 0.6442
51.025 0.6146
51.05 0.5869
51.075 0.5594
51.1 0.532
51.125 0.5022
51.15 0.4691
51.175 0.4317
51.2 0.3922
51.225 0.3496
51.25 0.3047
51.275 0.2634
51.3 0.2284
51.325 0.1967
51.35 0.1647
51.375 0.1326
51.4 0.1006
51.425 0.0684
51.45 0.0386
51.475 0.0129
51.5 -0.0066
51.525 -0.0219
51.55 -0.0335
51.575 -0.039
51.6 -0.0398
51.625 -0.0371
51.65 -0.0305
51.675 -0.0196
51.7 -0.0058
51.725 0.0087
51.75 0.021
51.775 0.0281
51.8 0.0298
51.825 0.0313
51.85 0.0336
51.875 0.0359
51.9 0.0382
51.925 0.0391
51.95 0.0374
51.975 0.0333
52 0.0252
52.025 0.0108
52.05 -0.0091
52.075 -0.0327
52.1 -0.0558
52.125 -0.0707
52.15 -0.0809
52.175 -0.0942
52.2 -0.1127
52.225 -0.1323
52.25 -0.1432
52.275 -0.134
52.3 -0.1061
52.325 -0.0727
52.35 -0.032
52.375 0.0164
52.4 0.0746
52.425 0.1409
52.45 0.2067
52.475 0.2679
52.5 0.3246
52.525 0.3775
52.55 0.4297
52.575 0.4803
52.6 0.5277
52.625 0.5695
52.65 0.6036
52.675 0.6298
52.7 0.6469
52.725 0.6571
52.75 0.6659
52.775 0.6739
52.8 0.6783
52.825 0.6787
52.85 0.6746
52.875 0.6657
52.9 0.6553
52.925 0.6444
52.95 0.6374
52.975 0.6365
53 0.6368
53.025 0.6332
53.05 0.6258
53.075 0.6125
53.1 0.5897
53.125 0.5596
53.15 0.5225
53.175 0.4795
53.2 0.4372
53.225 0.4013
53.25 0.3703
53.275 0.3439
53.3 0.3168
53.325 0.2864
53.35 0.259
53.375 0.2348
53.4 0.2104
53.425 0.1877
53.45 0.1695
53.475 0.1597
53.5 0.154
53.525 0.1442
53.55 0.1296
53.575 0.1078
53.6 0.0768
53.625 0.0377
53.65 -0.0033
53.675 -0.0358
53.7 -0.0573
53.725 -0.0665
53.75 -0.0651
53.775 -0.0596
53.8 -0.0528
53.825 -0.0362
53.85 -0.0094
53.875 0.0197
53.9 0.0461
53.925 0.0697
53.95 0.0929
53.975 0.115
54 0.1317
54.025 0.1451
54.05 0.154
54.075 0.1584
54.1 0.1605
54.125 0.1583
54.15 0.1542
54.175 0.1498
54.2 0.1469
54.225 0.1445
54.25 0.1395
54.275 0.1287
54.3 0.1133
54.325 0.0921
54.35 0.0634
54.375 0.028
54.4 -0.0153
54.425 -0.0648
54.45 -0.1161
54.475 -0.1694
54.5 -0.225
54.525 -0.2807
54.55 -0.3327
54.575 -0.3786
54.6 -0.4148
54.625 -0.443
54.65 -0.4671
54.675 -0.4855
54.7 -0.4939
54.725 -0.4911
54.75 -0.4783
54.775 -0.4624
54.8 -0.4508
54.825 -0.4494
54.85 -0.462
54.875 -0.4875
54.9 -0.5196
54.925 -0.554
54.95 -0.587
54.975 -0.6163
55 -0.624
55.025 -0.6107
55.05 -0.5951
55.075 -0.5871
55.1 -0.5919
55.125 -0.6085
55.15 -0.6364
55.175 -0.6778
55.2 -0.7295
55.225 -0.7881
55.25 -0.8411
55.275 -0.88
55.3 -0.8961
55.325 -0.9083
55.35 -0.924
55.375 -0.94
55.4 -0.9525
55.425 -0.9655
55.45 -0.9801
55.475 -0.9954
55.5 -1.0115
55.525 -1.0286
55.55 -1.0441
55.575 -1.0559
55.6 -1.0619
55.625 -1.0604
55.65 -1.0539
55.675 -1.0398
55.7 -1.0178
55.725 -0.9909
55.75 -0.9662
55.775 -0.9511
55.8 -0.9443
55.825 -0.946
55.85 -0.9558
55.875 -0.9649
55.9 -0.9681
55.925 -0.9685
55.95 -0.9722
55.975 -0.9787
56 -0.9828
56.025 -0.9749
56.05 -0.9618
56.075 -0.9456
56.1 -0.9267
56.125 -0.9085
56.15 -0.8798
56.175 -0.8394
56.2 -0.7957
56.225 -0.7599
56.25 -0.7387
56.275 -0.7299
56.3 -0.7314
56.325 -0.7363
56.35 -0.7447
56.375 -0.7511
56.4 -0.7537
56.425 -0.7623
56.45 -0.7794
56.475 -0.8007
56.5 -0.8132
56.525 -0.7988
56.55 -0.7532
56.575 -0.6902
56.6 -0.6197
56.625 -0.5443
56.65 -0.4699
56.675 -0.3952
56.7 -0.3186
56.725 -0.2406
56.75 -0.1608
56.775 -0.0829
56.8 -0.0109
56.825 0.0538
56.85 0.1126
56.875 0.1663
56.9 0.2127
56.925 0.2512
56.95 0.2804
56.975 0.2993
57 0.3115
57.025 0.3185
57.05 0.3193
57.075 0.3128
57.1 0.2978
57.125 0.2759
57.15 0.2529
57.175 0.233
57.2 0.216
57.225 0.1988
57.25 0.1783
57.275 0.1526
57.3 0.1218
57.325 0.0822
57.35 0.0338
57.375 -0.023
57.4 -0.0852
57.425 -0.1485
57.45 -0.2076
57.475 -0.2529
57.5 -0.2803
57.525 -0.2984
57.55 -0.3097
57.575 -0.3169
57.6 -0.3265
57.625 -0.3383
57.65 -0.3484
57.675 -0.3499
57.7 -0.3486
57.725 -0.3561
57.75 -0.3759
57.775 -0.4086
57.8 -0.4501
57.825 -0.4948
57.85 -0.5342
57.875 -0.5672
57.9 -0.5903
57.925 -0.602
57.95 -0.5994
57.975 -0.58
58 -0.5451
58.025 -0.5037
58.05 -0.4652
58.075 -0.4285
58.1 -0.3974
58.125 -0.3669
58.15 -0.3423
58.175 -0.3261
58.2 -0.3147
58.225 -0.3104
58.25 -0.3144
58.275 -0.3265
58.3 -0.3469
58.325 -0.3714
58.35 -0.4004
58.375 -0.4317
58.4 -0.4613
58.425 -0.4888
58.45 -0.5146
58.475 -0.5352
58.5 -0.5498
58.525 -0.5657
58.55 -0.5913
58.575 -0.629
58.6 -0.677
58.625 -0.7296
58.65 -0.783
58.675 -0.8385
58.7 -0.8997
58.725 -0.9652
58.75 -1.0303
58.775 -1.0901
58.8 -1.1424
58.825 -1.1838
58.85 -1.2194
58.875 -1.252
58.9 -1.2769
58.925 -1.2933
58.95 -1.2987
58.975 -1.2958
59 -1.2905
59.025 -1.287
59.05 -1.2862
59.075 -1.2758
59.1 -1.2465
59.125 -1.2005
59.15 -1.1492
59.175 -1.0984
59.2 -1.0538
59.225 -1.0209
59.25 -1.0019
59.275 -0.9941
59.3 -0.9894
59.325 -0.9807
59.35 -0.9631
59.375 -0.9406
59.4 -0.9205
59.425 -0.899
59.45 -0.8694
59.475 -0.8351
59.5 -0.8064
59.525 -0.786
59.55 -0.769
59.575 -0.7556
59.6 -0.7419
59.625 -0.7248
59.65 -0.7098
59.675 -0.7019
59.7 -0.6992
59.725 -0.7028
59.75 -0.7077
59.775 -0.7089
59.8 -0.7037
59.825 -0.6949
59.85 -0.6856
59.875 -0.6759
59.9 -0.6631
59.925 -0.6447
59.95 -0.6202
59.975 -0.5898
60 -0.5545
60.025 -0.5148
60.05 -0.4706
60.075 -0.4231
60.1 -0.3736
60.125 -0.3237
60.15 -0.2705
60.175 -0.2114
60.2 -0.1526
60.225 -0.1025
60.25 -0.0615
60.275 -0.0296
60.3 0.0011
60.325 0.0319
60.35 0.0677
60.375 0.1178
60.4 0.1699
60.425 0.2224
60.45 0.2706
60.475 0.3094
60.5 0.3393
60.525 0.3616
60.55 0.3791
60.575 0.3925
60.6 0.4032
60.625 0.4132
60.65 0.4219
60.675 0.4255
60.7 0.4253
60.725 0.421
60.75 0.4134
60.775 0.4031
60.8 0.3837
60.825 0.3518
60.85 0.308
60.875 0.2581
60.9 0.2097
60.925 0.162
60.95 0.1132
60.975 0.0648
61 0.0214
61.025 -0.0078
61.05 -0.0295
61.075 -0.0535
61.1 -0.0845
61.125 -0.1158
61.15 -0.1432
61.175 -0.1669
61.2 -0.1815
61.225 -0.187
61.25 -0.189
61.275 -0.1868
61.3 -0.1791
61.325 -0.1598
61.35 -0.1155
61.375 -0.0454
61.4 0.0388
61.425 0.125
61.45 0.2064
61.475 0.2832
61.5 0.3559
61.525 0.4242
61.55 0.4879
61.575 0.5466
61.6 0.6008
61.625 0.6514
61.65 0.6978
61.675 0.7416
61.7 0.7856
61.725 0.8278
61.75 0.8619
61.775 0.8894
61.8 0.9143
61.825 0.9369
61.85 0.955
61.875 0.9666
61.9 0.9706
61.925 0.9699
61.95 0.969
61.975 0.9732
62 0.9819
62.025 0.9897
62.05 0.9923
62.075 0.9916
62.1 0.9898
62.125 0.988
62.15 0.9874
62.175 0.9941
62.2 1.0096
62.225 1.0264
62.25 1.0413
62.275 1.0551
62.3 1.0691
62.325 1.0794
62.35 1.0852
62.375 1.0872
62.4 1.0817
62.425 1.0692
62.45 1.051
62.475 1.0282
62.5 1.002
62.525 0.9774
62.55 0.9608
62.575 0.9589
62.6 0.9709
62.625 0.9906
62.65 1.0085
62.675 1.0222
62.7 1.0359
62.725 1.0476
62.75 1.0578
62.775 1.0674
62.8 1.0727
62.825 1.0726
62.85 1.0718
62.875 1.0778
62.9 1.0914
62.925 1.1146
62.95 1.1442
62.975 1.1768
63 1.2106
63.025 1.2419
63.05 1.2675
63.075 1.2878
63.1 1.313
63.125 1.3537
63.15 1.4169
63.175 1.4921
63.2 1.5769
63.225 1.6748
63.25 1.7778
63.275 1.8806
63.3 1.9837
63.325 2.0882
63.35 2.1934
63.375 2.2971
63.4 2.3968
63.425 2.4908
63.45 2.5787
63.475 2.6628
63.5 2.7439
63.525 2.8214
63.55 2.8951
63.575 2.9625
63.6 3.0224
63.625 3.0756
63.65 3.1216
63.675 3.1599
63.7 3.1926
63.725 3.22
63.75 3.2418
63.775 3.2588
63.8 3.2719
63.825 3.2831
63.85 3.295
63.875 3.3081
63.9 3.3215
63.925 3.3356
63.95 3.3473
63.975 3.3549
64 3.3583
64.025 3.3586
64.05 3.3554
64.075 3.3497
64.1 3.3471
64.125 3.359
64.15 3.3872
64.175 3.421
64.2 3.4502
64.225 3.4731
64.25 3.4909
64.275 3.5041
64.3 3.5133
64.325 3.5177
64.35 3.5157
64.375 3.5055
64.4 3.4882
64.425 3.4642
64.45 3.4342
64.475 3.3997
64.5 3.3614
64.525 3.3183
64.55 3.2703
64.575 3.216
64.6 3.1551
64.625 3.0879
64.65 3.0141
64.675 2.9323
64.7 2.8426
64.725 2.746
64.75 2.6429
64.775 2.5345
64.8 2.4209
64.825 2.3012
64.85 2.1776
64.875 2.0553
64.9 1.9367
64.925 1.8211
64.95 1.7068
64.975 1.5938
65 1.4849
65.025 1.3815
65.05 1.2931
65.075 1.2331
65.1 1.194
65.125 1.1599
65.15 1.1226
65.175 1.0798
65.2 1.0361
65.225 0.9967
65.25 0.9614
65.275 0.9297
65.3 0.9019
65.325 0.8744
65.35 0.8464
65.375 0.823
65.4 0.8031
65.425 0.7948
65.45 0.81
65.475 0.8467
65.5 0.8985
65.525 0.9555
65.55 1.0154
65.575 1.0741
65.6 1.1257
65.625 1.17
65.65 1.2091
65.675 1.2426
65.7 1.2684
65.725 1.2861
65.75 1.2971
65.775 1.2991
65.8 1.2904
65.825 1.2687
65.85 1.237
65.875 1.1991
65.9 1.1544
65.925 1.1051
65.95 1.054
65.975 0.9983
66 0.9373
66.025 0.8741
66.05 0.8095
66.075 0.7423
66.1 0.6707
66.125 0.5931
66.15 0.5117
66.175 0.4348
66.2 0.3682
66.225 0.3085
66.25 0.2491
66.275 0.1818
66.3 0.1123
66.325 0.0519
66.35 0.0096
66.375 -0.0205
66.4 -0.04
66.425 -0.0487
66.45 -0.0469
66.475 -0.0346
66.5 -0.0162
66.525 0.0032
66.55 0.0201
66.575 0.0339
66.6 0.0419
66.625 0.0454
66.65 0.0494
66.675 0.058
66.7 0.0731
66.725 0.0918
66.75 0.1103
66.775 0.1264
66.8 0.1414
66.825 0.1534
66.85 0.1607
66.875 0.1657
66.9 0.1721
66.925 0.1819
66.95 0.1928
66.975 0.2031
67 0.2098
67.025 0.2112
67.05 0.2094
67.075 0.2075
67.1 0.2087
67.125 0.2156
67.15 0.2282
67.175 0.2461
67.2 0.2674
67.225 0.2877
67.25 0.3053
67.275 0.3218
67.3 0.3386
67.325 0.3556
67.35 0.3707
67.375 0.3821
67.4 0.3892
67.425 0.3945
67.45 0.4015
67.475 0.4085
67.5 0.4149
67.525 0.4204
67.55 0.423
67.575 0.4209
67.6 0.4145
67.625 0.4068
67.65 0.4059
67.675 0.4158
67.7 0.4344
67.725 0.4612
67.75 0.4873
67.775 0.5112
67.8 0.5325
67.825 0.5531
67.85 0.5765
67.875 0.6063
67.9 0.6438
67.925 0.6854
67.95 0.7256
67.975 0.7621
68 0.7911
68.025 0.8152
68.05 0.8348
68.075 0.8498
68.1 0.8686
68.125 0.8973
68.15 0.9309
68.175 0.9682
68.2 1.0091
68.225 1.054
68.25 1.0973
68.275 1.137
68.3 1.1732
68.325 1.2034
68.35 1.227
68.375 1.2459
68.4 1.2589
68.425 1.2651
68.45 1.2647
68.475 1.2585
68.5 1.2469
68.525 1.2329
68.55 1.2148
68.575 1.1877
68.6 1.1491
68.625 1.0989
68.65 1.0407
68.675 0.9783
68.7 0.9158
68.725 0.8601
68.75 0.8135
68.775 0.7771
68.8 0.7478
68.825 0.727
68.85 0.7106
68.875 0.7008
68.9 0.7109
68.925 0.7331
68.95 0.7592
68.975 0.7861
69 0.8085
69.025 0.8232
69.05 0.8295
69.075 0.8303
69.1 0.8273
69.125 0.8223
69.15 0.8146
69.175 0.8026
69.2 0.7839
69.225 0.7615
69.25 0.7373
69.275 0.7085
69.3 0.6714
69.325 0.6268
69.35 0.5743
69.375 0.5148
69.4 0.4493
69.425 0.3817
69.45 0.3181
69.475 0.2705
69.5 0.2457
69.525 0.2353
69.55 0.2312
69.575 0.2376
69.6 0.2535
69.625 0.2653
69.65 0.2722
69.675 0.2768
69.7 0.2813
69.725 0.2913
69.75 0.3003
69.775 0.3012
69.8 0.2921
69.825 0.2739
69.85 0.247
69.875 0.2132
69.9 0.1723
69.925 0.1254
69.95 0.071
69.975 0.0076
70 -0.0632
70.025 -0.1416
70.05 -0.2262
70.075 -0.3151
70.1 -0.3985
70.125 -0.4694
70.15 -0.5365
70.175 -0.6035
70.2 -0.6665
70.225 -0.7194
70.25 -0.7631
70.275 -0.7994
70.3 -0.8345
70.325 -0.8727
70.35 -0.9102
70.375 -0.9459
70.4 -0.9804
70.425 -1.0191
70.45 -1.055
70.475 -1.0746
70.5 -1.0798
70.525 -1.083
70.55 -1.0887
70.575 -1.0904
70.6 -1.0828
70.625 -1.0802
70.65 -1.0837
70.675 -1.093
70.7 -1.1102
70.725 -1.1342
70.75 -1.1644
70.775 -1.2009
70.8 -1.2402
70.825 -1.2763
70.85 -1.3014
70.875 -1.314
70.9 -1.3272
70.925 -1.3455
70.95 -1.3661
70.975 -1.3889
71 -1.4209
71.025 -1.4645
71.05 -1.5175
71.075 -1.5794
71.1 -1.6475
71.125 -1.7173
71.15 -1.784
71.175 -1.8393
71.2 -1.8907
71.225 -1.9421
71.25 -1.9851
71.275 -2.0062
71.3 -2.0059
71.325 -1.9892
71.35 -1.9568
71.375 -1.9149
71.4 -1.8668
71.425 -1.8197
71.45 -1.7724
71.475 -1.7189
71.5 -1.6582
71.525 -1.5933
71.55 -1.53
71.575 -1.4763
71.6 -1.4304
71.625 -1.3853
71.65 -1.34
71.675 -1.3007
71.7 -1.2679
71.725 -1.238
71.75 -1.2133
71.775 -1.195
71.8 -1.1788
71.825 -1.1523
71.85 -1.104
71.875 -1.0481
71.9 -1.0001
71.925 -0.9644
71.95 -0.9394
71.975 -0.923
72 -0.9131
72.025 -0.9037
72.05 -0.8952
72.075 -0.8863
72.1 -0.87
72.125 -0.8431
72.15 -0.8102
72.175 -0.7757
72.2 -0.7422
72.225 -0.7113
72.25 -0.6807
72.275 -0.6451
72.3 -0.6017
72.325 -0.5521
72.35 -0.4978
72.375 -0.442
72.4 -0.3858
72.425 -0.3312
72.45 -0.282
72.475 -0.2403
72.5 -0.208
72.525 -0.1859
72.55 -0.1751
72.575 -0.1768
72.6 -0.1909
72.625 -0.2156
72.65 -0.2497
72.675 -0.287
72.7 -0.319
72.725 -0.3433
72.75 -0.3626
72.775 -0.3783
72.8 -0.3857
72.825 -0.3872
72.85 -0.3924
72.875 -0.4049
72.9 -0.4257
72.925 -0.4553
72.95 -0.4935
72.975 -0.5348
73 -0.5764
73.025 -0.6213
73.05 -0.6643
73.075 -0.6993
73.1 -0.7252
73.125 -0.7394
73.15 -0.7427
73.175 -0.7365
73.2 -0.7262
73.225 -0.7204
73.25 -0.7206
73.275 -0.7291
73.3 -0.7442
73.325 -0.7621
73.35 -0.7795
73.375 -0.7905
73.4 -0.7985
73.425 -0.8037
73.45 -0.7972
73.475 -0.7768
73.5 -0.752
73.525 -0.7282
73.55 -0.7076
73.575 -0.6917
73.6 -0.6834
73.625 -0.681
73.65 -0.6842
73.675 -0.693
73.7 -0.7044
73.725 -0.7171
73.75 -0.7257
73.775 -0.7246
73.8 -0.7182
73.825 -0.7112
73.85 -0.7051
73.875 -0.6963
73.9 -0.6789
73.925 -0.6518
73.95 -0.6201
73.975 -0.5881
74 -0.561
74.025 -0.54
74.05 -0.5244
74.075 -0.5129
74.1 -0.5054
74.125 -0.5003
74.15 -0.4946
74.175 -0.4896
74.2 -0.4898
74.225 -0.4973
74.25 -0.5114
74.275 -0.5332
74.3 -0.5573
74.325 -0.5746
74.35 -0.5805
74.375 -0.5742
74.4 -0.5634
74.425 -0.5526
74.45 -0.5413
74.475 -0.5283
74.5 -0.5133
74.525 -0.4971
74.55 -0.4815
74.575 -0.4678
74.6 -0.4579
74.625 -0.4531
74.65 -0.4521
74.675 -0.4559
74.7 -0.4614
74.725 -0.4729
74.75 -0.4914
74.775 -0.5194
74.8 -0.5574
74.825 -0.6041
74.85 -0.6567
74.875 -0.7161
74.9 -0.7804
74.925 -0.8441
74.95 -0.8993
74.975 -0.9369
75 -0.9633
75.025 -0.9863
75.05 -1.0117
75.075 -1.0394
75.1 -1.0702
75.125 -1.1017
75.15 -1.1352
75.175 -1.1728
75.2 -1.2132
75.225 -1.2553
75.25 -1.3018
75.275 -1.3534
75.3 -1.4115
75.325 -1.4687
75.35 -1.5222
75.375 -1.5676
75.4 -1.5998
75.425 -1.6283
75.45 -1.6573
75.475 -1.6881
75.5 -1.719
75.525 -1.7458
75.55 -1.7624
75.575 -1.7703
75.6 -1.7729
75.625 -1.7735
75.65 -1.7735
75.675 -1.7669
75.7 -1.7446
75.725 -1.7035
75.75 -1.6562
75.775 -1.6108
75.8 -1.5707
75.825 -1.5344
75.85 -1.5025
75.875 -1.4779
75.9 -1.4587
75.925 -1.4467
75.95 -1.4409
75.975 -1.44
76 -1.4457
76.025 -1.458
76.05 -1.4707
76.075 -1.4721
76.1 -1.4531
76.125 -1.4233
76.15 -1.3884
76.175 -1.3519
76.2 -1.315
76.225 -1.2793
76.25 -1.2463
76.275 -1.217
76.3 -1.1924
76.325 -1.1732
76.35 -1.1577
76.375 -1.1432
76.4 -1.1227
76.425 -1.0999
76.45 -1.077
76.475 -1.0544
76.5 -1.0317
76.525 -1.008
76.55 -0.9873
76.575 -0.9745
76.6 -0.9711
76.625 -0.9735
76.65 -0.9817
76.675 -0.9916
76.7 -0.9948
76.725 -0.9917
76.75 -0.992
76.775 -0.9989
76.8 -1.0089
76.825 -1.0201
76.85 -1.0314
76.875 -1.0408
76.9 -1.042
76.925 -1.0312
76.95 -1.0018
76.975 -0.9589
77 -0.9162
77.025 -0.8732
77.05 -0.8315
77.075 -0.7931
77.1 -0.7529
77.125 -0.6976
77.15 -0.625
77.175 -0.5366
77.2 -0.4428
77.225 -0.3507
77.25 -0.2631
77.275 -0.1807
77.3 -0.1022
77.325 -0.0298
77.35 0.0325
77.375 0.0853
77.4 0.13
77.425 0.1642
77.45 0.1883
77.475 0.2058
77.5 0.2196
77.525 0.2296
77.55 0.2351
77.575 0.235
77.6 0.2286
77.625 0.2168
77.65 0.1997
77.675 0.1787
77.7 0.1548
77.725 0.1286
77.75 0.0996
77.775 0.0708
77.8 0.05
77.825 0.0411
77.85 0.0377
77.875 0.0371
77.9 0.034
77.925 0.0263
77.95 0.0115
77.975 -0.0092
78 -0.0342
78.025 -0.0651
78.05 -0.1025
78.075 -0.1467
78.1 -0.1961
78.125 -0.2521
78.15 -0.3152
78.175 -0.3854
78.2 -0.4629
78.225 -0.5431
78.25 -0.618
78.275 -0.6749
78.3 -0.716
78.325 -0.7494
78.35 -0.7803
78.375 -0.8114
78.4 -0.8441
78.425 -0.8804
78.45 -0.9216
78.475 -0.968
78.5 -1.021
78.525 -1.08
78.55 -1.1472
78.575 -1.2238
78.6 -1.304
78.625 -1.3802
78.65 -1.4484
78.675 -1.5121
78.7 -1.5735
78.725 -1.6309
78.75 -1.6816
78.775 -1.7242
78.8 -1.7492
78.825 -1.7545
78.85 -1.7562
78.875 -1.7624
78.9 -1.7751
78.925 -1.7948
78.95 -1.8188
78.975 -1.8445
79 -1.8664
79.025 -1.879
79.05 -1.8899
79.075 -1.9061
79.1 -1.9282
79.125 -1.9543
79.15 -1.9841
79.175 -2.0183
79.2 -2.0588
79.225 -2.1038
79.25 -2.1433
79.275 -2.1615
79.3 -2.1589
79.325 -2.1499
79.35 -2.1418
79.375 -2.1391
79.4 -2.1422
79.425 -2.1511
79.45 -2.1658
79.475 -2.1789
79.5 -2.1821
79.525 -2.1794
79.55 -2.1755
79.575 -2.1709
79.6 -2.1661
79.625 -2.1637
79.65 -2.171
79.675 -2.1937
79.7 -2.2316
79.725 -2.2771
79.75 -2.3222
79.775 -2.3648
79.8 -2.4082
79.825 -2.455
79.85 -2.5005
79.875 -2.5453
79.9 -2.5939
79.925 -2.6405
79.95 -2.6793
79.975 -2.7068
80 -2.7231
80.025 -2.7281
80.05 -2.7136
80.075 -2.6801
80.1 -2.6378
80.125 -2.5933
80.15 -2.5497
80.175 -2.5121
80.2 -2.4824
80.225 -2.4572
80.25 -2.4347
80.275 -2.4152
80.3 -2.3977
80.325 -2.3822
80.35 -2.3696
80.375 -2.3556
80.4 -2.3394
80.425 -2.3214
80.45 -2.3023
80.475 -2.283
80.5 -2.2663
80.525 -2.2537
80.55 -2.2465
80.575 -2.2392
80.6 -2.2282
80.625 -2.2109
80.65 -2.1915
80.675 -2.1707
80.7 -2.1467
80.725 -2.1263
80.75 -2.1101
80.775 -2.0977
80.8 -2.0882
80.825 -2.0806
80.85 -2.0732
80.875 -2.0739
80.9 -2.085
80.925 -2.1
80.95 -2.1127
80.975 -2.1252
81 -2.1336
81.025 -2.1303
81.05 -2.1167
81.075 -2.0957
81.1 -2.0647
81.125 -2.0247
81.15 -1.9808
81.175 -1.9325
81.2 -1.8774
81.225 -1.8225
81.25 -1.7704
81.275 -1.7172
81.3 -1.6606
81.325 -1.6029
81.35 -1.5471
81.375 -1.4952
81.4 -1.4488
81.425 -1.4072
81.45 -1.3691
81.475 -1.3339
81.5 -1.3005
81.525 -1.265
81.55 -1.2278
81.575 -1.1883
81.6 -1.1493
81.625 -1.1145
81.65 -1.0833
81.675 -1.0568
81.7 -1.0347
81.725 -1.0156
81.75 -1.0006
81.775 -0.9905
81.8 -0.9853
81.825 -0.9839
81.85 -0.9854
81.875 -0.9915
81.9 -1.0039
81.925 -1.0221
81.95 -1.047
81.975 -1.0796
82 -1.1188
82.025 -1.1643
82.05 -1.2165
82.075 -1.2767
82.1 -1.3425
82.125 -1.4108
82.15 -1.4776
82.175 -1.5392
82.2 -1.5949
82.225 -1.6394
82.25 -1.6747
82.275 -1.6965
82.3 -1.7064
82.325 -1.7197
82.35 -1.7415
82.375 -1.7716
82.4 -1.8113
82.425 -1.8539
82.45 -1.8964
82.475 -1.9428
82.5 -1.9896
82.525 -2.0319
82.55 -2.068
82.575 -2.0955
82.6 -2.1237
82.625 -2.1564
82.65 -2.1926
82.675 -2.2328
82.7 -2.2782
82.725 -2.3266
82.75 -2.3748
82.775 -2.4252
82.8 -2.4787
82.825 -2.5349
82.85 -2.5939
82.875 -2.6545
82.9 -2.7108
82.925 -2.7649
82.95 -2.8209
82.975 -2.8744
83 -2.9227
83.025 -2.9686
83.05 -3.0151
83.075 -3.06
83.1 -3.104
83.125 -3.1408
83.15 -3.1608
83.175 -3.1599
83.2 -3.1397
83.225 -3.1031
83.25 -3.0538
83.275 -2.9965
83.3 -2.9377
83.325 -2.8806
83.35 -2.8334
83.375 -2.7971
83.4 -2.764
83.425 -2.7297
83.45 -2.6917
83.475 -2.6551
83.5 -2.6187
83.525 -2.5837
83.55 -2.549
83.575 -2.5143
83.6 -2.4837
83.625 -2.4605
83.65 -2.4453
83.675 -2.4382
83.7 -2.4366
83.725 -2.4386
83.75 -2.443
83.775 -2.448
83.8 -2.4575
83.825 -2.4688
83.85 -2.4787
83.875 -2.488
83.9 -2.4966
83.925 -2.5037
83.95 -2.5079
83.975 -2.5083
84 -2.4984
84.025 -2.4707
84.05 -2.4156
84.075 -2.3405
84.1 -2.2665
84.125 -2.1968
84.15 -2.1334
84.175 -2.0772
84.2 -2.0268
84.225 -1.9823
84.25 -1.944
84.275 -1.9108
84.3 -1.8802
84.325 -1.8498
84.35 -1.8166
84.375 -1.7823
84.4 -1.7494
84.425 -1.7176
84.45 -1.6871
84.475 -1.6551
84.5 -1.6159
84.525 -1.5654
84.55 -1.5032
84.575 -1.4312
84.6 -1.3594
84.625 -1.2888
84.65 -1.218
84.675 -1.1553
84.7 -1.1067
84.725 -1.0698
84.75 -1.0409
84.775 -1.02
84.8 -1.0062
84.825 -0.9953
84.85 -0.989
84.875 -0.9895
84.9 -0.9931
84.925 -0.9967
84.95 -0.9932
84.975 -0.9793
85 -0.9588
85.025 -0.9363
85.05 -0.9138
85.075 -0.8961
85.1 -0.8852
85.125 -0.8764
85.15 -0.8695
85.175 -0.8663
85.2 -0.8681
85.225 -0.8789
85.25 -0.8997
85.275 -0.9293
85.3 -0.967
85.325 -1.0084
85.35 -1.0525
85.375 -1.0985
85.4 -1.1448
85.425 -1.1844
85.45 -1.2169
85.475 -1.2376
85.5 -1.2505
85.525 -1.2555
85.55 -1.2597
85.575 -1.2644
85.6 -1.2617
85.625 -1.25
85.65 -1.2365
85.675 -1.223
85.7 -1.2142
85.725 -1.2124
85.75 -1.2164
85.775 -1.2283
85.8 -1.2486
85.825 -1.2726
85.85 -1.296
85.875 -1.3193
85.9 -1.3436
85.925 -1.3701
85.95 -1.3993
85.975 -1.4282
86 -1.4569
86.025 -1.489
86.05 -1.5262
86.075 -1.5676
86.1 -1.6082
86.125 -1.6428
86.15 -1.6649
86.175 -1.6771
86.2 -1.6857
86.225 -1.6906
86.25 -1.6882
86.275 -1.671
86.3 -1.6372
86.325 -1.5922
86.35 -1.5409
86.375 -1.4869
86.4 -1.4316
86.425 -1.371
86.45 -1.311
86.475 -1.2569
86.5 -1.2085
86.525 -1.1674
86.55 -1.1336
86.575 -1.1061
86.6 -1.0849
86.625 -1.0684
86.65 -1.0556
86.675 -1.0458
86.7 -1.0381
86.725 -1.0319
86.75 -1.0285
86.775 -1.0266
86.8 -1.0284
86.825 -1.0325
86.85 -1.0424
86.875 -1.0587
86.9 -1.0823
86.925 -1.11
86.95 -1.1371
86.975 -1.1606
87 -1.1797
87.025 -1.1949
87.05 -1.2077
87.075 -1.2194
87.1 -1.2314
87.125 -1.2439
87.15 -1.2551
87.175 -1.2612
87.2 -1.2629
87.225 -1.2676
87.25 -1.275
87.275 -1.2778
87.3 -1.2723
87.325 -1.2668
87.35 -1.2678
87.375 -1.2751
87.4 -1.2838
87.425 -1.2942
87.45 -1.3095
87.475 -1.3307
87.5 -1.3445
87.525 -1.3432
87.55 -1.3184
87.575 -1.2784
87.6 -1.2303
87.625 -1.1729
87.65 -1.1088
87.675 -1.0446
87.7 -0.9839
87.725 -0.9276
87.75 -0.8747
87.775 -0.8244
87.8 -0.7756
87.825 -0.7284
87.85 -0.6846
87.875 -0.6442
87.9 -0.6062
87.925 -0.5709
87.95 -0.5373
87.975 -0.5035
88 -0.4711
88.025 -0.4426
88.05 -0.4188
88.075 -0.3936
88.1 -0.3678
88.125 -0.334
88.15 -0.2915
88.175 -0.2481
88.2 -0.2103
88.225 -0.1802
88.25 -0.1597
88.275 -0.143
88.3 -0.1293
88.325 -0.1163
88.35 -0.1049
88.375 -0.0984
88.4 -0.0949
88.425 -0.0916
88.45 -0.0866
88.475 -0.0832
88.5 -0.0799
88.525 -0.067
88.55 -0.0417
88.575 -0.0131
88.6 0.0099
88.625 0.0254
88.65 0.0323
88.675 0.0309
88.7 0.0234
88.725 0.0117
88.75 -0.0068
88.775 -0.0357
88.8 -0.0745
88.825 -0.1231
88.85 -0.1816
88.875 -0.2505
88.9 -0.3316
88.925 -0.4189
88.95 -0.5039
88.975 -0.5802
89 -0.6439
89.025 -0.6942
89.05 -0.7387
89.075 -0.7786
89.1 -0.808
89.125 -0.8225
89.15 -0.8267
89.175 -0.8287
89.2 -0.8379
89.225 -0.8579
89.25 -0.8867
89.275 -0.9222
89.3 -0.9626
89.325 -1.0066
89.35 -1.0516
89.375 -1.0885
89.4 -1.1045
89.425 -1.0956
89.45 -1.0735
89.475 -1.0468
89.5 -1.0231
89.525 -1.0029
89.55 -0.9822
89.575 -0.9553
89.6 -0.9183
89.625 -0.8703
89.65 -0.8134
89.675 -0.7485
89.7 -0.6795
89.725 -0.613
89.75 -0.554
89.775 -0.5051
89.8 -0.4694
89.825 -0.4482
89.85 -0.4388
89.875 -0.434
89.9 -0.4233
89.925 -0.3977
89.95 -0.3473
89.975 -0.2708
90 -0.176
90.025 -0.0721
90.05 0.0382
90.075 0.1484
90.1 0.2496
90.125 0.3432
90.15 0.4301
90.175 0.5071
90.2 0.5733
90.225 0.6291
90.25 0.6777
90.275 0.7169
90.3 0.7457
90.325 0.7681
90.35 0.7869
90.375 0.8056
90.4 0.8262
90.425 0.8517
90.45 0.8779
90.475 0.8981
90.5 0.9125
90.525 0.9215
90.55 0.9252
90.575 0.925
90.6 0.9211
90.625 0.9118
90.65 0.8967
90.675 0.876
90.7 0.8494
90.725 0.8176
90.75 0.7849
90.775 0.7518
90.8 0.7152
90.825 0.6759
90.85 0.6321
90.875 0.5854
90.9 0.5372
90.925 0.4893
90.95 0.4452
90.975 0.4015
91 0.3608
91.025 0.3231
91.05 0.2857
91.075 0.2479
91.1 0.2136
91.125 0.1827
91.15 0.154
91.175 0.1297
91.2 0.1127
91.225 0.1053
91.25 0.1149
91.275 0.1422
91.3 0.1793
91.325 0.2152
91.35 0.2442
91.375 0.2645
91.4 0.2781
91.425 0.2888
91.45 0.2979
91.475 0.3064
91.5 0.317
91.525 0.3294
91.55 0.3437
91.575 0.3591
91.6 0.3721
91.625 0.3833
91.65 0.3971
91.675 0.4164
91.7 0.44
91.725 0.4664
91.75 0.4954
91.775 0.5254
91.8 0.555
91.825 0.5826
91.85 0.6053
91.875 0.6188
91.9 0.6195
91.925 0.607
91.95 0.583
91.975 0.5514
92 0.5141
92.025 0.4737
92.05 0.4357
92.075 0.3971
92.1 0.3547
92.125 0.3111
92.15 0.2699
92.175 0.2302
92.2 0.1901
92.225 0.1479
92.25 0.107
92.275 0.0748
92.3 0.0484
92.325 0.0206
92.35 -0.0102
92.375 -0.0401
92.4 -0.0671
92.425 -0.0891
92.45 -0.1063
92.475 -0.1177
92.5 -0.115
92.525 -0.0893
92.55 -0.0487
92.575 -0.0062
92.6 0.0329
92.625 0.064
92.65 0.0818
92.675 0.0879
92.7 0.0843
92.725 0.0686
92.75 0.0423
92.775 0.0104
92.8 -0.016
92.825 -0.0227
92.85 -0.0168
92.875 -0.0167
92.9 -0.0239
92.925 -0.0385
92.95 -0.0633
92.975 -0.0987
93 -0.1413
93.025 -0.1834
93.05 -0.2151
93.075 -0.2325
93.1 -0.2442
93.125 -0.2546
93.15 -0.2656
93.175 -0.2779
93.2 -0.2913
93.225 -0.3013
93.25 -0.3037
93.275 -0.3046
93.3 -0.3097
93.325 -0.3206
93.35 -0.3331
93.375 -0.34
93.4 -0.3381
93.425 -0.3271
93.45 -0.3116
93.475 -0.2971
93.5 -0.2904
93.525 -0.2949
93.55 -0.3082
93.575 -0.3232
93.6 -0.3359
93.625 -0.3503
93.65 -0.3636
93.675 -0.3733
93.7 -0.3786
93.725 -0.3753
93.75 -0.3662
93.775 -0.3545
93.8 -0.3451
93.825 -0.3418
93.85 -0.3414
93.875 -0.3398
93.9 -0.3364
93.925 -0.3357
93.95 -0.3379
93.975 -0.3419
94 -0.344
94.025 -0.3423
94.05 -0.336
94.075 -0.3209
94.1 -0.2874
94.125 -0.2422
94.15 -0.1944
94.175 -0.1522
94.2 -0.1184
94.225 -0.0954
94.25 -0.0839
94.275 -0.082
94.3 -0.086
94.325 -0.0935
94.35 -0.1027
94.375 -0.1068
94.4 -0.0959
94.425 -0.0691
94.45 -0.0398
94.475 -0.0139
94.5 0.0064
94.525 0.019
94.55 0.0269
94.575 0.0309
94.6 0.0295
94.625 0.0268
94.65 0.0231
94.675 0.0163
94.7 0.0117
94.725 0.0182
94.75 0.0425
94.775 0.0841
94.8 0.136
94.825 0.1921
94.85 0.2488
94.875 0.3016
94.9 0.3487
94.925 0.3909
94.95 0.4282
94.975 0.4566
95 0.4742
95.025 0.4859
95.05 0.4928
95.075 0.4961
95.1 0.4987
95.125 0.505
95.15 0.5134
95.175 0.5179
95.2 0.518
95.225 0.5141
95.25 0.5067
95.275 0.4952
95.3 0.4798
95.325 0.4632
95.35 0.4473
95.375 0.4351
95.4 0.4251
95.425 0.4155
95.45 0.409
95.475 0.4071
95.5 0.4041
95.525 0.3979
95.55 0.3923
95.575 0.3923
95.6 0.3986
95.625 0.4064
95.65 0.417
95.675 0.4323
95.7 0.4545
95.725 0.489
95.75 0.5338
95.775 0.5828
95.8 0.6294
95.825 0.6689
95.85 0.7028
95.875 0.733
95.9 0.7566
95.925 0.7734
95.95 0.7853
95.975 0.7913
96 0.7897
96.025 0.7854
96.05 0.7831
96.075 0.7808
96.1 0.7776
96.125 0.7769
96.15 0.7826
96.175 0.7931
96.2 0.8015
96.225 0.806
96.25 0.8065
96.275 0.803
96.3 0.7964
96.325 0.7862
96.35 0.7725
96.375 0.7553
96.4 0.7365
96.425 0.722
96.45 0.7215
96.475 0.749
96.5 0.8027
96.525 0.8763
96.55 0.962
96.575 1.0551
96.6 1.1486
96.625 1.2363
96.65 1.3192
96.675 1.397
96.7 1.4684
96.725 1.5346
96.75 1.5968
96.775 1.6563
96.8 1.7121
96.825 1.765
96.85 1.8155
96.875 1.8625
96.9 1.9034
96.925 1.9371
96.95 1.9644
96.975 1.9875
97 2.01
97.025 2.0329
97.05 2.0535
97.075 2.0679
97.1 2.0723
97.125 2.0674
97.15 2.0538
97.175 2.0338
97.2 2.009
97.225 1.9792
97.25 1.9463
97.275 1.915
97.3 1.8831
97.325 1.8508
97.35 1.815
97.375 1.7741
97.4 1.7319
97.425 1.7006
97.45 1.6779
97.475 1.6559
97.5 1.6314
97.525 1.6036
97.55 1.5755
97.575 1.5449
97.6 1.5117
97.625 1.4793
97.65 1.4519
97.675 1.423
97.7 1.3895
97.725 1.3491
97.75 1.3068
97.775 1.271
97.8 1.2459
97.825 1.2209
97.85 1.1875
97.875 1.1447
97.9 1.0925
97.925 1.0321
97.95 0.9643
97.975 0.8934
98 0.8267
98.025 0.7736
98.05 0.7411
98.075 0.7309
98.1 0.7387
98.125 0.7583
98.15 0.7783
98.175 0.7933
98.2 0.8048
98.225 0.8125
98.25 0.8129
98.275 0.8058
98.3 0.7902
98.325 0.7643
98.35 0.7283
98.375 0.6843
98.4 0.6323
98.425 0.5776
98.45 0.5299
98.475 0.4854
98.5 0.4433
98.525 0.4076
98.55 0.3754
98.575 0.3471
98.6 0.3198
98.625 0.2918
98.65 0.2624
98.675 0.2365
98.7 0.2174
98.725 0.1993
98.75 0.1772
98.775 0.1555
98.8 0.1423
98.825 0.1358
98.85 0.1306
98.875 0.1251
98.9 0.1193
98.925 0.1108
98.95 0.1009
98.975 0.093
99 0.0893
99.025 0.0903
99.05 0.0949
99.075 0.0982
99.1 0.1009
99.125 0.1006
99.15 0.094
99.175 0.0817
99.2 0.0622
99.225 0.0329
99.25 -0.0073
99.275 -0.0564
99.3 -0.1124
99.325 -0.1726
99.35 -0.2388
99.375 -0.3111
99.4 -0.3856
99.425 -0.4524
99.45 -0.5041
99.475 -0.5372
99.5 -0.5526
99.525 -0.5608
99.55 -0.5651
99.575 -0.565
99.6 -0.5587
99.625 -0.5501
99.65 -0.5423
99.675 -0.5382
99.7 -0.535
99.725 -0.5228
99.75 -0.5008
99.775 -0.4817
99.8 -0.4689
99.825 -0.4593
99.85 -0.4581
99.875 -0.4639
99.9 -0.4703
99.925 -0.4715
99.95 -0.4626
99.975 -0.4425
100 -0.4198
