# Supplementary material for: Uptake of N2O5 by aqueous aerosol unveiled using chemically accurate many-body potentials
Source: Nat Commun. 2022 Mar 10;13:1266. doi: 10.1038/s41467-022-28697-8 (PMC8913772; doi:10.1038/s41467-022-28697-8)
Supplement: Supplementary file 3 — Source Data [file 41467_2022_28697_MOESM3_ESM.zip › n2o5-uptake-data/Fig2/scattering/rep08run21/relcom_gds.dat]

0.025 11.9763
0.05 11.9056
0.075 11.8349
0.1 11.7642
0.125 11.6934
0.15 11.6226
0.175 11.5518
0.2 11.4809
0.225 11.41
0.25 11.3391
0.275 11.2681
0.3 11.1972
0.325 11.1261
0.35 11.0551
0.375 10.984
0.4 10.9128
0.425 10.8417
0.45 10.7705
0.475 10.6993
0.5 10.6281
0.525 10.5569
0.55 10.4856
0.575 10.4143
0.6 10.3431
0.625 10.2718
0.65 10.2004
0.675 10.1291
0.7 10.0577
0.725 9.9864
0.75 9.9149
0.775 9.8435
0.8 9.7721
0.825 9.7008
0.85 9.6295
0.875 9.5581
0.9 9.4867
0.925 9.4152
0.95 9.3436
0.975 9.272
1 9.2003
1.025 9.1286
1.05 9.0568
1.075 8.9849
1.1 8.9129
1.125 8.8408
1.15 8.7686
1.175 8.6961
1.2 8.6235
1.225 8.5507
1.25 8.4777
1.275 8.4045
1.3 8.331
1.325 8.2574
1.35 8.1835
1.375 8.1094
1.4 8.0351
1.425 7.9606
1.45 7.8859
1.475 7.811
1.5 7.7358
1.525 7.6604
1.55 7.5848
1.575 7.509
1.6 7.4331
1.625 7.3568
1.65 7.2804
1.675 7.2037
1.7 7.1268
1.725 7.0497
1.75 6.9727
1.775 6.8955
1.8 6.8181
1.825 6.7404
1.85 6.6626
1.875 6.5843
1.9 6.5057
1.925 6.4269
1.95 6.3475
1.975 6.2676
2 6.1874
2.025 6.1061
2.05 6.0235
2.075 5.9398
2.1 5.8549
2.125 5.769
2.15 5.6817
2.175 5.5932
2.2 5.5037
2.225 5.4141
2.25 5.3236
2.275 5.2314
2.3 5.1361
2.325 5.0364
2.35 4.9318
2.375 4.8219
2.4 4.7073
2.425 4.5905
2.45 4.476
2.475 4.3646
2.5 4.2545
2.525 4.1455
2.55 4.0362
2.575 3.9257
2.6 3.8126
2.625 3.6955
2.65 3.5744
2.675 3.4493
2.7 3.3202
2.725 3.1861
2.75 3.0458
2.775 2.9014
2.8 2.7671
2.825 2.6481
2.85 2.5395
2.875 2.4379
2.9 2.3428
2.925 2.2484
2.95 2.1573
2.975 2.0714
3 1.9897
3.025 1.9117
3.05 1.8367
3.075 1.7667
3.1 1.7012
3.125 1.638
3.15 1.5733
3.175 1.5053
3.2 1.436
3.225 1.3659
3.25 1.3041
3.275 1.2629
3.3 1.2367
3.325 1.2185
3.35 1.2015
3.375 1.1831
3.4 1.1602
3.425 1.1345
3.45 1.1052
3.475 1.0774
3.5 1.0532
3.525 1.0336
3.55 1.0222
3.575 1.0138
3.6 1.008
3.625 1.0034
3.65 0.9974
3.675 0.9844
3.7 0.9654
3.725 0.943
3.75 0.9178
3.775 0.8944
3.8 0.8963
3.825 0.9264
3.85 0.9585
3.875 0.9841
3.9 1.0044
3.925 1.0223
3.95 1.0438
3.975 1.0692
4 1.0922
4.025 1.1111
4.05 1.1277
4.075 1.1398
4.1 1.1449
4.125 1.1485
4.15 1.1551
4.175 1.1647
4.2 1.1788
4.225 1.197
4.25 1.2153
4.275 1.2302
4.3 1.2432
4.325 1.2578
4.35 1.2795
4.375 1.3068
4.4 1.3329
4.425 1.357
4.45 1.3826
4.475 1.4142
4.5 1.4525
4.525 1.4915
4.55 1.5272
4.575 1.5582
4.6 1.5862
4.625 1.6132
4.65 1.6365
4.675 1.6545
4.7 1.6659
4.725 1.6684
4.75 1.6648
4.775 1.6616
4.8 1.6597
4.825 1.6595
4.85 1.6574
4.875 1.6568
4.9 1.6667
4.925 1.6906
4.95 1.7265
4.975 1.7663
5 1.7988
5.025 1.8245
5.05 1.8444
5.075 1.8628
5.1 1.8841
5.125 1.9095
5.15 1.9372
5.175 1.9657
5.2 1.9933
5.225 2.0191
5.25 2.0401
5.275 2.0541
5.3 2.0609
5.325 2.0625
5.35 2.0613
5.375 2.0587
5.4 2.0541
5.425 2.0448
5.45 2.0304
5.475 2.0135
5.5 1.9937
5.525 1.9773
5.55 1.9644
5.575 1.9553
5.6 1.948
5.625 1.9442
5.65 1.9448
5.675 1.9447
5.7 1.9411
5.725 1.9345
5.75 1.9224
5.775 1.9045
5.8 1.8807
5.825 1.8552
5.85 1.8378
5.875 1.8323
5.9 1.8313
5.925 1.828
5.95 1.8201
5.975 1.8091
6 1.7919
6.025 1.7692
6.05 1.7422
6.075 1.7105
6.1 1.6725
6.125 1.6301
6.15 1.5889
6.175 1.5563
6.2 1.5318
6.225 1.5131
6.25 1.5059
6.275 1.5091
6.3 1.5164
6.325 1.5214
6.35 1.5182
6.375 1.5068
6.4 1.4879
6.425 1.4617
6.45 1.4288
6.475 1.3909
6.5 1.3485
6.525 1.3009
6.55 1.2487
6.575 1.1902
6.6 1.1266
6.625 1.0654
6.65 1.012
6.675 0.9642
6.7 0.9202
6.725 0.878
6.75 0.833
6.775 0.7846
6.8 0.7341
6.825 0.68
6.85 0.6181
6.875 0.5465
6.9 0.4662
6.925 0.3789
6.95 0.2924
6.975 0.2193
7 0.1631
7.025 0.1188
7.05 0.0921
7.075 0.0818
7.1 0.076
7.125 0.0668
7.15 0.0537
7.175 0.0355
7.2 0.0159
7.225 -0.0004
7.25 -0.014
7.275 -0.0339
7.3 -0.0633
7.325 -0.1
7.35 -0.142
7.375 -0.1885
7.4 -0.2336
7.425 -0.2709
7.45 -0.3059
7.475 -0.3444
7.5 -0.3854
7.525 -0.4282
7.55 -0.4677
7.575 -0.504
7.6 -0.5427
7.625 -0.5796
7.65 -0.6174
7.675 -0.6538
7.7 -0.685
7.725 -0.7072
7.75 -0.7213
7.775 -0.7311
7.8 -0.7421
7.825 -0.7579
7.85 -0.779
7.875 -0.8043
7.9 -0.8288
7.925 -0.8495
7.95 -0.8726
7.975 -0.9021
8 -0.9397
8.025 -0.9848
8.05 -1.0345
8.075 -1.0883
8.1 -1.1455
8.125 -1.2037
8.15 -1.2637
8.175 -1.3262
8.2 -1.3871
8.225 -1.4466
8.25 -1.5136
8.275 -1.5913
8.3 -1.6731
8.325 -1.762
8.35 -1.865
8.375 -1.9797
8.4 -2.0943
8.425 -2.1991
8.45 -2.2952
8.475 -2.3792
8.5 -2.4475
8.525 -2.5062
8.55 -2.5583
8.575 -2.6038
8.6 -2.6442
8.625 -2.6834
8.65 -2.722
8.675 -2.7601
8.7 -2.7979
8.725 -2.8304
8.75 -2.8463
8.775 -2.8375
8.8 -2.8147
8.825 -2.7948
8.85 -2.7842
8.875 -2.7784
8.9 -2.7711
8.925 -2.7638
8.95 -2.7628
8.975 -2.7665
9 -2.7717
9.025 -2.7599
9.05 -2.7227
9.075 -2.675
9.1 -2.6262
9.125 -2.579
9.15 -2.5342
9.175 -2.4914
9.2 -2.448
9.225 -2.4032
9.25 -2.3584
9.275 -2.3174
9.3 -2.2803
9.325 -2.2494
9.35 -2.2166
9.375 -2.1778
9.4 -2.1273
9.425 -2.0588
9.45 -1.9703
9.475 -1.8696
9.5 -1.7619
9.525 -1.6492
9.55 -1.5279
9.575 -1.3999
9.6 -1.2796
9.625 -1.1709
9.65 -1.0751
9.675 -0.9897
9.7 -0.9095
9.725 -0.8315
9.75 -0.7565
9.775 -0.6863
9.8 -0.6234
9.825 -0.57
9.85 -0.5254
9.875 -0.4889
9.9 -0.4592
9.925 -0.4336
9.95 -0.4082
9.975 -0.3837
10 -0.3653
10.025 -0.3545
10.05 -0.3528
10.075 -0.3589
10.1 -0.372
10.125 -0.3924
10.15 -0.4194
10.175 -0.4537
10.2 -0.4956
10.225 -0.5452
10.25 -0.5997
10.275 -0.6602
10.3 -0.7254
10.325 -0.7905
10.35 -0.8449
10.375 -0.8819
10.4 -0.8946
10.425 -0.8882
10.45 -0.8799
10.475 -0.875
10.5 -0.8705
10.525 -0.8643
10.55 -0.8502
10.575 -0.83
10.6 -0.8018
10.625 -0.7646
10.65 -0.72
10.675 -0.6713
10.7 -0.6226
10.725 -0.5749
10.75 -0.5342
10.775 -0.5024
10.8 -0.4782
10.825 -0.456
10.85 -0.4347
10.875 -0.4137
10.9 -0.3981
10.925 -0.3802
10.95 -0.3664
10.975 -0.3646
11 -0.3705
11.025 -0.3799
11.05 -0.388
11.075 -0.3878
11.1 -0.373
11.125 -0.3432
11.15 -0.3058
11.175 -0.2735
11.2 -0.2394
11.225 -0.2032
11.25 -0.1704
11.275 -0.1386
11.3 -0.1052
11.325 -0.074
11.35 -0.0466
11.375 -0.0238
11.4 -0.0093
11.425 -0.0027
11.45 0.0108
11.475 0.0335
11.5 0.0507
11.525 0.0604
11.55 0.06
11.575 0.0453
11.6 0.0149
11.625 -0.0268
11.65 -0.078
11.675 -0.1353
11.7 -0.1905
11.725 -0.2382
11.75 -0.2711
11.775 -0.286
11.8 -0.2937
11.825 -0.3023
11.85 -0.3178
11.875 -0.3368
11.9 -0.3514
11.925 -0.3581
11.95 -0.3587
11.975 -0.3519
12 -0.3372
12.025 -0.319
12.05 -0.3002
12.075 -0.2792
12.1 -0.2596
12.125 -0.2384
12.15 -0.2121
12.175 -0.1801
12.2 -0.1388
12.225 -0.094
12.25 -0.0495
12.275 -0.0041
12.3 0.0391
12.325 0.0796
12.35 0.1191
12.375 0.152
12.4 0.1778
12.425 0.1957
12.45 0.204
12.475 0.2022
12.5 0.1942
12.525 0.1829
12.55 0.1707
12.575 0.1623
12.6 0.1627
12.625 0.1721
12.65 0.1876
12.675 0.2017
12.7 0.2115
12.725 0.2179
12.75 0.2208
12.775 0.2206
12.8 0.2169
12.825 0.2112
12.85 0.2032
12.875 0.1936
12.9 0.1821
12.925 0.1699
12.95 0.1587
12.975 0.1555
13 0.162
13.025 0.1747
13.05 0.1893
13.075 0.205
13.1 0.224
13.125 0.2436
13.15 0.261
13.175 0.2762
13.2 0.2888
13.225 0.2979
13.25 0.3026
13.275 0.304
13.3 0.3037
13.325 0.3027
13.35 0.3013
13.375 0.3018
13.4 0.3038
13.425 0.308
13.45 0.3114
13.475 0.3133
13.5 0.3123
13.525 0.3066
13.55 0.3016
13.575 0.3017
13.6 0.3041
13.625 0.3038
13.65 0.2987
13.675 0.2861
13.7 0.267
13.725 0.2463
13.75 0.2237
13.775 0.2005
13.8 0.1783
13.825 0.1571
13.85 0.1349
13.875 0.1099
13.9 0.0807
13.925 0.0474
13.95 0.0111
13.975 -0.0298
14 -0.0735
14.025 -0.1165
14.05 -0.1559
14.075 -0.1884
14.1 -0.2107
14.125 -0.2201
14.15 -0.2157
14.175 -0.1937
14.2 -0.1595
14.225 -0.1223
14.25 -0.0883
14.275 -0.0581
14.3 -0.0342
14.325 -0.0164
14.35 -0.0062
14.375 -0.0048
14.4 -0.013
14.425 -0.0268
14.45 -0.0428
14.475 -0.0576
14.5 -0.0678
14.525 -0.0783
14.55 -0.0918
14.575 -0.1001
14.6 -0.0957
14.625 -0.0808
14.65 -0.0672
14.675 -0.0609
14.7 -0.0607
14.725 -0.0615
14.75 -0.0583
14.775 -0.0464
14.8 -0.0163
14.825 0.0254
14.85 0.0732
14.875 0.1205
14.9 0.1647
14.925 0.2032
14.95 0.2372
14.975 0.2683
15 0.303
15.025 0.3438
15.05 0.3916
15.075 0.4414
15.1 0.4893
15.125 0.5355
15.15 0.5751
15.175 0.6097
15.2 0.6366
15.225 0.6544
15.25 0.6675
15.275 0.6738
15.3 0.6763
15.325 0.6797
15.35 0.6823
15.375 0.6838
15.4 0.6818
15.425 0.6751
15.45 0.6736
15.475 0.6848
15.5 0.7019
15.525 0.7196
15.55 0.7331
15.575 0.7442
15.6 0.7609
15.625 0.7873
15.65 0.818
15.675 0.8473
15.7 0.8765
15.725 0.9058
15.75 0.9355
15.775 0.9647
15.8 0.9939
15.825 1.0203
15.85 1.0455
15.875 1.0696
15.9 1.0944
15.925 1.1159
15.95 1.133
15.975 1.1484
16 1.1705
16.025 1.1987
16.05 1.227
16.075 1.2499
16.1 1.2698
16.125 1.288
16.15 1.3036
16.175 1.3159
16.2 1.3243
16.225 1.3298
16.25 1.3328
16.275 1.3341
16.3 1.3309
16.325 1.3243
16.35 1.3122
16.375 1.295
16.4 1.2756
16.425 1.2547
16.45 1.2303
16.475 1.2012
16.5 1.1697
16.525 1.141
16.55 1.117
16.575 1.0978
16.6 1.0817
16.625 1.065
16.65 1.0465
16.675 1.0256
16.7 1.0032
16.725 0.9778
16.75 0.9486
16.775 0.9176
16.8 0.8827
16.825 0.8415
16.85 0.7933
16.875 0.7386
16.9 0.6789
16.925 0.6162
16.95 0.5577
16.975 0.51
17 0.481
17.025 0.4692
17.05 0.4669
17.075 0.4745
17.1 0.481
17.125 0.4777
17.15 0.4675
17.175 0.4602
17.2 0.4551
17.225 0.4513
17.25 0.4466
17.275 0.4392
17.3 0.4294
17.325 0.4149
17.35 0.4001
17.375 0.3864
17.4 0.3733
17.425 0.3575
17.45 0.339
17.475 0.3206
17.5 0.3032
17.525 0.2886
17.55 0.2755
17.575 0.2629
17.6 0.2489
17.625 0.2373
17.65 0.2299
17.675 0.2311
17.7 0.2403
17.725 0.2534
17.75 0.2655
17.775 0.2768
17.8 0.2894
17.825 0.3035
17.85 0.3153
17.875 0.3272
17.9 0.3416
17.925 0.3526
17.95 0.3596
17.975 0.3658
18 0.3738
18.025 0.3912
18.05 0.4244
18.075 0.467
18.1 0.5101
18.125 0.5456
18.15 0.5733
18.175 0.5934
18.2 0.6085
18.225 0.6231
18.25 0.6435
18.275 0.6754
18.3 0.7188
18.325 0.7701
18.35 0.8257
18.375 0.8906
18.4 0.9642
18.425 1.0402
18.45 1.1125
18.475 1.1804
18.5 1.2438
18.525 1.3027
18.55 1.3578
18.575 1.4086
18.6 1.455
18.625 1.4987
18.65 1.5466
18.675 1.6034
18.7 1.667
18.725 1.7371
18.75 1.8111
18.775 1.883
18.8 1.9534
18.825 2.0214
18.85 2.083
18.875 2.1309
18.9 2.1667
18.925 2.1952
18.95 2.218
18.975 2.2337
19 2.2394
19.025 2.2406
19.05 2.2382
19.075 2.2309
19.1 2.2157
19.125 2.1931
19.15 2.1698
19.175 2.1479
19.2 2.1248
19.225 2.0989
19.25 2.0754
19.275 2.0541
19.3 2.0299
19.325 2.004
19.35 1.9749
19.375 1.9513
19.4 1.9398
19.425 1.9429
19.45 1.9623
19.475 1.9864
19.5 2.0014
19.525 2.0058
19.55 1.9982
19.575 1.9793
19.6 1.9497
19.625 1.9125
19.65 1.8679
19.675 1.815
19.7 1.7596
19.725 1.7114
19.75 1.6702
19.775 1.6352
19.8 1.601
19.825 1.5601
19.85 1.5074
19.875 1.4413
19.9 1.3628
19.925 1.2731
19.95 1.175
19.975 1.0724
20 0.9721
20.025 0.8792
20.05 0.7969
20.075 0.7258
20.1 0.6592
20.125 0.5943
20.15 0.5395
20.175 0.498
20.2 0.4607
20.225 0.4272
20.25 0.3962
20.275 0.3661
20.3 0.3418
20.325 0.3281
20.35 0.3236
20.375 0.3287
20.4 0.3455
20.425 0.3753
20.45 0.4141
20.475 0.4596
20.5 0.5086
20.525 0.5638
20.55 0.6268
20.575 0.6934
20.6 0.7587
20.625 0.8219
20.65 0.8806
20.675 0.9334
20.7 0.9809
20.725 1.0245
20.75 1.0608
20.775 1.0894
20.8 1.1123
20.825 1.1284
20.85 1.1371
20.875 1.1396
20.9 1.1347
20.925 1.1249
20.95 1.1142
20.975 1.109
21 1.1145
21.025 1.1199
21.05 1.1235
21.075 1.1234
21.1 1.1172
21.125 1.1088
21.15 1.0998
21.175 1.0926
21.2 1.0902
21.225 1.0947
21.25 1.1057
21.275 1.1169
21.3 1.1238
21.325 1.125
21.35 1.1166
21.375 1.0989
21.4 1.0789
21.425 1.0641
21.45 1.0618
21.475 1.0684
21.5 1.082
21.525 1.1044
21.55 1.1303
21.575 1.1545
21.6 1.177
21.625 1.2023
21.65 1.2302
21.675 1.2632
21.7 1.299
21.725 1.3313
21.75 1.3554
21.775 1.3698
21.8 1.3738
21.825 1.3679
21.85 1.3541
21.875 1.3337
21.9 1.3113
21.925 1.299
21.95 1.311
21.975 1.3409
22 1.3807
22.025 1.4207
22.05 1.4552
22.075 1.4835
22.1 1.5047
22.125 1.5176
22.15 1.5237
22.175 1.5253
22.2 1.5279
22.225 1.5357
22.25 1.5465
22.275 1.5539
22.3 1.5557
22.325 1.5511
22.35 1.5416
22.375 1.5298
22.4 1.5187
22.425 1.5114
22.45 1.5084
22.475 1.5089
22.5 1.5142
22.525 1.5217
22.55 1.5239
22.575 1.5181
22.6 1.5065
22.625 1.4882
22.65 1.4667
22.675 1.4471
22.7 1.433
22.725 1.4272
22.75 1.4261
22.775 1.4279
22.8 1.4348
22.825 1.4568
22.85 1.4902
22.875 1.5227
22.9 1.5478
22.925 1.5637
22.95 1.574
22.975 1.5815
23 1.5904
23.025 1.6005
23.05 1.6099
23.075 1.6167
23.1 1.621
23.125 1.6245
23.15 1.6304
23.175 1.6451
23.2 1.6746
23.225 1.7291
23.25 1.8033
23.275 1.8805
23.3 1.9594
23.325 2.0412
23.35 2.1246
23.375 2.2135
23.4 2.3042
23.425 2.3934
23.45 2.4819
23.475 2.5719
23.5 2.6618
23.525 2.7474
23.55 2.8257
23.575 2.8975
23.6 2.9632
23.625 3.0231
23.65 3.0768
23.675 3.1258
23.7 3.1701
23.725 3.209
23.75 3.2423
23.775 3.2718
23.8 3.2992
23.825 3.3245
23.85 3.3478
23.875 3.3695
23.9 3.3901
23.925 3.4091
23.95 3.4256
23.975 3.4385
24 3.4469
24.025 3.4504
24.05 3.4487
24.075 3.4421
24.1 3.4303
24.125 3.413
24.15 3.3907
24.175 3.3631
24.2 3.331
24.225 3.2991
24.25 3.2722
24.275 3.2503
24.3 3.2302
24.325 3.2117
24.35 3.1893
24.375 3.1614
24.4 3.1276
24.425 3.0866
24.45 3.0404
24.475 2.9908
24.5 2.9385
24.525 2.8853
24.55 2.8319
24.575 2.7813
24.6 2.7355
24.625 2.6956
24.65 2.6604
24.675 2.6293
24.7 2.6022
24.725 2.5765
24.75 2.5488
24.775 2.5169
24.8 2.4808
24.825 2.4442
24.85 2.4114
24.875 2.3822
24.9 2.3509
24.925 2.3218
24.95 2.2946
24.975 2.2673
25 2.2341
25.025 2.1946
25.05 2.15
25.075 2.1035
25.1 2.0588
25.125 2.02
25.15 1.9985
25.175 2.0001
25.2 2.0262
25.225 2.0656
25.25 2.1056
25.275 2.136
25.3 2.1567
25.325 2.1682
25.35 2.1709
25.375 2.168
25.4 2.1631
25.425 2.1636
25.45 2.1714
25.475 2.1865
25.5 2.2071
25.525 2.2311
25.55 2.258
25.575 2.2905
25.6 2.3326
25.625 2.3741
25.65 2.4094
25.675 2.439
25.7 2.4693
25.725 2.5042
25.75 2.5407
25.775 2.5755
25.8 2.6094
25.825 2.6423
25.85 2.6698
25.875 2.6903
25.9 2.7042
25.925 2.7193
25.95 2.7559
25.975 2.8165
26 2.8807
26.025 2.9399
26.05 2.9924
26.075 3.0454
26.1 3.0967
26.125 3.1435
26.15 3.1828
26.175 3.2151
26.2 3.2413
26.225 3.2665
26.25 3.2905
26.275 3.3087
26.3 3.3186
26.325 3.3263
26.35 3.3352
26.375 3.3485
26.4 3.371
26.425 3.4043
26.45 3.4467
26.475 3.4899
26.5 3.5292
26.525 3.5619
26.55 3.5876
26.575 3.6057
26.6 3.6187
26.625 3.6263
26.65 3.6256
26.675 3.6168
26.7 3.6012
26.725 3.5802
26.75 3.5541
26.775 3.526
26.8 3.501
26.825 3.4861
26.85 3.4795
26.875 3.4772
26.9 3.4747
26.925 3.4707
26.95 3.4672
26.975 3.4621
27 3.452
27.025 3.4382
27.05 3.4252
27.075 3.4175
27.1 3.4153
27.125 3.415
27.15 3.4132
27.175 3.4089
27.2 3.4043
27.225 3.4007
27.25 3.398
27.275 3.3913
27.3 3.3762
27.325 3.3533
27.35 3.3222
27.375 3.2845
27.4 3.241
27.425 3.1932
27.45 3.1393
27.475 3.0783
27.5 3.0096
27.525 2.9318
27.55 2.8462
27.575 2.7557
27.6 2.6599
27.625 2.5613
27.65 2.4604
27.675 2.355
27.7 2.243
27.725 2.1308
27.75 2.0224
27.775 1.9132
27.8 1.8026
27.825 1.6898
27.85 1.5737
27.875 1.4525
27.9 1.3292
27.925 1.2053
27.95 1.0842
27.975 0.97
28 0.8662
28.025 0.7709
28.05 0.6747
28.075 0.5794
28.1 0.4843
28.125 0.3866
28.15 0.284
28.175 0.175
28.2 0.0561
28.225 -0.0702
28.25 -0.1946
28.275 -0.3016
28.3 -0.3936
28.325 -0.4751
28.35 -0.5476
28.375 -0.6127
28.4 -0.6671
28.425 -0.7087
28.45 -0.7485
28.475 -0.7989
28.5 -0.8571
28.525 -0.9143
28.55 -0.9723
28.575 -1.0392
28.6 -1.1116
28.625 -1.189
28.65 -1.2684
28.675 -1.3398
28.7 -1.3981
28.725 -1.4439
28.75 -1.4833
28.775 -1.5176
28.8 -1.5458
28.825 -1.566
28.85 -1.5761
28.875 -1.5786
28.9 -1.5815
28.925 -1.5903
28.95 -1.6079
28.975 -1.6335
29 -1.6633
29.025 -1.69
29.05 -1.7115
29.075 -1.7276
29.1 -1.7394
29.125 -1.7538
29.15 -1.778
29.175 -1.8104
29.2 -1.8419
29.225 -1.8677
29.25 -1.8886
29.275 -1.9083
29.3 -1.9319
29.325 -1.9552
29.35 -1.9724
29.375 -1.9761
29.4 -1.9707
29.425 -1.9611
29.45 -1.9503
29.475 -1.9399
29.5 -1.9228
29.525 -1.9008
29.55 -1.8773
29.575 -1.8542
29.6 -1.8303
29.625 -1.8056
29.65 -1.7816
29.675 -1.7607
29.7 -1.7418
29.725 -1.7224
29.75 -1.7012
29.775 -1.6731
29.8 -1.6364
29.825 -1.5967
29.85 -1.559
29.875 -1.5241
29.9 -1.4935
29.925 -1.4677
29.95 -1.4481
29.975 -1.4323
30 -1.4217
30.025 -1.4183
30.05 -1.4222
30.075 -1.4289
30.1 -1.4346
30.125 -1.4403
30.15 -1.4443
30.175 -1.4532
30.2 -1.4667
30.225 -1.4827
30.25 -1.5002
30.275 -1.5196
30.3 -1.5399
30.325 -1.5596
30.35 -1.5797
30.375 -1.601
30.4 -1.6254
30.425 -1.6544
30.45 -1.6856
30.475 -1.7211
30.5 -1.7605
30.525 -1.8019
30.55 -1.8447
30.575 -1.8941
30.6 -1.9433
30.625 -1.9831
30.65 -2.0137
30.675 -2.0392
30.7 -2.0677
30.725 -2.1026
30.75 -2.1379
30.775 -2.1753
30.8 -2.2183
30.825 -2.2639
30.85 -2.3074
30.875 -2.3467
30.9 -2.3818
30.925 -2.4136
30.95 -2.4398
30.975 -2.4628
31 -2.4924
31.025 -2.5243
31.05 -2.5455
31.075 -2.5616
31.1 -2.5751
31.125 -2.5843
31.15 -2.5855
31.175 -2.5783
31.2 -2.5734
31.225 -2.5786
31.25 -2.5937
31.275 -2.6237
31.3 -2.6689
31.325 -2.709
31.35 -2.7237
31.375 -2.7119
31.4 -2.6834
31.425 -2.6418
31.45 -2.5913
31.475 -2.5434
31.5 -2.5011
31.525 -2.4633
31.55 -2.4204
31.575 -2.3664
31.6 -2.3016
31.625 -2.2308
31.65 -2.1603
31.675 -2.1025
31.7 -2.0574
31.725 -2.0188
31.75 -1.9817
31.775 -1.9489
31.8 -1.9188
31.825 -1.89
31.85 -1.867
31.875 -1.8536
31.9 -1.8493
31.925 -1.8499
31.95 -1.85
31.975 -1.8429
32 -1.8272
32.025 -1.8054
32.05 -1.781
32.075 -1.7543
32.1 -1.7332
32.125 -1.7197
32.15 -1.7153
32.175 -1.7215
32.2 -1.7398
32.225 -1.7728
32.25 -1.8253
32.275 -1.8981
32.3 -1.985
32.325 -2.0694
32.35 -2.1341
32.375 -2.1911
32.4 -2.2516
32.425 -2.3166
32.45 -2.3802
32.475 -2.4403
32.5 -2.4907
32.525 -2.5313
32.55 -2.5626
32.575 -2.5856
32.6 -2.5984
32.625 -2.6008
32.65 -2.5994
32.675 -2.6004
32.7 -2.6039
32.725 -2.609
32.75 -2.6144
32.775 -2.6228
32.8 -2.6399
32.825 -2.6661
32.85 -2.7017
32.875 -2.7479
32.9 -2.8021
32.925 -2.8568
32.95 -2.9026
32.975 -2.9301
33 -2.9413
33.025 -2.9452
33.05 -2.9518
33.075 -2.9602
33.1 -2.9641
33.125 -2.9619
33.15 -2.9563
33.175 -2.9462
33.2 -2.931
33.225 -2.9093
33.25 -2.8818
33.275 -2.8515
33.3 -2.8233
33.325 -2.8017
33.35 -2.79
33.375 -2.7885
33.4 -2.797
33.425 -2.8157
33.45 -2.8465
33.475 -2.8884
33.5 -2.9424
33.525 -3.0043
33.55 -3.0488
33.575 -3.0711
33.6 -3.08
33.625 -3.0789
33.65 -3.0694
33.675 -3.0518
33.7 -3.0236
33.725 -2.9878
33.75 -2.9471
33.775 -2.9014
33.8 -2.854
33.825 -2.8046
33.85 -2.7498
33.875 -2.6878
33.9 -2.6276
33.925 -2.5743
33.95 -2.5298
33.975 -2.4887
34 -2.439
34.025 -2.3786
34.05 -2.3055
34.075 -2.2205
34.1 -2.1281
34.125 -2.0361
34.15 -1.947
34.175 -1.8621
34.2 -1.7852
34.225 -1.7162
34.25 -1.656
34.275 -1.6039
34.3 -1.5593
34.325 -1.5224
34.35 -1.4918
34.375 -1.4692
34.4 -1.458
34.425 -1.4592
34.45 -1.4683
34.475 -1.4825
34.5 -1.5043
34.525 -1.5362
34.55 -1.5732
34.575 -1.6112
34.6 -1.6464
34.625 -1.6786
34.65 -1.7047
34.675 -1.7215
34.7 -1.7273
34.725 -1.7268
34.75 -1.7317
34.775 -1.7485
34.8 -1.7724
34.825 -1.7995
34.85 -1.8268
34.875 -1.8549
34.9 -1.8867
34.925 -1.9271
34.95 -1.984
34.975 -2.0627
35 -2.1531
35.025 -2.2473
35.05 -2.3367
35.075 -2.4156
35.1 -2.4746
35.125 -2.5113
35.15 -2.5441
35.175 -2.5837
35.2 -2.6262
35.225 -2.6685
35.25 -2.7055
35.275 -2.7344
35.3 -2.7587
35.325 -2.7832
35.35 -2.807
35.375 -2.8232
35.4 -2.8295
35.425 -2.8247
35.45 -2.8021
35.475 -2.7626
35.5 -2.7209
35.525 -2.6902
35.55 -2.6734
35.575 -2.6616
35.6 -2.6548
35.625 -2.6486
35.65 -2.6282
35.675 -2.6001
35.7 -2.5715
35.725 -2.5417
35.75 -2.5135
35.775 -2.4873
35.8 -2.463
35.825 -2.4375
35.85 -2.4137
35.875 -2.3957
35.9 -2.386
35.925 -2.3843
35.95 -2.389
35.975 -2.3996
36 -2.4189
36.025 -2.4422
36.05 -2.4693
36.075 -2.4935
36.1 -2.5166
36.125 -2.5402
36.15 -2.5637
36.175 -2.5852
36.2 -2.5955
36.225 -2.5917
36.25 -2.5754
36.275 -2.555
36.3 -2.5339
36.325 -2.5137
36.35 -2.501
36.375 -2.4927
36.4 -2.4788
36.425 -2.4584
36.45 -2.4349
36.475 -2.4086
36.5 -2.3801
36.525 -2.3496
36.55 -2.3182
36.575 -2.2861
36.6 -2.2562
36.625 -2.2306
36.65 -2.2054
36.675 -2.1789
36.7 -2.1518
36.725 -2.1253
36.75 -2.0934
36.775 -2.0606
36.8 -2.0321
36.825 -2.014
36.85 -2.01
36.875 -2.0179
36.9 -2.0322
36.925 -2.0493
36.95 -2.0667
36.975 -2.0841
37 -2.1013
37.025 -2.1203
37.05 -2.1416
37.075 -2.1659
37.1 -2.1935
37.125 -2.2214
37.15 -2.2477
37.175 -2.2721
37.2 -2.2955
37.225 -2.3175
37.25 -2.338
37.275 -2.3572
37.3 -2.375
37.325 -2.3897
37.35 -2.4014
37.375 -2.409
37.4 -2.4177
37.425 -2.4308
37.45 -2.4502
37.475 -2.4719
37.5 -2.4935
37.525 -2.5154
37.55 -2.5389
37.575 -2.5599
37.6 -2.5781
37.625 -2.6055
37.65 -2.6455
37.675 -2.6964
37.7 -2.757
37.725 -2.8257
37.75 -2.8989
37.775 -2.969
37.8 -3.0299
37.825 -3.0724
37.85 -3.0864
37.875 -3.0831
37.9 -3.0731
37.925 -3.0604
37.95 -3.0465
37.975 -3.0227
38 -2.9886
38.025 -2.951
38.05 -2.9169
38.075 -2.8853
38.1 -2.8532
38.125 -2.8169
38.15 -2.775
38.175 -2.7238
38.2 -2.6645
38.225 -2.6052
38.25 -2.5467
38.275 -2.4846
38.3 -2.4202
38.325 -2.3558
38.35 -2.2899
38.375 -2.2218
38.4 -2.1484
38.425 -2.0737
38.45 -1.9995
38.475 -1.9349
38.5 -1.8766
38.525 -1.8262
38.55 -1.7867
38.575 -1.7523
38.6 -1.7224
38.625 -1.6994
38.65 -1.685
38.675 -1.6705
38.7 -1.6475
38.725 -1.6219
38.75 -1.6007
38.775 -1.5872
38.8 -1.5787
38.825 -1.5734
38.85 -1.5745
38.875 -1.5818
38.9 -1.5906
38.925 -1.6034
38.95 -1.6224
38.975 -1.648
39 -1.6857
39.025 -1.7326
39.05 -1.7847
39.075 -1.8384
39.1 -1.8914
39.125 -1.945
39.15 -1.9992
39.175 -2.0507
39.2 -2.0999
39.225 -2.1448
39.25 -2.1863
39.275 -2.2284
39.3 -2.2742
39.325 -2.3138
39.35 -2.3328
39.375 -2.3324
39.4 -2.3255
39.425 -2.3222
39.45 -2.325
39.475 -2.3363
39.5 -2.3568
39.525 -2.3847
39.55 -2.4206
39.575 -2.4676
39.6 -2.5236
39.625 -2.5846
39.65 -2.6506
39.675 -2.724
39.7 -2.8035
39.725 -2.8862
39.75 -2.9678
39.775 -3.0468
39.8 -3.1219
39.825 -3.1893
39.85 -3.2506
39.875 -3.3054
39.9 -3.3487
39.925 -3.3784
39.95 -3.4013
39.975 -3.4246
40 -3.4519
40.025 -3.4838
40.05 -3.5185
40.075 -3.5546
40.1 -3.591
40.125 -3.6234
40.15 -3.6437
40.175 -3.6481
40.2 -3.6384
40.225 -3.619
40.25 -3.5963
40.275 -3.5762
40.3 -3.5623
40.325 -3.5576
40.35 -3.561
40.375 -3.5646
40.4 -3.5645
40.425 -3.5595
40.45 -3.5545
40.475 -3.5499
40.5 -3.5418
40.525 -3.5309
40.55 -3.5168
40.575 -3.4975
40.6 -3.4691
40.625 -3.4326
40.65 -3.3954
40.675 -3.3616
40.7 -3.3335
40.725 -3.3104
40.75 -3.291
40.775 -3.2759
40.8 -3.264
40.825 -3.2523
40.85 -3.2312
40.875 -3.2021
40.9 -3.1723
40.925 -3.1506
40.95 -3.1364
40.975 -3.1263
41 -3.1164
41.025 -3.1013
41.05 -3.0835
41.075 -3.0609
41.1 -3.0429
41.125 -3.0312
41.15 -3.0285
41.175 -3.0316
41.2 -3.0358
41.225 -3.0305
41.25 -3.0081
41.275 -2.9782
41.3 -2.949
41.325 -2.9187
41.35 -2.8849
41.375 -2.8439
41.4 -2.7963
41.425 -2.744
41.45 -2.6873
41.475 -2.6281
41.5 -2.5691
41.525 -2.5184
41.55 -2.4795
41.575 -2.4462
41.6 -2.4147
41.625 -2.3831
41.65 -2.347
41.675 -2.3011
41.7 -2.2506
41.725 -2.2014
41.75 -2.1561
41.775 -2.12
41.8 -2.1025
41.825 -2.1083
41.85 -2.1266
41.875 -2.1518
41.9 -2.184
41.925 -2.2216
41.95 -2.2632
41.975 -2.3003
42 -2.328
42.025 -2.3458
42.05 -2.3535
42.075 -2.3561
42.1 -2.3536
42.125 -2.3432
42.15 -2.3219
42.175 -2.2916
42.2 -2.2563
42.225 -2.2214
42.25 -2.1942
42.275 -2.1759
42.3 -2.1693
42.325 -2.176
42.35 -2.1894
42.375 -2.2056
42.4 -2.2199
42.425 -2.2289
42.45 -2.2315
42.475 -2.2268
42.5 -2.213
42.525 -2.1894
42.55 -2.1513
42.575 -2.0981
42.6 -2.0321
42.625 -1.9611
42.65 -1.8878
42.675 -1.8158
42.7 -1.7489
42.725 -1.6894
42.75 -1.6364
42.775 -1.5896
42.8 -1.5499
42.825 -1.5163
42.85 -1.4847
42.875 -1.4451
42.9 -1.3865
42.925 -1.3101
42.95 -1.2255
42.975 -1.1419
43 -1.0678
43.025 -1.0016
43.05 -0.941
43.075 -0.8873
43.1 -0.8433
43.125 -0.8067
43.15 -0.7777
43.175 -0.756
43.2 -0.7419
43.225 -0.734
43.25 -0.7324
43.275 -0.7405
43.3 -0.7602
43.325 -0.7872
43.35 -0.8115
43.375 -0.8279
43.4 -0.8416
43.425 -0.8573
43.45 -0.8734
43.475 -0.8881
43.5 -0.8962
43.525 -0.8962
43.55 -0.8871
43.575 -0.8659
43.6 -0.83
43.625 -0.7875
43.65 -0.7424
43.675 -0.6957
43.7 -0.6488
43.725 -0.6045
43.75 -0.5615
43.775 -0.5158
43.8 -0.4649
43.825 -0.4064
43.85 -0.3336
43.875 -0.2513
43.9 -0.1686
43.925 -0.0896
43.95 -0.0168
43.975 0.049
44 0.1068
44.025 0.1562
44.05 0.1993
44.075 0.237
44.1 0.2693
44.125 0.297
44.15 0.3203
44.175 0.3405
44.2 0.3556
44.225 0.3688
44.25 0.3848
44.275 0.4103
44.3 0.4454
44.325 0.4835
44.35 0.5276
44.375 0.5748
44.4 0.6187
44.425 0.6606
44.45 0.6957
44.475 0.7239
44.5 0.7456
44.525 0.7606
44.55 0.7684
44.575 0.7689
44.6 0.7607
44.625 0.742
44.65 0.7149
44.675 0.6787
44.7 0.6327
44.725 0.5763
44.75 0.5097
44.775 0.4347
44.8 0.3536
44.825 0.2666
44.85 0.176
44.875 0.0829
44.9 -0.0107
44.925 -0.1024
44.95 -0.19
44.975 -0.2752
45 -0.3577
45.025 -0.4316
45.05 -0.491
45.075 -0.5335
45.1 -0.5597
45.125 -0.5687
45.15 -0.5664
45.175 -0.5572
45.2 -0.5447
45.225 -0.5312
45.25 -0.5151
45.275 -0.492
45.3 -0.4651
45.325 -0.4419
45.35 -0.4286
45.375 -0.4277
45.4 -0.439
45.425 -0.4602
45.45 -0.489
45.475 -0.5257
45.5 -0.568
45.525 -0.6058
45.55 -0.6262
45.575 -0.6239
45.6 -0.5973
45.625 -0.547
45.65 -0.485
45.675 -0.4153
45.7 -0.3444
45.725 -0.2686
45.75 -0.1881
45.775 -0.1111
45.8 -0.0363
45.825 0.0327
45.85 0.0965
45.875 0.1577
45.9 0.2121
45.925 0.2591
45.95 0.299
45.975 0.3319
46 0.3615
46.025 0.3904
46.05 0.4247
46.075 0.4692
46.1 0.5232
46.125 0.5881
46.15 0.6726
46.175 0.7774
46.2 0.8961
46.225 1.0224
46.25 1.1517
46.275 1.288
46.3 1.4303
46.325 1.5767
46.35 1.7227
46.375 1.8663
46.4 2.0046
46.425 2.1368
46.45 2.2622
46.475 2.38
46.5 2.4893
46.525 2.5896
46.55 2.6813
46.575 2.7672
46.6 2.8533
46.625 2.9413
46.65 3.0249
46.675 3.1032
46.7 3.1766
46.725 3.2452
46.75 3.3089
46.775 3.3654
46.8 3.414
46.825 3.4561
46.85 3.4922
46.875 3.525
46.9 3.5573
46.925 3.5921
46.95 3.6296
46.975 3.6687
47 3.7047
47.025 3.735
47.05 3.7596
47.075 3.778
47.1 3.7898
47.125 3.7954
47.15 3.7962
47.175 3.7959
47.2 3.8021
47.225 3.8209
47.25 3.8464
47.275 3.8706
47.3 3.8898
47.325 3.9021
47.35 3.9066
47.375 3.9032
47.4 3.8914
47.425 3.8722
47.45 3.8467
47.475 3.8154
47.5 3.7785
47.525 3.7389
47.55 3.6957
47.575 3.6483
47.6 3.5982
47.625 3.5443
47.65 3.4869
47.675 3.4258
47.7 3.3587
47.725 3.2865
47.75 3.2083
47.775 3.1263
47.8 3.0454
47.825 2.9815
47.85 2.9423
47.875 2.9155
47.9 2.8892
47.925 2.866
47.95 2.8533
47.975 2.8524
48 2.8649
48.025 2.8998
48.05 2.949
48.075 2.9984
48.1 3.041
48.125 3.0765
48.15 3.1059
48.175 3.1288
48.2 3.1431
48.225 3.1486
48.25 3.1466
48.275 3.1399
48.3 3.1374
48.325 3.1426
48.35 3.1524
48.375 3.1621
48.4 3.1696
48.425 3.1745
48.45 3.1803
48.475 3.1877
48.5 3.1953
48.525 3.2004
48.55 3.2012
48.575 3.198
48.6 3.194
48.625 3.1874
48.65 3.1754
48.675 3.156
48.7 3.1275
48.725 3.0905
48.75 3.0443
48.775 2.9919
48.8 2.9436
48.825 2.9037
48.85 2.8749
48.875 2.8641
48.9 2.8615
48.925 2.8572
48.95 2.8478
48.975 2.8308
49 2.8064
49.025 2.7737
49.05 2.7335
49.075 2.6885
49.1 2.6373
49.125 2.5812
49.15 2.5246
49.175 2.4795
49.2 2.4458
49.225 2.4195
49.25 2.404
49.275 2.398
49.3 2.3962
49.325 2.393
49.35 2.3837
49.375 2.3675
49.4 2.3471
49.425 2.3226
49.45 2.2913
49.475 2.2505
49.5 2.2035
49.525 2.1581
49.55 2.1092
49.575 2.0589
49.6 2.0081
49.625 1.9528
49.65 1.893
49.675 1.8302
49.7 1.7658
49.725 1.703
49.75 1.6464
49.775 1.604
49.8 1.5718
49.825 1.5431
49.85 1.517
49.875 1.4942
49.9 1.4719
49.925 1.4472
49.95 1.4159
49.975 1.3771
50 1.3303
50.025 1.2754
50.05 1.2143
50.075 1.149
50.1 1.0793
50.125 1.0076
50.15 0.9373
50.175 0.8754
50.2 0.8272
50.225 0.7854
50.25 0.7426
50.275 0.7
50.3 0.6631
50.325 0.6271
50.35 0.5915
50.375 0.5559
50.4 0.5202
50.425 0.4868
50.45 0.4595
50.475 0.4407
50.5 0.4314
50.525 0.4308
50.55 0.4375
50.575 0.4439
50.6 0.4461
50.625 0.4407
50.65 0.4295
50.675 0.41
50.7 0.379
50.725 0.3376
50.75 0.2837
50.775 0.2172
50.8 0.1412
50.825 0.0589
50.85 -0.0253
50.875 -0.1003
50.9 -0.1599
50.925 -0.2055
50.95 -0.2351
50.975 -0.2473
51 -0.2483
51.025 -0.2406
51.05 -0.2201
51.075 -0.1913
51.1 -0.156
51.125 -0.1148
51.15 -0.0748
51.175 -0.0287
51.2 0.0298
51.225 0.1004
51.25 0.1779
51.275 0.2571
51.3 0.3301
51.325 0.3948
51.35 0.4515
51.375 0.498
51.4 0.5354
51.425 0.5678
51.45 0.5962
51.475 0.6231
51.5 0.6432
51.525 0.6548
51.55 0.6623
51.575 0.6705
51.6 0.6753
51.625 0.6739
51.65 0.6693
51.675 0.6608
51.7 0.6477
51.725 0.6341
51.75 0.628
51.775 0.6247
51.8 0.6187
51.825 0.6129
51.85 0.6125
51.875 0.6195
51.9 0.6277
51.925 0.6329
51.95 0.6393
51.975 0.6472
52 0.6532
52.025 0.6585
52.05 0.6698
52.075 0.6831
52.1 0.701
52.125 0.7245
52.15 0.7485
52.175 0.7729
52.2 0.7959
52.225 0.8143
52.25 0.8279
52.275 0.8382
52.3 0.8444
52.325 0.8485
52.35 0.8519
52.375 0.8486
52.4 0.836
52.425 0.814
52.45 0.7843
52.475 0.746
52.5 0.6998
52.525 0.6458
52.55 0.5854
52.575 0.5181
52.6 0.4453
52.625 0.369
52.65 0.2906
52.675 0.2168
52.7 0.1598
52.725 0.1142
52.75 0.0727
52.775 0.0341
52.8 0.0033
52.825 -0.022
52.85 -0.0488
52.875 -0.0821
52.9 -0.1164
52.925 -0.1483
52.95 -0.1779
52.975 -0.196
53 -0.1917
53.025 -0.1734
53.05 -0.1577
53.075 -0.1513
53.1 -0.1512
53.125 -0.1545
53.15 -0.1631
53.175 -0.1808
53.2 -0.203
53.225 -0.2232
53.25 -0.2417
53.275 -0.2629
53.3 -0.2851
53.325 -0.3094
53.35 -0.3395
53.375 -0.3758
53.4 -0.419
53.425 -0.4684
53.45 -0.5163
53.475 -0.5471
53.5 -0.5506
53.525 -0.5284
53.55 -0.4905
53.575 -0.4414
53.6 -0.3917
53.625 -0.3607
53.65 -0.3484
53.675 -0.3439
53.7 -0.3433
53.725 -0.3446
53.75 -0.346
53.775 -0.3515
53.8 -0.3616
53.825 -0.378
53.85 -0.3993
53.875 -0.4259
53.9 -0.4602
53.925 -0.5026
53.95 -0.549
53.975 -0.5974
54 -0.6469
54.025 -0.6956
54.05 -0.7403
54.075 -0.7832
54.1 -0.8268
54.125 -0.8722
54.15 -0.9207
54.175 -0.9697
54.2 -1.0191
54.225 -1.0632
54.25 -1.0947
54.275 -1.1178
54.3 -1.1385
54.325 -1.1548
54.35 -1.1652
54.375 -1.171
54.4 -1.1732
54.425 -1.1743
54.45 -1.1788
54.475 -1.188
54.5 -1.1995
54.525 -1.2089
54.55 -1.2178
54.575 -1.2282
54.6 -1.2273
54.625 -1.2168
54.65 -1.1948
54.675 -1.1672
54.7 -1.1375
54.725 -1.1097
54.75 -1.0816
54.775 -1.0562
54.8 -1.0371
54.825 -1.0266
54.85 -1.0272
54.875 -1.0407
54.9 -1.0692
54.925 -1.1096
54.95 -1.1542
54.975 -1.1905
55 -1.2161
55.025 -1.2306
55.05 -1.224
55.075 -1.209
55.1 -1.1971
55.125 -1.189
55.15 -1.1911
55.175 -1.2087
55.2 -1.2289
55.225 -1.2416
55.25 -1.2521
55.275 -1.2588
55.3 -1.2558
55.325 -1.2394
55.35 -1.2173
55.375 -1.1962
55.4 -1.1768
55.425 -1.1638
55.45 -1.1591
55.475 -1.1628
55.5 -1.1741
55.525 -1.1888
55.55 -1.2065
55.575 -1.2262
55.6 -1.245
55.625 -1.2646
55.65 -1.2849
55.675 -1.3083
55.7 -1.3331
55.725 -1.358
55.75 -1.3813
55.775 -1.4058
55.8 -1.4331
55.825 -1.4617
55.85 -1.4944
55.875 -1.5307
55.9 -1.5635
55.925 -1.5787
55.95 -1.5696
55.975 -1.549
56 -1.5205
56.025 -1.4862
56.05 -1.4432
56.075 -1.389
56.1 -1.3302
56.125 -1.2755
56.15 -1.2299
56.175 -1.1925
56.2 -1.1564
56.225 -1.1189
56.25 -1.0818
56.275 -1.0443
56.3 -1.0035
56.325 -0.9601
56.35 -0.9178
56.375 -0.8758
56.4 -0.8299
56.425 -0.7753
56.45 -0.7158
56.475 -0.6574
56.5 -0.603
56.525 -0.5535
56.55 -0.5092
56.575 -0.4702
56.6 -0.4366
56.625 -0.41
56.65 -0.39
56.675 -0.3751
56.7 -0.3595
56.725 -0.342
56.75 -0.3238
56.775 -0.3046
56.8 -0.2841
56.825 -0.2628
56.85 -0.2407
56.875 -0.2225
56.9 -0.2057
56.925 -0.1819
56.95 -0.1393
56.975 -0.0821
57 -0.0166
57.025 0.0616
57.05 0.1442
57.075 0.2192
57.1 0.2845
57.125 0.3395
57.15 0.3811
57.175 0.4111
57.2 0.4296
57.225 0.437
57.25 0.4462
57.275 0.4656
57.3 0.4831
57.325 0.4935
57.35 0.4975
57.375 0.5008
57.4 0.5011
57.425 0.4957
57.45 0.4888
57.475 0.4831
57.5 0.4753
57.525 0.4648
57.55 0.4525
57.575 0.4423
57.6 0.4325
57.625 0.4261
57.65 0.433
57.675 0.4577
57.7 0.4866
57.725 0.5166
57.75 0.5504
57.775 0.5869
57.8 0.6233
57.825 0.658
57.85 0.6897
57.875 0.7201
57.9 0.7484
57.925 0.7695
57.95 0.7822
57.975 0.7854
58 0.7786
58.025 0.7618
58.05 0.7411
58.075 0.7241
58.1 0.7057
58.125 0.6807
58.15 0.6497
58.175 0.615
58.2 0.5784
58.225 0.5475
58.25 0.5255
58.275 0.506
58.3 0.4865
58.325 0.4672
58.35 0.4526
58.375 0.4393
58.4 0.4265
58.425 0.4156
58.45 0.408
58.475 0.4018
58.5 0.393
58.525 0.3825
58.55 0.3705
58.575 0.358
58.6 0.3502
58.625 0.3526
58.65 0.3588
58.675 0.3622
58.7 0.3597
58.725 0.3561
58.75 0.3601
58.775 0.3674
58.8 0.3713
58.825 0.3706
58.85 0.3645
58.875 0.3535
58.9 0.3384
58.925 0.3228
58.95 0.3072
58.975 0.2895
59 0.2695
59.025 0.2546
59.05 0.2504
59.075 0.2586
59.1 0.2727
59.125 0.2875
59.15 0.3063
59.175 0.3303
59.2 0.3627
59.225 0.4025
59.25 0.4366
59.275 0.4604
59.3 0.4739
59.325 0.4777
59.35 0.4716
59.375 0.4557
59.4 0.4311
59.425 0.398
59.45 0.3567
59.475 0.3084
59.5 0.2561
59.525 0.2064
59.55 0.1654
59.575 0.1342
59.6 0.1164
59.625 0.1197
59.65 0.162
59.675 0.2366
59.7 0.3216
59.725 0.404
59.75 0.4794
59.775 0.55
59.8 0.6174
59.825 0.6771
59.85 0.7285
59.875 0.7745
59.9 0.8166
59.925 0.8525
59.95 0.8814
59.975 0.9057
60 0.9268
60.025 0.9532
60.05 0.9915
60.075 1.0418
60.1 1.0986
60.125 1.159
60.15 1.2201
60.175 1.2758
60.2 1.3244
60.225 1.3675
60.25 1.406
60.275 1.4383
60.3 1.4619
60.325 1.4757
60.35 1.4815
60.375 1.4833
60.4 1.4807
60.425 1.4743
60.45 1.464
60.475 1.4505
60.5 1.4376
60.525 1.4298
60.55 1.4272
60.575 1.4273
60.6 1.4288
60.625 1.4324
60.65 1.445
60.675 1.4765
60.7 1.5396
60.725 1.6272
60.75 1.7212
60.775 1.8101
60.8 1.8915
60.825 1.9633
60.85 2.0243
60.875 2.0763
60.9 2.1216
60.925 2.1589
60.95 2.1863
60.975 2.2041
61 2.2132
61.025 2.215
61.05 2.2094
61.075 2.1948
61.1 2.1695
61.125 2.1331
61.15 2.0863
61.175 2.03
61.2 1.9658
61.225 1.8956
61.25 1.8215
61.275 1.7461
61.3 1.6772
61.325 1.6183
61.35 1.5672
61.375 1.5185
61.4 1.4712
61.425 1.4256
61.45 1.3831
61.475 1.3446
61.5 1.3081
61.525 1.2723
61.55 1.2366
61.575 1.1987
61.6 1.1626
61.625 1.1364
61.65 1.1239
61.675 1.1241
61.7 1.1352
61.725 1.148
61.75 1.1602
61.775 1.1691
61.8 1.1718
61.825 1.1711
61.85 1.1718
61.875 1.1778
61.9 1.1884
61.925 1.1989
61.95 1.2047
61.975 1.2031
62 1.1967
62.025 1.1889
62.05 1.1806
62.075 1.1684
62.1 1.1497
62.125 1.1225
62.15 1.0844
62.175 1.0362
62.2 0.9787
62.225 0.914
62.25 0.8468
62.275 0.7804
62.3 0.7179
62.325 0.6649
62.35 0.6238
62.375 0.5961
62.4 0.5859
62.425 0.5995
62.45 0.6453
62.475 0.7164
62.5 0.8009
62.525 0.89
62.55 0.9835
62.575 1.082
62.6 1.1847
62.625 1.2881
62.65 1.391
62.675 1.4911
62.7 1.5896
62.725 1.687
62.75 1.7802
62.775 1.867
62.8 1.9471
62.825 2.0204
62.85 2.0883
62.875 2.1529
62.9 2.218
62.925 2.282
62.95 2.3438
62.975 2.4025
63 2.4626
63.025 2.5363
63.05 2.6179
63.075 2.6954
63.1 2.768
63.125 2.8357
63.15 2.8974
63.175 2.9526
63.2 3.0032
63.225 3.0518
63.25 3.0987
63.275 3.1462
63.3 3.1976
63.325 3.2552
63.35 3.3197
63.375 3.3913
63.4 3.4674
63.425 3.5431
63.45 3.6187
63.475 3.6936
63.5 3.7675
63.525 3.8384
63.55 3.9061
63.575 3.9706
63.6 4.0317
63.625 4.0896
63.65 4.1451
63.675 4.1995
63.7 4.2525
63.725 4.3039
63.75 4.3532
63.775 4.401
63.8 4.4477
63.825 4.493
63.85 4.5366
63.875 4.5786
63.9 4.6193
63.925 4.6587
63.95 4.6967
63.975 4.7334
64 4.7683
64.025 4.8013
64.05 4.8326
64.075 4.8627
64.1 4.8917
64.125 4.9193
64.15 4.9461
64.175 4.972
64.2 4.9969
64.225 5.021
64.25 5.0442
64.275 5.0665
64.3 5.0881
64.325 5.109
64.35 5.1292
64.375 5.1488
64.4 5.1679
64.425 5.1864
64.45 5.2043
64.475 5.2218
64.5 5.239
64.525 5.2558
64.55 5.2724
64.575 5.2889
64.6 5.3053
64.625 5.3213
64.65 5.3372
64.675 5.3532
64.7 5.3692
64.725 5.3849
64.75 5.4004
64.775 5.4159
64.8 5.4313
64.825 5.4466
64.85 5.4617
64.875 5.4767
64.9 5.4915
64.925 5.5059
64.95 5.5198
64.975 5.5334
65 5.5465
65.025 5.5591
65.05 5.5716
65.075 5.584
65.1 5.5961
65.125 5.608
65.15 5.6197
65.175 5.6313
65.2 5.6425
65.225 5.6535
65.25 5.6642
65.275 5.6748
65.3 5.6848
65.325 5.6943
65.35 5.7032
65.375 5.7116
65.4 5.7197
65.425 5.7272
65.45 5.7344
65.475 5.741
65.5 5.7471
65.525 5.753
65.55 5.7589
65.575 5.7646
65.6 5.7699
65.625 5.7747
65.65 5.779
65.675 5.7828
65.7 5.7862
65.725 5.7893
65.75 5.7919
65.775 5.7936
65.8 5.7945
65.825 5.7946
65.85 5.7941
65.875 5.7932
65.9 5.7915
65.925 5.7892
65.95 5.7859
65.975 5.782
66 5.7777
66.025 5.7731
66.05 5.7681
66.075 5.7624
66.1 5.7558
66.125 5.7486
66.15 5.7407
66.175 5.7318
66.2 5.7216
66.225 5.7102
66.25 5.6976
66.275 5.6838
66.3 5.6687
66.325 5.652
66.35 5.6337
66.375 5.6137
66.4 5.5917
66.425 5.5686
66.45 5.5439
66.475 5.5173
66.5 5.4882
66.525 5.4565
66.55 5.4227
66.575 5.3871
66.6 5.3496
66.625 5.3103
66.65 5.2695
66.675 5.2269
66.7 5.1824
66.725 5.1364
66.75 5.0887
66.775 5.0382
66.8 4.9854
66.825 4.9319
66.85 4.8776
66.875 4.8218
66.9 4.7645
66.925 4.706
66.95 4.6464
66.975 4.587
67 4.5301
67.025 4.4781
67.05 4.4305
67.075 4.3845
67.1 4.3348
67.125 4.2772
67.15 4.2152
67.175 4.1566
67.2 4.11
67.225 4.0801
67.25 4.0522
67.275 4.0243
67.3 4.0039
67.325 4.0001
67.35 4.0098
67.375 4.0266
67.4 4.0515
67.425 4.0788
67.45 4.1029
67.475 4.1215
67.5 4.1342
67.525 4.1412
67.55 4.144
67.575 4.1427
67.6 4.1373
67.625 4.1274
67.65 4.1128
67.675 4.0931
67.7 4.0684
67.725 4.0412
67.75 4.0125
67.775 3.9843
67.8 3.9592
67.825 3.9399
67.85 3.9255
67.875 3.9115
67.9 3.8951
67.925 3.8746
67.95 3.8497
67.975 3.8205
68 3.7875
68.025 3.7516
68.05 3.7131
68.075 3.6726
68.1 3.6307
68.125 3.5881
68.15 3.5466
68.175 3.5061
68.2 3.4662
68.225 3.4236
68.25 3.3773
68.275 3.3258
68.3 3.2695
68.325 3.2084
68.35 3.1394
68.375 3.0638
68.4 2.9841
68.425 2.9065
68.45 2.8415
68.475 2.7923
68.5 2.7449
68.525 2.6947
68.55 2.6459
68.575 2.611
68.6 2.5959
68.625 2.6086
68.65 2.646
68.675 2.6995
68.7 2.7587
68.725 2.8259
68.75 2.9045
68.775 2.986
68.8 3.063
68.825 3.135
68.85 3.2006
68.875 3.2599
68.9 3.3132
68.925 3.3622
68.95 3.4065
68.975 3.4463
69 3.4829
69.025 3.5158
69.05 3.5446
69.075 3.5688
69.1 3.5879
69.125 3.6018
69.15 3.6095
69.175 3.6096
69.2 3.6018
69.225 3.5896
69.25 3.5754
69.275 3.5573
69.3 3.5338
69.325 3.5058
69.35 3.4735
69.375 3.4375
69.4 3.3989
69.425 3.3591
69.45 3.3171
69.475 3.2716
69.5 3.223
69.525 3.1748
69.55 3.1316
69.575 3.0911
69.6 3.0475
69.625 2.9989
69.65 2.9448
69.675 2.8854
69.7 2.8228
69.725 2.7574
69.75 2.6879
69.775 2.6125
69.8 2.5301
69.825 2.4401
69.85 2.344
69.875 2.245
69.9 2.1502
69.925 2.0796
69.95 2.0304
69.975 1.9882
70 1.9486
70.025 1.9075
70.05 1.8651
70.075 1.8248
70.1 1.793
70.125 1.7816
70.15 1.788
70.175 1.8066
70.2 1.8309
70.225 1.8548
70.25 1.8789
70.275 1.9084
70.3 1.9429
70.325 1.9772
70.35 2.0093
70.375 2.0394
70.4 2.0683
70.425 2.0997
70.45 2.1345
70.475 2.1682
70.5 2.197
70.525 2.2196
70.55 2.2337
70.575 2.2392
70.6 2.2355
70.625 2.2223
70.65 2.1999
70.675 2.1712
70.7 2.1421
70.725 2.111
70.75 2.0768
70.775 2.0396
70.8 2.0006
70.825 1.9708
70.85 1.9653
70.875 1.9717
70.9 1.9733
70.925 1.9676
70.95 1.9582
70.975 1.9487
71 1.935
71.025 1.9113
71.05 1.8793
71.075 1.8485
71.1 1.8262
71.125 1.8112
71.15 1.8004
71.175 1.7917
71.2 1.7806
71.225 1.7655
71.25 1.7477
71.275 1.7307
71.3 1.7101
71.325 1.6874
71.35 1.662
71.375 1.6337
71.4 1.6022
71.425 1.5683
71.45 1.5386
71.475 1.5121
71.5 1.4844
71.525 1.4487
71.55 1.4043
71.575 1.3535
71.6 1.3031
71.625 1.2568
71.65 1.2154
71.675 1.1793
71.7 1.1453
71.725 1.1106
71.75 1.0779
71.775 1.0493
71.8 1.0247
71.825 1.0019
71.85 0.9858
71.875 0.9719
71.9 0.9525
71.925 0.9262
71.95 0.8932
71.975 0.8543
72 0.8139
72.025 0.7773
72.05 0.7474
72.075 0.7233
72.1 0.7002
72.125 0.6761
72.15 0.6491
72.175 0.6152
72.2 0.5755
72.225 0.5329
72.25 0.4925
72.275 0.4536
72.3 0.4124
72.325 0.3702
72.35 0.3371
72.375 0.3186
72.4 0.319
72.425 0.333
72.45 0.3513
72.475 0.3689
72.5 0.3904
72.525 0.42
72.55 0.4517
72.575 0.4807
72.6 0.5054
72.625 0.5269
72.65 0.5433
72.675 0.5546
72.7 0.558
72.725 0.5539
72.75 0.5437
72.775 0.5306
72.8 0.5144
72.825 0.4948
72.85 0.4722
72.875 0.4485
72.9 0.4246
72.925 0.4058
72.95 0.3949
72.975 0.3947
73 0.3994
73.025 0.4058
73.05 0.4139
73.075 0.4204
73.1 0.4254
73.125 0.4267
73.15 0.4296
73.175 0.4368
73.2 0.4469
73.225 0.4572
73.25 0.4635
73.275 0.465
73.3 0.4628
73.325 0.456
73.35 0.4429
73.375 0.4231
73.4 0.3937
73.425 0.3534
73.45 0.305
73.475 0.254
73.5 0.2034
73.525 0.1551
73.55 0.1106
73.575 0.0687
73.6 0.03
73.625 0.0011
73.65 -0.01
73.675 -0.0087
73.7 -0.0091
73.725 -0.0171
73.75 -0.0314
73.775 -0.0486
73.8 -0.0664
73.825 -0.0837
73.85 -0.1024
73.875 -0.1215
73.9 -0.1391
73.925 -0.1564
73.95 -0.1774
73.975 -0.2018
74 -0.2262
74.025 -0.2498
74.05 -0.2724
74.075 -0.2928
74.1 -0.3142
74.125 -0.339
74.15 -0.3667
74.175 -0.399
74.2 -0.4338
74.225 -0.4692
74.25 -0.5012
74.275 -0.5253
74.3 -0.5412
74.325 -0.5471
74.35 -0.5423
74.375 -0.5277
74.4 -0.5065
74.425 -0.4831
74.45 -0.4632
74.475 -0.4484
74.5 -0.4366
74.525 -0.4291
74.55 -0.4286
74.575 -0.434
74.6 -0.4425
74.625 -0.445
74.65 -0.4339
74.675 -0.4079
74.7 -0.3704
74.725 -0.3295
74.75 -0.2899
74.775 -0.2514
74.8 -0.2077
74.825 -0.1591
74.85 -0.1067
74.875 -0.0515
74.9 -0.0006
74.925 0.0451
74.95 0.084
74.975 0.1152
75 0.1378
75.025 0.1534
75.05 0.1622
75.075 0.1642
75.1 0.1615
75.125 0.1533
75.15 0.1372
75.175 0.1144
75.2 0.0845
75.225 0.0472
75.25 0.0018
75.275 -0.0522
75.3 -0.1147
75.325 -0.1862
75.35 -0.2662
75.375 -0.3551
75.4 -0.4516
75.425 -0.5531
75.45 -0.6586
75.475 -0.764
75.5 -0.8623
75.525 -0.9455
75.55 -1.0108
75.575 -1.0565
75.6 -1.0881
75.625 -1.1093
75.65 -1.1243
75.675 -1.1385
75.7 -1.151
75.725 -1.1662
75.75 -1.1868
75.775 -1.2078
75.8 -1.2317
75.825 -1.2576
75.85 -1.29
75.875 -1.3283
75.9 -1.3654
75.925 -1.389
75.95 -1.3716
75.975 -1.2948
76 -1.1842
76.025 -1.064
76.05 -0.9429
76.075 -0.8265
76.1 -0.7142
76.125 -0.6051
76.15 -0.4962
76.175 -0.3894
76.2 -0.2854
76.225 -0.185
76.25 -0.0896
76.275 -0.0006
76.3 0.0817
76.325 0.1577
76.35 0.2277
76.375 0.2921
76.4 0.3517
76.425 0.4112
76.45 0.4686
76.475 0.5203
76.5 0.5653
76.525 0.6029
76.55 0.6334
76.575 0.6569
76.6 0.6729
76.625 0.68
76.65 0.6794
76.675 0.6728
76.7 0.6624
76.725 0.6501
76.75 0.6353
76.775 0.6163
76.8 0.592
76.825 0.5659
76.85 0.5385
76.875 0.5108
76.9 0.4854
76.925 0.4675
76.95 0.4578
76.975 0.4516
77 0.4436
77.025 0.4325
77.05 0.4182
77.075 0.401
77.1 0.3841
77.125 0.368
77.15 0.3507
77.175 0.3333
77.2 0.3139
77.225 0.2894
77.25 0.2586
77.275 0.2225
77.3 0.1811
77.325 0.1349
77.35 0.0836
77.375 0.0259
77.4 -0.0379
77.425 -0.1081
77.45 -0.1839
77.475 -0.2614
77.5 -0.3368
77.525 -0.4109
77.55 -0.4869
77.575 -0.57
77.6 -0.6591
77.625 -0.7516
77.65 -0.8438
77.675 -0.9279
77.7 -0.9955
77.725 -1.0447
77.75 -1.0776
77.775 -1.0979
77.8 -1.1145
77.825 -1.1342
77.85 -1.1609
77.875 -1.1933
77.9 -1.2298
77.925 -1.2652
77.95 -1.2967
77.975 -1.325
78 -1.3574
78.025 -1.3956
78.05 -1.44
78.075 -1.4865
78.1 -1.5251
78.125 -1.5494
78.15 -1.5689
78.175 -1.5918
78.2 -1.6185
78.225 -1.6447
78.25 -1.6676
78.275 -1.6792
78.3 -1.6745
78.325 -1.6543
78.35 -1.6299
78.375 -1.6089
78.4 -1.5943
78.425 -1.5859
78.45 -1.5839
78.475 -1.5891
78.5 -1.5995
78.525 -1.6146
78.55 -1.632
78.575 -1.6455
78.6 -1.6494
78.625 -1.6395
78.65 -1.6216
78.675 -1.5982
78.7 -1.5729
78.725 -1.5481
78.75 -1.5267
78.775 -1.5098
78.8 -1.4984
78.825 -1.4966
78.85 -1.5029
78.875 -1.5159
78.9 -1.5368
78.925 -1.5633
78.95 -1.5886
78.975 -1.611
79 -1.628
79.025 -1.6344
79.05 -1.6305
79.075 -1.6166
79.1 -1.5931
79.125 -1.558
79.15 -1.5125
79.175 -1.4642
79.2 -1.412
79.225 -1.3537
79.25 -1.2957
79.275 -1.2449
79.3 -1.2005
79.325 -1.1609
79.35 -1.1245
79.375 -1.0923
79.4 -1.065
79.425 -1.0441
79.45 -1.0318
79.475 -1.029
79.5 -1.0275
79.525 -1.0206
79.55 -1.0148
79.575 -1.0121
79.6 -1.0102
79.625 -1.0064
79.65 -0.999
79.675 -0.9838
79.7 -0.9604
79.725 -0.9291
79.75 -0.8869
79.775 -0.8369
79.8 -0.7857
79.825 -0.7382
79.85 -0.6962
79.875 -0.6561
79.9 -0.6187
79.925 -0.5865
79.95 -0.5594
79.975 -0.5307
80 -0.4977
80.025 -0.4624
80.05 -0.4274
80.075 -0.3938
80.1 -0.361
80.125 -0.3326
80.15 -0.312
80.175 -0.3
80.2 -0.2938
80.225 -0.2878
80.25 -0.2822
80.275 -0.278
80.3 -0.2742
80.325 -0.2668
80.35 -0.2528
80.375 -0.2297
80.4 -0.2026
80.425 -0.1766
80.45 -0.1512
80.475 -0.1296
80.5 -0.1158
80.525 -0.1119
80.55 -0.1166
80.575 -0.1217
80.6 -0.1148
80.625 -0.0907
80.65 -0.0565
80.675 -0.0139
80.7 0.034
80.725 0.0818
80.75 0.1298
80.775 0.1765
80.8 0.2224
80.825 0.2694
80.85 0.3178
80.875 0.365
80.9 0.4096
80.925 0.45
80.95 0.4831
80.975 0.5071
81 0.5214
81.025 0.5256
81.05 0.5202
81.075 0.5099
81.1 0.5053
81.125 0.517
81.15 0.5378
81.175 0.5579
81.2 0.5723
81.225 0.5774
81.25 0.5778
81.275 0.578
81.3 0.5806
81.325 0.5941
81.35 0.6144
81.375 0.6389
81.4 0.6719
81.425 0.717
81.45 0.7704
81.475 0.8296
81.5 0.8925
81.525 0.9591
81.55 1.0293
81.575 1.104
81.6 1.177
81.625 1.2468
81.65 1.3124
81.675 1.3731
81.7 1.4275
81.725 1.4746
81.75 1.5153
81.775 1.5511
81.8 1.5818
81.825 1.6076
81.85 1.6289
81.875 1.6446
81.9 1.6538
81.925 1.6554
81.95 1.6503
81.975 1.6401
82 1.6259
82.025 1.6096
82.05 1.5899
82.075 1.5679
82.1 1.5455
82.125 1.5242
82.15 1.5037
82.175 1.481
82.2 1.4549
82.225 1.4264
82.25 1.398
82.275 1.3699
82.3 1.3431
82.325 1.3174
82.35 1.2972
82.375 1.2869
82.4 1.2919
82.425 1.3086
82.45 1.3282
82.475 1.3491
82.5 1.3774
82.525 1.4187
82.55 1.4729
82.575 1.5268
82.6 1.5746
82.625 1.6169
82.65 1.6541
82.675 1.6876
82.7 1.7221
82.725 1.7576
82.75 1.7972
82.775 1.8375
82.8 1.8818
82.825 1.9273
82.85 1.9737
82.875 2.0149
82.9 2.0467
82.925 2.0718
82.95 2.0929
82.975 2.1095
83 2.1188
83.025 2.123
83.05 2.1238
83.075 2.121
83.1 2.1142
83.125 2.103
83.15 2.0877
83.175 2.0685
83.2 2.0441
83.225 2.0138
83.25 1.977
83.275 1.9322
83.3 1.8802
83.325 1.824
83.35 1.7691
83.375 1.7165
83.4 1.6692
83.425 1.635
83.45 1.616
83.475 1.6053
83.5 1.6066
83.525 1.6197
83.55 1.6376
83.575 1.6525
83.6 1.6621
83.625 1.669
83.65 1.674
83.675 1.6773
83.7 1.6829
83.725 1.6931
83.75 1.7053
83.775 1.7134
83.8 1.7137
83.825 1.7041
83.85 1.6855
83.875 1.6591
83.9 1.6231
83.925 1.5773
83.95 1.5256
83.975 1.4684
84 1.4045
84.025 1.3351
84.05 1.2653
84.075 1.1974
84.1 1.1285
84.125 1.0579
84.15 0.9885
84.175 0.926
84.2 0.8649
84.225 0.8009
84.25 0.7348
84.275 0.6644
84.3 0.5895
84.325 0.5106
84.35 0.4277
84.375 0.3408
84.4 0.2506
84.425 0.1575
84.45 0.0589
84.475 -0.0464
84.5 -0.1572
84.525 -0.2674
84.55 -0.3692
84.575 -0.4544
84.6 -0.5181
84.625 -0.5451
84.65 -0.5409
84.675 -0.5225
84.7 -0.5015
84.725 -0.4798
84.75 -0.4537
84.775 -0.4195
84.8 -0.3763
84.825 -0.3259
84.85 -0.2737
84.875 -0.2193
84.9 -0.1616
84.925 -0.1029
84.95 -0.0462
84.975 0.0034
85 0.045
85.025 0.0772
85.05 0.1006
85.075 0.1148
85.1 0.1217
85.125 0.1223
85.15 0.1185
85.175 0.1098
85.2 0.0969
85.225 0.08
85.25 0.0592
85.275 0.0366
85.3 0.0175
85.325 0.0108
85.35 0.021
85.375 0.0483
85.4 0.0891
85.425 0.1377
85.45 0.1878
85.475 0.2365
85.5 0.2826
85.525 0.3268
85.55 0.3708
85.575 0.4152
85.6 0.4585
85.625 0.4983
85.65 0.5331
85.675 0.5602
85.7 0.5771
85.725 0.5889
85.75 0.6005
85.775 0.614
85.8 0.6263
85.825 0.6348
85.85 0.637
85.875 0.6322
85.9 0.6269
85.925 0.6305
85.95 0.6472
85.975 0.673
86 0.7069
86.025 0.7418
86.05 0.7712
86.075 0.7933
86.1 0.807
86.125 0.8116
86.15 0.8072
86.175 0.7952
86.2 0.782
86.225 0.7815
86.25 0.802
86.275 0.8346
86.3 0.8678
86.325 0.8987
86.35 0.9247
86.375 0.9452
86.4 0.9627
86.425 0.9792
86.45 0.9924
86.475 1.0062
86.5 1.0275
86.525 1.0519
86.55 1.0717
86.575 1.0861
86.6 1.0925
86.625 1.0926
86.65 1.089
86.675 1.0854
86.7 1.0814
86.725 1.0744
86.75 1.0648
86.775 1.0553
86.8 1.0462
86.825 1.0392
86.85 1.0358
86.875 1.0289
86.9 1.0176
86.925 1.0006
86.95 0.9736
86.975 0.9379
87 0.8956
87.025 0.8471
87.05 0.7917
87.075 0.728
87.1 0.6592
87.125 0.5841
87.15 0.5028
87.175 0.425
87.2 0.3588
87.225 0.3037
87.25 0.2497
87.275 0.1946
87.3 0.1396
87.325 0.0865
87.35 0.0397
87.375 -0.0003
87.4 -0.0371
87.425 -0.0724
87.45 -0.1031
87.475 -0.1223
87.5 -0.1356
87.525 -0.1534
87.55 -0.1785
87.575 -0.2078
87.6 -0.237
87.625 -0.2676
87.65 -0.3046
87.675 -0.349
87.7 -0.3984
87.725 -0.4496
87.75 -0.4991
87.775 -0.5482
87.8 -0.5956
87.825 -0.6383
87.85 -0.6786
87.875 -0.7198
87.9 -0.758
87.925 -0.7958
87.95 -0.8354
87.975 -0.8766
88 -0.9158
88.025 -0.9508
88.05 -0.9864
88.075 -1.0229
88.1 -1.0627
88.125 -1.1068
88.15 -1.1533
88.175 -1.1983
88.2 -1.2373
88.225 -1.2715
88.25 -1.284
88.275 -1.2741
88.3 -1.2557
88.325 -1.2445
88.35 -1.2452
88.375 -1.2583
88.4 -1.2739
88.425 -1.2893
88.45 -1.3063
88.475 -1.3284
88.5 -1.3533
88.525 -1.3752
88.55 -1.3819
88.575 -1.3586
88.6 -1.3084
88.625 -1.2366
88.65 -1.1514
88.675 -1.0636
88.7 -0.9826
88.725 -0.9115
88.75 -0.8512
88.775 -0.7955
88.8 -0.7388
88.825 -0.6794
88.85 -0.6242
88.875 -0.5804
88.9 -0.5487
88.925 -0.5267
88.95 -0.5091
88.975 -0.4941
89 -0.4797
89.025 -0.4568
89.05 -0.4244
89.075 -0.3874
89.1 -0.3486
89.125 -0.3105
89.15 -0.2724
89.175 -0.233
89.2 -0.1924
89.225 -0.151
89.25 -0.1107
89.275 -0.0746
89.3 -0.045
89.325 -0.0233
89.35 -0.008
89.375 0.0004
89.4 0.0021
89.425 -0.0015
89.45 -0.0118
89.475 -0.0282
89.5 -0.0475
89.525 -0.065
89.55 -0.0742
89.575 -0.0589
89.6 -0.0174
89.625 0.0416
89.65 0.1074
89.675 0.1718
89.7 0.2281
89.725 0.2751
89.75 0.3126
89.775 0.3386
89.8 0.3543
89.825 0.3612
89.85 0.3611
89.875 0.3556
89.9 0.341
89.925 0.3256
89.95 0.3114
89.975 0.2967
90 0.2796
90.025 0.2561
90.05 0.2265
90.075 0.1946
90.1 0.1665
90.125 0.144
90.15 0.123
90.175 0.099
90.2 0.0698
90.225 0.0357
90.25 -0.0026
90.275 -0.0429
90.3 -0.0856
90.325 -0.1278
90.35 -0.1669
90.375 -0.2029
90.4 -0.2361
90.425 -0.2695
90.45 -0.3062
90.475 -0.3468
90.5 -0.3906
90.525 -0.4367
90.55 -0.4849
90.575 -0.5336
90.6 -0.5873
90.625 -0.6413
90.65 -0.6955
90.675 -0.7531
90.7 -0.8193
90.725 -0.897
90.75 -0.9819
90.775 -1.0737
90.8 -1.158
90.825 -1.2195
90.85 -1.2531
90.875 -1.2682
90.9 -1.2684
90.925 -1.2425
90.95 -1.1839
90.975 -1.1024
91 -1.0098
91.025 -0.9123
91.05 -0.798
91.075 -0.6665
91.1 -0.527
91.125 -0.3887
91.15 -0.2558
91.175 -0.1241
91.2 0.0064
91.225 0.132
91.25 0.2508
91.275 0.3614
91.3 0.4656
91.325 0.5644
91.35 0.658
91.375 0.7454
91.4 0.8266
91.425 0.903
91.45 0.9737
91.475 1.0397
91.5 1.1012
91.525 1.1577
91.55 1.2092
91.575 1.256
91.6 1.3
91.625 1.3443
91.65 1.3894
91.675 1.4329
91.7 1.4725
91.725 1.5056
91.75 1.5329
91.775 1.5557
91.8 1.5748
91.825 1.5904
91.85 1.6021
91.875 1.6105
91.9 1.616
91.925 1.6182
91.95 1.617
91.975 1.6124
92 1.6039
92.025 1.5913
92.05 1.5752
92.075 1.5557
92.1 1.5319
92.125 1.5034
92.15 1.4723
92.175 1.4385
92.2 1.4018
92.225 1.3633
92.25 1.3226
92.275 1.2769
92.3 1.2283
92.325 1.175
92.35 1.1186
92.375 1.0635
92.4 1.0086
92.425 0.956
92.45 0.9022
92.475 0.847
92.5 0.7886
92.525 0.7235
92.55 0.6547
92.575 0.5864
92.6 0.5185
92.625 0.4432
92.65 0.3596
92.675 0.2694
92.7 0.1762
92.725 0.0821
92.75 -0.0131
92.775 -0.1057
92.8 -0.1934
92.825 -0.278
92.85 -0.358
92.875 -0.4269
92.9 -0.4792
92.925 -0.5247
92.95 -0.5712
92.975 -0.6172
93 -0.6667
93.025 -0.7192
93.05 -0.7742
93.075 -0.8316
93.1 -0.8922
93.125 -0.9556
93.15 -1.0219
93.175 -1.0899
93.2 -1.1561
93.225 -1.2181
93.25 -1.2824
93.275 -1.3488
93.3 -1.4175
93.325 -1.489
93.35 -1.5663
93.375 -1.6452
93.4 -1.7156
93.425 -1.7729
93.45 -1.8237
93.475 -1.8709
93.5 -1.9198
93.525 -1.9743
93.55 -2.0313
93.575 -2.0854
93.6 -2.1318
93.625 -2.1684
93.65 -2.1906
93.675 -2.2005
93.7 -2.2072
93.725 -2.2171
93.75 -2.2337
93.775 -2.2593
93.8 -2.2929
93.825 -2.3349
93.85 -2.3849
93.875 -2.4399
93.9 -2.4953
93.925 -2.546
93.95 -2.584
93.975 -2.6028
94 -2.6019
94.025 -2.5816
94.05 -2.5548
94.075 -2.5264
94.1 -2.4988
94.125 -2.4734
94.15 -2.4508
94.175 -2.4312
94.2 -2.4123
94.225 -2.3945
94.25 -2.3828
94.275 -2.3727
94.3 -2.3613
94.325 -2.3506
94.35 -2.3454
94.375 -2.3406
94.4 -2.3367
94.425 -2.3253
94.45 -2.3033
94.475 -2.2749
94.5 -2.2437
94.525 -2.2148
94.55 -2.1866
94.575 -2.1601
94.6 -2.1289
94.625 -2.0902
94.65 -2.041
94.675 -1.9812
94.7 -1.9171
94.725 -1.8531
94.75 -1.7855
94.775 -1.7146
94.8 -1.6417
94.825 -1.5701
94.85 -1.5009
94.875 -1.4347
94.9 -1.373
94.925 -1.3172
94.95 -1.2686
94.975 -1.2268
95 -1.1933
95.025 -1.1659
95.05 -1.1424
95.075 -1.1223
95.1 -1.1046
95.125 -1.0885
95.15 -1.0728
95.175 -1.0605
95.2 -1.0527
95.225 -1.0475
95.25 -1.0436
95.275 -1.0419
95.3 -1.0431
95.325 -1.0527
95.35 -1.0697
95.375 -1.0852
95.4 -1.1014
95.425 -1.1191
95.45 -1.1375
95.475 -1.1582
95.5 -1.183
95.525 -1.2144
95.55 -1.2483
95.575 -1.2804
95.6 -1.3084
95.625 -1.3274
95.65 -1.333
95.675 -1.3303
95.7 -1.3229
95.725 -1.3105
95.75 -1.295
95.775 -1.2804
95.8 -1.2671
95.825 -1.2499
95.85 -1.2243
95.875 -1.1867
95.9 -1.1267
95.925 -1.0468
95.95 -0.9571
95.975 -0.8624
96 -0.7708
96.025 -0.687
96.05 -0.6108
96.075 -0.5418
96.1 -0.4783
96.125 -0.4212
96.15 -0.3715
96.175 -0.3271
96.2 -0.2883
96.225 -0.2555
96.25 -0.2303
96.275 -0.2111
96.3 -0.1966
96.325 -0.187
96.35 -0.1824
96.375 -0.1844
96.4 -0.1935
96.425 -0.2089
96.45 -0.2271
96.475 -0.2451
96.5 -0.2632
96.525 -0.2827
96.55 -0.3033
96.575 -0.327
96.6 -0.3571
96.625 -0.3954
96.65 -0.4418
96.675 -0.4932
96.7 -0.5376
96.725 -0.5725
96.75 -0.6022
96.775 -0.6319
96.8 -0.6641
96.825 -0.699
96.85 -0.7331
96.875 -0.7643
96.9 -0.7914
96.925 -0.8116
96.95 -0.8198
96.975 -0.8125
97 -0.7905
97.025 -0.7582
97.05 -0.7243
97.075 -0.6955
97.1 -0.6695
97.125 -0.6481
97.15 -0.636
97.175 -0.6333
97.2 -0.6356
97.225 -0.6388
97.25 -0.6357
97.275 -0.623
97.3 -0.596
97.325 -0.5566
97.35 -0.5178
97.375 -0.4812
97.4 -0.4443
97.425 -0.4112
97.45 -0.3803
97.475 -0.3478
97.5 -0.317
97.525 -0.2902
97.55 -0.2711
97.575 -0.2611
97.6 -0.2594
97.625 -0.2661
97.65 -0.2811
97.675 -0.3022
97.7 -0.3247
97.725 -0.3464
97.75 -0.3659
97.775 -0.3836
97.8 -0.407
97.825 -0.4422
97.85 -0.4948
97.875 -0.5632
97.9 -0.6383
97.925 -0.7168
97.95 -0.8008
97.975 -0.8889
98 -0.9754
98.025 -1.0544
98.05 -1.1216
98.075 -1.1768
98.1 -1.2181
98.125 -1.2396
98.15 -1.234
98.175 -1.2084
98.2 -1.1788
98.225 -1.1522
98.25 -1.1324
98.275 -1.1164
98.3 -1.1059
98.325 -1.1014
98.35 -1.1066
98.375 -1.1193
98.4 -1.1391
98.425 -1.1577
98.45 -1.1599
98.475 -1.1351
98.5 -1.0927
98.525 -1.0411
98.55 -0.9815
98.575 -0.9205
98.6 -0.858
98.625 -0.8069
98.65 -0.7948
98.675 -0.8316
98.7 -0.8872
98.725 -0.9469
98.75 -1.01
98.775 -1.0751
98.8 -1.1352
98.825 -1.1829
98.85 -1.2186
98.875 -1.2377
98.9 -1.239
98.925 -1.2312
98.95 -1.2184
98.975 -1.2053
99 -1.1934
99.025 -1.1886
99.05 -1.1891
99.075 -1.1861
99.1 -1.181
99.125 -1.1713
99.15 -1.1588
99.175 -1.1483
99.2 -1.1427
99.225 -1.1314
99.25 -1.101
99.275 -1.0531
99.3 -1.0066
99.325 -0.9731
99.35 -0.9534
99.375 -0.9445
99.4 -0.9425
99.425 -0.951
99.45 -0.9792
99.475 -1.0219
99.5 -1.0689
99.525 -1.1155
99.55 -1.1585
99.575 -1.1941
99.6 -1.2183
99.625 -1.2305
99.65 -1.2366
99.675 -1.2414
99.7 -1.2462
99.725 -1.2537
99.75 -1.2653
99.775 -1.2848
99.8 -1.31
99.825 -1.3366
99.85 -1.3565
99.875 -1.3633
99.9 -1.3608
99.925 -1.3551
99.95 -1.3434
99.975 -1.3135
100 -1.2708
