# Supplementary material for: Uptake of N2O5 by aqueous aerosol unveiled using chemically accurate many-body potentials
Source: Nat Commun. 2022 Mar 10;13:1266. doi: 10.1038/s41467-022-28697-8 (PMC8913772; doi:10.1038/s41467-022-28697-8)
Supplement: Supplementary file 3 — Source Data [file 41467_2022_28697_MOESM3_ESM.zip › n2o5-uptake-data/Fig2/scattering/rep07run06/relcom_gds.dat]

0.025 11.5183
0.05 11.47
0.075 11.4218
0.1 11.3735
0.125 11.3252
0.15 11.2769
0.175 11.2286
0.2 11.1803
0.225 11.1319
0.25 11.0836
0.275 11.0352
0.3 10.9868
0.325 10.9384
0.35 10.8899
0.375 10.8415
0.4 10.793
0.425 10.7445
0.45 10.696
0.475 10.6474
0.5 10.5989
0.525 10.5503
0.55 10.5016
0.575 10.4529
0.6 10.4042
0.625 10.3554
0.65 10.3065
0.675 10.2576
0.7 10.2086
0.725 10.1596
0.75 10.1105
0.775 10.0614
0.8 10.0123
0.825 9.9632
0.85 9.9141
0.875 9.8649
0.9 9.8158
0.925 9.7667
0.95 9.7175
0.975 9.6684
1 9.6193
1.025 9.5701
1.05 9.521
1.075 9.4718
1.1 9.4227
1.125 9.3735
1.15 9.3243
1.175 9.275
1.2 9.2256
1.225 9.1763
1.25 9.1269
1.275 9.0773
1.3 9.0275
1.325 8.9775
1.35 8.9274
1.375 8.8771
1.4 8.8265
1.425 8.7757
1.45 8.7249
1.475 8.6738
1.5 8.6225
1.525 8.571
1.55 8.5193
1.575 8.4675
1.6 8.4154
1.625 8.3631
1.65 8.3104
1.675 8.2573
1.7 8.2038
1.725 8.1499
1.75 8.0957
1.775 8.0414
1.8 7.9866
1.825 7.9311
1.85 7.8747
1.875 7.8172
1.9 7.7588
1.925 7.6994
1.95 7.6391
1.975 7.5776
2 7.5156
2.025 7.4526
2.05 7.3878
2.075 7.3206
2.1 7.2512
2.125 7.1796
2.15 7.1068
2.175 7.0399
2.2 6.9819
2.225 6.9255
2.25 6.8694
2.275 6.8156
2.3 6.763
2.325 6.712
2.35 6.6692
2.375 6.6394
2.4 6.6152
2.425 6.5927
2.45 6.5692
2.475 6.544
2.5 6.517
2.525 6.4885
2.55 6.4585
2.575 6.4262
2.6 6.3909
2.625 6.3529
2.65 6.3122
2.675 6.2684
2.7 6.2221
2.725 6.1734
2.75 6.1222
2.775 6.0682
2.8 6.0112
2.825 5.9513
2.85 5.8884
2.875 5.8219
2.9 5.7516
2.925 5.6763
2.95 5.5955
2.975 5.5115
3 5.4261
3.025 5.3398
3.05 5.2529
3.075 5.165
3.1 5.0759
3.125 4.985
3.15 4.8908
3.175 4.794
3.2 4.6959
3.225 4.5987
3.25 4.5051
3.275 4.4161
3.3 4.331
3.325 4.2491
3.35 4.1704
3.375 4.1015
3.4 4.0545
3.425 4.0268
3.45 4.0094
3.475 3.9941
3.5 3.9791
3.525 3.9664
3.55 3.9562
3.575 3.948
3.6 3.9436
3.625 3.9451
3.65 3.9528
3.675 3.9628
3.7 3.9727
3.725 3.9844
3.75 3.9972
3.775 4.0095
3.8 4.0208
3.825 4.0325
3.85 4.0441
3.875 4.05
3.9 4.0493
3.925 4.0428
3.95 4.0368
3.975 4.0454
4 4.0697
4.025 4.1007
4.05 4.1315
4.075 4.1623
4.1 4.1934
4.125 4.2219
4.15 4.2436
4.175 4.2562
4.2 4.2581
4.225 4.2505
4.25 4.2346
4.275 4.2111
4.3 4.18
4.325 4.1425
4.35 4.0994
4.375 4.0502
4.4 3.9987
4.425 3.9526
4.45 3.9175
4.475 3.8942
4.5 3.8747
4.525 3.8535
4.55 3.8314
4.575 3.8171
4.6 3.8107
4.625 3.8041
4.65 3.7928
4.675 3.7759
4.7 3.7523
4.725 3.7235
4.75 3.6907
4.775 3.6592
4.8 3.6381
4.825 3.6359
4.85 3.6395
4.875 3.6403
4.9 3.6359
4.925 3.6264
4.95 3.6117
4.975 3.5927
5 3.5691
5.025 3.5419
5.05 3.511
5.075 3.4757
5.1 3.4351
5.125 3.3887
5.15 3.3389
5.175 3.2859
5.2 3.2284
5.225 3.1667
5.25 3.1017
5.275 3.0322
5.3 2.9599
5.325 2.8836
5.35 2.8049
5.375 2.7288
5.4 2.6543
5.425 2.5818
5.45 2.511
5.475 2.4383
5.5 2.363
5.525 2.2848
5.55 2.2033
5.575 2.1198
5.6 2.0345
5.625 1.9444
5.65 1.8488
5.675 1.7497
5.7 1.6491
5.725 1.5566
5.75 1.4842
5.775 1.428
5.8 1.3879
5.825 1.3651
5.85 1.3561
5.875 1.3519
5.9 1.344
5.925 1.3285
5.95 1.3056
5.975 1.2815
6 1.2599
6.025 1.2356
6.05 1.2101
6.075 1.1837
6.1 1.1541
6.125 1.1217
6.15 1.0897
6.175 1.0587
6.2 1.0267
6.225 0.9951
6.25 0.964
6.275 0.9335
6.3 0.9059
6.325 0.8847
6.35 0.8714
6.375 0.866
6.4 0.8651
6.425 0.8683
6.45 0.8758
6.475 0.8844
6.5 0.8956
6.525 0.9128
6.55 0.9331
6.575 0.9567
6.6 0.9824
6.625 1.0141
6.65 1.048
6.675 1.0799
6.7 1.109
6.725 1.1359
6.75 1.1644
6.775 1.197
6.8 1.2285
6.825 1.2538
6.85 1.27
6.875 1.2755
6.9 1.2684
6.925 1.2491
6.95 1.2208
6.975 1.1874
7 1.1501
7.025 1.107
7.05 1.0652
7.075 1.0371
7.1 1.022
7.125 1.0159
7.15 1.0123
7.175 1.0087
7.2 1.0087
7.225 1.0144
7.25 1.0282
7.275 1.0536
7.3 1.0834
7.325 1.108
7.35 1.1254
7.375 1.1399
7.4 1.1549
7.425 1.1723
7.45 1.1919
7.475 1.2118
7.5 1.2315
7.525 1.2473
7.55 1.2574
7.575 1.2584
7.6 1.2493
7.625 1.2317
7.65 1.2098
7.675 1.1869
7.7 1.1606
7.725 1.1313
7.75 1.1018
7.775 1.0748
7.8 1.0544
7.825 1.0399
7.85 1.0281
7.875 1.02
7.9 1.0184
7.925 1.027
7.95 1.0414
7.975 1.0556
8 1.0685
8.025 1.0775
8.05 1.083
8.075 1.0856
8.1 1.0863
8.125 1.0874
8.15 1.0892
8.175 1.0952
8.2 1.111
8.225 1.1407
8.25 1.1826
8.275 1.23
8.3 1.2764
8.325 1.322
8.35 1.3673
8.375 1.4093
8.4 1.446
8.425 1.4787
8.45 1.5132
8.475 1.5467
8.5 1.5825
8.525 1.6236
8.55 1.6608
8.575 1.6927
8.6 1.7178
8.625 1.735
8.65 1.7443
8.675 1.7458
8.7 1.7425
8.725 1.7301
8.75 1.7092
8.775 1.6825
8.8 1.6529
8.825 1.6248
8.85 1.5963
8.875 1.5626
8.9 1.5288
8.925 1.4955
8.95 1.4579
8.975 1.4224
9 1.39
9.025 1.3621
9.05 1.3407
9.075 1.325
9.1 1.3131
9.125 1.3083
9.15 1.3149
9.175 1.3311
9.2 1.3581
9.225 1.3954
9.25 1.4387
9.275 1.4845
9.3 1.5311
9.325 1.5764
9.35 1.6208
9.375 1.662
9.4 1.697
9.425 1.726
9.45 1.7486
9.475 1.764
9.5 1.7737
9.525 1.7783
9.55 1.7768
9.575 1.7709
9.6 1.7638
9.625 1.7535
9.65 1.7386
9.675 1.7189
9.7 1.6933
9.725 1.6598
9.75 1.6205
9.775 1.5746
9.8 1.5207
9.825 1.4584
9.85 1.3882
9.875 1.3096
9.9 1.2223
9.925 1.1259
9.95 1.0213
9.975 0.908
10 0.7852
10.025 0.6586
10.05 0.5386
10.075 0.4231
10.1 0.3092
10.125 0.1988
10.15 0.097
10.175 0.0045
10.2 -0.0811
10.225 -0.1642
10.25 -0.2429
10.275 -0.309
10.3 -0.3564
10.325 -0.3892
10.35 -0.4219
10.375 -0.4619
10.4 -0.5101
10.425 -0.5618
10.45 -0.6056
10.475 -0.6273
10.5 -0.6187
10.525 -0.5898
10.55 -0.5537
10.575 -0.5152
10.6 -0.4777
10.625 -0.4429
10.65 -0.4073
10.675 -0.3709
10.7 -0.3352
10.725 -0.2984
10.75 -0.2618
10.775 -0.2287
10.8 -0.2007
10.825 -0.1768
10.85 -0.1588
10.875 -0.1443
10.9 -0.1331
10.925 -0.1199
10.95 -0.1009
10.975 -0.0764
11 -0.0461
11.025 -0.0145
11.05 0.0157
11.075 0.0466
11.1 0.0773
11.125 0.1147
11.15 0.1599
11.175 0.2108
11.2 0.2646
11.225 0.3195
11.25 0.3758
11.275 0.4269
11.3 0.4704
11.325 0.5047
11.35 0.5298
11.375 0.5474
11.4 0.5582
11.425 0.5638
11.45 0.5659
11.475 0.5659
11.5 0.5606
11.525 0.5499
11.55 0.536
11.575 0.5223
11.6 0.5102
11.625 0.4943
11.65 0.4723
11.675 0.4435
11.7 0.4053
11.725 0.3589
11.75 0.312
11.775 0.2686
11.8 0.229
11.825 0.1914
11.85 0.1545
11.875 0.1136
11.9 0.0602
11.925 -0.0095
11.95 -0.0933
11.975 -0.1885
12 -0.2844
12.025 -0.3757
12.05 -0.462
12.075 -0.5459
12.1 -0.6265
12.125 -0.6996
12.15 -0.765
12.175 -0.8306
12.2 -0.9001
12.225 -0.9741
12.25 -1.0381
12.275 -1.0825
12.3 -1.1128
12.325 -1.1366
12.35 -1.1634
12.375 -1.1968
12.4 -1.2373
12.425 -1.2896
12.45 -1.356
12.475 -1.4362
12.5 -1.5257
12.525 -1.6159
12.55 -1.6982
12.575 -1.768
12.6 -1.8279
12.625 -1.8819
12.65 -1.9373
12.675 -1.9993
12.7 -2.0637
12.725 -2.1244
12.75 -2.1767
12.775 -2.2101
12.8 -2.2274
12.825 -2.25
12.85 -2.2843
12.875 -2.3257
12.9 -2.3687
12.925 -2.4109
12.95 -2.4489
12.975 -2.4849
13 -2.5242
13.025 -2.5718
13.05 -2.6265
13.075 -2.683
13.1 -2.7305
13.125 -2.7683
13.15 -2.797
13.175 -2.8198
13.2 -2.8372
13.225 -2.8508
13.25 -2.8628
13.275 -2.8718
13.3 -2.8791
13.325 -2.8945
13.35 -2.9194
13.375 -2.9501
13.4 -2.976
13.425 -2.9967
13.45 -3.008
13.475 -3.0165
13.5 -3.0247
13.525 -3.0339
13.55 -3.0432
13.575 -3.0447
13.6 -3.0333
13.625 -2.9975
13.65 -2.9428
13.675 -2.8831
13.7 -2.8322
13.725 -2.7961
13.75 -2.7809
13.775 -2.7856
13.8 -2.8013
13.825 -2.8237
13.85 -2.848
13.875 -2.8701
13.9 -2.8898
13.925 -2.9078
13.95 -2.9236
13.975 -2.9329
14 -2.9288
14.025 -2.9096
14.05 -2.8888
14.075 -2.8735
14.1 -2.8656
14.125 -2.8677
14.15 -2.8751
14.175 -2.8838
14.2 -2.8857
14.225 -2.8798
14.25 -2.8624
14.275 -2.8241
14.3 -2.7756
14.325 -2.7248
14.35 -2.6738
14.375 -2.6235
14.4 -2.5857
14.425 -2.5673
14.45 -2.566
14.475 -2.5736
14.5 -2.5816
14.525 -2.5834
14.55 -2.5842
14.575 -2.591
14.6 -2.606
14.625 -2.6277
14.65 -2.6511
14.675 -2.6727
14.7 -2.6921
14.725 -2.7182
14.75 -2.7509
14.775 -2.7887
14.8 -2.8222
14.825 -2.8494
14.85 -2.8727
14.875 -2.8947
14.9 -2.9238
14.925 -2.961
14.95 -2.9993
14.975 -3.0323
15 -3.0631
15.025 -3.0942
15.05 -3.1349
15.075 -3.1879
15.1 -3.241
15.125 -3.2841
15.15 -3.3169
15.175 -3.3361
15.2 -3.3419
15.225 -3.3351
15.25 -3.319
15.275 -3.3037
15.3 -3.298
15.325 -3.3063
15.35 -3.3208
15.375 -3.3349
15.4 -3.3511
15.425 -3.3774
15.45 -3.4202
15.475 -3.4827
15.5 -3.5633
15.525 -3.6524
15.55 -3.7313
15.575 -3.7923
15.6 -3.8485
15.625 -3.8998
15.65 -3.9458
15.675 -3.9762
15.7 -3.9915
15.725 -3.9995
15.75 -4.0028
15.775 -4.001
15.8 -3.9922
15.825 -3.9713
15.85 -3.9434
15.875 -3.9085
15.9 -3.8605
15.925 -3.789
15.95 -3.7
15.975 -3.607
16 -3.5234
16.025 -3.4628
16.05 -3.4324
16.075 -3.4299
16.1 -3.4407
16.125 -3.4495
16.15 -3.4552
16.175 -3.4623
16.2 -3.4789
16.225 -3.5126
16.25 -3.5534
16.275 -3.5936
16.3 -3.624
16.325 -3.6403
16.35 -3.6419
16.375 -3.6249
16.4 -3.5899
16.425 -3.5441
16.45 -3.5042
16.475 -3.4789
16.5 -3.4697
16.525 -3.4674
16.55 -3.4397
16.575 -3.3831
16.6 -3.3235
16.625 -3.2766
16.65 -3.2411
16.675 -3.2144
16.7 -3.1904
16.725 -3.1661
16.75 -3.1403
16.775 -3.1171
16.8 -3.1006
16.825 -3.0942
16.85 -3.1039
16.875 -3.125
16.9 -3.1411
16.925 -3.147
16.95 -3.1401
16.975 -3.1206
17 -3.0937
17.025 -3.0626
17.05 -3.0277
17.075 -2.9917
17.1 -2.9512
17.125 -2.9078
17.15 -2.8689
17.175 -2.8409
17.2 -2.8319
17.225 -2.8421
17.25 -2.8647
17.275 -2.8936
17.3 -2.9271
17.325 -2.9664
17.35 -3.0144
17.375 -3.0702
17.4 -3.1353
17.425 -3.2067
17.45 -3.2847
17.475 -3.3666
17.5 -3.4492
17.525 -3.532
17.55 -3.6158
17.575 -3.696
17.6 -3.7656
17.625 -3.8142
17.65 -3.8402
17.675 -3.8499
17.7 -3.8576
17.725 -3.8644
17.75 -3.8655
17.775 -3.8514
17.8 -3.8284
17.825 -3.8039
17.85 -3.7851
17.875 -3.7734
17.9 -3.7673
17.925 -3.7676
17.95 -3.7749
17.975 -3.7861
18 -3.7981
18.025 -3.8095
18.05 -3.8213
18.075 -3.8303
18.1 -3.8286
18.125 -3.8095
18.15 -3.7747
18.175 -3.7261
18.2 -3.6569
18.225 -3.579
18.25 -3.5026
18.275 -3.428
18.3 -3.3444
18.325 -3.2441
18.35 -3.1307
18.375 -3.0147
18.4 -2.9051
18.425 -2.8057
18.45 -2.7149
18.475 -2.6283
18.5 -2.5411
18.525 -2.4501
18.55 -2.3554
18.575 -2.2632
18.6 -2.1817
18.625 -2.1118
18.65 -2.0472
18.675 -1.9785
18.7 -1.9114
18.725 -1.8525
18.75 -1.8064
18.775 -1.7746
18.8 -1.7568
18.825 -1.7485
18.85 -1.7484
18.875 -1.7686
18.9 -1.8242
18.925 -1.9088
18.95 -1.9974
18.975 -2.08
19 -2.1522
19.025 -2.2081
19.05 -2.2556
19.075 -2.2986
19.1 -2.3362
19.125 -2.3655
19.15 -2.3909
19.175 -2.4134
19.2 -2.4303
19.225 -2.4375
19.25 -2.4357
19.275 -2.432
19.3 -2.4314
19.325 -2.4305
19.35 -2.4253
19.375 -2.4147
19.4 -2.3998
19.425 -2.3852
19.45 -2.3728
19.475 -2.3599
19.5 -2.345
19.525 -2.326
19.55 -2.2998
19.575 -2.2695
19.6 -2.2337
19.625 -2.1902
19.65 -2.1433
19.675 -2.0963
19.7 -2.0457
19.725 -1.9871
19.75 -1.9193
19.775 -1.8481
19.8 -1.7781
19.825 -1.7159
19.85 -1.6603
19.875 -1.6097
19.9 -1.5616
19.925 -1.5174
19.95 -1.4782
19.975 -1.4425
20 -1.4114
20.025 -1.3818
20.05 -1.3466
20.075 -1.3061
20.1 -1.2649
20.125 -1.2261
20.15 -1.1908
20.175 -1.1571
20.2 -1.1229
20.225 -1.0918
20.25 -1.0644
20.275 -1.0344
20.3 -0.9864
20.325 -0.9146
20.35 -0.8267
20.375 -0.731
20.4 -0.6355
20.425 -0.5399
20.45 -0.4454
20.475 -0.3537
20.5 -0.2654
20.525 -0.1804
20.55 -0.0958
20.575 -0.0084
20.6 0.0821
20.625 0.1725
20.65 0.2619
20.675 0.349
20.7 0.4305
20.725 0.5049
20.75 0.5724
20.775 0.6329
20.8 0.6869
20.825 0.7338
20.85 0.7746
20.875 0.8096
20.9 0.8398
20.925 0.8632
20.95 0.879
20.975 0.8881
21 0.8899
21.025 0.8873
21.05 0.8854
21.075 0.8893
21.1 0.8969
21.125 0.9041
21.15 0.9126
21.175 0.9194
21.2 0.9228
21.225 0.9281
21.25 0.9385
21.275 0.9589
21.3 0.9864
21.325 1.0135
21.35 1.0347
21.375 1.0468
21.4 1.0484
21.425 1.0403
21.45 1.0227
21.475 0.9945
21.5 0.9561
21.525 0.9078
21.55 0.8506
21.575 0.7891
21.6 0.7321
21.625 0.6861
21.65 0.6501
21.675 0.6244
21.7 0.6112
21.725 0.6051
21.75 0.5989
21.775 0.5894
21.8 0.575
21.825 0.5533
21.85 0.5254
21.875 0.4941
21.9 0.4628
21.925 0.4331
21.95 0.4045
21.975 0.3755
22 0.3461
22.025 0.3178
22.05 0.287
22.075 0.2528
22.1 0.2159
22.125 0.1757
22.15 0.1328
22.175 0.0902
22.2 0.0517
22.225 0.0201
22.25 -0.0029
22.275 -0.0163
22.3 -0.025
22.325 -0.0325
22.35 -0.0353
22.375 -0.0264
22.4 -0.007
22.425 0.0139
22.45 0.0341
22.475 0.05
22.5 0.061
22.525 0.0698
22.55 0.0757
22.575 0.0756
22.6 0.0686
22.625 0.0557
22.65 0.0435
22.675 0.032
22.7 0.0166
22.725 -0.0031
22.75 -0.0149
22.775 -0.0073
22.8 0.0176
22.825 0.047
22.85 0.0868
22.875 0.1465
22.9 0.2281
22.925 0.3251
22.95 0.4268
22.975 0.5264
23 0.618
23.025 0.6998
23.05 0.7712
23.075 0.8317
23.1 0.8815
23.125 0.9221
23.15 0.9537
23.175 0.978
23.2 0.995
23.225 1.0052
23.25 1.0094
23.275 1.0064
23.3 0.9963
23.325 0.9808
23.35 0.9643
23.375 0.9554
23.4 0.9585
23.425 0.9691
23.45 0.9808
23.475 0.9879
23.5 0.9876
23.525 0.9791
23.55 0.9624
23.575 0.9381
23.6 0.909
23.625 0.8767
23.65 0.848
23.675 0.8313
23.7 0.8338
23.725 0.8521
23.75 0.8806
23.775 0.9143
23.8 0.9473
23.825 0.9795
23.85 1.0144
23.875 1.0542
23.9 1.0937
23.925 1.1263
23.95 1.1568
23.975 1.1901
24 1.2226
24.025 1.2499
24.05 1.2709
24.075 1.2936
24.1 1.3316
24.125 1.3855
24.15 1.4446
24.175 1.4971
24.2 1.54
24.225 1.5761
24.25 1.6058
24.275 1.6259
24.3 1.6362
24.325 1.6379
24.35 1.6334
24.375 1.624
24.4 1.6124
24.425 1.6015
24.45 1.592
24.475 1.5796
24.5 1.5621
24.525 1.5375
24.55 1.5075
24.575 1.4717
24.6 1.4295
24.625 1.3821
24.65 1.3336
24.675 1.2854
24.7 1.2341
24.725 1.177
24.75 1.1141
24.775 1.05
24.8 0.9881
24.825 0.9358
24.85 0.8995
24.875 0.8839
24.9 0.8942
24.925 0.9294
24.95 0.9801
24.975 1.0356
25 1.0881
25.025 1.1366
25.05 1.1782
25.075 1.2129
25.1 1.2411
25.125 1.263
25.15 1.2784
25.175 1.2852
25.2 1.2835
25.225 1.2728
25.25 1.2534
25.275 1.2299
25.3 1.2097
25.325 1.1939
25.35 1.1743
25.375 1.1478
25.4 1.1149
25.425 1.0776
25.45 1.0382
25.475 0.9956
25.5 0.9496
25.525 0.9
25.55 0.8472
25.575 0.788
25.6 0.7236
25.625 0.6552
25.65 0.5843
25.675 0.516
25.7 0.4539
25.725 0.3969
25.75 0.3482
25.775 0.3019
25.8 0.2542
25.825 0.2062
25.85 0.1597
25.875 0.1117
25.9 0.0585
25.925 0.0013
25.95 -0.0572
25.975 -0.1111
26 -0.1572
26.025 -0.1952
26.05 -0.226
26.075 -0.2479
26.1 -0.2553
26.125 -0.2539
26.15 -0.247
26.175 -0.2392
26.2 -0.234
26.225 -0.2318
26.25 -0.2319
26.275 -0.2302
26.3 -0.2264
26.325 -0.2216
26.35 -0.2135
26.375 -0.2037
26.4 -0.1956
26.425 -0.1904
26.45 -0.1868
26.475 -0.181
26.5 -0.1689
26.525 -0.1523
26.55 -0.1365
26.575 -0.1278
26.6 -0.1292
26.625 -0.139
26.65 -0.1583
26.675 -0.1887
26.7 -0.2291
26.725 -0.276
26.75 -0.324
26.775 -0.3719
26.8 -0.4245
26.825 -0.4834
26.85 -0.5465
26.875 -0.6156
26.9 -0.6884
26.925 -0.76
26.95 -0.826
26.975 -0.8846
27 -0.9326
27.025 -0.9736
27.05 -1.0102
27.075 -1.047
27.1 -1.0872
27.125 -1.1343
27.15 -1.1839
27.175 -1.2298
27.2 -1.2676
27.225 -1.2933
27.25 -1.3141
27.275 -1.3325
27.3 -1.342
27.325 -1.3414
27.35 -1.3352
27.375 -1.3305
27.4 -1.3272
27.425 -1.3201
27.45 -1.3112
27.475 -1.3077
27.5 -1.3129
27.525 -1.3225
27.55 -1.3328
27.575 -1.3404
27.6 -1.3452
27.625 -1.3457
27.65 -1.3449
27.675 -1.3418
27.7 -1.3304
27.725 -1.313
27.75 -1.2935
27.775 -1.2745
27.8 -1.2613
27.825 -1.261
27.85 -1.2777
27.875 -1.3096
27.9 -1.3482
27.925 -1.3859
27.95 -1.4115
27.975 -1.423
28 -1.42
28.025 -1.4078
28.05 -1.3986
28.075 -1.3966
28.1 -1.4071
28.125 -1.4304
28.15 -1.4605
28.175 -1.4912
28.2 -1.5165
28.225 -1.531
28.25 -1.5297
28.275 -1.5123
28.3 -1.4864
28.325 -1.4576
28.35 -1.4313
28.375 -1.4088
28.4 -1.3834
28.425 -1.3433
28.45 -1.2926
28.475 -1.242
28.5 -1.1893
28.525 -1.134
28.55 -1.0799
28.575 -1.0301
28.6 -0.9893
28.625 -0.9555
28.65 -0.925
28.675 -0.8974
28.7 -0.8709
28.725 -0.847
28.75 -0.8227
28.775 -0.7985
28.8 -0.7805
28.825 -0.767
28.85 -0.7505
28.875 -0.7259
28.9 -0.6926
28.925 -0.6538
28.95 -0.6124
28.975 -0.5692
29 -0.5206
29.025 -0.4663
29.05 -0.4077
29.075 -0.3489
29.1 -0.2913
29.125 -0.2343
29.15 -0.1777
29.175 -0.1202
29.2 -0.0638
29.225 -0.0089
29.25 0.0434
29.275 0.0913
29.3 0.1333
29.325 0.1675
29.35 0.1983
29.375 0.2303
29.4 0.2601
29.425 0.2884
29.45 0.3154
29.475 0.3403
29.5 0.3647
29.525 0.3871
29.55 0.4049
29.575 0.4132
29.6 0.4079
29.625 0.3942
29.65 0.3819
29.675 0.372
29.7 0.3589
29.725 0.3393
29.75 0.3115
29.775 0.2749
29.8 0.2355
29.825 0.2029
29.85 0.1865
29.875 0.1901
29.9 0.2072
29.925 0.2294
29.95 0.2506
29.975 0.2694
30 0.2821
30.025 0.2868
30.05 0.2841
30.075 0.2767
30.1 0.2653
30.125 0.2543
30.15 0.2511
30.175 0.2573
30.2 0.2685
30.225 0.2869
30.25 0.3112
30.275 0.3368
30.3 0.3621
30.325 0.3846
30.35 0.4053
30.375 0.4236
30.4 0.4395
30.425 0.454
30.45 0.47
30.475 0.4904
30.5 0.5128
30.525 0.5344
30.55 0.5532
30.575 0.5704
30.6 0.5879
30.625 0.6085
30.65 0.6287
30.675 0.6502
30.7 0.6757
30.725 0.7021
30.75 0.7254
30.775 0.7425
30.8 0.7535
30.825 0.7609
30.85 0.7647
30.875 0.7667
30.9 0.7696
30.925 0.7755
30.95 0.7811
30.975 0.7802
31 0.7693
31.025 0.7483
31.05 0.7177
31.075 0.6819
31.1 0.6486
31.125 0.623
31.15 0.595
31.175 0.5575
31.2 0.5092
31.225 0.4523
31.25 0.3893
31.275 0.3238
31.3 0.267
31.325 0.224
31.35 0.1874
31.375 0.1526
31.4 0.119
31.425 0.0899
31.45 0.0632
31.475 0.0353
31.5 0.0028
31.525 -0.0345
31.55 -0.0704
31.575 -0.102
31.6 -0.1277
31.625 -0.1422
31.65 -0.1469
31.675 -0.1432
31.7 -0.1315
31.725 -0.1111
31.75 -0.083
31.775 -0.0448
31.8 0.0044
31.825 0.0593
31.85 0.1138
31.875 0.1667
31.9 0.2165
31.925 0.2629
31.95 0.3077
31.975 0.3531
32 0.3965
32.025 0.4371
32.05 0.4749
32.075 0.508
32.1 0.535
32.125 0.5549
32.15 0.5685
32.175 0.5767
32.2 0.5801
32.225 0.5773
32.25 0.5677
32.275 0.55
32.3 0.5275
32.325 0.5048
32.35 0.4875
32.375 0.4781
32.4 0.474
32.425 0.4744
32.45 0.4778
32.475 0.4807
32.5 0.4795
32.525 0.4714
32.55 0.4578
32.575 0.438
32.6 0.413
32.625 0.3851
32.65 0.3538
32.675 0.3255
32.7 0.3044
32.725 0.2948
32.75 0.3055
32.775 0.334
32.8 0.3788
32.825 0.4305
32.85 0.4842
32.875 0.5357
32.9 0.5851
32.925 0.6319
32.95 0.6775
32.975 0.7222
33 0.7632
33.025 0.799
33.05 0.8286
33.075 0.8522
33.1 0.8715
33.125 0.8869
33.15 0.8985
33.175 0.9057
33.2 0.9091
33.225 0.909
33.25 0.907
33.275 0.9058
33.3 0.9062
33.325 0.9098
33.35 0.9161
33.375 0.9235
33.4 0.9284
33.425 0.928
33.45 0.9245
33.475 0.9232
33.5 0.924
33.525 0.9234
33.55 0.9182
33.575 0.9076
33.6 0.8909
33.625 0.8728
33.65 0.8526
33.675 0.828
33.7 0.7964
33.725 0.7552
33.75 0.702
33.775 0.6352
33.8 0.5536
33.825 0.4599
33.85 0.3647
33.875 0.277
33.9 0.2107
33.925 0.1666
33.95 0.1383
33.975 0.1234
34 0.1206
34.025 0.1351
34.05 0.1652
34.075 0.2047
34.1 0.2447
34.125 0.2869
34.15 0.3373
34.175 0.3947
34.2 0.4537
34.225 0.5086
34.25 0.5579
34.275 0.6019
34.3 0.6416
34.325 0.6767
34.35 0.7075
34.375 0.7328
34.4 0.7508
34.425 0.7617
34.45 0.7667
34.475 0.7756
34.5 0.7934
34.525 0.8156
34.55 0.8352
34.575 0.8547
34.6 0.872
34.625 0.8833
34.65 0.8864
34.675 0.8816
34.7 0.8739
34.725 0.8651
34.75 0.8612
34.775 0.8621
34.8 0.8623
34.825 0.859
34.85 0.8549
34.875 0.8522
34.9 0.8501
34.925 0.8486
34.95 0.8491
34.975 0.8516
35 0.8555
35.025 0.8605
35.05 0.8668
35.075 0.8751
35.1 0.8857
35.125 0.8941
35.15 0.9036
35.175 0.9234
35.2 0.95
35.225 0.9736
35.25 0.9879
35.275 0.9922
35.3 0.9891
35.325 0.9816
35.35 0.9728
35.375 0.9667
35.4 0.9727
35.425 0.9919
35.45 1.0197
35.475 1.0555
35.5 1.0913
35.525 1.1267
35.55 1.1663
35.575 1.2143
35.6 1.2685
35.625 1.3176
35.65 1.3582
35.675 1.3883
35.7 1.4087
35.725 1.4195
35.75 1.4222
35.775 1.4165
35.8 1.4051
35.825 1.3918
35.85 1.3813
35.875 1.3766
35.9 1.3756
35.925 1.3749
35.95 1.3708
35.975 1.3626
36 1.3497
36.025 1.3315
36.05 1.312
36.075 1.299
36.1 1.2949
36.125 1.2946
36.15 1.2931
36.175 1.2892
36.2 1.284
36.225 1.2746
36.25 1.2579
36.275 1.2333
36.3 1.2042
36.325 1.1773
36.35 1.1534
36.375 1.1279
36.4 1.0978
36.425 1.063
36.45 1.0234
36.475 0.9825
36.5 0.9421
36.525 0.9007
36.55 0.8593
36.575 0.8245
36.6 0.8012
36.625 0.7828
36.65 0.7628
36.675 0.74
36.7 0.7215
36.725 0.7191
36.75 0.7331
36.775 0.7513
36.8 0.7679
36.825 0.7813
36.85 0.7922
36.875 0.7978
36.9 0.7971
36.925 0.7914
36.95 0.7818
36.975 0.7677
37 0.7502
37.025 0.7279
37.05 0.6985
37.075 0.66
37.1 0.6135
37.125 0.564
37.15 0.5135
37.175 0.463
37.2 0.4198
37.225 0.391
37.25 0.3733
37.275 0.3539
37.3 0.3277
37.325 0.2919
37.35 0.2474
37.375 0.1988
37.4 0.1476
37.425 0.0956
37.45 0.0467
37.475 0.0031
37.5 -0.039
37.525 -0.0822
37.55 -0.124
37.575 -0.1582
37.6 -0.1748
37.625 -0.1661
37.65 -0.1373
37.675 -0.0947
37.7 -0.0489
37.725 -0.0087
37.75 0.023
37.775 0.0479
37.8 0.0694
37.825 0.0881
37.85 0.1027
37.875 0.1145
37.9 0.1277
37.925 0.1473
37.95 0.1768
37.975 0.2111
38 0.2448
38.025 0.2765
38.05 0.303
38.075 0.3247
38.1 0.3465
38.125 0.3688
38.15 0.3894
38.175 0.4048
38.2 0.4146
38.225 0.418
38.25 0.4153
38.275 0.4078
38.3 0.4001
38.325 0.3955
38.35 0.3905
38.375 0.3826
38.4 0.3734
38.425 0.3644
38.45 0.3565
38.475 0.3519
38.5 0.3551
38.525 0.3637
38.55 0.3759
38.575 0.3889
38.6 0.399
38.625 0.4045
38.65 0.405
38.675 0.3988
38.7 0.3866
38.725 0.3646
38.75 0.3304
38.775 0.2883
38.8 0.2425
38.825 0.2
38.85 0.1644
38.875 0.1338
38.9 0.1026
38.925 0.0749
38.95 0.049
38.975 0.0268
39 0.0132
39.025 -0.0004
39.05 -0.0183
39.075 -0.0401
39.1 -0.0645
39.125 -0.0909
39.15 -0.1168
39.175 -0.1436
39.2 -0.1693
39.225 -0.197
39.25 -0.2319
39.275 -0.2737
39.3 -0.318
39.325 -0.3618
39.35 -0.4026
39.375 -0.4395
39.4 -0.4756
39.425 -0.5142
39.45 -0.557
39.475 -0.603
39.5 -0.6516
39.525 -0.7007
39.55 -0.7488
39.575 -0.7909
39.6 -0.8277
39.625 -0.8602
39.65 -0.8888
39.675 -0.9132
39.7 -0.9292
39.725 -0.9382
39.75 -0.943
39.775 -0.9459
39.8 -0.9479
39.825 -0.951
39.85 -0.9535
39.875 -0.9527
39.9 -0.9488
39.925 -0.9453
39.95 -0.9439
39.975 -0.9493
40 -0.9637
40.025 -0.9839
40.05 -1.0077
40.075 -1.0341
40.1 -1.0594
40.125 -1.0802
40.15 -1.0965
40.175 -1.1115
40.2 -1.1293
40.225 -1.149
40.25 -1.1712
40.275 -1.1967
40.3 -1.2249
40.325 -1.2534
40.35 -1.28
40.375 -1.3029
40.4 -1.3251
40.425 -1.3452
40.45 -1.3585
40.475 -1.3626
40.5 -1.3614
40.525 -1.3584
40.55 -1.3582
40.575 -1.3612
40.6 -1.3648
40.625 -1.3675
40.65 -1.3726
40.675 -1.3825
40.7 -1.395
40.725 -1.407
40.75 -1.4221
40.775 -1.4358
40.8 -1.4474
40.825 -1.4574
40.85 -1.4664
40.875 -1.4754
40.9 -1.4786
40.925 -1.4772
40.95 -1.4765
40.975 -1.4748
41 -1.4747
41.025 -1.4777
41.05 -1.483
41.075 -1.491
41.1 -1.4988
41.125 -1.503
41.15 -1.5009
41.175 -1.4976
41.2 -1.4948
41.225 -1.4926
41.25 -1.4892
41.275 -1.4853
41.3 -1.4747
41.325 -1.4579
41.35 -1.4417
41.375 -1.4186
41.4 -1.3869
41.425 -1.3586
41.45 -1.3361
41.475 -1.32
41.5 -1.3095
41.525 -1.3023
41.55 -1.2896
41.575 -1.2652
41.6 -1.2305
41.625 -1.1895
41.65 -1.1425
41.675 -1.091
41.7 -1.0385
41.725 -0.9879
41.75 -0.9398
41.775 -0.8938
41.8 -0.8509
41.825 -0.8124
41.85 -0.7768
41.875 -0.7445
41.9 -0.7152
41.925 -0.6877
41.95 -0.6579
41.975 -0.625
42 -0.5906
42.025 -0.557
42.05 -0.5223
42.075 -0.4789
42.1 -0.4279
42.125 -0.3713
42.15 -0.3111
42.175 -0.2539
42.2 -0.2031
42.225 -0.1601
42.25 -0.1245
42.275 -0.0975
42.3 -0.0794
42.325 -0.069
42.35 -0.065
42.375 -0.0661
42.4 -0.0654
42.425 -0.0542
42.45 -0.0393
42.475 -0.0276
42.5 -0.0175
42.525 -0.0069
42.55 0.0021
42.575 0.0074
42.6 0.0071
42.625 0.0004
42.65 -0.0132
42.675 -0.0328
42.7 -0.0567
42.725 -0.0818
42.75 -0.1063
42.775 -0.1294
42.8 -0.1496
42.825 -0.1662
42.85 -0.1818
42.875 -0.1978
42.9 -0.2136
42.925 -0.2324
42.95 -0.2562
42.975 -0.2871
43 -0.3276
43.025 -0.3775
43.05 -0.4367
43.075 -0.5038
43.1 -0.5756
43.125 -0.6533
43.15 -0.7353
43.175 -0.8198
43.2 -0.9047
43.225 -0.9895
43.25 -1.0717
43.275 -1.1555
43.3 -1.2401
43.325 -1.3139
43.35 -1.3645
43.375 -1.3901
43.4 -1.4015
43.425 -1.3983
43.45 -1.3808
43.475 -1.3531
43.5 -1.3214
43.525 -1.2919
43.55 -1.2686
43.575 -1.252
43.6 -1.2413
43.625 -1.2335
43.65 -1.2266
43.675 -1.2188
43.7 -1.2085
43.725 -1.2008
43.75 -1.2006
43.775 -1.2074
43.8 -1.2175
43.825 -1.2309
43.85 -1.2488
43.875 -1.2671
43.9 -1.2871
43.925 -1.3101
43.95 -1.3357
43.975 -1.3572
44 -1.3696
44.025 -1.3765
44.05 -1.3819
44.075 -1.3852
44.1 -1.3894
44.125 -1.3974
44.15 -1.4023
44.175 -1.3933
44.2 -1.3725
44.225 -1.3481
44.25 -1.3226
44.275 -1.2936
44.3 -1.259
44.325 -1.2183
44.35 -1.1765
44.375 -1.1384
44.4 -1.108
44.425 -1.0857
44.45 -1.0719
44.475 -1.0666
44.5 -1.0675
44.525 -1.074
44.55 -1.0843
44.575 -1.0975
44.6 -1.1084
44.625 -1.1143
44.65 -1.1133
44.675 -1.1093
44.7 -1.1011
44.725 -1.0912
44.75 -1.0866
44.775 -1.0908
44.8 -1.1039
44.825 -1.1245
44.85 -1.1471
44.875 -1.167
44.9 -1.1855
44.925 -1.2106
44.95 -1.2391
44.975 -1.2603
45 -1.2712
45.025 -1.2778
45.05 -1.2842
45.075 -1.291
45.1 -1.2984
45.125 -1.3012
45.15 -1.2955
45.175 -1.2763
45.2 -1.2473
45.225 -1.2084
45.25 -1.1636
45.275 -1.1161
45.3 -1.0652
45.325 -1.0102
45.35 -0.9506
45.375 -0.8922
45.4 -0.8406
45.425 -0.7971
45.45 -0.7653
45.475 -0.7447
45.5 -0.7325
45.525 -0.7226
45.55 -0.7011
45.575 -0.6605
45.6 -0.6177
45.625 -0.5834
45.65 -0.5596
45.675 -0.5484
45.7 -0.5503
45.725 -0.5604
45.75 -0.5705
45.775 -0.5793
45.8 -0.5855
45.825 -0.5934
45.85 -0.6035
45.875 -0.6097
45.9 -0.6131
45.925 -0.614
45.95 -0.6119
45.975 -0.6056
46 -0.5927
46.025 -0.5727
46.05 -0.5462
46.075 -0.5172
46.1 -0.4889
46.125 -0.4615
46.15 -0.431
46.175 -0.3967
46.2 -0.3548
46.225 -0.3043
46.25 -0.2448
46.275 -0.1833
46.3 -0.1234
46.325 -0.0651
46.35 -0.0083
46.375 0.0478
46.4 0.1059
46.425 0.1662
46.45 0.2231
46.475 0.2736
46.5 0.3153
46.525 0.3465
46.55 0.3674
46.575 0.3807
46.6 0.3873
46.625 0.3885
46.65 0.3826
46.675 0.3717
46.7 0.3575
46.725 0.3428
46.75 0.3346
46.775 0.3426
46.8 0.3664
46.825 0.3981
46.85 0.4317
46.875 0.4656
46.9 0.4949
46.925 0.5173
46.95 0.5325
46.975 0.5438
47 0.551
47.025 0.5519
47.05 0.5441
47.075 0.5272
47.1 0.502
47.125 0.4705
47.15 0.4382
47.175 0.4072
47.2 0.3776
47.225 0.351
47.25 0.3277
47.275 0.3009
47.3 0.2657
47.325 0.222
47.35 0.1744
47.375 0.1318
47.4 0.0957
47.425 0.0597
47.45 0.0194
47.475 -0.0245
47.5 -0.0747
47.525 -0.1305
47.55 -0.1923
47.575 -0.2611
47.6 -0.3374
47.625 -0.422
47.65 -0.5059
47.675 -0.5783
47.7 -0.6352
47.725 -0.6819
47.75 -0.7196
47.775 -0.7488
47.8 -0.7751
47.825 -0.8032
47.85 -0.8304
47.875 -0.8552
47.9 -0.873
47.925 -0.8854
47.95 -0.8926
47.975 -0.8916
48 -0.8753
48.025 -0.8382
48.05 -0.779
48.075 -0.7008
48.1 -0.6106
48.125 -0.5084
48.15 -0.393
48.175 -0.272
48.2 -0.1535
48.225 -0.0431
48.25 0.0572
48.275 0.1463
48.3 0.2261
48.325 0.2992
48.35 0.3636
48.375 0.4197
48.4 0.4685
48.425 0.5106
48.45 0.5463
48.475 0.5758
48.5 0.5992
48.525 0.6162
48.55 0.6271
48.575 0.6325
48.6 0.6324
48.625 0.6262
48.65 0.6165
48.675 0.604
48.7 0.5889
48.725 0.5713
48.75 0.5506
48.775 0.5287
48.8 0.5063
48.825 0.4836
48.85 0.4664
48.875 0.459
48.9 0.4651
48.925 0.485
48.95 0.507
48.975 0.5258
49 0.5397
49.025 0.549
49.05 0.5542
49.075 0.5552
49.1 0.5497
49.125 0.536
49.15 0.5132
49.175 0.4808
49.2 0.4445
49.225 0.4125
49.25 0.3922
49.275 0.3909
49.3 0.404
49.325 0.415
49.35 0.419
49.375 0.4172
49.4 0.4105
49.425 0.406
49.45 0.4052
49.475 0.4094
49.5 0.4219
49.525 0.4458
49.55 0.4757
49.575 0.5053
49.6 0.5303
49.625 0.5494
49.65 0.5638
49.675 0.5729
49.7 0.5765
49.725 0.5726
49.75 0.5657
49.775 0.562
49.8 0.5581
49.825 0.5508
49.85 0.5416
49.875 0.531
49.9 0.5173
49.925 0.4989
49.95 0.474
49.975 0.4456
50 0.4293
50.025 0.434
50.05 0.4464
50.075 0.4564
50.1 0.4596
50.125 0.4534
50.15 0.4406
50.175 0.4262
50.2 0.4117
50.225 0.3977
50.25 0.3862
50.275 0.378
50.3 0.3726
50.325 0.3676
50.35 0.3616
50.375 0.3546
50.4 0.3449
50.425 0.3334
50.45 0.321
50.475 0.3052
50.5 0.2834
50.525 0.2563
50.55 0.2206
50.575 0.1759
50.6 0.1211
50.625 0.0548
50.65 -0.0222
50.675 -0.1076
50.7 -0.195
50.725 -0.282
50.75 -0.3682
50.775 -0.4482
50.8 -0.5027
50.825 -0.5205
50.85 -0.5115
50.875 -0.4849
50.9 -0.4545
50.925 -0.4222
50.95 -0.3899
50.975 -0.3601
51 -0.3357
51.025 -0.314
51.05 -0.2938
51.075 -0.2716
51.1 -0.2483
51.125 -0.2282
51.15 -0.2105
51.175 -0.1936
51.2 -0.1752
51.225 -0.1554
51.25 -0.1352
51.275 -0.1127
51.3 -0.0797
51.325 -0.0418
51.35 -0.0021
51.375 0.0382
51.4 0.0776
51.425 0.1135
51.45 0.1417
51.475 0.1634
51.5 0.1807
51.525 0.1955
51.55 0.2072
51.575 0.2164
51.6 0.225
51.625 0.236
51.65 0.2516
51.675 0.272
51.7 0.2943
51.725 0.3155
51.75 0.3334
51.775 0.3485
51.8 0.3622
51.825 0.374
51.85 0.3862
51.875 0.4019
51.9 0.4288
51.925 0.4661
51.95 0.5109
51.975 0.5585
52 0.6075
52.025 0.6536
52.05 0.6968
52.075 0.7367
52.1 0.7717
52.125 0.8013
52.15 0.8268
52.175 0.8513
52.2 0.8735
52.225 0.8959
52.25 0.9219
52.275 0.964
52.3 1.0209
52.325 1.0839
52.35 1.1451
52.375 1.2
52.4 1.2487
52.425 1.2915
52.45 1.3291
52.475 1.3624
52.5 1.3921
52.525 1.419
52.55 1.4422
52.575 1.4605
52.6 1.4752
52.625 1.4851
52.65 1.4896
52.675 1.4897
52.7 1.4858
52.725 1.4802
52.75 1.4805
52.775 1.4951
52.8 1.5214
52.825 1.5534
52.85 1.5867
52.875 1.6178
52.9 1.6457
52.925 1.6692
52.95 1.6864
52.975 1.6971
53 1.7031
53.025 1.7055
53.05 1.7067
53.075 1.7098
53.1 1.712
53.125 1.7089
53.15 1.6971
53.175 1.6785
53.2 1.6549
53.225 1.6267
53.25 1.5953
53.275 1.5629
53.3 1.5335
53.325 1.5129
53.35 1.4985
53.375 1.4862
53.4 1.4779
53.425 1.4742
53.45 1.4717
53.475 1.4677
53.5 1.4592
53.525 1.4488
53.55 1.4373
53.575 1.4267
53.6 1.4223
53.625 1.4202
53.65 1.4158
53.675 1.4106
53.7 1.408
53.725 1.4055
53.75 1.3983
53.775 1.3845
53.8 1.3671
53.825 1.3476
53.85 1.3236
53.875 1.292
53.9 1.2549
53.925 1.218
53.95 1.189
53.975 1.1789
54 1.1772
54.025 1.1794
54.05 1.1871
54.075 1.2
54.1 1.216
54.125 1.2295
54.15 1.2346
54.175 1.2307
54.2 1.2189
54.225 1.1993
54.25 1.1734
54.275 1.142
54.3 1.1044
54.325 1.0615
54.35 1.0111
54.375 0.9539
54.4 0.893
54.425 0.8348
54.45 0.7807
54.475 0.7302
54.5 0.6874
54.525 0.6569
54.55 0.6395
54.575 0.6373
54.6 0.6485
54.625 0.6652
54.65 0.681
54.675 0.6951
54.7 0.7095
54.725 0.7207
54.75 0.729
54.775 0.7326
54.8 0.7313
54.825 0.7272
54.85 0.7197
54.875 0.708
54.9 0.6904
54.925 0.6663
54.95 0.6372
54.975 0.6025
55 0.5641
55.025 0.5216
55.05 0.4757
55.075 0.4308
55.1 0.3889
55.125 0.3536
55.15 0.3238
55.175 0.3034
55.2 0.2976
55.225 0.3019
55.25 0.3099
55.275 0.3188
55.3 0.3277
55.325 0.3353
55.35 0.3396
55.375 0.3388
55.4 0.3361
55.425 0.3339
55.45 0.337
55.475 0.3435
55.5 0.3593
55.525 0.3866
55.55 0.4138
55.575 0.4336
55.6 0.4479
55.625 0.4603
55.65 0.4744
55.675 0.4913
55.7 0.512
55.725 0.5368
55.75 0.5624
55.775 0.5856
55.8 0.6072
55.825 0.6288
55.85 0.6491
55.875 0.6663
55.9 0.6772
55.925 0.675
55.95 0.6583
55.975 0.6312
56 0.6016
56.025 0.5804
56.05 0.574
56.075 0.5797
56.1 0.5924
56.125 0.6093
56.15 0.6273
56.175 0.6434
56.2 0.6526
56.225 0.6535
56.25 0.648
56.275 0.6399
56.3 0.6264
56.325 0.6082
56.35 0.5886
56.375 0.5667
56.4 0.5404
56.425 0.509
56.45 0.4726
56.475 0.432
56.5 0.3906
56.525 0.3512
56.55 0.3139
56.575 0.2809
56.6 0.2556
56.625 0.241
56.65 0.2334
56.675 0.2256
56.7 0.2145
56.725 0.2003
56.75 0.1824
56.775 0.1611
56.8 0.1329
56.825 0.0985
56.85 0.0568
56.875 0.0074
56.9 -0.0439
56.925 -0.093
56.95 -0.1395
56.975 -0.1863
57 -0.2323
57.025 -0.2709
57.05 -0.2882
57.075 -0.2775
57.1 -0.2498
57.125 -0.22
57.15 -0.1974
57.175 -0.1855
57.2 -0.1844
57.225 -0.1948
57.25 -0.2163
57.275 -0.2477
57.3 -0.2874
57.325 -0.3307
57.35 -0.3751
57.375 -0.4169
57.4 -0.454
57.425 -0.4844
57.45 -0.5095
57.475 -0.5307
57.5 -0.5457
57.525 -0.5615
57.55 -0.5766
57.575 -0.5903
57.6 -0.6008
57.625 -0.6064
57.65 -0.6098
57.675 -0.6125
57.7 -0.616
57.725 -0.6159
57.75 -0.6106
57.775 -0.6007
57.8 -0.5916
57.825 -0.5837
57.85 -0.5815
57.875 -0.5869
57.9 -0.6005
57.925 -0.6206
57.95 -0.6468
57.975 -0.6786
58 -0.7162
58.025 -0.7542
58.05 -0.7845
58.075 -0.8045
58.1 -0.8153
58.125 -0.8198
58.15 -0.8165
58.175 -0.8043
58.2 -0.7915
58.225 -0.7804
58.25 -0.7703
58.275 -0.7636
58.3 -0.7615
58.325 -0.7626
58.35 -0.7645
58.375 -0.7645
58.4 -0.762
58.425 -0.7551
58.45 -0.7405
58.475 -0.7165
58.5 -0.6905
58.525 -0.6645
58.55 -0.6392
58.575 -0.6143
58.6 -0.5901
58.625 -0.5639
58.65 -0.537
58.675 -0.5153
58.7 -0.5015
58.725 -0.4944
58.75 -0.4931
58.775 -0.4921
58.8 -0.4836
58.825 -0.4653
58.85 -0.4392
58.875 -0.4101
58.9 -0.3835
58.925 -0.3636
58.95 -0.3482
58.975 -0.3336
59 -0.3199
59.025 -0.3099
59.05 -0.3049
59.075 -0.3064
59.1 -0.3129
59.125 -0.3223
59.15 -0.3312
59.175 -0.3413
59.2 -0.3549
59.225 -0.3721
59.25 -0.3947
59.275 -0.4214
59.3 -0.4524
59.325 -0.486
59.35 -0.5187
59.375 -0.5496
59.4 -0.5783
59.425 -0.6024
59.45 -0.6226
59.475 -0.6398
59.5 -0.6588
59.525 -0.682
59.55 -0.71
59.575 -0.7425
59.6 -0.7794
59.625 -0.8182
59.65 -0.8577
59.675 -0.8978
59.7 -0.9376
59.725 -0.9793
59.75 -1.0204
59.775 -1.0597
59.8 -1.0961
59.825 -1.1322
59.85 -1.17
59.875 -1.2077
59.9 -1.2448
59.925 -1.2809
59.95 -1.313
59.975 -1.3392
60 -1.362
60.025 -1.3811
60.05 -1.393
60.075 -1.3912
60.1 -1.3691
60.125 -1.3271
60.15 -1.2755
60.175 -1.2122
60.2 -1.1355
60.225 -1.0457
60.25 -0.9517
60.275 -0.8527
60.3 -0.7525
60.325 -0.656
60.35 -0.564
60.375 -0.4729
60.4 -0.3791
60.425 -0.2829
60.45 -0.1885
60.475 -0.1008
60.5 -0.023
60.525 0.0452
60.55 0.1045
60.575 0.1552
60.6 0.1946
60.625 0.2213
60.65 0.2379
60.675 0.2471
60.7 0.2507
60.725 0.2505
60.75 0.2471
60.775 0.2436
60.8 0.2472
60.825 0.2625
60.85 0.2901
60.875 0.3322
60.9 0.3844
60.925 0.4393
60.95 0.4931
60.975 0.5466
61 0.5992
61.025 0.6493
61.05 0.6971
61.075 0.7402
61.1 0.7774
61.125 0.8088
61.15 0.835
61.175 0.8562
61.2 0.8713
61.225 0.8803
61.25 0.8836
61.275 0.8814
61.3 0.8742
61.325 0.8615
61.35 0.8449
61.375 0.825
61.4 0.8008
61.425 0.7719
61.45 0.7386
61.475 0.7008
61.5 0.6581
61.525 0.6104
61.55 0.5576
61.575 0.4992
61.6 0.4356
61.625 0.3673
61.65 0.298
61.675 0.2342
61.7 0.1757
61.725 0.1188
61.75 0.0582
61.775 -0.0057
61.8 -0.0675
61.825 -0.1238
61.85 -0.1794
61.875 -0.2383
61.9 -0.3023
61.925 -0.3686
61.95 -0.4315
61.975 -0.4952
62 -0.5646
62.025 -0.6404
62.05 -0.721
62.075 -0.8014
62.1 -0.8775
62.125 -0.9485
62.15 -1.0147
62.175 -1.0799
62.2 -1.149
62.225 -1.2201
62.25 -1.2888
62.275 -1.3505
62.3 -1.4005
62.325 -1.4378
62.35 -1.4586
62.375 -1.4673
62.4 -1.4779
62.425 -1.496
62.45 -1.5254
62.475 -1.5654
62.5 -1.612
62.525 -1.6632
62.55 -1.7188
62.575 -1.7764
62.6 -1.836
62.625 -1.8981
62.65 -1.9622
62.675 -2.0195
62.7 -2.0617
62.725 -2.093
62.75 -2.1191
62.775 -2.1442
62.8 -2.165
62.825 -2.1703
62.85 -2.1597
62.875 -2.1448
62.9 -2.1288
62.925 -2.1131
62.95 -2.0979
62.975 -2.0837
63 -2.0674
63.025 -2.0533
63.05 -2.039
63.075 -2.0247
63.1 -2.0128
63.125 -2.0028
63.15 -1.9906
63.175 -1.9779
63.2 -1.9648
63.225 -1.9527
63.25 -1.9443
63.275 -1.939
63.3 -1.9362
63.325 -1.9352
63.35 -1.936
63.375 -1.9392
63.4 -1.9443
63.425 -1.9517
63.45 -1.9595
63.475 -1.9673
63.5 -1.9747
63.525 -1.9792
63.55 -1.9735
63.575 -1.958
63.6 -1.9393
63.625 -1.9195
63.65 -1.9001
63.675 -1.8802
63.7 -1.8588
63.725 -1.829
63.75 -1.7859
63.775 -1.7231
63.8 -1.6375
63.825 -1.5374
63.85 -1.438
63.875 -1.3468
63.9 -1.2627
63.925 -1.1851
63.95 -1.1152
63.975 -1.0526
64 -0.9953
64.025 -0.9449
64.05 -0.9018
64.075 -0.8658
64.1 -0.8371
64.125 -0.8167
64.15 -0.804
64.175 -0.7948
64.2 -0.7845
64.225 -0.7732
64.25 -0.7615
64.275 -0.7501
64.3 -0.74
64.325 -0.7304
64.35 -0.7195
64.375 -0.7057
64.4 -0.6897
64.425 -0.6742
64.45 -0.661
64.475 -0.6481
64.5 -0.627
64.525 -0.5922
64.55 -0.546
64.575 -0.4969
64.6 -0.4498
64.625 -0.4072
64.65 -0.3712
64.675 -0.3446
64.7 -0.3291
64.725 -0.3246
64.75 -0.3316
64.775 -0.3498
64.8 -0.3766
64.825 -0.4074
64.85 -0.4405
64.875 -0.4756
64.9 -0.5146
64.925 -0.5571
64.95 -0.6037
64.975 -0.6566
65 -0.7113
65.025 -0.7614
65.05 -0.808
65.075 -0.8568
65.1 -0.9033
65.125 -0.9306
65.15 -0.9446
65.175 -0.9525
65.2 -0.9571
65.225 -0.9585
65.25 -0.9566
65.275 -0.9555
65.3 -0.9583
65.325 -0.9703
65.35 -0.9925
65.375 -1.0235
65.4 -1.0629
65.425 -1.1073
65.45 -1.1491
65.475 -1.1858
65.5 -1.2211
65.525 -1.2565
65.55 -1.2886
65.575 -1.314
65.6 -1.3315
65.625 -1.3437
65.65 -1.3506
65.675 -1.3504
65.7 -1.3439
65.725 -1.3314
65.75 -1.3137
65.775 -1.2897
65.8 -1.257
65.825 -1.2116
65.85 -1.1614
65.875 -1.1144
65.9 -1.0749
65.925 -1.0463
65.95 -1.0283
65.975 -1.02
66 -1.0212
66.025 -1.0284
66.05 -1.0405
66.075 -1.0487
66.1 -1.0479
66.125 -1.0365
66.15 -1.0151
66.175 -0.9824
66.2 -0.9413
66.225 -0.8858
66.25 -0.817
66.275 -0.7453
66.3 -0.6743
66.325 -0.6044
66.35 -0.537
66.375 -0.4722
66.4 -0.4104
66.425 -0.3501
66.45 -0.2937
66.475 -0.2436
66.5 -0.2002
66.525 -0.1602
66.55 -0.1215
66.575 -0.0842
66.6 -0.0465
66.625 -0.0047
66.65 0.0469
66.675 0.1092
66.7 0.1759
66.725 0.2409
66.75 0.301
66.775 0.3556
66.8 0.4061
66.825 0.4489
66.85 0.485
66.875 0.5147
66.9 0.5361
66.925 0.5496
66.95 0.5562
66.975 0.5568
67 0.5529
67.025 0.5475
67.05 0.5486
67.075 0.5657
67.1 0.598
67.125 0.6337
67.15 0.666
67.175 0.692
67.2 0.7118
67.225 0.7258
67.25 0.7355
67.275 0.7417
67.3 0.7437
67.325 0.7409
67.35 0.7333
67.375 0.7237
67.4 0.7105
67.425 0.6936
67.45 0.6766
67.475 0.6628
67.5 0.6494
67.525 0.6354
67.55 0.6232
67.575 0.6086
67.6 0.5912
67.625 0.5724
67.65 0.5555
67.675 0.5469
67.7 0.5524
67.725 0.5773
67.75 0.6088
67.775 0.6442
67.8 0.683
67.825 0.7255
67.85 0.7687
67.875 0.8092
67.9 0.8446
67.925 0.8758
67.95 0.9025
67.975 0.9251
68 0.946
68.025 0.966
68.05 0.9856
68.075 1.0049
68.1 1.0205
68.125 1.0319
68.15 1.0403
68.175 1.0468
68.2 1.0523
68.225 1.0545
68.25 1.0502
68.275 1.0395
68.3 1.026
68.325 1.0124
68.35 1.0037
68.375 1.0022
68.4 1.0109
68.425 1.024
68.45 1.0494
68.475 1.086
68.5 1.1226
68.525 1.1559
68.55 1.1866
68.575 1.2244
68.6 1.2724
68.625 1.3264
68.65 1.3841
68.675 1.4523
68.7 1.532
68.725 1.6171
68.75 1.6986
68.775 1.7729
68.8 1.8381
68.825 1.8921
68.85 1.9358
68.875 1.9689
68.9 1.9905
68.925 2.0043
68.95 2.0106
68.975 2.0089
69 2.0004
69.025 1.9893
69.05 1.9822
69.075 1.9816
69.1 1.9842
69.125 1.9839
69.15 1.9802
69.175 1.9755
69.2 1.9687
69.225 1.9604
69.25 1.9529
69.275 1.9503
69.3 1.9504
69.325 1.9491
69.35 1.9508
69.375 1.9514
69.4 1.9479
69.425 1.9393
69.45 1.9288
69.475 1.9162
69.5 1.9057
69.525 1.8969
69.55 1.888
69.575 1.8768
69.6 1.8629
69.625 1.8444
69.65 1.821
69.675 1.7964
69.7 1.7733
69.725 1.7538
69.75 1.7341
69.775 1.7197
69.8 1.7154
69.825 1.7266
69.85 1.747
69.875 1.7721
69.9 1.8028
69.925 1.8362
69.95 1.8657
69.975 1.8864
70 1.8973
70.025 1.9
70.05 1.8941
70.075 1.8798
70.1 1.8602
70.125 1.8446
70.15 1.8414
70.175 1.8475
70.2 1.8571
70.225 1.8695
70.25 1.8835
70.275 1.9019
70.3 1.9273
70.325 1.957
70.35 1.987
70.375 2.0173
70.4 2.0503
70.425 2.0857
70.45 2.1302
70.475 2.1856
70.5 2.2479
70.525 2.3136
70.55 2.3836
70.575 2.4549
70.6 2.5224
70.625 2.5856
70.65 2.6429
70.675 2.6933
70.7 2.7374
70.725 2.779
70.75 2.8199
70.775 2.8608
70.8 2.899
70.825 2.9371
70.85 2.9751
70.875 3.0106
70.9 3.0396
70.925 3.0594
70.95 3.069
70.975 3.0702
71 3.0666
71.025 3.0642
71.05 3.0627
71.075 3.0598
71.1 3.0571
71.125 3.0561
71.15 3.0607
71.175 3.0704
71.2 3.0782
71.225 3.0796
71.25 3.0831
71.275 3.0889
71.3 3.0982
71.325 3.1041
71.35 3.1046
71.375 3.1006
71.4 3.0911
71.425 3.0782
71.45 3.0655
71.475 3.0607
71.5 3.0655
71.525 3.0688
71.55 3.0658
71.575 3.0534
71.6 3.0317
71.625 2.9996
71.65 2.9569
71.675 2.9046
71.7 2.8441
71.725 2.7795
71.75 2.7136
71.775 2.6511
71.8 2.5926
71.825 2.5377
71.85 2.4894
71.875 2.4407
71.9 2.3919
71.925 2.3412
71.95 2.2863
71.975 2.2278
72 2.1655
72.025 2.1014
72.05 2.0418
72.075 1.9995
72.1 1.9746
72.125 1.9538
72.15 1.9281
72.175 1.8943
72.2 1.8523
72.225 1.8034
72.25 1.7491
72.275 1.6947
72.3 1.6455
72.325 1.605
72.35 1.5675
72.375 1.5308
72.4 1.5005
72.425 1.4877
72.45 1.4857
72.475 1.4874
72.5 1.4879
72.525 1.4848
72.55 1.4769
72.575 1.4656
72.6 1.45
72.625 1.4293
72.65 1.402
72.675 1.3685
72.7 1.3312
72.725 1.2916
72.75 1.2479
72.775 1.2018
72.8 1.1537
72.825 1.1018
72.85 1.0448
72.875 0.984
72.9 0.9176
72.925 0.8474
72.95 0.7795
72.975 0.7217
73 0.6692
73.025 0.6201
73.05 0.5734
73.075 0.5287
73.1 0.4851
73.125 0.4443
73.15 0.4042
73.175 0.3619
73.2 0.3263
73.225 0.304
73.25 0.2963
73.275 0.3026
73.3 0.3194
73.325 0.3431
73.35 0.3693
73.375 0.4002
73.4 0.442
73.425 0.4939
73.45 0.5496
73.475 0.6012
73.5 0.6448
73.525 0.6837
73.55 0.7233
73.575 0.7662
73.6 0.8119
73.625 0.8552
73.65 0.8933
73.675 0.9274
73.7 0.9608
73.725 0.995
73.75 1.0303
73.775 1.0716
73.8 1.1259
73.825 1.1876
73.85 1.2502
73.875 1.3073
73.9 1.359
73.925 1.4044
73.95 1.4431
73.975 1.4757
74 1.5034
74.025 1.5268
74.05 1.5456
74.075 1.559
74.1 1.5663
74.125 1.5674
74.15 1.5616
74.175 1.55
74.2 1.5335
74.225 1.5137
74.25 1.4963
74.275 1.4887
74.3 1.4939
74.325 1.5105
74.35 1.5349
74.375 1.5614
74.4 1.5851
74.425 1.6035
74.45 1.6147
74.475 1.619
74.5 1.6191
74.525 1.6183
74.55 1.6194
74.575 1.622
74.6 1.6289
74.625 1.6428
74.65 1.6604
74.675 1.6743
74.7 1.6803
74.725 1.6774
74.75 1.6684
74.775 1.6537
74.8 1.6307
74.825 1.6024
74.85 1.5728
74.875 1.5399
74.9 1.5017
74.925 1.4556
74.95 1.4013
74.975 1.3394
75 1.2697
75.025 1.1946
75.05 1.1178
75.075 1.0444
75.1 0.9772
75.125 0.916
75.15 0.8631
75.175 0.8193
75.2 0.7844
75.225 0.7592
75.25 0.7443
75.275 0.7412
75.3 0.7533
75.325 0.7877
75.35 0.837
75.375 0.8886
75.4 0.9349
75.425 0.9771
75.45 1.0221
75.475 1.0787
75.5 1.1564
75.525 1.2449
75.55 1.3292
75.575 1.4052
75.6 1.4718
75.625 1.5289
75.65 1.577
75.675 1.6139
75.7 1.6406
75.725 1.6677
75.75 1.7013
75.775 1.7418
75.8 1.7896
75.825 1.8433
75.85 1.8974
75.875 1.9427
75.9 1.9751
75.925 1.9961
75.95 2.0093
75.975 2.0183
76 2.0288
76.025 2.0432
76.05 2.0531
76.075 2.0515
76.1 2.0373
76.125 2.0114
76.15 1.9763
76.175 1.9355
76.2 1.8923
76.225 1.8514
76.25 1.8151
76.275 1.7752
76.3 1.7252
76.325 1.6635
76.35 1.5938
76.375 1.5155
76.4 1.4251
76.425 1.3239
76.45 1.2204
76.475 1.1216
76.5 1.0322
76.525 0.9573
76.55 0.9011
76.575 0.8699
76.6 0.855
76.625 0.847
76.65 0.8529
76.675 0.8688
76.7 0.8884
76.725 0.9064
76.75 0.9206
76.775 0.9333
76.8 0.9474
76.825 0.961
76.85 0.968
76.875 0.9672
76.9 0.9562
76.925 0.9333
76.95 0.9012
76.975 0.8615
77 0.8185
77.025 0.7704
77.05 0.7197
77.075 0.6746
77.1 0.6427
77.125 0.6242
77.15 0.614
77.175 0.6067
77.2 0.5974
77.225 0.5836
77.25 0.564
77.275 0.5372
77.3 0.5047
77.325 0.4658
77.35 0.4209
77.375 0.3706
77.4 0.3133
77.425 0.249
77.45 0.1837
77.475 0.1259
77.5 0.0698
77.525 0.0155
77.55 -0.0263
77.575 -0.0518
77.6 -0.0601
77.625 -0.0524
77.65 -0.0326
77.675 0.001
77.7 0.0442
77.725 0.0911
77.75 0.1386
77.775 0.1878
77.8 0.2376
77.825 0.2867
77.85 0.3305
77.875 0.3697
77.9 0.4052
77.925 0.442
77.95 0.4905
77.975 0.5566
78 0.6404
78.025 0.7355
78.05 0.834
78.075 0.9296
78.1 1.0235
78.125 1.1175
78.15 1.2097
78.175 1.2961
78.2 1.3714
78.225 1.4349
78.25 1.489
78.275 1.5355
78.3 1.5753
78.325 1.6089
78.35 1.6368
78.375 1.6594
78.4 1.6769
78.425 1.6911
78.45 1.7083
78.475 1.735
78.5 1.7677
78.525 1.7999
78.55 1.8272
78.575 1.8473
78.6 1.8591
78.625 1.8614
78.65 1.8541
78.675 1.8396
78.7 1.819
78.725 1.7967
78.75 1.7831
78.775 1.7781
78.8 1.7709
78.825 1.7567
78.85 1.7351
78.875 1.7037
78.9 1.6634
78.925 1.6155
78.95 1.5616
78.975 1.5035
79 1.4436
79.025 1.3854
79.05 1.3282
79.075 1.2692
79.1 1.2064
79.125 1.1392
79.15 1.0741
79.175 1.0188
79.2 0.9757
79.225 0.9473
79.25 0.9293
79.275 0.9162
79.3 0.9083
79.325 0.9057
79.35 0.9086
79.375 0.9147
79.4 0.9204
79.425 0.9246
79.45 0.9261
79.475 0.9312
79.5 0.9477
79.525 0.9708
79.55 0.9959
79.575 1.018
79.6 1.0333
79.625 1.04
79.65 1.0359
79.675 1.0194
79.7 0.9877
79.725 0.9447
79.75 0.8932
79.775 0.8371
79.8 0.7841
79.825 0.7317
79.85 0.6781
79.875 0.6273
79.9 0.5777
79.925 0.5237
79.95 0.4667
79.975 0.4113
80 0.3588
80.025 0.3046
80.05 0.2488
80.075 0.1942
80.1 0.1413
80.125 0.0928
80.15 0.0507
80.175 0.0252
80.2 0.0176
80.225 0.0266
80.25 0.0468
80.275 0.0763
80.3 0.111
80.325 0.1468
80.35 0.1787
80.375 0.2042
80.4 0.2222
80.425 0.231
80.45 0.23
80.475 0.2247
80.5 0.2184
80.525 0.2145
80.55 0.2143
80.575 0.226
80.6 0.2463
80.625 0.2677
80.65 0.2848
80.675 0.2962
80.7 0.2979
80.725 0.2948
80.75 0.2941
80.775 0.2992
80.8 0.3067
80.825 0.3173
80.85 0.3396
80.875 0.3798
80.9 0.4272
80.925 0.4761
80.95 0.5195
80.975 0.5546
81 0.5821
81.025 0.604
81.05 0.6227
81.075 0.6399
81.1 0.6551
81.125 0.6718
81.15 0.6911
81.175 0.7109
81.2 0.7283
81.225 0.7431
81.25 0.7546
81.275 0.7626
81.3 0.765
81.325 0.7596
81.35 0.7461
81.375 0.7248
81.4 0.6972
81.425 0.6637
81.45 0.6259
81.475 0.5887
81.5 0.5522
81.525 0.516
81.55 0.4785
81.575 0.4416
81.6 0.4069
81.625 0.3741
81.65 0.3403
81.675 0.305
81.7 0.2734
81.725 0.2475
81.75 0.2307
81.775 0.219
81.8 0.205
81.825 0.192
81.85 0.1929
81.875 0.2021
81.9 0.2109
81.925 0.2152
81.95 0.2141
81.975 0.2089
82 0.2053
82.025 0.2018
82.05 0.1959
82.075 0.1897
82.1 0.1895
82.125 0.2069
82.15 0.2401
82.175 0.2819
82.2 0.3267
82.225 0.3701
82.25 0.4125
82.275 0.4514
82.3 0.4847
82.325 0.5111
82.35 0.5325
82.375 0.551
82.4 0.5648
82.425 0.5732
82.45 0.5772
82.475 0.5769
82.5 0.5752
82.525 0.5712
82.55 0.5647
82.575 0.5537
82.6 0.5422
82.625 0.535
82.65 0.5319
82.675 0.5282
82.7 0.5219
82.725 0.5129
82.75 0.505
82.775 0.4969
82.8 0.4854
82.825 0.4698
82.85 0.4524
82.875 0.4407
82.9 0.4415
82.925 0.4569
82.95 0.4838
82.975 0.5215
83 0.5681
83.025 0.6191
83.05 0.6678
83.075 0.7145
83.1 0.7571
83.125 0.7939
83.15 0.8255
83.175 0.8526
83.2 0.8748
83.225 0.8941
83.25 0.9104
83.275 0.9212
83.3 0.932
83.325 0.9537
83.35 0.991
83.375 1.0314
83.4 1.0685
83.425 1.1013
83.45 1.1302
83.475 1.1534
83.5 1.1712
83.525 1.1853
83.55 1.1978
83.575 1.2106
83.6 1.2242
83.625 1.2385
83.65 1.2546
83.675 1.2742
83.7 1.2993
83.725 1.3258
83.75 1.3517
83.775 1.3759
83.8 1.3976
83.825 1.4149
83.85 1.4258
83.875 1.4299
83.9 1.4266
83.925 1.4163
83.95 1.4004
83.975 1.3812
84 1.3618
84.025 1.341
84.05 1.3121
84.075 1.2721
84.1 1.2278
84.125 1.1836
84.15 1.1411
84.175 1.1054
84.2 1.0791
84.225 1.0609
84.25 1.0452
84.275 1.0308
84.3 1.0163
84.325 0.9995
84.35 0.9796
84.375 0.9537
84.4 0.9205
84.425 0.8821
84.45 0.8376
84.475 0.7901
84.5 0.7384
84.525 0.6826
84.55 0.6254
84.575 0.5715
84.6 0.5236
84.625 0.4794
84.65 0.4348
84.675 0.3901
84.7 0.344
84.725 0.2922
84.75 0.2293
84.775 0.1528
84.8 0.0669
84.825 -0.0209
84.85 -0.0988
84.875 -0.1637
84.9 -0.2222
84.925 -0.274
84.95 -0.2917
84.975 -0.2749
85 -0.2479
85.025 -0.2193
85.05 -0.1897
85.075 -0.1637
85.1 -0.145
85.125 -0.1334
85.15 -0.1274
85.175 -0.1295
85.2 -0.1384
85.225 -0.1534
85.25 -0.1749
85.275 -0.2004
85.3 -0.2312
85.325 -0.2691
85.35 -0.3132
85.375 -0.3604
85.4 -0.4017
85.425 -0.4294
85.45 -0.4465
85.475 -0.4516
85.5 -0.4468
85.525 -0.4349
85.55 -0.4205
85.575 -0.4125
85.6 -0.4081
85.625 -0.4025
85.65 -0.3986
85.675 -0.3965
85.7 -0.3957
85.725 -0.3903
85.75 -0.3761
85.775 -0.3536
85.8 -0.327
85.825 -0.3055
85.85 -0.2895
85.875 -0.2819
85.9 -0.2837
85.925 -0.297
85.95 -0.32
85.975 -0.3479
86 -0.3815
86.025 -0.4245
86.05 -0.4736
86.075 -0.525
86.1 -0.5774
86.125 -0.6332
86.15 -0.6919
86.175 -0.7519
86.2 -0.8108
86.225 -0.8679
86.25 -0.924
86.275 -0.9824
86.3 -1.0416
86.325 -1.1019
86.35 -1.1673
86.375 -1.2391
86.4 -1.3118
86.425 -1.3844
86.45 -1.4514
86.475 -1.5144
86.5 -1.5751
86.525 -1.6399
86.55 -1.7047
86.575 -1.7709
86.6 -1.8335
86.625 -1.8953
86.65 -1.9609
86.675 -2.0272
86.7 -2.0865
86.725 -2.1316
86.75 -2.1668
86.775 -2.1896
86.8 -2.1898
86.825 -2.1663
86.85 -2.1298
86.875 -2.0852
86.9 -2.0345
86.925 -1.9794
86.95 -1.9212
86.975 -1.861
87 -1.801
87.025 -1.7409
87.05 -1.6814
87.075 -1.6243
87.1 -1.5776
87.125 -1.5473
87.15 -1.5278
87.175 -1.5051
87.2 -1.4758
87.225 -1.4456
87.25 -1.4214
87.275 -1.4028
87.3 -1.3867
87.325 -1.3678
87.35 -1.3411
87.375 -1.2983
87.4 -1.2453
87.425 -1.1946
87.45 -1.1503
87.475 -1.1077
87.5 -1.0652
87.525 -1.0231
87.55 -0.9753
87.575 -0.9227
87.6 -0.8732
87.625 -0.8261
87.65 -0.7823
87.675 -0.7389
87.7 -0.6931
87.725 -0.6465
87.75 -0.6009
87.775 -0.5582
87.8 -0.5171
87.825 -0.4743
87.85 -0.4263
87.875 -0.3791
87.9 -0.3353
87.925 -0.2947
87.95 -0.2575
87.975 -0.2207
88 -0.1847
88.025 -0.1518
88.05 -0.1218
88.075 -0.0943
88.1 -0.0711
88.125 -0.0526
88.15 -0.0398
88.175 -0.0331
88.2 -0.0341
88.225 -0.043
88.25 -0.0583
88.275 -0.08
88.3 -0.1068
88.325 -0.1387
88.35 -0.1744
88.375 -0.2113
88.4 -0.249
88.425 -0.2852
88.45 -0.3139
88.475 -0.3356
88.5 -0.3558
88.525 -0.3735
88.55 -0.3841
88.575 -0.3911
88.6 -0.3973
88.625 -0.4028
88.65 -0.4096
88.675 -0.4241
88.7 -0.4484
88.725 -0.483
88.75 -0.5273
88.775 -0.5785
88.8 -0.629
88.825 -0.6714
88.85 -0.7048
88.875 -0.728
88.9 -0.742
88.925 -0.7501
88.95 -0.7512
88.975 -0.7473
89 -0.7419
89.025 -0.7379
89.05 -0.7355
89.075 -0.7341
89.1 -0.7347
89.125 -0.7354
89.15 -0.7385
89.175 -0.7393
89.2 -0.7232
89.225 -0.6968
89.25 -0.6685
89.275 -0.6424
89.3 -0.614
89.325 -0.5816
89.35 -0.5481
89.375 -0.5125
89.4 -0.4715
89.425 -0.4268
89.45 -0.3787
89.475 -0.326
89.5 -0.2734
89.525 -0.2181
89.55 -0.1604
89.575 -0.0988
89.6 -0.0348
89.625 0.0272
89.65 0.0843
89.675 0.1343
89.7 0.1769
89.725 0.2164
89.75 0.2581
89.775 0.3087
89.8 0.3746
89.825 0.4565
89.85 0.5492
89.875 0.6408
89.9 0.7287
89.925 0.8119
89.95 0.8872
89.975 0.9535
90 1.0118
90.025 1.0622
90.05 1.104
90.075 1.1371
90.1 1.1644
90.125 1.1914
90.15 1.2232
90.175 1.2566
90.2 1.2919
90.225 1.3233
90.25 1.3469
90.275 1.3645
90.3 1.3788
90.325 1.3875
90.35 1.3921
90.375 1.3923
90.4 1.3851
90.425 1.3731
90.45 1.3603
90.475 1.3478
90.5 1.3349
90.525 1.3206
90.55 1.3013
90.575 1.2765
90.6 1.2454
90.625 1.2086
90.65 1.1663
90.675 1.1187
90.7 1.067
90.725 1.0101
90.75 0.9481
90.775 0.8843
90.8 0.8228
90.825 0.7618
90.85 0.7008
90.875 0.6423
90.9 0.5904
90.925 0.5416
90.95 0.4954
90.975 0.4529
91 0.4148
91.025 0.3941
91.05 0.4047
91.075 0.4326
91.1 0.4636
91.125 0.4965
91.15 0.5352
91.175 0.5846
91.2 0.6502
91.225 0.7303
91.25 0.8131
91.275 0.8933
91.3 0.9685
91.325 1.0362
91.35 1.0968
91.375 1.1506
91.4 1.1992
91.425 1.2446
91.45 1.2872
91.475 1.3248
91.5 1.3586
91.525 1.3866
91.55 1.4089
91.575 1.4266
91.6 1.4399
91.625 1.4476
91.65 1.4505
91.675 1.4494
91.7 1.4453
91.725 1.4364
91.75 1.4224
91.775 1.4056
91.8 1.3909
91.825 1.392
91.85 1.4089
91.875 1.4313
91.9 1.4507
91.925 1.4641
91.95 1.4701
91.975 1.4663
92 1.4535
92.025 1.4327
92.05 1.407
92.075 1.3794
92.1 1.3496
92.125 1.3147
92.15 1.2728
92.175 1.2297
92.2 1.1875
92.225 1.1418
92.25 1.0912
92.275 1.0364
92.3 0.9805
92.325 0.9291
92.35 0.8817
92.375 0.8372
92.4 0.7963
92.425 0.7623
92.45 0.7414
92.475 0.732
92.5 0.7286
92.525 0.7342
92.55 0.7485
92.575 0.7674
92.6 0.7907
92.625 0.8151
92.65 0.8387
92.675 0.8678
92.7 0.9004
92.725 0.9303
92.75 0.9591
92.775 0.9871
92.8 1.0101
92.825 1.0225
92.85 1.0279
92.875 1.0257
92.9 1.0189
92.925 1.0083
92.95 1.0008
92.975 0.9995
93 1.0091
93.025 1.0306
93.05 1.0598
93.075 1.096
93.1 1.1385
93.125 1.1848
93.15 1.2403
93.175 1.3015
93.2 1.3664
93.225 1.4309
93.25 1.491
93.275 1.5431
93.3 1.589
93.325 1.6306
93.35 1.6672
93.375 1.6994
93.4 1.7327
93.425 1.766
93.45 1.7906
93.475 1.8055
93.5 1.8102
93.525 1.8049
93.55 1.7925
93.575 1.777
93.6 1.7598
93.625 1.743
93.65 1.7264
93.675 1.7113
93.7 1.7022
93.725 1.7019
93.75 1.7054
93.775 1.7076
93.8 1.7047
93.825 1.6959
93.85 1.683
93.875 1.6714
93.9 1.6641
93.925 1.6601
93.95 1.659
93.975 1.6578
94 1.6507
94.025 1.6339
94.05 1.6093
94.075 1.579
94.1 1.5445
94.125 1.5088
94.15 1.4721
94.175 1.4351
94.2 1.3976
94.225 1.3612
94.25 1.3298
94.275 1.3045
94.3 1.2841
94.325 1.2722
94.35 1.2723
94.375 1.2823
94.4 1.3007
94.425 1.3244
94.45 1.3516
94.475 1.3803
94.5 1.4077
94.525 1.4306
94.55 1.448
94.575 1.4646
94.6 1.491
94.625 1.5405
94.65 1.6108
94.675 1.6903
94.7 1.7675
94.725 1.8364
94.75 1.8981
94.775 1.9524
94.8 1.9984
94.825 2.0366
94.85 2.0688
94.875 2.0939
94.9 2.1104
94.925 2.1212
94.95 2.1281
94.975 2.1286
95 2.1279
95.025 2.125
95.05 2.1199
95.075 2.1156
95.1 2.1102
95.125 2.1113
95.15 2.1281
95.175 2.158
95.2 2.1976
95.225 2.2441
95.25 2.2901
95.275 2.331
95.3 2.3658
95.325 2.3908
95.35 2.4082
95.375 2.4226
95.4 2.4365
95.425 2.4592
95.45 2.4945
95.475 2.533
95.5 2.5681
95.525 2.5983
95.55 2.6224
95.575 2.6397
95.6 2.649
95.625 2.6501
95.65 2.6436
95.675 2.63
95.7 2.6101
95.725 2.5824
95.75 2.5473
95.775 2.5048
95.8 2.4555
95.825 2.402
95.85 2.3515
95.875 2.3107
95.9 2.2792
95.925 2.2514
95.95 2.2266
95.975 2.2036
96 2.1796
96.025 2.1542
96.05 2.123
96.075 2.0836
96.1 2.0403
96.125 1.999
96.15 1.9642
96.175 1.9309
96.2 1.8944
96.225 1.8543
96.25 1.8138
96.275 1.7782
96.3 1.7488
96.325 1.7224
96.35 1.6915
96.375 1.6577
96.4 1.6225
96.425 1.5902
96.45 1.5648
96.475 1.5427
96.5 1.5188
96.525 1.4941
96.55 1.4663
96.575 1.4406
96.6 1.4218
96.625 1.4108
96.65 1.4017
96.675 1.3984
96.7 1.4116
96.725 1.4388
96.75 1.4751
96.775 1.5115
96.8 1.5432
96.825 1.5707
96.85 1.5957
96.875 1.6216
96.9 1.6486
96.925 1.6769
96.95 1.7067
96.975 1.735
97 1.7587
97.025 1.7783
97.05 1.7901
97.075 1.794
97.1 1.7901
97.125 1.7817
97.15 1.7714
97.175 1.7629
97.2 1.756
97.225 1.7489
97.25 1.7438
97.275 1.7474
97.3 1.7641
97.325 1.7966
97.35 1.8403
97.375 1.8877
97.4 1.9333
97.425 1.9755
97.45 2.0182
97.475 2.0643
97.5 2.1138
97.525 2.163
97.55 2.2089
97.575 2.2475
97.6 2.2794
97.625 2.3055
97.65 2.3256
97.675 2.3454
97.7 2.3735
97.725 2.4076
97.75 2.4367
97.775 2.4556
97.8 2.4679
97.825 2.4906
97.85 2.5411
97.875 2.6046
97.9 2.6655
97.925 2.7225
97.95 2.7726
97.975 2.8132
98 2.8438
98.025 2.8662
98.05 2.8822
98.075 2.8928
98.1 2.9006
98.125 2.9064
98.15 2.9081
98.175 2.908
98.2 2.9103
98.225 2.9174
98.25 2.9287
98.275 2.9403
98.3 2.9476
98.325 2.9496
98.35 2.9441
98.375 2.9306
98.4 2.9097
98.425 2.8808
98.45 2.8432
98.475 2.7978
98.5 2.7453
98.525 2.687
98.55 2.6272
98.575 2.5676
98.6 2.5067
98.625 2.4426
98.65 2.3742
98.675 2.2999
98.7 2.2187
98.725 2.1322
98.75 2.0407
98.775 1.9442
98.8 1.8424
98.825 1.7346
98.85 1.6219
98.875 1.507
98.9 1.3928
98.925 1.2805
98.95 1.1712
98.975 1.0686
99 0.9742
99.025 0.8894
99.05 0.8343
99.075 0.8236
99.1 0.8327
99.125 0.8415
99.15 0.8415
99.175 0.8322
99.2 0.8152
99.225 0.7911
99.25 0.758
99.275 0.7124
99.3 0.6561
99.325 0.5949
99.35 0.5349
99.375 0.4781
99.4 0.4204
99.425 0.3655
99.45 0.3237
99.475 0.3036
99.5 0.2956
99.525 0.2851
99.55 0.2697
99.575 0.2512
99.6 0.2306
99.625 0.2064
99.65 0.1766
99.675 0.1405
99.7 0.1026
99.725 0.0682
99.75 0.038
99.775 0.0076
99.8 -0.0269
99.825 -0.0645
99.85 -0.0927
99.875 -0.106
99.9 -0.1102
99.925 -0.1118
99.95 -0.1119
99.975 -0.1039
100 -0.0786
