# Supplementary material for: Uptake of N2O5 by aqueous aerosol unveiled using chemically accurate many-body potentials
Source: Nat Commun. 2022 Mar 10;13:1266. doi: 10.1038/s41467-022-28697-8 (PMC8913772; doi:10.1038/s41467-022-28697-8)
Supplement: Supplementary file 3 — Source Data [file 41467_2022_28697_MOESM3_ESM.zip › n2o5-uptake-data/Fig2/scattering/rep04run11/relcom_gds.dat]

0.025 12.1076
0.05 12.0924
0.075 12.0772
0.1 12.062
0.125 12.0467
0.15 12.0314
0.175 12.0162
0.2 12.0009
0.225 11.9856
0.25 11.9703
0.275 11.9549
0.3 11.9396
0.325 11.9242
0.35 11.9089
0.375 11.8935
0.4 11.8781
0.425 11.8627
0.45 11.8473
0.475 11.8318
0.5 11.8164
0.525 11.8009
0.55 11.7853
0.575 11.7698
0.6 11.7543
0.625 11.7387
0.65 11.7231
0.675 11.7075
0.7 11.6919
0.725 11.6763
0.75 11.6606
0.775 11.6449
0.8 11.6293
0.825 11.6136
0.85 11.5978
0.875 11.5821
0.9 11.5663
0.925 11.5505
0.95 11.5347
0.975 11.5188
1 11.503
1.025 11.4871
1.05 11.4712
1.075 11.4553
1.1 11.4394
1.125 11.4235
1.15 11.4075
1.175 11.3916
1.2 11.3758
1.225 11.3599
1.25 11.344
1.275 11.3282
1.3 11.3123
1.325 11.2964
1.35 11.2804
1.375 11.2645
1.4 11.2485
1.425 11.2325
1.45 11.2166
1.475 11.2006
1.5 11.1847
1.525 11.1687
1.55 11.1528
1.575 11.1368
1.6 11.1208
1.625 11.1049
1.65 11.0889
1.675 11.0729
1.7 11.0568
1.725 11.0407
1.75 11.0245
1.775 11.0082
1.8 10.9919
1.825 10.9756
1.85 10.9592
1.875 10.9428
1.9 10.9264
1.925 10.91
1.95 10.8935
1.975 10.877
2 10.8604
2.025 10.8439
2.05 10.8272
2.075 10.8106
2.1 10.7939
2.125 10.7771
2.15 10.7603
2.175 10.7436
2.2 10.7268
2.225 10.7101
2.25 10.6934
2.275 10.6767
2.3 10.6601
2.325 10.6434
2.35 10.6267
2.375 10.6101
2.4 10.5935
2.425 10.5768
2.45 10.5602
2.475 10.5436
2.5 10.527
2.525 10.5103
2.55 10.4937
2.575 10.477
2.6 10.4603
2.625 10.4436
2.65 10.4269
2.675 10.4101
2.7 10.3933
2.725 10.3765
2.75 10.3597
2.775 10.3429
2.8 10.3261
2.825 10.3093
2.85 10.2925
2.875 10.2756
2.9 10.2588
2.925 10.2419
2.95 10.2252
2.975 10.2085
3 10.1919
3.025 10.1753
3.05 10.1587
3.075 10.1423
3.1 10.1259
3.125 10.1095
3.15 10.0932
3.175 10.0768
3.2 10.0603
3.225 10.0438
3.25 10.0273
3.275 10.0107
3.3 9.994
3.325 9.9773
3.35 9.9605
3.375 9.9437
3.4 9.9268
3.425 9.9098
3.45 9.8928
3.475 9.8757
3.5 9.8586
3.525 9.8414
3.55 9.8242
3.575 9.807
3.6 9.7897
3.625 9.7723
3.65 9.7547
3.675 9.737
3.7 9.7192
3.725 9.7012
3.75 9.6832
3.775 9.665
3.8 9.6467
3.825 9.6283
3.85 9.6098
3.875 9.5912
3.9 9.5725
3.925 9.5536
3.95 9.5346
3.975 9.5156
4 9.4965
4.025 9.4773
4.05 9.4581
4.075 9.4387
4.1 9.4193
4.125 9.3997
4.15 9.38
4.175 9.3603
4.2 9.3404
4.225 9.3205
4.25 9.3006
4.275 9.2806
4.3 9.2605
4.325 9.2403
4.35 9.2202
4.375 9.1999
4.4 9.1796
4.425 9.1593
4.45 9.1389
4.475 9.1184
4.5 9.0979
4.525 9.0772
4.55 9.0565
4.575 9.0356
4.6 9.0146
4.625 8.9935
4.65 8.9723
4.675 8.951
4.7 8.9296
4.725 8.9081
4.75 8.8865
4.775 8.8648
4.8 8.8431
4.825 8.8212
4.85 8.799
4.875 8.7766
4.9 8.754
4.925 8.7314
4.95 8.7087
4.975 8.6858
5 8.6628
5.025 8.6397
5.05 8.6166
5.075 8.5935
5.1 8.5704
5.125 8.5472
5.15 8.5238
5.175 8.5005
5.2 8.4771
5.225 8.4536
5.25 8.4301
5.275 8.4064
5.3 8.3826
5.325 8.3586
5.35 8.3345
5.375 8.3102
5.4 8.2858
5.425 8.2612
5.45 8.2365
5.475 8.2117
5.5 8.1868
5.525 8.1617
5.55 8.1363
5.575 8.1108
5.6 8.0851
5.625 8.0592
5.65 8.0332
5.675 8.0069
5.7 7.9805
5.725 7.9541
5.75 7.9274
5.775 7.9005
5.8 7.8735
5.825 7.8464
5.85 7.8191
5.875 7.7916
5.9 7.7639
5.925 7.7361
5.95 7.708
5.975 7.6798
6 7.6513
6.025 7.6227
6.05 7.5937
6.075 7.5644
6.1 7.5348
6.125 7.5049
6.15 7.4746
6.175 7.4439
6.2 7.4127
6.225 7.3811
6.25 7.3491
6.275 7.3167
6.3 7.2838
6.325 7.2504
6.35 7.2162
6.375 7.1815
6.4 7.1461
6.425 7.1101
6.45 7.0735
6.475 7.0363
6.5 6.9985
6.525 6.9602
6.55 6.9215
6.575 6.8825
6.6 6.8432
6.625 6.8035
6.65 6.7636
6.675 6.7234
6.7 6.6831
6.725 6.6426
6.75 6.6017
6.775 6.5605
6.8 6.5188
6.825 6.4765
6.85 6.4337
6.875 6.3904
6.9 6.3465
6.925 6.3019
6.95 6.2568
6.975 6.2112
7 6.1649
7.025 6.118
7.05 6.0706
7.075 6.0224
7.1 5.9737
7.125 5.9242
7.15 5.874
7.175 5.8228
7.2 5.7704
7.225 5.7168
7.25 5.6618
7.275 5.6056
7.3 5.5482
7.325 5.4896
7.35 5.4291
7.375 5.3665
7.4 5.3022
7.425 5.2359
7.45 5.1674
7.475 5.0969
7.5 5.0246
7.525 4.9543
7.55 4.8921
7.575 4.8383
7.6 4.7871
7.625 4.7383
7.65 4.6954
7.675 4.6604
7.7 4.6298
7.725 4.6028
7.75 4.5743
7.775 4.543
7.8 4.5088
7.825 4.4731
7.85 4.4404
7.875 4.4138
7.9 4.3931
7.925 4.3765
7.95 4.3578
7.975 4.3369
8 4.3201
8.025 4.3166
8.05 4.3291
8.075 4.3474
8.1 4.3702
8.125 4.399
8.15 4.44
8.175 4.4964
8.2 4.5581
8.225 4.6188
8.25 4.6747
8.275 4.7247
8.3 4.768
8.325 4.8075
8.35 4.8479
8.375 4.8929
8.4 4.9488
8.425 5.0273
8.45 5.1154
8.475 5.1979
8.5 5.2737
8.525 5.3457
8.55 5.4158
8.575 5.4817
8.6 5.5467
8.625 5.6151
8.65 5.6886
8.675 5.7675
8.7 5.8463
8.725 5.9207
8.75 5.9899
8.775 6.0535
8.8 6.1137
8.825 6.1739
8.85 6.2364
8.875 6.3014
8.9 6.3699
8.925 6.4416
8.95 6.5147
8.975 6.5871
9 6.6575
9.025 6.7252
9.05 6.7906
9.075 6.8542
9.1 6.9159
9.125 6.9758
9.15 7.0344
9.175 7.0917
9.2 7.1474
9.225 7.2017
9.25 7.2549
9.275 7.3069
9.3 7.358
9.325 7.4083
9.35 7.4578
9.375 7.5066
9.4 7.5547
9.425 7.602
9.45 7.6486
9.475 7.6946
9.5 7.74
9.525 7.7848
9.55 7.8291
9.575 7.8729
9.6 7.9165
9.625 7.9599
9.65 8.0031
9.675 8.0462
9.7 8.0891
9.725 8.132
9.75 8.1748
9.775 8.2176
9.8 8.2602
9.825 8.3027
9.85 8.3452
9.875 8.3876
9.9 8.4299
9.925 8.4721
9.95 8.5143
9.975 8.5563
10 8.5983
10.025 8.6402
10.05 8.6821
10.075 8.7238
10.1 8.7655
10.125 8.8071
10.15 8.8487
10.175 8.8902
10.2 8.9317
10.225 8.9731
10.25 9.0145
10.275 9.0558
10.3 9.0971
10.325 9.1384
10.35 9.1796
10.375 9.2207
10.4 9.2618
10.425 9.3028
10.45 9.3438
10.475 9.3847
10.5 9.4256
10.525 9.4664
10.55 9.5072
10.575 9.5479
10.6 9.5887
10.625 9.6294
10.65 9.6701
10.675 9.7108
10.7 9.7514
10.725 9.7919
10.75 9.8324
10.775 9.8728
10.8 9.9132
10.825 9.9535
10.85 9.9937
10.875 10.0339
10.9 10.0741
10.925 10.1142
10.95 10.1543
10.975 10.1944
11 10.2345
11.025 10.2745
11.05 10.3145
11.075 10.3545
11.1 10.3944
11.125 10.4342
11.15 10.474
11.175 10.5138
11.2 10.5535
11.225 10.5932
11.25 10.6328
11.275 10.6725
11.3 10.712
11.325 10.7516
11.35 10.7911
11.375 10.8307
11.4 10.8702
11.425 10.9097
11.45 10.9492
11.475 10.9887
11.5 11.0282
11.525 11.0676
11.55 11.1071
11.575 11.1465
11.6 11.1859
11.625 11.2253
11.65 11.2647
11.675 11.3041
11.7 11.3435
11.725 11.3828
11.75 11.4222
11.775 11.4615
11.8 11.5008
11.825 11.5402
11.85 11.5795
11.875 11.6188
11.9 11.6581
11.925 11.6974
11.95 11.7366
11.975 11.7759
12 11.8151
12.025 11.8544
12.05 11.8936
12.075 11.9328
12.1 11.972
12.125 12.0112
12.15 12.0504
12.175 12.0895
12.2 12.1287
12.225 12.1678
12.25 12.207
12.275 12.2461
12.3 12.2852
12.325 12.3243
12.35 12.3634
12.375 12.4025
12.4 12.4415
12.425 12.4805
12.45 12.5196
12.475 12.5586
12.5 12.5976
12.525 12.6365
12.55 12.6755
12.575 12.7144
12.6 12.7534
12.625 12.7923
12.65 12.8312
12.675 12.87
12.7 12.9089
12.725 12.9477
12.75 12.9865
12.775 13.0253
12.8 13.0641
12.825 13.1029
12.85 13.1416
12.875 13.1803
12.9 13.219
12.925 13.2577
12.95 13.2964
12.975 13.3351
13 13.3737
13.025 13.4124
13.05 13.451
13.075 13.4897
13.1 13.5283
13.125 13.567
13.15 13.6056
13.175 13.6442
13.2 13.6828
13.225 13.7214
13.25 13.76
13.275 13.7986
13.3 13.8372
13.325 13.8758
13.35 13.9144
13.375 13.953
13.4 13.9915
13.425 14.0301
13.45 14.0687
13.475 14.1072
13.5 14.1457
13.525 14.1843
13.55 14.2228
13.575 14.2613
13.6 14.2998
13.625 14.3383
13.65 14.3767
13.675 14.4152
13.7 14.4537
13.725 14.4921
13.75 14.5305
13.775 14.5689
13.8 14.6074
13.825 14.6457
13.85 14.6841
13.875 14.7225
13.9 14.7609
13.925 14.7992
13.95 14.8376
13.975 14.8759
14 14.9142
14.025 14.9526
14.05 14.9909
14.075 15.0292
14.1 15.0675
14.125 15.1058
14.15 15.1441
14.175 15.1824
14.2 15.2207
14.225 15.259
14.25 15.2973
14.275 15.3355
14.3 15.3738
14.325 15.4121
14.35 15.4503
14.375 15.4885
14.4 15.5268
14.425 15.565
14.45 15.6032
14.475 15.6414
14.5 15.6797
14.525 15.7179
14.55 15.7561
14.575 15.7943
14.6 15.8325
14.625 15.8706
14.65 15.9088
14.675 15.947
14.7 15.9852
14.725 16.0234
14.75 16.0616
14.775 16.0997
14.8 16.1379
14.825 16.1761
14.85 16.2142
14.875 16.2524
14.9 16.2906
14.925 16.3287
14.95 16.3669
14.975 16.4051
15 16.4432
15.025 16.4814
15.05 16.5195
15.075 16.5577
15.1 16.5958
15.125 16.634
15.15 16.6721
15.175 16.7103
15.2 16.7484
15.225 16.7865
15.25 16.8247
15.275 16.8628
15.3 16.9009
15.325 16.939
15.35 16.9771
15.375 17.0152
15.4 17.0533
15.425 17.0914
15.45 17.1295
15.475 17.1676
15.5 17.2057
15.525 17.2437
15.55 17.2818
15.575 17.3199
15.6 17.3579
15.625 17.396
15.65 17.4341
15.675 17.4721
15.7 17.5102
15.725 17.5482
15.75 17.5863
15.775 17.6243
15.8 17.6624
15.825 17.7004
15.85 17.7385
15.875 17.7765
15.9 17.8145
15.925 17.8526
15.95 17.8906
15.975 17.9286
16 17.9667
16.025 18.0047
16.05 18.0427
16.075 18.0807
16.1 18.1188
16.125 18.1568
16.15 18.1948
16.175 18.2328
16.2 18.2708
16.225 18.3088
16.25 18.3468
16.275 18.3849
16.3 18.4229
16.325 18.4609
16.35 18.4989
16.375 18.5369
16.4 18.5749
16.425 18.6129
16.45 18.6509
16.475 18.6889
16.5 18.7269
16.525 18.7648
16.55 18.8028
16.575 18.8408
16.6 18.8788
16.625 18.9168
16.65 18.9548
16.675 18.9928
16.7 19.0308
16.725 19.0688
16.75 19.1068
16.775 19.1448
16.8 19.1828
16.825 19.2207
16.85 19.2587
16.875 19.2967
16.9 19.3347
16.925 19.3727
16.95 19.4107
16.975 19.4487
17 19.4866
17.025 19.5246
17.05 19.5626
17.075 19.6006
17.1 19.6386
17.125 19.6766
17.15 19.7145
17.175 19.7525
17.2 19.7905
17.225 19.8284
17.25 19.8664
17.275 19.9044
17.3 19.9424
17.325 19.9803
17.35 20.0183
17.375 20.0563
17.4 20.0942
17.425 20.1322
17.45 20.1701
17.475 20.2081
17.5 20.2461
17.525 20.284
17.55 20.322
17.575 20.36
17.6 20.3979
17.625 20.4359
17.65 20.4738
17.675 20.5118
17.7 20.5498
17.725 20.5877
17.75 20.6257
17.775 20.6636
17.8 20.7016
17.825 20.7395
17.85 20.7774
17.875 20.8154
17.9 20.8533
17.925 20.8913
17.95 20.9292
17.975 20.9672
18 21.0051
18.025 21.0431
18.05 21.081
18.075 21.1189
18.1 21.1569
18.125 21.1948
18.15 21.2327
18.175 21.2707
18.2 21.3086
18.225 21.3465
18.25 21.3845
18.275 21.4224
18.3 21.4603
18.325 21.4983
18.35 21.5362
18.375 21.5741
18.4 21.612
18.425 21.65
18.45 21.6879
18.475 21.7258
18.5 21.7637
18.525 21.8016
18.55 21.8396
18.575 21.8775
18.6 21.9154
18.625 21.9533
18.65 21.9912
18.675 22.0291
18.7 22.0671
18.725 22.105
18.75 22.1429
18.775 22.1808
18.8 22.2187
18.825 22.2566
18.85 22.2945
18.875 22.3324
18.9 22.3703
18.925 22.4082
18.95 22.4461
18.975 22.484
19 22.5219
19.025 22.5598
19.05 22.5977
19.075 22.6356
19.1 22.6735
19.125 22.7114
19.15 22.7493
19.175 22.7872
19.2 22.8251
19.225 22.863
19.25 22.9009
19.275 22.9388
19.3 22.9767
19.325 23.0145
19.35 23.0524
19.375 23.0903
19.4 23.1282
19.425 23.1661
19.45 23.204
19.475 23.2419
19.5 23.2798
19.525 23.3177
19.55 23.3555
19.575 23.3934
19.6 23.4313
19.625 23.4692
19.65 23.5071
19.675 23.545
19.7 23.5828
19.725 23.6207
19.75 23.6586
19.775 23.6965
19.8 23.7343
19.825 23.7722
19.85 23.8101
19.875 23.848
19.9 23.8859
19.925 23.9237
19.95 23.9616
19.975 23.9995
20 24.0373
20.025 24.0752
20.05 24.1131
20.075 24.151
20.1 24.1888
20.125 24.2267
20.15 24.2646
20.175 24.3024
20.2 24.3403
20.225 24.3782
20.25 24.4161
20.275 24.4539
20.3 24.4918
20.325 24.5297
20.35 24.5675
20.375 24.6054
20.4 24.6433
20.425 24.6811
20.45 24.719
20.475 24.7569
20.5 24.7947
20.525 24.8326
20.55 24.8705
20.575 24.9083
20.6 24.9462
20.625 24.9841
20.65 25.0219
20.675 25.0598
20.7 25.0976
20.725 25.1355
20.75 25.1734
20.775 25.2112
20.8 25.2491
20.825 25.2869
20.85 25.3248
20.875 25.3626
20.9 25.4005
20.925 25.4384
20.95 25.4762
20.975 25.5141
21 25.5519
21.025 25.5898
21.05 25.6276
21.075 25.6655
21.1 25.7033
21.125 25.7412
21.15 25.779
21.175 25.8169
21.2 25.8547
21.225 25.8926
21.25 25.9304
21.275 25.9683
21.3 26.0061
21.325 26.044
21.35 26.0818
21.375 26.1197
21.4 26.1575
21.425 26.1954
21.45 26.2332
21.475 26.2711
21.5 26.3089
21.525 26.3468
21.55 26.3846
21.575 26.4224
21.6 26.4603
21.625 26.4981
21.65 26.536
21.675 26.5738
21.7 26.6117
21.725 26.6495
21.75 26.6874
21.775 26.7252
21.8 26.7631
21.825 26.8009
21.85 26.8387
21.875 26.8766
21.9 26.9144
21.925 26.9522
21.95 26.9901
21.975 27.0279
22 27.0658
22.025 27.1036
22.05 27.1414
22.075 27.1793
22.1 27.2171
22.125 27.2549
22.15 27.2928
22.175 27.3306
22.2 27.3685
22.225 27.4063
22.25 27.4441
22.275 27.482
22.3 27.5198
22.325 27.5576
22.35 27.5954
22.375 27.6333
22.4 27.6711
22.425 27.7089
22.45 27.7468
22.475 27.7846
22.5 27.8224
22.525 27.8603
22.55 27.8981
22.575 27.9359
22.6 27.9737
22.625 28.0116
22.65 28.0494
22.675 28.0872
22.7 28.1251
22.725 28.1629
22.75 28.2007
22.775 28.2385
22.8 28.2764
22.825 28.3142
22.85 28.352
22.875 28.3898
22.9 28.4277
22.925 28.4655
22.95 28.5033
22.975 28.5411
23 28.579
23.025 28.6168
23.05 28.6546
23.075 28.6924
23.1 28.7303
23.125 28.7681
23.15 28.8059
23.175 28.8438
23.2 28.8816
23.225 28.9194
23.25 28.9572
23.275 28.9951
23.3 29.0329
23.325 29.0707
23.35 29.1085
23.375 29.1464
23.4 29.1842
23.425 29.222
23.45 29.2598
23.475 29.2977
23.5 29.3355
23.525 29.3733
23.55 29.4111
23.575 29.449
23.6 29.4868
23.625 29.5246
23.65 29.5624
23.675 29.6003
23.7 29.6381
23.725 29.6759
23.75 29.7137
23.775 29.7516
23.8 29.7894
23.825 29.8272
23.85 29.865
23.875 29.9028
23.9 29.9407
23.925 29.9785
23.95 30.0163
23.975 30.0541
24 30.092
24.025 30.1298
24.05 30.1676
24.075 30.2054
24.1 30.2432
24.125 30.2811
24.15 30.3189
24.175 30.3567
24.2 30.3945
24.225 30.4323
24.25 30.4702
24.275 30.508
24.3 30.5458
24.325 30.5836
24.35 30.6215
24.375 30.6593
24.4 30.6971
24.425 30.7349
24.45 30.7727
24.475 30.8105
24.5 30.8484
24.525 30.8862
24.55 30.924
24.575 30.9618
24.6 30.9996
24.625 31.0375
24.65 31.0753
24.675 31.1131
24.7 31.1509
24.725 31.1887
24.75 31.2265
24.775 31.2644
24.8 31.3022
24.825 31.34
24.85 31.3778
24.875 31.4156
24.9 31.4534
24.925 31.4912
24.95 31.5291
24.975 31.5669
25 31.6047
25.025 31.6425
25.05 31.6803
25.075 31.7181
25.1 31.7559
25.125 31.7937
25.15 31.8316
25.175 31.8694
25.2 31.9072
25.225 31.945
25.25 31.9828
25.275 32.0206
25.3 32.0584
25.325 32.0962
25.35 32.134
25.375 32.1718
25.4 32.2096
25.425 32.2475
25.45 32.2853
25.475 32.3231
25.5 32.3609
25.525 32.3987
25.55 32.4365
25.575 32.4743
25.6 32.5121
25.625 32.5499
25.65 32.5877
25.675 32.6255
25.7 32.6633
25.725 32.7011
25.75 32.739
25.775 32.7767
25.8 32.8146
25.825 32.8523
25.85 32.8901
25.875 32.9279
25.9 32.9657
25.925 33.0035
25.95 33.0413
25.975 33.0791
26 33.1169
26.025 33.1548
26.05 33.1926
26.075 33.2304
26.1 33.2682
26.125 33.306
26.15 33.3438
26.175 33.3816
26.2 33.4194
26.225 33.4572
26.25 33.495
26.275 33.5328
26.3 33.5706
26.325 33.6084
26.35 33.6462
26.375 33.684
26.4 33.7218
26.425 33.7596
26.45 33.7974
26.475 33.8351
26.5 33.8729
26.525 33.9107
26.55 33.9485
26.575 33.9863
26.6 34.0241
26.625 34.0619
26.65 34.0997
26.675 34.1375
26.7 34.1753
26.725 34.2131
26.75 34.2509
26.775 34.2887
26.8 34.3265
26.825 34.3643
26.85 34.4021
26.875 34.4399
26.9 34.4777
26.925 34.5155
26.95 34.5533
26.975 34.5911
27 34.6288
27.025 34.6666
27.05 34.7044
27.075 34.7422
27.1 34.78
27.125 34.8178
27.15 34.8556
27.175 34.8934
27.2 34.9312
27.225 34.969
27.25 35.0068
27.275 35.0446
27.3 35.0823
27.325 35.1201
27.35 35.1579
27.375 35.1957
27.4 35.2335
27.425 35.2713
27.45 35.3091
27.475 35.3469
27.5 35.3847
27.525 35.4224
27.55 35.4602
27.575 35.498
27.6 35.5358
27.625 35.5736
27.65 35.6114
27.675 35.6492
27.7 35.687
27.725 35.7247
27.75 35.7625
27.775 35.8003
27.8 35.8381
27.825 35.8759
27.85 35.9137
27.875 35.9515
27.9 35.9892
27.925 36.027
27.95 36.0648
27.975 36.1026
28 36.1404
28.025 36.1782
28.05 36.2159
28.075 36.2537
28.1 36.2915
28.125 36.3293
28.15 36.3671
28.175 36.4049
28.2 36.4426
28.225 36.4804
28.25 36.5182
28.275 36.556
28.3 36.5938
28.325 36.6316
28.35 36.6693
28.375 36.7071
28.4 36.7449
28.425 36.7827
28.45 36.8205
28.475 36.8583
28.5 36.8961
28.525 36.9338
28.55 36.9716
28.575 37.0094
28.6 37.0472
28.625 37.085
28.65 37.1228
28.675 37.1606
28.7 37.1983
28.725 37.2361
28.75 37.2739
28.775 37.3117
28.8 37.3495
28.825 37.3872
28.85 37.425
28.875 37.4628
28.9 37.5006
28.925 37.5384
28.95 37.5761
28.975 37.6139
29 37.6517
29.025 37.6895
29.05 37.7273
29.075 37.765
29.1 37.8028
29.125 37.8406
29.15 37.8784
29.175 37.9162
29.2 37.9539
29.225 37.9917
29.25 38.0295
29.275 38.0673
29.3 38.1051
29.325 38.1428
29.35 38.1806
29.375 38.2184
29.4 38.2562
29.425 38.2939
29.45 38.3317
29.475 38.3695
29.5 38.4073
29.525 38.4451
29.55 38.4828
29.575 38.5206
29.6 38.5584
29.625 38.5962
29.65 38.6339
29.675 38.6717
29.7 38.7095
29.725 38.7473
29.75 38.785
29.775 38.8228
29.8 38.8606
29.825 38.8984
29.85 38.9361
29.875 38.9739
29.9 39.0117
29.925 39.0495
29.95 39.0873
29.975 39.125
30 39.1628
30.025 39.2006
30.05 39.2384
30.075 39.2762
30.1 39.3139
30.125 39.3517
30.15 39.3895
30.175 39.4273
30.2 39.4651
30.225 39.5028
30.25 39.5406
30.275 39.5784
30.3 39.6162
30.325 39.654
30.35 39.6917
30.375 39.7295
30.4 39.7673
30.425 39.8051
30.45 39.8428
30.475 39.8806
30.5 39.9184
30.525 39.9562
30.55 39.9939
30.575 40.0317
30.6 40.0695
30.625 40.1073
30.65 40.145
30.675 40.1828
30.7 40.2206
30.725 40.2584
30.75 40.2962
30.775 40.3339
30.8 40.3717
30.825 40.4095
30.85 40.4473
30.875 40.4851
30.9 40.5228
30.925 40.5606
30.95 40.5984
30.975 40.6362
31 40.674
31.025 40.7117
31.05 40.7495
31.075 40.7873
31.1 40.8251
31.125 40.8629
31.15 40.9006
31.175 40.9384
31.2 40.9762
31.225 41.014
31.25 41.0517
31.275 41.0895
31.3 41.1273
31.325 41.165
31.35 41.2028
31.375 41.2406
31.4 41.2784
31.425 41.3162
31.45 41.3539
31.475 41.3917
31.5 41.4295
31.525 41.4672
31.55 41.505
31.575 41.5428
31.6 41.5806
31.625 41.6184
31.65 41.6561
31.675 41.6939
31.7 41.7317
31.725 41.7695
31.75 41.8072
31.775 41.845
31.8 41.8828
31.825 41.9206
31.85 41.9583
31.875 41.9961
31.9 42.0339
31.925 42.0717
31.95 42.1094
31.975 42.1472
32 42.185
32.025 42.2227
32.05 42.2605
32.075 42.2983
32.1 42.3361
32.125 42.3738
32.15 42.4116
32.175 42.4494
32.2 42.4872
32.225 42.5249
32.25 42.5627
32.275 42.6005
32.3 42.6382
32.325 42.676
32.35 42.7138
32.375 42.7516
32.4 42.7893
32.425 42.8271
32.45 42.8649
32.475 42.9026
32.5 42.9404
32.525 42.9782
32.55 43.0159
32.575 43.0537
32.6 43.0915
32.625 43.1293
32.65 43.167
32.675 43.2048
32.7 43.2426
32.725 43.2803
32.75 43.3181
32.775 43.3559
32.8 43.3936
32.825 43.4314
32.85 43.4692
32.875 43.5069
32.9 43.5447
32.925 43.5825
32.95 43.6203
32.975 43.658
33 43.6958
33.025 43.7336
33.05 43.7713
33.075 43.8091
33.1 43.8469
33.125 43.8846
33.15 43.9224
33.175 43.9602
33.2 43.9979
33.225 44.0357
33.25 44.0735
33.275 44.1112
33.3 44.149
33.325 44.1868
33.35 44.2245
33.375 44.2623
33.4 44.3001
33.425 44.3378
33.45 44.3756
33.475 44.4134
33.5 44.4511
33.525 44.4889
33.55 44.5267
33.575 44.5644
33.6 44.6022
33.625 44.64
33.65 44.6777
33.675 44.7155
33.7 44.7533
33.725 44.791
33.75 44.8288
33.775 44.8665
33.8 44.9043
33.825 44.9421
33.85 44.9798
33.875 45.0176
33.9 45.0554
33.925 45.0931
33.95 45.1309
33.975 45.1687
34 45.2064
34.025 45.2442
34.05 45.282
34.075 45.3197
34.1 45.3575
34.125 45.3953
34.15 45.433
34.175 45.4708
34.2 45.5086
34.225 45.5464
34.25 45.5841
34.275 45.6219
34.3 45.6596
34.325 45.6974
34.35 45.7352
34.375 45.7729
34.4 45.8107
34.425 45.8485
34.45 45.8862
34.475 45.924
34.5 45.9618
34.525 45.9995
34.55 46.0373
34.575 46.0751
34.6 46.1128
34.625 46.1506
34.65 46.1884
34.675 46.2262
34.7 46.2639
34.725 46.3017
34.75 46.3395
34.775 46.3773
34.8 46.415
34.825 46.4528
34.85 46.4906
34.875 46.5284
34.9 46.5661
34.925 46.6039
34.95 46.6417
34.975 46.6795
35 46.7172
35.025 46.755
35.05 46.7928
35.075 46.8306
35.1 46.8683
35.125 46.9061
35.15 46.9439
35.175 46.9817
35.2 47.0194
35.225 47.0572
35.25 47.095
35.275 47.1328
35.3 47.1705
35.325 47.2083
35.35 47.2461
35.375 47.2839
35.4 47.3216
35.425 47.3594
35.45 47.3972
35.475 47.435
35.5 47.4727
35.525 47.5105
35.55 47.5483
35.575 47.5861
35.6 47.6239
35.625 47.6616
35.65 47.6994
35.675 47.7372
35.7 47.775
35.725 47.8127
35.75 47.8505
35.775 47.8883
35.8 47.9261
35.825 47.9638
35.85 48.0016
35.875 48.0394
35.9 48.0772
35.925 48.1149
35.95 48.1527
35.975 48.1905
36 48.2283
36.025 48.2661
36.05 48.3038
36.075 48.3416
36.1 48.3794
36.125 48.4172
36.15 48.4549
36.175 48.4927
36.2 48.5305
36.225 48.5683
36.25 48.6061
36.275 48.6438
36.3 48.6816
36.325 48.7194
36.35 48.7572
36.375 48.7949
36.4 48.8327
36.425 48.8705
36.45 48.9083
36.475 48.9461
36.5 48.9838
36.525 49.0216
36.55 49.0594
36.575 49.0972
36.6 49.135
36.625 49.1727
36.65 49.2105
36.675 49.2483
36.7 49.2861
36.725 49.3239
36.75 49.3616
36.775 49.3994
36.8 49.4372
36.825 49.475
36.85 49.5128
36.875 49.5505
36.9 49.5883
36.925 49.6261
36.95 49.6639
36.975 49.7017
37 49.7394
37.025 49.7772
37.05 49.815
37.075 49.8528
37.1 49.8905
37.125 49.9283
37.15 49.9661
37.175 50.0039
37.2 50.0416
37.225 50.0794
37.25 50.1172
37.275 50.155
37.3 50.1928
37.325 50.2305
37.35 50.2683
37.375 50.3061
37.4 50.3439
37.425 50.3816
37.45 50.4194
37.475 50.4572
37.5 50.495
37.525 50.5327
37.55 50.5705
37.575 50.6083
37.6 50.6461
37.625 50.6838
37.65 50.7216
37.675 50.7594
37.7 50.7972
37.725 50.8349
37.75 50.8727
37.775 50.9105
37.8 50.9483
37.825 50.986
37.85 51.0238
37.875 51.0616
37.9 51.0994
37.925 51.1371
37.95 51.1749
37.975 51.2127
38 51.2505
38.025 51.2883
38.05 51.326
38.075 51.3638
38.1 51.4016
38.125 51.4394
38.15 51.4771
38.175 51.5149
38.2 51.5527
38.225 51.5904
38.25 51.6282
38.275 51.666
38.3 51.7038
38.325 51.7415
38.35 51.7793
38.375 51.8171
38.4 51.8548
38.425 51.8926
38.45 51.9304
38.475 51.9682
38.5 52.0059
38.525 52.0437
38.55 52.0815
38.575 52.1193
38.6 52.157
38.625 52.1948
38.65 52.2326
38.675 52.2703
38.7 52.3081
38.725 52.3459
38.75 52.3836
38.775 52.4214
38.8 52.4592
38.825 52.4969
38.85 52.5347
38.875 52.5725
38.9 52.6103
38.925 52.648
38.95 52.6858
38.975 52.7236
39 52.7613
39.025 52.7991
39.05 52.8369
39.075 52.8746
39.1 52.9124
39.125 52.9502
39.15 52.988
39.175 53.0257
39.2 53.0635
39.225 53.1013
39.25 53.139
39.275 53.1768
39.3 53.2146
39.325 53.2524
39.35 53.2901
39.375 53.3279
39.4 53.3657
39.425 53.4034
39.45 53.4412
39.475 53.479
39.5 53.5167
39.525 53.5545
39.55 53.5923
39.575 53.6301
39.6 53.6678
39.625 53.7056
39.65 53.7434
39.675 53.7811
39.7 53.8189
39.725 53.8567
39.75 53.8945
39.775 53.9322
39.8 53.97
39.825 54.0078
39.85 54.0455
39.875 54.0833
39.9 54.1211
39.925 54.1588
39.95 54.1966
39.975 54.2344
40 54.2721
40.025 54.3099
40.05 54.3477
40.075 54.3855
40.1 54.4232
40.125 54.461
40.15 54.4988
40.175 54.5365
40.2 54.5743
40.225 54.6121
40.25 54.6499
40.275 54.6876
40.3 54.7254
40.325 54.7632
40.35 54.8009
40.375 54.8387
40.4 54.8765
40.425 54.9142
40.45 54.952
40.475 54.9898
40.5 55.0275
40.525 55.0653
40.55 55.1031
40.575 55.1409
40.6 55.1786
40.625 55.2164
40.65 55.2541
40.675 55.2919
40.7 55.3297
40.725 55.3674
40.75 55.4052
40.775 55.443
40.8 55.4808
40.825 55.5185
40.85 55.5563
40.875 55.5941
40.9 55.6318
40.925 55.6696
40.95 55.7074
40.975 55.7451
41 55.7829
41.025 55.8207
41.05 55.8584
41.075 55.8962
41.1 55.934
41.125 55.9717
41.15 56.0095
41.175 56.0473
41.2 56.085
41.225 56.1228
41.25 56.1606
41.275 56.1983
41.3 56.2361
41.325 56.2738
41.35 56.3116
41.375 56.3494
41.4 56.3871
41.425 56.4249
41.45 56.4627
41.475 56.5004
41.5 56.5382
41.525 56.576
41.55 56.6137
41.575 56.6515
41.6 56.6893
41.625 56.727
41.65 56.7648
41.675 56.8026
41.7 56.8404
41.725 56.8781
41.75 56.9159
41.775 56.9537
41.8 56.9914
41.825 57.0292
41.85 57.067
41.875 57.1047
41.9 57.1425
41.925 57.1803
41.95 57.218
41.975 57.2558
42 57.2936
42.025 57.3313
42.05 57.3691
42.075 57.4069
42.1 57.4446
42.125 57.4824
42.15 57.5202
42.175 57.558
42.2 57.5957
42.225 57.6335
42.25 57.6713
42.275 57.709
42.3 57.7468
42.325 57.7846
42.35 57.8224
42.375 57.8601
42.4 57.8979
42.425 57.9357
42.45 57.9734
42.475 58.0112
42.5 58.049
42.525 58.0867
42.55 58.1245
42.575 58.1623
42.6 58.2
42.625 58.2378
42.65 58.2755
42.675 58.3133
42.7 58.3511
42.725 58.3888
42.75 58.4266
42.775 58.4643
42.8 58.5021
42.825 58.5398
42.85 58.5776
42.875 58.6154
42.9 58.6531
42.925 58.6909
42.95 58.7286
42.975 58.7664
43 58.8041
43.025 58.8419
43.05 58.8797
43.075 58.9174
43.1 58.9552
43.125 58.9929
43.15 59.0307
43.175 59.0685
43.2 59.1062
43.225 59.144
43.25 59.1817
43.275 59.2195
43.3 59.2573
43.325 59.295
43.35 59.3328
43.375 59.3705
43.4 59.4083
43.425 59.4461
43.45 59.4838
43.475 59.5216
43.5 59.5593
43.525 59.5971
43.55 59.6349
43.575 59.6726
43.6 59.7104
43.625 59.7481
43.65 59.7859
43.675 59.8237
43.7 59.8614
43.725 59.8992
43.75 59.9369
43.775 59.9747
43.8 60.0125
43.825 60.0502
43.85 60.088
43.875 60.1258
43.9 60.1635
43.925 60.2013
43.95 60.239
43.975 60.2768
44 60.3146
44.025 60.3523
44.05 60.3901
44.075 60.4278
44.1 60.4656
44.125 60.5034
44.15 60.5411
44.175 60.5789
44.2 60.6166
44.225 60.6544
44.25 60.6922
44.275 60.7299
44.3 60.7677
44.325 60.8054
44.35 60.8432
44.375 60.8809
44.4 60.9187
44.425 60.9565
44.45 60.9942
44.475 61.032
44.5 61.0697
44.525 61.1075
44.55 61.1453
44.575 61.183
44.6 61.2208
44.625 61.2586
44.65 61.2963
44.675 61.3341
44.7 61.3718
44.725 61.4096
44.75 61.4474
44.775 61.4851
44.8 61.5229
44.825 61.5607
44.85 61.5984
44.875 61.6362
44.9 61.6739
44.925 61.7117
44.95 61.7495
44.975 61.7872
45 61.825
45.025 61.8628
45.05 61.9005
45.075 61.9383
45.1 61.9761
45.125 62.0138
45.15 62.0516
45.175 62.0894
45.2 62.1271
45.225 62.1649
45.25 62.2026
45.275 62.2404
45.3 62.2782
45.325 62.3159
45.35 62.3537
45.375 62.3915
45.4 62.4292
45.425 62.467
45.45 62.5048
45.475 62.5425
45.5 62.5803
45.525 62.6181
45.55 62.6558
45.575 62.6936
45.6 62.7313
45.625 62.7691
45.65 62.8069
45.675 62.8446
45.7 62.8824
45.725 62.9201
45.75 62.9579
45.775 62.9957
45.8 63.0334
45.825 63.0712
45.85 63.1089
45.875 63.1467
45.9 63.1845
45.925 63.2222
45.95 63.26
45.975 63.2977
46 63.3355
46.025 63.3733
46.05 63.411
46.075 63.4488
46.1 63.4865
46.125 63.5243
46.15 63.5621
46.175 63.5998
46.2 63.6376
46.225 63.6753
46.25 63.7131
46.275 63.7508
46.3 63.7886
46.325 63.8264
46.35 63.8641
46.375 63.9019
46.4 63.9396
46.425 63.9774
46.45 64.0151
46.475 64.0529
46.5 64.0906
46.525 64.1284
46.55 64.1662
46.575 64.2039
46.6 64.2417
46.625 64.2794
46.65 64.3172
46.675 64.3549
46.7 64.3927
46.725 64.4305
46.75 64.4682
46.775 64.506
46.8 64.5437
46.825 64.5815
46.85 64.6192
46.875 64.657
46.9 64.6948
46.925 64.7325
46.95 64.7703
46.975 64.808
47 64.8458
47.025 64.8836
47.05 64.9213
47.075 64.9591
47.1 64.9968
47.125 65.0346
47.15 65.0723
47.175 65.1101
47.2 65.1479
47.225 65.1856
47.25 65.2234
47.275 65.2611
47.3 65.2989
47.325 65.3366
47.35 65.3744
47.375 65.4121
47.4 65.4499
47.425 65.4877
47.45 65.5254
47.475 65.5632
47.5 65.6009
47.525 65.6387
47.55 65.6764
47.575 65.7142
47.6 65.752
47.625 65.7897
47.65 65.8275
47.675 65.8652
47.7 65.903
47.725 65.9407
47.75 65.9785
47.775 66.0163
47.8 66.054
47.825 66.0918
47.85 66.1295
47.875 66.1673
47.9 66.205
47.925 66.2428
47.95 66.2805
47.975 66.3183
48 66.3561
48.025 66.3938
48.05 66.4316
48.075 66.4693
48.1 66.5071
48.125 66.5448
48.15 66.5826
48.175 66.6204
48.2 66.6581
48.225 66.6959
48.25 66.7336
48.275 66.7714
48.3 66.8091
48.325 66.8469
48.35 66.8847
48.375 66.9224
48.4 66.9602
48.425 66.9979
48.45 67.0357
48.475 67.0734
48.5 67.1112
48.525 67.149
48.55 67.1867
48.575 67.2245
48.6 67.2622
48.625 67.3
48.65 67.3377
48.675 67.3755
48.7 67.4133
48.725 67.451
48.75 67.4888
48.775 67.5265
48.8 67.5643
48.825 67.602
48.85 67.6398
48.875 67.6775
48.9 67.7153
48.925 67.753
48.95 67.7908
48.975 67.8285
49 67.8663
49.025 67.904
49.05 67.9418
49.075 67.9796
49.1 68.0173
49.125 68.0551
49.15 68.0928
49.175 68.1306
49.2 68.1683
49.225 68.2061
49.25 68.2438
49.275 68.2816
49.3 68.3193
49.325 68.3571
49.35 68.3948
49.375 68.4326
49.4 68.4703
49.425 68.5081
49.45 68.5458
49.475 68.5836
49.5 68.6213
49.525 68.6591
49.55 68.6969
49.575 68.7346
49.6 68.7724
49.625 68.8101
49.65 68.8479
49.675 68.8856
49.7 68.9234
49.725 68.9611
49.75 68.9989
49.775 69.0366
49.8 69.0744
49.825 69.1121
49.85 69.1499
49.875 69.1876
49.9 69.2254
49.925 69.2631
49.95 69.3009
49.975 69.3386
50 69.3764
50.025 69.4141
50.05 69.4519
50.075 69.4896
50.1 69.5274
50.125 69.5652
50.15 69.6029
50.175 69.6407
50.2 69.6784
50.225 69.7162
50.25 69.7539
50.275 69.7917
50.3 69.8294
50.325 69.8672
50.35 69.9049
50.375 69.9427
50.4 69.9805
50.425 70.0182
50.45 70.056
50.475 70.0937
50.5 70.1315
50.525 70.1692
50.55 70.207
50.575 70.2447
50.6 70.2825
50.625 70.3202
50.65 70.358
50.675 70.3958
50.7 70.4335
50.725 70.4713
50.75 70.509
50.775 70.5468
50.8 70.5845
50.825 70.6223
50.85 70.66
50.875 70.6978
50.9 70.7355
50.925 70.7733
50.95 70.811
50.975 70.8488
51 70.8865
51.025 70.9243
51.05 70.9621
51.075 70.9998
51.1 71.0376
51.125 71.0753
51.15 71.1131
51.175 71.1508
51.2 71.1886
51.225 71.2263
51.25 71.2641
51.275 71.3019
51.3 71.3396
51.325 71.3774
51.35 71.4151
51.375 71.4529
51.4 71.4906
51.425 71.5284
51.45 71.5662
51.475 71.6039
51.5 71.6417
51.525 71.6794
51.55 71.7172
51.575 71.7549
51.6 71.7927
51.625 71.8305
51.65 71.8682
51.675 71.906
51.7 71.9437
51.725 71.9815
51.75 72.0192
51.775 72.057
51.8 72.0947
51.825 72.1325
51.85 72.1703
51.875 72.208
51.9 72.2458
51.925 72.2835
51.95 72.3213
51.975 72.359
52 72.3968
52.025 72.4345
52.05 72.4723
52.075 72.5101
52.1 72.5478
52.125 72.5856
52.15 72.6233
52.175 72.6611
52.2 72.6989
52.225 72.7366
52.25 72.7744
52.275 72.8121
52.3 72.8499
52.325 72.8877
52.35 72.9254
52.375 72.9632
52.4 73.0009
52.425 73.0387
52.45 73.0764
52.475 73.1142
52.5 73.152
52.525 73.1897
52.55 73.2275
52.575 73.2652
52.6 73.303
52.625 73.3407
52.65 73.3785
52.675 73.4163
52.7 73.454
52.725 73.4918
52.75 73.5295
52.775 73.5673
52.8 73.6051
52.825 73.6428
52.85 73.6806
52.875 73.7183
52.9 73.7561
52.925 73.7938
52.95 73.8316
52.975 73.8694
53 73.9071
53.025 73.9449
53.05 73.9826
53.075 74.0204
53.1 74.0581
53.125 74.0959
53.15 74.1337
53.175 74.1714
53.2 74.2092
53.225 74.2469
53.25 74.2847
53.275 74.3225
53.3 74.3602
53.325 74.398
53.35 74.4357
53.375 74.4735
53.4 74.5113
53.425 74.549
53.45 74.5868
53.475 74.6245
53.5 74.6623
53.525 74.7
53.55 74.7378
53.575 74.7756
53.6 74.8133
53.625 74.8511
53.65 74.8888
53.675 74.9266
53.7 74.9644
53.725 75.0021
53.75 75.0399
53.775 75.0776
53.8 75.1154
53.825 75.1531
53.85 75.1909
53.875 75.2287
53.9 75.2664
53.925 75.3042
53.95 75.3419
53.975 75.3797
54 75.4175
54.025 75.4552
54.05 75.493
54.075 75.5307
54.1 75.5685
54.125 75.6062
54.15 75.644
54.175 75.6818
54.2 75.7195
54.225 75.7573
54.25 75.795
54.275 75.8328
54.3 75.8706
54.325 75.9083
54.35 75.9461
54.375 75.9838
54.4 76.0216
54.425 76.0593
54.45 76.0971
54.475 76.1348
54.5 76.1726
54.525 76.2104
54.55 76.2481
54.575 76.2859
54.6 76.3236
54.625 76.3614
54.65 76.3991
54.675 76.4369
54.7 76.4746
54.725 76.5124
54.75 76.5502
54.775 76.5879
54.8 76.6257
54.825 76.6634
54.85 76.7012
54.875 76.7389
54.9 76.7767
54.925 76.8144
54.95 76.8522
54.975 76.8899
55 76.9277
55.025 76.9655
55.05 77.0032
55.075 77.041
55.1 77.0787
55.125 77.1165
55.15 77.1542
55.175 77.192
55.2 77.2297
55.225 77.2675
55.25 77.3052
55.275 77.343
55.3 77.3808
55.325 77.4185
55.35 77.4563
55.375 77.494
55.4 77.5318
55.425 77.5695
55.45 77.6073
55.475 77.6451
55.5 77.6828
55.525 77.7206
55.55 77.7583
55.575 77.7961
55.6 77.8339
55.625 77.8716
55.65 77.9094
55.675 77.9471
55.7 77.9849
55.725 78.0226
55.75 78.0604
55.775 78.0981
55.8 78.1359
55.825 78.1736
55.85 78.2114
55.875 78.2491
55.9 78.2869
55.925 78.3246
55.95 78.3624
55.975 78.4001
56 78.4379
56.025 78.4756
56.05 78.5134
56.075 78.5512
56.1 78.5889
56.125 78.6267
56.15 78.6644
56.175 78.7022
56.2 78.7399
56.225 78.7777
56.25 78.8154
56.275 78.8532
56.3 78.8909
56.325 78.9287
56.35 78.9664
56.375 79.0042
56.4 79.042
56.425 79.0797
56.45 79.1175
56.475 79.1552
56.5 79.193
56.525 79.2307
56.55 79.2685
56.575 79.3062
56.6 79.344
56.625 79.3817
56.65 79.4195
56.675 79.4573
56.7 79.495
56.725 79.5328
56.75 79.5705
56.775 79.6083
56.8 79.646
56.825 79.6838
56.85 79.7215
56.875 79.7593
56.9 79.797
56.925 79.8348
56.95 79.8726
56.975 79.9103
57 79.9481
57.025 79.9858
57.05 80.0236
57.075 80.0613
57.1 80.0991
57.125 80.1369
57.15 80.1746
57.175 80.2124
57.2 80.2501
57.225 80.2879
57.25 80.3256
57.275 80.3634
57.3 80.4011
57.325 80.4389
57.35 80.4766
57.375 80.5144
57.4 80.5522
57.425 80.5899
57.45 80.6277
57.475 80.6654
57.5 80.7032
57.525 80.7409
57.55 80.7787
57.575 80.8165
57.6 80.8542
57.625 80.892
57.65 80.9297
57.675 80.9675
57.7 81.0052
57.725 81.043
57.75 81.0808
57.775 81.1185
57.8 81.1563
57.825 81.194
57.85 81.2318
57.875 81.2695
57.9 81.3073
57.925 81.345
57.95 81.3828
57.975 81.4206
58 81.4583
58.025 81.4961
58.05 81.5338
58.075 81.5716
58.1 81.6093
58.125 81.6471
58.15 81.6848
58.175 81.7226
58.2 81.7603
58.225 81.7981
58.25 81.8359
58.275 81.8736
58.3 81.9114
58.325 81.9491
58.35 81.9869
58.375 82.0246
58.4 82.0624
58.425 82.1002
58.45 82.1379
58.475 82.1757
58.5 82.2134
58.525 82.2512
58.55 82.2889
58.575 82.3267
58.6 82.3644
58.625 82.4022
58.65 82.44
58.675 82.4777
58.7 82.5155
58.725 82.5532
58.75 82.591
58.775 82.6287
58.8 82.6665
58.825 82.7042
58.85 82.742
58.875 82.7797
58.9 82.8175
58.925 82.8552
58.95 82.893
58.975 82.9308
59 82.9685
59.025 83.0063
59.05 83.044
59.075 83.0818
59.1 83.1195
59.125 83.1573
59.15 83.195
59.175 83.2328
59.2 83.2706
59.225 83.3083
59.25 83.3461
59.275 83.3838
59.3 83.4216
59.325 83.4593
59.35 83.4971
59.375 83.5349
59.4 83.5726
59.425 83.6104
59.45 83.6481
59.475 83.6859
59.5 83.7236
59.525 83.7614
59.55 83.7991
59.575 83.8369
59.6 83.8746
59.625 83.9124
59.65 83.9502
59.675 83.9879
59.7 84.0257
59.725 84.0634
59.75 84.1012
59.775 84.1389
59.8 84.1767
59.825 84.2144
59.85 84.2522
59.875 84.2899
59.9 84.3277
59.925 84.3655
59.95 84.4032
59.975 84.441
60 84.4787
60.025 84.5165
60.05 84.5542
60.075 84.592
60.1 84.6297
60.125 84.6675
60.15 84.7052
60.175 84.743
60.2 84.7808
60.225 84.8185
60.25 84.8563
60.275 84.894
60.3 84.9318
60.325 84.9695
60.35 85.0073
60.375 85.045
60.4 85.0828
60.425 85.1205
60.45 85.1583
60.475 85.1961
60.5 85.2338
60.525 85.2716
60.55 85.3093
60.575 85.3471
60.6 85.3848
60.625 85.4226
60.65 85.4603
60.675 85.4981
60.7 85.5358
60.725 85.5736
60.75 85.6113
60.775 85.6491
60.8 85.6869
60.825 85.7246
60.85 85.7624
60.875 85.8001
60.9 85.8379
60.925 85.8756
60.95 85.9134
60.975 85.9511
61 85.9889
61.025 86.0266
61.05 86.0644
61.075 86.1021
61.1 86.1399
61.125 86.1777
61.15 86.2154
61.175 86.2532
61.2 86.2909
61.225 86.3287
61.25 86.3664
61.275 86.4042
61.3 86.4419
61.325 86.4797
61.35 86.5174
61.375 86.5552
61.4 86.5929
61.425 86.6307
61.45 86.6685
61.475 86.7062
61.5 86.744
61.525 86.7817
61.55 86.8195
61.575 86.8572
61.6 86.895
61.625 86.9327
61.65 86.9705
61.675 87.0082
61.7 87.046
61.725 87.0837
61.75 87.1215
61.775 87.1593
61.8 87.197
61.825 87.2348
61.85 87.2725
61.875 87.3103
61.9 87.348
61.925 87.3858
61.95 87.4235
61.975 87.4613
62 87.499
62.025 87.5368
62.05 87.5746
62.075 87.6123
62.1 87.6501
62.125 87.6878
62.15 87.7256
62.175 87.7633
62.2 87.8011
62.225 87.8388
62.25 87.8766
62.275 87.9143
62.3 87.9521
62.325 87.9898
62.35 88.0276
62.375 88.0653
62.4 88.1031
62.425 88.1409
62.45 88.1786
62.475 88.2164
62.5 88.2541
62.525 88.2919
62.55 88.3296
62.575 88.3674
62.6 88.4051
62.625 88.4429
62.65 88.4806
62.675 88.5184
62.7 88.5561
62.725 88.5939
62.75 88.6316
62.775 88.6694
62.8 88.7071
62.825 88.7449
62.85 88.7826
62.875 88.8204
62.9 88.8581
62.925 88.8959
62.95 88.9336
62.975 88.9714
63 89.0092
63.025 89.0469
63.05 89.0847
63.075 89.1224
63.1 89.1602
63.125 89.1979
63.15 89.2357
63.175 89.2734
63.2 89.3112
63.225 89.3489
63.25 89.3867
63.275 89.4244
63.3 89.4622
63.325 89.4999
63.35 89.5377
63.375 89.5754
63.4 89.6132
63.425 89.651
63.45 89.6887
63.475 89.7265
63.5 89.7642
63.525 89.802
63.55 89.8397
63.575 89.8775
63.6 89.9152
63.625 89.953
63.65 89.9908
63.675 90.0285
63.7 90.0663
63.725 90.104
63.75 90.1418
63.775 90.1795
63.8 90.2173
63.825 90.255
63.85 90.2928
63.875 90.3305
63.9 90.3683
63.925 90.406
63.95 90.4438
63.975 90.4815
64 90.5193
64.025 90.5571
64.05 90.5948
64.075 90.6326
64.1 90.6703
64.125 90.7081
64.15 90.7458
64.175 90.7836
64.2 90.8213
64.225 90.8591
64.25 90.8968
64.275 90.9346
64.3 90.9724
64.325 91.0101
64.35 91.0479
64.375 91.0856
64.4 91.1234
64.425 91.1611
64.45 91.1989
64.475 91.2366
64.5 91.2744
64.525 91.3121
64.55 91.3499
64.575 91.3876
64.6 91.4254
64.625 91.4632
64.65 91.5009
64.675 91.5387
64.7 91.5764
64.725 91.6142
64.75 91.6519
64.775 91.6897
64.8 91.7275
64.825 91.7652
64.85 91.803
64.875 91.8407
64.9 91.8785
64.925 91.9162
64.95 91.954
64.975 91.9917
65 92.0295
65.025 92.0673
65.05 92.105
65.075 92.1428
65.1 92.1805
65.125 92.2183
65.15 92.2561
65.175 92.2938
65.2 92.3316
65.225 92.3693
65.25 92.4071
65.275 92.4449
65.3 92.4826
65.325 92.5204
65.35 92.5581
65.375 92.5959
65.4 92.6336
65.425 92.6714
65.45 92.7092
65.475 92.7469
65.5 92.7847
65.525 92.8224
65.55 92.8602
65.575 92.898
65.6 92.9357
65.625 92.9735
65.65 93.0112
65.675 93.049
65.7 93.0867
65.725 93.1245
65.75 93.1623
65.775 93.2
65.8 93.2378
65.825 93.2755
65.85 93.3133
65.875 93.351
65.9 93.3888
65.925 93.4265
65.95 93.4643
65.975 93.5021
66 93.5398
66.025 93.5776
66.05 93.6153
66.075 93.6531
66.1 93.6908
66.125 93.7286
66.15 93.7664
66.175 93.8041
66.2 93.8419
66.225 93.8796
66.25 93.9174
66.275 93.9551
66.3 93.9929
66.325 94.0306
66.35 94.0684
66.375 94.1062
66.4 94.1439
66.425 94.1817
66.45 94.2194
66.475 94.2572
66.5 94.2949
66.525 94.3327
66.55 94.3705
66.575 94.4082
66.6 94.446
66.625 94.4837
66.65 94.5215
66.675 94.5592
66.7 94.597
66.725 94.6347
66.75 94.6725
66.775 94.7103
66.8 94.748
66.825 94.7858
66.85 94.8235
66.875 94.8613
66.9 94.899
66.925 94.9368
66.95 94.9745
66.975 95.0123
67 95.05
67.025 95.0878
67.05 95.1256
67.075 95.1633
67.1 95.2011
67.125 95.2388
67.15 95.2766
67.175 95.3143
67.2 95.3521
67.225 95.3898
67.25 95.4276
67.275 95.4653
67.3 95.5031
67.325 95.5409
67.35 95.5786
67.375 95.6164
67.4 95.6541
67.425 95.6919
67.45 95.7296
67.475 95.7674
67.5 95.8051
67.525 95.8429
67.55 95.8807
67.575 95.9184
67.6 95.9562
67.625 95.9939
67.65 96.0317
67.675 96.0694
67.7 96.1072
67.725 96.145
67.75 96.1827
67.775 96.2205
67.8 96.2582
67.825 96.296
67.85 96.3337
67.875 96.3715
67.9 96.4093
67.925 96.447
67.95 96.4848
67.975 96.5225
68 96.5603
68.025 96.5981
68.05 96.6358
68.075 96.6736
68.1 -103.289
68.125 -103.251
68.15 -103.213
68.175 -103.175
68.2 -103.138
68.225 -103.1
68.25 -103.062
68.275 -103.024
68.3 -102.987
68.325 -102.949
68.35 -102.911
68.375 -102.873
68.4 -102.835
68.425 -102.798
68.45 -102.76
68.475 -102.722
68.5 -102.684
68.525 -102.647
68.55 -102.609
68.575 -102.571
68.6 -102.533
68.625 -102.496
68.65 -102.458
68.675 -102.42
68.7 -102.382
68.725 -102.345
68.75 -102.307
68.775 -102.269
68.8 -102.231
68.825 -102.194
68.85 -102.156
68.875 -102.118
68.9 -102.08
68.925 -102.043
68.95 -102.005
68.975 -101.967
69 -101.929
69.025 -101.891
69.05 -101.854
69.075 -101.816
69.1 -101.778
69.125 -101.74
69.15 -101.703
69.175 -101.665
69.2 -101.627
69.225 -101.589
69.25 -101.552
69.275 -101.514
69.3 -101.476
69.325 -101.438
69.35 -101.401
69.375 -101.363
69.4 -101.325
69.425 -101.287
69.45 -101.249
69.475 -101.212
69.5 -101.174
69.525 -101.136
69.55 -101.098
69.575 -101.061
69.6 -101.023
69.625 -100.985
69.65 -100.947
69.675 -100.91
69.7 -100.872
69.725 -100.834
69.75 -100.796
69.775 -100.758
69.8 -100.721
69.825 -100.683
69.85 -100.645
69.875 -100.607
69.9 -100.57
69.925 -100.532
69.95 -100.494
69.975 -100.456
70 -100.419
70.025 -100.381
70.05 -100.343
70.075 -100.305
70.1 -100.267
70.125 -100.23
70.15 -100.192
70.175 -100.154
70.2 -100.116
70.225 -100.079
70.25 -100.041
70.275 -100.003
70.3 -99.9654
70.325 -99.9276
70.35 -99.8898
70.375 -99.8521
70.4 -99.8143
70.425 -99.7765
70.45 -99.7387
70.475 -99.701
70.5 -99.6632
70.525 -99.6254
70.55 -99.5877
70.575 -99.5499
70.6 -99.5121
70.625 -99.4744
70.65 -99.4366
70.675 -99.3988
70.7 -99.3611
70.725 -99.3233
70.75 -99.2855
70.775 -99.2478
70.8 -99.21
70.825 -99.1722
70.85 -99.1345
70.875 -99.0967
70.9 -99.0589
70.925 -99.0212
70.95 -98.9834
70.975 -98.9456
71 -98.9079
71.025 -98.8701
71.05 -98.8323
71.075 -98.7945
71.1 -98.7568
71.125 -98.719
71.15 -98.6812
71.175 -98.6435
71.2 -98.6057
71.225 -98.5679
71.25 -98.5302
71.275 -98.4924
71.3 -98.4546
71.325 -98.4169
71.35 -98.3791
71.375 -98.3413
71.4 -98.3036
71.425 -98.2658
71.45 -98.228
71.475 -98.1902
71.5 -98.1525
71.525 -98.1147
71.55 -98.077
71.575 -98.0392
71.6 -98.0014
71.625 -97.9637
71.65 -97.9259
71.675 -97.8881
71.7 -97.8504
71.725 -97.8126
71.75 -97.7748
71.775 -97.7371
71.8 -97.6993
71.825 -97.6615
71.85 -97.6238
71.875 -97.586
71.9 -97.5482
71.925 -97.5105
71.95 -97.4727
71.975 -97.4349
72 -97.3972
72.025 -97.3594
72.05 -97.3216
72.075 -97.2838
72.1 -97.2461
72.125 -97.2083
72.15 -97.1705
72.175 -97.1328
72.2 -97.095
72.225 -97.0572
72.25 -97.0195
72.275 -96.9817
72.3 -96.9439
72.325 -96.9062
72.35 -96.8684
72.375 -96.8306
72.4 -96.7929
72.425 -96.7551
72.45 -96.7173
72.475 -96.6796
72.5 -96.6418
72.525 -96.604
72.55 -96.5663
72.575 -96.5285
72.6 -96.4907
72.625 -96.4529
72.65 -96.4152
72.675 -96.3774
72.7 -96.3396
72.725 -96.3019
72.75 -96.2641
72.775 -96.2263
72.8 -96.1886
72.825 -96.1508
72.85 -96.113
72.875 -96.0753
72.9 -96.0375
72.925 -95.9997
72.95 -95.962
72.975 -95.9242
73 -95.8864
73.025 -95.8486
73.05 -95.8109
73.075 -95.7731
73.1 -95.7353
73.125 -95.6976
73.15 -95.6598
73.175 -95.622
73.2 -95.5843
73.225 -95.5465
73.25 -95.5087
73.275 -95.4709
73.3 -95.4332
73.325 -95.3954
73.35 -95.3576
73.375 -95.3199
73.4 -95.2821
73.425 -95.2443
73.45 -95.2066
73.475 -95.1688
73.5 -95.131
73.525 -95.0932
73.55 -95.0555
73.575 -95.0177
73.6 -94.9799
73.625 -94.9422
73.65 -94.9044
73.675 -94.8666
73.7 -94.8289
73.725 -94.7911
73.75 -94.7533
73.775 -94.7156
73.8 -94.6778
73.825 -94.64
73.85 -94.6022
73.875 -94.5645
73.9 -94.5267
73.925 -94.4889
73.95 -94.4512
73.975 -94.4134
74 -94.3756
74.025 -94.3379
74.05 -94.3001
74.075 -94.2623
74.1 -94.2246
74.125 -94.1868
74.15 -94.149
74.175 -94.1113
74.2 -94.0735
74.225 -94.0357
74.25 -93.9979
74.275 -93.9602
74.3 -93.9224
74.325 -93.8846
74.35 -93.8469
74.375 -93.8091
74.4 -93.7713
74.425 -93.7335
74.45 -93.6958
74.475 -93.658
74.5 -93.6202
74.525 -93.5825
74.55 -93.5447
74.575 -93.5069
74.6 -93.4691
74.625 -93.4314
74.65 -93.3936
74.675 -93.3558
74.7 -93.3181
74.725 -93.2803
74.75 -93.2425
74.775 -93.2047
74.8 -93.167
74.825 -93.1292
74.85 -93.0914
74.875 -93.0537
74.9 -93.0159
74.925 -92.9781
74.95 -92.9404
74.975 -92.9026
75 -92.8648
75.025 -92.827
75.05 -92.7893
75.075 -92.7515
75.1 -92.7137
75.125 -92.6759
75.15 -92.6382
75.175 -92.6004
75.2 -92.5626
75.225 -92.5248
75.25 -92.4871
75.275 -92.4493
75.3 -92.4115
75.325 -92.3737
75.35 -92.336
75.375 -92.2982
75.4 -92.2604
75.425 -92.2226
75.45 -92.1849
75.475 -92.1471
75.5 -92.1093
75.525 -92.0716
75.55 -92.0338
75.575 -91.996
75.6 -91.9582
75.625 -91.9205
75.65 -91.8827
75.675 -91.8449
75.7 -91.8071
75.725 -91.7694
75.75 -91.7316
75.775 -91.6938
75.8 -91.656
75.825 -91.6183
75.85 -91.5805
75.875 -91.5427
75.9 -91.505
75.925 -91.4672
75.95 -91.4294
75.975 -91.3916
76 -91.3539
76.025 -91.3161
76.05 -91.2783
76.075 -91.2405
76.1 -91.2028
76.125 -91.165
76.15 -91.1272
76.175 -91.0895
76.2 -91.0517
76.225 -91.0139
76.25 -90.9761
76.275 -90.9384
76.3 -90.9006
76.325 -90.8628
76.35 -90.825
76.375 -90.7873
76.4 -90.7495
76.425 -90.7117
76.45 -90.6739
76.475 -90.6362
76.5 -90.5984
76.525 -90.5606
76.55 -90.5228
76.575 -90.4851
76.6 -90.4473
76.625 -90.4095
76.65 -90.3717
76.675 -90.334
76.7 -90.2962
76.725 -90.2584
76.75 -90.2207
76.775 -90.1829
76.8 -90.1451
76.825 -90.1073
76.85 -90.0696
76.875 -90.0318
76.9 -89.994
76.925 -89.9562
76.95 -89.9185
76.975 -89.8807
77 -89.8429
77.025 -89.8052
77.05 -89.7674
77.075 -89.7296
77.1 -89.6918
77.125 -89.6541
77.15 -89.6163
77.175 -89.5785
77.2 -89.5407
77.225 -89.503
77.25 -89.4652
77.275 -89.4274
77.3 -89.3896
77.325 -89.3519
77.35 -89.3141
77.375 -89.2763
77.4 -89.2386
77.425 -89.2008
77.45 -89.163
77.475 -89.1253
77.5 -89.0875
77.525 -89.0497
77.55 -89.0119
77.575 -88.9742
77.6 -88.9364
77.625 -88.8986
77.65 -88.8609
77.675 -88.8231
77.7 -88.7853
77.725 -88.7476
77.75 -88.7098
77.775 -88.672
77.8 -88.6343
77.825 -88.5965
77.85 -88.5587
77.875 -88.521
77.9 -88.4832
77.925 -88.4454
77.95 -88.4077
77.975 -88.3699
78 -88.3321
78.025 -88.2943
78.05 -88.2566
78.075 -88.2188
78.1 -88.181
78.125 -88.1433
78.15 -88.1055
78.175 -88.0677
78.2 -88.03
78.225 -87.9922
78.25 -87.9544
78.275 -87.9167
78.3 -87.8789
78.325 -87.8411
78.35 -87.8034
78.375 -87.7656
78.4 -87.7278
78.425 -87.69
78.45 -87.6523
78.475 -87.6145
78.5 -87.5767
78.525 -87.539
78.55 -87.5012
78.575 -87.4634
78.6 -87.4256
78.625 -87.3879
78.65 -87.3501
78.675 -87.3123
78.7 -87.2745
78.725 -87.2368
78.75 -87.199
78.775 -87.1612
78.8 -87.1235
78.825 -87.0857
78.85 -87.0479
78.875 -87.0101
78.9 -86.9724
78.925 -86.9346
78.95 -86.8968
78.975 -86.8591
79 -86.8213
79.025 -86.7835
79.05 -86.7458
79.075 -86.708
79.1 -86.6702
79.125 -86.6325
79.15 -86.5947
79.175 -86.5569
79.2 -86.5191
79.225 -86.4814
79.25 -86.4436
79.275 -86.4058
79.3 -86.3681
79.325 -86.3303
79.35 -86.2925
79.375 -86.2548
79.4 -86.217
79.425 -86.1792
79.45 -86.1415
79.475 -86.1037
79.5 -86.0659
79.525 -86.0282
79.55 -85.9904
79.575 -85.9526
79.6 -85.9148
79.625 -85.8771
79.65 -85.8393
79.675 -85.8015
79.7 -85.7638
79.725 -85.726
79.75 -85.6882
79.775 -85.6505
79.8 -85.6127
79.825 -85.5749
79.85 -85.5372
79.875 -85.4994
79.9 -85.4616
79.925 -85.4239
79.95 -85.3861
79.975 -85.3483
80 -85.3106
80.025 -85.2728
80.05 -85.235
80.075 -85.1973
80.1 -85.1595
80.125 -85.1218
80.15 -85.084
80.175 -85.0462
80.2 -85.0085
80.225 -84.9707
80.25 -84.933
80.275 -84.8952
80.3 -84.8574
80.325 -84.8197
80.35 -84.7819
80.375 -84.7442
80.4 -84.7064
80.425 -84.6686
80.45 -84.6309
80.475 -84.5931
80.5 -84.5554
80.525 -84.5176
80.55 -84.4798
80.575 -84.4421
80.6 -84.4043
80.625 -84.3665
80.65 -84.3288
80.675 -84.291
80.7 -84.2533
80.725 -84.2155
80.75 -84.1777
80.775 -84.14
80.8 -84.1022
80.825 -84.0645
80.85 -84.0267
80.875 -83.9889
80.9 -83.9512
80.925 -83.9134
80.95 -83.8757
80.975 -83.8379
81 -83.8001
81.025 -83.7624
81.05 -83.7246
81.075 -83.6869
81.1 -83.6491
81.125 -83.6113
81.15 -83.5736
81.175 -83.5358
81.2 -83.4981
81.225 -83.4603
81.25 -83.4225
81.275 -83.3848
81.3 -83.347
81.325 -83.3093
81.35 -83.2715
81.375 -83.2337
81.4 -83.196
81.425 -83.1582
81.45 -83.1205
81.475 -83.0827
81.5 -83.0449
81.525 -83.0072
81.55 -82.9694
81.575 -82.9317
81.6 -82.8939
81.625 -82.8561
81.65 -82.8184
81.675 -82.7806
81.7 -82.7429
81.725 -82.7051
81.75 -82.6673
81.775 -82.6296
81.8 -82.5918
81.825 -82.5541
81.85 -82.5163
81.875 -82.4785
81.9 -82.4408
81.925 -82.403
81.95 -82.3653
81.975 -82.3275
82 -82.2897
82.025 -82.252
82.05 -82.2142
82.075 -82.1765
82.1 -82.1387
82.125 -82.1009
82.15 -82.0632
82.175 -82.0254
82.2 -81.9877
82.225 -81.9499
82.25 -81.9122
82.275 -81.8744
82.3 -81.8366
82.325 -81.7989
82.35 -81.7611
82.375 -81.7234
82.4 -81.6856
82.425 -81.6479
82.45 -81.6101
82.475 -81.5724
82.5 -81.5346
82.525 -81.4969
82.55 -81.4591
82.575 -81.4213
82.6 -81.3836
82.625 -81.3458
82.65 -81.3081
82.675 -81.2703
82.7 -81.2326
82.725 -81.1948
82.75 -81.1571
82.775 -81.1193
82.8 -81.0816
82.825 -81.0438
82.85 -81.0061
82.875 -80.9683
82.9 -80.9306
82.925 -80.8928
82.95 -80.8551
82.975 -80.8173
83 -80.7796
83.025 -80.7418
83.05 -80.7041
83.075 -80.6663
83.1 -80.6286
83.125 -80.5908
83.15 -80.553
83.175 -80.5153
83.2 -80.4775
83.225 -80.4398
83.25 -80.402
83.275 -80.3643
83.3 -80.3265
83.325 -80.2888
83.35 -80.251
83.375 -80.2133
83.4 -80.1755
83.425 -80.1377
83.45 -80.1
83.475 -80.0622
83.5 -80.0245
83.525 -79.9867
83.55 -79.949
83.575 -79.9112
83.6 -79.8735
83.625 -79.8357
83.65 -79.798
83.675 -79.7602
83.7 -79.7225
83.725 -79.6847
83.75 -79.6469
83.775 -79.6092
83.8 -79.5714
83.825 -79.5337
83.85 -79.4959
83.875 -79.4582
83.9 -79.4204
83.925 -79.3827
83.95 -79.3449
83.975 -79.3072
84 -79.2694
84.025 -79.2317
84.05 -79.1939
84.075 -79.1562
84.1 -79.1184
84.125 -79.0807
84.15 -79.0429
84.175 -79.0051
84.2 -78.9674
84.225 -78.9296
84.25 -78.8919
84.275 -78.8541
84.3 -78.8164
84.325 -78.7786
84.35 -78.7409
84.375 -78.7031
84.4 -78.6654
84.425 -78.6276
84.45 -78.5898
84.475 -78.5521
84.5 -78.5143
84.525 -78.4766
84.55 -78.4388
84.575 -78.4011
84.6 -78.3633
84.625 -78.3256
84.65 -78.2878
84.675 -78.2501
84.7 -78.2123
84.725 -78.1745
84.75 -78.1368
84.775 -78.099
84.8 -78.0613
84.825 -78.0235
84.85 -77.9858
84.875 -77.948
84.9 -77.9103
84.925 -77.8725
84.95 -77.8348
84.975 -77.797
85 -77.7593
85.025 -77.7215
85.05 -77.6838
85.075 -77.646
85.1 -77.6082
85.125 -77.5705
85.15 -77.5327
85.175 -77.495
85.2 -77.4572
85.225 -77.4195
85.25 -77.3817
85.275 -77.344
85.3 -77.3062
85.325 -77.2685
85.35 -77.2307
85.375 -77.193
85.4 -77.1552
85.425 -77.1175
85.45 -77.0797
85.475 -77.042
85.5 -77.0042
85.525 -76.9665
85.55 -76.9287
85.575 -76.891
85.6 -76.8532
85.625 -76.8154
85.65 -76.7777
85.675 -76.7399
85.7 -76.7022
85.725 -76.6644
85.75 -76.6267
85.775 -76.5889
85.8 -76.5512
85.825 -76.5134
85.85 -76.4757
85.875 -76.4379
85.9 -76.4002
85.925 -76.3624
85.95 -76.3246
85.975 -76.2869
86 -76.2491
86.025 -76.2114
86.05 -76.1736
86.075 -76.1359
86.1 -76.0981
86.125 -76.0604
86.15 -76.0226
86.175 -75.9849
86.2 -75.9471
86.225 -75.9094
86.25 -75.8716
86.275 -75.8338
86.3 -75.7961
86.325 -75.7583
86.35 -75.7206
86.375 -75.6828
86.4 -75.6451
86.425 -75.6073
86.45 -75.5696
86.475 -75.5318
86.5 -75.4941
86.525 -75.4563
86.55 -75.4186
86.575 -75.3808
86.6 -75.3431
86.625 -75.3053
86.65 -75.2675
86.675 -75.2298
86.7 -75.192
86.725 -75.1543
86.75 -75.1165
86.775 -75.0788
86.8 -75.041
86.825 -75.0033
86.85 -74.9655
86.875 -74.9277
86.9 -74.89
86.925 -74.8522
86.95 -74.8145
86.975 -74.7767
87 -74.739
87.025 -74.7012
87.05 -74.6634
87.075 -74.6257
87.1 -74.5879
87.125 -74.5502
87.15 -74.5124
87.175 -74.4747
87.2 -74.4369
87.225 -74.3991
87.25 -74.3614
87.275 -74.3236
87.3 -74.2859
87.325 -74.2481
87.35 -74.2104
87.375 -74.1726
87.4 -74.1348
87.425 -74.0971
87.45 -74.0593
87.475 -74.0216
87.5 -73.9838
87.525 -73.9461
87.55 -73.9083
87.575 -73.8706
87.6 -73.8328
87.625 -73.795
87.65 -73.7573
87.675 -73.7195
87.7 -73.6818
87.725 -73.644
87.75 -73.6062
87.775 -73.5685
87.8 -73.5307
87.825 -73.493
87.85 -73.4552
87.875 -73.4175
87.9 -73.3797
87.925 -73.3419
87.95 -73.3042
87.975 -73.2664
88 -73.2287
88.025 -73.1909
88.05 -73.1532
88.075 -73.1154
88.1 -73.0777
88.125 -73.0399
88.15 -73.0021
88.175 -72.9644
88.2 -72.9266
88.225 -72.8889
88.25 -72.8511
88.275 -72.8134
88.3 -72.7756
88.325 -72.7378
88.35 -72.7001
88.375 -72.6623
88.4 -72.6246
88.425 -72.5868
88.45 -72.5491
88.475 -72.5113
88.5 -72.4736
88.525 -72.4358
88.55 -72.398
88.575 -72.3603
88.6 -72.3225
88.625 -72.2848
88.65 -72.247
88.675 -72.2093
88.7 -72.1715
88.725 -72.1337
88.75 -72.096
88.775 -72.0582
88.8 -72.0205
88.825 -71.9827
88.85 -71.945
88.875 -71.9072
88.9 -71.8695
88.925 -71.8317
88.95 -71.7939
88.975 -71.7562
89 -71.7184
89.025 -71.6807
89.05 -71.6429
89.075 -71.6052
89.1 -71.5674
89.125 -71.5296
89.15 -71.4919
89.175 -71.4541
89.2 -71.4164
89.225 -71.3786
89.25 -71.3409
89.275 -71.3031
89.3 -71.2653
89.325 -71.2276
89.35 -71.1898
89.375 -71.1521
89.4 -71.1143
89.425 -71.0765
89.45 -71.0388
89.475 -71.001
89.5 -70.9633
89.525 -70.9255
89.55 -70.8878
89.575 -70.85
89.6 -70.8123
89.625 -70.7745
89.65 -70.7367
89.675 -70.699
89.7 -70.6612
89.725 -70.6235
89.75 -70.5857
89.775 -70.5479
89.8 -70.5102
89.825 -70.4724
89.85 -70.4347
89.875 -70.3969
89.9 -70.3591
89.925 -70.3214
89.95 -70.2836
89.975 -70.2459
90 -70.2081
90.025 -70.1703
90.05 -70.1326
90.075 -70.0948
90.1 -70.0571
90.125 -70.0193
90.15 -69.9815
90.175 -69.9438
90.2 -69.906
90.225 -69.8683
90.25 -69.8305
90.275 -69.7927
90.3 -69.755
90.325 -69.7172
90.35 -69.6795
90.375 -69.6417
90.4 -69.6039
90.425 -69.5662
90.45 -69.5284
90.475 -69.4906
90.5 -69.4529
90.525 -69.4151
90.55 -69.3774
90.575 -69.3396
90.6 -69.3018
90.625 -69.2641
90.65 -69.2263
90.675 -69.1886
90.7 -69.1508
90.725 -69.113
90.75 -69.0753
90.775 -69.0375
90.8 -68.9997
90.825 -68.962
90.85 -68.9242
90.875 -68.8865
90.9 -68.8487
90.925 -68.8109
90.95 -68.7732
90.975 -68.7354
91 -68.6976
91.025 -68.6599
91.05 -68.6221
91.075 -68.5844
91.1 -68.5466
91.125 -68.5088
91.15 -68.4711
91.175 -68.4333
91.2 -68.3955
91.225 -68.3578
91.25 -68.32
91.275 -68.2822
91.3 -68.2445
91.325 -68.2067
91.35 -68.1689
91.375 -68.1312
91.4 -68.0934
91.425 -68.0556
91.45 -68.0179
91.475 -67.9801
91.5 -67.9423
91.525 -67.9046
91.55 -67.8668
91.575 -67.829
91.6 -67.7913
91.625 -67.7535
91.65 -67.7157
91.675 -67.678
91.7 -67.6402
91.725 -67.6024
91.75 -67.5647
91.775 -67.5269
91.8 -67.4891
91.825 -67.4514
91.85 -67.4136
91.875 -67.3758
91.9 -67.3381
91.925 -67.3003
91.95 -67.2625
91.975 -67.2247
92 -67.187
92.025 -67.1492
92.05 -67.1114
92.075 -67.0737
92.1 -67.0359
92.125 -66.9981
92.15 -66.9603
92.175 -66.9226
92.2 -66.8848
92.225 -66.847
92.25 -66.8092
92.275 -66.7715
92.3 -66.7337
92.325 -66.6959
92.35 -66.6581
92.375 -66.6204
92.4 -66.5826
92.425 -66.5448
92.45 -66.507
92.475 -66.4693
92.5 -66.4315
92.525 -66.3937
92.55 -66.3559
92.575 -66.3182
92.6 -66.2804
92.625 -66.2426
92.65 -66.2048
92.675 -66.1671
92.7 -66.1293
92.725 -66.0915
92.75 -66.0537
92.775 -66.0159
92.8 -65.9782
92.825 -65.9404
92.85 -65.9026
92.875 -65.8648
92.9 -65.8271
92.925 -65.7893
92.95 -65.7515
92.975 -65.7137
93 -65.6759
93.025 -65.6382
93.05 -65.6004
93.075 -65.5626
93.1 -65.5248
93.125 -65.487
93.15 -65.4492
93.175 -65.4115
93.2 -65.3737
93.225 -65.3359
93.25 -65.2981
93.275 -65.2603
93.3 -65.2225
93.325 -65.1848
93.35 -65.147
93.375 -65.1092
93.4 -65.0714
93.425 -65.0336
93.45 -64.9958
93.475 -64.9581
93.5 -64.9203
93.525 -64.8825
93.55 -64.8447
93.575 -64.8069
93.6 -64.7691
93.625 -64.7313
93.65 -64.6936
93.675 -64.6558
93.7 -64.618
93.725 -64.5802
93.75 -64.5424
93.775 -64.5047
93.8 -64.4669
93.825 -64.4291
93.85 -64.3913
93.875 -64.3535
93.9 -64.3157
93.925 -64.2779
93.95 -64.2402
93.975 -64.2024
94 -64.1646
94.025 -64.1268
94.05 -64.089
94.075 -64.0512
94.1 -64.0134
94.125 -63.9756
94.15 -63.9379
94.175 -63.9001
94.2 -63.8623
94.225 -63.8245
94.25 -63.7867
94.275 -63.7489
94.3 -63.7111
94.325 -63.6733
94.35 -63.6356
94.375 -63.5978
94.4 -63.56
94.425 -63.5222
94.45 -63.4844
94.475 -63.4466
94.5 -63.4088
94.525 -63.3711
94.55 -63.3333
94.575 -63.2955
94.6 -63.2577
94.625 -63.2199
94.65 -63.1821
94.675 -63.1443
94.7 -63.1065
94.725 -63.0688
94.75 -63.031
94.775 -62.9932
94.8 -62.9554
94.825 -62.9176
94.85 -62.8798
94.875 -62.842
94.9 -62.8042
94.925 -62.7665
94.95 -62.7287
94.975 -62.6909
95 -62.6531
95.025 -62.6153
95.05 -62.5775
95.075 -62.5397
95.1 -62.5019
95.125 -62.4642
95.15 -62.4264
95.175 -62.3886
95.2 -62.3508
95.225 -62.313
95.25 -62.2752
95.275 -62.2374
95.3 -62.1997
95.325 -62.1619
95.35 -62.1241
95.375 -62.0863
95.4 -62.0485
95.425 -62.0107
95.45 -61.9729
95.475 -61.9351
95.5 -61.8974
95.525 -61.8596
95.55 -61.8218
95.575 -61.784
95.6 -61.7462
95.625 -61.7084
95.65 -61.6706
95.675 -61.6328
95.7 -61.595
95.725 -61.5572
95.75 -61.5195
95.775 -61.4817
95.8 -61.4439
95.825 -61.4061
95.85 -61.3683
95.875 -61.3305
95.9 -61.2927
95.925 -61.2549
95.95 -61.2171
95.975 -61.1793
96 -61.1415
96.025 -61.1038
96.05 -61.066
96.075 -61.0282
96.1 -60.9904
96.125 -60.9526
96.15 -60.9148
96.175 -60.877
96.2 -60.8392
96.225 -60.8014
96.25 -60.7636
96.275 -60.7258
96.3 -60.688
96.325 -60.6502
96.35 -60.6124
96.375 -60.5746
96.4 -60.5368
96.425 -60.499
96.45 -60.4612
96.475 -60.4235
96.5 -60.3857
96.525 -60.3479
96.55 -60.3101
96.575 -60.2723
96.6 -60.2345
96.625 -60.1967
96.65 -60.1589
96.675 -60.1211
96.7 -60.0833
96.725 -60.0455
96.75 -60.0077
96.775 -59.9699
96.8 -59.9321
96.825 -59.8943
96.85 -59.8565
96.875 -59.8187
96.9 -59.7809
96.925 -59.7431
96.95 -59.7053
96.975 -59.6675
97 -59.6297
97.025 -59.5919
97.05 -59.5541
97.075 -59.5163
97.1 -59.4785
97.125 -59.4407
97.15 -59.4029
97.175 -59.3651
97.2 -59.3273
97.225 -59.2895
97.25 -59.2517
97.275 -59.2139
97.3 -59.176
97.325 -59.1382
97.35 -59.1004
97.375 -59.0626
97.4 -59.0248
97.425 -58.987
97.45 -58.9492
97.475 -58.9114
97.5 -58.8736
97.525 -58.8358
97.55 -58.798
97.575 -58.7602
97.6 -58.7224
97.625 -58.6846
97.65 -58.6468
97.675 -58.609
97.7 -58.5712
97.725 -58.5334
97.75 -58.4956
97.775 -58.4578
97.8 -58.42
97.825 -58.3822
97.85 -58.3443
97.875 -58.3065
97.9 -58.2687
97.925 -58.2309
97.95 -58.1931
97.975 -58.1553
98 -58.1175
98.025 -58.0797
98.05 -58.0419
98.075 -58.0041
98.1 -57.9663
98.125 -57.9285
98.15 -57.8907
98.175 -57.8529
98.2 -57.815
98.225 -57.7772
98.25 -57.7394
98.275 -57.7016
98.3 -57.6638
98.325 -57.626
98.35 -57.5882
98.375 -57.5504
98.4 -57.5125
98.425 -57.4747
98.45 -57.4369
98.475 -57.3991
98.5 -57.3613
98.525 -57.3235
98.55 -57.2857
98.575 -57.2479
98.6 -57.21
98.625 -57.1722
98.65 -57.1344
98.675 -57.0966
98.7 -57.0588
98.725 -57.021
98.75 -56.9831
98.775 -56.9453
98.8 -56.9075
98.825 -56.8697
98.85 -56.8319
98.875 -56.7941
98.9 -56.7562
98.925 -56.7184
98.95 -56.6806
98.975 -56.6428
99 -56.605
99.025 -56.5672
99.05 -56.5293
99.075 -56.4915
99.1 -56.4537
99.125 -56.4159
99.15 -56.3781
99.175 -56.3402
99.2 -56.3024
99.225 -56.2646
99.25 -56.2268
99.275 -56.189
99.3 -56.1511
99.325 -56.1133
99.35 -56.0755
99.375 -56.0377
99.4 -55.9999
99.425 -55.962
99.45 -55.9242
99.475 -55.8864
99.5 -55.8486
99.525 -55.8107
99.55 -55.7729
99.575 -55.7351
99.6 -55.6973
99.625 -55.6595
99.65 -55.6216
99.675 -55.5838
99.7 -55.546
99.725 -55.5082
99.75 -55.4703
99.775 -55.4325
99.8 -55.3947
99.825 -55.3569
99.85 -55.319
99.875 -55.2812
99.9 -55.2434
99.925 -55.2055
99.95 -55.1677
99.975 -55.1299
100 -55.0921
