# Supplementary material for: Uptake of N2O5 by aqueous aerosol unveiled using chemically accurate many-body potentials
Source: Nat Commun. 2022 Mar 10;13:1266. doi: 10.1038/s41467-022-28697-8 (PMC8913772; doi:10.1038/s41467-022-28697-8)
Supplement: Supplementary file 3 — Source Data [file 41467_2022_28697_MOESM3_ESM.zip › n2o5-uptake-data/Fig2/scattering/rep08run19/relcom_gds.dat]

0.025 12.041
0.05 12.0349
0.075 12.0288
0.1 12.0226
0.125 12.0165
0.15 12.0103
0.175 12.004
0.2 11.9978
0.225 11.9916
0.25 11.9854
0.275 11.9792
0.3 11.973
0.325 11.9667
0.35 11.9604
0.375 11.9542
0.4 11.9479
0.425 11.9416
0.45 11.9353
0.475 11.9289
0.5 11.9226
0.525 11.9163
0.55 11.9099
0.575 11.9036
0.6 11.8972
0.625 11.8908
0.65 11.8844
0.675 11.878
0.7 11.8715
0.725 11.8651
0.75 11.8586
0.775 11.8521
0.8 11.8455
0.825 11.8389
0.85 11.8323
0.875 11.8257
0.9 11.819
0.925 11.8123
0.95 11.8056
0.975 11.7988
1 11.792
1.025 11.7852
1.05 11.7783
1.075 11.7715
1.1 11.7646
1.125 11.7578
1.15 11.7509
1.175 11.7441
1.2 11.7372
1.225 11.7303
1.25 11.7234
1.275 11.7165
1.3 11.7096
1.325 11.7027
1.35 11.6958
1.375 11.6889
1.4 11.682
1.425 11.675
1.45 11.6681
1.475 11.6612
1.5 11.6542
1.525 11.6473
1.55 11.6403
1.575 11.6333
1.6 11.6264
1.625 11.6194
1.65 11.6124
1.675 11.6053
1.7 11.5983
1.725 11.5913
1.75 11.5842
1.775 11.5772
1.8 11.5701
1.825 11.563
1.85 11.5559
1.875 11.5488
1.9 11.5416
1.925 11.5344
1.95 11.5272
1.975 11.52
2 11.5128
2.025 11.5055
2.05 11.4982
2.075 11.4909
2.1 11.4836
2.125 11.4762
2.15 11.4688
2.175 11.4614
2.2 11.454
2.225 11.4466
2.25 11.4392
2.275 11.4318
2.3 11.4244
2.325 11.417
2.35 11.4095
2.375 11.4021
2.4 11.3946
2.425 11.3871
2.45 11.3796
2.475 11.3722
2.5 11.3647
2.525 11.3573
2.55 11.3498
2.575 11.3424
2.6 11.335
2.625 11.3275
2.65 11.3201
2.675 11.3126
2.7 11.3052
2.725 11.2977
2.75 11.2902
2.775 11.2827
2.8 11.2751
2.825 11.2675
2.85 11.2599
2.875 11.2523
2.9 11.2447
2.925 11.2371
2.95 11.2294
2.975 11.2217
3 11.214
3.025 11.2063
3.05 11.1986
3.075 11.1908
3.1 11.1831
3.125 11.1754
3.15 11.1676
3.175 11.1599
3.2 11.1521
3.225 11.1444
3.25 11.1366
3.275 11.1288
3.3 11.121
3.325 11.1132
3.35 11.1054
3.375 11.0975
3.4 11.0897
3.425 11.0818
3.45 11.0739
3.475 11.0659
3.5 11.058
3.525 11.05
3.55 11.042
3.575 11.0339
3.6 11.0259
3.625 11.0177
3.65 11.0096
3.675 11.0014
3.7 10.9931
3.725 10.9849
3.75 10.9766
3.775 10.9683
3.8 10.9599
3.825 10.9516
3.85 10.9432
3.875 10.9348
3.9 10.9264
3.925 10.9179
3.95 10.9095
3.975 10.901
4 10.8925
4.025 10.884
4.05 10.8755
4.075 10.8669
4.1 10.8583
4.125 10.8496
4.15 10.841
4.175 10.8323
4.2 10.8236
4.225 10.8149
4.25 10.8062
4.275 10.7974
4.3 10.7886
4.325 10.7798
4.35 10.7709
4.375 10.7621
4.4 10.7532
4.425 10.7444
4.45 10.7354
4.475 10.7265
4.5 10.7176
4.525 10.7086
4.55 10.6996
4.575 10.6906
4.6 10.6816
4.625 10.6726
4.65 10.6635
4.675 10.6544
4.7 10.6453
4.725 10.6362
4.75 10.627
4.775 10.6179
4.8 10.6086
4.825 10.5994
4.85 10.5901
4.875 10.5807
4.9 10.5713
4.925 10.5619
4.95 10.5525
4.975 10.543
5 10.5335
5.025 10.524
5.05 10.5144
5.075 10.5048
5.1 10.4951
5.125 10.4855
5.15 10.4758
5.175 10.4661
5.2 10.4563
5.225 10.4466
5.25 10.4368
5.275 10.427
5.3 10.4171
5.325 10.4073
5.35 10.3974
5.375 10.3874
5.4 10.3775
5.425 10.3675
5.45 10.3575
5.475 10.3475
5.5 10.3375
5.525 10.3275
5.55 10.3174
5.575 10.3074
5.6 10.2973
5.625 10.2871
5.65 10.277
5.675 10.2668
5.7 10.2567
5.725 10.2465
5.75 10.2362
5.775 10.2259
5.8 10.2156
5.825 10.2053
5.85 10.195
5.875 10.1846
5.9 10.1742
5.925 10.1637
5.95 10.1533
5.975 10.1428
6 10.1323
6.025 10.1218
6.05 10.1113
6.075 10.1007
6.1 10.0901
6.125 10.0795
6.15 10.0688
6.175 10.0581
6.2 10.0474
6.225 10.0367
6.25 10.0259
6.275 10.0151
6.3 10.0043
6.325 9.9934
6.35 9.9825
6.375 9.9716
6.4 9.9606
6.425 9.9495
6.45 9.9384
6.475 9.9273
6.5 9.9162
6.525 9.905
6.55 9.8938
6.575 9.8825
6.6 9.8712
6.625 9.8598
6.65 9.8484
6.675 9.8369
6.7 9.8255
6.725 9.814
6.75 9.8024
6.775 9.7908
6.8 9.7792
6.825 9.7677
6.85 9.756
6.875 9.7444
6.9 9.7327
6.925 9.7208
6.95 9.7089
6.975 9.697
7 9.685
7.025 9.6729
7.05 9.6609
7.075 9.6488
7.1 9.6366
7.125 9.6243
7.15 9.6119
7.175 9.5995
7.2 9.5871
7.225 9.5746
7.25 9.562
7.275 9.5494
7.3 9.5368
7.325 9.524
7.35 9.5113
7.375 9.4984
7.4 9.4854
7.425 9.4725
7.45 9.4594
7.475 9.4464
7.5 9.4332
7.525 9.4201
7.55 9.4068
7.575 9.3936
7.6 9.3803
7.625 9.3669
7.65 9.3535
7.675 9.34
7.7 9.3264
7.725 9.3127
7.75 9.299
7.775 9.2852
7.8 9.2713
7.825 9.2573
7.85 9.2433
7.875 9.2291
7.9 9.2149
7.925 9.2005
7.95 9.186
7.975 9.1715
8 9.157
8.025 9.1424
8.05 9.1278
8.075 9.1132
8.1 9.0984
8.125 9.0835
8.15 9.0685
8.175 9.0533
8.2 9.0379
8.225 9.0223
8.25 9.0066
8.275 8.9909
8.3 8.975
8.325 8.9589
8.35 8.9427
8.375 8.9262
8.4 8.9094
8.425 8.8923
8.45 8.875
8.475 8.8574
8.5 8.8396
8.525 8.8214
8.55 8.8029
8.575 8.7842
8.6 8.7653
8.625 8.7463
8.65 8.7271
8.675 8.7078
8.7 8.6883
8.725 8.6686
8.75 8.6492
8.775 8.6297
8.8 8.61
8.825 8.5903
8.85 8.5704
8.875 8.5503
8.9 8.5302
8.925 8.5099
8.95 8.4896
8.975 8.4692
9 8.4487
9.025 8.4281
9.05 8.4074
9.075 8.3866
9.1 8.3657
9.125 8.3449
9.15 8.3239
9.175 8.3028
9.2 8.2816
9.225 8.2603
9.25 8.239
9.275 8.2174
9.3 8.1956
9.325 8.1735
9.35 8.1512
9.375 8.1288
9.4 8.1059
9.425 8.0827
9.45 8.0593
9.475 8.0357
9.5 8.0117
9.525 7.9873
9.55 7.9625
9.575 7.9375
9.6 7.9122
9.625 7.8867
9.65 7.8614
9.675 7.8359
9.7 7.8104
9.725 7.7848
9.75 7.7591
9.775 7.7332
9.8 7.7074
9.825 7.6817
9.85 7.656
9.875 7.6302
9.9 7.6043
9.925 7.5783
9.95 7.5521
9.975 7.5258
10 7.4994
10.025 7.4729
10.05 7.4462
10.075 7.4194
10.1 7.3925
10.125 7.3656
10.15 7.3387
10.175 7.3115
10.2 7.2843
10.225 7.257
10.25 7.2295
10.275 7.2021
10.3 7.1748
10.325 7.1476
10.35 7.1204
10.375 7.0931
10.4 7.0656
10.425 7.0379
10.45 7.0101
10.475 6.9822
10.5 6.9541
10.525 6.9257
10.55 6.8972
10.575 6.8687
10.6 6.84
10.625 6.8109
10.65 6.7817
10.675 6.7524
10.7 6.7227
10.725 6.6927
10.75 6.6626
10.775 6.6323
10.8 6.6016
10.825 6.5707
10.85 6.5395
10.875 6.5079
10.9 6.476
10.925 6.4439
10.95 6.4116
10.975 6.3789
11 6.3459
11.025 6.3127
11.05 6.279
11.075 6.2448
11.1 6.2101
11.125 6.1749
11.15 6.1395
11.175 6.1038
11.2 6.068
11.225 6.0315
11.25 5.9946
11.275 5.9569
11.3 5.9185
11.325 5.8793
11.35 5.8394
11.375 5.7983
11.4 5.7563
11.425 5.7133
11.45 5.6694
11.475 5.6244
11.5 5.5783
11.525 5.5312
11.55 5.4832
11.575 5.4342
11.6 5.3843
11.625 5.3332
11.65 5.281
11.675 5.2274
11.7 5.1726
11.725 5.1169
11.75 5.0597
11.775 5.0013
11.8 4.9416
11.825 4.8802
11.85 4.8172
11.875 4.7522
11.9 4.6846
11.925 4.6136
11.95 4.5388
11.975 4.4603
12 4.3791
12.025 4.2952
12.05 4.2102
12.075 4.1258
12.1 4.0414
12.125 3.9575
12.15 3.8731
12.175 3.7879
12.2 3.7
12.225 3.6087
12.25 3.5141
12.275 3.4174
12.3 3.3179
12.325 3.2162
12.35 3.1182
12.375 3.0255
12.4 2.9309
12.425 2.8321
12.45 2.7283
12.475 2.6216
12.5 2.518
12.525 2.424
12.55 2.3404
12.575 2.2614
12.6 2.181
12.625 2.097
12.65 2.0094
12.675 1.9185
12.7 1.8221
12.725 1.7207
12.75 1.6169
12.775 1.5147
12.8 1.4193
12.825 1.3309
12.85 1.2512
12.875 1.1803
12.9 1.1204
12.925 1.0858
12.95 1.0884
12.975 1.1228
13 1.1762
13.025 1.241
13.05 1.3192
13.075 1.4131
13.1 1.5201
13.125 1.6318
13.15 1.7405
13.175 1.8397
13.2 1.9287
13.225 2.0066
13.25 2.0752
13.275 2.1341
13.3 2.1845
13.325 2.2264
13.35 2.2601
13.375 2.2861
13.4 2.3056
13.425 2.3203
13.45 2.3311
13.475 2.3377
13.5 2.3402
13.525 2.3395
13.55 2.3367
13.575 2.3313
13.6 2.3223
13.625 2.3079
13.65 2.2879
13.675 2.2634
13.7 2.2334
13.725 2.1985
13.75 2.1601
13.775 2.12
13.8 2.0775
13.825 2.032
13.85 1.9828
13.875 1.9311
13.9 1.8792
13.925 1.8309
13.95 1.7885
13.975 1.7539
14 1.7301
14.025 1.7179
14.05 1.7138
14.075 1.7118
14.1 1.7082
14.125 1.7035
14.15 1.6956
14.175 1.6837
14.2 1.6661
14.225 1.6448
14.25 1.6205
14.275 1.5977
14.3 1.5741
14.325 1.5488
14.35 1.5217
14.375 1.4961
14.4 1.4726
14.425 1.4478
14.45 1.425
14.475 1.4047
14.5 1.388
14.525 1.3801
14.55 1.381
14.575 1.3916
14.6 1.406
14.625 1.4236
14.65 1.4474
14.675 1.4726
14.7 1.4941
14.725 1.5092
14.75 1.5215
14.775 1.5318
14.8 1.5429
14.825 1.5535
14.85 1.5678
14.875 1.5888
14.9 1.6149
14.925 1.6378
14.95 1.6534
14.975 1.6601
15 1.6587
15.025 1.6484
15.05 1.6282
15.075 1.6015
15.1 1.5719
15.125 1.5424
15.15 1.5155
15.175 1.4923
15.2 1.4754
15.225 1.4659
15.25 1.4599
15.275 1.4574
15.3 1.4597
15.325 1.4664
15.35 1.4781
15.375 1.4954
15.4 1.5105
15.425 1.5183
15.45 1.5214
15.475 1.5222
15.5 1.5208
15.525 1.5174
15.55 1.5122
15.575 1.503
15.6 1.4899
15.625 1.4756
15.65 1.4634
15.675 1.4545
15.7 1.4532
15.725 1.4705
15.75 1.503
15.775 1.5417
15.8 1.5833
15.825 1.6232
15.85 1.6611
15.875 1.697
15.9 1.731
15.925 1.7632
15.95 1.7934
15.975 1.8193
16 1.8431
16.025 1.8619
16.05 1.875
16.075 1.8812
16.1 1.8824
16.125 1.8797
16.15 1.8716
16.175 1.8595
16.2 1.8421
16.225 1.8221
16.25 1.8
16.275 1.7759
16.3 1.7495
16.325 1.7215
16.35 1.6945
16.375 1.6659
16.4 1.6347
16.425 1.6058
16.45 1.5835
16.475 1.5634
16.5 1.544
16.525 1.5309
16.55 1.5243
16.575 1.5273
16.6 1.5443
16.625 1.5728
16.65 1.6032
16.675 1.6365
16.7 1.6721
16.725 1.7073
16.75 1.744
16.775 1.7814
16.8 1.8186
16.825 1.8494
16.85 1.8736
16.875 1.898
16.9 1.9248
16.925 1.952
16.95 1.9781
16.975 2.0045
17 2.0303
17.025 2.0565
17.05 2.0826
17.075 2.1079
17.1 2.1317
17.125 2.1547
17.15 2.1766
17.175 2.2007
17.2 2.2301
17.225 2.267
17.25 2.3117
17.275 2.3623
17.3 2.4181
17.325 2.4738
17.35 2.5274
17.375 2.5793
17.4 2.6304
17.425 2.6806
17.45 2.7256
17.475 2.7667
17.5 2.8049
17.525 2.8396
17.55 2.8694
17.575 2.8965
17.6 2.925
17.625 2.9568
17.65 2.9891
17.675 3.0186
17.7 3.0433
17.725 3.0617
17.75 3.0734
17.775 3.0796
17.8 3.0811
17.825 3.078
17.85 3.071
17.875 3.0597
17.9 3.0443
17.925 3.025
17.95 3.0008
17.975 2.9725
18 2.9398
18.025 2.9007
18.05 2.854
18.075 2.8011
18.1 2.7433
18.125 2.6811
18.15 2.6156
18.175 2.5516
18.2 2.4942
18.225 2.4454
18.25 2.4043
18.275 2.3627
18.3 2.3162
18.325 2.2637
18.35 2.2072
18.375 2.1489
18.4 2.0869
18.425 2.0187
18.45 1.9522
18.475 1.9023
18.5 1.8759
18.525 1.8618
18.55 1.8552
18.575 1.8615
18.6 1.878
18.625 1.8984
18.65 1.9163
18.675 1.9311
18.7 1.9443
18.725 1.9612
18.75 1.9904
18.775 2.0331
18.8 2.0779
18.825 2.1188
18.85 2.1547
18.875 2.1868
18.9 2.2142
18.925 2.2346
18.95 2.2507
18.975 2.2647
19 2.2763
19.025 2.2814
19.05 2.2786
19.075 2.2693
19.1 2.2539
19.125 2.2303
19.15 2.1974
19.175 2.1555
19.2 2.1051
19.225 2.0472
19.25 1.9811
19.275 1.9086
19.3 1.8317
19.325 1.7521
19.35 1.67
19.375 1.5832
19.4 1.4915
19.425 1.3961
19.45 1.3036
19.475 1.2187
19.5 1.1488
19.525 1.099
19.55 1.0673
19.575 1.0454
19.6 1.0287
19.625 1.0197
19.65 1.023
19.675 1.0413
19.7 1.0804
19.725 1.1412
19.75 1.207
19.775 1.2688
19.8 1.3225
19.825 1.3728
19.85 1.4197
19.875 1.4638
19.9 1.5035
19.925 1.5419
19.95 1.5842
19.975 1.6378
20 1.7092
20.025 1.7978
20.05 1.8929
20.075 1.9874
20.1 2.0774
20.125 2.162
20.15 2.2407
20.175 2.3132
20.2 2.3802
20.225 2.4417
20.25 2.4969
20.275 2.5473
20.3 2.5954
20.325 2.6404
20.35 2.6811
20.375 2.7182
20.4 2.7515
20.425 2.7825
20.45 2.8115
20.475 2.8357
20.5 2.8548
20.525 2.8704
20.55 2.8815
20.575 2.8876
20.6 2.8895
20.625 2.887
20.65 2.8821
20.675 2.8765
20.7 2.8727
20.725 2.8736
20.75 2.8815
20.775 2.8949
20.8 2.9074
20.825 2.9139
20.85 2.9128
20.875 2.905
20.9 2.893
20.925 2.8777
20.95 2.8601
20.975 2.8412
21 2.8211
21.025 2.7998
21.05 2.7812
21.075 2.7755
21.1 2.7849
21.125 2.7971
21.15 2.8048
21.175 2.8071
21.2 2.8057
21.225 2.8046
21.25 2.8035
21.275 2.8004
21.3 2.7936
21.325 2.783
21.35 2.7689
21.375 2.7511
21.4 2.7303
21.425 2.7062
21.45 2.6789
21.475 2.6479
21.5 2.6117
21.525 2.5709
21.55 2.5254
21.575 2.4762
21.6 2.4234
21.625 2.3664
21.65 2.3046
21.675 2.2379
21.7 2.1656
21.725 2.0898
21.75 2.0155
21.775 1.9477
21.8 1.8937
21.825 1.8583
21.85 1.838
21.875 1.8268
21.9 1.8232
21.925 1.826
21.95 1.8419
21.975 1.8742
22 1.9101
22.025 1.9455
22.05 1.9819
22.075 2.0156
22.1 2.0443
22.125 2.0676
22.15 2.0851
22.175 2.0978
22.2 2.1056
22.225 2.1075
22.25 2.1043
22.275 2.0966
22.3 2.0851
22.325 2.0678
22.35 2.0457
22.375 2.0195
22.4 1.9896
22.425 1.9566
22.45 1.9192
22.475 1.877
22.5 1.8305
22.525 1.7784
22.55 1.7197
22.575 1.6539
22.6 1.5825
22.625 1.5058
22.65 1.4262
22.675 1.3514
22.7 1.3057
22.725 1.2832
22.75 1.2677
22.775 1.2536
22.8 1.2452
22.825 1.2535
22.85 1.2811
22.875 1.3183
22.9 1.3582
22.925 1.3985
22.95 1.4358
22.975 1.4702
23 1.5036
23.025 1.5373
23.05 1.5723
23.075 1.6081
23.1 1.6434
23.125 1.6767
23.15 1.7072
23.175 1.7335
23.2 1.7546
23.225 1.7705
23.25 1.7805
23.275 1.7858
23.3 1.7884
23.325 1.7973
23.35 1.8257
23.375 1.861
23.4 1.8906
23.425 1.9139
23.45 1.9324
23.475 1.9459
23.5 1.9548
23.525 1.9612
23.55 1.9652
23.575 1.965
23.6 1.9598
23.625 1.9507
23.65 1.9377
23.675 1.9202
23.7 1.9003
23.725 1.8774
23.75 1.8516
23.775 1.8251
23.8 1.8017
23.825 1.7787
23.85 1.7524
23.875 1.7206
23.9 1.6834
23.925 1.6397
23.95 1.5881
23.975 1.5294
24 1.4645
24.025 1.395
24.05 1.3248
24.075 1.2568
24.1 1.1952
24.125 1.1408
24.15 1.0979
24.175 1.0676
24.2 1.045
24.225 1.0241
24.25 0.9999
24.275 0.9692
24.3 0.9293
24.325 0.8832
24.35 0.8341
24.375 0.7813
24.4 0.7265
24.425 0.6742
24.45 0.6281
24.475 0.5862
24.5 0.5529
24.525 0.5322
24.55 0.5193
24.575 0.5119
24.6 0.5174
24.625 0.5347
24.65 0.5587
24.675 0.5851
24.7 0.6129
24.725 0.6387
24.75 0.6648
24.775 0.6953
24.8 0.7357
24.825 0.7835
24.85 0.8329
24.875 0.8806
24.9 0.9257
24.925 0.9695
24.95 1.0122
24.975 1.0491
25 1.0801
25.025 1.1101
25.05 1.1489
25.075 1.2043
25.1 1.2833
25.125 1.3774
25.15 1.4746
25.175 1.5648
25.2 1.646
25.225 1.7163
25.25 1.7749
25.275 1.8251
25.3 1.8712
25.325 1.9116
25.35 1.9439
25.375 1.966
25.4 1.9778
25.425 1.9814
25.45 1.9842
25.475 1.9886
25.5 1.9918
25.525 1.9953
25.55 1.999
25.575 2.0026
25.6 2.0036
25.625 2.0011
25.65 1.9888
25.675 1.9633
25.7 1.925
25.725 1.8763
25.75 1.8225
25.775 1.7656
25.8 1.7046
25.825 1.641
25.85 1.5713
25.875 1.4986
25.9 1.4311
25.925 1.3699
25.95 1.3141
25.975 1.2662
26 1.2331
26.025 1.2163
26.05 1.2092
26.075 1.2003
26.1 1.1886
26.125 1.1789
26.15 1.1719
26.175 1.1609
26.2 1.1452
26.225 1.1316
26.25 1.1269
26.275 1.1264
26.3 1.124
26.325 1.1174
26.35 1.1064
26.375 1.0902
26.4 1.0681
26.425 1.0424
26.45 1.0141
26.475 0.9824
26.5 0.9529
26.525 0.9281
26.55 0.9023
26.575 0.8722
26.6 0.8379
26.625 0.7996
26.65 0.762
26.675 0.7251
26.7 0.686
26.725 0.6414
26.75 0.5947
26.775 0.5476
26.8 0.5013
26.825 0.4531
26.85 0.401
26.875 0.351
26.9 0.3082
26.925 0.2803
26.95 0.2695
26.975 0.2718
27 0.2856
27.025 0.3105
27.05 0.3439
27.075 0.3834
27.1 0.4283
27.125 0.4737
27.15 0.5206
27.175 0.5666
27.2 0.6081
27.225 0.6436
27.25 0.6681
27.275 0.6887
27.3 0.7203
27.325 0.7697
27.35 0.8289
27.375 0.891
27.4 0.9513
27.425 1.0076
27.45 1.0605
27.475 1.1102
27.5 1.1539
27.525 1.1936
27.55 1.2341
27.575 1.2762
27.6 1.3122
27.625 1.3371
27.65 1.3509
27.675 1.3567
27.7 1.3585
27.725 1.3609
27.75 1.3624
27.775 1.3684
27.8 1.3759
27.825 1.3808
27.85 1.3831
27.875 1.3855
27.9 1.3925
27.925 1.4108
27.95 1.4411
27.975 1.4791
28 1.5187
28.025 1.5537
28.05 1.579
28.075 1.5963
28.1 1.6107
28.125 1.6241
28.15 1.6346
28.175 1.6431
28.2 1.6544
28.225 1.6748
28.25 1.7026
28.275 1.7337
28.3 1.7651
28.325 1.7949
28.35 1.8235
28.375 1.8494
28.4 1.8724
28.425 1.8953
28.45 1.9157
28.475 1.9335
28.5 1.9484
28.525 1.956
28.55 1.9567
28.575 1.953
28.6 1.9434
28.625 1.9239
28.65 1.8935
28.675 1.8521
28.7 1.8013
28.725 1.7436
28.75 1.6821
28.775 1.622
28.8 1.5665
28.825 1.5144
28.85 1.4622
28.875 1.4061
28.9 1.3484
28.925 1.2993
28.95 1.2596
28.975 1.2319
29 1.2311
29.025 1.2492
29.05 1.2791
29.075 1.31
29.1 1.3366
29.125 1.3596
29.15 1.3794
29.175 1.3944
29.2 1.4055
29.225 1.4138
29.25 1.4233
29.275 1.4376
29.3 1.4627
29.325 1.4967
29.35 1.5337
29.375 1.5719
29.4 1.6098
29.425 1.648
29.45 1.6833
29.475 1.7157
29.5 1.7441
29.525 1.7664
29.55 1.7822
29.575 1.7919
29.6 1.7949
29.625 1.7915
29.65 1.7829
29.675 1.7676
29.7 1.745
29.725 1.7179
29.75 1.6892
29.775 1.6638
29.8 1.6432
29.825 1.6279
29.85 1.617
29.875 1.6117
29.9 1.6158
29.925 1.6262
29.95 1.6362
29.975 1.6443
30 1.6527
30.025 1.6633
30.05 1.6768
30.075 1.6943
30.1 1.7154
30.125 1.7372
30.15 1.7565
30.175 1.7742
30.2 1.7946
30.225 1.8195
30.25 1.8534
30.275 1.8984
30.3 1.9529
30.325 2.0127
30.35 2.0706
30.375 2.1219
30.4 2.172
30.425 2.2254
30.45 2.2787
30.475 2.3271
30.5 2.3708
30.525 2.4085
30.55 2.4416
30.575 2.4716
30.6 2.5
30.625 2.5281
30.65 2.5613
30.675 2.6051
30.7 2.657
30.725 2.7115
30.75 2.7675
30.775 2.8279
30.8 2.8914
30.825 2.9531
30.85 3.0112
30.875 3.0649
30.9 3.1127
30.925 3.1538
30.95 3.1887
30.975 3.2166
31 3.237
31.025 3.2515
31.05 3.2672
31.075 3.287
31.1 3.319
31.125 3.3537
31.15 3.3862
31.175 3.4154
31.2 3.4452
31.225 3.4864
31.25 3.5435
31.275 3.6111
31.3 3.6824
31.325 3.7509
31.35 3.8144
31.375 3.8721
31.4 3.9239
31.425 3.9691
31.45 4.0079
31.475 4.0388
31.5 4.0626
31.525 4.0804
31.55 4.0937
31.575 4.1036
31.6 4.1114
31.625 4.1193
31.65 4.1316
31.675 4.1476
31.7 4.1623
31.725 4.1736
31.75 4.1822
31.775 4.1901
31.8 4.1962
31.825 4.2007
31.85 4.2041
31.875 4.2074
31.9 4.2101
31.925 4.2106
31.95 4.2085
31.975 4.2034
32 4.1986
32.025 4.1968
32.05 4.1947
32.075 4.1929
32.1 4.1928
32.125 4.1926
32.15 4.1927
32.175 4.1911
32.2 4.1865
32.225 4.178
32.25 4.1645
32.275 4.1444
32.3 4.1186
32.325 4.0881
32.35 4.0533
32.375 4.0152
32.4 3.9717
32.425 3.9257
32.45 3.8844
32.475 3.8471
32.5 3.8103
32.525 3.7739
32.55 3.7386
32.575 3.7045
32.6 3.6731
32.625 3.6411
32.65 3.6071
32.675 3.5705
32.7 3.5339
32.725 3.498
32.75 3.4622
32.775 3.4297
32.8 3.4007
32.825 3.3706
32.85 3.3372
32.875 3.3033
32.9 3.271
32.925 3.2416
32.95 3.2156
32.975 3.1908
33 3.1666
33.025 3.1429
33.05 3.1189
33.075 3.0935
33.1 3.0721
33.125 3.0587
33.15 3.0532
33.175 3.0479
33.2 3.0386
33.225 3.0241
33.25 3.0041
33.275 2.9792
33.3 2.9529
33.325 2.9332
33.35 2.9153
33.375 2.8952
33.4 2.8706
33.425 2.8398
33.45 2.801
33.475 2.7616
33.5 2.7231
33.525 2.6847
33.55 2.6504
33.575 2.6231
33.6 2.6044
33.625 2.6016
33.65 2.6182
33.675 2.6503
33.7 2.6941
33.725 2.7449
33.75 2.7997
33.775 2.8505
33.8 2.8943
33.825 2.9345
33.85 2.9743
33.875 3.016
33.9 3.0575
33.925 3.0944
33.95 3.1267
33.975 3.154
34 3.1771
34.025 3.1942
34.05 3.2068
34.075 3.2144
34.1 3.2145
34.125 3.2095
34.15 3.2033
34.175 3.1993
34.2 3.1979
34.225 3.2036
34.25 3.2188
34.275 3.2377
34.3 3.2573
34.325 3.275
34.35 3.2886
34.375 3.2973
34.4 3.3014
34.425 3.3029
34.45 3.3038
34.475 3.3074
34.5 3.3109
34.525 3.3098
34.55 3.3032
34.575 3.2943
34.6 3.2874
34.625 3.281
34.65 3.2734
34.675 3.2681
34.7 3.2674
34.725 3.2723
34.75 3.2799
34.775 3.2876
34.8 3.2924
34.825 3.2911
34.85 3.283
34.875 3.2674
34.9 3.2441
34.925 3.2125
34.95 3.1721
34.975 3.1213
35 3.0597
35.025 2.9906
35.05 2.9212
35.075 2.8674
35.1 2.8345
35.125 2.8239
35.15 2.8335
35.175 2.8528
35.2 2.8753
35.225 2.8991
35.25 2.921
35.275 2.9379
35.3 2.9518
35.325 2.9649
35.35 2.9804
35.375 3.0029
35.4 3.0379
35.425 3.077
35.45 3.113
35.475 3.1473
35.5 3.1787
35.525 3.2056
35.55 3.2325
35.575 3.2604
35.6 3.2959
35.625 3.3405
35.65 3.392
35.675 3.4513
35.7 3.5142
35.725 3.5762
35.75 3.6339
35.775 3.6866
35.8 3.7352
35.825 3.7803
35.85 3.8241
35.875 3.8705
35.9 3.9213
35.925 3.9724
35.95 4.0212
35.975 4.0666
36 4.1078
36.025 4.1459
36.05 4.1813
36.075 4.2129
36.1 4.2403
36.125 4.2641
36.15 4.2843
36.175 4.3009
36.2 4.315
36.225 4.3275
36.25 4.3389
36.275 4.3489
36.3 4.358
36.325 4.3662
36.35 4.3733
36.375 4.3793
36.4 4.3835
36.425 4.3862
36.45 4.3871
36.475 4.386
36.5 4.383
36.525 4.378
36.55 4.3704
36.575 4.3601
36.6 4.347
36.625 4.3308
36.65 4.312
36.675 4.2908
36.7 4.267
36.725 4.2406
36.75 4.2119
36.775 4.1803
36.8 4.1464
36.825 4.1102
36.85 4.071
36.875 4.0287
36.9 3.9831
36.925 3.9348
36.95 3.8838
36.975 3.8288
37 3.7718
37.025 3.7118
37.05 3.6485
37.075 3.5825
37.1 3.5136
37.125 3.4409
37.15 3.3638
37.175 3.2825
37.2 3.1991
37.225 3.1206
37.25 3.053
37.275 2.9955
37.3 2.9428
37.325 2.8883
37.35 2.8313
37.375 2.7728
37.4 2.7132
37.425 2.6531
37.45 2.5909
37.475 2.5271
37.5 2.4632
37.525 2.4021
37.55 2.3471
37.575 2.2992
37.6 2.2566
37.625 2.2192
37.65 2.1893
37.675 2.1671
37.7 2.149
37.725 2.1357
37.75 2.124
37.775 2.1142
37.8 2.107
37.825 2.0992
37.85 2.0906
37.875 2.0796
37.9 2.0645
37.925 2.0461
37.95 2.0266
37.975 2.0095
38 1.9947
38.025 1.981
38.05 1.9679
38.075 1.9544
38.1 1.9443
38.125 1.9422
38.15 1.9465
38.175 1.9602
38.2 1.9805
38.225 2.0087
38.25 2.0464
38.275 2.0901
38.3 2.138
38.325 2.1887
38.35 2.2381
38.375 2.2845
38.4 2.3278
38.425 2.367
38.45 2.403
38.475 2.4365
38.5 2.4654
38.525 2.4902
38.55 2.5126
38.575 2.5336
38.6 2.5507
38.625 2.5617
38.65 2.5663
38.675 2.5638
38.7 2.5568
38.725 2.5465
38.75 2.5324
38.775 2.5135
38.8 2.4924
38.825 2.4702
38.85 2.4445
38.875 2.4136
38.9 2.3772
38.925 2.3367
38.95 2.2922
38.975 2.243
39 2.1909
39.025 2.1382
39.05 2.0847
39.075 2.033
39.1 1.9847
39.125 1.9392
39.15 1.8976
39.175 1.8603
39.2 1.8289
39.225 1.8064
39.25 1.793
39.275 1.7857
39.3 1.7823
39.325 1.7804
39.35 1.7771
39.375 1.7712
39.4 1.7605
39.425 1.7469
39.45 1.737
39.475 1.7307
39.5 1.7306
39.525 1.7322
39.55 1.7322
39.575 1.7275
39.6 1.7192
39.625 1.7087
39.65 1.6979
39.675 1.6843
39.7 1.6677
39.725 1.6481
39.75 1.6259
39.775 1.6015
39.8 1.575
39.825 1.5472
39.85 1.5191
39.875 1.4924
39.9 1.4673
39.925 1.4416
39.95 1.4138
39.975 1.3795
40 1.3435
40.025 1.3089
40.05 1.296
40.075 1.3033
40.1 1.3229
40.125 1.3604
40.15 1.4076
40.175 1.4585
40.2 1.5074
40.225 1.5534
40.25 1.5952
40.275 1.6307
40.3 1.6579
40.325 1.6777
40.35 1.6896
40.375 1.695
40.4 1.6957
40.425 1.6959
40.45 1.6959
40.475 1.6955
40.5 1.6888
40.525 1.6745
40.55 1.6524
40.575 1.6237
40.6 1.5892
40.625 1.553
40.65 1.5205
40.675 1.4951
40.7 1.471
40.725 1.4397
40.75 1.3992
40.775 1.3536
40.8 1.3083
40.825 1.2659
40.85 1.2234
40.875 1.1809
40.9 1.1382
40.925 1.0941
40.95 1.0478
40.975 0.9984
41 0.9447
41.025 0.8874
41.05 0.824
41.075 0.7528
41.1 0.673
41.125 0.5863
41.15 0.498
41.175 0.4183
41.2 0.3518
41.225 0.3004
41.25 0.2589
41.275 0.2254
41.3 0.2
41.325 0.1819
41.35 0.1736
41.375 0.1719
41.4 0.1707
41.425 0.1636
41.45 0.1475
41.475 0.1219
41.5 0.0869
41.525 0.0437
41.55 -0.003
41.575 -0.0498
41.6 -0.0914
41.625 -0.13
41.65 -0.1683
41.675 -0.2059
41.7 -0.2406
41.725 -0.2708
41.75 -0.299
41.775 -0.3293
41.8 -0.3579
41.825 -0.3701
41.85 -0.3585
41.875 -0.3243
41.9 -0.2745
41.925 -0.2119
41.95 -0.1416
41.975 -0.0704
42 -0.003
42.025 0.0617
42.05 0.1247
42.075 0.1872
42.1 0.2539
42.125 0.3255
42.15 0.3976
42.175 0.4698
42.2 0.5406
42.225 0.6078
42.25 0.6696
42.275 0.7259
42.3 0.7773
42.325 0.8221
42.35 0.8613
42.375 0.8958
42.4 0.9268
42.425 0.9539
42.45 0.975
42.475 0.9884
42.5 0.9942
42.525 0.9933
42.55 0.9855
42.575 0.9713
42.6 0.9524
42.625 0.9324
42.65 0.9136
42.675 0.8964
42.7 0.8796
42.725 0.8624
42.75 0.8433
42.775 0.8246
42.8 0.8051
42.825 0.7895
42.85 0.7761
42.875 0.7582
42.9 0.7355
42.925 0.7097
42.95 0.6804
42.975 0.6464
43 0.6075
43.025 0.5639
43.05 0.5139
43.075 0.4551
43.1 0.3887
43.125 0.3155
43.15 0.2381
43.175 0.1584
43.2 0.0738
43.225 -0.017
43.25 -0.1134
43.275 -0.2177
43.3 -0.3273
43.325 -0.4371
43.35 -0.5424
43.375 -0.6405
43.4 -0.7304
43.425 -0.8097
43.45 -0.8786
43.475 -0.9394
43.5 -0.9941
43.525 -1.0408
43.55 -1.0738
43.575 -1.0936
43.6 -1.1064
43.625 -1.116
43.65 -1.1232
43.675 -1.1298
43.7 -1.1366
43.725 -1.1454
43.75 -1.1567
43.775 -1.1704
43.8 -1.1849
43.825 -1.1972
43.85 -1.2085
43.875 -1.22
43.9 -1.2299
43.925 -1.2384
43.95 -1.2455
43.975 -1.252
44 -1.2567
44.025 -1.2599
44.05 -1.2599
44.075 -1.2589
44.1 -1.2522
44.125 -1.2323
44.15 -1.2047
44.175 -1.1739
44.2 -1.14
44.225 -1.102
44.25 -1.0633
44.275 -1.029
44.3 -1.0019
44.325 -0.9811
44.35 -0.964
44.375 -0.9495
44.4 -0.9366
44.425 -0.9241
44.45 -0.9094
44.475 -0.8869
44.5 -0.8558
44.525 -0.8197
44.55 -0.7811
44.575 -0.7465
44.6 -0.7215
44.625 -0.7076
44.65 -0.7039
44.675 -0.7096
44.7 -0.7241
44.725 -0.7449
44.75 -0.7742
44.775 -0.8126
44.8 -0.8583
44.825 -0.9054
44.85 -0.9546
44.875 -1.0018
44.9 -1.0502
44.925 -1.101
44.95 -1.1537
44.975 -1.2067
45 -1.2543
45.025 -1.2847
45.05 -1.2918
45.075 -1.281
45.1 -1.2597
45.125 -1.2278
45.15 -1.1884
45.175 -1.1458
45.2 -1.104
45.225 -1.0671
45.25 -1.0363
45.275 -1.0099
45.3 -0.9878
45.325 -0.9658
45.35 -0.932
45.375 -0.8904
45.4 -0.8455
45.425 -0.8032
45.45 -0.7648
45.475 -0.7291
45.5 -0.6957
45.525 -0.6613
45.55 -0.6237
45.575 -0.5833
45.6 -0.5383
45.625 -0.4897
45.65 -0.4339
45.675 -0.3682
45.7 -0.2901
45.725 -0.2002
45.75 -0.1041
45.775 -0.0094
45.8 0.0796
45.825 0.1606
45.85 0.2329
45.875 0.2983
45.9 0.3582
45.925 0.414
45.95 0.4672
45.975 0.5169
46 0.5628
46.025 0.6037
46.05 0.6429
46.075 0.6826
46.1 0.7221
46.125 0.7589
46.15 0.7953
46.175 0.8304
46.2 0.8612
46.225 0.8833
46.25 0.8983
46.275 0.9068
46.3 0.9103
46.325 0.9095
46.35 0.9042
46.375 0.8935
46.4 0.877
46.425 0.8565
46.45 0.8343
46.475 0.8188
46.5 0.8195
46.525 0.8241
46.55 0.8345
46.575 0.8532
46.6 0.8804
46.625 0.9122
46.65 0.9434
46.675 0.9687
46.7 0.9844
46.725 0.9934
46.75 0.9993
46.775 1.001
46.8 0.9955
46.825 0.9825
46.85 0.9652
46.875 0.9445
46.9 0.9195
46.925 0.889
46.95 0.8535
46.975 0.8144
47 0.7718
47.025 0.7256
47.05 0.6765
47.075 0.6293
47.1 0.5836
47.125 0.5464
47.15 0.5298
47.175 0.5279
47.2 0.5327
47.225 0.5403
47.25 0.5485
47.275 0.557
47.3 0.5664
47.325 0.5764
47.35 0.5836
47.375 0.5856
47.4 0.5825
47.425 0.5745
47.45 0.5618
47.475 0.5451
47.5 0.525
47.525 0.5038
47.55 0.4811
47.575 0.4565
47.6 0.4291
47.625 0.3991
47.65 0.371
47.675 0.343
47.7 0.3108
47.725 0.2733
47.75 0.2295
47.775 0.1799
47.8 0.1249
47.825 0.0632
47.85 -0.0077
47.875 -0.0895
47.9 -0.1808
47.925 -0.2796
47.95 -0.38
47.975 -0.4766
48 -0.5594
48.025 -0.6232
48.05 -0.6678
48.075 -0.6943
48.1 -0.7091
48.125 -0.7074
48.15 -0.689
48.175 -0.6687
48.2 -0.6531
48.225 -0.6408
48.25 -0.6302
48.275 -0.6239
48.3 -0.62
48.325 -0.6169
48.35 -0.6127
48.375 -0.6108
48.4 -0.6117
48.425 -0.6108
48.45 -0.6065
48.475 -0.5997
48.5 -0.5874
48.525 -0.5674
48.55 -0.5413
48.575 -0.5157
48.6 -0.4946
48.625 -0.4793
48.65 -0.4694
48.675 -0.4598
48.7 -0.4409
48.725 -0.4179
48.75 -0.3981
48.775 -0.3864
48.8 -0.3835
48.825 -0.3905
48.85 -0.4084
48.875 -0.4334
48.9 -0.462
48.925 -0.4949
48.95 -0.5335
48.975 -0.5789
49 -0.6262
49.025 -0.6763
49.05 -0.7258
49.075 -0.7761
49.1 -0.8272
49.125 -0.8763
49.15 -0.9183
49.175 -0.9553
49.2 -0.9821
49.225 -0.9868
49.25 -0.9673
49.275 -0.9344
49.3 -0.8984
49.325 -0.8652
49.35 -0.8344
49.375 -0.7978
49.4 -0.7461
49.425 -0.6735
49.45 -0.5921
49.475 -0.5146
49.5 -0.4476
49.525 -0.3994
49.55 -0.3651
49.575 -0.3332
49.6 -0.2995
49.625 -0.2618
49.65 -0.2272
49.675 -0.2005
49.7 -0.1783
49.725 -0.1511
49.75 -0.1175
49.775 -0.088
49.8 -0.0699
49.825 -0.0626
49.85 -0.0601
49.875 -0.0565
49.9 -0.0525
49.925 -0.0556
49.95 -0.0696
49.975 -0.0962
50 -0.1328
50.025 -0.1729
50.05 -0.2131
50.075 -0.2541
50.1 -0.2964
50.125 -0.3457
50.15 -0.398
50.175 -0.4454
50.2 -0.4884
50.225 -0.5209
50.25 -0.5299
50.275 -0.5006
50.3 -0.4435
50.325 -0.3795
50.35 -0.3199
50.375 -0.2699
50.4 -0.2266
50.425 -0.1912
50.45 -0.1648
50.475 -0.1458
50.5 -0.1348
50.525 -0.1307
50.55 -0.1338
50.575 -0.1409
50.6 -0.142
50.625 -0.1291
50.65 -0.1018
50.675 -0.0683
50.7 -0.0396
50.725 -0.0211
50.75 -0.017
50.775 -0.0254
50.8 -0.0414
50.825 -0.0569
50.85 -0.0711
50.875 -0.087
50.9 -0.1032
50.925 -0.1143
50.95 -0.1132
50.975 -0.1013
51 -0.0864
51.025 -0.0725
51.05 -0.0595
51.075 -0.045
51.1 -0.0212
51.125 0.0167
51.15 0.0654
51.175 0.126
51.2 0.1974
51.225 0.2736
51.25 0.3494
51.275 0.4209
51.3 0.4865
51.325 0.5458
51.35 0.598
51.375 0.6455
51.4 0.6876
51.425 0.7233
51.45 0.7529
51.475 0.7768
51.5 0.7939
51.525 0.8056
51.55 0.8134
51.575 0.8163
51.6 0.8168
51.625 0.8222
51.65 0.8417
51.675 0.8735
51.7 0.9072
51.725 0.9398
51.75 0.9713
51.775 1.0016
51.8 1.0303
51.825 1.0553
51.85 1.0777
51.875 1.0999
51.9 1.1271
51.925 1.1612
51.95 1.1992
51.975 1.2391
52 1.2799
52.025 1.3205
52.05 1.3651
52.075 1.4126
52.1 1.46
52.125 1.505
52.15 1.5487
52.175 1.595
52.2 1.6442
52.225 1.6954
52.25 1.7489
52.275 1.8055
52.3 1.8627
52.325 1.9185
52.35 1.9715
52.375 2.0208
52.4 2.0665
52.425 2.1097
52.45 2.1527
52.475 2.1937
52.5 2.2317
52.525 2.2637
52.55 2.2899
52.575 2.3105
52.6 2.3265
52.625 2.3369
52.65 2.342
52.675 2.3416
52.7 2.3358
52.725 2.3256
52.75 2.3112
52.775 2.2923
52.8 2.2686
52.825 2.2392
52.85 2.2047
52.875 2.1642
52.9 2.118
52.925 2.0649
52.95 2.004
52.975 1.9345
53 1.8569
53.025 1.7717
53.05 1.6792
53.075 1.5799
53.1 1.4742
53.125 1.367
53.15 1.272
53.175 1.1995
53.2 1.1459
53.225 1.1004
53.25 1.0529
53.275 0.9993
53.3 0.9402
53.325 0.8814
53.35 0.8285
53.375 0.7763
53.4 0.7181
53.425 0.6538
53.45 0.5827
53.475 0.5019
53.5 0.4155
53.525 0.3333
53.55 0.2619
53.575 0.202
53.6 0.1467
53.625 0.0887
53.65 0.0296
53.675 -0.0289
53.7 -0.0876
53.725 -0.1465
53.75 -0.2074
53.775 -0.2681
53.8 -0.3277
53.825 -0.3866
53.85 -0.4455
53.875 -0.5067
53.9 -0.5707
53.925 -0.6373
53.95 -0.7062
53.975 -0.7795
54 -0.8587
54.025 -0.9469
54.05 -1.0424
54.075 -1.1333
54.1 -1.2212
54.125 -1.3035
54.15 -1.3755
54.175 -1.4338
54.2 -1.4751
54.225 -1.492
54.25 -1.4831
54.275 -1.4529
54.3 -1.4011
54.325 -1.339
54.35 -1.2755
54.375 -1.211
54.4 -1.149
54.425 -1.0917
54.45 -1.0362
54.475 -0.9792
54.5 -0.9245
54.525 -0.872
54.55 -0.8236
54.575 -0.78
54.6 -0.7384
54.625 -0.6979
54.65 -0.6588
54.675 -0.6192
54.7 -0.5829
54.725 -0.5536
54.75 -0.5265
54.775 -0.4997
54.8 -0.4717
54.825 -0.4443
54.85 -0.4173
54.875 -0.3899
54.9 -0.3685
54.925 -0.3556
54.95 -0.3507
54.975 -0.3545
55 -0.3649
55.025 -0.3804
55.05 -0.4014
55.075 -0.4232
55.1 -0.4441
55.125 -0.4658
55.15 -0.4825
55.175 -0.4943
55.2 -0.5081
55.225 -0.521
55.25 -0.5312
55.275 -0.5393
55.3 -0.5473
55.325 -0.5563
55.35 -0.5696
55.375 -0.5904
55.4 -0.6163
55.425 -0.6465
55.45 -0.6748
55.475 -0.6913
55.5 -0.6872
55.525 -0.6633
55.55 -0.6294
55.575 -0.5933
55.6 -0.5602
55.625 -0.5349
55.65 -0.5182
55.675 -0.5142
55.7 -0.5265
55.725 -0.5545
55.75 -0.5903
55.775 -0.6256
55.8 -0.6567
55.825 -0.6745
55.85 -0.673
55.875 -0.6639
55.9 -0.66
55.925 -0.6599
55.95 -0.6603
55.975 -0.6626
56 -0.6672
56.025 -0.6706
56.05 -0.6711
56.075 -0.6637
56.1 -0.6472
56.125 -0.6282
56.15 -0.6091
56.175 -0.5886
56.2 -0.5687
56.225 -0.5553
56.25 -0.5499
56.275 -0.5508
56.3 -0.5594
56.325 -0.5743
56.35 -0.5947
56.375 -0.6209
56.4 -0.6553
56.425 -0.6963
56.45 -0.7422
56.475 -0.7939
56.5 -0.8486
56.525 -0.9014
56.55 -0.9445
56.575 -0.9725
56.6 -0.9822
56.625 -0.9748
56.65 -0.9574
56.675 -0.9338
56.7 -0.9041
56.725 -0.8694
56.75 -0.8383
56.775 -0.8191
56.8 -0.8188
56.825 -0.8358
56.85 -0.8645
56.875 -0.8878
56.9 -0.8757
56.925 -0.8328
56.95 -0.7809
56.975 -0.7339
57 -0.6986
57.025 -0.6745
57.05 -0.6606
57.075 -0.6548
57.1 -0.6544
57.125 -0.6598
57.15 -0.6656
57.175 -0.6699
57.2 -0.6764
57.225 -0.6894
57.25 -0.7079
57.275 -0.7368
57.3 -0.7741
57.325 -0.8186
57.35 -0.8713
57.375 -0.9312
57.4 -0.9971
57.425 -1.0688
57.45 -1.145
57.475 -1.2221
57.5 -1.2891
57.525 -1.3357
57.55 -1.3502
57.575 -1.333
57.6 -1.289
57.625 -1.2403
57.65 -1.1986
57.675 -1.168
57.7 -1.1488
57.725 -1.1426
57.75 -1.1508
57.775 -1.1764
57.8 -1.2182
57.825 -1.2699
57.85 -1.3226
57.875 -1.3748
57.9 -1.4286
57.925 -1.491
57.95 -1.5604
57.975 -1.6324
58 -1.7046
58.025 -1.772
58.05 -1.8221
58.075 -1.8529
58.1 -1.8723
58.125 -1.8796
58.15 -1.8756
58.175 -1.8605
58.2 -1.8386
58.225 -1.8198
58.25 -1.8057
58.275 -1.7996
58.3 -1.802
58.325 -1.8032
58.35 -1.7934
58.375 -1.7743
58.4 -1.7567
58.425 -1.7497
58.45 -1.7544
58.475 -1.7653
58.5 -1.7701
58.525 -1.7684
58.55 -1.76
58.575 -1.7395
58.6 -1.7087
58.625 -1.6707
58.65 -1.633
58.675 -1.5979
58.7 -1.5656
58.725 -1.5347
58.75 -1.501
58.775 -1.4642
58.8 -1.4289
58.825 -1.3961
58.85 -1.3621
58.875 -1.3206
58.9 -1.2733
58.925 -1.2214
58.95 -1.1656
58.975 -1.1042
59 -1.0357
59.025 -0.9629
59.05 -0.8886
59.075 -0.8188
59.1 -0.7539
59.125 -0.694
59.15 -0.6416
59.175 -0.5983
59.2 -0.5631
59.225 -0.5362
59.25 -0.5196
59.275 -0.5132
59.3 -0.5144
59.325 -0.5247
59.35 -0.5463
59.375 -0.5764
59.4 -0.6129
59.425 -0.6464
59.45 -0.6661
59.475 -0.6715
59.5 -0.6719
59.525 -0.6765
59.55 -0.6876
59.575 -0.7019
59.6 -0.716
59.625 -0.7225
59.65 -0.716
59.675 -0.6971
59.7 -0.668
59.725 -0.6341
59.75 -0.5992
59.775 -0.5614
59.8 -0.5191
59.825 -0.4755
59.85 -0.4329
59.875 -0.3903
59.9 -0.3485
59.925 -0.3014
59.95 -0.2466
59.975 -0.1872
60 -0.1305
60.025 -0.0786
60.05 -0.0323
60.075 0.0081
60.1 0.0422
60.125 0.0678
60.15 0.0832
60.175 0.088
60.2 0.0858
60.225 0.0818
60.25 0.0794
60.275 0.0827
60.3 0.0941
60.325 0.1074
60.35 0.1183
60.375 0.1268
60.4 0.1318
60.425 0.1346
60.45 0.1376
60.475 0.1389
60.5 0.1378
60.525 0.1347
60.55 0.1312
60.575 0.1272
60.6 0.1242
60.625 0.1201
60.65 0.1149
60.675 0.1083
60.7 0.1
60.725 0.0942
60.75 0.0845
60.775 0.0712
60.8 0.0505
60.825 0.0223
60.85 -0.0136
60.875 -0.0574
60.9 -0.1036
60.925 -0.1464
60.95 -0.1823
60.975 -0.213
61 -0.2414
61.025 -0.2692
61.05 -0.2998
61.075 -0.3348
61.1 -0.3719
61.125 -0.409
61.15 -0.4422
61.175 -0.466
61.2 -0.4804
61.225 -0.4872
61.25 -0.4837
61.275 -0.4716
61.3 -0.4561
61.325 -0.4377
61.35 -0.4163
61.375 -0.3911
61.4 -0.3658
61.425 -0.3428
61.45 -0.3228
61.475 -0.3073
61.5 -0.2937
61.525 -0.2744
61.55 -0.2489
61.575 -0.2214
61.6 -0.1915
61.625 -0.1624
61.65 -0.1345
61.675 -0.1099
61.7 -0.0884
61.725 -0.0709
61.75 -0.0581
61.775 -0.0519
61.8 -0.0525
61.825 -0.0587
61.85 -0.069
61.875 -0.0842
61.9 -0.1031
61.925 -0.1197
61.95 -0.1307
61.975 -0.1364
62 -0.1411
62.025 -0.1494
62.05 -0.1598
62.075 -0.1691
62.1 -0.1745
62.125 -0.1745
62.15 -0.1662
62.175 -0.1531
62.2 -0.1365
62.225 -0.1121
62.25 -0.0797
62.275 -0.0427
62.3 -0.0057
62.325 0.0282
62.35 0.0568
62.375 0.0807
62.4 0.1
62.425 0.1136
62.45 0.123
62.475 0.1274
62.5 0.1259
62.525 0.1188
62.55 0.1083
62.575 0.0936
62.6 0.0741
62.625 0.0506
62.65 0.0259
62.675 0.0017
62.7 -0.0181
62.725 -0.0304
62.75 -0.0346
62.775 -0.0315
62.8 -0.0232
62.825 -0.0135
62.85 -0.0006
62.875 0.0149
62.9 0.027
62.925 0.0359
62.95 0.0421
62.975 0.046
63 0.0498
63.025 0.0572
63.05 0.0687
63.075 0.088
63.1 0.1212
63.125 0.1668
63.15 0.2195
63.175 0.2738
63.2 0.3264
63.225 0.3778
63.25 0.4276
63.275 0.4714
63.3 0.5073
63.325 0.5342
63.35 0.5522
63.375 0.5618
63.4 0.5653
63.425 0.5644
63.45 0.5617
63.475 0.5569
63.5 0.5482
63.525 0.5322
63.55 0.5082
63.575 0.477
63.6 0.4383
63.625 0.3968
63.65 0.356
63.675 0.3163
63.7 0.2774
63.725 0.242
63.75 0.2089
63.775 0.1707
63.8 0.125
63.825 0.0687
63.85 0.0068
63.875 -0.0541
63.9 -0.1118
63.925 -0.1639
63.95 -0.2129
63.975 -0.2633
64 -0.3177
64.025 -0.3774
64.05 -0.4394
64.075 -0.4918
64.1 -0.5216
64.125 -0.5242
64.15 -0.5033
64.175 -0.4726
64.2 -0.4433
64.225 -0.4211
64.25 -0.4074
64.275 -0.4048
64.3 -0.4112
64.325 -0.4206
64.35 -0.4313
64.375 -0.4395
64.4 -0.4455
64.425 -0.4514
64.45 -0.4595
64.475 -0.4679
64.5 -0.476
64.525 -0.4881
64.55 -0.5077
64.575 -0.5349
64.6 -0.5687
64.625 -0.6045
64.65 -0.6469
64.675 -0.6989
64.7 -0.7616
64.725 -0.8299
64.75 -0.8904
64.775 -0.9275
64.8 -0.9355
64.825 -0.9166
64.85 -0.8834
64.875 -0.8533
64.9 -0.8365
64.925 -0.8312
64.95 -0.8297
64.975 -0.8301
65 -0.834
65.025 -0.8442
65.05 -0.8619
65.075 -0.8779
65.1 -0.8885
65.125 -0.8989
65.15 -0.9113
65.175 -0.9228
65.2 -0.9305
65.225 -0.935
65.25 -0.9395
65.275 -0.9454
65.3 -0.9518
65.325 -0.9535
65.35 -0.954
65.375 -0.9559
65.4 -0.9619
65.425 -0.9727
65.45 -0.9872
65.475 -1.0027
65.5 -1.0164
65.525 -1.0228
65.55 -1.023
65.575 -1.0136
65.6 -0.9938
65.625 -0.9605
65.65 -0.9192
65.675 -0.8736
65.7 -0.8262
65.725 -0.7836
65.75 -0.7493
65.775 -0.7236
65.8 -0.7078
65.825 -0.703
65.85 -0.7053
65.875 -0.7114
65.9 -0.7199
65.925 -0.7282
65.95 -0.736
65.975 -0.7374
66 -0.7274
66.025 -0.7144
66.05 -0.7101
66.075 -0.7173
66.1 -0.7275
66.125 -0.7362
66.15 -0.7384
66.175 -0.7352
66.2 -0.729
66.225 -0.7246
66.25 -0.7217
66.275 -0.7168
66.3 -0.7095
66.325 -0.6984
66.35 -0.6806
66.375 -0.6584
66.4 -0.639
66.425 -0.6277
66.45 -0.625
66.475 -0.6295
66.5 -0.6382
66.525 -0.6478
66.55 -0.6562
66.575 -0.663
66.6 -0.6717
66.625 -0.6829
66.65 -0.6955
66.675 -0.7106
66.7 -0.73
66.725 -0.7583
66.75 -0.7928
66.775 -0.8381
66.8 -0.8957
66.825 -0.9584
66.85 -1.0178
66.875 -1.0597
66.9 -1.0708
66.925 -1.0564
66.95 -1.0306
66.975 -0.9992
67 -0.9711
67.025 -0.9417
67.05 -0.9072
67.075 -0.8675
67.1 -0.8275
67.125 -0.7869
67.15 -0.7464
67.175 -0.7097
67.2 -0.6772
67.225 -0.65
67.25 -0.6275
67.275 -0.6096
67.3 -0.5967
67.325 -0.5933
67.35 -0.5971
67.375 -0.6029
67.4 -0.6118
67.425 -0.6232
67.45 -0.624
67.475 -0.6089
67.5 -0.5816
67.525 -0.5518
67.55 -0.5281
67.575 -0.5128
67.6 -0.5037
67.625 -0.497
67.65 -0.4881
67.675 -0.4709
67.7 -0.444
67.725 -0.4139
67.75 -0.386
67.775 -0.3621
67.8 -0.3374
67.825 -0.3088
67.85 -0.2792
67.875 -0.2456
67.9 -0.2068
67.925 -0.1622
67.95 -0.1166
67.975 -0.0725
68 -0.0331
68.025 -0.0021
68.05 0.0172
68.075 0.0234
68.1 0.0184
68.125 0.0068
68.15 -0.0085
68.175 -0.0306
68.2 -0.0594
68.225 -0.0928
68.25 -0.1269
68.275 -0.1594
68.3 -0.1912
68.325 -0.2224
68.35 -0.2513
68.375 -0.278
68.4 -0.3053
68.425 -0.3346
68.45 -0.3596
68.475 -0.3747
68.5 -0.3808
68.525 -0.393
68.55 -0.4138
68.575 -0.4352
68.6 -0.4585
68.625 -0.483
68.65 -0.5086
68.675 -0.5361
68.7 -0.5621
68.725 -0.5834
68.75 -0.6002
68.775 -0.6111
68.8 -0.612
68.825 -0.6071
68.85 -0.6049
68.875 -0.6025
68.9 -0.5968
68.925 -0.5928
68.95 -0.5929
68.975 -0.6002
69 -0.6156
69.025 -0.6359
69.05 -0.6578
69.075 -0.6738
69.1 -0.6846
69.125 -0.6919
69.15 -0.6986
69.175 -0.7062
69.2 -0.7129
69.225 -0.7182
69.25 -0.7276
69.275 -0.7392
69.3 -0.7482
69.325 -0.7536
69.35 -0.7578
69.375 -0.7634
69.4 -0.7697
69.425 -0.7772
69.45 -0.7839
69.475 -0.7848
69.5 -0.7733
69.525 -0.7505
69.55 -0.7246
69.575 -0.6963
69.6 -0.6685
69.625 -0.645
69.65 -0.6263
69.675 -0.6122
69.7 -0.6045
69.725 -0.6045
69.75 -0.6042
69.775 -0.5911
69.8 -0.5636
69.825 -0.5213
69.85 -0.4685
69.875 -0.4007
69.9 -0.322
69.925 -0.2431
69.95 -0.1694
69.975 -0.1029
70 -0.0422
70.025 0.0138
70.05 0.0664
70.075 0.1138
70.1 0.1536
70.125 0.1883
70.15 0.2174
70.175 0.2431
70.2 0.2645
70.225 0.2798
70.25 0.287
70.275 0.285
70.3 0.274
70.325 0.2513
70.35 0.2197
70.375 0.1816
70.4 0.1355
70.425 0.0816
70.45 0.0269
70.475 -0.0148
70.5 -0.0394
70.525 -0.0593
70.55 -0.0779
70.575 -0.0929
70.6 -0.1046
70.625 -0.1136
70.65 -0.12
70.675 -0.1242
70.7 -0.1279
70.725 -0.1342
70.75 -0.1455
70.775 -0.1617
70.8 -0.1829
70.825 -0.2059
70.85 -0.2285
70.875 -0.2458
70.9 -0.2548
70.925 -0.2504
70.95 -0.227
70.975 -0.1871
71 -0.1404
71.025 -0.0916
71.05 -0.0448
71.075 0.0009
71.1 0.0473
71.125 0.0915
71.15 0.1307
71.175 0.1689
71.2 0.2135
71.225 0.2672
71.25 0.3256
71.275 0.385
71.3 0.4468
71.325 0.5157
71.35 0.5892
71.375 0.6658
71.4 0.7429
71.425 0.815
71.45 0.8816
71.475 0.9426
71.5 0.9986
71.525 1.0493
71.55 1.0953
71.575 1.1366
71.6 1.1728
71.625 1.2044
71.65 1.2317
71.675 1.2536
71.7 1.2689
71.725 1.2788
71.75 1.282
71.775 1.2778
71.8 1.2688
71.825 1.2555
71.85 1.238
71.875 1.2163
71.9 1.1912
71.925 1.1615
71.95 1.1261
71.975 1.0869
72 1.0439
72.025 0.9966
72.05 0.9475
72.075 0.8982
72.1 0.8474
72.125 0.7924
72.15 0.7298
72.175 0.6584
72.2 0.5773
72.225 0.4893
72.25 0.4082
72.275 0.3436
72.3 0.2942
72.325 0.2592
72.35 0.2298
72.375 0.1966
72.4 0.1572
72.425 0.1124
72.45 0.0644
72.475 0.0121
72.5 -0.046
72.525 -0.1083
72.55 -0.1729
72.575 -0.2387
72.6 -0.2984
72.625 -0.3413
72.65 -0.3654
72.675 -0.3701
72.7 -0.356
72.725 -0.3283
72.75 -0.2977
72.775 -0.2698
72.8 -0.2442
72.825 -0.2226
72.85 -0.2071
72.875 -0.1973
72.9 -0.1934
72.925 -0.1926
72.95 -0.1866
72.975 -0.1683
73 -0.1395
73.025 -0.1057
73.05 -0.0707
73.075 -0.0345
73.1 0.0025
73.125 0.0365
73.15 0.067
73.175 0.0936
73.2 0.1153
73.225 0.1311
73.25 0.1455
73.275 0.1584
73.3 0.1631
73.325 0.1601
73.35 0.1477
73.375 0.1263
73.4 0.0962
73.425 0.0671
73.45 0.0452
73.475 0.0294
73.5 0.0155
73.525 -0.0016
73.55 -0.024
73.575 -0.0529
73.6 -0.0878
73.625 -0.1306
73.65 -0.1752
73.675 -0.222
73.7 -0.2702
73.725 -0.317
73.75 -0.3596
73.775 -0.3988
73.8 -0.4388
73.825 -0.4772
73.85 -0.5082
73.875 -0.5333
73.9 -0.5588
73.925 -0.5849
73.95 -0.6141
73.975 -0.6494
74 -0.6907
74.025 -0.7321
74.05 -0.7696
74.075 -0.7988
74.1 -0.816
74.125 -0.8247
74.15 -0.8236
74.175 -0.8131
74.2 -0.7975
74.225 -0.7795
74.25 -0.7603
74.275 -0.7409
74.3 -0.7206
74.325 -0.6953
74.35 -0.6681
74.375 -0.6401
74.4 -0.6132
74.425 -0.5926
74.45 -0.5776
74.475 -0.5704
74.5 -0.5749
74.525 -0.5875
74.55 -0.6031
74.575 -0.6223
74.6 -0.6405
74.625 -0.6543
74.65 -0.6695
74.675 -0.6842
74.7 -0.6886
74.725 -0.6817
74.75 -0.6683
74.775 -0.6556
74.8 -0.6471
74.825 -0.6418
74.85 -0.6406
74.875 -0.6446
74.9 -0.6563
74.925 -0.6682
74.95 -0.6614
74.975 -0.632
75 -0.5872
75.025 -0.5351
75.05 -0.4742
75.075 -0.414
75.1 -0.3573
75.125 -0.3028
75.15 -0.2438
75.175 -0.1818
75.2 -0.1199
75.225 -0.0629
75.25 -0.0128
75.275 0.0293
75.3 0.064
75.325 0.0934
75.35 0.1158
75.375 0.1337
75.4 0.155
75.425 0.1816
75.45 0.2102
75.475 0.2359
75.5 0.2593
75.525 0.2783
75.55 0.2911
75.575 0.2972
75.6 0.2959
75.625 0.2843
75.65 0.2628
75.675 0.2321
75.7 0.1933
75.725 0.147
75.75 0.0914
75.775 0.0273
75.8 -0.0452
75.825 -0.1258
75.85 -0.2122
75.875 -0.2976
75.9 -0.3734
75.925 -0.441
75.95 -0.506
75.975 -0.5683
76 -0.627
76.025 -0.6821
76.05 -0.7368
76.075 -0.7944
76.1 -0.8471
76.125 -0.8845
76.15 -0.8942
76.175 -0.878
76.2 -0.8527
76.225 -0.8277
76.25 -0.8053
76.275 -0.7878
76.3 -0.7689
76.325 -0.7397
76.35 -0.7014
76.375 -0.6644
76.4 -0.6284
76.425 -0.5861
76.45 -0.5416
76.475 -0.5002
76.5 -0.4627
76.525 -0.4252
76.55 -0.3837
76.575 -0.3391
76.6 -0.2911
76.625 -0.2424
76.65 -0.1947
76.675 -0.1504
76.7 -0.1133
76.725 -0.0818
76.75 -0.0547
76.775 -0.0282
76.8 -0.0013
76.825 0.0264
76.85 0.0587
76.875 0.0915
76.9 0.1249
76.925 0.1573
76.95 0.1862
76.975 0.2109
77 0.2346
77.025 0.2696
77.05 0.3183
77.075 0.3716
77.1 0.4369
77.125 0.5177
77.15 0.5957
77.175 0.6653
77.2 0.7243
77.225 0.772
77.25 0.8101
77.275 0.8458
77.3 0.8912
77.325 0.9465
77.35 1.0038
77.375 1.0582
77.4 1.1059
77.425 1.145
77.45 1.1762
77.475 1.2005
77.5 1.2205
77.525 1.2412
77.55 1.2619
77.575 1.2824
77.6 1.3063
77.625 1.3411
77.65 1.3899
77.675 1.448
77.7 1.5024
77.725 1.5469
77.75 1.5808
77.775 1.6036
77.8 1.6164
77.825 1.6209
77.85 1.6177
77.875 1.6051
77.9 1.5821
77.925 1.5507
77.95 1.5141
77.975 1.4776
78 1.4445
78.025 1.4179
78.05 1.398
78.075 1.3818
78.1 1.37
78.125 1.3605
78.15 1.3486
78.175 1.3297
78.2 1.3058
78.225 1.279
78.25 1.2483
78.275 1.2162
78.3 1.1817
78.325 1.1472
78.35 1.1156
78.375 1.0892
78.4 1.0707
78.425 1.0647
78.45 1.074
78.475 1.0987
78.5 1.1313
78.525 1.1647
78.55 1.1926
78.575 1.216
78.6 1.238
78.625 1.2594
78.65 1.2823
78.675 1.3063
78.7 1.3242
78.725 1.3333
78.75 1.3372
78.775 1.3363
78.8 1.3267
78.825 1.3087
78.85 1.284
78.875 1.2518
78.9 1.2108
78.925 1.1634
78.95 1.1083
78.975 1.0449
79 0.973
79.025 0.8931
79.05 0.8084
79.075 0.7199
79.1 0.632
79.125 0.5515
79.15 0.4806
79.175 0.4193
79.2 0.3702
79.225 0.3342
79.25 0.315
79.275 0.3098
79.3 0.3151
79.325 0.333
79.35 0.3586
79.375 0.3842
79.4 0.4055
79.425 0.4179
79.45 0.4202
79.475 0.4134
79.5 0.4018
79.525 0.3929
79.55 0.3857
79.575 0.3769
79.6 0.3699
79.625 0.3653
79.65 0.3658
79.675 0.3746
79.7 0.3807
79.725 0.3807
79.75 0.3716
79.775 0.353
79.8 0.3334
79.825 0.3183
79.85 0.3075
79.875 0.3037
79.9 0.3082
79.925 0.3263
79.95 0.3586
79.975 0.3951
80 0.4309
80.025 0.4596
80.05 0.485
80.075 0.505
80.1 0.5174
80.125 0.522
80.15 0.5199
80.175 0.5127
80.2 0.4963
80.225 0.4703
80.25 0.4344
80.275 0.3922
80.3 0.3496
80.325 0.3095
80.35 0.2738
80.375 0.2374
80.4 0.196
80.425 0.146
80.45 0.0865
80.475 0.0185
80.5 -0.056
80.525 -0.1282
80.55 -0.1955
80.575 -0.2564
80.6 -0.3125
80.625 -0.3644
80.65 -0.4165
80.675 -0.4685
80.7 -0.5193
80.725 -0.5705
80.75 -0.6233
80.775 -0.6778
80.8 -0.7319
80.825 -0.7851
80.85 -0.8372
80.875 -0.8905
80.9 -0.9487
80.925 -1.0149
80.95 -1.0895
80.975 -1.1693
81 -1.2513
81.025 -1.3382
81.05 -1.4307
81.075 -1.5274
81.1 -1.6278
81.125 -1.724
81.15 -1.8143
81.175 -1.8996
81.2 -1.9826
81.225 -2.0589
81.25 -2.114
81.275 -2.1389
81.3 -2.1355
81.325 -2.1135
81.35 -2.0798
81.375 -2.0335
81.4 -1.9788
81.425 -1.9185
81.45 -1.8524
81.475 -1.7813
81.5 -1.7026
81.525 -1.619
81.55 -1.5287
81.575 -1.4387
81.6 -1.3539
81.625 -1.2758
81.65 -1.2043
81.675 -1.1357
81.7 -1.0706
81.725 -1.0071
81.75 -0.9416
81.775 -0.8716
81.8 -0.7962
81.825 -0.7183
81.85 -0.6425
81.875 -0.5722
81.9 -0.5075
81.925 -0.4449
81.95 -0.383
81.975 -0.3262
82 -0.2732
82.025 -0.2192
82.05 -0.1649
82.075 -0.1102
82.1 -0.0558
82.125 -0.0076
82.15 0.032
82.175 0.0647
82.2 0.0897
82.225 0.1079
82.25 0.1226
82.275 0.1392
82.3 0.1549
82.325 0.1679
82.35 0.1758
82.375 0.1769
82.4 0.171
82.425 0.1584
82.45 0.1403
82.475 0.1257
82.5 0.1247
82.525 0.1359
82.55 0.1536
82.575 0.1703
82.6 0.1803
82.625 0.1832
82.65 0.1809
82.675 0.1746
82.7 0.168
82.725 0.1606
82.75 0.151
82.775 0.1346
82.8 0.1101
82.825 0.0782
82.85 0.0398
82.875 -0.0021
82.9 -0.0454
82.925 -0.0876
82.95 -0.1291
82.975 -0.1657
83 -0.1998
83.025 -0.2272
83.05 -0.2429
83.075 -0.2494
83.1 -0.2487
83.125 -0.2424
83.15 -0.2347
83.175 -0.229
83.2 -0.2305
83.225 -0.2407
83.25 -0.2631
83.275 -0.2973
83.3 -0.3382
83.325 -0.3818
83.35 -0.4229
83.375 -0.4572
83.4 -0.4836
83.425 -0.504
83.45 -0.5242
83.475 -0.5435
83.5 -0.5612
83.525 -0.5722
83.55 -0.5775
83.575 -0.5837
83.6 -0.5943
83.625 -0.6097
83.65 -0.6235
83.675 -0.626
83.7 -0.6166
83.725 -0.6021
83.75 -0.5844
83.775 -0.5642
83.8 -0.5322
83.825 -0.4807
83.85 -0.4114
83.875 -0.3377
83.9 -0.2655
83.925 -0.1974
83.95 -0.1346
83.975 -0.077
84 -0.0272
84.025 0.0133
84.05 0.046
84.075 0.0724
84.1 0.092
84.125 0.1044
84.15 0.11
84.175 0.1123
84.2 0.1135
84.225 0.1137
84.25 0.1096
84.275 0.1017
84.3 0.0892
84.325 0.0748
84.35 0.0606
84.375 0.0425
84.4 0.0175
84.425 -0.0138
84.45 -0.0457
84.475 -0.0711
84.5 -0.0928
84.525 -0.1171
84.55 -0.145
84.575 -0.1728
84.6 -0.1943
84.625 -0.2092
84.65 -0.2213
84.675 -0.2283
84.7 -0.2265
84.725 -0.2143
84.75 -0.1946
84.775 -0.1691
84.8 -0.1376
84.825 -0.1082
84.85 -0.0845
84.875 -0.0625
84.9 -0.0377
84.925 -0.0105
84.95 0.014
84.975 0.0326
85 0.044
85.025 0.0494
85.05 0.052
85.075 0.0564
85.1 0.0647
85.125 0.0762
85.15 0.0831
85.175 0.0806
85.2 0.0661
85.225 0.0399
85.25 0.0063
85.275 -0.0313
85.3 -0.0707
85.325 -0.1057
85.35 -0.13
85.375 -0.1418
85.4 -0.1459
85.425 -0.1482
85.45 -0.1521
85.475 -0.1599
85.5 -0.1748
85.525 -0.1985
85.55 -0.2313
85.575 -0.273
85.6 -0.3236
85.625 -0.3795
85.65 -0.4381
85.675 -0.4964
85.7 -0.555
85.725 -0.6127
85.75 -0.6702
85.775 -0.7245
85.8 -0.7709
85.825 -0.8135
85.85 -0.8594
85.875 -0.9106
85.9 -0.9556
85.925 -0.9797
85.95 -0.9784
85.975 -0.9572
86 -0.9192
86.025 -0.8663
86.05 -0.8058
86.075 -0.7388
86.1 -0.6627
86.125 -0.5768
86.15 -0.4824
86.175 -0.3822
86.2 -0.2807
86.225 -0.1842
86.25 -0.0936
86.275 -0.009
86.3 0.0705
86.325 0.1454
86.35 0.2142
86.375 0.2774
86.4 0.3338
86.425 0.3814
86.45 0.4213
86.475 0.4546
86.5 0.4832
86.525 0.5076
86.55 0.5276
86.575 0.5421
86.6 0.5509
86.625 0.5542
86.65 0.5534
86.675 0.5497
86.7 0.5428
86.725 0.5329
86.75 0.52
86.775 0.5043
86.8 0.4866
86.825 0.4654
86.85 0.4399
86.875 0.4123
86.9 0.3894
86.925 0.3686
86.95 0.3489
86.975 0.3304
87 0.3105
87.025 0.2913
87.05 0.2769
87.075 0.2726
87.1 0.2743
87.125 0.2726
87.15 0.2663
87.175 0.2553
87.2 0.2413
87.225 0.2254
87.25 0.2094
87.275 0.1965
87.3 0.1873
87.325 0.1791
87.35 0.1706
87.375 0.1633
87.4 0.1554
87.425 0.1449
87.45 0.1326
87.475 0.1243
87.5 0.1237
87.525 0.1334
87.55 0.1525
87.575 0.1697
87.6 0.1797
87.625 0.1805
87.65 0.1707
87.675 0.1499
87.7 0.1175
87.725 0.0735
87.75 0.0232
87.775 -0.0275
87.8 -0.0719
87.825 -0.1095
87.85 -0.1383
87.875 -0.1561
87.9 -0.1631
87.925 -0.1635
87.95 -0.1614
87.975 -0.1576
88 -0.1512
88.025 -0.1429
88.05 -0.1363
88.075 -0.1313
88.1 -0.1275
88.125 -0.1238
88.15 -0.1192
88.175 -0.1143
88.2 -0.1084
88.225 -0.1088
88.25 -0.1173
88.275 -0.1299
88.3 -0.1469
88.325 -0.1676
88.35 -0.1873
88.375 -0.1971
88.4 -0.1951
88.425 -0.1882
88.45 -0.1742
88.475 -0.1611
88.5 -0.151
88.525 -0.1413
88.55 -0.1373
88.575 -0.14
88.6 -0.1482
88.625 -0.1612
88.65 -0.1805
88.675 -0.2064
88.7 -0.2381
88.725 -0.2709
88.75 -0.2982
88.775 -0.3172
88.8 -0.337
88.825 -0.3512
88.85 -0.3498
88.875 -0.3311
88.9 -0.3127
88.925 -0.3011
88.95 -0.296
88.975 -0.2968
89 -0.3016
89.025 -0.3109
89.05 -0.3217
89.075 -0.3287
89.1 -0.3311
89.125 -0.3319
89.15 -0.3291
89.175 -0.3151
89.2 -0.2926
89.225 -0.2663
89.25 -0.2342
89.275 -0.1984
89.3 -0.1599
89.325 -0.1203
89.35 -0.0836
89.375 -0.0496
89.4 -0.0185
89.425 0.01
89.45 0.0383
89.475 0.0733
89.5 0.122
89.525 0.1879
89.55 0.262
89.575 0.3366
89.6 0.4085
89.625 0.4747
89.65 0.5341
89.675 0.5867
89.7 0.6321
89.725 0.6697
89.75 0.6977
89.775 0.7177
89.8 0.734
89.825 0.7493
89.85 0.767
89.875 0.7891
89.9 0.8148
89.925 0.8419
89.95 0.8695
89.975 0.898
90 0.9264
90.025 0.9517
90.05 0.9735
90.075 0.9905
90.1 1.0015
90.125 1.0065
90.15 1.0059
90.175 0.9971
90.2 0.9795
90.225 0.9526
90.25 0.9156
90.275 0.8706
90.3 0.8191
90.325 0.7639
90.35 0.704
90.375 0.6384
90.4 0.57
90.425 0.5004
90.45 0.4315
90.475 0.3629
90.5 0.2982
90.525 0.2379
90.55 0.1785
90.575 0.118
90.6 0.0551
90.625 -0.0102
90.65 -0.0743
90.675 -0.1388
90.7 -0.2091
90.725 -0.2858
90.75 -0.366
90.775 -0.4501
90.8 -0.5352
90.825 -0.6155
90.85 -0.6909
90.875 -0.7644
90.9 -0.8356
90.925 -0.9092
90.95 -0.9883
90.975 -1.0723
91 -1.1559
91.025 -1.2323
91.05 -1.2973
91.075 -1.3477
91.1 -1.3865
91.125 -1.4197
91.15 -1.4505
91.175 -1.4755
91.2 -1.4978
91.225 -1.5219
91.25 -1.5478
91.275 -1.5759
91.3 -1.6031
91.325 -1.6288
91.35 -1.6522
91.375 -1.6702
91.4 -1.6762
91.425 -1.6693
91.45 -1.6642
91.475 -1.6644
91.5 -1.6651
91.525 -1.6626
91.55 -1.6559
91.575 -1.6444
91.6 -1.6237
91.625 -1.5888
91.65 -1.5491
91.675 -1.5054
91.7 -1.4562
91.725 -1.4049
91.75 -1.356
91.775 -1.3096
91.8 -1.266
91.825 -1.2243
91.85 -1.188
91.875 -1.1569
91.9 -1.1315
91.925 -1.1097
91.95 -1.091
91.975 -1.0788
92 -1.0745
92.025 -1.0786
92.05 -1.0903
92.075 -1.108
92.1 -1.1321
92.125 -1.1638
92.15 -1.2034
92.175 -1.2503
92.2 -1.3032
92.225 -1.3587
92.25 -1.4143
92.275 -1.4682
92.3 -1.5232
92.325 -1.5821
92.35 -1.648
92.375 -1.7205
92.4 -1.7951
92.425 -1.8693
92.45 -1.9374
92.475 -1.9948
92.5 -2.0384
92.525 -2.0692
92.55 -2.0875
92.575 -2.0949
92.6 -2.0986
92.625 -2.1077
92.65 -2.1239
92.675 -2.1461
92.7 -2.1696
92.725 -2.1904
92.75 -2.2103
92.775 -2.2326
92.8 -2.2579
92.825 -2.286
92.85 -2.3197
92.875 -2.3575
92.9 -2.398
92.925 -2.4406
92.95 -2.4857
92.975 -2.5322
93 -2.5747
93.025 -2.6099
93.05 -2.637
93.075 -2.6572
93.1 -2.6672
93.125 -2.6608
93.15 -2.6354
93.175 -2.5938
93.2 -2.5371
93.225 -2.4699
93.25 -2.4063
93.275 -2.3518
93.3 -2.3062
93.325 -2.2651
93.35 -2.2255
93.375 -2.1823
93.4 -2.1309
93.425 -2.0818
93.45 -2.0479
93.475 -2.03
93.5 -2.0277
93.525 -2.0409
93.55 -2.0683
93.575 -2.1039
93.6 -2.138
93.625 -2.1655
93.65 -2.1887
93.675 -2.2084
93.7 -2.2255
93.725 -2.2417
93.75 -2.2545
93.775 -2.2538
93.8 -2.2399
93.825 -2.219
93.85 -2.1991
93.875 -2.1831
93.9 -2.1701
93.925 -2.1547
93.95 -2.1371
93.975 -2.1213
94 -2.1071
94.025 -2.0933
94.05 -2.0784
94.075 -2.0614
94.1 -2.0455
94.125 -2.0341
94.15 -2.0264
94.175 -2.0215
94.2 -2.0186
94.225 -2.0162
94.25 -2.0138
94.275 -2.0017
94.3 -1.9768
94.325 -1.9444
94.35 -1.9106
94.375 -1.8791
94.4 -1.8516
94.425 -1.8288
94.45 -1.8104
94.475 -1.7921
94.5 -1.7721
94.525 -1.7487
94.55 -1.7223
94.575 -1.6915
94.6 -1.6576
94.625 -1.6229
94.65 -1.5881
94.675 -1.5526
94.7 -1.5193
94.725 -1.4854
94.75 -1.4451
94.775 -1.4004
94.8 -1.3575
94.825 -1.3208
94.85 -1.2917
94.875 -1.2621
94.9 -1.2287
94.925 -1.1941
94.95 -1.1594
94.975 -1.1255
95 -1.093
95.025 -1.0611
95.05 -1.0279
95.075 -0.9926
95.1 -0.9549
95.125 -0.9134
95.15 -0.8694
95.175 -0.8255
95.2 -0.7843
95.225 -0.7415
95.25 -0.6957
95.275 -0.649
95.3 -0.6033
95.325 -0.561
95.35 -0.5249
95.375 -0.4953
95.4 -0.4703
95.425 -0.45
95.45 -0.432
95.475 -0.4171
95.5 -0.4085
95.525 -0.4064
95.55 -0.4128
95.575 -0.4242
95.6 -0.4375
95.625 -0.4496
95.65 -0.462
95.675 -0.4768
95.7 -0.493
95.725 -0.505
95.75 -0.4998
95.775 -0.4841
95.8 -0.4612
95.825 -0.4374
95.85 -0.4172
95.875 -0.402
95.9 -0.3877
95.925 -0.3697
95.95 -0.3499
95.975 -0.3322
96 -0.317
96.025 -0.304
96.05 -0.2909
96.075 -0.276
96.1 -0.2567
96.125 -0.2306
96.15 -0.2002
96.175 -0.1689
96.2 -0.141
96.225 -0.1179
96.25 -0.0972
96.275 -0.0772
96.3 -0.0586
96.325 -0.0416
96.35 -0.0286
96.375 -0.0187
96.4 -0.0118
96.425 -0.0078
96.45 -0.0038
96.475 0.0034
96.5 0.0106
96.525 0.0125
96.55 0.0067
96.575 -0.0053
96.6 -0.0165
96.625 -0.021
96.65 -0.0219
96.675 -0.0229
96.7 -0.0274
96.725 -0.0307
96.75 -0.0277
96.775 -0.0194
96.8 -0.0076
96.825 0.0106
96.85 0.0359
96.875 0.0668
96.9 0.0988
96.925 0.1295
96.95 0.1582
96.975 0.1826
97 0.2039
97.025 0.2204
97.05 0.2325
97.075 0.2404
97.1 0.2443
97.125 0.2442
97.15 0.2442
97.175 0.247
97.2 0.2529
97.225 0.2588
97.25 0.2592
97.275 0.2526
97.3 0.2412
97.325 0.2249
97.35 0.2022
97.375 0.1735
97.4 0.1409
97.425 0.1088
97.45 0.082
97.475 0.0661
97.5 0.0563
97.525 0.0482
97.55 0.0408
97.575 0.0393
97.6 0.05
97.625 0.07
97.65 0.0895
97.675 0.1062
97.7 0.1211
97.725 0.1348
97.75 0.1486
97.775 0.1609
97.8 0.1698
97.825 0.1755
97.85 0.1768
97.875 0.172
97.9 0.1618
97.925 0.1455
97.95 0.1219
97.975 0.0917
98 0.0551
98.025 0.0128
98.05 -0.0288
98.075 -0.0577
98.1 -0.0745
98.125 -0.0852
98.15 -0.0925
98.175 -0.0936
98.2 -0.0887
98.225 -0.0807
98.25 -0.0733
98.275 -0.0679
98.3 -0.0657
98.325 -0.068
98.35 -0.0765
98.375 -0.0922
98.4 -0.1133
98.425 -0.1388
98.45 -0.1668
98.475 -0.1954
98.5 -0.2206
98.525 -0.2484
98.55 -0.2825
98.575 -0.3229
98.6 -0.3661
98.625 -0.4076
98.65 -0.4416
98.675 -0.468
98.7 -0.4895
98.725 -0.5012
98.75 -0.5072
98.775 -0.5063
98.8 -0.5
98.825 -0.4871
98.85 -0.4649
98.875 -0.4304
98.9 -0.3891
98.925 -0.3464
98.95 -0.3026
98.975 -0.2597
99 -0.217
99.025 -0.1688
99.05 -0.1165
99.075 -0.0653
99.1 -0.0182
99.125 0.0229
99.15 0.0598
99.175 0.0939
99.2 0.125
99.225 0.1522
99.25 0.1739
99.275 0.1931
99.3 0.2157
99.325 0.2443
99.35 0.2731
99.375 0.2962
99.4 0.3131
99.425 0.3245
99.45 0.3285
99.475 0.3257
99.5 0.32
99.525 0.3099
99.55 0.2968
99.575 0.2801
99.6 0.258
99.625 0.2334
99.65 0.2129
99.675 0.1993
99.7 0.19
99.725 0.1798
99.75 0.1712
99.775 0.1737
99.8 0.1872
99.825 0.2044
99.85 0.2231
99.875 0.2454
99.9 0.2711
99.925 0.2948
99.95 0.314
99.975 0.3266
100 0.333
