# Supplementary material for: Uptake of N2O5 by aqueous aerosol unveiled using chemically accurate many-body potentials
Source: Nat Commun. 2022 Mar 10;13:1266. doi: 10.1038/s41467-022-28697-8 (PMC8913772; doi:10.1038/s41467-022-28697-8)
Supplement: Supplementary file 3 — Source Data [file 41467_2022_28697_MOESM3_ESM.zip › n2o5-uptake-data/Fig2/scattering/rep03run04/relcom_gds.dat]

0.025 11.796
0.05 11.7682
0.075 11.7403
0.1 11.7124
0.125 11.6845
0.15 11.6566
0.175 11.6286
0.2 11.6007
0.225 11.5728
0.25 11.5448
0.275 11.5168
0.3 11.4888
0.325 11.4609
0.35 11.4329
0.375 11.405
0.4 11.377
0.425 11.3491
0.45 11.3211
0.475 11.2931
0.5 11.2651
0.525 11.2371
0.55 11.2091
0.575 11.1811
0.6 11.153
0.625 11.125
0.65 11.097
0.675 11.0689
0.7 11.0409
0.725 11.0128
0.75 10.9847
0.775 10.9566
0.8 10.9285
0.825 10.9004
0.85 10.8723
0.875 10.8442
0.9 10.816
0.925 10.7879
0.95 10.7597
0.975 10.7315
1 10.7033
1.025 10.6751
1.05 10.6469
1.075 10.6187
1.1 10.5904
1.125 10.5622
1.15 10.5339
1.175 10.5056
1.2 10.4773
1.225 10.4489
1.25 10.4206
1.275 10.3922
1.3 10.3638
1.325 10.3354
1.35 10.3069
1.375 10.2784
1.4 10.2499
1.425 10.2213
1.45 10.1927
1.475 10.164
1.5 10.1353
1.525 10.1066
1.55 10.0778
1.575 10.0491
1.6 10.0203
1.625 9.9914
1.65 9.9626
1.675 9.9336
1.7 9.9047
1.725 9.8756
1.75 9.8466
1.775 9.8175
1.8 9.7884
1.825 9.7593
1.85 9.7301
1.875 9.7009
1.9 9.6716
1.925 9.6422
1.95 9.6129
1.975 9.5834
2 9.554
2.025 9.5245
2.05 9.4949
2.075 9.4653
2.1 9.4356
2.125 9.4059
2.15 9.3761
2.175 9.3463
2.2 9.3163
2.225 9.2863
2.25 9.2563
2.275 9.2261
2.3 9.1959
2.325 9.1656
2.35 9.1352
2.375 9.1047
2.4 9.0742
2.425 9.0435
2.45 9.0129
2.475 8.9822
2.5 8.9514
2.525 8.9205
2.55 8.8896
2.575 8.8586
2.6 8.8275
2.625 8.7963
2.65 8.765
2.675 8.7337
2.7 8.7023
2.725 8.6707
2.75 8.639
2.775 8.6072
2.8 8.5753
2.825 8.5434
2.85 8.5113
2.875 8.4792
2.9 8.447
2.925 8.4148
2.95 8.3826
2.975 8.3503
3 8.318
3.025 8.2856
3.05 8.2532
3.075 8.2207
3.1 8.1882
3.125 8.1556
3.15 8.123
3.175 8.0904
3.2 8.0577
3.225 8.025
3.25 7.9922
3.275 7.9593
3.3 7.9264
3.325 7.8933
3.35 7.8602
3.375 7.827
3.4 7.7937
3.425 7.7602
3.45 7.7266
3.475 7.6927
3.5 7.6588
3.525 7.6247
3.55 7.5905
3.575 7.5561
3.6 7.5214
3.625 7.4866
3.65 7.4515
3.675 7.4162
3.7 7.3804
3.725 7.344
3.75 7.3068
3.775 7.2687
3.8 7.2294
3.825 7.1889
3.85 7.1473
3.875 7.1045
3.9 7.0609
3.925 7.0166
3.95 6.9716
3.975 6.9261
4 6.8799
4.025 6.833
4.05 6.7855
4.075 6.7378
4.1 6.6898
4.125 6.6413
4.15 6.5924
4.175 6.5428
4.2 6.4924
4.225 6.4411
4.25 6.389
4.275 6.3362
4.3 6.2828
4.325 6.229
4.35 6.1748
4.375 6.1201
4.4 6.065
4.425 6.0096
4.45 5.9543
4.475 5.8983
4.5 5.8412
4.525 5.7832
4.55 5.7246
4.575 5.6653
4.6 5.6049
4.625 5.5436
4.65 5.4815
4.675 5.4186
4.7 5.3541
4.725 5.2887
4.75 5.2222
4.775 5.1546
4.8 5.0855
4.825 5.015
4.85 4.9427
4.875 4.8687
4.9 4.7928
4.925 4.7151
4.95 4.6358
4.975 4.5551
5 4.4737
5.025 4.3924
5.05 4.3115
5.075 4.2316
5.1 4.1543
5.125 4.0808
5.15 4.0115
5.175 3.947
5.2 3.8866
5.225 3.8264
5.25 3.7648
5.275 3.7005
5.3 3.6335
5.325 3.5649
5.35 3.4941
5.375 3.4211
5.4 3.3459
5.425 3.2683
5.45 3.1878
5.475 3.1043
5.5 3.0177
5.525 2.927
5.55 2.8306
5.575 2.7273
5.6 2.6185
5.625 2.5096
5.65 2.4096
5.675 2.3235
5.7 2.2426
5.725 2.1596
5.75 2.0707
5.775 1.9775
5.8 1.8795
5.825 1.7771
5.85 1.6716
5.875 1.5665
5.9 1.4588
5.925 1.3513
5.95 1.2556
5.975 1.179
6 1.1206
6.025 1.0798
6.05 1.0452
6.075 1.009
6.1 0.9744
6.125 0.9611
6.15 0.9758
6.175 1.008
6.2 1.0492
6.225 1.0945
6.25 1.1395
6.275 1.1837
6.3 1.2273
6.325 1.2787
6.35 1.3366
6.375 1.3902
6.4 1.4344
6.425 1.4707
6.45 1.501
6.475 1.5262
6.5 1.5472
6.525 1.5682
6.55 1.5897
6.575 1.6123
6.6 1.6337
6.625 1.6554
6.65 1.6816
6.675 1.7168
6.7 1.7629
6.725 1.8211
6.75 1.8884
6.775 1.9559
6.8 2.0177
6.825 2.0734
6.85 2.121
6.875 2.1626
6.9 2.1992
6.925 2.2295
6.95 2.2502
6.975 2.2614
7 2.2624
7.025 2.2526
7.05 2.2371
7.075 2.2191
7.1 2.1973
7.125 2.1754
7.15 2.1567
7.175 2.1487
7.2 2.1532
7.225 2.1671
7.25 2.1868
7.275 2.2035
7.3 2.2207
7.325 2.2407
7.35 2.2589
7.375 2.2734
7.4 2.2871
7.425 2.3024
7.45 2.3187
7.475 2.3311
7.5 2.3369
7.525 2.3352
7.55 2.329
7.575 2.3224
7.6 2.3175
7.625 2.313
7.65 2.3085
7.675 2.3048
7.7 2.304
7.725 2.3055
7.75 2.3134
7.775 2.3251
7.8 2.3361
7.825 2.3454
7.85 2.3459
7.875 2.3391
7.9 2.3278
7.925 2.3136
7.95 2.295
7.975 2.2724
8 2.2437
8.025 2.2067
8.05 2.1631
8.075 2.1125
8.1 2.0536
8.125 1.9919
8.15 1.9301
8.175 1.8728
8.2 1.8225
8.225 1.7844
8.25 1.7618
8.275 1.7559
8.3 1.7705
8.325 1.8089
8.35 1.8596
8.375 1.9168
8.4 1.9806
8.425 2.0445
8.45 2.1018
8.475 2.1518
8.5 2.1971
8.525 2.2397
8.55 2.2819
8.575 2.3249
8.6 2.3669
8.625 2.405
8.65 2.439
8.675 2.4709
8.7 2.4999
8.725 2.5241
8.75 2.5431
8.775 2.5586
8.8 2.572
8.825 2.5827
8.85 2.5878
8.875 2.586
8.9 2.5777
8.925 2.5626
8.95 2.541
8.975 2.5131
9 2.4776
9.025 2.4335
9.05 2.3836
9.075 2.3328
9.1 2.2823
9.125 2.2339
9.15 2.1902
9.175 2.1545
9.2 2.1268
9.225 2.1059
9.25 2.091
9.275 2.0818
9.3 2.0777
9.325 2.0776
9.35 2.0805
9.375 2.0838
9.4 2.0842
9.425 2.0823
9.45 2.08
9.475 2.0788
9.5 2.0847
9.525 2.0958
9.55 2.1099
9.575 2.1235
9.6 2.1348
9.625 2.1419
9.65 2.1454
9.675 2.1487
9.7 2.1534
9.725 2.162
9.75 2.1776
9.775 2.1949
9.8 2.2128
9.825 2.2241
9.85 2.2249
9.875 2.2156
9.9 2.1969
9.925 2.1702
9.95 2.1459
9.975 2.1398
10 2.1496
10.025 2.1653
10.05 2.1813
10.075 2.1999
10.1 2.2231
10.125 2.255
10.15 2.2953
10.175 2.3435
10.2 2.3974
10.225 2.4546
10.25 2.5123
10.275 2.5671
10.3 2.6198
10.325 2.673
10.35 2.7275
10.375 2.7822
10.4 2.8376
10.425 2.896
10.45 2.9551
10.475 3.0137
10.5 3.0695
10.525 3.1216
10.55 3.1705
10.575 3.2169
10.6 3.2583
10.625 3.2949
10.65 3.33
10.675 3.3653
10.7 3.4009
10.725 3.4347
10.75 3.4625
10.775 3.4858
10.8 3.5065
10.825 3.5237
10.85 3.5365
10.875 3.5438
10.9 3.5447
10.925 3.5391
10.95 3.5287
10.975 3.5151
11 3.4974
11.025 3.4762
11.05 3.4522
11.075 3.4258
11.1 3.3971
11.125 3.3666
11.15 3.3338
11.175 3.298
11.2 3.2569
11.225 3.209
11.25 3.1527
11.275 3.089
11.3 3.0189
11.325 2.9434
11.35 2.8624
11.375 2.7776
11.4 2.6914
11.425 2.6035
11.45 2.5192
11.475 2.4461
11.5 2.3833
11.525 2.3316
11.55 2.2876
11.575 2.2454
11.6 2.2014
11.625 2.1528
11.65 2.0982
11.675 2.0389
11.7 1.9805
11.725 1.9251
11.75 1.8851
11.775 1.8638
11.8 1.8497
11.825 1.8404
11.85 1.8323
11.875 1.8218
11.9 1.8082
11.925 1.7889
11.95 1.7623
11.975 1.7284
12 1.6887
12.025 1.6468
12.05 1.6069
12.075 1.5693
12.1 1.5312
12.125 1.4914
12.15 1.4495
12.175 1.4075
12.2 1.3687
12.225 1.3306
12.25 1.2931
12.275 1.2553
12.3 1.2191
12.325 1.1837
12.35 1.1461
12.375 1.1067
12.4 1.0716
12.425 1.044
12.45 1.0252
12.475 1.0131
12.5 1.0025
12.525 0.9946
12.55 0.9935
12.575 0.9971
12.6 1.003
12.625 1.0097
12.65 1.0149
12.675 1.0146
12.7 1.0096
12.725 1.0019
12.75 0.9925
12.775 0.9813
12.8 0.9688
12.825 0.9539
12.85 0.9396
12.875 0.9236
12.9 0.9035
12.925 0.8785
12.95 0.8473
12.975 0.8147
13 0.7872
13.025 0.7644
13.05 0.7442
13.075 0.7244
13.1 0.7085
13.125 0.7008
13.15 0.6997
13.175 0.7064
13.2 0.7259
13.225 0.746
13.25 0.7575
13.275 0.7633
13.3 0.7707
13.325 0.789
13.35 0.8214
13.375 0.8654
13.4 0.9119
13.425 0.9581
13.45 1.0093
13.475 1.0734
13.5 1.1572
13.525 1.246
13.55 1.3332
13.575 1.4131
13.6 1.4844
13.625 1.5503
13.65 1.6089
13.675 1.6593
13.7 1.7044
13.725 1.7448
13.75 1.7821
13.775 1.8189
13.8 1.856
13.825 1.8928
13.85 1.9278
13.875 1.9581
13.9 1.9832
13.925 2.0033
13.95 2.0184
13.975 2.0286
14 2.0342
14.025 2.0356
14.05 2.0328
14.075 2.0249
14.1 2.0119
14.125 1.9942
14.15 1.9708
14.175 1.943
14.2 1.9106
14.225 1.8734
14.25 1.8315
14.275 1.7853
14.3 1.7373
14.325 1.6898
14.35 1.6428
14.375 1.5959
14.4 1.5476
14.425 1.4951
14.45 1.4406
14.475 1.3844
14.5 1.3277
14.525 1.2739
14.55 1.2303
14.575 1.1955
14.6 1.1631
14.625 1.1327
14.65 1.1012
14.675 1.0707
14.7 1.0439
14.725 1.0214
14.75 1.0089
14.775 1.0098
14.8 1.0205
14.825 1.037
14.85 1.0585
14.875 1.0889
14.9 1.13
14.925 1.1797
14.95 1.2337
14.975 1.2887
15 1.3438
15.025 1.3976
15.05 1.4519
15.075 1.5045
15.1 1.552
15.125 1.5942
15.15 1.6325
15.175 1.6649
15.2 1.6953
15.225 1.7268
15.25 1.7649
15.275 1.8196
15.3 1.8903
15.325 1.9626
15.35 2.0274
15.375 2.0855
15.4 2.1396
15.425 2.1914
15.45 2.241
15.475 2.2918
15.5 2.3437
15.525 2.3907
15.55 2.4316
15.575 2.4663
15.6 2.4946
15.625 2.5156
15.65 2.5318
15.675 2.5465
15.7 2.5555
15.725 2.5586
15.75 2.5597
15.775 2.5582
15.8 2.5567
15.825 2.5626
15.85 2.5867
15.875 2.6312
15.9 2.6857
15.925 2.7415
15.95 2.7915
15.975 2.8346
16 2.87
16.025 2.897
16.05 2.9156
16.075 2.9263
16.1 2.9306
16.125 2.9312
16.15 2.931
16.175 2.9346
16.2 2.9458
16.225 2.9653
16.25 2.9832
16.275 2.995
16.3 3.0011
16.325 3.0013
16.35 2.9953
16.375 2.9817
16.4 2.9596
16.425 2.9287
16.45 2.8898
16.475 2.844
16.5 2.7914
16.525 2.7427
16.55 2.7214
16.575 2.7239
16.6 2.7312
16.625 2.7364
16.65 2.7359
16.675 2.7289
16.7 2.7132
16.725 2.6878
16.75 2.6545
16.775 2.6192
16.8 2.5844
16.825 2.5547
16.85 2.5318
16.875 2.5132
16.9 2.4931
16.925 2.4692
16.95 2.4394
16.975 2.4043
17 2.3608
17.025 2.3122
17.05 2.2552
17.075 2.1897
17.1 2.1231
17.125 2.06
17.15 2.0021
17.175 1.953
17.2 1.9156
17.225 1.8857
17.25 1.8601
17.275 1.8404
17.3 1.8334
17.325 1.8347
17.35 1.8344
17.375 1.8277
17.4 1.8134
17.425 1.7915
17.45 1.766
17.475 1.7445
17.5 1.7245
17.525 1.7052
17.55 1.6879
17.575 1.6734
17.6 1.6634
17.625 1.66
17.65 1.663
17.675 1.6721
17.7 1.6854
17.725 1.7037
17.75 1.7311
17.775 1.7703
17.8 1.8188
17.825 1.8734
17.85 1.9327
17.875 1.9986
17.9 2.0702
17.925 2.1431
17.95 2.214
17.975 2.2809
18 2.3422
18.025 2.3972
18.05 2.4468
18.075 2.4915
18.1 2.5319
18.125 2.5671
18.15 2.5978
18.175 2.6238
18.2 2.6471
18.225 2.6685
18.25 2.6857
18.275 2.6996
18.3 2.7102
18.325 2.7184
18.35 2.727
18.375 2.731
18.4 2.7287
18.425 2.7197
18.45 2.7028
18.475 2.6773
18.5 2.6424
18.525 2.5989
18.55 2.5452
18.575 2.4821
18.6 2.4107
18.625 2.3349
18.65 2.2551
18.675 2.1786
18.7 2.1104
18.725 2.0531
18.75 2.004
18.775 1.9648
18.8 1.9353
18.825 1.9092
18.85 1.8827
18.875 1.8507
18.9 1.8126
18.925 1.7671
18.95 1.7129
18.975 1.6505
19 1.5803
19.025 1.5037
19.05 1.4233
19.075 1.3426
19.1 1.2716
19.125 1.2133
19.15 1.1691
19.175 1.1355
19.2 1.119
19.225 1.1187
19.25 1.1272
19.275 1.1392
19.3 1.1528
19.325 1.167
19.35 1.1801
19.375 1.198
19.4 1.2198
19.425 1.2413
19.45 1.2578
19.475 1.2656
19.5 1.2647
19.525 1.2551
19.55 1.2374
19.575 1.2135
19.6 1.1863
19.625 1.1628
19.65 1.1539
19.675 1.1522
19.7 1.1492
19.725 1.1439
19.75 1.1401
19.775 1.1451
19.8 1.1583
19.825 1.1798
19.85 1.2209
19.875 1.286
19.9 1.3611
19.925 1.4396
19.95 1.5161
19.975 1.5903
20 1.6611
20.025 1.7244
20.05 1.7803
20.075 1.8284
20.1 1.8679
20.125 1.8987
20.15 1.9211
20.175 1.9366
20.2 1.9469
20.225 1.9556
20.25 1.9647
20.275 1.9735
20.3 1.9838
20.325 1.9971
20.35 2.0107
20.375 2.0185
20.4 2.0182
20.425 2.0125
20.45 1.9989
20.475 1.9788
20.5 1.9535
20.525 1.9225
20.55 1.8912
20.575 1.8707
20.6 1.8752
20.625 1.895
20.65 1.9206
20.675 1.9512
20.7 1.9852
20.725 2.0166
20.75 2.0388
20.775 2.0526
20.8 2.0588
20.825 2.0603
20.85 2.0601
20.875 2.061
20.9 2.0675
20.925 2.0755
20.95 2.0796
20.975 2.0771
21 2.0669
21.025 2.049
21.05 2.0227
21.075 1.9886
21.1 1.951
21.125 1.9133
21.15 1.883
21.175 1.8669
21.2 1.8582
21.225 1.849
21.25 1.8393
21.275 1.8283
21.3 1.8154
21.325 1.7992
21.35 1.7787
21.375 1.753
21.4 1.7239
21.425 1.6967
21.45 1.6776
21.475 1.6734
21.5 1.6807
21.525 1.6939
21.55 1.7079
21.575 1.7194
21.6 1.7292
21.625 1.735
21.65 1.7358
21.675 1.7331
21.7 1.7298
21.725 1.7245
21.75 1.7302
21.775 1.7469
21.8 1.7661
21.825 1.7834
21.85 1.7944
21.875 1.7981
21.9 1.7938
21.925 1.7806
21.95 1.7612
21.975 1.7395
22 1.7135
22.025 1.6799
22.05 1.6391
22.075 1.5949
22.1 1.5493
22.125 1.5011
22.15 1.4517
22.175 1.4029
22.2 1.3511
22.225 1.2953
22.25 1.237
22.275 1.174
22.3 1.1054
22.325 1.0329
22.35 0.9579
22.375 0.8821
22.4 0.8045
22.425 0.7252
22.45 0.6476
22.475 0.5825
22.5 0.5261
22.525 0.469
22.55 0.4157
22.575 0.3733
22.6 0.3417
22.625 0.3132
22.65 0.2871
22.675 0.2606
22.7 0.2315
22.725 0.2018
22.75 0.1672
22.775 0.1203
22.8 0.0607
22.825 -0.0093
22.85 -0.0884
22.875 -0.1756
22.9 -0.2628
22.925 -0.3345
22.95 -0.3812
22.975 -0.4155
23 -0.4445
23.025 -0.4672
23.05 -0.4863
23.075 -0.5034
23.1 -0.5153
23.125 -0.5229
23.15 -0.5232
23.175 -0.5115
23.2 -0.4891
23.225 -0.456
23.25 -0.4142
23.275 -0.3697
23.3 -0.3237
23.325 -0.2751
23.35 -0.2227
23.375 -0.1651
23.4 -0.1062
23.425 -0.046
23.45 0.0145
23.475 0.0762
23.5 0.1369
23.525 0.1976
23.55 0.259
23.575 0.3222
23.6 0.3848
23.625 0.4425
23.65 0.4943
23.675 0.5406
23.7 0.5795
23.725 0.6092
23.75 0.6301
23.775 0.6418
23.8 0.6435
23.825 0.6345
23.85 0.6158
23.875 0.5904
23.9 0.5625
23.925 0.5368
23.95 0.514
23.975 0.489
24 0.4611
24.025 0.4368
24.05 0.4234
24.075 0.4178
24.1 0.4186
24.125 0.4215
24.15 0.4264
24.175 0.4349
24.2 0.4522
24.225 0.4788
24.25 0.5099
24.275 0.5418
24.3 0.5742
24.325 0.61
24.35 0.6521
24.375 0.7022
24.4 0.7599
24.425 0.8162
24.45 0.8691
24.475 0.9186
24.5 0.9625
24.525 1.0027
24.55 1.04
24.575 1.0728
24.6 1.1004
24.625 1.1215
24.65 1.1371
24.675 1.1469
24.7 1.1501
24.725 1.1469
24.75 1.1372
24.775 1.121
24.8 1.098
24.825 1.0676
24.85 1.0322
24.875 0.9929
24.9 0.9529
24.925 0.9148
24.95 0.8802
24.975 0.847
25 0.8146
25.025 0.7821
25.05 0.7466
25.075 0.7046
25.1 0.6545
25.125 0.5975
25.15 0.536
25.175 0.4714
25.2 0.4029
25.225 0.3287
25.25 0.2507
25.275 0.1706
25.3 0.0915
25.325 0.0145
25.35 -0.0576
25.375 -0.1238
25.4 -0.182
25.425 -0.2301
25.45 -0.2595
25.475 -0.2751
25.5 -0.2869
25.525 -0.2989
25.55 -0.3093
25.575 -0.3248
25.6 -0.3426
25.625 -0.3554
25.65 -0.3643
25.675 -0.3718
25.7 -0.384
25.725 -0.4055
25.75 -0.4352
25.775 -0.4674
25.8 -0.4895
25.825 -0.4938
25.85 -0.484
25.875 -0.4649
25.9 -0.4428
25.925 -0.4179
25.95 -0.3864
25.975 -0.345
26 -0.2958
26.025 -0.247
26.05 -0.2079
26.075 -0.1807
26.1 -0.1635
26.125 -0.1576
26.15 -0.1634
26.175 -0.1811
26.2 -0.2093
26.225 -0.2463
26.25 -0.285
26.275 -0.3111
26.3 -0.3205
26.325 -0.3269
26.35 -0.3367
26.375 -0.3502
26.4 -0.3705
26.425 -0.3982
26.45 -0.4327
26.475 -0.4706
26.5 -0.5021
26.525 -0.5225
26.55 -0.5345
26.575 -0.5433
26.6 -0.543
26.625 -0.5309
26.65 -0.5077
26.675 -0.4831
26.7 -0.4678
26.725 -0.4626
26.75 -0.466
26.775 -0.4767
26.8 -0.4931
26.825 -0.5099
26.85 -0.5203
26.875 -0.5187
26.9 -0.5019
26.925 -0.4754
26.95 -0.4449
26.975 -0.4144
27 -0.3867
27.025 -0.3623
27.05 -0.3398
27.075 -0.3186
27.1 -0.2999
27.125 -0.2876
27.15 -0.281
27.175 -0.2774
27.2 -0.2703
27.225 -0.2522
27.25 -0.2204
27.275 -0.1832
27.3 -0.1502
27.325 -0.1243
27.35 -0.1065
27.375 -0.0981
27.4 -0.1001
27.425 -0.1112
27.45 -0.1292
27.475 -0.1512
27.5 -0.1756
27.525 -0.198
27.55 -0.2196
27.575 -0.2431
27.6 -0.2698
27.625 -0.3002
27.65 -0.3345
27.675 -0.3701
27.7 -0.4051
27.725 -0.4371
27.75 -0.454
27.775 -0.4439
27.8 -0.4167
27.825 -0.38
27.85 -0.3378
27.875 -0.2968
27.9 -0.2584
27.925 -0.2161
27.95 -0.1683
27.975 -0.1202
28 -0.0755
28.025 -0.0387
28.05 -0.0111
28.075 0.0082
28.1 0.0203
28.125 0.0262
28.15 0.0298
28.175 0.0305
28.2 0.0294
28.225 0.0252
28.25 0.0143
28.275 -0.0026
28.3 -0.0214
28.325 -0.04
28.35 -0.0583
28.375 -0.0805
28.4 -0.1042
28.425 -0.1281
28.45 -0.1505
28.475 -0.1707
28.5 -0.1898
28.525 -0.2066
28.55 -0.2185
28.575 -0.2243
28.6 -0.2264
28.625 -0.225
28.65 -0.22
28.675 -0.2143
28.7 -0.21
28.725 -0.2103
28.75 -0.2163
28.775 -0.2304
28.8 -0.2545
28.825 -0.2863
28.85 -0.3241
28.875 -0.365
28.9 -0.4071
28.925 -0.4457
28.95 -0.4761
28.975 -0.4909
29 -0.4815
29.025 -0.4552
29.05 -0.4182
29.075 -0.3779
29.1 -0.338
29.125 -0.304
29.15 -0.2737
29.175 -0.2376
29.2 -0.1946
29.225 -0.1485
29.25 -0.1078
29.275 -0.0706
29.3 -0.036
29.325 -0.0044
29.35 0.0245
29.375 0.0529
29.4 0.0809
29.425 0.1128
29.45 0.1484
29.475 0.183
29.5 0.2136
29.525 0.2408
29.55 0.265
29.575 0.2854
29.6 0.3009
29.625 0.3113
29.65 0.3168
29.675 0.3173
29.7 0.318
29.725 0.3185
29.75 0.3146
29.775 0.3062
29.8 0.2934
29.825 0.2743
29.85 0.2518
29.875 0.234
29.9 0.2224
29.925 0.2143
29.95 0.2166
29.975 0.2299
30 0.255
30.025 0.2985
30.05 0.3476
30.075 0.391
30.1 0.4286
30.125 0.4633
30.15 0.4939
30.175 0.5179
30.2 0.5374
30.225 0.5555
30.25 0.5737
30.275 0.5879
30.3 0.5937
30.325 0.5887
30.35 0.5743
30.375 0.5542
30.4 0.5365
30.425 0.5219
30.45 0.5066
30.475 0.4852
30.5 0.4585
30.525 0.4286
30.55 0.3957
30.575 0.3612
30.6 0.3308
30.625 0.3137
30.65 0.3103
30.675 0.3182
30.7 0.3271
30.725 0.3321
30.75 0.3316
30.775 0.3309
30.8 0.3307
30.825 0.3325
30.85 0.3378
30.875 0.3429
30.9 0.3436
30.925 0.3387
30.95 0.3247
30.975 0.3016
31 0.2717
31.025 0.2378
31.05 0.2039
31.075 0.172
31.1 0.1475
31.125 0.1257
31.15 0.1025
31.175 0.0769
31.2 0.0497
31.225 0.0225
31.25 -0.001
31.275 -0.0216
31.3 -0.0413
31.325 -0.0602
31.35 -0.078
31.375 -0.0984
31.4 -0.1223
31.425 -0.1435
31.45 -0.1601
31.475 -0.1774
31.5 -0.1938
31.525 -0.2053
31.55 -0.2107
31.575 -0.2133
31.6 -0.2211
31.625 -0.2371
31.65 -0.2604
31.675 -0.2918
31.7 -0.3295
31.725 -0.3676
31.75 -0.3894
31.775 -0.3915
31.8 -0.39
31.825 -0.3919
31.85 -0.3981
31.875 -0.407
31.9 -0.4143
31.925 -0.4175
31.95 -0.414
31.975 -0.4083
32 -0.4038
32.025 -0.4026
32.05 -0.4062
32.075 -0.4143
32.1 -0.4277
32.125 -0.4467
32.15 -0.4697
32.175 -0.4956
32.2 -0.5224
32.225 -0.5463
32.25 -0.567
32.275 -0.5863
32.3 -0.6012
32.325 -0.6011
32.35 -0.5878
32.375 -0.576
32.4 -0.5702
32.425 -0.5662
32.45 -0.56
32.475 -0.5511
32.5 -0.541
32.525 -0.5325
32.55 -0.523
32.575 -0.5033
32.6 -0.474
32.625 -0.4429
32.65 -0.4162
32.675 -0.393
32.7 -0.3671
32.725 -0.3377
32.75 -0.3092
32.775 -0.2872
32.8 -0.274
32.825 -0.2647
32.85 -0.2616
32.875 -0.2649
32.9 -0.27
32.925 -0.2745
32.95 -0.2746
32.975 -0.2643
33 -0.2431
33.025 -0.2118
33.05 -0.1774
33.075 -0.1422
33.1 -0.1023
33.125 -0.0624
33.15 -0.0279
33.175 0.0012
33.2 0.0269
33.225 0.0525
33.25 0.0781
33.275 0.1004
33.3 0.115
33.325 0.1175
33.35 0.1095
33.375 0.0941
33.4 0.0741
33.425 0.0547
33.45 0.0367
33.475 0.0222
33.5 0.0134
33.525 0.0077
33.55 0.0083
33.575 0.0153
33.6 0.0232
33.625 0.0307
33.65 0.0409
33.675 0.0548
33.7 0.0723
33.725 0.0955
33.75 0.1203
33.775 0.142
33.8 0.1619
33.825 0.1801
33.85 0.1958
33.875 0.2081
33.9 0.2152
33.925 0.2178
33.95 0.216
33.975 0.2075
34 0.1915
34.025 0.1681
34.05 0.1373
34.075 0.0976
34.1 0.0471
34.125 -0.0106
34.15 -0.068
34.175 -0.1203
34.2 -0.1635
34.225 -0.2023
34.25 -0.2412
34.275 -0.28
34.3 -0.3193
34.325 -0.3603
34.35 -0.3984
34.375 -0.427
34.4 -0.4528
34.425 -0.4808
34.45 -0.5141
34.475 -0.5537
34.5 -0.5984
34.525 -0.6504
34.55 -0.7085
34.575 -0.7708
34.6 -0.8345
34.625 -0.892
34.65 -0.9342
34.675 -0.9575
34.7 -0.9735
34.725 -0.9864
34.75 -0.9881
34.775 -0.9806
34.8 -0.9658
34.825 -0.9467
34.85 -0.9235
34.875 -0.9011
34.9 -0.8842
34.925 -0.8734
34.95 -0.8684
34.975 -0.8688
35 -0.8737
35.025 -0.8798
35.05 -0.873
35.075 -0.8538
35.1 -0.8333
35.125 -0.8213
35.15 -0.8176
35.175 -0.8137
35.2 -0.811
35.225 -0.8114
35.25 -0.814
35.275 -0.8073
35.3 -0.7873
35.325 -0.7513
35.35 -0.6962
35.375 -0.6342
35.4 -0.5769
35.425 -0.5267
35.45 -0.4784
35.475 -0.424
35.5 -0.3545
35.525 -0.2662
35.55 -0.1651
35.575 -0.0637
35.6 0.0366
35.625 0.1341
35.65 0.2288
35.675 0.3177
35.7 0.4027
35.725 0.4828
35.75 0.5579
35.775 0.6285
35.8 0.6928
35.825 0.7505
35.85 0.8009
35.875 0.8492
35.9 0.8983
35.925 0.9461
35.95 0.9917
35.975 1.0404
36 1.0955
36.025 1.1539
36.05 1.21
36.075 1.2627
36.1 1.3108
36.125 1.3565
36.15 1.4026
36.175 1.4474
36.2 1.4872
36.225 1.5232
36.25 1.5594
36.275 1.5954
36.3 1.628
36.325 1.659
36.35 1.6935
36.375 1.7332
36.4 1.7846
36.425 1.8449
36.45 1.9035
36.475 1.9538
36.5 1.9931
36.525 2.0237
36.55 2.0487
36.575 2.0709
36.6 2.0918
36.625 2.118
36.65 2.153
36.675 2.1881
36.7 2.2276
36.725 2.2708
36.75 2.316
36.775 2.3594
36.8 2.3959
36.825 2.4238
36.85 2.4412
36.875 2.4483
36.9 2.4442
36.925 2.4304
36.95 2.4069
36.975 2.3829
37 2.3618
37.025 2.3395
37.05 2.3087
37.075 2.2678
37.1 2.2184
37.125 2.1631
37.15 2.1004
37.175 2.031
37.2 1.9622
37.225 1.9021
37.25 1.8451
37.275 1.7866
37.3 1.7266
37.325 1.6691
37.35 1.62
37.375 1.5757
37.4 1.5294
37.425 1.4841
37.45 1.4415
37.475 1.4018
37.5 1.3609
37.525 1.3211
37.55 1.2802
37.575 1.2333
37.6 1.1823
37.625 1.1322
37.65 1.0884
37.675 1.0611
37.7 1.0533
37.725 1.0495
37.75 1.0446
37.775 1.0366
37.8 1.0271
37.825 1.0142
37.85 0.9951
37.875 0.9682
37.9 0.9323
37.925 0.8907
37.95 0.8462
37.975 0.8107
38 0.7878
38.025 0.7766
38.05 0.7759
38.075 0.78
38.1 0.7855
38.125 0.7919
38.15 0.802
38.175 0.8157
38.2 0.8289
38.225 0.8429
38.25 0.8574
38.275 0.8686
38.3 0.877
38.325 0.8879
38.35 0.9048
38.375 0.9251
38.4 0.9423
38.425 0.9541
38.45 0.9598
38.475 0.9587
38.5 0.9513
38.525 0.939
38.55 0.9238
38.575 0.9095
38.6 0.903
38.625 0.9186
38.65 0.9541
38.675 0.9922
38.7 1.0215
38.725 1.0442
38.75 1.0634
38.775 1.0815
38.8 1.1025
38.825 1.1249
38.85 1.1434
38.875 1.1619
38.9 1.186
38.925 1.2088
38.95 1.2297
38.975 1.2496
39 1.2655
39.025 1.2787
39.05 1.3006
39.075 1.333
39.1 1.3681
39.125 1.4025
39.15 1.433
39.175 1.4573
39.2 1.4742
39.225 1.4869
39.25 1.4952
39.275 1.503
39.3 1.5134
39.325 1.5247
39.35 1.5345
39.375 1.5418
39.4 1.5468
39.425 1.5468
39.45 1.5374
39.475 1.5188
39.5 1.4954
39.525 1.469
39.55 1.4449
39.575 1.4277
39.6 1.4133
39.625 1.4009
39.65 1.3869
39.675 1.3685
39.7 1.3479
39.725 1.327
39.75 1.3088
39.775 1.2918
39.8 1.2783
39.825 1.2748
39.85 1.2872
39.875 1.3044
39.9 1.3154
39.925 1.3178
39.95 1.313
39.975 1.3027
40 1.2889
40.025 1.2718
40.05 1.254
40.075 1.2403
40.1 1.2367
40.125 1.2433
40.15 1.2527
40.175 1.2577
40.2 1.2566
40.225 1.2502
40.25 1.2417
40.275 1.2274
40.3 1.2059
40.325 1.18
40.35 1.1544
40.375 1.1289
40.4 1.1011
40.425 1.0712
40.45 1.0401
40.475 1.0077
40.5 0.9748
40.525 0.9417
40.55 0.905
40.575 0.8673
40.6 0.8271
40.625 0.7865
40.65 0.7498
40.675 0.7132
40.7 0.6764
40.725 0.6383
40.75 0.5985
40.775 0.5562
40.8 0.5175
40.825 0.484
40.85 0.456
40.875 0.4314
40.9 0.409
40.925 0.3851
40.95 0.3593
40.975 0.3319
41 0.302
41.025 0.2709
41.05 0.2408
41.075 0.2118
41.1 0.1837
41.125 0.1519
41.15 0.1126
41.175 0.0627
41.2 0.0058
41.225 -0.0529
41.25 -0.1031
41.275 -0.1345
41.3 -0.1458
41.325 -0.1501
41.35 -0.1536
41.375 -0.161
41.4 -0.1735
41.425 -0.1885
41.45 -0.203
41.475 -0.2129
41.5 -0.2188
41.525 -0.2267
41.55 -0.2419
41.575 -0.2657
41.6 -0.2986
41.625 -0.3367
41.65 -0.3711
41.675 -0.3912
41.7 -0.3968
41.725 -0.3932
41.75 -0.3885
41.775 -0.3865
41.8 -0.3867
41.825 -0.3871
41.85 -0.3797
41.875 -0.3574
41.9 -0.3223
41.925 -0.2841
41.95 -0.2466
41.975 -0.2131
42 -0.191
42.025 -0.1771
42.05 -0.1666
42.075 -0.159
42.1 -0.1555
42.125 -0.1591
42.15 -0.1676
42.175 -0.1767
42.2 -0.1793
42.225 -0.1716
42.25 -0.1556
42.275 -0.14
42.3 -0.1269
42.325 -0.1142
42.35 -0.1004
42.375 -0.0818
42.4 -0.0592
42.425 -0.038
42.45 -0.0202
42.475 -0.0078
42.5 0.0029
42.525 0.0111
42.55 0.016
42.575 0.0197
42.6 0.0266
42.625 0.0366
42.65 0.0506
42.675 0.0646
42.7 0.0737
42.725 0.0779
42.75 0.0804
42.775 0.0795
42.8 0.0768
42.825 0.0695
42.85 0.0535
42.875 0.0306
42.9 0.0032
42.925 -0.0314
42.95 -0.0707
42.975 -0.1074
43 -0.1287
43.025 -0.119
43.05 -0.0844
43.075 -0.0387
43.1 0.0085
43.125 0.0573
43.15 0.1036
43.175 0.1438
43.2 0.1808
43.225 0.2182
43.25 0.2572
43.275 0.2954
43.3 0.3318
43.325 0.3694
43.35 0.4063
43.375 0.446
43.4 0.4874
43.425 0.525
43.45 0.5577
43.475 0.5848
43.5 0.6063
43.525 0.6238
43.55 0.6394
43.575 0.6545
43.6 0.6661
43.625 0.6735
43.65 0.6742
43.675 0.6684
43.7 0.6582
43.725 0.6461
43.75 0.6335
43.775 0.623
43.8 0.6159
43.825 0.614
43.85 0.6149
43.875 0.6147
43.9 0.6103
43.925 0.6013
43.95 0.5879
43.975 0.5727
44 0.5546
44.025 0.5338
44.05 0.5102
44.075 0.4839
44.1 0.4546
44.125 0.4225
44.15 0.3896
44.175 0.3604
44.2 0.3414
44.225 0.3306
44.25 0.3237
44.275 0.3202
44.3 0.3218
44.325 0.326
44.35 0.3296
44.375 0.3326
44.4 0.3318
44.425 0.3284
44.45 0.3241
44.475 0.3147
44.5 0.2988
44.525 0.2749
44.55 0.2424
44.575 0.2017
44.6 0.1537
44.625 0.1039
44.65 0.0571
44.675 0.0141
44.7 -0.0214
44.725 -0.0424
44.75 -0.0477
44.775 -0.0447
44.8 -0.037
44.825 -0.0224
44.85 0.0047
44.875 0.0478
44.9 0.1061
44.925 0.1794
44.95 0.2625
44.975 0.3581
45 0.465
45.025 0.5796
45.05 0.6964
45.075 0.8123
45.1 0.9266
45.125 1.0373
45.15 1.1424
45.175 1.2377
45.2 1.3237
45.225 1.4021
45.25 1.4724
45.275 1.5339
45.3 1.5908
45.325 1.6432
45.35 1.6923
45.375 1.74
45.4 1.7997
45.425 1.8835
45.45 1.9748
45.475 2.0636
45.5 2.1469
45.525 2.2239
45.55 2.2914
45.575 2.3496
45.6 2.3991
45.625 2.4395
45.65 2.4719
45.675 2.4998
45.7 2.5252
45.725 2.5489
45.75 2.5714
45.775 2.5922
45.8 2.6085
45.825 2.6161
45.85 2.6151
45.875 2.605
45.9 2.5863
45.925 2.5615
45.95 2.533
45.975 2.5053
46 2.4903
46.025 2.4877
46.05 2.4856
46.075 2.4767
46.1 2.4593
46.125 2.4345
46.15 2.4036
46.175 2.3714
46.2 2.3397
46.225 2.305
46.25 2.268
46.275 2.2293
46.3 2.1886
46.325 2.1441
46.35 2.0958
46.375 2.0476
46.4 1.9988
46.425 1.9481
46.45 1.8924
46.475 1.8287
46.5 1.7577
46.525 1.6795
46.55 1.5983
46.575 1.5189
46.6 1.4425
46.625 1.3655
46.65 1.2854
46.675 1.2015
46.7 1.1165
46.725 1.0334
46.75 0.9597
46.775 0.9002
46.8 0.8569
46.825 0.8232
46.85 0.7934
46.875 0.7693
46.9 0.7546
46.925 0.7472
46.95 0.7466
46.975 0.7459
47 0.7342
47.025 0.7151
47.05 0.6987
47.075 0.6923
47.1 0.6907
47.125 0.6945
47.15 0.6966
47.175 0.6954
47.2 0.6926
47.225 0.6874
47.25 0.6791
47.275 0.6622
47.3 0.639
47.325 0.6074
47.35 0.5676
47.375 0.518
47.4 0.4619
47.425 0.407
47.45 0.359
47.475 0.3194
47.5 0.2874
47.525 0.2579
47.55 0.2305
47.575 0.2143
47.6 0.2166
47.625 0.2372
47.65 0.2693
47.675 0.3086
47.7 0.3506
47.725 0.3987
47.75 0.4511
47.775 0.503
47.8 0.5493
47.825 0.5898
47.85 0.6278
47.875 0.6636
47.9 0.6977
47.925 0.7312
47.95 0.7648
47.975 0.7989
48 0.8368
48.025 0.88
48.05 0.9261
48.075 0.9702
48.1 1.0128
48.125 1.0581
48.15 1.1126
48.175 1.1795
48.2 1.2571
48.225 1.3377
48.25 1.416
48.275 1.4878
48.3 1.5505
48.325 1.6052
48.35 1.6505
48.375 1.6851
48.4 1.7113
48.425 1.7309
48.45 1.7438
48.475 1.7508
48.5 1.7519
48.525 1.749
48.55 1.7441
48.575 1.7359
48.6 1.7243
48.625 1.7142
48.65 1.7058
48.675 1.7031
48.7 1.7106
48.725 1.7286
48.75 1.7648
48.775 1.821
48.8 1.8866
48.825 1.9588
48.85 2.0383
48.875 2.1229
48.9 2.207
48.925 2.2887
48.95 2.3639
48.975 2.4312
49 2.4911
49.025 2.5433
49.05 2.5885
49.075 2.6304
49.1 2.674
49.125 2.7219
49.15 2.7691
49.175 2.8123
49.2 2.8494
49.225 2.8791
49.25 2.9026
49.275 2.9201
49.3 2.9307
49.325 2.9337
49.35 2.9298
49.375 2.9198
49.4 2.9038
49.425 2.8845
49.45 2.866
49.475 2.8494
49.5 2.8335
49.525 2.8157
49.55 2.7928
49.575 2.7692
49.6 2.7456
49.625 2.7217
49.65 2.7023
49.675 2.6882
49.7 2.6725
49.725 2.6526
49.75 2.6295
49.775 2.6048
49.8 2.5833
49.825 2.5672
49.85 2.5499
49.875 2.5239
49.9 2.4906
49.925 2.4539
49.95 2.4151
49.975 2.373
50 2.3286
50.025 2.2795
50.05 2.2231
50.075 2.1647
50.1 2.1096
50.125 2.0596
50.15 2.0118
50.175 1.9697
50.2 1.9347
50.225 1.906
50.25 1.8815
50.275 1.858
50.3 1.8366
50.325 1.8155
50.35 1.7952
50.375 1.7768
50.4 1.7559
50.425 1.7338
50.45 1.7101
50.475 1.6815
50.5 1.6471
50.525 1.6081
50.55 1.5664
50.575 1.5214
50.6 1.4724
50.625 1.4198
50.65 1.3651
50.675 1.3091
50.7 1.2535
50.725 1.1972
50.75 1.1379
50.775 1.0772
50.8 1.0169
50.825 0.9572
50.85 0.8939
50.875 0.825
50.9 0.7503
50.925 0.6702
50.95 0.5881
50.975 0.506
51 0.4269
51.025 0.3491
51.05 0.2725
51.075 0.1983
51.1 0.1323
51.125 0.0755
51.15 0.0266
51.175 -0.0103
51.2 -0.0419
51.225 -0.0746
51.25 -0.1112
51.275 -0.153
51.3 -0.1975
51.325 -0.2369
51.35 -0.2676
51.375 -0.2913
51.4 -0.3119
51.425 -0.3312
51.45 -0.3512
51.475 -0.3715
51.5 -0.3856
51.525 -0.3951
51.55 -0.3979
51.575 -0.3911
51.6 -0.3742
51.625 -0.3452
51.65 -0.3028
51.675 -0.2506
51.7 -0.1949
51.725 -0.1399
51.75 -0.0855
51.775 -0.0328
51.8 0.0165
51.825 0.0628
51.85 0.1062
51.875 0.147
51.9 0.1822
51.925 0.2124
51.95 0.2351
51.975 0.2491
52 0.2592
52.025 0.2667
52.05 0.274
52.075 0.2795
52.1 0.2861
52.125 0.2977
52.15 0.3226
52.175 0.3641
52.2 0.4179
52.225 0.4784
52.25 0.537
52.275 0.5961
52.3 0.6566
52.325 0.7175
52.35 0.7766
52.375 0.8329
52.4 0.8881
52.425 0.9415
52.45 0.9918
52.475 1.04
52.5 1.0869
52.525 1.1333
52.55 1.1841
52.575 1.2458
52.6 1.3108
52.625 1.3718
52.65 1.4265
52.675 1.4755
52.7 1.5181
52.725 1.5547
52.75 1.5858
52.775 1.6102
52.8 1.627
52.825 1.6355
52.85 1.637
52.875 1.6311
52.9 1.6178
52.925 1.5964
52.95 1.5681
52.975 1.5334
53 1.4939
53.025 1.4517
53.05 1.4104
53.075 1.3744
53.1 1.3439
53.125 1.3218
53.15 1.3174
53.175 1.3293
53.2 1.3426
53.225 1.3522
53.25 1.3553
53.275 1.3516
53.3 1.3435
53.325 1.3356
53.35 1.3273
53.375 1.3155
53.4 1.2969
53.425 1.2716
53.45 1.2388
53.475 1.1988
53.5 1.1515
53.525 1.0956
53.55 1.0321
53.575 0.9623
53.6 0.8874
53.625 0.8082
53.65 0.7265
53.675 0.6441
53.7 0.5607
53.725 0.4753
53.75 0.3889
53.775 0.3125
53.8 0.2511
53.825 0.2007
53.85 0.1593
53.875 0.1181
53.9 0.0722
53.925 0.0221
53.95 -0.031
53.975 -0.0868
54 -0.1364
54.025 -0.1739
54.05 -0.2005
54.075 -0.2209
54.1 -0.2402
54.125 -0.2633
54.15 -0.2923
54.175 -0.3239
54.2 -0.3555
54.225 -0.3896
54.25 -0.4243
54.275 -0.4505
54.3 -0.4662
54.325 -0.4784
54.35 -0.4924
54.375 -0.5054
54.4 -0.5121
54.425 -0.5135
54.45 -0.5151
54.475 -0.5194
54.5 -0.5263
54.525 -0.5345
54.55 -0.547
54.575 -0.5663
54.6 -0.5898
54.625 -0.6182
54.65 -0.6512
54.675 -0.6905
54.7 -0.7347
54.725 -0.7812
54.75 -0.8257
54.775 -0.8662
54.8 -0.8956
54.825 -0.9113
54.85 -0.9143
54.875 -0.9087
54.9 -0.897
54.925 -0.881
54.95 -0.8612
54.975 -0.8397
55 -0.8208
55.025 -0.8049
55.05 -0.7918
55.075 -0.7821
55.1 -0.775
55.125 -0.771
55.15 -0.7726
55.175 -0.7777
55.2 -0.7828
55.225 -0.7862
55.25 -0.7912
55.275 -0.799
55.3 -0.8118
55.325 -0.831
55.35 -0.8561
55.375 -0.8876
55.4 -0.9237
55.425 -0.9634
55.45 -1.0053
55.475 -1.0474
55.5 -1.0892
55.525 -1.132
55.55 -1.1755
55.575 -1.2163
55.6 -1.2506
55.625 -1.2797
55.65 -1.3067
55.675 -1.3351
55.7 -1.3659
55.725 -1.4004
55.75 -1.4421
55.775 -1.4914
55.8 -1.5495
55.825 -1.6153
55.85 -1.6861
55.875 -1.7611
55.9 -1.8345
55.925 -1.8968
55.95 -1.9536
55.975 -2.0147
56 -2.0835
56.025 -2.1622
56.05 -2.2467
56.075 -2.3302
56.1 -2.4029
56.125 -2.4538
56.15 -2.48
56.175 -2.4898
56.2 -2.5045
56.225 -2.5287
56.25 -2.5593
56.275 -2.5908
56.3 -2.6081
56.325 -2.6065
56.35 -2.5918
56.375 -2.5716
56.4 -2.5433
56.425 -2.5137
56.45 -2.488
56.475 -2.4704
56.5 -2.4648
56.525 -2.4729
56.55 -2.4903
56.575 -2.5096
56.6 -2.523
56.625 -2.5297
56.65 -2.5335
56.675 -2.5336
56.7 -2.5282
56.725 -2.5124
56.75 -2.4847
56.775 -2.4529
56.8 -2.4192
56.825 -2.3861
56.85 -2.3574
56.875 -2.3286
56.9 -2.2957
56.925 -2.2611
56.95 -2.2303
56.975 -2.2066
57 -2.1898
57.025 -2.1766
57.05 -2.1639
57.075 -2.1468
57.1 -2.1177
57.125 -2.0778
57.15 -2.0269
57.175 -1.9673
57.2 -1.9068
57.225 -1.8524
57.25 -1.8091
57.275 -1.7757
57.3 -1.7478
57.325 -1.72
57.35 -1.6868
57.375 -1.6485
57.4 -1.6048
57.425 -1.558
57.45 -1.5167
57.475 -1.4847
57.5 -1.4619
57.525 -1.4431
57.55 -1.4298
57.575 -1.4281
57.6 -1.4507
57.625 -1.4943
57.65 -1.5507
57.675 -1.6134
57.7 -1.6787
57.725 -1.744
57.75 -1.808
57.775 -1.87
57.8 -1.9308
57.825 -1.9895
57.85 -2.0454
57.875 -2.1021
57.9 -2.1627
57.925 -2.2274
57.95 -2.2927
57.975 -2.3518
58 -2.3969
58.025 -2.4225
58.05 -2.4364
58.075 -2.444
58.1 -2.4466
58.125 -2.4466
58.15 -2.4415
58.175 -2.4293
58.2 -2.413
58.225 -2.3907
58.25 -2.3635
58.275 -2.3345
58.3 -2.3056
58.325 -2.2777
58.35 -2.2498
58.375 -2.2186
58.4 -2.1847
58.425 -2.1546
58.45 -2.1273
58.475 -2.1055
58.5 -2.0887
58.525 -2.0715
58.55 -2.0538
58.575 -2.041
58.6 -2.0372
58.625 -2.0412
58.65 -2.0539
58.675 -2.0763
58.7 -2.1062
58.725 -2.1389
58.75 -2.1737
58.775 -2.2092
58.8 -2.2409
58.825 -2.2702
58.85 -2.292
58.875 -2.3106
58.9 -2.332
58.925 -2.3564
58.95 -2.3823
58.975 -2.405
59 -2.4162
59.025 -2.4097
59.05 -2.3973
59.075 -2.3878
59.1 -2.3795
59.125 -2.3686
59.15 -2.3521
59.175 -2.3231
59.2 -2.2843
59.225 -2.2416
59.25 -2.1988
59.275 -2.159
59.3 -2.1203
59.325 -2.0824
59.35 -2.0437
59.375 -2.0023
59.4 -1.9558
59.425 -1.9062
59.45 -1.8583
59.475 -1.8167
59.5 -1.7824
59.525 -1.7568
59.55 -1.7386
59.575 -1.728
59.6 -1.7166
59.625 -1.6909
59.65 -1.6568
59.675 -1.6176
59.7 -1.5757
59.725 -1.5334
59.75 -1.4905
59.775 -1.4462
59.8 -1.3978
59.825 -1.3462
59.85 -1.2901
59.875 -1.2272
59.9 -1.1501
59.925 -1.0513
59.95 -0.936
59.975 -0.8177
60 -0.7035
60.025 -0.598
60.05 -0.4999
60.075 -0.4079
60.1 -0.3202
60.125 -0.2321
60.15 -0.1429
60.175 -0.0533
60.2 0.0346
60.225 0.1181
60.25 0.1951
60.275 0.2654
60.3 0.3277
60.325 0.3802
60.35 0.4223
60.375 0.4542
60.4 0.4763
60.425 0.489
60.45 0.4925
60.475 0.4893
60.5 0.4795
60.525 0.4604
60.55 0.4324
60.575 0.4005
60.6 0.375
60.625 0.3591
60.65 0.3431
60.675 0.3216
60.7 0.2912
60.725 0.252
60.75 0.2078
60.775 0.1636
60.8 0.1218
60.825 0.0835
60.85 0.048
60.875 0.0148
60.9 -0.0106
60.925 -0.0194
60.95 -0.0172
60.975 -0.0164
61 -0.0216
61.025 -0.0326
61.05 -0.0484
61.075 -0.0687
61.1 -0.0914
61.125 -0.1164
61.15 -0.1449
61.175 -0.1774
61.2 -0.207
61.225 -0.2369
61.25 -0.2674
61.275 -0.2967
61.3 -0.3211
61.325 -0.3403
61.35 -0.3546
61.375 -0.3617
61.4 -0.3608
61.425 -0.3524
61.45 -0.3426
61.475 -0.3364
61.5 -0.336
61.525 -0.3398
61.55 -0.3456
61.575 -0.3526
61.6 -0.3598
61.625 -0.3689
61.65 -0.3769
61.675 -0.3804
61.7 -0.3746
61.725 -0.3593
61.75 -0.3335
61.775 -0.3002
61.8 -0.2565
61.825 -0.207
61.85 -0.1564
61.875 -0.1076
61.9 -0.0631
61.925 -0.0242
61.95 0.0104
61.975 0.0399
62 0.0627
62.025 0.0782
62.05 0.0869
62.075 0.0908
62.1 0.0909
62.125 0.0874
62.15 0.0813
62.175 0.0757
62.2 0.0765
62.225 0.0807
62.25 0.0823
62.275 0.0801
62.3 0.0743
62.325 0.0651
62.35 0.0505
62.375 0.0281
62.4 -0.0013
62.425 -0.0391
62.45 -0.0833
62.475 -0.1311
62.5 -0.1831
62.525 -0.2374
62.55 -0.2944
62.575 -0.3588
62.6 -0.4257
62.625 -0.4904
62.65 -0.5515
62.675 -0.6078
62.7 -0.6637
62.725 -0.7246
62.75 -0.7882
62.775 -0.8542
62.8 -0.9189
62.825 -0.9754
62.85 -1.0237
62.875 -1.0655
62.9 -1.1042
62.925 -1.1445
62.95 -1.1886
62.975 -1.2345
63 -1.2759
63.025 -1.3147
63.05 -1.3538
63.075 -1.3918
63.1 -1.4273
63.125 -1.4557
63.15 -1.4745
63.175 -1.4834
63.2 -1.4862
63.225 -1.486
63.25 -1.4866
63.275 -1.4817
63.3 -1.4749
63.325 -1.4741
63.35 -1.4806
63.375 -1.4883
63.4 -1.499
63.425 -1.5083
63.45 -1.5088
63.475 -1.4867
63.5 -1.4385
63.525 -1.3755
63.55 -1.3099
63.575 -1.2399
63.6 -1.1729
63.625 -1.1128
63.65 -1.0558
63.675 -0.9978
63.7 -0.9359
63.725 -0.8721
63.75 -0.8105
63.775 -0.7525
63.8 -0.6994
63.825 -0.6541
63.85 -0.6183
63.875 -0.5911
63.9 -0.5717
63.925 -0.5608
63.95 -0.5583
63.975 -0.5634
64 -0.5713
64.025 -0.5802
64.05 -0.5869
64.075 -0.5878
64.1 -0.5775
64.125 -0.5566
64.15 -0.5209
64.175 -0.471
64.2 -0.4143
64.225 -0.3592
64.25 -0.3106
64.275 -0.2627
64.3 -0.2146
64.325 -0.1642
64.35 -0.1091
64.375 -0.0467
64.4 0.0187
64.425 0.0832
64.45 0.1417
64.475 0.1931
64.5 0.2341
64.525 0.2628
64.55 0.2797
64.575 0.2875
64.6 0.2874
64.625 0.2812
64.65 0.271
64.675 0.2531
64.7 0.2273
64.725 0.195
64.75 0.1542
64.775 0.1103
64.8 0.0664
64.825 0.0251
64.85 -0.0171
64.875 -0.0609
64.9 -0.108
64.925 -0.1574
64.95 -0.2043
64.975 -0.2458
65 -0.2828
65.025 -0.318
65.05 -0.3486
65.075 -0.3729
65.1 -0.3888
65.125 -0.396
65.15 -0.3926
65.175 -0.3793
65.2 -0.3544
65.225 -0.3226
65.25 -0.2776
65.275 -0.212
65.3 -0.1312
65.325 -0.0431
65.35 0.0467
65.375 0.1338
65.4 0.2175
65.425 0.2952
65.45 0.3676
65.475 0.4362
65.5 0.5017
65.525 0.5634
65.55 0.618
65.575 0.6643
65.6 0.7029
65.625 0.7348
65.65 0.7591
65.675 0.7765
65.7 0.7873
65.725 0.7911
65.75 0.788
65.775 0.7795
65.8 0.7663
65.825 0.7486
65.85 0.7252
65.875 0.6978
65.9 0.6716
65.925 0.6533
65.95 0.64
65.975 0.6283
66 0.6147
66.025 0.5965
66.05 0.5716
66.075 0.5403
66.1 0.5014
66.125 0.4555
66.15 0.4028
66.175 0.3441
66.2 0.2804
66.225 0.2141
66.25 0.1462
66.275 0.0794
66.3 0.0133
66.325 -0.0539
66.35 -0.119
66.375 -0.1769
66.4 -0.2224
66.425 -0.2558
66.45 -0.2813
66.475 -0.3058
66.5 -0.3308
66.525 -0.3543
66.55 -0.3721
66.575 -0.3841
66.6 -0.3934
66.625 -0.4018
66.65 -0.41
66.675 -0.4175
66.7 -0.4252
66.725 -0.4333
66.75 -0.4392
66.775 -0.441
66.8 -0.4288
66.825 -0.4057
66.85 -0.3802
66.875 -0.3497
66.9 -0.3143
66.925 -0.2806
66.95 -0.2554
66.975 -0.2391
67 -0.229
67.025 -0.2229
67.05 -0.2213
67.075 -0.2208
67.1 -0.2156
67.125 -0.205
67.15 -0.1906
67.175 -0.172
67.2 -0.1506
67.225 -0.1355
67.25 -0.13
67.275 -0.1341
67.3 -0.1474
67.325 -0.1704
67.35 -0.2038
67.375 -0.2484
67.4 -0.2952
67.425 -0.3301
67.45 -0.3341
67.475 -0.3162
67.5 -0.295
67.525 -0.2679
67.55 -0.2296
67.575 -0.1934
67.6 -0.1633
67.625 -0.1404
67.65 -0.1261
67.675 -0.118
67.7 -0.1165
67.725 -0.1198
67.75 -0.1254
67.775 -0.1308
67.8 -0.1319
67.825 -0.1288
67.85 -0.1158
67.875 -0.0834
67.9 -0.0223
67.925 0.0575
67.95 0.1404
67.975 0.2193
68 0.2924
68.025 0.358
68.05 0.4164
68.075 0.4666
68.1 0.5096
68.125 0.548
68.15 0.5812
68.175 0.6088
68.2 0.6312
68.225 0.6482
68.25 0.6598
68.275 0.6676
68.3 0.6737
68.325 0.6778
68.35 0.6836
68.375 0.6934
68.4 0.7014
68.425 0.7021
68.45 0.6946
68.475 0.679
68.5 0.6547
68.525 0.6219
68.55 0.5808
68.575 0.5341
68.6 0.4863
68.625 0.4399
68.65 0.401
68.675 0.3666
68.7 0.3316
68.725 0.2987
68.75 0.2747
68.775 0.2561
68.8 0.2382
68.825 0.2196
68.85 0.1976
68.875 0.1681
68.9 0.134
68.925 0.0991
68.95 0.0616
68.975 0.0237
69 -0.0077
69.025 -0.0316
69.05 -0.0577
69.075 -0.0896
69.1 -0.1225
69.125 -0.1487
69.15 -0.1668
69.175 -0.1778
69.2 -0.1852
69.225 -0.1866
69.25 -0.1751
69.275 -0.1539
69.3 -0.1359
69.325 -0.1261
69.35 -0.1244
69.375 -0.1312
69.4 -0.1477
69.425 -0.1721
69.45 -0.2049
69.475 -0.242
69.5 -0.2765
69.525 -0.3025
69.55 -0.3187
69.575 -0.325
69.6 -0.3218
69.625 -0.3106
69.65 -0.2922
69.675 -0.2635
69.7 -0.2245
69.725 -0.1758
69.75 -0.1257
69.775 -0.0748
69.8 -0.0165
69.825 0.0541
69.85 0.1331
69.875 0.2136
69.9 0.2939
69.925 0.3753
69.95 0.4547
69.975 0.5282
70 0.5943
70.025 0.6544
70.05 0.7088
70.075 0.7567
70.1 0.8008
70.125 0.8435
70.15 0.8871
70.175 0.934
70.2 0.9835
70.225 1.0344
70.25 1.0871
70.275 1.1398
70.3 1.1886
70.325 1.2303
70.35 1.266
70.375 1.2953
70.4 1.318
70.425 1.3333
70.45 1.3413
70.475 1.3441
70.5 1.3458
70.525 1.3515
70.55 1.3593
70.575 1.3671
70.6 1.3764
70.625 1.3885
70.65 1.4007
70.675 1.4119
70.7 1.4219
70.725 1.4306
70.75 1.4382
70.775 1.4484
70.8 1.4628
70.825 1.4772
70.85 1.4872
70.875 1.4911
70.9 1.4876
70.925 1.4789
70.95 1.472
70.975 1.4681
71 1.4651
71.025 1.4585
71.05 1.4463
71.075 1.4262
71.1 1.3993
71.125 1.3702
71.15 1.3451
71.175 1.3256
71.2 1.3101
71.225 1.2927
71.25 1.2705
71.275 1.2434
71.3 1.213
71.325 1.1799
71.35 1.1423
71.375 1.1029
71.4 1.0691
71.425 1.0545
71.45 1.0505
71.475 1.0433
71.5 1.0252
71.525 0.998
71.55 0.9648
71.575 0.9323
71.6 0.9049
71.625 0.8761
71.65 0.8418
71.675 0.8014
71.7 0.7551
71.725 0.7033
71.75 0.648
71.775 0.5917
71.8 0.5384
71.825 0.5006
71.85 0.4835
71.875 0.4763
71.9 0.4714
71.925 0.4719
71.95 0.4821
71.975 0.5034
72 0.528
72.025 0.5512
72.05 0.5793
72.075 0.6192
72.1 0.6679
72.125 0.7185
72.15 0.7694
72.175 0.8233
72.2 0.8773
72.225 0.9287
72.25 0.9774
72.275 1.0247
72.3 1.0724
72.325 1.1209
72.35 1.1722
72.375 1.2306
72.4 1.2967
72.425 1.3745
72.45 1.4582
72.475 1.54
72.5 1.614
72.525 1.6811
72.55 1.7416
72.575 1.7971
72.6 1.8488
72.625 1.8997
72.65 1.9489
72.675 1.9909
72.7 2.024
72.725 2.0521
72.75 2.0752
72.775 2.0932
72.8 2.1063
72.825 2.1155
72.85 2.1203
72.875 2.1201
72.9 2.1169
72.925 2.1113
72.95 2.0995
72.975 2.0769
73 2.043
73.025 1.9977
73.05 1.941
73.075 1.8758
73.1 1.8077
73.125 1.7437
73.15 1.6926
73.175 1.6668
73.2 1.6754
73.225 1.7034
73.25 1.7353
73.275 1.7657
73.3 1.7956
73.325 1.8218
73.35 1.8393
73.375 1.8451
73.4 1.8401
73.425 1.827
73.45 1.8085
73.475 1.7932
73.5 1.7855
73.525 1.782
73.55 1.7794
73.575 1.7793
73.6 1.7814
73.625 1.7834
73.65 1.7819
73.675 1.7752
73.7 1.7617
73.725 1.7415
73.75 1.7129
73.775 1.6733
73.8 1.6203
73.825 1.5531
73.85 1.474
73.875 1.398
73.9 1.344
73.925 1.3018
73.95 1.2555
73.975 1.1998
74 1.1343
74.025 1.0583
74.05 0.971
74.075 0.8741
74.1 0.7663
74.125 0.6467
74.15 0.5172
74.175 0.3807
74.2 0.236
74.225 0.0831
74.25 -0.0737
74.275 -0.2261
74.3 -0.3695
74.325 -0.4931
74.35 -0.5847
74.375 -0.6428
74.4 -0.6774
74.425 -0.6934
74.45 -0.6918
74.475 -0.6802
74.5 -0.6613
74.525 -0.64
74.55 -0.615
74.575 -0.5891
74.6 -0.5611
74.625 -0.5254
74.65 -0.478
74.675 -0.4216
74.7 -0.3592
74.725 -0.2984
74.75 -0.2511
74.775 -0.2204
74.8 -0.2037
74.825 -0.1964
74.85 -0.1974
74.875 -0.2034
74.9 -0.2083
74.925 -0.2123
74.95 -0.2223
74.975 -0.2359
75 -0.255
75.025 -0.2851
75.05 -0.3256
75.075 -0.3641
75.1 -0.3797
75.125 -0.3835
75.15 -0.391
75.175 -0.4061
75.2 -0.4303
75.225 -0.4597
75.25 -0.4935
75.275 -0.5345
75.3 -0.5792
75.325 -0.6269
75.35 -0.6757
75.375 -0.7204
75.4 -0.7552
75.425 -0.7843
75.45 -0.8125
75.475 -0.8337
75.5 -0.8441
75.525 -0.8433
75.55 -0.8294
75.575 -0.8098
75.6 -0.7888
75.625 -0.7612
75.65 -0.7291
75.675 -0.703
75.7 -0.6855
75.725 -0.6738
75.75 -0.6688
75.775 -0.6683
75.8 -0.6677
75.825 -0.6687
75.85 -0.6717
75.875 -0.6816
75.9 -0.7031
75.925 -0.7338
75.95 -0.7722
75.975 -0.8137
76 -0.8571
76.025 -0.9029
76.05 -0.9504
76.075 -0.9951
76.1 -1.0312
76.125 -1.0516
76.15 -1.0617
76.175 -1.0647
76.2 -1.0611
76.225 -1.0571
76.25 -1.0526
76.275 -1.0508
76.3 -1.053
76.325 -1.0554
76.35 -1.0519
76.375 -1.0344
76.4 -1.0094
76.425 -0.9785
76.45 -0.9432
76.475 -0.9026
76.5 -0.8518
76.525 -0.7949
76.55 -0.7338
76.575 -0.6672
76.6 -0.5985
76.625 -0.5247
76.65 -0.4561
76.675 -0.3992
76.7 -0.3537
76.725 -0.3154
76.75 -0.2843
76.775 -0.257
76.8 -0.2335
76.825 -0.2168
76.85 -0.2033
76.875 -0.1965
76.9 -0.1964
76.925 -0.2026
76.95 -0.2134
76.975 -0.2261
77 -0.2356
77.025 -0.2339
77.05 -0.2157
77.075 -0.1747
77.1 -0.1163
77.125 -0.0504
77.15 0.0158
77.175 0.0817
77.2 0.148
77.225 0.2163
77.25 0.2906
77.275 0.3682
77.3 0.4434
77.325 0.5153
77.35 0.5833
77.375 0.6467
77.4 0.709
77.425 0.7736
77.45 0.8387
77.475 0.9005
77.5 0.9587
77.525 1.0116
77.55 1.0577
77.575 1.0998
77.6 1.1367
77.625 1.1646
77.65 1.1825
77.675 1.1921
77.7 1.1977
77.725 1.2015
77.75 1.2029
77.775 1.2033
77.8 1.202
77.825 1.1947
77.85 1.183
77.875 1.1705
77.9 1.1578
77.925 1.1431
77.95 1.1263
77.975 1.1042
78 1.0763
78.025 1.0458
78.05 1.0121
78.075 0.9743
78.1 0.9309
78.125 0.8798
78.15 0.8207
78.175 0.7573
78.2 0.6934
78.225 0.6299
78.25 0.5686
78.275 0.5133
78.3 0.4662
78.325 0.432
78.35 0.4077
78.375 0.3914
78.4 0.3793
78.425 0.3732
78.45 0.3749
78.475 0.3891
78.5 0.4105
78.525 0.4331
78.55 0.4542
78.575 0.4737
78.6 0.491
78.625 0.5044
78.65 0.5151
78.675 0.5208
78.7 0.5213
78.725 0.516
78.75 0.5056
78.775 0.4917
78.8 0.4773
78.825 0.4618
78.85 0.4441
78.875 0.4253
78.9 0.4118
78.925 0.4092
78.95 0.4159
78.975 0.4255
79 0.4362
79.025 0.4487
79.05 0.4597
79.075 0.4637
79.1 0.4582
79.125 0.4441
79.15 0.4217
79.175 0.3982
79.2 0.3785
79.225 0.3661
79.25 0.3608
79.275 0.3613
79.3 0.3714
79.325 0.3931
79.35 0.4336
79.375 0.4874
79.4 0.5449
79.425 0.6031
79.45 0.6628
79.475 0.7256
79.5 0.7873
79.525 0.8416
79.55 0.8907
79.575 0.9359
79.6 0.975
79.625 1.0065
79.65 1.0311
79.675 1.0483
79.7 1.0597
79.725 1.068
79.75 1.0742
79.775 1.0799
79.8 1.0886
79.825 1.1032
79.85 1.1192
79.875 1.1319
79.9 1.1402
79.925 1.1444
79.95 1.1476
79.975 1.1513
80 1.1519
80.025 1.1458
80.05 1.1322
80.075 1.1141
80.1 1.0937
80.125 1.068
80.15 1.0386
80.175 1.0048
80.2 0.9762
80.225 0.9655
80.25 0.9681
80.275 0.9773
80.3 0.9887
80.325 1.003
80.35 1.0176
80.375 1.0278
80.4 1.0339
80.425 1.0357
80.45 1.0323
80.475 1.0277
80.5 1.031
80.525 1.0478
80.55 1.076
80.575 1.1083
80.6 1.1382
80.625 1.1633
80.65 1.1832
80.675 1.2007
80.7 1.2162
80.725 1.2268
80.75 1.2311
80.775 1.229
80.8 1.2204
80.825 1.2069
80.85 1.1912
80.875 1.1769
80.9 1.1722
80.925 1.1718
80.95 1.1732
80.975 1.1763
81 1.1745
81.025 1.167
81.05 1.1528
81.075 1.1312
81.1 1.1035
81.125 1.0707
81.15 1.0345
81.175 0.9951
81.2 0.9525
81.225 0.9082
81.25 0.8676
81.275 0.8331
81.3 0.8043
81.325 0.779
81.35 0.7573
81.375 0.7356
81.4 0.7132
81.425 0.6938
81.45 0.6784
81.475 0.6645
81.5 0.6502
81.525 0.6345
81.55 0.6203
81.575 0.6127
81.6 0.618
81.625 0.6307
81.65 0.6405
81.675 0.6443
81.7 0.6544
81.725 0.6785
81.75 0.7128
81.775 0.7546
81.8 0.8011
81.825 0.8473
81.85 0.8913
81.875 0.9331
81.9 0.9714
81.925 1.0065
81.95 1.0336
81.975 1.0518
82 1.0633
82.025 1.0645
82.05 1.0559
82.075 1.0401
82.1 1.0195
82.125 0.9974
82.15 0.9775
82.175 0.9591
82.2 0.9356
82.225 0.9033
82.25 0.8658
82.275 0.8254
82.3 0.7829
82.325 0.7422
82.35 0.7038
82.375 0.6649
82.4 0.6209
82.425 0.5759
82.45 0.5343
82.475 0.5059
82.5 0.4949
82.525 0.4905
82.55 0.4819
82.575 0.4678
82.6 0.4445
82.625 0.4087
82.65 0.3622
82.675 0.3087
82.7 0.2528
82.725 0.2009
82.75 0.1564
82.775 0.1249
82.8 0.1111
82.825 0.1098
82.85 0.1105
82.875 0.105
82.9 0.0908
82.925 0.0708
82.95 0.045
82.975 0.0125
83 -0.0246
83.025 -0.0639
83.05 -0.1058
83.075 -0.1544
83.1 -0.2096
83.125 -0.2608
83.15 -0.3021
83.175 -0.328
83.2 -0.3322
83.225 -0.3163
83.25 -0.2863
83.275 -0.2459
83.3 -0.1932
83.325 -0.1367
83.35 -0.0775
83.375 -0.0127
83.4 0.0592
83.425 0.1407
83.45 0.2248
83.475 0.3001
83.5 0.3627
83.525 0.4152
83.55 0.4581
83.575 0.4946
83.6 0.5345
83.625 0.5908
83.65 0.6553
83.675 0.7175
83.7 0.7737
83.725 0.8248
83.75 0.8716
83.775 0.916
83.8 0.959
83.825 1.0025
83.85 1.048
83.875 1.0875
83.9 1.1159
83.925 1.1341
83.95 1.1459
83.975 1.1536
84 1.1601
84.025 1.1689
84.05 1.1893
84.075 1.2188
84.1 1.2489
84.125 1.2714
84.15 1.2852
84.175 1.2902
84.2 1.287
84.225 1.2764
84.25 1.2582
84.275 1.2329
84.3 1.199
84.325 1.1563
84.35 1.1066
84.375 1.0552
84.4 1.0038
84.425 0.9537
84.45 0.9048
84.475 0.856
84.5 0.8068
84.525 0.7585
84.55 0.7129
84.575 0.6717
84.6 0.6426
84.625 0.622
84.65 0.6022
84.675 0.5778
84.7 0.5527
84.725 0.5318
84.75 0.5098
84.775 0.4845
84.8 0.4571
84.825 0.4286
84.85 0.4014
84.875 0.3783
84.9 0.3571
84.925 0.3383
84.95 0.3194
84.975 0.3088
85 0.3134
85.025 0.3244
85.05 0.3349
85.075 0.3409
85.1 0.3443
85.125 0.347
85.15 0.3487
85.175 0.3491
85.2 0.3535
85.225 0.357
85.25 0.3571
85.275 0.3563
85.3 0.3623
85.325 0.3796
85.35 0.4036
85.375 0.4289
85.4 0.4492
85.425 0.4646
85.45 0.4764
85.475 0.4808
85.5 0.4876
85.525 0.5072
85.55 0.5389
85.575 0.5761
85.6 0.6083
85.625 0.6336
85.65 0.6537
85.675 0.6692
85.7 0.6808
85.725 0.6899
85.75 0.6977
85.775 0.7211
85.8 0.7764
85.825 0.8442
85.85 0.9059
85.875 0.9552
85.9 0.9911
85.925 1.015
85.95 1.0304
85.975 1.0408
86 1.0505
86.025 1.067
86.05 1.0938
86.075 1.123
86.1 1.1455
86.125 1.1607
86.15 1.1684
86.175 1.1662
86.2 1.1556
86.225 1.1374
86.25 1.1115
86.275 1.0783
86.3 1.0377
86.325 0.9916
86.35 0.9428
86.375 0.8881
86.4 0.8278
86.425 0.7678
86.45 0.7096
86.475 0.6518
86.5 0.5918
86.525 0.5317
86.55 0.4733
86.575 0.4252
86.6 0.3946
86.625 0.3755
86.65 0.3618
86.675 0.351
86.7 0.3405
86.725 0.3299
86.75 0.318
86.775 0.3134
86.8 0.3148
86.825 0.3131
86.85 0.3033
86.875 0.2834
86.9 0.2525
86.925 0.2138
86.95 0.1723
86.975 0.1316
87 0.0992
87.025 0.0727
87.05 0.0469
87.075 0.0149
87.1 -0.0276
87.125 -0.075
87.15 -0.1209
87.175 -0.166
87.2 -0.2051
87.225 -0.2357
87.25 -0.2608
87.275 -0.2827
87.3 -0.3038
87.325 -0.3239
87.35 -0.3418
87.375 -0.3548
87.4 -0.3555
87.425 -0.344
87.45 -0.3302
87.475 -0.3215
87.5 -0.3195
87.525 -0.3192
87.55 -0.3183
87.575 -0.3147
87.6 -0.3043
87.625 -0.291
87.65 -0.2799
87.675 -0.2766
87.7 -0.2804
87.725 -0.2798
87.75 -0.2704
87.775 -0.2552
87.8 -0.2416
87.825 -0.2314
87.85 -0.2242
87.875 -0.2192
87.9 -0.2142
87.925 -0.2095
87.95 -0.2038
87.975 -0.1974
88 -0.1918
88.025 -0.1888
88.05 -0.1906
88.075 -0.2024
88.1 -0.2229
88.125 -0.2489
88.15 -0.2791
88.175 -0.308
88.2 -0.3262
88.225 -0.3301
88.25 -0.3177
88.275 -0.2881
88.3 -0.236
88.325 -0.1826
88.35 -0.1317
88.375 -0.0781
88.4 -0.0252
88.425 0.0219
88.45 0.0615
88.475 0.0941
88.5 0.1201
88.525 0.1402
88.55 0.1541
88.575 0.1628
88.6 0.1702
88.625 0.1774
88.65 0.1868
88.675 0.1986
88.7 0.2197
88.725 0.2467
88.75 0.2771
88.775 0.3169
88.8 0.3648
88.825 0.419
88.85 0.4767
88.875 0.5372
88.9 0.6008
88.925 0.6707
88.95 0.7441
88.975 0.8202
89 0.8952
89.025 0.9656
89.05 1.0299
89.075 1.0882
89.1 1.1408
89.125 1.1901
89.15 1.2347
89.175 1.2739
89.2 1.3082
89.225 1.3385
89.25 1.3648
89.275 1.3879
89.3 1.4084
89.325 1.428
89.35 1.4472
89.375 1.4657
89.4 1.4834
89.425 1.4993
89.45 1.5148
89.475 1.5297
89.5 1.5439
89.525 1.5602
89.55 1.5864
89.575 1.631
89.6 1.6925
89.625 1.7595
89.65 1.825
89.675 1.8865
89.7 1.9441
89.725 1.9985
89.75 2.0515
89.775 2.1027
89.8 2.1517
89.825 2.1976
89.85 2.2403
89.875 2.2795
89.9 2.3135
89.925 2.3418
89.95 2.3641
89.975 2.3796
90 2.3865
90.025 2.3836
90.05 2.3694
90.075 2.3433
90.1 2.3084
90.125 2.2692
90.15 2.236
90.175 2.2169
90.2 2.2097
90.225 2.2147
90.25 2.2336
90.275 2.2587
90.3 2.2855
90.325 2.3115
90.35 2.3331
90.375 2.3459
90.4 2.3537
90.425 2.3591
90.45 2.3662
90.475 2.3842
90.5 2.415
90.525 2.4527
90.55 2.4912
90.575 2.5293
90.6 2.5677
90.625 2.6062
90.65 2.6485
90.675 2.692
90.7 2.7366
90.725 2.7881
90.75 2.8401
90.775 2.8897
90.8 2.9376
90.825 2.9814
90.85 3.0198
90.875 3.0504
90.9 3.0728
90.925 3.0861
90.95 3.09
90.975 3.0842
91 3.0699
91.025 3.0509
91.05 3.0333
91.075 3.0192
91.1 3.0087
91.125 3.0031
91.15 3.0031
91.175 3.0152
91.2 3.0328
91.225 3.0479
91.25 3.0581
91.275 3.0632
91.3 3.0653
91.325 3.0675
91.35 3.0755
91.375 3.0978
91.4 3.1316
91.425 3.1642
91.45 3.1885
91.475 3.2055
91.5 3.2158
91.525 3.2188
91.55 3.2144
91.575 3.2062
91.6 3.1961
91.625 3.1825
91.65 3.1656
91.675 3.1474
91.7 3.1288
91.725 3.1094
91.75 3.0863
91.775 3.0585
91.8 3.0252
91.825 2.9867
91.85 2.9431
91.875 2.8945
91.9 2.8418
91.925 2.787
91.95 2.7315
91.975 2.6774
92 2.6241
92.025 2.5672
92.05 2.5065
92.075 2.4403
92.1 2.3696
92.125 2.2929
92.15 2.214
92.175 2.1352
92.2 2.0571
92.225 1.9917
92.25 1.9382
92.275 1.8857
92.3 1.8329
92.325 1.7873
92.35 1.749
92.375 1.7184
92.4 1.6975
92.425 1.6886
92.45 1.6998
92.475 1.7235
92.5 1.7531
92.525 1.7846
92.55 1.8172
92.575 1.8511
92.6 1.8839
92.625 1.9131
92.65 1.9375
92.675 1.957
92.7 1.9718
92.725 1.982
92.75 1.9869
92.775 1.9878
92.8 1.9855
92.825 1.9803
92.85 1.9715
92.875 1.9584
92.9 1.9418
92.925 1.9219
92.95 1.8983
92.975 1.8707
93 1.8388
93.025 1.8027
93.05 1.7618
93.075 1.7156
93.1 1.6641
93.125 1.6072
93.15 1.5464
93.175 1.4824
93.2 1.4143
93.225 1.3432
93.25 1.2703
93.275 1.2016
93.3 1.1449
93.325 1.109
93.35 1.0876
93.375 1.0714
93.4 1.0535
93.425 1.032
93.45 1.005
93.475 0.9706
93.5 0.9276
93.525 0.8758
93.55 0.8177
93.575 0.7545
93.6 0.6848
93.625 0.6165
93.65 0.5511
93.675 0.4851
93.7 0.4239
93.725 0.3755
93.75 0.3399
93.775 0.3228
93.8 0.3133
93.825 0.2998
93.85 0.2763
93.875 0.2482
93.9 0.2142
93.925 0.1749
93.95 0.13
93.975 0.077
94 0.0178
94.025 -0.0428
94.05 -0.084
94.075 -0.0784
94.1 -0.0366
94.125 0.0117
94.15 0.0515
94.175 0.0794
94.2 0.0992
94.225 0.1114
94.25 0.116
94.275 0.114
94.3 0.1056
94.325 0.0909
94.35 0.0693
94.375 0.0413
94.4 0.0074
94.425 -0.0298
94.45 -0.0666
94.475 -0.1013
94.5 -0.1345
94.525 -0.1657
94.55 -0.1929
94.575 -0.2146
94.6 -0.2339
94.625 -0.2546
94.65 -0.2781
94.675 -0.3059
94.7 -0.34
94.725 -0.3811
94.75 -0.43
94.775 -0.4836
94.8 -0.5358
94.825 -0.579
94.85 -0.6058
94.875 -0.6157
94.9 -0.6084
94.925 -0.5869
94.95 -0.5555
94.975 -0.517
95 -0.4766
95.025 -0.4355
95.05 -0.3936
95.075 -0.3519
95.1 -0.3067
95.125 -0.2571
95.15 -0.2057
95.175 -0.1575
95.2 -0.112
95.225 -0.0697
95.25 -0.0283
95.275 0.0146
95.3 0.0606
95.325 0.1119
95.35 0.1672
95.375 0.224
95.4 0.2795
95.425 0.3291
95.45 0.371
95.475 0.4021
95.5 0.4217
95.525 0.4318
95.55 0.4335
95.575 0.4275
95.6 0.4176
95.625 0.4035
95.65 0.387
95.675 0.3673
95.7 0.3445
95.725 0.3218
95.75 0.2993
95.775 0.2733
95.8 0.2421
95.825 0.2076
95.85 0.173
95.875 0.1412
95.9 0.1074
95.925 0.0704
95.95 0.0303
95.975 -0.0129
96 -0.0587
96.025 -0.1063
96.05 -0.1525
96.075 -0.1934
96.1 -0.2267
96.125 -0.2562
96.15 -0.2868
96.175 -0.3129
96.2 -0.3325
96.225 -0.3451
96.25 -0.3513
96.275 -0.3579
96.3 -0.3723
96.325 -0.3963
96.35 -0.4276
96.375 -0.4635
96.4 -0.5018
96.425 -0.538
96.45 -0.5703
96.475 -0.5992
96.5 -0.6232
96.525 -0.6365
96.55 -0.6368
96.575 -0.6294
96.6 -0.6232
96.625 -0.6241
96.65 -0.6341
96.675 -0.6504
96.7 -0.6729
96.725 -0.7044
96.75 -0.7364
96.775 -0.7645
96.8 -0.7839
96.825 -0.7804
96.85 -0.754
96.875 -0.7207
96.9 -0.6894
96.925 -0.6665
96.95 -0.6544
96.975 -0.6424
97 -0.621
97.025 -0.5988
97.05 -0.5805
97.075 -0.5602
97.1 -0.5332
97.125 -0.4972
97.15 -0.4529
97.175 -0.4103
97.2 -0.3743
97.225 -0.3424
97.25 -0.3112
97.275 -0.2761
97.3 -0.2375
97.325 -0.1961
97.35 -0.1567
97.375 -0.1183
97.4 -0.0808
97.425 -0.0441
97.45 -0.0126
97.475 0.0167
97.5 0.0422
97.525 0.0646
97.55 0.0842
97.575 0.1084
97.6 0.1403
97.625 0.1763
97.65 0.2103
97.675 0.239
97.7 0.2643
97.725 0.2855
97.75 0.3004
97.775 0.3082
97.8 0.3089
97.825 0.3042
97.85 0.2947
97.875 0.279
97.9 0.2562
97.925 0.2259
97.95 0.1894
97.975 0.1499
98 0.112
98.025 0.0757
98.05 0.0466
98.075 0.03
98.1 0.0338
98.125 0.0545
98.15 0.0836
98.175 0.1184
98.2 0.1665
98.225 0.2304
98.25 0.2981
98.275 0.3586
98.3 0.4118
98.325 0.4602
98.35 0.502
98.375 0.5366
98.4 0.5627
98.425 0.5821
98.45 0.596
98.475 0.6052
98.5 0.6143
98.525 0.6222
98.55 0.6356
98.575 0.66
98.6 0.696
98.625 0.7372
98.65 0.7752
98.675 0.805
98.7 0.8228
98.725 0.8271
98.75 0.8191
98.775 0.7995
98.8 0.7729
98.825 0.7508
98.85 0.751
98.875 0.7749
98.9 0.81
98.925 0.849
98.95 0.8871
98.975 0.9236
99 0.9591
99.025 0.9888
99.05 1.0117
99.075 1.0274
99.1 1.0354
99.125 1.0368
99.15 1.0306
99.175 1.017
99.2 0.9954
99.225 0.9668
99.25 0.9395
99.275 0.9239
99.3 0.9234
99.325 0.9371
99.35 0.9645
99.375 1.0036
99.4 1.0531
99.425 1.1138
99.45 1.1837
99.475 1.262
99.5 1.346
99.525 1.4307
99.55 1.5147
99.575 1.6021
99.6 1.6958
99.625 1.7912
99.65 1.8836
99.675 1.9712
99.7 2.0529
99.725 2.1288
99.75 2.2005
99.775 2.2671
99.8 2.3272
99.825 2.3834
99.85 2.4358
99.875 2.4857
99.9 2.5326
99.925 2.5763
99.95 2.6161
99.975 2.6481
100 2.6722
