# Supplementary material for: Uptake of N2O5 by aqueous aerosol unveiled using chemically accurate many-body potentials
Source: Nat Commun. 2022 Mar 10;13:1266. doi: 10.1038/s41467-022-28697-8 (PMC8913772; doi:10.1038/s41467-022-28697-8)
Supplement: Supplementary file 3 — Source Data [file 41467_2022_28697_MOESM3_ESM.zip › n2o5-uptake-data/Fig2/scattering/rep07run01/relcom_gds.dat]

0.025 11.524
0.05 11.4816
0.075 11.4391
0.1 11.3966
0.125 11.3541
0.15 11.3116
0.175 11.2691
0.2 11.2265
0.225 11.1839
0.25 11.1412
0.275 11.0985
0.3 11.0558
0.325 11.0131
0.35 10.9703
0.375 10.9275
0.4 10.8847
0.425 10.8419
0.45 10.7991
0.475 10.7563
0.5 10.7134
0.525 10.6705
0.55 10.6276
0.575 10.5846
0.6 10.5416
0.625 10.4986
0.65 10.4555
0.675 10.4123
0.7 10.3691
0.725 10.3259
0.75 10.2826
0.775 10.2393
0.8 10.1959
0.825 10.1525
0.85 10.109
0.875 10.0655
0.9 10.022
0.925 9.9784
0.95 9.9347
0.975 9.891
1 9.8472
1.025 9.8033
1.05 9.7593
1.075 9.7153
1.1 9.6712
1.125 9.627
1.15 9.5827
1.175 9.5384
1.2 9.4939
1.225 9.4494
1.25 9.4049
1.275 9.3602
1.3 9.3155
1.325 9.2707
1.35 9.2258
1.375 9.1808
1.4 9.1357
1.425 9.0907
1.45 9.0455
1.475 9.0002
1.5 8.9548
1.525 8.9092
1.55 8.8635
1.575 8.8176
1.6 8.7717
1.625 8.7256
1.65 8.6793
1.675 8.6328
1.7 8.5862
1.725 8.5394
1.75 8.4924
1.775 8.4452
1.8 8.3978
1.825 8.3502
1.85 8.3024
1.875 8.2545
1.9 8.2064
1.925 8.1581
1.95 8.1095
1.975 8.0607
2 8.0116
2.025 7.9624
2.05 7.9129
2.075 7.863
2.1 7.8129
2.125 7.7625
2.15 7.7118
2.175 7.6608
2.2 7.6096
2.225 7.5581
2.25 7.5062
2.275 7.454
2.3 7.4016
2.325 7.3488
2.35 7.2957
2.375 7.2422
2.4 7.1884
2.425 7.1344
2.45 7.0799
2.475 7.025
2.5 6.9698
2.525 6.9141
2.55 6.8581
2.575 6.8017
2.6 6.745
2.625 6.6878
2.65 6.6302
2.675 6.5721
2.7 6.5135
2.725 6.4546
2.75 6.3954
2.775 6.3358
2.8 6.2754
2.825 6.2142
2.85 6.1527
2.875 6.0907
2.9 6.0282
2.925 5.9653
2.95 5.9016
2.975 5.8373
3 5.7724
3.025 5.7071
3.05 5.6408
3.075 5.5737
3.1 5.5056
3.125 5.4366
3.15 5.3667
3.175 5.2958
3.2 5.223
3.225 5.148
3.25 5.0706
3.275 4.9913
3.3 4.9111
3.325 4.83
3.35 4.7471
3.375 4.6621
3.4 4.5744
3.425 4.4847
3.45 4.3928
3.475 4.2983
3.5 4.201
3.525 4.1027
3.55 4.0142
3.575 3.9419
3.6 3.8832
3.625 3.8338
3.65 3.7909
3.675 3.7561
3.7 3.728
3.725 3.7026
3.75 3.6758
3.775 3.6456
3.8 3.6094
3.825 3.5659
3.85 3.5157
3.875 3.4603
3.9 3.4009
3.925 3.3398
3.95 3.2799
3.975 3.2244
4 3.1794
4.025 3.1475
4.05 3.1176
4.075 3.083
4.1 3.0427
4.125 2.9944
4.15 2.9391
4.175 2.8783
4.2 2.8135
4.225 2.7477
4.25 2.6868
4.275 2.6342
4.3 2.5878
4.325 2.5461
4.35 2.5033
4.375 2.4543
4.4 2.3981
4.425 2.3365
4.45 2.274
4.475 2.2165
4.5 2.1666
4.525 2.125
4.55 2.0866
4.575 2.0514
4.6 2.0223
4.625 2.0024
4.65 1.9923
4.675 1.9869
4.7 1.98
4.725 1.9718
4.75 1.9599
4.775 1.9491
4.8 1.9444
4.825 1.9421
4.85 1.9389
4.875 1.9298
4.9 1.9157
4.925 1.8935
4.95 1.8615
4.975 1.83
5 1.7948
5.025 1.7585
5.05 1.7288
5.075 1.7006
5.1 1.6716
5.125 1.6424
5.15 1.6174
5.175 1.6024
5.2 1.5971
5.225 1.5985
5.25 1.6062
5.275 1.6163
5.3 1.6288
5.325 1.6416
5.35 1.6521
5.375 1.6607
5.4 1.6677
5.425 1.6736
5.45 1.679
5.475 1.6875
5.5 1.698
5.525 1.7106
5.55 1.7262
5.575 1.7434
5.6 1.7628
5.625 1.7927
5.65 1.8377
5.675 1.8897
5.7 1.9426
5.725 1.9956
5.75 2.0504
5.775 2.1011
5.8 2.1462
5.825 2.1846
5.85 2.2148
5.875 2.2384
5.9 2.2566
5.925 2.2721
5.95 2.2842
5.975 2.2978
6 2.312
6.025 2.3231
6.05 2.3296
6.075 2.3303
6.1 2.3255
6.125 2.3147
6.15 2.2978
6.175 2.2747
6.2 2.245
6.225 2.2087
6.25 2.1657
6.275 2.1162
6.3 2.0609
6.325 2.0038
6.35 1.9507
6.375 1.9147
6.4 1.9135
6.425 1.9333
6.45 1.9676
6.475 2.0116
6.5 2.0587
6.525 2.1057
6.55 2.1524
6.575 2.1991
6.6 2.2421
6.625 2.2793
6.65 2.3096
6.675 2.3365
6.7 2.3619
6.725 2.3857
6.75 2.4091
6.775 2.4319
6.8 2.4545
6.825 2.4791
6.85 2.5057
6.875 2.5346
6.9 2.5652
6.925 2.5917
6.95 2.6152
6.975 2.6338
7 2.6469
7.025 2.6564
7.05 2.666
7.075 2.6804
7.1 2.7015
7.125 2.7289
7.15 2.7584
7.175 2.7856
7.2 2.8071
7.225 2.8226
7.25 2.8303
7.275 2.8313
7.3 2.8265
7.325 2.8167
7.35 2.8021
7.375 2.7829
7.4 2.7595
7.425 2.7325
7.45 2.7024
7.475 2.669
7.5 2.6319
7.525 2.5921
7.55 2.5514
7.575 2.5109
7.6 2.4706
7.625 2.431
7.65 2.3891
7.675 2.3447
7.7 2.3
7.725 2.2564
7.75 2.2144
7.775 2.1711
7.8 2.1264
7.825 2.0799
7.85 2.0313
7.875 1.9861
7.9 1.9528
7.925 1.9331
7.95 1.9168
7.975 1.901
8 1.8833
8.025 1.8612
8.05 1.8349
8.075 1.8039
8.1 1.7697
8.125 1.7336
8.15 1.6983
8.175 1.6664
8.2 1.6363
8.225 1.6063
8.25 1.5752
8.275 1.5456
8.3 1.5156
8.325 1.4856
8.35 1.4567
8.375 1.4269
8.4 1.396
8.425 1.3665
8.45 1.3445
8.475 1.3401
8.5 1.3454
8.525 1.3528
8.55 1.3577
8.575 1.3584
8.6 1.3545
8.625 1.3465
8.65 1.3375
8.675 1.3299
8.7 1.322
8.725 1.3165
8.75 1.3139
8.775 1.3153
8.8 1.3225
8.825 1.3363
8.85 1.3532
8.875 1.3683
8.9 1.3758
8.925 1.3745
8.95 1.3651
8.975 1.3484
9 1.3236
9.025 1.2913
9.05 1.2522
9.075 1.2153
9.1 1.1968
9.125 1.1945
9.15 1.191
9.175 1.1806
9.2 1.1622
9.225 1.1409
9.25 1.1244
9.275 1.1088
9.3 1.0883
9.325 1.0606
9.35 1.0247
9.375 0.9824
9.4 0.9347
9.425 0.8816
9.45 0.8262
9.475 0.7719
9.5 0.7203
9.525 0.6716
9.55 0.6262
9.575 0.5838
9.6 0.5506
9.625 0.5358
9.65 0.5367
9.675 0.552
9.7 0.5791
9.725 0.6204
9.75 0.675
9.775 0.7462
9.8 0.8292
9.825 0.9152
9.85 0.9992
9.875 1.0805
9.9 1.1565
9.925 1.2268
9.95 1.2907
9.975 1.3499
10 1.4028
10.025 1.4475
10.05 1.4848
10.075 1.5156
10.1 1.5398
10.125 1.5577
10.15 1.5706
10.175 1.5776
10.2 1.5788
10.225 1.5769
10.25 1.5728
10.275 1.5671
10.3 1.5601
10.325 1.5531
10.35 1.5458
10.375 1.5365
10.4 1.5225
10.425 1.5028
10.45 1.477
10.475 1.4456
10.5 1.4103
10.525 1.3705
10.55 1.3265
10.575 1.2806
10.6 1.237
10.625 1.1965
10.65 1.1602
10.675 1.1334
10.7 1.1154
10.725 1.102
10.75 1.0992
10.775 1.1021
10.8 1.1044
10.825 1.1047
10.85 1.1043
10.875 1.1057
10.9 1.111
10.925 1.1185
10.95 1.1237
10.975 1.1253
11 1.1244
11.025 1.1186
11.05 1.1071
11.075 1.091
11.1 1.0719
11.125 1.0524
11.15 1.0298
11.175 1.0038
11.2 0.9732
11.225 0.9371
11.25 0.8964
11.275 0.8505
11.3 0.7955
11.325 0.7309
11.35 0.6581
11.375 0.5805
11.4 0.5041
11.425 0.4321
11.45 0.3666
11.475 0.3062
11.5 0.25
11.525 0.1959
11.55 0.1432
11.575 0.0902
11.6 0.038
11.625 -0.0074
11.65 -0.0455
11.675 -0.082
11.7 -0.119
11.725 -0.158
11.75 -0.1966
11.775 -0.2309
11.8 -0.2538
11.825 -0.2616
11.85 -0.2595
11.875 -0.2591
11.9 -0.2625
11.925 -0.2663
11.95 -0.2625
11.975 -0.2448
12 -0.2245
12.025 -0.2095
12.05 -0.2032
12.075 -0.2077
12.1 -0.2228
12.125 -0.2466
12.15 -0.2783
12.175 -0.3154
12.2 -0.354
12.225 -0.393
12.25 -0.4298
12.275 -0.4649
12.3 -0.4969
12.325 -0.5267
12.35 -0.5571
12.375 -0.5881
12.4 -0.6181
12.425 -0.6499
12.45 -0.6843
12.475 -0.7214
12.5 -0.7611
12.525 -0.8001
12.55 -0.8341
12.575 -0.8617
12.6 -0.8906
12.625 -0.9226
12.65 -0.9532
12.675 -0.9807
12.7 -0.9972
12.725 -0.9912
12.75 -0.966
12.775 -0.9325
12.8 -0.8909
12.825 -0.8314
12.85 -0.7546
12.875 -0.6717
12.9 -0.5904
12.925 -0.5152
12.95 -0.4463
12.975 -0.3858
13 -0.3318
13.025 -0.2822
13.05 -0.2386
13.075 -0.2028
13.1 -0.1734
13.125 -0.1471
13.15 -0.1242
13.175 -0.1061
13.2 -0.0886
13.225 -0.068
13.25 -0.0468
13.275 -0.0288
13.3 -0.0169
13.325 -0.0125
13.35 -0.0159
13.375 -0.0269
13.4 -0.0463
13.425 -0.0769
13.45 -0.1174
13.475 -0.1611
13.5 -0.2035
13.525 -0.2433
13.55 -0.2791
13.575 -0.3143
13.6 -0.3488
13.625 -0.3798
13.65 -0.4108
13.675 -0.4449
13.7 -0.4791
13.725 -0.5146
13.75 -0.5527
13.775 -0.589
13.8 -0.6205
13.825 -0.6493
13.85 -0.6793
13.875 -0.7108
13.9 -0.7426
13.925 -0.7772
13.95 -0.8133
13.975 -0.8504
14 -0.8845
14.025 -0.911
14.05 -0.9274
14.075 -0.9398
14.1 -0.9535
14.125 -0.971
14.15 -0.9949
14.175 -1.0218
14.2 -1.054
14.225 -1.0952
14.25 -1.1417
14.275 -1.1923
14.3 -1.2356
14.325 -1.2733
14.35 -1.3094
14.375 -1.345
14.4 -1.3806
14.425 -1.415
14.45 -1.4481
14.475 -1.4746
14.5 -1.4974
14.525 -1.5182
14.55 -1.5348
14.575 -1.5395
14.6 -1.5355
14.625 -1.5318
14.65 -1.5305
14.675 -1.54
14.7 -1.5665
14.725 -1.6039
14.75 -1.6435
14.775 -1.6797
14.8 -1.7074
14.825 -1.7304
14.85 -1.754
14.875 -1.7815
14.9 -1.8159
14.925 -1.8569
14.95 -1.8985
14.975 -1.9363
15 -1.9686
15.025 -1.9906
15.05 -1.9898
15.075 -1.9572
15.1 -1.8979
15.125 -1.8174
15.15 -1.7265
15.175 -1.6323
15.2 -1.5423
15.225 -1.4598
15.25 -1.3853
15.275 -1.3183
15.3 -1.2575
15.325 -1.2025
15.35 -1.1556
15.375 -1.1189
15.4 -1.0954
15.425 -1.0812
15.45 -1.0716
15.475 -1.0647
15.5 -1.063
15.525 -1.0685
15.55 -1.0797
15.575 -1.0958
15.6 -1.116
15.625 -1.1394
15.65 -1.1654
15.675 -1.1958
15.7 -1.2305
15.725 -1.2668
15.75 -1.3016
15.775 -1.3311
15.8 -1.3538
15.825 -1.3723
15.85 -1.3926
15.875 -1.4186
15.9 -1.4495
15.925 -1.4825
15.95 -1.5144
15.975 -1.54
16 -1.5642
16.025 -1.5875
16.05 -1.5961
16.075 -1.5744
16.1 -1.53
16.125 -1.4771
16.15 -1.4263
16.175 -1.383
16.2 -1.3561
16.225 -1.345
16.25 -1.3449
16.275 -1.3508
16.3 -1.3554
16.325 -1.3532
16.35 -1.3407
16.375 -1.3196
16.4 -1.2936
16.425 -1.2686
16.45 -1.2445
16.475 -1.2257
16.5 -1.2161
16.525 -1.2153
16.55 -1.2207
16.575 -1.2307
16.6 -1.2418
16.625 -1.2412
16.65 -1.2162
16.675 -1.168
16.7 -1.1065
16.725 -1.0356
16.75 -0.9586
16.775 -0.8718
16.8 -0.781
16.825 -0.6873
16.85 -0.5915
16.875 -0.4922
16.9 -0.3823
16.925 -0.2583
16.95 -0.1275
16.975 0.0016
17 0.1248
17.025 0.2407
17.05 0.3483
17.075 0.4463
17.1 0.536
17.125 0.6179
17.15 0.6918
17.175 0.7585
17.2 0.8179
17.225 0.8701
17.25 0.9147
17.275 0.9506
17.3 0.9778
17.325 0.9977
17.35 1.0142
17.375 1.0309
17.4 1.0472
17.425 1.0628
17.45 1.0759
17.475 1.0855
17.5 1.0924
17.525 1.096
17.55 1.0966
17.575 1.0953
17.6 1.0911
17.625 1.0831
17.65 1.0714
17.675 1.0565
17.7 1.0372
17.725 1.0126
17.75 0.9839
17.775 0.9564
17.8 0.9322
17.825 0.9109
17.85 0.8852
17.875 0.8567
17.9 0.8337
17.925 0.8267
17.95 0.8325
17.975 0.8429
18 0.8525
18.025 0.8583
18.05 0.8618
18.075 0.8625
18.1 0.8572
18.125 0.845
18.15 0.8339
18.175 0.8311
18.2 0.8394
18.225 0.8618
18.25 0.8938
18.275 0.9277
18.3 0.9663
18.325 1.0122
18.35 1.0585
18.375 1.1044
18.4 1.1498
18.425 1.1898
18.45 1.2267
18.475 1.2628
18.5 1.2933
18.525 1.3115
18.55 1.3149
18.575 1.3043
18.6 1.284
18.625 1.2626
18.65 1.2489
18.675 1.2366
18.7 1.2207
18.725 1.2021
18.75 1.1847
18.775 1.1691
18.8 1.1563
18.825 1.1435
18.85 1.1278
18.875 1.1082
18.9 1.0858
18.925 1.0575
18.95 1.0216
18.975 0.9769
19 0.9234
19.025 0.8639
19.05 0.8057
19.075 0.7516
19.1 0.7055
19.125 0.6692
19.15 0.6548
19.175 0.664
19.2 0.6795
19.225 0.6924
19.25 0.7109
19.275 0.7434
19.3 0.7927
19.325 0.8552
19.35 0.9251
19.375 0.9986
19.4 1.0694
19.425 1.1331
19.45 1.1937
19.475 1.2544
19.5 1.3191
19.525 1.3884
19.55 1.4639
19.575 1.5442
19.6 1.6205
19.625 1.692
19.65 1.7602
19.675 1.8253
19.7 1.8835
19.725 1.9338
19.75 1.9751
19.775 2.0059
19.8 2.024
19.825 2.0358
19.85 2.0464
19.875 2.0647
19.9 2.0847
19.925 2.1039
19.95 2.1159
19.975 2.1242
20 2.1331
20.025 2.144
20.05 2.1608
20.075 2.185
20.1 2.2094
20.125 2.2287
20.15 2.2423
20.175 2.2524
20.2 2.2653
20.225 2.2882
20.25 2.3205
20.275 2.3571
20.3 2.3923
20.325 2.4245
20.35 2.4522
20.375 2.4745
20.4 2.4925
20.425 2.5067
20.45 2.517
20.475 2.5214
20.5 2.52
20.525 2.5142
20.55 2.5034
20.575 2.4856
20.6 2.4598
20.625 2.4298
20.65 2.3985
20.675 2.3727
20.7 2.3625
20.725 2.3644
20.75 2.3708
20.775 2.3737
20.8 2.3722
20.825 2.3668
20.85 2.3554
20.875 2.3323
20.9 2.302
20.925 2.2751
20.95 2.2524
20.975 2.2305
21 2.2073
21.025 2.1831
21.05 2.1577
21.075 2.1259
21.1 2.0879
21.125 2.0474
21.15 2.0041
21.175 1.9631
21.2 1.9371
21.225 1.9308
21.25 1.9291
21.275 1.9233
21.3 1.9085
21.325 1.8836
21.35 1.8503
21.375 1.811
21.4 1.7709
21.425 1.7341
21.45 1.7019
21.475 1.6713
21.5 1.6395
21.525 1.6055
21.55 1.5759
21.575 1.5585
21.6 1.5618
21.625 1.5846
21.65 1.6137
21.675 1.6391
21.7 1.6601
21.725 1.6786
21.75 1.695
21.775 1.7056
21.8 1.7118
21.825 1.7153
21.85 1.7186
21.875 1.7243
21.9 1.7366
21.925 1.7551
21.95 1.7781
21.975 1.8092
22 1.8451
22.025 1.8792
22.05 1.9082
22.075 1.9301
22.1 1.9468
22.125 1.9601
22.15 1.972
22.175 1.9826
22.2 1.9899
22.225 1.9934
22.25 1.992
22.275 1.9868
22.3 1.9791
22.325 1.9691
22.35 1.9578
22.375 1.9477
22.4 1.9405
22.425 1.9383
22.45 1.9418
22.475 1.9502
22.5 1.9597
22.525 1.9698
22.55 1.9806
22.575 1.9923
22.6 2.0032
22.625 2.0111
22.65 2.0138
22.675 2.011
22.7 2.0048
22.725 1.9968
22.75 1.9882
22.775 1.98
22.8 1.9707
22.825 1.9597
22.85 1.9486
22.875 1.9365
22.9 1.9236
22.925 1.9091
22.95 1.8917
22.975 1.8705
23 1.8452
23.025 1.816
23.05 1.7833
23.075 1.7459
23.1 1.7028
23.125 1.6547
23.15 1.603
23.175 1.5494
23.2 1.4955
23.225 1.4464
23.25 1.4021
23.275 1.3566
23.3 1.3089
23.325 1.2605
23.35 1.2101
23.375 1.1607
23.4 1.117
23.425 1.0852
23.45 1.0801
23.475 1.1039
23.5 1.1426
23.525 1.186
23.55 1.2259
23.575 1.2577
23.6 1.2793
23.625 1.2934
23.65 1.3043
23.675 1.3136
23.7 1.3209
23.725 1.3235
23.75 1.3202
23.775 1.3082
23.8 1.2871
23.825 1.2551
23.85 1.2128
23.875 1.1623
23.9 1.106
23.925 1.0499
23.95 0.9956
23.975 0.9426
24 0.8881
24.025 0.8305
24.05 0.7767
24.075 0.7432
24.1 0.7366
24.125 0.7493
24.15 0.7714
24.175 0.7964
24.2 0.8215
24.225 0.8436
24.25 0.8607
24.275 0.8706
24.3 0.8732
24.325 0.8693
24.35 0.8577
24.375 0.8398
24.4 0.8187
24.425 0.7984
24.45 0.7769
24.475 0.7531
24.5 0.7233
24.525 0.6876
24.55 0.6456
24.575 0.5972
24.6 0.5418
24.625 0.4799
24.65 0.412
24.675 0.3361
24.7 0.2467
24.725 0.1446
24.75 0.0344
24.775 -0.071
24.8 -0.147
24.825 -0.1939
24.85 -0.2242
24.875 -0.244
24.9 -0.2604
24.925 -0.2755
24.95 -0.2866
24.975 -0.2888
25 -0.283
25.025 -0.2719
25.05 -0.256
25.075 -0.2393
25.1 -0.2224
25.125 -0.2037
25.15 -0.1917
25.175 -0.1893
25.2 -0.1935
25.225 -0.205
25.25 -0.2146
25.275 -0.2197
25.3 -0.2228
25.325 -0.2269
25.35 -0.2346
25.375 -0.2482
25.4 -0.2707
25.425 -0.302
25.45 -0.3413
25.475 -0.3849
25.5 -0.4327
25.525 -0.478
25.55 -0.52
25.575 -0.5579
25.6 -0.5868
25.625 -0.6088
25.65 -0.6298
25.675 -0.6515
25.7 -0.6739
25.725 -0.6907
25.75 -0.7067
25.775 -0.7187
25.8 -0.727
25.825 -0.7351
25.85 -0.7393
25.875 -0.7392
25.9 -0.7266
25.925 -0.697
25.95 -0.6607
25.975 -0.6212
26 -0.5764
26.025 -0.5319
26.05 -0.4946
26.075 -0.4633
26.1 -0.4416
26.125 -0.4299
26.15 -0.4298
26.175 -0.4408
26.2 -0.4632
26.225 -0.4965
26.25 -0.541
26.275 -0.5969
26.3 -0.663
26.325 -0.7372
26.35 -0.8181
26.375 -0.8965
26.4 -0.9675
26.425 -1.0247
26.45 -1.0683
26.475 -1.1037
26.5 -1.1262
26.525 -1.1399
26.55 -1.1422
26.575 -1.134
26.6 -1.1192
26.625 -1.1004
26.65 -1.0801
26.675 -1.0598
26.7 -1.0457
26.725 -1.0389
26.75 -1.0391
26.775 -1.0436
26.8 -1.0493
26.825 -1.0582
26.85 -1.0667
26.875 -1.0734
26.9 -1.0735
26.925 -1.0653
26.95 -1.0525
26.975 -1.0375
27 -1.0237
27.025 -1.0146
27.05 -1.0128
27.075 -1.0176
27.1 -1.0274
27.125 -1.0392
27.15 -1.0449
27.175 -1.0353
27.2 -1.0075
27.225 -0.9616
27.25 -0.8937
27.275 -0.8074
27.3 -0.717
27.325 -0.6282
27.35 -0.5429
27.375 -0.4599
27.4 -0.3827
27.425 -0.3125
27.45 -0.2495
27.475 -0.1949
27.5 -0.1453
27.525 -0.0966
27.55 -0.0492
27.575 -0.0051
27.6 0.039
27.625 0.0891
27.65 0.1362
27.675 0.1727
27.7 0.1973
27.725 0.2095
27.75 0.2084
27.775 0.1954
27.8 0.1727
27.825 0.1415
27.85 0.1042
27.875 0.0632
27.9 0.0243
27.925 -0.0019
27.95 -0.0063
27.975 0.009
28 0.0433
28.025 0.0954
28.05 0.1618
28.075 0.2366
28.1 0.3128
28.125 0.3849
28.15 0.4518
28.175 0.5149
28.2 0.578
28.225 0.643
28.25 0.7066
28.275 0.7655
28.3 0.8217
28.325 0.8784
28.35 0.9327
28.375 0.9827
28.4 1.0299
28.425 1.0731
28.45 1.1158
28.475 1.1639
28.5 1.219
28.525 1.2749
28.55 1.3316
28.575 1.3884
28.6 1.446
28.625 1.5018
28.65 1.5527
28.675 1.5982
28.7 1.6406
28.725 1.6809
28.75 1.7174
28.775 1.7518
28.8 1.787
28.825 1.8248
28.85 1.8656
28.875 1.9113
28.9 1.9597
28.925 2.014
28.95 2.0671
28.975 2.1149
29 2.1562
29.025 2.1893
29.05 2.2136
29.075 2.2301
29.1 2.2392
29.125 2.2393
29.15 2.2317
29.175 2.2149
29.2 2.1921
29.225 2.1692
29.25 2.1568
29.275 2.1564
29.3 2.1585
29.325 2.1564
29.35 2.1502
29.375 2.1438
29.4 2.1399
29.425 2.1414
29.45 2.1479
29.475 2.1565
29.5 2.1647
29.525 2.1699
29.55 2.1697
29.575 2.1635
29.6 2.1518
29.625 2.1347
29.65 2.113
29.675 2.0865
29.7 2.0555
29.725 2.0205
29.75 1.9798
29.775 1.9342
29.8 1.8839
29.825 1.8289
29.85 1.7692
29.875 1.7039
29.9 1.6328
29.925 1.5589
29.95 1.4847
29.975 1.409
30 1.3299
30.025 1.2474
30.05 1.1626
30.075 1.0784
30.1 1.0041
30.125 0.9498
30.15 0.9243
30.175 0.9179
30.2 0.9185
30.225 0.9219
30.25 0.9282
30.275 0.9366
30.3 0.9447
30.325 0.9511
30.35 0.9536
30.375 0.9521
30.4 0.9482
30.425 0.9424
30.45 0.9335
30.475 0.9223
30.5 0.9063
30.525 0.8883
30.55 0.8717
30.575 0.86
30.6 0.8507
30.625 0.8387
30.65 0.8244
30.675 0.81
30.7 0.8012
30.725 0.8013
30.75 0.8081
30.775 0.8197
30.8 0.8336
30.825 0.8462
30.85 0.8551
30.875 0.8584
30.9 0.8562
30.925 0.8524
30.95 0.854
30.975 0.8625
31 0.8702
31.025 0.8731
31.05 0.8699
31.075 0.8616
31.1 0.8506
31.125 0.8372
31.15 0.8228
31.175 0.8097
31.2 0.7986
31.225 0.7911
31.25 0.7865
31.275 0.783
31.3 0.7773
31.325 0.7699
31.35 0.76
31.375 0.7487
31.4 0.7353
31.425 0.7197
31.45 0.7033
31.475 0.6867
31.5 0.671
31.525 0.6554
31.55 0.6408
31.575 0.6297
31.6 0.6237
31.625 0.6198
31.65 0.6202
31.675 0.6278
31.7 0.6432
31.725 0.6728
31.75 0.7174
31.775 0.7682
31.8 0.8163
31.825 0.858
31.85 0.8892
31.875 0.9134
31.9 0.9377
31.925 0.9644
31.95 0.9951
31.975 1.0293
32 1.0617
32.025 1.0908
32.05 1.115
32.075 1.1359
32.1 1.1564
32.125 1.1731
32.15 1.1846
32.175 1.1903
32.2 1.1895
32.225 1.1815
32.25 1.1656
32.275 1.1423
32.3 1.1117
32.325 1.0753
32.35 1.0327
32.375 0.9843
32.4 0.9306
32.425 0.8731
32.45 0.8133
32.475 0.7521
32.5 0.6902
32.525 0.6291
32.55 0.5693
32.575 0.5106
32.6 0.4589
32.625 0.4158
32.65 0.3886
32.675 0.3715
32.7 0.3516
32.725 0.3238
32.75 0.2864
32.775 0.239
32.8 0.1819
32.825 0.1153
32.85 0.0413
32.875 -0.0389
32.9 -0.125
32.925 -0.2141
32.95 -0.3033
32.975 -0.3938
33 -0.4879
33.025 -0.5796
33.05 -0.6619
33.075 -0.7295
33.1 -0.7842
33.125 -0.8359
33.15 -0.8888
33.175 -0.9444
33.2 -1.001
33.225 -1.0602
33.25 -1.1219
33.275 -1.1847
33.3 -1.2421
33.325 -1.2791
33.35 -1.2845
33.375 -1.271
33.4 -1.2521
33.425 -1.2301
33.45 -1.2015
33.475 -1.1649
33.5 -1.1181
33.525 -1.0631
33.55 -0.9965
33.575 -0.9242
33.6 -0.8519
33.625 -0.7753
33.65 -0.6953
33.675 -0.6117
33.7 -0.5296
33.725 -0.4502
33.75 -0.3659
33.775 -0.2719
33.8 -0.171
33.825 -0.0723
33.85 0.0181
33.875 0.0979
33.9 0.167
33.925 0.2264
33.95 0.2769
33.975 0.3194
34 0.3554
34.025 0.3843
34.05 0.4057
34.075 0.4188
34.1 0.4246
34.125 0.424
34.15 0.4148
34.175 0.3982
34.2 0.3752
34.225 0.3489
34.25 0.3252
34.275 0.3074
34.3 0.2901
34.325 0.2703
34.35 0.2458
34.375 0.2156
34.4 0.1821
34.425 0.1487
34.45 0.1193
34.475 0.1007
34.5 0.1005
34.525 0.1166
34.55 0.1361
34.575 0.1488
34.6 0.1517
34.625 0.1422
34.65 0.1202
34.675 0.0893
34.7 0.0559
34.725 0.0244
34.75 0.0001
34.775 -0.0186
34.8 -0.0362
34.825 -0.0538
34.85 -0.0719
34.875 -0.0907
34.9 -0.1046
34.925 -0.1076
34.95 -0.1007
34.975 -0.0858
35 -0.0631
35.025 -0.0407
35.05 -0.0266
35.075 -0.0252
35.1 -0.0377
35.125 -0.0564
35.15 -0.0702
35.175 -0.0732
35.2 -0.0753
35.225 -0.0867
35.25 -0.1094
35.275 -0.139
35.3 -0.1716
35.325 -0.1969
35.35 -0.2046
35.375 -0.1817
35.4 -0.1296
35.425 -0.0571
35.45 0.0236
35.475 0.1066
35.5 0.1864
35.525 0.2632
35.55 0.3403
35.575 0.4204
35.6 0.506
35.625 0.5977
35.65 0.6893
35.675 0.7786
35.7 0.8653
35.725 0.9468
35.75 1.0211
35.775 1.0873
35.8 1.1485
35.825 1.2077
35.85 1.2717
35.875 1.3494
35.9 1.4341
35.925 1.5186
35.95 1.6018
35.975 1.6785
36 1.7481
36.025 1.8114
36.05 1.8695
36.075 1.9215
36.1 1.9679
36.125 2.0081
36.15 2.0424
36.175 2.073
36.2 2.1011
36.225 2.1255
36.25 2.145
36.275 2.1604
36.3 2.1713
36.325 2.1766
36.35 2.1755
36.375 2.1671
36.4 2.1514
36.425 2.1284
36.45 2.0988
36.475 2.0628
36.5 2.021
36.525 1.9736
36.55 1.9224
36.575 1.8688
36.6 1.8128
36.625 1.7533
36.65 1.6905
36.675 1.627
36.7 1.5711
36.725 1.5353
36.75 1.5202
36.775 1.5188
36.8 1.5259
36.825 1.5368
36.85 1.5468
36.875 1.5517
36.9 1.5502
36.925 1.5438
36.95 1.5383
36.975 1.5389
37 1.5477
37.025 1.5619
37.05 1.5812
37.075 1.607
37.1 1.6357
37.125 1.6615
37.15 1.6821
37.175 1.6979
37.2 1.7126
37.225 1.7276
37.25 1.7427
37.275 1.7612
37.3 1.7843
37.325 1.8073
37.35 1.8272
37.375 1.8433
37.4 1.8535
37.425 1.8599
37.45 1.865
37.475 1.8709
37.5 1.8682
37.525 1.8527
37.55 1.826
37.575 1.7932
37.6 1.7536
37.625 1.7051
37.65 1.6465
37.675 1.5765
37.7 1.4953
37.725 1.4045
37.75 1.3084
37.775 1.2112
37.8 1.1131
37.825 1.0159
37.85 0.9262
37.875 0.8458
37.9 0.7788
37.925 0.72
37.95 0.6644
37.975 0.607
38 0.5482
38.025 0.4993
38.05 0.4697
38.075 0.4533
38.1 0.4428
38.125 0.4361
38.15 0.4273
38.175 0.4133
38.2 0.4005
38.225 0.3904
38.25 0.3822
38.275 0.3765
38.3 0.3732
38.325 0.3716
38.35 0.3666
38.375 0.3571
38.4 0.3402
38.425 0.3168
38.45 0.2883
38.475 0.2528
38.5 0.2105
38.525 0.1639
38.55 0.1147
38.575 0.0654
38.6 0.0181
38.625 -0.0284
38.65 -0.0752
38.675 -0.122
38.7 -0.1686
38.725 -0.2159
38.75 -0.2635
38.775 -0.3131
38.8 -0.3638
38.825 -0.4148
38.85 -0.468
38.875 -0.5192
38.9 -0.5607
38.925 -0.5965
38.95 -0.6297
38.975 -0.6627
39 -0.6966
39.025 -0.7286
39.05 -0.7538
39.075 -0.7726
39.1 -0.7874
39.125 -0.8019
39.15 -0.8181
39.175 -0.8281
39.2 -0.8264
39.225 -0.8117
39.25 -0.7881
39.275 -0.7602
39.3 -0.7279
39.325 -0.6996
39.35 -0.6765
39.375 -0.6592
39.4 -0.6444
39.425 -0.629
39.45 -0.6092
39.475 -0.5879
39.5 -0.5685
39.525 -0.5529
39.55 -0.5395
39.575 -0.5271
39.6 -0.5117
39.625 -0.4909
39.65 -0.4619
39.675 -0.422
39.7 -0.3762
39.725 -0.3312
39.75 -0.2916
39.775 -0.2565
39.8 -0.2292
39.825 -0.2093
39.85 -0.1963
39.875 -0.1865
39.9 -0.1744
39.925 -0.1609
39.95 -0.1466
39.975 -0.1318
40 -0.1178
40.025 -0.1057
40.05 -0.0963
40.075 -0.0904
40.1 -0.087
40.125 -0.0858
40.15 -0.0858
40.175 -0.085
40.2 -0.0795
40.225 -0.0692
40.25 -0.0527
40.275 -0.0318
40.3 -0.0103
40.325 0.0131
40.35 0.0294
40.375 0.0265
40.4 0.009
40.425 -0.0183
40.45 -0.0447
40.475 -0.0502
40.5 -0.0295
40.525 0.013
40.55 0.0706
40.575 0.1324
40.6 0.1897
40.625 0.2411
40.65 0.2841
40.675 0.3185
40.7 0.3493
40.725 0.3741
40.75 0.3898
40.775 0.3933
40.8 0.3811
40.825 0.3564
40.85 0.3254
40.875 0.2947
40.9 0.2624
40.925 0.2291
40.95 0.1969
40.975 0.1688
41 0.1502
41.025 0.1462
41.05 0.1554
41.075 0.1734
41.1 0.1978
41.125 0.2241
41.15 0.2504
41.175 0.2712
41.2 0.2803
41.225 0.2793
41.25 0.2694
41.275 0.2485
41.3 0.218
41.325 0.1803
41.35 0.1426
41.375 0.1112
41.4 0.0803
41.425 0.0479
41.45 0.0123
41.475 -0.0271
41.5 -0.0597
41.525 -0.0734
41.55 -0.0653
41.575 -0.0418
41.6 -0.0144
41.625 0.0131
41.65 0.0411
41.675 0.0709
41.7 0.1041
41.725 0.1411
41.75 0.177
41.775 0.2066
41.8 0.2292
41.825 0.2487
41.85 0.2664
41.875 0.2838
41.9 0.2996
41.925 0.3144
41.95 0.3302
41.975 0.3514
42 0.3794
42.025 0.41
42.05 0.44
42.075 0.4666
42.1 0.4898
42.125 0.5108
42.15 0.5322
42.175 0.551
42.2 0.5626
42.225 0.5667
42.25 0.5645
42.275 0.5548
42.3 0.5356
42.325 0.5088
42.35 0.4772
42.375 0.4456
42.4 0.4181
42.425 0.3975
42.45 0.3802
42.475 0.3694
42.5 0.3702
42.525 0.3829
42.55 0.3966
42.575 0.4001
42.6 0.3906
42.625 0.3691
42.65 0.3358
42.675 0.2881
42.7 0.2265
42.725 0.1538
42.75 0.0735
42.775 -0.0129
42.8 -0.1024
42.825 -0.1949
42.85 -0.2909
42.875 -0.3888
42.9 -0.4836
42.925 -0.5635
42.95 -0.6143
42.975 -0.6305
43 -0.6271
43.025 -0.6046
43.05 -0.5675
43.075 -0.5254
43.1 -0.4885
43.125 -0.4601
43.15 -0.4377
43.175 -0.4218
43.2 -0.4111
43.225 -0.4046
43.25 -0.397
43.275 -0.3867
43.3 -0.3741
43.325 -0.3595
43.35 -0.3428
43.375 -0.3303
43.4 -0.3197
43.425 -0.308
43.45 -0.2948
43.475 -0.2792
43.5 -0.2589
43.525 -0.235
43.55 -0.2103
43.575 -0.1875
43.6 -0.1707
43.625 -0.1619
43.65 -0.163
43.675 -0.1706
43.7 -0.1819
43.725 -0.199
43.75 -0.2201
43.775 -0.2343
43.8 -0.2416
43.825 -0.2501
43.85 -0.2598
43.875 -0.2708
43.9 -0.2834
43.925 -0.2931
43.95 -0.2988
43.975 -0.3046
44 -0.3171
44.025 -0.3375
44.05 -0.3637
44.075 -0.3956
44.1 -0.4342
44.125 -0.48
44.15 -0.5307
44.175 -0.5882
44.2 -0.6511
44.225 -0.7166
44.25 -0.7803
44.275 -0.8251
44.3 -0.8314
44.325 -0.8023
44.35 -0.7531
44.375 -0.6948
44.4 -0.6339
44.425 -0.5732
44.45 -0.5124
44.475 -0.4557
44.5 -0.403
44.525 -0.3543
44.55 -0.3058
44.575 -0.2505
44.6 -0.1908
44.625 -0.1299
44.65 -0.0689
44.675 -0.0114
44.7 0.0404
44.725 0.0843
44.75 0.1212
44.775 0.1496
44.8 0.1713
44.825 0.1907
44.85 0.2087
44.875 0.2251
44.9 0.2437
44.925 0.2716
44.95 0.3104
44.975 0.3602
45 0.4135
45.025 0.4606
45.05 0.4987
45.075 0.5283
45.1 0.5524
45.125 0.5716
45.15 0.5838
45.175 0.5893
45.2 0.596
45.225 0.6124
45.25 0.6481
45.275 0.7044
45.3 0.7756
45.325 0.8517
45.35 0.9153
45.375 0.9581
45.4 0.9856
45.425 1.0077
45.45 1.0372
45.475 1.0781
45.5 1.1277
45.525 1.1835
45.55 1.2524
45.575 1.3426
45.6 1.4452
45.625 1.5537
45.65 1.659
45.675 1.754
45.7 1.8267
45.725 1.8861
45.75 1.9423
45.775 1.9978
45.8 2.0504
45.825 2.0997
45.85 2.1453
45.875 2.1927
45.9 2.2465
45.925 2.3039
45.95 2.3686
45.975 2.4499
46 2.5523
46.025 2.6634
46.05 2.7769
46.075 2.891
46.1 3.005
46.125 3.1145
46.15 3.2129
46.175 3.2985
46.2 3.3743
46.225 3.4457
46.25 3.5159
46.275 3.5861
46.3 3.654
46.325 3.7189
46.35 3.7809
46.375 3.8399
46.4 3.8968
46.425 3.9513
46.45 4.0014
46.475 4.0459
46.5 4.0854
46.525 4.1206
46.55 4.1509
46.575 4.1757
46.6 4.1939
46.625 4.206
46.65 4.2133
46.675 4.2179
46.7 4.2185
46.725 4.2184
46.75 4.2247
46.775 4.2422
46.8 4.2647
46.825 4.2883
46.85 4.3129
46.875 4.3367
46.9 4.3594
46.925 4.3793
46.95 4.3968
46.975 4.4113
47 4.4217
47.025 4.4279
47.05 4.4297
47.075 4.4271
47.1 4.42
47.125 4.4078
47.15 4.3899
47.175 4.3681
47.2 4.3444
47.225 4.3178
47.25 4.2869
47.275 4.25
47.3 4.2078
47.325 4.1637
47.35 4.1169
47.375 4.0648
47.4 4.0087
47.425 3.9484
47.45 3.8829
47.475 3.8139
47.5 3.7393
47.525 3.6582
47.55 3.5701
47.575 3.4787
47.6 3.389
47.625 3.3017
47.65 3.2188
47.675 3.1384
47.7 3.0597
47.725 2.98
47.75 2.8973
47.775 2.8102
47.8 2.7222
47.825 2.6348
47.85 2.5505
47.875 2.4695
47.9 2.385
47.925 2.2951
47.95 2.1996
47.975 2.0965
48 1.9871
48.025 1.8741
48.05 1.7629
48.075 1.6608
48.1 1.5682
48.125 1.4802
48.15 1.3945
48.175 1.314
48.2 1.2393
48.225 1.1693
48.25 1.1005
48.275 1.0289
48.3 0.9516
48.325 0.8695
48.35 0.7879
48.375 0.7095
48.4 0.6366
48.425 0.5749
48.45 0.5243
48.475 0.4809
48.5 0.4383
48.525 0.3845
48.55 0.3088
48.575 0.2239
48.6 0.1432
48.625 0.0708
48.65 0.0108
48.675 -0.0377
48.7 -0.0794
48.725 -0.1153
48.75 -0.1437
48.775 -0.1695
48.8 -0.1931
48.825 -0.2173
48.85 -0.2445
48.875 -0.2739
48.9 -0.2963
48.925 -0.2997
48.95 -0.2724
48.975 -0.2247
49 -0.1708
49.025 -0.1143
49.05 -0.0554
49.075 0.0062
49.1 0.0679
49.125 0.1292
49.15 0.1874
49.175 0.2427
49.2 0.2966
49.225 0.3523
49.25 0.4114
49.275 0.4678
49.3 0.5245
49.325 0.5864
49.35 0.6492
49.375 0.708
49.4 0.7663
49.425 0.8302
49.45 0.9015
49.475 0.9807
49.5 1.0642
49.525 1.1466
49.55 1.2246
49.575 1.2973
49.6 1.3623
49.625 1.4191
49.65 1.4676
49.675 1.5096
49.7 1.5463
49.725 1.577
49.75 1.6019
49.775 1.6214
49.8 1.6379
49.825 1.651
49.85 1.661
49.875 1.6691
49.9 1.6721
49.925 1.6683
49.95 1.6566
49.975 1.6386
50 1.6187
50.025 1.6039
50.05 1.6058
50.075 1.6246
50.1 1.6561
50.125 1.6977
50.15 1.7489
50.175 1.8053
50.2 1.8596
50.225 1.9086
50.25 1.9517
50.275 1.9932
50.3 2.0385
50.325 2.0876
50.35 2.131
50.375 2.1657
50.4 2.1899
50.425 2.2043
50.45 2.2102
50.475 2.2079
50.5 2.1988
50.525 2.1845
50.55 2.1646
50.575 2.1396
50.6 2.112
50.625 2.0888
50.65 2.0728
50.675 2.055
50.7 2.0298
50.725 1.9953
50.75 1.9528
50.775 1.909
50.8 1.8776
50.825 1.8702
50.85 1.87
50.875 1.8634
50.9 1.8485
50.925 1.8236
50.95 1.7879
50.975 1.7429
51 1.6935
51.025 1.645
51.05 1.5967
51.075 1.5502
51.1 1.5049
51.125 1.4618
51.15 1.423
51.175 1.3902
51.2 1.3611
51.225 1.3348
51.25 1.3094
51.275 1.2885
51.3 1.2823
51.325 1.2946
51.35 1.3275
51.375 1.3744
51.4 1.4232
51.425 1.4716
51.45 1.5173
51.475 1.5588
51.5 1.5946
51.525 1.6274
51.55 1.654
51.575 1.6751
51.6 1.6939
51.625 1.7126
51.65 1.7303
51.675 1.7456
51.7 1.7559
51.725 1.7612
51.75 1.7687
51.775 1.7834
51.8 1.7981
51.825 1.8062
51.85 1.8105
51.875 1.8089
51.9 1.801
51.925 1.7895
51.95 1.7805
51.975 1.7725
52 1.765
52.025 1.7554
52.05 1.7439
52.075 1.7336
52.1 1.7215
52.125 1.7105
52.15 1.696
52.175 1.673
52.2 1.6429
52.225 1.6116
52.25 1.587
52.275 1.577
52.3 1.5836
52.325 1.6019
52.35 1.6269
52.375 1.6499
52.4 1.6671
52.425 1.6772
52.45 1.6792
52.475 1.6698
52.5 1.6518
52.525 1.6292
52.55 1.6045
52.575 1.5804
52.6 1.5572
52.625 1.5366
52.65 1.5243
52.675 1.5254
52.7 1.534
52.725 1.5506
52.75 1.5808
52.775 1.6176
52.8 1.6537
52.825 1.6871
52.85 1.7169
52.875 1.7401
52.9 1.754
52.925 1.7661
52.95 1.79
52.975 1.8363
53 1.8999
53.025 1.9692
53.05 2.0371
53.075 2.1002
53.1 2.1574
53.125 2.2071
53.15 2.2517
53.175 2.2944
53.2 2.3333
53.225 2.3662
53.25 2.3908
53.275 2.407
53.3 2.4173
53.325 2.4215
53.35 2.4191
53.375 2.4102
53.4 2.3956
53.425 2.3775
53.45 2.3557
53.475 2.3302
53.5 2.2996
53.525 2.2686
53.55 2.233
53.575 2.1921
53.6 2.15
53.625 2.105
53.65 2.057
53.675 2.0033
53.7 1.945
53.725 1.8875
53.75 1.8343
53.775 1.7829
53.8 1.7306
53.825 1.6732
53.85 1.6141
53.875 1.5545
53.9 1.4924
53.925 1.425
53.95 1.3596
53.975 1.2999
54 1.2505
54.025 1.2097
54.05 1.177
54.075 1.1457
54.1 1.1134
54.125 1.0781
54.15 1.039
54.175 1.0011
54.2 0.9699
54.225 0.9562
54.25 0.9598
54.275 0.9744
54.3 0.9899
54.325 1.0034
54.35 1.0158
54.375 1.0353
54.4 1.0799
54.425 1.1407
54.45 1.2007
54.475 1.2583
54.5 1.3157
54.525 1.3738
54.55 1.4354
54.575 1.5007
54.6 1.5677
54.625 1.6307
54.65 1.6866
54.675 1.7333
54.7 1.7716
54.725 1.8025
54.75 1.8264
54.775 1.8415
54.8 1.8486
54.825 1.8511
54.85 1.8467
54.875 1.8362
54.9 1.8201
54.925 1.8044
54.95 1.7884
54.975 1.7692
55 1.7428
55.025 1.713
55.05 1.688
55.075 1.6661
55.1 1.6382
55.125 1.5998
55.15 1.5532
55.175 1.5014
55.2 1.4564
55.225 1.4317
55.25 1.4176
55.275 1.3989
55.3 1.37
55.325 1.3338
55.35 1.2936
55.375 1.2508
55.4 1.2078
55.425 1.1669
55.45 1.1232
55.475 1.0759
55.5 1.0281
55.525 0.9893
55.55 0.9684
55.575 0.9591
55.6 0.9585
55.625 0.9595
55.65 0.952
55.675 0.935
55.7 0.9154
55.725 0.8904
55.75 0.8585
55.775 0.8248
55.8 0.7874
55.825 0.7461
55.85 0.7064
55.875 0.6658
55.9 0.6229
55.925 0.5757
55.95 0.5278
55.975 0.4893
56 0.4616
56.025 0.4457
56.05 0.4408
56.075 0.4511
56.1 0.4835
56.125 0.5392
56.15 0.6099
56.175 0.6813
56.2 0.7437
56.225 0.7963
56.25 0.8375
56.275 0.8688
56.3 0.8918
56.325 0.904
56.35 0.9073
56.375 0.9077
56.4 0.9102
56.425 0.9199
56.45 0.9359
56.475 0.9592
56.5 0.9929
56.525 1.0376
56.55 1.0935
56.575 1.1598
56.6 1.2249
56.625 1.2846
56.65 1.3365
56.675 1.3791
56.7 1.4121
56.725 1.4389
56.75 1.4664
56.775 1.4973
56.8 1.5287
56.825 1.5595
56.85 1.5909
56.875 1.6209
56.9 1.6462
56.925 1.6654
56.95 1.6787
56.975 1.6856
57 1.6856
57.025 1.6775
57.05 1.6633
57.075 1.64
57.1 1.6076
57.125 1.5656
57.15 1.5148
57.175 1.4569
57.2 1.3926
57.225 1.3251
57.25 1.2538
57.275 1.1786
57.3 1.1003
57.325 1.0216
57.35 0.9426
57.375 0.8629
57.4 0.7836
57.425 0.7118
57.45 0.6644
57.475 0.6504
57.5 0.6596
57.525 0.6781
57.55 0.6989
57.575 0.718
57.6 0.7349
57.625 0.7525
57.65 0.7684
57.675 0.7786
57.7 0.7793
57.725 0.7682
57.75 0.746
57.775 0.7162
57.8 0.6812
57.825 0.6432
57.85 0.6053
57.875 0.5696
57.9 0.5373
57.925 0.5127
57.95 0.5007
57.975 0.5004
58 0.5096
58.025 0.5275
58.05 0.5533
58.075 0.59
58.1 0.6375
58.125 0.687
58.15 0.7307
58.175 0.7673
58.2 0.7967
58.225 0.8187
58.25 0.8334
58.275 0.841
58.3 0.8418
58.325 0.8346
58.35 0.8201
58.375 0.7979
58.4 0.7694
58.425 0.7352
58.45 0.698
58.475 0.6625
58.5 0.6353
58.525 0.6193
58.55 0.6168
58.575 0.6264
58.6 0.6416
58.625 0.6561
58.65 0.6665
58.675 0.6739
58.7 0.6821
58.725 0.6978
58.75 0.7227
58.775 0.7484
58.8 0.7691
58.825 0.784
58.85 0.7956
58.875 0.8037
58.9 0.8077
58.925 0.8061
58.95 0.8022
58.975 0.8031
59 0.8127
59.025 0.8351
59.05 0.8666
59.075 0.8989
59.1 0.929
59.125 0.9561
59.15 0.9777
59.175 0.9889
59.2 0.9872
59.225 0.9734
59.25 0.9477
59.275 0.9116
59.3 0.8677
59.325 0.8186
59.35 0.7659
59.375 0.7143
59.4 0.6704
59.425 0.6392
59.45 0.6205
59.475 0.6069
59.5 0.5959
59.525 0.5862
59.55 0.5798
59.575 0.5783
59.6 0.5798
59.625 0.582
59.65 0.5892
59.675 0.6023
59.7 0.6198
59.725 0.6355
59.75 0.6472
59.775 0.6569
59.8 0.6698
59.825 0.6902
59.85 0.721
59.875 0.76
59.9 0.7969
59.925 0.8264
59.95 0.8489
59.975 0.8661
60 0.8769
60.025 0.8814
60.05 0.8773
60.075 0.8637
60.1 0.8455
60.125 0.8284
60.15 0.8112
60.175 0.7907
60.2 0.7619
60.225 0.7256
60.25 0.6854
60.275 0.6456
60.3 0.6097
60.325 0.58
60.35 0.5576
60.375 0.5441
60.4 0.5418
60.425 0.5483
60.45 0.5638
60.475 0.5889
60.5 0.6229
60.525 0.6641
60.55 0.7125
60.575 0.7703
60.6 0.8316
60.625 0.8894
60.65 0.9409
60.675 0.9839
60.7 1.0198
60.725 1.05
60.75 1.0744
60.775 1.0926
60.8 1.1087
60.825 1.1234
60.85 1.1384
60.875 1.1585
60.9 1.1852
60.925 1.2131
60.95 1.2386
60.975 1.2695
61 1.3089
61.025 1.3515
61.05 1.3936
61.075 1.4339
61.1 1.4698
61.125 1.4993
61.15 1.5212
61.175 1.5345
61.2 1.5387
61.225 1.5353
61.25 1.5393
61.275 1.5562
61.3 1.5787
61.325 1.6012
61.35 1.6215
61.375 1.6372
61.4 1.6479
61.425 1.6532
61.45 1.6524
61.475 1.6468
61.5 1.636
61.525 1.6206
61.55 1.6015
61.575 1.5801
61.6 1.5539
61.625 1.5233
61.65 1.4901
61.675 1.4554
61.7 1.4201
61.725 1.3854
61.75 1.3505
61.775 1.3141
61.8 1.2767
61.825 1.2383
61.85 1.197
61.875 1.1512
61.9 1.1016
61.925 1.0483
61.95 0.9912
61.975 0.9297
62 0.8639
62.025 0.7957
62.05 0.7243
62.075 0.6535
62.1 0.5896
62.125 0.5272
62.15 0.462
62.175 0.3953
62.2 0.3291
62.225 0.2646
62.25 0.2022
62.275 0.141
62.3 0.0832
62.325 0.0278
62.35 -0.0203
62.375 -0.0479
62.4 -0.0575
62.425 -0.0562
62.45 -0.0436
62.475 -0.0152
62.5 0.0303
62.525 0.0886
62.55 0.1569
62.575 0.2309
62.6 0.3043
62.625 0.3744
62.65 0.4399
62.675 0.5017
62.7 0.563
62.725 0.6253
62.75 0.687
62.775 0.7471
62.8 0.8074
62.825 0.8694
62.85 0.9305
62.875 0.9874
62.9 1.0372
62.925 1.0801
62.95 1.1155
62.975 1.1424
63 1.1614
63.025 1.1728
63.05 1.179
63.075 1.1818
63.1 1.1797
63.125 1.1706
63.15 1.1542
63.175 1.1328
63.2 1.1079
63.225 1.0839
63.25 1.0688
63.275 1.0677
63.3 1.077
63.325 1.0869
63.35 1.091
63.375 1.0885
63.4 1.0821
63.425 1.074
63.45 1.0625
63.475 1.0452
63.5 1.0216
63.525 0.9925
63.55 0.9587
63.575 0.92
63.6 0.8773
63.625 0.8306
63.65 0.7788
63.675 0.7237
63.7 0.6633
63.725 0.5948
63.75 0.5175
63.775 0.431
63.8 0.3375
63.825 0.2436
63.85 0.1512
63.875 0.0668
63.9 -0.0055
63.925 -0.0671
63.95 -0.1161
63.975 -0.1428
64 -0.1473
64.025 -0.1331
64.05 -0.1085
64.075 -0.0797
64.1 -0.0513
64.125 -0.0266
64.15 -0.0101
64.175 0.0021
64.2 0.0177
64.225 0.0465
64.25 0.0834
64.275 0.1215
64.3 0.1568
64.325 0.1878
64.35 0.2115
64.375 0.231
64.4 0.2461
64.425 0.2522
64.45 0.2472
64.475 0.2307
64.5 0.2066
64.525 0.1778
64.55 0.1525
64.575 0.1514
64.6 0.1784
64.625 0.2243
64.65 0.285
64.675 0.3472
64.7 0.4033
64.725 0.4532
64.75 0.4976
64.775 0.5352
64.8 0.5643
64.825 0.5839
64.85 0.5936
64.875 0.5956
64.9 0.5897
64.925 0.5777
64.95 0.5598
64.975 0.5359
65 0.5103
65.025 0.4856
65.05 0.4653
65.075 0.4597
65.1 0.4719
65.125 0.4945
65.15 0.5281
65.175 0.5668
65.2 0.6068
65.225 0.6461
65.25 0.6803
65.275 0.7114
65.3 0.7392
65.325 0.7768
65.35 0.8277
65.375 0.8839
65.4 0.9369
65.425 0.9847
65.45 1.0267
65.475 1.0652
65.5 1.1007
65.525 1.1394
65.55 1.1814
65.575 1.2286
65.6 1.2788
65.625 1.3318
65.65 1.3856
65.675 1.4385
65.7 1.49
65.725 1.5398
65.75 1.5862
65.775 1.6298
65.8 1.6708
65.825 1.7085
65.85 1.7423
65.875 1.773
65.9 1.8008
65.925 1.8254
65.95 1.8461
65.975 1.8625
66 1.8759
66.025 1.8862
66.05 1.8936
66.075 1.8988
66.1 1.9037
66.125 1.9084
66.15 1.913
66.175 1.9191
66.2 1.9291
66.225 1.9409
66.25 1.9508
66.275 1.9575
66.3 1.9608
66.325 1.961
66.35 1.9589
66.375 1.9551
66.4 1.9504
66.425 1.9454
66.45 1.9396
66.475 1.9329
66.5 1.922
66.525 1.9064
66.55 1.8862
66.575 1.8612
66.6 1.8335
66.625 1.8056
66.65 1.7811
66.675 1.7566
66.7 1.727
66.725 1.6887
66.75 1.6383
66.775 1.577
66.8 1.5096
66.825 1.441
66.85 1.3711
66.875 1.2994
66.9 1.232
66.925 1.1761
66.95 1.1292
66.975 1.0842
67 1.0374
67.025 0.9875
67.05 0.9294
67.075 0.8646
67.1 0.7924
67.125 0.7113
67.15 0.6264
67.175 0.54
67.2 0.4577
67.225 0.3877
67.25 0.3327
67.275 0.292
67.3 0.2604
67.325 0.2283
67.35 0.1931
67.375 0.154
67.4 0.1139
67.425 0.0767
67.45 0.0442
67.475 0.0142
67.5 -0.013
67.525 -0.0351
67.55 -0.0578
67.575 -0.0847
67.6 -0.1137
67.625 -0.1496
67.65 -0.1944
67.675 -0.2434
67.7 -0.295
67.725 -0.3469
67.75 -0.3941
67.775 -0.4305
67.8 -0.4526
67.825 -0.4624
67.85 -0.4608
67.875 -0.4497
67.9 -0.4317
67.925 -0.4065
67.95 -0.3702
67.975 -0.3277
68 -0.2799
68.025 -0.2248
68.05 -0.1652
68.075 -0.1061
68.1 -0.0529
68.125 -0.0044
68.15 0.0391
68.175 0.0858
68.2 0.139
68.225 0.2024
68.25 0.2687
68.275 0.3309
68.3 0.3862
68.325 0.4306
68.35 0.4683
68.375 0.496
68.4 0.5158
68.425 0.5262
68.45 0.5261
68.475 0.5191
68.5 0.5066
68.525 0.4917
68.55 0.4731
68.575 0.4489
68.6 0.4138
68.625 0.3755
68.65 0.3436
68.675 0.3203
68.7 0.3033
68.725 0.2908
68.75 0.2775
68.775 0.2645
68.8 0.2498
68.825 0.2331
68.85 0.2153
68.875 0.1959
68.9 0.1778
68.925 0.161
68.95 0.14
68.975 0.1128
69 0.0776
69.025 0.0345
69.05 -0.0155
69.075 -0.0719
69.1 -0.1337
69.125 -0.2011
69.15 -0.2742
69.175 -0.3506
69.2 -0.4268
69.225 -0.4981
69.25 -0.5666
69.275 -0.633
69.3 -0.6989
69.325 -0.7647
69.35 -0.8261
69.375 -0.8815
69.4 -0.9299
69.425 -0.9735
69.45 -1.0158
69.475 -1.0602
69.5 -1.1069
69.525 -1.1556
69.55 -1.2033
69.575 -1.2501
69.6 -1.2972
69.625 -1.3431
69.65 -1.3793
69.675 -1.4016
69.7 -1.4151
69.725 -1.4261
69.75 -1.4349
69.775 -1.4415
69.8 -1.444
69.825 -1.442
69.85 -1.4382
69.875 -1.4336
69.9 -1.4284
69.925 -1.422
69.95 -1.4142
69.975 -1.4058
70 -1.3989
70.025 -1.3972
70.05 -1.4011
70.075 -1.4106
70.1 -1.4188
70.125 -1.4205
70.15 -1.4139
70.175 -1.3969
70.2 -1.3744
70.225 -1.3468
70.25 -1.3111
70.275 -1.27
70.3 -1.2286
70.325 -1.1905
70.35 -1.1559
70.375 -1.127
70.4 -1.1032
70.425 -1.0865
70.45 -1.0756
70.475 -1.0725
70.5 -1.0791
70.525 -1.0926
70.55 -1.1101
70.575 -1.1314
70.6 -1.1552
70.625 -1.1728
70.65 -1.178
70.675 -1.1785
70.7 -1.1868
70.725 -1.2049
70.75 -1.2304
70.775 -1.2635
70.8 -1.3001
70.825 -1.3363
70.85 -1.3703
70.875 -1.4029
70.9 -1.4354
70.925 -1.4685
70.95 -1.5027
70.975 -1.5387
71 -1.5774
71.025 -1.6146
71.05 -1.6532
71.075 -1.6891
71.1 -1.7223
71.125 -1.7461
71.15 -1.7581
71.175 -1.7595
71.2 -1.7508
71.225 -1.7318
71.25 -1.7088
71.275 -1.6898
71.3 -1.6773
71.325 -1.6702
71.35 -1.6696
71.375 -1.6764
71.4 -1.6832
71.425 -1.6851
71.45 -1.6861
71.475 -1.6928
71.5 -1.7085
71.525 -1.7358
71.55 -1.7769
71.575 -1.8297
71.6 -1.8926
71.625 -1.9647
71.65 -2.0446
71.675 -2.1327
71.7 -2.2227
71.725 -2.306
71.75 -2.3891
71.775 -2.4762
71.8 -2.5672
71.825 -2.6598
71.85 -2.7504
71.875 -2.8356
71.9 -2.9162
71.925 -2.9915
71.95 -3.0504
71.975 -3.0815
72 -3.097
72.025 -3.1101
72.05 -3.1204
72.075 -3.1264
72.1 -3.1206
72.125 -3.1099
72.15 -3.0962
72.175 -3.0793
72.2 -3.0556
72.225 -3.0253
72.25 -2.9869
72.275 -2.9441
72.3 -2.8981
72.325 -2.8502
72.35 -2.8033
72.375 -2.7559
72.4 -2.7115
72.425 -2.6756
72.45 -2.6516
72.475 -2.6329
72.5 -2.6097
72.525 -2.5789
72.55 -2.5484
72.575 -2.5197
72.6 -2.4953
72.625 -2.4735
72.65 -2.4525
72.675 -2.4342
72.7 -2.4139
72.725 -2.3927
72.75 -2.371
72.775 -2.351
72.8 -2.3331
72.825 -2.3165
72.85 -2.3002
72.875 -2.2903
72.9 -2.2891
72.925 -2.2921
72.95 -2.2958
72.975 -2.3025
73 -2.3146
73.025 -2.3327
73.05 -2.3543
73.075 -2.3744
73.1 -2.392
73.125 -2.4075
73.15 -2.424
73.175 -2.4423
73.2 -2.4629
73.225 -2.4846
73.25 -2.5049
73.275 -2.5238
73.3 -2.5372
73.325 -2.5336
73.35 -2.515
73.375 -2.4813
73.4 -2.4313
73.425 -2.3664
73.45 -2.2965
73.475 -2.2219
73.5 -2.1451
73.525 -2.0693
73.55 -1.9945
73.575 -1.9203
73.6 -1.8393
73.625 -1.7556
73.65 -1.6742
73.675 -1.6017
73.7 -1.5405
73.725 -1.4873
73.75 -1.4376
73.775 -1.3919
73.8 -1.3505
73.825 -1.3141
73.85 -1.283
73.875 -1.2515
73.9 -1.2151
73.925 -1.1805
73.95 -1.1528
73.975 -1.1324
74 -1.1203
74.025 -1.1158
74.05 -1.1178
74.075 -1.1252
74.1 -1.1367
74.125 -1.1479
74.15 -1.1583
74.175 -1.1713
74.2 -1.1881
74.225 -1.2097
74.25 -1.2369
74.275 -1.27
74.3 -1.3083
74.325 -1.3541
74.35 -1.4076
74.375 -1.4619
74.4 -1.5153
74.425 -1.565
74.45 -1.6064
74.475 -1.6389
74.5 -1.6655
74.525 -1.6906
74.55 -1.7174
74.575 -1.745
74.6 -1.7673
74.625 -1.7837
74.65 -1.7948
74.675 -1.8094
74.7 -1.831
74.725 -1.8609
74.75 -1.8914
74.775 -1.9153
74.8 -1.9297
74.825 -1.9375
74.85 -1.942
74.875 -1.9417
74.9 -1.9338
74.925 -1.9134
74.95 -1.8843
74.975 -1.8554
75 -1.8313
75.025 -1.8153
75.05 -1.8077
75.075 -1.8067
75.1 -1.8125
75.125 -1.8254
75.15 -1.8431
75.175 -1.8644
75.2 -1.8902
75.225 -1.9195
75.25 -1.9487
75.275 -1.9794
75.3 -2.0124
75.325 -2.0474
75.35 -2.0879
75.375 -2.1328
75.4 -2.177
75.425 -2.2162
75.45 -2.2427
75.475 -2.2556
75.5 -2.2601
75.525 -2.2624
75.55 -2.2688
75.575 -2.2814
75.6 -2.3048
75.625 -2.3303
75.65 -2.3493
75.675 -2.3569
75.7 -2.3535
75.725 -2.3422
75.75 -2.3225
75.775 -2.2897
75.8 -2.2406
75.825 -2.1778
75.85 -2.1111
75.875 -2.0469
75.9 -1.9846
75.925 -1.9211
75.95 -1.8572
75.975 -1.7965
76 -1.7417
76.025 -1.6904
76.05 -1.641
76.075 -1.5901
76.1 -1.5402
76.125 -1.4939
76.15 -1.4505
76.175 -1.413
76.2 -1.3812
76.225 -1.3545
76.25 -1.3363
76.275 -1.3283
76.3 -1.3313
76.325 -1.3449
76.35 -1.3669
76.375 -1.3968
76.4 -1.4311
76.425 -1.4654
76.45 -1.4983
76.475 -1.5334
76.5 -1.5734
76.525 -1.6196
76.55 -1.6634
76.575 -1.7037
76.6 -1.744
76.625 -1.7874
76.65 -1.8338
76.675 -1.885
76.7 -1.9404
76.725 -1.9977
76.75 -2.054
76.775 -2.1063
76.8 -2.1511
76.825 -2.1883
76.85 -2.2151
76.875 -2.2261
76.9 -2.2261
76.925 -2.2143
76.95 -2.1931
76.975 -2.1649
77 -2.1353
77.025 -2.1073
77.05 -2.0831
77.075 -2.0635
77.1 -2.0465
77.125 -2.0309
77.15 -2.0191
77.175 -2.0088
77.2 -2.0032
77.225 -2.0015
77.25 -2.0042
77.275 -2.0096
77.3 -2.0156
77.325 -2.0216
77.35 -2.0248
77.375 -2.0178
77.4 -2.0023
77.425 -1.9768
77.45 -1.9445
77.475 -1.913
77.5 -1.8845
77.525 -1.8603
77.55 -1.8377
77.575 -1.8142
77.6 -1.789
77.625 -1.7637
77.65 -1.7424
77.675 -1.7233
77.7 -1.7086
77.725 -1.6982
77.75 -1.6931
77.775 -1.6954
77.8 -1.7027
77.825 -1.7114
77.85 -1.7197
77.875 -1.7273
77.9 -1.732
77.925 -1.7316
77.95 -1.7223
77.975 -1.7075
78 -1.6906
78.025 -1.6738
78.05 -1.6571
78.075 -1.6398
78.1 -1.6189
78.125 -1.5936
78.15 -1.5686
78.175 -1.5452
78.2 -1.5238
78.225 -1.5017
78.25 -1.4779
78.275 -1.4519
78.3 -1.4231
78.325 -1.3948
78.35 -1.3667
78.375 -1.3391
78.4 -1.3139
78.425 -1.2909
78.45 -1.2715
78.475 -1.2535
78.5 -1.2378
78.525 -1.224
78.55 -1.2103
78.575 -1.199
78.6 -1.1919
78.625 -1.1897
78.65 -1.1925
78.675 -1.201
78.7 -1.2131
78.725 -1.2282
78.75 -1.2452
78.775 -1.2658
78.8 -1.2923
78.825 -1.3235
78.85 -1.3601
78.875 -1.4036
78.9 -1.4536
78.925 -1.5079
78.95 -1.5646
78.975 -1.6194
79 -1.6724
79.025 -1.7214
79.05 -1.7654
79.075 -1.8033
79.1 -1.8354
79.125 -1.8618
79.15 -1.8847
79.175 -1.908
79.2 -1.9323
79.225 -1.9537
79.25 -1.9717
79.275 -1.9827
79.3 -1.9912
79.325 -1.9999
79.35 -2.0031
79.375 -1.9993
79.4 -1.9863
79.425 -1.9689
79.45 -1.9485
79.475 -1.9269
79.5 -1.9063
79.525 -1.8851
79.55 -1.8617
79.575 -1.8357
79.6 -1.8021
79.625 -1.7609
79.65 -1.7116
79.675 -1.6594
79.7 -1.6134
79.725 -1.5787
79.75 -1.5537
79.775 -1.5354
79.8 -1.5244
79.825 -1.5223
79.85 -1.5259
79.875 -1.53
79.9 -1.5281
79.925 -1.5192
79.95 -1.506
79.975 -1.4932
80 -1.4797
80.025 -1.4589
80.05 -1.4301
80.075 -1.4048
80.1 -1.3899
80.125 -1.3811
80.15 -1.3689
80.175 -1.341
80.2 -1.3022
80.225 -1.2611
80.25 -1.22
80.275 -1.1764
80.3 -1.1306
80.325 -1.092
80.35 -1.0664
80.375 -1.0532
80.4 -1.051
80.425 -1.0595
80.45 -1.078
80.475 -1.1058
80.5 -1.1416
80.525 -1.1776
80.55 -1.2008
80.575 -1.2012
80.6 -1.1911
80.625 -1.1826
80.65 -1.1812
80.675 -1.1898
80.7 -1.2079
80.725 -1.2355
80.75 -1.2709
80.775 -1.3123
80.8 -1.3582
80.825 -1.405
80.85 -1.4478
80.875 -1.4851
80.9 -1.5199
80.925 -1.5545
80.95 -1.5907
80.975 -1.6313
81 -1.6764
81.025 -1.7221
81.05 -1.7635
81.075 -1.7942
81.1 -1.8164
81.125 -1.8336
81.15 -1.8505
81.175 -1.8702
81.2 -1.8929
81.225 -1.9156
81.25 -1.9323
81.275 -1.9331
81.3 -1.9097
81.325 -1.8682
81.35 -1.8252
81.375 -1.7864
81.4 -1.7559
81.425 -1.7323
81.45 -1.7163
81.475 -1.704
81.5 -1.692
81.525 -1.6823
81.55 -1.6738
81.575 -1.6676
81.6 -1.6646
81.625 -1.662
81.65 -1.6616
81.675 -1.662
81.7 -1.6656
81.725 -1.6755
81.75 -1.6875
81.775 -1.7009
81.8 -1.7113
81.825 -1.72
81.85 -1.7186
81.875 -1.7023
81.9 -1.6723
81.925 -1.6344
81.95 -1.5945
81.975 -1.5554
82 -1.5167
82.025 -1.4766
82.05 -1.4342
82.075 -1.3905
82.1 -1.3488
82.125 -1.31
82.15 -1.2776
82.175 -1.2559
82.2 -1.2428
82.225 -1.2376
82.25 -1.2373
82.275 -1.2418
82.3 -1.2516
82.325 -1.2654
82.35 -1.2759
82.375 -1.278
82.4 -1.2651
82.425 -1.2449
82.45 -1.2274
82.475 -1.2155
82.5 -1.2065
82.525 -1.1956
82.55 -1.1805
82.575 -1.1603
82.6 -1.1385
82.625 -1.1191
82.65 -1.1047
82.675 -1.0981
82.7 -1.1031
82.725 -1.1202
82.75 -1.1479
82.775 -1.1847
82.8 -1.2285
82.825 -1.2816
82.85 -1.3424
82.875 -1.4067
82.9 -1.4718
82.925 -1.5389
82.95 -1.6002
82.975 -1.6536
83 -1.7032
83.025 -1.7518
83.05 -1.8021
83.075 -1.8511
83.1 -1.8923
83.125 -1.9268
83.15 -1.958
83.175 -1.9861
83.2 -2.0161
83.225 -2.0443
83.25 -2.0646
83.275 -2.0788
83.3 -2.0864
83.325 -2.0847
83.35 -2.0741
83.375 -2.0543
83.4 -2.0276
83.425 -1.9852
83.45 -1.9141
83.475 -1.8228
83.5 -1.7325
83.525 -1.651
83.55 -1.5801
83.575 -1.5207
83.6 -1.4727
83.625 -1.4344
83.65 -1.4042
83.675 -1.3817
83.7 -1.3624
83.725 -1.3458
83.75 -1.3346
83.775 -1.3324
83.8 -1.3387
83.825 -1.3536
83.85 -1.376
83.875 -1.4056
83.9 -1.4426
83.925 -1.4823
83.95 -1.5225
83.975 -1.5628
84 -1.6048
84.025 -1.6493
84.05 -1.6956
84.075 -1.7407
84.1 -1.7804
84.125 -1.8094
84.15 -1.8165
84.175 -1.7983
84.2 -1.764
84.225 -1.7259
84.25 -1.6844
84.275 -1.6415
84.3 -1.5989
84.325 -1.5584
84.35 -1.5209
84.375 -1.4886
84.4 -1.4607
84.425 -1.4391
84.45 -1.4249
84.475 -1.4194
84.5 -1.4226
84.525 -1.4321
84.55 -1.4425
84.575 -1.4443
84.6 -1.4335
84.625 -1.4176
84.65 -1.4002
84.675 -1.3805
84.7 -1.3652
84.725 -1.3556
84.75 -1.3522
84.775 -1.349
84.8 -1.3344
84.825 -1.3102
84.85 -1.2835
84.875 -1.2571
84.9 -1.2281
84.925 -1.1941
84.95 -1.1561
84.975 -1.1131
85 -1.0657
85.025 -1.0198
85.05 -0.9816
85.075 -0.9528
85.1 -0.9317
85.125 -0.9155
85.15 -0.9012
85.175 -0.8818
85.2 -0.8504
85.225 -0.8144
85.25 -0.7802
85.275 -0.7492
85.3 -0.7185
85.325 -0.6819
85.35 -0.6445
85.375 -0.612
85.4 -0.5858
85.425 -0.569
85.45 -0.5598
85.475 -0.5603
85.5 -0.5696
85.525 -0.5793
85.55 -0.5864
85.575 -0.582
85.6 -0.5573
85.625 -0.5203
85.65 -0.483
85.675 -0.4534
85.7 -0.4364
85.725 -0.4301
85.75 -0.4337
85.775 -0.4463
85.8 -0.4644
85.825 -0.4847
85.85 -0.5066
85.875 -0.5267
85.9 -0.5455
85.925 -0.5685
85.95 -0.5982
85.975 -0.6331
86 -0.6686
86.025 -0.7007
86.05 -0.7206
86.075 -0.729
86.1 -0.7327
86.125 -0.7337
86.15 -0.7354
86.175 -0.7418
86.2 -0.7504
86.225 -0.7617
86.25 -0.7792
86.275 -0.8048
86.3 -0.837
86.325 -0.8712
86.35 -0.9008
86.375 -0.9192
86.4 -0.9299
86.425 -0.9376
86.45 -0.9411
86.475 -0.9309
86.5 -0.9016
86.525 -0.8576
86.55 -0.8041
86.575 -0.747
86.6 -0.6943
86.625 -0.6514
86.65 -0.6183
86.675 -0.5955
86.7 -0.5853
86.725 -0.5846
86.75 -0.5935
86.775 -0.6124
86.8 -0.6393
86.825 -0.6722
86.85 -0.6997
86.875 -0.7061
86.9 -0.6895
86.925 -0.6654
86.95 -0.6409
86.975 -0.6223
87 -0.6126
87.025 -0.6147
87.05 -0.6273
87.075 -0.6485
87.1 -0.6755
87.125 -0.7038
87.15 -0.7297
87.175 -0.7525
87.2 -0.7756
87.225 -0.8038
87.25 -0.8373
87.275 -0.8759
87.3 -0.9201
87.325 -0.9693
87.35 -1.0203
87.375 -1.0696
87.4 -1.1166
87.425 -1.1611
87.45 -1.1962
87.475 -1.2207
87.5 -1.24
87.525 -1.2524
87.55 -1.2545
87.575 -1.246
87.6 -1.2261
87.625 -1.1944
87.65 -1.1602
87.675 -1.1304
87.7 -1.1073
87.725 -1.0939
87.75 -1.0903
87.775 -1.0952
87.8 -1.1052
87.825 -1.1196
87.85 -1.1368
87.875 -1.1566
87.9 -1.1785
87.925 -1.1986
87.95 -1.2139
87.975 -1.2266
88 -1.2399
88.025 -1.2561
88.05 -1.2759
88.075 -1.298
88.1 -1.3132
88.125 -1.3109
88.15 -1.2913
88.175 -1.2581
88.2 -1.211
88.225 -1.1468
88.25 -1.0655
88.275 -0.9788
88.3 -0.8961
88.325 -0.8231
88.35 -0.7622
88.375 -0.7109
88.4 -0.6696
88.425 -0.6383
88.45 -0.6156
88.475 -0.6022
88.5 -0.5977
88.525 -0.6024
88.55 -0.6164
88.575 -0.639
88.6 -0.6693
88.625 -0.7073
88.65 -0.7534
88.675 -0.8063
88.7 -0.8637
88.725 -0.9257
88.75 -0.9909
88.775 -1.0587
88.8 -1.1279
88.825 -1.1941
88.85 -1.254
88.875 -1.3088
88.9 -1.3609
88.925 -1.411
88.95 -1.4596
88.975 -1.5083
89 -1.5584
89.025 -1.6067
89.05 -1.6487
89.075 -1.6805
89.1 -1.6996
89.125 -1.7115
89.15 -1.7172
89.175 -1.7183
89.2 -1.721
89.225 -1.721
89.25 -1.7186
89.275 -1.7106
89.3 -1.698
89.325 -1.6771
89.35 -1.6526
89.375 -1.6251
89.4 -1.5911
89.425 -1.5533
89.45 -1.5201
89.475 -1.4897
89.5 -1.4627
89.525 -1.4406
89.55 -1.4244
89.575 -1.4134
89.6 -1.4064
89.625 -1.4035
89.65 -1.4006
89.675 -1.3968
89.7 -1.3955
89.725 -1.396
89.75 -1.4
89.775 -1.4084
89.8 -1.422
89.825 -1.4387
89.85 -1.456
89.875 -1.4746
89.9 -1.4931
89.925 -1.5078
89.95 -1.5135
89.975 -1.5102
90 -1.5023
90.025 -1.4928
90.05 -1.4812
90.075 -1.4664
90.1 -1.4485
90.125 -1.4305
90.15 -1.4116
90.175 -1.3967
90.2 -1.3824
90.225 -1.3693
90.25 -1.3575
90.275 -1.3476
90.3 -1.339
90.325 -1.3313
90.35 -1.3248
90.375 -1.318
90.4 -1.311
90.425 -1.3049
90.45 -1.2995
90.475 -1.2944
90.5 -1.2848
90.525 -1.2741
90.55 -1.2672
90.575 -1.2659
90.6 -1.2702
90.625 -1.2811
90.65 -1.299
90.675 -1.3224
90.7 -1.3492
90.725 -1.3781
90.75 -1.4092
90.775 -1.4425
90.8 -1.4782
90.825 -1.5171
90.85 -1.5603
90.875 -1.608
90.9 -1.6589
90.925 -1.7127
90.95 -1.7665
90.975 -1.8184
91 -1.8676
91.025 -1.9131
91.05 -1.9524
91.075 -1.987
91.1 -2.018
91.125 -2.045
91.15 -2.0664
91.175 -2.0866
91.2 -2.1102
91.225 -2.1377
91.25 -2.1655
91.275 -2.1938
91.3 -2.225
91.325 -2.2575
91.35 -2.2947
91.375 -2.3348
91.4 -2.3747
91.425 -2.4132
91.45 -2.448
91.475 -2.4793
91.5 -2.5119
91.525 -2.5484
91.55 -2.5868
91.575 -2.6223
91.6 -2.653
91.625 -2.684
91.65 -2.7171
91.675 -2.7524
91.7 -2.7904
91.725 -2.826
91.75 -2.8592
91.775 -2.8901
91.8 -2.918
91.825 -2.9451
91.85 -2.9742
91.875 -3.0027
91.9 -3.0284
91.925 -3.0494
91.95 -3.0693
91.975 -3.0918
92 -3.1198
92.025 -3.152
92.05 -3.1833
92.075 -3.2127
92.1 -3.2378
92.125 -3.2618
92.15 -3.2814
92.175 -3.294
92.2 -3.2955
92.225 -3.2881
92.25 -3.2709
92.275 -3.2454
92.3 -3.2162
92.325 -3.1881
92.35 -3.1557
92.375 -3.1127
92.4 -3.06
92.425 -3.0061
92.45 -2.9564
92.475 -2.9116
92.5 -2.8701
92.525 -2.8288
92.55 -2.789
92.575 -2.7499
92.6 -2.7113
92.625 -2.6715
92.65 -2.6325
92.675 -2.5963
92.7 -2.5593
92.725 -2.5199
92.75 -2.4813
92.775 -2.4495
92.8 -2.4278
92.825 -2.4177
92.85 -2.4151
92.875 -2.4055
92.9 -2.3899
92.925 -2.3755
92.95 -2.3671
92.975 -2.3648
93 -2.3648
93.025 -2.3627
93.05 -2.3556
93.075 -2.3403
93.1 -2.3167
93.125 -2.2849
93.15 -2.248
93.175 -2.2082
93.2 -2.1675
93.225 -2.1257
93.25 -2.0854
93.275 -2.0473
93.3 -2.0119
93.325 -1.9803
93.35 -1.9515
93.375 -1.9229
93.4 -1.8817
93.425 -1.8314
93.45 -1.7826
93.475 -1.7413
93.5 -1.702
93.525 -1.6541
93.55 -1.5986
93.575 -1.534
93.6 -1.4674
93.625 -1.4054
93.65 -1.3417
93.675 -1.2678
93.7 -1.1875
93.725 -1.112
93.75 -1.0444
93.775 -0.9812
93.8 -0.9204
93.825 -0.8632
93.85 -0.8058
93.875 -0.7453
93.9 -0.6815
93.925 -0.6193
93.95 -0.5574
93.975 -0.496
94 -0.4402
94.025 -0.3918
94.05 -0.3484
94.075 -0.3092
94.1 -0.2736
94.125 -0.2384
94.15 -0.203
94.175 -0.1667
94.2 -0.1325
94.225 -0.1073
94.25 -0.0898
94.275 -0.081
94.3 -0.0794
94.325 -0.0838
94.35 -0.0963
94.375 -0.1168
94.4 -0.1472
94.425 -0.1848
94.45 -0.2249
94.475 -0.2641
94.5 -0.3025
94.525 -0.3414
94.55 -0.3834
94.575 -0.4296
94.6 -0.4785
94.625 -0.5287
94.65 -0.5821
94.675 -0.6298
94.7 -0.6636
94.725 -0.6902
94.75 -0.7212
94.775 -0.7541
94.8 -0.7884
94.825 -0.8205
94.85 -0.8478
94.875 -0.8702
94.9 -0.8834
94.925 -0.8924
94.95 -0.9037
94.975 -0.92
95 -0.9405
95.025 -0.9641
95.05 -0.9906
95.075 -1.0208
95.1 -1.0523
95.125 -1.0817
95.15 -1.1052
95.175 -1.1198
95.2 -1.1262
95.225 -1.1282
95.25 -1.126
95.275 -1.1229
95.3 -1.1229
95.325 -1.1249
95.35 -1.1275
95.375 -1.1316
95.4 -1.1422
95.425 -1.1596
95.45 -1.1811
95.475 -1.204
95.5 -1.2269
95.525 -1.2473
95.55 -1.2682
95.575 -1.2928
95.6 -1.3235
95.625 -1.3619
95.65 -1.4071
95.675 -1.4519
95.7 -1.493
95.725 -1.5363
95.75 -1.5921
95.775 -1.6601
95.8 -1.7391
95.825 -1.8199
95.85 -1.9006
95.875 -1.9873
95.9 -2.0802
95.925 -2.1759
95.95 -2.2574
95.975 -2.2967
96 -2.2856
96.025 -2.2442
96.05 -2.1923
96.075 -2.1401
96.1 -2.0892
96.125 -2.0392
96.15 -1.9899
96.175 -1.9388
96.2 -1.8871
96.225 -1.8326
96.25 -1.7733
96.275 -1.709
96.3 -1.6441
96.325 -1.5826
96.35 -1.5235
96.375 -1.4684
96.4 -1.4209
96.425 -1.3828
96.45 -1.3466
96.475 -1.3015
96.5 -1.2476
96.525 -1.1918
96.55 -1.1374
96.575 -1.0874
96.6 -1.0442
96.625 -1.0078
96.65 -0.9786
96.675 -0.9577
96.7 -0.9419
96.725 -0.9282
96.75 -0.9146
96.775 -0.892
96.8 -0.8605
96.825 -0.8247
96.85 -0.7924
96.875 -0.768
96.9 -0.7514
96.925 -0.7417
96.95 -0.7345
96.975 -0.7322
97 -0.7335
97.025 -0.7347
97.05 -0.7343
97.075 -0.7284
97.1 -0.7137
97.125 -0.6954
97.15 -0.6826
97.175 -0.6786
97.2 -0.6794
97.225 -0.6805
97.25 -0.682
97.275 -0.6837
97.3 -0.6863
97.325 -0.6851
97.35 -0.6808
97.375 -0.6792
97.4 -0.6849
97.425 -0.6967
97.45 -0.7097
97.475 -0.7203
97.5 -0.7254
97.525 -0.7287
97.55 -0.7325
97.575 -0.7328
97.6 -0.7274
97.625 -0.7203
97.65 -0.7181
97.675 -0.718
97.7 -0.717
97.725 -0.7118
97.75 -0.7007
97.775 -0.686
97.8 -0.6709
97.825 -0.6522
97.85 -0.6148
97.875 -0.5509
97.9 -0.4727
97.925 -0.3937
97.95 -0.3203
97.975 -0.2504
98 -0.1831
98.025 -0.1178
98.05 -0.0509
98.075 0.0137
98.1 0.0732
98.125 0.1278
98.15 0.1762
98.175 0.2194
98.2 0.2569
98.225 0.2883
98.25 0.3144
98.275 0.3343
98.3 0.3468
98.325 0.3524
98.35 0.3541
98.375 0.3575
98.4 0.371
98.425 0.3927
98.45 0.4242
98.475 0.4656
98.5 0.5187
98.525 0.5772
98.55 0.6348
98.575 0.6875
98.6 0.7339
98.625 0.773
98.65 0.8032
98.675 0.8253
98.7 0.8403
98.725 0.8469
98.75 0.8435
98.775 0.83
98.8 0.8089
98.825 0.7805
98.85 0.7432
98.875 0.697
98.9 0.6427
98.925 0.5817
98.95 0.5199
98.975 0.4729
99 0.4562
99.025 0.4484
99.05 0.4341
99.075 0.4087
99.1 0.3741
99.125 0.3317
99.15 0.2879
99.175 0.2495
99.2 0.2194
99.225 0.1981
99.25 0.1897
99.275 0.1908
99.3 0.2003
99.325 0.2158
99.35 0.2365
99.375 0.2596
99.4 0.2826
99.425 0.3019
99.45 0.3146
99.475 0.3213
99.5 0.3276
99.525 0.3391
99.55 0.355
99.575 0.3719
99.6 0.3874
99.625 0.3993
99.65 0.4058
99.675 0.4088
99.7 0.413
99.725 0.4209
99.75 0.437
99.775 0.4636
99.8 0.491
99.825 0.513
99.85 0.532
99.875 0.5484
99.9 0.5616
99.925 0.5718
99.95 0.5787
99.975 0.5829
100 0.5859
