# Supplementary material for: Uptake of N2O5 by aqueous aerosol unveiled using chemically accurate many-body potentials
Source: Nat Commun. 2022 Mar 10;13:1266. doi: 10.1038/s41467-022-28697-8 (PMC8913772; doi:10.1038/s41467-022-28697-8)
Supplement: Supplementary file 3 — Source Data [file 41467_2022_28697_MOESM3_ESM.zip › n2o5-uptake-data/Fig2/scattering/rep07run08/relcom_gds.dat]

0.025 11.5009
0.05 11.4353
0.075 11.3698
0.1 11.3041
0.125 11.2385
0.15 11.1729
0.175 11.1072
0.2 11.0415
0.225 10.9758
0.25 10.9101
0.275 10.8444
0.3 10.7786
0.325 10.7128
0.35 10.647
0.375 10.5812
0.4 10.5154
0.425 10.4495
0.45 10.3836
0.475 10.3177
0.5 10.2518
0.525 10.1858
0.55 10.1197
0.575 10.0536
0.6 9.9875
0.625 9.9213
0.65 9.8551
0.675 9.7889
0.7 9.7227
0.725 9.6564
0.75 9.5901
0.775 9.5237
0.8 9.4573
0.825 9.3909
0.85 9.3244
0.875 9.2579
0.9 9.1914
0.925 9.1248
0.95 9.0582
0.975 8.9916
1 8.9248
1.025 8.858
1.05 8.7911
1.075 8.7242
1.1 8.6572
1.125 8.5902
1.15 8.5232
1.175 8.4562
1.2 8.3891
1.225 8.3221
1.25 8.255
1.275 8.188
1.3 8.1209
1.325 8.0539
1.35 7.9868
1.375 7.9197
1.4 7.8526
1.425 7.7855
1.45 7.7183
1.475 7.6511
1.5 7.5839
1.525 7.5167
1.55 7.4494
1.575 7.3821
1.6 7.3147
1.625 7.2472
1.65 7.1796
1.675 7.1118
1.7 7.0439
1.725 6.9759
1.75 6.9079
1.775 6.8397
1.8 6.7714
1.825 6.703
1.85 6.6345
1.875 6.566
1.9 6.4973
1.925 6.4285
1.95 6.3594
1.975 6.2901
2 6.2204
2.025 6.1506
2.05 6.0805
2.075 6.0102
2.1 5.9398
2.125 5.8693
2.15 5.7986
2.175 5.7277
2.2 5.6564
2.225 5.5848
2.25 5.5128
2.275 5.4406
2.3 5.368
2.325 5.2951
2.35 5.222
2.375 5.1484
2.4 5.0746
2.425 5.0006
2.45 4.9263
2.475 4.8516
2.5 4.7766
2.525 4.7011
2.55 4.6251
2.575 4.5489
2.6 4.4723
2.625 4.3953
2.65 4.318
2.675 4.2404
2.7 4.1623
2.725 4.0837
2.75 4.0048
2.775 3.9252
2.8 3.845
2.825 3.7641
2.85 3.6823
2.875 3.5996
2.9 3.5161
2.925 3.4316
2.95 3.3459
2.975 3.2587
3 3.1701
3.025 3.0798
3.05 2.9875
3.075 2.893
3.1 2.7956
3.125 2.6952
3.15 2.5915
3.175 2.4837
3.2 2.3724
3.225 2.26
3.25 2.15
3.275 2.0515
3.3 1.9757
3.325 1.9225
3.35 1.8805
3.375 1.8391
3.4 1.7936
3.425 1.7417
3.45 1.6828
3.475 1.6189
3.5 1.5525
3.525 1.4887
3.55 1.4235
3.575 1.36
3.6 1.3031
3.625 1.2478
3.65 1.1935
3.675 1.1385
3.7 1.0822
3.725 1.0307
3.75 0.9924
3.775 0.9688
3.8 0.9575
3.825 0.9576
3.85 0.9675
3.875 0.9893
3.9 1.0202
3.925 1.0571
3.95 1.1005
3.975 1.1514
4 1.2017
4.025 1.2493
4.05 1.2958
4.075 1.3397
4.1 1.3762
4.125 1.4015
4.15 1.418
4.175 1.4302
4.2 1.4392
4.225 1.4424
4.25 1.444
4.275 1.4456
4.3 1.4436
4.325 1.4427
4.35 1.444
4.375 1.4506
4.4 1.4671
4.425 1.4925
4.45 1.5256
4.475 1.5596
4.5 1.5897
4.525 1.612
4.55 1.6262
4.575 1.6341
4.6 1.6345
4.625 1.6262
4.65 1.6102
4.675 1.5872
4.7 1.5583
4.725 1.5263
4.75 1.494
4.775 1.4613
4.8 1.4279
4.825 1.3936
4.85 1.3589
4.875 1.3246
4.9 1.298
4.925 1.2822
4.95 1.2683
4.975 1.2517
5 1.2352
5.025 1.2169
5.05 1.1952
5.075 1.1695
5.1 1.1397
5.125 1.1117
5.15 1.087
5.175 1.0658
5.2 1.0456
5.225 1.0239
5.25 1.0001
5.275 0.9713
5.3 0.933
5.325 0.8859
5.35 0.8353
5.375 0.7851
5.4 0.7359
5.425 0.6862
5.45 0.6325
5.475 0.5759
5.5 0.5178
5.525 0.4605
5.55 0.4045
5.575 0.3527
5.6 0.3037
5.625 0.2599
5.65 0.224
5.675 0.1945
5.7 0.1723
5.725 0.1584
5.75 0.1514
5.775 0.1519
5.8 0.1559
5.825 0.1625
5.85 0.1679
5.875 0.1683
5.9 0.1676
5.925 0.1734
5.95 0.1977
5.975 0.2348
6 0.2769
6.025 0.3213
6.05 0.3649
6.075 0.4054
6.1 0.4435
6.125 0.4857
6.15 0.5372
6.175 0.5979
6.2 0.6639
6.225 0.7275
6.25 0.7848
6.275 0.8347
6.3 0.8758
6.325 0.9082
6.35 0.9318
6.375 0.9504
6.4 0.966
6.425 0.9771
6.45 0.9809
6.475 0.9764
6.5 0.967
6.525 0.9512
6.55 0.9265
6.575 0.893
6.6 0.8553
6.625 0.8166
6.65 0.7779
6.675 0.741
6.7 0.7098
6.725 0.6842
6.75 0.6644
6.775 0.646
6.8 0.6261
6.825 0.6096
6.85 0.6066
6.875 0.6228
6.9 0.65
6.925 0.6776
6.95 0.7011
6.975 0.72
7 0.7364
7.025 0.7558
7.05 0.7785
7.075 0.8016
7.1 0.8228
7.125 0.8415
7.15 0.8591
7.175 0.8756
7.2 0.8881
7.225 0.8948
7.25 0.8961
7.275 0.892
7.3 0.8826
7.325 0.8693
7.35 0.8509
7.375 0.8282
7.4 0.8042
7.425 0.784
7.45 0.7723
7.475 0.7736
7.5 0.7876
7.525 0.8089
7.55 0.8305
7.575 0.8481
7.6 0.8593
7.625 0.8639
7.65 0.8614
7.675 0.851
7.7 0.8339
7.725 0.8102
7.75 0.7802
7.775 0.7447
7.8 0.7039
7.825 0.6564
7.85 0.6013
7.875 0.5404
7.9 0.4755
7.925 0.4089
7.95 0.3523
7.975 0.31
8 0.2731
8.025 0.2366
8.05 0.1999
8.075 0.163
8.1 0.1265
8.125 0.0934
8.15 0.0683
8.175 0.0493
8.2 0.033
8.225 0.0223
8.25 0.018
8.275 0.0193
8.3 0.0305
8.325 0.045
8.35 0.0589
8.375 0.0676
8.4 0.0691
8.425 0.0694
8.45 0.0715
8.475 0.0714
8.5 0.0664
8.525 0.0547
8.55 0.0369
8.575 0.0132
8.6 -0.0141
8.625 -0.0402
8.65 -0.063
8.675 -0.0869
8.7 -0.1129
8.725 -0.1385
8.75 -0.1616
8.775 -0.179
8.8 -0.192
8.825 -0.2025
8.85 -0.2096
8.875 -0.2122
8.9 -0.2122
8.925 -0.2121
8.95 -0.2124
8.975 -0.2081
9 -0.1999
9.025 -0.1938
9.05 -0.191
9.075 -0.195
9.1 -0.2114
9.125 -0.2399
9.15 -0.2776
9.175 -0.323
9.2 -0.3715
9.225 -0.4101
9.25 -0.4309
9.275 -0.4431
9.3 -0.4548
9.325 -0.4679
9.35 -0.48
9.375 -0.4856
9.4 -0.4862
9.425 -0.4871
9.45 -0.4914
9.475 -0.4939
9.5 -0.4889
9.525 -0.4848
9.55 -0.4856
9.575 -0.4864
9.6 -0.4879
9.625 -0.4856
9.65 -0.4773
9.675 -0.4668
9.7 -0.4521
9.725 -0.4324
9.75 -0.4094
9.775 -0.3865
9.8 -0.3711
9.825 -0.363
9.85 -0.3611
9.875 -0.3653
9.9 -0.3761
9.925 -0.3928
9.95 -0.416
9.975 -0.4446
10 -0.4785
10.025 -0.5161
10.05 -0.5534
10.075 -0.5891
10.1 -0.6216
10.125 -0.6437
10.15 -0.6595
10.175 -0.676
10.2 -0.6931
10.225 -0.711
10.25 -0.7256
10.275 -0.734
10.3 -0.7353
10.325 -0.729
10.35 -0.7144
10.375 -0.6947
10.4 -0.6732
10.425 -0.6508
10.45 -0.6263
10.475 -0.5947
10.5 -0.5538
10.525 -0.5007
10.55 -0.4208
10.575 -0.3137
10.6 -0.1998
10.625 -0.0903
10.65 0.013
10.675 0.113
10.7 0.21
10.725 0.3017
10.75 0.3879
10.775 0.4691
10.8 0.5434
10.825 0.6141
10.85 0.6854
10.875 0.7564
10.9 0.8218
10.925 0.8801
10.95 0.9304
10.975 0.9733
11 1.009
11.025 1.0381
11.05 1.0607
11.075 1.0766
11.1 1.0856
11.125 1.0877
11.15 1.0826
11.175 1.0704
11.2 1.0509
11.225 1.0246
11.25 0.9919
11.275 0.9559
11.3 0.9191
11.325 0.8823
11.35 0.8518
11.375 0.8307
11.4 0.822
11.425 0.8266
11.45 0.838
11.475 0.8504
11.5 0.8623
11.525 0.8781
11.55 0.8993
11.575 0.9214
11.6 0.939
11.625 0.9492
11.65 0.9511
11.675 0.9445
11.7 0.9314
11.725 0.9123
11.75 0.8898
11.775 0.8632
11.8 0.8291
11.825 0.7861
11.85 0.7332
11.875 0.6703
11.9 0.5993
11.925 0.5273
11.95 0.4659
11.975 0.4206
12 0.3909
12.025 0.3742
12.05 0.3714
12.075 0.3758
12.1 0.3742
12.125 0.3644
12.15 0.3465
12.175 0.323
12.2 0.296
12.225 0.2588
12.25 0.2119
12.275 0.1573
12.3 0.0971
12.325 0.0335
12.35 -0.0319
12.375 -0.1013
12.4 -0.175
12.425 -0.2518
12.45 -0.3291
12.475 -0.397
12.5 -0.4457
12.525 -0.476
12.55 -0.4995
12.575 -0.5163
12.6 -0.5234
12.625 -0.5182
12.65 -0.509
12.675 -0.5001
12.7 -0.4951
12.725 -0.4892
12.75 -0.485
12.775 -0.4766
12.8 -0.4671
12.825 -0.4616
12.85 -0.4574
12.875 -0.4504
12.9 -0.4397
12.925 -0.4238
12.95 -0.4059
12.975 -0.3902
13 -0.3808
13.025 -0.377
13.05 -0.3773
13.075 -0.381
13.1 -0.3837
13.125 -0.3807
13.15 -0.3718
13.175 -0.361
13.2 -0.35
13.225 -0.3386
13.25 -0.3219
13.275 -0.2999
13.3 -0.2767
13.325 -0.2557
13.35 -0.2405
13.375 -0.2302
13.4 -0.2239
13.425 -0.2175
13.45 -0.2079
13.475 -0.1946
13.5 -0.18
13.525 -0.1637
13.55 -0.1485
13.575 -0.1379
13.6 -0.1334
13.625 -0.1376
13.65 -0.1494
13.675 -0.1687
13.7 -0.1957
13.725 -0.2268
13.75 -0.2569
13.775 -0.2801
13.8 -0.2879
13.825 -0.2835
13.85 -0.2709
13.875 -0.2557
13.9 -0.2411
13.925 -0.2228
13.95 -0.1908
13.975 -0.1413
14 -0.0871
14.025 -0.0371
14.05 0.0055
14.075 0.0432
14.1 0.0772
14.125 0.1052
14.15 0.1225
14.175 0.126
14.2 0.1143
14.225 0.0906
14.25 0.0695
14.275 0.0675
14.3 0.0896
14.325 0.1282
14.35 0.169
14.375 0.2037
14.4 0.2341
14.425 0.2627
14.45 0.2839
14.475 0.2964
14.5 0.3001
14.525 0.2939
14.55 0.2771
14.575 0.2482
14.6 0.2078
14.625 0.1586
14.65 0.1022
14.675 0.0487
14.7 0.0035
14.725 -0.0348
14.75 -0.0651
14.775 -0.086
14.8 -0.0973
14.825 -0.0949
14.85 -0.0839
14.875 -0.0694
14.9 -0.0548
14.925 -0.0381
14.95 -0.0187
14.975 0.0047
15 0.0269
15.025 0.0469
15.05 0.0647
15.075 0.0786
15.1 0.0883
15.125 0.0931
15.15 0.0935
15.175 0.0932
15.2 0.0894
15.225 0.0825
15.25 0.0716
15.275 0.0581
15.3 0.0438
15.325 0.0373
15.35 0.0373
15.375 0.05
15.4 0.0777
15.425 0.1065
15.45 0.1232
15.475 0.1321
15.5 0.1393
15.525 0.1542
15.55 0.1786
15.575 0.2
15.6 0.2127
15.625 0.2175
15.65 0.2157
15.675 0.2084
15.7 0.1984
15.725 0.1895
15.75 0.1833
15.775 0.1819
15.8 0.191
15.825 0.2103
15.85 0.2344
15.875 0.2559
15.9 0.2745
15.925 0.2916
15.95 0.3076
15.975 0.3291
16 0.363
16.025 0.4126
16.05 0.47
16.075 0.5261
16.1 0.5812
16.125 0.6327
16.15 0.6766
16.175 0.7147
16.2 0.7492
16.225 0.7788
16.25 0.8006
16.275 0.814
16.3 0.8198
16.325 0.8182
16.35 0.8126
16.375 0.806
16.4 0.8045
16.425 0.8112
16.45 0.8316
16.475 0.8664
16.5 0.9081
16.525 0.9471
16.55 0.9821
16.575 1.0164
16.6 1.0555
16.625 1.0991
16.65 1.1462
16.675 1.196
16.7 1.2445
16.725 1.2909
16.75 1.3371
16.775 1.3773
16.8 1.4098
16.825 1.44
16.85 1.4703
16.875 1.1234
16.9 1.1442
16.925 1.1567
16.95 1.5351
16.975 1.5273
17 1.1347
17.025 1.1092
17.05 1.0781
17.075 1.0419
17.1 0.999
17.125 0.9484
17.15 0.8887
17.175 0.8203
17.2 0.7438
17.225 0.6601
17.25 0.572
17.275 0.4826
17.3 0.3932
17.325 0.3047
17.35 0.2151
17.375 0.1193
17.4 0.0176
17.425 -0.0837
17.45 -0.1819
17.475 -0.2751
17.5 -0.3655
17.525 -0.4577
17.55 -0.5529
17.575 -0.6441
17.6 -0.7266
17.625 -0.8084
17.65 -0.8947
17.675 -0.9815
17.7 -1.0595
17.725 -1.1165
17.75 -1.1419
17.775 -1.1437
17.8 -1.1318
17.825 -1.1144
17.85 -1.0914
17.875 -1.0607
17.9 -1.028
17.925 -0.995
17.95 -0.965
17.975 -0.9408
18 -0.9197
18.025 -0.9014
18.05 -0.882
18.075 -0.8599
18.1 -0.8373
18.125 -0.8152
18.15 -0.7814
18.175 -0.7288
18.2 -0.6729
18.225 -0.6246
18.25 -0.5814
18.275 -0.5419
18.3 -0.5052
18.325 -0.4716
18.35 -0.4411
18.375 -0.4089
18.4 -0.3711
18.425 -0.3296
18.45 -0.2893
18.475 -0.2489
18.5 -0.2045
18.525 -0.1608
18.55 -0.1165
18.575 -0.0718
18.6 -0.0264
18.625 0.0215
18.65 0.0599
18.675 0.0892
18.7 0.1129
18.725 0.1333
18.75 0.15
18.775 0.1638
18.8 0.1758
18.825 0.1866
18.85 0.1882
18.875 0.1793
18.9 0.1652
18.925 0.1499
18.95 0.1315
18.975 0.1095
19 0.0847
19.025 0.0574
19.05 0.0255
19.075 -0.0144
19.1 -0.0632
19.125 -0.1198
19.15 -0.1846
19.175 -0.2578
19.2 -0.3351
19.225 -0.4158
19.25 -0.4986
19.275 -0.586
19.3 -0.6771
19.325 -0.7752
19.35 -0.8818
19.375 -0.9957
19.4 -1.1118
19.425 -1.2251
19.45 -1.3314
19.475 -1.4298
19.5 -1.5153
19.525 -1.5872
19.55 -1.649
19.575 -1.7093
19.6 -1.7749
19.625 -1.8382
19.65 -1.8967
19.675 -1.9443
19.7 -1.9739
19.725 -1.9856
19.75 -1.9866
19.775 -1.9809
19.8 -1.9685
19.825 -1.9463
19.85 -1.912
19.875 -1.8663
19.9 -1.8129
19.925 -1.7567
19.95 -1.702
19.975 -1.6509
20 -1.6012
20.025 -1.5487
20.05 -1.4912
20.075 -1.4334
20.1 -1.3824
20.125 -1.3415
20.15 -1.3099
20.175 -1.2871
20.2 -1.2734
20.225 -1.2692
20.25 -1.2748
20.275 -1.2905
20.3 -1.3115
20.325 -1.3296
20.35 -1.3399
20.375 -1.3399
20.4 -1.3269
20.425 -1.303
20.45 -1.2696
20.475 -1.2315
20.5 -1.1895
20.525 -1.1421
20.55 -1.0922
20.575 -1.0422
20.6 -0.9873
20.625 -0.9235
20.65 -0.8591
20.675 -0.8029
20.7 -0.7569
20.725 -0.7208
20.75 -0.6925
20.775 -0.6658
20.8 -0.629
20.825 -0.5857
20.85 -0.5469
20.875 -0.5152
20.9 -0.4924
20.925 -0.4804
20.95 -0.4785
20.975 -0.4881
21 -0.5095
21.025 -0.5384
21.05 -0.5687
21.075 -0.5903
21.1 -0.6
21.125 -0.6043
21.15 -0.6064
21.175 -0.6041
21.2 -0.5789
21.225 -0.5201
21.25 -0.4368
21.275 -0.3487
21.3 -0.2601
21.325 -0.1716
21.35 -0.0886
21.375 -0.011
21.4 0.0655
21.425 0.1423
21.45 0.2155
21.475 0.2835
21.5 0.3449
21.525 0.4002
21.55 0.4481
21.575 0.4889
21.6 0.523
21.625 0.5503
21.65 0.5708
21.675 0.5821
21.7 0.5824
21.725 0.5727
21.75 0.5536
21.775 0.5255
21.8 0.4939
21.825 0.4678
21.85 0.4551
21.875 0.4546
21.9 0.4615
21.925 0.4743
21.95 0.4934
21.975 0.5248
22 0.5681
22.025 0.6181
22.05 0.671
22.075 0.7209
22.1 0.7644
22.125 0.8018
22.15 0.8313
22.175 0.856
22.2 0.8812
22.225 0.9146
22.25 0.953
22.275 0.9873
22.3 1.0102
22.325 1.0207
22.35 1.0212
22.375 1.0124
22.4 1.0031
22.425 0.999
22.45 0.9958
22.475 0.9889
22.5 0.9769
22.525 0.9618
22.55 0.9417
22.575 0.9142
22.6 0.8825
22.625 0.8464
22.65 0.8078
22.675 0.7708
22.7 0.7414
22.725 0.7184
22.75 0.7006
22.775 0.6884
22.8 0.677
22.825 0.6656
22.85 0.6552
22.875 0.6436
22.9 0.6276
22.925 0.6059
22.95 0.5852
22.975 0.5714
23 0.5648
23.025 0.5599
23.05 0.5522
23.075 0.541
23.1 0.5254
23.125 0.5052
23.15 0.4796
23.175 0.4468
23.2 0.4048
23.225 0.3551
23.25 0.2977
23.275 0.2348
23.3 0.1726
23.325 0.1147
23.35 0.0665
23.375 0.0218
23.4 -0.0232
23.425 -0.0619
23.45 -0.0865
23.475 -0.1022
23.5 -0.1175
23.525 -0.1362
23.55 -0.1575
23.575 -0.1738
23.6 -0.1793
23.625 -0.1787
23.65 -0.1748
23.675 -0.1707
23.7 -0.1674
23.725 -0.1611
23.75 -0.1422
23.775 -0.1103
23.8 -0.0721
23.825 -0.037
23.85 -0.0095
23.875 0.0115
23.9 0.0264
23.925 0.0327
23.95 0.0293
23.975 0.0133
24 -0.0141
24.025 -0.0521
24.05 -0.0968
24.075 -0.1403
24.1 -0.181
24.125 -0.2228
24.15 -0.2682
24.175 -0.3066
24.2 -0.3331
24.225 -0.357
24.25 -0.3819
24.275 -0.4036
24.3 -0.4221
24.325 -0.4388
24.35 -0.4555
24.375 -0.4752
24.4 -0.499
24.425 -0.5311
24.45 -0.5727
24.475 -0.618
24.5 -0.6623
24.525 -0.7082
24.55 -0.7582
24.575 -0.8107
24.6 -0.8652
24.625 -0.915
24.65 -0.9526
24.675 -0.9663
24.7 -0.9624
24.725 -0.9474
24.75 -0.9241
24.775 -0.8915
24.8 -0.8506
24.825 -0.7985
24.85 -0.7369
24.875 -0.6658
24.9 -0.5853
24.925 -0.4962
24.95 -0.4006
24.975 -0.3052
25 -0.2098
25.025 -0.1057
25.05 0.0188
25.075 0.1596
25.1 0.3009
25.125 0.4359
25.15 0.5641
25.175 0.6855
25.2 0.8
25.225 0.9083
25.25 1.0103
25.275 1.1068
25.3 1.1983
25.325 1.2857
25.35 1.3693
25.375 1.4497
25.4 1.5307
25.425 1.615
25.45 1.6996
25.475 1.7803
25.5 1.8555
25.525 1.9234
25.55 1.985
25.575 2.0397
25.6 2.0871
25.625 2.1271
25.65 2.1598
25.675 2.1847
25.7 2.2026
25.725 2.2139
25.75 2.2208
25.775 2.2248
25.8 2.2271
25.825 2.2247
25.85 2.2161
25.875 2.2009
25.9 2.1799
25.925 2.1534
25.95 2.1213
25.975 2.0844
26 2.047
26.025 2.0137
26.05 1.9874
26.075 1.9691
26.1 1.9526
26.125 1.9343
26.15 1.9151
26.175 1.8937
26.2 1.8687
26.225 1.8399
26.25 1.8057
26.275 1.765
26.3 1.7211
26.325 1.6787
26.35 1.6348
26.375 1.591
26.4 1.5503
26.425 1.5212
26.45 1.5139
26.475 1.5266
26.5 1.5534
26.525 1.5898
26.55 1.6348
26.575 1.6855
26.6 1.7385
26.625 1.788
26.65 1.8304
26.675 1.8672
26.7 1.8965
26.725 1.917
26.75 1.9291
26.775 1.9334
26.8 1.9307
26.825 1.923
26.85 1.9114
26.875 1.8986
26.9 1.8926
26.925 1.9002
26.95 1.9213
26.975 1.9418
27 1.952
27.025 1.9525
27.05 1.9451
27.075 1.9315
27.1 1.9133
27.125 1.8928
27.15 1.8663
27.175 1.8312
27.2 1.7918
27.225 1.757
27.25 1.7324
27.275 1.7127
27.3 1.6945
27.325 1.6788
27.35 1.6683
27.375 1.6621
27.4 1.6564
27.425 1.6478
27.45 1.6343
27.475 1.6147
27.5 1.5885
27.525 1.5544
27.55 1.5138
27.575 1.4704
27.6 1.423
27.625 1.373
27.65 1.3217
27.675 1.2737
27.7 1.2365
27.725 1.2111
27.75 1.1967
27.775 1.1897
27.8 1.1855
27.825 1.1776
27.85 1.1639
27.875 1.1457
27.9 1.1236
27.925 1.0977
27.95 1.0699
27.975 1.0432
28 1.0197
28.025 1.0065
28.05 1.0128
28.075 1.0413
28.1 1.0923
28.125 1.1538
28.15 1.2211
28.175 1.2942
28.2 1.3684
28.225 1.4413
28.25 1.5086
28.275 1.568
28.3 1.6192
28.325 1.6613
28.35 1.6948
28.375 1.7227
28.4 1.7508
28.425 1.781
28.45 1.8107
28.475 1.8367
28.5 1.8555
28.525 1.8665
28.55 1.8759
28.575 1.8898
28.6 1.9118
28.625 1.9374
28.65 1.9654
28.675 1.9946
28.7 2.0231
28.725 2.0477
28.75 2.067
28.775 2.0812
28.8 2.0901
28.825 2.0913
28.85 2.0844
28.875 2.0681
28.9 2.0415
28.925 2.0051
28.95 1.9591
28.975 1.9054
29 1.845
29.025 1.778
29.05 1.7098
29.075 1.6527
29.1 1.6084
29.125 1.5761
29.15 1.5534
29.175 1.5339
29.2 1.5125
29.225 1.4871
29.25 1.457
29.275 1.4293
29.3 1.4155
29.325 1.4155
29.35 1.4152
29.375 1.4082
29.4 1.3944
29.425 1.3713
29.45 1.3389
29.475 1.3009
29.5 1.26
29.525 1.2117
29.55 1.154
29.575 1.0917
29.6 1.0274
29.625 0.9637
29.65 0.8983
29.675 0.8294
29.7 0.7591
29.725 0.6887
29.75 0.6239
29.775 0.5655
29.8 0.5148
29.825 0.4677
29.85 0.4312
29.875 0.4101
29.9 0.4069
29.925 0.4204
29.95 0.4472
29.975 0.4797
30 0.5145
30.025 0.5447
30.05 0.5714
30.075 0.5934
30.1 0.612
30.125 0.6322
30.15 0.652
30.175 0.6685
30.2 0.6833
30.225 0.6973
30.25 0.7105
30.275 0.7281
30.3 0.7568
30.325 0.7934
30.35 0.835
30.375 0.8812
30.4 0.9276
30.425 0.9708
30.45 1.0132
30.475 1.0547
30.5 1.0929
30.525 1.1262
30.55 1.1563
30.575 1.1839
30.6 1.2085
30.625 1.2298
30.65 1.2463
30.675 1.2599
30.7 1.2695
30.725 1.2732
30.75 1.27
30.775 1.2605
30.8 1.2442
30.825 1.2198
30.85 1.186
30.875 1.1431
30.9 1.0915
30.925 1.0328
30.95 0.9675
30.975 0.8972
31 0.8287
31.025 0.762
31.05 0.6996
31.075 0.6504
31.1 0.6153
31.125 0.5886
31.15 0.5643
31.175 0.538
31.2 0.5114
31.225 0.4886
31.25 0.4741
31.275 0.4666
31.3 0.4622
31.325 0.4585
31.35 0.4591
31.375 0.4673
31.4 0.4811
31.425 0.4932
31.45 0.4998
31.475 0.5006
31.5 0.4954
31.525 0.4849
31.55 0.4686
31.575 0.4457
31.6 0.4157
31.625 0.3791
31.65 0.3373
31.675 0.2915
31.7 0.2415
31.725 0.19
31.75 0.1387
31.775 0.086
31.8 0.0313
31.825 -0.0228
31.85 -0.0672
31.875 -0.0727
31.9 -0.0341
31.925 0.0131
31.95 0.0584
31.975 0.1008
32 0.1388
32.025 0.1707
32.05 0.1958
32.075 0.2143
32.1 0.2254
32.125 0.2292
32.15 0.2261
32.175 0.2167
32.2 0.1994
32.225 0.1759
32.25 0.1508
32.275 0.1257
32.3 0.1025
32.325 0.0784
32.35 0.05
32.375 0.0193
32.4 -0.0135
32.425 -0.0394
32.45 -0.0422
32.475 -0.0084
32.5 0.0396
32.525 0.0838
32.55 0.1168
32.575 0.1407
32.6 0.1543
32.625 0.1565
32.65 0.1453
32.675 0.1246
32.7 0.0972
32.725 0.068
32.75 0.0402
32.775 0.0222
32.8 0.0194
32.825 0.026
32.85 0.038
32.875 0.0627
32.9 0.1011
32.925 0.1491
32.95 0.2013
32.975 0.2506
33 0.2951
33.025 0.3333
33.05 0.3649
33.075 0.3881
33.1 0.4043
33.125 0.419
33.15 0.4361
33.175 0.4572
33.2 0.4802
33.225 0.5027
33.25 0.5223
33.275 0.5377
33.3 0.5479
33.325 0.5537
33.35 0.5543
33.375 0.5481
33.4 0.5358
33.425 0.5204
33.45 0.5037
33.475 0.4849
33.5 0.4631
33.525 0.4373
33.55 0.4071
33.575 0.374
33.6 0.3447
33.625 0.326
33.65 0.3215
33.675 0.3253
33.7 0.3278
33.725 0.3262
33.75 0.3228
33.775 0.3252
33.8 0.3384
33.825 0.3624
33.85 0.3997
33.875 0.4459
33.9 0.4992
33.925 0.5573
33.95 0.6166
33.975 0.6742
34 0.7272
34.025 0.7767
34.05 0.8253
34.075 0.8784
34.1 0.9343
34.125 0.9893
34.15 1.0421
34.175 1.0905
34.2 1.1333
34.225 1.1739
34.25 1.2113
34.275 1.2452
34.3 1.276
34.325 1.302
34.35 1.3236
34.375 1.3405
34.4 1.3501
34.425 1.3544
34.45 1.3546
34.475 1.3555
34.5 1.3664
34.525 1.3922
34.55 1.4201
34.575 1.4431
34.6 1.4613
34.625 1.4725
34.65 1.4744
34.675 1.4663
34.7 1.4515
34.725 1.433
34.75 1.4155
34.775 1.4005
34.8 1.3927
34.825 1.3932
34.85 1.4016
34.875 1.4163
34.9 1.4343
34.925 1.4583
34.95 1.4857
34.975 1.5071
35 1.5193
35.025 1.5189
35.05 1.5068
35.075 1.4847
35.1 1.4512
35.125 1.407
35.15 1.3536
35.175 1.2932
35.2 1.2305
35.225 1.1689
35.25 1.1098
35.275 1.0566
35.3 1.0146
35.325 0.9933
35.35 1.007
35.375 1.0538
35.4 1.116
35.425 1.178
35.45 1.2295
35.475 1.2662
35.5 1.289
35.525 1.3068
35.55 1.3297
35.575 1.3505
35.6 1.3657
35.625 1.3729
35.65 1.3708
35.675 1.3608
35.7 1.3431
35.725 1.3183
35.75 1.2887
35.775 1.2552
35.8 1.2185
35.825 1.1791
35.85 1.145
35.875 1.1196
35.9 1.1119
35.925 1.1203
35.95 1.1382
35.975 1.1624
36 1.1906
36.025 1.2212
36.05 1.2537
36.075 1.287
36.1 1.3195
36.125 1.3475
36.15 1.3673
36.175 1.3785
36.2 1.3835
36.225 1.3908
36.25 1.4035
36.275 1.4199
36.3 1.4379
36.325 1.4515
36.35 1.4568
36.375 1.4548
36.4 1.4471
36.425 1.4354
36.45 1.4194
36.475 1.3973
36.5 1.37
36.525 1.3384
36.55 1.3026
36.575 1.2655
36.6 1.2302
36.625 1.1972
36.65 1.1659
36.675 1.1374
36.7 1.1155
36.725 1.1102
36.75 1.128
36.775 1.1618
36.8 1.2081
36.825 1.2557
36.85 1.296
36.875 1.3299
36.9 1.3561
36.925 1.3743
36.95 1.3855
36.975 1.3921
37 1.3916
37.025 1.3844
37.05 1.369
37.075 1.3446
37.1 1.3109
37.125 1.2702
37.15 1.222
37.175 1.1654
37.2 1.0989
37.225 1.0241
37.25 0.9432
37.275 0.8587
37.3 0.7733
37.325 0.6938
37.35 0.6241
37.375 0.5651
37.4 0.5146
37.425 0.4664
37.45 0.4152
37.475 0.3625
37.5 0.3096
37.525 0.2574
37.55 0.2041
37.575 0.148
37.6 0.0881
37.625 0.0257
37.65 -0.0482
37.675 -0.1304
37.7 -0.209
37.725 -0.2757
37.75 -0.3247
37.775 -0.3585
37.8 -0.3854
37.825 -0.4039
37.85 -0.4087
37.875 -0.4057
37.9 -0.3987
37.925 -0.3873
37.95 -0.3776
37.975 -0.3748
38 -0.3786
38.025 -0.3873
38.05 -0.3965
38.075 -0.4028
38.1 -0.4129
38.125 -0.4274
38.15 -0.4464
38.175 -0.4684
38.2 -0.4929
38.225 -0.5171
38.25 -0.5394
38.275 -0.5577
38.3 -0.5677
38.325 -0.5723
38.35 -0.5781
38.375 -0.5827
38.4 -0.5828
38.425 -0.576
38.45 -0.5632
38.475 -0.5506
38.5 -0.5401
38.525 -0.535
38.55 -0.5377
38.575 -0.5506
38.6 -0.5747
38.625 -0.6036
38.65 -0.6363
38.675 -0.6711
38.7 -0.706
38.725 -0.7302
38.75 -0.7346
38.775 -0.7247
38.8 -0.7071
38.825 -0.6844
38.85 -0.6613
38.875 -0.6373
38.9 -0.616
38.925 -0.5951
38.95 -0.5695
38.975 -0.5403
39 -0.5114
39.025 -0.4856
39.05 -0.4619
39.075 -0.4375
39.1 -0.4071
39.125 -0.3711
39.15 -0.3318
39.175 -0.2928
39.2 -0.2594
39.225 -0.2319
39.25 -0.208
39.275 -0.1868
39.3 -0.1638
39.325 -0.1389
39.35 -0.1133
39.375 -0.0908
39.4 -0.0676
39.425 -0.0412
39.45 -0.0079
39.475 0.0364
39.5 0.0883
39.525 0.1495
39.55 0.2226
39.575 0.3005
39.6 0.378
39.625 0.4485
39.65 0.5102
39.675 0.5637
39.7 0.6089
39.725 0.6438
39.75 0.6723
39.775 0.6981
39.8 0.7228
39.825 0.7464
39.85 0.7652
39.875 0.7756
39.9 0.7782
39.925 0.7787
39.95 0.7775
39.975 0.7733
40 0.7645
40.025 0.7536
40.05 0.7403
40.075 0.7233
40.1 0.7004
40.125 0.6699
40.15 0.6354
40.175 0.6016
40.2 0.5665
40.225 0.5288
40.25 0.4902
40.275 0.4505
40.3 0.4048
40.325 0.354
40.35 0.2995
40.375 0.2438
40.4 0.1866
40.425 0.1248
40.45 0.0561
40.475 -0.0192
40.5 -0.1009
40.525 -0.1867
40.55 -0.2695
40.575 -0.3434
40.6 -0.4061
40.625 -0.4589
40.65 -0.5044
40.675 -0.5403
40.7 -0.5639
40.725 -0.5613
40.75 -0.5288
40.775 -0.4677
40.8 -0.3936
40.825 -0.3183
40.85 -0.2466
40.875 -0.1791
40.9 -0.116
40.925 -0.0557
40.95 0.0036
40.975 0.064
41 0.1265
41.025 0.1881
41.05 0.2527
41.075 0.3218
41.1 0.3931
41.125 0.4637
41.15 0.5318
41.175 0.5931
41.2 0.6477
41.225 0.6987
41.25 0.7459
41.275 0.7894
41.3 0.8289
41.325 0.8634
41.35 0.8926
41.375 0.917
41.4 0.9373
41.425 0.9538
41.45 0.9658
41.475 0.9726
41.5 0.9721
41.525 0.9627
41.55 0.9436
41.575 0.9133
41.6 0.8711
41.625 0.8159
41.65 0.7496
41.675 0.6752
41.7 0.5992
41.725 0.5241
41.75 0.4526
41.775 0.3825
41.8 0.3082
41.825 0.2309
41.85 0.1573
41.875 0.0919
41.9 0.0389
41.925 0.003
41.95 -0.0151
41.975 -0.0164
42 -0.0089
42.025 -0.0043
42.05 -0.013
42.075 -0.0338
42.1 -0.0628
42.125 -0.1022
42.15 -0.1482
42.175 -0.1977
42.2 -0.2509
42.225 -0.3035
42.25 -0.3487
42.275 -0.382
42.3 -0.4037
42.325 -0.4215
42.35 -0.438
42.375 -0.444
42.4 -0.4328
42.425 -0.4039
42.45 -0.3628
42.475 -0.3168
42.5 -0.2697
42.525 -0.2178
42.55 -0.1588
42.575 -0.0873
42.6 -0.006
42.625 0.0788
42.65 0.1602
42.675 0.236
42.7 0.307
42.725 0.3734
42.75 0.4369
42.775 0.4971
42.8 0.5535
42.825 0.6071
42.85 0.6603
42.875 0.7114
42.9 0.7584
42.925 0.804
42.95 0.8471
42.975 0.8889
43 0.9301
43.025 0.9683
43.05 1.0006
43.075 1.0275
43.1 1.0486
43.125 1.0627
43.15 1.0715
43.175 1.0759
43.2 1.0777
43.225 1.0784
43.25 1.077
43.275 1.0732
43.3 1.0662
43.325 1.0559
43.35 1.0427
43.375 1.027
43.4 1.0094
43.425 0.9887
43.45 0.9638
43.475 0.9348
43.5 0.903
43.525 0.8692
43.55 0.8351
43.575 0.8041
43.6 0.7798
43.625 0.7618
43.65 0.7483
43.675 0.7382
43.7 0.7316
43.725 0.7276
43.75 0.7235
43.775 0.7167
43.8 0.7047
43.825 0.6857
43.85 0.6597
43.875 0.6263
43.9 0.5853
43.925 0.5383
43.95 0.4924
43.975 0.4542
44 0.4321
44.025 0.4299
44.05 0.4485
44.075 0.4811
44.1 0.5181
44.125 0.5543
44.15 0.5875
44.175 0.6157
44.2 0.6375
44.225 0.6514
44.25 0.6592
44.275 0.6628
44.3 0.6616
44.325 0.6582
44.35 0.6578
44.375 0.6659
44.4 0.6881
44.425 0.7215
44.45 0.7596
44.475 0.7923
44.5 0.8177
44.525 0.8335
44.55 0.8419
44.575 0.8469
44.6 0.8528
44.625 0.8583
44.65 0.8601
44.675 0.857
44.7 0.8496
44.725 0.8398
44.75 0.8316
44.775 0.825
44.8 0.8216
44.825 0.8224
44.85 0.828
44.875 0.837
44.9 0.8454
44.925 0.8544
44.95 0.8683
44.975 0.8847
45 0.8987
45.025 0.91
45.05 0.9179
45.075 0.9218
45.1 0.9218
45.125 0.9169
45.15 0.9065
45.175 0.8901
45.2 0.8684
45.225 0.8436
45.25 0.8193
45.275 0.7981
45.3 0.7824
45.325 0.7699
45.35 0.7605
45.375 0.7564
45.4 0.7536
45.425 0.7512
45.45 0.7501
45.475 0.7521
45.5 0.7582
45.525 0.7759
45.55 0.7999
45.575 0.819
45.6 0.8298
45.625 0.833
45.65 0.8286
45.675 0.817
45.7 0.8013
45.725 0.7869
45.75 0.7803
45.775 0.7819
45.8 0.7818
45.825 0.776
45.85 0.7636
45.875 0.7446
45.9 0.7212
45.925 0.6977
45.95 0.6814
45.975 0.6813
46 0.6896
46.025 0.6989
46.05 0.7097
46.075 0.7201
46.1 0.7261
46.125 0.7255
46.15 0.7205
46.175 0.7114
46.2 0.698
46.225 0.6794
46.25 0.6559
46.275 0.6291
46.3 0.6012
46.325 0.5731
46.35 0.5424
46.375 0.5057
46.4 0.4643
46.425 0.4213
46.45 0.3791
46.475 0.3396
46.5 0.3006
46.525 0.2584
46.55 0.2111
46.575 0.1616
46.6 0.1114
46.625 0.0605
46.65 0.0072
46.675 -0.052
46.7 -0.1194
46.725 -0.187
46.75 -0.2378
46.775 -0.2578
46.8 -0.2575
46.825 -0.2503
46.85 -0.2379
46.875 -0.2211
46.9 -0.2017
46.925 -0.1827
46.95 -0.1678
46.975 -0.1598
47 -0.1565
47.025 -0.1535
47.05 -0.1472
47.075 -0.1329
47.1 -0.1083
47.125 -0.0802
47.15 -0.0549
47.175 -0.0308
47.2 -0.0119
47.225 0.0058
47.25 0.0267
47.275 0.0546
47.3 0.0923
47.325 0.1407
47.35 0.1962
47.375 0.2633
47.4 0.3404
47.425 0.425
47.45 0.5127
47.475 0.6026
47.5 0.6921
47.525 0.7804
47.55 0.8684
47.575 0.9548
47.6 1.0334
47.625 1.104
47.65 1.168
47.675 1.2235
47.7 1.2685
47.725 1.3048
47.75 1.3343
47.775 1.3607
47.8 1.3863
47.825 1.412
47.85 1.4353
47.875 1.4575
47.9 1.4733
47.925 1.4832
47.95 1.4866
47.975 1.4775
48 1.4574
48.025 1.4317
48.05 1.4019
48.075 1.3712
48.1 1.3408
48.125 1.3096
48.15 1.2806
48.175 1.2613
48.2 1.2487
48.225 1.2372
48.25 1.2278
48.275 1.2218
48.3 1.2168
48.325 1.2123
48.35 1.2083
48.375 1.2044
48.4 1.2043
48.425 1.2081
48.45 1.2141
48.475 1.2188
48.5 1.2174
48.525 1.2069
48.55 1.1883
48.575 1.1658
48.6 1.1503
48.625 1.1474
48.65 1.1459
48.675 1.1427
48.7 1.136
48.725 1.126
48.75 1.1167
48.775 1.1122
48.8 1.1128
48.825 1.1156
48.85 1.1237
48.875 1.1375
48.9 1.1548
48.925 1.1725
48.95 1.1888
48.975 1.2056
49 1.2273
49.025 1.2591
49.05 1.2988
49.075 1.34
49.1 1.3844
49.125 1.4362
49.15 1.4948
49.175 1.5536
49.2 1.607
49.225 1.6521
49.25 1.6886
49.275 1.7176
49.3 1.7404
49.325 1.7564
49.35 1.7669
49.375 1.78
49.4 1.8059
49.425 1.8483
49.45 1.9019
49.475 1.9598
49.5 2.019
49.525 2.0775
49.55 2.1326
49.575 2.1811
49.6 2.2197
49.625 2.2521
49.65 2.2813
49.675 2.3078
49.7 2.3311
49.725 2.3512
49.75 2.3712
49.775 2.3895
49.8 2.3992
49.825 2.4016
49.85 2.3951
49.875 2.378
49.9 2.3546
49.925 2.3303
49.95 2.2983
49.975 2.2549
50 2.2021
50.025 2.1484
50.05 2.1057
50.075 2.0751
50.1 2.0528
50.125 2.0402
50.15 2.0396
50.175 2.0472
50.2 1.6864
50.225 1.7049
50.25 1.7266
50.275 1.7505
50.3 1.7753
50.325 1.8034
50.35 1.8345
50.375 1.8643
50.4 1.8876
50.425 1.9015
50.45 1.9047
50.475 1.8963
50.5 1.8757
50.525 1.8485
50.55 1.8329
50.575 1.8486
50.6 1.8872
50.625 1.9326
50.65 1.9777
50.675 2.0213
50.7 2.0648
50.725 2.1099
50.75 2.1537
50.775 2.193
50.8 2.2279
50.825 2.2589
50.85 2.2879
50.875 2.3168
50.9 2.3475
50.925 2.3791
50.95 2.4076
50.975 2.4315
51 2.4502
51.025 2.463
51.05 2.4701
51.075 2.4728
51.1 2.471
51.125 2.4646
51.15 2.4528
51.175 2.4363
51.2 2.4188
51.225 2.404
51.25 2.3901
51.275 2.3769
51.3 2.3618
51.325 2.3447
51.35 2.3227
51.375 2.2968
51.4 2.2724
51.425 2.2512
51.45 2.2373
51.475 2.2331
51.5 2.2366
51.525 2.2484
51.55 2.2685
51.575 2.2935
51.6 2.3212
51.625 2.3485
51.65 2.3727
51.675 2.3927
51.7 2.4097
51.725 2.4231
51.75 2.4346
51.775 2.444
51.8 2.4472
51.825 2.4424
51.85 2.429
51.875 2.4064
51.9 2.3748
51.925 2.3352
51.95 2.2882
51.975 2.2346
52 2.1747
52.025 2.1169
52.05 2.0777
52.075 2.0606
52.1 2.0614
52.125 2.0728
52.15 2.0847
52.175 2.0896
52.2 2.0871
52.225 2.0788
52.25 2.0666
52.275 2.0577
52.3 2.058
52.325 2.0643
52.35 2.077
52.375 2.0987
52.4 2.1279
52.425 2.1605
52.45 2.1907
52.475 2.2155
52.5 2.2355
52.525 2.2527
52.55 2.2679
52.575 2.2796
52.6 2.2875
52.625 2.2982
52.65 2.3187
52.675 2.3472
52.7 2.3753
52.725 2.3968
52.75 2.4104
52.775 2.4162
52.8 2.4162
52.825 2.4133
52.85 2.4093
52.875 2.4004
52.9 2.3854
52.925 2.3642
52.95 2.3389
52.975 2.3091
53 2.2753
53.025 2.24
53.05 2.2033
53.075 2.1634
53.1 2.1206
53.125 2.0728
53.15 2.0195
53.175 1.9641
53.2 1.9121
53.225 1.8673
53.25 1.8312
53.275 1.8015
53.3 1.7765
53.325 1.7589
53.35 1.7547
53.375 1.7732
53.4 1.8086
53.425 1.8487
53.45 1.8868
53.475 1.9197
53.5 1.948
53.525 1.9739
53.55 1.9933
53.575 2.004
53.6 2.0065
53.625 2.0003
53.65 1.9883
53.675 1.9733
53.7 1.9572
53.725 1.9366
53.75 1.9092
53.775 1.8741
53.8 1.8352
53.825 1.7983
53.85 1.7697
53.875 1.7523
53.9 1.7408
53.925 1.7292
53.95 1.7173
53.975 1.7049
54 1.694
54.025 1.6895
54.05 1.6912
54.075 1.6998
54.1 1.713
54.125 1.728
54.15 1.7402
54.175 1.7486
54.2 1.7622
54.225 1.7799
54.25 1.798
54.275 1.8114
54.3 1.8178
54.325 1.8147
54.35 1.8055
54.375 1.7941
54.4 1.7799
54.425 1.7613
54.45 1.7359
54.475 1.7019
54.5 1.6599
54.525 1.6109
54.55 1.5531
54.575 1.4884
54.6 1.4199
54.625 1.3477
54.65 1.2736
54.675 1.2035
54.7 1.1452
54.725 1.1038
54.75 1.0743
54.775 1.0521
54.8 1.0377
54.825 1.0304
54.85 1.0256
54.875 1.0201
54.9 1.012
54.925 1.0052
54.95 1.0026
54.975 1.0064
55 1.0122
55.025 1.0178
55.05 1.0212
55.075 1.0212
55.1 1.0165
55.125 1.0087
55.15 1.0024
55.175 1.0028
55.2 1.0112
55.225 1.0206
55.25 1.0311
55.275 1.0468
55.3 1.0693
55.325 1.0915
55.35 1.1056
55.375 1.1096
55.4 1.1025
55.425 1.0835
55.45 1.0546
55.475 1.0161
55.5 0.9684
55.525 0.9139
55.55 0.86
55.575 0.8115
55.6 0.7792
55.625 0.7641
55.65 0.7559
55.675 0.7519
55.7 0.7553
55.725 0.7659
55.75 0.7809
55.775 0.7954
55.8 0.8113
55.825 0.8336
55.85 0.8606
55.875 0.8945
55.9 0.9284
55.925 0.9548
55.95 0.9711
55.975 0.9766
56 0.9715
56.025 0.9566
56.05 0.9311
56.075 0.8978
56.1 0.8594
56.125 0.8175
56.15 0.7776
56.175 0.7421
56.2 0.7108
56.225 0.6843
56.25 0.6583
56.275 0.6268
56.3 0.5892
56.325 0.5531
56.35 0.5239
56.375 0.5048
56.4 0.5013
56.425 0.5113
56.45 0.5336
56.475 0.5655
56.5 0.5997
56.525 0.6298
56.55 0.6565
56.575 0.6834
56.6 0.7134
56.625 0.7494
56.65 0.7874
56.675 0.8202
56.7 0.8425
56.725 0.8532
56.75 0.8535
56.775 0.8445
56.8 0.8274
56.825 0.8079
56.85 0.7932
56.875 0.7839
56.9 0.7758
56.925 0.7664
56.95 0.7608
56.975 0.7636
57 0.7736
57.025 0.787
57.05 0.7996
57.075 0.8076
57.1 0.8119
57.125 0.8129
57.15 0.8108
57.175 0.8099
57.2 0.811
57.225 0.8127
57.25 0.8193
57.275 0.8347
57.3 0.8607
57.325 0.8996
57.35 0.9425
57.375 0.9805
57.4 1.0116
57.425 1.0361
57.45 1.0562
57.475 1.0759
57.5 1.099
57.525 1.13
57.55 1.172
57.575 1.2245
57.6 1.2785
57.625 1.3299
57.65 1.3782
57.675 1.4233
57.7 1.4642
57.725 1.499
57.75 1.5249
57.775 1.5419
57.8 1.5505
57.825 1.5503
57.85 1.5415
57.875 1.526
57.9 1.5052
57.925 1.4785
57.95 1.4458
57.975 1.4059
58 1.3586
58.025 1.3031
58.05 1.2395
58.075 1.1704
58.1 1.0988
58.125 1.0265
58.15 0.9545
58.175 0.8829
58.2 0.8107
58.225 0.7395
58.25 0.6717
58.275 0.6069
58.3 0.541
58.325 0.474
58.35 0.4073
58.375 0.3429
58.4 0.2801
58.425 0.214
58.45 0.1412
58.475 0.0619
58.5 -0.0219
58.525 -0.1041
58.55 -0.1837
58.575 -0.2646
58.6 -0.3492
58.625 -0.4338
58.65 -0.5038
58.675 -0.5525
58.7 -0.5784
58.725 -0.5955
58.75 -0.6157
58.775 -0.6448
58.8 -0.6851
58.825 -0.7345
58.85 -0.7911
58.875 -0.8502
58.9 -0.909
58.925 -0.9692
58.95 -1.0303
58.975 -1.0837
59 -1.1248
59.025 -1.1427
59.05 -1.1318
59.075 -1.1003
59.1 -1.0592
59.125 -1.021
59.15 -0.9881
59.175 -0.9614
59.2 -0.9415
59.225 -0.9259
59.25 -0.9112
59.275 -0.8923
59.3 -0.8688
59.325 -0.8375
59.35 -0.8021
59.375 -0.7629
59.4 -0.7208
59.425 -0.6784
59.45 -0.6393
59.475 -0.5998
59.5 -0.5546
59.525 -0.5003
59.55 -0.4348
59.575 -0.3671
59.6 -0.3021
59.625 -0.2392
59.65 -0.1792
59.675 -0.1236
59.7 -0.0742
59.725 -0.0326
59.75 0.0014
59.775 0.0292
59.8 0.0513
59.825 0.0654
59.85 0.0701
59.875 0.0664
59.9 0.0584
59.925 0.0478
59.95 0.031
59.975 0.0059
60 -0.0258
60.025 -0.0604
60.05 -0.0995
60.075 -0.1454
60.1 -0.2004
60.125 -0.2618
60.15 -0.3252
60.175 -0.3889
60.2 -0.4494
60.225 -0.5102
60.25 -0.5741
60.275 -0.6371
60.3 -0.6983
60.325 -0.7584
60.35 -0.8175
60.375 -0.8778
60.4 -0.9399
60.425 -1.0073
60.45 -1.0764
60.475 -1.1428
60.5 -1.205
60.525 -1.266
60.55 -1.3285
60.575 -1.3851
60.6 -1.4267
60.625 -1.4575
60.65 -1.4879
60.675 -1.5199
60.7 -1.5457
60.725 -1.5642
60.75 -1.5807
60.775 -1.5962
60.8 -1.6143
60.825 -1.6361
60.85 -1.6651
60.875 -1.7005
60.9 -1.7357
60.925 -1.7662
60.95 -1.7998
60.975 -1.8406
61 -1.8898
61.025 -1.9428
61.05 -1.9981
61.075 -2.0541
61.1 -2.1078
61.125 -2.1489
61.15 -2.176
61.175 -2.1957
61.2 -2.2103
61.225 -2.2193
61.25 -2.2261
61.275 -2.232
61.3 -2.2346
61.325 -2.229
61.35 -2.2177
61.375 -2.2063
61.4 -2.1982
61.425 -2.1887
61.45 -2.1685
61.475 -2.1383
61.5 -2.0981
61.525 -2.0483
61.55 -1.9895
61.575 -1.9326
61.6 -1.8853
61.625 -1.8496
61.65 -1.8232
61.675 -1.8049
61.7 -1.7906
61.725 -1.7769
61.75 -1.7639
61.775 -1.7558
61.8 -1.7625
61.825 -1.7803
61.85 -1.7998
61.875 -1.8191
61.9 -1.8412
61.925 -1.8658
61.95 -1.8881
61.975 -1.8969
62 -1.8937
62.025 -1.8867
62.05 -1.8769
62.075 -1.8647
62.1 -1.8514
62.125 -1.8389
62.15 -1.825
62.175 -1.813
62.2 -1.8068
62.225 -1.8085
62.25 -1.8178
62.275 -1.8316
62.3 -1.846
62.325 -1.8601
62.35 -1.8674
62.375 -1.8664
62.4 -1.8589
62.425 -1.848
62.45 -1.8389
62.475 -1.8324
62.5 -1.824
62.525 -1.8101
62.55 -1.793
62.575 -1.7741
62.6 -1.7594
62.625 -1.7465
62.65 -1.7312
62.675 -1.7083
62.7 -1.6736
62.725 -1.6244
62.75 -1.5704
62.775 -1.5245
62.8 -1.4892
62.825 -1.464
62.85 -1.4449
62.875 -1.4272
62.9 -1.4088
62.925 -1.3933
62.95 -1.3825
62.975 -1.3747
63 -1.3704
63.025 -1.3671
63.05 -1.3543
63.075 -1.3354
63.1 -1.3255
63.125 -1.3247
63.15 -1.333
63.175 -1.3479
63.2 -1.3676
63.225 -1.388
63.25 -1.4099
63.275 -1.4293
63.3 -1.4447
63.325 -1.4603
63.35 -1.4823
63.375 -1.5103
63.4 -1.5444
63.425 -1.5822
63.45 -1.6213
63.475 -1.6582
63.5 -1.6978
63.525 -1.742
63.55 -1.7842
63.575 -1.825
63.6 -1.8735
63.625 -1.9251
63.65 -1.9746
63.675 -2.0208
63.7 -2.0711
63.725 -2.1264
63.75 -2.1867
63.775 -2.2486
63.8 -2.3057
63.825 -2.3544
63.85 -2.3932
63.875 -2.4212
63.9 -2.4403
63.925 -2.4459
63.95 -2.44
63.975 -2.4322
64 -2.4251
64.025 -2.4202
64.05 -2.418
64.075 -2.4133
64.1 -2.3874
64.125 -2.3305
64.15 -2.2602
64.175 -2.1914
64.2 -2.1279
64.225 -2.0706
64.25 -2.0176
64.275 -1.969
64.3 -1.9235
64.325 -1.8784
64.35 -1.8352
64.375 -1.792
64.4 -1.7495
64.425 -1.704
64.45 -1.6519
64.475 -1.597
64.5 -1.5464
64.525 -1.4998
64.55 -1.456
64.575 -1.4152
64.6 -1.374
64.625 -1.334
64.65 -1.2899
64.675 -1.2399
64.7 -1.1928
64.725 -1.1588
64.75 -1.1388
64.775 -1.1335
64.8 -1.14
64.825 -1.1541
64.85 -1.1695
64.875 -1.1849
64.9 -1.2002
64.925 -1.2139
64.95 -1.2259
64.975 -1.2367
65 -1.2489
65.025 -1.2598
65.05 -1.2731
65.075 -1.2891
65.1 -1.3013
65.125 -1.3103
65.15 -1.3158
65.175 -1.3172
65.2 -1.3118
65.225 -1.3023
65.25 -1.2917
65.275 -1.2811
65.3 -1.2675
65.325 -1.2492
65.35 -1.2272
65.375 -1.2057
65.4 -1.1873
65.425 -1.1751
65.45 -1.1704
65.475 -1.1711
65.5 -1.174
65.525 -1.1803
65.55 -1.1889
65.575 -1.1974
65.6 -1.2047
65.625 -1.2152
65.65 -1.2296
65.675 -1.2462
65.7 -1.2641
65.725 -1.2876
65.75 -1.3208
65.775 -1.3637
65.8 -1.4138
65.825 -1.467
65.85 -1.5179
65.875 -1.5646
65.9 -1.604
65.925 -1.6378
65.95 -1.6715
65.975 -1.7056
66 -1.7388
66.025 -1.7722
66.05 -1.8065
66.075 -1.8401
66.1 -1.8719
66.125 -1.9039
66.15 -1.9382
66.175 -1.9787
66.2 -2.0288
66.225 -2.0843
66.25 -2.138
66.275 -2.1886
66.3 -2.2377
66.325 -2.2853
66.35 -2.3308
66.375 -2.3737
66.4 -2.4117
66.425 -2.453
66.45 -2.5036
66.475 -2.5626
66.5 -2.6217
66.525 -2.6759
66.55 -2.7315
66.575 -2.7906
66.6 -2.8576
66.625 -2.934
66.65 -3.0174
66.675 -3.1019
66.7 -3.1843
66.725 -3.2659
66.75 -3.3367
66.775 -3.3942
66.8 -3.4329
66.825 -3.459
66.85 -3.4733
66.875 -3.4792
66.9 -3.4851
66.925 -3.4963
66.95 -3.5138
66.975 -3.5341
67 -3.5559
67.025 -3.5798
67.05 -3.6058
67.075 -3.6325
67.1 -3.6604
67.125 -3.6922
67.15 -3.7272
67.175 -3.7526
67.2 -3.7677
67.225 -3.7746
67.25 -3.776
67.275 -3.7768
67.3 -3.773
67.325 -3.7727
67.35 -3.79
67.375 -3.8282
67.4 -3.8685
67.425 -3.8968
67.45 -3.9054
67.475 -3.8923
67.5 -3.8578
67.525 -3.8062
67.55 -3.7464
67.575 -3.6815
67.6 -3.6189
67.625 -3.5639
67.65 -3.5183
67.675 -3.484
67.7 -3.465
67.725 -3.4569
67.75 -3.4493
67.775 -3.4366
67.8 -3.415
67.825 -3.3867
67.85 -3.3556
67.875 -3.3279
67.9 -3.2982
67.925 -3.2617
67.95 -3.2247
67.975 -3.1916
68 -3.1604
68.025 -3.1333
68.05 -3.1111
68.075 -3.0915
68.1 -3.0746
68.125 -3.0596
68.15 -3.0419
68.175 -3.0193
68.2 -2.99
68.225 -2.9506
68.25 -2.9026
68.275 -2.8589
68.3 -2.822
68.325 -2.7858
68.35 -2.7408
68.375 -2.6847
68.4 -2.6195
68.425 -2.5498
68.45 -2.4775
68.475 -2.4054
68.5 -2.3385
68.525 -2.2769
68.55 -2.2197
68.575 -2.1656
68.6 -2.1153
68.625 -2.0684
68.65 -2.0229
68.675 -1.979
68.7 -1.9378
68.725 -1.8991
68.75 -1.8621
68.775 -1.8286
68.8 -1.7998
68.825 -1.7757
68.85 -1.7555
68.875 -1.7402
68.9 -1.7293
68.925 -1.7229
68.95 -1.7208
68.975 -1.7229
69 -1.7297
69.025 -1.741
69.05 -1.756
69.075 -1.7737
69.1 -1.7946
69.125 -1.8182
69.15 -1.844
69.175 -1.8684
69.2 -1.8904
69.225 -1.9147
69.25 -1.9446
69.275 -1.9823
69.3 -2.0251
69.325 -2.0707
69.35 -2.1185
69.375 -2.1655
69.4 -2.2006
69.425 -2.2127
69.45 -2.202
69.475 -2.1701
69.5 -2.1239
69.525 -2.0728
69.55 -2.0214
69.575 -1.9698
69.6 -1.9119
69.625 -1.8437
69.65 -1.7688
69.675 -1.6916
69.7 -1.6106
69.725 -1.5256
69.75 -1.4399
69.775 -1.3567
69.8 -1.2786
69.825 -1.204
69.85 -1.1358
69.875 -1.0756
69.9 -1.012
69.925 -0.949
69.95 -0.8959
69.975 -0.8506
70 -0.8111
70.025 -0.7741
70.05 -0.7362
70.075 -0.696
70.1 -0.6492
70.125 -0.5998
70.15 -0.5504
70.175 -0.5037
70.2 -0.4594
70.225 -0.4186
70.25 -0.3827
70.275 -0.3515
70.3 -0.322
70.325 -0.2953
70.35 -0.2709
70.375 -0.2527
70.4 -0.2395
70.425 -0.2331
70.45 -0.2356
70.475 -0.2513
70.5 -0.2816
70.525 -0.3238
70.55 -0.3709
70.575 -0.4175
70.6 -0.4591
70.625 -0.4967
70.65 -0.533
70.675 -0.5582
70.7 -0.5577
70.725 -0.5304
70.75 -0.4888
70.775 -0.4342
70.8 -0.361
70.825 -0.2726
70.85 -0.1801
70.875 -0.0905
70.9 -0.0036
70.925 0.087
70.95 0.1805
70.975 0.2734
71 0.3629
71.025 0.4459
71.05 0.5194
71.075 0.585
71.1 0.6452
71.125 0.7026
71.15 0.7566
71.175 0.8077
71.2 0.8552
71.225 0.9011
71.25 0.945
71.275 0.9878
71.3 1.0288
71.325 1.0679
71.35 1.1032
71.375 1.1321
71.4 1.1556
71.425 1.1722
71.45 1.1816
71.475 1.1846
71.5 1.1822
71.525 1.1751
71.55 1.1637
71.575 1.1489
71.6 1.1389
71.625 1.1412
71.65 1.1541
71.675 1.1656
71.7 1.1684
71.725 1.1621
71.75 1.1476
71.775 1.1271
71.8 1.1018
71.825 1.0763
71.85 1.0496
71.875 1.019
71.9 0.9791
71.925 0.9263
71.95 0.8602
71.975 0.7879
72 0.7176
72.025 0.6534
72.05 0.5992
72.075 0.5561
72.1 0.5148
72.125 0.4737
72.15 0.4352
72.175 0.4001
72.2 0.3695
72.225 0.3429
72.25 0.3167
72.275 0.29
72.3 0.2633
72.325 0.2367
72.35 0.2085
72.375 0.1827
72.4 0.1695
72.425 0.1751
72.45 0.1943
72.475 0.2123
72.5 0.2208
72.525 0.2196
72.55 0.2125
72.575 0.2017
72.6 0.1899
72.625 0.1796
72.65 0.1681
72.675 0.1509
72.7 0.1272
72.725 0.0978
72.75 0.0638
72.775 0.0283
72.8 -0.0048
72.825 -0.0281
72.85 -0.0322
72.875 -0.0234
72.9 -0.0135
72.925 -0.0077
72.95 -0.0085
72.975 -0.0163
73 -0.031
73.025 -0.051
73.05 -0.0732
73.075 -0.0942
73.1 -0.1059
73.125 -0.1144
73.15 -0.1229
73.175 -0.1342
73.2 -0.1503
73.225 -0.1708
73.25 -0.194
73.275 -0.2154
73.3 -0.2288
73.325 -0.2333
73.35 -0.2294
73.375 -0.224
73.4 -0.2186
73.425 -0.2168
73.45 -0.2221
73.475 -0.237
73.5 -0.2563
73.525 -0.278
73.55 -0.3027
73.575 -0.3326
73.6 -0.3658
73.625 -0.4004
73.65 -0.4366
73.675 -0.4771
73.7 -0.5185
73.725 -0.5581
73.75 -0.5957
73.775 -0.6321
73.8 -0.6603
73.825 -0.6794
73.85 -0.6894
73.875 -0.6966
73.9 -0.7023
73.925 -0.6946
73.95 -0.6789
73.975 -0.664
74 -0.6546
74.025 -0.6481
74.05 -0.6444
74.075 -0.6428
74.1 -0.6405
74.125 -0.6337
74.15 -0.6162
74.175 -0.5937
74.2 -0.5717
74.225 -0.554
74.25 -0.5446
74.275 -0.5403
74.3 -0.5399
74.325 -0.5421
74.35 -0.5493
74.375 -0.5549
74.4 -0.5507
74.425 -0.5367
74.45 -0.5222
74.475 -0.5134
74.5 -0.5078
74.525 -0.5044
74.55 -0.5039
74.575 -0.5042
74.6 -0.5049
74.625 -0.5032
74.65 -0.4993
74.675 -0.4932
74.7 -0.4885
74.725 -0.4822
74.75 -0.4757
74.775 -0.4686
74.8 -0.4588
74.825 -0.4463
74.85 -0.4324
74.875 -0.4124
74.9 -0.3879
74.925 -0.3686
74.95 -0.358
74.975 -0.3534
75 -0.3531
75.025 -0.3557
75.05 -0.359
75.075 -0.3625
75.1 -0.3627
75.125 -0.3548
75.15 -0.3367
75.175 -0.3116
75.2 -0.2868
75.225 -0.268
75.25 -0.2594
75.275 -0.2634
75.3 -0.2745
75.325 -0.2847
75.35 -0.2895
75.375 -0.2916
75.4 -0.2913
75.425 -0.2881
75.45 -0.2841
75.475 -0.2823
75.5 -0.281
75.525 -0.2786
75.55 -0.2728
75.575 -0.261
75.6 -0.2401
75.625 -0.2089
75.65 -0.1687
75.675 -0.1266
75.7 -0.0871
75.725 -0.0524
75.75 -0.024
75.775 -0.0003
75.8 0.0253
75.825 0.0513
75.85 0.0728
75.875 0.0826
75.9 0.0822
75.925 0.0802
75.95 0.0821
75.975 0.0856
76 0.0879
76.025 0.0851
76.05 0.0735
76.075 0.0597
76.1 0.0573
76.125 0.0757
76.15 0.1104
76.175 0.1497
76.2 0.1898
76.225 0.2273
76.25 0.2633
76.275 0.2966
76.3 0.3252
76.325 0.3478
76.35 0.3655
76.375 0.3808
76.4 0.3945
76.425 0.4049
76.45 0.4115
76.475 0.4152
76.5 0.4142
76.525 0.4025
76.55 0.3763
76.575 0.34
76.6 0.301
76.625 0.2647
76.65 0.2326
76.675 0.201
76.7 0.1683
76.725 0.1388
76.75 0.1165
76.775 0.0966
76.8 0.0754
76.825 0.0502
76.85 0.0184
76.875 -0.0228
76.9 -0.0712
76.925 -0.1239
76.95 -0.1803
76.975 -0.2382
77 -0.3018
77.025 -0.3729
77.05 -0.4488
77.075 -0.5272
77.1 -0.6114
77.125 -0.7033
77.15 -0.7971
77.175 -0.8916
77.2 -0.9871
77.225 -1.0802
77.25 -1.1658
77.275 -1.2415
77.3 -1.3097
77.325 -1.3706
77.35 -1.4261
77.375 -1.4765
77.4 -1.5242
77.425 -1.5686
77.45 -1.6085
77.475 -1.6436
77.5 -1.6745
77.525 -1.7011
77.55 -1.7263
77.575 -1.7534
77.6 -1.7764
77.625 -1.7918
77.65 -1.7993
77.675 -1.8059
77.7 -1.8111
77.725 -1.8084
77.75 -1.7907
77.775 -1.7599
77.8 -1.7225
77.825 -1.6803
77.85 -1.6377
77.875 -1.5957
77.9 -1.5553
77.925 -1.5162
77.95 -1.4834
77.975 -1.4566
78 -1.4327
78.025 -1.4056
78.05 -1.3657
78.075 -1.3182
78.1 -1.2685
78.125 -1.2221
78.15 -1.183
78.175 -1.1592
78.2 -1.1508
78.225 -1.1473
78.25 -1.1475
78.275 -1.1549
78.3 -1.1702
78.325 -1.1915
78.35 -1.2145
78.375 -1.236
78.4 -1.2533
78.425 -1.263
78.45 -1.2619
78.475 -1.2545
78.5 -1.2478
78.525 -1.2459
78.55 -1.2518
78.575 -1.2658
78.6 -1.2878
78.625 -1.3188
78.65 -1.3523
78.675 -1.3796
78.7 -1.4001
78.725 -1.4135
78.75 -1.4189
78.775 -1.4202
78.8 -1.4153
78.825 -1.4094
78.85 -1.4077
78.875 -1.4077
78.9 -1.4064
78.925 -1.4027
78.95 -1.4041
78.975 -1.415
79 -1.4313
79.025 -1.4536
79.05 -1.4845
79.075 -1.519
79.1 -1.5486
79.125 -1.5694
79.15 -1.5776
79.175 -1.5721
79.2 -1.5594
79.225 -1.5409
79.25 -1.5173
79.275 -1.4874
79.3 -1.4571
79.325 -1.4338
79.35 -1.4208
79.375 -1.4164
79.4 -1.4192
79.425 -1.4271
79.45 -1.4408
79.475 -1.4602
79.5 -1.4844
79.525 -1.5121
79.55 -1.5361
79.575 -1.5556
79.6 -1.5641
79.625 -1.5566
79.65 -1.5413
79.675 -1.5273
79.7 -1.5197
79.725 -1.5176
79.75 -1.5174
79.775 -1.5144
79.8 -1.499
79.825 -1.4715
79.85 -1.433
79.875 -1.3834
79.9 -1.3255
79.925 -1.2695
79.95 -1.2211
79.975 -1.1808
80 -1.1442
80.025 -1.105
80.05 -1.0608
80.075 -1.011
80.1 -0.9557
80.125 -0.896
80.15 -0.8291
80.175 -0.7489
80.2 -0.66
80.225 -0.5709
80.25 -0.4865
80.275 -0.4083
80.3 -0.3417
80.325 -0.2883
80.35 -0.2485
80.375 -0.2226
80.4 -0.2132
80.425 -0.2193
80.45 -0.236
80.475 -0.2604
80.5 -0.289
80.525 -0.3153
80.55 -0.3394
80.575 -0.3623
80.6 -0.388
80.625 -0.4209
80.65 -0.4594
80.675 -0.5002
80.7 -0.5437
80.725 -0.5907
80.75 -0.6417
80.775 -0.6972
80.8 -0.7592
80.825 -0.8274
80.85 -0.8957
80.875 -0.9565
80.9 -1.0002
80.925 -1.0093
80.95 -0.9916
80.975 -0.9648
81 -0.9424
81.025 -0.9275
81.05 -0.9197
81.075 -0.9181
81.1 -0.9213
81.125 -0.9297
81.15 -0.9436
81.175 -0.9629
81.2 -0.9863
81.225 -1.0137
81.25 -1.0428
81.275 -1.0752
81.3 -1.1099
81.325 -1.142
81.35 -1.1718
81.375 -1.1933
81.4 -1.2094
81.425 -1.2233
81.45 -1.2353
81.475 -1.2477
81.5 -1.2606
81.525 -1.2746
81.55 -1.2903
81.575 -1.3105
81.6 -1.3359
81.625 -1.3629
81.65 -1.3924
81.675 -1.4228
81.7 -1.4525
81.725 -1.4782
81.75 -1.5011
81.775 -1.527
81.8 -1.5609
81.825 -1.6045
81.85 -1.6562
81.875 -1.7151
81.9 -1.774
81.925 -1.826
81.95 -1.8667
81.975 -1.8942
82 -1.9108
82.025 -1.9221
82.05 -1.9332
82.075 -1.9449
82.1 -1.9536
82.125 -1.9557
82.15 -1.9538
82.175 -1.9471
82.2 -1.9396
82.225 -1.9339
82.25 -1.9314
82.275 -1.929
82.3 -1.9233
82.325 -1.9132
82.35 -1.8993
82.375 -1.8858
82.4 -1.8741
82.425 -1.8613
82.45 -1.8326
82.475 -1.7843
82.5 -1.7281
82.525 -1.679
82.55 -1.6305
82.575 -1.5756
82.6 -1.5146
82.625 -1.4453
82.65 -1.3669
82.675 -1.2808
82.7 -1.1927
82.725 -1.1075
82.75 -1.0237
82.775 -0.9391
82.8 -0.8551
82.825 -0.772
82.85 -0.6951
82.875 -0.6247
82.9 -0.5625
82.925 -0.5089
82.95 -0.463
82.975 -0.4235
83 -0.3871
83.025 -0.3516
83.05 -0.3147
83.075 -0.2715
83.1 -0.2173
83.125 -0.159
83.15 -0.1011
83.175 -0.042
83.2 0.018
83.225 0.076
83.25 0.1295
83.275 0.1779
83.3 0.2223
83.325 0.2645
83.35 0.3042
83.375 0.3388
83.4 0.3666
83.425 0.3889
83.45 0.4084
83.475 0.4295
83.5 0.4518
83.525 0.4828
83.55 0.5219
83.575 0.5615
83.6 0.5974
83.625 0.6296
83.65 0.6565
83.675 0.6774
83.7 0.6909
83.725 0.696
83.75 0.6971
83.775 0.6966
83.8 0.698
83.825 0.6992
83.85 0.6951
83.875 0.6841
83.9 0.6705
83.925 0.6573
83.95 0.6446
83.975 0.6327
84 0.6246
84.025 0.6187
84.05 0.6154
84.075 0.6175
84.1 0.6242
84.125 0.6319
84.15 0.64
84.175 0.6474
84.2 0.6504
84.225 0.6515
84.25 0.6482
84.275 0.6388
84.3 0.6221
84.325 0.5985
84.35 0.5671
84.375 0.533
84.4 0.5034
84.425 0.4796
84.45 0.4617
84.475 0.4593
84.5 0.4694
84.525 0.4755
84.55 0.4929
84.575 0.5248
84.6 0.5592
84.625 0.5957
84.65 0.6366
84.675 0.6806
84.7 0.7268
84.725 0.778
84.75 0.8301
84.775 0.8751
84.8 0.9072
84.825 0.9253
84.85 0.9324
84.875 0.9316
84.9 0.9236
84.925 0.9129
84.95 0.9012
84.975 0.8875
85 0.8697
85.025 0.8461
85.05 0.8188
85.075 0.7876
85.1 0.753
85.125 0.716
85.15 0.6815
85.175 0.6562
85.2 0.6396
85.225 0.6366
85.25 0.6479
85.275 0.6595
85.3 0.6678
85.325 0.6744
85.35 0.6792
85.375 0.6817
85.4 0.68
85.425 0.6744
85.45 0.6652
85.475 0.6512
85.5 0.6335
85.525 0.6126
85.55 0.5893
85.575 0.5663
85.6 0.5447
85.625 0.528
85.65 0.5231
85.675 0.5221
85.7 0.5195
85.725 0.5177
85.75 0.5251
85.775 0.5479
85.8 0.5854
85.825 0.6341
85.85 0.6898
85.875 0.7512
85.9 0.8155
85.925 0.8807
85.95 0.9442
85.975 1.0037
86 1.0567
86.025 1.1051
86.05 1.1517
86.075 1.1957
86.1 1.2361
86.125 1.2713
86.15 1.3012
86.175 1.3265
86.2 1.347
86.225 1.3636
86.25 1.3778
86.275 1.3918
86.3 1.4115
86.325 1.4438
86.35 1.4848
86.375 1.5277
86.4 1.5685
86.425 1.6056
86.45 1.6382
86.475 1.6654
86.5 1.6873
86.525 1.7032
86.55 1.7156
86.575 1.7263
86.6 1.7334
86.625 1.7381
86.65 1.7388
86.675 1.735
86.7 1.7317
86.725 1.7286
86.75 1.722
86.775 1.7124
86.8 1.7024
86.825 1.6925
86.85 1.6815
86.875 1.6663
86.9 1.6458
86.925 1.6203
86.95 1.5911
86.975 1.5556
87 1.5121
87.025 1.4636
87.05 1.4186
87.075 1.3799
87.1 1.3448
87.125 1.3055
87.15 1.2579
87.175 1.2013
87.2 1.1339
87.225 1.0568
87.25 0.9724
87.275 0.8827
87.3 0.7859
87.325 0.6824
87.35 0.5758
87.375 0.4702
87.4 0.3699
87.425 0.2726
87.45 0.1753
87.475 0.0761
87.5 -0.0274
87.525 -0.1331
87.55 -0.2351
87.575 -0.3216
87.6 -0.3939
87.625 -0.4566
87.65 -0.5106
87.675 -0.5493
87.7 -0.5653
87.725 -0.5615
87.75 -0.548
87.775 -0.5308
87.8 -0.5133
87.825 -0.4927
87.85 -0.4626
87.875 -0.4272
87.9 -0.394
87.925 -0.3672
87.95 -0.3485
87.975 -0.3369
88 -0.3309
88.025 -0.3299
88.05 -0.3329
88.075 -0.337
88.1 -0.3382
88.125 -0.3374
88.15 -0.3328
88.175 -0.3243
88.2 -0.3159
88.225 -0.3086
88.25 -0.3043
88.275 -0.3054
88.3 -0.3103
88.325 -0.3192
88.35 -0.3327
88.375 -0.3478
88.4 -0.3562
88.425 -0.3542
88.45 -0.3523
88.475 -0.3544
88.5 -0.3595
88.525 -0.3664
88.55 -0.3718
88.575 -0.3742
88.6 -0.3735
88.625 -0.3746
88.65 -0.3822
88.675 -0.397
88.7 -0.4185
88.725 -0.4488
88.75 -0.4864
88.775 -0.5237
88.8 -0.551
88.825 -0.5569
88.85 -0.5426
88.875 -0.5238
88.9 -0.5132
88.925 -0.5185
88.95 -0.5411
88.975 -0.5768
89 -0.625
89.025 -0.6845
89.05 -0.7537
89.075 -0.833
89.1 -0.9201
89.125 -1.0129
89.15 -1.1076
89.175 -1.1917
89.2 -1.2551
89.225 -1.3064
89.25 -1.3553
89.275 -1.4066
89.3 -1.4578
89.325 -1.5056
89.35 -1.553
89.375 -1.6029
89.4 -1.6572
89.425 -1.7175
89.45 -1.7802
89.475 -1.837
89.5 -1.8765
89.525 -1.9018
89.55 -1.9236
89.575 -1.9426
89.6 -1.9524
89.625 -1.9495
89.65 -1.9396
89.675 -1.9268
89.7 -1.9138
89.725 -1.9005
89.75 -1.884
89.775 -1.8668
89.8 -1.8525
89.825 -1.8415
89.85 -1.8364
89.875 -1.8319
89.9 -1.823
89.925 -1.7989
89.95 -1.7599
89.975 -1.7179
90 -1.6782
90.025 -1.6424
90.05 -1.61
90.075 -1.5809
90.1 -1.5565
90.125 -1.538
90.15 -1.5244
90.175 -1.515
90.2 -1.5058
90.225 -1.495
90.25 -1.4804
90.275 -1.4639
90.3 -1.4471
90.325 -1.4314
90.35 -1.4207
90.375 -1.4163
90.4 -1.4163
90.425 -1.4156
90.45 -1.4074
90.475 -1.3907
90.5 -1.3686
90.525 -1.3443
90.55 -1.3198
90.575 -1.2981
90.6 -1.2782
90.625 -1.2601
90.65 -1.2405
90.675 -1.2181
90.7 -1.197
90.725 -1.1763
90.75 -1.1535
90.775 -1.1256
90.8 -1.0939
90.825 -1.0629
90.85 -1.0334
90.875 -1.003
90.9 -0.9722
90.925 -0.943
90.95 -0.9176
90.975 -0.896
91 -0.8797
91.025 -0.8659
91.05 -0.8547
91.075 -0.8464
91.1 -0.8388
91.125 -0.8274
91.15 -0.8121
91.175 -0.7947
91.2 -0.7822
91.225 -0.7773
91.25 -0.7818
91.275 -0.8015
91.3 -0.8373
91.325 -0.8875
91.35 -0.9494
91.375 -1.0178
91.4 -1.0848
91.425 -1.1498
91.45 -1.2133
91.475 -1.2776
91.5 -1.3453
91.525 -1.4195
91.55 -1.4989
91.575 -1.5801
91.6 -1.6566
91.625 -1.7223
91.65 -1.7789
91.675 -1.836
91.7 -1.8981
91.725 -1.9608
91.75 -2.0164
91.775 -2.0604
91.8 -2.0904
91.825 -2.0988
91.85 -2.0874
91.875 -2.0676
91.9 -2.044
91.925 -2.0212
91.95 -2.003
91.975 -1.9892
92 -1.9766
92.025 -1.9592
92.05 -1.9384
92.075 -1.9178
92.1 -1.9028
92.125 -1.8982
92.15 -1.9038
92.175 -1.9113
92.2 -1.9132
92.225 -1.9079
92.25 -1.8938
92.275 -1.8743
92.3 -1.855
92.325 -1.8389
92.35 -1.8247
92.375 -1.8081
92.4 -1.7846
92.425 -1.7502
92.45 -1.7067
92.475 -1.6554
92.5 -1.6022
92.525 -1.5501
92.55 -1.4979
92.575 -1.4428
92.6 -1.3861
92.625 -1.333
92.65 -1.2865
92.675 -1.2461
92.7 -1.2119
92.725 -1.1848
92.75 -1.162
92.775 -1.1432
92.8 -1.1287
92.825 -1.1189
92.85 -1.1139
92.875 -1.1114
92.9 -1.1107
92.925 -1.11
92.95 -1.1038
92.975 -1.09
93 -1.0736
93.025 -1.056
93.05 -1.035
93.075 -1.0091
93.1 -0.9763
93.125 -0.9372
93.15 -0.8975
93.175 -0.8591
93.2 -0.823
93.225 -0.7905
93.25 -0.7616
93.275 -0.7374
93.3 -0.7162
93.325 -0.6975
93.35 -0.6798
93.375 -0.664
93.4 -0.6484
93.425 -0.6297
93.45 -0.6048
93.475 -0.5757
93.5 -0.5449
93.525 -0.5144
93.55 -0.4846
93.575 -0.4554
93.6 -0.4278
93.625 -0.4044
93.65 -0.3857
93.675 -0.3723
93.7 -0.3645
93.725 -0.3629
93.75 -0.3643
93.775 -0.3677
93.8 -0.3725
93.825 -0.377
93.85 -0.3881
93.875 -0.4144
93.9 -0.4495
93.925 -0.4879
93.95 -0.5292
93.975 -0.573
94 -0.6195
94.025 -0.666
94.05 -0.7097
94.075 -0.7508
94.1 -0.7916
94.125 -0.8317
94.15 -0.8699
94.175 -0.9051
94.2 -0.9341
94.225 -0.9513
94.25 -0.9567
94.275 -0.9562
94.3 -0.9543
94.325 -0.9523
94.35 -0.9528
94.375 -0.9547
94.4 -0.9564
94.425 -0.9537
94.45 -0.9452
94.475 -0.9287
94.5 -0.8966
94.525 -0.8514
94.55 -0.8073
94.575 -0.7663
94.6 -0.7273
94.625 -0.6921
94.65 -0.6633
94.675 -0.6391
94.7 -0.6191
94.725 -0.6055
94.75 -0.5988
94.775 -0.5987
94.8 -0.6066
94.825 -0.623
94.85 -0.6443
94.875 -0.6662
94.9 -0.6855
94.925 -0.7013
94.95 -0.7147
94.975 -0.7222
95 -0.7227
95.025 -0.7187
95.05 -0.7111
95.075 -0.6934
95.1 -0.6694
95.125 -0.6457
95.15 -0.6276
95.175 -0.6163
95.2 -0.6091
95.225 -0.6055
95.25 -0.6025
95.275 -0.5988
95.3 -0.5914
95.325 -0.5803
95.35 -0.5662
95.375 -0.5516
95.4 -0.5377
95.425 -0.5244
95.45 -0.5081
95.475 -0.4875
95.5 -0.4614
95.525 -0.4297
95.55 -0.3941
95.575 -0.3551
95.6 -0.3137
95.625 -0.2716
95.65 -0.2307
95.675 -0.1929
95.7 -0.159
95.725 -0.1285
95.75 -0.1012
95.775 -0.0741
95.8 -0.0469
95.825 -0.0194
95.85 0.0109
95.875 0.045
95.9 0.0807
95.925 0.1168
95.95 0.1586
95.975 0.2108
96 0.2686
96.025 0.3257
96.05 0.3763
96.075 0.4182
96.1 0.452
96.125 0.4776
96.15 0.4948
96.175 0.5044
96.2 0.5058
96.225 0.5001
96.25 0.4864
96.275 0.4644
96.3 0.4336
96.325 0.3938
96.35 0.3486
96.375 0.2994
96.4 0.2518
96.425 0.2082
96.45 0.1788
96.475 0.1667
96.5 0.1678
96.525 0.1754
96.55 0.1863
96.575 0.198
96.6 0.2142
96.625 0.2379
96.65 0.266
96.675 0.2941
96.7 0.3202
96.725 0.3458
96.75 0.3712
96.775 0.3942
96.8 0.4127
96.825 0.4281
96.85 0.4393
96.875 0.4451
96.9 0.4447
96.925 0.4368
96.95 0.4204
96.975 0.3958
97 0.3623
97.025 0.3195
97.05 0.2683
97.075 0.2086
97.1 0.1392
97.125 0.0618
97.15 -0.0197
97.175 -0.1043
97.2 -0.1932
97.225 -0.2837
97.25 -0.3722
97.275 -0.4551
97.3 -0.5319
97.325 -0.6018
97.35 -0.6621
97.375 -0.7017
97.4 -0.7226
97.425 -0.7288
97.45 -0.7293
97.475 -0.7254
97.5 -0.7109
97.525 -0.6886
97.55 -0.6623
97.575 -0.6353
97.6 -0.6099
97.625 -0.5915
97.65 -0.5788
97.675 -0.5664
97.7 -0.5493
97.725 -0.5278
97.75 -0.5055
97.775 -0.4823
97.8 -0.4596
97.825 -0.4408
97.85 -0.4281
97.875 -0.4205
97.9 -0.42
97.925 -0.4258
97.95 -0.4331
97.975 -0.4407
98 -0.4533
98.025 -0.4715
98.05 -0.4952
98.075 -0.5275
98.1 -0.5686
98.125 -0.6149
98.15 -0.6623
98.175 -0.7083
98.2 -0.7531
98.225 -0.7962
98.25 -0.8386
98.275 -0.8805
98.3 -0.9215
98.325 -0.9555
98.35 -0.9883
98.375 -1.0253
98.4 -1.0687
98.425 -1.1181
98.45 -1.1698
98.475 -1.2159
98.5 -1.2487
98.525 -1.2699
98.55 -1.2863
98.575 -1.3045
98.6 -1.3253
98.625 -1.3495
98.65 -1.3724
98.675 -1.3897
98.7 -1.4029
98.725 -1.414
98.75 -1.4223
98.775 -1.4251
98.8 -1.4252
98.825 -1.4255
98.85 -1.4292
98.875 -1.4364
98.9 -1.4457
98.925 -1.4537
98.95 -1.4576
98.975 -1.4594
99 -1.4581
99.025 -1.4571
99.05 -1.4556
99.075 -1.4543
99.1 -1.4521
99.125 -1.4469
99.15 -1.4414
99.175 -1.4372
99.2 -1.4366
99.225 -1.4426
99.25 -1.455
99.275 -1.4756
99.3 -1.5046
99.325 -1.5418
99.35 -1.5874
99.375 -1.6416
99.4 -1.6993
99.425 -1.7571
99.45 -1.8139
99.475 -1.8675
99.5 -1.918
99.525 -1.9633
99.55 -1.9989
99.575 -2.0202
99.6 -2.033
99.625 -2.0478
99.65 -2.0667
99.675 -2.0884
99.7 -2.1103
99.725 -2.1333
99.75 -2.1554
99.775 -2.1754
99.8 -2.1987
99.825 -2.2239
99.85 -2.248
99.875 -2.269
99.9 -2.2899
99.925 -2.3103
99.95 -2.3318
99.975 -2.3533
100 -2.3716
