# Supplementary material for: Uptake of N2O5 by aqueous aerosol unveiled using chemically accurate many-body potentials
Source: Nat Commun. 2022 Mar 10;13:1266. doi: 10.1038/s41467-022-28697-8 (PMC8913772; doi:10.1038/s41467-022-28697-8)
Supplement: Supplementary file 3 — Source Data [file 41467_2022_28697_MOESM3_ESM.zip › n2o5-uptake-data/Fig2/scattering/rep04run18/relcom_gds.dat]

0.025 12.0584
0.05 11.994
0.075 11.9296
0.1 11.8651
0.125 11.8007
0.15 11.7363
0.175 11.6718
0.2 11.6074
0.225 11.5429
0.25 11.4784
0.275 11.4139
0.3 11.3494
0.325 11.2849
0.35 11.2204
0.375 11.1559
0.4 11.0914
0.425 11.0269
0.45 10.9623
0.475 10.8977
0.5 10.8331
0.525 10.7684
0.55 10.7037
0.575 10.639
0.6 10.5743
0.625 10.5095
0.65 10.4447
0.675 10.3799
0.7 10.315
0.725 10.2501
0.75 10.1852
0.775 10.1203
0.8 10.0553
0.825 9.9903
0.85 9.9252
0.875 9.8601
0.9 9.795
0.925 9.7298
0.95 9.6646
0.975 9.5993
1 9.534
1.025 9.4687
1.05 9.4034
1.075 9.3379
1.1 9.2725
1.125 9.207
1.15 9.1414
1.175 9.0757
1.2 9.01
1.225 8.9442
1.25 8.8784
1.275 8.8125
1.3 8.7466
1.325 8.6806
1.35 8.6146
1.375 8.5486
1.4 8.4826
1.425 8.4165
1.45 8.3504
1.475 8.2843
1.5 8.2182
1.525 8.152
1.55 8.0858
1.575 8.0195
1.6 7.9531
1.625 7.8867
1.65 7.8202
1.675 7.7535
1.7 7.6868
1.725 7.62
1.75 7.5531
1.775 7.486
1.8 7.4186
1.825 7.3509
1.85 7.2827
1.875 7.2143
1.9 7.1455
1.925 7.0763
1.95 7.0067
1.975 6.9369
2 6.8668
2.025 6.7963
2.05 6.7255
2.075 6.6545
2.1 6.5835
2.125 6.5122
2.15 6.4405
2.175 6.3688
2.2 6.2969
2.225 6.2252
2.25 6.1533
2.275 6.0811
2.3 6.0087
2.325 5.936
2.35 5.863
2.375 5.7897
2.4 5.7161
2.425 5.6423
2.45 5.5682
2.475 5.4941
2.5 5.4198
2.525 5.345
2.55 5.2696
2.575 5.1931
2.6 5.1153
2.625 5.0362
2.65 4.9556
2.675 4.8744
2.7 4.7923
2.725 4.7095
2.75 4.6259
2.775 4.5409
2.8 4.4545
2.825 4.3662
2.85 4.2757
2.875 4.1826
2.9 4.0871
2.925 3.9891
2.95 3.8887
2.975 3.7859
3 3.6802
3.025 3.5712
3.05 3.4589
3.075 3.3432
3.1 3.2238
3.125 3.0999
3.15 2.972
3.175 2.8419
3.2 2.7103
3.225 2.581
3.25 2.4674
3.275 2.3871
3.3 2.3416
3.325 2.3144
3.35 2.2891
3.375 2.2607
3.4 2.2288
3.425 2.193
3.45 2.1522
3.475 2.1058
3.5 2.0525
3.525 1.9925
3.55 1.9256
3.575 1.8516
3.6 1.7721
3.625 1.6901
3.65 1.6131
3.675 1.548
3.7 1.4976
3.725 1.4615
3.75 1.4332
3.775 1.4052
3.8 1.3733
3.825 1.3357
3.85 1.291
3.875 1.2409
3.9 1.1899
3.925 1.1417
3.95 1.1005
3.975 1.066
4 1.043
4.025 1.036
4.05 1.0437
4.075 1.053
4.1 1.0612
4.125 1.0658
4.15 1.0646
4.175 1.0586
4.2 1.0484
4.225 1.0348
4.25 1.016
4.275 0.9913
4.3 0.9598
4.325 0.9216
4.35 0.876
4.375 0.823
4.4 0.7639
4.425 0.7011
4.45 0.6413
4.475 0.5879
4.5 0.5347
4.525 0.4781
4.55 0.4164
4.575 0.3518
4.6 0.2882
4.625 0.2326
4.65 0.1879
4.675 0.1535
4.7 0.1378
4.725 0.1488
4.75 0.1738
4.775 0.2182
4.8 0.2732
4.825 0.3342
4.85 0.3953
4.875 0.4528
4.9 0.5049
4.925 0.5516
4.95 0.5956
4.975 0.6398
5 0.6884
5.025 0.7395
5.05 0.7916
5.075 0.8422
5.1 0.8893
5.125 0.9338
5.15 0.9777
5.175 1.0239
5.2 1.0757
5.225 1.1371
5.25 1.2015
5.275 1.2648
5.3 1.3247
5.325 1.3813
5.35 1.4347
5.375 1.4852
5.4 1.5325
5.425 1.5745
5.45 1.6114
5.475 1.6438
5.5 1.6721
5.525 1.6968
5.55 1.719
5.575 1.739
5.6 1.7562
5.625 1.7694
5.65 1.7794
5.675 1.7858
5.7 1.7884
5.725 1.7873
5.75 1.7822
5.775 1.7732
5.8 1.7596
5.825 1.7426
5.85 1.7215
5.875 1.6981
5.9 1.6724
5.925 1.644
5.95 1.6122
5.975 1.577
6 1.5384
6.025 1.4971
6.05 1.4536
6.075 1.4078
6.1 1.3593
6.125 1.3073
6.15 1.2521
6.175 1.1942
6.2 1.1353
6.225 1.0778
6.25 1.0296
6.275 0.9996
6.3 0.9898
6.325 0.989
6.35 0.9903
6.375 0.9906
6.4 0.9876
6.425 0.9804
6.45 0.9691
6.475 0.9537
6.5 0.9349
6.525 0.9137
6.55 0.8906
6.575 0.8642
6.6 0.8337
6.625 0.7976
6.65 0.757
6.675 0.7107
6.7 0.6567
6.725 0.6017
6.75 0.554
6.775 0.5114
6.8 0.4723
6.825 0.4364
6.85 0.4011
6.875 0.3635
6.9 0.3254
6.925 0.2863
6.95 0.2532
6.975 0.2268
7 0.209
7.025 0.2005
7.05 0.1993
7.075 0.204
7.1 0.2188
7.125 0.2496
7.15 0.2993
7.175 0.3546
7.2 0.4068
7.225 0.4544
7.25 0.4951
7.275 0.5347
7.3 0.5773
7.325 0.6246
7.35 0.6759
7.375 0.7302
7.4 0.7883
7.425 0.8485
7.45 0.9132
7.475 0.9813
7.5 1.0519
7.525 1.1211
7.55 1.1845
7.575 1.2424
7.6 1.2942
7.625 1.3409
7.65 1.3862
7.675 1.4312
7.7 1.4751
7.725 1.5158
7.75 1.5515
7.775 1.5807
7.8 1.6028
7.825 1.6181
7.85 1.6259
7.875 1.6282
7.9 1.6274
7.925 1.6267
7.95 1.6272
7.975 1.6284
8 1.6278
8.025 1.6246
8.05 1.6184
8.075 1.6092
8.1 1.5975
8.125 1.5825
8.15 1.5676
8.175 1.554
8.2 1.5383
8.225 1.5179
8.25 1.4911
8.275 1.455
8.3 1.4105
8.325 1.3568
8.35 1.2947
8.375 1.2257
8.4 1.1534
8.425 1.0927
8.45 1.0511
8.475 1.0165
8.5 0.9824
8.525 0.9492
8.55 0.9167
8.575 0.883
8.6 0.8483
8.625 0.8146
8.65 0.7874
8.675 0.7724
8.7 0.7726
8.725 0.7761
8.75 0.7863
8.775 0.8041
8.8 0.827
8.825 0.8497
8.85 0.8667
8.875 0.8771
8.9 0.8845
8.925 0.889
8.95 0.8864
8.975 0.8773
9 0.8604
9.025 0.8363
9.05 0.8043
9.075 0.7639
9.1 0.7194
9.125 0.6737
9.15 0.6273
9.175 0.5793
9.2 0.5286
9.225 0.4715
9.25 0.4084
9.275 0.3438
9.3 0.283
9.325 0.2291
9.35 0.184
9.375 0.1434
9.4 0.1078
9.425 0.0711
9.45 0.0298
9.475 -0.0124
9.5 -0.0532
9.525 -0.0942
9.55 -0.1371
9.575 -0.1786
9.6 -0.2164
9.625 -0.2516
9.65 -0.2813
9.675 -0.2996
9.7 -0.3041
9.725 -0.2972
9.75 -0.2871
9.775 -0.2784
9.8 -0.2725
9.825 -0.2724
9.85 -0.2781
9.875 -0.2882
9.9 -0.2985
9.925 -0.3114
9.95 -0.3317
9.975 -0.3572
10 -0.3854
10.025 -0.4169
10.05 -0.4502
10.075 -0.4851
10.1 -0.5175
10.125 -0.5469
10.15 -0.5707
10.175 -0.5899
10.2 -0.6022
10.225 -0.6096
10.25 -0.61
10.275 -0.602
10.3 -0.5883
10.325 -0.5683
10.35 -0.5385
10.375 -0.493
10.4 -0.4381
10.425 -0.3781
10.45 -0.3182
10.475 -0.2618
10.5 -0.206
10.525 -0.1523
10.55 -0.1058
10.575 -0.068
10.6 -0.0408
10.625 -0.0217
10.65 -0.0049
10.675 0.0145
10.7 0.0374
10.725 0.0649
10.75 0.0927
10.775 0.1189
10.8 0.1414
10.825 0.1602
10.85 0.1719
10.875 0.1797
10.9 0.1899
10.925 0.2027
10.95 0.2154
10.975 0.2266
11 0.2377
11.025 0.2531
11.05 0.2854
11.075 0.3295
11.1 0.3737
11.125 0.4167
11.15 0.4556
11.175 0.4924
11.2 0.5386
11.225 0.5924
11.25 0.6516
11.275 0.7069
11.3 0.7584
11.325 0.8039
11.35 0.8413
11.375 0.8694
11.4 0.8885
11.425 0.9003
11.45 0.9052
11.475 0.9094
11.5 0.9153
11.525 0.9243
11.55 0.9355
11.575 0.9497
11.6 0.9628
11.625 0.9702
11.65 0.9671
11.675 0.9457
11.7 0.9067
11.725 0.8593
11.75 0.8108
11.775 0.7695
11.8 0.7362
11.825 0.711
11.85 0.6919
11.875 0.6819
11.9 0.6801
11.925 0.6863
11.95 0.6987
11.975 0.7147
12 0.7327
12.025 0.7507
12.05 0.7663
12.075 0.775
12.1 0.7756
12.125 0.77
12.15 0.7603
12.175 0.7484
12.2 0.7365
12.225 0.721
12.25 0.6995
12.275 0.6687
12.3 0.6331
12.325 0.595
12.35 0.5547
12.375 0.513
12.4 0.4738
12.425 0.4381
12.45 0.4035
12.475 0.3694
12.5 0.3323
12.525 0.2974
12.55 0.2674
12.575 0.2403
12.6 0.2172
12.625 0.1954
12.65 0.1751
12.675 0.1607
12.7 0.155
12.725 0.153
12.75 0.1505
12.775 0.1453
12.8 0.1383
12.825 0.1293
12.85 0.1173
12.875 0.1034
12.9 0.0883
12.925 0.0741
12.95 0.0626
12.975 0.0494
13 0.0298
13.025 0.0016
13.05 -0.0332
13.075 -0.0646
13.1 -0.0824
13.125 -0.0854
13.15 -0.0735
13.175 -0.0516
13.2 -0.0188
13.225 0.0244
13.25 0.0739
13.275 0.1321
13.3 0.199
13.325 0.2751
13.35 0.3594
13.375 0.4454
13.4 0.5302
13.425 0.617
13.45 0.7066
13.475 0.7916
13.5 0.869
13.525 0.9442
13.55 1.0196
13.575 1.0932
13.6 1.1653
13.625 1.2373
13.65 1.3078
13.675 1.3739
13.7 1.4369
13.725 1.4998
13.75 1.5621
13.775 1.6201
13.8 1.6759
13.825 1.7265
13.85 1.7689
13.875 1.8028
13.9 1.8297
13.925 1.8522
13.95 1.8757
13.975 1.9028
14 1.9318
14.025 1.9592
14.05 1.9839
14.075 2.0037
14.1 2.0176
14.125 2.0254
14.15 2.0285
14.175 2.0298
14.2 2.0303
14.225 2.0306
14.25 2.0316
14.275 2.0329
14.3 2.0329
14.325 2.0315
14.35 2.0288
14.375 2.0243
14.4 2.0169
14.425 2.0071
14.45 1.9942
14.475 1.9759
14.5 1.9509
14.525 1.9175
14.55 1.8732
14.575 1.8177
14.6 1.7528
14.625 1.684
14.65 1.6128
14.675 1.5372
14.7 1.4568
14.725 1.3761
14.75 1.3005
14.775 1.2357
14.8 1.1878
14.825 1.1514
14.85 1.122
14.875 1.1014
14.9 1.0918
14.925 1.0928
14.95 1.0978
14.975 1.1017
15 1.1018
15.025 1.0983
15.05 1.0931
15.075 1.0877
15.1 1.0807
15.125 1.074
15.15 1.0647
15.175 1.0527
15.2 1.0393
15.225 1.0244
15.25 1.0085
15.275 0.9956
15.3 0.9953
15.325 1.0148
15.35 1.0479
15.375 1.0802
15.4 1.1067
15.425 1.126
15.45 1.1364
15.475 1.1398
15.5 1.1399
15.525 1.1433
15.55 1.1538
15.575 1.167
15.6 1.1818
15.625 1.1993
15.65 1.2163
15.675 1.227
15.7 1.2303
15.725 1.231
15.75 1.24
15.775 1.2567
15.8 1.2754
15.825 1.2952
15.85 1.314
15.875 1.3301
15.9 1.3443
15.925 1.3558
15.95 1.3649
15.975 1.3739
16 1.381
16.025 1.3853
16.05 1.3887
16.075 1.3956
16.1 1.4099
16.125 1.4206
16.15 1.4247
16.175 1.4263
16.2 1.4254
16.225 1.4187
16.25 1.4049
16.275 1.3857
16.3 1.3619
16.325 1.3347
16.35 1.3069
16.375 1.2805
16.4 1.254
16.425 1.2251
16.45 1.1931
16.475 1.1555
16.5 1.111
16.525 1.0597
16.55 1.0025
16.575 0.9384
16.6 0.8684
16.625 0.7937
16.65 0.7164
16.675 0.6416
16.7 0.576
16.725 0.5307
16.75 0.504
16.775 0.4886
16.8 0.4772
16.825 0.4661
16.85 0.4556
16.875 0.4489
16.9 0.447
16.925 0.4501
16.95 0.4566
16.975 0.4631
17 0.4684
17.025 0.4713
17.05 0.4722
17.075 0.4741
17.1 0.4809
17.125 0.4974
17.15 0.5217
17.175 0.5489
17.2 0.573
17.225 0.5916
17.25 0.6055
17.275 0.614
17.3 0.6165
17.325 0.6122
17.35 0.6013
17.375 0.5843
17.4 0.5621
17.425 0.5359
17.45 0.5062
17.475 0.4738
17.5 0.4385
17.525 0.3997
17.55 0.3572
17.575 0.3106
17.6 0.2608
17.625 0.2107
17.65 0.1607
17.675 0.1152
17.7 0.0772
17.725 0.0479
17.75 0.0295
17.775 0.0238
17.8 0.0336
17.825 0.0548
17.85 0.08
17.875 0.1033
17.9 0.1247
17.925 0.1453
17.95 0.1644
17.975 0.1805
18 0.1921
18.025 0.2019
18.05 0.2134
18.075 0.228
18.1 0.2469
18.125 0.2731
18.15 0.3076
18.175 0.3495
18.2 0.3935
18.225 0.4353
18.25 0.475
18.275 0.521
18.3 0.5761
18.325 0.642
18.35 0.7168
18.375 0.7955
18.4 0.8751
18.425 0.9492
18.45 1.0152
18.475 1.073
18.5 1.1239
18.525 1.1698
18.55 1.2109
18.575 1.2476
18.6 1.2816
18.625 1.3139
18.65 1.3449
18.675 1.3772
18.7 1.4119
18.725 1.4458
18.75 1.4757
18.775 1.4993
18.8 1.5164
18.825 1.5291
18.85 1.5392
18.875 1.5496
18.9 1.5562
18.925 1.5567
18.95 1.55
18.975 1.537
19 1.5178
19.025 1.4931
19.05 1.4617
19.075 1.4247
19.1 1.3898
19.125 1.3625
19.15 1.3389
19.175 1.3168
19.2 1.2932
19.225 1.2685
19.25 1.2435
19.275 1.218
19.3 1.1902
19.325 1.1619
19.35 1.1345
19.375 1.1102
19.4 1.0854
19.425 1.0566
19.45 1.02
19.475 0.9747
19.5 0.9229
19.525 0.8654
19.55 0.805
19.575 0.7451
19.6 0.6839
19.625 0.6243
19.65 0.5666
19.675 0.5074
19.7 0.4459
19.725 0.3866
19.75 0.3333
19.775 0.2895
19.8 0.2557
19.825 0.2283
19.85 0.2085
19.875 0.1994
19.9 0.2086
19.925 0.2277
19.95 0.2464
19.975 0.2586
20 0.2592
20.025 0.2443
20.05 0.2167
20.075 0.1785
20.1 0.14
20.125 0.1029
20.15 0.0695
20.175 0.0401
20.2 0.0128
20.225 -0.0112
20.25 -0.03
20.275 -0.0383
20.3 -0.0341
20.325 -0.0208
20.35 0.0048
20.375 0.04
20.4 0.0829
20.425 0.129
20.45 0.1728
20.475 0.2113
20.5 0.2442
20.525 0.2707
20.55 0.295
20.575 0.3201
20.6 0.3435
20.625 0.3681
20.65 0.3948
20.675 0.4192
20.7 0.4442
20.725 0.479
20.75 0.5194
20.775 0.5633
20.8 0.6091
20.825 0.652
20.85 0.6939
20.875 0.7377
20.9 0.7871
20.925 0.8449
20.95 0.9127
20.975 0.9881
21 1.0627
21.025 1.1295
21.05 1.1843
21.075 1.2289
21.1 1.267
21.125 1.3005
21.15 1.3332
21.175 1.3622
21.2 1.3869
21.225 1.4051
21.25 1.4169
21.275 1.4232
21.3 1.4288
21.325 1.4321
21.35 1.4361
21.375 1.4454
21.4 1.4565
21.425 1.4671
21.45 1.4734
21.475 1.4736
21.5 1.4689
21.525 1.4619
21.55 1.4579
21.575 1.4548
21.6 1.4488
21.625 1.4376
21.65 1.4205
21.675 1.3995
21.7 1.3783
21.725 1.358
21.75 1.3377
21.775 1.3216
21.8 1.3098
21.825 1.3038
21.85 1.307
21.875 1.3191
21.9 1.3403
21.925 1.3729
21.95 1.4136
21.975 1.4565
22 1.4977
22.025 1.5348
22.05 1.5653
22.075 1.588
22.1 1.6058
22.125 1.6217
22.15 1.6397
22.175 1.6592
22.2 1.6785
22.225 1.6955
22.25 1.7079
22.275 1.7216
22.3 1.7456
22.325 1.7805
22.35 1.8193
22.375 1.8586
22.4 1.8994
22.425 1.9439
22.45 1.9905
22.475 2.0362
22.5 2.0762
22.525 2.1076
22.55 2.1302
22.575 2.144
22.6 2.1499
22.625 2.1473
22.65 2.1365
22.675 2.1181
22.7 2.0924
22.725 2.0594
22.75 2.0225
22.775 1.9837
22.8 1.9484
22.825 1.9193
22.85 1.8904
22.875 1.855
22.9 1.8134
22.925 1.7641
22.95 1.7054
22.975 1.6419
23 1.5776
23.025 1.5187
23.05 1.4722
23.075 1.446
23.1 1.4369
23.125 1.4365
23.15 1.4405
23.175 1.4472
23.2 1.4584
23.225 1.4722
23.25 1.4898
23.275 1.5087
23.3 1.5313
23.325 1.5583
23.35 1.5884
23.375 1.6202
23.4 1.6536
23.425 1.6867
23.45 1.7168
23.475 1.7421
23.5 1.7617
23.525 1.772
23.55 1.7725
23.575 1.7665
23.6 1.7557
23.625 1.744
23.65 1.7315
23.675 1.7168
23.7 1.6964
23.725 1.6697
23.75 1.6372
23.775 1.598
23.8 1.5531
23.825 1.505
23.85 1.4542
23.875 1.4015
23.9 1.3505
23.925 1.3016
23.95 1.2487
23.975 1.1895
24 1.1256
24.025 1.0576
24.05 0.9845
24.075 0.91
24.1 0.8476
24.125 0.8173
24.15 0.8187
24.175 0.8374
24.2 0.8587
24.225 0.8773
24.25 0.8902
24.275 0.8992
24.3 0.9041
24.325 0.9118
24.35 0.9207
24.375 0.9244
24.4 0.9222
24.425 0.9164
24.45 0.9081
24.475 0.8984
24.5 0.8858
24.525 0.8693
24.55 0.8474
24.575 0.8204
24.6 0.7873
24.625 0.7471
24.65 0.7051
24.675 0.6617
24.7 0.6183
24.725 0.5786
24.75 0.5411
24.775 0.5037
24.8 0.4662
24.825 0.4286
24.85 0.3953
24.875 0.3598
24.9 0.3202
24.925 0.2706
24.95 0.2151
24.975 0.1562
25 0.0978
25.025 0.0397
25.05 -0.016
25.075 -0.0643
25.1 -0.1015
25.125 -0.1323
25.15 -0.1583
25.175 -0.179
25.2 -0.19
25.225 -0.183
25.25 -0.1633
25.275 -0.134
25.3 -0.1009
25.325 -0.0628
25.35 -0.021
25.375 0.0216
25.4 0.0628
25.425 0.1038
25.45 0.1467
25.475 0.1907
25.5 0.2332
25.525 0.27
25.55 0.2976
25.575 0.3177
25.6 0.3296
25.625 0.3323
25.65 0.3265
25.675 0.3148
25.7 0.2998
25.725 0.285
25.75 0.2764
25.775 0.2818
25.8 0.2955
25.825 0.3105
25.85 0.3211
25.875 0.3234
25.9 0.3185
25.925 0.3056
25.95 0.2841
25.975 0.255
26 0.2162
26.025 0.1716
26.05 0.1236
26.075 0.0724
26.1 0.0228
26.125 -0.0263
26.15 -0.0752
26.175 -0.1199
26.2 -0.1587
26.225 -0.1983
26.25 -0.2433
26.275 -0.2925
26.3 -0.3451
26.325 -0.3925
26.35 -0.4269
26.375 -0.4483
26.4 -0.4577
26.425 -0.4557
26.45 -0.4434
26.475 -0.4249
26.5 -0.4023
26.525 -0.3776
26.55 -0.3511
26.575 -0.328
26.6 -0.3087
26.625 -0.2906
26.65 -0.2691
26.675 -0.2447
26.7 -0.2222
26.725 -0.1992
26.75 -0.17
26.775 -0.1387
26.8 -0.1123
26.825 -0.0921
26.85 -0.0819
26.875 -0.0819
26.9 -0.0898
26.925 -0.1033
26.95 -0.1219
26.975 -0.1445
27 -0.1724
27.025 -0.2063
27.05 -0.2448
27.075 -0.2783
27.1 -0.3003
27.125 -0.316
27.15 -0.3351
27.175 -0.3546
27.2 -0.364
27.225 -0.3561
27.25 -0.3358
27.275 -0.3122
27.3 -0.2918
27.325 -0.276
27.35 -0.2606
27.375 -0.2398
27.4 -0.2083
27.425 -0.1671
27.45 -0.1206
27.475 -0.0707
27.5 -0.0232
27.525 0.0201
27.55 0.0567
27.575 0.086
27.6 0.1045
27.625 0.1096
27.65 0.101
27.675 0.0803
27.7 0.0537
27.725 0.031
27.75 0.0181
27.775 0.0126
27.8 0.0098
27.825 0.0075
27.85 0.0048
27.875 0.0018
27.9 -0.0025
27.925 -0.0113
27.95 -0.0264
27.975 -0.0438
28 -0.0662
28.025 -0.0916
28.05 -0.1205
28.075 -0.1519
28.1 -0.1836
28.125 -0.2041
28.15 -0.2075
28.175 -0.1957
28.2 -0.1774
28.225 -0.1581
28.25 -0.1373
28.275 -0.1143
28.3 -0.0928
28.325 -0.0753
28.35 -0.0588
28.375 -0.0429
28.4 -0.0272
28.425 -0.0118
28.45 0.0035
28.475 0.0202
28.5 0.0411
28.525 0.068
28.55 0.1036
28.575 0.1406
28.6 0.1732
28.625 0.2001
28.65 0.2236
28.675 0.2438
28.7 0.2618
28.725 0.2759
28.75 0.2876
28.775 0.3002
28.8 0.3193
28.825 0.3432
28.85 0.3693
28.875 0.3961
28.9 0.4212
28.925 0.4421
28.95 0.4581
28.975 0.4699
29 0.4807
29.025 0.4892
29.05 0.4908
29.075 0.4855
29.1 0.4729
29.125 0.4542
29.15 0.432
29.175 0.4126
29.2 0.4057
29.225 0.4159
29.25 0.4343
29.275 0.4522
29.3 0.4657
29.325 0.4724
29.35 0.4735
29.375 0.4669
29.4 0.452
29.425 0.4343
29.45 0.4196
29.475 0.4103
29.5 0.416
29.525 0.4372
29.55 0.4638
29.575 0.4861
29.6 0.5022
29.625 0.5143
29.65 0.5252
29.675 0.5405
29.7 0.5616
29.725 0.5904
29.75 0.6246
29.775 0.6589
29.8 0.6888
29.825 0.7111
29.85 0.7264
29.875 0.7329
29.9 0.73
29.925 0.7181
29.95 0.6967
29.975 0.6678
30 0.6326
30.025 0.5946
30.05 0.5598
30.075 0.5246
30.1 0.4855
30.125 0.4402
30.15 0.3875
30.175 0.3278
30.2 0.2607
30.225 0.1867
30.25 0.1078
30.275 0.0254
30.3 -0.0593
30.325 -0.1459
30.35 -0.2312
30.375 -0.3152
30.4 -0.3962
30.425 -0.465
30.45 -0.5167
30.475 -0.5552
30.5 -0.5917
30.525 -0.6286
30.55 -0.6658
30.575 -0.7026
30.6 -0.7423
30.625 -0.786
30.65 -0.8315
30.675 -0.8778
30.7 -0.9281
30.725 -0.981
30.75 -1.0354
30.775 -1.0912
30.8 -1.1449
30.825 -1.1903
30.85 -1.2235
30.875 -1.239
30.9 -1.2408
30.925 -1.2383
30.95 -1.2392
30.975 -1.2499
31 -1.2728
31.025 -1.3064
31.05 -1.3468
31.075 -1.3907
31.1 -1.4344
31.125 -1.4696
31.15 -1.4833
31.175 -1.472
31.2 -1.4392
31.225 -1.3928
31.25 -1.3413
31.275 -1.2881
31.3 -1.2358
31.325 -1.1884
31.35 -1.1454
31.375 -1.1053
31.4 -1.0674
31.425 -1.0349
31.45 -1.0047
31.475 -0.9699
31.5 -0.9295
31.525 -0.885
31.55 -0.8357
31.575 -0.783
31.6 -0.729
31.625 -0.6785
31.65 -0.6319
31.675 -0.5859
31.7 -0.5425
31.725 -0.5015
31.75 -0.466
31.775 -0.4372
31.8 -0.4148
31.825 -0.3994
31.85 -0.3922
31.875 -0.3945
31.9 -0.4062
31.925 -0.4244
31.95 -0.4453
31.975 -0.4664
32 -0.4894
32.025 -0.5164
32.05 -0.5466
32.075 -0.5777
32.1 -0.6056
32.125 -0.6259
32.15 -0.6342
32.175 -0.6302
32.2 -0.6186
32.225 -0.6081
32.25 -0.6025
32.275 -0.6026
32.3 -0.6085
32.325 -0.6207
32.35 -0.639
32.375 -0.6634
32.4 -0.6947
32.425 -0.7326
32.45 -0.7739
32.475 -0.8167
32.5 -0.8556
32.525 -0.8852
32.55 -0.9006
32.575 -0.9011
32.6 -0.8884
32.625 -0.8677
32.65 -0.846
32.675 -0.8217
32.7 -0.7998
32.725 -0.7814
32.75 -0.7675
32.775 -0.7589
32.8 -0.7522
32.825 -0.7451
32.85 -0.7404
32.875 -0.734
32.9 -0.7228
32.925 -0.7088
32.95 -0.6924
32.975 -0.6739
33 -0.6561
33.025 -0.64
33.05 -0.6257
33.075 -0.6145
33.1 -0.6076
33.125 -0.6044
33.15 -0.605
33.175 -0.6115
33.2 -0.6237
33.225 -0.6427
33.25 -0.6675
33.275 -0.6962
33.3 -0.7314
33.325 -0.7751
33.35 -0.8161
33.375 -0.843
33.4 -0.8426
33.425 -0.8163
33.45 -0.7797
33.475 -0.7457
33.5 -0.7181
33.525 -0.6936
33.55 -0.6709
33.575 -0.6478
33.6 -0.622
33.625 -0.5926
33.65 -0.565
33.675 -0.5435
33.7 -0.5305
33.725 -0.5244
33.75 -0.5178
33.775 -0.5067
33.8 -0.4932
33.825 -0.482
33.85 -0.4748
33.875 -0.471
33.9 -0.4725
33.925 -0.4822
33.95 -0.5008
33.975 -0.5264
34 -0.5598
34.025 -0.6001
34.05 -0.644
34.075 -0.6879
34.1 -0.7283
34.125 -0.7622
34.15 -0.7912
34.175 -0.8215
34.2 -0.8549
34.225 -0.8915
34.25 -0.9314
34.275 -0.975
34.3 -1.021
34.325 -1.0665
34.35 -1.1082
34.375 -1.1449
34.4 -1.176
34.425 -1.1965
34.45 -1.2098
34.475 -1.2183
34.5 -1.2186
34.525 -1.206
34.55 -1.1845
34.575 -1.1598
34.6 -1.1324
34.625 -1.1031
34.65 -1.0747
34.675 -1.0481
34.7 -1.0255
34.725 -1.0073
34.75 -0.9955
34.775 -0.9888
34.8 -0.984
34.825 -0.981
34.85 -0.9751
34.875 -0.9637
34.9 -0.9457
34.925 -0.9272
34.95 -0.9123
34.975 -0.9003
35 -0.8899
35.025 -0.8812
35.05 -0.876
35.075 -0.8709
35.1 -0.8663
35.125 -0.8629
35.15 -0.8603
35.175 -0.856
35.2 -0.8443
35.225 -0.8094
35.25 -0.7577
35.275 -0.7077
35.3 -0.6641
35.325 -0.6238
35.35 -0.5827
35.375 -0.5424
35.4 -0.5018
35.425 -0.466
35.45 -0.4381
35.475 -0.4169
35.5 -0.406
35.525 -0.4051
35.55 -0.4104
35.575 -0.4103
35.6 -0.3912
35.625 -0.3649
35.65 -0.3425
35.675 -0.3263
35.7 -0.3181
35.725 -0.3156
35.75 -0.3174
35.775 -0.3224
35.8 -0.3299
35.825 -0.3358
35.85 -0.3354
35.875 -0.3272
35.9 -0.3088
35.925 -0.2782
35.95 -0.2377
35.975 -0.1939
36 -0.1513
36.025 -0.1111
36.05 -0.0732
36.075 -0.0375
36.1 -0.0059
36.125 0.0238
36.15 0.0567
36.175 0.0884
36.2 0.1151
36.225 0.1325
36.25 0.1425
36.275 0.1436
36.3 0.1356
36.325 0.1225
36.35 0.1071
36.375 0.0951
36.4 0.0821
36.425 0.074
36.45 0.067
36.475 0.0567
36.5 0.0434
36.525 0.0328
36.55 0.0316
36.575 0.0393
36.6 0.0501
36.625 0.0646
36.65 0.0846
36.675 0.1121
36.7 0.1373
36.725 0.1545
36.75 0.1625
36.775 0.1644
36.8 0.1597
36.825 0.148
36.85 0.1278
36.875 0.0971
36.9 0.0533
36.925 -0.001
36.95 -0.0558
36.975 -0.0912
37 -0.1032
37.025 -0.1069
37.05 -0.1051
37.075 -0.101
37.1 -0.0946
37.125 -0.0822
37.15 -0.0627
37.175 -0.0377
37.2 -0.0117
37.225 0.0123
37.25 0.0341
37.275 0.0545
37.3 0.0728
37.325 0.0889
37.35 0.1042
37.375 0.1151
37.4 0.1246
37.425 0.1355
37.45 0.1542
37.475 0.1797
37.5 0.2056
37.525 0.2309
37.55 0.2554
37.575 0.2831
37.6 0.3138
37.625 0.3426
37.65 0.3659
37.675 0.3827
37.7 0.3937
37.725 0.4006
37.75 0.4041
37.775 0.4044
37.8 0.4036
37.825 0.4013
37.85 0.399
37.875 0.3955
37.9 0.3901
37.925 0.3766
37.95 0.357
37.975 0.3387
38 0.325
38.025 0.3105
38.05 0.2988
38.075 0.2983
38.1 0.3252
38.125 0.3822
38.15 0.4561
38.175 0.5331
38.2 0.6093
38.225 0.6833
38.25 0.7501
38.275 0.8063
38.3 0.8512
38.325 0.8845
38.35 0.9072
38.375 0.9221
38.4 0.9352
38.425 0.9541
38.45 0.9808
38.475 1.0051
38.5 1.0243
38.525 1.0405
38.55 1.0605
38.575 1.0879
38.6 1.1187
38.625 1.158
38.65 1.2076
38.675 1.2596
38.7 1.3073
38.725 1.3528
38.75 1.4045
38.775 1.462
38.8 1.5203
38.825 1.5753
38.85 1.6235
38.875 1.6632
38.9 1.6959
38.925 1.7219
38.95 1.7417
38.975 1.7551
39 1.7616
39.025 1.7633
39.05 1.7596
39.075 1.7524
39.1 1.7426
39.125 1.73
39.15 1.713
39.175 1.6868
39.2 1.6507
39.225 1.6058
39.25 1.5527
39.275 1.4904
39.3 1.4199
39.325 1.3411
39.35 1.2543
39.375 1.1601
39.4 1.062
39.425 0.9714
39.45 0.9031
39.475 0.8748
39.5 0.88
39.525 0.9063
39.55 0.9536
39.575 1.0108
39.6 1.0673
39.625 1.1181
39.65 1.1601
39.675 1.1935
39.7 1.2175
39.725 1.2339
39.75 1.2454
39.775 1.2539
39.8 1.2616
39.825 1.2705
39.85 1.28
39.875 1.2958
39.9 1.3212
39.925 1.3479
39.95 1.3685
39.975 1.3803
40 1.3819
40.025 1.3759
40.05 1.3666
40.075 1.3554
40.1 1.3433
40.125 1.3316
40.15 1.3268
40.175 1.3291
40.2 1.3375
40.225 1.3492
40.25 1.3605
40.275 1.3756
40.3 1.4046
40.325 1.4468
40.35 1.4973
40.375 1.5528
40.4 1.6084
40.425 1.6624
40.45 1.7105
40.475 1.7522
40.5 1.789
40.525 1.8198
40.55 1.8447
40.575 1.8623
40.6 1.8702
40.625 1.8727
40.65 1.8808
40.675 1.8986
40.7 1.9157
40.725 1.9274
40.75 1.9352
40.775 1.9446
40.8 1.9681
40.825 2.0062
40.85 2.0484
40.875 2.0842
40.9 2.1104
40.925 2.1273
40.95 2.138
40.975 2.1478
41 2.163
41.025 2.1787
41.05 2.1872
41.075 2.1893
41.1 2.1845
41.125 2.1758
41.15 2.1675
41.175 2.1623
41.2 2.1602
41.225 2.1595
41.25 2.1578
41.275 2.1523
41.3 2.1443
41.325 2.135
41.35 2.1218
41.375 2.1048
41.4 2.0884
41.425 2.0726
41.45 2.0548
41.475 2.0341
41.5 2.0105
41.525 1.9838
41.55 1.9583
41.575 1.9365
41.6 1.9154
41.625 1.8895
41.65 1.8567
41.675 1.8152
41.7 1.7636
41.725 1.7035
41.75 1.6372
41.775 1.5675
41.8 1.5008
41.825 1.4502
41.85 1.4269
41.875 1.4245
41.9 1.4309
41.925 1.4401
41.95 1.4538
41.975 1.4659
42 1.4773
42.025 1.4877
42.05 1.4932
42.075 1.4985
42.1 1.5019
42.125 1.5014
42.15 1.4966
42.175 1.488
42.2 1.475
42.225 1.4584
42.25 1.4431
42.275 1.4291
42.3 1.416
42.325 1.4049
42.35 1.3948
42.375 1.383
42.4 1.3674
42.425 1.3459
42.45 1.3167
42.475 1.2802
42.5 1.2356
42.525 1.1817
42.55 1.1195
42.575 1.0535
42.6 0.9935
42.625 0.9489
42.65 0.9196
42.675 0.9006
42.7 0.888
42.725 0.8808
42.75 0.8828
42.775 0.8916
42.8 0.9037
42.825 0.9164
42.85 0.9311
42.875 0.9466
42.9 0.9591
42.925 0.9676
42.95 0.9722
42.975 0.9751
43 0.9791
43.025 0.9876
43.05 0.9972
43.075 1.0026
43.1 1.0026
43.125 0.9951
43.15 0.9807
43.175 0.9599
43.2 0.9339
43.225 0.9041
43.25 0.8718
43.275 0.841
43.3 0.8118
43.325 0.7787
43.35 0.7403
43.375 0.6983
43.4 0.659
43.425 0.6298
43.45 0.6098
43.475 0.5931
43.5 0.5758
43.525 0.5595
43.55 0.5431
43.575 0.5199
43.6 0.4911
43.625 0.456
43.65 0.4153
43.675 0.373
43.7 0.3255
43.725 0.2701
43.75 0.21
43.775 0.1504
43.8 0.0902
43.825 0.0341
43.85 0.0002
43.875 0.0011
43.9 0.0335
43.925 0.081
43.95 0.1342
43.975 0.1906
44 0.2485
44.025 0.3024
44.05 0.3524
44.075 0.3988
44.1 0.44
44.125 0.4775
44.15 0.5101
44.175 0.5371
44.2 0.5581
44.225 0.5711
44.25 0.5769
44.275 0.5775
44.3 0.5769
44.325 0.5744
44.35 0.5662
44.375 0.5557
44.4 0.5482
44.425 0.5476
44.45 0.5621
44.475 0.591
44.5 0.6295
44.525 0.6699
44.55 0.7121
44.575 0.7552
44.6 0.795
44.625 0.8321
44.65 0.8676
44.675 0.9024
44.7 0.932
44.725 0.9593
44.75 0.9858
44.775 1.0119
44.8 1.0408
44.825 1.0752
44.85 1.1133
44.875 1.1504
44.9 1.1822
44.925 1.2076
44.95 1.2231
44.975 1.2264
45 1.218
45.025 1.1987
45.05 1.1735
45.075 1.1516
45.1 1.1388
45.125 1.1349
45.15 1.1335
45.175 1.1346
45.2 1.1398
45.225 1.1449
45.25 1.1439
45.275 1.1365
45.3 1.1203
45.325 1.0968
45.35 1.0692
45.375 1.0463
45.4 1.0349
45.425 1.0526
45.45 1.0915
45.475 1.1345
45.5 1.1732
45.525 1.2063
45.55 1.2328
45.575 1.2525
45.6 1.2652
45.625 1.2731
45.65 1.2755
45.675 1.2699
45.7 1.2566
45.725 1.2399
45.75 1.2328
45.775 1.2442
45.8 1.27
45.825 1.305
45.85 1.3458
45.875 1.3883
45.9 1.4317
45.925 1.4724
45.95 1.5084
45.975 1.5372
46 1.5592
46.025 1.5757
46.05 1.5889
46.075 1.5976
46.1 1.6027
46.125 1.603
46.15 1.5956
46.175 1.581
46.2 1.5585
46.225 1.5292
46.25 1.4962
46.275 1.4645
46.3 1.4432
46.325 1.4325
46.35 1.431
46.375 1.4403
46.4 1.4547
46.425 1.4688
46.45 1.4754
46.475 1.4719
46.5 1.4571
46.525 1.4344
46.55 1.4096
46.575 1.3865
46.6 1.3619
46.625 1.3329
46.65 1.2998
46.675 1.2656
46.7 1.2264
46.725 1.1807
46.75 1.1312
46.775 1.0822
46.8 1.0338
46.825 0.9863
46.85 0.943
46.875 0.9006
46.9 0.8589
46.925 0.8173
46.95 0.7775
46.975 0.7457
47 0.7209
47.025 0.695
47.05 0.6633
47.075 0.6256
47.1 0.5922
47.125 0.5725
47.15 0.5648
47.175 0.5633
47.2 0.5657
47.225 0.5743
47.25 0.591
47.275 0.6103
47.3 0.6291
47.325 0.6477
47.35 0.6663
47.375 0.6828
47.4 0.6951
47.425 0.707
47.45 0.7244
47.475 0.7476
47.5 0.7776
47.525 0.8134
47.55 0.8558
47.575 0.9045
47.6 0.9555
47.625 1.0062
47.65 1.056
47.675 1.1093
47.7 1.1645
47.725 1.2153
47.75 1.2599
47.775 1.2975
47.8 1.3297
47.825 1.3575
47.85 1.3825
47.875 1.4051
47.9 1.424
47.925 1.438
47.95 1.4472
47.975 1.4502
48 1.4471
48.025 1.4385
48.05 1.4253
48.075 1.4083
48.1 1.3865
48.125 1.36
48.15 1.3287
48.175 1.2936
48.2 1.2584
48.225 1.2274
48.25 1.201
48.275 1.1767
48.3 1.154
48.325 1.1348
48.35 1.1212
48.375 1.1096
48.4 1.0944
48.425 1.0738
48.45 1.0491
48.475 1.0203
48.5 0.9877
48.525 0.9526
48.55 0.9128
48.575 0.8662
48.6 0.8187
48.625 0.7742
48.65 0.7409
48.675 0.7229
48.7 0.723
48.725 0.7367
48.75 0.7548
48.775 0.7681
48.8 0.7765
48.825 0.7822
48.85 0.7816
48.875 0.7747
48.9 0.7615
48.925 0.741
48.95 0.7123
48.975 0.6779
49 0.642
49.025 0.6075
49.05 0.5797
49.075 0.5665
49.1 0.5655
49.125 0.5744
49.15 0.5983
49.175 0.6366
49.2 0.6832
49.225 0.7303
49.25 0.7718
49.275 0.8049
49.3 0.8305
49.325 0.8576
49.35 0.8936
49.375 0.9424
49.4 0.996
49.425 1.0483
49.45 1.0955
49.475 1.1387
49.5 1.1747
49.525 1.2036
49.55 1.2304
49.575 1.2549
49.6 1.2853
49.625 1.3262
49.65 1.3754
49.675 1.4284
49.7 1.4786
49.725 1.526
49.75 1.5714
49.775 1.6176
49.8 1.6625
49.825 1.7016
49.85 1.7349
49.875 1.7616
49.9 1.7818
49.925 1.7944
49.95 1.8001
49.975 1.7996
50 1.7915
50.025 1.7793
50.05 1.7699
50.075 1.7712
50.1 1.7829
50.125 1.7983
50.15 1.8178
50.175 1.8435
50.2 1.8726
50.225 1.9016
50.25 1.9266
50.275 1.9462
50.3 1.9627
50.325 1.979
50.35 1.9969
50.375 2.0149
50.4 2.0281
50.425 2.0349
50.45 2.034
50.475 2.0235
50.5 2.0052
50.525 1.9789
50.55 1.9502
50.575 1.9305
50.6 1.9299
50.625 1.9469
50.65 1.9695
50.675 1.9889
50.7 2.0077
50.725 2.0264
50.75 2.0417
50.775 2.0553
50.8 2.077
50.825 2.12
50.85 2.1749
50.875 2.2299
50.9 2.2794
50.925 2.3205
50.95 2.3534
50.975 2.3808
51 2.4046
51.025 2.4245
51.05 2.4417
51.075 2.4626
51.1 2.4974
51.125 2.5435
51.15 2.5949
51.175 2.6494
51.2 2.7066
51.225 2.769
51.25 2.8374
51.275 2.9111
51.3 2.9875
51.325 3.0627
51.35 3.1357
51.375 3.2066
51.4 3.2757
51.425 3.3439
51.45 3.4087
51.475 3.4675
51.5 3.5176
51.525 3.5596
51.55 3.594
51.575 3.6205
51.6 3.6394
51.625 3.6508
51.65 3.6565
51.675 3.6567
51.7 3.6501
51.725 3.6388
51.75 3.624
51.775 3.6049
51.8 3.581
51.825 3.5537
51.85 3.5291
51.875 3.511
51.9 3.4941
51.925 3.477
51.95 3.4603
51.975 3.4454
52 3.4301
52.025 3.4121
52.05 3.3921
52.075 3.3681
52.1 3.3392
52.125 3.3102
52.15 3.2829
52.175 3.2551
52.2 3.2248
52.225 3.1914
52.25 3.1587
52.275 3.126
52.3 3.0993
52.325 3.0845
52.35 3.0786
52.375 3.0735
52.4 3.0629
52.425 3.0446
52.45 3.0205
52.475 2.9911
52.5 2.9546
52.525 2.9112
52.55 2.861
52.575 2.8038
52.6 2.7416
52.625 2.6747
52.65 2.6049
52.675 2.5354
52.7 2.4698
52.725 2.4115
52.75 2.3602
52.775 2.3156
52.8 2.275
52.825 2.235
52.85 2.1955
52.875 2.1546
52.9 2.1157
52.925 2.0816
52.95 2.0465
52.975 2.0099
53 1.9732
53.025 1.9373
53.05 1.9002
53.075 1.8577
53.1 1.8097
53.125 1.7576
53.15 1.6996
53.175 1.6355
53.2 1.5652
53.225 1.4899
53.25 1.4128
53.275 1.3423
53.3 1.2862
53.325 1.2398
53.35 1.1959
53.375 1.1512
53.4 1.102
53.425 1.0472
53.45 0.9851
53.475 0.9184
53.5 0.8501
53.525 0.7825
53.55 0.7226
53.575 0.6666
53.6 0.6085
53.625 0.5476
53.65 0.4835
53.675 0.4173
53.7 0.351
53.725 0.2878
53.75 0.2318
53.775 0.1851
53.8 0.1442
53.825 0.1082
53.85 0.0778
53.875 0.0542
53.9 0.0388
53.925 0.0344
53.95 0.0366
53.975 0.0373
54 0.0327
54.025 0.0227
54.05 0.0105
54.075 -0.0033
54.1 -0.0202
54.125 -0.0344
54.15 -0.0435
54.175 -0.0522
54.2 -0.0601
54.225 -0.0731
54.25 -0.0931
54.275 -0.1187
54.3 -0.1495
54.325 -0.1841
54.35 -0.2197
54.375 -0.2528
54.4 -0.2793
54.425 -0.3003
54.45 -0.31
54.475 -0.3068
54.5 -0.2965
54.525 -0.2789
54.55 -0.2556
54.575 -0.2352
54.6 -0.2288
54.625 -0.2345
54.65 -0.2457
54.675 -0.2598
54.7 -0.2762
54.725 -0.2928
54.75 -0.3082
54.775 -0.3241
54.8 -0.3416
54.825 -0.3622
54.85 -0.3856
54.875 -0.4134
54.9 -0.4452
54.925 -0.48
54.95 -0.5179
54.975 -0.5607
55 -0.6076
55.025 -0.6566
55.05 -0.7075
55.075 -0.7574
55.1 -0.8091
55.125 -0.8674
55.15 -0.9306
55.175 -0.9995
55.2 -1.0725
55.225 -1.1471
55.25 -1.2225
55.275 -1.2926
55.3 -1.3543
55.325 -1.4044
55.35 -1.4412
55.375 -1.4723
55.4 -1.4978
55.425 -1.5168
55.45 -1.5292
55.475 -1.5384
55.5 -1.5472
55.525 -1.5519
55.55 -1.5561
55.575 -1.5579
55.6 -1.5539
55.625 -1.5375
55.65 -1.5176
55.675 -1.4987
55.7 -1.4827
55.725 -1.471
55.75 -1.4624
55.775 -1.4559
55.8 -1.4517
55.825 -1.4494
55.85 -1.4468
55.875 -1.4461
55.9 -1.4406
55.925 -1.417
55.95 -1.3818
55.975 -1.343
56 -1.3075
56.025 -1.2731
56.05 -1.2384
56.075 -1.2043
56.1 -1.169
56.125 -1.1359
56.15 -1.1026
56.175 -1.0708
56.2 -1.0396
56.225 -1.0079
56.25 -0.9769
56.275 -0.9471
56.3 -0.9198
56.325 -0.8967
56.35 -0.879
56.375 -0.867
56.4 -0.8612
56.425 -0.8577
56.45 -0.8566
56.475 -0.8581
56.5 -0.8608
56.525 -0.8657
56.55 -0.8733
56.575 -0.8823
56.6 -0.8956
56.625 -0.9144
56.65 -0.9397
56.675 -0.9719
56.7 -1.0113
56.725 -1.0585
56.75 -1.1157
56.775 -1.1829
56.8 -1.257
56.825 -1.3352
56.85 -1.4152
56.875 -1.4927
56.9 -1.5575
56.925 -1.5983
56.95 -1.6159
56.975 -1.6166
57 -1.6017
57.025 -1.5748
57.05 -1.5424
57.075 -1.5126
57.1 -1.4871
57.125 -1.4677
57.15 -1.4557
57.175 -1.4514
57.2 -1.4566
57.225 -1.4706
57.25 -1.4934
57.275 -1.5244
57.3 -1.5593
57.325 -1.5884
57.35 -1.6121
57.375 -1.6299
57.4 -1.6422
57.425 -1.6491
57.45 -1.6527
57.475 -1.6542
57.5 -1.6505
57.525 -1.6369
57.55 -1.5989
57.575 -1.5379
57.6 -1.471
57.625 -1.4077
57.65 -1.3483
57.675 -1.2932
57.7 -1.2413
57.725 -1.1945
57.75 -1.1565
57.775 -1.1287
57.8 -1.1102
57.825 -1.1
57.85 -1.0986
57.875 -1.1071
57.9 -1.1215
57.925 -1.1366
57.95 -1.1511
57.975 -1.162
58 -1.1698
58.025 -1.1753
58.05 -1.1761
58.075 -1.1721
58.1 -1.1635
58.125 -1.1507
58.15 -1.136
58.175 -1.1198
58.2 -1.0999
58.225 -1.0754
58.25 -1.0485
58.275 -1.0227
58.3 -0.9989
58.325 -0.9772
58.35 -0.9553
58.375 -0.9374
58.4 -0.9236
58.425 -0.914
58.45 -0.9084
58.475 -0.9048
58.5 -0.909
58.525 -0.9227
58.55 -0.945
58.575 -0.9778
58.6 -1.023
58.625 -1.0801
58.65 -1.1354
58.675 -1.1819
58.7 -1.2289
58.725 -1.2819
58.75 -1.3461
58.775 -1.4194
58.8 -1.4936
58.825 -1.5631
58.85 -1.614
58.875 -1.6365
58.9 -1.6403
58.925 -1.6387
58.95 -1.6373
58.975 -1.6384
59 -1.6407
59.025 -1.6444
59.05 -1.6517
59.075 -1.6569
59.1 -1.6508
59.125 -1.6357
59.15 -1.6114
59.175 -1.5859
59.2 -1.5659
59.225 -1.5473
59.25 -1.5214
59.275 -1.4914
59.3 -1.4652
59.325 -1.4434
59.35 -1.4256
59.375 -1.4141
59.4 -1.4101
59.425 -1.4117
59.45 -1.416
59.475 -1.4214
59.5 -1.4276
59.525 -1.4355
59.55 -1.4415
59.575 -1.4436
59.6 -1.4408
59.625 -1.4356
59.65 -1.4277
59.675 -1.4162
59.7 -1.4018
59.725 -1.3853
59.75 -1.3691
59.775 -1.3498
59.8 -1.3262
59.825 -1.2979
59.85 -1.2654
59.875 -1.2297
59.9 -1.1958
59.925 -1.1679
59.95 -1.1476
59.975 -1.1341
60 -1.1273
60.025 -1.1245
60.05 -1.1246
60.075 -1.1216
60.1 -1.1007
60.125 -1.0651
60.15 -1.0243
60.175 -0.9855
60.2 -0.9512
60.225 -0.9178
60.25 -0.8838
60.275 -0.8501
60.3 -0.8194
60.325 -0.7918
60.35 -0.7652
60.375 -0.7401
60.4 -0.7153
60.425 -0.6898
60.45 -0.6639
60.475 -0.631
60.5 -0.5904
60.525 -0.5442
60.55 -0.4986
60.575 -0.4555
60.6 -0.4167
60.625 -0.3838
60.65 -0.3552
60.675 -0.3294
60.7 -0.3081
60.725 -0.293
60.75 -0.2819
60.775 -0.2721
60.8 -0.2638
60.825 -0.2587
60.85 -0.2596
60.875 -0.2677
60.9 -0.2843
60.925 -0.3084
60.95 -0.3374
60.975 -0.3697
61 -0.4002
61.025 -0.4244
61.05 -0.4415
61.075 -0.4563
61.1 -0.4747
61.125 -0.4922
61.15 -0.507
61.175 -0.5189
61.2 -0.5258
61.225 -0.5261
61.25 -0.5195
61.275 -0.506
61.3 -0.4866
61.325 -0.4642
61.35 -0.4402
61.375 -0.4104
61.4 -0.3761
61.425 -0.3391
61.45 -0.3033
61.475 -0.2724
61.5 -0.2476
61.525 -0.2296
61.55 -0.2187
61.575 -0.2129
61.6 -0.2046
61.625 -0.1857
61.65 -0.1636
61.675 -0.1442
61.7 -0.1309
61.725 -0.1238
61.75 -0.1212
61.775 -0.1189
61.8 -0.1156
61.825 -0.115
61.85 -0.1197
61.875 -0.13
61.9 -0.146
61.925 -0.1684
61.95 -0.1975
61.975 -0.2329
62 -0.2754
62.025 -0.3232
62.05 -0.3727
62.075 -0.4225
62.1 -0.4734
62.125 -0.5244
62.15 -0.5726
62.175 -0.6184
62.2 -0.6615
62.225 -0.7053
62.25 -0.7504
62.275 -0.7937
62.3 -0.8311
62.325 -0.8586
62.35 -0.8758
62.375 -0.8846
62.4 -0.8892
62.425 -0.8958
62.45 -0.9108
62.475 -0.9376
62.5 -0.9737
62.525 -1.0104
62.55 -1.0342
62.575 -1.0473
62.6 -1.0633
62.625 -1.0874
62.65 -1.1208
62.675 -1.1596
62.7 -1.1992
62.725 -1.2443
62.75 -1.2954
62.775 -1.3488
62.8 -1.3985
62.825 -1.4447
62.85 -1.4878
62.875 -1.5258
62.9 -1.5608
62.925 -1.5976
62.95 -1.6394
62.975 -1.6849
63 -1.7301
63.025 -1.7733
63.05 -1.8129
63.075 -1.8532
63.1 -1.8944
63.125 -1.9363
63.15 -1.9769
63.175 -2.0106
63.2 -2.0365
63.225 -2.0554
63.25 -2.0656
63.275 -2.0602
63.3 -2.0392
63.325 -2.0029
63.35 -1.959
63.375 -1.9085
63.4 -1.8534
63.425 -1.7944
63.45 -1.7351
63.475 -1.6848
63.5 -1.6395
63.525 -1.5947
63.55 -1.5463
63.575 -1.494
63.6 -1.4359
63.625 -1.3735
63.65 -1.3101
63.675 -1.2517
63.7 -1.208
63.725 -1.1852
63.75 -1.1775
63.775 -1.1738
63.8 -1.163
63.825 -1.1436
63.85 -1.1194
63.875 -1.0919
63.9 -1.0603
63.925 -1.0227
63.95 -0.9778
63.975 -0.9295
64 -0.8835
64.025 -0.8424
64.05 -0.8083
64.075 -0.7807
64.1 -0.7617
64.125 -0.7532
64.15 -0.756
64.175 -0.7661
64.2 -0.7798
64.225 -0.7943
64.25 -0.8093
64.275 -0.826
64.3 -0.8421
64.325 -0.8528
64.35 -0.8579
64.375 -0.8623
64.4 -0.8685
64.425 -0.878
64.45 -0.8906
64.475 -0.9047
64.5 -0.9216
64.525 -0.9435
64.55 -0.9698
64.575 -0.9977
64.6 -1.0228
64.625 -1.0431
64.65 -1.0496
64.675 -1.0325
64.7 -0.9989
64.725 -0.9538
64.75 -0.8997
64.775 -0.8424
64.8 -0.7881
64.825 -0.7367
64.85 -0.6858
64.875 -0.634
64.9 -0.5799
64.925 -0.5249
64.95 -0.4692
64.975 -0.4107
65 -0.3472
65.025 -0.2762
65.05 -0.1968
65.075 -0.1101
65.1 -0.0202
65.125 0.067
65.15 0.1466
65.175 0.2213
65.2 0.291
65.225 0.3591
65.25 0.4262
65.275 0.4887
65.3 0.5428
65.325 0.5858
65.35 0.619
65.375 0.6426
65.4 0.6584
65.425 0.668
65.45 0.6741
65.475 0.679
65.5 0.6867
65.525 0.6996
65.55 0.7134
65.575 0.7259
65.6 0.7322
65.625 0.731
65.65 0.7213
65.675 0.7033
65.7 0.6796
65.725 0.6525
65.75 0.6274
65.775 0.6079
65.8 0.5988
65.825 0.6026
65.85 0.621
65.875 0.652
65.9 0.6896
65.925 0.7288
65.95 0.7688
65.975 0.8059
66 0.8394
66.025 0.8713
66.05 0.9079
66.075 0.9601
66.1 1.0231
66.125 1.0913
66.15 1.1547
66.175 1.2106
66.2 1.2601
66.225 1.3031
66.25 1.3395
66.275 1.3693
66.3 1.3926
66.325 1.41
66.35 1.4224
66.375 1.4287
66.4 1.43
66.425 1.4268
66.45 1.4177
66.475 1.4017
66.5 1.3789
66.525 1.3481
66.55 1.309
66.575 1.2632
66.6 1.2123
66.625 1.1566
66.65 1.1007
66.675 1.0502
66.7 0.9995
66.725 0.9445
66.75 0.8892
66.775 0.8372
66.8 0.7903
66.825 0.7476
66.85 0.709
66.875 0.6786
66.9 0.6565
66.925 0.6418
66.95 0.6331
66.975 0.6255
67 0.6143
67.025 0.5974
67.05 0.5774
67.075 0.5556
67.1 0.5288
67.125 0.4978
67.15 0.4659
67.175 0.4452
67.2 0.4337
67.225 0.4246
67.25 0.4154
67.275 0.4061
67.3 0.3993
67.325 0.393
67.35 0.382
67.375 0.3642
67.4 0.3378
67.425 0.3071
67.45 0.2779
67.475 0.2498
67.5 0.219
67.525 0.187
67.55 0.1591
67.575 0.1428
67.6 0.1389
67.625 0.1395
67.65 0.1388
67.675 0.133
67.7 0.1223
67.725 0.1067
67.75 0.0931
67.775 0.0988
67.8 0.1232
67.825 0.1603
67.85 0.2028
67.875 0.2436
67.9 0.2809
67.925 0.3144
67.95 0.3429
67.975 0.3726
68 0.4027
68.025 0.432
68.05 0.4599
68.075 0.4896
68.1 0.5268
68.125 0.5746
68.15 0.6356
68.175 0.704
68.2 0.7719
68.225 0.8378
68.25 0.9003
68.275 0.9597
68.3 1.0158
68.325 1.07
68.35 1.12
68.375 1.1615
68.4 1.1941
68.425 1.2179
68.45 1.2352
68.475 1.2501
68.5 1.2688
68.525 1.2876
68.55 1.3042
68.575 1.319
68.6 1.3307
68.625 1.3394
68.65 1.3451
68.675 1.3471
68.7 1.3466
68.725 1.3478
68.75 1.3511
68.775 1.3541
68.8 1.3561
68.825 1.3577
68.85 1.3593
68.875 1.3666
68.9 1.374
68.925 1.3769
68.95 1.3738
68.975 1.3628
69 1.3467
69.025 1.3271
69.05 1.3187
69.075 1.3331
69.1 1.3682
69.125 1.4126
69.15 1.4521
69.175 1.4792
69.2 1.4953
69.225 1.4997
69.25 1.4943
69.275 1.4806
69.3 1.4587
69.325 1.4293
69.35 1.3959
69.375 1.3617
69.4 1.3274
69.425 1.2968
69.45 1.272
69.475 1.2497
69.5 1.2282
69.525 1.2101
69.55 1.2054
69.575 1.2143
69.6 1.2278
69.625 1.2445
69.65 1.2661
69.675 1.2878
69.7 1.3088
69.725 1.3283
69.75 1.3433
69.775 1.3569
69.8 1.3718
69.825 1.3865
69.85 1.3996
69.875 1.4115
69.9 1.4194
69.925 1.4217
69.95 1.4214
69.975 1.4164
70 1.405
70.025 1.3896
70.05 1.3741
70.075 1.3587
70.1 1.3412
70.125 1.3236
70.15 1.3062
70.175 1.2902
70.2 1.2752
70.225 1.2578
70.25 1.2367
70.275 1.2109
70.3 1.1783
70.325 1.1336
70.35 1.0739
70.375 1.003
70.4 0.9253
70.425 0.8457
70.45 0.7723
70.475 0.7085
70.5 0.6487
70.525 0.5874
70.55 0.522
70.575 0.4544
70.6 0.3902
70.625 0.3361
70.65 0.3008
70.675 0.2892
70.7 0.3009
70.725 0.3292
70.75 0.3655
70.775 0.4003
70.8 0.4297
70.825 0.4526
70.85 0.468
70.875 0.4743
70.9 0.4714
70.925 0.4607
70.95 0.4451
70.975 0.4308
71 0.4308
71.025 0.4403
71.05 0.4522
71.075 0.4666
71.1 0.485
71.125 0.5024
71.15 0.5165
71.175 0.5274
71.2 0.5332
71.225 0.5319
71.25 0.5244
71.275 0.5104
71.3 0.4933
71.325 0.4785
71.35 0.4728
71.375 0.4798
71.4 0.5039
71.425 0.5439
71.45 0.5961
71.475 0.6512
71.5 0.7026
71.525 0.7468
71.55 0.7819
71.575 0.8101
71.6 0.831
71.625 0.8448
71.65 0.8532
71.675 0.8546
71.7 0.8523
71.725 0.849
71.75 0.8449
71.775 0.839
71.8 0.8322
71.825 0.8304
71.85 0.8354
71.875 0.8416
71.9 0.8429
71.925 0.8359
71.95 0.8214
71.975 0.8022
72 0.7815
72.025 0.7646
72.05 0.7563
72.075 0.7653
72.1 0.8038
72.125 0.8664
72.15 0.9377
72.175 1.0129
72.2 1.0895
72.225 1.1667
72.25 1.2417
72.275 1.3097
72.3 1.3702
72.325 1.4212
72.35 1.4618
72.375 1.4923
72.4 1.5131
72.425 1.5251
72.45 1.5303
72.475 1.528
72.5 1.5202
72.525 1.5146
72.55 1.5161
72.575 1.5198
72.6 1.5222
72.625 1.5212
72.65 1.5137
72.675 1.5045
72.7 1.5002
72.725 1.5119
72.75 1.5364
72.775 1.5688
72.8 1.6066
72.825 1.6443
72.85 1.6793
72.875 1.7089
72.9 1.7334
72.925 1.7505
72.95 1.7578
72.975 1.7569
73 1.7477
73.025 1.7288
73.05 1.7029
73.075 1.6749
73.1 1.6404
73.125 1.5968
73.15 1.5526
73.175 1.5183
73.2 1.4873
73.225 1.4633
73.25 1.4548
73.275 1.4573
73.3 1.4612
73.325 1.459
73.35 1.4496
73.375 1.4356
73.4 1.4204
73.425 1.4039
73.45 1.3879
73.475 1.3743
73.5 1.3713
73.525 1.3977
73.55 1.4606
73.575 1.5416
73.6 1.6198
73.625 1.6879
73.65 1.7459
73.675 1.7957
73.7 1.8388
73.725 1.8754
73.75 1.9063
73.775 1.9317
73.8 1.954
73.825 1.9767
73.85 1.9977
73.875 2.0162
73.9 2.0336
73.925 2.0593
73.95 2.0985
73.975 2.1398
74 2.1747
74.025 2.2028
74.05 2.2246
74.075 2.2402
74.1 2.2495
74.125 2.2514
74.15 2.2457
74.175 2.2342
74.2 2.2176
74.225 2.1924
74.25 2.1587
74.275 2.1173
74.3 2.0708
74.325 2.0273
74.35 1.9925
74.375 1.9573
74.4 1.9183
74.425 1.8766
74.45 1.8346
74.475 1.7954
74.5 1.7622
74.525 1.7314
74.55 1.7017
74.575 1.6688
74.6 1.6332
74.625 1.5959
74.65 1.557
74.675 1.5172
74.7 1.4765
74.725 1.4323
74.75 1.3852
74.775 1.3405
74.8 1.3001
74.825 1.2665
74.85 1.2421
74.875 1.2298
74.9 1.232
74.925 1.2454
74.95 1.2632
74.975 1.2809
75 1.2951
75.025 1.3044
75.05 1.3091
75.075 1.3095
75.1 1.3068
75.125 1.2989
75.15 1.2892
75.175 1.2777
75.2 1.2628
75.225 1.2464
75.25 1.2299
75.275 1.2113
75.3 1.1895
75.325 1.1631
75.35 1.1313
75.375 1.095
75.4 1.0536
75.425 1.0069
75.45 0.9561
75.475 0.9035
75.5 0.8521
75.525 0.8035
75.55 0.756
75.575 0.7085
75.6 0.6687
75.625 0.6419
75.65 0.6243
75.675 0.6143
75.7 0.611
75.725 0.6088
75.75 0.6056
75.775 0.6031
75.8 0.6019
75.825 0.6024
75.85 0.6107
75.875 0.6272
75.9 0.6454
75.925 0.6599
75.95 0.6695
75.975 0.674
76 0.6737
76.025 0.6677
76.05 0.6556
76.075 0.6377
76.1 0.6125
76.125 0.5806
76.15 0.5407
76.175 0.4968
76.2 0.4564
76.225 0.4229
76.25 0.3926
76.275 0.3646
76.3 0.3365
76.325 0.3053
76.35 0.276
76.375 0.2513
76.4 0.2302
76.425 0.2113
76.45 0.1911
76.475 0.1681
76.5 0.1397
76.525 0.1075
76.55 0.0731
76.575 0.0382
76.6 0.0025
76.625 -0.0303
76.65 -0.0559
76.675 -0.0667
76.7 -0.0626
76.725 -0.0451
76.75 -0.0197
76.775 0.0087
76.8 0.0397
76.825 0.0695
76.85 0.0972
76.875 0.1218
76.9 0.1403
76.925 0.1543
76.95 0.1641
76.975 0.1683
77 0.1653
77.025 0.1546
77.05 0.1386
77.075 0.1191
77.1 0.0961
77.125 0.0714
77.15 0.0463
77.175 0.0176
77.2 -0.0157
77.225 -0.0479
77.25 -0.0763
77.275 -0.1004
77.3 -0.1162
77.325 -0.1193
77.35 -0.1108
77.375 -0.0974
77.4 -0.0829
77.425 -0.0697
77.45 -0.0599
77.475 -0.0535
77.5 -0.0499
77.525 -0.0502
77.55 -0.0558
77.575 -0.0688
77.6 -0.0897
77.625 -0.1172
77.65 -0.1539
77.675 -0.2013
77.7 -0.2573
77.725 -0.3138
77.75 -0.3642
77.775 -0.4111
77.8 -0.4576
77.825 -0.5094
77.85 -0.5674
77.875 -0.629
77.9 -0.6946
77.925 -0.7625
77.95 -0.8315
77.975 -0.8966
78 -0.9526
78.025 -0.9923
78.05 -1.0141
78.075 -1.0249
78.1 -1.0278
78.125 -1.0227
78.15 -1.013
78.175 -1.0059
78.2 -1.0024
78.225 -1.0068
78.25 -1.0221
78.275 -1.0469
78.3 -1.08
78.325 -1.1175
78.35 -1.1515
78.375 -1.1796
78.4 -1.1989
78.425 -1.2097
78.45 -1.2172
78.475 -1.2192
78.5 -1.215
78.525 -1.2129
78.55 -1.2147
78.575 -1.2169
78.6 -1.2104
78.625 -1.193
78.65 -1.1682
78.675 -1.1392
78.7 -1.1082
78.725 -1.0792
78.75 -1.0533
78.775 -1.0313
78.8 -1.0145
78.825 -0.9997
78.85 -0.9855
78.875 -0.9721
78.9 -0.958
78.925 -0.9469
78.95 -0.939
78.975 -0.9366
79 -0.9401
79.025 -0.9485
79.05 -0.962
79.075 -0.9793
79.1 -1.0021
79.125 -1.0248
79.15 -1.035
79.175 -1.0348
79.2 -1.0385
79.225 -1.0511
79.25 -1.073
79.275 -1.1052
79.3 -1.1486
79.325 -1.2032
79.35 -1.2657
79.375 -1.3287
79.4 -1.3867
79.425 -1.4347
79.45 -1.4752
79.475 -1.5161
79.5 -1.5619
79.525 -1.6113
79.55 -1.663
79.575 -1.7171
79.6 -1.7751
79.625 -1.8354
79.65 -1.8913
79.675 -1.9428
79.7 -1.9961
79.725 -2.0567
79.75 -2.1284
79.775 -2.2108
79.8 -2.295
79.825 -2.3654
79.85 -2.417
79.875 -2.4507
79.9 -2.4714
79.925 -2.4759
79.95 -2.4626
79.975 -2.4441
80 -2.4307
80.025 -2.4232
80.05 -2.4172
80.075 -2.4148
80.1 -2.4158
80.125 -2.4186
80.15 -2.4246
80.175 -2.4304
80.2 -2.4227
80.225 -2.3978
80.25 -2.3614
80.275 -2.3227
80.3 -2.2843
80.325 -2.246
80.35 -2.2009
80.375 -2.145
80.4 -2.0834
80.425 -2.0194
80.45 -1.9556
80.475 -1.9004
80.5 -1.857
80.525 -1.8247
80.55 -1.8023
80.575 -1.7885
80.6 -1.7793
80.625 -1.7718
80.65 -1.7535
80.675 -1.7065
80.7 -1.6413
80.725 -1.5806
80.75 -1.5333
80.775 -1.4992
80.8 -1.4702
80.825 -1.4419
80.85 -1.4125
80.875 -1.382
80.9 -1.3493
80.925 -1.3168
80.95 -1.2868
80.975 -1.2633
81 -1.248
81.025 -1.2401
81.05 -1.2377
81.075 -1.2403
81.1 -1.2453
81.125 -1.2479
81.15 -1.2509
81.175 -1.2525
81.2 -1.2442
81.225 -1.2211
81.25 -1.1908
81.275 -1.163
81.3 -1.1376
81.325 -1.1099
81.35 -1.08
81.375 -1.0494
81.4 -1.0201
81.425 -0.9947
81.45 -0.9759
81.475 -0.9622
81.5 -0.947
81.525 -0.9279
81.55 -0.9103
81.575 -0.8946
81.6 -0.8736
81.625 -0.844
81.65 -0.8075
81.675 -0.7702
81.7 -0.7377
81.725 -0.7112
81.75 -0.6858
81.775 -0.6582
81.8 -0.6279
81.825 -0.5938
81.85 -0.5589
81.875 -0.5251
81.9 -0.4946
81.925 -0.469
81.95 -0.451
81.975 -0.4381
82 -0.4276
82.025 -0.4191
82.05 -0.4118
82.075 -0.4033
82.1 -0.3946
82.125 -0.3901
82.15 -0.3909
82.175 -0.3958
82.2 -0.4051
82.225 -0.4202
82.25 -0.4418
82.275 -0.4663
82.3 -0.4913
82.325 -0.5157
82.35 -0.541
82.375 -0.5632
82.4 -0.5868
82.425 -0.6185
82.45 -0.6591
82.475 -0.7032
82.5 -0.7473
82.525 -0.7882
82.55 -0.8293
82.575 -0.8727
82.6 -0.9201
82.625 -0.9708
82.65 -1.0192
82.675 -1.0603
82.7 -1.1
82.725 -1.1396
82.75 -1.1785
82.775 -1.214
82.8 -1.2445
82.825 -1.2733
82.85 -1.3033
82.875 -1.3345
82.9 -1.3678
82.925 -1.4048
82.95 -1.4476
82.975 -1.4969
83 -1.5481
83.025 -1.5969
83.05 -1.6413
83.075 -1.676
83.1 -1.687
83.125 -1.6624
83.15 -1.6143
83.175 -1.5584
83.2 -1.5049
83.225 -1.4596
83.25 -1.4223
83.275 -1.3911
83.3 -1.3577
83.325 -1.3206
83.35 -1.2789
83.375 -1.2333
83.4 -1.1837
83.425 -1.1333
83.45 -1.0836
83.475 -1.0346
83.5 -0.9867
83.525 -0.9397
83.55 -0.8948
83.575 -0.8507
83.6 -0.8078
83.625 -0.7672
83.65 -0.7266
83.675 -0.6862
83.7 -0.6462
83.725 -0.6038
83.75 -0.5564
83.775 -0.5071
83.8 -0.461
83.825 -0.4193
83.85 -0.3839
83.875 -0.3583
83.9 -0.3416
83.925 -0.324
83.95 -0.294
83.975 -0.2461
84 -0.1799
84.025 -0.1108
84.05 -0.0424
84.075 0.0245
84.1 0.0885
84.125 0.1475
84.15 0.2007
84.175 0.2483
84.2 0.2902
84.225 0.3264
84.25 0.3556
84.275 0.3781
84.3 0.3942
84.325 0.4038
84.35 0.4081
84.375 0.4062
84.4 0.397
84.425 0.3817
84.45 0.3594
84.475 0.3316
84.5 0.3002
84.525 0.2663
84.55 0.2307
84.575 0.1918
84.6 0.1514
84.625 0.1143
84.65 0.0828
84.675 0.055
84.7 0.0297
84.725 0.007
84.75 -0.0167
84.775 -0.0391
84.8 -0.058
84.825 -0.0801
84.85 -0.1047
84.875 -0.1287
84.9 -0.1539
84.925 -0.1756
84.95 -0.1896
84.975 -0.1987
85 -0.2041
85.025 -0.2075
85.05 -0.2062
85.075 -0.2006
85.1 -0.1914
85.125 -0.1777
85.15 -0.1613
85.175 -0.1435
85.2 -0.1243
85.225 -0.1049
85.25 -0.0873
85.275 -0.0702
85.3 -0.0573
85.325 -0.0505
85.35 -0.0513
85.375 -0.0588
85.4 -0.0714
85.425 -0.0897
85.45 -0.1129
85.475 -0.14
85.5 -0.1695
85.525 -0.1996
85.55 -0.2303
85.575 -0.2642
85.6 -0.3008
85.625 -0.3395
85.65 -0.3811
85.675 -0.4231
85.7 -0.4595
85.725 -0.4924
85.75 -0.5206
85.775 -0.5385
85.8 -0.5477
85.825 -0.5552
85.85 -0.5623
85.875 -0.5667
85.9 -0.5652
85.925 -0.5618
85.95 -0.5571
85.975 -0.5563
86 -0.5622
86.025 -0.5755
86.05 -0.5962
86.075 -0.6203
86.1 -0.6495
86.125 -0.6846
86.15 -0.7239
86.175 -0.7605
86.2 -0.7883
86.225 -0.8102
86.25 -0.8313
86.275 -0.8528
86.3 -0.8707
86.325 -0.8854
86.35 -0.8981
86.375 -0.9062
86.4 -0.9065
86.425 -0.8991
86.45 -0.8839
86.475 -0.8624
86.5 -0.8407
86.525 -0.8194
86.55 -0.7949
86.575 -0.7666
86.6 -0.7332
86.625 -0.6953
86.65 -0.6549
86.675 -0.6164
86.7 -0.5757
86.725 -0.5355
86.75 -0.5015
86.775 -0.4739
86.8 -0.4511
86.825 -0.4359
86.85 -0.4261
86.875 -0.418
86.9 -0.4103
86.925 -0.3968
86.95 -0.3757
86.975 -0.3538
87 -0.3347
87.025 -0.3214
87.05 -0.3132
87.075 -0.3075
87.1 -0.3064
87.125 -0.3093
87.15 -0.3136
87.175 -0.319
87.2 -0.3263
87.225 -0.3322
87.25 -0.3301
87.275 -0.322
87.3 -0.317
87.325 -0.317
87.35 -0.3249
87.375 -0.3434
87.4 -0.3685
87.425 -0.3984
87.45 -0.4319
87.475 -0.4724
87.5 -0.5175
87.525 -0.5654
87.55 -0.6177
87.575 -0.6757
87.6 -0.735
87.625 -0.7831
87.65 -0.8044
87.675 -0.7986
87.7 -0.7757
87.725 -0.7535
87.75 -0.7393
87.775 -0.7266
87.8 -0.7114
87.825 -0.6958
87.85 -0.685
87.875 -0.6765
87.9 -0.67
87.925 -0.6662
87.95 -0.6697
87.975 -0.6837
88 -0.7102
88.025 -0.7507
88.05 -0.8025
88.075 -0.861
88.1 -0.9178
88.125 -0.9714
88.15 -1.0207
88.175 -1.0618
88.2 -1.0861
88.225 -1.0993
88.25 -1.1054
88.275 -1.1121
88.3 -1.1208
88.325 -1.1249
88.35 -1.1196
88.375 -1.1031
88.4 -1.075
88.425 -1.0423
88.45 -1.0088
88.475 -0.978
88.5 -0.9461
88.525 -0.9113
88.55 -0.867
88.575 -0.8106
88.6 -0.7472
88.625 -0.6807
88.65 -0.6201
88.675 -0.5709
88.7 -0.5302
88.725 -0.4978
88.75 -0.4718
88.775 -0.4568
88.8 -0.4541
88.825 -0.4634
88.85 -0.4809
88.875 -0.5015
88.9 -0.5221
88.925 -0.5506
88.95 -0.5865
88.975 -0.6259
89 -0.6712
89.025 -0.7276
89.05 -0.791
89.075 -0.8512
89.1 -0.9073
89.125 -0.9578
89.15 -1.0093
89.175 -1.0612
89.2 -1.1146
89.225 -1.1723
89.25 -1.2355
89.275 -1.2955
89.3 -1.336
89.325 -1.3611
89.35 -1.3717
89.375 -1.3622
89.4 -1.3489
89.425 -1.3356
89.45 -1.3204
89.475 -1.3029
89.5 -1.2928
89.525 -1.2896
89.55 -1.2917
89.575 -1.2994
89.6 -1.3181
89.625 -1.3402
89.65 -1.357
89.675 -1.363
89.7 -1.3619
89.725 -1.3617
89.75 -1.3612
89.775 -1.3641
89.8 -1.3686
89.825 -1.3746
89.85 -1.3861
89.875 -1.3973
89.9 -1.4084
89.925 -1.4234
89.95 -1.4421
89.975 -1.4633
90 -1.4851
90.025 -1.5071
90.05 -1.5249
90.075 -1.5405
90.1 -1.5575
90.125 -1.5767
90.15 -1.5951
90.175 -1.6092
90.2 -1.6145
90.225 -1.6132
90.25 -1.611
90.275 -1.6077
90.3 -1.6061
90.325 -1.6022
90.35 -1.5943
90.375 -1.5852
90.4 -1.5778
90.425 -1.5723
90.45 -1.57
90.475 -1.5686
90.5 -1.5651
90.525 -1.5667
90.55 -1.5756
90.575 -1.5888
90.6 -1.6034
90.625 -1.6128
90.65 -1.6136
90.675 -1.6068
90.7 -1.6016
90.725 -1.5993
90.75 -1.6033
90.775 -1.6111
90.8 -1.6209
90.825 -1.6351
90.85 -1.6543
90.875 -1.68
90.9 -1.7076
90.925 -1.7299
90.95 -1.7429
90.975 -1.7545
91 -1.7734
91.025 -1.8005
91.05 -1.8304
91.075 -1.8562
91.1 -1.8742
91.125 -1.8876
91.15 -1.9007
91.175 -1.9138
91.2 -1.9268
91.225 -1.9384
91.25 -1.9503
91.275 -1.9647
91.3 -1.9822
91.325 -2.0025
91.35 -2.0268
91.375 -2.0541
91.4 -2.0846
91.425 -2.122
91.45 -2.1674
91.475 -2.2224
91.5 -2.2848
91.525 -2.3514
91.55 -2.4195
91.575 -2.4905
91.6 -2.5626
91.625 -2.6273
91.65 -2.6735
91.675 -2.6995
91.7 -2.7045
91.725 -2.6872
91.75 -2.652
91.775 -2.6079
91.8 -2.5612
91.825 -2.5141
91.85 -2.4721
91.875 -2.4401
91.9 -2.416
91.925 -2.3972
91.95 -2.38
91.975 -2.3658
92 -2.353
92.025 -2.3403
92.05 -2.3302
92.075 -2.3178
92.1 -2.3014
92.125 -2.2775
92.15 -2.2427
92.175 -2.198
92.2 -2.1456
92.225 -2.093
92.25 -2.0429
92.275 -1.9986
92.3 -1.9614
92.325 -1.9317
92.35 -1.9046
92.375 -1.8782
92.4 -1.8544
92.425 -1.8336
92.45 -1.8112
92.475 -1.7868
92.5 -1.7626
92.525 -1.7398
92.55 -1.7165
92.575 -1.6922
92.6 -1.6682
92.625 -1.6449
92.65 -1.6243
92.675 -1.6076
92.7 -1.5903
92.725 -1.5699
92.75 -1.5497
92.775 -1.5314
92.8 -1.5148
92.825 -1.5011
92.85 -1.4896
92.875 -1.4805
92.9 -1.4719
92.925 -1.4616
92.95 -1.4463
92.975 -1.4236
93 -1.3954
93.025 -1.3669
93.05 -1.3391
93.075 -1.3123
93.1 -1.2855
93.125 -1.2596
93.15 -1.2351
93.175 -1.2126
93.2 -1.1939
93.225 -1.1793
93.25 -1.1677
93.275 -1.1589
93.3 -1.1551
93.325 -1.1566
93.35 -1.1597
93.375 -1.1597
93.4 -1.1544
93.425 -1.142
93.45 -1.1182
93.475 -1.0881
93.5 -1.0533
93.525 -1.0159
93.55 -0.9783
93.575 -0.9411
93.6 -0.9053
93.625 -0.8721
93.65 -0.8401
93.675 -0.8066
93.7 -0.7709
93.725 -0.7342
93.75 -0.7007
93.775 -0.6697
93.8 -0.6401
93.825 -0.6134
93.85 -0.5882
93.875 -0.5638
93.9 -0.5422
93.925 -0.5235
93.95 -0.5088
93.975 -0.4975
94 -0.4864
94.025 -0.4706
94.05 -0.4392
94.075 -0.3858
94.1 -0.3156
94.125 -0.2343
94.15 -0.1463
94.175 -0.055
94.2 0.0391
94.225 0.1325
94.25 0.2215
94.275 0.3035
94.3 0.3821
94.325 0.4589
94.35 0.5398
94.375 0.6274
94.4 0.7135
94.425 0.7941
94.45 0.8694
94.475 0.9436
94.5 1.018
94.525 1.09
94.55 1.1598
94.575 1.2235
94.6 1.28
94.625 1.3281
94.65 1.3705
94.675 1.4096
94.7 1.4466
94.725 1.4821
94.75 1.5189
94.775 1.558
94.8 1.598
94.825 1.6439
94.85 1.7014
94.875 1.772
94.9 1.8539
94.925 1.944
94.95 2.04
94.975 2.136
95 2.2307
95.025 2.3244
95.05 2.4149
95.075 2.5036
95.1 2.5905
95.125 2.6731
95.15 2.7498
95.175 2.8233
95.2 2.8943
95.225 2.9638
95.25 3.0353
95.275 3.1086
95.3 3.1815
95.325 3.2545
95.35 3.3276
95.375 3.3974
95.4 3.4608
95.425 3.5184
95.45 3.5703
95.475 3.6174
95.5 3.6602
95.525 3.6992
95.55 3.7348
95.575 3.7671
95.6 3.796
95.625 3.8211
95.65 3.8423
95.675 3.8596
95.7 3.8728
95.725 3.8811
95.75 3.8839
95.775 3.8807
95.8 3.8712
95.825 3.8555
95.85 3.8338
95.875 3.8067
95.9 3.7777
95.925 3.7515
95.95 3.729
95.975 3.7054
96 3.6754
96.025 3.6376
96.05 3.5915
96.075 3.5409
96.1 3.4888
96.125 3.4391
96.15 3.3986
96.175 3.3618
96.2 3.324
96.225 3.2863
96.25 3.2563
96.275 3.2361
96.3 3.2174
96.325 3.1928
96.35 3.1579
96.375 3.1127
96.4 3.0574
96.425 2.9913
96.45 2.9154
96.475 2.8323
96.5 2.7492
96.525 2.6726
96.55 2.606
96.575 2.5544
96.6 2.5094
96.625 2.4598
96.65 2.4059
96.675 2.3495
96.7 2.2955
96.725 2.2469
96.75 2.2092
96.775 2.1866
96.8 2.1671
96.825 2.1421
96.85 2.1114
96.875 2.0744
96.9 2.0407
96.925 2.0192
96.95 1.9999
96.975 1.9773
97 1.9529
97.025 1.9257
97.05 1.8954
97.075 1.8607
97.1 1.8248
97.125 1.7909
97.15 1.754
97.175 1.7194
97.2 1.6907
97.225 1.6776
97.25 1.6847
97.275 1.7048
97.3 1.726
97.325 1.7418
97.35 1.7492
97.375 1.7465
97.4 1.7379
97.425 1.7264
97.45 1.7165
97.475 1.7114
97.5 1.7085
97.525 1.7061
97.55 1.7058
97.575 1.7095
97.6 1.7164
97.625 1.7266
97.65 1.7383
97.675 1.7486
97.7 1.7569
97.725 1.762
97.75 1.7637
97.775 1.762
97.8 1.7569
97.825 1.7489
97.85 1.7416
97.875 1.7433
97.9 1.7533
97.925 1.7649
97.95 1.776
97.975 1.786
98 1.7934
98.025 1.7953
98.05 1.7894
98.075 1.7752
98.1 1.7543
98.125 1.7268
98.15 1.6917
98.175 1.6503
98.2 1.6046
98.225 1.5529
98.25 1.4967
98.275 1.4375
98.3 1.3736
98.325 1.3071
98.35 1.2412
98.375 1.1806
98.4 1.1292
98.425 1.0869
98.45 1.0493
98.475 1.0076
98.5 0.9583
98.525 0.9008
98.55 0.835
98.575 0.7614
98.6 0.6823
98.625 0.5991
98.65 0.5127
98.675 0.4226
98.7 0.3312
98.725 0.2413
98.75 0.1569
98.775 0.0849
98.8 0.0298
98.825 -0.0078
98.85 -0.0327
98.875 -0.0501
98.9 -0.0549
98.925 -0.0429
98.95 -0.0167
98.975 0.0111
99 0.0359
99.025 0.0583
99.05 0.0775
99.075 0.095
99.1 0.1127
99.125 0.1358
99.15 0.164
99.175 0.1957
99.2 0.2288
99.225 0.2589
99.25 0.2863
99.275 0.3133
99.3 0.3403
99.325 0.3687
99.35 0.4045
99.375 0.4566
99.4 0.5262
99.425 0.6097
99.45 0.7032
99.475 0.8008
99.5 0.8995
99.525 0.9932
99.55 1.0797
99.575 1.1567
99.6 1.2252
99.625 1.2858
99.65 1.3427
99.675 1.406
99.7 1.4775
99.725 1.5564
99.75 1.639
99.775 1.7194
99.8 1.7918
99.825 1.8528
99.85 1.9059
99.875 1.9561
99.9 2.0098
99.925 2.0711
99.95 2.1383
99.975 2.2097
100 2.2803
