# Supplementary material for: Uptake of N2O5 by aqueous aerosol unveiled using chemically accurate many-body potentials
Source: Nat Commun. 2022 Mar 10;13:1266. doi: 10.1038/s41467-022-28697-8 (PMC8913772; doi:10.1038/s41467-022-28697-8)
Supplement: Supplementary file 3 — Source Data [file 41467_2022_28697_MOESM3_ESM.zip › n2o5-uptake-data/Fig2/scattering/rep08run10/relcom_gds.dat]

0.025 12.0098
0.05 11.9725
0.075 11.9352
0.1 11.8979
0.125 11.8605
0.15 11.8231
0.175 11.7857
0.2 11.7482
0.225 11.7108
0.25 11.6733
0.275 11.6359
0.3 11.5984
0.325 11.5609
0.35 11.5233
0.375 11.4858
0.4 11.4482
0.425 11.4106
0.45 11.373
0.475 11.3353
0.5 11.2977
0.525 11.26
0.55 11.2223
0.575 11.1846
0.6 11.1469
0.625 11.1092
0.65 11.0714
0.675 11.0337
0.7 10.9959
0.725 10.9581
0.75 10.9202
0.775 10.8824
0.8 10.8445
0.825 10.8066
0.85 10.7686
0.875 10.7305
0.9 10.6923
0.925 10.6541
0.95 10.6158
0.975 10.5775
1 10.5392
1.025 10.5008
1.05 10.4623
1.075 10.4238
1.1 10.3853
1.125 10.3467
1.15 10.308
1.175 10.2693
1.2 10.2305
1.225 10.1917
1.25 10.1527
1.275 10.1137
1.3 10.0746
1.325 10.0355
1.35 9.9963
1.375 9.957
1.4 9.9177
1.425 9.8783
1.45 9.8389
1.475 9.7994
1.5 9.76
1.525 9.7206
1.55 9.6812
1.575 9.6417
1.6 9.6023
1.625 9.5628
1.65 9.5234
1.675 9.4841
1.7 9.4448
1.725 9.4054
1.75 9.3662
1.775 9.327
1.8 9.2878
1.825 9.2486
1.85 9.2093
1.875 9.17
1.9 9.1306
1.925 9.0911
1.95 9.0516
1.975 9.012
2 8.9724
2.025 8.9328
2.05 8.8931
2.075 8.8534
2.1 8.8135
2.125 8.7736
2.15 8.7336
2.175 8.6936
2.2 8.6534
2.225 8.6132
2.25 8.5729
2.275 8.5326
2.3 8.4921
2.325 8.4516
2.35 8.4109
2.375 8.3703
2.4 8.3296
2.425 8.2887
2.45 8.2479
2.475 8.2069
2.5 8.166
2.525 8.1249
2.55 8.0838
2.575 8.0426
2.6 8.0013
2.625 7.9599
2.65 7.9183
2.675 7.8765
2.7 7.8345
2.725 7.7923
2.75 7.7499
2.775 7.7072
2.8 7.6643
2.825 7.6211
2.85 7.5777
2.875 7.5341
2.9 7.4901
2.925 7.4459
2.95 7.4014
2.975 7.3565
3 7.3114
3.025 7.2659
3.05 7.2203
3.075 7.1745
3.1 7.1284
3.125 7.0821
3.15 7.0353
3.175 6.9882
3.2 6.9409
3.225 6.8932
3.25 6.8451
3.275 6.7966
3.3 6.7477
3.325 6.6981
3.35 6.648
3.375 6.5974
3.4 6.5462
3.425 6.4945
3.45 6.442
3.475 6.3891
3.5 6.3354
3.525 6.2809
3.55 6.2258
3.575 6.17
3.6 6.1134
3.625 6.0561
3.65 5.998
3.675 5.939
3.7 5.8791
3.725 5.8182
3.75 5.7559
3.775 5.692
3.8 5.626
3.825 5.5573
3.85 5.486
3.875 5.4129
3.9 5.3402
3.925 5.2708
3.95 5.2036
3.975 5.1371
4 5.0701
4.025 5.0013
4.05 4.9306
4.075 4.8572
4.1 4.7815
4.125 4.7036
4.15 4.6234
4.175 4.5407
4.2 4.4555
4.225 4.3683
4.25 4.2787
4.275 4.1865
4.3 4.0912
4.325 3.9938
4.35 3.8972
4.375 3.8058
4.4 3.7165
4.425 3.6256
4.45 3.5308
4.475 3.4322
4.5 3.3334
4.525 3.2387
4.55 3.139
4.575 3.0335
4.6 2.9327
4.625 2.8373
4.65 2.7375
4.675 2.6379
4.7 2.5536
4.725 2.4813
4.75 2.418
4.775 2.3692
4.8 2.3437
4.825 2.3302
4.85 2.3151
4.875 2.2951
4.9 2.269
4.925 2.2357
4.95 2.1967
4.975 2.1525
5 2.1021
5.025 2.0468
5.05 1.9897
5.075 1.934
5.1 1.8794
5.125 1.8232
5.15 1.7633
5.175 1.6942
5.2 1.616
5.225 1.5293
5.25 1.4454
5.275 1.3715
5.3 1.3193
5.325 1.293
5.35 1.2853
5.375 1.2867
5.4 1.2833
5.425 1.2772
5.45 1.2736
5.475 1.2728
5.5 1.2707
5.525 1.2656
5.55 1.2591
5.575 1.2534
5.6 1.2499
5.625 1.2508
5.65 1.2576
5.675 1.2669
5.7 1.2768
5.725 1.2895
5.75 1.3085
5.775 1.3361
5.8 1.3709
5.825 1.4081
5.85 1.4445
5.875 1.4801
5.9 1.515
5.925 1.5492
5.95 1.5804
5.975 1.6047
6 1.6218
6.025 1.6316
6.05 1.6356
6.075 1.6358
6.1 1.6343
6.125 1.6316
6.15 1.6273
6.175 1.6215
6.2 1.6154
6.225 1.6065
6.25 1.5927
6.275 1.572
6.3 1.5422
6.325 1.5028
6.35 1.4555
6.375 1.4045
6.4 1.3551
6.425 1.3109
6.45 1.2743
6.475 1.2473
6.5 1.232
6.525 1.227
6.55 1.2314
6.575 1.2427
6.6 1.2557
6.625 1.2668
6.65 1.2741
6.675 1.2826
6.7 1.2972
6.725 1.3151
6.75 1.3328
6.775 1.3503
6.8 1.3684
6.825 1.3868
6.85 1.402
6.875 1.4145
6.9 1.4234
6.925 1.4288
6.95 1.4303
6.975 1.4277
7 1.4211
7.025 1.4082
7.05 1.3865
7.075 1.3555
7.1 1.3134
7.125 1.2589
7.15 1.1941
7.175 1.1195
7.2 1.0425
7.225 0.9752
7.25 0.924
7.275 0.8973
7.3 0.9058
7.325 0.939
7.35 0.9774
7.375 1.0183
7.4 1.0591
7.425 1.1012
7.45 1.1475
7.475 1.1966
7.5 1.242
7.525 1.2809
7.55 1.3134
7.575 1.3394
7.6 1.359
7.625 1.3726
7.65 1.3827
7.675 1.3938
7.7 1.4129
7.725 1.4413
7.75 1.4745
7.775 1.5093
7.8 1.5436
7.825 1.578
7.85 1.6128
7.875 1.6471
7.9 1.6814
7.925 1.7143
7.95 1.7467
7.975 1.7765
8 1.804
8.025 1.8301
8.05 1.8544
8.075 1.8764
8.1 1.8969
8.125 1.9152
8.15 1.9291
8.175 1.9362
8.2 1.9369
8.225 1.9372
8.25 1.9403
8.275 1.9429
8.3 1.9441
8.325 1.9463
8.35 1.9505
8.375 1.9554
8.4 1.9588
8.425 1.9682
8.45 1.9819
8.475 1.9915
8.5 1.9959
8.525 1.9997
8.55 2.0029
8.575 2.0026
8.6 1.995
8.625 1.9798
8.65 1.9591
8.675 1.9358
8.7 1.9102
8.725 1.8789
8.75 1.8438
8.775 1.8076
8.8 1.7672
8.825 1.7245
8.85 1.6826
8.875 1.6466
8.9 1.6169
8.925 1.5921
8.95 1.5686
8.975 1.5509
9 1.5464
9.025 1.5531
9.05 1.5646
9.075 1.5771
9.1 1.5864
9.125 1.5902
9.15 1.5866
9.175 1.5765
9.2 1.5609
9.225 1.5387
9.25 1.5083
9.275 1.4714
9.3 1.428
9.325 1.3794
9.35 1.3264
9.375 1.2706
9.4 1.2118
9.425 1.1509
9.45 1.0893
9.475 1.0311
9.5 0.9768
9.525 0.9288
9.55 0.8799
9.575 0.8328
9.6 0.7912
9.625 0.7543
9.65 0.7192
9.675 0.69
9.7 0.6712
9.725 0.6673
9.75 0.6727
9.775 0.6834
9.8 0.6969
9.825 0.7107
9.85 0.7256
9.875 0.7373
9.9 0.7466
9.925 0.7548
9.95 0.762
9.975 0.7634
10 0.7553
10.025 0.7409
10.05 0.7247
10.075 0.7163
10.1 0.7236
10.125 0.7485
10.15 0.7908
10.175 0.8415
10.2 0.8955
10.225 0.9502
10.25 1.0034
10.275 1.0548
10.3 1.1029
10.325 1.1452
10.35 1.1833
10.375 1.216
10.4 1.241
10.425 1.2606
10.45 1.2772
10.475 1.2918
10.5 1.3071
10.525 1.3247
10.55 1.344
10.575 1.3611
10.6 1.3747
10.625 1.3855
10.65 1.394
10.675 1.4003
10.7 1.4071
10.725 1.4178
10.75 1.4337
10.775 1.4583
10.8 1.4904
10.825 1.5231
10.85 1.5519
10.875 1.576
10.9 1.597
10.925 1.6152
10.95 1.6287
10.975 1.6367
11 1.6416
11.025 1.6461
11.05 1.6526
11.075 1.659
11.1 1.6616
11.125 1.6609
11.15 1.6573
11.175 1.6513
11.2 1.6443
11.225 1.6372
11.25 1.6337
11.275 1.6362
11.3 1.645
11.325 1.6518
11.35 1.6559
11.375 1.6559
11.4 1.6498
11.425 1.6392
11.45 1.6255
11.475 1.6104
11.5 1.5945
11.525 1.5804
11.55 1.568
11.575 1.5537
11.6 1.5375
11.625 1.5227
11.65 1.5114
11.675 1.5062
11.7 1.5094
11.725 1.5211
11.75 1.5385
11.775 1.5578
11.8 1.576
11.825 1.5922
11.85 1.6113
11.875 1.6367
11.9 1.6691
11.925 1.7018
11.95 1.7309
11.975 1.7549
12 1.7752
12.025 1.7939
12.05 1.8132
12.075 1.8341
12.1 1.8545
12.125 1.8743
12.15 1.8957
12.175 1.9175
12.2 1.9399
12.225 1.9608
12.25 1.9776
12.275 1.9896
12.3 1.9968
12.325 2.0026
12.35 2.0069
12.375 2.0073
12.4 2.01
12.425 2.0224
12.45 2.0436
12.475 2.0603
12.5 2.0722
12.525 2.0806
12.55 2.0848
12.575 2.0844
12.6 2.0797
12.625 2.07
12.65 2.0559
12.675 2.0369
12.7 2.0104
12.725 1.9768
12.75 1.9374
12.775 1.8914
12.8 1.8392
12.825 1.7853
12.85 1.7329
12.875 1.6873
12.9 1.6463
12.925 1.6062
12.95 1.5688
12.975 1.5333
13 1.5009
13.025 1.4717
13.05 1.4497
13.075 1.437
13.1 1.4302
13.125 1.4263
13.15 1.4216
13.175 1.4148
13.2 1.4113
13.225 1.4081
13.25 1.4063
13.275 1.4152
13.3 1.4332
13.325 1.4474
13.35 1.4537
13.375 1.4549
13.4 1.4538
13.425 1.4516
13.45 1.449
13.475 1.4458
13.5 1.4461
13.525 1.4518
13.55 1.4689
13.575 1.5019
13.6 1.5505
13.625 1.6062
13.65 1.6586
13.675 1.7021
13.7 1.7357
13.725 1.7608
13.75 1.7788
13.775 1.7961
13.8 1.8237
13.825 1.8649
13.85 1.903
13.875 1.9304
13.9 1.9483
13.925 1.9577
13.95 1.9615
13.975 1.9688
14 1.9772
14.025 1.9791
14.05 1.9762
14.075 1.97
14.1 1.9614
14.125 1.9514
14.15 1.9385
14.175 1.9222
14.2 1.9021
14.225 1.8816
14.25 1.869
14.275 1.8653
14.3 1.8661
14.325 1.8733
14.35 1.886
14.375 1.9012
14.4 1.9217
14.425 1.9433
14.45 1.9633
14.475 1.9794
14.5 1.9908
14.525 1.9964
14.55 1.996
14.575 1.993
14.6 1.99
14.625 1.9891
14.65 1.9869
14.675 1.9814
14.7 1.9722
14.725 1.9617
14.75 1.9517
14.775 1.9426
14.8 1.9348
14.825 1.9331
14.85 1.9404
14.875 1.9475
14.9 1.9509
14.925 1.9497
14.95 1.9445
14.975 1.9386
15 1.9324
15.025 1.9249
15.05 1.9164
15.075 1.9045
15.1 1.8869
15.125 1.863
15.15 1.8301
15.175 1.7885
15.2 1.7392
15.225 1.6841
15.25 1.6255
15.275 1.5674
15.3 1.514
15.325 1.4635
15.35 1.4143
15.375 1.3652
15.4 1.3163
15.425 1.2709
15.45 1.23
15.475 1.198
15.5 1.1717
15.525 1.1452
15.55 1.1138
15.575 1.081
15.6 1.0476
15.625 1.0159
15.65 0.9862
15.675 0.9622
15.7 0.9451
15.725 0.9397
15.75 0.9561
15.775 0.9918
15.8 1.0433
15.825 1.0998
15.85 1.1604
15.875 1.2224
15.9 1.285
15.925 1.3511
15.95 1.4207
15.975 1.4903
16 1.5556
16.025 1.6157
16.05 1.6701
16.075 1.7178
16.1 1.7601
16.125 1.8006
16.15 1.8395
16.175 1.8773
16.2 1.9223
16.225 1.9734
16.25 2.0207
16.275 2.0605
16.3 2.0939
16.325 2.1202
16.35 2.1386
16.375 2.1501
16.4 2.1553
16.425 2.1561
16.45 2.1531
16.475 2.1455
16.5 2.1323
16.525 2.1157
16.55 2.0954
16.575 2.0712
16.6 2.0453
16.625 2.0195
16.65 1.9934
16.675 1.9704
16.7 1.9565
16.725 1.9545
16.75 1.9613
16.775 1.9669
16.8 1.9688
16.825 1.9693
16.85 1.9697
16.875 1.9687
16.9 1.9667
16.925 1.9623
16.95 1.9516
16.975 1.9321
17 1.9043
17.025 1.8671
17.05 1.8188
17.075 1.759
17.1 1.692
17.125 1.6314
17.15 1.604
17.175 1.6088
17.2 1.6241
17.225 1.6314
17.25 1.6276
17.275 1.617
17.3 1.6
17.325 1.5764
17.35 1.545
17.375 1.5085
17.4 1.4748
17.425 1.4552
17.45 1.4543
17.475 1.4598
17.5 1.4652
17.525 1.47
17.55 1.4751
17.575 1.4774
17.6 1.4769
17.625 1.4745
17.65 1.4689
17.675 1.4626
17.7 1.4561
17.725 1.4542
17.75 1.4581
17.775 1.4693
17.8 1.4839
17.825 1.4982
17.85 1.5124
17.875 1.5278
17.9 1.545
17.925 1.5645
17.95 1.5837
17.975 1.6023
18 1.6285
18.025 1.6594
18.05 1.6929
18.075 1.7314
18.1 1.765
18.125 1.7921
18.15 1.8148
18.175 1.8323
18.2 1.8438
18.225 1.848
18.25 1.8448
18.275 1.8347
18.3 1.8179
18.325 1.7952
18.35 1.7692
18.375 1.7365
18.4 1.6946
18.425 1.6445
18.45 1.5896
18.475 1.532
18.5 1.475
18.525 1.4203
18.55 1.3687
18.575 1.3211
18.6 1.2738
18.625 1.2253
18.65 1.1725
18.675 1.116
18.7 1.0545
18.725 0.988
18.75 0.9187
18.775 0.8466
18.8 0.7769
18.825 0.7211
18.85 0.6867
18.875 0.6699
18.9 0.6567
18.925 0.6404
18.95 0.6205
18.975 0.5984
19 0.5781
19.025 0.5634
19.05 0.5659
19.075 0.5864
19.1 0.6145
19.125 0.6435
19.15 0.6734
19.175 0.7058
19.2 0.7377
19.225 0.7658
19.25 0.7902
19.275 0.8068
19.3 0.8155
19.325 0.8202
19.35 0.8214
19.375 0.8228
19.4 0.8284
19.425 0.8392
19.45 0.853
19.475 0.869
19.5 0.8868
19.525 0.9041
19.55 0.9218
19.575 0.9358
19.6 0.9417
19.625 0.9378
19.65 0.9285
19.675 0.9155
19.7 0.9022
19.725 0.8938
19.75 0.8928
19.775 0.8956
19.8 0.8993
19.825 0.909
19.85 0.9278
19.875 0.9514
19.9 0.978
19.925 1.0048
19.95 1.0312
19.975 1.0571
20 1.087
20.025 1.1246
20.05 1.1688
20.075 1.2147
20.1 1.2584
20.125 1.2972
20.15 1.3319
20.175 1.3655
20.2 1.4033
20.225 1.4496
20.25 1.4968
20.275 1.541
20.3 1.5811
20.325 1.6141
20.35 1.6382
20.375 1.6551
20.4 1.6684
20.425 1.6867
20.45 1.7144
20.475 1.752
20.5 1.7862
20.525 1.8104
20.55 1.8202
20.575 1.8238
20.6 1.8345
20.625 1.8608
20.65 1.9001
20.675 1.9436
20.7 1.9796
20.725 2.0046
20.75 2.019
20.775 2.0238
20.8 2.0242
20.825 2.0184
20.85 2.003
20.875 1.9807
20.9 1.9561
20.925 1.9323
20.95 1.9072
20.975 1.8811
21 1.8551
21.025 1.8305
21.05 1.8122
21.075 1.7971
21.1 1.7799
21.125 1.7591
21.15 1.7385
21.175 1.7216
21.2 1.7128
21.225 1.7109
21.25 1.7056
21.275 1.6896
21.3 1.6636
21.325 1.6258
21.35 1.5754
21.375 1.5124
21.4 1.44
21.425 1.3668
21.45 1.3034
21.475 1.2543
21.5 1.2191
21.525 1.1915
21.55 1.1698
21.575 1.1537
21.6 1.1422
21.625 1.1339
21.65 1.1307
21.675 1.1306
21.7 1.1371
21.725 1.1518
21.75 1.1734
21.775 1.2002
21.8 1.2307
21.825 1.2657
21.85 1.3066
21.875 1.3498
21.9 1.3888
21.925 1.4192
21.95 1.44
21.975 1.4487
22 1.4484
22.025 1.4427
22.05 1.432
22.075 1.4187
22.1 1.406
22.125 1.3952
22.15 1.3854
22.175 1.374
22.2 1.359
22.225 1.3442
22.25 1.3303
22.275 1.318
22.3 1.3082
22.325 1.2993
22.35 1.2868
22.375 1.267
22.4 1.2427
22.425 1.2202
22.45 1.2028
22.475 1.1924
22.5 1.1865
22.525 1.1819
22.55 1.1756
22.575 1.1661
22.6 1.1544
22.625 1.1453
22.65 1.1373
22.675 1.1365
22.7 1.1406
22.725 1.1447
22.75 1.1495
22.775 1.1539
22.8 1.1581
22.825 1.1622
22.85 1.1673
22.875 1.1714
22.9 1.1722
22.925 1.1677
22.95 1.1573
22.975 1.1467
23 1.1364
23.025 1.1269
23.05 1.1182
23.075 1.1086
23.1 1.104
23.125 1.1176
23.15 1.1651
23.175 1.253
23.2 1.3663
23.225 1.489
23.25 1.612
23.275 1.7298
23.3 1.8373
23.325 1.9356
23.35 2.0259
23.375 2.1097
23.4 2.1888
23.425 2.265
23.45 2.3384
23.475 2.4088
23.5 2.4764
23.525 2.5416
23.55 2.6017
23.575 2.6544
23.6 2.6997
23.625 2.7378
23.65 2.7705
23.675 2.7984
23.7 2.8233
23.725 2.8439
23.75 2.8581
23.775 2.865
23.8 2.8646
23.825 2.857
23.85 2.8419
23.875 2.8204
23.9 2.7928
23.925 2.759
23.95 2.7181
23.975 2.67
24 2.6144
24.025 2.5529
24.05 2.4859
24.075 2.4147
24.1 2.3496
24.125 2.3071
24.15 2.281
24.175 2.2661
24.2 2.2596
24.225 2.2603
24.25 2.2635
24.275 2.2703
24.3 2.2812
24.325 2.3018
24.35 2.3213
24.375 2.3371
24.4 2.3491
24.425 2.3602
24.45 2.3729
24.475 2.3781
24.5 2.3737
24.525 2.3626
24.55 2.3467
24.575 2.3295
24.6 2.3134
24.625 2.3016
24.65 2.2969
24.675 2.3023
24.7 2.3169
24.725 2.3359
24.75 2.3551
24.775 2.3743
24.8 2.39
24.825 2.4011
24.85 2.4054
24.875 2.4045
24.9 2.3973
24.925 2.385
24.95 2.3774
24.975 2.3862
25 2.4098
25.025 2.4397
25.05 2.4709
25.075 2.5029
25.1 2.5352
25.125 2.5623
25.15 2.5834
25.175 2.6012
25.2 2.6228
25.225 2.6502
25.25 2.6796
25.275 2.7076
25.3 2.7328
25.325 2.7538
25.35 2.7711
25.375 2.7869
25.4 2.8016
25.425 2.815
25.45 2.822
25.475 2.8207
25.5 2.8125
25.525 2.8004
25.55 2.7906
25.575 2.7943
25.6 2.8121
25.625 2.8364
25.65 2.8642
25.675 2.8904
25.7 2.9128
25.725 2.932
25.75 2.9487
25.775 2.9648
25.8 2.9897
25.825 3.0271
25.85 3.0683
25.875 3.1054
25.9 3.1338
25.925 3.1522
25.95 3.1597
25.975 3.1585
26 3.1516
26.025 3.1383
26.05 3.1185
26.075 3.094
26.1 3.0723
26.125 3.0682
26.15 3.0816
26.175 3.1019
26.2 3.125
26.225 3.1478
26.25 3.1666
26.275 3.1804
26.3 3.1918
26.325 3.2059
26.35 3.2241
26.375 3.2438
26.4 3.2594
26.425 3.2704
26.45 3.2738
26.475 3.2761
26.5 3.2769
26.525 3.2775
26.55 3.2765
26.575 3.2757
26.6 3.2758
26.625 3.2757
26.65 3.2821
26.675 3.298
26.7 3.3252
26.725 3.3603
26.75 3.3971
26.775 3.4327
26.8 3.4713
26.825 3.5081
26.85 3.5387
26.875 3.562
26.9 3.5764
26.925 3.5884
26.95 3.6003
26.975 3.6111
27 3.6262
27.025 3.6537
27.05 3.6993
27.075 3.765
27.1 3.8426
27.125 3.9256
27.15 4.0106
27.175 4.0909
27.2 4.1632
27.225 4.2291
27.25 4.291
27.275 4.3475
27.3 4.3948
27.325 4.4311
27.35 4.4587
27.375 4.4784
27.4 4.4892
27.425 4.4907
27.45 4.4851
27.475 4.4751
27.5 4.4667
27.525 4.4684
27.55 4.4811
27.575 4.4961
27.6 4.5058
27.625 4.5085
27.65 4.5026
27.675 4.4891
27.7 4.4661
27.725 4.4349
27.75 4.3968
27.775 4.3534
27.8 4.3078
27.825 4.2607
27.85 4.2122
27.875 4.1611
27.9 4.1046
27.925 4.0398
27.95 3.9662
27.975 3.8843
28 3.7948
28.025 3.6991
28.05 3.5999
28.075 3.5023
28.1 3.4178
28.125 3.3662
28.15 3.3355
28.175 3.3093
28.2 3.2798
28.225 3.2423
28.25 3.197
28.275 3.1451
28.3 3.0926
28.325 3.0493
28.35 3.0215
28.375 3.0077
28.4 3.0031
28.425 3.0045
28.45 3.0109
28.475 3.0194
28.5 3.0278
28.525 3.0369
28.55 3.0487
28.575 3.0626
28.6 3.0741
28.625 3.0815
28.65 3.0857
28.675 3.0939
28.7 3.1045
28.725 3.1087
28.75 3.1052
28.775 3.0952
28.8 3.086
28.825 3.0855
28.85 3.0957
28.875 3.1118
28.9 3.1285
28.925 3.1407
28.95 3.1495
28.975 3.1644
29 3.19
29.025 3.2246
29.05 3.2654
29.075 3.3102
29.1 3.3611
29.125 3.4106
29.15 3.4522
29.175 3.4836
29.2 3.5035
29.225 3.5104
29.25 3.5045
29.275 3.4888
29.3 3.4668
29.325 3.4443
29.35 3.4276
29.375 3.4132
29.4 3.4032
29.425 3.4004
29.45 3.4041
29.475 3.414
29.5 3.4261
29.525 3.4403
29.55 3.4495
29.575 3.4544
29.6 3.4564
29.625 3.456
29.65 3.4557
29.675 3.4506
29.7 3.4381
29.725 3.4195
29.75 3.3986
29.775 3.3758
29.8 3.3509
29.825 3.3228
29.85 3.2929
29.875 3.2669
29.9 3.245
29.925 3.223
29.95 3.1961
29.975 3.1619
30 3.1224
30.025 3.0794
30.05 3.0317
30.075 2.9847
30.1 2.9447
30.125 2.9159
30.15 2.8942
30.175 2.8762
30.2 2.8619
30.225 2.8511
30.25 2.8432
30.275 2.8354
30.3 2.8262
30.325 2.8166
30.35 2.8094
30.375 2.8018
30.4 2.7929
30.425 2.7824
30.45 2.7739
30.475 2.7658
30.5 2.7623
30.525 2.7693
30.55 2.7824
30.575 2.7953
30.6 2.8091
30.625 2.8303
30.65 2.8637
30.675 2.9104
30.7 2.9616
30.725 3.0125
30.75 3.0581
30.775 3.0961
30.8 3.1266
30.825 3.1528
30.85 3.1796
30.875 3.208
30.9 3.2364
30.925 3.2698
30.95 3.3047
30.975 3.3333
31 3.3518
31.025 3.3598
31.05 3.359
31.075 3.3512
31.1 3.3398
31.125 3.3288
31.15 3.3231
31.175 3.3213
31.2 3.319
31.225 3.3123
31.25 3.2998
31.275 3.2814
31.3 3.2559
31.325 3.2234
31.35 3.185
31.375 3.1421
31.4 3.0986
31.425 3.0578
31.45 3.0196
31.475 2.9838
31.5 2.949
31.525 2.9142
31.55 2.876
31.575 2.8363
31.6 2.7966
31.625 2.7546
31.65 2.717
31.675 2.6848
31.7 2.656
31.725 2.6311
31.75 2.6135
31.775 2.6071
31.8 2.6168
31.825 2.6381
31.85 2.6692
31.875 2.703
31.9 2.7345
31.925 2.7624
31.95 2.7873
31.975 2.8059
32 2.8152
32.025 2.8156
32.05 2.8071
32.075 2.7916
32.1 2.7728
32.125 2.7526
32.15 2.7329
32.175 2.7114
32.2 2.6826
32.225 2.645
32.25 2.5985
32.275 2.5435
32.3 2.4832
32.325 2.4208
32.35 2.3646
32.375 2.3246
32.4 2.3039
32.425 2.2968
32.45 2.2988
32.475 2.3105
32.5 2.3312
32.525 2.3587
32.55 2.3895
32.575 2.424
32.6 2.4628
32.625 2.503
32.65 2.5436
32.675 2.5836
32.7 2.6214
32.725 2.6527
32.75 2.6767
32.775 2.6917
32.8 2.6991
32.825 2.6997
32.85 2.6932
32.875 2.6808
32.9 2.6632
32.925 2.6403
32.95 2.6114
32.975 2.5815
33 2.5604
33.025 2.5477
33.05 2.5357
33.075 2.5207
33.1 2.5001
33.125 2.4708
33.15 2.4306
33.175 2.3853
33.2 2.3361
33.225 2.2903
33.25 2.2562
33.275 2.2405
33.3 2.2439
33.325 2.2674
33.35 2.3093
33.375 2.3648
33.4 2.4251
33.425 2.4873
33.45 2.5478
33.475 2.6075
33.5 2.6674
33.525 2.7212
33.55 2.7714
33.575 2.8158
33.6 2.8525
33.625 2.8824
33.65 2.9059
33.675 2.9234
33.7 2.9338
33.725 2.9381
33.75 2.9347
33.775 2.9245
33.8 2.9074
33.825 2.8812
33.85 2.8482
33.875 2.8092
33.9 2.7639
33.925 2.7129
33.95 2.6552
33.975 2.5904
34 2.523
34.025 2.456
34.05 2.3966
34.075 2.3496
34.1 2.3206
34.125 2.3139
34.15 2.3265
34.175 2.3478
34.2 2.3726
34.225 2.4011
34.25 2.4302
34.275 2.4586
34.3 2.4854
34.325 2.5075
34.35 2.5258
34.375 2.5424
34.4 2.557
34.425 2.5675
34.45 2.5731
34.475 2.5767
34.5 2.5819
34.525 2.5886
34.55 2.5928
34.575 2.5921
34.6 2.5869
34.625 2.5783
34.65 2.5648
34.675 2.5457
34.7 2.5206
34.725 2.49
34.75 2.4562
34.775 2.4191
34.8 2.3778
34.825 2.3321
34.85 2.2837
34.875 2.2389
34.9 2.1958
34.925 2.1524
34.95 2.1078
34.975 2.0609
35 2.0138
35.025 1.9679
35.05 1.9214
35.075 1.8759
35.1 1.8384
35.125 1.8173
35.15 1.8076
35.175 1.7989
35.2 1.7845
35.225 1.7666
35.25 1.7537
35.275 1.7455
35.3 1.735
35.325 1.7177
35.35 1.695
35.375 1.6748
35.4 1.6725
35.425 1.6957
35.45 1.738
35.475 1.7935
35.5 1.8593
35.525 1.9285
35.55 1.9942
35.575 2.0538
35.6 2.1063
35.625 2.1524
35.65 2.188
35.675 2.2129
35.7 2.2307
35.725 2.2448
35.75 2.2563
35.775 2.2645
35.8 2.2685
35.825 2.2673
35.85 2.2601
35.875 2.2463
35.9 2.2263
35.925 2.2018
35.95 2.1763
35.975 2.1508
36 2.1252
36.025 2.1
36.05 2.077
36.075 2.0594
36.1 2.048
36.125 2.0414
36.15 2.0359
36.175 2.0281
36.2 2.0153
36.225 1.9944
36.25 1.9663
36.275 1.9364
36.3 1.9083
36.325 1.8787
36.35 1.8429
36.375 1.8008
36.4 1.7547
36.425 1.7071
36.45 1.6647
36.475 1.6332
36.5 1.6167
36.525 1.6135
36.55 1.6232
36.575 1.6439
36.6 1.6746
36.625 1.7133
36.65 1.7638
36.675 1.8235
36.7 1.887
36.725 1.9523
36.75 2.0203
36.775 2.0881
36.8 2.1572
36.825 2.2298
36.85 2.3032
36.875 2.3734
36.9 2.4385
36.925 2.4962
36.95 2.5468
36.975 2.5904
37 2.627
37.025 2.6574
37.05 2.6823
37.075 2.7009
37.1 2.712
37.125 2.7153
37.15 2.7107
37.175 2.6972
37.2 2.6739
37.225 2.6458
37.25 2.615
37.275 2.5783
37.3 2.5342
37.325 2.4858
37.35 2.4344
37.375 2.3782
37.4 2.3192
37.425 2.2575
37.45 2.1945
37.475 2.1334
37.5 2.0767
37.525 2.0243
37.55 1.977
37.575 1.9365
37.6 1.8972
37.625 1.8533
37.65 1.8055
37.675 1.7536
37.7 1.6945
37.725 1.6339
37.75 1.5825
37.775 1.5451
37.8 1.5152
37.825 1.4929
37.85 1.4835
37.875 1.4872
37.9 1.5036
37.925 1.5232
37.95 1.5422
37.975 1.5611
38 1.5756
38.025 1.5837
38.05 1.5848
38.075 1.5772
38.1 1.5596
38.125 1.5329
38.15 1.4966
38.175 1.4549
38.2 1.4203
38.225 1.3942
38.25 1.3683
38.275 1.3402
38.3 1.3136
38.325 1.2907
38.35 1.2692
38.375 1.2465
38.4 1.22
38.425 1.1934
38.45 1.1673
38.475 1.1399
38.5 1.1083
38.525 1.0705
38.55 1.0283
38.575 0.9851
38.6 0.9414
38.625 0.8933
38.65 0.8361
38.675 0.7686
38.7 0.6909
38.725 0.6055
38.75 0.5155
38.775 0.4334
38.8 0.379
38.825 0.349
38.85 0.3278
38.875 0.3034
38.9 0.2696
38.925 0.2257
38.95 0.1756
38.975 0.1211
39 0.0632
39.025 0.005
39.05 -0.0514
39.075 -0.1021
39.1 -0.141
39.125 -0.1677
39.15 -0.1931
39.175 -0.2192
39.2 -0.2467
39.225 -0.2784
39.25 -0.3124
39.275 -0.3478
39.3 -0.3792
39.325 -0.4087
39.35 -0.4371
39.375 -0.4618
39.4 -0.4776
39.425 -0.4795
39.45 -0.4663
39.475 -0.444
39.5 -0.4193
39.525 -0.3934
39.55 -0.37
39.575 -0.3523
39.6 -0.3393
39.625 -0.3264
39.65 -0.3091
39.675 -0.2896
39.7 -0.2672
39.725 -0.243
39.75 -0.2216
39.775 -0.2039
39.8 -0.1873
39.825 -0.1681
39.85 -0.1395
39.875 -0.1009
39.9 -0.0512
39.925 0.0063
39.95 0.0701
39.975 0.1341
40 0.1937
40.025 0.2469
40.05 0.2951
40.075 0.3415
40.1 0.3871
40.125 0.4327
40.15 0.4776
40.175 0.518
40.2 0.5533
40.225 0.5825
40.25 0.608
40.275 0.6309
40.3 0.6509
40.325 0.667
40.35 0.6848
40.375 0.7059
40.4 0.7221
40.425 0.7296
40.45 0.7293
40.475 0.7226
40.5 0.7133
40.525 0.7018
40.55 0.6842
40.575 0.6584
40.6 0.624
40.625 0.5845
40.65 0.5399
40.675 0.4887
40.7 0.4247
40.725 0.3475
40.75 0.2582
40.775 0.1594
40.8 0.0555
40.825 -0.044
40.85 -0.1352
40.875 -0.2142
40.9 -0.2824
40.925 -0.3455
40.95 -0.4041
40.975 -0.4608
41 -0.5187
41.025 -0.5727
41.05 -0.6163
41.075 -0.6511
41.1 -0.6863
41.125 -0.7255
41.15 -0.7671
41.175 -0.8087
41.2 -0.8513
41.225 -0.8877
41.25 -0.912
41.275 -0.9248
41.3 -0.9252
41.325 -0.9167
41.35 -0.9062
41.375 -0.8989
41.4 -0.8958
41.425 -0.8869
41.45 -0.8649
41.475 -0.8344
41.5 -0.796
41.525 -0.7483
41.55 -0.7026
41.575 -0.6652
41.6 -0.6354
41.625 -0.6153
41.65 -0.6062
41.675 -0.6099
41.7 -0.6224
41.725 -0.6381
41.75 -0.6509
41.775 -0.6551
41.8 -0.6444
41.825 -0.6246
41.85 -0.6067
41.875 -0.5947
41.9 -0.586
41.925 -0.574
41.95 -0.5643
41.975 -0.5631
42 -0.5608
42.025 -0.5515
42.05 -0.535
42.075 -0.5126
42.1 -0.4875
42.125 -0.4601
42.15 -0.4289
42.175 -0.3937
42.2 -0.3632
42.225 -0.3409
42.25 -0.324
42.275 -0.3134
42.3 -0.308
42.325 -0.3068
42.35 -0.3104
42.375 -0.3158
42.4 -0.32
42.425 -0.3234
42.45 -0.3276
42.475 -0.3332
42.5 -0.3378
42.525 -0.3445
42.55 -0.3511
42.575 -0.3565
42.6 -0.3603
42.625 -0.3614
42.65 -0.3611
42.675 -0.3616
42.7 -0.3648
42.725 -0.3709
42.75 -0.3812
42.775 -0.3984
42.8 -0.4221
42.825 -0.4381
42.85 -0.4438
42.875 -0.4467
42.9 -0.4525
42.925 -0.4593
42.95 -0.4707
42.975 -0.4889
43 -0.5118
43.025 -0.5384
43.05 -0.5628
43.075 -0.5793
43.1 -0.588
43.125 -0.5945
43.15 -0.602
43.175 -0.6076
43.2 -0.6104
43.225 -0.6125
43.25 -0.6139
43.275 -0.6118
43.3 -0.6026
43.325 -0.5876
43.35 -0.5742
43.375 -0.5666
43.4 -0.5624
43.425 -0.5577
43.45 -0.5531
43.475 -0.5483
43.5 -0.5424
43.525 -0.5331
43.55 -0.5159
43.575 -0.4914
43.6 -0.4664
43.625 -0.4463
43.65 -0.4323
43.675 -0.4187
43.7 -0.3968
43.725 -0.361
43.75 -0.3188
43.775 -0.2804
43.8 -0.2487
43.825 -0.2222
43.85 -0.2023
43.875 -0.1893
43.9 -0.1818
43.925 -0.1789
43.95 -0.1798
43.975 -0.1834
44 -0.19
44.025 -0.1994
44.05 -0.2125
44.075 -0.2306
44.1 -0.2529
44.125 -0.2806
44.15 -0.3113
44.175 -0.3426
44.2 -0.3748
44.225 -0.4096
44.25 -0.4457
44.275 -0.4814
44.3 -0.5148
44.325 -0.5437
44.35 -0.5681
44.375 -0.5869
44.4 -0.6006
44.425 -0.611
44.45 -0.6174
44.475 -0.6233
44.5 -0.6331
44.525 -0.6487
44.55 -0.6697
44.575 -0.6922
44.6 -0.7139
44.625 -0.7365
44.65 -0.7603
44.675 -0.786
44.7 -0.8144
44.725 -0.8476
44.75 -0.885
44.775 -0.9224
44.8 -0.9559
44.825 -0.9829
44.85 -1.0038
44.875 -1.0261
44.9 -1.0558
44.925 -1.0897
44.95 -1.1183
44.975 -1.1468
45 -1.18
45.025 -1.2188
45.05 -1.2615
45.075 -1.308
45.1 -1.3588
45.125 -1.4147
45.15 -1.4663
45.175 -1.508
45.2 -1.5412
45.225 -1.5687
45.25 -1.589
45.275 -1.5969
45.3 -1.5907
45.325 -1.5716
45.35 -1.5452
45.375 -1.5184
45.4 -1.4945
45.425 -1.4731
45.45 -1.4549
45.475 -1.4401
45.5 -1.4295
45.525 -1.4248
45.55 -1.4245
45.575 -1.4286
45.6 -1.435
45.625 -1.4439
45.65 -1.4529
45.675 -1.4598
45.7 -1.4648
45.725 -1.4645
45.75 -1.4546
45.775 -1.4357
45.8 -1.4182
45.825 -1.4072
45.85 -1.401
45.875 -1.3952
45.9 -1.3924
45.925 -1.3939
45.95 -1.3955
45.975 -1.3971
46 -1.3923
46.025 -1.3851
46.05 -1.378
46.075 -1.3724
46.1 -1.3685
46.125 -1.3596
46.15 -1.3423
46.175 -1.3117
46.2 -1.2741
46.225 -1.2349
46.25 -1.1991
46.275 -1.1674
46.3 -1.138
46.325 -1.1116
46.35 -1.0868
46.375 -1.0592
46.4 -1.0272
46.425 -0.9938
46.45 -0.9591
46.475 -0.9264
46.5 -0.8963
46.525 -0.8699
46.55 -0.8509
46.575 -0.8388
46.6 -0.8303
46.625 -0.8239
46.65 -0.8175
46.675 -0.8122
46.7 -0.8072
46.725 -0.7968
46.75 -0.7853
46.775 -0.7802
46.8 -0.7841
46.825 -0.7967
46.85 -0.8198
46.875 -0.8504
46.9 -0.8821
46.925 -0.9166
46.95 -0.9508
46.975 -0.9795
47 -0.999
47.025 -1.0074
47.05 -1.0068
47.075 -0.9988
47.1 -0.9852
47.125 -0.9635
47.15 -0.9271
47.175 -0.8698
47.2 -0.7946
47.225 -0.7095
47.25 -0.6147
47.275 -0.5168
47.3 -0.4342
47.325 -0.3751
47.35 -0.328
47.375 -0.284
47.4 -0.2398
47.425 -0.1937
47.45 -0.1494
47.475 -0.1084
47.5 -0.0688
47.525 -0.0301
47.55 0.0096
47.575 0.0491
47.6 0.0908
47.625 0.138
47.65 0.1902
47.675 0.2427
47.7 0.2961
47.725 0.3487
47.75 0.3993
47.775 0.45
47.8 0.5021
47.825 0.5541
47.85 0.6039
47.875 0.6499
47.9 0.6915
47.925 0.7284
47.95 0.7615
47.975 0.79
48 0.8134
48.025 0.8331
48.05 0.8477
48.075 0.8549
48.1 0.8546
48.125 0.8441
48.15 0.8231
48.175 0.7943
48.2 0.7571
48.225 0.7104
48.25 0.6528
48.275 0.5841
48.3 0.5058
48.325 0.4293
48.35 0.3655
48.375 0.3102
48.4 0.2561
48.425 0.1988
48.45 0.1404
48.475 0.0809
48.5 0.0185
48.525 -0.0458
48.55 -0.1067
48.575 -0.1648
48.6 -0.2217
48.625 -0.2776
48.65 -0.3328
48.675 -0.3798
48.7 -0.4141
48.725 -0.4371
48.75 -0.452
48.775 -0.4629
48.8 -0.4715
48.825 -0.48
48.85 -0.4872
48.875 -0.5019
48.9 -0.5297
48.925 -0.5648
48.95 -0.6008
48.975 -0.6292
49 -0.647
49.025 -0.6621
49.05 -0.6804
49.075 -0.6999
49.1 -0.7151
49.125 -0.7187
49.15 -0.7075
49.175 -0.69
49.2 -0.6638
49.225 -0.6195
49.25 -0.5507
49.275 -0.4603
49.3 -0.3586
49.325 -0.2564
49.35 -0.1578
49.375 -0.0628
49.4 0.0245
49.425 0.1004
49.45 0.1676
49.475 0.2333
49.5 0.2945
49.525 0.3458
49.55 0.3862
49.575 0.4164
49.6 0.4368
49.625 0.4504
49.65 0.4588
49.675 0.463
49.7 0.462
49.725 0.4565
49.75 0.4479
49.775 0.4394
49.8 0.4345
49.825 0.4335
49.85 0.4362
49.875 0.4381
49.9 0.4393
49.925 0.4382
49.95 0.4356
49.975 0.4333
50 0.4285
50.025 0.4173
50.05 0.4056
50.075 0.3943
50.1 0.3819
50.125 0.368
50.15 0.3597
50.175 0.3625
50.2 0.3776
50.225 0.4041
50.25 0.4509
50.275 0.521
50.3 0.61
50.325 0.706
50.35 0.7975
50.375 0.8832
50.4 0.9673
50.425 1.0493
50.45 1.1265
50.475 1.1971
50.5 1.2622
50.525 1.3234
50.55 1.3827
50.575 1.44
50.6 1.4935
50.625 1.542
50.65 1.5865
50.675 1.6266
50.7 1.6617
50.725 1.6932
50.75 1.7204
50.775 1.7425
50.8 1.7594
50.825 1.7715
50.85 1.7796
50.875 1.7868
50.9 1.8014
50.925 1.8224
50.95 1.8416
50.975 1.857
51 1.8701
51.025 1.8789
51.05 1.8856
51.075 1.8895
51.1 1.8946
51.125 1.9
51.15 1.9045
51.175 1.9065
51.2 1.9077
51.225 1.9079
51.25 1.9068
51.275 1.9064
51.3 1.9047
51.325 1.9045
51.35 1.9056
51.375 1.9086
51.4 1.9128
51.425 1.9169
51.45 1.9197
51.475 1.9215
51.5 1.9201
51.525 1.9136
51.55 1.9025
51.575 1.8873
51.6 1.868
51.625 1.8449
51.65 1.8183
51.675 1.7883
51.7 1.7562
51.725 1.7227
51.75 1.6885
51.775 1.6513
51.8 1.6111
51.825 1.5715
51.85 1.5354
51.875 1.5058
51.9 1.4831
51.925 1.4651
51.95 1.4477
51.975 1.4289
52 1.4099
52.025 1.3905
52.05 1.3681
52.075 1.3429
52.1 1.3188
52.125 1.2972
52.15 1.2793
52.175 1.2625
52.2 1.2456
52.225 1.2258
52.25 1.2035
52.275 1.1791
52.3 1.1488
52.325 1.1114
52.35 1.071
52.375 1.031
52.4 0.994
52.425 0.9625
52.45 0.935
52.475 0.9097
52.5 0.8883
52.525 0.8694
52.55 0.8503
52.575 0.8286
52.6 0.803
52.625 0.7766
52.65 0.7515
52.675 0.7275
52.7 0.7068
52.725 0.6924
52.75 0.683
52.775 0.6746
52.8 0.6697
52.825 0.6731
52.85 0.6863
52.875 0.7069
52.9 0.7297
52.925 0.7508
52.95 0.7684
52.975 0.7796
53 0.7835
53.025 0.7837
53.05 0.7805
53.075 0.7768
53.1 0.7746
53.125 0.7781
53.15 0.7952
53.175 0.8292
53.2 0.8655
53.225 0.8963
53.25 0.9221
53.275 0.9462
53.3 0.9717
53.325 0.9998
53.35 1.0289
53.375 1.0558
53.4 1.0798
53.425 1.1067
53.45 1.1455
53.475 1.1941
53.5 1.245
53.525 1.2922
53.55 1.3355
53.575 1.3741
53.6 1.4061
53.625 1.4311
53.65 1.4517
53.675 1.4691
53.7 1.4854
53.725 1.504
53.75 1.5239
53.775 1.5416
53.8 1.5626
53.825 1.5871
53.85 1.6166
53.875 1.6627
53.9 1.7151
53.925 1.7644
53.95 1.8113
53.975 1.8557
54 1.8956
54.025 1.9326
54.05 1.965
54.075 1.9923
54.1 2.0152
54.125 2.036
54.15 2.0575
54.175 2.0798
54.2 2.0986
54.225 2.1102
54.25 2.1131
54.275 2.1068
54.3 2.0927
54.325 2.0717
54.35 2.0471
54.375 2.0233
54.4 2.0085
54.425 2.0086
54.45 2.0202
54.475 2.0344
54.5 2.0475
54.525 2.0571
54.55 2.0649
54.575 2.0752
54.6 2.0886
54.625 2.1029
54.65 2.1201
54.675 2.1416
54.7 2.1707
54.725 2.2079
54.75 2.2492
54.775 2.2898
54.8 2.3277
54.825 2.362
54.85 2.3912
54.875 2.4146
54.9 2.4329
54.925 2.4467
54.95 2.4579
54.975 2.4678
55 2.4764
55.025 2.4831
55.05 2.4895
55.075 2.4945
55.1 2.4989
55.125 2.5044
55.15 2.5086
55.175 2.5094
55.2 2.5088
55.225 2.5071
55.25 2.5033
55.275 2.5007
55.3 2.5035
55.325 2.5102
55.35 2.5221
55.375 2.5366
55.4 2.5487
55.425 2.5542
55.45 2.5513
55.475 2.5416
55.5 2.5265
55.525 2.504
55.55 2.4766
55.575 2.4448
55.6 2.4107
55.625 2.3768
55.65 2.3492
55.675 2.3319
55.7 2.3232
55.725 2.3149
55.75 2.3027
55.775 2.2841
55.8 2.2607
55.825 2.2305
55.85 2.1946
55.875 2.1571
55.9 2.1147
55.925 2.0656
55.95 2.0124
55.975 1.952
56 1.8809
56.025 1.8022
56.05 1.7148
56.075 1.621
56.1 1.5258
56.125 1.4352
56.15 1.3531
56.175 1.2848
56.2 1.2261
56.225 1.1707
56.25 1.1171
56.275 1.0627
56.3 1.006
56.325 0.949
56.35 0.8907
56.375 0.8293
56.4 0.765
56.425 0.6963
56.45 0.6251
56.475 0.5522
56.5 0.4772
56.525 0.3997
56.55 0.3182
56.575 0.2359
56.6 0.1512
56.625 0.0636
56.65 -0.0245
56.675 -0.1164
56.7 -0.2116
56.725 -0.3063
56.75 -0.3945
56.775 -0.4702
56.8 -0.5314
56.825 -0.5763
56.85 -0.6131
56.875 -0.6502
56.9 -0.69
56.925 -0.7324
56.95 -0.7784
56.975 -0.8294
57 -0.8825
57.025 -0.9365
57.05 -0.9903
57.075 -1.0468
57.1 -1.1038
57.125 -1.1662
57.15 -1.233
57.175 -1.3
57.2 -1.3606
57.225 -1.4105
57.25 -1.4554
57.275 -1.496
57.3 -1.5318
57.325 -1.5573
57.35 -1.5701
57.375 -1.5644
57.4 -1.5382
57.425 -1.5023
57.45 -1.4653
57.475 -1.4327
57.5 -1.408
57.525 -1.3939
57.55 -1.3889
57.575 -1.3911
57.6 -1.4028
57.625 -1.4233
57.65 -1.4527
57.675 -1.4893
57.7 -1.5296
57.725 -1.5684
57.75 -1.6034
57.775 -1.6378
57.8 -1.6723
57.825 -1.7068
57.85 -1.7419
57.875 -1.7742
57.9 -1.8032
57.925 -1.8283
57.95 -1.8436
57.975 -1.8483
58 -1.8432
58.025 -1.8325
58.05 -1.8211
58.075 -1.8077
58.1 -1.7922
58.125 -1.772
58.15 -1.7495
58.175 -1.7295
58.2 -1.7141
58.225 -1.7052
58.25 -1.7069
58.275 -1.7136
58.3 -1.7127
58.325 -1.6976
58.35 -1.668
58.375 -1.6343
58.4 -1.6024
58.425 -1.5762
58.45 -1.5545
58.475 -1.5315
58.5 -1.5072
58.525 -1.4849
58.55 -1.4675
58.575 -1.4521
58.6 -1.4343
58.625 -1.4156
58.65 -1.3992
58.675 -1.3858
58.7 -1.3749
58.725 -1.3653
58.75 -1.3464
58.775 -1.3197
58.8 -1.2942
58.825 -1.276
58.85 -1.267
58.875 -1.2668
58.9 -1.2785
58.925 -1.2989
58.95 -1.3218
58.975 -1.3561
59 -1.4038
59.025 -1.4498
59.05 -1.4804
59.075 -1.4923
59.1 -1.4898
59.125 -1.4781
59.15 -1.4583
59.175 -1.4269
59.2 -1.3803
59.225 -1.3182
59.25 -1.2504
59.275 -1.1842
59.3 -1.1252
59.325 -1.0746
59.35 -1.0331
59.375 -1.0045
59.4 -0.9866
59.425 -0.9703
59.45 -0.9489
59.475 -0.9193
59.5 -0.8838
59.525 -0.8479
59.55 -0.8124
59.575 -0.7754
59.6 -0.7381
59.625 -0.6989
59.65 -0.6565
59.675 -0.612
59.7 -0.572
59.725 -0.5368
59.75 -0.5087
59.775 -0.4878
59.8 -0.4739
59.825 -0.4635
59.85 -0.4517
59.875 -0.4393
59.9 -0.4319
59.925 -0.4312
59.95 -0.4334
59.975 -0.4369
60 -0.4401
60.025 -0.4445
60.05 -0.4531
60.075 -0.4683
60.1 -0.4906
60.125 -0.5166
60.15 -0.5468
60.175 -0.5782
60.2 -0.6042
60.225 -0.6255
60.25 -0.6374
60.275 -0.646
60.3 -0.6508
60.325 -0.6572
60.35 -0.6658
60.375 -0.679
60.4 -0.6973
60.425 -0.7211
60.45 -0.7499
60.475 -0.7807
60.5 -0.8117
60.525 -0.8294
60.55 -0.8271
60.575 -0.8105
60.6 -0.784
60.625 -0.7462
60.65 -0.7009
60.675 -0.6538
60.7 -0.6076
60.725 -0.5643
60.75 -0.5259
60.775 -0.4929
60.8 -0.4646
60.825 -0.441
60.85 -0.4228
60.875 -0.4095
60.9 -0.4032
60.925 -0.403
60.95 -0.4058
60.975 -0.4035
61 -0.3935
61.025 -0.3822
61.05 -0.377
61.075 -0.3776
61.1 -0.3836
61.125 -0.3954
61.15 -0.4135
61.175 -0.4332
61.2 -0.4504
61.225 -0.4586
61.25 -0.4543
61.275 -0.4488
61.3 -0.4465
61.325 -0.4524
61.35 -0.4696
61.375 -0.4948
61.4 -0.5261
61.425 -0.5618
61.45 -0.6001
61.475 -0.6365
61.5 -0.6678
61.525 -0.6938
61.55 -0.7117
61.575 -0.7209
61.6 -0.7248
61.625 -0.7279
61.65 -0.7302
61.675 -0.7316
61.7 -0.7353
61.725 -0.7431
61.75 -0.758
61.775 -0.7816
61.8 -0.8124
61.825 -0.847
61.85 -0.8826
61.875 -0.9205
61.9 -0.961
61.925 -1.0025
61.95 -1.0415
61.975 -1.0732
62 -1.0967
62.025 -1.1139
62.05 -1.128
62.075 -1.1408
62.1 -1.1537
62.125 -1.1698
62.15 -1.191
62.175 -1.216
62.2 -1.2393
62.225 -1.2546
62.25 -1.2583
62.275 -1.2513
62.3 -1.2371
62.325 -1.2191
62.35 -1.1984
62.375 -1.1775
62.4 -1.1596
62.425 -1.1483
62.45 -1.1435
62.475 -1.1464
62.5 -1.1571
62.525 -1.1746
62.55 -1.1962
62.575 -1.2174
62.6 -1.236
62.625 -1.2433
62.65 -1.2308
62.675 -1.196
62.7 -1.1438
62.725 -1.0799
62.75 -1.001
62.775 -0.9051
62.8 -0.7883
62.825 -0.6563
62.85 -0.5213
62.875 -0.3904
62.9 -0.2673
62.925 -0.153
62.95 -0.0485
62.975 0.0463
63 0.1318
63.025 0.2095
63.05 0.2787
63.075 0.3392
63.1 0.3918
63.125 0.4362
63.15 0.4725
63.175 0.4991
63.2 0.5151
63.225 0.5239
63.25 0.5262
63.275 0.5197
63.3 0.5102
63.325 0.4998
63.35 0.4833
63.375 0.4586
63.4 0.4261
63.425 0.3877
63.45 0.3466
63.475 0.3034
63.5 0.2586
63.525 0.2198
63.55 0.1842
63.575 0.1432
63.6 0.0957
63.625 0.0454
63.65 -0.0082
63.675 -0.069
63.7 -0.1362
63.725 -0.2095
63.75 -0.2778
63.775 -0.3273
63.8 -0.3525
63.825 -0.3608
63.85 -0.3653
63.875 -0.3695
63.9 -0.3741
63.925 -0.3783
63.95 -0.381
63.975 -0.3776
64 -0.365
64.025 -0.345
64.05 -0.3225
64.075 -0.3041
64.1 -0.2923
64.125 -0.2856
64.15 -0.2826
64.175 -0.2848
64.2 -0.2957
64.225 -0.3162
64.25 -0.348
64.275 -0.3898
64.3 -0.4343
64.325 -0.4778
64.35 -0.5217
64.375 -0.5661
64.4 -0.6075
64.425 -0.6421
64.45 -0.6646
64.475 -0.6711
64.5 -0.6652
64.525 -0.6525
64.55 -0.6342
64.575 -0.605
64.6 -0.5569
64.625 -0.4892
64.65 -0.4141
64.675 -0.3409
64.7 -0.2732
64.725 -0.2079
64.75 -0.1408
64.775 -0.071
64.8 -0.002
64.825 0.065
64.85 0.1305
64.875 0.1923
64.9 0.2504
64.925 0.3032
64.95 0.3496
64.975 0.3898
65 0.423
65.025 0.4494
65.05 0.4688
65.075 0.479
65.1 0.4805
65.125 0.4819
65.15 0.4907
65.175 0.5024
65.2 0.5117
65.225 0.5131
65.25 0.5104
65.275 0.5114
65.3 0.5244
65.325 0.547
65.35 0.5691
65.375 0.5835
65.4 0.5871
65.425 0.5858
65.45 0.5821
65.475 0.5764
65.5 0.5679
65.525 0.5584
65.55 0.5471
65.575 0.5314
65.6 0.5107
65.625 0.4811
65.65 0.444
65.675 0.4031
65.7 0.3749
65.725 0.3745
65.75 0.3929
65.775 0.4128
65.8 0.4277
65.825 0.4365
65.85 0.4424
65.875 0.4516
65.9 0.4645
65.925 0.4794
65.95 0.4957
65.975 0.5173
66 0.5461
66.025 0.5759
66.05 0.6
66.075 0.6219
66.1 0.6453
66.125 0.6705
66.15 0.6919
66.175 0.7039
66.2 0.7033
66.225 0.6933
66.25 0.6775
66.275 0.6587
66.3 0.6407
66.325 0.6242
66.35 0.6103
66.375 0.5942
66.4 0.5718
66.425 0.541
66.45 0.5039
66.475 0.4627
66.5 0.4222
66.525 0.3867
66.55 0.3563
66.575 0.3295
66.6 0.3047
66.625 0.2835
66.65 0.2638
66.675 0.2437
66.7 0.2235
66.725 0.2067
66.75 0.2004
66.775 0.2091
66.8 0.2258
66.825 0.2438
66.85 0.2641
66.875 0.2861
66.9 0.3087
66.925 0.3306
66.95 0.3478
66.975 0.3595
67 0.3651
67.025 0.3675
67.05 0.3669
67.075 0.3666
67.1 0.3687
67.125 0.3741
67.15 0.382
67.175 0.3902
67.2 0.3951
67.225 0.3949
67.25 0.3892
67.275 0.3772
67.3 0.3581
67.325 0.3334
67.35 0.3054
67.375 0.2761
67.4 0.2512
67.425 0.2344
67.45 0.2314
67.475 0.2469
67.5 0.2849
67.525 0.3409
67.55 0.3996
67.575 0.4549
67.6 0.5036
67.625 0.5449
67.65 0.5788
67.675 0.6036
67.7 0.6193
67.725 0.6276
67.75 0.6283
67.775 0.6258
67.8 0.6238
67.825 0.6325
67.85 0.6559
67.875 0.7001
67.9 0.7595
67.925 0.8198
67.95 0.8735
67.975 0.9193
68 0.9577
68.025 0.986
68.05 1.0029
68.075 1.0082
68.1 1.0039
68.125 0.9893
68.15 0.9626
68.175 0.9278
68.2 0.89
68.225 0.856
68.25 0.8291
68.275 0.8057
68.3 0.785
68.325 0.7677
68.35 0.7547
68.375 0.7439
68.4 0.7318
68.425 0.7186
68.45 0.7043
68.475 0.6957
68.5 0.6946
68.525 0.7035
68.55 0.7233
68.575 0.7541
68.6 0.7888
68.625 0.8184
68.65 0.8417
68.675 0.8622
68.7 0.8798
68.725 0.8918
68.75 0.8974
68.775 0.8996
68.8 0.9006
68.825 0.8983
68.85 0.8901
68.875 0.8742
68.9 0.8509
68.925 0.8192
68.95 0.7776
68.975 0.7319
69 0.6976
69.025 0.6846
69.05 0.6866
69.075 0.6928
69.1 0.7019
69.125 0.7158
69.15 0.7379
69.175 0.7652
69.2 0.7934
69.225 0.8208
69.25 0.8506
69.275 0.885
69.3 0.9219
69.325 0.9573
69.35 0.9906
69.375 1.0223
69.4 1.0503
69.425 1.0729
69.45 1.0961
69.475 1.1233
69.5 1.1498
69.525 1.1725
69.55 1.19
69.575 1.2004
69.6 1.2031
69.625 1.1962
69.65 1.1805
69.675 1.1582
69.7 1.128
69.725 1.0883
69.75 1.0385
69.775 0.9791
69.8 0.9101
69.825 0.8331
69.85 0.7526
69.875 0.6727
69.9 0.5972
69.925 0.5239
69.95 0.4518
69.975 0.3852
70 0.3303
70.025 0.293
70.05 0.2739
70.075 0.2671
70.1 0.2662
70.125 0.2693
70.15 0.2733
70.175 0.2758
70.2 0.2802
70.225 0.2989
70.25 0.3307
70.275 0.3608
70.3 0.3825
70.325 0.3938
70.35 0.3964
70.375 0.3933
70.4 0.388
70.425 0.3833
70.45 0.3822
70.475 0.3923
70.5 0.4172
70.525 0.4558
70.55 0.505
70.575 0.561
70.6 0.6197
70.625 0.6759
70.65 0.7283
70.675 0.7753
70.7 0.816
70.725 0.8484
70.75 0.8725
70.775 0.8887
70.8 0.8967
70.825 0.8995
70.85 0.9045
70.875 0.9171
70.9 0.9357
70.925 0.9537
70.95 0.9712
70.975 0.9925
71 1.0209
71.025 1.058
71.05 1.1027
71.075 1.1498
71.1 1.1991
71.125 1.2472
71.15 1.2923
71.175 1.3411
71.2 1.3979
71.225 1.456
71.25 1.5063
71.275 1.5458
71.3 1.5783
71.325 1.6112
71.35 1.6476
71.375 1.6876
71.4 1.7242
71.425 1.7566
71.45 1.7852
71.475 1.8089
71.5 1.8287
71.525 1.8427
71.55 1.8508
71.575 1.8543
71.6 1.8543
71.625 1.8504
71.65 1.8456
71.675 1.8446
71.7 1.8532
71.725 1.8731
71.75 1.9073
71.775 1.952
71.8 1.9955
71.825 2.0304
71.85 2.0507
71.875 2.0612
71.9 2.0739
71.925 2.089
71.95 2.0975
71.975 2.0996
72 2.0962
72.025 2.0893
72.05 2.0785
72.075 2.0625
72.1 2.0429
72.125 2.0222
72.15 2.0001
72.175 1.9779
72.2 1.9547
72.225 1.9261
72.25 1.8929
72.275 1.8567
72.3 1.8176
72.325 1.7784
72.35 1.7374
72.375 1.6948
72.4 1.6501
72.425 1.6055
72.45 1.5657
72.475 1.5372
72.5 1.5222
72.525 1.5206
72.55 1.5237
72.575 1.5246
72.6 1.5224
72.625 1.5168
72.65 1.5068
72.675 1.491
72.7 1.4676
72.725 1.4382
72.75 1.4076
72.775 1.3871
72.8 1.3723
72.825 1.3596
72.85 1.3516
72.875 1.3536
72.9 1.3601
72.925 1.3642
72.95 1.3632
72.975 1.3553
73 1.3425
73.025 1.3238
73.05 1.3009
73.075 1.2745
73.1 1.2425
73.125 1.204
73.15 1.1589
73.175 1.1084
73.2 1.0513
73.225 0.9906
73.25 0.9276
73.275 0.8633
73.3 0.8016
73.325 0.7423
73.35 0.6814
73.375 0.618
73.4 0.5527
73.425 0.4863
73.45 0.4164
73.475 0.3402
73.5 0.2588
73.525 0.181
73.55 0.1107
73.575 0.0439
73.6 -0.0223
73.625 -0.0835
73.65 -0.14
73.675 -0.1969
73.7 -0.2541
73.725 -0.313
73.75 -0.3728
73.775 -0.4295
73.8 -0.4729
73.825 -0.5026
73.85 -0.5293
73.875 -0.5569
73.9 -0.5858
73.925 -0.6162
73.95 -0.649
73.975 -0.6869
74 -0.7279
74.025 -0.7689
74.05 -0.8111
74.075 -0.8545
74.1 -0.8977
74.125 -0.9389
74.15 -0.9779
74.175 -1.0113
74.2 -1.0462
74.225 -1.0828
74.25 -1.1067
74.275 -1.1061
74.3 -1.0872
74.325 -1.0608
74.35 -1.0228
74.375 -0.9687
74.4 -0.9087
74.425 -0.8482
74.45 -0.7873
74.475 -0.7199
74.5 -0.6477
74.525 -0.5746
74.55 -0.5045
74.575 -0.4364
74.6 -0.3708
74.625 -0.309
74.65 -0.2461
74.675 -0.1807
74.7 -0.1199
74.725 -0.0668
74.75 -0.0172
74.775 0.0353
74.8 0.0964
74.825 0.1621
74.85 0.225
74.875 0.2837
74.9 0.3397
74.925 0.3944
74.95 0.4458
74.975 0.4921
75 0.5353
75.025 0.5747
75.05 0.6086
75.075 0.6355
75.1 0.6556
75.125 0.6681
75.15 0.6729
75.175 0.6697
75.2 0.6598
75.225 0.6455
75.25 0.6261
75.275 0.6011
75.3 0.5691
75.325 0.5345
75.35 0.4965
75.375 0.452
75.4 0.4028
75.425 0.3528
75.45 0.3073
75.475 0.2709
75.5 0.2468
75.525 0.2281
75.55 0.2127
75.575 0.2037
75.6 0.197
75.625 0.1867
75.65 0.1721
75.675 0.1548
75.7 0.1356
75.725 0.1177
75.75 0.1046
75.775 0.0908
75.8 0.0747
75.825 0.0548
75.85 0.0318
75.875 0.0073
75.9 -0.0158
75.925 -0.0279
75.95 -0.0228
75.975 -0.0085
76 0.006
76.025 0.0264
76.05 0.05
76.075 0.0772
76.1 0.0973
76.125 0.1031
76.15 0.0952
76.175 0.079
76.2 0.0644
76.225 0.0569
76.25 0.0555
76.275 0.0562
76.3 0.0568
76.325 0.0541
76.35 0.0507
76.375 0.048
76.4 0.0434
76.425 0.0374
76.45 0.0309
76.475 0.0254
76.5 0.0209
76.525 0.0134
76.55 0.0001
76.575 -0.0219
76.6 -0.0512
76.625 -0.0849
76.65 -0.1224
76.675 -0.1643
76.7 -0.2101
76.725 -0.2582
76.75 -0.309
76.775 -0.3619
76.8 -0.4178
76.825 -0.4759
76.85 -0.5348
76.875 -0.5957
76.9 -0.6591
76.925 -0.7258
76.95 -0.7962
76.975 -0.867
77 -0.933
77.025 -0.995
77.05 -1.0564
77.075 -1.1191
77.1 -1.1847
77.125 -1.2522
77.15 -1.3176
77.175 -1.3752
77.2 -1.4233
77.225 -1.4633
77.25 -1.4974
77.275 -1.5277
77.3 -1.5567
77.325 -1.586
77.35 -1.6171
77.375 -1.6488
77.4 -1.6742
77.425 -1.6879
77.45 -1.6882
77.475 -1.6755
77.5 -1.6444
77.525 -1.5917
77.55 -1.5211
77.575 -1.4301
77.6 -1.3194
77.625 -1.2024
77.65 -1.0864
77.675 -0.9798
77.7 -0.8854
77.725 -0.8025
77.75 -0.7297
77.775 -0.6685
77.8 -0.6185
77.825 -0.5771
77.85 -0.5466
77.875 -0.522
77.9 -0.4993
77.925 -0.4727
77.95 -0.4407
77.975 -0.3916
78 -0.3144
78.025 -0.2197
78.05 -0.1157
78.075 -0.01
78.1 0.0905
78.125 0.1823
78.15 0.2659
78.175 0.3425
78.2 0.4133
78.225 0.4776
78.25 0.5361
78.275 0.5899
78.3 0.6384
78.325 0.6796
78.35 0.7144
78.375 0.7428
78.4 0.7653
78.425 0.7817
78.45 0.7926
78.475 0.7975
78.5 0.796
78.525 0.7892
78.55 0.7771
78.575 0.7608
78.6 0.7411
78.625 0.7189
78.65 0.696
78.675 0.6717
78.7 0.6456
78.725 0.6157
78.75 0.5841
78.775 0.5528
78.8 0.5212
78.825 0.4887
78.85 0.4554
78.875 0.4241
78.9 0.3999
78.925 0.3801
78.95 0.3602
78.975 0.3415
79 0.3195
79.025 0.2896
79.05 0.2538
79.075 0.2179
79.1 0.1924
79.125 0.1874
79.15 0.2008
79.175 0.2189
79.2 0.2406
79.225 0.2704
79.25 0.3025
79.275 0.3377
79.3 0.3772
79.325 0.4153
79.35 0.448
79.375 0.4754
79.4 0.498
79.425 0.5158
79.45 0.5293
79.475 0.5382
79.5 0.5413
79.525 0.5389
79.55 0.531
79.575 0.5167
79.6 0.4949
79.625 0.4674
79.65 0.435
79.675 0.3974
79.7 0.3535
79.725 0.305
79.75 0.2505
79.775 0.1893
79.8 0.1225
79.825 0.0504
79.85 -0.0236
79.875 -0.0964
79.9 -0.1702
79.925 -0.2481
79.95 -0.3315
79.975 -0.4153
80 -0.4947
80.025 -0.5657
80.05 -0.6242
80.075 -0.6697
80.1 -0.7027
80.125 -0.7281
80.15 -0.7455
80.175 -0.7616
80.2 -0.776
80.225 -0.7864
80.25 -0.7945
80.275 -0.7965
80.3 -0.7945
80.325 -0.7915
80.35 -0.7888
80.375 -0.7814
80.4 -0.7584
80.425 -0.7168
80.45 -0.6702
80.475 -0.6285
80.5 -0.5952
80.525 -0.5708
80.55 -0.5554
80.575 -0.5515
80.6 -0.5585
80.625 -0.5757
80.65 -0.6018
80.675 -0.6345
80.7 -0.6733
80.725 -0.7153
80.75 -0.7565
80.775 -0.7902
80.8 -0.8163
80.825 -0.8378
80.85 -0.8601
80.875 -0.8845
80.9 -0.9101
80.925 -0.933
80.95 -0.9582
80.975 -0.9847
81 -1.0155
81.025 -1.0517
81.05 -1.0922
81.075 -1.1369
81.1 -1.1815
81.125 -1.229
81.15 -1.276
81.175 -1.3091
81.2 -1.3212
81.225 -1.316
81.25 -1.3099
81.275 -1.3125
81.3 -1.3229
81.325 -1.3414
81.35 -1.3646
81.375 -1.3868
81.4 -1.4034
81.425 -1.4091
81.45 -1.4008
81.475 -1.377
81.5 -1.3394
81.525 -1.2914
81.55 -1.2397
81.575 -1.1859
81.6 -1.1351
81.625 -1.0875
81.65 -1.0458
81.675 -1.0115
81.7 -0.9861
81.725 -0.9689
81.75 -0.96
81.775 -0.9594
81.8 -0.9677
81.825 -0.9836
81.85 -1.0034
81.875 -1.0217
81.9 -1.0359
81.925 -1.0479
81.95 -1.0593
81.975 -1.0735
82 -1.0878
82.025 -1.1053
82.05 -1.1271
82.075 -1.1582
82.1 -1.199
82.125 -1.2456
82.15 -1.2942
82.175 -1.3467
82.2 -1.4029
82.225 -1.4638
82.25 -1.5259
82.275 -1.5815
82.3 -1.6254
82.325 -1.6574
82.35 -1.6828
82.375 -1.7046
82.4 -1.7239
82.425 -1.7375
82.45 -1.7451
82.475 -1.751
82.5 -1.7536
82.525 -1.7514
82.55 -1.7451
82.575 -1.7366
82.6 -1.7297
82.625 -1.7244
82.65 -1.7247
82.675 -1.73
82.7 -1.7395
82.725 -1.7501
82.75 -1.7536
82.775 -1.7495
82.8 -1.7347
82.825 -1.7023
82.85 -1.6559
82.875 -1.6023
82.9 -1.5406
82.925 -1.4769
82.95 -1.4162
82.975 -1.3633
83 -1.3199
83.025 -1.2851
83.05 -1.2575
83.075 -1.2367
83.1 -1.2223
83.125 -1.2074
83.15 -1.1825
83.175 -1.1419
83.2 -1.0928
83.225 -1.0503
83.25 -1.0188
83.275 -0.998
83.3 -0.9839
83.325 -0.9739
83.35 -0.9667
83.375 -0.9628
83.4 -0.9532
83.425 -0.9294
83.45 -0.8917
83.475 -0.8473
83.5 -0.7977
83.525 -0.7463
83.55 -0.6916
83.575 -0.6294
83.6 -0.5627
83.625 -0.4912
83.65 -0.4145
83.675 -0.3409
83.7 -0.2715
83.725 -0.1991
83.75 -0.1213
83.775 -0.0415
83.8 0.0356
83.825 0.1081
83.85 0.1771
83.875 0.2461
83.9 0.3165
83.925 0.385
83.95 0.4517
83.975 0.516
84 0.5774
84.025 0.6358
84.05 0.6909
84.075 0.7469
84.1 0.807
84.125 0.872
84.15 0.9345
84.175 0.9917
84.2 1.0452
84.225 1.0949
84.25 1.1392
84.275 1.1753
84.3 1.2007
84.325 1.2168
84.35 1.2236
84.375 1.2233
84.4 1.2185
84.425 1.2113
84.45 1.202
84.475 1.19
84.5 1.1741
84.525 1.1545
84.55 1.1327
84.575 1.111
84.6 1.0912
84.625 1.0741
84.65 1.0585
84.675 1.0439
84.7 1.0325
84.725 1.0261
84.75 1.0257
84.775 1.0319
84.8 1.0442
84.825 1.058
84.85 1.0716
84.875 1.0821
84.9 1.0901
84.925 1.1014
84.95 1.1252
84.975 1.1598
85 1.2005
85.025 1.2447
85.05 1.2926
85.075 1.3481
85.1 1.4077
85.125 1.4688
85.15 1.5326
85.175 1.5985
85.2 1.6645
85.225 1.7289
85.25 1.7899
85.275 1.8477
85.3 1.9022
85.325 1.9535
85.35 2.0012
85.375 2.0442
85.4 2.0812
85.425 2.1118
85.45 2.1363
85.475 2.1547
85.5 2.167
85.525 2.1728
85.55 2.1731
85.575 2.1678
85.6 2.1553
85.625 2.1361
85.65 2.1089
85.675 2.0727
85.7 2.028
85.725 1.9739
85.75 1.9104
85.775 1.8362
85.8 1.7523
85.825 1.6595
85.85 1.5591
85.875 1.4542
85.9 1.3484
85.925 1.2412
85.95 1.1333
85.975 1.0367
86 0.962
86.025 0.9058
86.05 0.8596
86.075 0.822
86.1 0.794
86.125 0.7762
86.15 0.7661
86.175 0.7596
86.2 0.756
86.225 0.7539
86.25 0.7537
86.275 0.7586
86.3 0.7707
86.325 0.7901
86.35 0.8169
86.375 0.8494
86.4 0.8866
86.425 0.9234
86.45 0.9533
86.475 0.9736
86.5 0.9841
86.525 0.9849
86.55 0.9736
86.575 0.9519
86.6 0.9266
86.625 0.9042
86.65 0.8876
86.675 0.8726
86.7 0.8602
86.725 0.8489
86.75 0.8395
86.775 0.8287
86.8 0.813
86.825 0.7922
86.85 0.7655
86.875 0.7358
86.9 0.7061
86.925 0.6764
86.95 0.6474
86.975 0.6203
87 0.5947
87.025 0.5698
87.05 0.5472
87.075 0.5281
87.1 0.5125
87.125 0.4967
87.15 0.4765
87.175 0.4509
87.2 0.4219
87.225 0.3926
87.25 0.3671
87.275 0.3459
87.3 0.3383
87.325 0.3575
87.35 0.4017
87.375 0.457
87.4 0.5163
87.425 0.5752
87.45 0.6309
87.475 0.6821
87.5 0.7271
87.525 0.7652
87.55 0.7943
87.575 0.8164
87.6 0.8316
87.625 0.8399
87.65 0.8405
87.675 0.8346
87.7 0.8219
87.725 0.8039
87.75 0.7819
87.775 0.7544
87.8 0.7209
87.825 0.6795
87.85 0.6288
87.875 0.5713
87.9 0.5079
87.925 0.4409
87.95 0.3761
87.975 0.3182
88 0.2697
88.025 0.2319
88.05 0.201
88.075 0.1728
88.1 0.1475
88.125 0.1243
88.15 0.1048
88.175 0.0944
88.2 0.0911
88.225 0.0899
88.25 0.0859
88.275 0.0729
88.3 0.0473
88.325 0.012
88.35 -0.0332
88.375 -0.0845
88.4 -0.1409
88.425 -0.2005
88.45 -0.2616
88.475 -0.3266
88.5 -0.3971
88.525 -0.4725
88.55 -0.5514
88.575 -0.6276
88.6 -0.6967
88.625 -0.7518
88.65 -0.7944
88.675 -0.8269
88.7 -0.8574
88.725 -0.8896
88.75 -0.9199
88.775 -0.9484
88.8 -0.9727
88.825 -0.994
88.85 -1.0139
88.875 -1.0335
88.9 -1.051
88.925 -1.065
88.95 -1.0757
88.975 -1.0863
89 -1.0994
89.025 -1.1124
89.05 -1.1227
89.075 -1.1275
89.1 -1.1271
89.125 -1.1213
89.15 -1.1148
89.175 -1.112
89.2 -1.1152
89.225 -1.1262
89.25 -1.1438
89.275 -1.1649
89.3 -1.186
89.325 -1.2095
89.35 -1.2347
89.375 -1.2599
89.4 -1.2854
89.425 -1.3115
89.45 -1.3333
89.475 -1.3485
89.5 -1.3569
89.525 -1.3597
89.55 -1.3622
89.575 -1.3692
89.6 -1.3786
89.625 -1.3859
89.65 -1.3956
89.675 -1.4092
89.7 -1.4258
89.725 -1.4462
89.75 -1.4703
89.775 -1.493
89.8 -1.5115
89.825 -1.5362
89.85 -1.565
89.875 -1.5888
89.9 -1.6035
89.925 -1.6084
89.95 -1.6054
89.975 -1.5908
90 -1.5629
90.025 -1.5313
90.05 -1.5018
90.075 -1.4721
90.1 -1.4391
90.125 -1.4089
90.15 -1.3814
90.175 -1.3535
90.2 -1.3276
90.225 -1.3025
90.25 -1.2767
90.275 -1.2499
90.3 -1.2235
90.325 -1.1934
90.35 -1.1605
90.375 -1.1247
90.4 -1.0876
90.425 -1.0512
90.45 -1.0175
90.475 -0.9868
90.5 -0.9558
90.525 -0.9255
90.55 -0.8944
90.575 -0.8585
90.6 -0.8178
90.625 -0.7733
90.65 -0.727
90.675 -0.6863
90.7 -0.6523
90.725 -0.6221
90.75 -0.5962
90.775 -0.574
90.8 -0.5568
90.825 -0.5475
90.85 -0.5458
90.875 -0.5491
90.9 -0.5573
90.925 -0.5658
90.95 -0.5639
90.975 -0.5499
91 -0.537
91.025 -0.5277
91.05 -0.517
91.075 -0.5071
91.1 -0.4964
91.125 -0.4838
91.15 -0.4679
91.175 -0.4459
91.2 -0.421
91.225 -0.3985
91.25 -0.3824
91.275 -0.3748
91.3 -0.3764
91.325 -0.3877
91.35 -0.4078
91.375 -0.4349
91.4 -0.463
91.425 -0.4807
91.45 -0.4701
91.475 -0.4365
91.5 -0.3957
91.525 -0.3556
91.55 -0.3127
91.575 -0.2633
91.6 -0.2057
91.625 -0.1395
91.65 -0.0639
91.675 0.0188
91.7 0.1071
91.725 0.1939
91.75 0.2741
91.775 0.3475
91.8 0.4135
91.825 0.4719
91.85 0.5217
91.875 0.5616
91.9 0.5911
91.925 0.6122
91.95 0.6266
91.975 0.6356
92 0.6413
92.025 0.6489
92.05 0.6644
92.075 0.6888
92.1 0.7214
92.125 0.7591
92.15 0.7987
92.175 0.834
92.2 0.8617
92.225 0.8885
92.25 0.9164
92.275 0.9436
92.3 0.972
92.325 1.0015
92.35 1.0323
92.375 1.0614
92.4 1.088
92.425 1.1111
92.45 1.1296
92.475 1.1433
92.5 1.154
92.525 1.1623
92.55 1.1668
92.575 1.1654
92.6 1.1554
92.625 1.1364
92.65 1.1091
92.675 1.0762
92.7 1.0416
92.725 1.0074
92.75 0.9718
92.775 0.9325
92.8 0.89
92.825 0.8432
92.85 0.7909
92.875 0.7322
92.9 0.6688
92.925 0.6019
92.95 0.5353
92.975 0.4713
93 0.4073
93.025 0.3414
93.05 0.2709
93.075 0.1941
93.1 0.1143
93.125 0.0365
93.15 -0.0302
93.175 -0.077
93.2 -0.1067
93.225 -0.1228
93.25 -0.1276
93.275 -0.122
93.3 -0.1083
93.325 -0.0935
93.35 -0.0914
93.375 -0.1089
93.4 -0.1429
93.425 -0.1861
93.45 -0.2248
93.475 -0.2477
93.5 -0.2598
93.525 -0.2712
93.55 -0.2898
93.575 -0.3113
93.6 -0.3321
93.625 -0.3506
93.65 -0.3649
93.675 -0.377
93.7 -0.3804
93.725 -0.3702
93.75 -0.3473
93.775 -0.3121
93.8 -0.2672
93.825 -0.2128
93.85 -0.1484
93.875 -0.0761
93.9 -0.0025
93.925 0.0661
93.95 0.1274
93.975 0.1805
94 0.2245
94.025 0.2618
94.05 0.2929
94.075 0.3184
94.1 0.3433
94.125 0.3708
94.15 0.3988
94.175 0.4253
94.2 0.4509
94.225 0.4739
94.25 0.4924
94.275 0.5062
94.3 0.5142
94.325 0.5162
94.35 0.5128
94.375 0.5041
94.4 0.4887
94.425 0.4666
94.45 0.4387
94.475 0.4068
94.5 0.3749
94.525 0.343
94.55 0.3128
94.575 0.2881
94.6 0.2724
94.625 0.2694
94.65 0.2794
94.675 0.3053
94.7 0.3368
94.725 0.3633
94.75 0.3828
94.775 0.3943
94.8 0.3999
94.825 0.4016
94.85 0.398
94.875 0.3859
94.9 0.3676
94.925 0.351
94.95 0.3408
94.975 0.3328
95 0.3216
95.025 0.3047
95.05 0.2817
95.075 0.2533
95.1 0.2201
95.125 0.1892
95.15 0.1655
95.175 0.1512
95.2 0.1409
95.225 0.1323
95.25 0.1359
95.275 0.1517
95.3 0.1654
95.325 0.1715
95.35 0.1718
95.375 0.1697
95.4 0.1698
95.425 0.1729
95.45 0.1789
95.475 0.1857
95.5 0.1897
95.525 0.1911
95.55 0.1898
95.575 0.184
95.6 0.1708
95.625 0.1495
95.65 0.1241
95.675 0.0996
95.7 0.0749
95.725 0.0489
95.75 0.022
95.775 0.0005
95.8 -0.0118
95.825 -0.0159
95.85 -0.0198
95.875 -0.0257
95.9 -0.0283
95.925 -0.0246
95.95 -0.0096
95.975 0.017
96 0.0497
96.025 0.0806
96.05 0.1059
96.075 0.1264
96.1 0.1436
96.125 0.1582
96.15 0.1728
96.175 0.187
96.2 0.1994
96.225 0.2135
96.25 0.2252
96.275 0.2304
96.3 0.2289
96.325 0.2212
96.35 0.2086
96.375 0.1929
96.4 0.1748
96.425 0.1536
96.45 0.1309
96.475 0.117
96.5 0.113
96.525 0.1149
96.55 0.1187
96.575 0.1231
96.6 0.1288
96.625 0.132
96.65 0.1326
96.675 0.132
96.7 0.1324
96.725 0.1352
96.75 0.1404
96.775 0.1445
96.8 0.1464
96.825 0.1447
96.85 0.1396
96.875 0.1305
96.9 0.1157
96.925 0.0961
96.95 0.0694
96.975 0.0351
97 -0.0037
97.025 -0.0433
97.05 -0.0832
97.075 -0.1235
97.1 -0.1615
97.125 -0.1965
97.15 -0.2275
97.175 -0.2561
97.2 -0.2802
97.225 -0.2943
97.25 -0.3023
97.275 -0.3123
97.3 -0.335
97.325 -0.369
97.35 -0.4055
97.375 -0.441
97.4 -0.4727
97.425 -0.4996
97.45 -0.5257
97.475 -0.5534
97.5 -0.5811
97.525 -0.608
97.55 -0.6322
97.575 -0.6499
97.6 -0.6631
97.625 -0.6735
97.65 -0.6821
97.675 -0.6871
97.7 -0.6846
97.725 -0.6788
97.75 -0.6723
97.775 -0.6665
97.8 -0.663
97.825 -0.6587
97.85 -0.6488
97.875 -0.6372
97.9 -0.6271
97.925 -0.6197
97.95 -0.6161
97.975 -0.6122
98 -0.6011
98.025 -0.582
98.05 -0.5586
98.075 -0.531
98.1 -0.4988
98.125 -0.4539
98.15 -0.3965
98.175 -0.3355
98.2 -0.2785
98.225 -0.2236
98.25 -0.1705
98.275 -0.1165
98.3 -0.0636
98.325 -0.0153
98.35 0.0273
98.375 0.0622
98.4 0.0902
98.425 0.1146
98.45 0.1405
98.475 0.1702
98.5 0.2013
98.525 0.2358
98.55 0.2724
98.575 0.3093
98.6 0.3404
98.625 0.363
98.65 0.3785
98.675 0.391
98.7 0.4009
98.725 0.4137
98.75 0.4292
98.775 0.445
98.8 0.4606
98.825 0.4716
98.85 0.4781
98.875 0.4873
98.9 0.4994
98.925 0.5158
98.95 0.5409
98.975 0.5734
99 0.6052
99.025 0.6332
99.05 0.6561
99.075 0.6741
99.1 0.6854
99.125 0.6909
99.15 0.6891
99.175 0.6804
99.2 0.6636
99.225 0.6369
99.25 0.5979
99.275 0.5528
99.3 0.5123
99.325 0.4788
99.35 0.4508
99.375 0.4292
99.4 0.4149
99.425 0.4062
99.45 0.4039
99.475 0.4067
99.5 0.4117
99.525 0.4175
99.55 0.4253
99.575 0.4375
99.6 0.4541
99.625 0.4736
99.65 0.4909
99.675 0.5013
99.7 0.5036
99.725 0.4981
99.75 0.4858
99.775 0.4682
99.8 0.4488
99.825 0.4296
99.85 0.4138
99.875 0.4051
99.9 0.4024
99.925 0.3978
99.95 0.3879
99.975 0.3732
100 0.3571
