# Supplementary material for: Uptake of N2O5 by aqueous aerosol unveiled using chemically accurate many-body potentials
Source: Nat Commun. 2022 Mar 10;13:1266. doi: 10.1038/s41467-022-28697-8 (PMC8913772; doi:10.1038/s41467-022-28697-8)
Supplement: Supplementary file 3 — Source Data [file 41467_2022_28697_MOESM3_ESM.zip › n2o5-uptake-data/Fig2/scattering/rep04run20/relcom_gds.dat]

0.025 12.1013
0.05 12.0799
0.075 12.0585
0.1 12.037
0.125 12.0155
0.15 11.994
0.175 11.9725
0.2 11.951
0.225 11.9294
0.25 11.9079
0.275 11.8863
0.3 11.8647
0.325 11.8431
0.35 11.8214
0.375 11.7998
0.4 11.7781
0.425 11.7564
0.45 11.7347
0.475 11.713
0.5 11.6913
0.525 11.6696
0.55 11.6478
0.575 11.626
0.6 11.6042
0.625 11.5824
0.65 11.5606
0.675 11.5387
0.7 11.5168
0.725 11.4949
0.75 11.473
0.775 11.451
0.8 11.4291
0.825 11.4071
0.85 11.3851
0.875 11.3631
0.9 11.3411
0.925 11.319
0.95 11.297
0.975 11.275
1 11.2529
1.025 11.2308
1.05 11.2087
1.075 11.1866
1.1 11.1645
1.125 11.1423
1.15 11.1201
1.175 11.0979
1.2 11.0757
1.225 11.0534
1.25 11.0312
1.275 11.0088
1.3 10.9865
1.325 10.9642
1.35 10.9418
1.375 10.9194
1.4 10.8969
1.425 10.8745
1.45 10.852
1.475 10.8295
1.5 10.8069
1.525 10.7844
1.55 10.7617
1.575 10.7391
1.6 10.7165
1.625 10.6938
1.65 10.6711
1.675 10.6483
1.7 10.6255
1.725 10.6028
1.75 10.5799
1.775 10.5571
1.8 10.5342
1.825 10.5114
1.85 10.4885
1.875 10.4656
1.9 10.4427
1.925 10.4197
1.95 10.3968
1.975 10.3738
2 10.3508
2.025 10.3278
2.05 10.3047
2.075 10.2817
2.1 10.2586
2.125 10.2355
2.15 10.2124
2.175 10.1893
2.2 10.1661
2.225 10.1429
2.25 10.1198
2.275 10.0966
2.3 10.0734
2.325 10.0502
2.35 10.027
2.375 10.0038
2.4 9.9806
2.425 9.9573
2.45 9.9341
2.475 9.9108
2.5 9.8875
2.525 9.8641
2.55 9.8407
2.575 9.8173
2.6 9.7939
2.625 9.7704
2.65 9.7469
2.675 9.7234
2.7 9.6998
2.725 9.6762
2.75 9.6526
2.775 9.6289
2.8 9.6053
2.825 9.5816
2.85 9.5579
2.875 9.5342
2.9 9.5105
2.925 9.4868
2.95 9.4631
2.975 9.4394
3 9.4156
3.025 9.3919
3.05 9.3681
3.075 9.3443
3.1 9.3205
3.125 9.2967
3.15 9.2728
3.175 9.249
3.2 9.2251
3.225 9.2012
3.25 9.1773
3.275 9.1533
3.3 9.1294
3.325 9.1054
3.35 9.0813
3.375 9.0573
3.4 9.0332
3.425 9.0091
3.45 8.985
3.475 8.9609
3.5 8.9367
3.525 8.9124
3.55 8.8882
3.575 8.8639
3.6 8.8396
3.625 8.8152
3.65 8.7908
3.675 8.7664
3.7 8.742
3.725 8.7176
3.75 8.6931
3.775 8.6686
3.8 8.644
3.825 8.6194
3.85 8.5947
3.875 8.57
3.9 8.5453
3.925 8.5205
3.95 8.4957
3.975 8.4708
4 8.4459
4.025 8.4209
4.05 8.3958
4.075 8.3707
4.1 8.3456
4.125 8.3204
4.15 8.2952
4.175 8.2699
4.2 8.2446
4.225 8.2192
4.25 8.1937
4.275 8.1682
4.3 8.1426
4.325 8.117
4.35 8.0913
4.375 8.0655
4.4 8.0398
4.425 8.014
4.45 7.9881
4.475 7.962
4.5 7.9359
4.525 7.9098
4.55 7.8836
4.575 7.8573
4.6 7.831
4.625 7.8046
4.65 7.7781
4.675 7.7515
4.7 7.7248
4.725 7.6981
4.75 7.6713
4.775 7.6445
4.8 7.6176
4.825 7.5907
4.85 7.5637
4.875 7.5367
4.9 7.5096
4.925 7.4825
4.95 7.4552
4.975 7.4279
5 7.4005
5.025 7.3731
5.05 7.3456
5.075 7.3181
5.1 7.2906
5.125 7.263
5.15 7.2353
5.175 7.2076
5.2 7.1798
5.225 7.1519
5.25 7.1239
5.275 7.0957
5.3 7.0675
5.325 7.0391
5.35 7.0107
5.375 6.982
5.4 6.9532
5.425 6.9243
5.45 6.8952
5.475 6.8658
5.5 6.8362
5.525 6.8064
5.55 6.7764
5.575 6.7462
5.6 6.7158
5.625 6.6853
5.65 6.6544
5.675 6.6231
5.7 6.5916
5.725 6.5601
5.75 6.5283
5.775 6.4964
5.8 6.4641
5.825 6.4315
5.85 6.3986
5.875 6.3655
5.9 6.3322
5.925 6.2984
5.95 6.2642
5.975 6.2296
6 6.1947
6.025 6.1596
6.05 6.1242
6.075 6.0884
6.1 6.0521
6.125 6.0156
6.15 5.9791
6.175 5.9425
6.2 5.9059
6.225 5.8692
6.25 5.8319
6.275 5.7944
6.3 5.7567
6.325 5.7189
6.35 5.681
6.375 5.6428
6.4 5.604
6.425 5.5648
6.45 5.5254
6.475 5.4858
6.5 5.4458
6.525 5.4052
6.55 5.364
6.575 5.3221
6.6 5.2798
6.625 5.2369
6.65 5.1935
6.675 5.1493
6.7 5.1041
6.725 5.058
6.75 5.0111
6.775 4.9637
6.8 4.9158
6.825 4.8675
6.85 4.8182
6.875 4.7676
6.9 4.716
6.925 4.6635
6.95 4.6098
6.975 4.5546
7 4.4978
7.025 4.4397
7.05 4.38
7.075 4.3187
7.1 4.2552
7.125 4.1898
7.15 4.1227
7.175 4.0535
7.2 3.9816
7.225 3.9069
7.25 3.8285
7.275 3.7469
7.3 3.6643
7.325 3.5857
7.35 3.5185
7.375 3.4594
7.4 3.4084
7.425 3.3714
7.45 3.3502
7.475 3.3372
7.5 3.3245
7.525 3.3108
7.55 3.2947
7.575 3.2742
7.6 3.2481
7.625 3.2161
7.65 3.1778
7.675 3.1336
7.7 3.0835
7.725 3.0278
7.75 2.9673
7.775 2.9022
7.8 2.833
7.825 2.7607
7.85 2.6896
7.875 2.6276
7.9 2.5795
7.925 2.5455
7.95 2.5211
7.975 2.5033
8 2.4894
8.025 2.4774
8.05 2.4684
8.075 2.4613
8.1 2.4547
8.125 2.4502
8.15 2.4473
8.175 2.4519
8.2 2.4691
8.225 2.4862
8.25 2.4988
8.275 2.5096
8.3 2.5121
8.325 2.5071
8.35 2.4942
8.375 2.4726
8.4 2.4436
8.425 2.4111
8.45 2.3822
8.475 2.3616
8.5 2.3514
8.525 2.354
8.55 2.3619
8.575 2.3666
8.6 2.3651
8.625 2.3596
8.65 2.3505
8.675 2.3372
8.7 2.3172
8.725 2.292
8.75 2.258
8.775 2.2177
8.8 2.1745
8.825 2.1264
8.85 2.0779
8.875 2.0305
8.9 1.9864
8.925 1.9469
8.95 1.9147
8.975 1.8965
9 1.8877
9.025 1.8804
9.05 1.8697
9.075 1.8517
9.1 1.8256
9.125 1.7907
9.15 1.7466
9.175 1.6942
9.2 1.6351
9.225 1.5709
9.25 1.5032
9.275 1.4407
9.3 1.3916
9.325 1.3506
9.35 1.3124
9.375 1.2744
9.4 1.2333
9.425 1.1938
9.45 1.1652
9.475 1.1548
9.5 1.1596
9.525 1.1727
9.55 1.194
9.575 1.2237
9.6 1.264
9.625 1.3088
9.65 1.3491
9.675 1.3833
9.7 1.411
9.725 1.4351
9.75 1.4715
9.775 1.5396
9.8 1.6344
9.825 1.7405
9.85 1.8448
9.875 1.9502
9.9 2.0696
9.925 2.198
9.95 2.3246
9.975 2.4419
10 2.5472
10.025 2.6411
10.05 2.724
10.075 2.7964
10.1 2.86
10.125 2.9159
10.15 2.9624
10.175 3.0007
10.2 3.0335
10.225 3.0632
10.25 3.0924
10.275 3.1206
10.3 3.1437
10.325 3.1596
10.35 3.1683
10.375 3.173
10.4 3.1761
10.425 3.1769
10.45 3.1734
10.475 3.1635
10.5 3.1477
10.525 3.1256
10.55 3.0965
10.575 3.0606
10.6 3.0203
10.625 2.9777
10.65 2.9326
10.675 2.8841
10.7 2.8359
10.725 2.8004
10.75 2.7948
10.775 2.8219
10.8 2.8725
10.825 2.9344
10.85 2.9987
10.875 3.057
10.9 3.1057
10.925 3.1464
10.95 3.1783
10.975 3.2004
11 3.2121
11.025 3.2126
11.05 3.201
11.075 3.1795
11.1 3.1534
11.125 3.1283
11.15 3.1084
11.175 3.0948
11.2 3.0813
11.225 3.0624
11.25 3.0356
11.275 3.005
11.3 2.9823
11.325 2.9752
11.35 2.9794
11.375 2.9841
11.4 2.9831
11.425 2.9735
11.45 2.9544
11.475 2.9281
11.5 2.8972
11.525 2.8612
11.55 2.8186
11.575 2.769
11.6 2.7143
11.625 2.6568
11.65 2.6027
11.675 2.5574
11.7 2.5172
11.725 2.4766
11.75 2.4344
11.775 2.3947
11.8 2.3675
11.825 2.3613
11.85 2.3755
11.875 2.4066
11.9 2.4451
11.925 2.4822
11.95 2.5167
11.975 2.5509
12 2.5821
12.025 2.6083
12.05 2.6316
12.075 2.6511
12.1 2.6669
12.125 2.6765
12.15 2.6795
12.175 2.6763
12.2 2.6707
12.225 2.6636
12.25 2.6525
12.275 2.6399
12.3 2.6357
12.325 2.6481
12.35 2.6762
12.375 2.7111
12.4 2.7498
12.425 2.7906
12.45 2.8297
12.475 2.8646
12.5 2.9012
12.525 2.94
12.55 2.977
12.575 3.0106
12.6 3.0398
12.625 3.061
12.65 3.074
12.675 3.0803
12.7 3.0812
12.725 3.0791
12.75 3.0741
12.775 3.0637
12.8 3.0483
12.825 3.0295
12.85 3.007
12.875 2.9823
12.9 2.9596
12.925 2.9381
12.95 2.9153
12.975 2.8912
13 2.8659
13.025 2.8362
13.05 2.8007
13.075 2.7577
13.1 2.7075
13.125 2.6524
13.15 2.5978
13.175 2.5488
13.2 2.511
13.225 2.4943
13.25 2.5023
13.275 2.5227
13.3 2.552
13.325 2.5911
13.35 2.6448
13.375 2.7078
13.4 2.7697
13.425 2.8242
13.45 2.8705
13.475 2.9157
13.5 2.9735
13.525 3.0449
13.55 3.1164
13.575 3.1803
13.6 3.2361
13.625 3.2832
13.65 3.3219
13.675 3.3515
13.7 3.374
13.725 3.3897
13.75 3.3993
13.775 3.4051
13.8 3.4052
13.825 3.3993
13.85 3.3909
13.875 3.3821
13.9 3.3686
13.925 3.3528
13.95 3.3402
13.975 3.3303
14 3.3247
14.025 3.3207
14.05 3.3147
14.075 3.3027
14.1 3.2837
14.125 3.2587
14.15 3.2278
14.175 3.1909
14.2 3.1487
14.225 3.1015
14.25 3.0482
14.275 2.9887
14.3 2.9239
14.325 2.8549
14.35 2.7811
14.375 2.7025
14.4 2.6221
14.425 2.5445
14.45 2.4669
14.475 2.3863
14.5 2.3016
14.525 2.2132
14.55 2.1199
14.575 2.0181
14.6 1.9096
14.625 1.7971
14.65 1.6809
14.675 1.5639
14.7 1.4557
14.725 1.3598
14.75 1.2692
14.775 1.1806
14.8 1.0949
14.825 1.0153
14.85 0.9425
14.875 0.8731
14.9 0.8031
14.925 0.7326
14.95 0.6606
14.975 0.5857
15 0.5061
15.025 0.422
15.05 0.3347
15.075 0.248
15.1 0.1651
15.125 0.0856
15.15 0.006
15.175 -0.0777
15.2 -0.1658
15.225 -0.2596
15.25 -0.3583
15.275 -0.4591
15.3 -0.5606
15.325 -0.6613
15.35 -0.7583
15.375 -0.8489
15.4 -0.9353
15.425 -1.0109
15.45 -1.0576
15.475 -1.082
15.5 -1.0973
15.525 -1.1124
15.55 -1.1263
15.575 -1.137
15.6 -1.14
15.625 -1.1219
15.65 -1.0824
15.675 -1.0338
15.7 -0.9825
15.725 -0.9364
15.75 -0.8945
15.775 -0.8541
15.8 -0.8185
15.825 -0.7924
15.85 -0.7757
15.875 -0.766
15.9 -0.764
15.925 -0.7679
15.95 -0.7788
15.975 -0.7937
16 -0.8109
16.025 -0.8335
16.05 -0.8608
16.075 -0.8902
16.1 -0.922
16.125 -0.958
16.15 -0.9995
16.175 -1.0465
16.2 -1.0919
16.225 -1.127
16.25 -1.1435
16.275 -1.1415
16.3 -1.124
16.325 -1.1008
16.35 -1.0753
16.375 -1.0479
16.4 -1.0224
16.425 -1.003
16.45 -0.9861
16.475 -0.9728
16.5 -0.9655
16.525 -0.965
16.55 -0.9721
16.575 -0.9855
16.6 -1.0047
16.625 -1.0284
16.65 -1.0552
16.675 -1.0822
16.7 -1.1131
16.725 -1.1506
16.75 -1.1994
16.775 -1.2606
16.8 -1.3311
16.825 -1.4108
16.85 -1.4896
16.875 -1.5638
16.9 -1.6337
16.925 -1.7018
16.95 -1.7727
16.975 -1.8446
17 -1.9142
17.025 -1.9829
17.05 -2.0489
17.075 -2.1165
17.1 -2.1829
17.125 -2.25
17.15 -2.3159
17.175 -2.3852
17.2 -2.4574
17.225 -2.5304
17.25 -2.6053
17.275 -2.6812
17.3 -2.7578
17.325 -2.83
17.35 -2.8915
17.375 -2.9376
17.4 -2.9592
17.425 -2.9471
17.45 -2.9113
17.475 -2.8629
17.5 -2.8077
17.525 -2.7521
17.55 -2.7029
17.575 -2.6659
17.6 -2.6427
17.625 -2.6291
17.65 -2.6208
17.675 -2.6127
17.7 -2.6011
17.725 -2.5864
17.75 -2.5686
17.775 -2.5493
17.8 -2.5294
17.825 -2.5077
17.85 -2.4825
17.875 -2.4604
17.9 -2.4433
17.925 -2.4312
17.95 -2.4238
17.975 -2.416
18 -2.4081
18.025 -2.4029
18.05 -2.3963
18.075 -2.389
18.1 -2.3854
18.125 -2.386
18.15 -2.3855
18.175 -2.387
18.2 -2.3894
18.225 -2.3936
18.25 -2.4027
18.275 -2.4193
18.3 -2.4402
18.325 -2.4551
18.35 -2.4574
18.375 -2.4453
18.4 -2.431
18.425 -2.4244
18.45 -2.4259
18.475 -2.4266
18.5 -2.4182
18.525 -2.3989
18.55 -2.3725
18.575 -2.345
18.6 -2.3218
18.625 -2.3049
18.65 -2.2971
18.675 -2.3025
18.7 -2.3183
18.725 -2.3371
18.75 -2.3497
18.775 -2.3578
18.8 -2.3696
18.825 -2.3883
18.85 -2.4141
18.875 -2.4484
18.9 -2.4931
18.925 -2.5415
18.95 -2.5892
18.975 -2.6345
19 -2.6761
19.025 -2.713
19.05 -2.7457
19.075 -2.7825
19.1 -2.8273
19.125 -2.8763
19.15 -2.9219
19.175 -2.9617
19.2 -2.9938
19.225 -3.0141
19.25 -3.0158
19.275 -3.0035
19.3 -2.9842
19.325 -2.9631
19.35 -2.9426
19.375 -2.9235
19.4 -2.904
19.425 -2.8842
19.45 -2.8621
19.475 -2.8392
19.5 -2.8173
19.525 -2.7949
19.55 -2.7715
19.575 -2.7428
19.6 -2.7129
19.625 -2.6855
19.65 -2.6623
19.675 -2.6427
19.7 -2.6289
19.725 -2.6195
19.75 -2.6121
19.775 -2.6038
19.8 -2.5984
19.825 -2.6002
19.85 -2.6055
19.875 -2.608
19.9 -2.6059
19.925 -2.5952
19.95 -2.5768
19.975 -2.5521
20 -2.5221
20.025 -2.4892
20.05 -2.4564
20.075 -2.4298
20.1 -2.4151
20.125 -2.4098
20.15 -2.4059
20.175 -2.3966
20.2 -2.3785
20.225 -2.3457
20.25 -2.3036
20.275 -2.2601
20.3 -2.2168
20.325 -2.1778
20.35 -2.1407
20.375 -2.1
20.4 -2.0552
20.425 -2.0049
20.45 -1.9508
20.475 -1.8921
20.5 -1.8287
20.525 -1.761
20.55 -1.6926
20.575 -1.6275
20.6 -1.5719
20.625 -1.5287
20.65 -1.4932
20.675 -1.4624
20.7 -1.4322
20.725 -1.4039
20.75 -1.3826
20.775 -1.3707
20.8 -1.3716
20.825 -1.3872
20.85 -1.4128
20.875 -1.4439
20.9 -1.478
20.925 -1.5143
20.95 -1.5526
20.975 -1.5921
21 -1.633
21.025 -1.6772
21.05 -1.722
21.075 -1.7661
21.1 -1.8111
21.125 -1.8591
21.15 -1.9076
21.175 -1.9557
21.2 -2.0032
21.225 -2.0505
21.25 -2.0838
21.275 -2.0938
21.3 -2.081
21.325 -2.0468
21.35 -1.9985
21.375 -1.9368
21.4 -1.8665
21.425 -1.7935
21.45 -1.7186
21.475 -1.6452
21.5 -1.5773
21.525 -1.5177
21.55 -1.4638
21.575 -1.4125
21.6 -1.3613
21.625 -1.3135
21.65 -1.2667
21.675 -1.2152
21.7 -1.1602
21.725 -1.1075
21.75 -1.0543
21.775 -1.004
21.8 -0.959
21.825 -0.9162
21.85 -0.8748
21.875 -0.8333
21.9 -0.791
21.925 -0.7484
21.95 -0.7053
21.975 -0.6606
22 -0.6146
22.025 -0.5685
22.05 -0.5218
22.075 -0.4728
22.1 -0.4231
22.125 -0.3702
22.15 -0.3132
22.175 -0.254
22.2 -0.1961
22.225 -0.1438
22.25 -0.0955
22.275 -0.0504
22.3 -0.0091
22.325 0.0257
22.35 0.0557
22.375 0.0836
22.4 0.1073
22.425 0.129
22.45 0.1523
22.475 0.1771
22.5 0.2004
22.525 0.2211
22.55 0.2402
22.575 0.2561
22.6 0.268
22.625 0.2759
22.65 0.2804
22.675 0.2829
22.7 0.2861
22.725 0.2917
22.75 0.2941
22.775 0.2897
22.8 0.2775
22.825 0.2571
22.85 0.2285
22.875 0.1927
22.9 0.1565
22.925 0.1312
22.95 0.1149
22.975 0.1018
23 0.0865
23.025 0.0674
23.05 0.0444
23.075 0.0164
23.1 -0.0176
23.125 -0.0575
23.15 -0.1019
23.175 -0.1521
23.2 -0.2065
23.225 -0.2582
23.25 -0.3025
23.275 -0.3423
23.3 -0.3803
23.325 -0.4208
23.35 -0.4689
23.375 -0.5223
23.4 -0.5814
23.425 -0.6448
23.45 -0.7114
23.475 -0.7778
23.5 -0.844
23.525 -0.9134
23.55 -0.9874
23.575 -1.0662
23.6 -1.1433
23.625 -1.2085
23.65 -1.2588
23.675 -1.2979
23.7 -1.3244
23.725 -1.3359
23.75 -1.3364
23.775 -1.3346
23.8 -1.333
23.825 -1.3312
23.85 -1.3281
23.875 -1.325
23.9 -1.321
23.925 -1.3162
23.95 -1.3119
23.975 -1.3087
24 -1.3065
24.025 -1.3046
24.05 -1.2981
24.075 -1.2863
24.1 -1.2664
24.125 -1.2389
24.15 -1.2083
24.175 -1.1788
24.2 -1.1508
24.225 -1.127
24.25 -1.1127
24.275 -1.1044
24.3 -1.0985
24.325 -1.096
24.35 -1.0881
24.375 -1.071
24.4 -1.046
24.425 -1.0113
24.45 -0.9652
24.475 -0.9201
24.5 -0.8788
24.525 -0.8417
24.55 -0.8103
24.575 -0.786
24.6 -0.7678
24.625 -0.7546
24.65 -0.7459
24.675 -0.7391
24.7 -0.7334
24.725 -0.7257
24.75 -0.7162
24.775 -0.7054
24.8 -0.6913
24.825 -0.6759
24.85 -0.6639
24.875 -0.6587
24.9 -0.6581
24.925 -0.6612
24.95 -0.6689
24.975 -0.6792
25 -0.685
25.025 -0.6824
25.05 -0.6708
25.075 -0.6555
25.1 -0.6457
25.125 -0.6444
25.15 -0.6492
25.175 -0.654
25.2 -0.6575
25.225 -0.6631
25.25 -0.6716
25.275 -0.6815
25.3 -0.6903
25.325 -0.6979
25.35 -0.7092
25.375 -0.7229
25.4 -0.7336
25.425 -0.7383
25.45 -0.7424
25.475 -0.7464
25.5 -0.7521
25.525 -0.7586
25.55 -0.7625
25.575 -0.7646
25.6 -0.7629
25.625 -0.7572
25.65 -0.7515
25.675 -0.7462
25.7 -0.7424
25.725 -0.7408
25.75 -0.7428
25.775 -0.7468
25.8 -0.7531
25.825 -0.7618
25.85 -0.776
25.875 -0.7973
25.9 -0.8272
25.925 -0.8635
25.95 -0.9039
25.975 -0.9445
26 -0.9774
26.025 -0.9923
26.05 -0.9862
26.075 -0.9584
26.1 -0.9211
26.125 -0.8795
26.15 -0.8408
26.175 -0.8102
26.2 -0.7746
26.225 -0.7262
26.25 -0.6704
26.275 -0.6102
26.3 -0.5502
26.325 -0.4876
26.35 -0.423
26.375 -0.3617
26.4 -0.308
26.425 -0.2615
26.45 -0.2195
26.475 -0.1777
26.5 -0.1345
26.525 -0.0963
26.55 -0.0687
26.575 -0.0512
26.6 -0.0445
26.625 -0.0483
26.65 -0.0526
26.675 -0.0419
26.7 -0.0175
26.725 0.0096
26.75 0.0343
26.775 0.0547
26.8 0.0716
26.825 0.0868
26.85 0.1031
26.875 0.1176
26.9 0.132
26.925 0.147
26.95 0.1555
26.975 0.1561
27 0.1495
27.025 0.1381
27.05 0.1233
27.075 0.1053
27.1 0.0861
27.125 0.0679
27.15 0.0516
27.175 0.0388
27.2 0.0287
27.225 0.0258
27.25 0.035
27.275 0.0584
27.3 0.094
27.325 0.1369
27.35 0.1817
27.375 0.232
27.4 0.2937
27.425 0.3629
27.45 0.4296
27.475 0.4953
27.5 0.5587
27.525 0.6198
27.55 0.6782
27.575 0.7364
27.6 0.7929
27.625 0.8461
27.65 0.8962
27.675 0.9415
27.7 0.9808
27.725 1.0133
27.75 1.0409
27.775 1.0659
27.8 1.0878
27.825 1.1028
27.85 1.1125
27.875 1.1234
27.9 1.1411
27.925 1.1643
27.95 1.1904
27.975 1.216
28 1.2393
28.025 1.2584
28.05 1.2729
28.075 1.2818
28.1 1.2821
28.125 1.2722
28.15 1.2509
28.175 1.2164
28.2 1.1688
28.225 1.1119
28.25 1.0482
28.275 0.9867
28.3 0.9553
28.325 0.9648
28.35 0.9949
28.375 1.0259
28.4 1.0523
28.425 1.0716
28.45 1.0835
28.475 1.0901
28.5 1.0927
28.525 1.0966
28.55 1.1077
28.575 1.1174
28.6 1.1221
28.625 1.1241
28.65 1.1212
28.675 1.1117
28.7 1.0941
28.725 1.0668
28.75 1.0305
28.775 0.985
28.8 0.9313
28.825 0.8711
28.85 0.8075
28.875 0.7439
28.9 0.6878
28.925 0.647
28.95 0.6144
28.975 0.5821
29 0.5483
29.025 0.5105
29.05 0.47
29.075 0.4291
29.1 0.3925
29.125 0.3568
29.15 0.3173
29.175 0.2766
29.2 0.2413
29.225 0.217
29.25 0.1942
29.275 0.1646
29.3 0.1287
29.325 0.0978
29.35 0.0917
29.375 0.1181
29.4 0.1661
29.425 0.2195
29.45 0.2774
29.475 0.3392
29.5 0.405
29.525 0.4733
29.55 0.5414
29.575 0.6052
29.6 0.6664
29.625 0.7272
29.65 0.7812
29.675 0.8263
29.7 0.8671
29.725 0.9097
29.75 0.9555
29.775 0.9991
29.8 1.0399
29.825 1.0816
29.85 1.1251
29.875 1.1723
29.9 1.2191
29.925 1.2613
29.95 1.2996
29.975 1.3314
30 1.3552
30.025 1.3697
30.05 1.3765
30.075 1.3794
30.1 1.3827
30.125 1.3888
30.15 1.397
30.175 1.4038
30.2 1.406
30.225 1.4031
30.25 1.3947
30.275 1.3786
30.3 1.3537
30.325 1.3201
30.35 1.2811
30.375 1.2431
30.4 1.2093
30.425 1.1812
30.45 1.1614
30.475 1.1534
30.5 1.1535
30.525 1.1574
30.55 1.162
30.575 1.1647
30.6 1.1795
30.625 1.2183
30.65 1.2748
30.675 1.3383
30.7 1.3994
30.725 1.4536
30.75 1.4995
30.775 1.5364
30.8 1.5631
30.825 1.5798
30.85 1.5902
30.875 1.5976
30.9 1.6004
30.925 1.5956
30.95 1.5849
30.975 1.5703
31 1.5516
31.025 1.528
31.05 1.4994
31.075 1.4655
31.1 1.4285
31.125 1.3915
31.15 1.3512
31.175 1.3058
31.2 1.2555
31.225 1.2012
31.25 1.1465
31.275 1.0928
31.3 1.0392
31.325 0.987
31.35 0.9374
31.375 0.8913
31.4 0.8448
31.425 0.7978
31.45 0.7488
31.475 0.6989
31.5 0.6519
31.525 0.6023
31.55 0.5484
31.575 0.4928
31.6 0.4488
31.625 0.4261
31.65 0.4279
31.675 0.4454
31.7 0.4691
31.725 0.4952
31.75 0.5229
31.775 0.5509
31.8 0.5808
31.825 0.617
31.85 0.6576
31.875 0.695
31.9 0.7263
31.925 0.7506
31.95 0.7691
31.975 0.7786
32 0.7793
32.025 0.772
32.05 0.7603
32.075 0.7464
32.1 0.7298
32.125 0.712
32.15 0.6914
32.175 0.6655
32.2 0.6336
32.225 0.596
32.25 0.5503
32.275 0.4976
32.3 0.4462
32.325 0.4015
32.35 0.3578
32.375 0.3092
32.4 0.2584
32.425 0.2193
32.45 0.1974
32.475 0.1843
32.5 0.1813
32.525 0.1825
32.55 0.1849
32.575 0.1873
32.6 0.1843
32.625 0.1771
32.65 0.169
32.675 0.1611
32.7 0.1558
32.725 0.1539
32.75 0.1544
32.775 0.1593
32.8 0.1683
32.825 0.1769
32.85 0.1804
32.875 0.179
32.9 0.1768
32.925 0.1756
32.95 0.1811
32.975 0.1978
33 0.2211
33.025 0.2518
33.05 0.2865
33.075 0.3264
33.1 0.3666
33.125 0.4057
33.15 0.4417
33.175 0.4717
33.2 0.4978
33.225 0.5237
33.25 0.546
33.275 0.5639
33.3 0.5765
33.325 0.5856
33.35 0.5918
33.375 0.5988
33.4 0.6045
33.425 0.6053
33.45 0.596
33.475 0.5774
33.5 0.5529
33.525 0.5268
33.55 0.5085
33.575 0.5032
33.6 0.5067
33.625 0.5105
33.65 0.5125
33.675 0.5099
33.7 0.5
33.725 0.4823
33.75 0.4554
33.775 0.4194
33.8 0.3763
33.825 0.3308
33.85 0.2854
33.875 0.2373
33.9 0.1845
33.925 0.124
33.95 0.0583
33.975 -0.0026
34 -0.0574
34.025 -0.1103
34.05 -0.165
34.075 -0.2188
34.1 -0.2669
34.125 -0.3022
34.15 -0.3183
34.175 -0.3191
34.2 -0.3051
34.225 -0.2798
34.25 -0.2568
34.275 -0.2434
34.3 -0.2378
34.325 -0.2328
34.35 -0.2253
34.375 -0.2174
34.4 -0.2115
34.425 -0.2102
34.45 -0.2113
34.475 -0.2141
34.5 -0.2196
34.525 -0.2313
34.55 -0.2462
34.575 -0.2561
34.6 -0.2628
34.625 -0.2713
34.65 -0.2828
34.675 -0.2961
34.7 -0.312
34.725 -0.3318
34.75 -0.3562
34.775 -0.3845
34.8 -0.4166
34.825 -0.451
34.85 -0.4854
34.875 -0.5165
34.9 -0.5434
34.925 -0.5649
34.95 -0.5814
34.975 -0.5939
35 -0.6073
35.025 -0.6203
35.05 -0.6311
35.075 -0.6425
35.1 -0.6578
35.125 -0.68
35.15 -0.7051
35.175 -0.7262
35.2 -0.7371
35.225 -0.7324
35.25 -0.719
35.275 -0.7008
35.3 -0.6789
35.325 -0.6557
35.35 -0.628
35.375 -0.5949
35.4 -0.5587
35.425 -0.5223
35.45 -0.4923
35.475 -0.4715
35.5 -0.4597
35.525 -0.4607
35.55 -0.4759
35.575 -0.5029
35.6 -0.539
35.625 -0.5822
35.65 -0.6289
35.675 -0.6743
35.7 -0.7187
35.725 -0.7645
35.75 -0.8121
35.775 -0.8602
35.8 -0.9103
35.825 -0.9646
35.85 -1.0242
35.875 -1.0825
35.9 -1.1356
35.925 -1.1788
35.95 -1.2104
35.975 -1.2321
36 -1.2455
36.025 -1.2521
36.05 -1.2477
36.075 -1.2298
36.1 -1.1965
36.125 -1.1572
36.15 -1.1193
36.175 -1.0872
36.2 -1.0674
36.225 -1.0578
36.25 -1.0593
36.275 -1.0684
36.3 -1.08
36.325 -1.087
36.35 -1.0799
36.375 -1.0669
36.4 -1.0454
36.425 -1.0189
36.45 -0.996
36.475 -0.977
36.5 -0.9655
36.525 -0.962
36.55 -0.9671
36.575 -0.9802
36.6 -1.0017
36.625 -1.0319
36.65 -1.0743
36.675 -1.1267
36.7 -1.1743
36.725 -1.2026
36.75 -1.2134
36.775 -1.2133
36.8 -1.2089
36.825 -1.2052
36.85 -1.2017
36.875 -1.1954
36.9 -1.1894
36.925 -1.1894
36.95 -1.1955
36.975 -1.2016
37 -1.1945
37.025 -1.1699
37.05 -1.1279
37.075 -1.0618
37.1 -0.9661
37.125 -0.8475
37.15 -0.7199
37.175 -0.5892
37.2 -0.4538
37.225 -0.3082
37.25 -0.1571
37.275 -0.0066
37.3 0.1392
37.325 0.2802
37.35 0.417
37.375 0.5511
37.4 0.6849
37.425 0.8147
37.45 0.9354
37.475 1.0449
37.5 1.1479
37.525 1.2453
37.55 1.3352
37.575 1.4197
37.6 1.5084
37.625 1.5996
37.65 1.6803
37.675 1.7436
37.7 1.7919
37.725 1.8279
37.75 1.8514
37.775 1.8632
37.8 1.8639
37.825 1.8548
37.85 1.8357
37.875 1.8066
37.9 1.7682
37.925 1.7222
37.95 1.6685
37.975 1.6132
38 1.5627
38.025 1.5246
38.05 1.5057
38.075 1.4977
38.1 1.4956
38.125 1.4956
38.15 1.4935
38.175 1.4878
38.2 1.4744
38.225 1.4529
38.25 1.425
38.275 1.3927
38.3 1.3595
38.325 1.3269
38.35 1.2984
38.375 1.2718
38.4 1.2441
38.425 1.2191
38.45 1.1985
38.475 1.1863
38.5 1.1882
38.525 1.2067
38.55 1.234
38.575 1.2663
38.6 1.3006
38.625 1.3364
38.65 1.3708
38.675 1.4007
38.7 1.426
38.725 1.4468
38.75 1.4593
38.775 1.4634
38.8 1.4605
38.825 1.4517
38.85 1.4393
38.875 1.4216
38.9 1.3965
38.925 1.3652
38.95 1.3296
38.975 1.2903
39 1.2486
39.025 1.2042
39.05 1.1589
39.075 1.1119
39.1 1.0637
39.125 1.0183
39.15 0.9713
39.175 0.9234
39.2 0.8704
39.225 0.8106
39.25 0.7445
39.275 0.6718
39.3 0.5935
39.325 0.5202
39.35 0.4607
39.375 0.4128
39.4 0.3786
39.425 0.3637
39.45 0.3622
39.475 0.3709
39.5 0.3893
39.525 0.4177
39.55 0.4556
39.575 0.5042
39.6 0.5617
39.625 0.6283
39.65 0.7035
39.675 0.7856
39.7 0.8716
39.725 0.9567
39.75 1.0389
39.775 1.1179
39.8 1.191
39.825 1.2576
39.85 1.3172
39.875 1.3669
39.9 1.4069
39.925 1.4411
39.95 1.4694
39.975 1.4993
40 1.5304
40.025 1.5604
40.05 1.5878
40.075 1.6235
40.1 1.6771
40.125 1.7339
40.15 1.7845
40.175 1.8245
40.2 1.8575
40.225 1.8923
40.25 1.9362
40.275 1.9935
40.3 2.053
40.325 2.1039
40.35 2.1432
40.375 2.1734
40.4 2.1974
40.425 2.2185
40.45 2.2388
40.475 2.2631
40.5 2.2957
40.525 2.3286
40.55 2.3538
40.575 2.3692
40.6 2.377
40.625 2.3828
40.65 2.3942
40.675 2.4254
40.7 2.4741
40.725 2.531
40.75 2.5887
40.775 2.6429
40.8 2.6902
40.825 2.7278
40.85 2.7555
40.875 2.7739
40.9 2.7851
40.925 2.7924
40.95 2.7965
40.975 2.796
41 2.7925
41.025 2.7826
41.05 2.7641
41.075 2.7383
41.1 2.709
41.125 2.6818
41.15 2.6726
41.175 2.6796
41.2 2.6904
41.225 2.6991
41.25 2.7049
41.275 2.7094
41.3 2.7127
41.325 2.7189
41.35 2.7293
41.375 2.736
41.4 2.7362
41.425 2.7286
41.45 2.7142
41.475 2.6939
41.5 2.6691
41.525 2.6425
41.55 2.6153
41.575 2.588
41.6 2.5632
41.625 2.5415
41.65 2.5221
41.675 2.5012
41.7 2.4782
41.725 2.4517
41.75 2.4189
41.775 2.3777
41.8 2.328
41.825 2.2703
41.85 2.2066
41.875 2.1383
41.9 2.0665
41.925 1.9942
41.95 1.925
41.975 1.8575
42 1.7909
42.025 1.7253
42.05 1.6657
42.075 1.613
42.1 1.5618
42.125 1.505
42.15 1.4396
42.175 1.3635
42.2 1.2777
42.225 1.1863
42.25 1.0963
42.275 1.0128
42.3 0.9339
42.325 0.8568
42.35 0.7827
42.375 0.7229
42.4 0.6898
42.425 0.6741
42.45 0.662
42.475 0.6522
42.5 0.6427
42.525 0.628
42.55 0.6045
42.575 0.573
42.6 0.534
42.625 0.4875
42.65 0.4333
42.675 0.3758
42.7 0.3195
42.725 0.2693
42.75 0.2315
42.775 0.2081
42.8 0.198
42.825 0.1997
42.85 0.2202
42.875 0.2594
42.9 0.3074
42.925 0.3602
42.95 0.4117
42.975 0.4585
43 0.4992
43.025 0.5342
43.05 0.5637
43.075 0.5852
43.1 0.5952
43.125 0.5966
43.15 0.5901
43.175 0.5718
43.2 0.5404
43.225 0.5028
43.25 0.4633
43.275 0.4236
43.3 0.3851
43.325 0.3487
43.35 0.3135
43.375 0.2792
43.4 0.2454
43.425 0.2129
43.45 0.1847
43.475 0.1646
43.5 0.152
43.525 0.1478
43.55 0.1564
43.575 0.1776
43.6 0.2103
43.625 0.2471
43.65 0.2828
43.675 0.314
43.7 0.3392
43.725 0.3599
43.75 0.3751
43.775 0.3843
43.8 0.3877
43.825 0.3872
43.85 0.3825
43.875 0.3813
43.9 0.3818
43.925 0.3866
43.95 0.3954
43.975 0.4057
44 0.4157
44.025 0.4248
44.05 0.4288
44.075 0.4298
44.1 0.4318
44.125 0.4371
44.15 0.4444
44.175 0.4576
44.2 0.4767
44.225 0.5016
44.25 0.5284
44.275 0.5546
44.3 0.5804
44.325 0.605
44.35 0.6296
44.375 0.6525
44.4 0.6736
44.425 0.6935
44.45 0.7095
44.475 0.7213
44.5 0.7316
44.525 0.7439
44.55 0.7598
44.575 0.7781
44.6 0.797
44.625 0.8132
44.65 0.8242
44.675 0.8302
44.7 0.832
44.725 0.8302
44.75 0.823
44.775 0.809
44.8 0.7866
44.825 0.7567
44.85 0.7233
44.875 0.69
44.9 0.6577
44.925 0.6229
44.95 0.5868
44.975 0.5525
45 0.521
45.025 0.4904
45.05 0.457
45.075 0.4198
45.1 0.3793
45.125 0.3401
45.15 0.3045
45.175 0.272
45.2 0.2435
45.225 0.2229
45.25 0.2105
45.275 0.2017
45.3 0.1946
45.325 0.186
45.35 0.1787
45.375 0.1777
45.4 0.1869
45.425 0.2057
45.45 0.2269
45.475 0.2488
45.5 0.2737
45.525 0.3012
45.55 0.3371
45.575 0.3806
45.6 0.423
45.625 0.4659
45.65 0.5113
45.675 0.5598
45.7 0.606
45.725 0.6475
45.75 0.6843
45.775 0.7145
45.8 0.7359
45.825 0.749
45.85 0.7537
45.875 0.7527
45.9 0.7488
45.925 0.7464
45.95 0.7493
45.975 0.7534
46 0.7585
46.025 0.7667
46.05 0.7791
46.075 0.8018
46.1 0.8395
46.125 0.8823
46.15 0.9223
46.175 0.9563
46.2 0.981
46.225 0.9971
46.25 1.0079
46.275 1.0127
46.3 1.0117
46.325 1.0044
46.35 0.9987
46.375 1.0035
46.4 1.0167
46.425 1.0334
46.45 1.0489
46.475 1.0681
46.5 1.094
46.525 1.1194
46.55 1.1407
46.575 1.1587
46.6 1.1702
46.625 1.1784
46.65 1.1874
46.675 1.2017
46.7 1.2205
46.725 1.2413
46.75 1.2578
46.775 1.2702
46.8 1.2798
46.825 1.2864
46.85 1.2898
46.875 1.2879
46.9 1.2781
46.925 1.2644
46.95 1.254
46.975 1.2563
47 1.2727
47.025 1.2996
47.05 1.3299
47.075 1.3609
47.1 1.3904
47.125 1.4185
47.15 1.4447
47.175 1.4712
47.2 1.4968
47.225 1.5246
47.25 1.5556
47.275 1.5955
47.3 1.6418
47.325 1.686
47.35 1.7231
47.375 1.7521
47.4 1.7725
47.425 1.7863
47.45 1.7963
47.475 1.8047
47.5 1.813
47.525 1.8209
47.55 1.8297
47.575 1.8424
47.6 1.8606
47.625 1.8819
47.65 1.9016
47.675 1.9162
47.7 1.9236
47.725 1.9229
47.75 1.9149
47.775 1.9016
47.8 1.8845
47.825 1.8673
47.85 1.8549
47.875 1.8461
47.9 1.8417
47.925 1.8395
47.95 1.8366
47.975 1.8291
48 1.8147
48.025 1.7953
48.05 1.7741
48.075 1.752
48.1 1.7342
48.125 1.7248
48.15 1.7233
48.175 1.7266
48.2 1.7256
48.225 1.7178
48.25 1.7031
48.275 1.6834
48.3 1.6564
48.325 1.6207
48.35 1.5769
48.375 1.5268
48.4 1.4742
48.425 1.4199
48.45 1.3683
48.475 1.3208
48.5 1.272
48.525 1.2199
48.55 1.1665
48.575 1.1152
48.6 1.0802
48.625 1.0787
48.65 1.0956
48.675 1.123
48.7 1.1576
48.725 1.1964
48.75 1.2354
48.775 1.2743
48.8 1.3143
48.825 1.3509
48.85 1.3851
48.875 1.4375
48.9 1.5163
48.925 1.6039
48.95 1.6869
48.975 1.7597
49 1.824
49.025 1.8834
49.05 1.9371
49.075 1.9839
49.1 2.0243
49.125 2.0589
49.15 2.0867
49.175 2.1069
49.2 2.1198
49.225 2.1252
49.25 2.1232
49.275 2.1136
49.3 2.0961
49.325 2.0696
49.35 2.0338
49.375 1.9902
49.4 1.938
49.425 1.877
49.45 1.8101
49.475 1.7406
49.5 1.667
49.525 1.5863
49.55 1.501
49.575 1.4176
49.6 1.3425
49.625 1.2726
49.65 1.1988
49.675 1.1223
49.7 1.0494
49.725 1.003
49.75 1.0058
49.775 1.0361
49.8 1.0731
49.825 1.115
49.85 1.17
49.875 1.2361
49.9 1.3026
49.925 1.3635
49.95 1.4146
49.975 1.4571
50 1.4935
50.025 1.5228
50.05 1.545
50.075 1.5589
50.1 1.5642
50.125 1.5655
50.15 1.57
50.175 1.5792
50.2 1.586
50.225 1.5879
50.25 1.5847
50.275 1.5805
50.3 1.5764
50.325 1.5754
50.35 1.5833
50.375 1.6005
50.4 1.6226
50.425 1.6467
50.45 1.6724
50.475 1.6985
50.5 1.7213
50.525 1.7372
50.55 1.7423
50.575 1.7386
50.6 1.7274
50.625 1.713
50.65 1.7002
50.675 1.6924
50.7 1.7011
50.725 1.7289
50.75 1.7571
50.775 1.7772
50.8 1.7879
50.825 1.7878
50.85 1.7778
50.875 1.7615
50.9 1.746
50.925 1.7372
50.95 1.7315
50.975 1.7247
51 1.7175
51.025 1.7125
51.05 1.7089
51.075 1.7144
51.1 1.7305
51.125 1.7609
51.15 1.7971
51.175 1.8363
51.2 1.8785
51.225 1.9267
51.25 1.98
51.275 2.0345
51.3 2.0879
51.325 2.1372
51.35 2.1839
51.375 2.2299
51.4 2.2772
51.425 2.3253
51.45 2.3691
51.475 2.4077
51.5 2.4412
51.525 2.4706
51.55 2.4979
51.575 2.5257
51.6 2.5601
51.625 2.6044
51.65 2.6574
51.675 2.7117
51.7 2.7636
51.725 2.8118
51.75 2.8561
51.775 2.896
51.8 2.9311
51.825 2.9619
51.85 2.9898
51.875 3.0142
51.9 3.0349
51.925 3.0512
51.95 3.0626
51.975 3.0697
52 3.0725
52.025 3.0704
52.05 3.0639
52.075 3.0531
52.1 3.0373
52.125 3.0169
52.15 2.9925
52.175 2.9639
52.2 2.9317
52.225 2.8962
52.25 2.8586
52.275 2.8183
52.3 2.7748
52.325 2.7271
52.35 2.6758
52.375 2.6211
52.4 2.5689
52.425 2.52
52.45 2.4726
52.475 2.4262
52.5 2.3813
52.525 2.3369
52.55 2.2944
52.575 2.2527
52.6 2.2088
52.625 2.1611
52.65 2.1069
52.675 2.0465
52.7 1.9813
52.725 1.9104
52.75 1.8333
52.775 1.7508
52.8 1.6667
52.825 1.586
52.85 1.5091
52.875 1.4344
52.9 1.3635
52.925 1.2978
52.95 1.2407
52.975 1.1982
53 1.1793
53.025 1.1852
53.05 1.1983
53.075 1.2073
53.1 1.2092
53.125 1.2039
53.15 1.1917
53.175 1.1759
53.2 1.1608
53.225 1.1515
53.25 1.1533
53.275 1.1632
53.3 1.1747
53.325 1.1845
53.35 1.1908
53.375 1.1963
53.4 1.2066
53.425 1.2263
53.45 1.2543
53.475 1.2831
53.5 1.3048
53.525 1.3169
53.55 1.3192
53.575 1.3134
53.6 1.3025
53.625 1.296
53.65 1.2879
53.675 1.2738
53.7 1.2506
53.725 1.219
53.75 1.1766
53.775 1.1193
53.8 1.0455
53.825 0.958
53.85 0.8648
53.875 0.77
53.9 0.6735
53.925 0.576
53.95 0.4824
53.975 0.3987
54 0.3271
54.025 0.2678
54.05 0.2164
54.075 0.1754
54.1 0.1474
54.125 0.1416
54.15 0.1573
54.175 0.1833
54.2 0.2122
54.225 0.2434
54.25 0.2748
54.275 0.3062
54.3 0.3386
54.325 0.3725
54.35 0.4089
54.375 0.4508
54.4 0.5
54.425 0.552
54.45 0.604
54.475 0.6546
54.5 0.702
54.525 0.744
54.55 0.7791
54.575 0.8078
54.6 0.834
54.625 0.8627
54.65 0.8939
54.675 0.9235
54.7 0.9487
54.725 0.9671
54.75 0.9773
54.775 0.9792
54.8 0.9743
54.825 0.9623
54.85 0.9447
54.875 0.923
54.9 0.8981
54.925 0.8695
54.95 0.8355
54.975 0.7947
55 0.7482
55.025 0.6974
55.05 0.6462
55.075 0.598
55.1 0.5493
55.125 0.5018
55.15 0.4566
55.175 0.4138
55.2 0.3761
55.225 0.3482
55.25 0.3323
55.275 0.3267
55.3 0.3268
55.325 0.3289
55.35 0.3298
55.375 0.3268
55.4 0.322
55.425 0.3171
55.45 0.3107
55.475 0.3027
55.5 0.2927
55.525 0.2806
55.55 0.2635
55.575 0.238
55.6 0.2038
55.625 0.162
55.65 0.116
55.675 0.0722
55.7 0.0317
55.725 -0.0054
55.75 -0.0382
55.775 -0.0675
55.8 -0.0941
55.825 -0.118
55.85 -0.1446
55.875 -0.1775
55.9 -0.2161
55.925 -0.2524
55.95 -0.2857
55.975 -0.3156
56 -0.3417
56.025 -0.361
56.05 -0.3755
56.075 -0.3889
56.1 -0.3991
56.125 -0.3987
56.15 -0.3835
56.175 -0.3625
56.2 -0.3423
56.225 -0.3266
56.25 -0.3145
56.275 -0.3038
56.3 -0.2975
56.325 -0.299
56.35 -0.3093
56.375 -0.3269
56.4 -0.3476
56.425 -0.3653
56.45 -0.3805
56.475 -0.3944
56.5 -0.4098
56.525 -0.4295
56.55 -0.4533
56.575 -0.4811
56.6 -0.5116
56.625 -0.5435
56.65 -0.5683
56.675 -0.5775
56.7 -0.568
56.725 -0.5394
56.75 -0.4927
56.775 -0.4295
56.8 -0.3569
56.825 -0.2867
56.85 -0.2218
56.875 -0.1588
56.9 -0.0946
56.925 -0.0353
56.95 0.0158
56.975 0.0572
57 0.0916
57.025 0.122
57.05 0.1487
57.075 0.1679
57.1 0.1805
57.125 0.1923
57.15 0.203
57.175 0.2138
57.2 0.2269
57.225 0.2359
57.25 0.2395
57.275 0.2408
57.3 0.2394
57.325 0.2395
57.35 0.2456
57.375 0.2554
57.4 0.2587
57.425 0.2526
57.45 0.2374
57.475 0.214
57.5 0.1882
57.525 0.1703
57.55 0.1769
57.575 0.2108
57.6 0.2563
57.625 0.3013
57.65 0.3386
57.675 0.3674
57.7 0.3915
57.725 0.4127
57.75 0.4322
57.775 0.4475
57.8 0.4575
57.825 0.4632
57.85 0.4659
57.875 0.4635
57.9 0.4543
57.925 0.4397
57.95 0.4206
57.975 0.3984
58 0.3756
58.025 0.3544
58.05 0.3357
58.075 0.3126
58.1 0.282
58.125 0.2483
58.15 0.2244
58.175 0.216
58.2 0.2203
58.225 0.2333
58.25 0.2492
58.275 0.2697
58.3 0.2957
58.325 0.3241
58.35 0.3484
58.375 0.3648
58.4 0.3763
58.425 0.3846
58.45 0.3914
58.475 0.3953
58.5 0.3975
58.525 0.4012
58.55 0.4034
58.575 0.4029
58.6 0.3981
58.625 0.3857
58.65 0.3645
58.675 0.3384
58.7 0.3067
58.725 0.2711
58.75 0.2327
58.775 0.1939
58.8 0.1629
58.825 0.1409
58.85 0.1287
58.875 0.1226
58.9 0.1193
58.925 0.1164
58.95 0.1082
58.975 0.0934
59 0.0754
59.025 0.0557
59.05 0.0345
59.075 0.012
59.1 -0.0066
59.125 -0.0104
59.15 0.0041
59.175 0.0418
59.2 0.0916
59.225 0.1372
59.25 0.1751
59.275 0.2066
59.3 0.2327
59.325 0.2547
59.35 0.2773
59.375 0.3051
59.4 0.3454
59.425 0.4009
59.45 0.4713
59.475 0.5604
59.5 0.6796
59.525 0.8291
59.55 0.989
59.575 1.1458
59.6 1.294
59.625 1.4341
59.65 1.5665
59.675 1.6915
59.7 1.8076
59.725 1.915
59.75 2.0129
59.775 2.102
59.8 2.1831
59.825 2.2593
59.85 2.3417
59.875 2.4294
59.9 2.527
59.925 2.6314
59.95 2.7336
59.975 2.8315
60 2.9253
60.025 3.0156
60.05 3.1025
60.075 3.1851
60.1 3.2621
60.125 3.3327
60.15 3.399
60.175 3.461
60.2 3.5189
60.225 3.5742
60.25 3.6261
60.275 3.6741
60.3 3.7225
60.325 3.7723
60.35 3.8213
60.375 3.8684
60.4 3.9145
60.425 3.9569
60.45 3.992
60.475 4.02
60.5 4.042
60.525 4.0571
60.55 4.0651
60.575 4.0686
60.6 4.0678
60.625 4.0606
60.65 4.0463
60.675 4.0271
60.7 4.0043
60.725 3.9761
60.75 3.9459
60.775 3.9121
60.8 3.8707
60.825 3.8232
60.85 3.7758
60.875 3.7295
60.9 3.678
60.925 3.6154
60.95 3.5421
60.975 3.458
61 3.3699
61.025 3.2988
61.05 3.2579
61.075 3.2342
61.1 3.2113
61.125 3.1876
61.15 3.1613
61.175 3.1339
61.2 3.1038
61.225 3.0659
61.25 3.0212
61.275 2.9734
61.3 2.9319
61.325 2.8978
61.35 2.8633
61.375 2.8262
61.4 2.7883
61.425 2.7507
61.45 2.7132
61.475 2.6761
61.5 2.6373
61.525 2.5934
61.55 2.5447
61.575 2.4943
61.6 2.4417
61.625 2.3844
61.65 2.3246
61.675 2.2615
61.7 2.1953
61.725 2.1332
61.75 2.0768
61.775 2.0252
61.8 1.9738
61.825 1.9227
61.85 1.8774
61.875 1.8391
61.9 1.8084
61.925 1.7875
61.95 1.7772
61.975 1.7729
62 1.7722
62.025 1.7714
62.05 1.7693
62.075 1.7686
62.1 1.7708
62.125 1.772
62.15 1.7692
62.175 1.7613
62.2 1.7479
62.225 1.7282
62.25 1.707
62.275 1.6882
62.3 1.6753
62.325 1.6723
62.35 1.6829
62.375 1.7116
62.4 1.7578
62.425 1.8137
62.45 1.8724
62.475 1.9337
62.5 1.9993
62.525 2.0707
62.55 2.1474
62.575 2.2274
62.6 2.3036
62.625 2.3741
62.65 2.4371
62.675 2.4917
62.7 2.5383
62.725 2.5771
62.75 2.6114
62.775 2.6436
62.8 2.6741
62.825 2.7042
62.85 2.739
62.875 2.7757
62.9 2.81
62.925 2.8391
62.95 2.8614
62.975 2.8794
63 2.8922
63.025 2.9
63.05 2.9021
63.075 2.8969
63.1 2.8845
63.125 2.8655
63.15 2.8408
63.175 2.8142
63.2 2.7889
63.225 2.7663
63.25 2.7464
63.275 2.7289
63.3 2.7115
63.325 2.6942
63.35 2.6758
63.375 2.6562
63.4 2.638
63.425 2.6249
63.45 2.6234
63.475 2.6321
63.5 2.648
63.525 2.6747
63.55 2.7197
63.575 2.7693
63.6 2.8146
63.625 2.8573
63.65 2.8971
63.675 2.9331
63.7 2.9653
63.725 2.9948
63.75 3.0241
63.775 3.0565
63.8 3.0944
63.825 3.1382
63.85 3.1866
63.875 3.2362
63.9 3.2827
63.925 3.324
63.95 3.3605
63.975 3.3919
64 3.417
64.025 3.4361
64.05 3.4498
64.075 3.4578
64.1 3.4602
64.125 3.4585
64.15 3.4541
64.175 3.447
64.2 3.4368
64.225 3.4233
64.25 3.4062
64.275 3.3853
64.3 3.3605
64.325 3.3316
64.35 3.2983
64.375 3.26
64.4 3.2168
64.425 3.1698
64.45 3.1188
64.475 3.0643
64.5 3.0062
64.525 2.9449
64.55 2.881
64.575 2.8144
64.6 2.7453
64.625 2.6734
64.65 2.5985
64.675 2.5191
64.7 2.4361
64.725 2.3505
64.75 2.2611
64.775 2.1669
64.8 2.0656
64.825 1.9576
64.85 1.8448
64.875 1.7302
64.9 1.6212
64.925 1.5268
64.95 1.4379
64.975 1.3484
65 1.2551
65.025 1.1566
65.05 1.0524
65.075 0.9444
65.1 0.8341
65.125 0.7217
65.15 0.6144
65.175 0.5226
65.2 0.4548
65.225 0.4043
65.25 0.365
65.275 0.3367
65.3 0.3174
65.325 0.3034
65.35 0.2888
65.375 0.2693
65.4 0.2448
65.425 0.216
65.45 0.1826
65.475 0.1457
65.5 0.1047
65.525 0.0611
65.55 0.0173
65.575 -0.0231
65.6 -0.0512
65.625 -0.0611
65.65 -0.0563
65.675 -0.0415
65.7 -0.0154
65.725 0.0137
65.75 0.0413
65.775 0.0657
65.8 0.0875
65.825 0.1095
65.85 0.1341
65.875 0.1601
65.9 0.1864
65.925 0.2158
65.95 0.252
65.975 0.2903
66 0.3262
66.025 0.3568
66.05 0.3815
66.075 0.4049
66.1 0.4327
66.125 0.4649
66.15 0.4992
66.175 0.5358
66.2 0.5733
66.225 0.6117
66.25 0.6471
66.275 0.6779
66.3 0.7047
66.325 0.7291
66.35 0.7505
66.375 0.7697
66.4 0.7859
66.425 0.7978
66.45 0.8041
66.475 0.8052
66.5 0.801
66.525 0.7903
66.55 0.7724
66.575 0.7494
66.6 0.7228
66.625 0.695
66.65 0.6674
66.675 0.6388
66.7 0.6052
66.725 0.5663
66.75 0.5217
66.775 0.4701
66.8 0.4123
66.825 0.3493
66.85 0.2839
66.875 0.224
66.9 0.1789
66.925 0.1493
66.95 0.1233
66.975 0.0909
67 0.0518
67.025 0.0087
67.05 -0.0356
67.075 -0.0817
67.1 -0.1293
67.125 -0.1807
67.15 -0.2382
67.175 -0.299
67.2 -0.3561
67.225 -0.4018
67.25 -0.4317
67.275 -0.4508
67.3 -0.4623
67.325 -0.4653
67.35 -0.4561
67.375 -0.4428
67.4 -0.433
67.425 -0.4261
67.45 -0.4103
67.475 -0.3705
67.5 -0.313
67.525 -0.2495
67.55 -0.1832
67.575 -0.1119
67.6 -0.038
67.625 0.0333
67.65 0.0981
67.675 0.1547
67.7 0.2032
67.725 0.2437
67.75 0.2755
67.775 0.298
67.8 0.3132
67.825 0.3212
67.85 0.3214
67.875 0.3151
67.9 0.3026
67.925 0.284
67.95 0.2586
67.975 0.2261
68 0.1871
68.025 0.1398
68.05 0.0875
68.075 0.0369
68.1 -0.008
68.125 -0.0457
68.15 -0.0785
68.175 -0.1053
68.2 -0.1269
68.225 -0.1471
68.25 -0.1675
68.275 -0.1871
68.3 -0.2012
68.325 -0.2071
68.35 -0.1993
68.375 -0.1837
68.4 -0.1683
68.425 -0.1607
68.45 -0.1579
68.475 -0.1553
68.5 -0.1513
68.525 -0.1527
68.55 -0.1635
68.575 -0.1831
68.6 -0.2075
68.625 -0.2306
68.65 -0.2566
68.675 -0.2908
68.7 -0.3337
68.725 -0.3828
68.75 -0.4357
68.775 -0.4877
68.8 -0.5266
68.825 -0.5366
68.85 -0.5248
68.875 -0.5092
68.9 -0.5023
68.925 -0.503
68.95 -0.5048
68.975 -0.5072
69 -0.5116
69.025 -0.5149
69.05 -0.5178
69.075 -0.5145
69.1 -0.4963
69.125 -0.4623
69.15 -0.4219
69.175 -0.3832
69.2 -0.3509
69.225 -0.3273
69.25 -0.3103
69.275 -0.2995
69.3 -0.2977
69.325 -0.3047
69.35 -0.3181
69.375 -0.3368
69.4 -0.359
69.425 -0.3851
69.45 -0.4159
69.475 -0.4543
69.5 -0.5004
69.525 -0.5446
69.55 -0.58
69.575 -0.6112
69.6 -0.6365
69.625 -0.6539
69.65 -0.6656
69.675 -0.6753
69.7 -0.6831
69.725 -0.6851
69.75 -0.6772
69.775 -0.6605
69.8 -0.6404
69.825 -0.6159
69.85 -0.5884
69.875 -0.5623
69.9 -0.5346
69.925 -0.502
69.95 -0.468
69.975 -0.436
70 -0.4082
70.025 -0.3857
70.05 -0.3677
70.075 -0.3547
70.1 -0.3473
70.125 -0.3424
70.15 -0.333
70.175 -0.3133
70.2 -0.2823
70.225 -0.2305
70.25 -0.1648
70.275 -0.0967
70.3 -0.03
70.325 0.0331
70.35 0.0938
70.375 0.156
70.4 0.2205
70.425 0.2848
70.45 0.3464
70.475 0.4044
70.5 0.4586
70.525 0.5081
70.55 0.5511
70.575 0.5862
70.6 0.6151
70.625 0.6404
70.65 0.6616
70.675 0.678
70.7 0.6934
70.725 0.7111
70.75 0.7323
70.775 0.7622
70.8 0.8025
70.825 0.856
70.85 0.9196
70.875 0.9818
70.9 1.0393
70.925 1.0931
70.95 1.1443
70.975 1.1888
71 1.2238
71.025 1.2512
71.05 1.2735
71.075 1.2949
71.1 1.3153
71.125 1.3338
71.15 1.3527
71.175 1.3727
71.2 1.3958
71.225 1.4239
71.25 1.452
71.275 1.4786
71.3 1.5046
71.325 1.5298
71.35 1.556
71.375 1.5877
71.4 1.6333
71.425 1.6961
71.45 1.7702
71.475 1.8444
71.5 1.9127
71.525 1.974
71.55 2.0308
71.575 2.0853
71.6 2.138
71.625 2.1886
71.65 2.2395
71.675 2.292
71.7 2.3461
71.725 2.4027
71.75 2.46
71.775 2.5142
71.8 2.5632
71.825 2.6055
71.85 2.6405
71.875 2.668
71.9 2.6887
71.925 2.7062
71.95 2.7251
71.975 2.7444
72 2.7613
72.025 2.7746
72.05 2.7825
72.075 2.7864
72.1 2.7868
72.125 2.7836
72.15 2.778
72.175 2.7719
72.2 2.7667
72.225 2.7618
72.25 2.7558
72.275 2.747
72.3 2.7349
72.325 2.7189
72.35 2.6972
72.375 2.6689
72.4 2.6335
72.425 2.5914
72.45 2.5443
72.475 2.4939
72.5 2.442
72.525 2.3872
72.55 2.33
72.575 2.272
72.6 2.215
72.625 2.1603
72.65 2.1069
72.675 2.0517
72.7 1.9953
72.725 1.9373
72.75 1.8759
72.775 1.8119
72.8 1.7488
72.825 1.6955
72.85 1.6648
72.875 1.6515
72.9 1.6448
72.925 1.6461
72.95 1.6522
72.975 1.6577
73 1.6608
73.025 1.6634
73.05 1.6685
73.075 1.6744
73.1 1.6831
73.125 1.6905
73.15 1.6978
73.175 1.7044
73.2 1.714
73.225 1.7251
73.25 1.7349
73.275 1.7387
73.3 1.7332
73.325 1.7183
73.35 1.6944
73.375 1.6635
73.4 1.626
73.425 1.5822
73.45 1.5362
73.475 1.4903
73.5 1.4402
73.525 1.3832
73.55 1.3238
73.575 1.2608
73.6 1.1952
73.625 1.1234
73.65 1.0495
73.675 0.9772
73.7 0.9157
73.725 0.8652
73.75 0.8187
73.775 0.7767
73.8 0.7454
73.825 0.7302
73.85 0.7312
73.875 0.7423
73.9 0.7572
73.925 0.7689
73.95 0.7746
73.975 0.7746
74 0.7712
74.025 0.764
74.05 0.757
74.075 0.7491
74.1 0.7353
74.125 0.715
74.15 0.6904
74.175 0.6632
74.2 0.6333
74.225 0.6058
74.25 0.5807
74.275 0.5605
74.3 0.5439
74.325 0.5336
74.35 0.5288
74.375 0.5284
74.4 0.5321
74.425 0.5435
74.45 0.562
74.475 0.5828
74.5 0.6055
74.525 0.6286
74.55 0.6513
74.575 0.6727
74.6 0.6924
74.625 0.713
74.65 0.7348
74.675 0.7528
74.7 0.7646
74.725 0.7687
74.75 0.7621
74.775 0.7421
74.8 0.7106
74.825 0.6721
74.85 0.6319
74.875 0.5948
74.9 0.5642
74.925 0.5431
74.95 0.5272
74.975 0.5106
75 0.4963
75.025 0.4848
75.05 0.4747
75.075 0.4633
75.1 0.4549
75.125 0.4522
75.15 0.4487
75.175 0.4436
75.2 0.4333
75.225 0.4167
75.25 0.3947
75.275 0.3669
75.3 0.3395
75.325 0.3238
75.35 0.3201
75.375 0.3275
75.4 0.3358
75.425 0.3462
75.45 0.3618
75.475 0.3809
75.5 0.403
75.525 0.425
75.55 0.4439
75.575 0.454
75.6 0.4543
75.625 0.4442
75.65 0.4241
75.675 0.4001
75.7 0.3712
75.725 0.3405
75.75 0.3125
75.775 0.2849
75.8 0.2568
75.825 0.2276
75.85 0.1981
75.875 0.1683
75.9 0.1364
75.925 0.1007
75.95 0.0558
75.975 0.0024
76 -0.0584
76.025 -0.1283
76.05 -0.2057
76.075 -0.2905
76.1 -0.3835
76.125 -0.4806
76.15 -0.579
76.175 -0.6796
76.2 -0.7799
76.225 -0.8783
76.25 -0.9673
76.275 -1.038
76.3 -1.0961
76.325 -1.151
76.35 -1.2106
76.375 -1.278
76.4 -1.349
76.425 -1.4197
76.45 -1.486
76.475 -1.549
76.5 -1.6092
76.525 -1.6665
76.55 -1.7212
76.575 -1.7696
76.6 -1.8136
76.625 -1.8476
76.65 -1.8674
76.675 -1.8737
76.7 -1.8648
76.725 -1.8423
76.75 -1.8158
76.775 -1.79
76.8 -1.7603
76.825 -1.7309
76.85 -1.7056
76.875 -1.6774
76.9 -1.6478
76.925 -1.6154
76.95 -1.5804
76.975 -1.5393
77 -1.4977
77.025 -1.4601
77.05 -1.4256
77.075 -1.3947
77.1 -1.369
77.125 -1.3488
77.15 -1.3323
77.175 -1.3189
77.2 -1.306
77.225 -1.2915
77.25 -1.2704
77.275 -1.2406
77.3 -1.2056
77.325 -1.1708
77.35 -1.1404
77.375 -1.1201
77.4 -1.1108
77.425 -1.1006
77.45 -1.0712
77.475 -1.0208
77.5 -0.9584
77.525 -0.8989
77.55 -0.8536
77.575 -0.8244
77.6 -0.8093
77.625 -0.8051
77.65 -0.8111
77.675 -0.8257
77.7 -0.8452
77.725 -0.8656
77.75 -0.8836
77.775 -0.8979
77.8 -0.9099
77.825 -0.922
77.85 -0.9311
77.875 -0.9264
77.9 -0.9064
77.925 -0.8737
77.95 -0.828
77.975 -0.7714
78 -0.7105
78.025 -0.649
78.05 -0.5869
78.075 -0.5323
78.1 -0.4861
78.125 -0.4478
78.15 -0.4168
78.175 -0.3908
78.2 -0.3708
78.225 -0.3578
78.25 -0.3531
78.275 -0.3546
78.3 -0.3619
78.325 -0.3721
78.35 -0.3813
78.375 -0.392
78.4 -0.4058
78.425 -0.4236
78.45 -0.4475
78.475 -0.4784
78.5 -0.5122
78.525 -0.5468
78.55 -0.5836
78.575 -0.6237
78.6 -0.665
78.625 -0.7055
78.65 -0.7431
78.675 -0.7739
78.7 -0.7953
78.725 -0.8019
78.75 -0.7916
78.775 -0.7738
78.8 -0.7553
78.825 -0.7422
78.85 -0.7395
78.875 -0.7454
78.9 -0.7582
78.925 -0.7813
78.95 -0.8169
78.975 -0.8628
79 -0.9156
79.025 -0.9704
79.05 -1.0289
79.075 -1.0949
79.1 -1.1695
79.125 -1.2504
79.15 -1.3323
79.175 -1.4055
79.2 -1.4627
79.225 -1.5091
79.25 -1.5503
79.275 -1.5888
79.3 -1.6241
79.325 -1.6574
79.35 -1.6864
79.375 -1.7016
79.4 -1.7033
79.425 -1.6995
79.45 -1.6919
79.475 -1.6761
79.5 -1.6374
79.525 -1.5849
79.55 -1.5413
79.575 -1.5007
79.6 -1.4579
79.625 -1.4197
79.65 -1.3896
79.675 -1.3639
79.7 -1.3319
79.725 -1.2869
79.75 -1.2381
79.775 -1.1927
79.8 -1.1532
79.825 -1.1202
79.85 -1.0901
79.875 -1.0596
79.9 -1.0266
79.925 -0.9935
79.95 -0.9614
79.975 -0.9319
80 -0.9092
80.025 -0.8945
80.05 -0.8857
80.075 -0.8812
80.1 -0.8784
80.125 -0.877
80.15 -0.8767
80.175 -0.8777
80.2 -0.8825
80.225 -0.8925
80.25 -0.9054
80.275 -0.9141
80.3 -0.9164
80.325 -0.9196
80.35 -0.9281
80.375 -0.9425
80.4 -0.9598
80.425 -0.9765
80.45 -0.9912
80.475 -1.0051
80.5 -1.0197
80.525 -1.0361
80.55 -1.0546
80.575 -1.0754
80.6 -1.1002
80.625 -1.1279
80.65 -1.1527
80.675 -1.1712
80.7 -1.1806
80.725 -1.1797
80.75 -1.1707
80.775 -1.1554
80.8 -1.1362
80.825 -1.1067
80.85 -1.0757
80.875 -1.0553
80.9 -1.0476
80.925 -1.05
80.95 -1.062
80.975 -1.0816
81 -1.1097
81.025 -1.1431
81.05 -1.1767
81.075 -1.2109
81.1 -1.2454
81.125 -1.2754
81.15 -1.2999
81.175 -1.3232
81.2 -1.3462
81.225 -1.3669
81.25 -1.3874
81.275 -1.4076
81.3 -1.4278
81.325 -1.4494
81.35 -1.4704
81.375 -1.4872
81.4 -1.4969
81.425 -1.4999
81.45 -1.4966
81.475 -1.488
81.5 -1.4747
81.525 -1.4558
81.55 -1.4224
81.575 -1.3687
81.6 -1.3049
81.625 -1.2398
81.65 -1.1817
81.675 -1.1289
81.7 -1.0775
81.725 -1.0223
81.75 -0.9643
81.775 -0.9098
81.8 -0.8629
81.825 -0.8241
81.85 -0.7943
81.875 -0.7725
81.9 -0.7562
81.925 -0.7392
81.95 -0.7171
81.975 -0.6909
82 -0.6628
82.025 -0.6356
82.05 -0.6109
82.075 -0.5884
82.1 -0.5678
82.125 -0.5502
82.15 -0.5372
82.175 -0.5297
82.2 -0.5289
82.225 -0.536
82.25 -0.5508
82.275 -0.573
82.3 -0.6001
82.325 -0.6287
82.35 -0.6593
82.375 -0.6954
82.4 -0.7391
82.425 -0.7884
82.45 -0.8408
82.475 -0.8937
82.5 -0.9419
82.525 -0.9878
82.55 -1.0377
82.575 -1.0921
82.6 -1.1507
82.625 -1.2097
82.65 -1.2697
82.675 -1.3366
82.7 -1.4094
82.725 -1.482
82.75 -1.5495
82.775 -1.6049
82.8 -1.6469
82.825 -1.6721
82.85 -1.6709
82.875 -1.6445
82.9 -1.5983
82.925 -1.5484
82.95 -1.5055
82.975 -1.4691
83 -1.4314
83.025 -1.3894
83.05 -1.3452
83.075 -1.3018
83.1 -1.2619
83.125 -1.2253
83.15 -1.1885
83.175 -1.1483
83.2 -1.1054
83.225 -1.0627
83.25 -1.0242
83.275 -0.9915
83.3 -0.9591
83.325 -0.9121
83.35 -0.8436
83.375 -0.7635
83.4 -0.6806
83.425 -0.5976
83.45 -0.517
83.475 -0.4393
83.5 -0.3623
83.525 -0.2854
83.55 -0.2126
83.575 -0.1479
83.6 -0.0902
83.625 -0.0357
83.65 0.0152
83.675 0.0627
83.7 0.1116
83.725 0.1631
83.75 0.2166
83.775 0.2721
83.8 0.3305
83.825 0.3887
83.85 0.4441
83.875 0.4947
83.9 0.5373
83.925 0.5713
83.95 0.5962
83.975 0.6129
84 0.6257
84.025 0.6412
84.05 0.6609
84.075 0.6797
84.1 0.6982
84.125 0.7187
84.15 0.7429
84.175 0.768
84.2 0.7908
84.225 0.812
84.25 0.8327
84.275 0.8525
84.3 0.8709
84.325 0.8853
84.35 0.8944
84.375 0.8998
84.4 0.899
84.425 0.8917
84.45 0.8804
84.475 0.8653
84.5 0.8446
84.525 0.8185
84.55 0.7883
84.575 0.7521
84.6 0.7099
84.625 0.6649
84.65 0.617
84.675 0.5658
84.7 0.5104
84.725 0.4491
84.75 0.3815
84.775 0.3063
84.8 0.2246
84.825 0.1384
84.85 0.0509
84.875 -0.0351
84.9 -0.1187
84.925 -0.1973
84.95 -0.2724
84.975 -0.3444
85 -0.4134
85.025 -0.4837
85.05 -0.5565
85.075 -0.6321
85.1 -0.7056
85.125 -0.7687
85.15 -0.8183
85.175 -0.8589
85.2 -0.8962
85.225 -0.9381
85.25 -0.9872
85.275 -1.0428
85.3 -1.1028
85.325 -1.1648
85.35 -1.2301
85.375 -1.303
85.4 -1.3756
85.425 -1.4374
85.45 -1.4781
85.475 -1.5034
85.5 -1.5092
85.525 -1.491
85.55 -1.4436
85.575 -1.3737
85.6 -1.2936
85.625 -1.2126
85.65 -1.1388
85.675 -1.0752
85.7 -1.0245
85.725 -0.986
85.75 -0.9549
85.775 -0.9282
85.8 -0.9077
85.825 -0.896
85.85 -0.8887
85.875 -0.8857
85.9 -0.8764
85.925 -0.8649
85.95 -0.8538
85.975 -0.8428
86 -0.8212
86.025 -0.7905
86.05 -0.7572
86.075 -0.7251
86.1 -0.6988
86.125 -0.6798
86.15 -0.668
86.175 -0.6645
86.2 -0.6674
86.225 -0.6759
86.25 -0.6904
86.275 -0.707
86.3 -0.7216
86.325 -0.7326
86.35 -0.7377
86.375 -0.7359
86.4 -0.7298
86.425 -0.7253
86.45 -0.7225
86.475 -0.7209
86.5 -0.7224
86.525 -0.7236
86.55 -0.7251
86.575 -0.7287
86.6 -0.7359
86.625 -0.7461
86.65 -0.7586
86.675 -0.7718
86.7 -0.7799
86.725 -0.7798
86.75 -0.7701
86.775 -0.754
86.8 -0.7368
86.825 -0.7176
86.85 -0.6974
86.875 -0.6779
86.9 -0.6555
86.925 -0.6201
86.95 -0.5755
86.975 -0.5317
87 -0.4943
87.025 -0.4619
87.05 -0.4349
87.075 -0.4159
87.1 -0.407
87.125 -0.4083
87.15 -0.4188
87.175 -0.4387
87.2 -0.4669
87.225 -0.4987
87.25 -0.5306
87.275 -0.5618
87.3 -0.5949
87.325 -0.6341
87.35 -0.6825
87.375 -0.74
87.4 -0.8022
87.425 -0.8628
87.45 -0.9159
87.475 -0.9588
87.5 -0.9968
87.525 -1.0314
87.55 -1.0638
87.575 -1.0953
87.6 -1.1231
87.625 -1.1486
87.65 -1.1691
87.675 -1.1814
87.7 -1.1819
87.725 -1.1642
87.75 -1.1261
87.775 -1.077
87.8 -1.0244
87.825 -0.9734
87.85 -0.9292
87.875 -0.893
87.9 -0.8676
87.925 -0.8547
87.95 -0.855
87.975 -0.8677
88 -0.8917
88.025 -0.9245
88.05 -0.9637
88.075 -1.0008
88.1 -1.0198
88.125 -1.012
88.15 -0.9949
88.175 -0.9878
88.2 -1.0011
88.225 -1.0352
88.25 -1.0863
88.275 -1.1503
88.3 -1.2183
88.325 -1.2785
88.35 -1.329
88.375 -1.3704
88.4 -1.404
88.425 -1.4327
88.45 -1.4593
88.475 -1.4846
88.5 -1.5085
88.525 -1.5275
88.55 -1.5383
88.575 -1.5435
88.6 -1.5375
88.625 -1.5254
88.65 -1.51
88.675 -1.4945
88.7 -1.4762
88.725 -1.4513
88.75 -1.4236
88.775 -1.3965
88.8 -1.3726
88.825 -1.3508
88.85 -1.3318
88.875 -1.3203
88.9 -1.3155
88.925 -1.3065
88.95 -1.2773
88.975 -1.2246
89 -1.1629
89.025 -1.099
89.05 -1.0374
89.075 -0.9778
89.1 -0.9154
89.125 -0.8488
89.15 -0.7798
89.175 -0.7108
89.2 -0.6401
89.225 -0.5676
89.25 -0.5001
89.275 -0.4386
89.3 -0.3836
89.325 -0.333
89.35 -0.2862
89.375 -0.2421
89.4 -0.1984
89.425 -0.1502
89.45 -0.0971
89.475 -0.0395
89.5 0.0247
89.525 0.0904
89.55 0.1518
89.575 0.2085
89.6 0.2666
89.625 0.3342
89.65 0.4147
89.675 0.504
89.7 0.593
89.725 0.6795
89.75 0.7629
89.775 0.8437
89.8 0.9227
89.825 0.9997
89.85 1.0735
89.875 1.1438
89.9 1.2097
89.925 1.2713
89.95 1.3278
89.975 1.3786
90 1.4234
90.025 1.4617
90.05 1.4943
90.075 1.5218
90.1 1.5443
90.125 1.561
90.15 1.5727
90.175 1.5801
90.2 1.5837
90.225 1.5852
90.25 1.5839
90.275 1.5788
90.3 1.569
90.325 1.5547
90.35 1.5357
90.375 1.5128
90.4 1.4851
90.425 1.4535
90.45 1.4194
90.475 1.3833
90.5 1.3456
90.525 1.3063
90.55 1.2658
90.575 1.2263
90.6 1.1909
90.625 1.1621
90.65 1.1382
90.675 1.1167
90.7 1.0961
90.725 1.0774
90.75 1.0597
90.775 1.0384
90.8 1.0127
90.825 0.9831
90.85 0.951
90.875 0.9166
90.9 0.8759
90.925 0.8295
90.95 0.779
90.975 0.7266
91 0.6768
91.025 0.6314
91.05 0.5946
91.075 0.5681
91.1 0.5555
91.125 0.5508
91.15 0.5525
91.175 0.5638
91.2 0.5845
91.225 0.6102
91.25 0.6387
91.275 0.6639
91.3 0.6835
91.325 0.6978
91.35 0.7059
91.375 0.7066
91.4 0.7054
91.425 0.708
91.45 0.7138
91.475 0.7161
91.5 0.7138
91.525 0.7102
91.55 0.7086
91.575 0.7121
91.6 0.7144
91.625 0.7073
91.65 0.6887
91.675 0.6574
91.7 0.6167
91.725 0.5722
91.75 0.5273
91.775 0.4841
91.8 0.4521
91.825 0.431
91.85 0.4146
91.875 0.405
91.9 0.3997
91.925 0.3938
91.95 0.3829
91.975 0.3676
92 0.3497
92.025 0.3275
92.05 0.3044
92.075 0.2827
92.1 0.2613
92.125 0.2411
92.15 0.2228
92.175 0.2075
92.2 0.1954
92.225 0.1871
92.25 0.1816
92.275 0.1783
92.3 0.1746
92.325 0.1777
92.35 0.1873
92.375 0.1987
92.4 0.2117
92.425 0.2213
92.45 0.2267
92.475 0.2304
92.5 0.2319
92.525 0.2329
92.55 0.234
92.575 0.235
92.6 0.2365
92.625 0.2355
92.65 0.2306
92.675 0.2221
92.7 0.209
92.725 0.1892
92.75 0.1668
92.775 0.1448
92.8 0.1277
92.825 0.1177
92.85 0.1147
92.875 0.1167
92.9 0.1186
92.925 0.1171
92.95 0.1101
92.975 0.0982
93 0.082
93.025 0.0594
93.05 0.0321
93.075 0.0068
93.1 -0.0187
93.125 -0.0462
93.15 -0.0754
93.175 -0.107
93.2 -0.1381
93.225 -0.1694
93.25 -0.1996
93.275 -0.2326
93.3 -0.2698
93.325 -0.3071
93.35 -0.3414
93.375 -0.372
93.4 -0.3998
93.425 -0.4214
93.45 -0.4313
93.475 -0.4343
93.5 -0.4326
93.525 -0.422
93.55 -0.3991
93.575 -0.37
93.6 -0.3413
93.625 -0.3142
93.65 -0.2919
93.675 -0.2774
93.7 -0.2682
93.725 -0.2669
93.75 -0.2759
93.775 -0.2963
93.8 -0.33
93.825 -0.3797
93.85 -0.4388
93.875 -0.4989
93.9 -0.5537
93.925 -0.5957
93.95 -0.6245
93.975 -0.6393
94 -0.6445
94.025 -0.6419
94.05 -0.6337
94.075 -0.6231
94.1 -0.6134
94.125 -0.6053
94.15 -0.6018
94.175 -0.6002
94.2 -0.6009
94.225 -0.605
94.25 -0.6135
94.275 -0.6266
94.3 -0.6458
94.325 -0.6728
94.35 -0.7094
94.375 -0.7555
94.4 -0.8108
94.425 -0.8766
94.45 -0.9529
94.475 -1.0365
94.5 -1.1252
94.525 -1.2193
94.55 -1.3142
94.575 -1.4023
94.6 -1.4718
94.625 -1.5113
94.65 -1.5205
94.675 -1.513
94.7 -1.4959
94.725 -1.4698
94.75 -1.4409
94.775 -1.4177
94.8 -1.4016
94.825 -1.3964
94.85 -1.4042
94.875 -1.4213
94.9 -1.4449
94.925 -1.4747
94.95 -1.5085
94.975 -1.5466
95 -1.5892
95.025 -1.6341
95.05 -1.6749
95.075 -1.7116
95.1 -1.7429
95.125 -1.7686
95.15 -1.7906
95.175 -1.8124
95.2 -1.8373
95.225 -1.8569
95.25 -1.8645
95.275 -1.8636
95.3 -1.8579
95.325 -1.8463
95.35 -1.8314
95.375 -1.8061
95.4 -1.7616
95.425 -1.7079
95.45 -1.6523
95.475 -1.5969
95.5 -1.5427
95.525 -1.4904
95.55 -1.439
95.575 -1.3895
95.6 -1.3439
95.625 -1.2999
95.65 -1.2495
95.675 -1.1795
95.7 -1.0945
95.725 -1.0181
95.75 -0.9568
95.775 -0.9084
95.8 -0.8691
95.825 -0.8371
95.85 -0.809
95.875 -0.7783
95.9 -0.7475
95.925 -0.7158
95.95 -0.6853
95.975 -0.6557
96 -0.6279
96.025 -0.604
96.05 -0.5875
96.075 -0.5807
96.1 -0.5856
96.125 -0.6002
96.15 -0.6188
96.175 -0.6384
96.2 -0.6578
96.225 -0.679
96.25 -0.7059
96.275 -0.7381
96.3 -0.7684
96.325 -0.7922
96.35 -0.8084
96.375 -0.8213
96.4 -0.8323
96.425 -0.8377
96.45 -0.8349
96.475 -0.8283
96.5 -0.8211
96.525 -0.8143
96.55 -0.8066
96.575 -0.792
96.6 -0.7661
96.625 -0.737
96.65 -0.7083
96.675 -0.6839
96.7 -0.6658
96.725 -0.6549
96.75 -0.6461
96.775 -0.6321
96.8 -0.6165
96.825 -0.6028
96.85 -0.5938
96.875 -0.5894
96.9 -0.5882
96.925 -0.584
96.95 -0.5724
96.975 -0.5541
97 -0.5318
97.025 -0.5053
97.05 -0.4773
97.075 -0.4531
97.1 -0.4348
97.125 -0.4211
97.15 -0.4116
97.175 -0.4047
97.2 -0.3916
97.225 -0.367
97.25 -0.3342
97.275 -0.3015
97.3 -0.2729
97.325 -0.2466
97.35 -0.2206
97.375 -0.1965
97.4 -0.1765
97.425 -0.16
97.45 -0.1428
97.475 -0.1264
97.5 -0.1142
97.525 -0.1078
97.55 -0.1047
97.575 -0.1021
97.6 -0.1018
97.625 -0.1078
97.65 -0.1232
97.675 -0.1477
97.7 -0.1767
97.725 -0.2081
97.75 -0.2376
97.775 -0.2669
97.8 -0.3028
97.825 -0.3497
97.85 -0.4068
97.875 -0.4735
97.9 -0.544
97.925 -0.6148
97.95 -0.6818
97.975 -0.7459
98 -0.81
98.025 -0.8753
98.05 -0.9396
98.075 -1.0063
98.1 -1.0782
98.125 -1.1536
98.15 -1.2332
98.175 -1.3196
98.2 -1.4131
98.225 -1.5108
98.25 -1.613
98.275 -1.7145
98.3 -1.8076
98.325 -1.8884
98.35 -1.9628
98.375 -2.033
98.4 -2.0922
98.425 -2.1305
98.45 -2.1493
98.475 -2.1555
98.5 -2.1448
98.525 -2.1201
98.55 -2.0855
98.575 -2.0405
98.6 -1.9865
98.625 -1.9291
98.65 -1.8661
98.675 -1.7987
98.7 -1.7236
98.725 -1.6439
98.75 -1.5587
98.775 -1.4715
98.8 -1.3873
98.825 -1.3082
98.85 -1.2353
98.875 -1.1663
98.9 -1.1026
98.925 -1.0384
98.95 -0.9718
98.975 -0.8973
99 -0.8187
99.025 -0.7404
99.05 -0.6685
99.075 -0.605
99.1 -0.5503
99.125 -0.5045
99.15 -0.4668
99.175 -0.4368
99.2 -0.4154
99.225 -0.4031
99.25 -0.3977
99.275 -0.3952
99.3 -0.3867
99.325 -0.3694
99.35 -0.3485
99.375 -0.3312
99.4 -0.3137
99.425 -0.293
99.45 -0.2737
99.475 -0.2611
99.5 -0.2589
99.525 -0.2673
99.55 -0.2847
99.575 -0.3046
99.6 -0.3181
99.625 -0.3211
99.65 -0.3151
99.675 -0.2969
99.7 -0.2646
99.725 -0.226
99.75 -0.1873
99.775 -0.1459
99.8 -0.1032
99.825 -0.0589
99.85 -0.0166
99.875 0.0208
99.9 0.0589
99.925 0.1004
99.95 0.1465
99.975 0.1948
100 0.2397
