# Supplementary material for: Uptake of N2O5 by aqueous aerosol unveiled using chemically accurate many-body potentials
Source: Nat Commun. 2022 Mar 10;13:1266. doi: 10.1038/s41467-022-28697-8 (PMC8913772; doi:10.1038/s41467-022-28697-8)
Supplement: Supplementary file 3 — Source Data [file 41467_2022_28697_MOESM3_ESM.zip › n2o5-uptake-data/Fig2/scattering/rep08run17/relcom_gds.dat]

0.025 12.0048
0.05 11.9626
0.075 11.9203
0.1 11.878
0.125 11.8357
0.15 11.7934
0.175 11.7511
0.2 11.7088
0.225 11.6664
0.25 11.624
0.275 11.5816
0.3 11.5392
0.325 11.4967
0.35 11.4543
0.375 11.4118
0.4 11.3693
0.425 11.3267
0.45 11.2842
0.475 11.2416
0.5 11.1991
0.525 11.1565
0.55 11.1139
0.575 11.0712
0.6 11.0286
0.625 10.986
0.65 10.9433
0.675 10.9006
0.7 10.8578
0.725 10.8151
0.75 10.7723
0.775 10.7295
0.8 10.6867
0.825 10.6439
0.85 10.601
0.875 10.5581
0.9 10.5152
0.925 10.4723
0.95 10.4293
0.975 10.3864
1 10.3434
1.025 10.3004
1.05 10.2574
1.075 10.2143
1.1 10.1713
1.125 10.1282
1.15 10.085
1.175 10.0419
1.2 9.9987
1.225 9.9555
1.25 9.9123
1.275 9.869
1.3 9.8257
1.325 9.7824
1.35 9.739
1.375 9.6955
1.4 9.652
1.425 9.6085
1.45 9.5649
1.475 9.5213
1.5 9.4776
1.525 9.4339
1.55 9.3901
1.575 9.3462
1.6 9.3022
1.625 9.2582
1.65 9.2142
1.675 9.1701
1.7 9.1259
1.725 9.0817
1.75 9.0375
1.775 8.9933
1.8 8.949
1.825 8.9048
1.85 8.8605
1.875 8.8162
1.9 8.7719
1.925 8.7276
1.95 8.6833
1.975 8.6389
2 8.5945
2.025 8.5502
2.05 8.5057
2.075 8.4612
2.1 8.4165
2.125 8.3718
2.15 8.327
2.175 8.2822
2.2 8.2374
2.225 8.1925
2.25 8.1475
2.275 8.1024
2.3 8.0573
2.325 8.012
2.35 7.9668
2.375 7.9215
2.4 7.8761
2.425 7.8308
2.45 7.7855
2.475 7.74
2.5 7.6944
2.525 7.6489
2.55 7.6032
2.575 7.5576
2.6 7.5118
2.625 7.4661
2.65 7.4203
2.675 7.3744
2.7 7.3285
2.725 7.2826
2.75 7.2365
2.775 7.1904
2.8 7.1443
2.825 7.098
2.85 7.0517
2.875 7.0053
2.9 6.9588
2.925 6.9121
2.95 6.8653
2.975 6.8185
3 6.7716
3.025 6.7247
3.05 6.6776
3.075 6.6305
3.1 6.5832
3.125 6.5356
3.15 6.4877
3.175 6.4394
3.2 6.3909
3.225 6.342
3.25 6.2929
3.275 6.2435
3.3 6.1938
3.325 6.1437
3.35 6.0934
3.375 6.0426
3.4 5.9914
3.425 5.9398
3.45 5.8878
3.475 5.8353
3.5 5.7823
3.525 5.7289
3.55 5.6753
3.575 5.6213
3.6 5.5667
3.625 5.5118
3.65 5.4564
3.675 5.4008
3.7 5.3448
3.725 5.2883
3.75 5.2315
3.775 5.1742
3.8 5.1164
3.825 5.0582
3.85 4.9997
3.875 4.9408
3.9 4.8815
3.925 4.822
3.95 4.7622
3.975 4.7019
4 4.6412
4.025 4.58
4.05 4.5183
4.075 4.4561
4.1 4.3931
4.125 4.3295
4.15 4.2653
4.175 4.2004
4.2 4.1345
4.225 4.0679
4.25 4.0007
4.275 3.9327
4.3 3.8642
4.325 3.7951
4.35 3.7254
4.375 3.6544
4.4 3.5825
4.425 3.5093
4.45 3.4346
4.475 3.3584
4.5 3.2814
4.525 3.2045
4.55 3.1271
4.575 3.049
4.6 2.9694
4.625 2.8883
4.65 2.8058
4.675 2.7216
4.7 2.6377
4.725 2.5601
4.75 2.4945
4.775 2.4388
4.8 2.3885
4.825 2.3408
4.85 2.2944
4.875 2.2504
4.9 2.2059
4.925 2.1556
4.95 2.0988
4.975 2.0386
5 1.9754
5.025 1.9099
5.05 1.842
5.075 1.7713
5.1 1.699
5.125 1.6251
5.15 1.5482
5.175 1.4673
5.2 1.3824
5.225 1.2935
5.25 1.199
5.275 1.0976
5.3 0.9902
5.325 0.8779
5.35 0.7649
5.375 0.6634
5.4 0.572
5.425 0.4844
5.45 0.4121
5.475 0.3508
5.5 0.3037
5.525 0.2726
5.55 0.2449
5.575 0.2179
5.6 0.1925
5.625 0.1691
5.65 0.1506
5.675 0.135
5.7 0.1286
5.725 0.1298
5.75 0.1308
5.775 0.1334
5.8 0.1489
5.825 0.1862
5.85 0.2418
5.875 0.3016
5.9 0.3569
5.925 0.404
5.95 0.4454
5.975 0.4836
6 0.5172
6.025 0.5455
6.05 0.5693
6.075 0.5909
6.1 0.6137
6.125 0.6478
6.15 0.6907
6.175 0.7333
6.2 0.7702
6.225 0.8037
6.25 0.8397
6.275 0.8807
6.3 0.9248
6.325 0.9686
6.35 1.0121
6.375 1.0544
6.4 1.094
6.425 1.1311
6.45 1.1646
6.475 1.1943
6.5 1.2205
6.525 1.2425
6.55 1.2616
6.575 1.2788
6.6 1.2945
6.625 1.3071
6.65 1.3161
6.675 1.3202
6.7 1.3186
6.725 1.3125
6.75 1.3029
6.775 1.2892
6.8 1.2713
6.825 1.2492
6.85 1.2237
6.875 1.1971
6.9 1.1676
6.925 1.1332
6.95 1.096
6.975 1.0587
7 1.0244
7.025 0.9955
7.05 0.983
7.075 0.9879
7.1 0.9992
7.125 1.0108
7.15 1.0217
7.175 1.0315
7.2 1.0414
7.225 1.0492
7.25 1.0518
7.275 1.0438
7.3 1.0243
7.325 0.9953
7.35 0.9587
7.375 0.9161
7.4 0.8666
7.425 0.8156
7.45 0.7779
7.475 0.7674
7.5 0.7761
7.525 0.7868
7.55 0.7908
7.575 0.7866
7.6 0.7712
7.625 0.7441
7.65 0.7042
7.675 0.6508
7.7 0.5847
7.725 0.5089
7.75 0.4206
7.775 0.3259
7.8 0.2401
7.825 0.1686
7.85 0.1125
7.875 0.0648
7.9 0.0191
7.925 -0.0201
7.95 -0.044
7.975 -0.0447
8 -0.0225
8.025 0.0147
8.05 0.0522
8.075 0.0831
8.1 0.1148
8.125 0.1533
8.15 0.1962
8.175 0.2488
8.2 0.3094
8.225 0.3735
8.25 0.4441
8.275 0.5166
8.3 0.5884
8.325 0.6666
8.35 0.7563
8.375 0.8562
8.4 0.9607
8.425 1.067
8.45 1.1728
8.475 1.278
8.5 1.3791
8.525 1.4767
8.55 1.572
8.575 1.6642
8.6 1.7541
8.625 1.8455
8.65 1.9363
8.675 2.0237
8.7 2.1075
8.725 2.1886
8.75 2.2641
8.775 2.3331
8.8 2.3944
8.825 2.4472
8.85 2.4922
8.875 2.5321
8.9 2.5712
8.925 2.6118
8.95 2.6522
8.975 2.6892
9 2.7192
9.025 2.7412
9.05 2.7545
9.075 2.7583
9.1 2.7548
9.125 2.7515
9.15 2.7556
9.175 2.7614
9.2 2.7621
9.225 2.7563
9.25 2.7423
9.275 2.7222
9.3 2.6976
9.325 2.6668
9.35 2.6357
9.375 2.6134
9.4 2.6036
9.425 2.6073
9.45 2.6262
9.475 2.6545
9.5 2.6879
9.525 2.7215
9.55 2.7491
9.575 2.7704
9.6 2.7845
9.625 2.7912
9.65 2.7911
9.675 2.7831
9.7 2.7657
9.725 2.74
9.75 2.7057
9.775 2.6621
9.8 2.6104
9.825 2.5529
9.85 2.4904
9.875 2.4238
9.9 2.3558
9.925 2.291
9.95 2.2308
9.975 2.1757
10 2.1214
10.025 2.0662
10.05 2.0083
10.075 1.9494
10.1 1.8926
10.125 1.8381
10.15 1.7843
10.175 1.7334
10.2 1.693
10.225 1.6659
10.25 1.6458
10.275 1.6286
10.3 1.6138
10.325 1.6018
10.35 1.5898
10.375 1.5749
10.4 1.5549
10.425 1.5294
10.45 1.4993
10.475 1.4653
10.5 1.4266
10.525 1.3826
10.55 1.332
10.575 1.2755
10.6 1.2122
10.625 1.1424
10.65 1.0678
10.675 0.9891
10.7 0.9103
10.725 0.8343
10.75 0.7586
10.775 0.6818
10.8 0.6085
10.825 0.5431
10.85 0.4794
10.875 0.4112
10.9 0.3385
10.925 0.2636
10.95 0.189
10.975 0.1174
11 0.0512
11.025 -0.0007
11.05 -0.0313
11.075 -0.0539
11.1 -0.0782
11.125 -0.1111
11.15 -0.1525
11.175 -0.1953
11.2 -0.2273
11.225 -0.2545
11.25 -0.2833
11.275 -0.3161
11.3 -0.3549
11.325 -0.3954
11.35 -0.4347
11.375 -0.4678
11.4 -0.4881
11.425 -0.4968
11.45 -0.5005
11.475 -0.5036
11.5 -0.509
11.525 -0.5196
11.55 -0.5335
11.575 -0.5466
11.6 -0.5497
11.625 -0.5481
11.65 -0.5508
11.675 -0.5601
11.7 -0.5734
11.725 -0.5877
11.75 -0.604
11.775 -0.6254
11.8 -0.6522
11.825 -0.685
11.85 -0.7235
11.875 -0.7653
11.9 -0.8077
11.925 -0.8512
11.95 -0.8888
11.975 -0.9131
12 -0.9192
12.025 -0.9068
12.05 -0.8867
12.075 -0.8688
12.1 -0.8539
12.125 -0.8368
12.15 -0.8226
12.175 -0.8126
12.2 -0.8005
12.225 -0.7864
12.25 -0.7653
12.275 -0.7373
12.3 -0.7101
12.325 -0.6858
12.35 -0.6673
12.375 -0.6563
12.4 -0.6536
12.425 -0.6575
12.45 -0.6695
12.475 -0.6892
12.5 -0.7153
12.525 -0.7491
12.55 -0.787
12.575 -0.8241
12.6 -0.8616
12.625 -0.9058
12.65 -0.9572
12.675 -1.0152
12.7 -1.0761
12.725 -1.1356
12.75 -1.1887
12.775 -1.2332
12.8 -1.2721
12.825 -1.308
12.85 -1.3434
12.875 -1.3765
12.9 -1.4009
12.925 -1.402
12.95 -1.3771
12.975 -1.3302
13 -1.2658
13.025 -1.1937
13.05 -1.1193
13.075 -1.0468
13.1 -0.9783
13.125 -0.9151
13.15 -0.856
13.175 -0.798
13.2 -0.7413
13.225 -0.683
13.25 -0.6153
13.275 -0.5428
13.3 -0.4686
13.325 -0.396
13.35 -0.3224
13.375 -0.2467
13.4 -0.1717
13.425 -0.1008
13.45 -0.0331
13.475 0.0368
13.5 0.1087
13.525 0.1794
13.55 0.2474
13.575 0.314
13.6 0.3777
13.625 0.4376
13.65 0.4965
13.675 0.5528
13.7 0.6031
13.725 0.6456
13.75 0.6789
13.775 0.7035
13.8 0.7175
13.825 0.7214
13.85 0.7157
13.875 0.7013
13.9 0.6782
13.925 0.6479
13.95 0.6103
13.975 0.5667
14 0.5182
14.025 0.4693
14.05 0.423
14.075 0.3818
14.1 0.3473
14.125 0.3152
14.15 0.2824
14.175 0.247
14.2 0.2085
14.225 0.1647
14.25 0.1155
14.275 0.0608
14.3 0.0006
14.325 -0.0641
14.35 -0.1305
14.375 -0.1963
14.4 -0.2582
14.425 -0.3124
14.45 -0.3556
14.475 -0.3862
14.5 -0.4091
14.525 -0.4308
14.55 -0.4494
14.575 -0.4588
14.6 -0.4574
14.625 -0.4572
14.65 -0.4597
14.675 -0.4685
14.7 -0.4834
14.725 -0.5018
14.75 -0.5179
14.775 -0.5232
14.8 -0.5181
14.825 -0.5042
14.85 -0.4723
14.875 -0.4213
14.9 -0.3669
14.925 -0.3165
14.95 -0.2688
14.975 -0.22
15 -0.1666
15.025 -0.1128
15.05 -0.0616
15.075 -0.0113
15.1 0.0359
15.125 0.0763
15.15 0.1077
15.175 0.1337
15.2 0.1539
15.225 0.1679
15.25 0.1821
15.275 0.2063
15.3 0.2426
15.325 0.2872
15.35 0.3366
15.375 0.3866
15.4 0.4341
15.425 0.4781
15.45 0.516
15.475 0.5484
15.5 0.5754
15.525 0.5972
15.55 0.6162
15.575 0.6351
15.6 0.6522
15.625 0.6652
15.65 0.6741
15.675 0.6807
15.7 0.6849
15.725 0.686
15.75 0.6838
15.775 0.6772
15.8 0.6686
15.825 0.6631
15.85 0.6632
15.875 0.6683
15.9 0.6755
15.925 0.6803
15.95 0.6801
15.975 0.6761
16 0.6706
16.025 0.6662
16.05 0.6646
16.075 0.6656
16.1 0.6674
16.125 0.6707
16.15 0.6783
16.175 0.6879
16.2 0.6958
16.225 0.7
16.25 0.6976
16.275 0.6904
16.3 0.6799
16.325 0.6707
16.35 0.6652
16.375 0.6606
16.4 0.6525
16.425 0.6399
16.45 0.6224
16.475 0.603
16.5 0.5815
16.525 0.5601
16.55 0.5421
16.575 0.5372
16.6 0.5472
16.625 0.5578
16.65 0.5617
16.675 0.5588
16.7 0.5481
16.725 0.5328
16.75 0.5179
16.775 0.5009
16.8 0.4838
16.825 0.4703
16.85 0.4588
16.875 0.4486
16.9 0.4338
16.925 0.4129
16.95 0.386
16.975 0.3537
17 0.3161
17.025 0.2709
17.05 0.2171
17.075 0.1578
17.1 0.0966
17.125 0.0391
17.15 -0.0107
17.175 -0.0509
17.2 -0.0787
17.225 -0.0801
17.25 -0.045
17.275 0.015
17.3 0.0851
17.325 0.1574
17.35 0.2244
17.375 0.2837
17.4 0.3352
17.425 0.3786
17.45 0.4165
17.475 0.4495
17.5 0.4764
17.525 0.4947
17.55 0.5054
17.575 0.5084
17.6 0.5035
17.625 0.4918
17.65 0.4748
17.675 0.45
17.7 0.4155
17.725 0.3717
17.75 0.3247
17.775 0.279
17.8 0.2414
17.825 0.2217
17.85 0.2263
17.875 0.2442
17.9 0.2698
17.925 0.2931
17.95 0.3128
17.975 0.3314
18 0.3575
18.025 0.3993
18.05 0.4528
18.075 0.5076
18.1 0.5539
18.125 0.587
18.15 0.6065
18.175 0.6136
18.2 0.6129
18.225 0.6115
18.25 0.6129
18.275 0.6127
18.3 0.6116
18.325 0.6116
18.35 0.6156
18.375 0.6217
18.4 0.625
18.425 0.6257
18.45 0.628
18.475 0.6346
18.5 0.6421
18.525 0.6443
18.55 0.6385
18.575 0.6251
18.6 0.6067
18.625 0.5868
18.65 0.5701
18.675 0.5655
18.7 0.5925
18.725 0.653
18.75 0.7298
18.775 0.808
18.8 0.8841
18.825 0.9553
18.85 1.0182
18.875 1.0752
18.9 1.1284
18.925 1.1771
18.95 1.2227
18.975 1.2664
19 1.309
19.025 1.3498
19.05 1.386
19.075 1.4164
19.1 1.4444
19.125 1.4743
19.15 1.5041
19.175 1.5308
19.2 1.5521
19.225 1.5654
19.25 1.5692
19.275 1.5649
19.3 1.5531
19.325 1.5338
19.35 1.5138
19.375 1.5042
19.4 1.5118
19.425 1.531
19.45 1.5626
19.475 1.6054
19.5 1.6521
19.525 1.6941
19.55 1.7291
19.575 1.7659
19.6 1.8024
19.625 1.8312
19.65 1.8515
19.675 1.8666
19.7 1.88
19.725 1.8923
19.75 1.9025
19.775 1.91
19.8 1.9143
19.825 1.9157
19.85 1.9183
19.875 1.9229
19.9 1.9289
19.925 1.9368
19.95 1.9472
19.975 1.9599
20 1.9727
20.025 1.9829
20.05 1.9904
20.075 1.9949
20.1 1.9966
20.125 1.9946
20.15 1.9884
20.175 1.9785
20.2 1.9641
20.225 1.9456
20.25 1.9232
20.275 1.8961
20.3 1.8641
20.325 1.8281
20.35 1.7882
20.375 1.744
20.4 1.6949
20.425 1.6406
20.45 1.5816
20.475 1.5181
20.5 1.4497
20.525 1.3799
20.55 1.313
20.575 1.2496
20.6 1.1912
20.625 1.1431
20.65 1.1097
20.675 1.0944
20.7 1.0939
20.725 1.1012
20.75 1.1051
20.775 1.1117
20.8 1.1216
20.825 1.1308
20.85 1.1371
20.875 1.1378
20.9 1.1378
20.925 1.1417
20.95 1.1492
20.975 1.1612
21 1.1738
21.025 1.1811
21.05 1.1758
21.075 1.1587
21.1 1.1346
21.125 1.1087
21.15 1.0805
21.175 1.0521
21.2 1.0271
21.225 1.0097
21.25 0.9968
21.275 0.9841
21.3 0.9686
21.325 0.9493
21.35 0.9265
21.375 0.8995
21.4 0.8708
21.425 0.842
21.45 0.8174
21.475 0.8018
21.5 0.7996
21.525 0.8186
21.55 0.864
21.575 0.9217
21.6 0.9791
21.625 1.0336
21.65 1.0841
21.675 1.129
21.7 1.1659
21.725 1.1956
21.75 1.2179
21.775 1.2319
21.8 1.2382
21.825 1.2388
21.85 1.237
21.875 1.2382
21.9 1.2456
21.925 1.2633
21.95 1.2832
21.975 1.3009
22 1.3148
22.025 1.3277
22.05 1.3432
22.075 1.3572
22.1 1.3685
22.125 1.3784
22.15 1.3871
22.175 1.3947
22.2 1.4
22.225 1.4042
22.25 1.4115
22.275 1.4279
22.3 1.451
22.325 1.4782
22.35 1.5039
22.375 1.5244
22.4 1.5387
22.425 1.5475
22.45 1.5508
22.475 1.5472
22.5 1.5371
22.525 1.52
22.55 1.4956
22.575 1.4659
22.6 1.4323
22.625 1.3982
22.65 1.3633
22.675 1.3352
22.7 1.3216
22.725 1.3193
22.75 1.3268
22.775 1.3396
22.8 1.3514
22.825 1.3619
22.85 1.3681
22.875 1.3684
22.9 1.3627
22.925 1.351
22.95 1.3331
22.975 1.3091
23 1.2809
23.025 1.2514
23.05 1.2272
23.075 1.2172
23.1 1.2222
23.125 1.2345
23.15 1.2439
23.175 1.246
23.2 1.2397
23.225 1.2251
23.25 1.2058
23.275 1.1837
23.3 1.159
23.325 1.1306
23.35 1.0979
23.375 1.0617
23.4 1.0263
23.425 1.0021
23.45 0.9915
23.475 0.987
23.5 0.9864
23.525 0.9896
23.55 1.0029
23.575 1.0263
23.6 1.0595
23.625 1.1045
23.65 1.1683
23.675 1.2504
23.7 1.3449
23.725 1.4458
23.75 1.5486
23.775 1.6491
23.8 1.745
23.825 1.8332
23.85 1.9142
23.875 1.9889
23.9 2.0583
23.925 2.1228
23.95 2.1828
23.975 2.2386
24 2.2889
24.025 2.334
24.05 2.374
24.075 2.4082
24.1 2.4362
24.125 2.4604
24.15 2.4816
24.175 2.4995
24.2 2.5129
24.225 2.5192
24.25 2.5176
24.275 2.5091
24.3 2.4937
24.325 2.4703
24.35 2.439
24.375 2.4025
24.4 2.3617
24.425 2.316
24.45 2.269
24.475 2.2282
24.5 2.1936
24.525 2.1574
24.55 2.1171
24.575 2.0721
24.6 2.0228
24.625 1.9709
24.65 1.9172
24.675 1.8634
24.7 1.8105
24.725 1.7609
24.75 1.7158
24.775 1.6734
24.8 1.6276
24.825 1.576
24.85 1.5221
24.875 1.469
24.9 1.4194
24.925 1.3753
24.95 1.3464
24.975 1.3338
25 1.3282
25.025 1.3184
25.05 1.299
25.075 1.2696
25.1 1.235
25.125 1.2056
25.15 1.1898
25.175 1.185
25.2 1.1796
25.225 1.1704
25.25 1.1569
25.275 1.1461
25.3 1.1434
25.325 1.1527
25.35 1.175
25.375 1.2104
25.4 1.2578
25.425 1.3141
25.45 1.3735
25.475 1.4323
25.5 1.4893
25.525 1.5427
25.55 1.5914
25.575 1.6384
25.6 1.6823
25.625 1.7206
25.65 1.7529
25.675 1.7814
25.7 1.8054
25.725 1.8259
25.75 1.844
25.775 1.8597
25.8 1.8721
25.825 1.8837
25.85 1.8919
25.875 1.8969
25.9 1.8981
25.925 1.8959
25.95 1.8923
25.975 1.8892
26 1.8877
26.025 1.8907
26.05 1.8972
26.075 1.9035
26.1 1.9079
26.125 1.9127
26.15 1.9176
26.175 1.9209
26.2 1.9243
26.225 1.9283
26.25 1.9367
26.275 1.9519
26.3 1.9693
26.325 1.9834
26.35 1.9929
26.375 1.9966
26.4 1.9947
26.425 1.9878
26.45 1.9775
26.475 1.966
26.5 1.9535
26.525 1.9418
26.55 1.9286
26.575 1.9136
26.6 1.9026
26.625 1.8925
26.65 1.8794
26.675 1.8647
26.7 1.8447
26.725 1.8209
26.75 1.7922
26.775 1.7576
26.8 1.7186
26.825 1.6732
26.85 1.6189
26.875 1.5554
26.9 1.4839
26.925 1.4082
26.95 1.3362
26.975 1.2731
27 1.2198
27.025 1.1803
27.05 1.146
27.075 1.1115
27.1 1.0758
27.125 1.0385
27.15 0.9981
27.175 0.953
27.2 0.9024
27.225 0.8474
27.25 0.7865
27.275 0.7189
27.3 0.6434
27.325 0.5595
27.35 0.4682
27.375 0.3765
27.4 0.2853
27.425 0.1962
27.45 0.1067
27.475 0.0186
27.5 -0.0703
27.525 -0.1599
27.55 -0.248
27.575 -0.3352
27.6 -0.4238
27.625 -0.5163
27.65 -0.6101
27.675 -0.7037
27.7 -0.7952
27.725 -0.8811
27.75 -0.9544
27.775 -1.0122
27.8 -1.0598
27.825 -1.1058
27.85 -1.149
27.875 -1.1882
27.9 -1.2216
27.925 -1.2507
27.95 -1.2748
27.975 -1.296
28 -1.3152
28.025 -1.3341
28.05 -1.3525
28.075 -1.3717
28.1 -1.3905
28.125 -1.4097
28.15 -1.4295
28.175 -1.4503
28.2 -1.4734
28.225 -1.5007
28.25 -1.533
28.275 -1.5691
28.3 -1.6084
28.325 -1.6497
28.35 -1.6892
28.375 -1.7159
28.4 -1.7245
28.425 -1.7234
28.45 -1.7174
28.475 -1.7079
28.5 -1.6985
28.525 -1.6903
28.55 -1.6759
28.575 -1.6571
28.6 -1.6378
28.625 -1.62
28.65 -1.6056
28.675 -1.5958
28.7 -1.5887
28.725 -1.5836
28.75 -1.5802
28.775 -1.5797
28.8 -1.585
28.825 -1.5931
28.85 -1.6031
28.875 -1.6209
28.9 -1.6472
28.925 -1.6777
28.95 -1.7102
28.975 -1.7388
29 -1.7612
29.025 -1.7783
29.05 -1.7926
29.075 -1.8065
29.1 -1.8236
29.125 -1.8471
29.15 -1.8788
29.175 -1.9172
29.2 -1.9625
29.225 -2.0112
29.25 -2.0568
29.275 -2.0993
29.3 -2.138
29.325 -2.1612
29.35 -2.167
29.375 -2.1627
29.4 -2.1543
29.425 -2.14
29.45 -2.1224
29.475 -2.104
29.5 -2.0896
29.525 -2.0873
29.55 -2.0981
29.575 -2.1077
29.6 -2.1142
29.625 -2.1181
29.65 -2.1231
29.675 -2.124
29.7 -2.1126
29.725 -2.094
29.75 -2.0753
29.775 -2.0602
29.8 -2.0445
29.825 -2.0293
29.85 -2.0176
29.875 -2.0097
29.9 -2.0057
29.925 -2.0033
29.95 -2.0045
29.975 -2.0054
30 -2.006
30.025 -2.0146
30.05 -2.0342
30.075 -2.062
30.1 -2.0903
30.125 -2.1167
30.15 -2.1442
30.175 -2.1689
30.2 -2.1836
30.225 -2.1858
30.25 -2.1799
30.275 -2.1689
30.3 -2.1519
30.325 -2.1324
30.35 -2.1138
30.375 -2.0952
30.4 -2.0777
30.425 -2.0653
30.45 -2.0542
30.475 -2.0446
30.5 -2.0384
30.525 -2.0371
30.55 -2.0377
30.575 -2.0308
30.6 -2.0105
30.625 -1.9742
30.65 -1.9307
30.675 -1.8833
30.7 -1.8337
30.725 -1.7839
30.75 -1.7366
30.775 -1.6935
30.8 -1.6524
30.825 -1.6111
30.85 -1.5704
30.875 -1.5342
30.9 -1.5046
30.925 -1.4829
30.95 -1.4726
30.975 -1.4778
31 -1.4955
31.025 -1.5246
31.05 -1.5622
31.075 -1.6055
31.1 -1.6513
31.125 -1.7002
31.15 -1.7547
31.175 -1.8157
31.2 -1.8827
31.225 -1.9534
31.25 -2.0261
31.275 -2.0962
31.3 -2.1494
31.325 -2.1819
31.35 -2.2027
31.375 -2.2228
31.4 -2.2471
31.425 -2.2715
31.45 -2.2892
31.475 -2.2988
31.5 -2.3019
31.525 -2.3027
31.55 -2.3019
31.575 -2.2948
31.6 -2.2756
31.625 -2.2434
31.65 -2.2039
31.675 -2.1641
31.7 -2.1264
31.725 -2.0947
31.75 -2.0708
31.775 -2.0538
31.8 -2.0448
31.825 -2.0419
31.85 -2.0454
31.875 -2.0543
31.9 -2.0682
31.925 -2.0832
31.95 -2.0994
31.975 -2.1148
32 -2.1264
32.025 -2.1309
32.05 -2.1292
32.075 -2.1218
32.1 -2.1118
32.125 -2.1007
32.15 -2.0932
32.175 -2.094
32.2 -2.0996
32.225 -2.109
32.25 -2.1256
32.275 -2.1485
32.3 -2.17
32.325 -2.1882
32.35 -2.2018
32.375 -2.2104
32.4 -2.2174
32.425 -2.2222
32.45 -2.2285
32.475 -2.2379
32.5 -2.2482
32.525 -2.2595
32.55 -2.2793
32.575 -2.3063
32.6 -2.3389
32.625 -2.3764
32.65 -2.4179
32.675 -2.4634
32.7 -2.5101
32.725 -2.5571
32.75 -2.6029
32.775 -2.649
32.8 -2.6943
32.825 -2.7314
32.85 -2.7574
32.875 -2.7754
32.9 -2.79
32.925 -2.8045
32.95 -2.8165
32.975 -2.8222
33 -2.8237
33.025 -2.8259
33.05 -2.8286
33.075 -2.8269
33.1 -2.8168
33.125 -2.7958
33.15 -2.7618
33.175 -2.7185
33.2 -2.662
33.225 -2.5945
33.25 -2.5216
33.275 -2.4449
33.3 -2.3727
33.325 -2.3097
33.35 -2.2563
33.375 -2.2106
33.4 -2.1748
33.425 -2.1503
33.45 -2.136
33.475 -2.1319
33.5 -2.1394
33.525 -2.1569
33.55 -2.1846
33.575 -2.223
33.6 -2.2671
33.625 -2.3108
33.65 -2.3512
33.675 -2.3811
33.7 -2.4007
33.725 -2.413
33.75 -2.4228
33.775 -2.4339
33.8 -2.4468
33.825 -2.4663
33.85 -2.496
33.875 -2.533
33.9 -2.5743
33.925 -2.6187
33.95 -2.6622
33.975 -2.6971
34 -2.7037
34.025 -2.6677
34.05 -2.6129
34.075 -2.5626
34.1 -2.5199
34.125 -2.4838
34.15 -2.4511
34.175 -2.422
34.2 -2.3967
34.225 -2.3711
34.25 -2.3445
34.275 -2.3162
34.3 -2.2798
34.325 -2.2318
34.35 -2.1758
34.375 -2.1181
34.4 -2.0589
34.425 -2.0022
34.45 -1.9498
34.475 -1.8991
34.5 -1.848
34.525 -1.7977
34.55 -1.7505
34.575 -1.7103
34.6 -1.6762
34.625 -1.6442
34.65 -1.6045
34.675 -1.5572
34.7 -1.51
34.725 -1.4556
34.75 -1.3784
34.775 -1.2859
34.8 -1.1957
34.825 -1.1089
34.85 -1.0118
34.875 -0.9015
34.9 -0.7862
34.925 -0.6712
34.95 -0.5569
34.975 -0.4457
35 -0.3417
35.025 -0.2442
35.05 -0.155
35.075 -0.073
35.1 0.0013
35.125 0.0698
35.15 0.1343
35.175 0.1989
35.2 0.2655
35.225 0.3318
35.25 0.3959
35.275 0.4555
35.3 0.5116
35.325 0.5642
35.35 0.6135
35.375 0.6598
35.4 0.7015
35.425 0.7369
35.45 0.7644
35.475 0.7843
35.5 0.7963
35.525 0.8023
35.55 0.8027
35.575 0.7972
35.6 0.7858
35.625 0.7683
35.65 0.7442
35.675 0.714
35.7 0.6759
35.725 0.6308
35.75 0.5781
35.775 0.519
35.8 0.4571
35.825 0.3951
35.85 0.3366
35.875 0.2876
35.9 0.2488
35.925 0.2153
35.95 0.1796
35.975 0.1374
36 0.0882
36.025 0.033
36.05 -0.025
36.075 -0.0813
36.1 -0.1352
36.125 -0.1817
36.15 -0.2189
36.175 -0.249
36.2 -0.2743
36.225 -0.2996
36.25 -0.3283
36.275 -0.3605
36.3 -0.3948
36.325 -0.4298
36.35 -0.4722
36.375 -0.5264
36.4 -0.5893
36.425 -0.6587
36.45 -0.7332
36.475 -0.812
36.5 -0.8958
36.525 -0.9842
36.55 -1.0734
36.575 -1.1629
36.6 -1.2495
36.625 -1.3306
36.65 -1.4113
36.675 -1.4847
36.7 -1.5268
36.725 -1.5405
36.75 -1.552
36.775 -1.5696
36.8 -1.5938
36.825 -1.6277
36.85 -1.6671
36.875 -1.705
36.9 -1.7378
36.925 -1.769
36.95 -1.7986
36.975 -1.8254
37 -1.8484
37.025 -1.8673
37.05 -1.8808
37.075 -1.8889
37.1 -1.8945
37.125 -1.8974
37.15 -1.9009
37.175 -1.8991
37.2 -1.8904
37.225 -1.8657
37.25 -1.8269
37.275 -1.7779
37.3 -1.7318
37.325 -1.6932
37.35 -1.6602
37.375 -1.6311
37.4 -1.6049
37.425 -1.5811
37.45 -1.5577
37.475 -1.5323
37.5 -1.5063
37.525 -1.4763
37.55 -1.4418
37.575 -1.4056
37.6 -1.3665
37.625 -1.3225
37.65 -1.2679
37.675 -1.2053
37.7 -1.1396
37.725 -1.0724
37.75 -1.0033
37.775 -0.9286
37.8 -0.8465
37.825 -0.7612
37.85 -0.6795
37.875 -0.6019
37.9 -0.5281
37.925 -0.459
37.95 -0.3934
37.975 -0.334
38 -0.2794
38.025 -0.2266
38.05 -0.176
38.075 -0.1292
38.1 -0.0851
38.125 -0.0464
38.15 -0.0151
38.175 0.009
38.2 0.0275
38.225 0.044
38.25 0.0597
38.275 0.0732
38.3 0.0848
38.325 0.0961
38.35 0.1052
38.375 0.1081
38.4 0.1038
38.425 0.0899
38.45 0.0718
38.475 0.0477
38.5 0.0179
38.525 -0.0127
38.55 -0.0388
38.575 -0.0549
38.6 -0.0587
38.625 -0.0537
38.65 -0.0412
38.675 -0.0261
38.7 -0.0115
38.725 -0.0006
38.75 0.0091
38.775 0.0161
38.8 0.0222
38.825 0.0243
38.85 0.0197
38.875 0.0108
38.9 -0.0038
38.925 -0.0224
38.95 -0.0442
38.975 -0.0715
39 -0.1033
39.025 -0.1414
39.05 -0.1869
39.075 -0.2366
39.1 -0.2918
39.125 -0.353
39.15 -0.417
39.175 -0.4817
39.2 -0.5472
39.225 -0.6042
39.25 -0.6404
39.275 -0.6574
39.3 -0.6612
39.325 -0.661
39.35 -0.6625
39.375 -0.6668
39.4 -0.6776
39.425 -0.6954
39.45 -0.7169
39.475 -0.7438
39.5 -0.7787
39.525 -0.8193
39.55 -0.8622
39.575 -0.9033
39.6 -0.9394
39.625 -0.9658
39.65 -0.9788
39.675 -0.9774
39.7 -0.9665
39.725 -0.9461
39.75 -0.9145
39.775 -0.873
39.8 -0.8249
39.825 -0.7763
39.85 -0.7294
39.875 -0.6853
39.9 -0.6407
39.925 -0.5932
39.95 -0.5447
39.975 -0.498
40 -0.4558
40.025 -0.4152
40.05 -0.3737
40.075 -0.3324
40.1 -0.2945
40.125 -0.2618
40.15 -0.2329
40.175 -0.2074
40.2 -0.1884
40.225 -0.1759
40.25 -0.1707
40.275 -0.1717
40.3 -0.1803
40.325 -0.1948
40.35 -0.2118
40.375 -0.2315
40.4 -0.2618
40.425 -0.3016
40.45 -0.3443
40.475 -0.384
40.5 -0.4207
40.525 -0.4562
40.55 -0.4895
40.575 -0.5156
40.6 -0.5342
40.625 -0.5453
40.65 -0.5517
40.675 -0.5571
40.7 -0.5593
40.725 -0.5575
40.75 -0.5506
40.775 -0.5437
40.8 -0.5354
40.825 -0.5242
40.85 -0.5114
40.875 -0.497
40.9 -0.4843
40.925 -0.4743
40.95 -0.4652
40.975 -0.4577
41 -0.4503
41.025 -0.4451
41.05 -0.4433
41.075 -0.4405
41.1 -0.439
41.125 -0.4372
41.15 -0.4301
41.175 -0.4117
41.2 -0.3821
41.225 -0.3401
41.25 -0.293
41.275 -0.2426
41.3 -0.1885
41.325 -0.1333
41.35 -0.0813
41.375 -0.0352
41.4 0.0038
41.425 0.036
41.45 0.061
41.475 0.0778
41.5 0.0898
41.525 0.1006
41.55 0.12
41.575 0.158
41.6 0.2054
41.625 0.2556
41.65 0.302
41.675 0.343
41.7 0.3781
41.725 0.4046
41.75 0.4247
41.775 0.4381
41.8 0.4453
41.825 0.4459
41.85 0.4393
41.875 0.4239
41.9 0.4009
41.925 0.3735
41.95 0.3424
41.975 0.3078
42 0.2753
42.025 0.2559
42.05 0.2457
42.075 0.24
42.1 0.2386
42.125 0.2403
42.15 0.2427
42.175 0.245
42.2 0.2485
42.225 0.2586
42.25 0.2821
42.275 0.32
42.3 0.3717
42.325 0.4275
42.35 0.4849
42.375 0.5438
42.4 0.6012
42.425 0.6567
42.45 0.7095
42.475 0.7615
42.5 0.8105
42.525 0.8558
42.55 0.8983
42.575 0.9359
42.6 0.9685
42.625 0.9963
42.65 1.0194
42.675 1.0353
42.7 1.0432
42.725 1.0458
42.75 1.0433
42.775 1.0363
42.8 1.0269
42.825 1.0186
42.85 1.0124
42.875 1.0096
42.9 1.0128
42.925 1.0283
42.95 1.0532
42.975 1.0821
43 1.1112
43.025 1.1427
43.05 1.1797
43.075 1.2185
43.1 1.2534
43.125 1.2835
43.15 1.311
43.175 1.3375
43.2 1.3645
43.225 1.3948
43.25 1.4261
43.275 1.4618
43.3 1.5022
43.325 1.5444
43.35 1.5873
43.375 1.6288
43.4 1.6676
43.425 1.7037
43.45 1.736
43.475 1.7649
43.5 1.7957
43.525 1.8347
43.55 1.8786
43.575 1.9211
43.6 1.9589
43.625 1.9918
43.65 2.0197
43.675 2.0431
43.7 2.0626
43.725 2.0782
43.75 2.09
43.775 2.0987
43.8 2.105
43.825 2.1084
43.85 2.1083
43.875 2.1047
43.9 2.0982
43.925 2.0891
43.95 2.078
43.975 2.0642
44 2.0477
44.025 2.0288
44.05 2.0076
44.075 1.9842
44.1 1.9582
44.125 1.9298
44.15 1.8987
44.175 1.8647
44.2 1.8277
44.225 1.787
44.25 1.7428
44.275 1.6945
44.3 1.642
44.325 1.5856
44.35 1.5249
44.375 1.4595
44.4 1.3894
44.425 1.3139
44.45 1.2317
44.475 1.1432
44.5 1.0487
44.525 0.9505
44.55 0.8486
44.575 0.7464
44.6 0.6492
44.625 0.5657
44.65 0.4941
44.675 0.4381
44.7 0.3991
44.725 0.3745
44.75 0.3724
44.775 0.3893
44.8 0.4126
44.825 0.4367
44.85 0.4551
44.875 0.466
44.9 0.4738
44.925 0.4854
44.95 0.4985
44.975 0.5157
45 0.5376
45.025 0.5675
45.05 0.6043
45.075 0.6449
45.1 0.6888
45.125 0.7308
45.15 0.7688
45.175 0.8022
45.2 0.8318
45.225 0.8608
45.25 0.8902
45.275 0.9187
45.3 0.942
45.325 0.9584
45.35 0.9686
45.375 0.9738
45.4 0.9728
45.425 0.9643
45.45 0.9512
45.475 0.9328
45.5 0.907
45.525 0.8735
45.55 0.834
45.575 0.7913
45.6 0.7545
45.625 0.7274
45.65 0.7113
45.675 0.7095
45.7 0.7143
45.725 0.7222
45.75 0.7351
45.775 0.7497
45.8 0.7608
45.825 0.7669
45.85 0.7678
45.875 0.7636
45.9 0.7541
45.925 0.7372
45.95 0.7159
45.975 0.6949
46 0.683
46.025 0.681
46.05 0.6826
46.075 0.6813
46.1 0.6784
46.125 0.6784
46.15 0.6798
46.175 0.6788
46.2 0.6762
46.225 0.6706
46.25 0.6595
46.275 0.644
46.3 0.626
46.325 0.6042
46.35 0.5816
46.375 0.5634
46.4 0.5506
46.425 0.5499
46.45 0.557
46.475 0.569
46.5 0.5773
46.525 0.5829
46.55 0.589
46.575 0.5959
46.6 0.6075
46.625 0.6243
46.65 0.6456
46.675 0.6753
46.7 0.714
46.725 0.7621
46.75 0.816
46.775 0.8665
46.8 0.9093
46.825 0.9446
46.85 0.974
46.875 0.9978
46.9 1.0195
46.925 1.0409
46.95 1.0614
46.975 1.0794
47 1.0958
47.025 1.1112
47.05 1.125
47.075 1.1366
47.1 1.1466
47.125 1.153
47.15 1.1541
47.175 1.1512
47.2 1.1429
47.225 1.1305
47.25 1.1161
47.275 1.1008
47.3 1.0832
47.325 1.061
47.35 1.0346
47.375 1.002
47.4 0.9631
47.425 0.9225
47.45 0.8812
47.475 0.8395
47.5 0.7984
47.525 0.7628
47.55 0.7358
47.575 0.7206
47.6 0.7152
47.625 0.7188
47.65 0.7293
47.675 0.7418
47.7 0.7539
47.725 0.7637
47.75 0.7729
47.775 0.7812
47.8 0.7865
47.825 0.7904
47.85 0.7917
47.875 0.7947
47.9 0.8095
47.925 0.8327
47.95 0.8636
47.975 0.8956
48 0.9364
48.025 0.9908
48.05 1.0596
48.075 1.1352
48.1 1.2123
48.125 1.2899
48.15 1.3658
48.175 1.4357
48.2 1.4992
48.225 1.5565
48.25 1.6063
48.275 1.6501
48.3 1.6861
48.325 1.7142
48.35 1.7354
48.375 1.7539
48.4 1.7731
48.425 1.798
48.45 1.8308
48.475 1.8695
48.5 1.9164
48.525 1.9718
48.55 2.037
48.575 2.1101
48.6 2.1873
48.625 2.2656
48.65 2.3414
48.675 2.4129
48.7 2.4779
48.725 2.5368
48.75 2.5899
48.775 2.6361
48.8 2.6754
48.825 2.7091
48.85 2.738
48.875 2.7642
48.9 2.7878
48.925 2.8064
48.95 2.8207
48.975 2.8307
49 2.8343
49.025 2.8335
49.05 2.8276
49.075 2.8172
49.1 2.8029
49.125 2.7858
49.15 2.7693
49.175 2.7524
49.2 2.7351
49.225 2.7126
49.25 2.6825
49.275 2.6464
49.3 2.6079
49.325 2.5671
49.35 2.5248
49.375 2.4842
49.4 2.4451
49.425 2.4046
49.45 2.363
49.475 2.3188
49.5 2.2728
49.525 2.2269
49.55 2.1814
49.575 2.1339
49.6 2.0827
49.625 2.0265
49.65 1.9633
49.675 1.8941
49.7 1.822
49.725 1.7509
49.75 1.6812
49.775 1.6091
49.8 1.534
49.825 1.4507
49.85 1.3601
49.875 1.2698
49.9 1.1921
49.925 1.1353
49.95 1.0901
49.975 1.0479
50 1.0065
50.025 0.9699
50.05 0.9466
50.075 0.9362
50.1 0.929
50.125 0.9224
50.15 0.9168
50.175 0.9073
50.2 0.8951
50.225 0.8797
50.25 0.863
50.275 0.8567
50.3 0.8667
50.325 0.8823
50.35 0.8962
50.375 0.9057
50.4 0.9099
50.425 0.9095
50.45 0.9089
50.475 0.922
50.5 0.9551
50.525 0.9966
50.55 1.0408
50.575 1.0824
50.6 1.1233
50.625 1.155
50.65 1.1804
50.675 1.2059
50.7 1.2423
50.725 1.2938
50.75 1.3543
50.775 1.4143
50.8 1.4699
50.825 1.5218
50.85 1.5683
50.875 1.6109
50.9 1.6475
50.925 1.6732
50.95 1.6884
50.975 1.6983
51 1.7034
51.025 1.7107
51.05 1.7252
51.075 1.7406
51.1 1.7524
51.125 1.7605
51.15 1.7634
51.175 1.7643
51.2 1.7643
51.225 1.7609
51.25 1.7546
51.275 1.7487
51.3 1.7527
51.325 1.766
51.35 1.7768
51.375 1.7803
51.4 1.7738
51.425 1.7575
51.45 1.7387
51.475 1.7219
51.5 1.7106
51.525 1.7151
51.55 1.7447
51.575 1.7951
51.6 1.8561
51.625 1.9235
51.65 1.9893
51.675 2.0529
51.7 2.1151
51.725 2.1759
51.75 2.2283
51.775 2.2697
51.8 2.3058
51.825 2.3408
51.85 2.3738
51.875 2.4038
51.9 2.4304
51.925 2.4564
51.95 2.4874
51.975 2.5219
52 2.5602
52.025 2.6004
52.05 2.6425
52.075 2.6897
52.1 2.7403
52.125 2.7919
52.15 2.8402
52.175 2.8857
52.2 2.9264
52.225 2.9635
52.25 2.9999
52.275 3.0332
52.3 3.0611
52.325 3.0811
52.35 3.0926
52.375 3.0962
52.4 3.092
52.425 3.0798
52.45 3.0632
52.475 3.048
52.5 3.0348
52.525 3.0202
52.55 3.0014
52.575 2.977
52.6 2.9472
52.625 2.9113
52.65 2.8696
52.675 2.8225
52.7 2.7693
52.725 2.7082
52.75 2.6388
52.775 2.5614
52.8 2.4751
52.825 2.3792
52.85 2.2755
52.875 2.1659
52.9 2.0518
52.925 1.9328
52.95 1.8101
52.975 1.6916
53 1.5829
53.025 1.4873
53.05 1.4033
53.075 1.3371
53.1 1.2871
53.125 1.2428
53.15 1.196
53.175 1.1459
53.2 1.095
53.225 1.0416
53.25 0.9879
53.275 0.9356
53.3 0.8865
53.325 0.8454
53.35 0.8131
53.375 0.7896
53.4 0.7766
53.425 0.7723
53.45 0.7739
53.475 0.7756
53.5 0.7705
53.525 0.7549
53.55 0.7275
53.575 0.6884
53.6 0.6394
53.625 0.5818
53.65 0.5206
53.675 0.4616
53.7 0.4057
53.725 0.3582
53.75 0.3181
53.775 0.2899
53.8 0.2823
53.825 0.2869
53.85 0.3001
53.875 0.3156
53.9 0.3291
53.925 0.3387
53.95 0.3479
53.975 0.3572
54 0.3634
54.025 0.3628
54.05 0.3542
54.075 0.3363
54.1 0.3096
54.125 0.2799
54.15 0.2549
54.175 0.2389
54.2 0.2284
54.225 0.2179
54.25 0.2055
54.275 0.1917
54.3 0.1755
54.325 0.1588
54.35 0.1457
54.375 0.1337
54.4 0.1191
54.425 0.0993
54.45 0.0739
54.475 0.0439
54.5 0.0085
54.525 -0.0318
54.55 -0.0723
54.575 -0.1146
54.6 -0.1611
54.625 -0.2131
54.65 -0.2714
54.675 -0.3355
54.7 -0.3986
54.725 -0.4541
54.75 -0.494
54.775 -0.5204
54.8 -0.5442
54.825 -0.5717
54.85 -0.6016
54.875 -0.6325
54.9 -0.6661
54.925 -0.7028
54.95 -0.745
54.975 -0.7877
55 -0.8218
55.025 -0.8345
55.05 -0.8171
55.075 -0.7787
55.1 -0.7345
55.125 -0.6979
55.15 -0.6733
55.175 -0.6613
55.2 -0.6622
55.225 -0.6755
55.25 -0.6992
55.275 -0.7319
55.3 -0.7704
55.325 -0.8081
55.35 -0.8429
55.375 -0.8719
55.4 -0.8936
55.425 -0.9115
55.45 -0.9294
55.475 -0.9445
55.5 -0.9544
55.525 -0.9586
55.55 -0.9639
55.575 -0.9663
55.6 -0.9648
55.625 -0.9607
55.65 -0.9519
55.675 -0.9385
55.7 -0.9182
55.725 -0.8885
55.75 -0.8492
55.775 -0.8046
55.8 -0.7609
55.825 -0.7199
55.85 -0.6838
55.875 -0.6552
55.9 -0.6344
55.925 -0.6239
55.95 -0.6266
55.975 -0.6413
56 -0.6679
56.025 -0.7052
56.05 -0.7504
56.075 -0.7986
56.1 -0.8359
56.125 -0.8563
56.15 -0.8558
56.175 -0.8377
56.2 -0.8077
56.225 -0.7628
56.25 -0.7049
56.275 -0.6325
56.3 -0.548
56.325 -0.4548
56.35 -0.3619
56.375 -0.2785
56.4 -0.209
56.425 -0.1523
56.45 -0.107
56.475 -0.0726
56.5 -0.0485
56.525 -0.035
56.55 -0.0302
56.575 -0.0315
56.6 -0.0306
56.625 -0.0204
56.65 -0.0027
56.675 0.0174
56.7 0.0353
56.725 0.0488
56.75 0.0579
56.775 0.0705
56.8 0.0884
56.825 0.1105
56.85 0.1355
56.875 0.1634
56.9 0.1893
56.925 0.2106
56.95 0.2237
56.975 0.2266
57 0.2208
57.025 0.2089
57.05 0.1934
57.075 0.1789
57.1 0.1702
57.125 0.1716
57.15 0.186
57.175 0.2109
57.2 0.2428
57.225 0.2807
57.25 0.3221
57.275 0.3608
57.3 0.3935
57.325 0.4215
57.35 0.4436
57.375 0.4606
57.4 0.4727
57.425 0.4804
57.45 0.4853
57.475 0.492
57.5 0.5048
57.525 0.5242
57.55 0.5464
57.575 0.5694
57.6 0.5935
57.625 0.6195
57.65 0.6465
57.675 0.6809
57.7 0.7261
57.725 0.779
57.75 0.8349
57.775 0.8856
57.8 0.9283
57.825 0.9632
57.85 0.9888
57.875 1.0057
57.9 1.0158
57.925 1.0189
57.95 1.0147
57.975 1.0043
58 0.9891
58.025 0.9699
58.05 0.9442
58.075 0.9118
58.1 0.8735
58.125 0.8287
58.15 0.78
58.175 0.7303
58.2 0.6816
58.225 0.6356
58.25 0.5923
58.275 0.5476
58.3 0.4981
58.325 0.4414
58.35 0.3757
58.375 0.3007
58.4 0.2176
58.425 0.1276
58.45 0.0332
58.475 -0.0621
58.5 -0.1516
58.525 -0.2269
58.55 -0.2859
58.575 -0.3398
58.6 -0.3931
58.625 -0.4449
58.65 -0.4869
58.675 -0.5138
58.7 -0.5284
58.725 -0.5381
58.75 -0.5473
58.775 -0.5558
58.8 -0.5608
58.825 -0.5635
58.85 -0.5685
58.875 -0.5777
58.9 -0.5941
58.925 -0.6145
58.95 -0.6251
58.975 -0.6108
59 -0.5786
59.025 -0.5392
59.05 -0.4975
59.075 -0.4582
59.1 -0.4258
59.125 -0.4001
59.15 -0.382
59.175 -0.3724
59.2 -0.3702
59.225 -0.3741
59.25 -0.3841
59.275 -0.4
59.3 -0.4207
59.325 -0.4465
59.35 -0.4776
59.375 -0.5152
59.4 -0.5601
59.425 -0.611
59.45 -0.6671
59.475 -0.7273
59.5 -0.7903
59.525 -0.8545
59.55 -0.9179
59.575 -0.9712
59.6 -1.005
59.625 -1.0199
59.65 -1.022
59.675 -1.008
59.7 -0.9674
59.725 -0.9106
59.75 -0.8487
59.775 -0.7823
59.8 -0.7165
59.825 -0.6565
59.85 -0.6045
59.875 -0.5601
59.9 -0.5208
59.925 -0.4814
59.95 -0.4381
59.975 -0.393
60 -0.3455
60.025 -0.3007
60.05 -0.2648
60.075 -0.2415
60.1 -0.232
60.125 -0.2346
60.15 -0.2428
60.175 -0.2549
60.2 -0.2694
60.225 -0.2842
60.25 -0.2979
60.275 -0.3121
60.3 -0.3302
60.325 -0.3549
60.35 -0.3885
60.375 -0.4279
60.4 -0.4639
60.425 -0.4868
60.45 -0.494
60.475 -0.4916
60.5 -0.4835
60.525 -0.4733
60.55 -0.4636
60.575 -0.4573
60.6 -0.4558
60.625 -0.4591
60.65 -0.4683
60.675 -0.4835
60.7 -0.5014
60.725 -0.5214
60.75 -0.5444
60.775 -0.5722
60.8 -0.6018
60.825 -0.6327
60.85 -0.6672
60.875 -0.7026
60.9 -0.7323
60.925 -0.7545
60.95 -0.7697
60.975 -0.781
61 -0.7923
61.025 -0.8049
61.05 -0.8211
61.075 -0.8427
61.1 -0.8691
61.125 -0.8945
61.15 -0.9123
61.175 -0.9213
61.2 -0.9216
61.225 -0.9161
61.25 -0.9083
61.275 -0.9004
61.3 -0.888
61.325 -0.8761
61.35 -0.8725
61.375 -0.875
61.4 -0.8848
61.425 -0.9003
61.45 -0.9153
61.475 -0.9243
61.5 -0.9257
61.525 -0.9195
61.55 -0.9071
61.575 -0.8885
61.6 -0.8638
61.625 -0.8415
61.65 -0.8253
61.675 -0.8115
61.7 -0.7934
61.725 -0.7612
61.75 -0.7213
61.775 -0.6869
61.8 -0.6591
61.825 -0.6329
61.85 -0.6005
61.875 -0.5577
61.9 -0.5149
61.925 -0.4794
61.95 -0.4505
61.975 -0.4267
62 -0.409
62.025 -0.4002
62.05 -0.3999
62.075 -0.4111
62.1 -0.4253
62.125 -0.4342
62.15 -0.4351
62.175 -0.4341
62.2 -0.4374
62.225 -0.4437
62.25 -0.4502
62.275 -0.4532
62.3 -0.4447
62.325 -0.4226
62.35 -0.3933
62.375 -0.3674
62.4 -0.3486
62.425 -0.3346
62.45 -0.3217
62.475 -0.3134
62.5 -0.3093
62.525 -0.3105
62.55 -0.3106
62.575 -0.299
62.6 -0.272
62.625 -0.2332
62.65 -0.1914
62.675 -0.1503
62.7 -0.1131
62.725 -0.0835
62.75 -0.0621
62.775 -0.0474
62.8 -0.0336
62.825 -0.0171
62.85 0.006
62.875 0.034
62.9 0.0631
62.925 0.0899
62.95 0.1147
62.975 0.1371
63 0.1588
63.025 0.1778
63.05 0.1927
63.075 0.2019
63.1 0.2036
63.125 0.1977
63.15 0.1832
63.175 0.1627
63.2 0.1383
63.225 0.1167
63.25 0.104
63.275 0.0996
63.3 0.1036
63.325 0.1163
63.35 0.1348
63.375 0.1538
63.4 0.175
63.425 0.2019
63.45 0.2271
63.475 0.2427
63.5 0.2466
63.525 0.2408
63.55 0.2284
63.575 0.2176
63.6 0.2125
63.625 0.2094
63.65 0.206
63.675 0.2005
63.7 0.1963
63.725 0.193
63.75 0.1884
63.775 0.1832
63.8 0.1781
63.825 0.1732
63.85 0.1688
63.875 0.1641
63.9 0.1576
63.925 0.1474
63.95 0.1375
63.975 0.1275
64 0.1143
64.025 0.0973
64.05 0.0746
64.075 0.0464
64.1 0.0141
64.125 -0.023
64.15 -0.0652
64.175 -0.1127
64.2 -0.1652
64.225 -0.2227
64.25 -0.2837
64.275 -0.3452
64.3 -0.3981
64.325 -0.4296
64.35 -0.4511
64.375 -0.4615
64.4 -0.4637
64.425 -0.4599
64.45 -0.4541
64.475 -0.4508
64.5 -0.4538
64.525 -0.4642
64.55 -0.4796
64.575 -0.4987
64.6 -0.5203
64.625 -0.5453
64.65 -0.5678
64.675 -0.581
64.7 -0.5802
64.725 -0.5615
64.75 -0.5254
64.775 -0.4786
64.8 -0.429
64.825 -0.3752
64.85 -0.314
64.875 -0.2476
64.9 -0.1805
64.925 -0.1146
64.95 -0.0481
64.975 0.0169
65 0.0777
65.025 0.1325
65.05 0.1806
65.075 0.2214
65.1 0.2553
65.125 0.2836
65.15 0.3053
65.175 0.3212
65.2 0.3332
65.225 0.3403
65.25 0.3394
65.275 0.3283
65.3 0.3062
65.325 0.2737
65.35 0.2325
65.375 0.1835
65.4 0.1285
65.425 0.0671
65.45 0.0006
65.475 -0.0688
65.5 -0.1383
65.525 -0.2033
65.55 -0.2623
65.575 -0.3214
65.6 -0.3843
65.625 -0.4512
65.65 -0.5197
65.675 -0.584
65.7 -0.6426
65.725 -0.689
65.75 -0.7169
65.775 -0.7354
65.8 -0.7449
65.825 -0.7458
65.85 -0.7406
65.875 -0.736
65.9 -0.7316
65.925 -0.7259
65.95 -0.7152
65.975 -0.6988
66 -0.6779
66.025 -0.6552
66.05 -0.6332
66.075 -0.6102
66.1 -0.59
66.125 -0.5755
66.15 -0.567
66.175 -0.5621
66.2 -0.5574
66.225 -0.5533
66.25 -0.5489
66.275 -0.5377
66.3 -0.5156
66.325 -0.4854
66.35 -0.4545
66.375 -0.4278
66.4 -0.4092
66.425 -0.3989
66.45 -0.3925
66.475 -0.3808
66.5 -0.356
66.525 -0.323
66.55 -0.2882
66.575 -0.2542
66.6 -0.2223
66.625 -0.1883
66.65 -0.1493
66.675 -0.1036
66.7 -0.0514
66.725 0.0015
66.75 0.0511
66.775 0.0952
66.8 0.1314
66.825 0.1581
66.85 0.1768
66.875 0.1894
66.9 0.197
66.925 0.2005
66.95 0.2026
66.975 0.2076
67 0.2152
67.025 0.226
67.05 0.2394
67.075 0.2572
67.1 0.2745
67.125 0.2897
67.15 0.3044
67.175 0.3174
67.2 0.3279
67.225 0.3324
67.25 0.3309
67.275 0.3253
67.3 0.3134
67.325 0.2935
67.35 0.2639
67.375 0.2282
67.4 0.1947
67.425 0.165
67.45 0.1415
67.475 0.1269
67.5 0.1208
67.525 0.1176
67.55 0.1124
67.575 0.1089
67.6 0.1173
67.625 0.1308
67.65 0.1376
67.675 0.1396
67.7 0.1393
67.725 0.1339
67.75 0.1241
67.775 0.1112
67.8 0.0951
67.825 0.0742
67.85 0.0492
67.875 0.0244
67.9 0.0069
67.925 -0.0093
67.95 -0.0275
67.975 -0.0453
68 -0.068
68.025 -0.0941
68.05 -0.1283
68.075 -0.1679
68.1 -0.208
68.125 -0.2493
68.15 -0.288
68.175 -0.3163
68.2 -0.3345
68.225 -0.34
68.25 -0.333
68.275 -0.3222
68.3 -0.3126
68.325 -0.3066
68.35 -0.308
68.375 -0.3158
68.4 -0.3229
68.425 -0.3267
68.45 -0.323
68.475 -0.3099
68.5 -0.2905
68.525 -0.267
68.55 -0.2484
68.575 -0.2359
68.6 -0.2309
68.625 -0.2366
68.65 -0.2483
68.675 -0.2621
68.7 -0.2783
68.725 -0.2962
68.75 -0.3167
68.775 -0.3386
68.8 -0.3609
68.825 -0.3865
68.85 -0.4172
68.875 -0.4534
68.9 -0.4928
68.925 -0.5295
68.95 -0.5603
68.975 -0.5886
69 -0.6113
69.025 -0.6234
69.05 -0.6273
69.075 -0.634
69.1 -0.645
69.125 -0.6592
69.15 -0.6745
69.175 -0.6904
69.2 -0.7055
69.225 -0.7198
69.25 -0.733
69.275 -0.7469
69.3 -0.7573
69.325 -0.7523
69.35 -0.7354
69.375 -0.7179
69.4 -0.7049
69.425 -0.6946
69.45 -0.6778
69.475 -0.6485
69.5 -0.6084
69.525 -0.565
69.55 -0.526
69.575 -0.4937
69.6 -0.4622
69.625 -0.4271
69.65 -0.3902
69.675 -0.3552
69.7 -0.3239
69.725 -0.2997
69.75 -0.2821
69.775 -0.2716
69.8 -0.2698
69.825 -0.2765
69.85 -0.2906
69.875 -0.3095
69.9 -0.3287
69.925 -0.3442
69.95 -0.358
69.975 -0.3726
70 -0.3889
70.025 -0.4023
70.05 -0.4109
70.075 -0.4214
70.1 -0.4349
70.125 -0.4501
70.15 -0.4662
70.175 -0.4799
70.2 -0.4873
70.225 -0.487
70.25 -0.4798
70.275 -0.4682
70.3 -0.4546
70.325 -0.4416
70.35 -0.4311
70.375 -0.4223
70.4 -0.4133
70.425 -0.4053
70.45 -0.3925
70.475 -0.3755
70.5 -0.3512
70.525 -0.3179
70.55 -0.2777
70.575 -0.2334
70.6 -0.1835
70.625 -0.1278
70.65 -0.0688
70.675 -0.0102
70.7 0.045
70.725 0.0948
70.75 0.1377
70.775 0.1739
70.8 0.2015
70.825 0.2201
70.85 0.2319
70.875 0.238
70.9 0.2395
70.925 0.2363
70.95 0.2283
70.975 0.2144
71 0.1934
71.025 0.1656
71.05 0.1327
71.075 0.0968
71.1 0.0565
71.125 0.0122
71.15 -0.0425
71.175 -0.1074
71.2 -0.1768
71.225 -0.2454
71.25 -0.3113
71.275 -0.3595
71.3 -0.3878
71.325 -0.4078
71.35 -0.4276
71.375 -0.4511
71.4 -0.4799
71.425 -0.5131
71.45 -0.5479
71.475 -0.5836
71.5 -0.6225
71.525 -0.6586
71.55 -0.6861
71.575 -0.6957
71.6 -0.687
71.625 -0.6728
71.65 -0.6596
71.675 -0.6488
71.7 -0.6395
71.725 -0.631
71.75 -0.623
71.775 -0.6132
71.8 -0.6007
71.825 -0.5818
71.85 -0.5527
71.875 -0.5128
71.9 -0.4649
71.925 -0.4166
71.95 -0.3716
71.975 -0.3316
72 -0.2948
72.025 -0.2552
72.05 -0.214
72.075 -0.175
72.1 -0.1405
72.125 -0.1082
72.15 -0.08
72.175 -0.0538
72.2 -0.0305
72.225 -0.0084
72.25 0.0099
72.275 0.0215
72.3 0.0244
72.325 0.0207
72.35 0.0093
72.375 -0.0095
72.4 -0.0343
72.425 -0.0645
72.45 -0.0982
72.475 -0.1317
72.5 -0.1578
72.525 -0.1606
72.55 -0.1463
72.575 -0.1268
72.6 -0.102
72.625 -0.071
72.65 -0.0408
72.675 -0.0178
72.7 -0.0046
72.725 -0.0017
72.75 -0.0088
72.775 -0.0286
72.8 -0.0597
72.825 -0.1017
72.85 -0.1508
72.875 -0.2051
72.9 -0.2581
72.925 -0.3001
72.95 -0.3293
72.975 -0.3463
73 -0.3481
73.025 -0.3349
73.05 -0.3027
73.075 -0.2616
73.1 -0.2246
73.125 -0.1948
73.15 -0.1695
73.175 -0.1471
73.2 -0.1222
73.225 -0.097
73.25 -0.0764
73.275 -0.0607
73.3 -0.0502
73.325 -0.0456
73.35 -0.0482
73.375 -0.0594
73.4 -0.0786
73.425 -0.1032
73.45 -0.1341
73.475 -0.1689
73.5 -0.1967
73.525 -0.2094
73.55 -0.2199
73.575 -0.236
73.6 -0.2582
73.625 -0.2848
73.65 -0.3151
73.675 -0.3484
73.7 -0.3822
73.725 -0.4148
73.75 -0.4475
73.775 -0.4784
73.8 -0.5068
73.825 -0.5336
73.85 -0.5502
73.875 -0.5532
73.9 -0.5435
73.925 -0.5233
73.95 -0.4945
73.975 -0.4711
74 -0.4565
74.025 -0.4491
74.05 -0.4494
74.075 -0.4556
74.1 -0.4674
74.125 -0.4851
74.15 -0.5081
74.175 -0.5364
74.2 -0.5699
74.225 -0.6064
74.25 -0.6434
74.275 -0.6806
74.3 -0.7093
74.325 -0.7263
74.35 -0.7404
74.375 -0.7502
74.4 -0.7559
74.425 -0.7577
74.45 -0.7558
74.475 -0.7526
74.5 -0.7497
74.525 -0.7401
74.55 -0.7215
74.575 -0.696
74.6 -0.6715
74.625 -0.6475
74.65 -0.6262
74.675 -0.6071
74.7 -0.5913
74.725 -0.5812
74.75 -0.5765
74.775 -0.5756
74.8 -0.5794
74.825 -0.5861
74.85 -0.5924
74.875 -0.5941
74.9 -0.5922
74.925 -0.594
74.95 -0.603
74.975 -0.6192
75 -0.6426
75.025 -0.6729
75.05 -0.705
75.075 -0.7374
75.1 -0.7712
75.125 -0.8082
75.15 -0.8502
75.175 -0.897
75.2 -0.9479
75.225 -1.0011
75.25 -1.0553
75.275 -1.1043
75.3 -1.146
75.325 -1.1809
75.35 -1.2104
75.375 -1.2307
75.4 -1.24
75.425 -1.2411
75.45 -1.2365
75.475 -1.2227
75.5 -1.1992
75.525 -1.1695
75.55 -1.1368
75.575 -1.1042
75.6 -1.0775
75.625 -1.0553
75.65 -1.033
75.675 -1.0077
75.7 -0.98
75.725 -0.9526
75.75 -0.9262
75.775 -0.8996
75.8 -0.8749
75.825 -0.8526
75.85 -0.8328
75.875 -0.8168
75.9 -0.8065
75.925 -0.8027
75.95 -0.8045
75.975 -0.8118
76 -0.8243
76.025 -0.8376
76.05 -0.8483
76.075 -0.8577
76.1 -0.8697
76.125 -0.8893
76.15 -0.9211
76.175 -0.9578
76.2 -0.9957
76.225 -1.0366
76.25 -1.0784
76.275 -1.1205
76.3 -1.1652
76.325 -1.2132
76.35 -1.2662
76.375 -1.3236
76.4 -1.3802
76.425 -1.427
76.45 -1.4554
76.475 -1.4661
76.5 -1.4724
76.525 -1.4837
76.55 -1.5038
76.575 -1.5328
76.6 -1.5677
76.625 -1.6092
76.65 -1.658
76.675 -1.7137
76.7 -1.7754
76.725 -1.8407
76.75 -1.9092
76.775 -1.9815
76.8 -2.0589
76.825 -2.1411
76.85 -2.2242
76.875 -2.3051
76.9 -2.3838
76.925 -2.4598
76.95 -2.5336
76.975 -2.6062
77 -2.6764
77.025 -2.7426
77.05 -2.8017
77.075 -2.8528
77.1 -2.8958
77.125 -2.9355
77.15 -2.9684
77.175 -2.9908
77.2 -3.0024
77.225 -3.0007
77.25 -2.9784
77.275 -2.9359
77.3 -2.8812
77.325 -2.8175
77.35 -2.7516
77.375 -2.6917
77.4 -2.6371
77.425 -2.5799
77.45 -2.5188
77.475 -2.4633
77.5 -2.4196
77.525 -2.3891
77.55 -2.3648
77.575 -2.3399
77.6 -2.3143
77.625 -2.2906
77.65 -2.2667
77.675 -2.2407
77.7 -2.2125
77.725 -2.1856
77.75 -2.1598
77.775 -2.1282
77.8 -2.0865
77.825 -2.0389
77.85 -1.9884
77.875 -1.9379
77.9 -1.8886
77.925 -1.8344
77.95 -1.7752
77.975 -1.7099
78 -1.6443
78.025 -1.5819
78.05 -1.5239
78.075 -1.4658
78.1 -1.407
78.125 -1.3488
78.15 -1.2945
78.175 -1.2483
78.2 -1.2097
78.225 -1.1782
78.25 -1.1522
78.275 -1.1303
78.3 -1.1103
78.325 -1.089
78.35 -1.0679
78.375 -1.0482
78.4 -1.0267
78.425 -0.9899
78.45 -0.931
78.475 -0.8665
78.5 -0.8079
78.525 -0.756
78.55 -0.7107
78.575 -0.6739
78.6 -0.6467
78.625 -0.6276
78.65 -0.6171
78.675 -0.6137
78.7 -0.6135
78.725 -0.6152
78.75 -0.6179
78.775 -0.6242
78.8 -0.6349
78.825 -0.6514
78.85 -0.6701
78.875 -0.6852
78.9 -0.694
78.925 -0.6987
78.95 -0.6965
78.975 -0.6875
79 -0.6789
79.025 -0.6736
79.05 -0.6722
79.075 -0.6765
79.1 -0.6879
79.125 -0.7045
79.15 -0.7317
79.175 -0.7808
79.2 -0.8501
79.225 -0.9283
79.25 -1.0051
79.275 -1.0721
79.3 -1.128
79.325 -1.1717
79.35 -1.2095
79.375 -1.2472
79.4 -1.2886
79.425 -1.3344
79.45 -1.3812
79.475 -1.4306
79.5 -1.4783
79.525 -1.5089
79.55 -1.5206
79.575 -1.5198
79.6 -1.5082
79.625 -1.4892
79.65 -1.4652
79.675 -1.4371
79.7 -1.4084
79.725 -1.3792
79.75 -1.3403
79.775 -1.2821
79.8 -1.199
79.825 -1.1016
79.85 -0.9988
79.875 -0.8971
79.9 -0.8012
79.925 -0.71
79.95 -0.6218
79.975 -0.5372
80 -0.4537
80.025 -0.3683
80.05 -0.2862
80.075 -0.21
80.1 -0.1395
80.125 -0.0732
80.15 -0.0048
80.175 0.0647
80.2 0.133
80.225 0.1975
80.25 0.2561
80.275 0.3093
80.3 0.3614
80.325 0.4149
80.35 0.4683
80.375 0.5185
80.4 0.5652
80.425 0.6085
80.45 0.6515
80.475 0.6981
80.5 0.7505
80.525 0.8044
80.55 0.8558
80.575 0.9046
80.6 0.9489
80.625 0.9894
80.65 1.0259
80.675 1.0575
80.7 1.0836
80.725 1.1042
80.75 1.1206
80.775 1.1369
80.8 1.1509
80.825 1.1604
80.85 1.163
80.875 1.1606
80.9 1.1523
80.925 1.1368
80.95 1.1141
80.975 1.0843
81 1.0494
81.025 1.0131
81.05 0.9759
81.075 0.9391
81.1 0.9012
81.125 0.8616
81.15 0.8192
81.175 0.7731
81.2 0.7229
81.225 0.6726
81.25 0.6287
81.275 0.5907
81.3 0.5618
81.325 0.5399
81.35 0.5182
81.375 0.5018
81.4 0.495
81.425 0.4905
81.45 0.4834
81.475 0.475
81.5 0.4668
81.525 0.4561
81.55 0.4415
81.575 0.4254
81.6 0.4136
81.625 0.4008
81.65 0.3828
81.675 0.3574
81.7 0.3255
81.725 0.292
81.75 0.2603
81.775 0.2331
81.8 0.2099
81.825 0.1872
81.85 0.1677
81.875 0.1551
81.9 0.1455
81.925 0.1368
81.95 0.1368
81.975 0.1473
82 0.1582
82.025 0.164
82.05 0.1647
82.075 0.1587
82.1 0.1435
82.125 0.1188
82.15 0.0841
82.175 0.0399
82.2 -0.0052
82.225 -0.0395
82.25 -0.0679
82.275 -0.0978
82.3 -0.1342
82.325 -0.1762
82.35 -0.2159
82.375 -0.2473
82.4 -0.273
82.425 -0.2943
82.45 -0.312
82.475 -0.3276
82.5 -0.3379
82.525 -0.3416
82.55 -0.3356
82.575 -0.3156
82.6 -0.2871
82.625 -0.2564
82.65 -0.2213
82.675 -0.1717
82.7 -0.1037
82.725 -0.0262
82.75 0.0504
82.775 0.1209
82.8 0.1842
82.825 0.2421
82.85 0.2949
82.875 0.3433
82.9 0.3878
82.925 0.4272
82.95 0.4617
82.975 0.4935
83 0.5286
83.025 0.5696
83.05 0.6119
83.075 0.6526
83.1 0.689
83.125 0.7216
83.15 0.7531
83.175 0.7813
83.2 0.805
83.225 0.8255
83.25 0.8418
83.275 0.8541
83.3 0.8629
83.325 0.8701
83.35 0.8797
83.375 0.89
83.4 0.8967
83.425 0.8996
83.45 0.8973
83.475 0.8905
83.5 0.8787
83.525 0.8615
83.55 0.8397
83.575 0.8149
83.6 0.7875
83.625 0.7576
83.65 0.7245
83.675 0.6891
83.7 0.6523
83.725 0.6129
83.75 0.5693
83.775 0.5191
83.8 0.4637
83.825 0.4046
83.85 0.3438
83.875 0.2859
83.9 0.2329
83.925 0.1811
83.95 0.1323
83.975 0.0897
84 0.0477
84.025 0.0041
84.05 -0.0395
84.075 -0.0776
84.1 -0.1077
84.125 -0.1263
84.15 -0.133
84.175 -0.1291
84.2 -0.1262
84.225 -0.1289
84.25 -0.1358
84.275 -0.1459
84.3 -0.1601
84.325 -0.177
84.35 -0.1922
84.375 -0.2056
84.4 -0.2186
84.425 -0.2293
84.45 -0.2302
84.475 -0.217
84.5 -0.1904
84.525 -0.162
84.55 -0.1401
84.575 -0.1284
84.6 -0.1265
84.625 -0.1324
84.65 -0.1439
84.675 -0.1613
84.7 -0.1845
84.725 -0.2107
84.75 -0.2404
84.775 -0.2745
84.8 -0.3107
84.825 -0.3461
84.85 -0.3797
84.875 -0.4156
84.9 -0.4541
84.925 -0.4979
84.95 -0.5444
84.975 -0.5918
85 -0.6398
85.025 -0.6874
85.05 -0.7315
85.075 -0.7594
85.1 -0.7572
85.125 -0.7162
85.15 -0.654
85.175 -0.5853
85.2 -0.515
85.225 -0.4512
85.25 -0.3972
85.275 -0.3493
85.3 -0.3037
85.325 -0.2554
85.35 -0.2022
85.375 -0.145
85.4 -0.0827
85.425 -0.0163
85.45 0.0483
85.475 0.1066
85.5 0.1594
85.525 0.2076
85.55 0.2535
85.575 0.3
85.6 0.3441
85.625 0.3832
85.65 0.4181
85.675 0.4526
85.7 0.4853
85.725 0.5139
85.75 0.5364
85.775 0.5514
85.8 0.5612
85.825 0.5698
85.85 0.5775
85.875 0.5856
85.9 0.5904
85.925 0.5883
85.95 0.5782
85.975 0.5646
86 0.5595
86.025 0.5696
86.05 0.5895
86.075 0.6184
86.1 0.6477
86.125 0.6731
86.15 0.6935
86.175 0.7109
86.2 0.7283
86.225 0.7449
86.25 0.7581
86.275 0.7648
86.3 0.7661
86.325 0.7647
86.35 0.7601
86.375 0.7579
86.4 0.7557
86.425 0.7484
86.45 0.7383
86.475 0.724
86.5 0.7055
86.525 0.6868
86.55 0.6675
86.575 0.6461
86.6 0.6227
86.625 0.6024
86.65 0.5989
86.675 0.6191
86.7 0.6521
86.725 0.6867
86.75 0.719
86.775 0.7515
86.8 0.7807
86.825 0.8035
86.85 0.8237
86.875 0.8434
86.9 0.8667
86.925 0.8924
86.95 0.9136
86.975 0.931
87 0.9514
87.025 0.9763
87.05 1.0016
87.075 1.022
87.1 1.0336
87.125 1.0347
87.15 1.0281
87.175 1.0132
87.2 0.9904
87.225 0.9589
87.25 0.9228
87.275 0.8839
87.3 0.8401
87.325 0.8011
87.35 0.776
87.375 0.7603
87.4 0.7487
87.425 0.7351
87.45 0.7212
87.475 0.7032
87.5 0.6799
87.525 0.6511
87.55 0.6178
87.575 0.5772
87.6 0.5323
87.625 0.481
87.65 0.4254
87.675 0.3711
87.7 0.3239
87.725 0.286
87.75 0.2521
87.775 0.221
87.8 0.1896
87.825 0.1548
87.85 0.1159
87.875 0.0737
87.9 0.0283
87.925 -0.0216
87.95 -0.0767
87.975 -0.1357
88 -0.1951
88.025 -0.2491
88.05 -0.2899
88.075 -0.3232
88.1 -0.3602
88.125 -0.3962
88.15 -0.4226
88.175 -0.4338
88.2 -0.4351
88.225 -0.4356
88.25 -0.439
88.275 -0.4425
88.3 -0.446
88.325 -0.4519
88.35 -0.4613
88.375 -0.4764
88.4 -0.4986
88.425 -0.5299
88.45 -0.5684
88.475 -0.6113
88.5 -0.6534
88.525 -0.6894
88.55 -0.7125
88.575 -0.7273
88.6 -0.7423
88.625 -0.7602
88.65 -0.7832
88.675 -0.8102
88.7 -0.8397
88.725 -0.8719
88.75 -0.9073
88.775 -0.9496
88.8 -0.998
88.825 -1.048
88.85 -1.0894
88.875 -1.1154
88.9 -1.1359
88.925 -1.1509
88.95 -1.1583
88.975 -1.1529
89 -1.1346
89.025 -1.1101
89.05 -1.0823
89.075 -1.0518
89.1 -1.019
89.125 -0.9904
89.15 -0.9668
89.175 -0.9499
89.2 -0.9398
89.225 -0.933
89.25 -0.9305
89.275 -0.9303
89.3 -0.9342
89.325 -0.9434
89.35 -0.9516
89.375 -0.9507
89.4 -0.9427
89.425 -0.9332
89.45 -0.9249
89.475 -0.9221
89.5 -0.9273
89.525 -0.9388
89.55 -0.9552
89.575 -0.9712
89.6 -0.9832
89.625 -0.9859
89.65 -0.9767
89.675 -0.9563
89.7 -0.9263
89.725 -0.8909
89.75 -0.8517
89.775 -0.8114
89.8 -0.7724
89.825 -0.7385
89.85 -0.7201
89.875 -0.7143
89.9 -0.7139
89.925 -0.7127
89.95 -0.707
89.975 -0.6986
90 -0.6864
90.025 -0.6696
90.05 -0.6484
90.075 -0.6234
90.1 -0.5955
90.125 -0.5643
90.15 -0.5277
90.175 -0.4889
90.2 -0.4522
90.225 -0.4222
90.25 -0.3976
90.275 -0.3662
90.3 -0.3239
90.325 -0.2738
90.35 -0.2241
90.375 -0.1867
90.4 -0.1633
90.425 -0.1495
90.45 -0.1457
90.475 -0.1469
90.5 -0.1538
90.525 -0.1641
90.55 -0.175
90.575 -0.1839
90.6 -0.1864
90.625 -0.1811
90.65 -0.17
90.675 -0.1555
90.7 -0.1428
90.725 -0.1347
90.75 -0.1295
90.775 -0.1262
90.8 -0.1281
90.825 -0.1389
90.85 -0.1634
90.875 -0.1989
90.9 -0.2401
90.925 -0.2846
90.95 -0.3265
90.975 -0.3679
91 -0.406
91.025 -0.4379
91.05 -0.4653
91.075 -0.4921
91.1 -0.5191
91.125 -0.5428
91.15 -0.5615
91.175 -0.5775
91.2 -0.5942
91.225 -0.6123
91.25 -0.6302
91.275 -0.6489
91.3 -0.6687
91.325 -0.6884
91.35 -0.7081
91.375 -0.7302
91.4 -0.7533
91.425 -0.7774
91.45 -0.8003
91.475 -0.8166
91.5 -0.8255
91.525 -0.8298
91.55 -0.8361
91.575 -0.8434
91.6 -0.8508
91.625 -0.8586
91.65 -0.8656
91.675 -0.8716
91.7 -0.8755
91.725 -0.8763
91.75 -0.8731
91.775 -0.8628
91.8 -0.8492
91.825 -0.8368
91.85 -0.8301
91.875 -0.83
91.9 -0.8255
91.925 -0.812
91.95 -0.7942
91.975 -0.7736
92 -0.7513
92.025 -0.7268
92.05 -0.704
92.075 -0.6804
92.1 -0.6517
92.125 -0.618
92.15 -0.584
92.175 -0.5526
92.2 -0.5259
92.225 -0.5048
92.25 -0.4891
92.275 -0.4775
92.3 -0.4682
92.325 -0.4639
92.35 -0.4647
92.375 -0.4697
92.4 -0.4775
92.425 -0.4882
92.45 -0.501
92.475 -0.5158
92.5 -0.5294
92.525 -0.5461
92.55 -0.568
92.575 -0.5944
92.6 -0.6261
92.625 -0.6604
92.65 -0.6942
92.675 -0.7232
92.7 -0.747
92.725 -0.7667
92.75 -0.7851
92.775 -0.8097
92.8 -0.8427
92.825 -0.8813
92.85 -0.9286
92.875 -0.9826
92.9 -1.0433
92.925 -1.1039
92.95 -1.1545
92.975 -1.1824
93 -1.1783
93.025 -1.1453
93.05 -1.1011
93.075 -1.0594
93.1 -1.0291
93.125 -1.0107
93.15 -1.0039
93.175 -1.0075
93.2 -1.0197
93.225 -1.0374
93.25 -1.0595
93.275 -1.0815
93.3 -1.0944
93.325 -1.0895
93.35 -1.0742
93.375 -1.0562
93.4 -1.0382
93.425 -1.018
93.45 -0.9994
93.475 -0.9834
93.5 -0.9713
93.525 -0.9604
93.55 -0.9496
93.575 -0.9433
93.6 -0.9443
93.625 -0.9562
93.65 -0.978
93.675 -1.0102
93.7 -1.0491
93.725 -1.0925
93.75 -1.1396
93.775 -1.1903
93.8 -1.2428
93.825 -1.2953
93.85 -1.3428
93.875 -1.381
93.9 -1.4107
93.925 -1.4311
93.95 -1.4393
93.975 -1.4349
94 -1.423
94.025 -1.4041
94.05 -1.375
94.075 -1.3392
94.1 -1.2991
94.125 -1.2554
94.15 -1.2113
94.175 -1.1695
94.2 -1.1247
94.225 -1.0748
94.25 -1.0224
94.275 -0.9705
94.3 -0.9222
94.325 -0.8786
94.35 -0.8401
94.375 -0.809
94.4 -0.7854
94.425 -0.7666
94.45 -0.7516
94.475 -0.7395
94.5 -0.7319
94.525 -0.7311
94.55 -0.7383
94.575 -0.7522
94.6 -0.7696
94.625 -0.7897
94.65 -0.8082
94.675 -0.8242
94.7 -0.8367
94.725 -0.8424
94.75 -0.8425
94.775 -0.8356
94.8 -0.8248
94.825 -0.8157
94.85 -0.8093
94.875 -0.8065
94.9 -0.8064
94.925 -0.8095
94.95 -0.814
94.975 -0.8172
95 -0.8179
95.025 -0.8173
95.05 -0.8187
95.075 -0.8231
95.1 -0.8308
95.125 -0.8396
95.15 -0.848
95.175 -0.852
95.2 -0.8416
95.225 -0.8139
95.25 -0.7757
95.275 -0.7316
95.3 -0.6799
95.325 -0.6199
95.35 -0.5575
95.375 -0.4956
95.4 -0.4355
95.425 -0.3807
95.45 -0.3324
95.475 -0.2853
95.5 -0.2364
95.525 -0.1825
95.55 -0.1265
95.575 -0.0742
95.6 -0.0292
95.625 0.0076
95.65 0.0391
95.675 0.0698
95.7 0.103
95.725 0.1398
95.75 0.1792
95.775 0.2152
95.8 0.2431
95.825 0.2665
95.85 0.29
95.875 0.314
95.9 0.3384
95.925 0.3625
95.95 0.3862
95.975 0.4093
96 0.4386
96.025 0.4778
96.05 0.5212
96.075 0.5605
96.1 0.5914
96.125 0.614
96.15 0.631
96.175 0.6451
96.2 0.6565
96.225 0.663
96.25 0.6662
96.275 0.6835
96.3 0.7288
96.325 0.7818
96.35 0.8327
96.375 0.8806
96.4 0.9231
96.425 0.959
96.45 0.9886
96.475 1.0105
96.5 1.0228
96.525 1.0252
96.55 1.0185
96.575 1.0034
96.6 0.9814
96.625 0.9532
96.65 0.9179
96.675 0.8775
96.7 0.8404
96.725 0.8077
96.75 0.7792
96.775 0.7509
96.8 0.7222
96.825 0.6983
96.85 0.68
96.875 0.6645
96.9 0.6507
96.925 0.6324
96.95 0.6065
96.975 0.5723
97 0.5296
97.025 0.4799
97.05 0.4234
97.075 0.3638
97.1 0.3056
97.125 0.2486
97.15 0.1902
97.175 0.1285
97.2 0.0635
97.225 -0.0053
97.25 -0.0765
97.275 -0.1483
97.3 -0.22
97.325 -0.2843
97.35 -0.3339
97.375 -0.3738
97.4 -0.4077
97.425 -0.4341
97.45 -0.4558
97.475 -0.4766
97.5 -0.4992
97.525 -0.5233
97.55 -0.5489
97.575 -0.5719
97.6 -0.582
97.625 -0.5811
97.65 -0.5761
97.675 -0.5684
97.7 -0.5616
97.725 -0.5572
97.75 -0.5497
97.775 -0.5344
97.8 -0.5156
97.825 -0.4971
97.85 -0.4779
97.875 -0.4654
97.9 -0.4771
97.925 -0.5136
97.95 -0.5618
97.975 -0.612
98 -0.6616
98.025 -0.7127
98.05 -0.767
98.075 -0.8251
98.1 -0.8785
98.125 -0.9172
98.15 -0.9396
98.175 -0.9488
98.2 -0.9519
98.225 -0.9511
98.25 -0.9447
98.275 -0.9315
98.3 -0.9129
98.325 -0.8889
98.35 -0.8578
98.375 -0.816
98.4 -0.7663
98.425 -0.7174
98.45 -0.6712
98.475 -0.6236
98.5 -0.5775
98.525 -0.5352
98.55 -0.4925
98.575 -0.4507
98.6 -0.4076
98.625 -0.3584
98.65 -0.3045
98.675 -0.2506
98.7 -0.2013
98.725 -0.1545
98.75 -0.1015
98.775 -0.0399
98.8 0.031
98.825 0.1144
98.85 0.2075
98.875 0.3082
98.9 0.4149
98.925 0.5273
98.95 0.639
98.975 0.7477
99 0.8527
99.025 0.952
99.05 1.046
99.075 1.1375
99.1 1.2269
99.125 1.3157
99.15 1.4053
99.175 1.4917
99.2 1.5732
99.225 1.6492
99.25 1.7183
99.275 1.7795
99.3 1.8335
99.325 1.8831
99.35 1.9274
99.375 1.9676
99.4 2.0064
99.425 2.0462
99.45 2.0847
99.475 2.1172
99.5 2.1431
99.525 2.1638
99.55 2.1786
99.575 2.1864
99.6 2.1889
99.625 2.1863
99.65 2.1803
99.675 2.1707
99.7 2.1567
99.725 2.1417
99.75 2.1232
99.775 2.1004
99.8 2.072
99.825 2.0399
99.85 2.0055
99.875 1.9701
99.9 1.9326
99.925 1.8901
99.95 1.8415
99.975 1.7857
100 1.7222
