# Supplementary material for: Uptake of N2O5 by aqueous aerosol unveiled using chemically accurate many-body potentials
Source: Nat Commun. 2022 Mar 10;13:1266. doi: 10.1038/s41467-022-28697-8 (PMC8913772; doi:10.1038/s41467-022-28697-8)
Supplement: Supplementary file 3 — Source Data [file 41467_2022_28697_MOESM3_ESM.zip › n2o5-uptake-data/Fig2/scattering/rep07run12/relcom_gds.dat]

0.025 11.5564
0.05 11.5464
0.075 11.5363
0.1 11.5262
0.125 11.5161
0.15 11.506
0.175 11.4959
0.2 11.4857
0.225 11.4756
0.25 11.4654
0.275 11.4552
0.3 11.4449
0.325 11.4347
0.35 11.4245
0.375 11.4142
0.4 11.4039
0.425 11.3936
0.45 11.3832
0.475 11.3729
0.5 11.3625
0.525 11.3522
0.55 11.3418
0.575 11.3314
0.6 11.3211
0.625 11.3107
0.65 11.3004
0.675 11.29
0.7 11.2797
0.725 11.2693
0.75 11.259
0.775 11.2485
0.8 11.238
0.825 11.2275
0.85 11.217
0.875 11.2065
0.9 11.196
0.925 11.1855
0.95 11.1751
0.975 11.1646
1 11.1542
1.025 11.1438
1.05 11.1334
1.075 11.123
1.1 11.1127
1.125 11.1023
1.15 11.092
1.175 11.0816
1.2 11.0713
1.225 11.0611
1.25 11.0508
1.275 11.0404
1.3 11.0301
1.325 11.0197
1.35 11.0093
1.375 10.999
1.4 10.9886
1.425 10.9782
1.45 10.9678
1.475 10.9574
1.5 10.947
1.525 10.9365
1.55 10.926
1.575 10.9156
1.6 10.9051
1.625 10.8945
1.65 10.884
1.675 10.8734
1.7 10.8628
1.725 10.8522
1.75 10.8415
1.775 10.8308
1.8 10.82
1.825 10.809
1.85 10.7979
1.875 10.7867
1.9 10.7754
1.925 10.7641
1.95 10.7526
1.975 10.741
2 10.7293
2.025 10.7176
2.05 10.7056
2.075 10.6935
2.1 10.6813
2.125 10.669
2.15 10.6566
2.175 10.6441
2.2 10.6314
2.225 10.6187
2.25 10.6058
2.275 10.5929
2.3 10.58
2.325 10.567
2.35 10.5541
2.375 10.5414
2.4 10.5286
2.425 10.5158
2.45 10.503
2.475 10.49
2.5 10.477
2.525 10.4639
2.55 10.4508
2.575 10.4376
2.6 10.4242
2.625 10.4105
2.65 10.3968
2.675 10.3831
2.7 10.3691
2.725 10.355
2.75 10.3409
2.775 10.3265
2.8 10.3119
2.825 10.2971
2.85 10.2818
2.875 10.2664
2.9 10.251
2.925 10.2355
2.95 10.2199
2.975 10.2042
3 10.1885
3.025 10.1725
3.05 10.1564
3.075 10.1401
3.1 10.1237
3.125 10.1072
3.15 10.0907
3.175 10.0741
3.2 10.0573
3.225 10.0403
3.25 10.0232
3.275 10.0062
3.3 9.9892
3.325 9.9721
3.35 9.9551
3.375 9.938
3.4 9.9209
3.425 9.9036
3.45 9.8863
3.475 9.8689
3.5 9.8515
3.525 9.834
3.55 9.8164
3.575 9.7988
3.6 9.7811
3.625 9.7633
3.65 9.7456
3.675 9.7278
3.7 9.7099
3.725 9.692
3.75 9.6741
3.775 9.6562
3.8 9.6382
3.825 9.6201
3.85 9.6021
3.875 9.584
3.9 9.566
3.925 9.5479
3.95 9.5298
3.975 9.5116
4 9.4935
4.025 9.4752
4.05 9.4569
4.075 9.4386
4.1 9.4202
4.125 9.4017
4.15 9.3831
4.175 9.3645
4.2 9.3459
4.225 9.3272
4.25 9.3084
4.275 9.2896
4.3 9.2707
4.325 9.2517
4.35 9.2326
4.375 9.2134
4.4 9.1941
4.425 9.1747
4.45 9.1551
4.475 9.1356
4.5 9.1159
4.525 9.0961
4.55 9.0763
4.575 9.0563
4.6 9.0363
4.625 9.0163
4.65 8.9961
4.675 8.9759
4.7 8.9557
4.725 8.9353
4.75 8.915
4.775 8.8946
4.8 8.8741
4.825 8.8535
4.85 8.8328
4.875 8.812
4.9 8.7911
4.925 8.7701
4.95 8.7489
4.975 8.7277
5 8.7063
5.025 8.6848
5.05 8.6633
5.075 8.6417
5.1 8.6199
5.125 8.5981
5.15 8.5762
5.175 8.5541
5.2 8.532
5.225 8.5098
5.25 8.4875
5.275 8.465
5.3 8.4424
5.325 8.4198
5.35 8.397
5.375 8.3741
5.4 8.3511
5.425 8.328
5.45 8.3048
5.475 8.2815
5.5 8.2581
5.525 8.2347
5.55 8.2112
5.575 8.1875
5.6 8.1636
5.625 8.1397
5.65 8.1157
5.675 8.0916
5.7 8.0674
5.725 8.043
5.75 8.0185
5.775 7.9939
5.8 7.9692
5.825 7.9443
5.85 7.9192
5.875 7.8941
5.9 7.8688
5.925 7.8434
5.95 7.8178
5.975 7.7921
6 7.7661
6.025 7.7399
6.05 7.7136
6.075 7.687
6.1 7.6602
6.125 7.633
6.15 7.6055
6.175 7.5777
6.2 7.5494
6.225 7.5209
6.25 7.4921
6.275 7.4629
6.3 7.4334
6.325 7.4035
6.35 7.3733
6.375 7.3429
6.4 7.312
6.425 7.2809
6.45 7.2494
6.475 7.2175
6.5 7.1855
6.525 7.1532
6.55 7.1207
6.575 7.0879
6.6 7.055
6.625 7.0218
6.65 6.9882
6.675 6.9544
6.7 6.9204
6.725 6.8859
6.75 6.8511
6.775 6.8158
6.8 6.7802
6.825 6.7441
6.85 6.7077
6.875 6.6711
6.9 6.6341
6.925 6.5966
6.95 6.5588
6.975 6.5205
7 6.4817
7.025 6.4426
7.05 6.4031
7.075 6.3633
7.1 6.3231
7.125 6.2825
7.15 6.2414
7.175 6.1998
7.2 6.1577
7.225 6.1149
7.25 6.0711
7.275 6.0267
7.3 5.9816
7.325 5.9354
7.35 5.8883
7.375 5.8406
7.4 5.7919
7.425 5.7422
7.45 5.6917
7.475 5.6403
7.5 5.5877
7.525 5.5341
7.55 5.4793
7.575 5.4235
7.6 5.3665
7.625 5.3085
7.65 5.2495
7.675 5.1894
7.7 5.1282
7.725 5.0658
7.75 5.0022
7.775 4.9372
7.8 4.8707
7.825 4.8025
7.85 4.7326
7.875 4.661
7.9 4.5874
7.925 4.5117
7.95 4.4339
7.975 4.354
8 4.2717
8.025 4.1868
8.05 4.0991
8.075 4.0083
8.1 3.9149
8.125 3.8191
8.15 3.7206
8.175 3.6211
8.2 3.5245
8.225 3.4376
8.25 3.3648
8.275 3.298
8.3 3.2288
8.325 3.1535
8.35 3.0699
8.375 2.9761
8.4 2.8747
8.425 2.7699
8.45 2.6695
8.475 2.5827
8.5 2.5131
8.525 2.4638
8.55 2.4383
8.575 2.4314
8.6 2.433
8.625 2.4375
8.65 2.4422
8.675 2.4476
8.7 2.46
8.725 2.4784
8.75 2.5003
8.775 2.5209
8.8 2.539
8.825 2.5553
8.85 2.57
8.875 2.5812
8.9 2.5875
8.925 2.586
8.95 2.5771
8.975 2.5617
9 2.5396
9.025 2.5121
9.05 2.4801
9.075 2.4493
9.1 2.4242
9.125 2.4101
9.15 2.4107
9.175 2.4252
9.2 2.4505
9.225 2.4806
9.25 2.5098
9.275 2.538
9.3 2.5643
9.325 2.5885
9.35 2.6119
9.375 2.6379
9.4 2.6732
9.425 2.7168
9.45 2.7605
9.475 2.801
9.5 2.8391
9.525 2.8745
9.55 2.9055
9.575 2.9324
9.6 2.9546
9.625 2.972
9.65 2.9852
9.675 2.9937
9.7 2.9966
9.725 2.9943
9.75 2.9866
9.775 2.9738
9.8 2.9563
9.825 2.9341
9.85 2.9068
9.875 2.8752
9.9 2.8386
9.925 2.7975
9.95 2.752
9.975 2.7033
10 2.6525
10.025 2.5994
10.05 2.5448
10.075 2.4895
10.1 2.4338
10.125 2.3784
10.15 2.3256
10.175 2.2755
10.2 2.2259
10.225 2.1731
10.25 2.1152
10.275 2.051
10.3 1.9798
10.325 1.9005
10.35 1.8153
10.375 1.7322
10.4 1.6693
10.425 1.6407
10.45 1.6285
10.475 1.6155
10.5 1.5972
10.525 1.5705
10.55 1.5346
10.575 1.49
10.6 1.4376
10.625 1.3799
10.65 1.3175
10.675 1.2533
10.7 1.1896
10.725 1.1338
10.75 1.0911
10.775 1.0641
10.8 1.0498
10.825 1.044
10.85 1.0409
10.875 1.0366
10.9 1.031
10.925 1.0253
10.95 1.0218
10.975 1.0373
11 1.0687
11.025 1.1091
11.05 1.1525
11.075 1.1919
11.1 1.2252
11.125 1.2562
11.15 1.2943
11.175 1.3457
11.2 1.4059
11.225 1.4762
11.25 1.5498
11.275 1.618
11.3 1.6786
11.325 1.7315
11.35 1.7754
11.375 1.8071
11.4 1.8304
11.425 1.8522
11.45 1.8788
11.475 1.9086
11.5 1.9372
11.525 1.9635
11.55 1.9879
11.575 2.0117
11.6 2.0343
11.625 2.0541
11.65 2.0709
11.675 2.0831
11.7 2.0907
11.725 2.0949
11.75 2.0967
11.775 2.0951
11.8 2.0893
11.825 2.0794
11.85 2.0654
11.875 2.0457
11.9 2.0197
11.925 1.9887
11.95 1.9531
11.975 1.9136
12 1.8703
12.025 1.823
12.05 1.7712
12.075 1.7128
12.1 1.6479
12.125 1.582
12.15 1.5183
12.175 1.4574
12.2 1.4019
12.225 1.356
12.25 1.3154
12.275 1.2739
12.3 1.2282
12.325 1.1762
12.35 1.1171
12.375 1.0562
12.4 1.0142
12.425 1.0084
12.45 1.0103
12.475 1.0099
12.5 1.007
12.525 0.9985
12.55 0.985
12.575 0.9723
12.6 0.9616
12.625 0.9504
12.65 0.9365
12.675 0.919
12.7 0.8948
12.725 0.8654
12.75 0.8392
12.775 0.8229
12.8 0.8176
12.825 0.8133
12.85 0.8074
12.875 0.8034
12.9 0.7987
12.925 0.7921
12.95 0.7855
12.975 0.7761
13 0.7608
13.025 0.7454
13.05 0.7357
13.075 0.7371
13.1 0.7486
13.125 0.7686
13.15 0.7923
13.175 0.8137
13.2 0.8342
13.225 0.8611
13.25 0.8926
13.275 0.9244
13.3 0.9545
13.325 0.9735
13.35 0.98
13.375 0.9756
13.4 0.9659
13.425 0.9679
13.45 0.995
13.475 1.0423
13.5 1.0971
13.525 1.1559
13.55 1.2153
13.575 1.2681
13.6 1.3159
13.625 1.3587
13.65 1.3961
13.675 1.4339
13.7 1.4711
13.725 1.5054
13.75 1.5346
13.775 1.5615
13.8 1.5884
13.825 1.6216
13.85 1.6622
13.875 1.7069
13.9 1.7498
13.925 1.7836
13.95 1.8067
13.975 1.8201
14 1.8248
14.025 1.8197
14.05 1.8036
14.075 1.7796
14.1 1.7514
14.125 1.7218
14.15 1.6875
14.175 1.6446
14.2 1.5952
14.225 1.546
14.25 1.5077
14.275 1.4882
14.3 1.4915
14.325 1.513
14.35 1.5534
14.375 1.6027
14.4 1.6479
14.425 1.6834
14.45 1.7099
14.475 1.7326
14.5 1.7534
14.525 1.7737
14.55 1.7944
14.575 1.817
14.6 1.8402
14.625 1.8609
14.65 1.8767
14.675 1.8863
14.7 1.8878
14.725 1.8798
14.75 1.8627
14.775 1.8407
14.8 1.8136
14.825 1.7832
14.85 1.7568
14.875 1.7408
14.9 1.7376
14.925 1.7443
14.95 1.7608
14.975 1.7904
15 1.8304
15.025 1.8718
15.05 1.9126
15.075 1.9533
15.1 1.9875
15.125 2.0169
15.15 2.0454
15.175 2.0727
15.2 2.1011
15.225 2.1413
15.25 2.1887
15.275 2.2333
15.3 2.2708
15.325 2.3004
15.35 2.3222
15.375 2.3401
15.4 2.356
15.425 2.3774
15.45 2.4078
15.475 2.4448
15.5 2.4815
15.525 2.5157
15.55 2.5485
15.575 2.5817
15.6 2.6201
15.625 2.6662
15.65 2.7163
15.675 2.7699
15.7 2.8316
15.725 2.8969
15.75 2.9634
15.775 3.0283
15.8 3.0879
15.825 3.1412
15.85 3.1907
15.875 3.2372
15.9 3.2777
15.925 3.3098
15.95 3.3361
15.975 3.3588
16 3.3767
16.025 3.3899
16.05 3.401
16.075 3.4097
16.1 3.4168
16.125 3.4209
16.15 3.4191
16.175 3.4146
16.2 3.4061
16.225 3.3926
16.25 3.3786
16.275 3.3649
16.3 3.3536
16.325 3.3467
16.35 3.3479
16.375 3.3541
16.4 3.3602
16.425 3.3633
16.45 3.364
16.475 3.3624
16.5 3.3568
16.525 3.346
16.55 3.3287
16.575 3.3053
16.6 3.2755
16.625 3.2396
16.65 3.1999
16.675 3.1598
16.7 3.1311
16.725 3.1148
16.75 3.1032
16.775 3.0896
16.8 3.0729
16.825 3.0528
16.85 3.0273
16.875 2.9965
16.9 2.9607
16.925 2.9196
16.95 2.874
16.975 2.8246
17 2.7728
17.025 2.7195
17.05 2.6693
17.075 2.6216
17.1 2.5781
17.125 2.5399
17.15 2.5137
17.175 2.4982
17.2 2.4893
17.225 2.482
17.25 2.4724
17.275 2.459
17.3 2.4427
17.325 2.4195
17.35 2.3904
17.375 2.3554
17.4 2.3139
17.425 2.2676
17.45 2.216
17.475 2.1591
17.5 2.0998
17.525 2.0403
17.55 1.9802
17.575 1.9222
17.6 1.8669
17.625 1.8163
17.65 1.7703
17.675 1.7269
17.7 1.6892
17.725 1.6643
17.75 1.6499
17.775 1.6451
17.8 1.647
17.825 1.651
17.85 1.6581
17.875 1.6731
17.9 1.6986
17.925 1.732
17.95 1.7678
17.975 1.8011
18 1.8299
18.025 1.857
18.05 1.8841
18.075 1.9168
18.1 1.9483
18.125 1.9785
18.15 2.0065
18.175 2.0345
18.2 2.0626
18.225 2.0864
18.25 2.1068
18.275 2.1266
18.3 2.1438
18.325 2.1575
18.35 2.1645
18.375 2.168
18.4 2.1724
18.425 2.185
18.45 2.2096
18.475 2.2496
18.5 2.3015
18.525 2.3575
18.55 2.4132
18.575 2.4635
18.6 2.5059
18.625 2.5403
18.65 2.5663
18.675 2.5865
18.7 2.6023
18.725 2.6122
18.75 2.6173
18.775 2.6167
18.8 2.6088
18.825 2.5909
18.85 2.5633
18.875 2.527
18.9 2.4817
18.925 2.4285
18.95 2.3668
18.975 2.3
19 2.2316
19.025 2.1671
19.05 2.1138
19.075 2.0688
19.1 2.0247
19.125 1.9784
19.15 1.9285
19.175 1.8786
19.2 1.833
19.225 1.7917
19.25 1.7579
19.275 1.7321
19.3 1.7165
19.325 1.7123
19.35 1.7156
19.375 1.7245
19.4 1.7413
19.425 1.7686
19.45 1.8025
19.475 1.8469
19.5 1.9018
19.525 1.9679
19.55 2.0401
19.575 2.1181
19.6 2.1977
19.625 2.2768
19.65 2.3504
19.675 2.417
19.7 2.4774
19.725 2.5309
19.75 2.5814
19.775 2.6312
19.8 2.6828
19.825 2.7305
19.85 2.7724
19.875 2.8067
19.9 2.8325
19.925 2.8503
19.95 2.8599
19.975 2.862
20 2.8565
20.025 2.8466
20.05 2.8339
20.075 2.823
20.1 2.8122
20.125 2.802
20.15 2.7929
20.175 2.7854
20.2 2.7816
20.225 2.7859
20.25 2.8036
20.275 2.828
20.3 2.8546
20.325 2.8842
20.35 2.9204
20.375 2.9605
20.4 3.0008
20.425 3.0361
20.45 3.0686
20.475 3.1015
20.5 3.1433
20.525 3.2027
20.55 3.2748
20.575 3.349
20.6 3.4214
20.625 3.4913
20.65 3.5564
20.675 3.6166
20.7 3.6743
20.725 3.7321
20.75 3.7937
20.775 3.8663
20.8 3.9441
20.825 4.0202
20.85 4.0902
20.875 4.154
20.9 4.2155
20.925 4.2776
20.95 4.3395
20.975 4.399
21 4.4553
21.025 4.5069
21.05 4.5511
21.075 4.5878
21.1 4.6171
21.125 4.6374
21.15 4.6509
21.175 4.6583
21.2 4.66
21.225 4.6548
21.25 4.6433
21.275 4.6245
21.3 4.5991
21.325 4.5666
21.35 4.5273
21.375 4.482
21.4 4.43
21.425 4.3723
21.45 4.3097
21.475 4.2412
21.5 4.1672
21.525 4.089
21.55 4.009
21.575 3.9274
21.6 3.8431
21.625 3.763
21.65 3.6929
21.675 3.6295
21.7 3.5729
21.725 3.5256
21.75 3.4948
21.775 3.4826
21.8 3.4801
21.825 3.4786
21.85 3.4776
21.875 3.4761
21.9 3.4758
21.925 3.4768
21.95 3.4782
21.975 3.4775
22 3.4725
22.025 3.4641
22.05 3.4553
22.075 3.4491
22.1 3.4466
22.125 3.4432
22.15 3.436
22.175 3.4231
22.2 3.4048
22.225 3.3803
22.25 3.35
22.275 3.3137
22.3 3.2713
22.325 3.2231
22.35 3.1725
22.375 3.1225
22.4 3.0749
22.425 3.0404
22.45 3.0243
22.475 3.0188
22.5 3.0134
22.525 3.0034
22.55 2.9877
22.575 2.9647
22.6 2.9329
22.625 2.8953
22.65 2.855
22.675 2.8142
22.7 2.778
22.725 2.7461
22.75 2.7114
22.775 2.675
22.8 2.6416
22.825 2.6103
22.85 2.5791
22.875 2.5538
22.9 2.5386
22.925 2.5265
22.95 2.5095
22.975 2.4883
23 2.4644
23.025 2.4412
23.05 2.4202
23.075 2.3942
23.1 2.3647
23.125 2.3309
23.15 2.2965
23.175 2.2622
23.2 2.2286
23.225 2.1975
23.25 2.1672
23.275 2.1379
23.3 2.1073
23.325 2.0738
23.35 2.0352
23.375 1.9919
23.4 1.9454
23.425 1.8976
23.45 1.8504
23.475 1.8091
23.5 1.7738
23.525 1.7441
23.55 1.7227
23.575 1.7115
23.6 1.7015
23.625 1.694
23.65 1.6883
23.675 1.6797
23.7 1.6685
23.725 1.6548
23.75 1.6371
23.775 1.6153
23.8 1.5921
23.825 1.5712
23.85 1.5542
23.875 1.5351
23.9 1.5117
23.925 1.4826
23.95 1.4496
23.975 1.4198
24 1.3978
24.025 1.3858
24.05 1.3832
24.075 1.3922
24.1 1.4206
24.125 1.4634
24.15 1.5104
24.175 1.5584
24.2 1.6089
24.225 1.6603
24.25 1.7115
24.275 1.7619
24.3 1.8097
24.325 1.853
24.35 1.8917
24.375 1.9255
24.4 1.9527
24.425 1.9731
24.45 1.9867
24.475 1.9928
24.5 1.9921
24.525 1.9845
24.55 1.9693
24.575 1.9491
24.6 1.924
24.625 1.8944
24.65 1.8622
24.675 1.8263
24.7 1.7875
24.725 1.7462
24.75 1.7013
24.775 1.6542
24.8 1.6029
24.825 1.5476
24.85 1.4879
24.875 1.4234
24.9 1.3546
24.925 1.2857
24.95 1.2166
24.975 1.1439
25 1.0664
25.025 0.9883
25.05 0.9142
25.075 0.8475
25.1 0.7934
25.125 0.7557
25.15 0.7298
25.175 0.716
25.2 0.7115
25.225 0.715
25.25 0.7269
25.275 0.7464
25.3 0.7719
25.325 0.8035
25.35 0.8395
25.375 0.8761
25.4 0.9086
25.425 0.9347
25.45 0.9527
25.475 0.9631
25.5 0.9654
25.525 0.9586
25.55 0.9429
25.575 0.9211
25.6 0.8947
25.625 0.8631
25.65 0.8297
25.675 0.798
25.7 0.7782
25.725 0.7889
25.75 0.8343
25.775 0.8956
25.8 0.9607
25.825 1.0266
25.85 1.0933
25.875 1.1569
25.9 1.2111
25.925 1.2583
25.95 1.2984
25.975 1.3302
26 1.3542
26.025 1.3757
26.05 1.3955
26.075 1.4146
26.1 1.432
26.125 1.4478
26.15 1.4586
26.175 1.4687
26.2 1.4782
26.225 1.4846
26.25 1.4859
26.275 1.4878
26.3 1.4955
26.325 1.5095
26.35 1.5244
26.375 1.5351
26.4 1.5365
26.425 1.5293
26.45 1.5141
26.475 1.4935
26.5 1.4666
26.525 1.4343
26.55 1.3981
26.575 1.3622
26.6 1.3306
26.625 1.301
26.65 1.2718
26.675 1.2424
26.7 1.2106
26.725 1.1778
26.75 1.1475
26.775 1.1248
26.8 1.1084
26.825 1.0919
26.85 1.0771
26.875 1.0658
26.9 1.0627
26.925 1.0684
26.95 1.08
26.975 1.0919
27 1.0997
27.025 1.1015
27.05 1.0966
27.075 1.0886
27.1 1.0828
27.125 1.0837
27.15 1.0938
27.175 1.1101
27.2 1.1307
27.225 1.1527
27.25 1.1719
27.275 1.187
27.3 1.1986
27.325 1.2087
27.35 1.2167
27.375 1.2196
27.4 1.2186
27.425 1.2149
27.45 1.2087
27.475 1.2001
27.5 1.1889
27.525 1.1742
27.55 1.1563
27.575 1.1374
27.6 1.1163
27.625 1.0941
27.65 1.0738
27.675 1.0539
27.7 1.0306
27.725 1.0099
27.75 1.0048
27.775 1.0224
27.8 1.0573
27.825 1.095
27.85 1.1291
27.875 1.1622
27.9 1.1948
27.925 1.224
27.95 1.2488
27.975 1.2646
28 1.2697
28.025 1.2645
28.05 1.2488
28.075 1.2223
28.1 1.1852
28.125 1.1387
28.15 1.0815
28.175 1.0193
28.2 0.9683
28.225 0.9291
28.25 0.8923
28.275 0.8612
28.3 0.8348
28.325 0.8099
28.35 0.7883
28.375 0.7713
28.4 0.7584
28.425 0.7488
28.45 0.7393
28.475 0.7318
28.5 0.7279
28.525 0.7308
28.55 0.7405
28.575 0.7505
28.6 0.7615
28.625 0.7785
28.65 0.8012
28.675 0.8292
28.7 0.8647
28.725 0.9074
28.75 0.9526
28.775 0.9972
28.8 1.0449
28.825 1.0985
28.85 1.1568
28.875 1.2167
28.9 1.2763
28.925 1.3377
28.95 1.3986
28.975 1.455
29 1.5043
29.025 1.5458
29.05 1.58
29.075 1.6101
29.1 1.6359
29.125 1.6566
29.15 1.6731
29.175 1.6852
29.2 1.6921
29.225 1.6927
29.25 1.6886
29.275 1.6799
29.3 1.665
29.325 1.6423
29.35 1.6112
29.375 1.5747
29.4 1.5367
29.425 1.5009
29.45 1.4712
29.475 1.4489
29.5 1.4297
29.525 1.4142
29.55 1.4015
29.575 1.394
29.6 1.3892
29.625 1.3844
29.65 1.3744
29.675 1.3594
29.7 1.3444
29.725 1.3372
29.75 1.3444
29.775 1.3623
29.8 1.3843
29.825 1.4023
29.85 1.4167
29.875 1.425
29.9 1.425
29.925 1.4172
29.95 1.4034
29.975 1.3831
30 1.3533
30.025 1.3148
30.05 1.273
30.075 1.2383
30.1 1.2191
30.125 1.2167
30.15 1.2241
30.175 1.2378
30.2 1.2542
30.225 1.2669
30.25 1.2794
30.275 1.2962
30.3 1.3252
30.325 1.3681
30.35 1.4152
30.375 1.4588
30.4 1.4968
30.425 1.5307
30.45 1.5582
30.475 1.5827
30.5 1.6066
30.525 1.6289
30.55 1.6533
30.575 1.679
30.6 1.7067
30.625 1.7395
30.65 1.7805
30.675 1.8244
30.7 1.8673
30.725 1.9048
30.75 1.9389
30.775 1.9726
30.8 2.0076
30.825 2.0383
30.85 2.0611
30.875 2.0754
30.9 2.0823
30.925 2.083
30.95 2.0781
30.975 2.0696
31 2.0597
31.025 2.0477
31.05 2.0373
31.075 2.0289
31.1 2.0235
31.125 2.0227
31.15 2.0273
31.175 2.033
31.2 2.036
31.225 2.0374
31.25 2.0378
31.275 2.0356
31.3 2.0298
31.325 2.0193
31.35 2.0018
31.375 1.9774
31.4 1.9475
31.425 1.911
31.45 1.8688
31.475 1.8233
31.5 1.7761
31.525 1.7253
31.55 1.669
31.575 1.6059
31.6 1.5374
31.625 1.4609
31.65 1.3753
31.675 1.2808
31.7 1.1782
31.725 1.072
31.75 0.966
31.775 0.8602
31.8 0.7575
31.825 0.6639
31.85 0.5829
31.875 0.5191
31.9 0.4711
31.925 0.4392
31.95 0.421
31.975 0.4176
32 0.4185
32.025 0.4142
32.05 0.4037
32.075 0.3859
32.1 0.3632
32.125 0.3338
32.15 0.3006
32.175 0.2618
32.2 0.2207
32.225 0.183
32.25 0.1522
32.275 0.1291
32.3 0.107
32.325 0.0902
32.35 0.0932
32.375 0.1132
32.4 0.1343
32.425 0.1494
32.45 0.1562
32.475 0.1535
32.5 0.1442
32.525 0.1296
32.55 0.107
32.575 0.0768
32.6 0.0423
32.625 0.0057
32.65 -0.031
32.675 -0.0662
32.7 -0.0931
32.725 -0.1072
32.75 -0.1168
32.775 -0.1263
32.8 -0.1385
32.825 -0.1589
32.85 -0.1889
32.875 -0.2242
32.9 -0.2632
32.925 -0.3065
32.95 -0.3491
32.975 -0.3895
33 -0.4301
33.025 -0.4715
33.05 -0.5108
33.075 -0.5494
33.1 -0.5873
33.125 -0.6194
33.15 -0.6421
33.175 -0.6467
33.2 -0.6289
33.225 -0.5979
33.25 -0.5651
33.275 -0.5366
33.3 -0.5136
33.325 -0.494
33.35 -0.4761
33.375 -0.4604
33.4 -0.447
33.425 -0.4328
33.45 -0.4212
33.475 -0.41
33.5 -0.3946
33.525 -0.369
33.55 -0.323
33.575 -0.257
33.6 -0.1802
33.625 -0.0966
33.65 -0.0115
33.675 0.0699
33.7 0.1479
33.725 0.2216
33.75 0.2912
33.775 0.3543
33.8 0.4084
33.825 0.4548
33.85 0.497
33.875 0.5343
33.9 0.5637
33.925 0.5891
33.95 0.6185
33.975 0.654
34 0.6875
34.025 0.7149
34.05 0.736
34.075 0.7493
34.1 0.7532
34.125 0.7474
34.15 0.7312
34.175 0.7024
34.2 0.6602
34.225 0.6063
34.25 0.5456
34.275 0.4859
34.3 0.4343
34.325 0.3925
34.35 0.3551
34.375 0.3169
34.4 0.2727
34.425 0.2209
34.45 0.1584
34.475 0.0875
34.5 0.0095
34.525 -0.0716
34.55 -0.1504
34.575 -0.2216
34.6 -0.2844
34.625 -0.3412
34.65 -0.3818
34.675 -0.3865
34.7 -0.3442
34.725 -0.2744
34.75 -0.1989
34.775 -0.1244
34.8 -0.0536
34.825 0.0141
34.85 0.0764
34.875 0.131
34.9 0.1787
34.925 0.2225
34.95 0.2663
34.975 0.3085
35 0.3449
35.025 0.3722
35.05 0.3902
35.075 0.3998
35.1 0.4016
35.125 0.396
35.15 0.384
35.175 0.3673
35.2 0.3484
35.225 0.327
35.25 0.2973
35.275 0.2602
35.3 0.2182
35.325 0.1739
35.35 0.1324
35.375 0.0986
35.4 0.0735
35.425 0.0565
35.45 0.0387
35.475 0.0159
35.5 -0.0123
35.525 -0.0484
35.55 -0.0897
35.575 -0.1365
35.6 -0.1901
35.625 -0.2491
35.65 -0.3099
35.675 -0.3687
35.7 -0.4195
35.725 -0.465
35.75 -0.5072
35.775 -0.5523
35.8 -0.6043
35.825 -0.665
35.85 -0.7271
35.875 -0.7745
35.9 -0.8006
35.925 -0.7957
35.95 -0.7649
35.975 -0.7251
36 -0.6843
36.025 -0.6456
36.05 -0.6089
36.075 -0.5746
36.1 -0.5446
36.125 -0.5127
36.15 -0.4776
36.175 -0.4453
36.2 -0.4166
36.225 -0.396
36.25 -0.379
36.275 -0.3658
36.3 -0.3606
36.325 -0.3649
36.35 -0.3738
36.375 -0.3821
36.4 -0.3928
36.425 -0.4112
36.45 -0.4407
36.475 -0.475
36.5 -0.504
36.525 -0.523
36.55 -0.5332
36.575 -0.5337
36.6 -0.5274
36.625 -0.5165
36.65 -0.4986
36.675 -0.466
36.7 -0.422
36.725 -0.3788
36.75 -0.3473
36.775 -0.3354
36.8 -0.3449
36.825 -0.3694
36.85 -0.4072
36.875 -0.4554
36.9 -0.5095
36.925 -0.5668
36.95 -0.6225
36.975 -0.6712
37 -0.7032
37.025 -0.7162
37.05 -0.7115
37.075 -0.6979
37.1 -0.6865
37.125 -0.6791
37.15 -0.6737
37.175 -0.6689
37.2 -0.6643
37.225 -0.6575
37.25 -0.6455
37.275 -0.628
37.3 -0.6088
37.325 -0.5893
37.35 -0.5699
37.375 -0.5497
37.4 -0.5297
37.425 -0.5127
37.45 -0.501
37.475 -0.4974
37.5 -0.4994
37.525 -0.5081
37.55 -0.5192
37.575 -0.5236
37.6 -0.5179
37.625 -0.502
37.65 -0.4756
37.675 -0.441
37.7 -0.4004
37.725 -0.3631
37.75 -0.3328
37.775 -0.3077
37.8 -0.2895
37.825 -0.2815
37.85 -0.2855
37.875 -0.3017
37.9 -0.3296
37.925 -0.3741
37.95 -0.4271
37.975 -0.4857
38 -0.5461
38.025 -0.6036
38.05 -0.6546
38.075 -0.6965
38.1 -0.7284
38.125 -0.7538
38.15 -0.7778
38.175 -0.7932
38.2 -0.7937
38.225 -0.7798
38.25 -0.7619
38.275 -0.7475
38.3 -0.7462
38.325 -0.7569
38.35 -0.773
38.375 -0.7941
38.4 -0.8214
38.425 -0.8551
38.45 -0.8843
38.475 -0.9082
38.5 -0.9313
38.525 -0.9558
38.55 -0.9832
38.575 -1.0115
38.6 -1.0396
38.625 -1.0721
38.65 -1.1123
38.675 -1.1573
38.7 -1.2062
38.725 -1.2589
38.75 -1.3136
38.775 -1.3655
38.8 -1.4131
38.825 -1.4571
38.85 -1.5012
38.875 -1.5456
38.9 -1.5875
38.925 -1.6231
38.95 -1.6502
38.975 -1.6663
39 -1.6807
39.025 -1.6928
39.05 -1.6953
39.075 -1.6902
39.1 -1.6826
39.125 -1.676
39.15 -1.6722
39.175 -1.6728
39.2 -1.681
39.225 -1.6944
39.25 -1.7098
39.275 -1.7194
39.3 -1.7135
39.325 -1.6937
39.35 -1.6681
39.375 -1.648
39.4 -1.6334
39.425 -1.6172
39.45 -1.5986
39.475 -1.5804
39.5 -1.5627
39.525 -1.5448
39.55 -1.5228
39.575 -1.4969
39.6 -1.4664
39.625 -1.4293
39.65 -1.3854
39.675 -1.3371
39.7 -1.2868
39.725 -1.2361
39.75 -1.19
39.775 -1.1514
39.8 -1.1189
39.825 -1.0907
39.85 -1.0702
39.875 -1.0561
39.9 -1.0481
39.925 -1.0464
39.95 -1.0496
39.975 -1.0542
40 -1.058
40.025 -1.0616
40.05 -1.0646
40.075 -1.0664
40.1 -1.0625
40.125 -1.0464
40.15 -1.0156
40.175 -0.9774
40.2 -0.9378
40.225 -0.9032
40.25 -0.875
40.275 -0.8528
40.3 -0.837
40.325 -0.8268
40.35 -0.8193
40.375 -0.8215
40.4 -0.8348
40.425 -0.856
40.45 -0.8848
40.475 -0.9212
40.5 -0.9662
40.525 -1.0171
40.55 -1.0706
40.575 -1.1204
40.6 -1.1648
40.625 -1.2017
40.65 -1.2208
40.675 -1.2197
40.7 -1.2059
40.725 -1.1884
40.75 -1.1722
40.775 -1.1584
40.8 -1.1485
40.825 -1.1428
40.85 -1.1416
40.875 -1.1448
40.9 -1.1541
40.925 -1.1712
40.95 -1.1974
40.975 -1.2349
41 -1.2847
41.025 -1.3451
41.05 -1.4109
41.075 -1.478
41.1 -1.5424
41.125 -1.5995
41.15 -1.6501
41.175 -1.6924
41.2 -1.7178
41.225 -1.7284
41.25 -1.729
41.275 -1.7251
41.3 -1.7192
41.325 -1.7121
41.35 -1.6999
41.375 -1.6826
41.4 -1.6616
41.425 -1.6384
41.45 -1.6167
41.475 -1.5939
41.5 -1.5696
41.525 -1.5461
41.55 -1.5235
41.575 -1.5053
41.6 -1.4935
41.625 -1.4899
41.65 -1.494
41.675 -1.5058
41.7 -1.5215
41.725 -1.5382
41.75 -1.5543
41.775 -1.5694
41.8 -1.5782
41.825 -1.5768
41.85 -1.5645
41.875 -1.545
41.9 -1.5198
41.925 -1.4836
41.95 -1.4416
41.975 -1.3975
42 -1.3539
42.025 -1.3109
42.05 -1.2677
42.075 -1.2262
42.1 -1.1878
42.125 -1.1488
42.15 -1.1057
42.175 -1.0594
42.2 -1.0153
42.225 -0.9791
42.25 -0.9563
42.275 -0.944
42.3 -0.9366
42.325 -0.9286
42.35 -0.9126
42.375 -0.8854
42.4 -0.8554
42.425 -0.8305
42.45 -0.8127
42.475 -0.7989
42.5 -0.7781
42.525 -0.742
42.55 -0.6947
42.575 -0.6391
42.6 -0.5782
42.625 -0.5128
42.65 -0.4435
42.675 -0.3706
42.7 -0.2965
42.725 -0.2241
42.75 -0.1569
42.775 -0.0991
42.8 -0.0473
42.825 -0.002
42.85 0.0325
42.875 0.057
42.9 0.0722
42.925 0.0763
42.95 0.0683
42.975 0.0515
43 0.0261
43.025 -0.0042
43.05 -0.0372
43.075 -0.0684
43.1 -0.0963
43.125 -0.1169
43.15 -0.1299
43.175 -0.1368
43.2 -0.142
43.225 -0.1443
43.25 -0.1448
43.275 -0.142
43.3 -0.1374
43.325 -0.1341
43.35 -0.1346
43.375 -0.1404
43.4 -0.1519
43.425 -0.1694
43.45 -0.1903
43.475 -0.2126
43.5 -0.2389
43.525 -0.2649
43.55 -0.2893
43.575 -0.3102
43.6 -0.3323
43.625 -0.3585
43.65 -0.3909
43.675 -0.4331
43.7 -0.4894
43.725 -0.5588
43.75 -0.6377
43.775 -0.7239
43.8 -0.8107
43.825 -0.889
43.85 -0.9476
43.875 -0.9824
43.9 -1.0054
43.925 -1.0223
43.95 -1.0348
43.975 -1.0441
44 -1.052
44.025 -1.0545
44.05 -1.0503
44.075 -1.0468
44.1 -1.0489
44.125 -1.0501
44.15 -1.0495
44.175 -1.0446
44.2 -1.0355
44.225 -1.0222
44.25 -1.0011
44.275 -0.9807
44.3 -0.9663
44.325 -0.956
44.35 -0.9493
44.375 -0.9467
44.4 -0.9483
44.425 -0.951
44.45 -0.9532
44.475 -0.958
44.5 -0.9674
44.525 -0.9801
44.55 -0.991
44.575 -1.0015
44.6 -1.0124
44.625 -1.0218
44.65 -1.0286
44.675 -1.0336
44.7 -1.04
44.725 -1.0451
44.75 -1.0459
44.775 -1.0506
44.8 -1.0635
44.825 -1.0809
44.85 -1.0984
44.875 -1.109
44.9 -1.1048
44.925 -1.0955
44.95 -1.0859
44.975 -1.0745
45 -1.0608
45.025 -1.0485
45.05 -1.0374
45.075 -1.0291
45.1 -1.0228
45.125 -1.0237
45.15 -1.037
45.175 -1.0629
45.2 -1.0964
45.225 -1.1339
45.25 -1.1688
45.275 -1.1922
45.3 -1.2036
45.325 -1.2048
45.35 -1.2019
45.375 -1.1931
45.4 -1.1807
45.425 -1.1669
45.45 -1.152
45.475 -1.1388
45.5 -1.1307
45.525 -1.1298
45.55 -1.1368
45.575 -1.1514
45.6 -1.1755
45.625 -1.2006
45.65 -1.2131
45.675 -1.2103
45.7 -1.1974
45.725 -1.1817
45.75 -1.1655
45.775 -1.1444
45.8 -1.1137
45.825 -1.0679
45.85 -1.0092
45.875 -0.9394
45.9 -0.8686
45.925 -0.8048
45.95 -0.749
45.975 -0.6985
46 -0.6559
46.025 -0.6239
46.05 -0.5992
46.075 -0.5767
46.1 -0.5582
46.125 -0.5478
46.15 -0.5406
46.175 -0.5329
46.2 -0.5206
46.225 -0.496
46.25 -0.46
46.275 -0.4179
46.3 -0.3706
46.325 -0.3174
46.35 -0.2622
46.375 -0.2086
46.4 -0.1607
46.425 -0.1186
46.45 -0.0833
46.475 -0.0547
46.5 -0.032
46.525 -0.0122
46.55 0.0077
46.575 0.026
46.6 0.0403
46.625 0.0508
46.65 0.06
46.675 0.0695
46.7 0.0795
46.725 0.0926
46.75 0.1107
46.775 0.1357
46.8 0.1671
46.825 0.2046
46.85 0.2517
46.875 0.3094
46.9 0.3724
46.925 0.4364
46.95 0.4936
46.975 0.5423
47 0.5851
47.025 0.6282
47.05 0.6736
47.075 0.7166
47.1 0.7551
47.125 0.7902
47.15 0.8239
47.175 0.8556
47.2 0.8855
47.225 0.9127
47.25 0.939
47.275 0.9634
47.3 0.9827
47.325 0.9956
47.35 1.003
47.375 1.0069
47.4 1.0115
47.425 1.0236
47.45 1.048
47.475 1.0854
47.5 1.128
47.525 1.1702
47.55 1.2115
47.575 1.2494
47.6 1.282
47.625 1.3066
47.65 1.3221
47.675 1.33
47.7 1.3315
47.725 1.3274
47.75 1.3185
47.775 1.304
47.8 1.2838
47.825 1.2584
47.85 1.2279
47.875 1.1912
47.9 1.1504
47.925 1.1112
47.95 1.0762
47.975 1.0441
48 1.0088
48.025 0.9664
48.05 0.9168
48.075 0.8609
48.1 0.7985
48.125 0.7322
48.15 0.6633
48.175 0.5935
48.2 0.5243
48.225 0.4547
48.25 0.3839
48.275 0.3125
48.3 0.2424
48.325 0.1814
48.35 0.1359
48.375 0.1005
48.4 0.0679
48.425 0.0351
48.45 0.0053
48.475 -0.0176
48.5 -0.0305
48.525 -0.0384
48.55 -0.0476
48.575 -0.0618
48.6 -0.0819
48.625 -0.108
48.65 -0.1336
48.675 -0.153
48.7 -0.1678
48.725 -0.1791
48.75 -0.1903
48.775 -0.193
48.8 -0.183
48.825 -0.1626
48.85 -0.1343
48.875 -0.0931
48.9 -0.0381
48.925 0.0249
48.95 0.0871
48.975 0.1471
49 0.2047
49.025 0.262
49.05 0.319
49.075 0.3706
49.1 0.4134
49.125 0.4477
49.15 0.4728
49.175 0.4872
49.2 0.4903
49.225 0.4823
49.25 0.4639
49.275 0.439
49.3 0.4117
49.325 0.3847
49.35 0.3588
49.375 0.3308
49.4 0.2994
49.425 0.2657
49.45 0.2313
49.475 0.1938
49.5 0.1491
49.525 0.0947
49.55 0.0319
49.575 -0.039
49.6 -0.12
49.625 -0.2093
49.65 -0.3065
49.675 -0.4131
49.7 -0.5258
49.725 -0.635
49.75 -0.733
49.775 -0.8187
49.8 -0.8924
49.825 -0.9545
49.85 -1.0028
49.875 -1.0407
49.9 -1.0702
49.925 -1.0958
49.95 -1.1171
49.975 -1.1328
50 -1.1423
50.025 -1.1479
50.05 -1.1511
50.075 -1.1556
50.1 -1.1645
50.125 -1.1784
50.15 -1.1939
50.175 -1.2151
50.2 -1.2453
50.225 -1.2825
50.25 -1.3212
50.275 -1.3605
50.3 -1.4016
50.325 -1.4443
50.35 -1.4927
50.375 -1.5451
50.4 -1.5947
50.425 -1.6425
50.45 -1.6866
50.475 -1.7301
50.5 -1.7712
50.525 -1.8103
50.55 -1.8411
50.575 -1.8631
50.6 -1.8812
50.625 -1.9012
50.65 -1.9231
50.675 -1.9436
50.7 -1.9673
50.725 -1.9944
50.75 -2.0229
50.775 -2.0543
50.8 -2.0881
50.825 -2.1186
50.85 -2.137
50.875 -2.1366
50.9 -2.1219
50.925 -2.0961
50.95 -2.064
50.975 -2.0311
51 -2.0017
51.025 -1.9775
51.05 -1.96
51.075 -1.9468
51.1 -1.9377
51.125 -1.9356
51.15 -1.9304
51.175 -1.9151
51.2 -1.8942
51.225 -1.8745
51.25 -1.8591
51.275 -1.8431
51.3 -1.8251
51.325 -1.8028
51.35 -1.7785
51.375 -1.7611
51.4 -1.7531
51.425 -1.7528
51.45 -1.7559
51.475 -1.7576
51.5 -1.7588
51.525 -1.762
51.55 -1.7723
51.575 -1.788
51.6 -1.8046
51.625 -1.8027
51.65 -1.769
51.675 -1.7192
51.7 -1.6634
51.725 -1.6036
51.75 -1.5432
51.775 -1.4853
51.8 -1.4269
51.825 -1.3653
51.85 -1.3079
51.875 -1.257
51.9 -1.2133
51.925 -1.1837
51.95 -1.1634
51.975 -1.1465
52 -1.1286
52.025 -1.1134
52.05 -1.1058
52.075 -1.1016
52.1 -1.1023
52.125 -1.113
52.15 -1.1399
52.175 -1.1778
52.2 -1.2179
52.225 -1.2568
52.25 -1.2922
52.275 -1.3245
52.3 -1.3593
52.325 -1.392
52.35 -1.421
52.375 -1.4495
52.4 -1.4766
52.425 -1.5058
52.45 -1.5389
52.475 -1.5789
52.5 -1.6262
52.525 -1.6777
52.55 -1.7296
52.575 -1.7814
52.6 -1.8295
52.625 -1.8691
52.65 -1.8972
52.675 -1.9122
52.7 -1.9179
52.725 -1.9176
52.75 -1.9182
52.775 -1.927
52.8 -1.9483
52.825 -1.9791
52.85 -2.0118
52.875 -2.0422
52.9 -2.0654
52.925 -2.0705
52.95 -2.047
52.975 -1.9986
53 -1.9373
53.025 -1.8674
53.05 -1.797
53.075 -1.7236
53.1 -1.6468
53.125 -1.5732
53.15 -1.5145
53.175 -1.478
53.2 -1.4581
53.225 -1.4502
53.25 -1.4436
53.275 -1.4223
53.3 -1.3758
53.325 -1.315
53.35 -1.2475
53.375 -1.1756
53.4 -1.0944
53.425 -1.0017
53.45 -0.9065
53.475 -0.813
53.5 -0.7238
53.525 -0.6372
53.55 -0.5571
53.575 -0.4846
53.6 -0.4181
53.625 -0.3541
53.65 -0.2946
53.675 -0.2423
53.7 -0.1972
53.725 -0.1591
53.75 -0.1296
53.775 -0.1091
53.8 -0.0974
53.825 -0.0912
53.85 -0.0838
53.875 -0.0692
53.9 -0.0467
53.925 -0.0186
53.95 0.0148
53.975 0.0547
54 0.104
54.025 0.1624
54.05 0.2229
54.075 0.2831
54.1 0.34
54.125 0.3914
54.15 0.4341
54.175 0.4677
54.2 0.4903
54.225 0.5026
54.25 0.5072
54.275 0.5073
54.3 0.5023
54.325 0.4911
54.35 0.4737
54.375 0.449
54.4 0.4182
54.425 0.3843
54.45 0.3491
54.475 0.3111
54.5 0.2696
54.525 0.2247
54.55 0.1771
54.575 0.1258
54.6 0.0678
54.625 0.0032
54.65 -0.0612
54.675 -0.1245
54.7 -0.1876
54.725 -0.2506
54.75 -0.3121
54.775 -0.371
54.8 -0.4247
54.825 -0.4765
54.85 -0.5273
54.875 -0.5753
54.9 -0.6155
54.925 -0.6464
54.95 -0.6673
54.975 -0.6823
55 -0.6974
55.025 -0.7167
55.05 -0.7448
55.075 -0.7842
55.1 -0.8358
55.125 -0.8997
55.15 -0.9741
55.175 -1.053
55.2 -1.1228
55.225 -1.1756
55.25 -1.2222
55.275 -1.2711
55.3 -1.3176
55.325 -1.3531
55.35 -1.3791
55.375 -1.4008
55.4 -1.4137
55.425 -1.4206
55.45 -1.427
55.475 -1.4331
55.5 -1.4345
55.525 -1.4268
55.55 -1.4086
55.575 -1.3774
55.6 -1.3248
55.625 -1.2554
55.65 -1.1788
55.675 -1.1062
55.7 -1.0397
55.725 -0.9736
55.75 -0.9032
55.775 -0.8318
55.8 -0.7633
55.825 -0.6993
55.85 -0.6378
55.875 -0.5767
55.9 -0.515
55.925 -0.4539
55.95 -0.3989
55.975 -0.3541
56 -0.3225
56.025 -0.3047
56.05 -0.2996
56.075 -0.3034
56.1 -0.3138
56.125 -0.325
56.15 -0.337
56.175 -0.3487
56.2 -0.3606
56.225 -0.372
56.25 -0.3847
56.275 -0.4011
56.3 -0.4186
56.325 -0.4319
56.35 -0.4402
56.375 -0.4482
56.4 -0.4561
56.425 -0.4518
56.45 -0.4402
56.475 -0.422
56.5 -0.3996
56.525 -0.3782
56.55 -0.3494
56.575 -0.3207
56.6 -0.2935
56.625 -0.2691
56.65 -0.2438
56.675 -0.2043
56.7 -0.1455
56.725 -0.0802
56.75 -0.0154
56.775 0.0457
56.8 0.1019
56.825 0.1528
56.85 0.2015
56.875 0.252
56.9 0.3057
56.925 0.3611
56.95 0.42
56.975 0.4841
57 0.5484
57.025 0.6087
57.05 0.6647
57.075 0.7169
57.1 0.7654
57.125 0.8106
57.15 0.8533
57.175 0.8915
57.2 0.9248
57.225 0.954
57.25 0.9812
57.275 1.0103
57.3 1.0447
57.325 1.0849
57.35 1.13
57.375 1.1748
57.4 1.2148
57.425 1.2488
57.45 1.2792
57.475 1.3091
57.5 1.3384
57.525 1.3667
57.55 1.3921
57.575 1.4139
57.6 1.431
57.625 1.4433
57.65 1.451
57.675 1.4563
57.7 1.4602
57.725 1.4604
57.75 1.4573
57.775 1.4505
57.8 1.4425
57.825 1.4358
57.85 1.4325
57.875 1.4319
57.9 1.4301
57.925 1.426
57.95 1.4181
57.975 1.4076
58 1.3998
58.025 1.3999
58.05 1.4075
58.075 1.4206
58.1 1.436
58.125 1.4492
58.15 1.4564
58.175 1.4548
58.2 1.4474
58.225 1.4368
58.25 1.4311
58.275 1.4332
58.3 1.4403
58.325 1.452
58.35 1.4676
58.375 1.4862
58.4 1.5065
58.425 1.5244
58.45 1.5392
58.475 1.5522
58.5 1.565
58.525 1.5817
58.55 1.6026
58.575 1.6241
58.6 1.6507
58.625 1.6859
58.65 1.7221
58.675 1.7537
58.7 1.7806
58.725 1.8042
58.75 1.824
58.775 1.8393
58.8 1.8495
58.825 1.8561
58.85 1.8593
58.875 1.8575
58.9 1.8511
58.925 1.8419
58.95 1.8331
58.975 1.8297
59 1.8361
59.025 1.8535
59.05 1.8752
59.075 1.8958
59.1 1.9132
59.125 1.9262
59.15 1.9338
59.175 1.936
59.2 1.934
59.225 1.9293
59.25 1.9226
59.275 1.9131
59.3 1.8999
59.325 1.8801
59.35 1.8504
59.375 1.81
59.4 1.7636
59.425 1.7196
59.45 1.685
59.475 1.6558
59.5 1.6259
59.525 1.595
59.55 1.5635
59.575 1.531
59.6 1.4957
59.625 1.4557
59.65 1.4095
59.675 1.3563
59.7 1.299
59.725 1.2357
59.75 1.1692
59.775 1.104
59.8 1.0423
59.825 0.9863
59.85 0.9347
59.875 0.8831
59.9 0.8276
59.925 0.7663
59.95 0.6994
59.975 0.6297
60 0.5628
60.025 0.5045
60.05 0.4617
60.075 0.437
60.1 0.4321
60.125 0.4441
60.15 0.4628
60.175 0.4827
60.2 0.503
60.225 0.5246
60.25 0.5428
60.275 0.5516
60.3 0.5518
60.325 0.5466
60.35 0.5434
60.375 0.5485
60.4 0.5565
60.425 0.5616
60.45 0.565
60.475 0.5653
60.5 0.5646
60.525 0.5642
60.55 0.5621
60.575 0.5567
60.6 0.5481
60.625 0.533
60.65 0.5134
60.675 0.4911
60.7 0.4669
60.725 0.4448
60.75 0.4278
60.775 0.4319
60.8 0.4636
60.825 0.5187
60.85 0.5984
60.875 0.6942
60.9 0.7913
60.925 0.8853
60.95 0.9745
60.975 1.0555
61 1.1277
61.025 1.1906
61.05 1.2454
61.075 1.2926
61.1 1.3324
61.125 1.3673
61.15 1.3989
61.175 1.4289
61.2 1.459
61.225 1.4872
61.25 1.512
61.275 1.5339
61.3 1.5536
61.325 1.5712
61.35 1.584
61.375 1.5923
61.4 1.5961
61.425 1.5959
61.45 1.5935
61.475 1.5914
61.5 1.5908
61.525 1.5911
61.55 1.594
61.575 1.6011
61.6 1.6136
61.625 1.632
61.65 1.6533
61.675 1.6754
61.7 1.6958
61.725 1.7149
61.75 1.7336
61.775 1.7509
61.8 1.767
61.825 1.7792
61.85 1.7869
61.875 1.7898
61.9 1.7893
61.925 1.7864
61.95 1.7791
61.975 1.7682
62 1.7549
62.025 1.7467
62.05 1.7463
62.075 1.7498
62.1 1.7552
62.125 1.7562
62.15 1.7492
62.175 1.7337
62.2 1.71
62.225 1.6792
62.25 1.6412
62.275 1.5937
62.3 1.5405
62.325 1.4904
62.35 1.454
62.375 1.427
62.4 1.3982
62.425 1.3647
62.45 1.3276
62.475 1.2867
62.5 1.2412
62.525 1.1871
62.55 1.1243
62.575 1.0529
62.6 0.9758
62.625 0.901
62.65 0.8399
62.675 0.7871
62.7 0.7359
62.725 0.6883
62.75 0.6504
62.775 0.6391
62.8 0.6569
62.825 0.6959
62.85 0.7435
62.875 0.7934
62.9 0.8431
62.925 0.891
62.95 0.9395
62.975 0.9876
63 1.0361
63.025 1.0809
63.05 1.124
63.075 1.1707
63.1 1.2191
63.125 1.2671
63.15 1.3114
63.175 1.3522
63.2 1.3907
63.225 1.4251
63.25 1.452
63.275 1.472
63.3 1.4857
63.325 1.4914
63.35 1.4919
63.375 1.4889
63.4 1.4839
63.425 1.4779
63.45 1.4704
63.475 1.4627
63.5 1.4516
63.525 1.4401
63.55 1.4292
63.575 1.4169
63.6 1.4032
63.625 1.3854
63.65 1.3652
63.675 1.3426
63.7 1.3155
63.725 1.2826
63.75 1.246
63.775 1.2115
63.8 1.1843
63.825 1.1676
63.85 1.1625
63.875 1.1637
63.9 1.1707
63.925 1.1897
63.95 1.2203
63.975 1.2567
64 1.2935
64.025 1.3263
64.05 1.3555
64.075 1.3838
64.1 1.4157
64.125 1.4529
64.15 1.4873
64.175 1.5152
64.2 1.5389
64.225 1.5593
64.25 1.5748
64.275 1.5852
64.3 1.5918
64.325 1.5941
64.35 1.592
64.375 1.5895
64.4 1.5895
64.425 1.5925
64.45 1.5945
64.475 1.5922
64.5 1.583
64.525 1.5703
64.55 1.5591
64.575 1.5556
64.6 1.561
64.625 1.5754
64.65 1.5999
64.675 1.6325
64.7 1.6737
64.725 1.7201
64.75 1.7651
64.775 1.8073
64.8 1.8497
64.825 1.8923
64.85 1.9295
64.875 1.9606
64.9 1.9862
64.925 2.0049
64.95 2.0136
64.975 2.0119
65 2.0024
65.025 1.9895
65.05 1.977
65.075 1.9632
65.1 1.9489
65.125 1.9275
65.15 1.8981
65.175 1.8692
65.2 1.8482
65.225 1.8379
65.25 1.8455
65.275 1.8692
65.3 1.8987
65.325 1.9311
65.35 1.9638
65.375 1.9993
65.4 2.0399
65.425 2.0742
65.45 2.098
65.475 2.1137
65.5 2.1254
65.525 2.1305
65.55 2.1291
65.575 2.1221
65.6 2.1089
65.625 2.0892
65.65 2.0671
65.675 2.0502
65.7 2.0389
65.725 2.0352
65.75 2.0313
65.775 2.0243
65.8 2.0144
65.825 2.004
65.85 1.9948
65.875 1.9881
65.9 1.9834
65.925 1.9801
65.95 1.9731
65.975 1.9597
66 1.9404
66.025 1.9198
66.05 1.9076
66.075 1.9098
66.1 1.9146
66.125 1.9147
66.15 1.9101
66.175 1.9011
66.2 1.8866
66.225 1.865
66.25 1.8377
66.275 1.805
66.3 1.7649
66.325 1.7183
66.35 1.6673
66.375 1.6125
66.4 1.555
66.425 1.4942
66.45 1.4306
66.475 1.3639
66.5 1.2958
66.525 1.2267
66.55 1.154
66.575 1.0744
66.6 0.986
66.625 0.89
66.65 0.7853
66.675 0.6748
66.7 0.561
66.725 0.4522
66.75 0.3541
66.775 0.2706
66.8 0.2063
66.825 0.1606
66.85 0.1347
66.875 0.1253
66.9 0.1242
66.925 0.1318
66.95 0.1443
66.975 0.1598
67 0.1824
67.025 0.2132
67.05 0.2518
67.075 0.2935
67.1 0.3356
67.125 0.3532
67.15 0.3564
67.175 0.3686
67.2 0.3962
67.225 0.4417
67.25 0.5004
67.275 0.5691
67.3 0.6466
67.325 0.7323
67.35 0.8239
67.375 0.9126
67.4 0.9874
67.425 1.0416
67.45 1.0887
67.475 1.1441
67.5 1.2068
67.525 1.2719
67.55 1.3387
67.575 1.407
67.6 1.4695
67.625 1.5226
67.65 1.5666
67.675 1.6012
67.7 1.6263
67.725 1.6421
67.75 1.6493
67.775 1.6489
67.8 1.6436
67.825 1.6376
67.85 1.6328
67.875 1.6284
67.9 1.6211
67.925 1.6123
67.95 1.602
67.975 1.5917
68 1.5812
68.025 1.5713
68.05 1.5621
68.075 1.5496
68.1 1.5337
68.125 1.5134
68.15 1.4894
68.175 1.4633
68.2 1.4401
68.225 1.4272
68.25 1.427
68.275 1.4389
68.3 1.4606
68.325 1.4839
68.35 1.5063
68.375 1.5274
68.4 1.55
68.425 1.5786
68.45 1.6194
68.475 1.6787
68.5 1.7438
68.525 1.8055
68.55 1.8591
68.575 1.9029
68.6 1.9404
68.625 1.9775
68.65 2.0195
68.675 2.0664
68.7 2.1176
68.725 2.169
68.75 2.2185
68.775 2.2688
68.8 2.319
68.825 2.3715
68.85 2.4224
68.875 2.4697
68.9 2.5128
68.925 2.5529
68.95 2.586
68.975 2.6143
69 2.637
69.025 2.6546
69.05 2.664
69.075 2.664
69.1 2.6569
69.125 2.6431
69.15 2.6246
69.175 2.6045
69.2 2.5851
69.225 2.5678
69.25 2.5467
69.275 2.5181
69.3 2.4819
69.325 2.4378
69.35 2.385
69.375 2.3251
69.4 2.2595
69.425 2.1894
69.45 2.1162
69.475 2.0427
69.5 1.9686
69.525 1.8954
69.55 1.8253
69.575 1.7583
69.6 1.7016
69.625 1.6666
69.65 1.6551
69.675 1.6541
69.7 1.6596
69.725 1.6726
69.75 1.6917
69.775 1.7161
69.8 1.745
69.825 1.7765
69.85 1.8085
69.875 1.8382
69.9 1.8625
69.925 1.8786
69.95 1.8867
69.975 1.8872
70 1.8846
70.025 1.8817
70.05 1.8803
70.075 1.8795
70.1 1.8787
70.125 1.8759
70.15 1.871
70.175 1.8645
70.2 1.8582
70.225 1.8525
70.25 1.8482
70.275 1.8433
70.3 1.8343
70.325 1.8223
70.35 1.8103
70.375 1.8034
70.4 1.7994
70.425 1.7976
70.45 1.8008
70.475 1.8164
70.5 1.8433
70.525 1.882
70.55 1.9345
70.575 1.9973
70.6 2.0591
70.625 2.1183
70.65 2.1774
70.675 2.2399
70.7 2.3072
70.725 2.3741
70.75 2.4341
70.775 2.4846
70.8 2.5263
70.825 2.5584
70.85 2.5822
70.875 2.5992
70.9 2.6106
70.925 2.6216
70.95 2.64
70.975 2.6634
71 2.6867
71.025 2.7112
71.05 2.7341
71.075 2.7545
71.1 2.7682
71.125 2.7728
71.15 2.7671
71.175 2.7532
71.2 2.7313
71.225 2.7022
71.25 2.6666
71.275 2.6246
71.3 2.5768
71.325 2.5235
71.35 2.4631
71.375 2.3962
71.4 2.3226
71.425 2.2418
71.45 2.1546
71.475 2.064
71.5 1.9751
71.525 1.8869
71.55 1.8024
71.575 1.7395
71.6 1.7026
71.625 1.6717
71.65 1.6343
71.675 1.5927
71.7 1.5512
71.725 1.5175
71.75 1.4975
71.775 1.4907
71.8 1.4947
71.825 1.508
71.85 1.5253
71.875 1.5461
71.9 1.571
71.925 1.5962
71.95 1.6156
71.975 1.625
72 1.632
72.025 1.6369
72.05 1.6349
72.075 1.6283
72.1 1.6209
72.125 1.6126
72.15 1.6093
72.175 1.6141
72.2 1.6197
72.225 1.6222
72.25 1.6206
72.275 1.6146
72.3 1.603
72.325 1.5852
72.35 1.5651
72.375 1.5393
72.4 1.5055
72.425 1.4718
72.45 1.4417
72.475 1.417
72.5 1.3954
72.525 1.37
72.55 1.3369
72.575 1.2974
72.6 1.2537
72.625 1.2053
72.65 1.1547
72.675 1.1085
72.7 1.0749
72.725 1.0594
72.75 1.0557
72.775 1.0527
72.8 1.0435
72.825 1.0297
72.85 1.016
72.875 1.0002
72.9 0.9848
72.925 0.9689
72.95 0.9529
72.975 0.9439
73 0.9421
73.025 0.9449
73.05 0.9557
73.075 0.9722
73.1 0.9944
73.125 1.0251
73.15 1.0605
73.175 1.0958
73.2 1.1307
73.225 1.1627
73.25 1.1891
73.275 1.2107
73.3 1.2322
73.325 1.2532
73.35 1.2761
73.375 1.3059
73.4 1.3457
73.425 1.3926
73.45 1.4402
73.475 1.4838
73.5 1.5229
73.525 1.5568
73.55 1.5851
73.575 1.6051
73.6 1.6243
73.625 1.6604
73.65 1.7201
73.675 1.7927
73.7 1.8687
73.725 1.9445
73.75 2.0139
73.775 2.076
73.8 2.131
73.825 2.1819
73.85 2.2329
73.875 2.2826
73.9 2.3261
73.925 2.3615
73.95 2.3894
73.975 2.4118
74 2.4282
74.025 2.4432
74.05 2.4599
74.075 2.4759
74.1 2.4887
74.125 2.4943
74.15 2.4916
74.175 2.4803
74.2 2.4599
74.225 2.4296
74.25 2.388
74.275 2.3349
74.3 2.2746
74.325 2.2108
74.35 2.15
74.375 2.0943
74.4 2.0459
74.425 2.0105
74.45 2.0011
74.475 2.0134
74.5 2.0302
74.525 2.0432
74.55 2.0568
74.575 2.0706
74.6 2.0788
74.625 2.077
74.65 2.0663
74.675 2.0448
74.7 2.0107
74.725 1.9651
74.75 1.9091
74.775 1.8516
74.8 1.7945
74.825 1.7384
74.85 1.6846
74.875 1.6424
74.9 1.6281
74.925 1.6365
74.95 1.6541
74.975 1.6728
75 1.6914
75.025 1.7106
75.05 1.7284
75.075 1.7441
75.1 1.7557
75.125 1.7643
75.15 1.7675
75.175 1.763
75.2 1.7484
75.225 1.7234
75.25 1.6896
75.275 1.6478
75.3 1.5961
75.325 1.5365
75.35 1.4779
75.375 1.4253
75.4 1.3823
75.425 1.3467
75.45 1.3124
75.475 1.2749
75.5 1.2368
75.525 1.2026
75.55 1.1802
75.575 1.1676
75.6 1.1547
75.625 1.1377
75.65 1.1169
75.675 1.0971
75.7 1.0846
75.725 1.0795
75.75 1.0758
75.775 1.0688
75.8 1.0566
75.825 1.0393
75.85 1.0179
75.875 0.9942
75.9 0.9643
75.925 0.9288
75.95 0.8899
75.975 0.8471
76 0.8063
76.025 0.7688
76.05 0.7388
76.075 0.7078
76.1 0.6703
76.125 0.6268
76.15 0.5759
76.175 0.5184
76.2 0.452
76.225 0.3781
76.25 0.3031
76.275 0.2384
76.3 0.1892
76.325 0.1502
76.35 0.1226
76.375 0.1097
76.4 0.1086
76.425 0.1209
76.45 0.1469
76.475 0.1793
76.5 0.2095
76.525 0.2315
76.55 0.2462
76.575 0.252
76.6 0.2522
76.625 0.2493
76.65 0.2455
76.675 0.2435
76.7 0.2457
76.725 0.2528
76.75 0.2625
76.775 0.274
76.8 0.286
76.825 0.2982
76.85 0.31
76.875 0.3212
76.9 0.3338
76.925 0.3492
76.95 0.3665
76.975 0.3949
77 0.4424
77.025 0.4988
77.05 0.553
77.075 0.6009
77.1 0.6417
77.125 0.6796
77.15 0.7132
77.175 0.7419
77.2 0.7671
77.225 0.7929
77.25 0.8238
77.275 0.8599
77.3 0.9004
77.325 0.9534
77.35 1.0195
77.375 1.0931
77.4 1.1733
77.425 1.2597
77.45 1.3496
77.475 1.44
77.5 1.5278
77.525 1.612
77.55 1.6963
77.575 1.78
77.6 1.8619
77.625 1.9375
77.65 2.0056
77.675 2.0673
77.7 2.1216
77.725 2.1685
77.75 2.2093
77.775 2.2434
77.8 2.2715
77.825 2.2939
77.85 2.3112
77.875 2.3246
77.9 2.3324
77.925 2.3329
77.95 2.3256
77.975 2.312
78 2.2922
78.025 2.2694
78.05 2.2452
78.075 2.221
78.1 2.1974
78.125 2.1762
78.15 2.1563
78.175 2.1369
78.2 2.1156
78.225 2.0945
78.25 2.0737
78.275 2.0534
78.3 2.0395
78.325 2.0307
78.35 2.0284
78.375 2.0302
78.4 2.0344
78.425 2.0446
78.45 2.0545
78.475 2.0584
78.5 2.0533
78.525 2.0397
78.55 2.0211
78.575 1.9978
78.6 1.9708
78.625 1.9414
78.65 1.9099
78.675 1.8741
78.7 1.8347
78.725 1.7922
78.75 1.7473
78.775 1.7007
78.8 1.6511
78.825 1.5993
78.85 1.5444
78.875 1.4842
78.9 1.4185
78.925 1.3503
78.95 1.2818
78.975 1.2213
79 1.1703
79.025 1.1227
79.05 1.0784
79.075 1.036
79.1 0.997
79.125 0.9595
79.15 0.9218
79.175 0.8871
79.2 0.8574
79.225 0.8417
79.25 0.8439
79.275 0.8553
79.3 0.8671
79.325 0.8763
79.35 0.8884
79.375 0.9003
79.4 0.9038
79.425 0.8948
79.45 0.8715
79.475 0.8392
79.5 0.807
79.525 0.7753
79.55 0.7532
79.575 0.7651
79.6 0.8007
79.625 0.8424
79.65 0.8823
79.675 0.9217
79.7 0.9645
79.725 1.016
79.75 1.0808
79.775 1.1542
79.8 1.228
79.825 1.2979
79.85 1.366
79.875 1.4318
79.9 1.4948
79.925 1.5516
79.95 1.6042
79.975 1.6506
80 1.6855
80.025 1.7072
80.05 1.7159
80.075 1.7118
80.1 1.6967
80.125 1.6705
80.15 1.6336
80.175 1.5872
80.2 1.5328
80.225 1.4744
80.25 1.4181
80.275 1.3688
80.3 1.3267
80.325 1.2933
80.35 1.2712
80.375 1.2589
80.4 1.2546
80.425 1.2563
80.45 1.2643
80.475 1.2779
80.5 1.2941
80.525 1.3109
80.55 1.3254
80.575 1.3374
80.6 1.351
80.625 1.3713
80.65 1.4005
80.675 1.4322
80.7 1.4637
80.725 1.4891
80.75 1.5104
80.775 1.5306
80.8 1.5499
80.825 1.5707
80.85 1.5947
80.875 1.6248
80.9 1.659
80.925 1.6959
80.95 1.7336
80.975 1.7686
81 1.7986
81.025 1.8235
81.05 1.8427
81.075 1.8537
81.1 1.8554
81.125 1.8502
81.15 1.8413
81.175 1.8292
81.2 1.8136
81.225 1.7939
81.25 1.7698
81.275 1.7412
81.3 1.7112
81.325 1.6811
81.35 1.6513
81.375 1.6193
81.4 1.5803
81.425 1.5325
81.45 1.4757
81.475 1.4105
81.5 1.3384
81.525 1.2634
81.55 1.192
81.575 1.1286
81.6 1.0711
81.625 1.0247
81.65 0.9928
81.675 0.9651
81.7 0.9404
81.725 0.9218
81.75 0.9043
81.775 0.8928
81.8 0.892
81.825 0.892
81.85 0.8887
81.875 0.8806
81.9 0.8708
81.925 0.8645
81.95 0.8593
81.975 0.8506
82 0.8364
82.025 0.8161
82.05 0.7918
82.075 0.7686
82.1 0.756
82.125 0.7559
82.15 0.7557
82.175 0.7504
82.2 0.7417
82.225 0.735
82.25 0.733
82.275 0.7327
82.3 0.7295
82.325 0.7188
82.35 0.6989
82.375 0.6701
82.4 0.6341
82.425 0.5945
82.45 0.5551
82.475 0.5198
82.5 0.4888
82.525 0.4562
82.55 0.4168
82.575 0.3685
82.6 0.3134
82.625 0.2531
82.65 0.188
82.675 0.1199
82.7 0.044
82.725 -0.0392
82.75 -0.1249
82.775 -0.2015
82.8 -0.2748
82.825 -0.3472
82.85 -0.419
82.875 -0.4882
82.9 -0.5519
82.925 -0.6042
82.95 -0.6368
82.975 -0.6474
83 -0.6366
83.025 -0.608
83.05 -0.5723
83.075 -0.5368
83.1 -0.4983
83.125 -0.4603
83.15 -0.4255
83.175 -0.3927
83.2 -0.3608
83.225 -0.3316
83.25 -0.3082
83.275 -0.2918
83.3 -0.2833
83.325 -0.282
83.35 -0.2884
83.375 -0.3023
83.4 -0.3237
83.425 -0.3516
83.45 -0.3853
83.475 -0.4227
83.5 -0.4644
83.525 -0.5121
83.55 -0.5598
83.575 -0.6021
83.6 -0.6466
83.625 -0.6938
83.65 -0.7432
83.675 -0.7879
83.7 -0.8127
83.725 -0.8187
83.75 -0.8161
83.775 -0.8147
83.8 -0.8172
83.825 -0.8262
83.85 -0.842
83.875 -0.8636
83.9 -0.8939
83.925 -0.9342
83.95 -0.9819
83.975 -1.0302
84 -1.0751
84.025 -1.1158
84.05 -1.1483
84.075 -1.173
84.1 -1.1878
84.125 -1.1816
84.15 -1.1588
84.175 -1.1256
84.2 -1.0879
84.225 -1.0479
84.25 -1.0039
84.275 -0.9523
84.3 -0.8945
84.325 -0.8337
84.35 -0.7781
84.375 -0.7329
84.4 -0.6917
84.425 -0.6494
84.45 -0.599
84.475 -0.5362
84.5 -0.4611
84.525 -0.3793
84.55 -0.2996
84.575 -0.2221
84.6 -0.1437
84.625 -0.0673
84.65 0.0045
84.675 0.0702
84.7 0.1297
84.725 0.1809
84.75 0.223
84.775 0.2568
84.8 0.282
84.825 0.3008
84.85 0.3138
84.875 0.319
84.9 0.3157
84.925 0.3032
84.95 0.2799
84.975 0.2483
85 0.2127
85.025 0.1761
85.05 0.1402
85.075 0.1076
85.1 0.0816
85.125 0.0637
85.15 0.0483
85.175 0.0308
85.2 0.0073
85.225 -0.0238
85.25 -0.0622
85.275 -0.1073
85.3 -0.1577
85.325 -0.2149
85.35 -0.2791
85.375 -0.3492
85.4 -0.4217
85.425 -0.4884
85.45 -0.5457
85.475 -0.5863
85.5 -0.6096
85.525 -0.6216
85.55 -0.6261
85.575 -0.6241
85.6 -0.6111
85.625 -0.5874
85.65 -0.5601
85.675 -0.5346
85.7 -0.514
85.725 -0.498
85.75 -0.4858
85.775 -0.4762
85.8 -0.4681
85.825 -0.4591
85.85 -0.4422
85.875 -0.4146
85.9 -0.3785
85.925 -0.3357
85.95 -0.2881
85.975 -0.2394
86 -0.1952
86.025 -0.156
86.05 -0.1203
86.075 -0.0897
86.1 -0.0661
86.125 -0.0501
86.15 -0.0394
86.175 -0.0269
86.2 -0.005
86.225 0.0267
86.25 0.0588
86.275 0.0856
86.3 0.1077
86.325 0.1256
86.35 0.1387
86.375 0.1458
86.4 0.1459
86.425 0.1386
86.45 0.1246
86.475 0.1055
86.5 0.0809
86.525 0.0524
86.55 0.0192
86.575 -0.0194
86.6 -0.0624
86.625 -0.1043
86.65 -0.1426
86.675 -0.1825
86.7 -0.2267
86.725 -0.2731
86.75 -0.32
86.775 -0.362
86.8 -0.3999
86.825 -0.4332
86.85 -0.464
86.875 -0.4849
86.9 -0.4989
86.925 -0.5062
86.95 -0.5044
86.975 -0.4975
87 -0.4884
87.025 -0.4745
87.05 -0.4516
87.075 -0.4259
87.1 -0.3997
87.125 -0.367
87.15 -0.3211
87.175 -0.2641
87.2 -0.2049
87.225 -0.1478
87.25 -0.0968
87.275 -0.0495
87.3 -0.0079
87.325 0.0248
87.35 0.0462
87.375 0.0572
87.4 0.0563
87.425 0.0419
87.45 0.0151
87.475 -0.0213
87.5 -0.0655
87.525 -0.1135
87.55 -0.1634
87.575 -0.2105
87.6 -0.2516
87.625 -0.2804
87.65 -0.2912
87.675 -0.2853
87.7 -0.2746
87.725 -0.2621
87.75 -0.2487
87.775 -0.2337
87.8 -0.2199
87.825 -0.2097
87.85 -0.2075
87.875 -0.2149
87.9 -0.2306
87.925 -0.2543
87.95 -0.284
87.975 -0.3135
88 -0.3354
88.025 -0.3472
88.05 -0.3456
88.075 -0.332
88.1 -0.3128
88.125 -0.2903
88.15 -0.2667
88.175 -0.2424
88.2 -0.217
88.225 -0.1926
88.25 -0.168
88.275 -0.1453
88.3 -0.1238
88.325 -0.1065
88.35 -0.0928
88.375 -0.0838
88.4 -0.0816
88.425 -0.0871
88.45 -0.1012
88.475 -0.125
88.5 -0.1559
88.525 -0.1875
88.55 -0.2135
88.575 -0.227
88.6 -0.2366
88.625 -0.2486
88.65 -0.2606
88.675 -0.276
88.7 -0.2952
88.725 -0.3184
88.75 -0.3419
88.775 -0.3652
88.8 -0.3853
88.825 -0.4045
88.85 -0.4294
88.875 -0.4507
88.9 -0.466
88.925 -0.4761
88.95 -0.4815
88.975 -0.4855
89 -0.4923
89.025 -0.5048
89.05 -0.52
89.075 -0.538
89.1 -0.5626
89.125 -0.593
89.15 -0.6302
89.175 -0.6783
89.2 -0.7383
89.225 -0.8082
89.25 -0.8824
89.275 -0.9595
89.3 -1.0402
89.325 -1.1225
89.35 -1.2043
89.375 -1.2805
89.4 -1.3374
89.425 -1.3814
89.45 -1.4197
89.475 -1.4541
89.5 -1.486
89.525 -1.5132
89.55 -1.5391
89.575 -1.5628
89.6 -1.585
89.625 -1.6063
89.65 -1.6334
89.675 -1.6662
89.7 -1.704
89.725 -1.7427
89.75 -1.7762
89.775 -1.7886
89.8 -1.776
89.825 -1.7516
89.85 -1.729
89.875 -1.7139
89.9 -1.7099
89.925 -1.7157
89.95 -1.7273
89.975 -1.7409
90 -1.7575
90.025 -1.7796
90.05 -1.8036
90.075 -1.8251
90.1 -1.8452
90.125 -1.8637
90.15 -1.884
90.175 -1.9076
90.2 -1.9368
90.225 -1.971
90.25 -2.0068
90.275 -2.0367
90.3 -2.0373
90.325 -2.0068
90.35 -1.9634
90.375 -1.9143
90.4 -1.864
90.425 -1.8208
90.45 -1.7876
90.475 -1.7616
90.5 -1.7394
90.525 -1.7211
90.55 -1.7075
90.575 -1.6987
90.6 -1.6948
90.625 -1.6979
90.65 -1.7096
90.675 -1.7298
90.7 -1.7584
90.725 -1.7925
90.75 -1.8286
90.775 -1.8675
90.8 -1.9112
90.825 -1.9607
90.85 -2.0146
90.875 -2.0679
90.9 -2.1183
90.925 -2.1643
90.95 -2.2031
90.975 -2.2399
91 -2.2768
91.025 -2.3104
91.05 -2.3424
91.075 -2.382
91.1 -2.4308
91.125 -2.4834
91.15 -2.5235
91.175 -2.543
91.2 -2.5574
91.225 -2.5721
91.25 -2.5886
91.275 -2.605
91.3 -2.6235
91.325 -2.6451
91.35 -2.6699
91.375 -2.697
91.4 -2.7216
91.425 -2.737
91.45 -2.7353
91.475 -2.7112
91.5 -2.6614
91.525 -2.593
91.55 -2.5202
91.575 -2.4496
91.6 -2.3811
91.625 -2.3176
91.65 -2.2607
91.675 -2.206
91.7 -2.152
91.725 -2.1003
91.75 -2.0515
91.775 -2.0064
91.8 -1.9692
91.825 -1.942
91.85 -1.9215
91.875 -1.9026
91.9 -1.8867
91.925 -1.8757
91.95 -1.8661
91.975 -1.8535
92 -1.8348
92.025 -1.8141
92.05 -1.7905
92.075 -1.7674
92.1 -1.7483
92.125 -1.7297
92.15 -1.712
92.175 -1.6989
92.2 -1.6918
92.225 -1.6881
92.25 -1.6831
92.275 -1.6689
92.3 -1.6399
92.325 -1.603
92.35 -1.5616
92.375 -1.5197
92.4 -1.4773
92.425 -1.4334
92.45 -1.384
92.475 -1.3251
92.5 -1.2597
92.525 -1.19
92.55 -1.1189
92.575 -1.0479
92.6 -0.9761
92.625 -0.9034
92.65 -0.8317
92.675 -0.7645
92.7 -0.6984
92.725 -0.6339
92.75 -0.5731
92.775 -0.5111
92.8 -0.443
92.825 -0.3707
92.85 -0.2956
92.875 -0.2249
92.9 -0.1576
92.925 -0.0897
92.95 -0.0184
92.975 0.0569
93 0.1322
93.025 0.2007
93.05 0.2677
93.075 0.3341
93.1 0.4059
93.125 0.4812
93.15 0.5521
93.175 0.6163
93.2 0.6758
93.225 0.7362
93.25 0.7952
93.275 0.8488
93.3 0.8947
93.325 0.9328
93.35 0.9643
93.375 0.9908
93.4 1.0123
93.425 1.0274
93.45 1.0359
93.475 1.0364
93.5 1.0285
93.525 1.0126
93.55 0.99
93.575 0.9608
93.6 0.9258
93.625 0.8895
93.65 0.8567
93.675 0.8286
93.7 0.8028
93.725 0.7773
93.75 0.7555
93.775 0.7456
93.8 0.7407
93.825 0.7403
93.85 0.7455
93.875 0.7518
93.9 0.7608
93.925 0.7715
93.95 0.7772
93.975 0.78
94 0.7813
94.025 0.7763
94.05 0.7624
94.075 0.74
94.1 0.7103
94.125 0.6786
94.15 0.6519
94.175 0.6325
94.2 0.6156
94.225 0.5986
94.25 0.5847
94.275 0.577
94.3 0.575
94.325 0.5794
94.35 0.5867
94.375 0.5962
94.4 0.6057
94.425 0.609
94.45 0.6065
94.475 0.5992
94.5 0.5878
94.525 0.5724
94.55 0.5605
94.575 0.566
94.6 0.5877
94.625 0.6092
94.65 0.6207
94.675 0.6225
94.7 0.6117
94.725 0.5909
94.75 0.5649
94.775 0.5354
94.8 0.504
94.825 0.4726
94.85 0.443
94.875 0.4192
94.9 0.409
94.925 0.4125
94.95 0.426
94.975 0.4447
95 0.4682
95.025 0.4924
95.05 0.5099
95.075 0.5239
95.1 0.5397
95.125 0.5606
95.15 0.5904
95.175 0.6257
95.2 0.6559
95.225 0.6739
95.25 0.6804
95.275 0.681
95.3 0.6797
95.325 0.6742
95.35 0.6602
95.375 0.6346
95.4 0.5991
95.425 0.5556
95.45 0.5052
95.475 0.449
95.5 0.3928
95.525 0.3445
95.55 0.3073
95.575 0.2826
95.6 0.27
95.625 0.2716
95.65 0.283
95.675 0.2997
95.7 0.3188
95.725 0.3359
95.75 0.3506
95.775 0.3656
95.8 0.3858
95.825 0.4106
95.85 0.4365
95.875 0.4599
95.9 0.4781
95.925 0.4915
95.95 0.5028
95.975 0.5102
96 0.5159
96.025 0.5241
96.05 0.5388
96.075 0.563
96.1 0.5996
96.125 0.6443
96.15 0.6886
96.175 0.7266
96.2 0.7609
96.225 0.7966
96.25 0.8321
96.275 0.8617
96.3 0.8871
96.325 0.9084
96.35 0.9325
96.375 0.9631
96.4 0.9934
96.425 1.0195
96.45 1.0391
96.475 1.0495
96.5 1.049
96.525 1.0408
96.55 1.028
96.575 1.0122
96.6 0.9959
96.625 0.9772
96.65 0.9555
96.675 0.9374
96.7 0.9215
96.725 0.902
96.75 0.8772
96.775 0.8464
96.8 0.8108
96.825 0.7728
96.85 0.7335
96.875 0.6903
96.9 0.6407
96.925 0.5842
96.95 0.5235
96.975 0.4663
97 0.4151
97.025 0.3663
97.05 0.3171
97.075 0.2691
97.1 0.2245
97.125 0.1841
97.15 0.1488
97.175 0.1214
97.2 0.1009
97.225 0.0872
97.25 0.0839
97.275 0.0901
97.3 0.0975
97.325 0.1039
97.35 0.1068
97.375 0.1111
97.4 0.1159
97.425 0.1192
97.45 0.1199
97.475 0.1173
97.5 0.1115
97.525 0.1081
97.55 0.1068
97.575 0.1082
97.6 0.1148
97.625 0.1272
97.65 0.1498
97.675 0.1827
97.7 0.2197
97.725 0.2545
97.75 0.2865
97.775 0.3157
97.8 0.343
97.825 0.3733
97.85 0.4067
97.875 0.4446
97.9 0.4808
97.925 0.5114
97.95 0.5334
97.975 0.5448
98 0.5449
98.025 0.5347
98.05 0.5146
98.075 0.4871
98.1 0.4552
98.125 0.4194
98.15 0.3835
98.175 0.3496
98.2 0.3284
98.225 0.3292
98.25 0.3588
98.275 0.4153
98.3 0.4866
98.325 0.5654
98.35 0.6451
98.375 0.719
98.4 0.7823
98.425 0.8407
98.45 0.8965
98.475 0.9536
98.5 1.0123
98.525 1.0728
98.55 1.1342
98.575 1.1963
98.6 1.2568
98.625 1.3128
98.65 1.3633
98.675 1.4072
98.7 1.4463
98.725 1.4801
98.75 1.5067
98.775 1.5237
98.8 1.5298
98.825 1.5247
98.85 1.5076
98.875 1.4812
98.9 1.4513
98.925 1.4267
98.95 1.4215
98.975 1.4357
99 1.4598
99.025 1.4827
99.05 1.5001
99.075 1.5111
99.1 1.5146
99.125 1.5099
99.15 1.5003
99.175 1.4894
99.2 1.4738
99.225 1.4476
99.25 1.4115
99.275 1.3696
99.3 1.3297
99.325 1.3027
99.35 1.2799
99.375 1.2512
99.4 1.2126
99.425 1.1639
99.45 1.1052
99.475 1.0383
99.5 0.9679
99.525 0.8956
99.55 0.8215
99.575 0.7461
99.6 0.6705
99.625 0.5917
99.65 0.5068
99.675 0.412
99.7 0.3079
99.725 0.2054
99.75 0.124
99.775 0.0726
99.8 0.0435
99.825 0.019
99.85 -0.0074
99.875 -0.0341
99.9 -0.0613
99.925 -0.0931
99.95 -0.1302
99.975 -0.1685
100 -0.2004
