# Supplementary material for: Uptake of N2O5 by aqueous aerosol unveiled using chemically accurate many-body potentials
Source: Nat Commun. 2022 Mar 10;13:1266. doi: 10.1038/s41467-022-28697-8 (PMC8913772; doi:10.1038/s41467-022-28697-8)
Supplement: Supplementary file 3 — Source Data [file 41467_2022_28697_MOESM3_ESM.zip › n2o5-uptake-data/Fig2/scattering/rep03run17/relcom_gds.dat]

0.025 11.8206
0.05 11.8173
0.075 11.814
0.1 11.8107
0.125 11.8074
0.15 11.8041
0.175 11.8007
0.2 11.7974
0.225 11.794
0.25 11.7906
0.275 11.7872
0.3 11.7838
0.325 11.7804
0.35 11.777
0.375 11.7735
0.4 11.77
0.425 11.7665
0.45 11.763
0.475 11.7595
0.5 11.756
0.525 11.7525
0.55 11.7489
0.575 11.7454
0.6 11.7418
0.625 11.7382
0.65 11.7346
0.675 11.731
0.7 11.7273
0.725 11.7237
0.75 11.72
0.775 11.7163
0.8 11.7126
0.825 11.7089
0.85 11.7051
0.875 11.7014
0.9 11.6976
0.925 11.6938
0.95 11.69
0.975 11.6861
1 11.6823
1.025 11.6785
1.05 11.6746
1.075 11.6707
1.1 11.6669
1.125 11.663
1.15 11.6591
1.175 11.6552
1.2 11.6513
1.225 11.6474
1.25 11.6434
1.275 11.6395
1.3 11.6355
1.325 11.6316
1.35 11.6276
1.375 11.6235
1.4 11.6195
1.425 11.6155
1.45 11.6114
1.475 11.6073
1.5 11.6032
1.525 11.5992
1.55 11.5951
1.575 11.5909
1.6 11.5868
1.625 11.5827
1.65 11.5785
1.675 11.5743
1.7 11.5701
1.725 11.5659
1.75 11.5617
1.775 11.5574
1.8 11.5532
1.825 11.5489
1.85 11.5447
1.875 11.5404
1.9 11.5361
1.925 11.5318
1.95 11.5274
1.975 11.5231
2 11.5187
2.025 11.5143
2.05 11.5099
2.075 11.5055
2.1 11.501
2.125 11.4966
2.15 11.4921
2.175 11.4875
2.2 11.483
2.225 11.4784
2.25 11.4738
2.275 11.4691
2.3 11.4645
2.325 11.4598
2.35 11.4552
2.375 11.4504
2.4 11.4457
2.425 11.4409
2.45 11.4361
2.475 11.4313
2.5 11.4265
2.525 11.4216
2.55 11.4167
2.575 11.4117
2.6 11.4067
2.625 11.4017
2.65 11.3967
2.675 11.3916
2.7 11.3864
2.725 11.3813
2.75 11.3761
2.775 11.3709
2.8 11.3656
2.825 11.3604
2.85 11.3551
2.875 11.3498
2.9 11.3445
2.925 11.3392
2.95 11.3338
2.975 11.3285
3 11.323
3.025 11.3176
3.05 11.3121
3.075 11.3067
3.1 11.3012
3.125 11.2956
3.15 11.2901
3.175 11.2845
3.2 11.279
3.225 11.2734
3.25 11.2677
3.275 11.2621
3.3 11.2565
3.325 11.2509
3.35 11.2453
3.375 11.2396
3.4 11.234
3.425 11.2283
3.45 11.2226
3.475 11.217
3.5 11.2113
3.525 11.2057
3.55 11.2
3.575 11.1943
3.6 11.1887
3.625 11.1829
3.65 11.1772
3.675 11.1715
3.7 11.1657
3.725 11.1599
3.75 11.1542
3.775 11.1484
3.8 11.1425
3.825 11.1367
3.85 11.1308
3.875 11.1249
3.9 11.119
3.925 11.1131
3.95 11.1072
3.975 11.1012
4 11.0952
4.025 11.0892
4.05 11.0832
4.075 11.0772
4.1 11.0712
4.125 11.0651
4.15 11.059
4.175 11.0529
4.2 11.0467
4.225 11.0405
4.25 11.0343
4.275 11.028
4.3 11.0217
4.325 11.0154
4.35 11.0091
4.375 11.0027
4.4 10.9963
4.425 10.9898
4.45 10.9834
4.475 10.9769
4.5 10.9704
4.525 10.9638
4.55 10.9573
4.575 10.9507
4.6 10.944
4.625 10.9374
4.65 10.9307
4.675 10.924
4.7 10.9172
4.725 10.9104
4.75 10.9037
4.775 10.8969
4.8 10.89
4.825 10.8831
4.85 10.8762
4.875 10.8693
4.9 10.8623
4.925 10.8553
4.95 10.8482
4.975 10.841
5 10.8339
5.025 10.8266
5.05 10.8194
5.075 10.8121
5.1 10.8048
5.125 10.7975
5.15 10.7901
5.175 10.7826
5.2 10.7752
5.225 10.7677
5.25 10.7602
5.275 10.7527
5.3 10.7451
5.325 10.7374
5.35 10.7298
5.375 10.7221
5.4 10.7143
5.425 10.7066
5.45 10.6987
5.475 10.6909
5.5 10.683
5.525 10.6751
5.55 10.6671
5.575 10.6592
5.6 10.6513
5.625 10.6434
5.65 10.6354
5.675 10.6274
5.7 10.6194
5.725 10.6113
5.75 10.6033
5.775 10.5952
5.8 10.5871
5.825 10.5791
5.85 10.571
5.875 10.5629
5.9 10.5548
5.925 10.5466
5.95 10.5385
5.975 10.5303
6 10.5222
6.025 10.514
6.05 10.5058
6.075 10.4976
6.1 10.4893
6.125 10.4809
6.15 10.4726
6.175 10.4642
6.2 10.4557
6.225 10.4473
6.25 10.4389
6.275 10.4304
6.3 10.422
6.325 10.4134
6.35 10.4048
6.375 10.3962
6.4 10.3877
6.425 10.379
6.45 10.3704
6.475 10.3617
6.5 10.353
6.525 10.3443
6.55 10.3355
6.575 10.3266
6.6 10.3178
6.625 10.3089
6.65 10.2999
6.675 10.2909
6.7 10.2819
6.725 10.2728
6.75 10.2637
6.775 10.2545
6.8 10.2453
6.825 10.236
6.85 10.2268
6.875 10.2175
6.9 10.2082
6.925 10.1989
6.95 10.1896
6.975 10.1802
7 10.1708
7.025 10.1614
7.05 10.1519
7.075 10.1425
7.1 10.133
7.125 10.1235
7.15 10.1139
7.175 10.1043
7.2 10.0947
7.225 10.085
7.25 10.0754
7.275 10.0657
7.3 10.056
7.325 10.0464
7.35 10.0366
7.375 10.0269
7.4 10.0171
7.425 10.0074
7.45 9.9977
7.475 9.988
7.5 9.9783
7.525 9.9684
7.55 9.9586
7.575 9.9487
7.6 9.9388
7.625 9.9289
7.65 9.9189
7.675 9.9089
7.7 9.8989
7.725 9.8889
7.75 9.8788
7.775 9.8687
7.8 9.8586
7.825 9.8485
7.85 9.8383
7.875 9.8281
7.9 9.8179
7.925 9.8077
7.95 9.7973
7.975 9.787
8 9.7766
8.025 9.7662
8.05 9.7557
8.075 9.7452
8.1 9.7346
8.125 9.724
8.15 9.7134
8.175 9.7027
8.2 9.692
8.225 9.6812
8.25 9.6704
8.275 9.6596
8.3 9.6487
8.325 9.6378
8.35 9.6267
8.375 9.6156
8.4 9.6045
8.425 9.5932
8.45 9.5818
8.475 9.5703
8.5 9.5587
8.525 9.547
8.55 9.5352
8.575 9.5233
8.6 9.5112
8.625 9.4991
8.65 9.4869
8.675 9.4746
8.7 9.4621
8.725 9.4496
8.75 9.437
8.775 9.4242
8.8 9.4114
8.825 9.3985
8.85 9.3855
8.875 9.3724
8.9 9.3592
8.925 9.346
8.95 9.3326
8.975 9.3192
9 9.3058
9.025 9.2923
9.05 9.2787
9.075 9.2651
9.1 9.2515
9.125 9.2378
9.15 9.2241
9.175 9.2103
9.2 9.1965
9.225 9.1826
9.25 9.1687
9.275 9.1547
9.3 9.1407
9.325 9.1266
9.35 9.1125
9.375 9.0984
9.4 9.0842
9.425 9.07
9.45 9.0557
9.475 9.0414
9.5 9.0271
9.525 9.0127
9.55 8.9983
9.575 8.9838
9.6 8.9693
9.625 8.9547
9.65 8.9401
9.675 8.9254
9.7 8.9107
9.725 8.8959
9.75 8.881
9.775 8.8661
9.8 8.8512
9.825 8.8362
9.85 8.8211
9.875 8.806
9.9 8.7909
9.925 8.7758
9.95 8.7607
9.975 8.7456
10 8.7305
10.025 8.7154
10.05 8.7002
10.075 8.685
10.1 8.6697
10.125 8.6543
10.15 8.6388
10.175 8.6231
10.2 8.6075
10.225 8.5919
10.25 8.576
10.275 8.5599
10.3 8.5438
10.325 8.5275
10.35 8.5112
10.375 8.4949
10.4 8.4785
10.425 8.4621
10.45 8.4455
10.475 8.4288
10.5 8.4119
10.525 8.3949
10.55 8.3777
10.575 8.3603
10.6 8.3428
10.625 8.3252
10.65 8.3074
10.675 8.2896
10.7 8.2716
10.725 8.2536
10.75 8.2355
10.775 8.2173
10.8 8.199
10.825 8.1807
10.85 8.1623
10.875 8.1438
10.9 8.1253
10.925 8.1066
10.95 8.0878
10.975 8.069
11 8.0501
11.025 8.0311
11.05 8.0121
11.075 7.9929
11.1 7.9737
11.125 7.9543
11.15 7.9349
11.175 7.9152
11.2 7.8954
11.225 7.8754
11.25 7.8554
11.275 7.8352
11.3 7.8151
11.325 7.7949
11.35 7.7748
11.375 7.7546
11.4 7.7344
11.425 7.7141
11.45 7.6937
11.475 7.6732
11.5 7.6524
11.525 7.6315
11.55 7.6106
11.575 7.5895
11.6 7.5683
11.625 7.5469
11.65 7.5254
11.675 7.5036
11.7 7.4817
11.725 7.4596
11.75 7.4374
11.775 7.415
11.8 7.3926
11.825 7.3699
11.85 7.3472
11.875 7.3242
11.9 7.3007
11.925 7.277
11.95 7.2528
11.975 7.2282
12 7.2033
12.025 7.1782
12.05 7.1528
12.075 7.1269
12.1 7.1007
12.125 7.0741
12.15 7.0472
12.175 7.0199
12.2 6.9923
12.225 6.9643
12.25 6.9362
12.275 6.9078
12.3 6.8791
12.325 6.8502
12.35 6.821
12.375 6.7915
12.4 6.7617
12.425 6.7315
12.45 6.7012
12.475 6.6705
12.5 6.6395
12.525 6.6081
12.55 6.5763
12.575 6.5442
12.6 6.5117
12.625 6.4787
12.65 6.4453
12.675 6.4113
12.7 6.3767
12.725 6.3417
12.75 6.3061
12.775 6.27
12.8 6.2334
12.825 6.1966
12.85 6.1596
12.875 6.1223
12.9 6.085
12.925 6.0476
12.95 6.0103
12.975 5.9727
13 5.9348
13.025 5.8969
13.05 5.859
13.075 5.8208
13.1 5.7826
13.125 5.7444
13.15 5.7059
13.175 5.6672
13.2 5.6284
13.225 5.5894
13.25 5.5502
13.275 5.5107
13.3 5.4711
13.325 5.4309
13.35 5.3905
13.375 5.3496
13.4 5.3086
13.425 5.2675
13.45 5.2258
13.475 5.1837
13.5 5.1412
13.525 5.0981
13.55 5.0544
13.575 5.0101
13.6 4.965
13.625 4.9192
13.65 4.8723
13.675 4.8239
13.7 4.7738
13.725 4.7218
13.75 4.668
13.775 4.6121
13.8 4.5538
13.825 4.4914
13.85 4.4252
13.875 4.3572
13.9 4.2919
13.925 4.232
13.95 4.1741
13.975 4.1141
14 4.0513
14.025 3.9865
14.05 3.9235
14.075 3.8626
14.1 3.8003
14.125 3.7375
14.15 3.6763
14.175 3.6159
14.2 3.5532
14.225 3.4863
14.25 3.4155
14.275 3.3431
14.3 3.27
14.325 3.196
14.35 3.1218
14.375 3.0461
14.4 2.9677
14.425 2.8873
14.45 2.8047
14.475 2.7208
14.5 2.6362
14.525 2.5525
14.55 2.47
14.575 2.3885
14.6 2.3054
14.625 2.2191
14.65 2.1297
14.675 2.0355
14.7 1.9351
14.725 1.83
14.75 1.72
14.775 1.6059
14.8 1.488
14.825 1.3633
14.85 1.2347
14.875 1.1025
14.9 0.9632
14.925 0.82
14.95 0.6785
14.975 0.5491
15 0.4387
15.025 0.3485
15.05 0.27
15.075 0.1965
15.1 0.1263
15.125 0.0637
15.15 0.0195
15.175 0.0099
15.2 0.0266
15.225 0.0506
15.25 0.0774
15.275 0.1073
15.3 0.1355
15.325 0.1582
15.35 0.1775
15.375 0.1986
15.4 0.2211
15.425 0.2419
15.45 0.2573
15.475 0.2652
15.5 0.2625
15.525 0.2486
15.55 0.2234
15.575 0.1882
15.6 0.1479
15.625 0.1087
15.65 0.0752
15.675 0.0463
15.7 0.0196
15.725 -0.0014
15.75 -0.0194
15.775 -0.0379
15.8 -0.0581
15.825 -0.0823
15.85 -0.1103
15.875 -0.1361
15.9 -0.1545
15.925 -0.1642
15.95 -0.1643
15.975 -0.1484
16 -0.116
16.025 -0.0678
16.05 -0.0116
16.075 0.0444
16.1 0.1011
16.125 0.1562
16.15 0.2108
16.175 0.2708
16.2 0.334
16.225 0.3984
16.25 0.4611
16.275 0.526
16.3 0.5936
16.325 0.6642
16.35 0.7394
16.375 0.8194
16.4 0.9038
16.425 0.9904
16.45 1.0771
16.475 1.1573
16.5 1.2285
16.525 1.293
16.55 1.3505
16.575 1.4028
16.6 1.4535
16.625 1.4991
16.65 1.5378
16.675 1.5707
16.7 1.594
16.725 1.6092
16.75 1.6178
16.775 1.6214
16.8 1.6215
16.825 1.6204
16.85 1.62
16.875 1.6182
16.9 1.6103
16.925 1.5951
16.95 1.5728
16.975 1.5425
17 1.506
17.025 1.4654
17.05 1.4214
17.075 1.3756
17.1 1.3346
17.125 1.307
17.15 1.2895
17.175 1.2736
17.2 1.2531
17.225 1.2248
17.25 1.1868
17.275 1.142
17.3 1.0937
17.325 1.0454
17.35 1.0055
17.375 0.9834
17.4 0.9755
17.425 0.9702
17.45 0.9692
17.475 0.971
17.5 0.9755
17.525 0.9785
17.55 0.9803
17.575 0.9851
17.6 0.9941
17.625 1.0072
17.65 1.0258
17.675 1.0472
17.7 1.0658
17.725 1.0784
17.75 1.0883
17.775 1.0977
17.8 1.1073
17.825 1.1201
17.85 1.1399
17.875 1.1671
17.9 1.1975
17.925 1.2301
17.95 1.2586
17.975 1.2769
18 1.2855
18.025 1.2863
18.05 1.281
18.075 1.2717
18.1 1.2605
18.125 1.2454
18.15 1.2284
18.175 1.2129
18.2 1.1995
18.225 1.1784
18.25 1.1437
18.275 1.0958
18.3 1.0411
18.325 0.9855
18.35 0.9291
18.375 0.8728
18.4 0.818
18.425 0.7694
18.45 0.7278
18.475 0.6966
18.5 0.6796
18.525 0.6747
18.55 0.67
18.575 0.6612
18.6 0.6516
18.625 0.6394
18.65 0.6223
18.675 0.6002
18.7 0.5728
18.725 0.5424
18.75 0.5129
18.775 0.4843
18.8 0.4621
18.825 0.4499
18.85 0.4476
18.875 0.4478
18.9 0.4448
18.925 0.4392
18.95 0.4287
18.975 0.4142
19 0.3952
19.025 0.3696
19.05 0.3371
19.075 0.3008
19.1 0.2615
19.125 0.2193
19.15 0.18
19.175 0.1533
19.2 0.1439
19.225 0.1503
19.25 0.1638
19.275 0.1762
19.3 0.1887
19.325 0.2088
19.35 0.2408
19.375 0.2835
19.4 0.3369
19.425 0.3927
19.45 0.4438
19.475 0.4846
19.5 0.5148
19.525 0.5371
19.55 0.5547
19.575 0.5722
19.6 0.5901
19.625 0.6156
19.65 0.6499
19.675 0.6864
19.7 0.7232
19.725 0.7602
19.75 0.7951
19.775 0.824
19.8 0.8435
19.825 0.8547
19.85 0.8644
19.875 0.877
19.9 0.8918
19.925 0.9087
19.95 0.9267
19.975 0.9443
20 0.9592
20.025 0.9703
20.05 0.9744
20.075 0.9695
20.1 0.957
20.125 0.9383
20.15 0.9175
20.175 0.8978
20.2 0.8796
20.225 0.8585
20.25 0.8344
20.275 0.8053
20.3 0.7692
20.325 0.7238
20.35 0.6697
20.375 0.6103
20.4 0.5501
20.425 0.4947
20.45 0.4463
20.475 0.3993
20.5 0.3522
20.525 0.3067
20.55 0.2641
20.575 0.2223
20.6 0.1789
20.625 0.1333
20.65 0.0867
20.675 0.0377
20.7 -0.012
20.725 -0.0619
20.75 -0.1114
20.775 -0.1527
20.8 -0.1824
20.825 -0.2028
20.85 -0.2178
20.875 -0.2312
20.9 -0.2431
20.925 -0.2514
20.95 -0.2528
20.975 -0.2466
21 -0.2389
21.025 -0.2329
21.05 -0.2278
21.075 -0.2261
21.1 -0.23
21.125 -0.239
21.15 -0.251
21.175 -0.2669
21.2 -0.2911
21.225 -0.3193
21.25 -0.3499
21.275 -0.3763
21.3 -0.3998
21.325 -0.4242
21.35 -0.4518
21.375 -0.486
21.4 -0.5254
21.425 -0.5638
21.45 -0.5993
21.475 -0.628
21.5 -0.6444
21.525 -0.6529
21.55 -0.6569
21.575 -0.6598
21.6 -0.6627
21.625 -0.662
21.65 -0.6596
21.675 -0.6602
21.7 -0.6635
21.725 -0.67
21.75 -0.6814
21.775 -0.6957
21.8 -0.7107
21.825 -0.7267
21.85 -0.7475
21.875 -0.7752
21.9 -0.8064
21.925 -0.8342
21.95 -0.8614
21.975 -0.8899
22 -0.9191
22.025 -0.9496
22.05 -0.9829
22.075 -1.0217
22.1 -1.0676
22.125 -1.1216
22.15 -1.1774
22.175 -1.2305
22.2 -1.2716
22.225 -1.2881
22.25 -1.2715
22.275 -1.2355
22.3 -1.1935
22.325 -1.1501
22.35 -1.109
22.375 -1.0727
22.4 -1.0454
22.425 -1.0236
22.45 -0.9989
22.475 -0.9622
22.5 -0.9047
22.525 -0.8267
22.55 -0.7393
22.575 -0.6449
22.6 -0.5471
22.625 -0.4548
22.65 -0.3686
22.675 -0.2861
22.7 -0.2101
22.725 -0.1395
22.75 -0.0737
22.775 -0.0132
22.8 0.0446
22.825 0.0994
22.85 0.1485
22.875 0.1906
22.9 0.2231
22.925 0.2446
22.95 0.2562
22.975 0.2578
23 0.2484
23.025 0.2298
23.05 0.2022
23.075 0.1682
23.1 0.1323
23.125 0.0962
23.15 0.0587
23.175 0.0199
23.2 -0.0158
23.225 -0.0427
23.25 -0.0623
23.275 -0.0813
23.3 -0.0993
23.325 -0.1093
23.35 -0.1164
23.375 -0.1258
23.4 -0.1358
23.425 -0.1419
23.45 -0.143
23.475 -0.1425
23.5 -0.1426
23.525 -0.1446
23.55 -0.1479
23.575 -0.1543
23.6 -0.168
23.625 -0.1861
23.65 -0.2064
23.675 -0.2233
23.7 -0.2369
23.725 -0.2489
23.75 -0.2571
23.775 -0.2586
23.8 -0.2556
23.825 -0.2527
23.85 -0.2512
23.875 -0.2536
23.9 -0.2621
23.925 -0.2768
23.95 -0.2983
23.975 -0.3283
24 -0.3655
24.025 -0.4086
24.05 -0.4555
24.075 -0.498
24.1 -0.5358
24.125 -0.5732
24.15 -0.6117
24.175 -0.654
24.2 -0.6969
24.225 -0.7396
24.25 -0.7841
24.275 -0.8296
24.3 -0.8706
24.325 -0.9042
24.35 -0.9251
24.375 -0.9428
24.4 -0.9569
24.425 -0.9629
24.45 -0.9599
24.475 -0.9456
24.5 -0.9195
24.525 -0.8793
24.55 -0.8233
24.575 -0.7505
24.6 -0.6664
24.625 -0.5718
24.65 -0.4754
24.675 -0.3755
24.7 -0.2661
24.725 -0.1487
24.75 -0.0295
24.775 0.0817
24.8 0.185
24.825 0.2827
24.85 0.3745
24.875 0.4605
24.9 0.5386
24.925 0.608
24.95 0.6699
24.975 0.7241
25 0.7719
25.025 0.8124
25.05 0.8442
25.075 0.8675
25.1 0.8842
25.125 0.8975
25.15 0.9095
25.175 0.9194
25.2 0.9284
25.225 0.9338
25.25 0.9337
25.275 0.9265
25.3 0.9159
25.325 0.9068
25.35 0.9032
25.375 0.9056
25.4 0.9089
25.425 0.9059
25.45 0.8945
25.475 0.8784
25.5 0.8549
25.525 0.8214
25.55 0.7891
25.575 0.7693
25.6 0.7706
25.625 0.7797
25.65 0.7881
25.675 0.7947
25.7 0.8008
25.725 0.8022
25.75 0.7981
25.775 0.7893
25.8 0.7789
25.825 0.7694
25.85 0.7635
25.875 0.7622
25.9 0.7621
25.925 0.76
25.95 0.7547
25.975 0.7427
26 0.723
26.025 0.7005
26.05 0.6831
26.075 0.6734
26.1 0.676
26.125 0.6857
26.15 0.6963
26.175 0.7069
26.2 0.7141
26.225 0.717
26.25 0.7185
26.275 0.7205
26.3 0.7225
26.325 0.7225
26.35 0.7184
26.375 0.7106
26.4 0.7014
26.425 0.6944
26.45 0.6936
26.475 0.6985
26.5 0.7102
26.525 0.7292
26.55 0.7515
26.575 0.7764
26.6 0.804
26.625 0.8311
26.65 0.8572
26.675 0.8842
26.7 0.9165
26.725 0.9499
26.75 0.9769
26.775 0.9978
26.8 1.017
26.825 1.0394
26.85 1.0638
26.875 1.0881
26.9 1.111
26.925 1.1301
26.95 1.1429
26.975 1.148
27 1.144
27.025 1.134
27.05 1.121
27.075 1.107
27.1 1.0928
27.125 1.0748
27.15 1.0499
27.175 1.0167
27.2 0.9766
27.225 0.9309
27.25 0.8808
27.275 0.8267
27.3 0.7684
27.325 0.71
27.35 0.6571
27.375 0.6069
27.4 0.5598
27.425 0.5119
27.45 0.4588
27.475 0.4006
27.5 0.3388
27.525 0.2755
27.55 0.2084
27.575 0.1396
27.6 0.0778
27.625 0.0283
27.65 -0.0028
27.675 -0.0144
27.7 -0.0146
27.725 -0.0126
27.75 -0.0145
27.775 -0.0236
27.8 -0.0408
27.825 -0.0644
27.85 -0.093
27.875 -0.1259
27.9 -0.1634
27.925 -0.2082
27.95 -0.2596
27.975 -0.314
28 -0.3688
28.025 -0.4212
28.05 -0.4669
28.075 -0.504
28.1 -0.5375
28.125 -0.5718
28.15 -0.6052
28.175 -0.6323
28.2 -0.6498
28.225 -0.6602
28.25 -0.6636
28.275 -0.6629
28.3 -0.6631
28.325 -0.6657
28.35 -0.6726
28.375 -0.6798
28.4 -0.6771
28.425 -0.6622
28.45 -0.634
28.475 -0.5897
28.5 -0.5335
28.525 -0.4726
28.55 -0.4089
28.575 -0.3453
28.6 -0.2867
28.625 -0.2372
28.65 -0.1972
28.675 -0.1664
28.7 -0.1417
28.725 -0.1236
28.75 -0.1123
28.775 -0.1093
28.8 -0.116
28.825 -0.1302
28.85 -0.1503
28.875 -0.1775
28.9 -0.2119
28.925 -0.2442
28.95 -0.2627
28.975 -0.2617
29 -0.2536
29.025 -0.2474
29.05 -0.2462
29.075 -0.2511
29.1 -0.2617
29.125 -0.2783
29.15 -0.3022
29.175 -0.3337
29.2 -0.3691
29.225 -0.4078
29.25 -0.4543
29.275 -0.5127
29.3 -0.5795
29.325 -0.653
29.35 -0.7338
29.375 -0.8206
29.4 -0.9121
29.425 -0.9983
29.45 -1.0658
29.475 -1.107
29.5 -1.1171
29.525 -1.0997
29.55 -1.0694
29.575 -1.0394
29.6 -1.012
29.625 -0.9911
29.65 -0.9818
29.675 -0.9799
29.7 -0.9846
29.725 -0.9946
29.75 -1.0094
29.775 -1.0315
29.8 -1.0589
29.825 -1.0854
29.85 -1.1096
29.875 -1.1313
29.9 -1.15
29.925 -1.1676
29.95 -1.1825
29.975 -1.1906
30 -1.1909
30.025 -1.1824
30.05 -1.1651
30.075 -1.1454
30.1 -1.1284
30.125 -1.1188
30.15 -1.1201
30.175 -1.1237
30.2 -1.1229
30.225 -1.1185
30.25 -1.1068
30.275 -1.0845
30.3 -1.0691
30.325 -1.0718
30.35 -1.0937
30.375 -1.1272
30.4 -1.1649
30.425 -1.2
30.45 -1.2291
30.475 -1.252
30.5 -1.2687
30.525 -1.2829
30.55 -1.295
30.575 -1.2972
30.6 -1.2924
30.625 -1.2843
30.65 -1.2734
30.675 -1.2569
30.7 -1.2382
30.725 -1.2234
30.75 -1.2139
30.775 -1.2064
30.8 -1.199
30.825 -1.1872
30.85 -1.1667
30.875 -1.1359
30.9 -1.0975
30.925 -1.0573
30.95 -1.0214
30.975 -0.9903
31 -0.9649
31.025 -0.9454
31.05 -0.9289
31.075 -0.9136
31.1 -0.9007
31.125 -0.8834
31.15 -0.8598
31.175 -0.8339
31.2 -0.8049
31.225 -0.7787
31.25 -0.7591
31.275 -0.749
31.3 -0.748
31.325 -0.7548
31.35 -0.7701
31.375 -0.7932
31.4 -0.8212
31.425 -0.8485
31.45 -0.8708
31.475 -0.8857
31.5 -0.8981
31.525 -0.9125
31.55 -0.9308
31.575 -0.955
31.6 -0.9895
31.625 -1.0333
31.65 -1.0819
31.675 -1.1329
31.7 -1.1851
31.725 -1.2394
31.75 -1.2894
31.775 -1.3344
31.8 -1.377
31.825 -1.4189
31.85 -1.4624
31.875 -1.5057
31.9 -1.5447
31.925 -1.5832
31.95 -1.625
31.975 -1.669
32 -1.7102
32.025 -1.7431
32.05 -1.7645
32.075 -1.7691
32.1 -1.7524
32.125 -1.7231
32.15 -1.6918
32.175 -1.6602
32.2 -1.6307
32.225 -1.6031
32.25 -1.5765
32.275 -1.5535
32.3 -1.531
32.325 -1.5058
32.35 -1.4753
32.375 -1.4377
32.4 -1.398
32.425 -1.3591
32.45 -1.3232
32.475 -1.2924
32.5 -1.2664
32.525 -1.2449
32.55 -1.2325
32.575 -1.2223
32.6 -1.2148
32.625 -1.2132
32.65 -1.2198
32.675 -1.2344
32.7 -1.2553
32.725 -1.2774
32.75 -1.2961
32.775 -1.3149
32.8 -1.3357
32.825 -1.3566
32.85 -1.377
32.875 -1.391
32.9 -1.3981
32.925 -1.3995
32.95 -1.3989
32.975 -1.3977
33 -1.3933
33.025 -1.3871
33.05 -1.3774
33.075 -1.3678
33.1 -1.3612
33.125 -1.358
33.15 -1.352
33.175 -1.3297
33.2 -1.2891
33.225 -1.2393
33.25 -1.1875
33.275 -1.1396
33.3 -1.0988
33.325 -1.0689
33.35 -1.0522
33.375 -1.0476
33.4 -1.0529
33.425 -1.0613
33.45 -1.0651
33.475 -1.0621
33.5 -1.0543
33.525 -1.044
33.55 -1.0251
33.575 -0.9934
33.6 -0.9482
33.625 -0.8866
33.65 -0.8107
33.675 -0.7266
33.7 -0.6432
33.725 -0.5703
33.75 -0.5097
33.775 -0.4597
33.8 -0.4109
33.825 -0.3605
33.85 -0.317
33.875 -0.2742
33.9 -0.2293
33.925 -0.1862
33.95 -0.1503
33.975 -0.1242
34 -0.1123
34.025 -0.1169
34.05 -0.14
34.075 -0.1771
34.1 -0.2207
34.125 -0.2663
34.15 -0.3115
34.175 -0.3495
34.2 -0.373
34.225 -0.3802
34.25 -0.3752
34.275 -0.3581
34.3 -0.3314
34.325 -0.2999
34.35 -0.2702
34.375 -0.248
34.4 -0.2344
34.425 -0.2287
34.45 -0.2325
34.475 -0.2429
34.5 -0.2542
34.525 -0.2615
34.55 -0.2656
34.575 -0.269
34.6 -0.2735
34.625 -0.2828
34.65 -0.3012
34.675 -0.332
34.7 -0.3699
34.725 -0.4022
34.75 -0.4187
34.775 -0.4273
34.8 -0.4379
34.825 -0.4534
34.85 -0.4749
34.875 -0.5022
34.9 -0.5329
34.925 -0.5682
34.95 -0.604
34.975 -0.6422
35 -0.681
35.025 -0.7241
35.05 -0.7646
35.075 -0.7921
35.1 -0.8062
35.125 -0.8196
35.15 -0.8287
35.175 -0.834
35.2 -0.8302
35.225 -0.8178
35.25 -0.8034
35.275 -0.7842
35.3 -0.7622
35.325 -0.7402
35.35 -0.7168
35.375 -0.6841
35.4 -0.642
35.425 -0.6019
35.45 -0.5678
35.475 -0.5417
35.5 -0.5231
35.525 -0.5129
35.55 -0.5081
35.575 -0.5065
35.6 -0.5087
35.625 -0.5128
35.65 -0.5215
35.675 -0.5375
35.7 -0.5581
35.725 -0.5761
35.75 -0.5831
35.775 -0.5786
35.8 -0.5601
35.825 -0.53
35.85 -0.4942
35.875 -0.4493
35.9 -0.3874
35.925 -0.3153
35.95 -0.2472
35.975 -0.1873
36 -0.1322
36.025 -0.0806
36.05 -0.0317
36.075 0.0179
36.1 0.0639
36.125 0.1042
36.15 0.1389
36.175 0.1695
36.2 0.2001
36.225 0.2356
36.25 0.2799
36.275 0.3307
36.3 0.3838
36.325 0.4406
36.35 0.5027
36.375 0.5688
36.4 0.639
36.425 0.7093
36.45 0.7765
36.475 0.8383
36.5 0.8926
36.525 0.9385
36.55 0.9739
36.575 1.0008
36.6 1.0229
36.625 1.041
36.65 1.0566
36.675 1.0707
36.7 1.0828
36.725 1.0905
36.75 1.0915
36.775 1.0865
36.8 1.0762
36.825 1.0636
36.85 1.0533
36.875 1.0415
36.9 1.0251
36.925 1.0007
36.95 0.9696
36.975 0.9356
37 0.9017
37.025 0.8675
37.05 0.8362
37.075 0.8174
37.1 0.8173
37.125 0.8305
37.15 0.8498
37.175 0.8666
37.2 0.881
37.225 0.8967
37.25 0.9143
37.275 0.9292
37.3 0.9367
37.325 0.939
37.35 0.9375
37.375 0.9321
37.4 0.9236
37.425 0.9108
37.45 0.8925
37.475 0.8684
37.5 0.8429
37.525 0.8162
37.55 0.7904
37.575 0.7669
37.6 0.7583
37.625 0.7669
37.65 0.7779
37.675 0.785
37.7 0.7858
37.725 0.786
37.75 0.7846
37.775 0.7801
37.8 0.7684
37.825 0.7502
37.85 0.7257
37.875 0.6968
37.9 0.6668
37.925 0.6388
37.95 0.6145
37.975 0.6038
38 0.6075
38.025 0.6153
38.05 0.6224
38.075 0.6266
38.1 0.6297
38.125 0.6332
38.15 0.6352
38.175 0.6335
38.2 0.6311
38.225 0.6375
38.25 0.6458
38.275 0.65
38.3 0.6492
38.325 0.6452
38.35 0.6415
38.375 0.6407
38.4 0.6416
38.425 0.6368
38.45 0.6261
38.475 0.6149
38.5 0.6051
38.525 0.5992
38.55 0.6035
38.575 0.6064
38.6 0.6083
38.625 0.6115
38.65 0.6164
38.675 0.6226
38.7 0.6321
38.725 0.6461
38.75 0.6629
38.775 0.6736
38.8 0.6735
38.825 0.6616
38.85 0.6366
38.875 0.6021
38.9 0.5724
38.925 0.5667
38.95 0.5815
38.975 0.607
39 0.6362
39.025 0.6628
39.05 0.6835
39.075 0.6968
39.1 0.7019
39.125 0.701
39.15 0.6978
39.175 0.693
39.2 0.6852
39.225 0.6719
39.25 0.6507
39.275 0.6253
39.3 0.6061
39.325 0.6072
39.35 0.623
39.375 0.6421
39.4 0.663
39.425 0.685
39.45 0.7153
39.475 0.753
39.5 0.7916
39.525 0.8271
39.55 0.8613
39.575 0.8957
39.6 0.9266
39.625 0.9533
39.65 0.9821
39.675 1.0118
39.7 1.0399
39.725 1.0682
39.75 1.0943
39.775 1.1164
39.8 1.1421
39.825 1.1843
39.85 1.249
39.875 1.3304
39.9 1.4234
39.925 1.5165
39.95 1.6023
39.975 1.6793
40 1.7479
40.025 1.8074
40.05 1.8573
40.075 1.8983
40.1 1.9321
40.125 1.963
40.15 1.9981
40.175 2.0385
40.2 2.0799
40.225 2.123
40.25 2.166
40.275 2.2117
40.3 2.2606
40.325 2.3118
40.35 2.3638
40.375 2.4147
40.4 2.4637
40.425 2.5109
40.45 2.5575
40.475 2.6057
40.5 2.6582
40.525 2.7148
40.55 2.7724
40.575 2.8281
40.6 2.8855
40.625 2.9444
40.65 3.0012
40.675 3.0531
40.7 3.0995
40.725 3.1424
40.75 3.1834
40.775 3.2217
40.8 3.2579
40.825 3.2938
40.85 3.3302
40.875 3.3676
40.9 3.403
40.925 3.4348
40.95 3.4619
40.975 3.4847
41 3.5029
41.025 3.5176
41.05 3.5307
41.075 3.5409
41.1 3.5469
41.125 3.549
41.15 3.5469
41.175 3.5398
41.2 3.5277
41.225 3.5111
41.25 3.4895
41.275 3.4638
41.3 3.4354
41.325 3.4065
41.35 3.3781
41.375 3.3521
41.4 3.3259
41.425 3.2983
41.45 3.2741
41.475 3.252
41.5 3.2285
41.525 3.2007
41.55 3.1676
41.575 3.1297
41.6 3.0902
41.625 3.0558
41.65 3.0352
41.675 3.0271
41.7 3.0247
41.725 3.0271
41.75 3.0274
41.775 3.0213
41.8 3.0091
41.825 2.9903
41.85 2.9637
41.875 2.9309
41.9 2.891
41.925 2.8435
41.95 2.7891
41.975 2.727
42 2.6591
42.025 2.5902
42.05 2.5291
42.075 2.4843
42.1 2.4615
42.125 2.4593
42.15 2.4671
42.175 2.4773
42.2 2.4846
42.225 2.4856
42.25 2.4787
42.275 2.4639
42.3 2.4415
42.325 2.4109
42.35 2.3722
42.375 2.3264
42.4 2.275
42.425 2.2202
42.45 2.1665
42.475 2.1204
42.5 2.0861
42.525 2.0634
42.55 2.0415
42.575 2.0158
42.6 1.9897
42.625 1.9717
42.65 1.9669
42.675 1.965
42.7 1.9576
42.725 1.9439
42.75 1.9243
42.775 1.9064
42.8 1.8998
42.825 1.9164
42.85 1.9582
42.875 2.013
42.9 2.0731
42.925 2.1319
42.95 2.1856
42.975 2.2332
43 2.2742
43.025 2.3087
43.05 2.3387
43.075 2.3648
43.1 2.3875
43.125 2.4077
43.15 2.425
43.175 2.4409
43.2 2.4587
43.225 2.4828
43.25 2.5118
43.275 2.541
43.3 2.5668
43.325 2.5885
43.35 2.6062
43.375 2.62
43.4 2.6307
43.425 2.6364
43.45 2.6373
43.475 2.6347
43.5 2.6302
43.525 2.6242
43.55 2.6185
43.575 2.6126
43.6 2.6045
43.625 2.5932
43.65 2.5782
43.675 2.5619
43.7 2.5476
43.725 2.5403
43.75 2.5343
43.775 2.5255
43.8 2.5145
43.825 2.4967
43.85 2.472
43.875 2.44
43.9 2.3998
43.925 2.3547
43.95 2.3147
43.975 2.2888
44 2.267
44.025 2.2397
44.05 2.2034
44.075 2.1582
44.1 2.1098
44.125 2.0717
44.15 2.0525
44.175 2.0398
44.2 2.0272
44.225 2.0131
44.25 1.9973
44.275 1.9836
44.3 1.9729
44.325 1.9669
44.35 1.9639
44.375 1.9592
44.4 1.9531
44.425 1.9476
44.45 1.9414
44.475 1.9323
44.5 1.9282
44.525 1.9417
44.55 1.9861
44.575 2.0502
44.6 2.1183
44.625 2.1808
44.65 2.2396
44.675 2.3005
44.7 2.3698
44.725 2.4498
44.75 2.5391
44.775 2.6261
44.8 2.7053
44.825 2.7784
44.85 2.8537
44.875 2.9347
44.9 3.0154
44.925 3.0925
44.95 3.1638
44.975 3.2283
45 3.2857
45.025 3.3351
45.05 3.3769
45.075 3.4117
45.1 3.4402
45.125 3.4658
45.15 3.4901
45.175 3.5148
45.2 3.5392
45.225 3.5606
45.25 3.5788
45.275 3.5923
45.3 3.599
45.325 3.5981
45.35 3.5895
45.375 3.5732
45.4 3.5495
45.425 3.5183
45.45 3.4804
45.475 3.4366
45.5 3.3873
45.525 3.3319
45.55 3.2732
45.575 3.2124
45.6 3.154
45.625 3.1001
45.65 3.0525
45.675 3.0178
45.7 3.0077
45.725 3.011
45.75 3.013
45.775 3.0083
45.8 2.9946
45.825 2.9706
45.85 2.9368
45.875 2.8941
45.9 2.843
45.925 2.7846
45.95 2.7222
45.975 2.6626
46 2.6084
46.025 2.5626
46.05 2.5445
46.075 2.5639
46.1 2.5987
46.125 2.6335
46.15 2.6647
46.175 2.6926
46.2 2.717
46.225 2.7368
46.25 2.7501
46.275 2.7556
46.3 2.7536
46.325 2.7455
46.35 2.7325
46.375 2.7145
46.4 2.6926
46.425 2.6696
46.45 2.645
46.475 2.6177
46.5 2.5875
46.525 2.554
46.55 2.52
46.575 2.4849
46.6 2.4482
46.625 2.4082
46.65 2.365
46.675 2.3168
46.7 2.2606
46.725 2.2012
46.75 2.1393
46.775 2.077
46.8 2.0144
46.825 1.9531
46.85 1.8932
46.875 1.836
46.9 1.7834
46.925 1.7424
46.95 1.7161
46.975 1.7015
47 1.7028
47.025 1.7362
47.05 1.7969
47.075 1.868
47.1 1.9385
47.125 2.0054
47.15 2.0672
47.175 2.1226
47.2 2.1725
47.225 2.2153
47.25 2.2521
47.275 2.2826
47.3 2.3071
47.325 2.3251
47.35 2.3378
47.375 2.3445
47.4 2.3455
47.425 2.3401
47.45 2.3277
47.475 2.3081
47.5 2.2823
47.525 2.2545
47.55 2.2299
47.575 2.2109
47.6 2.1981
47.625 2.1921
47.65 2.1939
47.675 2.197
47.7 2.1977
47.725 2.1952
47.75 2.1897
47.775 2.1836
47.8 2.1764
47.825 2.1653
47.85 2.1479
47.875 2.123
47.9 2.0917
47.925 2.0552
47.95 2.0149
47.975 1.9751
48 1.9382
48.025 1.8977
48.05 1.8554
48.075 1.8239
48.1 1.8168
48.125 1.8331
48.15 1.8584
48.175 1.8847
48.2 1.9149
48.225 1.9502
48.25 1.9859
48.275 2.0182
48.3 2.046
48.325 2.0664
48.35 2.0791
48.375 2.0868
48.4 2.0908
48.425 2.0886
48.45 2.0808
48.475 2.0713
48.5 2.0583
48.525 2.0423
48.55 2.0262
48.575 2.0083
48.6 1.9841
48.625 1.9534
48.65 1.9199
48.675 1.8819
48.7 1.8358
48.725 1.7841
48.75 1.7307
48.775 1.6767
48.8 1.6164
48.825 1.5501
48.85 1.4835
48.875 1.4192
48.9 1.3526
48.925 1.2814
48.95 1.2088
48.975 1.1384
49 1.0717
49.025 1.0098
49.05 0.9545
49.075 0.9047
49.1 0.8642
49.125 0.8465
49.15 0.8685
49.175 0.9274
49.2 0.9986
49.225 1.0724
49.25 1.1458
49.275 1.2132
49.3 1.2731
49.325 1.3266
49.35 1.3739
49.375 1.4151
49.4 1.447
49.425 1.4709
49.45 1.4876
49.475 1.4967
49.5 1.4974
49.525 1.4898
49.55 1.4756
49.575 1.4576
49.6 1.4384
49.625 1.418
49.65 1.3959
49.675 1.3743
49.7 1.3568
49.725 1.3428
49.75 1.3394
49.775 1.3484
49.8 1.3572
49.825 1.3655
49.85 1.3749
49.875 1.3872
49.9 1.4065
49.925 1.4314
49.95 1.4541
49.975 1.471
50 1.4791
50.025 1.4797
50.05 1.4732
50.075 1.4607
50.1 1.4431
50.125 1.4235
50.15 1.4064
50.175 1.3913
50.2 1.3733
50.225 1.3528
50.25 1.3268
50.275 1.2966
50.3 1.2695
50.325 1.2513
50.35 1.2412
50.375 1.2324
50.4 1.2195
50.425 1.2082
50.45 1.2021
50.475 1.2045
50.5 1.2182
50.525 1.2345
50.55 1.2509
50.575 1.2674
50.6 1.2853
50.625 1.3035
50.65 1.3211
50.675 1.3383
50.7 1.3542
50.725 1.3684
50.75 1.3786
50.775 1.3818
50.8 1.3759
50.825 1.3642
50.85 1.3503
50.875 1.3372
50.9 1.3276
50.925 1.3345
50.95 1.3591
50.975 1.3884
51 1.4178
51.025 1.4446
51.05 1.466
51.075 1.4782
51.1 1.4802
51.125 1.4733
51.15 1.4588
51.175 1.4361
51.2 1.4028
51.225 1.3597
51.25 1.3115
51.275 1.2602
51.3 1.2142
51.325 1.1717
51.35 1.1338
51.375 1.1036
51.4 1.0949
51.425 1.1069
51.45 1.1212
51.475 1.1355
51.5 1.153
51.525 1.1721
51.55 1.1871
51.575 1.199
51.6 1.2029
51.625 1.1997
51.65 1.192
51.675 1.181
51.7 1.1679
51.725 1.1567
51.75 1.1506
51.775 1.1506
51.8 1.1547
51.825 1.1552
51.85 1.1468
51.875 1.1273
51.9 1.1043
51.925 1.0863
51.95 1.0719
51.975 1.0643
52 1.0654
52.025 1.0759
52.05 1.0896
52.075 1.1054
52.1 1.1215
52.125 1.1344
52.15 1.1415
52.175 1.1433
52.2 1.1409
52.225 1.1336
52.25 1.1218
52.275 1.1041
52.3 1.078
52.325 1.0426
52.35 0.9995
52.375 0.9511
52.4 0.9027
52.425 0.8586
52.45 0.8178
52.475 0.7787
52.5 0.7416
52.525 0.7056
52.55 0.6667
52.575 0.6228
52.6 0.5816
52.625 0.5496
52.65 0.5335
52.675 0.5338
52.7 0.5452
52.725 0.5676
52.75 0.6031
52.775 0.6546
52.8 0.7179
52.825 0.7831
52.85 0.8451
52.875 0.9032
52.9 0.9571
52.925 1.0042
52.95 1.0452
52.975 1.0807
53 1.1103
53.025 1.1367
53.05 1.162
53.075 1.1912
53.1 1.2214
53.125 1.2524
53.15 1.2836
53.175 1.3122
53.2 1.3427
53.225 1.3695
53.25 1.3909
53.275 1.407
53.3 1.4217
53.325 1.4387
53.35 1.4579
53.375 1.4779
53.4 1.4963
53.425 1.5131
53.45 1.5282
53.475 1.5389
53.5 1.5427
53.525 1.5392
53.55 1.5341
53.575 1.5258
53.6 1.5141
53.625 1.5006
53.65 1.489
53.675 1.4751
53.7 1.4599
53.725 1.4423
53.75 1.4196
53.775 1.3877
53.8 1.3492
53.825 1.3052
53.85 1.2583
53.875 1.2088
53.9 1.157
53.925 1.1062
53.95 1.0633
53.975 1.028
54 1.0003
54.025 0.9774
54.05 0.9613
54.075 0.9531
54.1 0.9483
54.125 0.943
54.15 0.9375
54.175 0.9349
54.2 0.9383
54.225 0.9501
54.25 0.9663
54.275 0.9853
54.3 1.0073
54.325 1.0338
54.35 1.0629
54.375 1.0939
54.4 1.1248
54.425 1.1509
54.45 1.1724
54.475 1.1923
54.5 1.2116
54.525 1.2336
54.55 1.2647
54.575 1.3088
54.6 1.3608
54.625 1.4142
54.65 1.4631
54.675 1.505
54.7 1.5387
54.725 1.5637
54.75 1.5816
54.775 1.5928
54.8 1.5978
54.825 1.5964
54.85 1.5905
54.875 1.5817
54.9 1.5701
54.925 1.5547
54.95 1.538
54.975 1.5242
55 1.5159
55.025 1.5143
55.05 1.5207
55.075 1.5337
55.1 1.5476
55.125 1.5593
55.15 1.5657
55.175 1.5651
55.2 1.5576
55.225 1.5444
55.25 1.5274
55.275 1.5088
55.3 1.4951
55.325 1.4962
55.35 1.5176
55.375 1.5551
55.4 1.602
55.425 1.6568
55.45 1.7125
55.475 1.763
55.5 1.809
55.525 1.8504
55.55 1.8859
55.575 1.9171
55.6 1.9474
55.625 1.9816
55.65 2.0205
55.675 2.0618
55.7 2.1011
55.725 2.1365
55.75 2.1676
55.775 2.194
55.8 2.2158
55.825 2.2355
55.85 2.2541
55.875 2.27
55.9 2.2817
55.925 2.2871
55.95 2.2846
55.975 2.2752
56 2.2609
56.025 2.2445
56.05 2.2283
56.075 2.2116
56.1 2.1919
56.125 2.1694
56.15 2.1448
56.175 2.1186
56.2 2.0903
56.225 2.0672
56.25 2.0545
56.275 2.0481
56.3 2.0406
56.325 2.0322
56.35 2.028
56.375 2.0321
56.4 2.0406
56.425 2.0535
56.45 2.0701
56.475 2.0894
56.5 2.108
56.525 2.121
56.55 2.1277
56.575 2.1316
56.6 2.1349
56.625 2.1349
56.65 2.131
56.675 2.1216
56.7 2.107
56.725 2.0936
56.75 2.0928
56.775 2.1045
56.8 2.121
56.825 2.1384
56.85 2.1529
56.875 2.1637
56.9 2.1704
56.925 2.177
56.95 2.1807
56.975 2.1816
57 2.1828
57.025 2.1826
57.05 2.1811
57.075 2.1793
57.1 2.1781
57.125 2.1763
57.15 2.173
57.175 2.1678
57.2 2.1627
57.225 2.1572
57.25 2.1531
57.275 2.1493
57.3 2.145
57.325 2.1484
57.35 2.1654
57.375 2.1896
57.4 2.2137
57.425 2.2377
57.45 2.2611
57.475 2.2824
57.5 2.301
57.525 2.3186
57.55 2.3355
57.575 2.3496
57.6 2.3581
57.625 2.3611
57.65 2.3605
57.675 2.3615
57.7 2.3678
57.725 2.3836
57.75 2.4058
57.775 2.4299
57.8 2.453
57.825 2.473
57.85 2.4884
57.875 2.4986
57.9 2.5016
57.925 2.4971
57.95 2.4849
57.975 2.465
58 2.442
58.025 2.4259
58.05 2.4175
58.075 2.4073
58.1 2.3919
58.125 2.3724
58.15 2.3507
58.175 2.3231
58.2 2.2908
58.225 2.2582
58.25 2.225
58.275 2.1854
58.3 2.1397
58.325 2.0927
58.35 2.0495
58.375 2.0094
58.4 1.9683
58.425 1.9236
58.45 1.8723
58.475 1.8144
58.5 1.7502
58.525 1.6849
58.55 1.6202
58.575 1.5566
58.6 1.4982
58.625 1.445
58.65 1.3944
58.675 1.3496
58.7 1.3188
58.725 1.3171
58.75 1.3519
58.775 1.3938
58.8 1.4309
58.825 1.4599
58.85 1.479
58.875 1.4883
58.9 1.4856
58.925 1.4725
58.95 1.4518
58.975 1.4255
59 1.3941
59.025 1.3585
59.05 1.3252
59.075 1.2964
59.1 1.2712
59.125 1.2485
59.15 1.2229
59.175 1.1959
59.2 1.1713
59.225 1.1512
59.25 1.1385
59.275 1.1342
59.3 1.1432
59.325 1.1573
59.35 1.1645
59.375 1.1606
59.4 1.1456
59.425 1.12
59.45 1.0841
59.475 1.0451
59.5 1.0034
59.525 0.9639
59.55 0.9381
59.575 0.9368
59.6 0.9487
59.625 0.9554
59.65 0.9494
59.675 0.932
59.7 0.912
59.725 0.8956
59.75 0.8888
59.775 0.8992
59.8 0.9237
59.825 0.95
59.85 0.976
59.875 1.004
59.9 1.0327
59.925 1.0573
59.95 1.0877
59.975 1.1382
60 1.2193
60.025 1.3199
60.05 1.4274
60.075 1.5364
60.1 1.6378
60.125 1.726
60.15 1.8004
60.175 1.8604
60.2 1.9091
60.225 1.9499
60.25 1.9833
60.275 2.0087
60.3 2.0266
60.325 2.0376
60.35 2.0406
60.375 2.0342
60.4 2.0195
60.425 1.9998
60.45 1.9831
60.475 1.983
60.5 2.0026
60.525 2.0308
60.55 2.0585
60.575 2.0821
60.6 2.1022
60.625 2.1218
60.65 2.1419
60.675 2.1607
60.7 2.1756
60.725 2.1844
60.75 2.1866
60.775 2.1817
60.8 2.169
60.825 2.147
60.85 2.118
60.875 2.0843
60.9 2.0491
60.925 2.0138
60.95 1.9792
60.975 1.9457
61 1.9108
61.025 1.8734
61.05 1.831
61.075 1.7859
61.1 1.7385
61.125 1.6908
61.15 1.6413
61.175 1.5886
61.2 1.5312
61.225 1.4675
61.25 1.3994
61.275 1.3298
61.3 1.2597
61.325 1.1947
61.35 1.1466
61.375 1.1176
61.4 1.1033
61.425 1.1026
61.45 1.1141
61.475 1.1386
61.5 1.1748
61.525 1.2176
61.55 1.2624
61.575 1.3053
61.6 1.3468
61.625 1.3905
61.65 1.4424
61.675 1.5023
61.7 1.5709
61.725 1.6468
61.75 1.7253
61.775 1.8037
61.8 1.8773
61.825 1.9494
61.85 2.0194
61.875 2.0873
61.9 2.1565
61.925 2.2217
61.95 2.2801
61.975 2.3319
62 2.3774
62.025 2.4181
62.05 2.4531
62.075 2.4843
62.1 2.512
62.125 2.5353
62.15 2.5554
62.175 2.5797
62.2 2.6078
62.225 2.636
62.25 2.6603
62.275 2.6787
62.3 2.6933
62.325 2.7119
62.35 2.7407
62.375 2.777
62.4 2.8124
62.425 2.8469
62.45 2.8827
62.475 2.9246
62.5 2.9726
62.525 3.0246
62.55 3.0779
62.575 3.1325
62.6 3.1863
62.625 3.2367
62.65 3.2815
62.675 3.3203
62.7 3.3559
62.725 3.3858
62.75 3.4092
62.775 3.4263
62.8 3.4364
62.825 3.4392
62.85 3.4369
62.875 3.4329
62.9 3.4324
62.925 3.4466
62.95 3.49
62.975 3.5512
63 3.6151
63.025 3.68
63.05 3.7445
63.075 3.8042
63.1 3.8597
63.125 3.9099
63.15 3.9529
63.175 3.9873
63.2 4.0142
63.225 4.0339
63.25 4.0463
63.275 4.0518
63.3 4.0516
63.325 4.0468
63.35 4.0387
63.375 4.029
63.4 4.0223
63.425 4.0186
63.45 4.0159
63.475 4.0115
63.5 4.0033
63.525 3.9904
63.55 3.975
63.575 3.9575
63.6 3.9386
63.625 3.9208
63.65 3.9051
63.675 3.8951
63.7 3.887
63.725 3.8786
63.75 3.8713
63.775 3.8655
63.8 3.8628
63.825 3.8605
63.85 3.8565
63.875 3.8493
63.9 3.838
63.925 3.8255
63.95 3.8201
63.975 3.8334
64 3.8608
64.025 3.8918
64.05 3.923
64.075 3.9552
64.1 3.9888
64.125 4.0202
64.15 4.0455
64.175 4.0627
64.2 4.0717
64.225 4.0734
64.25 4.0688
64.275 4.0585
64.3 4.0435
64.325 4.0234
64.35 3.9972
64.375 3.9663
64.4 3.9321
64.425 3.8969
64.45 3.8618
64.475 3.8243
64.5 3.7836
64.525 3.7418
64.55 3.6981
64.575 3.6514
64.6 3.6031
64.625 3.5577
64.65 3.5223
64.675 3.5028
64.7 3.4931
64.725 3.4863
64.75 3.4779
64.775 3.4671
64.8 3.4499
64.825 3.4251
64.85 3.393
64.875 3.3534
64.9 3.3076
64.925 3.2557
64.95 3.1975
64.975 3.1314
65 3.059
65.025 2.9819
65.05 2.9065
65.075 2.8392
65.1 2.7841
65.125 2.7391
65.15 2.6963
65.175 2.65
65.2 2.5973
65.225 2.5396
65.25 2.4751
65.275 2.4039
65.3 2.3252
65.325 2.2414
65.35 2.1571
65.375 2.084
65.4 2.0243
65.425 1.9735
65.45 1.9339
65.475 1.9099
65.5 1.9068
65.525 1.9206
65.55 1.9431
65.575 1.9663
65.6 1.9875
65.625 2.0087
65.65 2.0278
65.675 2.0458
65.7 2.0644
65.725 2.0811
65.75 2.093
65.775 2.1019
65.8 2.1
65.825 2.0875
65.85 2.071
65.875 2.0527
65.9 2.034
65.925 2.0166
65.95 2.0019
65.975 1.9853
66 1.9634
66.025 1.9413
66.05 1.9266
66.075 1.9276
66.1 1.9374
66.125 1.9455
66.15 1.9462
66.175 1.938
66.2 1.9225
66.225 1.9022
66.25 1.8828
66.275 1.8682
66.3 1.8609
66.325 1.8623
66.35 1.8625
66.375 1.8515
66.4 1.8319
66.425 1.8039
66.45 1.7671
66.475 1.7236
66.5 1.6832
66.525 1.6447
66.55 1.6044
66.575 1.5644
66.6 1.5285
66.625 1.499
66.65 1.4696
66.675 1.4333
66.7 1.3928
66.725 1.3547
66.75 1.3328
66.775 1.3375
66.8 1.3639
66.825 1.4043
66.85 1.4579
66.875 1.5198
66.9 1.5816
66.925 1.6424
66.95 1.7011
66.975 1.7561
67 1.8083
67.025 1.8564
67.05 1.8991
67.075 1.935
67.1 1.9673
67.125 1.9973
67.15 2.0235
67.175 2.0445
67.2 2.0614
67.225 2.078
67.25 2.0951
67.275 2.113
67.3 2.1309
67.325 2.1461
67.35 2.1555
67.375 2.1595
67.4 2.1585
67.425 2.1515
67.45 2.1368
67.475 2.1141
67.5 2.0838
67.525 2.0465
67.55 2.0022
67.575 1.95
67.6 1.8899
67.625 1.824
67.65 1.7542
67.675 1.6786
67.7 1.595
67.725 1.5026
67.75 1.4026
67.775 1.2968
67.8 1.1872
67.825 1.0785
67.85 0.9725
67.875 0.8712
67.9 0.779
67.925 0.7021
67.95 0.6556
67.975 0.6266
68 0.6018
68.025 0.5734
68.05 0.5356
68.075 0.4898
68.1 0.438
68.125 0.3831
68.15 0.3384
68.175 0.3029
68.2 0.272
68.225 0.2442
68.25 0.2154
68.275 0.1842
68.3 0.1521
68.325 0.1231
68.35 0.1003
68.375 0.0851
68.4 0.0798
68.425 0.0838
68.45 0.0925
68.475 0.102
68.5 0.1094
68.525 0.1197
68.55 0.1391
68.575 0.1702
68.6 0.2107
68.625 0.2558
68.65 0.2974
68.675 0.3292
68.7 0.3524
68.725 0.3718
68.75 0.3957
68.775 0.4275
68.8 0.4658
68.825 0.505
68.85 0.5393
68.875 0.563
68.9 0.5754
68.925 0.5761
68.95 0.5687
68.975 0.5588
69 0.5514
69.025 0.5439
69.05 0.532
69.075 0.5161
69.1 0.4941
69.125 0.4679
69.15 0.4517
69.175 0.4599
69.2 0.4828
69.225 0.4987
69.25 0.5082
69.275 0.517
69.3 0.5312
69.325 0.5487
69.35 0.567
69.375 0.5837
69.4 0.5959
69.425 0.6024
69.45 0.6043
69.475 0.6001
69.5 0.5857
69.525 0.5639
69.55 0.5394
69.575 0.5203
69.6 0.5111
69.625 0.5118
69.65 0.5246
69.675 0.5523
69.7 0.5887
69.725 0.6299
69.75 0.6753
69.775 0.7255
69.8 0.7794
69.825 0.8337
69.85 0.8844
69.875 0.9315
69.9 0.9721
69.925 1.0089
69.95 1.0415
69.975 1.0686
70 1.0884
70.025 1.1
70.05 1.1028
70.075 1.0964
70.1 1.0807
70.125 1.0579
70.15 1.0286
70.175 0.9927
70.2 0.954
70.225 0.9151
70.25 0.8771
70.275 0.8387
70.3 0.8086
70.325 0.7916
70.35 0.7897
70.375 0.8037
70.4 0.8226
70.425 0.8411
70.45 0.8564
70.475 0.868
70.5 0.8817
70.525 0.8988
70.55 0.9165
70.575 0.9301
70.6 0.9382
70.625 0.9406
70.65 0.9358
70.675 0.9246
70.7 0.9116
70.725 0.8977
70.75 0.8839
70.775 0.8688
70.8 0.8532
70.825 0.837
70.85 0.8224
70.875 0.8167
70.9 0.8288
70.925 0.8537
70.95 0.8886
70.975 0.9291
71 0.9695
71.025 1.0082
71.05 1.0428
71.075 1.0725
71.1 1.0989
71.125 1.1232
71.15 1.1445
71.175 1.1647
71.2 1.1851
71.225 1.2062
71.25 1.2297
71.275 1.2571
71.3 1.2918
71.325 1.3276
71.35 1.3618
71.375 1.3918
71.4 1.4168
71.425 1.4386
71.45 1.4582
71.475 1.4784
71.5 1.5004
71.525 1.5229
71.55 1.5455
71.575 1.5672
71.6 1.5857
71.625 1.599
71.65 1.606
71.675 1.6062
71.7 1.5996
71.725 1.5856
71.75 1.5657
71.775 1.5417
71.8 1.5154
71.825 1.4934
71.85 1.4824
71.875 1.4873
71.9 1.4991
71.925 1.5087
71.95 1.5112
71.975 1.5068
72 1.496
72.025 1.478
72.05 1.4526
72.075 1.4183
72.1 1.3745
72.125 1.3236
72.15 1.2759
72.175 1.2384
72.2 1.2036
72.225 1.1669
72.25 1.1275
72.275 1.0871
72.3 1.0491
72.325 1.0145
72.35 0.9863
72.375 0.9673
72.4 0.9532
72.425 0.9364
72.45 0.9122
72.475 0.8781
72.5 0.8343
72.525 0.7844
72.55 0.7286
72.575 0.6677
72.6 0.6051
72.625 0.5439
72.65 0.484
72.675 0.4278
72.7 0.3763
72.725 0.331
72.75 0.2987
72.775 0.2825
72.8 0.2829
72.825 0.2939
72.85 0.303
72.875 0.3056
72.9 0.2996
72.925 0.2844
72.95 0.26
72.975 0.2275
73 0.1868
73.025 0.1403
73.05 0.091
73.075 0.0389
73.1 -0.0129
73.125 -0.064
73.15 -0.1155
73.175 -0.1654
73.2 -0.2177
73.225 -0.2747
73.25 -0.3371
73.275 -0.4083
73.3 -0.489
73.325 -0.5752
73.35 -0.6638
73.375 -0.7492
73.4 -0.8283
73.425 -0.9067
73.45 -0.9864
73.475 -1.063
73.5 -1.1345
73.525 -1.2046
73.55 -1.2744
73.575 -1.3459
73.6 -1.419
73.625 -1.494
73.65 -1.5735
73.675 -1.6555
73.7 -1.7383
73.725 -1.8209
73.75 -1.9027
73.775 -1.9842
73.8 -2.0663
73.825 -2.1454
73.85 -2.2181
73.875 -2.2822
73.9 -2.3332
73.925 -2.3694
73.95 -2.3925
73.975 -2.411
74 -2.4306
74.025 -2.4541
74.05 -2.481
74.075 -2.5115
74.1 -2.5455
74.125 -2.5807
74.15 -2.6216
74.175 -2.6677
74.2 -2.7172
74.225 -2.7699
74.25 -2.8246
74.275 -2.8801
74.3 -2.9393
74.325 -3.0013
74.35 -3.0609
74.375 -3.1191
74.4 -3.1802
74.425 -3.2482
74.45 -3.3221
74.475 -3.3973
74.5 -3.4669
74.525 -3.5297
74.55 -3.5857
74.575 -3.6317
74.6 -3.6699
74.625 -3.699
74.65 -3.7178
74.675 -3.7298
74.7 -3.7392
74.725 -3.7488
74.75 -3.7592
74.775 -3.7743
74.8 -3.7924
74.825 -3.8067
74.85 -3.8189
74.875 -3.8274
74.9 -3.8325
74.925 -3.8307
74.95 -3.8167
74.975 -3.7859
75 -3.7398
75.025 -3.6828
75.05 -3.62
75.075 -3.5586
75.1 -3.5033
75.125 -3.4586
75.15 -3.4269
75.175 -3.4033
75.2 -3.3822
75.225 -3.3557
75.25 -3.3218
75.275 -3.2824
75.3 -3.241
75.325 -3.2004
75.35 -3.1602
75.375 -3.1198
75.4 -3.0755
75.425 -3.0216
75.45 -2.9663
75.475 -2.9138
75.5 -2.8654
75.525 -2.8197
75.55 -2.7773
75.575 -2.7365
75.6 -2.6983
75.625 -2.6642
75.65 -2.635
75.675 -2.6107
75.7 -2.5917
75.725 -2.5759
75.75 -2.5574
75.775 -2.5355
75.8 -2.5115
75.825 -2.4882
75.85 -2.468
75.875 -2.4524
75.9 -2.4402
75.925 -2.4314
75.95 -2.4251
75.975 -2.4188
76 -2.4135
76.025 -2.4107
76.05 -2.4122
76.075 -2.4189
76.1 -2.4316
76.125 -2.45
76.15 -2.4682
76.175 -2.4828
76.2 -2.489
76.225 -2.4901
76.25 -2.4907
76.275 -2.4922
76.3 -2.4988
76.325 -2.514
76.35 -2.535
76.375 -2.5566
76.4 -2.5773
76.425 -2.5984
76.45 -2.6191
76.475 -2.6431
76.5 -2.6721
76.525 -2.7076
76.55 -2.7526
76.575 -2.8065
76.6 -2.862
76.625 -2.9101
76.65 -2.9509
76.675 -2.9885
76.7 -3.0212
76.725 -3.0486
76.75 -3.0689
76.775 -3.0766
76.8 -3.0765
76.825 -3.0702
76.85 -3.0588
76.875 -3.0454
76.9 -3.0345
76.925 -3.0263
76.95 -3.0133
76.975 -2.99
77 -2.9638
77.025 -2.9325
77.05 -2.8958
77.075 -2.8605
77.1 -2.8304
77.125 -2.801
77.15 -2.7708
77.175 -2.741
77.2 -2.712
77.225 -2.6809
77.25 -2.643
77.275 -2.597
77.3 -2.5472
77.325 -2.4994
77.35 -2.4525
77.375 -2.4044
77.4 -2.3566
77.425 -2.3104
77.45 -2.2654
77.475 -2.222
77.5 -2.1814
77.525 -2.1449
77.55 -2.113
77.575 -2.0839
77.6 -2.0536
77.625 -2.0186
77.65 -1.9812
77.675 -1.9449
77.7 -1.9118
77.725 -1.8791
77.75 -1.8428
77.775 -1.7976
77.8 -1.7413
77.825 -1.6794
77.85 -1.6208
77.875 -1.5742
77.9 -1.5375
77.925 -1.5093
77.95 -1.4841
77.975 -1.4576
78 -1.4331
78.025 -1.4144
78.05 -1.4063
78.075 -1.4093
78.1 -1.4196
78.125 -1.4348
78.15 -1.4507
78.175 -1.4621
78.2 -1.4706
78.225 -1.4733
78.25 -1.4727
78.275 -1.4711
78.3 -1.466
78.325 -1.4642
78.35 -1.4683
78.375 -1.4801
78.4 -1.4993
78.425 -1.5223
78.45 -1.5486
78.475 -1.5795
78.5 -1.6163
78.525 -1.6607
78.55 -1.7129
78.575 -1.7721
78.6 -1.8344
78.625 -1.8975
78.65 -1.9601
78.675 -2.0197
78.7 -2.0842
78.725 -2.1535
78.75 -2.2204
78.775 -2.277
78.8 -2.3238
78.825 -2.369
78.85 -2.4169
78.875 -2.4704
78.9 -2.5261
78.925 -2.5789
78.95 -2.6244
78.975 -2.6616
79 -2.6917
79.025 -2.7197
79.05 -2.7453
79.075 -2.7676
79.1 -2.7876
79.125 -2.8062
79.15 -2.8228
79.175 -2.8404
79.2 -2.8605
79.225 -2.8856
79.25 -2.9114
79.275 -2.9349
79.3 -2.9552
79.325 -2.9699
79.35 -2.9797
79.375 -2.9834
79.4 -2.98
79.425 -2.9697
79.45 -2.9546
79.475 -2.9404
79.5 -2.9341
79.525 -2.9423
79.55 -2.9711
79.575 -3.0106
79.6 -3.0491
79.625 -3.0828
79.65 -3.1076
79.675 -3.1263
79.7 -3.1435
79.725 -3.1606
79.75 -3.1785
79.775 -3.2009
79.8 -3.2281
79.825 -3.2609
79.85 -3.2942
79.875 -3.3274
79.9 -3.3588
79.925 -3.3882
79.95 -3.4187
79.975 -3.4488
80 -3.4791
80.025 -3.5118
80.05 -3.546
80.075 -3.5749
80.1 -3.596
80.125 -3.6144
80.15 -3.6356
80.175 -3.6589
80.2 -3.6786
80.225 -3.6981
80.25 -3.716
80.275 -3.729
80.3 -3.7364
80.325 -3.7402
80.35 -3.7405
80.375 -3.7403
80.4 -3.7429
80.425 -3.7497
80.45 -3.7621
80.475 -3.7813
80.5 -3.7984
80.525 -3.8043
80.55 -3.7968
80.575 -3.7787
80.6 -3.7457
80.625 -3.7061
80.65 -3.6637
80.675 -3.6178
80.7 -3.5755
80.725 -3.5379
80.75 -3.508
80.775 -3.4914
80.8 -3.4875
80.825 -3.491
80.85 -3.5038
80.875 -3.5288
80.9 -3.5606
80.925 -3.5877
80.95 -3.6021
80.975 -3.6025
81 -3.5891
81.025 -3.5665
81.05 -3.5329
81.075 -3.4895
81.1 -3.4408
81.125 -3.3926
81.15 -3.3487
81.175 -3.3102
81.2 -3.2732
81.225 -3.2391
81.25 -3.2091
81.275 -3.1807
81.3 -3.1578
81.325 -3.1503
81.35 -3.1634
81.375 -3.191
81.4 -3.2186
81.425 -3.2296
81.45 -3.2179
81.475 -3.1923
81.5 -3.1698
81.525 -3.1485
81.55 -3.1244
81.575 -3.1056
81.6 -3.0974
81.625 -3.1016
81.65 -3.1136
81.675 -3.1311
81.7 -3.1532
81.725 -3.179
81.75 -3.2049
81.775 -3.2273
81.8 -3.2442
81.825 -3.2541
81.85 -3.2572
81.875 -3.2575
81.9 -3.2565
81.925 -3.2538
81.95 -3.2489
81.975 -3.243
82 -3.2363
82.025 -3.2281
82.05 -3.2185
82.075 -3.2122
82.1 -3.2158
82.125 -3.2287
82.15 -3.2462
82.175 -3.2664
82.2 -3.2842
82.225 -3.2969
82.25 -3.3043
82.275 -3.3073
82.3 -3.3078
82.325 -3.3095
82.35 -3.3116
82.375 -3.3138
82.4 -3.315
82.425 -3.3109
82.45 -3.2995
82.475 -3.2844
82.5 -3.268
82.525 -3.25
82.55 -3.2299
82.575 -3.2079
82.6 -3.1845
82.625 -3.1574
82.65 -3.1183
82.675 -3.0695
82.7 -3.0197
82.725 -2.9847
82.75 -2.9609
82.775 -2.9416
82.8 -2.9257
82.825 -2.9147
82.85 -2.9133
82.875 -2.918
82.9 -2.9244
82.925 -2.9377
82.95 -2.9613
82.975 -2.9921
83 -3.0228
83.025 -3.0442
83.05 -3.0547
83.075 -3.0661
83.1 -3.0831
83.125 -3.1006
83.15 -3.1168
83.175 -3.1295
83.2 -3.1331
83.225 -3.1223
83.25 -3.1028
83.275 -3.079
83.3 -3.0531
83.325 -3.028
83.35 -3.0096
83.375 -2.9927
83.4 -2.9746
83.425 -2.9596
83.45 -2.9452
83.475 -2.9308
83.5 -2.9184
83.525 -2.9106
83.55 -2.9038
83.575 -2.8956
83.6 -2.8898
83.625 -2.8882
83.65 -2.8884
83.675 -2.892
83.7 -2.9072
83.725 -2.9372
83.75 -2.9764
83.775 -3.0164
83.8 -3.0558
83.825 -3.1003
83.85 -3.143
83.875 -3.1762
83.9 -3.2009
83.925 -3.2177
83.95 -3.2286
83.975 -3.2358
84 -3.2383
84.025 -3.2384
84.05 -3.24
84.075 -3.2431
84.1 -3.2455
84.125 -3.2419
84.15 -3.2258
84.175 -3.1904
84.2 -3.1401
84.225 -3.088
84.25 -3.0411
84.275 -3.0026
84.3 -2.9682
84.325 -2.9228
84.35 -2.8596
84.375 -2.7868
84.4 -2.7159
84.425 -2.6482
84.45 -2.5846
84.475 -2.5299
84.5 -2.4865
84.525 -2.4485
84.55 -2.4156
84.575 -2.3909
84.6 -2.3741
84.625 -2.3642
84.65 -2.3604
84.675 -2.3635
84.7 -2.3757
84.725 -2.3979
84.75 -2.431
84.775 -2.4755
84.8 -2.5313
84.825 -2.5992
84.85 -2.6765
84.875 -2.762
84.9 -2.8479
84.925 -2.9263
84.95 -2.9985
84.975 -3.0606
85 -3.1148
85.025 -3.1673
85.05 -3.2185
85.075 -3.2704
85.1 -3.3262
85.125 -3.3813
85.15 -3.4261
85.175 -3.4578
85.2 -3.4836
85.225 -3.5055
85.25 -3.5262
85.275 -3.5516
85.3 -3.5825
85.325 -3.6151
85.35 -3.6488
85.375 -3.6801
85.4 -3.7084
85.425 -3.7353
85.45 -3.7606
85.475 -3.78
85.5 -3.7944
85.525 -3.8056
85.55 -3.816
85.575 -3.825
85.6 -3.8326
85.625 -3.8421
85.65 -3.8582
85.675 -3.8815
85.7 -3.9112
85.725 -3.9463
85.75 -3.983
85.775 -4.0169
85.8 -4.0445
85.825 -4.0621
85.85 -4.0728
85.875 -4.0793
85.9 -4.0844
85.925 -4.0869
85.95 -4.0873
85.975 -4.0877
86 -4.0914
86.025 -4.0982
86.05 -4.1015
86.075 -4.0897
86.1 -4.0621
86.125 -4.0311
86.15 -4.0021
86.175 -3.9746
86.2 -3.9452
86.225 -3.9181
86.25 -3.9046
86.275 -3.911
86.3 -3.9336
86.325 -3.9602
86.35 -3.9748
86.375 -3.9778
86.4 -3.9704
86.425 -3.9511
86.45 -3.9112
86.475 -3.8576
86.5 -3.8034
86.525 -3.7545
86.55 -3.7107
86.575 -3.6759
86.6 -3.6536
86.625 -3.6419
86.65 -3.6392
86.675 -3.6465
86.7 -3.6621
86.725 -3.6839
86.75 -3.7131
86.775 -3.7499
86.8 -3.7912
86.825 -3.8318
86.85 -3.8636
86.875 -3.8757
86.9 -3.8603
86.925 -3.8158
86.95 -3.7578
86.975 -3.6981
87 -3.6405
87.025 -3.5861
87.05 -3.5392
87.075 -3.4995
87.1 -3.464
87.125 -3.4298
87.15 -3.3967
87.175 -3.3629
87.2 -3.3285
87.225 -3.2957
87.25 -3.2643
87.275 -3.2363
87.3 -3.2142
87.325 -3.2
87.35 -3.1891
87.375 -3.1725
87.4 -3.1449
87.425 -3.1054
87.45 -3.059
87.475 -3.0143
87.5 -2.9731
87.525 -2.9372
87.55 -2.9083
87.575 -2.885
87.6 -2.8671
87.625 -2.8562
87.65 -2.8521
87.675 -2.8528
87.7 -2.8561
87.725 -2.8551
87.75 -2.846
87.775 -2.8329
87.8 -2.8151
87.825 -2.7958
87.85 -2.7792
87.875 -2.7673
87.9 -2.7597
87.925 -2.7522
87.95 -2.7454
87.975 -2.7403
88 -2.736
88.025 -2.7354
88.05 -2.7401
88.075 -2.7481
88.1 -2.7603
88.125 -2.7759
88.15 -2.7909
88.175 -2.8049
88.2 -2.8155
88.225 -2.8245
88.25 -2.8348
88.275 -2.8416
88.3 -2.8368
88.325 -2.8121
88.35 -2.7646
88.375 -2.7071
88.4 -2.6556
88.425 -2.6196
88.45 -2.6003
88.475 -2.5897
88.5 -2.5807
88.525 -2.5663
88.55 -2.5464
88.575 -2.5283
88.6 -2.5051
88.625 -2.4634
88.65 -2.4064
88.675 -2.3442
88.7 -2.2809
88.725 -2.2239
88.75 -2.1806
88.775 -2.1516
88.8 -2.1357
88.825 -2.1269
88.85 -2.126
88.875 -2.1232
88.9 -2.1174
88.925 -2.1122
88.95 -2.1072
88.975 -2.1062
89 -2.1057
89.025 -2.1065
89.05 -2.1076
89.075 -2.1128
89.1 -2.119
89.125 -2.1256
89.15 -2.1294
89.175 -2.124
89.2 -2.1095
89.225 -2.0857
89.25 -2.0565
89.275 -2.0251
89.3 -1.995
89.325 -1.9718
89.35 -1.9522
89.375 -1.9299
89.4 -1.9004
89.425 -1.8677
89.45 -1.8334
89.475 -1.7996
89.5 -1.7694
89.525 -1.7424
89.55 -1.719
89.575 -1.696
89.6 -1.6707
89.625 -1.6436
89.65 -1.6197
89.675 -1.6055
89.7 -1.5985
89.725 -1.5974
89.75 -1.5966
89.775 -1.5912
89.8 -1.583
89.825 -1.5739
89.85 -1.5657
89.875 -1.5597
89.9 -1.5551
89.925 -1.5519
89.95 -1.5467
89.975 -1.5384
90 -1.53
90.025 -1.5208
90.05 -1.5093
90.075 -1.4949
90.1 -1.4806
90.125 -1.4668
90.15 -1.4551
90.175 -1.4448
90.2 -1.4363
90.225 -1.4338
90.25 -1.4399
90.275 -1.4492
90.3 -1.459
90.325 -1.4706
90.35 -1.48
90.375 -1.4893
90.4 -1.4993
90.425 -1.5074
90.45 -1.5181
90.475 -1.5312
90.5 -1.5395
90.525 -1.5394
90.55 -1.5304
90.575 -1.5132
90.6 -1.4942
90.625 -1.4788
90.65 -1.4673
90.675 -1.4637
90.7 -1.4695
90.725 -1.4795
90.75 -1.492
90.775 -1.504
90.8 -1.509
90.825 -1.508
90.85 -1.5043
90.875 -1.4997
90.9 -1.492
90.925 -1.479
90.95 -1.4644
90.975 -1.4472
91 -1.4253
91.025 -1.3967
91.05 -1.366
91.075 -1.3324
91.1 -1.2973
91.125 -1.2658
91.15 -1.2386
91.175 -1.2129
91.2 -1.1835
91.225 -1.1476
91.25 -1.1036
91.275 -1.0496
91.3 -0.9909
91.325 -0.9316
91.35 -0.8786
91.375 -0.8362
91.4 -0.8074
91.425 -0.794
91.45 -0.795
91.475 -0.8073
91.5 -0.8291
91.525 -0.8578
91.55 -0.8904
91.575 -0.9229
91.6 -0.9551
91.625 -0.9873
91.65 -1.0158
91.675 -1.0342
91.7 -1.042
91.725 -1.044
91.75 -1.0456
91.775 -1.0503
91.8 -1.0575
91.825 -1.0687
91.85 -1.0832
91.875 -1.0984
91.9 -1.1145
91.925 -1.133
91.95 -1.1545
91.975 -1.1804
92 -1.2155
92.025 -1.2599
92.05 -1.3096
92.075 -1.3628
92.1 -1.4208
92.125 -1.4832
92.15 -1.5465
92.175 -1.6061
92.2 -1.6639
92.225 -1.7192
92.25 -1.7734
92.275 -1.8272
92.3 -1.8754
92.325 -1.9186
92.35 -1.9617
92.375 -2.006
92.4 -2.0507
92.425 -2.0947
92.45 -2.1302
92.475 -2.1538
92.5 -2.1624
92.525 -2.154
92.55 -2.1353
92.575 -2.1059
92.6 -2.0734
92.625 -2.0437
92.65 -2.0178
92.675 -1.9956
92.7 -1.9753
92.725 -1.9643
92.75 -1.9655
92.775 -1.9779
92.8 -1.9932
92.825 -2.0063
92.85 -2.0126
92.875 -2.0158
92.9 -2.0193
92.925 -2.0247
92.95 -2.0319
92.975 -2.0404
93 -2.0474
93.025 -2.0485
93.05 -2.034
93.075 -1.987
93.1 -1.9182
93.125 -1.8464
93.15 -1.7791
93.175 -1.7173
93.2 -1.6613
93.225 -1.6138
93.25 -1.5756
93.275 -1.5459
93.3 -1.5248
93.325 -1.5143
93.35 -1.5146
93.375 -1.5223
93.4 -1.5359
93.425 -1.5561
93.45 -1.5804
93.475 -1.61
93.5 -1.6452
93.525 -1.6811
93.55 -1.7169
93.575 -1.7551
93.6 -1.7961
93.625 -1.8402
93.65 -1.8899
93.675 -1.9432
93.7 -1.9949
93.725 -2.0407
93.75 -2.0759
93.775 -2.1013
93.8 -2.125
93.825 -2.1465
93.85 -2.1617
93.875 -2.169
93.9 -2.174
93.925 -2.1788
93.95 -2.183
93.975 -2.1866
94 -2.1906
94.025 -2.199
94.05 -2.2116
94.075 -2.2264
94.1 -2.2449
94.125 -2.269
94.15 -2.2957
94.175 -2.3217
94.2 -2.34
94.225 -2.3348
94.25 -2.3009
94.275 -2.2469
94.3 -2.1767
94.325 -2.0968
94.35 -2.0124
94.375 -1.9214
94.4 -1.828
94.425 -1.7399
94.45 -1.6584
94.475 -1.5824
94.5 -1.517
94.525 -1.4604
94.55 -1.4112
94.575 -1.3646
94.6 -1.3195
94.625 -1.2767
94.65 -1.2385
94.675 -1.204
94.7 -1.1743
94.725 -1.149
94.75 -1.1271
94.775 -1.1102
94.8 -1.097
94.825 -1.0866
94.85 -1.0748
94.875 -1.0607
94.9 -1.0456
94.925 -1.0315
94.95 -1.0194
94.975 -1.009
95 -0.9991
95.025 -0.9898
95.05 -0.9826
95.075 -0.9803
95.1 -0.9834
95.125 -0.9903
95.15 -0.9994
95.175 -1.0082
95.2 -1.0156
95.225 -1.0214
95.25 -1.0267
95.275 -1.0309
95.3 -1.0358
95.325 -1.046
95.35 -1.0642
95.375 -1.0926
95.4 -1.127
95.425 -1.1634
95.45 -1.1991
95.475 -1.2305
95.5 -1.2576
95.525 -1.2825
95.55 -1.3087
95.575 -1.3397
95.6 -1.3731
95.625 -1.4034
95.65 -1.4258
95.675 -1.4427
95.7 -1.4648
95.725 -1.4934
95.75 -1.5275
95.775 -1.5697
95.8 -1.6193
95.825 -1.6756
95.85 -1.7383
95.875 -1.805
95.9 -1.869
95.925 -1.9242
95.95 -1.9746
95.975 -2.0251
96 -2.0797
96.025 -2.1394
96.05 -2.2042
96.075 -2.2742
96.1 -2.3485
96.125 -2.4244
96.15 -2.5002
96.175 -2.5698
96.2 -2.6218
96.225 -2.6526
96.25 -2.6684
96.275 -2.6771
96.3 -2.6822
96.325 -2.6849
96.35 -2.6873
96.375 -2.6933
96.4 -2.7047
96.425 -2.7216
96.45 -2.7462
96.475 -2.7774
96.5 -2.8145
96.525 -2.8598
96.55 -2.9136
96.575 -2.9726
96.6 -3.0306
96.625 -3.0793
96.65 -3.1182
96.675 -3.1473
96.7 -3.1696
96.725 -3.1923
96.75 -3.2106
96.775 -3.2171
96.8 -3.2099
96.825 -3.1856
96.85 -3.1474
96.875 -3.1042
96.9 -3.0663
96.925 -3.044
96.95 -3.0394
96.975 -3.0471
97 -3.0555
97.025 -3.06
97.05 -3.0648
97.075 -3.068
97.1 -3.0699
97.125 -3.0771
97.15 -3.095
97.175 -3.1239
97.2 -3.1656
97.225 -3.2171
97.25 -3.2744
97.275 -3.3348
97.3 -3.3994
97.325 -3.4672
97.35 -3.542
97.375 -3.625
97.4 -3.7078
97.425 -3.7732
97.45 -3.8104
97.475 -3.8242
97.5 -3.819
97.525 -3.7976
97.55 -3.7666
97.575 -3.7269
97.6 -3.6813
97.625 -3.6339
97.65 -3.5903
97.675 -3.5527
97.7 -3.5243
97.725 -3.5061
97.75 -3.4948
97.775 -3.4892
97.8 -3.487
97.825 -3.4926
97.85 -3.5051
97.875 -3.5226
97.9 -3.5464
97.925 -3.5735
97.95 -3.6005
97.975 -3.6293
98 -3.6527
98.025 -3.6687
98.05 -3.6774
98.075 -3.6819
98.1 -3.6906
98.125 -3.7016
98.15 -3.7116
98.175 -3.7172
98.2 -3.7192
98.225 -3.723
98.25 -3.7322
98.275 -3.7442
98.3 -3.7593
98.325 -3.7744
98.35 -3.787
98.375 -3.7974
98.4 -3.8061
98.425 -3.8185
98.45 -3.8312
98.475 -3.8403
98.5 -3.8465
98.525 -3.8485
98.55 -3.855
98.575 -3.8646
98.6 -3.8758
98.625 -3.8884
98.65 -3.902
98.675 -3.9175
98.7 -3.9391
98.725 -3.9628
98.75 -3.9878
98.775 -4.021
98.8 -4.0626
98.825 -4.1073
98.85 -4.1518
98.875 -4.1923
98.9 -4.2268
98.925 -4.2549
98.95 -4.2813
98.975 -4.3073
99 -4.3328
99.025 -4.3558
99.05 -4.3792
99.075 -4.4087
99.1 -4.4446
99.125 -4.4853
99.15 -4.5235
99.175 -4.5536
99.2 -4.5772
99.225 -4.5986
99.25 -4.6205
99.275 -4.6446
99.3 -4.6696
99.325 -4.692
99.35 -4.703
99.375 -4.6995
99.4 -4.6895
99.425 -4.681
99.45 -4.6805
99.475 -4.6901
99.5 -4.7045
99.525 -4.7256
99.55 -4.7509
99.575 -4.7831
99.6 -4.8256
99.625 -4.8742
99.65 -4.9196
99.675 -4.9474
99.7 -4.9479
99.725 -4.9334
99.75 -4.9125
99.775 -4.8869
99.8 -4.8589
99.825 -4.8258
99.85 -4.7837
99.875 -4.7404
99.9 -4.7119
99.925 -4.7104
99.95 -4.7362
99.975 -4.7687
100 -4.797
