# Supplementary material for: Uptake of N2O5 by aqueous aerosol unveiled using chemically accurate many-body potentials
Source: Nat Commun. 2022 Mar 10;13:1266. doi: 10.1038/s41467-022-28697-8 (PMC8913772; doi:10.1038/s41467-022-28697-8)
Supplement: Supplementary file 3 — Source Data [file 41467_2022_28697_MOESM3_ESM.zip › n2o5-uptake-data/Fig2/scattering/rep04run02/relcom_gds.dat]

0.025 12.0933
0.05 12.0639
0.075 12.0345
0.1 12.005
0.125 11.9756
0.15 11.9461
0.175 11.9166
0.2 11.8872
0.225 11.8577
0.25 11.8282
0.275 11.7988
0.3 11.7693
0.325 11.7398
0.35 11.7103
0.375 11.6807
0.4 11.6512
0.425 11.6216
0.45 11.592
0.475 11.5624
0.5 11.5328
0.525 11.5032
0.55 11.4735
0.575 11.4438
0.6 11.4141
0.625 11.3845
0.65 11.3547
0.675 11.325
0.7 11.2953
0.725 11.2655
0.75 11.2358
0.775 11.206
0.8 11.1761
0.825 11.1463
0.85 11.1164
0.875 11.0866
0.9 11.0567
0.925 11.0268
0.95 10.9968
0.975 10.9669
1 10.937
1.025 10.9071
1.05 10.8772
1.075 10.8473
1.1 10.8173
1.125 10.7874
1.15 10.7574
1.175 10.7273
1.2 10.6973
1.225 10.6671
1.25 10.637
1.275 10.6068
1.3 10.5766
1.325 10.5464
1.35 10.516
1.375 10.4857
1.4 10.4553
1.425 10.4249
1.45 10.3944
1.475 10.3639
1.5 10.3333
1.525 10.3027
1.55 10.272
1.575 10.2412
1.6 10.2103
1.625 10.1794
1.65 10.1483
1.675 10.1171
1.7 10.0858
1.725 10.0545
1.75 10.0231
1.775 9.9916
1.8 9.96
1.825 9.9284
1.85 9.8967
1.875 9.865
1.9 9.833
1.925 9.8009
1.95 9.7685
1.975 9.7361
2 9.7034
2.025 9.6706
2.05 9.6376
2.075 9.6044
2.1 9.571
2.125 9.5373
2.15 9.5036
2.175 9.4697
2.2 9.4358
2.225 9.4019
2.25 9.3678
2.275 9.3337
2.3 9.2996
2.325 9.2654
2.35 9.2311
2.375 9.1968
2.4 9.1624
2.425 9.128
2.45 9.0935
2.475 9.059
2.5 9.0243
2.525 8.9896
2.55 8.9547
2.575 8.9196
2.6 8.8844
2.625 8.8491
2.65 8.8135
2.675 8.7777
2.7 8.7417
2.725 8.7056
2.75 8.6692
2.775 8.6326
2.8 8.5957
2.825 8.5586
2.85 8.5213
2.875 8.4838
2.9 8.4461
2.925 8.4081
2.95 8.3697
2.975 8.3312
3 8.2924
3.025 8.2535
3.05 8.2144
3.075 8.1751
3.1 8.1355
3.125 8.0957
3.15 8.0554
3.175 8.0143
3.2 7.9722
3.225 7.9293
3.25 7.8856
3.275 7.8415
3.3 7.797
3.325 7.752
3.35 7.7064
3.375 7.6605
3.4 7.6141
3.425 7.5671
3.45 7.5195
3.475 7.4714
3.5 7.4229
3.525 7.3737
3.55 7.3238
3.575 7.2732
3.6 7.2223
3.625 7.1708
3.65 7.1184
3.675 7.0652
3.7 7.0113
3.725 6.9563
3.75 6.8994
3.775 6.8404
3.8 6.779
3.825 6.7145
3.85 6.6466
3.875 6.5752
3.9 6.4996
3.925 6.418
3.95 6.3308
3.975 6.2388
4 6.1419
4.025 6.0399
4.05 5.9333
4.075 5.823
4.1 5.7088
4.125 5.5897
4.15 5.4674
4.175 5.3455
4.2 5.2267
4.225 5.1099
4.25 4.9951
4.275 4.8814
4.3 4.7683
4.325 4.6564
4.35 4.5427
4.375 4.4285
4.4 4.3194
4.425 4.2179
4.45 4.1235
4.475 4.0327
4.5 3.9423
4.525 3.851
4.55 3.7578
4.575 3.6632
4.6 3.5691
4.625 3.4735
4.65 3.3724
4.675 3.2648
4.7 3.1553
4.725 3.0472
4.75 2.9347
4.775 2.8158
4.8 2.6958
4.825 2.5833
4.85 2.4808
4.875 2.3901
4.9 2.318
4.925 2.2757
4.95 2.2552
4.975 2.2459
5 2.2407
5.025 2.2344
5.05 2.2234
5.075 2.208
5.1 2.1881
5.125 2.1654
5.15 2.1482
5.175 2.1399
5.2 2.1389
5.225 2.1395
5.25 2.1407
5.275 2.1407
5.3 2.1367
5.325 2.1278
5.35 2.1177
5.375 2.1029
5.4 2.0817
5.425 2.0558
5.45 2.0241
5.475 1.9888
5.5 1.9492
5.525 1.9041
5.55 1.854
5.575 1.801
5.6 1.7463
5.625 1.6907
5.65 1.6346
5.675 1.5784
5.7 1.5232
5.725 1.4692
5.75 1.4169
5.775 1.3659
5.8 1.317
5.825 1.2708
5.85 1.2299
5.875 1.194
5.9 1.1597
5.925 1.128
5.95 1.1004
5.975 1.0771
6 1.0559
6.025 1.0342
6.05 1.0104
6.075 0.9836
6.1 0.9528
6.125 0.9147
6.15 0.8701
6.175 0.8199
6.2 0.7638
6.225 0.7017
6.25 0.6327
6.275 0.5582
6.3 0.481
6.325 0.4039
6.35 0.3324
6.375 0.2686
6.4 0.2167
6.425 0.1859
6.45 0.1826
6.475 0.1967
6.5 0.2148
6.525 0.2322
6.55 0.2447
6.575 0.2464
6.6 0.235
6.625 0.2083
6.65 0.1677
6.675 0.1146
6.7 0.0566
6.725 0.0006
6.75 -0.0491
6.775 -0.0938
6.8 -0.1311
6.825 -0.1518
6.85 -0.1542
6.875 -0.1479
6.9 -0.1419
6.925 -0.1342
6.95 -0.1239
6.975 -0.1143
7 -0.1083
7.025 -0.1076
7.05 -0.1101
7.075 -0.1139
7.1 -0.1145
7.125 -0.1076
7.15 -0.0923
7.175 -0.0753
7.2 -0.0607
7.225 -0.0483
7.25 -0.0394
7.275 -0.0359
7.3 -0.0411
7.325 -0.0568
7.35 -0.0808
7.375 -0.1082
7.4 -0.1287
7.425 -0.1423
7.45 -0.1501
7.475 -0.152
7.5 -0.1514
7.525 -0.1512
7.55 -0.149
7.575 -0.1429
7.6 -0.13
7.625 -0.1094
7.65 -0.0832
7.675 -0.0564
7.7 -0.0359
7.725 -0.025
7.75 -0.0221
7.775 -0.0262
7.8 -0.0358
7.825 -0.0515
7.85 -0.0716
7.875 -0.0954
7.9 -0.12
7.925 -0.1418
7.95 -0.1577
7.975 -0.1656
8 -0.1702
8.025 -0.1746
8.05 -0.1799
8.075 -0.1841
8.1 -0.1819
8.125 -0.1693
8.15 -0.1468
8.175 -0.1247
8.2 -0.1055
8.225 -0.0932
8.25 -0.0892
8.275 -0.0921
8.3 -0.096
8.325 -0.0897
8.35 -0.0709
8.375 -0.0463
8.4 -0.024
8.425 -0.0041
8.45 0.0153
8.475 0.0376
8.5 0.0654
8.525 0.0962
8.55 0.1257
8.575 0.1569
8.6 0.2019
8.625 0.2687
8.65 0.345
8.675 0.4224
8.7 0.4929
8.725 0.555
8.75 0.6103
8.775 0.661
8.8 0.7092
8.825 0.7525
8.85 0.7897
8.875 0.8193
8.9 0.8412
8.925 0.8556
8.95 0.8623
8.975 0.862
9 0.8576
9.025 0.8504
9.05 0.8421
9.075 0.8354
9.1 0.8257
9.125 0.8126
9.15 0.7971
9.175 0.7787
9.2 0.7548
9.225 0.7283
9.25 0.6993
9.275 0.6666
9.3 0.6282
9.325 0.5857
9.35 0.5395
9.375 0.4898
9.4 0.4326
9.425 0.3603
9.45 0.2741
9.475 0.1781
9.5 0.0829
9.525 -0.0077
9.55 -0.0979
9.575 -0.1922
9.6 -0.2912
9.625 -0.3889
9.65 -0.4768
9.675 -0.5547
9.7 -0.6204
9.725 -0.6696
9.75 -0.7013
9.775 -0.7018
9.8 -0.6662
9.825 -0.6158
9.85 -0.5644
9.875 -0.5109
9.9 -0.4601
9.925 -0.4146
9.95 -0.375
9.975 -0.349
10 -0.3396
10.025 -0.3376
10.05 -0.3325
10.075 -0.3145
10.1 -0.2701
10.125 -0.2023
10.15 -0.1235
10.175 -0.0354
10.2 0.0631
10.225 0.1688
10.25 0.2748
10.275 0.3745
10.3 0.4656
10.325 0.5513
10.35 0.6292
10.375 0.6949
10.4 0.7489
10.425 0.7929
10.45 0.8278
10.475 0.854
10.5 0.8716
10.525 0.8817
10.55 0.8846
10.575 0.883
10.6 0.8782
10.625 0.8684
10.65 0.8515
10.675 0.8284
10.7 0.7998
10.725 0.7679
10.75 0.7381
10.775 0.7098
10.8 0.6821
10.825 0.6605
10.85 0.6482
10.875 0.6438
10.9 0.6465
10.925 0.6508
10.95 0.6498
10.975 0.6427
11 0.6282
11.025 0.6089
11.05 0.5867
11.075 0.5611
11.1 0.5341
11.125 0.5067
11.15 0.478
11.175 0.4462
11.2 0.4145
11.225 0.3902
11.25 0.3778
11.275 0.3726
11.3 0.3672
11.325 0.3597
11.35 0.3501
11.375 0.3394
11.4 0.3266
11.425 0.3111
11.45 0.2913
11.475 0.2673
11.5 0.2434
11.525 0.2199
11.55 0.1959
11.575 0.1696
11.6 0.1396
11.625 0.1056
11.65 0.0703
11.675 0.0357
11.7 0.0038
11.725 -0.0266
11.75 -0.0611
11.775 -0.1036
11.8 -0.1567
11.825 -0.2136
11.85 -0.2646
11.875 -0.2996
11.9 -0.3197
11.925 -0.3291
11.95 -0.3333
11.975 -0.3377
12 -0.3459
12.025 -0.3577
12.05 -0.3691
12.075 -0.3761
12.1 -0.3793
12.125 -0.3769
12.15 -0.3701
12.175 -0.3614
12.2 -0.3522
12.225 -0.3455
12.25 -0.3445
12.275 -0.347
12.3 -0.35
12.325 -0.3518
12.35 -0.3477
12.375 -0.3365
12.4 -0.3204
12.425 -0.3053
12.45 -0.294
12.475 -0.2878
12.5 -0.2869
12.525 -0.2913
12.55 -0.303
12.575 -0.3193
12.6 -0.3404
12.625 -0.362
12.65 -0.3797
12.675 -0.3976
12.7 -0.4197
12.725 -0.4443
12.75 -0.4683
12.775 -0.4873
12.8 -0.4995
12.825 -0.5032
12.85 -0.4986
12.875 -0.4882
12.9 -0.4747
12.925 -0.4631
12.95 -0.4551
12.975 -0.443
13 -0.4244
13.025 -0.3928
13.05 -0.3477
13.075 -0.2994
13.1 -0.2548
13.125 -0.2171
13.15 -0.1833
13.175 -0.1534
13.2 -0.1301
13.225 -0.1132
13.25 -0.0992
13.275 -0.0869
13.3 -0.0727
13.325 -0.0578
13.35 -0.0461
13.375 -0.0406
13.4 -0.0425
13.425 -0.0493
13.45 -0.0574
13.475 -0.0685
13.5 -0.0848
13.525 -0.1092
13.55 -0.1471
13.575 -0.2008
13.6 -0.272
13.625 -0.3561
13.65 -0.446
13.675 -0.5406
13.7 -0.6318
13.725 -0.7102
13.75 -0.7531
13.775 -0.7443
13.8 -0.7131
13.825 -0.6904
13.85 -0.6855
13.875 -0.6913
13.9 -0.7034
13.925 -0.7206
13.95 -0.7452
13.975 -0.7779
14 -0.8195
14.025 -0.8698
14.05 -0.9255
14.075 -0.9817
14.1 -1.0329
14.125 -1.0798
14.15 -1.1269
14.175 -1.1714
14.2 -1.2152
14.225 -1.2574
14.25 -1.2991
14.275 -1.3473
14.3 -1.4041
14.325 -1.4655
14.35 -1.5236
14.375 -1.57
14.4 -1.6034
14.425 -1.6303
14.45 -1.6498
14.475 -1.6561
14.5 -1.6521
14.525 -1.6477
14.55 -1.6454
14.575 -1.6465
14.6 -1.6538
14.625 -1.6704
14.65 -1.6992
14.675 -1.7368
14.7 -1.7769
14.725 -1.8169
14.75 -1.8585
14.775 -1.9023
14.8 -1.9531
14.825 -2.0082
14.85 -2.0523
14.875 -2.0757
14.9 -2.0791
14.925 -2.0719
14.95 -2.0677
14.975 -2.0658
15 -2.0649
15.025 -2.0644
15.05 -2.0558
15.075 -2.0343
15.1 -1.9916
15.125 -1.9455
15.15 -1.8961
15.175 -1.843
15.2 -1.7873
15.225 -1.7323
15.25 -1.6809
15.275 -1.6305
15.3 -1.5771
15.325 -1.5178
15.35 -1.4495
15.375 -1.3704
15.4 -1.2844
15.425 -1.1976
15.45 -1.1174
15.475 -1.0487
15.5 -0.993
15.525 -0.9481
15.55 -0.9118
15.575 -0.8813
15.6 -0.8547
15.625 -0.8322
15.65 -0.8147
15.675 -0.7989
15.7 -0.7813
15.725 -0.7721
15.75 -0.7847
15.775 -0.8226
15.8 -0.8729
15.825 -0.9264
15.85 -0.9783
15.875 -1.0262
15.9 -1.0641
15.925 -1.0848
15.95 -1.0871
15.975 -1.081
16 -1.0721
16.025 -1.0617
16.05 -1.0506
16.075 -1.039
16.1 -1.0288
16.125 -1.0269
16.15 -1.0395
16.175 -1.0633
16.2 -1.0945
16.225 -1.1272
16.25 -1.1548
16.275 -1.1741
16.3 -1.1897
16.325 -1.2083
16.35 -1.2339
16.375 -1.2715
16.4 -1.3257
16.425 -1.3919
16.45 -1.4601
16.475 -1.5263
16.5 -1.5901
16.525 -1.6522
16.55 -1.7138
16.575 -1.769
16.6 -1.8021
16.625 -1.7962
16.65 -1.7598
16.675 -1.7104
16.7 -1.6671
16.725 -1.6555
16.75 -1.6631
16.775 -1.6696
16.8 -1.6751
16.825 -1.6752
16.85 -1.6693
16.875 -1.6595
16.9 -1.6469
16.925 -1.6325
16.95 -1.6157
16.975 -1.5938
17 -1.5662
17.025 -1.5379
17.05 -1.5153
17.075 -1.5027
17.1 -1.4967
17.125 -1.4877
17.15 -1.4652
17.175 -1.4316
17.2 -1.4013
17.225 -1.3814
17.25 -1.3782
17.275 -1.3869
17.3 -1.4008
17.325 -1.4218
17.35 -1.4489
17.375 -1.478
17.4 -1.5003
17.425 -1.5122
17.45 -1.5174
17.475 -1.5238
17.5 -1.5208
17.525 -1.503
17.55 -1.4768
17.575 -1.4449
17.6 -1.4117
17.625 -1.3784
17.65 -1.3403
17.675 -1.2929
17.7 -1.232
17.725 -1.1645
17.75 -1.1056
17.775 -1.0646
17.8 -1.0407
17.825 -1.0281
17.85 -1.0231
17.875 -1.0227
17.9 -1.0234
17.925 -1.0244
17.95 -1.0269
17.975 -1.0313
18 -1.037
18.025 -1.0411
18.05 -1.0426
18.075 -1.0434
18.1 -1.047
18.125 -1.0523
18.15 -1.0611
18.175 -1.0714
18.2 -1.0856
18.225 -1.1059
18.25 -1.1267
18.275 -1.1394
18.3 -1.1339
18.325 -1.1128
18.35 -1.0882
18.375 -1.0743
18.4 -1.072
18.425 -1.0723
18.45 -1.0777
18.475 -1.09
18.5 -1.1048
18.525 -1.121
18.55 -1.1394
18.575 -1.1509
18.6 -1.1492
18.625 -1.1311
18.65 -1.1012
18.675 -1.0629
18.7 -1.0212
18.725 -0.9761
18.75 -0.9332
18.775 -0.8929
18.8 -0.8543
18.825 -0.8241
18.85 -0.8045
18.875 -0.7934
18.9 -0.789
18.925 -0.7925
18.95 -0.8007
18.975 -0.8107
19 -0.8243
19.025 -0.8441
19.05 -0.8707
19.075 -0.9049
19.1 -0.9429
19.125 -0.9823
19.15 -1.0157
19.175 -1.0372
19.2 -1.0411
19.225 -1.0348
19.25 -1.027
19.275 -1.022
19.3 -1.0188
19.325 -1.0185
19.35 -1.0214
19.375 -1.0286
19.4 -1.0412
19.425 -1.0572
19.45 -1.0729
19.475 -1.0846
19.5 -1.0912
19.525 -1.0929
19.55 -1.0903
19.575 -1.0854
19.6 -1.0809
19.625 -1.0806
19.65 -1.09
19.675 -1.1095
19.7 -1.1371
19.725 -1.171
19.75 -1.2132
19.775 -1.2608
19.8 -1.3096
19.825 -1.3538
19.85 -1.3904
19.875 -1.4146
19.9 -1.423
19.925 -1.4233
19.95 -1.4215
19.975 -1.4259
20 -1.4333
20.025 -1.4347
20.05 -1.4263
20.075 -1.4085
20.1 -1.3844
20.125 -1.3552
20.15 -1.3251
20.175 -1.298
20.2 -1.2781
20.225 -1.2642
20.25 -1.2559
20.275 -1.251
20.3 -1.2467
20.325 -1.2398
20.35 -1.2276
20.375 -1.2122
20.4 -1.1963
20.425 -1.1839
20.45 -1.1768
20.475 -1.1762
20.5 -1.1814
20.525 -1.1923
20.55 -1.2101
20.575 -1.2305
20.6 -1.2448
20.625 -1.2465
20.65 -1.2397
20.675 -1.2239
20.7 -1.1988
20.725 -1.164
20.75 -1.1263
20.775 -1.0903
20.8 -1.0566
20.825 -1.0225
20.85 -0.9766
20.875 -0.9069
20.9 -0.819
20.925 -0.7262
20.95 -0.642
20.975 -0.5675
21 -0.4999
21.025 -0.4377
21.05 -0.3801
21.075 -0.329
21.1 -0.2859
21.125 -0.2505
21.15 -0.2255
21.175 -0.2114
21.2 -0.2076
21.225 -0.2123
21.25 -0.2215
21.275 -0.2356
21.3 -0.255
21.325 -0.2841
21.35 -0.3227
21.375 -0.3693
21.4 -0.42
21.425 -0.4548
21.45 -0.4684
21.475 -0.4797
21.5 -0.4932
21.525 -0.508
21.55 -0.5205
21.575 -0.5317
21.6 -0.546
21.625 -0.562
21.65 -0.5815
21.675 -0.6078
21.7 -0.642
21.725 -0.6846
21.75 -0.7335
21.775 -0.7808
21.8 -0.8295
21.825 -0.8817
21.85 -0.9264
21.875 -0.9561
21.9 -0.981
21.925 -1.0012
21.95 -1.0181
21.975 -1.034
22 -1.0398
22.025 -1.0277
22.05 -1.0085
22.075 -0.9888
22.1 -0.9727
22.125 -0.9638
22.15 -0.9608
22.175 -0.9634
22.2 -0.9723
22.225 -0.9825
22.25 -0.9881
22.275 -0.9908
22.3 -0.9937
22.325 -0.9965
22.35 -0.9947
22.375 -0.9861
22.4 -0.971
22.425 -0.9484
22.45 -0.9183
22.475 -0.8845
22.5 -0.8505
22.525 -0.8199
22.55 -0.7918
22.575 -0.7658
22.6 -0.7445
22.625 -0.7259
22.65 -0.7068
22.675 -0.6889
22.7 -0.6679
22.725 -0.6417
22.75 -0.6112
22.775 -0.5792
22.8 -0.5451
22.825 -0.5088
22.85 -0.4692
22.875 -0.4271
22.9 -0.3803
22.925 -0.3301
22.95 -0.2787
22.975 -0.2303
23 -0.18
23.025 -0.1281
23.05 -0.0884
23.075 -0.0654
23.1 -0.0487
23.125 -0.0339
23.15 -0.0181
23.175 -0.0034
23.2 0.011
23.225 0.0221
23.25 0.0355
23.275 0.0489
23.3 0.0644
23.325 0.0886
23.35 0.125
23.375 0.1772
23.4 0.2456
23.425 0.3257
23.45 0.4081
23.475 0.4849
23.5 0.5543
23.525 0.6098
23.55 0.6521
23.575 0.6864
23.6 0.7158
23.625 0.7408
23.65 0.768
23.675 0.8055
23.7 0.8508
23.725 0.8972
23.75 0.9411
23.775 0.9795
23.8 1.0119
23.825 1.0379
23.85 1.0545
23.875 1.0597
23.9 1.0531
23.925 1.0384
23.95 1.0233
23.975 1.0164
24 1.017
24.025 1.0172
24.05 1.0118
24.075 0.9996
24.1 0.9787
24.125 0.9484
24.15 0.9097
24.175 0.8635
24.2 0.8112
24.225 0.7499
24.25 0.6803
24.275 0.6051
24.3 0.5245
24.325 0.4464
24.35 0.3735
24.375 0.308
24.4 0.2441
24.425 0.1741
24.45 0.094
24.475 0.0037
24.5 -0.0936
24.525 -0.1931
24.55 -0.2907
24.575 -0.3859
24.6 -0.4736
24.625 -0.5484
24.65 -0.6048
24.675 -0.644
24.7 -0.668
24.725 -0.6775
24.75 -0.6742
24.775 -0.664
24.8 -0.6522
24.825 -0.6425
24.85 -0.6365
24.875 -0.6373
24.9 -0.6465
24.925 -0.6647
24.95 -0.6904
24.975 -0.7178
25 -0.7403
25.025 -0.7546
25.05 -0.7595
25.075 -0.755
25.1 -0.7399
25.125 -0.7159
25.15 -0.686
25.175 -0.6514
25.2 -0.6186
25.225 -0.5913
25.25 -0.568
25.275 -0.5494
25.3 -0.5389
25.325 -0.5351
25.35 -0.5387
25.375 -0.549
25.4 -0.5673
25.425 -0.5897
25.45 -0.6148
25.475 -0.6413
25.5 -0.665
25.525 -0.6803
25.55 -0.6867
25.575 -0.6844
25.6 -0.667
25.625 -0.634
25.65 -0.5955
25.675 -0.5537
25.7 -0.5151
25.725 -0.4839
25.75 -0.461
25.775 -0.4444
25.8 -0.4329
25.825 -0.4295
25.85 -0.4334
25.875 -0.4372
25.9 -0.4306
25.925 -0.4082
25.95 -0.3708
25.975 -0.3283
26 -0.285
26.025 -0.2442
26.05 -0.2066
26.075 -0.1719
26.1 -0.1391
26.125 -0.1053
26.15 -0.068
26.175 -0.0297
26.2 0.0067
26.225 0.0446
26.25 0.083
26.275 0.1206
26.3 0.1633
26.325 0.2085
26.35 0.2557
26.375 0.3024
26.4 0.3486
26.425 0.3919
26.45 0.433
26.475 0.4718
26.5 0.5094
26.525 0.5475
26.55 0.5871
26.575 0.6309
26.6 0.6751
26.625 0.7217
26.65 0.7668
26.675 0.8093
26.7 0.8512
26.725 0.8923
26.75 0.9356
26.775 0.9821
26.8 1.029
26.825 1.0746
26.85 1.1176
26.875 1.1573
26.9 1.1927
26.925 1.2203
26.95 1.2378
26.975 1.2444
27 1.2404
27.025 1.2285
27.05 1.213
27.075 1.1967
27.1 1.177
27.125 1.156
27.15 1.1337
27.175 1.1134
27.2 1.096
27.225 1.0851
27.25 1.0742
27.275 1.0683
27.3 1.0669
27.325 1.0707
27.35 1.0803
27.375 1.0973
27.4 1.1196
27.425 1.1433
27.45 1.1679
27.475 1.1909
27.5 1.2112
27.525 1.2285
27.55 1.2427
27.575 1.2545
27.6 1.2604
27.625 1.2606
27.65 1.2577
27.675 1.248
27.7 1.2307
27.725 1.2066
27.75 1.1771
27.775 1.1485
27.8 1.1343
27.825 1.1397
27.85 1.1505
27.875 1.1593
27.9 1.1673
27.925 1.1805
27.95 1.2037
27.975 1.2356
28 1.2736
28.025 1.3164
28.05 1.3563
28.075 1.3896
28.1 1.4146
28.125 1.4321
28.15 1.4418
28.175 1.4473
28.2 1.4595
28.225 1.4878
28.25 1.5302
28.275 1.5788
28.3 1.6272
28.325 1.6717
28.35 1.7084
28.375 1.736
28.4 1.7607
28.425 1.7828
28.45 1.8025
28.475 1.8207
28.5 1.833
28.525 1.8358
28.55 1.8297
28.575 1.8174
28.6 1.7984
28.625 1.7786
28.65 1.7607
28.675 1.7423
28.7 1.7261
28.725 1.7105
28.75 1.6939
28.775 1.6792
28.8 1.668
28.825 1.6568
28.85 1.6427
28.875 1.6253
28.9 1.604
28.925 1.5773
28.95 1.542
28.975 1.499
29 1.4521
29.025 1.4042
29.05 1.3592
29.075 1.319
29.1 1.2853
29.125 1.257
29.15 1.2378
29.175 1.2243
29.2 1.2128
29.225 1.2014
29.25 1.1883
29.275 1.1743
29.3 1.1563
29.325 1.1346
29.35 1.109
29.375 1.084
29.4 1.0615
29.425 1.0348
29.45 1.0011
29.475 0.9578
29.5 0.9038
29.525 0.8399
29.55 0.7698
29.575 0.7023
29.6 0.6459
29.625 0.5972
29.65 0.5537
29.675 0.5104
29.7 0.4698
29.725 0.439
29.75 0.4172
29.775 0.4008
29.8 0.3881
29.825 0.3737
29.85 0.3538
29.875 0.3294
29.9 0.3002
29.925 0.2638
29.95 0.2204
29.975 0.1756
30 0.1398
30.025 0.1225
30.05 0.1161
30.075 0.1066
30.1 0.09
30.125 0.0675
30.15 0.0427
30.175 0.0195
30.2 0.0018
30.225 -0.0115
30.25 -0.0229
30.275 -0.0291
30.3 -0.0177
30.325 0.0134
30.35 0.0543
30.375 0.0896
30.4 0.1167
30.425 0.1371
30.45 0.151
30.475 0.1546
30.5 0.1472
30.525 0.1313
30.55 0.1094
30.575 0.0799
30.6 0.0385
30.625 -0.0126
30.65 -0.0678
30.675 -0.1186
30.7 -0.1632
30.725 -0.2084
30.75 -0.2598
30.775 -0.3197
30.8 -0.3881
30.825 -0.4655
30.85 -0.5492
30.875 -0.6376
30.9 -0.7307
30.925 -0.8258
30.95 -0.9238
30.975 -1.0238
31 -1.1231
31.025 -1.2171
31.05 -1.2948
31.075 -1.3463
31.1 -1.373
31.125 -1.3821
31.15 -1.378
31.175 -1.3616
31.2 -1.3371
31.225 -1.3024
31.25 -1.2619
31.275 -1.2248
31.3 -1.1934
31.325 -1.1643
31.35 -1.1389
31.375 -1.1188
31.4 -1.105
31.425 -1.0987
31.45 -1.0983
31.475 -1.1012
31.5 -1.1061
31.525 -1.1166
31.55 -1.1345
31.575 -1.1586
31.6 -1.1902
31.625 -1.2262
31.65 -1.2595
31.675 -1.2839
31.7 -1.3034
31.725 -1.3249
31.75 -1.3493
31.775 -1.3746
31.8 -1.3974
31.825 -1.4147
31.85 -1.432
31.875 -1.4495
31.9 -1.4677
31.925 -1.4854
31.95 -1.4958
31.975 -1.4914
32 -1.4644
32.025 -1.418
32.05 -1.3662
32.075 -1.316
32.1 -1.281
32.125 -1.2638
32.15 -1.2635
32.175 -1.2705
32.2 -1.274
32.225 -1.2734
32.25 -1.2717
32.275 -1.2686
32.3 -1.26
32.325 -1.2476
32.35 -1.2339
32.375 -1.2212
32.4 -1.2115
32.425 -1.2018
32.45 -1.1912
32.475 -1.1832
32.5 -1.1822
32.525 -1.1869
32.55 -1.1954
32.575 -1.2083
32.6 -1.2235
32.625 -1.241
32.65 -1.2606
32.675 -1.2825
32.7 -1.3009
32.725 -1.3169
32.75 -1.3314
32.775 -1.3434
32.8 -1.35
32.825 -1.3444
32.85 -1.3202
32.875 -1.2803
32.9 -1.2338
32.925 -1.1857
32.95 -1.1378
32.975 -1.0907
33 -1.0449
33.025 -1.0016
33.05 -0.9621
33.075 -0.9245
33.1 -0.8886
33.125 -0.8485
33.15 -0.7981
33.175 -0.7342
33.2 -0.6586
33.225 -0.5789
33.25 -0.5026
33.275 -0.4297
33.3 -0.3599
33.325 -0.2932
33.35 -0.2361
33.375 -0.1903
33.4 -0.1537
33.425 -0.1244
33.45 -0.0995
33.475 -0.0779
33.5 -0.0622
33.525 -0.0501
33.55 -0.0406
33.575 -0.033
33.6 -0.0279
33.625 -0.0261
33.65 -0.0267
33.675 -0.0331
33.7 -0.0471
33.725 -0.0686
33.75 -0.0999
33.775 -0.1405
33.8 -0.1872
33.825 -0.2421
33.85 -0.3062
33.875 -0.3761
33.9 -0.4512
33.925 -0.5287
33.95 -0.5941
33.975 -0.6334
34 -0.6439
34.025 -0.6399
34.05 -0.6372
34.075 -0.6374
34.1 -0.6401
34.125 -0.6351
34.15 -0.6267
34.175 -0.6258
34.2 -0.6249
34.225 -0.6161
34.25 -0.5972
34.275 -0.5708
34.3 -0.5401
34.325 -0.5087
34.35 -0.482
34.375 -0.4576
34.4 -0.4357
34.425 -0.4161
34.45 -0.4002
34.475 -0.3887
34.5 -0.3818
34.525 -0.3784
34.55 -0.3786
34.575 -0.3816
34.6 -0.3854
34.625 -0.385
34.65 -0.3755
34.675 -0.3588
34.7 -0.3386
34.725 -0.3201
34.75 -0.3042
34.775 -0.2919
34.8 -0.2841
34.825 -0.2812
34.85 -0.2841
34.875 -0.2909
34.9 -0.3028
34.925 -0.3207
34.95 -0.3441
34.975 -0.3687
35 -0.3946
35.025 -0.4228
35.05 -0.4504
35.075 -0.4742
35.1 -0.4928
35.125 -0.5045
35.15 -0.5098
35.175 -0.5092
35.2 -0.5057
35.225 -0.5022
35.25 -0.5007
35.275 -0.5034
35.3 -0.5116
35.325 -0.5224
35.35 -0.5351
35.375 -0.5509
35.4 -0.5715
35.425 -0.5963
35.45 -0.6154
35.475 -0.6243
35.5 -0.6267
35.525 -0.6252
35.55 -0.6234
35.575 -0.6229
35.6 -0.6217
35.625 -0.6181
35.65 -0.6133
35.675 -0.6104
35.7 -0.6127
35.725 -0.6204
35.75 -0.6325
35.775 -0.646
35.8 -0.6554
35.825 -0.6635
35.85 -0.6735
35.875 -0.6889
35.9 -0.7122
35.925 -0.7464
35.95 -0.79
35.975 -0.8366
36 -0.8872
36.025 -0.9395
36.05 -0.9866
36.075 -1.0266
36.1 -1.0642
36.125 -1.1023
36.15 -1.1401
36.175 -1.1766
36.2 -1.2109
36.225 -1.2418
36.25 -1.2716
36.275 -1.3018
36.3 -1.3318
36.325 -1.3585
36.35 -1.3861
36.375 -1.4153
36.4 -1.444
36.425 -1.4746
36.45 -1.5086
36.475 -1.5444
36.5 -1.5733
36.525 -1.5905
36.55 -1.5975
36.575 -1.6
36.6 -1.5983
36.625 -1.5928
36.65 -1.5897
36.675 -1.5927
36.7 -1.6016
36.725 -1.6153
36.75 -1.6274
36.775 -1.6414
36.8 -1.6545
36.825 -1.6578
36.85 -1.6417
36.875 -1.6007
36.9 -1.5364
36.925 -1.4628
36.95 -1.3871
36.975 -1.3138
37 -1.247
37.025 -1.1864
37.05 -1.1343
37.075 -1.0919
37.1 -1.0596
37.125 -1.0353
37.15 -1.0197
37.175 -1.0135
37.2 -1.0171
37.225 -1.0305
37.25 -1.0517
37.275 -1.0792
37.3 -1.11
37.325 -1.1435
37.35 -1.1776
37.375 -1.2031
37.4 -1.2156
37.425 -1.2231
37.45 -1.2314
37.475 -1.2416
37.5 -1.2507
37.525 -1.265
37.55 -1.2813
37.575 -1.2964
37.6 -1.3044
37.625 -1.306
37.65 -1.3054
37.675 -1.3055
37.7 -1.3071
37.725 -1.3091
37.75 -1.3075
37.775 -1.2965
37.8 -1.2807
37.825 -1.2631
37.85 -1.2479
37.875 -1.2348
37.9 -1.2244
37.925 -1.2184
37.95 -1.2151
37.975 -1.2154
38 -1.2161
38.025 -1.2165
38.05 -1.2179
38.075 -1.2238
38.1 -1.237
38.125 -1.257
38.15 -1.2839
38.175 -1.314
38.2 -1.345
38.225 -1.3762
38.25 -1.4097
38.275 -1.4455
38.3 -1.4824
38.325 -1.5196
38.35 -1.5595
38.375 -1.6043
38.4 -1.6569
38.425 -1.7169
38.45 -1.7827
38.475 -1.8504
38.5 -1.9156
38.525 -1.9726
38.55 -2.0122
38.575 -2.0354
38.6 -2.0449
38.625 -2.0405
38.65 -2.0243
38.675 -2.0034
38.7 -1.9843
38.725 -1.9687
38.75 -1.9588
38.775 -1.9577
38.8 -1.9644
38.825 -1.9771
38.85 -1.9963
38.875 -2.0233
38.9 -2.0557
38.925 -2.0891
38.95 -2.1164
38.975 -2.1252
39 -2.1065
39.025 -2.0635
39.05 -2.01
39.075 -1.9607
39.1 -1.9209
39.125 -1.891
39.15 -1.8664
39.175 -1.8476
39.2 -1.8339
39.225 -1.8193
39.25 -1.7989
39.275 -1.7718
39.3 -1.7412
39.325 -1.7111
39.35 -1.6797
39.375 -1.6498
39.4 -1.6143
39.425 -1.5748
39.45 -1.5338
39.475 -1.494
39.5 -1.4562
39.525 -1.4223
39.55 -1.3929
39.575 -1.3645
39.6 -1.3349
39.625 -1.3007
39.65 -1.2586
39.675 -1.21
39.7 -1.1599
39.725 -1.1079
39.75 -1.0549
39.775 -1.0036
39.8 -0.9551
39.825 -0.9085
39.85 -0.86
39.875 -0.8086
39.9 -0.7589
39.925 -0.7113
39.95 -0.6681
39.975 -0.6325
40 -0.6009
40.025 -0.5625
40.05 -0.518
40.075 -0.4684
40.1 -0.4177
40.125 -0.3649
40.15 -0.3131
40.175 -0.2648
40.2 -0.2218
40.225 -0.1852
40.25 -0.1522
40.275 -0.1225
40.3 -0.0948
40.325 -0.0668
40.35 -0.0378
40.375 -0.0085
40.4 0.0178
40.425 0.0432
40.45 0.0699
40.475 0.1003
40.5 0.138
40.525 0.1869
40.55 0.2463
40.575 0.3092
40.6 0.3698
40.625 0.4237
40.65 0.4757
40.675 0.5291
40.7 0.5844
40.725 0.6439
40.75 0.701
40.775 0.75
40.8 0.7889
40.825 0.819
40.85 0.8414
40.875 0.8565
40.9 0.8649
40.925 0.868
40.95 0.8667
40.975 0.858
41 0.8445
41.025 0.8352
41.05 0.8323
41.075 0.8272
41.1 0.8141
41.125 0.7935
41.15 0.7658
41.175 0.7325
41.2 0.7027
41.225 0.6869
41.25 0.6825
41.275 0.6787
41.3 0.6729
41.325 0.6614
41.35 0.6444
41.375 0.6222
41.4 0.5963
41.425 0.5684
41.45 0.5389
41.475 0.5074
41.5 0.4762
41.525 0.4434
41.55 0.4106
41.575 0.3895
41.6 0.3864
41.625 0.3946
41.65 0.4101
41.675 0.4394
41.7 0.4874
41.725 0.5554
41.75 0.6385
41.775 0.7251
41.8 0.8091
41.825 0.89
41.85 0.9713
41.875 1.0576
41.9 1.1441
41.925 1.2249
41.95 1.2983
41.975 1.3651
42 1.4258
42.025 1.4807
42.05 1.5292
42.075 1.5714
42.1 1.6064
42.125 1.6332
42.15 1.6527
42.175 1.6675
42.2 1.6792
42.225 1.6882
42.25 1.693
42.275 1.6983
42.3 1.7067
42.325 1.7176
42.35 1.7271
42.375 1.733
42.4 1.7332
42.425 1.7281
42.45 1.7161
42.475 1.6954
42.5 1.6669
42.525 1.6316
42.55 1.5913
42.575 1.5518
42.6 1.5109
42.625 1.466
42.65 1.4149
42.675 1.3574
42.7 1.2951
42.725 1.2356
42.75 1.1802
42.775 1.1236
42.8 1.0639
42.825 0.9981
42.85 0.9273
42.875 0.8575
42.9 0.7952
42.925 0.7407
42.95 0.6917
42.975 0.6451
43 0.6003
43.025 0.5518
43.05 0.4977
43.075 0.4393
43.1 0.3808
43.125 0.3215
43.15 0.2633
43.175 0.2019
43.2 0.1345
43.225 0.0624
43.25 -0.0128
43.275 -0.087
43.3 -0.1562
43.325 -0.2192
43.35 -0.2668
43.375 -0.2895
43.4 -0.2989
43.425 -0.3077
43.45 -0.321
43.475 -0.3334
43.5 -0.3418
43.525 -0.3473
43.55 -0.3486
43.575 -0.3463
43.6 -0.3388
43.625 -0.3258
43.65 -0.3103
43.675 -0.2937
43.7 -0.2767
43.725 -0.2579
43.75 -0.2324
43.775 -0.1948
43.8 -0.1526
43.825 -0.1113
43.85 -0.071
43.875 -0.0329
43.9 0.0032
43.925 0.0351
43.95 0.0623
43.975 0.0838
44 0.0966
44.025 0.1017
44.05 0.1002
44.075 0.0932
44.1 0.079
44.125 0.057
44.15 0.0256
44.175 -0.0154
44.2 -0.066
44.225 -0.1268
44.25 -0.1968
44.275 -0.2735
44.3 -0.3517
44.325 -0.4259
44.35 -0.4963
44.375 -0.5639
44.4 -0.6288
44.425 -0.6831
44.45 -0.726
44.475 -0.7635
44.5 -0.7998
44.525 -0.8376
44.55 -0.8785
44.575 -0.921
44.6 -0.9597
44.625 -0.9963
44.65 -1.0321
44.675 -1.0681
44.7 -1.1008
44.725 -1.1239
44.75 -1.1295
44.775 -1.1184
44.8 -1.097
44.825 -1.071
44.85 -1.0435
44.875 -1.0164
44.9 -0.9925
44.925 -0.9755
44.95 -0.9629
44.975 -0.9446
45 -0.9178
45.025 -0.8863
45.05 -0.8534
45.075 -0.8213
45.1 -0.7955
45.125 -0.7793
45.15 -0.7738
45.175 -0.7778
45.2 -0.7901
45.225 -0.8072
45.25 -0.829
45.275 -0.8568
45.3 -0.89
45.325 -0.9261
45.35 -0.9638
45.375 -1.0036
45.4 -1.0433
45.425 -1.0834
45.45 -1.1226
45.475 -1.1599
45.5 -1.1941
45.525 -1.2241
45.55 -1.2502
45.575 -1.2719
45.6 -1.282
45.625 -1.2742
45.65 -1.2385
45.675 -1.1815
45.7 -1.1184
45.725 -1.0589
45.75 -1.0056
45.775 -0.9552
45.8 -0.9056
45.825 -0.8515
45.85 -0.7904
45.875 -0.7327
45.9 -0.6841
45.925 -0.6467
45.95 -0.621
45.975 -0.605
46 -0.5973
46.025 -0.5958
46.05 -0.5952
46.075 -0.5878
46.1 -0.5635
46.125 -0.5183
46.15 -0.456
46.175 -0.3911
46.2 -0.3365
46.225 -0.2972
46.25 -0.2731
46.275 -0.263
46.3 -0.2646
46.325 -0.2709
46.35 -0.2726
46.375 -0.2671
46.4 -0.2583
46.425 -0.2478
46.45 -0.2361
46.475 -0.2248
46.5 -0.2106
46.525 -0.1907
46.55 -0.1642
46.575 -0.1357
46.6 -0.1101
46.625 -0.0888
46.65 -0.073
46.675 -0.061
46.7 -0.0565
46.725 -0.0608
46.75 -0.0714
46.775 -0.0734
46.8 -0.0564
46.825 -0.0291
46.85 -0.0029
46.875 0.018
46.9 0.0366
46.925 0.0575
46.95 0.0774
46.975 0.0904
47 0.0927
47.025 0.0852
47.05 0.0695
47.075 0.0546
47.1 0.0481
47.125 0.0464
47.15 0.0407
47.175 0.0265
47.2 0.002
47.225 -0.0321
47.25 -0.0747
47.275 -0.1166
47.3 -0.129
47.325 -0.112
47.35 -0.0942
47.375 -0.0853
47.4 -0.0865
47.425 -0.0947
47.45 -0.1111
47.475 -0.138
47.5 -0.1764
47.525 -0.2256
47.55 -0.2831
47.575 -0.3433
47.6 -0.401
47.625 -0.4509
47.65 -0.4927
47.675 -0.53
47.7 -0.5656
47.725 -0.5998
47.75 -0.6278
47.775 -0.6529
47.8 -0.6823
47.825 -0.7208
47.85 -0.7634
47.875 -0.8051
47.9 -0.8336
47.925 -0.8523
47.95 -0.8717
47.975 -0.8934
48 -0.9147
48.025 -0.9372
48.05 -0.9626
48.075 -0.9862
48.1 -1.0062
48.125 -1.0244
48.15 -1.0387
48.175 -1.0487
48.2 -1.0548
48.225 -1.0655
48.25 -1.0821
48.275 -1.1052
48.3 -1.138
48.325 -1.176
48.35 -1.2131
48.375 -1.2399
48.4 -1.2554
48.425 -1.2555
48.45 -1.2425
48.475 -1.2253
48.5 -1.2118
48.525 -1.2021
48.55 -1.1968
48.575 -1.1931
48.6 -1.1781
48.625 -1.1357
48.65 -1.0719
48.675 -1.0024
48.7 -0.9296
48.725 -0.8531
48.75 -0.7764
48.775 -0.7026
48.8 -0.6338
48.825 -0.5698
48.85 -0.5128
48.875 -0.4631
48.9 -0.4203
48.925 -0.3851
48.95 -0.3594
48.975 -0.3408
49 -0.3287
49.025 -0.3248
49.05 -0.3297
49.075 -0.3427
49.1 -0.3615
49.125 -0.3789
49.15 -0.3872
49.175 -0.3886
49.2 -0.3858
49.225 -0.38
49.25 -0.3713
49.275 -0.36
49.3 -0.3504
49.325 -0.3503
49.35 -0.3587
49.375 -0.3752
49.4 -0.3976
49.425 -0.4264
49.45 -0.4593
49.475 -0.484
49.5 -0.4921
49.525 -0.4869
49.55 -0.4747
49.575 -0.4611
49.6 -0.4489
49.625 -0.4443
49.65 -0.4482
49.675 -0.461
49.7 -0.4813
49.725 -0.5037
49.75 -0.5255
49.775 -0.5472
49.8 -0.5703
49.825 -0.5975
49.85 -0.6306
49.875 -0.6713
49.9 -0.718
49.925 -0.7664
49.95 -0.8153
49.975 -0.8641
50 -0.9103
50.025 -0.951
50.05 -0.9859
50.075 -1.0159
50.1 -1.0473
50.125 -1.0817
50.15 -1.1178
50.175 -1.159
50.2 -1.2054
50.225 -1.255
50.25 -1.3
50.275 -1.3299
50.3 -1.3463
50.325 -1.3541
50.35 -1.3594
50.375 -1.3696
50.4 -1.382
50.425 -1.3964
50.45 -1.4125
50.475 -1.4191
50.5 -1.4041
50.525 -1.3548
50.55 -1.2812
50.575 -1.2015
50.6 -1.1237
50.625 -1.0521
50.65 -0.9864
50.675 -0.9275
50.7 -0.873
50.725 -0.8182
50.75 -0.7651
50.775 -0.7154
50.8 -0.6726
50.825 -0.6394
50.85 -0.6139
50.875 -0.5988
50.9 -0.5962
50.925 -0.6034
50.95 -0.6197
50.975 -0.6449
51 -0.6766
51.025 -0.7105
51.05 -0.7407
51.075 -0.7602
51.1 -0.7658
51.125 -0.7685
51.15 -0.7773
51.175 -0.7977
51.2 -0.8334
51.225 -0.8832
51.25 -0.9424
51.275 -1.0029
51.3 -1.0584
51.325 -1.0979
51.35 -1.1084
51.375 -1.0841
51.4 -1.041
51.425 -0.9895
51.45 -0.9321
51.475 -0.8777
51.5 -0.8267
51.525 -0.7839
51.55 -0.7524
51.575 -0.7317
51.6 -0.7195
51.625 -0.7149
51.65 -0.712
51.675 -0.7006
51.7 -0.6761
51.725 -0.6424
51.75 -0.5982
51.775 -0.5458
51.8 -0.4892
51.825 -0.4347
51.85 -0.3811
51.875 -0.3266
51.9 -0.2693
51.925 -0.2138
51.95 -0.1624
51.975 -0.115
52 -0.0733
52.025 -0.0397
52.05 -0.0142
52.075 0.0097
52.1 0.0351
52.125 0.0623
52.15 0.0921
52.175 0.1227
52.2 0.1534
52.225 0.1832
52.25 0.2123
52.275 0.2411
52.3 0.2665
52.325 0.2855
52.35 0.2962
52.375 0.3012
52.4 0.3026
52.425 0.3006
52.45 0.2957
52.475 0.2894
52.5 0.2834
52.525 0.2818
52.55 0.29
52.575 0.3089
52.6 0.3366
52.625 0.3688
52.65 0.4017
52.675 0.4321
52.7 0.4587
52.725 0.4829
52.75 0.5042
52.775 0.5252
52.8 0.5525
52.825 0.5927
52.85 0.6447
52.875 0.6986
52.9 0.7519
52.925 0.8053
52.95 0.8593
52.975 0.9153
53 0.9709
53.025 1.0237
53.05 1.0744
53.075 1.1235
53.1 1.1695
53.125 1.2104
53.15 1.2473
53.175 1.282
53.2 1.3161
53.225 1.3554
53.25 1.3981
53.275 1.4416
53.3 1.4895
53.325 1.5447
53.35 1.5991
53.375 1.649
53.4 1.6933
53.425 1.7339
53.45 1.7717
53.475 1.8077
53.5 1.8441
53.525 1.8827
53.55 1.9235
53.575 1.9632
53.6 1.9957
53.625 2.0207
53.65 2.0388
53.675 2.0521
53.7 2.0615
53.725 2.0679
53.75 2.0726
53.775 2.0763
53.8 2.0772
53.825 2.076
53.85 2.0728
53.875 2.0669
53.9 2.0581
53.925 2.0461
53.95 2.0318
53.975 2.0143
54 1.9943
54.025 1.976
54.05 1.9599
54.075 1.9448
54.1 1.9302
54.125 1.9147
54.15 1.9012
54.175 1.9055
54.2 1.9352
54.225 1.9727
54.25 2.0073
54.275 2.0372
54.3 2.0637
54.325 2.0888
54.35 2.1109
54.375 2.1286
54.4 2.1434
54.425 2.1559
54.45 2.1634
54.475 2.1641
54.5 2.1586
54.525 2.1479
54.55 2.1322
54.575 2.1141
54.6 2.0991
54.625 2.0864
54.65 2.0766
54.675 2.0718
54.7 2.0688
54.725 2.0681
54.75 2.0709
54.775 2.0734
54.8 2.0754
54.825 2.0764
54.85 2.0787
54.875 2.0841
54.9 2.0954
54.925 2.1109
54.95 2.1265
54.975 2.1371
55 2.1408
55.025 2.1376
55.05 2.1276
55.075 2.1114
55.1 2.0895
55.125 2.0601
55.15 2.0243
55.175 1.9855
55.2 1.9493
55.225 1.9281
55.25 1.9259
55.275 1.9286
55.3 1.9282
55.325 1.9229
55.35 1.9112
55.375 1.8934
55.4 1.8714
55.425 1.8456
55.45 1.8166
55.475 1.7835
55.5 1.7466
55.525 1.7047
55.55 1.6568
55.575 1.604
55.6 1.5479
55.625 1.4883
55.65 1.426
55.675 1.364
55.7 1.3024
55.725 1.2415
55.75 1.182
55.775 1.1223
55.8 1.0636
55.825 1.0097
55.85 0.9649
55.875 0.9281
55.9 0.8961
55.925 0.8712
55.95 0.8533
55.975 0.8366
56 0.8202
56.025 0.8021
56.05 0.7849
56.075 0.7686
56.1 0.7504
56.125 0.7314
56.15 0.7133
56.175 0.6948
56.2 0.673
56.225 0.6448
56.25 0.6115
56.275 0.5754
56.3 0.5365
56.325 0.4948
56.35 0.4504
56.375 0.4027
56.4 0.3535
56.425 0.3004
56.45 0.2437
56.475 0.1847
56.5 0.1266
56.525 0.0769
56.55 0.0392
56.575 0.0189
56.6 0.01
56.625 0.007
56.65 0.0054
56.675 0.0042
56.7 0.0023
56.725 -0.0012
56.75 -0.0061
56.775 -0.0142
56.8 -0.0249
56.825 -0.0385
56.85 -0.0531
56.875 -0.0664
56.9 -0.0768
56.925 -0.0869
56.95 -0.1038
56.975 -0.1307
57 -0.1722
57.025 -0.2236
57.05 -0.2773
57.075 -0.3309
57.1 -0.3839
57.125 -0.4319
57.15 -0.4731
57.175 -0.4942
57.2 -0.4964
57.225 -0.4897
57.25 -0.4822
57.275 -0.4762
57.3 -0.4719
57.325 -0.4717
57.35 -0.4754
57.375 -0.4779
57.4 -0.4757
57.425 -0.468
57.45 -0.4564
57.475 -0.442
57.5 -0.4263
57.525 -0.4131
57.55 -0.4036
57.575 -0.3968
57.6 -0.3959
57.625 -0.4006
57.65 -0.4117
57.675 -0.4259
57.7 -0.4419
57.725 -0.4604
57.75 -0.481
57.775 -0.5031
57.8 -0.5263
57.825 -0.5449
57.85 -0.5577
57.875 -0.5675
57.9 -0.5785
57.925 -0.5965
57.95 -0.6194
57.975 -0.6435
58 -0.6649
58.025 -0.6783
58.05 -0.6806
58.075 -0.6741
58.1 -0.6655
58.125 -0.6589
58.15 -0.6545
58.175 -0.6523
58.2 -0.651
58.225 -0.6523
58.25 -0.6602
58.275 -0.6776
58.3 -0.7049
58.325 -0.7378
58.35 -0.7697
58.375 -0.8043
58.4 -0.8477
58.425 -0.9028
58.45 -0.9683
58.475 -1.0398
58.5 -1.1102
58.525 -1.1719
58.55 -1.2158
58.575 -1.2404
58.6 -1.2563
58.625 -1.2711
58.65 -1.288
58.675 -1.3094
58.7 -1.3351
58.725 -1.3637
58.75 -1.3944
58.775 -1.4241
58.8 -1.4481
58.825 -1.4689
58.85 -1.4884
58.875 -1.5082
58.9 -1.529
58.925 -1.5492
58.95 -1.5627
58.975 -1.5599
59 -1.5371
59.025 -1.5018
59.05 -1.4595
59.075 -1.4166
59.1 -1.3781
59.125 -1.3468
59.15 -1.3246
59.175 -1.3088
59.2 -1.2976
59.225 -1.2843
59.25 -1.2658
59.275 -1.2502
59.3 -1.239
59.325 -1.2311
59.35 -1.2255
59.375 -1.2168
59.4 -1.2015
59.425 -1.181
59.45 -1.1596
59.475 -1.1437
59.5 -1.1354
59.525 -1.1297
59.55 -1.1252
59.575 -1.1167
59.6 -1.1002
59.625 -1.0686
59.65 -1.0151
59.675 -0.938
59.7 -0.8435
59.725 -0.7483
59.75 -0.6575
59.775 -0.5732
59.8 -0.4971
59.825 -0.429
59.85 -0.3694
59.875 -0.3169
59.9 -0.2707
59.925 -0.2303
59.95 -0.1941
59.975 -0.1592
60 -0.124
60.025 -0.0905
60.05 -0.0605
60.075 -0.0345
60.1 -0.0118
60.125 0.0078
60.15 0.0238
60.175 0.0357
60.2 0.044
60.225 0.0489
60.25 0.0507
60.275 0.0504
60.3 0.0479
60.325 0.0395
60.35 0.0238
60.375 0.0038
60.4 -0.0183
60.425 -0.0454
60.45 -0.0763
60.475 -0.1065
60.5 -0.1377
60.525 -0.1735
60.55 -0.2177
60.575 -0.2718
60.6 -0.332
60.625 -0.3975
60.65 -0.4684
60.675 -0.5426
60.7 -0.6159
60.725 -0.6858
60.75 -0.7443
60.775 -0.7765
60.8 -0.78
60.825 -0.7692
60.85 -0.7583
60.875 -0.7501
60.9 -0.7454
60.925 -0.7473
60.95 -0.752
60.975 -0.7543
61 -0.7559
61.025 -0.7608
61.05 -0.7711
61.075 -0.786
61.1 -0.8061
61.125 -0.8315
61.15 -0.8594
61.175 -0.8896
61.2 -0.9184
61.225 -0.9405
61.25 -0.9503
61.275 -0.9492
61.3 -0.9507
61.325 -0.9588
61.35 -0.962
61.375 -0.9581
61.4 -0.9547
61.425 -0.9544
61.45 -0.9561
61.475 -0.9611
61.5 -0.9724
61.525 -0.9909
61.55 -1.0153
61.575 -1.0438
61.6 -1.0742
61.625 -1.1052
61.65 -1.1344
61.675 -1.1616
61.7 -1.1878
61.725 -1.2137
61.75 -1.2381
61.775 -1.2591
61.8 -1.2763
61.825 -1.2937
61.85 -1.3119
61.875 -1.3327
61.9 -1.3537
61.925 -1.3692
61.95 -1.3833
61.975 -1.3965
62 -1.4076
62.025 -1.419
62.05 -1.4293
62.075 -1.4353
62.1 -1.4366
62.125 -1.4424
62.15 -1.4549
62.175 -1.4768
62.2 -1.5064
62.225 -1.5392
62.25 -1.5693
62.275 -1.5961
62.3 -1.6193
62.325 -1.6417
62.35 -1.6627
62.375 -1.6833
62.4 -1.7034
62.425 -1.7231
62.45 -1.7364
62.475 -1.7372
62.5 -1.7143
62.525 -1.6743
62.55 -1.6337
62.575 -1.5955
62.6 -1.5599
62.625 -1.5324
62.65 -1.5131
62.675 -1.4997
62.7 -1.4931
62.725 -1.4945
62.75 -1.5027
62.775 -1.517
62.8 -1.5365
62.825 -1.5592
62.85 -1.5828
62.875 -1.608
62.9 -1.6274
62.925 -1.6354
62.95 -1.6302
62.975 -1.6157
63 -1.5943
63.025 -1.5705
63.05 -1.5496
63.075 -1.5345
63.1 -1.5262
63.125 -1.5232
63.15 -1.5221
63.175 -1.5236
63.2 -1.53
63.225 -1.5442
63.25 -1.5646
63.275 -1.5913
63.3 -1.6252
63.325 -1.6669
63.35 -1.7144
63.375 -1.766
63.4 -1.8198
63.425 -1.8723
63.45 -1.9205
63.475 -1.9659
63.5 -2.0133
63.525 -2.0664
63.55 -2.1282
63.575 -2.1951
63.6 -2.2452
63.625 -2.259
63.65 -2.2413
63.675 -2.2075
63.7 -2.172
63.725 -2.1395
63.75 -2.1092
63.775 -2.0754
63.8 -2.0323
63.825 -1.9813
63.85 -1.9267
63.875 -1.8751
63.9 -1.8293
63.925 -1.7889
63.95 -1.7509
63.975 -1.7111
64 -1.6713
64.025 -1.6348
64.05 -1.5961
64.075 -1.553
64.1 -1.5082
64.125 -1.4622
64.15 -1.4182
64.175 -1.3756
64.2 -1.3331
64.225 -1.2905
64.25 -1.2477
64.275 -1.2048
64.3 -1.1643
64.325 -1.1279
64.35 -1.0978
64.375 -1.0732
64.4 -1.0555
64.425 -1.0475
64.45 -1.0475
64.475 -1.0512
64.5 -1.0554
64.525 -1.0589
64.55 -1.0626
64.575 -1.0652
64.6 -1.0555
64.625 -1.0269
64.65 -0.9922
64.675 -0.9615
64.7 -0.9388
64.725 -0.9243
64.75 -0.9167
64.775 -0.9183
64.8 -0.9285
64.825 -0.9444
64.85 -0.9676
64.875 -0.9964
64.9 -1.0258
64.925 -1.0541
64.95 -1.0785
64.975 -1.0967
65 -1.1068
65.025 -1.1075
65.05 -1.0977
65.075 -1.0706
65.1 -1.026
65.125 -0.9709
65.15 -0.911
65.175 -0.8448
65.2 -0.7725
65.225 -0.6972
65.25 -0.6247
65.275 -0.5589
65.3 -0.4997
65.325 -0.4512
65.35 -0.415
65.375 -0.3897
65.4 -0.3742
65.425 -0.3649
65.45 -0.3586
65.475 -0.3537
65.5 -0.3508
65.525 -0.3527
65.55 -0.3611
65.575 -0.3779
65.6 -0.4037
65.625 -0.4381
65.65 -0.4781
65.675 -0.5195
65.7 -0.5579
65.725 -0.5896
65.75 -0.6226
65.775 -0.6624
65.8 -0.7033
65.825 -0.7439
65.85 -0.7861
65.875 -0.8252
65.9 -0.8581
65.925 -0.8805
65.95 -0.8923
65.975 -0.8976
66 -0.9067
66.025 -0.927
66.05 -0.9566
66.075 -0.9943
66.1 -1.0404
66.125 -1.0935
66.15 -1.1516
66.175 -1.2129
66.2 -1.2757
66.225 -1.344
66.25 -1.4209
66.275 -1.5027
66.3 -1.587
66.325 -1.6731
66.35 -1.759
66.375 -1.8404
66.4 -1.914
66.425 -1.975
66.45 -2.0264
66.475 -2.0747
66.5 -2.1249
66.525 -2.1812
66.55 -2.2462
66.575 -2.3181
66.6 -2.395
66.625 -2.4791
66.65 -2.5708
66.675 -2.665
66.7 -2.7583
66.725 -2.8488
66.75 -2.9311
66.775 -3.0039
66.8 -3.0754
66.825 -3.1429
66.85 -3.1955
66.875 -3.2243
66.9 -3.2315
66.925 -3.2259
66.95 -3.212
66.975 -3.1929
67 -3.17
67.025 -3.1429
67.05 -3.1097
67.075 -3.0677
67.1 -3.0165
67.125 -2.9584
67.15 -2.9004
67.175 -2.847
67.2 -2.8009
67.225 -2.7703
67.25 -2.7551
67.275 -2.7513
67.3 -2.7557
67.325 -2.7633
67.35 -2.7725
67.375 -2.7784
67.4 -2.7686
67.425 -2.7442
67.45 -2.7152
67.475 -2.6864
67.5 -2.6617
67.525 -2.6396
67.55 -2.6224
67.575 -2.6148
67.6 -2.6222
67.625 -2.6435
67.65 -2.6733
67.675 -2.7079
67.7 -2.7455
67.725 -2.7844
67.75 -2.8257
67.775 -2.871
67.8 -2.916
67.825 -2.962
67.85 -3.0096
67.875 -3.0562
67.9 -3.1069
67.925 -3.1599
67.95 -3.2095
67.975 -3.2537
68 -3.2958
68.025 -3.3381
68.05 -3.3804
68.075 -3.4244
68.1 -3.4713
68.125 -3.5154
68.15 -3.5476
68.175 -3.5643
68.2 -3.5726
68.225 -3.5835
68.25 -3.5983
68.275 -3.6163
68.3 -3.6398
68.325 -3.6695
68.35 -3.7062
68.375 -3.7443
68.4 -3.7811
68.425 -3.8168
68.45 -3.8568
68.475 -3.8985
68.5 -3.9357
68.525 -3.9677
68.55 -3.9931
68.575 -4.0034
68.6 -3.9917
68.625 -3.9661
68.65 -3.9339
68.675 -3.8968
68.7 -3.8583
68.725 -3.819
68.75 -3.7787
68.775 -3.7384
68.8 -3.7016
68.825 -3.6658
68.85 -3.6296
68.875 -3.592
68.9 -3.5542
68.925 -3.5194
68.95 -3.4916
68.975 -3.4738
69 -3.4654
69.025 -3.4593
69.05 -3.4523
69.075 -3.4466
69.1 -3.4432
69.125 -3.4338
69.15 -3.4185
69.175 -3.4017
69.2 -3.3864
69.225 -3.3736
69.25 -3.3584
69.275 -3.3394
69.3 -3.3176
69.325 -3.2884
69.35 -3.2418
69.375 -3.1609
69.4 -3.058
69.425 -2.9492
69.45 -2.834
69.475 -2.721
69.5 -2.6208
69.525 -2.5361
69.55 -2.4544
69.575 -2.3667
69.6 -2.2744
69.625 -2.1799
69.65 -2.0835
69.675 -1.9839
69.7 -1.8819
69.725 -1.7777
69.75 -1.6738
69.775 -1.5739
69.8 -1.4725
69.825 -1.373
69.85 -1.2818
69.875 -1.1996
69.9 -1.1273
69.925 -1.0647
69.95 -1.0116
69.975 -0.9666
70 -0.9304
70.025 -0.9019
70.05 -0.8782
70.075 -0.8568
70.1 -0.8346
70.125 -0.8119
70.15 -0.7899
70.175 -0.7703
70.2 -0.7512
70.225 -0.7309
70.25 -0.7109
70.275 -0.691
70.3 -0.6772
70.325 -0.6705
70.35 -0.672
70.375 -0.6826
70.4 -0.7009
70.425 -0.7252
70.45 -0.7564
70.475 -0.7946
70.5 -0.8386
70.525 -0.8898
70.55 -0.9465
70.575 -1.0064
70.6 -1.0695
70.625 -1.1393
70.65 -1.2153
70.675 -1.2939
70.7 -1.3705
70.725 -1.4433
70.75 -1.508
70.775 -1.5658
70.8 -1.6156
70.825 -1.6593
70.85 -1.7017
70.875 -1.743
70.9 -1.7901
70.925 -1.8448
70.95 -1.9054
70.975 -1.9706
71 -2.0411
71.025 -2.1131
71.05 -2.177
71.075 -2.2387
71.1 -2.2995
71.125 -2.3581
71.15 -2.4094
71.175 -2.4544
71.2 -2.4963
71.225 -2.5333
71.25 -2.5662
71.275 -2.5974
71.3 -2.6271
71.325 -2.6522
71.35 -2.6748
71.375 -2.7014
71.4 -2.7304
71.425 -2.7571
71.45 -2.7784
71.475 -2.7952
71.5 -2.81
71.525 -2.8207
71.55 -2.827
71.575 -2.8334
71.6 -2.8393
71.625 -2.8432
71.65 -2.8447
71.675 -2.8459
71.7 -2.8474
71.725 -2.8482
71.75 -2.8504
71.775 -2.8528
71.8 -2.8549
71.825 -2.8576
71.85 -2.8631
71.875 -2.8715
71.9 -2.8861
71.925 -2.9082
71.95 -2.9412
71.975 -2.985
72 -3.0365
72.025 -3.0905
72.05 -3.1397
72.075 -3.1803
72.1 -3.2081
72.125 -3.222
72.15 -3.2296
72.175 -3.2297
72.2 -3.2221
72.225 -3.2089
72.25 -3.1953
72.275 -3.1864
72.3 -3.1827
72.325 -3.1823
72.35 -3.1877
72.375 -3.2003
72.4 -3.2191
72.425 -3.2404
72.45 -3.2619
72.475 -3.2829
72.5 -3.3025
72.525 -3.3229
72.55 -3.3383
72.575 -3.3451
72.6 -3.3512
72.625 -3.3599
72.65 -3.3677
72.675 -3.3737
72.7 -3.3787
72.725 -3.3862
72.75 -3.3907
72.775 -3.3929
72.8 -3.3981
72.825 -3.4212
72.85 -3.4653
72.875 -3.5161
72.9 -3.5698
72.925 -3.6224
72.95 -3.6729
72.975 -3.7252
73 -3.7785
73.025 -3.8251
73.05 -3.8572
73.075 -3.8766
73.1 -3.8886
73.125 -3.8873
73.15 -3.8751
73.175 -3.8573
73.2 -3.8373
73.225 -3.8119
73.25 -3.7854
73.275 -3.759
73.3 -3.7323
73.325 -3.7026
73.35 -3.6677
73.375 -3.6254
73.4 -3.5736
73.425 -3.5166
73.45 -3.4554
73.475 -3.3962
73.5 -3.3415
73.525 -3.2856
73.55 -3.2264
73.575 -3.1659
73.6 -3.1086
73.625 -3.0543
73.65 -3.0026
73.675 -2.9552
73.7 -2.9122
73.725 -2.8709
73.75 -2.8261
73.775 -2.781
73.8 -2.738
73.825 -2.7003
73.85 -2.667
73.875 -2.6356
73.9 -2.6108
73.925 -2.5964
73.95 -2.5933
73.975 -2.6028
74 -2.6222
74.025 -2.6485
74.05 -2.6806
74.075 -2.72
74.1 -2.7669
74.125 -2.8186
74.15 -2.8749
74.175 -2.9361
74.2 -3.0039
74.225 -3.0781
74.25 -3.1443
74.275 -3.192
74.3 -3.2258
74.325 -3.2439
74.35 -3.248
74.375 -3.2455
74.4 -3.241
74.425 -3.2383
74.45 -3.2349
74.475 -3.2356
74.5 -3.2525
74.525 -3.282
74.55 -3.3258
74.575 -3.3754
74.6 -3.4232
74.625 -3.4649
74.65 -3.4895
74.675 -3.4973
74.7 -3.5013
74.725 -3.509
74.75 -3.5253
74.775 -3.552
74.8 -3.5826
74.825 -3.6092
74.85 -3.6279
74.875 -3.6412
74.9 -3.651
74.925 -3.66
74.95 -3.6721
74.975 -3.6843
75 -3.6959
75.025 -3.7114
75.05 -3.7306
75.075 -3.7501
75.1 -3.7609
75.125 -3.7624
75.15 -3.7596
75.175 -3.7525
75.2 -3.7406
75.225 -3.722
75.25 -3.6962
75.275 -3.671
75.3 -3.6542
75.325 -3.65
75.35 -3.6574
75.375 -3.6664
75.4 -3.6537
75.425 -3.6157
75.45 -3.5586
75.475 -3.4897
75.5 -3.4211
75.525 -3.3701
75.55 -3.3387
75.575 -3.3192
75.6 -3.2985
75.625 -3.2703
75.65 -3.2357
75.675 -3.1953
75.7 -3.1483
75.725 -3.0939
75.75 -3.0316
75.775 -2.9596
75.8 -2.8762
75.825 -2.791
75.85 -2.712
75.875 -2.641
75.9 -2.5812
75.925 -2.5381
75.95 -2.5081
75.975 -2.4908
76 -2.4859
76.025 -2.4901
76.05 -2.4973
76.075 -2.5045
76.1 -2.5075
76.125 -2.503
76.15 -2.485
76.175 -2.4502
76.2 -2.4011
76.225 -2.3426
76.25 -2.2831
76.275 -2.2303
76.3 -2.1866
76.325 -2.1546
76.35 -2.124
76.375 -2.0926
76.4 -2.0633
76.425 -2.0377
76.45 -2.0195
76.475 -2.0099
76.5 -2.0071
76.525 -2.0129
76.55 -2.026
76.575 -2.0494
76.6 -2.0829
76.625 -2.1227
76.65 -2.1658
76.675 -2.2078
76.7 -2.2331
76.725 -2.2301
76.75 -2.204
76.775 -2.1654
76.8 -2.1242
76.825 -2.088
76.85 -2.0606
76.875 -2.0351
76.9 -2.0039
76.925 -1.9683
76.95 -1.9351
76.975 -1.9133
77 -1.9033
77.025 -1.9018
77.05 -1.9043
77.075 -1.9109
77.1 -1.9246
77.125 -1.94
77.15 -1.9521
77.175 -1.9662
77.2 -1.9854
77.225 -2.0064
77.25 -2.0307
77.275 -2.0604
77.3 -2.0923
77.325 -2.1277
77.35 -2.1653
77.375 -2.2035
77.4 -2.2411
77.425 -2.2767
77.45 -2.31
77.475 -2.3427
77.5 -2.3793
77.525 -2.418
77.55 -2.4533
77.575 -2.4778
77.6 -2.4979
77.625 -2.5177
77.65 -2.535
77.675 -2.5508
77.7 -2.5661
77.725 -2.5796
77.75 -2.597
77.775 -2.6192
77.8 -2.6482
77.825 -2.6785
77.85 -2.7055
77.875 -2.7272
77.9 -2.7472
77.925 -2.7664
77.95 -2.7799
77.975 -2.7784
78 -2.7642
78.025 -2.7455
78.05 -2.725
78.075 -2.7028
78.1 -2.6753
78.125 -2.6461
78.15 -2.6158
78.175 -2.5906
78.2 -2.5708
78.225 -2.5548
78.25 -2.5411
78.275 -2.5242
78.3 -2.502
78.325 -2.4741
78.35 -2.4408
78.375 -2.4059
78.4 -2.3739
78.425 -2.3451
78.45 -2.3219
78.475 -2.3034
78.5 -2.286
78.525 -2.2666
78.55 -2.2378
78.575 -2.1957
78.6 -2.149
78.625 -2.105
78.65 -2.0619
78.675 -2.0219
78.7 -1.9856
78.725 -1.9455
78.75 -1.8985
78.775 -1.8491
78.8 -1.802
78.825 -1.757
78.85 -1.715
78.875 -1.6807
78.9 -1.6548
78.925 -1.6349
78.95 -1.6219
78.975 -1.6166
79 -1.6172
79.025 -1.6223
79.05 -1.6321
79.075 -1.6485
79.1 -1.6707
79.125 -1.6952
79.15 -1.7151
79.175 -1.7261
79.2 -1.734
79.225 -1.7441
79.25 -1.7629
79.275 -1.7905
79.3 -1.8284
79.325 -1.8759
79.35 -1.9334
79.375 -1.9981
79.4 -2.0664
79.425 -2.139
79.45 -2.2151
79.475 -2.2944
79.5 -2.3775
79.525 -2.4648
79.55 -2.5548
79.575 -2.6411
79.6 -2.7176
79.625 -2.784
79.65 -2.842
79.675 -2.8935
79.7 -2.9425
79.725 -2.9879
79.75 -3.03
79.775 -3.0707
79.8 -3.1142
79.825 -3.1573
79.85 -3.1835
79.875 -3.181
79.9 -3.1478
79.925 -3.0908
79.95 -3.0213
79.975 -2.9483
80 -2.8784
80.025 -2.8133
80.05 -2.7507
80.075 -2.692
80.1 -2.6408
80.125 -2.5945
80.15 -2.5508
80.175 -2.5112
80.2 -2.4768
80.225 -2.4482
80.25 -2.4249
80.275 -2.4096
80.3 -2.4044
80.325 -2.4106
80.35 -2.4305
80.375 -2.4616
80.4 -2.4997
80.425 -2.5426
80.45 -2.5882
80.475 -2.6368
80.5 -2.6923
80.525 -2.7549
80.55 -2.8216
80.575 -2.8889
80.6 -2.9512
80.625 -3.0058
80.65 -3.0482
80.675 -3.0835
80.7 -3.1105
80.725 -3.1263
80.75 -3.1285
80.775 -3.1093
80.8 -3.0723
80.825 -3.0277
80.85 -2.9814
80.875 -2.9344
80.9 -2.8896
80.925 -2.8485
80.95 -2.8149
80.975 -2.7935
81 -2.7844
81.025 -2.7875
81.05 -2.8022
81.075 -2.8253
81.1 -2.8524
81.125 -2.8822
81.15 -2.9123
81.175 -2.9374
81.2 -2.9541
81.225 -2.968
81.25 -2.9858
81.275 -3.005
81.3 -3.0231
81.325 -3.0399
81.35 -3.0532
81.375 -3.0631
81.4 -3.0652
81.425 -3.0561
81.45 -3.0378
81.475 -3.0172
81.5 -2.9964
81.525 -2.9752
81.55 -2.9551
81.575 -2.9365
81.6 -2.9232
81.625 -2.9141
81.65 -2.9036
81.675 -2.892
81.7 -2.886
81.725 -2.8894
81.75 -2.8992
81.775 -2.9193
81.8 -2.9454
81.825 -2.97
81.85 -2.9916
81.875 -3.011
81.9 -3.0224
81.925 -3.0193
81.95 -3.0063
81.975 -2.9905
82 -2.9857
82.025 -3.0098
82.05 -3.0559
82.075 -3.1098
82.1 -3.1668
82.125 -3.2303
82.15 -3.3007
82.175 -3.3768
82.2 -3.4567
82.225 -3.5369
82.25 -3.6134
82.275 -3.6888
82.3 -3.7643
82.325 -3.8426
82.35 -3.9273
82.375 -4.0191
82.4 -4.115
82.425 -4.2035
82.45 -4.2733
82.475 -4.3232
82.5 -4.3609
82.525 -4.3955
82.55 -4.4389
82.575 -4.4972
82.6 -4.5712
82.625 -4.6601
82.65 -4.7507
82.675 -4.8313
82.7 -4.896
82.725 -4.945
82.75 -4.9764
82.775 -4.9871
82.8 -4.9777
82.825 -4.951
82.85 -4.9138
82.875 -4.8687
82.9 -4.8153
82.925 -4.7568
82.95 -4.6955
82.975 -4.6293
83 -4.5582
83.025 -4.4875
83.05 -4.4201
83.075 -4.3611
83.1 -4.3116
83.125 -4.2691
83.15 -4.2385
83.175 -4.2287
83.2 -4.2393
83.225 -4.2651
83.25 -4.2949
83.275 -4.3158
83.3 -4.3163
83.325 -4.2958
83.35 -4.2607
83.375 -4.2239
83.4 -4.1961
83.425 -4.1774
83.45 -4.1631
83.475 -4.1558
83.5 -4.1528
83.525 -4.1493
83.55 -4.1306
83.575 -4.087
83.6 -4.0241
83.625 -3.9405
83.65 -3.8498
83.675 -3.7579
83.7 -3.6692
83.725 -3.589
83.75 -3.5181
83.775 -3.4561
83.8 -3.4064
83.825 -3.3689
83.85 -3.3409
83.875 -3.3157
83.9 -3.2915
83.925 -3.2658
83.95 -3.2399
83.975 -3.2085
84 -3.173
84.025 -3.1319
84.05 -3.0867
84.075 -3.0452
84.1 -3.0101
84.125 -2.9799
84.15 -2.9478
84.175 -2.9171
84.2 -2.8901
84.225 -2.865
84.25 -2.8345
84.275 -2.801
84.3 -2.762
84.325 -2.7125
84.35 -2.6498
84.375 -2.5787
84.4 -2.5083
84.425 -2.4404
84.45 -2.3736
84.475 -2.308
84.5 -2.2466
84.525 -2.1899
84.55 -2.135
84.575 -2.0831
84.6 -2.0363
84.625 -1.9926
84.65 -1.9514
84.675 -1.9133
84.7 -1.8799
84.725 -1.8552
84.75 -1.8382
84.775 -1.826
84.8 -1.8149
84.825 -1.801
84.85 -1.7775
84.875 -1.7495
84.9 -1.7236
84.925 -1.704
84.95 -1.6916
84.975 -1.6858
85 -1.6856
85.025 -1.6897
85.05 -1.6972
85.075 -1.7037
85.1 -1.6956
85.125 -1.668
85.15 -1.6361
85.175 -1.608
85.2 -1.584
85.225 -1.5613
85.25 -1.5343
85.275 -1.4995
85.3 -1.4606
85.325 -1.4212
85.35 -1.3806
85.375 -1.3388
85.4 -1.2957
85.425 -1.2546
85.45 -1.2165
85.475 -1.1844
85.5 -1.1627
85.525 -1.1486
85.55 -1.1408
85.575 -1.1401
85.6 -1.1448
85.625 -1.1549
85.65 -1.1706
85.675 -1.1918
85.7 -1.2157
85.725 -1.2365
85.75 -1.2531
85.775 -1.2666
85.8 -1.279
85.825 -1.2946
85.85 -1.3164
85.875 -1.3484
85.9 -1.3894
85.925 -1.438
85.95 -1.497
85.975 -1.5666
86 -1.6392
86.025 -1.7044
86.05 -1.7527
86.075 -1.78
86.1 -1.7935
86.125 -1.8015
86.15 -1.8107
86.175 -1.8227
86.2 -1.8371
86.225 -1.8545
86.25 -1.8736
86.275 -1.8953
86.3 -1.9172
86.325 -1.9395
86.35 -1.9573
86.375 -1.969
86.4 -1.9774
86.425 -1.9873
86.45 -2.0009
86.475 -2.0158
86.5 -2.0268
86.525 -2.0276
86.55 -2.0208
86.575 -2.0109
86.6 -1.9995
86.625 -1.983
86.65 -1.963
86.675 -1.9429
86.7 -1.9307
86.725 -1.9302
86.75 -1.9312
86.775 -1.9162
86.8 -1.8843
86.825 -1.8484
86.85 -1.8172
86.875 -1.7948
86.9 -1.7855
86.925 -1.7901
86.95 -1.8047
86.975 -1.8253
87 -1.8566
87.025 -1.8931
87.05 -1.9251
87.075 -1.9507
87.1 -1.9637
87.125 -1.9538
87.15 -1.911
87.175 -1.839
87.2 -1.7471
87.225 -1.6404
87.25 -1.5243
87.275 -1.4063
87.3 -1.2905
87.325 -1.1754
87.35 -1.0619
87.375 -0.9444
87.4 -0.8284
87.425 -0.7205
87.45 -0.6214
87.475 -0.5317
87.5 -0.449
87.525 -0.373
87.55 -0.3004
87.575 -0.2281
87.6 -0.1525
87.625 -0.0694
87.65 0.0282
87.675 0.1375
87.7 0.2515
87.725 0.3647
87.75 0.4721
87.775 0.5711
87.8 0.6627
87.825 0.7476
87.85 0.8263
87.875 0.9009
87.9 0.9695
87.925 1.0315
87.95 1.0863
87.975 1.1345
88 1.1769
88.025 1.2134
88.05 1.2438
88.075 1.27
88.1 1.2938
88.125 1.3198
88.15 1.3506
88.175 1.3801
88.2 1.4053
88.225 1.425
88.25 1.4398
88.275 1.4493
88.3 1.4527
88.325 1.4518
88.35 1.4486
88.375 1.4426
88.4 1.4328
88.425 1.4171
88.45 1.3948
88.475 1.3654
88.5 1.33
88.525 1.2878
88.55 1.2395
88.575 1.1836
88.6 1.1201
88.625 1.0532
88.65 0.9853
88.675 0.9144
88.7 0.8389
88.725 0.7599
88.75 0.68
88.775 0.6059
88.8 0.5414
88.825 0.4854
88.85 0.435
88.875 0.392
88.9 0.3618
88.925 0.3459
88.95 0.3366
88.975 0.328
89 0.3209
89.025 0.3153
89.05 0.3199
89.075 0.3324
89.1 0.3438
89.125 0.3484
89.15 0.3465
89.175 0.3388
89.2 0.3249
89.225 0.3056
89.25 0.2815
89.275 0.2524
89.3 0.2171
89.325 0.1787
89.35 0.1423
89.375 0.1107
89.4 0.0854
89.425 0.063
89.45 0.0391
89.475 0.0129
89.5 -0.0138
89.525 -0.0408
89.55 -0.0634
89.575 -0.0761
89.6 -0.0796
89.625 -0.0761
89.65 -0.0697
89.675 -0.06
89.7 -0.0452
89.725 -0.0278
89.75 -0.0081
89.775 0.011
89.8 0.0262
89.825 0.0375
89.85 0.0492
89.875 0.0654
89.9 0.0888
89.925 0.1179
89.95 0.1485
89.975 0.1761
90 0.196
90.025 0.2083
90.05 0.2167
90.075 0.2263
90.1 0.2359
90.125 0.2485
90.15 0.2715
90.175 0.3093
90.2 0.3588
90.225 0.4133
90.25 0.4683
90.275 0.5212
90.3 0.5705
90.325 0.6182
90.35 0.6665
90.375 0.7133
90.4 0.7592
90.425 0.8037
90.45 0.8472
90.475 0.8893
90.5 0.9301
90.525 0.967
90.55 0.9984
90.575 1.0247
90.6 1.0484
90.625 1.0703
90.65 1.0881
90.675 1.0993
90.7 1.1044
90.725 1.1036
90.75 1.0973
90.775 1.0858
90.8 1.0697
90.825 1.0502
90.85 1.0265
90.875 0.9985
90.9 0.9654
90.925 0.9267
90.95 0.8832
90.975 0.8364
91 0.7951
91.025 0.7662
91.05 0.7379
91.075 0.7103
91.1 0.6987
91.125 0.7002
91.15 0.7039
91.175 0.7068
91.2 0.7093
91.225 0.7174
91.25 0.7276
91.275 0.7355
91.3 0.7391
91.325 0.7406
91.35 0.7335
91.375 0.719
91.4 0.699
91.425 0.6722
91.45 0.6413
91.475 0.6061
91.5 0.5633
91.525 0.5173
91.55 0.4731
91.575 0.4379
91.6 0.4185
91.625 0.4096
91.65 0.4075
91.675 0.4227
91.7 0.4591
91.725 0.5072
91.75 0.5561
91.775 0.5961
91.8 0.6258
91.825 0.6459
91.85 0.656
91.875 0.6575
91.9 0.6619
91.925 0.6801
91.95 0.7105
91.975 0.7484
92 0.7892
92.025 0.8294
92.05 0.8686
92.075 0.9101
92.1 0.9501
92.125 0.988
92.15 1.0259
92.175 1.0654
92.2 1.1057
92.225 1.1476
92.25 1.1869
92.275 1.2192
92.3 1.243
92.325 1.2583
92.35 1.2666
92.375 1.2681
92.4 1.2624
92.425 1.2476
92.45 1.2243
92.475 1.1929
92.5 1.1533
92.525 1.1049
92.55 1.0521
92.575 1.0043
92.6 0.9595
92.625 0.9175
92.65 0.8856
92.675 0.8613
92.7 0.8369
92.725 0.8088
92.75 0.7783
92.775 0.7431
92.8 0.6979
92.825 0.6447
92.85 0.5886
92.875 0.5276
92.9 0.4644
92.925 0.4046
92.95 0.3539
92.975 0.3197
93 0.3045
93.025 0.3059
93.05 0.3186
93.075 0.338
93.1 0.3638
93.125 0.3932
93.15 0.4214
93.175 0.4492
93.2 0.4788
93.225 0.5152
93.25 0.5724
93.275 0.6514
93.3 0.7399
93.325 0.8258
93.35 0.9025
93.375 0.9646
93.4 1.0096
93.425 1.0402
93.45 1.0586
93.475 1.0653
93.5 1.0613
93.525 1.0459
93.55 1.0185
93.575 0.9796
93.6 0.933
93.625 0.8818
93.65 0.8302
93.675 0.7852
93.7 0.7547
93.725 0.7301
93.75 0.7054
93.775 0.6795
93.8 0.6549
93.825 0.6331
93.85 0.613
93.875 0.5957
93.9 0.5826
93.925 0.5769
93.95 0.576
93.975 0.5825
94 0.5941
94.025 0.6081
94.05 0.6186
94.075 0.623
94.1 0.6198
94.125 0.611
94.15 0.5971
94.175 0.5778
94.2 0.5534
94.225 0.524
94.25 0.4951
94.275 0.4718
94.3 0.4575
94.325 0.4501
94.35 0.4497
94.375 0.4579
94.4 0.4707
94.425 0.4783
94.45 0.4776
94.475 0.4683
94.5 0.4518
94.525 0.4278
94.55 0.3971
94.575 0.3583
94.6 0.3158
94.625 0.279
94.65 0.2535
94.675 0.2401
94.7 0.2374
94.725 0.2406
94.75 0.2446
94.775 0.25
94.8 0.2586
94.825 0.2711
94.85 0.2863
94.875 0.3034
94.9 0.3193
94.925 0.3313
94.95 0.3379
94.975 0.3384
95 0.334
95.025 0.3245
95.05 0.3082
95.075 0.2852
95.1 0.2565
95.125 0.2227
95.15 0.1861
95.175 0.1481
95.2 0.1115
95.225 0.0751
95.25 0.0384
95.275 0.0023
95.3 -0.0309
95.325 -0.0561
95.35 -0.0665
95.375 -0.0625
95.4 -0.0521
95.425 -0.0413
95.45 -0.031
95.475 -0.02
95.5 -0.0097
95.525 -0.0002
95.55 0.0101
95.575 0.024
95.6 0.0436
95.625 0.0703
95.65 0.1023
95.675 0.1378
95.7 0.1735
95.725 0.2064
95.75 0.2314
95.775 0.2498
95.8 0.2628
95.825 0.2726
95.85 0.2836
95.875 0.3005
95.9 0.318
95.925 0.3327
95.95 0.3413
95.975 0.3415
96 0.3339
96.025 0.3216
96.05 0.3061
96.075 0.2874
96.1 0.2651
96.125 0.2373
96.15 0.202
96.175 0.1633
96.2 0.1253
96.225 0.0879
96.25 0.0545
96.275 0.0162
96.3 -0.0274
96.325 -0.0727
96.35 -0.1199
96.375 -0.1655
96.4 -0.2082
96.425 -0.2435
96.45 -0.2664
96.475 -0.2816
96.5 -0.297
96.525 -0.3163
96.55 -0.3391
96.575 -0.3661
96.6 -0.3945
96.625 -0.4225
96.65 -0.449
96.675 -0.471
96.7 -0.4921
96.725 -0.518
96.75 -0.5497
96.775 -0.585
96.8 -0.6221
96.825 -0.6619
96.85 -0.7053
96.875 -0.7557
96.9 -0.8044
96.925 -0.837
96.95 -0.8531
96.975 -0.8586
97 -0.8534
97.025 -0.8359
97.05 -0.8008
97.075 -0.7527
97.1 -0.6964
97.125 -0.6331
97.15 -0.569
97.175 -0.5076
97.2 -0.449
97.225 -0.3882
97.25 -0.3185
97.275 -0.2341
97.3 -0.1341
97.325 -0.0257
97.35 0.0849
97.375 0.1931
97.4 0.2959
97.425 0.3907
97.45 0.4771
97.475 0.5551
97.5 0.6243
97.525 0.684
97.55 0.7354
97.575 0.7791
97.6 0.819
97.625 0.862
97.65 0.908
97.675 0.9561
97.7 1.0065
97.725 1.0593
97.75 1.1132
97.775 1.1641
97.8 1.2131
97.825 1.2594
97.85 1.3023
97.875 1.3438
97.9 1.3807
97.925 1.4106
97.95 1.435
97.975 1.4555
98 1.4729
98.025 1.4859
98.05 1.4977
98.075 1.5105
98.1 1.5208
98.125 1.5276
98.15 1.5307
98.175 1.5317
98.2 1.5323
98.225 1.5303
98.25 1.5227
98.275 1.5081
98.3 1.4854
98.325 1.4558
98.35 1.4217
98.375 1.3863
98.4 1.3518
98.425 1.3176
98.45 1.2829
98.475 1.2473
98.5 1.2103
98.525 1.1738
98.55 1.1419
98.575 1.1139
98.6 1.0878
98.625 1.0603
98.65 1.0307
98.675 1.0004
98.7 0.9719
98.725 0.9428
98.75 0.914
98.775 0.8896
98.8 0.8685
98.825 0.8459
98.85 0.8204
98.875 0.7891
98.9 0.753
98.925 0.717
98.95 0.6766
98.975 0.6316
99 0.5849
99.025 0.5406
99.05 0.5044
99.075 0.4742
99.1 0.4459
99.125 0.4149
99.15 0.3777
99.175 0.3339
99.2 0.2813
99.225 0.2186
99.25 0.1484
99.275 0.0749
99.3 -0.0022
99.325 -0.08
99.35 -0.1524
99.375 -0.2184
99.4 -0.2827
99.425 -0.3489
99.45 -0.4182
99.475 -0.4873
99.5 -0.5506
99.525 -0.6075
99.55 -0.6625
99.575 -0.7214
99.6 -0.7743
99.625 -0.8146
99.65 -0.845
99.675 -0.868
99.7 -0.8846
99.725 -0.9005
99.75 -0.9141
99.775 -0.9285
99.8 -0.9465
99.825 -0.9616
99.85 -0.9645
99.875 -0.9494
99.9 -0.9238
99.925 -0.8984
99.95 -0.8795
99.975 -0.8657
100 -0.8516
