# Supplementary material for: Uptake of N2O5 by aqueous aerosol unveiled using chemically accurate many-body potentials
Source: Nat Commun. 2022 Mar 10;13:1266. doi: 10.1038/s41467-022-28697-8 (PMC8913772; doi:10.1038/s41467-022-28697-8)
Supplement: Supplementary file 3 — Source Data [file 41467_2022_28697_MOESM3_ESM.zip › n2o5-uptake-data/Fig2/scattering/rep07run15/relcom_gds.dat]

0.025 11.5221
0.05 11.4778
0.075 11.4334
0.1 11.389
0.125 11.3446
0.15 11.3002
0.175 11.2558
0.2 11.2114
0.225 11.1669
0.25 11.1224
0.275 11.0779
0.3 11.0334
0.325 10.9888
0.35 10.9442
0.375 10.8996
0.4 10.855
0.425 10.8104
0.45 10.7657
0.475 10.721
0.5 10.6763
0.525 10.6315
0.55 10.5868
0.575 10.542
0.6 10.4972
0.625 10.4524
0.65 10.4076
0.675 10.3627
0.7 10.3178
0.725 10.2729
0.75 10.228
0.775 10.183
0.8 10.1379
0.825 10.0929
0.85 10.0478
0.875 10.0027
0.9 9.9575
0.925 9.9123
0.95 9.8671
0.975 9.8219
1 9.7766
1.025 9.7312
1.05 9.6859
1.075 9.6406
1.1 9.5952
1.125 9.5499
1.15 9.5046
1.175 9.4593
1.2 9.4141
1.225 9.3689
1.25 9.3237
1.275 9.2785
1.3 9.2332
1.325 9.188
1.35 9.1427
1.375 9.0974
1.4 9.052
1.425 9.0066
1.45 8.9611
1.475 8.9156
1.5 8.87
1.525 8.8245
1.55 8.7789
1.575 8.7333
1.6 8.6876
1.625 8.6419
1.65 8.5962
1.675 8.5504
1.7 8.5047
1.725 8.459
1.75 8.4133
1.775 8.3675
1.8 8.3214
1.825 8.2752
1.85 8.2289
1.875 8.1826
1.9 8.1362
1.925 8.0895
1.95 8.0427
1.975 7.9958
2 7.9489
2.025 7.9017
2.05 7.8543
2.075 7.8069
2.1 7.7593
2.125 7.7115
2.15 7.6634
2.175 7.6151
2.2 7.5666
2.225 7.5178
2.25 7.4688
2.275 7.4197
2.3 7.3705
2.325 7.3211
2.35 7.2716
2.375 7.2218
2.4 7.1718
2.425 7.1217
2.45 7.0714
2.475 7.0208
2.5 6.9698
2.525 6.9185
2.55 6.8669
2.575 6.815
2.6 6.7627
2.625 6.7101
2.65 6.657
2.675 6.6035
2.7 6.5498
2.725 6.4958
2.75 6.4415
2.775 6.3868
2.8 6.3317
2.825 6.2763
2.85 6.2206
2.875 6.1646
2.9 6.1081
2.925 6.0509
2.95 5.9931
2.975 5.9346
3 5.8753
3.025 5.8151
3.05 5.7539
3.075 5.6916
3.1 5.6279
3.125 5.5631
3.15 5.4972
3.175 5.43
3.2 5.3614
3.225 5.2917
3.25 5.2207
3.275 5.1484
3.3 5.075
3.325 5.0002
3.35 4.924
3.375 4.8466
3.4 4.7682
3.425 4.6889
3.45 4.6083
3.475 4.5261
3.5 4.4422
3.525 4.3555
3.55 4.2653
3.575 4.1717
3.6 4.075
3.625 3.9749
3.65 3.8705
3.675 3.7616
3.7 3.6481
3.725 3.5301
3.75 3.4089
3.775 3.2869
3.8 3.1714
3.825 3.0674
3.85 2.9724
3.875 2.8849
3.9 2.7967
3.925 2.7052
3.95 2.6096
3.975 2.5112
4 2.413
4.025 2.317
4.05 2.2272
4.075 2.1474
4.1 2.0777
4.125 2.0167
4.15 1.9618
4.175 1.9136
4.2 1.8745
4.225 1.8457
4.25 1.8243
4.275 1.8044
4.3 1.7805
4.325 1.7489
4.35 1.713
4.375 1.6744
4.4 1.6351
4.425 1.5953
4.45 1.5518
4.475 1.5046
4.5 1.4577
4.525 1.4147
4.55 1.3751
4.575 1.3357
4.6 1.2939
4.625 1.2499
4.65 1.2109
4.675 1.19
4.7 1.1889
4.725 1.2
4.75 1.2144
4.775 1.2324
4.8 1.2561
4.825 1.2844
4.85 1.3171
4.875 1.3506
4.9 1.3823
4.925 1.4117
4.95 1.437
4.975 1.4584
5 1.476
5.025 1.4894
5.05 1.4995
5.075 1.5051
5.1 1.5053
5.125 1.4995
5.15 1.4879
5.175 1.4712
5.2 1.45
5.225 1.4254
5.25 1.3981
5.275 1.3684
5.3 1.3368
5.325 1.3048
5.35 1.2715
5.375 1.2339
5.4 1.1919
5.425 1.1463
5.45 1.0977
5.475 1.0474
5.5 0.9962
5.525 0.9428
5.55 0.8867
5.575 0.8276
5.6 0.766
5.625 0.7025
5.65 0.6377
5.675 0.5693
5.7 0.5032
5.725 0.4423
5.75 0.3843
5.775 0.3253
5.8 0.2692
5.825 0.2176
5.85 0.1714
5.875 0.1305
5.9 0.0918
5.925 0.0554
5.95 0.0218
5.975 -0.0092
6 -0.0396
6.025 -0.0719
6.05 -0.1081
6.075 -0.1464
6.1 -0.1858
6.125 -0.2245
6.15 -0.2603
6.175 -0.2928
6.2 -0.3253
6.225 -0.3576
6.25 -0.3832
6.275 -0.3974
6.3 -0.3982
6.325 -0.3929
6.35 -0.3862
6.375 -0.3771
6.4 -0.3666
6.425 -0.3523
6.45 -0.3353
6.475 -0.3166
6.5 -0.2943
6.525 -0.268
6.55 -0.2432
6.575 -0.2199
6.6 -0.1989
6.625 -0.1843
6.65 -0.1738
6.675 -0.163
6.7 -0.1533
6.725 -0.1494
6.75 -0.1527
6.775 -0.1617
6.8 -0.1726
6.825 -0.1855
6.85 -0.2019
6.875 -0.221
6.9 -0.2434
6.925 -0.2705
6.95 -0.3035
6.975 -0.3382
7 -0.365
7.025 -0.3869
7.05 -0.4094
7.075 -0.4352
7.1 -0.4672
7.125 -0.5052
7.15 -0.549
7.175 -0.5979
7.2 -0.6522
7.225 -0.7125
7.25 -0.7758
7.275 -0.8362
7.3 -0.8925
7.325 -0.9455
7.35 -0.9987
7.375 -1.0539
7.4 -1.1086
7.425 -1.1579
7.45 -1.1996
7.475 -1.2303
7.5 -1.2474
7.525 -1.2544
7.55 -1.2571
7.575 -1.2589
7.6 -1.2659
7.625 -1.2775
7.65 -1.2855
7.675 -1.2796
7.7 -1.265
7.725 -1.2509
7.75 -1.241
7.775 -1.2361
7.8 -1.2312
7.825 -1.2246
7.85 -1.2177
7.875 -1.2103
7.9 -1.2032
7.925 -1.2005
7.95 -1.2029
7.975 -1.2126
8 -1.2312
8.025 -1.2585
8.05 -1.3018
8.075 -1.3669
8.1 -1.4449
8.125 -1.5311
8.15 -1.6254
8.175 -1.7248
8.2 -1.8267
8.225 -1.9283
8.25 -2.0286
8.275 -2.1236
8.3 -2.2097
8.325 -2.2884
8.35 -2.362
8.375 -2.4263
8.4 -2.4801
8.425 -2.5224
8.45 -2.5529
8.475 -2.5711
8.5 -2.5811
8.525 -2.59
8.55 -2.5995
8.575 -2.61
8.6 -2.6236
8.625 -2.6395
8.65 -2.6569
8.675 -2.6787
8.7 -2.7026
8.725 -2.7163
8.75 -2.7111
8.775 -2.6958
8.8 -2.6767
8.825 -2.6465
8.85 -2.6074
8.875 -2.5671
8.9 -2.5295
8.925 -2.4909
8.95 -2.4516
8.975 -2.4152
9 -2.3813
9.025 -2.3521
9.05 -2.3284
9.075 -2.3091
9.1 -2.2956
9.125 -2.2856
9.15 -2.2774
9.175 -2.2753
9.2 -2.276
9.225 -2.276
9.25 -2.2803
9.275 -2.2888
9.3 -2.2978
9.325 -2.307
9.35 -2.3193
9.375 -2.3399
9.4 -2.3679
9.425 -2.3967
9.45 -2.4253
9.475 -2.4533
9.5 -2.4761
9.525 -2.486
9.55 -2.4852
9.575 -2.4773
9.6 -2.4667
9.625 -2.4511
9.65 -2.429
9.675 -2.3962
9.7 -2.3495
9.725 -2.2897
9.75 -2.2166
9.775 -2.1349
9.8 -2.0488
9.825 -1.9608
9.85 -1.8722
9.875 -1.7785
9.9 -1.6801
9.925 -1.5798
9.95 -1.4782
9.975 -1.3805
10 -1.288
10.025 -1.2044
10.05 -1.1287
10.075 -1.0595
10.1 -0.997
10.125 -0.9386
10.15 -0.8815
10.175 -0.8245
10.2 -0.7728
10.225 -0.7282
10.25 -0.6894
10.275 -0.6558
10.3 -0.6299
10.325 -0.6132
10.35 -0.6036
10.375 -0.5933
10.4 -0.5743
10.425 -0.5419
10.45 -0.4991
10.475 -0.4502
10.5 -0.4023
10.525 -0.3606
10.55 -0.3243
10.575 -0.2916
10.6 -0.2659
10.625 -0.2472
10.65 -0.2323
10.675 -0.2184
10.7 -0.2072
10.725 -0.2006
10.75 -0.201
10.775 -0.2066
10.8 -0.2146
10.825 -0.2203
10.85 -0.2189
10.875 -0.2107
10.9 -0.2
10.925 -0.183
10.95 -0.1431
10.975 -0.0902
11 -0.0365
11.025 0.0168
11.05 0.0655
11.075 0.1075
11.1 0.1473
11.125 0.1885
11.15 0.2348
11.175 0.2861
11.2 0.3395
11.225 0.3928
11.25 0.446
11.275 0.4977
11.3 0.5483
11.325 0.5984
11.35 0.6495
11.375 0.7043
11.4 0.7736
11.425 0.8647
11.45 0.9674
11.475 1.0716
11.5 1.1734
11.525 1.2712
11.55 1.3617
11.575 1.4445
11.6 1.5191
11.625 1.5863
11.65 1.6461
11.675 1.6989
11.7 1.7454
11.725 1.7851
11.75 1.8174
11.775 1.8444
11.8 1.8673
11.825 1.8863
11.85 1.9002
11.875 1.9076
11.9 1.9095
11.925 1.9102
11.95 1.914
11.975 1.9187
12 1.9207
12.025 1.9218
12.05 1.9236
12.075 1.9279
12.1 1.933
12.125 1.9378
12.15 1.9413
12.175 1.9413
12.2 1.9357
12.225 1.9247
12.25 1.9099
12.275 1.8918
12.3 1.8707
12.325 1.8478
12.35 1.8224
12.375 1.7917
12.4 1.757
12.425 1.718
12.45 1.6752
12.475 1.6289
12.5 1.5785
12.525 1.5244
12.55 1.4681
12.575 1.4116
12.6 1.3618
12.625 1.3248
12.65 1.2966
12.675 1.2701
12.7 1.2416
12.725 1.2138
12.75 1.1873
12.775 1.1616
12.8 1.141
12.825 1.124
12.85 1.1061
12.875 1.087
12.9 1.0686
12.925 1.0488
12.95 1.0252
12.975 0.9951
13 0.9581
13.025 0.9126
13.05 0.8579
13.075 0.7948
13.1 0.7277
13.125 0.6589
13.15 0.5933
13.175 0.5312
13.2 0.4745
13.225 0.4283
13.25 0.3946
13.275 0.373
13.3 0.3694
13.325 0.3832
13.35 0.4015
13.375 0.4191
13.4 0.4332
13.425 0.4403
13.45 0.4385
13.475 0.4257
13.5 0.4075
13.525 0.3889
13.55 0.373
13.575 0.3596
13.6 0.3448
13.625 0.3295
13.65 0.3188
13.675 0.3141
13.7 0.3087
13.725 0.2984
13.75 0.2828
13.775 0.2633
13.8 0.2457
13.825 0.233
13.85 0.2252
13.875 0.221
13.9 0.2273
13.925 0.2487
13.95 0.2816
13.975 0.3216
14 0.3669
14.025 0.4125
14.05 0.4536
14.075 0.4877
14.1 0.5152
14.125 0.5366
14.15 0.553
14.175 0.5692
14.2 0.5895
14.225 0.6163
14.25 0.6516
14.275 0.6888
14.3 0.7235
14.325 0.7536
14.35 0.7746
14.375 0.7861
14.4 0.7887
14.425 0.783
14.45 0.7675
14.475 0.7421
14.5 0.7103
14.525 0.6713
14.55 0.6255
14.575 0.5758
14.6 0.5207
14.625 0.4554
14.65 0.3808
14.675 0.3016
14.7 0.2186
14.725 0.1336
14.75 0.0565
14.775 -0.0003
14.8 -0.0381
14.825 -0.0693
14.85 -0.0986
14.875 -0.1304
14.9 -0.1641
14.925 -0.1851
14.95 -0.1743
14.975 -0.1198
15 -0.0425
15.025 0.0372
15.05 0.111
15.075 0.1774
15.1 0.2354
15.125 0.2882
15.15 0.3433
15.175 0.4022
15.2 0.4623
15.225 0.5213
15.25 0.5731
15.275 0.6168
15.3 0.6542
15.325 0.69
15.35 0.7287
15.375 0.7706
15.4 0.8108
15.425 0.8433
15.45 0.8679
15.475 0.8872
15.5 0.9024
15.525 0.9114
15.55 0.9146
15.575 0.9103
15.6 0.8969
15.625 0.8751
15.65 0.8446
15.675 0.808
15.7 0.7647
15.725 0.7179
15.75 0.6733
15.775 0.6388
15.8 0.6168
15.825 0.6147
15.85 0.6323
15.875 0.6644
15.9 0.6981
15.925 0.7244
15.95 0.7424
15.975 0.7558
16 0.7706
16.025 0.7897
16.05 0.8059
16.075 0.8181
16.1 0.8274
16.125 0.832
16.15 0.835
16.175 0.8386
16.2 0.8406
16.225 0.839
16.25 0.8348
16.275 0.8326
16.3 0.8297
16.325 0.8265
16.35 0.8254
16.375 0.8257
16.4 0.8283
16.425 0.8366
16.45 0.8467
16.475 0.8504
16.5 0.8451
16.525 0.83
16.55 0.807
16.575 0.7833
16.6 0.7687
16.625 0.7642
16.65 0.7675
16.675 0.7745
16.7 0.7819
16.725 0.7881
16.75 0.7985
16.775 0.8121
16.8 0.823
16.825 0.8318
16.85 0.8414
16.875 0.8576
16.9 0.8841
16.925 0.9179
16.95 0.9517
16.975 0.9813
17 1.0038
17.025 1.0183
17.05 1.0254
17.075 1.0253
17.1 1.0198
17.125 1.0093
17.15 0.9945
17.175 0.9765
17.2 0.959
17.225 0.9501
17.25 0.9622
17.275 0.9898
17.3 1.028
17.325 1.0669
17.35 1.1009
17.375 1.1297
17.4 1.1541
17.425 1.1716
17.45 1.1823
17.475 1.1911
17.5 1.2079
17.525 1.2379
17.55 1.2746
17.575 1.314
17.6 1.3534
17.625 1.3914
17.65 1.4261
17.675 1.4591
17.7 1.4958
17.725 1.5354
17.75 1.5744
17.775 1.6107
17.8 1.6451
17.825 1.6751
17.85 1.7001
17.875 1.7198
17.9 1.7328
17.925 1.7414
17.95 1.7481
17.975 1.7559
18 1.7658
18.025 1.7738
18.05 1.7757
18.075 1.7699
18.1 1.7559
18.125 1.736
18.15 1.7139
18.175 1.6918
18.2 1.666
18.225 1.6343
18.25 1.599
18.275 1.5588
18.3 1.5116
18.325 1.4581
18.35 1.4053
18.375 1.3553
18.4 1.3131
18.425 1.2886
18.45 1.278
18.475 1.2816
18.5 1.3069
18.525 1.3445
18.55 1.3814
18.575 1.4127
18.6 1.4365
18.625 1.4528
18.65 1.4619
18.675 1.465
18.7 1.4603
18.725 1.4484
18.75 1.4303
18.775 1.4056
18.8 1.3787
18.825 1.3532
18.85 1.3264
18.875 1.2987
18.9 1.2716
18.925 1.2478
18.95 1.2355
18.975 1.2381
19 1.2471
19.025 1.2582
19.05 1.2651
19.075 1.2658
19.1 1.2634
19.125 1.2615
19.15 1.2592
19.175 1.25
19.2 1.2333
19.225 1.212
19.25 1.1896
19.275 1.1737
19.3 1.1668
19.325 1.1564
19.35 1.1369
19.375 1.1092
19.4 1.0761
19.425 1.0377
19.45 0.9976
19.475 0.9581
19.5 0.9216
19.525 0.887
19.55 0.8537
19.575 0.8271
19.6 0.8076
19.625 0.7974
19.65 0.7965
19.675 0.7972
19.7 0.7967
19.725 0.7926
19.75 0.7872
19.775 0.7781
19.8 0.7632
19.825 0.7461
19.85 0.725
19.875 0.6959
19.9 0.6582
19.925 0.6166
19.95 0.5753
19.975 0.534
20 0.4926
20.025 0.4486
20.05 0.3988
20.075 0.3408
20.1 0.2753
20.125 0.2054
20.15 0.1358
20.175 0.0741
20.2 0.0288
20.225 0.001
20.25 -0.009
20.275 -0.0006
20.3 0.0138
20.325 0.0277
20.35 0.0373
20.375 0.0436
20.4 0.0488
20.425 0.0559
20.45 0.0671
20.475 0.0834
20.5 0.1048
20.525 0.1278
20.55 0.1501
20.575 0.169
20.6 0.1872
20.625 0.2081
20.65 0.233
20.675 0.266
20.7 0.3113
20.725 0.3701
20.75 0.441
20.775 0.5184
20.8 0.5991
20.825 0.6793
20.85 0.7561
20.875 0.8283
20.9 0.8972
20.925 0.9639
20.95 1.0285
20.975 1.0933
21 1.1583
21.025 1.2239
21.05 1.2878
21.075 1.3457
21.1 1.3958
21.125 1.4376
21.15 1.472
21.175 1.4973
21.2 1.5144
21.225 1.5243
21.25 1.5296
21.275 1.5322
21.3 1.5357
21.325 1.5407
21.35 1.5457
21.375 1.5503
21.4 1.559
21.425 1.5714
21.45 1.5862
21.475 1.6032
21.5 1.6207
21.525 1.6346
21.55 1.6444
21.575 1.6492
21.6 1.6484
21.625 1.6435
21.65 1.6367
21.675 1.632
21.7 1.6349
21.725 1.6463
21.75 1.6615
21.775 1.676
21.8 1.6855
21.825 1.6866
21.85 1.6792
21.875 1.6644
21.9 1.6407
21.925 1.6097
21.95 1.5728
21.975 1.5354
22 1.4957
22.025 1.4515
22.05 1.4118
22.075 1.3802
22.1 1.3554
22.125 1.3407
22.15 1.3329
22.175 1.3265
22.2 1.3211
22.225 1.3115
22.25 1.2956
22.275 1.276
22.3 1.2569
22.325 1.23
22.35 1.1959
22.375 1.1589
22.4 1.1223
22.425 1.0915
22.45 1.0685
22.475 1.0455
22.5 1.0168
22.525 0.9799
22.55 0.9333
22.575 0.8769
22.6 0.813
22.625 0.7417
22.65 0.6707
22.675 0.6078
22.7 0.5636
22.725 0.5463
22.75 0.5428
22.775 0.543
22.8 0.5465
22.825 0.555
22.85 0.5712
22.875 0.5914
22.9 0.6145
22.925 0.6387
22.95 0.6617
22.975 0.6817
23 0.7005
23.025 0.7199
23.05 0.7439
23.075 0.7689
23.1 0.7918
23.125 0.8119
23.15 0.8321
23.175 0.8521
23.2 0.8678
23.225 0.8758
23.25 0.8757
23.275 0.8685
23.3 0.8576
23.325 0.8445
23.35 0.8312
23.375 0.8214
23.4 0.8124
23.425 0.8031
23.45 0.7969
23.475 0.7968
23.5 0.7989
23.525 0.803
23.55 0.8066
23.575 0.8065
23.6 0.8005
23.625 0.7884
23.65 0.7735
23.675 0.7618
23.7 0.7616
23.725 0.7785
23.75 0.8098
23.775 0.8455
23.8 0.8803
23.825 0.9103
23.85 0.9334
23.875 0.9481
23.9 0.9524
23.925 0.9483
23.95 0.9364
23.975 0.9181
24 0.8952
24.025 0.8705
24.05 0.8454
24.075 0.8241
24.1 0.8068
24.125 0.7923
24.15 0.7752
24.175 0.7533
24.2 0.7272
24.225 0.6988
24.25 0.6735
24.275 0.653
24.3 0.6359
24.325 0.6225
24.35 0.6142
24.375 0.6094
24.4 0.603
24.425 0.5967
24.45 0.5901
24.475 0.5819
24.5 0.5721
24.525 0.5584
24.55 0.5394
24.575 0.5182
24.6 0.4978
24.625 0.4802
24.65 0.4617
24.675 0.4401
24.7 0.4158
24.725 0.3895
24.75 0.3596
24.775 0.3242
24.8 0.2852
24.825 0.2501
24.85 0.22
24.875 0.1976
24.9 0.179
24.925 0.1607
24.95 0.1423
24.975 0.1273
25 0.1095
25.025 0.0891
25.05 0.071
25.075 0.0596
25.1 0.0507
25.125 0.0426
25.15 0.0316
25.175 0.022
25.2 0.0132
25.225 0.0038
25.25 -0.0058
25.275 -0.017
25.3 -0.0368
25.325 -0.0631
25.35 -0.0922
25.375 -0.1249
25.4 -0.1567
25.425 -0.1794
25.45 -0.1874
25.475 -0.1943
25.5 -0.2076
25.525 -0.2234
25.55 -0.2439
25.575 -0.2724
25.6 -0.3066
25.625 -0.3462
25.65 -0.3881
25.675 -0.4318
25.7 -0.4824
25.725 -0.5404
25.75 -0.5988
25.775 -0.6488
25.8 -0.6733
25.825 -0.6705
25.85 -0.6573
25.875 -0.6437
25.9 -0.628
25.925 -0.6019
25.95 -0.5657
25.975 -0.5225
26 -0.4694
26.025 -0.4097
26.05 -0.3414
26.075 -0.2675
26.1 -0.1899
26.125 -0.1123
26.15 -0.0299
26.175 0.0575
26.2 0.154
26.225 0.2594
26.25 0.3621
26.275 0.4589
26.3 0.5508
26.325 0.6391
26.35 0.7226
26.375 0.8007
26.4 0.8789
26.425 0.9568
26.45 1.0311
26.475 1.0956
26.5 1.1504
26.525 1.1979
26.55 1.2356
26.575 1.2632
26.6 1.286
26.625 1.3106
26.65 1.3402
26.675 1.3732
26.7 1.406
26.725 1.4384
26.75 1.4712
26.775 1.5028
26.8 1.5329
26.825 1.5623
26.85 1.5885
26.875 1.6147
26.9 1.6387
26.925 1.6567
26.95 1.6659
26.975 1.664
27 1.6496
27.025 1.622
27.05 1.5835
27.075 1.5337
27.1 1.471
27.125 1.3956
27.15 1.3121
27.175 1.2215
27.2 1.1236
27.225 1.0255
27.25 0.9268
27.275 0.8305
27.3 0.7468
27.325 0.6845
27.35 0.6519
27.375 0.6473
27.4 0.6668
27.425 0.6994
27.45 0.7391
27.475 0.7866
27.5 0.8493
27.525 0.9224
27.55 0.9942
27.575 1.0601
27.6 1.1176
27.625 1.1684
27.65 1.214
27.675 1.2503
27.7 1.2768
27.725 1.2961
27.75 1.311
27.775 1.3228
27.8 1.331
27.825 1.3347
27.85 1.3357
27.875 1.3335
27.9 1.3254
27.925 1.313
27.95 1.299
27.975 1.2779
28 1.2483
28.025 1.2135
28.05 1.1735
28.075 1.1295
28.1 1.086
28.125 1.0453
28.15 1.0047
28.175 0.9644
28.2 0.9292
28.225 0.9096
28.25 0.9133
28.275 0.9327
28.3 0.9501
28.325 0.9584
28.35 0.9641
28.375 0.981
28.4 1.0106
28.425 1.0471
28.45 1.0905
28.475 1.1333
28.5 1.1709
28.525 1.2005
28.55 1.2176
28.575 1.2225
28.6 1.2179
28.625 1.2053
28.65 1.1921
28.675 1.1846
28.7 1.1809
28.725 1.183
28.75 1.195
28.775 1.2194
28.8 1.2572
28.825 1.3089
28.85 1.3683
28.875 1.432
28.9 1.5018
28.925 1.5725
28.95 1.6406
28.975 1.7056
29 1.7683
29.025 1.8272
29.05 1.8836
29.075 1.9374
29.1 1.9853
29.125 2.0258
29.15 2.0626
29.175 2.0979
29.2 2.1291
29.225 2.1562
29.25 2.176
29.275 2.1887
29.3 2.1911
29.325 2.1847
29.35 2.1682
29.375 2.1443
29.4 2.1155
29.425 2.0814
29.45 2.0408
29.475 1.9941
29.5 1.9441
29.525 1.8914
29.55 1.8362
29.575 1.7761
29.6 1.712
29.625 1.6466
29.65 1.5876
29.675 1.5487
29.7 1.5299
29.725 1.5186
29.75 1.5096
29.775 1.5039
29.8 1.4982
29.825 1.4879
29.85 1.4731
29.875 1.4551
29.9 1.4384
29.925 1.4221
29.95 1.4048
29.975 1.3825
30 1.3567
30.025 1.3273
30.05 1.2925
30.075 1.2528
30.1 1.2102
30.125 1.1681
30.15 1.1275
30.175 1.0874
30.2 1.047
30.225 1.0052
30.25 0.9622
30.275 0.9159
30.3 0.8655
30.325 0.8077
30.35 0.7432
30.375 0.6734
30.4 0.6088
30.425 0.5581
30.45 0.521
30.475 0.4895
30.5 0.457
30.525 0.4256
30.55 0.3948
30.575 0.3622
30.6 0.3311
30.625 0.3039
30.65 0.2805
30.675 0.259
30.7 0.2428
30.725 0.2338
30.75 0.2325
30.775 0.2376
30.8 0.247
30.825 0.2601
30.85 0.2844
30.875 0.3176
30.9 0.3599
30.925 0.4094
30.95 0.4556
30.975 0.497
31 0.5357
31.025 0.5702
31.05 0.6013
31.075 0.6285
31.1 0.6511
31.125 0.6694
31.15 0.6837
31.175 0.6964
31.2 0.7044
31.225 0.7087
31.25 0.7113
31.275 0.711
31.3 0.7078
31.325 0.7018
31.35 0.6931
31.375 0.6821
31.4 0.6676
31.425 0.6485
31.45 0.6272
31.475 0.6045
31.5 0.5801
31.525 0.5568
31.55 0.5411
31.575 0.5353
31.6 0.5465
31.625 0.5645
31.65 0.5849
31.675 0.6082
31.7 0.6276
31.725 0.6413
31.75 0.651
31.775 0.6569
31.8 0.6584
31.825 0.6578
31.85 0.6589
31.875 0.6611
31.9 0.6617
31.925 0.6626
31.95 0.6635
31.975 0.6634
32 0.6563
32.025 0.6434
32.05 0.6213
32.075 0.5957
32.1 0.5759
32.125 0.5657
32.15 0.5618
32.175 0.5609
32.2 0.5657
32.225 0.5804
32.25 0.5962
32.275 0.6075
32.3 0.6203
32.325 0.6358
32.35 0.6509
32.375 0.6647
32.4 0.6787
32.425 0.6923
32.45 0.7069
32.475 0.726
32.5 0.7511
32.525 0.78
32.55 0.8132
32.575 0.8557
32.6 0.9072
32.625 0.9648
32.65 1.0277
32.675 1.0949
32.7 1.1653
32.725 1.2354
32.75 1.3026
32.775 1.3676
32.8 1.4335
32.825 1.5027
32.85 1.5726
32.875 1.6397
32.9 1.7051
32.925 1.7698
32.95 1.829
32.975 1.8827
33 1.9334
33.025 1.9793
33.05 2.0204
33.075 2.0591
33.1 2.0948
33.125 2.1276
33.15 2.1579
33.175 2.1861
33.2 2.207
33.225 2.219
33.25 2.2252
33.275 2.2271
33.3 2.2213
33.325 2.2057
33.35 2.1828
33.375 2.1545
33.4 2.1286
33.425 2.1219
33.45 2.1308
33.475 2.1378
33.5 2.1378
33.525 2.1296
33.55 2.1149
33.575 2.0973
33.6 2.0783
33.625 2.0641
33.65 2.0609
33.675 2.0722
33.7 2.0883
33.725 2.1017
33.75 2.1094
33.775 2.1082
33.8 2.1026
33.825 2.0942
33.85 2.0809
33.875 2.0627
33.9 2.0419
33.925 2.0196
33.95 1.9949
33.975 1.9688
34 1.9397
34.025 1.9033
34.05 1.8598
34.075 1.8135
34.1 1.7648
34.125 1.7134
34.15 1.6595
34.175 1.6011
34.2 1.5392
34.225 1.4763
34.25 1.4084
34.275 1.3367
34.3 1.2599
34.325 1.1813
34.35 1.1067
34.375 1.0412
34.4 0.9934
34.425 0.9646
34.45 0.9448
34.475 0.9282
34.5 0.9151
34.525 0.9055
34.55 0.8934
34.575 0.8732
34.6 0.8449
34.625 0.811
34.65 0.7754
34.675 0.7409
34.7 0.7138
34.725 0.6942
34.75 0.6802
34.775 0.6692
34.8 0.6577
34.825 0.6431
34.85 0.6232
34.875 0.5945
34.9 0.5554
34.925 0.5052
34.95 0.4457
34.975 0.3777
35 0.3024
35.025 0.2227
35.05 0.1461
35.075 0.0766
35.1 0.0154
35.125 -0.0334
35.15 -0.0633
35.175 -0.0714
35.2 -0.0442
35.225 0.0098
35.25 0.0754
35.275 0.1412
35.3 0.2038
35.325 0.2631
35.35 0.319
35.375 0.37
35.4 0.4163
35.425 0.456
35.45 0.4919
35.475 0.5307
35.5 0.5749
35.525 0.6236
35.55 0.6744
35.575 0.7288
35.6 0.7833
35.625 0.832
35.65 0.8793
35.675 0.9321
35.7 0.9881
35.725 1.046
35.75 1.1034
35.775 1.1565
35.8 1.2033
35.825 1.2439
35.85 1.277
35.875 1.3026
35.9 1.3207
35.925 1.3313
35.95 1.3363
35.975 1.3359
36 1.3324
36.025 1.3309
36.05 1.3292
36.075 1.3309
36.1 1.3386
36.125 1.3515
36.15 1.3652
36.175 1.3785
36.2 1.3875
36.225 1.3862
36.25 1.3715
36.275 1.3439
36.3 1.3029
36.325 1.251
36.35 1.1913
36.375 1.1282
36.4 1.0693
36.425 1.022
36.45 0.9861
36.475 0.9508
36.5 0.9199
36.525 0.8916
36.55 0.8605
36.575 0.8274
36.6 0.7952
36.625 0.7648
36.65 0.7447
36.675 0.7291
36.7 0.714
36.725 0.6973
36.75 0.6785
36.775 0.6536
36.8 0.6241
36.825 0.5842
36.85 0.5312
36.875 0.4759
36.9 0.4226
36.925 0.374
36.95 0.3262
36.975 0.2777
37 0.2312
37.025 0.1891
37.05 0.1591
37.075 0.1459
37.1 0.1428
37.125 0.1467
37.15 0.1509
37.175 0.1563
37.2 0.1632
37.225 0.172
37.25 0.1865
37.275 0.2127
37.3 0.262
37.325 0.3304
37.35 0.4036
37.375 0.4732
37.4 0.5409
37.425 0.6095
37.45 0.6773
37.475 0.7401
37.5 0.7945
37.525 0.838
37.55 0.8705
37.575 0.8911
37.6 0.8985
37.625 0.8926
37.65 0.8737
37.675 0.8419
37.7 0.8005
37.725 0.7532
37.75 0.6997
37.775 0.6463
37.8 0.5976
37.825 0.5562
37.85 0.5256
37.875 0.5051
37.9 0.4852
37.925 0.458
37.95 0.4254
37.975 0.3876
38 0.3487
38.025 0.3155
38.05 0.2871
38.075 0.2618
38.1 0.235
38.125 0.2019
38.15 0.1635
38.175 0.1228
38.2 0.0839
38.225 0.0532
38.25 0.0292
38.275 0.0103
38.3 -0.0032
38.325 -0.0129
38.35 -0.0183
38.375 -0.0156
38.4 -0.0021
38.425 0.0292
38.45 0.0806
38.475 0.1447
38.5 0.2133
38.525 0.2827
38.55 0.3524
38.575 0.4229
38.6 0.4919
38.625 0.5559
38.65 0.6126
38.675 0.6647
38.7 0.7123
38.725 0.7534
38.75 0.786
38.775 0.8091
38.8 0.8216
38.825 0.8255
38.85 0.8234
38.875 0.8162
38.9 0.8058
38.925 0.7963
38.95 0.7927
38.975 0.7999
39 0.8151
39.025 0.8321
39.05 0.8482
39.075 0.8609
39.1 0.8669
39.125 0.8651
39.15 0.8548
39.175 0.8364
39.2 0.8086
39.225 0.7736
39.25 0.73
39.275 0.6869
39.3 0.6523
39.325 0.6206
39.35 0.5874
39.375 0.5543
39.4 0.5234
39.425 0.4943
39.45 0.4652
39.475 0.4363
39.5 0.4099
39.525 0.386
39.55 0.367
39.575 0.3577
39.6 0.3575
39.625 0.3639
39.65 0.3747
39.675 0.3835
39.7 0.392
39.725 0.4056
39.75 0.4242
39.775 0.4418
39.8 0.4526
39.825 0.4571
39.85 0.4536
39.875 0.4398
39.9 0.4183
39.925 0.3914
39.95 0.3637
39.975 0.3409
40 0.324
40.025 0.3164
40.05 0.3193
40.075 0.3396
40.1 0.3798
40.125 0.4248
40.15 0.4623
40.175 0.4913
40.2 0.5138
40.225 0.5331
40.25 0.5477
40.275 0.5576
40.3 0.5686
40.325 0.5902
40.35 0.6239
40.375 0.6586
40.4 0.6874
40.425 0.7089
40.45 0.7235
40.475 0.7327
40.5 0.7352
40.525 0.7298
40.55 0.7165
40.575 0.7047
40.6 0.6968
40.625 0.688
40.65 0.6758
40.675 0.6662
40.7 0.6594
40.725 0.6524
40.75 0.6423
40.775 0.6298
40.8 0.6148
40.825 0.5967
40.85 0.5731
40.875 0.5467
40.9 0.5197
40.925 0.4961
40.95 0.4822
40.975 0.4862
41 0.5092
41.025 0.5419
41.05 0.5734
41.075 0.5994
41.1 0.6206
41.125 0.6389
41.15 0.6588
41.175 0.6796
41.2 0.7013
41.225 0.7256
41.25 0.7517
41.275 0.7773
41.3 0.7994
41.325 0.8163
41.35 0.8282
41.375 0.8352
41.4 0.8398
41.425 0.8457
41.45 0.8571
41.475 0.8869
41.5 0.9416
41.525 1.0035
41.55 1.057
41.575 1.0985
41.6 1.1309
41.625 1.1564
41.65 1.1743
41.675 1.1835
41.7 1.1835
41.725 1.1828
41.75 1.1896
41.775 1.202
41.8 1.2194
41.825 1.2526
41.85 1.2999
41.875 1.3504
41.9 1.3954
41.925 1.4346
41.95 1.4672
41.975 1.4959
42 1.5216
42.025 1.5424
42.05 1.561
42.075 1.5826
42.1 1.6075
42.125 1.6309
42.15 1.6491
42.175 1.6599
42.2 1.6643
42.225 1.6618
42.25 1.6517
42.275 1.634
42.3 1.6081
42.325 1.5773
42.35 1.5429
42.375 1.5058
42.4 1.467
42.425 1.4268
42.45 1.3822
42.475 1.3353
42.5 1.2942
42.525 1.2628
42.55 1.2482
42.575 1.2468
42.6 1.2602
42.625 1.2976
42.65 1.3517
42.675 1.4103
42.7 1.4705
42.725 1.5278
42.75 1.5768
42.775 1.6147
42.8 1.6419
42.825 1.659
42.85 1.6713
42.875 1.6796
42.9 1.6832
42.925 1.6791
42.95 1.6697
42.975 1.6598
43 1.6478
43.025 1.6323
43.05 1.6124
43.075 1.5877
43.1 1.5578
43.125 1.5268
43.15 1.4983
43.175 1.4726
43.2 1.449
43.225 1.423
43.25 1.3868
43.275 1.3415
43.3 1.2932
43.325 1.2512
43.35 1.2193
43.375 1.1914
43.4 1.1618
43.425 1.1278
43.45 1.0881
43.475 1.0442
43.5 0.9986
43.525 0.9513
43.55 0.9005
43.575 0.8505
43.6 0.803
43.625 0.7598
43.65 0.7204
43.675 0.68
43.7 0.639
43.725 0.6011
43.75 0.5711
43.775 0.5543
43.8 0.5478
43.825 0.5515
43.85 0.5608
43.875 0.5743
43.9 0.5911
43.925 0.6077
43.95 0.6226
43.975 0.6358
44 0.646
44.025 0.6508
44.05 0.6539
44.075 0.6596
44.1 0.6614
44.125 0.6564
44.15 0.6422
44.175 0.6191
44.2 0.5856
44.225 0.5438
44.25 0.4986
44.275 0.447
44.3 0.3917
44.325 0.3457
44.35 0.318
44.375 0.3098
44.4 0.3134
44.425 0.3226
44.45 0.337
44.475 0.3564
44.5 0.3815
44.525 0.4154
44.55 0.4588
44.575 0.5043
44.6 0.5457
44.625 0.5784
44.65 0.6017
44.675 0.6152
44.7 0.6206
44.725 0.6219
44.75 0.625
44.775 0.6375
44.8 0.66
44.825 0.6917
44.85 0.7328
44.875 0.7827
44.9 0.842
44.925 0.9043
44.95 0.9629
44.975 1.0186
45 1.0688
45.025 1.1112
45.05 1.1451
45.075 1.1701
45.1 1.1886
45.125 1.2055
45.15 1.2226
45.175 1.2403
45.2 1.2571
45.225 1.2724
45.25 1.2882
45.275 1.3074
45.3 1.3304
45.325 1.3601
45.35 1.3987
45.375 1.4456
45.4 1.492
45.425 1.5329
45.45 1.5673
45.475 1.595
45.5 1.6167
45.525 1.6346
45.55 1.6463
45.575 1.6517
45.6 1.6578
45.625 1.675
45.65 1.7031
45.675 1.7329
45.7 1.7628
45.725 1.7908
45.75 1.8138
45.775 1.8296
45.8 1.8417
45.825 1.8502
45.85 1.8593
45.875 1.8697
45.9 1.8823
45.925 1.8961
45.95 1.9079
45.975 1.9185
46 1.925
46.025 1.9258
46.05 1.9225
46.075 1.9145
46.1 1.9028
46.125 1.8941
46.15 1.8881
46.175 1.882
46.2 1.8757
46.225 1.8667
46.25 1.8557
46.275 1.8472
46.3 1.8431
46.325 1.8437
46.35 1.8453
46.375 1.8435
46.4 1.8397
46.425 1.8368
46.45 1.835
46.475 1.8402
46.5 1.8595
46.525 1.8898
46.55 1.9231
46.575 1.9586
46.6 1.9966
46.625 2.0356
46.65 2.0719
46.675 2.1048
46.7 2.1293
46.725 2.1476
46.75 2.1642
46.775 2.1775
46.8 2.1889
46.825 2.1995
46.85 2.208
46.875 2.2165
46.9 2.2213
46.925 2.2146
46.95 2.1985
46.975 2.1769
47 2.1497
47.025 2.1157
47.05 2.0746
47.075 2.0266
47.1 1.9721
47.125 1.911
47.15 1.8422
47.175 1.7674
47.2 1.6878
47.225 1.605
47.25 1.5237
47.275 1.4497
47.3 1.3935
47.325 1.3634
47.35 1.3547
47.375 1.3556
47.4 1.3522
47.425 1.3395
47.45 1.3184
47.475 1.2896
47.5 1.2551
47.525 1.2206
47.55 1.1868
47.575 1.1555
47.6 1.1337
47.625 1.1203
47.65 1.1124
47.675 1.1081
47.7 1.1015
47.725 1.0895
47.75 1.066
47.775 1.0304
47.8 0.9845
47.825 0.9324
47.85 0.8745
47.875 0.8085
47.9 0.7358
47.925 0.6595
47.95 0.5835
47.975 0.516
48 0.4636
48.025 0.4263
48.05 0.4027
48.075 0.3957
48.1 0.3971
48.125 0.402
48.15 0.409
48.175 0.4192
48.2 0.4374
48.225 0.4656
48.25 0.5153
48.275 0.5832
48.3 0.6622
48.325 0.7464
48.35 0.8299
48.375 0.9077
48.4 0.9769
48.425 1.0396
48.45 1.1002
48.475 1.162
48.5 1.2259
48.525 1.2889
48.55 1.3494
48.575 1.4061
48.6 1.4579
48.625 1.5067
48.65 1.5566
48.675 1.6091
48.7 1.6625
48.725 1.7193
48.75 1.7755
48.775 1.8271
48.8 1.8758
48.825 1.9222
48.85 1.9659
48.875 2.0053
48.9 2.0398
48.925 2.0704
48.95 2.098
48.975 2.1233
49 2.1456
49.025 2.1639
49.05 2.1779
49.075 2.1884
49.1 2.1961
49.125 2.2012
49.15 2.2038
49.175 2.2023
49.2 2.1961
49.225 2.1826
49.25 2.1621
49.275 2.1368
49.3 2.1075
49.325 2.0721
49.35 2.0313
49.375 1.983
49.4 1.925
49.425 1.856
49.45 1.7776
49.475 1.6952
49.5 1.6159
49.525 1.547
49.55 1.4905
49.575 1.4447
49.6 1.4087
49.625 1.385
49.65 1.3762
49.675 1.3765
49.7 1.3811
49.725 1.3843
49.75 1.386
49.775 1.3892
49.8 1.396
49.825 1.3996
49.85 1.3995
49.875 1.397
49.9 1.3943
49.925 1.3956
49.95 1.4155
49.975 1.4571
50 1.5111
50.025 1.5655
50.05 1.6133
50.075 1.6497
50.1 1.672
50.125 1.6779
50.15 1.669
50.175 1.6489
50.2 1.6195
50.225 1.5871
50.25 1.5626
50.275 1.5425
50.3 1.5195
50.325 1.4888
50.35 1.4492
50.375 1.4052
50.4 1.3571
50.425 1.3079
50.45 1.2569
50.475 1.2004
50.5 1.1326
50.525 1.0555
50.55 0.9728
50.575 0.8847
50.6 0.7928
50.625 0.6974
50.65 0.602
50.675 0.519
50.7 0.4587
50.725 0.4257
50.75 0.4149
50.775 0.421
50.8 0.4336
50.825 0.4477
50.85 0.4628
50.875 0.4789
50.9 0.4935
50.925 0.5042
50.95 0.5093
50.975 0.5076
51 0.499
51.025 0.4853
51.05 0.4691
51.075 0.4506
51.1 0.4318
51.125 0.4208
51.15 0.4353
51.175 0.4874
51.2 0.5696
51.225 0.6697
51.25 0.7743
51.275 0.8767
51.3 0.9735
51.325 1.0639
51.35 1.1499
51.375 1.2326
51.4 1.3111
51.425 1.3834
51.45 1.4497
51.475 1.5101
51.5 1.5661
51.525 1.6208
51.55 1.6747
51.575 1.7283
51.6 1.7804
51.625 1.8311
51.65 1.8812
51.675 1.9324
51.7 1.985
51.725 2.0382
51.75 2.0913
51.775 2.1415
51.8 2.1885
51.825 2.2335
51.85 2.2757
51.875 2.3144
51.9 2.3497
51.925 2.3805
51.95 2.4064
51.975 2.4283
52 2.4468
52.025 2.4613
52.05 2.4715
52.075 2.4773
52.1 2.4787
52.125 2.4752
52.15 2.4668
52.175 2.4534
52.2 2.4391
52.225 2.4362
52.25 2.4459
52.275 2.4603
52.3 2.4736
52.325 2.4833
52.35 2.4896
52.375 2.4916
52.4 2.4879
52.425 2.4776
52.45 2.4614
52.475 2.4396
52.5 2.4137
52.525 2.3834
52.55 2.3478
52.575 2.3071
52.6 2.263
52.625 2.2174
52.65 2.1718
52.675 2.1264
52.7 2.0808
52.725 2.0368
52.75 2.0002
52.775 1.9795
52.8 1.9846
52.825 2.0023
52.85 2.0188
52.875 2.0305
52.9 2.0363
52.925 2.0441
52.95 2.0562
52.975 2.0704
53 2.0916
53.025 2.1337
53.05 2.2026
53.075 2.2889
53.1 2.3779
53.125 2.465
53.15 2.5489
53.175 2.6263
53.2 2.6954
53.225 2.757
53.25 2.8118
53.275 2.8599
53.3 2.9005
53.325 2.934
53.35 2.9603
53.375 2.9795
53.4 2.9924
53.425 2.9999
53.45 3.0021
53.475 2.9987
53.5 2.9898
53.525 2.9747
53.55 2.9527
53.575 2.929
53.6 2.9158
53.625 2.9153
53.65 2.921
53.675 2.9262
53.7 2.9265
53.725 2.9208
53.75 2.9084
53.775 2.8909
53.8 2.8696
53.825 2.8462
53.85 2.8246
53.875 2.8065
53.9 2.789
53.925 2.7679
53.95 2.743
53.975 2.714
54 2.6787
54.025 2.6405
54.05 2.6139
54.075 2.5978
54.1 2.5825
54.125 2.5596
54.15 2.5289
54.175 2.4905
54.2 2.4465
54.225 2.4003
54.25 2.3508
54.275 2.2947
54.3 2.235
54.325 2.1729
54.35 2.1053
54.375 2.0328
54.4 1.9572
54.425 1.8806
54.45 1.8068
54.475 1.7357
54.5 1.6644
54.525 1.5913
54.55 1.5174
54.575 1.4494
54.6 1.3985
54.625 1.3609
54.65 1.3247
54.675 1.2868
54.7 1.251
54.725 1.2182
54.75 1.1924
54.775 1.1728
54.8 1.1613
54.825 1.1579
54.85 1.1579
54.875 1.155
54.9 1.1503
54.925 1.1425
54.95 1.129
54.975 1.109
55 1.0835
55.025 1.0555
55.05 1.0257
55.075 0.9946
55.1 0.9609
55.125 0.9236
55.15 0.8847
55.175 0.8382
55.2 0.7809
55.225 0.7183
55.25 0.6624
55.275 0.6186
55.3 0.5918
55.325 0.5869
55.35 0.5999
55.375 0.6245
55.4 0.6544
55.425 0.6828
55.45 0.7098
55.475 0.7352
55.5 0.758
55.525 0.7794
55.55 0.7983
55.575 0.8133
55.6 0.8245
55.625 0.8332
55.65 0.846
55.675 0.8667
55.7 0.8996
55.725 0.9421
55.75 0.9888
55.775 1.0371
55.8 1.085
55.825 1.1291
55.85 1.1661
55.875 1.1971
55.9 1.2209
55.925 1.2353
55.95 1.2415
55.975 1.239
56 1.2308
56.025 1.2227
56.05 1.2232
56.075 1.2254
56.1 1.2241
56.125 1.221
56.15 1.2184
56.175 1.2185
56.2 1.2204
56.225 1.2258
56.25 1.2384
56.275 1.2625
56.3 1.2988
56.325 1.3451
56.35 1.3992
56.375 1.4578
56.4 1.5139
56.425 1.5645
56.45 1.6092
56.475 1.6517
56.5 1.6941
56.525 1.7384
56.55 1.7842
56.575 1.8311
56.6 1.8747
56.625 1.912
56.65 1.9417
56.675 1.9639
56.7 1.9809
56.725 1.9947
56.75 2.0024
56.775 2.0036
56.8 1.9989
56.825 1.9875
56.85 1.9684
56.875 1.943
56.9 1.9081
56.925 1.8645
56.95 1.8162
56.975 1.7767
57 1.7584
57.025 1.7664
57.05 1.7897
57.075 1.8177
57.1 1.8446
57.125 1.8699
57.15 1.8914
57.175 1.9119
57.2 1.9342
57.225 1.9611
57.25 1.9896
57.275 2.0124
57.3 2.0272
57.325 2.033
57.35 2.0296
57.375 2.0202
57.4 2.0079
57.425 1.9921
57.45 1.9737
57.475 1.9555
57.5 1.9419
57.525 1.9429
57.55 1.9569
57.575 1.9726
57.6 1.9872
57.625 1.9995
57.65 2.0068
57.675 2.0135
57.7 2.0237
57.725 2.0403
57.75 2.0653
57.775 2.0978
57.8 2.1346
57.825 2.1744
57.85 2.216
57.875 2.2571
57.9 2.2941
57.925 2.3248
57.95 2.3476
57.975 2.3624
58 2.3686
58.025 2.3659
58.05 2.3547
58.075 2.3376
58.1 2.3174
58.125 2.2924
58.15 2.2583
58.175 2.2156
58.2 2.165
58.225 2.1088
58.25 2.0461
58.275 1.9774
58.3 1.9028
58.325 1.823
58.35 1.7399
58.375 1.6537
58.4 1.5683
58.425 1.4889
58.45 1.421
58.475 1.3658
58.5 1.3242
58.525 1.2969
58.55 1.2807
58.575 1.2722
58.6 1.2691
58.625 1.2658
58.65 1.2603
58.675 1.2531
58.7 1.2461
58.725 1.2421
58.75 1.2407
58.775 1.2404
58.8 1.2426
58.825 1.2449
58.85 1.2453
58.875 1.2443
58.9 1.242
58.925 1.2382
58.95 1.2322
58.975 1.2227
59 1.2092
59.025 1.1963
59.05 1.1839
59.075 1.1787
59.1 1.1803
59.125 1.1888
59.15 1.2058
59.175 1.2322
59.2 1.2624
59.225 1.2933
59.25 1.3292
59.275 1.3774
59.3 1.4403
59.325 1.515
59.35 1.595
59.375 1.6762
59.4 1.7562
59.425 1.8332
59.45 1.9086
59.475 1.9798
59.5 2.0436
59.525 2.0997
59.55 2.1491
59.575 2.1925
59.6 2.231
59.625 2.262
59.65 2.2849
59.675 2.3015
59.7 2.315
59.725 2.329
59.75 2.3469
59.775 2.3692
59.8 2.3903
59.825 2.4052
59.85 2.4135
59.875 2.4173
59.9 2.4192
59.925 2.4206
59.95 2.4206
59.975 2.4151
60 2.4005
60.025 2.3787
60.05 2.3506
60.075 2.315
60.1 2.2733
60.125 2.2276
60.15 2.1796
60.175 2.1316
60.2 2.0877
60.225 2.0502
60.25 2.021
60.275 2.0001
60.3 1.9931
60.325 2.0011
60.35 2.0216
60.375 2.0445
60.4 2.0626
60.425 2.0729
60.45 2.0775
60.475 2.078
60.5 2.0769
60.525 2.0781
60.55 2.0775
60.575 2.0768
60.6 2.0771
60.625 2.0774
60.65 2.0749
60.675 2.0737
60.7 2.0744
60.725 2.0745
60.75 2.0749
60.775 2.076
60.8 2.0786
60.825 2.0888
60.85 2.1084
60.875 2.1298
60.9 2.1519
60.925 2.1732
60.95 2.1929
60.975 2.2116
61 2.228
61.025 2.2416
61.05 2.2508
61.075 2.2538
61.1 2.2493
61.125 2.239
61.15 2.2266
61.175 2.2183
61.2 2.2194
61.225 2.2268
61.25 2.2296
61.275 2.2243
61.3 2.2105
61.325 2.1885
61.35 2.1585
61.375 2.12
61.4 2.0755
61.425 2.0275
61.45 1.9773
61.475 1.9289
61.5 1.8798
61.525 1.8301
61.55 1.7838
61.575 1.7413
61.6 1.7
61.625 1.6631
61.65 1.6299
61.675 1.5979
61.7 1.5657
61.725 1.5335
61.75 1.5001
61.775 1.4628
61.8 1.4192
61.825 1.372
61.85 1.3232
61.875 1.2744
61.9 1.2251
61.925 1.17
61.95 1.1092
61.975 1.0453
62 0.9777
62.025 0.9077
62.05 0.8381
62.075 0.7699
62.1 0.7079
62.125 0.6583
62.15 0.6126
62.175 0.5658
62.2 0.5155
62.225 0.4601
62.25 0.3993
62.275 0.3366
62.3 0.2774
62.325 0.2236
62.35 0.1828
62.375 0.1637
62.4 0.1594
62.425 0.1624
62.45 0.1736
62.475 0.1937
62.5 0.2189
62.525 0.2462
62.55 0.2859
62.575 0.3393
62.6 0.4073
62.625 0.4838
62.65 0.5631
62.675 0.6387
62.7 0.7115
62.725 0.7823
62.75 0.8465
62.775 0.9017
62.8 0.9494
62.825 0.9894
62.85 1.0232
62.875 1.0537
62.9 1.0845
62.925 1.1207
62.95 1.167
62.975 1.2207
63 1.2755
63.025 1.3277
63.05 1.3741
63.075 1.4155
63.1 1.4538
63.125 1.4896
63.15 1.5214
63.175 1.5488
63.2 1.5718
63.225 1.5892
63.25 1.6
63.275 1.6045
63.3 1.6039
63.325 1.5979
63.35 1.5877
63.375 1.5782
63.4 1.5742
63.425 1.5759
63.45 1.586
63.475 1.6022
63.5 1.6204
63.525 1.639
63.55 1.6561
63.575 1.6733
63.6 1.6938
63.625 1.7226
63.65 1.7545
63.675 1.785
63.7 1.8135
63.725 1.8404
63.75 1.8679
63.775 1.8936
63.8 1.9184
63.825 1.9431
63.85 1.9669
63.875 1.9888
63.9 2.0106
63.925 2.0324
63.95 2.0491
63.975 2.0577
64 2.0603
64.025 2.0605
64.05 2.0563
64.075 2.0462
64.1 2.0296
64.125 2.0074
64.15 1.9802
64.175 1.9533
64.2 1.9348
64.225 1.9279
64.25 1.9286
64.275 1.93
64.3 1.9299
64.325 1.9262
64.35 1.9199
64.375 1.9122
64.4 1.9003
64.425 1.8857
64.45 1.8689
64.475 1.8488
64.5 1.822
64.525 1.7899
64.55 1.7544
64.575 1.7181
64.6 1.6801
64.625 1.6368
64.65 1.5864
64.675 1.5291
64.7 1.4661
64.725 1.397
64.75 1.3216
64.775 1.2423
64.8 1.1605
64.825 1.0796
64.85 1.0055
64.875 0.9433
64.9 0.8906
64.925 0.8432
64.95 0.7952
64.975 0.7504
65 0.7122
65.025 0.6774
65.05 0.6454
65.075 0.6133
65.1 0.5788
65.125 0.5401
65.15 0.4962
65.175 0.4491
65.2 0.4007
65.225 0.3547
65.25 0.3187
65.275 0.2931
65.3 0.2708
65.325 0.2461
65.35 0.2215
65.375 0.1993
65.4 0.1788
65.425 0.1629
65.45 0.1542
65.475 0.1528
65.5 0.1587
65.525 0.173
65.55 0.195
65.575 0.2209
65.6 0.2527
65.625 0.287
65.65 0.3234
65.675 0.3622
65.7 0.4047
65.725 0.4471
65.75 0.4883
65.775 0.5281
65.8 0.5669
65.825 0.6052
65.85 0.6454
65.875 0.6912
65.9 0.7442
65.925 0.8039
65.95 0.8695
65.975 0.9444
66 1.0263
66.025 1.1112
66.05 1.1961
66.075 1.2799
66.1 1.3613
66.125 1.4421
66.15 1.5203
66.175 1.5939
66.2 1.6604
66.225 1.7181
66.25 1.7684
66.275 1.8094
66.3 1.842
66.325 1.8694
66.35 1.8929
66.375 1.9105
66.4 1.9216
66.425 1.9257
66.45 1.923
66.475 1.9153
66.5 1.9034
66.525 1.8897
66.55 1.8755
66.575 1.8591
66.6 1.8375
66.625 1.8093
66.65 1.775
66.675 1.7342
66.7 1.6871
66.725 1.6345
66.75 1.5779
66.775 1.519
66.8 1.4572
66.825 1.3913
66.85 1.3211
66.875 1.2489
66.9 1.1789
66.925 1.1118
66.95 1.0472
66.975 0.9901
67 0.9451
67.025 0.9089
67.05 0.8758
67.075 0.8474
67.1 0.8217
67.125 0.7997
67.15 0.7819
67.175 0.7662
67.2 0.76
67.225 0.7652
67.25 0.7719
67.275 0.775
67.3 0.7746
67.325 0.7729
67.35 0.7674
67.375 0.754
67.4 0.731
67.425 0.7005
67.45 0.6626
67.475 0.6199
67.5 0.577
67.525 0.5327
67.55 0.4814
67.575 0.4186
67.6 0.3516
67.625 0.283
67.65 0.2133
67.675 0.1394
67.7 0.0633
67.725 -0.0092
67.75 -0.0692
67.775 -0.105
67.8 -0.1182
67.825 -0.1281
67.85 -0.133
67.875 -0.1293
67.9 -0.1223
67.925 -0.1183
67.95 -0.1125
67.975 -0.1018
68 -0.0908
68.025 -0.0756
68.05 -0.0451
68.075 -0.0011
68.1 0.0491
68.125 0.1021
68.15 0.1579
68.175 0.2156
68.2 0.2706
68.225 0.3197
68.25 0.3611
68.275 0.3944
68.3 0.4187
68.325 0.4346
68.35 0.4441
68.375 0.4485
68.4 0.4479
68.425 0.4433
68.45 0.434
68.475 0.4188
68.5 0.3981
68.525 0.3725
68.55 0.3429
68.575 0.3086
68.6 0.2695
68.625 0.2252
68.65 0.1777
68.675 0.1317
68.7 0.0881
68.725 0.0537
68.75 0.0411
68.775 0.0428
68.8 0.0422
68.825 0.038
68.85 0.0277
68.875 0.0135
68.9 -0.0018
68.925 -0.0139
68.95 -0.0192
68.975 -0.0172
69 -0.0048
69.025 0.0269
69.05 0.076
69.075 0.136
69.1 0.2009
69.125 0.2621
69.15 0.3201
69.175 0.3806
69.2 0.449
69.225 0.5221
69.25 0.6
69.275 0.6784
69.3 0.7585
69.325 0.85
69.35 0.948
69.375 1.0463
69.4 1.1384
69.425 1.2234
69.45 1.2973
69.475 1.3596
69.5 1.4134
69.525 1.4644
69.55 1.5116
69.575 1.5515
69.6 1.5836
69.625 1.6061
69.65 1.6167
69.675 1.6138
69.7 1.601
69.725 1.5794
69.75 1.5479
69.775 1.5101
69.8 1.4745
69.825 1.4426
69.85 1.4056
69.875 1.3646
69.9 1.3286
69.925 1.3151
69.95 1.3166
69.975 1.3171
70 1.3079
70.025 1.2918
70.05 1.2671
70.075 1.2413
70.1 1.2208
70.125 1.209
70.15 1.2034
70.175 1.1963
70.2 1.1839
70.225 1.1729
70.25 1.1674
70.275 1.1629
70.3 1.1558
70.325 1.1471
70.35 1.1453
70.375 1.158
70.4 1.1862
70.425 1.2314
70.45 1.2893
70.475 1.3475
70.5 1.4012
70.525 1.4533
70.55 1.5066
70.575 1.5636
70.6 1.6264
70.625 1.6945
70.65 1.7692
70.675 1.8485
70.7 1.9266
70.725 2.0021
70.75 2.0742
70.775 2.1448
70.8 2.2125
70.825 2.275
70.85 2.3313
70.875 2.3815
70.9 2.4254
70.925 2.4621
70.95 2.4916
70.975 2.513
71 2.5245
71.025 2.5261
71.05 2.5181
71.075 2.5003
71.1 2.4755
71.125 2.4458
71.15 2.4109
71.175 2.3725
71.2 2.3313
71.225 2.2889
71.25 2.2483
71.275 2.2096
71.3 2.1731
71.325 2.1468
71.35 2.135
71.375 2.1361
71.4 2.1391
71.425 2.1406
71.45 2.1422
71.475 2.1455
71.5 2.1498
71.525 2.1532
71.55 2.1558
71.575 2.1558
71.6 2.1507
71.625 2.1408
71.65 2.13
71.675 2.1209
71.7 2.1177
71.725 2.1214
71.75 2.1361
71.775 2.1596
71.8 2.187
71.825 2.2202
71.85 2.2639
71.875 2.3219
71.9 2.397
71.925 2.4926
71.95 2.6032
71.975 2.7158
72 2.8263
72.025 2.9336
72.05 3.0355
72.075 3.1291
72.1 3.2162
72.125 3.3015
72.15 3.3868
72.175 3.4693
72.2 3.5471
72.225 3.6193
72.25 3.6845
72.275 3.7407
72.3 3.7892
72.325 3.8312
72.35 3.8659
72.375 3.894
72.4 3.9164
72.425 3.9333
72.45 3.9433
72.475 3.9456
72.5 3.9405
72.525 3.9315
72.55 3.9201
72.575 3.9099
72.6 3.9088
72.625 3.9149
72.65 3.9207
72.675 3.9229
72.7 3.9175
72.725 3.9031
72.75 3.8822
72.775 3.8618
72.8 3.8459
72.825 3.8382
72.85 3.8412
72.875 3.8506
72.9 3.8609
72.925 3.8688
72.95 3.871
72.975 3.8674
73 3.8592
73.025 3.8421
73.05 3.8173
73.075 3.7891
73.1 3.7587
73.125 3.7271
73.15 3.6932
73.175 3.6562
73.2 3.6161
73.225 3.5752
73.25 3.5286
73.275 3.476
73.3 3.4212
73.325 3.3681
73.35 3.3184
73.375 3.278
73.4 3.2517
73.425 3.2344
73.45 3.2206
73.475 3.2065
73.5 3.1893
73.525 3.1693
73.55 3.1428
73.575 3.107
73.6 3.0631
73.625 3.0138
73.65 2.9626
73.675 2.9161
73.7 2.878
73.725 2.8441
73.75 2.8124
73.775 2.7759
73.8 2.7313
73.825 2.6806
73.85 2.6298
73.875 2.5843
73.9 2.5461
73.925 2.5091
73.95 2.4684
73.975 2.4275
74 2.3872
74.025 2.3431
74.05 2.2915
74.075 2.2337
74.1 2.1721
74.125 2.1098
74.15 2.0506
74.175 1.9961
74.2 1.9502
74.225 1.915
74.25 1.8875
74.275 1.8665
74.3 1.849
74.325 1.8304
74.35 1.8069
74.375 1.7767
74.4 1.7403
74.425 1.697
74.45 1.6491
74.475 1.5993
74.5 1.5548
74.525 1.525
74.55 1.5122
74.575 1.5129
74.6 1.523
74.625 1.5404
74.65 1.5686
74.675 1.6088
74.7 1.6583
74.725 1.7106
74.75 1.7573
74.775 1.7973
74.8 1.8311
74.825 1.8584
74.85 1.8789
74.875 1.8936
74.9 1.9006
74.925 1.8999
74.95 1.8926
74.975 1.8802
75 1.8631
75.025 1.8423
75.05 1.8179
75.075 1.7966
75.1 1.7862
75.125 1.7893
75.15 1.8013
75.175 1.8168
75.2 1.8281
75.225 1.8294
75.25 1.8217
75.275 1.8092
75.3 1.7959
75.325 1.788
75.35 1.7854
75.375 1.7889
75.4 1.8106
75.425 1.8435
75.45 1.8756
75.475 1.9009
75.5 1.9174
75.525 1.9218
75.55 1.9145
75.575 1.8998
75.6 1.8783
75.625 1.852
75.65 1.8213
75.675 1.7863
75.7 1.7496
75.725 1.7115
75.75 1.673
75.775 1.6349
75.8 1.5999
75.825 1.5678
75.85 1.5395
75.875 1.5162
75.9 1.497
75.925 1.4791
75.95 1.4566
75.975 1.4304
76 1.4036
76.025 1.3773
76.05 1.3554
76.075 1.3419
76.1 1.3286
76.125 1.3087
76.15 1.2774
76.175 1.2405
76.2 1.1987
76.225 1.1525
76.25 1.1032
76.275 1.0475
76.3 0.9869
76.325 0.9252
76.35 0.8623
76.375 0.7949
76.4 0.7221
76.425 0.648
76.45 0.5746
76.475 0.504
76.5 0.4432
76.525 0.3894
76.55 0.3449
76.575 0.316
76.6 0.3006
76.625 0.2933
76.65 0.2919
76.675 0.2916
76.7 0.2913
76.725 0.2907
76.75 0.2828
76.775 0.2672
76.8 0.2449
76.825 0.218
76.85 0.188
76.875 0.1568
76.9 0.1235
76.925 0.0895
76.95 0.0594
76.975 0.032
77 0.0022
77.025 -0.0315
77.05 -0.0695
77.075 -0.1117
77.1 -0.1588
77.125 -0.2131
77.15 -0.2761
77.175 -0.3466
77.2 -0.4243
77.225 -0.5015
77.25 -0.5694
77.275 -0.6315
77.3 -0.6893
77.325 -0.7415
77.35 -0.7969
77.375 -0.8581
77.4 -0.922
77.425 -0.9828
77.45 -1.0359
77.475 -1.081
77.5 -1.1193
77.525 -1.1472
77.55 -1.163
77.575 -1.166
77.6 -1.1613
77.625 -1.1488
77.65 -1.1212
77.675 -1.0827
77.7 -1.0407
77.725 -1.0036
77.75 -0.9759
77.775 -0.9597
77.8 -0.9483
77.825 -0.9358
77.85 -0.9224
77.875 -0.9069
77.9 -0.8951
77.925 -0.8898
77.95 -0.8917
77.975 -0.9008
78 -0.9164
78.025 -0.9355
78.05 -0.9579
78.075 -0.9878
78.1 -1.0314
78.125 -1.0812
78.15 -1.1301
78.175 -1.1721
78.2 -1.2016
78.225 -1.2203
78.25 -1.2381
78.275 -1.2665
78.3 -1.3049
78.325 -1.3466
78.35 -1.3821
78.375 -1.4057
78.4 -1.4118
78.425 -1.4076
78.45 -1.3965
78.475 -1.3811
78.5 -1.3608
78.525 -1.3309
78.55 -1.2946
78.575 -1.2605
78.6 -1.2315
78.625 -1.2131
78.65 -1.2131
78.675 -1.2284
78.7 -1.2514
78.725 -1.2785
78.75 -1.3086
78.775 -1.3401
78.8 -1.3689
78.825 -1.3981
78.85 -1.4282
78.875 -1.4525
78.9 -1.4687
78.925 -1.4821
78.95 -1.4967
78.975 -1.518
79 -1.545
79.025 -1.5721
79.05 -1.5953
79.075 -1.6119
79.1 -1.627
79.125 -1.6424
79.15 -1.6563
79.175 -1.6647
79.2 -1.6649
79.225 -1.6507
79.25 -1.6256
79.275 -1.5931
79.3 -1.5569
79.325 -1.5154
79.35 -1.4699
79.375 -1.4266
79.4 -1.3916
79.425 -1.363
79.45 -1.3378
79.475 -1.314
79.5 -1.2844
79.525 -1.2403
79.55 -1.1871
79.575 -1.1305
79.6 -1.0713
79.625 -1.0083
79.65 -0.9389
79.675 -0.8626
79.7 -0.7804
79.725 -0.6944
79.75 -0.6046
79.775 -0.51
79.8 -0.411
79.825 -0.3061
79.85 -0.1974
79.875 -0.0946
79.9 -0.0059
79.925 0.0657
79.95 0.1198
79.975 0.1587
80 0.191
80.025 0.2241
80.05 0.258
80.075 0.2949
80.1 0.336
80.125 0.3771
80.15 0.4161
80.175 0.4525
80.2 0.4843
80.225 0.51
80.25 0.5272
80.275 0.539
80.3 0.5468
80.325 0.5513
80.35 0.5504
80.375 0.5452
80.4 0.5424
80.425 0.5502
80.45 0.571
80.475 0.6084
80.5 0.6666
80.525 0.7462
80.55 0.8378
80.575 0.9377
80.6 1.0414
80.625 1.1443
80.65 1.2467
80.675 1.3463
80.7 1.4433
80.725 1.5371
80.75 1.6235
80.775 1.7008
80.8 1.7725
80.825 1.8437
80.85 1.9187
80.875 2.0007
80.9 2.0846
80.925 2.167
80.95 2.2469
80.975 2.3264
81 2.4056
81.025 2.4834
81.05 2.56
81.075 2.6344
81.1 2.7038
81.125 2.7682
81.15 2.8288
81.175 2.8843
81.2 2.9338
81.225 2.9777
81.25 3.0169
81.275 3.0506
81.3 3.0781
81.325 3.1001
81.35 3.1169
81.375 3.1281
81.4 3.1344
81.425 3.1361
81.45 3.1328
81.475 3.1246
81.5 3.114
81.525 3.1032
81.55 3.0944
81.575 3.0877
81.6 3.0784
81.625 3.0629
81.65 3.0416
81.675 3.0142
81.7 2.9806
81.725 2.94
81.75 2.8944
81.775 2.8465
81.8 2.7973
81.825 2.7481
81.85 2.7011
81.875 2.6565
81.9 2.6132
81.925 2.5705
81.95 2.5271
81.975 2.4817
82 2.4334
82.025 2.3848
82.05 2.3372
82.075 2.2874
82.1 2.2326
82.125 2.1757
82.15 2.119
82.175 2.0634
82.2 2.0106
82.225 1.9605
82.25 1.9143
82.275 1.8749
82.3 1.8413
82.325 1.8108
82.35 1.7807
82.375 1.7463
82.4 1.7057
82.425 1.6563
82.45 1.5966
82.475 1.5287
82.5 1.4542
82.525 1.3808
82.55 1.3147
82.575 1.258
82.6 1.2163
82.625 1.1935
82.65 1.1947
82.675 1.2166
82.7 1.2451
82.725 1.2714
82.75 1.2898
82.775 1.3069
82.8 1.3297
82.825 1.3597
82.85 1.3866
82.875 1.4053
82.9 1.4154
82.925 1.4183
82.95 1.4173
82.975 1.4148
83 1.4116
83.025 1.4122
83.05 1.4313
83.075 1.4745
83.1 1.533
83.125 1.595
83.15 1.6587
83.175 1.718
83.2 1.7729
83.225 1.8261
83.25 1.882
83.275 1.9357
83.3 1.9855
83.325 2.0345
83.35 2.0838
83.375 2.136
83.4 2.1862
83.425 2.2312
83.45 2.2724
83.475 2.3107
83.5 2.3536
83.525 2.4088
83.55 2.4718
83.575 2.5336
83.6 2.5921
83.625 2.648
83.65 2.7015
83.675 2.7545
83.7 2.8061
83.725 2.8536
83.75 2.8963
83.775 2.9337
83.8 2.9668
83.825 2.9969
83.85 3.0232
83.875 3.0465
83.9 3.066
83.925 3.081
83.95 3.0911
83.975 3.097
84 3.099
84.025 3.0979
84.05 3.0938
84.075 3.0872
84.1 3.0785
84.125 3.0665
84.15 3.0516
84.175 3.0351
84.2 3.0183
84.225 3.0047
84.25 2.9963
84.275 2.9934
84.3 2.9931
84.325 2.9923
84.35 2.9887
84.375 2.9807
84.4 2.9687
84.425 2.9527
84.45 2.9312
84.475 2.9035
84.5 2.8701
84.525 2.8312
84.55 2.7871
84.575 2.7378
84.6 2.6839
84.625 2.6257
84.65 2.5645
84.675 2.4998
84.7 2.432
84.725 2.3667
84.75 2.3079
84.775 2.2541
84.8 2.2036
84.825 2.1549
84.85 2.1093
84.875 2.064
84.9 2.0159
84.925 1.961
84.95 1.8988
84.975 1.83
85 1.7575
85.025 1.6841
85.05 1.6102
85.075 1.5344
85.1 1.4569
85.125 1.3836
85.15 1.3212
85.175 1.2734
85.2 1.246
85.225 1.2343
85.25 1.2321
85.275 1.2365
85.3 1.2467
85.325 1.2611
85.35 1.2762
85.375 1.2887
85.4 1.2971
85.425 1.3023
85.45 1.3049
85.475 1.3067
85.5 1.3088
85.525 1.3094
85.55 1.3074
85.575 1.3012
85.6 1.2905
85.625 1.2747
85.65 1.2546
85.675 1.2309
85.7 1.2072
85.725 1.1897
85.75 1.1754
85.775 1.1557
85.8 1.1275
85.825 1.091
85.85 1.0479
85.875 0.9991
85.9 0.9491
85.925 0.9011
85.95 0.853
85.975 0.8048
86 0.7632
86.025 0.7302
86.05 0.7082
86.075 0.6914
86.1 0.6776
86.125 0.667
86.15 0.6629
86.175 0.6613
86.2 0.6588
86.225 0.6531
86.25 0.6451
86.275 0.6356
86.3 0.6288
86.325 0.6255
86.35 0.6279
86.375 0.6361
86.4 0.6515
86.425 0.6776
86.45 0.7102
86.475 0.7445
86.5 0.7754
86.525 0.8015
86.55 0.821
86.575 0.8317
86.6 0.8314
86.625 0.8204
86.65 0.8035
86.675 0.7845
86.7 0.7695
86.725 0.7592
86.75 0.7505
86.775 0.7411
86.8 0.7318
86.825 0.7341
86.85 0.7684
86.875 0.832
86.9 0.9001
86.925 0.9639
86.95 1.0237
86.975 1.0766
87 1.119
87.025 1.1505
87.05 1.1737
87.075 1.1864
87.1 1.1902
87.125 1.1901
87.15 1.1968
87.175 1.2097
87.2 1.2231
87.225 1.2354
87.25 1.2435
87.275 1.2467
87.3 1.2471
87.325 1.242
87.35 1.2296
87.375 1.2182
87.4 1.2139
87.425 1.2185
87.45 1.2296
87.475 1.2427
87.5 1.2572
87.525 1.2786
87.55 1.3067
87.575 1.3455
87.6 1.3908
87.625 1.4426
87.65 1.502
87.675 1.5651
87.7 1.6299
87.725 1.6967
87.75 1.7638
87.775 1.8269
87.8 1.886
87.825 1.9388
87.85 1.9841
87.875 2.0205
87.9 2.0485
87.925 2.0694
87.95 2.0843
87.975 2.0964
88 2.1063
88.025 2.1143
88.05 2.122
88.075 2.126
88.1 2.1216
88.125 2.1055
88.15 2.0773
88.175 2.0373
88.2 1.9878
88.225 1.9337
88.25 1.8801
88.275 1.8272
88.3 1.7779
88.325 1.7343
88.35 1.6906
88.375 1.6413
88.4 1.5888
88.425 1.537
88.45 1.4902
88.475 1.4464
88.5 1.4036
88.525 1.374
88.55 1.3593
88.575 1.3629
88.6 1.3786
88.625 1.3968
88.65 1.419
88.675 1.4486
88.7 1.4908
88.725 1.5438
88.75 1.6039
88.775 1.6652
88.8 1.7258
88.825 1.7836
88.85 1.8409
88.875 1.8985
88.9 1.9583
88.925 2.0209
88.95 2.0845
88.975 2.1459
89 2.2021
89.025 2.253
89.05 2.2979
89.075 2.3345
89.1 2.3613
89.125 2.3799
89.15 2.3913
89.175 2.3961
89.2 2.3944
89.225 2.3859
89.25 2.3714
89.275 2.3495
89.3 2.3205
89.325 2.2896
89.35 2.2675
89.375 2.2659
89.4 2.2835
89.425 2.3121
89.45 2.35
89.475 2.3905
89.5 2.4258
89.525 2.4519
89.55 2.4657
89.575 2.4686
89.6 2.463
89.625 2.4474
89.65 2.4208
89.675 2.3813
89.7 2.3308
89.725 2.2722
89.75 2.2109
89.775 2.1521
89.8 2.1054
89.825 2.0666
89.85 2.0314
89.875 1.9908
89.9 1.9402
89.925 1.8861
89.95 1.8402
89.975 1.803
90 1.7658
90.025 1.7237
90.05 1.6769
90.075 1.6244
90.1 1.5739
90.125 1.5291
90.15 1.4897
90.175 1.4647
90.2 1.4519
90.225 1.4495
90.25 1.4613
90.275 1.4858
90.3 1.5168
90.325 1.5498
90.35 1.585
90.375 1.6211
90.4 1.6508
90.425 1.6736
90.45 1.6877
90.475 1.692
90.5 1.686
90.525 1.6711
90.55 1.6495
90.575 1.6235
90.6 1.6002
90.625 1.5938
90.65 1.6037
90.675 1.6224
90.7 1.6462
90.725 1.6719
90.75 1.6924
90.775 1.7083
90.8 1.7262
90.825 1.7503
90.85 1.7762
90.875 1.7986
90.9 1.8139
90.925 1.8229
90.95 1.8321
90.975 1.8461
91 1.8674
91.025 1.8897
91.05 1.9084
91.075 1.9307
91.1 1.9617
91.125 1.9994
91.15 2.0403
91.175 2.08
91.2 2.116
91.225 2.1459
91.25 2.1722
91.275 2.1949
91.3 2.2151
91.325 2.2387
91.35 2.2657
91.375 2.2942
91.4 2.3217
91.425 2.3443
91.45 2.3662
91.475 2.3891
91.5 2.4071
91.525 2.4168
91.55 2.4196
91.575 2.4192
91.6 2.4116
91.625 2.3971
91.65 2.3812
91.675 2.3767
91.7 2.3897
91.725 2.4091
91.75 2.4282
91.775 2.4432
91.8 2.4501
91.825 2.4467
91.85 2.4339
91.875 2.4124
91.9 2.3819
91.925 2.3419
91.95 2.2921
91.975 2.2341
92 2.1702
92.025 2.1008
92.05 2.0251
92.075 1.9456
92.1 1.8647
92.125 1.7832
92.15 1.6978
92.175 1.6081
92.2 1.5248
92.225 1.4706
92.25 1.4456
92.275 1.4184
92.3 1.3786
92.325 1.3269
92.35 1.2639
92.375 1.1917
92.4 1.1129
92.425 1.0342
92.45 0.9691
92.475 0.9246
92.5 0.8912
92.525 0.8564
92.55 0.8186
92.575 0.789
92.6 0.7754
92.625 0.7752
92.65 0.7799
92.675 0.7824
92.7 0.7773
92.725 0.7682
92.75 0.7655
92.775 0.7773
92.8 0.7954
92.825 0.8147
92.85 0.8447
92.875 0.8823
92.9 0.9171
92.925 0.9474
92.95 0.977
92.975 1.0083
93 1.0447
93.025 1.0827
93.05 1.1214
93.075 1.1609
93.1 1.2035
93.125 1.2416
93.15 1.2762
93.175 1.3089
93.2 1.3409
93.225 1.3688
93.25 1.3909
93.275 1.4084
93.3 1.4253
93.325 1.4473
93.35 1.4688
93.375 1.4846
93.4 1.4983
93.425 1.5081
93.45 1.5124
93.475 1.5083
93.5 1.4947
93.525 1.4753
93.55 1.4509
93.575 1.4257
93.6 1.4031
93.625 1.3893
93.65 1.3807
93.675 1.3783
93.7 1.3832
93.725 1.394
93.75 1.398
93.775 1.3919
93.8 1.3735
93.825 1.3462
93.85 1.3085
93.875 1.2624
93.9 1.2111
93.925 1.1561
93.95 1.1024
93.975 1.0606
94 1.0446
94.025 1.0516
94.05 1.0737
94.075 1.1026
94.1 1.1315
94.125 1.1551
94.15 1.175
94.175 1.1924
94.2 1.2118
94.225 1.2332
94.25 1.2555
94.275 1.276
94.3 1.2968
94.325 1.3165
94.35 1.334
94.375 1.352
94.4 1.3764
94.425 1.4015
94.45 1.4216
94.475 1.4378
94.5 1.4486
94.525 1.4538
94.55 1.4563
94.575 1.4584
94.6 1.4598
94.625 1.4603
94.65 1.4607
94.675 1.467
94.7 1.467
94.725 1.4598
94.75 1.4455
94.775 1.4259
94.8 1.4041
94.825 1.3858
94.85 1.3672
94.875 1.3447
94.9 1.3251
94.925 1.3147
94.95 1.3141
94.975 1.3142
95 1.3078
95.025 1.2964
95.05 1.2783
95.075 1.2554
95.1 1.2294
95.125 1.2032
95.15 1.181
95.175 1.1699
95.2 1.1716
95.225 1.1849
95.25 1.2002
95.275 1.2169
95.3 1.2375
95.325 1.2614
95.35 1.2868
95.375 1.3095
95.4 1.3253
95.425 1.3316
95.45 1.3265
95.475 1.3137
95.5 1.2959
95.525 1.2773
95.55 1.2619
95.575 1.2513
95.6 1.239
95.625 1.2199
95.65 1.1913
95.675 1.1515
95.7 1.1007
95.725 1.04
95.75 0.9762
95.775 0.9161
95.8 0.8631
95.825 0.8232
95.85 0.7989
95.875 0.7895
95.9 0.7964
95.925 0.8172
95.95 0.8427
95.975 0.8689
96 0.8906
96.025 0.9031
96.05 0.9049
96.075 0.8955
96.1 0.875
96.125 0.8513
96.15 0.828
96.175 0.7952
96.2 0.7514
96.225 0.7017
96.25 0.6505
96.275 0.6074
96.3 0.5749
96.325 0.5569
96.35 0.5529
96.375 0.5603
96.4 0.5736
96.425 0.5963
96.45 0.6201
96.475 0.6406
96.5 0.658
96.525 0.6717
96.55 0.6809
96.575 0.6861
96.6 0.6869
96.625 0.6803
96.65 0.6646
96.675 0.6426
96.7 0.6192
96.725 0.5933
96.75 0.566
96.775 0.5396
96.8 0.5148
96.825 0.4951
96.85 0.4819
96.875 0.4768
96.9 0.4838
96.925 0.5087
96.95 0.5459
96.975 0.585
97 0.6214
97.025 0.6557
97.05 0.6876
97.075 0.7196
97.1 0.75
97.125 0.7748
97.15 0.7941
97.175 0.81
97.2 0.8276
97.225 0.8515
97.25 0.881
97.275 0.9125
97.3 0.948
97.325 0.9924
97.35 1.0486
97.375 1.1098
97.4 1.1705
97.425 1.2259
97.45 1.2721
97.475 1.3079
97.5 1.3344
97.525 1.3531
97.55 1.3663
97.575 1.3775
97.6 1.3858
97.625 1.3939
97.65 1.4013
97.675 1.4047
97.7 1.4026
97.725 1.3945
97.75 1.3836
97.775 1.3694
97.8 1.3541
97.825 1.338
97.85 1.3221
97.875 1.3063
97.9 1.2889
97.925 1.2687
97.95 1.2444
97.975 1.2174
98 1.1881
98.025 1.1612
98.05 1.146
98.075 1.1543
98.1 1.1902
98.125 1.236
98.15 1.2815
98.175 1.3289
98.2 1.3792
98.225 1.4311
98.25 1.4837
98.275 1.5342
98.3 1.5817
98.325 1.6283
98.35 1.6775
98.375 1.7321
98.4 1.7893
98.425 1.8447
98.45 1.8946
98.475 1.9392
98.5 1.9794
98.525 2.0178
98.55 2.0527
98.575 2.0812
98.6 2.1025
98.625 2.1188
98.65 2.1342
98.675 2.1518
98.7 2.1703
98.725 2.1866
98.75 2.2015
98.775 2.216
98.8 2.2349
98.825 2.2619
98.85 2.2921
98.875 2.3177
98.9 2.3382
98.925 2.357
98.95 2.3756
98.975 2.3963
99 2.4224
99.025 2.4508
99.05 2.4759
99.075 2.4962
99.1 2.5115
99.125 2.5217
99.15 2.5274
99.175 2.5274
99.2 2.5227
99.225 2.514
99.25 2.5046
99.275 2.4993
99.3 2.4989
99.325 2.4998
99.35 2.4988
99.375 2.494
99.4 2.4853
99.425 2.4756
99.45 2.4651
99.475 2.4534
99.5 2.4406
99.525 2.4272
99.55 2.4195
99.575 2.4306
99.6 2.4541
99.625 2.4863
99.65 2.5401
99.675 2.6069
99.7 2.6757
99.725 2.7464
99.75 2.8178
99.775 2.8857
99.8 2.9482
99.825 3.005
99.85 3.0566
99.875 3.1035
99.9 3.1462
99.925 3.1859
99.95 3.2227
99.975 3.2563
100 3.2868
