# Supplementary material for: Uptake of N2O5 by aqueous aerosol unveiled using chemically accurate many-body potentials
Source: Nat Commun. 2022 Mar 10;13:1266. doi: 10.1038/s41467-022-28697-8 (PMC8913772; doi:10.1038/s41467-022-28697-8)
Supplement: Supplementary file 3 — Source Data [file 41467_2022_28697_MOESM3_ESM.zip › n2o5-uptake-data/Fig2/scattering/rep04run05/relcom_gds.dat]

0.025 12.0771
0.05 12.0314
0.075 11.9857
0.1 11.94
0.125 11.8943
0.15 11.8486
0.175 11.8029
0.2 11.7572
0.225 11.7114
0.25 11.6657
0.275 11.6199
0.3 11.5742
0.325 11.5284
0.35 11.4826
0.375 11.4368
0.4 11.391
0.425 11.3451
0.45 11.2993
0.475 11.2534
0.5 11.2076
0.525 11.1616
0.55 11.1157
0.575 11.0697
0.6 11.0237
0.625 10.9776
0.65 10.9315
0.675 10.8854
0.7 10.8392
0.725 10.7931
0.75 10.7469
0.775 10.7006
0.8 10.6544
0.825 10.6081
0.85 10.5617
0.875 10.5154
0.9 10.469
0.925 10.4226
0.95 10.3761
0.975 10.3296
1 10.2831
1.025 10.2366
1.05 10.19
1.075 10.1434
1.1 10.0967
1.125 10.05
1.15 10.0034
1.175 9.9566
1.2 9.9099
1.225 9.8632
1.25 9.8164
1.275 9.7697
1.3 9.7229
1.325 9.6761
1.35 9.6292
1.375 9.5823
1.4 9.5354
1.425 9.4885
1.45 9.4415
1.475 9.3944
1.5 9.3473
1.525 9.3002
1.55 9.2531
1.575 9.2058
1.6 9.1586
1.625 9.1113
1.65 9.0639
1.675 9.0164
1.7 8.9689
1.725 8.9213
1.75 8.8737
1.775 8.826
1.8 8.7782
1.825 8.7305
1.85 8.6827
1.875 8.6349
1.9 8.5871
1.925 8.5392
1.95 8.4914
1.975 8.4435
2 8.3957
2.025 8.3478
2.05 8.3
2.075 8.2521
2.1 8.2042
2.125 8.1563
2.15 8.1083
2.175 8.0602
2.2 8.0121
2.225 7.964
2.25 7.9158
2.275 7.8675
2.3 7.8191
2.325 7.7707
2.35 7.7223
2.375 7.6738
2.4 7.6253
2.425 7.5767
2.45 7.5281
2.475 7.4793
2.5 7.4305
2.525 7.3817
2.55 7.3327
2.575 7.2837
2.6 7.2346
2.625 7.1853
2.65 7.1361
2.675 7.0866
2.7 7.0371
2.725 6.9874
2.75 6.9376
2.775 6.8876
2.8 6.8375
2.825 6.7874
2.85 6.7371
2.875 6.6865
2.9 6.6361
2.925 6.5855
2.95 6.5349
2.975 6.4842
3 6.4335
3.025 6.3826
3.05 6.3315
3.075 6.2803
3.1 6.2288
3.125 6.1771
3.15 6.1251
3.175 6.0728
3.2 6.0202
3.225 5.9675
3.25 5.9145
3.275 5.8615
3.3 5.8084
3.325 5.755
3.35 5.7009
3.375 5.6464
3.4 5.5916
3.425 5.5365
3.45 5.4809
3.475 5.4248
3.5 5.3682
3.525 5.3108
3.55 5.2525
3.575 5.1935
3.6 5.1343
3.625 5.0747
3.65 5.0146
3.675 4.954
3.7 4.8929
3.725 4.831
3.75 4.7684
3.775 4.7051
3.8 4.6407
3.825 4.5753
3.85 4.5084
3.875 4.44
3.9 4.3703
3.925 4.2987
3.95 4.2251
3.975 4.15
4 4.0732
4.025 3.9942
4.05 3.9129
4.075 3.8297
4.1 3.7457
4.125 3.6599
4.15 3.5711
4.175 3.4795
4.2 3.3833
4.225 3.2826
4.25 3.1763
4.275 3.0653
4.3 2.9497
4.325 2.83
4.35 2.7066
4.375 2.5798
4.4 2.4501
4.425 2.3167
4.45 2.1787
4.475 2.0367
4.5 1.89
4.525 1.7395
4.55 1.5865
4.575 1.4372
4.6 1.3004
4.625 1.1813
4.65 1.0787
4.675 0.9838
4.7 0.8974
4.725 0.8307
4.75 0.7887
4.775 0.7562
4.8 0.7293
4.825 0.7156
4.85 0.7188
4.875 0.7289
4.9 0.7339
4.925 0.7329
4.95 0.7285
4.975 0.7285
5 0.7495
5.025 0.7863
5.05 0.829
5.075 0.8711
5.1 0.9116
5.125 0.949
5.15 0.9814
5.175 1.0095
5.2 1.0331
5.225 1.0489
5.25 1.0563
5.275 1.0557
5.3 1.0455
5.325 1.0246
5.35 0.9902
5.375 0.9445
5.4 0.8998
5.425 0.8688
5.45 0.8556
5.475 0.8597
5.5 0.8735
5.525 0.8921
5.55 0.9129
5.575 0.9424
5.6 0.9791
5.625 1.019
5.65 1.0576
5.675 1.0938
5.7 1.1254
5.725 1.1551
5.75 1.1821
5.775 1.2005
5.8 1.21
5.825 1.213
5.85 1.2103
5.875 1.2043
5.9 1.1965
5.925 1.1927
5.95 1.2023
5.975 1.2323
6 1.2757
6.025 1.3265
6.05 1.3813
6.075 1.435
6.1 1.4805
6.125 1.5169
6.15 1.5467
6.175 1.5728
6.2 1.5978
6.225 1.6188
6.25 1.6312
6.275 1.6313
6.3 1.6192
6.325 1.5952
6.35 1.5611
6.375 1.5195
6.4 1.4762
6.425 1.44
6.45 1.4125
6.475 1.3909
6.5 1.3687
6.525 1.3469
6.55 1.3235
6.575 1.2959
6.6 1.264
6.625 1.2274
6.65 1.1884
6.675 1.1459
6.7 1.1007
6.725 1.0537
6.75 1.0077
6.775 0.9667
6.8 0.9347
6.825 0.9148
6.85 0.9098
6.875 0.9216
6.9 0.9467
6.925 0.977
6.95 1.0072
6.975 1.0398
7 1.0779
7.025 1.1266
7.05 1.1855
7.075 1.2467
7.1 1.3038
7.125 1.3543
7.15 1.3985
7.175 1.4375
7.2 1.4683
7.225 1.4889
7.25 1.4994
7.275 1.5039
7.3 1.5046
7.325 1.5043
7.35 1.5027
7.375 1.502
7.4 1.5056
7.425 1.5137
7.45 1.526
7.475 1.5378
7.5 1.5435
7.525 1.5446
7.55 1.5432
7.575 1.5365
7.6 1.5256
7.625 1.5108
7.65 1.499
7.675 1.4965
7.7 1.4979
7.725 1.5037
7.75 1.5171
7.775 1.5366
7.8 1.5577
7.825 1.5726
7.85 1.5788
7.875 1.579
7.9 1.5759
7.925 1.5734
7.95 1.5706
7.975 1.5663
8 1.5677
8.025 1.583
8.05 1.609
8.075 1.6401
8.1 1.6751
8.125 1.7135
8.15 1.7524
8.175 1.7915
8.2 1.8321
8.225 1.875
8.25 1.919
8.275 1.961
8.3 1.9976
8.325 2.0282
8.35 2.0534
8.375 2.0741
8.4 2.0919
8.425 2.1078
8.45 2.1203
8.475 2.1284
8.5 2.1311
8.525 2.1285
8.55 2.1214
8.575 2.1096
8.6 2.0912
8.625 2.0667
8.65 2.0363
8.675 2.0007
8.7 1.9614
8.725 1.9194
8.75 1.8765
8.775 1.8339
8.8 1.7915
8.825 1.7495
8.85 1.708
8.875 1.6675
8.9 1.625
8.925 1.5815
8.95 1.5392
8.975 1.5014
9 1.471
9.025 1.447
9.05 1.4324
9.075 1.4352
9.1 1.4559
9.125 1.4883
9.15 1.5288
9.175 1.5737
9.2 1.6193
9.225 1.662
9.25 1.7024
9.275 1.7382
9.3 1.7672
9.325 1.7896
9.35 1.8051
9.375 1.8151
9.4 1.8189
9.425 1.8159
9.45 1.8073
9.475 1.7936
9.5 1.7755
9.525 1.7551
9.55 1.7389
9.575 1.7366
9.6 1.7518
9.625 1.7773
9.65 1.8077
9.675 1.8398
9.7 1.8712
9.725 1.9005
9.75 1.9267
9.775 1.9494
9.8 1.9685
9.825 1.9826
9.85 1.9904
9.875 1.9921
9.9 1.9884
9.925 1.9787
9.95 1.9616
9.975 1.9368
10 1.9064
10.025 1.8727
10.05 1.8372
10.075 1.7976
10.1 1.7512
10.125 1.6988
10.15 1.644
10.175 1.5892
10.2 1.5381
10.225 1.4971
10.25 1.4724
10.275 1.4651
10.3 1.465
10.325 1.4657
10.35 1.4676
10.375 1.4841
10.4 1.5272
10.425 1.5893
10.45 1.6612
10.475 1.7355
10.5 1.8093
10.525 1.8824
10.55 1.9566
10.575 2.0303
10.6 2.1003
10.625 2.165
10.65 2.2252
10.675 2.2795
10.7 2.3273
10.725 2.3687
10.75 2.4054
10.775 2.4377
10.8 2.4655
10.825 2.4892
10.85 2.5086
10.875 2.5219
10.9 2.5305
10.925 2.5333
10.95 2.5309
10.975 2.5312
11 2.5496
11.025 2.587
11.05 2.632
11.075 2.6753
11.1 2.7132
11.125 2.7447
11.15 2.7679
11.175 2.7814
11.2 2.7861
11.225 2.7802
11.25 2.7647
11.275 2.739
11.3 2.7039
11.325 2.6596
11.35 2.6084
11.375 2.5526
11.4 2.4971
11.425 2.4476
11.45 2.4112
11.475 2.3898
11.5 2.376
11.525 2.3706
11.55 2.372
11.575 2.3691
11.6 2.3546
11.625 2.3275
11.65 2.2898
11.675 2.2452
11.7 2.2071
11.725 2.1916
11.75 2.184
11.775 2.1675
11.8 2.1408
11.825 2.1127
11.85 2.0899
11.875 2.0719
11.9 2.0554
11.925 2.0333
11.95 1.9992
11.975 1.9509
12 1.8902
12.025 1.8205
12.05 1.7417
12.075 1.6587
12.1 1.5864
12.125 1.5476
12.15 1.5484
12.175 1.5762
12.2 1.6165
12.225 1.6589
12.25 1.7013
12.275 1.7419
12.3 1.7747
12.325 1.7979
12.35 1.8125
12.375 1.819
12.4 1.819
12.425 1.8116
12.45 1.798
12.475 1.7804
12.5 1.7638
12.525 1.7554
12.55 1.7534
12.575 1.7487
12.6 1.7374
12.625 1.7216
12.65 1.6971
12.675 1.6618
12.7 1.6198
12.725 1.5785
12.75 1.5442
12.775 1.514
12.8 1.4874
12.825 1.4622
12.85 1.4368
12.875 1.4091
12.9 1.3785
12.925 1.344
12.95 1.3077
12.975 1.27
13 1.2339
13.025 1.2047
13.05 1.1791
13.075 1.1504
13.1 1.1197
13.125 1.0853
13.15 1.042
13.175 0.9915
13.2 0.9344
13.225 0.8666
13.25 0.7922
13.275 0.7132
13.3 0.6338
13.325 0.5609
13.35 0.5032
13.375 0.4604
13.4 0.4329
13.425 0.417
13.45 0.4113
13.475 0.4066
13.5 0.4024
13.525 0.4086
13.55 0.4306
13.575 0.4689
13.6 0.5179
13.625 0.5695
13.65 0.6185
13.675 0.6656
13.7 0.7141
13.725 0.766
13.75 0.8197
13.775 0.8657
13.8 0.902
13.825 0.9283
13.85 0.9453
13.875 0.9563
13.9 0.9696
13.925 0.9906
13.95 1.0158
13.975 1.0401
14 1.0622
14.025 1.0774
14.05 1.0817
14.075 1.0806
14.1 1.0708
14.125 1.0502
14.15 1.0184
14.175 0.9767
14.2 0.9273
14.225 0.8749
14.25 0.823
14.275 0.7879
14.3 0.7704
14.325 0.772
14.35 0.7832
14.375 0.7953
14.4 0.8073
14.425 0.814
14.45 0.8169
14.475 0.8152
14.5 0.8084
14.525 0.7973
14.55 0.7829
14.575 0.7633
14.6 0.7403
14.625 0.7153
14.65 0.6899
14.675 0.665
14.7 0.6446
14.725 0.6325
14.75 0.6317
14.775 0.6399
14.8 0.6585
14.825 0.6864
14.85 0.7248
14.875 0.769
14.9 0.8154
14.925 0.8642
14.95 0.9172
14.975 0.9721
15 1.0258
15.025 1.0771
15.05 1.1265
15.075 1.1731
15.1 1.2143
15.125 1.2502
15.15 1.2808
15.175 1.3043
15.2 1.3219
15.225 1.3338
15.25 1.3391
15.275 1.3382
15.3 1.3299
15.325 1.3148
15.35 1.2935
15.375 1.2661
15.4 1.2319
15.425 1.1875
15.45 1.1319
15.475 1.0683
15.5 0.9997
15.525 0.9248
15.55 0.8441
15.575 0.7594
15.6 0.671
15.625 0.582
15.65 0.4906
15.675 0.4038
15.7 0.327
15.725 0.2561
15.75 0.1896
15.775 0.1285
15.8 0.0779
15.825 0.033
15.85 -0.009
15.875 -0.0516
15.9 -0.0939
15.925 -0.1345
15.95 -0.1755
15.975 -0.2196
16 -0.2701
16.025 -0.3231
16.05 -0.3779
16.075 -0.4342
16.1 -0.4936
16.125 -0.5523
16.15 -0.6106
16.175 -0.6718
16.2 -0.734
16.225 -0.7978
16.25 -0.8619
16.275 -0.9209
16.3 -0.9639
16.325 -0.9801
16.35 -0.9782
16.375 -0.9761
16.4 -0.9782
16.425 -0.9914
16.45 -1.0133
16.475 -1.0376
16.5 -1.0633
16.525 -1.0899
16.55 -1.1202
16.575 -1.1533
16.6 -1.1876
16.625 -1.2185
16.65 -1.2401
16.675 -1.2523
16.7 -1.2526
16.725 -1.2394
16.75 -1.2145
16.775 -1.1828
16.8 -1.1518
16.825 -1.1214
16.85 -1.0914
16.875 -1.0631
16.9 -1.0345
16.925 -1.0041
16.95 -0.9689
16.975 -0.9283
17 -0.8834
17.025 -0.8345
17.05 -0.7888
17.075 -0.7522
17.1 -0.7326
17.125 -0.7294
17.15 -0.7343
17.175 -0.7386
17.2 -0.7392
17.225 -0.7378
17.25 -0.739
17.275 -0.7411
17.3 -0.7365
17.325 -0.7247
17.35 -0.7108
17.375 -0.6976
17.4 -0.6875
17.425 -0.6853
17.45 -0.6849
17.475 -0.6829
17.5 -0.6766
17.525 -0.6654
17.55 -0.6482
17.575 -0.627
17.6 -0.6078
17.625 -0.5925
17.65 -0.5835
17.675 -0.5805
17.7 -0.5784
17.725 -0.5749
17.75 -0.5698
17.775 -0.5592
17.8 -0.5396
17.825 -0.5063
17.85 -0.4598
17.875 -0.4009
17.9 -0.3315
17.925 -0.2613
17.95 -0.1942
17.975 -0.1336
18 -0.0826
18.025 -0.0384
18.05 0.0015
18.075 0.0396
18.1 0.0757
18.125 0.1108
18.15 0.147
18.175 0.1839
18.2 0.2202
18.225 0.2516
18.25 0.2776
18.275 0.3003
18.3 0.3193
18.325 0.3427
18.35 0.3723
18.375 0.4031
18.4 0.4313
18.425 0.4551
18.45 0.4736
18.475 0.4882
18.5 0.4997
18.525 0.5095
18.55 0.5166
18.575 0.5215
18.6 0.5247
18.625 0.5265
18.65 0.5263
18.675 0.5234
18.7 0.5177
18.725 0.5093
18.75 0.4976
18.775 0.484
18.8 0.4736
18.825 0.4729
18.85 0.4787
18.875 0.4866
18.9 0.5029
18.925 0.5282
18.95 0.5604
18.975 0.5945
19 0.6268
19.025 0.6604
19.05 0.6925
19.075 0.7214
19.1 0.7455
19.125 0.7659
19.15 0.7816
19.175 0.7931
19.2 0.8008
19.225 0.814
19.25 0.8399
19.275 0.875
19.3 0.9154
19.325 0.955
19.35 0.9883
19.375 1.0179
19.4 1.0461
19.425 1.0712
19.45 1.0899
19.475 1.1016
19.5 1.1075
19.525 1.1072
19.55 1.1034
19.575 1.0971
19.6 1.0884
19.625 1.0757
19.65 1.0576
19.675 1.0338
19.7 1.0055
19.725 0.9719
19.75 0.9328
19.775 0.8869
19.8 0.833
19.825 0.7719
19.85 0.7051
19.875 0.6318
19.9 0.555
19.925 0.4759
19.95 0.3978
19.975 0.328
20 0.2721
20.025 0.2301
20.05 0.1919
20.075 0.1441
20.1 0.0805
20.125 0.0121
20.15 -0.0528
20.175 -0.1122
20.2 -0.1722
20.225 -0.2376
20.25 -0.3071
20.275 -0.3766
20.3 -0.4429
20.325 -0.508
20.35 -0.5734
20.375 -0.6394
20.4 -0.7086
20.425 -0.7815
20.45 -0.8594
20.475 -0.9401
20.5 -1.0193
20.525 -1.0865
20.55 -1.1216
20.575 -1.1212
20.6 -1.102
20.625 -1.0805
20.65 -1.0601
20.675 -1.0392
20.7 -1.0205
20.725 -1.0102
20.75 -0.9982
20.775 -0.9758
20.8 -0.9387
20.825 -0.8905
20.85 -0.8402
20.875 -0.7913
20.9 -0.7481
20.925 -0.7128
20.95 -0.6878
20.975 -0.6753
21 -0.6761
21.025 -0.6899
21.05 -0.7126
21.075 -0.7382
21.1 -0.7602
21.125 -0.7737
21.15 -0.7784
21.175 -0.7726
21.2 -0.7538
21.225 -0.7286
21.25 -0.7108
21.275 -0.702
21.3 -0.7001
21.325 -0.7003
21.35 -0.6992
21.375 -0.6908
21.4 -0.6778
21.425 -0.661
21.45 -0.6434
21.475 -0.6265
21.5 -0.6112
21.525 -0.5953
21.55 -0.5785
21.575 -0.5572
21.6 -0.5276
21.625 -0.489
21.65 -0.4439
21.675 -0.3995
21.7 -0.3638
21.725 -0.3348
21.75 -0.3123
21.775 -0.2986
21.8 -0.292
21.825 -0.2902
21.85 -0.2927
21.875 -0.2997
21.9 -0.3092
21.925 -0.3203
21.95 -0.3325
21.975 -0.3431
22 -0.3513
22.025 -0.3579
22.05 -0.362
22.075 -0.3648
22.1 -0.3699
22.125 -0.3758
22.15 -0.3826
22.175 -0.3914
22.2 -0.406
22.225 -0.4281
22.25 -0.455
22.275 -0.4871
22.3 -0.5222
22.325 -0.5587
22.35 -0.595
22.375 -0.6208
22.4 -0.6268
22.425 -0.6158
22.45 -0.597
22.475 -0.5745
22.5 -0.5479
22.525 -0.5145
22.55 -0.4748
22.575 -0.4304
22.6 -0.3824
22.625 -0.3355
22.65 -0.2909
22.675 -0.2567
22.7 -0.23
22.725 -0.2069
22.75 -0.1874
22.775 -0.1686
22.8 -0.1513
22.825 -0.13
22.85 -0.1022
22.875 -0.0727
22.9 -0.0434
22.925 -0.0148
22.95 0.0116
22.975 0.0361
23 0.0603
23.025 0.0874
23.05 0.1159
23.075 0.1447
23.1 0.1722
23.125 0.1926
23.15 0.2032
23.175 0.2065
23.2 0.2024
23.225 0.1921
23.25 0.1834
23.275 0.1837
23.3 0.1954
23.325 0.2085
23.35 0.2196
23.375 0.2311
23.4 0.2408
23.425 0.2465
23.45 0.2452
23.475 0.2378
23.5 0.2268
23.525 0.2085
23.55 0.1765
23.575 0.1276
23.6 0.0646
23.625 -0.0113
23.65 -0.0962
23.675 -0.1803
23.7 -0.2574
23.725 -0.3257
23.75 -0.3818
23.775 -0.4333
23.8 -0.4793
23.825 -0.5244
23.85 -0.5676
23.875 -0.6066
23.9 -0.6414
23.925 -0.6709
23.95 -0.6915
23.975 -0.7095
24 -0.7274
24.025 -0.741
24.05 -0.7495
24.075 -0.7513
24.1 -0.7468
24.125 -0.7383
24.15 -0.7244
24.175 -0.7051
24.2 -0.6791
24.225 -0.6477
24.25 -0.612
24.275 -0.5774
24.3 -0.5508
24.325 -0.5366
24.35 -0.5315
24.375 -0.5353
24.4 -0.547
24.425 -0.5673
24.45 -0.5946
24.475 -0.6261
24.5 -0.6555
24.525 -0.6785
24.55 -0.6871
24.575 -0.6789
24.6 -0.6517
24.625 -0.6054
24.65 -0.5461
24.675 -0.4837
24.7 -0.4205
24.725 -0.3593
24.75 -0.3075
24.775 -0.2658
24.8 -0.2331
24.825 -0.2078
24.85 -0.1877
24.875 -0.1716
24.9 -0.1588
24.925 -0.1499
24.95 -0.1434
24.975 -0.1339
25 -0.117
25.025 -0.0825
25.05 -0.0305
25.075 0.0274
25.1 0.0836
25.125 0.1326
25.15 0.173
25.175 0.2042
25.2 0.2276
25.225 0.2448
25.25 0.2573
25.275 0.2715
25.3 0.2912
25.325 0.3165
25.35 0.344
25.375 0.3692
25.4 0.3899
25.425 0.4027
25.45 0.4087
25.475 0.4077
25.5 0.4002
25.525 0.3868
25.55 0.3681
25.575 0.3458
25.6 0.3213
25.625 0.298
25.65 0.2802
25.675 0.2644
25.7 0.2467
25.725 0.2284
25.75 0.2128
25.775 0.1981
25.8 0.1802
25.825 0.1578
25.85 0.1331
25.875 0.1062
25.9 0.0757
25.925 0.046
25.95 0.0208
25.975 -0.0028
26 -0.029
26.025 -0.0638
26.05 -0.1074
26.075 -0.1604
26.1 -0.2215
26.125 -0.2857
26.15 -0.3551
26.175 -0.4324
26.2 -0.5163
26.225 -0.6052
26.25 -0.6982
26.275 -0.7972
26.3 -0.8973
26.325 -0.9828
26.35 -1.0433
26.375 -1.084
26.4 -1.1101
26.425 -1.117
26.45 -1.0941
26.475 -1.0418
26.5 -0.9655
26.525 -0.8802
26.55 -0.7968
26.575 -0.7188
26.6 -0.6517
26.625 -0.5897
26.65 -0.5282
26.675 -0.4645
26.7 -0.4004
26.725 -0.3393
26.75 -0.2823
26.775 -0.2253
26.8 -0.1632
26.825 -0.1043
26.85 -0.0513
26.875 -0.0065
26.9 0.0334
26.925 0.0716
26.95 0.1073
26.975 0.139
27 0.1678
27.025 0.194
27.05 0.2153
27.075 0.2311
27.1 0.2405
27.125 0.2463
27.15 0.25
27.175 0.2526
27.2 0.2563
27.225 0.2636
27.25 0.2778
27.275 0.3053
27.3 0.3443
27.325 0.389
27.35 0.4357
27.375 0.4818
27.4 0.5241
27.425 0.5596
27.45 0.5868
27.475 0.6031
27.5 0.6106
27.525 0.61
27.55 0.6079
27.575 0.6068
27.6 0.6036
27.625 0.5967
27.65 0.5863
27.675 0.5789
27.7 0.5723
27.725 0.5592
27.75 0.5384
27.775 0.5128
27.8 0.4837
27.825 0.4559
27.85 0.4351
27.875 0.4245
27.9 0.4243
27.925 0.4267
27.95 0.4259
27.975 0.4196
28 0.409
28.025 0.3926
28.05 0.3713
28.075 0.3446
28.1 0.3106
28.125 0.2697
28.15 0.224
28.175 0.1748
28.2 0.1279
28.225 0.0859
28.25 0.0447
28.275 0.0065
28.3 -0.0247
28.325 -0.0492
28.35 -0.0701
28.375 -0.0904
28.4 -0.1133
28.425 -0.1402
28.45 -0.1727
28.475 -0.2087
28.5 -0.2433
28.525 -0.2743
28.55 -0.3069
28.575 -0.3429
28.6 -0.3826
28.625 -0.4258
28.65 -0.4648
28.675 -0.5005
28.7 -0.5312
28.725 -0.5582
28.75 -0.5808
28.775 -0.5985
28.8 -0.616
28.825 -0.6349
28.85 -0.6529
28.875 -0.668
28.9 -0.6817
28.925 -0.6951
28.95 -0.7101
28.975 -0.7271
29 -0.7451
29.025 -0.7628
29.05 -0.7832
29.075 -0.809
29.1 -0.8396
29.125 -0.8767
29.15 -0.9199
29.175 -0.9663
29.2 -1.0137
29.225 -1.0589
29.25 -1.094
29.275 -1.1174
29.3 -1.1353
29.325 -1.1537
29.35 -1.1718
29.375 -1.1872
29.4 -1.199
29.425 -1.2075
29.45 -1.2173
29.475 -1.2307
29.5 -1.2463
29.525 -1.2614
29.55 -1.2766
29.575 -1.2902
29.6 -1.2957
29.625 -1.2911
29.65 -1.2797
29.675 -1.2686
29.7 -1.2573
29.725 -1.2462
29.75 -1.2327
29.775 -1.2167
29.8 -1.2014
29.825 -1.1849
29.85 -1.1637
29.875 -1.1341
29.9 -1.0957
29.925 -1.0475
29.95 -0.9899
29.975 -0.9267
30 -0.866
30.025 -0.8129
30.05 -0.7703
30.075 -0.7388
30.1 -0.7136
30.125 -0.6941
30.15 -0.6811
30.175 -0.6727
30.2 -0.6681
30.225 -0.6692
30.25 -0.6766
30.275 -0.6862
30.3 -0.6933
30.325 -0.701
30.35 -0.7108
30.375 -0.7232
30.4 -0.7401
30.425 -0.7604
30.45 -0.7828
30.475 -0.8082
30.5 -0.8391
30.525 -0.8773
30.55 -0.9239
30.575 -0.975
30.6 -1.023
30.625 -1.0577
30.65 -1.0688
30.675 -1.0442
30.7 -1.0024
30.725 -0.9632
30.75 -0.9287
30.775 -0.8957
30.8 -0.8682
30.825 -0.846
30.85 -0.8223
30.875 -0.7911
30.9 -0.7523
30.925 -0.7112
30.95 -0.6715
30.975 -0.6356
31 -0.6014
31.025 -0.5631
31.05 -0.5247
31.075 -0.488
31.1 -0.4521
31.125 -0.4191
31.15 -0.3893
31.175 -0.3612
31.2 -0.3339
31.225 -0.3085
31.25 -0.2858
31.275 -0.2673
31.3 -0.2571
31.325 -0.2586
31.35 -0.2712
31.375 -0.2878
31.4 -0.3044
31.425 -0.3198
31.45 -0.3351
31.475 -0.3506
31.5 -0.3661
31.525 -0.3728
31.55 -0.3673
31.575 -0.3544
31.6 -0.3358
31.625 -0.3095
31.65 -0.2813
31.675 -0.2487
31.7 -0.2023
31.725 -0.1459
31.75 -0.0871
31.775 -0.0296
31.8 0.0244
31.825 0.0717
31.85 0.1126
31.875 0.1469
31.9 0.1729
31.925 0.1914
31.95 0.2056
31.975 0.2157
32 0.2233
32.025 0.2288
32.05 0.2301
32.075 0.2256
32.1 0.2152
32.125 0.1971
32.15 0.1713
32.175 0.137
32.2 0.0939
32.225 0.0445
32.25 -0.011
32.275 -0.0715
32.3 -0.1375
32.325 -0.208
32.35 -0.2808
32.375 -0.3549
32.4 -0.4244
32.425 -0.4801
32.45 -0.5165
32.475 -0.5335
32.5 -0.5375
32.525 -0.5341
32.55 -0.5237
32.575 -0.508
32.6 -0.4849
32.625 -0.4556
32.65 -0.4251
32.675 -0.399
32.7 -0.374
32.725 -0.3452
32.75 -0.3029
32.775 -0.2595
32.8 -0.2197
32.825 -0.1849
32.85 -0.1588
32.875 -0.1401
32.9 -0.128
32.925 -0.1212
32.95 -0.121
32.975 -0.1247
33 -0.1272
33.025 -0.1256
33.05 -0.1135
33.075 -0.0836
33.1 -0.0419
33.125 0.0016
33.15 0.0425
33.175 0.0794
33.2 0.1115
33.225 0.1412
33.25 0.1671
33.275 0.1851
33.3 0.196
33.325 0.1993
33.35 0.1959
33.375 0.1861
33.4 0.1691
33.425 0.146
33.45 0.1183
33.475 0.0861
33.5 0.0492
33.525 0.0107
33.55 -0.0277
33.575 -0.0662
33.6 -0.1071
33.625 -0.1516
33.65 -0.1989
33.675 -0.2406
33.7 -0.259
33.725 -0.2503
33.75 -0.2258
33.775 -0.1932
33.8 -0.1608
33.825 -0.1315
33.85 -0.1054
33.875 -0.0808
33.9 -0.0554
33.925 -0.03
33.95 -0.0035
33.975 0.0223
34 0.0473
34.025 0.0721
34.05 0.0931
34.075 0.1136
34.1 0.1327
34.125 0.1498
34.15 0.1642
34.175 0.1765
34.2 0.1879
34.225 0.196
34.25 0.1999
34.275 0.2018
34.3 0.2041
34.325 0.2064
34.35 0.2093
34.375 0.2116
34.4 0.2151
34.425 0.2212
34.45 0.2367
34.475 0.253
34.5 0.2634
34.525 0.268
34.55 0.2639
34.575 0.2497
34.6 0.2285
34.625 0.2062
34.65 0.1894
34.675 0.1802
34.7 0.172
34.725 0.1588
34.75 0.1389
34.775 0.1215
34.8 0.1165
34.825 0.1189
34.85 0.1186
34.875 0.1156
34.9 0.1101
34.925 0.1041
34.95 0.1018
34.975 0.1082
35 0.1263
35.025 0.1502
35.05 0.1778
35.075 0.2051
35.1 0.2281
35.125 0.2414
35.15 0.2458
35.175 0.2435
35.2 0.2365
35.225 0.2248
35.25 0.2053
35.275 0.1755
35.3 0.1348
35.325 0.0879
35.35 0.0343
35.375 -0.0247
35.4 -0.0892
35.425 -0.16
35.45 -0.2312
35.475 -0.3018
35.5 -0.3747
35.525 -0.4455
35.55 -0.5111
35.575 -0.5761
35.6 -0.6424
35.625 -0.7075
35.65 -0.7653
35.675 -0.8056
35.7 -0.8208
35.725 -0.8143
35.75 -0.794
35.775 -0.7643
35.8 -0.7308
35.825 -0.696
35.85 -0.6601
35.875 -0.6263
35.9 -0.5995
35.925 -0.5791
35.95 -0.5636
35.975 -0.5495
36 -0.5397
36.025 -0.5378
36.05 -0.5363
36.075 -0.5231
36.1 -0.4904
36.125 -0.426
36.15 -0.3447
36.175 -0.2619
36.2 -0.1835
36.225 -0.1108
36.25 -0.0443
36.275 0.0142
36.3 0.0676
36.325 0.1184
36.35 0.1674
36.375 0.2142
36.4 0.256
36.425 0.2897
36.45 0.316
36.475 0.3367
36.5 0.3524
36.525 0.3638
36.55 0.369
36.575 0.3638
36.6 0.3496
36.625 0.3276
36.65 0.2975
36.675 0.2587
36.7 0.2156
36.725 0.1772
36.75 0.1525
36.775 0.1461
36.8 0.1558
36.825 0.178
36.85 0.2098
36.875 0.2547
36.9 0.3124
36.925 0.3753
36.95 0.4442
36.975 0.5229
37 0.6107
37.025 0.6993
37.05 0.784
37.075 0.863
37.1 0.9364
37.125 1.0066
37.15 1.0745
37.175 1.1399
37.2 1.1978
37.225 1.2463
37.25 1.2855
37.275 1.3163
37.3 1.3393
37.325 1.3562
37.35 1.3677
37.375 1.3717
37.4 1.3667
37.425 1.3535
37.45 1.3338
37.475 1.3089
37.5 1.2791
37.525 1.2449
37.55 1.2053
37.575 1.1606
37.6 1.1116
37.625 1.0594
37.65 1.0064
37.675 0.9535
37.7 0.9
37.725 0.8455
37.75 0.7909
37.775 0.7361
37.8 0.6837
37.825 0.6307
37.85 0.5751
37.875 0.5169
37.9 0.4581
37.925 0.3978
37.95 0.3354
37.975 0.2715
38 0.2045
38.025 0.1325
38.05 0.0524
38.075 -0.032
38.1 -0.1162
38.125 -0.1933
38.15 -0.2613
38.175 -0.3236
38.2 -0.3716
38.225 -0.4035
38.25 -0.4289
38.275 -0.4534
38.3 -0.479
38.325 -0.5034
38.35 -0.5209
38.375 -0.5254
38.4 -0.5181
38.425 -0.5094
38.45 -0.4989
38.475 -0.4853
38.5 -0.4633
38.525 -0.4309
38.55 -0.3955
38.575 -0.3594
38.6 -0.3237
38.625 -0.2877
38.65 -0.2511
38.675 -0.2125
38.7 -0.1775
38.725 -0.147
38.75 -0.1219
38.775 -0.1044
38.8 -0.0939
38.825 -0.0925
38.85 -0.0999
38.875 -0.1146
38.9 -0.1367
38.925 -0.1647
38.95 -0.1918
38.975 -0.2181
39 -0.2438
39.025 -0.2676
39.05 -0.2865
39.075 -0.2938
39.1 -0.2959
39.125 -0.2987
39.15 -0.2993
39.175 -0.3006
39.2 -0.3095
39.225 -0.3295
39.25 -0.3621
39.275 -0.4059
39.3 -0.4553
39.325 -0.4978
39.35 -0.5291
39.375 -0.5513
39.4 -0.5696
39.425 -0.5786
39.45 -0.5648
39.475 -0.5418
39.5 -0.5261
39.525 -0.5202
39.55 -0.5239
39.575 -0.5357
39.6 -0.5553
39.625 -0.5826
39.65 -0.6127
39.675 -0.642
39.7 -0.6696
39.725 -0.6909
39.75 -0.7011
39.775 -0.7001
39.8 -0.6874
39.825 -0.665
39.85 -0.6362
39.875 -0.6076
39.9 -0.576
39.925 -0.5412
39.95 -0.5009
39.975 -0.4569
40 -0.4104
40.025 -0.3636
40.05 -0.3195
40.075 -0.2739
40.1 -0.2241
40.125 -0.1768
40.15 -0.1361
40.175 -0.1019
40.2 -0.0725
40.225 -0.0504
40.25 -0.0342
40.275 -0.0227
40.3 -0.0176
40.325 -0.0181
40.35 -0.023
40.375 -0.0348
40.4 -0.0555
40.425 -0.082
40.45 -0.1087
40.475 -0.1366
40.5 -0.1631
40.525 -0.1786
40.55 -0.1785
40.575 -0.1617
40.6 -0.1292
40.625 -0.0912
40.65 -0.0519
40.675 -0.0116
40.7 0.0244
40.725 0.0532
40.75 0.072
40.775 0.0828
40.8 0.0894
40.825 0.0919
40.85 0.0927
40.875 0.1008
40.9 0.1138
40.925 0.1212
40.95 0.1215
40.975 0.1167
41 0.1083
41.025 0.1004
41.05 0.0942
41.075 0.0892
41.1 0.0851
41.125 0.078
41.15 0.0645
41.175 0.0452
41.2 0.0211
41.225 -0.0062
41.25 -0.0358
41.275 -0.0608
41.3 -0.0788
41.325 -0.0933
41.35 -0.1026
41.375 -0.1048
41.4 -0.0971
41.425 -0.0821
41.45 -0.0578
41.475 -0.0202
41.5 0.0263
41.525 0.0736
41.55 0.1172
41.575 0.1558
41.6 0.1911
41.625 0.2245
41.65 0.2541
41.675 0.2793
41.7 0.3
41.725 0.317
41.75 0.3356
41.775 0.3592
41.8 0.3854
41.825 0.4116
41.85 0.4379
41.875 0.468
41.9 0.5045
41.925 0.5471
41.95 0.5866
41.975 0.6203
42 0.6469
42.025 0.6669
42.05 0.683
42.075 0.6968
42.1 0.7081
42.125 0.7157
42.15 0.7231
42.175 0.7324
42.2 0.7478
42.225 0.7713
42.25 0.7997
42.275 0.8274
42.3 0.8541
42.325 0.8858
42.35 0.9267
42.375 0.9769
42.4 1.0364
42.425 1.0996
42.45 1.1636
42.475 1.2242
42.5 1.2823
42.525 1.3411
42.55 1.3993
42.575 1.453
42.6 1.5003
42.625 1.5405
42.65 1.5734
42.675 1.5993
42.7 1.6196
42.725 1.6332
42.75 1.6406
42.775 1.6415
42.8 1.637
42.825 1.6272
42.85 1.6114
42.875 1.5896
42.9 1.5622
42.925 1.5299
42.95 1.4929
42.975 1.4533
43 1.4103
43.025 1.3619
43.05 1.3081
43.075 1.2486
43.1 1.1857
43.125 1.1244
43.15 1.0651
43.175 1.0049
43.2 0.9439
43.225 0.8879
43.25 0.8497
43.275 0.8304
43.3 0.8209
43.325 0.8135
43.35 0.8065
43.375 0.8004
43.4 0.7955
43.425 0.7923
43.45 0.7875
43.475 0.7783
43.5 0.7659
43.525 0.7498
43.55 0.7279
43.575 0.7004
43.6 0.669
43.625 0.6336
43.65 0.5944
43.675 0.5504
43.7 0.5036
43.725 0.4563
43.75 0.4092
43.775 0.3616
43.8 0.3095
43.825 0.252
43.85 0.19
43.875 0.1265
43.9 0.0614
43.925 -0.0036
43.95 -0.061
43.975 -0.1051
44 -0.139
44.025 -0.1663
44.05 -0.1897
44.075 -0.2157
44.1 -0.246
44.125 -0.2811
44.15 -0.321
44.175 -0.3651
44.2 -0.4152
44.225 -0.4709
44.25 -0.5314
44.275 -0.5914
44.3 -0.6478
44.325 -0.6972
44.35 -0.7465
44.375 -0.7959
44.4 -0.8451
44.425 -0.8992
44.45 -0.9556
44.475 -1.0102
44.5 -1.0536
44.525 -1.0771
44.55 -1.0786
44.575 -1.0609
44.6 -1.0339
44.625 -1.0062
44.65 -0.9812
44.675 -0.9611
44.7 -0.9495
44.725 -0.9475
44.75 -0.9525
44.775 -0.9604
44.8 -0.9627
44.825 -0.9676
44.85 -0.9796
44.875 -0.9971
44.9 -1.0204
44.925 -1.0473
44.95 -1.075
44.975 -1.0969
45 -1.1031
45.025 -1.0975
45.05 -1.0903
45.075 -1.0873
45.1 -1.0879
45.125 -1.093
45.15 -1.1019
45.175 -1.114
45.2 -1.129
45.225 -1.1449
45.25 -1.16
45.275 -1.1725
45.3 -1.1824
45.325 -1.1881
45.35 -1.1906
45.375 -1.1938
45.4 -1.2001
45.425 -1.2107
45.45 -1.2246
45.475 -1.2395
45.5 -1.2492
45.525 -1.2501
45.55 -1.2392
45.575 -1.2126
45.6 -1.1659
45.625 -1.1006
45.65 -1.0258
45.675 -0.9472
45.7 -0.8648
45.725 -0.7805
45.75 -0.6999
45.775 -0.6265
45.8 -0.5614
45.825 -0.5044
45.85 -0.4566
45.875 -0.4187
45.9 -0.3912
45.925 -0.3736
45.95 -0.3654
45.975 -0.3664
46 -0.3754
46.025 -0.3911
46.05 -0.4133
46.075 -0.4395
46.1 -0.4669
46.125 -0.4931
46.15 -0.5174
46.175 -0.5386
46.2 -0.5611
46.225 -0.5875
46.25 -0.6178
46.275 -0.6491
46.3 -0.6819
46.325 -0.7188
46.35 -0.7596
46.375 -0.7972
46.4 -0.8204
46.425 -0.8261
46.45 -0.8222
46.475 -0.8046
46.5 -0.7655
46.525 -0.7066
46.55 -0.6404
46.575 -0.5724
46.6 -0.5038
46.625 -0.4333
46.65 -0.363
46.675 -0.2909
46.7 -0.2206
46.725 -0.1556
46.75 -0.0974
46.775 -0.0484
46.8 -0.0082
46.825 0.0252
46.85 0.0531
46.875 0.0776
46.9 0.0993
46.925 0.1172
46.95 0.1333
46.975 0.1451
47 0.1547
47.025 0.1666
47.05 0.1853
47.075 0.2083
47.1 0.2337
47.125 0.2597
47.15 0.2858
47.175 0.3142
47.2 0.3415
47.225 0.363
47.25 0.3783
47.275 0.3905
47.3 0.4004
47.325 0.4073
47.35 0.4119
47.375 0.4177
47.4 0.4346
47.425 0.4738
47.45 0.5319
47.475 0.6014
47.5 0.673
47.525 0.7429
47.55 0.8084
47.575 0.8694
47.6 0.9274
47.625 0.9844
47.65 1.0412
47.675 1.0966
47.7 1.1502
47.725 1.2026
47.75 1.2499
47.775 1.291
47.8 1.3257
47.825 1.3553
47.85 1.3811
47.875 1.4063
47.9 1.4305
47.925 1.4531
47.95 1.4735
47.975 1.4929
48 1.5155
48.025 1.5486
48.05 1.5985
48.075 1.6601
48.1 1.7257
48.125 1.7909
48.15 1.8522
48.175 1.9094
48.2 1.9633
48.225 2.0132
48.25 2.0603
48.275 2.1045
48.3 2.1456
48.325 2.1832
48.35 2.2176
48.375 2.249
48.4 2.2772
48.425 2.3028
48.45 2.3265
48.475 2.3481
48.5 2.3671
48.525 2.3833
48.55 2.3963
48.575 2.4069
48.6 2.4154
48.625 2.4219
48.65 2.4255
48.675 2.4265
48.7 2.4247
48.725 2.4199
48.75 2.4121
48.775 2.4012
48.8 2.3876
48.825 2.371
48.85 2.3516
48.875 2.3292
48.9 2.3032
48.925 2.2728
48.95 2.2372
48.975 2.1999
49 2.1696
49.025 2.1515
49.05 2.1371
49.075 2.1208
49.1 2.1005
49.125 2.0777
49.15 2.0528
49.175 2.0251
49.2 1.9942
49.225 1.9614
49.25 1.932
49.275 1.9072
49.3 1.8805
49.325 1.8506
49.35 1.8189
49.375 1.7902
49.4 1.7705
49.425 1.7565
49.45 1.7417
49.475 1.7226
49.5 1.6952
49.525 1.6584
49.55 1.6136
49.575 1.5613
49.6 1.5073
49.625 1.4647
49.65 1.4421
49.675 1.4304
49.7 1.4163
49.725 1.3967
49.75 1.37
49.775 1.336
49.8 1.2977
49.825 1.2564
49.85 1.2107
49.875 1.1617
49.9 1.1087
49.925 1.05
49.95 0.9888
49.975 0.9289
50 0.8798
50.025 0.8485
50.05 0.8261
50.075 0.7996
50.1 0.7686
50.125 0.735
50.15 0.6978
50.175 0.654
50.2 0.6062
50.225 0.5547
50.25 0.4989
50.275 0.4468
50.3 0.4079
50.325 0.3739
50.35 0.3385
50.375 0.3133
50.4 0.3106
50.425 0.3193
50.45 0.3219
50.475 0.3146
50.5 0.2986
50.525 0.2788
50.55 0.253
50.575 0.2189
50.6 0.1784
50.625 0.131
50.65 0.078
50.675 0.0223
50.7 -0.0333
50.725 -0.0872
50.75 -0.1397
50.775 -0.1926
50.8 -0.2368
50.825 -0.2612
50.85 -0.2651
50.875 -0.2598
50.9 -0.2558
50.925 -0.2554
50.95 -0.2584
50.975 -0.2563
51 -0.2466
51.025 -0.2307
51.05 -0.2142
51.075 -0.2034
51.1 -0.1926
51.125 -0.1838
51.15 -0.1782
51.175 -0.1777
51.2 -0.1792
51.225 -0.1831
51.25 -0.1916
51.275 -0.2024
51.3 -0.2117
51.325 -0.2152
51.35 -0.2161
51.375 -0.2083
51.4 -0.178
51.425 -0.1274
51.45 -0.0641
51.475 0.0062
51.5 0.0798
51.525 0.1595
51.55 0.2491
51.575 0.3486
51.6 0.4481
51.625 0.5393
51.65 0.6227
51.675 0.7014
51.7 0.7758
51.725 0.8427
51.75 0.9013
51.775 0.9527
51.8 0.9939
51.825 1.0253
51.85 1.0511
51.875 1.0722
51.9 1.0889
51.925 1.1005
51.95 1.1066
51.975 1.106
52 1.0976
52.025 1.0832
52.05 1.0665
52.075 1.0537
52.1 1.0458
52.125 1.0487
52.15 1.068
52.175 1.0987
52.2 1.1296
52.225 1.1554
52.25 1.1748
52.275 1.19
52.3 1.2028
52.325 1.2154
52.35 1.2276
52.375 1.2402
52.4 1.256
52.425 1.277
52.45 1.3058
52.475 1.3394
52.5 1.3745
52.525 1.4098
52.55 1.4498
52.575 1.497
52.6 1.5519
52.625 1.6103
52.65 1.6663
52.675 1.7147
52.7 1.7551
52.725 1.7881
52.75 1.8125
52.775 1.828
52.8 1.8356
52.825 1.8364
52.85 1.834
52.875 1.8307
52.9 1.8249
52.925 1.8138
52.95 1.7964
52.975 1.7714
53 1.7398
53.025 1.7043
53.05 1.666
53.075 1.6234
53.1 1.5764
53.125 1.5305
53.15 1.4967
53.175 1.48
53.2 1.4825
53.225 1.4979
53.25 1.5211
53.275 1.5448
53.3 1.5666
53.325 1.5862
53.35 1.6025
53.375 1.6173
53.4 1.6339
53.425 1.6551
53.45 1.6803
53.475 1.7016
53.5 1.7151
53.525 1.7192
53.55 1.7147
53.575 1.7048
53.6 1.6972
53.625 1.6985
53.65 1.7122
53.675 1.7289
53.7 1.7382
53.725 1.7387
53.75 1.731
53.775 1.7175
53.8 1.6987
53.825 1.6739
53.85 1.6408
53.875 1.6031
53.9 1.5621
53.925 1.5208
53.95 1.487
53.975 1.4671
54 1.459
54.025 1.4546
54.05 1.4466
54.075 1.4333
54.1 1.4183
54.125 1.4056
54.15 1.396
54.175 1.3823
54.2 1.3628
54.225 1.3395
54.25 1.3114
54.275 1.2786
54.3 1.2409
54.325 1.2015
54.35 1.1646
54.375 1.1364
54.4 1.1162
54.425 1.1002
54.45 1.088
54.475 1.0782
54.5 1.0669
54.525 1.0536
54.55 1.0372
54.575 1.0163
54.6 0.9887
54.625 0.9568
54.65 0.9222
54.675 0.8878
54.7 0.8599
54.725 0.8446
54.75 0.8415
54.775 0.8444
54.8 0.8464
54.825 0.8475
54.85 0.8462
54.875 0.8397
54.9 0.8322
54.925 0.8388
54.95 0.858
54.975 0.8826
55 0.9074
55.025 0.9297
55.05 0.9472
55.075 0.9611
55.1 0.9714
55.125 0.9785
55.15 0.9817
55.175 0.981
55.2 0.9766
55.225 0.9683
55.25 0.957
55.275 0.9485
55.3 0.9505
55.325 0.9601
55.35 0.969
55.375 0.974
55.4 0.9745
55.425 0.9721
55.45 0.9692
55.475 0.9669
55.5 0.9661
55.525 0.9635
55.55 0.9579
55.575 0.9519
55.6 0.9481
55.625 0.9509
55.65 0.9549
55.675 0.9548
55.7 0.9469
55.725 0.9319
55.75 0.9106
55.775 0.8832
55.8 0.8559
55.825 0.8331
55.85 0.8093
55.875 0.7774
55.9 0.7386
55.925 0.7035
55.95 0.6886
55.975 0.6883
56 0.6868
56.025 0.6771
56.05 0.6579
56.075 0.6308
56.1 0.5955
56.125 0.5532
56.15 0.5031
56.175 0.453
56.2 0.4178
56.225 0.3985
56.25 0.3897
56.275 0.3828
56.3 0.3786
56.325 0.3831
56.35 0.391
56.375 0.3931
56.4 0.3844
56.425 0.3641
56.45 0.3355
56.475 0.2999
56.5 0.257
56.525 0.2047
56.55 0.1441
56.575 0.079
56.6 0.0114
56.625 -0.0617
56.65 -0.1422
56.675 -0.2304
56.7 -0.3221
56.725 -0.4175
56.75 -0.5157
56.775 -0.6088
56.8 -0.6866
56.825 -0.7474
56.85 -0.7944
56.875 -0.8251
56.9 -0.8343
56.925 -0.8259
56.95 -0.8049
56.975 -0.7809
57 -0.7617
57.025 -0.7496
57.05 -0.7427
57.075 -0.7405
57.1 -0.7437
57.125 -0.7555
57.15 -0.7798
57.175 -0.8142
57.2 -0.8536
57.225 -0.8879
57.25 -0.9121
57.275 -0.923
57.3 -0.9184
57.325 -0.9045
57.35 -0.8805
57.375 -0.8496
57.4 -0.8165
57.425 -0.783
57.45 -0.7578
57.475 -0.7437
57.5 -0.735
57.525 -0.726
57.55 -0.711
57.575 -0.6902
57.6 -0.6651
57.625 -0.6344
57.65 -0.5984
57.675 -0.5646
57.7 -0.5315
57.725 -0.4975
57.75 -0.4615
57.775 -0.4213
57.8 -0.3783
57.825 -0.3333
57.85 -0.2846
57.875 -0.2284
57.9 -0.1732
57.925 -0.1263
57.95 -0.086
57.975 -0.0546
58 -0.0322
58.025 -0.0173
58.05 -0.0089
58.075 -0.0081
58.1 -0.0077
58.125 -0.0046
58.15 0.0065
58.175 0.0355
58.2 0.077
58.225 0.12
58.25 0.1591
58.275 0.1957
58.3 0.2291
58.325 0.2597
58.35 0.2936
58.375 0.3325
58.4 0.3768
58.425 0.4195
58.45 0.4534
58.475 0.4777
58.5 0.4897
58.525 0.4905
58.55 0.4829
58.575 0.4726
58.6 0.4671
58.625 0.4703
58.65 0.482
58.675 0.5005
58.7 0.5301
58.725 0.5622
58.75 0.5908
58.775 0.6155
58.8 0.6405
58.825 0.6727
58.85 0.7125
58.875 0.7557
58.9 0.7982
58.925 0.8391
58.95 0.8754
58.975 0.9071
59 0.9342
59.025 0.9581
59.05 0.9813
59.075 1.0081
59.1 1.0381
59.125 1.0693
59.15 1.0965
59.175 1.1177
59.2 1.1315
59.225 1.1361
59.25 1.1308
59.275 1.1215
59.3 1.1215
59.325 1.1461
59.35 1.1946
59.375 1.2601
59.4 1.3317
59.425 1.4074
59.45 1.4848
59.475 1.5622
59.5 1.6369
59.525 1.7057
59.55 1.7653
59.575 1.8177
59.6 1.8668
59.625 1.915
59.65 1.9621
59.675 2.0092
59.7 2.0569
59.725 2.1031
59.75 2.1488
59.775 2.1948
59.8 2.2388
59.825 2.2792
59.85 2.3136
59.875 2.3389
59.9 2.3554
59.925 2.3627
59.95 2.3628
59.975 2.3577
60 2.3481
60.025 2.3359
60.05 2.3248
60.075 2.3142
60.1 2.3035
60.125 2.2908
60.15 2.2754
60.175 2.2579
60.2 2.2393
60.225 2.2184
60.25 2.1951
60.275 2.1682
60.3 2.1367
60.325 2.1014
60.35 2.0622
60.375 2.0182
60.4 1.9726
60.425 1.9252
60.45 1.8768
60.475 1.8253
60.5 1.7744
60.525 1.7299
60.55 1.6979
60.575 1.6781
60.6 1.6682
60.625 1.6674
60.65 1.6684
60.675 1.6708
60.7 1.6761
60.725 1.6847
60.75 1.6967
60.775 1.7111
60.8 1.7228
60.825 1.7288
60.85 1.7304
60.875 1.7274
60.9 1.7194
60.925 1.7063
60.95 1.6839
60.975 1.6516
61 1.6111
61.025 1.5608
61.05 1.5003
61.075 1.4326
61.1 1.3585
61.125 1.2791
61.15 1.1962
61.175 1.1128
61.2 1.0287
61.225 0.9508
61.25 0.8873
61.275 0.8341
61.3 0.7856
61.325 0.7479
61.35 0.7253
61.375 0.7167
61.4 0.721
61.425 0.7361
61.45 0.7555
61.475 0.7711
61.5 0.7819
61.525 0.7844
61.55 0.7781
61.575 0.7625
61.6 0.7367
61.625 0.7032
61.65 0.6631
61.675 0.6166
61.7 0.5642
61.725 0.5088
61.75 0.4524
61.775 0.3965
61.8 0.3426
61.825 0.2928
61.85 0.2479
61.875 0.2065
61.9 0.1665
61.925 0.128
61.95 0.098
61.975 0.0781
62 0.0685
62.025 0.066
62.05 0.0683
62.075 0.0724
62.1 0.0786
62.125 0.0856
62.15 0.0937
62.175 0.1074
62.2 0.1295
62.225 0.16
62.25 0.1977
62.275 0.2395
62.3 0.2819
62.325 0.3229
62.35 0.3658
62.375 0.4086
62.4 0.4454
62.425 0.4721
62.45 0.4842
62.475 0.4851
62.5 0.481
62.525 0.472
62.55 0.4614
62.575 0.4482
62.6 0.43
62.625 0.4087
62.65 0.3864
62.675 0.3659
62.7 0.3524
62.725 0.3506
62.75 0.3591
62.775 0.3734
62.8 0.3897
62.825 0.4013
62.85 0.4071
62.875 0.4085
62.9 0.4072
62.925 0.4055
62.95 0.4045
62.975 0.4031
63 0.3943
63.025 0.379
63.05 0.3585
63.075 0.3372
63.1 0.3215
63.125 0.3126
63.15 0.307
63.175 0.3016
63.2 0.2963
63.225 0.2899
63.25 0.2815
63.275 0.2751
63.3 0.2745
63.325 0.2831
63.35 0.3005
63.375 0.3284
63.4 0.3617
63.425 0.3986
63.45 0.4404
63.475 0.4842
63.5 0.5283
63.525 0.5723
63.55 0.6135
63.575 0.651
63.6 0.6821
63.625 0.7069
63.65 0.7263
63.675 0.741
63.7 0.7534
63.725 0.763
63.75 0.7694
63.775 0.7712
63.8 0.7692
63.825 0.7637
63.85 0.7536
63.875 0.7375
63.9 0.7168
63.925 0.6911
63.95 0.6612
63.975 0.6267
64 0.586
64.025 0.5387
64.05 0.4844
64.075 0.4246
64.1 0.3594
64.125 0.2922
64.15 0.2293
64.175 0.1698
64.2 0.1052
64.225 0.0386
64.25 -0.0252
64.275 -0.0793
64.3 -0.1195
64.325 -0.1536
64.35 -0.1884
64.375 -0.2215
64.4 -0.2473
64.425 -0.2669
64.45 -0.2815
64.475 -0.2965
64.5 -0.3148
64.525 -0.337
64.55 -0.3604
64.575 -0.3775
64.6 -0.3861
64.625 -0.39
64.65 -0.3925
64.675 -0.3944
64.7 -0.3968
64.725 -0.4022
64.75 -0.4149
64.775 -0.4343
64.8 -0.4588
64.825 -0.4872
64.85 -0.5172
64.875 -0.5391
64.9 -0.5533
64.925 -0.5607
64.95 -0.5647
64.975 -0.571
65 -0.5818
65.025 -0.5978
65.05 -0.6194
65.075 -0.6457
65.1 -0.6754
65.125 -0.704
65.15 -0.7271
65.175 -0.7438
65.2 -0.7576
65.225 -0.7719
65.25 -0.789
65.275 -0.8105
65.3 -0.8386
65.325 -0.8759
65.35 -0.9222
65.375 -0.9667
65.4 -1.0038
65.425 -1.0358
65.45 -1.0606
65.475 -1.0727
65.5 -1.0727
65.525 -1.0633
65.55 -1.0466
65.575 -1.0168
65.6 -0.9776
65.625 -0.9331
65.65 -0.8908
65.675 -0.8507
65.7 -0.8127
65.725 -0.7763
65.75 -0.7416
65.775 -0.7075
65.8 -0.6739
65.825 -0.6384
65.85 -0.5996
65.875 -0.5592
65.9 -0.5189
65.925 -0.477
65.95 -0.4346
65.975 -0.3927
66 -0.3517
66.025 -0.3121
66.05 -0.2747
66.075 -0.2372
66.1 -0.1983
66.125 -0.1574
66.15 -0.1102
66.175 -0.053
66.2 0.0092
66.225 0.0694
66.25 0.1276
66.275 0.1863
66.3 0.2454
66.325 0.2999
66.35 0.3509
66.375 0.3984
66.4 0.4422
66.425 0.4809
66.45 0.513
66.475 0.5417
66.5 0.5744
66.525 0.6088
66.55 0.638
66.575 0.6608
66.6 0.6781
66.625 0.6917
66.65 0.6989
66.675 0.6994
66.7 0.6953
66.725 0.6871
66.75 0.6786
66.775 0.6739
66.8 0.6758
66.825 0.6834
66.85 0.6984
66.875 0.7174
66.9 0.7313
66.925 0.7377
66.95 0.7374
66.975 0.7318
67 0.7224
67.025 0.708
67.05 0.6866
67.075 0.6587
67.1 0.6261
67.125 0.5857
67.15 0.5356
67.175 0.4776
67.2 0.4203
67.225 0.3679
67.25 0.3163
67.275 0.2667
67.3 0.2205
67.325 0.1728
67.35 0.1248
67.375 0.08
67.4 0.0429
67.425 0.0259
67.45 0.0147
67.475 -0.0029
67.5 -0.0249
67.525 -0.0501
67.55 -0.0803
67.575 -0.1165
67.6 -0.1539
67.625 -0.1884
67.65 -0.2178
67.675 -0.2379
67.7 -0.2468
67.725 -0.2484
67.75 -0.259
67.775 -0.2818
67.8 -0.304
67.825 -0.3208
67.85 -0.3356
67.875 -0.3472
67.9 -0.3493
67.925 -0.343
67.95 -0.3328
67.975 -0.3173
68 -0.3019
68.025 -0.2929
68.05 -0.2908
68.075 -0.2962
68.1 -0.3122
68.125 -0.3426
68.15 -0.386
68.175 -0.4326
68.2 -0.4737
68.225 -0.5066
68.25 -0.5279
68.275 -0.5304
68.3 -0.5224
68.325 -0.5181
68.35 -0.5247
68.375 -0.5412
68.4 -0.5615
68.425 -0.5754
68.45 -0.5721
68.475 -0.553
68.5 -0.529
68.525 -0.5071
68.55 -0.4846
68.575 -0.4597
68.6 -0.4323
68.625 -0.4025
68.65 -0.3735
68.675 -0.3457
68.7 -0.3161
68.725 -0.2846
68.75 -0.2574
68.775 -0.2349
68.8 -0.2151
68.825 -0.1993
68.85 -0.1876
68.875 -0.1805
68.9 -0.1785
68.925 -0.1823
68.95 -0.1922
68.975 -0.2067
69 -0.2281
69.025 -0.2554
69.05 -0.2786
69.075 -0.2873
69.1 -0.2816
69.125 -0.2675
69.15 -0.2562
69.175 -0.2468
69.2 -0.2353
69.225 -0.2269
69.25 -0.2326
69.275 -0.2601
69.3 -0.3006
69.325 -0.3433
69.35 -0.3838
69.375 -0.4213
69.4 -0.4568
69.425 -0.4885
69.45 -0.5155
69.475 -0.5424
69.5 -0.5705
69.525 -0.5977
69.55 -0.619
69.575 -0.6351
69.6 -0.6534
69.625 -0.6785
69.65 -0.7124
69.675 -0.755
69.7 -0.8046
69.725 -0.8563
69.75 -0.9098
69.775 -0.9568
69.8 -0.9995
69.825 -1.0455
69.85 -1.0959
69.875 -1.1449
69.9 -1.1907
69.925 -1.2359
69.95 -1.2785
69.975 -1.3153
70 -1.3467
70.025 -1.3699
70.05 -1.3765
70.075 -1.3608
70.1 -1.3346
70.125 -1.3014
70.15 -1.2637
70.175 -1.2255
70.2 -1.1905
70.225 -1.1592
70.25 -1.1327
70.275 -1.1125
70.3 -1.0949
70.325 -1.0799
70.35 -1.0698
70.375 -1.0653
70.4 -1.0648
70.425 -1.0686
70.45 -1.0749
70.475 -1.0875
70.5 -1.1095
70.525 -1.1396
70.55 -1.1776
70.575 -1.2248
70.6 -1.2788
70.625 -1.3318
70.65 -1.3729
70.675 -1.3983
70.7 -1.4157
70.725 -1.4303
70.75 -1.4477
70.775 -1.4696
70.8 -1.4933
70.825 -1.5148
70.85 -1.5325
70.875 -1.5458
70.9 -1.5584
70.925 -1.5686
70.95 -1.5635
70.975 -1.5331
71 -1.4835
71.025 -1.4152
71.05 -1.3419
71.075 -1.2711
71.1 -1.2027
71.125 -1.1393
71.15 -1.0834
71.175 -1.0324
71.2 -0.9816
71.225 -0.9316
71.25 -0.8835
71.275 -0.8356
71.3 -0.7833
71.325 -0.7253
71.35 -0.6677
71.375 -0.6152
71.4 -0.5697
71.425 -0.5308
71.45 -0.5
71.475 -0.4748
71.5 -0.4546
71.525 -0.4423
71.55 -0.44
71.575 -0.4485
71.6 -0.4651
71.625 -0.4864
71.65 -0.508
71.675 -0.5282
71.7 -0.5498
71.725 -0.5739
71.75 -0.6016
71.775 -0.633
71.8 -0.6701
71.825 -0.7124
71.85 -0.7559
71.875 -0.7944
71.9 -0.8307
71.925 -0.8668
71.95 -0.9069
71.975 -0.9515
72 -0.9991
72.025 -1.0449
72.05 -1.0818
72.075 -1.1073
72.1 -1.1217
72.125 -1.1266
72.15 -1.1269
72.175 -1.121
72.2 -1.1074
72.225 -1.0885
72.25 -1.0655
72.275 -1.0355
72.3 -1.0003
72.325 -0.9571
72.35 -0.9039
72.375 -0.8431
72.4 -0.7868
72.425 -0.7398
72.45 -0.6992
72.475 -0.6635
72.5 -0.6289
72.525 -0.5979
72.55 -0.5719
72.575 -0.5476
72.6 -0.5255
72.625 -0.5048
72.65 -0.4864
72.675 -0.4712
72.7 -0.4605
72.725 -0.4563
72.75 -0.4594
72.775 -0.4664
72.8 -0.4745
72.825 -0.4762
72.85 -0.4695
72.875 -0.4614
72.9 -0.4574
72.925 -0.4588
72.95 -0.466
72.975 -0.4784
73 -0.4959
73.025 -0.5193
73.05 -0.5505
73.075 -0.591
73.1 -0.6399
73.125 -0.6927
73.15 -0.7383
73.175 -0.7651
73.2 -0.7808
73.225 -0.7943
73.25 -0.8101
73.275 -0.8291
73.3 -0.8527
73.325 -0.8801
73.35 -0.9116
73.375 -0.9472
73.4 -0.9867
73.425 -1.0293
73.45 -1.0736
73.475 -1.1161
73.5 -1.1483
73.525 -1.167
73.55 -1.1726
73.575 -1.1619
73.6 -1.1314
73.625 -1.0887
73.65 -1.0395
73.675 -0.9882
73.7 -0.939
73.725 -0.8967
73.75 -0.8602
73.775 -0.822
73.8 -0.7793
73.825 -0.7345
73.85 -0.6892
73.875 -0.6442
73.9 -0.6016
73.925 -0.5598
73.95 -0.5221
73.975 -0.4909
74 -0.4659
74.025 -0.4454
74.05 -0.4275
74.075 -0.4132
74.1 -0.4036
74.125 -0.4001
74.15 -0.4017
74.175 -0.408
74.2 -0.4192
74.225 -0.4342
74.25 -0.453
74.275 -0.4775
74.3 -0.507
74.325 -0.5404
74.35 -0.5768
74.375 -0.6182
74.4 -0.6624
74.425 -0.704
74.45 -0.7448
74.475 -0.7857
74.5 -0.8231
74.525 -0.8583
74.55 -0.8925
74.575 -0.9255
74.6 -0.9599
74.625 -0.9985
74.65 -1.0422
74.675 -1.0904
74.7 -1.1404
74.725 -1.1887
74.75 -1.2374
74.775 -1.2837
74.8 -1.3236
74.825 -1.3584
74.85 -1.3869
74.875 -1.409
74.9 -1.4195
74.925 -1.4217
74.95 -1.4169
74.975 -1.4051
75 -1.3844
75.025 -1.3624
75.05 -1.3402
75.075 -1.3184
75.1 -1.2991
75.125 -1.2847
75.15 -1.2761
75.175 -1.2754
75.2 -1.2772
75.225 -1.2815
75.25 -1.2797
75.275 -1.2724
75.3 -1.2654
75.325 -1.2596
75.35 -1.2593
75.375 -1.2648
75.4 -1.2779
75.425 -1.3027
75.45 -1.3387
75.475 -1.3835
75.5 -1.4374
75.525 -1.4956
75.55 -1.5546
75.575 -1.6039
75.6 -1.6306
75.625 -1.6305
75.65 -1.6132
75.675 -1.5898
75.7 -1.5661
75.725 -1.5476
75.75 -1.5311
75.775 -1.5163
75.8 -1.5065
75.825 -1.5077
75.85 -1.5199
75.875 -1.5389
75.9 -1.5534
75.925 -1.5507
75.95 -1.5396
75.975 -1.5289
76 -1.5198
76.025 -1.5094
76.05 -1.4993
76.075 -1.489
76.1 -1.4844
76.125 -1.4905
76.15 -1.5043
76.175 -1.5233
76.2 -1.5439
76.225 -1.565
76.25 -1.5852
76.275 -1.6085
76.3 -1.6399
76.325 -1.6771
76.35 -1.7205
76.375 -1.77
76.4 -1.8256
76.425 -1.8844
76.45 -1.9393
76.475 -1.9846
76.5 -2.0217
76.525 -2.053
76.55 -2.0805
76.575 -2.0963
76.6 -2.0959
76.625 -2.0661
76.65 -2.0193
76.675 -1.9697
76.7 -1.9205
76.725 -1.8761
76.75 -1.8358
76.775 -1.8013
76.8 -1.7728
76.825 -1.7539
76.85 -1.7437
76.875 -1.7413
76.9 -1.7472
76.925 -1.7627
76.95 -1.786
76.975 -1.813
77 -1.8442
77.025 -1.876
77.05 -1.9051
77.075 -1.9317
77.1 -1.9457
77.125 -1.9471
77.15 -1.9451
77.175 -1.9448
77.2 -1.9501
77.225 -1.9624
77.25 -1.9789
77.275 -1.9934
77.3 -2.0039
77.325 -1.9989
77.35 -1.9791
77.375 -1.9567
77.4 -1.943
77.425 -1.9397
77.45 -1.9453
77.475 -1.9593
77.5 -1.9807
77.525 -2.0034
77.55 -2.02
77.575 -2.0234
77.6 -2.0177
77.625 -2.0049
77.65 -1.9824
77.675 -1.9518
77.7 -1.9192
77.725 -1.8907
77.75 -1.8672
77.775 -1.8471
77.8 -1.8362
77.825 -1.8403
77.85 -1.8376
77.875 -1.8237
77.9 -1.8057
77.925 -1.7847
77.95 -1.7611
77.975 -1.7362
78 -1.7125
78.025 -1.6912
78.05 -1.6687
78.075 -1.636
78.1 -1.5955
78.125 -1.5537
78.15 -1.516
78.175 -1.487
78.2 -1.4707
78.225 -1.4708
78.25 -1.4829
78.275 -1.4988
78.3 -1.514
78.325 -1.5281
78.35 -1.5392
78.375 -1.5442
78.4 -1.5479
78.425 -1.5535
78.45 -1.5591
78.475 -1.5659
78.5 -1.5733
78.525 -1.584
78.55 -1.5979
78.575 -1.6158
78.6 -1.6386
78.625 -1.6664
78.65 -1.6999
78.675 -1.738
78.7 -1.7811
78.725 -1.8311
78.75 -1.8873
78.775 -1.9506
78.8 -2.0212
78.825 -2.0973
78.85 -2.1739
78.875 -2.2439
78.9 -2.3067
78.925 -2.3658
78.95 -2.4217
78.975 -2.466
79 -2.4898
79.025 -2.4849
79.05 -2.4612
79.075 -2.4314
79.1 -2.4005
79.125 -2.3709
79.15 -2.3469
79.175 -2.3312
79.2 -2.3215
79.225 -2.3135
79.25 -2.3028
79.275 -2.2949
79.3 -2.2939
79.325 -2.3029
79.35 -2.3224
79.375 -2.3524
79.4 -2.3899
79.425 -2.4357
79.45 -2.4914
79.475 -2.5577
79.5 -2.6302
79.525 -2.703
79.55 -2.7712
79.575 -2.831
79.6 -2.878
79.625 -2.9051
79.65 -2.9095
79.675 -2.8986
79.7 -2.8815
79.725 -2.8587
79.75 -2.8308
79.775 -2.8069
79.8 -2.7888
79.825 -2.7787
79.85 -2.7813
79.875 -2.7967
79.9 -2.822
79.925 -2.8542
79.95 -2.8869
79.975 -2.9106
80 -2.9218
80.025 -2.9199
80.05 -2.9121
80.075 -2.8999
80.1 -2.8853
80.125 -2.8714
80.15 -2.8537
80.175 -2.8265
80.2 -2.7946
80.225 -2.7562
80.25 -2.712
80.275 -2.6708
80.3 -2.6329
80.325 -2.5987
80.35 -2.5648
80.375 -2.5348
80.4 -2.5192
80.425 -2.52
80.45 -2.5319
80.475 -2.5502
80.5 -2.5688
80.525 -2.5868
80.55 -2.6085
80.575 -2.6328
80.6 -2.6612
80.625 -2.6932
80.65 -2.7277
80.675 -2.7701
80.7 -2.8199
80.725 -2.8664
80.75 -2.9011
80.775 -2.9188
80.8 -2.9196
80.825 -2.9055
80.85 -2.8777
80.875 -2.8405
80.9 -2.7996
80.925 -2.7615
80.95 -2.7279
80.975 -2.7021
81 -2.6821
81.025 -2.6642
81.05 -2.6479
81.075 -2.6331
81.1 -2.6156
81.125 -2.5972
81.15 -2.5781
81.175 -2.5552
81.2 -2.522
81.225 -2.4795
81.25 -2.4282
81.275 -2.3723
81.3 -2.3148
81.325 -2.2615
81.35 -2.2147
81.375 -2.1729
81.4 -2.1343
81.425 -2.0996
81.45 -2.0696
81.475 -2.042
81.5 -2.008
81.525 -1.966
81.55 -1.9208
81.575 -1.8799
81.6 -1.8486
81.625 -1.826
81.65 -1.809
81.675 -1.7932
81.7 -1.7755
81.725 -1.7548
81.75 -1.7288
81.775 -1.6961
81.8 -1.6581
81.825 -1.6182
81.85 -1.5807
81.875 -1.5498
81.9 -1.5243
81.925 -1.5051
81.95 -1.4907
81.975 -1.4805
82 -1.4732
82.025 -1.4702
82.05 -1.4708
82.075 -1.4727
82.1 -1.4724
82.125 -1.4709
82.15 -1.4715
82.175 -1.474
82.2 -1.4751
82.225 -1.4697
82.25 -1.459
82.275 -1.444
82.3 -1.4244
82.325 -1.4049
82.35 -1.3911
82.375 -1.3847
82.4 -1.3864
82.425 -1.3972
82.45 -1.4161
82.475 -1.4423
82.5 -1.4733
82.525 -1.5046
82.55 -1.5346
82.575 -1.5649
82.6 -1.592
82.625 -1.6225
82.65 -1.655
82.675 -1.6807
82.7 -1.6958
82.725 -1.7072
82.75 -1.7216
82.775 -1.7404
82.8 -1.761
82.825 -1.7856
82.85 -1.8172
82.875 -1.8569
82.9 -1.9014
82.925 -1.9494
82.95 -2.0019
82.975 -2.0578
83 -2.1137
83.025 -2.1672
83.05 -2.2149
83.075 -2.2559
83.1 -2.293
83.125 -2.3227
83.15 -2.3406
83.175 -2.3458
83.2 -2.3342
83.225 -2.3123
83.25 -2.2899
83.275 -2.2713
83.3 -2.2574
83.325 -2.2468
83.35 -2.2395
83.375 -2.2392
83.4 -2.2472
83.425 -2.2633
83.45 -2.2855
83.475 -2.3103
83.5 -2.3351
83.525 -2.3565
83.55 -2.3758
83.575 -2.3944
83.6 -2.4103
83.625 -2.4244
83.65 -2.4327
83.675 -2.4263
83.7 -2.399
83.725 -2.3537
83.75 -2.3022
83.775 -2.2539
83.8 -2.2095
83.825 -2.1655
83.85 -2.1202
83.875 -2.0769
83.9 -2.0364
83.925 -1.9959
83.95 -1.9557
83.975 -1.9133
84 -1.8644
84.025 -1.8113
84.05 -1.7562
84.075 -1.7012
84.1 -1.6499
84.125 -1.6029
84.15 -1.5609
84.175 -1.5284
84.2 -1.5041
84.225 -1.4875
84.25 -1.4761
84.275 -1.4649
84.3 -1.4552
84.325 -1.4551
84.35 -1.468
84.375 -1.4903
84.4 -1.5155
84.425 -1.5312
84.45 -1.5264
84.475 -1.5021
84.5 -1.4658
84.525 -1.426
84.55 -1.3881
84.575 -1.3515
84.6 -1.3116
84.625 -1.27
84.65 -1.2301
84.675 -1.188
84.7 -1.141
84.725 -1.0857
84.75 -1.0248
84.775 -0.9673
84.8 -0.9191
84.825 -0.8798
84.85 -0.85
84.875 -0.8324
84.9 -0.826
84.925 -0.8248
84.95 -0.8287
84.975 -0.838
85 -0.8526
85.025 -0.8729
85.05 -0.8992
85.075 -0.9233
85.1 -0.9389
85.125 -0.9505
85.15 -0.9607
85.175 -0.9705
85.2 -0.9832
85.225 -0.9974
85.25 -1.008
85.275 -1.0162
85.3 -1.0251
85.325 -1.0355
85.35 -1.0436
85.375 -1.0502
85.4 -1.0561
85.425 -1.0602
85.45 -1.0661
85.475 -1.0709
85.5 -1.0759
85.525 -1.0836
85.55 -1.0918
85.575 -1.1017
85.6 -1.118
85.625 -1.1407
85.65 -1.1707
85.675 -1.2097
85.7 -1.2569
85.725 -1.3119
85.75 -1.3724
85.775 -1.4366
85.8 -1.5008
85.825 -1.5701
85.85 -1.6469
85.875 -1.7249
85.9 -1.7894
85.925 -1.8429
85.95 -1.8964
85.975 -1.9528
86 -2.0148
86.025 -2.0812
86.05 -2.1507
86.075 -2.2215
86.1 -2.2838
86.125 -2.3247
86.15 -2.352
86.175 -2.3706
86.2 -2.3826
86.225 -2.395
86.25 -2.4103
86.275 -2.4271
86.3 -2.4402
86.325 -2.4446
86.35 -2.4435
86.375 -2.4365
86.4 -2.4219
86.425 -2.3998
86.45 -2.3701
86.475 -2.3303
86.5 -2.2839
86.525 -2.235
86.55 -2.1833
86.575 -2.1306
86.6 -2.0772
86.625 -2.0223
86.65 -1.9706
86.675 -1.9255
86.7 -1.888
86.725 -1.8542
86.75 -1.8257
86.775 -1.7981
86.8 -1.7726
86.825 -1.7491
86.85 -1.7281
86.875 -1.7112
86.9 -1.6929
86.925 -1.6754
86.95 -1.6617
86.975 -1.6518
87 -1.6508
87.025 -1.6556
87.05 -1.6676
87.075 -1.6881
87.1 -1.7159
87.125 -1.7501
87.15 -1.7944
87.175 -1.8438
87.2 -1.8849
87.225 -1.9096
87.25 -1.9204
87.275 -1.9202
87.3 -1.9162
87.325 -1.9118
87.35 -1.9072
87.375 -1.9036
87.4 -1.9024
87.425 -1.9042
87.45 -1.9128
87.475 -1.9292
87.5 -1.9535
87.525 -1.9817
87.55 -2.012
87.575 -2.0376
87.6 -2.056
87.625 -2.0673
87.65 -2.0744
87.675 -2.0851
87.7 -2.1041
87.725 -2.13
87.75 -2.1622
87.775 -2.1949
87.8 -2.2214
87.825 -2.2385
87.85 -2.2488
87.875 -2.2579
87.9 -2.2589
87.925 -2.2418
87.95 -2.2113
87.975 -2.1804
88 -2.1548
88.025 -2.1284
88.05 -2.0956
88.075 -2.0612
88.1 -2.0364
88.125 -2.0262
88.15 -2.0243
88.175 -2.0223
88.2 -2.0163
88.225 -2.0049
88.25 -1.9827
88.275 -1.9371
88.3 -1.88
88.325 -1.8207
88.35 -1.7641
88.375 -1.7077
88.4 -1.6498
88.425 -1.5941
88.45 -1.543
88.475 -1.4986
88.5 -1.4633
88.525 -1.4376
88.55 -1.4195
88.575 -1.4088
88.6 -1.4051
88.625 -1.4063
88.65 -1.4077
88.675 -1.4114
88.7 -1.4183
88.725 -1.4304
88.75 -1.4542
88.775 -1.4917
88.8 -1.5424
88.825 -1.6045
88.85 -1.6752
88.875 -1.7501
88.9 -1.8265
88.925 -1.8971
88.95 -1.9476
88.975 -1.9725
89 -1.9821
89.025 -1.9801
89.05 -1.973
89.075 -1.9649
89.1 -1.9583
89.125 -1.9557
89.15 -1.9604
89.175 -1.9711
89.2 -1.9799
89.225 -1.9842
89.25 -1.9842
89.275 -1.9754
89.3 -1.9604
89.325 -1.947
89.35 -1.934
89.375 -1.92
89.4 -1.9034
89.425 -1.8818
89.45 -1.8563
89.475 -1.8294
89.5 -1.8
89.525 -1.767
89.55 -1.7388
89.575 -1.7181
89.6 -1.7048
89.625 -1.6961
89.65 -1.6939
89.675 -1.6992
89.7 -1.7103
89.725 -1.7246
89.75 -1.7412
89.775 -1.7629
89.8 -1.7869
89.825 -1.8072
89.85 -1.8271
89.875 -1.8553
89.9 -1.8895
89.925 -1.9229
89.95 -1.9492
89.975 -1.9606
90 -1.9498
90.025 -1.9154
90.05 -1.8687
90.075 -1.8198
90.1 -1.7713
90.125 -1.7255
90.15 -1.6845
90.175 -1.6502
90.2 -1.6236
90.225 -1.6018
90.25 -1.5838
90.275 -1.5692
90.3 -1.5583
90.325 -1.5566
90.35 -1.5671
90.375 -1.5869
90.4 -1.6159
90.425 -1.6514
90.45 -1.6874
90.475 -1.7183
90.5 -1.7467
90.525 -1.7756
90.55 -1.8038
90.575 -1.8279
90.6 -1.8503
90.625 -1.8708
90.65 -1.8911
90.675 -1.9165
90.7 -1.9489
90.725 -1.9898
90.75 -2.0387
90.775 -2.0942
90.8 -2.1568
90.825 -2.2248
90.85 -2.2937
90.875 -2.3611
90.9 -2.4195
90.925 -2.4683
90.95 -2.5087
90.975 -2.5412
91 -2.5653
91.025 -2.5797
91.05 -2.5905
91.075 -2.5989
91.1 -2.6024
91.125 -2.5834
91.15 -2.5321
91.175 -2.4653
91.2 -2.3968
91.225 -2.3341
91.25 -2.2745
91.275 -2.217
91.3 -2.1626
91.325 -2.108
91.35 -2.0496
91.375 -1.9805
91.4 -1.9008
91.425 -1.8161
91.45 -1.7276
91.475 -1.6404
91.5 -1.5594
91.525 -1.4882
91.55 -1.4236
91.575 -1.3611
91.6 -1.2989
91.625 -1.2308
91.65 -1.1597
91.675 -1.087
91.7 -1.0143
91.725 -0.9463
91.75 -0.8805
91.775 -0.8139
91.8 -0.7407
91.825 -0.6525
91.85 -0.5472
91.875 -0.4372
91.9 -0.3299
91.925 -0.2268
91.95 -0.1307
91.975 -0.0427
92 0.0391
92.025 0.1163
92.05 0.188
92.075 0.2525
92.1 0.3117
92.125 0.3657
92.15 0.4147
92.175 0.4613
92.2 0.5072
92.225 0.5527
92.25 0.5984
92.275 0.6454
92.3 0.691
92.325 0.7356
92.35 0.7796
92.375 0.8199
92.4 0.8578
92.425 0.8926
92.45 0.925
92.475 0.9547
92.5 0.983
92.525 1.0112
92.55 1.0387
92.575 1.0631
92.6 1.0838
92.625 1.0991
92.65 1.1083
92.675 1.1116
92.7 1.1079
92.725 1.0973
92.75 1.0802
92.775 1.0565
92.8 1.0283
92.825 0.996
92.85 0.9578
92.875 0.9155
92.9 0.871
92.925 0.8203
92.95 0.7616
92.975 0.698
93 0.6372
93.025 0.5956
93.05 0.5709
93.075 0.5498
93.1 0.5333
93.125 0.5218
93.15 0.5124
93.175 0.5002
93.2 0.4834
93.225 0.4608
93.25 0.4313
93.275 0.3962
93.3 0.3581
93.325 0.3182
93.35 0.2762
93.375 0.2349
93.4 0.1955
93.425 0.1567
93.45 0.1168
93.475 0.0746
93.5 0.0317
93.525 -0.0081
93.55 -0.0442
93.575 -0.0818
93.6 -0.1224
93.625 -0.1673
93.65 -0.2203
93.675 -0.2845
93.7 -0.3536
93.725 -0.4191
93.75 -0.4717
93.775 -0.5056
93.8 -0.5228
93.825 -0.5325
93.85 -0.5349
93.875 -0.5361
93.9 -0.5364
93.925 -0.5328
93.95 -0.5247
93.975 -0.5067
94 -0.4793
94.025 -0.4445
94.05 -0.3995
94.075 -0.3444
94.1 -0.279
94.125 -0.2036
94.15 -0.1223
94.175 -0.0431
94.2 0.0341
94.225 0.1111
94.25 0.1879
94.275 0.2579
94.3 0.3179
94.325 0.37
94.35 0.4138
94.375 0.4581
94.4 0.502
94.425 0.5385
94.45 0.5703
94.475 0.5985
94.5 0.619
94.525 0.6292
94.55 0.6303
94.575 0.6279
94.6 0.6275
94.625 0.6277
94.65 0.6303
94.675 0.6359
94.7 0.6417
94.725 0.6397
94.75 0.627
94.775 0.6049
94.8 0.5742
94.825 0.5364
94.85 0.4894
94.875 0.432
94.9 0.3665
94.925 0.2932
94.95 0.2147
94.975 0.13
95 0.0373
95.025 -0.0628
95.05 -0.1683
95.075 -0.273
95.1 -0.374
95.125 -0.471
95.15 -0.5634
95.175 -0.6499
95.2 -0.7279
95.225 -0.7955
95.25 -0.8514
95.275 -0.8997
95.3 -0.9424
95.325 -0.9711
95.35 -0.9795
95.375 -0.9694
95.4 -0.9503
95.425 -0.9245
95.45 -0.8891
95.475 -0.8422
95.5 -0.7838
95.525 -0.7161
95.55 -0.6432
95.575 -0.5675
95.6 -0.4921
95.625 -0.4194
95.65 -0.3502
95.675 -0.2754
95.7 -0.1961
95.725 -0.1148
95.75 -0.0404
95.775 0.026
95.8 0.0864
95.825 0.1394
95.85 0.1832
95.875 0.2153
95.9 0.2354
95.925 0.2436
95.95 0.241
95.975 0.2298
96 0.2147
96.025 0.1957
96.05 0.1711
96.075 0.1435
96.1 0.1189
96.125 0.0966
96.15 0.074
96.175 0.059
96.2 0.057
96.225 0.0627
96.25 0.0677
96.275 0.069
96.3 0.0722
96.325 0.0762
96.35 0.084
96.375 0.0999
96.4 0.1211
96.425 0.136
96.45 0.1414
96.475 0.1371
96.5 0.125
96.525 0.1117
96.55 0.0999
96.575 0.0896
96.6 0.0826
96.625 0.0816
96.65 0.0897
96.675 0.1056
96.7 0.1251
96.725 0.1461
96.75 0.1684
96.775 0.1903
96.8 0.2101
96.825 0.227
96.85 0.2424
96.875 0.2595
96.9 0.2855
96.925 0.3198
96.95 0.357
96.975 0.3926
97 0.4243
97.025 0.4534
97.05 0.4795
97.075 0.5014
97.1 0.5176
97.125 0.5281
97.15 0.5309
97.175 0.5259
97.2 0.5133
97.225 0.4927
97.25 0.4648
97.275 0.4324
97.3 0.4028
97.325 0.3874
97.35 0.3818
97.375 0.3762
97.4 0.3703
97.425 0.364
97.45 0.3586
97.475 0.3597
97.5 0.3737
97.525 0.3941
97.55 0.4129
97.575 0.4265
97.6 0.4354
97.625 0.4403
97.65 0.4413
97.675 0.4442
97.7 0.4508
97.725 0.4594
97.75 0.4798
97.775 0.514
97.8 0.5626
97.825 0.6199
97.85 0.6741
97.875 0.7223
97.9 0.7699
97.925 0.8194
97.95 0.867
97.975 0.911
98 0.9501
98.025 0.9841
98.05 1.0126
98.075 1.0353
98.1 1.0525
98.125 1.0649
98.15 1.0709
98.175 1.07
98.2 1.0619
98.225 1.0487
98.25 1.0335
98.275 1.0177
98.3 1.0055
98.325 0.9973
98.35 0.9921
98.375 0.991
98.4 0.9907
98.425 0.9855
98.45 0.9728
98.475 0.9531
98.5 0.9291
98.525 0.9065
98.55 0.8869
98.575 0.8638
98.6 0.8376
98.625 0.8119
98.65 0.785
98.675 0.7538
98.7 0.7186
98.725 0.6817
98.75 0.6458
98.775 0.6117
98.8 0.5743
98.825 0.5325
98.85 0.4873
98.875 0.4416
98.9 0.3964
98.925 0.3534
98.95 0.3139
98.975 0.2762
99 0.2421
99.025 0.2128
99.05 0.1893
99.075 0.1727
99.1 0.1626
99.125 0.1549
99.15 0.1511
99.175 0.1514
99.2 0.1568
99.225 0.1726
99.25 0.201
99.275 0.2363
99.3 0.2767
99.325 0.3324
99.35 0.4082
99.375 0.4966
99.4 0.5875
99.425 0.6759
99.45 0.7598
99.475 0.8417
99.5 0.9169
99.525 0.9801
99.55 1.0323
99.575 1.075
99.6 1.1108
99.625 1.1405
99.65 1.1647
99.675 1.1845
99.7 1.1986
99.725 1.2071
99.75 1.2105
99.775 1.2095
99.8 1.2035
99.825 1.1929
99.85 1.1768
99.875 1.1561
99.9 1.1357
99.925 1.1175
99.95 1.1042
99.975 1.0948
100 1.0848
