# Supplementary material for: Uptake of N2O5 by aqueous aerosol unveiled using chemically accurate many-body potentials
Source: Nat Commun. 2022 Mar 10;13:1266. doi: 10.1038/s41467-022-28697-8 (PMC8913772; doi:10.1038/s41467-022-28697-8)
Supplement: Supplementary file 3 — Source Data [file 41467_2022_28697_MOESM3_ESM.zip › n2o5-uptake-data/Fig2/scattering/rep03run10/relcom_gds.dat]

0.025 11.7858
0.05 11.7476
0.075 11.7094
0.1 11.6712
0.125 11.633
0.15 11.5949
0.175 11.5567
0.2 11.5185
0.225 11.4803
0.25 11.4421
0.275 11.4038
0.3 11.3656
0.325 11.3273
0.35 11.2889
0.375 11.2505
0.4 11.2121
0.425 11.1736
0.45 11.1351
0.475 11.0965
0.5 11.0579
0.525 11.0193
0.55 10.9806
0.575 10.9419
0.6 10.9032
0.625 10.8644
0.65 10.8256
0.675 10.7867
0.7 10.7478
0.725 10.7089
0.75 10.67
0.775 10.631
0.8 10.592
0.825 10.553
0.85 10.5139
0.875 10.4748
0.9 10.4356
0.925 10.3964
0.95 10.3572
0.975 10.318
1 10.2787
1.025 10.2393
1.05 10.2
1.075 10.1606
1.1 10.1211
1.125 10.0817
1.15 10.0421
1.175 10.0025
1.2 9.9629
1.225 9.9232
1.25 9.8835
1.275 9.8437
1.3 9.8038
1.325 9.764
1.35 9.7242
1.375 9.6843
1.4 9.6443
1.425 9.6044
1.45 9.5644
1.475 9.5244
1.5 9.4843
1.525 9.4442
1.55 9.404
1.575 9.3638
1.6 9.3234
1.625 9.2831
1.65 9.2427
1.675 9.2022
1.7 9.1617
1.725 9.1212
1.75 9.0807
1.775 9.0402
1.8 8.9996
1.825 8.959
1.85 8.9183
1.875 8.8776
1.9 8.8368
1.925 8.796
1.95 8.7551
1.975 8.7141
2 8.6732
2.025 8.6321
2.05 8.5909
2.075 8.5496
2.1 8.5082
2.125 8.4667
2.15 8.425
2.175 8.3834
2.2 8.3416
2.225 8.2996
2.25 8.2576
2.275 8.2155
2.3 8.1734
2.325 8.1311
2.35 8.0888
2.375 8.0465
2.4 8.0042
2.425 7.9621
2.45 7.9199
2.475 7.8776
2.5 7.8352
2.525 7.7929
2.55 7.7508
2.575 7.7088
2.6 7.6669
2.625 7.6249
2.65 7.5829
2.675 7.5408
2.7 7.4984
2.725 7.4558
2.75 7.4128
2.775 7.3694
2.8 7.3257
2.825 7.2817
2.85 7.2373
2.875 7.1928
2.9 7.1478
2.925 7.1025
2.95 7.0565
2.975 7.0098
3 6.9626
3.025 6.9148
3.05 6.8665
3.075 6.8178
3.1 6.7687
3.125 6.7194
3.15 6.6699
3.175 6.6202
3.2 6.57
3.225 6.5196
3.25 6.4689
3.275 6.4179
3.3 6.3664
3.325 6.3143
3.35 6.2616
3.375 6.2082
3.4 6.1543
3.425 6.0996
3.45 6.0443
3.475 5.9886
3.5 5.9322
3.525 5.8752
3.55 5.8174
3.575 5.7589
3.6 5.6997
3.625 5.6395
3.65 5.5779
3.675 5.515
3.7 5.4507
3.725 5.3851
3.75 5.3183
3.775 5.2522
3.8 5.1886
3.825 5.1294
3.85 5.0735
3.875 5.0206
3.9 4.9684
3.925 4.9155
3.95 4.861
3.975 4.8043
4 4.7447
4.025 4.6822
4.05 4.6167
4.075 4.5496
4.1 4.4812
4.125 4.4107
4.15 4.3386
4.175 4.2643
4.2 4.1872
4.225 4.1071
4.25 4.0241
4.275 3.9383
4.3 3.8498
4.325 3.7582
4.35 3.6629
4.375 3.5633
4.4 3.4597
4.425 3.3521
4.45 3.2401
4.475 3.1228
4.5 3.0001
4.525 2.8725
4.55 2.7411
4.575 2.6141
4.6 2.5094
4.625 2.4372
4.65 2.3852
4.675 2.3412
4.7 2.3033
4.725 2.2693
4.75 2.2342
4.775 2.1943
4.8 2.1447
4.825 2.0798
4.85 2.002
4.875 1.9184
4.9 1.8335
4.925 1.7524
4.95 1.6798
4.975 1.6135
5 1.5512
5.025 1.4936
5.05 1.44
5.075 1.387
5.1 1.334
5.125 1.2801
5.15 1.2266
5.175 1.174
5.2 1.1206
5.225 1.0624
5.25 0.9999
5.275 0.9351
5.3 0.8712
5.325 0.8121
5.35 0.7574
5.375 0.7056
5.4 0.6539
5.425 0.6009
5.45 0.548
5.475 0.4994
5.5 0.4554
5.525 0.4189
5.55 0.398
5.575 0.3994
5.6 0.4232
5.625 0.46
5.65 0.5086
5.675 0.5684
5.7 0.638
5.725 0.7105
5.75 0.7757
5.775 0.8263
5.8 0.8612
5.825 0.881
5.85 0.8922
5.875 0.9013
5.9 0.9109
5.925 0.9222
5.95 0.9345
5.975 0.9459
6 0.9591
6.025 0.9695
6.05 0.9751
6.075 0.9747
6.1 0.969
6.125 0.9599
6.15 0.9468
6.175 0.9274
6.2 0.9075
6.225 0.8975
6.25 0.9008
6.275 0.908
6.3 0.9086
6.325 0.9016
6.35 0.8871
6.375 0.8631
6.4 0.8325
6.425 0.798
6.45 0.7625
6.475 0.7298
6.5 0.7043
6.525 0.6903
6.55 0.6838
6.575 0.6763
6.6 0.6637
6.625 0.6474
6.65 0.6263
6.675 0.6012
6.7 0.5723
6.725 0.5408
6.75 0.5073
6.775 0.473
6.8 0.4362
6.825 0.3947
6.85 0.3544
6.875 0.32
6.9 0.2982
6.925 0.2919
6.95 0.3024
6.975 0.3265
7 0.354
7.025 0.3764
7.05 0.3906
7.075 0.3993
7.1 0.4013
7.125 0.393
7.15 0.3734
7.175 0.3431
7.2 0.3044
7.225 0.263
7.25 0.2337
7.275 0.2146
7.3 0.1948
7.325 0.1791
7.35 0.1797
7.375 0.1989
7.4 0.2317
7.425 0.2751
7.45 0.3237
7.475 0.3684
7.5 0.4078
7.525 0.4426
7.55 0.4713
7.575 0.4917
7.6 0.5014
7.625 0.5052
7.65 0.5139
7.675 0.5402
7.7 0.5934
7.725 0.6638
7.75 0.7583
7.775 0.8741
7.8 0.9936
7.825 1.1055
7.85 1.2077
7.875 1.2988
7.9 1.3767
7.925 1.4429
7.95 1.5009
7.975 1.5515
8 1.5933
8.025 1.6277
8.05 1.6545
8.075 1.674
8.1 1.6872
8.125 1.6949
8.15 1.6968
8.175 1.6932
8.2 1.687
8.225 1.6796
8.25 1.6705
8.275 1.6602
8.3 1.6476
8.325 1.6292
8.35 1.6066
8.375 1.5842
8.4 1.5651
8.425 1.546
8.45 1.5225
8.475 1.4945
8.5 1.4625
8.525 1.4282
8.55 1.3933
8.575 1.361
8.6 1.3332
8.625 1.3062
8.65 1.2773
8.675 1.245
8.7 1.2098
8.725 1.1812
8.75 1.1669
8.775 1.1727
8.8 1.1947
8.825 1.2264
8.85 1.2615
8.875 1.2944
8.9 1.3224
8.925 1.3451
8.95 1.3613
8.975 1.3705
9 1.3734
9.025 1.3691
9.05 1.358
9.075 1.3405
9.1 1.3208
9.125 1.2986
9.15 1.279
9.175 1.2663
9.2 1.2632
9.225 1.2688
9.25 1.2803
9.275 1.2897
9.3 1.2926
9.325 1.2865
9.35 1.2735
9.375 1.2556
9.4 1.2308
9.425 1.2031
9.45 1.1837
9.475 1.1806
9.5 1.1971
9.525 1.2293
9.55 1.2709
9.575 1.3179
9.6 1.3696
9.625 1.4167
9.65 1.4567
9.675 1.494
9.7 1.5323
9.725 1.5719
9.75 1.6135
9.775 1.6559
9.8 1.6989
9.825 1.7428
9.85 1.7904
9.875 1.8401
9.9 1.8897
9.925 1.9381
9.95 1.9845
9.975 2.0302
10 2.0751
10.025 2.1181
10.05 2.1619
10.075 2.2079
10.1 2.2518
10.125 2.2939
10.15 2.3379
10.175 2.3899
10.2 2.4513
10.225 2.5186
10.25 2.5913
10.275 2.6653
10.3 2.7378
10.325 2.8091
10.35 2.8752
10.375 2.9334
10.4 2.9848
10.425 3.0315
10.45 3.075
10.475 3.1138
10.5 3.1478
10.525 3.1759
10.55 3.1978
10.575 3.2135
10.6 3.2225
10.625 3.2242
10.65 3.2189
10.675 3.207
10.7 3.1895
10.725 3.1677
10.75 3.1428
10.775 3.1202
10.8 3.1041
10.825 3.0976
10.85 3.1003
10.875 3.1051
10.9 3.1066
10.925 3.101
10.95 3.0886
10.975 3.0712
11 3.0466
11.025 3.0146
11.05 2.9784
11.075 2.9402
11.1 2.9005
11.125 2.858
11.15 2.8116
11.175 2.7612
11.2 2.7098
11.225 2.6633
11.25 2.6265
11.275 2.6006
11.3 2.5898
11.325 2.5945
11.35 2.6129
11.375 2.6404
11.4 2.6794
11.425 2.7267
11.45 2.7787
11.475 2.8337
11.5 2.8921
11.525 2.9521
11.55 3.0083
11.575 3.0582
11.6 3.1014
11.625 3.1399
11.65 3.173
11.675 3.2
11.7 3.2214
11.725 3.2374
11.75 3.2513
11.775 3.2669
11.8 3.287
11.825 3.3131
11.85 3.3414
11.875 3.3665
11.9 3.3887
11.925 3.4114
11.95 3.439
11.975 3.4746
12 3.5172
12.025 3.563
12.05 3.6137
12.075 3.6707
12.1 3.7328
12.125 3.7974
12.15 3.8609
12.175 3.9226
12.2 3.9856
12.225 4.0517
12.25 4.118
12.275 4.1813
12.3 4.2401
12.325 4.2933
12.35 4.3393
12.375 4.3795
12.4 4.4139
12.425 4.442
12.45 4.4648
12.475 4.481
12.5 4.4904
12.525 4.4943
12.55 4.4938
12.575 4.4915
12.6 4.4873
12.625 4.4799
12.65 4.4689
12.675 4.4554
12.7 4.4384
12.725 4.4173
12.75 4.3926
12.775 4.3639
12.8 4.3295
12.825 4.2882
12.85 4.2402
12.875 4.1913
12.9 4.1467
12.925 4.117
12.95 4.0973
12.975 4.0734
13 4.0414
13.025 4.0001
13.05 3.9498
13.075 3.8965
13.1 3.8502
13.125 3.8185
13.15 3.7871
13.175 3.7516
13.2 3.7143
13.225 3.6733
13.25 3.6306
13.275 3.5881
13.3 3.5456
13.325 3.5013
13.35 3.4542
13.375 3.4023
13.4 3.3434
13.425 3.2784
13.45 3.2092
13.475 3.1417
13.5 3.0855
13.525 3.0434
13.55 3.02
13.575 3.0113
13.6 3.0155
13.625 3.0264
13.65 3.0372
13.675 3.0482
13.7 3.0547
13.725 3.0553
13.75 3.0512
13.775 3.0413
13.8 3.0253
13.825 3.0024
13.85 2.9744
13.875 2.9439
13.9 2.9135
13.925 2.8831
13.95 2.8543
13.975 2.8295
14 2.816
14.025 2.8097
14.05 2.803
14.075 2.79
14.1 2.7709
14.125 2.7457
14.15 2.7158
14.175 2.6864
14.2 2.6604
14.225 2.6362
14.25 2.612
14.275 2.5828
14.3 2.5482
14.325 2.5092
14.35 2.4689
14.375 2.4303
14.4 2.3974
14.425 2.3716
14.45 2.3533
14.475 2.3369
14.5 2.3197
14.525 2.3033
14.55 2.284
14.575 2.2692
14.6 2.2691
14.625 2.272
14.65 2.2744
14.675 2.2778
14.7 2.2788
14.725 2.2741
14.75 2.2682
14.775 2.2599
14.8 2.2529
14.825 2.2492
14.85 2.2512
14.875 2.2564
14.9 2.2626
14.925 2.2694
14.95 2.2766
14.975 2.2878
15 2.3093
15.025 2.3421
15.05 2.3791
15.075 2.4119
15.1 2.4386
15.125 2.4589
15.15 2.4732
15.175 2.4814
15.2 2.4821
15.225 2.4764
15.25 2.4685
15.275 2.4641
15.3 2.4583
15.325 2.4487
15.35 2.4354
15.375 2.4196
15.4 2.3996
15.425 2.3728
15.45 2.339
15.475 2.2956
15.5 2.2409
15.525 2.175
15.55 2.0988
15.575 2.012
15.6 1.9178
15.625 1.8219
15.65 1.7352
15.675 1.6639
15.7 1.6052
15.725 1.5598
15.75 1.5244
15.775 1.4946
15.8 1.4666
15.825 1.441
15.85 1.4161
15.875 1.3859
15.9 1.3474
15.925 1.3146
15.95 1.3119
15.975 1.3478
16 1.3974
16.025 1.447
16.05 1.4938
16.075 1.5371
16.1 1.5702
16.125 1.5906
16.15 1.5979
16.175 1.5924
16.2 1.5736
16.225 1.5418
16.25 1.5006
16.275 1.4601
16.3 1.4317
16.325 1.409
16.35 1.3829
16.375 1.3461
16.4 1.3029
16.425 1.2669
16.45 1.2448
16.475 1.2326
16.5 1.2277
16.525 1.2301
16.55 1.2413
16.575 1.2627
16.6 1.2919
16.625 1.3215
16.65 1.3475
16.675 1.367
16.7 1.3776
16.725 1.3755
16.75 1.3612
16.775 1.3345
16.8 1.2947
16.825 1.245
16.85 1.1894
16.875 1.1324
16.9 1.0735
16.925 1.0064
16.95 0.9278
16.975 0.8364
17 0.7342
17.025 0.6303
17.05 0.5311
17.075 0.4407
17.1 0.3696
17.125 0.3171
17.15 0.2808
17.175 0.2529
17.2 0.2291
17.225 0.2031
17.25 0.1735
17.275 0.1463
17.3 0.122
17.325 0.0968
17.35 0.0658
17.375 0.0308
17.4 -0.0114
17.425 -0.0587
17.45 -0.1132
17.475 -0.1728
17.5 -0.2309
17.525 -0.2777
17.55 -0.3023
17.575 -0.3133
17.6 -0.3146
17.625 -0.3042
17.65 -0.281
17.675 -0.2452
17.7 -0.1973
17.725 -0.1396
17.75 -0.0817
17.775 -0.031
17.8 0.0101
17.825 0.0455
17.85 0.0784
17.875 0.1111
17.9 0.1415
17.925 0.1679
17.95 0.1881
17.975 0.2018
18 0.2089
18.025 0.2119
18.05 0.2117
18.075 0.2096
18.1 0.2038
18.125 0.1916
18.15 0.1724
18.175 0.1449
18.2 0.1084
18.225 0.0617
18.25 0.0053
18.275 -0.0582
18.3 -0.1265
18.325 -0.2
18.35 -0.2708
18.375 -0.3258
18.4 -0.3581
18.425 -0.3618
18.45 -0.334
18.475 -0.2878
18.5 -0.2354
18.525 -0.1849
18.55 -0.1382
18.575 -0.0967
18.6 -0.0638
18.625 -0.042
18.65 -0.0288
18.675 -0.021
18.7 -0.0166
18.725 -0.0158
18.75 -0.0139
18.775 -0.0098
18.8 -0.0054
18.825 -0.0005
18.85 0.0046
18.875 0.0118
18.9 0.0235
18.925 0.0447
18.95 0.0769
18.975 0.1136
19 0.1494
19.025 0.1886
19.05 0.2341
19.075 0.2883
19.1 0.3489
19.125 0.4049
19.15 0.4493
19.175 0.4807
19.2 0.5014
19.225 0.516
19.25 0.526
19.275 0.5339
19.3 0.5456
19.325 0.5617
19.35 0.5813
19.375 0.6014
19.4 0.6177
19.425 0.6289
19.45 0.6353
19.475 0.6402
19.5 0.6428
19.525 0.6393
19.55 0.6281
19.575 0.6113
19.6 0.5898
19.625 0.5666
19.65 0.5478
19.675 0.536
19.7 0.5263
19.725 0.515
19.75 0.5037
19.775 0.4957
19.8 0.4909
19.825 0.4926
19.85 0.5054
19.875 0.519
19.9 0.5267
19.925 0.5273
19.95 0.5195
19.975 0.5021
20 0.4774
20.025 0.4513
20.05 0.425
20.075 0.3977
20.1 0.369
20.125 0.3386
20.15 0.3052
20.175 0.2729
20.2 0.2434
20.225 0.2175
20.25 0.2022
20.275 0.1963
20.3 0.1884
20.325 0.1768
20.35 0.1604
20.375 0.1394
20.4 0.1135
20.425 0.0866
20.45 0.0597
20.475 0.0323
20.5 0.0035
20.525 -0.0271
20.55 -0.0618
20.575 -0.0945
20.6 -0.1194
20.625 -0.1367
20.65 -0.1455
20.675 -0.1564
20.7 -0.1762
20.725 -0.2028
20.75 -0.2327
20.775 -0.2623
20.8 -0.2911
20.825 -0.3133
20.85 -0.319
20.875 -0.3129
20.9 -0.3054
20.925 -0.3035
20.95 -0.311
20.975 -0.3286
21 -0.3462
21.025 -0.3519
21.05 -0.3419
21.075 -0.3242
21.1 -0.3058
21.125 -0.2914
21.15 -0.2834
21.175 -0.2818
21.2 -0.285
21.225 -0.2903
21.25 -0.2993
21.275 -0.3132
21.3 -0.3299
21.325 -0.3389
21.35 -0.3264
21.375 -0.2975
21.4 -0.2641
21.425 -0.2328
21.45 -0.1996
21.475 -0.1684
21.5 -0.144
21.525 -0.126
21.55 -0.1095
21.575 -0.0869
21.6 -0.0557
21.625 -0.022
21.65 0.0092
21.675 0.0334
21.7 0.0475
21.725 0.0497
21.75 0.0401
21.775 0.0192
21.8 -0.0121
21.825 -0.0528
21.85 -0.0986
21.875 -0.1461
21.9 -0.2005
21.925 -0.2645
21.95 -0.3354
21.975 -0.4132
22 -0.4944
22.025 -0.5741
22.05 -0.6449
22.075 -0.6996
22.1 -0.7374
22.125 -0.759
22.15 -0.7702
22.175 -0.7796
22.2 -0.7914
22.225 -0.8072
22.25 -0.8269
22.275 -0.8489
22.3 -0.8764
22.325 -0.91
22.35 -0.9491
22.375 -0.9944
22.4 -1.0418
22.425 -1.0888
22.45 -1.1363
22.475 -1.1866
22.5 -1.2457
22.525 -1.3145
22.55 -1.3929
22.575 -1.4827
22.6 -1.5756
22.625 -1.6621
22.65 -1.7323
22.675 -1.7662
22.7 -1.7558
22.725 -1.7202
22.75 -1.6755
22.775 -1.6076
22.8 -1.5091
22.825 -1.3939
22.85 -1.2801
22.875 -1.1726
22.9 -1.069
22.925 -0.9725
22.95 -0.8866
22.975 -0.8115
23 -0.7469
23.025 -0.6925
23.05 -0.6473
23.075 -0.6103
23.1 -0.585
23.125 -0.5729
23.15 -0.5708
23.175 -0.5742
23.2 -0.5792
23.225 -0.5854
23.25 -0.5973
23.275 -0.6162
23.3 -0.6434
23.325 -0.6753
23.35 -0.7084
23.375 -0.7353
23.4 -0.752
23.425 -0.7619
23.45 -0.7638
23.475 -0.7581
23.5 -0.7442
23.525 -0.7228
23.55 -0.6918
23.575 -0.6556
23.6 -0.6201
23.625 -0.5914
23.65 -0.5705
23.675 -0.5553
23.7 -0.546
23.725 -0.5425
23.75 -0.5442
23.775 -0.5491
23.8 -0.548
23.825 -0.529
23.85 -0.4923
23.875 -0.4435
23.9 -0.3912
23.925 -0.3386
23.95 -0.2904
23.975 -0.2456
24 -0.2041
24.025 -0.1661
24.05 -0.1333
24.075 -0.1066
24.1 -0.0849
24.125 -0.0687
24.15 -0.0582
24.175 -0.054
24.2 -0.0546
24.225 -0.0598
24.25 -0.0694
24.275 -0.0845
24.3 -0.1053
24.325 -0.1308
24.35 -0.159
24.375 -0.1685
24.4 -0.151
24.425 -0.1278
24.45 -0.1087
24.475 -0.0941
24.5 -0.0802
24.525 -0.0601
24.55 -0.0293
24.575 0.0106
24.6 0.0604
24.625 0.116
24.65 0.1704
24.675 0.2184
24.7 0.257
24.725 0.2841
24.75 0.3014
24.775 0.3079
24.8 0.3018
24.825 0.2817
24.85 0.2485
24.875 0.2044
24.9 0.1517
24.925 0.0952
24.95 0.0433
24.975 0.0085
25 -0.0116
25.025 -0.0232
25.05 -0.0305
25.075 -0.0307
25.1 -0.0318
25.125 -0.0341
25.15 -0.0378
25.175 -0.0409
25.2 -0.0438
25.225 -0.0452
25.25 -0.0431
25.275 -0.0395
25.3 -0.0371
25.325 -0.0346
25.35 -0.0288
25.375 -0.0233
25.4 -0.025
25.425 -0.0337
25.45 -0.0496
25.475 -0.0719
25.5 -0.0987
25.525 -0.1264
25.55 -0.1439
25.575 -0.1434
25.6 -0.1277
25.625 -0.1086
25.65 -0.0894
25.675 -0.0719
25.7 -0.0548
25.725 -0.0426
25.75 -0.0397
25.775 -0.0458
25.8 -0.0575
25.825 -0.0688
25.85 -0.0756
25.875 -0.0806
25.9 -0.0821
25.925 -0.0774
25.95 -0.0653
25.975 -0.0568
26 -0.0561
26.025 -0.0651
26.05 -0.0835
26.075 -0.1084
26.1 -0.1385
26.125 -0.1735
26.15 -0.2138
26.175 -0.2579
26.2 -0.3029
26.225 -0.3481
26.25 -0.3904
26.275 -0.4275
26.3 -0.4628
26.325 -0.4967
26.35 -0.52
26.375 -0.5365
26.4 -0.5424
26.425 -0.536
26.45 -0.5241
26.475 -0.5117
26.5 -0.4991
26.525 -0.4882
26.55 -0.4802
26.575 -0.478
26.6 -0.4801
26.625 -0.4839
26.65 -0.4932
26.675 -0.5072
26.7 -0.5266
26.725 -0.5485
26.75 -0.5729
26.775 -0.6002
26.8 -0.631
26.825 -0.6675
26.85 -0.7115
26.875 -0.7618
26.9 -0.8077
26.925 -0.8362
26.95 -0.8463
26.975 -0.8502
27 -0.8551
27.025 -0.8589
27.05 -0.8646
27.075 -0.877
27.1 -0.8986
27.125 -0.9278
27.15 -0.958
27.175 -0.9897
27.2 -1.0245
27.225 -1.0578
27.25 -1.0849
27.275 -1.1077
27.3 -1.1272
27.325 -1.1462
27.35 -1.1718
27.375 -1.2031
27.4 -1.2425
27.425 -1.2837
27.45 -1.3239
27.475 -1.3643
27.5 -1.4067
27.525 -1.4521
27.55 -1.4987
27.575 -1.5434
27.6 -1.5817
27.625 -1.6128
27.65 -1.6374
27.675 -1.6472
27.7 -1.6457
27.725 -1.6418
27.75 -1.6398
27.775 -1.6406
27.8 -1.6437
27.825 -1.65
27.85 -1.6513
27.875 -1.6359
27.9 -1.6021
27.925 -1.5554
27.95 -1.5003
27.975 -1.4436
28 -1.3832
28.025 -1.3142
28.05 -1.2362
28.075 -1.158
28.1 -1.085
28.125 -1.0209
28.15 -0.964
28.175 -0.911
28.2 -0.8615
28.225 -0.8162
28.25 -0.7691
28.275 -0.7174
28.3 -0.655
28.325 -0.5784
28.35 -0.497
28.375 -0.4184
28.4 -0.3503
28.425 -0.2894
28.45 -0.2361
28.475 -0.1927
28.5 -0.1552
28.525 -0.1247
28.55 -0.098
28.575 -0.0766
28.6 -0.0627
28.625 -0.052
28.65 -0.042
28.675 -0.0337
28.7 -0.0293
28.725 -0.0299
28.75 -0.0318
28.775 -0.0348
28.8 -0.0329
28.825 -0.0158
28.85 0.0042
28.875 0.0132
28.9 0.0093
28.925 -0.0059
28.95 -0.032
28.975 -0.069
29 -0.1116
29.025 -0.1538
29.05 -0.1896
29.075 -0.2138
29.1 -0.225
29.125 -0.2258
29.15 -0.2275
29.175 -0.2357
29.2 -0.2526
29.225 -0.2807
29.25 -0.3212
29.275 -0.3717
29.3 -0.4292
29.325 -0.4888
29.35 -0.5518
29.375 -0.6139
29.4 -0.6627
29.425 -0.7036
29.45 -0.7436
29.475 -0.7833
29.5 -0.8241
29.525 -0.8662
29.55 -0.907
29.575 -0.9402
29.6 -0.9658
29.625 -0.9926
29.65 -1.0199
29.675 -1.0493
29.7 -1.0806
29.725 -1.1101
29.75 -1.1293
29.775 -1.1391
29.8 -1.1442
29.825 -1.145
29.85 -1.1384
29.875 -1.1184
29.9 -1.0876
29.925 -1.0495
29.95 -1.0095
29.975 -0.9716
30 -0.9397
30.025 -0.9169
30.05 -0.901
30.075 -0.8933
30.1 -0.8981
30.125 -0.9171
30.15 -0.9477
30.175 -0.9796
30.2 -1.0079
30.225 -1.0376
30.25 -1.0731
30.275 -1.1179
30.3 -1.1688
30.325 -1.2207
30.35 -1.2696
30.375 -1.3113
30.4 -1.3403
30.425 -1.3635
30.45 -1.3856
30.475 -1.4016
30.5 -1.4007
30.525 -1.381
30.55 -1.3348
30.575 -1.2608
30.6 -1.1674
30.625 -1.0746
30.65 -0.9901
30.675 -0.9142
30.7 -0.848
30.725 -0.7904
30.75 -0.7385
30.775 -0.6919
30.8 -0.6479
30.825 -0.6032
30.85 -0.5571
30.875 -0.5148
30.9 -0.4799
30.925 -0.4475
30.95 -0.419
30.975 -0.3957
31 -0.3759
31.025 -0.3532
31.05 -0.3254
31.075 -0.2992
31.1 -0.2764
31.125 -0.2577
31.15 -0.2392
31.175 -0.2137
31.2 -0.1829
31.225 -0.1514
31.25 -0.1205
31.275 -0.0914
31.3 -0.0629
31.325 -0.0347
31.35 -0.0107
31.375 0.0066
31.4 0.0178
31.425 0.0226
31.45 0.0223
31.475 0.0174
31.5 0.0094
31.525 -0.0022
31.55 -0.014
31.575 -0.0196
31.6 -0.0165
31.625 -0.0113
31.65 -0.0059
31.675 -0.002
31.7 -0.0003
31.725 -0.0026
31.75 -0.0103
31.775 -0.0213
31.8 -0.0348
31.825 -0.055
31.85 -0.0847
31.875 -0.1228
31.9 -0.1666
31.925 -0.2165
31.95 -0.2705
31.975 -0.3257
32 -0.3817
32.025 -0.4388
32.05 -0.4956
32.075 -0.5546
32.1 -0.6184
32.125 -0.6864
32.15 -0.754
32.175 -0.8166
32.2 -0.8687
32.225 -0.9104
32.25 -0.9462
32.275 -0.9748
32.3 -0.995
32.325 -1.0115
32.35 -1.0297
32.375 -1.0537
32.4 -1.0833
32.425 -1.1174
32.45 -1.1579
32.475 -1.2035
32.5 -1.2491
32.525 -1.2941
32.55 -1.3433
32.575 -1.3982
32.6 -1.4556
32.625 -1.5121
32.65 -1.5665
32.675 -1.6173
32.7 -1.6617
32.725 -1.6981
32.75 -1.7251
32.775 -1.7462
32.8 -1.7636
32.825 -1.7802
32.85 -1.7972
32.875 -1.8233
32.9 -1.8594
32.925 -1.8992
32.95 -1.9439
32.975 -1.9974
33 -2.0515
33.025 -2.1033
33.05 -2.148
33.075 -2.1867
33.1 -2.2167
33.125 -2.241
33.15 -2.2623
33.175 -2.2772
33.2 -2.282
33.225 -2.2752
33.25 -2.2645
33.275 -2.2531
33.3 -2.2424
33.325 -2.2343
33.35 -2.2279
33.375 -2.2248
33.4 -2.2267
33.425 -2.2341
33.45 -2.2473
33.475 -2.261
33.5 -2.278
33.525 -2.2983
33.55 -2.3145
33.575 -2.3168
33.6 -2.3137
33.625 -2.3199
33.65 -2.3329
33.675 -2.3458
33.7 -2.3581
33.725 -2.3696
33.75 -2.3808
33.775 -2.393
33.8 -2.4108
33.825 -2.4365
33.85 -2.4644
33.875 -2.4977
33.9 -2.5329
33.925 -2.5687
33.95 -2.5976
33.975 -2.61
34 -2.6151
34.025 -2.617
34.05 -2.6247
34.075 -2.6418
34.1 -2.6642
34.125 -2.6887
34.15 -2.7137
34.175 -2.7335
34.2 -2.7387
34.225 -2.7229
34.25 -2.6965
34.275 -2.6715
34.3 -2.6521
34.325 -2.6382
34.35 -2.6271
34.375 -2.621
34.4 -2.6199
34.425 -2.6219
34.45 -2.6271
34.475 -2.635
34.5 -2.6445
34.525 -2.6584
34.55 -2.6763
34.575 -2.6857
34.6 -2.6732
34.625 -2.6391
34.65 -2.5924
34.675 -2.5344
34.7 -2.4653
34.725 -2.3887
34.75 -2.3079
34.775 -2.2284
34.8 -2.1582
34.825 -2.0997
34.85 -2.0487
34.875 -1.998
34.9 -1.9417
34.925 -1.8869
34.95 -1.8399
34.975 -1.7999
35 -1.7658
35.025 -1.7374
35.05 -1.714
35.075 -1.6973
35.1 -1.6867
35.125 -1.6811
35.15 -1.6799
35.175 -1.6836
35.2 -1.6925
35.225 -1.7062
35.25 -1.7263
35.275 -1.7528
35.3 -1.7841
35.325 -1.8182
35.35 -1.8519
35.375 -1.8814
35.4 -1.9067
35.425 -1.9301
35.45 -1.9552
35.475 -1.9868
35.5 -2.0228
35.525 -2.067
35.55 -2.1189
35.575 -2.169
35.6 -2.2144
35.625 -2.257
35.65 -2.2938
35.675 -2.3291
35.7 -2.3642
35.725 -2.3989
35.75 -2.4278
35.775 -2.444
35.8 -2.4408
35.825 -2.4245
35.85 -2.4034
35.875 -2.3817
35.9 -2.3588
35.925 -2.3356
35.95 -2.3113
35.975 -2.2856
36 -2.2553
36.025 -2.2199
36.05 -2.1864
36.075 -2.1567
36.1 -2.1305
36.125 -2.1066
36.15 -2.0796
36.175 -2.0467
36.2 -2.007
36.225 -1.96
36.25 -1.8971
36.275 -1.8196
36.3 -1.7264
36.325 -1.6183
36.35 -1.5025
36.375 -1.3872
36.4 -1.2809
36.425 -1.1928
36.45 -1.1231
36.475 -1.0701
36.5 -1.0327
36.525 -1.0064
36.55 -0.9907
36.575 -0.9847
36.6 -0.986
36.625 -0.9948
36.65 -1.0126
36.675 -1.0386
36.7 -1.0711
36.725 -1.1061
36.75 -1.1435
36.775 -1.1834
36.8 -1.2268
36.825 -1.2717
36.85 -1.3133
36.875 -1.3441
36.9 -1.3648
36.925 -1.3787
36.95 -1.3897
36.975 -1.3998
37 -1.4115
37.025 -1.4238
37.05 -1.4388
37.075 -1.457
37.1 -1.4796
37.125 -1.5044
37.15 -1.5309
37.175 -1.5603
37.2 -1.5925
37.225 -1.6272
37.25 -1.6651
37.275 -1.7071
37.3 -1.7517
37.325 -1.7948
37.35 -1.8336
37.375 -1.8652
37.4 -1.8908
37.425 -1.9139
37.45 -1.9359
37.475 -1.9593
37.5 -1.9818
37.525 -2.0012
37.55 -2.0216
37.575 -2.0451
37.6 -2.0736
37.625 -2.1101
37.65 -2.1571
37.675 -2.2126
37.7 -2.2708
37.725 -2.3328
37.75 -2.4026
37.775 -2.4837
37.8 -2.5725
37.825 -2.6612
37.85 -2.7458
37.875 -2.8229
37.9 -2.8825
37.925 -2.9228
37.95 -2.9475
37.975 -2.9569
38 -2.9536
38.025 -2.939
38.05 -2.9127
38.075 -2.8802
38.1 -2.8538
38.125 -2.8381
38.15 -2.8291
38.175 -2.8229
38.2 -2.8169
38.225 -2.8132
38.25 -2.811
38.275 -2.808
38.3 -2.803
38.325 -2.7965
38.35 -2.7882
38.375 -2.7774
38.4 -2.7659
38.425 -2.7566
38.45 -2.7486
38.475 -2.7402
38.5 -2.7342
38.525 -2.7305
38.55 -2.7281
38.575 -2.7291
38.6 -2.7335
38.625 -2.7412
38.65 -2.7517
38.675 -2.7658
38.7 -2.7773
38.725 -2.781
38.75 -2.7801
38.775 -2.7793
38.8 -2.7842
38.825 -2.7955
38.85 -2.8082
38.875 -2.8186
38.9 -2.8269
38.925 -2.8332
38.95 -2.8367
38.975 -2.8357
39 -2.8357
39.025 -2.8337
39.05 -2.8285
39.075 -2.8171
39.1 -2.7953
39.125 -2.7581
39.15 -2.7037
39.175 -2.6335
39.2 -2.5588
39.225 -2.4907
39.25 -2.4311
39.275 -2.3824
39.3 -2.3451
39.325 -2.3172
39.35 -2.2946
39.375 -2.2718
39.4 -2.2473
39.425 -2.2227
39.45 -2.2003
39.475 -2.1807
39.5 -2.1628
39.525 -2.1478
39.55 -2.1334
39.575 -2.1199
39.6 -2.1097
39.625 -2.1047
39.65 -2.1037
39.675 -2.1045
39.7 -2.106
39.725 -2.1066
39.75 -2.1081
39.775 -2.1113
39.8 -2.1148
39.825 -2.1178
39.85 -2.1158
39.875 -2.1069
39.9 -2.0937
39.925 -2.0802
39.95 -2.0661
39.975 -2.054
40 -2.0475
40.025 -2.048
40.05 -2.0529
40.075 -2.0618
40.1 -2.0793
40.125 -2.1059
40.15 -2.143
40.175 -2.1923
40.2 -2.2482
40.225 -2.302
40.25 -2.348
40.275 -2.3891
40.3 -2.4216
40.325 -2.4497
40.35 -2.4715
40.375 -2.4867
40.4 -2.493
40.425 -2.4914
40.45 -2.4742
40.475 -2.4455
40.5 -2.4169
40.525 -2.3897
40.55 -2.366
40.575 -2.3467
40.6 -2.3301
40.625 -2.3175
40.65 -2.3066
40.675 -2.2997
40.7 -2.3
40.725 -2.3076
40.75 -2.3207
40.775 -2.3401
40.8 -2.3662
40.825 -2.3957
40.85 -2.4225
40.875 -2.4428
40.9 -2.4591
40.925 -2.4752
40.95 -2.4906
40.975 -2.5073
41 -2.5276
41.025 -2.5509
41.05 -2.5783
41.075 -2.6044
41.1 -2.6212
41.125 -2.6275
41.15 -2.6294
41.175 -2.6305
41.2 -2.6284
41.225 -2.6203
41.25 -2.6047
41.275 -2.5845
41.3 -2.5629
41.325 -2.5391
41.35 -2.514
41.375 -2.488
41.4 -2.4618
41.425 -2.4373
41.45 -2.4126
41.475 -2.3886
41.5 -2.3683
41.525 -2.3499
41.55 -2.3313
41.575 -2.3157
41.6 -2.3067
41.625 -2.3052
41.65 -2.308
41.675 -2.3157
41.7 -2.3281
41.725 -2.3455
41.75 -2.3699
41.775 -2.4003
41.8 -2.4357
41.825 -2.4758
41.85 -2.5201
41.875 -2.5664
41.9 -2.6117
41.925 -2.6543
41.95 -2.692
41.975 -2.7269
42 -2.7575
42.025 -2.7856
42.05 -2.8085
42.075 -2.8231
42.1 -2.8298
42.125 -2.8355
42.15 -2.8403
42.175 -2.842
42.2 -2.844
42.225 -2.8499
42.25 -2.8566
42.275 -2.8585
42.3 -2.8519
42.325 -2.8406
42.35 -2.8292
42.375 -2.8214
42.4 -2.8158
42.425 -2.8139
42.45 -2.8121
42.475 -2.8045
42.5 -2.7924
42.525 -2.7739
42.55 -2.7531
42.575 -2.7291
42.6 -2.7053
42.625 -2.6821
42.65 -2.6612
42.675 -2.6342
42.7 -2.5941
42.725 -2.543
42.75 -2.4876
42.775 -2.4304
42.8 -2.3718
42.825 -2.3155
42.85 -2.2617
42.875 -2.2064
42.9 -2.1495
42.925 -2.0991
42.95 -2.0578
42.975 -2.0203
43 -1.9792
43.025 -1.9343
43.05 -1.8882
43.075 -1.8409
43.1 -1.7912
43.125 -1.739
43.15 -1.6878
43.175 -1.6364
43.2 -1.5879
43.225 -1.5444
43.25 -1.5039
43.275 -1.4664
43.3 -1.4309
43.325 -1.3966
43.35 -1.3637
43.375 -1.3353
43.4 -1.3139
43.425 -1.3021
43.45 -1.3
43.475 -1.3066
43.5 -1.3201
43.525 -1.3385
43.55 -1.3589
43.575 -1.3807
43.6 -1.4044
43.625 -1.4293
43.65 -1.4553
43.675 -1.4801
43.7 -1.5042
43.725 -1.5291
43.75 -1.5528
43.775 -1.5738
43.8 -1.5901
43.825 -1.6008
43.85 -1.6078
43.875 -1.6187
43.9 -1.6344
43.925 -1.6503
43.95 -1.6657
43.975 -1.679
44 -1.6863
44.025 -1.6829
44.05 -1.6737
44.075 -1.6619
44.1 -1.6405
44.125 -1.607
44.15 -1.5666
44.175 -1.5245
44.2 -1.4833
44.225 -1.4374
44.25 -1.3821
44.275 -1.3295
44.3 -1.2866
44.325 -1.254
44.35 -1.2305
44.375 -1.2198
44.4 -1.2235
44.425 -1.2383
44.45 -1.2551
44.475 -1.2673
44.5 -1.2741
44.525 -1.2797
44.55 -1.2857
44.575 -1.2825
44.6 -1.2652
44.625 -1.237
44.65 -1.2031
44.675 -1.1658
44.7 -1.1261
44.725 -1.0856
44.75 -1.0474
44.775 -1.0145
44.8 -0.9834
44.825 -0.9542
44.85 -0.9322
44.875 -0.9176
44.9 -0.9103
44.925 -0.9098
44.95 -0.9163
44.975 -0.9284
45 -0.9447
45.025 -0.9654
45.05 -0.9899
45.075 -1.0172
45.1 -1.0433
45.125 -1.063
45.15 -1.0732
45.175 -1.0725
45.2 -1.0545
45.225 -1.0163
45.25 -0.9626
45.275 -0.9018
45.3 -0.8377
45.325 -0.7743
45.35 -0.7126
45.375 -0.6549
45.4 -0.6045
45.425 -0.5632
45.45 -0.5282
45.475 -0.4935
45.5 -0.4594
45.525 -0.4309
45.55 -0.4117
45.575 -0.4022
45.6 -0.4011
45.625 -0.4039
45.65 -0.4132
45.675 -0.4315
45.7 -0.4572
45.725 -0.4908
45.75 -0.5316
45.775 -0.5783
45.8 -0.6326
45.825 -0.6939
45.85 -0.7586
45.875 -0.8221
45.9 -0.883
45.925 -0.9416
45.95 -0.9996
45.975 -1.0523
46 -1.094
46.025 -1.1188
46.05 -1.1333
46.075 -1.1373
46.1 -1.1276
46.125 -1.0974
46.15 -1.0485
46.175 -0.9963
46.2 -0.9444
46.225 -0.8953
46.25 -0.8509
46.275 -0.8118
46.3 -0.7794
46.325 -0.7519
46.35 -0.7274
46.375 -0.7057
46.4 -0.6871
46.425 -0.6749
46.45 -0.673
46.475 -0.6809
46.5 -0.6976
46.525 -0.7193
46.55 -0.7372
46.575 -0.7449
46.6 -0.7481
46.625 -0.7497
46.65 -0.7513
46.675 -0.7546
46.7 -0.7511
46.725 -0.7315
46.75 -0.6849
46.775 -0.6176
46.8 -0.5441
46.825 -0.4701
46.85 -0.4013
46.875 -0.3394
46.9 -0.2844
46.925 -0.2338
46.95 -0.1866
46.975 -0.1445
47 -0.1056
47.025 -0.0645
47.05 -0.0194
47.075 0.0301
47.1 0.0785
47.125 0.1223
47.15 0.1604
47.175 0.193
47.2 0.2191
47.225 0.2412
47.25 0.2615
47.275 0.2841
47.3 0.3169
47.325 0.3593
47.35 0.4049
47.375 0.4468
47.4 0.4825
47.425 0.5111
47.45 0.5324
47.475 0.5457
47.5 0.5534
47.525 0.5557
47.55 0.553
47.575 0.5477
47.6 0.5416
47.625 0.5362
47.65 0.531
47.675 0.5272
47.7 0.5254
47.725 0.524
47.75 0.5184
47.775 0.5059
47.8 0.4866
47.825 0.4646
47.85 0.4479
47.875 0.4406
47.9 0.4342
47.925 0.4207
47.95 0.4012
47.975 0.3788
48 0.3651
48.025 0.3711
48.05 0.3914
48.075 0.4217
48.1 0.4532
48.125 0.4837
48.15 0.5125
48.175 0.5375
48.2 0.5553
48.225 0.5647
48.25 0.5683
48.275 0.5676
48.3 0.5626
48.325 0.5591
48.35 0.5691
48.375 0.5982
48.4 0.6353
48.425 0.6757
48.45 0.7143
48.475 0.7503
48.5 0.785
48.525 0.818
48.55 0.8477
48.575 0.8713
48.6 0.8866
48.625 0.8934
48.65 0.8927
48.675 0.8836
48.7 0.8688
48.725 0.855
48.75 0.8382
48.775 0.8178
48.8 0.7914
48.825 0.7587
48.85 0.7196
48.875 0.6756
48.9 0.6281
48.925 0.5775
48.95 0.5259
48.975 0.4722
49 0.4169
49.025 0.3683
49.05 0.3308
49.075 0.293
49.1 0.251
49.125 0.2062
49.15 0.1585
49.175 0.1062
49.2 0.0528
49.225 0.0099
49.25 -0.0145
49.275 -0.0242
49.3 -0.0101
49.325 0.0198
49.35 0.0479
49.375 0.0726
49.4 0.0941
49.425 0.1137
49.45 0.1297
49.475 0.1424
49.5 0.1527
49.525 0.1625
49.55 0.1686
49.575 0.1666
49.6 0.1592
49.625 0.1477
49.65 0.1319
49.675 0.1118
49.7 0.0855
49.725 0.0541
49.75 0.016
49.775 -0.0272
49.8 -0.0763
49.825 -0.1324
49.85 -0.1929
49.875 -0.2542
49.9 -0.3037
49.925 -0.3358
49.95 -0.362
49.975 -0.3966
50 -0.4291
50.025 -0.4525
50.05 -0.4669
50.075 -0.4786
50.1 -0.493
50.125 -0.5082
50.15 -0.5203
50.175 -0.5236
50.2 -0.5243
50.225 -0.5277
50.25 -0.5368
50.275 -0.554
50.3 -0.5755
50.325 -0.5974
50.35 -0.617
50.375 -0.6373
50.4 -0.6624
50.425 -0.694
50.45 -0.7307
50.475 -0.7722
50.5 -0.8131
50.525 -0.8453
50.55 -0.8614
50.575 -0.864
50.6 -0.8628
50.625 -0.857
50.65 -0.8531
50.675 -0.8542
50.7 -0.8589
50.725 -0.8663
50.75 -0.8784
50.775 -0.8945
50.8 -0.9111
50.825 -0.9277
50.85 -0.9429
50.875 -0.9581
50.9 -0.9726
50.925 -0.9923
50.95 -1.0189
50.975 -1.0463
51 -1.0693
51.025 -1.0899
51.05 -1.1065
51.075 -1.1171
51.1 -1.1221
51.125 -1.1183
51.15 -1.1011
51.175 -1.0698
51.2 -1.0302
51.225 -0.9888
51.25 -0.95
51.275 -0.9147
51.3 -0.8772
51.325 -0.8352
51.35 -0.7881
51.375 -0.7393
51.4 -0.6937
51.425 -0.6518
51.45 -0.6179
51.475 -0.5911
51.5 -0.5681
51.525 -0.5484
51.55 -0.5319
51.575 -0.5175
51.6 -0.504
51.625 -0.4901
51.65 -0.4725
51.675 -0.4526
51.7 -0.4309
51.725 -0.4116
51.75 -0.3949
51.775 -0.379
51.8 -0.3586
51.825 -0.3273
51.85 -0.285
51.875 -0.2432
51.9 -0.2066
51.925 -0.175
51.95 -0.1488
51.975 -0.1275
52 -0.1107
52.025 -0.1003
52.05 -0.0986
52.075 -0.1044
52.1 -0.1163
52.125 -0.1327
52.15 -0.1543
52.175 -0.1855
52.2 -0.2261
52.225 -0.2739
52.25 -0.3209
52.275 -0.361
52.3 -0.3915
52.325 -0.4094
52.35 -0.4124
52.375 -0.3985
52.4 -0.3762
52.425 -0.3559
52.45 -0.3414
52.475 -0.3321
52.5 -0.3295
52.525 -0.3315
52.55 -0.3331
52.575 -0.3351
52.6 -0.3342
52.625 -0.3319
52.65 -0.3337
52.675 -0.3434
52.7 -0.3614
52.725 -0.3837
52.75 -0.4058
52.775 -0.4203
52.8 -0.4131
52.825 -0.3819
52.85 -0.3389
52.875 -0.2956
52.9 -0.2576
52.925 -0.2271
52.95 -0.2071
52.975 -0.2017
53 -0.2125
53.025 -0.2364
53.05 -0.2726
53.075 -0.3175
53.1 -0.3673
53.125 -0.4237
53.15 -0.486
53.175 -0.5477
53.2 -0.6064
53.225 -0.6596
53.25 -0.7026
53.275 -0.7345
53.3 -0.763
53.325 -0.7966
53.35 -0.8397
53.375 -0.8935
53.4 -0.9535
53.425 -1.0182
53.45 -1.0844
53.475 -1.1465
53.5 -1.2029
53.525 -1.2521
53.55 -1.2988
53.575 -1.345
53.6 -1.3954
53.625 -1.4499
53.65 -1.5041
53.675 -1.5506
53.7 -1.5761
53.725 -1.5851
53.75 -1.5902
53.775 -1.5932
53.8 -1.5941
53.825 -1.5901
53.85 -1.5798
53.875 -1.5618
53.9 -1.532
53.925 -1.4937
53.95 -1.4459
53.975 -1.3924
54 -1.3414
54.025 -1.2988
54.05 -1.2644
54.075 -1.233
54.1 -1.1992
54.125 -1.1616
54.15 -1.1234
54.175 -1.0833
54.2 -1.0374
54.225 -0.9833
54.25 -0.9268
54.275 -0.8702
54.3 -0.8159
54.325 -0.7649
54.35 -0.7167
54.375 -0.6741
54.4 -0.6362
54.425 -0.5998
54.45 -0.5645
54.475 -0.5318
54.5 -0.5036
54.525 -0.4837
54.55 -0.4707
54.575 -0.4602
54.6 -0.4499
54.625 -0.4294
54.65 -0.3899
54.675 -0.3347
54.7 -0.2721
54.725 -0.2062
54.75 -0.1398
54.775 -0.0777
54.8 -0.0199
54.825 0.0344
54.85 0.0839
54.875 0.1287
54.9 0.17
54.925 0.2078
54.95 0.2422
54.975 0.2703
55 0.2929
55.025 0.3139
55.05 0.3364
55.075 0.3562
55.1 0.375
55.125 0.3933
55.15 0.4102
55.175 0.4276
55.2 0.4459
55.225 0.4609
55.25 0.4694
55.275 0.4705
55.3 0.4627
55.325 0.4473
55.35 0.4248
55.375 0.3955
55.4 0.358
55.425 0.3149
55.45 0.2705
55.475 0.2248
55.5 0.1739
55.525 0.1193
55.55 0.0744
55.575 0.0522
55.6 0.0523
55.625 0.0658
55.65 0.0882
55.675 0.1177
55.7 0.1529
55.725 0.1919
55.75 0.2349
55.775 0.2797
55.8 0.3249
55.825 0.3625
55.85 0.3918
55.875 0.4129
55.9 0.4301
55.925 0.4462
55.95 0.4579
55.975 0.4644
56 0.4613
56.025 0.4503
56.05 0.4363
56.075 0.425
56.1 0.4192
56.125 0.4135
56.15 0.4028
56.175 0.3876
56.2 0.3651
56.225 0.3348
56.25 0.2985
56.275 0.2567
56.3 0.209
56.325 0.1541
56.35 0.0947
56.375 0.0384
56.4 -0.011
56.425 -0.0496
56.45 -0.0815
56.475 -0.1133
56.5 -0.1496
56.525 -0.1886
56.55 -0.2288
56.575 -0.2662
56.6 -0.2976
56.625 -0.3206
56.65 -0.3389
56.675 -0.3536
56.7 -0.3585
56.725 -0.3505
56.75 -0.3336
56.775 -0.3095
56.8 -0.2814
56.825 -0.252
56.85 -0.2204
56.875 -0.1842
56.9 -0.1425
56.925 -0.0957
56.95 -0.0463
56.975 0.0029
57 0.0477
57.025 0.0863
57.05 0.1151
57.075 0.1342
57.1 0.1444
57.125 0.1456
57.15 0.1448
57.175 0.1522
57.2 0.1747
57.225 0.2058
57.25 0.2428
57.275 0.283
57.3 0.3273
57.325 0.3735
57.35 0.4273
57.375 0.4932
57.4 0.5695
57.425 0.6437
57.45 0.7113
57.475 0.7718
57.5 0.8246
57.525 0.868
57.55 0.9042
57.575 0.937
57.6 0.9671
57.625 0.9945
57.65 1.0201
57.675 1.0443
57.7 1.0661
57.725 1.0888
57.75 1.116
57.775 1.1493
57.8 1.1826
57.825 1.2147
57.85 1.2439
57.875 1.2704
57.9 1.291
57.925 1.3051
57.95 1.3117
57.975 1.3115
58 1.3054
58.025 1.2948
58.05 1.2779
58.075 1.2533
58.1 1.2202
58.125 1.1797
58.15 1.1316
58.175 1.0784
58.2 1.024
58.225 0.9708
58.25 0.9224
58.275 0.886
58.3 0.8661
58.325 0.8584
58.35 0.8545
58.375 0.8506
58.4 0.8413
58.425 0.825
58.45 0.8014
58.475 0.7719
58.5 0.7423
58.525 0.7113
58.55 0.6767
58.575 0.6389
58.6 0.5984
58.625 0.5576
58.65 0.5161
58.675 0.4702
58.7 0.4227
58.725 0.3773
58.75 0.3377
58.775 0.3068
58.8 0.2847
58.825 0.2732
58.85 0.2825
58.875 0.3184
58.9 0.3734
58.925 0.4318
58.95 0.4862
58.975 0.5367
59 0.5835
59.025 0.6239
59.05 0.6553
59.075 0.6761
59.1 0.69
59.125 0.6982
59.15 0.705
59.175 0.716
59.2 0.7286
59.225 0.7389
59.25 0.7438
59.275 0.7428
59.3 0.7355
59.325 0.7255
59.35 0.7158
59.375 0.7076
59.4 0.6999
59.425 0.6903
59.45 0.6759
59.475 0.6562
59.5 0.6304
59.525 0.6038
59.55 0.5937
59.575 0.6087
59.6 0.6309
59.625 0.6539
59.65 0.6784
59.675 0.7023
59.7 0.7211
59.725 0.7373
59.75 0.7584
59.775 0.8022
59.8 0.88
59.825 0.9687
59.85 1.0515
59.875 1.1266
59.9 1.1931
59.925 1.2504
59.95 1.3004
59.975 1.3471
60 1.3991
60.025 1.4624
60.05 1.5319
60.075 1.5999
60.1 1.6624
60.125 1.7167
60.15 1.7614
60.175 1.7984
60.2 1.8268
60.225 1.8451
60.25 1.8519
60.275 1.8491
60.3 1.8372
60.325 1.8147
60.35 1.7827
60.375 1.7431
60.4 1.6986
60.425 1.652
60.45 1.6018
60.475 1.548
60.5 1.4904
60.525 1.4325
60.55 1.3785
60.575 1.3301
60.6 1.2825
60.625 1.2332
60.65 1.1836
60.675 1.1329
60.7 1.0808
60.725 1.0272
60.75 0.9714
60.775 0.9133
60.8 0.8553
60.825 0.8029
60.85 0.7573
60.875 0.7182
60.9 0.6871
60.925 0.6577
60.95 0.631
60.975 0.61
61 0.5888
61.025 0.5616
61.05 0.5297
61.075 0.4945
61.1 0.4576
61.125 0.4213
61.15 0.39
61.175 0.3611
61.2 0.3351
61.225 0.3103
61.25 0.2889
61.275 0.2753
61.3 0.2642
61.325 0.2502
61.35 0.2362
61.375 0.2252
61.4 0.2247
61.425 0.2348
61.45 0.2448
61.475 0.2494
61.5 0.2429
61.525 0.227
61.55 0.2011
61.575 0.1676
61.6 0.1304
61.625 0.0942
61.65 0.0612
61.675 0.025
61.7 -0.0168
61.725 -0.062
61.75 -0.1096
61.775 -0.1607
61.8 -0.2136
61.825 -0.2648
61.85 -0.3112
61.875 -0.3552
61.9 -0.3992
61.925 -0.4485
61.95 -0.5034
61.975 -0.5649
62 -0.6325
62.025 -0.7024
62.05 -0.767
62.075 -0.8217
62.1 -0.8626
62.125 -0.8929
62.15 -0.9191
62.175 -0.9378
62.2 -0.9462
62.225 -0.9514
62.25 -0.9572
62.275 -0.9649
62.3 -0.9755
62.325 -0.9857
62.35 -0.9908
62.375 -0.9916
62.4 -0.9891
62.425 -0.9826
62.45 -0.9716
62.475 -0.954
62.5 -0.9286
62.525 -0.9012
62.55 -0.8804
62.575 -0.8658
62.6 -0.8619
62.625 -0.8666
62.65 -0.8684
62.675 -0.8427
62.7 -0.7847
62.725 -0.7143
62.75 -0.6441
62.775 -0.578
62.8 -0.5163
62.825 -0.4609
62.85 -0.4122
62.875 -0.3685
62.9 -0.3277
62.925 -0.2916
62.95 -0.2614
62.975 -0.2371
63 -0.2195
63.025 -0.209
63.05 -0.2052
63.075 -0.2081
63.1 -0.2156
63.125 -0.2255
63.15 -0.2367
63.175 -0.247
63.2 -0.259
63.225 -0.2772
63.25 -0.3029
63.275 -0.3318
63.3 -0.3592
63.325 -0.3807
63.35 -0.3935
63.375 -0.388
63.4 -0.3571
63.425 -0.2899
63.45 -0.1983
63.475 -0.1037
63.5 -0.0111
63.525 0.0808
63.55 0.1722
63.575 0.2615
63.6 0.3468
63.625 0.4297
63.65 0.5101
63.675 0.5829
63.7 0.6416
63.725 0.6874
63.75 0.7228
63.775 0.7505
63.8 0.776
63.825 0.8025
63.85 0.8262
63.875 0.8446
63.9 0.8588
63.925 0.8684
63.95 0.8751
63.975 0.8815
64 0.8924
64.025 0.9114
64.05 0.9434
64.075 0.9896
64.1 1.0479
64.125 1.1123
64.15 1.1778
64.175 1.2321
64.2 1.2722
64.225 1.301
64.25 1.321
64.275 1.3352
64.3 1.3438
64.325 1.3456
64.35 1.3386
64.375 1.322
64.4 1.2961
64.425 1.2646
64.45 1.229
64.475 1.1938
64.5 1.1595
64.525 1.1216
64.55 1.0773
64.575 1.0262
64.6 0.9679
64.625 0.9049
64.65 0.8422
64.675 0.7861
64.7 0.7422
64.725 0.7155
64.75 0.7142
64.775 0.7484
64.8 0.8061
64.825 0.8631
64.85 0.9065
64.875 0.9348
64.9 0.955
64.925 0.9724
64.95 0.9943
64.975 1.0225
65 1.0558
65.025 1.0936
65.05 1.1362
65.075 1.1809
65.1 1.2268
65.125 1.2699
65.15 1.3102
65.175 1.3496
65.2 1.3871
65.225 1.4227
65.25 1.4571
65.275 1.4883
65.3 1.5156
65.325 1.5421
65.35 1.5655
65.375 1.5856
65.4 1.6038
65.425 1.6221
65.45 1.6424
65.475 1.6625
65.5 1.6811
65.525 1.6956
65.55 1.707
65.575 1.7143
65.6 1.7168
65.625 1.7183
65.65 1.7206
65.675 1.7264
65.7 1.7438
65.725 1.7681
65.75 1.7955
65.775 1.8269
65.8 1.8641
65.825 1.9091
65.85 1.9627
65.875 2.0149
65.9 2.0595
65.925 2.0955
65.95 2.1227
65.975 2.141
66 2.1519
66.025 2.1581
66.05 2.1625
66.075 2.1706
66.1 2.1837
66.125 2.1971
66.15 2.2073
66.175 2.211
66.2 2.2083
66.225 2.2016
66.25 2.1915
66.275 2.1788
66.3 2.1654
66.325 2.1487
66.35 2.1259
66.375 2.0955
66.4 2.059
66.425 2.0235
66.45 1.999
66.475 1.9916
66.5 1.9969
66.525 2.005
66.55 2.0107
66.575 2.0138
66.6 2.016
66.625 2.0171
66.65 2.0157
66.675 2.0106
66.7 1.999
66.725 1.9843
66.75 1.9686
66.775 1.9586
66.8 1.96
66.825 1.9745
66.85 2.0021
66.875 2.0411
66.9 2.0899
66.925 2.1422
66.95 2.1943
66.975 2.2417
67 2.2827
67.025 2.3157
67.05 2.3424
67.075 2.3624
67.1 2.3767
67.125 2.3874
67.15 2.4
67.175 2.4226
67.2 2.4524
67.225 2.4872
67.25 2.5261
67.275 2.5711
67.3 2.6222
67.325 2.6737
67.35 2.7306
67.375 2.7926
67.4 2.8614
67.425 2.9293
67.45 2.9954
67.475 3.058
67.5 3.1167
67.525 3.1691
67.55 3.2157
67.575 3.2565
67.6 3.2921
67.625 3.3253
67.65 3.3616
67.675 3.3999
67.7 3.4375
67.725 3.4727
67.75 3.5042
67.775 3.531
67.8 3.5545
67.825 3.5753
67.85 3.5934
67.875 3.6087
67.9 3.6205
67.925 3.6286
67.95 3.6317
67.975 3.6297
68 3.6227
68.025 3.6098
68.05 3.5904
68.075 3.564
68.1 3.5324
68.125 3.4944
68.15 3.4535
68.175 3.4136
68.2 3.3738
68.225 3.3339
68.25 3.3003
68.275 3.2699
68.3 3.2387
68.325 3.2056
68.35 3.1714
68.375 3.139
68.4 3.1086
68.425 3.0785
68.45 3.0546
68.475 3.0395
68.5 3.0316
68.525 3.0251
68.55 3.0221
68.575 3.0202
68.6 3.0171
68.625 3.0116
68.65 3.004
68.675 2.9917
68.7 2.9736
68.725 2.9489
68.75 2.9181
68.775 2.8875
68.8 2.8725
68.825 2.8784
68.85 2.8888
68.875 2.8973
68.9 2.9075
68.925 2.9175
68.95 2.9255
68.975 2.9297
69 2.9313
69.025 2.932
69.05 2.9361
69.075 2.9565
69.1 3.0007
69.125 3.0568
69.15 3.1094
69.175 3.1551
69.2 3.1944
69.225 3.2276
69.25 3.2555
69.275 3.2782
69.3 3.2963
69.325 3.3111
69.35 3.3219
69.375 3.3288
69.4 3.3317
69.425 3.3316
69.45 3.3309
69.475 3.3309
69.5 3.3352
69.525 3.3431
69.55 3.3505
69.575 3.356
69.6 3.3586
69.625 3.3586
69.65 3.3562
69.675 3.3501
69.7 3.3388
69.725 3.3224
69.75 3.3007
69.775 3.2739
69.8 3.2432
69.825 3.2084
69.85 3.1729
69.875 3.1456
69.9 3.1278
69.925 3.109
69.95 3.0846
69.975 3.0557
70 3.0248
70.025 2.9932
70.05 2.9676
70.075 2.9397
70.1 2.9046
70.125 2.8639
70.15 2.8235
70.175 2.7967
70.2 2.787
70.225 2.7864
70.25 2.7902
70.275 2.7962
70.3 2.8014
70.325 2.8043
70.35 2.8049
70.375 2.8053
70.4 2.8046
70.425 2.8
70.45 2.7892
70.475 2.774
70.5 2.7571
70.525 2.7418
70.55 2.7281
70.575 2.7142
70.6 2.7007
70.625 2.6889
70.65 2.6795
70.675 2.6729
70.7 2.6675
70.725 2.663
70.75 2.6589
70.775 2.6523
70.8 2.6418
70.825 2.6281
70.85 2.6123
70.875 2.591
70.9 2.571
70.925 2.5587
70.95 2.5592
70.975 2.5805
71 2.6129
71.025 2.6429
71.05 2.6682
71.075 2.6861
71.1 2.6966
71.125 2.6969
71.15 2.688
71.175 2.6737
71.2 2.6605
71.225 2.6596
71.25 2.6754
71.275 2.6987
71.3 2.7208
71.325 2.7385
71.35 2.7473
71.375 2.7441
71.4 2.73
71.425 2.7055
71.45 2.6713
71.475 2.6278
71.5 2.5789
71.525 2.5272
71.55 2.4714
71.575 2.4155
71.6 2.361
71.625 2.3021
71.65 2.2381
71.675 2.1717
71.7 2.1037
71.725 2.0346
71.75 1.9665
71.775 1.9022
71.8 1.8469
71.825 1.8012
71.85 1.7629
71.875 1.7352
71.9 1.7216
71.925 1.7226
71.95 1.7369
71.975 1.7622
72 1.7989
72.025 1.8416
72.05 1.8808
72.075 1.9181
72.1 1.9547
72.125 1.9888
72.15 2.0246
72.175 2.0632
72.2 2.1063
72.225 2.1465
72.25 2.1817
72.275 2.2119
72.3 2.2373
72.325 2.2592
72.35 2.2734
72.375 2.2805
72.4 2.2859
72.425 2.2934
72.45 2.3036
72.475 2.3163
72.5 2.326
72.525 2.3293
72.55 2.3237
72.575 2.3093
72.6 2.2857
72.625 2.2515
72.65 2.2105
72.675 2.1725
72.7 2.1561
72.725 2.1531
72.75 2.1508
72.775 2.1438
72.8 2.1356
72.825 2.1323
72.85 2.1364
72.875 2.1434
72.9 2.1464
72.925 2.1433
72.95 2.1358
72.975 2.1227
73 2.1001
73.025 2.0689
73.05 2.0351
73.075 2.0049
73.1 1.9823
73.125 1.969
73.15 1.9661
73.175 1.9806
73.2 2.0122
73.225 2.0512
73.25 2.0935
73.275 2.1382
73.3 2.1818
73.325 2.2209
73.35 2.2518
73.375 2.2749
73.4 2.2927
73.425 2.3036
73.45 2.3086
73.475 2.3127
73.5 2.3178
73.525 2.3233
73.55 2.3275
73.575 2.3303
73.6 2.3314
73.625 2.3359
73.65 2.3457
73.675 2.3648
73.7 2.392
73.725 2.4244
73.75 2.4583
73.775 2.4929
73.8 2.5268
73.825 2.5628
73.85 2.598
73.875 2.6288
73.9 2.6535
73.925 2.6698
73.95 2.6786
73.975 2.6817
74 2.6781
74.025 2.6688
74.05 2.6555
74.075 2.6441
74.1 2.6348
74.125 2.6225
74.15 2.6078
74.175 2.5943
74.2 2.5824
74.225 2.572
74.25 2.5655
74.275 2.5666
74.3 2.5764
74.325 2.5943
74.35 2.6156
74.375 2.6364
74.4 2.652
74.425 2.6601
74.45 2.664
74.475 2.6692
74.5 2.6795
74.525 2.6957
74.55 2.7128
74.575 2.7273
74.6 2.7373
74.625 2.7392
74.65 2.7326
74.675 2.7185
74.7 2.6996
74.725 2.6777
74.75 2.6588
74.775 2.6499
74.8 2.655
74.825 2.6748
74.85 2.706
74.875 2.7406
74.9 2.7801
74.925 2.8287
74.95 2.8892
74.975 2.9585
75 3.0309
75.025 3.0991
75.05 3.1603
75.075 3.2131
75.1 3.2588
75.125 3.3037
75.15 3.3573
75.175 3.419
75.2 3.4899
75.225 3.5713
75.25 3.6618
75.275 3.7509
75.3 3.833
75.325 3.9059
75.35 3.9716
75.375 4.0326
75.4 4.0889
75.425 4.145
75.45 4.2015
75.475 4.2555
75.5 4.3058
75.525 4.3512
75.55 4.3897
75.575 4.422
75.6 4.448
75.625 4.4669
75.65 4.4792
75.675 4.4853
75.7 4.4851
75.725 4.4795
75.75 4.468
75.775 4.4508
75.8 4.4282
75.825 4.3992
75.85 4.3645
75.875 4.3239
75.9 4.2776
75.925 4.226
75.95 4.1676
75.975 4.1016
76 4.0291
76.025 3.9515
76.05 3.8685
76.075 3.7841
76.1 3.7043
76.125 3.6302
76.15 3.5696
76.175 3.5345
76.2 3.537
76.225 3.5733
76.25 3.6248
76.275 3.6859
76.3 3.7571
76.325 3.8394
76.35 3.9338
76.375 4.0284
76.4 4.1159
76.425 4.1932
76.45 4.2615
76.475 4.3223
76.5 4.3766
76.525 4.4288
76.55 4.4814
76.575 4.5343
76.6 4.5844
76.625 4.6302
76.65 4.6719
76.675 4.7094
76.7 4.7421
76.725 4.7684
76.75 4.7887
76.775 4.8048
76.8 4.8199
76.825 4.8367
76.85 4.857
76.875 4.8808
76.9 4.905
76.925 4.9314
76.95 4.969
76.975 5.0242
77 5.0861
77.025 5.1434
77.05 5.1934
77.075 5.2361
77.1 5.2739
77.125 5.309
77.15 5.3426
77.175 5.3735
77.2 5.3997
77.225 5.42
77.25 5.4339
77.275 5.4417
77.3 5.4441
77.325 5.4415
77.35 5.4345
77.375 5.4235
77.4 5.4076
77.425 5.3868
77.45 5.3616
77.475 5.3313
77.5 5.2943
77.525 5.2513
77.55 5.2052
77.575 5.1607
77.6 5.1234
77.625 5.0921
77.65 5.0581
77.675 5.017
77.7 4.968
77.725 4.9128
77.75 4.8551
77.775 4.7995
77.8 4.7498
77.825 4.7064
77.85 4.663
77.875 4.6145
77.9 4.5598
77.925 4.4978
77.95 4.4281
77.975 4.3545
78 4.2842
78.025 4.2212
78.05 4.1676
78.075 4.1345
78.1 4.1297
78.125 4.1506
78.15 4.1936
78.175 4.2548
78.2 4.327
78.225 4.4047
78.25 4.4818
78.275 4.5544
78.3 4.6188
78.325 4.6764
78.35 4.7302
78.375 4.7821
78.4 4.8352
78.425 4.8933
78.45 4.9544
78.475 5.0151
78.5 5.0712
78.525 5.1201
78.55 5.1612
78.575 5.1949
78.6 5.2207
78.625 5.2392
78.65 5.2508
78.675 5.2583
78.7 5.2631
78.725 5.2659
78.75 5.2682
78.775 5.2731
78.8 5.2837
78.825 5.2995
78.85 5.3188
78.875 5.3361
78.9 5.3481
78.925 5.3542
78.95 5.3563
78.975 5.3546
79 5.3486
79.025 5.3375
79.05 5.3223
79.075 5.3057
79.1 5.2877
79.125 5.2689
79.15 5.2517
79.175 5.2373
79.2 5.2215
79.225 5.2014
79.25 5.1765
79.275 5.1463
79.3 5.1096
79.325 5.0651
79.35 5.0121
79.375 4.9541
79.4 4.9
79.425 4.8571
79.45 4.8167
79.475 4.7764
79.5 4.738
79.525 4.7048
79.55 4.6741
79.575 4.6403
79.6 4.603
79.625 4.564
79.65 4.5238
79.675 4.4832
79.7 4.4513
79.725 4.4344
79.75 4.4329
79.775 4.4379
79.8 4.4404
79.825 4.4396
79.85 4.4402
79.875 4.4489
79.9 4.4698
79.925 4.5061
79.95 4.5578
79.975 4.6156
80 4.6694
80.025 4.7174
80.05 4.7585
80.075 4.7934
80.1 4.8215
80.125 4.8446
80.15 4.8651
80.175 4.8871
80.2 4.916
80.225 4.9499
80.25 4.98
80.275 5.0067
80.3 5.0291
80.325 5.0426
80.35 5.0537
80.375 5.0625
80.4 5.0627
80.425 5.055
80.45 5.0414
80.475 5.03
80.5 5.0318
80.525 5.0461
80.55 5.0648
80.575 5.0798
80.6 5.0894
80.625 5.0937
80.65 5.0939
80.675 5.0902
80.7 5.0828
80.725 5.0717
80.75 5.057
80.775 5.0393
80.8 5.0182
80.825 4.9952
80.85 4.9712
80.875 4.947
80.9 4.9216
80.925 4.8948
80.95 4.8676
80.975 4.8401
81 4.8121
81.025 4.7826
81.05 4.7519
81.075 4.7195
81.1 4.6857
81.125 4.6504
81.15 4.6128
81.175 4.5726
81.2 4.5302
81.225 4.4863
81.25 4.4415
81.275 4.3985
81.3 4.3599
81.325 4.3274
81.35 4.2974
81.375 4.2671
81.4 4.235
81.425 4.2004
81.45 4.1635
81.475 4.1253
81.5 4.0875
81.525 4.0502
81.55 4.0126
81.575 3.9733
81.6 3.9316
81.625 3.8858
81.65 3.8369
81.675 3.7865
81.7 3.7344
81.725 3.6814
81.75 3.6271
81.775 3.57
81.8 3.5111
81.825 3.4499
81.85 3.3863
81.875 3.3202
81.9 3.2506
81.925 3.1787
81.95 3.1092
81.975 3.0456
82 2.9849
82.025 2.9253
82.05 2.866
82.075 2.8025
82.1 2.7326
82.125 2.655
82.15 2.5713
82.175 2.4832
82.2 2.3949
82.225 2.3101
82.25 2.2273
82.275 2.144
82.3 2.0576
82.325 1.9684
82.35 1.876
82.375 1.7789
82.4 1.6864
82.425 1.6274
82.45 1.6194
82.475 1.6388
82.5 1.6637
82.525 1.6857
82.55 1.7043
82.575 1.7225
82.6 1.7415
82.625 1.7599
82.65 1.7769
82.675 1.7926
82.7 1.8078
82.725 1.823
82.75 1.8354
82.775 1.8476
82.8 1.8598
82.825 1.8698
82.85 1.8763
82.875 1.8791
82.9 1.8769
82.925 1.8679
82.95 1.8527
82.975 1.833
83 1.808
83.025 1.7801
83.05 1.7487
83.075 1.7133
83.1 1.672
83.125 1.623
83.15 1.5666
83.175 1.5046
83.2 1.4371
83.225 1.3653
83.25 1.2948
83.275 1.2327
83.3 1.1842
83.325 1.1512
83.35 1.1353
83.375 1.1406
83.4 1.1568
83.425 1.1704
83.45 1.1769
83.475 1.1756
83.5 1.167
83.525 1.1544
83.55 1.1416
83.575 1.1314
83.6 1.1228
83.625 1.1115
83.65 1.0969
83.675 1.0807
83.7 1.0634
83.725 1.0408
83.75 1.01
83.775 0.9705
83.8 0.9235
83.825 0.8707
83.85 0.818
83.875 0.7672
83.9 0.7212
83.925 0.6771
83.95 0.6357
83.975 0.5936
84 0.5472
84.025 0.495
84.05 0.4377
84.075 0.3752
84.1 0.3081
84.125 0.2454
84.15 0.2007
84.175 0.1756
84.2 0.1526
84.225 0.1271
84.25 0.1039
84.275 0.0888
84.3 0.0911
84.325 0.1115
84.35 0.1464
84.375 0.1894
84.4 0.2389
84.425 0.2885
84.45 0.3365
84.475 0.3794
84.5 0.4159
84.525 0.4459
84.55 0.4748
84.575 0.5094
84.6 0.5466
84.625 0.5806
84.65 0.6054
84.675 0.6192
84.7 0.624
84.725 0.6207
84.75 0.6093
84.775 0.5893
84.8 0.5641
84.825 0.54
84.85 0.5211
84.875 0.5075
84.9 0.4973
84.925 0.4891
84.95 0.4838
84.975 0.4834
85 0.4949
85.025 0.5121
85.05 0.5242
85.075 0.5298
85.1 0.5313
85.125 0.5301
85.15 0.5317
85.175 0.5361
85.2 0.5415
85.225 0.5475
85.25 0.5477
85.275 0.544
85.3 0.5406
85.325 0.5397
85.35 0.5372
85.375 0.5319
85.4 0.5227
85.425 0.5126
85.45 0.5021
85.475 0.4924
85.5 0.4865
85.525 0.488
85.55 0.4997
85.575 0.5179
85.6 0.538
85.625 0.5552
85.65 0.5684
85.675 0.5777
85.7 0.5832
85.725 0.5831
85.75 0.579
85.775 0.569
85.8 0.5511
85.825 0.5276
85.85 0.4977
85.875 0.4621
85.9 0.4237
85.925 0.3852
85.95 0.3476
85.975 0.3133
86 0.2825
86.025 0.2573
86.05 0.2413
86.075 0.2327
86.1 0.2301
86.125 0.2257
86.15 0.2248
86.175 0.2244
86.2 0.2234
86.225 0.2188
86.25 0.2096
86.275 0.1969
86.3 0.1823
86.325 0.172
86.35 0.1879
86.375 0.2211
86.4 0.2556
86.425 0.2879
86.45 0.3167
86.475 0.3379
86.5 0.3492
86.525 0.3502
86.55 0.3422
86.575 0.3258
86.6 0.2983
86.625 0.2579
86.65 0.2078
86.675 0.1602
86.7 0.1254
86.725 0.1008
86.75 0.0755
86.775 0.0506
86.8 0.0253
86.825 0.0035
86.85 -0.0093
86.875 -0.0129
86.9 -0.0161
86.925 -0.0278
86.95 -0.046
86.975 -0.0686
87 -0.0898
87.025 -0.1003
87.05 -0.0964
87.075 -0.082
87.1 -0.0476
87.125 0.0006
87.15 0.0485
87.175 0.09
87.2 0.1225
87.225 0.1444
87.25 0.1575
87.275 0.1636
87.3 0.1686
87.325 0.182
87.35 0.2031
87.375 0.227
87.4 0.2476
87.425 0.2612
87.45 0.2669
87.475 0.2645
87.5 0.2577
87.525 0.2487
87.55 0.2378
87.575 0.2208
87.6 0.1972
87.625 0.1709
87.65 0.1427
87.675 0.1144
87.7 0.0853
87.725 0.0512
87.75 0.0112
87.775 -0.0363
87.8 -0.0919
87.825 -0.1523
87.85 -0.217
87.875 -0.2854
87.9 -0.3552
87.925 -0.4258
87.95 -0.4965
87.975 -0.5663
88 -0.6311
88.025 -0.6804
88.05 -0.7106
88.075 -0.7163
88.1 -0.6983
88.125 -0.6667
88.15 -0.625
88.175 -0.5753
88.2 -0.5223
88.225 -0.4729
88.25 -0.4207
88.275 -0.3575
88.3 -0.2917
88.325 -0.2337
88.35 -0.1864
88.375 -0.1488
88.4 -0.1212
88.425 -0.1034
88.45 -0.0917
88.475 -0.0846
88.5 -0.0798
88.525 -0.0764
88.55 -0.0715
88.575 -0.0697
88.6 -0.0683
88.625 -0.0604
88.65 -0.0488
88.675 -0.0312
88.7 -0.0108
88.725 0.007
88.75 0.0178
88.775 0.0193
88.8 0.0143
88.825 0.003
88.85 -0.0156
88.875 -0.0422
88.9 -0.0781
88.925 -0.1254
88.95 -0.188
88.975 -0.2653
89 -0.35
89.025 -0.4361
89.05 -0.5216
89.075 -0.6064
89.1 -0.6949
89.125 -0.7926
89.15 -0.8824
89.175 -0.9493
89.2 -0.9944
89.225 -1.0142
89.25 -1.0177
89.275 -1.01
89.3 -1.0022
89.325 -1.0007
89.35 -1.0054
89.375 -1.0175
89.4 -1.0371
89.425 -1.0598
89.45 -1.0852
89.475 -1.1086
89.5 -1.1214
89.525 -1.122
89.55 -1.1165
89.575 -1.1034
89.6 -1.0837
89.625 -1.0646
89.65 -1.0493
89.675 -1.0413
89.7 -1.0374
89.725 -1.0378
89.75 -1.0438
89.775 -1.0553
89.8 -1.0759
89.825 -1.1068
89.85 -1.1471
89.875 -1.1933
89.9 -1.2413
89.925 -1.2915
89.95 -1.3451
89.975 -1.4003
90 -1.4592
90.025 -1.5154
90.05 -1.5662
90.075 -1.611
90.1 -1.6515
90.125 -1.6893
90.15 -1.722
90.175 -1.7501
90.2 -1.7796
90.225 -1.8117
90.25 -1.8468
90.275 -1.884
90.3 -1.9173
90.325 -1.9464
90.35 -1.9686
90.375 -1.9844
90.4 -1.9913
90.425 -1.9863
90.45 -1.9678
90.475 -1.9376
90.5 -1.8991
90.525 -1.8574
90.55 -1.8161
90.575 -1.7757
90.6 -1.7384
90.625 -1.7087
90.65 -1.6897
90.675 -1.6799
90.7 -1.6783
90.725 -1.6839
90.75 -1.7002
90.775 -1.7239
90.8 -1.7514
90.825 -1.7756
90.85 -1.791
90.875 -1.7954
90.9 -1.7838
90.925 -1.7604
90.95 -1.7284
90.975 -1.6864
91 -1.6423
91.025 -1.5962
91.05 -1.5502
91.075 -1.5053
91.1 -1.4646
91.125 -1.4316
91.15 -1.4098
91.175 -1.4047
91.2 -1.4113
91.225 -1.4232
91.25 -1.4385
91.275 -1.4492
91.3 -1.4502
91.325 -1.4468
91.35 -1.4425
91.375 -1.437
91.4 -1.4257
91.425 -1.4084
91.45 -1.3891
91.475 -1.3664
91.5 -1.3416
91.525 -1.3168
91.55 -1.2901
91.575 -1.2514
91.6 -1.1856
91.625 -1.1007
91.65 -1.0141
91.675 -0.9283
91.7 -0.8462
91.725 -0.7711
91.75 -0.7005
91.775 -0.6348
91.8 -0.5705
91.825 -0.5053
91.85 -0.4386
91.875 -0.3674
91.9 -0.2877
91.925 -0.2029
91.95 -0.1209
91.975 -0.0418
92 0.0347
92.025 0.11
92.05 0.1847
92.075 0.2564
92.1 0.3231
92.125 0.3834
92.15 0.4376
92.175 0.4891
92.2 0.5358
92.225 0.5777
92.25 0.6157
92.275 0.6503
92.3 0.6813
92.325 0.7087
92.35 0.7321
92.375 0.7541
92.4 0.7757
92.425 0.7941
92.45 0.8086
92.475 0.8204
92.5 0.8272
92.525 0.8302
92.55 0.832
92.575 0.8293
92.6 0.8185
92.625 0.8
92.65 0.7757
92.675 0.7459
92.7 0.7138
92.725 0.6859
92.75 0.6646
92.775 0.6477
92.8 0.6308
92.825 0.6096
92.85 0.5841
92.875 0.555
92.9 0.5221
92.925 0.4859
92.95 0.4475
92.975 0.4096
93 0.3764
93.025 0.3487
93.05 0.3204
93.075 0.2862
93.1 0.2452
93.125 0.2001
93.15 0.1549
93.175 0.1106
93.2 0.0613
93.225 0.0048
93.25 -0.0556
93.275 -0.1154
93.3 -0.1759
93.325 -0.2391
93.35 -0.3032
93.375 -0.3633
93.4 -0.4156
93.425 -0.4594
93.45 -0.4884
93.475 -0.5041
93.5 -0.5165
93.525 -0.5278
93.55 -0.5325
93.575 -0.5286
93.6 -0.521
93.625 -0.5108
93.65 -0.4971
93.675 -0.4799
93.7 -0.4624
93.725 -0.4431
93.75 -0.422
93.775 -0.3991
93.8 -0.3739
93.825 -0.3477
93.85 -0.3195
93.875 -0.284
93.9 -0.2423
93.925 -0.1935
93.95 -0.1406
93.975 -0.0883
94 -0.0368
94.025 0.0181
94.05 0.0805
94.075 0.1485
94.1 0.2202
94.125 0.2932
94.15 0.3691
94.175 0.4507
94.2 0.5359
94.225 0.6241
94.25 0.7132
94.275 0.8049
94.3 0.8972
94.325 0.9874
94.35 1.0736
94.375 1.1537
94.4 1.2268
94.425 1.2965
94.45 1.366
94.475 1.4339
94.5 1.5002
94.525 1.5634
94.55 1.6229
94.575 1.6759
94.6 1.7217
94.625 1.7597
94.65 1.7892
94.675 1.8101
94.7 1.8238
94.725 1.8328
94.75 1.8392
94.775 1.8481
94.8 1.8608
94.825 1.871
94.85 1.8737
94.875 1.866
94.9 1.8493
94.925 1.8263
94.95 1.799
94.975 1.7666
95 1.727
95.025 1.6779
95.05 1.6196
95.075 1.5546
95.1 1.4899
95.125 1.4318
95.15 1.3876
95.175 1.3543
95.2 1.3329
95.225 1.3392
95.25 1.3676
95.275 1.4007
95.3 1.4342
95.325 1.4713
95.35 1.5098
95.375 1.5456
95.4 1.5769
95.425 1.6016
95.45 1.62
95.475 1.6322
95.5 1.6394
95.525 1.6435
95.55 1.6453
95.575 1.6431
95.6 1.6375
95.625 1.629
95.65 1.6181
95.675 1.606
95.7 1.5964
95.725 1.5942
95.75 1.5984
95.775 1.603
95.8 1.6038
95.825 1.5973
95.85 1.5817
95.875 1.5585
95.9 1.5282
95.925 1.491
95.95 1.4469
95.975 1.3962
96 1.3391
96.025 1.2756
96.05 1.2058
96.075 1.1314
96.1 1.0622
96.125 1.0085
96.15 0.9791
96.175 0.9727
96.2 0.9918
96.225 1.039
96.25 1.1065
96.275 1.1863
96.3 1.2709
96.325 1.3567
96.35 1.4405
96.375 1.52
96.4 1.5955
96.425 1.6699
96.45 1.7458
96.475 1.8191
96.5 1.887
96.525 1.9488
96.55 2.0041
96.575 2.0524
96.6 2.0953
96.625 2.1347
96.65 2.1693
96.675 2.1997
96.7 2.2242
96.725 2.2408
96.75 2.25
96.775 2.2557
96.8 2.2627
96.825 2.2727
96.85 2.2856
96.875 2.3028
96.9 2.3346
96.925 2.377
96.95 2.4186
96.975 2.4569
97 2.4897
97.025 2.5163
97.05 2.5376
97.075 2.5541
97.1 2.564
97.125 2.5673
97.15 2.5634
97.175 2.5532
97.2 2.5363
97.225 2.5117
97.25 2.4813
97.275 2.4451
97.3 2.4026
97.325 2.3534
97.35 2.2975
97.375 2.2365
97.4 2.1705
97.425 2.101
97.45 2.0295
97.475 1.958
97.5 1.8846
97.525 1.8068
97.55 1.7239
97.575 1.6414
97.6 1.5611
97.625 1.4825
97.65 1.3989
97.675 1.3113
97.7 1.226
97.725 1.1448
97.75 1.0633
97.775 0.9864
97.8 0.9192
97.825 0.8542
97.85 0.7885
97.875 0.7219
97.9 0.6613
97.925 0.6033
97.95 0.5467
97.975 0.4946
98 0.4501
98.025 0.4208
98.05 0.4175
98.075 0.4375
98.1 0.468
98.125 0.4975
98.15 0.522
98.175 0.538
98.2 0.5482
98.225 0.5524
98.25 0.5517
98.275 0.5456
98.3 0.5318
98.325 0.5129
98.35 0.493
98.375 0.475
98.4 0.4645
98.425 0.4602
98.45 0.4583
98.475 0.4658
98.5 0.4859
98.525 0.5175
98.55 0.5611
98.575 0.6129
98.6 0.6708
98.625 0.7315
98.65 0.7885
98.675 0.8402
98.7 0.8851
98.725 0.9242
98.75 0.9568
98.775 0.9871
98.8 1.0169
98.825 1.0475
98.85 1.0804
98.875 1.1172
98.9 1.155
98.925 1.1885
98.95 1.2176
98.975 1.2401
99 1.2551
99.025 1.2664
99.05 1.2743
99.075 1.2803
99.1 1.2842
99.125 1.2837
99.15 1.281
99.175 1.2809
99.2 1.2838
99.225 1.2878
99.25 1.2936
99.275 1.3012
99.3 1.3081
99.325 1.3113
99.35 1.3057
99.375 1.2895
99.4 1.2649
99.425 1.2332
99.45 1.1914
99.475 1.1407
99.5 1.0828
99.525 1.0227
99.55 0.9611
99.575 0.8938
99.6 0.8215
99.625 0.7542
99.65 0.7037
99.675 0.6685
99.7 0.6378
99.725 0.6043
99.75 0.5676
99.775 0.5305
99.8 0.4948
99.825 0.4607
99.85 0.4364
99.875 0.4385
99.9 0.4623
99.925 0.4937
99.95 0.5236
99.975 0.5507
100 0.5741
