# Supplementary material for: Uptake of N2O5 by aqueous aerosol unveiled using chemically accurate many-body potentials
Source: Nat Commun. 2022 Mar 10;13:1266. doi: 10.1038/s41467-022-28697-8 (PMC8913772; doi:10.1038/s41467-022-28697-8)
Supplement: Supplementary file 3 — Source Data [file 41467_2022_28697_MOESM3_ESM.zip › n2o5-uptake-data/Fig2/scattering/rep07run23/relcom_gds.dat]

0.025 11.5707
0.05 11.5749
0.075 11.5791
0.1 11.5832
0.125 11.5874
0.15 11.5915
0.175 11.5956
0.2 11.5998
0.225 11.6039
0.25 11.608
0.275 11.612
0.3 11.6161
0.325 11.6201
0.35 11.6241
0.375 11.6281
0.4 11.6321
0.425 11.6361
0.45 11.64
0.475 11.6439
0.5 11.6478
0.525 11.6517
0.55 11.6556
0.575 11.6594
0.6 11.6633
0.625 11.6671
0.65 11.6709
0.675 11.6746
0.7 11.6784
0.725 11.6821
0.75 11.6858
0.775 11.6896
0.8 11.6933
0.825 11.697
0.85 11.7006
0.875 11.7043
0.9 11.708
0.925 11.7116
0.95 11.7152
0.975 11.7188
1 11.7224
1.025 11.726
1.05 11.7296
1.075 11.7331
1.1 11.7367
1.125 11.7402
1.15 11.7437
1.175 11.7472
1.2 11.7506
1.225 11.7541
1.25 11.7575
1.275 11.7609
1.3 11.7643
1.325 11.7677
1.35 11.7711
1.375 11.7745
1.4 11.7778
1.425 11.7812
1.45 11.7845
1.475 11.7878
1.5 11.791
1.525 11.7943
1.55 11.7976
1.575 11.8008
1.6 11.8041
1.625 11.8073
1.65 11.8105
1.675 11.8137
1.7 11.8169
1.725 11.82
1.75 11.8232
1.775 11.8263
1.8 11.8294
1.825 11.8325
1.85 11.8356
1.875 11.8387
1.9 11.8418
1.925 11.8449
1.95 11.8479
1.975 11.851
2 11.854
2.025 11.857
2.05 11.86
2.075 11.863
2.1 11.866
2.125 11.8689
2.15 11.8719
2.175 11.8748
2.2 11.8777
2.225 11.8806
2.25 11.8835
2.275 11.8863
2.3 11.8892
2.325 11.892
2.35 11.8948
2.375 11.8976
2.4 11.9004
2.425 11.9032
2.45 11.906
2.475 11.9087
2.5 11.9114
2.525 11.9141
2.55 11.9167
2.575 11.9193
2.6 11.9219
2.625 11.9245
2.65 11.927
2.675 11.9296
2.7 11.9321
2.725 11.9345
2.75 11.937
2.775 11.9394
2.8 11.9417
2.825 11.9441
2.85 11.9464
2.875 11.9486
2.9 11.9508
2.925 11.953
2.95 11.9552
2.975 11.9572
3 11.9593
3.025 11.9613
3.05 11.9633
3.075 11.9653
3.1 11.9673
3.125 11.9692
3.15 11.9711
3.175 11.973
3.2 11.9748
3.225 11.9766
3.25 11.9784
3.275 11.9801
3.3 11.9818
3.325 11.9835
3.35 11.9851
3.375 11.9868
3.4 11.9884
3.425 11.9899
3.45 11.9915
3.475 11.993
3.5 11.9945
3.525 11.996
3.55 11.9974
3.575 11.9988
3.6 12.0002
3.625 12.0016
3.65 12.003
3.675 12.0043
3.7 12.0057
3.725 12.007
3.75 12.0082
3.775 12.0095
3.8 12.0108
3.825 12.012
3.85 12.0132
3.875 12.0144
3.9 12.0155
3.925 12.0167
3.95 12.0178
3.975 12.0189
4 12.02
4.025 12.0211
4.05 12.0222
4.075 12.0232
4.1 12.0242
4.125 12.0253
4.15 12.0263
4.175 12.0273
4.2 12.0283
4.225 12.0292
4.25 12.0302
4.275 12.0312
4.3 12.0321
4.325 12.0331
4.35 12.034
4.375 12.0349
4.4 12.0358
4.425 12.0366
4.45 12.0375
4.475 12.0384
4.5 12.0392
4.525 12.04
4.55 12.0409
4.575 12.0417
4.6 12.0425
4.625 12.0433
4.65 12.0441
4.675 12.0448
4.7 12.0456
4.725 12.0464
4.75 12.0471
4.775 12.0479
4.8 12.0487
4.825 12.0494
4.85 12.0501
4.875 12.0509
4.9 12.0516
4.925 12.0524
4.95 12.0531
4.975 12.0538
5 12.0546
5.025 12.0553
5.05 12.056
5.075 12.0567
5.1 12.0574
5.125 12.0581
5.15 12.0588
5.175 12.0594
5.2 12.0601
5.225 12.0607
5.25 12.0614
5.275 12.062
5.3 12.0625
5.325 12.0631
5.35 12.0637
5.375 12.0642
5.4 12.0648
5.425 12.0653
5.45 12.0658
5.475 12.0663
5.5 12.0668
5.525 12.0672
5.55 12.0677
5.575 12.0681
5.6 12.0685
5.625 12.0689
5.65 12.0692
5.675 12.0695
5.7 12.0698
5.725 12.07
5.75 12.0703
5.775 12.0705
5.8 12.0707
5.825 12.0709
5.85 12.071
5.875 12.0712
5.9 12.0713
5.925 12.0714
5.95 12.0714
5.975 12.0715
6 12.0715
6.025 12.0715
6.05 12.0715
6.075 12.0715
6.1 12.0715
6.125 12.0714
6.15 12.0714
6.175 12.0713
6.2 12.0712
6.225 12.0711
6.25 12.071
6.275 12.0709
6.3 12.0708
6.325 12.0707
6.35 12.0705
6.375 12.0704
6.4 12.0703
6.425 12.0701
6.45 12.07
6.475 12.0698
6.5 12.0696
6.525 12.0695
6.55 12.0693
6.575 12.0691
6.6 12.0688
6.625 12.0686
6.65 12.0683
6.675 12.068
6.7 12.0677
6.725 12.0674
6.75 12.0671
6.775 12.0667
6.8 12.0664
6.825 12.066
6.85 12.0656
6.875 12.0652
6.9 12.0648
6.925 12.0643
6.95 12.0638
6.975 12.0634
7 12.0629
7.025 12.0624
7.05 12.0619
7.075 12.0614
7.1 12.0608
7.125 12.0603
7.15 12.0597
7.175 12.0591
7.2 12.0585
7.225 12.0579
7.25 12.0574
7.275 12.0567
7.3 12.0561
7.325 12.0555
7.35 12.0548
7.375 12.0542
7.4 12.0535
7.425 12.0529
7.45 12.0522
7.475 12.0515
7.5 12.0508
7.525 12.0501
7.55 12.0494
7.575 12.0487
7.6 12.0479
7.625 12.0472
7.65 12.0464
7.675 12.0456
7.7 12.0448
7.725 12.0439
7.75 12.0431
7.775 12.0422
7.8 12.0413
7.825 12.0404
7.85 12.0395
7.875 12.0386
7.9 12.0376
7.925 12.0366
7.95 12.0356
7.975 12.0346
8 12.0336
8.025 12.0326
8.05 12.0315
8.075 12.0304
8.1 12.0293
8.125 12.0282
8.15 12.027
8.175 12.0258
8.2 12.0247
8.225 12.0235
8.25 12.0223
8.275 12.021
8.3 12.0197
8.325 12.0185
8.35 12.0172
8.375 12.0158
8.4 12.0145
8.425 12.0132
8.45 12.0118
8.475 12.0105
8.5 12.0091
8.525 12.0077
8.55 12.0063
8.575 12.0049
8.6 12.0034
8.625 12.002
8.65 12.0006
8.675 11.9991
8.7 11.9976
8.725 11.9961
8.75 11.9946
8.775 11.9931
8.8 11.9916
8.825 11.9901
8.85 11.9886
8.875 11.9871
8.9 11.9855
8.925 11.984
8.95 11.9824
8.975 11.9809
9 11.9793
9.025 11.9777
9.05 11.976
9.075 11.9744
9.1 11.9727
9.125 11.971
9.15 11.9693
9.175 11.9675
9.2 11.9657
9.225 11.9639
9.25 11.962
9.275 11.9601
9.3 11.9582
9.325 11.9563
9.35 11.9543
9.375 11.9523
9.4 11.9503
9.425 11.9483
9.45 11.9463
9.475 11.9442
9.5 11.9422
9.525 11.9401
9.55 11.938
9.575 11.9359
9.6 11.9338
9.625 11.9317
9.65 11.9295
9.675 11.9274
9.7 11.9253
9.725 11.9231
9.75 11.921
9.775 11.9188
9.8 11.9166
9.825 11.9144
9.85 11.9122
9.875 11.91
9.9 11.9078
9.925 11.9056
9.95 11.9034
9.975 11.9011
10 11.8989
10.025 11.8966
10.05 11.8943
10.075 11.8921
10.1 11.8898
10.125 11.8874
10.15 11.8851
10.175 11.8828
10.2 11.8804
10.225 11.878
10.25 11.8757
10.275 11.8733
10.3 11.8709
10.325 11.8685
10.35 11.8661
10.375 11.8637
10.4 11.8613
10.425 11.8589
10.45 11.8564
10.475 11.854
10.5 11.8516
10.525 11.8491
10.55 11.8466
10.575 11.8442
10.6 11.8417
10.625 11.8392
10.65 11.8367
10.675 11.8342
10.7 11.8316
10.725 11.8291
10.75 11.8266
10.775 11.824
10.8 11.8215
10.825 11.8189
10.85 11.8163
10.875 11.8137
10.9 11.8111
10.925 11.8084
10.95 11.8058
10.975 11.8031
11 11.8004
11.025 11.7976
11.05 11.7949
11.075 11.7921
11.1 11.7893
11.125 11.7865
11.15 11.7837
11.175 11.7808
11.2 11.7779
11.225 11.775
11.25 11.772
11.275 11.7691
11.3 11.7661
11.325 11.763
11.35 11.76
11.375 11.7569
11.4 11.7538
11.425 11.7507
11.45 11.7476
11.475 11.7445
11.5 11.7413
11.525 11.7382
11.55 11.735
11.575 11.7319
11.6 11.7287
11.625 11.7255
11.65 11.7224
11.675 11.7192
11.7 11.716
11.725 11.7128
11.75 11.7096
11.775 11.7063
11.8 11.7031
11.825 11.6999
11.85 11.6966
11.875 11.6933
11.9 11.69
11.925 11.6867
11.95 11.6834
11.975 11.68
12 11.6767
12.025 11.6733
12.05 11.67
12.075 11.6666
12.1 11.6632
12.125 11.6598
12.15 11.6564
12.175 11.6529
12.2 11.6495
12.225 11.646
12.25 11.6425
12.275 11.6391
12.3 11.6356
12.325 11.632
12.35 11.6285
12.375 11.625
12.4 11.6214
12.425 11.6178
12.45 11.6142
12.475 11.6106
12.5 11.6069
12.525 11.6033
12.55 11.5996
12.575 11.596
12.6 11.5923
12.625 11.5886
12.65 11.5848
12.675 11.5811
12.7 11.5774
12.725 11.5736
12.75 11.5699
12.775 11.5661
12.8 11.5624
12.825 11.5586
12.85 11.5549
12.875 11.5511
12.9 11.5473
12.925 11.5435
12.95 11.5397
12.975 11.5358
13 11.532
13.025 11.5281
13.05 11.5241
13.075 11.5201
13.1 11.5161
13.125 11.5121
13.15 11.508
13.175 11.5039
13.2 11.4998
13.225 11.4956
13.25 11.4914
13.275 11.4872
13.3 11.4829
13.325 11.4786
13.35 11.4744
13.375 11.4701
13.4 11.4657
13.425 11.4614
13.45 11.457
13.475 11.4526
13.5 11.4482
13.525 11.4438
13.55 11.4394
13.575 11.4349
13.6 11.4304
13.625 11.4259
13.65 11.4214
13.675 11.4169
13.7 11.4123
13.725 11.4077
13.75 11.4031
13.775 11.3984
13.8 11.3938
13.825 11.3891
13.85 11.3845
13.875 11.3798
13.9 11.3751
13.925 11.3703
13.95 11.3656
13.975 11.3609
14 11.3561
14.025 11.3514
14.05 11.3466
14.075 11.3419
14.1 11.3371
14.125 11.3322
14.15 11.3274
14.175 11.3225
14.2 11.3176
14.225 11.3127
14.25 11.3078
14.275 11.3029
14.3 11.298
14.325 11.293
14.35 11.2881
14.375 11.2831
14.4 11.2782
14.425 11.2732
14.45 11.2682
14.475 11.2632
14.5 11.2581
14.525 11.2531
14.55 11.248
14.575 11.2429
14.6 11.2377
14.625 11.2326
14.65 11.2274
14.675 11.2222
14.7 11.217
14.725 11.2118
14.75 11.2065
14.775 11.2013
14.8 11.1961
14.825 11.1908
14.85 11.1856
14.875 11.1804
14.9 11.1752
14.925 11.17
14.95 11.1647
14.975 11.1595
15 11.1542
15.025 11.149
15.05 11.1437
15.075 11.1384
15.1 11.1331
15.125 11.1277
15.15 11.1224
15.175 11.117
15.2 11.1117
15.225 11.1063
15.25 11.101
15.275 11.0956
15.3 11.0902
15.325 11.0849
15.35 11.0795
15.375 11.0741
15.4 11.0686
15.425 11.0631
15.45 11.0576
15.475 11.0521
15.5 11.0466
15.525 11.041
15.55 11.0354
15.575 11.0298
15.6 11.0242
15.625 11.0185
15.65 11.0128
15.675 11.0072
15.7 11.0015
15.725 10.9958
15.75 10.99
15.775 10.9843
15.8 10.9785
15.825 10.9727
15.85 10.967
15.875 10.9611
15.9 10.9553
15.925 10.9495
15.95 10.9436
15.975 10.9378
16 10.932
16.025 10.9261
16.05 10.9203
16.075 10.9145
16.1 10.9087
16.125 10.9029
16.15 10.8971
16.175 10.8914
16.2 10.8855
16.225 10.8797
16.25 10.8739
16.275 10.868
16.3 10.8622
16.325 10.8563
16.35 10.8503
16.375 10.8444
16.4 10.8384
16.425 10.8324
16.45 10.8264
16.475 10.8203
16.5 10.8142
16.525 10.8081
16.55 10.802
16.575 10.7958
16.6 10.7895
16.625 10.7833
16.65 10.777
16.675 10.7707
16.7 10.7643
16.725 10.7579
16.75 10.7514
16.775 10.7449
16.8 10.7384
16.825 10.7318
16.85 10.7252
16.875 10.7186
16.9 10.7119
16.925 10.7052
16.95 10.6985
16.975 10.6916
17 10.6848
17.025 10.678
17.05 10.6711
17.075 10.6642
17.1 10.6573
17.125 10.6504
17.15 10.6435
17.175 10.6367
17.2 10.6297
17.225 10.6227
17.25 10.6157
17.275 10.6086
17.3 10.6015
17.325 10.5944
17.35 10.5872
17.375 10.5799
17.4 10.5727
17.425 10.5654
17.45 10.5581
17.475 10.5508
17.5 10.5435
17.525 10.5361
17.55 10.5287
17.575 10.5213
17.6 10.5139
17.625 10.5064
17.65 10.4989
17.675 10.4914
17.7 10.4839
17.725 10.4763
17.75 10.4687
17.775 10.4612
17.8 10.4535
17.825 10.4459
17.85 10.4382
17.875 10.4305
17.9 10.4227
17.925 10.415
17.95 10.4072
17.975 10.3994
18 10.3916
18.025 10.3838
18.05 10.3759
18.075 10.368
18.1 10.3602
18.125 10.3523
18.15 10.3444
18.175 10.3365
18.2 10.3285
18.225 10.3206
18.25 10.3126
18.275 10.3046
18.3 10.2966
18.325 10.2886
18.35 10.2805
18.375 10.2723
18.4 10.2642
18.425 10.256
18.45 10.2478
18.475 10.2395
18.5 10.2312
18.525 10.2229
18.55 10.2145
18.575 10.2061
18.6 10.1976
18.625 10.1891
18.65 10.1806
18.675 10.1721
18.7 10.1635
18.725 10.1549
18.75 10.1463
18.775 10.1376
18.8 10.1288
18.825 10.1201
18.85 10.1113
18.875 10.1024
18.9 10.0936
18.925 10.0847
18.95 10.0757
18.975 10.0668
19 10.0578
19.025 10.0488
19.05 10.0397
19.075 10.0306
19.1 10.0216
19.125 10.0125
19.15 10.0034
19.175 9.9944
19.2 9.9853
19.225 9.9763
19.25 9.9673
19.275 9.9583
19.3 9.9493
19.325 9.9403
19.35 9.9313
19.375 9.9223
19.4 9.9132
19.425 9.9042
19.45 9.8951
19.475 9.8861
19.5 9.877
19.525 9.8679
19.55 9.8588
19.575 9.8497
19.6 9.8406
19.625 9.8315
19.65 9.8224
19.675 9.8133
19.7 9.8041
19.725 9.795
19.75 9.7858
19.775 9.7766
19.8 9.7674
19.825 9.7581
19.85 9.7489
19.875 9.7396
19.9 9.7303
19.925 9.7209
19.95 9.7116
19.975 9.7022
20 9.6928
20.025 9.6834
20.05 9.6739
20.075 9.6645
20.1 9.6549
20.125 9.6454
20.15 9.6359
20.175 9.6263
20.2 9.6167
20.225 9.6071
20.25 9.5974
20.275 9.5877
20.3 9.578
20.325 9.5683
20.35 9.5585
20.375 9.5487
20.4 9.5389
20.425 9.529
20.45 9.5191
20.475 9.5091
20.5 9.4992
20.525 9.4892
20.55 9.4791
20.575 9.469
20.6 9.4589
20.625 9.4488
20.65 9.4386
20.675 9.4284
20.7 9.4182
20.725 9.4079
20.75 9.3975
20.775 9.3872
20.8 9.3768
20.825 9.3664
20.85 9.3559
20.875 9.3454
20.9 9.3349
20.925 9.3244
20.95 9.3138
20.975 9.3032
21 9.2926
21.025 9.282
21.05 9.2713
21.075 9.2606
21.1 9.2498
21.125 9.239
21.15 9.2282
21.175 9.2173
21.2 9.2063
21.225 9.1953
21.25 9.1841
21.275 9.1729
21.3 9.1616
21.325 9.1503
21.35 9.1388
21.375 9.1272
21.4 9.1155
21.425 9.1038
21.45 9.092
21.475 9.0801
21.5 9.0681
21.525 9.056
21.55 9.0439
21.575 9.0317
21.6 9.0194
21.625 9.007
21.65 8.9946
21.675 8.9821
21.7 8.9696
21.725 8.957
21.75 8.9443
21.775 8.9316
21.8 8.9188
21.825 8.9059
21.85 8.893
21.875 8.88
21.9 8.867
21.925 8.8538
21.95 8.8405
21.975 8.8272
22 8.8136
22.025 8.7999
22.05 8.7861
22.075 8.772
22.1 8.7577
22.125 8.7432
22.15 8.7285
22.175 8.7136
22.2 8.6983
22.225 8.6828
22.25 8.6671
22.275 8.6512
22.3 8.6351
22.325 8.6188
22.35 8.6023
22.375 8.5856
22.4 8.5684
22.425 8.5511
22.45 8.5335
22.475 8.5157
22.5 8.4978
22.525 8.4793
22.55 8.4605
22.575 8.4414
22.6 8.4219
22.625 8.402
22.65 8.3817
22.675 8.361
22.7 8.3399
22.725 8.3183
22.75 8.2964
22.775 8.274
22.8 8.2513
22.825 8.2282
22.85 8.2046
22.875 8.1806
22.9 8.1563
22.925 8.1317
22.95 8.1064
22.975 8.0806
23 8.0543
23.025 8.0277
23.05 8.0007
23.075 7.9734
23.1 7.9456
23.125 7.9175
23.15 7.8888
23.175 7.8596
23.2 7.8299
23.225 7.7996
23.25 7.7688
23.275 7.7375
23.3 7.7058
23.325 7.6738
23.35 7.6412
23.375 7.6077
23.4 7.5734
23.425 7.5383
23.45 7.5024
23.475 7.4662
23.5 7.4296
23.525 7.3921
23.55 7.3539
23.575 7.3151
23.6 7.2756
23.625 7.2353
23.65 7.1946
23.675 7.1536
23.7 7.1118
23.725 7.0693
23.75 7.0264
23.775 6.9828
23.8 6.9387
23.825 6.894
23.85 6.849
23.875 6.8038
23.9 6.7585
23.925 6.7131
23.95 6.6678
23.975 6.6223
24 6.5764
24.025 6.53
24.05 6.4829
24.075 6.435
24.1 6.3863
24.125 6.3372
24.15 6.2878
24.175 6.2377
24.2 6.1872
24.225 6.1361
24.25 6.0839
24.275 6.0305
24.3 5.9757
24.325 5.9194
24.35 5.8616
24.375 5.8019
24.4 5.7406
24.425 5.6773
24.45 5.6119
24.475 5.5443
24.5 5.4744
24.525 5.403
24.55 5.3305
24.575 5.2565
24.6 5.1801
24.625 5.1017
24.65 5.0207
24.675 4.9378
24.7 4.8529
24.725 4.766
24.75 4.6773
24.775 4.5865
24.8 4.4952
24.825 4.404
24.85 4.3123
24.875 4.2186
24.9 4.122
24.925 4.0225
24.95 3.9199
24.975 3.8151
25 3.7096
25.025 3.6008
25.05 3.4884
25.075 3.3717
25.1 3.248
25.125 3.1151
25.15 2.974
25.175 2.8276
25.2 2.6835
25.225 2.5582
25.25 2.4656
25.275 2.3958
25.3 2.3345
25.325 2.2794
25.35 2.2251
25.375 2.1693
25.4 2.1185
25.425 2.0721
25.45 2.0275
25.475 1.9808
25.5 1.9344
25.525 1.8859
25.55 1.839
25.575 1.7922
25.6 1.747
25.625 1.7169
25.65 1.7018
25.675 1.6906
25.7 1.682
25.725 1.6838
25.75 1.6992
25.775 1.7245
25.8 1.754
25.825 1.7809
25.85 1.8046
25.875 1.8288
25.9 1.8514
25.925 1.8724
25.95 1.8972
25.975 1.92
26 1.94
26.025 1.9609
26.05 1.9817
26.075 2.0004
26.1 2.0147
26.125 2.027
26.15 2.0367
26.175 2.0431
26.2 2.0445
26.225 2.0403
26.25 2.0295
26.275 2.0131
26.3 1.991
26.325 1.9638
26.35 1.9325
26.375 1.8981
26.4 1.8619
26.425 1.8262
26.45 1.7986
26.475 1.7817
26.5 1.7681
26.525 1.753
26.55 1.7329
26.575 1.7101
26.6 1.6826
26.625 1.6499
26.65 1.6142
26.675 1.5775
26.7 1.538
26.725 1.4954
26.75 1.4527
26.775 1.4088
26.8 1.3607
26.825 1.3098
26.85 1.2661
26.875 1.2355
26.9 1.2131
26.925 1.1868
26.95 1.1522
26.975 1.1096
27 1.0584
27.025 0.9997
27.05 0.9363
27.075 0.8723
27.1 0.8091
27.125 0.7496
27.15 0.6967
27.175 0.6525
27.2 0.6101
27.225 0.564
27.25 0.5146
27.275 0.4581
27.3 0.3966
27.325 0.3392
27.35 0.2934
27.375 0.2675
27.4 0.2512
27.425 0.2315
27.45 0.2067
27.475 0.1805
27.5 0.1658
27.525 0.1768
27.55 0.2144
27.575 0.2676
27.6 0.3209
27.625 0.3765
27.65 0.4401
27.675 0.5091
27.7 0.576
27.725 0.6387
27.75 0.7007
27.775 0.7623
27.8 0.8192
27.825 0.8648
27.85 0.8993
27.875 0.9243
27.9 0.9388
27.925 0.9459
27.95 0.9558
27.975 0.9787
28 1.0206
28.025 1.0828
28.05 1.1584
28.075 1.2384
28.1 1.3149
28.125 1.3832
28.15 1.4427
28.175 1.4953
28.2 1.5442
28.225 1.5968
28.25 1.6507
28.275 1.7016
28.3 1.7477
28.325 1.7887
28.35 1.8253
28.375 1.8586
28.4 1.889
28.425 1.9157
28.45 1.9397
28.475 1.9611
28.5 1.9805
28.525 1.9973
28.55 2.0095
28.575 2.0158
28.6 2.0167
28.625 2.0132
28.65 2.0067
28.675 1.9967
28.7 1.9833
28.725 1.9667
28.75 1.9486
28.775 1.9316
28.8 1.9181
28.825 1.9053
28.85 1.891
28.875 1.8745
28.9 1.8551
28.925 1.8312
28.95 1.8025
28.975 1.7695
29 1.7328
29.025 1.6943
29.05 1.6556
29.075 1.6194
29.1 1.5976
29.125 1.5874
29.15 1.5763
29.175 1.5642
29.2 1.5504
29.225 1.5346
29.25 1.5169
29.275 1.494
29.3 1.4658
29.325 1.4314
29.35 1.3963
29.375 1.3648
29.4 1.34
29.425 1.3178
29.45 1.296
29.475 1.2756
29.5 1.2581
29.525 1.2477
29.55 1.2526
29.575 1.2786
29.6 1.3221
29.625 1.3827
29.65 1.4526
29.675 1.5245
29.7 1.5966
29.725 1.6697
29.75 1.7451
29.775 1.8222
29.8 1.8982
29.825 1.9673
29.85 2.027
29.875 2.0778
29.9 2.1207
29.925 2.1565
29.95 2.187
29.975 2.2136
30 2.2319
30.025 2.2396
30.05 2.2388
30.075 2.2308
30.1 2.2183
30.125 2.206
30.15 2.1946
30.175 2.1851
30.2 2.178
30.225 2.1725
30.25 2.1685
30.275 2.1631
30.3 2.1531
30.325 2.1399
30.35 2.1248
30.375 2.1089
30.4 2.096
30.425 2.0892
30.45 2.0842
30.475 2.0769
30.5 2.0663
30.525 2.052
30.55 2.0326
30.575 2.0112
30.6 1.9861
30.625 1.957
30.65 1.9242
30.675 1.8858
30.7 1.8401
30.725 1.7883
30.75 1.734
30.775 1.6803
30.8 1.6335
30.825 1.5942
30.85 1.5631
30.875 1.5404
30.9 1.5232
30.925 1.511
30.95 1.5007
30.975 1.4879
31 1.472
31.025 1.45
31.05 1.4241
31.075 1.409
31.1 1.4207
31.125 1.4457
31.15 1.4682
31.175 1.4877
31.2 1.5069
31.225 1.5268
31.25 1.5463
31.275 1.5656
31.3 1.584
31.325 1.6033
31.35 1.6278
31.375 1.6554
31.4 1.6802
31.425 1.7004
31.45 1.716
31.475 1.7321
31.5 1.7535
31.525 1.7759
31.55 1.7964
31.575 1.8078
31.6 1.8092
31.625 1.8038
31.65 1.7946
31.675 1.7835
31.7 1.7714
31.725 1.7543
31.75 1.7295
31.775 1.6961
31.8 1.6543
31.825 1.6165
31.85 1.6001
31.875 1.5933
31.9 1.5816
31.925 1.561
31.95 1.5327
31.975 1.4997
32 1.4655
32.025 1.43
32.05 1.3915
32.075 1.3476
32.1 1.2993
32.125 1.2441
32.15 1.1789
32.175 1.1022
32.2 1.0161
32.225 0.9235
32.25 0.83
32.275 0.7405
32.3 0.6583
32.325 0.577
32.35 0.4924
32.375 0.4018
32.4 0.3084
32.425 0.2184
32.45 0.1383
32.475 0.0727
32.5 0.0282
32.525 0.0086
32.55 -0.0043
32.575 -0.0198
32.6 -0.0344
32.625 -0.039
32.65 -0.0361
32.675 -0.0303
32.7 -0.0212
32.725 -0.0007
32.75 0.0329
32.775 0.0755
32.8 0.1245
32.825 0.1782
32.85 0.2322
32.875 0.2811
32.9 0.3226
32.925 0.3606
32.95 0.3932
32.975 0.4234
33 0.4512
33.025 0.4758
33.05 0.499
33.075 0.5243
33.1 0.5485
33.125 0.5665
33.15 0.5762
33.175 0.5775
33.2 0.5711
33.225 0.5579
33.25 0.5377
33.275 0.5114
33.3 0.4803
33.325 0.4446
33.35 0.4034
33.375 0.3562
33.4 0.3044
33.425 0.2493
33.45 0.194
33.475 0.1362
33.5 0.0751
33.525 0.0116
33.55 -0.0493
33.575 -0.1024
33.6 -0.1444
33.625 -0.1799
33.65 -0.2018
33.675 -0.2043
33.7 -0.1855
33.725 -0.1449
33.75 -0.0919
33.775 -0.0395
33.8 0.0091
33.825 0.0555
33.85 0.102
33.875 0.1539
33.9 0.2138
33.925 0.2814
33.95 0.3512
33.975 0.4172
34 0.4781
34.025 0.5328
34.05 0.5818
34.075 0.627
34.1 0.6726
34.125 0.714
34.15 0.7486
34.175 0.7769
34.2 0.7987
34.225 0.815
34.25 0.8278
34.275 0.8363
34.3 0.8381
34.325 0.8321
34.35 0.8176
34.375 0.795
34.4 0.7633
34.425 0.7276
34.45 0.6949
34.475 0.6691
34.5 0.6519
34.525 0.6412
34.55 0.6308
34.575 0.6187
34.6 0.6117
34.625 0.6098
34.65 0.6056
34.675 0.5948
34.7 0.5728
34.725 0.5402
34.75 0.4973
34.775 0.4417
34.8 0.3742
34.825 0.2976
34.85 0.2197
34.875 0.1503
34.9 0.0913
34.925 0.0319
34.95 -0.0314
34.975 -0.0933
35 -0.1507
35.025 -0.1967
35.05 -0.2263
35.075 -0.2434
35.1 -0.2521
35.125 -0.2535
35.15 -0.2418
35.175 -0.2129
35.2 -0.1719
35.225 -0.1249
35.25 -0.0797
35.275 -0.0354
35.3 0.0061
35.325 0.0434
35.35 0.0773
35.375 0.1045
35.4 0.1295
35.425 0.1581
35.45 0.1916
35.475 0.232
35.5 0.2782
35.525 0.3305
35.55 0.383
35.575 0.4343
35.6 0.4846
35.625 0.5356
35.65 0.5878
35.675 0.6388
35.7 0.6868
35.725 0.7287
35.75 0.7643
35.775 0.7955
35.8 0.8226
35.825 0.8458
35.85 0.8656
35.875 0.8824
35.9 0.8988
35.925 0.9151
35.95 0.9322
35.975 0.956
36 0.9859
36.025 1.0172
36.05 1.0447
36.075 1.0639
36.1 1.0727
36.125 1.0729
36.15 1.0675
36.175 1.0595
36.2 1.0526
36.225 1.052
36.25 1.0559
36.275 1.06
36.3 1.0612
36.325 1.0581
36.35 1.0515
36.375 1.0398
36.4 1.0223
36.425 0.9991
36.45 0.9687
36.475 0.934
36.5 0.8971
36.525 0.8547
36.55 0.8053
36.575 0.7508
36.6 0.696
36.625 0.6476
36.65 0.6081
36.675 0.5769
36.7 0.5497
36.725 0.5306
36.75 0.5195
36.775 0.5154
36.8 0.5199
36.825 0.5344
36.85 0.5614
36.875 0.5968
36.9 0.6354
36.925 0.6677
36.95 0.6882
36.975 0.6959
37 0.6944
37.025 0.6826
37.05 0.6576
37.075 0.6221
37.1 0.5809
37.125 0.5345
37.15 0.4875
37.175 0.4425
37.2 0.4034
37.225 0.3695
37.25 0.3404
37.275 0.3133
37.3 0.2841
37.325 0.2526
37.35 0.2197
37.375 0.1858
37.4 0.1502
37.425 0.1117
37.45 0.0712
37.475 0.0309
37.5 -0.0019
37.525 -0.0257
37.55 -0.0333
37.575 -0.0235
37.6 -0.0021
37.625 0.0237
37.65 0.0472
37.675 0.065
37.7 0.0781
37.725 0.0856
37.75 0.0856
37.775 0.0749
37.8 0.0539
37.825 0.0247
37.85 -0.009
37.875 -0.0371
37.9 -0.0409
37.925 -0.0302
37.95 -0.0236
37.975 -0.0244
38 -0.0288
38.025 -0.0353
38.05 -0.0438
38.075 -0.0524
38.1 -0.063
38.125 -0.0763
38.15 -0.092
38.175 -0.1107
38.2 -0.1306
38.225 -0.1426
38.25 -0.143
38.275 -0.1313
38.3 -0.1089
38.325 -0.0776
38.35 -0.0425
38.375 -0.0102
38.4 0.0147
38.425 0.0328
38.45 0.0449
38.475 0.0515
38.5 0.0505
38.525 0.0451
38.55 0.0372
38.575 0.0348
38.6 0.036
38.625 0.0431
38.65 0.0519
38.675 0.061
38.7 0.0745
38.725 0.0977
38.75 0.1295
38.775 0.1666
38.8 0.206
38.825 0.248
38.85 0.294
38.875 0.3446
38.9 0.3991
38.925 0.4647
38.95 0.5416
38.975 0.6218
39 0.6997
39.025 0.7731
39.05 0.8381
39.075 0.8932
39.1 0.9389
39.125 0.9772
39.15 1.0084
39.175 1.0331
39.2 1.0532
39.225 1.0698
39.25 1.085
39.275 1.099
39.3 1.1156
39.325 1.1339
39.35 1.1542
39.375 1.178
39.4 1.2096
39.425 1.2482
39.45 1.2907
39.475 1.3319
39.5 1.3719
39.525 1.41
39.55 1.4454
39.575 1.476
39.6 1.5002
39.625 1.5196
39.65 1.5373
39.675 1.5569
39.7 1.5838
39.725 1.6127
39.75 1.636
39.775 1.651
39.8 1.6569
39.825 1.656
39.85 1.6525
39.875 1.6442
39.9 1.6289
39.925 1.6051
39.95 1.5715
39.975 1.5261
40 1.468
40.025 1.3983
40.05 1.3216
40.075 1.241
40.1 1.1601
40.125 1.0832
40.15 1.0132
40.175 0.9507
40.2 0.8979
40.225 0.8586
40.25 0.8404
40.275 0.8415
40.3 0.8595
40.325 0.8931
40.35 0.9357
40.375 0.9843
40.4 1.0396
40.425 1.1007
40.45 1.1654
40.475 1.2288
40.5 1.2868
40.525 1.3377
40.55 1.3801
40.575 1.415
40.6 1.4431
40.625 1.4645
40.65 1.4784
40.675 1.4854
40.7 1.489
40.725 1.4948
40.75 1.5075
40.775 1.5259
40.8 1.5495
40.825 1.5796
40.85 1.6107
40.875 1.6361
40.9 1.6544
40.925 1.6656
40.95 1.6708
40.975 1.6687
41 1.6594
41.025 1.6419
41.05 1.6158
41.075 1.5813
41.1 1.5395
41.125 1.4912
41.15 1.437
41.175 1.3779
41.2 1.3164
41.225 1.2544
41.25 1.191
41.275 1.1269
41.3 1.0649
41.325 1.0099
41.35 0.9679
41.375 0.9371
41.4 0.9118
41.425 0.8906
41.45 0.8707
41.475 0.8509
41.5 0.8295
41.525 0.8064
41.55 0.7802
41.575 0.7514
41.6 0.7216
41.625 0.6932
41.65 0.67
41.675 0.6539
41.7 0.6496
41.725 0.6509
41.75 0.6565
41.775 0.6622
41.8 0.6718
41.825 0.685
41.85 0.7016
41.875 0.7243
41.9 0.7532
41.925 0.7806
41.95 0.805
41.975 0.8233
42 0.8394
42.025 0.8579
42.05 0.8838
42.075 0.9139
42.1 0.9465
42.125 0.9819
42.15 1.0233
42.175 1.0683
42.2 1.1085
42.225 1.1411
42.25 1.1663
42.275 1.1887
42.3 1.2091
42.325 1.2303
42.35 1.2562
42.375 1.2847
42.4 1.3135
42.425 1.3408
42.45 1.366
42.475 1.3891
42.5 1.412
42.525 1.4393
42.55 1.4791
42.575 1.5315
42.6 1.5869
42.625 1.6408
42.65 1.6943
42.675 1.7432
42.7 1.7846
42.725 1.8211
42.75 1.8504
42.775 1.8754
42.8 1.8957
42.825 1.9094
42.85 1.9164
42.875 1.919
42.9 1.9253
42.925 1.9393
42.95 1.9603
42.975 1.984
43 2.0106
43.025 2.0405
43.05 2.0721
43.075 2.1042
43.1 2.1329
43.125 2.1568
43.15 2.1773
43.175 2.1963
43.2 2.2113
43.225 2.2184
43.25 2.219
43.275 2.2152
43.3 2.2097
43.325 2.2001
43.35 2.1852
43.375 2.1676
43.4 2.1498
43.425 2.1314
43.45 2.1102
43.475 2.0884
43.5 2.0651
43.525 2.0348
43.55 1.9996
43.575 1.9598
43.6 1.9155
43.625 1.8658
43.65 1.81
43.675 1.7474
43.7 1.68
43.725 1.6082
43.75 1.5287
43.775 1.4426
43.8 1.3524
43.825 1.2648
43.85 1.1813
43.875 1.102
43.9 1.0269
43.925 0.9561
43.95 0.8857
43.975 0.8118
44 0.7367
44.025 0.661
44.05 0.5849
44.075 0.5099
44.1 0.4379
44.125 0.3704
44.15 0.3085
44.175 0.2578
44.2 0.2223
44.225 0.1975
44.25 0.1758
44.275 0.1609
44.3 0.158
44.325 0.1617
44.35 0.1626
44.375 0.1669
44.4 0.1889
44.425 0.2327
44.45 0.2904
44.475 0.3517
44.5 0.4122
44.525 0.472
44.55 0.532
44.575 0.5898
44.6 0.6438
44.625 0.6904
44.65 0.7315
44.675 0.7674
44.7 0.7985
44.725 0.8235
44.75 0.8412
44.775 0.8481
44.8 0.8466
44.825 0.8417
44.85 0.8381
44.875 0.8369
44.9 0.8306
44.925 0.8199
44.95 0.8044
44.975 0.784
45 0.7589
45.025 0.731
45.05 0.7021
45.075 0.6722
45.1 0.6434
45.125 0.6168
45.15 0.5936
45.175 0.569
45.2 0.5429
45.225 0.519
45.25 0.4996
45.275 0.4839
45.3 0.4738
45.325 0.4637
45.35 0.4522
45.375 0.439
45.4 0.4246
45.425 0.4169
45.45 0.4177
45.475 0.4278
45.5 0.4489
45.525 0.4799
45.55 0.5202
45.575 0.5656
45.6 0.6108
45.625 0.655
45.65 0.6973
45.675 0.7361
45.7 0.7715
45.725 0.7983
45.75 0.8148
45.775 0.8225
45.8 0.8313
45.825 0.8463
45.85 0.8634
45.875 0.8799
45.9 0.8945
45.925 0.9104
45.95 0.9284
45.975 0.9479
46 0.9652
46.025 0.9784
46.05 0.9891
46.075 1.004
46.1 1.0217
46.125 1.0387
46.15 1.0491
46.175 1.049
46.2 1.0399
46.225 1.0231
46.25 0.9988
46.275 0.9716
46.3 0.9446
46.325 0.9191
46.35 0.8992
46.375 0.8884
46.4 0.8837
46.425 0.8773
46.45 0.8623
46.475 0.8398
46.5 0.8089
46.525 0.7762
46.55 0.745
46.575 0.7138
46.6 0.6843
46.625 0.6588
46.65 0.6365
46.675 0.6148
46.7 0.5924
46.725 0.5652
46.75 0.5305
46.775 0.491
46.8 0.4498
46.825 0.4116
46.85 0.3765
46.875 0.3414
46.9 0.3065
46.925 0.266
46.95 0.2211
46.975 0.1774
47 0.1343
47.025 0.1002
47.05 0.0785
47.075 0.0659
47.1 0.0654
47.125 0.0746
47.15 0.0893
47.175 0.1081
47.2 0.1242
47.225 0.1369
47.25 0.1443
47.275 0.1443
47.3 0.1375
47.325 0.1267
47.35 0.1149
47.375 0.1002
47.4 0.0835
47.425 0.0627
47.45 0.0364
47.475 0.0044
47.5 -0.034
47.525 -0.0749
47.55 -0.1153
47.575 -0.1556
47.6 -0.1979
47.625 -0.2433
47.65 -0.2885
47.675 -0.3358
47.7 -0.3874
47.725 -0.4387
47.75 -0.4878
47.775 -0.5385
47.8 -0.591
47.825 -0.6431
47.85 -0.6953
47.875 -0.7455
47.9 -0.7956
47.925 -0.8463
47.95 -0.8926
47.975 -0.9296
48 -0.9501
48.025 -0.9533
48.05 -0.9473
48.075 -0.9447
48.1 -0.9443
48.125 -0.9438
48.15 -0.9407
48.175 -0.9345
48.2 -0.9271
48.225 -0.9225
48.25 -0.9192
48.275 -0.9148
48.3 -0.9102
48.325 -0.9072
48.35 -0.9054
48.375 -0.904
48.4 -0.8995
48.425 -0.8938
48.45 -0.8902
48.475 -0.8929
48.5 -0.9036
48.525 -0.9258
48.55 -0.9568
48.575 -0.9898
48.6 -1.0231
48.625 -1.0579
48.65 -1.0962
48.675 -1.1398
48.7 -1.1863
48.725 -1.2324
48.75 -1.277
48.775 -1.3159
48.8 -1.3498
48.825 -1.3778
48.85 -1.3982
48.875 -1.4112
48.9 -1.4152
48.925 -1.4211
48.95 -1.4381
48.975 -1.4649
49 -1.495
49.025 -1.5202
49.05 -1.5397
49.075 -1.5574
49.1 -1.5753
49.125 -1.5982
49.15 -1.6249
49.175 -1.6528
49.2 -1.6815
49.225 -1.7117
49.25 -1.7501
49.275 -1.7921
49.3 -1.828
49.325 -1.8527
49.35 -1.8602
49.375 -1.8499
49.4 -1.8285
49.425 -1.8044
49.45 -1.7895
49.475 -1.782
49.5 -1.7756
49.525 -1.7704
49.55 -1.7628
49.575 -1.7535
49.6 -1.7454
49.625 -1.742
49.65 -1.7493
49.675 -1.7651
49.7 -1.7854
49.725 -1.8071
49.75 -1.8301
49.775 -1.855
49.8 -1.8805
49.825 -1.9092
49.85 -1.9413
49.875 -1.9751
49.9 -2.0104
49.925 -2.0464
49.95 -2.0865
49.975 -2.1308
50 -2.1728
50.025 -2.2127
50.05 -2.252
50.075 -2.2858
50.1 -2.3081
50.125 -2.3173
50.15 -2.3159
50.175 -2.3103
50.2 -2.3059
50.225 -2.3057
50.25 -2.3081
50.275 -2.3053
50.3 -2.2946
50.325 -2.2779
50.35 -2.2601
50.375 -2.2461
50.4 -2.2353
50.425 -2.2292
50.45 -2.2283
50.475 -2.2289
50.5 -2.2237
50.525 -2.2183
50.55 -2.22
50.575 -2.2236
50.6 -2.2249
50.625 -2.2185
50.65 -2.1999
50.675 -2.1758
50.7 -2.1513
50.725 -2.128
50.75 -2.0999
50.775 -2.0683
50.8 -2.0359
50.825 -2.0022
50.85 -1.9716
50.875 -1.9427
50.9 -1.9154
50.925 -1.8862
50.95 -1.8446
50.975 -1.7959
51 -1.7478
51.025 -1.7033
51.05 -1.6678
51.075 -1.6409
51.1 -1.6207
51.125 -1.6087
51.15 -1.6037
51.175 -1.602
51.2 -1.602
51.225 -1.6039
51.25 -1.6094
51.275 -1.6204
51.3 -1.6378
51.325 -1.6628
51.35 -1.6946
51.375 -1.7281
51.4 -1.7597
51.425 -1.7834
51.45 -1.798
51.475 -1.8054
51.5 -1.803
51.525 -1.7929
51.55 -1.779
51.575 -1.7641
51.6 -1.7499
51.625 -1.7361
51.65 -1.7244
51.675 -1.7162
51.7 -1.7073
51.725 -1.6938
51.75 -1.6736
51.775 -1.6464
51.8 -1.61
51.825 -1.5624
51.85 -1.5009
51.875 -1.424
51.9 -1.3314
51.925 -1.2289
51.95 -1.1285
51.975 -1.0364
52 -0.9525
52.025 -0.8744
52.05 -0.7998
52.075 -0.7263
52.1 -0.6571
52.125 -0.5944
52.15 -0.5388
52.175 -0.4889
52.2 -0.4443
52.225 -0.4059
52.25 -0.3758
52.275 -0.355
52.3 -0.3418
52.325 -0.3303
52.35 -0.3155
52.375 -0.3011
52.4 -0.2907
52.425 -0.2823
52.45 -0.2642
52.475 -0.2335
52.5 -0.1928
52.525 -0.1492
52.55 -0.1041
52.575 -0.0616
52.6 -0.0258
52.625 0.0025
52.65 0.023
52.675 0.0341
52.7 0.0348
52.725 0.0251
52.75 0.0098
52.775 -0.0093
52.8 -0.0347
52.825 -0.0629
52.85 -0.0877
52.875 -0.1121
52.9 -0.1404
52.925 -0.1733
52.95 -0.1986
52.975 -0.2095
53 -0.2139
53.025 -0.2157
53.05 -0.2184
53.075 -0.2269
53.1 -0.2419
53.125 -0.2636
53.15 -0.2967
53.175 -0.3458
53.2 -0.4102
53.225 -0.4884
53.25 -0.5744
53.275 -0.6653
53.3 -0.7556
53.325 -0.8457
53.35 -0.9396
53.375 -1.0353
53.4 -1.1315
53.425 -1.2304
53.45 -1.3302
53.475 -1.4253
53.5 -1.5132
53.525 -1.5898
53.55 -1.6541
53.575 -1.7008
53.6 -1.7233
53.625 -1.7343
53.65 -1.7565
53.675 -1.796
53.7 -1.8461
53.725 -1.8969
53.75 -1.9393
53.775 -1.9675
53.8 -1.9789
53.825 -1.9808
53.85 -1.9789
53.875 -1.9739
53.9 -1.9693
53.925 -1.9658
53.95 -1.965
53.975 -1.9713
54 -1.9839
54.025 -2.0012
54.05 -2.022
54.075 -2.0447
54.1 -2.0682
54.125 -2.1008
54.15 -2.1589
54.175 -2.2416
54.2 -2.3297
54.225 -2.4123
54.25 -2.4861
54.275 -2.5507
54.3 -2.607
54.325 -2.6519
54.35 -2.6883
54.375 -2.7188
54.4 -2.7456
54.425 -2.7658
54.45 -2.7743
54.475 -2.7727
54.5 -2.7651
54.525 -2.755
54.55 -2.7458
54.575 -2.7362
54.6 -2.7274
54.625 -2.7248
54.65 -2.7355
54.675 -2.7406
54.7 -2.7256
54.725 -2.6944
54.75 -2.6543
54.775 -2.6102
54.8 -2.5704
54.825 -2.5391
54.85 -2.5172
54.875 -2.5051
54.9 -2.4952
54.925 -2.4784
54.95 -2.4557
54.975 -2.4295
55 -2.4027
55.025 -2.376
55.05 -2.3516
55.075 -2.3267
55.1 -2.3022
55.125 -2.2799
55.15 -2.258
55.175 -2.2345
55.2 -2.2115
55.225 -2.1817
55.25 -2.1347
55.275 -2.0809
55.3 -2.0276
55.325 -1.9784
55.35 -1.9398
55.375 -1.9195
55.4 -1.9084
55.425 -1.8911
55.45 -1.862
55.475 -1.8237
55.5 -1.7813
55.525 -1.7333
55.55 -1.6794
55.575 -1.6215
55.6 -1.5611
55.625 -1.5035
55.65 -1.4473
55.675 -1.39
55.7 -1.3324
55.725 -1.2811
55.75 -1.2384
55.775 -1.2079
55.8 -1.1859
55.825 -1.1648
55.85 -1.1389
55.875 -1.1112
55.9 -1.0825
55.925 -1.0458
55.95 -0.9982
55.975 -0.9382
56 -0.8738
56.025 -0.8072
56.05 -0.743
56.075 -0.6806
56.1 -0.6209
56.125 -0.5608
56.15 -0.4926
56.175 -0.4138
56.2 -0.3334
56.225 -0.252
56.25 -0.1703
56.275 -0.0902
56.3 -0.0117
56.325 0.0632
56.35 0.134
56.375 0.2002
56.4 0.2629
56.425 0.3209
56.45 0.3759
56.475 0.4359
56.5 0.4994
56.525 0.5613
56.55 0.6187
56.575 0.6709
56.6 0.7126
56.625 0.7424
56.65 0.7636
56.675 0.779
56.7 0.7901
56.725 0.7979
56.75 0.8041
56.775 0.8061
56.8 0.802
56.825 0.7903
56.85 0.7711
56.875 0.7429
56.9 0.7085
56.925 0.6784
56.95 0.6678
56.975 0.6673
57 0.6677
57.025 0.67
57.05 0.6795
57.075 0.6955
57.1 0.7132
57.125 0.7277
57.15 0.7357
57.175 0.7363
57.2 0.7264
57.225 0.708
57.25 0.6838
57.275 0.6538
57.3 0.6206
57.325 0.59
57.35 0.5654
57.375 0.5473
57.4 0.5338
57.425 0.5228
57.45 0.5117
57.475 0.4988
57.5 0.4814
57.525 0.4622
57.55 0.4457
57.575 0.4359
57.6 0.435
57.625 0.4465
57.65 0.4691
57.675 0.4979
57.7 0.5282
57.725 0.5561
57.75 0.5816
57.775 0.6109
57.8 0.6509
57.825 0.6947
57.85 0.7334
57.875 0.7677
57.9 0.7987
57.925 0.8245
57.95 0.8428
57.975 0.8507
58 0.8473
58.025 0.8339
58.05 0.8113
58.075 0.7828
58.1 0.751
58.125 0.7171
58.15 0.6801
58.175 0.6437
58.2 0.6122
58.225 0.5913
58.25 0.5824
58.275 0.5818
58.3 0.5923
58.325 0.6185
58.35 0.6559
58.375 0.6952
58.4 0.7303
58.425 0.7609
58.45 0.7898
58.475 0.8169
58.5 0.8405
58.525 0.8571
58.55 0.8663
58.575 0.8675
58.6 0.8584
58.625 0.8403
58.65 0.8109
58.675 0.7699
58.7 0.7186
58.725 0.6575
58.75 0.5873
58.775 0.5062
58.8 0.4177
58.825 0.3249
58.85 0.231
58.875 0.1394
58.9 0.0502
58.925 -0.0394
58.95 -0.13
58.975 -0.2231
59 -0.3136
59.025 -0.3981
59.05 -0.4625
59.075 -0.4959
59.1 -0.4906
59.125 -0.4577
59.15 -0.4159
59.175 -0.3731
59.2 -0.3316
59.225 -0.2907
59.25 -0.2478
59.275 -0.2003
59.3 -0.148
59.325 -0.1008
59.35 -0.0602
59.375 -0.024
59.4 0.0154
59.425 0.0669
59.45 0.1213
59.475 0.1739
59.5 0.2216
59.525 0.2632
59.55 0.3025
59.575 0.3416
59.6 0.3807
59.625 0.4189
59.65 0.4534
59.675 0.4836
59.7 0.5121
59.725 0.5387
59.75 0.5617
59.775 0.5809
59.8 0.5951
59.825 0.6031
59.85 0.6054
59.875 0.6023
59.9 0.5954
59.925 0.5884
59.95 0.5842
59.975 0.5901
60 0.6045
60.025 0.6216
60.05 0.6386
60.075 0.6573
60.1 0.6805
60.125 0.7103
60.15 0.7377
60.175 0.7568
60.2 0.7677
60.225 0.7712
60.25 0.7676
60.275 0.7587
60.3 0.7459
60.325 0.7305
60.35 0.7121
60.375 0.691
60.4 0.6672
60.425 0.6422
60.45 0.6175
60.475 0.592
60.5 0.5629
60.525 0.5264
60.55 0.4818
60.575 0.4294
60.6 0.3708
60.625 0.3111
60.65 0.2583
60.675 0.2079
60.7 0.1582
60.725 0.1057
60.75 0.0502
60.775 -0.0109
60.8 -0.0792
60.825 -0.1534
60.85 -0.23
60.875 -0.3068
60.9 -0.3829
60.925 -0.4561
60.95 -0.5275
60.975 -0.5979
61 -0.6654
61.025 -0.7265
61.05 -0.784
61.075 -0.8428
61.1 -0.9011
61.125 -0.96
61.15 -1.0189
61.175 -1.0775
61.2 -1.1335
61.225 -1.1885
61.25 -1.2458
61.275 -1.3039
61.3 -1.3562
61.325 -1.3913
61.35 -1.4038
61.375 -1.3982
61.4 -1.3873
61.425 -1.3795
61.45 -1.374
61.475 -1.367
61.5 -1.3582
61.525 -1.347
61.55 -1.3372
61.575 -1.3315
61.6 -1.3303
61.625 -1.3345
61.65 -1.3438
61.675 -1.3496
61.7 -1.3409
61.725 -1.318
61.75 -1.2949
61.775 -1.2781
61.8 -1.2679
61.825 -1.261
61.85 -1.2547
61.875 -1.2471
61.9 -1.2379
61.925 -1.2266
61.95 -1.2144
61.975 -1.2005
62 -1.1868
62.025 -1.1739
62.05 -1.1612
62.075 -1.1497
62.1 -1.1404
62.125 -1.1267
62.15 -1.1088
62.175 -1.0888
62.2 -1.0676
62.225 -1.049
62.25 -1.0331
62.275 -1.021
62.3 -1.0131
62.325 -1.0078
62.35 -1.0014
62.375 -0.9951
62.4 -0.9886
62.425 -0.9816
62.45 -0.9758
62.475 -0.9737
62.5 -0.9762
62.525 -0.9851
62.55 -1.0019
62.575 -1.0242
62.6 -1.0522
62.625 -1.0876
62.65 -1.1293
62.675 -1.1767
62.7 -1.231
62.725 -1.2922
62.75 -1.3565
62.775 -1.4198
62.8 -1.4848
62.825 -1.5505
62.85 -1.6196
62.875 -1.6953
62.9 -1.7781
62.925 -1.8635
62.95 -1.9439
62.975 -2.0145
63 -2.0722
63.025 -2.1218
63.05 -2.1648
63.075 -2.2064
63.1 -2.2517
63.125 -2.292
63.15 -2.3129
63.175 -2.3094
63.2 -2.2949
63.225 -2.2822
63.25 -2.2664
63.275 -2.2512
63.3 -2.2403
63.325 -2.2337
63.35 -2.2307
63.375 -2.231
63.4 -2.2322
63.425 -2.2315
63.45 -2.2306
63.475 -2.2292
63.5 -2.2323
63.525 -2.2435
63.55 -2.2442
63.575 -2.2287
63.6 -2.2142
63.625 -2.208
63.65 -2.2107
63.675 -2.2217
63.7 -2.2404
63.725 -2.2631
63.75 -2.2897
63.775 -2.3172
63.8 -2.3518
63.825 -2.3899
63.85 -2.4245
63.875 -2.4462
63.9 -2.4586
63.925 -2.4671
63.95 -2.4773
63.975 -2.4873
64 -2.4986
64.025 -2.5149
64.05 -2.536
64.075 -2.5609
64.1 -2.5909
64.125 -2.6222
64.15 -2.6574
64.175 -2.6943
64.2 -2.7256
64.225 -2.7548
64.25 -2.7885
64.275 -2.8222
64.3 -2.8491
64.325 -2.8655
64.35 -2.8753
64.375 -2.8847
64.4 -2.8969
64.425 -2.911
64.45 -2.928
64.475 -2.9467
64.5 -2.9689
64.525 -2.9953
64.55 -3.0233
64.575 -3.0492
64.6 -3.0708
64.625 -3.0852
64.65 -3.0917
64.675 -3.0902
64.7 -3.0812
64.725 -3.0678
64.75 -3.0557
64.775 -3.0473
64.8 -3.0405
64.825 -3.0309
64.85 -3.0217
64.875 -3.007
64.9 -2.9834
64.925 -2.9478
64.95 -2.9045
64.975 -2.8603
65 -2.8183
65.025 -2.7812
65.05 -2.7491
65.075 -2.7198
65.1 -2.6914
65.125 -2.6619
65.15 -2.6343
65.175 -2.6082
65.2 -2.5809
65.225 -2.5577
65.25 -2.5423
65.275 -2.5244
65.3 -2.5034
65.325 -2.4779
65.35 -2.4495
65.375 -2.4241
65.4 -2.4024
65.425 -2.3842
65.45 -2.371
65.475 -2.3602
65.5 -2.3509
65.525 -2.3419
65.55 -2.3363
65.575 -2.3348
65.6 -2.3385
65.625 -2.3475
65.65 -2.3567
65.675 -2.3632
65.7 -2.3658
65.725 -2.3666
65.75 -2.3647
65.775 -2.3579
65.8 -2.3499
65.825 -2.3463
65.85 -2.3465
65.875 -2.3497
65.9 -2.3576
65.925 -2.3671
65.95 -2.3808
65.975 -2.3981
66 -2.4177
66.025 -2.4384
66.05 -2.4603
66.075 -2.4801
66.1 -2.4987
66.125 -2.5121
66.15 -2.517
66.175 -2.5191
66.2 -2.5133
66.225 -2.4997
66.25 -2.4846
66.275 -2.475
66.3 -2.4689
66.325 -2.4595
66.35 -2.4436
66.375 -2.4244
66.4 -2.4056
66.425 -2.3949
66.45 -2.3912
66.475 -2.3928
66.5 -2.4022
66.525 -2.4203
66.55 -2.4436
66.575 -2.4675
66.6 -2.4895
66.625 -2.5083
66.65 -2.5229
66.675 -2.5343
66.7 -2.5458
66.725 -2.56
66.75 -2.5762
66.775 -2.5907
66.8 -2.603
66.825 -2.6081
66.85 -2.6045
66.875 -2.5868
66.9 -2.5509
66.925 -2.5041
66.95 -2.4487
66.975 -2.3894
67 -2.3283
67.025 -2.2709
67.05 -2.2189
67.075 -2.174
67.1 -2.1359
67.125 -2.0979
67.15 -2.0572
67.175 -2.0168
67.2 -1.9742
67.225 -1.9292
67.25 -1.8786
67.275 -1.823
67.3 -1.7728
67.325 -1.739
67.35 -1.7229
67.375 -1.7148
67.4 -1.7118
67.425 -1.7155
67.45 -1.7257
67.475 -1.7437
67.5 -1.769
67.525 -1.8015
67.55 -1.8399
67.575 -1.8826
67.6 -1.9272
67.625 -1.9733
67.65 -2.0201
67.675 -2.0657
67.7 -2.1129
67.725 -2.1635
67.75 -2.2134
67.775 -2.2434
67.8 -2.2522
67.825 -2.2537
67.85 -2.2539
67.875 -2.2506
67.9 -2.2468
67.925 -2.2457
67.95 -2.2495
67.975 -2.2606
68 -2.2771
68.025 -2.2993
68.05 -2.326
68.075 -2.3599
68.1 -2.3977
68.125 -2.4397
68.15 -2.483
68.175 -2.5258
68.2 -2.5689
68.225 -2.6097
68.25 -2.6437
68.275 -2.6672
68.3 -2.6782
68.325 -2.6781
68.35 -2.6741
68.375 -2.6718
68.4 -2.674
68.425 -2.6779
68.45 -2.6864
68.475 -2.6956
68.5 -2.6991
68.525 -2.6941
68.55 -2.6755
68.575 -2.6392
68.6 -2.5926
68.625 -2.5472
68.65 -2.5063
68.675 -2.4717
68.7 -2.4421
68.725 -2.4178
68.75 -2.3983
68.775 -2.3846
68.8 -2.367
68.825 -2.3483
68.85 -2.334
68.875 -2.3268
68.9 -2.3212
68.925 -2.3132
68.95 -2.3022
68.975 -2.29
69 -2.2791
69.025 -2.27
69.05 -2.2668
69.075 -2.2728
69.1 -2.2887
69.125 -2.3139
69.15 -2.3471
69.175 -2.3802
69.2 -2.3883
69.225 -2.3704
69.25 -2.3338
69.275 -2.2873
69.3 -2.2441
69.325 -2.2062
69.35 -2.1768
69.375 -2.1584
69.4 -2.1451
69.425 -2.1407
69.45 -2.1472
69.475 -2.1599
69.5 -2.1723
69.525 -2.1743
69.55 -2.1715
69.575 -2.1748
69.6 -2.1816
69.625 -2.1952
69.65 -2.2147
69.675 -2.2359
69.7 -2.2591
69.725 -2.2843
69.75 -2.3117
69.775 -2.3335
69.8 -2.3441
69.825 -2.3547
69.85 -2.3592
69.875 -2.358
69.9 -2.3577
69.925 -2.357
69.95 -2.3542
69.975 -2.3468
70 -2.3351
70.025 -2.3257
70.05 -2.3207
70.075 -2.3169
70.1 -2.3119
70.125 -2.2987
70.15 -2.2742
70.175 -2.242
70.2 -2.2078
70.225 -2.1742
70.25 -2.1396
70.275 -2.109
70.3 -2.0808
70.325 -2.0538
70.35 -2.0308
70.375 -2.0118
70.4 -1.993
70.425 -1.9744
70.45 -1.9495
70.475 -1.9125
70.5 -1.8698
70.525 -1.8282
70.55 -1.7884
70.575 -1.7497
70.6 -1.7172
70.625 -1.6898
70.65 -1.664
70.675 -1.6372
70.7 -1.6049
70.725 -1.5646
70.75 -1.5183
70.775 -1.4668
70.8 -1.417
70.825 -1.3718
70.85 -1.3296
70.875 -1.2909
70.9 -1.2551
70.925 -1.2224
70.95 -1.1889
70.975 -1.1552
71 -1.1272
71.025 -1.1049
71.05 -1.0883
71.075 -1.0798
71.1 -1.0796
71.125 -1.0842
71.15 -1.0929
71.175 -1.107
71.2 -1.1225
71.225 -1.1352
71.25 -1.1428
71.275 -1.1424
71.3 -1.1355
71.325 -1.126
71.35 -1.1147
71.375 -1.0978
71.4 -1.0711
71.425 -1.0366
71.45 -1.0007
71.475 -0.9676
71.5 -0.9382
71.525 -0.9123
71.55 -0.8895
71.575 -0.8709
71.6 -0.8583
71.625 -0.8528
71.65 -0.8525
71.675 -0.8597
71.7 -0.875
71.725 -0.891
71.75 -0.9038
71.775 -0.916
71.8 -0.9297
71.825 -0.9424
71.85 -0.9533
71.875 -0.9644
71.9 -0.9722
71.925 -0.9763
71.95 -0.9704
71.975 -0.9518
72 -0.9263
72.025 -0.8991
72.05 -0.8698
72.075 -0.8389
72.1 -0.8064
72.125 -0.7713
72.15 -0.727
72.175 -0.6758
72.2 -0.6243
72.225 -0.5754
72.25 -0.533
72.275 -0.4984
72.3 -0.4729
72.325 -0.4593
72.35 -0.4579
72.375 -0.4681
72.4 -0.4795
72.425 -0.4868
72.45 -0.491
72.475 -0.5005
72.5 -0.5145
72.525 -0.5324
72.55 -0.5535
72.575 -0.5789
72.6 -0.6062
72.625 -0.6365
72.65 -0.6708
72.675 -0.7077
72.7 -0.7479
72.725 -0.7899
72.75 -0.8315
72.775 -0.8714
72.8 -0.9083
72.825 -0.9429
72.85 -0.9742
72.875 -1.0008
72.9 -1.0268
72.925 -1.0534
72.95 -1.078
72.975 -1.0988
73 -1.1185
73.025 -1.141
73.05 -1.1681
73.075 -1.1974
73.1 -1.2254
73.125 -1.2529
73.15 -1.2808
73.175 -1.31
73.2 -1.3388
73.225 -1.3638
73.25 -1.3802
73.275 -1.3859
73.3 -1.3824
73.325 -1.3696
73.35 -1.3468
73.375 -1.3143
73.4 -1.2672
73.425 -1.2109
73.45 -1.1549
73.475 -1.1049
73.5 -1.0638
73.525 -1.03
73.55 -1.0011
73.575 -0.979
73.6 -0.9669
73.625 -0.9645
73.65 -0.9714
73.675 -0.9872
73.7 -1.013
73.725 -1.0439
73.75 -1.0763
73.775 -1.1099
73.8 -1.1446
73.825 -1.1832
73.85 -1.2272
73.875 -1.2769
73.9 -1.3327
73.925 -1.3927
73.95 -1.4525
73.975 -1.5016
74 -1.534
74.025 -1.5617
74.05 -1.5903
74.075 -1.6222
74.1 -1.6523
74.125 -1.6755
74.15 -1.6878
74.175 -1.6767
74.2 -1.6444
74.225 -1.6045
74.25 -1.5674
74.275 -1.5316
74.3 -1.4875
74.325 -1.4269
74.35 -1.3475
74.375 -1.2592
74.4 -1.1727
74.425 -1.0912
74.45 -1.012
74.475 -0.9356
74.5 -0.8607
74.525 -0.7874
74.55 -0.7157
74.575 -0.65
74.6 -0.5933
74.625 -0.5396
74.65 -0.4855
74.675 -0.4288
74.7 -0.3725
74.725 -0.3112
74.75 -0.2393
74.775 -0.1572
74.8 -0.0695
74.825 0.0158
74.85 0.0947
74.875 0.1667
74.9 0.2323
74.925 0.291
74.95 0.3431
74.975 0.3878
75 0.4249
75.025 0.4545
75.05 0.4775
75.075 0.4933
75.1 0.5025
75.125 0.507
75.15 0.5111
75.175 0.5229
75.2 0.5457
75.225 0.569
75.25 0.5883
75.275 0.6018
75.3 0.6105
75.325 0.6155
75.35 0.6173
75.375 0.6166
75.4 0.6141
75.425 0.6114
75.45 0.6059
75.475 0.5936
75.5 0.5735
75.525 0.5476
75.55 0.5176
75.575 0.4863
75.6 0.4554
75.625 0.4227
75.65 0.3881
75.675 0.3646
75.7 0.3474
75.725 0.3289
75.75 0.306
75.775 0.2787
75.8 0.2532
75.825 0.2345
75.85 0.2215
75.875 0.2096
75.9 0.2043
75.925 0.2093
75.95 0.2208
75.975 0.2354
76 0.2669
76.025 0.3244
76.05 0.3976
76.075 0.4729
76.1 0.5428
76.125 0.6036
76.15 0.6539
76.175 0.6962
76.2 0.7302
76.225 0.7578
76.25 0.7801
76.275 0.8012
76.3 0.8237
76.325 0.8477
76.35 0.8703
76.375 0.8896
76.4 0.9052
76.425 0.9176
76.45 0.926
76.475 0.9294
76.5 0.9256
76.525 0.9145
76.55 0.8978
76.575 0.8794
76.6 0.8611
76.625 0.8435
76.65 0.8251
76.675 0.8043
76.7 0.7827
76.725 0.7606
76.75 0.735
76.775 0.7025
76.8 0.6608
76.825 0.611
76.85 0.5589
76.875 0.5076
76.9 0.4622
76.925 0.4273
76.95 0.4082
76.975 0.404
77 0.4147
77.025 0.436
77.05 0.4658
77.075 0.5022
77.1 0.5457
77.125 0.5946
77.15 0.646
77.175 0.6993
77.2 0.749
77.225 0.7922
77.25 0.829
77.275 0.8592
77.3 0.8834
77.325 0.9017
77.35 0.9135
77.375 0.9191
77.4 0.9197
77.425 0.9153
77.45 0.9054
77.475 0.889
77.5 0.8663
77.525 0.8407
77.55 0.8169
77.575 0.8019
77.6 0.7998
77.625 0.8076
77.65 0.8236
77.675 0.8443
77.7 0.8649
77.725 0.8833
77.75 0.899
77.775 0.9099
77.8 0.9194
77.825 0.9268
77.85 0.9348
77.875 0.9437
77.9 0.9499
77.925 0.9583
77.95 0.9705
77.975 0.99
78 1.0099
78.025 1.0202
78.05 1.0211
78.075 1.0155
78.1 1.0057
78.125 0.9891
78.15 0.9667
78.175 0.9394
78.2 0.9084
78.225 0.8794
78.25 0.8551
78.275 0.8279
78.3 0.7937
78.325 0.7517
78.35 0.7063
78.375 0.6642
78.4 0.6201
78.425 0.5681
78.45 0.5068
78.475 0.4369
78.5 0.3591
78.525 0.2731
78.55 0.1797
78.575 0.0814
78.6 -0.0177
78.625 -0.1104
78.65 -0.1975
78.675 -0.2796
78.7 -0.3582
78.725 -0.4336
78.75 -0.5002
78.775 -0.5572
78.8 -0.6044
78.825 -0.646
78.85 -0.6849
78.875 -0.7254
78.9 -0.77
78.925 -0.8199
78.95 -0.8736
78.975 -0.9277
79 -0.9769
79.025 -1.0193
79.05 -1.0523
79.075 -1.0666
79.1 -1.0573
79.125 -1.0387
79.15 -1.0246
79.175 -1.0073
79.2 -0.9697
79.225 -0.9071
79.25 -0.8203
79.275 -0.7298
79.3 -0.6518
79.325 -0.5963
79.35 -0.557
79.375 -0.5266
79.4 -0.501
79.425 -0.4769
79.45 -0.4559
79.475 -0.4421
79.5 -0.4397
79.525 -0.4457
79.55 -0.457
79.575 -0.4756
79.6 -0.4972
79.625 -0.5116
79.65 -0.5135
79.675 -0.5063
79.7 -0.4961
79.725 -0.4822
79.75 -0.466
79.775 -0.454
79.8 -0.4486
79.825 -0.4485
79.85 -0.45
79.875 -0.4504
79.9 -0.4534
79.925 -0.4578
79.95 -0.4638
79.975 -0.4728
80 -0.4829
80.025 -0.4921
80.05 -0.5011
80.075 -0.5142
80.1 -0.5265
80.125 -0.5317
80.15 -0.5287
80.175 -0.5229
80.2 -0.5121
80.225 -0.4987
80.25 -0.4852
80.275 -0.4715
80.3 -0.4571
80.325 -0.4486
80.35 -0.4384
80.375 -0.416
80.4 -0.3829
80.425 -0.3484
80.45 -0.321
80.475 -0.3059
80.5 -0.3037
80.525 -0.3012
80.55 -0.2916
80.575 -0.2792
80.6 -0.2711
80.625 -0.2725
80.65 -0.2843
80.675 -0.3021
80.7 -0.3164
80.725 -0.326
80.75 -0.3331
80.775 -0.3397
80.8 -0.35
80.825 -0.3607
80.85 -0.3717
80.875 -0.3865
80.9 -0.41
80.925 -0.4326
80.95 -0.4467
80.975 -0.4513
81 -0.4446
81.025 -0.4319
81.05 -0.4186
81.075 -0.4061
81.1 -0.3996
81.125 -0.3962
81.15 -0.3822
81.175 -0.3599
81.2 -0.334
81.225 -0.307
81.25 -0.283
81.275 -0.265
81.3 -0.2522
81.325 -0.248
81.35 -0.2541
81.375 -0.2752
81.4 -0.3119
81.425 -0.3609
81.45 -0.422
81.475 -0.4936
81.5 -0.572
81.525 -0.6563
81.55 -0.7426
81.575 -0.8272
81.6 -0.9056
81.625 -0.9802
81.65 -1.0598
81.675 -1.1549
81.7 -1.2472
81.725 -1.324
81.75 -1.3782
81.775 -1.4121
81.8 -1.4326
81.825 -1.444
81.85 -1.4461
81.875 -1.4405
81.9 -1.4256
81.925 -1.3975
81.95 -1.3594
81.975 -1.3159
82 -1.2714
82.025 -1.2271
82.05 -1.1812
82.075 -1.1333
82.1 -1.0834
82.125 -1.0297
82.15 -0.974
82.175 -0.9257
82.2 -0.8919
82.225 -0.8724
82.25 -0.8619
82.275 -0.8538
82.3 -0.8418
82.325 -0.8244
82.35 -0.8098
82.375 -0.7983
82.4 -0.7828
82.425 -0.7635
82.45 -0.748
82.475 -0.7419
82.5 -0.7472
82.525 -0.7645
82.55 -0.7927
82.575 -0.8239
82.6 -0.85
82.625 -0.8672
82.65 -0.8699
82.675 -0.8523
82.7 -0.8223
82.725 -0.785
82.75 -0.7451
82.775 -0.7076
82.8 -0.6743
82.825 -0.6509
82.85 -0.6346
82.875 -0.6263
82.9 -0.6262
82.925 -0.6342
82.95 -0.6498
82.975 -0.671
83 -0.6976
83.025 -0.7222
83.05 -0.7386
83.075 -0.7463
83.1 -0.7442
83.125 -0.7306
83.15 -0.7092
83.175 -0.6863
83.2 -0.6755
83.225 -0.679
83.25 -0.6948
83.275 -0.7166
83.3 -0.7331
83.325 -0.7382
83.35 -0.7288
83.375 -0.7087
83.4 -0.68
83.425 -0.6374
83.45 -0.5841
83.475 -0.5276
83.5 -0.4697
83.525 -0.412
83.55 -0.3555
83.575 -0.2998
83.6 -0.2446
83.625 -0.1985
83.65 -0.1656
83.675 -0.1454
83.7 -0.1376
83.725 -0.1359
83.75 -0.1342
83.775 -0.129
83.8 -0.123
83.825 -0.116
83.85 -0.1105
83.875 -0.1066
83.9 -0.1021
83.925 -0.0969
83.95 -0.0951
83.975 -0.097
84 -0.0999
84.025 -0.1026
84.05 -0.1058
84.075 -0.0995
84.1 -0.0774
84.125 -0.0475
84.15 -0.0161
84.175 0.0116
84.2 0.0318
84.225 0.0446
84.25 0.0487
84.275 0.0432
84.3 0.0278
84.325 0.0047
84.35 -0.0255
84.375 -0.0643
84.4 -0.1124
84.425 -0.1663
84.45 -0.2185
84.475 -0.2679
84.5 -0.3085
84.525 -0.3433
84.55 -0.3703
84.575 -0.385
84.6 -0.3954
84.625 -0.406
84.65 -0.4151
84.675 -0.4147
84.7 -0.4033
84.725 -0.3822
84.75 -0.3519
84.775 -0.3113
84.8 -0.2645
84.825 -0.2196
84.85 -0.1752
84.875 -0.1269
84.9 -0.0766
84.925 -0.029
84.95 0.0107
84.975 0.0434
85 0.0659
85.025 0.0787
85.05 0.0791
85.075 0.0676
85.1 0.0459
85.125 0.0142
85.15 -0.0267
85.175 -0.0719
85.2 -0.1131
85.225 -0.141
85.25 -0.1488
85.275 -0.142
85.3 -0.1333
85.325 -0.1274
85.35 -0.1238
85.375 -0.124
85.4 -0.1247
85.425 -0.1246
85.45 -0.1211
85.475 -0.1148
85.5 -0.1112
85.525 -0.1104
85.55 -0.115
85.575 -0.1259
85.6 -0.1425
85.625 -0.1669
85.65 -0.1994
85.675 -0.2393
85.7 -0.2876
85.725 -0.3431
85.75 -0.403
85.775 -0.466
85.8 -0.53
85.825 -0.597
85.85 -0.6651
85.875 -0.7189
85.9 -0.7493
85.925 -0.7512
85.95 -0.7331
85.975 -0.705
86 -0.6746
86.025 -0.6466
86.05 -0.6266
86.075 -0.6154
86.1 -0.6132
86.125 -0.6192
86.15 -0.6316
86.175 -0.6476
86.2 -0.6647
86.225 -0.6827
86.25 -0.7049
86.275 -0.7304
86.3 -0.7585
86.325 -0.7873
86.35 -0.8166
86.375 -0.8437
86.4 -0.8675
86.425 -0.8854
86.45 -0.8911
86.475 -0.8813
86.5 -0.8627
86.525 -0.8477
86.55 -0.8406
86.575 -0.8411
86.6 -0.8508
86.625 -0.8692
86.65 -0.8982
86.675 -0.9385
86.7 -0.982
86.725 -1.0189
86.75 -1.0447
86.775 -1.0578
86.8 -1.0483
86.825 -1.0103
86.85 -0.9541
86.875 -0.8892
86.9 -0.8146
86.925 -0.7385
86.95 -0.6667
86.975 -0.6007
87 -0.5394
87.025 -0.4831
87.05 -0.4285
87.075 -0.3725
87.1 -0.3175
87.125 -0.2649
87.15 -0.2163
87.175 -0.1746
87.2 -0.1392
87.225 -0.1086
87.25 -0.0835
87.275 -0.0624
87.3 -0.0446
87.325 -0.0308
87.35 -0.0207
87.375 -0.014
87.4 -0.0107
87.425 -0.0118
87.45 -0.0158
87.475 -0.0226
87.5 -0.0313
87.525 -0.0426
87.55 -0.0606
87.575 -0.0863
87.6 -0.119
87.625 -0.1531
87.65 -0.1816
87.675 -0.202
87.7 -0.2195
87.725 -0.2347
87.75 -0.2413
87.775 -0.2449
87.8 -0.2503
87.825 -0.2614
87.85 -0.2772
87.875 -0.3001
87.9 -0.3286
87.925 -0.3625
87.95 -0.4008
87.975 -0.4394
88 -0.4782
88.025 -0.5123
88.05 -0.5361
88.075 -0.5503
88.1 -0.562
88.125 -0.5703
88.15 -0.5737
88.175 -0.5699
88.2 -0.5534
88.225 -0.524
88.25 -0.4868
88.275 -0.452
88.3 -0.4235
88.325 -0.4041
88.35 -0.3943
88.375 -0.395
88.4 -0.4063
88.425 -0.4273
88.45 -0.4576
88.475 -0.4941
88.5 -0.5341
88.525 -0.5712
88.55 -0.6023
88.575 -0.6284
88.6 -0.6421
88.625 -0.6346
88.65 -0.6046
88.675 -0.5645
88.7 -0.517
88.725 -0.4644
88.75 -0.4116
88.775 -0.3663
88.8 -0.3318
88.825 -0.3048
88.85 -0.2798
88.875 -0.2535
88.9 -0.229
88.925 -0.2096
88.95 -0.1938
88.975 -0.1839
89 -0.1778
89.025 -0.1666
89.05 -0.1334
89.075 -0.0711
89.1 0.0063
89.125 0.0824
89.15 0.151
89.175 0.2127
89.2 0.2688
89.225 0.3173
89.25 0.3573
89.275 0.3906
89.3 0.4178
89.325 0.4387
89.35 0.455
89.375 0.4693
89.4 0.4844
89.425 0.5026
89.45 0.5222
89.475 0.5428
89.5 0.5606
89.525 0.5723
89.55 0.5776
89.575 0.5763
89.6 0.5683
89.625 0.5534
89.65 0.5333
89.675 0.5083
89.7 0.4807
89.725 0.4585
89.75 0.4537
89.775 0.4715
89.8 0.5027
89.825 0.5398
89.85 0.5845
89.875 0.6342
89.9 0.6872
89.925 0.739
89.95 0.7898
89.975 0.8381
90 0.882
90.025 0.9207
90.05 0.9569
90.075 0.9935
90.1 1.03
90.125 1.0669
90.15 1.1062
90.175 1.1491
90.2 1.1909
90.225 1.2286
90.25 1.2625
90.275 1.2917
90.3 1.3153
90.325 1.3332
90.35 1.3489
90.375 1.3641
90.4 1.3805
90.425 1.3955
90.45 1.4105
90.475 1.4276
90.5 1.4482
90.525 1.4711
90.55 1.4928
90.575 1.5124
90.6 1.5311
90.625 1.5543
90.65 1.5833
90.675 1.6143
90.7 1.6412
90.725 1.662
90.75 1.6767
90.775 1.6874
90.8 1.6974
90.825 1.7121
90.85 1.7261
90.875 1.7355
90.9 1.7399
90.925 1.7394
90.95 1.733
90.975 1.7199
91 1.7003
91.025 1.6774
91.05 1.654
91.075 1.6301
91.1 1.6038
91.125 1.5703
91.15 1.5292
91.175 1.4793
91.2 1.423
91.225 1.3612
91.25 1.2954
91.275 1.2271
91.3 1.1573
91.325 1.0902
91.35 1.0265
91.375 0.9671
91.4 0.9024
91.425 0.8285
91.45 0.7492
91.475 0.6666
91.5 0.5822
91.525 0.4966
91.55 0.4182
91.575 0.3547
91.6 0.3018
91.625 0.2553
91.65 0.2188
91.675 0.1942
91.7 0.1861
91.725 0.194
91.75 0.2085
91.775 0.2191
91.8 0.2209
91.825 0.216
91.85 0.2082
91.875 0.2057
91.9 0.2151
91.925 0.2361
91.95 0.2687
91.975 0.3081
92 0.354
92.025 0.4044
92.05 0.4588
92.075 0.5153
92.1 0.5718
92.125 0.6264
92.15 0.6766
92.175 0.721
92.2 0.7566
92.225 0.7782
92.25 0.7832
92.275 0.7714
92.3 0.7435
92.325 0.7017
92.35 0.6508
92.375 0.5936
92.4 0.534
92.425 0.4743
92.45 0.4186
92.475 0.3715
92.5 0.3412
92.525 0.3251
92.55 0.3226
92.575 0.3308
92.6 0.3469
92.625 0.3679
92.65 0.3901
92.675 0.4078
92.7 0.4199
92.725 0.4256
92.75 0.4229
92.775 0.4102
92.8 0.3885
92.825 0.3589
92.85 0.324
92.875 0.2833
92.9 0.2352
92.925 0.1832
92.95 0.1331
92.975 0.086
93 0.0375
93.025 -0.0092
93.05 -0.0457
93.075 -0.0635
93.1 -0.0671
93.125 -0.0615
93.15 -0.0518
93.175 -0.0366
93.2 -0.0063
93.225 0.0444
93.25 0.1106
93.275 0.1831
93.3 0.2598
93.325 0.3419
93.35 0.4251
93.375 0.5052
93.4 0.5822
93.425 0.661
93.45 0.7474
93.475 0.8377
93.5 0.9234
93.525 1.0018
93.55 1.0749
93.575 1.1432
93.6 1.2094
93.625 1.2754
93.65 1.3387
93.675 1.3985
93.7 1.4539
93.725 1.5027
93.75 1.5448
93.775 1.5813
93.8 1.6136
93.825 1.6404
93.85 1.6611
93.875 1.6772
93.9 1.6898
93.925 1.7025
93.95 1.7144
93.975 1.7237
94 1.7281
94.025 1.7282
94.05 1.7255
94.075 1.7202
94.1 1.7125
94.125 1.7058
94.15 1.7022
94.175 1.7013
94.2 1.7043
94.225 1.7076
94.25 1.7059
94.275 1.6993
94.3 1.6893
94.325 1.6739
94.35 1.6528
94.375 1.6282
94.4 1.597
94.425 1.5595
94.45 1.52
94.475 1.4769
94.5 1.4273
94.525 1.3733
94.55 1.3141
94.575 1.2507
94.6 1.183
94.625 1.1147
94.65 1.0538
94.675 1.0119
94.7 0.9933
94.725 0.9925
94.75 1.0071
94.775 1.0258
94.8 1.0428
94.825 1.057
94.85 1.0678
94.875 1.0811
94.9 1.1058
94.925 1.1413
94.95 1.1736
94.975 1.1967
95 1.2065
95.025 1.2044
95.05 1.1881
95.075 1.1561
95.1 1.1127
95.125 1.0609
95.15 1.0029
95.175 0.9412
95.2 0.8796
95.225 0.8191
95.25 0.7617
95.275 0.7098
95.3 0.6664
95.325 0.6337
95.35 0.6256
95.375 0.6541
95.4 0.7092
95.425 0.769
95.45 0.821
95.475 0.8684
95.5 0.9181
95.525 0.9754
95.55 1.0378
95.575 1.0957
95.6 1.1439
95.625 1.1822
95.65 1.2085
95.675 1.2237
95.7 1.2276
95.725 1.2237
95.75 1.2155
95.775 1.2052
95.8 1.1928
95.825 1.1832
95.85 1.1855
95.875 1.2017
95.9 1.2312
95.925 1.2679
95.95 1.3048
95.975 1.3353
96 1.3598
96.025 1.3813
96.05 1.4088
96.075 1.4421
96.1 1.4743
96.125 1.5063
96.15 1.542
96.175 1.5846
96.2 1.6355
96.225 1.6914
96.25 1.7473
96.275 1.7987
96.3 1.8442
96.325 1.8847
96.35 1.9217
96.375 1.9562
96.4 1.9874
96.425 2.0149
96.45 2.0387
96.475 2.062
96.5 2.0845
96.525 2.1061
96.55 2.1249
96.575 2.1417
96.6 2.1603
96.625 2.1864
96.65 2.2228
96.675 2.2627
96.7 2.303
96.725 2.3459
96.75 2.3902
96.775 2.4326
96.8 2.4736
96.825 2.5155
96.85 2.5572
96.875 2.5975
96.9 2.6404
96.925 2.6867
96.95 2.7356
96.975 2.7859
97 2.8362
97.025 2.885
97.05 2.9295
97.075 2.977
97.1 3.0447
97.125 3.1373
97.15 3.2396
97.175 3.3399
97.2 3.4365
97.225 3.5305
97.25 3.6187
97.275 3.7004
97.3 3.7766
97.325 3.8478
97.35 3.9137
97.375 3.9743
97.4 4.0282
97.425 4.0753
97.45 4.1156
97.475 4.1493
97.5 4.1782
97.525 4.2035
97.55 4.2246
97.575 4.2407
97.6 4.2501
97.625 4.2523
97.65 4.2498
97.675 4.2426
97.7 4.2297
97.725 4.2103
97.75 4.1843
97.775 4.1528
97.8 4.1166
97.825 4.0752
97.85 4.0294
97.875 3.9793
97.9 3.9242
97.925 3.8636
97.95 3.7982
97.975 3.7289
98 3.6562
98.025 3.5813
98.05 3.5046
98.075 3.4248
98.1 3.342
98.125 3.2564
98.15 3.1678
98.175 3.0818
98.2 3.0027
98.225 2.9349
98.25 2.8728
98.275 2.8133
98.3 2.7571
98.325 2.7115
98.35 2.6766
98.375 2.6467
98.4 2.6166
98.425 2.5834
98.45 2.5489
98.475 2.5128
98.5 2.4733
98.525 2.4299
98.55 2.3811
98.575 2.3298
98.6 2.2759
98.625 2.2196
98.65 2.1617
98.675 2.1041
98.7 2.0471
98.725 1.9915
98.75 1.9362
98.775 1.8816
98.8 1.8294
98.825 1.7826
98.85 1.7374
98.875 1.6896
98.9 1.6396
98.925 1.593
98.95 1.5574
98.975 1.5367
99 1.5258
99.025 1.5185
99.05 1.5151
99.075 1.5122
99.1 1.5048
99.125 1.4915
99.15 1.4793
99.175 1.4765
99.2 1.4801
99.225 1.4824
99.25 1.4817
99.275 1.4779
99.3 1.4827
99.325 1.4963
99.35 1.5099
99.375 1.5241
99.4 1.5464
99.425 1.5766
99.45 1.6097
99.475 1.6429
99.5 1.6721
99.525 1.6982
99.55 1.7197
99.575 1.7357
99.6 1.7474
99.625 1.7611
99.65 1.7804
99.675 1.8038
99.7 1.8264
99.725 1.8481
99.75 1.8705
99.775 1.89
99.8 1.9059
99.825 1.9173
99.85 1.9288
99.875 1.9416
99.9 1.9585
99.925 1.9839
99.95 2.0156
99.975 2.0469
100 2.0758
