# Supplementary material for: Uptake of N2O5 by aqueous aerosol unveiled using chemically accurate many-body potentials
Source: Nat Commun. 2022 Mar 10;13:1266. doi: 10.1038/s41467-022-28697-8 (PMC8913772; doi:10.1038/s41467-022-28697-8)
Supplement: Supplementary file 3 — Source Data [file 41467_2022_28697_MOESM3_ESM.zip › n2o5-uptake-data/Fig2/scattering/rep08run04/relcom_gds.dat]

0.025 12.0203
0.05 11.9936
0.075 11.9668
0.1 11.94
0.125 11.9132
0.15 11.8863
0.175 11.8594
0.2 11.8326
0.225 11.8057
0.25 11.7788
0.275 11.7519
0.3 11.725
0.325 11.6982
0.35 11.6712
0.375 11.6443
0.4 11.6173
0.425 11.5904
0.45 11.5634
0.475 11.5364
0.5 11.5094
0.525 11.4824
0.55 11.4554
0.575 11.4284
0.6 11.4013
0.625 11.3743
0.65 11.3472
0.675 11.32
0.7 11.2929
0.725 11.2657
0.75 11.2384
0.775 11.2112
0.8 11.1839
0.825 11.1566
0.85 11.1292
0.875 11.1018
0.9 11.0744
0.925 11.047
0.95 11.0195
0.975 10.992
1 10.9643
1.025 10.9367
1.05 10.909
1.075 10.8813
1.1 10.8535
1.125 10.8258
1.15 10.798
1.175 10.7701
1.2 10.7423
1.225 10.7145
1.25 10.6866
1.275 10.6587
1.3 10.6308
1.325 10.6029
1.35 10.5749
1.375 10.5469
1.4 10.5188
1.425 10.4907
1.45 10.4626
1.475 10.4344
1.5 10.4062
1.525 10.3779
1.55 10.3496
1.575 10.3213
1.6 10.293
1.625 10.2647
1.65 10.2363
1.675 10.2079
1.7 10.1795
1.725 10.1511
1.75 10.1226
1.775 10.0941
1.8 10.0656
1.825 10.0371
1.85 10.0085
1.875 9.98
1.9 9.9513
1.925 9.9227
1.95 9.894
1.975 9.8654
2 9.8366
2.025 9.8079
2.05 9.7791
2.075 9.7503
2.1 9.7215
2.125 9.6927
2.15 9.6638
2.175 9.6349
2.2 9.606
2.225 9.577
2.25 9.548
2.275 9.519
2.3 9.49
2.325 9.4609
2.35 9.4318
2.375 9.4027
2.4 9.3735
2.425 9.3443
2.45 9.3151
2.475 9.2858
2.5 9.2564
2.525 9.227
2.55 9.1976
2.575 9.168
2.6 9.1384
2.625 9.1087
2.65 9.0789
2.675 9.049
2.7 9.0191
2.725 8.9891
2.75 8.9591
2.775 8.929
2.8 8.8988
2.825 8.8686
2.85 8.8384
2.875 8.808
2.9 8.7776
2.925 8.7472
2.95 8.7167
2.975 8.6861
3 8.6554
3.025 8.6248
3.05 8.594
3.075 8.5633
3.1 8.5324
3.125 8.5015
3.15 8.4706
3.175 8.4395
3.2 8.4085
3.225 8.3773
3.25 8.3462
3.275 8.315
3.3 8.2838
3.325 8.2528
3.35 8.2216
3.375 8.1902
3.4 8.1588
3.425 8.1274
3.45 8.0958
3.475 8.0642
3.5 8.0326
3.525 8.0008
3.55 7.9688
3.575 7.9368
3.6 7.9048
3.625 7.8727
3.65 7.8404
3.675 7.808
3.7 7.7755
3.725 7.7428
3.75 7.7101
3.775 7.6772
3.8 7.6441
3.825 7.6107
3.85 7.5772
3.875 7.5434
3.9 7.5094
3.925 7.475
3.95 7.4404
3.975 7.4056
4 7.3704
4.025 7.335
4.05 7.2994
4.075 7.2636
4.1 7.2274
4.125 7.1911
4.15 7.1544
4.175 7.1174
4.2 7.0802
4.225 7.0428
4.25 7.0051
4.275 6.9672
4.3 6.929
4.325 6.8906
4.35 6.852
4.375 6.8133
4.4 6.7743
4.425 6.7352
4.45 6.6958
4.475 6.6561
4.5 6.6162
4.525 6.5762
4.55 6.5358
4.575 6.4951
4.6 6.4543
4.625 6.4134
4.65 6.3724
4.675 6.3311
4.7 6.2897
4.725 6.2481
4.75 6.2063
4.775 6.1642
4.8 6.1218
4.825 6.0792
4.85 6.0363
4.875 5.9932
4.9 5.9499
4.925 5.9063
4.95 5.8621
4.975 5.8176
5 5.7726
5.025 5.727
5.05 5.6808
5.075 5.6343
5.1 5.5873
5.125 5.5397
5.15 5.4914
5.175 5.4423
5.2 5.3925
5.225 5.3419
5.25 5.2908
5.275 5.2392
5.3 5.1867
5.325 5.1334
5.35 5.0794
5.375 5.0249
5.4 4.9693
5.425 4.9131
5.45 4.8555
5.475 4.7963
5.5 4.7356
5.525 4.6733
5.55 4.6094
5.575 4.5442
5.6 4.4779
5.625 4.4101
5.65 4.3405
5.675 4.2687
5.7 4.1946
5.725 4.1187
5.75 4.0404
5.775 3.9597
5.8 3.8758
5.825 3.7889
5.85 3.6986
5.875 3.6051
5.9 3.509
5.925 3.41
5.95 3.308
5.975 3.2024
6 3.0928
6.025 2.9787
6.05 2.8613
6.075 2.7434
6.1 2.6291
6.125 2.5266
6.15 2.4363
6.175 2.3555
6.2 2.2838
6.225 2.2212
6.25 2.166
6.275 2.1159
6.3 2.0684
6.325 2.02
6.35 1.9688
6.375 1.9122
6.4 1.8502
6.425 1.7841
6.45 1.713
6.475 1.6369
6.5 1.5573
6.525 1.4769
6.55 1.4031
6.575 1.34
6.6 1.2854
6.625 1.2344
6.65 1.1874
6.675 1.1465
6.7 1.1133
6.725 1.0834
6.75 1.0542
6.775 1.0258
6.8 0.9993
6.825 0.9761
6.85 0.9549
6.875 0.9369
6.9 0.9223
6.925 0.9119
6.95 0.9073
6.975 0.9057
7 0.9026
7.025 0.8971
7.05 0.8883
7.075 0.876
7.1 0.8617
7.125 0.8468
7.15 0.8329
7.175 0.8236
7.2 0.8178
7.225 0.8118
7.25 0.807
7.275 0.8067
7.3 0.8109
7.325 0.8168
7.35 0.8217
7.375 0.8257
7.4 0.8271
7.425 0.8231
7.45 0.8106
7.475 0.7903
7.5 0.7639
7.525 0.7313
7.55 0.6932
7.575 0.6503
7.6 0.6036
7.625 0.5585
7.65 0.5209
7.675 0.4952
7.7 0.4804
7.725 0.4719
7.75 0.4681
7.775 0.466
7.8 0.4602
7.825 0.4512
7.85 0.4437
7.875 0.444
7.9 0.4578
7.925 0.4801
7.95 0.4984
7.975 0.5072
8 0.5057
8.025 0.4931
8.05 0.4739
8.075 0.4537
8.1 0.4433
8.125 0.4508
8.15 0.4657
8.175 0.4784
8.2 0.4891
8.225 0.499
8.25 0.5109
8.275 0.5227
8.3 0.534
8.325 0.5504
8.35 0.5713
8.375 0.5912
8.4 0.6123
8.425 0.6317
8.45 0.6479
8.475 0.6616
8.5 0.6734
8.525 0.6833
8.55 0.6954
8.575 0.7066
8.6 0.717
8.625 0.7237
8.65 0.7252
8.675 0.7195
8.7 0.7113
8.725 0.7045
8.75 0.7059
8.775 0.7199
8.8 0.7391
8.825 0.7558
8.85 0.7683
8.875 0.7746
8.9 0.7737
8.925 0.7657
8.95 0.7513
8.975 0.734
9 0.7148
9.025 0.697
9.05 0.6839
9.075 0.6769
9.1 0.6748
9.125 0.6744
9.15 0.6714
9.175 0.6671
9.2 0.6657
9.225 0.6772
9.25 0.6985
9.275 0.7217
9.3 0.7389
9.325 0.7487
9.35 0.7525
9.375 0.7489
9.4 0.7379
9.425 0.7181
9.45 0.6912
9.475 0.6598
9.5 0.6297
9.525 0.6041
9.55 0.5806
9.575 0.5526
9.6 0.5235
9.625 0.5016
9.65 0.4897
9.675 0.4886
9.7 0.4983
9.725 0.5173
9.75 0.5417
9.775 0.5671
9.8 0.5877
9.825 0.6068
9.85 0.6226
9.875 0.6352
9.9 0.6441
9.925 0.6459
9.95 0.6441
9.975 0.6398
10 0.6337
10.025 0.6274
10.05 0.6198
10.075 0.6116
10.1 0.6067
10.125 0.6128
10.15 0.6307
10.175 0.6549
10.2 0.6777
10.225 0.6966
10.25 0.7129
10.275 0.7258
10.3 0.7333
10.325 0.7338
10.35 0.7277
10.375 0.7181
10.4 0.7094
10.425 0.7048
10.45 0.7031
10.475 0.7047
10.5 0.7153
10.525 0.7329
10.55 0.7567
10.575 0.7882
10.6 0.8269
10.625 0.8708
10.65 0.918
10.675 0.9654
10.7 1.0107
10.725 1.0522
10.75 1.0881
10.775 1.1185
10.8 1.1419
10.825 1.1578
10.85 1.1681
10.875 1.1718
10.9 1.169
10.925 1.1604
10.95 1.1464
10.975 1.1279
11 1.1053
11.025 1.0781
11.05 1.0456
11.075 1.0081
11.1 0.9652
11.125 0.9156
11.15 0.8595
11.175 0.7963
11.2 0.7289
11.225 0.6625
11.25 0.6016
11.275 0.5533
11.3 0.5285
11.325 0.5198
11.35 0.5187
11.375 0.5209
11.4 0.5244
11.425 0.5287
11.45 0.5336
11.475 0.539
11.5 0.5453
11.525 0.5503
11.55 0.5517
11.575 0.547
11.6 0.5342
11.625 0.5132
11.65 0.4862
11.675 0.4548
11.7 0.423
11.725 0.3925
11.75 0.3641
11.775 0.3367
11.8 0.3118
11.825 0.2956
11.85 0.2827
11.875 0.272
11.9 0.2638
11.925 0.2612
11.95 0.2722
11.975 0.298
12 0.3351
12.025 0.3821
12.05 0.4298
12.075 0.4742
12.1 0.5123
12.125 0.5452
12.15 0.572
12.175 0.5916
12.2 0.6039
12.225 0.6074
12.25 0.6032
12.275 0.5926
12.3 0.5751
12.325 0.5517
12.35 0.5276
12.375 0.5107
12.4 0.5027
12.425 0.5007
12.45 0.5042
12.475 0.515
12.5 0.5317
12.525 0.5496
12.55 0.565
12.575 0.5753
12.6 0.5788
12.625 0.576
12.65 0.5666
12.675 0.5527
12.7 0.5364
12.725 0.519
12.75 0.5001
12.775 0.4754
12.8 0.4445
12.825 0.4069
12.85 0.3663
12.875 0.3272
12.9 0.2909
12.925 0.2551
12.95 0.2198
12.975 0.1872
13 0.1569
13.025 0.1307
13.05 0.1065
13.075 0.083
13.1 0.0617
13.125 0.0457
13.15 0.0413
13.175 0.0597
13.2 0.114
13.225 0.1865
13.25 0.2658
13.275 0.3435
13.3 0.4111
13.325 0.4672
13.35 0.5156
13.375 0.5578
13.4 0.5851
13.425 0.6008
13.45 0.6084
13.475 0.6105
13.5 0.6101
13.525 0.6059
13.55 0.5982
13.575 0.5826
13.6 0.5577
13.625 0.5275
13.65 0.4958
13.675 0.46
13.7 0.4226
13.725 0.3822
13.75 0.3384
13.775 0.2937
13.8 0.2446
13.825 0.1944
13.85 0.1594
13.875 0.1454
13.9 0.1568
13.925 0.1818
13.95 0.2059
13.975 0.2292
14 0.2519
14.025 0.2723
14.05 0.285
14.075 0.2893
14.1 0.2872
14.125 0.2867
14.15 0.2997
14.175 0.3324
14.2 0.3778
14.225 0.4249
14.25 0.471
14.275 0.5143
14.3 0.5533
14.325 0.5879
14.35 0.6166
14.375 0.6357
14.4 0.6443
14.425 0.6442
14.45 0.6375
14.475 0.625
14.5 0.6078
14.525 0.5856
14.55 0.5637
14.575 0.5425
14.6 0.5251
14.625 0.5156
14.65 0.5165
14.675 0.5275
14.7 0.5574
14.725 0.6032
14.75 0.6542
14.775 0.7014
14.8 0.7465
14.825 0.7863
14.85 0.8166
14.875 0.8395
14.9 0.8582
14.925 0.8777
14.95 0.9085
14.975 0.9521
15 1.0007
15.025 1.0553
15.05 1.1106
15.075 1.1667
15.1 1.2183
15.125 1.2593
15.15 1.2912
15.175 1.3137
15.2 1.3254
15.225 1.3289
15.25 1.3264
15.275 1.3184
15.3 1.3065
15.325 1.2923
15.35 1.2781
15.375 1.2631
15.4 1.2459
15.425 1.2252
15.45 1.2
15.475 1.1712
15.5 1.1413
15.525 1.1149
15.55 1.1006
15.575 1.1005
15.6 1.104
15.625 1.106
15.65 1.1036
15.675 1.1016
15.7 1.1055
15.725 1.1204
15.75 1.1484
15.775 1.1814
15.8 1.2135
15.825 1.2426
15.85 1.2736
15.875 1.3074
15.9 1.3406
15.925 1.3751
15.95 1.4074
15.975 1.4312
16 1.4476
16.025 1.4647
16.05 1.477
16.075 1.4812
16.1 1.479
16.125 1.472
16.15 1.4607
16.175 1.4427
16.2 1.4192
16.225 1.3906
16.25 1.3577
16.275 1.327
16.3 1.3024
16.325 1.2805
16.35 1.2586
16.375 1.2348
16.4 1.2139
16.425 1.1993
16.45 1.1835
16.475 1.1624
16.5 1.1359
16.525 1.1049
16.55 1.0666
16.575 1.0239
16.6 0.9768
16.625 0.9259
16.65 0.871
16.675 0.8149
16.7 0.7593
16.725 0.7127
16.75 0.6751
16.775 0.644
16.8 0.6112
16.825 0.5722
16.85 0.5271
16.875 0.4793
16.9 0.4371
16.925 0.4025
16.95 0.3731
16.975 0.3515
17 0.3351
17.025 0.3186
17.05 0.2993
17.075 0.278
17.1 0.2575
17.125 0.249
17.15 0.2719
17.175 0.3172
17.2 0.3671
17.225 0.4184
17.25 0.477
17.275 0.5414
17.3 0.6087
17.325 0.6732
17.35 0.7371
17.375 0.8002
17.4 0.8623
17.425 0.9222
17.45 0.9806
17.475 1.0392
17.5 1.0978
17.525 1.155
17.55 1.2114
17.575 1.2717
17.6 1.3293
17.625 1.3776
17.65 1.4146
17.675 1.4449
17.7 1.4754
17.725 1.5091
17.75 1.5443
17.775 1.5748
17.8 1.5938
17.825 1.5954
17.85 1.5805
17.875 1.5606
17.9 1.5434
17.925 1.5292
17.95 1.5193
17.975 1.5129
18 1.5123
18.025 1.5194
18.05 1.5356
18.075 1.5641
18.1 1.5971
18.125 1.624
18.15 1.6394
18.175 1.6424
18.2 1.6322
18.225 1.6123
18.25 1.5883
18.275 1.568
18.3 1.5554
18.325 1.5453
18.35 1.5316
18.375 1.5091
18.4 1.4765
18.425 1.434
18.45 1.3837
18.475 1.328
18.5 1.2749
18.525 1.231
18.55 1.1977
18.575 1.1793
18.6 1.1719
18.625 1.1674
18.65 1.1585
18.675 1.1467
18.7 1.1396
18.725 1.1473
18.75 1.1575
18.775 1.1665
18.8 1.1701
18.825 1.166
18.85 1.1579
18.875 1.1458
18.9 1.1283
18.925 1.1029
18.95 1.0719
18.975 1.0363
19 0.9944
19.025 0.9466
19.05 0.8916
19.075 0.8359
19.1 0.7959
19.125 0.7711
19.15 0.7575
19.175 0.7515
19.2 0.7541
19.225 0.7597
19.25 0.76
19.275 0.7541
19.3 0.7438
19.325 0.7296
19.35 0.7174
19.375 0.7102
19.4 0.7143
19.425 0.7339
19.45 0.76
19.475 0.7821
19.5 0.7966
19.525 0.8049
19.55 0.8085
19.575 0.8059
19.6 0.7946
19.625 0.7763
19.65 0.754
19.675 0.7271
19.7 0.6962
19.725 0.6631
19.75 0.6344
19.775 0.6159
19.8 0.6057
19.825 0.6004
19.85 0.5961
19.875 0.5923
19.9 0.5943
19.925 0.6044
19.95 0.6186
19.975 0.6293
20 0.6339
20.025 0.6305
20.05 0.6223
20.075 0.6112
20.1 0.5973
20.125 0.5819
20.15 0.5689
20.175 0.5609
20.2 0.5578
20.225 0.5598
20.25 0.5654
20.275 0.5711
20.3 0.5757
20.325 0.5785
20.35 0.5824
20.375 0.5878
20.4 0.5927
20.425 0.592
20.45 0.5857
20.475 0.5763
20.5 0.5616
20.525 0.5425
20.55 0.5192
20.575 0.4925
20.6 0.4638
20.625 0.4342
20.65 0.4124
20.675 0.4071
20.7 0.4238
20.725 0.4661
20.75 0.5297
20.775 0.5994
20.8 0.6602
20.825 0.7105
20.85 0.7484
20.875 0.7771
20.9 0.8136
20.925 0.8643
20.95 0.9199
20.975 0.9825
21 1.0618
21.025 1.1498
21.05 1.2359
21.075 1.3148
21.1 1.3881
21.125 1.4556
21.15 1.5171
21.175 1.5726
21.2 1.6228
21.225 1.6679
21.25 1.7091
21.275 1.7478
21.3 1.7853
21.325 1.8212
21.35 1.8558
21.375 1.8883
21.4 1.9182
21.425 1.9469
21.45 1.9756
21.475 2.0054
21.5 2.0441
21.525 2.0968
21.55 2.1638
21.575 2.2379
21.6 2.3169
21.625 2.3976
21.65 2.4831
21.675 2.5751
21.7 2.6705
21.725 2.765
21.75 2.8574
21.775 2.9462
21.8 3.0313
21.825 3.1131
21.85 3.1908
21.875 3.265
21.9 3.3353
21.925 3.4014
21.95 3.4638
21.975 3.5216
22 3.5755
22.025 3.6246
22.05 3.6695
22.075 3.7095
22.1 3.7459
22.125 3.7801
22.15 3.8108
22.175 3.8382
22.2 3.8604
22.225 3.8799
22.25 3.8966
22.275 3.9097
22.3 3.92
22.325 3.9288
22.35 3.9378
22.375 3.9478
22.4 3.9597
22.425 3.9721
22.45 3.9861
22.475 4.0025
22.5 4.0218
22.525 4.044
22.55 4.0683
22.575 4.0925
22.6 4.1162
22.625 4.1383
22.65 4.1591
22.675 4.1815
22.7 4.2066
22.725 4.2322
22.75 4.2573
22.775 4.2818
22.8 4.3049
22.825 4.326
22.85 4.344
22.875 4.359
22.9 4.3711
22.925 4.3806
22.95 4.3878
22.975 4.3923
23 4.3928
23.025 4.3903
23.05 4.3852
23.075 4.3774
23.1 4.3667
23.125 4.3525
23.15 4.3341
23.175 4.3117
23.2 4.2852
23.225 4.2546
23.25 4.2196
23.275 4.1799
23.3 4.1366
23.325 4.0887
23.35 4.0342
23.375 3.9718
23.4 3.9056
23.425 3.8493
23.45 3.8025
23.475 3.7572
23.5 3.7149
23.525 3.6832
23.55 3.6621
23.575 3.6405
23.6 3.6114
23.625 3.5744
23.65 3.5305
23.675 3.48
23.7 3.4221
23.725 3.3571
23.75 3.286
23.775 3.2084
23.8 3.1245
23.825 3.036
23.85 2.9453
23.875 2.8532
23.9 2.7591
23.925 2.6648
23.95 2.5718
23.975 2.4836
24 2.4023
24.025 2.3221
24.05 2.238
24.075 2.1489
24.1 2.0542
24.125 1.9541
24.15 1.8585
24.175 1.775
24.2 1.6988
24.225 1.6265
24.25 1.5545
24.275 1.4795
24.3 1.398
24.325 1.3121
24.35 1.2295
24.375 1.1573
24.4 1.0999
24.425 1.0671
24.45 1.0588
24.475 1.0637
24.5 1.0741
24.525 1.0894
24.55 1.1035
24.575 1.1173
24.6 1.1289
24.625 1.1433
24.65 1.1601
24.675 1.1783
24.7 1.1926
24.725 1.208
24.75 1.2298
24.775 1.253
24.8 1.2692
24.825 1.2767
24.85 1.2759
24.875 1.2669
24.9 1.2494
24.925 1.2263
24.95 1.2002
24.975 1.1764
25 1.1573
25.025 1.1453
25.05 1.1432
25.075 1.1501
25.1 1.1579
25.125 1.1613
25.15 1.1582
25.175 1.1466
25.2 1.1281
25.225 1.1057
25.25 1.0824
25.275 1.0647
25.3 1.0539
25.325 1.0521
25.35 1.0534
25.375 1.0591
25.4 1.0688
25.425 1.0789
25.45 1.0864
25.475 1.0901
25.5 1.09
25.525 1.0857
25.55 1.0758
25.575 1.0631
25.6 1.0496
25.625 1.0363
25.65 1.0245
25.675 1.0135
25.7 1.0039
25.725 0.9938
25.75 0.9794
25.775 0.9599
25.8 0.9389
25.825 0.9221
25.85 0.9168
25.875 0.9175
25.9 0.9172
25.925 0.9122
25.95 0.9
25.975 0.8806
26 0.8523
26.025 0.8165
26.05 0.7753
26.075 0.7287
26.1 0.6795
26.125 0.6346
26.15 0.5982
26.175 0.5697
26.2 0.55
26.225 0.5374
26.25 0.5288
26.275 0.5296
26.3 0.5433
26.325 0.5694
26.35 0.6045
26.375 0.644
26.4 0.6836
26.425 0.7239
26.45 0.7656
26.475 0.8081
26.5 0.8463
26.525 0.879
26.55 0.9117
26.575 0.951
26.6 1.0006
26.625 1.0548
26.65 1.1068
26.675 1.1538
26.7 1.1973
26.725 1.2417
26.75 1.2826
26.775 1.3162
26.8 1.3405
26.825 1.3556
26.85 1.3624
26.875 1.3629
26.9 1.3588
26.925 1.349
26.95 1.3322
26.975 1.3103
27 1.2833
27.025 1.2505
27.05 1.2126
27.075 1.1694
27.1 1.121
27.125 1.067
27.15 1.0086
27.175 0.9468
27.2 0.8829
27.225 0.8181
27.25 0.7543
27.275 0.6944
27.3 0.6393
27.325 0.5905
27.35 0.5468
27.375 0.5054
27.4 0.4638
27.425 0.4279
27.45 0.4051
27.475 0.3904
27.5 0.3752
27.525 0.3584
27.55 0.3396
27.575 0.3228
27.6 0.3115
27.625 0.3072
27.65 0.3067
27.675 0.3086
27.7 0.3132
27.725 0.3218
27.75 0.3352
27.775 0.3525
27.8 0.3734
27.825 0.3951
27.85 0.4162
27.875 0.4349
27.9 0.4485
27.925 0.4566
27.95 0.4583
27.975 0.4514
28 0.4341
28.025 0.4096
28.05 0.3797
28.075 0.3456
28.1 0.3065
28.125 0.2625
28.15 0.2163
28.175 0.1708
28.2 0.1322
28.225 0.1018
28.25 0.083
28.275 0.0819
28.3 0.1035
28.325 0.1413
28.35 0.183
28.375 0.2223
28.4 0.2596
28.425 0.2947
28.45 0.3323
28.475 0.3697
28.5 0.4051
28.525 0.4364
28.55 0.4626
28.575 0.4847
28.6 0.5037
28.625 0.5189
28.65 0.5312
28.675 0.5401
28.7 0.5461
28.725 0.5563
28.75 0.581
28.775 0.6202
28.8 0.6642
28.825 0.7063
28.85 0.7428
28.875 0.775
28.9 0.8096
28.925 0.8481
28.95 0.8867
28.975 0.9246
29 0.9601
29.025 0.9889
29.05 1.0159
29.075 1.0448
29.1 1.0749
29.125 1.1032
29.15 1.127
29.175 1.1462
29.2 1.1584
29.225 1.1692
29.25 1.1841
29.275 1.2047
29.3 1.2261
29.325 1.2408
29.35 1.2436
29.375 1.2325
29.4 1.2128
29.425 1.2005
29.45 1.208
29.475 1.2217
29.5 1.2245
29.525 1.2119
29.55 1.1856
29.575 1.1451
29.6 1.0918
29.625 1.0279
29.65 0.9566
29.675 0.8863
29.7 0.8273
29.725 0.7765
29.75 0.722
29.775 0.6622
29.8 0.6021
29.825 0.5461
29.85 0.4991
29.875 0.475
29.9 0.4775
29.925 0.4942
29.95 0.5159
29.975 0.5395
30 0.559
30.025 0.5722
30.05 0.578
30.075 0.5785
30.1 0.5755
30.125 0.5721
30.15 0.5697
30.175 0.5754
30.2 0.5922
30.225 0.6154
30.25 0.6397
30.275 0.6626
30.3 0.6807
30.325 0.6957
30.35 0.7095
30.375 0.723
30.4 0.7351
30.425 0.74
30.45 0.7344
30.475 0.7186
30.5 0.6944
30.525 0.6632
30.55 0.6289
30.575 0.5961
30.6 0.5647
30.625 0.5315
30.65 0.4993
30.675 0.4739
30.7 0.4582
30.725 0.4539
30.75 0.4513
30.775 0.4481
30.8 0.4467
30.825 0.4446
30.85 0.4439
30.875 0.4533
30.9 0.468
30.925 0.4884
30.95 0.513
30.975 0.537
31 0.5566
31.025 0.5714
31.05 0.5813
31.075 0.5875
31.1 0.5896
31.125 0.5909
31.15 0.5913
31.175 0.5932
31.2 0.5934
31.225 0.5872
31.25 0.5753
31.275 0.5555
31.3 0.5303
31.325 0.4973
31.35 0.4578
31.375 0.4138
31.4 0.3676
31.425 0.3272
31.45 0.2983
31.475 0.28
31.5 0.2674
31.525 0.2569
31.55 0.249
31.575 0.2477
31.6 0.2527
31.625 0.2694
31.65 0.2921
31.675 0.3138
31.7 0.3297
31.725 0.3387
31.75 0.3415
31.775 0.3408
31.8 0.3382
31.825 0.3326
31.85 0.3258
31.875 0.3156
31.9 0.304
31.925 0.2937
31.95 0.2842
31.975 0.2823
32 0.2853
32.025 0.2897
32.05 0.2946
32.075 0.2969
32.1 0.2955
32.125 0.2944
32.15 0.2977
32.175 0.3024
32.2 0.3129
32.225 0.3308
32.25 0.3563
32.275 0.384
32.3 0.4097
32.325 0.433
32.35 0.4489
32.375 0.456
32.4 0.4636
32.425 0.4784
32.45 0.4969
32.475 0.5143
32.5 0.528
32.525 0.5394
32.55 0.5497
32.575 0.5581
32.6 0.5613
32.625 0.5566
32.65 0.5425
32.675 0.5224
32.7 0.4992
32.725 0.4733
32.75 0.4416
32.775 0.4044
32.8 0.3643
32.825 0.3234
32.85 0.2839
32.875 0.2442
32.9 0.1994
32.925 0.1538
32.95 0.1091
32.975 0.0649
33 0.0198
33.025 -0.0262
33.05 -0.0769
33.075 -0.1335
33.1 -0.1939
33.125 -0.2582
33.15 -0.3277
33.175 -0.4001
33.2 -0.4761
33.225 -0.557
33.25 -0.6405
33.275 -0.7248
33.3 -0.8119
33.325 -0.9053
33.35 -1.0021
33.375 -1.0976
33.4 -1.1885
33.425 -1.2609
33.45 -1.3093
33.475 -1.3397
33.5 -1.3611
33.525 -1.3771
33.55 -1.3896
33.575 -1.4016
33.6 -1.417
33.625 -1.434
33.65 -1.4499
33.675 -1.4505
33.7 -1.429
33.725 -1.3958
33.75 -1.3595
33.775 -1.3258
33.8 -1.2965
33.825 -1.2701
33.85 -1.2488
33.875 -1.234
33.9 -1.2266
33.925 -1.2226
33.95 -1.2173
33.975 -1.207
34 -1.1875
34.025 -1.1564
34.05 -1.1125
34.075 -1.0642
34.1 -1.0168
34.125 -0.9736
34.15 -0.933
34.175 -0.8939
34.2 -0.8509
34.225 -0.7961
34.25 -0.7173
34.275 -0.6203
34.3 -0.5184
34.325 -0.415
34.35 -0.3124
34.375 -0.2145
34.4 -0.1238
34.425 -0.0392
34.45 0.039
34.475 0.1111
34.5 0.1761
34.525 0.2336
34.55 0.2852
34.575 0.3316
34.6 0.3766
34.625 0.4187
34.65 0.4576
34.675 0.4995
34.7 0.5406
34.725 0.5741
34.75 0.5989
34.775 0.6149
34.8 0.6208
34.825 0.6177
34.85 0.6069
34.875 0.5902
34.9 0.5675
34.925 0.5406
34.95 0.5082
34.975 0.4693
35 0.4246
35.025 0.3739
35.05 0.3192
35.075 0.2603
35.1 0.1994
35.125 0.1357
35.15 0.0679
35.175 -0.0005
35.2 -0.0652
35.225 -0.1248
35.25 -0.1764
35.275 -0.2219
35.3 -0.2651
35.325 -0.3084
35.35 -0.3547
35.375 -0.4004
35.4 -0.4444
35.425 -0.4884
35.45 -0.5323
35.475 -0.5753
35.5 -0.6177
35.525 -0.6605
35.55 -0.7058
35.575 -0.7575
35.6 -0.8124
35.625 -0.8745
35.65 -0.9471
35.675 -1.0252
35.7 -1.0908
35.725 -1.138
35.75 -1.1692
35.775 -1.1902
35.8 -1.2012
35.825 -1.2029
35.85 -1.2008
35.875 -1.1967
35.9 -1.1901
35.925 -1.1846
35.95 -1.1814
35.975 -1.1826
36 -1.1881
36.025 -1.2006
36.05 -1.2262
36.075 -1.2604
36.1 -1.2914
36.125 -1.315
36.15 -1.3307
36.175 -1.3409
36.2 -1.3521
36.225 -1.3603
36.25 -1.3677
36.275 -1.3692
36.3 -1.3645
36.325 -1.3499
36.35 -1.3271
36.375 -1.3034
36.4 -1.2857
36.425 -1.2761
36.45 -1.2723
36.475 -1.2705
36.5 -1.2678
36.525 -1.2619
36.55 -1.2547
36.575 -1.2499
36.6 -1.248
36.625 -1.2458
36.65 -1.2305
36.675 -1.1992
36.7 -1.1572
36.725 -1.1081
36.75 -1.0613
36.775 -1.0183
36.8 -0.9792
36.825 -0.9422
36.85 -0.9027
36.875 -0.8629
36.9 -0.8252
36.925 -0.7899
36.95 -0.7536
36.975 -0.7215
37 -0.6859
37.025 -0.6398
37.05 -0.5903
37.075 -0.5484
37.1 -0.5151
37.125 -0.4863
37.15 -0.4616
37.175 -0.4394
37.2 -0.4201
37.225 -0.3979
37.25 -0.3687
37.275 -0.3213
37.3 -0.2548
37.325 -0.1795
37.35 -0.0993
37.375 -0.0163
37.4 0.0671
37.425 0.1563
37.45 0.2421
37.475 0.321
37.5 0.3884
37.525 0.4472
37.55 0.5015
37.575 0.5526
37.6 0.5998
37.625 0.6384
37.65 0.6752
37.675 0.717
37.7 0.758
37.725 0.7944
37.75 0.8235
37.775 0.84
37.8 0.8452
37.825 0.843
37.85 0.839
37.875 0.8318
37.9 0.8194
37.925 0.8029
37.95 0.7822
37.975 0.7614
38 0.741
38.025 0.7212
38.05 0.7032
38.075 0.6866
38.1 0.6712
38.125 0.6591
38.15 0.654
38.175 0.6587
38.2 0.6712
38.225 0.6874
38.25 0.7082
38.275 0.7342
38.3 0.7654
38.325 0.7963
38.35 0.8275
38.375 0.858
38.4 0.8884
38.425 0.9197
38.45 0.9498
38.475 0.9787
38.5 1.0076
38.525 1.0322
38.55 1.0496
38.575 1.0598
38.6 1.0635
38.625 1.0638
38.65 1.0593
38.675 1.055
38.7 1.0572
38.725 1.0577
38.75 1.0521
38.775 1.0409
38.8 1.0283
38.825 1.0188
38.85 1.0143
38.875 1.0121
38.9 1.0113
38.925 1.0126
38.95 1.0165
38.975 1.0263
39 1.0445
39.025 1.0645
39.05 1.0818
39.075 1.0947
39.1 1.1047
39.125 1.1155
39.15 1.1298
39.175 1.1459
39.2 1.1607
39.225 1.1744
39.25 1.1945
39.275 1.2256
39.3 1.265
39.325 1.3088
39.35 1.3517
39.375 1.3916
39.4 1.4274
39.425 1.4596
39.45 1.4853
39.475 1.5047
39.5 1.5206
39.525 1.5332
39.55 1.5452
39.575 1.5583
39.6 1.5746
39.625 1.5952
39.65 1.6156
39.675 1.6348
39.7 1.6501
39.725 1.6631
39.75 1.6757
39.775 1.6897
39.8 1.7053
39.825 1.7208
39.85 1.7352
39.875 1.7461
39.9 1.7533
39.925 1.7574
39.95 1.7645
39.975 1.7751
40 1.786
40.025 1.7946
40.05 1.8009
40.075 1.8088
40.1 1.8176
40.125 1.8263
40.15 1.8368
40.175 1.8509
40.2 1.864
40.225 1.8707
40.25 1.8725
40.275 1.869
40.3 1.8593
40.325 1.8442
40.35 1.8244
40.375 1.8
40.4 1.7723
40.425 1.745
40.45 1.7203
40.475 1.6957
40.5 1.67
40.525 1.6417
40.55 1.6113
40.575 1.5808
40.6 1.5537
40.625 1.5281
40.65 1.5005
40.675 1.47
40.7 1.4356
40.725 1.3966
40.75 1.3525
40.775 1.3066
40.8 1.2602
40.825 1.2145
40.85 1.1763
40.875 1.1596
40.9 1.16
40.925 1.1675
40.95 1.1754
40.975 1.1823
41 1.1901
41.025 1.1968
41.05 1.1981
41.075 1.1938
41.1 1.1857
41.125 1.1749
41.15 1.1578
41.175 1.131
41.2 1.0964
41.225 1.0538
41.25 1.0026
41.275 0.9461
41.3 0.8847
41.325 0.815
41.35 0.7372
41.375 0.653
41.4 0.5673
41.425 0.4856
41.45 0.4186
41.475 0.367
41.5 0.3224
41.525 0.2801
41.55 0.2417
41.575 0.2056
41.6 0.1732
41.625 0.1395
41.65 0.1049
41.675 0.0693
41.7 0.0337
41.725 0.0028
41.75 -0.0222
41.775 -0.044
41.8 -0.0665
41.825 -0.0908
41.85 -0.1159
41.875 -0.1404
41.9 -0.164
41.925 -0.1853
41.95 -0.2022
41.975 -0.2102
42 -0.2104
42.025 -0.2037
42.05 -0.1865
42.075 -0.1626
42.1 -0.1364
42.125 -0.1055
42.15 -0.0684
42.175 -0.0247
42.2 0.0226
42.225 0.0705
42.25 0.1156
42.275 0.1542
42.3 0.187
42.325 0.2146
42.35 0.2394
42.375 0.2626
42.4 0.2815
42.425 0.2992
42.45 0.323
42.475 0.358
42.5 0.3965
42.525 0.4366
42.55 0.476
42.575 0.5119
42.6 0.5453
42.625 0.5721
42.65 0.5933
42.675 0.6077
42.7 0.618
42.725 0.6273
42.75 0.6354
42.775 0.6412
42.8 0.6463
42.825 0.6496
42.85 0.6491
42.875 0.6427
42.9 0.6286
42.925 0.6074
42.95 0.581
42.975 0.5516
43 0.5181
43.025 0.4797
43.05 0.438
43.075 0.3919
43.1 0.3409
43.125 0.2848
43.15 0.2254
43.175 0.162
43.2 0.0939
43.225 0.0255
43.25 -0.0297
43.275 -0.0656
43.3 -0.0832
43.325 -0.0939
43.35 -0.1003
43.375 -0.1037
43.4 -0.1088
43.425 -0.1163
43.45 -0.1211
43.475 -0.1212
43.5 -0.1181
43.525 -0.1163
43.55 -0.1168
43.575 -0.1173
43.6 -0.118
43.625 -0.1239
43.65 -0.1361
43.675 -0.1517
43.7 -0.161
43.725 -0.1514
43.75 -0.1197
43.775 -0.0761
43.8 -0.0239
43.825 0.0357
43.85 0.1004
43.875 0.166
43.9 0.2382
43.925 0.3136
43.95 0.3851
43.975 0.4492
44 0.5066
44.025 0.5556
44.05 0.5967
44.075 0.63
44.1 0.655
44.125 0.6718
44.15 0.681
44.175 0.6834
44.2 0.6813
44.225 0.6799
44.25 0.6902
44.275 0.7153
44.3 0.7485
44.325 0.7824
44.35 0.812
44.375 0.8366
44.4 0.8527
44.425 0.8605
44.45 0.8622
44.475 0.8601
44.5 0.8608
44.525 0.8684
44.55 0.8817
44.575 0.9028
44.6 0.9318
44.625 0.9631
44.65 0.9924
44.675 1.0191
44.7 1.0402
44.725 1.053
44.75 1.0575
44.775 1.0545
44.8 1.0438
44.825 1.0268
44.85 1.0028
44.875 0.9732
44.9 0.9368
44.925 0.8941
44.95 0.8439
44.975 0.7861
45 0.7238
45.025 0.661
45.05 0.6005
45.075 0.5417
45.1 0.483
45.125 0.4215
45.15 0.3559
45.175 0.2911
45.2 0.2328
45.225 0.1882
45.25 0.1541
45.275 0.124
45.3 0.0972
45.325 0.0742
45.35 0.0562
45.375 0.0481
45.4 0.0489
45.425 0.0524
45.45 0.0574
45.475 0.062
45.5 0.0727
45.525 0.0933
45.55 0.1216
45.575 0.1477
45.6 0.1691
45.625 0.1831
45.65 0.1887
45.675 0.1859
45.7 0.1745
45.725 0.1566
45.75 0.1337
45.775 0.1091
45.8 0.0824
45.825 0.0536
45.85 0.0237
45.875 -0.0029
45.9 -0.0239
45.925 -0.037
45.95 -0.0444
45.975 -0.0512
46 -0.0571
46.025 -0.062
46.05 -0.07
46.075 -0.0857
46.1 -0.1082
46.125 -0.1376
46.15 -0.1721
46.175 -0.2097
46.2 -0.2549
46.225 -0.3082
46.25 -0.3644
46.275 -0.4177
46.3 -0.4672
46.325 -0.5161
46.35 -0.5622
46.375 -0.6013
46.4 -0.6327
46.425 -0.661
46.45 -0.6907
46.475 -0.7201
46.5 -0.7495
46.525 -0.7787
46.55 -0.8055
46.575 -0.8289
46.6 -0.8418
46.625 -0.8347
46.65 -0.809
46.675 -0.7661
46.7 -0.706
46.725 -0.6321
46.75 -0.55
46.775 -0.4662
46.8 -0.3832
46.825 -0.301
46.85 -0.2208
46.875 -0.1438
46.9 -0.077
46.925 -0.0224
46.95 0.0207
46.975 0.0518
47 0.0708
47.025 0.08
47.05 0.0794
47.075 0.0699
47.1 0.052
47.125 0.0236
47.15 -0.013
47.175 -0.0556
47.2 -0.1017
47.225 -0.1508
47.25 -0.2022
47.275 -0.2489
47.3 -0.2829
47.325 -0.3036
47.35 -0.3191
47.375 -0.3355
47.4 -0.3544
47.425 -0.3722
47.45 -0.3814
47.475 -0.3835
47.5 -0.3857
47.525 -0.3933
47.55 -0.4094
47.575 -0.4369
47.6 -0.475
47.625 -0.5219
47.65 -0.5728
47.675 -0.6261
47.7 -0.6792
47.725 -0.7284
47.75 -0.7713
47.775 -0.8093
47.8 -0.8413
47.825 -0.8706
47.85 -0.9011
47.875 -0.9347
47.9 -0.9731
47.925 -1.0119
47.95 -1.0465
47.975 -1.073
48 -1.0913
48.025 -1.1002
48.05 -1.1052
48.075 -1.1097
48.1 -1.1103
48.125 -1.1077
48.15 -1.1024
48.175 -1.0961
48.2 -1.09
48.225 -1.0819
48.25 -1.0738
48.275 -1.0665
48.3 -1.0546
48.325 -1.0343
48.35 -1.0088
48.375 -0.9811
48.4 -0.9531
48.425 -0.9266
48.45 -0.903
48.475 -0.8811
48.5 -0.8608
48.525 -0.842
48.55 -0.8213
48.575 -0.8009
48.6 -0.7787
48.625 -0.755
48.65 -0.7237
48.675 -0.6845
48.7 -0.6358
48.725 -0.5776
48.75 -0.5135
48.775 -0.4493
48.8 -0.3851
48.825 -0.3211
48.85 -0.2587
48.875 -0.1972
48.9 -0.138
48.925 -0.0829
48.95 -0.0335
48.975 0.0099
49 0.0481
49.025 0.0841
49.05 0.1222
49.075 0.1584
49.1 0.1874
49.125 0.2075
49.15 0.2179
49.175 0.2198
49.2 0.213
49.225 0.2027
49.25 0.1891
49.275 0.1729
49.3 0.1532
49.325 0.1302
49.35 0.1086
49.375 0.0953
49.4 0.0922
49.425 0.0962
49.45 0.101
49.475 0.1054
49.5 0.1072
49.525 0.1058
49.55 0.1004
49.575 0.0905
49.6 0.0748
49.625 0.0551
49.65 0.0346
49.675 0.0164
49.7 -0.0031
49.725 -0.0258
49.75 -0.0508
49.775 -0.0813
49.8 -0.118
49.825 -0.1645
49.85 -0.2209
49.875 -0.2872
49.9 -0.3611
49.925 -0.4416
49.95 -0.5247
49.975 -0.6018
50 -0.6711
50.025 -0.7321
50.05 -0.7842
50.075 -0.8287
50.1 -0.8611
50.125 -0.8804
50.15 -0.8874
50.175 -0.8846
50.2 -0.8723
50.225 -0.8523
50.25 -0.818
50.275 -0.7639
50.3 -0.6961
50.325 -0.6254
50.35 -0.5552
50.375 -0.489
50.4 -0.4311
50.425 -0.3816
50.45 -0.3398
50.475 -0.3023
50.5 -0.2666
50.525 -0.2293
50.55 -0.197
50.575 -0.171
50.6 -0.1456
50.625 -0.1164
50.65 -0.0841
50.675 -0.0531
50.7 -0.0273
50.725 -0.01
50.75 -0.0022
50.775 -0.0044
50.8 -0.015
50.825 -0.0313
50.85 -0.0471
50.875 -0.0627
50.9 -0.0794
50.925 -0.0907
50.95 -0.0958
50.975 -0.0999
51 -0.1062
51.025 -0.1177
51.05 -0.1423
51.075 -0.1799
51.1 -0.2269
51.125 -0.2784
51.15 -0.3323
51.175 -0.3805
51.2 -0.4113
51.225 -0.4163
51.25 -0.401
51.275 -0.3807
51.3 -0.357
51.325 -0.3326
51.35 -0.3068
51.375 -0.281
51.4 -0.2468
51.425 -0.203
51.45 -0.1541
51.475 -0.0962
51.5 -0.0301
51.525 0.037
51.55 0.0977
51.575 0.1464
51.6 0.1887
51.625 0.2249
51.65 0.2541
51.675 0.2721
51.7 0.2741
51.725 0.2617
51.75 0.234
51.775 0.1927
51.8 0.1397
51.825 0.0734
51.85 -0.0008
51.875 -0.0759
51.9 -0.1439
51.925 -0.1956
51.95 -0.2362
51.975 -0.2776
52 -0.3258
52.025 -0.3796
52.05 -0.439
52.075 -0.5028
52.1 -0.5654
52.125 -0.6243
52.15 -0.676
52.175 -0.7225
52.2 -0.7653
52.225 -0.8046
52.25 -0.8399
52.275 -0.8744
52.3 -0.9091
52.325 -0.9463
52.35 -0.9862
52.375 -1.0295
52.4 -1.0761
52.425 -1.1298
52.45 -1.1927
52.475 -1.2583
52.5 -1.3234
52.525 -1.3828
52.55 -1.4346
52.575 -1.4832
52.6 -1.529
52.625 -1.5713
52.65 -1.6035
52.675 -1.619
52.7 -1.6221
52.725 -1.6224
52.75 -1.622
52.775 -1.6189
52.8 -1.6147
52.825 -1.6152
52.85 -1.621
52.875 -1.629
52.9 -1.6355
52.925 -1.641
52.95 -1.6457
52.975 -1.6421
53 -1.6265
53.025 -1.5994
53.05 -1.5601
53.075 -1.5129
53.1 -1.4642
53.125 -1.4196
53.15 -1.3796
53.175 -1.3446
53.2 -1.3141
53.225 -1.2864
53.25 -1.259
53.275 -1.2337
53.3 -1.2118
53.325 -1.1946
53.35 -1.1802
53.375 -1.1679
53.4 -1.1572
53.425 -1.1511
53.45 -1.1512
53.475 -1.1592
53.5 -1.1731
53.525 -1.1898
53.55 -1.209
53.575 -1.2249
53.6 -1.2316
53.625 -1.2282
53.65 -1.2157
53.675 -1.1964
53.7 -1.1746
53.725 -1.1487
53.75 -1.1176
53.775 -1.089
53.8 -1.0675
53.825 -1.0556
53.85 -1.0549
53.875 -1.0645
53.9 -1.0817
53.925 -1.1005
53.95 -1.1229
53.975 -1.1487
54 -1.1758
54.025 -1.207
54.05 -1.2445
54.075 -1.2875
54.1 -1.334
54.125 -1.3857
54.15 -1.4422
54.175 -1.5015
54.2 -1.5628
54.225 -1.6258
54.25 -1.691
54.275 -1.7617
54.3 -1.837
54.325 -1.908
54.35 -1.9671
54.375 -2.0093
54.4 -2.042
54.425 -2.0614
54.45 -2.0663
54.475 -2.0614
54.5 -2.0431
54.525 -2.0132
54.55 -1.9758
54.575 -1.9349
54.6 -1.8928
54.625 -1.8525
54.65 -1.8108
54.675 -1.7662
54.7 -1.7202
54.725 -1.6738
54.75 -1.6287
54.775 -1.5789
54.8 -1.5162
54.825 -1.4455
54.85 -1.3749
54.875 -1.3093
54.9 -1.2452
54.925 -1.1767
54.95 -1.1038
54.975 -1.0275
55 -0.9529
55.025 -0.8845
55.05 -0.8262
55.075 -0.7827
55.1 -0.7556
55.125 -0.7436
55.15 -0.7434
55.175 -0.7528
55.2 -0.768
55.225 -0.7857
55.25 -0.8032
55.275 -0.8211
55.3 -0.8401
55.325 -0.8625
55.35 -0.8882
55.375 -0.9184
55.4 -0.9545
55.425 -0.9945
55.45 -1.0373
55.475 -1.0825
55.5 -1.1328
55.525 -1.1892
55.55 -1.2514
55.575 -1.3153
55.6 -1.3804
55.625 -1.4436
55.65 -1.5059
55.675 -1.5701
55.7 -1.638
55.725 -1.709
55.75 -1.7819
55.775 -1.8556
55.8 -1.93
55.825 -2.0054
55.85 -2.08
55.875 -2.1475
55.9 -2.2017
55.925 -2.2375
55.95 -2.2582
55.975 -2.2627
56 -2.2532
56.025 -2.235
56.05 -2.2115
56.075 -2.1849
56.1 -2.1594
56.125 -2.1341
56.15 -2.1052
56.175 -2.0734
56.2 -2.0375
56.225 -2.0007
56.25 -1.971
56.275 -1.9521
56.3 -1.9473
56.325 -1.9552
56.35 -1.978
56.375 -2.0156
56.4 -2.0648
56.425 -2.118
56.45 -2.169
56.475 -2.2134
56.5 -2.2482
56.525 -2.2765
56.55 -2.292
56.575 -2.2955
56.6 -2.2909
56.625 -2.2772
56.65 -2.2514
56.675 -2.2141
56.7 -2.1665
56.725 -2.1118
56.75 -2.0536
56.775 -1.9974
56.8 -1.9457
56.825 -1.8962
56.85 -1.8483
56.875 -1.8017
56.9 -1.7568
56.925 -1.7125
56.95 -1.668
56.975 -1.6223
57 -1.5762
57.025 -1.5309
57.05 -1.4881
57.075 -1.4476
57.1 -1.4083
57.125 -1.3696
57.15 -1.33
57.175 -1.2911
57.2 -1.2571
57.225 -1.2298
57.25 -1.2099
57.275 -1.1955
57.3 -1.1885
57.325 -1.1921
57.35 -1.1999
57.375 -1.2057
57.4 -1.2088
57.425 -1.2173
57.45 -1.2347
57.475 -1.2566
57.5 -1.28
57.525 -1.3017
57.55 -1.3189
57.575 -1.3309
57.6 -1.3435
57.625 -1.3599
57.65 -1.3836
57.675 -1.4169
57.7 -1.4602
57.725 -1.5107
57.75 -1.5637
57.775 -1.6133
57.8 -1.6549
57.825 -1.6813
57.85 -1.6946
57.875 -1.7022
57.9 -1.7095
57.925 -1.7214
57.95 -1.7377
57.975 -1.7582
58 -1.7812
58.025 -1.8052
58.05 -1.8259
58.075 -1.8371
58.1 -1.8404
58.125 -1.8395
58.15 -1.8366
58.175 -1.8334
58.2 -1.8308
58.225 -1.8271
58.25 -1.8162
58.275 -1.7968
58.3 -1.7756
58.325 -1.7516
58.35 -1.7274
58.375 -1.6967
58.4 -1.6589
58.425 -1.6236
58.45 -1.5949
58.475 -1.57
58.5 -1.5454
58.525 -1.5194
58.55 -1.4935
58.575 -1.4704
58.6 -1.4513
58.625 -1.4359
58.65 -1.4225
58.675 -1.4118
58.7 -1.4038
58.725 -1.3946
58.75 -1.3741
58.775 -1.3287
58.8 -1.2635
58.825 -1.1894
58.85 -1.1156
58.875 -1.0453
58.9 -0.9825
58.925 -0.9291
58.95 -0.8892
58.975 -0.8619
59 -0.8462
59.025 -0.8412
59.05 -0.8453
59.075 -0.8553
59.1 -0.8722
59.125 -0.8963
59.15 -0.9265
59.175 -0.9597
59.2 -0.9973
59.225 -1.039
59.25 -1.0818
59.275 -1.1263
59.3 -1.1746
59.325 -1.2264
59.35 -1.2788
59.375 -1.3319
59.4 -1.3834
59.425 -1.4322
59.45 -1.47
59.475 -1.4841
59.5 -1.4846
59.525 -1.4853
59.55 -1.4876
59.575 -1.4907
59.6 -1.49
59.625 -1.4883
59.65 -1.4838
59.675 -1.4802
59.7 -1.478
59.725 -1.4821
59.75 -1.4938
59.775 -1.5116
59.8 -1.5362
59.825 -1.5665
59.85 -1.6041
59.875 -1.6439
59.9 -1.6786
59.925 -1.6912
59.95 -1.6618
59.975 -1.6076
60 -1.5441
60.025 -1.4795
60.05 -1.4182
60.075 -1.3606
60.1 -1.307
60.125 -1.2535
60.15 -1.2016
60.175 -1.1459
60.2 -1.0844
60.225 -1.0231
60.25 -0.9629
60.275 -0.8982
60.3 -0.8288
60.325 -0.7577
60.35 -0.6929
60.375 -0.6337
60.4 -0.5814
60.425 -0.5375
60.45 -0.5006
60.475 -0.4744
60.5 -0.4576
60.525 -0.4485
60.55 -0.4483
60.575 -0.4562
60.6 -0.4709
60.625 -0.4912
60.65 -0.5195
60.675 -0.5537
60.7 -0.5933
60.725 -0.6342
60.75 -0.67
60.775 -0.7016
60.8 -0.734
60.825 -0.7721
60.85 -0.8181
60.875 -0.8746
60.9 -0.9384
60.925 -1.0057
60.95 -1.0702
60.975 -1.1358
61 -1.2022
61.025 -1.27
61.05 -1.3402
61.075 -1.4151
61.1 -1.493
61.125 -1.57
61.15 -1.6425
61.175 -1.7082
61.2 -1.7672
61.225 -1.8218
61.25 -1.8711
61.275 -1.9171
61.3 -1.9576
61.325 -1.9943
61.35 -2.0264
61.375 -2.057
61.4 -2.0848
61.425 -2.1102
61.45 -2.1324
61.475 -2.1483
61.5 -2.1524
61.525 -2.1493
61.55 -2.1371
61.575 -2.1058
61.6 -2.0571
61.625 -1.9968
61.65 -1.9294
61.675 -1.8587
61.7 -1.7846
61.725 -1.7129
61.75 -1.6436
61.775 -1.5743
61.8 -1.504
61.825 -1.4355
61.85 -1.3673
61.875 -1.2989
61.9 -1.2311
61.925 -1.1663
61.95 -1.1029
61.975 -1.0405
62 -0.9793
62.025 -0.9197
62.05 -0.8634
62.075 -0.8065
62.1 -0.7452
62.125 -0.6777
62.15 -0.6079
62.175 -0.5382
62.2 -0.4688
62.225 -0.399
62.25 -0.3269
62.275 -0.25
62.3 -0.1741
62.325 -0.104
62.35 -0.0429
62.375 0.0123
62.4 0.0618
62.425 0.1099
62.45 0.1581
62.475 0.2089
62.5 0.2643
62.525 0.3202
62.55 0.3746
62.575 0.426
62.6 0.4743
62.625 0.5171
62.65 0.5529
62.675 0.5809
62.7 0.6015
62.725 0.6164
62.75 0.6264
62.775 0.6321
62.8 0.6345
62.825 0.6383
62.85 0.645
62.875 0.6511
62.9 0.6522
62.925 0.6442
62.95 0.6274
62.975 0.6029
63 0.5742
63.025 0.5445
63.05 0.5188
63.075 0.5007
63.1 0.4943
63.125 0.4936
63.15 0.4907
63.175 0.4832
63.2 0.4686
63.225 0.4458
63.25 0.4125
63.275 0.3692
63.3 0.3221
63.325 0.2788
63.35 0.2479
63.375 0.2337
63.4 0.226
63.425 0.2149
63.45 0.1973
63.475 0.1747
63.5 0.1468
63.525 0.1145
63.55 0.0821
63.575 0.0566
63.6 0.0388
63.625 0.0285
63.65 0.0225
63.675 0.0156
63.7 0.0094
63.725 0.0025
63.75 -0.0045
63.775 -0.0121
63.8 -0.022
63.825 -0.0341
63.85 -0.0483
63.875 -0.0633
63.9 -0.0776
63.925 -0.0935
63.95 -0.1121
63.975 -0.1255
64 -0.1293
64.025 -0.1269
64.05 -0.1198
64.075 -0.1117
64.1 -0.102
64.125 -0.0908
64.15 -0.0782
64.175 -0.065
64.2 -0.0509
64.225 -0.0316
64.25 -0.0069
64.275 0.0233
64.3 0.0577
64.325 0.0969
64.35 0.141
64.375 0.1851
64.4 0.2227
64.425 0.2521
64.45 0.2762
64.475 0.2997
64.5 0.3267
64.525 0.3576
64.55 0.3895
64.575 0.418
64.6 0.4413
64.625 0.4597
64.65 0.4749
64.675 0.4891
64.7 0.5026
64.725 0.5188
64.75 0.5425
64.775 0.5774
64.8 0.6205
64.825 0.6693
64.85 0.719
64.875 0.7673
64.9 0.8143
64.925 0.8558
64.95 0.8881
64.975 0.9104
65 0.9242
65.025 0.9307
65.05 0.9287
65.075 0.9189
65.1 0.906
65.125 0.8888
65.15 0.8671
65.175 0.8378
65.2 0.8006
65.225 0.7569
65.25 0.71
65.275 0.6608
65.3 0.6103
65.325 0.5599
65.35 0.5074
65.375 0.4527
65.4 0.3955
65.425 0.3355
65.45 0.2719
65.475 0.2032
65.5 0.1287
65.525 0.0501
65.55 -0.0331
65.575 -0.119
65.6 -0.2061
65.625 -0.295
65.65 -0.3844
65.675 -0.475
65.7 -0.5652
65.725 -0.6537
65.75 -0.7374
65.775 -0.8117
65.8 -0.8744
65.825 -0.9293
65.85 -0.9793
65.875 -1.0249
65.9 -1.0678
65.925 -1.1082
65.95 -1.1457
65.975 -1.1807
66 -1.2122
66.025 -1.2464
66.05 -1.2851
66.075 -1.3302
66.1 -1.3808
66.125 -1.4338
66.15 -1.4857
66.175 -1.5319
66.2 -1.564
66.225 -1.5744
66.25 -1.5561
66.275 -1.5173
66.3 -1.4681
66.325 -1.4159
66.35 -1.3652
66.375 -1.3194
66.4 -1.2796
66.425 -1.2426
66.45 -1.2035
66.475 -1.1614
66.5 -1.1143
66.525 -1.0592
66.55 -0.9965
66.575 -0.9302
66.6 -0.8651
66.625 -0.8013
66.65 -0.7365
66.675 -0.6704
66.7 -0.6032
66.725 -0.5331
66.75 -0.4629
66.775 -0.3961
66.8 -0.3322
66.825 -0.2733
66.85 -0.2201
66.875 -0.1723
66.9 -0.1313
66.925 -0.097
66.95 -0.0694
66.975 -0.0466
67 -0.0271
67.025 -0.0114
67.05 0.0026
67.075 0.0165
67.1 0.0284
67.125 0.0346
67.15 0.034
67.175 0.0256
67.2 0.0087
67.225 -0.0161
67.25 -0.0471
67.275 -0.0813
67.3 -0.1164
67.325 -0.145
67.35 -0.1641
67.375 -0.1775
67.4 -0.1859
67.425 -0.19
67.45 -0.1914
67.475 -0.1885
67.5 -0.1844
67.525 -0.1818
67.55 -0.1798
67.575 -0.1795
67.6 -0.1784
67.625 -0.1761
67.65 -0.1717
67.675 -0.1673
67.7 -0.164
67.725 -0.1657
67.75 -0.1703
67.775 -0.1751
67.8 -0.18
67.825 -0.1859
67.85 -0.191
67.875 -0.1937
67.9 -0.1944
67.925 -0.1875
67.95 -0.1673
67.975 -0.1419
68 -0.1138
68.025 -0.0841
68.05 -0.0528
68.075 -0.0205
68.1 0.0132
68.125 0.0448
68.15 0.0721
68.175 0.0955
68.2 0.1138
68.225 0.1238
68.25 0.1269
68.275 0.1235
68.3 0.1158
68.325 0.1065
68.35 0.0966
68.375 0.0853
68.4 0.0695
68.425 0.0476
68.45 0.0177
68.475 -0.0209
68.5 -0.067
68.525 -0.1209
68.55 -0.1788
68.575 -0.2365
68.6 -0.2947
68.625 -0.3501
68.65 -0.3975
68.675 -0.4367
68.7 -0.4724
68.725 -0.5048
68.75 -0.5275
68.775 -0.5426
68.8 -0.5587
68.825 -0.5803
68.85 -0.6084
68.875 -0.6412
68.9 -0.6772
68.925 -0.7175
68.95 -0.762
68.975 -0.8061
69 -0.8449
69.025 -0.8778
69.05 -0.9072
69.075 -0.9312
69.1 -0.9448
69.125 -0.9465
69.15 -0.9315
69.175 -0.8888
69.2 -0.8252
69.225 -0.7462
69.25 -0.6619
69.275 -0.5832
69.3 -0.5113
69.325 -0.447
69.35 -0.3878
69.375 -0.3289
69.4 -0.27
69.425 -0.216
69.45 -0.1659
69.475 -0.1234
69.5 -0.0844
69.525 -0.035
69.55 0.0185
69.575 0.0739
69.6 0.1301
69.625 0.1851
69.65 0.2313
69.675 0.2688
69.7 0.2989
69.725 0.3293
69.75 0.3629
69.775 0.3965
69.8 0.424
69.825 0.4431
69.85 0.4563
69.875 0.4662
69.9 0.4772
69.925 0.4902
69.95 0.4985
69.975 0.499
70 0.4924
70.025 0.4768
70.05 0.4536
70.075 0.4286
70.1 0.4036
70.125 0.3792
70.15 0.3557
70.175 0.341
70.2 0.3382
70.225 0.3497
70.25 0.369
70.275 0.3836
70.3 0.3916
70.325 0.3957
70.35 0.4137
70.375 0.4684
70.4 0.5409
70.425 0.6124
70.45 0.6756
70.475 0.7304
70.5 0.7811
70.525 0.8276
70.55 0.869
70.575 0.902
70.6 0.9248
70.625 0.9375
70.65 0.9432
70.675 0.9444
70.7 0.942
70.725 0.9365
70.75 0.9287
70.775 0.9188
70.8 0.9089
70.825 0.9062
70.85 0.9126
70.875 0.9246
70.9 0.9387
70.925 0.9521
70.95 0.9617
70.975 0.9641
71 0.9595
71.025 0.9466
71.05 0.9235
71.075 0.8922
71.1 0.8533
71.125 0.8063
71.15 0.7511
71.175 0.688
71.2 0.6184
71.225 0.5416
71.25 0.4586
71.275 0.3699
71.3 0.2782
71.325 0.1904
71.35 0.119
71.375 0.0707
71.4 0.0485
71.425 0.0627
71.45 0.1047
71.475 0.157
71.5 0.2101
71.525 0.2599
71.55 0.3041
71.575 0.3427
71.6 0.3753
71.625 0.4038
71.65 0.4285
71.675 0.4487
71.7 0.4631
71.725 0.4727
71.75 0.4768
71.775 0.4757
71.8 0.4711
71.825 0.4665
71.85 0.4661
71.875 0.4729
71.9 0.4855
71.925 0.5047
71.95 0.5301
71.975 0.5625
72 0.6037
72.025 0.6523
72.05 0.7027
72.075 0.7519
72.1 0.7978
72.125 0.84
72.15 0.8803
72.175 0.9204
72.2 0.9605
72.225 1.0009
72.25 1.0452
72.275 1.092
72.3 1.1368
72.325 1.1795
72.35 1.2214
72.375 1.2609
72.4 1.2974
72.425 1.3322
72.45 1.3648
72.475 1.3972
72.5 1.4333
72.525 1.4729
72.55 1.5131
72.575 1.551
72.6 1.585
72.625 1.6141
72.65 1.64
72.675 1.6632
72.7 1.6832
72.725 1.6977
72.75 1.7058
72.775 1.7074
72.8 1.7026
72.825 1.6914
72.85 1.6739
72.875 1.6511
72.9 1.6228
72.925 1.5896
72.95 1.5548
72.975 1.5231
73 1.5026
73.025 1.489
73.05 1.4763
73.075 1.4642
73.1 1.4538
73.125 1.4429
73.15 1.4286
73.175 1.4099
73.2 1.3884
73.225 1.3659
73.25 1.3423
73.275 1.3186
73.3 1.2936
73.325 1.2668
73.35 1.2404
73.375 1.2264
73.4 1.2355
73.425 1.2631
73.45 1.3058
73.475 1.3615
73.5 1.4217
73.525 1.4779
73.55 1.5276
73.575 1.5723
73.6 1.6132
73.625 1.6494
73.65 1.6801
73.675 1.7067
73.7 1.7332
73.725 1.7626
73.75 1.7944
73.775 1.8252
73.8 1.8521
73.825 1.8767
73.85 1.8983
73.875 1.914
73.9 1.9234
73.925 1.9261
73.95 1.9222
73.975 1.9111
74 1.8925
74.025 1.8675
74.05 1.8355
74.075 1.7966
74.1 1.7522
74.125 1.7064
74.15 1.6655
74.175 1.6306
74.2 1.5999
74.225 1.5765
74.25 1.56
74.275 1.5526
74.3 1.5544
74.325 1.5583
74.35 1.5618
74.375 1.567
74.4 1.5751
74.425 1.5862
74.45 1.5991
74.475 1.6134
74.5 1.6248
74.525 1.6313
74.55 1.6325
74.575 1.6293
74.6 1.6217
74.625 1.6114
74.65 1.5949
74.675 1.5723
74.7 1.5429
74.725 1.5092
74.75 1.4724
74.775 1.433
74.8 1.3951
74.825 1.3603
74.85 1.3279
74.875 1.2968
74.9 1.267
74.925 1.238
74.95 1.2056
74.975 1.1678
75 1.1235
75.025 1.0712
75.05 1.0102
75.075 0.9382
75.1 0.8554
75.125 0.7642
75.15 0.6678
75.175 0.5658
75.2 0.4553
75.225 0.3367
75.25 0.2176
75.275 0.1101
75.3 0.0147
75.325 -0.0721
75.35 -0.1597
75.375 -0.2476
75.4 -0.3275
75.425 -0.3884
75.45 -0.4267
75.475 -0.4411
75.5 -0.4379
75.525 -0.4337
75.55 -0.4347
75.575 -0.4446
75.6 -0.4613
75.625 -0.4753
75.65 -0.4784
75.675 -0.4697
75.7 -0.4537
75.725 -0.4368
75.75 -0.4211
75.775 -0.4083
75.8 -0.3997
75.825 -0.3927
75.85 -0.3859
75.875 -0.3765
75.9 -0.3638
75.925 -0.3448
75.95 -0.3214
75.975 -0.2856
76 -0.2402
76.025 -0.189
76.05 -0.1383
76.075 -0.0921
76.1 -0.0505
76.125 -0.0124
76.15 0.0235
76.175 0.058
76.2 0.095
76.225 0.135
76.25 0.1794
76.275 0.2256
76.3 0.2727
76.325 0.3179
76.35 0.3587
76.375 0.3952
76.4 0.4287
76.425 0.4648
76.45 0.5083
76.475 0.5551
76.5 0.5957
76.525 0.6274
76.55 0.6528
76.575 0.6713
76.6 0.6818
76.625 0.685
76.65 0.6869
76.675 0.7006
76.7 0.7429
76.725 0.8081
76.75 0.8732
76.775 0.9309
76.8 0.9798
76.825 1.0211
76.85 1.0577
76.875 1.0907
76.9 1.1204
76.925 1.1464
76.95 1.1677
76.975 1.1834
77 1.1919
77.025 1.1913
77.05 1.1827
77.075 1.1667
77.1 1.147
77.125 1.1258
77.15 1.1103
77.175 1.1094
77.2 1.1185
77.225 1.1314
77.25 1.1441
77.275 1.152
77.3 1.1551
77.325 1.1514
77.35 1.1423
77.375 1.1264
77.4 1.1057
77.425 1.0844
77.45 1.0678
77.475 1.057
77.5 1.0498
77.525 1.0423
77.55 1.0326
77.575 1.0217
77.6 1.0067
77.625 0.9866
77.65 0.9625
77.675 0.9336
77.7 0.8991
77.725 0.8596
77.75 0.8145
77.775 0.7651
77.8 0.7145
77.825 0.665
77.85 0.6153
77.875 0.5604
77.9 0.5002
77.925 0.438
77.95 0.3782
77.975 0.3231
78 0.2695
78.025 0.2144
78.05 0.1599
78.075 0.1082
78.1 0.0599
78.125 0.0121
78.15 -0.0308
78.175 -0.0688
78.2 -0.1002
78.225 -0.1304
78.25 -0.1598
78.275 -0.1912
78.3 -0.2245
78.325 -0.2605
78.35 -0.2975
78.375 -0.3294
78.4 -0.3472
78.425 -0.3402
78.45 -0.3087
78.475 -0.2629
78.5 -0.2112
78.525 -0.1601
78.55 -0.115
78.575 -0.0764
78.6 -0.0433
78.625 -0.0156
78.65 0.0066
78.675 0.0221
78.7 0.0332
78.725 0.0427
78.75 0.0518
78.775 0.058
78.8 0.0674
78.825 0.089
78.85 0.1251
78.875 0.1707
78.9 0.2172
78.925 0.2616
78.95 0.3027
78.975 0.3386
79 0.3719
79.025 0.4033
79.05 0.4323
79.075 0.4556
79.1 0.4732
79.125 0.4867
79.15 0.4956
79.175 0.5011
79.2 0.5057
79.225 0.5104
79.25 0.5138
79.275 0.5171
79.3 0.5185
79.325 0.5191
79.35 0.5218
79.375 0.528
79.4 0.5356
79.425 0.542
79.45 0.5442
79.475 0.5398
79.5 0.5276
79.525 0.5097
79.55 0.4891
79.575 0.4726
79.6 0.4625
79.625 0.4648
79.65 0.4716
79.675 0.4782
79.7 0.4836
79.725 0.4865
79.75 0.4858
79.775 0.481
79.8 0.4716
79.825 0.4584
79.85 0.4429
79.875 0.4258
79.9 0.41
79.925 0.4055
79.95 0.4098
79.975 0.4141
80 0.4168
80.025 0.4169
80.05 0.4121
80.075 0.4052
80.1 0.3985
80.125 0.3916
80.15 0.386
80.175 0.3837
80.2 0.3865
80.225 0.3917
80.25 0.3936
80.275 0.3888
80.3 0.3778
80.325 0.3624
80.35 0.3416
80.375 0.3129
80.4 0.2768
80.425 0.2326
80.45 0.1793
80.475 0.1193
80.5 0.0579
80.525 0.0083
80.55 -0.0321
80.575 -0.0639
80.6 -0.0845
80.625 -0.0848
80.65 -0.0672
80.675 -0.0501
80.7 -0.034
80.725 -0.0233
80.75 -0.0158
80.775 -0.0114
80.8 -0.0137
80.825 -0.0218
80.85 -0.0347
80.875 -0.0487
80.9 -0.0621
80.925 -0.0767
80.95 -0.094
80.975 -0.113
81 -0.1326
81.025 -0.1536
81.05 -0.1759
81.075 -0.1995
81.1 -0.2256
81.125 -0.2548
81.15 -0.2887
81.175 -0.3276
81.2 -0.3631
81.225 -0.3897
81.25 -0.4063
81.275 -0.4147
81.3 -0.4192
81.325 -0.4227
81.35 -0.4254
81.375 -0.4294
81.4 -0.4339
81.425 -0.4392
81.45 -0.448
81.475 -0.464
81.5 -0.4849
81.525 -0.511
81.55 -0.5447
81.575 -0.5847
81.6 -0.6299
81.625 -0.6792
81.65 -0.7313
81.675 -0.7839
81.7 -0.831
81.725 -0.8669
81.75 -0.8861
81.775 -0.8944
81.8 -0.9009
81.825 -0.9091
81.85 -0.9213
81.875 -0.9386
81.9 -0.9595
81.925 -0.9832
81.95 -1.013
81.975 -1.0496
82 -1.09
82.025 -1.1293
82.05 -1.1651
82.075 -1.198
82.1 -1.2302
82.125 -1.2622
82.15 -1.294
82.175 -1.3273
82.2 -1.3652
82.225 -1.4047
82.25 -1.4463
82.275 -1.4927
82.3 -1.5437
82.325 -1.5996
82.35 -1.6595
82.375 -1.724
82.4 -1.7943
82.425 -1.8642
82.45 -1.9213
82.475 -1.9567
82.5 -1.9734
82.525 -1.9792
82.55 -1.9794
82.575 -1.9764
82.6 -1.9713
82.625 -1.9633
82.65 -1.9574
82.675 -1.952
82.7 -1.9427
82.725 -1.9203
82.75 -1.8809
82.775 -1.8339
82.8 -1.7843
82.825 -1.7346
82.85 -1.6878
82.875 -1.6454
82.9 -1.6094
82.925 -1.5808
82.95 -1.5604
82.975 -1.5503
83 -1.5493
83.025 -1.5537
83.05 -1.5607
83.075 -1.5701
83.1 -1.5855
83.125 -1.6089
83.15 -1.6408
83.175 -1.6793
83.2 -1.7197
83.225 -1.7607
83.25 -1.8019
83.275 -1.839
83.3 -1.8722
83.325 -1.9074
83.35 -1.9448
83.375 -1.9844
83.4 -2.024
83.425 -2.0663
83.45 -2.1132
83.475 -2.1664
83.5 -2.2261
83.525 -2.2878
83.55 -2.3384
83.575 -2.3686
83.6 -2.3833
83.625 -2.3911
83.65 -2.3936
83.675 -2.3877
83.7 -2.3745
83.725 -2.3593
83.75 -2.3421
83.775 -2.3271
83.8 -2.3202
83.825 -2.3202
83.85 -2.3177
83.875 -2.3075
83.9 -2.2933
83.925 -2.2797
83.95 -2.267
83.975 -2.2548
84 -2.2452
84.025 -2.2396
84.05 -2.2359
84.075 -2.2324
84.1 -2.2306
84.125 -2.2383
84.15 -2.2496
84.175 -2.2525
84.2 -2.2444
84.225 -2.225
84.25 -2.1944
84.275 -2.1478
84.3 -2.0928
84.325 -2.039
84.35 -1.9906
84.375 -1.9542
84.4 -1.9347
84.425 -1.9345
84.45 -1.9525
84.475 -1.9807
84.5 -2.0072
84.525 -2.0211
84.55 -2.0181
84.575 -1.9904
84.6 -1.9474
84.625 -1.8951
84.65 -1.8388
84.675 -1.7814
84.7 -1.7248
84.725 -1.6704
84.75 -1.6206
84.775 -1.5788
84.8 -1.5471
84.825 -1.5248
84.85 -1.5103
84.875 -1.5015
84.9 -1.4978
84.925 -1.5006
84.95 -1.5105
84.975 -1.5242
85 -1.5428
85.025 -1.568
85.05 -1.6012
85.075 -1.6441
85.1 -1.6956
85.125 -1.7534
85.15 -1.8159
85.175 -1.8813
85.2 -1.9493
85.225 -2.013
85.25 -2.0638
85.275 -2.1029
85.3 -2.1354
85.325 -2.1711
85.35 -2.2083
85.375 -2.2406
85.4 -2.2711
85.425 -2.3011
85.45 -2.329
85.475 -2.3554
85.5 -2.3809
85.525 -2.4061
85.55 -2.4302
85.575 -2.4451
85.6 -2.448
85.625 -2.4414
85.65 -2.437
85.675 -2.436
85.7 -2.4406
85.725 -2.4526
85.75 -2.4704
85.775 -2.4927
85.8 -2.5169
85.825 -2.5421
85.85 -2.5681
85.875 -2.5976
85.9 -2.6323
85.925 -2.6713
85.95 -2.7125
85.975 -2.7549
86 -2.7983
86.025 -2.8415
86.05 -2.8888
86.075 -2.9427
86.1 -3.001
86.125 -3.05
86.15 -3.0707
86.175 -3.0502
86.2 -2.9958
86.225 -2.9244
86.25 -2.8496
86.275 -2.7776
86.3 -2.7099
86.325 -2.6451
86.35 -2.5841
86.375 -2.5294
86.4 -2.4782
86.425 -2.4277
86.45 -2.3818
86.475 -2.3367
86.5 -2.287
86.525 -2.239
86.55 -2.1915
86.575 -2.1459
86.6 -2.1067
86.625 -2.0755
86.65 -2.0534
86.675 -2.0409
86.7 -2.0306
86.725 -2.0229
86.75 -2.0185
86.775 -2.0186
86.8 -2.0184
86.825 -2.0163
86.85 -2.012
86.875 -2.0057
86.9 -1.9993
86.925 -1.9911
86.95 -1.9768
86.975 -1.9565
87 -1.934
87.025 -1.9119
87.05 -1.8956
87.075 -1.8868
87.1 -1.8867
87.125 -1.8965
87.15 -1.9166
87.175 -1.9443
87.2 -1.9767
87.225 -2.009
87.25 -2.0399
87.275 -2.0667
87.3 -2.0928
87.325 -2.1185
87.35 -2.1468
87.375 -2.1785
87.4 -2.2118
87.425 -2.2375
87.45 -2.2447
87.475 -2.23
87.5 -2.2065
87.525 -2.1846
87.55 -2.1638
87.575 -2.1399
87.6 -2.1137
87.625 -2.0768
87.65 -2.0308
87.675 -1.9815
87.7 -1.9312
87.725 -1.8821
87.75 -1.8322
87.775 -1.7824
87.8 -1.7352
87.825 -1.6952
87.85 -1.6596
87.875 -1.6254
87.9 -1.5851
87.925 -1.5421
87.95 -1.4971
87.975 -1.457
88 -1.4248
88.025 -1.3997
88.05 -1.3811
88.075 -1.3698
88.1 -1.3629
88.125 -1.3595
88.15 -1.3612
88.175 -1.3661
88.2 -1.3687
88.225 -1.3658
88.25 -1.3633
88.275 -1.366
88.3 -1.376
88.325 -1.393
88.35 -1.4122
88.375 -1.4304
88.4 -1.4449
88.425 -1.4529
88.45 -1.4503
88.475 -1.4325
88.5 -1.3949
88.525 -1.3422
88.55 -1.2838
88.575 -1.2263
88.6 -1.1728
88.625 -1.1238
88.65 -1.0762
88.675 -1.0303
88.7 -0.9887
88.725 -0.9538
88.75 -0.9272
88.775 -0.908
88.8 -0.895
88.825 -0.8864
88.85 -0.8755
88.875 -0.858
88.9 -0.8307
88.925 -0.7974
88.95 -0.7617
88.975 -0.727
89 -0.6957
89.025 -0.6656
89.05 -0.6363
89.075 -0.6086
89.1 -0.5852
89.125 -0.5669
89.15 -0.5529
89.175 -0.5401
89.2 -0.5285
89.225 -0.5181
89.25 -0.5107
89.275 -0.5065
89.3 -0.5039
89.325 -0.5021
89.35 -0.4984
89.375 -0.488
89.4 -0.4673
89.425 -0.4333
89.45 -0.3907
89.475 -0.3419
89.5 -0.2912
89.525 -0.2466
89.55 -0.2089
89.575 -0.1765
89.6 -0.15
89.625 -0.1287
89.65 -0.1111
89.675 -0.0977
89.7 -0.0882
89.725 -0.084
89.75 -0.0853
89.775 -0.0932
89.8 -0.1078
89.825 -0.1289
89.85 -0.1566
89.875 -0.1909
89.9 -0.2312
89.925 -0.2756
89.95 -0.3227
89.975 -0.3723
90 -0.424
90.025 -0.4785
90.05 -0.5393
90.075 -0.6056
90.1 -0.6773
90.125 -0.7541
90.15 -0.8354
90.175 -0.9202
90.2 -1.0067
90.225 -1.0951
90.25 -1.1859
90.275 -1.2795
90.3 -1.3749
90.325 -1.4704
90.35 -1.5646
90.375 -1.6591
90.4 -1.7569
90.425 -1.861
90.45 -1.9734
90.475 -2.0944
90.5 -2.2182
90.525 -2.342
90.55 -2.4642
90.575 -2.5858
90.6 -2.7035
90.625 -2.8146
90.65 -2.9149
90.675 -2.999
90.7 -3.0654
90.725 -3.113
90.75 -3.1349
90.775 -3.1425
90.8 -3.1441
90.825 -3.1269
90.85 -3.0987
90.875 -3.0705
90.9 -3.0414
90.925 -3.0103
90.95 -2.977
90.975 -2.9465
91 -2.919
91.025 -2.8949
91.05 -2.8756
91.075 -2.8605
91.1 -2.8505
91.125 -2.8462
91.15 -2.8427
91.175 -2.8413
91.2 -2.8414
91.225 -2.844
91.25 -2.8527
91.275 -2.8677
91.3 -2.8864
91.325 -2.91
91.35 -2.9401
91.375 -2.9756
91.4 -3.0157
91.425 -3.0605
91.45 -3.1096
91.475 -3.1612
91.5 -3.2109
91.525 -3.2574
91.55 -3.3
91.575 -3.3278
91.6 -3.3342
91.625 -3.3304
91.65 -3.3215
91.675 -3.3096
91.7 -3.2965
91.725 -3.2854
91.75 -3.2776
91.775 -3.2737
91.8 -3.2736
91.825 -3.2772
91.85 -3.2825
91.875 -3.2837
91.9 -3.2728
91.925 -3.2445
91.95 -3.2122
91.975 -3.1821
92 -3.1572
92.025 -3.1358
92.05 -3.1135
92.075 -3.0875
92.1 -3.0601
92.125 -3.0329
92.15 -3.0083
92.175 -2.986
92.2 -2.9633
92.225 -2.9418
92.25 -2.9233
92.275 -2.9097
92.3 -2.8992
92.325 -2.8871
92.35 -2.8713
92.375 -2.8541
92.4 -2.8396
92.425 -2.8314
92.45 -2.8242
92.475 -2.8082
92.5 -2.7747
92.525 -2.7375
92.55 -2.703
92.575 -2.6753
92.6 -2.6547
92.625 -2.6421
92.65 -2.6364
92.675 -2.6378
92.7 -2.6409
92.725 -2.645
92.75 -2.6515
92.775 -2.6556
92.8 -2.6576
92.825 -2.6543
92.85 -2.6464
92.875 -2.6381
92.9 -2.6311
92.925 -2.6301
92.95 -2.6374
92.975 -2.6538
93 -2.6765
93.025 -2.7017
93.05 -2.7269
93.075 -2.7529
93.1 -2.7831
93.125 -2.8174
93.15 -2.8555
93.175 -2.9006
93.2 -2.9491
93.225 -2.9863
93.25 -3.0113
93.275 -3.0307
93.3 -3.0509
93.325 -3.0776
93.35 -3.113
93.375 -3.1527
93.4 -3.1882
93.425 -3.2119
93.45 -3.2232
93.475 -3.2241
93.5 -3.2135
93.525 -3.1879
93.55 -3.1493
93.575 -3.1068
93.6 -3.0667
93.625 -3.0334
93.65 -3.0127
93.675 -3.0013
93.7 -2.9908
93.725 -2.9777
93.75 -2.9621
93.775 -2.9396
93.8 -2.9071
93.825 -2.8743
93.85 -2.8488
93.875 -2.8316
93.9 -2.8224
93.925 -2.8262
93.95 -2.8429
93.975 -2.8725
94 -2.9148
94.025 -2.9657
94.05 -3.0167
94.075 -3.0543
94.1 -3.0764
94.125 -3.0865
94.15 -3.0841
94.175 -3.0679
94.2 -3.042
94.225 -3.0066
94.25 -2.9643
94.275 -2.9185
94.3 -2.8702
94.325 -2.8189
94.35 -2.7685
94.375 -2.7214
94.4 -2.6756
94.425 -2.6289
94.45 -2.5825
94.475 -2.5359
94.5 -2.4867
94.525 -2.4352
94.55 -2.3835
94.575 -2.3333
94.6 -2.2864
94.625 -2.2436
94.65 -2.2042
94.675 -2.1685
94.7 -2.1364
94.725 -2.1111
94.75 -2.0968
94.775 -2.09
94.8 -2.0879
94.825 -2.0878
94.85 -2.0907
94.875 -2.0979
94.9 -2.1111
94.925 -2.1283
94.95 -2.1468
94.975 -2.1643
95 -2.1836
95.025 -2.2049
95.05 -2.2276
95.075 -2.2508
95.1 -2.2733
95.125 -2.2961
95.15 -2.3208
95.175 -2.3462
95.2 -2.3718
95.225 -2.3978
95.25 -2.422
95.275 -2.4407
95.3 -2.4446
95.325 -2.4256
95.35 -2.3906
95.375 -2.3516
95.4 -2.3142
95.425 -2.2834
95.45 -2.2593
95.475 -2.2426
95.5 -2.2309
95.525 -2.2262
95.55 -2.2282
95.575 -2.2362
95.6 -2.2417
95.625 -2.2406
95.65 -2.235
95.675 -2.2239
95.7 -2.2114
95.725 -2.2005
95.75 -2.1947
95.775 -2.1964
95.8 -2.2076
95.825 -2.2251
95.85 -2.2456
95.875 -2.2703
95.9 -2.2966
95.925 -2.323
95.95 -2.3479
95.975 -2.3641
96 -2.3683
96.025 -2.3575
96.05 -2.3364
96.075 -2.3134
96.1 -2.2937
96.125 -2.2768
96.15 -2.2656
96.175 -2.259
96.2 -2.2539
96.225 -2.2524
96.25 -2.2562
96.275 -2.2613
96.3 -2.2607
96.325 -2.2516
96.35 -2.2337
96.375 -2.2159
96.4 -2.2068
96.425 -2.2026
96.45 -2.1962
96.475 -2.1932
96.5 -2.1982
96.525 -2.2101
96.55 -2.2277
96.575 -2.2462
96.6 -2.2631
96.625 -2.2815
96.65 -2.2972
96.675 -2.3073
96.7 -2.3021
96.725 -2.2736
96.75 -2.2277
96.775 -2.167
96.8 -2.092
96.825 -2.0121
96.85 -1.9341
96.875 -1.8616
96.9 -1.7982
96.925 -1.7438
96.95 -1.6956
96.975 -1.6523
97 -1.6146
97.025 -1.5831
97.05 -1.5557
97.075 -1.5322
97.1 -1.5138
97.125 -1.5012
97.15 -1.4933
97.175 -1.4911
97.2 -1.4906
97.225 -1.491
97.25 -1.488
97.275 -1.4812
97.3 -1.4706
97.325 -1.4554
97.35 -1.4356
97.375 -1.4169
97.4 -1.4071
97.425 -1.4067
97.45 -1.4143
97.475 -1.4276
97.5 -1.4447
97.525 -1.4583
97.55 -1.4611
97.575 -1.4472
97.6 -1.4226
97.625 -1.3997
97.65 -1.3872
97.675 -1.3836
97.7 -1.3859
97.725 -1.3996
97.75 -1.4228
97.775 -1.4463
97.8 -1.47
97.825 -1.4933
97.85 -1.5116
97.875 -1.5239
97.9 -1.5309
97.925 -1.5385
97.95 -1.5492
97.975 -1.5619
98 -1.573
98.025 -1.5794
98.05 -1.5726
98.075 -1.5489
98.1 -1.518
98.125 -1.4863
98.15 -1.465
98.175 -1.4561
98.2 -1.4537
98.225 -1.4501
98.25 -1.434
98.275 -1.3996
98.3 -1.3564
98.325 -1.3083
98.35 -1.2528
98.375 -1.1923
98.4 -1.1312
98.425 -1.0721
98.45 -1.0164
98.475 -0.9676
98.5 -0.9261
98.525 -0.8904
98.55 -0.8553
98.575 -0.8093
98.6 -0.7517
98.625 -0.6916
98.65 -0.6394
98.675 -0.5967
98.7 -0.5602
98.725 -0.5276
98.75 -0.5007
98.775 -0.478
98.8 -0.4582
98.825 -0.4411
98.85 -0.425
98.875 -0.4092
98.9 -0.3962
98.925 -0.389
98.95 -0.39
98.975 -0.3998
99 -0.4188
99.025 -0.4477
99.05 -0.4877
99.075 -0.5389
99.1 -0.5991
99.125 -0.6614
99.15 -0.7157
99.175 -0.7526
99.2 -0.7742
99.225 -0.7947
99.25 -0.8196
99.275 -0.8484
99.3 -0.878
99.325 -0.8993
99.35 -0.9061
99.375 -0.8986
99.4 -0.8788
99.425 -0.8479
99.45 -0.8083
99.475 -0.7674
99.5 -0.7336
99.525 -0.712
99.55 -0.702
99.575 -0.6993
99.6 -0.7006
99.625 -0.7045
99.65 -0.7095
99.675 -0.7113
99.7 -0.7045
99.725 -0.6766
99.75 -0.6286
99.775 -0.5744
99.8 -0.5287
99.825 -0.4937
99.85 -0.4673
99.875 -0.4496
99.9 -0.4409
99.925 -0.4375
99.95 -0.438
99.975 -0.4406
100 -0.4449
