# Supplementary material for: Uptake of N2O5 by aqueous aerosol unveiled using chemically accurate many-body potentials
Source: Nat Commun. 2022 Mar 10;13:1266. doi: 10.1038/s41467-022-28697-8 (PMC8913772; doi:10.1038/s41467-022-28697-8)
Supplement: Supplementary file 3 — Source Data [file 41467_2022_28697_MOESM3_ESM.zip › n2o5-uptake-data/Fig2/scattering/rep03run19/relcom_gds.dat]

0.025 11.806
0.05 11.7882
0.075 11.7703
0.1 11.7524
0.125 11.7344
0.15 11.7165
0.175 11.6986
0.2 11.6807
0.225 11.6627
0.25 11.6448
0.275 11.6268
0.3 11.6089
0.325 11.591
0.35 11.573
0.375 11.5551
0.4 11.5371
0.425 11.5191
0.45 11.5011
0.475 11.4831
0.5 11.4651
0.525 11.4471
0.55 11.429
0.575 11.411
0.6 11.3929
0.625 11.3749
0.65 11.3568
0.675 11.3387
0.7 11.3207
0.725 11.3026
0.75 11.2844
0.775 11.2663
0.8 11.2482
0.825 11.23
0.85 11.2118
0.875 11.1936
0.9 11.1753
0.925 11.157
0.95 11.1386
0.975 11.1202
1 11.1017
1.025 11.0832
1.05 11.0646
1.075 11.046
1.1 11.0274
1.125 11.0087
1.15 10.99
1.175 10.9713
1.2 10.9525
1.225 10.9338
1.25 10.915
1.275 10.8962
1.3 10.8775
1.325 10.8587
1.35 10.8399
1.375 10.821
1.4 10.8022
1.425 10.7833
1.45 10.7644
1.475 10.7454
1.5 10.7265
1.525 10.7075
1.55 10.6885
1.575 10.6694
1.6 10.6504
1.625 10.6313
1.65 10.6122
1.675 10.5931
1.7 10.574
1.725 10.5549
1.75 10.5358
1.775 10.5166
1.8 10.4974
1.825 10.4782
1.85 10.459
1.875 10.4398
1.9 10.4204
1.925 10.4011
1.95 10.3816
1.975 10.3622
2 10.3427
2.025 10.3231
2.05 10.3036
2.075 10.284
2.1 10.2644
2.125 10.2448
2.15 10.2252
2.175 10.2056
2.2 10.186
2.225 10.1663
2.25 10.1467
2.275 10.127
2.3 10.1073
2.325 10.0875
2.35 10.0678
2.375 10.0481
2.4 10.0283
2.425 10.0086
2.45 9.9888
2.475 9.9691
2.5 9.9494
2.525 9.9296
2.55 9.9098
2.575 9.8899
2.6 9.8701
2.625 9.8502
2.65 9.8303
2.675 9.8104
2.7 9.7905
2.725 9.7706
2.75 9.7506
2.775 9.7307
2.8 9.7107
2.825 9.6907
2.85 9.6708
2.875 9.6508
2.9 9.6308
2.925 9.6108
2.95 9.5908
2.975 9.5708
3 9.5508
3.025 9.5307
3.05 9.5106
3.075 9.4905
3.1 9.4703
3.125 9.4501
3.15 9.4299
3.175 9.4096
3.2 9.3892
3.225 9.3688
3.25 9.3484
3.275 9.3278
3.3 9.3072
3.325 9.2865
3.35 9.2657
3.375 9.2448
3.4 9.2239
3.425 9.203
3.45 9.182
3.475 9.1611
3.5 9.1403
3.525 9.1194
3.55 9.0986
3.575 9.0777
3.6 9.0568
3.625 9.0359
3.65 9.015
3.675 8.994
3.7 8.973
3.725 8.9519
3.75 8.9307
3.775 8.9094
3.8 8.8881
3.825 8.8666
3.85 8.8451
3.875 8.8235
3.9 8.8019
3.925 8.7802
3.95 8.7586
3.975 8.7369
4 8.7151
4.025 8.6933
4.05 8.6715
4.075 8.6495
4.1 8.6276
4.125 8.6056
4.15 8.5837
4.175 8.5616
4.2 8.5395
4.225 8.5172
4.25 8.4948
4.275 8.4723
4.3 8.4497
4.325 8.427
4.35 8.4042
4.375 8.3812
4.4 8.3581
4.425 8.3348
4.45 8.3114
4.475 8.2879
4.5 8.2643
4.525 8.2406
4.55 8.2168
4.575 8.193
4.6 8.1691
4.625 8.1452
4.65 8.1212
4.675 8.0972
4.7 8.0732
4.725 8.049
4.75 8.0248
4.775 8.0006
4.8 7.9762
4.825 7.9517
4.85 7.9272
4.875 7.9025
4.9 7.8778
4.925 7.8529
4.95 7.828
4.975 7.803
5 7.7779
5.025 7.7528
5.05 7.7275
5.075 7.7022
5.1 7.6767
5.125 7.6512
5.15 7.6256
5.175 7.5999
5.2 7.5741
5.225 7.5482
5.25 7.5223
5.275 7.4963
5.3 7.4702
5.325 7.444
5.35 7.4176
5.375 7.391
5.4 7.3643
5.425 7.3375
5.45 7.3107
5.475 7.2837
5.5 7.2568
5.525 7.23
5.55 7.2031
5.575 7.1761
5.6 7.1491
5.625 7.1221
5.65 7.0951
5.675 7.0679
5.7 7.0406
5.725 7.0131
5.75 6.9855
5.775 6.9577
5.8 6.9298
5.825 6.9017
5.85 6.8736
5.875 6.8454
5.9 6.8171
5.925 6.7887
5.95 6.7602
5.975 6.7315
6 6.7026
6.025 6.6736
6.05 6.6442
6.075 6.6146
6.1 6.5848
6.125 6.5547
6.15 6.5242
6.175 6.4935
6.2 6.4626
6.225 6.4315
6.25 6.4004
6.275 6.369
6.3 6.3373
6.325 6.3052
6.35 6.2729
6.375 6.2404
6.4 6.2075
6.425 6.1744
6.45 6.1411
6.475 6.1075
6.5 6.0736
6.525 6.0394
6.55 6.005
6.575 5.9704
6.6 5.9355
6.625 5.9003
6.65 5.8647
6.675 5.8289
6.7 5.7928
6.725 5.7562
6.75 5.7191
6.775 5.6817
6.8 5.6441
6.825 5.606
6.85 5.5676
6.875 5.5286
6.9 5.4892
6.925 5.4492
6.95 5.4091
6.975 5.3688
7 5.3281
7.025 5.2871
7.05 5.2457
7.075 5.2039
7.1 5.1617
7.125 5.1192
7.15 5.0764
7.175 5.0334
7.2 4.9902
7.225 4.9466
7.25 4.9024
7.275 4.8575
7.3 4.8118
7.325 4.7654
7.35 4.7185
7.375 4.6712
7.4 4.6233
7.425 4.5749
7.45 4.5259
7.475 4.4763
7.5 4.426
7.525 4.3752
7.55 4.3237
7.575 4.2715
7.6 4.2186
7.625 4.1649
7.65 4.1103
7.675 4.055
7.7 3.9988
7.725 3.9418
7.75 3.8839
7.775 3.8252
7.8 3.7656
7.825 3.7052
7.85 3.6438
7.875 3.5811
7.9 3.5173
7.925 3.4522
7.95 3.3861
7.975 3.3188
8 3.2501
8.025 3.1797
8.05 3.1075
8.075 3.0335
8.1 2.9567
8.125 2.8768
8.15 2.7941
8.175 2.7084
8.2 2.6194
8.225 2.5273
8.25 2.4314
8.275 2.3314
8.3 2.2285
8.325 2.1219
8.35 2.0107
8.375 1.8948
8.4 1.7736
8.425 1.6478
8.45 1.5182
8.475 1.3859
8.5 1.252
8.525 1.1166
8.55 0.9828
8.575 0.8569
8.6 0.7372
8.625 0.6213
8.65 0.5071
8.675 0.3904
8.7 0.274
8.725 0.1588
8.75 0.043
8.775 -0.0738
8.8 -0.1866
8.825 -0.2905
8.85 -0.3876
8.875 -0.4841
8.9 -0.5807
8.925 -0.6651
8.95 -0.7286
8.975 -0.7724
9 -0.8004
9.025 -0.8213
9.05 -0.845
9.075 -0.8755
9.1 -0.9146
9.125 -0.9602
9.15 -1.0057
9.175 -1.0433
9.2 -1.0668
9.225 -1.0806
9.25 -1.0901
9.275 -1.0985
9.3 -1.1031
9.325 -1.1077
9.35 -1.1108
9.375 -1.1073
9.4 -1.0922
9.425 -1.0674
9.45 -1.0409
9.475 -1.0107
9.5 -0.9781
9.525 -0.9447
9.55 -0.912
9.575 -0.8803
9.6 -0.8463
9.625 -0.8104
9.65 -0.7741
9.675 -0.7385
9.7 -0.7015
9.725 -0.6553
9.75 -0.5953
9.775 -0.5246
9.8 -0.4501
9.825 -0.3771
9.85 -0.3104
9.875 -0.2503
9.9 -0.1969
9.925 -0.1512
9.95 -0.1105
9.975 -0.0702
10 -0.0292
10.025 0.0089
10.05 0.0437
10.075 0.0756
10.1 0.1062
10.125 0.1369
10.15 0.168
10.175 0.2005
10.2 0.2363
10.225 0.2753
10.25 0.3168
10.275 0.3586
10.3 0.3982
10.325 0.4392
10.35 0.4843
10.375 0.5314
10.4 0.5754
10.425 0.6126
10.45 0.6422
10.475 0.6648
10.5 0.683
10.525 0.6977
10.55 0.7072
10.575 0.7125
10.6 0.7161
10.625 0.7177
10.65 0.7141
10.675 0.7064
10.7 0.6932
10.725 0.6745
10.75 0.6468
10.775 0.6113
10.8 0.5749
10.825 0.5429
10.85 0.5149
10.875 0.4927
10.9 0.4833
10.925 0.4836
10.95 0.4875
10.975 0.493
11 0.4967
11.025 0.4965
11.05 0.4945
11.075 0.4923
11.1 0.4979
11.125 0.5131
11.15 0.5307
11.175 0.5404
11.2 0.544
11.225 0.539
11.25 0.5222
11.275 0.4948
11.3 0.4575
11.325 0.4095
11.35 0.3513
11.375 0.2828
11.4 0.2054
11.425 0.1215
11.45 0.0317
11.475 -0.0609
11.5 -0.1497
11.525 -0.2218
11.55 -0.2747
11.575 -0.3106
11.6 -0.3308
11.625 -0.3337
11.65 -0.3261
11.675 -0.2996
11.7 -0.2653
11.725 -0.2327
11.75 -0.1999
11.775 -0.1689
11.8 -0.1383
11.825 -0.105
11.85 -0.0669
11.875 -0.0301
11.9 -0.0012
11.925 0.0211
11.95 0.0394
11.975 0.0601
12 0.0843
12.025 0.1095
12.05 0.135
12.075 0.1547
12.1 0.1679
12.125 0.1743
12.15 0.1754
12.175 0.1729
12.2 0.1652
12.225 0.1535
12.25 0.1369
12.275 0.1126
12.3 0.0798
12.325 0.0394
12.35 -0.0006
12.375 -0.0341
12.4 -0.0673
12.425 -0.0966
12.45 -0.1139
12.475 -0.1227
12.5 -0.1337
12.525 -0.1528
12.55 -0.1755
12.575 -0.1897
12.6 -0.195
12.625 -0.198
12.65 -0.2033
12.675 -0.2149
12.7 -0.2316
12.725 -0.2445
12.75 -0.2505
12.775 -0.248
12.8 -0.2395
12.825 -0.2267
12.85 -0.2078
12.875 -0.1905
12.9 -0.1776
12.925 -0.1706
12.95 -0.1664
12.975 -0.166
13 -0.168
13.025 -0.1709
13.05 -0.1739
13.075 -0.1738
13.1 -0.1697
13.125 -0.1651
13.15 -0.1589
13.175 -0.1538
13.2 -0.1488
13.225 -0.1403
13.25 -0.127
13.275 -0.11
13.3 -0.09
13.325 -0.0658
13.35 -0.0333
13.375 0.0068
13.4 0.0485
13.425 0.0882
13.45 0.1238
13.475 0.1566
13.5 0.1866
13.525 0.212
13.55 0.23
13.575 0.242
13.6 0.25
13.625 0.2518
13.65 0.2474
13.675 0.2375
13.7 0.2224
13.725 0.2023
13.75 0.1799
13.775 0.1603
13.8 0.1473
13.825 0.1381
13.85 0.1292
13.875 0.1197
13.9 0.1098
13.925 0.0993
13.95 0.0842
13.975 0.0643
14 0.0404
14.025 0.0144
14.05 -0.0099
14.075 -0.0282
14.1 -0.0365
14.125 -0.0376
14.15 -0.0305
14.175 -0.0144
14.2 0.0034
14.225 0.0227
14.25 0.0451
14.275 0.0709
14.3 0.1048
14.325 0.1467
14.35 0.1892
14.375 0.2307
14.4 0.2661
14.425 0.2957
14.45 0.3241
14.475 0.3529
14.5 0.3802
14.525 0.4077
14.55 0.4411
14.575 0.4869
14.6 0.5424
14.625 0.6072
14.65 0.6713
14.675 0.7319
14.7 0.7899
14.725 0.8412
14.75 0.8865
14.775 0.9249
14.8 0.9582
14.825 0.9901
14.85 1.0218
14.875 1.0532
14.9 1.0792
14.925 1.0979
14.95 1.1131
14.975 1.1264
15 1.1354
15.025 1.1446
15.05 1.1598
15.075 1.1762
15.1 1.1891
15.125 1.1959
15.15 1.1993
15.175 1.1983
15.2 1.1888
15.225 1.1696
15.25 1.1442
15.275 1.118
15.3 1.0908
15.325 1.0573
15.35 1.0158
15.375 0.9667
15.4 0.914
15.425 0.8631
15.45 0.8192
15.475 0.7908
15.5 0.778
15.525 0.7764
15.55 0.7841
15.575 0.7899
15.6 0.7828
15.625 0.7661
15.65 0.7573
15.675 0.7605
15.7 0.7713
15.725 0.7878
15.75 0.8047
15.775 0.8165
15.8 0.8257
15.825 0.8372
15.85 0.8551
15.875 0.8741
15.9 0.8883
15.925 0.8983
15.95 0.9012
15.975 0.8963
16 0.887
16.025 0.8737
16.05 0.8566
16.075 0.8346
16.1 0.8068
16.125 0.7777
16.15 0.7607
16.175 0.7692
16.2 0.8031
16.225 0.8426
16.25 0.8797
16.275 0.9121
16.3 0.9424
16.325 0.9765
16.35 1.0174
16.375 1.0655
16.4 1.1199
16.425 1.1784
16.45 1.2356
16.475 1.293
16.5 1.3521
16.525 1.4119
16.55 1.4681
16.575 1.5151
16.6 1.5531
16.625 1.5839
16.65 1.6119
16.675 1.6363
16.7 1.6572
16.725 1.6725
16.75 1.6809
16.775 1.6817
16.8 1.6723
16.825 1.6536
16.85 1.6264
16.875 1.5985
16.9 1.5845
16.925 1.586
16.95 1.5865
16.975 1.5815
17 1.5759
17.025 1.5764
17.05 1.5879
17.075 1.6049
17.1 1.6166
17.125 1.6207
17.15 1.6186
17.175 1.6109
17.2 1.5959
17.225 1.5732
17.25 1.5435
17.275 1.5093
17.3 1.4714
17.325 1.4248
17.35 1.3709
17.375 1.3176
17.4 1.2786
17.425 1.2566
17.45 1.2418
17.475 1.2268
17.5 1.206
17.525 1.1773
17.55 1.1443
17.575 1.1088
17.6 1.0642
17.625 1.0081
17.65 0.9474
17.675 0.8888
17.7 0.8333
17.725 0.7747
17.75 0.7126
17.775 0.65
17.8 0.5861
17.825 0.5178
17.85 0.4492
17.875 0.3836
17.9 0.3194
17.925 0.254
17.95 0.187
17.975 0.1209
18 0.0598
18.025 0.0051
18.05 -0.0432
18.075 -0.0869
18.1 -0.1261
18.125 -0.1604
18.15 -0.1937
18.175 -0.2288
18.2 -0.2656
18.225 -0.3059
18.25 -0.3499
18.275 -0.3981
18.3 -0.4508
18.325 -0.5082
18.35 -0.5708
18.375 -0.6406
18.4 -0.7168
18.425 -0.7997
18.45 -0.8906
18.475 -0.9889
18.5 -1.094
18.525 -1.2055
18.55 -1.3225
18.575 -1.4439
18.6 -1.5694
18.625 -1.6973
18.65 -1.827
18.675 -1.9581
18.7 -2.0943
18.725 -2.2334
18.75 -2.3625
18.775 -2.469
18.8 -2.5468
18.825 -2.6013
18.85 -2.6204
18.875 -2.6012
18.9 -2.5538
18.925 -2.4997
18.95 -2.4443
18.975 -2.3905
19 -2.3393
19.025 -2.2936
19.05 -2.2511
19.075 -2.2072
19.1 -2.1558
19.125 -2.0924
19.15 -2.0316
19.175 -1.9824
19.2 -1.9443
19.225 -1.9146
19.25 -1.8902
19.275 -1.8693
19.3 -1.8493
19.325 -1.83
19.35 -1.8121
19.375 -1.8034
19.4 -1.8042
19.425 -1.815
19.45 -1.836
19.475 -1.8653
19.5 -1.8937
19.525 -1.9034
19.55 -1.8884
19.575 -1.8576
19.6 -1.8162
19.625 -1.7665
19.65 -1.7168
19.675 -1.6695
19.7 -1.6215
19.725 -1.5724
19.75 -1.5236
19.775 -1.4768
19.8 -1.4301
19.825 -1.3822
19.85 -1.3304
19.875 -1.2817
19.9 -1.2392
19.925 -1.2026
19.95 -1.1683
19.975 -1.1371
20 -1.1099
20.025 -1.0853
20.05 -1.0623
20.075 -1.0436
20.1 -1.0294
20.125 -1.0202
20.15 -1.016
20.175 -1.0155
20.2 -1.0199
20.225 -1.0318
20.25 -1.0498
20.275 -1.0672
20.3 -1.0805
20.325 -1.093
20.35 -1.1047
20.375 -1.1138
20.4 -1.1172
20.425 -1.1175
20.45 -1.12
20.475 -1.1208
20.5 -1.1208
20.525 -1.1246
20.55 -1.1308
20.575 -1.14
20.6 -1.1517
20.625 -1.1615
20.65 -1.1706
20.675 -1.1738
20.7 -1.1732
20.725 -1.1758
20.75 -1.1862
20.775 -1.2048
20.8 -1.2284
20.825 -1.256
20.85 -1.287
20.875 -1.3226
20.9 -1.3593
20.925 -1.3862
20.95 -1.3919
20.975 -1.3723
21 -1.3212
21.025 -1.2558
21.05 -1.1934
21.075 -1.1428
21.1 -1.1064
21.125 -1.0814
21.15 -1.0627
21.175 -1.0499
21.2 -1.0439
21.225 -1.0424
21.25 -1.0471
21.275 -1.0494
21.3 -1.0414
21.325 -1.0165
21.35 -0.9731
21.375 -0.9219
21.4 -0.8691
21.425 -0.8193
21.45 -0.7746
21.475 -0.7344
21.5 -0.6974
21.525 -0.6609
21.55 -0.6249
21.575 -0.5932
21.6 -0.5674
21.625 -0.5485
21.65 -0.5365
21.675 -0.5338
21.7 -0.5389
21.725 -0.5513
21.75 -0.5703
21.775 -0.5973
21.8 -0.6328
21.825 -0.6751
21.85 -0.7205
21.875 -0.7662
21.9 -0.8101
21.925 -0.8471
21.95 -0.8739
21.975 -0.8942
22 -0.9141
22.025 -0.9366
22.05 -0.9641
22.075 -0.9966
22.1 -1.0304
22.125 -1.0654
22.15 -1.1013
22.175 -1.1373
22.2 -1.1663
22.225 -1.1877
22.25 -1.2093
22.275 -1.2405
22.3 -1.2813
22.325 -1.3281
22.35 -1.3809
22.375 -1.4406
22.4 -1.5052
22.425 -1.5738
22.45 -1.6458
22.475 -1.7203
22.5 -1.7931
22.525 -1.8637
22.55 -1.927
22.575 -1.9753
22.6 -2.012
22.625 -2.0411
22.65 -2.0603
22.675 -2.0607
22.7 -2.0454
22.725 -2.0239
22.75 -1.9956
22.775 -1.9508
22.8 -1.8824
22.825 -1.8045
22.85 -1.7306
22.875 -1.6568
22.9 -1.575
22.925 -1.4845
22.95 -1.3925
22.975 -1.3048
23 -1.2237
23.025 -1.1503
23.05 -1.0851
23.075 -1.0304
23.1 -0.9872
23.125 -0.9569
23.15 -0.9374
23.175 -0.9271
23.2 -0.9246
23.225 -0.9291
23.25 -0.9412
23.275 -0.9585
23.3 -0.9792
23.325 -0.9986
23.35 -1.0145
23.375 -1.0292
23.4 -1.0472
23.425 -1.0694
23.45 -1.0964
23.475 -1.1292
23.5 -1.168
23.525 -1.2115
23.55 -1.2575
23.575 -1.3023
23.6 -1.3457
23.625 -1.3846
23.65 -1.4181
23.675 -1.4433
23.7 -1.4651
23.725 -1.4821
23.75 -1.4899
23.775 -1.4855
23.8 -1.4771
23.825 -1.4704
23.85 -1.4703
23.875 -1.4726
23.9 -1.4798
23.925 -1.4936
23.95 -1.5127
23.975 -1.5365
24 -1.5648
24.025 -1.5951
24.05 -1.6221
24.075 -1.6413
24.1 -1.6477
24.125 -1.6446
24.15 -1.6394
24.175 -1.6351
24.2 -1.6313
24.225 -1.6293
24.25 -1.6248
24.275 -1.6127
24.3 -1.5855
24.325 -1.544
24.35 -1.4992
24.375 -1.4555
24.4 -1.4138
24.425 -1.373
24.45 -1.3329
24.475 -1.292
24.5 -1.2541
24.525 -1.2247
24.55 -1.2055
24.575 -1.1949
24.6 -1.188
24.625 -1.1842
24.65 -1.1832
24.675 -1.1826
24.7 -1.1853
24.725 -1.1918
24.75 -1.203
24.775 -1.2189
24.8 -1.2431
24.825 -1.2732
24.85 -1.3094
24.875 -1.3494
24.9 -1.3916
24.925 -1.4399
24.95 -1.4934
24.975 -1.5504
25 -1.6077
25.025 -1.6588
25.05 -1.699
25.075 -1.7346
25.1 -1.7686
25.125 -1.8027
25.15 -1.8364
25.175 -1.8711
25.2 -1.9098
25.225 -1.9475
25.25 -1.9787
25.275 -1.9994
25.3 -2.0096
25.325 -2.0131
25.35 -2.0141
25.375 -2.0127
25.4 -2.0096
25.425 -2.0058
25.45 -2.0025
25.475 -2.0092
25.5 -2.029
25.525 -2.0596
25.55 -2.0915
25.575 -2.1099
25.6 -2.1064
25.625 -2.0798
25.65 -2.0351
25.675 -1.983
25.7 -1.9483
25.725 -1.9375
25.75 -1.9444
25.775 -1.9606
25.8 -1.9796
25.825 -1.9972
25.85 -2.0103
25.875 -2.0222
25.9 -2.0379
25.925 -2.056
25.95 -2.0762
25.975 -2.0949
26 -2.1086
26.025 -2.1132
26.05 -2.1002
26.075 -2.0634
26.1 -2.0096
26.125 -1.9551
26.15 -1.906
26.175 -1.8626
26.2 -1.8232
26.225 -1.7862
26.25 -1.7512
26.275 -1.7195
26.3 -1.688
26.325 -1.6559
26.35 -1.6224
26.375 -1.5875
26.4 -1.5485
26.425 -1.502
26.45 -1.4445
26.475 -1.3798
26.5 -1.3269
26.525 -1.3037
26.55 -1.3017
26.575 -1.3101
26.6 -1.3228
26.625 -1.3436
26.65 -1.3771
26.675 -1.4225
26.7 -1.4757
26.725 -1.5246
26.75 -1.5606
26.775 -1.5742
26.8 -1.5725
26.825 -1.5701
26.85 -1.5728
26.875 -1.5827
26.9 -1.6002
26.925 -1.6226
26.95 -1.6475
26.975 -1.6691
27 -1.6859
27.025 -1.6977
27.05 -1.7027
27.075 -1.7011
27.1 -1.691
27.125 -1.6676
27.15 -1.6286
27.175 -1.5798
27.2 -1.5304
27.225 -1.4839
27.25 -1.4423
27.275 -1.4075
27.3 -1.3804
27.325 -1.361
27.35 -1.3496
27.375 -1.3455
27.4 -1.3493
27.425 -1.3578
27.45 -1.3657
27.475 -1.3737
27.5 -1.3873
27.525 -1.4105
27.55 -1.4485
27.575 -1.5033
27.6 -1.5717
27.625 -1.6514
27.65 -1.7336
27.675 -1.8118
27.7 -1.8854
27.725 -1.9518
27.75 -2.011
27.775 -2.0666
27.8 -2.1262
27.825 -2.1892
27.85 -2.252
27.875 -2.3159
27.9 -2.3754
27.925 -2.4226
27.95 -2.4601
27.975 -2.4903
28 -2.512
28.025 -2.5271
28.05 -2.5326
28.075 -2.5304
28.1 -2.5242
28.125 -2.5143
28.15 -2.5022
28.175 -2.4873
28.2 -2.4679
28.225 -2.4448
28.25 -2.4196
28.275 -2.3946
28.3 -2.3741
28.325 -2.3611
28.35 -2.3559
28.375 -2.3555
28.4 -2.3538
28.425 -2.3464
28.45 -2.3345
28.475 -2.3222
28.5 -2.3147
28.525 -2.3126
28.55 -2.3143
28.575 -2.3212
28.6 -2.3313
28.625 -2.3415
28.65 -2.3511
28.675 -2.3625
28.7 -2.376
28.725 -2.388
28.75 -2.3991
28.775 -2.4107
28.8 -2.4181
28.825 -2.4166
28.85 -2.4047
28.875 -2.3815
28.9 -2.3479
28.925 -2.3082
28.95 -2.2659
28.975 -2.2216
29 -2.1797
29.025 -2.1417
29.05 -2.1074
29.075 -2.0758
29.1 -2.0465
29.125 -2.0183
29.15 -1.9899
29.175 -1.962
29.2 -1.9341
29.225 -1.9015
29.25 -1.8638
29.275 -1.8226
29.3 -1.7796
29.325 -1.7381
29.35 -1.7002
29.375 -1.6684
29.4 -1.6439
29.425 -1.6253
29.45 -1.6151
29.475 -1.6115
29.5 -1.613
29.525 -1.6192
29.55 -1.6335
29.575 -1.6594
29.6 -1.6951
29.625 -1.739
29.65 -1.7868
29.675 -1.831
29.7 -1.8714
29.725 -1.9027
29.75 -1.9213
29.775 -1.931
29.8 -1.934
29.825 -1.9328
29.85 -1.9303
29.875 -1.9274
29.9 -1.9235
29.925 -1.9189
29.95 -1.9137
29.975 -1.9113
30 -1.9151
30.025 -1.9239
30.05 -1.9374
30.075 -1.9562
30.1 -1.9787
30.125 -2.006
30.15 -2.0373
30.175 -2.0717
30.2 -2.1066
30.225 -2.1344
30.25 -2.1588
30.275 -2.1835
30.3 -2.2069
30.325 -2.2226
30.35 -2.2237
30.375 -2.2222
30.4 -2.227
30.425 -2.2388
30.45 -2.2546
30.475 -2.2743
30.5 -2.2978
30.525 -2.3251
30.55 -2.3546
30.575 -2.3869
30.6 -2.4208
30.625 -2.4574
30.65 -2.4941
30.675 -2.5315
30.7 -2.5611
30.725 -2.583
30.75 -2.6045
30.775 -2.6291
30.8 -2.6556
30.825 -2.6797
30.85 -2.6935
30.875 -2.6871
30.9 -2.6584
30.925 -2.6149
30.95 -2.5656
30.975 -2.5126
31 -2.4529
31.025 -2.388
31.05 -2.3195
31.075 -2.2513
31.1 -2.1859
31.125 -2.1255
31.15 -2.0692
31.175 -2.0152
31.2 -1.9612
31.225 -1.8997
31.25 -1.8364
31.275 -1.7766
31.3 -1.723
31.325 -1.675
31.35 -1.6337
31.375 -1.5961
31.4 -1.5603
31.425 -1.5286
31.45 -1.4972
31.475 -1.4632
31.5 -1.4275
31.525 -1.3917
31.55 -1.3578
31.575 -1.3296
31.6 -1.3102
31.625 -1.2998
31.65 -1.3012
31.675 -1.3103
31.7 -1.3259
31.725 -1.3484
31.75 -1.3767
31.775 -1.4081
31.8 -1.4453
31.825 -1.4914
31.85 -1.5476
31.875 -1.6103
31.9 -1.6724
31.925 -1.7258
31.95 -1.7677
31.975 -1.8018
32 -1.8313
32.025 -1.859
32.05 -1.8849
32.075 -1.9081
32.1 -1.9248
32.125 -1.9306
32.15 -1.9226
32.175 -1.9059
32.2 -1.8858
32.225 -1.8693
32.25 -1.856
32.275 -1.8427
32.3 -1.8339
32.325 -1.8356
32.35 -1.8533
32.375 -1.8931
32.4 -1.9495
32.425 -2.0069
32.45 -2.0535
32.475 -2.0844
32.5 -2.108
32.525 -2.1327
32.55 -2.1607
32.575 -2.1924
32.6 -2.2268
32.625 -2.2581
32.65 -2.2822
32.675 -2.3028
32.7 -2.3267
32.725 -2.359
32.75 -2.394
32.775 -2.4166
32.8 -2.4276
32.825 -2.4313
32.85 -2.4315
32.875 -2.4336
32.9 -2.4352
32.925 -2.4335
32.95 -2.4293
32.975 -2.4199
33 -2.4074
33.025 -2.3904
33.05 -2.3622
33.075 -2.3312
33.1 -2.304
33.125 -2.2843
33.15 -2.2708
33.175 -2.2622
33.2 -2.2598
33.225 -2.2645
33.25 -2.2759
33.275 -2.2874
33.3 -2.2943
33.325 -2.2976
33.35 -2.2954
33.375 -2.2817
33.4 -2.255
33.425 -2.2227
33.45 -2.1894
33.475 -2.1597
33.5 -2.13
33.525 -2.1007
33.55 -2.0782
33.575 -2.0567
33.6 -2.0354
33.625 -2.0116
33.65 -1.9867
33.675 -1.9576
33.7 -1.9145
33.725 -1.8594
33.75 -1.7996
33.775 -1.7383
33.8 -1.6822
33.825 -1.6334
33.85 -1.5914
33.875 -1.5563
33.9 -1.5311
33.925 -1.5186
33.95 -1.516
33.975 -1.5215
34 -1.5351
34.025 -1.5505
34.05 -1.5682
34.075 -1.5873
34.1 -1.6015
34.125 -1.6081
34.15 -1.6124
34.175 -1.6095
34.2 -1.5962
34.225 -1.579
34.25 -1.5683
34.275 -1.5701
34.3 -1.5828
34.325 -1.6031
34.35 -1.631
34.375 -1.6616
34.4 -1.6854
34.425 -1.6993
34.45 -1.7038
34.475 -1.7041
34.5 -1.6994
34.525 -1.6846
34.55 -1.6529
34.575 -1.6016
34.6 -1.5393
34.625 -1.4712
34.65 -1.4016
34.675 -1.3363
34.7 -1.2771
34.725 -1.2263
34.75 -1.1867
34.775 -1.156
34.8 -1.1332
34.825 -1.1137
34.85 -1.0912
34.875 -1.0642
34.9 -1.0327
34.925 -0.9912
34.95 -0.9403
34.975 -0.8879
35 -0.8426
35.025 -0.8069
35.05 -0.7759
35.075 -0.7457
35.1 -0.7126
35.125 -0.6703
35.15 -0.6185
35.175 -0.5627
35.2 -0.5091
35.225 -0.4598
35.25 -0.4156
35.275 -0.3756
35.3 -0.3405
35.325 -0.3087
35.35 -0.2806
35.375 -0.2545
35.4 -0.2283
35.425 -0.2053
35.45 -0.1851
35.475 -0.1693
35.5 -0.1587
35.525 -0.1565
35.55 -0.16
35.575 -0.1673
35.6 -0.1787
35.625 -0.1937
35.65 -0.2139
35.675 -0.238
35.7 -0.263
35.725 -0.2901
35.75 -0.3222
35.775 -0.3577
35.8 -0.3954
35.825 -0.4409
35.85 -0.4928
35.875 -0.5473
35.9 -0.6049
35.925 -0.6643
35.95 -0.7219
35.975 -0.7815
36 -0.8417
36.025 -0.897
36.05 -0.949
36.075 -1.0007
36.1 -1.0535
36.125 -1.11
36.15 -1.1704
36.175 -1.2336
36.2 -1.2958
36.225 -1.3582
36.25 -1.4186
36.275 -1.4685
36.3 -1.5045
36.325 -1.527
36.35 -1.5418
36.375 -1.5564
36.4 -1.5743
36.425 -1.596
36.45 -1.6195
36.475 -1.6456
36.5 -1.6685
36.525 -1.6808
36.55 -1.6859
36.575 -1.6887
36.6 -1.69
36.625 -1.6913
36.65 -1.6866
36.675 -1.6654
36.7 -1.6381
36.725 -1.6143
36.75 -1.5952
36.775 -1.582
36.8 -1.5762
36.825 -1.5697
36.85 -1.5545
36.875 -1.5301
36.9 -1.5029
36.925 -1.4793
36.95 -1.46
36.975 -1.4459
37 -1.4397
37.025 -1.4388
37.05 -1.443
37.075 -1.451
37.1 -1.4567
37.125 -1.4618
37.15 -1.4755
37.175 -1.4975
37.2 -1.5229
37.225 -1.5485
37.25 -1.5703
37.275 -1.5891
37.3 -1.6066
37.325 -1.6248
37.35 -1.6436
37.375 -1.661
37.4 -1.6805
37.425 -1.7065
37.45 -1.7389
37.475 -1.7761
37.5 -1.8121
37.525 -1.8461
37.55 -1.8776
37.575 -1.908
37.6 -1.9409
37.625 -1.9736
37.65 -2
37.675 -2.0229
37.7 -2.0402
37.725 -2.0483
37.75 -2.0511
37.775 -2.0531
37.8 -2.0545
37.825 -2.0545
37.85 -2.059
37.875 -2.0695
37.9 -2.0781
37.925 -2.0824
37.95 -2.0832
37.975 -2.0768
38 -2.0666
38.025 -2.0584
38.05 -2.0569
38.075 -2.0665
38.1 -2.0863
38.125 -2.1153
38.15 -2.1496
38.175 -2.1865
38.2 -2.2142
38.225 -2.2241
38.25 -2.2235
38.275 -2.213
38.3 -2.1921
38.325 -2.1603
38.35 -2.114
38.375 -2.051
38.4 -1.9869
38.425 -1.9323
38.45 -1.8928
38.475 -1.8675
38.5 -1.8527
38.525 -1.853
38.55 -1.8644
38.575 -1.8869
38.6 -1.9134
38.625 -1.9416
38.65 -1.9655
38.675 -1.9783
38.7 -1.9766
38.725 -1.9623
38.75 -1.9454
38.775 -1.9366
38.8 -1.9416
38.825 -1.9638
38.85 -1.9997
38.875 -2.0436
38.9 -2.0937
38.925 -2.1468
38.95 -2.203
38.975 -2.2618
39 -2.3216
39.025 -2.3757
39.05 -2.4194
39.075 -2.4533
39.1 -2.4817
39.125 -2.504
39.15 -2.5157
39.175 -2.5164
39.2 -2.5113
39.225 -2.5016
39.25 -2.4894
39.275 -2.4763
39.3 -2.4668
39.325 -2.4588
39.35 -2.453
39.375 -2.4516
39.4 -2.4571
39.425 -2.4694
39.45 -2.4869
39.475 -2.51
39.5 -2.5386
39.525 -2.5699
39.55 -2.6053
39.575 -2.6495
39.6 -2.7048
39.625 -2.7677
39.65 -2.8337
39.675 -2.8972
39.7 -2.9426
39.725 -2.9675
39.75 -2.97
39.775 -2.9518
39.8 -2.9166
39.825 -2.8721
39.85 -2.8253
39.875 -2.7805
39.9 -2.7383
39.925 -2.6984
39.95 -2.6549
39.975 -2.6051
40 -2.5536
40.025 -2.5047
40.05 -2.4581
40.075 -2.4147
40.1 -2.3752
40.125 -2.3417
40.15 -2.3146
40.175 -2.2972
40.2 -2.2895
40.225 -2.2806
40.25 -2.2614
40.275 -2.2385
40.3 -2.2223
40.325 -2.2132
40.35 -2.2087
40.375 -2.2023
40.4 -2.1902
40.425 -2.1772
40.45 -2.1662
40.475 -2.157
40.5 -2.1505
40.525 -2.1449
40.55 -2.136
40.575 -2.1266
40.6 -2.1195
40.625 -2.116
40.65 -2.1122
40.675 -2.1056
40.7 -2.0947
40.725 -2.0817
40.75 -2.0728
40.775 -2.0683
40.8 -2.0699
40.825 -2.0798
40.85 -2.0979
40.875 -2.1196
40.9 -2.1438
40.925 -2.1728
40.95 -2.204
40.975 -2.2307
41 -2.2508
41.025 -2.2718
41.05 -2.2958
41.075 -2.3215
41.1 -2.3426
41.125 -2.3565
41.15 -2.3646
41.175 -2.3711
41.2 -2.3771
41.225 -2.3833
41.25 -2.3886
41.275 -2.3904
41.3 -2.3884
41.325 -2.384
41.35 -2.3791
41.375 -2.3746
41.4 -2.3661
41.425 -2.3494
41.45 -2.3273
41.475 -2.3072
41.5 -2.2908
41.525 -2.2728
41.55 -2.2416
41.575 -2.192
41.6 -2.133
41.625 -2.0776
41.65 -2.0294
41.675 -1.9859
41.7 -1.9478
41.725 -1.9126
41.75 -1.8788
41.775 -1.8454
41.8 -1.8095
41.825 -1.771
41.85 -1.7296
41.875 -1.6887
41.9 -1.6463
41.925 -1.5979
41.95 -1.5431
41.975 -1.4816
42 -1.4173
42.025 -1.3553
42.05 -1.2985
42.075 -1.2476
42.1 -1.1999
42.125 -1.1543
42.15 -1.1084
42.175 -1.0584
42.2 -1.0025
42.225 -0.9419
42.25 -0.8826
42.275 -0.8285
42.3 -0.7783
42.325 -0.7281
42.35 -0.6728
42.375 -0.6101
42.4 -0.5464
42.425 -0.4812
42.45 -0.4156
42.475 -0.3499
42.5 -0.2866
42.525 -0.2298
42.55 -0.1827
42.575 -0.1471
42.6 -0.1178
42.625 -0.091
42.65 -0.0668
42.675 -0.0487
42.7 -0.0388
42.725 -0.0338
42.75 -0.0344
42.775 -0.0389
42.8 -0.0459
42.825 -0.0576
42.85 -0.0725
42.875 -0.0869
42.9 -0.098
42.925 -0.1019
42.95 -0.0946
42.975 -0.0797
43 -0.0614
43.025 -0.0439
43.05 -0.0301
43.075 -0.0187
43.1 -0.012
43.125 -0.0114
43.15 -0.0169
43.175 -0.0245
43.2 -0.0243
43.225 -0.0114
43.25 0.0104
43.275 0.0357
43.3 0.0578
43.325 0.0734
43.35 0.0822
43.375 0.085
43.4 0.0852
43.425 0.0849
43.45 0.085
43.475 0.0854
43.5 0.0833
43.525 0.0796
43.55 0.0759
43.575 0.0735
43.6 0.0757
43.625 0.0824
43.65 0.0909
43.675 0.097
43.7 0.1003
43.725 0.1032
43.75 0.1113
43.775 0.1245
43.8 0.1394
43.825 0.1519
43.85 0.1603
43.875 0.1646
43.9 0.1633
43.925 0.1571
43.95 0.1481
43.975 0.1362
44 0.1188
44.025 0.0924
44.05 0.058
44.075 0.0165
44.1 -0.0334
44.125 -0.0897
44.15 -0.1495
44.175 -0.2084
44.2 -0.2614
44.225 -0.3066
44.25 -0.3409
44.275 -0.3631
44.3 -0.3719
44.325 -0.3683
44.35 -0.3533
44.375 -0.3328
44.4 -0.3135
44.425 -0.3024
44.45 -0.3019
44.475 -0.3115
44.5 -0.3274
44.525 -0.353
44.55 -0.3842
44.575 -0.4189
44.6 -0.4582
44.625 -0.5012
44.65 -0.545
44.675 -0.5857
44.7 -0.6244
44.725 -0.6606
44.75 -0.6918
44.775 -0.7141
44.8 -0.726
44.825 -0.7306
44.85 -0.7326
44.875 -0.7324
44.9 -0.7306
44.925 -0.7291
44.95 -0.7284
44.975 -0.7292
45 -0.7338
45.025 -0.7376
45.05 -0.737
45.075 -0.7297
45.1 -0.7155
45.125 -0.7014
45.15 -0.6925
45.175 -0.6912
45.2 -0.6995
45.225 -0.714
45.25 -0.7324
45.275 -0.7566
45.3 -0.7822
45.325 -0.8067
45.35 -0.8322
45.375 -0.8585
45.4 -0.8866
45.425 -0.9131
45.45 -0.937
45.475 -0.9567
45.5 -0.9726
45.525 -0.9848
45.55 -0.9927
45.575 -0.9944
45.6 -0.9855
45.625 -0.9689
45.65 -0.9442
45.675 -0.9168
45.7 -0.8931
45.725 -0.8797
45.75 -0.8733
45.775 -0.8737
45.8 -0.88
45.825 -0.89
45.85 -0.9035
45.875 -0.9222
45.9 -0.9475
45.925 -0.978
45.95 -1.0059
45.975 -1.0308
46 -1.0579
46.025 -1.0878
46.05 -1.1222
46.075 -1.1627
46.1 -1.2035
46.125 -1.2399
46.15 -1.2756
46.175 -1.3131
46.2 -1.3479
46.225 -1.3755
46.25 -1.3967
46.275 -1.4189
46.3 -1.4365
46.325 -1.4423
46.35 -1.4369
46.375 -1.4233
46.4 -1.4045
46.425 -1.3844
46.45 -1.3711
46.475 -1.3673
46.5 -1.375
46.525 -1.392
46.55 -1.4156
46.575 -1.4392
46.6 -1.4582
46.625 -1.4704
46.65 -1.4787
46.675 -1.4817
46.7 -1.4818
46.725 -1.4787
46.75 -1.4753
46.775 -1.4744
46.8 -1.4673
46.825 -1.4525
46.85 -1.4322
46.875 -1.4097
46.9 -1.386
46.925 -1.3643
46.95 -1.3464
46.975 -1.334
47 -1.3231
47.025 -1.3144
47.05 -1.3101
47.075 -1.3133
47.1 -1.3268
47.125 -1.3475
47.15 -1.3701
47.175 -1.392
47.2 -1.4139
47.225 -1.433
47.25 -1.4466
47.275 -1.4516
47.3 -1.45
47.325 -1.4482
47.35 -1.4468
47.375 -1.4434
47.4 -1.4284
47.425 -1.3998
47.45 -1.3664
47.475 -1.3289
47.5 -1.2902
47.525 -1.2556
47.55 -1.2247
47.575 -1.197
47.6 -1.1704
47.625 -1.1467
47.65 -1.1253
47.675 -1.1031
47.7 -1.08
47.725 -1.0597
47.75 -1.0447
47.775 -1.0368
47.8 -1.0338
47.825 -1.034
47.85 -1.0418
47.875 -1.0567
47.9 -1.0787
47.925 -1.1074
47.95 -1.1404
47.975 -1.1785
48 -1.224
48.025 -1.2747
48.05 -1.3197
48.075 -1.3521
48.1 -1.3746
48.125 -1.3945
48.15 -1.4088
48.175 -1.417
48.2 -1.4227
48.225 -1.4267
48.25 -1.4315
48.275 -1.4389
48.3 -1.4477
48.325 -1.4598
48.35 -1.4704
48.375 -1.4734
48.4 -1.4667
48.425 -1.4476
48.45 -1.4189
48.475 -1.3888
48.5 -1.358
48.525 -1.325
48.55 -1.286
48.575 -1.2389
48.6 -1.1838
48.625 -1.1245
48.65 -1.0636
48.675 -1.0059
48.7 -0.9527
48.725 -0.8996
48.75 -0.8416
48.775 -0.7824
48.8 -0.7245
48.825 -0.6636
48.85 -0.6014
48.875 -0.5436
48.9 -0.4953
48.925 -0.4567
48.95 -0.4275
48.975 -0.4068
49 -0.3921
49.025 -0.3814
49.05 -0.3743
49.075 -0.3723
49.1 -0.3761
49.125 -0.3843
49.15 -0.3981
49.175 -0.4157
49.2 -0.4355
49.225 -0.4519
49.25 -0.4667
49.275 -0.4823
49.3 -0.4951
49.325 -0.5064
49.35 -0.5197
49.375 -0.5348
49.4 -0.5563
49.425 -0.5869
49.45 -0.6275
49.475 -0.6771
49.5 -0.7319
49.525 -0.7911
49.55 -0.8586
49.575 -0.935
49.6 -1.0165
49.625 -1.1051
49.65 -1.1993
49.675 -1.2936
49.7 -1.387
49.725 -1.4716
49.75 -1.5427
49.775 -1.5906
49.8 -1.6154
49.825 -1.6246
49.85 -1.621
49.875 -1.603
49.9 -1.5724
49.925 -1.5287
49.95 -1.4783
49.975 -1.4278
50 -1.3767
50.025 -1.3259
50.05 -1.281
50.075 -1.244
50.1 -1.2142
50.125 -1.1921
50.15 -1.1751
50.175 -1.1605
50.2 -1.1515
50.225 -1.1544
50.25 -1.168
50.275 -1.1902
50.3 -1.2175
50.325 -1.2456
50.35 -1.2706
50.375 -1.2912
50.4 -1.3025
50.425 -1.3091
50.45 -1.3155
50.475 -1.3229
50.5 -1.3294
50.525 -1.3329
50.55 -1.3312
50.575 -1.3187
50.6 -1.2857
50.625 -1.2383
50.65 -1.1886
50.675 -1.1439
50.7 -1.1077
50.725 -1.0761
50.75 -1.0517
50.775 -1.0307
50.8 -1.0068
50.825 -0.9835
50.85 -0.9631
50.875 -0.9447
50.9 -0.9272
50.925 -0.9111
50.95 -0.8982
50.975 -0.8908
51 -0.8912
51.025 -0.8978
51.05 -0.91
51.075 -0.9261
51.1 -0.9462
51.125 -0.9677
51.15 -0.984
51.175 -0.9935
51.2 -0.9949
51.225 -0.9936
51.25 -0.9928
51.275 -0.9906
51.3 -0.9852
51.325 -0.9796
51.35 -0.9776
51.375 -0.9826
51.4 -0.9947
51.425 -1.0125
51.45 -1.0355
51.475 -1.0618
51.5 -1.092
51.525 -1.1309
51.55 -1.1802
51.575 -1.2382
51.6 -1.3031
51.625 -1.374
51.65 -1.4475
51.675 -1.5226
51.7 -1.5968
51.725 -1.666
51.75 -1.7227
51.775 -1.7653
51.8 -1.7944
51.825 -1.8124
51.85 -1.8203
51.875 -1.8221
51.9 -1.824
51.925 -1.8302
51.95 -1.842
51.975 -1.8574
52 -1.8718
52.025 -1.8692
52.05 -1.8329
52.075 -1.7703
52.1 -1.7008
52.125 -1.6286
52.15 -1.558
52.175 -1.4914
52.2 -1.433
52.225 -1.3855
52.25 -1.3516
52.275 -1.3305
52.3 -1.3222
52.325 -1.3249
52.35 -1.3328
52.375 -1.3428
52.4 -1.3557
52.425 -1.3634
52.45 -1.3595
52.475 -1.3344
52.5 -1.2915
52.525 -1.2397
52.55 -1.1815
52.575 -1.1231
52.6 -1.0667
52.625 -1.0171
52.65 -0.9732
52.675 -0.9308
52.7 -0.8768
52.725 -0.8018
52.75 -0.7096
52.775 -0.6089
52.8 -0.5075
52.825 -0.412
52.85 -0.3236
52.875 -0.2444
52.9 -0.1759
52.925 -0.1174
52.95 -0.0655
52.975 -0.0119
53 0.0449
53.025 0.0975
53.05 0.1432
53.075 0.1814
53.1 0.2121
53.125 0.2366
53.15 0.2552
53.175 0.2696
53.2 0.2807
53.225 0.2932
53.25 0.3099
53.275 0.329
53.3 0.3475
53.325 0.3634
53.35 0.3773
53.375 0.388
53.4 0.3957
53.425 0.4016
53.45 0.4074
53.475 0.4133
53.5 0.4172
53.525 0.4172
53.55 0.4153
53.575 0.4143
53.6 0.4135
53.625 0.4135
53.65 0.4141
53.675 0.4122
53.7 0.4068
53.725 0.3963
53.75 0.3797
53.775 0.3591
53.8 0.3325
53.825 0.3014
53.85 0.2662
53.875 0.2253
53.9 0.1819
53.925 0.1385
53.95 0.0935
53.975 0.0511
54 0.0193
54.025 0.0011
54.05 -0.0088
54.075 -0.0217
54.1 -0.0406
54.125 -0.0658
54.15 -0.0976
54.175 -0.1318
54.2 -0.1651
54.225 -0.1978
54.25 -0.229
54.275 -0.2565
54.3 -0.2823
54.325 -0.3043
54.35 -0.3292
54.375 -0.3636
54.4 -0.4162
54.425 -0.4884
54.45 -0.5626
54.475 -0.6215
54.5 -0.6601
54.525 -0.6734
54.55 -0.6594
54.575 -0.6341
54.6 -0.6103
54.625 -0.5909
54.65 -0.5734
54.675 -0.5599
54.7 -0.5527
54.725 -0.5524
54.75 -0.5587
54.775 -0.5696
54.8 -0.5799
54.825 -0.5896
54.85 -0.597
54.875 -0.604
54.9 -0.6146
54.925 -0.6306
54.95 -0.6476
54.975 -0.6682
55 -0.6988
55.025 -0.7409
55.05 -0.7931
55.075 -0.8564
55.1 -0.9308
55.125 -1.0139
55.15 -1.1017
55.175 -1.1838
55.2 -1.2487
55.225 -1.2847
55.25 -1.3012
55.275 -1.3044
55.3 -1.2906
55.325 -1.2602
55.35 -1.2145
55.375 -1.1543
55.4 -1.0802
55.425 -0.9934
55.45 -0.8972
55.475 -0.7983
55.5 -0.7066
55.525 -0.6274
55.55 -0.5684
55.575 -0.529
55.6 -0.4978
55.625 -0.4705
55.65 -0.4439
55.675 -0.4166
55.7 -0.3921
55.725 -0.3712
55.75 -0.3558
55.775 -0.3476
55.8 -0.3465
55.825 -0.354
55.85 -0.3726
55.875 -0.4007
55.9 -0.436
55.925 -0.478
55.95 -0.5252
55.975 -0.574
56 -0.6218
56.025 -0.662
56.05 -0.6834
56.075 -0.675
56.1 -0.6378
56.125 -0.5887
56.15 -0.5413
56.175 -0.5011
56.2 -0.4713
56.225 -0.4511
56.25 -0.4386
56.275 -0.4314
56.3 -0.4251
56.325 -0.4218
56.35 -0.4209
56.375 -0.4237
56.4 -0.434
56.425 -0.4539
56.45 -0.4836
56.475 -0.5194
56.5 -0.5558
56.525 -0.5912
56.55 -0.6178
56.575 -0.6284
56.6 -0.627
56.625 -0.6204
56.65 -0.6152
56.675 -0.6114
56.7 -0.611
56.725 -0.6141
56.75 -0.6187
56.775 -0.6233
56.8 -0.6235
56.825 -0.6203
56.85 -0.6144
56.875 -0.6058
56.9 -0.5975
56.925 -0.5936
56.95 -0.5981
56.975 -0.614
57 -0.6387
57.025 -0.6694
57.05 -0.6978
57.075 -0.7203
57.1 -0.7414
57.125 -0.7626
57.15 -0.7816
57.175 -0.7958
57.2 -0.8094
57.225 -0.8234
57.25 -0.8394
57.275 -0.8571
57.3 -0.8725
57.325 -0.885
57.35 -0.8947
57.375 -0.9089
57.4 -0.9267
57.425 -0.9474
57.45 -0.9648
57.475 -0.9791
57.5 -0.9929
57.525 -1.0075
57.55 -1.0234
57.575 -1.0393
57.6 -1.0526
57.625 -1.0629
57.65 -1.0751
57.675 -1.0921
57.7 -1.1115
57.725 -1.1291
57.75 -1.1488
57.775 -1.174
57.8 -1.2081
57.825 -1.2487
57.85 -1.291
57.875 -1.3249
57.9 -1.35
57.925 -1.3608
57.95 -1.3614
57.975 -1.3631
58 -1.3658
58.025 -1.3745
58.05 -1.3917
58.075 -1.4153
58.1 -1.4394
58.125 -1.459
58.15 -1.4707
58.175 -1.473
58.2 -1.4604
58.225 -1.4289
58.25 -1.3956
58.275 -1.3666
58.3 -1.3357
58.325 -1.3032
58.35 -1.2749
58.375 -1.2585
58.4 -1.2542
58.425 -1.2576
58.45 -1.2575
58.475 -1.2532
58.5 -1.2428
58.525 -1.2242
58.55 -1.2049
58.575 -1.1873
58.6 -1.1673
58.625 -1.1402
58.65 -1.1036
58.675 -1.063
58.7 -1.0231
58.725 -0.9916
58.75 -0.9699
58.775 -0.9533
58.8 -0.9378
58.825 -0.9157
58.85 -0.887
58.875 -0.8586
58.9 -0.8318
58.925 -0.8062
58.95 -0.7815
58.975 -0.76
59 -0.7454
59.025 -0.7358
59.05 -0.7326
59.075 -0.7374
59.1 -0.7512
59.125 -0.7735
59.15 -0.7966
59.175 -0.8122
59.2 -0.8216
59.225 -0.8255
59.25 -0.8244
59.275 -0.8198
59.3 -0.81
59.325 -0.7933
59.35 -0.7649
59.375 -0.7266
59.4 -0.6871
59.425 -0.6559
59.45 -0.6416
59.475 -0.6468
59.5 -0.6608
59.525 -0.678
59.55 -0.6985
59.575 -0.7218
59.6 -0.743
59.625 -0.7591
59.65 -0.7658
59.675 -0.7592
59.7 -0.7342
59.725 -0.6855
59.75 -0.6184
59.775 -0.5405
59.8 -0.4592
59.825 -0.3834
59.85 -0.3137
59.875 -0.2429
59.9 -0.1662
59.925 -0.0896
59.95 -0.0137
59.975 0.0635
60 0.1402
60.025 0.215
60.05 0.287
60.075 0.3551
60.1 0.4183
60.125 0.4758
60.15 0.5286
60.175 0.5776
60.2 0.6252
60.225 0.6706
60.25 0.7132
60.275 0.7527
60.3 0.7897
60.325 0.8266
60.35 0.8661
60.375 0.9042
60.4 0.9369
60.425 0.9615
60.45 0.9766
60.475 0.9827
60.5 0.9794
60.525 0.9655
60.55 0.9422
60.575 0.9099
60.6 0.8694
60.625 0.8312
60.65 0.8106
60.675 0.8155
60.7 0.8401
60.725 0.8694
60.75 0.8948
60.775 0.9172
60.8 0.9372
60.825 0.9533
60.85 0.9643
60.875 0.9695
60.9 0.967
60.925 0.9558
60.95 0.9364
60.975 0.9068
61 0.8691
61.025 0.8267
61.05 0.7852
61.075 0.7532
61.1 0.7324
61.125 0.7202
61.15 0.7121
61.175 0.7034
61.2 0.6905
61.225 0.6718
61.25 0.6472
61.275 0.6178
61.3 0.5864
61.325 0.5562
61.35 0.5316
61.375 0.5207
61.4 0.5274
61.425 0.5503
61.45 0.5883
61.475 0.6373
61.5 0.6895
61.525 0.741
61.55 0.7899
61.575 0.8347
61.6 0.8721
61.625 0.8991
61.65 0.9103
61.675 0.9071
61.7 0.8913
61.725 0.8639
61.75 0.8265
61.775 0.7811
61.8 0.7311
61.825 0.6794
61.85 0.6233
61.875 0.5634
61.9 0.5032
61.925 0.4427
61.95 0.3804
61.975 0.3189
62 0.2665
62.025 0.2211
62.05 0.1818
62.075 0.1492
62.1 0.1203
62.125 0.093
62.15 0.0667
62.175 0.0389
62.2 0.0074
62.225 -0.0271
62.25 -0.0648
62.275 -0.1043
62.3 -0.147
62.325 -0.192
62.35 -0.2385
62.375 -0.2892
62.4 -0.3398
62.425 -0.3831
62.45 -0.4166
62.475 -0.4457
62.5 -0.4703
62.525 -0.4879
62.55 -0.4986
62.575 -0.5051
62.6 -0.5082
62.625 -0.5092
62.65 -0.5056
62.675 -0.5003
62.7 -0.4956
62.725 -0.4953
62.75 -0.4978
62.775 -0.5009
62.8 -0.5053
62.825 -0.5106
62.85 -0.5177
62.875 -0.5278
62.9 -0.5421
62.925 -0.5597
62.95 -0.5801
62.975 -0.6004
63 -0.6222
63.025 -0.6503
63.05 -0.6816
63.075 -0.7038
63.1 -0.7188
63.125 -0.7308
63.15 -0.7376
63.175 -0.7339
63.2 -0.7206
63.225 -0.7055
63.25 -0.6805
63.275 -0.633
63.3 -0.568
63.325 -0.4983
63.35 -0.4345
63.375 -0.3824
63.4 -0.3403
63.425 -0.3028
63.45 -0.2595
63.475 -0.2047
63.5 -0.1367
63.525 -0.0564
63.55 0.0318
63.575 0.1346
63.6 0.2543
63.625 0.3736
63.65 0.4819
63.675 0.5776
63.7 0.6627
63.725 0.7397
63.75 0.809
63.775 0.8709
63.8 0.9264
63.825 0.9778
63.85 1.0314
63.875 1.0873
63.9 1.1442
63.925 1.204
63.95 1.2662
63.975 1.3293
64 1.3911
64.025 1.4497
64.05 1.5061
64.075 1.5637
64.1 1.6232
64.125 1.686
64.15 1.7514
64.175 1.8154
64.2 1.8726
64.225 1.9224
64.25 1.9661
64.275 2.0039
64.3 2.0366
64.325 2.0645
64.35 2.0901
64.375 2.1129
64.4 2.133
64.425 2.1527
64.45 2.1743
64.475 2.2006
64.5 2.23
64.525 2.2586
64.55 2.2829
64.575 2.3011
64.6 2.3137
64.625 2.32
64.65 2.3202
64.675 2.3144
64.7 2.3026
64.725 2.2844
64.75 2.2576
64.775 2.2215
64.8 2.1765
64.825 2.123
64.85 2.0625
64.875 1.9963
64.9 1.9266
64.925 1.8624
64.95 1.81
64.975 1.7662
65 1.7268
65.025 1.6898
65.05 1.6561
65.075 1.6251
65.1 1.5939
65.125 1.5605
65.15 1.5262
65.175 1.4925
65.2 1.4577
65.225 1.4247
65.25 1.3968
65.275 1.3767
65.3 1.3645
65.325 1.3544
65.35 1.3439
65.375 1.3288
65.4 1.3089
65.425 1.2878
65.45 1.2627
65.475 1.2351
65.5 1.2061
65.525 1.1808
65.55 1.1744
65.575 1.1871
65.6 1.2177
65.625 1.2548
65.65 1.29
65.675 1.3149
65.7 1.3307
65.725 1.3406
65.75 1.3446
65.775 1.3407
65.8 1.3283
65.825 1.3111
65.85 1.2929
65.875 1.2776
65.9 1.2692
65.925 1.2777
65.95 1.3051
65.975 1.3462
66 1.3906
66.025 1.4332
66.05 1.4693
66.075 1.4959
66.1 1.5156
66.125 1.5274
66.15 1.5322
66.175 1.5285
66.2 1.5164
66.225 1.4959
66.25 1.4664
66.275 1.4303
66.3 1.3891
66.325 1.3489
66.35 1.3143
66.375 1.285
66.4 1.255
66.425 1.2209
66.45 1.1833
66.475 1.1424
66.5 1.1026
66.525 1.069
66.55 1.0438
66.575 1.0273
66.6 1.0158
66.625 1.0044
66.65 0.9902
66.675 0.9739
66.7 0.9577
66.725 0.9428
66.75 0.9293
66.775 0.9134
66.8 0.8941
66.825 0.8717
66.85 0.8538
66.875 0.854
66.9 0.8825
66.925 0.9409
66.95 1.0207
66.975 1.1098
67 1.1977
67.025 1.2813
67.05 1.3582
67.075 1.4278
67.1 1.4896
67.125 1.5436
67.15 1.5891
67.175 1.6254
67.2 1.6524
67.225 1.6711
67.25 1.6839
67.275 1.6921
67.3 1.7014
67.325 1.7171
67.35 1.7378
67.375 1.7599
67.4 1.7815
67.425 1.7985
67.45 1.8114
67.475 1.8183
67.5 1.8171
67.525 1.8076
67.55 1.7901
67.575 1.767
67.6 1.7413
67.625 1.7103
67.65 1.6709
67.675 1.623
67.7 1.5681
67.725 1.5083
67.75 1.4442
67.775 1.3758
67.8 1.3028
67.825 1.2247
67.85 1.1431
67.875 1.0617
67.9 0.9827
67.925 0.9068
67.95 0.8319
67.975 0.7606
68 0.6905
68.025 0.6192
68.05 0.5492
68.075 0.4792
68.1 0.4068
68.125 0.3375
68.15 0.2858
68.175 0.2586
68.2 0.2604
68.225 0.2783
68.25 0.299
68.275 0.3175
68.3 0.3356
68.325 0.3561
68.35 0.3805
68.375 0.413
68.4 0.4593
68.425 0.5089
68.45 0.5531
68.475 0.5897
68.5 0.6172
68.525 0.6379
68.55 0.6545
68.575 0.6686
68.6 0.6799
68.625 0.6877
68.65 0.6892
68.675 0.6846
68.7 0.6746
68.725 0.6583
68.75 0.6353
68.775 0.604
68.8 0.5615
68.825 0.5123
68.85 0.4614
68.875 0.4166
68.9 0.38
68.925 0.3431
68.95 0.3031
68.975 0.2609
69 0.2185
69.025 0.1831
69.05 0.1554
69.075 0.1308
69.1 0.1105
69.125 0.0852
69.15 0.0558
69.175 0.0268
69.2 -0.0046
69.225 -0.0402
69.25 -0.0815
69.275 -0.1311
69.3 -0.1887
69.325 -0.2511
69.35 -0.3129
69.375 -0.3528
69.4 -0.3606
69.425 -0.348
69.45 -0.3131
69.475 -0.2627
69.5 -0.2122
69.525 -0.1663
69.55 -0.1261
69.575 -0.0924
69.6 -0.0583
69.625 -0.0081
69.65 0.0517
69.675 0.1142
69.7 0.1745
69.725 0.2346
69.75 0.2961
69.775 0.3551
69.8 0.4108
69.825 0.4591
69.85 0.5002
69.875 0.5334
69.9 0.5588
69.925 0.5783
69.95 0.5947
69.975 0.6118
70 0.6313
70.025 0.6506
70.05 0.6697
70.075 0.6887
70.1 0.7097
70.125 0.733
70.15 0.7589
70.175 0.7875
70.2 0.8216
70.225 0.8617
70.25 0.904
70.275 0.9431
70.3 0.9752
70.325 1.0024
70.35 1.0232
70.375 1.0392
70.4 1.0548
70.425 1.0678
70.45 1.0804
70.475 1.0918
70.5 1.1012
70.525 1.1084
70.55 1.1128
70.575 1.112
70.6 1.1061
70.625 1.0956
70.65 1.0806
70.675 1.0612
70.7 1.0383
70.725 1.0139
70.75 0.9886
70.775 0.9612
70.8 0.9304
70.825 0.8968
70.85 0.8602
70.875 0.8225
70.9 0.784
70.925 0.7476
70.95 0.7191
70.975 0.6949
71 0.6763
71.025 0.6646
71.05 0.6551
71.075 0.644
71.1 0.6278
71.125 0.6073
71.15 0.5857
71.175 0.5685
71.2 0.5565
71.225 0.5497
71.25 0.5534
71.275 0.5709
71.3 0.6001
71.325 0.6304
71.35 0.6556
71.375 0.6761
71.4 0.6899
71.425 0.6956
71.45 0.6932
71.475 0.6823
71.5 0.6697
71.525 0.659
71.55 0.6503
71.575 0.6404
71.6 0.6255
71.625 0.6057
71.65 0.5797
71.675 0.5483
71.7 0.5115
71.725 0.4702
71.75 0.4242
71.775 0.3765
71.8 0.3324
71.825 0.2934
71.85 0.257
71.875 0.2219
71.9 0.1872
71.925 0.1531
71.95 0.1187
71.975 0.0851
72 0.0516
72.025 0.0213
72.05 -0.0056
72.075 -0.033
72.1 -0.0654
72.125 -0.1052
72.15 -0.1517
72.175 -0.2015
72.2 -0.2477
72.225 -0.2881
72.25 -0.3239
72.275 -0.3536
72.3 -0.3703
72.325 -0.3713
72.35 -0.3587
72.375 -0.3372
72.4 -0.3101
72.425 -0.2767
72.45 -0.2404
72.475 -0.2
72.5 -0.1602
72.525 -0.1248
72.55 -0.0946
72.575 -0.0695
72.6 -0.0437
72.625 -0.0069
72.65 0.0484
72.675 0.1161
72.7 0.1842
72.725 0.2473
72.75 0.3083
72.775 0.3687
72.8 0.4294
72.825 0.4902
72.85 0.5488
72.875 0.6051
72.9 0.6594
72.925 0.713
72.95 0.7639
72.975 0.8125
73 0.8594
73.025 0.9052
73.05 0.949
73.075 0.9892
73.1 1.0241
73.125 1.0525
73.15 1.0743
73.175 1.0895
73.2 1.0983
73.225 1.1001
73.25 1.0968
73.275 1.0886
73.3 1.0753
73.325 1.0576
73.35 1.0347
73.375 1.0057
73.4 0.9705
73.425 0.9289
73.45 0.8813
73.475 0.8291
73.5 0.7716
73.525 0.7092
73.55 0.643
73.575 0.5742
73.6 0.5023
73.625 0.4284
73.65 0.3523
73.675 0.271
73.7 0.1834
73.725 0.0888
73.75 -0.0116
73.775 -0.1182
73.8 -0.231
73.825 -0.3469
73.85 -0.4642
73.875 -0.5792
73.9 -0.6955
73.925 -0.8158
73.95 -0.9329
73.975 -1.0274
74 -1.0837
74.025 -1.1011
74.05 -1.0922
74.075 -1.0659
74.1 -1.0272
74.125 -0.9785
74.15 -0.9227
74.175 -0.8636
74.2 -0.8035
74.225 -0.7439
74.25 -0.6859
74.275 -0.6282
74.3 -0.5752
74.325 -0.5255
74.35 -0.4782
74.375 -0.4374
74.4 -0.4013
74.425 -0.3649
74.45 -0.3333
74.475 -0.3089
74.5 -0.2939
74.525 -0.287
74.55 -0.2823
74.575 -0.2736
74.6 -0.2594
74.625 -0.2456
74.65 -0.2351
74.675 -0.2312
74.7 -0.233
74.725 -0.2428
74.75 -0.2575
74.775 -0.2716
74.8 -0.284
74.825 -0.289
74.85 -0.2887
74.875 -0.2834
74.9 -0.2752
74.925 -0.2671
74.95 -0.2604
74.975 -0.2559
75 -0.2526
75.025 -0.2489
75.05 -0.2448
75.075 -0.2411
75.1 -0.2387
75.125 -0.2404
75.15 -0.2448
75.175 -0.2527
75.2 -0.263
75.225 -0.2745
75.25 -0.289
75.275 -0.3055
75.3 -0.3251
75.325 -0.3468
75.35 -0.3687
75.375 -0.3924
75.4 -0.4139
75.425 -0.4261
75.45 -0.4234
75.475 -0.3996
75.5 -0.3606
75.525 -0.3234
75.55 -0.2966
75.575 -0.2813
75.6 -0.2736
75.625 -0.272
75.65 -0.275
75.675 -0.2812
75.7 -0.2848
75.725 -0.2799
75.75 -0.2693
75.775 -0.2604
75.8 -0.2569
75.825 -0.2602
75.85 -0.2679
75.875 -0.2706
75.9 -0.2615
75.925 -0.246
75.95 -0.2272
75.975 -0.2051
76 -0.1814
76.025 -0.1614
76.05 -0.1471
76.075 -0.1424
76.1 -0.1463
76.125 -0.149
76.15 -0.1502
76.175 -0.1529
76.2 -0.1587
76.225 -0.165
76.25 -0.175
76.275 -0.189
76.3 -0.2056
76.325 -0.2247
76.35 -0.2462
76.375 -0.2677
76.4 -0.2827
76.425 -0.283
76.45 -0.2657
76.475 -0.2303
76.5 -0.1825
76.525 -0.1263
76.55 -0.0648
76.575 -0.0002
76.6 0.0663
76.625 0.1365
76.65 0.2037
76.675 0.2646
76.7 0.321
76.725 0.3738
76.75 0.4224
76.775 0.4681
76.8 0.5157
76.825 0.5644
76.85 0.6088
76.875 0.6482
76.9 0.6841
76.925 0.7163
76.95 0.746
76.975 0.7784
77 0.8157
77.025 0.86
77.05 0.9179
77.075 0.9853
77.1 1.0548
77.125 1.1191
77.15 1.1729
77.175 1.2151
77.2 1.2473
77.225 1.2702
77.25 1.284
77.275 1.2889
77.3 1.2858
77.325 1.2742
77.35 1.256
77.375 1.2313
77.4 1.2004
77.425 1.1647
77.45 1.1246
77.475 1.0832
77.5 1.0469
77.525 1.015
77.55 0.9815
77.575 0.9464
77.6 0.9104
77.625 0.8753
77.65 0.8421
77.675 0.8075
77.7 0.7721
77.725 0.7326
77.75 0.6872
77.775 0.6366
77.8 0.5837
77.825 0.5278
77.85 0.4718
77.875 0.425
77.9 0.3971
77.925 0.3856
77.95 0.3799
77.975 0.3716
78 0.3541
78.025 0.3286
78.05 0.2975
78.075 0.2628
78.1 0.224
78.125 0.1795
78.15 0.1314
78.175 0.0801
78.2 0.0257
78.225 -0.0296
78.25 -0.0797
78.275 -0.1223
78.3 -0.1597
78.325 -0.1972
78.35 -0.2323
78.375 -0.2576
78.4 -0.2653
78.425 -0.2567
78.45 -0.2375
78.475 -0.2142
78.5 -0.1899
78.525 -0.1667
78.55 -0.1449
78.575 -0.1247
78.6 -0.1053
78.625 -0.0869
78.65 -0.0709
78.675 -0.0587
78.7 -0.0519
78.725 -0.052
78.75 -0.0582
78.775 -0.0688
78.8 -0.0834
78.825 -0.1008
78.85 -0.1204
78.875 -0.1419
78.9 -0.1654
78.925 -0.1909
78.95 -0.2182
78.975 -0.2468
79 -0.2806
79.025 -0.3199
79.05 -0.3605
79.075 -0.3972
79.1 -0.4315
79.125 -0.4672
79.15 -0.5053
79.175 -0.5386
79.2 -0.558
79.225 -0.5718
79.25 -0.586
79.275 -0.6043
79.3 -0.629
79.325 -0.6561
79.35 -0.6833
79.375 -0.7074
79.4 -0.722
79.425 -0.73
79.45 -0.7338
79.475 -0.7308
79.5 -0.7154
79.525 -0.6884
79.55 -0.6557
79.575 -0.626
79.6 -0.6052
79.625 -0.5913
79.65 -0.576
79.675 -0.5605
79.7 -0.5458
79.725 -0.5354
79.75 -0.5291
79.775 -0.525
79.8 -0.5226
79.825 -0.5198
79.85 -0.514
79.875 -0.505
79.9 -0.4942
79.925 -0.4813
79.95 -0.4674
79.975 -0.4575
80 -0.4539
80.025 -0.4568
80.05 -0.4654
80.075 -0.4768
80.1 -0.4924
80.125 -0.5105
80.15 -0.5331
80.175 -0.5611
80.2 -0.5936
80.225 -0.6292
80.25 -0.6653
80.275 -0.6969
80.3 -0.723
80.325 -0.7347
80.35 -0.7272
80.375 -0.7034
80.4 -0.672
80.425 -0.6414
80.45 -0.6124
80.475 -0.5778
80.5 -0.536
80.525 -0.4889
80.55 -0.4426
80.575 -0.3957
80.6 -0.3499
80.625 -0.3082
80.65 -0.2713
80.675 -0.24
80.7 -0.2144
80.725 -0.1946
80.75 -0.1799
80.775 -0.1685
80.8 -0.1615
80.825 -0.1559
80.85 -0.1405
80.875 -0.1092
80.9 -0.0647
80.925 -0.0185
80.95 0.0234
80.975 0.0583
81 0.0897
81.025 0.1248
81.05 0.1631
81.075 0.2075
81.1 0.2576
81.125 0.3089
81.15 0.3553
81.175 0.3977
81.2 0.4375
81.225 0.4738
81.25 0.5009
81.275 0.5174
81.3 0.5254
81.325 0.5283
81.35 0.5319
81.375 0.5377
81.4 0.5439
81.425 0.5487
81.45 0.5492
81.475 0.5457
81.5 0.5432
81.525 0.5418
81.55 0.5413
81.575 0.5465
81.6 0.559
81.625 0.5734
81.65 0.5833
81.675 0.5852
81.7 0.5813
81.725 0.5754
81.75 0.5664
81.775 0.5541
81.8 0.5398
81.825 0.5243
81.85 0.5153
81.875 0.5173
81.9 0.5197
81.925 0.5176
81.95 0.5113
81.975 0.5026
82 0.4897
82.025 0.4747
82.05 0.466
82.075 0.4641
82.1 0.4692
82.125 0.4808
82.15 0.4966
82.175 0.5139
82.2 0.5314
82.225 0.5457
82.25 0.5529
82.275 0.5532
82.3 0.5492
82.325 0.5453
82.35 0.5453
82.375 0.5509
82.4 0.5563
82.425 0.5582
82.45 0.5602
82.475 0.5661
82.5 0.5932
82.525 0.6496
82.55 0.7181
82.575 0.7843
82.6 0.8445
82.625 0.8979
82.65 0.9461
82.675 0.9927
82.7 1.0369
82.725 1.0778
82.75 1.1141
82.775 1.145
82.8 1.1735
82.825 1.2014
82.85 1.2308
82.875 1.2623
82.9 1.2925
82.925 1.3181
82.95 1.3368
82.975 1.3471
83 1.3487
83.025 1.3437
83.05 1.3343
83.075 1.3201
83.1 1.3034
83.125 1.2862
83.15 1.2684
83.175 1.2507
83.2 1.2361
83.225 1.2179
83.25 1.1924
83.275 1.1635
83.3 1.1328
83.325 1.1006
83.35 1.0656
83.375 1.0226
83.4 0.9708
83.425 0.9099
83.45 0.8437
83.475 0.7779
83.5 0.7094
83.525 0.6457
83.55 0.5933
83.575 0.5458
83.6 0.501
83.625 0.4609
83.65 0.4276
83.675 0.398
83.7 0.3768
83.725 0.3631
83.75 0.3594
83.775 0.3671
83.8 0.3876
83.825 0.4134
83.85 0.4421
83.875 0.4691
83.9 0.4907
83.925 0.5047
83.95 0.5084
83.975 0.5023
84 0.4864
84.025 0.4649
84.05 0.444
84.075 0.4252
84.1 0.4051
84.125 0.3798
84.15 0.3495
84.175 0.3159
84.2 0.2821
84.225 0.2625
84.25 0.2664
84.275 0.279
84.3 0.2968
84.325 0.3201
84.35 0.3414
84.375 0.3568
84.4 0.3669
84.425 0.3729
84.45 0.3808
84.475 0.3928
84.5 0.4093
84.525 0.4278
84.55 0.4481
84.575 0.4715
84.6 0.4995
84.625 0.5307
84.65 0.5613
84.675 0.5898
84.7 0.6165
84.725 0.6398
84.75 0.6591
84.775 0.6728
84.8 0.6783
84.825 0.6767
84.85 0.671
84.875 0.6642
84.9 0.664
84.925 0.6777
84.95 0.6975
84.975 0.7171
85 0.7357
85.025 0.7515
85.05 0.7645
85.075 0.7731
85.1 0.7754
85.125 0.7711
85.15 0.7566
85.175 0.7298
85.2 0.6909
85.225 0.6429
85.25 0.5859
85.275 0.5219
85.3 0.4578
85.325 0.3985
85.35 0.3436
85.375 0.296
85.4 0.2595
85.425 0.2349
85.45 0.2187
85.475 0.2026
85.5 0.1811
85.525 0.1527
85.55 0.122
85.575 0.0953
85.6 0.0761
85.625 0.0661
85.65 0.0714
85.675 0.0921
85.7 0.1297
85.725 0.1889
85.75 0.2657
85.775 0.3483
85.8 0.4297
85.825 0.507
85.85 0.5783
85.875 0.6422
85.9 0.7003
85.925 0.7535
85.95 0.8017
85.975 0.8503
86 0.9066
86.025 0.9655
86.05 1.0208
86.075 1.0726
86.1 1.1284
86.125 1.1895
86.15 1.2516
86.175 1.3124
86.2 1.3702
86.225 1.427
86.25 1.4851
86.275 1.5452
86.3 1.6059
86.325 1.666
86.35 1.7237
86.375 1.7785
86.4 1.8288
86.425 1.8743
86.45 1.9146
86.475 1.9491
86.5 1.9771
86.525 1.998
86.55 2.0116
86.575 2.0186
86.6 2.0186
86.625 2.0114
86.65 1.997
86.675 1.9798
86.7 1.967
86.725 1.9585
86.75 1.952
86.775 1.9489
86.8 1.9534
86.825 1.9672
86.85 1.9877
86.875 2.01
86.9 2.0326
86.925 2.0568
86.95 2.0786
86.975 2.096
87 2.1077
87.025 2.1131
87.05 2.1114
87.075 2.1028
87.1 2.0876
87.125 2.0709
87.15 2.0602
87.175 2.064
87.2 2.0791
87.225 2.0986
87.25 2.117
87.275 2.1321
87.3 2.1414
87.325 2.1427
87.35 2.1337
87.375 2.1147
87.4 2.0855
87.425 2.047
87.45 2.0036
87.475 1.963
87.5 1.9276
87.525 1.8912
87.55 1.8515
87.575 1.8093
87.6 1.7617
87.625 1.7098
87.65 1.6615
87.675 1.6234
87.7 1.6021
87.725 1.5928
87.75 1.5898
87.775 1.59
87.8 1.5901
87.825 1.5876
87.85 1.5792
87.875 1.5635
87.9 1.5413
87.925 1.5132
87.95 1.4841
87.975 1.4595
88 1.4371
88.025 1.4147
88.05 1.398
88.075 1.3902
88.1 1.3888
88.125 1.3956
88.15 1.4104
88.175 1.4339
88.2 1.4667
88.225 1.5021
88.25 1.533
88.275 1.5581
88.3 1.5771
88.325 1.5891
88.35 1.5934
88.375 1.593
88.4 1.5887
88.425 1.5813
88.45 1.5689
88.475 1.5493
88.5 1.5242
88.525 1.4963
88.55 1.4674
88.575 1.4389
88.6 1.4138
88.625 1.3906
88.65 1.3663
88.675 1.3436
88.7 1.3236
88.725 1.3083
88.75 1.2928
88.775 1.2783
88.8 1.261
88.825 1.2413
88.85 1.2199
88.875 1.1984
88.9 1.1776
88.925 1.1571
88.95 1.1358
88.975 1.1135
89 1.0932
89.025 1.0742
89.05 1.0496
89.075 1.0177
89.1 0.9767
89.125 0.9306
89.15 0.8819
89.175 0.8338
89.2 0.7921
89.225 0.765
89.25 0.7499
89.275 0.7331
89.3 0.7071
89.325 0.6714
89.35 0.6287
89.375 0.5816
89.4 0.5343
89.425 0.4897
89.45 0.4485
89.475 0.413
89.5 0.3825
89.525 0.3619
89.55 0.3534
89.575 0.3532
89.6 0.3578
89.625 0.3684
89.65 0.3917
89.675 0.4303
89.7 0.4842
89.725 0.5385
89.75 0.5863
89.775 0.6243
89.8 0.6497
89.825 0.6632
89.85 0.6651
89.875 0.6537
89.9 0.6316
89.925 0.5999
89.95 0.5627
89.975 0.5245
90 0.4868
90.025 0.4539
90.05 0.4241
90.075 0.4056
90.1 0.413
90.125 0.4504
90.15 0.4995
90.175 0.5523
90.2 0.6054
90.225 0.6556
90.25 0.703
90.275 0.749
90.3 0.7882
90.325 0.8226
90.35 0.8549
90.375 0.8839
90.4 0.9098
90.425 0.9338
90.45 0.9564
90.475 0.9776
90.5 0.9946
90.525 1.005
90.55 1.0078
90.575 1.0033
90.6 0.9915
90.625 0.9736
90.65 0.9513
90.675 0.9254
90.7 0.8955
90.725 0.8634
90.75 0.8336
90.775 0.8121
90.8 0.807
90.825 0.8198
90.85 0.8444
90.875 0.867
90.9 0.877
90.925 0.8741
90.95 0.8598
90.975 0.8371
91 0.8055
91.025 0.7674
91.05 0.7221
91.075 0.6718
91.1 0.6148
91.125 0.5555
91.15 0.4993
91.175 0.4518
91.2 0.4069
91.225 0.3611
91.25 0.3158
91.275 0.2701
91.3 0.2313
91.325 0.2011
91.35 0.1805
91.375 0.1619
91.4 0.1484
91.425 0.1421
91.45 0.1356
91.475 0.1287
91.5 0.1206
91.525 0.117
91.55 0.1207
91.575 0.135
91.6 0.1563
91.625 0.1797
91.65 0.2005
91.675 0.2204
91.7 0.2369
91.725 0.258
91.75 0.2846
91.775 0.3148
91.8 0.3472
91.825 0.3804
91.85 0.41
91.875 0.4325
91.9 0.4486
91.925 0.46
91.95 0.4668
91.975 0.4694
92 0.4596
92.025 0.4301
92.05 0.3909
92.075 0.3625
92.1 0.3596
92.125 0.3708
92.15 0.3893
92.175 0.4182
92.2 0.4532
92.225 0.4851
92.25 0.5138
92.275 0.5433
92.3 0.5675
92.325 0.5882
92.35 0.6097
92.375 0.6335
92.4 0.653
92.425 0.6661
92.45 0.6737
92.475 0.6744
92.5 0.6735
92.525 0.6737
92.55 0.6748
92.575 0.6776
92.6 0.6798
92.625 0.6825
92.65 0.6855
92.675 0.685
92.7 0.6768
92.725 0.6649
92.75 0.6536
92.775 0.6443
92.8 0.639
92.825 0.6314
92.85 0.6103
92.875 0.5724
92.9 0.5265
92.925 0.4793
92.95 0.4314
92.975 0.3811
93 0.3283
93.025 0.2766
93.05 0.2317
93.075 0.198
93.1 0.1709
93.125 0.142
93.15 0.1052
93.175 0.0536
93.2 -0.0074
93.225 -0.0513
93.25 -0.0716
93.275 -0.0688
93.3 -0.0499
93.325 -0.0185
93.35 0.0178
93.375 0.0554
93.4 0.0904
93.425 0.1224
93.45 0.1513
93.475 0.1753
93.5 0.1938
93.525 0.2022
93.55 0.2009
93.575 0.1953
93.6 0.1877
93.625 0.1829
93.65 0.182
93.675 0.182
93.7 0.1762
93.725 0.1604
93.75 0.1336
93.775 0.1002
93.8 0.0627
93.825 0.0208
93.85 -0.0223
93.875 -0.059
93.9 -0.0868
93.925 -0.1052
93.95 -0.1161
93.975 -0.1277
94 -0.1451
94.025 -0.1654
94.05 -0.1824
94.075 -0.1915
94.1 -0.1932
94.125 -0.1939
94.15 -0.1971
94.175 -0.198
94.2 -0.1886
94.225 -0.1632
94.25 -0.122
94.275 -0.081
94.3 -0.0496
94.325 -0.0265
94.35 -0.0046
94.375 0.0191
94.4 0.0437
94.425 0.068
94.45 0.0909
94.475 0.1206
94.5 0.1674
94.525 0.2182
94.55 0.2464
94.575 0.2427
94.6 0.2168
94.625 0.1863
94.65 0.1594
94.675 0.1408
94.7 0.131
94.725 0.1357
94.75 0.1541
94.775 0.1835
94.8 0.2184
94.825 0.2606
94.85 0.3112
94.875 0.375
94.9 0.4499
94.925 0.5366
94.95 0.6289
94.975 0.7208
95 0.806
95.025 0.8831
95.05 0.9536
95.075 1.0229
95.1 1.0948
95.125 1.1735
95.15 1.2526
95.175 1.3318
95.2 1.4071
95.225 1.4756
95.25 1.5355
95.275 1.5866
95.3 1.6298
95.325 1.6685
95.35 1.7056
95.375 1.7428
95.4 1.7817
95.425 1.824
95.45 1.8659
95.475 1.9086
95.5 1.9483
95.525 1.9818
95.55 2.0105
95.575 2.0357
95.6 2.0561
95.625 2.0721
95.65 2.0846
95.675 2.0973
95.7 2.1069
95.725 2.1047
95.75 2.0869
95.775 2.0595
95.8 2.0301
95.825 2.0052
95.85 1.9922
95.875 1.9851
95.9 1.9767
95.925 1.9658
95.95 1.95
95.975 1.9289
96 1.9007
96.025 1.8647
96.05 1.8224
96.075 1.7755
96.1 1.7239
96.125 1.6671
96.15 1.604
96.175 1.5331
96.2 1.4538
96.225 1.3676
96.25 1.2753
96.275 1.1771
96.3 1.0744
96.325 0.97
96.35 0.8663
96.375 0.7637
96.4 0.6685
96.425 0.5952
96.45 0.5474
96.475 0.5175
96.5 0.5121
96.525 0.5236
96.55 0.5368
96.575 0.5447
96.6 0.5497
96.625 0.5538
96.65 0.5604
96.675 0.5712
96.7 0.5834
96.725 0.5942
96.75 0.6029
96.775 0.6083
96.8 0.6085
96.825 0.6033
96.85 0.5974
96.875 0.5948
96.9 0.6003
96.925 0.6207
96.95 0.6622
96.975 0.7198
97 0.7819
97.025 0.8438
97.05 0.9048
97.075 0.9729
97.1 1.0503
97.125 1.133
97.15 1.212
97.175 1.285
97.2 1.3533
97.225 1.4165
97.25 1.4771
97.275 1.5345
97.3 1.5902
97.325 1.6415
97.35 1.6882
97.375 1.7298
97.4 1.7653
97.425 1.7949
97.45 1.817
97.475 1.832
97.5 1.8396
97.525 1.8411
97.55 1.8365
97.575 1.8258
97.6 1.809
97.625 1.7909
97.65 1.781
97.675 1.7866
97.7 1.8054
97.725 1.8321
97.75 1.8592
97.775 1.8814
97.8 1.8968
97.825 1.9041
97.85 1.9041
97.875 1.8977
97.9 1.884
97.925 1.8634
97.95 1.8359
97.975 1.7997
98 1.756
98.025 1.7065
98.05 1.6524
98.075 1.599
98.1 1.5511
98.125 1.5061
98.15 1.4665
98.175 1.4385
98.2 1.4199
98.225 1.4089
98.25 1.4006
98.275 1.393
98.3 1.3847
98.325 1.378
98.35 1.3766
98.375 1.3789
98.4 1.3803
98.425 1.3797
98.45 1.377
98.475 1.3716
98.5 1.3631
98.525 1.3525
98.55 1.3385
98.575 1.3193
98.6 1.2947
98.625 1.2672
98.65 1.2392
98.675 1.2125
98.7 1.1882
98.725 1.1709
98.75 1.1538
98.775 1.1357
98.8 1.1199
98.825 1.1081
98.85 1.0984
98.875 1.0868
98.9 1.0712
98.925 1.0503
98.95 1.0267
98.975 1.0036
99 0.9791
99.025 0.9528
99.05 0.9246
99.075 0.8929
99.1 0.8576
99.125 0.8215
99.15 0.7856
99.175 0.7508
99.2 0.7165
99.225 0.6797
99.25 0.6413
99.275 0.6012
99.3 0.5576
99.325 0.5109
99.35 0.4616
99.375 0.4102
99.4 0.3604
99.425 0.3135
99.45 0.2719
99.475 0.24
99.5 0.2197
99.525 0.2041
99.55 0.1847
99.575 0.1593
99.6 0.132
99.625 0.1094
99.65 0.0952
99.675 0.094
99.7 0.1094
99.725 0.1287
99.75 0.1448
99.775 0.1579
99.8 0.1716
99.825 0.188
99.85 0.2003
99.875 0.2051
99.9 0.2028
99.925 0.1965
99.95 0.1863
99.975 0.1706
100 0.1407
