# Supplementary material for: Uptake of N2O5 by aqueous aerosol unveiled using chemically accurate many-body potentials
Source: Nat Commun. 2022 Mar 10;13:1266. doi: 10.1038/s41467-022-28697-8 (PMC8913772; doi:10.1038/s41467-022-28697-8)
Supplement: Supplementary file 3 — Source Data [file 41467_2022_28697_MOESM3_ESM.zip › n2o5-uptake-data/Fig2/scattering/rep08run03/relcom_gds.dat]

0.025 12.0155
0.05 11.9839
0.075 11.9523
0.1 11.9206
0.125 11.8889
0.15 11.8572
0.175 11.8254
0.2 11.7937
0.225 11.7619
0.25 11.7301
0.275 11.6982
0.3 11.6664
0.325 11.6345
0.35 11.6027
0.375 11.5708
0.4 11.539
0.425 11.5071
0.45 11.4753
0.475 11.4434
0.5 11.4115
0.525 11.3796
0.55 11.3477
0.575 11.3158
0.6 11.2839
0.625 11.2519
0.65 11.2199
0.675 11.1879
0.7 11.1559
0.725 11.1239
0.75 11.0918
0.775 11.0597
0.8 11.0277
0.825 10.9956
0.85 10.9635
0.875 10.9314
0.9 10.8993
0.925 10.8672
0.95 10.8351
0.975 10.803
1 10.7708
1.025 10.7387
1.05 10.7066
1.075 10.6744
1.1 10.6422
1.125 10.61
1.15 10.5778
1.175 10.5455
1.2 10.5132
1.225 10.4809
1.25 10.4486
1.275 10.4162
1.3 10.3838
1.325 10.3514
1.35 10.3189
1.375 10.2865
1.4 10.2539
1.425 10.2214
1.45 10.1888
1.475 10.1561
1.5 10.1233
1.525 10.0905
1.55 10.0576
1.575 10.0246
1.6 9.9915
1.625 9.9583
1.65 9.9251
1.675 9.8918
1.7 9.8585
1.725 9.8251
1.75 9.7917
1.775 9.7581
1.8 9.7245
1.825 9.6907
1.85 9.6569
1.875 9.6229
1.9 9.5889
1.925 9.5548
1.95 9.5207
1.975 9.4865
2 9.4521
2.025 9.4177
2.05 9.3832
2.075 9.3486
2.1 9.3137
2.125 9.2788
2.15 9.2437
2.175 9.2085
2.2 9.1733
2.225 9.138
2.25 9.1027
2.275 9.0675
2.3 9.0322
2.325 8.9969
2.35 8.9615
2.375 8.9261
2.4 8.8907
2.425 8.8553
2.45 8.8197
2.475 8.7842
2.5 8.7487
2.525 8.7132
2.55 8.6777
2.575 8.6421
2.6 8.6064
2.625 8.5705
2.65 8.5345
2.675 8.4984
2.7 8.4623
2.725 8.4261
2.75 8.3899
2.775 8.3534
2.8 8.3169
2.825 8.2803
2.85 8.2434
2.875 8.2062
2.9 8.1687
2.925 8.1309
2.95 8.0931
2.975 8.0551
3 8.0169
3.025 7.9787
3.05 7.9402
3.075 7.9017
3.1 7.8629
3.125 7.824
3.15 7.785
3.175 7.7457
3.2 7.7063
3.225 7.6667
3.25 7.6269
3.275 7.5869
3.3 7.5468
3.325 7.5066
3.35 7.4663
3.375 7.4259
3.4 7.3852
3.425 7.3444
3.45 7.3032
3.475 7.2619
3.5 7.2204
3.525 7.1787
3.55 7.1366
3.575 7.0943
3.6 7.0518
3.625 7.0092
3.65 6.9663
3.675 6.9233
3.7 6.8802
3.725 6.837
3.75 6.7935
3.775 6.7499
3.8 6.7058
3.825 6.6613
3.85 6.6163
3.875 6.571
3.9 6.5254
3.925 6.4792
3.95 6.4324
3.975 6.3851
4 6.3375
4.025 6.2895
4.05 6.2409
4.075 6.192
4.1 6.1427
4.125 6.0929
4.15 6.0423
4.175 5.991
4.2 5.9388
4.225 5.8856
4.25 5.8305
4.275 5.7729
4.3 5.7129
4.325 5.6513
4.35 5.5884
4.375 5.523
4.4 5.4553
4.425 5.3857
4.45 5.3146
4.475 5.2417
4.5 5.1672
4.525 5.091
4.55 5.0132
4.575 4.9335
4.6 4.8518
4.625 4.7677
4.65 4.6808
4.675 4.5917
4.7 4.5013
4.725 4.4111
4.75 4.3266
4.775 4.2524
4.8 4.1813
4.825 4.1125
4.85 4.0441
4.875 3.9756
4.9 3.9068
4.925 3.8383
4.95 3.7717
4.975 3.7067
5 3.6455
5.025 3.5881
5.05 3.5309
5.075 3.4761
5.1 3.425
5.125 3.3724
5.15 3.3187
5.175 3.268
5.2 3.2254
5.225 3.2016
5.25 3.1955
5.275 3.2016
5.3 3.213
5.325 3.2255
5.35 3.2352
5.375 3.2438
5.4 3.2532
5.425 3.2626
5.45 3.2738
5.475 3.2851
5.5 3.2979
5.525 3.3162
5.55 3.3409
5.575 3.368
5.6 3.3976
5.625 3.4278
5.65 3.4589
5.675 3.4906
5.7 3.5204
5.725 3.5469
5.75 3.5711
5.775 3.594
5.8 3.6153
5.825 3.6347
5.85 3.6541
5.875 3.6772
5.9 3.7075
5.925 3.7444
5.95 3.7855
5.975 3.8285
6 3.8718
6.025 3.9139
6.05 3.9532
6.075 3.9885
6.1 4.0194
6.125 4.0457
6.15 4.0674
6.175 4.0845
6.2 4.0971
6.225 4.1055
6.25 4.11
6.275 4.1105
6.3 4.1069
6.325 4.0995
6.35 4.0886
6.375 4.0744
6.4 4.0576
6.425 4.0392
6.45 4.0202
6.475 4.0002
6.5 3.9783
6.525 3.9536
6.55 3.9258
6.575 3.894
6.6 3.8582
6.625 3.8179
6.65 3.7734
6.675 3.725
6.7 3.6725
6.725 3.6172
6.75 3.5624
6.775 3.5103
6.8 3.4593
6.825 3.4106
6.85 3.3611
6.875 3.3093
6.9 3.2559
6.925 3.205
6.95 3.1617
6.975 3.1284
7 3.1021
7.025 3.0763
7.05 3.0466
7.075 3.0122
7.1 2.9723
7.125 2.9279
7.15 2.8794
7.175 2.8304
7.2 2.7831
7.225 2.7409
7.25 2.7041
7.275 2.6697
7.3 2.6329
7.325 2.5893
7.35 2.5409
7.375 2.4917
7.4 2.4431
7.425 2.3942
7.45 2.3475
7.475 2.2997
7.5 2.2462
7.525 2.1855
7.55 2.1175
7.575 2.042
7.6 1.9609
7.625 1.8793
7.65 1.8049
7.675 1.7471
7.7 1.71
7.725 1.695
7.75 1.7022
7.775 1.7379
7.8 1.7905
7.825 1.8465
7.85 1.9028
7.875 1.9545
7.9 1.9978
7.925 2.0325
7.95 2.0568
7.975 2.0721
8 2.0948
8.025 2.1388
8.05 2.195
8.075 2.249
8.1 2.2967
8.125 2.3409
8.15 2.3818
8.175 2.4191
8.2 2.4493
8.225 2.4725
8.25 2.4888
8.275 2.4971
8.3 2.4954
8.325 2.4825
8.35 2.4593
8.375 2.4275
8.4 2.3895
8.425 2.3495
8.45 2.3089
8.475 2.2649
8.5 2.2174
8.525 2.1667
8.55 2.1127
8.575 2.0563
8.6 2.0029
8.625 1.958
8.65 1.9216
8.675 1.8944
8.7 1.8753
8.725 1.8656
8.75 1.8592
8.775 1.8524
8.8 1.8463
8.825 1.8494
8.85 1.8746
8.875 1.92
8.9 1.9776
8.925 2.0467
8.95 2.121
8.975 2.1933
9 2.2631
9.025 2.3342
9.05 2.4092
9.075 2.4825
9.1 2.5493
9.125 2.6083
9.15 2.6588
9.175 2.6999
9.2 2.7315
9.225 2.7549
9.25 2.7782
9.275 2.81
9.3 2.8442
9.325 2.8712
9.35 2.8876
9.375 2.8927
9.4 2.8861
9.425 2.8685
9.45 2.8417
9.475 2.811
9.5 2.7858
9.525 2.7723
9.55 2.7638
9.575 2.755
9.6 2.7438
9.625 2.7315
9.65 2.717
9.675 2.7
9.7 2.681
9.725 2.664
9.75 2.6495
9.775 2.6324
9.8 2.6112
9.825 2.59
9.85 2.5653
9.875 2.536
9.9 2.504
9.925 2.4697
9.95 2.4332
9.975 2.3953
10 2.353
10.025 2.3093
10.05 2.2655
10.075 2.2253
10.1 2.1919
10.125 2.1616
10.15 2.1334
10.175 2.1117
10.2 2.1097
10.225 2.1359
10.25 2.1849
10.275 2.2434
10.3 2.3018
10.325 2.3536
10.35 2.3962
10.375 2.4295
10.4 2.4546
10.425 2.4809
10.45 2.5077
10.475 2.5342
10.5 2.5688
10.525 2.6182
10.55 2.6857
10.575 2.7541
10.6 2.8131
10.625 2.8619
10.65 2.9027
10.675 2.9365
10.7 2.9648
10.725 2.9835
10.75 2.9929
10.775 2.9945
10.8 2.9946
10.825 2.9994
10.85 3.0087
10.875 3.0177
10.9 3.0251
10.925 3.0338
10.95 3.0503
10.975 3.0756
11 3.1009
11.025 3.1193
11.05 3.1296
11.075 3.1359
11.1 3.1397
11.125 3.1398
11.15 3.1341
11.175 3.1205
11.2 3.0987
11.225 3.0743
11.25 3.0545
11.275 3.0459
11.3 3.049
11.325 3.0571
11.35 3.0634
11.375 3.0647
11.4 3.0591
11.425 3.0462
11.45 3.0267
11.475 3.0007
11.5 2.97
11.525 2.9339
11.55 2.8933
11.575 2.8492
11.6 2.8008
11.625 2.7451
11.65 2.6793
11.675 2.6035
11.7 2.5181
11.725 2.4235
11.75 2.321
11.775 2.2125
11.8 2.1022
11.825 1.9939
11.85 1.8984
11.875 1.8238
11.9 1.7729
11.925 1.7293
11.95 1.6856
11.975 1.6449
12 1.6109
12.025 1.5861
12.05 1.572
12.075 1.564
12.1 1.5545
12.125 1.5417
12.15 1.5278
12.175 1.5151
12.2 1.4978
12.225 1.476
12.25 1.4538
12.275 1.4366
12.3 1.4259
12.325 1.4205
12.35 1.424
12.375 1.4354
12.4 1.4532
12.425 1.4818
12.45 1.523
12.475 1.5668
12.5 1.6073
12.525 1.6424
12.55 1.6719
12.575 1.7
12.6 1.7278
12.625 1.7518
12.65 1.77
12.675 1.7809
12.7 1.7837
12.725 1.778
12.75 1.7665
12.775 1.7525
12.8 1.7396
12.825 1.7336
12.85 1.735
12.875 1.7422
12.9 1.7549
12.925 1.7728
12.95 1.7973
12.975 1.8247
13 1.8554
13.025 1.8877
13.05 1.9195
13.075 1.9491
13.1 1.9782
13.125 2.0077
13.15 2.0425
13.175 2.077
13.2 2.1105
13.225 2.1415
13.25 2.173
13.275 2.2035
13.3 2.2352
13.325 2.2654
13.35 2.2888
13.375 2.3069
13.4 2.3193
13.425 2.331
13.45 2.3516
13.475 2.3808
13.5 2.4117
13.525 2.4431
13.55 2.4725
13.575 2.5042
13.6 2.5456
13.625 2.5848
13.65 2.6164
13.675 2.6397
13.7 2.6554
13.725 2.6601
13.75 2.6538
13.775 2.6385
13.8 2.6188
13.825 2.606
13.85 2.6053
13.875 2.6151
13.9 2.637
13.925 2.6622
13.95 2.6838
13.975 2.6993
14 2.7087
14.025 2.7128
14.05 2.7121
14.075 2.7068
14.1 2.6954
14.125 2.6766
14.15 2.6542
14.175 2.6314
14.2 2.61
14.225 2.6007
14.25 2.6056
14.275 2.6214
14.3 2.6438
14.325 2.671
14.35 2.7015
14.375 2.734
14.4 2.7689
14.425 2.8045
14.45 2.8364
14.475 2.861
14.5 2.8803
14.525 2.8944
14.55 2.9035
14.575 2.9083
14.6 2.914
14.625 2.9249
14.65 2.9367
14.675 2.9444
14.7 2.945
14.725 2.9365
14.75 2.92
14.775 2.8988
14.8 2.8786
14.825 2.8654
14.85 2.8634
14.875 2.8732
14.9 2.8934
14.925 2.9262
14.95 2.9675
14.975 3.0083
15 3.0407
15.025 3.0628
15.05 3.076
15.075 3.0865
15.1 3.1001
15.125 3.1138
15.15 3.1241
15.175 3.1301
15.2 3.1338
15.225 3.1345
15.25 3.1316
15.275 3.1255
15.3 3.1154
15.325 3.1016
15.35 3.084
15.375 3.062
15.4 3.0386
15.425 3.0124
15.45 2.9839
15.475 2.9528
15.5 2.9188
15.525 2.8887
15.55 2.8692
15.575 2.8596
15.6 2.8536
15.625 2.8469
15.65 2.8388
15.675 2.8284
15.7 2.8165
15.725 2.8
15.75 2.7777
15.775 2.7474
15.8 2.7092
15.825 2.6616
15.85 2.6085
15.875 2.5553
15.9 2.5053
15.925 2.4596
15.95 2.4173
15.975 2.3759
16 2.3327
16.025 2.2864
16.05 2.242
16.075 2.1961
16.1 2.1427
16.125 2.0875
16.15 2.0423
16.175 2.0128
16.2 2.0005
16.225 2.0033
16.25 2.0153
16.275 2.0325
16.3 2.0504
16.325 2.0638
16.35 2.0698
16.375 2.07
16.4 2.0661
16.425 2.0615
16.45 2.0554
16.475 2.0458
16.5 2.0295
16.525 2.0041
16.55 1.9699
16.575 1.9274
16.6 1.8803
16.625 1.8305
16.65 1.781
16.675 1.7352
16.7 1.7022
16.725 1.6923
16.75 1.7115
16.775 1.755
16.8 1.8141
16.825 1.8771
16.85 1.9403
16.875 2.0031
16.9 2.0637
16.925 2.1199
16.95 2.1705
16.975 2.2142
17 2.2523
17.025 2.2863
17.05 2.3178
17.075 2.3493
17.1 2.3769
17.125 2.4033
17.15 2.429
17.175 2.4532
17.2 2.4801
17.225 2.5093
17.25 2.5407
17.275 2.5827
17.3 2.6349
17.325 2.6983
17.35 2.7673
17.375 2.8337
17.4 2.8953
17.425 2.9495
17.45 2.996
17.475 3.0336
17.5 3.0618
17.525 3.0815
17.55 3.0928
17.575 3.0966
17.6 3.0939
17.625 3.0858
17.65 3.0735
17.675 3.0588
17.7 3.0444
17.725 3.0299
17.75 3.0125
17.775 2.9908
17.8 2.9635
17.825 2.9311
17.85 2.8943
17.875 2.8551
17.9 2.8187
17.925 2.7924
17.95 2.7794
17.975 2.7771
18 2.782
18.025 2.7888
18.05 2.7984
18.075 2.8142
18.1 2.8378
18.125 2.8619
18.15 2.8809
18.175 2.8925
18.2 2.8977
18.225 2.8982
18.25 2.8939
18.275 2.8863
18.3 2.881
18.325 2.8854
18.35 2.9056
18.375 2.9409
18.4 2.9794
18.425 3.0152
18.45 3.048
18.475 3.0791
18.5 3.1111
18.525 3.1514
18.55 3.1983
18.575 3.2438
18.6 3.2849
18.625 3.3206
18.65 3.3512
18.675 3.3756
18.7 3.3939
18.725 3.4063
18.75 3.4133
18.775 3.415
18.8 3.4119
18.825 3.404
18.85 3.3924
18.875 3.3796
18.9 3.3665
18.925 3.3543
18.95 3.3437
18.975 3.3336
19 3.3263
19.025 3.3217
19.05 3.3144
19.075 3.3027
19.1 3.2873
19.125 3.2703
19.15 3.2553
19.175 3.2452
19.2 3.2362
19.225 3.2209
19.25 3.1986
19.275 3.1702
19.3 3.1363
19.325 3.0981
19.35 3.0548
19.375 3.0051
19.4 2.9481
19.425 2.8821
19.45 2.8078
19.475 2.7313
19.5 2.6592
19.525 2.5934
19.55 2.5298
19.575 2.4643
19.6 2.3981
19.625 2.3338
19.65 2.2711
19.675 2.209
19.7 2.1435
19.725 2.0724
19.75 1.993
19.775 1.9046
19.8 1.8085
19.825 1.7088
19.85 1.6112
19.875 1.5295
19.9 1.4758
19.925 1.4542
19.95 1.4656
19.975 1.4981
20 1.5368
20.025 1.5786
20.05 1.6182
20.075 1.6547
20.1 1.6915
20.125 1.7307
20.15 1.7773
20.175 1.8298
20.2 1.8765
20.225 1.9149
20.25 1.946
20.275 1.9732
20.3 1.996
20.325 2.0125
20.35 2.0209
20.375 2.0204
20.4 2.012
20.425 1.9968
20.45 1.9744
20.475 1.9452
20.5 1.9094
20.525 1.8688
20.55 1.8229
20.575 1.7729
20.6 1.7202
20.625 1.6651
20.65 1.6138
20.675 1.5789
20.7 1.5741
20.725 1.5987
20.75 1.6343
20.775 1.6676
20.8 1.6944
20.825 1.7173
20.85 1.7337
20.875 1.7457
20.9 1.7572
20.925 1.7678
20.95 1.7749
20.975 1.778
21 1.7822
21.025 1.7897
21.05 1.7976
21.075 1.8017
21.1 1.7986
21.125 1.7885
21.15 1.7723
21.175 1.7519
21.2 1.7259
21.225 1.6937
21.25 1.6602
21.275 1.6333
21.3 1.6165
21.325 1.6086
21.35 1.6034
21.375 1.5966
21.4 1.5876
21.425 1.5776
21.45 1.5644
21.475 1.5509
21.5 1.5407
21.525 1.5362
21.55 1.5375
21.575 1.5492
21.6 1.5704
21.625 1.595
21.65 1.6166
21.675 1.6338
21.7 1.645
21.725 1.649
21.75 1.6465
21.775 1.6368
21.8 1.621
21.825 1.6003
21.85 1.5741
21.875 1.5412
21.9 1.5007
21.925 1.4526
21.95 1.3985
21.975 1.3396
22 1.2826
22.025 1.2323
22.05 1.1892
22.075 1.1464
22.1 1.1037
22.125 1.0648
22.15 1.036
22.175 1.0205
22.2 1.0147
22.225 1.0164
22.25 1.0203
22.275 1.0274
22.3 1.0355
22.325 1.0394
22.35 1.0384
22.375 1.0323
22.4 1.0172
22.425 0.9955
22.45 0.9688
22.475 0.9367
22.5 0.9016
22.525 0.8641
22.55 0.8211
22.575 0.7728
22.6 0.7219
22.625 0.6751
22.65 0.6389
22.675 0.6187
22.7 0.6163
22.725 0.6284
22.75 0.6469
22.775 0.6628
22.8 0.6741
22.825 0.684
22.85 0.6936
22.875 0.7056
22.9 0.7244
22.925 0.7486
22.95 0.7823
22.975 0.8257
23 0.8718
23.025 0.9116
23.05 0.9418
23.075 0.9616
23.1 0.9699
23.125 0.9673
23.15 0.9555
23.175 0.9387
23.2 0.9189
23.225 0.8982
23.25 0.8738
23.275 0.8429
23.3 0.8035
23.325 0.7542
23.35 0.7006
23.375 0.6471
23.4 0.6076
23.425 0.5938
23.45 0.5893
23.475 0.5834
23.5 0.5734
23.525 0.5589
23.55 0.5379
23.575 0.5066
23.6 0.4652
23.625 0.4157
23.65 0.3557
23.675 0.2848
23.7 0.2061
23.725 0.1314
23.75 0.0697
23.775 0.0197
23.8 -0.0279
23.825 -0.0792
23.85 -0.1315
23.875 -0.185
23.9 -0.2388
23.925 -0.2939
23.95 -0.3537
23.975 -0.4182
24 -0.4851
24.025 -0.5497
24.05 -0.5999
24.075 -0.6379
24.1 -0.6728
24.125 -0.7074
24.15 -0.7443
24.175 -0.7848
24.2 -0.8242
24.225 -0.8524
24.25 -0.8667
24.275 -0.8662
24.3 -0.854
24.325 -0.8356
24.35 -0.8178
24.375 -0.8072
24.4 -0.8064
24.425 -0.8132
24.45 -0.8253
24.475 -0.8421
24.5 -0.865
24.525 -0.8968
24.55 -0.9343
24.575 -0.9704
24.6 -1.0045
24.625 -1.0335
24.65 -1.0545
24.675 -1.0683
24.7 -1.0738
24.725 -1.071
24.75 -1.0586
24.775 -1.0343
24.8 -1.0012
24.825 -0.9599
24.85 -0.9137
24.875 -0.8689
24.9 -0.8269
24.925 -0.787
24.95 -0.7497
24.975 -0.7161
25 -0.6853
25.025 -0.6543
25.05 -0.6215
25.075 -0.5842
25.1 -0.5367
25.125 -0.4808
25.15 -0.4216
25.175 -0.3674
25.2 -0.3183
25.225 -0.2711
25.25 -0.225
25.275 -0.1767
25.3 -0.1304
25.325 -0.0851
25.35 -0.0385
25.375 0.009
25.4 0.0501
25.425 0.0834
25.45 0.109
25.475 0.1243
25.5 0.1293
25.525 0.1247
25.55 0.1126
25.575 0.096
25.6 0.0774
25.625 0.0543
25.65 0.0267
25.675 -0.0052
25.7 -0.0398
25.725 -0.0742
25.75 -0.1082
25.775 -0.1416
25.8 -0.1781
25.825 -0.2211
25.85 -0.273
25.875 -0.3293
25.9 -0.3807
25.925 -0.4216
25.95 -0.4595
25.975 -0.4977
26 -0.5384
26.025 -0.5785
26.05 -0.6137
26.075 -0.6405
26.1 -0.6562
26.125 -0.6472
26.15 -0.6072
26.175 -0.5498
26.2 -0.4924
26.225 -0.4423
26.25 -0.3985
26.275 -0.3569
26.3 -0.3222
26.325 -0.2926
26.35 -0.2648
26.375 -0.2363
26.4 -0.2093
26.425 -0.1868
26.45 -0.1649
26.475 -0.1416
26.5 -0.1228
26.525 -0.1118
26.55 -0.1082
26.575 -0.1134
26.6 -0.1266
26.625 -0.1414
26.65 -0.1512
26.675 -0.1473
26.7 -0.1359
26.725 -0.124
26.75 -0.1125
26.775 -0.0994
26.8 -0.0808
26.825 -0.0569
26.85 -0.0312
26.875 -0.0081
26.9 0.0117
26.925 0.0303
26.95 0.0478
26.975 0.0618
27 0.0716
27.025 0.0753
27.05 0.0729
27.075 0.0661
27.1 0.0548
27.125 0.0393
27.15 0.0205
27.175 -0.0025
27.2 -0.0293
27.225 -0.0579
27.25 -0.0888
27.275 -0.1243
27.3 -0.1653
27.325 -0.212
27.35 -0.2631
27.375 -0.3169
27.4 -0.3731
27.425 -0.4272
27.45 -0.4757
27.475 -0.5233
27.5 -0.5734
27.525 -0.6272
27.55 -0.6869
27.575 -0.7522
27.6 -0.8187
27.625 -0.8857
27.65 -0.9553
27.675 -1.0289
27.7 -1.1065
27.725 -1.1758
27.75 -1.2272
27.775 -1.2653
27.8 -1.2866
27.825 -1.3004
27.85 -1.3075
27.875 -1.3145
27.9 -1.3187
27.925 -1.3197
27.95 -1.3164
27.975 -1.3086
28 -1.3006
28.025 -1.2953
28.05 -1.2935
28.075 -1.2964
28.1 -1.3026
28.125 -1.3106
28.15 -1.3166
28.175 -1.3173
28.2 -1.3051
28.225 -1.2858
28.25 -1.2624
28.275 -1.2409
28.3 -1.2272
28.325 -1.217
28.35 -1.2071
28.375 -1.1991
28.4 -1.1972
28.425 -1.2015
28.45 -1.2159
28.475 -1.2371
28.5 -1.2551
28.525 -1.2675
28.55 -1.2798
28.575 -1.29
28.6 -1.2905
28.625 -1.2839
28.65 -1.2736
28.675 -1.2626
28.7 -1.2567
28.725 -1.2525
28.75 -1.2517
28.775 -1.2526
28.8 -1.2531
28.825 -1.2482
28.85 -1.2406
28.875 -1.2388
28.9 -1.2414
28.925 -1.2396
28.95 -1.2375
28.975 -1.2373
29 -1.2368
29.025 -1.238
29.05 -1.2452
29.075 -1.255
29.1 -1.2581
29.125 -1.2532
29.15 -1.2401
29.175 -1.2196
29.2 -1.1974
29.225 -1.1747
29.25 -1.1551
29.275 -1.1417
29.3 -1.1359
29.325 -1.1378
29.35 -1.1463
29.375 -1.159
29.4 -1.1752
29.425 -1.1933
29.45 -1.2133
29.475 -1.2344
29.5 -1.2506
29.525 -1.2552
29.55 -1.2465
29.575 -1.2239
29.6 -1.1927
29.625 -1.1568
29.65 -1.12
29.675 -1.0834
29.7 -1.0463
29.725 -1.009
29.75 -0.9747
29.775 -0.9426
29.8 -0.9142
29.825 -0.894
29.85 -0.8834
29.875 -0.8796
29.9 -0.8777
29.925 -0.8722
29.95 -0.8651
29.975 -0.8513
30 -0.8219
30.025 -0.7857
30.05 -0.7488
30.075 -0.7189
30.1 -0.6996
30.125 -0.6908
30.15 -0.6889
30.175 -0.6893
30.2 -0.6888
30.225 -0.6849
30.25 -0.6784
30.275 -0.6716
30.3 -0.6655
30.325 -0.6603
30.35 -0.6544
30.375 -0.6441
30.4 -0.6249
30.425 -0.5969
30.45 -0.5668
30.475 -0.5373
30.5 -0.5045
30.525 -0.4706
30.55 -0.4312
30.575 -0.3872
30.6 -0.3406
30.625 -0.2924
30.65 -0.2439
30.675 -0.1943
30.7 -0.1462
30.725 -0.103
30.75 -0.0663
30.775 -0.0394
30.8 -0.0199
30.825 -0.0057
30.85 0.002
30.875 0.0049
30.9 0.0054
30.925 0.0063
30.95 0.0131
30.975 0.0296
31 0.0605
31.025 0.111
31.05 0.1896
31.075 0.2986
31.1 0.4218
31.125 0.5497
31.15 0.6786
31.175 0.8068
31.2 0.9324
31.225 1.0554
31.25 1.1745
31.275 1.2857
31.3 1.3883
31.325 1.4836
31.35 1.5732
31.375 1.6587
31.4 1.7423
31.425 1.8258
31.45 1.9101
31.475 1.9947
31.5 2.0808
31.525 2.1676
31.55 2.2516
31.575 2.3302
31.6 2.4043
31.625 2.4736
31.65 2.5365
31.675 2.595
31.7 2.6488
31.725 2.697
31.75 2.7405
31.775 2.7796
31.8 2.8149
31.825 2.8467
31.85 2.8751
31.875 2.8998
31.9 2.9205
31.925 2.9371
31.95 2.9493
31.975 2.9574
32 2.9616
32.025 2.9625
32.05 2.9593
32.075 2.9519
32.1 2.9402
32.125 2.9247
32.15 2.9064
32.175 2.8846
32.2 2.8596
32.225 2.8309
32.25 2.7979
32.275 2.7612
32.3 2.7213
32.325 2.6788
32.35 2.6327
32.375 2.5819
32.4 2.5267
32.425 2.4677
32.45 2.4055
32.475 2.3395
32.5 2.2696
32.525 2.1948
32.55 2.114
32.575 2.0274
32.6 1.936
32.625 1.8412
32.65 1.7452
32.675 1.6485
32.7 1.5522
32.725 1.4572
32.75 1.3635
32.775 1.2676
32.8 1.1688
32.825 1.0677
32.85 0.9636
32.875 0.8557
32.9 0.7459
32.925 0.6401
32.95 0.5432
32.975 0.4518
33 0.3595
33.025 0.2628
33.05 0.1631
33.075 0.0639
33.1 -0.0339
33.125 -0.1275
33.15 -0.2173
33.175 -0.3052
33.2 -0.3934
33.225 -0.4852
33.25 -0.5821
33.275 -0.685
33.3 -0.7905
33.325 -0.8884
33.35 -0.9724
33.375 -1.0445
33.4 -1.1097
33.425 -1.1623
33.45 -1.1882
33.475 -1.1901
33.5 -1.1775
33.525 -1.1549
33.55 -1.1251
33.575 -1.0931
33.6 -1.0592
33.625 -1.0257
33.65 -0.9918
33.675 -0.9541
33.7 -0.9089
33.725 -0.8554
33.75 -0.7935
33.775 -0.7277
33.8 -0.6591
33.825 -0.5845
33.85 -0.5049
33.875 -0.4225
33.9 -0.3372
33.925 -0.253
33.95 -0.1724
33.975 -0.0947
34 -0.0192
34.025 0.0531
34.05 0.1197
34.075 0.1867
34.1 0.2552
34.125 0.3242
34.15 0.396
34.175 0.4699
34.2 0.5489
34.225 0.6312
34.25 0.7172
34.275 0.8055
34.3 0.8905
34.325 0.9707
34.35 1.0433
34.375 1.1087
34.4 1.1674
34.425 1.2211
34.45 1.2707
34.475 1.3156
34.5 1.3563
34.525 1.3927
34.55 1.4248
34.575 1.4516
34.6 1.4741
34.625 1.4928
34.65 1.5059
34.675 1.5127
34.7 1.5125
34.725 1.5035
34.75 1.4866
34.775 1.4633
34.8 1.4351
34.825 1.4069
34.85 1.3806
34.875 1.3558
34.9 1.33
34.925 1.2998
34.95 1.2649
34.975 1.2255
35 1.182
35.025 1.1323
35.05 1.0768
35.075 1.0168
35.1 0.9545
35.125 0.8926
35.15 0.8338
35.175 0.7869
35.2 0.7616
35.225 0.7602
35.25 0.7718
35.275 0.7871
35.3 0.8009
35.325 0.8105
35.35 0.8173
35.375 0.8258
35.4 0.8331
35.425 0.8338
35.45 0.8258
35.475 0.8066
35.5 0.7768
35.525 0.74
35.55 0.7011
35.575 0.6592
35.6 0.6162
35.625 0.5741
35.65 0.5344
35.675 0.4976
35.7 0.4652
35.725 0.4347
35.75 0.4065
35.775 0.3825
35.8 0.3575
35.825 0.3251
35.85 0.2823
35.875 0.2273
35.9 0.1646
35.925 0.1006
35.95 0.0346
35.975 -0.0365
36 -0.1107
36.025 -0.1885
36.05 -0.2685
36.075 -0.3535
36.1 -0.4433
36.125 -0.5326
36.15 -0.6074
36.175 -0.6518
36.2 -0.6591
36.225 -0.6406
36.25 -0.6074
36.275 -0.5723
36.3 -0.5407
36.325 -0.5134
36.35 -0.4863
36.375 -0.4517
36.4 -0.4115
36.425 -0.3685
36.45 -0.3233
36.475 -0.2767
36.5 -0.2301
36.525 -0.1837
36.55 -0.1401
36.575 -0.1027
36.6 -0.0713
36.625 -0.0464
36.65 -0.0303
36.675 -0.0168
36.7 0.001
36.725 0.0247
36.75 0.049
36.775 0.0729
36.8 0.099
36.825 0.1256
36.85 0.1454
36.875 0.1661
36.9 0.2001
36.925 0.2513
36.95 0.3154
36.975 0.3897
37 0.4709
37.025 0.5495
37.05 0.6295
37.075 0.7094
37.1 0.7889
37.125 0.8664
37.15 0.9462
37.175 1.0279
37.2 1.1086
37.225 1.1844
37.25 1.2538
37.275 1.3146
37.3 1.3658
37.325 1.4082
37.35 1.4455
37.375 1.4815
37.4 1.5163
37.425 1.5466
37.45 1.5706
37.475 1.5863
37.5 1.5925
37.525 1.5918
37.55 1.5839
37.575 1.5685
37.6 1.545
37.625 1.5153
37.65 1.4806
37.675 1.4394
37.7 1.3942
37.725 1.3498
37.75 1.311
37.775 1.2839
37.8 1.276
37.825 1.274
37.85 1.2645
37.875 1.2453
37.9 1.2196
37.925 1.1939
37.95 1.1671
37.975 1.134
38 1.0951
38.025 1.0572
38.05 1.0311
38.075 1.0141
38.1 1.0007
38.125 0.9908
38.15 0.9928
38.175 1.0102
38.2 1.0413
38.225 1.0828
38.25 1.1326
38.275 1.1845
38.3 1.2341
38.325 1.2773
38.35 1.3113
38.375 1.3354
38.4 1.3499
38.425 1.3572
38.45 1.3558
38.475 1.346
38.5 1.3314
38.525 1.3145
38.55 1.2988
38.575 1.2903
38.6 1.285
38.625 1.2858
38.65 1.288
38.675 1.2851
38.7 1.2776
38.725 1.2701
38.75 1.2658
38.775 1.262
38.8 1.2544
38.825 1.2428
38.85 1.2278
38.875 1.2073
38.9 1.1796
38.925 1.1474
38.95 1.1132
38.975 1.0745
39 1.0311
39.025 0.9889
39.05 0.9529
39.075 0.921
39.1 0.8898
39.125 0.8537
39.15 0.809
39.175 0.7581
39.2 0.7039
39.225 0.6515
39.25 0.6031
39.275 0.5593
39.3 0.5209
39.325 0.4958
39.35 0.4885
39.375 0.4975
39.4 0.5199
39.425 0.5471
39.45 0.5772
39.475 0.6106
39.5 0.6442
39.525 0.6767
39.55 0.7065
39.575 0.7344
39.6 0.763
39.625 0.7988
39.65 0.8424
39.675 0.8947
39.7 0.9486
39.725 0.999
39.75 1.0433
39.775 1.0805
39.8 1.1104
39.825 1.1316
39.85 1.1439
39.875 1.1474
39.9 1.1443
39.925 1.1363
39.95 1.1262
39.975 1.1149
40 1.1063
40.025 1.1018
40.05 1.1027
40.075 1.1046
40.1 1.1102
40.125 1.1198
40.15 1.13
40.175 1.1367
40.2 1.1402
40.225 1.1397
40.25 1.1335
40.275 1.1195
40.3 1.0995
40.325 1.0795
40.35 1.0669
40.375 1.0617
40.4 1.0547
40.425 1.0451
40.45 1.0302
40.475 1.009
40.5 0.9854
40.525 0.9695
40.55 0.9625
40.575 0.9599
40.6 0.958
40.625 0.9586
40.65 0.9622
40.675 0.9706
40.7 0.9873
40.725 1.0122
40.75 1.0536
40.775 1.1272
40.8 1.2246
40.825 1.3273
40.85 1.427
40.875 1.5205
40.9 1.6064
40.925 1.6846
40.95 1.7552
40.975 1.8215
41 1.8838
41.025 1.9376
41.05 1.9809
41.075 2.0135
41.1 2.0372
41.125 2.0525
41.15 2.059
41.175 2.0579
41.2 2.0501
41.225 2.0357
41.25 2.0158
41.275 1.9911
41.3 1.9609
41.325 1.9244
41.35 1.8814
41.375 1.8318
41.4 1.774
41.425 1.7084
41.45 1.6348
41.475 1.5551
41.5 1.4784
41.525 1.4153
41.55 1.3758
41.575 1.3604
41.6 1.3616
41.625 1.3677
41.65 1.3687
41.675 1.3615
41.7 1.345
41.725 1.3222
41.75 1.2985
41.775 1.273
41.8 1.2405
41.825 1.1979
41.85 1.1474
41.875 1.0947
41.9 1.0474
41.925 1.0074
41.95 0.9697
41.975 0.934
42 0.898
42.025 0.8567
42.05 0.8113
42.075 0.7623
42.1 0.71
42.125 0.6517
42.15 0.5891
42.175 0.5257
42.2 0.4704
42.225 0.4277
42.25 0.3902
42.275 0.3481
42.3 0.3014
42.325 0.2543
42.35 0.209
42.375 0.1635
42.4 0.1175
42.425 0.071
42.45 0.0216
42.475 -0.0233
42.5 -0.0516
42.525 -0.0647
42.55 -0.0682
42.575 -0.0629
42.6 -0.0482
42.625 -0.0273
42.65 -0.0017
42.675 0.033
42.7 0.0747
42.725 0.1177
42.75 0.1722
42.775 0.229
42.8 0.2895
42.825 0.3528
42.85 0.4139
42.875 0.4677
42.9 0.5129
42.925 0.5499
42.95 0.5803
42.975 0.603
43 0.6164
43.025 0.6219
43.05 0.616
43.075 0.6003
43.1 0.579
43.125 0.557
43.15 0.5396
43.175 0.5326
43.2 0.5358
43.225 0.5445
43.25 0.5517
43.275 0.5532
43.3 0.5488
43.325 0.5375
43.35 0.5189
43.375 0.494
43.4 0.4621
43.425 0.4291
43.45 0.4014
43.475 0.3843
43.5 0.3749
43.525 0.365
43.55 0.3535
43.575 0.3408
43.6 0.326
43.625 0.3073
43.65 0.2844
43.675 0.2531
43.7 0.2124
43.725 0.1629
43.75 0.108
43.775 0.0536
43.8 0.0016
43.825 -0.0482
43.85 -0.095
43.875 -0.1378
43.9 -0.169
43.925 -0.1872
43.95 -0.1983
43.975 -0.2092
44 -0.22
44.025 -0.2316
44.05 -0.2432
44.075 -0.2472
44.1 -0.2415
44.125 -0.2344
44.15 -0.2341
44.175 -0.2445
44.2 -0.2625
44.225 -0.2836
44.25 -0.2965
44.275 -0.2887
44.3 -0.2634
44.325 -0.22
44.35 -0.1679
44.375 -0.1131
44.4 -0.0591
44.425 -0.0069
44.45 0.0495
44.475 0.124
44.5 0.2194
44.525 0.3209
44.55 0.4191
44.575 0.5118
44.6 0.6027
44.625 0.697
44.65 0.7954
44.675 0.8954
44.7 0.9964
44.725 1.0955
44.75 1.1883
44.775 1.2735
44.8 1.3486
44.825 1.4138
44.85 1.4714
44.875 1.5235
44.9 1.5735
44.925 1.6262
44.95 1.6838
44.975 1.7475
45 1.8156
45.025 1.8815
45.05 1.9423
45.075 1.9969
45.1 2.0443
45.125 2.0851
45.15 2.1201
45.175 2.1501
45.2 2.1754
45.225 2.1956
45.25 2.211
45.275 2.2225
45.3 2.2304
45.325 2.2343
45.35 2.2345
45.375 2.2316
45.4 2.2283
45.425 2.2283
45.45 2.2314
45.475 2.2348
45.5 2.2369
45.525 2.2362
45.55 2.2323
45.575 2.2285
45.6 2.2271
45.625 2.2264
45.65 2.2224
45.675 2.2153
45.7 2.2059
45.725 2.1958
45.75 2.1878
45.775 2.1819
45.8 2.1766
45.825 2.17
45.85 2.1592
45.875 2.1449
45.9 2.1329
45.925 2.1297
45.95 2.1309
45.975 2.1298
46 2.1253
46.025 2.117
46.05 2.1045
46.075 2.0871
46.1 2.065
46.125 2.0384
46.15 2.008
46.175 1.9742
46.2 1.9402
46.225 1.9045
46.25 1.8672
46.275 1.8269
46.3 1.7823
46.325 1.7327
46.35 1.6795
46.375 1.6236
46.4 1.5665
46.425 1.5082
46.45 1.4502
46.475 1.3908
46.5 1.3264
46.525 1.2559
46.55 1.1762
46.575 1.0888
46.6 1.005
46.625 0.9317
46.65 0.8654
46.675 0.8026
46.7 0.7365
46.725 0.6614
46.75 0.5772
46.775 0.4842
46.8 0.383
46.825 0.2791
46.85 0.1789
46.875 0.0898
46.9 0.0189
46.925 -0.0298
46.95 -0.0635
46.975 -0.088
47 -0.1068
47.025 -0.115
47.05 -0.1121
47.075 -0.0981
47.1 -0.0744
47.125 -0.0391
47.15 0.0106
47.175 0.0703
47.2 0.1344
47.225 0.2023
47.25 0.2721
47.275 0.3394
47.3 0.3979
47.325 0.446
47.35 0.4841
47.375 0.5127
47.4 0.5327
47.425 0.545
47.45 0.5524
47.475 0.5581
47.5 0.5616
47.525 0.561
47.55 0.5578
47.575 0.5555
47.6 0.56
47.625 0.57
47.65 0.5772
47.675 0.5756
47.7 0.5666
47.725 0.5519
47.75 0.5341
47.775 0.5154
47.8 0.4948
47.825 0.4762
47.85 0.4647
47.875 0.4636
47.9 0.4745
47.925 0.4925
47.95 0.5075
47.975 0.5163
48 0.5171
48.025 0.5098
48.05 0.4949
48.075 0.4742
48.1 0.4473
48.125 0.4127
48.15 0.3729
48.175 0.3361
48.2 0.308
48.225 0.2868
48.25 0.2629
48.275 0.2308
48.3 0.1932
48.325 0.1553
48.35 0.1223
48.375 0.0936
48.4 0.0708
48.425 0.0554
48.45 0.0435
48.475 0.033
48.5 0.0185
48.525 -0.0007
48.55 -0.022
48.575 -0.0406
48.6 -0.0508
48.625 -0.0585
48.65 -0.0685
48.675 -0.0799
48.7 -0.0928
48.725 -0.108
48.75 -0.1257
48.775 -0.151
48.8 -0.1864
48.825 -0.2305
48.85 -0.2816
48.875 -0.3354
48.9 -0.3794
48.925 -0.4019
48.95 -0.4063
48.975 -0.3993
49 -0.3856
49.025 -0.3684
49.05 -0.3504
49.075 -0.3312
49.1 -0.3105
49.125 -0.2897
49.15 -0.2634
49.175 -0.2291
49.2 -0.1882
49.225 -0.1443
49.25 -0.0924
49.275 -0.0332
49.3 0.0271
49.325 0.0804
49.35 0.1296
49.375 0.1862
49.4 0.2532
49.425 0.3267
49.45 0.398
49.475 0.4618
49.5 0.5174
49.525 0.5634
49.55 0.5988
49.575 0.6238
49.6 0.6406
49.625 0.6506
49.65 0.6598
49.675 0.6729
49.7 0.6857
49.725 0.6972
49.75 0.7133
49.775 0.7377
49.8 0.7712
49.825 0.8087
49.85 0.8422
49.875 0.8694
49.9 0.8897
49.925 0.9024
49.95 0.9074
49.975 0.9068
50 0.9051
50.025 0.9056
50.05 0.9083
50.075 0.9118
50.1 0.9167
50.125 0.9234
50.15 0.9305
50.175 0.9384
50.2 0.9446
50.225 0.9512
50.25 0.9597
50.275 0.9673
50.3 0.9709
50.325 0.9707
50.35 0.9645
50.375 0.9533
50.4 0.9374
50.425 0.9146
50.45 0.8873
50.475 0.8559
50.5 0.8195
50.525 0.7775
50.55 0.7289
50.575 0.675
50.6 0.6168
50.625 0.5559
50.65 0.4947
50.675 0.4376
50.7 0.3889
50.725 0.3541
50.75 0.3339
50.775 0.3254
50.8 0.3252
50.825 0.3292
50.85 0.3323
50.875 0.3331
50.9 0.3361
50.925 0.3465
50.95 0.3671
50.975 0.4037
51 0.4494
51.025 0.501
51.05 0.5622
51.075 0.6291
51.1 0.6966
51.125 0.761
51.15 0.8222
51.175 0.8793
51.2 0.9299
51.225 0.9757
51.25 1.0163
51.275 1.0504
51.3 1.0788
51.325 1.1016
51.35 1.1219
51.375 1.146
51.4 1.1753
51.425 1.2056
51.45 1.2328
51.475 1.2555
51.5 1.2708
51.525 1.2831
51.55 1.2924
51.575 1.2989
51.6 1.3038
51.625 1.3067
51.65 1.3082
51.675 1.3067
51.7 1.297
51.725 1.2806
51.75 1.2638
51.775 1.2587
51.8 1.2638
51.825 1.2732
51.85 1.2859
51.875 1.3002
51.9 1.3136
51.925 1.3256
51.95 1.3347
51.975 1.3402
52 1.3444
52.025 1.3485
52.05 1.3585
52.075 1.3764
52.1 1.3993
52.125 1.4294
52.15 1.4654
52.175 1.5057
52.2 1.543
52.225 1.5747
52.25 1.5973
52.275 1.61
52.3 1.6126
52.325 1.6051
52.35 1.5867
52.375 1.5571
52.4 1.5195
52.425 1.4763
52.45 1.4291
52.475 1.3798
52.5 1.3265
52.525 1.267
52.55 1.2039
52.575 1.1351
52.6 1.062
52.625 0.9934
52.65 0.9326
52.675 0.8824
52.7 0.8524
52.725 0.8404
52.75 0.84
52.775 0.8536
52.8 0.8846
52.825 0.9351
52.85 0.99
52.875 1.0423
52.9 1.0929
52.925 1.1396
52.95 1.1857
52.975 1.2305
53 1.2714
53.025 1.3073
53.05 1.3421
53.075 1.3747
53.1 1.4028
53.125 1.421
53.15 1.4287
53.175 1.427
53.2 1.4175
53.225 1.4036
53.25 1.3855
53.275 1.3638
53.3 1.3398
53.325 1.3151
53.35 1.2938
53.375 1.2827
53.4 1.284
53.425 1.2875
53.45 1.2846
53.475 1.2705
53.5 1.2438
53.525 1.2063
53.55 1.1596
53.575 1.1055
53.6 1.0465
53.625 0.9878
53.65 0.9309
53.675 0.8724
53.7 0.8132
53.725 0.759
53.75 0.7178
53.775 0.695
53.8 0.6867
53.825 0.6889
53.85 0.6998
53.875 0.7217
53.9 0.756
53.925 0.7948
53.95 0.834
53.975 0.8739
54 0.9138
54.025 0.9522
54.05 0.9923
54.075 1.0387
54.1 1.0883
54.125 1.1325
54.15 1.168
54.175 1.1944
54.2 1.212
54.225 1.2221
54.25 1.2246
54.275 1.2186
54.3 1.2039
54.325 1.1816
54.35 1.1523
54.375 1.1174
54.4 1.0778
54.425 1.0366
54.45 0.9948
54.475 0.957
54.5 0.924
54.525 0.8974
54.55 0.8771
54.575 0.8644
54.6 0.8547
54.625 0.8465
54.65 0.8364
54.675 0.822
54.7 0.8065
54.725 0.7939
54.75 0.7841
54.775 0.7786
54.8 0.7736
54.825 0.7682
54.85 0.7636
54.875 0.7626
54.9 0.7591
54.925 0.7486
54.95 0.7335
54.975 0.714
55 0.6902
55.025 0.6681
55.05 0.6519
55.075 0.6475
55.1 0.6574
55.125 0.6746
55.15 0.6941
55.175 0.7102
55.2 0.7236
55.225 0.7343
55.25 0.7443
55.275 0.7568
55.3 0.7717
55.325 0.79
55.35 0.8128
55.375 0.8381
55.4 0.8651
55.425 0.8936
55.45 0.9229
55.475 0.9524
55.5 0.9884
55.525 1.0304
55.55 1.0783
55.575 1.1272
55.6 1.1746
55.625 1.2212
55.65 1.2698
55.675 1.32
55.7 1.3676
55.725 1.4072
55.75 1.4358
55.775 1.4556
55.8 1.4681
55.825 1.4757
55.85 1.4791
55.875 1.4758
55.9 1.4637
55.925 1.4408
55.95 1.4029
55.975 1.3497
56 1.2865
56.025 1.2185
56.05 1.1526
56.075 1.0961
56.1 1.0448
56.125 0.9949
56.15 0.9411
56.175 0.8794
56.2 0.8105
56.225 0.739
56.25 0.6706
56.275 0.6197
56.3 0.5871
56.325 0.5648
56.35 0.5458
56.375 0.5327
56.4 0.5364
56.425 0.5645
56.45 0.6141
56.475 0.6733
56.5 0.7342
56.525 0.7944
56.55 0.8552
56.575 0.9127
56.6 0.9669
56.625 1.0155
56.65 1.0577
56.675 1.096
56.7 1.1312
56.725 1.1707
56.75 1.2132
56.775 1.2537
56.8 1.2835
56.825 1.3063
56.85 1.3328
56.875 1.3747
56.9 1.4287
56.925 1.4833
56.95 1.5307
56.975 1.5682
57 1.5954
57.025 1.6113
57.05 1.6209
57.075 1.6308
57.1 1.6433
57.125 1.6592
57.15 1.6781
57.175 1.6972
57.2 1.7133
57.225 1.7309
57.25 1.7513
57.275 1.7738
57.3 1.7924
57.325 1.8049
57.35 1.8085
57.375 1.8028
57.4 1.7918
57.425 1.7844
57.45 1.7853
57.475 1.7997
57.5 1.8227
57.525 1.8434
57.55 1.86
57.575 1.8729
57.6 1.8871
57.625 1.9058
57.65 1.927
57.675 1.9523
57.7 1.9822
57.725 2.0183
57.75 2.0593
57.775 2.0996
57.8 2.1349
57.825 2.1636
57.85 2.183
57.875 2.195
57.9 2.2033
57.925 2.2096
57.95 2.215
57.975 2.2182
58 2.2149
58.025 2.2051
58.05 2.19
58.075 2.17
58.1 2.1482
58.125 2.1224
58.15 2.0948
58.175 2.066
58.2 2.0381
58.225 2.0159
58.25 2.0005
58.275 1.9908
58.3 1.9851
58.325 1.9811
58.35 1.9834
58.375 2.0036
58.4 2.0434
58.425 2.0971
58.45 2.1585
58.475 2.2199
58.5 2.2759
58.525 2.3232
58.55 2.3591
58.575 2.3853
58.6 2.4061
58.625 2.4275
58.65 2.4495
58.675 2.4712
58.7 2.4927
58.725 2.5104
58.75 2.5233
58.775 2.529
58.8 2.5282
58.825 2.5218
58.85 2.5105
58.875 2.491
58.9 2.4646
58.925 2.4387
58.95 2.43
58.975 2.4431
59 2.4651
59.025 2.4902
59.05 2.5122
59.075 2.5293
59.1 2.54
59.125 2.5441
59.15 2.55
59.175 2.5644
59.2 2.5788
59.225 2.5858
59.25 2.5829
59.275 2.5755
59.3 2.573
59.325 2.5805
59.35 2.5982
59.375 2.6233
59.4 2.6458
59.425 2.6594
59.45 2.6686
59.475 2.681
59.5 2.6958
59.525 2.7141
59.55 2.7315
59.575 2.7463
59.6 2.7562
59.625 2.7611
59.65 2.7652
59.675 2.7758
59.7 2.7944
59.725 2.8207
59.75 2.8505
59.775 2.8784
59.8 2.8977
59.825 2.9092
59.85 2.9201
59.875 2.9301
59.9 2.9393
59.925 2.9465
59.95 2.9508
59.975 2.9557
60 2.9688
60.025 2.9944
60.05 3.0294
60.075 3.0685
60.1 3.1122
60.125 3.1576
60.15 3.2018
60.175 3.242
60.2 3.2776
60.225 3.3097
60.25 3.3389
60.275 3.3656
60.3 3.3889
60.325 3.4094
60.35 3.43
60.375 3.455
60.4 3.4873
60.425 3.5229
60.45 3.5606
60.475 3.5988
60.5 3.6358
60.525 3.6679
60.55 3.6941
60.575 3.7136
60.6 3.7263
60.625 3.7341
60.65 3.736
60.675 3.7313
60.7 3.723
60.725 3.7094
60.75 3.6928
60.775 3.676
60.8 3.6567
60.825 3.6373
60.85 3.6194
60.875 3.6076
60.9 3.6027
60.925 3.6021
60.95 3.6026
60.975 3.6014
61 3.5962
61.025 3.5852
61.05 3.5685
61.075 3.5459
61.1 3.5167
61.125 3.4812
61.15 3.4409
61.175 3.3972
61.2 3.3508
61.225 3.3025
61.25 3.2546
61.275 3.2098
61.3 3.168
61.325 3.1308
61.35 3.0964
61.375 3.06
61.4 3.0225
61.425 2.9844
61.45 2.9454
61.475 2.9063
61.5 2.8654
61.525 2.8227
61.55 2.7784
61.575 2.7327
61.6 2.6844
61.625 2.6336
61.65 2.5786
61.675 2.5199
61.7 2.4575
61.725 2.3946
61.75 2.3312
61.775 2.2663
61.8 2.1999
61.825 2.1341
61.85 2.0696
61.875 2.0103
61.9 1.9545
61.925 1.8983
61.95 1.8381
61.975 1.7733
62 1.7121
62.025 1.6626
62.05 1.621
62.075 1.5818
62.1 1.5427
62.125 1.5043
62.15 1.4652
62.175 1.4255
62.2 1.3902
62.225 1.3585
62.25 1.3252
62.275 1.2902
62.3 1.2532
62.325 1.2145
62.35 1.1716
62.375 1.1229
62.4 1.0677
62.425 1.0069
62.45 0.9455
62.475 0.8885
62.5 0.8349
62.525 0.7802
62.55 0.7253
62.575 0.6711
62.6 0.6209
62.625 0.5737
62.65 0.5319
62.675 0.5026
62.7 0.4868
62.725 0.4821
62.75 0.4872
62.775 0.501
62.8 0.5175
62.825 0.5312
62.85 0.5391
62.875 0.5432
62.9 0.5431
62.925 0.5355
62.95 0.5172
62.975 0.4915
63 0.4611
63.025 0.4303
63.05 0.4088
63.075 0.4026
63.1 0.4
63.125 0.405
63.15 0.4186
63.175 0.4349
63.2 0.4588
63.225 0.4973
63.25 0.5489
63.275 0.6082
63.3 0.6743
63.325 0.7474
63.35 0.8223
63.375 0.8996
63.4 0.9754
63.425 1.0471
63.45 1.1147
63.475 1.1794
63.5 1.2437
63.525 1.3054
63.55 1.3625
63.575 1.4138
63.6 1.4584
63.625 1.4934
63.65 1.5204
63.675 1.5399
63.7 1.5549
63.725 1.5635
63.75 1.5684
63.775 1.573
63.8 1.5798
63.825 1.5934
63.85 1.6212
63.875 1.6644
63.9 1.715
63.925 1.7712
63.95 1.8282
63.975 1.8838
64 1.9357
64.025 1.9829
64.05 2.026
64.075 2.0645
64.1 2.0959
64.125 2.1201
64.15 2.1407
64.175 2.1613
64.2 2.1819
64.225 2.2096
64.25 2.2457
64.275 2.2858
64.3 2.3262
64.325 2.3631
64.35 2.3968
64.375 2.429
64.4 2.4609
64.425 2.4918
64.45 2.5238
64.475 2.5572
64.5 2.5882
64.525 2.6139
64.55 2.6341
64.575 2.6471
64.6 2.6534
64.625 2.6555
64.65 2.6557
64.675 2.6554
64.7 2.6558
64.725 2.654
64.75 2.6486
64.775 2.638
64.8 2.6223
64.825 2.6023
64.85 2.5776
64.875 2.5516
64.9 2.531
64.925 2.5179
64.95 2.5115
64.975 2.5025
65 2.4932
65.025 2.4843
65.05 2.4762
65.075 2.4759
65.1 2.4862
65.125 2.5033
65.15 2.5247
65.175 2.5499
65.2 2.5781
65.225 2.607
65.25 2.6353
65.275 2.6627
65.3 2.6853
65.325 2.7015
65.35 2.7126
65.375 2.7189
65.4 2.7205
65.425 2.7169
65.45 2.7081
65.475 2.6958
65.5 2.6807
65.525 2.6622
65.55 2.6396
65.575 2.6125
65.6 2.5823
65.625 2.55
65.65 2.5166
65.675 2.4815
65.7 2.4485
65.725 2.423
65.75 2.404
65.775 2.3877
65.8 2.3703
65.825 2.351
65.85 2.327
65.875 2.2987
65.9 2.2659
65.925 2.2285
65.95 2.1861
65.975 2.1381
66 2.0876
66.025 2.035
66.05 1.9807
66.075 1.9238
66.1 1.8646
66.125 1.8023
66.15 1.7366
66.175 1.6668
66.2 1.5925
66.225 1.5133
66.25 1.4297
66.275 1.3401
66.3 1.2453
66.325 1.148
66.35 1.0543
66.375 0.9801
66.4 0.9485
66.425 0.9576
66.45 0.9943
66.475 1.0354
66.5 1.0782
66.525 1.1196
66.55 1.1584
66.575 1.1909
66.6 1.2187
66.625 1.2465
66.65 1.2781
66.675 1.3145
66.7 1.3636
66.725 1.4227
66.75 1.4866
66.775 1.5505
66.8 1.6111
66.825 1.6671
66.85 1.7187
66.875 1.7673
66.9 1.8132
66.925 1.8585
66.95 1.9019
66.975 1.9432
67 1.9802
67.025 2.0126
67.05 2.0415
67.075 2.0654
67.1 2.085
67.125 2.101
67.15 2.1108
67.175 2.1142
67.2 2.1108
67.225 2.0985
67.25 2.0734
67.275 2.0384
67.3 1.9961
67.325 1.9517
67.35 1.9097
67.375 1.871
67.4 1.8372
67.425 1.8127
67.45 1.8006
67.475 1.7953
67.5 1.7888
67.525 1.7778
67.55 1.7631
67.575 1.7428
67.6 1.7188
67.625 1.6916
67.65 1.6588
67.675 1.6185
67.7 1.5705
67.725 1.5148
67.75 1.4518
67.775 1.3823
67.8 1.3071
67.825 1.2295
67.85 1.15
67.875 1.0704
67.9 0.9884
67.925 0.9037
67.95 0.8219
67.975 0.749
68 0.6894
68.025 0.6464
68.05 0.616
68.075 0.5948
68.1 0.576
68.125 0.5539
68.15 0.5283
68.175 0.4963
68.2 0.459
68.225 0.418
68.25 0.3747
68.275 0.3281
68.3 0.2838
68.325 0.2526
68.35 0.2409
68.375 0.2376
68.4 0.2315
68.425 0.2217
68.45 0.2145
68.475 0.2165
68.5 0.2266
68.525 0.2409
68.55 0.2579
68.575 0.276
68.6 0.292
68.625 0.3064
68.65 0.3169
68.675 0.3239
68.7 0.3277
68.725 0.3264
68.75 0.3207
68.775 0.315
68.8 0.3146
68.825 0.314
68.85 0.3069
68.875 0.2916
68.9 0.2683
68.925 0.2355
68.95 0.1971
68.975 0.157
69 0.1165
69.025 0.0812
69.05 0.0526
69.075 0.0352
69.1 0.0335
69.125 0.0403
69.15 0.0465
69.175 0.0425
69.2 0.0292
69.225 0.0093
69.25 -0.0155
69.275 -0.0403
69.3 -0.0611
69.325 -0.073
69.35 -0.0783
69.375 -0.0791
69.4 -0.0788
69.425 -0.0809
69.45 -0.0841
69.475 -0.0845
69.5 -0.0756
69.525 -0.0529
69.55 -0.0218
69.575 0.0129
69.6 0.048
69.625 0.0823
69.65 0.1177
69.675 0.1536
69.7 0.19
69.725 0.2242
69.75 0.2551
69.775 0.2861
69.8 0.317
69.825 0.3495
69.85 0.3823
69.875 0.4118
69.9 0.4382
69.925 0.4657
69.95 0.4991
69.975 0.5409
70 0.5857
70.025 0.6294
70.05 0.6662
70.075 0.6936
70.1 0.7125
70.125 0.7245
70.15 0.7322
70.175 0.7345
70.2 0.7303
70.225 0.7198
70.25 0.7074
70.275 0.6969
70.3 0.6884
70.325 0.6847
70.35 0.6824
70.375 0.6761
70.4 0.6672
70.425 0.6569
70.45 0.6483
70.475 0.6421
70.5 0.6321
70.525 0.6116
70.55 0.5776
70.575 0.5335
70.6 0.4859
70.625 0.4392
70.65 0.3985
70.675 0.3675
70.7 0.3516
70.725 0.3549
70.75 0.3702
70.775 0.388
70.8 0.4085
70.825 0.43
70.85 0.4502
70.875 0.4682
70.9 0.4836
70.925 0.498
70.95 0.5139
70.975 0.5317
71 0.5451
71.025 0.547
71.05 0.5373
71.075 0.5203
71.1 0.5028
71.125 0.4892
71.15 0.4884
71.175 0.4937
71.2 0.4973
71.225 0.4994
71.25 0.5011
71.275 0.5057
71.3 0.5123
71.325 0.5185
71.35 0.5208
71.375 0.5175
71.4 0.5083
71.425 0.4945
71.45 0.4768
71.475 0.4545
71.5 0.4277
71.525 0.3989
71.55 0.3703
71.575 0.3505
71.6 0.3498
71.625 0.3618
71.65 0.382
71.675 0.4054
71.7 0.426
71.725 0.4415
71.75 0.4513
71.775 0.4553
71.8 0.4518
71.825 0.4414
71.85 0.4267
71.875 0.4078
71.9 0.3853
71.925 0.3584
71.95 0.3258
71.975 0.2891
72 0.2496
72.025 0.207
72.05 0.1613
72.075 0.1123
72.1 0.0601
72.125 0.0052
72.15 -0.0458
72.175 -0.0896
72.2 -0.1322
72.225 -0.1745
72.25 -0.2143
72.275 -0.2505
72.3 -0.2843
72.325 -0.3108
72.35 -0.3292
72.375 -0.3515
72.4 -0.383
72.425 -0.4208
72.45 -0.4641
72.475 -0.5137
72.5 -0.5718
72.525 -0.6393
72.55 -0.7114
72.575 -0.7812
72.6 -0.8467
72.625 -0.9028
72.65 -0.9519
72.675 -0.9956
72.7 -1.0355
72.725 -1.0679
72.75 -1.0909
72.775 -1.0982
72.8 -1.0888
72.825 -1.0621
72.85 -1.0248
72.875 -0.9798
72.9 -0.9271
72.925 -0.868
72.95 -0.8045
72.975 -0.7395
73 -0.6767
73.025 -0.6192
73.05 -0.5653
73.075 -0.513
73.1 -0.4646
73.125 -0.4188
73.15 -0.3747
73.175 -0.3348
73.2 -0.2988
73.225 -0.2673
73.25 -0.2376
73.275 -0.2071
73.3 -0.1755
73.325 -0.1445
73.35 -0.1149
73.375 -0.0872
73.4 -0.0647
73.425 -0.0477
73.45 -0.0377
73.475 -0.0355
73.5 -0.0405
73.525 -0.0527
73.55 -0.0728
73.575 -0.1034
73.6 -0.1428
73.625 -0.1889
73.65 -0.2396
73.675 -0.2886
73.7 -0.3288
73.725 -0.361
73.75 -0.3882
73.775 -0.4114
73.8 -0.4283
73.825 -0.4371
73.85 -0.4375
73.875 -0.4333
73.9 -0.4283
73.925 -0.4234
73.95 -0.4177
73.975 -0.4091
74 -0.4016
74.025 -0.3965
74.05 -0.3946
74.075 -0.3991
74.1 -0.4078
74.125 -0.4198
74.15 -0.4363
74.175 -0.4595
74.2 -0.4904
74.225 -0.5268
74.25 -0.5686
74.275 -0.6172
74.3 -0.6707
74.325 -0.7238
74.35 -0.7638
74.375 -0.7859
74.4 -0.8005
74.425 -0.8173
74.45 -0.8341
74.475 -0.8386
74.5 -0.8265
74.525 -0.8053
74.55 -0.7778
74.575 -0.7475
74.6 -0.7188
74.625 -0.6914
74.65 -0.6643
74.675 -0.6338
74.7 -0.5976
74.725 -0.5553
74.75 -0.5111
74.775 -0.4664
74.8 -0.4207
74.825 -0.3764
74.85 -0.3351
74.875 -0.2997
74.9 -0.2726
74.925 -0.2526
74.95 -0.2398
74.975 -0.2337
75 -0.2349
75.025 -0.2417
75.05 -0.2534
75.075 -0.2696
75.1 -0.2893
75.125 -0.3136
75.15 -0.3425
75.175 -0.3771
75.2 -0.4175
75.225 -0.4619
75.25 -0.5095
75.275 -0.5613
75.3 -0.6171
75.325 -0.6764
75.35 -0.7388
75.375 -0.8076
75.4 -0.8841
75.425 -0.9672
75.45 -1.0507
75.475 -1.1315
75.5 -1.2123
75.525 -1.2921
75.55 -1.3683
75.575 -1.4375
75.6 -1.5002
75.625 -1.5612
75.65 -1.6187
75.675 -1.6668
75.7 -1.6954
75.725 -1.7095
75.75 -1.7232
75.775 -1.7413
75.8 -1.7612
75.825 -1.7741
75.85 -1.7756
75.875 -1.7758
75.9 -1.7803
75.925 -1.7938
75.95 -1.8152
75.975 -1.8395
76 -1.8584
76.025 -1.867
76.05 -1.8635
76.075 -1.8506
76.1 -1.8313
76.125 -1.8039
76.15 -1.7696
76.175 -1.729
76.2 -1.6803
76.225 -1.6229
76.25 -1.5571
76.275 -1.4892
76.3 -1.4262
76.325 -1.3732
76.35 -1.3293
76.375 -1.2907
76.4 -1.2534
76.425 -1.2136
76.45 -1.1658
76.475 -1.1063
76.5 -1.0432
76.525 -0.9807
76.55 -0.9217
76.575 -0.8683
76.6 -0.8211
76.625 -0.7814
76.65 -0.7517
76.675 -0.7331
76.7 -0.7239
76.725 -0.722
76.75 -0.7259
76.775 -0.7342
76.8 -0.744
76.825 -0.7519
76.85 -0.757
76.875 -0.7621
76.9 -0.7651
76.925 -0.7642
76.95 -0.7565
76.975 -0.7494
77 -0.7422
77.025 -0.7322
77.05 -0.7239
77.075 -0.7222
77.1 -0.7288
77.125 -0.7443
77.15 -0.7701
77.175 -0.807
77.2 -0.8537
77.225 -0.9087
77.25 -0.9712
77.275 -1.042
77.3 -1.1191
77.325 -1.1965
77.35 -1.2707
77.375 -1.3383
77.4 -1.4025
77.425 -1.463
77.45 -1.5145
77.475 -1.5554
77.5 -1.5872
77.525 -1.6124
77.55 -1.6305
77.575 -1.6372
77.6 -1.6338
77.625 -1.6267
77.65 -1.6176
77.675 -1.6069
77.7 -1.594
77.725 -1.5808
77.75 -1.5756
77.775 -1.5767
77.8 -1.583
77.825 -1.5922
77.85 -1.6015
77.875 -1.609
77.9 -1.6169
77.925 -1.6229
77.95 -1.6292
77.975 -1.6357
78 -1.6404
78.025 -1.6422
78.05 -1.6404
78.075 -1.6355
78.1 -1.6304
78.125 -1.6242
78.15 -1.6194
78.175 -1.6188
78.2 -1.6248
78.225 -1.6358
78.25 -1.6502
78.275 -1.6684
78.3 -1.6874
78.325 -1.7083
78.35 -1.7325
78.375 -1.7545
78.4 -1.7678
78.425 -1.7722
78.45 -1.7685
78.475 -1.7607
78.5 -1.7485
78.525 -1.7286
78.55 -1.7029
78.575 -1.6765
78.6 -1.6481
78.625 -1.6239
78.65 -1.6063
78.675 -1.5954
78.7 -1.5922
78.725 -1.5978
78.75 -1.6122
78.775 -1.6342
78.8 -1.6619
78.825 -1.6901
78.85 -1.7201
78.875 -1.7491
78.9 -1.7743
78.925 -1.7929
78.95 -1.8016
78.975 -1.8003
79 -1.7964
79.025 -1.794
79.05 -1.7951
79.075 -1.7979
79.1 -1.8036
79.125 -1.8142
79.15 -1.8269
79.175 -1.8408
79.2 -1.8521
79.225 -1.8611
79.25 -1.8673
79.275 -1.8734
79.3 -1.8823
79.325 -1.8932
79.35 -1.9039
79.375 -1.9113
79.4 -1.9146
79.425 -1.9186
79.45 -1.9231
79.475 -1.9269
79.5 -1.9293
79.525 -1.9295
79.55 -1.9294
79.575 -1.9274
79.6 -1.9161
79.625 -1.8982
79.65 -1.8789
79.675 -1.8621
79.7 -1.8485
79.725 -1.8369
79.75 -1.8259
79.775 -1.8144
79.8 -1.804
79.825 -1.7898
79.85 -1.7624
79.875 -1.7187
79.9 -1.658
79.925 -1.588
79.95 -1.5176
79.975 -1.45
80 -1.3881
80.025 -1.3325
80.05 -1.2844
80.075 -1.2432
80.1 -1.2097
80.125 -1.1839
80.15 -1.1663
80.175 -1.1607
80.2 -1.168
80.225 -1.1846
80.25 -1.208
80.275 -1.238
80.3 -1.2715
80.325 -1.302
80.35 -1.3203
80.375 -1.3143
80.4 -1.2918
80.425 -1.2602
80.45 -1.222
80.475 -1.179
80.5 -1.133
80.525 -1.0848
80.55 -1.0345
80.575 -0.9841
80.6 -0.934
80.625 -0.8847
80.65 -0.8366
80.675 -0.7835
80.7 -0.7268
80.725 -0.6728
80.75 -0.6188
80.775 -0.5665
80.8 -0.5155
80.825 -0.4633
80.85 -0.4149
80.875 -0.371
80.9 -0.3324
80.925 -0.2968
80.95 -0.2634
80.975 -0.2349
81 -0.2129
81.025 -0.1964
81.05 -0.1852
81.075 -0.1794
81.1 -0.1776
81.125 -0.1767
81.15 -0.1794
81.175 -0.1866
81.2 -0.1966
81.225 -0.2088
81.25 -0.2237
81.275 -0.2416
81.3 -0.2578
81.325 -0.2699
81.35 -0.2829
81.375 -0.3004
81.4 -0.323
81.425 -0.347
81.45 -0.37
81.475 -0.3889
81.5 -0.4012
81.525 -0.4094
81.55 -0.4139
81.575 -0.416
81.6 -0.4151
81.625 -0.415
81.65 -0.4172
81.675 -0.4224
81.7 -0.4299
81.725 -0.4348
81.75 -0.4329
81.775 -0.421
81.8 -0.3956
81.825 -0.3516
81.85 -0.2825
81.875 -0.2003
81.9 -0.1205
81.925 -0.0494
81.95 0.0123
81.975 0.0646
82 0.1094
82.025 0.1477
82.05 0.1762
82.075 0.1936
82.1 0.1999
82.125 0.1945
82.15 0.1768
82.175 0.147
82.2 0.1061
82.225 0.058
82.25 0.0042
82.275 -0.0553
82.3 -0.1194
82.325 -0.1891
82.35 -0.265
82.375 -0.3398
82.4 -0.4011
82.425 -0.4441
82.45 -0.4745
82.475 -0.4986
82.5 -0.5197
82.525 -0.5407
82.55 -0.5637
82.575 -0.5899
82.6 -0.6208
82.625 -0.6536
82.65 -0.6866
82.675 -0.7164
82.7 -0.7441
82.725 -0.7722
82.75 -0.7966
82.775 -0.8137
82.8 -0.8197
82.825 -0.8144
82.85 -0.7962
82.875 -0.7693
82.9 -0.737
82.925 -0.7042
82.95 -0.675
82.975 -0.6528
83 -0.6362
83.025 -0.6228
83.05 -0.608
83.075 -0.5884
83.1 -0.5691
83.125 -0.5517
83.15 -0.5308
83.175 -0.5037
83.2 -0.4702
83.225 -0.431
83.25 -0.3837
83.275 -0.3306
83.3 -0.2758
83.325 -0.2197
83.35 -0.1632
83.375 -0.1048
83.4 -0.0442
83.425 0.0165
83.45 0.0702
83.475 0.114
83.5 0.1461
83.525 0.1685
83.55 0.183
83.575 0.1892
83.6 0.1885
83.625 0.1796
83.65 0.1641
83.675 0.1467
83.7 0.1271
83.725 0.1021
83.75 0.0705
83.775 0.0303
83.8 -0.0163
83.825 -0.0668
83.85 -0.1175
83.875 -0.1692
83.9 -0.217
83.925 -0.2581
83.95 -0.2921
83.975 -0.3177
84 -0.3388
84.025 -0.3531
84.05 -0.363
84.075 -0.3699
84.1 -0.377
84.125 -0.3828
84.15 -0.3846
84.175 -0.39
84.2 -0.3986
84.225 -0.4131
84.25 -0.4312
84.275 -0.4459
84.3 -0.4502
84.325 -0.4423
84.35 -0.4319
84.375 -0.4234
84.4 -0.4131
84.425 -0.399
84.45 -0.3839
84.475 -0.3689
84.5 -0.358
84.525 -0.354
84.55 -0.3582
84.575 -0.3703
84.6 -0.3865
84.625 -0.404
84.65 -0.4174
84.675 -0.4257
84.7 -0.4333
84.725 -0.4457
84.75 -0.4649
84.775 -0.4922
84.8 -0.5259
84.825 -0.564
84.85 -0.6068
84.875 -0.6542
84.9 -0.7062
84.925 -0.7618
84.95 -0.8215
84.975 -0.8826
85 -0.9455
85.025 -1.0098
85.05 -1.0755
85.075 -1.1397
85.1 -1.2035
85.125 -1.2652
85.15 -1.3256
85.175 -1.3851
85.2 -1.4492
85.225 -1.5205
85.25 -1.5925
85.275 -1.66
85.3 -1.7227
85.325 -1.7785
85.35 -1.8339
85.375 -1.8935
85.4 -1.9641
85.425 -2.0452
85.45 -2.1292
85.475 -2.2139
85.5 -2.2999
85.525 -2.3925
85.55 -2.4896
85.575 -2.5857
85.6 -2.6804
85.625 -2.7732
85.65 -2.8657
85.675 -2.9556
85.7 -3.0391
85.725 -3.1147
85.75 -3.178
85.775 -3.2104
85.8 -3.1949
85.825 -3.1555
85.85 -3.1129
85.875 -3.0744
85.9 -3.0364
85.925 -3.0021
85.95 -2.9721
85.975 -2.9429
86 -2.9092
86.025 -2.8734
86.05 -2.8354
86.075 -2.7946
86.1 -2.7539
86.125 -2.7223
86.15 -2.7023
86.175 -2.6921
86.2 -2.6851
86.225 -2.6807
86.25 -2.6793
86.275 -2.676
86.3 -2.6657
86.325 -2.6428
86.35 -2.6053
86.375 -2.5509
86.4 -2.4863
86.425 -2.4213
86.45 -2.353
86.475 -2.2782
86.5 -2.2034
86.525 -2.1343
86.55 -2.0719
86.575 -2.0166
86.6 -1.9674
86.625 -1.9219
86.65 -1.8767
86.675 -1.8319
86.7 -1.7919
86.725 -1.7604
86.75 -1.7389
86.775 -1.7262
86.8 -1.7211
86.825 -1.723
86.85 -1.7311
86.875 -1.7441
86.9 -1.7617
86.925 -1.7821
86.95 -1.799
86.975 -1.8111
87 -1.8164
87.025 -1.8161
87.05 -1.8144
87.075 -1.8119
87.1 -1.8103
87.125 -1.8145
87.15 -1.8236
87.175 -1.8375
87.2 -1.8588
87.225 -1.8791
87.25 -1.8975
87.275 -1.9173
87.3 -1.9331
87.325 -1.9461
87.35 -1.9603
87.375 -1.979
87.4 -2.0029
87.425 -2.0326
87.45 -2.0677
87.475 -2.1081
87.5 -2.1564
87.525 -2.2146
87.55 -2.2887
87.575 -2.3793
87.6 -2.4841
87.625 -2.5979
87.65 -2.7167
87.675 -2.8356
87.7 -2.9487
87.725 -3.0458
87.75 -3.1211
87.775 -3.1815
87.8 -3.2292
87.825 -3.2661
87.85 -3.2889
87.875 -3.2921
87.9 -3.2708
87.925 -3.23
87.95 -3.1795
87.975 -3.1296
88 -3.0824
88.025 -3.0376
88.05 -2.9944
88.075 -2.952
88.1 -2.9104
88.125 -2.8689
88.15 -2.8262
88.175 -2.7838
88.2 -2.7444
88.225 -2.7083
88.25 -2.6767
88.275 -2.6538
88.3 -2.6466
88.325 -2.6563
88.35 -2.681
88.375 -2.7204
88.4 -2.7665
88.425 -2.8124
88.45 -2.8533
88.475 -2.8849
88.5 -2.9124
88.525 -2.9402
88.55 -2.9686
88.575 -3.0004
88.6 -3.0398
88.625 -3.0924
88.65 -3.1581
88.675 -3.2296
88.7 -3.2969
88.725 -3.3529
88.75 -3.3907
88.775 -3.4103
88.8 -3.4038
88.825 -3.3691
88.85 -3.3232
88.875 -3.2783
88.9 -3.2353
88.925 -3.1954
88.95 -3.1576
88.975 -3.1194
89 -3.076
89.025 -3.0239
89.05 -2.966
89.075 -2.9164
89.1 -2.8858
89.125 -2.875
89.15 -2.874
89.175 -2.8756
89.2 -2.8801
89.225 -2.8836
89.25 -2.8903
89.275 -2.9105
89.3 -2.9436
89.325 -2.9786
89.35 -3.011
89.375 -3.0325
89.4 -3.0341
89.425 -3.0246
89.45 -3.0278
89.475 -3.0492
89.5 -3.0779
89.525 -3.1008
89.55 -3.1144
89.575 -3.1215
89.6 -3.1267
89.625 -3.135
89.65 -3.1525
89.675 -3.1748
89.7 -3.1904
89.725 -3.203
89.75 -3.2142
89.775 -3.2208
89.8 -3.2184
89.825 -3.2093
89.85 -3.2017
89.875 -3.1951
89.9 -3.1917
89.925 -3.185
89.95 -3.1724
89.975 -3.1475
90 -3.1167
90.025 -3.0818
90.05 -3.0417
90.075 -2.9974
90.1 -2.9541
90.125 -2.9134
90.15 -2.8796
90.175 -2.8502
90.2 -2.8235
90.225 -2.8003
90.25 -2.776
90.275 -2.7494
90.3 -2.7266
90.325 -2.7146
90.35 -2.7151
90.375 -2.7219
90.4 -2.729
90.425 -2.7312
90.45 -2.7249
90.475 -2.711
90.5 -2.6915
90.525 -2.6683
90.55 -2.6422
90.575 -2.6141
90.6 -2.5887
90.625 -2.5659
90.65 -2.5389
90.675 -2.4955
90.7 -2.4394
90.725 -2.3732
90.75 -2.2998
90.775 -2.2223
90.8 -2.1435
90.825 -2.0645
90.85 -1.9876
90.875 -1.914
90.9 -1.8456
90.925 -1.7804
90.95 -1.7197
90.975 -1.6618
91 -1.6074
91.025 -1.555
91.05 -1.5049
91.075 -1.4573
91.1 -1.4132
91.125 -1.3743
91.15 -1.3401
91.175 -1.3083
91.2 -1.2799
91.225 -1.2546
91.25 -1.2325
91.275 -1.2104
91.3 -1.1877
91.325 -1.1666
91.35 -1.1494
91.375 -1.1338
91.4 -1.1244
91.425 -1.1226
91.45 -1.1286
91.475 -1.14
91.5 -1.1517
91.525 -1.1558
91.55 -1.1417
91.575 -1.1121
91.6 -1.0804
91.625 -1.0514
91.65 -1.0228
91.675 -0.9918
91.7 -0.9554
91.725 -0.9125
91.75 -0.8668
91.775 -0.8232
91.8 -0.7855
91.825 -0.7549
91.85 -0.7286
91.875 -0.7057
91.9 -0.684
91.925 -0.6604
91.95 -0.6355
91.975 -0.6065
92 -0.5747
92.025 -0.5459
92.05 -0.5207
92.075 -0.4996
92.1 -0.4839
92.125 -0.4788
92.15 -0.4843
92.175 -0.4975
92.2 -0.5189
92.225 -0.5496
92.25 -0.5894
92.275 -0.6362
92.3 -0.6895
92.325 -0.7484
92.35 -0.8158
92.375 -0.888
92.4 -0.9607
92.425 -1.035
92.45 -1.1132
92.475 -1.1953
92.5 -1.2751
92.525 -1.3481
92.55 -1.4162
92.575 -1.4817
92.6 -1.5548
92.625 -1.6371
92.65 -1.7287
92.675 -1.8294
92.7 -1.9293
92.725 -2.0076
92.75 -2.0443
92.775 -2.0503
92.8 -2.0421
92.825 -2.0239
92.85 -1.9987
92.875 -1.961
92.9 -1.9158
92.925 -1.8638
92.95 -1.8069
92.975 -1.7499
93 -1.696
93.025 -1.6461
93.05 -1.6
93.075 -1.5587
93.1 -1.5208
93.125 -1.4871
93.15 -1.4573
93.175 -1.4262
93.2 -1.3874
93.225 -1.3422
93.25 -1.2958
93.275 -1.2503
93.3 -1.2071
93.325 -1.1639
93.35 -1.1218
93.375 -1.0832
93.4 -1.0409
93.425 -0.9931
93.45 -0.9437
93.475 -0.8994
93.5 -0.8598
93.525 -0.8252
93.55 -0.7962
93.575 -0.7668
93.6 -0.7389
93.625 -0.713
93.65 -0.6855
93.675 -0.656
93.7 -0.6287
93.725 -0.6033
93.75 -0.5803
93.775 -0.5539
93.8 -0.5253
93.825 -0.4911
93.85 -0.4505
93.875 -0.408
93.9 -0.3628
93.925 -0.3141
93.95 -0.2633
93.975 -0.2144
94 -0.1692
94.025 -0.127
94.05 -0.0896
94.075 -0.057
94.1 -0.028
94.125 0.0011
94.15 0.0337
94.175 0.0656
94.2 0.0919
94.225 0.1127
94.25 0.1267
94.275 0.1367
94.3 0.1435
94.325 0.152
94.35 0.172
94.375 0.2051
94.4 0.257
94.425 0.3201
94.45 0.3925
94.475 0.4677
94.5 0.5449
94.525 0.6215
94.55 0.6971
94.575 0.7679
94.6 0.8335
94.625 0.8976
94.65 0.9616
94.675 1.0283
94.7 1.0977
94.725 1.1689
94.75 1.2402
94.775 1.306
94.8 1.3665
94.825 1.4248
94.85 1.4826
94.875 1.538
94.9 1.5873
94.925 1.6293
94.95 1.663
94.975 1.6885
95 1.7049
95.025 1.7113
95.05 1.7063
95.075 1.69
95.1 1.6626
95.125 1.6256
95.15 1.5819
95.175 1.5319
95.2 1.4739
95.225 1.4097
95.25 1.3407
95.275 1.2682
95.3 1.1969
95.325 1.1301
95.35 1.0673
95.375 1.0047
95.4 0.9379
95.425 0.8703
95.45 0.8118
95.475 0.7742
95.5 0.7656
95.525 0.7748
95.55 0.8053
95.575 0.8531
95.6 0.9085
95.625 0.9673
95.65 1.0234
95.675 1.0741
95.7 1.1172
95.725 1.1496
95.75 1.1727
95.775 1.1892
95.8 1.2003
95.825 1.2077
95.85 1.2097
95.875 1.2082
95.9 1.2056
95.925 1.2016
95.95 1.1949
95.975 1.1867
96 1.1805
96.025 1.1789
96.05 1.185
96.075 1.207
96.1 1.2398
96.125 1.269
96.15 1.2895
96.175 1.3027
96.2 1.3082
96.225 1.3099
96.25 1.3141
96.275 1.3246
96.3 1.3417
96.325 1.3622
96.35 1.3843
96.375 1.4027
96.4 1.4154
96.425 1.4238
96.45 1.4274
96.475 1.4274
96.5 1.4312
96.525 1.4387
96.55 1.4486
96.575 1.4612
96.6 1.4753
96.625 1.4886
96.65 1.4965
96.675 1.4985
96.7 1.4945
96.725 1.4851
96.75 1.4686
96.775 1.4429
96.8 1.4084
96.825 1.3646
96.85 1.3146
96.875 1.2576
96.9 1.193
96.925 1.1214
96.95 1.048
96.975 0.9814
97 0.9271
97.025 0.8843
97.05 0.8485
97.075 0.8193
97.1 0.7933
97.125 0.766
97.15 0.7299
97.175 0.6845
97.2 0.635
97.225 0.5882
97.25 0.5486
97.275 0.5138
97.3 0.4769
97.325 0.4343
97.35 0.3879
97.375 0.3393
97.4 0.2879
97.425 0.2327
97.45 0.1728
97.475 0.1091
97.5 0.0457
97.525 -0.0112
97.55 -0.0543
97.575 -0.0741
97.6 -0.0698
97.625 -0.0545
97.65 -0.0412
97.675 -0.0365
97.7 -0.0418
97.725 -0.0546
97.75 -0.0724
97.775 -0.0971
97.8 -0.1262
97.825 -0.1594
97.85 -0.1932
97.875 -0.2253
97.9 -0.2578
97.925 -0.2877
97.95 -0.3122
97.975 -0.3168
98 -0.2911
98.025 -0.2418
98.05 -0.1871
98.075 -0.1362
98.1 -0.0894
98.125 -0.0473
98.15 -0.0099
98.175 0.022
98.2 0.0516
98.225 0.083
98.25 0.1264
98.275 0.1843
98.3 0.245
98.325 0.2989
98.35 0.3435
98.375 0.3775
98.4 0.4025
98.425 0.4203
98.45 0.4299
98.475 0.4311
98.5 0.4256
98.525 0.4108
98.55 0.3908
98.575 0.3727
98.6 0.3528
98.625 0.3317
98.65 0.3083
98.675 0.281
98.7 0.2537
98.725 0.2256
98.75 0.1999
98.775 0.1757
98.8 0.1537
98.825 0.1313
98.85 0.1043
98.875 0.0705
98.9 0.0296
98.925 -0.0145
98.95 -0.0603
98.975 -0.1073
99 -0.1518
99.025 -0.1891
99.05 -0.2125
99.075 -0.2201
99.1 -0.2171
99.125 -0.2171
99.15 -0.2259
99.175 -0.2412
99.2 -0.2544
99.225 -0.2561
99.25 -0.2468
99.275 -0.228
99.3 -0.197
99.325 -0.154
99.35 -0.101
99.375 -0.0372
99.4 0.0335
99.425 0.1049
99.45 0.177
99.475 0.2484
99.5 0.3155
99.525 0.3792
99.55 0.4356
99.575 0.4812
99.6 0.5169
99.625 0.5447
99.65 0.5655
99.675 0.5819
99.7 0.5992
99.725 0.6178
99.75 0.644
99.775 0.6795
99.8 0.7165
99.825 0.7515
99.85 0.7829
99.875 0.8084
99.9 0.8255
99.925 0.835
99.95 0.8386
99.975 0.8373
100 0.8376
