# Supplementary material for: Uptake of N2O5 by aqueous aerosol unveiled using chemically accurate many-body potentials
Source: Nat Commun. 2022 Mar 10;13:1266. doi: 10.1038/s41467-022-28697-8 (PMC8913772; doi:10.1038/s41467-022-28697-8)
Supplement: Supplementary file 3 — Source Data [file 41467_2022_28697_MOESM3_ESM.zip › n2o5-uptake-data/Fig2/scattering/rep07run24/relcom_gds.dat]

0.025 11.5548
0.05 11.5431
0.075 11.5313
0.1 11.5196
0.125 11.5078
0.15 11.4959
0.175 11.4841
0.2 11.4722
0.225 11.4604
0.25 11.4485
0.275 11.4366
0.3 11.4246
0.325 11.4127
0.35 11.4007
0.375 11.3887
0.4 11.3767
0.425 11.3646
0.45 11.3526
0.475 11.3405
0.5 11.3284
0.525 11.3163
0.55 11.3042
0.575 11.292
0.6 11.2799
0.625 11.2677
0.65 11.2555
0.675 11.2433
0.7 11.2312
0.725 11.219
0.75 11.2069
0.775 11.1948
0.8 11.1826
0.825 11.1704
0.85 11.1582
0.875 11.146
0.9 11.1338
0.925 11.1215
0.95 11.1092
0.975 11.097
1 11.0847
1.025 11.0724
1.05 11.0601
1.075 11.0478
1.1 11.0355
1.125 11.0231
1.15 11.0108
1.175 10.9984
1.2 10.986
1.225 10.9737
1.25 10.9612
1.275 10.9488
1.3 10.9364
1.325 10.9239
1.35 10.9114
1.375 10.8989
1.4 10.8864
1.425 10.8738
1.45 10.8612
1.475 10.8486
1.5 10.836
1.525 10.8233
1.55 10.8106
1.575 10.7978
1.6 10.7851
1.625 10.7722
1.65 10.7594
1.675 10.7465
1.7 10.7336
1.725 10.7207
1.75 10.7077
1.775 10.6947
1.8 10.6817
1.825 10.6686
1.85 10.6556
1.875 10.6425
1.9 10.6294
1.925 10.6162
1.95 10.6031
1.975 10.5899
2 10.5767
2.025 10.5635
2.05 10.5502
2.075 10.5369
2.1 10.5236
2.125 10.5103
2.15 10.4969
2.175 10.4836
2.2 10.4702
2.225 10.4567
2.25 10.4433
2.275 10.4298
2.3 10.4163
2.325 10.4028
2.35 10.3893
2.375 10.3757
2.4 10.362
2.425 10.3484
2.45 10.3347
2.475 10.321
2.5 10.3073
2.525 10.2936
2.55 10.2798
2.575 10.266
2.6 10.2521
2.625 10.2382
2.65 10.2243
2.675 10.2104
2.7 10.1964
2.725 10.1824
2.75 10.1684
2.775 10.1543
2.8 10.1403
2.825 10.1262
2.85 10.112
2.875 10.0978
2.9 10.0836
2.925 10.0694
2.95 10.0551
2.975 10.0409
3 10.0266
3.025 10.0124
3.05 9.998
3.075 9.9837
3.1 9.9692
3.125 9.9548
3.15 9.9403
3.175 9.9258
3.2 9.9112
3.225 9.8965
3.25 9.8819
3.275 9.8671
3.3 9.8524
3.325 9.8376
3.35 9.8228
3.375 9.808
3.4 9.7932
3.425 9.7783
3.45 9.7634
3.475 9.7485
3.5 9.7335
3.525 9.7185
3.55 9.7035
3.575 9.6885
3.6 9.6735
3.625 9.6584
3.65 9.6433
3.675 9.6281
3.7 9.6129
3.725 9.5976
3.75 9.5823
3.775 9.5669
3.8 9.5515
3.825 9.536
3.85 9.5205
3.875 9.5049
3.9 9.4893
3.925 9.4735
3.95 9.4577
3.975 9.4418
4 9.4258
4.025 9.4097
4.05 9.3936
4.075 9.3774
4.1 9.3611
4.125 9.3448
4.15 9.3284
4.175 9.312
4.2 9.2956
4.225 9.2792
4.25 9.2627
4.275 9.2461
4.3 9.2295
4.325 9.2129
4.35 9.1962
4.375 9.1795
4.4 9.1627
4.425 9.1459
4.45 9.129
4.475 9.112
4.5 9.0949
4.525 9.0778
4.55 9.0606
4.575 9.0433
4.6 9.0259
4.625 9.0085
4.65 8.9911
4.675 8.9736
4.7 8.956
4.725 8.9384
4.75 8.9207
4.775 8.9029
4.8 8.885
4.825 8.8671
4.85 8.849
4.875 8.831
4.9 8.8128
4.925 8.7946
4.95 8.7763
4.975 8.758
5 8.7397
5.025 8.7214
5.05 8.7031
5.075 8.6848
5.1 8.6665
5.125 8.6481
5.15 8.6296
5.175 8.6111
5.2 8.5925
5.225 8.5738
5.25 8.5552
5.275 8.5365
5.3 8.5177
5.325 8.4987
5.35 8.4797
5.375 8.4606
5.4 8.4414
5.425 8.422
5.45 8.4024
5.475 8.3826
5.5 8.3628
5.525 8.3428
5.55 8.3227
5.575 8.3023
5.6 8.2819
5.625 8.2613
5.65 8.2405
5.675 8.2196
5.7 8.1985
5.725 8.1773
5.75 8.156
5.775 8.1345
5.8 8.1129
5.825 8.0911
5.85 8.0691
5.875 8.0468
5.9 8.0243
5.925 8.0015
5.95 7.9785
5.975 7.9554
6 7.9321
6.025 7.9087
6.05 7.8852
6.075 7.8616
6.1 7.838
6.125 7.8143
6.15 7.7904
6.175 7.7664
6.2 7.7422
6.225 7.7179
6.25 7.6932
6.275 7.6682
6.3 7.6427
6.325 7.6167
6.35 7.59
6.375 7.5625
6.4 7.5345
6.425 7.5061
6.45 7.477
6.475 7.4471
6.5 7.4164
6.525 7.385
6.55 7.3532
6.575 7.321
6.6 7.2884
6.625 7.2546
6.65 7.2199
6.675 7.1841
6.7 7.1475
6.725 7.1104
6.75 7.0727
6.775 7.0341
6.8 6.995
6.825 6.9554
6.85 6.9155
6.875 6.8752
6.9 6.8347
6.925 6.794
6.95 6.7531
6.975 6.7119
7 6.6706
7.025 6.6292
7.05 6.5877
7.075 6.546
7.1 6.5042
7.125 6.4624
7.15 6.4204
7.175 6.3783
7.2 6.336
7.225 6.2935
7.25 6.2507
7.275 6.2079
7.3 6.1648
7.325 6.1215
7.35 6.0781
7.375 6.0345
7.4 5.9906
7.425 5.9466
7.45 5.9025
7.475 5.8579
7.5 5.8127
7.525 5.7672
7.55 5.7212
7.575 5.675
7.6 5.6286
7.625 5.582
7.65 5.5351
7.675 5.488
7.7 5.4407
7.725 5.3933
7.75 5.3457
7.775 5.2978
7.8 5.2493
7.825 5.2005
7.85 5.151
7.875 5.1002
7.9 5.0475
7.925 4.9924
7.95 4.935
7.975 4.8754
8 4.8132
8.025 4.7486
8.05 4.6816
8.075 4.613
8.1 4.5429
8.125 4.4713
8.15 4.3982
8.175 4.3228
8.2 4.2442
8.225 4.1627
8.25 4.0816
8.275 4.0106
8.3 3.9565
8.325 3.921
8.35 3.8972
8.375 3.8767
8.4 3.8559
8.425 3.8339
8.45 3.8079
8.475 3.7782
8.5 3.7442
8.525 3.7075
8.55 3.6682
8.575 3.626
8.6 3.582
8.625 3.538
8.65 3.4939
8.675 3.4519
8.7 3.4153
8.725 3.3856
8.75 3.3581
8.775 3.3301
8.8 3.3001
8.825 3.2673
8.85 3.2311
8.875 3.1917
8.9 3.1493
8.925 3.1041
8.95 3.0558
8.975 3.0048
9 2.951
9.025 2.8943
9.05 2.8348
9.075 2.7717
9.1 2.7047
9.125 2.6338
9.15 2.5586
9.175 2.4787
9.2 2.3948
9.225 2.3079
9.25 2.2194
9.275 2.1321
9.3 2.0482
9.325 1.9712
9.35 1.904
9.375 1.8539
9.4 1.8203
9.425 1.7965
9.45 1.7742
9.475 1.7513
9.5 1.7289
9.525 1.7085
9.55 1.6875
9.575 1.6651
9.6 1.6502
9.625 1.6442
9.65 1.6392
9.675 1.6288
9.7 1.6105
9.725 1.5836
9.75 1.553
9.775 1.5259
9.8 1.5088
9.825 1.5036
9.85 1.5054
9.875 1.5117
9.9 1.5188
9.925 1.5331
9.95 1.5544
9.975 1.58
10 1.6052
10.025 1.6281
10.05 1.6484
10.075 1.6667
10.1 1.6869
10.125 1.7093
10.15 1.7281
10.175 1.736
10.2 1.7325
10.225 1.7327
10.25 1.7598
10.275 1.802
10.3 1.8378
10.325 1.8636
10.35 1.8788
10.375 1.8836
10.4 1.8773
10.425 1.8616
10.45 1.8359
10.475 1.8019
10.5 1.7658
10.525 1.732
10.55 1.7009
10.575 1.6697
10.6 1.633
10.625 1.5946
10.65 1.5534
10.675 1.5103
10.7 1.4633
10.725 1.4147
10.75 1.3638
10.775 1.3103
10.8 1.2552
10.825 1.1994
10.85 1.1446
10.875 1.0958
10.9 1.0547
10.925 1.015
10.95 0.9739
10.975 0.9322
11 0.8918
11.025 0.8572
11.05 0.8408
11.075 0.8445
11.1 0.8617
11.125 0.8807
11.15 0.8981
11.175 0.9139
11.2 0.9303
11.225 0.9428
11.25 0.9506
11.275 0.9525
11.3 0.9453
11.325 0.9285
11.35 0.9043
11.375 0.8704
11.4 0.8262
11.425 0.7744
11.45 0.7201
11.475 0.6667
11.5 0.6169
11.525 0.5691
11.55 0.5221
11.575 0.4743
11.6 0.4263
11.625 0.3794
11.65 0.3368
11.675 0.3026
11.7 0.2715
11.725 0.2365
11.75 0.1943
11.775 0.142
11.8 0.0825
11.825 0.0172
11.85 -0.0531
11.875 -0.1272
11.9 -0.2009
11.925 -0.269
11.95 -0.3278
11.975 -0.3701
12 -0.3918
12.025 -0.3909
12.05 -0.3663
12.075 -0.3216
12.1 -0.2615
12.125 -0.1912
12.15 -0.1186
12.175 -0.0481
12.2 0.0194
12.225 0.0897
12.25 0.1595
12.275 0.2295
12.3 0.2986
12.325 0.3673
12.35 0.4334
12.375 0.4955
12.4 0.5527
12.425 0.6082
12.45 0.6601
12.475 0.7079
12.5 0.7486
12.525 0.7858
12.55 0.821
12.575 0.8525
12.6 0.878
12.625 0.8964
12.65 0.9094
12.675 0.9132
12.7 0.9056
12.725 0.8873
12.75 0.8621
12.775 0.8351
12.8 0.8094
12.825 0.7824
12.85 0.7491
12.875 0.7098
12.9 0.6654
12.925 0.6194
12.95 0.5708
12.975 0.5254
13 0.4825
13.025 0.447
13.05 0.4308
13.075 0.4442
13.1 0.4822
13.125 0.5309
13.15 0.5798
13.175 0.6218
13.2 0.6527
13.225 0.6752
13.25 0.6904
13.275 0.7004
13.3 0.705
13.325 0.7048
13.35 0.701
13.375 0.6938
13.4 0.683
13.425 0.6712
13.45 0.6592
13.475 0.6407
13.5 0.6175
13.525 0.5948
13.55 0.5731
13.575 0.5525
13.6 0.5377
13.625 0.5259
13.65 0.5139
13.675 0.4992
13.7 0.4852
13.725 0.4771
13.75 0.4732
13.775 0.4663
13.8 0.4539
13.825 0.4363
13.85 0.4165
13.875 0.3965
13.9 0.3734
13.925 0.3444
13.95 0.3122
13.975 0.2759
14 0.2374
14.025 0.1983
14.05 0.1618
14.075 0.1281
14.1 0.0927
14.125 0.0615
14.15 0.0389
14.175 0.021
14.2 0.0029
14.225 -0.0226
14.25 -0.0545
14.275 -0.0872
14.3 -0.114
14.325 -0.1291
14.35 -0.1405
14.375 -0.1465
14.4 -0.1473
14.425 -0.1453
14.45 -0.144
14.475 -0.1444
14.5 -0.1426
14.525 -0.141
14.55 -0.1393
14.575 -0.1363
14.6 -0.133
14.625 -0.1315
14.65 -0.1275
14.675 -0.1147
14.7 -0.0999
14.725 -0.0928
14.75 -0.0902
14.775 -0.0917
14.8 -0.1058
14.825 -0.1329
14.85 -0.1589
14.875 -0.1801
14.9 -0.1992
14.925 -0.219
14.95 -0.2407
14.975 -0.2628
15 -0.2857
15.025 -0.3143
15.05 -0.3421
15.075 -0.3632
15.1 -0.381
15.125 -0.398
15.15 -0.4144
15.175 -0.4355
15.2 -0.4625
15.225 -0.4905
15.25 -0.5125
15.275 -0.5277
15.3 -0.538
15.325 -0.5451
15.35 -0.5524
15.375 -0.5598
15.4 -0.5644
15.425 -0.5669
15.45 -0.5694
15.475 -0.5777
15.5 -0.5966
15.525 -0.6294
15.55 -0.6738
15.575 -0.7259
15.6 -0.7796
15.625 -0.8291
15.65 -0.8667
15.675 -0.8882
15.7 -0.8973
15.725 -0.9021
15.75 -0.9127
15.775 -0.9308
15.8 -0.9568
15.825 -0.9932
15.85 -1.0404
15.875 -1.0999
15.9 -1.1668
15.925 -1.2343
15.95 -1.297
15.975 -1.3537
16 -1.4005
16.025 -1.4362
16.05 -1.457
16.075 -1.4654
16.1 -1.4646
16.125 -1.456
16.15 -1.4457
16.175 -1.4328
16.2 -1.4161
16.225 -1.3947
16.25 -1.368
16.275 -1.3375
16.3 -1.3071
16.325 -1.2708
16.35 -1.224
16.375 -1.1708
16.4 -1.1195
16.425 -1.076
16.45 -1.0407
16.475 -1.0135
16.5 -0.9957
16.525 -0.9881
16.55 -0.9918
16.575 -1.007
16.6 -1.03
16.625 -1.0557
16.65 -1.0816
16.675 -1.1003
16.7 -1.1058
16.725 -1.1045
16.75 -1.0993
16.775 -1.0876
16.8 -1.0646
16.825 -1.0294
16.85 -0.9924
16.875 -0.96
16.9 -0.9313
16.925 -0.9065
16.95 -0.886
16.975 -0.8652
17 -0.8354
17.025 -0.7965
17.05 -0.7496
17.075 -0.6969
17.1 -0.6377
17.125 -0.5685
17.15 -0.4957
17.175 -0.419
17.2 -0.3397
17.225 -0.2632
17.25 -0.1897
17.275 -0.1212
17.3 -0.0566
17.325 0.0033
17.35 0.0566
17.375 0.1061
17.4 0.1489
17.425 0.1851
17.45 0.2181
17.475 0.2541
17.5 0.2922
17.525 0.326
17.55 0.3548
17.575 0.3812
17.6 0.4093
17.625 0.4385
17.65 0.4703
17.675 0.5027
17.7 0.5334
17.725 0.5571
17.75 0.5716
17.775 0.578
17.8 0.5786
17.825 0.5821
17.85 0.587
17.875 0.5846
17.9 0.5739
17.925 0.557
17.95 0.5381
17.975 0.5188
18 0.4986
18.025 0.4812
18.05 0.4743
18.075 0.4828
18.1 0.5045
18.125 0.5322
18.15 0.5629
18.175 0.5982
18.2 0.6382
18.225 0.6761
18.25 0.7085
18.275 0.7338
18.3 0.7515
18.325 0.7596
18.35 0.7584
18.375 0.7468
18.4 0.7244
18.425 0.6948
18.45 0.6606
18.475 0.6202
18.5 0.5744
18.525 0.5211
18.55 0.4596
18.575 0.3925
18.6 0.3201
18.625 0.2439
18.65 0.1646
18.675 0.0811
18.7 -0.0055
18.725 -0.0848
18.75 -0.1406
18.775 -0.1712
18.8 -0.1912
18.825 -0.2047
18.85 -0.2094
18.875 -0.1985
18.9 -0.1738
18.925 -0.1482
18.95 -0.1268
18.975 -0.1107
19 -0.0978
19.025 -0.0885
19.05 -0.0818
19.075 -0.0767
19.1 -0.0741
19.125 -0.0745
19.15 -0.0771
19.175 -0.0738
19.2 -0.0612
19.225 -0.039
19.25 -0.0092
19.275 0.021
19.3 0.0486
19.325 0.0732
19.35 0.0959
19.375 0.1148
19.4 0.1288
19.425 0.1383
19.45 0.1443
19.475 0.1484
19.5 0.1516
19.525 0.153
19.55 0.1519
19.575 0.1486
19.6 0.1435
19.625 0.1371
19.65 0.1295
19.675 0.1222
19.7 0.1156
19.725 0.1122
19.75 0.1162
19.775 0.1316
19.8 0.1517
19.825 0.1734
19.85 0.1931
19.875 0.2096
19.9 0.2208
19.925 0.2278
19.95 0.2333
19.975 0.2392
20 0.2453
20.025 0.2501
20.05 0.2542
20.075 0.257
20.1 0.2546
20.125 0.2447
20.15 0.2287
20.175 0.2092
20.2 0.1852
20.225 0.1536
20.25 0.1148
20.275 0.0699
20.3 0.0195
20.325 -0.0418
20.35 -0.1027
20.375 -0.1515
20.4 -0.1774
20.425 -0.1908
20.45 -0.2007
20.475 -0.2143
20.5 -0.2289
20.525 -0.2463
20.55 -0.2634
20.575 -0.2831
20.6 -0.3058
20.625 -0.3308
20.65 -0.3591
20.675 -0.3916
20.7 -0.4325
20.725 -0.4826
20.75 -0.5388
20.775 -0.5922
20.8 -0.6391
20.825 -0.6787
20.85 -0.7138
20.875 -0.741
20.9 -0.7626
20.925 -0.7815
20.95 -0.8019
20.975 -0.8268
21 -0.8613
21.025 -0.9055
21.05 -0.9591
21.075 -1.0143
21.1 -1.0541
21.125 -1.0818
21.15 -1.1046
21.175 -1.1241
21.2 -1.1446
21.225 -1.1675
21.25 -1.1882
21.275 -1.1994
21.3 -1.1968
21.325 -1.1899
21.35 -1.1849
21.375 -1.1842
21.4 -1.1836
21.425 -1.1706
21.45 -1.1405
21.475 -1.0828
21.5 -1.0083
21.525 -0.9304
21.55 -0.858
21.575 -0.7956
21.6 -0.7406
21.625 -0.6824
21.65 -0.6167
21.675 -0.5499
21.7 -0.4859
21.725 -0.4224
21.75 -0.3596
21.775 -0.2944
21.8 -0.2299
21.825 -0.1689
21.85 -0.1154
21.875 -0.0724
21.9 -0.0366
21.925 -0.0051
21.95 0.0266
21.975 0.0602
22 0.0949
22.025 0.1319
22.05 0.173
22.075 0.2184
22.1 0.2675
22.125 0.3212
22.15 0.3769
22.175 0.4309
22.2 0.4786
22.225 0.5194
22.25 0.5559
22.275 0.5913
22.3 0.6282
22.325 0.6704
22.35 0.7186
22.375 0.7707
22.4 0.8231
22.425 0.8718
22.45 0.9208
22.475 0.9709
22.5 1.0175
22.525 1.0593
22.55 1.103
22.575 1.1507
22.6 1.1994
22.625 1.2487
22.65 1.2968
22.675 1.3369
22.7 1.3651
22.725 1.3838
22.75 1.3945
22.775 1.398
22.8 1.3983
22.825 1.4011
22.85 1.4123
22.875 1.4279
22.9 1.4449
22.925 1.4552
22.95 1.4557
22.975 1.4505
23 1.4367
23.025 1.4128
23.05 1.3829
23.075 1.3482
23.1 1.3127
23.125 1.2719
23.15 1.2298
23.175 1.1822
23.2 1.1299
23.225 1.0768
23.25 1.0282
23.275 0.987
23.3 0.9543
23.325 0.9317
23.35 0.9189
23.375 0.9155
23.4 0.9233
23.425 0.9324
23.45 0.9382
23.475 0.9473
23.5 0.9691
23.525 1.0023
23.55 1.0489
23.575 1.1035
23.6 1.1616
23.625 1.223
23.65 1.2843
23.675 1.3402
23.7 1.389
23.725 1.4319
23.75 1.4746
23.775 1.516
23.8 1.5597
23.825 1.609
23.85 1.6672
23.875 1.7294
23.9 1.7922
23.925 1.8457
23.95 1.8881
23.975 1.9212
24 1.9447
24.025 1.9594
24.05 1.9652
24.075 1.9627
24.1 1.9515
24.125 1.933
24.15 1.9118
24.175 1.891
24.2 1.8707
24.225 1.8555
24.25 1.8485
24.275 1.8477
24.3 1.8437
24.325 1.8325
24.35 1.8144
24.375 1.7908
24.4 1.7631
24.425 1.736
24.45 1.711
24.475 1.6883
24.5 1.665
24.525 1.6378
24.55 1.608
24.575 1.5766
24.6 1.5543
24.625 1.542
24.65 1.5349
24.675 1.5364
24.7 1.5443
24.725 1.5518
24.75 1.5586
24.775 1.5663
24.8 1.5788
24.825 1.5983
24.85 1.62
24.875 1.6443
24.9 1.6712
24.925 1.6977
24.95 1.7205
24.975 1.7351
25 1.7393
25.025 1.7375
25.05 1.7323
25.075 1.7225
25.1 1.707
25.125 1.6882
25.15 1.6666
25.175 1.6415
25.2 1.6165
25.225 1.5943
25.25 1.5772
25.275 1.5678
25.3 1.565
25.325 1.5652
25.35 1.5637
25.375 1.56
25.4 1.5527
25.425 1.5413
25.45 1.5236
25.475 1.5029
25.5 1.4859
25.525 1.4763
25.55 1.4727
25.575 1.4715
25.6 1.4727
25.625 1.4759
25.65 1.4822
25.675 1.4932
25.7 1.5091
25.725 1.5299
25.75 1.5581
25.775 1.5929
25.8 1.6347
25.825 1.678
25.85 1.7228
25.875 1.7657
25.9 1.81
25.925 1.8537
25.95 1.8916
25.975 1.9238
26 1.9508
26.025 1.9761
26.05 2.0011
26.075 2.0246
26.1 2.0489
26.125 2.0732
26.15 2.0952
26.175 2.1144
26.2 2.1322
26.225 2.1447
26.25 2.1507
26.275 2.1508
26.3 2.145
26.325 2.1317
26.35 2.1105
26.375 2.0807
26.4 2.043
26.425 1.9995
26.45 1.9519
26.475 1.8993
26.5 1.8437
26.525 1.7851
26.55 1.7229
26.575 1.6573
26.6 1.5885
26.625 1.5188
26.65 1.4458
26.675 1.3702
26.7 1.2978
26.725 1.2326
26.75 1.1715
26.775 1.1118
26.8 1.0544
26.825 1.0046
26.85 0.9707
26.875 0.953
26.9 0.9508
26.925 0.9609
26.95 0.9718
26.975 0.9802
27 0.9829
27.025 0.98
27.05 0.9745
27.075 0.9676
27.1 0.9611
27.125 0.9581
27.15 0.9583
27.175 0.96
27.2 0.9638
27.225 0.9731
27.25 0.9898
27.275 1.0097
27.3 1.0263
27.325 1.0384
27.35 1.0495
27.375 1.0624
27.4 1.0763
27.425 1.0934
27.45 1.1173
27.475 1.1464
27.5 1.1764
27.525 1.2068
27.55 1.2352
27.575 1.2674
27.6 1.3093
27.625 1.3616
27.65 1.4213
27.675 1.4814
27.7 1.5391
27.725 1.5916
27.75 1.6381
27.775 1.6797
27.8 1.7174
27.825 1.7483
27.85 1.7699
27.875 1.783
27.9 1.7951
27.925 1.8079
27.95 1.8274
27.975 1.8557
28 1.8985
28.025 1.944
28.05 1.9816
28.075 2.0086
28.1 2.0251
28.125 2.0351
28.15 2.0431
28.175 2.0473
28.2 2.0479
28.225 2.047
28.25 2.0461
28.275 2.0479
28.3 2.0492
28.325 2.0486
28.35 2.0435
28.375 2.0322
28.4 2.0116
28.425 1.98
28.45 1.9417
28.475 1.9006
28.5 1.8619
28.525 1.825
28.55 1.7869
28.575 1.7432
28.6 1.6928
28.625 1.6362
28.65 1.5782
28.675 1.5273
28.7 1.4894
28.725 1.4614
28.75 1.4354
28.775 1.4051
28.8 1.3712
28.825 1.3388
28.85 1.3106
28.875 1.2909
28.9 1.2801
28.925 1.2794
28.95 1.295
28.975 1.3238
29 1.3522
29.025 1.3787
29.05 1.4017
29.075 1.4246
29.1 1.4542
29.125 1.4892
29.15 1.5282
29.175 1.5668
29.2 1.6059
29.225 1.6423
29.25 1.6706
29.275 1.6893
29.3 1.699
29.325 1.7
29.35 1.694
29.375 1.6894
29.4 1.6931
29.425 1.6994
29.45 1.704
29.475 1.7141
29.5 1.7311
29.525 1.7474
29.55 1.7605
29.575 1.7698
29.6 1.7774
29.625 1.7828
29.65 1.7831
29.675 1.7786
29.7 1.7689
29.725 1.7489
29.75 1.7153
29.775 1.6683
29.8 1.6159
29.825 1.563
29.85 1.5103
29.875 1.4592
29.9 1.4067
29.925 1.3514
29.95 1.296
29.975 1.239
30 1.1801
30.025 1.1234
30.05 1.0687
30.075 1.0155
30.1 0.9592
30.125 0.8964
30.15 0.8311
30.175 0.7644
30.2 0.6961
30.225 0.64
30.25 0.6034
30.275 0.5778
30.3 0.5583
30.325 0.5419
30.35 0.5307
30.375 0.5334
30.4 0.5487
30.425 0.5721
30.45 0.6012
30.475 0.6344
30.5 0.6775
30.525 0.7263
30.55 0.7786
30.575 0.8344
30.6 0.8942
30.625 0.9613
30.65 1.0365
30.675 1.1171
30.7 1.1973
30.725 1.2744
30.75 1.3438
30.775 1.4036
30.8 1.4542
30.825 1.4975
30.85 1.5329
30.875 1.5605
30.9 1.5793
30.925 1.5882
30.95 1.5855
30.975 1.572
31 1.5496
31.025 1.5192
31.05 1.485
31.075 1.4592
31.1 1.4461
31.125 1.4404
31.15 1.4421
31.175 1.4527
31.2 1.4676
31.225 1.4826
31.25 1.4942
31.275 1.4987
31.3 1.4959
31.325 1.4856
31.35 1.4726
31.375 1.4639
31.4 1.4627
31.425 1.4687
31.45 1.467
31.475 1.4541
31.5 1.4309
31.525 1.3998
31.55 1.3702
31.575 1.3495
31.6 1.3353
31.625 1.3286
31.65 1.326
31.675 1.3372
31.7 1.3655
31.725 1.4104
31.75 1.4668
31.775 1.5297
31.8 1.5918
31.825 1.6514
31.85 1.7064
31.875 1.7531
31.9 1.7913
31.925 1.8212
31.95 1.8443
31.975 1.8592
32 1.8664
32.025 1.8722
32.05 1.8851
32.075 1.9082
32.1 1.9312
32.125 1.9522
32.15 1.9715
32.175 1.9836
32.2 1.9853
32.225 1.9809
32.25 1.971
32.275 1.9567
32.3 1.9454
32.325 1.9407
32.35 1.9387
32.375 1.9324
32.4 1.9208
32.425 1.9055
32.45 1.8879
32.475 1.8719
32.5 1.8648
32.525 1.8689
32.55 1.8762
32.575 1.8868
32.6 1.8978
32.625 1.9038
32.65 1.9072
32.675 1.9089
32.7 1.9036
32.725 1.8883
32.75 1.8636
32.775 1.8316
32.8 1.7966
32.825 1.7612
32.85 1.7248
32.875 1.6849
32.9 1.6433
32.925 1.5999
32.95 1.5572
32.975 1.5176
33 1.478
33.025 1.4346
33.05 1.3872
33.075 1.3422
33.1 1.3159
33.125 1.3049
33.15 1.3104
33.175 1.3363
33.2 1.3832
33.225 1.4392
33.25 1.4953
33.275 1.5462
33.3 1.5903
33.325 1.6261
33.35 1.6533
33.375 1.6718
33.4 1.6819
33.425 1.6814
33.45 1.6703
33.475 1.6533
33.5 1.6342
33.525 1.6131
33.55 1.5927
33.575 1.5784
33.6 1.5794
33.625 1.6051
33.65 1.6442
33.675 1.6847
33.7 1.7188
33.725 1.7431
33.75 1.7577
33.775 1.764
33.8 1.764
33.825 1.7609
33.85 1.7563
33.875 1.7528
33.9 1.7489
33.925 1.7423
33.95 1.7316
33.975 1.7159
34 1.6967
34.025 1.6726
34.05 1.6463
34.075 1.6204
34.1 1.5972
34.125 1.577
34.15 1.5569
34.175 1.5325
34.2 1.5016
34.225 1.4629
34.25 1.416
34.275 1.3644
34.3 1.3151
34.325 1.2776
34.35 1.251
34.375 1.2287
34.4 1.2017
34.425 1.1692
34.45 1.132
34.475 1.088
34.5 1.0383
34.525 0.9831
34.55 0.9306
34.575 0.8875
34.6 0.8578
34.625 0.8375
34.65 0.8232
34.675 0.816
34.7 0.8153
34.725 0.8214
34.75 0.8295
34.775 0.8373
34.8 0.8423
34.825 0.8415
34.85 0.8363
34.875 0.829
34.9 0.8205
34.925 0.81
34.95 0.7959
34.975 0.7749
35 0.7462
35.025 0.711
35.05 0.6672
35.075 0.6139
35.1 0.5514
35.125 0.4808
35.15 0.4035
35.175 0.3243
35.2 0.2499
35.225 0.1841
35.25 0.1211
35.275 0.0592
35.3 -0.0041
35.325 -0.0698
35.35 -0.1389
35.375 -0.2078
35.4 -0.2745
35.425 -0.3327
35.45 -0.3694
35.475 -0.3807
35.5 -0.3673
35.525 -0.331
35.55 -0.2732
35.575 -0.2097
35.6 -0.1517
35.625 -0.103
35.65 -0.0617
35.675 -0.0238
35.7 0.012
35.725 0.0448
35.75 0.0723
35.775 0.0924
35.8 0.1036
35.825 0.1059
35.85 0.0985
35.875 0.0807
35.9 0.0526
35.925 0.0189
35.95 -0.0173
35.975 -0.0563
36 -0.097
36.025 -0.1316
36.05 -0.1543
36.075 -0.163
36.1 -0.1659
36.125 -0.1691
36.15 -0.172
36.175 -0.1737
36.2 -0.1673
36.225 -0.1448
36.25 -0.1086
36.275 -0.0649
36.3 -0.0144
36.325 0.0422
36.35 0.1037
36.375 0.1687
36.4 0.2327
36.425 0.2928
36.45 0.35
36.475 0.4027
36.5 0.4473
36.525 0.4814
36.55 0.5053
36.575 0.5193
36.6 0.5241
36.625 0.5201
36.65 0.509
36.675 0.4975
36.7 0.4941
36.725 0.5077
36.75 0.5335
36.775 0.5595
36.8 0.5793
36.825 0.59
36.85 0.5928
36.875 0.5883
36.9 0.5793
36.925 0.5672
36.95 0.5508
36.975 0.5269
37 0.4976
37.025 0.4648
37.05 0.4291
37.075 0.3929
37.1 0.3529
37.125 0.3081
37.15 0.2583
37.175 0.2038
37.2 0.1464
37.225 0.0865
37.25 0.0281
37.275 -0.0281
37.3 -0.079
37.325 -0.1274
37.35 -0.1789
37.375 -0.2369
37.4 -0.2981
37.425 -0.3604
37.45 -0.4191
37.475 -0.474
37.5 -0.5266
37.525 -0.5763
37.55 -0.618
37.575 -0.6486
37.6 -0.667
37.625 -0.6725
37.65 -0.669
37.675 -0.6613
37.7 -0.6465
37.725 -0.6251
37.75 -0.6016
37.775 -0.5798
37.8 -0.5605
37.825 -0.5457
37.85 -0.538
37.875 -0.5375
37.9 -0.5427
37.925 -0.5532
37.95 -0.5689
37.975 -0.5836
38 -0.5961
38.025 -0.6042
38.05 -0.6112
38.075 -0.6193
38.1 -0.6279
38.125 -0.6381
38.15 -0.6512
38.175 -0.66
38.2 -0.6574
38.225 -0.6472
38.25 -0.6319
38.275 -0.616
38.3 -0.6004
38.325 -0.5837
38.35 -0.5619
38.375 -0.53
38.4 -0.4961
38.425 -0.468
38.45 -0.4448
38.475 -0.4238
38.5 -0.4032
38.525 -0.3824
38.55 -0.3637
38.575 -0.3505
38.6 -0.3432
38.625 -0.3399
38.65 -0.3357
38.675 -0.3332
38.7 -0.3331
38.725 -0.3347
38.75 -0.3362
38.775 -0.3397
38.8 -0.3401
38.825 -0.3333
38.85 -0.3181
38.875 -0.2901
38.9 -0.242
38.925 -0.1811
38.95 -0.1158
38.975 -0.0491
39 0.0193
39.025 0.0877
39.05 0.1543
39.075 0.2163
39.1 0.2773
39.125 0.3409
39.15 0.4068
39.175 0.4715
39.2 0.5323
39.225 0.5902
39.25 0.6415
39.275 0.6826
39.3 0.7149
39.325 0.7403
39.35 0.759
39.375 0.7716
39.4 0.7822
39.425 0.791
39.45 0.7975
39.475 0.7999
39.5 0.7966
39.525 0.7875
39.55 0.7754
39.575 0.7631
39.6 0.7566
39.625 0.7555
39.65 0.7574
39.675 0.758
39.7 0.7547
39.725 0.7486
39.75 0.7366
39.775 0.7184
39.8 0.6941
39.825 0.6636
39.85 0.6267
39.875 0.583
39.9 0.5306
39.925 0.4709
39.95 0.4053
39.975 0.3361
40 0.2658
40.025 0.1985
40.05 0.1371
40.075 0.0798
40.1 0.0287
40.125 -0.0174
40.15 -0.0654
40.175 -0.1192
40.2 -0.1782
40.225 -0.2381
40.25 -0.2988
40.275 -0.3558
40.3 -0.397
40.325 -0.4104
40.35 -0.398
40.375 -0.3731
40.4 -0.3425
40.425 -0.3137
40.45 -0.2925
40.475 -0.2795
40.5 -0.2714
40.525 -0.2628
40.55 -0.2511
40.575 -0.2414
40.6 -0.2381
40.625 -0.244
40.65 -0.2568
40.675 -0.2754
40.7 -0.2987
40.725 -0.3201
40.75 -0.3353
40.775 -0.3484
40.8 -0.3653
40.825 -0.3879
40.85 -0.4167
40.875 -0.4538
40.9 -0.5
40.925 -0.5558
40.95 -0.62
40.975 -0.6911
41 -0.7682
41.025 -0.8453
41.05 -0.919
41.075 -0.981
41.1 -1.0185
41.125 -1.0327
41.15 -1.0362
41.175 -1.0346
41.2 -1.0274
41.225 -1.0152
41.25 -1.005
41.275 -0.999
41.3 -0.9965
41.325 -0.9999
41.35 -1.0105
41.375 -1.0246
41.4 -1.0442
41.425 -1.0702
41.45 -1.1044
41.475 -1.1424
41.5 -1.1737
41.525 -1.1886
41.55 -1.1788
41.575 -1.1373
41.6 -1.0686
41.625 -0.9872
41.65 -0.9068
41.675 -0.8309
41.7 -0.7563
41.725 -0.6807
41.75 -0.6042
41.775 -0.5275
41.8 -0.4547
41.825 -0.3846
41.85 -0.3165
41.875 -0.2479
41.9 -0.179
41.925 -0.106
41.95 -0.023
41.975 0.0643
42 0.1546
42.025 0.2465
42.05 0.3365
42.075 0.428
42.1 0.524
42.125 0.6223
42.15 0.7214
42.175 0.8196
42.2 0.9163
42.225 1.0108
42.25 1.0994
42.275 1.1806
42.3 1.2527
42.325 1.3184
42.35 1.3783
42.375 1.4336
42.4 1.4863
42.425 1.538
42.45 1.5881
42.475 1.6364
42.5 1.6817
42.525 1.7224
42.55 1.7576
42.575 1.7861
42.6 1.8073
42.625 1.821
42.65 1.8265
42.675 1.8247
42.7 1.8148
42.725 1.7958
42.75 1.7684
42.775 1.7323
42.8 1.6858
42.825 1.6301
42.85 1.5683
42.875 1.5061
42.9 1.454
42.925 1.4097
42.95 1.3623
42.975 1.3077
43 1.2451
43.025 1.1749
43.05 1.1037
43.075 1.0431
43.1 1.012
43.125 1.0145
43.15 1.0281
43.175 1.0413
43.2 1.0522
43.225 1.0617
43.25 1.0717
43.275 1.0796
43.3 1.0828
43.325 1.0794
43.35 1.0683
43.375 1.054
43.4 1.0442
43.425 1.0426
43.45 1.0431
43.475 1.0398
43.5 1.0281
43.525 1.0067
43.55 0.9778
43.575 0.9434
43.6 0.9084
43.625 0.8826
43.65 0.88
43.675 0.9018
43.7 0.9274
43.725 0.9487
43.75 0.9644
43.775 0.9714
43.8 0.9683
43.825 0.9545
43.85 0.9303
43.875 0.8976
43.9 0.8582
43.925 0.813
43.95 0.7708
43.975 0.7414
44 0.731
44.025 0.7424
44.05 0.7642
44.075 0.7941
44.1 0.8325
44.125 0.8732
44.15 0.9136
44.175 0.9528
44.2 0.993
44.225 1.0336
44.25 1.0767
44.275 1.1239
44.3 1.1758
44.325 1.2279
44.35 1.2774
44.375 1.3242
44.4 1.3675
44.425 1.4067
44.45 1.4402
44.475 1.4707
44.5 1.4988
44.525 1.5241
44.55 1.5457
44.575 1.5625
44.6 1.5761
44.625 1.5897
44.65 1.6046
44.675 1.6212
44.7 1.6382
44.725 1.6551
44.75 1.6734
44.775 1.6905
44.8 1.704
44.825 1.7158
44.85 1.7334
44.875 1.7613
44.9 1.7958
44.925 1.828
44.95 1.8518
44.975 1.8669
45 1.8739
45.025 1.8743
45.05 1.8664
45.075 1.8479
45.1 1.8219
45.125 1.7902
45.15 1.7569
45.175 1.7273
45.2 1.6974
45.225 1.664
45.25 1.6247
45.275 1.5776
45.3 1.5248
45.325 1.4709
45.35 1.4202
45.375 1.3812
45.4 1.3611
45.425 1.3568
45.45 1.3626
45.475 1.3789
45.5 1.3991
45.525 1.415
45.55 1.4251
45.575 1.4301
45.6 1.4301
45.625 1.425
45.65 1.4177
45.675 1.4076
45.7 1.3944
45.725 1.3764
45.75 1.3526
45.775 1.3234
45.8 1.2857
45.825 1.2384
45.85 1.1841
45.875 1.1237
45.9 1.0577
45.925 0.9886
45.95 0.9179
45.975 0.8476
46 0.7767
46.025 0.7044
46.05 0.6292
46.075 0.5529
46.1 0.4761
46.125 0.3982
46.15 0.3177
46.175 0.2358
46.2 0.1535
46.225 0.0713
46.25 -0.0112
46.275 -0.0916
46.3 -0.1662
46.325 -0.2319
46.35 -0.2851
46.375 -0.3232
46.4 -0.3497
46.425 -0.3724
46.45 -0.3961
46.475 -0.4231
46.5 -0.4554
46.525 -0.4898
46.55 -0.5221
46.575 -0.5488
46.6 -0.566
46.625 -0.5713
46.65 -0.5649
46.675 -0.5437
46.7 -0.5088
46.725 -0.4736
46.75 -0.442
46.775 -0.4192
46.8 -0.407
46.825 -0.4025
46.85 -0.4034
46.875 -0.4008
46.9 -0.39
46.925 -0.3745
46.95 -0.354
46.975 -0.3366
47 -0.3272
47.025 -0.3272
47.05 -0.3339
47.075 -0.3471
47.1 -0.3667
47.125 -0.396
47.15 -0.4354
47.175 -0.4761
47.2 -0.5042
47.225 -0.5192
47.25 -0.521
47.275 -0.5108
47.3 -0.4971
47.325 -0.4844
47.35 -0.4745
47.375 -0.4678
47.4 -0.4609
47.425 -0.4524
47.45 -0.4392
47.475 -0.4205
47.5 -0.4013
47.525 -0.3816
47.55 -0.3604
47.575 -0.3376
47.6 -0.3134
47.625 -0.2888
47.65 -0.2634
47.675 -0.2345
47.7 -0.2005
47.725 -0.165
47.75 -0.132
47.775 -0.1048
47.8 -0.0853
47.825 -0.073
47.85 -0.0674
47.875 -0.0654
47.9 -0.0613
47.925 -0.0502
47.95 -0.0265
47.975 0.0116
48 0.0561
48.025 0.099
48.05 0.1417
48.075 0.1802
48.1 0.2088
48.125 0.227
48.15 0.2361
48.175 0.2369
48.2 0.2317
48.225 0.2236
48.25 0.217
48.275 0.2165
48.3 0.221
48.325 0.2234
48.35 0.2224
48.375 0.2172
48.4 0.2152
48.425 0.2279
48.45 0.2537
48.475 0.281
48.5 0.3066
48.525 0.3297
48.55 0.3491
48.575 0.3654
48.6 0.3794
48.625 0.3881
48.65 0.391
48.675 0.3891
48.7 0.3886
48.725 0.3953
48.75 0.4106
48.775 0.4365
48.8 0.4772
48.825 0.5251
48.85 0.5709
48.875 0.6131
48.9 0.6527
48.925 0.689
48.95 0.7189
48.975 0.7355
49 0.7423
49.025 0.7445
49.05 0.7434
49.075 0.7484
49.1 0.7635
49.125 0.7872
49.15 0.8195
49.175 0.8567
49.2 0.8938
49.225 0.929
49.25 0.9605
49.275 0.9877
49.3 1.0126
49.325 1.0377
49.35 1.0652
49.375 1.0937
49.4 1.1211
49.425 1.1453
49.45 1.1644
49.475 1.1784
49.5 1.1872
49.525 1.1897
49.55 1.1852
49.575 1.1747
49.6 1.1585
49.625 1.1375
49.65 1.1131
49.675 1.0916
49.7 1.0794
49.725 1.0781
49.75 1.0841
49.775 1.0901
49.8 1.0912
49.825 1.0873
49.85 1.0796
49.875 1.0682
49.9 1.0534
49.925 1.0351
49.95 1.0129
49.975 0.986
50 0.9538
50.025 0.9169
50.05 0.8757
50.075 0.8292
50.1 0.777
50.125 0.7195
50.15 0.6542
50.175 0.5835
50.2 0.5178
50.225 0.4671
50.25 0.4288
50.275 0.3962
50.3 0.3642
50.325 0.3296
50.35 0.2938
50.375 0.2578
50.4 0.2237
50.425 0.1966
50.45 0.1842
50.475 0.2055
50.5 0.2464
50.525 0.2865
50.55 0.3231
50.575 0.355
50.6 0.3768
50.625 0.3892
50.65 0.3896
50.675 0.3808
50.7 0.3698
50.725 0.36
50.75 0.3559
50.775 0.3534
50.8 0.35
50.825 0.3434
50.85 0.3295
50.875 0.3058
50.9 0.2706
50.925 0.2249
50.95 0.1763
50.975 0.1306
51 0.0892
51.025 0.0513
51.05 0.0156
51.075 -0.0183
51.1 -0.0469
51.125 -0.0652
51.15 -0.0757
51.175 -0.0823
51.2 -0.0879
51.225 -0.0907
51.25 -0.0906
51.275 -0.0923
51.3 -0.0975
51.325 -0.1078
51.35 -0.1209
51.375 -0.1332
51.4 -0.1456
51.425 -0.1564
51.45 -0.1626
51.475 -0.1584
51.5 -0.141
51.525 -0.1146
51.55 -0.0856
51.575 -0.0565
51.6 -0.0246
51.625 0.0112
51.65 0.053
51.675 0.1048
51.7 0.1647
51.725 0.2316
51.75 0.3045
51.775 0.3816
51.8 0.4624
51.825 0.5421
51.85 0.6188
51.875 0.6896
51.9 0.753
51.925 0.8079
51.95 0.8548
51.975 0.894
52 0.9257
52.025 0.9498
52.05 0.9671
52.075 0.9781
52.1 0.9839
52.125 0.9854
52.15 0.9833
52.175 0.9787
52.2 0.9723
52.225 0.9645
52.25 0.9538
52.275 0.9382
52.3 0.916
52.325 0.8872
52.35 0.8522
52.375 0.8111
52.4 0.7644
52.425 0.7111
52.45 0.6523
52.475 0.5889
52.5 0.5208
52.525 0.4497
52.55 0.3756
52.575 0.2983
52.6 0.2203
52.625 0.1433
52.65 0.0673
52.675 -0.0066
52.7 -0.0753
52.725 -0.1326
52.75 -0.1752
52.775 -0.2097
52.8 -0.2426
52.825 -0.2744
52.85 -0.3107
52.875 -0.3538
52.9 -0.4049
52.925 -0.4621
52.95 -0.5224
52.975 -0.5819
53 -0.6387
53.025 -0.6883
53.05 -0.725
53.075 -0.7494
53.1 -0.7637
53.125 -0.7727
53.15 -0.778
53.175 -0.7807
53.2 -0.7824
53.225 -0.7823
53.25 -0.7829
53.275 -0.7843
53.3 -0.7874
53.325 -0.7929
53.35 -0.7985
53.375 -0.7983
53.4 -0.7853
53.425 -0.7573
53.45 -0.7181
53.475 -0.6736
53.5 -0.6268
53.525 -0.5758
53.55 -0.5212
53.575 -0.467
53.6 -0.418
53.625 -0.3698
53.65 -0.3183
53.675 -0.2611
53.7 -0.1995
53.725 -0.1252
53.75 -0.0296
53.775 0.0717
53.8 0.1658
53.825 0.2486
53.85 0.3255
53.875 0.4024
53.9 0.4825
53.925 0.5726
53.95 0.6713
53.975 0.7709
54 0.8661
54.025 0.9535
54.05 1.0311
54.075 1.0969
54.1 1.1493
54.125 1.1905
54.15 1.2242
54.175 1.2547
54.2 1.282
54.225 1.3058
54.25 1.323
54.275 1.3315
54.3 1.3315
54.325 1.3231
54.35 1.3065
54.375 1.2822
54.4 1.2572
54.425 1.2353
54.45 1.2188
54.475 1.2058
54.5 1.1934
54.525 1.1826
54.55 1.1723
54.575 1.1621
54.6 1.1507
54.625 1.1374
54.65 1.1289
54.675 1.1326
54.7 1.143
54.725 1.1505
54.75 1.1514
54.775 1.1425
54.8 1.1272
54.825 1.1081
54.85 1.0884
54.875 1.0658
54.9 1.0429
54.925 1.0185
54.95 0.9926
54.975 0.9652
55 0.9345
55.025 0.9002
55.05 0.8615
55.075 0.8194
55.1 0.7758
55.125 0.7315
55.15 0.689
55.175 0.6563
55.2 0.6376
55.225 0.6235
55.25 0.6114
55.275 0.6014
55.3 0.5943
55.325 0.5871
55.35 0.5832
55.375 0.585
55.4 0.5966
55.425 0.622
55.45 0.6528
55.475 0.6818
55.5 0.705
55.525 0.7238
55.55 0.7458
55.575 0.7792
55.6 0.8191
55.625 0.8662
55.65 0.924
55.675 0.9951
55.7 1.0772
55.725 1.1605
55.75 1.2415
55.775 1.3185
55.8 1.3868
55.825 1.4513
55.85 1.5158
55.875 1.5838
55.9 1.6546
55.925 1.7253
55.95 1.7915
55.975 1.8495
56 1.8985
56.025 1.9373
56.05 1.9658
56.075 1.9843
56.1 1.994
56.125 1.9955
56.15 1.9901
56.175 1.9796
56.2 1.9672
56.225 1.9552
56.25 1.9461
56.275 1.9497
56.3 1.9616
56.325 1.9749
56.35 1.9911
56.375 2.0031
56.4 2.0111
56.425 2.0147
56.45 2.012
56.475 2.0003
56.5 1.9821
56.525 1.9652
56.55 1.9637
56.575 1.9809
56.6 2.0088
56.625 2.0426
56.65 2.0777
56.675 2.106
56.7 2.126
56.725 2.1389
56.75 2.1444
56.775 2.1395
56.8 2.124
56.825 2.098
56.85 2.0626
56.875 2.0197
56.9 1.9722
56.925 1.9187
56.95 1.8634
56.975 1.8134
57 1.7694
57.025 1.7318
57.05 1.6986
57.075 1.668
57.1 1.6426
57.125 1.6273
57.15 1.6199
57.175 1.6127
57.2 1.6034
57.225 1.588
57.25 1.5692
57.275 1.5511
57.3 1.5465
57.325 1.5604
57.35 1.5793
57.375 1.597
57.4 1.6147
57.425 1.6325
57.45 1.6466
57.475 1.6554
57.5 1.6571
57.525 1.6564
57.55 1.6595
57.575 1.6662
57.6 1.6696
57.625 1.6673
57.65 1.6618
57.675 1.6587
57.7 1.6605
57.725 1.667
57.75 1.6732
57.775 1.6757
57.8 1.6736
57.825 1.665
57.85 1.651
57.875 1.6314
57.9 1.6076
57.925 1.5793
57.95 1.5477
57.975 1.5186
58 1.4939
58.025 1.4687
58.05 1.44
58.075 1.4066
58.1 1.3712
58.125 1.3357
58.15 1.3045
58.175 1.2773
58.2 1.2593
58.225 1.2517
58.25 1.2529
58.275 1.2555
58.3 1.2555
58.325 1.2516
58.35 1.2424
58.375 1.2291
58.4 1.2134
58.425 1.2013
58.45 1.1967
58.475 1.1955
58.5 1.1921
58.525 1.1818
58.55 1.1673
58.575 1.1516
58.6 1.1352
58.625 1.1173
58.65 1.0994
58.675 1.0822
58.7 1.0682
58.725 1.0549
58.75 1.0376
58.775 1.0133
58.8 0.9851
58.825 0.96
58.85 0.9448
58.875 0.938
58.9 0.9338
58.925 0.9323
58.95 0.9379
58.975 0.9523
59 0.9737
59.025 1.0064
59.05 1.0474
59.075 1.1008
59.1 1.1635
59.125 1.2303
59.15 1.2979
59.175 1.3641
59.2 1.4274
59.225 1.486
59.25 1.5382
59.275 1.5837
59.3 1.6216
59.325 1.6504
59.35 1.6709
59.375 1.6846
59.4 1.6909
59.425 1.6923
59.45 1.6884
59.475 1.6824
59.5 1.68
59.525 1.6865
59.55 1.7021
59.575 1.7231
59.6 1.7463
59.625 1.7698
59.65 1.7962
59.675 1.8279
59.7 1.8668
59.725 1.9127
59.75 1.9583
59.775 2.0015
59.8 2.0385
59.825 2.0675
59.85 2.0883
59.875 2.102
59.9 2.1109
59.925 2.1246
59.95 2.1613
59.975 2.2262
60 2.3062
60.025 2.3935
60.05 2.4806
60.075 2.5668
60.1 2.6548
60.125 2.7416
60.15 2.8223
60.175 2.8959
60.2 2.9619
60.225 3.0212
60.25 3.0749
60.275 3.1236
60.3 3.1673
60.325 3.2054
60.35 3.2376
60.375 3.2646
60.4 3.2874
60.425 3.3071
60.45 3.3284
60.475 3.3544
60.5 3.3884
60.525 3.4304
60.55 3.4795
60.575 3.5427
60.6 3.6262
60.625 3.7236
60.65 3.8227
60.675 3.9198
60.7 4.0131
60.725 4.0997
60.75 4.1793
60.775 4.2533
60.8 4.3221
60.825 4.3855
60.85 4.4437
60.875 4.4983
60.9 4.5517
60.925 4.6069
60.95 4.6626
60.975 4.7185
61 4.7757
61.025 4.8336
61.05 4.8927
61.075 4.9536
61.1 5.013
61.125 5.0693
61.15 5.1219
61.175 5.1704
61.2 5.2154
61.225 5.2572
61.25 5.2965
61.275 5.3326
61.3 5.3659
61.325 5.3969
61.35 5.4251
61.375 5.4504
61.4 5.4732
61.425 5.4953
61.45 5.5172
61.475 5.5409
61.5 5.5647
61.525 5.5874
61.55 5.6073
61.575 5.6236
61.6 5.6351
61.625 5.6428
61.65 5.6458
61.675 5.6419
61.7 5.632
61.725 5.6163
61.75 5.5949
61.775 5.5687
61.8 5.5383
61.825 5.5039
61.85 5.4647
61.875 5.4224
61.9 5.3779
61.925 5.3324
61.95 5.2864
61.975 5.2405
62 5.1977
62.025 5.1619
62.05 5.1315
62.075 5.1067
62.1 5.0926
62.125 5.09
62.15 5.0919
62.175 5.0975
62.2 5.1055
62.225 5.1138
62.25 5.1214
62.275 5.1295
62.3 5.1369
62.325 5.1411
62.35 5.1411
62.375 5.1359
62.4 5.1253
62.425 5.1111
62.45 5.0959
62.475 5.0781
62.5 5.0564
62.525 5.0335
62.55 5.0058
62.575 4.9744
62.6 4.9418
62.625 4.9046
62.65 4.8628
62.675 4.817
62.7 4.7673
62.725 4.7141
62.75 4.6584
62.775 4.6011
62.8 4.5413
62.825 4.477
62.85 4.4092
62.875 4.3369
62.9 4.2632
62.925 4.1898
62.95 4.1174
62.975 4.0468
63 3.9823
63.025 3.9303
63.05 3.901
63.075 3.8993
63.1 3.9114
63.125 3.9271
63.15 3.9419
63.175 3.953
63.2 3.9579
63.225 3.9576
63.25 3.9526
63.275 3.9428
63.3 3.9272
63.325 3.9081
63.35 3.8893
63.375 3.8753
63.4 3.8708
63.425 3.8778
63.45 3.8993
63.475 3.9324
63.5 3.9683
63.525 4.0039
63.55 4.04
63.575 4.0796
63.6 4.1249
63.625 4.1744
63.65 4.2243
63.675 4.2708
63.7 4.3101
63.725 4.3397
63.75 4.3591
63.775 4.3676
63.8 4.3632
63.825 4.3461
63.85 4.3199
63.875 4.2934
63.9 4.276
63.925 4.2664
63.95 4.2578
63.975 4.2484
64 4.2351
64.025 4.2165
64.05 4.1981
64.075 4.1814
64.1 4.1637
64.125 4.1403
64.15 4.1095
64.175 4.0723
64.2 4.0316
64.225 3.9897
64.25 3.9447
64.275 3.8945
64.3 3.8383
64.325 3.7752
64.35 3.7026
64.375 3.6209
64.4 3.532
64.425 3.4371
64.45 3.3451
64.475 3.2651
64.5 3.1979
64.525 3.1337
64.55 3.0646
64.575 2.9879
64.6 2.9049
64.625 2.8154
64.65 2.7206
64.675 2.6185
64.7 2.509
64.725 2.3925
64.75 2.2703
64.775 2.1441
64.8 2.0189
64.825 1.9007
64.85 1.7914
64.875 1.6961
64.9 1.6198
64.925 1.5592
64.95 1.5099
64.975 1.47
65 1.4354
65.025 1.4057
65.05 1.3828
65.075 1.3677
65.1 1.361
65.125 1.3607
65.15 1.3627
65.175 1.3612
65.2 1.3517
65.225 1.3353
65.25 1.3154
65.275 1.2993
65.3 1.292
65.325 1.2887
65.35 1.2835
65.375 1.2731
65.4 1.2565
65.425 1.2326
65.45 1.2038
65.475 1.1701
65.5 1.1354
65.525 1.1037
65.55 1.076
65.575 1.0539
65.6 1.0339
65.625 1.0095
65.65 0.9858
65.675 0.9656
65.7 0.949
65.725 0.9324
65.75 0.9119
65.775 0.8873
65.8 0.865
65.825 0.8505
65.85 0.8421
65.875 0.8364
65.9 0.8313
65.925 0.8261
65.95 0.8201
65.975 0.8181
66 0.8259
66.025 0.839
66.05 0.8493
66.075 0.8495
66.1 0.8389
66.125 0.8177
66.15 0.7869
66.175 0.7467
66.2 0.6976
66.225 0.641
66.25 0.5815
66.275 0.5231
66.3 0.4774
66.325 0.4569
66.35 0.4654
66.375 0.4831
66.4 0.5
66.425 0.513
66.45 0.5214
66.475 0.5242
66.5 0.52
66.525 0.5061
66.55 0.482
66.575 0.447
66.6 0.4019
66.625 0.348
66.65 0.29
66.675 0.2324
66.7 0.1762
66.725 0.1236
66.75 0.084
66.775 0.0656
66.8 0.0709
66.825 0.1013
66.85 0.1547
66.875 0.225
66.9 0.3011
66.925 0.3735
66.95 0.444
66.975 0.5131
67 0.5789
67.025 0.6396
67.05 0.6928
67.075 0.7388
67.1 0.7756
67.125 0.8022
67.15 0.8169
67.175 0.8229
67.2 0.8212
67.225 0.8136
67.25 0.8063
67.275 0.8092
67.3 0.8283
67.325 0.863
67.35 0.9095
67.375 0.9622
67.4 1.0134
67.425 1.0599
67.45 1.0999
67.475 1.1334
67.5 1.1635
67.525 1.1917
67.55 1.2191
67.575 1.2463
67.6 1.2764
67.625 1.3138
67.65 1.357
67.675 1.4018
67.7 1.4464
67.725 1.4916
67.75 1.5386
67.775 1.588
67.8 1.6333
67.825 1.6688
67.85 1.6959
67.875 1.7162
67.9 1.7324
67.925 1.7484
67.95 1.7691
67.975 1.7973
68 1.8348
68.025 1.8802
68.05 1.9293
68.075 1.9787
68.1 2.0259
68.125 2.0703
68.15 2.1127
68.175 2.1542
68.2 2.1982
68.225 2.2452
68.25 2.2999
68.275 2.3596
68.3 2.4198
68.325 2.479
68.35 2.5347
68.375 2.5852
68.4 2.63
68.425 2.6693
68.45 2.7025
68.475 2.7282
68.5 2.7458
68.525 2.7558
68.55 2.7585
68.575 2.7543
68.6 2.751
68.625 2.7567
68.65 2.7762
68.675 2.8061
68.7 2.8402
68.725 2.8765
68.75 2.9115
68.775 2.9432
68.8 2.969
68.825 2.9858
68.85 2.9925
68.875 2.9905
68.9 2.9805
68.925 2.9642
68.95 2.9459
68.975 2.929
69 2.9166
69.025 2.9063
69.05 2.8966
69.075 2.8866
69.1 2.8743
69.125 2.8547
69.15 2.8305
69.175 2.7986
69.2 2.7586
69.225 2.7115
69.25 2.6555
69.275 2.5919
69.3 2.5229
69.325 2.4536
69.35 2.3897
69.375 2.3313
69.4 2.274
69.425 2.222
69.45 2.1806
69.475 2.151
69.5 2.127
69.525 2.107
69.55 2.0859
69.575 2.0615
69.6 2.0311
69.625 1.9961
69.65 1.9588
69.675 1.9226
69.7 1.8921
69.725 1.8757
69.75 1.8806
69.775 1.8985
69.8 1.9245
69.825 1.9518
69.85 1.9785
69.875 2.0037
69.9 2.0252
69.925 2.042
69.95 2.0567
69.975 2.0717
70 2.0894
70.025 2.1104
70.05 2.1354
70.075 2.1678
70.1 2.2078
70.125 2.2486
70.15 2.2853
70.175 2.3171
70.2 2.3473
70.225 2.3779
70.25 2.4088
70.275 2.438
70.3 2.4669
70.325 2.4944
70.35 2.527
70.375 2.5627
70.4 2.5985
70.425 2.6362
70.45 2.671
70.475 2.7009
70.5 2.7239
70.525 2.7423
70.55 2.759
70.575 2.775
70.6 2.7906
70.625 2.8094
70.65 2.8336
70.675 2.8631
70.7 2.8964
70.725 2.9337
70.75 2.9748
70.775 3.0238
70.8 3.0879
70.825 3.1619
70.85 3.2359
70.875 3.3052
70.9 3.367
70.925 3.4191
70.95 3.4663
70.975 3.5094
71 3.5567
71.025 3.6055
71.05 3.6544
71.075 3.698
71.1 3.7319
71.125 3.7578
71.15 3.775
71.175 3.7844
71.2 3.7898
71.225 3.7942
71.25 3.7956
71.275 3.7933
71.3 3.7873
71.325 3.7775
71.35 3.7651
71.375 3.7488
71.4 3.7295
71.425 3.7067
71.45 3.6809
71.475 3.6561
71.5 3.6431
71.525 3.6446
71.55 3.6557
71.575 3.6697
71.6 3.6809
71.625 3.6853
71.65 3.6814
71.675 3.6692
71.7 3.6481
71.725 3.6179
71.75 3.5787
71.775 3.5337
71.8 3.485
71.825 3.4321
71.85 3.3734
71.875 3.3072
71.9 3.2335
71.925 3.1531
71.95 3.0651
71.975 2.97
72 2.8717
72.025 2.7758
72.05 2.6961
72.075 2.6484
72.1 2.6205
72.125 2.6039
72.15 2.6016
72.175 2.6165
72.2 2.6443
72.225 2.6772
72.25 2.709
72.275 2.7377
72.3 2.7606
72.325 2.7774
72.35 2.789
72.375 2.7939
72.4 2.7932
72.425 2.7857
72.45 2.7717
72.475 2.7535
72.5 2.7328
72.525 2.7077
72.55 2.6791
72.575 2.648
72.6 2.6121
72.625 2.5744
72.65 2.5373
72.675 2.5017
72.7 2.4663
72.725 2.43
72.75 2.3952
72.775 2.3678
72.8 2.3514
72.825 2.3461
72.85 2.3477
72.875 2.3521
72.9 2.3585
72.925 2.3689
72.95 2.3828
72.975 2.4011
73 2.4256
73.025 2.4534
73.05 2.4807
73.075 2.5044
73.1 2.5245
73.125 2.5399
73.15 2.5498
73.175 2.555
73.2 2.5568
73.225 2.5617
73.25 2.578
73.275 2.6109
73.3 2.6508
73.325 2.6945
73.35 2.745
73.375 2.801
73.4 2.8592
73.425 2.9208
73.45 2.9876
73.475 3.0613
73.5 3.1432
73.525 3.2345
73.55 3.3326
73.575 3.434
73.6 3.5369
73.625 3.6421
73.65 3.7496
73.675 3.8575
73.7 3.9616
73.725 4.0604
73.75 4.1533
73.775 4.2417
73.8 4.327
73.825 4.4092
73.85 4.4872
73.875 4.5612
73.9 4.6318
73.925 4.6985
73.95 4.7616
73.975 4.8216
74 4.8788
74.025 4.934
74.05 4.9868
74.075 5.0364
74.1 5.0827
74.125 5.1257
74.15 5.1653
74.175 5.2012
74.2 5.2336
74.225 5.2628
74.25 5.2887
74.275 5.3116
74.3 5.3315
74.325 5.3487
74.35 5.3635
74.375 5.3759
74.4 5.3858
74.425 5.3936
74.45 5.3991
74.475 5.4022
74.5 5.403
74.525 5.4017
74.55 5.3981
74.575 5.3924
74.6 5.3848
74.625 5.3755
74.65 5.3645
74.675 5.3515
74.7 5.3363
74.725 5.3197
74.75 5.302
74.775 5.2829
74.8 5.2619
74.825 5.2384
74.85 5.2116
74.875 5.1807
74.9 5.1463
74.925 5.1087
74.95 5.0687
74.975 5.0282
75 4.9908
75.025 4.9599
75.05 4.936
75.075 4.9201
75.1 4.9129
75.125 4.9164
75.15 4.9251
75.175 4.9339
75.2 4.941
75.225 4.9456
75.25 4.9474
75.275 4.9467
75.3 4.9426
75.325 4.9342
75.35 4.922
75.375 4.9075
75.4 4.8902
75.425 4.8707
75.45 4.8498
75.475 4.8305
75.5 4.825
75.525 4.8362
75.55 4.8528
75.575 4.8668
75.6 4.8769
75.625 4.8823
75.65 4.8832
75.675 4.8803
75.7 4.8737
75.725 4.863
75.75 4.8491
75.775 4.832
75.8 4.8114
75.825 4.787
75.85 4.7588
75.875 4.7267
75.9 4.6906
75.925 4.6508
75.95 4.6075
75.975 4.5608
76 4.5093
76.025 4.4524
76.05 4.3906
76.075 4.3248
76.1 4.2554
76.125 4.1869
76.15 4.1229
76.175 4.0602
76.2 3.996
76.225 3.9297
76.25 3.8606
76.275 3.7852
76.3 3.7031
76.325 3.614
76.35 3.5191
76.375 3.4235
76.4 3.3325
76.425 3.2492
76.45 3.1805
76.475 3.1276
76.5 3.0878
76.525 3.052
76.55 3.0174
76.575 2.9834
76.6 2.9518
76.625 2.9258
76.65 2.9095
76.675 2.8964
76.7 2.8917
76.725 2.8972
76.75 2.9156
76.775 2.9474
76.8 2.9881
76.825 3.0317
76.85 3.0766
76.875 3.1197
76.9 3.1588
76.925 3.1912
76.95 3.2144
76.975 3.2263
77 3.2274
77.025 3.2221
77.05 3.2149
77.075 3.2054
77.1 3.1918
77.125 3.1738
77.15 3.1502
77.175 3.1187
77.2 3.0776
77.225 3.0273
77.25 2.968
77.275 2.9002
77.3 2.8235
77.325 2.7387
77.35 2.6472
77.375 2.5494
77.4 2.4495
77.425 2.3562
77.45 2.2889
77.475 2.2538
77.5 2.2384
77.525 2.2341
77.55 2.2376
77.575 2.2438
77.6 2.2489
77.625 2.2506
77.65 2.2448
77.675 2.2326
77.7 2.2209
77.725 2.2125
77.75 2.2097
77.775 2.2122
77.8 2.2245
77.825 2.2457
77.85 2.2676
77.875 2.286
77.9 2.3021
77.925 2.3142
77.95 2.3216
77.975 2.3237
78 2.3198
78.025 2.308
78.05 2.2881
78.075 2.2621
78.1 2.2321
78.125 2.2026
78.15 2.1736
78.175 2.1495
78.2 2.1306
78.225 2.1151
78.25 2.0989
78.275 2.0799
78.3 2.0585
78.325 2.0341
78.35 2.0097
78.375 1.9852
78.4 1.9602
78.425 1.9371
78.45 1.9245
78.475 1.9241
78.5 1.9322
78.525 1.9511
78.55 1.9758
78.575 2.0008
78.6 2.0275
78.625 2.0559
78.65 2.0877
78.675 2.1218
78.7 2.1548
78.725 2.1848
78.75 2.2139
78.775 2.244
78.8 2.2744
78.825 2.304
78.85 2.332
78.875 2.354
78.9 2.3682
78.925 2.3758
78.95 2.3774
78.975 2.3735
79 2.3654
79.025 2.3515
79.05 2.3292
79.075 2.3
79.1 2.269
79.125 2.2419
79.15 2.2229
79.175 2.2069
79.2 2.1891
79.225 2.1621
79.25 2.125
79.275 2.0802
79.3 2.0349
79.325 1.9919
79.35 1.9482
79.375 1.9009
79.4 1.849
79.425 1.7891
79.45 1.7191
79.475 1.6391
79.5 1.5525
79.525 1.4717
79.55 1.4061
79.575 1.3642
79.6 1.3469
79.625 1.3433
79.65 1.3399
79.675 1.3319
79.7 1.3186
79.725 1.3002
79.75 1.2767
79.775 1.2474
79.8 1.2141
79.825 1.1776
79.85 1.1396
79.875 1.1014
79.9 1.0639
79.925 1.0304
79.95 1.0021
79.975 0.9777
80 0.9521
80.025 0.9209
80.05 0.8838
80.075 0.8466
80.1 0.8175
80.125 0.801
80.15 0.7956
80.175 0.7928
80.2 0.7893
80.225 0.788
80.25 0.7901
80.275 0.7997
80.3 0.8177
80.325 0.842
80.35 0.87
80.375 0.8939
80.4 0.9103
80.425 0.9208
80.45 0.9242
80.475 0.9216
80.5 0.9147
80.525 0.9023
80.55 0.8868
80.575 0.8717
80.6 0.8567
80.625 0.8449
80.65 0.8418
80.675 0.8527
80.7 0.8706
80.725 0.8878
80.75 0.8996
80.775 0.903
80.8 0.8969
80.825 0.8821
80.85 0.8609
80.875 0.8346
80.9 0.807
80.925 0.7775
80.95 0.7465
80.975 0.7141
81 0.6874
81.025 0.6825
81.05 0.7064
81.075 0.7473
81.1 0.786
81.125 0.8192
81.15 0.8449
81.175 0.8639
81.2 0.8768
81.225 0.8844
81.25 0.8861
81.275 0.8815
81.3 0.8702
81.325 0.8539
81.35 0.8315
81.375 0.8037
81.4 0.7714
81.425 0.734
81.45 0.6924
81.475 0.6468
81.5 0.5986
81.525 0.5478
81.55 0.4937
81.575 0.437
81.6 0.3795
81.625 0.3246
81.65 0.2762
81.675 0.2408
81.7 0.2185
81.725 0.2001
81.75 0.18
81.775 0.1578
81.8 0.1335
81.825 0.1049
81.85 0.0686
81.875 0.0254
81.9 -0.0227
81.925 -0.0716
81.95 -0.1155
81.975 -0.1467
82 -0.159
82.025 -0.1516
82.05 -0.1354
82.075 -0.1141
82.1 -0.0928
82.125 -0.0699
82.15 -0.0424
82.175 -0.0127
82.2 0.0183
82.225 0.05
82.25 0.0776
82.275 0.1018
82.3 0.1231
82.325 0.1388
82.35 0.151
82.375 0.1613
82.4 0.1694
82.425 0.1781
82.45 0.19
82.475 0.2107
82.5 0.2442
82.525 0.2966
82.55 0.3605
82.575 0.4267
82.6 0.4902
82.625 0.5505
82.65 0.6211
82.675 0.7135
82.7 0.8147
82.725 0.9103
82.75 0.997
82.775 1.073
82.8 1.1394
82.825 1.2009
82.85 1.2612
82.875 1.3246
82.9 1.3917
82.925 1.4605
82.95 1.5288
82.975 1.5938
83 1.6535
83.025 1.7087
83.05 1.7598
83.075 1.8067
83.1 1.8494
83.125 1.8882
83.15 1.9237
83.175 1.9553
83.2 1.9835
83.225 2.0115
83.25 2.0409
83.275 2.0694
83.3 2.0951
83.325 2.1213
83.35 2.1519
83.375 2.1862
83.4 2.2218
83.425 2.2572
83.45 2.2904
83.475 2.3216
83.5 2.3522
83.525 2.3815
83.55 2.4117
83.575 2.4421
83.6 2.4723
83.625 2.5002
83.65 2.526
83.675 2.5497
83.7 2.5709
83.725 2.5906
83.75 2.6084
83.775 2.6248
83.8 2.6413
83.825 2.6575
83.85 2.675
83.875 2.696
83.9 2.7206
83.925 2.7531
83.95 2.7929
83.975 2.8376
84 2.881
84.025 2.9217
84.05 2.9598
84.075 2.9929
84.1 3.0216
84.125 3.0491
84.15 3.0782
84.175 3.1138
84.2 3.1539
84.225 3.1943
84.25 3.227
84.275 3.2487
84.3 3.2625
84.325 3.2712
84.35 3.2777
84.375 3.2802
84.4 3.2765
84.425 3.2667
84.45 3.2506
84.475 3.2292
84.5 3.2023
84.525 3.1707
84.55 3.133
84.575 3.0894
84.6 3.0427
84.625 2.9942
84.65 2.9538
84.675 2.9167
84.7 2.8762
84.725 2.8253
84.75 2.762
84.775 2.6915
84.8 2.6208
84.825 2.5466
84.85 2.4681
84.875 2.3849
84.9 2.2988
84.925 2.2106
84.95 2.1178
84.975 2.0187
85 1.9114
85.025 1.7942
85.05 1.6704
85.075 1.5394
85.1 1.4042
85.125 1.2756
85.15 1.1592
85.175 1.0667
85.2 0.9997
85.225 0.9568
85.25 0.9335
85.275 0.9319
85.3 0.954
85.325 0.9915
85.35 1.0365
85.375 1.0816
85.4 1.1245
85.425 1.1616
85.45 1.1921
85.475 1.2148
85.5 1.2326
85.525 1.2469
85.55 1.256
85.575 1.2601
85.6 1.258
85.625 1.2478
85.65 1.2312
85.675 1.2099
85.7 1.1893
85.725 1.1911
85.75 1.2027
85.775 1.2036
85.8 1.1915
85.825 1.1701
85.85 1.1467
85.875 1.1291
85.9 1.1196
85.925 1.1113
85.95 1.1064
85.975 1.1059
86 1.1054
86.025 1.1024
86.05 1.0957
86.075 1.0885
86.1 1.0883
86.125 1.098
86.15 1.1106
86.175 1.1213
86.2 1.132
86.225 1.1485
86.25 1.1766
86.275 1.2205
86.3 1.2771
86.325 1.3404
86.35 1.4073
86.375 1.4757
86.4 1.5461
86.425 1.6162
86.45 1.6837
86.475 1.7476
86.5 1.8059
86.525 1.8571
86.55 1.9009
86.575 1.9394
86.6 1.9776
86.625 2.0157
86.65 2.0529
86.675 2.0883
86.7 2.1227
86.725 2.1541
86.75 2.1811
86.775 2.2025
86.8 2.2193
86.825 2.2301
86.85 2.2369
86.875 2.2398
86.9 2.2375
86.925 2.2295
86.95 2.2156
86.975 2.1965
87 2.1723
87.025 2.1434
87.05 2.1073
87.075 2.066
87.1 2.0224
87.125 1.9836
87.15 1.9457
87.175 1.9046
87.2 1.8566
87.225 1.8027
87.25 1.7495
87.275 1.7024
87.3 1.6653
87.325 1.6383
87.35 1.6208
87.375 1.6118
87.4 1.6062
87.425 1.5996
87.45 1.5869
87.475 1.5682
87.5 1.5425
87.525 1.5108
87.55 1.4762
87.575 1.4478
87.6 1.4204
87.625 1.3969
87.65 1.3783
87.675 1.3609
87.7 1.3401
87.725 1.3127
87.75 1.2773
87.775 1.233
87.8 1.1824
87.825 1.1279
87.85 1.0727
87.875 1.0209
87.9 0.9753
87.925 0.9462
87.95 0.948
87.975 0.971
88 1.0048
88.025 1.0489
88.05 1.0961
88.075 1.1422
88.1 1.1864
88.125 1.2289
88.15 1.2729
88.175 1.3177
88.2 1.3601
88.225 1.3976
88.25 1.4308
88.275 1.4626
88.3 1.4954
88.325 1.5289
88.35 1.5618
88.375 1.5925
88.4 1.6203
88.425 1.6467
88.45 1.6747
88.475 1.6995
88.5 1.7289
88.525 1.775
88.55 1.8521
88.575 1.9624
88.6 2.0819
88.625 2.1961
88.65 2.3014
88.675 2.3979
88.7 2.486
88.725 2.5654
88.75 2.638
88.775 2.7055
88.8 2.7691
88.825 2.8287
88.85 2.8843
88.875 2.936
88.9 2.9846
88.925 3.0314
88.95 3.0754
88.975 3.116
89 3.1537
89.025 3.1887
89.05 3.2206
89.075 3.2487
89.1 3.2731
89.125 3.294
89.15 3.3112
89.175 3.325
89.2 3.3352
89.225 3.3416
89.25 3.3436
89.275 3.3404
89.3 3.332
89.325 3.3184
89.35 3.2997
89.375 3.2752
89.4 3.2464
89.425 3.2165
89.45 3.189
89.475 3.1676
89.5 3.1603
89.525 3.1675
89.55 3.1765
89.575 3.1831
89.6 3.186
89.625 3.1846
89.65 3.1789
89.675 3.169
89.7 3.1553
89.725 3.138
89.75 3.1176
89.775 3.0931
89.8 3.0642
89.825 3.0314
89.85 3.003
89.875 2.9899
89.9 2.9883
89.925 2.9902
89.95 2.9902
89.975 2.9858
90 2.9776
90.025 2.9674
90.05 2.9563
90.075 2.9448
90.1 2.9351
90.125 2.927
90.15 2.9181
90.175 2.9061
90.2 2.8868
90.225 2.8586
90.25 2.8216
90.275 2.7751
90.3 2.7223
90.325 2.6707
90.35 2.6248
90.375 2.5897
90.4 2.5579
90.425 2.5242
90.45 2.4844
90.475 2.4363
90.5 2.3801
90.525 2.3239
90.55 2.2826
90.575 2.2621
90.6 2.2513
90.625 2.2406
90.65 2.2282
90.675 2.2131
90.7 2.1941
90.725 2.1721
90.75 2.148
90.775 2.1227
90.8 2.0921
90.825 2.0568
90.85 2.0185
90.875 1.9788
90.9 1.9459
90.925 1.9264
90.95 1.9153
90.975 1.9095
91 1.903
91.025 1.8916
91.05 1.8778
91.075 1.8607
91.1 1.842
91.125 1.8186
91.15 1.7888
91.175 1.7524
91.2 1.7076
91.225 1.6549
91.25 1.598
91.275 1.5362
91.3 1.4705
91.325 1.4108
91.35 1.3598
91.375 1.3129
91.4 1.2667
91.425 1.218
91.45 1.169
91.475 1.1236
91.5 1.0828
91.525 1.0485
91.55 1.0199
91.575 0.9998
91.6 0.9803
91.625 0.9609
91.65 0.9423
91.675 0.9278
91.7 0.917
91.725 0.9042
91.75 0.8896
91.775 0.8729
91.8 0.8568
91.825 0.8461
91.85 0.841
91.875 0.8334
91.9 0.8233
91.925 0.8183
91.95 0.8268
91.975 0.8568
92 0.9087
92.025 0.9666
92.05 1.0236
92.075 1.0752
92.1 1.1194
92.125 1.1602
92.15 1.2019
92.175 1.243
92.2 1.2876
92.225 1.3341
92.25 1.3796
92.275 1.4233
92.3 1.4624
92.325 1.4933
92.35 1.5154
92.375 1.5295
92.4 1.5391
92.425 1.552
92.45 1.5862
92.475 1.643
92.5 1.7107
92.525 1.7774
92.55 1.842
92.575 1.9033
92.6 1.964
92.625 2.0254
92.65 2.0849
92.675 2.1394
92.7 2.1898
92.725 2.2376
92.75 2.2819
92.775 2.321
92.8 2.3544
92.825 2.381
92.85 2.3992
92.875 2.4089
92.9 2.4116
92.925 2.4069
92.95 2.3932
92.975 2.3715
93 2.3521
93.025 2.3468
93.05 2.3471
93.075 2.3439
93.1 2.3386
93.125 2.3329
93.15 2.3268
93.175 2.3193
93.2 2.3067
93.225 2.2884
93.25 2.2665
93.275 2.2446
93.3 2.2341
93.325 2.2386
93.35 2.2469
93.375 2.254
93.4 2.2603
93.425 2.265
93.45 2.2651
93.475 2.2601
93.5 2.2528
93.525 2.244
93.55 2.2378
93.575 2.2345
93.6 2.2284
93.625 2.2187
93.65 2.2042
93.675 2.184
93.7 2.1595
93.725 2.1327
93.75 2.105
93.775 2.0775
93.8 2.0519
93.825 2.0261
93.85 1.998
93.875 1.9683
93.9 1.9376
93.925 1.9018
93.95 1.8594
93.975 1.8125
94 1.7647
94.025 1.7219
94.05 1.6847
94.075 1.6572
94.1 1.6484
94.125 1.6514
94.15 1.6545
94.175 1.6561
94.2 1.6645
94.225 1.6828
94.25 1.7019
94.275 1.7162
94.3 1.7244
94.325 1.7319
94.35 1.7369
94.375 1.7398
94.4 1.7412
94.425 1.7405
94.45 1.738
94.475 1.7313
94.5 1.7188
94.525 1.6994
94.55 1.6721
94.575 1.634
94.6 1.5835
94.625 1.5211
94.65 1.4499
94.675 1.3716
94.7 1.2903
94.725 1.2093
94.75 1.1258
94.775 1.0386
94.8 0.9455
94.825 0.8424
94.85 0.7307
94.875 0.6128
94.9 0.4912
94.925 0.3744
94.95 0.2764
94.975 0.1983
95 0.1296
95.025 0.0709
95.05 0.0288
95.075 0.0136
95.1 0.0181
95.125 0.0408
95.15 0.0802
95.175 0.1253
95.2 0.1652
95.225 0.1984
95.25 0.2275
95.275 0.2508
95.3 0.2659
95.325 0.2746
95.35 0.2798
95.375 0.2853
95.4 0.2912
95.425 0.2976
95.45 0.3015
95.475 0.2996
95.5 0.2941
95.525 0.2901
95.55 0.2889
95.575 0.2846
95.6 0.2755
95.625 0.2628
95.65 0.2469
95.675 0.233
95.7 0.2263
95.725 0.23
95.75 0.2378
95.775 0.2425
95.8 0.2425
95.825 0.2351
95.85 0.2216
95.875 0.2014
95.9 0.1721
95.925 0.1342
95.95 0.0893
95.975 0.0386
96 -0.0164
96.025 -0.0739
96.05 -0.1338
96.075 -0.1938
96.1 -0.2484
96.125 -0.2988
96.15 -0.3451
96.175 -0.3875
96.2 -0.4262
96.225 -0.4652
96.25 -0.5073
96.275 -0.5556
96.3 -0.6131
96.325 -0.6759
96.35 -0.7405
96.375 -0.8056
96.4 -0.8675
96.425 -0.9229
96.45 -0.9746
96.475 -1.026
96.5 -1.0796
96.525 -1.1358
96.55 -1.1961
96.575 -1.2531
96.6 -1.2962
96.625 -1.3178
96.65 -1.3275
96.675 -1.3408
96.7 -1.3579
96.725 -1.3676
96.75 -1.3628
96.775 -1.3547
96.8 -1.3579
96.825 -1.3722
96.85 -1.397
96.875 -1.4317
96.9 -1.4674
96.925 -1.4956
96.95 -1.5209
96.975 -1.5502
97 -1.5852
97.025 -1.6277
97.05 -1.6738
97.075 -1.7126
97.1 -1.7359
97.125 -1.746
97.15 -1.751
97.175 -1.7539
97.2 -1.7555
97.225 -1.7497
97.25 -1.7435
97.275 -1.7427
97.3 -1.748
97.325 -1.7595
97.35 -1.7776
97.375 -1.8037
97.4 -1.8381
97.425 -1.8785
97.45 -1.9221
97.475 -1.9603
97.5 -1.9865
97.525 -1.9965
97.55 -2.0002
97.575 -2.0023
97.6 -2.0012
97.625 -1.9957
97.65 -1.9854
97.675 -1.9758
97.7 -1.9715
97.725 -1.9671
97.75 -1.9611
97.775 -1.9544
97.8 -1.9413
97.825 -1.9189
97.85 -1.8873
97.875 -1.846
97.9 -1.8006
97.925 -1.7532
97.95 -1.7042
97.975 -1.6556
98 -1.6049
98.025 -1.5515
98.05 -1.4942
98.075 -1.4303
98.1 -1.3592
98.125 -1.2825
98.15 -1.2009
98.175 -1.117
98.2 -1.0391
98.225 -0.979
98.25 -0.9381
98.275 -0.9047
98.3 -0.8758
98.325 -0.8519
98.35 -0.828
98.375 -0.7991
98.4 -0.7638
98.425 -0.7151
98.45 -0.6533
98.475 -0.5853
98.5 -0.515
98.525 -0.4453
98.55 -0.3767
98.575 -0.3078
98.6 -0.24
98.625 -0.1725
98.65 -0.1012
98.675 -0.0212
98.7 0.0693
98.725 0.1647
98.75 0.2633
98.775 0.3629
98.8 0.4613
98.825 0.5561
98.85 0.6498
98.875 0.745
98.9 0.8428
98.925 0.9438
98.95 1.0456
98.975 1.146
99 1.2431
99.025 1.3354
99.05 1.4227
99.075 1.5042
99.1 1.5802
99.125 1.65
99.15 1.7156
99.175 1.7776
99.2 1.8355
99.225 1.8888
99.25 1.9376
99.275 1.9828
99.3 2.0229
99.325 2.0587
99.35 2.0903
99.375 2.1182
99.4 2.1437
99.425 2.167
99.45 2.1867
99.475 2.2022
99.5 2.2133
99.525 2.222
99.55 2.2292
99.575 2.2344
99.6 2.2391
99.625 2.2431
99.65 2.2454
99.675 2.2483
99.7 2.259
99.725 2.2756
99.75 2.2995
99.775 2.3327
99.8 2.3741
99.825 2.4204
99.85 2.4661
99.875 2.5088
99.9 2.5498
99.925 2.5875
99.95 2.6219
99.975 2.6523
100 2.6785
