# Supplementary material for: Uptake of N2O5 by aqueous aerosol unveiled using chemically accurate many-body potentials
Source: Nat Commun. 2022 Mar 10;13:1266. doi: 10.1038/s41467-022-28697-8 (PMC8913772; doi:10.1038/s41467-022-28697-8)
Supplement: Supplementary file 3 — Source Data [file 41467_2022_28697_MOESM3_ESM.zip › n2o5-uptake-data/Fig2/scattering/rep03run21/relcom_gds.dat]

0.025 11.714
0.05 11.6042
0.075 11.4943
0.1 11.3844
0.125 11.2745
0.15 11.1646
0.175 11.0547
0.2 10.9448
0.225 10.8348
0.25 10.7248
0.275 10.6148
0.3 10.5047
0.325 10.3946
0.35 10.2845
0.375 10.1743
0.4 10.0641
0.425 9.9539
0.45 9.8436
0.475 9.7333
0.5 9.623
0.525 9.5126
0.55 9.4023
0.575 9.2919
0.6 9.1815
0.625 9.071
0.65 8.9605
0.675 8.8499
0.7 8.7391
0.725 8.6283
0.75 8.5174
0.775 8.4063
0.8 8.295
0.825 8.1836
0.85 8.0721
0.875 7.9604
0.9 7.8487
0.925 7.7368
0.95 7.6248
0.975 7.5125
1 7.4
1.025 7.2874
1.05 7.1746
1.075 7.0615
1.1 6.9482
1.125 6.8346
1.15 6.7207
1.175 6.6065
1.2 6.4921
1.225 6.3775
1.25 6.2626
1.275 6.1473
1.3 6.0316
1.325 5.9156
1.35 5.7992
1.375 5.6823
1.4 5.5649
1.425 5.4472
1.45 5.3288
1.475 5.2097
1.5 5.0897
1.525 4.9685
1.55 4.8458
1.575 4.7213
1.6 4.5946
1.625 4.4653
1.65 4.3335
1.675 4.1989
1.7 4.0614
1.725 3.9206
1.75 3.776
1.775 3.6269
1.8 3.4723
1.825 3.3116
1.85 3.1433
1.875 2.9663
1.9 2.7817
1.925 2.5936
1.95 2.4097
1.975 2.2341
2 2.0712
2.025 1.9467
2.05 1.8684
2.075 1.8276
2.1 1.808
2.125 1.7964
2.15 1.7821
2.175 1.7633
2.2 1.743
2.225 1.7204
2.25 1.6945
2.275 1.6708
2.3 1.6518
2.325 1.6267
2.35 1.5933
2.375 1.5562
2.4 1.5198
2.425 1.4849
2.45 1.4507
2.475 1.4124
2.5 1.3667
2.525 1.3143
2.55 1.2565
2.575 1.1981
2.6 1.1422
2.625 1.0889
2.65 1.0367
2.675 0.9856
2.7 0.9332
2.725 0.8784
2.75 0.8231
2.775 0.7678
2.8 0.7156
2.825 0.6685
2.85 0.6246
2.875 0.5802
2.9 0.5362
2.925 0.4917
2.95 0.4512
2.975 0.4235
3 0.4055
3.025 0.3901
3.05 0.3721
3.075 0.3493
3.1 0.3226
3.125 0.2919
3.15 0.2594
3.175 0.2301
3.2 0.2041
3.225 0.1803
3.25 0.1612
3.275 0.1411
3.3 0.1198
3.325 0.0981
3.35 0.0812
3.375 0.072
3.4 0.0709
3.425 0.0746
3.45 0.0791
3.475 0.079
3.5 0.0729
3.525 0.061
3.55 0.0458
3.575 0.0245
3.6 -0.0013
3.625 -0.0287
3.65 -0.0508
3.675 -0.0614
3.7 -0.0574
3.725 -0.0393
3.75 -0.0115
3.775 0.0186
3.8 0.0466
3.825 0.0682
3.85 0.0834
3.875 0.0925
3.9 0.098
3.925 0.1014
3.95 0.1064
3.975 0.1185
4 0.1361
4.025 0.1551
4.05 0.1757
4.075 0.1962
4.1 0.2141
4.125 0.2252
4.15 0.2273
4.175 0.2241
4.2 0.2208
4.225 0.2174
4.25 0.2101
4.275 0.1999
4.3 0.1831
4.325 0.1669
4.35 0.1515
4.375 0.1341
4.4 0.115
4.425 0.0981
4.45 0.0894
4.475 0.0834
4.5 0.0758
4.525 0.065
4.55 0.0522
4.575 0.0448
4.6 0.0488
4.625 0.0657
4.65 0.0887
4.675 0.1117
4.7 0.134
4.725 0.1594
4.75 0.19
4.775 0.2241
4.8 0.2578
4.825 0.2869
4.85 0.3129
4.875 0.3355
4.9 0.3569
4.925 0.3755
4.95 0.3872
4.975 0.3905
5 0.3874
5.025 0.3772
5.05 0.3588
5.075 0.3319
5.1 0.3007
5.125 0.2735
5.15 0.2553
5.175 0.2462
5.2 0.239
5.225 0.2324
5.25 0.2278
5.275 0.2214
5.3 0.2109
5.325 0.2011
5.35 0.1921
5.375 0.1841
5.4 0.1742
5.425 0.1603
5.45 0.1434
5.475 0.1233
5.5 0.0998
5.525 0.0729
5.55 0.0423
5.575 0.0084
5.6 -0.0265
5.625 -0.06
5.65 -0.0939
5.675 -0.125
5.7 -0.1524
5.725 -0.1726
5.75 -0.1865
5.775 -0.1907
5.8 -0.1866
5.825 -0.1792
5.85 -0.172
5.875 -0.1666
5.9 -0.1642
5.925 -0.1613
5.95 -0.152
5.975 -0.1356
6 -0.1107
6.025 -0.0781
6.05 -0.0382
6.075 0.0103
6.1 0.0635
6.125 0.1214
6.15 0.1871
6.175 0.2561
6.2 0.3257
6.225 0.3997
6.25 0.4801
6.275 0.561
6.3 0.6373
6.325 0.7063
6.35 0.7682
6.375 0.8248
6.4 0.8771
6.425 0.9265
6.45 0.9704
6.475 1.0101
6.5 1.0459
6.525 1.0795
6.55 1.1129
6.575 1.1433
6.6 1.1694
6.625 1.1918
6.65 1.2089
6.675 1.2209
6.7 1.231
6.725 1.2416
6.75 1.2529
6.775 1.2659
6.8 1.2819
6.825 1.3021
6.85 1.3324
6.875 1.3743
6.9 1.4183
6.925 1.4598
6.95 1.5017
6.975 1.5448
7 1.5854
7.025 1.6226
7.05 1.6579
7.075 1.6929
7.1 1.7275
7.125 1.762
7.15 1.799
7.175 1.8395
7.2 1.8832
7.225 1.9265
7.25 1.9666
7.275 2.0015
7.3 2.031
7.325 2.0548
7.35 2.0759
7.375 2.0998
7.4 2.1405
7.425 2.1961
7.45 2.2532
7.475 2.3069
7.5 2.3573
7.525 2.405
7.55 2.4488
7.575 2.4867
7.6 2.5212
7.625 2.5542
7.65 2.588
7.675 2.6296
7.7 2.6889
7.725 2.7576
7.75 2.8221
7.775 2.8788
7.8 2.9299
7.825 2.9763
7.85 3.0182
7.875 3.0571
7.9 3.0908
7.925 3.1165
7.95 3.1347
7.975 3.1451
8 3.1471
8.025 3.1421
8.05 3.1305
8.075 3.1128
8.1 3.0914
8.125 3.0711
8.15 3.0495
8.175 3.0229
8.2 2.9886
8.225 2.9476
8.25 2.9008
8.275 2.8474
8.3 2.7872
8.325 2.7201
8.35 2.6478
8.375 2.5764
8.4 2.5088
8.425 2.4466
8.45 2.382
8.475 2.3093
8.5 2.2304
8.525 2.1532
8.55 2.0885
8.575 2.0381
8.6 2.002
8.625 1.9781
8.65 1.9673
8.675 1.9816
8.7 2.0222
8.725 2.0799
8.75 2.1475
8.775 2.2176
8.8 2.2855
8.825 2.3477
8.85 2.401
8.875 2.4438
8.9 2.4752
8.925 2.4973
8.95 2.5092
8.975 2.5121
9 2.5098
9.025 2.5018
9.05 2.4891
9.075 2.475
9.1 2.4612
9.125 2.4512
9.15 2.4486
9.175 2.4468
9.2 2.442
9.225 2.4355
9.25 2.4335
9.275 2.4429
9.3 2.4581
9.325 2.4713
9.35 2.4788
9.375 2.4806
9.4 2.4757
9.425 2.4619
9.45 2.439
9.475 2.412
9.5 2.3865
9.525 2.369
9.55 2.37
9.575 2.3914
9.6 2.4224
9.625 2.4582
9.65 2.4954
9.675 2.5271
9.7 2.5533
9.725 2.5784
9.75 2.6038
9.775 2.626
9.8 2.6433
9.825 2.654
9.85 2.658
9.875 2.6555
9.9 2.6471
9.925 2.6326
9.95 2.6133
9.975 2.5887
10 2.5578
10.025 2.5208
10.05 2.4788
10.075 2.4319
10.1 2.3807
10.125 2.3265
10.15 2.267
10.175 2.2011
10.2 2.1286
10.225 2.0505
10.25 1.968
10.275 1.883
10.3 1.795
10.325 1.7076
10.35 1.6263
10.375 1.5564
10.4 1.5015
10.425 1.4534
10.45 1.4037
10.475 1.3497
10.5 1.2949
10.525 1.2453
10.55 1.2088
10.575 1.1952
10.6 1.1965
10.625 1.2065
10.65 1.2179
10.675 1.2321
10.7 1.2596
10.725 1.3142
10.75 1.3866
10.775 1.4684
10.8 1.5557
10.825 1.6493
10.85 1.7439
10.875 1.8374
10.9 1.9272
10.925 2.0113
10.95 2.0883
10.975 2.1579
11 2.222
11.025 2.2808
11.05 2.3338
11.075 2.3795
11.1 2.4184
11.125 2.4492
11.15 2.4714
11.175 2.485
11.2 2.4901
11.225 2.4889
11.25 2.4819
11.275 2.4727
11.3 2.4632
11.325 2.4532
11.35 2.4396
11.375 2.424
11.4 2.4057
11.425 2.3828
11.45 2.3568
11.475 2.3291
11.5 2.2965
11.525 2.2571
11.55 2.2127
11.575 2.1633
11.6 2.1092
11.625 2.0535
11.65 1.9963
11.675 1.9388
11.7 1.8775
11.725 1.8105
11.75 1.7383
11.775 1.6641
11.8 1.6026
11.825 1.5594
11.85 1.5322
11.875 1.5186
11.9 1.5208
11.925 1.5367
11.95 1.5583
11.975 1.5804
12 1.5979
12.025 1.6081
12.05 1.6158
12.075 1.6225
12.1 1.6308
12.125 1.6475
12.15 1.6834
12.175 1.7376
12.2 1.7963
12.225 1.8536
12.25 1.9069
12.275 1.9568
12.3 2.0027
12.325 2.0429
12.35 2.0753
12.375 2.099
12.4 2.1152
12.425 2.1243
12.45 2.1277
12.475 2.1255
12.5 2.1182
12.525 2.1057
12.55 2.0882
12.575 2.0688
12.6 2.0475
12.625 2.0235
12.65 1.9913
12.675 1.9499
12.7 1.8998
12.725 1.8404
12.75 1.7738
12.775 1.6997
12.8 1.6194
12.825 1.5337
12.85 1.4561
12.875 1.4081
12.9 1.3963
12.925 1.405
12.95 1.4171
12.975 1.4286
13 1.4387
13.025 1.4502
13.05 1.4631
13.075 1.478
13.1 1.4962
13.125 1.5142
13.15 1.5281
13.175 1.5352
13.2 1.5331
13.225 1.5216
13.25 1.5045
13.275 1.4886
13.3 1.4821
13.325 1.4969
13.35 1.5327
13.375 1.5784
13.4 1.6224
13.425 1.6548
13.45 1.6727
13.475 1.6828
13.5 1.6948
13.525 1.7144
13.55 1.7433
13.575 1.7827
13.6 1.8264
13.625 1.8709
13.65 1.9189
13.675 1.9695
13.7 2.0185
13.725 2.0659
13.75 2.1097
13.775 2.1488
13.8 2.1821
13.825 2.2088
13.85 2.2276
13.875 2.2392
13.9 2.2463
13.925 2.2503
13.95 2.2504
13.975 2.2444
14 2.2314
14.025 2.2116
14.05 2.1847
14.075 2.1508
14.1 2.1115
14.125 2.0674
14.15 2.0208
14.175 1.9744
14.2 1.932
14.225 1.9001
14.25 1.8827
14.275 1.8735
14.3 1.8659
14.325 1.8601
14.35 1.8555
14.375 1.8594
14.4 1.8731
14.425 1.8943
14.45 1.9124
14.475 1.9241
14.5 1.9339
14.525 1.9409
14.55 1.945
14.575 1.946
14.6 1.9392
14.625 1.9241
14.65 1.9013
14.675 1.8729
14.7 1.8413
14.725 1.807
14.75 1.7676
14.775 1.7227
14.8 1.6758
14.825 1.6316
14.85 1.5899
14.875 1.5487
14.9 1.511
14.925 1.4846
14.95 1.4634
14.975 1.4383
15 1.409
15.025 1.3771
15.05 1.3454
15.075 1.3154
15.1 1.2903
15.125 1.2734
15.15 1.2629
15.175 1.257
15.2 1.2464
15.225 1.229
15.25 1.2053
15.275 1.1729
15.3 1.1324
15.325 1.0882
15.35 1.042
15.375 1.0019
15.4 0.9736
15.425 0.9617
15.45 0.9677
15.475 0.985
15.5 1.0104
15.525 1.0331
15.55 1.0485
15.575 1.0561
15.6 1.0565
15.625 1.0499
15.65 1.0389
15.675 1.0223
15.7 0.9968
15.725 0.9654
15.75 0.9342
15.775 0.9086
15.8 0.8896
15.825 0.871
15.85 0.8441
15.875 0.8079
15.9 0.767
15.925 0.7304
15.95 0.7015
15.975 0.6798
16 0.6661
16.025 0.6619
16.05 0.6615
16.075 0.6584
16.1 0.6514
16.125 0.641
16.15 0.6249
16.175 0.6044
16.2 0.5803
16.225 0.5522
16.25 0.524
16.275 0.4904
16.3 0.4511
16.325 0.4107
16.35 0.3697
16.375 0.3324
16.4 0.3129
16.425 0.3127
16.45 0.3293
16.475 0.3541
16.5 0.3819
16.525 0.4074
16.55 0.4277
16.575 0.4398
16.6 0.4439
16.625 0.4412
16.65 0.4334
16.675 0.422
16.7 0.4086
16.725 0.3937
16.75 0.3813
16.775 0.3753
16.8 0.3786
16.825 0.3934
16.85 0.4208
16.875 0.46
16.9 0.5045
16.925 0.5505
16.95 0.5979
16.975 0.6484
17 0.6969
17.025 0.7386
17.05 0.7777
17.075 0.8254
17.1 0.8836
17.125 0.9434
17.15 1.0005
17.175 1.0511
17.2 1.099
17.225 1.1478
17.25 1.1961
17.275 1.2428
17.3 1.2847
17.325 1.3237
17.35 1.3601
17.375 1.3914
17.4 1.4143
17.425 1.4303
17.45 1.4438
17.475 1.4601
17.5 1.4795
17.525 1.4976
17.55 1.5107
17.575 1.5187
17.6 1.5229
17.625 1.5229
17.65 1.5164
17.675 1.5013
17.7 1.4785
17.725 1.4488
17.75 1.4116
17.775 1.3658
17.8 1.3114
17.825 1.2489
17.85 1.1794
17.875 1.1082
17.9 1.0386
17.925 0.974
17.95 0.9139
17.975 0.8577
18 0.808
18.025 0.7646
18.05 0.7292
18.075 0.7019
18.1 0.6873
18.125 0.6821
18.15 0.6829
18.175 0.6891
18.2 0.7024
18.225 0.7228
18.25 0.7502
18.275 0.7823
18.3 0.8141
18.325 0.8408
18.35 0.8596
18.375 0.8693
18.4 0.8708
18.425 0.8662
18.45 0.8553
18.475 0.8387
18.5 0.8146
18.525 0.784
18.55 0.7517
18.575 0.7231
18.6 0.7044
18.625 0.6959
18.65 0.6944
18.675 0.6984
18.7 0.7066
18.725 0.7148
18.75 0.7152
18.775 0.7104
18.8 0.7074
18.825 0.7115
18.85 0.7293
18.875 0.76
18.9 0.7928
18.925 0.8249
18.95 0.8621
18.975 0.908
19 0.9628
19.025 1.023
19.05 1.0864
19.075 1.1534
19.1 1.2205
19.125 1.279
19.15 1.3262
19.175 1.3643
19.2 1.3972
19.225 1.4285
19.25 1.4589
19.275 1.4876
19.3 1.5126
19.325 1.5338
19.35 1.5485
19.375 1.5558
19.4 1.557
19.425 1.5519
19.45 1.5413
19.475 1.5298
19.5 1.5228
19.525 1.5216
19.55 1.5214
19.575 1.5167
19.6 1.5034
19.625 1.4835
19.65 1.4607
19.675 1.4371
19.7 1.4119
19.725 1.3873
19.75 1.3741
19.775 1.3872
19.8 1.4247
19.825 1.4699
19.85 1.5163
19.875 1.5675
19.9 1.6234
19.925 1.6845
19.95 1.749
19.975 1.8129
20 1.8745
20.025 1.9323
20.05 1.9857
20.075 2.0338
20.1 2.0728
20.125 2.1023
20.15 2.1244
20.175 2.1393
20.2 2.1448
20.225 2.1396
20.25 2.1263
20.275 2.1104
20.3 2.0963
20.325 2.0858
20.35 2.071
20.375 2.0498
20.4 2.0242
20.425 1.9977
20.45 1.9689
20.475 1.9336
20.5 1.8877
20.525 1.8328
20.55 1.777
20.575 1.7247
20.6 1.6755
20.625 1.6283
20.65 1.5782
20.675 1.5249
20.7 1.4668
20.725 1.4031
20.75 1.3378
20.775 1.2702
20.8 1.1991
20.825 1.1263
20.85 1.0546
20.875 0.989
20.9 0.9284
20.925 0.871
20.95 0.8172
20.975 0.767
21 0.7186
21.025 0.6787
21.05 0.6512
21.075 0.6372
21.1 0.6305
21.125 0.6278
21.15 0.6265
21.175 0.6289
21.2 0.6419
21.225 0.6671
21.25 0.7012
21.275 0.7425
21.3 0.7833
21.325 0.8191
21.35 0.8454
21.375 0.8662
21.4 0.8815
21.425 0.891
21.45 0.8946
21.475 0.8924
21.5 0.8827
21.525 0.8666
21.55 0.8435
21.575 0.8132
21.6 0.778
21.625 0.74
21.65 0.699
21.675 0.6564
21.7 0.6131
21.725 0.5688
21.75 0.5213
21.775 0.4732
21.8 0.4249
21.825 0.3748
21.85 0.3198
21.875 0.2594
21.9 0.1978
21.925 0.1364
21.95 0.0897
21.975 0.0812
22 0.108
22.025 0.1533
22.05 0.2039
22.075 0.2582
22.1 0.3126
22.125 0.3637
22.15 0.413
22.175 0.461
22.2 0.5046
22.225 0.5443
22.25 0.5817
22.275 0.6189
22.3 0.6562
22.325 0.7001
22.35 0.7541
22.375 0.8194
22.4 0.8947
22.425 0.9788
22.45 1.0717
22.475 1.1646
22.5 1.255
22.525 1.3431
22.55 1.4305
22.575 1.5167
22.6 1.5983
22.625 1.6725
22.65 1.7404
22.675 1.8015
22.7 1.8559
22.725 1.9045
22.75 1.9491
22.775 1.993
22.8 2.0351
22.825 2.0748
22.85 2.1136
22.875 2.1537
22.9 2.1981
22.925 2.2466
22.95 2.298
22.975 2.3473
23 2.3921
23.025 2.4323
23.05 2.4672
23.075 2.4958
23.1 2.5184
23.125 2.5365
23.15 2.5506
23.175 2.5605
23.2 2.5676
23.225 2.5766
23.25 2.5924
23.275 2.6111
23.3 2.6273
23.325 2.6403
23.35 2.652
23.375 2.661
23.4 2.6646
23.425 2.6623
23.45 2.6536
23.475 2.6383
23.5 2.6166
23.525 2.5888
23.55 2.5548
23.575 2.5154
23.6 2.4708
23.625 2.419
23.65 2.3619
23.675 2.3011
23.7 2.2358
23.725 2.1664
23.75 2.0918
23.775 2.0096
23.8 1.9199
23.825 1.8261
23.85 1.7324
23.875 1.6419
23.9 1.5571
23.925 1.4811
23.95 1.4107
23.975 1.3455
24 1.2911
24.025 1.252
24.05 1.234
24.075 1.2517
24.1 1.3122
24.125 1.4023
24.15 1.5013
24.175 1.5996
24.2 1.6947
24.225 1.7856
24.25 1.8767
24.275 1.9683
24.3 2.0581
24.325 2.1439
24.35 2.2245
24.375 2.2975
24.4 2.3628
24.425 2.4224
24.45 2.4767
24.475 2.5246
24.5 2.5665
24.525 2.6018
24.55 2.6287
24.575 2.6494
24.6 2.6662
24.625 2.6809
24.65 2.696
24.675 2.7122
24.7 2.7284
24.725 2.7456
24.75 2.7608
24.775 2.7713
24.8 2.7781
24.825 2.7828
24.85 2.7813
24.875 2.7716
24.9 2.7566
24.925 2.7407
24.95 2.7345
24.975 2.7458
25 2.7726
25.025 2.8067
25.05 2.8472
25.075 2.8915
25.1 2.9363
25.125 2.9771
25.15 3.0109
25.175 3.0361
25.2 3.0525
25.225 3.0599
25.25 3.058
25.275 3.0481
25.3 3.0318
25.325 3.0115
25.35 2.9888
25.375 2.9634
25.4 2.9322
25.425 2.8941
25.45 2.8487
25.475 2.7952
25.5 2.7326
25.525 2.6603
25.55 2.5775
25.575 2.4847
25.6 2.3849
25.625 2.2868
25.65 2.207
25.675 2.1534
25.7 2.1175
25.725 2.0966
25.75 2.096
25.775 2.1148
25.8 2.1409
25.825 2.1676
25.85 2.1986
25.875 2.2338
25.9 2.268
25.925 2.2976
25.95 2.3196
25.975 2.3366
26 2.3519
26.025 2.3626
26.05 2.3696
26.075 2.3754
26.1 2.3832
26.125 2.395
26.15 2.409
26.175 2.421
26.2 2.4327
26.225 2.4473
26.25 2.4635
26.275 2.4768
26.3 2.4835
26.325 2.4795
26.35 2.4679
26.375 2.4516
26.4 2.4316
26.425 2.4146
26.45 2.3989
26.475 2.3883
26.5 2.387
26.525 2.3921
26.55 2.4049
26.575 2.4207
26.6 2.4361
26.625 2.4524
26.65 2.4662
26.675 2.4767
26.7 2.4829
26.725 2.4902
26.75 2.5055
26.775 2.5296
26.8 2.5559
26.825 2.5761
26.85 2.5876
26.875 2.5898
26.9 2.5829
26.925 2.5696
26.95 2.5492
26.975 2.5203
27 2.4836
27.025 2.4406
27.05 2.3927
27.075 2.3396
27.1 2.2812
27.125 2.2172
27.15 2.1479
27.175 2.072
27.2 1.9892
27.225 1.8989
27.25 1.8018
27.275 1.7008
27.3 1.6037
27.325 1.5165
27.35 1.4345
27.375 1.3546
27.4 1.2789
27.425 1.2089
27.45 1.1438
27.475 1.0811
27.5 1.017
27.525 0.9544
27.55 0.9004
27.575 0.8721
27.6 0.8849
27.625 0.9242
27.65 0.9781
27.675 1.0343
27.7 1.0868
27.725 1.1319
27.75 1.1679
27.775 1.1948
27.8 1.2148
27.825 1.2317
27.85 1.2439
27.875 1.2509
27.9 1.2529
27.925 1.2508
27.95 1.2448
27.975 1.2356
28 1.2301
28.025 1.2347
28.05 1.2483
28.075 1.2597
28.1 1.2625
28.125 1.2536
28.15 1.2332
28.175 1.2016
28.2 1.1605
28.225 1.114
28.25 1.0654
28.275 1.0138
28.3 0.9554
28.325 0.8916
28.35 0.8277
28.375 0.7664
28.4 0.719
28.425 0.6921
28.45 0.6816
28.475 0.6754
28.5 0.6669
28.525 0.656
28.55 0.6492
28.575 0.652
28.6 0.6605
28.625 0.667
28.65 0.6681
28.675 0.6612
28.7 0.6458
28.725 0.624
28.75 0.5947
28.775 0.5591
28.8 0.5147
28.825 0.4641
28.85 0.4063
28.875 0.3431
28.9 0.294
28.925 0.2778
28.95 0.2876
28.975 0.31
29 0.3397
29.025 0.3873
29.05 0.4543
29.075 0.5302
29.1 0.6075
29.125 0.6795
29.15 0.7419
29.175 0.7981
29.2 0.8458
29.225 0.8833
29.25 0.9112
29.275 0.9292
29.3 0.9369
29.325 0.9349
29.35 0.9256
29.375 0.9089
29.4 0.8879
29.425 0.8638
29.45 0.8384
29.475 0.811
29.5 0.7802
29.525 0.748
29.55 0.7202
29.575 0.6977
29.6 0.6758
29.625 0.6525
29.65 0.6283
29.675 0.6046
29.7 0.5804
29.725 0.5527
29.75 0.5251
29.775 0.5054
29.8 0.502
29.825 0.5124
29.85 0.5326
29.875 0.5653
29.9 0.615
29.925 0.6799
29.95 0.7495
29.975 0.817
30 0.8792
30.025 0.9342
30.05 0.9845
30.075 1.0327
30.1 1.0791
30.125 1.1244
30.15 1.1709
30.175 1.2214
30.2 1.2797
30.225 1.3433
30.25 1.4069
30.275 1.4668
30.3 1.5213
30.325 1.5691
30.35 1.6101
30.375 1.644
30.4 1.672
30.425 1.6956
30.45 1.7151
30.475 1.7298
30.5 1.74
30.525 1.745
30.55 1.747
30.575 1.7484
30.6 1.7504
30.625 1.7531
30.65 1.7542
30.675 1.7518
30.7 1.744
30.725 1.7307
30.75 1.7128
30.775 1.6916
30.8 1.6732
30.825 1.6677
30.85 1.6689
30.875 1.669
30.9 1.6635
30.925 1.6514
30.95 1.6352
30.975 1.6157
31 1.5989
31.025 1.5953
31.05 1.6094
31.075 1.633
31.1 1.6543
31.125 1.6671
31.15 1.6695
31.175 1.6569
31.2 1.6275
31.225 1.584
31.25 1.5301
31.275 1.4652
31.3 1.3954
31.325 1.3242
31.35 1.2556
31.375 1.1881
31.4 1.1201
31.425 1.0507
31.45 0.9811
31.475 0.9172
31.5 0.8612
31.525 0.8108
31.55 0.7686
31.575 0.7445
31.6 0.7353
31.625 0.7368
31.65 0.746
31.675 0.7718
31.7 0.8214
31.725 0.889
31.75 0.9626
31.775 1.0336
31.8 1.0995
31.825 1.1606
31.85 1.2185
31.875 1.2787
31.9 1.3449
31.925 1.4175
31.95 1.4939
31.975 1.5733
32 1.6521
32.025 1.7294
32.05 1.8032
32.075 1.8727
32.1 1.9366
32.125 1.9962
32.15 2.0553
32.175 2.1136
32.2 2.1688
32.225 2.2193
32.25 2.2641
32.275 2.3027
32.3 2.3356
32.325 2.3645
32.35 2.3905
32.375 2.4137
32.4 2.4339
32.425 2.4506
32.45 2.4634
32.475 2.4723
32.5 2.478
32.525 2.4802
32.55 2.479
32.575 2.4733
32.6 2.4619
32.625 2.4439
32.65 2.4201
32.675 2.3901
32.7 2.3539
32.725 2.3101
32.75 2.2583
32.775 2.2007
32.8 2.1408
32.825 2.0819
32.85 2.0211
32.875 1.9567
32.9 1.8862
32.925 1.8094
32.95 1.7257
32.975 1.6336
33 1.5319
33.025 1.4194
33.05 1.2992
33.075 1.1755
33.1 1.0532
33.125 0.9426
33.15 0.8645
33.175 0.8245
33.2 0.8173
33.225 0.8256
33.25 0.8404
33.275 0.8578
33.3 0.875
33.325 0.8905
33.35 0.9061
33.375 0.935
33.4 0.9842
33.425 1.0388
33.45 1.0898
33.475 1.1346
33.5 1.1728
33.525 1.2026
33.55 1.2268
33.575 1.2476
33.6 1.2661
33.625 1.2828
33.65 1.2933
33.675 1.2956
33.7 1.2892
33.725 1.2737
33.75 1.2562
33.775 1.2422
33.8 1.228
33.825 1.2081
33.85 1.1794
33.875 1.143
33.9 1.1025
33.925 1.0589
33.95 1.0129
33.975 0.9728
34 0.9512
34.025 0.9549
34.05 0.9714
34.075 0.9837
34.1 0.9857
34.125 0.9741
34.15 0.9487
34.175 0.911
34.2 0.8621
34.225 0.8037
34.25 0.7373
34.275 0.6693
34.3 0.6058
34.325 0.547
34.35 0.4872
34.375 0.4287
34.4 0.3739
34.425 0.3266
34.45 0.2901
34.475 0.2561
34.5 0.219
34.525 0.1764
34.55 0.1245
34.575 0.0618
34.6 -0.0104
34.625 -0.0875
34.65 -0.1716
34.675 -0.2646
34.7 -0.3595
34.725 -0.4425
34.75 -0.5012
34.775 -0.5335
34.8 -0.5515
34.825 -0.5715
34.85 -0.5927
34.875 -0.6142
34.9 -0.6343
34.925 -0.6528
34.95 -0.6647
34.975 -0.6559
35 -0.6324
35.025 -0.6039
35.05 -0.5769
35.075 -0.5528
35.1 -0.529
35.125 -0.5017
35.15 -0.4716
35.175 -0.4395
35.2 -0.4053
35.225 -0.3727
35.25 -0.3429
35.275 -0.3199
35.3 -0.3025
35.325 -0.2859
35.35 -0.2709
35.375 -0.2574
35.4 -0.2408
35.425 -0.2223
35.45 -0.2022
35.475 -0.1786
35.5 -0.1515
35.525 -0.1285
35.55 -0.1133
35.575 -0.1077
35.6 -0.1125
35.625 -0.1285
35.65 -0.1548
35.675 -0.1905
35.7 -0.2361
35.725 -0.2899
35.75 -0.3498
35.775 -0.4114
35.8 -0.4724
35.825 -0.5315
35.85 -0.5869
35.875 -0.6363
35.9 -0.6748
35.925 -0.6914
35.95 -0.68
35.975 -0.6472
36 -0.6035
36.025 -0.5561
36.05 -0.5069
36.075 -0.4578
36.1 -0.4098
36.125 -0.3642
36.15 -0.3204
36.175 -0.2814
36.2 -0.2466
36.225 -0.2151
36.25 -0.1862
36.275 -0.1584
36.3 -0.1295
36.325 -0.1015
36.35 -0.0762
36.375 -0.0559
36.4 -0.0385
36.425 -0.0237
36.45 -0.0126
36.475 -0.0069
36.5 -0.008
36.525 -0.0102
36.55 -0.0017
36.575 0.0098
36.6 0.0135
36.625 0.0172
36.65 0.0324
36.675 0.0481
36.7 0.0529
36.725 0.0457
36.75 0.0292
36.775 0.0063
36.8 -0.022
36.825 -0.0555
36.85 -0.0949
36.875 -0.1364
36.9 -0.1756
36.925 -0.2106
36.95 -0.2467
36.975 -0.2941
37 -0.3541
37.025 -0.4177
37.05 -0.4779
37.075 -0.529
37.1 -0.5699
37.125 -0.6025
37.15 -0.6342
37.175 -0.6639
37.2 -0.6902
37.225 -0.7141
37.25 -0.7378
37.275 -0.7553
37.3 -0.7553
37.325 -0.7422
37.35 -0.7248
37.375 -0.7071
37.4 -0.6902
37.425 -0.6725
37.45 -0.6537
37.475 -0.6313
37.5 -0.608
37.525 -0.5866
37.55 -0.569
37.575 -0.5504
37.6 -0.5337
37.625 -0.5204
37.65 -0.508
37.675 -0.4927
37.7 -0.4699
37.725 -0.4445
37.75 -0.4234
37.775 -0.4086
37.8 -0.3995
37.825 -0.3945
37.85 -0.392
37.875 -0.3954
37.9 -0.4066
37.925 -0.423
37.95 -0.4402
37.975 -0.4605
38 -0.4867
38.025 -0.5213
38.05 -0.5627
38.075 -0.6093
38.1 -0.6632
38.125 -0.7222
38.15 -0.7833
38.175 -0.8409
38.2 -0.8969
38.225 -0.955
38.25 -1.0151
38.275 -1.0697
38.3 -1.1113
38.325 -1.1398
38.35 -1.1601
38.375 -1.1714
38.4 -1.1774
38.425 -1.1878
38.45 -1.2046
38.475 -1.226
38.5 -1.2541
38.525 -1.2832
38.55 -1.3122
38.575 -1.3431
38.6 -1.3779
38.625 -1.4169
38.65 -1.461
38.675 -1.509
38.7 -1.557
38.725 -1.6003
38.75 -1.6322
38.775 -1.648
38.8 -1.6479
38.825 -1.6328
38.85 -1.6056
38.875 -1.5763
38.9 -1.5479
38.925 -1.5215
38.95 -1.5
38.975 -1.4885
39 -1.4854
39.025 -1.4854
39.05 -1.486
39.075 -1.4923
39.1 -1.5047
39.125 -1.5136
39.15 -1.5205
39.175 -1.5273
39.2 -1.5362
39.225 -1.5473
39.25 -1.5585
39.275 -1.5713
39.3 -1.5872
39.325 -1.608
39.35 -1.6316
39.375 -1.6545
39.4 -1.6726
39.425 -1.6854
39.45 -1.6962
39.475 -1.7057
39.5 -1.7181
39.525 -1.7334
39.55 -1.7499
39.575 -1.7678
39.6 -1.7878
39.625 -1.8065
39.65 -1.8191
39.675 -1.824
39.7 -1.8236
39.725 -1.8224
39.75 -1.8212
39.775 -1.8172
39.8 -1.8046
39.825 -1.7893
39.85 -1.7746
39.875 -1.7594
39.9 -1.7449
39.925 -1.7299
39.95 -1.7116
39.975 -1.6919
40 -1.6713
40.025 -1.6463
40.05 -1.6132
40.075 -1.5722
40.1 -1.5256
40.125 -1.4757
40.15 -1.4247
40.175 -1.3783
40.2 -1.3377
40.225 -1.3018
40.25 -1.2716
40.275 -1.2468
40.3 -1.2273
40.325 -1.215
40.35 -1.2073
40.375 -1.1984
40.4 -1.1876
40.425 -1.1769
40.45 -1.171
40.475 -1.1708
40.5 -1.1781
40.525 -1.1958
40.55 -1.2207
40.575 -1.2492
40.6 -1.2799
40.625 -1.3121
40.65 -1.3321
40.675 -1.3311
40.7 -1.3185
40.725 -1.299
40.75 -1.2724
40.775 -1.2442
40.8 -1.2203
40.825 -1.204
40.85 -1.1937
40.875 -1.1903
40.9 -1.188
40.925 -1.1783
40.95 -1.155
40.975 -1.1214
41 -1.0842
41.025 -1.0495
41.05 -1.0228
41.075 -1.0075
41.1 -1.0043
41.125 -1.0104
41.15 -1.0193
41.175 -1.0319
41.2 -1.0471
41.225 -1.0652
41.25 -1.0843
41.275 -1.1014
41.3 -1.1127
41.325 -1.1183
41.35 -1.1237
41.375 -1.1307
41.4 -1.1416
41.425 -1.1566
41.45 -1.1723
41.475 -1.1895
41.5 -1.208
41.525 -1.228
41.55 -1.2469
41.575 -1.2665
41.6 -1.2871
41.625 -1.311
41.65 -1.3396
41.675 -1.3726
41.7 -1.4098
41.725 -1.4525
41.75 -1.5024
41.775 -1.5597
41.8 -1.6228
41.825 -1.694
41.85 -1.7726
41.875 -1.8576
41.9 -1.9453
41.925 -2.0393
41.95 -2.1405
41.975 -2.2419
42 -2.3286
42.025 -2.383
42.05 -2.4057
42.075 -2.405
42.1 -2.3886
42.125 -2.3685
42.15 -2.3605
42.175 -2.3661
42.2 -2.3749
42.225 -2.378
42.25 -2.3745
42.275 -2.3636
42.3 -2.343
42.325 -2.3162
42.35 -2.2902
42.375 -2.266
42.4 -2.2471
42.425 -2.2339
42.45 -2.2244
42.475 -2.2164
42.5 -2.2101
42.525 -2.2063
42.55 -2.2118
42.575 -2.2351
42.6 -2.2696
42.625 -2.3045
42.65 -2.3339
42.675 -2.3565
42.7 -2.3673
42.725 -2.3619
42.75 -2.333
42.775 -2.2774
42.8 -2.1974
42.825 -2.1005
42.85 -1.993
42.875 -1.8765
42.9 -1.7516
42.925 -1.6209
42.95 -1.4823
42.975 -1.3409
43 -1.2008
43.025 -1.0674
43.05 -0.9438
43.075 -0.8327
43.1 -0.736
43.125 -0.656
43.15 -0.5894
43.175 -0.5266
43.2 -0.4666
43.225 -0.412
43.25 -0.3589
43.275 -0.3027
43.3 -0.2432
43.325 -0.1841
43.35 -0.1274
43.375 -0.0727
43.4 -0.0163
43.425 0.0416
43.45 0.0973
43.475 0.1514
43.5 0.2014
43.525 0.2464
43.55 0.2897
43.575 0.3304
43.6 0.3664
43.625 0.398
43.65 0.4251
43.675 0.4473
43.7 0.4674
43.725 0.486
43.75 0.5044
43.775 0.5217
43.8 0.5317
43.825 0.5314
43.85 0.519
43.875 0.4952
43.9 0.4618
43.925 0.4217
43.95 0.3764
43.975 0.3323
44 0.2963
44.025 0.2733
44.05 0.2601
44.075 0.2545
44.1 0.2599
44.125 0.2725
44.15 0.2922
44.175 0.3188
44.2 0.3542
44.225 0.3933
44.25 0.4288
44.275 0.4547
44.3 0.4712
44.325 0.4787
44.35 0.4837
44.375 0.4893
44.4 0.4967
44.425 0.5064
44.45 0.5186
44.475 0.5295
44.5 0.5374
44.525 0.5407
44.55 0.5396
44.575 0.5322
44.6 0.5193
44.625 0.4989
44.65 0.4721
44.675 0.4358
44.7 0.3912
44.725 0.3375
44.75 0.2788
44.775 0.219
44.8 0.1571
44.825 0.0937
44.85 0.0466
44.875 0.0256
44.9 0.0377
44.925 0.0702
44.95 0.1101
44.975 0.1522
45 0.1977
45.025 0.2478
45.05 0.2967
45.075 0.3371
45.1 0.3652
45.125 0.384
45.15 0.3942
45.175 0.3962
45.2 0.3914
45.225 0.3796
45.25 0.3593
45.275 0.3342
45.3 0.31
45.325 0.2922
45.35 0.2847
45.375 0.2869
45.4 0.2954
45.425 0.3087
45.45 0.3287
45.475 0.3522
45.5 0.3722
45.525 0.3846
45.55 0.3891
45.575 0.386
45.6 0.3767
45.625 0.3632
45.65 0.3486
45.675 0.3325
45.7 0.3128
45.725 0.292
45.75 0.274
45.775 0.2634
45.8 0.2631
45.825 0.263
45.85 0.2564
45.875 0.2384
45.9 0.212
45.925 0.1811
45.95 0.1477
45.975 0.1148
46 0.084
46.025 0.056
46.05 0.0296
46.075 0.0026
46.1 -0.026
46.125 -0.0587
46.15 -0.094
46.175 -0.1286
46.2 -0.1631
46.225 -0.1949
46.25 -0.2211
46.275 -0.2445
46.3 -0.2699
46.325 -0.3011
46.35 -0.3364
46.375 -0.3728
46.4 -0.4137
46.425 -0.4602
46.45 -0.5164
46.475 -0.5803
46.5 -0.6459
46.525 -0.6907
46.55 -0.6919
46.575 -0.658
46.6 -0.5935
46.625 -0.5123
46.65 -0.4286
46.675 -0.3474
46.7 -0.2722
46.725 -0.2038
46.75 -0.1401
46.775 -0.0817
46.8 -0.0299
46.825 0.0145
46.85 0.0519
46.875 0.082
46.9 0.1047
46.925 0.1175
46.95 0.1197
46.975 0.113
47 0.101
47.025 0.0859
47.05 0.0675
47.075 0.0457
47.1 0.0242
47.125 0.0046
47.15 -0.0131
47.175 -0.0303
47.2 -0.046
47.225 -0.0592
47.25 -0.0729
47.275 -0.0917
47.3 -0.1149
47.325 -0.1417
47.35 -0.1716
47.375 -0.2049
47.4 -0.2426
47.425 -0.2848
47.45 -0.334
47.475 -0.387
47.5 -0.4421
47.525 -0.4971
47.55 -0.5488
47.575 -0.5982
47.6 -0.6438
47.625 -0.6836
47.65 -0.7108
47.675 -0.7191
47.7 -0.7064
47.725 -0.678
47.75 -0.6342
47.775 -0.5833
47.8 -0.533
47.825 -0.4793
47.85 -0.4215
47.875 -0.3654
47.9 -0.3156
47.925 -0.2685
47.95 -0.2208
47.975 -0.173
48 -0.1298
48.025 -0.0961
48.05 -0.0715
48.075 -0.0564
48.1 -0.0523
48.125 -0.0591
48.15 -0.0726
48.175 -0.0878
48.2 -0.1006
48.225 -0.1083
48.25 -0.111
48.275 -0.101
48.3 -0.0774
48.325 -0.0507
48.35 -0.0265
48.375 -0.0058
48.4 0.0104
48.425 0.0185
48.45 0.0244
48.475 0.0367
48.5 0.0517
48.525 0.0631
48.55 0.0688
48.575 0.0716
48.6 0.0707
48.625 0.0666
48.65 0.0668
48.675 0.0757
48.7 0.0928
48.725 0.1175
48.75 0.155
48.775 0.2016
48.8 0.2574
48.825 0.3129
48.85 0.36
48.875 0.3985
48.9 0.4262
48.925 0.4406
48.95 0.445
48.975 0.4407
49 0.4315
49.025 0.4196
49.05 0.4067
49.075 0.3929
49.1 0.3781
49.125 0.363
49.15 0.3456
49.175 0.3268
49.2 0.3099
49.225 0.2953
49.25 0.2827
49.275 0.2756
49.3 0.2744
49.325 0.2687
49.35 0.2456
49.375 0.2138
49.4 0.181
49.425 0.1555
49.45 0.1483
49.475 0.1583
49.5 0.1774
49.525 0.1938
49.55 0.2076
49.575 0.2188
49.6 0.2269
49.625 0.2305
49.65 0.2305
49.675 0.2286
49.7 0.2226
49.725 0.2127
49.75 0.2032
49.775 0.1987
49.8 0.1988
49.825 0.2028
49.85 0.2037
49.875 0.1975
49.9 0.1848
49.925 0.1701
49.95 0.1539
49.975 0.137
50 0.1306
50.025 0.1405
50.05 0.1635
50.075 0.1947
50.1 0.2286
50.125 0.2618
50.15 0.2943
50.175 0.3258
50.2 0.3581
50.225 0.3909
50.25 0.4289
50.275 0.4747
50.3 0.5235
50.325 0.5701
50.35 0.613
50.375 0.6516
50.4 0.6846
50.425 0.7089
50.45 0.7232
50.475 0.7283
50.5 0.7244
50.525 0.7137
50.55 0.699
50.575 0.6801
50.6 0.6595
50.625 0.6388
50.65 0.6184
50.675 0.5968
50.7 0.5725
50.725 0.5467
50.75 0.5195
50.775 0.4933
50.8 0.4677
50.825 0.4442
50.85 0.4239
50.875 0.4067
50.9 0.3928
50.925 0.3833
50.95 0.3733
50.975 0.3625
51 0.3529
51.025 0.3451
51.05 0.3406
51.075 0.3454
51.1 0.358
51.125 0.3703
51.15 0.3786
51.175 0.3842
51.2 0.3884
51.225 0.3896
51.25 0.3845
51.275 0.371
51.3 0.3486
51.325 0.3179
51.35 0.2805
51.375 0.2358
51.4 0.1833
51.425 0.1295
51.45 0.089
51.475 0.0855
51.5 0.1302
51.525 0.1989
51.55 0.2717
51.575 0.3388
51.6 0.3958
51.625 0.4389
51.65 0.467
51.675 0.4784
51.7 0.4749
51.725 0.4604
51.75 0.4389
51.775 0.415
51.8 0.3931
51.825 0.3688
51.85 0.339
51.875 0.3069
51.9 0.274
51.925 0.2456
51.95 0.2311
51.975 0.2429
52 0.2786
52.025 0.3197
52.05 0.3582
52.075 0.3906
52.1 0.4154
52.125 0.431
52.15 0.441
52.175 0.4521
52.2 0.4751
52.225 0.5167
52.25 0.5711
52.275 0.6273
52.3 0.6763
52.325 0.7146
52.35 0.7433
52.375 0.7657
52.4 0.7845
52.425 0.8022
52.45 0.8206
52.475 0.8361
52.5 0.8477
52.525 0.853
52.55 0.8508
52.575 0.8421
52.6 0.8265
52.625 0.8055
52.65 0.7821
52.675 0.7577
52.7 0.7408
52.725 0.7361
52.75 0.7364
52.775 0.7366
52.8 0.7345
52.825 0.7265
52.85 0.7108
52.875 0.69
52.9 0.672
52.925 0.6612
52.95 0.6558
52.975 0.6592
53 0.6711
53.025 0.6796
53.05 0.6811
53.075 0.681
53.1 0.6953
53.125 0.7371
53.15 0.8009
53.175 0.876
53.2 0.9597
53.225 1.0466
53.25 1.129
53.275 1.2062
53.3 1.2778
53.325 1.3436
53.35 1.4007
53.375 1.4516
53.4 1.4941
53.425 1.529
53.45 1.5556
53.475 1.5747
53.5 1.5856
53.525 1.589
53.55 1.5873
53.575 1.5844
53.6 1.5897
53.625 1.6054
53.65 1.6238
53.675 1.6382
53.7 1.6482
53.725 1.6547
53.75 1.6571
53.775 1.6627
53.8 1.6682
53.825 1.6676
53.85 1.6599
53.875 1.6434
53.9 1.6215
53.925 1.602
53.95 1.5805
53.975 1.5542
54 1.5243
54.025 1.4879
54.05 1.4452
54.075 1.3966
54.1 1.3441
54.125 1.2905
54.15 1.2442
54.175 1.2115
54.2 1.1917
54.225 1.1788
54.25 1.1691
54.275 1.1654
54.3 1.1665
54.325 1.1674
54.35 1.1644
54.375 1.1557
54.4 1.1438
54.425 1.1322
54.45 1.1199
54.475 1.105
54.5 1.0878
54.525 1.0684
54.55 1.0459
54.575 1.0259
54.6 1.0125
54.625 1.0058
54.65 1.011
54.675 1.0306
54.7 1.0593
54.725 1.0896
54.75 1.117
54.775 1.1407
54.8 1.1596
54.825 1.1729
54.85 1.181
54.875 1.1853
54.9 1.1839
54.925 1.1825
54.95 1.1808
54.975 1.1766
55 1.1651
55.025 1.1471
55.05 1.1224
55.075 1.0948
55.1 1.0697
55.125 1.0449
55.15 1.0135
55.175 0.9711
55.2 0.9164
55.225 0.8505
55.25 0.7764
55.275 0.7003
55.3 0.6301
55.325 0.5657
55.35 0.5066
55.375 0.4466
55.4 0.383
55.425 0.3205
55.45 0.2579
55.475 0.2008
55.5 0.1538
55.525 0.1172
55.55 0.0855
55.575 0.0566
55.6 0.0261
55.625 -0.0012
55.65 -0.0232
55.675 -0.0408
55.7 -0.0564
55.725 -0.0744
55.75 -0.0913
55.775 -0.0975
55.8 -0.0927
55.825 -0.0816
55.85 -0.0729
55.875 -0.0673
55.9 -0.0613
55.925 -0.0557
55.95 -0.0532
55.975 -0.0547
56 -0.0585
56.025 -0.0619
56.05 -0.0607
56.075 -0.0565
56.1 -0.055
56.125 -0.0604
56.15 -0.0723
56.175 -0.0886
56.2 -0.1077
56.225 -0.1208
56.25 -0.1291
56.275 -0.1384
56.3 -0.1537
56.325 -0.1777
56.35 -0.2082
56.375 -0.2446
56.4 -0.2829
56.425 -0.3204
56.45 -0.3541
56.475 -0.3835
56.5 -0.4116
56.525 -0.438
56.55 -0.4624
56.575 -0.4838
56.6 -0.502
56.625 -0.5155
56.65 -0.523
56.675 -0.5186
56.7 -0.49
56.725 -0.4469
56.75 -0.3939
56.775 -0.3354
56.8 -0.2753
56.825 -0.2113
56.85 -0.1458
56.875 -0.0855
56.9 -0.033
56.925 0.0096
56.95 0.0446
56.975 0.0706
57 0.0864
57.025 0.0911
57.05 0.0857
57.075 0.069
57.1 0.0421
57.125 0.0071
57.15 -0.0302
57.175 -0.0699
57.2 -0.1104
57.225 -0.1532
57.25 -0.2002
57.275 -0.2533
57.3 -0.3154
57.325 -0.3895
57.35 -0.4797
57.375 -0.577
57.4 -0.6708
57.425 -0.7496
57.45 -0.8091
57.475 -0.847
57.5 -0.8583
57.525 -0.8481
57.55 -0.8289
57.575 -0.8052
57.6 -0.7723
57.625 -0.731
57.65 -0.6861
57.675 -0.6451
57.7 -0.6084
57.725 -0.5716
57.75 -0.5323
57.775 -0.4945
57.8 -0.4594
57.825 -0.4221
57.85 -0.3845
57.875 -0.351
57.9 -0.3221
57.925 -0.2964
57.95 -0.2716
57.975 -0.2446
58 -0.2113
58.025 -0.1682
58.05 -0.1134
58.075 -0.0554
58.1 0.0016
58.125 0.0563
58.15 0.1069
58.175 0.1554
58.2 0.1956
58.225 0.2292
58.25 0.256
58.275 0.2727
58.3 0.2807
58.325 0.2818
58.35 0.2776
58.375 0.2726
58.4 0.2795
58.425 0.2988
58.45 0.3232
58.475 0.3475
58.5 0.3705
58.525 0.392
58.55 0.4109
58.575 0.4251
58.6 0.4326
58.625 0.4325
58.65 0.4241
58.675 0.4069
58.7 0.3825
58.725 0.3529
58.75 0.3171
58.775 0.2751
58.8 0.2288
58.825 0.1798
58.85 0.1272
58.875 0.0702
58.9 0.0107
58.925 -0.0499
58.95 -0.1086
58.975 -0.1647
59 -0.2205
59.025 -0.2759
59.05 -0.3252
59.075 -0.3662
59.1 -0.4015
59.125 -0.4296
59.15 -0.4419
59.175 -0.4436
59.2 -0.4371
59.225 -0.4259
59.25 -0.417
59.275 -0.4102
59.3 -0.4018
59.325 -0.3881
59.35 -0.3691
59.375 -0.3441
59.4 -0.3085
59.425 -0.2632
59.45 -0.217
59.475 -0.1776
59.5 -0.1493
59.525 -0.1308
59.55 -0.1182
59.575 -0.1133
59.6 -0.1156
59.625 -0.1168
59.65 -0.1088
59.675 -0.0862
59.7 -0.0463
59.725 0.0078
59.75 0.0734
59.775 0.1387
59.8 0.1992
59.825 0.2545
59.85 0.304
59.875 0.3471
59.9 0.3831
59.925 0.4132
59.95 0.44
59.975 0.4627
60 0.4805
60.025 0.4915
60.05 0.4942
60.075 0.492
60.1 0.4891
60.125 0.4864
60.15 0.4862
60.175 0.4923
60.2 0.5039
60.225 0.5185
60.25 0.5338
60.275 0.5486
60.3 0.5634
60.325 0.5767
60.35 0.5822
60.375 0.5799
60.4 0.5732
60.425 0.5591
60.45 0.54
60.475 0.5174
60.5 0.4897
60.525 0.4573
60.55 0.4216
60.575 0.3797
60.6 0.3306
60.625 0.2766
60.65 0.2188
60.675 0.1585
60.7 0.0947
60.725 0.0238
60.75 -0.0541
60.775 -0.1375
60.8 -0.2253
60.825 -0.316
60.85 -0.4059
60.875 -0.4844
60.9 -0.5381
60.925 -0.566
60.95 -0.5737
60.975 -0.5686
61 -0.557
61.025 -0.5421
61.05 -0.5275
61.075 -0.5197
61.1 -0.5232
61.125 -0.5363
61.15 -0.5559
61.175 -0.5816
61.2 -0.6098
61.225 -0.6366
61.25 -0.6578
61.275 -0.6685
61.3 -0.665
61.325 -0.6549
61.35 -0.6419
61.375 -0.6289
61.4 -0.6159
61.425 -0.6054
61.45 -0.5977
61.475 -0.5931
61.5 -0.5922
61.525 -0.599
61.55 -0.6104
61.575 -0.6204
61.6 -0.6296
61.625 -0.6389
61.65 -0.6519
61.675 -0.6712
61.7 -0.697
61.725 -0.7289
61.75 -0.7674
61.775 -0.8117
61.8 -0.8599
61.825 -0.9101
61.85 -0.9632
61.875 -1.0205
61.9 -1.0825
61.925 -1.1492
61.95 -1.2199
61.975 -1.2935
62 -1.3682
62.025 -1.438
62.05 -1.4977
62.075 -1.5458
62.1 -1.5788
62.125 -1.6033
62.15 -1.6218
62.175 -1.6333
62.2 -1.6363
62.225 -1.6314
62.25 -1.6224
62.275 -1.6141
62.3 -1.6078
62.325 -1.6046
62.35 -1.6055
62.375 -1.6171
62.4 -1.6395
62.425 -1.6705
62.45 -1.7056
62.475 -1.738
62.5 -1.7639
62.525 -1.7793
62.55 -1.7847
62.575 -1.7867
62.6 -1.7908
62.625 -1.8005
62.65 -1.8211
62.675 -1.8559
62.7 -1.9045
62.725 -1.9589
62.75 -2.016
62.775 -2.075
62.8 -2.1336
62.825 -2.1819
62.85 -2.2052
62.875 -2.2009
62.9 -2.1745
62.925 -2.1348
62.95 -2.092
62.975 -2.0534
63 -2.0186
63.025 -1.9818
63.05 -1.9431
63.075 -1.8951
63.1 -1.8428
63.125 -1.789
63.15 -1.7405
63.175 -1.7003
63.2 -1.6703
63.225 -1.6482
63.25 -1.6337
63.275 -1.6279
63.3 -1.6287
63.325 -1.6337
63.35 -1.6414
63.375 -1.6502
63.4 -1.6578
63.425 -1.6595
63.45 -1.6447
63.475 -1.6142
63.5 -1.5774
63.525 -1.5357
63.55 -1.4919
63.575 -1.4483
63.6 -1.4045
63.625 -1.3621
63.65 -1.3213
63.675 -1.2818
63.7 -1.246
63.725 -1.2161
63.75 -1.1928
63.775 -1.1805
63.8 -1.1807
63.825 -1.1889
63.85 -1.1972
63.875 -1.2021
63.9 -1.2108
63.925 -1.221
63.95 -1.229
63.975 -1.2273
64 -1.2186
64.025 -1.2056
64.05 -1.1856
64.075 -1.1618
64.1 -1.1309
64.125 -1.0873
64.15 -1.0322
64.175 -0.9717
64.2 -0.9146
64.225 -0.864
64.25 -0.8189
64.275 -0.7772
64.3 -0.7354
64.325 -0.6909
64.35 -0.6428
64.375 -0.5906
64.4 -0.5345
64.425 -0.4773
64.45 -0.4207
64.475 -0.3667
64.5 -0.3171
64.525 -0.2705
64.55 -0.2278
64.575 -0.1907
64.6 -0.1595
64.625 -0.1333
64.65 -0.113
64.675 -0.0975
64.7 -0.0873
64.725 -0.0839
64.75 -0.0869
64.775 -0.0962
64.8 -0.1106
64.825 -0.1273
64.85 -0.1399
64.875 -0.1427
64.9 -0.1392
64.925 -0.1332
64.95 -0.1284
64.975 -0.1278
65 -0.1308
65.025 -0.1368
65.05 -0.1466
65.075 -0.1613
65.1 -0.1808
65.125 -0.2052
65.15 -0.2342
65.175 -0.266
65.2 -0.2989
65.225 -0.332
65.25 -0.3647
65.275 -0.3993
65.3 -0.4345
65.325 -0.4695
65.35 -0.5016
65.375 -0.5297
65.4 -0.5572
65.425 -0.5871
65.45 -0.6176
65.475 -0.6496
65.5 -0.6878
65.525 -0.7316
65.55 -0.7792
65.575 -0.8295
65.6 -0.8817
65.625 -0.9364
65.65 -0.9936
65.675 -1.0534
65.7 -1.1192
65.725 -1.1894
65.75 -1.26
65.775 -1.3291
65.8 -1.3959
65.825 -1.4606
65.85 -1.523
65.875 -1.5615
65.9 -1.5718
65.925 -1.5669
65.95 -1.5603
65.975 -1.5518
66 -1.5455
66.025 -1.543
66.05 -1.5456
66.075 -1.5552
66.1 -1.571
66.125 -1.5934
66.15 -1.6208
66.175 -1.6516
66.2 -1.6848
66.225 -1.7171
66.25 -1.7489
66.275 -1.7804
66.3 -1.8111
66.325 -1.8411
66.35 -1.8695
66.375 -1.9019
66.4 -1.9389
66.425 -1.9776
66.45 -2.0186
66.475 -2.0628
66.5 -2.1109
66.525 -2.1622
66.55 -2.2058
66.575 -2.2286
66.6 -2.2259
66.625 -2.2114
66.65 -2.1961
66.675 -2.1821
66.7 -2.1709
66.725 -2.1581
66.75 -2.1431
66.775 -2.1277
66.8 -2.1181
66.825 -2.1115
66.85 -2.1058
66.875 -2.0992
66.9 -2.0896
66.925 -2.0745
66.95 -2.0525
66.975 -2.0271
67 -1.9996
67.025 -1.969
67.05 -1.9341
67.075 -1.8842
67.1 -1.8268
67.125 -1.7657
67.15 -1.7076
67.175 -1.6563
67.2 -1.6141
67.225 -1.5778
67.25 -1.5427
67.275 -1.5072
67.3 -1.4711
67.325 -1.4344
67.35 -1.3976
67.375 -1.3559
67.4 -1.3059
67.425 -1.2475
67.45 -1.1861
67.475 -1.1287
67.5 -1.0752
67.525 -1.0279
67.55 -0.9877
67.575 -0.9575
67.6 -0.939
67.625 -0.9313
67.65 -0.9334
67.675 -0.9441
67.7 -0.9634
67.725 -0.9918
67.75 -1.0255
67.775 -1.0619
67.8 -1.1017
67.825 -1.1428
67.85 -1.183
67.875 -1.2221
67.9 -1.2489
67.925 -1.2596
67.95 -1.2632
67.975 -1.2656
68 -1.2718
68.025 -1.282
68.05 -1.2968
68.075 -1.3188
68.1 -1.3506
68.125 -1.3933
68.15 -1.4481
68.175 -1.5185
68.2 -1.6006
68.225 -1.6857
68.25 -1.7706
68.275 -1.8537
68.3 -1.9383
68.325 -2.0241
68.35 -2.1114
68.375 -2.1989
68.4 -2.2833
68.425 -2.3601
68.45 -2.4278
68.475 -2.4845
68.5 -2.529
68.525 -2.5682
68.55 -2.6048
68.575 -2.6395
68.6 -2.6761
68.625 -2.7164
68.65 -2.7595
68.675 -2.8068
68.7 -2.8611
68.725 -2.9166
68.75 -2.9664
68.775 -2.9956
68.8 -2.9916
68.825 -2.9797
68.85 -2.9827
68.875 -3.0005
68.9 -3.0313
68.925 -3.0711
68.95 -3.1137
68.975 -3.1577
69 -3.2064
69.025 -3.2581
69.05 -3.3081
69.075 -3.3496
69.1 -3.3745
69.125 -3.3764
69.15 -3.3612
69.175 -3.3362
69.2 -3.3064
69.225 -3.2721
69.25 -3.2373
69.275 -3.2051
69.3 -3.1766
69.325 -3.1512
69.35 -3.1273
69.375 -3.0995
69.4 -3.0699
69.425 -3.0414
69.45 -3.0133
69.475 -2.9862
69.5 -2.9657
69.525 -2.9604
69.55 -2.9687
69.575 -2.9818
69.6 -2.9983
69.625 -3.0199
69.65 -3.047
69.675 -3.0768
69.7 -3.1041
69.725 -3.1228
69.75 -3.1215
69.775 -3.098
69.8 -3.0674
69.825 -3.0398
69.85 -3.0174
69.875 -3.001
69.9 -2.9929
69.925 -2.9949
69.95 -3.0095
69.975 -3.0365
70 -3.0752
70.025 -3.1208
70.05 -3.1704
70.075 -3.2264
70.1 -3.288
70.125 -3.356
70.15 -3.4269
70.175 -3.4955
70.2 -3.5643
70.225 -3.6312
70.25 -3.6953
70.275 -3.7533
70.3 -3.7998
70.325 -3.8357
70.35 -3.8633
70.375 -3.8846
70.4 -3.9048
70.425 -3.9271
70.45 -3.9474
70.475 -3.9619
70.5 -3.9756
70.525 -3.9915
70.55 -4.0126
70.575 -4.038
70.6 -4.0627
70.625 -4.0796
70.65 -4.081
70.675 -4.0696
70.7 -4.0439
70.725 -4.0072
70.75 -3.9698
70.775 -3.9379
70.8 -3.9167
70.825 -3.9099
70.85 -3.9085
70.875 -3.9088
70.9 -3.913
70.925 -3.9221
70.95 -3.9471
70.975 -4.0044
71 -4.0808
71.025 -4.1611
71.05 -4.2361
71.075 -4.3039
71.1 -4.3631
71.125 -4.4145
71.15 -4.4615
71.175 -4.5039
71.2 -4.539
71.225 -4.5685
71.25 -4.592
71.275 -4.6167
71.3 -4.6438
71.325 -4.6626
71.35 -4.656
71.375 -4.6248
71.4 -4.5827
71.425 -4.541
71.45 -4.5008
71.475 -4.4572
71.5 -4.4078
71.525 -4.3546
71.55 -4.2974
71.575 -4.2389
71.6 -4.1843
71.625 -4.1405
71.65 -4.111
71.675 -4.1044
71.7 -4.1258
71.725 -4.1652
71.75 -4.2152
71.775 -4.2691
71.8 -4.323
71.825 -4.3693
71.85 -4.4075
71.875 -4.4409
71.9 -4.4596
71.925 -4.4608
71.95 -4.4432
71.975 -4.4124
72 -4.374
72.025 -4.3332
72.05 -4.2899
72.075 -4.2453
72.1 -4.1982
72.125 -4.1437
72.15 -4.0867
72.175 -4.0364
72.2 -3.9952
72.225 -3.9563
72.25 -3.9187
72.275 -3.8811
72.3 -3.8432
72.325 -3.8032
72.35 -3.7617
72.375 -3.7184
72.4 -3.6758
72.425 -3.6363
72.45 -3.5999
72.475 -3.5668
72.5 -3.5433
72.525 -3.5344
72.55 -3.5348
72.575 -3.5285
72.6 -3.5074
72.625 -3.4767
72.65 -3.4429
72.675 -3.4106
72.7 -3.3811
72.725 -3.3526
72.75 -3.3289
72.775 -3.3167
72.8 -3.3138
72.825 -3.3155
72.85 -3.3188
72.875 -3.3205
72.9 -3.3175
72.925 -3.3118
72.95 -3.3037
72.975 -3.296
73 -3.2982
73.025 -3.3078
73.05 -3.3175
73.075 -3.3228
73.1 -3.3272
73.125 -3.33
73.15 -3.3307
73.175 -3.3345
73.2 -3.3455
73.225 -3.3628
73.25 -3.3801
73.275 -3.3906
73.3 -3.3861
73.325 -3.3698
73.35 -3.3494
73.375 -3.3309
73.4 -3.3214
73.425 -3.3205
73.45 -3.3303
73.475 -3.35
73.5 -3.3787
73.525 -3.4139
73.55 -3.453
73.575 -3.4907
73.6 -3.5251
73.625 -3.5538
73.65 -3.5761
73.675 -3.5904
73.7 -3.5948
73.725 -3.5872
73.75 -3.5713
73.775 -3.5552
73.8 -3.5461
73.825 -3.5382
73.85 -3.5317
73.875 -3.5233
73.9 -3.5104
73.925 -3.4943
73.95 -3.4746
73.975 -3.4507
74 -3.4238
74.025 -3.4024
74.05 -3.3937
74.075 -3.3948
74.1 -3.4026
74.125 -3.4141
74.15 -3.4277
74.175 -3.444
74.2 -3.4644
74.225 -3.486
74.25 -3.506
74.275 -3.5256
74.3 -3.547
74.325 -3.57
74.35 -3.5953
74.375 -3.6258
74.4 -3.6589
74.425 -3.6947
74.45 -3.7334
74.475 -3.7722
74.5 -3.8112
74.525 -3.8504
74.55 -3.8888
74.575 -3.9293
74.6 -3.9689
74.625 -4.0036
74.65 -4.0316
74.675 -4.0502
74.7 -4.0566
74.725 -4.0466
74.75 -4.0292
74.775 -4.0124
74.8 -4.0016
74.825 -3.9981
74.85 -4.0006
74.875 -4.0081
74.9 -4.0215
74.925 -4.037
74.95 -4.0527
74.975 -4.068
75 -4.0915
75.025 -4.1259
75.05 -4.1629
75.075 -4.1942
75.1 -4.2173
75.125 -4.2375
75.15 -4.2574
75.175 -4.2703
75.2 -4.2723
75.225 -4.2658
75.25 -4.2581
75.275 -4.2541
75.3 -4.2579
75.325 -4.2684
75.35 -4.2768
75.375 -4.2793
75.4 -4.2747
75.425 -4.2653
75.45 -4.2506
75.475 -4.2276
75.5 -4.1945
75.525 -4.1452
75.55 -4.0794
75.575 -4.0053
75.6 -3.9293
75.625 -3.86
75.65 -3.8045
75.675 -3.7725
75.7 -3.7667
75.725 -3.7771
75.75 -3.7815
75.775 -3.7701
75.8 -3.7551
75.825 -3.749
75.85 -3.7514
75.875 -3.761
75.9 -3.7823
75.925 -3.811
75.95 -3.8335
75.975 -3.8444
76 -3.8573
76.025 -3.8818
76.05 -3.9147
76.075 -3.9565
76.1 -3.9989
76.125 -4.0344
76.15 -4.064
76.175 -4.0871
76.2 -4.0991
76.225 -4.1007
76.25 -4.0935
76.275 -4.0734
76.3 -4.0384
76.325 -3.9904
76.35 -3.9343
76.375 -3.8769
76.4 -3.8194
76.425 -3.7622
76.45 -3.7069
76.475 -3.6538
76.5 -3.6047
76.525 -3.5593
76.55 -3.5165
76.575 -3.4743
76.6 -3.4268
76.625 -3.3728
76.65 -3.3125
76.675 -3.2472
76.7 -3.1827
76.725 -3.1274
76.75 -3.0818
76.775 -3.0407
76.8 -2.9999
76.825 -2.9584
76.85 -2.9154
76.875 -2.8704
76.9 -2.8247
76.925 -2.773
76.95 -2.7064
76.975 -2.6329
77 -2.5654
77.025 -2.505
77.05 -2.4449
77.075 -2.382
77.1 -2.3173
77.125 -2.2573
77.15 -2.2046
77.175 -2.1556
77.2 -2.1047
77.225 -2.061
77.25 -2.0265
77.275 -2
77.3 -1.9786
77.325 -1.9678
77.35 -1.9627
77.375 -1.9584
77.4 -1.9569
77.425 -1.9597
77.45 -1.9618
77.475 -1.9656
77.5 -1.9733
77.525 -1.99
77.55 -2.0206
77.575 -2.0665
77.6 -2.1159
77.625 -2.1646
77.65 -2.207
77.675 -2.2408
77.7 -2.2653
77.725 -2.28
77.75 -2.2848
77.775 -2.2799
77.8 -2.268
77.825 -2.2482
77.85 -2.2262
77.875 -2.2036
77.9 -2.1722
77.925 -2.1339
77.95 -2.0949
77.975 -2.0593
78 -2.0306
78.025 -2.0067
78.05 -1.9884
78.075 -1.9791
78.1 -1.9783
78.125 -1.9822
78.15 -1.9861
78.175 -1.9878
78.2 -1.9859
78.225 -1.9783
78.25 -1.9633
78.275 -1.9387
78.3 -1.9081
78.325 -1.8768
78.35 -1.8511
78.375 -1.8351
78.4 -1.8262
78.425 -1.8222
78.45 -1.8241
78.475 -1.8348
78.5 -1.8528
78.525 -1.8788
78.55 -1.9267
78.575 -1.9949
78.6 -2.0735
78.625 -2.1584
78.65 -2.2496
78.675 -2.3409
78.7 -2.4252
78.725 -2.4962
78.75 -2.554
78.775 -2.6004
78.8 -2.636
78.825 -2.6655
78.85 -2.694
78.875 -2.7278
78.9 -2.7645
78.925 -2.7916
78.95 -2.7958
78.975 -2.7822
79 -2.7621
79.025 -2.7469
79.05 -2.7349
79.075 -2.7159
79.1 -2.6897
79.125 -2.658
79.15 -2.6224
79.175 -2.5845
79.2 -2.551
79.225 -2.5234
79.25 -2.5
79.275 -2.4776
79.3 -2.4513
79.325 -2.4189
79.35 -2.374
79.375 -2.3247
79.4 -2.2819
79.425 -2.2464
79.45 -2.2153
79.475 -2.1895
79.5 -2.1625
79.525 -2.1265
79.55 -2.0816
79.575 -2.0311
79.6 -1.9822
79.625 -1.9386
79.65 -1.9017
79.675 -1.8727
79.7 -1.85
79.725 -1.8323
79.75 -1.8123
79.775 -1.7863
79.8 -1.7587
79.825 -1.7294
79.85 -1.7015
79.875 -1.6771
79.9 -1.6538
79.925 -1.6246
79.95 -1.5879
79.975 -1.551
80 -1.5156
80.025 -1.478
80.05 -1.4304
80.075 -1.374
80.1 -1.3222
80.125 -1.2846
80.15 -1.2671
80.175 -1.2643
80.2 -1.2709
80.225 -1.2808
80.25 -1.2875
80.275 -1.2916
80.3 -1.2971
80.325 -1.3078
80.35 -1.3256
80.375 -1.3516
80.4 -1.3893
80.425 -1.4382
80.45 -1.4924
80.475 -1.5492
80.5 -1.6062
80.525 -1.6649
80.55 -1.7277
80.575 -1.7971
80.6 -1.8759
80.625 -1.9561
80.65 -2.0219
80.675 -2.0597
80.7 -2.0696
80.725 -2.0728
80.75 -2.0805
80.775 -2.0915
80.8 -2.0981
80.825 -2.0956
80.85 -2.0858
80.875 -2.078
80.9 -2.0822
80.925 -2.0982
80.95 -2.1174
80.975 -2.139
81 -2.1619
81.025 -2.181
81.05 -2.1987
81.075 -2.2176
81.1 -2.2304
81.125 -2.2275
81.15 -2.2043
81.175 -2.1677
81.2 -2.1292
81.225 -2.0942
81.25 -2.063
81.275 -2.0344
81.3 -2.0018
81.325 -1.9593
81.35 -1.9043
81.375 -1.8365
81.4 -1.7554
81.425 -1.6632
81.45 -1.5598
81.475 -1.4454
81.5 -1.3257
81.525 -1.2039
81.55 -1.0794
81.575 -0.9532
81.6 -0.8274
81.625 -0.705
81.65 -0.5892
81.675 -0.48
81.7 -0.3778
81.725 -0.2808
81.75 -0.1881
81.775 -0.1023
81.8 -0.0234
81.825 0.0489
81.85 0.113
81.875 0.1691
81.9 0.2193
81.925 0.2647
81.95 0.3085
81.975 0.3514
82 0.3955
82.025 0.4369
82.05 0.4748
82.075 0.5074
82.1 0.5333
82.125 0.5524
82.15 0.5641
82.175 0.5683
82.2 0.5647
82.225 0.5562
82.25 0.5457
82.275 0.5344
82.3 0.5219
82.325 0.5058
82.35 0.4877
82.375 0.4683
82.4 0.451
82.425 0.4331
82.45 0.4124
82.475 0.3867
82.5 0.3601
82.525 0.3352
82.55 0.3139
82.575 0.301
82.6 0.2999
82.625 0.3128
82.65 0.336
82.675 0.3614
82.7 0.3839
82.725 0.3992
82.75 0.4074
82.775 0.411
82.8 0.4104
82.825 0.4034
82.85 0.3925
82.875 0.3802
82.9 0.3703
82.925 0.3738
82.95 0.3986
82.975 0.4322
83 0.46
83.025 0.4765
83.05 0.4789
83.075 0.4677
83.1 0.4466
83.125 0.4166
83.15 0.3778
83.175 0.3423
83.2 0.3214
83.225 0.3191
83.25 0.3281
83.275 0.337
83.3 0.3436
83.325 0.3479
83.35 0.3557
83.375 0.3684
83.4 0.3917
83.425 0.4354
83.45 0.4996
83.475 0.5812
83.5 0.6689
83.525 0.7482
83.55 0.8153
83.575 0.8728
83.6 0.9247
83.625 0.9744
83.65 1.0189
83.675 1.0572
83.7 1.0862
83.725 1.1038
83.75 1.1113
83.775 1.1176
83.8 1.1292
83.825 1.1424
83.85 1.156
83.875 1.172
83.9 1.1887
83.925 1.205
83.95 1.2281
83.975 1.2545
84 1.2829
84.025 1.3071
84.05 1.3266
84.075 1.3395
84.1 1.353
84.125 1.3784
84.15 1.4193
84.175 1.4657
84.2 1.5093
84.225 1.5445
84.25 1.5663
84.275 1.5782
84.3 1.5813
84.325 1.5778
84.35 1.5679
84.375 1.5493
84.4 1.5221
84.425 1.4924
84.45 1.4644
84.475 1.4394
84.5 1.4153
84.525 1.389
84.55 1.3594
84.575 1.3375
84.6 1.3273
84.625 1.3169
84.65 1.3003
84.675 1.2808
84.7 1.2676
84.725 1.2763
84.75 1.3062
84.775 1.3459
84.8 1.3908
84.825 1.4346
84.85 1.4745
84.875 1.5145
84.9 1.5634
84.925 1.6231
84.95 1.6899
84.975 1.7612
85 1.8392
85.025 1.9208
85.05 2.0009
85.075 2.0727
85.1 2.1343
85.125 2.1911
85.15 2.2471
85.175 2.305
85.2 2.3639
85.225 2.4233
85.25 2.4839
85.275 2.5508
85.3 2.6279
85.325 2.7106
85.35 2.7937
85.375 2.8744
85.4 2.95
85.425 3.0198
85.45 3.085
85.475 3.1453
85.5 3.2012
85.525 3.2539
85.55 3.3035
85.575 3.3505
85.6 3.3958
85.625 3.4398
85.65 3.4825
85.675 3.5236
85.7 3.5609
85.725 3.5929
85.75 3.6192
85.775 3.6398
85.8 3.6539
85.825 3.6617
85.85 3.6631
85.875 3.6589
85.9 3.6501
85.925 3.6397
85.95 3.6347
85.975 3.6356
86 3.637
86.025 3.6362
86.05 3.6301
86.075 3.6174
86.1 3.5961
86.125 3.5658
86.15 3.5257
86.175 3.4767
86.2 3.4194
86.225 3.3552
86.25 3.2928
86.275 3.2423
86.3 3.2035
86.325 3.1746
86.35 3.152
86.375 3.1308
86.4 3.1061
86.425 3.0743
86.45 3.0317
86.475 2.9784
86.5 2.9163
86.525 2.8477
86.55 2.7776
86.575 2.7078
86.6 2.6333
86.625 2.5535
86.65 2.4668
86.675 2.3735
86.7 2.2738
86.725 2.1687
86.75 2.0637
86.775 1.9599
86.8 1.8546
86.825 1.7499
86.85 1.6509
86.875 1.5551
86.9 1.4552
86.925 1.3517
86.95 1.2528
86.975 1.1689
87 1.0976
87.025 1.0283
87.05 0.9539
87.075 0.872
87.1 0.7824
87.125 0.6843
87.15 0.5776
87.175 0.4667
87.2 0.3586
87.225 0.252
87.25 0.1422
87.275 0.0283
87.3 -0.0827
87.325 -0.1797
87.35 -0.2595
87.375 -0.3254
87.4 -0.3851
87.425 -0.4461
87.45 -0.5093
87.475 -0.5669
87.5 -0.6102
87.525 -0.6317
87.55 -0.6372
87.575 -0.636
87.6 -0.6298
87.625 -0.6247
87.65 -0.6208
87.675 -0.6137
87.7 -0.5934
87.725 -0.5611
87.75 -0.5211
87.775 -0.481
87.8 -0.4334
87.825 -0.3789
87.85 -0.3219
87.875 -0.2674
87.9 -0.2208
87.925 -0.1836
87.95 -0.1555
87.975 -0.1336
88 -0.1185
88.025 -0.1091
88.05 -0.1054
88.075 -0.1039
88.1 -0.0999
88.125 -0.0872
88.15 -0.0643
88.175 -0.0341
88.2 -0.0057
88.225 0.0167
88.25 0.0292
88.275 0.032
88.3 0.03
88.325 0.0288
88.35 0.0323
88.375 0.0448
88.4 0.0543
88.425 0.0617
88.45 0.0653
88.475 0.0601
88.5 0.0454
88.525 0.0254
88.55 0.0051
88.575 -0.0112
88.6 -0.0181
88.625 -0.0161
88.65 -0.0093
88.675 -0.0028
88.7 0.002
88.725 0.0059
88.75 0.006
88.775 0.0045
88.8 0.0009
88.825 -0.0076
88.85 -0.0254
88.875 -0.0527
88.9 -0.0908
88.925 -0.1359
88.95 -0.181
88.975 -0.2237
89 -0.262
89.025 -0.2927
89.05 -0.3222
89.075 -0.356
89.1 -0.3957
89.125 -0.4432
89.15 -0.5011
89.175 -0.5622
89.2 -0.616
89.225 -0.669
89.25 -0.7308
89.275 -0.8026
89.3 -0.8809
89.325 -0.9538
89.35 -1.0142
89.375 -1.0705
89.4 -1.1267
89.425 -1.1778
89.45 -1.2226
89.475 -1.2534
89.5 -1.2699
89.525 -1.2745
89.55 -1.2698
89.575 -1.267
89.6 -1.2738
89.625 -1.2944
89.65 -1.3283
89.675 -1.3728
89.7 -1.4239
89.725 -1.4786
89.75 -1.5367
89.775 -1.5969
89.8 -1.6609
89.825 -1.7313
89.85 -1.8021
89.875 -1.867
89.9 -1.9214
89.925 -1.956
89.95 -1.9786
89.975 -1.9911
90 -1.987
90.025 -1.9665
90.05 -1.9321
90.075 -1.8946
90.1 -1.8569
90.125 -1.8125
90.15 -1.7583
90.175 -1.6984
90.2 -1.6389
90.225 -1.5839
90.25 -1.537
90.275 -1.4979
90.3 -1.467
90.325 -1.4426
90.35 -1.4165
90.375 -1.3839
90.4 -1.3461
90.425 -1.3116
90.45 -1.2852
90.475 -1.2671
90.5 -1.2557
90.525 -1.2507
90.55 -1.2491
90.575 -1.2499
90.6 -1.2539
90.625 -1.2667
90.65 -1.2883
90.675 -1.3171
90.7 -1.353
90.725 -1.3954
90.75 -1.4451
90.775 -1.5033
90.8 -1.564
90.825 -1.6157
90.85 -1.6453
90.875 -1.6463
90.9 -1.6248
90.925 -1.5942
90.95 -1.5607
90.975 -1.528
91 -1.4967
91.025 -1.4706
91.05 -1.4564
91.075 -1.4532
91.1 -1.4594
91.125 -1.4722
91.15 -1.4826
91.175 -1.4818
91.2 -1.4727
91.225 -1.4572
91.25 -1.4425
91.275 -1.4308
91.3 -1.419
91.325 -1.4084
91.35 -1.3968
91.375 -1.3825
91.4 -1.3636
91.425 -1.3379
91.45 -1.3117
91.475 -1.2899
91.5 -1.2729
91.525 -1.2617
91.55 -1.2551
91.575 -1.251
91.6 -1.2527
91.625 -1.2608
91.65 -1.2751
91.675 -1.2906
91.7 -1.3018
91.725 -1.3004
91.75 -1.2881
91.775 -1.2693
91.8 -1.2438
91.825 -1.213
91.85 -1.1766
91.875 -1.1431
91.9 -1.1184
91.925 -1.1023
91.95 -1.0908
91.975 -1.0852
92 -1.0876
92.025 -1.0985
92.05 -1.1167
92.075 -1.1391
92.1 -1.1631
92.125 -1.188
92.15 -1.2163
92.175 -1.25
92.2 -1.2874
92.225 -1.3282
92.25 -1.3726
92.275 -1.4167
92.3 -1.4574
92.325 -1.4903
92.35 -1.5143
92.375 -1.5229
92.4 -1.5188
92.425 -1.5008
92.45 -1.4663
92.475 -1.4213
92.5 -1.3751
92.525 -1.3341
92.55 -1.2987
92.575 -1.268
92.6 -1.2411
92.625 -1.2128
92.65 -1.1788
92.675 -1.1373
92.7 -1.0929
92.725 -1.0525
92.75 -1.0193
92.775 -0.9924
92.8 -0.9693
92.825 -0.949
92.85 -0.932
92.875 -0.9165
92.9 -0.9003
92.925 -0.8813
92.95 -0.8632
92.975 -0.8427
93 -0.8075
93.025 -0.7571
93.05 -0.7055
93.075 -0.6593
93.1 -0.6192
93.125 -0.5874
93.15 -0.564
93.175 -0.5463
93.2 -0.5319
93.225 -0.5179
93.25 -0.5057
93.275 -0.4913
93.3 -0.4754
93.325 -0.4628
93.35 -0.4541
93.375 -0.4483
93.4 -0.4465
93.425 -0.4499
93.45 -0.4599
93.475 -0.4746
93.5 -0.4909
93.525 -0.5061
93.55 -0.525
93.575 -0.5503
93.6 -0.5774
93.625 -0.5983
93.65 -0.6139
93.675 -0.6242
93.7 -0.628
93.725 -0.6273
93.75 -0.6244
93.775 -0.6235
93.8 -0.6276
93.825 -0.6366
93.85 -0.6485
93.875 -0.6606
93.9 -0.6719
93.925 -0.6827
93.95 -0.6899
93.975 -0.6917
94 -0.6877
94.025 -0.6805
94.05 -0.6751
94.075 -0.6743
94.1 -0.6787
94.125 -0.6877
94.15 -0.6953
94.175 -0.6991
94.2 -0.7027
94.225 -0.7068
94.25 -0.7122
94.275 -0.7148
94.3 -0.7087
94.325 -0.6982
94.35 -0.6909
94.375 -0.6837
94.4 -0.6763
94.425 -0.6619
94.45 -0.6319
94.475 -0.584
94.5 -0.526
94.525 -0.4698
94.55 -0.4205
94.575 -0.377
94.6 -0.3351
94.625 -0.293
94.65 -0.2558
94.675 -0.2278
94.7 -0.2056
94.725 -0.1825
94.75 -0.1514
94.775 -0.1033
94.8 -0.0363
94.825 0.0534
94.85 0.1514
94.875 0.2463
94.9 0.3346
94.925 0.4182
94.95 0.5003
94.975 0.5828
95 0.6632
95.025 0.7368
95.05 0.8015
95.075 0.8605
95.1 0.9224
95.125 0.9896
95.15 1.0591
95.175 1.1277
95.2 1.1878
95.225 1.24
95.25 1.284
95.275 1.3191
95.3 1.3475
95.325 1.3711
95.35 1.3927
95.375 1.4131
95.4 1.4301
95.425 1.4426
95.45 1.4518
95.475 1.4616
95.5 1.4837
95.525 1.5224
95.55 1.5695
95.575 1.6173
95.6 1.662
95.625 1.7033
95.65 1.7409
95.675 1.7734
95.7 1.8008
95.725 1.8235
95.75 1.8412
95.775 1.8535
95.8 1.8612
95.825 1.8644
95.85 1.8622
95.875 1.8533
95.9 1.8387
95.925 1.8196
95.95 1.7988
95.975 1.7773
96 1.7548
96.025 1.7327
96.05 1.7106
96.075 1.6881
96.1 1.6655
96.125 1.6453
96.15 1.6263
96.175 1.6047
96.2 1.5816
96.225 1.569
96.25 1.5864
96.275 1.6242
96.3 1.6628
96.325 1.6962
96.35 1.7258
96.375 1.7584
96.4 1.7969
96.425 1.8369
96.45 1.8764
96.475 1.9152
96.5 1.9521
96.525 1.9866
96.55 2.0173
96.575 2.0434
96.6 2.0653
96.625 2.0824
96.65 2.097
96.675 2.1099
96.7 2.1218
96.725 2.1327
96.75 2.1417
96.775 2.1483
96.8 2.1557
96.825 2.1681
96.85 2.1909
96.875 2.2362
96.9 2.3108
96.925 2.396
96.95 2.4794
96.975 2.5575
97 2.6302
97.025 2.6989
97.05 2.7645
97.075 2.8284
97.1 2.8905
97.125 2.9518
97.15 3.0125
97.175 3.0721
97.2 3.1287
97.225 3.1809
97.25 3.2288
97.275 3.2754
97.3 3.3223
97.325 3.37
97.35 3.4183
97.375 3.4655
97.4 3.5091
97.425 3.549
97.45 3.5865
97.475 3.622
97.5 3.6541
97.525 3.6814
97.55 3.7046
97.575 3.7236
97.6 3.7379
97.625 3.7469
97.65 3.7515
97.675 3.7542
97.7 3.7553
97.725 3.758
97.75 3.7656
97.775 3.7762
97.8 3.7888
97.825 3.8016
97.85 3.8119
97.875 3.82
97.9 3.8264
97.925 3.8308
97.95 3.8324
97.975 3.827
98 3.815
98.025 3.7973
98.05 3.7755
98.075 3.7513
98.1 3.723
98.125 3.6904
98.15 3.6542
98.175 3.6155
98.2 3.5775
98.225 3.5416
98.25 3.5041
98.275 3.4614
98.3 3.4145
98.325 3.365
98.35 3.312
98.375 3.2563
98.4 3.1978
98.425 3.1353
98.45 3.0678
98.475 2.9961
98.5 2.9223
98.525 2.846
98.55 2.7679
98.575 2.6905
98.6 2.6146
98.625 2.5389
98.65 2.461
98.675 2.3813
98.7 2.3037
98.725 2.233
98.75 2.1716
98.775 2.1199
98.8 2.0741
98.825 2.0307
98.85 1.989
98.875 1.9474
98.9 1.9041
98.925 1.8582
98.95 1.8177
98.975 1.7913
99 1.7833
99.025 1.7859
99.05 1.7934
99.075 1.804
99.1 1.8229
99.125 1.8484
99.15 1.8753
99.175 1.9027
99.2 1.9338
99.225 1.9676
99.25 1.9988
99.275 2.0248
99.3 2.045
99.325 2.0593
99.35 2.0686
99.375 2.0722
99.4 2.0689
99.425 2.0587
99.45 2.0429
99.475 2.0225
99.5 1.9987
99.525 1.9768
99.55 1.961
99.575 1.9497
99.6 1.941
99.625 1.9338
99.65 1.9263
99.675 1.9172
99.7 1.9052
99.725 1.8928
99.75 1.8814
99.775 1.8695
99.8 1.8549
99.825 1.8368
99.85 1.8148
99.875 1.7887
99.9 1.7596
99.925 1.726
99.95 1.6891
99.975 1.6502
100 1.6112
