# Supplementary material for: Uptake of N2O5 by aqueous aerosol unveiled using chemically accurate many-body potentials
Source: Nat Commun. 2022 Mar 10;13:1266. doi: 10.1038/s41467-022-28697-8 (PMC8913772; doi:10.1038/s41467-022-28697-8)
Supplement: Supplementary file 3 — Source Data [file 41467_2022_28697_MOESM3_ESM.zip › n2o5-uptake-data/Fig2/scattering/rep07run25/relcom_gds.dat]

0.025 11.5479
0.05 11.5293
0.075 11.5106
0.1 11.492
0.125 11.4733
0.15 11.4547
0.175 11.436
0.2 11.4173
0.225 11.3986
0.25 11.3799
0.275 11.3611
0.3 11.3423
0.325 11.3236
0.35 11.3048
0.375 11.2859
0.4 11.2671
0.425 11.2483
0.45 11.2294
0.475 11.2105
0.5 11.1916
0.525 11.1728
0.55 11.1539
0.575 11.1351
0.6 11.1162
0.625 11.0973
0.65 11.0785
0.675 11.0596
0.7 11.0407
0.725 11.0218
0.75 11.0029
0.775 10.984
0.8 10.9651
0.825 10.9461
0.85 10.9271
0.875 10.9081
0.9 10.889
0.925 10.87
0.95 10.851
0.975 10.8319
1 10.8129
1.025 10.7938
1.05 10.7748
1.075 10.7558
1.1 10.7367
1.125 10.7177
1.15 10.6987
1.175 10.6796
1.2 10.6605
1.225 10.6414
1.25 10.6222
1.275 10.603
1.3 10.5838
1.325 10.5646
1.35 10.5453
1.375 10.526
1.4 10.5066
1.425 10.4873
1.45 10.4679
1.475 10.4485
1.5 10.4291
1.525 10.4097
1.55 10.3902
1.575 10.3707
1.6 10.3512
1.625 10.3317
1.65 10.3121
1.675 10.2925
1.7 10.273
1.725 10.2533
1.75 10.2337
1.775 10.214
1.8 10.1943
1.825 10.1746
1.85 10.1548
1.875 10.135
1.9 10.1151
1.925 10.0953
1.95 10.0753
1.975 10.0554
2 10.0355
2.025 10.0155
2.05 9.9955
2.075 9.9754
2.1 9.9554
2.125 9.9353
2.15 9.9152
2.175 9.895
2.2 9.8749
2.225 9.8546
2.25 9.8344
2.275 9.8141
2.3 9.7938
2.325 9.7735
2.35 9.7532
2.375 9.7328
2.4 9.7123
2.425 9.6919
2.45 9.6714
2.475 9.6509
2.5 9.6303
2.525 9.6097
2.55 9.5891
2.575 9.5685
2.6 9.5479
2.625 9.5272
2.65 9.5065
2.675 9.4858
2.7 9.4651
2.725 9.4444
2.75 9.4237
2.775 9.4029
2.8 9.3821
2.825 9.3612
2.85 9.3403
2.875 9.3194
2.9 9.2984
2.925 9.2775
2.95 9.2564
2.975 9.2353
3 9.2142
3.025 9.1929
3.05 9.1717
3.075 9.1503
3.1 9.129
3.125 9.1075
3.15 9.0861
3.175 9.0645
3.2 9.0429
3.225 9.0213
3.25 8.9996
3.275 8.9778
3.3 8.956
3.325 8.9342
3.35 8.9123
3.375 8.8904
3.4 8.8684
3.425 8.8465
3.45 8.8245
3.475 8.8025
3.5 8.7805
3.525 8.7585
3.55 8.7365
3.575 8.7144
3.6 8.6923
3.625 8.6701
3.65 8.6479
3.675 8.6256
3.7 8.6033
3.725 8.5809
3.75 8.5585
3.775 8.5361
3.8 8.5136
3.825 8.491
3.85 8.4685
3.875 8.4459
3.9 8.4233
3.925 8.4006
3.95 8.3778
3.975 8.3549
4 8.332
4.025 8.309
4.05 8.286
4.075 8.2628
4.1 8.2396
4.125 8.2162
4.15 8.1928
4.175 8.1693
4.2 8.1458
4.225 8.1221
4.25 8.0983
4.275 8.0744
4.3 8.0504
4.325 8.0264
4.35 8.0022
4.375 7.9778
4.4 7.9534
4.425 7.9288
4.45 7.904
4.475 7.879
4.5 7.8538
4.525 7.8285
4.55 7.803
4.575 7.7772
4.6 7.7511
4.625 7.7247
4.65 7.6983
4.675 7.6717
4.7 7.6449
4.725 7.618
4.75 7.5909
4.775 7.5637
4.8 7.5363
4.825 7.5088
4.85 7.4812
4.875 7.4534
4.9 7.4255
4.925 7.3972
4.95 7.3686
4.975 7.3398
5 7.3108
5.025 7.2816
5.05 7.2522
5.075 7.2227
5.1 7.1931
5.125 7.1632
5.15 7.1331
5.175 7.1027
5.2 7.0724
5.225 7.042
5.25 7.0116
5.275 6.9809
5.3 6.95
5.325 6.919
5.35 6.8879
5.375 6.8568
5.4 6.8255
5.425 6.794
5.45 6.7623
5.475 6.7306
5.5 6.6987
5.525 6.6667
5.55 6.6346
5.575 6.6022
5.6 6.5697
5.625 6.5368
5.65 6.5037
5.675 6.4702
5.7 6.4365
5.725 6.4022
5.75 6.3672
5.775 6.3314
5.8 6.2949
5.825 6.2576
5.85 6.2191
5.875 6.1794
5.9 6.1376
5.925 6.0938
5.95 6.0485
5.975 6.0016
6 5.9537
6.025 5.9065
6.05 5.8605
6.075 5.8144
6.1 5.7679
6.125 5.7238
6.15 5.6851
6.175 5.6486
6.2 5.6113
6.225 5.5728
6.25 5.5325
6.275 5.4907
6.3 5.4469
6.325 5.4009
6.35 5.354
6.375 5.3071
6.4 5.2601
6.425 5.2124
6.45 5.1639
6.475 5.1154
6.5 5.0677
6.525 5.0201
6.55 4.9721
6.575 4.9227
6.6 4.871
6.625 4.8173
6.65 4.7621
6.675 4.7072
6.7 4.6587
6.725 4.6208
6.75 4.5875
6.775 4.5546
6.8 4.5196
6.825 4.483
6.85 4.4466
6.875 4.4123
6.9 4.3801
6.925 4.3483
6.95 4.315
6.975 4.2786
7 4.2385
7.025 4.1944
7.05 4.1473
7.075 4.0986
7.1 4.0489
7.125 3.9971
7.15 3.941
7.175 3.879
7.2 3.8113
7.225 3.7362
7.25 3.6522
7.275 3.5617
7.3 3.4702
7.325 3.3795
7.35 3.2863
7.375 3.1922
7.4 3.0996
7.425 3.0074
7.45 2.9147
7.475 2.8195
7.5 2.7198
7.525 2.6152
7.55 2.5055
7.575 2.3915
7.6 2.2766
7.625 2.1613
7.65 2.0435
7.675 1.9258
7.7 1.8207
7.725 1.7316
7.75 1.6528
7.775 1.5917
7.8 1.547
7.825 1.5057
7.85 1.46
7.875 1.4088
7.9 1.3491
7.925 1.2814
7.95 1.2157
7.975 1.1609
8 1.1183
8.025 1.0771
8.05 1.0327
8.075 0.987
8.1 0.94
8.125 0.8975
8.15 0.8699
8.175 0.849
8.2 0.836
8.225 0.8369
8.25 0.8437
8.275 0.8538
8.3 0.8639
8.325 0.8728
8.35 0.8838
8.375 0.8957
8.4 0.9059
8.425 0.9117
8.45 0.9151
8.475 0.9183
8.5 0.9183
8.525 0.9161
8.55 0.9105
8.575 0.9023
8.6 0.8904
8.625 0.8751
8.65 0.8522
8.675 0.8222
8.7 0.7893
8.725 0.7596
8.75 0.7531
8.775 0.7804
8.8 0.8329
8.825 0.894
8.85 0.9562
8.875 1.0185
8.9 1.0799
8.925 1.1392
8.95 1.1951
8.975 1.2472
9 1.2953
9.025 1.3429
9.05 1.3942
9.075 1.4506
9.1 1.5068
9.125 1.5588
9.15 1.6093
9.175 1.6622
9.2 1.7167
9.225 1.7695
9.25 1.8167
9.275 1.8604
9.3 1.9038
9.325 1.9475
9.35 1.9945
9.375 2.0456
9.4 2.1003
9.425 2.1576
9.45 2.2163
9.475 2.2738
9.5 2.3257
9.525 2.3711
9.55 2.4134
9.575 2.453
9.6 2.4879
9.625 2.5166
9.65 2.5421
9.675 2.5666
9.7 2.5909
9.725 2.6127
9.75 2.6336
9.775 2.6542
9.8 2.6711
9.825 2.6811
9.85 2.6842
9.875 2.6804
9.9 2.6691
9.925 2.6553
9.95 2.6418
9.975 2.6361
10 2.6403
10.025 2.6537
10.05 2.6768
10.075 2.7067
10.1 2.737
10.125 2.759
10.15 2.7705
10.175 2.7718
10.2 2.7652
10.225 2.7535
10.25 2.7327
10.275 2.7015
10.3 2.6634
10.325 2.6252
10.35 2.5936
10.375 2.5747
10.4 2.5708
10.425 2.5707
10.45 2.5637
10.475 2.5463
10.5 2.5185
10.525 2.4864
10.55 2.4531
10.575 2.4217
10.6 2.393
10.625 2.3633
10.65 2.3292
10.675 2.2921
10.7 2.2584
10.725 2.2399
10.75 2.234
10.775 2.2286
10.8 2.2194
10.825 2.2078
10.85 2.1919
10.875 2.1727
10.9 2.1588
10.925 2.1538
10.95 2.1542
10.975 2.1603
11 2.1651
11.025 2.162
11.05 2.1455
11.075 2.1181
11.1 2.0824
11.125 2.0377
11.15 1.9841
11.175 1.9247
11.2 1.8595
11.225 1.787
11.25 1.7123
11.275 1.6371
11.3 1.5661
11.325 1.5027
11.35 1.4501
11.375 1.4042
11.4 1.362
11.425 1.3251
11.45 1.2949
11.475 1.2705
11.5 1.2514
11.525 1.2335
11.55 1.2168
11.575 1.2072
11.6 1.213
11.625 1.2436
11.65 1.2927
11.675 1.3503
11.7 1.409
11.725 1.4644
11.75 1.5135
11.775 1.556
11.8 1.5936
11.825 1.6301
11.85 1.6673
11.875 1.7057
11.9 1.7432
11.925 1.7758
11.95 1.7998
11.975 1.8176
12 1.8323
12.025 1.8434
12.05 1.8483
12.075 1.8476
12.1 1.8379
12.125 1.8148
12.15 1.777
12.175 1.7275
12.2 1.6772
12.225 1.6376
12.25 1.608
12.275 1.5817
12.3 1.5607
12.325 1.554
12.35 1.5619
12.375 1.5777
12.4 1.5954
12.425 1.6127
12.45 1.6281
12.475 1.6392
12.5 1.6478
12.525 1.647
12.55 1.6315
12.575 1.6045
12.6 1.5663
12.625 1.5212
12.65 1.4759
12.675 1.4358
12.7 1.41
12.725 1.3979
12.75 1.3916
12.775 1.3852
12.8 1.3774
12.825 1.3795
12.85 1.3994
12.875 1.4301
12.9 1.4645
12.925 1.4975
12.95 1.5231
12.975 1.5407
13 1.5502
13.025 1.5509
13.05 1.541
13.075 1.5204
13.1 1.4911
13.125 1.4543
13.15 1.4126
13.175 1.3705
13.2 1.3291
13.225 1.288
13.25 1.2472
13.275 1.2123
13.3 1.1861
13.325 1.1768
13.35 1.187
13.375 1.2091
13.4 1.2332
13.425 1.2513
13.45 1.2617
13.475 1.2584
13.5 1.2439
13.525 1.2181
13.55 1.1862
13.575 1.1536
13.6 1.1175
13.625 1.0772
13.65 1.0386
13.675 1.0036
13.7 0.9716
13.725 0.9452
13.75 0.9291
13.775 0.9275
13.8 0.9389
13.825 0.9529
13.85 0.9678
13.875 0.9827
13.9 1.0012
13.925 1.0224
13.95 1.0438
13.975 1.0631
14 1.0817
14.025 1.0996
14.05 1.1141
14.075 1.12
14.1 1.1179
14.125 1.1128
14.15 1.1081
14.175 1.1045
14.2 1.105
14.225 1.1115
14.25 1.1215
14.275 1.1342
14.3 1.1511
14.325 1.1738
14.35 1.199
14.375 1.2284
14.4 1.2624
14.425 1.3009
14.45 1.3408
14.475 1.3825
14.5 1.4246
14.525 1.4656
14.55 1.508
14.575 1.548
14.6 1.5821
14.625 1.6096
14.65 1.6284
14.675 1.6401
14.7 1.646
14.725 1.6468
14.75 1.6417
14.775 1.6342
14.8 1.625
14.825 1.6125
14.85 1.5955
14.875 1.5717
14.9 1.5412
14.925 1.5058
14.95 1.4669
14.975 1.4271
15 1.3853
15.025 1.3415
15.05 1.2968
15.075 1.2594
15.1 1.243
15.125 1.2474
15.15 1.2678
15.175 1.2942
15.2 1.3166
15.225 1.3244
15.25 1.324
15.275 1.3218
15.3 1.3173
15.325 1.3153
15.35 1.3161
15.375 1.3235
15.4 1.3386
15.425 1.3564
15.45 1.3745
15.475 1.3926
15.5 1.4051
15.525 1.4062
15.55 1.3921
15.575 1.3628
15.6 1.3233
15.625 1.2766
15.65 1.2272
15.675 1.1789
15.7 1.1412
15.725 1.1216
15.75 1.1142
15.775 1.1136
15.8 1.117
15.825 1.122
15.85 1.1279
15.875 1.1343
15.9 1.1435
15.925 1.1553
15.95 1.1646
15.975 1.1666
16 1.1586
16.025 1.1418
16.05 1.117
16.075 1.0832
16.1 1.0419
16.125 0.9944
16.15 0.9438
16.175 0.8971
16.2 0.8703
16.225 0.8697
16.25 0.89
16.275 0.9212
16.3 0.9552
16.325 0.9872
16.35 1.0159
16.375 1.0413
16.4 1.0645
16.425 1.0853
16.45 1.1046
16.475 1.124
16.5 1.1431
16.525 1.1636
16.55 1.1902
16.575 1.2193
16.6 1.2433
16.625 1.2589
16.65 1.2691
16.675 1.2787
16.7 1.2882
16.725 1.2955
16.75 1.2985
16.775 1.296
16.8 1.2868
16.825 1.2731
16.85 1.2543
16.875 1.2308
16.9 1.2046
16.925 1.1768
16.95 1.1479
16.975 1.1177
17 1.0884
17.025 1.0535
17.05 1.0073
17.075 0.9512
17.1 0.8965
17.125 0.8667
17.15 0.867
17.175 0.8776
17.2 0.8868
17.225 0.8981
17.25 0.9215
17.275 0.96
17.3 1.0042
17.325 1.0491
17.35 1.0925
17.375 1.136
17.4 1.1782
17.425 1.2164
17.45 1.2482
17.475 1.2753
17.5 1.2998
17.525 1.3236
17.55 1.3466
17.575 1.371
17.6 1.4044
17.625 1.448
17.65 1.5059
17.675 1.5741
17.7 1.6479
17.725 1.7244
17.75 1.8025
17.775 1.8785
17.8 1.9498
17.825 2.015
17.85 2.0757
17.875 2.1328
17.9 2.1845
17.925 2.2298
17.95 2.27
17.975 2.3051
18 2.3363
18.025 2.3636
18.05 2.3849
18.075 2.4012
18.1 2.4153
18.125 2.4273
18.15 2.4364
18.175 2.4421
18.2 2.4444
18.225 2.4439
18.25 2.4407
18.275 2.4351
18.3 2.4256
18.325 2.4129
18.35 2.3973
18.375 2.3776
18.4 2.3545
18.425 2.3289
18.45 2.3008
18.475 2.2693
18.5 2.2335
18.525 2.1937
18.55 2.1533
18.575 2.1128
18.6 2.0718
18.625 2.0288
18.65 1.9849
18.675 1.9399
18.7 1.8963
18.725 1.8571
18.75 1.828
18.775 1.8001
18.8 1.7655
18.825 1.7232
18.85 1.6729
18.875 1.6185
18.9 1.5657
18.925 1.5163
18.95 1.4773
18.975 1.4528
19 1.4384
19.025 1.4284
19.05 1.4199
19.075 1.4129
19.1 1.4104
19.125 1.4137
19.15 1.4193
19.175 1.4279
19.2 1.4371
19.225 1.4443
19.25 1.4485
19.275 1.4494
19.3 1.4468
19.325 1.443
19.35 1.4377
19.375 1.429
19.4 1.4162
19.425 1.3977
19.45 1.374
19.475 1.35
19.5 1.3298
19.525 1.3131
19.55 1.2998
19.575 1.2943
19.6 1.3033
19.625 1.3157
19.65 1.3252
19.675 1.332
19.7 1.3425
19.725 1.3629
19.75 1.3875
19.775 1.4137
19.8 1.4392
19.825 1.463
19.85 1.4868
19.875 1.5133
19.9 1.5435
19.925 1.572
19.95 1.5943
19.975 1.6101
20 1.6204
20.025 1.626
20.05 1.6264
20.075 1.6218
20.1 1.6128
20.125 1.5991
20.15 1.5803
20.175 1.5556
20.2 1.5237
20.225 1.4866
20.25 1.4471
20.275 1.4097
20.3 1.373
20.325 1.3349
20.35 1.2974
20.375 1.2581
20.4 1.2169
20.425 1.1738
20.45 1.1292
20.475 1.0823
20.5 1.0302
20.525 0.9708
20.55 0.9088
20.575 0.8518
20.6 0.8145
20.625 0.7989
20.65 0.795
20.675 0.7934
20.7 0.786
20.725 0.7717
20.75 0.7527
20.775 0.7344
20.8 0.7272
20.825 0.7352
20.85 0.7503
20.875 0.7647
20.9 0.778
20.925 0.7882
20.95 0.7922
20.975 0.7901
21 0.7832
21.025 0.7705
21.05 0.7547
21.075 0.734
21.1 0.7071
21.125 0.6739
21.15 0.6366
21.175 0.5949
21.2 0.546
21.225 0.4894
21.25 0.4242
21.275 0.3502
21.3 0.2692
21.325 0.1826
21.35 0.0918
21.375 -0.0007
21.4 -0.0968
21.425 -0.1899
21.45 -0.2826
21.475 -0.3711
21.5 -0.4501
21.525 -0.5186
21.55 -0.5821
21.575 -0.6495
21.6 -0.7222
21.625 -0.7974
21.65 -0.8704
21.675 -0.9376
21.7 -0.9978
21.725 -1.0481
21.75 -1.0883
21.775 -1.116
21.8 -1.1275
21.825 -1.1224
21.85 -1.1043
21.875 -1.0776
21.9 -1.05
21.925 -1.022
21.95 -0.9936
21.975 -0.9635
22 -0.9341
22.025 -0.9106
22.05 -0.895
22.075 -0.8876
22.1 -0.8888
22.125 -0.898
22.15 -0.9123
22.175 -0.9318
22.2 -0.9559
22.225 -0.9868
22.25 -1.0263
22.275 -1.0753
22.3 -1.1337
22.325 -1.1979
22.35 -1.2607
22.375 -1.3129
22.4 -1.3483
22.425 -1.3689
22.45 -1.3761
22.475 -1.3784
22.5 -1.3756
22.525 -1.366
22.55 -1.3469
22.575 -1.319
22.6 -1.2882
22.625 -1.2577
22.65 -1.2317
22.675 -1.2129
22.7 -1.2006
22.725 -1.1959
22.75 -1.1997
22.775 -1.2126
22.8 -1.234
22.825 -1.2586
22.85 -1.2836
22.875 -1.3075
22.9 -1.3285
22.925 -1.3445
22.95 -1.3531
22.975 -1.3547
23 -1.3538
23.025 -1.3522
23.05 -1.3475
23.075 -1.338
23.1 -1.3262
23.125 -1.3167
23.15 -1.3117
23.175 -1.3132
23.2 -1.3236
23.225 -1.3436
23.25 -1.3721
23.275 -1.4052
23.3 -1.4312
23.325 -1.4407
23.35 -1.4331
23.375 -1.413
23.4 -1.3947
23.425 -1.3846
23.45 -1.3855
23.475 -1.3975
23.5 -1.4187
23.525 -1.4493
23.55 -1.4793
23.575 -1.4938
23.6 -1.479
23.625 -1.4483
23.65 -1.4173
23.675 -1.3918
23.7 -1.375
23.725 -1.3674
23.75 -1.3591
23.775 -1.3406
23.8 -1.314
23.825 -1.2856
23.85 -1.2591
23.875 -1.2393
23.9 -1.2269
23.925 -1.2195
23.95 -1.2152
23.975 -1.2144
24 -1.2158
24.025 -1.2156
24.05 -1.2111
24.075 -1.2025
24.1 -1.1815
24.125 -1.1492
24.15 -1.1104
24.175 -1.067
24.2 -1.0254
24.225 -0.9882
24.25 -0.9561
24.275 -0.9293
24.3 -0.9081
24.325 -0.8948
24.35 -0.8918
24.375 -0.8985
24.4 -0.9133
24.425 -0.9374
24.45 -0.9704
24.475 -1.0123
24.5 -1.0612
24.525 -1.118
24.55 -1.1805
24.575 -1.2488
24.6 -1.3215
24.625 -1.396
24.65 -1.4613
24.675 -1.5071
24.7 -1.5427
24.725 -1.5743
24.75 -1.6044
24.775 -1.6339
24.8 -1.6589
24.825 -1.6757
24.85 -1.686
24.875 -1.698
24.9 -1.7134
24.925 -1.7294
24.95 -1.7494
24.975 -1.7711
25 -1.7878
25.025 -1.7998
25.05 -1.8102
25.075 -1.8153
25.1 -1.8121
25.125 -1.8026
25.15 -1.792
25.175 -1.7803
25.2 -1.7667
25.225 -1.7526
25.25 -1.7387
25.275 -1.7272
25.3 -1.7177
25.325 -1.7103
25.35 -1.7035
25.375 -1.6963
25.4 -1.6855
25.425 -1.6665
25.45 -1.6448
25.475 -1.6219
25.5 -1.596
25.525 -1.5647
25.55 -1.5262
25.575 -1.4812
25.6 -1.4246
25.625 -1.3644
25.65 -1.3094
25.675 -1.2634
25.7 -1.2233
25.725 -1.1878
25.75 -1.1562
25.775 -1.1259
25.8 -1.0977
25.825 -1.0707
25.85 -1.0501
25.875 -1.0357
25.9 -1.0248
25.925 -1.0185
25.95 -1.0178
25.975 -1.0236
26 -1.0336
26.025 -1.047
26.05 -1.0679
26.075 -1.0942
26.1 -1.1207
26.125 -1.1415
26.15 -1.1488
26.175 -1.1488
26.2 -1.1426
26.225 -1.1279
26.25 -1.1121
26.275 -1.0946
26.3 -1.0719
26.325 -1.0395
26.35 -1.0006
26.375 -0.9604
26.4 -0.9239
26.425 -0.8923
26.45 -0.8676
26.475 -0.8488
26.5 -0.8323
26.525 -0.8177
26.55 -0.8045
26.575 -0.7905
26.6 -0.7742
26.625 -0.7554
26.65 -0.7392
26.675 -0.7294
26.7 -0.7216
26.725 -0.7149
26.75 -0.7079
26.775 -0.6983
26.8 -0.6835
26.825 -0.664
26.85 -0.639
26.875 -0.6104
26.9 -0.5813
26.925 -0.5552
26.95 -0.5336
26.975 -0.518
27 -0.5102
27.025 -0.5118
27.05 -0.5229
27.075 -0.5446
27.1 -0.5728
27.125 -0.602
27.15 -0.6334
27.175 -0.67
27.2 -0.7111
27.225 -0.76
27.25 -0.8209
27.275 -0.8906
27.3 -0.9667
27.325 -1.044
27.35 -1.1144
27.375 -1.1731
27.4 -1.2203
27.425 -1.2596
27.45 -1.2898
27.475 -1.3085
27.5 -1.3144
27.525 -1.303
27.55 -1.275
27.575 -1.2402
27.6 -1.2058
27.625 -1.1714
27.65 -1.1326
27.675 -1.0838
27.7 -1.0253
27.725 -0.9645
27.75 -0.9097
27.775 -0.8566
27.8 -0.802
27.825 -0.7491
27.85 -0.6997
27.875 -0.6544
27.9 -0.6124
27.925 -0.5736
27.95 -0.5376
27.975 -0.4981
28 -0.4475
28.025 -0.3896
28.05 -0.3307
28.075 -0.2733
28.1 -0.2169
28.125 -0.1644
28.15 -0.1173
28.175 -0.0736
28.2 -0.033
28.225 0.0048
28.25 0.038
28.275 0.0651
28.3 0.0855
28.325 0.1009
28.35 0.1109
28.375 0.1159
28.4 0.1164
28.425 0.1124
28.45 0.1044
28.475 0.0947
28.5 0.0834
28.525 0.0693
28.55 0.0503
28.575 0.0252
28.6 -0.0049
28.625 -0.0382
28.65 -0.0753
28.675 -0.116
28.7 -0.1618
28.725 -0.2143
28.75 -0.2745
28.775 -0.3382
28.8 -0.4022
28.825 -0.4654
28.85 -0.5257
28.875 -0.583
28.9 -0.637
28.925 -0.6918
28.95 -0.7501
28.975 -0.8119
29 -0.8673
29.025 -0.9083
29.05 -0.9279
29.075 -0.9268
29.1 -0.9104
29.125 -0.8866
29.15 -0.8614
29.175 -0.8403
29.2 -0.8215
29.225 -0.806
29.25 -0.7943
29.275 -0.7826
29.3 -0.7728
29.325 -0.7669
29.35 -0.7641
29.375 -0.7592
29.4 -0.7459
29.425 -0.7274
29.45 -0.7118
29.475 -0.7024
29.5 -0.6977
29.525 -0.6971
29.55 -0.7016
29.575 -0.7099
29.6 -0.7223
29.625 -0.7364
29.65 -0.7476
29.675 -0.7587
29.7 -0.7707
29.725 -0.7857
29.75 -0.8068
29.775 -0.8352
29.8 -0.8712
29.825 -0.9149
29.85 -0.9684
29.875 -1.0288
29.9 -1.0954
29.925 -1.1655
29.95 -1.233
29.975 -1.2936
30 -1.3484
30.025 -1.3983
30.05 -1.4425
30.075 -1.4822
30.1 -1.5209
30.125 -1.5642
30.15 -1.6146
30.175 -1.6708
30.2 -1.7318
30.225 -1.7991
30.25 -1.8779
30.275 -1.9669
30.3 -2.0587
30.325 -2.1423
30.35 -2.2043
30.375 -2.236
30.4 -2.238
30.425 -2.2232
30.45 -2.2069
30.475 -2.1987
30.5 -2.1951
30.525 -2.1932
30.55 -2.1873
30.575 -2.1712
30.6 -2.1477
30.625 -2.1248
30.65 -2.1138
30.675 -2.1171
30.7 -2.1211
30.725 -2.12
30.75 -2.1108
30.775 -2.0904
30.8 -2.0565
30.825 -2.0133
30.85 -1.9558
30.875 -1.8796
30.9 -1.7898
30.925 -1.6952
30.95 -1.6052
30.975 -1.5243
31 -1.4494
31.025 -1.3806
31.05 -1.3209
31.075 -1.2685
31.1 -1.2218
31.125 -1.179
31.15 -1.1345
31.175 -1.0831
31.2 -1.0297
31.225 -0.981
31.25 -0.9395
31.275 -0.9033
31.3 -0.873
31.325 -0.8472
31.35 -0.8249
31.375 -0.8091
31.4 -0.8005
31.425 -0.7964
31.45 -0.7962
31.475 -0.7967
31.5 -0.7978
31.525 -0.8019
31.55 -0.8056
31.575 -0.8054
31.6 -0.8
31.625 -0.7894
31.65 -0.7767
31.675 -0.7668
31.7 -0.7605
31.725 -0.7557
31.75 -0.7505
31.775 -0.7416
31.8 -0.7216
31.825 -0.6857
31.85 -0.6425
31.875 -0.6007
31.9 -0.5644
31.925 -0.5359
31.95 -0.5138
31.975 -0.4951
32 -0.4824
32.025 -0.4756
32.05 -0.4701
32.075 -0.465
32.1 -0.4612
32.125 -0.4598
32.15 -0.4635
32.175 -0.473
32.2 -0.4879
32.225 -0.507
32.25 -0.5302
32.275 -0.5516
32.3 -0.5656
32.325 -0.5731
32.35 -0.5809
32.375 -0.5892
32.4 -0.6008
32.425 -0.6157
32.45 -0.6305
32.475 -0.6433
32.5 -0.6552
32.525 -0.6693
32.55 -0.6864
32.575 -0.7076
32.6 -0.7358
32.625 -0.7707
32.65 -0.8113
32.675 -0.8603
32.7 -0.9193
32.725 -0.9854
32.75 -1.0583
32.775 -1.1374
32.8 -1.2261
32.825 -1.3251
32.85 -1.4346
32.875 -1.5585
32.9 -1.691
32.925 -1.8245
32.95 -1.9546
32.975 -2.0741
33 -2.1828
33.025 -2.2836
33.05 -2.3736
33.075 -2.436
33.1 -2.4724
33.125 -2.4938
33.15 -2.5024
33.175 -2.497
33.2 -2.4716
33.225 -2.4346
33.25 -2.3916
33.275 -2.3487
33.3 -2.3111
33.325 -2.2798
33.35 -2.2505
33.375 -2.2159
33.4 -2.1686
33.425 -2.1129
33.45 -2.0527
33.475 -1.9909
33.5 -1.9291
33.525 -1.8697
33.55 -1.8134
33.575 -1.7619
33.6 -1.7156
33.625 -1.6771
33.65 -1.6407
33.675 -1.5962
33.7 -1.5432
33.725 -1.4883
33.75 -1.4391
33.775 -1.3974
33.8 -1.3643
33.825 -1.3411
33.85 -1.3276
33.875 -1.322
33.9 -1.3244
33.925 -1.3368
33.95 -1.3585
33.975 -1.3882
34 -1.4253
34.025 -1.4656
34.05 -1.5032
34.075 -1.5289
34.1 -1.5381
34.125 -1.5356
34.15 -1.5246
34.175 -1.5096
34.2 -1.4945
34.225 -1.4801
34.25 -1.4642
34.275 -1.4463
34.3 -1.4271
34.325 -1.405
34.35 -1.3775
34.375 -1.3429
34.4 -1.3028
34.425 -1.2579
34.45 -1.2086
34.475 -1.1577
34.5 -1.1099
34.525 -1.0657
34.55 -1.0245
34.575 -0.9855
34.6 -0.9532
34.625 -0.9277
34.65 -0.9095
34.675 -0.8968
34.7 -0.8905
34.725 -0.8929
34.75 -0.9057
34.775 -0.9293
34.8 -0.9637
34.825 -1.0086
34.85 -1.0635
34.875 -1.1243
34.9 -1.1847
34.925 -1.2416
34.95 -1.2926
34.975 -1.3392
35 -1.3822
35.025 -1.4227
35.05 -1.4606
35.075 -1.4947
35.1 -1.5241
35.125 -1.5496
35.15 -1.5699
35.175 -1.5828
35.2 -1.5794
35.225 -1.5611
35.25 -1.5357
35.275 -1.5065
35.3 -1.4772
35.325 -1.4492
35.35 -1.4207
35.375 -1.3927
35.4 -1.3654
35.425 -1.3381
35.45 -1.3065
35.475 -1.2659
35.5 -1.2158
35.525 -1.1639
35.55 -1.1171
35.575 -1.0768
35.6 -1.0414
35.625 -1.0114
35.65 -0.9838
35.675 -0.9606
35.7 -0.9408
35.725 -0.9125
35.75 -0.8638
35.775 -0.7974
35.8 -0.7203
35.825 -0.6405
35.85 -0.5639
35.875 -0.4901
35.9 -0.4186
35.925 -0.3505
35.95 -0.2865
35.975 -0.2272
36 -0.1716
36.025 -0.1191
36.05 -0.0649
36.075 -0.0111
36.1 0.0374
36.125 0.0818
36.15 0.1301
36.175 0.1893
36.2 0.258
36.225 0.3342
36.25 0.4124
36.275 0.4882
36.3 0.5589
36.325 0.6293
36.35 0.7064
36.375 0.7846
36.4 0.8577
36.425 0.924
36.45 0.9854
36.475 1.0456
36.5 1.106
36.525 1.1598
36.55 1.2062
36.575 1.2466
36.6 1.2802
36.625 1.3087
36.65 1.3339
36.675 1.3536
36.7 1.3689
36.725 1.3831
36.75 1.392
36.775 1.391
36.8 1.3772
36.825 1.352
36.85 1.3187
36.875 1.2791
36.9 1.2372
36.925 1.1958
36.95 1.1582
36.975 1.1305
37 1.118
37.025 1.1176
37.05 1.1207
37.075 1.1203
37.1 1.1162
37.125 1.1081
37.15 1.0943
37.175 1.0727
37.2 1.0447
37.225 1.0148
37.25 0.9815
37.275 0.9436
37.3 0.9057
37.325 0.8827
37.35 0.8797
37.375 0.881
37.4 0.8789
37.425 0.8734
37.45 0.8658
37.475 0.8585
37.5 0.8563
37.525 0.8653
37.55 0.8987
37.575 0.9507
37.6 1.0148
37.625 1.0849
37.65 1.1565
37.675 1.2286
37.7 1.3031
37.725 1.3802
37.75 1.4568
37.775 1.5317
37.8 1.6033
37.825 1.6685
37.85 1.7239
37.875 1.7695
37.9 1.8051
37.925 1.8299
37.95 1.8461
37.975 1.8515
38 1.846
38.025 1.8335
38.05 1.8194
38.075 1.8082
38.1 1.8035
38.125 1.7981
38.15 1.7905
38.175 1.7833
38.2 1.7767
38.225 1.7657
38.25 1.752
38.275 1.7391
38.3 1.7286
38.325 1.7272
38.35 1.734
38.375 1.7404
38.4 1.7435
38.425 1.743
38.45 1.7435
38.475 1.7513
38.5 1.7643
38.525 1.7737
38.55 1.7745
38.575 1.7671
38.6 1.7504
38.625 1.724
38.65 1.6916
38.675 1.6574
38.7 1.6233
38.725 1.5884
38.75 1.5523
38.775 1.5159
38.8 1.4802
38.825 1.4438
38.85 1.4059
38.875 1.3658
38.9 1.3211
38.925 1.2714
38.95 1.2201
38.975 1.1661
39 1.1088
39.025 1.0489
39.05 0.9862
39.075 0.9185
39.1 0.8468
39.125 0.7722
39.15 0.6976
39.175 0.6243
39.2 0.5504
39.225 0.4807
39.25 0.4181
39.275 0.3575
39.3 0.298
39.325 0.2371
39.35 0.1776
39.375 0.1273
39.4 0.0838
39.425 0.0407
39.45 -0.0023
39.475 -0.0441
39.5 -0.0877
39.525 -0.1352
39.55 -0.1845
39.575 -0.2319
39.6 -0.2702
39.625 -0.2935
39.65 -0.3059
39.675 -0.318
39.7 -0.3335
39.725 -0.3529
39.75 -0.3732
39.775 -0.3953
39.8 -0.4223
39.825 -0.455
39.85 -0.4915
39.875 -0.5322
39.9 -0.5802
39.925 -0.6329
39.95 -0.6893
39.975 -0.753
40 -0.8218
40.025 -0.892
40.05 -0.9602
40.075 -1.0195
40.1 -1.0679
40.125 -1.109
40.15 -1.1495
40.175 -1.1839
40.2 -1.1986
40.225 -1.1947
40.25 -1.1892
40.275 -1.1886
40.3 -1.2018
40.325 -1.226
40.35 -1.257
40.375 -1.2908
40.4 -1.3148
40.425 -1.3111
40.45 -1.2771
40.475 -1.2377
40.5 -1.2057
40.525 -1.1813
40.55 -1.1665
40.575 -1.1583
40.6 -1.1527
40.625 -1.139
40.65 -1.1054
40.675 -1.0614
40.7 -1.0169
40.725 -0.9717
40.75 -0.9268
40.775 -0.8832
40.8 -0.8447
40.825 -0.815
40.85 -0.7983
40.875 -0.7937
40.9 -0.7966
40.925 -0.7999
40.95 -0.7992
40.975 -0.7864
41 -0.7549
41.025 -0.706
41.05 -0.6432
41.075 -0.5678
41.1 -0.4836
41.125 -0.3958
41.15 -0.3069
41.175 -0.2175
41.2 -0.1305
41.225 -0.0433
41.25 0.0352
41.275 0.1059
41.3 0.1689
41.325 0.2226
41.35 0.2706
41.375 0.3166
41.4 0.3815
41.425 0.4617
41.45 0.5386
41.475 0.6036
41.5 0.6594
41.525 0.7066
41.55 0.7479
41.575 0.7834
41.6 0.8155
41.625 0.849
41.65 0.8814
41.675 0.9055
41.7 0.9207
41.725 0.928
41.75 0.933
41.775 0.9425
41.8 0.9582
41.825 0.9802
41.85 1.0067
41.875 1.0375
41.9 1.0689
41.925 1.0998
41.95 1.1285
41.975 1.1563
42 1.1831
42.025 1.2067
42.05 1.2249
42.075 1.2351
42.1 1.2359
42.125 1.2322
42.15 1.2333
42.175 1.2448
42.2 1.2638
42.225 1.288
42.25 1.314
42.275 1.3381
42.3 1.3554
42.325 1.3677
42.35 1.3785
42.375 1.3829
42.4 1.3765
42.425 1.3626
42.45 1.3429
42.475 1.3188
42.5 1.2917
42.525 1.2595
42.55 1.2232
42.575 1.1839
42.6 1.1428
42.625 1.1008
42.65 1.0544
42.675 0.9986
42.7 0.9344
42.725 0.8694
42.75 0.8087
42.775 0.7525
42.8 0.6972
42.825 0.6462
42.85 0.6011
42.875 0.5613
42.9 0.5246
42.925 0.4951
42.95 0.4733
42.975 0.456
43 0.4395
43.025 0.4229
43.05 0.4053
43.075 0.3812
43.1 0.3454
43.125 0.2956
43.15 0.2327
43.175 0.1587
43.2 0.0774
43.225 -0.0095
43.25 -0.1028
43.275 -0.201
43.3 -0.3008
43.325 -0.3985
43.35 -0.4936
43.375 -0.5871
43.4 -0.6791
43.425 -0.7643
43.45 -0.8399
43.475 -0.909
43.5 -0.9825
43.525 -1.067
43.55 -1.1565
43.575 -1.2475
43.6 -1.3368
43.625 -1.4185
43.65 -1.4986
43.675 -1.5728
43.7 -1.6391
43.725 -1.6952
43.75 -1.7423
43.775 -1.784
43.8 -1.817
43.825 -1.8426
43.85 -1.8664
43.875 -1.8931
43.9 -1.9221
43.925 -1.9527
43.95 -1.9862
43.975 -2.0221
44 -2.0585
44.025 -2.0941
44.05 -2.1304
44.075 -2.1617
44.1 -2.1857
44.125 -2.1979
44.15 -2.1984
44.175 -2.1957
44.2 -2.189
44.225 -2.1829
44.25 -2.1811
44.275 -2.1762
44.3 -2.1617
44.325 -2.1349
44.35 -2.1019
44.375 -2.0798
44.4 -2.0695
44.425 -2.0649
44.45 -2.061
44.475 -2.0509
44.5 -2.0289
44.525 -1.9945
44.55 -1.9508
44.575 -1.8965
44.6 -1.8346
44.625 -1.7744
44.65 -1.7195
44.675 -1.6645
44.7 -1.6086
44.725 -1.5518
44.75 -1.4999
44.775 -1.4546
44.8 -1.4099
44.825 -1.3627
44.85 -1.3165
44.875 -1.2708
44.9 -1.2251
44.925 -1.182
44.95 -1.14
44.975 -1.0995
45 -1.0604
45.025 -1.0227
45.05 -0.9836
45.075 -0.9405
45.1 -0.8936
45.125 -0.8497
45.15 -0.8115
45.175 -0.7778
45.2 -0.7488
45.225 -0.7249
45.25 -0.7043
45.275 -0.6856
45.3 -0.6684
45.325 -0.6509
45.35 -0.6311
45.375 -0.6119
45.4 -0.5957
45.425 -0.5852
45.45 -0.5799
45.475 -0.576
45.5 -0.5709
45.525 -0.5661
45.55 -0.5654
45.575 -0.5666
45.6 -0.5692
45.625 -0.5762
45.65 -0.5894
45.675 -0.6084
45.7 -0.6278
45.725 -0.6491
45.75 -0.6733
45.775 -0.6964
45.8 -0.7139
45.825 -0.7262
45.85 -0.735
45.875 -0.7433
45.9 -0.7515
45.925 -0.7597
45.95 -0.7672
45.975 -0.7731
46 -0.7763
46.025 -0.7777
46.05 -0.778
46.075 -0.7765
46.1 -0.7727
46.125 -0.7719
46.15 -0.7799
46.175 -0.7949
46.2 -0.8149
46.225 -0.8376
46.25 -0.868
46.275 -0.9078
46.3 -0.9546
46.325 -1.0069
46.35 -1.0624
46.375 -1.1217
46.4 -1.1851
46.425 -1.2517
46.45 -1.3201
46.475 -1.3888
46.5 -1.4596
46.525 -1.5307
46.55 -1.6007
46.575 -1.6705
46.6 -1.7392
46.625 -1.8055
46.65 -1.8685
46.675 -1.9279
46.7 -1.9797
46.725 -2.0222
46.75 -2.058
46.775 -2.0911
46.8 -2.1227
46.825 -2.1508
46.85 -2.1751
46.875 -2.1994
46.9 -2.2252
46.925 -2.2539
46.95 -2.2857
46.975 -2.3255
47 -2.3705
47.025 -2.4171
47.05 -2.4654
47.075 -2.5155
47.1 -2.5696
47.125 -2.6238
47.15 -2.6766
47.175 -2.7269
47.2 -2.7686
47.225 -2.8018
47.25 -2.8276
47.275 -2.8495
47.3 -2.8664
47.325 -2.8799
47.35 -2.8916
47.375 -2.895
47.4 -2.8807
47.425 -2.8529
47.45 -2.8246
47.475 -2.7994
47.5 -2.7728
47.525 -2.743
47.55 -2.7098
47.575 -2.6736
47.6 -2.6357
47.625 -2.5954
47.65 -2.5539
47.675 -2.5121
47.7 -2.4687
47.725 -2.4144
47.75 -2.3483
47.775 -2.2755
47.8 -2.1996
47.825 -2.1209
47.85 -2.0425
47.875 -1.9609
47.9 -1.8671
47.925 -1.7595
47.95 -1.6425
47.975 -1.5191
48 -1.3907
48.025 -1.2574
48.05 -1.1175
48.075 -0.975
48.1 -0.8343
48.125 -0.6983
48.15 -0.5673
48.175 -0.4405
48.2 -0.3186
48.225 -0.2017
48.25 -0.0899
48.275 0.0148
48.3 0.1126
48.325 0.2044
48.35 0.2889
48.375 0.3669
48.4 0.4388
48.425 0.5065
48.45 0.5689
48.475 0.6259
48.5 0.6784
48.525 0.727
48.55 0.7724
48.575 0.8144
48.6 0.8507
48.625 0.88
48.65 0.9033
48.675 0.9218
48.7 0.9371
48.725 0.9483
48.75 0.9541
48.775 0.9537
48.8 0.9465
48.825 0.9347
48.85 0.9212
48.875 0.9081
48.9 0.8959
48.925 0.8814
48.95 0.8641
48.975 0.846
49 0.8292
49.025 0.8164
49.05 0.8021
49.075 0.7849
49.1 0.7638
49.125 0.7394
49.15 0.7139
49.175 0.6839
49.2 0.6461
49.225 0.6015
49.25 0.5495
49.275 0.4906
49.3 0.4269
49.325 0.3627
49.35 0.3006
49.375 0.2409
49.4 0.1846
49.425 0.1383
49.45 0.1132
49.475 0.1083
49.5 0.1097
49.525 0.1094
49.55 0.1054
49.575 0.0973
49.6 0.0863
49.625 0.0746
49.65 0.0625
49.675 0.0483
49.7 0.031
49.725 0.0092
49.75 -0.0175
49.775 -0.0438
49.8 -0.0641
49.825 -0.0667
49.85 -0.0515
49.875 -0.0268
49.9 0.0015
49.925 0.027
49.95 0.0454
49.975 0.0548
50 0.0556
50.025 0.0472
50.05 0.0299
50.075 0.0105
50.1 -0.0049
50.125 -0.0143
50.15 -0.0204
50.175 -0.031
50.2 -0.0489
50.225 -0.0745
50.25 -0.11
50.275 -0.1543
50.3 -0.2073
50.325 -0.2677
50.35 -0.3347
50.375 -0.4039
50.4 -0.4717
50.425 -0.5302
50.45 -0.5719
50.475 -0.5938
50.5 -0.6022
50.525 -0.6021
50.55 -0.596
50.575 -0.5876
50.6 -0.5799
50.625 -0.5693
50.65 -0.5541
50.675 -0.5335
50.7 -0.5108
50.725 -0.4854
50.75 -0.4591
50.775 -0.4328
50.8 -0.4077
50.825 -0.3871
50.85 -0.3709
50.875 -0.3574
50.9 -0.3453
50.925 -0.3265
50.95 -0.2927
50.975 -0.2532
51 -0.218
51.025 -0.1891
51.05 -0.1662
51.075 -0.1498
51.1 -0.138
51.125 -0.1301
51.15 -0.1253
51.175 -0.1234
51.2 -0.1261
51.225 -0.135
51.25 -0.1485
51.275 -0.1604
51.3 -0.1682
51.325 -0.1713
51.35 -0.1707
51.375 -0.1697
51.4 -0.1682
51.425 -0.1582
51.45 -0.123
51.475 -0.0659
51.5 -0.0123
51.525 0.0299
51.55 0.0625
51.575 0.0865
51.6 0.1041
51.625 0.1178
51.65 0.1268
51.675 0.1358
51.7 0.1432
51.725 0.1475
51.75 0.1532
51.775 0.1645
51.8 0.181
51.825 0.2011
51.85 0.2188
51.875 0.2364
51.9 0.2546
51.925 0.2726
51.95 0.2947
51.975 0.3229
52 0.3545
52.025 0.3871
52.05 0.4175
52.075 0.443
52.1 0.4613
52.125 0.4734
52.15 0.4819
52.175 0.4871
52.2 0.4868
52.225 0.4814
52.25 0.4773
52.275 0.4828
52.3 0.5019
52.325 0.5331
52.35 0.5737
52.375 0.6243
52.4 0.6777
52.425 0.7262
52.45 0.7669
52.475 0.7973
52.5 0.8222
52.525 0.8479
52.55 0.8744
52.575 0.9017
52.6 0.9291
52.625 0.9593
52.65 0.9889
52.675 1.022
52.7 1.0643
52.725 1.1112
52.75 1.1585
52.775 1.1998
52.8 1.2349
52.825 1.264
52.85 1.288
52.875 1.3066
52.9 1.3207
52.925 1.3307
52.95 1.336
52.975 1.3362
53 1.332
53.025 1.32
53.05 1.2991
53.075 1.2716
53.1 1.2412
53.125 1.2062
53.15 1.1682
53.175 1.1292
53.2 1.089
53.225 1.0472
53.25 1.0018
53.275 0.9544
53.3 0.9059
53.325 0.8544
53.35 0.7981
53.375 0.7375
53.4 0.6727
53.425 0.6039
53.45 0.5352
53.475 0.4651
53.5 0.3931
53.525 0.3162
53.55 0.2293
53.575 0.1355
53.6 0.038
53.625 -0.0541
53.65 -0.1335
53.675 -0.1983
53.7 -0.2504
53.725 -0.2975
53.75 -0.3356
53.775 -0.3517
53.8 -0.3439
53.825 -0.3095
53.85 -0.2631
53.875 -0.2087
53.9 -0.1492
53.925 -0.0858
53.95 -0.0147
53.975 0.0615
54 0.1376
54.025 0.2163
54.05 0.2973
54.075 0.3768
54.1 0.454
54.125 0.5268
54.15 0.595
54.175 0.658
54.2 0.7161
54.225 0.7682
54.25 0.8145
54.275 0.8528
54.3 0.8833
54.325 0.9072
54.35 0.9256
54.375 0.9381
54.4 0.9459
54.425 0.9476
54.45 0.9423
54.475 0.9299
54.5 0.9111
54.525 0.8881
54.55 0.8629
54.575 0.8359
54.6 0.8066
54.625 0.7798
54.65 0.7614
54.675 0.7454
54.7 0.7372
54.725 0.7386
54.75 0.7389
54.775 0.7348
54.8 0.7255
54.825 0.7075
54.85 0.6838
54.875 0.6582
54.9 0.6364
54.925 0.6171
54.95 0.5969
54.975 0.5728
55 0.5462
55.025 0.5194
55.05 0.4957
55.075 0.4725
55.1 0.443
55.125 0.4067
55.15 0.3658
55.175 0.3215
55.2 0.2748
55.225 0.2251
55.25 0.1747
55.275 0.1333
55.3 0.0997
55.325 0.0748
55.35 0.0575
55.375 0.042
55.4 0.0251
55.425 0.0027
55.45 -0.0236
55.475 -0.0505
55.5 -0.0809
55.525 -0.1169
55.55 -0.157
55.575 -0.1933
55.6 -0.2274
55.625 -0.266
55.65 -0.3081
55.675 -0.352
55.7 -0.3966
55.725 -0.4475
55.75 -0.5089
55.775 -0.5778
55.8 -0.6548
55.825 -0.7422
55.85 -0.8385
55.875 -0.9408
55.9 -1.0412
55.925 -1.1285
55.95 -1.1863
55.975 -1.1971
56 -1.1739
56.025 -1.1448
56.05 -1.1205
56.075 -1.1032
56.1 -1.0903
56.125 -1.0721
56.15 -1.0447
56.175 -1.0199
56.2 -1.004
56.225 -0.9988
56.25 -1.0039
56.275 -1.02
56.3 -1.0479
56.325 -1.0884
56.35 -1.1385
56.375 -1.193
56.4 -1.2492
56.425 -1.3055
56.45 -1.3622
56.475 -1.4178
56.5 -1.4685
56.525 -1.511
56.55 -1.5433
56.575 -1.5694
56.6 -1.5979
56.625 -1.6257
56.65 -1.6496
56.675 -1.6723
56.7 -1.6983
56.725 -1.7268
56.75 -1.7528
56.775 -1.7642
56.8 -1.7508
56.825 -1.7258
56.85 -1.7044
56.875 -1.6875
56.9 -1.6741
56.925 -1.6641
56.95 -1.6594
56.975 -1.6567
57 -1.6438
57.025 -1.609
57.05 -1.5516
57.075 -1.4875
57.1 -1.424
57.125 -1.363
57.15 -1.303
57.175 -1.2409
57.2 -1.1796
57.225 -1.1229
57.25 -1.0657
57.275 -1.0077
57.3 -0.9508
57.325 -0.8935
57.35 -0.843
57.375 -0.8043
57.4 -0.7669
57.425 -0.7144
57.45 -0.6496
57.475 -0.5825
57.5 -0.5171
57.525 -0.4572
57.55 -0.4053
57.575 -0.3616
57.6 -0.3259
57.625 -0.2981
57.65 -0.2786
57.675 -0.2656
57.7 -0.2565
57.725 -0.2534
57.75 -0.2496
57.775 -0.2416
57.8 -0.2339
57.825 -0.2269
57.85 -0.2196
57.875 -0.2128
57.9 -0.2022
57.925 -0.1881
57.95 -0.1692
57.975 -0.1439
58 -0.1163
58.025 -0.0937
58.05 -0.0782
58.075 -0.0682
58.1 -0.0647
58.125 -0.0678
58.15 -0.0762
58.175 -0.0892
58.2 -0.1029
58.225 -0.1083
58.25 -0.103
58.275 -0.0876
58.3 -0.0614
58.325 -0.0276
58.35 0.0114
58.375 0.0516
58.4 0.0907
58.425 0.1272
58.45 0.1658
58.475 0.2093
58.5 0.2483
58.525 0.2724
58.55 0.2874
58.575 0.3038
58.6 0.3344
58.625 0.3834
58.65 0.4521
58.675 0.5249
58.7 0.5942
58.725 0.6619
58.75 0.7278
58.775 0.7922
58.8 0.8518
58.825 0.907
58.85 0.9555
58.875 0.9984
58.9 1.0359
58.925 1.0662
58.95 1.0899
58.975 1.1079
59 1.1202
59.025 1.1268
59.05 1.1288
59.075 1.1249
59.1 1.1129
59.125 1.0939
59.15 1.0719
59.175 1.0488
59.2 1.0245
59.225 0.9963
59.25 0.9646
59.275 0.9272
59.3 0.8836
59.325 0.8367
59.35 0.7936
59.375 0.7644
59.4 0.7466
59.425 0.7401
59.45 0.7399
59.475 0.7424
59.5 0.7478
59.525 0.753
59.55 0.7565
59.575 0.7543
59.6 0.7444
59.625 0.7315
59.65 0.7201
59.675 0.7107
59.7 0.7051
59.725 0.7081
59.75 0.7197
59.775 0.7404
59.8 0.7743
59.825 0.8239
59.85 0.8851
59.875 0.9505
59.9 1.0128
59.925 1.0698
59.95 1.1197
59.975 1.1612
60 1.1977
60.025 1.2343
60.05 1.2757
60.075 1.324
60.1 1.3751
60.125 1.4292
60.15 1.4925
60.175 1.564
60.2 1.6345
60.225 1.6989
60.25 1.7562
60.275 1.8038
60.3 1.8426
60.325 1.8754
60.35 1.9019
60.375 1.9225
60.4 1.9371
60.425 1.9452
60.45 1.9471
60.475 1.9436
60.5 1.9352
60.525 1.922
60.55 1.9045
60.575 1.8842
60.6 1.8609
60.625 1.8352
60.65 1.8079
60.675 1.7784
60.7 1.7445
60.725 1.7063
60.75 1.6649
60.775 1.6238
60.8 1.5836
60.825 1.5403
60.85 1.4867
60.875 1.4215
60.9 1.3477
60.925 1.2664
60.95 1.182
60.975 1.099
61 1.0183
61.025 0.9406
61.05 0.8734
61.075 0.8214
61.1 0.7764
61.125 0.7313
61.15 0.6828
61.175 0.6371
61.2 0.5917
61.225 0.5448
61.25 0.4926
61.275 0.4325
61.3 0.3727
61.325 0.3228
61.35 0.2911
61.375 0.2775
61.4 0.2676
61.425 0.259
61.45 0.2532
61.475 0.2515
61.5 0.2556
61.525 0.2652
61.55 0.2757
61.575 0.2834
61.6 0.2862
61.625 0.2846
61.65 0.2796
61.675 0.281
61.7 0.2925
61.725 0.3098
61.75 0.3343
61.775 0.3644
61.8 0.4056
61.825 0.4621
61.85 0.5309
61.875 0.6038
61.9 0.674
61.925 0.7339
61.95 0.7804
61.975 0.8143
62 0.8404
62.025 0.8604
62.05 0.8759
62.075 0.8937
62.1 0.92
62.125 0.9585
62.15 1.0072
62.175 1.0535
62.2 1.0888
62.225 1.1126
62.25 1.1297
62.275 1.144
62.3 1.1545
62.325 1.1568
62.35 1.1473
62.375 1.1261
62.4 1.0954
62.425 1.0565
62.45 1.0108
62.475 0.962
62.5 0.9121
62.525 0.8622
62.55 0.8187
62.575 0.7905
62.6 0.7708
62.625 0.7555
62.65 0.7485
62.675 0.751
62.7 0.7641
62.725 0.7841
62.75 0.8043
62.775 0.8176
62.8 0.8246
62.825 0.8261
62.85 0.8223
62.875 0.8102
62.9 0.7907
62.925 0.7654
62.95 0.7367
62.975 0.7082
63 0.6795
63.025 0.6527
63.05 0.63
63.075 0.6068
63.1 0.5791
63.125 0.55
63.15 0.5237
63.175 0.504
63.2 0.4932
63.225 0.4845
63.25 0.4782
63.275 0.474
63.3 0.4703
63.325 0.4699
63.35 0.4738
63.375 0.4797
63.4 0.4841
63.425 0.4843
63.45 0.4808
63.475 0.4775
63.5 0.4786
63.525 0.4896
63.55 0.5167
63.575 0.5595
63.6 0.6173
63.625 0.6816
63.65 0.7478
63.675 0.8139
63.7 0.8786
63.725 0.9421
63.75 1.0025
63.775 1.0596
63.8 1.1142
63.825 1.1667
63.85 1.2151
63.875 1.2585
63.9 1.2936
63.925 1.3193
63.95 1.3358
63.975 1.3441
64 1.346
64.025 1.3435
64.05 1.3361
64.075 1.323
64.1 1.3066
64.125 1.2871
64.15 1.2662
64.175 1.243
64.2 1.2157
64.225 1.1837
64.25 1.1449
64.275 1.1015
64.3 1.0581
64.325 1.0128
64.35 0.9658
64.375 0.9153
64.4 0.8631
64.425 0.8133
64.45 0.7686
64.475 0.7263
64.5 0.6806
64.525 0.6272
64.55 0.5688
64.575 0.5146
64.6 0.4662
64.625 0.4173
64.65 0.368
64.675 0.3188
64.7 0.2774
64.725 0.2499
64.75 0.2341
64.775 0.2254
64.8 0.2186
64.825 0.2146
64.85 0.216
64.875 0.2223
64.9 0.2347
64.925 0.2484
64.95 0.2623
64.975 0.2797
65 0.2976
65.025 0.3133
65.05 0.3291
65.075 0.3443
65.1 0.3562
65.125 0.3644
65.15 0.3671
65.175 0.3657
65.2 0.3623
65.225 0.3573
65.25 0.356
65.275 0.3635
65.3 0.3801
65.325 0.4011
65.35 0.4248
65.375 0.4518
65.4 0.4891
65.425 0.5348
65.45 0.5862
65.475 0.6444
65.5 0.7064
65.525 0.7726
65.55 0.8361
65.575 0.8969
65.6 0.9563
65.625 1.0155
65.65 1.071
65.675 1.1219
65.7 1.1726
65.725 1.2239
65.75 1.2717
65.775 1.312
65.8 1.3452
65.825 1.3715
65.85 1.3901
65.875 1.4
65.9 1.4014
65.925 1.3941
65.95 1.3826
65.975 1.3694
66 1.3625
66.025 1.3641
66.05 1.3742
66.075 1.3863
66.1 1.3946
66.125 1.3983
66.15 1.3981
66.175 1.3944
66.2 1.3884
66.225 1.3767
66.25 1.3571
66.275 1.3307
66.3 1.3002
66.325 1.2662
66.35 1.229
66.375 1.1902
66.4 1.1458
66.425 1.101
66.45 1.059
66.475 1.0194
66.5 0.9832
66.525 0.9526
66.55 0.9393
66.575 0.9505
66.6 0.9873
66.625 1.0451
66.65 1.1144
66.675 1.1887
66.7 1.2622
66.725 1.3325
66.75 1.399
66.775 1.4594
66.8 1.515
66.825 1.5665
66.85 1.6143
66.875 1.6604
66.9 1.7076
66.925 1.7535
66.95 1.7983
66.975 1.8416
67 1.8812
67.025 1.9164
67.05 1.9476
67.075 1.9734
67.1 1.9941
67.125 2.0105
67.15 2.0227
67.175 2.0322
67.2 2.0404
67.225 2.0476
67.25 2.0547
67.275 2.0619
67.3 2.068
67.325 2.0708
67.35 2.0689
67.375 2.0624
67.4 2.0519
67.425 2.0405
67.45 2.0284
67.475 2.0135
67.5 1.9936
67.525 1.9697
67.55 1.9406
67.575 1.9072
67.6 1.8705
67.625 1.829
67.65 1.7829
67.675 1.7311
67.7 1.6724
67.725 1.6062
67.75 1.5335
67.775 1.455
67.8 1.3701
67.825 1.2777
67.85 1.1771
67.875 1.0668
67.9 0.9493
67.925 0.8249
67.95 0.6998
67.975 0.5841
68 0.479
68.025 0.3769
68.05 0.2714
68.075 0.1594
68.1 0.0426
68.125 -0.0784
68.15 -0.1937
68.175 -0.2887
68.2 -0.3605
68.225 -0.4145
68.25 -0.4604
68.275 -0.4951
68.3 -0.5117
68.325 -0.5121
68.35 -0.5052
68.375 -0.4944
68.4 -0.4802
68.425 -0.4629
68.45 -0.4474
68.475 -0.438
68.5 -0.4352
68.525 -0.4349
68.55 -0.4329
68.575 -0.4298
68.6 -0.4268
68.625 -0.4248
68.65 -0.4226
68.675 -0.4206
68.7 -0.4197
68.725 -0.419
68.75 -0.42
68.775 -0.4195
68.8 -0.4166
68.825 -0.4088
68.85 -0.3962
68.875 -0.3837
68.9 -0.3719
68.925 -0.3606
68.95 -0.3487
68.975 -0.3347
69 -0.3182
69.025 -0.2924
69.05 -0.2594
69.075 -0.2296
69.1 -0.2065
69.125 -0.1912
69.15 -0.1816
69.175 -0.1761
69.2 -0.1752
69.225 -0.1819
69.25 -0.1953
69.275 -0.2086
69.3 -0.2098
69.325 -0.1938
69.35 -0.1643
69.375 -0.1287
69.4 -0.0923
69.425 -0.0606
69.45 -0.0354
69.475 -0.0157
69.5 -0.0016
69.525 0.0072
69.55 0.0123
69.575 0.014
69.6 0.0122
69.625 0.0059
69.65 -0.0048
69.675 -0.0194
69.7 -0.037
69.725 -0.0552
69.75 -0.0755
69.775 -0.1012
69.8 -0.1344
69.825 -0.1757
69.85 -0.226
69.875 -0.2835
69.9 -0.3439
69.925 -0.4056
69.95 -0.4689
69.975 -0.535
70 -0.6043
70.025 -0.6795
70.05 -0.7643
70.075 -0.853
70.1 -0.9376
70.125 -1.0196
70.15 -1.0984
70.175 -1.1654
70.2 -1.2103
70.225 -1.231
70.25 -1.2376
70.275 -1.2425
70.3 -1.2514
70.325 -1.2664
70.35 -1.2871
70.375 -1.3097
70.4 -1.3332
70.425 -1.3536
70.45 -1.3726
70.475 -1.3898
70.5 -1.4047
70.525 -1.4197
70.55 -1.4331
70.575 -1.4424
70.6 -1.4445
70.625 -1.4424
70.65 -1.4409
70.675 -1.4408
70.7 -1.4451
70.725 -1.4547
70.75 -1.4679
70.775 -1.4864
70.8 -1.5135
70.825 -1.5514
70.85 -1.5955
70.875 -1.6431
70.9 -1.6868
70.925 -1.7209
70.95 -1.7418
70.975 -1.7536
71 -1.7609
71.025 -1.7715
71.05 -1.7787
71.075 -1.7765
71.1 -1.765
71.125 -1.7475
71.15 -1.7214
71.175 -1.6892
71.2 -1.6506
71.225 -1.6045
71.25 -1.5519
71.275 -1.5001
71.3 -1.4556
71.325 -1.4169
71.35 -1.3788
71.375 -1.341
71.4 -1.2982
71.425 -1.2453
71.45 -1.1842
71.475 -1.1197
71.5 -1.054
71.525 -0.9929
71.55 -0.9396
71.575 -0.8957
71.6 -0.8528
71.625 -0.8052
71.65 -0.754
71.675 -0.702
71.7 -0.655
71.725 -0.6145
71.75 -0.581
71.775 -0.5532
71.8 -0.5333
71.825 -0.5232
71.85 -0.525
71.875 -0.539
71.9 -0.5583
71.925 -0.5804
71.95 -0.6007
71.975 -0.6128
72 -0.6113
72.025 -0.6025
72.05 -0.5903
72.075 -0.575
72.1 -0.5523
72.125 -0.517
72.15 -0.478
72.175 -0.4445
72.2 -0.4198
72.225 -0.4013
72.25 -0.3867
72.275 -0.3746
72.3 -0.3632
72.325 -0.3512
72.35 -0.3409
72.375 -0.3362
72.4 -0.3363
72.425 -0.3434
72.45 -0.3541
72.475 -0.3643
72.5 -0.3757
72.525 -0.3908
72.55 -0.4113
72.575 -0.4358
72.6 -0.4654
72.625 -0.4989
72.65 -0.5287
72.675 -0.5534
72.7 -0.5727
72.725 -0.592
72.75 -0.6116
72.775 -0.6323
72.8 -0.6557
72.825 -0.6822
72.85 -0.7152
72.875 -0.7563
72.9 -0.806
72.925 -0.8632
72.95 -0.9258
72.975 -0.9907
73 -1.0546
73.025 -1.1185
73.05 -1.1816
73.075 -1.2456
73.1 -1.3089
73.125 -1.3663
73.15 -1.4162
73.175 -1.4579
73.2 -1.4919
73.225 -1.5227
73.25 -1.546
73.275 -1.5651
73.3 -1.591
73.325 -1.6128
73.35 -1.6236
73.375 -1.6257
73.4 -1.6273
73.425 -1.6364
73.45 -1.6524
73.475 -1.6663
73.5 -1.6722
73.525 -1.6763
73.55 -1.6846
73.575 -1.6966
73.6 -1.7081
73.625 -1.7208
73.65 -1.7383
73.675 -1.7557
73.7 -1.765
73.725 -1.7721
73.75 -1.7849
73.775 -1.8003
73.8 -1.8133
73.825 -1.822
73.85 -1.8315
73.875 -1.844
73.9 -1.8596
73.925 -1.8763
73.95 -1.8971
73.975 -1.9264
74 -1.9644
74.025 -2.0068
74.05 -2.0519
74.075 -2.0973
74.1 -2.1414
74.125 -2.1821
74.15 -2.2189
74.175 -2.251
74.2 -2.2778
74.225 -2.2977
74.25 -2.3154
74.275 -2.333
74.3 -2.3509
74.325 -2.3766
74.35 -2.4226
74.375 -2.4927
74.4 -2.5713
74.425 -2.642
74.45 -2.6974
74.475 -2.7361
74.5 -2.763
74.525 -2.7805
74.55 -2.7908
74.575 -2.7982
74.6 -2.8005
74.625 -2.7915
74.65 -2.7748
74.675 -2.7561
74.7 -2.7418
74.725 -2.7357
74.75 -2.7383
74.775 -2.7483
74.8 -2.7583
74.825 -2.7615
74.85 -2.7569
74.875 -2.7488
74.9 -2.7404
74.925 -2.7325
74.95 -2.725
74.975 -2.7174
75 -2.7068
75.025 -2.6948
75.05 -2.6794
75.075 -2.6616
75.1 -2.6417
75.125 -2.622
75.15 -2.6034
75.175 -2.5868
75.2 -2.5693
75.225 -2.5452
75.25 -2.5066
75.275 -2.4649
75.3 -2.427
75.325 -2.396
75.35 -2.3762
75.375 -2.3713
75.4 -2.3846
75.425 -2.4189
75.45 -2.4623
75.475 -2.5004
75.5 -2.5347
75.525 -2.5713
75.55 -2.6121
75.575 -2.6561
75.6 -2.6886
75.625 -2.7065
75.65 -2.7122
75.675 -2.7084
75.7 -2.6975
75.725 -2.6796
75.75 -2.658
75.775 -2.6401
75.8 -2.6302
75.825 -2.6253
75.85 -2.6235
75.875 -2.6198
75.9 -2.6085
75.925 -2.5937
75.95 -2.585
75.975 -2.5826
76 -2.5883
76.025 -2.5971
76.05 -2.5999
76.075 -2.5982
76.1 -2.6004
76.125 -2.6018
76.15 -2.5962
76.175 -2.5806
76.2 -2.5565
76.225 -2.5282
76.25 -2.5029
76.275 -2.4803
76.3 -2.4646
76.325 -2.455
76.35 -2.4455
76.375 -2.4372
76.4 -2.4287
76.425 -2.4192
76.45 -2.4088
76.475 -2.3965
76.5 -2.3832
76.525 -2.3678
76.55 -2.3528
76.575 -2.3355
76.6 -2.3174
76.625 -2.3021
76.65 -2.2926
76.675 -2.2881
76.7 -2.2837
76.725 -2.2766
76.75 -2.2643
76.775 -2.247
76.8 -2.2223
76.825 -2.1923
76.85 -2.1626
76.875 -2.1382
76.9 -2.1219
76.925 -2.1124
76.95 -2.1083
76.975 -2.1098
77 -2.1118
77.025 -2.1079
77.05 -2.0947
77.075 -2.0749
77.1 -2.0533
77.125 -2.0362
77.15 -2.0244
77.175 -2.0191
77.2 -2.0186
77.225 -2.0221
77.25 -2.0263
77.275 -2.0325
77.3 -2.0384
77.325 -2.0473
77.35 -2.0573
77.375 -2.0669
77.4 -2.0813
77.425 -2.1008
77.45 -2.1267
77.475 -2.1575
77.5 -2.1861
77.525 -2.2136
77.55 -2.2465
77.575 -2.2801
77.6 -2.3066
77.625 -2.3239
77.65 -2.3276
77.675 -2.3255
77.7 -2.3266
77.725 -2.3277
77.75 -2.3213
77.775 -2.3052
77.8 -2.2848
77.825 -2.2634
77.85 -2.2418
77.875 -2.2201
77.9 -2.1912
77.925 -2.1514
77.95 -2.1074
77.975 -2.0686
78 -2.037
78.025 -2.0117
78.05 -1.9901
78.075 -1.9703
78.1 -1.9555
78.125 -1.9478
78.15 -1.9491
78.175 -1.9552
78.2 -1.9572
78.225 -1.9507
78.25 -1.9352
78.275 -1.9181
78.3 -1.9032
78.325 -1.8907
78.35 -1.8847
78.375 -1.8872
78.4 -1.8948
78.425 -1.9081
78.45 -1.9255
78.475 -1.9487
78.5 -1.9773
78.525 -2.008
78.55 -2.0375
78.575 -2.0641
78.6 -2.0876
78.625 -2.1048
78.65 -2.1084
78.675 -2.0927
78.7 -2.0592
78.725 -2.0158
78.75 -1.968
78.775 -1.9153
78.8 -1.8552
78.825 -1.7839
78.85 -1.7018
78.875 -1.6111
78.9 -1.5189
78.925 -1.4315
78.95 -1.3548
78.975 -1.2892
79 -1.2331
79.025 -1.1869
79.05 -1.15
79.075 -1.1219
79.1 -1.104
79.125 -1.0935
79.15 -1.0863
79.175 -1.081
79.2 -1.0826
79.225 -1.0927
79.25 -1.1085
79.275 -1.1296
79.3 -1.1552
79.325 -1.1853
79.35 -1.2209
79.375 -1.2595
79.4 -1.3001
79.425 -1.3361
79.45 -1.3652
79.475 -1.3836
79.5 -1.3911
79.525 -1.3895
79.55 -1.3788
79.575 -1.3677
79.6 -1.3583
79.625 -1.357
79.65 -1.372
79.675 -1.4115
79.7 -1.4682
79.725 -1.5294
79.75 -1.5786
79.775 -1.6064
79.8 -1.6035
79.825 -1.5706
79.85 -1.5243
79.875 -1.4803
79.9 -1.4441
79.925 -1.4254
79.95 -1.4281
79.975 -1.443
80 -1.4647
80.025 -1.4918
80.05 -1.5239
80.075 -1.5601
80.1 -1.5997
80.125 -1.6447
80.15 -1.694
80.175 -1.7449
80.2 -1.794
80.225 -1.829
80.25 -1.8471
80.275 -1.8469
80.3 -1.833
80.325 -1.8073
80.35 -1.7677
80.375 -1.7168
80.4 -1.6592
80.425 -1.5965
80.45 -1.5272
80.475 -1.4561
80.5 -1.3856
80.525 -1.3131
80.55 -1.2405
80.575 -1.1725
80.6 -1.1136
80.625 -1.0642
80.65 -1.0244
80.675 -0.9918
80.7 -0.9777
80.725 -0.9862
80.75 -1.0078
80.775 -1.0399
80.8 -1.0812
80.825 -1.1278
80.85 -1.1642
80.875 -1.1874
80.9 -1.1972
80.925 -1.1994
80.95 -1.1962
80.975 -1.1912
81 -1.1904
81.025 -1.1964
81.05 -1.2083
81.075 -1.2273
81.1 -1.2543
81.125 -1.2888
81.15 -1.3315
81.175 -1.38
81.2 -1.4336
81.225 -1.4923
81.25 -1.5559
81.275 -1.625
81.3 -1.696
81.325 -1.7676
81.35 -1.8398
81.375 -1.9065
81.4 -1.9617
81.425 -2.0023
81.45 -2.0287
81.475 -2.0461
81.5 -2.0574
81.525 -2.0598
81.55 -2.0516
81.575 -2.0337
81.6 -1.9996
81.625 -1.9398
81.65 -1.8707
81.675 -1.8126
81.7 -1.7748
81.725 -1.7454
81.75 -1.7177
81.775 -1.6925
81.8 -1.664
81.825 -1.6333
81.85 -1.601
81.875 -1.5702
81.9 -1.541
81.925 -1.5128
81.95 -1.489
81.975 -1.471
82 -1.4548
82.025 -1.4413
82.05 -1.4322
82.075 -1.4262
82.1 -1.4239
82.125 -1.4262
82.15 -1.432
82.175 -1.4405
82.2 -1.4519
82.225 -1.4617
82.25 -1.459
82.275 -1.4355
82.3 -1.3952
82.325 -1.341
82.35 -1.2749
82.375 -1.1994
82.4 -1.1153
82.425 -1.0279
82.45 -0.9406
82.475 -0.8572
82.5 -0.7801
82.525 -0.7082
82.55 -0.6409
82.575 -0.5781
82.6 -0.5202
82.625 -0.4682
82.65 -0.4204
82.675 -0.3765
82.7 -0.34
82.725 -0.312
82.75 -0.2916
82.775 -0.2762
82.8 -0.2652
82.825 -0.2585
82.85 -0.2548
82.875 -0.2545
82.9 -0.2603
82.925 -0.2721
82.95 -0.2883
82.975 -0.3081
83 -0.3316
83.025 -0.3567
83.05 -0.3828
83.075 -0.4097
83.1 -0.4314
83.125 -0.4441
83.15 -0.4483
83.175 -0.4424
83.2 -0.4249
83.225 -0.3999
83.25 -0.373
83.275 -0.347
83.3 -0.3222
83.325 -0.2957
83.35 -0.2633
83.375 -0.2235
83.4 -0.1784
83.425 -0.1336
83.45 -0.0927
83.475 -0.0573
83.5 -0.0252
83.525 0.0033
83.55 0.0255
83.575 0.0427
83.6 0.0564
83.625 0.0675
83.65 0.0755
83.675 0.0793
83.7 0.0788
83.725 0.0747
83.75 0.0668
83.775 0.0533
83.8 0.0318
83.825 0.0034
83.85 -0.0291
83.875 -0.0648
83.9 -0.1029
83.925 -0.143
83.95 -0.1845
83.975 -0.2274
84 -0.2701
84.025 -0.3143
84.05 -0.3598
84.075 -0.402
84.1 -0.4387
84.125 -0.4712
84.15 -0.4987
84.175 -0.5219
84.2 -0.5439
84.225 -0.5677
84.25 -0.5938
84.275 -0.6221
84.3 -0.6498
84.325 -0.6755
84.35 -0.7012
84.375 -0.7302
84.4 -0.7608
84.425 -0.7909
84.45 -0.8188
84.475 -0.8505
84.5 -0.8885
84.525 -0.9316
84.55 -0.9761
84.575 -1.0179
84.6 -1.0541
84.625 -1.0857
84.65 -1.1167
84.675 -1.1541
84.7 -1.2027
84.725 -1.2625
84.75 -1.3337
84.775 -1.4104
84.8 -1.4866
84.825 -1.5563
84.85 -1.621
84.875 -1.6787
84.9 -1.7271
84.925 -1.7657
84.95 -1.7959
84.975 -1.8185
85 -1.8376
85.025 -1.8526
85.05 -1.8602
85.075 -1.8571
85.1 -1.8437
85.125 -1.825
85.15 -1.8049
85.175 -1.7895
85.2 -1.7837
85.225 -1.7877
85.25 -1.8037
85.275 -1.8264
85.3 -1.8525
85.325 -1.8733
85.35 -1.8853
85.375 -1.8947
85.4 -1.9059
85.425 -1.9157
85.45 -1.9198
85.475 -1.9189
85.5 -1.9143
85.525 -1.9068
85.55 -1.8972
85.575 -1.8858
85.6 -1.8742
85.625 -1.8651
85.65 -1.8588
85.675 -1.854
85.7 -1.8482
85.725 -1.8419
85.75 -1.8354
85.775 -1.8285
85.8 -1.8247
85.825 -1.8252
85.85 -1.8313
85.875 -1.8439
85.9 -1.8613
85.925 -1.8831
85.95 -1.9098
85.975 -1.9435
86 -1.9849
86.025 -2.0342
86.05 -2.0884
86.075 -2.1485
86.1 -2.2126
86.125 -2.2785
86.15 -2.3427
86.175 -2.4028
86.2 -2.4584
86.225 -2.5074
86.25 -2.5514
86.275 -2.5967
86.3 -2.6416
86.325 -2.6853
86.35 -2.7279
86.375 -2.7695
86.4 -2.8117
86.425 -2.8519
86.45 -2.8868
86.475 -2.9142
86.5 -2.9327
86.525 -2.9405
86.55 -2.9481
86.575 -2.9661
86.6 -2.998
86.625 -3.0415
86.65 -3.0909
86.675 -3.1437
86.7 -3.2041
86.725 -3.267
86.75 -3.3288
86.775 -3.3886
86.8 -3.4432
86.825 -3.4932
86.85 -3.5422
86.875 -3.5897
86.9 -3.6282
86.925 -3.6493
86.95 -3.6531
86.975 -3.6508
87 -3.6537
87.025 -3.6623
87.05 -3.6747
87.075 -3.6878
87.1 -3.6946
87.125 -3.6926
87.15 -3.6849
87.175 -3.6741
87.2 -3.6593
87.225 -3.6391
87.25 -3.6119
87.275 -3.5878
87.3 -3.5818
87.325 -3.6006
87.35 -3.6314
87.375 -3.6683
87.4 -3.7118
87.425 -3.7617
87.45 -3.8174
87.475 -3.866
87.5 -3.8873
87.525 -3.8709
87.55 -3.8292
87.575 -3.7716
87.6 -3.7002
87.625 -3.6205
87.65 -3.5441
87.675 -3.4731
87.7 -3.4149
87.725 -3.3633
87.75 -3.317
87.775 -3.2744
87.8 -3.2356
87.825 -3.1974
87.85 -3.1594
87.875 -3.1211
87.9 -3.0852
87.925 -3.049
87.95 -3.0128
87.975 -2.9746
88 -2.936
88.025 -2.8982
88.05 -2.8619
88.075 -2.8286
88.1 -2.8017
88.125 -2.7837
88.15 -2.7732
88.175 -2.7665
88.2 -2.7609
88.225 -2.7559
88.25 -2.7551
88.275 -2.7599
88.3 -2.7705
88.325 -2.7866
88.35 -2.8128
88.375 -2.8527
88.4 -2.9025
88.425 -2.9598
88.45 -3.0203
88.475 -3.0843
88.5 -3.1499
88.525 -3.2109
88.55 -3.2638
88.575 -3.3071
88.6 -3.3354
88.625 -3.3513
88.65 -3.3635
88.675 -3.3752
88.7 -3.388
88.725 -3.4015
88.75 -3.4069
88.775 -3.3986
88.8 -3.3807
88.825 -3.3536
88.85 -3.3209
88.875 -3.2855
88.9 -3.2642
88.925 -3.275
88.95 -3.3057
88.975 -3.3368
89 -3.3675
89.025 -3.4032
89.05 -3.4442
89.075 -3.4881
89.1 -3.5337
89.125 -3.5825
89.15 -3.6361
89.175 -3.6978
89.2 -3.7602
89.225 -3.8145
89.25 -3.8593
89.275 -3.8889
89.3 -3.9043
89.325 -3.9101
89.35 -3.9056
89.375 -3.8985
89.4 -3.9001
89.425 -3.9101
89.45 -3.9151
89.475 -3.9134
89.5 -3.9088
89.525 -3.903
89.55 -3.896
89.575 -3.8941
89.6 -3.9005
89.625 -3.9183
89.65 -3.9458
89.675 -3.9723
89.7 -3.9868
89.725 -3.9926
89.75 -3.9888
89.775 -3.9772
89.8 -3.9565
89.825 -3.9286
89.85 -3.8898
89.875 -3.8414
89.9 -3.7871
89.925 -3.7317
89.95 -3.6812
89.975 -3.6351
90 -3.5929
90.025 -3.5524
90.05 -3.5076
90.075 -3.4618
90.1 -3.415
90.125 -3.3643
90.15 -3.3058
90.175 -3.2328
90.2 -3.1594
90.225 -3.0925
90.25 -3.0247
90.275 -2.9509
90.3 -2.8777
90.325 -2.8118
90.35 -2.7551
90.375 -2.7094
90.4 -2.6736
90.425 -2.6426
90.45 -2.6094
90.475 -2.5784
90.5 -2.5584
90.525 -2.5453
90.55 -2.5327
90.575 -2.5233
90.6 -2.5136
90.625 -2.5046
90.65 -2.4936
90.675 -2.4756
90.7 -2.4515
90.725 -2.4205
90.75 -2.3837
90.775 -2.3463
90.8 -2.3083
90.825 -2.2714
90.85 -2.2366
90.875 -2.2051
90.9 -2.1798
90.925 -2.1597
90.95 -2.1461
90.975 -2.1388
91 -2.1386
91.025 -2.1445
91.05 -2.1552
91.075 -2.1739
91.1 -2.2005
91.125 -2.2308
91.15 -2.2598
91.175 -2.2804
91.2 -2.2954
91.225 -2.3096
91.25 -2.3211
91.275 -2.3248
91.3 -2.3224
91.325 -2.3159
91.35 -2.3033
91.375 -2.2861
91.4 -2.2694
91.425 -2.2568
91.45 -2.248
91.475 -2.2437
91.5 -2.2452
91.525 -2.2519
91.55 -2.2621
91.575 -2.2759
91.6 -2.2945
91.625 -2.3172
91.65 -2.3457
91.675 -2.3811
91.7 -2.4186
91.725 -2.4537
91.75 -2.4828
91.775 -2.5039
91.8 -2.5177
91.825 -2.5228
91.85 -2.5189
91.875 -2.5064
91.9 -2.487
91.925 -2.468
91.95 -2.4618
91.975 -2.4755
92 -2.5022
92.025 -2.5305
92.05 -2.5512
92.075 -2.5628
92.1 -2.5688
92.125 -2.5739
92.15 -2.5761
92.175 -2.5734
92.2 -2.565
92.225 -2.5484
92.25 -2.5203
92.275 -2.4786
92.3 -2.4229
92.325 -2.3565
92.35 -2.2825
92.375 -2.2012
92.4 -2.1174
92.425 -2.0366
92.45 -1.957
92.475 -1.8719
92.5 -1.7825
92.525 -1.6922
92.55 -1.6024
92.575 -1.5131
92.6 -1.4237
92.625 -1.3342
92.65 -1.2437
92.675 -1.1549
92.7 -1.0702
92.725 -0.9873
92.75 -0.902
92.775 -0.8081
92.8 -0.7038
92.825 -0.5993
92.85 -0.4971
92.875 -0.4018
92.9 -0.3107
92.925 -0.2225
92.95 -0.1355
92.975 -0.0517
93 0.0264
93.025 0.0973
93.05 0.1624
93.075 0.2242
93.1 0.2807
93.125 0.3314
93.15 0.3774
93.175 0.418
93.2 0.451
93.225 0.4764
93.25 0.4953
93.275 0.5135
93.3 0.5354
93.325 0.561
93.35 0.5891
93.375 0.6213
93.4 0.6552
93.425 0.6906
93.45 0.7244
93.475 0.7568
93.5 0.7904
93.525 0.8221
93.55 0.8502
93.575 0.8763
93.6 0.8989
93.625 0.9179
93.65 0.9306
93.675 0.9351
93.7 0.9359
93.725 0.9344
93.75 0.9312
93.775 0.9274
93.8 0.9219
93.825 0.9132
93.85 0.9023
93.875 0.8914
93.9 0.8826
93.925 0.8759
93.95 0.8681
93.975 0.8543
94 0.8361
94.025 0.8129
94.05 0.7886
94.075 0.7634
94.1 0.742
94.125 0.7202
94.15 0.6966
94.175 0.6777
94.2 0.6648
94.225 0.656
94.25 0.6521
94.275 0.6556
94.3 0.6649
94.325 0.6768
94.35 0.6865
94.375 0.693
94.4 0.6962
94.425 0.7052
94.45 0.7237
94.475 0.7467
94.5 0.7714
94.525 0.7982
94.55 0.8242
94.575 0.8463
94.6 0.86
94.625 0.8639
94.65 0.8606
94.675 0.8541
94.7 0.8422
94.725 0.821
94.75 0.7904
94.775 0.7533
94.8 0.7083
94.825 0.6548
94.85 0.5939
94.875 0.528
94.9 0.4584
94.925 0.389
94.95 0.3324
94.975 0.2983
95 0.2849
95.025 0.2831
95.05 0.289
95.075 0.3025
95.1 0.3183
95.125 0.3275
95.15 0.3255
95.175 0.3149
95.2 0.3022
95.225 0.2918
95.25 0.2847
95.275 0.2811
95.3 0.2863
95.325 0.3051
95.35 0.3336
95.375 0.3721
95.4 0.4171
95.425 0.4645
95.45 0.5078
95.475 0.541
95.5 0.5681
95.525 0.6008
95.55 0.6398
95.575 0.6835
95.6 0.727
95.625 0.7638
95.65 0.7913
95.675 0.8099
95.7 0.8204
95.725 0.8244
95.75 0.8259
95.775 0.8266
95.8 0.8246
95.825 0.8175
95.85 0.8024
95.875 0.7785
95.9 0.7457
95.925 0.7036
95.95 0.6537
95.975 0.6024
96 0.5579
96.025 0.5218
96.05 0.486
96.075 0.4474
96.1 0.4066
96.125 0.3646
96.15 0.325
96.175 0.2847
96.2 0.2422
96.225 0.1932
96.25 0.1397
96.275 0.0866
96.3 0.0355
96.325 -0.013
96.35 -0.0613
96.375 -0.11
96.4 -0.1621
96.425 -0.2213
96.45 -0.2872
96.475 -0.3574
96.5 -0.4315
96.525 -0.512
96.55 -0.5963
96.575 -0.6853
96.6 -0.7815
96.625 -0.8814
96.65 -0.9824
96.675 -1.0749
96.7 -1.1523
96.725 -1.21
96.75 -1.2421
96.775 -1.2624
96.8 -1.2703
96.825 -1.2631
96.85 -1.239
96.875 -1.2028
96.9 -1.1619
96.925 -1.1235
96.95 -1.0902
96.975 -1.0658
97 -1.0494
97.025 -1.0412
97.05 -1.045
97.075 -1.0573
97.1 -1.0731
97.125 -1.0903
97.15 -1.1053
97.175 -1.1069
97.2 -1.0998
97.225 -1.0954
97.25 -1.0875
97.275 -1.0795
97.3 -1.0667
97.325 -1.047
97.35 -1.024
97.375 -0.9954
97.4 -0.9612
97.425 -0.9258
97.45 -0.891
97.475 -0.8604
97.5 -0.8371
97.525 -0.8235
97.55 -0.8199
97.575 -0.8252
97.6 -0.8381
97.625 -0.8579
97.65 -0.8869
97.675 -0.9243
97.7 -0.9693
97.725 -1.0213
97.75 -1.0748
97.775 -1.1252
97.8 -1.1759
97.825 -1.2315
97.85 -1.2927
97.875 -1.3605
97.9 -1.4321
97.925 -1.5064
97.95 -1.5802
97.975 -1.6538
98 -1.7276
98.025 -1.8008
98.05 -1.8669
98.075 -1.9128
98.1 -1.9298
98.125 -1.921
98.15 -1.8938
98.175 -1.8544
98.2 -1.8089
98.225 -1.7663
98.25 -1.7314
98.275 -1.7032
98.3 -1.6804
98.325 -1.6631
98.35 -1.6481
98.375 -1.6283
98.4 -1.6045
98.425 -1.5802
98.45 -1.5588
98.475 -1.5431
98.5 -1.5331
98.525 -1.5265
98.55 -1.5196
98.575 -1.5069
98.6 -1.4889
98.625 -1.4687
98.65 -1.4453
98.675 -1.4193
98.7 -1.3949
98.725 -1.3735
98.75 -1.3545
98.775 -1.3389
98.8 -1.3273
98.825 -1.3204
98.85 -1.3191
98.875 -1.3221
98.9 -1.3298
98.925 -1.3396
98.95 -1.35
98.975 -1.3634
99 -1.3818
99.025 -1.404
99.05 -1.4306
99.075 -1.4648
99.1 -1.504
99.125 -1.5457
99.15 -1.5914
99.175 -1.6418
99.2 -1.6975
99.225 -1.7558
99.25 -1.8107
99.275 -1.8537
99.3 -1.879
99.325 -1.8978
99.35 -1.92
99.375 -1.9494
99.4 -1.9868
99.425 -2.031
99.45 -2.0766
99.475 -2.1199
99.5 -2.1573
99.525 -2.1896
99.55 -2.2168
99.575 -2.2436
99.6 -2.2758
99.625 -2.3126
99.65 -2.3526
99.675 -2.3923
99.7 -2.428
99.725 -2.465
99.75 -2.5037
99.775 -2.5381
99.8 -2.57
99.825 -2.6003
99.85 -2.6288
99.875 -2.6575
99.9 -2.6825
99.925 -2.694
99.95 -2.6963
99.975 -2.6996
100 -2.7053
