# Supplementary material for: Uptake of N2O5 by aqueous aerosol unveiled using chemically accurate many-body potentials
Source: Nat Commun. 2022 Mar 10;13:1266. doi: 10.1038/s41467-022-28697-8 (PMC8913772; doi:10.1038/s41467-022-28697-8)
Supplement: Supplementary file 3 — Source Data [file 41467_2022_28697_MOESM3_ESM.zip › n2o5-uptake-data/Fig2/scattering/rep08run02/relcom_gds.dat]

0.025 11.9998
0.05 11.9526
0.075 11.9054
0.1 11.8581
0.125 11.8108
0.15 11.7635
0.175 11.7162
0.2 11.6688
0.225 11.6215
0.25 11.5741
0.275 11.5267
0.3 11.4793
0.325 11.432
0.35 11.3846
0.375 11.3372
0.4 11.2897
0.425 11.2423
0.45 11.1948
0.475 11.1474
0.5 11.0999
0.525 11.0524
0.55 11.0049
0.575 10.9573
0.6 10.9097
0.625 10.862
0.65 10.8143
0.675 10.7666
0.7 10.7187
0.725 10.6708
0.75 10.6227
0.775 10.5746
0.8 10.5264
0.825 10.4781
0.85 10.4297
0.875 10.3813
0.9 10.3327
0.925 10.284
0.95 10.2353
0.975 10.1865
1 10.1376
1.025 10.0887
1.05 10.0397
1.075 9.9906
1.1 9.9415
1.125 9.8924
1.15 9.8432
1.175 9.794
1.2 9.7447
1.225 9.6954
1.25 9.6461
1.275 9.5967
1.3 9.5471
1.325 9.4975
1.35 9.4477
1.375 9.3979
1.4 9.348
1.425 9.2978
1.45 9.2474
1.475 9.197
1.5 9.1463
1.525 9.0955
1.55 9.0444
1.575 8.9936
1.6 8.9426
1.625 8.8915
1.65 8.8404
1.675 8.7894
1.7 8.7382
1.725 8.6869
1.75 8.6356
1.775 8.584
1.8 8.5323
1.825 8.4804
1.85 8.4284
1.875 8.3763
1.9 8.3239
1.925 8.2714
1.95 8.2187
1.975 8.1658
2 8.1127
2.025 8.0593
2.05 8.0057
2.075 7.9518
2.1 7.8977
2.125 7.8434
2.15 7.7889
2.175 7.7341
2.2 7.6791
2.225 7.6237
2.25 7.5679
2.275 7.5119
2.3 7.4556
2.325 7.3991
2.35 7.3424
2.375 7.2853
2.4 7.2276
2.425 7.1698
2.45 7.1115
2.475 7.0528
2.5 6.9937
2.525 6.9342
2.55 6.8745
2.575 6.8137
2.6 6.7516
2.625 6.6882
2.65 6.6232
2.675 6.5571
2.7 6.4907
2.725 6.4262
2.75 6.3649
2.775 6.3052
2.8 6.2469
2.825 6.1875
2.85 6.1276
2.875 6.0685
2.9 6.0096
2.925 5.9501
2.95 5.8896
2.975 5.8276
3 5.7642
3.025 5.7007
3.05 5.6366
3.075 5.5717
3.1 5.5059
3.125 5.4387
3.15 5.3701
3.175 5.2995
3.2 5.2277
3.225 5.155
3.25 5.0811
3.275 5.0054
3.3 4.928
3.325 4.849
3.35 4.7682
3.375 4.6854
3.4 4.6006
3.425 4.5142
3.45 4.4263
3.475 4.3367
3.5 4.2446
3.525 4.1495
3.55 4.0544
3.575 3.9638
3.6 3.8775
3.625 3.7917
3.65 3.7032
3.675 3.6106
3.7 3.512
3.725 3.4086
3.75 3.3006
3.775 3.1872
3.8 3.075
3.825 2.9739
3.85 2.8814
3.875 2.7886
3.9 2.6924
3.925 2.5913
3.95 2.4851
3.975 2.3728
4 2.2544
4.025 2.1313
4.05 2.0062
4.075 1.882
4.1 1.7635
4.125 1.6495
4.15 1.5374
4.175 1.4259
4.2 1.3175
4.225 1.2205
4.25 1.1374
4.275 1.0611
4.3 0.985
4.325 0.9049
4.35 0.8203
4.375 0.7291
4.4 0.6287
4.425 0.516
4.45 0.3859
4.475 0.2402
4.5 0.0845
4.525 -0.0802
4.55 -0.2511
4.575 -0.4276
4.6 -0.6013
4.625 -0.7661
4.65 -0.9194
4.675 -1.068
4.7 -1.2128
4.725 -1.3571
4.75 -1.5009
4.775 -1.6411
4.8 -1.7763
4.825 -1.9041
4.85 -2.0229
4.875 -2.1336
4.9 -2.2315
4.925 -2.3121
4.95 -2.3791
4.975 -2.4303
5 -2.4676
5.025 -2.5021
5.05 -2.5372
5.075 -2.5735
5.1 -2.605
5.125 -2.6246
5.15 -2.6369
5.175 -2.647
5.2 -2.6519
5.225 -2.6538
5.25 -2.6522
5.275 -2.6416
5.3 -2.6199
5.325 -2.5931
5.35 -2.5692
5.375 -2.554
5.4 -2.5558
5.425 -2.5792
5.45 -2.6229
5.475 -2.6816
5.5 -2.7487
5.525 -2.8144
5.55 -2.8688
5.575 -2.9047
5.6 -2.9328
5.625 -2.9549
5.65 -2.9692
5.675 -2.9781
5.7 -2.9834
5.725 -2.9855
5.75 -2.9911
5.775 -3.0033
5.8 -3.0145
5.825 -3.0089
5.85 -2.9707
5.875 -2.9094
5.9 -2.838
5.925 -2.7562
5.95 -2.6694
5.975 -2.5863
6 -2.5134
6.025 -2.4524
6.05 -2.4044
6.075 -2.3686
6.1 -2.3419
6.125 -2.3228
6.15 -2.3112
6.175 -2.305
6.2 -2.302
6.225 -2.2988
6.25 -2.2952
6.275 -2.2923
6.3 -2.2904
6.325 -2.294
6.35 -2.3052
6.375 -2.3249
6.4 -2.3495
6.425 -2.3777
6.45 -2.4037
6.475 -2.4291
6.5 -2.4465
6.525 -2.4503
6.55 -2.4379
6.575 -2.4111
6.6 -2.3722
6.625 -2.3282
6.65 -2.2807
6.675 -2.2339
6.7 -2.1914
6.725 -2.1547
6.75 -2.1255
6.775 -2.1042
6.8 -2.0911
6.825 -2.0827
6.85 -2.0749
6.875 -2.0638
6.9 -2.048
6.925 -2.0268
6.95 -1.9982
6.975 -1.9602
7 -1.9139
7.025 -1.8597
7.05 -1.7973
7.075 -1.7254
7.1 -1.6524
7.125 -1.5833
7.15 -1.515
7.175 -1.4492
7.2 -1.3891
7.225 -1.337
7.25 -1.2898
7.275 -1.2464
7.3 -1.2067
7.325 -1.171
7.35 -1.1389
7.375 -1.112
7.4 -1.0931
7.425 -1.0818
7.45 -1.0763
7.475 -1.0687
7.5 -1.0547
7.525 -1.0345
7.55 -1.0149
7.575 -0.9926
7.6 -0.974
7.625 -0.9639
7.65 -0.9611
7.675 -0.9618
7.7 -0.9635
7.725 -0.9646
7.75 -0.9609
7.775 -0.9519
7.8 -0.9314
7.825 -0.8962
7.85 -0.8442
7.875 -0.7891
7.9 -0.7353
7.925 -0.6838
7.95 -0.6333
7.975 -0.5819
8 -0.5351
8.025 -0.4955
8.05 -0.456
8.075 -0.4093
8.1 -0.3556
8.125 -0.2961
8.15 -0.2301
8.175 -0.1617
8.2 -0.0963
8.225 -0.0325
8.25 0.0284
8.275 0.0828
8.3 0.1269
8.325 0.1622
8.35 0.1895
8.375 0.2086
8.4 0.2214
8.425 0.2307
8.45 0.241
8.475 0.2514
8.5 0.2587
8.525 0.2634
8.55 0.2655
8.575 0.2631
8.6 0.2554
8.625 0.2449
8.65 0.2364
8.675 0.2343
8.7 0.2483
8.725 0.2731
8.75 0.3002
8.775 0.3269
8.8 0.3505
8.825 0.3695
8.85 0.387
8.875 0.4023
8.9 0.4135
8.925 0.4219
8.95 0.4312
8.975 0.4369
9 0.4369
9.025 0.4306
9.05 0.4187
9.075 0.4002
9.1 0.3758
9.125 0.3473
9.15 0.3177
9.175 0.2871
9.2 0.2531
9.225 0.2145
9.25 0.1707
9.275 0.1217
9.3 0.0695
9.325 0.0195
9.35 -0.0183
9.375 -0.0405
9.4 -0.0518
9.425 -0.0562
9.45 -0.0576
9.475 -0.0557
9.5 -0.0527
9.525 -0.0554
9.55 -0.0665
9.575 -0.084
9.6 -0.0995
9.625 -0.1028
9.65 -0.0967
9.675 -0.086
9.7 -0.0674
9.725 -0.0328
9.75 0.0146
9.775 0.0639
9.8 0.1127
9.825 0.1591
9.85 0.2013
9.875 0.2373
9.9 0.2684
9.925 0.295
9.95 0.3197
9.975 0.3406
10 0.3562
10.025 0.3682
10.05 0.3792
10.075 0.3947
10.1 0.4132
10.125 0.437
10.15 0.4683
10.175 0.5082
10.2 0.5553
10.225 0.6023
10.25 0.6499
10.275 0.698
10.3 0.7463
10.325 0.7913
10.35 0.8312
10.375 0.869
10.4 0.9035
10.425 0.9338
10.45 0.9599
10.475 0.9842
10.5 1.0092
10.525 1.0321
10.55 1.0527
10.575 1.0745
10.6 1.0977
10.625 1.1186
10.65 1.1365
10.675 1.1505
10.7 1.1605
10.725 1.1661
10.75 1.1678
10.775 1.1655
10.8 1.1588
10.825 1.1469
10.85 1.1302
10.875 1.1084
10.9 1.0815
10.925 1.0491
10.95 1.0112
10.975 0.9678
11 0.92
11.025 0.8715
11.05 0.8244
11.075 0.7767
11.1 0.7263
11.125 0.6745
11.15 0.6242
11.175 0.5777
11.2 0.5343
11.225 0.4941
11.25 0.4551
11.275 0.418
11.3 0.3819
11.325 0.3487
11.35 0.3179
11.375 0.2905
11.4 0.2709
11.425 0.2574
11.45 0.2477
11.475 0.2395
11.5 0.2351
11.525 0.2368
11.55 0.2427
11.575 0.2504
11.6 0.2568
11.625 0.2613
11.65 0.2644
11.675 0.2672
11.7 0.2717
11.725 0.2784
11.75 0.2848
11.775 0.288
11.8 0.2856
11.825 0.2766
11.85 0.2604
11.875 0.2373
11.9 0.2034
11.925 0.1598
11.95 0.11
11.975 0.0553
12 -0.002
12.025 -0.0557
12.05 -0.1069
12.075 -0.1618
12.1 -0.2206
12.125 -0.2827
12.15 -0.3493
12.175 -0.4203
12.2 -0.492
12.225 -0.5579
12.25 -0.6121
12.275 -0.6553
12.3 -0.6839
12.325 -0.7044
12.35 -0.7194
12.375 -0.7265
12.4 -0.7196
12.425 -0.7036
12.45 -0.6857
12.475 -0.6678
12.5 -0.6506
12.525 -0.6302
12.55 -0.6035
12.575 -0.5757
12.6 -0.5486
12.625 -0.5213
12.65 -0.4938
12.675 -0.4691
12.7 -0.4443
12.725 -0.418
12.75 -0.3914
12.775 -0.3676
12.8 -0.3482
12.825 -0.3296
12.85 -0.307
12.875 -0.2819
12.9 -0.2565
12.925 -0.2318
12.95 -0.2127
12.975 -0.2012
13 -0.1968
13.025 -0.1897
13.05 -0.1723
13.075 -0.1556
13.1 -0.1479
13.125 -0.1491
13.15 -0.1619
13.175 -0.1806
13.2 -0.2023
13.225 -0.2274
13.25 -0.2554
13.275 -0.2854
13.3 -0.3152
13.325 -0.3444
13.35 -0.3729
13.375 -0.4037
13.4 -0.44
13.425 -0.4817
13.45 -0.5286
13.475 -0.5795
13.5 -0.6345
13.525 -0.6947
13.55 -0.7596
13.575 -0.8272
13.6 -0.8907
13.625 -0.9486
13.65 -1.0037
13.675 -1.061
13.7 -1.1255
13.725 -1.1984
13.75 -1.2793
13.775 -1.361
13.8 -1.4359
13.825 -1.504
13.85 -1.5619
13.875 -1.6074
13.9 -1.6418
13.925 -1.6634
13.95 -1.6705
13.975 -1.6679
14 -1.664
14.025 -1.6643
14.05 -1.6709
14.075 -1.6863
14.1 -1.7146
14.125 -1.755
14.15 -1.8042
14.175 -1.861
14.2 -1.9233
14.225 -1.986
14.25 -2.0459
14.275 -2.0988
14.3 -2.1381
14.325 -2.1569
14.35 -2.143
14.375 -2.1082
14.4 -2.0639
14.425 -2.0148
14.45 -1.9634
14.475 -1.9148
14.5 -1.8694
14.525 -1.8298
14.55 -1.7991
14.575 -1.7771
14.6 -1.7661
14.625 -1.7668
14.65 -1.7745
14.675 -1.7808
14.7 -1.7801
14.725 -1.7751
14.75 -1.7707
14.775 -1.7703
14.8 -1.775
14.825 -1.7913
14.85 -1.8088
14.875 -1.8195
14.9 -1.8316
14.925 -1.8435
14.95 -1.858
14.975 -1.8732
15 -1.8903
15.025 -1.909
15.05 -1.9319
15.075 -1.9642
15.1 -1.9983
15.125 -2.0317
15.15 -2.0667
15.175 -2.0989
15.2 -2.1226
15.225 -2.1257
15.25 -2.1048
15.275 -2.0562
15.3 -1.9868
15.325 -1.9169
15.35 -1.8537
15.375 -1.7995
15.4 -1.7588
15.425 -1.7301
15.45 -1.706
15.475 -1.6883
15.5 -1.6794
15.525 -1.6727
15.55 -1.6548
15.575 -1.6182
15.6 -1.5599
15.625 -1.4893
15.65 -1.4196
15.675 -1.3595
15.7 -1.3124
15.725 -1.2787
15.75 -1.2566
15.775 -1.2402
15.8 -1.2243
15.825 -1.207
15.85 -1.1924
15.875 -1.1855
15.9 -1.1913
15.925 -1.2122
15.95 -1.2436
15.975 -1.2775
16 -1.3114
16.025 -1.3468
16.05 -1.386
16.075 -1.4333
16.1 -1.4906
16.125 -1.5558
16.15 -1.6106
16.175 -1.6431
16.2 -1.6632
16.225 -1.6806
16.25 -1.7015
16.275 -1.7227
16.3 -1.7348
16.325 -1.7348
16.35 -1.7276
16.375 -1.7178
16.4 -1.6991
16.425 -1.6764
16.45 -1.6488
16.475 -1.6041
16.5 -1.5308
16.525 -1.4396
16.55 -1.3497
16.575 -1.2701
16.6 -1.2022
16.625 -1.1464
16.65 -1.1028
16.675 -1.0701
16.7 -1.0372
16.725 -0.9766
16.75 -0.8778
16.775 -0.7723
16.8 -0.6764
16.825 -0.5984
16.85 -0.5408
16.875 -0.5006
16.9 -0.4724
16.925 -0.4516
16.95 -0.435
16.975 -0.4182
17 -0.3989
17.025 -0.3752
17.05 -0.3489
17.075 -0.324
17.1 -0.3043
17.125 -0.2901
17.15 -0.2804
17.175 -0.277
17.2 -0.2764
17.225 -0.2765
17.25 -0.2751
17.275 -0.2725
17.3 -0.2722
17.325 -0.2798
17.35 -0.2963
17.375 -0.3185
17.4 -0.3451
17.425 -0.378
17.45 -0.4198
17.475 -0.4717
17.5 -0.5255
17.525 -0.5695
17.55 -0.5938
17.575 -0.6069
17.6 -0.6188
17.625 -0.6384
17.65 -0.6676
17.675 -0.7067
17.7 -0.7552
17.725 -0.8095
17.75 -0.865
17.775 -0.9196
17.8 -0.9731
17.825 -1.0255
17.85 -1.0722
17.875 -1.1107
17.9 -1.1456
17.925 -1.1814
17.95 -1.2196
17.975 -1.259
18 -1.3028
18.025 -1.355
18.05 -1.4188
18.075 -1.4857
18.1 -1.547
18.125 -1.5949
18.15 -1.636
18.175 -1.674
18.2 -1.7042
18.225 -1.7266
18.25 -1.7396
18.275 -1.7502
18.3 -1.7561
18.325 -1.7559
18.35 -1.7531
18.375 -1.752
18.4 -1.7549
18.425 -1.768
18.45 -1.7874
18.475 -1.8071
18.5 -1.817
18.525 -1.8171
18.55 -1.8043
18.575 -1.7829
18.6 -1.759
18.625 -1.7384
18.65 -1.7271
18.675 -1.7323
18.7 -1.752
18.725 -1.779
18.75 -1.8056
18.775 -1.8179
18.8 -1.8046
18.825 -1.7731
18.85 -1.7342
18.875 -1.6949
18.9 -1.6573
18.925 -1.6204
18.95 -1.5874
18.975 -1.5556
19 -1.5247
19.025 -1.4914
19.05 -1.4559
19.075 -1.4258
19.1 -1.4028
19.125 -1.3887
19.15 -1.38
19.175 -1.3733
19.2 -1.3691
19.225 -1.3669
19.25 -1.364
19.275 -1.3583
19.3 -1.3521
19.325 -1.349
19.35 -1.3447
19.375 -1.3311
19.4 -1.3077
19.425 -1.2682
19.45 -1.2002
19.475 -1.1064
19.5 -1.006
19.525 -0.9087
19.55 -0.8167
19.575 -0.7269
19.6 -0.6419
19.625 -0.5647
19.65 -0.4965
19.675 -0.4376
19.7 -0.3852
19.725 -0.3381
19.75 -0.2953
19.775 -0.2593
19.8 -0.2281
19.825 -0.2011
19.85 -0.176
19.875 -0.1515
19.9 -0.13
19.925 -0.1126
19.95 -0.0975
19.975 -0.0851
20 -0.075
20.025 -0.0666
20.05 -0.0604
20.075 -0.0562
20.1 -0.0545
20.125 -0.0565
20.15 -0.0612
20.175 -0.072
20.2 -0.0898
20.225 -0.1147
20.25 -0.1433
20.275 -0.1725
20.3 -0.2014
20.325 -0.229
20.35 -0.2531
20.375 -0.2679
20.4 -0.2731
20.425 -0.2724
20.45 -0.2689
20.475 -0.2615
20.5 -0.2481
20.525 -0.2284
20.55 -0.2089
20.575 -0.1879
20.6 -0.1676
20.625 -0.153
20.65 -0.1452
20.675 -0.146
20.7 -0.1526
20.725 -0.1566
20.75 -0.1406
20.775 -0.1069
20.8 -0.0707
20.825 -0.0419
20.85 -0.024
20.875 -0.0178
20.9 -0.0233
20.925 -0.0403
20.95 -0.0681
20.975 -0.1024
21 -0.1371
21.025 -0.17
21.05 -0.2059
21.075 -0.2472
21.1 -0.2937
21.125 -0.3435
21.15 -0.3944
21.175 -0.4428
21.2 -0.4877
21.225 -0.5301
21.25 -0.5672
21.275 -0.5931
21.3 -0.6076
21.325 -0.6192
21.35 -0.6319
21.375 -0.6459
21.4 -0.6605
21.425 -0.6768
21.45 -0.6932
21.475 -0.7131
21.5 -0.7351
21.525 -0.7605
21.55 -0.7878
21.575 -0.8166
21.6 -0.8405
21.625 -0.8506
21.65 -0.8495
21.675 -0.841
21.7 -0.8302
21.725 -0.8177
21.75 -0.804
21.775 -0.7884
21.8 -0.773
21.825 -0.7539
21.85 -0.7252
21.875 -0.6842
21.9 -0.639
21.925 -0.6014
21.95 -0.574
21.975 -0.5504
22 -0.5297
22.025 -0.5114
22.05 -0.4951
22.075 -0.4831
22.1 -0.4788
22.125 -0.4835
22.15 -0.4958
22.175 -0.512
22.2 -0.5287
22.225 -0.55
22.25 -0.5758
22.275 -0.6058
22.3 -0.6386
22.325 -0.6743
22.35 -0.7114
22.375 -0.7457
22.4 -0.7752
22.425 -0.7957
22.45 -0.799
22.475 -0.7992
22.5 -0.8092
22.525 -0.8283
22.55 -0.8484
22.575 -0.8561
22.6 -0.8405
22.625 -0.7954
22.65 -0.733
22.675 -0.6638
22.7 -0.5928
22.725 -0.5244
22.75 -0.4608
22.775 -0.403
22.8 -0.3495
22.825 -0.2995
22.85 -0.2552
22.875 -0.2175
22.9 -0.1854
22.925 -0.1587
22.95 -0.1345
22.975 -0.113
23 -0.0946
23.025 -0.0813
23.05 -0.0757
23.075 -0.0771
23.1 -0.0816
23.125 -0.0843
23.15 -0.0842
23.175 -0.084
23.2 -0.0866
23.225 -0.094
23.25 -0.1077
23.275 -0.1308
23.3 -0.1593
23.325 -0.1891
23.35 -0.2198
23.375 -0.2508
23.4 -0.2793
23.425 -0.2999
23.45 -0.3076
23.475 -0.3014
23.5 -0.2844
23.525 -0.2635
23.55 -0.2399
23.575 -0.2096
23.6 -0.1733
23.625 -0.1327
23.65 -0.0852
23.675 -0.0304
23.7 0.0314
23.725 0.1072
23.75 0.1911
23.775 0.2758
23.8 0.3557
23.825 0.4258
23.85 0.4864
23.875 0.5395
23.9 0.5871
23.925 0.6286
23.95 0.6637
23.975 0.6939
24 0.7185
24.025 0.7375
24.05 0.7517
24.075 0.7641
24.1 0.7796
24.125 0.7963
24.15 0.8106
24.175 0.822
24.2 0.8322
24.225 0.8418
24.25 0.8474
24.275 0.8501
24.3 0.8495
24.325 0.8474
24.35 0.8435
24.375 0.8383
24.4 0.8335
24.425 0.8266
24.45 0.8156
24.475 0.8012
24.5 0.7855
24.525 0.7689
24.55 0.7522
24.575 0.7342
24.6 0.7115
24.625 0.6847
24.65 0.6545
24.675 0.6204
24.7 0.5831
24.725 0.5442
24.75 0.5028
24.775 0.4583
24.8 0.4112
24.825 0.3647
24.85 0.3206
24.875 0.2767
24.9 0.2331
24.925 0.1943
24.95 0.1634
24.975 0.1425
25 0.1369
25.025 0.1387
25.05 0.1443
25.075 0.1548
25.1 0.1704
25.125 0.1876
25.15 0.2066
25.175 0.2304
25.2 0.2567
25.225 0.2844
25.25 0.312
25.275 0.337
25.3 0.3577
25.325 0.3749
25.35 0.3889
25.375 0.3988
25.4 0.4034
25.425 0.4015
25.45 0.3917
25.475 0.3778
25.5 0.3611
25.525 0.34
25.55 0.3129
25.575 0.2805
25.6 0.2425
25.625 0.1975
25.65 0.1462
25.675 0.0884
25.7 0.0261
25.725 -0.0396
25.75 -0.1095
25.775 -0.1828
25.8 -0.2552
25.825 -0.3201
25.85 -0.3679
25.875 -0.4051
25.9 -0.4416
25.925 -0.4822
25.95 -0.5324
25.975 -0.5923
26 -0.6622
26.025 -0.7388
26.05 -0.8181
26.075 -0.8986
26.1 -0.9805
26.125 -1.0685
26.15 -1.161
26.175 -1.2539
26.2 -1.3428
26.225 -1.4241
26.25 -1.4875
26.275 -1.5329
26.3 -1.5625
26.325 -1.5741
26.35 -1.5749
26.375 -1.5713
26.4 -1.5678
26.425 -1.5601
26.45 -1.5479
26.475 -1.5406
26.5 -1.5404
26.525 -1.5446
26.55 -1.5521
26.575 -1.5584
26.6 -1.5613
26.625 -1.559
26.65 -1.5519
26.675 -1.5423
26.7 -1.5316
26.725 -1.5195
26.75 -1.5008
26.775 -1.4664
26.8 -1.4226
26.825 -1.3767
26.85 -1.3282
26.875 -1.2656
26.9 -1.187
26.925 -1.0982
26.95 -1.0072
26.975 -0.9208
27 -0.8402
27.025 -0.7608
27.05 -0.6817
27.075 -0.6019
27.1 -0.5179
27.125 -0.4249
27.15 -0.3145
27.175 -0.1932
27.2 -0.0775
27.225 0.0291
27.25 0.1263
27.275 0.2152
27.3 0.295
27.325 0.3657
27.35 0.4292
27.375 0.4885
27.4 0.5429
27.425 0.5919
27.45 0.6379
27.475 0.6849
27.5 0.7299
27.525 0.7692
27.55 0.8015
27.575 0.8276
27.6 0.8483
27.625 0.8625
27.65 0.8684
27.675 0.8665
27.7 0.8588
27.725 0.8458
27.75 0.8272
27.775 0.8055
27.8 0.7814
27.825 0.7553
27.85 0.7288
27.875 0.7014
27.9 0.672
27.925 0.6368
27.95 0.5963
27.975 0.5544
28 0.5184
28.025 0.4902
28.05 0.4654
28.075 0.4433
28.1 0.4271
28.125 0.416
28.15 0.4095
28.175 0.4038
28.2 0.3942
28.225 0.3803
28.25 0.3636
28.275 0.3409
28.3 0.3117
28.325 0.2799
28.35 0.246
28.375 0.2047
28.4 0.1541
28.425 0.0977
28.45 0.0374
28.475 -0.0299
28.5 -0.1048
28.525 -0.185
28.55 -0.2662
28.575 -0.3435
28.6 -0.417
28.625 -0.4798
28.65 -0.5193
28.675 -0.5401
28.7 -0.5492
28.725 -0.5549
28.75 -0.5614
28.775 -0.573
28.8 -0.5936
28.825 -0.6208
28.85 -0.6507
28.875 -0.6805
28.9 -0.7055
28.925 -0.7191
28.95 -0.7181
28.975 -0.7052
29 -0.6843
29.025 -0.6585
29.05 -0.6307
29.075 -0.6069
29.1 -0.5905
29.125 -0.5786
29.15 -0.5718
29.175 -0.5728
29.2 -0.5828
29.225 -0.5992
29.25 -0.6234
29.275 -0.659
29.3 -0.7013
29.325 -0.7362
29.35 -0.752
29.375 -0.7568
29.4 -0.7575
29.425 -0.7555
29.45 -0.7476
29.475 -0.7353
29.5 -0.7196
29.525 -0.6975
29.55 -0.6642
29.575 -0.6216
29.6 -0.5804
29.625 -0.5474
29.65 -0.5236
29.675 -0.5085
29.7 -0.5031
29.725 -0.5024
29.75 -0.5019
29.775 -0.4974
29.8 -0.4852
29.825 -0.4621
29.85 -0.4276
29.875 -0.3852
29.9 -0.3321
29.925 -0.2659
29.95 -0.1921
29.975 -0.1131
30 -0.0288
30.025 0.0619
30.05 0.1546
30.075 0.2457
30.1 0.333
30.125 0.4165
30.15 0.4973
30.175 0.5752
30.2 0.6492
30.225 0.7189
30.25 0.784
30.275 0.845
30.3 0.9028
30.325 0.957
30.35 1.0048
30.375 1.0451
30.4 1.0784
30.425 1.1054
30.45 1.1265
30.475 1.1393
30.5 1.1452
30.525 1.1434
30.55 1.1346
30.575 1.118
30.6 1.0937
30.625 1.0652
30.65 1.0343
30.675 1.0032
30.7 0.9696
30.725 0.931
30.75 0.8885
30.775 0.8491
30.8 0.8128
30.825 0.7753
30.85 0.732
30.875 0.6836
30.9 0.626
30.925 0.5636
30.95 0.5034
30.975 0.4492
31 0.4056
31.025 0.3751
31.05 0.3559
31.075 0.3453
31.1 0.3358
31.125 0.3308
31.15 0.3277
31.175 0.3258
31.2 0.3232
31.225 0.3238
31.25 0.3285
31.275 0.3364
31.3 0.3438
31.325 0.3532
31.35 0.3682
31.375 0.392
31.4 0.4284
31.425 0.4763
31.45 0.5295
31.475 0.5895
31.5 0.6559
31.525 0.7227
31.55 0.7847
31.575 0.8394
31.6 0.887
31.625 0.9298
31.65 0.9677
31.675 0.9997
31.7 1.0266
31.725 1.0521
31.75 1.0795
31.775 1.1148
31.8 1.1632
31.825 1.2186
31.85 1.2775
31.875 1.3391
31.9 1.4046
31.925 1.472
31.95 1.536
31.975 1.5954
32 1.6514
32.025 1.7051
32.05 1.7575
32.075 1.8081
32.1 1.8565
32.125 1.9037
32.15 1.9508
32.175 1.9969
32.2 2.0396
32.225 2.0769
32.25 2.1094
32.275 2.139
32.3 2.1716
32.325 2.2108
32.35 2.2528
32.375 2.2935
32.4 2.3278
32.425 2.3555
32.45 2.3747
32.475 2.3853
32.5 2.3894
32.525 2.3909
32.55 2.3947
32.575 2.3962
32.6 2.3928
32.625 2.3854
32.65 2.373
32.675 2.3538
32.7 2.3293
32.725 2.299
32.75 2.2619
32.775 2.2198
32.8 2.1766
32.825 2.1314
32.85 2.082
32.875 2.0327
32.9 1.9853
32.925 1.9383
32.95 1.8869
32.975 1.8289
33 1.7668
33.025 1.7116
33.05 1.6652
33.075 1.6213
33.1 1.5748
33.125 1.5243
33.15 1.4728
33.175 1.4214
33.2 1.372
33.225 1.3211
33.25 1.2701
33.275 1.2292
33.3 1.1923
33.325 1.1522
33.35 1.1139
33.375 1.0777
33.4 1.0373
33.425 0.9886
33.45 0.9279
33.475 0.8563
33.5 0.7766
33.525 0.6979
33.55 0.6333
33.575 0.5777
33.6 0.5227
33.625 0.4704
33.65 0.4155
33.675 0.3632
33.7 0.322
33.725 0.2951
33.75 0.2809
33.775 0.2802
33.8 0.2902
33.825 0.3111
33.85 0.3406
33.875 0.3771
33.9 0.417
33.925 0.4577
33.95 0.4994
33.975 0.5446
34 0.5974
34.025 0.6565
34.05 0.7205
34.075 0.7881
34.1 0.8624
34.125 0.9474
34.15 1.0383
34.175 1.1265
34.2 1.2094
34.225 1.285
34.25 1.3527
34.275 1.4123
34.3 1.4648
34.325 1.5098
34.35 1.549
34.375 1.585
34.4 1.618
34.425 1.6456
34.45 1.6667
34.475 1.6825
34.5 1.6954
34.525 1.7043
34.55 1.7096
34.575 1.7114
34.6 1.7124
34.625 1.7121
34.65 1.7083
34.675 1.6983
34.7 1.6815
34.725 1.6636
34.75 1.6523
34.775 1.6502
34.8 1.651
34.825 1.6517
34.85 1.6524
34.875 1.6584
34.9 1.667
34.925 1.6701
34.95 1.6644
34.975 1.6512
35 1.6295
35.025 1.6003
35.05 1.5701
35.075 1.5418
35.1 1.5122
35.125 1.4793
35.15 1.4405
35.175 1.3973
35.2 1.3606
35.225 1.3553
35.25 1.3914
35.275 1.4478
35.3 1.5067
35.325 1.5621
35.35 1.6109
35.375 1.6532
35.4 1.6888
35.425 1.7182
35.45 1.7418
35.475 1.762
35.5 1.7814
35.525 1.8039
35.55 1.8307
35.575 1.8599
35.6 1.8874
35.625 1.9175
35.65 1.9552
35.675 1.9982
35.7 2.0429
35.725 2.0894
35.75 2.137
35.775 2.1856
35.8 2.236
35.825 2.2853
35.85 2.3297
35.875 2.3658
35.9 2.3936
35.925 2.416
35.95 2.4339
35.975 2.4488
36 2.4641
36.025 2.4834
36.05 2.5067
36.075 2.5309
36.1 2.5536
36.125 2.5748
36.15 2.597
36.175 2.6249
36.2 2.6595
36.225 2.6985
36.25 2.7369
36.275 2.7726
36.3 2.8046
36.325 2.8311
36.35 2.8505
36.375 2.8601
36.4 2.8608
36.425 2.853
36.45 2.8365
36.475 2.8129
36.5 2.7833
36.525 2.7496
36.55 2.7128
36.575 2.6758
36.6 2.6372
36.625 2.5944
36.65 2.5462
36.675 2.4924
36.7 2.4324
36.725 2.3673
36.75 2.305
36.775 2.2528
36.8 2.203
36.825 2.1514
36.85 2.101
36.875 2.0558
36.9 2.0128
36.925 1.9694
36.95 1.9296
36.975 1.892
37 1.8575
37.025 1.8261
37.05 1.7963
37.075 1.7666
37.1 1.7383
37.125 1.7115
37.15 1.688
37.175 1.6682
37.2 1.6508
37.225 1.635
37.25 1.6223
37.275 1.6076
37.3 1.6005
37.325 1.6004
37.35 1.6009
37.375 1.6018
37.4 1.5956
37.425 1.5808
37.45 1.5603
37.475 1.535
37.5 1.5047
37.525 1.4723
37.55 1.4378
37.575 1.3976
37.6 1.3557
37.625 1.3161
37.65 1.2749
37.675 1.2295
37.7 1.1813
37.725 1.1313
37.75 1.0823
37.775 1.0406
37.8 1.0057
37.825 0.9738
37.85 0.9417
37.875 0.9172
37.9 0.9127
37.925 0.9253
37.95 0.9456
37.975 0.9764
38 1.0126
38.025 1.0471
38.05 1.0821
38.075 1.1165
38.1 1.1473
38.125 1.1703
38.15 1.1828
38.175 1.1829
38.2 1.1729
38.225 1.1627
38.25 1.1568
38.275 1.1585
38.3 1.1673
38.325 1.1758
38.35 1.1809
38.375 1.1827
38.4 1.1865
38.425 1.1984
38.45 1.2158
38.475 1.2411
38.5 1.2791
38.525 1.3273
38.55 1.3788
38.575 1.425
38.6 1.4658
38.625 1.5009
38.65 1.5309
38.675 1.5578
38.7 1.5807
38.725 1.5979
38.75 1.6089
38.775 1.6127
38.8 1.6097
38.825 1.6013
38.85 1.5882
38.875 1.5744
38.9 1.5641
38.925 1.5572
38.95 1.5541
38.975 1.5588
39 1.5721
39.025 1.595
39.05 1.6195
39.075 1.6407
39.1 1.659
39.125 1.6784
39.15 1.6947
39.175 1.7058
39.2 1.7111
39.225 1.71
39.25 1.7038
39.275 1.6924
39.3 1.6744
39.325 1.6491
39.35 1.6167
39.375 1.5785
39.4 1.5358
39.425 1.4912
39.45 1.4496
39.475 1.4139
39.5 1.3812
39.525 1.348
39.55 1.3131
39.575 1.2813
39.6 1.265
39.625 1.268
39.65 1.2767
39.675 1.2881
39.7 1.2977
39.725 1.306
39.75 1.3218
39.775 1.3537
39.8 1.3926
39.825 1.433
39.85 1.473
39.875 1.5086
39.9 1.5387
39.925 1.5701
39.95 1.6042
39.975 1.6393
40 1.6736
40.025 1.7048
40.05 1.7337
40.075 1.7598
40.1 1.7823
40.125 1.7997
40.15 1.8115
40.175 1.8177
40.2 1.8194
40.225 1.816
40.25 1.8081
40.275 1.7965
40.3 1.7811
40.325 1.7612
40.35 1.7379
40.375 1.7117
40.4 1.6813
40.425 1.6439
40.45 1.5991
40.475 1.5502
40.5 1.4971
40.525 1.4425
40.55 1.394
40.575 1.3586
40.6 1.3372
40.625 1.3255
40.65 1.3188
40.675 1.3159
40.7 1.3199
40.725 1.3321
40.75 1.3504
40.775 1.3689
40.8 1.3867
40.825 1.4044
40.85 1.424
40.875 1.4439
40.9 1.4616
40.925 1.4731
40.95 1.4776
40.975 1.4754
41 1.4652
41.025 1.4455
41.05 1.4172
41.075 1.3798
41.1 1.3339
41.125 1.2838
41.15 1.2285
41.175 1.1687
41.2 1.1054
41.225 1.0407
41.25 0.9742
41.275 0.9032
41.3 0.8311
41.325 0.7635
41.35 0.6984
41.375 0.6302
41.4 0.5574
41.425 0.4796
41.45 0.3982
41.475 0.3137
41.5 0.2317
41.525 0.1664
41.55 0.1203
41.575 0.0926
41.6 0.0833
41.625 0.0895
41.65 0.107
41.675 0.1303
41.7 0.152
41.725 0.1712
41.75 0.1896
41.775 0.2088
41.8 0.227
41.825 0.2471
41.85 0.2706
41.875 0.2907
41.9 0.3082
41.925 0.3248
41.95 0.342
41.975 0.3517
42 0.353
42.025 0.3437
42.05 0.323
42.075 0.2925
42.1 0.2535
42.125 0.2111
42.15 0.1715
42.175 0.1359
42.2 0.1037
42.225 0.0738
42.25 0.0442
42.275 0.0148
42.3 -0.0144
42.325 -0.0444
42.35 -0.0782
42.375 -0.1156
42.4 -0.1519
42.425 -0.1807
42.45 -0.1998
42.475 -0.208
42.5 -0.2068
42.525 -0.2021
42.55 -0.198
42.575 -0.1975
42.6 -0.1989
42.625 -0.2037
42.65 -0.2111
42.675 -0.2203
42.7 -0.2315
42.725 -0.2427
42.75 -0.2572
42.775 -0.2732
42.8 -0.2875
42.825 -0.2993
42.85 -0.3086
42.875 -0.3153
42.9 -0.3097
42.925 -0.2945
42.95 -0.278
42.975 -0.2647
43 -0.2595
43.025 -0.2643
43.05 -0.2789
43.075 -0.301
43.1 -0.3305
43.125 -0.3659
43.15 -0.4065
43.175 -0.4485
43.2 -0.4918
43.225 -0.5389
43.25 -0.591
43.275 -0.6502
43.3 -0.7154
43.325 -0.7849
43.35 -0.8551
43.375 -0.9228
43.4 -0.9878
43.425 -1.0504
43.45 -1.1088
43.475 -1.1628
43.5 -1.2055
43.525 -1.2352
43.55 -1.2505
43.575 -1.2476
43.6 -1.2307
43.625 -1.2016
43.65 -1.1623
43.675 -1.1201
43.7 -1.0771
43.725 -1.036
43.75 -0.9987
43.775 -0.9641
43.8 -0.9369
43.825 -0.9196
43.85 -0.9116
43.875 -0.9146
43.9 -0.9298
43.925 -0.9559
43.95 -0.9899
43.975 -1.0303
44 -1.0744
44.025 -1.1138
44.05 -1.1473
44.075 -1.1779
44.1 -1.2062
44.125 -1.2308
44.15 -1.2497
44.175 -1.2653
44.2 -1.2816
44.225 -1.3029
44.25 -1.3284
44.275 -1.3552
44.3 -1.381
44.325 -1.4035
44.35 -1.4239
44.375 -1.4417
44.4 -1.4528
44.425 -1.4602
44.45 -1.4629
44.475 -1.4623
44.5 -1.4602
44.525 -1.4564
44.55 -1.4531
44.575 -1.448
44.6 -1.4421
44.625 -1.4368
44.65 -1.435
44.675 -1.4359
44.7 -1.4343
44.725 -1.427
44.75 -1.416
44.775 -1.3985
44.8 -1.3671
44.825 -1.3224
44.85 -1.272
44.875 -1.223
44.9 -1.1776
44.925 -1.1361
44.95 -1.0973
44.975 -1.0611
45 -1.0301
45.025 -1.0045
45.05 -0.9857
45.075 -0.9713
45.1 -0.9572
45.125 -0.9344
45.15 -0.8932
45.175 -0.829
45.2 -0.7473
45.225 -0.6579
45.25 -0.5662
45.275 -0.4755
45.3 -0.3831
45.325 -0.29
45.35 -0.1979
45.375 -0.1021
45.4 -0.006
45.425 0.0955
45.45 0.2026
45.475 0.3159
45.5 0.4325
45.525 0.5539
45.55 0.678
45.575 0.8019
45.6 0.9231
45.625 1.0398
45.65 1.1514
45.675 1.256
45.7 1.3523
45.725 1.4413
45.75 1.5215
45.775 1.5959
45.8 1.6664
45.825 1.7316
45.85 1.7909
45.875 1.8451
45.9 1.8955
45.925 1.9399
45.95 1.9773
45.975 2.0089
46 2.0354
46.025 2.0552
46.05 2.0696
46.075 2.0803
46.1 2.0874
46.125 2.0926
46.15 2.0961
46.175 2.0967
46.2 2.096
46.225 2.0931
46.25 2.0875
46.275 2.0781
46.3 2.0641
46.325 2.0446
46.35 2.0199
46.375 1.9912
46.4 1.9597
46.425 1.9304
46.45 1.9026
46.475 1.8761
46.5 1.8553
46.525 1.8414
46.55 1.8299
46.575 1.8179
46.6 1.802
46.625 1.7867
46.65 1.783
46.675 1.7912
46.7 1.8054
46.725 1.8219
46.75 1.8372
46.775 1.8444
46.8 1.8435
46.825 1.8347
46.85 1.8162
46.875 1.7882
46.9 1.7525
46.925 1.7098
46.95 1.6614
46.975 1.61
47 1.5591
47.025 1.5087
47.05 1.4674
47.075 1.441
47.1 1.4285
47.125 1.4239
47.15 1.4227
47.175 1.4253
47.2 1.4301
47.225 1.4343
47.25 1.4382
47.275 1.4393
47.3 1.4347
47.325 1.423
47.35 1.4035
47.375 1.3788
47.4 1.3496
47.425 1.314
47.45 1.274
47.475 1.2306
47.5 1.185
47.525 1.1393
47.55 1.0962
47.575 1.057
47.6 1.0184
47.625 0.9792
47.65 0.9409
47.675 0.9082
47.7 0.8819
47.725 0.8605
47.75 0.8391
47.775 0.8176
47.8 0.7967
47.825 0.775
47.85 0.7539
47.875 0.7343
47.9 0.7164
47.925 0.6992
47.95 0.6817
47.975 0.6658
48 0.6501
48.025 0.6318
48.05 0.6091
48.075 0.5841
48.1 0.5631
48.125 0.5527
48.15 0.5539
48.175 0.562
48.2 0.5735
48.225 0.5857
48.25 0.5972
48.275 0.6077
48.3 0.6158
48.325 0.6221
48.35 0.6273
48.375 0.6345
48.4 0.6472
48.425 0.6655
48.45 0.6887
48.475 0.7121
48.5 0.7341
48.525 0.7529
48.55 0.7674
48.575 0.7779
48.6 0.7836
48.625 0.7851
48.65 0.7886
48.675 0.7986
48.7 0.8168
48.725 0.8454
48.75 0.8785
48.775 0.9029
48.8 0.9198
48.825 0.933
48.85 0.9422
48.875 0.951
48.9 0.9583
48.925 0.965
48.95 0.9747
48.975 0.9867
49 0.9981
49.025 1.0028
49.05 0.9976
49.075 0.9832
49.1 0.9612
49.125 0.9332
49.15 0.9005
49.175 0.8619
49.2 0.8192
49.225 0.7851
49.25 0.7693
49.275 0.7635
49.3 0.7572
49.325 0.7486
49.35 0.7385
49.375 0.7293
49.4 0.7212
49.425 0.713
49.45 0.7043
49.475 0.6979
49.5 0.6997
49.525 0.704
49.55 0.7088
49.575 0.7159
49.6 0.7323
49.625 0.7663
49.65 0.813
49.675 0.8626
49.7 0.9092
49.725 0.9509
49.75 0.9851
49.775 1.011
49.8 1.029
49.825 1.0411
49.85 1.0487
49.875 1.055
49.9 1.0593
49.925 1.0613
49.95 1.0579
49.975 1.0479
50 1.0331
50.025 1.0133
50.05 0.9907
50.075 0.9662
50.1 0.9395
50.125 0.9129
50.15 0.8859
50.175 0.8544
50.2 0.8167
50.225 0.7759
50.25 0.7324
50.275 0.6883
50.3 0.6496
50.325 0.6205
50.35 0.6034
50.375 0.5975
50.4 0.6007
50.425 0.6085
50.45 0.617
50.475 0.6259
50.5 0.641
50.525 0.6573
50.55 0.6742
50.575 0.6885
50.6 0.6984
50.625 0.7061
50.65 0.7135
50.675 0.7253
50.7 0.7505
50.725 0.7934
50.75 0.8547
50.775 0.9256
50.8 0.9953
50.825 1.0654
50.85 1.1281
50.875 1.1761
50.9 1.2109
50.925 1.2358
50.95 1.2579
50.975 1.2936
51 1.3438
51.025 1.3925
51.05 1.4356
51.075 1.4729
51.1 1.5047
51.125 1.5277
51.15 1.5432
51.175 1.5524
51.2 1.557
51.225 1.5573
51.25 1.5545
51.275 1.5555
51.3 1.5643
51.325 1.576
51.35 1.5947
51.375 1.6239
51.4 1.6709
51.425 1.7245
51.45 1.7757
51.475 1.8235
51.5 1.8661
51.525 1.9039
51.55 1.9373
51.575 1.9656
51.6 1.9889
51.625 2.0071
51.65 2.0203
51.675 2.0293
51.7 2.0361
51.725 2.0409
51.75 2.0458
51.775 2.0515
51.8 2.0568
51.825 2.0594
51.85 2.0586
51.875 2.0571
51.9 2.0577
51.925 2.0608
51.95 2.0697
51.975 2.0864
52 2.1052
52.025 2.1231
52.05 2.1483
52.075 2.1855
52.1 2.2267
52.125 2.2637
52.15 2.2954
52.175 2.3237
52.2 2.3531
52.225 2.3903
52.25 2.4328
52.275 2.4763
52.3 2.5157
52.325 2.5502
52.35 2.5802
52.375 2.6051
52.4 2.6259
52.425 2.6456
52.45 2.6668
52.475 2.6912
52.5 2.7203
52.525 2.7478
52.55 2.7723
52.575 2.7914
52.6 2.8033
52.625 2.8092
52.65 2.8096
52.675 2.8037
52.7 2.7912
52.725 2.7719
52.75 2.7452
52.775 2.7107
52.8 2.6695
52.825 2.6213
52.85 2.5669
52.875 2.5087
52.9 2.451
52.925 2.3991
52.95 2.3485
52.975 2.2925
53 2.2296
53.025 2.1604
53.05 2.0847
53.075 2.0049
53.1 1.9243
53.125 1.8445
53.15 1.7748
53.175 1.7189
53.2 1.6773
53.225 1.6484
53.25 1.6302
53.275 1.6127
53.3 1.5916
53.325 1.5683
53.35 1.5456
53.375 1.5222
53.4 1.4941
53.425 1.4593
53.45 1.4215
53.475 1.38
53.5 1.3344
53.525 1.2871
53.55 1.2408
53.575 1.1958
53.6 1.1557
53.625 1.123
53.65 1.1022
53.675 1.0991
53.7 1.1166
53.725 1.1461
53.75 1.1757
53.775 1.1997
53.8 1.2187
53.825 1.2361
53.85 1.2568
53.875 1.2821
53.9 1.3118
53.925 1.3465
53.95 1.3878
53.975 1.4391
54 1.4975
54.025 1.5584
54.05 1.6205
54.075 1.6801
54.1 1.7327
54.125 1.7771
54.15 1.8142
54.175 1.8428
54.2 1.8625
54.225 1.8736
54.25 1.8765
54.275 1.8711
54.3 1.8568
54.325 1.8358
54.35 1.8106
54.375 1.7816
54.4 1.753
54.425 1.7353
54.45 1.7366
54.475 1.7514
54.5 1.7682
54.525 1.7832
54.55 1.7963
54.575 1.8111
54.6 1.832
54.625 1.8591
54.65 1.8854
54.675 1.9106
54.7 1.9396
54.725 1.9726
54.75 2.0055
54.775 2.0369
54.8 2.0672
54.825 2.0923
54.85 2.1097
54.875 2.1222
54.9 2.1357
54.925 2.1551
54.95 2.176
54.975 2.1919
55 2.1979
55.025 2.1932
55.05 2.1838
55.075 2.1779
55.1 2.174
55.125 2.1667
55.15 2.1547
55.175 2.1389
55.2 2.1193
55.225 2.093
55.25 2.0579
55.275 2.016
55.3 1.9693
55.325 1.9197
55.35 1.8698
55.375 1.8227
55.4 1.7806
55.425 1.7449
55.45 1.719
55.475 1.7112
55.5 1.7194
55.525 1.7275
55.55 1.7269
55.575 1.7164
55.6 1.6983
55.625 1.6778
55.65 1.655
55.675 1.6289
55.7 1.6002
55.725 1.5665
55.75 1.527
55.775 1.4813
55.8 1.4369
55.825 1.4128
55.85 1.4255
55.875 1.4638
55.9 1.5134
55.925 1.5698
55.95 1.6285
55.975 1.6906
56 1.7552
56.025 1.8163
56.05 1.8741
56.075 1.9248
56.1 1.9672
56.125 2.001
56.15 2.0257
56.175 2.0415
56.2 2.0479
56.225 2.0459
56.25 2.0351
56.275 2.015
56.3 1.9879
56.325 1.9549
56.35 1.9176
56.375 1.8814
56.4 1.8464
56.425 1.8169
56.45 1.7871
56.475 1.7521
56.5 1.7119
56.525 1.6643
56.55 1.6101
56.575 1.551
56.6 1.4909
56.625 1.4303
56.65 1.3666
56.675 1.3037
56.7 1.2422
56.725 1.1845
56.75 1.137
56.775 1.1037
56.8 1.0773
56.825 1.0575
56.85 1.05
56.875 1.0549
56.9 1.0634
56.925 1.0688
56.95 1.0671
56.975 1.0559
57 1.0357
57.025 1.0115
57.05 0.9887
57.075 0.9702
57.1 0.9565
57.125 0.9485
57.15 0.9486
57.175 0.9577
57.2 0.9727
57.225 0.9885
57.25 0.9985
57.275 1.0006
57.3 0.9972
57.325 0.9903
57.35 0.982
57.375 0.9698
57.4 0.9562
57.425 0.9416
57.45 0.9266
57.475 0.9082
57.5 0.8891
57.525 0.8716
57.55 0.8574
57.575 0.8473
57.6 0.8415
57.625 0.8332
57.65 0.8218
57.675 0.8104
57.7 0.806
57.725 0.8077
57.75 0.8189
57.775 0.8427
57.8 0.8832
57.825 0.9418
57.85 1.0077
57.875 1.0713
57.9 1.1284
57.925 1.1779
57.95 1.2192
57.975 1.254
58 1.2845
58.025 1.3093
58.05 1.3285
58.075 1.3431
58.1 1.3549
58.125 1.3665
58.15 1.3743
58.175 1.3729
58.2 1.3606
58.225 1.3379
58.25 1.3081
58.275 1.2735
58.3 1.2341
58.325 1.1867
58.35 1.1324
58.375 1.0743
58.4 1.0222
58.425 0.9893
58.45 0.9742
58.475 0.9723
58.5 0.9784
58.525 0.9858
58.55 0.9914
58.575 0.9961
58.6 1.005
58.625 1.0197
58.65 1.0372
58.675 1.0544
58.7 1.0702
58.725 1.0778
58.75 1.0748
58.775 1.0589
58.8 1.0299
58.825 0.9888
58.85 0.937
58.875 0.8778
58.9 0.8145
58.925 0.7483
58.95 0.6775
58.975 0.6062
59 0.544
59.025 0.4927
59.05 0.4444
59.075 0.3975
59.1 0.3499
59.125 0.3023
59.15 0.2568
59.175 0.2097
59.2 0.1622
59.225 0.1152
59.25 0.0695
59.275 0.0293
59.3 -0.0043
59.325 -0.0278
59.35 -0.043
59.375 -0.0447
59.4 -0.0313
59.425 -0.0071
59.45 0.0184
59.475 0.0408
59.5 0.0599
59.525 0.0751
59.55 0.0868
59.575 0.0933
59.6 0.092
59.625 0.0902
59.65 0.093
59.675 0.1027
59.7 0.1183
59.725 0.1349
59.75 0.15
59.775 0.1616
59.8 0.1677
59.825 0.1664
59.85 0.1627
59.875 0.156
59.9 0.1493
59.925 0.1516
59.95 0.1666
59.975 0.1931
60 0.2304
60.025 0.2754
60.05 0.3215
60.075 0.3678
60.1 0.4119
60.125 0.4503
60.15 0.483
60.175 0.5134
60.2 0.5422
60.225 0.5689
60.25 0.5908
60.275 0.6053
60.3 0.6142
60.325 0.6155
60.35 0.6071
60.375 0.59
60.4 0.5667
60.425 0.5379
60.45 0.5062
60.475 0.4753
60.5 0.4461
60.525 0.4201
60.55 0.3989
60.575 0.3792
60.6 0.3651
60.625 0.3569
60.65 0.3537
60.675 0.3604
60.7 0.3859
60.725 0.4195
60.75 0.4549
60.775 0.4889
60.8 0.5162
60.825 0.5346
60.85 0.5471
60.875 0.5536
60.9 0.5541
60.925 0.5536
60.95 0.5551
60.975 0.5576
61 0.5563
61.025 0.5468
61.05 0.5247
61.075 0.4915
61.1 0.4502
61.125 0.4004
61.15 0.3438
61.175 0.2864
61.2 0.2354
61.225 0.1928
61.25 0.1597
61.275 0.1294
61.3 0.098
61.325 0.0625
61.35 0.026
61.375 -0.0106
61.4 -0.0475
61.425 -0.0813
61.45 -0.1131
61.475 -0.1437
61.5 -0.1662
61.525 -0.1747
61.55 -0.1718
61.575 -0.1648
61.6 -0.1597
61.625 -0.1626
61.65 -0.1733
61.675 -0.1867
61.7 -0.1947
61.725 -0.196
61.75 -0.1892
61.775 -0.1733
61.8 -0.145
61.825 -0.1033
61.85 -0.0577
61.875 -0.014
61.9 0.0206
61.925 0.0472
61.95 0.0634
61.975 0.0711
62 0.0696
62.025 0.0583
62.05 0.0367
62.075 0.0075
62.1 -0.022
62.125 -0.0443
62.15 -0.0586
62.175 -0.0701
62.2 -0.0824
62.225 -0.0967
62.25 -0.1147
62.275 -0.1361
62.3 -0.1648
62.325 -0.2018
62.35 -0.2476
62.375 -0.2994
62.4 -0.356
62.425 -0.4144
62.45 -0.4645
62.475 -0.5037
62.5 -0.5305
62.525 -0.5463
62.55 -0.5606
62.575 -0.5758
62.6 -0.5895
62.625 -0.6042
62.65 -0.6224
62.675 -0.6449
62.7 -0.6707
62.725 -0.6993
62.75 -0.7319
62.775 -0.7586
62.8 -0.7676
62.825 -0.774
62.85 -0.7896
62.875 -0.815
62.9 -0.8415
62.925 -0.8674
62.95 -0.8945
62.975 -0.9257
63 -0.9656
63.025 -1.0133
63.05 -1.0653
63.075 -1.1214
63.1 -1.1788
63.125 -1.2395
63.15 -1.3048
63.175 -1.3689
63.2 -1.4262
63.225 -1.4742
63.25 -1.5071
63.275 -1.5237
63.3 -1.526
63.325 -1.5233
63.35 -1.518
63.375 -1.517
63.4 -1.5268
63.425 -1.5486
63.45 -1.5812
63.475 -1.6199
63.5 -1.6517
63.525 -1.6723
63.55 -1.6865
63.575 -1.6932
63.6 -1.6888
63.625 -1.6744
63.65 -1.6573
63.675 -1.6391
63.7 -1.6135
63.725 -1.5767
63.75 -1.5299
63.775 -1.4786
63.8 -1.4376
63.825 -1.4225
63.85 -1.4336
63.875 -1.4543
63.9 -1.4764
63.925 -1.4924
63.95 -1.5014
63.975 -1.5104
64 -1.5243
64.025 -1.544
64.05 -1.5666
64.075 -1.5899
64.1 -1.6103
64.125 -1.6287
64.15 -1.6425
64.175 -1.6491
64.2 -1.6459
64.225 -1.6324
64.25 -1.6089
64.275 -1.575
64.3 -1.5331
64.325 -1.4861
64.35 -1.4342
64.375 -1.3804
64.4 -1.3296
64.425 -1.2826
64.45 -1.2383
64.475 -1.1993
64.5 -1.1673
64.525 -1.1418
64.55 -1.1103
64.575 -1.0695
64.6 -1.0298
64.625 -0.9953
64.65 -0.9705
64.675 -0.9506
64.7 -0.9294
64.725 -0.9076
64.75 -0.891
64.775 -0.8825
64.8 -0.8851
64.825 -0.8972
64.85 -0.9145
64.875 -0.9361
64.9 -0.963
64.925 -0.9935
64.95 -1.0224
64.975 -1.0433
65 -1.0495
65.025 -1.0377
65.05 -1.013
65.075 -0.9831
65.1 -0.9478
65.125 -0.9063
65.15 -0.8644
65.175 -0.8246
65.2 -0.7906
65.225 -0.7675
65.25 -0.757
65.275 -0.7588
65.3 -0.7701
65.325 -0.7901
65.35 -0.819
65.375 -0.8563
65.4 -0.9018
65.425 -0.9563
65.45 -1.0198
65.475 -1.0893
65.5 -1.1621
65.525 -1.2336
65.55 -1.2942
65.575 -1.3388
65.6 -1.3692
65.625 -1.3877
65.65 -1.3997
65.675 -1.4105
65.7 -1.4213
65.725 -1.4276
65.75 -1.4271
65.775 -1.4252
65.8 -1.4288
65.825 -1.4394
65.85 -1.4608
65.875 -1.4947
65.9 -1.5368
65.925 -1.5837
65.95 -1.6315
65.975 -1.6715
66 -1.702
66.025 -1.7292
66.05 -1.7562
66.075 -1.7847
66.1 -1.8081
66.125 -1.8117
66.15 -1.7796
66.175 -1.7092
66.2 -1.6172
66.225 -1.5167
66.25 -1.4155
66.275 -1.3184
66.3 -1.2282
66.325 -1.1446
66.35 -1.0698
66.375 -1.0022
66.4 -0.9429
66.425 -0.8952
66.45 -0.8603
66.475 -0.8358
66.5 -0.821
66.525 -0.8144
66.55 -0.8169
66.575 -0.8268
66.6 -0.8363
66.625 -0.8358
66.65 -0.8267
66.675 -0.8149
66.7 -0.8051
66.725 -0.8002
66.75 -0.7965
66.775 -0.7854
66.8 -0.7677
66.825 -0.7502
66.85 -0.733
66.875 -0.7148
66.9 -0.6933
66.925 -0.6689
66.95 -0.6438
66.975 -0.623
67 -0.6085
67.025 -0.6
67.05 -0.5896
67.075 -0.5676
67.1 -0.5244
67.125 -0.4625
67.15 -0.3817
67.175 -0.2828
67.2 -0.1672
67.225 -0.0416
67.25 0.0872
67.275 0.2134
67.3 0.3339
67.325 0.448
67.35 0.5568
67.375 0.6613
67.4 0.7612
67.425 0.8549
67.45 0.942
67.475 1.0212
67.5 1.0922
67.525 1.1561
67.55 1.2127
67.575 1.2629
67.6 1.3097
67.625 1.3554
67.65 1.4
67.675 1.4406
67.7 1.4747
67.725 1.5017
67.75 1.5228
67.775 1.538
67.8 1.5469
67.825 1.5501
67.85 1.5477
67.875 1.5404
67.9 1.53
67.925 1.5174
67.95 1.5042
67.975 1.4907
68 1.4773
68.025 1.4628
68.05 1.4443
68.075 1.4256
68.1 1.4045
68.125 1.3788
68.15 1.3502
68.175 1.3178
68.2 1.2783
68.225 1.2351
68.25 1.1879
68.275 1.1344
68.3 1.0739
68.325 1.0056
68.35 0.9359
68.375 0.8704
68.4 0.8066
68.425 0.7426
68.45 0.6811
68.475 0.6239
68.5 0.5727
68.525 0.5292
68.55 0.491
68.575 0.4548
68.6 0.42
68.625 0.3823
68.65 0.3408
68.675 0.2938
68.7 0.2466
68.725 0.1999
68.75 0.1531
68.775 0.1083
68.8 0.0628
68.825 0.0113
68.85 -0.0477
68.875 -0.1124
68.9 -0.1785
68.925 -0.2322
68.95 -0.2622
68.975 -0.2693
69 -0.2618
69.025 -0.2439
69.05 -0.2223
69.075 -0.2031
69.1 -0.1884
69.125 -0.1747
69.15 -0.1593
69.175 -0.1491
69.2 -0.1479
69.225 -0.1542
69.25 -0.1665
69.275 -0.1834
69.3 -0.2006
69.325 -0.216
69.35 -0.2297
69.375 -0.2411
69.4 -0.2514
69.425 -0.2577
69.45 -0.2589
69.475 -0.2577
69.5 -0.2532
69.525 -0.244
69.55 -0.2327
69.575 -0.2248
69.6 -0.2186
69.625 -0.2134
69.65 -0.2074
69.675 -0.1995
69.7 -0.1884
69.725 -0.1773
69.75 -0.168
69.775 -0.1597
69.8 -0.1554
69.825 -0.1568
69.85 -0.1647
69.875 -0.1759
69.9 -0.1862
69.925 -0.1931
69.95 -0.1963
69.975 -0.1988
70 -0.2044
70.025 -0.2164
70.05 -0.2345
70.075 -0.2563
70.1 -0.276
70.125 -0.292
70.15 -0.3139
70.175 -0.3431
70.2 -0.3771
70.225 -0.415
70.25 -0.4543
70.275 -0.4924
70.3 -0.5312
70.325 -0.5724
70.35 -0.6181
70.375 -0.6657
70.4 -0.712
70.425 -0.7547
70.45 -0.7892
70.475 -0.8223
70.5 -0.8588
70.525 -0.9001
70.55 -0.9432
70.575 -0.986
70.6 -1.0261
70.625 -1.0654
70.65 -1.1044
70.675 -1.1448
70.7 -1.185
70.725 -1.2216
70.75 -1.2583
70.775 -1.301
70.8 -1.3512
70.825 -1.4103
70.85 -1.4773
70.875 -1.546
70.9 -1.6146
70.925 -1.681
70.95 -1.7437
70.975 -1.8017
71 -1.8571
71.025 -1.9125
71.05 -1.9686
71.075 -2.0216
71.1 -2.0702
71.125 -2.1186
71.15 -2.1681
71.175 -2.2195
71.2 -2.2703
71.225 -2.3214
71.25 -2.3764
71.275 -2.4283
71.3 -2.4655
71.325 -2.4896
71.35 -2.5107
71.375 -2.5309
71.4 -2.5515
71.425 -2.5729
71.45 -2.5954
71.475 -2.6213
71.5 -2.6522
71.525 -2.6865
71.55 -2.7196
71.575 -2.7434
71.6 -2.7568
71.625 -2.7602
71.65 -2.7531
71.675 -2.7333
71.7 -2.6945
71.725 -2.6363
71.75 -2.5582
71.775 -2.4656
71.8 -2.3667
71.825 -2.2695
71.85 -2.1798
71.875 -2.0983
71.9 -2.0239
71.925 -1.9565
71.95 -1.9015
71.975 -1.8557
72 -1.815
72.025 -1.7762
72.05 -1.7402
72.075 -1.7065
72.1 -1.6771
72.125 -1.6546
72.15 -1.6404
72.175 -1.6335
72.2 -1.6332
72.225 -1.6399
72.25 -1.6534
72.275 -1.6724
72.3 -1.6954
72.325 -1.7205
72.35 -1.7458
72.375 -1.7653
72.4 -1.7737
72.425 -1.7746
72.45 -1.7767
72.475 -1.7792
72.5 -1.7784
72.525 -1.7717
72.55 -1.7542
72.575 -1.7345
72.6 -1.7191
72.625 -1.7084
72.65 -1.702
72.675 -1.699
72.7 -1.7007
72.725 -1.7062
72.75 -1.7158
72.775 -1.7295
72.8 -1.7469
72.825 -1.766
72.85 -1.7849
72.875 -1.8064
72.9 -1.8298
72.925 -1.8579
72.95 -1.8924
72.975 -1.931
73 -1.9746
73.025 -2.0218
73.05 -2.0698
73.075 -2.1195
73.1 -2.1712
73.125 -2.2244
73.15 -2.281
73.175 -2.3413
73.2 -2.4016
73.225 -2.4537
73.25 -2.4876
73.275 -2.5066
73.3 -2.5171
73.325 -2.5193
73.35 -2.5147
73.375 -2.5068
73.4 -2.4992
73.425 -2.4924
73.45 -2.4861
73.475 -2.4815
73.5 -2.4773
73.525 -2.4778
73.55 -2.4838
73.575 -2.4923
73.6 -2.5051
73.625 -2.5226
73.65 -2.539
73.675 -2.5497
73.7 -2.5557
73.725 -2.5576
73.75 -2.5563
73.775 -2.5533
73.8 -2.5431
73.825 -2.5219
73.85 -2.4937
73.875 -2.4657
73.9 -2.4417
73.925 -2.42
73.95 -2.3984
73.975 -2.3725
74 -2.344
74.025 -2.3172
74.05 -2.2953
74.075 -2.2773
74.1 -2.2634
74.125 -2.2541
74.15 -2.2493
74.175 -2.2516
74.2 -2.2627
74.225 -2.2775
74.25 -2.2911
74.275 -2.2968
74.3 -2.2895
74.325 -2.2707
74.35 -2.2443
74.375 -2.214
74.4 -2.184
74.425 -2.1612
74.45 -2.1516
74.475 -2.155
74.5 -2.1685
74.525 -2.1903
74.55 -2.219
74.575 -2.2516
74.6 -2.2842
74.625 -2.3156
74.65 -2.3454
74.675 -2.3686
74.7 -2.3832
74.725 -2.3911
74.75 -2.3923
74.775 -2.3844
74.8 -2.3674
74.825 -2.345
74.85 -2.3242
74.875 -2.3054
74.9 -2.2891
74.925 -2.27
74.95 -2.2446
74.975 -2.2173
75 -2.1929
75.025 -2.1698
75.05 -2.1485
75.075 -2.1328
75.1 -2.1212
75.125 -2.1052
75.15 -2.0781
75.175 -2.0456
75.2 -2.015
75.225 -1.9836
75.25 -1.9444
75.275 -1.901
75.3 -1.8608
75.325 -1.8346
75.35 -1.824
75.375 -1.8242
75.4 -1.8273
75.425 -1.8325
75.45 -1.847
75.475 -1.8693
75.5 -1.8879
75.525 -1.8958
75.55 -1.8986
75.575 -1.9039
75.6 -1.915
75.625 -1.9308
75.65 -1.9515
75.675 -1.9781
75.7 -2.013
75.725 -2.0508
75.75 -2.0915
75.775 -2.1352
75.8 -2.1787
75.825 -2.2167
75.85 -2.2394
75.875 -2.2475
75.9 -2.2509
75.925 -2.2554
75.95 -2.2563
75.975 -2.2552
76 -2.2561
76.025 -2.2622
76.05 -2.2693
76.075 -2.2727
76.1 -2.2727
76.125 -2.2678
76.15 -2.2563
76.175 -2.2361
76.2 -2.2102
76.225 -2.1807
76.25 -2.1518
76.275 -2.1258
76.3 -2.1007
76.325 -2.0774
76.35 -2.0588
76.375 -2.0425
76.4 -2.0283
76.425 -2.0171
76.45 -2.0059
76.475 -1.9859
76.5 -1.9529
76.525 -1.9095
76.55 -1.8529
76.575 -1.786
76.6 -1.7185
76.625 -1.6541
76.65 -1.5957
76.675 -1.5443
76.7 -1.5001
76.725 -1.4603
76.75 -1.4214
76.775 -1.3852
76.8 -1.3532
76.825 -1.3253
76.85 -1.3018
76.875 -1.2791
76.9 -1.2525
76.925 -1.2169
76.95 -1.1778
76.975 -1.1405
77 -1.1064
77.025 -1.0764
77.05 -1.0496
77.075 -1.0217
77.1 -0.9909
77.125 -0.9614
77.15 -0.9363
77.175 -0.9198
77.2 -0.9096
77.225 -0.9025
77.25 -0.8977
77.275 -0.8969
77.3 -0.8959
77.325 -0.8991
77.35 -0.9088
77.375 -0.9267
77.4 -0.951
77.425 -0.9809
77.45 -1.0163
77.475 -1.0528
77.5 -1.0858
77.525 -1.116
77.55 -1.1384
77.575 -1.1446
77.6 -1.1381
77.625 -1.1304
77.65 -1.1267
77.675 -1.1299
77.7 -1.1406
77.725 -1.1565
77.75 -1.1776
77.775 -1.2016
77.8 -1.2219
77.825 -1.2361
77.85 -1.2464
77.875 -1.2555
77.9 -1.2651
77.925 -1.2755
77.95 -1.2826
77.975 -1.2928
78 -1.3091
78.025 -1.3288
78.05 -1.3417
78.075 -1.3421
78.1 -1.3397
78.125 -1.3449
78.15 -1.3571
78.175 -1.3737
78.2 -1.3965
78.225 -1.4187
78.25 -1.4401
78.275 -1.4533
78.3 -1.4485
78.325 -1.4341
78.35 -1.4188
78.375 -1.4059
78.4 -1.3998
78.425 -1.4014
78.45 -1.4096
78.475 -1.4248
78.5 -1.447
78.525 -1.4761
78.55 -1.5123
78.575 -1.5558
78.6 -1.6111
78.625 -1.6781
78.65 -1.753
78.675 -1.8312
78.7 -1.9072
78.725 -1.9815
78.75 -2.0582
78.775 -2.1372
78.8 -2.2198
78.825 -2.3075
78.85 -2.3971
78.875 -2.4872
78.9 -2.5775
78.925 -2.6622
78.95 -2.7334
78.975 -2.7779
79 -2.799
79.025 -2.8101
79.05 -2.819
79.075 -2.8296
79.1 -2.8391
79.125 -2.8444
79.15 -2.8462
79.175 -2.8403
79.2 -2.8289
79.225 -2.8161
79.25 -2.7977
79.275 -2.774
79.3 -2.7439
79.325 -2.7116
79.35 -2.6816
79.375 -2.6592
79.4 -2.6442
79.425 -2.6379
79.45 -2.6392
79.475 -2.6444
79.5 -2.6531
79.525 -2.6653
79.55 -2.678
79.575 -2.6894
79.6 -2.6959
79.625 -2.696
79.65 -2.6897
79.675 -2.6768
79.7 -2.6588
79.725 -2.6294
79.75 -2.5821
79.775 -2.5231
79.8 -2.4586
79.825 -2.3903
79.85 -2.3208
79.875 -2.2509
79.9 -2.1792
79.925 -2.1077
79.95 -2.0372
79.975 -1.9623
80 -1.8821
80.025 -1.8033
80.05 -1.7325
80.075 -1.6704
80.1 -1.6161
80.125 -1.5699
80.15 -1.5321
80.175 -1.5025
80.2 -1.4796
80.225 -1.4632
80.25 -1.4532
80.275 -1.449
80.3 -1.4526
80.325 -1.4656
80.35 -1.4851
80.375 -1.5102
80.4 -1.5386
80.425 -1.5698
80.45 -1.6014
80.475 -1.6327
80.5 -1.6637
80.525 -1.6997
80.55 -1.7439
80.575 -1.7969
80.6 -1.8585
80.625 -1.9265
80.65 -1.9953
80.675 -2.0633
80.7 -2.1327
80.725 -2.2023
80.75 -2.2721
80.775 -2.3448
80.8 -2.4173
80.825 -2.4794
80.85 -2.5224
80.875 -2.5367
80.9 -2.5229
80.925 -2.4925
80.95 -2.4578
80.975 -2.4247
81 -2.3964
81.025 -2.3708
81.05 -2.3475
81.075 -2.3269
81.1 -2.305
81.125 -2.2782
81.15 -2.2481
81.175 -2.2198
81.2 -2.1944
81.225 -2.171
81.25 -2.1494
81.275 -2.1301
81.3 -2.1119
81.325 -2.0932
81.35 -2.0751
81.375 -2.0564
81.4 -2.0385
81.425 -2.0248
81.45 -2.0111
81.475 -1.9915
81.5 -1.9671
81.525 -1.9371
81.55 -1.9012
81.575 -1.8603
81.6 -1.8236
81.625 -1.7938
81.65 -1.7689
81.675 -1.7472
81.7 -1.729
81.725 -1.7061
81.75 -1.6738
81.775 -1.6353
81.8 -1.5912
81.825 -1.5443
81.85 -1.5014
81.875 -1.4692
81.9 -1.4459
81.925 -1.4287
81.95 -1.4145
81.975 -1.4005
82 -1.3848
82.025 -1.3638
82.05 -1.3337
82.075 -1.2966
82.1 -1.2546
82.125 -1.2118
82.15 -1.1662
82.175 -1.1165
82.2 -1.0632
82.225 -1.0107
82.25 -0.9627
82.275 -0.9205
82.3 -0.8844
82.325 -0.8549
82.35 -0.8347
82.375 -0.822
82.4 -0.8151
82.425 -0.8131
82.45 -0.8115
82.475 -0.8079
82.5 -0.8032
82.525 -0.7995
82.55 -0.7982
82.575 -0.8001
82.6 -0.8068
82.625 -0.8211
82.65 -0.8425
82.675 -0.8688
82.7 -0.9016
82.725 -0.9361
82.75 -0.9645
82.775 -0.9766
82.8 -0.9684
82.825 -0.9503
82.85 -0.9286
82.875 -0.9072
82.9 -0.886
82.925 -0.8658
82.95 -0.8475
82.975 -0.8294
83 -0.8055
83.025 -0.776
83.05 -0.7412
83.075 -0.6961
83.1 -0.6469
83.125 -0.5974
83.15 -0.5523
83.175 -0.5126
83.2 -0.472
83.225 -0.4279
83.25 -0.3854
83.275 -0.3449
83.3 -0.3089
83.325 -0.2808
83.35 -0.2601
83.375 -0.2479
83.4 -0.2422
83.425 -0.2431
83.45 -0.2521
83.475 -0.2695
83.5 -0.294
83.525 -0.3234
83.55 -0.3552
83.575 -0.3904
83.6 -0.4301
83.625 -0.4764
83.65 -0.5296
83.675 -0.5885
83.7 -0.6535
83.725 -0.7219
83.75 -0.7936
83.775 -0.8685
83.8 -0.9456
83.825 -1.0241
83.85 -1.0993
83.875 -1.158
83.9 -1.1931
83.925 -1.2083
83.95 -1.2065
83.975 -1.192
84 -1.1719
84.025 -1.154
84.05 -1.1399
84.075 -1.132
84.1 -1.1329
84.125 -1.1443
84.15 -1.1648
84.175 -1.1933
84.2 -1.2271
84.225 -1.266
84.25 -1.3088
84.275 -1.3574
84.3 -1.4097
84.325 -1.4627
84.35 -1.5149
84.375 -1.5629
84.4 -1.6038
84.425 -1.6395
84.45 -1.6637
84.475 -1.6731
84.5 -1.6661
84.525 -1.6415
84.55 -1.6004
84.575 -1.5496
84.6 -1.4926
84.625 -1.4288
84.65 -1.3557
84.675 -1.2701
84.7 -1.1734
84.725 -1.0683
84.75 -0.9588
84.775 -0.8516
84.8 -0.7546
84.825 -0.672
84.85 -0.6032
84.875 -0.5417
84.9 -0.4795
84.925 -0.4187
84.95 -0.3658
84.975 -0.3209
85 -0.2831
85.025 -0.2484
85.05 -0.2138
85.075 -0.1775
85.1 -0.1404
85.125 -0.1051
85.15 -0.0745
85.175 -0.051
85.2 -0.0338
85.225 -0.0227
85.25 -0.0177
85.275 -0.0189
85.3 -0.0268
85.325 -0.0392
85.35 -0.0568
85.375 -0.0794
85.4 -0.1075
85.425 -0.1357
85.45 -0.1599
85.475 -0.1818
85.5 -0.2026
85.525 -0.2222
85.55 -0.237
85.575 -0.2434
85.6 -0.2436
85.625 -0.2376
85.65 -0.2248
85.675 -0.2058
85.7 -0.1842
85.725 -0.1601
85.75 -0.1365
85.775 -0.1183
85.8 -0.1028
85.825 -0.0895
85.85 -0.0801
85.875 -0.0735
85.9 -0.0721
85.925 -0.0688
85.95 -0.052
85.975 -0.0259
86 0.0039
86.025 0.0337
86.05 0.0562
86.075 0.0748
86.1 0.0944
86.125 0.1094
86.15 0.1267
86.175 0.149
86.2 0.1721
86.225 0.1924
86.25 0.2075
86.275 0.2171
86.3 0.2259
86.325 0.2378
86.35 0.2526
86.375 0.2667
86.4 0.2765
86.425 0.2792
86.45 0.2733
86.475 0.2595
86.5 0.241
86.525 0.2178
86.55 0.1926
86.575 0.1638
86.6 0.131
86.625 0.0946
86.65 0.0574
86.675 0.0224
86.7 -0.0113
86.725 -0.0419
86.75 -0.0677
86.775 -0.0886
86.8 -0.1051
86.825 -0.1149
86.85 -0.1151
86.875 -0.1095
86.9 -0.1034
86.925 -0.1022
86.95 -0.1044
86.975 -0.1112
87 -0.1221
87.025 -0.1336
87.05 -0.1469
87.075 -0.1641
87.1 -0.1824
87.125 -0.2018
87.15 -0.2253
87.175 -0.2457
87.2 -0.2501
87.225 -0.243
87.25 -0.236
87.275 -0.2327
87.3 -0.2317
87.325 -0.2299
87.35 -0.2231
87.375 -0.209
87.4 -0.1899
87.425 -0.1722
87.45 -0.1548
87.475 -0.1349
87.5 -0.1096
87.525 -0.0847
87.55 -0.0584
87.575 -0.0264
87.6 0.0123
87.625 0.0538
87.65 0.0946
87.675 0.1314
87.7 0.1642
87.725 0.196
87.75 0.2237
87.775 0.2457
87.8 0.2655
87.825 0.2826
87.85 0.2962
87.875 0.3063
87.9 0.3171
87.925 0.3282
87.95 0.3354
87.975 0.3361
88 0.33
88.025 0.316
88.05 0.2925
88.075 0.2637
88.1 0.2322
88.125 0.202
88.15 0.1842
88.175 0.1827
88.2 0.1982
88.225 0.2278
88.25 0.2593
88.275 0.286
88.3 0.3069
88.325 0.3255
88.35 0.3381
88.375 0.3425
88.4 0.3386
88.425 0.3258
88.45 0.3083
88.475 0.2879
88.5 0.2644
88.525 0.2355
88.55 0.2
88.575 0.1582
88.6 0.1108
88.625 0.0582
88.65 0.0016
88.675 -0.0575
88.7 -0.1148
88.725 -0.1618
88.75 -0.194
88.775 -0.2164
88.8 -0.2282
88.825 -0.2304
88.85 -0.2286
88.875 -0.229
88.9 -0.2342
88.925 -0.2448
88.95 -0.2637
88.975 -0.2889
89 -0.3116
89.025 -0.3273
89.05 -0.3357
89.075 -0.3382
89.1 -0.3367
89.125 -0.3313
89.15 -0.326
89.175 -0.325
89.2 -0.332
89.225 -0.3452
89.25 -0.3637
89.275 -0.3894
89.3 -0.4237
89.325 -0.4684
89.35 -0.5272
89.375 -0.5987
89.4 -0.682
89.425 -0.7803
89.45 -0.8927
89.475 -1.0152
89.5 -1.143
89.525 -1.2674
89.55 -1.3582
89.575 -1.4008
89.6 -1.4179
89.625 -1.4197
89.65 -1.4098
89.675 -1.3914
89.7 -1.3653
89.725 -1.325
89.75 -1.278
89.775 -1.2223
89.8 -1.1506
89.825 -1.0685
89.85 -0.9854
89.875 -0.9031
89.9 -0.8246
89.925 -0.747
89.95 -0.6678
89.975 -0.5857
90 -0.5035
90.025 -0.4276
90.05 -0.3652
90.075 -0.3161
90.1 -0.2773
90.125 -0.2462
90.15 -0.2204
90.175 -0.1998
90.2 -0.1835
90.225 -0.1677
90.25 -0.1518
90.275 -0.138
90.3 -0.1271
90.325 -0.1187
90.35 -0.1133
90.375 -0.1091
90.4 -0.1067
90.425 -0.1079
90.45 -0.1162
90.475 -0.1288
90.5 -0.1487
90.525 -0.1787
90.55 -0.216
90.575 -0.2596
90.6 -0.3069
90.625 -0.3528
90.65 -0.3917
90.675 -0.4153
90.7 -0.4311
90.725 -0.4458
90.75 -0.4601
90.775 -0.469
90.8 -0.4702
90.825 -0.4697
90.85 -0.4667
90.875 -0.4622
90.9 -0.4562
90.925 -0.4509
90.95 -0.444
90.975 -0.427
91 -0.3978
91.025 -0.3591
91.05 -0.313
91.075 -0.2678
91.1 -0.2271
91.125 -0.1891
91.15 -0.1485
91.175 -0.1047
91.2 -0.0612
91.225 -0.0225
91.25 0.0095
91.275 0.0433
91.3 0.082
91.325 0.1258
91.35 0.1746
91.375 0.2289
91.4 0.2941
91.425 0.3666
91.45 0.4428
91.475 0.5205
91.5 0.5961
91.525 0.6681
91.55 0.7385
91.575 0.8096
91.6 0.8792
91.625 0.9425
91.65 0.996
91.675 1.0404
91.7 1.0749
91.725 1.1
91.75 1.1255
91.775 1.156
91.8 1.1925
91.825 1.23
91.85 1.2633
91.875 1.2923
91.9 1.3165
91.925 1.3353
91.95 1.3466
91.975 1.3486
92 1.3429
92.025 1.3317
92.05 1.317
92.075 1.2967
92.1 1.2685
92.125 1.2309
92.15 1.1878
92.175 1.1471
92.2 1.1097
92.225 1.072
92.25 1.0276
92.275 0.9778
92.3 0.925
92.325 0.8702
92.35 0.8211
92.375 0.7927
92.4 0.8012
92.425 0.8392
92.45 0.8962
92.475 0.9589
92.5 1.019
92.525 1.0735
92.55 1.1208
92.575 1.1612
92.6 1.1947
92.625 1.2208
92.65 1.2422
92.675 1.2621
92.7 1.2899
92.725 1.3286
92.75 1.3755
92.775 1.4215
92.8 1.4619
92.825 1.5019
92.85 1.553
92.875 1.6148
92.9 1.6722
92.925 1.7221
92.95 1.7673
92.975 1.8089
93 1.8511
93.025 1.8914
93.05 1.9248
93.075 1.9515
93.1 1.9691
93.125 1.9762
93.15 1.9726
93.175 1.9578
93.2 1.9326
93.225 1.8983
93.25 1.8535
93.275 1.7994
93.3 1.7431
93.325 1.6927
93.35 1.6552
93.375 1.6275
93.4 1.6024
93.425 1.5789
93.45 1.5569
93.475 1.5365
93.5 1.5192
93.525 1.5078
93.55 1.503
93.575 1.5066
93.6 1.5176
93.625 1.5348
93.65 1.5545
93.675 1.5783
93.7 1.6061
93.725 1.6343
93.75 1.6607
93.775 1.6856
93.8 1.7086
93.825 1.733
93.85 1.7586
93.875 1.7897
93.9 1.8194
93.925 1.8444
93.95 1.8633
93.975 1.8784
94 1.8931
94.025 1.9095
94.05 1.9272
94.075 1.9428
94.1 1.9537
94.125 1.9584
94.15 1.9576
94.175 1.9524
94.2 1.9516
94.225 1.9667
94.25 1.9977
94.275 2.0315
94.3 2.0633
94.325 2.0944
94.35 2.1237
94.375 2.1501
94.4 2.1737
94.425 2.196
94.45 2.2182
94.475 2.2425
94.5 2.2694
94.525 2.2963
94.55 2.3223
94.575 2.3457
94.6 2.3655
94.625 2.3786
94.65 2.385
94.675 2.3864
94.7 2.3834
94.725 2.3789
94.75 2.3752
94.775 2.3777
94.8 2.3873
94.825 2.3989
94.85 2.4084
94.875 2.4173
94.9 2.4325
94.925 2.4548
94.95 2.4832
94.975 2.5117
95 2.5352
95.025 2.5514
95.05 2.5599
95.075 2.5612
95.1 2.5551
95.125 2.5422
95.15 2.5221
95.175 2.4938
95.2 2.4585
95.225 2.4227
95.25 2.3933
95.275 2.3677
95.3 2.3477
95.325 2.3366
95.35 2.3342
95.375 2.3418
95.4 2.3623
95.425 2.3963
95.45 2.4346
95.475 2.4677
95.5 2.4928
95.525 2.5108
95.55 2.5217
95.575 2.5243
95.6 2.5189
95.625 2.5057
95.65 2.4847
95.675 2.4569
95.7 2.4229
95.725 2.3832
95.75 2.3378
95.775 2.2872
95.8 2.2321
95.825 2.1725
95.85 2.1091
95.875 2.0431
95.9 1.9737
95.925 1.8997
95.95 1.8221
95.975 1.7416
96 1.6579
96.025 1.5711
96.05 1.483
96.075 1.3959
96.1 1.3114
96.125 1.2284
96.15 1.145
96.175 1.0596
96.2 0.9716
96.225 0.8811
96.25 0.7881
96.275 0.6944
96.3 0.6031
96.325 0.5125
96.35 0.4259
96.375 0.3498
96.4 0.2821
96.425 0.2254
96.45 0.17
96.475 0.1135
96.5 0.056
96.525 -0.0056
96.55 -0.0681
96.575 -0.1295
96.6 -0.1866
96.625 -0.2406
96.65 -0.2961
96.675 -0.3549
96.7 -0.4085
96.725 -0.4504
96.75 -0.4832
96.775 -0.5069
96.8 -0.5105
96.825 -0.497
96.85 -0.4735
96.875 -0.4469
96.9 -0.4236
96.925 -0.4035
96.95 -0.3842
96.975 -0.3658
97 -0.3453
97.025 -0.328
97.05 -0.3168
97.075 -0.3099
97.1 -0.3069
97.125 -0.3084
97.15 -0.3043
97.175 -0.2939
97.2 -0.2715
97.225 -0.2337
97.25 -0.1886
97.275 -0.1408
97.3 -0.0946
97.325 -0.0495
97.35 -0.0032
97.375 0.0466
97.4 0.1032
97.425 0.1583
97.45 0.2084
97.475 0.2524
97.5 0.2885
97.525 0.3179
97.55 0.3412
97.575 0.3592
97.6 0.375
97.625 0.3895
97.65 0.3981
97.675 0.4003
97.7 0.3959
97.725 0.3846
97.75 0.3652
97.775 0.3383
97.8 0.3037
97.825 0.2629
97.85 0.215
97.875 0.1589
97.9 0.0939
97.925 0.0198
97.95 -0.0642
97.975 -0.1527
98 -0.2323
98.025 -0.297
98.05 -0.3494
98.075 -0.399
98.1 -0.4479
98.125 -0.4964
98.15 -0.5434
98.175 -0.5866
98.2 -0.6258
98.225 -0.6609
98.25 -0.695
98.275 -0.7306
98.3 -0.7578
98.325 -0.7803
98.35 -0.803
98.375 -0.827
98.4 -0.8561
98.425 -0.8862
98.45 -0.9122
98.475 -0.9314
98.5 -0.9362
98.525 -0.9294
98.55 -0.9201
98.575 -0.9111
98.6 -0.9023
98.625 -0.8915
98.65 -0.8808
98.675 -0.8731
98.7 -0.8685
98.725 -0.8685
98.75 -0.8719
98.775 -0.8761
98.8 -0.8751
98.825 -0.8624
98.85 -0.8397
98.875 -0.8181
98.9 -0.8019
98.925 -0.7926
98.95 -0.7906
98.975 -0.7981
99 -0.8148
99.025 -0.8364
99.05 -0.8577
99.075 -0.874
99.1 -0.8764
99.125 -0.8651
99.15 -0.8443
99.175 -0.8181
99.2 -0.787
99.225 -0.7535
99.25 -0.7197
99.275 -0.6848
99.3 -0.6482
99.325 -0.6136
99.35 -0.5876
99.375 -0.574
99.4 -0.5727
99.425 -0.5829
99.45 -0.602
99.475 -0.6282
99.5 -0.6635
99.525 -0.7062
99.55 -0.7557
99.575 -0.8014
99.6 -0.8362
99.625 -0.8593
99.65 -0.8699
99.675 -0.8653
99.7 -0.8505
99.725 -0.8292
99.75 -0.7972
99.775 -0.7507
99.8 -0.6968
99.825 -0.64
99.85 -0.5836
99.875 -0.5269
99.9 -0.4708
99.925 -0.4174
99.95 -0.3684
99.975 -0.3224
100 -0.2782
