# Supplementary material for: Uptake of N2O5 by aqueous aerosol unveiled using chemically accurate many-body potentials
Source: Nat Commun. 2022 Mar 10;13:1266. doi: 10.1038/s41467-022-28697-8 (PMC8913772; doi:10.1038/s41467-022-28697-8)
Supplement: Supplementary file 3 — Source Data [file 41467_2022_28697_MOESM3_ESM.zip › n2o5-uptake-data/Fig2/scattering/rep03run20/relcom_gds.dat]

0.025 11.7865
0.05 11.7491
0.075 11.7117
0.1 11.6743
0.125 11.6369
0.15 11.5994
0.175 11.562
0.2 11.5245
0.225 11.487
0.25 11.4494
0.275 11.4119
0.3 11.3743
0.325 11.3366
0.35 11.2989
0.375 11.2612
0.4 11.2235
0.425 11.1857
0.45 11.1479
0.475 11.1102
0.5 11.0724
0.525 11.0346
0.55 10.9967
0.575 10.9589
0.6 10.9209
0.625 10.883
0.65 10.845
0.675 10.807
0.7 10.769
0.725 10.7309
0.75 10.6928
0.775 10.6547
0.8 10.6165
0.825 10.5784
0.85 10.5402
0.875 10.502
0.9 10.4638
0.925 10.4256
0.95 10.3874
0.975 10.3492
1 10.3109
1.025 10.2727
1.05 10.2343
1.075 10.196
1.1 10.1576
1.125 10.1192
1.15 10.0807
1.175 10.0422
1.2 10.0037
1.225 9.9652
1.25 9.9266
1.275 9.888
1.3 9.8493
1.325 9.8106
1.35 9.7718
1.375 9.733
1.4 9.6941
1.425 9.6552
1.45 9.6162
1.475 9.5772
1.5 9.5381
1.525 9.4991
1.55 9.4601
1.575 9.421
1.6 9.382
1.625 9.3428
1.65 9.3037
1.675 9.2645
1.7 9.2253
1.725 9.1861
1.75 9.1469
1.775 9.1077
1.8 9.0685
1.825 9.0292
1.85 8.99
1.875 8.9507
1.9 8.9115
1.925 8.8723
1.95 8.833
1.975 8.7938
2 8.7546
2.025 8.7153
2.05 8.676
2.075 8.6367
2.1 8.5973
2.125 8.558
2.15 8.5186
2.175 8.4793
2.2 8.4399
2.225 8.4005
2.25 8.3613
2.275 8.3221
2.3 8.2829
2.325 8.2437
2.35 8.2045
2.375 8.1652
2.4 8.1259
2.425 8.0864
2.45 8.0469
2.475 8.0072
2.5 7.9675
2.525 7.9276
2.55 7.8875
2.575 7.8474
2.6 7.8071
2.625 7.7668
2.65 7.7265
2.675 7.6861
2.7 7.6455
2.725 7.6049
2.75 7.5641
2.775 7.5232
2.8 7.4823
2.825 7.4413
2.85 7.4002
2.875 7.3591
2.9 7.318
2.925 7.2768
2.95 7.2355
2.975 7.1941
3 7.1527
3.025 7.1112
3.05 7.0696
3.075 7.0281
3.1 6.9865
3.125 6.9449
3.15 6.9031
3.175 6.8612
3.2 6.8192
3.225 6.7771
3.25 6.7347
3.275 6.692
3.3 6.649
3.325 6.6059
3.35 6.5624
3.375 6.5187
3.4 6.4746
3.425 6.4302
3.45 6.3855
3.475 6.3405
3.5 6.2953
3.525 6.2498
3.55 6.2041
3.575 6.1582
3.6 6.1119
3.625 6.0654
3.65 6.0187
3.675 5.9717
3.7 5.924
3.725 5.8757
3.75 5.827
3.775 5.7781
3.8 5.7289
3.825 5.6792
3.85 5.6292
3.875 5.5787
3.9 5.5278
3.925 5.4764
3.95 5.4246
3.975 5.3722
4 5.3196
4.025 5.2661
4.05 5.212
4.075 5.1566
4.1 5.1005
4.125 5.0435
4.15 4.9855
4.175 4.9266
4.2 4.8667
4.225 4.806
4.25 4.7446
4.275 4.6825
4.3 4.6197
4.325 4.5562
4.35 4.4918
4.375 4.4265
4.4 4.3604
4.425 4.2931
4.45 4.2245
4.475 4.1545
4.5 4.0832
4.525 4.0102
4.55 3.9355
4.575 3.8587
4.6 3.7794
4.625 3.6974
4.65 3.6124
4.675 3.5267
4.7 3.4523
4.725 3.3961
4.75 3.351
4.775 3.3101
4.8 3.2672
4.825 3.2222
4.85 3.1726
4.875 3.1175
4.9 3.0586
4.925 2.9978
4.95 2.9351
4.975 2.87
5 2.804
5.025 2.7413
5.05 2.6883
5.075 2.6478
5.1 2.6175
5.125 2.5944
5.15 2.5744
5.175 2.5568
5.2 2.5386
5.225 2.5164
5.25 2.4905
5.275 2.4607
5.3 2.4268
5.325 2.3886
5.35 2.3461
5.375 2.2998
5.4 2.2516
5.425 2.2061
5.45 2.1742
5.475 2.1695
5.5 2.1974
5.525 2.245
5.55 2.2951
5.575 2.3424
5.6 2.3848
5.625 2.4219
5.65 2.4533
5.675 2.481
5.7 2.5052
5.725 2.5247
5.75 2.5384
5.775 2.547
5.8 2.5507
5.825 2.5487
5.85 2.5421
5.875 2.5329
5.9 2.5223
5.925 2.5119
5.95 2.5004
5.975 2.4863
6 2.4716
6.025 2.4595
6.05 2.4503
6.075 2.4429
6.1 2.4332
6.125 2.4191
6.15 2.3983
6.175 2.3691
6.2 2.332
6.225 2.2872
6.25 2.2365
6.275 2.1898
6.3 2.149
6.325 2.1279
6.35 2.1288
6.375 2.1521
6.4 2.1814
6.425 2.2076
6.45 2.2258
6.475 2.2333
6.5 2.2343
6.525 2.2286
6.55 2.216
6.575 2.2007
6.6 2.1883
6.625 2.182
6.65 2.1814
6.675 2.1869
6.7 2.1944
6.725 2.1981
6.75 2.1956
6.775 2.1868
6.8 2.1702
6.825 2.145
6.85 2.1119
6.875 2.0723
6.9 2.0329
6.925 1.9984
6.95 1.9657
6.975 1.9293
7 1.8894
7.025 1.8466
7.05 1.7995
7.075 1.7475
7.1 1.6897
7.125 1.6263
7.15 1.56
7.175 1.492
7.2 1.4223
7.225 1.3553
7.25 1.2945
7.275 1.2416
7.3 1.2035
7.325 1.2033
7.35 1.2406
7.375 1.2914
7.4 1.3457
7.425 1.3963
7.45 1.4455
7.475 1.4914
7.5 1.5328
7.525 1.5733
7.55 1.6087
7.575 1.6405
7.6 1.6654
7.625 1.6798
7.65 1.688
7.675 1.6906
7.7 1.6891
7.725 1.6854
7.75 1.6833
7.775 1.6785
7.8 1.6678
7.825 1.6509
7.85 1.629
7.875 1.6049
7.9 1.5783
7.925 1.5532
7.95 1.5312
7.975 1.5125
8 1.4937
8.025 1.4732
8.05 1.4513
8.075 1.4294
8.1 1.4113
8.125 1.4029
8.15 1.4063
8.175 1.4206
8.2 1.4462
8.225 1.481
8.25 1.5208
8.275 1.563
8.3 1.6087
8.325 1.6602
8.35 1.7125
8.375 1.76
8.4 1.8033
8.425 1.8413
8.45 1.8749
8.475 1.9054
8.5 1.937
8.525 1.9741
8.55 2.0201
8.575 2.0768
8.6 2.1413
8.625 2.2083
8.65 2.2742
8.675 2.3353
8.7 2.3898
8.725 2.4371
8.75 2.4768
8.775 2.5085
8.8 2.5324
8.825 2.5476
8.85 2.5527
8.875 2.5521
8.9 2.5561
8.925 2.5741
8.95 2.605
8.975 2.6437
9 2.6863
9.025 2.7253
9.05 2.7562
9.075 2.7791
9.1 2.7934
9.125 2.7987
9.15 2.7968
9.175 2.7892
9.2 2.7758
9.225 2.758
9.25 2.7364
9.275 2.7095
9.3 2.6796
9.325 2.6441
9.35 2.6085
9.375 2.5759
9.4 2.5464
9.425 2.521
9.45 2.4997
9.475 2.4923
9.5 2.5032
9.525 2.5295
9.55 2.5592
9.575 2.5773
9.6 2.5837
9.625 2.5796
9.65 2.5668
9.675 2.5453
9.7 2.5151
9.725 2.4741
9.75 2.425
9.775 2.3764
9.8 2.3391
9.825 2.3029
9.85 2.2618
9.875 2.2151
9.9 2.1638
9.925 2.1116
9.95 2.0609
9.975 2.0139
10 1.9687
10.025 1.9254
10.05 1.8872
10.075 1.8564
10.1 1.8292
10.125 1.8001
10.15 1.7685
10.175 1.7392
10.2 1.713
10.225 1.692
10.25 1.6807
10.275 1.6797
10.3 1.6832
10.325 1.6862
10.35 1.6864
10.375 1.6852
10.4 1.6856
10.425 1.6916
10.45 1.7071
10.475 1.7214
10.5 1.7273
10.525 1.7236
10.55 1.7119
10.575 1.6982
10.6 1.6838
10.625 1.6689
10.65 1.6514
10.675 1.6328
10.7 1.6162
10.725 1.611
10.75 1.6154
10.775 1.6234
10.8 1.6405
10.825 1.6666
10.85 1.6918
10.875 1.7087
10.9 1.7165
10.925 1.7161
10.95 1.7115
10.975 1.7053
11 1.696
11.025 1.6827
11.05 1.6651
11.075 1.6425
11.1 1.6134
11.125 1.5763
11.15 1.535
11.175 1.4975
11.2 1.465
11.225 1.4366
11.25 1.4143
11.275 1.3934
11.3 1.3724
11.325 1.3505
11.35 1.3339
11.375 1.3236
11.4 1.3154
11.425 1.3076
11.45 1.298
11.475 1.2916
11.5 1.2942
11.525 1.2971
11.55 1.2933
11.575 1.279
11.6 1.2551
11.625 1.224
11.65 1.1865
11.675 1.1444
11.7 1.0987
11.725 1.0508
11.75 0.998
11.775 0.9439
11.8 0.896
11.825 0.8549
11.85 0.8214
11.875 0.7945
11.9 0.7681
11.925 0.7396
11.95 0.7111
11.975 0.6817
12 0.6551
12.025 0.6354
12.05 0.6298
12.075 0.6319
12.1 0.6401
12.125 0.6545
12.15 0.6771
12.175 0.7002
12.2 0.7275
12.225 0.7624
12.25 0.8006
12.275 0.8378
12.3 0.8739
12.325 0.9007
12.35 0.9188
12.375 0.9341
12.4 0.9492
12.425 0.9719
12.45 0.9996
12.475 1.0383
12.5 1.0906
12.525 1.1564
12.55 1.232
12.575 1.3125
12.6 1.3918
12.625 1.4687
12.65 1.5423
12.675 1.6192
12.7 1.6993
12.725 1.7825
12.75 1.8648
12.775 1.9433
12.8 2.0174
12.825 2.0869
12.85 2.1521
12.875 2.2136
12.9 2.2689
12.925 2.3157
12.95 2.355
12.975 2.3895
13 2.4186
13.025 2.4384
13.05 2.4461
13.075 2.4467
13.1 2.4441
13.125 2.4381
13.15 2.4256
13.175 2.4075
13.2 2.3837
13.225 2.3538
13.25 2.3194
13.275 2.2773
13.3 2.2294
13.325 2.183
13.35 2.1397
13.375 2.1035
13.4 2.082
13.425 2.0712
13.45 2.0627
13.475 2.0494
13.5 2.0309
13.525 2.0111
13.55 1.9873
13.575 1.9605
13.6 1.9354
13.625 1.915
13.65 1.8995
13.675 1.8886
13.7 1.8827
13.725 1.8778
13.75 1.8738
13.775 1.8677
13.8 1.8617
13.825 1.8549
13.85 1.8449
13.875 1.8315
13.9 1.8146
13.925 1.797
13.95 1.7796
13.975 1.7632
14 1.7504
14.025 1.7428
14.05 1.7377
14.075 1.7306
14.1 1.7197
14.125 1.7076
14.15 1.6939
14.175 1.6769
14.2 1.658
14.225 1.6387
14.25 1.6193
14.275 1.5989
14.3 1.5741
14.325 1.5453
14.35 1.5155
14.375 1.4867
14.4 1.4613
14.425 1.4374
14.45 1.4098
14.475 1.3778
14.5 1.341
14.525 1.2977
14.55 1.2471
14.575 1.1889
14.6 1.1237
14.625 1.0511
14.65 0.9723
14.675 0.8937
14.7 0.8254
14.725 0.7681
14.75 0.719
14.775 0.6793
14.8 0.6465
14.825 0.6147
14.85 0.5823
14.875 0.553
14.9 0.5275
14.925 0.4999
14.95 0.4652
14.975 0.4213
15 0.3702
15.025 0.3163
15.05 0.2693
15.075 0.2368
15.1 0.2194
15.125 0.2128
15.15 0.2176
15.175 0.238
15.2 0.2746
15.225 0.3313
15.25 0.399
15.275 0.4695
15.3 0.5418
15.325 0.6166
15.35 0.6923
15.375 0.7657
15.4 0.8318
15.425 0.8901
15.45 0.9415
15.475 0.9855
15.5 1.0228
15.525 1.0538
15.55 1.0773
15.575 1.0934
15.6 1.1014
15.625 1.103
15.65 1.0967
15.675 1.0799
15.7 1.0534
15.725 1.0189
15.75 0.9792
15.775 0.939
15.8 0.9046
15.825 0.8764
15.85 0.8518
15.875 0.8294
15.9 0.8103
15.925 0.7944
15.95 0.7812
15.975 0.7774
16 0.7816
16.025 0.7844
16.05 0.7855
16.075 0.7912
16.1 0.801
16.125 0.808
16.15 0.8133
16.175 0.8169
16.2 0.8248
16.225 0.8387
16.25 0.8586
16.275 0.8821
16.3 0.9097
16.325 0.9482
16.35 0.9988
16.375 1.0578
16.4 1.1161
16.425 1.1688
16.45 1.2141
16.475 1.251
16.5 1.2814
16.525 1.3089
16.55 1.3341
16.575 1.358
16.6 1.3802
16.625 1.3991
16.65 1.414
16.675 1.4286
16.7 1.4451
16.725 1.4648
16.75 1.4871
16.775 1.5073
16.8 1.5222
16.825 1.5339
16.85 1.5419
16.875 1.5446
16.9 1.5424
16.925 1.5366
16.95 1.53
16.975 1.524
17 1.5206
17.025 1.5181
17.05 1.5139
17.075 1.5086
17.1 1.5047
17.125 1.503
17.15 1.5042
17.175 1.5121
17.2 1.5273
17.225 1.5565
17.25 1.5997
17.275 1.6532
17.3 1.7129
17.325 1.7722
17.35 1.8252
17.375 1.8708
17.4 1.9094
17.425 1.9391
17.45 1.9608
17.475 1.9796
17.5 1.9987
17.525 2.015
17.55 2.0277
17.575 2.0405
17.6 2.0562
17.625 2.0752
17.65 2.0931
17.675 2.1057
17.7 2.1134
17.725 2.1179
17.75 2.1199
17.775 2.1168
17.8 2.1083
17.825 2.0987
17.85 2.0934
17.875 2.0919
17.9 2.0968
17.925 2.1092
17.95 2.1258
17.975 2.1409
18 2.1521
18.025 2.1624
18.05 2.1743
18.075 2.1836
18.1 2.1919
18.125 2.1999
18.15 2.2159
18.175 2.2509
18.2 2.3054
18.225 2.3705
18.25 2.4392
18.275 2.5048
18.3 2.5634
18.325 2.6184
18.35 2.6708
18.375 2.7241
18.4 2.7819
18.425 2.8424
18.45 2.8987
18.475 2.9476
18.5 2.9915
18.525 3.0311
18.55 3.0657
18.575 3.0964
18.6 3.1252
18.625 3.1516
18.65 3.1743
18.675 3.1918
18.7 3.2035
18.725 3.2094
18.75 3.2092
18.775 3.2045
18.8 3.199
18.825 3.1995
18.85 3.2054
18.875 3.2127
18.9 3.2183
18.925 3.2205
18.95 3.219
18.975 3.2142
19 3.2072
19.025 3.1982
19.05 3.1863
19.075 3.1742
19.1 3.1635
19.125 3.1594
19.15 3.1606
19.175 3.1618
19.2 3.1566
19.225 3.1446
19.25 3.1255
19.275 3.1
19.3 3.0716
19.325 3.042
19.35 3.0119
19.375 2.9843
19.4 2.9612
19.425 2.9454
19.45 2.9349
19.475 2.9243
19.5 2.9123
19.525 2.9017
19.55 2.8947
19.575 2.8905
19.6 2.8853
19.625 2.8776
19.65 2.8684
19.675 2.8562
19.7 2.84
19.725 2.8208
19.75 2.8009
19.775 2.7774
19.8 2.7456
19.825 2.7046
19.85 2.6556
19.875 2.5987
19.9 2.5365
19.925 2.4744
19.95 2.4158
19.975 2.3581
20 2.3005
20.025 2.2409
20.05 2.178
20.075 2.1106
20.1 2.0388
20.125 1.9691
20.15 1.9103
20.175 1.8631
20.2 1.8248
20.225 1.7909
20.25 1.7593
20.275 1.7271
20.3 1.692
20.325 1.6516
20.35 1.6049
20.375 1.5505
20.4 1.4878
20.425 1.417
20.45 1.3372
20.475 1.2495
20.5 1.1548
20.525 1.052
20.55 0.9403
20.575 0.8217
20.6 0.6994
20.625 0.5736
20.65 0.4421
20.675 0.3054
20.7 0.1693
20.725 0.0375
20.75 -0.0874
20.775 -0.2003
20.8 -0.3001
20.825 -0.3893
20.85 -0.4684
20.875 -0.5294
20.9 -0.5596
20.925 -0.5626
20.95 -0.5445
20.975 -0.5153
21 -0.4857
21.025 -0.4579
21.05 -0.4321
21.075 -0.4093
21.1 -0.39
21.125 -0.3741
21.15 -0.3582
21.175 -0.344
21.2 -0.334
21.225 -0.3219
21.25 -0.3053
21.275 -0.288
21.3 -0.2705
21.325 -0.2555
21.35 -0.2458
21.375 -0.2399
21.4 -0.2317
21.425 -0.2199
21.45 -0.206
21.475 -0.1929
21.5 -0.1761
21.525 -0.1466
21.55 -0.1044
21.575 -0.0556
21.6 -0.0029
21.625 0.0547
21.65 0.1158
21.675 0.1823
21.7 0.2556
21.725 0.3377
21.75 0.4254
21.775 0.5152
21.8 0.6103
21.825 0.7076
21.85 0.804
21.875 0.896
21.9 0.9815
21.925 1.0592
21.95 1.1285
21.975 1.1891
22 1.2402
22.025 1.2835
22.05 1.3187
22.075 1.3454
22.1 1.3646
22.125 1.376
22.15 1.3788
22.175 1.3724
22.2 1.3574
22.225 1.3343
22.25 1.3068
22.275 1.2796
22.3 1.25
22.325 1.2145
22.35 1.1728
22.375 1.1264
22.4 1.0765
22.425 1.0223
22.45 0.9651
22.475 0.9071
22.5 0.8513
22.525 0.7936
22.55 0.7326
22.575 0.668
22.6 0.6041
22.625 0.5399
22.65 0.4769
22.675 0.4147
22.7 0.3506
22.725 0.2855
22.75 0.2185
22.775 0.1528
22.8 0.0942
22.825 0.0415
22.85 -0.0094
22.875 -0.0628
22.9 -0.1234
22.925 -0.1843
22.95 -0.229
22.975 -0.2611
23 -0.2813
23.025 -0.279
23.05 -0.2549
23.075 -0.2202
23.1 -0.1813
23.125 -0.1449
23.15 -0.1128
23.175 -0.0813
23.2 -0.0481
23.225 -0.0084
23.25 0.027
23.275 0.0563
23.3 0.0813
23.325 0.1041
23.35 0.1247
23.375 0.1393
23.4 0.1503
23.425 0.1585
23.45 0.1659
23.475 0.1776
23.5 0.203
23.525 0.2324
23.55 0.2565
23.575 0.2742
23.6 0.2901
23.625 0.3132
23.65 0.3397
23.675 0.3697
23.7 0.4047
23.725 0.436
23.75 0.4623
23.775 0.4879
23.8 0.5159
23.825 0.5481
23.85 0.5847
23.875 0.627
23.9 0.6738
23.925 0.7215
23.95 0.7686
23.975 0.815
24 0.8595
24.025 0.9061
24.05 0.9538
24.075 0.9976
24.1 1.0327
24.125 1.06
24.15 1.078
24.175 1.086
24.2 1.0863
24.225 1.0792
24.25 1.065
24.275 1.0426
24.3 1.0103
24.325 0.9741
24.35 0.9447
24.375 0.927
24.4 0.9144
24.425 0.9013
24.45 0.8866
24.475 0.8694
24.5 0.8455
24.525 0.8142
24.55 0.7778
24.575 0.7427
24.6 0.711
24.625 0.685
24.65 0.661
24.675 0.6354
24.7 0.606
24.725 0.5715
24.75 0.5323
24.775 0.4886
24.8 0.4418
24.825 0.3962
24.85 0.3535
24.875 0.3137
24.9 0.2826
24.925 0.2684
24.95 0.2663
24.975 0.2666
25 0.2678
25.025 0.2655
25.05 0.2595
25.075 0.2467
25.1 0.2258
25.125 0.1989
25.15 0.1673
25.175 0.1309
25.2 0.0902
25.225 0.0454
25.25 0.0001
25.275 -0.0336
25.3 -0.0497
25.325 -0.0609
25.35 -0.0703
25.375 -0.0792
25.4 -0.0873
25.425 -0.0892
25.45 -0.0843
25.475 -0.0718
25.5 -0.0556
25.525 -0.0429
25.55 -0.0321
25.575 -0.0217
25.6 -0.0154
25.625 -0.0141
25.65 -0.0161
25.675 -0.0214
25.7 -0.0305
25.725 -0.0439
25.75 -0.062
25.775 -0.0821
25.8 -0.1063
25.825 -0.1298
25.85 -0.149
25.875 -0.1593
25.9 -0.1526
25.925 -0.1367
25.95 -0.1204
25.975 -0.1038
26 -0.0903
26.025 -0.0845
26.05 -0.0846
26.075 -0.0918
26.1 -0.1071
26.125 -0.1293
26.15 -0.1567
26.175 -0.1953
26.2 -0.2492
26.225 -0.3104
26.25 -0.3747
26.275 -0.4368
26.3 -0.4888
26.325 -0.5277
26.35 -0.5415
26.375 -0.5316
26.4 -0.5117
26.425 -0.4892
26.45 -0.4555
26.475 -0.4044
26.5 -0.3402
26.525 -0.2688
26.55 -0.1972
26.575 -0.1267
26.6 -0.0586
26.625 0.0041
26.65 0.0614
26.675 0.114
26.7 0.1614
26.725 0.2033
26.75 0.2389
26.775 0.2699
26.8 0.2955
26.825 0.3154
26.85 0.3303
26.875 0.3392
26.9 0.3431
26.925 0.3441
26.95 0.3418
26.975 0.3362
27 0.3256
27.025 0.3116
27.05 0.2983
27.075 0.2901
27.1 0.2872
27.125 0.2828
27.15 0.2755
27.175 0.2666
27.2 0.2582
27.225 0.2507
27.25 0.2449
27.275 0.2385
27.3 0.2271
27.325 0.2114
27.35 0.202
27.375 0.2089
27.4 0.2315
27.425 0.2622
27.45 0.2934
27.475 0.3185
27.5 0.3388
27.525 0.3562
27.55 0.3708
27.575 0.3845
27.6 0.3968
27.625 0.4088
27.65 0.4254
27.675 0.445
27.7 0.4621
27.725 0.4741
27.75 0.4795
27.775 0.4796
27.8 0.476
27.825 0.467
27.85 0.4505
27.875 0.4247
27.9 0.3901
27.925 0.3502
27.95 0.3091
27.975 0.2679
28 0.2238
28.025 0.1753
28.05 0.1224
28.075 0.0632
28.1 0.0019
28.125 -0.0515
28.15 -0.0758
28.175 -0.0737
28.2 -0.0536
28.225 -0.0277
28.25 -0.0012
28.275 0.0269
28.3 0.0545
28.325 0.0794
28.35 0.1003
28.375 0.1168
28.4 0.1287
28.425 0.1381
28.45 0.1414
28.475 0.1369
28.5 0.1279
28.525 0.1195
28.55 0.1107
28.575 0.0991
28.6 0.09
28.625 0.0917
28.65 0.097
28.675 0.0963
28.7 0.0871
28.725 0.0687
28.75 0.0442
28.775 0.0138
28.8 -0.0205
28.825 -0.0566
28.85 -0.0898
28.875 -0.1136
28.9 -0.1225
28.925 -0.1204
28.95 -0.1155
28.975 -0.1075
29 -0.0941
29.025 -0.076
29.05 -0.0592
29.075 -0.0477
29.1 -0.0435
29.125 -0.042
29.15 -0.0377
29.175 -0.0239
29.2 -0.0019
29.225 0.0246
29.25 0.051
29.275 0.073
29.3 0.0935
29.325 0.1174
29.35 0.145
29.375 0.1741
29.4 0.203
29.425 0.2302
29.45 0.2548
29.475 0.2772
29.5 0.2975
29.525 0.3138
29.55 0.3251
29.575 0.3319
29.6 0.3354
29.625 0.3365
29.65 0.3344
29.675 0.329
29.7 0.3206
29.725 0.3117
29.75 0.3044
29.775 0.2996
29.8 0.2961
29.825 0.2921
29.85 0.2861
29.875 0.2761
29.9 0.2618
29.925 0.2419
29.95 0.2159
29.975 0.1844
30 0.1494
30.025 0.114
30.05 0.0739
30.075 0.0251
30.1 -0.031
30.125 -0.0952
30.15 -0.1694
30.175 -0.2514
30.2 -0.3391
30.225 -0.4341
30.25 -0.5333
30.275 -0.6302
30.3 -0.7219
30.325 -0.8016
30.35 -0.8656
30.375 -0.9128
30.4 -0.9379
30.425 -0.9425
30.45 -0.935
30.475 -0.9212
30.5 -0.9079
30.525 -0.8957
30.55 -0.8868
30.575 -0.8817
30.6 -0.8747
30.625 -0.8649
30.65 -0.8585
30.675 -0.8581
30.7 -0.8667
30.725 -0.8857
30.75 -0.9119
30.775 -0.9443
30.8 -0.985
30.825 -1.0345
30.85 -1.0965
30.875 -1.1721
30.9 -1.2533
30.925 -1.331
30.95 -1.3955
30.975 -1.4383
31 -1.4667
31.025 -1.4852
31.05 -1.4888
31.075 -1.479
31.1 -1.4645
31.125 -1.4467
31.15 -1.4278
31.175 -1.4037
31.2 -1.3749
31.225 -1.3359
31.25 -1.2875
31.275 -1.2315
31.3 -1.1652
31.325 -1.0873
31.35 -1.0047
31.375 -0.9244
31.4 -0.8482
31.425 -0.7786
31.45 -0.7158
31.475 -0.6551
31.5 -0.5976
31.525 -0.549
31.55 -0.5088
31.575 -0.4746
31.6 -0.4476
31.625 -0.4296
31.65 -0.4217
31.675 -0.4245
31.7 -0.4374
31.725 -0.4577
31.75 -0.481
31.775 -0.5066
31.8 -0.5392
31.825 -0.5787
31.85 -0.6219
31.875 -0.6612
31.9 -0.6834
31.925 -0.6821
31.95 -0.6627
31.975 -0.6322
32 -0.592
32.025 -0.5463
32.05 -0.4978
32.075 -0.4483
32.1 -0.402
32.125 -0.3625
32.15 -0.3283
32.175 -0.3
32.2 -0.2764
32.225 -0.2563
32.25 -0.2417
32.275 -0.233
32.3 -0.226
32.325 -0.2213
32.35 -0.2191
32.375 -0.2241
32.4 -0.2375
32.425 -0.2583
32.45 -0.2867
32.475 -0.3227
32.5 -0.3663
32.525 -0.4149
32.55 -0.4671
32.575 -0.5222
32.6 -0.5798
32.625 -0.6402
32.65 -0.7061
32.675 -0.7773
32.7 -0.8538
32.725 -0.925
32.75 -0.966
32.775 -0.9578
32.8 -0.912
32.825 -0.8492
32.85 -0.7819
32.875 -0.7132
32.9 -0.6476
32.925 -0.5845
32.95 -0.5248
32.975 -0.4675
33 -0.4124
33.025 -0.3562
33.05 -0.3016
33.075 -0.2498
33.1 -0.2012
33.125 -0.159
33.15 -0.1248
33.175 -0.0983
33.2 -0.0791
33.225 -0.0665
33.25 -0.0585
33.275 -0.0547
33.3 -0.0562
33.325 -0.0632
33.35 -0.0746
33.375 -0.0857
33.4 -0.0946
33.425 -0.1034
33.45 -0.1106
33.475 -0.1187
33.5 -0.1264
33.525 -0.1344
33.55 -0.1464
33.575 -0.165
33.6 -0.1888
33.625 -0.2222
33.65 -0.27
33.675 -0.3259
33.7 -0.3869
33.725 -0.451
33.75 -0.5155
33.775 -0.577
33.8 -0.632
33.825 -0.6809
33.85 -0.7244
33.875 -0.7662
33.9 -0.8096
33.925 -0.8525
33.95 -0.8854
33.975 -0.9115
34 -0.9345
34.025 -0.9519
34.05 -0.9673
34.075 -0.9827
34.1 -0.9964
34.125 -1.0056
34.15 -1.0107
34.175 -1.0117
34.2 -1.0104
34.225 -1.0105
34.25 -1.0143
34.275 -1.0186
34.3 -1.0241
34.325 -1.0332
34.35 -1.0449
34.375 -1.06
34.4 -1.0796
34.425 -1.1022
34.45 -1.1271
34.475 -1.154
34.5 -1.182
34.525 -1.2123
34.55 -1.2512
34.575 -1.3017
34.6 -1.3617
34.625 -1.4312
34.65 -1.5078
34.675 -1.5912
34.7 -1.6795
34.725 -1.7699
34.75 -1.8606
34.775 -1.9483
34.8 -2.0302
34.825 -2.0986
34.85 -2.1463
34.875 -2.1753
34.9 -2.1907
34.925 -2.1904
34.95 -2.1754
34.975 -2.1471
35 -2.1118
35.025 -2.0745
35.05 -2.0369
35.075 -1.9986
35.1 -1.96
35.125 -1.9245
35.15 -1.8902
35.175 -1.8547
35.2 -1.8178
35.225 -1.7803
35.25 -1.7435
35.275 -1.7054
35.3 -1.6585
35.325 -1.5962
35.35 -1.522
35.375 -1.4444
35.4 -1.3644
35.425 -1.2874
35.45 -1.2144
35.475 -1.14
35.5 -1.0634
35.525 -0.9923
35.55 -0.9301
35.575 -0.8758
35.6 -0.8261
35.625 -0.7783
35.65 -0.7315
35.675 -0.6883
35.7 -0.6478
35.725 -0.6067
35.75 -0.5587
35.775 -0.5042
35.8 -0.4506
35.825 -0.3983
35.85 -0.3455
35.875 -0.2917
35.9 -0.2381
35.925 -0.1854
35.95 -0.1276
35.975 -0.0664
36 -0.0077
36.025 0.0489
36.05 0.1015
36.075 0.154
36.1 0.2073
36.125 0.2604
36.15 0.3107
36.175 0.3548
36.2 0.3926
36.225 0.4242
36.25 0.4506
36.275 0.4747
36.3 0.4979
36.325 0.5196
36.35 0.5386
36.375 0.5543
36.4 0.5665
36.425 0.5752
36.45 0.5818
36.475 0.5878
36.5 0.5911
36.525 0.5905
36.55 0.5866
36.575 0.5801
36.6 0.5712
36.625 0.559
36.65 0.5432
36.675 0.5236
36.7 0.4985
36.725 0.4673
36.75 0.4354
36.775 0.4074
36.8 0.38
36.825 0.3503
36.85 0.3179
36.875 0.2784
36.9 0.2327
36.925 0.179
36.95 0.1189
36.975 0.0554
37 -0.0126
37.025 -0.0803
37.05 -0.1417
37.075 -0.1934
37.1 -0.2347
37.125 -0.2657
37.15 -0.2808
37.175 -0.2773
37.2 -0.2609
37.225 -0.2392
37.25 -0.215
37.275 -0.1891
37.3 -0.1622
37.325 -0.1334
37.35 -0.1047
37.375 -0.0812
37.4 -0.0628
37.425 -0.0467
37.45 -0.0288
37.475 -0.0097
37.5 0.0086
37.525 0.0247
37.55 0.0403
37.575 0.0578
37.6 0.0764
37.625 0.0963
37.65 0.1224
37.675 0.155
37.7 0.1968
37.725 0.2498
37.75 0.3098
37.775 0.3758
37.8 0.4428
37.825 0.5058
37.85 0.558
37.875 0.5967
37.9 0.6215
37.925 0.6374
37.95 0.6444
37.975 0.642
38 0.6294
38.025 0.6105
38.05 0.5877
38.075 0.5606
38.1 0.534
38.125 0.5118
38.15 0.4925
38.175 0.4716
38.2 0.4466
38.225 0.4182
38.25 0.3864
38.275 0.3523
38.3 0.318
38.325 0.2885
38.35 0.2665
38.375 0.2528
38.4 0.2493
38.425 0.2552
38.45 0.2708
38.475 0.2954
38.5 0.3246
38.525 0.3521
38.55 0.3751
38.575 0.3935
38.6 0.4099
38.625 0.4237
38.65 0.4358
38.675 0.4518
38.7 0.4723
38.725 0.4909
38.75 0.507
38.775 0.5232
38.8 0.537
38.825 0.5447
38.85 0.5431
38.875 0.5285
38.9 0.5038
38.925 0.4716
38.95 0.4361
38.975 0.3984
39 0.3621
39.025 0.3312
39.05 0.3041
39.075 0.2835
39.1 0.2729
39.125 0.2703
39.15 0.2872
39.175 0.3325
39.2 0.3973
39.225 0.466
39.25 0.5328
39.275 0.5989
39.3 0.6617
39.325 0.7209
39.35 0.7768
39.375 0.829
39.4 0.8802
39.425 0.9335
39.45 0.99
39.475 1.0499
39.5 1.111
39.525 1.1723
39.55 1.2299
39.575 1.2792
39.6 1.3195
39.625 1.3519
39.65 1.3773
39.675 1.3976
39.7 1.4191
39.725 1.4442
39.75 1.4662
39.775 1.4811
39.8 1.4859
39.825 1.4856
39.85 1.4866
39.875 1.498
39.9 1.5277
39.925 1.5711
39.95 1.6128
39.975 1.6463
40 1.675
40.025 1.6985
40.05 1.7148
40.075 1.7239
40.1 1.7296
40.125 1.7312
40.15 1.7277
40.175 1.7187
40.2 1.7053
40.225 1.6829
40.25 1.6515
40.275 1.6113
40.3 1.5642
40.325 1.5171
40.35 1.4707
40.375 1.424
40.4 1.3786
40.425 1.3323
40.45 1.2797
40.475 1.2216
40.5 1.1613
40.525 1.1065
40.55 1.0597
40.575 1.0173
40.6 0.9849
40.625 0.9626
40.65 0.9475
40.675 0.9308
40.7 0.9117
40.725 0.8898
40.75 0.8642
40.775 0.8355
40.8 0.8033
40.825 0.7689
40.85 0.7369
40.875 0.7131
40.9 0.6971
40.925 0.6835
40.95 0.6672
40.975 0.6454
41 0.6156
41.025 0.5824
41.05 0.5528
41.075 0.533
41.1 0.5257
41.125 0.5298
41.15 0.5474
41.175 0.5719
41.2 0.6033
41.225 0.6439
41.25 0.6846
41.275 0.7187
41.3 0.7451
41.325 0.7639
41.35 0.7742
41.375 0.777
41.4 0.7711
41.425 0.7561
41.45 0.7327
41.475 0.7087
41.5 0.6987
41.525 0.7022
41.55 0.7179
41.575 0.7357
41.6 0.7485
41.625 0.7584
41.65 0.7715
41.675 0.7948
41.7 0.828
41.725 0.868
41.75 0.9073
41.775 0.9425
41.8 0.9719
41.825 0.9963
41.85 1.02
41.875 1.0471
41.9 1.0759
41.925 1.1023
41.95 1.1245
41.975 1.1413
42 1.1517
42.025 1.1548
42.05 1.1512
42.075 1.1399
42.1 1.122
42.125 1.0994
42.15 1.0826
42.175 1.0837
42.2 1.1008
42.225 1.1311
42.25 1.1691
42.275 1.2095
42.3 1.249
42.325 1.2872
42.35 1.3231
42.375 1.3532
42.4 1.3748
42.425 1.3908
42.45 1.4028
42.475 1.4118
42.5 1.4212
42.525 1.4383
42.55 1.4642
42.575 1.4947
42.6 1.5257
42.625 1.5553
42.65 1.5802
42.675 1.6004
42.7 1.6172
42.725 1.6276
42.75 1.6346
42.775 1.6387
42.8 1.638
42.825 1.6322
42.85 1.6217
42.875 1.607
42.9 1.5878
42.925 1.5644
42.95 1.5391
42.975 1.5118
43 1.4819
43.025 1.4537
43.05 1.4288
43.075 1.4004
43.1 1.3663
43.125 1.3266
43.15 1.2805
43.175 1.2259
43.2 1.1637
43.225 1.0946
43.25 1.0209
43.275 0.9485
43.3 0.8786
43.325 0.8163
43.35 0.7592
43.375 0.7037
43.4 0.6457
43.425 0.5867
43.45 0.5311
43.475 0.4811
43.5 0.4381
43.525 0.3891
43.55 0.3372
43.575 0.2801
43.6 0.217
43.625 0.1588
43.65 0.1119
43.675 0.0816
43.7 0.0731
43.725 0.082
43.75 0.101
43.775 0.1226
43.8 0.1467
43.825 0.1726
43.85 0.2003
43.875 0.2302
43.9 0.2621
43.925 0.2922
43.95 0.3193
43.975 0.343
44 0.3608
44.025 0.3772
44.05 0.3987
44.075 0.4275
44.1 0.4599
44.125 0.4924
44.15 0.5228
44.175 0.5497
44.2 0.5716
44.225 0.5886
44.25 0.6015
44.275 0.611
44.3 0.6178
44.325 0.6242
44.35 0.6301
44.375 0.6382
44.4 0.6516
44.425 0.6694
44.45 0.6869
44.475 0.6987
44.5 0.7023
44.525 0.6976
44.55 0.6863
44.575 0.6695
44.6 0.6509
44.625 0.6302
44.65 0.6037
44.675 0.5722
44.7 0.5358
44.725 0.4936
44.75 0.4428
44.775 0.3799
44.8 0.3063
44.825 0.2273
44.85 0.1504
44.875 0.0874
44.9 0.047
44.925 0.0265
44.95 0.0178
44.975 0.0145
45 0.012
45.025 0.015
45.05 0.0373
45.075 0.0764
45.1 0.1188
45.125 0.1575
45.15 0.1995
45.175 0.2564
45.2 0.3322
45.225 0.4182
45.25 0.5087
45.275 0.5991
45.3 0.6834
45.325 0.7595
45.35 0.8289
45.375 0.8936
45.4 0.9543
45.425 1.0101
45.45 1.0616
45.475 1.1093
45.5 1.1512
45.525 1.1849
45.55 1.2095
45.575 1.2262
45.6 1.2379
45.625 1.2436
45.65 1.2424
45.675 1.2346
45.7 1.2211
45.725 1.2014
45.75 1.1757
45.775 1.144
45.8 1.1064
45.825 1.0633
45.85 1.0145
45.875 0.9602
45.9 0.9004
45.925 0.8359
45.95 0.7717
45.975 0.7142
46 0.6682
46.025 0.6334
46.05 0.6052
46.075 0.5853
46.1 0.5771
46.125 0.5813
46.15 0.5947
46.175 0.6161
46.2 0.6423
46.225 0.6699
46.25 0.6955
46.275 0.7164
46.3 0.7315
46.325 0.7451
46.35 0.7596
46.375 0.7707
46.4 0.7787
46.425 0.7838
46.45 0.7862
46.475 0.7939
46.5 0.8086
46.525 0.8258
46.55 0.8411
46.575 0.8509
46.6 0.8557
46.625 0.8564
46.65 0.858
46.675 0.8656
46.7 0.8762
46.725 0.8861
46.75 0.8915
46.775 0.8914
46.8 0.8813
46.825 0.8647
46.85 0.8424
46.875 0.8211
46.9 0.8074
46.925 0.7993
46.95 0.7896
46.975 0.7732
47 0.7506
47.025 0.724
47.05 0.6923
47.075 0.6538
47.1 0.6096
47.125 0.562
47.15 0.5137
47.175 0.4697
47.2 0.4312
47.225 0.391
47.25 0.3467
47.275 0.3005
47.3 0.2544
47.325 0.2122
47.35 0.18
47.375 0.1583
47.4 0.154
47.425 0.1706
47.45 0.1963
47.475 0.2223
47.5 0.2425
47.525 0.2528
47.55 0.2551
47.575 0.2528
47.6 0.2552
47.625 0.2675
47.65 0.2913
47.675 0.3242
47.7 0.362
47.725 0.4087
47.75 0.4669
47.775 0.5281
47.8 0.5855
47.825 0.6411
47.85 0.6944
47.875 0.7382
47.9 0.772
47.925 0.7973
47.95 0.8125
47.975 0.8183
48 0.8196
48.025 0.8183
48.05 0.8143
48.075 0.8088
48.1 0.8057
48.125 0.8081
48.15 0.8109
48.175 0.8074
48.2 0.8
48.225 0.7947
48.25 0.7947
48.275 0.793
48.3 0.7863
48.325 0.7721
48.35 0.7529
48.375 0.7271
48.4 0.6943
48.425 0.6567
48.45 0.6203
48.475 0.5868
48.5 0.5523
48.525 0.5146
48.55 0.4789
48.575 0.4528
48.6 0.4379
48.625 0.4277
48.65 0.418
48.675 0.4105
48.7 0.4004
48.725 0.3892
48.75 0.3776
48.775 0.3648
48.8 0.347
48.825 0.3223
48.85 0.2914
48.875 0.2583
48.9 0.2277
48.925 0.2103
48.95 0.2163
48.975 0.2432
49 0.2868
49.025 0.3374
49.05 0.398
49.075 0.4684
49.1 0.5431
49.125 0.6218
49.15 0.7046
49.175 0.7871
49.2 0.8682
49.225 0.9469
49.25 1.0254
49.275 1.0995
49.3 1.1683
49.325 1.2305
49.35 1.2845
49.375 1.3316
49.4 1.3747
49.425 1.4116
49.45 1.4423
49.475 1.4661
49.5 1.4822
49.525 1.4904
49.55 1.4926
49.575 1.4888
49.6 1.4794
49.625 1.4619
49.65 1.4384
49.675 1.4086
49.7 1.3716
49.725 1.3292
49.75 1.2851
49.775 1.2421
49.8 1.2028
49.825 1.169
49.85 1.1412
49.875 1.1182
49.9 1.1012
49.925 1.0851
49.95 1.0674
49.975 1.0471
50 1.0243
50.025 1.0036
50.05 0.9906
50.075 0.9821
50.1 0.9702
50.125 0.9547
50.15 0.93
50.175 0.8944
50.2 0.8485
50.225 0.7929
50.25 0.7295
50.275 0.6604
50.3 0.5896
50.325 0.5208
50.35 0.4562
50.375 0.389
50.4 0.3152
50.425 0.2382
50.45 0.1694
50.475 0.1068
50.5 0.0444
50.525 -0.0198
50.55 -0.0833
50.575 -0.1386
50.6 -0.1749
50.625 -0.1895
50.65 -0.189
50.675 -0.1802
50.7 -0.1717
50.725 -0.1697
50.75 -0.1726
50.775 -0.1849
50.8 -0.1983
50.825 -0.2059
50.85 -0.2089
50.875 -0.2159
50.9 -0.2308
50.925 -0.2524
50.95 -0.2751
50.975 -0.2934
51 -0.3078
51.025 -0.3229
51.05 -0.3358
51.075 -0.3498
51.1 -0.364
51.125 -0.3719
51.15 -0.3732
51.175 -0.3666
51.2 -0.3504
51.225 -0.3301
51.25 -0.3141
51.275 -0.3063
51.3 -0.3069
51.325 -0.3167
51.35 -0.3366
51.375 -0.3658
51.4 -0.4011
51.425 -0.4377
51.45 -0.477
51.475 -0.5183
51.5 -0.5579
51.525 -0.5902
51.55 -0.6109
51.575 -0.6196
51.6 -0.6242
51.625 -0.6226
51.65 -0.6166
51.675 -0.6068
51.7 -0.5968
51.725 -0.5894
51.75 -0.5833
51.775 -0.5766
51.8 -0.567
51.825 -0.5586
51.85 -0.5531
51.875 -0.5509
51.9 -0.5528
51.925 -0.5571
51.95 -0.562
51.975 -0.5653
52 -0.5675
52.025 -0.571
52.05 -0.5747
52.075 -0.5763
52.1 -0.5734
52.125 -0.564
52.15 -0.5517
52.175 -0.5391
52.2 -0.5221
52.225 -0.4955
52.25 -0.4563
52.275 -0.4104
52.3 -0.3621
52.325 -0.3128
52.35 -0.2682
52.375 -0.2332
52.4 -0.2093
52.425 -0.1937
52.45 -0.1829
52.475 -0.1738
52.5 -0.1681
52.525 -0.1685
52.55 -0.172
52.575 -0.1802
52.6 -0.1957
52.625 -0.2188
52.65 -0.2489
52.675 -0.2878
52.7 -0.334
52.725 -0.3819
52.75 -0.4321
52.775 -0.4844
52.8 -0.5332
52.825 -0.5786
52.85 -0.6248
52.875 -0.6734
52.9 -0.72
52.925 -0.7596
52.95 -0.7896
52.975 -0.8108
53 -0.8222
53.025 -0.8235
53.05 -0.8186
53.075 -0.8064
53.1 -0.7859
53.125 -0.7621
53.15 -0.7385
53.175 -0.7184
53.2 -0.7013
53.225 -0.6893
53.25 -0.6823
53.275 -0.6786
53.3 -0.6782
53.325 -0.6786
53.35 -0.6781
53.375 -0.6751
53.4 -0.6666
53.425 -0.6557
53.45 -0.6446
53.475 -0.6304
53.5 -0.6119
53.525 -0.5886
53.55 -0.5554
53.575 -0.5187
53.6 -0.4823
53.625 -0.4467
53.65 -0.4175
53.675 -0.4007
53.7 -0.3929
53.725 -0.3953
53.75 -0.4076
53.775 -0.4311
53.8 -0.4647
53.825 -0.5073
53.85 -0.5574
53.875 -0.6141
53.9 -0.6741
53.925 -0.7304
53.95 -0.7776
53.975 -0.8197
54 -0.8556
54.025 -0.8875
54.05 -0.9159
54.075 -0.9383
54.1 -0.9494
54.125 -0.945
54.15 -0.9243
54.175 -0.8972
54.2 -0.8692
54.225 -0.8399
54.25 -0.8114
54.275 -0.7866
54.3 -0.7657
54.325 -0.7502
54.35 -0.7415
54.375 -0.7383
54.4 -0.7367
54.425 -0.7347
54.45 -0.7317
54.475 -0.7288
54.5 -0.7268
54.525 -0.7249
54.55 -0.7213
54.575 -0.7105
54.6 -0.6923
54.625 -0.6707
54.65 -0.6523
54.675 -0.6402
54.7 -0.6345
54.725 -0.6304
54.75 -0.6171
54.775 -0.5944
54.8 -0.5638
54.825 -0.5283
54.85 -0.4909
54.875 -0.4538
54.9 -0.4175
54.925 -0.3844
54.95 -0.3579
54.975 -0.3384
55 -0.3238
55.025 -0.3141
55.05 -0.3108
55.075 -0.3135
55.1 -0.3209
55.125 -0.3321
55.15 -0.3464
55.175 -0.358
55.2 -0.3639
55.225 -0.3681
55.25 -0.3728
55.275 -0.3774
55.3 -0.3839
55.325 -0.3906
55.35 -0.3959
55.375 -0.3981
55.4 -0.4013
55.425 -0.4084
55.45 -0.4212
55.475 -0.4401
55.5 -0.463
55.525 -0.4917
55.55 -0.5262
55.575 -0.5666
55.6 -0.6132
55.625 -0.665
55.65 -0.7222
55.675 -0.784
55.7 -0.8499
55.725 -0.9211
55.75 -0.9996
55.775 -1.086
55.8 -1.1773
55.825 -1.2685
55.85 -1.3577
55.875 -1.4423
55.9 -1.5224
55.925 -1.5991
55.95 -1.6734
55.975 -1.743
56 -1.8077
56.025 -1.8583
56.05 -1.8956
56.075 -1.9185
56.1 -1.9269
56.125 -1.9291
56.15 -1.9293
56.175 -1.9299
56.2 -1.9271
56.225 -1.9195
56.25 -1.9142
56.275 -1.9159
56.3 -1.9261
56.325 -1.9463
56.35 -1.9749
56.375 -2.0088
56.4 -2.0416
56.425 -2.0655
56.45 -2.0752
56.475 -2.075
56.5 -2.0658
56.525 -2.0501
56.55 -2.0325
56.575 -2.0117
56.6 -1.9805
56.625 -1.9355
56.65 -1.8841
56.675 -1.8266
56.7 -1.765
56.725 -1.7069
56.75 -1.6563
56.775 -1.6137
56.8 -1.5722
56.825 -1.5296
56.85 -1.4864
56.875 -1.4418
56.9 -1.3979
56.925 -1.358
56.95 -1.3186
56.975 -1.2749
57 -1.228
57.025 -1.1834
57.05 -1.1467
57.075 -1.1175
57.1 -1.0954
57.125 -1.0812
57.15 -1.0734
57.175 -1.0732
57.2 -1.0799
57.225 -1.0923
57.25 -1.1078
57.275 -1.1236
57.3 -1.1387
57.325 -1.155
57.35 -1.1745
57.375 -1.199
57.4 -1.2296
57.425 -1.2654
57.45 -1.3044
57.475 -1.3448
57.5 -1.3859
57.525 -1.4293
57.55 -1.4787
57.575 -1.5301
57.6 -1.5815
57.625 -1.6305
57.65 -1.6757
57.675 -1.7183
57.7 -1.7626
57.725 -1.8091
57.75 -1.858
57.775 -1.9116
57.8 -1.9715
57.825 -2.0355
57.85 -2.0983
57.875 -2.1566
57.9 -2.209
57.925 -2.2569
57.95 -2.3068
57.975 -2.3626
58 -2.4255
58.025 -2.4954
58.05 -2.5697
58.075 -2.6445
58.1 -2.7183
58.125 -2.7874
58.15 -2.8349
58.175 -2.8493
58.2 -2.84
58.225 -2.8164
58.25 -2.7852
58.275 -2.7477
58.3 -2.7067
58.325 -2.6669
58.35 -2.6332
58.375 -2.611
58.4 -2.6001
58.425 -2.5967
58.45 -2.6001
58.475 -2.6096
58.5 -2.6207
58.525 -2.6271
58.55 -2.621
58.575 -2.5964
58.6 -2.5613
58.625 -2.5185
58.65 -2.471
58.675 -2.4262
58.7 -2.3868
58.725 -2.3555
58.75 -2.3309
58.775 -2.3135
58.8 -2.3058
58.825 -2.3026
58.85 -2.3038
58.875 -2.3065
58.9 -2.3107
58.925 -2.3237
58.95 -2.3473
58.975 -2.3801
59 -2.4134
59.025 -2.4463
59.05 -2.4821
59.075 -2.5196
59.1 -2.5589
59.125 -2.6
59.15 -2.6466
59.175 -2.6971
59.2 -2.7485
59.225 -2.7947
59.25 -2.8264
59.275 -2.8424
59.3 -2.8488
59.325 -2.8527
59.35 -2.852
59.375 -2.8477
59.4 -2.8411
59.425 -2.8361
59.45 -2.835
59.475 -2.8428
59.5 -2.8599
59.525 -2.8743
59.55 -2.8784
59.575 -2.8763
59.6 -2.8706
59.625 -2.8542
59.65 -2.8228
59.675 -2.7836
59.7 -2.7424
59.725 -2.7017
59.75 -2.6581
59.775 -2.6101
59.8 -2.5562
59.825 -2.5013
59.85 -2.4506
59.875 -2.4034
59.9 -2.3621
59.925 -2.3255
59.95 -2.2938
59.975 -2.267
60 -2.2493
60.025 -2.24
60.05 -2.2327
60.075 -2.2215
60.1 -2.2032
60.125 -2.1812
60.15 -2.1561
60.175 -2.1216
60.2 -2.0837
60.225 -2.0432
60.25 -1.9998
60.275 -1.9508
60.3 -1.8907
60.325 -1.8203
60.35 -1.7419
60.375 -1.659
60.4 -1.5743
60.425 -1.4955
60.45 -1.4274
60.475 -1.3724
60.5 -1.3278
60.525 -1.2932
60.55 -1.2705
60.575 -1.2592
60.6 -1.2579
60.625 -1.2646
60.65 -1.2774
60.675 -1.2954
60.7 -1.309
60.725 -1.3146
60.75 -1.3214
60.775 -1.3323
60.8 -1.3404
60.825 -1.342
60.85 -1.3333
60.875 -1.3145
60.9 -1.289
60.925 -1.2624
60.95 -1.2417
60.975 -1.2301
61 -1.2262
61.025 -1.2265
61.05 -1.2269
61.075 -1.2318
61.1 -1.2445
61.125 -1.2618
61.15 -1.2764
61.175 -1.2838
61.2 -1.2805
61.225 -1.2689
61.25 -1.252
61.275 -1.235
61.3 -1.2205
61.325 -1.2097
61.35 -1.2019
61.375 -1.1956
61.4 -1.1894
61.425 -1.1874
61.45 -1.1972
61.475 -1.2171
61.5 -1.2404
61.525 -1.2612
61.55 -1.2755
61.575 -1.2863
61.6 -1.3013
61.625 -1.3236
61.65 -1.3523
61.675 -1.3841
61.7 -1.4181
61.725 -1.4535
61.75 -1.4903
61.775 -1.5312
61.8 -1.5762
61.825 -1.626
61.85 -1.6808
61.875 -1.7397
61.9 -1.8001
61.925 -1.8595
61.95 -1.915
61.975 -1.961
62 -1.9964
62.025 -2.0201
62.05 -2.0383
62.075 -2.0555
62.1 -2.0744
62.125 -2.094
62.15 -2.1115
62.175 -2.1231
62.2 -2.1265
62.225 -2.1248
62.25 -2.1194
62.275 -2.1115
62.3 -2.0967
62.325 -2.0724
62.35 -2.0417
62.375 -2.0058
62.4 -1.9663
62.425 -1.9246
62.45 -1.8803
62.475 -1.8381
62.5 -1.8
62.525 -1.7696
62.55 -1.7479
62.575 -1.7345
62.6 -1.7302
62.625 -1.7337
62.65 -1.7452
62.675 -1.7621
62.7 -1.7771
62.725 -1.7819
62.75 -1.7858
62.775 -1.7954
62.8 -1.8125
62.825 -1.8376
62.85 -1.8704
62.875 -1.9099
62.9 -1.9584
62.925 -2.0168
62.95 -2.0847
62.975 -2.1582
63 -2.2344
63.025 -2.3077
63.05 -2.3712
63.075 -2.4232
63.1 -2.4693
63.125 -2.5161
63.15 -2.5621
63.175 -2.6053
63.2 -2.6469
63.225 -2.6881
63.25 -2.722
63.275 -2.7487
63.3 -2.7658
63.325 -2.7714
63.35 -2.763
63.375 -2.7498
63.4 -2.7391
63.425 -2.7284
63.45 -2.7157
63.475 -2.7006
63.5 -2.6781
63.525 -2.6417
63.55 -2.5918
63.575 -2.5377
63.6 -2.4856
63.625 -2.4411
63.65 -2.4038
63.675 -2.3709
63.7 -2.3372
63.725 -2.3037
63.75 -2.2725
63.775 -2.2476
63.8 -2.2316
63.825 -2.2225
63.85 -2.2129
63.875 -2.2039
63.9 -2.2023
63.925 -2.2083
63.95 -2.2179
63.975 -2.2251
64 -2.2277
64.025 -2.2298
64.05 -2.2349
64.075 -2.2391
64.1 -2.2376
64.125 -2.2324
64.15 -2.2224
64.175 -2.2008
64.2 -2.1695
64.225 -2.1356
64.25 -2.1019
64.275 -2.0709
64.3 -2.0494
64.325 -2.0345
64.35 -2.0242
64.375 -2.013
64.4 -1.9971
64.425 -1.9765
64.45 -1.9532
64.475 -1.9296
64.5 -1.9105
64.525 -1.8966
64.55 -1.8863
64.575 -1.8806
64.6 -1.8793
64.625 -1.8751
64.65 -1.8501
64.675 -1.8169
64.7 -1.787
64.725 -1.764
64.75 -1.7492
64.775 -1.7412
64.8 -1.7376
64.825 -1.7379
64.85 -1.7423
64.875 -1.7531
64.9 -1.7684
64.925 -1.7862
64.95 -1.8022
64.975 -1.8134
65 -1.8226
65.025 -1.8307
65.05 -1.8394
65.075 -1.8541
65.1 -1.8743
65.125 -1.8988
65.15 -1.9296
65.175 -1.9593
65.2 -1.9845
65.225 -2.0108
65.25 -2.0421
65.275 -2.0778
65.3 -2.1152
65.325 -2.1528
65.35 -2.1876
65.375 -2.2163
65.4 -2.2352
65.425 -2.2424
65.45 -2.2342
65.475 -2.2101
65.5 -2.183
65.525 -2.165
65.55 -2.1601
65.575 -2.1626
65.6 -2.1698
65.625 -2.181
65.65 -2.1975
65.675 -2.2192
65.7 -2.2476
65.725 -2.2788
65.75 -2.3109
65.775 -2.3357
65.8 -2.3506
65.825 -2.355
65.85 -2.3513
65.875 -2.339
65.9 -2.3149
65.925 -2.2818
65.95 -2.2469
65.975 -2.2175
66 -2.1949
66.025 -2.1788
66.05 -2.1663
66.075 -2.1545
66.1 -2.1433
66.125 -2.1385
66.15 -2.1435
66.175 -2.1496
66.2 -2.157
66.225 -2.1595
66.25 -2.1504
66.275 -2.1373
66.3 -2.1282
66.325 -2.1236
66.35 -2.1239
66.375 -2.1291
66.4 -2.1326
66.425 -2.1273
66.45 -2.1185
66.475 -2.1069
66.5 -2.0931
66.525 -2.0751
66.55 -2.0546
66.575 -2.0338
66.6 -2.0073
66.625 -1.9779
66.65 -1.9521
66.675 -1.9242
66.7 -1.8905
66.725 -1.8594
66.75 -1.8304
66.775 -1.7956
66.8 -1.7476
66.825 -1.6788
66.85 -1.5979
66.875 -1.5208
66.9 -1.4514
66.925 -1.3916
66.95 -1.3387
66.975 -1.2901
67 -1.248
67.025 -1.2115
67.05 -1.1787
67.075 -1.1484
67.1 -1.1213
67.125 -1.0972
67.15 -1.0751
67.175 -1.0568
67.2 -1.0427
67.225 -1.0315
67.25 -1.0213
67.275 -1.0148
67.3 -1.0139
67.325 -1.0173
67.35 -1.0234
67.375 -1.0345
67.4 -1.0493
67.425 -1.0694
67.45 -1.0946
67.475 -1.1231
67.5 -1.1521
67.525 -1.1836
67.55 -1.2212
67.575 -1.2646
67.6 -1.3075
67.625 -1.3486
67.65 -1.3918
67.675 -1.437
67.7 -1.4816
67.725 -1.5213
67.75 -1.5524
67.775 -1.5692
67.8 -1.576
67.825 -1.5834
67.85 -1.5926
67.875 -1.6008
67.9 -1.6101
67.925 -1.6245
67.95 -1.6446
67.975 -1.6658
68 -1.6818
68.025 -1.6945
68.05 -1.7029
68.075 -1.7006
68.1 -1.6857
68.125 -1.6659
68.15 -1.6449
68.175 -1.6253
68.2 -1.6081
68.225 -1.5945
68.25 -1.5878
68.275 -1.5827
68.3 -1.5758
68.325 -1.5615
68.35 -1.5371
68.375 -1.5058
68.4 -1.472
68.425 -1.4385
68.45 -1.4084
68.475 -1.3812
68.5 -1.3596
68.525 -1.343
68.55 -1.3238
68.575 -1.3019
68.6 -1.2748
68.625 -1.2391
68.65 -1.1974
68.675 -1.1538
68.7 -1.1138
68.725 -1.079
68.75 -1.0436
68.775 -1.0096
68.8 -0.9835
68.825 -0.9663
68.85 -0.9572
68.875 -0.9594
68.9 -0.9734
68.925 -0.9972
68.95 -1.029
68.975 -1.0692
69 -1.11
69.025 -1.1415
69.05 -1.1596
69.075 -1.1654
69.1 -1.1645
69.125 -1.1597
69.15 -1.153
69.175 -1.1446
69.2 -1.1329
69.225 -1.1214
69.25 -1.112
69.275 -1.107
69.3 -1.107
69.325 -1.1084
69.35 -1.1091
69.375 -1.1092
69.4 -1.1046
69.425 -1.0953
69.45 -1.0791
69.475 -1.0615
69.5 -1.0471
69.525 -1.0358
69.55 -1.0293
69.575 -1.0303
69.6 -1.0389
69.625 -1.0556
69.65 -1.0818
69.675 -1.1162
69.7 -1.1531
69.725 -1.1882
69.75 -1.2063
69.775 -1.206
69.8 -1.2028
69.825 -1.2047
69.85 -1.2135
69.875 -1.228
69.9 -1.2491
69.925 -1.2756
69.95 -1.3032
69.975 -1.3308
70 -1.359
70.025 -1.3899
70.05 -1.4234
70.075 -1.4558
70.1 -1.4848
70.125 -1.5103
70.15 -1.5335
70.175 -1.5531
70.2 -1.5696
70.225 -1.5802
70.25 -1.5826
70.275 -1.5751
70.3 -1.5531
70.325 -1.5167
70.35 -1.4701
70.375 -1.416
70.4 -1.3557
70.425 -1.2883
70.45 -1.214
70.475 -1.1343
70.5 -1.0556
70.525 -0.985
70.55 -0.9227
70.575 -0.8671
70.6 -0.8147
70.625 -0.7581
70.65 -0.6912
70.675 -0.614
70.7 -0.5317
70.725 -0.4434
70.75 -0.3498
70.775 -0.2572
70.8 -0.1705
70.825 -0.0903
70.85 -0.0173
70.875 0.0466
70.9 0.1034
70.925 0.1516
70.95 0.1865
70.975 0.2072
71 0.2164
71.025 0.2242
71.05 0.2467
71.075 0.2794
71.1 0.311
71.125 0.3406
71.15 0.3685
71.175 0.3973
71.2 0.436
71.225 0.4926
71.25 0.5743
71.275 0.6654
71.3 0.7576
71.325 0.8486
71.35 0.9358
71.375 1.0141
71.4 1.0838
71.425 1.1489
71.45 1.2099
71.475 1.2662
71.5 1.3197
71.525 1.3729
71.55 1.4254
71.575 1.4773
71.6 1.5307
71.625 1.5829
71.65 1.6333
71.675 1.6813
71.7 1.7264
71.725 1.7683
71.75 1.8083
71.775 1.845
71.8 1.8795
71.825 1.9109
71.85 1.9399
71.875 1.9658
71.9 1.9871
71.925 2.0019
71.95 2.0069
71.975 2.002
72 1.9867
72.025 1.9622
72.05 1.9293
72.075 1.8916
72.1 1.8537
72.125 1.8235
72.15 1.8058
72.175 1.7948
72.2 1.7859
72.225 1.7772
72.25 1.769
72.275 1.7612
72.3 1.7528
72.325 1.742
72.35 1.7274
72.375 1.7096
72.4 1.6892
72.425 1.6685
72.45 1.6513
72.475 1.6366
72.5 1.6216
72.525 1.6043
72.55 1.5818
72.575 1.5535
72.6 1.5204
72.625 1.4832
72.65 1.4423
72.675 1.3972
72.7 1.3532
72.725 1.3148
72.75 1.2784
72.775 1.2426
72.8 1.2108
72.825 1.1803
72.85 1.1507
72.875 1.1229
72.9 1.0989
72.925 1.0783
72.95 1.0622
72.975 1.0513
73 1.044
73.025 1.04
73.05 1.0364
73.075 1.0329
73.1 1.0317
73.125 1.034
73.15 1.0397
73.175 1.0469
73.2 1.0577
73.225 1.0698
73.25 1.0793
73.275 1.0851
73.3 1.0839
73.325 1.0747
73.35 1.0584
73.375 1.036
73.4 1.0079
73.425 0.9753
73.45 0.9418
73.475 0.9132
73.5 0.8919
73.525 0.8839
73.55 0.8952
73.575 0.924
73.6 0.9647
73.625 1.015
73.65 1.0809
73.675 1.16
73.7 1.2458
73.725 1.3325
73.75 1.4147
73.775 1.4923
73.8 1.5649
73.825 1.6312
73.85 1.6905
73.875 1.7445
73.9 1.7964
73.925 1.8461
73.95 1.8939
73.975 1.9375
74 1.975
74.025 2.0059
74.05 2.0301
74.075 2.0486
74.1 2.0614
74.125 2.0679
74.15 2.068
74.175 2.0624
74.2 2.0516
74.225 2.0329
74.25 2.0067
74.275 1.9732
74.3 1.9329
74.325 1.8864
74.35 1.8388
74.375 1.7919
74.4 1.7463
74.425 1.7067
74.45 1.6822
74.475 1.6675
74.5 1.6542
74.525 1.647
74.55 1.6465
74.575 1.6524
74.6 1.6569
74.625 1.6626
74.65 1.6766
74.675 1.695
74.7 1.7228
74.725 1.7631
74.75 1.8063
74.775 1.8437
74.8 1.8733
74.825 1.8938
74.85 1.9069
74.875 1.9151
74.9 1.9187
74.925 1.9219
74.95 1.9313
74.975 1.9454
75 1.9582
75.025 1.9707
75.05 1.982
75.075 1.9918
75.1 1.9983
75.125 2.001
75.15 1.9976
75.175 1.9874
75.2 1.9724
75.225 1.9546
75.25 1.933
75.275 1.9159
75.3 1.9138
75.325 1.938
75.35 1.9764
75.375 2.0215
75.4 2.0664
75.425 2.1057
75.45 2.1372
75.475 2.1622
75.5 2.1855
75.525 2.2082
75.55 2.2282
75.575 2.2473
75.6 2.2686
75.625 2.2909
75.65 2.3097
75.675 2.3251
75.7 2.3388
75.725 2.3502
75.75 2.3599
75.775 2.3658
75.8 2.3641
75.825 2.3599
75.85 2.3565
75.875 2.3585
75.9 2.3701
75.925 2.3926
75.95 2.4218
75.975 2.4536
76 2.4848
76.025 2.5107
76.05 2.5286
76.075 2.5395
76.1 2.5431
76.125 2.5393
76.15 2.5296
76.175 2.5148
76.2 2.4972
76.225 2.4773
76.25 2.4605
76.275 2.4516
76.3 2.4466
76.325 2.4431
76.35 2.4415
76.375 2.4382
76.4 2.4312
76.425 2.4181
76.45 2.3981
76.475 2.3703
76.5 2.336
76.525 2.2977
76.55 2.2548
76.575 2.2039
76.6 2.1426
76.625 2.0747
76.65 2.0016
76.675 1.9246
76.7 1.8456
76.725 1.7656
76.75 1.6886
76.775 1.6184
76.8 1.5558
76.825 1.5011
76.85 1.4517
76.875 1.4074
76.9 1.3683
76.925 1.3354
76.95 1.3124
76.975 1.2966
77 1.2794
77.025 1.2583
77.05 1.2337
77.075 1.2061
77.1 1.1726
77.125 1.131
77.15 1.0833
77.175 1.0319
77.2 0.9821
77.225 0.9313
77.25 0.879
77.275 0.8255
77.3 0.7699
77.325 0.7098
77.35 0.6433
77.375 0.5741
77.4 0.5116
77.425 0.4586
77.45 0.4128
77.475 0.3739
77.5 0.3396
77.525 0.3111
77.55 0.2867
77.575 0.2647
77.6 0.2446
77.625 0.224
77.65 0.1994
77.675 0.1677
77.7 0.1304
77.725 0.0873
77.75 0.0434
77.775 0.0048
77.8 -0.0334
77.825 -0.0734
77.85 -0.1163
77.875 -0.1599
77.9 -0.2002
77.925 -0.2359
77.95 -0.2672
77.975 -0.2817
78 -0.2812
78.025 -0.2757
78.05 -0.2665
78.075 -0.2503
78.1 -0.2272
78.125 -0.2048
78.15 -0.1834
78.175 -0.1607
78.2 -0.132
78.225 -0.0959
78.25 -0.0558
78.275 -0.0148
78.3 0.0271
78.325 0.0719
78.35 0.1182
78.375 0.1646
78.4 0.2214
78.425 0.2956
78.45 0.3837
78.475 0.4803
78.5 0.5782
78.525 0.6666
78.55 0.7436
78.575 0.809
78.6 0.8627
78.625 0.9069
78.65 0.942
78.675 0.9694
78.7 0.9919
78.725 1.011
78.75 1.0315
78.775 1.057
78.8 1.0868
78.825 1.1198
78.85 1.1545
78.875 1.1919
78.9 1.2307
78.925 1.2713
78.95 1.3126
78.975 1.3555
79 1.3997
79.025 1.443
79.05 1.4846
79.075 1.5216
79.1 1.551
79.125 1.5728
79.15 1.5873
79.175 1.5949
79.2 1.601
79.225 1.6101
79.25 1.628
79.275 1.6547
79.3 1.6863
79.325 1.7162
79.35 1.7398
79.375 1.7556
79.4 1.7656
79.425 1.7718
79.45 1.7712
79.475 1.7615
79.5 1.7434
79.525 1.7233
79.55 1.708
79.575 1.7054
79.6 1.7229
79.625 1.7538
79.65 1.7891
79.675 1.823
79.7 1.856
79.725 1.8884
79.75 1.9204
79.775 1.9507
79.8 1.9773
79.825 2.0003
79.85 2.0181
79.875 2.0306
79.9 2.038
79.925 2.0405
79.95 2.0381
79.975 2.0321
80 2.0247
80.025 2.0196
80.05 2.0204
80.075 2.0255
80.1 2.0291
80.125 2.0275
80.15 2.0226
80.175 2.0145
80.2 2.005
80.225 1.9982
80.25 1.9936
80.275 1.9924
80.3 1.9986
80.325 2.0133
80.35 2.0334
80.375 2.0556
80.4 2.0814
80.425 2.1236
80.45 2.1779
80.475 2.2354
80.5 2.2891
80.525 2.3364
80.55 2.3782
80.575 2.4144
80.6 2.4472
80.625 2.4819
80.65 2.5174
80.675 2.5537
80.7 2.5915
80.725 2.6292
80.75 2.6642
80.775 2.6977
80.8 2.7327
80.825 2.7706
80.85 2.8076
80.875 2.8429
80.9 2.8749
80.925 2.9017
80.95 2.9237
80.975 2.9429
81 2.9586
81.025 2.9746
81.05 2.9913
81.075 3.0075
81.1 3.0235
81.125 3.0369
81.15 3.0454
81.175 3.0483
81.2 3.0465
81.225 3.0396
81.25 3.0265
81.275 3.007
81.3 2.9824
81.325 2.9535
81.35 2.9213
81.375 2.8923
81.4 2.8708
81.425 2.8552
81.45 2.8396
81.475 2.82
81.5 2.7937
81.525 2.7593
81.55 2.715
81.575 2.6623
81.6 2.6013
81.625 2.5317
81.65 2.4544
81.675 2.3745
81.7 2.2945
81.725 2.2131
81.75 2.1296
81.775 2.0484
81.8 1.9687
81.825 1.8899
81.85 1.8134
81.875 1.7417
81.9 1.6741
81.925 1.6073
81.95 1.5378
81.975 1.4664
82 1.3978
82.025 1.339
82.05 1.2924
82.075 1.2638
82.1 1.2458
82.125 1.2352
82.15 1.2327
82.175 1.2388
82.2 1.2502
82.225 1.267
82.25 1.2974
82.275 1.3383
82.3 1.3813
82.325 1.4206
82.35 1.4519
82.375 1.4752
82.4 1.4901
82.425 1.5033
82.45 1.5203
82.475 1.5439
82.5 1.5655
82.525 1.5796
82.55 1.5859
82.575 1.5836
82.6 1.5727
82.625 1.5548
82.65 1.5304
82.675 1.5057
82.7 1.4862
82.725 1.4771
82.75 1.4771
82.775 1.4805
82.8 1.4853
82.825 1.4895
82.85 1.4905
82.875 1.487
82.9 1.4803
82.925 1.4721
82.95 1.4593
82.975 1.4404
83 1.416
83.025 1.3896
83.05 1.3661
83.075 1.3455
83.1 1.3254
83.125 1.3074
83.15 1.2859
83.175 1.2539
83.2 1.2087
83.225 1.1538
83.25 1.0926
83.275 1.0315
83.3 0.981
83.325 0.9515
83.35 0.9461
83.375 0.9565
83.4 0.9762
83.425 0.9957
83.45 1.01
83.475 1.0198
83.5 1.0261
83.525 1.0276
83.55 1.0234
83.575 1.014
83.6 1.0007
83.625 0.9865
83.65 0.9728
83.675 0.959
83.7 0.9441
83.725 0.9224
83.75 0.896
83.775 0.8628
83.8 0.8202
83.825 0.7723
83.85 0.7191
83.875 0.6667
83.9 0.6235
83.925 0.5898
83.95 0.5698
83.975 0.5742
84 0.6075
84.025 0.6592
84.05 0.7194
84.075 0.7862
84.1 0.8582
84.125 0.9255
84.15 0.9846
84.175 1.0334
84.2 1.0713
84.225 1.0994
84.25 1.1166
84.275 1.1221
84.3 1.1155
84.325 1.0974
84.35 1.071
84.375 1.0426
84.4 1.0157
84.425 0.994
84.45 0.9807
84.475 0.98
84.5 0.9962
84.525 1.0235
84.55 1.054
84.575 1.0824
84.6 1.103
84.625 1.1145
84.65 1.1181
84.675 1.1155
84.7 1.1084
84.725 1.0982
84.75 1.0871
84.775 1.0757
84.8 1.0629
84.825 1.0491
84.85 1.0328
84.875 1.0145
84.9 0.9937
84.925 0.9715
84.95 0.95
84.975 0.9264
85 0.8968
85.025 0.8594
85.05 0.8155
85.075 0.7678
85.1 0.7199
85.125 0.6703
85.15 0.6157
85.175 0.5585
85.2 0.5037
85.225 0.4539
85.25 0.411
85.275 0.3735
85.3 0.3385
85.325 0.299
85.35 0.25
85.375 0.1915
85.4 0.1284
85.425 0.0608
85.45 -0.0092
85.475 -0.0681
85.5 -0.0999
85.525 -0.1117
85.55 -0.1181
85.575 -0.1266
85.6 -0.1347
85.625 -0.1413
85.65 -0.1427
85.675 -0.1355
85.7 -0.1179
85.725 -0.0901
85.75 -0.0663
85.775 -0.0549
85.8 -0.0532
85.825 -0.0562
85.85 -0.0577
85.875 -0.0558
85.9 -0.0475
85.925 -0.0276
85.95 0.0047
85.975 0.0405
86 0.0767
86.025 0.1138
86.05 0.1504
86.075 0.1847
86.1 0.2142
86.125 0.2383
86.15 0.2585
86.175 0.2746
86.2 0.2845
86.225 0.2911
86.25 0.2973
86.275 0.3002
86.3 0.2968
86.325 0.2863
86.35 0.2739
86.375 0.2689
86.4 0.2717
86.425 0.2789
86.45 0.2846
86.475 0.2867
86.5 0.285
86.525 0.2848
86.55 0.2927
86.575 0.3032
86.6 0.3122
86.625 0.3178
86.65 0.3226
86.675 0.3275
86.7 0.3333
86.725 0.3437
86.75 0.3629
86.775 0.3883
86.8 0.4232
86.825 0.4667
86.85 0.517
86.875 0.5722
86.9 0.6266
86.925 0.6744
86.95 0.7138
86.975 0.7421
87 0.76
87.025 0.7682
87.05 0.7696
87.075 0.7653
87.1 0.7565
87.125 0.747
87.15 0.7397
87.175 0.7333
87.2 0.7289
87.225 0.7266
87.25 0.7325
87.275 0.7502
87.3 0.7748
87.325 0.7973
87.35 0.8138
87.375 0.8219
87.4 0.8205
87.425 0.808
87.45 0.7857
87.475 0.7552
87.5 0.7187
87.525 0.6751
87.55 0.6248
87.575 0.5729
87.6 0.5238
87.625 0.4826
87.65 0.4531
87.675 0.4354
87.7 0.4311
87.725 0.4375
87.75 0.4529
87.775 0.4723
87.8 0.4889
87.825 0.5002
87.85 0.5051
87.875 0.5038
87.9 0.502
87.925 0.5032
87.95 0.5094
87.975 0.5268
88 0.5482
88.025 0.5718
88.05 0.597
88.075 0.6213
88.1 0.6425
88.125 0.6608
88.15 0.6787
88.175 0.6997
88.2 0.7225
88.225 0.7439
88.25 0.7628
88.275 0.7798
88.3 0.7967
88.325 0.8148
88.35 0.8301
88.375 0.8411
88.4 0.8467
88.425 0.8471
88.45 0.8396
88.475 0.8247
88.5 0.8007
88.525 0.7685
88.55 0.7307
88.575 0.6915
88.6 0.6491
88.625 0.6069
88.65 0.5706
88.675 0.5436
88.7 0.5235
88.725 0.5066
88.75 0.4923
88.775 0.4843
88.8 0.4839
88.825 0.4908
88.85 0.497
88.875 0.4959
88.9 0.4849
88.925 0.4639
88.95 0.4332
88.975 0.3948
89 0.3503
89.025 0.3022
89.05 0.2535
89.075 0.2083
89.1 0.1699
89.125 0.1342
89.15 0.0944
89.175 0.0448
89.2 -0.0142
89.225 -0.079
89.25 -0.1474
89.275 -0.212
89.3 -0.2566
89.325 -0.2663
89.35 -0.2472
89.375 -0.2151
89.4 -0.1779
89.425 -0.1352
89.45 -0.0927
89.475 -0.0513
89.5 -0.0108
89.525 0.0311
89.55 0.0727
89.575 0.1111
89.6 0.1453
89.625 0.1748
89.65 0.2018
89.675 0.2298
89.7 0.2587
89.725 0.2869
89.75 0.3139
89.775 0.3432
89.8 0.3749
89.825 0.409
89.85 0.443
89.875 0.4753
89.9 0.5097
89.925 0.545
89.95 0.5791
89.975 0.6105
90 0.6364
90.025 0.6554
90.05 0.6688
90.075 0.6809
90.1 0.6899
90.125 0.6946
90.15 0.6967
90.175 0.6981
90.2 0.6999
90.225 0.7048
90.25 0.7112
90.275 0.7175
90.3 0.7216
90.325 0.7229
90.35 0.7224
90.375 0.7188
90.4 0.7108
90.425 0.6956
90.45 0.6722
90.475 0.6426
90.5 0.6088
90.525 0.5695
90.55 0.5261
90.575 0.4814
90.6 0.4398
90.625 0.3996
90.65 0.3614
90.675 0.3311
90.7 0.3141
90.725 0.3015
90.75 0.29
90.775 0.2807
90.8 0.2767
90.825 0.2809
90.85 0.2992
90.875 0.3279
90.9 0.3661
90.925 0.4098
90.95 0.4553
90.975 0.5021
91 0.554
91.025 0.614
91.05 0.6817
91.075 0.7472
91.1 0.8079
91.125 0.8683
91.15 0.9323
91.175 0.9963
91.2 1.0578
91.225 1.1177
91.25 1.1819
91.275 1.2546
91.3 1.3332
91.325 1.4125
91.35 1.4867
91.375 1.5536
91.4 1.6135
91.425 1.6665
91.45 1.7159
91.475 1.7742
91.5 1.8542
91.525 1.9457
91.55 2.0351
91.575 2.1179
91.6 2.1915
91.625 2.2566
91.65 2.3132
91.675 2.3626
91.7 2.4049
91.725 2.4391
91.75 2.4661
91.775 2.4871
91.8 2.5024
91.825 2.513
91.85 2.5219
91.875 2.5274
91.9 2.5297
91.925 2.5293
91.95 2.5276
91.975 2.5216
92 2.5087
92.025 2.4872
92.05 2.4569
92.075 2.4193
92.1 2.3712
92.125 2.3103
92.15 2.2379
92.175 2.1597
92.2 2.0909
92.225 2.0401
92.25 2.0127
92.275 1.9922
92.3 1.9695
92.325 1.9404
92.35 1.9102
92.375 1.8934
92.4 1.8815
92.425 1.8656
92.45 1.8428
92.475 1.8196
92.5 1.8047
92.525 1.7976
92.55 1.7958
92.575 1.8011
92.6 1.8112
92.625 1.8239
92.65 1.8412
92.675 1.8586
92.7 1.8754
92.725 1.892
92.75 1.9043
92.775 1.9094
92.8 1.9066
92.825 1.8981
92.85 1.8866
92.875 1.8714
92.9 1.853
92.925 1.8287
92.95 1.7989
92.975 1.7637
93 1.7228
93.025 1.6754
93.05 1.6249
93.075 1.5769
93.1 1.5359
93.125 1.5026
93.15 1.472
93.175 1.4404
93.2 1.4058
93.225 1.3704
93.25 1.3371
93.275 1.3022
93.3 1.2638
93.325 1.2222
93.35 1.1869
93.375 1.1613
93.4 1.1511
93.425 1.1564
93.45 1.1669
93.475 1.1744
93.5 1.1693
93.525 1.1534
93.55 1.1307
93.575 1.1011
93.6 1.0615
93.625 1.0144
93.65 0.9642
93.675 0.914
93.7 0.8699
93.725 0.8399
93.75 0.8269
93.775 0.8375
93.8 0.8809
93.825 0.9443
93.85 1.0183
93.875 1.1011
93.9 1.1914
93.925 1.2866
93.95 1.3841
93.975 1.4827
94 1.5767
94.025 1.6613
94.05 1.7376
94.075 1.8048
94.1 1.8599
94.125 1.9038
94.15 1.9408
94.175 1.976
94.2 2.0115
94.225 2.0499
94.25 2.0889
94.275 2.126
94.3 2.1605
94.325 2.1931
94.35 2.2241
94.375 2.2524
94.4 2.2753
94.425 2.2927
94.45 2.3062
94.475 2.3175
94.5 2.328
94.525 2.3394
94.55 2.3572
94.575 2.3881
94.6 2.4343
94.625 2.4817
94.65 2.5235
94.675 2.56
94.7 2.5907
94.725 2.6134
94.75 2.6278
94.775 2.6342
94.8 2.6361
94.825 2.6407
94.85 2.6532
94.875 2.675
94.9 2.7016
94.925 2.727
94.95 2.7473
94.975 2.7618
95 2.7705
95.025 2.7732
95.05 2.7694
95.075 2.7617
95.1 2.752
95.125 2.749
95.15 2.7637
95.175 2.8052
95.2 2.8692
95.225 2.9434
95.25 3.022
95.275 3.1013
95.3 3.1771
95.325 3.2484
95.35 3.316
95.375 3.38
95.4 3.4392
95.425 3.4934
95.45 3.543
95.475 3.5876
95.5 3.6278
95.525 3.6633
95.55 3.6943
95.575 3.72
95.6 3.7408
95.625 3.7577
95.65 3.7699
95.675 3.7775
95.7 3.7795
95.725 3.7754
95.75 3.7662
95.775 3.7523
95.8 3.7342
95.825 3.7114
95.85 3.6853
95.875 3.6556
95.9 3.6231
95.925 3.5903
95.95 3.556
95.975 3.522
96 3.4952
96.025 3.4709
96.05 3.4438
96.075 3.4147
96.1 3.3834
96.125 3.3503
96.15 3.3168
96.175 3.2858
96.2 3.2555
96.225 3.2208
96.25 3.1817
96.275 3.1373
96.3 3.0884
96.325 3.0361
96.35 2.9841
96.375 2.9331
96.4 2.8815
96.425 2.8293
96.45 2.7799
96.475 2.7401
96.5 2.7081
96.525 2.6757
96.55 2.641
96.575 2.6043
96.6 2.5632
96.625 2.5157
96.65 2.4645
96.675 2.4146
96.7 2.3668
96.725 2.3208
96.75 2.2792
96.775 2.2432
96.8 2.2138
96.825 2.1875
96.85 2.1579
96.875 2.1238
96.9 2.087
96.925 2.0474
96.95 2.006
96.975 1.9674
97 1.9314
97.025 1.893
97.05 1.8585
97.075 1.8446
97.1 1.8585
97.125 1.8832
97.15 1.9019
97.175 1.9104
97.2 1.9118
97.225 1.9097
97.25 1.9127
97.275 1.938
97.3 1.9884
97.325 2.0427
97.35 2.0878
97.375 2.1215
97.4 2.1456
97.425 2.1602
97.45 2.1649
97.475 2.1592
97.5 2.1432
97.525 2.1175
97.55 2.081
97.575 2.0322
97.6 1.9723
97.625 1.9026
97.65 1.8251
97.675 1.7472
97.7 1.6898
97.725 1.6678
97.75 1.6711
97.775 1.6858
97.8 1.7028
97.825 1.7224
97.85 1.7475
97.875 1.7765
97.9 1.8045
97.925 1.8276
97.95 1.8426
97.975 1.8488
98 1.8495
98.025 1.8556
98.05 1.8823
98.075 1.9347
98.1 1.9958
98.125 2.0596
98.15 2.1237
98.175 2.1872
98.2 2.2467
98.225 2.3003
98.25 2.3487
98.275 2.3926
98.3 2.4298
98.325 2.4595
98.35 2.4802
98.375 2.4911
98.4 2.4939
98.425 2.4921
98.45 2.4877
98.475 2.4811
98.5 2.4718
98.525 2.4612
98.55 2.45
98.575 2.4373
98.6 2.4237
98.625 2.4147
98.65 2.4109
98.675 2.4077
98.7 2.4011
98.725 2.3879
98.75 2.364
98.775 2.3289
98.8 2.2831
98.825 2.2277
98.85 2.1692
98.875 2.1325
98.9 2.1386
98.925 2.1759
98.95 2.224
98.975 2.2773
99 2.3316
99.025 2.3788
99.05 2.4169
99.075 2.4481
99.1 2.4722
99.125 2.4853
99.15 2.4863
99.175 2.4755
99.2 2.4542
99.225 2.4251
99.25 2.3904
99.275 2.3603
99.3 2.3315
99.325 2.2982
99.35 2.2615
99.375 2.2253
99.4 2.1942
99.425 2.1671
99.45 2.1413
99.475 2.1188
99.5 2.0997
99.525 2.0807
99.55 2.0589
99.575 2.032
99.6 1.9984
99.625 1.9582
99.65 1.9109
99.675 1.8573
99.7 1.7967
99.725 1.7275
99.75 1.6479
99.775 1.5582
99.8 1.4602
99.825 1.3582
99.85 1.2547
99.875 1.1518
99.9 1.0547
99.925 0.9721
99.95 0.9037
99.975 0.8444
100 0.7913
