# Supplementary material for: Uptake of N2O5 by aqueous aerosol unveiled using chemically accurate many-body potentials
Source: Nat Commun. 2022 Mar 10;13:1266. doi: 10.1038/s41467-022-28697-8 (PMC8913772; doi:10.1038/s41467-022-28697-8)
Supplement: Supplementary file 3 — Source Data [file 41467_2022_28697_MOESM3_ESM.zip › n2o5-uptake-data/Fig2/scattering/rep03run18/relcom_gds.dat]

0.025 11.7971
0.05 11.7703
0.075 11.7434
0.1 11.7165
0.125 11.6897
0.15 11.6628
0.175 11.6358
0.2 11.6089
0.225 11.582
0.25 11.5551
0.275 11.5281
0.3 11.5011
0.325 11.4742
0.35 11.4472
0.375 11.4202
0.4 11.3932
0.425 11.3661
0.45 11.3391
0.475 11.312
0.5 11.285
0.525 11.2579
0.55 11.2307
0.575 11.2036
0.6 11.1764
0.625 11.1492
0.65 11.122
0.675 11.0947
0.7 11.0675
0.725 11.0402
0.75 11.0129
0.775 10.9856
0.8 10.9583
0.825 10.9309
0.85 10.9035
0.875 10.876
0.9 10.8486
0.925 10.8211
0.95 10.7936
0.975 10.7661
1 10.7385
1.025 10.711
1.05 10.6834
1.075 10.6558
1.1 10.6282
1.125 10.6007
1.15 10.5731
1.175 10.5455
1.2 10.5179
1.225 10.4903
1.25 10.4627
1.275 10.4351
1.3 10.4075
1.325 10.3799
1.35 10.3522
1.375 10.3246
1.4 10.2969
1.425 10.2691
1.45 10.2414
1.475 10.2136
1.5 10.1858
1.525 10.158
1.55 10.1302
1.575 10.1024
1.6 10.0746
1.625 10.0468
1.65 10.0189
1.675 9.991
1.7 9.9631
1.725 9.9352
1.75 9.9072
1.775 9.8792
1.8 9.8513
1.825 9.8233
1.85 9.7952
1.875 9.7672
1.9 9.7391
1.925 9.711
1.95 9.6828
1.975 9.6546
2 9.6264
2.025 9.5981
2.05 9.5697
2.075 9.5413
2.1 9.5129
2.125 9.4845
2.15 9.456
2.175 9.4274
2.2 9.3988
2.225 9.3702
2.25 9.3415
2.275 9.3127
2.3 9.2839
2.325 9.2551
2.35 9.2262
2.375 9.1973
2.4 9.1682
2.425 9.1392
2.45 9.1101
2.475 9.0809
2.5 9.0517
2.525 9.0225
2.55 8.9933
2.575 8.9641
2.6 8.9347
2.625 8.9054
2.65 8.876
2.675 8.8465
2.7 8.817
2.725 8.7874
2.75 8.7578
2.775 8.7281
2.8 8.6984
2.825 8.6687
2.85 8.6388
2.875 8.6089
2.9 8.5789
2.925 8.5489
2.95 8.519
2.975 8.489
3 8.4589
3.025 8.4288
3.05 8.3985
3.075 8.3681
3.1 8.3375
3.125 8.3067
3.15 8.2758
3.175 8.2447
3.2 8.2134
3.225 8.182
3.25 8.1503
3.275 8.1185
3.3 8.0866
3.325 8.0545
3.35 8.0223
3.375 7.9899
3.4 7.9575
3.425 7.9251
3.45 7.8926
3.475 7.86
3.5 7.8273
3.525 7.7946
3.55 7.7619
3.575 7.7289
3.6 7.6956
3.625 7.662
3.65 7.6283
3.675 7.5944
3.7 7.5605
3.725 7.5265
3.75 7.4922
3.775 7.4577
3.8 7.4229
3.825 7.3877
3.85 7.3523
3.875 7.3166
3.9 7.2806
3.925 7.2444
3.95 7.2077
3.975 7.1708
4 7.1335
4.025 7.0961
4.05 7.0584
4.075 7.0204
4.1 6.9821
4.125 6.9434
4.15 6.9041
4.175 6.8646
4.2 6.8248
4.225 6.7848
4.25 6.7444
4.275 6.704
4.3 6.6634
4.325 6.6224
4.35 6.581
4.375 6.539
4.4 6.4967
4.425 6.454
4.45 6.4108
4.475 6.3669
4.5 6.322
4.525 6.2765
4.55 6.2302
4.575 6.183
4.6 6.135
4.625 6.0864
4.65 6.0371
4.675 5.987
4.7 5.936
4.725 5.8839
4.75 5.8309
4.775 5.7768
4.8 5.7216
4.825 5.6652
4.85 5.6076
4.875 5.5485
4.9 5.4881
4.925 5.4261
4.95 5.3617
4.975 5.2953
5 5.2269
5.025 5.1558
5.05 5.0823
5.075 5.0068
5.1 4.9299
5.125 4.8509
5.15 4.7702
5.175 4.6859
5.2 4.5975
5.225 4.5061
5.25 4.4139
5.275 4.3237
5.3 4.2376
5.325 4.155
5.35 4.0733
5.375 3.9931
5.4 3.9145
5.425 3.8349
5.45 3.7585
5.475 3.696
5.5 3.6564
5.525 3.6409
5.55 3.6322
5.575 3.622
5.6 3.6048
5.625 3.5801
5.65 3.5491
5.675 3.5114
5.7 3.4659
5.725 3.4149
5.75 3.3618
5.775 3.3123
5.8 3.2673
5.825 3.221
5.85 3.1721
5.875 3.1245
5.9 3.0869
5.925 3.0698
5.95 3.0703
5.975 3.0873
6 3.1126
6.025 3.1407
6.05 3.1677
6.075 3.1873
6.1 3.1991
6.125 3.2038
6.15 3.2008
6.175 3.1925
6.2 3.1849
6.225 3.1789
6.25 3.1705
6.275 3.1571
6.3 3.1385
6.325 3.1225
6.35 3.1189
6.375 3.1344
6.4 3.1594
6.425 3.1858
6.45 3.2081
6.475 3.2246
6.5 3.2354
6.525 3.2408
6.55 3.2404
6.575 3.2348
6.6 3.2263
6.625 3.2153
6.65 3.2032
6.675 3.1898
6.7 3.1741
6.725 3.157
6.75 3.1392
6.775 3.1202
6.8 3.0981
6.825 3.072
6.85 3.0418
6.875 3.0077
6.9 2.9697
6.925 2.9264
6.95 2.878
6.975 2.8253
7 2.7684
7.025 2.7085
7.05 2.649
7.075 2.5911
7.1 2.5322
7.125 2.4692
7.15 2.4007
7.175 2.3279
7.2 2.258
7.225 2.1933
7.25 2.1285
7.275 2.0567
7.3 1.9758
7.325 1.8862
7.35 1.7901
7.375 1.6903
7.4 1.5939
7.425 1.5107
7.45 1.435
7.475 1.3581
7.5 1.2789
7.525 1.1957
7.55 1.1074
7.575 1.0172
7.6 0.9307
7.625 0.8506
7.65 0.775
7.675 0.7051
7.7 0.6357
7.725 0.5616
7.75 0.4798
7.775 0.3911
7.8 0.3036
7.825 0.2221
7.85 0.1583
7.875 0.1164
7.9 0.0931
7.925 0.0853
7.95 0.0969
7.975 0.124
8 0.1508
8.025 0.1666
8.05 0.1691
8.075 0.1556
8.1 0.1274
8.125 0.0893
8.15 0.0458
8.175 -0.0016
8.2 -0.0516
8.225 -0.1041
8.25 -0.1578
8.275 -0.2066
8.3 -0.2468
8.325 -0.282
8.35 -0.3136
8.375 -0.3315
8.4 -0.3348
8.425 -0.3277
8.45 -0.314
8.475 -0.292
8.5 -0.2646
8.525 -0.234
8.55 -0.1983
8.575 -0.1584
8.6 -0.1166
8.625 -0.0724
8.65 -0.0222
8.675 0.0374
8.7 0.1058
8.725 0.1764
8.75 0.2416
8.775 0.2983
8.8 0.3457
8.825 0.3837
8.85 0.4119
8.875 0.4306
8.9 0.4428
8.925 0.4482
8.95 0.4463
8.975 0.4376
9 0.4217
9.025 0.4001
9.05 0.3751
9.075 0.3499
9.1 0.3248
9.125 0.3015
9.15 0.2761
9.175 0.2449
9.2 0.2069
9.225 0.1633
9.25 0.1165
9.275 0.0685
9.3 0.0217
9.325 -0.0207
9.35 -0.0583
9.375 -0.0923
9.4 -0.1193
9.425 -0.1406
9.45 -0.1547
9.475 -0.1621
9.5 -0.1663
9.525 -0.1706
9.55 -0.1761
9.575 -0.183
9.6 -0.1911
9.625 -0.1999
9.65 -0.2078
9.675 -0.2107
9.7 -0.2068
9.725 -0.1993
9.75 -0.1856
9.775 -0.1589
9.8 -0.1154
9.825 -0.0551
9.85 0.0182
9.875 0.1027
9.9 0.2028
9.925 0.3222
9.95 0.4528
9.975 0.5912
10 0.7324
10.025 0.8675
10.05 0.9923
10.075 1.1052
10.1 1.2072
10.125 1.2994
10.15 1.3819
10.175 1.457
10.2 1.526
10.225 1.5891
10.25 1.645
10.275 1.6955
10.3 1.7437
10.325 1.793
10.35 1.8564
10.375 1.9369
10.4 2.0255
10.425 2.1163
10.45 2.2103
10.475 2.3119
10.5 2.4183
10.525 2.5223
10.55 2.6212
10.575 2.7161
10.6 2.8049
10.625 2.8873
10.65 2.9617
10.675 3.029
10.7 3.0909
10.725 3.1478
10.75 3.1994
10.775 3.2447
10.8 3.2839
10.825 3.318
10.85 3.3475
10.875 3.3727
10.9 3.3935
10.925 3.4094
10.95 3.4205
10.975 3.427
11 3.4297
11.025 3.4277
11.05 3.4197
11.075 3.405
11.1 3.384
11.125 3.358
11.15 3.3276
11.175 3.2933
11.2 3.254
11.225 3.2111
11.25 3.1648
11.275 3.1138
11.3 3.0576
11.325 2.9988
11.35 2.9395
11.375 2.8779
11.4 2.8158
11.425 2.7551
11.45 2.6959
11.475 2.6394
11.5 2.5841
11.525 2.5313
11.55 2.4818
11.575 2.4366
11.6 2.4004
11.625 2.37
11.65 2.3458
11.675 2.332
11.7 2.328
11.725 2.3317
11.75 2.3362
11.775 2.3331
11.8 2.3212
11.825 2.3011
11.85 2.2744
11.875 2.243
11.9 2.214
11.925 2.1915
11.95 2.1738
11.975 2.1569
12 2.1446
12.025 2.1323
12.05 2.1291
12.075 2.143
12.1 2.1673
12.125 2.1888
12.15 2.2062
12.175 2.2198
12.2 2.2258
12.225 2.2225
12.25 2.2221
12.275 2.2273
12.3 2.2287
12.325 2.2231
12.35 2.2127
12.375 2.1971
12.4 2.1744
12.425 2.1462
12.45 2.1175
12.475 2.0947
12.5 2.0767
12.525 2.0572
12.55 2.0344
12.575 2.0064
12.6 1.972
12.625 1.9293
12.65 1.8762
12.675 1.8134
12.7 1.745
12.725 1.6747
12.75 1.6103
12.775 1.554
12.8 1.5004
12.825 1.4471
12.85 1.3969
12.875 1.3526
12.9 1.3129
12.925 1.277
12.95 1.2425
12.975 1.2134
13 1.2
13.025 1.2044
13.05 1.2137
13.075 1.2198
13.1 1.222
13.125 1.2176
13.15 1.2065
13.175 1.1893
13.2 1.1668
13.225 1.1389
13.25 1.1046
13.275 1.0658
13.3 1.0257
13.325 0.9842
13.35 0.9426
13.375 0.8978
13.4 0.8498
13.425 0.8074
13.45 0.7752
13.475 0.755
13.5 0.7496
13.525 0.7506
13.55 0.7516
13.575 0.7502
13.6 0.7444
13.625 0.7357
13.65 0.7228
13.675 0.7047
13.7 0.687
13.725 0.6808
13.75 0.6928
13.775 0.7183
13.8 0.7464
13.825 0.7718
13.85 0.7925
13.875 0.8078
13.9 0.8199
13.925 0.8337
13.95 0.8519
13.975 0.8749
14 0.9062
14.025 0.948
14.05 1.0014
14.075 1.0632
14.1 1.1261
14.125 1.187
14.15 1.2445
14.175 1.2959
14.2 1.3398
14.225 1.3762
14.25 1.4067
14.275 1.4321
14.3 1.4533
14.325 1.47
14.35 1.4824
14.375 1.4918
14.4 1.4996
14.425 1.506
14.45 1.5105
14.475 1.511
14.5 1.506
14.525 1.4944
14.55 1.4749
14.575 1.4475
14.6 1.4126
14.625 1.3751
14.65 1.3365
14.675 1.3001
14.7 1.2671
14.725 1.2384
14.75 1.213
14.775 1.1926
14.8 1.1806
14.825 1.1773
14.85 1.1804
14.875 1.1926
14.9 1.2084
14.925 1.2236
14.95 1.2365
14.975 1.2461
15 1.2509
15.025 1.2516
15.05 1.2497
15.075 1.2441
15.1 1.2344
15.125 1.2225
15.15 1.2083
15.175 1.1869
15.2 1.1569
15.225 1.1194
15.25 1.0719
15.275 1.0168
15.3 0.9572
15.325 0.8876
15.35 0.8102
15.375 0.7269
15.4 0.6371
15.425 0.5435
15.45 0.4522
15.475 0.3629
15.5 0.2753
15.525 0.2069
15.55 0.1852
15.575 0.1918
15.6 0.2125
15.625 0.2336
15.65 0.2527
15.675 0.2702
15.7 0.2871
15.725 0.305
15.75 0.3295
15.775 0.3688
15.8 0.4189
15.825 0.4703
15.85 0.5214
15.875 0.5759
15.9 0.6313
15.925 0.6834
15.95 0.7302
15.975 0.7678
16 0.7953
16.025 0.814
16.05 0.8232
16.075 0.8233
16.1 0.8144
16.125 0.7962
16.15 0.7683
16.175 0.7313
16.2 0.6869
16.225 0.6398
16.25 0.5912
16.275 0.5422
16.3 0.4915
16.325 0.4356
16.35 0.3741
16.375 0.3071
16.4 0.2368
16.425 0.1639
16.45 0.0876
16.475 0.0072
16.5 -0.0777
16.525 -0.1648
16.55 -0.2477
16.575 -0.3109
16.6 -0.3503
16.625 -0.3672
16.65 -0.3678
16.675 -0.3562
16.7 -0.3378
16.725 -0.3181
16.75 -0.2986
16.775 -0.2785
16.8 -0.2589
16.825 -0.2452
16.85 -0.2422
16.875 -0.2468
16.9 -0.2538
16.925 -0.2631
16.95 -0.28
16.975 -0.3078
17 -0.3397
17.025 -0.3705
17.05 -0.4003
17.075 -0.4316
17.1 -0.4542
17.125 -0.4713
17.15 -0.4914
17.175 -0.5179
17.2 -0.5499
17.225 -0.5838
17.25 -0.6099
17.275 -0.6183
17.3 -0.6044
17.325 -0.579
17.35 -0.5541
17.375 -0.534
17.4 -0.5173
17.425 -0.5029
17.45 -0.493
17.475 -0.4842
17.5 -0.4735
17.525 -0.4645
17.55 -0.4621
17.575 -0.4713
17.6 -0.4945
17.625 -0.5231
17.65 -0.5567
17.675 -0.5972
17.7 -0.6422
17.725 -0.6874
17.75 -0.7355
17.775 -0.78
17.8 -0.8164
17.825 -0.8457
17.85 -0.8711
17.875 -0.8942
17.9 -0.9103
17.925 -0.9092
17.95 -0.8891
17.975 -0.8478
18 -0.7977
18.025 -0.7506
18.05 -0.7098
18.075 -0.6767
18.1 -0.6495
18.125 -0.6291
18.15 -0.6152
18.175 -0.6049
18.2 -0.5983
18.225 -0.6001
18.25 -0.6079
18.275 -0.6226
18.3 -0.642
18.325 -0.6651
18.35 -0.6904
18.375 -0.7109
18.4 -0.7234
18.425 -0.7258
18.45 -0.7242
18.475 -0.7251
18.5 -0.7299
18.525 -0.7352
18.55 -0.737
18.575 -0.7348
18.6 -0.7257
18.625 -0.7098
18.65 -0.6932
18.675 -0.6736
18.7 -0.6517
18.725 -0.6324
18.75 -0.6139
18.775 -0.5879
18.8 -0.5463
18.825 -0.4934
18.85 -0.4402
18.875 -0.3895
18.9 -0.3389
18.925 -0.2932
18.95 -0.2574
18.975 -0.2297
19 -0.2075
19.025 -0.1869
19.05 -0.1683
19.075 -0.1515
19.1 -0.1374
19.125 -0.1255
19.15 -0.1161
19.175 -0.1067
19.2 -0.0933
19.225 -0.0744
19.25 -0.0546
19.275 -0.0373
19.3 -0.0177
19.325 0.007
19.35 0.0317
19.375 0.0504
19.4 0.06
19.425 0.0613
19.45 0.0548
19.475 0.0421
19.5 0.0248
19.525 0.0042
19.55 -0.0183
19.575 -0.0479
19.6 -0.0845
19.625 -0.1269
19.65 -0.1736
19.675 -0.223
19.7 -0.2774
19.725 -0.3379
19.75 -0.4038
19.775 -0.4721
19.8 -0.5361
19.825 -0.5933
19.85 -0.6439
19.875 -0.6873
19.9 -0.7238
19.925 -0.7619
19.95 -0.8089
19.975 -0.8696
20 -0.9402
20.025 -1.0159
20.05 -1.084
20.075 -1.1265
20.1 -1.1359
20.125 -1.1215
20.15 -1.0872
20.175 -1.039
20.2 -0.9837
20.225 -0.9302
20.25 -0.8804
20.275 -0.839
20.3 -0.7969
20.325 -0.7538
20.35 -0.7154
20.375 -0.6832
20.4 -0.6556
20.425 -0.6329
20.45 -0.6159
20.475 -0.6044
20.5 -0.593
20.525 -0.572
20.55 -0.5474
20.575 -0.5279
20.6 -0.5133
20.625 -0.5007
20.65 -0.4885
20.675 -0.4769
20.7 -0.4651
20.725 -0.4536
20.75 -0.4455
20.775 -0.4454
20.8 -0.4514
20.825 -0.4551
20.85 -0.4446
20.875 -0.4229
20.9 -0.3983
20.925 -0.3753
20.95 -0.356
20.975 -0.3427
21 -0.3388
21.025 -0.3442
21.05 -0.3578
21.075 -0.3769
21.1 -0.3999
21.125 -0.4256
21.15 -0.4533
21.175 -0.4833
21.2 -0.5121
21.225 -0.5378
21.25 -0.5621
21.275 -0.5856
21.3 -0.6039
21.325 -0.6157
21.35 -0.6243
21.375 -0.6274
21.4 -0.6238
21.425 -0.6166
21.45 -0.6033
21.475 -0.5799
21.5 -0.5381
21.525 -0.473
21.55 -0.3942
21.575 -0.314
21.6 -0.244
21.625 -0.1857
21.65 -0.1375
21.675 -0.0979
21.7 -0.0682
21.725 -0.0497
21.75 -0.0422
21.775 -0.0445
21.8 -0.0546
21.825 -0.071
21.85 -0.0924
21.875 -0.1185
21.9 -0.1492
21.925 -0.1751
21.95 -0.1899
21.975 -0.1973
22 -0.2052
22.025 -0.2194
22.05 -0.2461
22.075 -0.2857
22.1 -0.3345
22.125 -0.3878
22.15 -0.4419
22.175 -0.4929
22.2 -0.5381
22.225 -0.5788
22.25 -0.6139
22.275 -0.6391
22.3 -0.6568
22.325 -0.6691
22.35 -0.6734
22.375 -0.668
22.4 -0.6618
22.425 -0.6621
22.45 -0.6679
22.475 -0.6831
22.5 -0.7067
22.525 -0.7367
22.55 -0.7726
22.575 -0.8161
22.6 -0.8668
22.625 -0.922
22.65 -0.98
22.675 -1.0398
22.7 -1.0991
22.725 -1.1551
22.75 -1.2047
22.775 -1.2484
22.8 -1.2871
22.825 -1.3196
22.85 -1.3466
22.875 -1.3646
22.9 -1.3738
22.925 -1.3813
22.95 -1.3931
22.975 -1.4119
23 -1.4315
23.025 -1.4526
23.05 -1.4723
23.075 -1.4899
23.1 -1.4988
23.125 -1.4987
23.15 -1.4909
23.175 -1.477
23.2 -1.4591
23.225 -1.4408
23.25 -1.4233
23.275 -1.4029
23.3 -1.38
23.325 -1.3571
23.35 -1.3346
23.375 -1.3159
23.4 -1.3013
23.425 -1.2867
23.45 -1.2698
23.475 -1.2527
23.5 -1.2424
23.525 -1.2414
23.55 -1.2456
23.575 -1.2501
23.6 -1.2509
23.625 -1.2479
23.65 -1.2429
23.675 -1.2397
23.7 -1.2335
23.725 -1.2179
23.75 -1.1914
23.775 -1.1605
23.8 -1.1326
23.825 -1.1086
23.85 -1.0896
23.875 -1.0771
23.9 -1.0704
23.925 -1.0591
23.95 -1.0396
23.975 -1.0184
24 -1.0031
24.025 -0.9991
24.05 -1.0069
24.075 -1.0199
24.1 -1.0343
24.125 -1.0456
24.15 -1.0478
24.175 -1.0417
24.2 -1.0321
24.225 -1.0248
24.25 -1.0255
24.275 -1.0368
24.3 -1.0566
24.325 -1.0814
24.35 -1.1109
24.375 -1.1431
24.4 -1.1753
24.425 -1.2062
24.45 -1.2362
24.475 -1.2565
24.5 -1.2595
24.525 -1.2522
24.55 -1.2401
24.575 -1.2227
24.6 -1.1975
24.625 -1.1601
24.65 -1.1134
24.675 -1.0676
24.7 -1.0297
24.725 -1.002
24.75 -0.9839
24.775 -0.97
24.8 -0.9535
24.825 -0.9361
24.85 -0.9221
24.875 -0.9127
24.9 -0.907
24.925 -0.906
24.95 -0.9099
24.975 -0.918
25 -0.9291
25.025 -0.9424
25.05 -0.9591
25.075 -0.9796
25.1 -1.0072
25.125 -1.0399
25.15 -1.0702
25.175 -1.0908
25.2 -1.1034
25.225 -1.1144
25.25 -1.1238
25.275 -1.1333
25.3 -1.1414
25.325 -1.1432
25.35 -1.1363
25.375 -1.1182
25.4 -1.0908
25.425 -1.0577
25.45 -1.0193
25.475 -0.98
25.5 -0.9462
25.525 -0.9202
25.55 -0.902
25.575 -0.8919
25.6 -0.8901
25.625 -0.8949
25.65 -0.9052
25.675 -0.9188
25.7 -0.9348
25.725 -0.9526
25.75 -0.9695
25.775 -0.9857
25.8 -1.0005
25.825 -1.0112
25.85 -1.0219
25.875 -1.0364
25.9 -1.0551
25.925 -1.0805
25.95 -1.1137
25.975 -1.1557
26 -1.2064
26.025 -1.2664
26.05 -1.335
26.075 -1.4097
26.1 -1.4871
26.125 -1.5621
26.15 -1.6327
26.175 -1.6976
26.2 -1.7605
26.225 -1.8281
26.25 -1.9037
26.275 -1.9878
26.3 -2.0732
26.325 -2.1495
26.35 -2.209
26.375 -2.2543
26.4 -2.2909
26.425 -2.317
26.45 -2.3283
26.475 -2.3256
26.5 -2.309
26.525 -2.2832
26.55 -2.2506
26.575 -2.2083
26.6 -2.1655
26.625 -2.1318
26.65 -2.1189
26.675 -2.1279
26.7 -2.1432
26.725 -2.1533
26.75 -2.1573
26.775 -2.1595
26.8 -2.1597
26.825 -2.1605
26.85 -2.165
26.875 -2.1713
26.9 -2.1727
26.925 -2.1641
26.95 -2.1415
26.975 -2.1037
27 -2.0547
27.025 -2
27.05 -1.942
27.075 -1.8769
27.1 -1.8061
27.125 -1.7349
27.15 -1.6676
27.175 -1.6108
27.2 -1.5656
27.225 -1.5302
27.25 -1.5025
27.275 -1.4781
27.3 -1.4551
27.325 -1.4287
27.35 -1.3905
27.375 -1.3432
27.4 -1.2965
27.425 -1.2544
27.45 -1.2172
27.475 -1.1843
27.5 -1.1578
27.525 -1.1391
27.55 -1.1246
27.575 -1.1142
27.6 -1.1099
27.625 -1.1154
27.65 -1.1267
27.675 -1.14
27.7 -1.1573
27.725 -1.1759
27.75 -1.192
27.775 -1.2021
27.8 -1.2107
27.825 -1.2224
27.85 -1.2405
27.875 -1.2638
27.9 -1.2882
27.925 -1.3148
27.95 -1.3412
27.975 -1.3697
28 -1.3989
28.025 -1.4248
28.05 -1.4413
28.075 -1.4475
28.1 -1.4442
28.125 -1.4338
28.15 -1.4184
28.175 -1.3975
28.2 -1.3708
28.225 -1.3383
28.25 -1.3055
28.275 -1.2785
28.3 -1.259
28.325 -1.2459
28.35 -1.2343
28.375 -1.2216
28.4 -1.2053
28.425 -1.1883
28.45 -1.1728
28.475 -1.1591
28.5 -1.15
28.525 -1.143
28.55 -1.1346
28.575 -1.1248
28.6 -1.1161
28.625 -1.1078
28.65 -1.0994
28.675 -1.0893
28.7 -1.0734
28.725 -1.049
28.75 -1.0144
28.775 -0.9738
28.8 -0.9271
28.825 -0.8744
28.85 -0.8201
28.875 -0.7694
28.9 -0.7256
28.925 -0.6872
28.95 -0.6565
28.975 -0.6306
29 -0.6062
29.025 -0.5827
29.05 -0.5636
29.075 -0.5522
29.1 -0.5528
29.125 -0.5646
29.15 -0.5826
29.175 -0.602
29.2 -0.6204
29.225 -0.6359
29.25 -0.6484
29.275 -0.6655
29.3 -0.6879
29.325 -0.7152
29.35 -0.7455
29.375 -0.7805
29.4 -0.8213
29.425 -0.8659
29.45 -0.9084
29.475 -0.9435
29.5 -0.9703
29.525 -0.9932
29.55 -1.0132
29.575 -1.031
29.6 -1.0433
29.625 -1.0526
29.65 -1.0489
29.675 -1.029
29.7 -0.9972
29.725 -0.9519
29.75 -0.8887
29.775 -0.8178
29.8 -0.7485
29.825 -0.6831
29.85 -0.6247
29.875 -0.5738
29.9 -0.5292
29.925 -0.4907
29.95 -0.459
29.975 -0.4347
30 -0.4177
30.025 -0.4079
30.05 -0.4054
30.075 -0.4098
30.1 -0.4176
30.125 -0.4237
30.15 -0.4256
30.175 -0.4284
30.2 -0.4336
30.225 -0.441
30.25 -0.4495
30.275 -0.4598
30.3 -0.4728
30.325 -0.4855
30.35 -0.4928
30.375 -0.4883
30.4 -0.4729
30.425 -0.4491
30.45 -0.4235
30.475 -0.3964
30.5 -0.3696
30.525 -0.3435
30.55 -0.3178
30.575 -0.2884
30.6 -0.2534
30.625 -0.2091
30.65 -0.156
30.675 -0.0959
30.7 -0.0362
30.725 0.0091
30.75 0.0398
30.775 0.061
30.8 0.0741
30.825 0.0793
30.85 0.0773
30.875 0.0679
30.9 0.0471
30.925 0.0135
30.95 -0.0311
30.975 -0.0866
31 -0.1526
31.025 -0.2267
31.05 -0.3062
31.075 -0.3816
31.1 -0.4461
31.125 -0.4923
31.15 -0.5107
31.175 -0.5141
31.2 -0.5195
31.225 -0.5306
31.25 -0.5442
31.275 -0.5563
31.3 -0.5648
31.325 -0.5736
31.35 -0.5855
31.375 -0.6025
31.4 -0.6265
31.425 -0.6583
31.45 -0.6937
31.475 -0.7252
31.5 -0.7485
31.525 -0.7605
31.55 -0.7551
31.575 -0.7429
31.6 -0.7293
31.625 -0.7225
31.65 -0.7274
31.675 -0.7402
31.7 -0.7594
31.725 -0.7851
31.75 -0.8149
31.775 -0.8434
31.8 -0.8689
31.825 -0.8918
31.85 -0.9071
31.875 -0.9181
31.9 -0.9233
31.925 -0.9259
31.95 -0.929
31.975 -0.9271
32 -0.9199
32.025 -0.9047
32.05 -0.884
32.075 -0.8635
32.1 -0.8428
32.125 -0.8229
32.15 -0.8057
32.175 -0.7908
32.2 -0.7782
32.225 -0.767
32.25 -0.7587
32.275 -0.7569
32.3 -0.763
32.325 -0.7777
32.35 -0.8008
32.375 -0.8332
32.4 -0.8752
32.425 -0.9281
32.45 -0.9931
32.475 -1.0683
32.5 -1.1494
32.525 -1.2321
32.55 -1.3135
32.575 -1.3804
32.6 -1.4169
32.625 -1.4217
32.65 -1.4057
32.675 -1.386
32.7 -1.3739
32.725 -1.3733
32.75 -1.3784
32.775 -1.3852
32.8 -1.3931
32.825 -1.3997
32.85 -1.4007
32.875 -1.3943
32.9 -1.3862
32.925 -1.3791
32.95 -1.3738
32.975 -1.3722
33 -1.3755
33.025 -1.3818
33.05 -1.3922
33.075 -1.4065
33.1 -1.4217
33.125 -1.4361
33.15 -1.4512
33.175 -1.4703
33.2 -1.496
33.225 -1.5289
33.25 -1.5703
33.275 -1.6173
33.3 -1.6745
33.325 -1.7433
33.35 -1.8177
33.375 -1.8882
33.4 -1.9348
33.425 -1.9484
33.45 -1.9396
33.475 -1.9214
33.5 -1.9013
33.525 -1.8807
33.55 -1.8602
33.575 -1.8389
33.6 -1.8192
33.625 -1.7975
33.65 -1.775
33.675 -1.7505
33.7 -1.7241
33.725 -1.6921
33.75 -1.6517
33.775 -1.6021
33.8 -1.543
33.825 -1.4798
33.85 -1.419
33.875 -1.3663
33.9 -1.324
33.925 -1.2912
33.95 -1.2655
33.975 -1.248
34 -1.2371
34.025 -1.2331
34.05 -1.2373
34.075 -1.2427
34.1 -1.2465
34.125 -1.2533
34.15 -1.2635
34.175 -1.2804
34.2 -1.3063
34.225 -1.3349
34.25 -1.3555
34.275 -1.3627
34.3 -1.3542
34.325 -1.3321
34.35 -1.2954
34.375 -1.2502
34.4 -1.2009
34.425 -1.1509
34.45 -1.1088
34.475 -1.074
34.5 -1.0484
34.525 -1.0339
34.55 -1.0272
34.575 -1.0209
34.6 -1.0152
34.625 -1.0103
34.65 -1.0065
34.675 -1
34.7 -0.997
34.725 -1.0192
34.75 -1.0718
34.775 -1.1389
34.8 -1.2081
34.825 -1.2739
34.85 -1.3293
34.875 -1.381
34.9 -1.4325
34.925 -1.4836
34.95 -1.528
34.975 -1.5718
35 -1.6175
35.025 -1.6666
35.05 -1.7205
35.075 -1.7848
35.1 -1.8624
35.125 -1.9468
35.15 -2.0256
35.175 -2.1003
35.2 -2.1664
35.225 -2.2217
35.25 -2.2631
35.275 -2.2835
35.3 -2.275
35.325 -2.2453
35.35 -2.1994
35.375 -2.1441
35.4 -2.0888
35.425 -2.0401
35.45 -2.0014
35.475 -1.9733
35.5 -1.9548
35.525 -1.9448
35.55 -1.9402
35.575 -1.9389
35.6 -1.9384
35.625 -1.9356
35.65 -1.9265
35.675 -1.908
35.7 -1.8773
35.725 -1.8306
35.75 -1.7711
35.775 -1.7048
35.8 -1.6409
35.825 -1.5792
35.85 -1.5262
35.875 -1.4867
35.9 -1.4574
35.925 -1.4352
35.95 -1.4138
35.975 -1.3837
36 -1.3413
36.025 -1.29
36.05 -1.2338
36.075 -1.1743
36.1 -1.116
36.125 -1.063
36.15 -1.0158
36.175 -0.9763
36.2 -0.9462
36.225 -0.9224
36.25 -0.8988
36.275 -0.8669
36.3 -0.8216
36.325 -0.7609
36.35 -0.6965
36.375 -0.6333
36.4 -0.5702
36.425 -0.5076
36.45 -0.4493
36.475 -0.3974
36.5 -0.3516
36.525 -0.3106
36.55 -0.2754
36.575 -0.2428
36.6 -0.2078
36.625 -0.1728
36.65 -0.1403
36.675 -0.1063
36.7 -0.0695
36.725 -0.0307
36.75 0.0084
36.775 0.0451
36.8 0.0774
36.825 0.1041
36.85 0.1269
36.875 0.1472
36.9 0.164
36.925 0.1777
36.95 0.1888
36.975 0.1976
37 0.2059
37.025 0.2145
37.05 0.2255
37.075 0.2346
37.1 0.2384
37.125 0.2344
37.15 0.2223
37.175 0.2056
37.2 0.1873
37.225 0.1697
37.25 0.155
37.275 0.1409
37.3 0.1243
37.325 0.1049
37.35 0.0846
37.375 0.0629
37.4 0.0328
37.425 -0.0055
37.45 -0.0523
37.475 -0.1042
37.5 -0.1593
37.525 -0.2163
37.55 -0.2772
37.575 -0.3441
37.6 -0.4159
37.625 -0.4948
37.65 -0.5793
37.675 -0.6689
37.7 -0.7644
37.725 -0.8608
37.75 -0.956
37.775 -1.047
37.8 -1.1359
37.825 -1.2213
37.85 -1.296
37.875 -1.3567
37.9 -1.4036
37.925 -1.4408
37.95 -1.4744
37.975 -1.5112
38 -1.547
38.025 -1.5721
38.05 -1.5916
38.075 -1.6157
38.1 -1.6479
38.125 -1.6848
38.15 -1.7222
38.175 -1.7544
38.2 -1.7785
38.225 -1.7993
38.25 -1.8173
38.275 -1.8344
38.3 -1.8584
38.325 -1.8914
38.35 -1.9322
38.375 -1.9808
38.4 -2.0375
38.425 -2.0983
38.45 -2.155
38.475 -2.1978
38.5 -2.2197
38.525 -2.217
38.55 -2.1942
38.575 -2.1572
38.6 -2.1126
38.625 -2.0635
38.65 -2.0092
38.675 -1.954
38.7 -1.9013
38.725 -1.8514
38.75 -1.8046
38.775 -1.7609
38.8 -1.7232
38.825 -1.6868
38.85 -1.6541
38.875 -1.6276
38.9 -1.6064
38.925 -1.5879
38.95 -1.5702
38.975 -1.552
39 -1.5366
39.025 -1.5275
39.05 -1.5269
39.075 -1.5333
39.1 -1.5449
39.125 -1.5646
39.15 -1.5876
39.175 -1.6172
39.2 -1.6514
39.225 -1.6836
39.25 -1.7137
39.275 -1.7473
39.3 -1.7846
39.325 -1.8215
39.35 -1.8546
39.375 -1.8889
39.4 -1.9254
39.425 -1.9659
39.45 -2.0108
39.475 -2.0531
39.5 -2.0937
39.525 -2.129
39.55 -2.1473
39.575 -2.1476
39.6 -2.1394
39.625 -2.1298
39.65 -2.1195
39.675 -2.108
39.7 -2.0961
39.725 -2.0801
39.75 -2.0626
39.775 -2.0385
39.8 -2.0044
39.825 -1.9633
39.85 -1.9177
39.875 -1.8736
39.9 -1.8352
39.925 -1.8029
39.95 -1.7807
39.975 -1.7746
40 -1.7747
40.025 -1.7659
40.05 -1.7393
40.075 -1.7038
40.1 -1.6639
40.125 -1.6187
40.15 -1.5696
40.175 -1.518
40.2 -1.4652
40.225 -1.4163
40.25 -1.3757
40.275 -1.3451
40.3 -1.3164
40.325 -1.2839
40.35 -1.2437
40.375 -1.1996
40.4 -1.151
40.425 -1.0968
40.45 -1.038
40.475 -0.9721
40.5 -0.9014
40.525 -0.8306
40.55 -0.7609
40.575 -0.6898
40.6 -0.6183
40.625 -0.5482
40.65 -0.4827
40.675 -0.423
40.7 -0.3659
40.725 -0.3094
40.75 -0.2551
40.775 -0.203
40.8 -0.1535
40.825 -0.1103
40.85 -0.0756
40.875 -0.0487
40.9 -0.0291
40.925 -0.014
40.95 0.0013
40.975 0.0171
41 0.0275
41.025 0.0314
41.05 0.0256
41.075 0.0091
41.1 -0.0184
41.125 -0.0581
41.15 -0.107
41.175 -0.1621
41.2 -0.2242
41.225 -0.2891
41.25 -0.3403
41.275 -0.3825
41.3 -0.4244
41.325 -0.4672
41.35 -0.5117
41.375 -0.5563
41.4 -0.6022
41.425 -0.6443
41.45 -0.6708
41.475 -0.6756
41.5 -0.6691
41.525 -0.6555
41.55 -0.6401
41.575 -0.6297
41.6 -0.6188
41.625 -0.6062
41.65 -0.5915
41.675 -0.5762
41.7 -0.5663
41.725 -0.5618
41.75 -0.5616
41.775 -0.5662
41.8 -0.5763
41.825 -0.5927
41.85 -0.6159
41.875 -0.6463
41.9 -0.6827
41.925 -0.7257
41.95 -0.7759
41.975 -0.8304
42 -0.8832
42.025 -0.9297
42.05 -0.9723
42.075 -1.0169
42.1 -1.0656
42.125 -1.1221
42.15 -1.1802
42.175 -1.2331
42.2 -1.2644
42.225 -1.267
42.25 -1.2437
42.275 -1.207
42.3 -1.1699
42.325 -1.1385
42.35 -1.109
42.375 -1.0722
42.4 -1.0309
42.425 -0.9897
42.45 -0.9495
42.475 -0.9096
42.5 -0.8663
42.525 -0.8203
42.55 -0.7754
42.575 -0.7353
42.6 -0.7013
42.625 -0.6712
42.65 -0.6438
42.675 -0.6212
42.7 -0.6043
42.725 -0.5905
42.75 -0.5748
42.775 -0.5529
42.8 -0.5235
42.825 -0.4918
42.85 -0.4646
42.875 -0.4454
42.9 -0.4365
42.925 -0.4361
42.95 -0.4367
42.975 -0.4287
43 -0.4101
43.025 -0.3834
43.05 -0.3465
43.075 -0.3046
43.1 -0.2665
43.125 -0.2378
43.15 -0.2165
43.175 -0.205
43.2 -0.2033
43.225 -0.2049
43.25 -0.2049
43.275 -0.2069
43.3 -0.2119
43.325 -0.2185
43.35 -0.2268
43.375 -0.2401
43.4 -0.2604
43.425 -0.2867
43.45 -0.3179
43.475 -0.3537
43.5 -0.39
43.525 -0.4213
43.55 -0.4435
43.575 -0.4633
43.6 -0.4871
43.625 -0.5151
43.65 -0.543
43.675 -0.5675
43.7 -0.5871
43.725 -0.5941
43.75 -0.5967
43.775 -0.6035
43.8 -0.6125
43.825 -0.6204
43.85 -0.6298
43.875 -0.6383
43.9 -0.634
43.925 -0.6075
43.95 -0.574
43.975 -0.5463
44 -0.5256
44.025 -0.5075
44.05 -0.4915
44.075 -0.4771
44.1 -0.4618
44.125 -0.4498
44.15 -0.4453
44.175 -0.4455
44.2 -0.4483
44.225 -0.4531
44.25 -0.4582
44.275 -0.4627
44.3 -0.4674
44.325 -0.4738
44.35 -0.484
44.375 -0.5033
44.4 -0.5264
44.425 -0.5468
44.45 -0.562
44.475 -0.574
44.5 -0.5875
44.525 -0.6002
44.55 -0.6087
44.575 -0.6114
44.6 -0.6028
44.625 -0.5842
44.65 -0.5602
44.675 -0.5352
44.7 -0.5128
44.725 -0.4968
44.75 -0.4867
44.775 -0.4771
44.8 -0.4646
44.825 -0.4479
44.85 -0.4219
44.875 -0.3845
44.9 -0.3415
44.925 -0.2985
44.95 -0.2614
44.975 -0.2328
45 -0.212
45.025 -0.197
45.05 -0.1874
45.075 -0.1839
45.1 -0.1853
45.125 -0.1891
45.15 -0.1926
45.175 -0.197
45.2 -0.2047
45.225 -0.2154
45.25 -0.2277
45.275 -0.2379
45.3 -0.2445
45.325 -0.2525
45.35 -0.2649
45.375 -0.2813
45.4 -0.3012
45.425 -0.3233
45.45 -0.3458
45.475 -0.3674
45.5 -0.385
45.525 -0.399
45.55 -0.4112
45.575 -0.4269
45.6 -0.4476
45.625 -0.474
45.65 -0.5058
45.675 -0.5357
45.7 -0.5582
45.725 -0.5706
45.75 -0.58
45.775 -0.5886
45.8 -0.5988
45.825 -0.6053
45.85 -0.6105
45.875 -0.6211
45.9 -0.6394
45.925 -0.6645
45.95 -0.6943
45.975 -0.7273
46 -0.7615
46.025 -0.7942
46.05 -0.8231
46.075 -0.8496
46.1 -0.8693
46.125 -0.8866
46.15 -0.9017
46.175 -0.9178
46.2 -0.9344
46.225 -0.9498
46.25 -0.9607
46.275 -0.9556
46.3 -0.9419
46.325 -0.9255
46.35 -0.9089
46.375 -0.8908
46.4 -0.8691
46.425 -0.8454
46.45 -0.8202
46.475 -0.7922
46.5 -0.7635
46.525 -0.7381
46.55 -0.7186
46.575 -0.707
46.6 -0.7043
46.625 -0.7089
46.65 -0.718
46.675 -0.7308
46.7 -0.7499
46.725 -0.7791
46.75 -0.8164
46.775 -0.8609
46.8 -0.9108
46.825 -0.9645
46.85 -1.0144
46.875 -1.0542
46.9 -1.0867
46.925 -1.1187
46.95 -1.1572
46.975 -1.205
47 -1.2608
47.025 -1.3236
47.05 -1.3936
47.075 -1.4698
47.1 -1.5498
47.125 -1.6315
47.15 -1.7092
47.175 -1.7725
47.2 -1.8257
47.225 -1.8752
47.25 -1.9189
47.275 -1.9526
47.3 -1.9675
47.325 -1.9581
47.35 -1.9256
47.375 -1.8819
47.4 -1.8358
47.425 -1.7865
47.45 -1.7323
47.475 -1.6721
47.5 -1.6128
47.525 -1.5598
47.55 -1.509
47.575 -1.4603
47.6 -1.4151
47.625 -1.3753
47.65 -1.341
47.675 -1.3133
47.7 -1.2926
47.725 -1.2779
47.75 -1.2697
47.775 -1.27
47.8 -1.2813
47.825 -1.3041
47.85 -1.3372
47.875 -1.3781
47.9 -1.4238
47.925 -1.4723
47.95 -1.524
47.975 -1.5773
48 -1.6196
48.025 -1.6529
48.05 -1.6901
48.075 -1.7302
48.1 -1.7685
48.125 -1.7994
48.15 -1.8201
48.175 -1.829
48.2 -1.8237
48.225 -1.7987
48.25 -1.7609
48.275 -1.7173
48.3 -1.6764
48.325 -1.6423
48.35 -1.617
48.375 -1.6003
48.4 -1.5924
48.425 -1.5932
48.45 -1.6024
48.475 -1.6215
48.5 -1.6491
48.525 -1.6849
48.55 -1.7269
48.575 -1.771
48.6 -1.8151
48.625 -1.8544
48.65 -1.8826
48.675 -1.9018
48.7 -1.9201
48.725 -1.9422
48.75 -1.9675
48.775 -1.9876
48.8 -1.992
48.825 -1.9764
48.85 -1.955
48.875 -1.9363
48.9 -1.9193
48.925 -1.9031
48.95 -1.8839
48.975 -1.8653
49 -1.8491
49.025 -1.8344
49.05 -1.82
49.075 -1.8035
49.1 -1.7793
49.125 -1.7485
49.15 -1.7147
49.175 -1.6801
49.2 -1.6513
49.225 -1.6318
49.25 -1.622
49.275 -1.622
49.3 -1.6332
49.325 -1.6541
49.35 -1.6834
49.375 -1.719
49.4 -1.7562
49.425 -1.7895
49.45 -1.8117
49.475 -1.8241
49.5 -1.8306
49.525 -1.832
49.55 -1.8319
49.575 -1.8351
49.6 -1.8413
49.625 -1.85
49.65 -1.8612
49.675 -1.8765
49.7 -1.8984
49.725 -1.9268
49.75 -1.9574
49.775 -1.98
49.8 -1.989
49.825 -1.9862
49.85 -1.9766
49.875 -1.966
49.9 -1.955
49.925 -1.945
49.95 -1.9366
49.975 -1.9284
50 -1.917
50.025 -1.9007
50.05 -1.8834
50.075 -1.8704
50.1 -1.8631
50.125 -1.8571
50.15 -1.8441
50.175 -1.8208
50.2 -1.7895
50.225 -1.753
50.25 -1.7123
50.275 -1.6703
50.3 -1.6278
50.325 -1.5872
50.35 -1.5522
50.375 -1.5213
50.4 -1.4944
50.425 -1.4735
50.45 -1.4575
50.475 -1.4428
50.5 -1.4244
50.525 -1.4002
50.55 -1.3762
50.575 -1.3522
50.6 -1.3277
50.625 -1.298
50.65 -1.2608
50.675 -1.2216
50.7 -1.1874
50.725 -1.1559
50.75 -1.1317
50.775 -1.1102
50.8 -1.0788
50.825 -1.0278
50.85 -0.9637
50.875 -0.8954
50.9 -0.8275
50.925 -0.7666
50.95 -0.717
50.975 -0.6802
51 -0.6557
51.025 -0.6411
51.05 -0.6369
51.075 -0.6439
51.1 -0.6624
51.125 -0.6888
51.15 -0.7174
51.175 -0.7465
51.2 -0.779
51.225 -0.8191
51.25 -0.8653
51.275 -0.9173
51.3 -0.9721
51.325 -1.0298
51.35 -1.0896
51.375 -1.1478
51.4 -1.2005
51.425 -1.2391
51.45 -1.2659
51.475 -1.2862
51.5 -1.3014
51.525 -1.3094
51.55 -1.3113
51.575 -1.3154
51.6 -1.3259
51.625 -1.3392
51.65 -1.352
51.675 -1.3662
51.7 -1.3858
51.725 -1.4096
51.75 -1.4362
51.775 -1.4639
51.8 -1.4921
51.825 -1.5225
51.85 -1.5551
51.875 -1.5841
51.9 -1.6096
51.925 -1.6299
51.95 -1.6444
51.975 -1.651
52 -1.6498
52.025 -1.6358
52.05 -1.6034
52.075 -1.5622
52.1 -1.5211
52.125 -1.4802
52.15 -1.4405
52.175 -1.4051
52.2 -1.385
52.225 -1.3806
52.25 -1.3823
52.275 -1.3823
52.3 -1.3827
52.325 -1.3872
52.35 -1.3975
52.375 -1.4133
52.4 -1.4318
52.425 -1.4514
52.45 -1.4705
52.475 -1.4896
52.5 -1.5088
52.525 -1.5248
52.55 -1.5336
52.575 -1.5414
52.6 -1.5536
52.625 -1.5694
52.65 -1.5941
52.675 -1.6304
52.7 -1.6776
52.725 -1.7335
52.75 -1.7904
52.775 -1.8447
52.8 -1.8938
52.825 -1.9373
52.85 -1.9753
52.875 -2.0125
52.9 -2.0561
52.925 -2.1053
52.95 -2.1574
52.975 -2.2079
53 -2.2567
53.025 -2.3037
53.05 -2.3442
53.075 -2.372
53.1 -2.3892
53.125 -2.3998
53.15 -2.4106
53.175 -2.4162
53.2 -2.4135
53.225 -2.4042
53.25 -2.3912
53.275 -2.3782
53.3 -2.3673
53.325 -2.3585
53.35 -2.3503
53.375 -2.3412
53.4 -2.3306
53.425 -2.3214
53.45 -2.3159
53.475 -2.3138
53.5 -2.3123
53.525 -2.3076
53.55 -2.3032
53.575 -2.3092
53.6 -2.3379
53.625 -2.3902
53.65 -2.4545
53.675 -2.5152
53.7 -2.5634
53.725 -2.6021
53.75 -2.641
53.775 -2.6866
53.8 -2.7382
53.825 -2.7932
53.85 -2.8442
53.875 -2.887
53.9 -2.9149
53.925 -2.9316
53.95 -2.9502
53.975 -2.9746
54 -3.0062
54.025 -3.0426
54.05 -3.0867
54.075 -3.1382
54.1 -3.1875
54.125 -3.2272
54.15 -3.2503
54.175 -3.2554
54.2 -3.2558
54.225 -3.2534
54.25 -3.252
54.275 -3.2507
54.3 -3.249
54.325 -3.2446
54.35 -3.2393
54.375 -3.2351
54.4 -3.2302
54.425 -3.2253
54.45 -3.2305
54.475 -3.2438
54.5 -3.254
54.525 -3.2639
54.55 -3.2775
54.575 -3.296
54.6 -3.3197
54.625 -3.3497
54.65 -3.3883
54.675 -3.4347
54.7 -3.481
54.725 -3.5144
54.75 -3.5275
54.775 -3.507
54.8 -3.4641
54.825 -3.4134
54.85 -3.3613
54.875 -3.3139
54.9 -3.2746
54.925 -3.2397
54.95 -3.2075
54.975 -3.1728
55 -3.1347
55.025 -3.0896
55.05 -3.0373
55.075 -2.9818
55.1 -2.9273
55.125 -2.878
55.15 -2.8339
55.175 -2.7973
55.2 -2.7709
55.225 -2.7519
55.25 -2.7356
55.275 -2.7208
55.3 -2.6964
55.325 -2.6524
55.35 -2.5921
55.375 -2.524
55.4 -2.4537
55.425 -2.3826
55.45 -2.3155
55.475 -2.2545
55.5 -2.2007
55.525 -2.1593
55.55 -2.1255
55.575 -2.0929
55.6 -2.065
55.625 -2.05
55.65 -2.0409
55.675 -2.0292
55.7 -2.0122
55.725 -1.9913
55.75 -1.9712
55.775 -1.9539
55.8 -1.9416
55.825 -1.9341
55.85 -1.9332
55.875 -1.9424
55.9 -1.965
55.925 -1.9975
55.95 -2.0329
55.975 -2.0615
56 -2.0818
56.025 -2.104
56.05 -2.1319
56.075 -2.1639
56.1 -2.2056
56.125 -2.2587
56.15 -2.3168
56.175 -2.3782
56.2 -2.4393
56.225 -2.4997
56.25 -2.564
56.275 -2.6303
56.3 -2.6957
56.325 -2.7567
56.35 -2.811
56.375 -2.8525
56.4 -2.87
56.425 -2.8607
56.45 -2.839
56.475 -2.8124
56.5 -2.7814
56.525 -2.7464
56.55 -2.7063
56.575 -2.6609
56.6 -2.6116
56.625 -2.5622
56.65 -2.512
56.675 -2.4594
56.7 -2.4066
56.725 -2.3588
56.75 -2.3157
56.775 -2.2776
56.8 -2.25
56.825 -2.24
56.85 -2.2496
56.875 -2.2719
56.9 -2.3005
56.925 -2.3271
56.95 -2.3444
56.975 -2.3548
57 -2.3566
57.025 -2.348
57.05 -2.3356
57.075 -2.3199
57.1 -2.304
57.125 -2.293
57.15 -2.2876
57.175 -2.2843
57.2 -2.2731
57.225 -2.2507
57.25 -2.2104
57.275 -2.1548
57.3 -2.0901
57.325 -2.0103
57.35 -1.9201
57.375 -1.8327
57.4 -1.7539
57.425 -1.6853
57.45 -1.6273
57.475 -1.5808
57.5 -1.5445
57.525 -1.5186
57.55 -1.4974
57.575 -1.4798
57.6 -1.4655
57.625 -1.456
57.65 -1.4508
57.675 -1.4494
57.7 -1.4537
57.725 -1.4644
57.75 -1.4806
57.775 -1.4992
57.8 -1.5159
57.825 -1.5281
57.85 -1.5381
57.875 -1.5452
57.9 -1.5487
57.925 -1.5475
57.95 -1.5443
57.975 -1.5362
58 -1.5263
58.025 -1.5207
58.05 -1.5281
58.075 -1.5595
58.1 -1.6132
58.125 -1.6746
58.15 -1.7256
58.175 -1.7554
58.2 -1.767
58.225 -1.7642
58.25 -1.7499
58.275 -1.726
58.3 -1.6965
58.325 -1.664
58.35 -1.6294
58.375 -1.5955
58.4 -1.5653
58.425 -1.5426
58.45 -1.5288
58.475 -1.5236
58.5 -1.5285
58.525 -1.5434
58.55 -1.5697
58.575 -1.6087
58.6 -1.6603
58.625 -1.7156
58.65 -1.7635
58.675 -1.8025
58.7 -1.837
58.725 -1.8707
58.75 -1.9059
58.775 -1.9444
58.8 -1.9818
58.825 -2.0204
58.85 -2.0585
58.875 -2.0931
58.9 -2.1138
58.925 -2.1211
58.95 -2.1229
58.975 -2.1207
59 -2.1109
59.025 -2.0976
59.05 -2.0855
59.075 -2.0743
59.1 -2.0593
59.125 -2.0378
59.15 -2.0126
59.175 -1.9871
59.2 -1.9633
59.225 -1.9416
59.25 -1.9231
59.275 -1.9093
59.3 -1.9043
59.325 -1.9062
59.35 -1.9138
59.375 -1.9245
59.4 -1.9295
59.425 -1.9216
59.45 -1.9018
59.475 -1.8741
59.5 -1.8439
59.525 -1.8156
59.55 -1.7911
59.575 -1.77
59.6 -1.7552
59.625 -1.7505
59.65 -1.7571
59.675 -1.7766
59.7 -1.8068
59.725 -1.8396
59.75 -1.8693
59.775 -1.8954
59.8 -1.9245
59.825 -1.9623
59.85 -2.0035
59.875 -2.0475
59.9 -2.0927
59.925 -2.1374
59.95 -2.1799
59.975 -2.2168
60 -2.2432
60.025 -2.2511
60.05 -2.2427
60.075 -2.2165
60.1 -2.1849
60.125 -2.1578
60.15 -2.1354
60.175 -2.1141
60.2 -2.088
60.225 -2.0562
60.25 -2.0148
60.275 -1.9634
60.3 -1.9048
60.325 -1.8405
60.35 -1.7747
60.375 -1.7056
60.4 -1.6358
60.425 -1.5715
60.45 -1.5184
60.475 -1.4775
60.5 -1.4473
60.525 -1.4283
60.55 -1.4199
60.575 -1.4182
60.6 -1.4219
60.625 -1.4325
60.65 -1.4491
60.675 -1.4717
60.7 -1.5019
60.725 -1.5376
60.75 -1.5659
60.775 -1.564
60.8 -1.5398
60.825 -1.5022
60.85 -1.4563
60.875 -1.4116
60.9 -1.3702
60.925 -1.3326
60.95 -1.2961
60.975 -1.2626
61 -1.2312
61.025 -1.2005
61.05 -1.1724
61.075 -1.1479
61.1 -1.1273
61.125 -1.1106
61.15 -1.0998
61.175 -1.0921
61.2 -1.0871
61.225 -1.0852
61.25 -1.0837
61.275 -1.077
61.3 -1.063
61.325 -1.0344
61.35 -0.9886
61.375 -0.9378
61.4 -0.8913
61.425 -0.8489
61.45 -0.8038
61.475 -0.7388
61.5 -0.663
61.525 -0.5871
61.55 -0.5157
61.575 -0.4485
61.6 -0.3864
61.625 -0.3295
61.65 -0.2792
61.675 -0.2356
61.7 -0.1949
61.725 -0.1542
61.75 -0.1139
61.775 -0.0733
61.8 -0.0321
61.825 0.0137
61.85 0.0645
61.875 0.1162
61.9 0.162
61.925 0.2016
61.95 0.2354
61.975 0.2667
62 0.2994
62.025 0.3385
62.05 0.393
62.075 0.4589
62.1 0.5254
62.125 0.585
62.15 0.6376
62.175 0.6855
62.2 0.7306
62.225 0.7709
62.25 0.8043
62.275 0.8309
62.3 0.8486
62.325 0.8589
62.35 0.8611
62.375 0.856
62.4 0.8417
62.425 0.8252
62.45 0.826
62.475 0.8483
62.5 0.8753
62.525 0.8978
62.55 0.9158
62.575 0.9272
62.6 0.932
62.625 0.9284
62.65 0.9158
62.675 0.8984
62.7 0.879
62.725 0.8677
62.75 0.8711
62.775 0.8834
62.8 0.9032
62.825 0.9265
62.85 0.9497
62.875 0.9679
62.9 0.9772
62.925 0.9761
62.95 0.9636
62.975 0.9402
63 0.9072
63.025 0.8696
63.05 0.8328
63.075 0.8039
63.1 0.7884
63.125 0.7861
63.15 0.7856
63.175 0.778
63.2 0.7604
63.225 0.7348
63.25 0.7031
63.275 0.6649
63.3 0.6222
63.325 0.579
63.35 0.5399
63.375 0.5056
63.4 0.4715
63.425 0.434
63.45 0.3901
63.475 0.3371
63.5 0.2746
63.525 0.2056
63.55 0.1312
63.575 0.0498
63.6 -0.0362
63.625 -0.1215
63.65 -0.1988
63.675 -0.2659
63.7 -0.3285
63.725 -0.3902
63.75 -0.4524
63.775 -0.5145
63.8 -0.5758
63.825 -0.6369
63.85 -0.6972
63.875 -0.7574
63.9 -0.815
63.925 -0.8656
63.95 -0.9058
63.975 -0.9359
64 -0.9609
64.025 -0.9834
64.05 -1.006
64.075 -1.0264
64.1 -1.0416
64.125 -1.0496
64.15 -1.0538
64.175 -1.0609
64.2 -1.0733
64.225 -1.0901
64.25 -1.1037
64.275 -1.1089
64.3 -1.1069
64.325 -1.1003
64.35 -1.0875
64.375 -1.0667
64.4 -1.0395
64.425 -1.0115
64.45 -0.9833
64.475 -0.9497
64.5 -0.9033
64.525 -0.8385
64.55 -0.7617
64.575 -0.6791
64.6 -0.5924
64.625 -0.5045
64.65 -0.4217
64.675 -0.3461
64.7 -0.2785
64.725 -0.2192
64.75 -0.1671
64.775 -0.1243
64.8 -0.0892
64.825 -0.0612
64.85 -0.0409
64.875 -0.03
64.9 -0.025
64.925 -0.0211
64.95 -0.0179
64.975 -0.0116
65 0.0033
65.025 0.0252
65.05 0.0492
65.075 0.0759
65.1 0.1057
65.125 0.1375
65.15 0.1829
65.175 0.2403
65.2 0.297
65.225 0.35
65.25 0.3957
65.275 0.4327
65.3 0.4616
65.325 0.4833
65.35 0.4974
65.375 0.5019
65.4 0.4959
65.425 0.482
65.45 0.4617
65.475 0.438
65.5 0.417
65.525 0.3994
65.55 0.3834
65.575 0.3702
65.6 0.3622
65.625 0.3606
65.65 0.3674
65.675 0.3808
65.7 0.3985
65.725 0.4232
65.75 0.4559
65.775 0.4983
65.8 0.5458
65.825 0.5953
65.85 0.6469
65.875 0.6961
65.9 0.7406
65.925 0.7826
65.95 0.8259
65.975 0.864
66 0.8934
66.025 0.9194
66.05 0.9444
66.075 0.9703
66.1 0.9947
66.125 1.016
66.15 1.032
66.175 1.0442
66.2 1.0627
66.225 1.0918
66.25 1.1282
66.275 1.1663
66.3 1.2025
66.325 1.2319
66.35 1.2524
66.375 1.2638
66.4 1.2687
66.425 1.265
66.45 1.2511
66.475 1.228
66.5 1.1973
66.525 1.1596
66.55 1.121
66.575 1.0808
66.6 1.0424
66.625 1.0039
66.65 0.9637
66.675 0.9233
66.7 0.8922
66.725 0.8766
66.75 0.8711
66.775 0.8654
66.8 0.8527
66.825 0.8336
66.85 0.8098
66.875 0.7832
66.9 0.7526
66.925 0.7264
66.95 0.7085
66.975 0.6966
67 0.6823
67.025 0.6671
67.05 0.6495
67.075 0.6289
67.1 0.6102
67.125 0.6039
67.15 0.6023
67.175 0.5977
67.2 0.586
67.225 0.5735
67.25 0.5653
67.275 0.5774
67.3 0.6074
67.325 0.6401
67.35 0.6703
67.375 0.6968
67.4 0.7205
67.425 0.7442
67.45 0.7644
67.475 0.7816
67.5 0.7972
67.525 0.8112
67.55 0.8244
67.575 0.8362
67.6 0.8463
67.625 0.8536
67.65 0.8564
67.675 0.8549
67.7 0.849
67.725 0.8394
67.75 0.8302
67.775 0.8237
67.8 0.816
67.825 0.8043
67.85 0.793
67.875 0.7865
67.9 0.7864
67.925 0.793
67.95 0.7983
67.975 0.7988
68 0.7926
68.025 0.7791
68.05 0.7601
68.075 0.7403
68.1 0.7209
68.125 0.7056
68.15 0.6926
68.175 0.6791
68.2 0.6628
68.225 0.6438
68.25 0.6229
68.275 0.6027
68.3 0.5827
68.325 0.5621
68.35 0.5419
68.375 0.5256
68.4 0.5144
68.425 0.508
68.45 0.5048
68.475 0.5075
68.5 0.5214
68.525 0.5495
68.55 0.5825
68.575 0.6138
68.6 0.6408
68.625 0.6639
68.65 0.6849
68.675 0.7053
68.7 0.724
68.725 0.7419
68.75 0.7584
68.775 0.7731
68.8 0.787
68.825 0.7988
68.85 0.809
68.875 0.8238
68.9 0.8455
68.925 0.8724
68.95 0.8989
68.975 0.9211
69 0.938
69.025 0.9497
69.05 0.9559
69.075 0.9571
69.1 0.9537
69.125 0.9459
69.15 0.9329
69.175 0.9152
69.2 0.8926
69.225 0.8649
69.25 0.8323
69.275 0.7977
69.3 0.7652
69.325 0.7391
69.35 0.7193
69.375 0.7076
69.4 0.7036
69.425 0.708
69.45 0.7257
69.475 0.75
69.5 0.7748
69.525 0.7986
69.55 0.8192
69.575 0.8388
69.6 0.8572
69.625 0.8782
69.65 0.9
69.675 0.9133
69.7 0.9171
69.725 0.9144
69.75 0.9074
69.775 0.8941
69.8 0.8732
69.825 0.8456
69.85 0.8148
69.875 0.7836
69.9 0.7489
69.925 0.7092
69.95 0.6666
69.975 0.631
70 0.6059
70.025 0.59
70.05 0.5837
70.075 0.584
70.1 0.5903
70.125 0.5981
70.15 0.6028
70.175 0.6029
70.2 0.6005
70.225 0.5975
70.25 0.594
70.275 0.5886
70.3 0.5761
70.325 0.5547
70.35 0.5234
70.375 0.4827
70.4 0.4336
70.425 0.3764
70.45 0.3151
70.475 0.2559
70.5 0.2177
70.525 0.2033
70.55 0.1991
70.575 0.1945
70.6 0.1812
70.625 0.1576
70.65 0.125
70.675 0.0861
70.7 0.045
70.725 0.0013
70.75 -0.049
70.775 -0.1087
70.8 -0.1736
70.825 -0.2438
70.85 -0.3223
70.875 -0.4004
70.9 -0.4641
70.925 -0.5055
70.95 -0.5323
70.975 -0.5523
71 -0.571
71.025 -0.5932
71.05 -0.6183
71.075 -0.6376
71.1 -0.6509
71.125 -0.6591
71.15 -0.6685
71.175 -0.686
71.2 -0.7164
71.225 -0.7628
71.25 -0.8243
71.275 -0.8966
71.3 -0.9715
71.325 -1.036
71.35 -1.0811
71.375 -1.1028
71.4 -1.1025
71.425 -1.0896
71.45 -1.0708
71.475 -1.0517
71.5 -1.035
71.525 -1.0247
71.55 -1.024
71.575 -1.0252
71.6 -1.023
71.625 -1.0216
71.65 -1.0257
71.675 -1.0356
71.7 -1.0535
71.725 -1.0825
71.75 -1.1223
71.775 -1.1682
71.8 -1.2202
71.825 -1.28
71.85 -1.3419
71.875 -1.3869
71.9 -1.4116
71.925 -1.4189
71.95 -1.4153
71.975 -1.4013
72 -1.3801
72.025 -1.3554
72.05 -1.3307
72.075 -1.313
72.1 -1.3062
72.125 -1.3091
72.15 -1.315
72.175 -1.3178
72.2 -1.3166
72.225 -1.3071
72.25 -1.2757
72.275 -1.2144
72.3 -1.1296
72.325 -1.0343
72.35 -0.9391
72.375 -0.8501
72.4 -0.7728
72.425 -0.7096
72.45 -0.6579
72.475 -0.6146
72.5 -0.5783
72.525 -0.5479
72.55 -0.5249
72.575 -0.5052
72.6 -0.4871
72.625 -0.4685
72.65 -0.4479
72.675 -0.4301
72.7 -0.4195
72.725 -0.4163
72.75 -0.4203
72.775 -0.4305
72.8 -0.4477
72.825 -0.4733
72.85 -0.5066
72.875 -0.5451
72.9 -0.5825
72.925 -0.619
72.95 -0.6555
72.975 -0.6948
73 -0.7353
73.025 -0.7759
73.05 -0.8166
73.075 -0.8579
73.1 -0.9002
73.125 -0.9395
73.15 -0.9746
73.175 -1.0042
73.2 -1.0314
73.225 -1.0599
73.25 -1.0884
73.275 -1.1178
73.3 -1.1513
73.325 -1.1878
73.35 -1.2199
73.375 -1.2463
73.4 -1.2706
73.425 -1.2936
73.45 -1.3135
73.475 -1.3303
73.5 -1.3419
73.525 -1.3536
73.55 -1.3654
73.575 -1.3797
73.6 -1.399
73.625 -1.4254
73.65 -1.4568
73.675 -1.4925
73.7 -1.5295
73.725 -1.5611
73.75 -1.5808
73.775 -1.5842
73.8 -1.5798
73.825 -1.5747
73.85 -1.5725
73.875 -1.569
73.9 -1.5524
73.925 -1.5063
73.95 -1.4337
73.975 -1.3508
74 -1.2693
74.025 -1.1895
74.05 -1.1122
74.075 -1.0338
74.1 -0.9535
74.125 -0.8736
74.15 -0.7983
74.175 -0.7343
74.2 -0.6807
74.225 -0.635
74.25 -0.5948
74.275 -0.5612
74.3 -0.5324
74.325 -0.5073
74.35 -0.4878
74.375 -0.4701
74.4 -0.4538
74.425 -0.4411
74.45 -0.4314
74.475 -0.4182
74.5 -0.3968
74.525 -0.3729
74.55 -0.3516
74.575 -0.3349
74.6 -0.3207
74.625 -0.3045
74.65 -0.2831
74.675 -0.2524
74.7 -0.2136
74.725 -0.1679
74.75 -0.1215
74.775 -0.0769
74.8 -0.0361
74.825 -0.0008
74.85 0.0265
74.875 0.0471
74.9 0.0587
74.925 0.0607
74.95 0.0545
74.975 0.0396
75 0.0194
75.025 -0.0011
75.05 -0.0246
75.075 -0.0522
75.1 -0.0851
75.125 -0.1225
75.15 -0.165
75.175 -0.2113
75.2 -0.2625
75.225 -0.3159
75.25 -0.3651
75.275 -0.4046
75.3 -0.434
75.325 -0.45
75.35 -0.4508
75.375 -0.4371
75.4 -0.4219
75.425 -0.4113
75.45 -0.4095
75.475 -0.4169
75.5 -0.4299
75.525 -0.4443
75.55 -0.4561
75.575 -0.4645
75.6 -0.4706
75.625 -0.4744
75.65 -0.4737
75.675 -0.4697
75.7 -0.463
75.725 -0.4561
75.75 -0.4465
75.775 -0.4315
75.8 -0.4132
75.825 -0.3899
75.85 -0.3626
75.875 -0.331
75.9 -0.2934
75.925 -0.2394
75.95 -0.1705
75.975 -0.1001
76 -0.0396
76.025 0.0056
76.05 0.0359
76.075 0.0555
76.1 0.0732
76.125 0.0935
76.15 0.1145
76.175 0.1362
76.2 0.1617
76.225 0.1921
76.25 0.2252
76.275 0.2581
76.3 0.2862
76.325 0.3076
76.35 0.3232
76.375 0.3326
76.4 0.3352
76.425 0.332
76.45 0.3239
76.475 0.3082
76.5 0.2849
76.525 0.2557
76.55 0.2223
76.575 0.1874
76.6 0.1581
76.625 0.1416
76.65 0.1312
76.675 0.1228
76.7 0.1119
76.725 0.0941
76.75 0.071
76.775 0.0469
76.8 0.0335
76.825 0.0421
76.85 0.0744
76.875 0.1271
76.9 0.1863
76.925 0.2419
76.95 0.29
76.975 0.3282
77 0.3554
77.025 0.374
77.05 0.3859
77.075 0.3935
77.1 0.4063
77.125 0.433
77.15 0.4732
77.175 0.5187
77.2 0.5637
77.225 0.608
77.25 0.6542
77.275 0.7004
77.3 0.7472
77.325 0.7952
77.35 0.8394
77.375 0.8825
77.4 0.9222
77.425 0.9577
77.45 0.9868
77.475 1.0124
77.5 1.0405
77.525 1.0712
77.55 1.0999
77.575 1.1243
77.6 1.1419
77.625 1.1563
77.65 1.1679
77.675 1.1769
77.7 1.182
77.725 1.1799
77.75 1.1691
77.775 1.1487
77.8 1.1174
77.825 1.076
77.85 1.0257
77.875 0.9688
77.9 0.9124
77.925 0.8589
77.95 0.8149
77.975 0.7849
78 0.7643
78.025 0.752
78.05 0.7475
78.075 0.7488
78.1 0.7502
78.125 0.7517
78.15 0.7508
78.175 0.7481
78.2 0.7463
78.225 0.7462
78.25 0.748
78.275 0.7563
78.3 0.7774
78.325 0.8134
78.35 0.8537
78.375 0.8965
78.4 0.9328
78.425 0.963
78.45 0.9884
78.475 1.0117
78.5 1.0413
78.525 1.0789
78.55 1.1222
78.575 1.1695
78.6 1.2174
78.625 1.2655
78.65 1.3107
78.675 1.3533
78.7 1.3914
78.725 1.4247
78.75 1.4531
78.775 1.478
78.8 1.4985
78.825 1.5165
78.85 1.533
78.875 1.5507
78.9 1.5726
78.925 1.6023
78.95 1.6403
78.975 1.6835
79 1.7315
79.025 1.7793
79.05 1.8232
79.075 1.8627
79.1 1.8974
79.125 1.927
79.15 1.9503
79.175 1.9668
79.2 1.9761
79.225 1.9773
79.25 1.9699
79.275 1.9581
79.3 1.9448
79.325 1.9312
79.35 1.9192
79.375 1.908
79.4 1.8932
79.425 1.874
79.45 1.8521
79.475 1.8265
79.5 1.7959
79.525 1.7617
79.55 1.7278
79.575 1.7023
79.6 1.6927
79.625 1.6925
79.65 1.6958
79.675 1.6976
79.7 1.6947
79.725 1.6866
79.75 1.6746
79.775 1.6627
79.8 1.6562
79.825 1.6626
79.85 1.6898
79.875 1.7254
79.9 1.7594
79.925 1.7855
79.95 1.8033
79.975 1.8127
80 1.8138
80.025 1.8108
80.05 1.8066
80.075 1.8033
80.1 1.8023
80.125 1.8022
80.15 1.8068
80.175 1.8209
80.2 1.8427
80.225 1.8697
80.25 1.8983
80.275 1.9258
80.3 1.9505
80.325 1.9713
80.35 1.9953
80.375 2.0297
80.4 2.0704
80.425 2.1124
80.45 2.1515
80.475 2.185
80.5 2.2124
80.525 2.2336
80.55 2.2482
80.575 2.2573
80.6 2.2608
80.625 2.2596
80.65 2.2539
80.675 2.2439
80.7 2.2304
80.725 2.2116
80.75 2.1884
80.775 2.1598
80.8 2.1256
80.825 2.0842
80.85 2.0347
80.875 1.9774
80.9 1.9151
80.925 1.8555
80.95 1.8014
80.975 1.7523
81 1.7032
81.025 1.6499
81.05 1.5923
81.075 1.5336
81.1 1.4756
81.125 1.4186
81.15 1.3622
81.175 1.3063
81.2 1.2478
81.225 1.1873
81.25 1.1253
81.275 1.0589
81.3 0.9863
81.325 0.9095
81.35 0.833
81.375 0.7577
81.4 0.6822
81.425 0.6038
81.45 0.5202
81.475 0.4291
81.5 0.3321
81.525 0.2324
81.55 0.1326
81.575 0.0358
81.6 -0.0543
81.625 -0.1361
81.65 -0.2154
81.675 -0.2948
81.7 -0.374
81.725 -0.4504
81.75 -0.5129
81.775 -0.5597
81.8 -0.5927
81.825 -0.6153
81.85 -0.6297
81.875 -0.646
81.9 -0.6663
81.925 -0.6863
81.95 -0.695
81.975 -0.6919
82 -0.6811
82.025 -0.6653
82.05 -0.6466
82.075 -0.6254
82.1 -0.6034
82.125 -0.583
82.15 -0.5656
82.175 -0.5524
82.2 -0.541
82.225 -0.5341
82.25 -0.531
82.275 -0.5344
82.3 -0.5456
82.325 -0.5638
82.35 -0.5865
82.375 -0.6088
82.4 -0.6298
82.425 -0.6542
82.45 -0.6836
82.475 -0.7145
82.5 -0.7472
82.525 -0.7814
82.55 -0.8174
82.575 -0.8534
82.6 -0.8867
82.625 -0.9206
82.65 -0.9534
82.675 -0.9848
82.7 -1.0111
82.725 -1.0361
82.75 -1.0638
82.775 -1.0943
82.8 -1.1236
82.825 -1.1529
82.85 -1.1816
82.875 -1.2085
82.9 -1.2389
82.925 -1.2735
82.95 -1.3095
82.975 -1.3401
83 -1.3555
83.025 -1.3545
83.05 -1.3387
83.075 -1.3158
83.1 -1.2892
83.125 -1.2611
83.15 -1.2315
83.175 -1.197
83.2 -1.1601
83.225 -1.1217
83.25 -1.08
83.275 -1.0298
83.3 -0.969
83.325 -0.8984
83.35 -0.8187
83.375 -0.7337
83.4 -0.6443
83.425 -0.5515
83.45 -0.4602
83.475 -0.3789
83.5 -0.3075
83.525 -0.2455
83.55 -0.1872
83.575 -0.134
83.6 -0.0874
83.625 -0.0484
83.65 -0.0156
83.675 0.0126
83.7 0.0393
83.725 0.0662
83.75 0.0975
83.775 0.1375
83.8 0.1844
83.825 0.2368
83.85 0.2911
83.875 0.3498
83.9 0.415
83.925 0.4851
83.95 0.556
83.975 0.6228
84 0.6834
84.025 0.7368
84.05 0.7826
84.075 0.8206
84.1 0.8507
84.125 0.8714
84.15 0.8823
84.175 0.8846
84.2 0.8814
84.225 0.8735
84.25 0.8574
84.275 0.8323
84.3 0.7986
84.325 0.7572
84.35 0.7077
84.375 0.649
84.4 0.5813
84.425 0.5058
84.45 0.4218
84.475 0.3292
84.5 0.2268
84.525 0.1151
84.55 -0.0021
84.575 -0.121
84.6 -0.2348
84.625 -0.3327
84.65 -0.413
84.675 -0.4863
84.7 -0.5553
84.725 -0.6167
84.75 -0.6721
84.775 -0.7202
84.8 -0.7575
84.825 -0.7824
84.85 -0.794
84.875 -0.796
84.9 -0.7867
84.925 -0.7635
84.95 -0.7229
84.975 -0.6657
85 -0.5854
85.025 -0.4896
85.05 -0.3909
85.075 -0.2962
85.1 -0.2091
85.125 -0.1299
85.15 -0.057
85.175 0.011
85.2 0.0726
85.225 0.1279
85.25 0.1776
85.275 0.2243
85.3 0.2693
85.325 0.3111
85.35 0.3491
85.375 0.3837
85.4 0.4149
85.425 0.4443
85.45 0.4722
85.475 0.4968
85.5 0.5175
85.525 0.535
85.55 0.5505
85.575 0.5655
85.6 0.5796
85.625 0.5934
85.65 0.6062
85.675 0.6174
85.7 0.6274
85.725 0.6372
85.75 0.6474
85.775 0.657
85.8 0.6638
85.825 0.6647
85.85 0.6567
85.875 0.6391
85.9 0.6128
85.925 0.58
85.95 0.54
85.975 0.4946
86 0.4454
86.025 0.3935
86.05 0.3401
86.075 0.2878
86.1 0.2367
86.125 0.1819
86.15 0.1235
86.175 0.0633
86.2 0.0006
86.225 -0.0621
86.25 -0.1191
86.275 -0.1707
86.3 -0.217
86.325 -0.2608
86.35 -0.3063
86.375 -0.3534
86.4 -0.4008
86.425 -0.4481
86.45 -0.4916
86.475 -0.5306
86.5 -0.5669
86.525 -0.5993
86.55 -0.6297
86.575 -0.6639
86.6 -0.7061
86.625 -0.7575
86.65 -0.8155
86.675 -0.8769
86.7 -0.9369
86.725 -0.9947
86.75 -1.0511
86.775 -1.1052
86.8 -1.1532
86.825 -1.1866
86.85 -1.2055
86.875 -1.2128
86.9 -1.206
86.925 -1.1818
86.95 -1.1449
86.975 -1.1047
87 -1.0641
87.025 -1.0228
87.05 -0.9766
87.075 -0.9255
87.1 -0.8722
87.125 -0.8219
87.15 -0.7781
87.175 -0.7398
87.2 -0.7045
87.225 -0.6677
87.25 -0.6243
87.275 -0.5784
87.3 -0.5351
87.325 -0.4973
87.35 -0.4657
87.375 -0.4413
87.4 -0.4234
87.425 -0.4119
87.45 -0.4036
87.475 -0.3968
87.5 -0.3873
87.525 -0.3634
87.55 -0.3226
87.575 -0.2734
87.6 -0.2253
87.625 -0.1811
87.65 -0.1371
87.675 -0.092
87.7 -0.0459
87.725 -0.0002
87.75 0.044
87.775 0.0845
87.8 0.1219
87.825 0.1592
87.85 0.2044
87.875 0.2603
87.9 0.3195
87.925 0.3696
87.95 0.4092
87.975 0.4423
88 0.4699
88.025 0.4947
88.05 0.5227
88.075 0.5541
88.1 0.592
88.125 0.6411
88.15 0.6969
88.175 0.7486
88.2 0.7923
88.225 0.8261
88.25 0.851
88.275 0.8671
88.3 0.8742
88.325 0.8752
88.35 0.8754
88.375 0.8819
88.4 0.8994
88.425 0.9248
88.45 0.952
88.475 0.9757
88.5 0.9956
88.525 1.0101
88.55 1.0165
88.575 1.0139
88.6 1.0009
88.625 0.9787
88.65 0.9464
88.675 0.9044
88.7 0.8554
88.725 0.8013
88.75 0.7447
88.775 0.6932
88.8 0.6532
88.825 0.6223
88.85 0.5985
88.875 0.5788
88.9 0.5634
88.925 0.5485
88.95 0.5338
88.975 0.5188
89 0.5023
89.025 0.4866
89.05 0.4752
89.075 0.4732
89.1 0.4836
89.125 0.501
89.15 0.5268
89.175 0.5547
89.2 0.5819
89.225 0.6122
89.25 0.6403
89.275 0.6636
89.3 0.6836
89.325 0.7014
89.35 0.7143
89.375 0.7199
89.4 0.7188
89.425 0.7192
89.45 0.7267
89.475 0.742
89.5 0.7575
89.525 0.7705
89.55 0.7791
89.575 0.7821
89.6 0.7844
89.625 0.7956
89.65 0.8219
89.675 0.8607
89.7 0.9102
89.725 0.968
89.75 1.028
89.775 1.0861
89.8 1.1403
89.825 1.1864
89.85 1.2234
89.875 1.2519
89.9 1.2751
89.925 1.2974
89.95 1.3216
89.975 1.352
90 1.3942
90.025 1.4432
90.05 1.49
90.075 1.5283
90.1 1.556
90.125 1.5737
90.15 1.5827
90.175 1.5864
90.2 1.5928
90.225 1.6076
90.25 1.6245
90.275 1.6398
90.3 1.6526
90.325 1.6669
90.35 1.6847
90.375 1.7018
90.4 1.7115
90.425 1.7132
90.45 1.7176
90.475 1.7401
90.5 1.7792
90.525 1.8229
90.55 1.8632
90.575 1.8978
90.6 1.9207
90.625 1.9307
90.65 1.9313
90.675 1.9286
90.7 1.9227
90.725 1.9152
90.75 1.9092
90.775 1.9031
90.8 1.8944
90.825 1.8798
90.85 1.8573
90.875 1.8245
90.9 1.7807
90.925 1.726
90.95 1.6621
90.975 1.5949
91 1.5264
91.025 1.4577
91.05 1.3875
91.075 1.3152
91.1 1.2414
91.125 1.1678
91.15 1.0938
91.175 1.0189
91.2 0.9451
91.225 0.876
91.25 0.8174
91.275 0.7773
91.3 0.7511
91.325 0.7279
91.35 0.7012
91.375 0.6722
91.4 0.6408
91.425 0.6061
91.45 0.5752
91.475 0.5578
91.5 0.5544
91.525 0.5551
91.55 0.5543
91.575 0.5529
91.6 0.5507
91.625 0.5457
91.65 0.541
91.675 0.535
91.7 0.5288
91.725 0.5219
91.75 0.5123
91.775 0.498
91.8 0.4833
91.825 0.4768
91.85 0.4828
91.875 0.5034
91.9 0.5328
91.925 0.5652
91.95 0.5943
91.975 0.6186
92 0.6414
92.025 0.6607
92.05 0.677
92.075 0.689
92.1 0.698
92.125 0.7076
92.15 0.7169
92.175 0.7241
92.2 0.7338
92.225 0.7514
92.25 0.7707
92.275 0.7946
92.3 0.8247
92.325 0.8552
92.35 0.8834
92.375 0.913
92.4 0.9463
92.425 0.9823
92.45 1.0166
92.475 1.0496
92.5 1.0824
92.525 1.1147
92.55 1.145
92.575 1.1689
92.6 1.1862
92.625 1.2023
92.65 1.2178
92.675 1.2359
92.7 1.2554
92.725 1.2697
92.75 1.2768
92.775 1.2767
92.8 1.2698
92.825 1.2551
92.85 1.2342
92.875 1.2156
92.9 1.2042
92.925 1.1977
92.95 1.1941
92.975 1.1887
93 1.1783
93.025 1.1605
93.05 1.1358
93.075 1.1048
93.1 1.0705
93.125 1.0342
93.15 0.9954
93.175 0.9513
93.2 0.9019
93.225 0.8466
93.25 0.7887
93.275 0.7286
93.3 0.6664
93.325 0.6076
93.35 0.556
93.375 0.5096
93.4 0.47
93.425 0.4404
93.45 0.4198
93.475 0.4072
93.5 0.3926
93.525 0.3733
93.55 0.3526
93.575 0.3322
93.6 0.3212
93.625 0.3311
93.65 0.3656
93.675 0.41
93.7 0.4581
93.725 0.5079
93.75 0.5593
93.775 0.6076
93.8 0.6536
93.825 0.6974
93.85 0.7426
93.875 0.7927
93.9 0.8515
93.925 0.923
93.95 0.9991
93.975 1.0739
94 1.1481
94.025 1.2198
94.05 1.2897
94.075 1.3584
94.1 1.4276
94.125 1.4923
94.15 1.55
94.175 1.5997
94.2 1.6409
94.225 1.6742
94.25 1.6993
94.275 1.7176
94.3 1.7301
94.325 1.7368
94.35 1.738
94.375 1.7345
94.4 1.7279
94.425 1.72
94.45 1.7126
94.475 1.7064
94.5 1.7006
94.525 1.6949
94.55 1.6906
94.575 1.6909
94.6 1.6952
94.625 1.6984
94.65 1.696
94.675 1.6864
94.7 1.668
94.725 1.641
94.75 1.6054
94.775 1.5628
94.8 1.5146
94.825 1.4659
94.85 1.419
94.875 1.3748
94.9 1.3322
94.925 1.2886
94.95 1.2448
94.975 1.2083
95 1.1845
95.025 1.1685
95.05 1.1518
95.075 1.1354
95.1 1.1234
95.125 1.1175
95.15 1.1186
95.175 1.1223
95.2 1.1237
95.225 1.1211
95.25 1.1159
95.275 1.1097
95.3 1.1054
95.325 1.1056
95.35 1.1092
95.375 1.1152
95.4 1.1244
95.425 1.1356
95.45 1.1536
95.475 1.1837
95.5 1.2162
95.525 1.246
95.55 1.2753
95.575 1.3061
95.6 1.3342
95.625 1.3584
95.65 1.3791
95.675 1.3962
95.7 1.4108
95.725 1.4223
95.75 1.4306
95.775 1.4345
95.8 1.4352
95.825 1.4336
95.85 1.4305
95.875 1.4311
95.9 1.4406
95.925 1.4585
95.95 1.4797
95.975 1.5033
96 1.5301
96.025 1.558
96.05 1.5858
96.075 1.6139
96.1 1.641
96.125 1.664
96.15 1.6798
96.175 1.6878
96.2 1.6922
96.225 1.7028
96.25 1.7241
96.275 1.7521
96.3 1.7829
96.325 1.8136
96.35 1.8448
96.375 1.8773
96.4 1.9094
96.425 1.9401
96.45 1.9686
96.475 1.9959
96.5 2.0212
96.525 2.0426
96.55 2.0601
96.575 2.0766
96.6 2.0961
96.625 2.1191
96.65 2.144
96.675 2.1665
96.7 2.1826
96.725 2.1927
96.75 2.1985
96.775 2.1982
96.8 2.1902
96.825 2.1747
96.85 2.1519
96.875 2.1211
96.9 2.0831
96.925 2.0437
96.95 2.004
96.975 1.961
97 1.9124
97.025 1.8547
97.05 1.7875
97.075 1.7104
97.1 1.6242
97.125 1.5303
97.15 1.4323
97.175 1.3376
97.2 1.2558
97.225 1.1922
97.25 1.1417
97.275 1.0927
97.3 1.0379
97.325 0.9775
97.35 0.9127
97.375 0.8453
97.4 0.7763
97.425 0.7063
97.45 0.6351
97.475 0.5621
97.5 0.4888
97.525 0.4206
97.55 0.3689
97.575 0.3371
97.6 0.3193
97.625 0.3096
97.65 0.3046
97.675 0.3012
97.7 0.2972
97.725 0.2896
97.75 0.2783
97.775 0.2641
97.8 0.2564
97.825 0.262
97.85 0.2822
97.875 0.3132
97.9 0.3485
97.925 0.3847
97.95 0.418
97.975 0.4475
98 0.4702
98.025 0.4881
98.05 0.5013
98.075 0.5107
98.1 0.5242
98.125 0.5493
98.15 0.5808
98.175 0.613
98.2 0.6438
98.225 0.6752
98.25 0.7078
98.275 0.736
98.3 0.7554
98.325 0.766
98.35 0.7672
98.375 0.768
98.4 0.773
98.425 0.782
98.45 0.796
98.475 0.8162
98.5 0.8454
98.525 0.8796
98.55 0.9159
98.575 0.9507
98.6 0.9798
98.625 1.0036
98.65 1.0209
98.675 1.032
98.7 1.0393
98.725 1.0449
98.75 1.0474
98.775 1.0478
98.8 1.0474
98.825 1.0455
98.85 1.0436
98.875 1.0499
98.9 1.0614
98.925 1.0697
98.95 1.0724
98.975 1.0686
99 1.0621
99.025 1.0528
99.05 1.0388
99.075 1.0198
99.1 0.9969
99.125 0.9702
99.15 0.9393
99.175 0.9028
99.2 0.8594
99.225 0.8089
99.25 0.7524
99.275 0.6901
99.3 0.6304
99.325 0.5806
99.35 0.5436
99.375 0.5164
99.4 0.4931
99.425 0.469
99.45 0.4363
99.475 0.3939
99.5 0.3483
99.525 0.3078
99.55 0.269
99.575 0.2279
99.6 0.1846
99.625 0.1407
99.65 0.0965
99.675 0.0556
99.7 0.0248
99.725 0.0059
99.75 -0.0051
99.775 -0.0214
99.8 -0.046
99.825 -0.0755
99.85 -0.1051
99.875 -0.1319
99.9 -0.1458
99.925 -0.1505
99.95 -0.1534
99.975 -0.1556
100 -0.1496
