# Supplementary material for: Uptake of N2O5 by aqueous aerosol unveiled using chemically accurate many-body potentials
Source: Nat Commun. 2022 Mar 10;13:1266. doi: 10.1038/s41467-022-28697-8 (PMC8913772; doi:10.1038/s41467-022-28697-8)
Supplement: Supplementary file 3 — Source Data [file 41467_2022_28697_MOESM3_ESM.zip › n2o5-uptake-data/Fig2/scattering/rep08run05/relcom_gds.dat]

0.025 11.9994
0.05 11.9517
0.075 11.904
0.1 11.8562
0.125 11.8085
0.15 11.7606
0.175 11.7128
0.2 11.6648
0.225 11.6169
0.25 11.5689
0.275 11.521
0.3 11.473
0.325 11.425
0.35 11.3769
0.375 11.3289
0.4 11.2808
0.425 11.2327
0.45 11.1845
0.475 11.1364
0.5 11.0882
0.525 11.0399
0.55 10.9916
0.575 10.9432
0.6 10.8948
0.625 10.8463
0.65 10.7978
0.675 10.7493
0.7 10.7007
0.725 10.6521
0.75 10.6034
0.775 10.5547
0.8 10.5059
0.825 10.4571
0.85 10.4082
0.875 10.3593
0.9 10.3104
0.925 10.2614
0.95 10.2123
0.975 10.1633
1 10.1141
1.025 10.065
1.05 10.0158
1.075 9.9665
1.1 9.9172
1.125 9.8679
1.15 9.8185
1.175 9.7691
1.2 9.7196
1.225 9.6701
1.25 9.6206
1.275 9.5709
1.3 9.5212
1.325 9.4715
1.35 9.4216
1.375 9.3718
1.4 9.3218
1.425 9.2719
1.45 9.2219
1.475 9.1718
1.5 9.1217
1.525 9.0715
1.55 9.0212
1.575 8.9709
1.6 8.9205
1.625 8.8701
1.65 8.8196
1.675 8.7691
1.7 8.7187
1.725 8.6683
1.75 8.6178
1.775 8.5673
1.8 8.5166
1.825 8.4659
1.85 8.4153
1.875 8.3646
1.9 8.3138
1.925 8.2629
1.95 8.2119
1.975 8.1609
2 8.1098
2.025 8.0587
2.05 8.0076
2.075 7.9563
2.1 7.905
2.125 7.8537
2.15 7.8024
2.175 7.751
2.2 7.6996
2.225 7.6479
2.25 7.5961
2.275 7.5441
2.3 7.492
2.325 7.4398
2.35 7.3876
2.375 7.3352
2.4 7.2825
2.425 7.2295
2.45 7.176
2.475 7.1223
2.5 7.0684
2.525 7.0143
2.55 6.96
2.575 6.9055
2.6 6.8509
2.625 6.7957
2.65 6.7401
2.675 6.6843
2.7 6.6284
2.725 6.572
2.75 6.5154
2.775 6.4584
2.8 6.4012
2.825 6.3436
2.85 6.2854
2.875 6.2267
2.9 6.1673
2.925 6.1073
2.95 6.0467
2.975 5.9854
3 5.9233
3.025 5.8605
3.05 5.7971
3.075 5.7329
3.1 5.6679
3.125 5.6019
3.15 5.5349
3.175 5.4667
3.2 5.3973
3.225 5.3267
3.25 5.2552
3.275 5.183
3.3 5.1097
3.325 5.0352
3.35 4.9591
3.375 4.8814
3.4 4.8019
3.425 4.7202
3.45 4.6359
3.475 4.5484
3.5 4.4576
3.525 4.3633
3.55 4.2662
3.575 4.1678
3.6 4.0675
3.625 3.9673
3.65 3.8738
3.675 3.788
3.7 3.7042
3.725 3.618
3.75 3.5301
3.775 3.4429
3.8 3.3563
3.825 3.2703
3.85 3.1851
3.875 3.101
3.9 3.0183
3.925 2.9365
3.95 2.8529
3.975 2.7657
4 2.6737
4.025 2.5757
4.05 2.4718
4.075 2.3623
4.1 2.2487
4.125 2.1312
4.15 2.0105
4.175 1.886
4.2 1.756
4.225 1.6207
4.25 1.4827
4.275 1.3452
4.3 1.214
4.325 1.0937
4.35 1.0038
4.375 0.9707
4.4 0.9803
4.425 1.0055
4.45 1.0368
4.475 1.0697
4.5 1.1003
4.525 1.1256
4.55 1.1483
4.575 1.1708
4.6 1.1913
4.625 1.2044
4.65 1.2129
4.675 1.2226
4.7 1.2309
4.725 1.2369
4.75 1.2458
4.775 1.2588
4.8 1.2773
4.825 1.308
4.85 1.3461
4.875 1.3901
4.9 1.4391
4.925 1.4914
4.95 1.5532
4.975 1.6234
5 1.6962
5.025 1.7667
5.05 1.8315
5.075 1.8944
5.1 1.9643
5.125 2.0418
5.15 2.1195
5.175 2.1916
5.2 2.2547
5.225 2.3086
5.25 2.3556
5.275 2.3974
5.3 2.4334
5.325 2.4632
5.35 2.485
5.375 2.4982
5.4 2.5042
5.425 2.5037
5.45 2.4973
5.475 2.4873
5.5 2.4771
5.525 2.4653
5.55 2.4531
5.575 2.4459
5.6 2.4464
5.625 2.4516
5.65 2.4564
5.675 2.4557
5.7 2.4473
5.725 2.4327
5.75 2.4152
5.775 2.3966
5.8 2.3754
5.825 2.3477
5.85 2.3129
5.875 2.2724
5.9 2.2257
5.925 2.1703
5.95 2.1132
5.975 2.0694
6 2.0444
6.025 2.0413
6.05 2.0583
6.075 2.0811
6.1 2.1017
6.125 2.1211
6.15 2.1403
6.175 2.1593
6.2 2.1749
6.225 2.1877
6.25 2.1968
6.275 2.2024
6.3 2.2057
6.325 2.2079
6.35 2.2071
6.375 2.2029
6.4 2.1947
6.425 2.1818
6.45 2.1638
6.475 2.14
6.5 2.113
6.525 2.0827
6.55 2.0539
6.575 2.0301
6.6 2.0081
6.625 1.9873
6.65 1.972
6.675 1.9594
6.7 1.9467
6.725 1.9331
6.75 1.92
6.775 1.9039
6.8 1.8872
6.825 1.8732
6.85 1.8589
6.875 1.8435
6.9 1.8256
6.925 1.809
6.95 1.7977
6.975 1.7915
7 1.7904
7.025 1.7954
7.05 1.8092
7.075 1.8398
7.1 1.8825
7.125 1.9332
7.15 1.9868
7.175 2.0428
7.2 2.1046
7.225 2.1654
7.25 2.2209
7.275 2.2697
7.3 2.3122
7.325 2.3511
7.35 2.3865
7.375 2.4184
7.4 2.4464
7.425 2.472
7.45 2.4955
7.475 2.5118
7.5 2.5192
7.525 2.5186
7.55 2.5101
7.575 2.4932
7.6 2.4698
7.625 2.4434
7.65 2.4165
7.675 2.3885
7.7 2.3602
7.725 2.3341
7.75 2.312
7.775 2.2922
7.8 2.2701
7.825 2.2432
7.85 2.2093
7.875 2.1688
7.9 2.1255
7.925 2.0856
7.95 2.0544
7.975 2.033
8 2.0148
8.025 1.998
8.05 1.9811
8.075 1.9649
8.1 1.9534
8.125 1.9479
8.15 1.9458
8.175 1.9414
8.2 1.9314
8.225 1.9151
8.25 1.8944
8.275 1.8746
8.3 1.857
8.325 1.8412
8.35 1.8242
8.375 1.8053
8.4 1.7852
8.425 1.7649
8.45 1.7459
8.475 1.7292
8.5 1.7149
8.525 1.7014
8.55 1.6896
8.575 1.6806
8.6 1.6723
8.625 1.6598
8.65 1.6409
8.675 1.6204
8.7 1.5993
8.725 1.5758
8.75 1.5478
8.775 1.5142
8.8 1.4766
8.825 1.4374
8.85 1.3986
8.875 1.3649
8.9 1.3409
8.925 1.3295
8.95 1.3303
8.975 1.3441
9 1.3714
9.025 1.4082
9.05 1.4435
9.075 1.4729
9.1 1.4965
9.125 1.5155
9.15 1.5336
9.175 1.5531
9.2 1.5743
9.225 1.5955
9.25 1.6183
9.275 1.6443
9.3 1.6758
9.325 1.7135
9.35 1.7556
9.375 1.7966
9.4 1.8332
9.425 1.8657
9.45 1.8959
9.475 1.9269
9.5 1.9643
9.525 2.0079
9.55 2.0521
9.575 2.0918
9.6 2.1264
9.625 2.1564
9.65 2.1826
9.675 2.2041
9.7 2.2213
9.725 2.2381
9.75 2.2569
9.775 2.2746
9.8 2.2903
9.825 2.304
9.85 2.3184
9.875 2.3346
9.9 2.3519
9.925 2.3688
9.95 2.3831
9.975 2.3961
10 2.409
10.025 2.4217
10.05 2.4342
10.075 2.4457
10.1 2.455
10.125 2.4622
10.15 2.4696
10.175 2.4789
10.2 2.4843
10.225 2.4821
10.25 2.4713
10.275 2.4545
10.3 2.4328
10.325 2.4075
10.35 2.382
10.375 2.3572
10.4 2.334
10.425 2.3126
10.45 2.293
10.475 2.2736
10.5 2.2549
10.525 2.2385
10.55 2.2288
10.575 2.2297
10.6 2.2382
10.625 2.2449
10.65 2.246
10.675 2.2424
10.7 2.2327
10.725 2.2168
10.75 2.1971
10.775 2.1742
10.8 2.1489
10.825 2.1237
10.85 2.0995
10.875 2.0752
10.9 2.048
10.925 2.0189
10.95 1.9886
10.975 1.9584
11 1.9274
11.025 1.8949
11.05 1.8642
11.075 1.8363
11.1 1.8074
11.125 1.7751
11.15 1.7409
11.175 1.7041
11.2 1.6639
11.225 1.62
11.25 1.5701
11.275 1.5093
11.3 1.4362
11.325 1.3566
11.35 1.2804
11.375 1.225
11.4 1.1899
11.425 1.161
11.45 1.1302
11.475 1.0954
11.5 1.0556
11.525 1.0076
11.55 0.9615
11.575 0.9199
11.6 0.879
11.625 0.8403
11.65 0.8088
11.675 0.7845
11.7 0.7639
11.725 0.744
11.75 0.7245
11.775 0.6997
11.8 0.6737
11.825 0.6498
11.85 0.6287
11.875 0.6096
11.9 0.5951
11.925 0.586
11.95 0.5782
11.975 0.5704
12 0.5598
12.025 0.5453
12.05 0.5276
12.075 0.5066
12.1 0.4811
12.125 0.449
12.15 0.4103
12.175 0.3645
12.2 0.3146
12.225 0.2711
12.25 0.2418
12.275 0.2318
12.3 0.2356
12.325 0.2464
12.35 0.2594
12.375 0.2778
12.4 0.3019
12.425 0.3264
12.45 0.3474
12.475 0.3677
12.5 0.3912
12.525 0.4129
12.55 0.432
12.575 0.4525
12.6 0.4782
12.625 0.5053
12.65 0.5273
12.675 0.5414
12.7 0.5394
12.725 0.5195
12.75 0.4937
12.775 0.4654
12.8 0.4336
12.825 0.4007
12.85 0.3732
12.875 0.3531
12.9 0.3395
12.925 0.3297
12.95 0.3205
12.975 0.3133
13 0.3069
13.025 0.2973
13.05 0.2887
13.075 0.2816
13.1 0.2712
13.125 0.262
13.15 0.259
13.175 0.2638
13.2 0.2734
13.225 0.2871
13.25 0.3062
13.275 0.3264
13.3 0.3496
13.325 0.3781
13.35 0.4108
13.375 0.4457
13.4 0.4797
13.425 0.5089
13.45 0.5339
13.475 0.5581
13.5 0.582
13.525 0.6031
13.55 0.623
13.575 0.6459
13.6 0.6742
13.625 0.7068
13.65 0.7397
13.675 0.7685
13.7 0.796
13.725 0.83
13.75 0.8802
13.775 0.9428
13.8 1.0105
13.825 1.0787
13.85 1.1434
13.875 1.204
13.9 1.2585
13.925 1.3062
13.95 1.3478
13.975 1.3829
14 1.4106
14.025 1.4314
14.05 1.446
14.075 1.4552
14.1 1.457
14.125 1.4503
14.15 1.4361
14.175 1.4176
14.2 1.3967
14.225 1.377
14.25 1.3615
14.275 1.3513
14.3 1.3445
14.325 1.3375
14.35 1.3282
14.375 1.315
14.4 1.2985
14.425 1.2795
14.45 1.2575
14.475 1.2326
14.5 1.2036
14.525 1.1709
14.55 1.1351
14.575 1.0968
14.6 1.0577
14.625 1.0137
14.65 0.9634
14.675 0.9089
14.7 0.8516
14.725 0.7943
14.75 0.7372
14.775 0.68
14.8 0.618
14.825 0.5469
14.85 0.466
14.875 0.376
14.9 0.279
14.925 0.1787
14.95 0.082
14.975 -0.0089
15 -0.0846
15.025 -0.1457
15.05 -0.2006
15.075 -0.2545
15.1 -0.3088
15.125 -0.3648
15.15 -0.4236
15.175 -0.4867
15.2 -0.5557
15.225 -0.6316
15.25 -0.7166
15.275 -0.807
15.3 -0.8992
15.325 -0.9898
15.35 -1.0808
15.375 -1.1687
15.4 -1.2478
15.425 -1.3039
15.45 -1.3242
15.475 -1.3193
15.5 -1.3061
15.525 -1.2922
15.55 -1.2804
15.575 -1.2714
15.6 -1.263
15.625 -1.2549
15.65 -1.2464
15.675 -1.2377
15.7 -1.225
15.725 -1.2131
15.75 -1.2018
15.775 -1.1894
15.8 -1.1706
15.825 -1.1425
15.85 -1.1024
15.875 -1.0483
15.9 -0.9807
15.925 -0.9051
15.95 -0.8252
15.975 -0.747
16 -0.6715
16.025 -0.6015
16.05 -0.5397
16.075 -0.487
16.1 -0.4411
16.125 -0.4024
16.15 -0.3712
16.175 -0.3465
16.2 -0.3253
16.225 -0.3029
16.25 -0.2772
16.275 -0.2525
16.3 -0.2331
16.325 -0.2199
16.35 -0.2124
16.375 -0.2101
16.4 -0.2129
16.425 -0.2227
16.45 -0.2398
16.475 -0.2617
16.5 -0.2826
16.525 -0.2991
16.55 -0.3159
16.575 -0.3354
16.6 -0.3579
16.625 -0.3807
16.65 -0.3953
16.675 -0.3952
16.7 -0.3771
16.725 -0.3461
16.75 -0.3079
16.775 -0.2651
16.8 -0.2194
16.825 -0.1752
16.85 -0.1334
16.875 -0.0927
16.9 -0.0526
16.925 -0.0061
16.95 0.0436
16.975 0.093
17 0.1467
17.025 0.2052
17.05 0.2655
17.075 0.3246
17.1 0.3813
17.125 0.4356
17.15 0.4881
17.175 0.5383
17.2 0.5839
17.225 0.626
17.25 0.6668
17.275 0.7053
17.3 0.741
17.325 0.7716
17.35 0.795
17.375 0.8126
17.4 0.8215
17.425 0.8209
17.45 0.815
17.475 0.8089
17.5 0.8048
17.525 0.8034
17.55 0.8061
17.575 0.8103
17.6 0.8098
17.625 0.8044
17.65 0.7981
17.675 0.7956
17.7 0.8009
17.725 0.8136
17.75 0.8284
17.775 0.8438
17.8 0.8615
17.825 0.8792
17.85 0.895
17.875 0.9079
17.9 0.9188
17.925 0.9299
17.95 0.945
17.975 0.9652
18 0.9933
18.025 1.0263
18.05 1.0647
18.075 1.1066
18.1 1.1478
18.125 1.1838
18.15 1.2116
18.175 1.2321
18.2 1.2446
18.225 1.2508
18.25 1.2569
18.275 1.2617
18.3 1.2629
18.325 1.2612
18.35 1.2562
18.375 1.246
18.4 1.2304
18.425 1.2145
18.45 1.2063
18.475 1.2078
18.5 1.2146
18.525 1.2238
18.55 1.2317
18.575 1.2339
18.6 1.2297
18.625 1.2209
18.65 1.2081
18.675 1.1942
18.7 1.1789
18.725 1.1595
18.75 1.1335
18.775 1.1018
18.8 1.0689
18.825 1.0455
18.85 1.0493
18.875 1.0728
18.9 1.11
18.925 1.1531
18.95 1.1927
18.975 1.2272
19 1.2602
19.025 1.2951
19.05 1.3309
19.075 1.3678
19.1 1.4052
19.125 1.4427
19.15 1.4714
19.175 1.4835
19.2 1.4868
19.225 1.4884
19.25 1.4971
19.275 1.5158
19.3 1.5375
19.325 1.5584
19.35 1.5759
19.375 1.5896
19.4 1.5984
19.425 1.6023
19.45 1.6017
19.475 1.5976
19.5 1.5909
19.525 1.5818
19.55 1.5689
19.575 1.551
19.6 1.5282
19.625 1.501
19.65 1.4708
19.675 1.44
19.7 1.4131
19.725 1.3943
19.75 1.3846
19.775 1.3836
19.8 1.3906
19.825 1.3956
19.85 1.3955
19.875 1.3893
19.9 1.3774
19.925 1.364
19.95 1.351
19.975 1.3361
20 1.3193
20.025 1.3016
20.05 1.284
20.075 1.2754
20.1 1.2906
20.125 1.3263
20.15 1.3681
20.175 1.4113
20.2 1.4508
20.225 1.4823
20.25 1.5075
20.275 1.5261
20.3 1.5403
20.325 1.5532
20.35 1.5635
20.375 1.5722
20.4 1.5813
20.425 1.5912
20.45 1.6054
20.475 1.6237
20.5 1.6411
20.525 1.6551
20.55 1.665
20.575 1.6714
20.6 1.6753
20.625 1.6846
20.65 1.701
20.675 1.72
20.7 1.7353
20.725 1.743
20.75 1.7432
20.775 1.7368
20.8 1.7253
20.825 1.7105
20.85 1.6927
20.875 1.6731
20.9 1.6523
20.925 1.6311
20.95 1.6136
20.975 1.5981
21 1.584
21.025 1.5731
21.05 1.567
21.075 1.5651
21.1 1.5672
21.125 1.5728
21.15 1.5792
21.175 1.5839
21.2 1.5878
21.225 1.5915
21.25 1.5964
21.275 1.6037
21.3 1.6107
21.325 1.6185
21.35 1.6321
21.375 1.6538
21.4 1.6785
21.425 1.7018
21.45 1.7229
21.475 1.7459
21.5 1.7755
21.525 1.8078
21.55 1.8422
21.575 1.8777
21.6 1.9107
21.625 1.9396
21.65 1.9649
21.675 1.9873
21.7 2.0077
21.725 2.0277
21.75 2.0462
21.775 2.0617
21.8 2.0728
21.825 2.0783
21.85 2.0782
21.875 2.073
21.9 2.0626
21.925 2.0469
21.95 2.0266
21.975 2.0008
22 1.9681
22.025 1.9304
22.05 1.8922
22.075 1.854
22.1 1.815
22.125 1.7716
22.15 1.7255
22.175 1.6781
22.2 1.633
22.225 1.5941
22.25 1.5636
22.275 1.5366
22.3 1.5113
22.325 1.4884
22.35 1.4744
22.375 1.4717
22.4 1.4819
22.425 1.4995
22.45 1.5179
22.475 1.5333
22.5 1.5465
22.525 1.5586
22.55 1.5716
22.575 1.5891
22.6 1.6114
22.625 1.6414
22.65 1.6782
22.675 1.7163
22.7 1.7531
22.725 1.7902
22.75 1.8298
22.775 1.8699
22.8 1.9065
22.825 1.9418
22.85 1.9787
22.875 2.0179
22.9 2.0601
22.925 2.1044
22.95 2.1486
22.975 2.1874
23 2.221
23.025 2.2486
23.05 2.2703
23.075 2.2864
23.1 2.2974
23.125 2.3021
23.15 2.3008
23.175 2.2963
23.2 2.2889
23.225 2.2783
23.25 2.2658
23.275 2.2521
23.3 2.2386
23.325 2.2231
23.35 2.2045
23.375 2.1788
23.4 2.1443
23.425 2.1025
23.45 2.0556
23.475 2.0045
23.5 1.9491
23.525 1.892
23.55 1.834
23.575 1.7785
23.6 1.7303
23.625 1.6963
23.65 1.6812
23.675 1.6787
23.7 1.6819
23.725 1.6901
23.75 1.7024
23.775 1.7152
23.8 1.728
23.825 1.7413
23.85 1.7536
23.875 1.763
23.9 1.7723
23.925 1.7796
23.95 1.7809
23.975 1.7782
24 1.7691
24.025 1.7526
24.05 1.7285
24.075 1.6972
24.1 1.6608
24.125 1.6227
24.15 1.5835
24.175 1.542
24.2 1.4943
24.225 1.4428
24.25 1.3978
24.275 1.3736
24.3 1.3699
24.325 1.3762
24.35 1.3847
24.375 1.388
24.4 1.3887
24.425 1.3901
24.45 1.3917
24.475 1.3925
24.5 1.3917
24.525 1.3902
24.55 1.3873
24.575 1.3808
24.6 1.3733
24.625 1.3664
24.65 1.3564
24.675 1.3441
24.7 1.3342
24.725 1.3241
24.75 1.3137
24.775 1.2995
24.8 1.2789
24.825 1.2526
24.85 1.2221
24.875 1.191
24.9 1.1645
24.925 1.1455
24.95 1.135
24.975 1.1281
25 1.1216
25.025 1.1148
25.05 1.1071
25.075 1.0998
25.1 1.097
25.125 1.1021
25.15 1.1155
25.175 1.133
25.2 1.1476
25.225 1.1558
25.25 1.1599
25.275 1.1577
25.3 1.1482
25.325 1.1303
25.35 1.1078
25.375 1.0854
25.4 1.0652
25.425 1.046
25.45 1.0299
25.475 1.0203
25.5 1.0142
25.525 1.0117
25.55 1.0104
25.575 1.0102
25.6 1.0105
25.625 1.0081
25.65 1.0009
25.675 0.989
25.7 0.9699
25.725 0.9429
25.75 0.9104
25.775 0.8785
25.8 0.8468
25.825 0.8135
25.85 0.7837
25.875 0.7585
25.9 0.7372
25.925 0.7201
25.95 0.7076
25.975 0.7059
26 0.7211
26.025 0.761
26.05 0.8161
26.075 0.875
26.1 0.9349
26.125 0.9916
26.15 1.0409
26.175 1.0831
26.2 1.1199
26.225 1.1505
26.25 1.1728
26.275 1.1871
26.3 1.1927
26.325 1.191
26.35 1.179
26.375 1.1566
26.4 1.1268
26.425 1.0935
26.45 1.0621
26.475 1.0473
26.5 1.054
26.525 1.0745
26.55 1.1042
26.575 1.1352
26.6 1.1664
26.625 1.1958
26.65 1.2223
26.675 1.2462
26.7 1.2696
26.725 1.2955
26.75 1.3197
26.775 1.3375
26.8 1.3455
26.825 1.3447
26.85 1.3344
26.875 1.3167
26.9 1.2998
26.925 1.2929
26.95 1.2929
26.975 1.2887
27 1.2776
27.025 1.2603
27.05 1.2365
27.075 1.214
27.1 1.1969
27.125 1.1875
27.15 1.1876
27.175 1.2
27.2 1.2245
27.225 1.262
27.25 1.3051
27.275 1.3558
27.3 1.4181
27.325 1.4859
27.35 1.5588
27.375 1.6341
27.4 1.7078
27.425 1.7778
27.45 1.846
27.475 1.9102
27.5 1.9703
27.525 2.0281
27.55 2.0815
27.575 2.1301
27.6 2.1745
27.625 2.215
27.65 2.2521
27.675 2.2869
27.7 2.319
27.725 2.3486
27.75 2.3757
27.775 2.3994
27.8 2.4207
27.825 2.4456
27.85 2.4797
27.875 2.5217
27.9 2.5653
27.925 2.6082
27.95 2.6498
27.975 2.6898
28 2.7266
28.025 2.7562
28.05 2.7773
28.075 2.7881
28.1 2.791
28.125 2.7871
28.15 2.7757
28.175 2.7581
28.2 2.7336
28.225 2.7006
28.25 2.6612
28.275 2.6155
28.3 2.5647
28.325 2.509
28.35 2.4491
28.375 2.3847
28.4 2.3166
28.425 2.2473
28.45 2.1771
28.475 2.105
28.5 2.0314
28.525 1.958
28.55 1.8813
28.575 1.8021
28.6 1.7177
28.625 1.6248
28.65 1.5239
28.675 1.4146
28.7 1.3004
28.725 1.1909
28.75 1.0871
28.775 0.9928
28.8 0.9151
28.825 0.8536
28.85 0.8026
28.875 0.7609
28.9 0.7268
28.925 0.697
28.95 0.6724
28.975 0.6568
29 0.6474
29.025 0.6425
29.05 0.6458
29.075 0.6573
29.1 0.6754
29.125 0.6935
29.15 0.7084
29.175 0.7197
29.2 0.7245
29.225 0.7265
29.25 0.7265
29.275 0.7127
29.3 0.6882
29.325 0.6601
29.35 0.6326
29.375 0.6085
29.4 0.593
29.425 0.5824
29.45 0.5746
29.475 0.5706
29.5 0.5819
29.525 0.6115
29.55 0.6532
29.575 0.7012
29.6 0.7535
29.625 0.8144
29.65 0.886
29.675 0.9605
29.7 1.0324
29.725 1.0953
29.75 1.1474
29.775 1.1899
29.8 1.2278
29.825 1.2597
29.85 1.2838
29.875 1.3023
29.9 1.3191
29.925 1.3357
29.95 1.3516
29.975 1.364
30 1.3701
30.025 1.3699
30.05 1.3674
30.075 1.3631
30.1 1.3573
30.125 1.35
30.15 1.3396
30.175 1.3225
30.2 1.2977
30.225 1.2627
30.25 1.2199
30.275 1.1728
30.3 1.1293
30.325 1.0944
30.35 1.0823
30.375 1.0945
30.4 1.1234
30.425 1.155
30.45 1.1872
30.475 1.213
30.5 1.2322
30.525 1.2489
30.55 1.2598
30.575 1.2601
30.6 1.2518
30.625 1.2389
30.65 1.2286
30.675 1.2258
30.7 1.2267
30.725 1.2314
30.75 1.2537
30.775 1.2932
30.8 1.3386
30.825 1.3828
30.85 1.4198
30.875 1.4491
30.9 1.4711
30.925 1.4891
30.95 1.5024
30.975 1.5095
31 1.509
31.025 1.5011
31.05 1.4863
31.075 1.4649
31.1 1.4402
31.125 1.4164
31.15 1.3958
31.175 1.3808
31.2 1.3682
31.225 1.3588
31.25 1.3528
31.275 1.3501
31.3 1.3447
31.325 1.3342
31.35 1.3182
31.375 1.2962
31.4 1.266
31.425 1.2285
31.45 1.1881
31.475 1.1427
31.5 1.0966
31.525 1.0565
31.55 1.0274
31.575 1.008
31.6 1.0009
31.625 0.9985
31.65 0.9983
31.675 0.9999
31.7 1.0005
31.725 0.9967
31.75 0.9873
31.775 0.9713
31.8 0.9494
31.825 0.9206
31.85 0.886
31.875 0.85
31.9 0.8207
31.925 0.8069
31.95 0.8045
31.975 0.8081
32 0.8211
32.025 0.8538
32.05 0.9022
32.075 0.9537
32.1 1.0062
32.125 1.069
32.15 1.1396
32.175 1.208
32.2 1.2697
32.225 1.3232
32.25 1.3694
32.275 1.4106
32.3 1.4515
32.325 1.4938
32.35 1.5353
32.375 1.5735
32.4 1.6035
32.425 1.6222
32.45 1.6303
32.475 1.6296
32.5 1.624
32.525 1.6164
32.55 1.6119
32.575 1.6105
32.6 1.6116
32.625 1.6148
32.65 1.6233
32.675 1.6376
32.7 1.6564
32.725 1.6759
32.75 1.6956
32.775 1.7156
32.8 1.7332
32.825 1.7478
32.85 1.7657
32.875 1.7967
32.9 1.8383
32.925 1.8824
32.95 1.9256
32.975 1.9667
33 2.0061
33.025 2.0451
33.05 2.0825
33.075 2.1174
33.1 2.1491
33.125 2.1767
33.15 2.2
33.175 2.2198
33.2 2.2412
33.225 2.2664
33.25 2.2966
33.275 2.3304
33.3 2.3628
33.325 2.3931
33.35 2.419
33.375 2.4483
33.4 2.4876
33.425 2.5411
33.45 2.607
33.475 2.678
33.5 2.7497
33.525 2.8193
33.55 2.8878
33.575 2.9535
33.6 3.0184
33.625 3.0819
33.65 3.1411
33.675 3.1959
33.7 3.2433
33.725 3.2826
33.75 3.3164
33.775 3.3462
33.8 3.3742
33.825 3.4002
33.85 3.4218
33.875 3.4378
33.9 3.4488
33.925 3.4546
33.95 3.4552
33.975 3.4521
34 3.4477
34.025 3.441
34.05 3.4315
34.075 3.4175
34.1 3.3986
34.125 3.3746
34.15 3.346
34.175 3.3118
34.2 3.2711
34.225 3.2255
34.25 3.1753
34.275 3.1212
34.3 3.0631
34.325 3.0015
34.35 2.936
34.375 2.8704
34.4 2.81
34.425 2.7535
34.45 2.696
34.475 2.6394
34.5 2.5881
34.525 2.5473
34.55 2.5199
34.575 2.4988
34.6 2.4806
34.625 2.4615
34.65 2.4378
34.675 2.4089
34.7 2.3791
34.725 2.3445
34.75 2.3017
34.775 2.2474
34.8 2.1802
34.825 2.1016
34.85 2.0117
34.875 1.9121
34.9 1.8132
34.925 1.7271
34.95 1.6544
34.975 1.5929
35 1.5478
35.025 1.5184
35.05 1.4953
35.075 1.4755
35.1 1.4636
35.125 1.463
35.15 1.4664
35.175 1.4756
35.2 1.5018
35.225 1.5416
35.25 1.5824
35.275 1.6143
35.3 1.6352
35.325 1.6443
35.35 1.6423
35.375 1.6297
35.4 1.6091
35.425 1.5838
35.45 1.5562
35.475 1.5254
35.5 1.4926
35.525 1.4563
35.55 1.4179
35.575 1.3793
35.6 1.3413
35.625 1.3022
35.65 1.261
35.675 1.2174
35.7 1.1698
35.725 1.1181
35.75 1.0675
35.775 1.0169
35.8 0.9672
35.825 0.919
35.85 0.8795
35.875 0.8523
35.9 0.8321
35.925 0.8172
35.95 0.8126
35.975 0.8241
36 0.8442
36.025 0.8646
36.05 0.8815
36.075 0.8954
36.1 0.9058
36.125 0.9177
36.15 0.938
36.175 0.9662
36.2 0.9906
36.225 1.0132
36.25 1.0319
36.275 1.043
36.3 1.0446
36.325 1.0392
36.35 1.0337
36.375 1.0287
36.4 1.0246
36.425 1.0283
36.45 1.0482
36.475 1.0859
36.5 1.1359
36.525 1.1982
36.55 1.2682
36.575 1.3387
36.6 1.4069
36.625 1.4725
36.65 1.5348
36.675 1.592
36.7 1.645
36.725 1.6946
36.75 1.74
36.775 1.7798
36.8 1.8138
36.825 1.8412
36.85 1.8627
36.875 1.8784
36.9 1.8933
36.925 1.9136
36.95 1.9372
36.975 1.9591
37 1.9753
37.025 1.9825
37.05 1.9802
37.075 1.9688
37.1 1.9475
37.125 1.9174
37.15 1.88
37.175 1.8382
37.2 1.7965
37.225 1.7581
37.25 1.7225
37.275 1.6859
37.3 1.6495
37.325 1.6199
37.35 1.5989
37.375 1.5786
37.4 1.5535
37.425 1.5225
37.45 1.485
37.475 1.4409
37.5 1.3905
37.525 1.334
37.55 1.2705
37.575 1.2009
37.6 1.1274
37.625 1.0513
37.65 0.9723
37.675 0.8884
37.7 0.7981
37.725 0.7035
37.75 0.6055
37.775 0.5092
37.8 0.4268
37.825 0.3552
37.85 0.2951
37.875 0.2393
37.9 0.1856
37.925 0.1312
37.95 0.0735
37.975 0.0105
38 -0.058
38.025 -0.1314
38.05 -0.2093
38.075 -0.2894
38.1 -0.3675
38.125 -0.4451
38.15 -0.522
38.175 -0.5985
38.2 -0.6762
38.225 -0.7546
38.25 -0.836
38.275 -0.9244
38.3 -1.023
38.325 -1.1311
38.35 -1.2485
38.375 -1.3723
38.4 -1.4938
38.425 -1.5983
38.45 -1.6866
38.475 -1.7635
38.5 -1.8301
38.525 -1.8899
38.55 -1.9455
38.575 -1.9887
38.6 -2.0089
38.625 -2.0066
38.65 -1.9936
38.675 -1.9774
38.7 -1.9576
38.725 -1.937
38.75 -1.9114
38.775 -1.883
38.8 -1.8575
38.825 -1.8382
38.85 -1.8244
38.875 -1.8119
38.9 -1.793
38.925 -1.7654
38.95 -1.7324
38.975 -1.6992
39 -1.6685
39.025 -1.6359
39.05 -1.5993
39.075 -1.5599
39.1 -1.5193
39.125 -1.4768
39.15 -1.4324
39.175 -1.3818
39.2 -1.3246
39.225 -1.2641
39.25 -1.2035
39.275 -1.1474
39.3 -1.0948
39.325 -1.044
39.35 -0.9963
39.375 -0.9531
39.4 -0.9129
39.425 -0.8777
39.45 -0.8463
39.475 -0.8167
39.5 -0.7868
39.525 -0.7541
39.55 -0.7162
39.575 -0.6751
39.6 -0.6339
39.625 -0.5948
39.65 -0.5601
39.675 -0.529
39.7 -0.5034
39.725 -0.4818
39.75 -0.4657
39.775 -0.4521
39.8 -0.4373
39.825 -0.4213
39.85 -0.405
39.875 -0.3902
39.9 -0.3793
39.925 -0.3747
39.95 -0.3761
39.975 -0.3827
40 -0.3949
40.025 -0.4107
40.05 -0.4274
40.075 -0.4448
40.1 -0.4647
40.125 -0.4922
40.15 -0.5277
40.175 -0.5706
40.2 -0.6213
40.225 -0.676
40.25 -0.7308
40.275 -0.787
40.3 -0.8474
40.325 -0.9085
40.35 -0.9658
40.375 -1.0253
40.4 -1.0888
40.425 -1.1572
40.45 -1.2263
40.475 -1.2874
40.5 -1.3367
40.525 -1.3794
40.55 -1.4127
40.575 -1.4348
40.6 -1.4446
40.625 -1.4387
40.65 -1.4197
40.675 -1.3913
40.7 -1.3615
40.725 -1.3356
40.75 -1.3201
40.775 -1.3114
40.8 -1.3089
40.825 -1.3136
40.85 -1.325
40.875 -1.3384
40.9 -1.3506
40.925 -1.3624
40.95 -1.369
40.975 -1.3741
41 -1.387
41.025 -1.4092
41.05 -1.4419
41.075 -1.4854
41.1 -1.533
41.125 -1.579
41.15 -1.6211
41.175 -1.6582
41.2 -1.6893
41.225 -1.7131
41.25 -1.7232
41.275 -1.7224
41.3 -1.716
41.325 -1.7147
41.35 -1.7205
41.375 -1.7315
41.4 -1.7454
41.425 -1.7542
41.45 -1.7605
41.475 -1.7735
41.5 -1.7954
41.525 -1.8334
41.55 -1.8865
41.575 -1.9418
41.6 -1.9897
41.625 -2.0201
41.65 -2.0337
41.675 -2.0355
41.7 -2.0282
41.725 -2.014
41.75 -2.0002
41.775 -1.9919
41.8 -1.9881
41.825 -1.9814
41.85 -1.9697
41.875 -1.9485
41.9 -1.9127
41.925 -1.8657
41.95 -1.8165
41.975 -1.7711
42 -1.7311
42.025 -1.6938
42.05 -1.6554
42.075 -1.6172
42.1 -1.5826
42.125 -1.555
42.15 -1.5321
42.175 -1.5105
42.2 -1.4897
42.225 -1.4711
42.25 -1.4565
42.275 -1.4473
42.3 -1.4437
42.325 -1.4457
42.35 -1.4529
42.375 -1.4649
42.4 -1.4796
42.425 -1.4906
42.45 -1.4964
42.475 -1.5
42.5 -1.5028
42.525 -1.5097
42.55 -1.5195
42.575 -1.5331
42.6 -1.5497
42.625 -1.5707
42.65 -1.5963
42.675 -1.6251
42.7 -1.6607
42.725 -1.7012
42.75 -1.743
42.775 -1.7883
42.8 -1.8363
42.825 -1.8822
42.85 -1.9242
42.875 -1.9633
42.9 -1.9989
42.925 -2.0213
42.95 -2.0299
42.975 -2.0243
43 -2.0064
43.025 -1.9748
43.05 -1.9345
43.075 -1.8929
43.1 -1.8515
43.125 -1.8141
43.15 -1.7817
43.175 -1.7502
43.2 -1.7206
43.225 -1.6952
43.25 -1.6723
43.275 -1.6473
43.3 -1.6204
43.325 -1.5911
43.35 -1.5622
43.375 -1.538
43.4 -1.516
43.425 -1.493
43.45 -1.4699
43.475 -1.4505
43.5 -1.4354
43.525 -1.4236
43.55 -1.4153
43.575 -1.4141
43.6 -1.4204
43.625 -1.4328
43.65 -1.4519
43.675 -1.4717
43.7 -1.4888
43.725 -1.5038
43.75 -1.5095
43.775 -1.5037
43.8 -1.4873
43.825 -1.4641
43.85 -1.4413
43.875 -1.4208
43.9 -1.4016
43.925 -1.3807
43.95 -1.3574
43.975 -1.334
44 -1.3152
44.025 -1.3007
44.05 -1.2921
44.075 -1.2866
44.1 -1.2826
44.125 -1.2862
44.15 -1.2915
44.175 -1.2983
44.2 -1.2985
44.225 -1.2833
44.25 -1.2534
44.275 -1.2204
44.3 -1.1912
44.325 -1.1684
44.35 -1.147
44.375 -1.1253
44.4 -1.1053
44.425 -1.09
44.45 -1.0796
44.475 -1.075
44.5 -1.0782
44.525 -1.0859
44.55 -1.0954
44.575 -1.111
44.6 -1.1349
44.625 -1.168
44.65 -1.2084
44.675 -1.2522
44.7 -1.2971
44.725 -1.339
44.75 -1.3753
44.775 -1.4106
44.8 -1.4472
44.825 -1.4865
44.85 -1.5288
44.875 -1.5725
44.9 -1.6147
44.925 -1.6503
44.95 -1.6767
44.975 -1.6972
45 -1.7102
45.025 -1.7176
45.05 -1.7224
45.075 -1.7318
45.1 -1.7484
45.125 -1.7724
45.15 -1.8002
45.175 -1.8335
45.2 -1.8761
45.225 -1.9248
45.25 -1.9766
45.275 -2.0285
45.3 -2.0785
45.325 -2.1251
45.35 -2.1621
45.375 -2.1775
45.4 -2.1684
45.425 -2.1404
45.45 -2.1016
45.475 -2.057
45.5 -2.0132
45.525 -1.9768
45.55 -1.9433
45.575 -1.9116
45.6 -1.8812
45.625 -1.8522
45.65 -1.8259
45.675 -1.801
45.7 -1.7765
45.725 -1.7548
45.75 -1.7414
45.775 -1.7356
45.8 -1.7342
45.825 -1.7272
45.85 -1.7126
45.875 -1.6951
45.9 -1.6761
45.925 -1.6577
45.95 -1.6391
45.975 -1.617
46 -1.5906
46.025 -1.5625
46.05 -1.5325
46.075 -1.5038
46.1 -1.4741
46.125 -1.434
46.15 -1.3809
46.175 -1.3244
46.2 -1.272
46.225 -1.226
46.25 -1.1875
46.275 -1.1495
46.3 -1.111
46.325 -1.0831
46.35 -1.0674
46.375 -1.06
46.4 -1.0601
46.425 -1.0669
46.45 -1.0741
46.475 -1.0772
46.5 -1.0724
46.525 -1.0678
46.55 -1.0623
46.575 -1.0592
46.6 -1.0593
46.625 -1.0602
46.65 -1.0614
46.675 -1.0604
46.7 -1.0538
46.725 -1.041
46.75 -1.0272
46.775 -1.0184
46.8 -1.016
46.825 -1.0175
46.85 -1.0236
46.875 -1.0354
46.9 -1.0541
46.925 -1.081
46.95 -1.1141
46.975 -1.1526
47 -1.1961
47.025 -1.2445
47.05 -1.2948
47.075 -1.3496
47.1 -1.4087
47.125 -1.4708
47.15 -1.5354
47.175 -1.6015
47.2 -1.6695
47.225 -1.7403
47.25 -1.8149
47.275 -1.8905
47.3 -1.9655
47.325 -2.0403
47.35 -2.1109
47.375 -2.1747
47.4 -2.2257
47.425 -2.257
47.45 -2.2735
47.475 -2.2845
47.5 -2.2942
47.525 -2.3036
47.55 -2.3149
47.575 -2.3264
47.6 -2.3369
47.625 -2.3446
47.65 -2.3521
47.675 -2.3671
47.7 -2.3916
47.725 -2.4199
47.75 -2.4488
47.775 -2.4735
47.8 -2.4967
47.825 -2.5223
47.85 -2.5476
47.875 -2.5637
47.9 -2.5659
47.925 -2.5617
47.95 -2.5636
47.975 -2.5792
48 -2.6076
48.025 -2.6489
48.05 -2.6942
48.075 -2.7415
48.1 -2.7871
48.125 -2.8293
48.15 -2.8675
48.175 -2.8965
48.2 -2.9044
48.225 -2.8908
48.25 -2.8676
48.275 -2.8424
48.3 -2.8177
48.325 -2.7943
48.35 -2.7744
48.375 -2.7616
48.4 -2.759
48.425 -2.7671
48.45 -2.7821
48.475 -2.8055
48.5 -2.8355
48.525 -2.8662
48.55 -2.8889
48.575 -2.8898
48.6 -2.8615
48.625 -2.8067
48.65 -2.7382
48.675 -2.6655
48.7 -2.5932
48.725 -2.5286
48.75 -2.4828
48.775 -2.4615
48.8 -2.455
48.825 -2.4578
48.85 -2.4673
48.875 -2.4808
48.9 -2.4966
48.925 -2.5137
48.95 -2.5312
48.975 -2.5517
49 -2.5748
49.025 -2.5995
49.05 -2.6258
49.075 -2.6504
49.1 -2.6718
49.125 -2.6937
49.15 -2.7186
49.175 -2.7454
49.2 -2.7731
49.225 -2.7957
49.25 -2.8071
49.275 -2.8118
49.3 -2.8122
49.325 -2.8135
49.35 -2.8186
49.375 -2.8243
49.4 -2.8231
49.425 -2.8125
49.45 -2.7987
49.475 -2.7846
49.5 -2.7745
49.525 -2.7715
49.55 -2.7708
49.575 -2.7765
49.6 -2.79
49.625 -2.8135
49.65 -2.8468
49.675 -2.8864
49.7 -2.9331
49.725 -2.9872
49.75 -3.0456
49.775 -3.1006
49.8 -3.1526
49.825 -3.2025
49.85 -3.2499
49.875 -3.2917
49.9 -3.3171
49.925 -3.3196
49.95 -3.3081
49.975 -3.3034
50 -3.3037
50.025 -3.301
50.05 -3.2966
50.075 -3.2877
50.1 -3.2655
50.125 -3.2261
50.15 -3.1793
50.175 -3.1305
50.2 -3.0814
50.225 -3.0309
50.25 -2.9765
50.275 -2.9183
50.3 -2.8583
50.325 -2.7974
50.35 -2.7383
50.375 -2.679
50.4 -2.6217
50.425 -2.5684
50.45 -2.52
50.475 -2.4768
50.5 -2.4409
50.525 -2.4095
50.55 -2.3804
50.575 -2.3563
50.6 -2.3354
50.625 -2.3148
50.65 -2.2921
50.675 -2.2707
50.7 -2.2514
50.725 -2.2346
50.75 -2.2181
50.775 -2.2012
50.8 -2.1815
50.825 -2.163
50.85 -2.1435
50.875 -2.1248
50.9 -2.1006
50.925 -2.0642
50.95 -2.0211
50.975 -1.9754
51 -1.929
51.025 -1.8794
51.05 -1.8232
51.075 -1.7562
51.1 -1.6781
51.125 -1.5884
51.15 -1.4934
51.175 -1.4001
51.2 -1.31
51.225 -1.2243
51.25 -1.1465
51.275 -1.0729
51.3 -1.0073
51.325 -0.9571
51.35 -0.9229
51.375 -0.8968
51.4 -0.8733
51.425 -0.8507
51.45 -0.8281
51.475 -0.8052
51.5 -0.7825
51.525 -0.7618
51.55 -0.7454
51.575 -0.7365
51.6 -0.7386
51.625 -0.7524
51.65 -0.7771
51.675 -0.8104
51.7 -0.8509
51.725 -0.8916
51.75 -0.9248
51.775 -0.9485
51.8 -0.9631
51.825 -0.9752
51.85 -0.9881
51.875 -1.0062
51.9 -1.03
51.925 -1.06
51.95 -1.0967
51.975 -1.1402
52 -1.1879
52.025 -1.2379
52.05 -1.2892
52.075 -1.3403
52.1 -1.3922
52.125 -1.4437
52.15 -1.4855
52.175 -1.5129
52.2 -1.5161
52.225 -1.4997
52.25 -1.4723
52.275 -1.4381
52.3 -1.4019
52.325 -1.3681
52.35 -1.34
52.375 -1.3195
52.4 -1.3085
52.425 -1.3063
52.45 -1.3107
52.475 -1.3217
52.5 -1.3361
52.525 -1.3479
52.55 -1.3643
52.575 -1.3859
52.6 -1.4088
52.625 -1.4302
52.65 -1.4475
52.675 -1.4568
52.7 -1.4597
52.725 -1.4599
52.75 -1.4631
52.775 -1.4692
52.8 -1.4786
52.825 -1.4872
52.85 -1.4961
52.875 -1.5049
52.9 -1.5166
52.925 -1.5316
52.95 -1.5515
52.975 -1.5754
53 -1.6011
53.025 -1.6305
53.05 -1.6667
53.075 -1.7034
53.1 -1.7283
53.125 -1.7381
53.15 -1.7443
53.175 -1.754
53.2 -1.7675
53.225 -1.7816
53.25 -1.7925
53.275 -1.7884
53.3 -1.7603
53.325 -1.7156
53.35 -1.6659
53.375 -1.6181
53.4 -1.5744
53.425 -1.531
53.45 -1.4818
53.475 -1.4244
53.5 -1.3624
53.525 -1.2969
53.55 -1.2258
53.575 -1.1482
53.6 -1.0655
53.625 -0.9847
53.65 -0.9098
53.675 -0.8415
53.7 -0.7787
53.725 -0.7205
53.75 -0.6652
53.775 -0.6132
53.8 -0.5659
53.825 -0.5257
53.85 -0.493
53.875 -0.4655
53.9 -0.441
53.925 -0.416
53.95 -0.3873
53.975 -0.3561
54 -0.3266
54.025 -0.2983
54.05 -0.2712
54.075 -0.2452
54.1 -0.2215
54.125 -0.2011
54.15 -0.185
54.175 -0.1735
54.2 -0.1672
54.225 -0.167
54.25 -0.1718
54.275 -0.1812
54.3 -0.1957
54.325 -0.2157
54.35 -0.24
54.375 -0.2663
54.4 -0.2932
54.425 -0.3217
54.45 -0.3518
54.475 -0.3838
54.5 -0.4171
54.525 -0.4517
54.55 -0.4888
54.575 -0.5308
54.6 -0.5776
54.625 -0.6266
54.65 -0.6777
54.675 -0.7329
54.7 -0.7931
54.725 -0.8586
54.75 -0.9296
54.775 -1.0016
54.8 -1.0607
54.825 -1.098
54.85 -1.1255
54.875 -1.1484
54.9 -1.1552
54.925 -1.132
54.95 -1.0916
54.975 -1.0475
55 -1.007
55.025 -0.9732
55.05 -0.9472
55.075 -0.9278
55.1 -0.9143
55.125 -0.9058
55.15 -0.8985
55.175 -0.8892
55.2 -0.8767
55.225 -0.8573
55.25 -0.8305
55.275 -0.801
55.3 -0.7754
55.325 -0.756
55.35 -0.7419
55.375 -0.7327
55.4 -0.73
55.425 -0.7363
55.45 -0.7504
55.475 -0.7697
55.5 -0.7876
55.525 -0.7828
55.55 -0.7448
55.575 -0.6829
55.6 -0.6142
55.625 -0.5489
55.65 -0.4929
55.675 -0.4475
55.7 -0.4125
55.725 -0.3866
55.75 -0.3706
55.775 -0.3628
55.8 -0.3602
55.825 -0.3637
55.85 -0.3762
55.875 -0.3961
55.9 -0.4169
55.925 -0.4238
55.95 -0.4022
55.975 -0.367
56 -0.3303
56.025 -0.2947
56.05 -0.2613
56.075 -0.2302
56.1 -0.2011
56.125 -0.1676
56.15 -0.1193
56.175 -0.0627
56.2 -0.0078
56.225 0.0455
56.25 0.0967
56.275 0.1455
56.3 0.1918
56.325 0.2384
56.35 0.289
56.375 0.3425
56.4 0.3921
56.425 0.4346
56.45 0.4691
56.475 0.4965
56.5 0.5186
56.525 0.5355
56.55 0.5461
56.575 0.5488
56.6 0.543
56.625 0.5284
56.65 0.5042
56.675 0.469
56.7 0.4238
56.725 0.3679
56.75 0.3002
56.775 0.2211
56.8 0.1308
56.825 0.0299
56.85 -0.076
56.875 -0.1796
56.9 -0.2851
56.925 -0.3975
56.95 -0.5126
56.975 -0.6145
57 -0.7023
57.025 -0.7894
57.05 -0.8802
57.075 -0.9735
57.1 -1.0677
57.125 -1.1579
57.15 -1.2436
57.175 -1.3266
57.2 -1.414
57.225 -1.5077
57.25 -1.6032
57.275 -1.6941
57.3 -1.7759
57.325 -1.8456
57.35 -1.8991
57.375 -1.9341
57.4 -1.9524
57.425 -1.9579
57.45 -1.9516
57.475 -1.9329
57.5 -1.9013
57.525 -1.8552
57.55 -1.7897
57.575 -1.7055
57.6 -1.6091
57.625 -1.5101
57.65 -1.4143
57.675 -1.3235
57.7 -1.2393
57.725 -1.1639
57.75 -1.1002
57.775 -1.0447
57.8 -0.985
57.825 -0.9082
57.85 -0.8201
57.875 -0.7344
57.9 -0.6475
57.925 -0.5417
57.95 -0.4261
57.975 -0.319
58 -0.2234
58.025 -0.1391
58.05 -0.0637
58.075 0.0017
58.1 0.0575
58.125 0.1046
58.15 0.1435
58.175 0.1771
58.2 0.2044
58.225 0.2241
58.25 0.2376
58.275 0.2439
58.3 0.2418
58.325 0.2308
58.35 0.2112
58.375 0.1847
58.4 0.1524
58.425 0.1157
58.45 0.0778
58.475 0.0425
58.5 0.0101
58.525 -0.0237
58.55 -0.0594
58.575 -0.0981
58.6 -0.1425
58.625 -0.1909
58.65 -0.2379
58.675 -0.2828
58.7 -0.3199
58.725 -0.3399
58.75 -0.3481
58.775 -0.3518
58.8 -0.3566
58.825 -0.3656
58.85 -0.3802
58.875 -0.3993
58.9 -0.4248
58.925 -0.4591
58.95 -0.5008
58.975 -0.5496
59 -0.6041
59.025 -0.6647
59.05 -0.7328
59.075 -0.8086
59.1 -0.891
59.125 -0.9779
59.15 -1.0696
59.175 -1.1705
59.2 -1.2839
59.225 -1.3999
59.25 -1.5075
59.275 -1.6026
59.3 -1.6874
59.325 -1.771
59.35 -1.8557
59.375 -1.9418
59.4 -2.0301
59.425 -2.1184
59.45 -2.1943
59.475 -2.2409
59.5 -2.2536
59.525 -2.2576
59.55 -2.2546
59.575 -2.2423
59.6 -2.2211
59.625 -2.1983
59.65 -2.1752
59.675 -2.1536
59.7 -2.1328
59.725 -2.1152
59.75 -2.1024
59.775 -2.0937
59.8 -2.0788
59.825 -2.0505
59.85 -2.0108
59.875 -1.9688
59.9 -1.9328
59.925 -1.9036
59.95 -1.8828
59.975 -1.8708
60 -1.8677
60.025 -1.8766
60.05 -1.895
60.075 -1.9195
60.1 -1.9477
60.125 -1.9756
60.15 -1.997
60.175 -2.0137
60.2 -2.0318
60.225 -2.0519
60.25 -2.0734
60.275 -2.0973
60.3 -2.1232
60.325 -2.1498
60.35 -2.1714
60.375 -2.1881
60.4 -2.2001
60.425 -2.2101
60.45 -2.2215
60.475 -2.2316
60.5 -2.2334
60.525 -2.2209
60.55 -2.2016
60.575 -2.1787
60.6 -2.1498
60.625 -2.1162
60.65 -2.0784
60.675 -2.0412
60.7 -2.0095
60.725 -1.9843
60.75 -1.9653
60.775 -1.9525
60.8 -1.946
60.825 -1.9445
60.85 -1.9462
60.875 -1.9501
60.9 -1.9512
60.925 -1.9431
60.95 -1.9303
60.975 -1.9182
61 -1.9125
61.025 -1.9116
61.05 -1.9132
61.075 -1.9166
61.1 -1.9202
61.125 -1.9248
61.15 -1.932
61.175 -1.9426
61.2 -1.9561
61.225 -1.9724
61.25 -1.9908
61.275 -2.0135
61.3 -2.0427
61.325 -2.0793
61.35 -2.1241
61.375 -2.1765
61.4 -2.2362
61.425 -2.3035
61.45 -2.3783
61.475 -2.4619
61.5 -2.5513
61.525 -2.6358
61.55 -2.7068
61.575 -2.7702
61.6 -2.8251
61.625 -2.8689
61.65 -2.8944
61.675 -2.8925
61.7 -2.8654
61.725 -2.8236
61.75 -2.7773
61.775 -2.7323
61.8 -2.6909
61.825 -2.6541
61.85 -2.6211
61.875 -2.5899
61.9 -2.5609
61.925 -2.5359
61.95 -2.5144
61.975 -2.4898
62 -2.4543
62.025 -2.4019
62.05 -2.335
62.075 -2.2614
62.1 -2.1934
62.125 -2.1355
62.15 -2.0866
62.175 -2.0448
62.2 -2.0066
62.225 -1.9691
62.25 -1.9315
62.275 -1.8923
62.3 -1.8535
62.325 -1.8152
62.35 -1.779
62.375 -1.7495
62.4 -1.7219
62.425 -1.6922
62.45 -1.6624
62.475 -1.6354
62.5 -1.6153
62.525 -1.6023
62.55 -1.5964
62.575 -1.5969
62.6 -1.6037
62.625 -1.616
62.65 -1.6273
62.675 -1.6285
62.7 -1.6193
62.725 -1.607
62.75 -1.5949
62.775 -1.5826
62.8 -1.5706
62.825 -1.5615
62.85 -1.5591
62.875 -1.5627
62.9 -1.5674
62.925 -1.5707
62.95 -1.5696
62.975 -1.56
63 -1.5409
63.025 -1.5125
63.05 -1.4668
63.075 -1.4084
63.1 -1.3419
63.125 -1.2708
63.15 -1.2007
63.175 -1.1322
63.2 -1.0657
63.225 -1.0031
63.25 -0.9465
63.275 -0.8957
63.3 -0.8507
63.325 -0.8106
63.35 -0.7731
63.375 -0.7372
63.4 -0.7019
63.425 -0.6678
63.45 -0.6373
63.475 -0.6136
63.5 -0.597
63.525 -0.5842
63.55 -0.5764
63.575 -0.5797
63.6 -0.5924
63.625 -0.6047
63.65 -0.6111
63.675 -0.6205
63.7 -0.6352
63.725 -0.6567
63.75 -0.6829
63.775 -0.7122
63.8 -0.7475
63.825 -0.7917
63.85 -0.8395
63.875 -0.8835
63.9 -0.9284
63.925 -0.9781
63.95 -1.0334
63.975 -1.095
64 -1.1598
64.025 -1.2237
64.05 -1.2827
64.075 -1.3344
64.1 -1.3676
64.125 -1.3783
64.15 -1.3707
64.175 -1.3478
64.2 -1.3113
64.225 -1.2695
64.25 -1.2251
64.275 -1.1836
64.3 -1.1474
64.325 -1.1175
64.35 -1.0943
64.375 -1.0779
64.4 -1.0702
64.425 -1.0712
64.45 -1.0796
64.475 -1.0952
64.5 -1.1191
64.525 -1.1507
64.55 -1.1843
64.575 -1.2156
64.6 -1.2422
64.625 -1.2606
64.65 -1.2762
64.675 -1.2911
64.7 -1.3029
64.725 -1.3136
64.75 -1.3267
64.775 -1.3428
64.8 -1.363
64.825 -1.3881
64.85 -1.4193
64.875 -1.4584
64.9 -1.5064
64.925 -1.562
64.95 -1.6221
64.975 -1.6845
65 -1.7426
65.025 -1.7915
65.05 -1.83
65.075 -1.8542
65.1 -1.8698
65.125 -1.8815
65.15 -1.8874
65.175 -1.8809
65.2 -1.8634
65.225 -1.8469
65.25 -1.8382
65.275 -1.8352
65.3 -1.8291
65.325 -1.8169
65.35 -1.7995
65.375 -1.7778
65.4 -1.758
65.425 -1.7434
65.45 -1.7389
65.475 -1.7403
65.5 -1.7461
65.525 -1.7591
65.55 -1.7762
65.575 -1.7954
65.6 -1.8209
65.625 -1.8511
65.65 -1.8823
65.675 -1.9155
65.7 -1.9494
65.725 -1.9833
65.75 -2.0181
65.775 -2.0548
65.8 -2.0941
65.825 -2.1391
65.85 -2.1847
65.875 -2.2344
65.9 -2.29
65.925 -2.3505
65.95 -2.4103
65.975 -2.4665
66 -2.5186
66.025 -2.5562
66.05 -2.5771
66.075 -2.5806
66.1 -2.5712
66.125 -2.5525
66.15 -2.5295
66.175 -2.5083
66.2 -2.4901
66.225 -2.4769
66.25 -2.4693
66.275 -2.4661
66.3 -2.4683
66.325 -2.4784
66.35 -2.4904
66.375 -2.4976
66.4 -2.4932
66.425 -2.4797
66.45 -2.4559
66.475 -2.4239
66.5 -2.3967
66.525 -2.3768
66.55 -2.3576
66.575 -2.3386
66.6 -2.3223
66.625 -2.3059
66.65 -2.2888
66.675 -2.2736
66.7 -2.2668
66.725 -2.2704
66.75 -2.2844
66.775 -2.3081
66.8 -2.3398
66.825 -2.3743
66.85 -2.4038
66.875 -2.4212
66.9 -2.4269
66.925 -2.4184
66.95 -2.392
66.975 -2.3519
67 -2.3051
67.025 -2.2539
67.05 -2.1938
67.075 -2.1251
67.1 -2.0462
67.125 -1.9605
67.15 -1.8751
67.175 -1.7922
67.2 -1.7116
67.225 -1.6329
67.25 -1.5556
67.275 -1.4801
67.3 -1.4116
67.325 -1.351
67.35 -1.2948
67.375 -1.2453
67.4 -1.2005
67.425 -1.16
67.45 -1.1322
67.475 -1.1166
67.5 -1.1127
67.525 -1.123
67.55 -1.146
67.575 -1.176
67.6 -1.2076
67.625 -1.2394
67.65 -1.2698
67.675 -1.2975
67.7 -1.3232
67.725 -1.3486
67.75 -1.37
67.775 -1.387
67.8 -1.3969
67.825 -1.4084
67.85 -1.4249
67.875 -1.4462
67.9 -1.4649
67.925 -1.4644
67.95 -1.4367
67.975 -1.3907
68 -1.3406
68.025 -1.2915
68.05 -1.2472
68.075 -1.2061
68.1 -1.1689
68.125 -1.1294
68.15 -1.0895
68.175 -1.0555
68.2 -1.0297
68.225 -1.0098
68.25 -0.9921
68.275 -0.9697
68.3 -0.9338
68.325 -0.8886
68.35 -0.8448
68.375 -0.8046
68.4 -0.7615
68.425 -0.7144
68.45 -0.6678
68.475 -0.6235
68.5 -0.5816
68.525 -0.5436
68.55 -0.5133
68.575 -0.4892
68.6 -0.4687
68.625 -0.4497
68.65 -0.4265
68.675 -0.4026
68.7 -0.3867
68.725 -0.381
68.75 -0.3807
68.775 -0.3828
68.8 -0.3887
68.825 -0.4003
68.85 -0.4184
68.875 -0.4419
68.9 -0.4695
68.925 -0.5023
68.95 -0.5379
68.975 -0.5656
69 -0.5789
69.025 -0.5685
69.05 -0.54
69.075 -0.5062
69.1 -0.4766
69.125 -0.455
69.15 -0.4413
69.175 -0.4325
69.2 -0.4224
69.225 -0.4097
69.25 -0.3965
69.275 -0.3866
69.3 -0.3833
69.325 -0.3865
69.35 -0.3951
69.375 -0.4056
69.4 -0.4127
69.425 -0.4185
69.45 -0.4186
69.475 -0.4106
69.5 -0.3981
69.525 -0.3857
69.55 -0.3743
69.575 -0.3643
69.6 -0.3574
69.625 -0.3536
69.65 -0.3531
69.675 -0.3567
69.7 -0.3658
69.725 -0.3784
69.75 -0.3949
69.775 -0.4178
69.8 -0.4469
69.825 -0.4764
69.85 -0.5027
69.875 -0.527
69.9 -0.5497
69.925 -0.5708
69.95 -0.5931
69.975 -0.6157
70 -0.6397
70.025 -0.6603
70.05 -0.6725
70.075 -0.678
70.1 -0.6724
70.125 -0.6636
70.15 -0.6553
70.175 -0.6491
70.2 -0.6402
70.225 -0.6252
70.25 -0.6063
70.275 -0.5863
70.3 -0.5627
70.325 -0.5365
70.35 -0.5118
70.375 -0.4929
70.4 -0.4814
70.425 -0.4791
70.45 -0.4855
70.475 -0.4988
70.5 -0.5156
70.525 -0.5339
70.55 -0.5502
70.575 -0.5611
70.6 -0.5639
70.625 -0.5611
70.65 -0.5583
70.675 -0.5584
70.7 -0.5627
70.725 -0.5689
70.75 -0.5749
70.775 -0.5783
70.8 -0.5724
70.825 -0.5549
70.85 -0.5229
70.875 -0.4833
70.9 -0.441
70.925 -0.4006
70.95 -0.3642
70.975 -0.3331
71 -0.3056
71.025 -0.2799
71.05 -0.249
71.075 -0.2123
71.1 -0.1668
71.125 -0.1109
71.15 -0.0512
71.175 0.0109
71.2 0.0731
71.225 0.1292
71.25 0.1795
71.275 0.2276
71.3 0.2758
71.325 0.3217
71.35 0.3621
71.375 0.3966
71.4 0.4259
71.425 0.4458
71.45 0.4547
71.475 0.4541
71.5 0.4429
71.525 0.4231
71.55 0.3936
71.575 0.3537
71.6 0.3069
71.625 0.2553
71.65 0.2002
71.675 0.1433
71.7 0.0848
71.725 0.0203
71.75 -0.0502
71.775 -0.1272
71.8 -0.2108
71.825 -0.3003
71.85 -0.393
71.875 -0.487
71.9 -0.5805
71.925 -0.6675
71.95 -0.7505
71.975 -0.8272
72 -0.8957
72.025 -0.9539
72.05 -1.0079
72.075 -1.0607
72.1 -1.1114
72.125 -1.1518
72.15 -1.1744
72.175 -1.1857
72.2 -1.1963
72.225 -1.2064
72.25 -1.2195
72.275 -1.2313
72.3 -1.2352
72.325 -1.2366
72.35 -1.242
72.375 -1.2527
72.4 -1.269
72.425 -1.2938
72.45 -1.326
72.475 -1.3642
72.5 -1.4043
72.525 -1.4448
72.55 -1.4858
72.575 -1.5307
72.6 -1.5792
72.625 -1.629
72.65 -1.6768
72.675 -1.709
72.7 -1.7246
72.725 -1.7293
72.75 -1.7273
72.775 -1.716
72.8 -1.7007
72.825 -1.6866
72.85 -1.6761
72.875 -1.6672
72.9 -1.6602
72.925 -1.6547
72.95 -1.6485
72.975 -1.6439
73 -1.6413
73.025 -1.6426
73.05 -1.6487
73.075 -1.6599
73.1 -1.6739
73.125 -1.6884
73.15 -1.7009
73.175 -1.7112
73.2 -1.7147
73.225 -1.7068
73.25 -1.6922
73.275 -1.671
73.3 -1.6421
73.325 -1.6066
73.35 -1.563
73.375 -1.509
73.4 -1.4449
73.425 -1.3751
73.45 -1.3071
73.475 -1.2441
73.5 -1.189
73.525 -1.1439
73.55 -1.1089
73.575 -1.0821
73.6 -1.0626
73.625 -1.0511
73.65 -1.0464
73.675 -1.0468
73.7 -1.0518
73.725 -1.0567
73.75 -1.0602
73.775 -1.063
73.8 -1.0644
73.825 -1.066
73.85 -1.0696
73.875 -1.0737
73.9 -1.0736
73.925 -1.0684
73.95 -1.0638
73.975 -1.0645
74 -1.0719
74.025 -1.0857
74.05 -1.1058
74.075 -1.1302
74.1 -1.1576
74.125 -1.1849
74.15 -1.2125
74.175 -1.2364
74.2 -1.2452
74.225 -1.2356
74.25 -1.2134
74.275 -1.1865
74.3 -1.1625
74.325 -1.1435
74.35 -1.1314
74.375 -1.1221
74.4 -1.1137
74.425 -1.1054
74.45 -1.0978
74.475 -1.0902
74.5 -1.0807
74.525 -1.0707
74.55 -1.0628
74.575 -1.0588
74.6 -1.061
74.625 -1.0703
74.65 -1.0848
74.675 -1.1038
74.7 -1.1242
74.725 -1.1413
74.75 -1.1503
74.775 -1.1478
74.8 -1.1412
74.825 -1.133
74.85 -1.1223
74.875 -1.1067
74.9 -1.0864
74.925 -1.0639
74.95 -1.0424
74.975 -1.025
75 -1.0085
75.025 -0.99
75.05 -0.9695
75.075 -0.9484
75.1 -0.929
75.125 -0.9129
75.15 -0.8992
75.175 -0.8833
75.2 -0.8605
75.225 -0.8359
75.25 -0.8043
75.275 -0.7667
75.3 -0.7244
75.325 -0.6748
75.35 -0.623
75.375 -0.5723
75.4 -0.5235
75.425 -0.4795
75.45 -0.4442
75.475 -0.4165
75.5 -0.3972
75.525 -0.3843
75.55 -0.374
75.575 -0.3643
75.6 -0.3537
75.625 -0.3414
75.65 -0.329
75.675 -0.319
75.7 -0.3134
75.725 -0.3138
75.75 -0.3213
75.775 -0.3342
75.8 -0.3492
75.825 -0.368
75.85 -0.3877
75.875 -0.4075
75.9 -0.4273
75.925 -0.4424
75.95 -0.4555
75.975 -0.468
76 -0.4818
76.025 -0.4985
76.05 -0.5184
76.075 -0.5427
76.1 -0.5718
76.125 -0.6067
76.15 -0.6485
76.175 -0.6966
76.2 -0.7456
76.225 -0.796
76.25 -0.8483
76.275 -0.8998
76.3 -0.9499
76.325 -0.997
76.35 -1.0415
76.375 -1.0796
76.4 -1.112
76.425 -1.1379
76.45 -1.1584
76.475 -1.1705
76.5 -1.1709
76.525 -1.1588
76.55 -1.137
76.575 -1.1076
76.6 -1.0734
76.625 -1.0414
76.65 -1.0164
76.675 -0.9987
76.7 -0.9882
76.725 -0.9886
76.75 -1.002
76.775 -1.0273
76.8 -1.0632
76.825 -1.1064
76.85 -1.1581
76.875 -1.2185
76.9 -1.2855
76.925 -1.3597
76.95 -1.4373
76.975 -1.5173
77 -1.6019
77.025 -1.6901
77.05 -1.7771
77.075 -1.8524
77.1 -1.914
77.125 -1.9627
77.15 -2.0068
77.175 -2.0521
77.2 -2.0965
77.225 -2.1313
77.25 -2.1573
77.275 -2.178
77.3 -2.1895
77.325 -2.1816
77.35 -2.1473
77.375 -2.0873
77.4 -2.0098
77.425 -1.9233
77.45 -1.8324
77.475 -1.7377
77.5 -1.6432
77.525 -1.5543
77.55 -1.4698
77.575 -1.393
77.6 -1.322
77.625 -1.2537
77.65 -1.1845
77.675 -1.1144
77.7 -1.0457
77.725 -0.978
77.75 -0.9113
77.775 -0.8495
77.8 -0.7947
77.825 -0.7499
77.85 -0.713
77.875 -0.6811
77.9 -0.6531
77.925 -0.6312
77.95 -0.6153
77.975 -0.6034
78 -0.5991
78.025 -0.5957
78.05 -0.592
78.075 -0.5892
78.1 -0.5858
78.125 -0.5778
78.15 -0.5641
78.175 -0.5451
78.2 -0.5222
78.225 -0.4954
78.25 -0.4699
78.275 -0.4495
78.3 -0.437
78.325 -0.4322
78.35 -0.4355
78.375 -0.4481
78.4 -0.4673
78.425 -0.4925
78.45 -0.5194
78.475 -0.5444
78.5 -0.5635
78.525 -0.5749
78.55 -0.5784
78.575 -0.5739
78.6 -0.5691
78.625 -0.5664
78.65 -0.5656
78.675 -0.5666
78.7 -0.5691
78.725 -0.5733
78.75 -0.5813
78.775 -0.5924
78.8 -0.6064
78.825 -0.6274
78.85 -0.6568
78.875 -0.6897
78.9 -0.7173
78.925 -0.7322
78.95 -0.7315
78.975 -0.7129
79 -0.6857
79.025 -0.661
79.05 -0.6372
79.075 -0.6148
79.1 -0.5938
79.125 -0.5718
79.15 -0.5465
79.175 -0.5168
79.2 -0.4825
79.225 -0.4423
79.25 -0.3949
79.275 -0.3433
79.3 -0.2877
79.325 -0.2252
79.35 -0.1517
79.375 -0.0693
79.4 0.0156
79.425 0.0963
79.45 0.1696
79.475 0.2351
79.5 0.2922
79.525 0.3415
79.55 0.3837
79.575 0.4186
79.6 0.4462
79.625 0.4674
79.65 0.4805
79.675 0.4862
79.7 0.4884
79.725 0.4958
79.75 0.5061
79.775 0.5149
79.8 0.5182
79.825 0.5143
79.85 0.5003
79.875 0.4783
79.9 0.4517
79.925 0.4229
79.95 0.3955
79.975 0.3709
80 0.3472
80.025 0.3202
80.05 0.2888
80.075 0.2562
80.1 0.2273
80.125 0.208
80.15 0.1991
80.175 0.1958
80.2 0.1921
80.225 0.1874
80.25 0.18
80.275 0.1727
80.3 0.1673
80.325 0.1627
80.35 0.1562
80.375 0.1448
80.4 0.1281
80.425 0.1067
80.45 0.0799
80.475 0.0458
80.5 0.0047
80.525 -0.0428
80.55 -0.0959
80.575 -0.1547
80.6 -0.221
80.625 -0.2919
80.65 -0.3617
80.675 -0.4276
80.7 -0.4892
80.725 -0.5477
80.75 -0.5995
80.775 -0.6473
80.8 -0.6917
80.825 -0.7349
80.85 -0.7782
80.875 -0.8192
80.9 -0.8593
80.925 -0.8996
80.95 -0.9356
80.975 -0.9644
81 -0.9828
81.025 -0.9927
81.05 -0.9935
81.075 -0.9826
81.1 -0.962
81.125 -0.9372
81.15 -0.911
81.175 -0.8888
81.2 -0.8751
81.225 -0.872
81.25 -0.8774
81.275 -0.8908
81.3 -0.9123
81.325 -0.9421
81.35 -0.9785
81.375 -1.018
81.4 -1.0538
81.425 -1.0818
81.45 -1.1023
81.475 -1.1149
81.5 -1.1169
81.525 -1.1081
81.55 -1.0912
81.575 -1.0721
81.6 -1.0539
81.625 -1.034
81.65 -1.009
81.675 -0.9749
81.7 -0.937
81.725 -0.9022
81.75 -0.8728
81.775 -0.8488
81.8 -0.8309
81.825 -0.8189
81.85 -0.8125
81.875 -0.8133
81.9 -0.825
81.925 -0.8449
81.95 -0.8696
81.975 -0.8957
82 -0.9276
82.025 -0.9732
82.05 -1.0241
82.075 -1.0748
82.1 -1.1252
82.125 -1.1705
82.15 -1.2048
82.175 -1.2219
82.2 -1.2216
82.225 -1.2141
82.25 -1.207
82.275 -1.1965
82.3 -1.1872
82.325 -1.1794
82.35 -1.1676
82.375 -1.1444
82.4 -1.1112
82.425 -1.0733
82.45 -1.0342
82.475 -0.9973
82.5 -0.964
82.525 -0.9331
82.55 -0.9044
82.575 -0.8739
82.6 -0.8412
82.625 -0.8039
82.65 -0.7606
82.675 -0.7138
82.7 -0.6654
82.725 -0.6184
82.75 -0.5735
82.775 -0.5347
82.8 -0.5031
82.825 -0.4767
82.85 -0.4556
82.875 -0.4389
82.9 -0.4269
82.925 -0.4186
82.95 -0.4115
82.975 -0.4078
83 -0.4082
83.025 -0.4135
83.05 -0.4232
83.075 -0.4308
83.1 -0.4307
83.125 -0.4255
83.15 -0.4227
83.175 -0.4213
83.2 -0.4137
83.225 -0.3992
83.25 -0.3858
83.275 -0.3739
83.3 -0.3524
83.325 -0.318
83.35 -0.2799
83.375 -0.2461
83.4 -0.2195
83.425 -0.2022
83.45 -0.1945
83.475 -0.1945
83.5 -0.2006
83.525 -0.2087
83.55 -0.2127
83.575 -0.2123
83.6 -0.2113
83.625 -0.21
83.65 -0.2099
83.675 -0.2138
83.7 -0.217
83.725 -0.2182
83.75 -0.2202
83.775 -0.2209
83.8 -0.2248
83.825 -0.2341
83.85 -0.2465
83.875 -0.259
83.9 -0.2716
83.925 -0.281
83.95 -0.2839
83.975 -0.2818
84 -0.2752
84.025 -0.259
84.05 -0.2371
84.075 -0.2124
84.1 -0.1868
84.125 -0.1637
84.15 -0.1417
84.175 -0.1138
84.2 -0.0757
84.225 -0.0273
84.25 0.0228
84.275 0.0725
84.3 0.1223
84.325 0.1764
84.35 0.2287
84.375 0.279
84.4 0.3236
84.425 0.3623
84.45 0.3956
84.475 0.4226
84.5 0.4422
84.525 0.4539
84.55 0.4578
84.575 0.455
84.6 0.4465
84.625 0.4305
84.65 0.4057
84.675 0.3776
84.7 0.3493
84.725 0.3257
84.75 0.3061
84.775 0.2897
84.8 0.2789
84.825 0.2762
84.85 0.279
84.875 0.2814
84.9 0.2844
84.925 0.2856
84.95 0.2838
84.975 0.2808
85 0.2748
85.025 0.2674
85.05 0.2594
85.075 0.2504
85.1 0.242
85.125 0.2345
85.15 0.2345
85.175 0.2467
85.2 0.2625
85.225 0.2758
85.25 0.2848
85.275 0.2908
85.3 0.2935
85.325 0.2936
85.35 0.2902
85.375 0.2818
85.4 0.2678
85.425 0.2477
85.45 0.222
85.475 0.1908
85.5 0.1531
85.525 0.1101
85.55 0.0628
85.575 0.0118
85.6 -0.0425
85.625 -0.0978
85.65 -0.1507
85.675 -0.2057
85.7 -0.2664
85.725 -0.3404
85.75 -0.43
85.775 -0.5312
85.8 -0.6401
85.825 -0.7524
85.85 -0.8602
85.875 -0.9553
85.9 -1.0368
85.925 -1.0904
85.95 -1.1099
85.975 -1.1106
86 -1.1076
86.025 -1.1109
86.05 -1.1238
86.075 -1.1417
86.1 -1.1606
86.125 -1.1783
86.15 -1.1956
86.175 -1.2148
86.2 -1.2398
86.225 -1.2727
86.25 -1.3103
86.275 -1.3488
86.3 -1.3845
86.325 -1.4169
86.35 -1.4444
86.375 -1.4668
86.4 -1.4825
86.425 -1.4913
86.45 -1.4925
86.475 -1.4847
86.5 -1.4673
86.525 -1.4398
86.55 -1.4028
86.575 -1.3572
86.6 -1.3041
86.625 -1.2466
86.65 -1.1889
86.675 -1.1294
86.7 -1.0693
86.725 -1.0128
86.75 -0.9642
86.775 -0.9262
86.8 -0.8984
86.825 -0.8743
86.85 -0.847
86.875 -0.8176
86.9 -0.7844
86.925 -0.7329
86.95 -0.6568
86.975 -0.5709
87 -0.4847
87.025 -0.4079
87.05 -0.3431
87.075 -0.2904
87.1 -0.2464
87.125 -0.2102
87.15 -0.1801
87.175 -0.157
87.2 -0.1404
87.225 -0.1289
87.25 -0.1189
87.275 -0.11
87.3 -0.1038
87.325 -0.1011
87.35 -0.0996
87.375 -0.0979
87.4 -0.0954
87.425 -0.0912
87.45 -0.0849
87.475 -0.0727
87.5 -0.0493
87.525 -0.0183
87.55 0.015
87.575 0.0477
87.6 0.0774
87.625 0.1018
87.65 0.1209
87.675 0.1343
87.7 0.1412
87.725 0.1412
87.75 0.1365
87.775 0.1293
87.8 0.1227
87.825 0.1157
87.85 0.1073
87.875 0.1023
87.9 0.108
87.925 0.1163
87.95 0.117
87.975 0.1088
88 0.0939
88.025 0.0757
88.05 0.0583
88.075 0.0451
88.1 0.0389
88.125 0.0478
88.15 0.0781
88.175 0.1247
88.2 0.1737
88.225 0.2221
88.25 0.2735
88.275 0.334
88.3 0.4096
88.325 0.4916
88.35 0.5753
88.375 0.6579
88.4 0.7356
88.425 0.806
88.45 0.8697
88.475 0.9286
88.5 0.9825
88.525 1.0352
88.55 1.0895
88.575 1.1428
88.6 1.1933
88.625 1.2401
88.65 1.2841
88.675 1.3264
88.7 1.3665
88.725 1.4029
88.75 1.4349
88.775 1.4639
88.8 1.491
88.825 1.5162
88.85 1.5389
88.875 1.557
88.9 1.5693
88.925 1.5753
88.95 1.5768
88.975 1.5757
89 1.5721
89.025 1.5651
89.05 1.5551
89.075 1.5425
89.1 1.5275
89.125 1.5147
89.15 1.5118
89.175 1.5171
89.2 1.5266
89.225 1.5447
89.25 1.5725
89.275 1.6007
89.3 1.6235
89.325 1.64
89.35 1.6528
89.375 1.6707
89.4 1.6946
89.425 1.7204
89.45 1.7455
89.475 1.7741
89.5 1.8039
89.525 1.8306
89.55 1.8517
89.575 1.8663
89.6 1.8767
89.625 1.8828
89.65 1.8863
89.675 1.8913
89.7 1.8989
89.725 1.905
89.75 1.9108
89.775 1.9194
89.8 1.9268
89.825 1.9319
89.85 1.9325
89.875 1.9284
89.9 1.9217
89.925 1.9176
89.95 1.9185
89.975 1.9198
90 1.9173
90.025 1.9097
90.05 1.8954
90.075 1.8731
90.1 1.844
90.125 1.8097
90.15 1.7716
90.175 1.731
90.2 1.6931
90.225 1.656
90.25 1.6161
90.275 1.5704
90.3 1.5163
90.325 1.455
90.35 1.3884
90.375 1.3183
90.4 1.2511
90.425 1.19
90.45 1.1272
90.475 1.0583
90.5 0.9953
90.525 0.9358
90.55 0.8699
90.575 0.8
90.6 0.7264
90.625 0.6474
90.65 0.5704
90.675 0.4989
90.7 0.4267
90.725 0.3459
90.75 0.2558
90.775 0.1557
90.8 0.0445
90.825 -0.0745
90.85 -0.1966
90.875 -0.3179
90.9 -0.4373
90.925 -0.5541
90.95 -0.6654
90.975 -0.7654
91 -0.8467
91.025 -0.911
91.05 -0.9574
91.075 -0.9899
91.1 -1.0103
91.125 -1.0101
91.15 -0.9853
91.175 -0.9511
91.2 -0.9187
91.225 -0.8898
91.25 -0.8658
91.275 -0.8449
91.3 -0.8226
91.325 -0.7999
91.35 -0.7776
91.375 -0.7554
91.4 -0.7381
91.425 -0.7293
91.45 -0.7268
91.475 -0.7274
91.5 -0.7324
91.525 -0.7382
91.55 -0.7335
91.575 -0.7152
91.6 -0.6904
91.625 -0.656
91.65 -0.6087
91.675 -0.5525
91.7 -0.4856
91.725 -0.4143
91.75 -0.3446
91.775 -0.2782
91.8 -0.2199
91.825 -0.1687
91.85 -0.1224
91.875 -0.0828
91.9 -0.0485
91.925 -0.0193
91.95 0.002
91.975 0.0142
92 0.0176
92.025 0.0179
92.05 0.0197
92.075 0.0217
92.1 0.023
92.125 0.0225
92.15 0.0165
92.175 0.0072
92.2 -0.0007
92.225 -0.0083
92.25 -0.017
92.275 -0.0255
92.3 -0.0286
92.325 -0.0137
92.35 0.023
92.375 0.0717
92.4 0.1272
92.425 0.189
92.45 0.2574
92.475 0.3295
92.5 0.4012
92.525 0.4677
92.55 0.529
92.575 0.5846
92.6 0.6361
92.625 0.6843
92.65 0.7265
92.675 0.7628
92.7 0.7943
92.725 0.822
92.75 0.8478
92.775 0.8756
92.8 0.9013
92.825 0.9261
92.85 0.9517
92.875 0.9761
92.9 1.0015
92.925 1.0248
92.95 1.0437
92.975 1.0544
93 1.057
93.025 1.0508
93.05 1.0362
93.075 1.0116
93.1 0.9784
93.125 0.9364
93.15 0.8874
93.175 0.8372
93.2 0.7922
93.225 0.758
93.25 0.7392
93.275 0.7282
93.3 0.7215
93.325 0.72
93.35 0.7253
93.375 0.7356
93.4 0.7461
93.425 0.7528
93.45 0.7523
93.475 0.7452
93.5 0.7325
93.525 0.7205
93.55 0.7141
93.575 0.7038
93.6 0.6842
93.625 0.6542
93.65 0.6145
93.675 0.5666
93.7 0.5127
93.725 0.4523
93.75 0.3845
93.775 0.3121
93.8 0.2366
93.825 0.1613
93.85 0.0845
93.875 0.0041
93.9 -0.0745
93.925 -0.144
93.95 -0.197
93.975 -0.2297
94 -0.2536
94.025 -0.2769
94.05 -0.2993
94.075 -0.3177
94.1 -0.3301
94.125 -0.3383
94.15 -0.3487
94.175 -0.364
94.2 -0.3821
94.225 -0.4027
94.25 -0.4225
94.275 -0.4418
94.3 -0.4619
94.325 -0.4789
94.35 -0.4901
94.375 -0.491
94.4 -0.4818
94.425 -0.4737
94.45 -0.4717
94.475 -0.4755
94.5 -0.4814
94.525 -0.4842
94.55 -0.4833
94.575 -0.4841
94.6 -0.4894
94.625 -0.5036
94.65 -0.5252
94.675 -0.5553
94.7 -0.5938
94.725 -0.6387
94.75 -0.6879
94.775 -0.7407
94.8 -0.7978
94.825 -0.8588
94.85 -0.9208
94.875 -0.98
94.9 -1.0368
94.925 -1.0916
94.95 -1.1425
94.975 -1.1853
95 -1.2147
95.025 -1.2342
95.05 -1.2553
95.075 -1.2823
95.1 -1.3171
95.125 -1.3572
95.15 -1.4042
95.175 -1.4587
95.2 -1.5177
95.225 -1.5776
95.25 -1.63
95.275 -1.6699
95.3 -1.6973
95.325 -1.7144
95.35 -1.7168
95.375 -1.7033
95.4 -1.6827
95.425 -1.6615
95.45 -1.643
95.475 -1.6257
95.5 -1.6088
95.525 -1.5916
95.55 -1.5748
95.575 -1.562
95.6 -1.5521
95.625 -1.5464
95.65 -1.5457
95.675 -1.5513
95.7 -1.5643
95.725 -1.5862
95.75 -1.6163
95.775 -1.6462
95.8 -1.669
95.825 -1.6745
95.85 -1.6577
95.875 -1.6289
95.9 -1.5945
95.925 -1.552
95.95 -1.5047
95.975 -1.4623
96 -1.4295
96.025 -1.4083
96.05 -1.3964
96.075 -1.3907
96.1 -1.3878
96.125 -1.3837
96.15 -1.3752
96.175 -1.359
96.2 -1.3357
96.225 -1.3075
96.25 -1.2699
96.275 -1.2222
96.3 -1.168
96.325 -1.1142
96.35 -1.0641
96.375 -1.0196
96.4 -0.9806
96.425 -0.947
96.45 -0.9181
96.475 -0.8922
96.5 -0.8676
96.525 -0.8434
96.55 -0.8202
96.575 -0.7966
96.6 -0.7722
96.625 -0.7509
96.65 -0.7363
96.675 -0.7299
96.7 -0.7304
96.725 -0.7341
96.75 -0.74
96.775 -0.7507
96.8 -0.7679
96.825 -0.7938
96.85 -0.829
96.875 -0.8725
96.9 -0.9184
96.925 -0.9578
96.95 -0.9841
96.975 -0.9972
97 -1.0027
97.025 -1.0044
97.05 -1.0073
97.075 -1.0115
97.1 -1.0201
97.125 -1.041
97.15 -1.0777
97.175 -1.1285
97.2 -1.1863
97.225 -1.2429
97.25 -1.2992
97.275 -1.3561
97.3 -1.4143
97.325 -1.4672
97.35 -1.5127
97.375 -1.5527
97.4 -1.5899
97.425 -1.6266
97.45 -1.6695
97.475 -1.7189
97.5 -1.7687
97.525 -1.8192
97.55 -1.8694
97.575 -1.9187
97.6 -1.9619
97.625 -1.9868
97.65 -1.9965
97.675 -1.9956
97.7 -1.9936
97.725 -1.9941
97.75 -1.9982
97.775 -2.0049
97.8 -2.0184
97.825 -2.0383
97.85 -2.0581
97.875 -2.0696
97.9 -2.0568
97.925 -2.0106
97.95 -1.9444
97.975 -1.8704
98 -1.7878
98.025 -1.6964
98.05 -1.5997
98.075 -1.4992
98.1 -1.4004
98.125 -1.3047
98.15 -1.2109
98.175 -1.1209
98.2 -1.0345
98.225 -0.9522
98.25 -0.8781
98.275 -0.8106
98.3 -0.7483
98.325 -0.6891
98.35 -0.6315
98.375 -0.5695
98.4 -0.5073
98.425 -0.4535
98.45 -0.4093
98.475 -0.3742
98.5 -0.3454
98.525 -0.3198
98.55 -0.296
98.575 -0.274
98.6 -0.2557
98.625 -0.2406
98.65 -0.2271
98.675 -0.2149
98.7 -0.205
98.725 -0.196
98.75 -0.1818
98.775 -0.1543
98.8 -0.1125
98.825 -0.0653
98.85 -0.0213
98.875 0.0164
98.9 0.0479
98.925 0.0746
98.95 0.0954
98.975 0.1091
99 0.1147
99.025 0.111
99.05 0.0971
99.075 0.0747
99.1 0.0497
99.125 0.0341
99.15 0.0297
99.175 0.0326
99.2 0.0349
99.225 0.0324
99.25 0.0276
99.275 0.0274
99.3 0.0366
99.325 0.0547
99.35 0.0774
99.375 0.1014
99.4 0.1241
99.425 0.1452
99.45 0.1671
99.475 0.1905
99.5 0.2152
99.525 0.2389
99.55 0.26
99.575 0.2784
99.6 0.2932
99.625 0.3055
99.65 0.3169
99.675 0.3278
99.7 0.3459
99.725 0.3753
99.75 0.4133
99.775 0.4537
99.8 0.4961
99.825 0.5398
99.85 0.5814
99.875 0.6186
99.9 0.6497
99.925 0.673
99.95 0.6889
99.975 0.6972
100 0.6987
