# Supplementary material for: Uptake of N2O5 by aqueous aerosol unveiled using chemically accurate many-body potentials
Source: Nat Commun. 2022 Mar 10;13:1266. doi: 10.1038/s41467-022-28697-8 (PMC8913772; doi:10.1038/s41467-022-28697-8)
Supplement: Supplementary file 3 — Source Data [file 41467_2022_28697_MOESM3_ESM.zip › n2o5-uptake-data/Fig2/scattering/rep07run22/relcom_gds.dat]

0.025 11.564
0.05 11.5616
0.075 11.5591
0.1 11.5566
0.125 11.5541
0.15 11.5516
0.175 11.549
0.2 11.5464
0.225 11.5438
0.25 11.5412
0.275 11.5386
0.3 11.536
0.325 11.5334
0.35 11.5308
0.375 11.5282
0.4 11.5255
0.425 11.5229
0.45 11.5202
0.475 11.5175
0.5 11.5148
0.525 11.5121
0.55 11.5094
0.575 11.5066
0.6 11.5039
0.625 11.5011
0.65 11.4983
0.675 11.4955
0.7 11.4926
0.725 11.4897
0.75 11.4868
0.775 11.4838
0.8 11.4808
0.825 11.4778
0.85 11.4747
0.875 11.4715
0.9 11.4684
0.925 11.4652
0.95 11.462
0.975 11.4587
1 11.4555
1.025 11.4522
1.05 11.4489
1.075 11.4456
1.1 11.4423
1.125 11.4389
1.15 11.4356
1.175 11.4322
1.2 11.4288
1.225 11.4254
1.25 11.4219
1.275 11.4184
1.3 11.4149
1.325 11.4115
1.35 11.408
1.375 11.4045
1.4 11.401
1.425 11.3975
1.45 11.394
1.475 11.3905
1.5 11.387
1.525 11.3835
1.55 11.38
1.575 11.3765
1.6 11.3729
1.625 11.3694
1.65 11.3658
1.675 11.3621
1.7 11.3585
1.725 11.3549
1.75 11.3512
1.775 11.3476
1.8 11.3439
1.825 11.3402
1.85 11.3365
1.875 11.3327
1.9 11.329
1.925 11.3252
1.95 11.3214
1.975 11.3176
2 11.3138
2.025 11.3101
2.05 11.3063
2.075 11.3025
2.1 11.2987
2.125 11.2949
2.15 11.2911
2.175 11.2873
2.2 11.2834
2.225 11.2796
2.25 11.2757
2.275 11.2718
2.3 11.2679
2.325 11.264
2.35 11.2601
2.375 11.2562
2.4 11.2523
2.425 11.2484
2.45 11.2444
2.475 11.2405
2.5 11.2365
2.525 11.2326
2.55 11.2286
2.575 11.2247
2.6 11.2207
2.625 11.2168
2.65 11.2129
2.675 11.209
2.7 11.205
2.725 11.2011
2.75 11.1971
2.775 11.1932
2.8 11.1892
2.825 11.1852
2.85 11.1811
2.875 11.1771
2.9 11.1731
2.925 11.169
2.95 11.1649
2.975 11.1609
3 11.1568
3.025 11.1527
3.05 11.1485
3.075 11.1444
3.1 11.1402
3.125 11.136
3.15 11.1318
3.175 11.1276
3.2 11.1233
3.225 11.1191
3.25 11.1148
3.275 11.1105
3.3 11.1062
3.325 11.1019
3.35 11.0976
3.375 11.0933
3.4 11.0889
3.425 11.0845
3.45 11.0801
3.475 11.0757
3.5 11.0712
3.525 11.0668
3.55 11.0623
3.575 11.0578
3.6 11.0532
3.625 11.0486
3.65 11.044
3.675 11.0394
3.7 11.0347
3.725 11.0301
3.75 11.0253
3.775 11.0206
3.8 11.0158
3.825 11.011
3.85 11.0062
3.875 11.0014
3.9 10.9966
3.925 10.9918
3.95 10.9869
3.975 10.982
4 10.9771
4.025 10.9721
4.05 10.9672
4.075 10.9621
4.1 10.957
4.125 10.9519
4.15 10.9467
4.175 10.9416
4.2 10.9364
4.225 10.9312
4.25 10.9259
4.275 10.9207
4.3 10.9154
4.325 10.91
4.35 10.9047
4.375 10.8993
4.4 10.8939
4.425 10.8885
4.45 10.8831
4.475 10.8777
4.5 10.8723
4.525 10.8668
4.55 10.8614
4.575 10.8559
4.6 10.8504
4.625 10.8449
4.65 10.8393
4.675 10.8338
4.7 10.8282
4.725 10.8226
4.75 10.817
4.775 10.8114
4.8 10.8057
4.825 10.8
4.85 10.7943
4.875 10.7886
4.9 10.7828
4.925 10.7771
4.95 10.7713
4.975 10.7654
5 10.7596
5.025 10.7537
5.05 10.7478
5.075 10.7419
5.1 10.736
5.125 10.7301
5.15 10.7241
5.175 10.7182
5.2 10.7122
5.225 10.7061
5.25 10.7001
5.275 10.6941
5.3 10.688
5.325 10.6819
5.35 10.6758
5.375 10.6696
5.4 10.6635
5.425 10.6573
5.45 10.6511
5.475 10.6449
5.5 10.6386
5.525 10.6322
5.55 10.6259
5.575 10.6194
5.6 10.613
5.625 10.6065
5.65 10.6
5.675 10.5934
5.7 10.5868
5.725 10.5802
5.75 10.5735
5.775 10.5667
5.8 10.56
5.825 10.5531
5.85 10.5462
5.875 10.5393
5.9 10.5323
5.925 10.5253
5.95 10.5182
5.975 10.5111
6 10.504
6.025 10.4969
6.05 10.4897
6.075 10.4825
6.1 10.4752
6.125 10.4679
6.15 10.4606
6.175 10.4532
6.2 10.4458
6.225 10.4383
6.25 10.4309
6.275 10.4234
6.3 10.4158
6.325 10.4082
6.35 10.4006
6.375 10.393
6.4 10.3853
6.425 10.3776
6.45 10.3698
6.475 10.362
6.5 10.3541
6.525 10.3462
6.55 10.3383
6.575 10.3303
6.6 10.3223
6.625 10.3142
6.65 10.306
6.675 10.2976
6.7 10.2891
6.725 10.2805
6.75 10.2717
6.775 10.2628
6.8 10.2538
6.825 10.2447
6.85 10.2355
6.875 10.2261
6.9 10.2168
6.925 10.2074
6.95 10.198
6.975 10.1886
7 10.1791
7.025 10.1696
7.05 10.1599
7.075 10.1501
7.1 10.1402
7.125 10.1302
7.15 10.1202
7.175 10.11
7.2 10.0997
7.225 10.0893
7.25 10.0788
7.275 10.0684
7.3 10.0579
7.325 10.0473
7.35 10.0367
7.375 10.0261
7.4 10.0153
7.425 10.0046
7.45 9.9937
7.475 9.9828
7.5 9.9718
7.525 9.9608
7.55 9.9498
7.575 9.9386
7.6 9.9273
7.625 9.9159
7.65 9.9044
7.675 9.8929
7.7 9.8812
7.725 9.8696
7.75 9.8579
7.775 9.8461
7.8 9.8343
7.825 9.8223
7.85 9.8103
7.875 9.7981
7.9 9.7858
7.925 9.7734
7.95 9.7609
7.975 9.7483
8 9.7357
8.025 9.7229
8.05 9.7101
8.075 9.6973
8.1 9.6844
8.125 9.6715
8.15 9.6585
8.175 9.6454
8.2 9.6322
8.225 9.6189
8.25 9.6055
8.275 9.5921
8.3 9.5785
8.325 9.5649
8.35 9.5513
8.375 9.5377
8.4 9.5238
8.425 9.5099
8.45 9.496
8.475 9.482
8.5 9.4681
8.525 9.4541
8.55 9.4401
8.575 9.4261
8.6 9.4121
8.625 9.3981
8.65 9.3841
8.675 9.37
8.7 9.3559
8.725 9.3417
8.75 9.3274
8.775 9.3132
8.8 9.2989
8.825 9.2847
8.85 9.2704
8.875 9.256
8.9 9.2416
8.925 9.2272
8.95 9.2128
8.975 9.1985
9 9.1841
9.025 9.1698
9.05 9.1555
9.075 9.1412
9.1 9.1269
9.125 9.1126
9.15 9.0983
9.175 9.0841
9.2 9.0699
9.225 9.0556
9.25 9.0414
9.275 9.0272
9.3 9.0129
9.325 8.9986
9.35 8.9844
9.375 8.9703
9.4 8.9562
9.425 8.9421
9.45 8.9279
9.475 8.9136
9.5 8.8993
9.525 8.885
9.55 8.8706
9.575 8.856
9.6 8.8414
9.625 8.8267
9.65 8.8119
9.675 8.797
9.7 8.782
9.725 8.7668
9.75 8.7515
9.775 8.7362
9.8 8.7207
9.825 8.7052
9.85 8.6896
9.875 8.6739
9.9 8.6582
9.925 8.6423
9.95 8.6264
9.975 8.6104
10 8.5944
10.025 8.5783
10.05 8.5622
10.075 8.546
10.1 8.5298
10.125 8.5135
10.15 8.497
10.175 8.4805
10.2 8.4639
10.225 8.4473
10.25 8.4305
10.275 8.4137
10.3 8.3968
10.325 8.3799
10.35 8.3629
10.375 8.3459
10.4 8.3287
10.425 8.3115
10.45 8.2941
10.475 8.2767
10.5 8.2592
10.525 8.2417
10.55 8.2239
10.575 8.206
10.6 8.188
10.625 8.1698
10.65 8.1516
10.675 8.1333
10.7 8.1149
10.725 8.0964
10.75 8.0777
10.775 8.0591
10.8 8.0403
10.825 8.0214
10.85 8.0025
10.875 7.9836
10.9 7.9646
10.925 7.9456
10.95 7.9264
10.975 7.9072
11 7.8878
11.025 7.8684
11.05 7.8489
11.075 7.8293
11.1 7.8094
11.125 7.7893
11.15 7.769
11.175 7.7486
11.2 7.728
11.225 7.7073
11.25 7.6865
11.275 7.6656
11.3 7.6445
11.325 7.6233
11.35 7.602
11.375 7.5806
11.4 7.559
11.425 7.5374
11.45 7.5157
11.475 7.4938
11.5 7.4718
11.525 7.4496
11.55 7.4273
11.575 7.4049
11.6 7.3824
11.625 7.3598
11.65 7.3372
11.675 7.3146
11.7 7.2918
11.725 7.2691
11.75 7.2464
11.775 7.2236
11.8 7.2007
11.825 7.1777
11.85 7.1545
11.875 7.1313
11.9 7.1079
11.925 7.0842
11.95 7.0601
11.975 7.0358
12 7.0113
12.025 6.9867
12.05 6.9618
12.075 6.9366
12.1 6.9111
12.125 6.8853
12.15 6.8593
12.175 6.8331
12.2 6.8068
12.225 6.7804
12.25 6.754
12.275 6.7276
12.3 6.7012
12.325 6.675
12.35 6.6489
12.375 6.623
12.4 6.5973
12.425 6.5715
12.45 6.5455
12.475 6.5197
12.5 6.494
12.525 6.4685
12.55 6.443
12.575 6.4174
12.6 6.3916
12.625 6.3657
12.65 6.3398
12.675 6.3139
12.7 6.2878
12.725 6.2616
12.75 6.2352
12.775 6.2086
12.8 6.182
12.825 6.1552
12.85 6.1284
12.875 6.1015
12.9 6.0745
12.925 6.0474
12.95 6.0202
12.975 5.9929
13 5.9656
13.025 5.9381
13.05 5.9104
13.075 5.8824
13.1 5.8541
13.125 5.8256
13.15 5.7969
13.175 5.7679
13.2 5.7385
13.225 5.7086
13.25 5.6781
13.275 5.6471
13.3 5.6155
13.325 5.5832
13.35 5.5504
13.375 5.517
13.4 5.4831
13.425 5.4486
13.45 5.4137
13.475 5.3784
13.5 5.3424
13.525 5.3058
13.55 5.2688
13.575 5.2314
13.6 5.1933
13.625 5.1547
13.65 5.1157
13.675 5.0761
13.7 5.0358
13.725 4.9949
13.75 4.9532
13.775 4.9106
13.8 4.8671
13.825 4.823
13.85 4.7783
13.875 4.7331
13.9 4.6871
13.925 4.6403
13.95 4.593
13.975 4.5449
14 4.4958
14.025 4.4462
14.05 4.3961
14.075 4.345
14.1 4.293
14.125 4.2397
14.15 4.1854
14.175 4.1297
14.2 4.0728
14.225 4.0147
14.25 3.9552
14.275 3.8945
14.3 3.8326
14.325 3.7692
14.35 3.7042
14.375 3.6378
14.4 3.57
14.425 3.5005
14.45 3.4298
14.475 3.3578
14.5 3.2841
14.525 3.2087
14.55 3.1324
14.575 3.0558
14.6 2.9806
14.625 2.909
14.65 2.8436
14.675 2.7834
14.7 2.727
14.725 2.6734
14.75 2.6231
14.775 2.574
14.8 2.5225
14.825 2.4684
14.85 2.4116
14.875 2.3514
14.9 2.2873
14.925 2.219
14.95 2.1457
14.975 2.0681
15 1.9857
15.025 1.8983
15.05 1.8065
15.075 1.7094
15.1 1.6052
15.125 1.4934
15.15 1.3761
15.175 1.256
15.2 1.1441
15.225 1.0414
15.25 0.9445
15.275 0.8526
15.3 0.7738
15.325 0.7257
15.35 0.7112
15.375 0.7178
15.4 0.7356
15.425 0.755
15.45 0.7764
15.475 0.7947
15.5 0.8115
15.525 0.832
15.55 0.8603
15.575 0.8918
15.6 0.923
15.625 0.9542
15.65 0.9881
15.675 1.0254
15.7 1.0608
15.725 1.0881
15.75 1.1054
15.775 1.112
15.8 1.1111
15.825 1.1078
15.85 1.106
15.875 1.1075
15.9 1.112
15.925 1.1242
15.95 1.1443
15.975 1.1729
16 1.2086
16.025 1.2484
16.05 1.2885
16.075 1.3287
16.1 1.3668
16.125 1.3966
16.15 1.4195
16.175 1.4415
16.2 1.4604
16.225 1.4706
16.25 1.4677
16.275 1.45
16.3 1.4223
16.325 1.3863
16.35 1.3434
16.375 1.2949
16.4 1.2468
16.425 1.2125
16.45 1.1965
16.475 1.1931
16.5 1.1956
16.525 1.1973
16.55 1.1981
16.575 1.1998
16.6 1.2046
16.625 1.2098
16.65 1.2131
16.675 1.2137
16.7 1.2115
16.725 1.2101
16.75 1.2138
16.775 1.2251
16.8 1.2475
16.825 1.2785
16.85 1.3144
16.875 1.3526
16.9 1.392
16.925 1.4301
16.95 1.4657
16.975 1.4989
17 1.5347
17.025 1.5766
17.05 1.6212
17.075 1.6635
17.1 1.7038
17.125 1.7427
17.15 1.7843
17.175 1.8307
17.2 1.8796
17.225 1.9309
17.25 1.9837
17.275 2.0361
17.3 2.0878
17.325 2.1371
17.35 2.1832
17.375 2.2271
17.4 2.265
17.425 2.2934
17.45 2.3122
17.475 2.3272
17.5 2.3399
17.525 2.3512
17.55 2.3656
17.575 2.3872
17.6 2.4129
17.625 2.4409
17.65 2.4673
17.675 2.4877
17.7 2.5034
17.725 2.5188
17.75 2.5359
17.775 2.5529
17.8 2.5677
17.825 2.5771
17.85 2.5808
17.875 2.5775
17.9 2.567
17.925 2.5525
17.95 2.5424
17.975 2.5439
18 2.5526
18.025 2.5631
18.05 2.5719
18.075 2.5772
18.1 2.578
18.125 2.5746
18.15 2.5665
18.175 2.5534
18.2 2.5346
18.225 2.5092
18.25 2.4784
18.275 2.4446
18.3 2.4096
18.325 2.3728
18.35 2.3317
18.375 2.2856
18.4 2.2347
18.425 2.1793
18.45 2.1191
18.475 2.0564
18.5 1.9924
18.525 1.9251
18.55 1.8537
18.575 1.7785
18.6 1.7006
18.625 1.619
18.65 1.5348
18.675 1.4481
18.7 1.3577
18.725 1.2644
18.75 1.1665
18.775 1.0646
18.8 0.9586
18.825 0.8479
18.85 0.7331
18.875 0.6127
18.9 0.4866
18.925 0.3538
18.95 0.2158
18.975 0.0779
19 -0.0591
19.025 -0.1946
19.05 -0.3226
19.075 -0.4382
19.1 -0.5456
19.125 -0.644
19.15 -0.7203
19.175 -0.7615
19.2 -0.7739
19.225 -0.772
19.25 -0.7644
19.275 -0.7533
19.3 -0.74
19.325 -0.7245
19.35 -0.708
19.375 -0.6888
19.4 -0.6643
19.425 -0.6351
19.45 -0.6041
19.475 -0.5744
19.5 -0.5479
19.525 -0.5297
19.55 -0.5252
19.575 -0.5302
19.6 -0.5361
19.625 -0.5338
19.65 -0.5136
19.675 -0.4776
19.7 -0.4227
19.725 -0.3482
19.75 -0.2625
19.775 -0.1755
19.8 -0.0901
19.825 -0.0032
19.85 0.0831
19.875 0.1674
19.9 0.2486
19.925 0.3265
19.95 0.4012
19.975 0.4727
20 0.5379
20.025 0.5938
20.05 0.6397
20.075 0.6749
20.1 0.7013
20.125 0.7213
20.15 0.7402
20.175 0.7621
20.2 0.7924
20.225 0.833
20.25 0.8765
20.275 0.916
20.3 0.9485
20.325 0.9743
20.35 0.9953
20.375 1.0131
20.4 1.0287
20.425 1.0438
20.45 1.0614
20.475 1.0834
20.5 1.1128
20.525 1.1549
20.55 1.2159
20.575 1.2846
20.6 1.3537
20.625 1.4226
20.65 1.4924
20.675 1.5608
20.7 1.6282
20.725 1.6931
20.75 1.7532
20.775 1.8092
20.8 1.8615
20.825 1.9094
20.85 1.9531
20.875 1.9928
20.9 2.0268
20.925 2.0548
20.95 2.0772
20.975 2.095
21 2.1101
21.025 2.1233
21.05 2.1356
21.075 2.1485
21.1 2.1604
21.125 2.1694
21.15 2.1722
21.175 2.1673
21.2 2.1552
21.225 2.1391
21.25 2.1239
21.275 2.1169
21.3 2.1127
21.325 2.1067
21.35 2.0962
21.375 2.0781
21.4 2.053
21.425 2.0215
21.45 1.9849
21.475 1.9433
21.5 1.8965
21.525 1.8499
21.55 1.8086
21.575 1.7722
21.6 1.735
21.625 1.6951
21.65 1.6521
21.675 1.6063
21.7 1.555
21.725 1.4973
21.75 1.431
21.775 1.3539
21.8 1.2667
21.825 1.1717
21.85 1.0735
21.875 0.9872
21.9 0.9259
21.925 0.8872
21.95 0.8608
21.975 0.8406
22 0.8209
22.025 0.7981
22.05 0.7746
22.075 0.7496
22.1 0.719
22.125 0.6824
22.15 0.6383
22.175 0.5855
22.2 0.5249
22.225 0.4576
22.25 0.3868
22.275 0.3124
22.3 0.2334
22.325 0.1513
22.35 0.0675
22.375 -0.0158
22.4 -0.1009
22.425 -0.1878
22.45 -0.2713
22.475 -0.3471
22.5 -0.4227
22.525 -0.4982
22.55 -0.5733
22.575 -0.6448
22.6 -0.7092
22.625 -0.7648
22.65 -0.8156
22.675 -0.8641
22.7 -0.9054
22.725 -0.9385
22.75 -0.9674
22.775 -0.9988
22.8 -1.0321
22.825 -1.0654
22.85 -1.0962
22.875 -1.1238
22.9 -1.1506
22.925 -1.1767
22.95 -1.1973
22.975 -1.2088
23 -1.2083
23.025 -1.1949
23.05 -1.1756
23.075 -1.1555
23.1 -1.1335
23.125 -1.1136
23.15 -1.1011
23.175 -1.0957
23.2 -1.0963
23.225 -1.103
23.25 -1.1153
23.275 -1.1354
23.3 -1.1608
23.325 -1.1846
23.35 -1.2088
23.375 -1.2287
23.4 -1.2364
23.425 -1.2339
23.45 -1.2208
23.475 -1.2048
23.5 -1.1832
23.525 -1.1495
23.55 -1.1041
23.575 -1.0558
23.6 -1.0049
23.625 -0.9522
23.65 -0.9009
23.675 -0.8532
23.7 -0.8121
23.725 -0.777
23.75 -0.7428
23.775 -0.6999
23.8 -0.6462
23.825 -0.5884
23.85 -0.5329
23.875 -0.4821
23.9 -0.438
23.925 -0.4038
23.95 -0.379
23.975 -0.3597
24 -0.3424
24.025 -0.3262
24.05 -0.3085
24.075 -0.2868
24.1 -0.2607
24.125 -0.2304
24.15 -0.196
24.175 -0.1628
24.2 -0.1354
24.225 -0.1143
24.25 -0.0991
24.275 -0.0892
24.3 -0.0828
24.325 -0.0749
24.35 -0.0662
24.375 -0.0605
24.4 -0.0599
24.425 -0.0658
24.45 -0.0792
24.475 -0.0982
24.5 -0.1224
24.525 -0.1474
24.55 -0.1707
24.575 -0.192
24.6 -0.2099
24.625 -0.223
24.65 -0.2283
24.675 -0.2328
24.7 -0.2406
24.725 -0.2505
24.75 -0.2633
24.775 -0.2821
24.8 -0.3073
24.825 -0.3361
24.85 -0.3697
24.875 -0.4062
24.9 -0.4395
24.925 -0.4756
24.95 -0.5203
24.975 -0.5745
25 -0.6355
25.025 -0.7032
25.05 -0.7757
25.075 -0.8524
25.1 -0.934
25.125 -1.0179
25.15 -1.0981
25.175 -1.1663
25.2 -1.2253
25.225 -1.2839
25.25 -1.343
25.275 -1.3999
25.3 -1.4509
25.325 -1.4973
25.35 -1.5409
25.375 -1.5844
25.4 -1.6308
25.425 -1.6799
25.45 -1.7238
25.475 -1.7621
25.5 -1.7965
25.525 -1.8292
25.55 -1.863
25.575 -1.8978
25.6 -1.9314
25.625 -1.964
25.65 -1.9966
25.675 -2.0292
25.7 -2.0576
25.725 -2.0826
25.75 -2.1058
25.775 -2.1248
25.8 -2.1352
25.825 -2.1391
25.85 -2.1351
25.875 -2.1157
25.9 -2.0817
25.925 -2.0433
25.95 -2.0088
25.975 -1.9785
26 -1.9463
26.025 -1.9071
26.05 -1.8561
26.075 -1.7995
26.1 -1.7469
26.125 -1.7015
26.15 -1.6601
26.175 -1.6186
26.2 -1.5786
26.225 -1.5407
26.25 -1.5053
26.275 -1.4756
26.3 -1.453
26.325 -1.4371
26.35 -1.4269
26.375 -1.4215
26.4 -1.4194
26.425 -1.4217
26.45 -1.4285
26.475 -1.439
26.5 -1.4527
26.525 -1.4711
26.55 -1.4942
26.575 -1.5202
26.6 -1.5455
26.625 -1.5657
26.65 -1.5776
26.675 -1.5784
26.7 -1.5646
26.725 -1.5362
26.75 -1.4954
26.775 -1.4546
26.8 -1.4166
26.825 -1.3825
26.85 -1.3545
26.875 -1.3295
26.9 -1.3012
26.925 -1.2661
26.95 -1.2252
26.975 -1.185
27 -1.1509
27.025 -1.1195
27.05 -1.0916
27.075 -1.0676
27.1 -1.0477
27.125 -1.0288
27.15 -1.0012
27.175 -0.9656
27.2 -0.9305
27.225 -0.8988
27.25 -0.8717
27.275 -0.8449
27.3 -0.8144
27.325 -0.7843
27.35 -0.7575
27.375 -0.7338
27.4 -0.714
27.425 -0.6989
27.45 -0.6881
27.475 -0.6822
27.5 -0.6825
27.525 -0.6881
27.55 -0.699
27.575 -0.717
27.6 -0.7442
27.625 -0.7813
27.65 -0.8263
27.675 -0.8754
27.7 -0.9256
27.725 -0.9759
27.75 -1.0265
27.775 -1.0788
27.8 -1.1329
27.825 -1.1822
27.85 -1.2209
27.875 -1.252
27.9 -1.2741
27.925 -1.2818
27.95 -1.2786
27.975 -1.2721
28 -1.2675
28.025 -1.2722
28.05 -1.2885
28.075 -1.3141
28.1 -1.3443
28.125 -1.3766
28.15 -1.4063
28.175 -1.4291
28.2 -1.4471
28.225 -1.463
28.25 -1.4741
28.275 -1.482
28.3 -1.4843
28.325 -1.4789
28.35 -1.4679
28.375 -1.4525
28.4 -1.4308
28.425 -1.4016
28.45 -1.3694
28.475 -1.3339
28.5 -1.2946
28.525 -1.2526
28.55 -1.2094
28.575 -1.1643
28.6 -1.1166
28.625 -1.0664
28.65 -1.0166
28.675 -0.9705
28.7 -0.931
28.725 -0.8989
28.75 -0.8732
28.775 -0.8535
28.8 -0.8394
28.825 -0.8299
28.85 -0.8269
28.875 -0.8331
28.9 -0.8514
28.925 -0.8815
28.95 -0.9214
28.975 -0.968
29 -1.0205
29.025 -1.0746
29.05 -1.1286
29.075 -1.181
29.1 -1.2278
29.125 -1.2665
29.15 -1.2947
29.175 -1.3127
29.2 -1.3242
29.225 -1.3308
29.25 -1.3338
29.275 -1.3342
29.3 -1.331
29.325 -1.326
29.35 -1.3229
29.375 -1.3242
29.4 -1.3295
29.425 -1.3371
29.45 -1.3456
29.475 -1.3562
29.5 -1.3709
29.525 -1.3872
29.55 -1.4058
29.575 -1.4239
29.6 -1.4327
29.625 -1.4335
29.65 -1.4278
29.675 -1.4147
29.7 -1.3974
29.725 -1.3812
29.75 -1.3703
29.775 -1.3638
29.8 -1.3611
29.825 -1.3567
29.85 -1.3447
29.875 -1.3311
29.9 -1.3151
29.925 -1.2945
29.95 -1.2684
29.975 -1.2409
30 -1.218
30.025 -1.2026
30.05 -1.1965
30.075 -1.1971
30.1 -1.2008
30.125 -1.2076
30.15 -1.2145
30.175 -1.2201
30.2 -1.2234
30.225 -1.225
30.25 -1.2292
30.275 -1.2371
30.3 -1.2462
30.325 -1.2508
30.35 -1.2541
30.375 -1.2644
30.4 -1.2824
30.425 -1.307
30.45 -1.333
30.475 -1.3452
30.5 -1.342
30.525 -1.3332
30.55 -1.3246
30.575 -1.3188
30.6 -1.3163
30.625 -1.313
30.65 -1.3094
30.675 -1.3064
30.7 -1.3063
30.725 -1.3081
30.75 -1.3092
30.775 -1.3087
30.8 -1.3058
30.825 -1.2997
30.85 -1.2907
30.875 -1.2787
30.9 -1.2714
30.925 -1.2642
30.95 -1.2595
30.975 -1.2606
31 -1.265
31.025 -1.2686
31.05 -1.2708
31.075 -1.2745
31.1 -1.2823
31.125 -1.2943
31.15 -1.3113
31.175 -1.3318
31.2 -1.3529
31.225 -1.3726
31.25 -1.3944
31.275 -1.4159
31.3 -1.4346
31.325 -1.4458
31.35 -1.455
31.375 -1.4677
31.4 -1.4756
31.425 -1.4713
31.45 -1.456
31.475 -1.4367
31.5 -1.4164
31.525 -1.3952
31.55 -1.3756
31.575 -1.3575
31.6 -1.3432
31.625 -1.3367
31.65 -1.3395
31.675 -1.3496
31.7 -1.365
31.725 -1.3817
31.75 -1.4017
31.775 -1.4315
31.8 -1.4679
31.825 -1.5097
31.85 -1.5528
31.875 -1.5877
31.9 -1.6167
31.925 -1.6474
31.95 -1.6778
31.975 -1.7053
32 -1.7246
32.025 -1.7379
32.05 -1.7433
32.075 -1.7336
32.1 -1.7098
32.125 -1.6836
32.15 -1.6627
32.175 -1.6514
32.2 -1.6509
32.225 -1.6599
32.25 -1.6742
32.275 -1.6891
32.3 -1.6931
32.325 -1.6777
32.35 -1.6507
32.375 -1.6122
32.4 -1.5589
32.425 -1.4993
32.45 -1.4476
32.475 -1.4084
32.5 -1.3881
32.525 -1.3922
32.55 -1.4128
32.575 -1.4417
32.6 -1.4726
32.625 -1.5043
32.65 -1.5358
32.675 -1.5728
32.7 -1.6132
32.725 -1.6515
32.75 -1.6836
32.775 -1.7076
32.8 -1.7224
32.825 -1.7273
32.85 -1.7281
32.875 -1.7267
32.9 -1.7216
32.925 -1.7137
32.95 -1.7054
32.975 -1.6918
33 -1.6721
33.025 -1.6513
33.05 -1.6369
33.075 -1.6341
33.1 -1.6424
33.125 -1.6577
33.15 -1.6726
33.175 -1.6759
33.2 -1.6681
33.225 -1.655
33.25 -1.6388
33.275 -1.6158
33.3 -1.5892
33.325 -1.5614
33.35 -1.5338
33.375 -1.508
33.4 -1.4852
33.425 -1.4589
33.45 -1.4257
33.475 -1.3896
33.5 -1.3552
33.525 -1.3264
33.55 -1.3023
33.575 -1.2811
33.6 -1.2648
33.625 -1.2536
33.65 -1.2495
33.675 -1.2533
33.7 -1.2593
33.725 -1.2602
33.75 -1.2494
33.775 -1.2209
33.8 -1.1824
33.825 -1.1419
33.85 -1.102
33.875 -1.0675
33.9 -1.0395
33.925 -1.0167
33.95 -0.9981
33.975 -0.9826
34 -0.9703
34.025 -0.9606
34.05 -0.9544
34.075 -0.9532
34.1 -0.9548
34.125 -0.9579
34.15 -0.9612
34.175 -0.9671
34.2 -0.9701
34.225 -0.9683
34.25 -0.9593
34.275 -0.948
34.3 -0.9377
34.325 -0.9287
34.35 -0.917
34.375 -0.9061
34.4 -0.9009
34.425 -0.9019
34.45 -0.9096
34.475 -0.9241
34.5 -0.9439
34.525 -0.9675
34.55 -0.9936
34.575 -1.0268
34.6 -1.0676
34.625 -1.1123
34.65 -1.161
34.675 -1.2127
34.7 -1.2672
34.725 -1.3207
34.75 -1.3747
34.775 -1.4275
34.8 -1.4718
34.825 -1.4989
34.85 -1.5058
34.875 -1.4961
34.9 -1.4758
34.925 -1.4468
34.95 -1.4151
34.975 -1.3877
35 -1.369
35.025 -1.3587
35.05 -1.3582
35.075 -1.3683
35.1 -1.3859
35.125 -1.4094
35.15 -1.4367
35.175 -1.4667
35.2 -1.5008
35.225 -1.5399
35.25 -1.5819
35.275 -1.6281
35.3 -1.6809
35.325 -1.7422
35.35 -1.8141
35.375 -1.8945
35.4 -1.9806
35.425 -2.0676
35.45 -2.1486
35.475 -2.2171
35.5 -2.2662
35.525 -2.2926
35.55 -2.2922
35.575 -2.2695
35.6 -2.2404
35.625 -2.2086
35.65 -2.1703
35.675 -2.1264
35.7 -2.083
35.725 -2.0414
35.75 -2.0013
35.775 -1.9601
35.8 -1.9158
35.825 -1.8673
35.85 -1.8199
35.875 -1.7787
35.9 -1.745
35.925 -1.7213
35.95 -1.7065
35.975 -1.6985
36 -1.6924
36.025 -1.6865
36.05 -1.6748
36.075 -1.6616
36.1 -1.6525
36.125 -1.6496
36.15 -1.6535
36.175 -1.6644
36.2 -1.6833
36.225 -1.7091
36.25 -1.7414
36.275 -1.7774
36.3 -1.8185
36.325 -1.8657
36.35 -1.9161
36.375 -1.9647
36.4 -2.009
36.425 -2.0482
36.45 -2.0814
36.475 -2.1078
36.5 -2.1284
36.525 -2.1453
36.55 -2.1605
36.575 -2.178
36.6 -2.1975
36.625 -2.2186
36.65 -2.2384
36.675 -2.2575
36.7 -2.275
36.725 -2.2883
36.75 -2.2951
36.775 -2.2912
36.8 -2.2735
36.825 -2.2335
36.85 -2.1743
36.875 -2.1041
36.9 -2.0311
36.925 -1.9594
36.95 -1.8944
36.975 -1.8398
37 -1.7966
37.025 -1.7638
37.05 -1.7396
37.075 -1.7212
37.1 -1.707
37.125 -1.6984
37.15 -1.6973
37.175 -1.7016
37.2 -1.7063
37.225 -1.7063
37.25 -1.6945
37.275 -1.6621
37.3 -1.6189
37.325 -1.5816
37.35 -1.5531
37.375 -1.5331
37.4 -1.5153
37.425 -1.4942
37.45 -1.4678
37.475 -1.4353
37.5 -1.3926
37.525 -1.343
37.55 -1.2923
37.575 -1.2498
37.6 -1.2236
37.625 -1.2148
37.65 -1.218
37.675 -1.2289
37.7 -1.2389
37.725 -1.2415
37.75 -1.2348
37.775 -1.2266
37.8 -1.2172
37.825 -1.21
37.85 -1.2055
37.875 -1.2056
37.9 -1.2121
37.925 -1.2256
37.95 -1.2483
37.975 -1.2813
38 -1.319
38.025 -1.3534
38.05 -1.3753
38.075 -1.3833
38.1 -1.3795
38.125 -1.3657
38.15 -1.35
38.175 -1.3404
38.2 -1.344
38.225 -1.3619
38.25 -1.3852
38.275 -1.4061
38.3 -1.4166
38.325 -1.4014
38.35 -1.3559
38.375 -1.2934
38.4 -1.2274
38.425 -1.1653
38.45 -1.1081
38.475 -1.0545
38.5 -1.0072
38.525 -0.9667
38.55 -0.9286
38.575 -0.8972
38.6 -0.8758
38.625 -0.8571
38.65 -0.8365
38.675 -0.8147
38.7 -0.7917
38.725 -0.7699
38.75 -0.7508
38.775 -0.7345
38.8 -0.7227
38.825 -0.7167
38.85 -0.7147
38.875 -0.7124
38.9 -0.7051
38.925 -0.6836
38.95 -0.6476
38.975 -0.6057
39 -0.5643
39.025 -0.5254
39.05 -0.4884
39.075 -0.4567
39.1 -0.433
39.125 -0.4237
39.15 -0.4267
39.175 -0.4334
39.2 -0.441
39.225 -0.4485
39.25 -0.4557
39.275 -0.4622
39.3 -0.4633
39.325 -0.4576
39.35 -0.4456
39.375 -0.4318
39.4 -0.4201
39.425 -0.4156
39.45 -0.4165
39.475 -0.4201
39.5 -0.4275
39.525 -0.4393
39.55 -0.4543
39.575 -0.4737
39.6 -0.4972
39.625 -0.5213
39.65 -0.5448
39.675 -0.569
39.7 -0.5942
39.725 -0.6199
39.75 -0.647
39.775 -0.675
39.8 -0.706
39.825 -0.7399
39.85 -0.7755
39.875 -0.8131
39.9 -0.8558
39.925 -0.9049
39.95 -0.9611
39.975 -1.025
40 -1.0971
40.025 -1.1751
40.05 -1.2536
40.075 -1.3272
40.1 -1.3881
40.125 -1.4307
40.15 -1.4577
40.175 -1.4743
40.2 -1.4818
40.225 -1.4821
40.25 -1.4773
40.275 -1.4661
40.3 -1.4497
40.325 -1.43
40.35 -1.4107
40.375 -1.3913
40.4 -1.3727
40.425 -1.3554
40.45 -1.3398
40.475 -1.3237
40.5 -1.301
40.525 -1.2677
40.55 -1.2256
40.575 -1.1781
40.6 -1.1287
40.625 -1.0821
40.65 -1.0366
40.675 -0.9959
40.7 -0.9612
40.725 -0.9333
40.75 -0.9133
40.775 -0.9019
40.8 -0.8989
40.825 -0.8971
40.85 -0.8924
40.875 -0.8728
40.9 -0.8202
40.925 -0.7411
40.95 -0.6597
40.975 -0.5833
41 -0.5105
41.025 -0.4378
41.05 -0.3663
41.075 -0.2937
41.1 -0.2189
41.125 -0.147
41.15 -0.0826
41.175 -0.0279
41.2 0.0185
41.225 0.0558
41.25 0.0836
41.275 0.1017
41.3 0.1108
41.325 0.1109
41.35 0.1032
41.375 0.0907
41.4 0.0778
41.425 0.0669
41.45 0.0544
41.475 0.0383
41.5 0.0188
41.525 -0.0028
41.55 -0.0279
41.575 -0.0543
41.6 -0.0805
41.625 -0.1067
41.65 -0.1234
41.675 -0.1228
41.7 -0.0997
41.725 -0.0612
41.75 -0.0188
41.775 0.0296
41.8 0.0854
41.825 0.1436
41.85 0.1973
41.875 0.247
41.9 0.2917
41.925 0.3318
41.95 0.369
41.975 0.4079
42 0.453
42.025 0.5012
42.05 0.5471
42.075 0.588
42.1 0.6225
42.125 0.6498
42.15 0.6702
42.175 0.6844
42.2 0.6927
42.225 0.6965
42.25 0.7
42.275 0.7033
42.3 0.7126
42.325 0.7323
42.35 0.7508
42.375 0.7642
42.4 0.7764
42.425 0.7901
42.45 0.8058
42.475 0.8238
42.5 0.8426
42.525 0.864
42.55 0.8884
42.575 0.912
42.6 0.9304
42.625 0.9467
42.65 0.9695
42.675 1.0081
42.7 1.053
42.725 1.096
42.75 1.1332
42.775 1.1657
42.8 1.1914
42.825 1.2107
42.85 1.222
42.875 1.2272
42.9 1.2271
42.925 1.2223
42.95 1.2133
42.975 1.1996
43 1.185
43.025 1.1714
43.05 1.1582
43.075 1.1459
43.1 1.1344
43.125 1.123
43.15 1.1111
43.175 1.0996
43.2 1.0892
43.225 1.0774
43.25 1.0627
43.275 1.0453
43.3 1.0234
43.325 0.9967
43.35 0.9667
43.375 0.9336
43.4 0.8965
43.425 0.8549
43.45 0.8092
43.475 0.7585
43.5 0.7056
43.525 0.6535
43.55 0.6025
43.575 0.5558
43.6 0.5148
43.625 0.4789
43.65 0.4451
43.675 0.411
43.7 0.3749
43.725 0.3383
43.75 0.3002
43.775 0.2574
43.8 0.2129
43.825 0.1647
43.85 0.1104
43.875 0.0496
43.9 -0.0177
43.925 -0.0937
43.95 -0.1782
43.975 -0.2662
44 -0.3568
44.025 -0.4494
44.05 -0.5412
44.075 -0.6304
44.1 -0.7166
44.125 -0.7973
44.15 -0.8716
44.175 -0.9311
44.2 -0.9703
44.225 -0.9947
44.25 -1.0044
44.275 -0.9976
44.3 -0.9788
44.325 -0.9541
44.35 -0.9269
44.375 -0.898
44.4 -0.8674
44.425 -0.8385
44.45 -0.8172
44.475 -0.8072
44.5 -0.8161
44.525 -0.832
44.55 -0.8493
44.575 -0.8561
44.6 -0.8406
44.625 -0.8002
44.65 -0.7365
44.675 -0.65
44.7 -0.551
44.725 -0.4515
44.75 -0.3601
44.775 -0.2773
44.8 -0.1982
44.825 -0.122
44.85 -0.0454
44.875 0.0315
44.9 0.104
44.925 0.172
44.95 0.2344
44.975 0.2891
45 0.3328
45.025 0.3694
45.05 0.4025
45.075 0.4334
45.1 0.4603
45.125 0.4823
45.15 0.4988
45.175 0.5135
45.2 0.5329
45.225 0.5636
45.25 0.6054
45.275 0.6596
45.3 0.7219
45.325 0.7891
45.35 0.8566
45.375 0.9217
45.4 0.9904
45.425 1.0638
45.45 1.1365
45.475 1.206
45.5 1.27
45.525 1.3258
45.55 1.372
45.575 1.4091
45.6 1.4371
45.625 1.4571
45.65 1.4695
45.675 1.474
45.7 1.4706
45.725 1.4582
45.75 1.4368
45.775 1.4121
45.8 1.3864
45.825 1.3658
45.85 1.3594
45.875 1.3671
45.9 1.3826
45.925 1.408
45.95 1.4442
45.975 1.4837
46 1.5173
46.025 1.5418
46.05 1.5562
46.075 1.5598
46.1 1.5524
46.125 1.5342
46.15 1.5093
46.175 1.4832
46.2 1.4618
46.225 1.4478
46.25 1.4372
46.275 1.4217
46.3 1.4006
46.325 1.3711
46.35 1.3353
46.375 1.2937
46.4 1.2513
46.425 1.2065
46.45 1.1608
46.475 1.1177
46.5 1.0859
46.525 1.0625
46.55 1.0472
46.575 1.0424
46.6 1.047
46.625 1.0546
46.65 1.0671
46.675 1.0847
46.7 1.1067
46.725 1.1301
46.75 1.1499
46.775 1.1638
46.8 1.1719
46.825 1.1727
46.85 1.166
46.875 1.1516
46.9 1.1294
46.925 1.0992
46.95 1.0615
46.975 1.0165
47 0.9649
47.025 0.9079
47.05 0.8464
47.075 0.7848
47.1 0.7336
47.125 0.7029
47.15 0.6868
47.175 0.6715
47.2 0.6521
47.225 0.6284
47.25 0.5986
47.275 0.5615
47.3 0.5182
47.325 0.4705
47.35 0.4175
47.375 0.3547
47.4 0.2786
47.425 0.1903
47.45 0.0922
47.475 -0.0057
47.5 -0.0897
47.525 -0.1622
47.55 -0.2265
47.575 -0.2774
47.6 -0.316
47.625 -0.3429
47.65 -0.3602
47.675 -0.3734
47.7 -0.3944
47.725 -0.4254
47.75 -0.4591
47.775 -0.4835
47.8 -0.4946
47.825 -0.491
47.85 -0.4599
47.875 -0.3926
47.9 -0.2992
47.925 -0.197
47.95 -0.0979
47.975 -0.0055
48 0.0771
48.025 0.1497
48.05 0.2147
48.075 0.2759
48.1 0.3363
48.125 0.3984
48.15 0.46
48.175 0.518
48.2 0.5775
48.225 0.6398
48.25 0.707
48.275 0.7725
48.3 0.8301
48.325 0.8808
48.35 0.9302
48.375 0.9786
48.4 1.0241
48.425 1.0645
48.45 1.0972
48.475 1.1203
48.5 1.132
48.525 1.1317
48.55 1.1217
48.575 1.1066
48.6 1.0936
48.625 1.0884
48.65 1.0846
48.675 1.0754
48.7 1.058
48.725 1.0312
48.75 0.995
48.775 0.9505
48.8 0.8986
48.825 0.8388
48.85 0.775
48.875 0.7099
48.9 0.6435
48.925 0.5768
48.95 0.5094
48.975 0.4443
49 0.3889
49.025 0.3489
49.05 0.3226
49.075 0.3044
49.1 0.2934
49.125 0.2889
49.15 0.2894
49.175 0.2967
49.2 0.307
49.225 0.3167
49.25 0.3242
49.275 0.3311
49.3 0.3395
49.325 0.3506
49.35 0.3599
49.375 0.3692
49.4 0.3883
49.425 0.4198
49.45 0.4564
49.475 0.4942
49.5 0.534
49.525 0.5781
49.55 0.6243
49.575 0.6753
49.6 0.7321
49.625 0.7961
49.65 0.8625
49.675 0.926
49.7 0.9874
49.725 1.0467
49.75 1.1043
49.775 1.1592
49.8 1.2095
49.825 1.2549
49.85 1.295
49.875 1.3292
49.9 1.3578
49.925 1.3816
49.95 1.3996
49.975 1.4129
50 1.4217
50.025 1.4253
50.05 1.4232
50.075 1.4167
50.1 1.4053
50.125 1.3882
50.15 1.365
50.175 1.3353
50.2 1.2978
50.225 1.2507
50.25 1.1954
50.275 1.1346
50.3 1.0745
50.325 1.0226
50.35 0.9782
50.375 0.9436
50.4 0.9247
50.425 0.9266
50.45 0.9462
50.475 0.9721
50.5 0.9938
50.525 1.0075
50.55 1.0141
50.575 1.0168
50.6 1.021
50.625 1.027
50.65 1.0326
50.675 1.034
50.7 1.0288
50.725 1.0179
50.75 0.9998
50.775 0.9769
50.8 0.955
50.825 0.9338
50.85 0.9103
50.875 0.8812
50.9 0.8486
50.925 0.8151
50.95 0.7793
50.975 0.7356
51 0.682
51.025 0.6205
51.05 0.5545
51.075 0.5034
51.1 0.4788
51.125 0.4743
51.15 0.4861
51.175 0.5137
51.2 0.5633
51.225 0.6291
51.25 0.6994
51.275 0.7683
51.3 0.8304
51.325 0.8874
51.35 0.9403
51.375 0.9897
51.4 1.0376
51.425 1.0837
51.45 1.1301
51.475 1.1804
51.5 1.2292
51.525 1.2708
51.55 1.3056
51.575 1.3338
51.6 1.3573
51.625 1.3759
51.65 1.3896
51.675 1.3981
51.7 1.4034
51.725 1.4062
51.75 1.4069
51.775 1.4087
51.8 1.4157
51.825 1.4312
51.85 1.4529
51.875 1.4789
51.9 1.5069
51.925 1.5351
51.95 1.5597
51.975 1.5773
52 1.585
52.025 1.5845
52.05 1.5773
52.075 1.5656
52.1 1.5535
52.125 1.5451
52.15 1.5412
52.175 1.5373
52.2 1.5291
52.225 1.5145
52.25 1.4913
52.275 1.4609
52.3 1.4244
52.325 1.3831
52.35 1.3404
52.375 1.2968
52.4 1.2518
52.425 1.2056
52.45 1.1615
52.475 1.1248
52.5 1.0942
52.525 1.068
52.55 1.042
52.575 1.0155
52.6 0.999
52.625 1.0016
52.65 1.0081
52.675 1.0079
52.7 1.0005
52.725 0.9881
52.75 0.9699
52.775 0.9448
52.8 0.9154
52.825 0.884
52.85 0.8528
52.875 0.8243
52.9 0.8011
52.925 0.7847
52.95 0.777
52.975 0.7825
53 0.8031
53.025 0.8369
53.05 0.8821
53.075 0.9296
53.1 0.9717
53.125 1.005
53.15 1.029
53.175 1.0442
53.2 1.0531
53.225 1.056
53.25 1.0538
53.275 1.0485
53.3 1.0522
53.325 1.071
53.35 1.0931
53.375 1.1183
53.4 1.148
53.425 1.173
53.45 1.1925
53.475 1.2069
53.5 1.2159
53.525 1.2204
53.55 1.2189
53.575 1.2098
53.6 1.1936
53.625 1.1738
53.65 1.1551
53.675 1.1417
53.7 1.1273
53.725 1.108
53.75 1.0814
53.775 1.0448
53.8 1
53.825 0.9522
53.85 0.9072
53.875 0.8654
53.9 0.8271
53.925 0.7974
53.95 0.7782
53.975 0.7639
54 0.7517
54.025 0.7405
54.05 0.7298
54.075 0.7218
54.1 0.7141
54.125 0.7043
54.15 0.6911
54.175 0.6741
54.2 0.6542
54.225 0.6332
54.25 0.6111
54.275 0.588
54.3 0.5619
54.325 0.5366
54.35 0.5186
54.375 0.5065
54.4 0.4942
54.425 0.4815
54.45 0.4669
54.475 0.4527
54.5 0.4368
54.525 0.4162
54.55 0.3962
54.575 0.3861
54.6 0.3887
54.625 0.3965
54.65 0.4018
54.675 0.399
54.7 0.3879
54.725 0.368
54.75 0.3387
54.775 0.3027
54.8 0.2686
54.825 0.2424
54.85 0.2286
54.875 0.2241
54.9 0.2224
54.925 0.2145
54.95 0.2018
54.975 0.1897
55 0.1765
55.025 0.1566
55.05 0.1288
55.075 0.0948
55.1 0.0538
55.125 0.0058
55.15 -0.0482
55.175 -0.1081
55.2 -0.174
55.225 -0.2464
55.25 -0.3227
55.275 -0.3969
55.3 -0.458
55.325 -0.5012
55.35 -0.5346
55.375 -0.562
55.4 -0.59
55.425 -0.6221
55.45 -0.6587
55.475 -0.6932
55.5 -0.7188
55.525 -0.7362
55.55 -0.7461
55.575 -0.7495
55.6 -0.7443
55.625 -0.7302
55.65 -0.7065
55.675 -0.674
55.7 -0.6338
55.725 -0.59
55.75 -0.5436
55.775 -0.4915
55.8 -0.4295
55.825 -0.3596
55.85 -0.286
55.875 -0.2122
55.9 -0.1377
55.925 -0.0614
55.95 0.0156
55.975 0.092
56 0.1712
56.025 0.2549
56.05 0.3426
56.075 0.4314
56.1 0.5172
56.125 0.5969
56.15 0.6647
56.175 0.7227
56.2 0.7705
56.225 0.8078
56.25 0.838
56.275 0.86
56.3 0.8737
56.325 0.8783
56.35 0.871
56.375 0.8524
56.4 0.8247
56.425 0.7903
56.45 0.7536
56.475 0.717
56.5 0.6811
56.525 0.6463
56.55 0.6139
56.575 0.5832
56.6 0.5512
56.625 0.5178
56.65 0.487
56.675 0.4581
56.7 0.4281
56.725 0.3958
56.75 0.3658
56.775 0.3365
56.8 0.3043
56.825 0.27
56.85 0.2389
56.875 0.2194
56.9 0.2148
56.925 0.2218
56.95 0.2376
56.975 0.2641
57 0.3009
57.025 0.3426
57.05 0.3846
57.075 0.4218
57.1 0.4523
57.125 0.4749
57.15 0.4903
57.175 0.501
57.2 0.5065
57.225 0.504
57.25 0.493
57.275 0.4739
57.3 0.4476
57.325 0.4168
57.35 0.3808
57.375 0.3389
57.4 0.2931
57.425 0.244
57.45 0.2004
57.475 0.1732
57.5 0.1641
57.525 0.1708
57.55 0.1953
57.575 0.2364
57.6 0.2897
57.625 0.3465
57.65 0.403
57.675 0.4525
57.7 0.4925
57.725 0.5234
57.75 0.5458
57.775 0.566
57.8 0.5932
57.825 0.627
57.85 0.6609
57.875 0.6898
57.9 0.711
57.925 0.7263
57.95 0.74
57.975 0.7524
58 0.7571
58.025 0.7531
58.05 0.7404
58.075 0.7208
58.1 0.6967
58.125 0.6647
58.15 0.6251
58.175 0.5784
58.2 0.5283
58.225 0.4833
58.25 0.4431
58.275 0.4059
58.3 0.3674
58.325 0.3236
58.35 0.2716
58.375 0.2178
58.4 0.169
58.425 0.1199
58.45 0.0625
58.475 -0.008
58.5 -0.0848
58.525 -0.1494
58.55 -0.1983
58.575 -0.2444
58.6 -0.2948
58.625 -0.3468
58.65 -0.3928
58.675 -0.4314
58.7 -0.4602
58.725 -0.4747
58.75 -0.4775
58.775 -0.4703
58.8 -0.4496
58.825 -0.4215
58.85 -0.3885
58.875 -0.3513
58.9 -0.3155
58.925 -0.2882
58.95 -0.2688
58.975 -0.2575
59 -0.2526
59.025 -0.2523
59.05 -0.2536
59.075 -0.2585
59.1 -0.2707
59.125 -0.2848
59.15 -0.2929
59.175 -0.2956
59.2 -0.2937
59.225 -0.2937
59.25 -0.2949
59.275 -0.3006
59.3 -0.3129
59.325 -0.3318
59.35 -0.3593
59.375 -0.3932
59.4 -0.4313
59.425 -0.4757
59.45 -0.5264
59.475 -0.5832
59.5 -0.6431
59.525 -0.7029
59.55 -0.7526
59.575 -0.7864
59.6 -0.8062
59.625 -0.8026
59.65 -0.7717
59.675 -0.7341
59.7 -0.7008
59.725 -0.6747
59.75 -0.6549
59.775 -0.6403
59.8 -0.6317
59.825 -0.6273
59.85 -0.6249
59.875 -0.6258
59.9 -0.6308
59.925 -0.6384
59.95 -0.6496
59.975 -0.6661
60 -0.6876
60.025 -0.7115
60.05 -0.7319
60.075 -0.7449
60.1 -0.7552
60.125 -0.7725
60.15 -0.7986
60.175 -0.8325
60.2 -0.873
60.225 -0.9165
60.25 -0.9552
60.275 -0.9917
60.3 -1.028
60.325 -1.0641
60.35 -1.0981
60.375 -1.1371
60.4 -1.1793
60.425 -1.2196
60.45 -1.2465
60.475 -1.2614
60.5 -1.2687
60.525 -1.2709
60.55 -1.2743
60.575 -1.2816
60.6 -1.2935
60.625 -1.3071
60.65 -1.316
60.675 -1.3287
60.7 -1.3507
60.725 -1.3817
60.75 -1.4204
60.775 -1.461
60.8 -1.4985
60.825 -1.5338
60.85 -1.5721
60.875 -1.615
60.9 -1.6617
60.925 -1.7094
60.95 -1.7566
60.975 -1.8027
61 -1.8517
61.025 -1.9031
61.05 -1.9538
61.075 -2.0059
61.1 -2.0615
61.125 -2.1162
61.15 -2.1608
61.175 -2.1952
61.2 -2.2257
61.225 -2.2543
61.25 -2.2845
61.275 -2.3144
61.3 -2.341
61.325 -2.3615
61.35 -2.3799
61.375 -2.4024
61.4 -2.4278
61.425 -2.4538
61.45 -2.4818
61.475 -2.5073
61.5 -2.5267
61.525 -2.5375
61.55 -2.538
61.575 -2.5345
61.6 -2.5322
61.625 -2.5375
61.65 -2.5526
61.675 -2.5759
61.7 -2.604
61.725 -2.6314
61.75 -2.6513
61.775 -2.6594
61.8 -2.6605
61.825 -2.6625
61.85 -2.6706
61.875 -2.6841
61.9 -2.7019
61.925 -2.7245
61.95 -2.7557
61.975 -2.7963
62 -2.8431
62.025 -2.8942
62.05 -2.9507
62.075 -3.0078
62.1 -3.0601
62.125 -3.1022
62.15 -3.1294
62.175 -3.1485
62.2 -3.1628
62.225 -3.1764
62.25 -3.1853
62.275 -3.1897
62.3 -3.195
62.325 -3.2009
62.35 -3.2046
62.375 -3.2109
62.4 -3.2249
62.425 -3.2469
62.45 -3.2818
62.475 -3.3353
62.5 -3.401
62.525 -3.4736
62.55 -3.5494
62.575 -3.6241
62.6 -3.6917
62.625 -3.7505
62.65 -3.797
62.675 -3.8304
62.7 -3.8558
62.725 -3.8787
62.75 -3.899
62.775 -3.9165
62.8 -3.9335
62.825 -3.951
62.85 -3.9644
62.875 -3.9665
62.9 -3.9546
62.925 -3.9285
62.95 -3.8869
62.975 -3.8375
63 -3.8037
63.025 -3.801
63.05 -3.81
63.075 -3.8185
63.1 -3.8221
63.125 -3.8171
63.15 -3.8063
63.175 -3.7935
63.2 -3.7822
63.225 -3.7761
63.25 -3.7715
63.275 -3.7695
63.3 -3.7724
63.325 -3.782
63.35 -3.7917
63.375 -3.7919
63.4 -3.7719
63.425 -3.7343
63.45 -3.6885
63.475 -3.6415
63.5 -3.5946
63.525 -3.5434
63.55 -3.4863
63.575 -3.4251
63.6 -3.3646
63.625 -3.316
63.65 -3.2874
63.675 -3.2855
63.7 -3.2998
63.725 -3.3175
63.75 -3.3358
63.775 -3.354
63.8 -3.3658
63.825 -3.372
63.85 -3.3804
63.875 -3.4003
63.9 -3.4319
63.925 -3.469
63.95 -3.4869
63.975 -3.4797
64 -3.4533
64.025 -3.4171
64.05 -3.3791
64.075 -3.3501
64.1 -3.3341
64.125 -3.3334
64.15 -3.3571
64.175 -3.3989
64.2 -3.4496
64.225 -3.5113
64.25 -3.5839
64.275 -3.6644
64.3 -3.7467
64.325 -3.8309
64.35 -3.9124
64.375 -3.9827
64.4 -4.0346
64.425 -4.0684
64.45 -4.0955
64.475 -4.1321
64.5 -4.181
64.525 -4.2343
64.55 -4.2863
64.575 -4.3334
64.6 -4.3769
64.625 -4.4201
64.65 -4.4686
64.675 -4.5212
64.7 -4.5746
64.725 -4.6287
64.75 -4.6887
64.775 -4.7598
64.8 -4.836
64.825 -4.9115
64.85 -4.9836
64.875 -5.0476
64.9 -5.1087
64.925 -5.1658
64.95 -5.2136
64.975 -5.2473
65 -5.2735
65.025 -5.2933
65.05 -5.2995
65.075 -5.2862
65.1 -5.2518
65.125 -5.2015
65.15 -5.1429
65.175 -5.0801
65.2 -5.0171
65.225 -4.9549
65.25 -4.8932
65.275 -4.8287
65.3 -4.7634
65.325 -4.7011
65.35 -4.6371
65.375 -4.5692
65.4 -4.5006
65.425 -4.4335
65.45 -4.3752
65.475 -4.3278
65.5 -4.2829
65.525 -4.2344
65.55 -4.1872
65.575 -4.1453
65.6 -4.1062
65.625 -4.07
65.65 -4.0323
65.675 -3.9956
65.7 -3.9645
65.725 -3.9396
65.75 -3.9204
65.775 -3.907
65.8 -3.9029
65.825 -3.9114
65.85 -3.9291
65.875 -3.9498
65.9 -3.9728
65.925 -4.0001
65.95 -4.0316
65.975 -4.065
66 -4.0975
66.025 -4.1289
66.05 -4.1589
66.075 -4.1854
66.1 -4.2057
66.125 -4.2175
66.15 -4.218
66.175 -4.2023
66.2 -4.1757
66.225 -4.1442
66.25 -4.1181
66.275 -4.1036
66.3 -4.105
66.325 -4.1279
66.35 -4.165
66.375 -4.2073
66.4 -4.2459
66.425 -4.2733
66.45 -4.2866
66.475 -4.2914
66.5 -4.2921
66.525 -4.2899
66.55 -4.2869
66.575 -4.2812
66.6 -4.2685
66.625 -4.2486
66.65 -4.2241
66.675 -4.1985
66.7 -4.1784
66.725 -4.1669
66.75 -4.1663
66.775 -4.1769
66.8 -4.197
66.825 -4.2233
66.85 -4.2521
66.875 -4.279
66.9 -4.304
66.925 -4.3302
66.95 -4.3644
66.975 -4.4101
67 -4.4653
67.025 -4.5251
67.05 -4.5782
67.075 -4.6267
67.1 -4.6745
67.125 -4.7217
67.15 -4.7718
67.175 -4.8242
67.2 -4.8806
67.225 -4.9432
67.25 -5.0122
67.275 -5.0784
67.3 -5.1301
67.325 -5.1678
67.35 -5.1974
67.375 -5.2278
67.4 -5.258
67.425 -5.2815
67.45 -5.2987
67.475 -5.311
67.5 -5.3188
67.525 -5.3233
67.55 -5.3254
67.575 -5.3284
67.6 -5.3342
67.625 -5.3451
67.65 -5.3663
67.675 -5.4025
67.7 -5.4445
67.725 -5.4944
67.75 -5.5453
67.775 -5.5878
67.8 -5.6231
67.825 -5.6491
67.85 -5.6716
67.875 -5.6932
67.9 -5.7162
67.925 -5.7417
67.95 -5.7721
67.975 -5.8096
68 -5.8505
68.025 -5.8896
68.05 -5.9153
68.075 -5.9222
68.1 -5.9122
68.125 -5.888
68.15 -5.8531
68.175 -5.8093
68.2 -5.7614
68.225 -5.7144
68.25 -5.6649
68.275 -5.6186
68.3 -5.5738
68.325 -5.5277
68.35 -5.4809
68.375 -5.4328
68.4 -5.3885
68.425 -5.3489
68.45 -5.3179
68.475 -5.296
68.5 -5.2753
68.525 -5.2525
68.55 -5.2321
68.575 -5.2173
68.6 -5.1962
68.625 -5.1671
68.65 -5.1357
68.675 -5.1054
68.7 -5.0828
68.725 -5.0606
68.75 -5.0333
68.775 -5.0004
68.8 -4.9642
68.825 -4.9287
68.85 -4.895
68.875 -4.8617
68.9 -4.831
68.925 -4.8087
68.95 -4.802
68.975 -4.8122
69 -4.8264
69.025 -4.8278
69.05 -4.8254
69.075 -4.8353
69.1 -4.8473
69.125 -4.8578
69.15 -4.8662
69.175 -4.8724
69.2 -4.8746
69.225 -4.8741
69.25 -4.8738
69.275 -4.8714
69.3 -4.8634
69.325 -4.8569
69.35 -4.8589
69.375 -4.8645
69.4 -4.8714
69.425 -4.8726
69.45 -4.8524
69.475 -4.7941
69.5 -4.7121
69.525 -4.6229
69.55 -4.5402
69.575 -4.468
69.6 -4.4068
69.625 -4.3534
69.65 -4.303
69.675 -4.2619
69.7 -4.2277
69.725 -4.191
69.75 -4.1435
69.775 -4.0895
69.8 -4.0397
69.825 -4.0021
69.85 -3.9813
69.875 -3.9813
69.9 -3.9953
69.925 -4.0157
69.95 -4.0381
69.975 -4.0615
70 -4.0868
70.025 -4.1161
70.05 -4.1521
70.075 -4.187
70.1 -4.2032
70.125 -4.1931
70.15 -4.16
70.175 -4.1158
70.2 -4.0747
70.225 -4.0511
70.25 -4.0467
70.275 -4.0539
70.3 -4.0665
70.325 -4.079
70.35 -4.0944
70.375 -4.1113
70.4 -4.1205
70.425 -4.1247
70.45 -4.131
70.475 -4.1466
70.5 -4.1752
70.525 -4.2107
70.55 -4.2441
70.575 -4.2715
70.6 -4.2941
70.625 -4.3124
70.65 -4.3319
70.675 -4.3617
70.7 -4.41
70.725 -4.4748
70.75 -4.552
70.775 -4.6245
70.8 -4.6743
70.825 -4.6981
70.85 -4.7007
70.875 -4.6871
70.9 -4.6602
70.925 -4.6237
70.95 -4.5795
70.975 -4.5347
71 -4.4949
71.025 -4.4595
71.05 -4.4254
71.075 -4.3918
71.1 -4.3644
71.125 -4.3507
71.15 -4.3598
71.175 -4.3854
71.2 -4.4156
71.225 -4.4502
71.25 -4.4842
71.275 -4.5184
71.3 -4.5544
71.325 -4.5917
71.35 -4.6321
71.375 -4.6756
71.4 -4.7215
71.425 -4.7648
71.45 -4.8053
71.475 -4.8438
71.5 -4.8848
71.525 -4.9274
71.55 -4.9659
71.575 -4.9895
71.6 -4.9974
71.625 -5.003
71.65 -5.0176
71.675 -5.043
71.7 -5.0769
71.725 -5.1177
71.75 -5.1565
71.775 -5.1912
71.8 -5.2212
71.825 -5.2422
71.85 -5.2538
71.875 -5.2592
71.9 -5.265
71.925 -5.2767
71.95 -5.2883
71.975 -5.2977
72 -5.3114
72.025 -5.3309
72.05 -5.3568
72.075 -5.3908
72.1 -5.4352
72.125 -5.4869
72.15 -5.5394
72.175 -5.5868
72.2 -5.6249
72.225 -5.6441
72.25 -5.6413
72.275 -5.6174
72.3 -5.5764
72.325 -5.5317
72.35 -5.4966
72.375 -5.474
72.4 -5.4603
72.425 -5.4524
72.45 -5.4512
72.475 -5.4565
72.5 -5.4698
72.525 -5.4922
72.55 -5.5172
72.575 -5.5422
72.6 -5.5625
72.625 -5.5778
72.65 -5.5902
72.675 -5.5982
72.7 -5.6
72.725 -5.5956
72.75 -5.5832
72.775 -5.5637
72.8 -5.5392
72.825 -5.5189
72.85 -5.5058
72.875 -5.498
72.9 -5.4939
72.925 -5.4912
72.95 -5.4897
72.975 -5.4899
73 -5.4884
73.025 -5.4857
73.05 -5.4864
73.075 -5.4969
73.1 -5.5139
73.125 -5.5291
73.15 -5.535
73.175 -5.531
73.2 -5.5253
73.225 -5.5276
73.25 -5.542
73.275 -5.5647
73.3 -5.5886
73.325 -5.6158
73.35 -5.6437
73.375 -5.6667
73.4 -5.6833
73.425 -5.6953
73.45 -5.6996
73.475 -5.6952
73.5 -5.6845
73.525 -5.6735
73.55 -5.6647
73.575 -5.662
73.6 -5.6613
73.625 -5.6619
73.65 -5.6679
73.675 -5.6818
73.7 -5.7014
73.725 -5.7206
73.75 -5.7361
73.775 -5.7411
73.8 -5.7297
73.825 -5.7037
73.85 -5.6658
73.875 -5.6259
73.9 -5.5877
73.925 -5.5486
73.95 -5.5088
73.975 -5.4708
74 -5.4385
74.025 -5.4093
74.05 -5.3832
74.075 -5.3611
74.1 -5.3446
74.125 -5.3351
74.15 -5.3317
74.175 -5.3319
74.2 -5.3395
74.225 -5.3549
74.25 -5.3809
74.275 -5.417
74.3 -5.4595
74.325 -5.5058
74.35 -5.5559
74.375 -5.6131
74.4 -5.673
74.425 -5.735
74.45 -5.7965
74.475 -5.845
74.5 -5.8798
74.525 -5.9084
74.55 -5.9369
74.575 -5.9712
74.6 -6.0114
74.625 -6.056
74.65 -6.1078
74.675 -6.1705
74.7 -6.239
74.725 -6.2995
74.75 -6.3409
74.775 -6.3696
74.8 -6.39
74.825 -6.4043
74.85 -6.4141
74.875 -6.4234
74.9 -6.4287
74.925 -6.4264
74.95 -6.4108
74.975 -6.3783
75 -6.3414
75.025 -6.3132
75.05 -6.303
75.075 -6.3036
75.1 -6.3097
75.125 -6.3176
75.15 -6.3204
75.175 -6.3162
75.2 -6.3067
75.225 -6.2929
75.25 -6.2694
75.275 -6.2364
75.3 -6.1976
75.325 -6.1564
75.35 -6.1117
75.375 -6.0703
75.4 -6.0387
75.425 -6.0103
75.45 -5.9863
75.475 -5.9707
75.5 -5.9625
75.525 -5.9492
75.55 -5.9239
75.575 -5.8942
75.6 -5.8729
75.625 -5.8668
75.65 -5.8768
75.675 -5.8999
75.7 -5.9296
75.725 -5.9633
75.75 -5.9894
75.775 -6.0039
75.8 -5.9966
75.825 -5.9763
75.85 -5.9573
75.875 -5.9422
75.9 -5.9311
75.925 -5.9233
75.95 -5.9241
75.975 -5.9351
76 -5.9578
76.025 -5.9903
76.05 -6.0314
76.075 -6.0777
76.1 -6.1253
76.125 -6.1729
76.15 -6.2187
76.175 -6.2684
76.2 -6.3233
76.225 -6.3847
76.25 -6.4456
76.275 -6.4972
76.3 -6.5359
76.325 -6.5619
76.35 -6.5728
76.375 -6.5617
76.4 -6.5339
76.425 -6.5036
76.45 -6.4794
76.475 -6.4675
76.5 -6.4707
76.525 -6.4803
76.55 -6.4862
76.575 -6.4887
76.6 -6.4925
76.625 -6.5016
76.65 -6.514
76.675 -6.5285
76.7 -6.5474
76.725 -6.5667
76.75 -6.5822
76.775 -6.5941
76.8 -6.6036
76.825 -6.6118
76.85 -6.6198
76.875 -6.6309
76.9 -6.652
76.925 -6.6799
76.95 -6.7144
76.975 -6.7567
77 -6.8073
77.025 -6.8653
77.05 -6.931
77.075 -6.9967
77.1 -7.0596
77.125 -7.1139
77.15 -7.1549
77.175 -7.201
77.2 -7.2493
77.225 -7.2845
77.25 -7.2979
77.275 -7.287
77.3 -7.2594
77.325 -7.225
77.35 -7.1855
77.375 -7.1424
77.4 -7.1024
77.425 -7.0688
77.45 -7.0416
77.475 -7.0172
77.5 -6.9915
77.525 -6.9619
77.55 -6.929
77.575 -6.8934
77.6 -6.8568
77.625 -6.8264
77.65 -6.8061
77.675 -6.7997
77.7 -6.8042
77.725 -6.8223
77.75 -6.8555
77.775 -6.8957
77.8 -6.9356
77.825 -6.9729
77.85 -6.9942
77.875 -7.0029
77.9 -7.0045
77.925 -7.0016
77.95 -7.0035
77.975 -7.0168
78 -7.0382
78.025 -7.0633
78.05 -7.0824
78.075 -7.0952
78.1 -7.1
78.125 -7.1007
78.15 -7.0947
78.175 -7.0852
78.2 -7.0738
78.225 -7.0636
78.25 -7.0583
78.275 -7.0534
78.3 -7.0534
78.325 -7.054
78.35 -7.0548
78.375 -7.0535
78.4 -7.056
78.425 -7.0633
78.45 -7.0725
78.475 -7.0771
78.5 -7.0718
78.525 -7.0601
78.55 -7.0467
78.575 -7.0302
78.6 -7.0113
78.625 -6.9915
78.65 -6.9738
78.675 -6.9575
78.7 -6.9424
78.725 -6.9289
78.75 -6.9218
78.775 -6.9185
78.8 -6.9193
78.825 -6.9226
78.85 -6.9313
78.875 -6.9504
78.9 -6.976
78.925 -7.0048
78.95 -7.0364
78.975 -7.0662
79 -7.0893
79.025 -7.1007
79.05 -7.0999
79.075 -7.089
79.1 -7.0771
79.125 -7.0779
79.15 -7.0918
79.175 -7.1114
79.2 -7.1333
79.225 -7.1572
79.25 -7.1765
79.275 -7.1845
79.3 -7.1926
79.325 -7.2119
79.35 -7.2374
79.375 -7.2645
79.4 -7.2912
79.425 -7.3148
79.45 -7.3369
79.475 -7.3604
79.5 -7.3863
79.525 -7.4105
79.55 -7.4275
79.575 -7.4323
79.6 -7.4293
79.625 -7.4337
79.65 -7.447
79.675 -7.4622
79.7 -7.4691
79.725 -7.4678
79.75 -7.4643
79.775 -7.4633
79.8 -7.4649
79.825 -7.467
79.85 -7.4636
79.875 -7.4538
79.9 -7.4347
79.925 -7.409
79.95 -7.3751
79.975 -7.3344
80 -7.2916
80.025 -7.2487
80.05 -7.2061
80.075 -7.167
80.1 -7.136
80.125 -7.1201
80.15 -7.1175
80.175 -7.1204
80.2 -7.1236
80.225 -7.1265
80.25 -7.1286
80.275 -7.1253
80.3 -7.1193
80.325 -7.1113
80.35 -7.0931
80.375 -7.0713
80.4 -7.049
80.425 -7.0276
80.45 -7.0084
80.475 -6.9901
80.5 -6.9695
80.525 -6.9395
80.55 -6.9064
80.575 -6.8726
80.6 -6.8398
80.625 -6.803
80.65 -6.7637
80.675 -6.7196
80.7 -6.6783
80.725 -6.6403
80.75 -6.6033
80.775 -6.5648
80.8 -6.5272
80.825 -6.4907
80.85 -6.4536
80.875 -6.4128
80.9 -6.3635
80.925 -6.2993
80.95 -6.2201
80.975 -6.1269
81 -6.0172
81.025 -5.8965
81.05 -5.7668
81.075 -5.6367
81.1 -5.5158
81.125 -5.4074
81.15 -5.3183
81.175 -5.2436
81.2 -5.1746
81.225 -5.1077
81.25 -5.0428
81.275 -4.975
81.3 -4.9033
81.325 -4.8252
81.35 -4.7475
81.375 -4.6757
81.4 -4.6156
81.425 -4.5693
81.45 -4.5331
81.475 -4.5081
81.5 -4.4892
81.525 -4.4726
81.55 -4.4544
81.575 -4.4376
81.6 -4.4254
81.625 -4.4205
81.65 -4.4288
81.675 -4.4464
81.7 -4.4668
81.725 -4.4842
81.75 -4.4984
81.775 -4.513
81.8 -4.5312
81.825 -4.5558
81.85 -4.5847
81.875 -4.6132
81.9 -4.6408
81.925 -4.6709
81.95 -4.6994
81.975 -4.7256
82 -4.7507
82.025 -4.7714
82.05 -4.787
82.075 -4.7905
82.1 -4.7787
82.125 -4.7566
82.15 -4.7266
82.175 -4.6943
82.2 -4.6664
82.225 -4.642
82.25 -4.6223
82.275 -4.6086
82.3 -4.6058
82.325 -4.6108
82.35 -4.615
82.375 -4.6157
82.4 -4.6173
82.425 -4.6205
82.45 -4.6246
82.475 -4.6295
82.5 -4.6325
82.525 -4.628
82.55 -4.6196
82.575 -4.6089
82.6 -4.5965
82.625 -4.5886
82.65 -4.5905
82.675 -4.6026
82.7 -4.6221
82.725 -4.6505
82.75 -4.6826
82.775 -4.7139
82.8 -4.7439
82.825 -4.7693
82.85 -4.7944
82.875 -4.8238
82.9 -4.8648
82.925 -4.919
82.95 -4.9839
82.975 -5.0536
83 -5.1258
83.025 -5.1984
83.05 -5.27
83.075 -5.3407
83.1 -5.4067
83.125 -5.4655
83.15 -5.5125
83.175 -5.5465
83.2 -5.5665
83.225 -5.5761
83.25 -5.5815
83.275 -5.5861
83.3 -5.5948
83.325 -5.6156
83.35 -5.6475
83.375 -5.6861
83.4 -5.7266
83.425 -5.7583
83.45 -5.7743
83.475 -5.7752
83.5 -5.7623
83.525 -5.7413
83.55 -5.7179
83.575 -5.6924
83.6 -5.6579
83.625 -5.6185
83.65 -5.5774
83.675 -5.5382
83.7 -5.5001
83.725 -5.4611
83.75 -5.4212
83.775 -5.3826
83.8 -5.3443
83.825 -5.3043
83.85 -5.2636
83.875 -5.2233
83.9 -5.1891
83.925 -5.1627
83.95 -5.1421
83.975 -5.1233
84 -5.1053
84.025 -5.0908
84.05 -5.0788
84.075 -5.0656
84.1 -5.0557
84.125 -5.0488
84.15 -5.0392
84.175 -5.0235
84.2 -5.0042
84.225 -4.9861
84.25 -4.9714
84.275 -4.9598
84.3 -4.9521
84.325 -4.9487
84.35 -4.9531
84.375 -4.9617
84.4 -4.9676
84.425 -4.9707
84.45 -4.9747
84.475 -4.98
84.5 -4.9873
84.525 -4.9902
84.55 -4.9847
84.575 -4.9683
84.6 -4.9408
84.625 -4.8992
84.65 -4.8332
84.675 -4.7464
84.7 -4.6492
84.725 -4.544
84.75 -4.439
84.775 -4.338
84.8 -4.2434
84.825 -4.1549
84.85 -4.0722
84.875 -3.9937
84.9 -3.9189
84.925 -3.8489
84.95 -3.7828
84.975 -3.7188
85 -3.6567
85.025 -3.5949
85.05 -3.536
85.075 -3.481
85.1 -3.4307
85.125 -3.3877
85.15 -3.3517
85.175 -3.3237
85.2 -3.3029
85.225 -3.2879
85.25 -3.2772
85.275 -3.2668
85.3 -3.2538
85.325 -3.2395
85.35 -3.2299
85.375 -3.2292
85.4 -3.2429
85.425 -3.27
85.45 -3.3048
85.475 -3.343
85.5 -3.3803
85.525 -3.4097
85.55 -3.4269
85.575 -3.429
85.6 -3.4206
85.625 -3.4071
85.65 -3.3927
85.675 -3.3712
85.7 -3.3418
85.725 -3.3062
85.75 -3.2671
85.775 -3.2271
85.8 -3.1868
85.825 -3.1439
85.85 -3.0963
85.875 -3.0537
85.9 -3.0318
85.925 -3.0362
85.95 -3.0689
85.975 -3.1193
86 -3.1702
86.025 -3.2105
86.05 -3.2369
86.075 -3.2487
86.1 -3.2507
86.125 -3.2556
86.15 -3.2626
86.175 -3.2696
86.2 -3.2727
86.225 -3.2672
86.25 -3.2509
86.275 -3.228
86.3 -3.2049
86.325 -3.182
86.35 -3.1621
86.375 -3.1479
86.4 -3.1377
86.425 -3.1234
86.45 -3.0985
86.475 -3.0574
86.5 -3.0024
86.525 -2.9447
86.55 -2.8778
86.575 -2.7895
86.6 -2.6953
86.625 -2.6112
86.65 -2.5378
86.675 -2.4711
86.7 -2.4098
86.725 -2.3537
86.75 -2.3064
86.775 -2.27
86.8 -2.2435
86.825 -2.2198
86.85 -2.196
86.875 -2.1732
86.9 -2.1464
86.925 -2.1136
86.95 -2.08
86.975 -2.0512
87 -2.0257
87.025 -2.0107
87.05 -2.0082
87.075 -2.0161
87.1 -2.0364
87.125 -2.0705
87.15 -2.1136
87.175 -2.1544
87.2 -2.1872
87.225 -2.2178
87.25 -2.2436
87.275 -2.2636
87.3 -2.2757
87.325 -2.2794
87.35 -2.2779
87.375 -2.2728
87.4 -2.2701
87.425 -2.2701
87.45 -2.2648
87.475 -2.249
87.5 -2.2228
87.525 -2.1947
87.55 -2.1677
87.575 -2.1415
87.6 -2.1093
87.625 -2.0747
87.65 -2.0451
87.675 -2.0214
87.7 -1.9987
87.725 -1.9714
87.75 -1.948
87.775 -1.9329
87.8 -1.9242
87.825 -1.9244
87.85 -1.9341
87.875 -1.954
87.9 -1.9836
87.925 -2.0193
87.95 -2.0549
87.975 -2.0802
88 -2.084
88.025 -2.0637
88.05 -2.0244
88.075 -1.9757
88.1 -1.926
88.125 -1.89
88.15 -1.8689
88.175 -1.8627
88.2 -1.8705
88.225 -1.891
88.25 -1.9186
88.275 -1.948
88.3 -1.9728
88.325 -1.9865
88.35 -1.9865
88.375 -1.9734
88.4 -1.9483
88.425 -1.9146
88.45 -1.8731
88.475 -1.8304
88.5 -1.8037
88.525 -1.8039
88.55 -1.8266
88.575 -1.8601
88.6 -1.898
88.625 -1.9362
88.65 -1.9707
88.675 -2.0007
88.7 -2.0287
88.725 -2.0525
88.75 -2.0668
88.775 -2.0669
88.8 -2.0615
88.825 -2.0654
88.85 -2.085
88.875 -2.1107
88.9 -2.1259
88.925 -2.1263
88.95 -2.1227
88.975 -2.1202
89 -2.1216
89.025 -2.1262
89.05 -2.1354
89.075 -2.15
89.1 -2.163
89.125 -2.1587
89.15 -2.1383
89.175 -2.1085
89.2 -2.075
89.225 -2.0464
89.25 -2.0226
89.275 -2.0065
89.3 -1.9963
89.325 -1.9951
89.35 -2.0052
89.375 -2.0254
89.4 -2.0563
89.425 -2.093
89.45 -2.1305
89.475 -2.1697
89.5 -2.2113
89.525 -2.2555
89.55 -2.3002
89.575 -2.3473
89.6 -2.3874
89.625 -2.4147
89.65 -2.4305
89.675 -2.4301
89.7 -2.4052
89.725 -2.3625
89.75 -2.3028
89.775 -2.2303
89.8 -2.1519
89.825 -2.0768
89.85 -2.0091
89.875 -1.9479
89.9 -1.8948
89.925 -1.8523
89.95 -1.8206
89.975 -1.7982
90 -1.781
90.025 -1.762
90.05 -1.7343
90.075 -1.7001
90.1 -1.6623
90.125 -1.6259
90.15 -1.596
90.175 -1.573
90.2 -1.5515
90.225 -1.5262
90.25 -1.4996
90.275 -1.4733
90.3 -1.4435
90.325 -1.4133
90.35 -1.3819
90.375 -1.3526
90.4 -1.3247
90.425 -1.2969
90.45 -1.2659
90.475 -1.2261
90.5 -1.1862
90.525 -1.1538
90.55 -1.1336
90.575 -1.1253
90.6 -1.1216
90.625 -1.1157
90.65 -1.1091
90.675 -1.1012
90.7 -1.0874
90.725 -1.066
90.75 -1.0435
90.775 -1.0185
90.8 -0.9907
90.825 -0.9594
90.85 -0.9263
90.875 -0.8962
90.9 -0.8718
90.925 -0.8528
90.95 -0.8346
90.975 -0.8111
91 -0.7812
91.025 -0.7485
91.05 -0.7117
91.075 -0.6723
91.1 -0.6269
91.125 -0.5791
91.15 -0.5324
91.175 -0.4898
91.2 -0.452
91.225 -0.4162
91.25 -0.3823
91.275 -0.3542
91.3 -0.3389
91.325 -0.3407
91.35 -0.3584
91.375 -0.3858
91.4 -0.4169
91.425 -0.4497
91.45 -0.4815
91.475 -0.507
91.5 -0.5262
91.525 -0.5423
91.55 -0.557
91.575 -0.5723
91.6 -0.5943
91.625 -0.622
91.65 -0.6464
91.675 -0.6587
91.7 -0.6619
91.725 -0.6648
91.75 -0.6694
91.775 -0.6732
91.8 -0.6802
91.825 -0.6891
91.85 -0.6951
91.875 -0.695
91.9 -0.6934
91.925 -0.6897
91.95 -0.6886
91.975 -0.6934
92 -0.6969
92.025 -0.6975
92.05 -0.6943
92.075 -0.6905
92.1 -0.687
92.125 -0.6908
92.15 -0.7088
92.175 -0.7395
92.2 -0.7776
92.225 -0.8201
92.25 -0.8687
92.275 -0.9196
92.3 -0.9611
92.325 -0.9838
92.35 -0.9982
92.375 -1.0099
92.4 -1.0208
92.425 -1.0319
92.45 -1.0377
92.475 -1.0359
92.5 -1.0288
92.525 -1.0235
92.55 -1.0261
92.575 -1.0339
92.6 -1.0425
92.625 -1.0527
92.65 -1.0625
92.675 -1.0731
92.7 -1.0882
92.725 -1.1098
92.75 -1.1372
92.775 -1.1689
92.8 -1.2036
92.825 -1.2414
92.85 -1.2817
92.875 -1.3249
92.9 -1.3606
92.925 -1.3783
92.95 -1.375
92.975 -1.3606
93 -1.3499
93.025 -1.3493
93.05 -1.3585
93.075 -1.3777
93.1 -1.4074
93.125 -1.4399
93.15 -1.4703
93.175 -1.4985
93.2 -1.5232
93.225 -1.5371
93.25 -1.5348
93.275 -1.5215
93.3 -1.4981
93.325 -1.4658
93.35 -1.4238
93.375 -1.3693
93.4 -1.305
93.425 -1.2326
93.45 -1.1606
93.475 -1.0888
93.5 -1.0125
93.525 -0.9334
93.55 -0.8529
93.575 -0.7727
93.6 -0.6961
93.625 -0.6199
93.65 -0.5437
93.675 -0.4675
93.7 -0.3947
93.725 -0.3289
93.75 -0.27
93.775 -0.2193
93.8 -0.1764
93.825 -0.1385
93.85 -0.1004
93.875 -0.0519
93.9 -0.0002
93.925 0.0485
93.95 0.0888
93.975 0.1183
94 0.1376
94.025 0.1525
94.05 0.1658
94.075 0.1844
94.1 0.2074
94.125 0.2278
94.15 0.2421
94.175 0.2515
94.2 0.255
94.225 0.2499
94.25 0.237
94.275 0.2179
94.3 0.1933
94.325 0.1643
94.35 0.1313
94.375 0.0955
94.4 0.0607
94.425 0.0284
94.45 -0.0038
94.475 -0.0269
94.5 -0.0348
94.525 -0.0277
94.55 -0.0158
94.575 -0.0042
94.6 0.0069
94.625 0.0142
94.65 0.0227
94.675 0.0347
94.7 0.0494
94.725 0.0627
94.75 0.0709
94.775 0.0781
94.8 0.0851
94.825 0.0908
94.85 0.0921
94.875 0.0878
94.9 0.0827
94.925 0.0818
94.95 0.0893
94.975 0.1015
95 0.1243
95.025 0.1598
95.05 0.198
95.075 0.2332
95.1 0.258
95.125 0.2728
95.15 0.287
95.175 0.3043
95.2 0.3187
95.225 0.3346
95.25 0.3611
95.275 0.399
95.3 0.4383
95.325 0.4727
95.35 0.4971
95.375 0.5085
95.4 0.5063
95.425 0.4903
95.45 0.463
95.475 0.4254
95.5 0.3793
95.525 0.3287
95.55 0.281
95.575 0.248
95.6 0.2321
95.625 0.22
95.65 0.2043
95.675 0.1819
95.7 0.1538
95.725 0.1183
95.75 0.0735
95.775 0.0215
95.8 -0.0331
95.825 -0.0858
95.85 -0.1348
95.875 -0.1818
95.9 -0.2236
95.925 -0.2485
95.95 -0.2535
95.975 -0.2459
96 -0.2256
96.025 -0.1953
96.05 -0.1544
96.075 -0.1054
96.1 -0.05
96.125 0.005
96.15 0.057
96.175 0.1019
96.2 0.1384
96.225 0.1669
96.25 0.1864
96.275 0.1953
96.3 0.1932
96.325 0.182
96.35 0.1642
96.375 0.1477
96.4 0.1388
96.425 0.1396
96.45 0.1457
96.475 0.149
96.5 0.1451
96.525 0.1349
96.55 0.1223
96.575 0.1142
96.6 0.1074
96.625 0.0992
96.65 0.0949
96.675 0.0942
96.7 0.0913
96.725 0.0837
96.75 0.072
96.775 0.058
96.8 0.0425
96.825 0.0256
96.85 0.0097
96.875 -0.0047
96.9 -0.0182
96.925 -0.0348
96.95 -0.056
96.975 -0.0796
97 -0.1032
97.025 -0.1253
97.05 -0.1508
97.075 -0.1843
97.1 -0.2245
97.125 -0.2668
97.15 -0.3072
97.175 -0.3435
97.2 -0.3764
97.225 -0.4083
97.25 -0.437
97.275 -0.4594
97.3 -0.4707
97.325 -0.4675
97.35 -0.4478
97.375 -0.4191
97.4 -0.3893
97.425 -0.363
97.45 -0.3381
97.475 -0.3099
97.5 -0.2769
97.525 -0.2367
97.55 -0.1917
97.575 -0.1477
97.6 -0.0994
97.625 -0.0465
97.65 0.0173
97.675 0.0889
97.7 0.1615
97.725 0.2311
97.75 0.2936
97.775 0.3486
97.8 0.3961
97.825 0.4355
97.85 0.467
97.875 0.4938
97.9 0.516
97.925 0.5312
97.95 0.5389
97.975 0.5407
98 0.5386
98.025 0.5337
98.05 0.5254
98.075 0.511
98.1 0.4884
98.125 0.4579
98.15 0.4254
98.175 0.3952
98.2 0.3709
98.225 0.3536
98.25 0.3416
98.275 0.3331
98.3 0.3248
98.325 0.3131
98.35 0.2948
98.375 0.2682
98.4 0.2336
98.425 0.1902
98.45 0.1374
98.475 0.0774
98.5 0.0135
98.525 -0.0523
98.55 -0.1162
98.575 -0.169
98.6 -0.1984
98.625 -0.2024
98.65 -0.1897
98.675 -0.1742
98.7 -0.1584
98.725 -0.1446
98.75 -0.1344
98.775 -0.1268
98.8 -0.1196
98.825 -0.1142
98.85 -0.1139
98.875 -0.1184
98.9 -0.1257
98.925 -0.1372
98.95 -0.1533
98.975 -0.1758
99 -0.205
99.025 -0.2418
99.05 -0.2873
99.075 -0.3417
99.1 -0.3995
99.125 -0.4554
99.15 -0.5099
99.175 -0.5643
99.2 -0.6211
99.225 -0.6851
99.25 -0.7593
99.275 -0.8417
99.3 -0.9309
99.325 -1.0226
99.35 -1.1135
99.375 -1.1979
99.4 -1.2704
99.425 -1.3402
99.45 -1.4083
99.475 -1.4689
99.5 -1.5209
99.525 -1.575
99.55 -1.6384
99.575 -1.7083
99.6 -1.7772
99.625 -1.8413
99.65 -1.902
99.675 -1.9623
99.7 -2.023
99.725 -2.0867
99.75 -2.1561
99.775 -2.2312
99.8 -2.3136
99.825 -2.4006
99.85 -2.4845
99.875 -2.5646
99.9 -2.6396
99.925 -2.7058
99.95 -2.7601
99.975 -2.7968
100 -2.8138
