# Supplementary material for: Uptake of N2O5 by aqueous aerosol unveiled using chemically accurate many-body potentials
Source: Nat Commun. 2022 Mar 10;13:1266. doi: 10.1038/s41467-022-28697-8 (PMC8913772; doi:10.1038/s41467-022-28697-8)
Supplement: Supplementary file 3 — Source Data [file 41467_2022_28697_MOESM3_ESM.zip › n2o5-uptake-data/Fig2/scattering/rep07run14/relcom_gds.dat]

0.025 11.4405
0.05 11.3145
0.075 11.1884
0.1 11.0624
0.125 10.9364
0.15 10.8104
0.175 10.6843
0.2 10.5582
0.225 10.4322
0.25 10.3061
0.275 10.1799
0.3 10.0538
0.325 9.9276
0.35 9.8014
0.375 9.6751
0.4 9.5489
0.425 9.4225
0.45 9.2962
0.475 9.1699
0.5 9.0435
0.525 8.917
0.55 8.7905
0.575 8.664
0.6 8.5374
0.625 8.4107
0.65 8.2838
0.675 8.1566
0.7 8.0294
0.725 7.9021
0.75 7.7746
0.775 7.6471
0.8 7.5194
0.825 7.3915
0.85 7.2635
0.875 7.1353
0.9 7.0067
0.925 6.8779
0.95 6.7488
0.975 6.6194
1 6.4897
1.025 6.3598
1.05 6.2295
1.075 6.0989
1.1 5.9679
1.125 5.8368
1.15 5.705
1.175 5.5725
1.2 5.4393
1.225 5.3056
1.25 5.1715
1.275 5.037
1.3 4.9017
1.325 4.7654
1.35 4.6278
1.375 4.4892
1.4 4.3492
1.425 4.2076
1.45 4.0636
1.475 3.9185
1.5 3.7785
1.525 3.6551
1.55 3.5484
1.575 3.4463
1.6 3.3426
1.625 3.2346
1.65 3.1178
1.675 2.9914
1.7 2.8568
1.725 2.7137
1.75 2.566
1.775 2.4234
1.8 2.2929
1.825 2.1715
1.85 2.0481
1.875 1.919
1.9 1.7848
1.925 1.6508
1.95 1.5295
1.975 1.429
2 1.3462
2.025 1.2717
2.05 1.2
2.075 1.1233
2.1 1.0547
2.125 1.0113
2.15 0.9883
2.175 0.9683
2.2 0.9456
2.225 0.9216
2.25 0.8993
2.275 0.8779
2.3 0.8565
2.325 0.8349
2.35 0.8138
2.375 0.7931
2.4 0.7724
2.425 0.7502
2.45 0.7306
2.475 0.7136
2.5 0.6938
2.525 0.6741
2.55 0.6576
2.575 0.6394
2.6 0.6103
2.625 0.5763
2.65 0.5428
2.675 0.5063
2.7 0.4691
2.725 0.4318
2.75 0.3892
2.775 0.3421
2.8 0.2958
2.825 0.2574
2.85 0.2357
2.875 0.2268
2.9 0.2211
2.925 0.217
2.95 0.214
2.975 0.2119
3 0.2194
3.025 0.2417
3.05 0.2747
3.075 0.3102
3.1 0.3425
3.125 0.3702
3.15 0.392
3.175 0.4092
3.2 0.4241
3.225 0.4366
3.25 0.4478
3.275 0.4572
3.3 0.4684
3.325 0.4835
3.35 0.5037
3.375 0.5271
3.4 0.545
3.425 0.5534
3.45 0.5516
3.475 0.5431
3.5 0.5398
3.525 0.5472
3.55 0.5541
3.575 0.5574
3.6 0.5566
3.625 0.552
3.65 0.5482
3.675 0.5511
3.7 0.5566
3.725 0.5619
3.75 0.5736
3.775 0.5948
3.8 0.6168
3.825 0.6331
3.85 0.642
3.875 0.6463
3.9 0.6544
3.925 0.6739
3.95 0.696
3.975 0.7123
4 0.7218
4.025 0.725
4.05 0.7232
4.075 0.7185
4.1 0.7112
4.125 0.6991
4.15 0.6817
4.175 0.6613
4.2 0.6384
4.225 0.6153
4.25 0.5958
4.275 0.5744
4.3 0.5503
4.325 0.5322
4.35 0.5216
4.375 0.5161
4.4 0.5152
4.425 0.5165
4.45 0.5199
4.475 0.5244
4.5 0.5281
4.525 0.5324
4.55 0.539
4.575 0.5492
4.6 0.5611
4.625 0.5706
4.65 0.5799
4.675 0.5902
4.7 0.6001
4.725 0.6098
4.75 0.6167
4.775 0.6204
4.8 0.6248
4.825 0.6407
4.85 0.6711
4.875 0.7018
4.9 0.7283
4.925 0.7536
4.95 0.7859
4.975 0.8268
5 0.8713
5.025 0.9126
5.05 0.9497
5.075 0.9786
5.1 1.0013
5.125 1.0229
5.15 1.0468
5.175 1.0745
5.2 1.1062
5.225 1.1409
5.25 1.1731
5.275 1.2011
5.3 1.2267
5.325 1.2556
5.35 1.2933
5.375 1.3394
5.4 1.3938
5.425 1.4527
5.45 1.513
5.475 1.5712
5.5 1.6246
5.525 1.6687
5.55 1.7027
5.575 1.7268
5.6 1.7439
5.625 1.7573
5.65 1.7651
5.675 1.7667
5.7 1.7612
5.725 1.7485
5.75 1.7277
5.775 1.6972
5.8 1.6554
5.825 1.602
5.85 1.5376
5.875 1.4648
5.9 1.3964
5.925 1.3468
5.95 1.3154
5.975 1.3001
6 1.3067
6.025 1.3353
6.05 1.3742
6.075 1.419
6.1 1.4656
6.125 1.5102
6.15 1.5494
6.175 1.5809
6.2 1.6026
6.225 1.6139
6.25 1.616
6.275 1.6124
6.3 1.605
6.325 1.6005
6.35 1.6074
6.375 1.6297
6.4 1.6655
6.425 1.7148
6.45 1.7813
6.475 1.8681
6.5 1.979
6.525 2.1026
6.55 2.2216
6.575 2.3315
6.6 2.4311
6.625 2.5215
6.65 2.6008
6.675 2.6674
6.7 2.7202
6.725 2.7613
6.75 2.7935
6.775 2.8195
6.8 2.8429
6.825 2.8661
6.85 2.8887
6.875 2.9108
6.9 2.9313
6.925 2.9495
6.95 2.9654
6.975 2.9763
7 2.9826
7.025 2.9856
7.05 2.9857
7.075 2.984
7.1 2.9789
7.125 2.9696
7.15 2.9562
7.175 2.9399
7.2 2.9224
7.225 2.9082
7.25 2.9057
7.275 2.9201
7.3 2.9426
7.325 2.9613
7.35 2.973
7.375 2.9784
7.4 2.9783
7.425 2.9768
7.45 2.9799
7.475 2.9856
7.5 2.9912
7.525 2.9959
7.55 2.9995
7.575 3.0003
7.6 2.9958
7.625 2.9875
7.65 2.9777
7.675 2.9708
7.7 2.9697
7.725 2.9737
7.75 2.9783
7.775 2.9785
7.8 2.9769
7.825 2.9796
7.85 2.9895
7.875 3.0023
7.9 3.0039
7.925 2.9909
7.95 2.9736
7.975 2.9644
8 2.9643
8.025 2.969
8.05 2.975
8.075 2.9752
8.1 2.966
8.125 2.9473
8.15 2.9197
8.175 2.8852
8.2 2.8438
8.225 2.794
8.25 2.7347
8.275 2.6657
8.3 2.5865
8.325 2.4971
8.35 2.4016
8.375 2.3041
8.4 2.205
8.425 2.107
8.45 2.0122
8.475 1.9242
8.5 1.848
8.525 1.7913
8.55 1.751
8.575 1.721
8.6 1.6947
8.625 1.6661
8.65 1.6311
8.675 1.5861
8.7 1.5286
8.725 1.4603
8.75 1.3821
8.775 1.2944
8.8 1.1988
8.825 1.099
8.85 0.9957
8.875 0.889
8.9 0.7835
8.925 0.6911
8.95 0.6157
8.975 0.5513
9 0.4908
9.025 0.4358
9.05 0.3863
9.075 0.3464
9.1 0.3183
9.125 0.3006
9.15 0.2843
9.175 0.2699
9.2 0.2563
9.225 0.2402
9.25 0.2225
9.275 0.2065
9.3 0.1939
9.325 0.1899
9.35 0.1938
9.375 0.2051
9.4 0.2153
9.425 0.228
9.45 0.2439
9.475 0.2631
9.5 0.2908
9.525 0.3193
9.55 0.342
9.575 0.3574
9.6 0.3615
9.625 0.3547
9.65 0.3418
9.675 0.3237
9.7 0.2982
9.725 0.2655
9.75 0.2307
9.775 0.1953
9.8 0.1612
9.825 0.133
9.85 0.1112
9.875 0.0944
9.9 0.0809
9.925 0.0636
9.95 0.0425
9.975 0.0201
10 0.0014
10.025 -0.0071
10.05 -0.0065
10.075 -0.001
10.1 0.006
10.125 0.0123
10.15 0.0189
10.175 0.0314
10.2 0.0506
10.225 0.0753
10.25 0.1013
10.275 0.1334
10.3 0.1801
10.325 0.2482
10.35 0.3297
10.375 0.4128
10.4 0.4958
10.425 0.5747
10.45 0.6494
10.475 0.7265
10.5 0.8132
10.525 0.9047
10.55 0.9966
10.575 1.0916
10.6 1.1914
10.625 1.2882
10.65 1.3736
10.675 1.4499
10.7 1.5229
10.725 1.5985
10.75 1.6802
10.775 1.7658
10.8 1.8517
10.825 1.9317
10.85 2.0052
10.875 2.0719
10.9 2.1306
10.925 2.1816
10.95 2.2262
10.975 2.2643
11 2.2961
11.025 2.3233
11.05 2.3462
11.075 2.3641
11.1 2.3765
11.125 2.3845
11.15 2.3883
11.175 2.3866
11.2 2.3793
11.225 2.3681
11.25 2.3535
11.275 2.3333
11.3 2.3071
11.325 2.2754
11.35 2.2399
11.375 2.2012
11.4 2.1609
11.425 2.1214
11.45 2.0854
11.475 2.0558
11.5 2.0313
11.525 2.0108
11.55 1.99
11.575 1.9666
11.6 1.943
11.625 1.92
11.65 1.8968
11.675 1.8739
11.7 1.852
11.725 1.834
11.75 1.8236
11.775 1.825
11.8 1.8371
11.825 1.8561
11.85 1.8753
11.875 1.8907
11.9 1.9032
11.925 1.9116
11.95 1.9168
11.975 1.9201
12 1.9213
12.025 1.9206
12.05 1.917
12.075 1.9107
12.1 1.9025
12.125 1.8921
12.15 1.8814
12.175 1.8696
12.2 1.8555
12.225 1.8356
12.25 1.8082
12.275 1.7733
12.3 1.7341
12.325 1.6895
12.35 1.6402
12.375 1.5911
12.4 1.5475
12.425 1.5171
12.45 1.4994
12.475 1.486
12.5 1.4738
12.525 1.4591
12.55 1.4413
12.575 1.4221
12.6 1.402
12.625 1.3816
12.65 1.3601
12.675 1.3415
12.7 1.3301
12.725 1.323
12.75 1.3182
12.775 1.3113
12.8 1.2989
12.825 1.2868
12.85 1.2862
12.875 1.3038
12.9 1.3349
12.925 1.3691
12.95 1.397
12.975 1.4143
13 1.4228
13.025 1.4238
13.05 1.4204
13.075 1.422
13.1 1.4378
13.125 1.4594
13.15 1.4803
13.175 1.4986
13.2 1.512
13.225 1.5236
13.25 1.5315
13.275 1.5408
13.3 1.5505
13.325 1.5565
13.35 1.5629
13.375 1.5788
13.4 1.6036
13.425 1.6394
13.45 1.6884
13.475 1.7384
13.5 1.7786
13.525 1.8063
13.55 1.8236
13.575 1.8288
13.6 1.8256
13.625 1.8207
13.65 1.8139
13.675 1.8103
13.7 1.8206
13.725 1.8462
13.75 1.8811
13.775 1.9147
13.8 1.9442
13.825 1.9719
13.85 2.0006
13.875 2.0311
13.9 2.0594
13.925 2.0831
13.95 2.1043
13.975 2.1227
14 2.1343
14.025 2.1389
14.05 2.1372
14.075 2.1287
14.1 2.1154
14.125 2.1009
14.15 2.0864
14.175 2.0716
14.2 2.0588
14.225 2.0476
14.25 2.0354
14.275 2.0195
14.3 1.9981
14.325 1.9697
14.35 1.9358
14.375 1.8955
14.4 1.8532
14.425 1.813
14.45 1.7778
14.475 1.753
14.5 1.7401
14.525 1.7345
14.55 1.7331
14.575 1.731
14.6 1.7243
14.625 1.7107
14.65 1.695
14.675 1.6829
14.7 1.6736
14.725 1.6624
14.75 1.6503
14.775 1.6364
14.8 1.6196
14.825 1.6004
14.85 1.5776
14.875 1.5529
14.9 1.5265
14.925 1.4976
14.95 1.4653
14.975 1.428
15 1.3895
15.025 1.3507
15.05 1.3118
15.075 1.2747
15.1 1.2385
15.125 1.2028
15.15 1.1702
15.175 1.1492
15.2 1.1461
15.225 1.163
15.25 1.1934
15.275 1.2352
15.3 1.2857
15.325 1.3395
15.35 1.3914
15.375 1.4428
15.4 1.4929
15.425 1.5343
15.45 1.5684
15.475 1.5982
15.5 1.6219
15.525 1.6384
15.55 1.647
15.575 1.6474
15.6 1.6443
15.625 1.6402
15.65 1.636
15.675 1.6302
15.7 1.6254
15.725 1.624
15.75 1.6272
15.775 1.6343
15.8 1.6449
15.825 1.6568
15.85 1.6714
15.875 1.6866
15.9 1.7002
15.925 1.7095
15.95 1.7142
15.975 1.7146
16 1.7107
16.025 1.704
16.05 1.6921
16.075 1.6745
16.1 1.6506
16.125 1.6213
16.15 1.5873
16.175 1.5493
16.2 1.5041
16.225 1.4511
16.25 1.3913
16.275 1.3244
16.3 1.2519
16.325 1.1711
16.35 1.0813
16.375 0.986
16.4 0.8882
16.425 0.7969
16.45 0.7149
16.475 0.6435
16.5 0.5917
16.525 0.5608
16.55 0.5472
16.575 0.5445
16.6 0.5508
16.625 0.5637
16.65 0.5837
16.675 0.6078
16.7 0.634
16.725 0.6617
16.75 0.6858
16.775 0.7086
16.8 0.7362
16.825 0.782
16.85 0.8548
16.875 0.9427
16.9 1.0358
16.925 1.127
16.95 1.2138
16.975 1.2971
17 1.3746
17.025 1.4418
17.05 1.4977
17.075 1.5442
17.1 1.5817
17.125 1.6109
17.15 1.6356
17.175 1.6592
17.2 1.6828
17.225 1.7048
17.25 1.7245
17.275 1.7416
17.3 1.7567
17.325 1.7728
17.35 1.7931
17.375 1.8126
17.4 1.8285
17.425 1.8431
17.45 1.8594
17.475 1.8766
17.5 1.8925
17.525 1.9058
17.55 1.9147
17.575 1.9154
17.6 1.9075
17.625 1.8898
17.65 1.8605
17.675 1.8188
17.7 1.7686
17.725 1.7117
17.75 1.6493
17.775 1.5844
17.8 1.5206
17.825 1.4586
17.85 1.3954
17.875 1.3309
17.9 1.2697
17.925 1.217
17.95 1.1742
17.975 1.1361
18 1.0978
18.025 1.0579
18.05 1.0182
18.075 0.9875
18.1 0.9734
18.125 0.9689
18.15 0.9645
18.175 0.9565
18.2 0.9429
18.225 0.9221
18.25 0.8965
18.275 0.8724
18.3 0.8587
18.325 0.8547
18.35 0.8558
18.375 0.8589
18.4 0.8626
18.425 0.862
18.45 0.8555
18.475 0.8412
18.5 0.8169
18.525 0.7809
18.55 0.7355
18.575 0.6878
18.6 0.6521
18.625 0.6428
18.65 0.6549
18.675 0.6741
18.7 0.6951
18.725 0.7193
18.75 0.7427
18.775 0.7578
18.8 0.7648
18.825 0.763
18.85 0.7548
18.875 0.7465
18.9 0.7395
18.925 0.7359
18.95 0.7367
18.975 0.7427
19 0.7523
19.025 0.763
19.05 0.7738
19.075 0.7802
19.1 0.7848
19.125 0.7919
19.15 0.802
19.175 0.8183
19.2 0.8368
19.225 0.8518
19.25 0.8642
19.275 0.8716
19.3 0.8764
19.325 0.8784
19.35 0.8796
19.375 0.886
19.4 0.897
19.425 0.9053
19.45 0.9087
19.475 0.9118
19.5 0.9182
19.525 0.931
19.55 0.9482
19.575 0.9626
19.6 0.9702
19.625 0.9712
19.65 0.9652
19.675 0.9537
19.7 0.9368
19.725 0.9124
19.75 0.8784
19.775 0.8348
19.8 0.7794
19.825 0.7158
19.85 0.6476
19.875 0.5905
19.9 0.5602
19.925 0.5411
19.95 0.5258
19.975 0.5083
20 0.4875
20.025 0.4688
20.05 0.4517
20.075 0.4311
20.1 0.4043
20.125 0.3776
20.15 0.3512
20.175 0.3218
20.2 0.2913
20.225 0.2603
20.25 0.2324
20.275 0.2091
20.3 0.1951
20.325 0.2015
20.35 0.2309
20.375 0.2904
20.4 0.3756
20.425 0.4695
20.45 0.5622
20.475 0.6482
20.5 0.7273
20.525 0.7998
20.55 0.8653
20.575 0.9226
20.6 0.9692
20.625 1.004
20.65 1.0271
20.675 1.0407
20.7 1.0459
20.725 1.0433
20.75 1.0327
20.775 1.0192
20.8 1.0073
20.825 0.9964
20.85 0.9876
20.875 0.9799
20.9 0.9692
20.925 0.9556
20.95 0.9411
20.975 0.9273
21 0.9308
21.025 0.9561
21.05 0.9841
21.075 1.0056
21.1 1.0235
21.125 1.0425
21.15 1.0608
21.175 1.0754
21.2 1.0935
21.225 1.1235
21.25 1.1626
21.275 1.2063
21.3 1.2452
21.325 1.2774
21.35 1.3103
21.375 1.3489
21.4 1.3937
21.425 1.4428
21.45 1.4895
21.475 1.5307
21.5 1.569
21.525 1.6053
21.55 1.6373
21.575 1.6625
21.6 1.6793
21.625 1.6928
21.65 1.714
21.675 1.7552
21.7 1.8089
21.725 1.8596
21.75 1.9022
21.775 1.9388
21.8 1.9726
21.825 2.0095
21.85 2.0558
21.875 2.1112
21.9 2.1723
21.925 2.236
21.95 2.301
21.975 2.366
22 2.4286
22.025 2.4854
22.05 2.5362
22.075 2.5827
22.1 2.6258
22.125 2.6642
22.15 2.6978
22.175 2.7251
22.2 2.7467
22.225 2.7636
22.25 2.7751
22.275 2.7803
22.3 2.779
22.325 2.7706
22.35 2.755
22.375 2.7344
22.4 2.7089
22.425 2.6803
22.45 2.6518
22.475 2.6288
22.5 2.6112
22.525 2.5915
22.55 2.5671
22.575 2.5397
22.6 2.5095
22.625 2.4753
22.65 2.4381
22.675 2.3986
22.7 2.3565
22.725 2.3119
22.75 2.2686
22.775 2.2305
22.8 2.2004
22.825 2.184
22.85 2.1868
22.875 2.203
22.9 2.2322
22.925 2.2738
22.95 2.3317
22.975 2.4054
23 2.4972
23.025 2.6053
23.05 2.7235
23.075 2.8476
23.1 2.9717
23.125 3.0919
23.15 3.2068
23.175 3.3145
23.2 3.4142
23.225 3.5068
23.25 3.5919
23.275 3.6695
23.3 3.7386
23.325 3.8021
23.35 3.8636
23.375 3.9259
23.4 3.9895
23.425 4.0556
23.45 4.122
23.475 4.1882
23.5 4.2552
23.525 4.3225
23.55 4.3895
23.575 4.453
23.6 4.5108
23.625 4.5619
23.65 4.6056
23.675 4.6427
23.7 4.6733
23.725 4.6981
23.75 4.7168
23.775 4.7291
23.8 4.7358
23.825 4.7382
23.85 4.7374
23.875 4.7372
23.9 4.746
23.925 4.7663
23.95 4.7938
23.975 4.8188
24 4.8375
24.025 4.8496
24.05 4.8543
24.075 4.852
24.1 4.8432
24.125 4.8278
24.15 4.8059
24.175 4.7784
24.2 4.7441
24.225 4.7036
24.25 4.6568
24.275 4.6035
24.3 4.5464
24.325 4.4905
24.35 4.441
24.375 4.3981
24.4 4.3613
24.425 4.3294
24.45 4.3021
24.475 4.2768
24.5 4.256
24.525 4.2346
24.55 4.2077
24.575 4.1743
24.6 4.1343
24.625 4.0887
24.65 4.0437
24.675 4.005
24.7 3.9756
24.725 3.9581
24.75 3.9478
24.775 3.9411
24.8 3.9316
24.825 3.9199
24.85 3.9037
24.875 3.8853
24.9 3.8646
24.925 3.8416
24.95 3.8176
24.975 3.7994
25 3.7836
25.025 3.767
25.05 3.7476
25.075 3.7274
25.1 3.7034
25.125 3.6736
25.15 3.6366
25.175 3.5925
25.2 3.5418
25.225 3.4897
25.25 3.4395
25.275 3.3942
25.3 3.3445
25.325 3.2887
25.35 3.2296
25.375 3.1728
25.4 3.133
25.425 3.1206
25.45 3.1215
25.475 3.1268
25.5 3.1368
25.525 3.1451
25.55 3.1455
25.575 3.1418
25.6 3.1337
25.625 3.1261
25.65 3.1264
25.675 3.1375
25.7 3.1521
25.725 3.1645
25.75 3.1762
25.775 3.1855
25.8 3.1906
25.825 3.1908
25.85 3.1901
25.875 3.1969
25.9 3.2071
25.925 3.2127
25.95 3.2107
25.975 3.1997
26 3.1806
26.025 3.1567
26.05 3.1309
26.075 3.1063
26.1 3.0839
26.125 3.0624
26.15 3.0434
26.175 3.0238
26.2 3.0034
26.225 2.9783
26.25 2.9515
26.275 2.924
26.3 2.8995
26.325 2.8736
26.35 2.8415
26.375 2.8026
26.4 2.7596
26.425 2.7129
26.45 2.6655
26.475 2.6158
26.5 2.5598
26.525 2.4975
26.55 2.4283
26.575 2.3534
26.6 2.2754
26.625 2.2016
26.65 2.1419
26.675 2.0893
26.7 2.0337
26.725 1.9699
26.75 1.9015
26.775 1.8292
26.8 1.7549
26.825 1.6796
26.85 1.5989
26.875 1.5125
26.9 1.4276
26.925 1.3589
26.95 1.3133
26.975 1.2793
27 1.2598
27.025 1.25
27.05 1.2465
27.075 1.2493
27.1 1.2511
27.125 1.2447
27.15 1.2286
27.175 1.2051
27.2 1.1746
27.225 1.1385
27.25 1.0964
27.275 1.0478
27.3 0.9951
27.325 0.946
27.35 0.9033
27.375 0.8639
27.4 0.8224
27.425 0.779
27.45 0.7328
27.475 0.6814
27.5 0.6296
27.525 0.5818
27.55 0.5357
27.575 0.4907
27.6 0.4508
27.625 0.4124
27.65 0.3803
27.675 0.356
27.7 0.3373
27.725 0.3203
27.75 0.3062
27.775 0.2925
27.8 0.2772
27.825 0.2586
27.85 0.2403
27.875 0.2261
27.9 0.2132
27.925 0.2005
27.95 0.1894
27.975 0.1822
28 0.1772
28.025 0.1717
28.05 0.1659
28.075 0.1641
28.1 0.1651
28.125 0.1712
28.15 0.19
28.175 0.225
28.2 0.2744
28.225 0.3384
28.25 0.4112
28.275 0.4839
28.3 0.5496
28.325 0.6095
28.35 0.6604
28.375 0.7011
28.4 0.7325
28.425 0.7555
28.45 0.7695
28.475 0.7747
28.5 0.7701
28.525 0.7572
28.55 0.7369
28.575 0.7086
28.6 0.6727
28.625 0.629
28.65 0.5775
28.675 0.5189
28.7 0.4542
28.725 0.3886
28.75 0.3306
28.775 0.2808
28.8 0.2368
28.825 0.2018
28.85 0.1798
28.875 0.1615
28.9 0.1383
28.925 0.107
28.95 0.0694
28.975 0.028
29 -0.0143
29.025 -0.0526
29.05 -0.0791
29.075 -0.0954
29.1 -0.1037
29.125 -0.1088
29.15 -0.1147
29.175 -0.1202
29.2 -0.1212
29.225 -0.1159
29.25 -0.1062
29.275 -0.0905
29.3 -0.0681
29.325 -0.0377
29.35 -0.0046
29.375 0.0262
29.4 0.0569
29.425 0.0858
29.45 0.1129
29.475 0.1413
29.5 0.1764
29.525 0.2199
29.55 0.2717
29.575 0.3291
29.6 0.3915
29.625 0.4628
29.65 0.5437
29.675 0.6315
29.7 0.7212
29.725 0.8114
29.75 0.8979
29.775 0.9768
29.8 1.0469
29.825 1.1071
29.85 1.1585
29.875 1.2032
29.9 1.2417
29.925 1.2762
29.95 1.3081
29.975 1.3412
30 1.3767
30.025 1.4123
30.05 1.4491
30.075 1.4896
30.1 1.5329
30.125 1.5777
30.15 1.6225
30.175 1.669
30.2 1.7219
30.225 1.7792
30.25 1.8375
30.275 1.893
30.3 1.9435
30.325 1.988
30.35 2.0252
30.375 2.0569
30.4 2.0835
30.425 2.1038
30.45 2.1168
30.475 2.1216
30.5 2.1175
30.525 2.1038
30.55 2.0811
30.575 2.0517
30.6 2.0212
30.625 1.9971
30.65 1.9802
30.675 1.9678
30.7 1.9574
30.725 1.951
30.75 1.946
30.775 1.9443
30.8 1.9437
30.825 1.9397
30.85 1.9329
30.875 1.9266
30.9 1.9186
30.925 1.9061
30.95 1.8865
30.975 1.8578
31 1.8196
31.025 1.7709
31.05 1.7139
31.075 1.6524
31.1 1.5897
31.125 1.531
31.15 1.4849
31.175 1.4531
31.2 1.4272
31.225 1.4039
31.25 1.3831
31.275 1.365
31.3 1.3454
31.325 1.3227
31.35 1.2979
31.375 1.2707
31.4 1.2404
31.425 1.2077
31.45 1.17
31.475 1.1264
31.5 1.0772
31.525 1.0214
31.55 0.9591
31.575 0.8939
31.6 0.8279
31.625 0.7671
31.65 0.716
31.675 0.6764
31.7 0.6447
31.725 0.6135
31.75 0.5834
31.775 0.5644
31.8 0.5577
31.825 0.5559
31.85 0.5525
31.875 0.5488
31.9 0.5465
31.925 0.5465
31.95 0.5534
31.975 0.5686
32 0.5928
32.025 0.6216
32.05 0.6518
32.075 0.6783
32.1 0.7
32.125 0.718
32.15 0.7332
32.175 0.7541
32.2 0.7898
32.225 0.828
32.25 0.8629
32.275 0.8918
32.3 0.9152
32.325 0.9359
32.35 0.9516
32.375 0.9593
32.4 0.9589
32.425 0.9525
32.45 0.9427
32.475 0.9345
32.5 0.9348
32.525 0.9382
32.55 0.938
32.575 0.9299
32.6 0.9123
32.625 0.8898
32.65 0.8676
32.675 0.8439
32.7 0.8187
32.725 0.7928
32.75 0.7726
32.775 0.7579
32.8 0.7495
32.825 0.7449
32.85 0.7466
32.875 0.7556
32.9 0.7705
32.925 0.7864
32.95 0.7996
32.975 0.8086
33 0.8161
33.025 0.8287
33.05 0.853
33.075 0.892
33.1 0.9476
33.125 1.0172
33.15 1.0984
33.175 1.1827
33.2 1.2653
33.225 1.3448
33.25 1.4185
33.275 1.4855
33.3 1.5442
33.325 1.5964
33.35 1.6462
33.375 1.6951
33.4 1.7474
33.425 1.8042
33.45 1.8602
33.475 1.9151
33.5 1.9678
33.525 2.0172
33.55 2.0648
33.575 2.1093
33.6 2.1501
33.625 2.1841
33.65 2.21
33.675 2.2285
33.7 2.2407
33.725 2.2462
33.75 2.2454
33.775 2.2378
33.8 2.2223
33.825 2.2015
33.85 2.1797
33.875 2.1583
33.9 2.1329
33.925 2.1014
33.95 2.064
33.975 2.0203
34 1.9703
34.025 1.9146
34.05 1.8537
34.075 1.7884
34.1 1.7183
34.125 1.643
34.15 1.5647
34.175 1.4838
34.2 1.4021
34.225 1.3209
34.25 1.2399
34.275 1.1599
34.3 1.0851
34.325 1.0158
34.35 0.955
34.375 0.9039
34.4 0.8576
34.425 0.8151
34.45 0.7754
34.475 0.735
34.5 0.6913
34.525 0.6429
34.55 0.5906
34.575 0.5323
34.6 0.4677
34.625 0.4024
34.65 0.3423
34.675 0.2936
34.7 0.2593
34.725 0.2363
34.75 0.2194
34.775 0.2049
34.8 0.1969
34.825 0.1989
34.85 0.2065
34.875 0.2146
34.9 0.2216
34.925 0.232
34.95 0.2419
34.975 0.2493
35 0.2566
35.025 0.2647
35.05 0.2742
35.075 0.2842
35.1 0.2888
35.125 0.2871
35.15 0.2832
35.175 0.2799
35.2 0.2774
35.225 0.274
35.25 0.2657
35.275 0.2505
35.3 0.2283
35.325 0.1994
35.35 0.1643
35.375 0.1241
35.4 0.0784
35.425 0.0262
35.45 -0.034
35.475 -0.0976
35.5 -0.1581
35.525 -0.218
35.55 -0.27
35.575 -0.3013
35.6 -0.3148
35.625 -0.3186
35.65 -0.3187
35.675 -0.3169
35.7 -0.3147
35.725 -0.3102
35.75 -0.3032
35.775 -0.2989
35.8 -0.3006
35.825 -0.3058
35.85 -0.312
35.875 -0.3199
35.9 -0.333
35.925 -0.3511
35.95 -0.3729
35.975 -0.3986
36 -0.4271
36.025 -0.4574
36.05 -0.4899
36.075 -0.524
36.1 -0.5572
36.125 -0.5863
36.15 -0.6125
36.175 -0.6377
36.2 -0.6611
36.225 -0.682
36.25 -0.6987
36.275 -0.7107
36.3 -0.7208
36.325 -0.7333
36.35 -0.7466
36.375 -0.7621
36.4 -0.7782
36.425 -0.798
36.45 -0.8232
36.475 -0.8537
36.5 -0.8914
36.525 -0.938
36.55 -0.9877
36.575 -1.0392
36.6 -1.0922
36.625 -1.1473
36.65 -1.2068
36.675 -1.2728
36.7 -1.3416
36.725 -1.4083
36.75 -1.473
36.775 -1.5326
36.8 -1.5804
36.825 -1.613
36.85 -1.6335
36.875 -1.6465
36.9 -1.6492
36.925 -1.6424
36.95 -1.6305
36.975 -1.6132
37 -1.591
37.025 -1.5724
37.05 -1.5567
37.075 -1.5448
37.1 -1.5363
37.125 -1.531
37.15 -1.5261
37.175 -1.5231
37.2 -1.5249
37.225 -1.5324
37.25 -1.5455
37.275 -1.5623
37.3 -1.5846
37.325 -1.6135
37.35 -1.6416
37.375 -1.6646
37.4 -1.6849
37.425 -1.7031
37.45 -1.7142
37.475 -1.7152
37.5 -1.7016
37.525 -1.6731
37.55 -1.6314
37.575 -1.5773
37.6 -1.5169
37.625 -1.4545
37.65 -1.392
37.675 -1.3308
37.7 -1.2698
37.725 -1.2112
37.75 -1.1572
37.775 -1.1085
37.8 -1.0667
37.825 -1.0342
37.85 -1.011
37.875 -0.9958
37.9 -0.9895
37.925 -0.9951
37.95 -1.0156
37.975 -1.0491
38 -1.0882
38.025 -1.1226
38.05 -1.1408
38.075 -1.1307
38.1 -1.1036
38.125 -1.0721
38.15 -1.0459
38.175 -1.0296
38.2 -1.0206
38.225 -1.0189
38.25 -1.0177
38.275 -1.0078
38.3 -0.995
38.325 -0.9827
38.35 -0.9675
38.375 -0.9462
38.4 -0.9211
38.425 -0.8951
38.45 -0.8736
38.475 -0.8653
38.5 -0.8644
38.525 -0.8607
38.55 -0.8535
38.575 -0.8384
38.6 -0.8124
38.625 -0.773
38.65 -0.7253
38.675 -0.6792
38.7 -0.6345
38.725 -0.5904
38.75 -0.5471
38.775 -0.5063
38.8 -0.4699
38.825 -0.4389
38.85 -0.4123
38.875 -0.3923
38.9 -0.3757
38.925 -0.3566
38.95 -0.3339
38.975 -0.309
39 -0.283
39.025 -0.2505
39.05 -0.2121
39.075 -0.1715
39.1 -0.1321
39.125 -0.0953
39.15 -0.0623
39.175 -0.033
39.2 -0.0038
39.225 0.0246
39.25 0.0477
39.275 0.0709
39.3 0.1081
39.325 0.1686
39.35 0.2423
39.375 0.3114
39.4 0.3715
39.425 0.4268
39.45 0.4796
39.475 0.5242
39.5 0.558
39.525 0.5823
39.55 0.5967
39.575 0.6029
39.6 0.6046
39.625 0.6054
39.65 0.6085
39.675 0.6167
39.7 0.6261
39.725 0.63
39.75 0.6244
39.775 0.6114
39.8 0.5923
39.825 0.5662
39.85 0.5334
39.875 0.4952
39.9 0.4518
39.925 0.4037
39.95 0.3507
39.975 0.2995
40 0.2566
40.025 0.2211
40.05 0.1864
40.075 0.149
40.1 0.1088
40.125 0.0749
40.15 0.054
40.175 0.0385
40.2 0.0211
40.225 -0.003
40.25 -0.0344
40.275 -0.0718
40.3 -0.1143
40.325 -0.1543
40.35 -0.1902
40.375 -0.2268
40.4 -0.2641
40.425 -0.2927
40.45 -0.3069
40.475 -0.3079
40.5 -0.2972
40.525 -0.2768
40.55 -0.249
40.575 -0.2185
40.6 -0.1873
40.625 -0.1577
40.65 -0.131
40.675 -0.1075
40.7 -0.0859
40.725 -0.0629
40.75 -0.0399
40.775 -0.0191
40.8 0.002
40.825 0.025
40.85 0.0464
40.875 0.0644
40.9 0.0776
40.925 0.0868
40.95 0.0917
40.975 0.0913
41 0.0843
41.025 0.0734
41.05 0.0584
41.075 0.038
41.1 0.0096
41.125 -0.0259
41.15 -0.0657
41.175 -0.1107
41.2 -0.1606
41.225 -0.2164
41.25 -0.2765
41.275 -0.3393
41.3 -0.3996
41.325 -0.4513
41.35 -0.4914
41.375 -0.5172
41.4 -0.5335
41.425 -0.54
41.45 -0.5437
41.475 -0.5468
41.5 -0.5427
41.525 -0.5291
41.55 -0.517
41.575 -0.5066
41.6 -0.4982
41.625 -0.4924
41.65 -0.4856
41.675 -0.4715
41.7 -0.4458
41.725 -0.414
41.75 -0.3842
41.775 -0.3558
41.8 -0.3278
41.825 -0.3021
41.85 -0.281
41.875 -0.2633
41.9 -0.2458
41.925 -0.2288
41.95 -0.2135
41.975 -0.2011
42 -0.1918
42.025 -0.1865
42.05 -0.1854
42.075 -0.1854
42.1 -0.185
42.125 -0.1757
42.15 -0.1542
42.175 -0.1238
42.2 -0.0913
42.225 -0.0588
42.25 -0.0254
42.275 0.0098
42.3 0.0443
42.325 0.0763
42.35 0.106
42.375 0.135
42.4 0.1616
42.425 0.1844
42.45 0.2032
42.475 0.2163
42.5 0.2217
42.525 0.2191
42.55 0.2104
42.575 0.1952
42.6 0.1751
42.625 0.1551
42.65 0.137
42.675 0.1214
42.7 0.1068
42.725 0.0947
42.75 0.0889
42.775 0.0906
42.8 0.0985
42.825 0.1119
42.85 0.1282
42.875 0.1447
42.9 0.16
42.925 0.1696
42.95 0.1702
42.975 0.1647
43 0.1595
43.025 0.1592
43.05 0.1644
43.075 0.1727
43.1 0.1956
43.125 0.2375
43.15 0.2835
43.175 0.3273
43.2 0.3685
43.225 0.4084
43.25 0.4456
43.275 0.482
43.3 0.519
43.325 0.555
43.35 0.5882
43.375 0.6161
43.4 0.6427
43.425 0.6763
43.45 0.7204
43.475 0.7695
43.5 0.8155
43.525 0.8561
43.55 0.8915
43.575 0.9219
43.6 0.9471
43.625 0.9661
43.65 0.9831
43.675 1.0034
43.7 1.0277
43.725 1.0507
43.75 1.0671
43.775 1.0766
43.8 1.08
43.825 1.0793
43.85 1.0787
43.875 1.0758
43.9 1.0711
43.925 1.0673
43.95 1.0653
43.975 1.0625
44 1.0548
44.025 1.0382
44.05 1.0136
44.075 0.9798
44.1 0.9384
44.125 0.8904
44.15 0.8366
44.175 0.7763
44.2 0.7086
44.225 0.6352
44.25 0.5556
44.275 0.467
44.3 0.3681
44.325 0.2598
44.35 0.1416
44.375 0.0157
44.4 -0.1146
44.425 -0.2417
44.45 -0.3559
44.475 -0.4516
44.5 -0.5322
44.525 -0.6033
44.55 -0.6648
44.575 -0.715
44.6 -0.7599
44.625 -0.8038
44.65 -0.846
44.675 -0.8821
44.7 -0.907
44.725 -0.9212
44.75 -0.9302
44.775 -0.9383
44.8 -0.9487
44.825 -0.96
44.85 -0.9743
44.875 -0.9955
44.9 -1.0289
44.925 -1.0724
44.95 -1.125
44.975 -1.1841
45 -1.2443
45.025 -1.2981
45.05 -1.3403
45.075 -1.3687
45.1 -1.3895
45.125 -1.4041
45.15 -1.4198
45.175 -1.4411
45.2 -1.4693
45.225 -1.5025
45.25 -1.5377
45.275 -1.5763
45.3 -1.6167
45.325 -1.6558
45.35 -1.6903
45.375 -1.721
45.4 -1.7461
45.425 -1.7575
45.45 -1.7505
45.475 -1.7331
45.5 -1.717
45.525 -1.7064
45.55 -1.6996
45.575 -1.6966
45.6 -1.6983
45.625 -1.7026
45.65 -1.7094
45.675 -1.7194
45.7 -1.7323
45.725 -1.745
45.75 -1.7526
45.775 -1.7509
45.8 -1.741
45.825 -1.7194
45.85 -1.6808
45.875 -1.6253
45.9 -1.564
45.925 -1.5035
45.95 -1.4468
45.975 -1.3969
46 -1.3564
46.025 -1.3249
46.05 -1.3049
46.075 -1.2969
46.1 -1.3005
46.125 -1.316
46.15 -1.338
46.175 -1.3594
46.2 -1.375
46.225 -1.3834
46.25 -1.3835
46.275 -1.3751
46.3 -1.3609
46.325 -1.3445
46.35 -1.3312
46.375 -1.3203
46.4 -1.3167
46.425 -1.3213
46.45 -1.3333
46.475 -1.3506
46.5 -1.3692
46.525 -1.3859
46.55 -1.4024
46.575 -1.4256
46.6 -1.453
46.625 -1.4884
46.65 -1.5281
46.675 -1.5733
46.7 -1.6258
46.725 -1.6756
46.75 -1.7211
46.775 -1.7576
46.8 -1.7869
46.825 -1.8107
46.85 -1.83
46.875 -1.8449
46.9 -1.8537
46.925 -1.8608
46.95 -1.8735
46.975 -1.8899
47 -1.9101
47.025 -1.9372
47.05 -1.9655
47.075 -1.9903
47.1 -2.0092
47.125 -2.0165
47.15 -2.0118
47.175 -2.0031
47.2 -1.992
47.225 -1.9756
47.25 -1.9501
47.275 -1.9138
47.3 -1.8663
47.325 -1.8082
47.35 -1.7458
47.375 -1.6837
47.4 -1.6241
47.425 -1.5692
47.45 -1.524
47.475 -1.4879
47.5 -1.459
47.525 -1.4363
47.55 -1.4203
47.575 -1.4126
47.6 -1.4107
47.625 -1.4151
47.65 -1.4229
47.675 -1.4288
47.7 -1.4295
47.725 -1.4244
47.75 -1.4171
47.775 -1.4128
47.8 -1.4121
47.825 -1.415
47.85 -1.4182
47.875 -1.4177
47.9 -1.4164
47.925 -1.4163
47.95 -1.4168
47.975 -1.4215
48 -1.4282
48.025 -1.4296
48.05 -1.4194
48.075 -1.4002
48.1 -1.3795
48.125 -1.3587
48.15 -1.3409
48.175 -1.3287
48.2 -1.3205
48.225 -1.3135
48.25 -1.3091
48.275 -1.3044
48.3 -1.299
48.325 -1.2947
48.35 -1.2872
48.375 -1.2685
48.4 -1.23
48.425 -1.172
48.45 -1.1053
48.475 -1.0403
48.5 -0.9831
48.525 -0.9316
48.55 -0.8851
48.575 -0.8425
48.6 -0.8061
48.625 -0.779
48.65 -0.7606
48.675 -0.7506
48.7 -0.747
48.725 -0.745
48.75 -0.7448
48.775 -0.7434
48.8 -0.7345
48.825 -0.711
48.85 -0.6745
48.875 -0.6319
48.9 -0.5882
48.925 -0.5449
48.95 -0.5018
48.975 -0.4563
49 -0.4038
49.025 -0.3436
49.05 -0.2823
49.075 -0.2207
49.1 -0.1612
49.125 -0.1046
49.15 -0.0509
49.175 -0.001
49.2 0.0436
49.225 0.0817
49.25 0.1128
49.275 0.1377
49.3 0.1557
49.325 0.1647
49.35 0.166
49.375 0.166
49.4 0.1659
49.425 0.1635
49.45 0.1613
49.475 0.162
49.5 0.1648
49.525 0.1674
49.55 0.1683
49.575 0.1658
49.6 0.155
49.625 0.1343
49.65 0.1052
49.675 0.0688
49.7 0.0275
49.725 -0.0115
49.75 -0.0326
49.775 -0.0386
49.8 -0.0363
49.825 -0.0269
49.85 -0.0113
49.875 0.0049
49.9 0.0217
49.925 0.038
49.95 0.0566
49.975 0.0847
50 0.1219
50.025 0.1635
50.05 0.2052
50.075 0.2438
50.1 0.2785
50.125 0.3089
50.15 0.3341
50.175 0.3529
50.2 0.366
50.225 0.3728
50.25 0.3727
50.275 0.3658
50.3 0.3524
50.325 0.3308
50.35 0.3023
50.375 0.2679
50.4 0.2303
50.425 0.1916
50.45 0.1578
50.475 0.133
50.5 0.1205
50.525 0.1176
50.55 0.1203
50.575 0.1249
50.6 0.1274
50.625 0.1285
50.65 0.1274
50.675 0.1244
50.7 0.117
50.725 0.1037
50.75 0.087
50.775 0.0763
50.8 0.0704
50.825 0.0659
50.85 0.0593
50.875 0.0523
50.9 0.0439
50.925 0.0347
50.95 0.0238
50.975 0.0107
51 -0.0058
51.025 -0.0282
51.05 -0.0558
51.075 -0.0843
51.1 -0.1114
51.125 -0.139
51.15 -0.1709
51.175 -0.2059
51.2 -0.2433
51.225 -0.2807
51.25 -0.3162
51.275 -0.352
51.3 -0.3915
51.325 -0.4347
51.35 -0.4726
51.375 -0.4989
51.4 -0.5161
51.425 -0.532
51.45 -0.5502
51.475 -0.5722
51.5 -0.598
51.525 -0.6306
51.55 -0.6695
51.575 -0.7082
51.6 -0.7454
51.625 -0.7842
51.65 -0.8251
51.675 -0.8659
51.7 -0.9045
51.725 -0.9406
51.75 -0.9791
51.775 -1.0215
51.8 -1.0593
51.825 -1.0854
51.85 -1.0974
51.875 -1.0988
51.9 -1.0976
51.925 -1.0944
51.95 -1.093
51.975 -1.0967
52 -1.1088
52.025 -1.1311
52.05 -1.1644
52.075 -1.2068
52.1 -1.25
52.125 -1.2661
52.15 -1.2515
52.175 -1.2179
52.2 -1.1666
52.225 -1.1058
52.25 -1.044
52.275 -0.9797
52.3 -0.9103
52.325 -0.8425
52.35 -0.7798
52.375 -0.7201
52.4 -0.6616
52.425 -0.6033
52.45 -0.5456
52.475 -0.4898
52.5 -0.4378
52.525 -0.393
52.55 -0.3577
52.575 -0.3312
52.6 -0.3123
52.625 -0.2999
52.65 -0.2923
52.675 -0.2866
52.7 -0.2803
52.725 -0.2706
52.75 -0.2575
52.775 -0.2423
52.8 -0.2241
52.825 -0.2037
52.85 -0.1817
52.875 -0.1589
52.9 -0.1373
52.925 -0.1181
52.95 -0.1042
52.975 -0.0933
53 -0.0868
53.025 -0.0915
53.05 -0.1102
53.075 -0.1421
53.1 -0.1847
53.125 -0.2334
53.15 -0.2809
53.175 -0.3217
53.2 -0.3561
53.225 -0.3875
53.25 -0.4221
53.275 -0.4636
53.3 -0.5108
53.325 -0.5553
53.35 -0.5817
53.375 -0.5913
53.4 -0.5948
53.425 -0.5985
53.45 -0.6004
53.475 -0.6045
53.5 -0.6053
53.525 -0.6006
53.55 -0.5943
53.575 -0.5862
53.6 -0.5773
53.625 -0.5703
53.65 -0.5624
53.675 -0.5524
53.7 -0.5409
53.725 -0.5283
53.75 -0.5128
53.775 -0.4955
53.8 -0.4759
53.825 -0.4541
53.85 -0.4333
53.875 -0.4165
53.9 -0.4059
53.925 -0.4
53.95 -0.3972
53.975 -0.3959
54 -0.3913
54.025 -0.3848
54.05 -0.3756
54.075 -0.3606
54.1 -0.3331
54.125 -0.2852
54.15 -0.2182
54.175 -0.1436
54.2 -0.0673
54.225 0.0126
54.25 0.1034
54.275 0.2013
54.3 0.2976
54.325 0.3887
54.35 0.4763
54.375 0.5601
54.4 0.6377
54.425 0.7072
54.45 0.7734
54.475 0.8444
54.5 0.9198
54.525 0.9912
54.55 1.0599
54.575 1.1239
54.6 1.1818
54.625 1.234
54.65 1.2803
54.675 1.3208
54.7 1.3564
54.725 1.3869
54.75 1.4119
54.775 1.4306
54.8 1.4435
54.825 1.4517
54.85 1.4582
54.875 1.4646
54.9 1.4703
54.925 1.4729
54.95 1.4712
54.975 1.4669
55 1.4613
55.025 1.4573
55.05 1.4556
55.075 1.461
55.1 1.4776
55.125 1.4984
55.15 1.517
55.175 1.535
55.2 1.5534
55.225 1.5681
55.25 1.5767
55.275 1.5789
55.3 1.5757
55.325 1.5675
55.35 1.5545
55.375 1.5356
55.4 1.5102
55.425 1.4781
55.45 1.4402
55.475 1.3981
55.5 1.353
55.525 1.3054
55.55 1.2548
55.575 1.2028
55.6 1.1518
55.625 1.1004
55.65 1.0467
55.675 0.9904
55.7 0.9321
55.725 0.8748
55.75 0.8253
55.775 0.7864
55.8 0.754
55.825 0.7225
55.85 0.6912
55.875 0.6589
55.9 0.6272
55.925 0.5992
55.95 0.5707
55.975 0.541
56 0.5184
56.025 0.5142
56.05 0.5313
56.075 0.5578
56.1 0.5818
56.125 0.6007
56.15 0.6172
56.175 0.6347
56.2 0.6556
56.225 0.6772
56.25 0.6966
56.275 0.7142
56.3 0.7298
56.325 0.741
56.35 0.7471
56.375 0.7523
56.4 0.7569
56.425 0.7594
56.45 0.7581
56.475 0.7562
56.5 0.7551
56.525 0.7543
56.55 0.7632
56.575 0.7783
56.6 0.7877
56.625 0.7886
56.65 0.7822
56.675 0.7688
56.7 0.7518
56.725 0.7332
56.75 0.7133
56.775 0.691
56.8 0.666
56.825 0.6392
56.85 0.6155
56.875 0.6023
56.9 0.6068
56.925 0.6291
56.95 0.6611
56.975 0.6964
57 0.7363
57.025 0.7808
57.05 0.8279
57.075 0.8764
57.1 0.926
57.125 0.9699
57.15 1.0066
57.175 1.0393
57.2 1.0714
57.225 1.102
57.25 1.1285
57.275 1.1529
57.3 1.1766
57.325 1.1967
57.35 1.212
57.375 1.2255
57.4 1.2405
57.425 1.2544
57.45 1.261
57.475 1.2582
57.5 1.2476
57.525 1.2287
57.55 1.2047
57.575 1.1761
57.6 1.1463
57.625 1.1138
57.65 1.0852
57.675 1.0676
57.7 1.0581
57.725 1.045
57.75 1.0215
57.775 0.9903
57.8 0.9586
57.825 0.9223
57.85 0.8857
57.875 0.8586
57.9 0.8438
57.925 0.8424
57.95 0.8508
57.975 0.8623
58 0.8728
58.025 0.883
58.05 0.8952
58.075 0.9132
58.1 0.9394
58.125 0.9706
58.15 1.0032
58.175 1.0329
58.2 1.0571
58.225 1.0718
58.25 1.0775
58.275 1.0793
58.3 1.0816
58.325 1.0922
58.35 1.1158
58.375 1.1536
58.4 1.2029
58.425 1.2595
58.45 1.3185
58.475 1.3775
58.5 1.4349
58.525 1.4929
58.55 1.552
58.575 1.6122
58.6 1.6725
58.625 1.731
58.65 1.7846
58.675 1.8321
58.7 1.872
58.725 1.9038
58.75 1.9291
58.775 1.9485
58.8 1.963
58.825 1.9742
58.85 1.9812
58.875 1.9891
58.9 2.0065
58.925 2.0439
58.95 2.1013
58.975 2.1673
59 2.238
59.025 2.3076
59.05 2.3723
59.075 2.4362
59.1 2.4967
59.125 2.551
59.15 2.5991
59.175 2.6428
59.2 2.6836
59.225 2.7254
59.25 2.7665
59.275 2.804
59.3 2.8346
59.325 2.8574
59.35 2.875
59.375 2.8919
59.4 2.9074
59.425 2.9211
59.45 2.9335
59.475 2.9435
59.5 2.9511
59.525 2.9563
59.55 2.9586
59.575 2.957
59.6 2.9517
59.625 2.9423
59.65 2.931
59.675 2.9158
59.7 2.8978
59.725 2.8755
59.75 2.8472
59.775 2.8128
59.8 2.7724
59.825 2.7275
59.85 2.6793
59.875 2.6269
59.9 2.5699
59.925 2.5067
59.95 2.4384
59.975 2.365
60 2.2894
60.025 2.2135
60.05 2.1376
60.075 2.06
60.1 1.979
60.125 1.8929
60.15 1.8023
60.175 1.7087
60.2 1.6158
60.225 1.5273
60.25 1.443
60.275 1.3682
60.3 1.3043
60.325 1.2474
60.35 1.1937
60.375 1.1414
60.4 1.091
60.425 1.0411
60.45 0.9889
60.475 0.9313
60.5 0.8708
60.525 0.8073
60.55 0.7441
60.575 0.6841
60.6 0.6277
60.625 0.5715
60.65 0.5158
60.675 0.4591
60.7 0.4017
60.725 0.3406
60.75 0.2798
60.775 0.2276
60.8 0.187
60.825 0.1534
60.85 0.1234
60.875 0.0952
60.9 0.0696
60.925 0.0472
60.95 0.0341
60.975 0.0285
61 0.0252
61.025 0.0208
61.05 0.012
61.075 -0.0008
61.1 -0.0156
61.125 -0.0311
61.15 -0.0447
61.175 -0.0606
61.2 -0.084
61.225 -0.1152
61.25 -0.1528
61.275 -0.1939
61.3 -0.2363
61.325 -0.2742
61.35 -0.3084
61.375 -0.3366
61.4 -0.3539
61.425 -0.356
61.45 -0.3445
61.475 -0.3288
61.5 -0.3052
61.525 -0.2687
61.55 -0.2297
61.575 -0.1956
61.6 -0.1687
61.625 -0.1498
61.65 -0.1383
61.675 -0.1331
61.7 -0.1334
61.725 -0.1426
61.75 -0.16
61.775 -0.1827
61.8 -0.1996
61.825 -0.1977
61.85 -0.1706
61.875 -0.133
61.9 -0.087
61.925 -0.0338
61.95 0.0319
61.975 0.1111
62 0.1944
62.025 0.2778
62.05 0.3576
62.075 0.4298
62.1 0.4941
62.125 0.5518
62.15 0.603
62.175 0.6461
62.2 0.681
62.225 0.7084
62.25 0.7279
62.275 0.7399
62.3 0.7453
62.325 0.7455
62.35 0.7489
62.375 0.7612
62.4 0.7788
62.425 0.8012
62.45 0.8261
62.475 0.8491
62.5 0.8667
62.525 0.8757
62.55 0.8723
62.575 0.8608
62.6 0.8489
62.625 0.8419
62.65 0.8395
62.675 0.8387
62.7 0.8385
62.725 0.8373
62.75 0.8348
62.775 0.8293
62.8 0.823
62.825 0.8153
62.85 0.8058
62.875 0.7913
62.9 0.7704
62.925 0.7427
62.95 0.7143
62.975 0.6964
63 0.6945
63.025 0.7101
63.05 0.7345
63.075 0.7592
63.1 0.7823
63.125 0.8054
63.15 0.8295
63.175 0.8554
63.2 0.8845
63.225 0.9181
63.25 0.9554
63.275 0.9939
63.3 1.0302
63.325 1.0642
63.35 1.0972
63.375 1.1283
63.4 1.1562
63.425 1.1785
63.45 1.1906
63.475 1.1925
63.5 1.185
63.525 1.1704
63.55 1.1507
63.575 1.1282
63.6 1.1061
63.625 1.0838
63.65 1.0603
63.675 1.0387
63.7 1.0227
63.725 1.0235
63.75 1.0428
63.775 1.0631
63.8 1.0724
63.825 1.0708
63.85 1.061
63.875 1.0426
63.9 1.0169
63.925 0.9861
63.95 0.9526
63.975 0.9187
64 0.8836
64.025 0.8461
64.05 0.8053
64.075 0.7655
64.1 0.7274
64.125 0.6912
64.15 0.6547
64.175 0.6176
64.2 0.5782
64.225 0.5352
64.25 0.4884
64.275 0.4395
64.3 0.389
64.325 0.3421
64.35 0.3046
64.375 0.2759
64.4 0.2513
64.425 0.2303
64.45 0.2152
64.475 0.2077
64.5 0.2052
64.525 0.2015
64.55 0.1983
64.575 0.1972
64.6 0.1964
64.625 0.1946
64.65 0.1907
64.675 0.1849
64.7 0.1746
64.725 0.1623
64.75 0.1469
64.775 0.1266
64.8 0.1009
64.825 0.0716
64.85 0.0376
64.875 -0.0042
64.9 -0.0449
64.925 -0.0756
64.95 -0.0981
64.975 -0.1131
65 -0.1241
65.025 -0.1329
65.05 -0.1347
65.075 -0.1276
65.1 -0.1122
65.125 -0.095
65.15 -0.0772
65.175 -0.0615
65.2 -0.0487
65.225 -0.0403
65.25 -0.0372
65.275 -0.0384
65.3 -0.042
65.325 -0.0464
65.35 -0.0489
65.375 -0.0484
65.4 -0.0417
65.425 -0.0262
65.45 -0.0035
65.475 0.0223
65.5 0.0478
65.525 0.0728
65.55 0.1011
65.575 0.1401
65.6 0.1898
65.625 0.2428
65.65 0.295
65.675 0.3428
65.7 0.3873
65.725 0.4293
65.75 0.4685
65.775 0.5043
65.8 0.5391
65.825 0.5735
65.85 0.6039
65.875 0.6299
65.9 0.6527
65.925 0.6717
65.95 0.6854
65.975 0.6934
66 0.6928
66.025 0.6839
66.05 0.6677
66.075 0.643
66.1 0.608
66.125 0.5645
66.15 0.5113
66.175 0.4525
66.2 0.3949
66.225 0.3491
66.25 0.3199
66.275 0.3048
66.3 0.2948
66.325 -0.0834
66.35 -0.0806
66.375 -0.0743
66.4 -0.0597
66.425 -0.0356
66.45 -0.0067
66.475 0.023
66.5 0.0492
66.525 0.0708
66.55 0.0893
66.575 0.1037
66.6 0.1165
66.625 0.1371
66.65 0.174
66.675 0.2299
66.7 0.3023
66.725 0.3832
66.75 0.4633
66.775 0.5374
66.8 0.6039
66.825 0.6627
66.85 0.7139
66.875 0.7596
66.9 0.8008
66.925 0.8373
66.95 0.8693
66.975 0.8994
67 0.9287
67.025 0.9552
67.05 0.9788
67.075 1.0012
67.1 1.0246
67.125 1.0508
67.15 1.0819
67.175 1.1219
67.2 1.165
67.225 1.2028
67.25 1.2312
67.275 1.25
67.3 1.2597
67.325 1.2618
67.35 1.2547
67.375 1.2387
67.4 1.2145
67.425 1.1886
67.45 1.1669
67.475 1.1533
67.5 1.1491
67.525 1.1491
67.55 1.147
67.575 1.1382
67.6 1.1235
67.625 1.1063
67.65 1.0899
67.675 1.0773
67.7 1.0691
67.725 1.0697
67.75 1.0825
67.775 1.1054
67.8 1.1338
67.825 1.1635
67.85 1.1911
67.875 1.2169
67.9 1.2451
67.925 1.2765
67.95 1.3131
67.975 1.3543
68 1.3943
68.025 1.4286
68.05 1.4557
68.075 1.4769
68.1 1.492
68.125 1.5019
68.15 1.5083
68.175 1.5116
68.2 1.5135
68.225 1.5131
68.25 1.508
68.275 1.4949
68.3 1.4717
68.325 1.4382
68.35 1.3991
68.375 1.3668
68.4 1.3604
68.425 1.3881
68.45 1.4296
68.475 1.4747
68.5 1.5289
68.525 1.5957
68.55 1.671
68.575 1.7495
68.6 1.8284
68.625 1.9041
68.65 1.9746
68.675 2.0409
68.7 2.1033
68.725 2.1618
68.75 2.2184
68.775 2.2746
68.8 2.3288
68.825 2.3783
68.85 2.4236
68.875 2.4668
68.9 2.5035
68.925 2.5331
68.95 2.558
68.975 2.5788
69 2.5951
69.025 2.6092
69.05 2.6213
69.075 2.63
69.1 2.6363
69.125 2.6417
69.15 2.6459
69.175 2.6466
69.2 2.6437
69.225 2.6365
69.25 2.6252
69.275 2.6101
69.3 2.5918
69.325 2.571
69.35 2.5488
69.375 2.5265
69.4 2.5038
69.425 2.4791
69.45 2.4493
69.475 2.4144
69.5 2.3765
69.525 2.3381
69.55 2.3033
69.575 2.2747
69.6 2.2508
69.625 2.227
69.65 2.1991
69.675 2.1663
69.7 2.1268
69.725 2.0791
69.75 2.025
69.775 1.9654
69.8 1.9002
69.825 1.8294
69.85 1.7533
69.875 1.6721
69.9 1.5868
69.925 1.5014
69.95 1.4168
69.975 1.33
70 1.2406
70.025 1.1536
70.05 1.0784
70.075 1.0264
70.1 0.9977
70.125 0.98
70.15 0.9653
70.175 0.951
70.2 0.9339
70.225 0.9096
70.25 0.8739
70.275 0.828
70.3 0.7755
70.325 0.7175
70.35 0.6546
70.375 0.5888
70.4 0.522
70.425 0.4597
70.45 0.4075
70.475 0.3625
70.5 0.3196
70.525 0.279
70.55 0.24
70.575 0.203
70.6 0.1683
70.625 0.1359
70.65 0.1049
70.675 0.0759
70.7 0.0507
70.725 0.0316
70.75 0.0196
70.775 0.0137
70.8 0.0121
70.825 0.0143
70.85 0.0175
70.875 0.0131
70.9 -0.0052
70.925 -0.0356
70.95 -0.0718
70.975 -0.1035
71 -0.1272
71.025 -0.1432
71.05 -0.1515
71.075 -0.1511
71.1 -0.1442
71.125 -0.1339
71.15 -0.1278
71.175 -0.1257
71.2 -0.1113
71.225 -0.0706
71.25 -0.0177
71.275 0.0335
71.3 0.0769
71.325 0.1133
71.35 0.1444
71.375 0.1697
71.4 0.1874
71.425 0.1971
71.45 0.2018
71.475 0.204
71.5 0.2061
71.525 0.2133
71.55 0.2258
71.575 0.2416
71.6 0.26
71.625 0.2847
71.65 0.3142
71.675 0.3437
71.7 0.3722
71.725 0.3971
71.75 0.4132
71.775 0.4206
71.8 0.4189
71.825 0.4036
71.85 0.3746
71.875 0.335
71.9 0.2908
71.925 0.246
71.95 0.2045
71.975 0.1717
72 0.1541
72.025 0.1546
72.05 0.1714
72.075 0.1918
72.1 0.2066
72.125 0.2143
72.15 0.2196
72.175 0.2249
72.2 0.2287
72.225 0.2319
72.25 0.2392
72.275 0.2486
72.3 0.26
72.325 0.2693
72.35 0.2724
72.375 0.2675
72.4 0.2527
72.425 0.2275
72.45 0.1964
72.475 0.1638
72.5 0.1314
72.525 0.0984
72.55 0.0603
72.575 0.0146
72.6 -0.038
72.625 -0.0991
72.65 -0.1683
72.675 -0.2433
72.7 -0.3175
72.725 -0.3841
72.75 -0.4432
72.775 -0.498
72.8 -0.5505
72.825 -0.5982
72.85 -0.6402
72.875 -0.6756
72.9 -0.7019
72.925 -0.7148
72.95 -0.7117
72.975 -0.6991
73 -0.6879
73.025 -0.6795
73.05 -0.672
73.075 -0.6673
73.1 -0.6643
73.125 -0.6615
73.15 -0.6579
73.175 -0.648
73.2 -0.6295
73.225 -0.6026
73.25 -0.5649
73.275 -0.5173
73.3 -0.4661
73.325 -0.4168
73.35 -0.3675
73.375 -0.3177
73.4 -0.27
73.425 -0.227
73.45 -0.1899
73.475 -0.1595
73.5 -0.1364
73.525 -0.1215
73.55 -0.1134
73.575 -0.1106
73.6 -0.1098
73.625 -0.1035
73.65 -0.0852
73.675 -0.05
73.7 -0.0048
73.725 0.047
73.75 0.1044
73.775 0.1638
73.8 0.2237
73.825 0.2803
73.85 0.3331
73.875 0.3816
73.9 0.4264
73.925 0.47
73.95 0.5121
73.975 0.5553
74 0.5984
74.025 0.6402
74.05 0.6824
74.075 0.7246
74.1 0.768
74.125 0.8133
74.15 0.8596
74.175 0.9022
74.2 0.9375
74.225 0.9639
74.25 0.9832
74.275 0.9982
74.3 1.0091
74.325 1.0178
74.35 1.0271
74.375 1.0362
74.4 1.0444
74.425 1.0527
74.45 1.0616
74.475 1.0717
74.5 1.0859
74.525 1.104
74.55 1.124
74.575 1.143
74.6 1.1598
74.625 1.1752
74.65 1.1895
74.675 1.2045
74.7 1.2189
74.725 1.2313
74.75 1.24
74.775 1.2437
74.8 1.2436
74.825 1.2415
74.85 1.2374
74.875 1.2307
74.9 1.221
74.925 1.2078
74.95 1.1919
74.975 1.1755
75 1.1622
75.025 1.161
75.05 1.1839
75.075 1.2229
75.1 1.2676
75.125 1.3194
75.15 1.3779
75.175 1.436
75.2 1.4925
75.225 1.5558
75.25 1.6315
75.275 1.7112
75.3 1.7924
75.325 1.8779
75.35 1.9657
75.375 2.05
75.4 2.1285
75.425 2.2023
75.45 2.2727
75.475 2.3389
75.5 2.4025
75.525 2.4648
75.55 2.5234
75.575 2.5745
75.6 2.6173
75.625 2.6534
75.65 2.6826
75.675 2.7067
75.7 2.7247
75.725 2.7361
75.75 2.7427
75.775 2.7439
75.8 2.7391
75.825 2.7296
75.85 2.7159
75.875 2.6975
75.9 2.6735
75.925 2.6444
75.95 2.6125
75.975 2.581
76 2.5518
76.025 2.524
76.05 2.4943
76.075 2.4597
76.1 2.4184
76.125 2.3717
76.15 2.3225
76.175 2.2699
76.2 2.2143
76.225 2.1579
76.25 2.0989
76.275 2.0363
76.3 1.9703
76.325 1.9015
76.35 1.832
76.375 1.7637
76.4 1.6989
76.425 1.6447
76.45 1.6086
76.475 1.5804
76.5 1.5522
76.525 1.5232
76.55 1.4921
76.575 1.4561
76.6 1.4174
76.625 1.3793
76.65 1.3453
76.675 1.3167
76.7 1.2965
76.725 1.2848
76.75 1.2773
76.775 1.2747
76.8 1.2858
76.825 1.3094
76.85 1.3324
76.875 1.3502
76.9 1.362
76.925 1.3651
76.95 1.3604
76.975 1.3478
77 1.3298
77.025 1.3062
77.05 1.2772
77.075 1.2446
77.1 1.206
77.125 1.1598
77.15 1.1061
77.175 1.0467
77.2 0.9805
77.225 0.9106
77.25 0.8423
77.275 0.7838
77.3 0.7402
77.325 0.713
77.35 0.6923
77.375 0.6736
77.4 0.6566
77.425 0.6412
77.45 0.6359
77.475 0.6551
77.5 0.6953
77.525 0.7473
77.55 0.8035
77.575 0.8566
77.6 0.9087
77.625 0.9626
77.65 1.011
77.675 1.0503
77.7 1.0883
77.725 1.1296
77.75 1.1712
77.775 1.2124
77.8 1.2537
77.825 1.2923
77.85 1.3251
77.875 1.3534
77.9 1.3801
77.925 1.407
77.95 1.4301
77.975 1.4464
78 1.4559
78.025 1.4596
78.05 1.4615
78.075 1.4649
78.1 1.4685
78.125 1.4675
78.15 1.4636
78.175 1.4577
78.2 1.4495
78.225 1.436
78.25 1.4182
78.275 1.3996
78.3 1.3824
78.325 1.3698
78.35 1.3641
78.375 1.3616
78.4 1.3575
78.425 1.3608
78.45 1.3806
78.475 1.4117
78.5 1.4455
78.525 1.4775
78.55 1.5117
78.575 1.551
78.6 1.5972
78.625 1.6505
78.65 1.7066
78.675 1.7634
78.7 1.8168
78.725 1.8604
78.75 1.8978
78.775 1.9382
78.8 1.9835
78.825 2.0312
78.85 2.0826
78.875 2.1356
78.9 2.1832
78.925 2.2243
78.95 2.26
78.975 2.292
79 2.3227
79.025 2.3521
79.05 2.3817
79.075 2.4116
79.1 2.4423
79.125 2.4717
79.15 2.4974
79.175 2.5176
79.2 2.5324
79.225 2.5412
79.25 2.5436
79.275 2.539
79.3 2.528
79.325 2.5098
79.35 2.4849
79.375 2.451
79.4 2.4106
79.425 2.3671
79.45 2.3218
79.475 2.2741
79.5 2.2226
79.525 2.1745
79.55 2.1333
79.575 2.0975
79.6 2.0698
79.625 2.0494
79.65 2.0349
79.675 2.0245
79.7 2.0187
79.725 2.0139
79.75 2.0043
79.775 1.9877
79.8 1.9604
79.825 1.9235
79.85 1.8803
79.875 1.8315
79.9 1.7787
79.925 1.7212
79.95 1.66
79.975 1.5984
80 1.5418
80.025 1.5078
80.05 1.5109
80.075 1.5555
80.1 1.6173
80.125 1.6737
80.15 1.7193
80.175 1.7538
80.2 1.7788
80.225 1.7978
80.25 1.8115
80.275 1.8178
80.3 1.8147
80.325 1.7998
80.35 1.7761
80.375 1.745
80.4 1.7075
80.425 1.6643
80.45 1.6179
80.475 1.5761
80.5 1.5438
80.525 1.5205
80.55 1.5064
80.575 1.5027
80.6 1.5111
80.625 1.5279
80.65 1.5432
80.675 1.5548
80.7 1.5716
80.725 1.6113
80.75 1.6801
80.775 1.755
80.8 1.8307
80.825 1.9094
80.85 1.9933
80.875 2.0888
80.9 2.1946
80.925 2.3012
80.95 2.4014
80.975 2.4945
81 2.5817
81.025 2.6625
81.05 2.7361
81.075 2.8017
81.1 2.8601
81.125 2.9108
81.15 2.9542
81.175 2.9916
81.2 3.0223
81.225 3.0472
81.25 3.0657
81.275 3.0776
81.3 3.0832
81.325 3.0822
81.35 3.0756
81.375 3.0634
81.4 3.049
81.425 3.0341
81.45 3.0185
81.475 2.9999
81.5 2.9779
81.525 2.9533
81.55 2.9269
81.575 2.9008
81.6 2.8712
81.625 2.8369
81.65 2.7972
81.675 2.7542
81.7 2.7132
81.725 2.6823
81.75 2.6649
81.775 2.6601
81.8 2.6592
81.825 2.6591
81.85 2.6569
81.875 2.6513
81.9 2.6417
81.925 2.6277
81.95 2.6106
81.975 2.5913
82 2.5719
82.025 2.5505
82.05 2.5248
82.075 2.4961
82.1 2.4642
82.125 2.4329
82.15 2.4064
82.175 2.3865
82.2 2.3701
82.225 2.3527
82.25 2.3353
82.275 2.3167
82.3 2.2958
82.325 2.2783
82.35 2.2697
82.375 2.2671
82.4 2.2673
82.425 2.2661
82.45 2.2637
82.475 2.2581
82.5 2.2471
82.525 2.23
82.55 2.2042
82.575 2.1706
82.6 2.1329
82.625 2.0938
82.65 2.0564
82.675 2.0308
82.7 2.0178
82.725 2.0087
82.75 1.999
82.775 1.9898
82.8 1.9889
82.825 2.0011
82.85 2.0202
82.875 2.0391
82.9 2.0514
82.925 2.0589
82.95 2.0662
82.975 2.0782
83 2.0937
83.025 2.1063
83.05 2.1138
83.075 2.1166
83.1 2.1118
83.125 2.1023
83.15 2.092
83.175 2.0828
83.2 2.0905
83.225 2.1201
83.25 2.1665
83.275 2.2169
83.3 2.2646
83.325 2.3066
83.35 2.3498
83.375 2.396
83.4 2.4435
83.425 2.4894
83.45 2.5349
83.475 2.5765
83.5 2.6147
83.525 2.6524
83.55 2.6879
83.575 2.7165
83.6 2.7402
83.625 2.7615
83.65 2.7769
83.675 2.797
83.7 2.8435
83.725 2.9068
83.75 2.9732
83.775 3.0386
83.8 3.0989
83.825 3.1521
83.85 3.1964
83.875 3.2351
83.9 3.2737
83.925 3.3143
83.95 3.3554
83.975 3.3946
84 3.4332
84.025 3.4696
84.05 3.5026
84.075 3.5314
84.1 3.5561
84.125 3.5771
84.15 3.5957
84.175 3.615
84.2 3.6315
84.225 3.6433
84.25 3.6515
84.275 3.6562
84.3 3.6559
84.325 3.6491
84.35 3.6354
84.375 3.6169
84.4 3.5962
84.425 3.5818
84.45 3.5844
84.475 3.6037
84.5 3.6276
84.525 3.6518
84.55 3.6827
84.575 3.7318
84.6 3.7994
84.625 3.8746
84.65 3.9477
84.675 4.0166
84.7 4.0781
84.725 4.1301
84.75 4.1727
84.775 4.2075
84.8 4.2348
84.825 4.254
84.85 4.2659
84.875 4.2718
84.9 4.2731
84.925 4.2701
84.95 4.2628
84.975 4.2632
85 4.2665
85.025 4.2646
85.05 4.2565
85.075 4.2394
85.1 4.2135
85.125 4.1828
85.15 4.1507
85.175 4.119
85.2 4.088
85.225 4.0587
85.25 4.0346
85.275 4.0211
85.3 4.0153
85.325 4.0091
85.35 3.9992
85.375 3.9843
85.4 3.9643
85.425 3.9393
85.45 3.9071
85.475 3.8666
85.5 3.8182
85.525 3.764
85.55 3.7102
85.575 3.6602
85.6 3.6102
85.625 3.5621
85.65 3.5169
85.675 3.4753
85.7 3.4367
85.725 3.4039
85.75 3.3769
85.775 3.3527
85.8 3.3245
85.825 3.2916
85.85 3.2514
85.875 3.2044
85.9 3.1519
85.925 3.0953
85.95 3.0341
85.975 2.9701
86 2.9072
86.025 2.8461
86.05 2.7903
86.075 2.7432
86.1 2.7081
86.125 2.6917
86.15 2.6883
86.175 2.6895
86.2 2.6888
86.225 2.6853
86.25 2.6816
86.275 2.6818
86.3 2.6866
86.325 2.693
86.35 2.6993
86.375 2.7062
86.4 2.7161
86.425 2.7328
86.45 2.759
86.475 2.7893
86.5 2.8203
86.525 2.8488
86.55 2.8772
86.575 2.9063
86.6 2.9326
86.625 2.9538
86.65 2.9697
86.675 2.9815
86.7 2.9883
86.725 2.9903
86.75 2.9885
86.775 2.9845
86.8 2.9808
86.825 2.9786
86.85 2.9747
86.875 2.9657
86.9 2.9503
86.925 2.9278
86.95 2.8997
86.975 2.8693
87 2.8415
87.025 2.8187
87.05 2.7967
87.075 2.7732
87.1 2.7496
87.125 2.7367
87.15 2.745
87.175 2.7739
87.2 2.8117
87.225 2.8508
87.25 2.8885
87.275 2.9239
87.3 2.9543
87.325 2.9829
87.35 3.0121
87.375 3.0413
87.4 3.0716
87.425 3.106
87.45 3.1428
87.475 3.181
87.5 3.2167
87.525 3.2486
87.55 3.2772
87.575 3.3012
87.6 3.3178
87.625 3.3259
87.65 3.325
87.675 3.315
87.7 3.2974
87.725 3.2738
87.75 3.2448
87.775 3.2086
87.8 3.1643
87.825 3.1136
87.85 3.0568
87.875 2.9913
87.9 2.9148
87.925 2.8297
87.95 2.7418
87.975 2.661
88 2.5927
88.025 2.5384
88.05 2.4937
88.075 2.4534
88.1 2.4203
88.125 2.3983
88.15 2.3824
88.175 2.3681
88.2 2.3576
88.225 2.3601
88.25 2.3753
88.275 2.3907
88.3 2.4018
88.325 2.4071
88.35 2.4083
88.375 2.4064
88.4 2.3994
88.425 2.3832
88.45 2.3574
88.475 2.3224
88.5 2.2816
88.525 2.2476
88.55 2.2216
88.575 2.1937
88.6 2.1599
88.625 2.1347
88.65 2.124
88.675 2.1137
88.7 2.0991
88.725 2.0782
88.75 2.0572
88.775 2.0433
88.8 2.0477
88.825 2.0768
88.85 2.1229
88.875 2.1705
88.9 2.2117
88.925 2.2457
88.95 2.2738
88.975 2.2959
89 2.3113
89.025 2.3197
89.05 2.3217
89.075 2.3162
89.1 2.3065
89.125 2.2981
89.15 2.2986
89.175 2.3163
89.2 2.3542
89.225 2.3947
89.25 2.4293
89.275 2.4563
89.3 2.4774
89.325 2.4928
89.35 2.4994
89.375 2.4953
89.4 2.4799
89.425 2.4535
89.45 2.4178
89.475 2.3723
89.5 2.3165
89.525 2.2534
89.55 2.1819
89.575 2.1037
89.6 2.0248
89.625 1.9455
89.65 1.8668
89.675 1.788
89.7 1.713
89.725 1.644
89.75 1.5825
89.775 1.5261
89.8 1.4767
89.825 1.4337
89.85 1.3942
89.875 1.3522
89.9 1.3051
89.925 1.2536
89.95 1.198
89.975 1.1472
90 1.1095
90.025 1.0944
90.05 1.0958
90.075 1.1068
90.1 1.1334
90.125 1.1808
90.15 1.2411
90.175 1.3047
90.2 1.3699
90.225 1.4376
90.25 1.5057
90.275 1.576
90.3 1.6461
90.325 1.7174
90.35 1.7903
90.375 1.8643
90.4 1.938
90.425 2.0154
90.45 2.0944
90.475 2.1767
90.5 2.2584
90.525 2.3361
90.55 2.4078
90.575 2.4728
90.6 2.5314
90.625 2.5837
90.65 2.6308
90.675 2.672
90.7 2.7095
90.725 2.7461
90.75 2.7787
90.775 2.8066
90.8 2.8293
90.825 2.8467
90.85 2.8583
90.875 2.8671
90.9 2.8809
90.925 2.9036
90.95 2.936
90.975 2.971
91 3.0067
91.025 3.0374
91.05 3.0648
91.075 3.0891
91.1 3.1067
91.125 3.117
91.15 3.1188
91.175 3.1119
91.2 3.0962
91.225 3.0727
91.25 3.0417
91.275 3.004
91.3 2.9583
91.325 2.9052
91.35 2.8463
91.375 2.7833
91.4 2.7178
91.425 2.6512
91.45 2.5855
91.475 2.5277
91.5 2.4867
91.525 2.4635
91.55 2.4513
91.575 2.4433
91.6 2.4344
91.625 2.4214
91.65 2.4022
91.675 2.3769
91.7 2.3475
91.725 2.314
91.75 2.2795
91.775 2.2511
91.8 2.2296
91.825 2.2141
91.85 2.2068
91.875 2.2104
91.9 2.2186
91.925 2.2243
91.95 2.2214
91.975 2.212
92 2.1991
92.025 2.1837
92.05 2.1644
92.075 2.1397
92.1 2.1101
92.125 2.0751
92.15 2.0352
92.175 1.9996
92.2 1.9738
92.225 1.9551
92.25 1.942
92.275 1.9342
92.3 1.9331
92.325 1.9356
92.35 1.9392
92.375 1.9391
92.4 1.9346
92.425 1.9274
92.45 1.9141
92.475 1.8944
92.5 1.8716
92.525 1.8463
92.55 1.8197
92.575 1.796
92.6 1.7784
92.625 1.7674
92.65 1.7652
92.675 1.7725
92.7 1.7878
92.725 1.8145
92.75 1.8534
92.775 1.8978
92.8 1.9386
92.825 1.9804
92.85 2.0226
92.875 2.0717
92.9 2.1322
92.925 2.1944
92.95 2.2478
92.975 2.291
93 2.3252
93.025 2.3493
93.05 2.3644
93.075 2.374
93.1 2.3814
93.125 2.3898
93.15 2.4033
93.175 2.4168
93.2 2.4295
93.225 2.4414
93.25 2.4582
93.275 2.4775
93.3 2.4979
93.325 2.5164
93.35 2.5292
93.375 2.535
93.4 2.5355
93.425 2.531
93.45 2.5209
93.475 2.5049
93.5 2.4829
93.525 2.4546
93.55 2.4195
93.575 2.378
93.6 2.3307
93.625 2.2773
93.65 2.2185
93.675 2.1559
93.7 2.0893
93.725 2.0185
93.75 1.9437
93.775 1.8649
93.8 1.7826
93.825 1.6994
93.85 1.6186
93.875 1.5414
93.9 1.4684
93.925 1.3992
93.95 1.3402
93.975 1.2967
94 1.2711
94.025 1.2657
94.05 1.2785
94.075 1.3045
94.1 1.333
94.125 1.3537
94.15 1.3682
94.175 1.3851
94.2 1.4018
94.225 1.4125
94.25 1.4189
94.275 1.4209
94.3 1.4233
94.325 1.4282
94.35 1.4347
94.375 1.4419
94.4 1.4501
94.425 1.4578
94.45 1.4659
94.475 1.4734
94.5 1.4822
94.525 1.4916
94.55 1.4971
94.575 1.4995
94.6 1.4989
94.625 1.4948
94.65 1.4858
94.675 1.4748
94.7 1.4638
94.725 1.453
94.75 1.4469
94.775 1.446
94.8 1.4462
94.825 1.4448
94.85 1.4382
94.875 1.4313
94.9 1.426
94.925 1.4231
94.95 1.4217
94.975 1.4154
95 1.4055
95.025 1.3946
95.05 1.3808
95.075 1.3559
95.1 1.3201
95.125 1.2753
95.15 1.2206
95.175 1.1575
95.2 1.0825
95.225 0.9968
95.25 0.9005
95.275 0.7935
95.3 0.6787
95.325 0.5591
95.35 0.4413
95.375 0.3353
95.4 0.2432
95.425 0.16
95.45 0.0806
95.475 0.0146
95.5 -0.032
95.525 -0.0613
95.55 -0.082
95.575 -0.0934
95.6 -0.0781
95.625 -0.0335
95.65 0.0291
95.675 0.1055
95.7 0.186
95.725 0.2678
95.75 0.3474
95.775 0.4246
95.8 0.4966
95.825 0.5635
95.85 0.6245
95.875 0.6833
95.9 0.7431
95.925 0.806
95.95 0.8711
95.975 0.938
96 1.0083
96.025 1.086
96.05 1.1734
96.075 1.2703
96.1 1.3703
96.125 1.4686
96.15 1.563
96.175 1.6529
96.2 1.7365
96.225 1.8144
96.25 1.8867
96.275 1.9525
96.3 2.0128
96.325 2.0697
96.35 2.123
96.375 2.1719
96.4 2.2191
96.425 2.2661
96.45 2.3129
96.475 2.3614
96.5 2.4117
96.525 2.4618
96.55 2.5088
96.575 2.551
96.6 2.5887
96.625 2.6217
96.65 2.6513
96.675 2.6775
96.7 2.7004
96.725 2.7193
96.75 2.7333
96.775 2.7422
96.8 2.7466
96.825 2.7493
96.85 2.7517
96.875 2.7525
96.9 2.7535
96.925 2.7601
96.95 2.7748
96.975 2.7951
97 2.8143
97.025 2.8308
97.05 2.8452
97.075 2.8574
97.1 2.8659
97.125 2.8684
97.15 2.8632
97.175 2.8511
97.2 2.832
97.225 2.8066
97.25 2.7744
97.275 2.7343
97.3 2.6852
97.325 2.6303
97.35 2.5691
97.375 2.5043
97.4 2.4385
97.425 2.3717
97.45 2.3066
97.475 2.2427
97.5 2.1822
97.525 2.1256
97.55 2.0758
97.575 2.0358
97.6 2.0117
97.625 2.0033
97.65 2.0077
97.675 2.0151
97.7 2.0195
97.725 2.0206
97.75 2.0239
97.775 2.029
97.8 2.0314
97.825 2.0295
97.85 2.0254
97.875 2.0179
97.9 2.0091
97.925 1.9977
97.95 1.9805
97.975 1.96
98 1.9383
98.025 1.9166
98.05 1.9025
98.075 1.8996
98.1 1.9085
98.125 1.9236
98.15 1.942
98.175 1.9597
98.2 1.9745
98.225 1.9871
98.25 1.9993
98.275 2.01
98.3 2.0128
98.325 2.0035
98.35 1.9793
98.375 1.9406
98.4 1.8952
98.425 1.8513
98.45 1.8204
98.475 1.8176
98.5 1.8363
98.525 1.8585
98.55 1.8807
98.575 1.8964
98.6 1.9074
98.625 1.9134
98.65 1.9152
98.675 1.9102
98.7 1.8983
98.725 1.8834
98.75 1.8733
98.775 1.8756
98.8 1.8877
98.825 1.9031
98.85 1.9177
98.875 1.9315
98.9 1.9419
98.925 1.9474
98.95 1.9533
98.975 1.9718
99 2.0069
99.025 2.0521
99.05 2.1059
99.075 2.165
99.1 2.2234
99.125 2.2835
99.15 2.3502
99.175 2.4282
99.2 2.5157
99.225 2.6046
99.25 2.6924
99.275 2.7779
99.3 2.8599
99.325 2.9333
99.35 3.0041
99.375 3.0768
99.4 3.1522
99.425 3.2306
99.45 3.3098
99.475 3.3896
99.5 3.4658
99.525 3.5252
99.55 3.5678
99.575 3.6052
99.6 3.6391
99.625 3.67
99.65 3.6974
99.675 3.7189
99.7 3.7329
99.725 3.7406
99.75 3.7412
99.775 3.7336
99.8 3.7198
99.825 3.7005
99.85 3.6758
99.875 3.6475
99.9 3.6181
99.925 3.5868
99.95 3.5528
99.975 3.516
100 3.4752
