# Supplementary material for: Uptake of N2O5 by aqueous aerosol unveiled using chemically accurate many-body potentials
Source: Nat Commun. 2022 Mar 10;13:1266. doi: 10.1038/s41467-022-28697-8 (PMC8913772; doi:10.1038/s41467-022-28697-8)
Supplement: Supplementary file 3 — Source Data [file 41467_2022_28697_MOESM3_ESM.zip › n2o5-uptake-data/Fig2/scattering/rep03run11/relcom_gds.dat]

0.025 11.7387
0.05 11.6534
0.075 11.5681
0.1 11.4829
0.125 11.3976
0.15 11.3123
0.175 11.2269
0.2 11.1416
0.225 11.0562
0.25 10.9709
0.275 10.8855
0.3 10.8002
0.325 10.7148
0.35 10.6294
0.375 10.544
0.4 10.4586
0.425 10.3732
0.45 10.2877
0.475 10.2022
0.5 10.1167
0.525 10.0311
0.55 9.9454
0.575 9.8597
0.6 9.7738
0.625 9.6879
0.65 9.602
0.675 9.516
0.7 9.43
0.725 9.344
0.75 9.2579
0.775 9.1718
0.8 9.0856
0.825 8.9993
0.85 8.9129
0.875 8.8265
0.9 8.7398
0.925 8.6531
0.95 8.5662
0.975 8.4792
1 8.392
1.025 8.3047
1.05 8.2172
1.075 8.1296
1.1 8.0419
1.125 7.9539
1.15 7.8657
1.175 7.7773
1.2 7.6887
1.225 7.6
1.25 7.5112
1.275 7.4224
1.3 7.3335
1.325 7.2445
1.35 7.1553
1.375 7.0658
1.4 6.9761
1.425 6.8859
1.45 6.795
1.475 6.7034
1.5 6.6111
1.525 6.5184
1.55 6.4254
1.575 6.3317
1.6 6.2371
1.625 6.1416
1.65 6.0447
1.675 5.9465
1.7 5.847
1.725 5.7461
1.75 5.6426
1.775 5.5364
1.8 5.4279
1.825 5.3179
1.85 5.2063
1.875 5.0922
1.9 4.9759
1.925 4.857
1.95 4.7353
1.975 4.6114
2 4.4861
2.025 4.3589
2.05 4.2285
2.075 4.0956
2.1 3.9608
2.125 3.8234
2.15 3.6828
2.175 3.5398
2.2 3.3938
2.225 3.2444
2.25 3.0916
2.275 2.9357
2.3 2.779
2.325 2.6215
2.35 2.4659
2.375 2.3173
2.4 2.1793
2.425 2.0529
2.45 1.9353
2.475 1.8182
2.5 1.6955
2.525 1.5635
2.55 1.422
2.575 1.2704
2.6 1.1112
2.625 0.9459
2.65 0.7753
2.675 0.6039
2.7 0.4355
2.725 0.2707
2.75 0.1111
2.775 -0.0364
2.8 -0.1689
2.825 -0.2849
2.85 -0.3885
2.875 -0.4824
2.9 -0.5717
2.925 -0.6515
2.95 -0.7146
2.975 -0.7669
3 -0.8106
3.025 -0.8454
3.05 -0.8692
3.075 -0.8874
3.1 -0.9061
3.125 -0.9281
3.15 -0.954
3.175 -0.9837
3.2 -1.0226
3.225 -1.0739
3.25 -1.1377
3.275 -1.2057
3.3 -1.268
3.325 -1.3219
3.35 -1.3647
3.375 -1.4007
3.4 -1.4366
3.425 -1.4766
3.45 -1.5226
3.475 -1.5718
3.5 -1.613
3.525 -1.6362
3.55 -1.6515
3.575 -1.6607
3.6 -1.6647
3.625 -1.669
3.65 -1.6765
3.675 -1.6905
3.7 -1.7105
3.725 -1.7378
3.75 -1.7723
3.775 -1.8104
3.8 -1.8531
3.825 -1.8933
3.85 -1.9275
3.875 -1.9543
3.9 -1.9596
3.925 -1.9381
3.95 -1.8934
3.975 -1.8487
4 -1.8175
4.025 -1.8052
4.05 -1.8081
4.075 -1.814
4.1 -1.8137
4.125 -1.7995
4.15 -1.7747
4.175 -1.7383
4.2 -1.6996
4.225 -1.6653
4.25 -1.6395
4.275 -1.6229
4.3 -1.6102
4.325 -1.5993
4.35 -1.5908
4.375 -1.5818
4.4 -1.5674
4.425 -1.5499
4.45 -1.5237
4.475 -1.4843
4.5 -1.4388
4.525 -1.3959
4.55 -1.3601
4.575 -1.3319
4.6 -1.3093
4.625 -1.2922
4.65 -1.2832
4.675 -1.2799
4.7 -1.2783
4.725 -1.2752
4.75 -1.2652
4.775 -1.2475
4.8 -1.2258
4.825 -1.2007
4.85 -1.1767
4.875 -1.1536
4.9 -1.1266
4.925 -1.0976
4.95 -1.0764
4.975 -1.0673
5 -1.064
5.025 -1.0551
5.05 -1.0293
5.075 -0.9933
5.1 -0.9599
5.125 -0.9286
5.15 -0.8967
5.175 -0.8657
5.2 -0.8409
5.225 -0.8212
5.25 -0.8046
5.275 -0.7889
5.3 -0.7753
5.325 -0.7676
5.35 -0.7681
5.375 -0.7775
5.4 -0.7959
5.425 -0.8208
5.45 -0.8472
5.475 -0.8722
5.5 -0.8875
5.525 -0.8941
5.55 -0.8986
5.575 -0.8994
5.6 -0.8953
5.625 -0.8879
5.65 -0.8859
5.675 -0.8877
5.7 -0.896
5.725 -0.9112
5.75 -0.9318
5.775 -0.9549
5.8 -0.9747
5.825 -0.9877
5.85 -1.0001
5.875 -1.0184
5.9 -1.0433
5.925 -1.0707
5.95 -1.091
5.975 -1.1029
6 -1.1132
6.025 -1.1191
6.05 -1.1255
6.075 -1.1374
6.1 -1.1574
6.125 -1.1856
6.15 -1.2191
6.175 -1.2558
6.2 -1.2978
6.225 -1.3431
6.25 -1.3841
6.275 -1.418
6.3 -1.4378
6.325 -1.4486
6.35 -1.4558
6.375 -1.4555
6.4 -1.4444
6.425 -1.4183
6.45 -1.3811
6.475 -1.3354
6.5 -1.2763
6.525 -1.2063
6.55 -1.1374
6.575 -1.0759
6.6 -1.0199
6.625 -0.9677
6.65 -0.9146
6.675 -0.8602
6.7 -0.8081
6.725 -0.7611
6.75 -0.7237
6.775 -0.6968
6.8 -0.6815
6.825 -0.6706
6.85 -0.6497
6.875 -0.6181
6.9 -0.5869
6.925 -0.5601
6.95 -0.5381
6.975 -0.5167
7 -0.4907
7.025 -0.4574
7.05 -0.4161
7.075 -0.3696
7.1 -0.3261
7.125 -0.2907
7.15 -0.2664
7.175 -0.252
7.2 -0.2443
7.225 -0.2411
7.25 -0.2434
7.275 -0.2491
7.3 -0.2573
7.325 -0.2638
7.35 -0.2677
7.375 -0.2641
7.4 -0.2503
7.425 -0.234
7.45 -0.215
7.475 -0.1973
7.5 -0.1833
7.525 -0.1768
7.55 -0.1829
7.575 -0.1995
7.6 -0.219
7.625 -0.2355
7.65 -0.2528
7.675 -0.2724
7.7 -0.2963
7.725 -0.326
7.75 -0.363
7.775 -0.4039
7.8 -0.4494
7.825 -0.5019
7.85 -0.5627
7.875 -0.6303
7.9 -0.7031
7.925 -0.7804
7.95 -0.8582
7.975 -0.9311
8 -0.9939
8.025 -1.0418
8.05 -1.0709
8.075 -1.0797
8.1 -1.0677
8.125 -1.0423
8.15 -1.0074
8.175 -0.9635
8.2 -0.9076
8.225 -0.8361
8.25 -0.7563
8.275 -0.6695
8.3 -0.5767
8.325 -0.4772
8.35 -0.3732
8.375 -0.2703
8.4 -0.1733
8.425 -0.0845
8.45 -0.0035
8.475 0.0707
8.5 0.1384
8.525 0.1979
8.55 0.2497
8.575 0.2932
8.6 0.3277
8.625 0.3533
8.65 0.3695
8.675 0.3745
8.7 0.3701
8.725 0.3594
8.75 0.3441
8.775 0.3275
8.8 0.3088
8.825 0.2863
8.85 0.2654
8.875 0.2501
8.9 0.2345
8.925 0.2127
8.95 0.184
8.975 0.1488
9 0.1089
9.025 0.0622
9.05 0.0079
9.075 -0.0505
9.1 -0.1103
9.125 -0.1711
9.15 -0.2186
9.175 -0.2415
9.2 -0.2402
9.225 -0.2142
9.25 -0.17
9.275 -0.1153
9.3 -0.0576
9.325 -0.0031
9.35 0.0466
9.375 0.0903
9.4 0.1247
9.425 0.149
9.45 0.1637
9.475 0.1697
9.5 0.173
9.525 0.1813
9.55 0.1924
9.575 0.2045
9.6 0.2153
9.625 0.2227
9.65 0.2261
9.675 0.2226
9.7 0.2096
9.725 0.1836
9.75 0.1442
9.775 0.0921
9.8 0.028
9.825 -0.0471
9.85 -0.1278
9.875 -0.2126
9.9 -0.2949
9.925 -0.3615
9.95 -0.4154
9.975 -0.4674
10 -0.5221
10.025 -0.57
10.05 -0.6016
10.075 -0.6208
10.1 -0.6356
10.125 -0.6467
10.15 -0.6551
10.175 -0.6555
10.2 -0.6496
10.225 -0.6407
10.25 -0.6371
10.275 -0.6351
10.3 -0.634
10.325 -0.6306
10.35 -0.6251
10.375 -0.6193
10.4 -0.6154
10.425 -0.6149
10.45 -0.6156
10.475 -0.618
10.5 -0.6191
10.525 -0.617
10.55 -0.6083
10.575 -0.5959
10.6 -0.5825
10.625 -0.5689
10.65 -0.551
10.675 -0.5322
10.7 -0.515
10.725 -0.501
10.75 -0.491
10.775 -0.4814
10.8 -0.4715
10.825 -0.4613
10.85 -0.4515
10.875 -0.4427
10.9 -0.4364
10.925 -0.433
10.95 -0.4346
10.975 -0.4444
11 -0.462
11.025 -0.4838
11.05 -0.5084
11.075 -0.5282
11.1 -0.5399
11.125 -0.5409
11.15 -0.5193
11.175 -0.4702
11.2 -0.4058
11.225 -0.341
11.25 -0.2819
11.275 -0.2319
11.3 -0.1909
11.325 -0.1621
11.35 -0.1456
11.375 -0.1389
11.4 -0.1403
11.425 -0.1484
11.45 -0.16
11.475 -0.1682
11.5 -0.166
11.525 -0.1573
11.55 -0.1512
11.575 -0.1485
11.6 -0.1534
11.625 -0.167
11.65 -0.1906
11.675 -0.2252
11.7 -0.2698
11.725 -0.3222
11.75 -0.3797
11.775 -0.4414
11.8 -0.5067
11.825 -0.5764
11.85 -0.6551
11.875 -0.741
11.9 -0.8302
11.925 -0.9186
11.95 -1.0015
11.975 -1.0809
12 -1.167
12.025 -1.2597
12.05 -1.356
12.075 -1.4503
12.1 -1.5386
12.125 -1.623
12.15 -1.7038
12.175 -1.7847
12.2 -1.8662
12.225 -1.9494
12.25 -2.0309
12.275 -2.1018
12.3 -2.1581
12.325 -2.1987
12.35 -2.2301
12.375 -2.2525
12.4 -2.2711
12.425 -2.2836
12.45 -2.2887
12.475 -2.2882
12.5 -2.2844
12.525 -2.2804
12.55 -2.2775
12.575 -2.2791
12.6 -2.2867
12.625 -2.2996
12.65 -2.3147
12.675 -2.3225
12.7 -2.3163
12.725 -2.3019
12.75 -2.2848
12.775 -2.2672
12.8 -2.2493
12.825 -2.2362
12.85 -2.2298
12.875 -2.2311
12.9 -2.2412
12.925 -2.2577
12.95 -2.2784
12.975 -2.3025
13 -2.3284
13.025 -2.3577
13.05 -2.3892
13.075 -2.419
13.1 -2.4421
13.125 -2.4484
13.15 -2.439
13.175 -2.4201
13.2 -2.3987
13.225 -2.3809
13.25 -2.3705
13.275 -2.367
13.3 -2.3689
13.325 -2.3716
13.35 -2.3688
13.375 -2.3649
13.4 -2.3654
13.425 -2.374
13.45 -2.3883
13.475 -2.4056
13.5 -2.4317
13.525 -2.4614
13.55 -2.4925
13.575 -2.5213
13.6 -2.5367
13.625 -2.5403
13.65 -2.5346
13.675 -2.5265
13.7 -2.5223
13.725 -2.5186
13.75 -2.5097
13.775 -2.4947
13.8 -2.4709
13.825 -2.4334
13.85 -2.3825
13.875 -2.3162
13.9 -2.2288
13.925 -2.1161
13.95 -1.982
13.975 -1.8365
14 -1.6858
14.025 -1.5267
14.05 -1.3598
14.075 -1.1918
14.1 -1.0256
14.125 -0.8637
14.15 -0.7067
14.175 -0.5553
14.2 -0.4096
14.225 -0.2703
14.25 -0.1345
14.275 -0.0043
14.3 0.1169
14.325 0.2287
14.35 0.3316
14.375 0.432
14.4 0.5322
14.425 0.6285
14.45 0.7232
14.475 0.8189
14.5 0.9206
14.525 1.0298
14.55 1.1377
14.575 1.2388
14.6 1.3308
14.625 1.4142
14.65 1.4905
14.675 1.5609
14.7 1.6274
14.725 1.6906
14.75 1.7504
14.775 1.8073
14.8 1.8609
14.825 1.911
14.85 1.9574
14.875 2.0007
14.9 2.0409
14.925 2.079
14.95 2.1158
14.975 2.1527
15 2.1905
15.025 2.2282
15.05 2.2647
15.075 2.299
15.1 2.3297
15.125 2.357
15.15 2.3814
15.175 2.4027
15.2 2.4204
15.225 2.4348
15.25 2.4464
15.275 2.454
15.3 2.4575
15.325 2.4574
15.35 2.454
15.375 2.4477
15.4 2.4382
15.425 2.4257
15.45 2.4106
15.475 2.392
15.5 2.3696
15.525 2.3433
15.55 2.3132
15.575 2.2784
15.6 2.2391
15.625 2.1957
15.65 2.1476
15.675 2.0948
15.7 2.0377
15.725 1.978
15.75 1.9205
15.775 1.8678
15.8 1.8207
15.825 1.7795
15.85 1.7382
15.875 1.6909
15.9 1.6375
15.925 1.5749
15.95 1.5037
15.975 1.4268
16 1.3508
16.025 1.2868
16.05 1.2418
16.075 1.2074
16.1 1.1759
16.125 1.145
16.15 1.1148
16.175 1.088
16.2 1.0705
16.225 1.0558
16.25 1.0449
16.275 1.0448
16.3 1.0471
16.325 1.0401
16.35 1.0212
16.375 0.9948
16.4 0.9605
16.425 0.9191
16.45 0.8706
16.475 0.8136
16.5 0.7482
16.525 0.6761
16.55 0.601
16.575 0.5251
16.6 0.4563
16.625 0.3986
16.65 0.348
16.675 0.2957
16.7 0.2389
16.725 0.1793
16.75 0.1272
16.775 0.0831
16.8 0.0365
16.825 -0.0138
16.85 -0.0679
16.875 -0.1279
16.9 -0.1939
16.925 -0.2638
16.95 -0.3304
16.975 -0.3836
17 -0.4103
17.025 -0.4151
17.05 -0.4049
17.075 -0.3883
17.1 -0.3698
17.125 -0.3536
17.15 -0.3427
17.175 -0.3365
17.2 -0.3312
17.225 -0.3192
17.25 -0.3038
17.275 -0.2915
17.3 -0.2791
17.325 -0.2591
17.35 -0.2335
17.375 -0.2115
17.4 -0.189
17.425 -0.1698
17.45 -0.1435
17.475 -0.1067
17.5 -0.0584
17.525 -0.0044
17.55 0.0442
17.575 0.0859
17.6 0.1194
17.625 0.1457
17.65 0.1675
17.675 0.1894
17.7 0.2156
17.725 0.2478
17.75 0.293
17.775 0.3569
17.8 0.4324
17.825 0.5104
17.85 0.5869
17.875 0.6621
17.9 0.7331
17.925 0.7991
17.95 0.8597
17.975 0.914
18 0.9635
18.025 1.0092
18.05 1.0486
18.075 1.081
18.1 1.1064
18.125 1.1246
18.15 1.1364
18.175 1.1416
18.2 1.1394
18.225 1.1298
18.25 1.1144
18.275 1.0934
18.3 1.0656
18.325 1.0314
18.35 0.9908
18.375 0.9426
18.4 0.8873
18.425 0.8261
18.45 0.7588
18.475 0.689
18.5 0.6237
18.525 0.577
18.55 0.5541
18.575 0.5483
18.6 0.5507
18.625 0.5577
18.65 0.5641
18.675 0.568
18.7 0.5683
18.725 0.5633
18.75 0.552
18.775 0.535
18.8 0.5181
18.825 0.5105
18.85 0.5114
18.875 0.5161
18.9 0.5242
18.925 0.537
18.95 0.552
18.975 0.5669
19 0.579
19.025 0.5876
19.05 0.595
19.075 0.606
19.1 0.6269
19.125 0.6552
19.15 0.6897
19.175 0.7319
19.2 0.7799
19.225 0.8299
19.25 0.8745
19.275 0.9099
19.3 0.9352
19.325 0.9498
19.35 0.9532
19.375 0.9479
19.4 0.9355
19.425 0.9224
19.45 0.9146
19.475 0.9214
19.5 0.9484
19.525 0.9958
19.55 1.0562
19.575 1.1224
19.6 1.1924
19.625 1.2621
19.65 1.3273
19.675 1.3849
19.7 1.4354
19.725 1.4798
19.75 1.5153
19.775 1.5404
19.8 1.5553
19.825 1.5595
19.85 1.553
19.875 1.5361
19.9 1.5097
19.925 1.474
19.95 1.4305
19.975 1.3788
20 1.3193
20.025 1.2568
20.05 1.2041
20.075 1.1665
20.1 1.1383
20.125 1.1213
20.15 1.1247
20.175 1.1451
20.2 1.1798
20.225 1.2227
20.25 1.2674
20.275 1.3103
20.3 1.3519
20.325 1.3916
20.35 1.4307
20.375 1.469
20.4 1.5056
20.425 1.5412
20.45 1.573
20.475 1.6012
20.5 1.6246
20.525 1.6437
20.55 1.659
20.575 1.6706
20.6 1.6784
20.625 1.6822
20.65 1.6813
20.675 1.6744
20.7 1.6617
20.725 1.6434
20.75 1.6198
20.775 1.5907
20.8 1.5561
20.825 1.5159
20.85 1.4687
20.875 1.4154
20.9 1.3551
20.925 1.2887
20.95 1.2155
20.975 1.1362
21 1.0549
21.025 0.9792
21.05 0.9114
21.075 0.848
21.1 0.7905
21.125 0.7392
21.15 0.6897
21.175 0.6392
21.2 0.5876
21.225 0.5318
21.25 0.4716
21.275 0.4072
21.3 0.3387
21.325 0.269
21.35 0.2039
21.375 0.1469
21.4 0.097
21.425 0.0488
21.45 0.0029
21.475 -0.0427
21.5 -0.0872
21.525 -0.1261
21.55 -0.162
21.575 -0.1924
21.6 -0.2045
21.625 -0.1915
21.65 -0.171
21.675 -0.1529
21.7 -0.1404
21.725 -0.1338
21.75 -0.1325
21.775 -0.1324
21.8 -0.1319
21.825 -0.1337
21.85 -0.1374
21.875 -0.144
21.9 -0.1511
21.925 -0.1567
21.95 -0.1626
21.975 -0.1731
22 -0.1887
22.025 -0.2134
22.05 -0.2438
22.075 -0.2742
22.1 -0.301
22.125 -0.3214
22.15 -0.336
22.175 -0.3428
22.2 -0.3411
22.225 -0.3355
22.25 -0.3286
22.275 -0.3228
22.3 -0.3203
22.325 -0.3222
22.35 -0.3291
22.375 -0.3426
22.4 -0.3641
22.425 -0.3893
22.45 -0.4143
22.475 -0.4364
22.5 -0.4561
22.525 -0.4687
22.55 -0.4749
22.575 -0.4782
22.6 -0.4813
22.625 -0.4869
22.65 -0.4946
22.675 -0.5046
22.7 -0.5198
22.725 -0.5396
22.75 -0.5592
22.775 -0.5784
22.8 -0.601
22.825 -0.6284
22.85 -0.6629
22.875 -0.7032
22.9 -0.7498
22.925 -0.8043
22.95 -0.866
22.975 -0.9325
23 -0.9916
23.025 -1.037
23.05 -1.0639
23.075 -1.077
23.1 -1.0762
23.125 -1.067
23.15 -1.0565
23.175 -1.0479
23.2 -1.0445
23.225 -1.043
23.25 -1.0352
23.275 -1.0223
23.3 -1.0091
23.325 -0.9957
23.35 -0.9845
23.375 -0.9728
23.4 -0.9584
23.425 -0.9441
23.45 -0.9284
23.475 -0.9112
23.5 -0.8929
23.525 -0.8753
23.55 -0.8594
23.575 -0.8461
23.6 -0.8351
23.625 -0.8284
23.65 -0.8262
23.675 -0.8318
23.7 -0.8427
23.725 -0.851
23.75 -0.8471
23.775 -0.8278
23.8 -0.8023
23.825 -0.7807
23.85 -0.7692
23.875 -0.762
23.9 -0.7544
23.925 -0.7461
23.95 -0.7379
23.975 -0.734
24 -0.7327
24.025 -0.7299
24.05 -0.7249
24.075 -0.7207
24.1 -0.7154
24.125 -0.7043
24.15 -0.6875
24.175 -0.672
24.2 -0.6593
24.225 -0.6482
24.25 -0.6375
24.275 -0.6283
24.3 -0.6216
24.325 -0.6162
24.35 -0.6134
24.375 -0.6101
24.4 -0.6046
24.425 -0.5941
24.45 -0.5837
24.475 -0.5802
24.5 -0.5855
24.525 -0.5992
24.55 -0.6187
24.575 -0.6393
24.6 -0.6631
24.625 -0.6902
24.65 -0.723
24.675 -0.7621
24.7 -0.8062
24.725 -0.8541
24.75 -0.9036
24.775 -0.9509
24.8 -0.9979
24.825 -1.0432
24.85 -1.0805
24.875 -1.106
24.9 -1.1228
24.925 -1.1369
24.95 -1.151
24.975 -1.1628
25 -1.1757
25.025 -1.189
25.05 -1.1964
25.075 -1.1969
25.1 -1.1952
25.125 -1.1887
25.15 -1.1604
25.175 -1.1152
25.2 -1.064
25.225 -1.0068
25.25 -0.9458
25.275 -0.8881
25.3 -0.8379
25.325 -0.7966
25.35 -0.7595
25.375 -0.7253
25.4 -0.6957
25.425 -0.6722
25.45 -0.6562
25.475 -0.6459
25.5 -0.6343
25.525 -0.6221
25.55 -0.6124
25.575 -0.6023
25.6 -0.5877
25.625 -0.5689
25.65 -0.5429
25.675 -0.5084
25.7 -0.4681
25.725 -0.4247
25.75 -0.3793
25.775 -0.3373
25.8 -0.3005
25.825 -0.2717
25.85 -0.2505
25.875 -0.2372
25.9 -0.2341
25.925 -0.2312
25.95 -0.2256
25.975 -0.2146
26 -0.1997
26.025 -0.1817
26.05 -0.1591
26.075 -0.133
26.1 -0.1086
26.125 -0.0906
26.15 -0.0825
26.175 -0.0832
26.2 -0.0918
26.225 -0.1043
26.25 -0.1188
26.275 -0.1318
26.3 -0.1437
26.325 -0.1544
26.35 -0.158
26.375 -0.1484
26.4 -0.1272
26.425 -0.0973
26.45 -0.0596
26.475 -0.0163
26.5 0.0297
26.525 0.0824
26.55 0.1419
26.575 0.2027
26.6 0.2643
26.625 0.3279
26.65 0.39
26.675 0.4518
26.7 0.5151
26.725 0.5834
26.75 0.6514
26.775 0.7144
26.8 0.7732
26.825 0.824
26.85 0.8652
26.875 0.8985
26.9 0.9237
26.925 0.9416
26.95 0.9524
26.975 0.9562
27 0.9551
27.025 0.9517
27.05 0.9435
27.075 0.9278
27.1 0.9053
27.125 0.8771
27.15 0.8438
27.175 0.8059
27.2 0.7652
27.225 0.7237
27.25 0.6847
27.275 0.6511
27.3 0.6197
27.325 0.5882
27.35 0.5597
27.375 0.5338
27.4 0.5072
27.425 0.483
27.45 0.4578
27.475 0.4313
27.5 0.4067
27.525 0.379
27.55 0.3453
27.575 0.3088
27.6 0.2712
27.625 0.231
27.65 0.1888
27.675 0.1451
27.7 0.0995
27.725 0.0537
27.75 0.0075
27.775 -0.0336
27.8 -0.0683
27.825 -0.1027
27.85 -0.1354
27.875 -0.1601
27.9 -0.1748
27.925 -0.1886
27.95 -0.2045
27.975 -0.2241
28 -0.2493
28.025 -0.2796
28.05 -0.3153
28.075 -0.3585
28.1 -0.4081
28.125 -0.4573
28.15 -0.5027
28.175 -0.542
28.2 -0.5779
28.225 -0.6119
28.25 -0.6439
28.275 -0.6687
28.3 -0.6891
28.325 -0.712
28.35 -0.7376
28.375 -0.7635
28.4 -0.7882
28.425 -0.8099
28.45 -0.8255
28.475 -0.8321
28.5 -0.8387
28.525 -0.8511
28.55 -0.8669
28.575 -0.8856
28.6 -0.9081
28.625 -0.9326
28.65 -0.9613
28.675 -1.0022
28.7 -1.0573
28.725 -1.1245
28.75 -1.1993
28.775 -1.2745
28.8 -1.3421
28.825 -1.4005
28.85 -1.4516
28.875 -1.5024
28.9 -1.5567
28.925 -1.614
28.95 -1.6685
28.975 -1.7158
29 -1.7455
29.025 -1.756
29.05 -1.7568
29.075 -1.7498
29.1 -1.7357
29.125 -1.7128
29.15 -1.6784
29.175 -1.6278
29.2 -1.5655
29.225 -1.5
29.25 -1.4374
29.275 -1.3809
29.3 -1.3289
29.325 -1.2827
29.35 -1.2401
29.375 -1.1947
29.4 -1.1377
29.425 -1.0723
29.45 -1.0033
29.475 -0.9347
29.5 -0.8752
29.525 -0.8242
29.55 -0.781
29.575 -0.7413
29.6 -0.7041
29.625 -0.671
29.65 -0.6463
29.675 -0.6323
29.7 -0.6289
29.725 -0.6314
29.75 -0.6329
29.775 -0.6282
29.8 -0.6198
29.825 -0.6142
29.85 -0.6058
29.875 -0.5926
29.9 -0.5745
29.925 -0.5453
29.95 -0.5074
29.975 -0.4712
30 -0.4404
30.025 -0.4129
30.05 -0.3893
30.075 -0.3655
30.1 -0.3363
30.125 -0.3012
30.15 -0.2683
30.175 -0.237
30.2 -0.1993
30.225 -0.1551
30.25 -0.1103
30.275 -0.0655
30.3 -0.0223
30.325 0.0212
30.35 0.0634
30.375 0.1025
30.4 0.1379
30.425 0.1726
30.45 0.2073
30.475 0.2428
30.5 0.2812
30.525 0.3262
30.55 0.3793
30.575 0.4416
30.6 0.5093
30.625 0.5824
30.65 0.6677
30.675 0.7618
30.7 0.8568
30.725 0.9466
30.75 1.0273
30.775 1.0992
30.8 1.1616
30.825 1.2161
30.85 1.2625
30.875 1.3022
30.9 1.3368
30.925 1.3663
30.95 1.3925
30.975 1.4182
31 1.4437
31.025 1.468
31.05 1.49
31.075 1.5089
31.1 1.5245
31.125 1.5378
31.15 1.547
31.175 1.5526
31.2 1.5548
31.225 1.5508
31.25 1.5392
31.275 1.5209
31.3 1.495
31.325 1.4621
31.35 1.4237
31.375 1.3797
31.4 1.332
31.425 1.2799
31.45 1.2226
31.475 1.1619
31.5 1.1001
31.525 1.0355
31.55 0.9716
31.575 0.9158
31.6 0.8779
31.625 0.8591
31.65 0.8619
31.675 0.8805
31.7 0.907
31.725 0.9416
31.75 0.9902
31.775 1.0571
31.8 1.1381
31.825 1.2258
31.85 1.3142
31.875 1.4
31.9 1.4867
31.925 1.5777
31.95 1.6679
31.975 1.753
32 1.8336
32.025 1.9064
32.05 1.9692
32.075 2.0219
32.1 2.064
32.125 2.0973
32.15 2.1231
32.175 2.1404
32.2 2.1494
32.225 2.15
32.25 2.141
32.275 2.1225
32.3 2.0973
32.325 2.0659
32.35 2.0283
32.375 1.991
32.4 1.9501
32.425 1.9039
32.45 1.8528
32.475 1.8021
32.5 1.7543
32.525 1.7153
32.55 1.6869
32.575 1.6678
32.6 1.6513
32.625 1.6303
32.65 1.6034
32.675 1.577
32.7 1.5598
32.725 1.5585
32.75 1.5649
32.775 1.5725
32.8 1.5836
32.825 1.5976
32.85 1.6113
32.875 1.6216
32.9 1.6305
32.925 1.6417
32.95 1.6546
32.975 1.6714
33 1.6907
33.025 1.709
33.05 1.7205
33.075 1.7254
33.1 1.7252
33.125 1.7193
33.15 1.7098
33.175 1.6982
33.2 1.6864
33.225 1.6772
33.25 1.6684
33.275 1.6561
33.3 1.639
33.325 1.6178
33.35 1.5907
33.375 1.5602
33.4 1.5309
33.425 1.5004
33.45 1.4734
33.475 1.4525
33.5 1.4378
33.525 1.4287
33.55 1.4222
33.575 1.411
33.6 1.3911
33.625 1.3626
33.65 1.3248
33.675 1.2811
33.7 1.2362
33.725 1.1924
33.75 1.1562
33.775 1.1351
33.8 1.1258
33.825 1.1204
33.85 1.1145
33.875 1.1052
33.9 1.0928
33.925 1.0864
33.95 1.0987
33.975 1.1279
34 1.166
34.025 1.2084
34.05 1.2502
34.075 1.2865
34.1 1.3184
34.125 1.3481
34.15 1.3771
34.175 1.4103
34.2 1.4508
34.225 1.5029
34.25 1.5604
34.275 1.6172
34.3 1.668
34.325 1.7101
34.35 1.7451
34.375 1.7738
34.4 1.7981
34.425 1.8185
34.45 1.8366
34.475 1.8518
34.5 1.8642
34.525 1.8754
34.55 1.8827
34.575 1.8855
34.6 1.8865
34.625 1.8887
34.65 1.8938
34.675 1.9019
34.7 1.9096
34.725 1.9138
34.75 1.9109
34.775 1.8989
34.8 1.8775
34.825 1.8475
34.85 1.8087
34.875 1.7609
34.9 1.7038
34.925 1.64
34.95 1.5736
34.975 1.5076
35 1.4459
35.025 1.3962
35.05 1.3605
35.075 1.3358
35.1 1.3112
35.125 1.2832
35.15 1.2513
35.175 1.2177
35.2 1.1905
35.225 1.1771
35.25 1.1763
35.275 1.1773
35.3 1.1756
35.325 1.1738
35.35 1.1745
35.375 1.1747
35.4 1.1714
35.425 1.1631
35.45 1.1537
35.475 1.1499
35.5 1.1599
35.525 1.187
35.55 1.2312
35.575 1.2884
35.6 1.36
35.625 1.4438
35.65 1.5335
35.675 1.6162
35.7 1.687
35.725 1.7444
35.75 1.7891
35.775 1.8251
35.8 1.8603
35.825 1.9035
35.85 1.9594
35.875 2.0297
35.9 2.1107
35.925 2.1964
35.95 2.2837
35.975 2.3706
36 2.4564
36.025 2.5421
36.05 2.6234
36.075 2.6997
36.1 2.7689
36.125 2.8282
36.15 2.881
36.175 2.9276
36.2 2.9675
36.225 2.9985
36.25 3.0201
36.275 3.0325
36.3 3.0363
36.325 3.0316
36.35 3.0194
36.375 2.9987
36.4 2.9695
36.425 2.9338
36.45 2.9037
36.475 2.8789
36.5 2.8687
36.525 2.8678
36.55 2.8722
36.575 2.8828
36.6 2.8886
36.625 2.8957
36.65 2.9105
36.675 2.9321
36.7 2.9549
36.725 2.9743
36.75 2.9903
36.775 3.0012
36.8 3.0057
36.825 3.0038
36.85 2.9933
36.875 2.9733
36.9 2.9454
36.925 2.9149
36.95 2.8874
36.975 2.8638
37 2.8437
37.025 2.822
37.05 2.7966
37.075 2.7669
37.1 2.7318
37.125 2.691
37.15 2.6456
37.175 2.5976
37.2 2.547
37.225 2.4915
37.25 2.4295
37.275 2.3608
37.3 2.2862
37.325 2.2083
37.35 2.1321
37.375 2.0616
37.4 2.0001
37.425 1.9426
37.45 1.8815
37.475 1.812
37.5 1.7372
37.525 1.6653
37.55 1.6048
37.575 1.5526
37.6 1.5039
37.625 1.4662
37.65 1.443
37.675 1.4333
37.7 1.4279
37.725 1.4216
37.75 1.412
37.775 1.3972
37.8 1.3727
37.825 1.337
37.85 1.2898
37.875 1.2339
37.9 1.1714
37.925 1.1053
37.95 1.0382
37.975 0.9713
38 0.9086
38.025 0.8483
38.05 0.7875
38.075 0.7329
38.1 0.6924
38.125 0.6694
38.15 0.6616
38.175 0.6623
38.2 0.6674
38.225 0.6745
38.25 0.6874
38.275 0.7087
38.3 0.7335
38.325 0.7601
38.35 0.789
38.375 0.8162
38.4 0.8414
38.425 0.8693
38.45 0.8977
38.475 0.9239
38.5 0.9481
38.525 0.9751
38.55 1.0049
38.575 1.0326
38.6 1.0566
38.625 1.0766
38.65 1.0913
38.675 1.099
38.7 1.1029
38.725 1.1102
38.75 1.1247
38.775 1.1466
38.8 1.1784
38.825 1.2216
38.85 1.2738
38.875 1.328
38.9 1.378
38.925 1.4223
38.95 1.46
38.975 1.492
39 1.5204
39.025 1.5473
39.05 1.5711
39.075 1.5881
39.1 1.5977
39.125 1.6011
39.15 1.5994
39.175 1.596
39.2 1.5915
39.225 1.5859
39.25 1.5795
39.275 1.5724
39.3 1.5649
39.325 1.5566
39.35 1.5489
39.375 1.5394
39.4 1.5265
39.425 1.5133
39.45 1.5011
39.475 1.4869
39.5 1.4713
39.525 1.4581
39.55 1.4439
39.575 1.4273
39.6 1.4102
39.625 1.3922
39.65 1.3758
39.675 1.3605
39.7 1.3466
39.725 1.3336
39.75 1.326
39.775 1.3262
39.8 1.3307
39.825 1.332
39.85 1.3282
39.875 1.3173
39.9 1.3005
39.925 1.279
39.95 1.2532
39.975 1.2232
40 1.1886
40.025 1.1476
40.05 1.0988
40.075 1.0419
40.1 0.9773
40.125 0.9081
40.15 0.8356
40.175 0.7677
40.2 0.7194
40.225 0.6874
40.25 0.66
40.275 0.6326
40.3 0.6047
40.325 0.5771
40.35 0.5489
40.375 0.5182
40.4 0.485
40.425 0.4495
40.45 0.4124
40.475 0.374
40.5 0.3325
40.525 0.2865
40.55 0.2371
40.575 0.1822
40.6 0.1194
40.625 0.0538
40.65 -0.0114
40.675 -0.0743
40.7 -0.1283
40.725 -0.181
40.75 -0.2366
40.775 -0.2839
40.8 -0.3162
40.825 -0.3335
40.85 -0.3418
40.875 -0.3439
40.9 -0.3448
40.925 -0.3432
40.95 -0.3331
40.975 -0.3177
41 -0.3009
41.025 -0.2889
41.05 -0.2789
41.075 -0.2647
41.1 -0.2472
41.125 -0.2254
41.15 -0.195
41.175 -0.1615
41.2 -0.1316
41.225 -0.11
41.25 -0.0966
41.275 -0.0867
41.3 -0.0728
41.325 -0.0544
41.35 -0.04
41.375 -0.0334
41.4 -0.0361
41.425 -0.0457
41.45 -0.0626
41.475 -0.0864
41.5 -0.1155
41.525 -0.1475
41.55 -0.1775
41.575 -0.2023
41.6 -0.2254
41.625 -0.249
41.65 -0.2774
41.675 -0.3131
41.7 -0.3528
41.725 -0.3933
41.75 -0.4311
41.775 -0.4677
41.8 -0.5063
41.825 -0.5499
41.85 -0.6022
41.875 -0.6631
41.9 -0.7329
41.925 -0.8091
41.95 -0.8892
41.975 -0.9735
42 -1.0619
42.025 -1.1496
42.05 -1.2373
42.075 -1.3293
42.1 -1.4221
42.125 -1.5133
42.15 -1.5965
42.175 -1.6662
42.2 -1.7232
42.225 -1.7714
42.25 -1.8263
42.275 -1.8877
42.3 -1.9575
42.325 -2.0351
42.35 -2.111
42.375 -2.1764
42.4 -2.2246
42.425 -2.2635
42.45 -2.3039
42.475 -2.3494
42.5 -2.3929
42.525 -2.4355
42.55 -2.4734
42.575 -2.4966
42.6 -2.5021
42.625 -2.4986
42.65 -2.4905
42.675 -2.4794
42.7 -2.4584
42.725 -2.4292
42.75 -2.3925
42.775 -2.3444
42.8 -2.2906
42.825 -2.2366
42.85 -2.1814
42.875 -2.1238
42.9 -2.068
42.925 -2.013
42.95 -1.9523
42.975 -1.8786
43 -1.793
43.025 -1.7042
43.05 -1.6195
43.075 -1.542
43.1 -1.4692
43.125 -1.4026
43.15 -1.3403
43.175 -1.2829
43.2 -1.2319
43.225 -1.1847
43.25 -1.1389
43.275 -1.0938
43.3 -1.0533
43.325 -1.0183
43.35 -0.9888
43.375 -0.9621
43.4 -0.9406
43.425 -0.9245
43.45 -0.9116
43.475 -0.9034
43.5 -0.8931
43.525 -0.8788
43.55 -0.8657
43.575 -0.8556
43.6 -0.848
43.625 -0.8388
43.65 -0.8243
43.675 -0.7999
43.7 -0.7618
43.725 -0.7084
43.75 -0.6457
43.775 -0.5827
43.8 -0.5268
43.825 -0.4803
43.85 -0.4399
43.875 -0.4053
43.9 -0.3762
43.925 -0.3518
43.95 -0.3321
43.975 -0.3159
44 -0.3013
44.025 -0.2841
44.05 -0.2671
44.075 -0.2523
44.1 -0.2411
44.125 -0.2365
44.15 -0.2382
44.175 -0.2431
44.2 -0.2513
44.225 -0.2639
44.25 -0.279
44.275 -0.2967
44.3 -0.3162
44.325 -0.3361
44.35 -0.3559
44.375 -0.3694
44.4 -0.3668
44.425 -0.3415
44.45 -0.3003
44.475 -0.2503
44.5 -0.1978
44.525 -0.1463
44.55 -0.0932
44.575 -0.0391
44.6 0.0137
44.625 0.0623
44.65 0.1078
44.675 0.1519
44.7 0.1949
44.725 0.2438
44.75 0.294
44.775 0.3394
44.8 0.3785
44.825 0.4115
44.85 0.441
44.875 0.4695
44.9 0.4998
44.925 0.5368
44.95 0.5856
44.975 0.6458
45 0.7115
45.025 0.7795
45.05 0.8433
45.075 0.8988
45.1 0.9475
45.125 0.9909
45.15 1.0286
45.175 1.062
45.2 1.0915
45.225 1.1183
45.25 1.1441
45.275 1.168
45.3 1.1904
45.325 1.2139
45.35 1.2373
45.375 1.2597
45.4 1.2829
45.425 1.3105
45.45 1.3435
45.475 1.3755
45.5 1.4038
45.525 1.4291
45.55 1.4533
45.575 1.4758
45.6 1.4959
45.625 1.5158
45.65 1.5383
45.675 1.5594
45.7 1.5756
45.725 1.5879
45.75 1.5971
45.775 1.6026
45.8 1.603
45.825 1.5953
45.85 1.5773
45.875 1.5505
45.9 1.5181
45.925 1.4865
45.95 1.4648
45.975 1.4598
46 1.4684
46.025 1.488
46.05 1.512
46.075 1.5375
46.1 1.5611
46.125 1.5815
46.15 1.5988
46.175 1.6133
46.2 1.6255
46.225 1.6364
46.25 1.6474
46.275 1.6574
46.3 1.6621
46.325 1.6658
46.35 1.6685
46.375 1.6691
46.4 1.6648
46.425 1.6565
46.45 1.6469
46.475 1.6347
46.5 1.6196
46.525 1.6033
46.55 1.5873
46.575 1.5699
46.6 1.5512
46.625 1.5368
46.65 1.529
46.675 1.5234
46.7 1.5118
46.725 1.4902
46.75 1.4618
46.775 1.4282
46.8 1.3913
46.825 1.3505
46.85 1.3057
46.875 1.2548
46.9 1.1961
46.925 1.1319
46.95 1.0629
46.975 0.991
47 0.9208
47.025 0.8525
47.05 0.7888
47.075 0.73
47.1 0.673
47.125 0.6139
47.15 0.5503
47.175 0.4817
47.2 0.4106
47.225 0.3368
47.25 0.2567
47.275 0.171
47.3 0.0805
47.325 -0.0132
47.35 -0.1035
47.375 -0.1824
47.4 -0.2457
47.425 -0.2987
47.45 -0.3455
47.475 -0.3808
47.5 -0.4032
47.525 -0.41
47.55 -0.4097
47.575 -0.4045
47.6 -0.3859
47.625 -0.3586
47.65 -0.329
47.675 -0.3014
47.7 -0.2777
47.725 -0.2548
47.75 -0.2331
47.775 -0.2103
47.8 -0.1847
47.825 -0.1565
47.85 -0.131
47.875 -0.1075
47.9 -0.0857
47.925 -0.0648
47.95 -0.0447
47.975 -0.0249
48 -0.0042
48.025 0.0153
48.05 0.0339
48.075 0.0501
48.1 0.0646
48.125 0.0772
48.15 0.0875
48.175 0.0941
48.2 0.096
48.225 0.0952
48.25 0.0934
48.275 0.0877
48.3 0.0768
48.325 0.0627
48.35 0.0437
48.375 0.0195
48.4 -0.0085
48.425 -0.0356
48.45 -0.0586
48.475 -0.0742
48.5 -0.0846
48.525 -0.0917
48.55 -0.0918
48.575 -0.0865
48.6 -0.0783
48.625 -0.0731
48.65 -0.072
48.675 -0.0737
48.7 -0.0814
48.725 -0.093
48.75 -0.1057
48.775 -0.1151
48.8 -0.1203
48.825 -0.1241
48.85 -0.1282
48.875 -0.1339
48.9 -0.1424
48.925 -0.156
48.95 -0.1744
48.975 -0.197
49 -0.2227
49.025 -0.2504
49.05 -0.2809
49.075 -0.3155
49.1 -0.3513
49.125 -0.3883
49.15 -0.4266
49.175 -0.4631
49.2 -0.497
49.225 -0.5297
49.25 -0.5616
49.275 -0.5932
49.3 -0.6251
49.325 -0.6564
49.35 -0.6863
49.375 -0.7139
49.4 -0.7369
49.425 -0.7581
49.45 -0.7835
49.475 -0.8135
49.5 -0.8475
49.525 -0.8854
49.55 -0.9295
49.575 -0.9807
49.6 -1.0348
49.625 -1.0905
49.65 -1.1481
49.675 -1.2104
49.7 -1.2724
49.725 -1.3286
49.75 -1.3804
49.775 -1.4287
49.8 -1.4695
49.825 -1.4986
49.85 -1.5055
49.875 -1.4908
49.9 -1.4655
49.925 -1.4298
49.95 -1.3853
49.975 -1.3329
50 -1.2786
50.025 -1.2291
50.05 -1.1859
50.075 -1.1489
50.1 -1.1184
50.125 -1.0958
50.15 -1.0804
50.175 -1.0737
50.2 -1.0749
50.225 -1.0813
50.25 -1.0921
50.275 -1.1053
50.3 -1.121
50.325 -1.1423
50.35 -1.1702
50.375 -1.2012
50.4 -1.226
50.425 -1.2414
50.45 -1.2552
50.475 -1.2738
50.5 -1.2969
50.525 -1.3185
50.55 -1.3336
50.575 -1.3371
50.6 -1.3324
50.625 -1.325
50.65 -1.3149
50.675 -1.3031
50.7 -1.2969
50.725 -1.2998
50.75 -1.3105
50.775 -1.3273
50.8 -1.3516
50.825 -1.3827
50.85 -1.4119
50.875 -1.4336
50.9 -1.4464
50.925 -1.4486
50.95 -1.4417
50.975 -1.4291
51 -1.4137
51.025 -1.3996
51.05 -1.3871
51.075 -1.3786
51.1 -1.3729
51.125 -1.3704
51.15 -1.3748
51.175 -1.3871
51.2 -1.4097
51.225 -1.4378
51.25 -1.4683
51.275 -1.498
51.3 -1.5237
51.325 -1.5438
51.35 -1.5543
51.375 -1.5528
51.4 -1.5346
51.425 -1.5019
51.45 -1.4674
51.475 -1.4374
51.5 -1.4104
51.525 -1.3852
51.55 -1.3663
51.575 -1.3558
51.6 -1.3532
51.625 -1.3573
51.65 -1.3684
51.675 -1.385
51.7 -1.4045
51.725 -1.426
51.75 -1.4513
51.775 -1.4853
51.8 -1.5275
51.825 -1.5755
51.85 -1.63
51.875 -1.6855
51.9 -1.7347
51.925 -1.7699
51.95 -1.792
51.975 -1.809
52 -1.8276
52.025 -1.8493
52.05 -1.8746
52.075 -1.9042
52.1 -1.9362
52.125 -1.9639
52.15 -1.9866
52.175 -2.0087
52.2 -2.0357
52.225 -2.0695
52.25 -2.1096
52.275 -2.1556
52.3 -2.2064
52.325 -2.262
52.35 -2.3234
52.375 -2.3848
52.4 -2.4435
52.425 -2.4862
52.45 -2.4891
52.475 -2.4611
52.5 -2.4084
52.525 -2.3354
52.55 -2.2502
52.575 -2.165
52.6 -2.0916
52.625 -2.0306
52.65 -1.9775
52.675 -1.9265
52.7 -1.8837
52.725 -1.8508
52.75 -1.8258
52.775 -1.8074
52.8 -1.7903
52.825 -1.7771
52.85 -1.7661
52.875 -1.7555
52.9 -1.7468
52.925 -1.743
52.95 -1.748
52.975 -1.7557
53 -1.7637
53.025 -1.7771
53.05 -1.7961
53.075 -1.8213
53.1 -1.8497
53.125 -1.8748
53.15 -1.8881
53.175 -1.8788
53.2 -1.8496
53.225 -1.8155
53.25 -1.7854
53.275 -1.76
53.3 -1.7362
53.325 -1.7139
53.35 -1.6991
53.375 -1.6938
53.4 -1.7001
53.425 -1.7173
53.45 -1.7464
53.475 -1.7841
53.5 -1.819
53.525 -1.8383
53.55 -1.8376
53.575 -1.8148
53.6 -1.7735
53.625 -1.7184
53.65 -1.6574
53.675 -1.5987
53.7 -1.5482
53.725 -1.5116
53.75 -1.4909
53.775 -1.4828
53.8 -1.4811
53.825 -1.4772
53.85 -1.4703
53.875 -1.4632
53.9 -1.4559
53.925 -1.4432
53.95 -1.4246
53.975 -1.403
54 -1.3703
54.025 -1.3261
54.05 -1.2805
54.075 -1.2387
54.1 -1.2053
54.125 -1.184
54.15 -1.179
54.175 -1.1898
54.2 -1.2085
54.225 -1.2285
54.25 -1.2448
54.275 -1.2558
54.3 -1.2569
54.325 -1.2419
54.35 -1.2098
54.375 -1.1714
54.4 -1.1341
54.425 -1.1013
54.45 -1.0739
54.475 -1.0544
54.5 -1.0443
54.525 -1.0476
54.55 -1.0674
54.575 -1.1057
54.6 -1.1599
54.625 -1.2196
54.65 -1.27
54.675 -1.305
54.7 -1.3322
54.725 -1.356
54.75 -1.3827
54.775 -1.4078
54.8 -1.4294
54.825 -1.4477
54.85 -1.4618
54.875 -1.4731
54.9 -1.4791
54.925 -1.477
54.95 -1.4669
54.975 -1.4377
55 -1.3812
55.025 -1.3082
55.05 -1.2314
55.075 -1.1583
55.1 -1.095
55.125 -1.0386
55.15 -0.984
55.175 -0.9283
55.2 -0.8728
55.225 -0.82
55.25 -0.7714
55.275 -0.7282
55.3 -0.692
55.325 -0.6625
55.35 -0.6377
55.375 -0.6083
55.4 -0.5749
55.425 -0.5447
55.45 -0.5201
55.475 -0.4998
55.5 -0.485
55.525 -0.4758
55.55 -0.4713
55.575 -0.4691
55.6 -0.469
55.625 -0.4726
55.65 -0.4819
55.675 -0.497
55.7 -0.5173
55.725 -0.5447
55.75 -0.5785
55.775 -0.6164
55.8 -0.66
55.825 -0.7108
55.85 -0.7656
55.875 -0.8236
55.9 -0.8866
55.925 -0.9543
55.95 -1.0271
55.975 -1.1057
56 -1.1885
56.025 -1.2652
56.05 -1.3362
56.075 -1.4056
56.1 -1.4771
56.125 -1.5505
56.15 -1.6287
56.175 -1.7163
56.2 -1.8086
56.225 -1.8958
56.25 -1.9743
56.275 -2.0488
56.3 -2.1218
56.325 -2.1895
56.35 -2.2533
56.375 -2.3119
56.4 -2.3627
56.425 -2.4046
56.45 -2.4357
56.475 -2.4561
56.5 -2.4683
56.525 -2.4777
56.55 -2.4814
56.575 -2.4733
56.6 -2.4459
56.625 -2.4089
56.65 -2.3698
56.675 -2.3378
56.7 -2.3168
56.725 -2.3049
56.75 -2.3006
56.775 -2.3017
56.8 -2.3033
56.825 -2.299
56.85 -2.2896
56.875 -2.2712
56.9 -2.2482
56.925 -2.2244
56.95 -2.2026
56.975 -2.1858
57 -2.1694
57.025 -2.1496
57.05 -2.1327
57.075 -2.1177
57.1 -2.1092
57.125 -2.1075
57.15 -2.1068
57.175 -2.1064
57.2 -2.1058
57.225 -2.1072
57.25 -2.1106
57.275 -2.1151
57.3 -2.1197
57.325 -2.1222
57.35 -2.1176
57.375 -2.1127
57.4 -2.1088
57.425 -2.1042
57.45 -2.0971
57.475 -2.0855
57.5 -2.0698
57.525 -2.0547
57.55 -2.0396
57.575 -2.0268
57.6 -2.0175
57.625 -2.0103
57.65 -2.0105
57.675 -2.0136
57.7 -2.0194
57.725 -2.0277
57.75 -2.043
57.775 -2.0601
57.8 -2.081
57.825 -2.1144
57.85 -2.1614
57.875 -2.2141
57.9 -2.2674
57.925 -2.3213
57.95 -2.3737
57.975 -2.4244
58 -2.4726
58.025 -2.5044
58.05 -2.5182
58.075 -2.5208
58.1 -2.5052
58.125 -2.4673
58.15 -2.409
58.175 -2.3318
58.2 -2.2446
58.225 -2.1562
58.25 -2.072
58.275 -1.9985
58.3 -1.9368
58.325 -1.8813
58.35 -1.8264
58.375 -1.7678
58.4 -1.7094
58.425 -1.6554
58.45 -1.6089
58.475 -1.5695
58.5 -1.5361
58.525 -1.5042
58.55 -1.4735
58.575 -1.4429
58.6 -1.4127
58.625 -1.3862
58.65 -1.3603
58.675 -1.3307
58.7 -1.3003
58.725 -1.2707
58.75 -1.2419
58.775 -1.212
58.8 -1.1769
58.825 -1.1364
58.85 -1.0981
58.875 -1.0687
58.9 -1.047
58.925 -1.0308
58.95 -1.0202
58.975 -1.0202
59 -1.0328
59.025 -1.0515
59.05 -1.0628
59.075 -1.0708
59.1 -1.0823
59.125 -1.0952
59.15 -1.1059
59.175 -1.1093
59.2 -1.1015
59.225 -1.085
59.25 -1.0652
59.275 -1.0423
59.3 -1.0155
59.325 -0.9824
59.35 -0.9504
59.375 -0.9217
59.4 -0.8936
59.425 -0.8649
59.45 -0.8349
59.475 -0.8066
59.5 -0.7793
59.525 -0.7529
59.55 -0.7275
59.575 -0.7019
59.6 -0.6757
59.625 -0.6484
59.65 -0.6258
59.675 -0.6142
59.7 -0.612
59.725 -0.617
59.75 -0.6262
59.775 -0.6337
59.8 -0.6339
59.825 -0.627
59.85 -0.6179
59.875 -0.608
59.9 -0.5993
59.925 -0.5888
59.95 -0.5739
59.975 -0.5557
60 -0.5328
60.025 -0.5097
60.05 -0.4885
60.075 -0.467
60.1 -0.4429
60.125 -0.4183
60.15 -0.394
60.175 -0.3705
60.2 -0.3487
60.225 -0.3322
60.25 -0.3241
60.275 -0.3206
60.3 -0.3234
60.325 -0.3298
60.35 -0.331
60.375 -0.3195
60.4 -0.2979
60.425 -0.2732
60.45 -0.2497
60.475 -0.2316
60.5 -0.2197
60.525 -0.2152
60.55 -0.2181
60.575 -0.2266
60.6 -0.2384
60.625 -0.2535
60.65 -0.2713
60.675 -0.289
60.7 -0.3061
60.725 -0.3223
60.75 -0.3368
60.775 -0.3506
60.8 -0.3632
60.825 -0.3752
60.85 -0.3873
60.875 -0.3994
60.9 -0.4159
60.925 -0.4368
60.95 -0.4587
60.975 -0.4797
61 -0.5009
61.025 -0.5247
61.05 -0.5567
61.075 -0.603
61.1 -0.6559
61.125 -0.7123
61.15 -0.772
61.175 -0.8313
61.2 -0.8893
61.225 -0.9499
61.25 -1.0136
61.275 -1.08
61.3 -1.1457
61.325 -1.2063
61.35 -1.2596
61.375 -1.3119
61.4 -1.3608
61.425 -1.3998
61.45 -1.4217
61.475 -1.4224
61.5 -1.4051
61.525 -1.371
61.55 -1.3237
61.575 -1.2725
61.6 -1.226
61.625 -1.1891
61.65 -1.158
61.675 -1.1302
61.7 -1.108
61.725 -1.091
61.75 -1.0794
61.775 -1.0739
61.8 -1.0739
61.825 -1.0798
61.85 -1.0901
61.875 -1.1009
61.9 -1.1111
61.925 -1.1193
61.95 -1.1202
61.975 -1.1094
62 -1.0875
62.025 -1.0598
62.05 -1.0262
62.075 -0.9859
62.1 -0.9433
62.125 -0.9046
62.15 -0.8727
62.175 -0.8426
62.2 -0.8124
62.225 -0.7742
62.25 -0.723
62.275 -0.664
62.3 -0.6015
62.325 -0.5404
62.35 -0.4786
62.375 -0.4165
62.4 -0.3504
62.425 -0.2763
62.45 -0.199
62.475 -0.124
62.5 -0.053
62.525 0.0146
62.55 0.0786
62.575 0.1389
62.6 0.1935
62.625 0.2419
62.65 0.2861
62.675 0.3286
62.7 0.3689
62.725 0.4062
62.75 0.4391
62.775 0.4686
62.8 0.4955
62.825 0.5231
62.85 0.552
62.875 0.582
62.9 0.6104
62.925 0.6381
62.95 0.6689
62.975 0.7039
63 0.7381
63.025 0.7695
63.05 0.7977
63.075 0.8241
63.1 0.8532
63.125 0.8856
63.15 0.919
63.175 0.9525
63.2 0.9839
63.225 1.0106
63.25 1.0314
63.275 1.0483
63.3 1.0617
63.325 1.0687
63.35 1.068
63.375 1.0607
63.4 1.0464
63.425 1.0227
63.45 0.9897
63.475 0.9495
63.5 0.9056
63.525 0.8605
63.55 0.8164
63.575 0.7735
63.6 0.7326
63.625 0.6933
63.65 0.6528
63.675 0.6098
63.7 0.5649
63.725 0.5215
63.75 0.4829
63.775 0.4443
63.8 0.4029
63.825 0.3559
63.85 0.3035
63.875 0.2454
63.9 0.1789
63.925 0.1032
63.95 0.0249
63.975 -0.0425
64 -0.0983
64.025 -0.1471
64.05 -0.1983
64.075 -0.2549
64.1 -0.3144
64.125 -0.373
64.15 -0.4328
64.175 -0.4965
64.2 -0.5674
64.225 -0.6445
64.25 -0.721
64.275 -0.7973
64.3 -0.8708
64.325 -0.9274
64.35 -0.9629
64.375 -0.9822
64.4 -0.9912
64.425 -0.9901
64.45 -0.9804
64.475 -0.9618
64.5 -0.9352
64.525 -0.8894
64.55 -0.8129
64.575 -0.7178
64.6 -0.6184
64.625 -0.5237
64.65 -0.4408
64.675 -0.3722
64.7 -0.316
64.725 -0.2704
64.75 -0.2333
64.775 -0.2017
64.8 -0.1686
64.825 -0.1279
64.85 -0.0777
64.875 -0.0199
64.9 0.0404
64.925 0.0978
64.95 0.1488
64.975 0.1944
65 0.237
65.025 0.2779
65.05 0.3189
65.075 0.3602
65.1 0.3988
65.125 0.4336
65.15 0.4635
65.175 0.4894
65.2 0.5152
65.225 0.5421
65.25 0.5673
65.275 0.5899
65.3 0.6137
65.325 0.6339
65.35 0.6479
65.375 0.6562
65.4 0.6576
65.425 0.6504
65.45 0.6353
65.475 0.6152
65.5 0.593
65.525 0.5708
65.55 0.5517
65.575 0.5356
65.6 0.5245
65.625 0.5189
65.65 0.5169
65.675 0.518
65.7 0.5209
65.725 0.5272
65.75 0.5405
65.775 0.5617
65.8 0.5883
65.825 0.6151
65.85 0.6387
65.875 0.6592
65.9 0.6762
65.925 0.6873
65.95 0.6909
65.975 0.6893
66 0.6836
66.025 0.6767
66.05 0.6717
66.075 0.6738
66.1 0.6812
66.125 0.6952
66.15 0.709
66.175 0.7166
66.2 0.7151
66.225 0.7036
66.25 0.6835
66.275 0.6553
66.3 0.6202
66.325 0.5758
66.35 0.5225
66.375 0.4622
66.4 0.4018
66.425 0.3424
66.45 0.2846
66.475 0.2341
66.5 0.1973
66.525 0.1679
66.55 0.1419
66.575 0.119
66.6 0.0975
66.625 0.0803
66.65 0.0695
66.675 0.0666
66.7 0.0718
66.725 0.0858
66.75 0.1064
66.775 0.1349
66.8 0.1772
66.825 0.2359
66.85 0.3054
66.875 0.3814
66.9 0.4561
66.925 0.5325
66.95 0.6044
66.975 0.6711
67 0.7337
67.025 0.7912
67.05 0.8418
67.075 0.8831
67.1 0.9157
67.125 0.9411
67.15 0.9581
67.175 0.9662
67.2 0.9673
67.225 0.9626
67.25 0.9516
67.275 0.9327
67.3 0.9058
67.325 0.8714
67.35 0.827
67.375 0.7731
67.4 0.7098
67.425 0.6372
67.45 0.557
67.475 0.4751
67.5 0.3946
67.525 0.3159
67.55 0.2395
67.575 0.1652
67.6 0.0997
67.625 0.0499
67.65 0.0193
67.675 0.0105
67.7 0.0233
67.725 0.0525
67.75 0.0968
67.775 0.1537
67.8 0.2205
67.825 0.2939
67.85 0.3675
67.875 0.4372
67.9 0.5009
67.925 0.558
67.95 0.6087
67.975 0.6525
68 0.6916
68.025 0.7289
68.05 0.7602
68.075 0.7816
68.1 0.7932
68.125 0.7936
68.15 0.7854
68.175 0.7718
68.2 0.7522
68.225 0.7263
68.25 0.6968
68.275 0.6642
68.3 0.6312
68.325 0.6019
68.35 0.5814
68.375 0.5725
68.4 0.5744
68.425 0.5868
68.45 0.6033
68.475 0.6182
68.5 0.6299
68.525 0.6374
68.55 0.6447
68.575 0.6522
68.6 0.6624
68.625 0.6829
68.65 0.7215
68.675 0.7638
68.7 0.8003
68.725 0.8294
68.75 0.8524
68.775 0.871
68.8 0.8807
68.825 0.8807
68.85 0.8709
68.875 0.8525
68.9 0.8285
68.925 0.8009
68.95 0.7729
68.975 0.7457
69 0.7172
69.025 0.6889
69.05 0.6646
69.075 0.6437
69.1 0.6302
69.125 0.6281
69.15 0.6314
69.175 0.6357
69.2 0.6429
69.225 0.6504
69.25 0.6529
69.275 0.652
69.3 0.6536
69.325 0.6589
69.35 0.6646
69.375 0.6709
69.4 0.6749
69.425 0.6775
69.45 0.6885
69.475 0.6976
69.5 0.6976
69.525 0.689
69.55 0.6706
69.575 0.6417
69.6 0.6036
69.625 0.5575
69.65 0.505
69.675 0.4522
69.7 0.403
69.725 0.3535
69.75 0.2989
69.775 0.2429
69.8 0.1855
69.825 0.127
69.85 0.065
69.875 -0.0024
69.9 -0.0751
69.925 -0.154
69.95 -0.2392
69.975 -0.3283
70 -0.4166
70.025 -0.492
70.05 -0.541
70.075 -0.5522
70.1 -0.5419
70.125 -0.5289
70.15 -0.5231
70.175 -0.5283
70.2 -0.5428
70.225 -0.5618
70.25 -0.5774
70.275 -0.582
70.3 -0.5744
70.325 -0.5575
70.35 -0.536
70.375 -0.5185
70.4 -0.5079
70.425 -0.5068
70.45 -0.5162
70.475 -0.5346
70.5 -0.5593
70.525 -0.5921
70.55 -0.6325
70.575 -0.6738
70.6 -0.7199
70.625 -0.7746
70.65 -0.8336
70.675 -0.8935
70.7 -0.955
70.725 -1.0193
70.75 -1.0866
70.775 -1.1536
70.8 -1.2177
70.825 -1.2694
70.85 -1.3014
70.875 -1.3142
70.9 -1.3117
70.925 -1.293
70.95 -1.2553
70.975 -1.2068
71 -1.1598
71.025 -1.1195
71.05 -1.0875
71.075 -1.0634
71.1 -1.0442
71.125 -1.0316
71.15 -1.0261
71.175 -1.0271
71.2 -1.034
71.225 -1.0413
71.25 -1.0453
71.275 -1.0444
71.3 -1.0363
71.325 -1.0155
71.35 -0.9919
71.375 -0.9743
71.4 -0.952
71.425 -0.9202
71.45 -0.885
71.475 -0.8462
71.5 -0.8069
71.525 -0.7669
71.55 -0.7333
71.575 -0.7086
71.6 -0.69
71.625 -0.6766
71.65 -0.6692
71.675 -0.6662
71.7 -0.6607
71.725 -0.6469
71.75 -0.6299
71.775 -0.613
71.8 -0.6003
71.825 -0.5961
71.85 -0.6
71.875 -0.609
71.9 -0.6202
71.925 -0.6367
71.95 -0.6523
71.975 -0.6541
72 -0.634
72.025 -0.5932
72.05 -0.5477
72.075 -0.5075
72.1 -0.4731
72.125 -0.435
72.15 -0.3975
72.175 -0.3609
72.2 -0.3229
72.225 -0.274
72.25 -0.2078
72.275 -0.1306
72.3 -0.0552
72.325 0.0116
72.35 0.0698
72.375 0.1198
72.4 0.1636
72.425 0.2027
72.45 0.2394
72.475 0.2733
72.5 0.3051
72.525 0.3374
72.55 0.3727
72.575 0.4139
72.6 0.4568
72.625 0.4976
72.65 0.5317
72.675 0.5606
72.7 0.5886
72.725 0.6209
72.75 0.6618
72.775 0.7098
72.8 0.7612
72.825 0.8134
72.85 0.8717
72.875 0.9375
72.9 1.003
72.925 1.0643
72.95 1.1211
72.975 1.1739
73 1.2226
73.025 1.2658
73.05 1.303
73.075 1.3316
73.1 1.352
73.125 1.3669
73.15 1.3786
73.175 1.3902
73.2 1.4055
73.225 1.4247
73.25 1.4471
73.275 1.4702
73.3 1.4928
73.325 1.5148
73.35 1.5395
73.375 1.5646
73.4 1.585
73.425 1.6001
73.45 1.6093
73.475 1.615
73.5 1.6194
73.525 1.6199
73.55 1.6139
73.575 1.6009
73.6 1.5838
73.625 1.5637
73.65 1.5414
73.675 1.5179
73.7 1.4958
73.725 1.4783
73.75 1.4687
73.775 1.464
73.8 1.4583
73.825 1.4503
73.85 1.4392
73.875 1.4241
73.9 1.4084
73.925 1.3925
73.95 1.3778
73.975 1.3669
74 1.355
74.025 1.3395
74.05 1.3197
74.075 1.2966
74.1 1.2757
74.125 1.2581
74.15 1.2396
74.175 1.2172
74.2 1.1888
74.225 1.1549
74.25 1.1183
74.275 1.083
74.3 1.047
74.325 1.0077
74.35 0.9636
74.375 0.9132
74.4 0.8571
74.425 0.7968
74.45 0.7308
74.475 0.6604
74.5 0.5872
74.525 0.5129
74.55 0.4461
74.575 0.3949
74.6 0.3594
74.625 0.3334
74.65 0.3134
74.675 0.2955
74.7 0.2752
74.725 0.2512
74.75 0.2183
74.775 0.1755
74.8 0.1244
74.825 0.0646
74.85 -0.0061
74.875 -0.0868
74.9 -0.1679
74.925 -0.239
74.95 -0.3024
74.975 -0.3652
75 -0.4321
75.025 -0.5032
75.05 -0.567
75.075 -0.6221
75.1 -0.6703
75.125 -0.7116
75.15 -0.7485
75.175 -0.7831
75.2 -0.8198
75.225 -0.8574
75.25 -0.8965
75.275 -0.9394
75.3 -0.9867
75.325 -1.0389
75.35 -1.0957
75.375 -1.1533
75.4 -1.2015
75.425 -1.2331
75.45 -1.2454
75.475 -1.2398
75.5 -1.23
75.525 -1.2239
75.55 -1.2214
75.575 -1.2244
75.6 -1.2295
75.625 -1.2369
75.65 -1.2475
75.675 -1.2602
75.7 -1.2729
75.725 -1.2862
75.75 -1.305
75.775 -1.3289
75.8 -1.3579
75.825 -1.3902
75.85 -1.4212
75.875 -1.446
75.9 -1.4605
75.925 -1.4642
75.95 -1.4599
75.975 -1.4519
76 -1.4441
76.025 -1.4361
76.05 -1.4314
76.075 -1.4288
76.1 -1.4283
76.125 -1.4317
76.15 -1.4414
76.175 -1.4584
76.2 -1.4801
76.225 -1.5023
76.25 -1.5242
76.275 -1.5446
76.3 -1.5606
76.325 -1.5714
76.35 -1.58
76.375 -1.5905
76.4 -1.5974
76.425 -1.593
76.45 -1.577
76.475 -1.5551
76.5 -1.5376
76.525 -1.5307
76.55 -1.5365
76.575 -1.5567
76.6 -1.5881
76.625 -1.6226
76.65 -1.6474
76.675 -1.6717
76.7 -1.7006
76.725 -1.7327
76.75 -1.7678
76.775 -1.8011
76.8 -1.8273
76.825 -1.8468
76.85 -1.856
76.875 -1.8567
76.9 -1.8525
76.925 -1.8457
76.95 -1.8353
76.975 -1.8211
77 -1.8041
77.025 -1.7868
77.05 -1.7669
77.075 -1.7419
77.1 -1.7159
77.125 -1.6882
77.15 -1.6548
77.175 -1.6196
77.2 -1.5837
77.225 -1.5465
77.25 -1.508
77.275 -1.4718
77.3 -1.4389
77.325 -1.4085
77.35 -1.3748
77.375 -1.3335
77.4 -1.2833
77.425 -1.2256
77.45 -1.1635
77.475 -1.1005
77.5 -1.0375
77.525 -0.9769
77.55 -0.9216
77.575 -0.8702
77.6 -0.8206
77.625 -0.7692
77.65 -0.7098
77.675 -0.643
77.7 -0.5714
77.725 -0.5008
77.75 -0.4322
77.775 -0.3614
77.8 -0.2874
77.825 -0.2179
77.85 -0.1555
77.875 -0.1025
77.9 -0.0591
77.925 -0.0268
77.95 -0.0069
77.975 0.0044
78 0.0074
78.025 0.0041
78.05 -0.0014
78.075 -0.0034
78.1 0.0011
78.125 0.0094
78.15 0.0185
78.175 0.0225
78.2 0.018
78.225 0.0079
78.25 -0.0036
78.275 -0.0157
78.3 -0.0235
78.325 -0.025
78.35 -0.0231
78.375 -0.0214
78.4 -0.0217
78.425 -0.0222
78.45 -0.0216
78.475 -0.0208
78.5 -0.0241
78.525 -0.0353
78.55 -0.0495
78.575 -0.0609
78.6 -0.0687
78.625 -0.0761
78.65 -0.0894
78.675 -0.1113
78.7 -0.1379
78.725 -0.1687
78.75 -0.206
78.775 -0.25
78.8 -0.2921
78.825 -0.3249
78.85 -0.3437
78.875 -0.3498
78.9 -0.3461
78.925 -0.3365
78.95 -0.3241
78.975 -0.3087
79 -0.2899
79.025 -0.2634
79.05 -0.233
79.075 -0.1966
79.1 -0.1615
79.125 -0.1338
79.15 -0.1109
79.175 -0.0853
79.2 -0.0606
79.225 -0.0391
79.25 -0.0231
79.275 -0.0126
79.3 -0.008
79.325 -0.0086
79.35 -0.0155
79.375 -0.0277
79.4 -0.0421
79.425 -0.0503
79.45 -0.0443
79.475 -0.0259
79.5 -0.007
79.525 -0.002
79.55 -0.0164
79.575 -0.0447
79.6 -0.0811
79.625 -0.1176
79.65 -0.1512
79.675 -0.1839
79.7 -0.2174
79.725 -0.2518
79.75 -0.2828
79.775 -0.3026
79.8 -0.3104
79.825 -0.3071
79.85 -0.2956
79.875 -0.2782
79.9 -0.2565
79.925 -0.2283
79.95 -0.1966
79.975 -0.1615
80 -0.1186
80.025 -0.0688
80.05 -0.0138
80.075 0.0437
80.1 0.1008
80.125 0.1563
80.15 0.2139
80.175 0.2793
80.2 0.3443
80.225 0.4024
80.25 0.4521
80.275 0.4949
80.3 0.5321
80.325 0.5653
80.35 0.5968
80.375 0.6265
80.4 0.6567
80.425 0.6895
80.45 0.7207
80.475 0.7504
80.5 0.7769
80.525 0.7988
80.55 0.8139
80.575 0.8226
80.6 0.8256
80.625 0.8233
80.65 0.8154
80.675 0.7983
80.7 0.7715
80.725 0.7374
80.75 0.6991
80.775 0.6609
80.8 0.6202
80.825 0.5777
80.85 0.5362
80.875 0.494
80.9 0.454
80.925 0.4235
80.95 0.4017
80.975 0.3933
81 0.3965
81.025 0.4079
81.05 0.4174
81.075 0.4211
81.1 0.4182
81.125 0.4108
81.15 0.4
81.175 0.383
81.2 0.357
81.225 0.3218
81.25 0.2784
81.275 0.2259
81.3 0.1668
81.325 0.1018
81.35 0.0322
81.375 -0.0433
81.4 -0.1248
81.425 -0.2095
81.45 -0.29
81.475 -0.3559
81.5 -0.3923
81.525 -0.3955
81.55 -0.3728
81.575 -0.3355
81.6 -0.2956
81.625 -0.258
81.65 -0.2253
81.675 -0.2025
81.7 -0.1869
81.725 -0.1769
81.75 -0.1701
81.775 -0.1654
81.8 -0.1632
81.825 -0.1653
81.85 -0.173
81.875 -0.1891
81.9 -0.2127
81.925 -0.2416
81.95 -0.2734
81.975 -0.305
82 -0.3324
82.025 -0.351
82.05 -0.3587
82.075 -0.3595
82.1 -0.3611
82.125 -0.3667
82.15 -0.3735
82.175 -0.3829
82.2 -0.4007
82.225 -0.4275
82.25 -0.4598
82.275 -0.4953
82.3 -0.5335
82.325 -0.5749
82.35 -0.621
82.375 -0.6747
82.4 -0.7351
82.425 -0.7997
82.45 -0.8644
82.475 -0.9195
82.5 -0.9506
82.525 -0.9571
82.55 -0.9375
82.575 -0.8979
82.6 -0.8443
82.625 -0.7846
82.65 -0.7295
82.675 -0.6827
82.7 -0.6486
82.725 -0.6269
82.75 -0.6092
82.775 -0.5929
82.8 -0.5817
82.825 -0.5737
82.85 -0.5622
82.875 -0.5395
82.9 -0.5018
82.925 -0.4529
82.95 -0.3937
82.975 -0.3288
83 -0.2626
83.025 -0.1991
83.05 -0.1438
83.075 -0.0934
83.1 -0.0456
83.125 0.0006
83.15 0.0423
83.175 0.0784
83.2 0.1066
83.225 0.1278
83.25 0.1425
83.275 0.1531
83.3 0.1608
83.325 0.17
83.35 0.1871
83.375 0.2187
83.4 0.2632
83.425 0.3107
83.45 0.3615
83.475 0.4157
83.5 0.4734
83.525 0.5324
83.55 0.5897
83.575 0.6446
83.6 0.6958
83.625 0.7447
83.65 0.7916
83.675 0.8373
83.7 0.8827
83.725 0.9267
83.75 0.9669
83.775 1.0024
83.8 1.0338
83.825 1.062
83.85 1.0872
83.875 1.1121
83.9 1.1374
83.925 1.1589
83.95 1.176
83.975 1.1897
84 1.2021
84.025 1.2135
84.05 1.2225
84.075 1.2309
84.1 1.2388
84.125 1.2468
84.15 1.2532
84.175 1.2558
84.2 1.2543
84.225 1.2476
84.25 1.2342
84.275 1.2153
84.3 1.1927
84.325 1.1666
84.35 1.1373
84.375 1.1052
84.4 1.0719
84.425 1.0396
84.45 1.0095
84.475 0.9838
84.5 0.9633
84.525 0.9455
84.55 0.9279
84.575 0.91
84.6 0.8899
84.625 0.8666
84.65 0.8421
84.675 0.8139
84.7 0.7793
84.725 0.7396
84.75 0.6934
84.775 0.6438
84.8 0.6013
84.825 0.5673
84.85 0.5418
84.875 0.527
84.9 0.5171
84.925 0.5117
84.95 0.5092
84.975 0.5076
85 0.5065
85.025 0.507
85.05 0.5071
85.075 0.507
85.1 0.5056
85.125 0.4996
85.15 0.4862
85.175 0.4652
85.2 0.4401
85.225 0.4103
85.25 0.3752
85.275 0.3384
85.3 0.3021
85.325 0.2721
85.35 0.2511
85.375 0.2384
85.4 0.2274
85.425 0.2114
85.45 0.1918
85.475 0.1665
85.5 0.135
85.525 0.1034
85.55 0.0762
85.575 0.0561
85.6 0.0406
85.625 0.0281
85.65 0.0209
85.675 0.0193
85.7 0.0236
85.725 0.0321
85.75 0.044
85.775 0.0572
85.8 0.0715
85.825 0.0859
85.85 0.0953
85.875 0.1001
85.9 0.1007
85.925 0.096
85.95 0.0886
85.975 0.0849
86 0.0843
86.025 0.082
86.05 0.0772
86.075 0.0712
86.1 0.0642
86.125 0.0584
86.15 0.0571
86.175 0.0598
86.2 0.0596
86.225 0.0566
86.25 0.0534
86.275 0.0521
86.3 0.0539
86.325 0.058
86.35 0.0627
86.375 0.0656
86.4 0.0656
86.425 0.0622
86.45 0.0547
86.475 0.0436
86.5 0.0302
86.525 0.0136
86.55 -0.0053
86.575 -0.0294
86.6 -0.0581
86.625 -0.0895
86.65 -0.1216
86.675 -0.1514
86.7 -0.173
86.725 -0.1764
86.75 -0.1576
86.775 -0.1246
86.8 -0.0844
86.825 -0.0371
86.85 0.0162
86.875 0.0739
86.9 0.1311
86.925 0.1846
86.95 0.2314
86.975 0.2715
87 0.3066
87.025 0.3368
87.05 0.3622
87.075 0.3842
87.1 0.4025
87.125 0.4168
87.15 0.4285
87.175 0.4404
87.2 0.4527
87.225 0.4649
87.25 0.4774
87.275 0.4904
87.3 0.5016
87.325 0.5108
87.35 0.5183
87.375 0.5249
87.4 0.5319
87.425 0.5381
87.45 0.5415
87.475 0.5434
87.5 0.5445
87.525 0.5428
87.55 0.5367
87.575 0.528
87.6 0.5142
87.625 0.4964
87.65 0.4749
87.675 0.4487
87.7 0.4208
87.725 0.3931
87.75 0.3634
87.775 0.3333
87.8 0.3066
87.825 0.2828
87.85 0.2589
87.875 0.2331
87.9 0.2063
87.925 0.1784
87.95 0.15
87.975 0.1244
88 0.1056
88.025 0.0973
88.05 0.1027
88.075 0.1216
88.1 0.1476
88.125 0.1776
88.15 0.2115
88.175 0.247
88.2 0.2822
88.225 0.3136
88.25 0.3389
88.275 0.3594
88.3 0.377
88.325 0.3897
88.35 0.3984
88.375 0.4033
88.4 0.4059
88.425 0.4088
88.45 0.4144
88.475 0.4266
88.5 0.4468
88.525 0.4757
88.55 0.515
88.575 0.5583
88.6 0.6035
88.625 0.65
88.65 0.6969
88.675 0.7439
88.7 0.7919
88.725 0.8443
88.75 0.9033
88.775 0.9659
88.8 1.0274
88.825 1.0845
88.85 1.1339
88.875 1.1761
88.9 1.2134
88.925 1.2476
88.95 1.2823
88.975 1.3177
89 1.3523
89.025 1.3817
89.05 1.4042
89.075 1.4182
89.1 1.4251
89.125 1.4258
89.15 1.424
89.175 1.4309
89.2 1.4548
89.225 1.4888
89.25 1.5208
89.275 1.5452
89.3 1.5618
89.325 1.5699
89.35 1.5689
89.375 1.5603
89.4 1.5465
89.425 1.5292
89.45 1.5142
89.475 1.5044
89.5 1.4976
89.525 1.488
89.55 1.4793
89.575 1.476
89.6 1.4713
89.625 1.4652
89.65 1.4546
89.675 1.4422
89.7 1.4309
89.725 1.4265
89.75 1.4323
89.775 1.4534
89.8 1.4879
89.825 1.5261
89.85 1.5659
89.875 1.6008
89.9 1.6307
89.925 1.6554
89.95 1.6737
89.975 1.683
90 1.6829
90.025 1.6765
90.05 1.6659
90.075 1.6525
90.1 1.636
90.125 1.6149
90.15 1.5924
90.175 1.576
90.2 1.5696
90.225 1.5727
90.25 1.5819
90.275 1.5882
90.3 1.5866
90.325 1.5763
90.35 1.5577
90.375 1.5356
90.4 1.5171
90.425 1.5073
90.45 1.5083
90.475 1.5195
90.5 1.5361
90.525 1.5571
90.55 1.5871
90.575 1.629
90.6 1.6849
90.625 1.7514
90.65 1.8226
90.675 1.8893
90.7 1.95
90.725 2.006
90.75 2.0616
90.775 2.118
90.8 2.1722
90.825 2.2225
90.85 2.267
90.875 2.3072
90.9 2.3435
90.925 2.3756
90.95 2.4027
90.975 2.4238
91 2.4384
91.025 2.4467
91.05 2.4479
91.075 2.4416
91.1 2.4278
91.125 2.4073
91.15 2.3799
91.175 2.3461
91.2 2.3058
91.225 2.2584
91.25 2.2047
91.275 2.1446
91.3 2.0776
91.325 2.0043
91.35 1.9243
91.375 1.8385
91.4 1.7476
91.425 1.6535
91.45 1.5611
91.475 1.4738
91.5 1.3908
91.525 1.3085
91.55 1.2277
91.575 1.1481
91.6 1.074
91.625 1.0121
91.65 0.9646
91.675 0.9318
91.7 0.9095
91.725 0.8921
91.75 0.8767
91.775 0.8592
91.8 0.8399
91.825 0.8245
91.85 0.8143
91.875 0.8158
91.9 0.8342
91.925 0.8725
91.95 0.9213
91.975 0.969
92 1.0107
92.025 1.0445
92.05 1.0721
92.075 1.0921
92.1 1.1114
92.125 1.1296
92.15 1.1564
92.175 1.2006
92.2 1.2638
92.225 1.3339
92.25 1.402
92.275 1.4667
92.3 1.5255
92.325 1.5763
92.35 1.6188
92.375 1.6527
92.4 1.6787
92.425 1.697
92.45 1.7091
92.475 1.7174
92.5 1.7237
92.525 1.7275
92.55 1.7275
92.575 1.7245
92.6 1.7174
92.625 1.7039
92.65 1.6831
92.675 1.656
92.7 1.6284
92.725 1.6053
92.75 1.5904
92.775 1.5952
92.8 1.6283
92.825 1.6702
92.85 1.7099
92.875 1.7449
92.9 1.7739
92.925 1.7969
92.95 1.8132
92.975 1.8202
93 1.8203
93.025 1.8168
93.05 1.8077
93.075 1.79
93.1 1.7684
93.125 1.7455
93.15 1.7194
93.175 1.6865
93.2 1.6488
93.225 1.6214
93.25 1.61
93.275 1.6089
93.3 1.6121
93.325 1.6168
93.35 1.6182
93.375 1.613
93.4 1.6094
93.425 1.6131
93.45 1.6196
93.475 1.6207
93.5 1.6134
93.525 1.6004
93.55 1.5817
93.575 1.553
93.6 1.5147
93.625 1.4745
93.65 1.4361
93.675 1.4
93.7 1.3602
93.725 1.3175
93.75 1.2752
93.775 1.2337
93.8 1.1953
93.825 1.1615
93.85 1.1355
93.875 1.1141
93.9 1.0978
93.925 1.095
93.95 1.0942
93.975 1.0904
94 1.0846
94.025 1.0735
94.05 1.057
94.075 1.0353
94.1 1.0077
94.125 0.9768
94.15 0.9431
94.175 0.9046
94.2 0.8587
94.225 0.8039
94.25 0.7396
94.275 0.6705
94.3 0.6067
94.325 0.5589
94.35 0.5305
94.375 0.513
94.4 0.4948
94.425 0.4677
94.45 0.4316
94.475 0.3901
94.5 0.3518
94.525 0.3275
94.55 0.3219
94.575 0.3337
94.6 0.3543
94.625 0.3818
94.65 0.4197
94.675 0.4635
94.7 0.5054
94.725 0.5393
94.75 0.5654
94.775 0.5846
94.8 0.5957
94.825 0.5979
94.85 0.5907
94.875 0.5727
94.9 0.5461
94.925 0.5139
94.95 0.4798
94.975 0.4441
95 0.405
95.025 0.3631
95.05 0.3199
95.075 0.278
95.1 0.2402
95.125 0.2086
95.15 0.1869
95.175 0.1807
95.2 0.1879
95.225 0.21
95.25 0.2575
95.275 0.3312
95.3 0.4129
95.325 0.4948
95.35 0.5782
95.375 0.6606
95.4 0.7391
95.425 0.816
95.45 0.8892
95.475 0.9607
95.5 1.0336
95.525 1.1031
95.55 1.1658
95.575 1.219
95.6 1.2624
95.625 1.2957
95.65 1.3201
95.675 1.3371
95.7 1.3469
95.725 1.3488
95.75 1.3426
95.775 1.3288
95.8 1.308
95.825 1.2805
95.85 1.2456
95.875 1.2039
95.9 1.1556
95.925 1.1018
95.95 1.0422
95.975 0.9774
96 0.9126
96.025 0.8522
96.05 0.7954
96.075 0.74
96.1 0.6834
96.125 0.624
96.15 0.5593
96.175 0.487
96.2 0.4098
96.225 0.3293
96.25 0.2478
96.275 0.1669
96.3 0.086
96.325 0.0075
96.35 -0.067
96.375 -0.1426
96.4 -0.2229
96.425 -0.3062
96.45 -0.3916
96.475 -0.4784
96.5 -0.5624
96.525 -0.6391
96.55 -0.6949
96.575 -0.7184
96.6 -0.7166
96.625 -0.7057
96.65 -0.6905
96.675 -0.6736
96.7 -0.6569
96.725 -0.6348
96.75 -0.6029
96.775 -0.5694
96.8 -0.5377
96.825 -0.5065
96.85 -0.476
96.875 -0.4459
96.9 -0.4168
96.925 -0.3899
96.95 -0.3654
96.975 -0.3378
97 -0.3041
97.025 -0.264
97.05 -0.2143
97.075 -0.1491
97.1 -0.072
97.125 0.0068
97.15 0.0807
97.175 0.1488
97.2 0.2132
97.225 0.2713
97.25 0.3204
97.275 0.3614
97.3 0.3963
97.325 0.4252
97.35 0.4455
97.375 0.4577
97.4 0.4609
97.425 0.4545
97.45 0.4384
97.475 0.414
97.5 0.3866
97.525 0.3608
97.55 0.3361
97.575 0.309
97.6 0.2779
97.625 0.2421
97.65 0.206
97.675 0.1749
97.7 0.1532
97.725 0.1421
97.75 0.1444
97.775 0.1562
97.8 0.169
97.825 0.1838
97.85 0.2
97.875 0.2168
97.9 0.2314
97.925 0.2473
97.95 0.2704
97.975 0.3075
98 0.3742
98.025 0.4576
98.05 0.5432
98.075 0.6309
98.1 0.7155
98.125 0.7948
98.15 0.8692
98.175 0.9377
98.2 0.9972
98.225 1.0468
98.25 1.0865
98.275 1.1151
98.3 1.1344
98.325 1.1433
98.35 1.146
98.375 1.1472
98.4 1.1501
98.425 1.1533
98.45 1.1586
98.475 1.1667
98.5 1.1728
98.525 1.1726
98.55 1.1668
98.575 1.153
98.6 1.1316
98.625 1.1041
98.65 1.0717
98.675 1.0376
98.7 1.0047
98.725 0.9788
98.75 0.9605
98.775 0.9468
98.8 0.9335
98.825 0.9232
98.85 0.9144
98.875 0.9044
98.9 0.891
98.925 0.8781
98.95 0.8665
98.975 0.8563
99 0.8442
99.025 0.8269
99.05 0.8042
99.075 0.7755
99.1 0.7413
99.125 0.7028
99.15 0.6634
99.175 0.6201
99.2 0.5731
99.225 0.5204
99.25 0.4633
99.275 0.4072
99.3 0.3598
99.325 0.3185
99.35 0.2806
99.375 0.2399
99.4 0.1955
99.425 0.1465
99.45 0.0913
99.475 0.0315
99.5 -0.031
99.525 -0.0957
99.55 -0.1617
99.575 -0.2257
99.6 -0.2805
99.625 -0.3222
99.65 -0.3443
99.675 -0.3497
99.7 -0.3477
99.725 -0.3468
99.75 -0.3459
99.775 -0.3351
99.8 -0.3115
99.825 -0.2777
99.85 -0.2396
99.875 -0.2001
99.9 -0.1614
99.925 -0.1231
99.95 -0.0861
99.975 -0.0486
100 -0.0148
