# Supplementary material for: Uptake of N2O5 by aqueous aerosol unveiled using chemically accurate many-body potentials
Source: Nat Commun. 2022 Mar 10;13:1266. doi: 10.1038/s41467-022-28697-8 (PMC8913772; doi:10.1038/s41467-022-28697-8)
Supplement: Supplementary file 3 — Source Data [file 41467_2022_28697_MOESM3_ESM.zip › n2o5-uptake-data/Fig2/scattering/rep04run04/relcom_gds.dat]

0.025 12.0467
0.05 11.9707
0.075 11.8946
0.1 11.8185
0.125 11.7424
0.15 11.6663
0.175 11.5902
0.2 11.5141
0.225 11.4379
0.25 11.3618
0.275 11.2856
0.3 11.2094
0.325 11.1331
0.35 11.0569
0.375 10.9807
0.4 10.9044
0.425 10.8281
0.45 10.7518
0.475 10.6755
0.5 10.5991
0.525 10.5227
0.55 10.4463
0.575 10.3699
0.6 10.2935
0.625 10.2171
0.65 10.1406
0.675 10.0642
0.7 9.9877
0.725 9.9112
0.75 9.8347
0.775 9.7582
0.8 9.6817
0.825 9.6051
0.85 9.5286
0.875 9.452
0.9 9.3753
0.925 9.2987
0.95 9.222
0.975 9.1453
1 9.0685
1.025 8.9918
1.05 8.915
1.075 8.8382
1.1 8.7614
1.125 8.6845
1.15 8.6075
1.175 8.5305
1.2 8.4534
1.225 8.3762
1.25 8.299
1.275 8.2217
1.3 8.1445
1.325 8.0673
1.35 7.99
1.375 7.9127
1.4 7.8353
1.425 7.7579
1.45 7.6805
1.475 7.6031
1.5 7.5257
1.525 7.4482
1.55 7.3707
1.575 7.2933
1.6 7.2159
1.625 7.1384
1.65 7.0609
1.675 6.9835
1.7 6.906
1.725 6.8285
1.75 6.7509
1.775 6.6732
1.8 6.5954
1.825 6.5176
1.85 6.4397
1.875 6.3617
1.9 6.2836
1.925 6.2055
1.95 6.1274
1.975 6.0492
2 5.971
2.025 5.8928
2.05 5.8144
2.075 5.7359
2.1 5.6573
2.125 5.5786
2.15 5.4997
2.175 5.4208
2.2 5.3419
2.225 5.2629
2.25 5.1837
2.275 5.1046
2.3 5.0252
2.325 4.9457
2.35 4.866
2.375 4.7862
2.4 4.7062
2.425 4.6259
2.45 4.5454
2.475 4.4647
2.5 4.3835
2.525 4.3019
2.55 4.2202
2.575 4.1379
2.6 4.055
2.625 3.9716
2.65 3.8877
2.675 3.8031
2.7 3.7178
2.725 3.6319
2.75 3.5456
2.775 3.4589
2.8 3.3715
2.825 3.2835
2.85 3.1947
2.875 3.1051
2.9 3.0147
2.925 2.9236
2.95 2.8315
2.975 2.7383
3 2.6441
3.025 2.5486
3.05 2.4517
3.075 2.3536
3.1 2.2543
3.125 2.1536
3.15 2.0509
3.175 1.9466
3.2 1.8406
3.225 1.7322
3.25 1.621
3.275 1.5068
3.3 1.3909
3.325 1.2769
3.35 1.1693
3.375 1.0713
3.4 0.9932
3.425 0.9395
3.45 0.9053
3.475 0.8785
3.5 0.8522
3.525 0.8267
3.55 0.8022
3.575 0.7797
3.6 0.7589
3.625 0.7389
3.65 0.7198
3.675 0.7027
3.7 0.6848
3.725 0.6633
3.75 0.6387
3.775 0.6114
3.8 0.5811
3.825 0.5464
3.85 0.5095
3.875 0.4731
3.9 0.4395
3.925 0.4085
3.95 0.3817
3.975 0.359
4 0.3379
4.025 0.3148
4.05 0.2864
4.075 0.2537
4.1 0.2175
4.125 0.1788
4.15 0.1369
4.175 0.0925
4.2 0.0506
4.225 0.0107
4.25 -0.0228
4.275 -0.047
4.3 -0.066
4.325 -0.0812
4.35 -0.0912
4.375 -0.0976
4.4 -0.1036
4.425 -0.1156
4.45 -0.1315
4.475 -0.1494
4.5 -0.1657
4.525 -0.1764
4.55 -0.1806
4.575 -0.1752
4.6 -0.149
4.625 -0.1002
4.65 -0.0458
4.675 0.0029
4.7 0.0437
4.725 0.0749
4.75 0.0972
4.775 0.1137
4.8 0.1237
4.825 0.1274
4.85 0.1257
4.875 0.1198
4.9 0.1089
4.925 0.094
4.95 0.0768
4.975 0.0649
5 0.0654
5.025 0.0764
5.05 0.0892
5.075 0.0994
5.1 0.1004
5.125 0.0915
5.15 0.0732
5.175 0.0473
5.2 0.0203
5.225 -0.0027
5.25 -0.0195
5.275 -0.0298
5.3 -0.0354
5.325 -0.0408
5.35 -0.0506
5.375 -0.0658
5.4 -0.0867
5.425 -0.1128
5.45 -0.1396
5.475 -0.161
5.5 -0.1626
5.525 -0.1381
5.55 -0.0922
5.575 -0.0395
5.6 0.0099
5.625 0.0513
5.65 0.0824
5.675 0.1044
5.7 0.1159
5.725 0.1201
5.75 0.117
5.775 0.108
5.8 0.0945
5.825 0.0759
5.85 0.0575
5.875 0.0405
5.9 0.0234
5.925 0.0088
5.95 0.0006
5.975 -0.004
6 -0.0074
6.025 -0.0122
6.05 -0.0216
6.075 -0.0352
6.1 -0.0539
6.125 -0.0787
6.15 -0.1091
6.175 -0.1446
6.2 -0.1858
6.225 -0.2322
6.25 -0.2826
6.275 -0.3368
6.3 -0.3943
6.325 -0.4559
6.35 -0.523
6.375 -0.5951
6.4 -0.6715
6.425 -0.7512
6.45 -0.8336
6.475 -0.917
6.5 -1.0009
6.525 -1.087
6.55 -1.1764
6.575 -1.2664
6.6 -1.3427
6.625 -1.3811
6.65 -1.3959
6.675 -1.4053
6.7 -1.4109
6.725 -1.4125
6.75 -1.4089
6.775 -1.4035
6.8 -1.4013
6.825 -1.404
6.85 -1.4166
6.875 -1.4393
6.9 -1.4654
6.925 -1.4811
6.95 -1.4831
6.975 -1.4763
7 -1.46
7.025 -1.4391
7.05 -1.4199
7.075 -1.4066
7.1 -1.3998
7.125 -1.4006
7.15 -1.4099
7.175 -1.428
7.2 -1.4554
7.225 -1.4924
7.25 -1.5378
7.275 -1.5929
7.3 -1.6578
7.325 -1.7306
7.35 -1.8134
7.375 -1.9052
7.4 -2.0047
7.425 -2.112
7.45 -2.2279
7.475 -2.3493
7.5 -2.4687
7.525 -2.5766
7.55 -2.6702
7.575 -2.7499
7.6 -2.8183
7.625 -2.8825
7.65 -2.949
7.675 -3.0191
7.7 -3.0917
7.725 -3.162
7.75 -3.2142
7.775 -3.2378
7.8 -3.2456
7.825 -3.2488
7.85 -3.2487
7.875 -3.2478
7.9 -3.2492
7.925 -3.254
7.95 -3.2603
7.975 -3.2617
8 -3.2581
8.025 -3.2427
8.05 -3.2097
8.075 -3.1556
8.1 -3.0767
8.125 -2.9841
8.15 -2.8856
8.175 -2.7821
8.2 -2.6781
8.225 -2.5802
8.25 -2.4906
8.275 -2.4065
8.3 -2.3315
8.325 -2.2637
8.35 -2.1963
8.375 -2.1322
8.4 -2.0761
8.425 -2.0279
8.45 -1.9879
8.475 -1.9577
8.5 -1.9377
8.525 -1.9282
8.55 -1.9268
8.575 -1.9325
8.6 -1.9467
8.625 -1.9663
8.65 -1.9865
8.675 -2.0069
8.7 -2.0284
8.725 -2.0536
8.75 -2.0859
8.775 -2.1246
8.8 -2.17
8.825 -2.224
8.85 -2.2857
8.875 -2.3552
8.9 -2.4339
8.925 -2.5212
8.95 -2.6114
8.975 -2.7
9 -2.7837
9.025 -2.8664
9.05 -2.9462
9.075 -3.0124
9.1 -3.0638
9.125 -3.1086
9.15 -3.1511
9.175 -3.1912
9.2 -3.2291
9.225 -3.2621
9.25 -3.2931
9.275 -3.3218
9.3 -3.3458
9.325 -3.363
9.35 -3.3715
9.375 -3.3718
9.4 -3.3632
9.425 -3.3496
9.45 -3.3354
9.475 -3.3228
9.5 -3.3115
9.525 -3.2999
9.55 -3.2846
9.575 -3.2641
9.6 -3.2359
9.625 -3.2027
9.65 -3.1649
9.675 -3.1256
9.7 -3.0881
9.725 -3.052
9.75 -3.0174
9.775 -2.9853
9.8 -2.9535
9.825 -2.9202
9.85 -2.8844
9.875 -2.8527
9.9 -2.8282
9.925 -2.8108
9.95 -2.7978
9.975 -2.7846
10 -2.7731
10.025 -2.7615
10.05 -2.7505
10.075 -2.7365
10.1 -2.7181
10.125 -2.6972
10.15 -2.6778
10.175 -2.6657
10.2 -2.663
10.225 -2.6674
10.25 -2.6791
10.275 -2.698
10.3 -2.7214
10.325 -2.7514
10.35 -2.7883
10.375 -2.8269
10.4 -2.867
10.425 -2.9072
10.45 -2.9479
10.475 -2.9856
10.5 -3.0192
10.525 -3.0487
10.55 -3.0743
10.575 -3.1014
10.6 -3.1321
10.625 -3.1663
10.65 -3.2039
10.675 -3.2375
10.7 -3.2576
10.725 -3.2608
10.75 -3.2543
10.775 -3.249
10.8 -3.2504
10.825 -3.2609
10.85 -3.2835
10.875 -3.3198
10.9 -3.3653
10.925 -3.4186
10.95 -3.4766
10.975 -3.5373
11 -3.5954
11.025 -3.646
11.05 -3.6909
11.075 -3.7344
11.1 -3.7786
11.125 -3.8249
11.15 -3.8657
11.175 -3.8972
11.2 -3.9197
11.225 -3.9293
11.25 -3.9264
11.275 -3.9164
11.3 -3.9027
11.325 -3.8863
11.35 -3.8666
11.375 -3.8454
11.4 -3.8228
11.425 -3.8041
11.45 -3.7866
11.475 -3.7739
11.5 -3.7648
11.525 -3.7616
11.55 -3.7587
11.575 -3.7521
11.6 -3.736
11.625 -3.7137
11.65 -3.6863
11.675 -3.6522
11.7 -3.6069
11.725 -3.5574
11.75 -3.5064
11.775 -3.4556
11.8 -3.4041
11.825 -3.3471
11.85 -3.2837
11.875 -3.2143
11.9 -3.1367
11.925 -3.0552
11.95 -2.9741
11.975 -2.8945
12 -2.8175
12.025 -2.7461
12.05 -2.675
12.075 -2.6001
12.1 -2.5181
12.125 -2.4314
12.15 -2.3432
12.175 -2.2585
12.2 -2.1799
12.225 -2.1078
12.25 -2.0412
12.275 -1.9781
12.3 -1.9184
12.325 -1.8628
12.35 -1.8089
12.375 -1.7562
12.4 -1.7018
12.425 -1.6448
12.45 -1.5864
12.475 -1.5331
12.5 -1.4896
12.525 -1.4623
12.55 -1.4491
12.575 -1.4475
12.6 -1.4548
12.625 -1.4623
12.65 -1.4609
12.675 -1.4501
12.7 -1.4365
12.725 -1.4192
12.75 -1.3964
12.775 -1.3741
12.8 -1.3544
12.825 -1.3375
12.85 -1.3247
12.875 -1.3186
12.9 -1.3192
12.925 -1.3266
12.95 -1.3419
12.975 -1.3663
13 -1.402
13.025 -1.4493
13.05 -1.5059
13.075 -1.568
13.1 -1.6339
13.125 -1.6989
13.15 -1.7572
13.175 -1.8119
13.2 -1.8694
13.225 -1.9314
13.25 -1.9973
13.275 -2.0656
13.3 -2.1324
13.325 -2.1897
13.35 -2.2295
13.375 -2.2495
13.4 -2.251
13.425 -2.2354
13.45 -2.207
13.475 -2.1667
13.5 -2.1242
13.525 -2.0835
13.55 -2.0477
13.575 -2.0186
13.6 -1.9941
13.625 -1.9794
13.65 -1.9766
13.675 -1.986
13.7 -2.0022
13.725 -2.0244
13.75 -2.0501
13.775 -2.0787
13.8 -2.106
13.825 -2.1322
13.85 -2.1658
13.875 -2.2137
13.9 -2.2733
13.925 -2.3419
13.95 -2.4127
13.975 -2.4805
14 -2.537
14.025 -2.5787
14.05 -2.5985
14.075 -2.5916
14.1 -2.5717
14.125 -2.544
14.15 -2.5113
14.175 -2.4764
14.2 -2.4328
14.225 -2.3879
14.25 -2.3457
14.275 -2.305
14.3 -2.2622
14.325 -2.2197
14.35 -2.1795
14.375 -2.1415
14.4 -2.1059
14.425 -2.0708
14.45 -2.0358
14.475 -2.0011
14.5 -1.9654
14.525 -1.9201
14.55 -1.8693
14.575 -1.8166
14.6 -1.7664
14.625 -1.7189
14.65 -1.6771
14.675 -1.6366
14.7 -1.5987
14.725 -1.5638
14.75 -1.5293
14.775 -1.497
14.8 -1.4666
14.825 -1.4408
14.85 -1.4248
14.875 -1.4181
14.9 -1.42
14.925 -1.4231
14.95 -1.4182
14.975 -1.4072
15 -1.3988
15.025 -1.3918
15.05 -1.3825
15.075 -1.3661
15.1 -1.338
15.125 -1.3072
15.15 -1.2778
15.175 -1.2518
15.2 -1.2305
15.225 -1.2169
15.25 -1.2076
15.275 -1.2
15.3 -1.1949
15.325 -1.1898
15.35 -1.1819
15.375 -1.1693
15.4 -1.1472
15.425 -1.1163
15.45 -1.08
15.475 -1.0451
15.5 -1.0139
15.525 -0.9864
15.55 -0.9602
15.575 -0.9327
15.6 -0.9032
15.625 -0.8713
15.65 -0.8353
15.675 -0.7941
15.7 -0.7474
15.725 -0.6993
15.75 -0.6495
15.775 -0.6
15.8 -0.5499
15.825 -0.4989
15.85 -0.4449
15.875 -0.3857
15.9 -0.3251
15.925 -0.2644
15.95 -0.2057
15.975 -0.1515
16 -0.0983
16.025 -0.0463
16.05 0.0022
16.075 0.0498
16.1 0.0952
16.125 0.1378
16.15 0.178
16.175 0.215
16.2 0.2482
16.225 0.2759
16.25 0.298
16.275 0.3167
16.3 0.3323
16.325 0.3447
16.35 0.3524
16.375 0.355
16.4 0.3525
16.425 0.3447
16.45 0.3326
16.475 0.3163
16.5 0.2962
16.525 0.2752
16.55 0.2527
16.575 0.2277
16.6 0.2003
16.625 0.1679
16.65 0.1301
16.675 0.0863
16.7 0.0368
16.725 -0.016
16.75 -0.0676
16.775 -0.1047
16.8 -0.1189
16.825 -0.1112
16.85 -0.0945
16.875 -0.0805
16.9 -0.0687
16.925 -0.0603
16.95 -0.0554
16.975 -0.051
17 -0.0427
17.025 -0.0269
17.05 -0.0047
17.075 0.0224
17.1 0.0513
17.125 0.0771
17.15 0.0967
17.175 0.1184
17.2 0.1463
17.225 0.1774
17.25 0.2117
17.275 0.2513
17.3 0.2991
17.325 0.353
17.35 0.4072
17.375 0.4595
17.4 0.5086
17.425 0.5547
17.45 0.5976
17.475 0.6367
17.5 0.6709
17.525 0.6998
17.55 0.7233
17.575 0.743
17.6 0.7581
17.625 0.7655
17.65 0.7644
17.675 0.756
17.7 0.7383
17.725 0.7143
17.75 0.6843
17.775 0.6478
17.8 0.6051
17.825 0.5549
17.85 0.4973
17.875 0.4337
17.9 0.3634
17.925 0.2866
17.95 0.2061
17.975 0.1248
18 0.046
18.025 -0.0288
18.05 -0.1
18.075 -0.1714
18.1 -0.2475
18.125 -0.33
18.15 -0.4193
18.175 -0.5118
18.2 -0.6057
18.225 -0.6999
18.25 -0.7921
18.275 -0.8901
18.3 -0.9928
18.325 -1.1012
18.35 -1.2197
18.375 -1.3451
18.4 -1.4703
18.425 -1.5873
18.45 -1.6789
18.475 -1.738
18.5 -1.7743
18.525 -1.8003
18.55 -1.8238
18.575 -1.8433
18.6 -1.8547
18.625 -1.8573
18.65 -1.8544
18.675 -1.8522
18.7 -1.8523
18.725 -1.8528
18.75 -1.8512
18.775 -1.8477
18.8 -1.8479
18.825 -1.8552
18.85 -1.872
18.875 -1.8992
18.9 -1.9296
18.925 -1.9528
18.95 -1.9615
18.975 -1.9511
19 -1.9301
19.025 -1.9051
19.05 -1.8781
19.075 -1.8494
19.1 -1.8174
19.125 -1.7703
19.15 -1.6959
19.175 -1.6021
19.2 -1.5037
19.225 -1.4036
19.25 -1.307
19.275 -1.2157
19.3 -1.1316
19.325 -1.0526
19.35 -0.9765
19.375 -0.9015
19.4 -0.8273
19.425 -0.7559
19.45 -0.6879
19.475 -0.6234
19.5 -0.5609
19.525 -0.4995
19.55 -0.4387
19.575 -0.3812
19.6 -0.3294
19.625 -0.2846
19.65 -0.2466
19.675 -0.2154
19.7 -0.1908
19.725 -0.1711
19.75 -0.1548
19.775 -0.1428
19.8 -0.1349
19.825 -0.1324
19.85 -0.1345
19.875 -0.1407
19.9 -0.1509
19.925 -0.1657
19.95 -0.1851
19.975 -0.2092
20 -0.2386
20.025 -0.2727
20.05 -0.3082
20.075 -0.341
20.1 -0.3725
20.125 -0.406
20.15 -0.4426
20.175 -0.4835
20.2 -0.5308
20.225 -0.5838
20.25 -0.641
20.275 -0.7009
20.3 -0.7645
20.325 -0.8312
20.35 -0.9015
20.375 -0.9738
20.4 -1.0456
20.425 -1.1171
20.45 -1.1877
20.475 -1.2534
20.5 -1.3134
20.525 -1.3747
20.55 -1.4397
20.575 -1.5053
20.6 -1.5641
20.625 -1.6108
20.65 -1.6491
20.675 -1.6898
20.7 -1.7346
20.725 -1.7772
20.75 -1.8114
20.775 -1.8254
20.8 -1.825
20.825 -1.8195
20.85 -1.818
20.875 -1.8201
20.9 -1.8233
20.925 -1.8278
20.95 -1.8321
20.975 -1.8351
21 -1.8349
21.025 -1.8257
21.05 -1.8062
21.075 -1.7727
21.1 -1.7192
21.125 -1.6519
21.15 -1.583
21.175 -1.5108
21.2 -1.4347
21.225 -1.3609
21.25 -1.2943
21.275 -1.2363
21.3 -1.1816
21.325 -1.1144
21.35 -1.0367
21.375 -0.9541
21.4 -0.8684
21.425 -0.7835
21.45 -0.7052
21.475 -0.6344
21.5 -0.5702
21.525 -0.5134
21.55 -0.4572
21.575 -0.3999
21.6 -0.3439
21.625 -0.2919
21.65 -0.2426
21.675 -0.1927
21.7 -0.1442
21.725 -0.0954
21.75 -0.0402
21.775 0.0243
21.8 0.0972
21.825 0.1833
21.85 0.2837
21.875 0.3885
21.9 0.492
21.925 0.5905
21.95 0.6838
21.975 0.7755
22 0.8667
22.025 0.9563
22.05 1.0413
22.075 1.1182
22.1 1.1835
22.125 1.239
22.15 1.2857
22.175 1.3277
22.2 1.3647
22.225 1.397
22.25 1.4255
22.275 1.4441
22.3 1.4551
22.325 1.4617
22.35 1.4641
22.375 1.4632
22.4 1.4642
22.425 1.464
22.45 1.4613
22.475 1.4536
22.5 1.4463
22.525 1.4449
22.55 1.446
22.575 1.4585
22.6 1.4819
22.625 1.5053
22.65 1.5218
22.675 1.5311
22.7 1.5337
22.725 1.5307
22.75 1.5252
22.775 1.5172
22.8 1.5046
22.825 1.4865
22.85 1.4635
22.875 1.4405
22.9 1.4244
22.925 1.4188
22.95 1.4251
22.975 1.4378
23 1.4518
23.025 1.4654
23.05 1.4752
23.075 1.4793
23.1 1.4776
23.125 1.4703
23.15 1.4591
23.175 1.4401
23.2 1.4168
23.225 1.3939
23.25 1.3651
23.275 1.3361
23.3 1.318
23.325 1.3179
23.35 1.3322
23.375 1.3448
23.4 1.345
23.425 1.3364
23.45 1.3242
23.475 1.3129
23.5 1.2984
23.525 1.2785
23.55 1.2602
23.575 1.2466
23.6 1.2346
23.625 1.2263
23.65 1.2191
23.675 1.2058
23.7 1.1844
23.725 1.1521
23.75 1.1084
23.775 1.0547
23.8 0.9954
23.825 0.9398
23.85 0.8933
23.875 0.8544
23.9 0.816
23.925 0.7783
23.95 0.7379
23.975 0.6989
24 0.667
24.025 0.6493
24.05 0.652
24.075 0.6675
24.1 0.6909
24.125 0.714
24.15 0.728
24.175 0.7327
24.2 0.7304
24.225 0.7227
24.25 0.7095
24.275 0.6918
24.3 0.6745
24.325 0.6571
24.35 0.6429
24.375 0.6358
24.4 0.6312
24.425 0.6318
24.45 0.6309
24.475 0.6281
24.5 0.6297
24.525 0.6376
24.55 0.6513
24.575 0.6703
24.6 0.6941
24.625 0.7254
24.65 0.7644
24.675 0.8101
24.7 0.8649
24.725 0.9247
24.75 0.9915
24.775 1.0673
24.8 1.1446
24.825 1.2174
24.85 1.2849
24.875 1.3416
24.9 1.3874
24.925 1.4226
24.95 1.448
24.975 1.4663
25 1.4802
25.025 1.4888
25.05 1.496
25.075 1.5035
25.1 1.5129
25.125 1.5233
25.15 1.5317
25.175 1.5457
25.2 1.5766
25.225 1.6185
25.25 1.6618
25.275 1.7004
25.3 1.7321
25.325 1.7561
25.35 1.7721
25.375 1.7802
25.4 1.7807
25.425 1.7747
25.45 1.7631
25.475 1.7483
25.5 1.733
25.525 1.7156
25.55 1.6945
25.575 1.6693
25.6 1.6419
25.625 1.6156
25.65 1.5912
25.675 1.5668
25.7 1.5481
25.725 1.551
25.75 1.5715
25.775 1.5901
25.8 1.6019
25.825 1.6061
25.85 1.6036
25.875 1.5975
25.9 1.5881
25.925 1.5734
25.95 1.5525
25.975 1.5251
26 1.4909
26.025 1.4497
26.05 1.4036
26.075 1.3568
26.1 1.3144
26.125 1.2751
26.15 1.2378
26.175 1.2034
26.2 1.1741
26.225 1.1576
26.25 1.1602
26.275 1.176
26.3 1.1964
26.325 1.2172
26.35 1.2378
26.375 1.2586
26.4 1.2781
26.425 1.2958
26.45 1.3125
26.475 1.3271
26.5 1.339
26.525 1.3462
26.55 1.348
26.575 1.3446
26.6 1.3382
26.625 1.3274
26.65 1.3124
26.675 1.2927
26.7 1.269
26.725 1.2423
26.75 1.2127
26.775 1.1815
26.8 1.1487
26.825 1.1125
26.85 1.0726
26.875 1.0303
26.9 0.9891
26.925 0.9526
26.95 0.9189
26.975 0.8865
27 0.8559
27.025 0.8269
27.05 0.8004
27.075 0.7768
27.1 0.7579
27.125 0.7436
27.15 0.738
27.175 0.7504
27.2 0.7823
27.225 0.826
27.25 0.8757
27.275 0.925
27.3 0.9722
27.325 1.0184
27.35 1.0625
27.375 1.1029
27.4 1.1392
27.425 1.1741
27.45 1.2089
27.475 1.2444
27.5 1.2823
27.525 1.3208
27.55 1.3589
27.575 1.3967
27.6 1.4309
27.625 1.4586
27.65 1.4805
27.675 1.4963
27.7 1.5056
27.725 1.5092
27.75 1.5071
27.775 1.499
27.8 1.4856
27.825 1.4692
27.85 1.4499
27.875 1.4255
27.9 1.3956
27.925 1.3602
27.95 1.319
27.975 1.2734
28 1.2251
28.025 1.1768
28.05 1.1314
28.075 1.0865
28.1 1.0362
28.125 0.9795
28.15 0.9164
28.175 0.8483
28.2 0.775
28.225 0.6979
28.25 0.6169
28.275 0.5352
28.3 0.455
28.325 0.3802
28.35 0.315
28.375 0.2613
28.4 0.2208
28.425 0.1914
28.45 0.1668
28.475 0.1457
28.5 0.1278
28.525 0.1138
28.55 0.1041
28.575 0.1
28.6 0.1021
28.625 0.1086
28.65 0.1191
28.675 0.1307
28.7 0.1439
28.725 0.1536
28.75 0.1585
28.775 0.1568
28.8 0.1498
28.825 0.1367
28.85 0.1184
28.875 0.0978
28.9 0.0746
28.925 0.0494
28.95 0.0231
28.975 -0.0052
29 -0.0356
29.025 -0.0696
29.05 -0.1067
29.075 -0.1436
29.1 -0.1724
29.125 -0.1924
29.15 -0.207
29.175 -0.2188
29.2 -0.2285
29.225 -0.2352
29.25 -0.2297
29.275 -0.2114
29.3 -0.1882
29.325 -0.1655
29.35 -0.1473
29.375 -0.1311
29.4 -0.1153
29.425 -0.1002
29.45 -0.0895
29.475 -0.0859
29.5 -0.0893
29.525 -0.0957
29.55 -0.1059
29.575 -0.1232
29.6 -0.1456
29.625 -0.1687
29.65 -0.1907
29.675 -0.2139
29.7 -0.2378
29.725 -0.2636
29.75 -0.2881
29.775 -0.3139
29.8 -0.3397
29.825 -0.3601
29.85 -0.3748
29.875 -0.3783
29.9 -0.3743
29.925 -0.37
29.95 -0.3669
29.975 -0.3666
30 -0.367
30.025 -0.3593
30.05 -0.3281
30.075 -0.2765
30.1 -0.2173
30.125 -0.1596
30.15 -0.1084
30.175 -0.0614
30.2 -0.0126
30.225 0.0391
30.25 0.0911
30.275 0.146
30.3 0.2067
30.325 0.2721
30.35 0.3473
30.375 0.4321
30.4 0.5199
30.425 0.6045
30.45 0.686
30.475 0.7659
30.5 0.848
30.525 0.9299
30.55 1.0045
30.575 1.0675
30.6 1.1202
30.625 1.1626
30.65 1.1973
30.675 1.2286
30.7 1.2578
30.725 1.2862
30.75 1.3144
30.775 1.3422
30.8 1.3676
30.825 1.3893
30.85 1.4076
30.875 1.423
30.9 1.4396
30.925 1.4574
30.95 1.4735
30.975 1.488
31 1.5039
31.025 1.527
31.05 1.552
31.075 1.5755
31.1 1.5962
31.125 1.6133
31.15 1.6252
31.175 1.6293
31.2 1.6244
31.225 1.6121
31.25 1.5959
31.275 1.5838
31.3 1.5802
31.325 1.5772
31.35 1.5714
31.375 1.5676
31.4 1.5694
31.425 1.5835
31.45 1.6173
31.475 1.6662
31.5 1.7249
31.525 1.7909
31.55 1.8558
31.575 1.9196
31.6 1.9928
31.625 2.0714
31.65 2.1488
31.675 2.2188
31.7 2.2781
31.725 2.3247
31.75 2.3591
31.775 2.3818
31.8 2.3973
31.825 2.4107
31.85 2.4236
31.875 2.4343
31.9 2.4392
31.925 2.437
31.95 2.4275
31.975 2.4128
32 2.3918
32.025 2.3627
32.05 2.3271
32.075 2.2841
32.1 2.2388
32.125 2.1972
32.15 2.1576
32.175 2.1217
32.2 2.084
32.225 2.0489
32.25 2.0204
32.275 2.0086
32.3 2.0181
32.325 2.0468
32.35 2.092
32.375 2.1433
32.4 2.1911
32.425 2.2311
32.45 2.2658
32.475 2.2944
32.5 2.316
32.525 2.3316
32.55 2.3418
32.575 2.3473
32.6 2.3476
32.625 2.3406
32.65 2.3255
32.675 2.3042
32.7 2.2822
32.725 2.2643
32.75 2.2502
32.775 2.2398
32.8 2.2331
32.825 2.2323
32.85 2.2458
32.875 2.2673
32.9 2.2935
32.925 2.3273
32.95 2.368
32.975 2.42
33 2.4768
33.025 2.5313
33.05 2.588
33.075 2.6451
33.1 2.6981
33.125 2.7437
33.15 2.7807
33.175 2.8094
33.2 2.83
33.225 2.8419
33.25 2.8466
33.275 2.8454
33.3 2.8383
33.325 2.8235
33.35 2.8014
33.375 2.7753
33.4 2.751
33.425 2.7355
33.45 2.7316
33.475 2.7406
33.5 2.7547
33.525 2.7658
33.55 2.7698
33.575 2.7659
33.6 2.76
33.625 2.7531
33.65 2.745
33.675 2.7365
33.7 2.7272
33.725 2.7154
33.75 2.6979
33.775 2.671
33.8 2.6319
33.825 2.5819
33.85 2.5238
33.875 2.4608
33.9 2.3952
33.925 2.3345
33.95 2.2783
33.975 2.2166
34 2.146
34.025 2.0693
34.05 1.9922
34.075 1.9242
34.1 1.8681
34.125 1.8322
34.15 1.8169
34.175 1.8144
34.2 1.8168
34.225 1.822
34.25 1.8303
34.275 1.8428
34.3 1.8588
34.325 1.8681
34.35 1.8673
34.375 1.8566
34.4 1.8375
34.425 1.8123
34.45 1.7811
34.475 1.7482
34.5 1.7204
34.525 1.7029
34.55 1.6986
34.575 1.7055
34.6 1.7172
34.625 1.727
34.65 1.7354
34.675 1.7447
34.7 1.7577
34.725 1.7746
34.75 1.7951
34.775 1.8178
34.8 1.8422
34.825 1.8687
34.85 1.8954
34.875 1.9219
34.9 1.9489
34.925 1.9767
34.95 2.0007
34.975 2.0209
35 2.05
35.025 2.0935
35.05 2.1442
35.075 2.1908
35.1 2.2275
35.125 2.2545
35.15 2.2723
35.175 2.2784
35.2 2.2756
35.225 2.2684
35.25 2.2572
35.275 2.2395
35.3 2.2149
35.325 2.1858
35.35 2.1556
35.375 2.1314
35.4 2.112
35.425 2.0935
35.45 2.0793
35.475 2.0723
35.5 2.0689
35.525 2.0674
35.55 2.068
35.575 2.0698
35.6 2.0672
35.625 2.0595
35.65 2.0492
35.675 2.038
35.7 2.0218
35.725 2.0003
35.75 1.9762
35.775 1.957
35.8 1.9521
35.825 1.9625
35.85 1.9749
35.875 1.9881
35.9 2.0037
35.925 2.018
35.95 2.0333
35.975 2.0492
36 2.066
36.025 2.0826
36.05 2.1002
36.075 2.1199
36.1 2.1464
36.125 2.1872
36.15 2.2365
36.175 2.2832
36.2 2.3282
36.225 2.369
36.25 2.406
36.275 2.4384
36.3 2.4661
36.325 2.492
36.35 2.5163
36.375 2.5365
36.4 2.5507
36.425 2.5598
36.45 2.5664
36.475 2.5744
36.5 2.5836
36.525 2.5915
36.55 2.594
36.575 2.5896
36.6 2.578
36.625 2.5605
36.65 2.5373
36.675 2.5129
36.7 2.488
36.725 2.4606
36.75 2.4272
36.775 2.3869
36.8 2.3429
36.825 2.2944
36.85 2.2416
36.875 2.1839
36.9 2.1218
36.925 2.0561
36.95 1.9886
36.975 1.9176
37 1.8423
37.025 1.7617
37.05 1.6727
37.075 1.5794
37.1 1.4911
37.125 1.4121
37.15 1.334
37.175 1.2588
37.2 1.1903
37.225 1.1233
37.25 1.0574
37.275 0.9894
37.3 0.9225
37.325 0.8628
37.35 0.8118
37.375 0.7668
37.4 0.7314
37.425 0.7055
37.45 0.683
37.475 0.6632
37.5 0.6435
37.525 0.6296
37.55 0.6282
37.575 0.6334
37.6 0.6417
37.625 0.6498
37.65 0.6553
37.675 0.6583
37.7 0.6577
37.725 0.6546
37.75 0.6499
37.775 0.6384
37.8 0.6228
37.825 0.6053
37.85 0.5885
37.875 0.5721
37.9 0.5551
37.925 0.536
37.95 0.5214
37.975 0.512
38 0.5017
38.025 0.4869
38.05 0.4684
38.075 0.4464
38.1 0.421
38.125 0.3983
38.15 0.3761
38.175 0.3524
38.2 0.3249
38.225 0.2978
38.25 0.2811
38.275 0.2932
38.3 0.3351
38.325 0.3926
38.35 0.4548
38.375 0.5186
38.4 0.579
38.425 0.6343
38.45 0.6878
38.475 0.7378
38.5 0.7813
38.525 0.8185
38.55 0.8466
38.575 0.8659
38.6 0.8783
38.625 0.8853
38.65 0.8862
38.675 0.8794
38.7 0.8626
38.725 0.8389
38.75 0.8112
38.775 0.7809
38.8 0.7525
38.825 0.7386
38.85 0.7384
38.875 0.7425
38.9 0.7459
38.925 0.7443
38.95 0.7378
38.975 0.7311
39 0.7379
39.025 0.7739
39.05 0.8207
39.075 0.867
39.1 0.9097
39.125 0.9475
39.15 0.9786
39.175 1.0006
39.2 1.0112
39.225 1.013
39.25 1.0071
39.275 0.9936
39.3 0.9743
39.325 0.9491
39.35 0.9191
39.375 0.8877
39.4 0.8576
39.425 0.8301
39.45 0.7994
39.475 0.7637
39.5 0.7237
39.525 0.6784
39.55 0.6274
39.575 0.575
39.6 0.5257
39.625 0.4765
39.65 0.4231
39.675 0.3655
39.7 0.3083
39.725 0.2661
39.75 0.2508
39.775 0.2579
39.8 0.2751
39.825 0.2914
39.85 0.3084
39.875 0.3313
39.9 0.355
39.925 0.374
39.95 0.3865
39.975 0.3992
40 0.4175
40.025 0.4358
40.05 0.4517
40.075 0.471
40.1 0.4984
40.125 0.5294
40.15 0.5602
40.175 0.5895
40.2 0.6125
40.225 0.6297
40.25 0.6467
40.275 0.659
40.3 0.6621
40.325 0.6613
40.35 0.6559
40.375 0.6463
40.4 0.6386
40.425 0.6322
40.45 0.6226
40.475 0.6093
40.5 0.597
40.525 0.587
40.55 0.5788
40.575 0.5743
40.6 0.5747
40.625 0.5903
40.65 0.6332
40.675 0.6992
40.7 0.7721
40.725 0.847
40.75 0.9226
40.775 0.9958
40.8 1.0654
40.825 1.1322
40.85 1.1963
40.875 1.2568
40.9 1.3113
40.925 1.3585
40.95 1.3987
40.975 1.432
41 1.4582
41.025 1.477
41.05 1.4894
41.075 1.4972
41.1 1.5006
41.125 1.4995
41.15 1.4947
41.175 1.4902
41.2 1.486
41.225 1.4803
41.25 1.4708
41.275 1.4615
41.3 1.459
41.325 1.4664
41.35 1.476
41.375 1.4819
41.4 1.4871
41.425 1.4944
41.45 1.5023
41.475 1.506
41.5 1.5032
41.525 1.4968
41.55 1.4888
41.575 1.478
41.6 1.4609
41.625 1.4378
41.65 1.4112
41.675 1.3817
41.7 1.348
41.725 1.3099
41.75 1.2688
41.775 1.2265
41.8 1.1851
41.825 1.1455
41.85 1.1081
41.875 1.0686
41.9 1.0248
41.925 0.9815
41.95 0.9511
41.975 0.9447
42 0.949
42.025 0.9519
42.05 0.951
42.075 0.9469
42.1 0.9431
42.125 0.9386
42.15 0.9317
42.175 0.9197
42.2 0.9016
42.225 0.8794
42.25 0.8534
42.275 0.8226
42.3 0.7868
42.325 0.7466
42.35 0.7054
42.375 0.6698
42.4 0.646
42.425 0.638
42.45 0.6364
42.475 0.6331
42.5 0.6251
42.525 0.6128
42.55 0.5986
42.575 0.5846
42.6 0.5758
42.625 0.5767
42.65 0.5783
42.675 0.5778
42.7 0.5764
42.725 0.5781
42.75 0.5858
42.775 0.595
42.8 0.6085
42.825 0.639
42.85 0.6831
42.875 0.7327
42.9 0.7811
42.925 0.8246
42.95 0.8673
42.975 0.9053
43 0.9347
43.025 0.9584
43.05 0.9718
43.075 0.9728
43.1 0.9675
43.125 0.9602
43.15 0.9507
43.175 0.9392
43.2 0.9289
43.225 0.922
43.25 0.9179
43.275 0.9128
43.3 0.9044
43.325 0.8973
43.35 0.8979
43.375 0.9121
43.4 0.9387
43.425 0.9716
43.45 1.0063
43.475 1.0367
43.5 1.0669
43.525 1.0958
43.55 1.1189
43.575 1.1337
43.6 1.1404
43.625 1.1406
43.65 1.1344
43.675 1.1251
43.7 1.113
43.725 1.1026
43.75 1.0972
43.775 1.094
43.8 1.0898
43.825 1.086
43.85 1.0835
43.875 1.0814
43.9 1.0764
43.925 1.066
43.95 1.0497
43.975 1.0264
44 0.995
44.025 0.9583
44.05 0.9187
44.075 0.8791
44.1 0.8409
44.125 0.8049
44.15 0.7716
44.175 0.7396
44.2 0.7175
44.225 0.7114
44.25 0.7187
44.275 0.7348
44.3 0.7512
44.325 0.7669
44.35 0.79
44.375 0.8197
44.4 0.848
44.425 0.8706
44.45 0.8854
44.475 0.8946
44.5 0.9022
44.525 0.913
44.55 0.9289
44.575 0.9451
44.6 0.9594
44.625 0.9731
44.65 0.9898
44.675 1.0096
44.7 1.0295
44.725 1.0499
44.75 1.0705
44.775 1.0881
44.8 1.1045
44.825 1.122
44.85 1.1421
44.875 1.1683
44.9 1.1944
44.925 1.2155
44.95 1.2298
44.975 1.2349
45 1.23
45.025 1.2159
45.05 1.194
45.075 1.1686
45.1 1.1454
45.125 1.128
45.15 1.116
45.175 1.1065
45.2 1.0955
45.225 1.0838
45.25 1.0735
45.275 1.0766
45.3 1.094
45.325 1.1188
45.35 1.1473
45.375 1.1758
45.4 1.2046
45.425 1.2346
45.45 1.266
45.475 1.2976
45.5 1.3323
45.525 1.3725
45.55 1.4223
45.575 1.4834
45.6 1.5452
45.625 1.6087
45.65 1.6756
45.675 1.7446
45.7 1.8118
45.725 1.8757
45.75 1.9307
45.775 1.98
45.8 2.024
45.825 2.067
45.85 2.1106
45.875 2.1548
45.9 2.1982
45.925 2.237
45.95 2.2696
45.975 2.2946
46 2.3138
46.025 2.328
46.05 2.3359
46.075 2.3396
46.1 2.3396
46.125 2.3409
46.15 2.3524
46.175 2.3732
46.2 2.4001
46.225 2.4291
46.25 2.4564
46.275 2.4853
46.3 2.5129
46.325 2.5372
46.35 2.5564
46.375 2.5691
46.4 2.5738
46.425 2.571
46.45 2.5645
46.475 2.5554
46.5 2.542
46.525 2.5209
46.55 2.4924
46.575 2.458
46.6 2.4182
46.625 2.3832
46.65 2.3494
46.675 2.3099
46.7 2.2748
46.725 2.2577
46.75 2.2528
46.775 2.2527
46.8 2.2483
46.825 2.2317
46.85 2.2026
46.875 2.1629
46.9 2.1119
46.925 2.0521
46.95 1.9881
46.975 1.9322
47 1.8923
47.025 1.8535
47.05 1.8141
47.075 1.7976
47.1 1.8154
47.125 1.848
47.15 1.8836
47.175 1.9266
47.2 1.9739
47.225 2.0235
47.25 2.0768
47.275 2.1322
47.3 2.1893
47.325 2.2487
47.35 2.3118
47.375 2.3846
47.4 2.4595
47.425 2.5342
47.45 2.6079
47.475 2.6784
47.5 2.7411
47.525 2.7955
47.55 2.8436
47.575 2.8831
47.6 2.9133
47.625 2.9385
47.65 2.963
47.675 2.9917
47.7 3.0275
47.725 3.0659
47.75 3.1051
47.775 3.1406
47.8 3.1703
47.825 3.1974
47.85 3.2319
47.875 3.2678
47.9 3.2985
47.925 3.3194
47.95 3.3351
47.975 3.3465
48 3.3542
48.025 3.3618
48.05 3.3639
48.075 3.36
48.1 3.354
48.125 3.3447
48.15 3.3304
48.175 3.3115
48.2 3.2897
48.225 3.2707
48.25 3.2589
48.275 3.2546
48.3 3.2544
48.325 3.2544
48.35 3.2544
48.375 3.2525
48.4 3.2483
48.425 3.2391
48.45 3.225
48.475 3.2057
48.5 3.1809
48.525 3.1518
48.55 3.1173
48.575 3.0769
48.6 3.0324
48.625 2.9838
48.65 2.9383
48.675 2.9014
48.7 2.8712
48.725 2.8475
48.75 2.8267
48.775 2.8092
48.8 2.7977
48.825 2.7899
48.85 2.7871
48.875 2.7907
48.9 2.7979
48.925 2.8045
48.95 2.807
48.975 2.8045
49 2.7965
49.025 2.7827
49.05 2.7626
49.075 2.738
49.1 2.71
49.125 2.6826
49.15 2.6643
49.175 2.66
49.2 2.6638
49.225 2.6688
49.25 2.6727
49.275 2.6773
49.3 2.6831
49.325 2.691
49.35 2.6998
49.375 2.7078
49.4 2.7142
49.425 2.72
49.45 2.7276
49.475 2.7372
49.5 2.7454
49.525 2.7512
49.55 2.7545
49.575 2.7534
49.6 2.7451
49.625 2.7286
49.65 2.7067
49.675 2.681
49.7 2.6548
49.725 2.6281
49.75 2.5996
49.775 2.5682
49.8 2.5333
49.825 2.4904
49.85 2.4367
49.875 2.3742
49.9 2.3054
49.925 2.2291
49.95 2.1451
49.975 2.0566
50 1.9676
50.025 1.8847
50.05 1.8126
50.075 1.753
50.1 1.703
50.125 1.6616
50.15 1.6273
50.175 1.5988
50.2 1.5745
50.225 1.5562
50.25 1.5557
50.275 1.5804
50.3 1.6286
50.325 1.6829
50.35 1.7338
50.375 1.776
50.4 1.8079
50.425 1.8286
50.45 1.8376
50.475 1.8358
50.5 1.8209
50.525 1.7949
50.55 1.7622
50.575 1.7261
50.6 1.6917
50.625 1.6643
50.65 1.6457
50.675 1.6352
50.7 1.6298
50.725 1.6314
50.75 1.641
50.775 1.654
50.8 1.6619
50.825 1.6616
50.85 1.6538
50.875 1.6384
50.9 1.6128
50.925 1.5825
50.95 1.5599
50.975 1.5437
51 1.5295
51.025 1.5191
51.05 1.5125
51.075 1.5098
51.1 1.5102
51.125 1.5148
51.15 1.5206
51.175 1.525
51.2 1.5285
51.225 1.5279
51.25 1.5251
51.275 1.5281
51.3 1.5433
51.325 1.5665
51.35 1.5898
51.375 1.6096
51.4 1.6224
51.425 1.629
51.45 1.6315
51.475 1.6336
51.5 1.6355
51.525 1.6382
51.55 1.6422
51.575 1.6459
51.6 1.6485
51.625 1.6485
51.65 1.6456
51.675 1.6394
51.7 1.6304
51.725 1.6193
51.75 1.6058
51.775 1.5915
51.8 1.5844
51.825 1.5835
51.85 1.5868
51.875 1.5938
51.9 1.6013
51.925 1.6059
51.95 1.6071
51.975 1.6034
52 1.5926
52.025 1.5736
52.05 1.5506
52.075 1.5303
52.1 1.5254
52.125 1.5498
52.15 1.5981
52.175 1.657
52.2 1.7144
52.225 1.7632
52.25 1.803
52.275 1.8341
52.3 1.8567
52.325 1.8692
52.35 1.8716
52.375 1.8654
52.4 1.8524
52.425 1.8327
52.45 1.8061
52.475 1.7755
52.5 1.7441
52.525 1.7104
52.55 1.6721
52.575 1.6307
52.6 1.5879
52.625 1.546
52.65 1.5034
52.675 1.4604
52.7 1.416
52.725 1.3704
52.75 1.3247
52.775 1.2811
52.8 1.2401
52.825 1.1985
52.85 1.1577
52.875 1.1246
52.9 1.104
52.925 1.0888
52.95 1.0736
52.975 1.0562
53 1.0408
53.025 1.0322
53.05 1.0301
53.075 1.0321
53.1 1.0456
53.125 1.0739
53.15 1.1112
53.175 1.1554
53.2 1.2052
53.225 1.254
53.25 1.3016
53.275 1.3461
53.3 1.3874
53.325 1.426
53.35 1.4648
53.375 1.5065
53.4 1.5494
53.425 1.5918
53.45 1.6356
53.475 1.6791
53.5 1.7178
53.525 1.7502
53.55 1.7759
53.575 1.7937
53.6 1.8042
53.625 1.8065
53.65 1.8011
53.675 1.789
53.7 1.7703
53.725 1.7457
53.75 1.7141
53.775 1.6756
53.8 1.6304
53.825 1.5783
53.85 1.5194
53.875 1.4586
53.9 1.3955
53.925 1.331
53.95 1.2621
53.975 1.1875
54 1.1122
54.025 1.0346
54.05 0.9535
54.075 0.8667
54.1 0.7767
54.125 0.6877
54.15 0.6087
54.175 0.549
54.2 0.5057
54.225 0.4717
54.25 0.4419
54.275 0.4167
54.3 0.3971
54.325 0.3798
54.35 0.3644
54.375 0.3504
54.4 0.3382
54.425 0.3292
54.45 0.3266
54.475 0.329
54.5 0.3358
54.525 0.3441
54.55 0.3502
54.575 0.3546
54.6 0.3568
54.625 0.3592
54.65 0.3674
54.675 0.3803
54.7 0.393
54.725 0.4004
54.75 0.4008
54.775 0.3938
54.8 0.3792
54.825 0.3568
54.85 0.3255
54.875 0.2888
54.9 0.2516
54.925 0.2186
54.95 0.1968
54.975 0.1888
55 0.1937
55.025 0.2117
55.05 0.2405
55.075 0.2705
55.1 0.2983
55.125 0.3238
55.15 0.3456
55.175 0.361
55.2 0.3669
55.225 0.3652
55.25 0.3598
55.275 0.3554
55.3 0.3505
55.325 0.3419
55.35 0.3263
55.375 0.3048
55.4 0.278
55.425 0.2458
55.45 0.2086
55.475 0.1674
55.5 0.1218
55.525 0.0733
55.55 0.0234
55.575 -0.0273
55.6 -0.0812
55.625 -0.1429
55.65 -0.2074
55.675 -0.2651
55.7 -0.3119
55.725 -0.3546
55.75 -0.4003
55.775 -0.4502
55.8 -0.5058
55.825 -0.5623
55.85 -0.6147
55.875 -0.6599
55.9 -0.6984
55.925 -0.7415
55.95 -0.7948
55.975 -0.8524
56 -0.908
56.025 -0.9595
56.05 -1.0062
56.075 -1.0481
56.1 -1.0812
56.125 -1.1034
56.15 -1.1134
56.175 -1.1095
56.2 -1.0949
56.225 -1.0701
56.25 -1.038
56.275 -0.9998
56.3 -0.9611
56.325 -0.9244
56.35 -0.8907
56.375 -0.8596
56.4 -0.8293
56.425 -0.7982
56.45 -0.7652
56.475 -0.7219
56.5 -0.6579
56.525 -0.5772
56.55 -0.4918
56.575 -0.4122
56.6 -0.3421
56.625 -0.2821
56.65 -0.2283
56.675 -0.1795
56.7 -0.1349
56.725 -0.0916
56.75 -0.0466
56.775 0.0058
56.8 0.0711
56.825 0.1474
56.85 0.2272
56.875 0.3049
56.9 0.3783
56.925 0.446
56.95 0.5051
56.975 0.5531
57 0.5911
57.025 0.6188
57.05 0.6367
57.075 0.6487
57.1 0.6566
57.125 0.6605
57.15 0.6607
57.175 0.664
57.2 0.6749
57.225 0.6959
57.25 0.7249
57.275 0.7562
57.3 0.7906
57.325 0.8237
57.35 0.851
57.375 0.8693
57.4 0.878
57.425 0.8804
57.45 0.8821
57.475 0.8855
57.5 0.8866
57.525 0.8862
57.55 0.89
57.575 0.9035
57.6 0.929
57.625 0.9652
57.65 1.0062
57.675 1.0452
57.7 1.0788
57.725 1.1063
57.75 1.1306
57.775 1.1534
57.8 1.1716
57.825 1.1838
57.85 1.1901
57.875 1.193
57.9 1.1948
57.925 1.2018
57.95 1.2141
57.975 1.2265
58 1.2398
58.025 1.2617
58.05 1.2949
58.075 1.3306
58.1 1.3608
58.125 1.3844
58.15 1.401
58.175 1.4094
58.2 1.4103
58.225 1.4054
58.25 1.3953
58.275 1.3791
58.3 1.3543
58.325 1.3225
58.35 1.2871
58.375 1.2506
58.4 1.2127
58.425 1.1746
58.45 1.1382
58.475 1.1062
58.5 1.0798
58.525 1.0557
58.55 1.0303
58.575 1.0041
58.6 0.9811
58.625 0.9714
58.65 0.9801
58.675 1.012
58.7 1.0605
58.725 1.1142
58.75 1.1728
58.775 1.2323
58.8 1.2869
58.825 1.3348
58.85 1.3744
58.875 1.4076
58.9 1.4369
58.925 1.4677
58.95 1.5018
58.975 1.5379
59 1.5729
59.025 1.6087
59.05 1.6403
59.075 1.6668
59.1 1.6876
59.125 1.7074
59.15 1.734
59.175 1.7711
59.2 1.8132
59.225 1.8543
59.25 1.8959
59.275 1.9404
59.3 1.9914
59.325 2.0447
59.35 2.0955
59.375 2.14
59.4 2.1775
59.425 2.2062
59.45 2.2245
59.475 2.2337
59.5 2.2361
59.525 2.238
59.55 2.2409
59.575 2.2416
59.6 2.2432
59.625 2.2533
59.65 2.2782
59.675 2.3203
59.7 2.3683
59.725 2.4129
59.75 2.4509
59.775 2.4819
59.8 2.512
59.825 2.5448
59.85 2.578
59.875 2.6079
59.9 2.6333
59.925 2.6521
59.95 2.6644
59.975 2.6784
60 2.6922
60.025 2.7017
60.05 2.7058
60.075 2.7048
60.1 2.6997
60.125 2.6916
60.15 2.6837
60.175 2.6746
60.2 2.6639
60.225 2.659
60.25 2.6724
60.275 2.7032
60.3 2.7465
60.325 2.794
60.35 2.8452
60.375 2.8957
60.4 2.9428
60.425 2.9853
60.45 3.0231
60.475 3.0581
60.5 3.0909
60.525 3.1213
60.55 3.1459
60.575 3.1627
60.6 3.1726
60.625 3.1793
60.65 3.1857
60.675 3.1906
60.7 3.1936
60.725 3.1965
60.75 3.2002
60.775 3.207
60.8 3.2176
60.825 3.2314
60.85 3.2479
60.875 3.2682
60.9 3.2959
60.925 3.3341
60.95 3.3771
60.975 3.4195
61 3.4605
61.025 3.5011
61.05 3.5389
61.075 3.5762
61.1 3.6143
61.125 3.651
61.15 3.6848
61.175 3.7152
61.2 3.7429
61.225 3.7683
61.25 3.7901
61.275 3.805
61.3 3.8125
61.325 3.8169
61.35 3.8235
61.375 3.8312
61.4 3.8352
61.425 3.8352
61.45 3.833
61.475 3.8344
61.5 3.8394
61.525 3.8419
61.55 3.8366
61.575 3.8224
61.6 3.7991
61.625 3.7678
61.65 3.73
61.675 3.6881
61.7 3.6431
61.725 3.5943
61.75 3.544
61.775 3.494
61.8 3.4485
61.825 3.4182
61.85 3.408
61.875 3.4113
61.9 3.4194
61.925 3.4276
61.95 3.433
61.975 3.4333
62 3.4285
62.025 3.4191
62.05 3.4033
62.075 3.3834
62.1 3.3626
62.125 3.338
62.15 3.3071
62.175 3.2696
62.2 3.2273
62.225 3.1833
62.25 3.1372
62.275 3.0921
62.3 3.0485
62.325 3.0012
62.35 2.9501
62.375 2.8942
62.4 2.8334
62.425 2.767
62.45 2.6953
62.475 2.6204
62.5 2.5427
62.525 2.4645
62.55 2.3914
62.575 2.3288
62.6 2.2794
62.625 2.243
62.65 2.2183
62.675 2.2042
62.7 2.1946
62.725 2.1811
62.75 2.1585
62.775 2.1275
62.8 2.0904
62.825 2.0487
62.85 2.0059
62.875 1.9641
62.9 1.9196
62.925 1.8691
62.95 1.8137
62.975 1.7597
63 1.7098
63.025 1.6618
63.05 1.6142
63.075 1.569
63.1 1.5229
63.125 1.4745
63.15 1.4184
63.175 1.3574
63.2 1.2968
63.225 1.2419
63.25 1.2028
63.275 1.1753
63.3 1.1545
63.325 1.1383
63.35 1.1214
63.375 1.1029
63.4 1.0808
63.425 1.0632
63.45 1.0526
63.475 1.0516
63.5 1.0568
63.525 1.0658
63.55 1.0723
63.575 1.0743
63.6 1.0711
63.625 1.062
63.65 1.0464
63.675 1.0252
63.7 1.0017
63.725 0.9789
63.75 0.952
63.775 0.9167
63.8 0.8663
63.825 0.8085
63.85 0.7499
63.875 0.6912
63.9 0.6316
63.925 0.5688
63.95 0.502
63.975 0.4342
64 0.3641
64.025 0.2923
64.05 0.226
64.075 0.1765
64.1 0.1569
64.125 0.164
64.15 0.1829
64.175 0.2106
64.2 0.2427
64.225 0.2765
64.25 0.3065
64.275 0.3299
64.3 0.3463
64.325 0.3587
64.35 0.3678
64.375 0.3731
64.4 0.3757
64.425 0.3732
64.45 0.3638
64.475 0.3472
64.5 0.3247
64.525 0.2969
64.55 0.2637
64.575 0.2247
64.6 0.1817
64.625 0.1386
64.65 0.0986
64.675 0.0637
64.7 0.0383
64.725 0.0241
64.75 0.0224
64.775 0.0331
64.8 0.0537
64.825 0.0746
64.85 0.0929
64.875 0.1079
64.9 0.1223
64.925 0.1367
64.95 0.1495
64.975 0.159
65 0.1623
65.025 0.1564
65.05 0.1428
65.075 0.1213
65.1 0.0929
65.125 0.0617
65.15 0.0265
65.175 -0.0141
65.2 -0.0594
65.225 -0.0972
65.25 -0.1229
65.275 -0.1343
65.3 -0.1364
65.325 -0.1363
65.35 -0.1372
65.375 -0.1432
65.4 -0.1541
65.425 -0.1633
65.45 -0.1693
65.475 -0.1742
65.5 -0.1784
65.525 -0.1768
65.55 -0.1721
65.575 -0.1638
65.6 -0.1543
65.625 -0.1484
65.65 -0.1463
65.675 -0.1483
65.7 -0.1545
65.725 -0.1629
65.75 -0.1771
65.775 -0.1984
65.8 -0.2274
65.825 -0.2625
65.85 -0.3013
65.875 -0.3409
65.9 -0.372
65.925 -0.3876
65.95 -0.3829
65.975 -0.3641
66 -0.3391
66.025 -0.3147
66.05 -0.2923
66.075 -0.2733
66.1 -0.2596
66.125 -0.25
66.15 -0.245
66.175 -0.2477
66.2 -0.2572
66.225 -0.2732
66.25 -0.2967
66.275 -0.3298
66.3 -0.372
66.325 -0.4242
66.35 -0.4802
66.375 -0.5182
66.4 -0.534
66.425 -0.5481
66.45 -0.5693
66.475 -0.597
66.5 -0.6302
66.525 -0.6689
66.55 -0.7133
66.575 -0.7634
66.6 -0.8202
66.625 -0.8834
66.65 -0.9496
66.675 -1.0157
66.7 -1.0781
66.725 -1.1343
66.75 -1.1841
66.775 -1.2245
66.8 -1.2517
66.825 -1.2697
66.85 -1.2849
66.875 -1.3006
66.9 -1.3193
66.925 -1.3427
66.95 -1.3707
66.975 -1.4008
67 -1.4336
67.025 -1.4683
67.05 -1.5056
67.075 -1.5447
67.1 -1.5846
67.125 -1.6242
67.15 -1.6642
67.175 -1.7041
67.2 -1.7407
67.225 -1.7704
67.25 -1.7852
67.275 -1.7851
67.3 -1.7803
67.325 -1.7729
67.35 -1.7633
67.375 -1.7559
67.4 -1.7532
67.425 -1.75
67.45 -1.7447
67.475 -1.7391
67.5 -1.7325
67.525 -1.7291
67.55 -1.7289
67.575 -1.7282
67.6 -1.7224
67.625 -1.7123
67.65 -1.7032
67.675 -1.6959
67.7 -1.6875
67.725 -1.6737
67.75 -1.6574
67.775 -1.6443
67.8 -1.6391
67.825 -1.6396
67.85 -1.6453
67.875 -1.6535
67.9 -1.6628
67.925 -1.6689
67.95 -1.6692
67.975 -1.6657
68 -1.6637
68.025 -1.6632
68.05 -1.6603
68.075 -1.6513
68.1 -1.6383
68.125 -1.6233
68.15 -1.6022
68.175 -1.5649
68.2 -1.5086
68.225 -1.4362
68.25 -1.3574
68.275 -1.2788
68.3 -1.2009
68.325 -1.1291
68.35 -1.0635
68.375 -1.0034
68.4 -0.9489
68.425 -0.8992
68.45 -0.8546
68.475 -0.8173
68.5 -0.7871
68.525 -0.7636
68.55 -0.75
68.575 -0.7498
68.6 -0.757
68.625 -0.7639
68.65 -0.7663
68.675 -0.7678
68.7 -0.767
68.725 -0.7643
68.75 -0.7616
68.775 -0.7539
68.8 -0.7472
68.825 -0.7381
68.85 -0.7252
68.875 -0.7079
68.9 -0.6842
68.925 -0.6577
68.95 -0.632
68.975 -0.6088
69 -0.5866
69.025 -0.5632
69.05 -0.5464
69.075 -0.5419
69.1 -0.5429
69.125 -0.547
69.15 -0.5543
69.175 -0.5689
69.2 -0.5915
69.225 -0.616
69.25 -0.6414
69.275 -0.667
69.3 -0.6906
69.325 -0.7107
69.35 -0.7293
69.375 -0.7476
69.4 -0.7668
69.425 -0.7886
69.45 -0.809
69.475 -0.8301
69.5 -0.8531
69.525 -0.8813
69.55 -0.9166
69.575 -0.9586
69.6 -1.0086
69.625 -1.0636
69.65 -1.1233
69.675 -1.1866
69.7 -1.2509
69.725 -1.3075
69.75 -1.347
69.775 -1.3733
69.8 -1.3926
69.825 -1.4103
69.85 -1.4237
69.875 -1.4293
69.9 -1.4247
69.925 -1.4079
69.95 -1.382
69.975 -1.3435
70 -1.2978
70.025 -1.2467
70.05 -1.1927
70.075 -1.1355
70.1 -1.0721
70.125 -1.0038
70.15 -0.9322
70.175 -0.8587
70.2 -0.7857
70.225 -0.7167
70.25 -0.6554
70.275 -0.6034
70.3 -0.5605
70.325 -0.5271
70.35 -0.5038
70.375 -0.4908
70.4 -0.4877
70.425 -0.4921
70.45 -0.4996
70.475 -0.5065
70.5 -0.513
70.525 -0.5188
70.55 -0.5186
70.575 -0.5107
70.6 -0.4962
70.625 -0.4814
70.65 -0.4726
70.675 -0.4697
70.7 -0.4677
70.725 -0.4597
70.75 -0.44
70.775 -0.4157
70.8 -0.3918
70.825 -0.3686
70.85 -0.3485
70.875 -0.3367
70.9 -0.3323
70.925 -0.3332
70.95 -0.3402
70.975 -0.3521
71 -0.3669
71.025 -0.3811
71.05 -0.3966
71.075 -0.4162
71.1 -0.44
71.125 -0.4699
71.15 -0.5061
71.175 -0.5449
71.2 -0.5885
71.225 -0.638
71.25 -0.691
71.275 -0.7395
71.3 -0.7752
71.325 -0.7923
71.35 -0.7949
71.375 -0.7944
71.4 -0.7943
71.425 -0.7969
71.45 -0.801
71.475 -0.8028
71.5 -0.8045
71.525 -0.8082
71.55 -0.8145
71.575 -0.8248
71.6 -0.838
71.625 -0.8529
71.65 -0.8693
71.675 -0.8889
71.7 -0.9122
71.725 -0.9379
71.75 -0.9623
71.775 -0.9819
71.8 -0.9901
71.825 -0.9894
71.85 -0.9873
71.875 -0.9858
71.9 -0.9869
71.925 -0.9856
71.95 -0.978
71.975 -0.964
72 -0.9491
72.025 -0.938
72.05 -0.935
72.075 -0.9394
72.1 -0.9487
72.125 -0.9601
72.15 -0.9747
72.175 -0.9921
72.2 -1.016
72.225 -1.0443
72.25 -1.0726
72.275 -1.0959
72.3 -1.1116
72.325 -1.1189
72.35 -1.1127
72.375 -1.0914
72.4 -1.0601
72.425 -1.0289
72.45 -1.0056
72.475 -0.9906
72.5 -0.9867
72.525 -0.9911
72.55 -1.0033
72.575 -1.0252
72.6 -1.0565
72.625 -1.0936
72.65 -1.1278
72.675 -1.1511
72.7 -1.1645
72.725 -1.1695
72.75 -1.1714
72.775 -1.1746
72.8 -1.1817
72.825 -1.1944
72.85 -1.2132
72.875 -1.2396
72.9 -1.2762
72.925 -1.3205
72.95 -1.3563
72.975 -1.3696
73 -1.3786
73.025 -1.3997
73.05 -1.4333
73.075 -1.4772
73.1 -1.528
73.125 -1.5792
73.15 -1.6242
73.175 -1.6607
73.2 -1.6904
73.225 -1.7178
73.25 -1.7474
73.275 -1.7792
73.3 -1.8135
73.325 -1.8489
73.35 -1.8856
73.375 -1.916
73.4 -1.9414
73.425 -1.9537
73.45 -1.9416
73.475 -1.9134
73.5 -1.8804
73.525 -1.848
73.55 -1.822
73.575 -1.8053
73.6 -1.7951
73.625 -1.7808
73.65 -1.759
73.675 -1.7326
73.7 -1.7077
73.725 -1.6919
73.75 -1.6873
73.775 -1.6908
73.8 -1.6994
73.825 -1.7127
73.85 -1.7309
73.875 -1.755
73.9 -1.7785
73.925 -1.7978
73.95 -1.8158
73.975 -1.8341
74 -1.85
74.025 -1.8569
74.05 -1.8572
74.075 -1.8574
74.1 -1.8608
74.125 -1.8694
74.15 -1.8828
74.175 -1.8964
74.2 -1.9076
74.225 -1.9096
74.25 -1.9034
74.275 -1.8936
74.3 -1.8725
74.325 -1.8352
74.35 -1.7899
74.375 -1.747
74.4 -1.7122
74.425 -1.689
74.45 -1.6695
74.475 -1.6349
74.5 -1.5718
74.525 -1.4999
74.55 -1.4345
74.575 -1.3725
74.6 -1.3142
74.625 -1.2618
74.65 -1.2163
74.675 -1.179
74.7 -1.1471
74.725 -1.1208
74.75 -1.099
74.775 -1.0778
74.8 -1.0531
74.825 -1.0256
74.85 -0.9974
74.875 -0.9717
74.9 -0.9459
74.925 -0.9189
74.95 -0.8929
74.975 -0.8662
75 -0.8414
75.025 -0.8215
75.05 -0.81
75.075 -0.8102
75.1 -0.8222
75.125 -0.8432
75.15 -0.8686
75.175 -0.8903
75.2 -0.9029
75.225 -0.9111
75.25 -0.92
75.275 -0.9324
75.3 -0.9458
75.325 -0.9567
75.35 -0.9602
75.375 -0.9537
75.4 -0.943
75.425 -0.9335
75.45 -0.9296
75.475 -0.9341
75.5 -0.9466
75.525 -0.9658
75.55 -0.9922
75.575 -1.0249
75.6 -1.0636
75.625 -1.1023
75.65 -1.1317
75.675 -1.1455
75.7 -1.1476
75.725 -1.1454
75.75 -1.1432
75.775 -1.1476
75.8 -1.1607
75.825 -1.1825
75.85 -1.209
75.875 -1.2293
75.9 -1.2337
75.925 -1.2279
75.95 -1.2198
75.975 -1.2136
76 -1.2157
76.025 -1.2281
76.05 -1.2468
76.075 -1.2663
76.1 -1.2738
76.125 -1.2687
76.15 -1.2542
76.175 -1.2306
76.2 -1.2031
76.225 -1.1731
76.25 -1.127
76.275 -1.065
76.3 -1.0031
76.325 -0.946
76.35 -0.8948
76.375 -0.8487
76.4 -0.8012
76.425 -0.7497
76.45 -0.705
76.475 -0.6707
76.5 -0.6437
76.525 -0.6245
76.55 -0.6132
76.575 -0.611
76.6 -0.6151
76.625 -0.622
76.65 -0.6357
76.675 -0.6574
76.7 -0.686
76.725 -0.7176
76.75 -0.7486
76.775 -0.7785
76.8 -0.8142
76.825 -0.8564
76.85 -0.8998
76.875 -0.9446
76.9 -0.9933
76.925 -1.0442
76.95 -1.0964
76.975 -1.1498
77 -1.2044
77.025 -1.2615
77.05 -1.3174
77.075 -1.3715
77.1 -1.4275
77.125 -1.4897
77.15 -1.5588
77.175 -1.6371
77.2 -1.7215
77.225 -1.8026
77.25 -1.8675
77.275 -1.8984
77.3 -1.8867
77.325 -1.84
77.35 -1.7696
77.375 -1.6898
77.4 -1.6087
77.425 -1.5305
77.45 -1.4495
77.475 -1.3626
77.5 -1.2707
77.525 -1.1812
77.55 -1.0959
77.575 -1.0141
77.6 -0.9381
77.625 -0.8676
77.65 -0.802
77.675 -0.7407
77.7 -0.6851
77.725 -0.636
77.75 -0.5917
77.775 -0.5525
77.8 -0.5192
77.825 -0.4925
77.85 -0.4711
77.875 -0.4536
77.9 -0.4397
77.925 -0.4271
77.95 -0.4147
77.975 -0.4021
78 -0.3883
78.025 -0.3745
78.05 -0.3632
78.075 -0.3563
78.1 -0.3533
78.125 -0.3561
78.15 -0.3676
78.175 -0.3894
78.2 -0.4215
78.225 -0.461
78.25 -0.5067
78.275 -0.5569
78.3 -0.6049
78.325 -0.6485
78.35 -0.6913
78.375 -0.7387
78.4 -0.7883
78.425 -0.8282
78.45 -0.8453
78.475 -0.8471
78.5 -0.8469
78.525 -0.8486
78.55 -0.8521
78.575 -0.8572
78.6 -0.8653
78.625 -0.8765
78.65 -0.8899
78.675 -0.8976
78.7 -0.8984
78.725 -0.8943
78.75 -0.8899
78.775 -0.888
78.8 -0.8898
78.825 -0.8961
78.85 -0.908
78.875 -0.9264
78.9 -0.9519
78.925 -0.9855
78.95 -1.0267
78.975 -1.0707
79 -1.115
79.025 -1.1582
79.05 -1.1995
79.075 -1.2362
79.1 -1.2669
79.125 -1.2882
79.15 -1.3025
79.175 -1.3126
79.2 -1.3204
79.225 -1.3291
79.25 -1.3376
79.275 -1.3402
79.3 -1.338
79.325 -1.3348
79.35 -1.3329
79.375 -1.3348
79.4 -1.3392
79.425 -1.3438
79.45 -1.3482
79.475 -1.3478
79.5 -1.3412
79.525 -1.3318
79.55 -1.3267
79.575 -1.3219
79.6 -1.3094
79.625 -1.2871
79.65 -1.2587
79.675 -1.2309
79.7 -1.2032
79.725 -1.1794
79.75 -1.1573
79.775 -1.1344
79.8 -1.1105
79.825 -1.0854
79.85 -1.0625
79.875 -1.0448
79.9 -1.0326
79.925 -1.0271
79.95 -1.0295
79.975 -1.0371
80 -1.0489
80.025 -1.0627
80.05 -1.0786
80.075 -1.0986
80.1 -1.124
80.125 -1.1529
80.15 -1.1844
80.175 -1.2143
80.2 -1.2365
80.225 -1.2501
80.25 -1.2553
80.275 -1.2564
80.3 -1.2579
80.325 -1.2596
80.35 -1.2619
80.375 -1.2637
80.4 -1.268
80.425 -1.2775
80.45 -1.2942
80.475 -1.3177
80.5 -1.3447
80.525 -1.3739
80.55 -1.4009
80.575 -1.4201
80.6 -1.4204
80.625 -1.4047
80.65 -1.3846
80.675 -1.3692
80.7 -1.3604
80.725 -1.3603
80.75 -1.3661
80.775 -1.3748
80.8 -1.3833
80.825 -1.3849
80.85 -1.3744
80.875 -1.3469
80.9 -1.3088
80.925 -1.2677
80.95 -1.2284
80.975 -1.1962
81 -1.172
81.025 -1.1576
81.05 -1.152
81.075 -1.1521
81.1 -1.1507
81.125 -1.1455
81.15 -1.1421
81.175 -1.1407
81.2 -1.1417
81.225 -1.148
81.25 -1.1559
81.275 -1.1555
81.3 -1.1394
81.325 -1.1142
81.35 -1.0885
81.375 -1.0686
81.4 -1.053
81.425 -1.0342
81.45 -1.0087
81.475 -0.977
81.5 -0.9381
81.525 -0.8906
81.55 -0.8386
81.575 -0.7868
81.6 -0.7381
81.625 -0.6942
81.65 -0.6566
81.675 -0.6203
81.7 -0.581
81.725 -0.5415
81.75 -0.5017
81.775 -0.4584
81.8 -0.4121
81.825 -0.3681
81.85 -0.3284
81.875 -0.2922
81.9 -0.2622
81.925 -0.2356
81.95 -0.2107
81.975 -0.1893
82 -0.1701
82.025 -0.1552
82.05 -0.1442
82.075 -0.1353
82.1 -0.1301
82.125 -0.1299
82.15 -0.1353
82.175 -0.1486
82.2 -0.1693
82.225 -0.1971
82.25 -0.2309
82.275 -0.2679
82.3 -0.3101
82.325 -0.3596
82.35 -0.4149
82.375 -0.4733
82.4 -0.5274
82.425 -0.5712
82.45 -0.6054
82.475 -0.6342
82.5 -0.6564
82.525 -0.6744
82.55 -0.6983
82.575 -0.7289
82.6 -0.7628
82.625 -0.802
82.65 -0.8459
82.675 -0.897
82.7 -0.9573
82.725 -1.0274
82.75 -1.1052
82.775 -1.1877
82.8 -1.2722
82.825 -1.3532
82.85 -1.4283
82.875 -1.5007
82.9 -1.5644
82.925 -1.6105
82.95 -1.6429
82.975 -1.6603
83 -1.6662
83.025 -1.6679
83.05 -1.6727
83.075 -1.6834
83.1 -1.6959
83.125 -1.7075
83.15 -1.7197
83.175 -1.73
83.2 -1.7391
83.225 -1.7441
83.25 -1.739
83.275 -1.7186
83.3 -1.6827
83.325 -1.6364
83.35 -1.5816
83.375 -1.5264
83.4 -1.4779
83.425 -1.4371
83.45 -1.3997
83.475 -1.3698
83.5 -1.3508
83.525 -1.3373
83.55 -1.3181
83.575 -1.288
83.6 -1.2506
83.625 -1.207
83.65 -1.1589
83.675 -1.1115
83.7 -1.0683
83.725 -1.0221
83.75 -0.9699
83.775 -0.9139
83.8 -0.8563
83.825 -0.799
83.85 -0.7419
83.875 -0.6859
83.9 -0.6332
83.925 -0.5862
83.95 -0.5441
83.975 -0.5031
84 -0.4598
84.025 -0.4098
84.05 -0.3551
84.075 -0.2977
84.1 -0.2378
84.125 -0.1737
84.15 -0.1032
84.175 -0.0335
84.2 0.0323
84.225 0.0949
84.25 0.154
84.275 0.2093
84.3 0.2562
84.325 0.2947
84.35 0.3233
84.375 0.34
84.4 0.3459
84.425 0.3408
84.45 0.3284
84.475 0.3153
84.5 0.3007
84.525 0.2845
84.55 0.2679
84.575 0.2568
84.6 0.2587
84.625 0.2721
84.65 0.2881
84.675 0.3045
84.7 0.3178
84.725 0.3239
84.75 0.3251
84.775 0.3266
84.8 0.3314
84.825 0.3398
84.85 0.3501
84.875 0.3654
84.9 0.3886
84.925 0.4175
84.95 0.4528
84.975 0.4893
85 0.5202
85.025 0.5437
85.05 0.5645
85.075 0.582
85.1 0.5927
85.125 0.5916
85.15 0.5779
85.175 0.553
85.2 0.5175
85.225 0.4725
85.25 0.4177
85.275 0.3557
85.3 0.2886
85.325 0.225
85.35 0.1754
85.375 0.1537
85.4 0.1651
85.425 0.192
85.45 0.2156
85.475 0.2307
85.5 0.2374
85.525 0.2367
85.55 0.2293
85.575 0.2135
85.6 0.1881
85.625 0.1569
85.65 0.1272
85.675 0.1094
85.7 0.1091
85.725 0.1385
85.75 0.1971
85.775 0.2654
85.8 0.3344
85.825 0.4011
85.85 0.4663
85.875 0.5261
85.9 0.576
85.925 0.6185
85.95 0.6522
85.975 0.6752
86 0.6896
86.025 0.6958
86.05 0.6921
86.075 0.6795
86.1 0.6582
86.125 0.6291
86.15 0.5936
86.175 0.5541
86.2 0.5119
86.225 0.4695
86.25 0.4266
86.275 0.3804
86.3 0.3297
86.325 0.2734
86.35 0.2156
86.375 0.1577
86.4 0.1027
86.425 0.0511
86.45 0.0051
86.475 -0.0349
86.5 -0.0664
86.525 -0.0896
86.55 -0.1075
86.575 -0.1206
86.6 -0.1302
86.625 -0.1398
86.65 -0.152
86.675 -0.1652
86.7 -0.173
86.725 -0.1667
86.75 -0.1421
86.775 -0.1105
86.8 -0.0783
86.825 -0.0444
86.85 -0.0132
86.875 0.0124
86.9 0.0304
86.925 0.0409
86.95 0.0456
86.975 0.0471
87 0.0457
87.025 0.0423
87.05 0.0401
87.075 0.0364
87.1 0.0293
87.125 0.0188
87.15 0.003
87.175 -0.0169
87.2 -0.0417
87.225 -0.0736
87.25 -0.1122
87.275 -0.159
87.3 -0.2135
87.325 -0.2755
87.35 -0.346
87.375 -0.4246
87.4 -0.5087
87.425 -0.5938
87.45 -0.6758
87.475 -0.7508
87.5 -0.8016
87.525 -0.8177
87.55 -0.8228
87.575 -0.8328
87.6 -0.8526
87.625 -0.8798
87.65 -0.9078
87.675 -0.93
87.7 -0.9466
87.725 -0.9578
87.75 -0.9648
87.775 -0.9737
87.8 -0.9831
87.825 -0.9908
87.85 -0.9932
87.875 -0.9917
87.9 -0.9868
87.925 -0.9797
87.95 -0.9722
87.975 -0.9661
88 -0.96
88.025 -0.9546
88.05 -0.9483
88.075 -0.9414
88.1 -0.9292
88.125 -0.9091
88.15 -0.8837
88.175 -0.8522
88.2 -0.818
88.225 -0.7823
88.25 -0.7471
88.275 -0.7113
88.3 -0.6764
88.325 -0.644
88.35 -0.6169
88.375 -0.5975
88.4 -0.587
88.425 -0.5841
88.45 -0.5856
88.475 -0.5907
88.5 -0.599
88.525 -0.6094
88.55 -0.6145
88.575 -0.6115
88.6 -0.6036
88.625 -0.5951
88.65 -0.5839
88.675 -0.5672
88.7 -0.5467
88.725 -0.526
88.75 -0.5073
88.775 -0.4893
88.8 -0.4712
88.825 -0.4507
88.85 -0.4251
88.875 -0.4018
88.9 -0.3826
88.925 -0.3621
88.95 -0.3303
88.975 -0.2846
89 -0.2375
89.025 -0.1957
89.05 -0.1628
89.075 -0.1394
89.1 -0.125
89.125 -0.1165
89.15 -0.113
89.175 -0.116
89.2 -0.1249
89.225 -0.1376
89.25 -0.1523
89.275 -0.1681
89.3 -0.1856
89.325 -0.2057
89.35 -0.2281
89.375 -0.2514
89.4 -0.2763
89.425 -0.3016
89.45 -0.3244
89.475 -0.3464
89.5 -0.3703
89.525 -0.3994
89.55 -0.4343
89.575 -0.4733
89.6 -0.5142
89.625 -0.5574
89.65 -0.6045
89.675 -0.6545
89.7 -0.7078
89.725 -0.7658
89.75 -0.8227
89.775 -0.8722
89.8 -0.9161
89.825 -0.9534
89.85 -0.9831
89.875 -1.0091
89.9 -1.0337
89.925 -1.0535
89.95 -1.0617
89.975 -1.0579
90 -1.0314
90.025 -0.9815
90.05 -0.9188
90.075 -0.8557
90.1 -0.7962
90.125 -0.7414
90.15 -0.6901
90.175 -0.6413
90.2 -0.5948
90.225 -0.5511
90.25 -0.5034
90.275 -0.4534
90.3 -0.4127
90.325 -0.3809
90.35 -0.3522
90.375 -0.3243
90.4 -0.2972
90.425 -0.2736
90.45 -0.2543
90.475 -0.2381
90.5 -0.2267
90.525 -0.2217
90.55 -0.2218
90.575 -0.2262
90.6 -0.2345
90.625 -0.2421
90.65 -0.2465
90.675 -0.2484
90.7 -0.2498
90.725 -0.251
90.75 -0.2521
90.775 -0.2547
90.8 -0.2554
90.825 -0.2574
90.85 -0.2625
90.875 -0.2705
90.9 -0.2809
90.925 -0.2954
90.95 -0.3137
90.975 -0.333
91 -0.352
91.025 -0.3698
91.05 -0.3878
91.075 -0.4053
91.1 -0.4249
91.125 -0.4492
91.15 -0.4739
91.175 -0.4957
91.2 -0.5098
91.225 -0.5132
91.25 -0.5054
91.275 -0.4849
91.3 -0.448
91.325 -0.4009
91.35 -0.3441
91.375 -0.2765
91.4 -0.1995
91.425 -0.1171
91.45 -0.039
91.475 0.0339
91.5 0.1001
91.525 0.1583
91.55 0.2074
91.575 0.2487
91.6 0.2809
91.625 0.3052
91.65 0.3219
91.675 0.3323
91.7 0.3362
91.725 0.3338
91.75 0.3259
91.775 0.3107
91.8 0.2866
91.825 0.255
91.85 0.2158
91.875 0.1688
91.9 0.1138
91.925 0.0503
91.95 -0.0218
91.975 -0.1006
92 -0.1834
92.025 -0.2678
92.05 -0.3493
92.075 -0.4295
92.1 -0.5127
92.125 -0.5966
92.15 -0.6763
92.175 -0.7502
92.2 -0.8194
92.225 -0.886
92.25 -0.9513
92.275 -1.0117
92.3 -1.0569
92.325 -1.0794
92.35 -1.0935
92.375 -1.1113
92.4 -1.1349
92.425 -1.1611
92.45 -1.1833
92.475 -1.2034
92.5 -1.2208
92.525 -1.2338
92.55 -1.2395
92.575 -1.2367
92.6 -1.2259
92.625 -1.2105
92.65 -1.2012
92.675 -1.2031
92.7 -1.2163
92.725 -1.2383
92.75 -1.2672
92.775 -1.3008
92.8 -1.3377
92.825 -1.3795
92.85 -1.4282
92.875 -1.4851
92.9 -1.5508
92.925 -1.6247
92.95 -1.7061
92.975 -1.7921
93 -1.8804
93.025 -1.9671
93.05 -2.0448
93.075 -2.1091
93.1 -2.1567
93.125 -2.1757
93.15 -2.1705
93.175 -2.1509
93.2 -2.1268
93.225 -2.1048
93.25 -2.0916
93.275 -2.0889
93.3 -2.0947
93.325 -2.1087
93.35 -2.1285
93.375 -2.1527
93.4 -2.1818
93.425 -2.2106
93.45 -2.2321
93.475 -2.2401
93.5 -2.2316
93.525 -2.2153
93.55 -2.1973
93.575 -2.1814
93.6 -2.1734
93.625 -2.1737
93.65 -2.1776
93.675 -2.177
93.7 -2.1635
93.725 -2.1372
93.75 -2.1017
93.775 -2.0596
93.8 -2.0144
93.825 -1.9634
93.85 -1.9098
93.875 -1.856
93.9 -1.8034
93.925 -1.7526
93.95 -1.7032
93.975 -1.6601
94 -1.6255
94.025 -1.6016
94.05 -1.5867
94.075 -1.5765
94.1 -1.5695
94.125 -1.5638
94.15 -1.5634
94.175 -1.5677
94.2 -1.5762
94.225 -1.589
94.25 -1.6067
94.275 -1.6292
94.3 -1.6573
94.325 -1.6915
94.35 -1.7272
94.375 -1.7595
94.4 -1.785
94.425 -1.802
94.45 -1.8072
94.475 -1.8077
94.5 -1.8122
94.525 -1.8201
94.55 -1.8271
94.575 -1.8338
94.6 -1.8425
94.625 -1.8525
94.65 -1.8634
94.675 -1.8747
94.7 -1.8877
94.725 -1.9018
94.75 -1.9156
94.775 -1.9239
94.8 -1.9296
94.825 -1.9375
94.85 -1.9497
94.875 -1.9714
94.9 -2.0064
94.925 -2.0569
94.95 -2.1194
94.975 -2.1916
95 -2.2656
95.025 -2.3282
95.05 -2.3555
95.075 -2.3444
95.1 -2.3097
95.125 -2.2638
95.15 -2.2119
95.175 -2.154
95.2 -2.0953
95.225 -2.0396
95.25 -1.9892
95.275 -1.9463
95.3 -1.9115
95.325 -1.8843
95.35 -1.8601
95.375 -1.8358
95.4 -1.8091
95.425 -1.7837
95.45 -1.7632
95.475 -1.7444
95.5 -1.7246
95.525 -1.7059
95.55 -1.6897
95.575 -1.6756
95.6 -1.6621
95.625 -1.6409
95.65 -1.6001
95.675 -1.5288
95.7 -1.4312
95.725 -1.3166
95.75 -1.1975
95.775 -1.0797
95.8 -0.9642
95.825 -0.8495
95.85 -0.7368
95.875 -0.6269
95.9 -0.5217
95.925 -0.4238
95.95 -0.3317
95.975 -0.2431
96 -0.157
96.025 -0.0729
96.05 0.0059
96.075 0.0807
96.1 0.1528
96.125 0.2237
96.15 0.2964
96.175 0.3723
96.2 0.447
96.225 0.5174
96.25 0.585
96.275 0.6463
96.3 0.701
96.325 0.7479
96.35 0.7887
96.375 0.8227
96.4 0.8493
96.425 0.8691
96.45 0.8828
96.475 0.8894
96.5 0.888
96.525 0.8796
96.55 0.8705
96.575 0.8647
96.6 0.8657
96.625 0.8736
96.65 0.8853
96.675 0.9029
96.7 0.9307
96.725 0.9628
96.75 0.9946
96.775 1.0263
96.8 1.0558
96.825 1.0811
96.85 1.1033
96.875 1.1256
96.9 1.1478
96.925 1.1737
96.95 1.2031
96.975 1.2333
97 1.2612
97.025 1.2863
97.05 1.3079
97.075 1.3261
97.1 1.3405
97.125 1.3508
97.15 1.3576
97.175 1.3618
97.2 1.3626
97.225 1.3579
97.25 1.3497
97.275 1.3429
97.3 1.3408
97.325 1.34
97.35 1.3424
97.375 1.3594
97.4 1.4022
97.425 1.4698
97.45 1.5453
97.475 1.6168
97.5 1.6781
97.525 1.7288
97.55 1.7701
97.575 1.8016
97.6 1.8231
97.625 1.8363
97.65 1.846
97.675 1.859
97.7 1.8768
97.725 1.8959
97.75 1.9102
97.775 1.9161
97.8 1.9129
97.825 1.9013
97.85 1.881
97.875 1.8526
97.9 1.818
97.925 1.7798
97.95 1.7395
97.975 1.7023
98 1.6672
98.025 1.6317
98.05 1.5971
98.075 1.564
98.1 1.5331
98.125 1.5007
98.15 1.4643
98.175 1.4236
98.2 1.3787
98.225 1.3324
98.25 1.2883
98.275 1.2508
98.3 1.22
98.325 1.1939
98.35 1.1676
98.375 1.1405
98.4 1.1096
98.425 1.074
98.45 1.0338
98.475 0.9885
98.5 0.9373
98.525 0.883
98.55 0.8287
98.575 0.7774
98.6 0.733
98.625 0.699
98.65 0.675
98.675 0.6596
98.7 0.6517
98.725 0.6463
98.75 0.6389
98.775 0.6267
98.8 0.6078
98.825 0.5843
98.85 0.5547
98.875 0.5163
98.9 0.4703
98.925 0.4206
98.95 0.3742
98.975 0.3397
99 0.3218
99.025 0.3248
99.05 0.3412
99.075 0.3689
99.1 0.4086
99.125 0.4559
99.15 0.4998
99.175 0.5347
99.2 0.5623
99.225 0.5816
99.25 0.5952
99.275 0.6053
99.3 0.6095
99.325 0.6077
99.35 0.6054
99.375 0.6066
99.4 0.6121
99.425 0.6213
99.45 0.6309
99.475 0.6353
99.5 0.6323
99.525 0.6224
99.55 0.6049
99.575 0.5792
99.6 0.5458
99.625 0.5041
99.65 0.4545
99.675 0.3998
99.7 0.3414
99.725 0.2819
99.75 0.2193
99.775 0.1528
99.8 0.0852
99.825 0.0174
99.85 -0.0491
99.875 -0.1109
99.9 -0.1652
99.925 -0.204
99.95 -0.2193
99.975 -0.2165
100 -0.2087
