# Supplementary material for: Uptake of N2O5 by aqueous aerosol unveiled using chemically accurate many-body potentials
Source: Nat Commun. 2022 Mar 10;13:1266. doi: 10.1038/s41467-022-28697-8 (PMC8913772; doi:10.1038/s41467-022-28697-8)
Supplement: Supplementary file 3 — Source Data [file 41467_2022_28697_MOESM3_ESM.zip › n2o5-uptake-data/Fig2/scattering/rep07run13/relcom_gds.dat]

0.025 11.5449
0.05 11.5233
0.075 11.5018
0.1 11.4802
0.125 11.4586
0.15 11.437
0.175 11.4154
0.2 11.3937
0.225 11.372
0.25 11.3504
0.275 11.3286
0.3 11.3069
0.325 11.2851
0.35 11.2632
0.375 11.2414
0.4 11.2195
0.425 11.1975
0.45 11.1756
0.475 11.1535
0.5 11.1315
0.525 11.1095
0.55 11.0874
0.575 11.0654
0.6 11.0433
0.625 11.0212
0.65 10.9991
0.675 10.977
0.7 10.9548
0.725 10.9327
0.75 10.9105
0.775 10.8882
0.8 10.866
0.825 10.8438
0.85 10.8215
0.875 10.7992
0.9 10.7769
0.925 10.7546
0.95 10.7322
0.975 10.7098
1 10.6874
1.025 10.665
1.05 10.6425
1.075 10.62
1.1 10.5975
1.125 10.5749
1.15 10.5523
1.175 10.5297
1.2 10.5071
1.225 10.4845
1.25 10.4619
1.275 10.4392
1.3 10.4165
1.325 10.3938
1.35 10.371
1.375 10.3482
1.4 10.3255
1.425 10.3027
1.45 10.2798
1.475 10.257
1.5 10.2341
1.525 10.2112
1.55 10.1883
1.575 10.1654
1.6 10.1424
1.625 10.1194
1.65 10.0964
1.675 10.0734
1.7 10.0503
1.725 10.0272
1.75 10.0041
1.775 9.981
1.8 9.9578
1.825 9.9346
1.85 9.9114
1.875 9.8882
1.9 9.8649
1.925 9.8416
1.95 9.8183
1.975 9.795
2 9.7717
2.025 9.7483
2.05 9.7249
2.075 9.7014
2.1 9.678
2.125 9.6545
2.15 9.6309
2.175 9.6073
2.2 9.5836
2.225 9.5599
2.25 9.5362
2.275 9.5124
2.3 9.4885
2.325 9.4646
2.35 9.4407
2.375 9.4167
2.4 9.3927
2.425 9.3687
2.45 9.3446
2.475 9.3205
2.5 9.2964
2.525 9.2722
2.55 9.248
2.575 9.2238
2.6 9.1995
2.625 9.1753
2.65 9.151
2.675 9.1266
2.7 9.1022
2.725 9.0778
2.75 9.0534
2.775 9.0289
2.8 9.0043
2.825 8.9797
2.85 8.955
2.875 8.9303
2.9 8.9054
2.925 8.8804
2.95 8.8554
2.975 8.8302
3 8.8049
3.025 8.7795
3.05 8.7539
3.075 8.7283
3.1 8.7025
3.125 8.6766
3.15 8.6506
3.175 8.6245
3.2 8.5984
3.225 8.5722
3.25 8.5459
3.275 8.5195
3.3 8.4931
3.325 8.4668
3.35 8.4406
3.375 8.4142
3.4 8.3878
3.425 8.3613
3.45 8.3348
3.475 8.3082
3.5 8.2815
3.525 8.2548
3.55 8.2279
3.575 8.2009
3.6 8.1738
3.625 8.1465
3.65 8.1192
3.675 8.0917
3.7 8.064
3.725 8.0363
3.75 8.0084
3.775 7.9803
3.8 7.9522
3.825 7.9239
3.85 7.8956
3.875 7.8671
3.9 7.8384
3.925 7.8096
3.95 7.7807
3.975 7.7516
4 7.7223
4.025 7.6929
4.05 7.6634
4.075 7.6336
4.1 7.6036
4.125 7.5733
4.15 7.5428
4.175 7.5121
4.2 7.4811
4.225 7.45
4.25 7.4187
4.275 7.3873
4.3 7.3558
4.325 7.3242
4.35 7.2926
4.375 7.2609
4.4 7.229
4.425 7.1969
4.45 7.1647
4.475 7.1325
4.5 7.1
4.525 7.0673
4.55 7.0342
4.575 7.0008
4.6 6.9669
4.625 6.9326
4.65 6.8978
4.675 6.8624
4.7 6.8265
4.725 6.7901
4.75 6.7534
4.775 6.7163
4.8 6.6787
4.825 6.6406
4.85 6.6019
4.875 6.5627
4.9 6.5226
4.925 6.4815
4.95 6.439
4.975 6.3956
5 6.3515
5.025 6.3064
5.05 6.2598
5.075 6.2117
5.1 6.1629
5.125 6.1132
5.15 6.0618
5.175 6.0085
5.2 5.953
5.225 5.8952
5.25 5.8353
5.275 5.7726
5.3 5.7073
5.325 5.6387
5.35 5.5657
5.375 5.488
5.4 5.4061
5.425 5.3221
5.45 5.2401
5.475 5.1695
5.5 5.109
5.525 5.0519
5.55 4.9929
5.575 4.931
5.6 4.8686
5.625 4.805
5.65 4.738
5.675 4.6678
5.7 4.5927
5.725 4.5119
5.75 4.4249
5.775 4.3321
5.8 4.2371
5.825 4.1506
5.85 4.0848
5.875 4.0349
5.9 3.9964
5.925 3.9643
5.95 3.9326
5.975 3.8967
6 3.8551
6.025 3.8072
6.05 3.7544
6.075 3.6969
6.1 3.6351
6.125 3.5688
6.15 3.4948
6.175 3.4119
6.2 3.3192
6.225 3.217
6.25 3.1106
6.275 3.0122
6.3 2.9429
6.325 2.8958
6.35 2.8589
6.375 2.8366
6.4 2.8279
6.425 2.819
6.45 2.8018
6.475 2.7737
6.5 2.7376
6.525 2.6932
6.55 2.6371
6.575 2.5703
6.6 2.4951
6.625 2.4121
6.65 2.3189
6.675 2.215
6.7 2.1018
6.725 1.9804
6.75 1.853
6.775 1.7238
6.8 1.5954
6.825 1.4689
6.85 1.3396
6.875 1.209
6.9 1.0827
6.925 0.9637
6.95 0.8543
6.975 0.7536
7 0.659
7.025 0.5728
7.05 0.5014
7.075 0.4486
7.1 0.4234
7.125 0.422
7.15 0.4377
7.175 0.4694
7.2 0.5089
7.225 0.5514
7.25 0.5992
7.275 0.6492
7.3 0.6982
7.325 0.7516
7.35 0.812
7.375 0.8702
7.4 0.9246
7.425 0.9737
7.45 1.0156
7.475 1.0483
7.5 1.071
7.525 1.0856
7.55 1.0933
7.575 1.0961
7.6 1.0998
7.625 1.1061
7.65 1.1071
7.675 1.1005
7.7 1.0883
7.725 1.0744
7.75 1.062
7.775 1.0546
7.8 1.0544
7.825 1.0578
7.85 1.0651
7.875 1.0741
7.9 1.0817
7.925 1.0935
7.95 1.1066
7.975 1.1168
8 1.1261
8.025 1.1351
8.05 1.1427
8.075 1.1482
8.1 1.1505
8.125 1.1485
8.15 1.1414
8.175 1.1265
8.2 1.0993
8.225 1.0596
8.25 1.0147
8.275 0.9787
8.3 0.9568
8.325 0.9456
8.35 0.952
8.375 0.9648
8.4 0.9755
8.425 0.9837
8.45 0.989
8.475 0.9885
8.5 0.9826
8.525 0.971
8.55 0.9546
8.575 0.9357
8.6 0.9151
8.625 0.8931
8.65 0.8714
8.675 0.8514
8.7 0.8332
8.725 0.8128
8.75 0.7918
8.775 0.7714
8.8 0.7522
8.825 0.735
8.85 0.7193
8.875 0.7052
8.9 0.6922
8.925 0.6788
8.95 0.6635
8.975 0.6472
9 0.6306
9.025 0.6121
9.05 0.5895
9.075 0.5631
9.1 0.5343
9.125 0.5035
9.15 0.4711
9.175 0.4348
9.2 0.3933
9.225 0.3459
9.25 0.2983
9.275 0.2568
9.3 0.2221
9.325 0.1903
9.35 0.1562
9.375 0.1202
9.4 0.0839
9.425 0.0507
9.45 0.0234
9.475 -0.0016
9.5 -0.0282
9.525 -0.0544
9.55 -0.0699
9.575 -0.0688
9.6 -0.0617
9.625 -0.056
9.65 -0.0521
9.675 -0.0505
9.7 -0.0483
9.725 -0.04
9.75 -0.0214
9.775 0.0032
9.8 0.0253
9.825 0.0399
9.85 0.0526
9.875 0.0788
9.9 0.1176
9.925 0.1509
9.95 0.1743
9.975 0.1858
10 0.1846
10.025 0.1718
10.05 0.1505
10.075 0.1233
10.1 0.0916
10.125 0.0563
10.15 0.0178
10.175 -0.0203
10.2 -0.0547
10.225 -0.0828
10.25 -0.1043
10.275 -0.1218
10.3 -0.1348
10.325 -0.14
10.35 -0.14
10.375 -0.1408
10.4 -0.1464
10.425 -0.1615
10.45 -0.1899
10.475 -0.2266
10.5 -0.2607
10.525 -0.2872
10.55 -0.3115
10.575 -0.3302
10.6 -0.3365
10.625 -0.3409
10.65 -0.3535
10.675 -0.3779
10.7 -0.4045
10.725 -0.4201
10.75 -0.4149
10.775 -0.4017
10.8 -0.387
10.825 -0.3729
10.85 -0.3581
10.875 -0.3442
10.9 -0.3248
10.925 -0.2891
10.95 -0.234
10.975 -0.1632
11 -0.08
11.025 0.0044
11.05 0.0817
11.075 0.1558
11.1 0.2305
11.125 0.3036
11.15 0.3692
11.175 0.4243
11.2 0.4705
11.225 0.5117
11.25 0.5506
11.275 0.5871
11.3 0.6219
11.325 0.6575
11.35 0.6926
11.375 0.734
11.4 0.794
11.425 0.8696
11.45 0.9473
11.475 1.0214
11.5 1.0895
11.525 1.1525
11.55 1.2097
11.575 1.2593
11.6 1.3011
11.625 1.3395
11.65 1.3829
11.675 1.4338
11.7 1.4883
11.725 1.5419
11.75 1.5969
11.775 1.6522
11.8 1.7064
11.825 1.7538
11.85 1.7922
11.875 1.8227
11.9 1.8457
11.925 1.8608
11.95 1.872
11.975 1.8829
12 1.8964
12.025 1.9141
12.05 1.9363
12.075 1.9678
12.1 2.0091
12.125 2.0543
12.15 2.098
12.175 2.1341
12.2 2.1619
12.225 2.1802
12.25 2.1888
12.275 2.1886
12.3 2.1809
12.325 2.1687
12.35 2.1541
12.375 2.1349
12.4 2.1123
12.425 2.0873
12.45 2.0598
12.475 2.027
12.5 1.9865
12.525 1.938
12.55 1.8879
12.575 1.8356
12.6 1.7799
12.625 1.7197
12.65 1.6561
12.675 1.5917
12.7 1.5277
12.725 1.4656
12.75 1.4001
12.775 1.3291
12.8 1.2547
12.825 1.1867
12.85 1.1372
12.875 1.0984
12.9 1.0602
12.925 1.0205
12.95 0.9799
12.975 0.9444
13 0.9145
13.025 0.8913
13.05 0.8828
13.075 0.9067
13.1 0.9689
13.125 1.0549
13.15 1.1461
13.175 1.2301
13.2 1.3032
13.225 1.3657
13.25 1.4162
13.275 1.4572
13.3 1.4905
13.325 1.5155
13.35 1.5348
13.375 1.5524
13.4 1.5717
13.425 1.5947
13.45 1.6216
13.475 1.6485
13.5 1.6724
13.525 1.6924
13.55 1.7053
13.575 1.7098
13.6 1.7063
13.625 1.6952
13.65 1.679
13.675 1.661
13.7 1.6474
13.725 1.6389
13.75 1.6338
13.775 1.6291
13.8 1.6235
13.825 1.6152
13.85 1.6012
13.875 1.5792
13.9 1.5506
13.925 1.5176
13.95 1.4822
13.975 1.4452
14 1.4081
14.025 1.3685
14.05 1.3244
14.075 1.2765
14.1 1.2253
14.125 1.1715
14.15 1.1156
14.175 1.0547
14.2 0.9836
14.225 0.9006
14.25 0.8091
14.275 0.7136
14.3 0.6169
14.325 0.5196
14.35 0.4237
14.375 0.3234
14.4 0.2184
14.425 0.1175
14.45 0.0256
14.475 -0.0554
14.5 -0.126
14.525 -0.1889
14.55 -0.2477
14.575 -0.3068
14.6 -0.3669
14.625 -0.4229
14.65 -0.4714
14.675 -0.5136
14.7 -0.5524
14.725 -0.5917
14.75 -0.634
14.775 -0.6778
14.8 -0.716
14.825 -0.7392
14.85 -0.7477
14.875 -0.7497
14.9 -0.7479
14.925 -0.7448
14.95 -0.744
14.975 -0.7458
15 -0.7498
15.025 -0.7554
15.05 -0.7646
15.075 -0.7763
15.1 -0.7886
15.125 -0.807
15.15 -0.8323
15.175 -0.8601
15.2 -0.8844
15.225 -0.8951
15.25 -0.8876
15.275 -0.8642
15.3 -0.8278
15.325 -0.7792
15.35 -0.7235
15.375 -0.6674
15.4 -0.6128
15.425 -0.5596
15.45 -0.5097
15.475 -0.4641
15.5 -0.4241
15.525 -0.3881
15.55 -0.3557
15.575 -0.3285
15.6 -0.3052
15.625 -0.2857
15.65 -0.2694
15.675 -0.2552
15.7 -0.2439
15.725 -0.2373
15.75 -0.2375
15.775 -0.2446
15.8 -0.2595
15.825 -0.2828
15.85 -0.3149
15.875 -0.3565
15.9 -0.4057
15.925 -0.4551
15.95 -0.505
15.975 -0.5605
16 -0.6213
16.025 -0.6875
16.05 -0.7596
16.075 -0.8339
16.1 -0.9031
16.125 -0.9629
16.15 -1.0129
16.175 -1.0591
16.2 -1.1071
16.225 -1.1617
16.25 -1.2226
16.275 -1.2909
16.3 -1.3644
16.325 -1.4419
16.35 -1.5273
16.375 -1.618
16.4 -1.7063
16.425 -1.7792
16.45 -1.8423
16.475 -1.8972
16.5 -1.9508
16.525 -2.0073
16.55 -2.0635
16.575 -2.1109
16.6 -2.1475
16.625 -2.1717
16.65 -2.1834
16.675 -2.1881
16.7 -2.1903
16.725 -2.1985
16.75 -2.2144
16.775 -2.2374
16.8 -2.265
16.825 -2.2916
16.85 -2.3045
16.875 -2.308
16.9 -2.3138
16.925 -2.3248
16.95 -2.3395
16.975 -2.3559
17 -2.3742
17.025 -2.3919
17.05 -2.4112
17.075 -2.4354
17.1 -2.4666
17.125 -2.5039
17.15 -2.5484
17.175 -2.5969
17.2 -2.6478
17.225 -2.698
17.25 -2.7415
17.275 -2.77
17.3 -2.7761
17.325 -2.7614
17.35 -2.7332
17.375 -2.6948
17.4 -2.6504
17.425 -2.6079
17.45 -2.5749
17.475 -2.5489
17.5 -2.5255
17.525 -2.5042
17.55 -2.4843
17.575 -2.4654
17.6 -2.4419
17.625 -2.4054
17.65 -2.3619
17.675 -2.321
17.7 -2.2849
17.725 -2.2473
17.75 -2.2075
17.775 -2.1704
17.8 -2.1406
17.825 -2.1122
17.85 -2.0806
17.875 -2.0407
17.9 -1.9988
17.925 -1.9612
17.95 -1.9323
17.975 -1.9114
18 -1.891
18.025 -1.8675
18.05 -1.8431
18.075 -1.8186
18.1 -1.7991
18.125 -1.7925
18.15 -1.797
18.175 -1.8066
18.2 -1.8111
18.225 -1.8128
18.25 -1.8196
18.275 -1.8322
18.3 -1.848
18.325 -1.8664
18.35 -1.8928
18.375 -1.9224
18.4 -1.9475
18.425 -1.9632
18.45 -1.9724
18.475 -1.9843
18.5 -2.0052
18.525 -2.0269
18.55 -2.0425
18.575 -2.0529
18.6 -2.0596
18.625 -2.0616
18.65 -2.0528
18.675 -2.0325
18.7 -2.0058
18.725 -1.9797
18.75 -1.9606
18.775 -1.9463
18.8 -1.9412
18.825 -1.9459
18.85 -1.953
18.875 -1.9563
18.9 -1.9512
18.925 -1.9413
18.95 -1.9289
18.975 -1.9148
19 -1.8976
19.025 -1.871
19.05 -1.8321
19.075 -1.787
19.1 -1.7405
19.125 -1.6987
19.15 -1.6627
19.175 -1.6337
19.2 -1.6151
19.225 -1.6065
19.25 -1.6039
19.275 -1.6071
19.3 -1.6187
19.325 -1.6391
19.35 -1.6696
19.375 -1.7048
19.4 -1.7426
19.425 -1.7844
19.45 -1.8319
19.475 -1.8846
19.5 -1.937
19.525 -1.9869
19.55 -2.0318
19.575 -2.0684
19.6 -2.0946
19.625 -2.1051
19.65 -2.1086
19.675 -2.116
19.7 -2.1322
19.725 -2.1604
19.75 -2.2001
19.775 -2.248
19.8 -2.3062
19.825 -2.3748
19.85 -2.45
19.875 -2.5286
19.9 -2.6085
19.925 -2.6912
19.95 -2.7787
19.975 -2.8695
20 -2.9542
20.025 -3.0265
20.05 -3.0864
20.075 -3.1377
20.1 -3.1835
20.125 -3.2285
20.15 -3.2654
20.175 -3.2891
20.2 -3.3029
20.225 -3.3071
20.25 -3.3046
20.275 -3.2938
20.3 -3.2772
20.325 -3.2593
20.35 -3.235
20.375 -3.2006
20.4 -3.1589
20.425 -3.1102
20.45 -3.0552
20.475 -2.9959
20.5 -2.937
20.525 -2.883
20.55 -2.837
20.575 -2.7973
20.6 -2.7697
20.625 -2.7556
20.65 -2.7486
20.675 -2.7391
20.7 -2.7222
20.725 -2.6976
20.75 -2.6679
20.775 -2.6355
20.8 -2.6007
20.825 -2.5683
20.85 -2.5408
20.875 -2.5152
20.9 -2.4976
20.925 -2.4848
20.95 -2.4623
20.975 -2.4264
21 -2.391
21.025 -2.3576
21.05 -2.3211
21.075 -2.2874
21.1 -2.2635
21.125 -2.2506
21.15 -2.2509
21.175 -2.2623
21.2 -2.2789
21.225 -2.2966
21.25 -2.314
21.275 -2.3305
21.3 -2.3473
21.325 -2.361
21.35 -2.3613
21.375 -2.346
21.4 -2.3231
21.425 -2.2947
21.45 -2.264
21.475 -2.2408
21.5 -2.227
21.525 -2.2222
21.55 -2.2244
21.575 -2.2303
21.6 -2.2322
21.625 -2.2305
21.65 -2.2299
21.675 -2.2306
21.7 -2.2332
21.725 -2.2402
21.75 -2.2543
21.775 -2.2745
21.8 -2.2998
21.825 -2.3268
21.85 -2.353
21.875 -2.3743
21.9 -2.3887
21.925 -2.4006
21.95 -2.409
21.975 -2.4144
22 -2.4133
22.025 -2.4084
22.05 -2.3982
22.075 -2.386
22.1 -2.3655
22.125 -2.3365
22.15 -2.2976
22.175 -2.2488
22.2 -2.1996
22.225 -2.1555
22.25 -2.1168
22.275 -2.0862
22.3 -2.0603
22.325 -2.0331
22.35 -2.0042
22.375 -1.9743
22.4 -1.941
22.425 -1.9002
22.45 -1.8501
22.475 -1.7964
22.5 -1.7457
22.525 -1.7016
22.55 -1.6641
22.575 -1.6317
22.6 -1.6049
22.625 -1.5829
22.65 -1.5622
22.675 -1.5409
22.7 -1.5216
22.725 -1.507
22.75 -1.4932
22.775 -1.4768
22.8 -1.4536
22.825 -1.426
22.85 -1.3954
22.875 -1.3645
22.9 -1.3428
22.925 -1.3379
22.95 -1.3416
22.975 -1.3486
23 -1.3575
23.025 -1.3652
23.05 -1.3723
23.075 -1.3809
23.1 -1.389
23.125 -1.3973
23.15 -1.4004
23.175 -1.3955
23.2 -1.3792
23.225 -1.3545
23.25 -1.3247
23.275 -1.2904
23.3 -1.2532
23.325 -1.2152
23.35 -1.1807
23.375 -1.1506
23.4 -1.1269
23.425 -1.1108
23.45 -1.0981
23.475 -1.0909
23.5 -1.0881
23.525 -1.0881
23.55 -1.0932
23.575 -1.1038
23.6 -1.1155
23.625 -1.1254
23.65 -1.1315
23.675 -1.1372
23.7 -1.1459
23.725 -1.1493
23.75 -1.1394
23.775 -1.1142
23.8 -1.0762
23.825 -1.0324
23.85 -0.983
23.875 -0.912
23.9 -0.8207
23.925 -0.7269
23.95 -0.6407
23.975 -0.5679
24 -0.5029
24.025 -0.4434
24.05 -0.3893
24.075 -0.3415
24.1 -0.2967
24.125 -0.2459
24.15 -0.189
24.175 -0.1333
24.2 -0.0824
24.225 -0.0358
24.25 0.0056
24.275 0.0417
24.3 0.0718
24.325 0.0957
24.35 0.1136
24.375 0.1269
24.4 0.1352
24.425 0.138
24.45 0.1352
24.475 0.128
24.5 0.1178
24.525 0.1047
24.55 0.0912
24.575 0.0796
24.6 0.0679
24.625 0.0558
24.65 0.0387
24.675 0.017
24.7 -0.0119
24.725 -0.0484
24.75 -0.0874
24.775 -0.1249
24.8 -0.1565
24.825 -0.1792
24.85 -0.1941
24.875 -0.2047
24.9 -0.2149
24.925 -0.2266
24.95 -0.237
24.975 -0.2466
25 -0.2531
25.025 -0.255
25.05 -0.2557
25.075 -0.2567
25.1 -0.2551
25.125 -0.2481
25.15 -0.2408
25.175 -0.2388
25.2 -0.2428
25.225 -0.2495
25.25 -0.2583
25.275 -0.2709
25.3 -0.2858
25.325 -0.2977
25.35 -0.3021
25.375 -0.301
25.4 -0.3021
25.425 -0.3107
25.45 -0.3295
25.475 -0.3561
25.5 -0.3832
25.525 -0.4069
25.55 -0.4299
25.575 -0.4525
25.6 -0.4737
25.625 -0.4962
25.65 -0.5191
25.675 -0.5386
25.7 -0.5535
25.725 -0.5652
25.75 -0.579
25.775 -0.5912
25.8 -0.5931
25.825 -0.5856
25.85 -0.5758
25.875 -0.5641
25.9 -0.5543
25.925 -0.5532
25.95 -0.562
25.975 -0.5778
26 -0.5941
26.025 -0.6038
26.05 -0.5995
26.075 -0.5715
26.1 -0.5304
26.125 -0.4934
26.15 -0.4661
26.175 -0.4435
26.2 -0.4208
26.225 -0.3966
26.25 -0.3654
26.275 -0.3181
26.3 -0.2556
26.325 -0.1859
26.35 -0.115
26.375 -0.0474
26.4 0.0163
26.425 0.075
26.45 0.1262
26.475 0.1703
26.5 0.2107
26.525 0.2478
26.55 0.2804
26.575 0.308
26.6 0.3291
26.625 0.3462
26.65 0.3571
26.675 0.3593
26.7 0.355
26.725 0.3428
26.75 0.3246
26.775 0.3053
26.8 0.2874
26.825 0.2664
26.85 0.2417
26.875 0.2121
26.9 0.1737
26.925 0.1255
26.95 0.0758
26.975 0.0286
27 -0.0123
27.025 -0.0399
27.05 -0.0483
27.075 -0.0318
27.1 0.0107
27.125 0.0746
27.15 0.1499
27.175 0.2299
27.2 0.3102
27.225 0.3845
27.25 0.4452
27.275 0.489
27.3 0.5163
27.325 0.5285
27.35 0.5314
27.375 0.5255
27.4 0.5111
27.425 0.492
27.45 0.4753
27.475 0.4675
27.5 0.4642
27.525 0.4584
27.55 0.4554
27.575 0.4616
27.6 0.4722
27.625 0.481
27.65 0.4863
27.675 0.4884
27.7 0.4882
27.725 0.4891
27.75 0.4918
27.775 0.4947
27.8 0.4966
27.825 0.4953
27.85 0.4907
27.875 0.4857
27.9 0.4781
27.925 0.466
27.95 0.4498
27.975 0.4305
28 0.4096
28.025 0.3937
28.05 0.3919
28.075 0.4034
28.1 0.4227
28.125 0.4456
28.15 0.4721
28.175 0.5034
28.2 0.5385
28.225 0.5735
28.25 0.6127
28.275 0.6569
28.3 0.7051
28.325 0.7547
28.35 0.8032
28.375 0.8478
28.4 0.8898
28.425 0.9278
28.45 0.9602
28.475 0.9878
28.5 1.0081
28.525 1.02
28.55 1.0244
28.575 1.0322
28.6 1.0502
28.625 1.0772
28.65 1.1067
28.675 1.133
28.7 1.1519
28.725 1.1617
28.75 1.1629
28.775 1.1551
28.8 1.1395
28.825 1.1158
28.85 1.0886
28.875 1.0677
28.9 1.0611
28.925 1.068
28.95 1.0839
28.975 1.1003
29 1.1115
29.025 1.1222
29.05 1.1332
29.075 1.142
29.1 1.1475
29.125 1.1471
29.15 1.1355
29.175 1.1113
29.2 1.0759
29.225 1.029
29.25 0.9708
29.275 0.9031
29.3 0.8261
29.325 0.7411
29.35 0.6481
29.375 0.5482
29.4 0.4539
29.425 0.3734
29.45 0.3017
29.475 0.2364
29.5 0.1796
29.525 0.1412
29.55 0.12
29.575 0.1062
29.6 0.096
29.625 0.088
29.65 0.0821
29.675 0.0755
29.7 0.0659
29.725 0.0553
29.75 0.0486
29.775 0.0451
29.8 0.0419
29.825 0.0332
29.85 0.0236
29.875 0.0204
29.9 0.022
29.925 0.0219
29.95 0.016
29.975 0.0028
30 -0.0131
30.025 -0.0236
30.05 -0.0269
30.075 -0.0281
30.1 -0.0296
30.125 -0.036
30.15 -0.049
30.175 -0.0685
30.2 -0.092
30.225 -0.1189
30.25 -0.1444
30.275 -0.1688
30.3 -0.1922
30.325 -0.2114
30.35 -0.2295
30.375 -0.2431
30.4 -0.2555
30.425 -0.2713
30.45 -0.2886
30.475 -0.3037
30.5 -0.3104
30.525 -0.3061
30.55 -0.301
30.575 -0.3034
30.6 -0.3149
30.625 -0.3293
30.65 -0.3424
30.675 -0.3494
30.7 -0.3538
30.725 -0.357
30.75 -0.3593
30.775 -0.3559
30.8 -0.343
30.825 -0.3182
30.85 -0.2833
30.875 -0.2399
30.9 -0.1848
30.925 -0.1231
30.95 -0.0622
30.975 -0.0025
31 0.0588
31.025 0.1188
31.05 0.1714
31.075 0.2154
31.1 0.2548
31.125 0.2995
31.15 0.3516
31.175 0.4096
31.2 0.4784
31.225 0.5529
31.25 0.6276
31.275 0.7038
31.3 0.7761
31.325 0.8379
31.35 0.888
31.375 0.9278
31.4 0.9589
31.425 0.9826
31.45 1.0002
31.475 1.018
31.5 1.0351
31.525 1.0488
31.55 1.0575
31.575 1.0599
31.6 1.0539
31.625 1.0393
31.65 1.0146
31.675 0.9824
31.7 0.9464
31.725 0.9122
31.75 0.8841
31.775 0.8569
31.8 0.826
31.825 0.7923
31.85 0.7547
31.875 0.7085
31.9 0.6538
31.925 0.5931
31.95 0.5367
31.975 0.4876
32 0.4404
32.025 0.3977
32.05 0.3592
32.075 0.3235
32.1 0.2845
32.125 0.2404
32.15 0.1916
32.175 0.1379
32.2 0.0803
32.225 0.023
32.25 -0.0305
32.275 -0.0732
32.3 -0.1042
32.325 -0.1288
32.35 -0.1499
32.375 -0.1693
32.4 -0.1888
32.425 -0.2101
32.45 -0.2338
32.475 -0.2603
32.5 -0.2921
32.525 -0.3242
32.55 -0.3538
32.575 -0.3801
32.6 -0.4045
32.625 -0.4272
32.65 -0.4391
32.675 -0.4415
32.7 -0.4416
32.725 -0.4462
32.75 -0.4541
32.775 -0.4635
32.8 -0.4727
32.825 -0.4728
32.85 -0.4664
32.875 -0.4598
32.9 -0.4529
32.925 -0.4464
32.95 -0.4404
32.975 -0.4368
33 -0.4379
33.025 -0.4421
33.05 -0.4509
33.075 -0.4638
33.1 -0.48
33.125 -0.498
33.15 -0.515
33.175 -0.5336
33.2 -0.5504
33.225 -0.5591
33.25 -0.5621
33.275 -0.5661
33.3 -0.57
33.325 -0.5716
33.35 -0.5754
33.375 -0.5817
33.4 -0.5881
33.425 -0.5917
33.45 -0.5829
33.475 -0.5538
33.5 -0.5126
33.525 -0.4614
33.55 -0.4108
33.575 -0.3697
33.6 -0.3376
33.625 -0.313
33.65 -0.2966
33.675 -0.2867
33.7 -0.2762
33.725 -0.2571
33.75 -0.2242
33.775 -0.178
33.8 -0.1241
33.825 -0.0681
33.85 -0.0145
33.875 0.0347
33.9 0.0794
33.925 0.1239
33.95 0.1714
33.975 0.2184
34 0.2644
34.025 0.3123
34.05 0.367
34.075 0.4286
34.1 0.4935
34.125 0.5604
34.15 0.6247
34.175 0.6819
34.2 0.7281
34.225 0.7636
34.25 0.7904
34.275 0.8108
34.3 0.8273
34.325 0.8412
34.35 0.8518
34.375 0.8598
34.4 0.8682
34.425 0.8768
34.45 0.8804
34.475 0.8797
34.5 0.8818
34.525 0.8897
34.55 0.9019
34.575 0.9152
34.6 0.9293
34.625 0.9401
34.65 0.9489
34.675 0.9564
34.7 0.9626
34.725 0.9724
34.75 0.9912
34.775 1.0186
34.8 1.0459
34.825 1.069
34.85 1.0889
34.875 1.1067
34.9 1.1257
34.925 1.1543
34.95 1.1931
34.975 1.2382
35 1.2841
35.025 1.3344
35.05 1.3936
35.075 1.4662
35.1 1.55
35.125 1.638
35.15 1.7223
35.175 1.8006
35.2 1.872
35.225 1.9372
35.25 1.9959
35.275 2.046
35.3 2.0891
35.325 2.1345
35.35 2.1894
35.375 2.2493
35.4 2.3052
35.425 2.3527
35.45 2.3921
35.475 2.424
35.5 2.4483
35.525 2.4647
35.55 2.4754
35.575 2.4845
35.6 2.4975
35.625 2.5137
35.65 2.5266
35.675 2.538
35.7 2.5492
35.725 2.5628
35.75 2.5805
35.775 2.6038
35.8 2.6274
35.825 2.6462
35.85 2.661
35.875 2.6715
35.9 2.6769
35.925 2.6823
35.95 2.692
35.975 2.6955
36 2.6894
36.025 2.6769
36.05 2.6619
36.075 2.6508
36.1 2.6412
36.125 2.6243
36.15 2.5979
36.175 2.5673
36.2 2.5305
36.225 2.4864
36.25 2.4332
36.275 2.3735
36.3 2.3117
36.325 2.2483
36.35 2.1809
36.375 2.1112
36.4 2.0429
36.425 1.9785
36.45 1.9141
36.475 1.857
36.5 1.805
36.525 1.7527
36.55 1.7018
36.575 1.6493
36.6 1.5942
36.625 1.5417
36.65 1.5059
36.675 1.4959
36.7 1.502
36.725 1.5142
36.75 1.5291
36.775 1.5449
36.8 1.5617
36.825 1.579
36.85 1.5934
36.875 1.6048
36.9 1.6171
36.925 1.6287
36.95 1.6395
36.975 1.6484
37 1.656
37.025 1.6636
37.05 1.674
37.075 1.6847
37.1 1.6932
37.125 1.6968
37.15 1.6923
37.175 1.6788
37.2 1.6562
37.225 1.6255
37.25 1.5878
37.275 1.5435
37.3 1.4924
37.325 1.4336
37.35 1.3667
37.375 1.2964
37.4 1.2288
37.425 1.1649
37.45 1.104
37.475 1.0422
37.5 0.9797
37.525 0.9256
37.55 0.8756
37.575 0.8263
37.6 0.7757
37.625 0.723
37.65 0.6746
37.675 0.6395
37.7 0.6194
37.725 0.6027
37.75 0.5816
37.775 0.5555
37.8 0.5268
37.825 0.4976
37.85 0.4734
37.875 0.4695
37.9 0.4806
37.925 0.4908
37.95 0.5002
37.975 0.5106
38 0.5209
38.025 0.5303
38.05 0.5385
38.075 0.5442
38.1 0.547
38.125 0.5469
38.15 0.5451
38.175 0.5412
38.2 0.5334
38.225 0.5195
38.25 0.5006
38.275 0.4761
38.3 0.4463
38.325 0.4156
38.35 0.3838
38.375 0.3466
38.4 0.2993
38.425 0.2429
38.45 0.1799
38.475 0.115
38.5 0.0525
38.525 0.003
38.55 -0.0339
38.575 -0.0556
38.6 -0.0635
38.625 -0.0647
38.65 -0.0639
38.675 -0.0666
38.7 -0.0731
38.725 -0.0825
38.75 -0.0948
38.775 -0.1045
38.8 -0.1065
38.825 -0.1018
38.85 -0.0928
38.875 -0.0758
38.9 -0.0382
38.925 0.0219
38.95 0.0887
38.975 0.1524
39 0.2155
39.025 0.2836
39.05 0.353
39.075 0.4161
39.1 0.4699
39.125 0.5161
39.15 0.5612
39.175 0.6139
39.2 0.6721
39.225 0.7274
39.25 0.7743
39.275 0.8129
39.3 0.8433
39.325 0.8687
39.35 0.8869
39.375 0.8986
39.4 0.9065
39.425 0.9096
39.45 0.9077
39.475 0.9022
39.5 0.8921
39.525 0.8771
39.55 0.8568
39.575 0.8377
39.6 0.8241
39.625 0.8163
39.65 0.8106
39.675 0.8041
39.7 0.7982
39.725 0.7982
39.75 0.8083
39.775 0.8259
39.8 0.8473
39.825 0.8709
39.85 0.8938
39.875 0.9125
39.9 0.9296
39.925 0.9496
39.95 0.9673
39.975 0.9776
40 0.9815
40.025 0.977
40.05 0.9645
40.075 0.9461
40.1 0.9231
40.125 0.8931
40.15 0.8546
40.175 0.8122
40.2 0.7778
40.225 0.7555
40.25 0.7462
40.275 0.7517
40.3 0.7663
40.325 0.7832
40.35 0.8009
40.375 0.8166
40.4 0.8281
40.425 0.8332
40.45 0.8341
40.475 0.8332
40.5 0.8282
40.525 0.8179
40.55 0.8029
40.575 0.7835
40.6 0.7626
40.625 0.7467
40.65 0.7391
40.675 0.738
40.7 0.7356
40.725 0.7273
40.75 0.7139
40.775 0.6985
40.8 0.6856
40.825 0.6776
40.85 0.6707
40.875 0.6603
40.9 0.644
40.925 0.621
40.95 0.5947
40.975 0.5637
41 0.5333
41.025 0.5062
41.05 0.48
41.075 0.4564
41.1 0.4328
41.125 0.4009
41.15 0.361
41.175 0.3158
41.2 0.2667
41.225 0.2109
41.25 0.1537
41.275 0.1062
41.3 0.0623
41.325 0.017
41.35 -0.0285
41.375 -0.072
41.4 -0.1161
41.425 -0.1647
41.45 -0.2205
41.475 -0.2841
41.5 -0.3503
41.525 -0.4162
41.55 -0.4779
41.575 -0.5279
41.6 -0.5612
41.625 -0.5866
41.65 -0.613
41.675 -0.6443
41.7 -0.6851
41.725 -0.7374
41.75 -0.8023
41.775 -0.8826
41.8 -0.9726
41.825 -1.056
41.85 -1.1224
41.875 -1.168
41.9 -1.1944
41.925 -1.2031
41.95 -1.1973
41.975 -1.1737
42 -1.1309
42.025 -1.0695
42.05 -0.9947
42.075 -0.9139
42.1 -0.8311
42.125 -0.752
42.15 -0.681
42.175 -0.6199
42.2 -0.5646
42.225 -0.5142
42.25 -0.4665
42.275 -0.4178
42.3 -0.3645
42.325 -0.309
42.35 -0.2578
42.375 -0.2132
42.4 -0.1786
42.425 -0.1578
42.45 -0.1493
42.475 -0.1499
42.5 -0.1581
42.525 -0.1712
42.55 -0.1894
42.575 -0.2146
42.6 -0.2456
42.625 -0.281
42.65 -0.3151
42.675 -0.3488
42.7 -0.3846
42.725 -0.423
42.75 -0.462
42.775 -0.4989
42.8 -0.5337
42.825 -0.5606
42.85 -0.5811
42.875 -0.6005
42.9 -0.6188
42.925 -0.6315
42.95 -0.6364
42.975 -0.634
43 -0.6169
43.025 -0.5821
43.05 -0.5335
43.075 -0.476
43.1 -0.4147
43.125 -0.3512
43.15 -0.2828
43.175 -0.21
43.2 -0.128
43.225 -0.0385
43.25 0.057
43.275 0.1551
43.3 0.2485
43.325 0.3342
43.35 0.4103
43.375 0.4777
43.4 0.5377
43.425 0.5922
43.45 0.6414
43.475 0.6887
43.5 0.7402
43.525 0.7995
43.55 0.8625
43.575 0.926
43.6 0.986
43.625 1.0457
43.65 1.1088
43.675 1.1744
43.7 1.2403
43.725 1.3063
43.75 1.3675
43.775 1.4229
43.8 1.4736
43.825 1.5199
43.85 1.5613
43.875 1.5972
43.9 1.6255
43.925 1.6463
43.95 1.6599
43.975 1.6673
44 1.6696
44.025 1.6697
44.05 1.6705
44.075 1.6765
44.1 1.6899
44.125 1.7063
44.15 1.7243
44.175 1.7417
44.2 1.7552
44.225 1.7616
44.25 1.7623
44.275 1.7564
44.3 1.7441
44.325 1.7247
44.35 1.6962
44.375 1.6573
44.4 1.6112
44.425 1.5655
44.45 1.5345
44.475 1.5133
44.5 1.4925
44.525 1.4688
44.55 1.4429
44.575 1.4232
44.6 1.4229
44.625 1.4379
44.65 1.4546
44.675 1.4639
44.7 1.4658
44.725 1.4644
44.75 1.4605
44.775 1.4538
44.8 1.445
44.825 1.4312
44.85 1.4116
44.875 1.3913
44.9 1.3841
44.925 1.4008
44.95 1.4252
44.975 1.4445
45 1.4542
45.025 1.4596
45.05 1.4635
45.075 1.4613
45.1 1.4552
45.125 1.452
45.15 1.4531
45.175 1.4592
45.2 1.469
45.225 1.4773
45.25 1.4831
45.275 1.4928
45.3 1.5086
45.325 1.5227
45.35 1.5344
45.375 1.5459
45.4 1.5606
45.425 1.5858
45.45 1.623
45.475 1.6658
45.5 1.7106
45.525 1.7554
45.55 1.808
45.575 1.8745
45.6 1.9514
45.625 2.0404
45.65 2.1445
45.675 2.2515
45.7 2.3537
45.725 2.4467
45.75 2.5273
45.775 2.5952
45.8 2.6554
45.825 2.7181
45.85 2.7882
45.875 2.8616
45.9 2.9358
45.925 3.0089
45.95 3.0806
45.975 3.15
46 3.2151
46.025 3.2746
46.05 3.3306
46.075 3.3853
46.1 3.4421
46.125 3.5021
46.15 3.5634
46.175 3.6218
46.2 3.6771
46.225 3.7297
46.25 3.7796
46.275 3.8281
46.3 3.8757
46.325 3.9246
46.35 3.9766
46.375 4.0298
46.4 4.0806
46.425 4.1264
46.45 4.1664
46.475 4.2007
46.5 4.2307
46.525 4.2602
46.55 4.2953
46.575 4.3387
46.6 4.3896
46.625 4.4434
46.65 4.4955
46.675 4.545
46.7 4.5906
46.725 4.63
46.75 4.6633
46.775 4.6897
46.8 4.71
46.825 4.7233
46.85 4.7301
46.875 4.7331
46.9 4.7332
46.925 4.7297
46.95 4.7223
46.975 4.7118
47 4.6997
47.025 4.6868
47.05 4.6728
47.075 4.6591
47.1 4.6435
47.125 4.6289
47.15 4.6178
47.175 4.6115
47.2 4.6107
47.225 4.6145
47.25 4.6165
47.275 4.615
47.3 4.6135
47.325 4.6154
47.35 4.6201
47.375 4.6252
47.4 4.6288
47.425 4.6311
47.45 4.6392
47.475 4.6578
47.5 4.6863
47.525 4.716
47.55 4.7457
47.575 4.7756
47.6 4.8065
47.625 4.8387
47.65 4.8684
47.675 4.8934
47.7 4.9126
47.725 4.9272
47.75 4.9394
47.775 4.9516
47.8 4.9642
47.825 4.9752
47.85 4.9834
47.875 4.9884
47.9 4.9896
47.925 4.9863
47.95 4.9802
47.975 4.9772
48 4.9802
48.025 4.9922
48.05 5.0073
48.075 5.0194
48.1 5.0268
48.125 5.0312
48.15 5.0324
48.175 5.0291
48.2 5.0228
48.225 5.0149
48.25 5.0051
48.275 4.9928
48.3 4.9793
48.325 4.9674
48.35 4.9568
48.375 4.9549
48.4 4.9682
48.425 4.9853
48.45 5.0021
48.475 5.0188
48.5 5.0295
48.525 5.0321
48.55 5.0273
48.575 5.0155
48.6 4.9978
48.625 4.9741
48.65 4.9473
48.675 4.9194
48.7 4.8886
48.725 4.8576
48.75 4.8338
48.775 4.8155
48.8 4.7973
48.825 4.7796
48.85 4.7647
48.875 4.7537
48.9 4.7404
48.925 4.7238
48.95 4.7032
48.975 4.6813
49 4.6584
49.025 4.6334
49.05 4.606
49.075 4.5765
49.1 4.5455
49.125 4.5126
49.15 4.4748
49.175 4.4317
49.2 4.385
49.225 4.3323
49.25 4.2775
49.275 4.2224
49.3 4.1643
49.325 4.1025
49.35 4.0371
49.375 3.9696
49.4 3.9017
49.425 3.8321
49.45 3.7618
49.475 3.6926
49.5 3.6256
49.525 3.5585
49.55 3.4875
49.575 3.41
49.6 3.3281
49.625 3.244
49.65 3.1605
49.675 3.081
49.7 3.0115
49.725 2.955
49.75 2.9047
49.775 2.861
49.8 2.8227
49.825 2.7955
49.85 2.7827
49.875 2.7858
49.9 2.8027
49.925 2.8264
49.95 2.8538
49.975 2.8817
50 2.9062
50.025 2.9265
50.05 2.9434
50.075 2.9569
50.1 2.9682
50.125 2.9792
50.15 2.9893
50.175 2.9962
50.2 2.9965
50.225 2.9917
50.25 2.9853
50.275 2.9796
50.3 2.9774
50.325 2.986
50.35 3.003
50.375 3.0275
50.4 3.0523
50.425 3.0781
50.45 3.1072
50.475 3.1444
50.5 3.1945
50.525 3.2518
50.55 3.313
50.575 3.377
50.6 3.4439
50.625 3.5093
50.65 3.5714
50.675 3.6292
50.7 3.6817
50.725 3.7288
50.75 3.772
50.775 3.8123
50.8 3.8504
50.825 3.8874
50.85 3.9211
50.875 3.9512
50.9 3.9775
50.925 3.9995
50.95 4.0176
50.975 4.033
51 4.0463
51.025 4.057
51.05 4.0675
51.075 4.0769
51.1 4.0856
51.125 4.0941
51.15 4.1032
51.175 4.1105
51.2 4.1159
51.225 4.1232
51.25 4.1339
51.275 4.1442
51.3 4.1512
51.325 4.1562
51.35 4.1596
51.375 4.1627
51.4 4.1667
51.425 4.1721
51.45 4.1821
51.475 4.1965
51.5 4.2118
51.525 4.2255
51.55 4.2357
51.575 4.2426
51.6 4.2437
51.625 4.2382
51.65 4.2274
51.675 4.2112
51.7 4.1898
51.725 4.1644
51.75 4.1357
51.775 4.1035
51.8 4.0671
51.825 4.0245
51.85 3.9756
51.875 3.9185
51.9 3.8548
51.925 3.7868
51.95 3.715
51.975 3.6423
52 3.5705
52.025 3.5048
52.05 3.4551
52.075 3.4247
52.1 3.4065
52.125 3.3946
52.15 3.3849
52.175 3.3741
52.2 3.3623
52.225 3.3488
52.25 3.3345
52.275 3.3217
52.3 3.3085
52.325 3.2937
52.35 3.2798
52.375 3.2718
52.4 3.2703
52.425 3.2713
52.45 3.2698
52.475 3.2671
52.5 3.2712
52.525 3.2951
52.55 3.342
52.575 3.3977
52.6 3.4523
52.625 3.5023
52.65 3.5494
52.675 3.5982
52.7 3.6606
52.725 3.7438
52.75 3.8389
52.775 3.9333
52.8 4.0227
52.825 4.1071
52.85 4.1852
52.875 4.2554
52.9 4.3177
52.925 4.3729
52.95 4.4201
52.975 4.4601
53 4.4935
53.025 4.5202
53.05 4.5386
53.075 4.55
53.1 4.5549
53.125 4.555
53.15 4.5537
53.175 4.5536
53.2 4.5571
53.225 4.562
53.25 4.564
53.275 4.5608
53.3 4.5524
53.325 4.5396
53.35 4.5224
53.375 4.5006
53.4 4.4731
53.425 4.4388
53.45 4.3991
53.475 4.3592
53.5 4.3265
53.525 4.3062
53.55 4.2921
53.575 4.2743
53.6 4.2504
53.625 4.2204
53.65 4.1855
53.675 4.1463
53.7 4.1031
53.725 4.0571
53.75 4.0098
53.775 3.9604
53.8 3.907
53.825 3.8497
53.85 3.7893
53.875 3.7257
53.9 3.6583
53.925 3.5868
53.95 3.5109
53.975 3.4307
54 3.3461
54.025 3.257
54.05 3.1639
54.075 3.0696
54.1 2.977
54.125 2.8862
54.15 2.7952
54.175 2.7018
54.2 2.6065
54.225 2.5104
54.25 2.4119
54.275 2.3094
54.3 2.2034
54.325 2.0953
54.35 1.9848
54.375 1.8717
54.4 1.7554
54.425 1.6358
54.45 1.5183
54.475 1.4087
54.5 1.3034
54.525 1.1964
54.55 1.0851
54.575 0.9709
54.6 0.858
54.625 0.7485
54.65 0.6426
54.675 0.5409
54.7 0.4416
54.725 0.3504
54.75 0.2643
54.775 0.18
54.8 0.099
54.825 0.0189
54.85 -0.0578
54.875 -0.1343
54.9 -0.2125
54.925 -0.2914
54.95 -0.373
54.975 -0.4584
55 -0.5501
55.025 -0.6479
55.05 -0.75
55.075 -0.8486
55.1 -0.9302
55.125 -0.9865
55.15 -1.027
55.175 -1.06
55.2 -1.0892
55.225 -1.1201
55.25 -1.1536
55.275 -1.1892
55.3 -1.2274
55.325 -1.2686
55.35 -1.3115
55.375 -1.356
55.4 -1.4011
55.425 -1.4491
55.45 -1.5001
55.475 -1.5507
55.5 -1.5992
55.525 -1.6376
55.55 -1.6555
55.575 -1.6535
55.6 -1.6432
55.625 -1.6305
55.65 -1.6156
55.675 -1.6012
55.7 -1.5909
55.725 -1.5885
55.75 -1.5894
55.775 -1.587
55.8 -1.5837
55.825 -1.5826
55.85 -1.5796
55.875 -1.5762
55.9 -1.5743
55.925 -1.5716
55.95 -1.5685
55.975 -1.5655
56 -1.563
56.025 -1.5606
56.05 -1.5523
56.075 -1.5343
56.1 -1.5055
56.125 -1.4701
56.15 -1.428
56.175 -1.3804
56.2 -1.3278
56.225 -1.2738
56.25 -1.2249
56.275 -1.1837
56.3 -1.151
56.325 -1.1272
56.35 -1.1124
56.375 -1.1062
56.4 -1.1083
56.425 -1.1172
56.45 -1.1332
56.475 -1.1567
56.5 -1.1863
56.525 -1.2192
56.55 -1.2489
56.575 -1.2698
56.6 -1.2905
56.625 -1.3183
56.65 -1.3515
56.675 -1.3876
56.7 -1.4273
56.725 -1.4718
56.75 -1.5217
56.775 -1.5787
56.8 -1.6445
56.825 -1.7189
56.85 -1.7996
56.875 -1.8863
56.9 -1.9717
56.925 -2.0421
56.95 -2.0899
56.975 -2.1238
57 -2.1459
57.025 -2.1548
57.05 -2.1501
57.075 -2.1215
57.1 -2.0575
57.125 -1.9779
57.15 -1.8989
57.175 -1.8205
57.2 -1.7423
57.225 -1.6665
57.25 -1.5968
57.275 -1.5295
57.3 -1.4636
57.325 -1.4016
57.35 -1.3416
57.375 -1.2825
57.4 -1.2269
57.425 -1.1749
57.45 -1.1255
57.475 -1.0795
57.5 -1.0365
57.525 -0.9967
57.55 -0.9575
57.575 -0.9208
57.6 -0.8877
57.625 -0.8548
57.65 -0.8249
57.675 -0.7959
57.7 -0.7627
57.725 -0.7216
57.75 -0.6664
57.775 -0.595
57.8 -0.5194
57.825 -0.4492
57.85 -0.3901
57.875 -0.3418
57.9 -0.3051
57.925 -0.2763
57.95 -0.2507
57.975 -0.2284
58 -0.2111
58.025 -0.2014
58.05 -0.1993
58.075 -0.1997
58.1 -0.1972
58.125 -0.193
58.15 -0.1914
58.175 -0.1923
58.2 -0.1929
58.225 -0.1916
58.25 -0.1929
58.275 -0.2022
58.3 -0.2181
58.325 -0.2363
58.35 -0.2491
58.375 -0.2572
58.4 -0.2651
58.425 -0.2773
58.45 -0.2979
58.475 -0.3273
58.5 -0.3606
58.525 -0.396
58.55 -0.4315
58.575 -0.4633
58.6 -0.4924
58.625 -0.5182
58.65 -0.5381
58.675 -0.5524
58.7 -0.5586
58.725 -0.5528
58.75 -0.538
58.775 -0.5189
58.8 -0.4995
58.825 -0.4841
58.85 -0.4681
58.875 -0.4518
58.9 -0.44
58.925 -0.4337
58.95 -0.4318
58.975 -0.435
59 -0.4426
59.025 -0.4519
59.05 -0.4609
59.075 -0.4715
59.1 -0.4849
59.125 -0.4997
59.15 -0.5166
59.175 -0.5363
59.2 -0.5596
59.225 -0.5878
59.25 -0.6217
59.275 -0.6602
59.3 -0.701
59.325 -0.7465
59.35 -0.7961
59.375 -0.8477
59.4 -0.8981
59.425 -0.9444
59.45 -0.9875
59.475 -1.0309
59.5 -1.0767
59.525 -1.123
59.55 -1.1673
59.575 -1.2103
59.6 -1.2554
59.625 -1.3045
59.65 -1.3536
59.675 -1.4009
59.7 -1.4497
59.725 -1.5008
59.75 -1.5568
59.775 -1.6172
59.8 -1.6857
59.825 -1.7613
59.85 -1.8366
59.875 -1.9084
59.9 -1.9775
59.925 -2.0418
59.95 -2.0958
59.975 -2.1334
60 -2.1518
60.025 -2.1612
60.05 -2.1562
60.075 -2.1337
60.1 -2.094
60.125 -2.0407
60.15 -1.9847
60.175 -1.9353
60.2 -1.8929
60.225 -1.8479
60.25 -1.8012
60.275 -1.7542
60.3 -1.7085
60.325 -1.6667
60.35 -1.6323
60.375 -1.6066
60.4 -1.5892
60.425 -1.5777
60.45 -1.5702
60.475 -1.5617
60.5 -1.5433
60.525 -1.512
60.55 -1.4742
60.575 -1.4322
60.6 -1.3859
60.625 -1.3393
60.65 -1.2949
60.675 -1.2501
60.7 -1.1993
60.725 -1.1421
60.75 -1.0858
60.775 -1.0346
60.8 -0.989
60.825 -0.9502
60.85 -0.9159
60.875 -0.8858
60.9 -0.8585
60.925 -0.8325
60.95 -0.8095
60.975 -0.791
61 -0.7795
61.025 -0.7741
61.05 -0.7722
61.075 -0.7721
61.1 -0.775
61.125 -0.7835
61.15 -0.7908
61.175 -0.7951
61.2 -0.7996
61.225 -0.8027
61.25 -0.8059
61.275 -0.8101
61.3 -0.8163
61.325 -0.8229
61.35 -0.8294
61.375 -0.8376
61.4 -0.8482
61.425 -0.8641
61.45 -0.8833
61.475 -0.907
61.5 -0.9289
61.525 -0.9481
61.55 -0.9618
61.575 -0.9709
61.6 -0.9764
61.625 -0.9787
61.65 -0.9767
61.675 -0.9733
61.7 -0.9734
61.725 -0.9786
61.75 -0.9903
61.775 -1.0108
61.8 -1.0375
61.825 -1.0642
61.85 -1.0919
61.875 -1.1237
61.9 -1.1586
61.925 -1.1988
61.95 -1.2421
61.975 -1.2876
62 -1.3333
62.025 -1.3788
62.05 -1.4243
62.075 -1.4699
62.1 -1.5151
62.125 -1.5545
62.15 -1.5861
62.175 -1.6125
62.2 -1.635
62.225 -1.6486
62.25 -1.6539
62.275 -1.6449
62.3 -1.6208
62.325 -1.5855
62.35 -1.5402
62.375 -1.4855
62.4 -1.4231
62.425 -1.3652
62.45 -1.3159
62.475 -1.2734
62.5 -1.2362
62.525 -1.2036
62.55 -1.1766
62.575 -1.1533
62.6 -1.135
62.625 -1.1222
62.65 -1.1174
62.675 -1.12
62.7 -1.1268
62.725 -1.1308
62.75 -1.1242
62.775 -1.1113
62.8 -1.0961
62.825 -1.0786
62.85 -1.0551
62.875 -1.0223
62.9 -0.9851
62.925 -0.953
62.95 -0.929
62.975 -0.9081
63 -0.8919
63.025 -0.8784
63.05 -0.8669
63.075 -0.863
63.1 -0.8643
63.125 -0.8661
63.15 -0.8652
63.175 -0.859
63.2 -0.8489
63.225 -0.8342
63.25 -0.8168
63.275 -0.7975
63.3 -0.7787
63.325 -0.7602
63.35 -0.7438
63.375 -0.7314
63.4 -0.7255
63.425 -0.7283
63.45 -0.7394
63.475 -0.7561
63.5 -0.7771
63.525 -0.8021
63.55 -0.8293
63.575 -0.8567
63.6 -0.8843
63.625 -0.9092
63.65 -0.9313
63.675 -0.9485
63.7 -0.9562
63.725 -0.9578
63.75 -0.9616
63.775 -0.9677
63.8 -0.9746
63.825 -0.9848
63.85 -0.9986
63.875 -1.0142
63.9 -1.028
63.925 -1.0408
63.95 -1.052
63.975 -1.0603
64 -1.0661
64.025 -1.0762
64.05 -1.0932
64.075 -1.1148
64.1 -1.131
64.125 -1.131
64.15 -1.1217
64.175 -1.1182
64.2 -1.1199
64.225 -1.1131
64.25 -1.0982
64.275 -1.0707
64.3 -1.0346
64.325 -1.002
64.35 -0.9772
64.375 -0.9577
64.4 -0.9432
64.425 -0.9362
64.45 -0.9339
64.475 -0.9312
64.5 -0.929
64.525 -0.9315
64.55 -0.9397
64.575 -0.9542
64.6 -0.9672
64.625 -0.9711
64.65 -0.9651
64.675 -0.9542
64.7 -0.9429
64.725 -0.93
64.75 -0.9147
64.775 -0.8977
64.8 -0.8754
64.825 -0.8476
64.85 -0.8193
64.875 -0.7885
64.9 -0.7538
64.925 -0.7064
64.95 -0.6414
64.975 -0.5696
65 -0.4943
65.025 -0.4191
65.05 -0.3509
65.075 -0.2911
65.1 -0.2401
65.125 -0.1986
65.15 -0.1664
65.175 -0.1434
65.2 -0.1267
65.225 -0.1084
65.25 -0.08
65.275 -0.0344
65.3 0.0272
65.325 0.0928
65.35 0.156
65.375 0.2137
65.4 0.2635
65.425 0.3034
65.45 0.3346
65.475 0.3579
65.5 0.3744
65.525 0.3874
65.55 0.3993
65.575 0.406
65.6 0.4111
65.625 0.4205
65.65 0.4368
65.675 0.4519
65.7 0.459
65.725 0.458
65.75 0.4529
65.775 0.4484
65.8 0.4525
65.825 0.4596
65.85 0.4659
65.875 0.4669
65.9 0.4599
65.925 0.4441
65.95 0.4223
65.975 0.3978
66 0.372
66.025 0.3444
66.05 0.3134
66.075 0.286
66.1 0.2692
66.125 0.2567
66.15 0.241
66.175 0.2219
66.2 0.2013
66.225 0.1805
66.25 0.1576
66.275 0.1296
66.3 0.0969
66.325 0.0624
66.35 0.0287
66.375 0.0034
66.4 -0.0122
66.425 -0.0256
66.45 -0.0409
66.475 -0.0644
66.5 -0.0999
66.525 -0.1471
66.55 -0.2022
66.575 -0.2605
66.6 -0.3176
66.625 -0.3682
66.65 -0.4041
66.675 -0.4239
66.7 -0.4353
66.725 -0.4404
66.75 -0.4383
66.775 -0.4326
66.8 -0.4247
66.825 -0.4184
66.85 -0.4129
66.875 -0.4088
66.9 -0.4071
66.925 -0.4013
66.95 -0.3861
66.975 -0.3644
67 -0.3368
67.025 -0.3042
67.05 -0.259
67.075 -0.199
67.1 -0.1312
67.125 -0.0613
67.15 0.0123
67.175 0.0838
67.2 0.1479
67.225 0.2069
67.25 0.2623
67.275 0.3102
67.3 0.3493
67.325 0.3801
67.35 0.4054
67.375 0.4282
67.4 0.4498
67.425 0.4718
67.45 0.4973
67.475 0.5283
67.5 0.5632
67.525 0.6009
67.55 0.6423
67.575 0.686
67.6 0.7281
67.625 0.7641
67.65 0.7939
67.675 0.8204
67.7 0.8427
67.725 0.8593
67.75 0.8715
67.775 0.8803
67.8 0.8902
67.825 0.9076
67.85 0.9317
67.875 0.9608
67.9 0.9905
67.925 1.0193
67.95 1.0458
67.975 1.0689
68 1.0867
68.025 1.0983
68.05 1.1051
68.075 1.1069
68.1 1.1021
68.125 1.0886
68.15 1.0665
68.175 1.0396
68.2 1.0055
68.225 0.963
68.25 0.9162
68.275 0.8735
68.3 0.8383
68.325 0.8091
68.35 0.784
68.375 0.7613
68.4 0.736
68.425 0.7032
68.45 0.662
68.475 0.6159
68.5 0.5717
68.525 0.5319
68.55 0.4893
68.575 0.4388
68.6 0.3801
68.625 0.3147
68.65 0.2481
68.675 0.1834
68.7 0.1232
68.725 0.0722
68.75 0.0276
68.775 -0.0098
68.8 -0.0399
68.825 -0.0636
68.85 -0.0875
68.875 -0.114
68.9 -0.1413
68.925 -0.1624
68.95 -0.1788
68.975 -0.1899
69 -0.1936
69.025 -0.1891
69.05 -0.1805
69.075 -0.1681
69.1 -0.1552
69.125 -0.1491
69.15 -0.1509
69.175 -0.157
69.2 -0.1613
69.225 -0.1623
69.25 -0.1579
69.275 -0.1403
69.3 -0.1049
69.325 -0.068
69.35 -0.0361
69.375 -0.0049
69.4 0.0308
69.425 0.0771
69.45 0.1327
69.475 0.1925
69.5 0.2502
69.525 0.3009
69.55 0.3437
69.575 0.3777
69.6 0.4019
69.625 0.4174
69.65 0.4247
69.675 0.4235
69.7 0.4139
69.725 0.3978
69.75 0.3768
69.775 0.3508
69.8 0.3208
69.825 0.2901
69.85 0.2575
69.875 0.2234
69.9 0.19
69.925 0.1607
69.95 0.1465
69.975 0.1567
70 0.1777
70.025 0.2039
70.05 0.2288
70.075 0.2473
70.1 0.2619
70.125 0.2736
70.15 0.2793
70.175 0.2814
70.2 0.2805
70.225 0.271
70.25 0.2508
70.275 0.2218
70.3 0.1851
70.325 0.1426
70.35 0.0951
70.375 0.0502
70.4 0.0196
70.425 0.0015
70.45 -0.0199
70.475 -0.0454
70.5 -0.0732
70.525 -0.1009
70.55 -0.1334
70.575 -0.1695
70.6 -0.2057
70.625 -0.2419
70.65 -0.28
70.675 -0.3202
70.7 -0.3612
70.725 -0.401
70.75 -0.4443
70.775 -0.4891
70.8 -0.5365
70.825 -0.5858
70.85 -0.6285
70.875 -0.6608
70.9 -0.6824
70.925 -0.6929
70.95 -0.6877
70.975 -0.6748
71 -0.6588
71.025 -0.637
71.05 -0.6082
71.075 -0.5676
71.1 -0.5186
71.125 -0.4694
71.15 -0.4256
71.175 -0.3866
71.2 -0.3479
71.225 -0.305
71.25 -0.2603
71.275 -0.2194
71.3 -0.1854
71.325 -0.1587
71.35 -0.1397
71.375 -0.1279
71.4 -0.1254
71.425 -0.1302
71.45 -0.1403
71.475 -0.1526
71.5 -0.1601
71.525 -0.1524
71.55 -0.1241
71.575 -0.0825
71.6 -0.0322
71.625 0.0243
71.65 0.0864
71.675 0.1542
71.7 0.2243
71.725 0.2931
71.75 0.3574
71.775 0.418
71.8 0.4761
71.825 0.5283
71.85 0.5747
71.875 0.6163
71.9 0.6541
71.925 0.6867
71.95 0.7122
71.975 0.7306
72 0.7424
72.025 0.7468
72.05 0.7458
72.075 0.7382
72.1 0.7246
72.125 0.7138
72.15 0.7046
72.175 0.6955
72.2 0.6873
72.225 0.6743
72.25 0.6542
72.275 0.628
72.3 0.5956
72.325 0.5572
72.35 0.5182
72.375 0.4762
72.4 0.4282
72.425 0.3821
72.45 0.3405
72.475 0.2997
72.5 0.2637
72.525 0.2329
72.55 0.2025
72.575 0.1796
72.6 0.1682
72.625 0.1599
72.65 0.1441
72.675 0.1161
72.7 0.079
72.725 0.0397
72.75 -0.0059
72.775 -0.0569
72.8 -0.1134
72.825 -0.1715
72.85 -0.2287
72.875 -0.2769
72.9 -0.3167
72.925 -0.3505
72.95 -0.3762
72.975 -0.396
73 -0.4123
73.025 -0.426
73.05 -0.4352
73.075 -0.4366
73.1 -0.4361
73.125 -0.4372
73.15 -0.4407
73.175 -0.449
73.2 -0.4667
73.225 -0.4883
73.25 -0.5122
73.275 -0.5399
73.3 -0.5697
73.325 -0.597
73.35 -0.6099
73.375 -0.6099
73.4 -0.6029
73.425 -0.5918
73.45 -0.5784
73.475 -0.5568
73.5 -0.5254
73.525 -0.4913
73.55 -0.4565
73.575 -0.4242
73.6 -0.3978
73.625 -0.3793
73.65 -0.3693
73.675 -0.3617
73.7 -0.3497
73.725 -0.3334
73.75 -0.3154
73.775 -0.2993
73.8 -0.2882
73.825 -0.2806
73.85 -0.2723
73.875 -0.2616
73.9 -0.2418
73.925 -0.2085
73.95 -0.1609
73.975 -0.0967
74 -0.0217
74.025 0.0526
74.05 0.1249
74.075 0.1945
74.1 0.2569
74.125 0.3128
74.15 0.3615
74.175 0.4027
74.2 0.4374
74.225 0.4659
74.25 0.4883
74.275 0.506
74.3 0.5244
74.325 0.5481
74.35 0.5743
74.375 0.5977
74.4 0.6181
74.425 0.6321
74.45 0.6357
74.475 0.6312
74.5 0.6218
74.525 0.6087
74.55 0.5902
74.575 0.5708
74.6 0.5575
74.625 0.5479
74.65 0.5383
74.675 0.5299
74.7 0.5202
74.725 0.5079
74.75 0.4946
74.775 0.4795
74.8 0.4635
74.825 0.4471
74.85 0.4263
74.875 0.3994
74.9 0.3679
74.925 0.3339
74.95 0.2986
74.975 0.2633
75 0.2273
75.025 0.1946
75.05 0.172
75.075 0.1595
75.1 0.1476
75.125 0.131
75.15 0.1067
75.175 0.0769
75.2 0.0442
75.225 0.0101
75.25 -0.0239
75.275 -0.0535
75.3 -0.0715
75.325 -0.0788
75.35 -0.0836
75.375 -0.0885
75.4 -0.0956
75.425 -0.1025
75.45 -0.1024
75.475 -0.103
75.5 -0.1111
75.525 -0.1272
75.55 -0.1488
75.575 -0.1694
75.6 -0.1872
75.625 -0.2024
75.65 -0.2208
75.675 -0.2445
75.7 -0.2721
75.725 -0.3035
75.75 -0.341
75.775 -0.3832
75.8 -0.4279
75.825 -0.4785
75.85 -0.5362
75.875 -0.6006
75.9 -0.6706
75.925 -0.7373
75.95 -0.7905
75.975 -0.8376
76 -0.8832
76.025 -0.9304
76.05 -0.9795
76.075 -1.0311
76.1 -1.087
76.125 -1.1456
76.15 -1.2009
76.175 -1.2507
76.2 -1.2933
76.225 -1.327
76.25 -1.3455
76.275 -1.3428
76.3 -1.324
76.325 -1.294
76.35 -1.2554
76.375 -1.2109
76.4 -1.167
76.425 -1.123
76.45 -1.0721
76.475 -1.0113
76.5 -0.9367
76.525 -0.8462
76.55 -0.7546
76.575 -0.6665
76.6 -0.5808
76.625 -0.4993
76.65 -0.4212
76.675 -0.3476
76.7 -0.2818
76.725 -0.2253
76.75 -0.1774
76.775 -0.136
76.8 -0.1011
76.825 -0.0703
76.85 -0.0439
76.875 -0.0174
76.9 0.0142
76.925 0.0447
76.95 0.0783
76.975 0.1221
77 0.1684
77.025 0.2074
77.05 0.2382
77.075 0.2634
77.1 0.2845
77.125 0.3039
77.15 0.3202
77.175 0.3318
77.2 0.3371
77.225 0.3353
77.25 0.3262
77.275 0.3096
77.3 0.2884
77.325 0.2663
77.35 0.2443
77.375 0.2241
77.4 0.2091
77.425 0.2012
77.45 0.1995
77.475 0.2072
77.5 0.2325
77.525 0.268
77.55 0.3057
77.575 0.3373
77.6 0.3619
77.625 0.3845
77.65 0.4125
77.675 0.4461
77.7 0.4903
77.725 0.5482
77.75 0.6178
77.775 0.6983
77.8 0.798
77.825 0.9031
77.85 1.0023
77.875 1.0967
77.9 1.1882
77.925 1.2776
77.95 1.3644
77.975 1.4493
78 1.5345
78.025 1.6214
78.05 1.7067
78.075 1.7872
78.1 1.8624
78.125 1.9306
78.15 1.9903
78.175 2.0413
78.2 2.0861
78.225 2.1279
78.25 2.1685
78.275 2.2072
78.3 2.2422
78.325 2.2717
78.35 2.295
78.375 2.3136
78.4 2.3334
78.425 2.3649
78.45 2.4071
78.475 2.4499
78.5 2.4878
78.525 2.5205
78.55 2.5493
78.575 2.5741
78.6 2.5939
78.625 2.6078
78.65 2.6166
78.675 2.621
78.7 2.624
78.725 2.6332
78.75 2.6577
78.775 2.6952
78.8 2.7378
78.825 2.7866
78.85 2.8383
78.875 2.89
78.9 2.9387
78.925 2.9844
78.95 3.0258
78.975 3.0633
79 3.0979
79.025 3.1306
79.05 3.1612
79.075 3.1877
79.1 3.2097
79.125 3.229
79.15 3.2477
79.175 3.2662
79.2 3.2839
79.225 3.3004
79.25 3.3146
79.275 3.3257
79.3 3.3361
79.325 3.3465
79.35 3.3551
79.375 3.3622
79.4 3.3666
79.425 3.3665
79.45 3.3618
79.475 3.3519
79.5 3.3343
79.525 3.3089
79.55 3.2807
79.575 3.2643
79.6 3.2713
79.625 3.2952
79.65 3.3259
79.675 3.3517
79.7 3.3703
79.725 3.3836
79.75 3.393
79.775 3.4008
79.8 3.4073
79.825 3.4129
79.85 3.4166
79.875 3.416
79.9 3.4102
79.925 3.3991
79.95 3.3834
79.975 3.362
80 3.3364
80.025 3.3063
80.05 3.2701
80.075 3.2269
80.1 3.1765
80.125 3.1194
80.15 3.0552
80.175 2.9889
80.2 2.9294
80.225 2.8827
80.25 2.8469
80.275 2.8151
80.3 2.7834
80.325 2.7535
80.35 2.7184
80.375 2.6774
80.4 2.6283
80.425 2.5757
80.45 2.5337
80.475 2.5117
80.5 2.5221
80.525 2.5662
80.55 2.6347
80.575 2.7127
80.6 2.7885
80.625 2.8572
80.65 2.9178
80.675 2.9709
80.7 3.0162
80.725 3.0526
80.75 3.0775
80.775 3.0926
80.8 3.1035
80.825 3.1136
80.85 3.1202
80.875 3.119
80.9 3.1118
80.925 3.0971
80.95 3.0707
80.975 3.0336
81 2.9876
81.025 2.9366
81.05 2.8823
81.075 2.8299
81.1 2.7789
81.125 2.7262
81.15 2.6722
81.175 2.6141
81.2 2.5522
81.225 2.4896
81.25 2.4304
81.275 2.3772
81.3 2.3234
81.325 2.2655
81.35 2.2043
81.375 2.1433
81.4 2.096
81.425 2.0678
81.45 2.0517
81.475 2.044
81.5 2.0407
81.525 2.043
81.55 2.0592
81.575 2.0909
81.6 2.1285
81.625 2.1686
81.65 2.2141
81.675 2.2563
81.7 2.2891
81.725 2.313
81.75 2.3308
81.775 2.3391
81.8 2.3406
81.825 2.3459
81.85 2.3701
81.875 2.4143
81.9 2.466
81.925 2.5179
81.95 2.5668
81.975 2.6129
82 2.6567
82.025 2.6992
82.05 2.7402
82.075 2.7758
82.1 2.8076
82.125 2.8376
82.15 2.8672
82.175 2.899
82.2 2.9313
82.225 2.9639
82.25 2.9983
82.275 3.0355
82.3 3.0769
82.325 3.1208
82.35 3.1625
82.375 3.1973
82.4 3.2279
82.425 3.255
82.45 3.276
82.475 3.2871
82.5 3.2854
82.525 3.2758
82.55 3.2632
82.575 3.2538
82.6 3.253
82.625 3.2657
82.65 3.2904
82.675 3.3227
82.7 3.3592
82.725 3.3979
82.75 3.4379
82.775 3.477
82.8 3.5121
82.825 3.5417
82.85 3.5636
82.875 3.5775
82.9 3.5831
82.925 3.5808
82.95 3.5712
82.975 3.5546
83 3.5312
83.025 3.5005
83.05 3.4653
83.075 3.4287
83.1 3.3905
83.125 3.3536
83.15 3.3206
83.175 3.2919
83.2 3.2647
83.225 3.2385
83.25 3.2098
83.275 3.1785
83.3 3.1458
83.325 3.1144
83.35 3.0881
83.375 3.0645
83.4 3.0379
83.425 3.0053
83.45 2.9676
83.475 2.9261
83.5 2.8827
83.525 2.8377
83.55 2.7902
83.575 2.7382
83.6 2.677
83.625 2.6045
83.65 2.521
83.675 2.4288
83.7 2.3336
83.725 2.2402
83.75 2.1561
83.775 2.0846
83.8 2.0286
83.825 1.9834
83.85 1.9449
83.875 1.9166
83.9 1.9047
83.925 1.9076
83.95 1.9207
83.975 1.9397
84 1.962
84.025 1.9847
84.05 2.0038
84.075 2.0187
84.1 2.0316
84.125 2.0429
84.15 2.0527
84.175 2.0603
84.2 2.0684
84.225 2.0784
84.25 2.0891
84.275 2.1024
84.3 2.1156
84.325 2.1239
84.35 2.1274
84.375 2.13
84.4 2.1355
84.425 2.1408
84.45 2.144
84.475 2.1431
84.5 2.1366
84.525 2.1248
84.55 2.1073
84.575 2.0849
84.6 2.0584
84.625 2.0282
84.65 1.9952
84.675 1.9599
84.7 1.9246
84.725 1.8929
84.75 1.8699
84.775 1.8575
84.8 1.8481
84.825 1.8355
84.85 1.8167
84.875 1.7924
84.9 1.7691
84.925 1.7506
84.95 1.7378
84.975 1.7231
85 1.7077
85.025 1.7036
85.05 1.712
85.075 1.7256
85.1 1.7401
85.125 1.7547
85.15 1.7704
85.175 1.7886
85.2 1.8066
85.225 1.8285
85.25 1.8586
85.275 1.891
85.3 1.9186
85.325 1.9408
85.35 1.9561
85.375 1.9668
85.4 1.9815
85.425 2.0027
85.45 2.0241
85.475 2.0436
85.5 2.059
85.525 2.0698
85.55 2.0742
85.575 2.0769
85.6 2.0898
85.625 2.1185
85.65 2.1513
85.675 2.1785
85.7 2.2017
85.725 2.222
85.75 2.2376
85.775 2.2503
85.8 2.258
85.825 2.2614
85.85 2.2651
85.875 2.2701
85.9 2.2852
85.925 2.3115
85.95 2.3507
85.975 2.3914
86 2.4283
86.025 2.4592
86.05 2.4824
86.075 2.4942
86.1 2.4981
86.125 2.4956
86.15 2.4891
86.175 2.4801
86.2 2.4683
86.225 2.4553
86.25 2.4446
86.275 2.4375
86.3 2.4372
86.325 2.4473
86.35 2.4693
86.375 2.4968
86.4 2.5219
86.425 2.5435
86.45 2.5619
86.475 2.5763
86.5 2.5854
86.525 2.5913
86.55 2.5932
86.575 2.5913
86.6 2.5864
86.625 2.5808
86.65 2.5747
86.675 2.5667
86.7 2.5619
86.725 2.5649
86.75 2.5745
86.775 2.5829
86.8 2.586
86.825 2.5924
86.85 2.6152
86.875 2.6515
86.9 2.6887
86.925 2.7203
86.95 2.7454
86.975 2.7657
87 2.7811
87.025 2.7906
87.05 2.7982
87.075 2.8096
87.1 2.8243
87.125 2.8425
87.15 2.8617
87.175 2.8801
87.2 2.895
87.225 2.91
87.25 2.9274
87.275 2.9459
87.3 2.9637
87.325 2.9779
87.35 2.9875
87.375 2.9931
87.4 2.9942
87.425 2.9907
87.45 2.9826
87.475 2.9687
87.5 2.9482
87.525 2.9219
87.55 2.8912
87.575 2.8583
87.6 2.8269
87.625 2.8002
87.65 2.7785
87.675 2.7586
87.7 2.7397
87.725 2.7249
87.75 2.7106
87.775 2.6948
87.8 2.6797
87.825 2.6667
87.85 2.6551
87.875 2.6462
87.9 2.6393
87.925 2.6368
87.95 2.6402
87.975 2.6479
88 2.6601
88.025 2.6754
88.05 2.6935
88.075 2.7143
88.1 2.7348
88.125 2.7525
88.15 2.7652
88.175 2.7738
88.2 2.7789
88.225 2.784
88.25 2.7904
88.275 2.7948
88.3 2.7943
88.325 2.7871
88.35 2.7745
88.375 2.7627
88.4 2.7572
88.425 2.7526
88.45 2.7442
88.475 2.7307
88.5 2.7097
88.525 2.6808
88.55 2.6453
88.575 2.6056
88.6 2.561
88.625 2.5106
88.65 2.4581
88.675 2.4123
88.7 2.3802
88.725 2.3589
88.75 2.3428
88.775 2.3262
88.8 2.3099
88.825 2.2956
88.85 2.2854
88.875 2.2818
88.9 2.2859
88.925 2.2982
88.95 2.3182
88.975 2.3454
89 2.3748
89.025 2.4057
89.05 2.4387
89.075 2.4688
89.1 2.4945
89.125 2.5181
89.15 2.5467
89.175 2.5755
89.2 2.6038
89.225 2.6367
89.25 2.6746
89.275 2.7163
89.3 2.7541
89.325 2.7821
89.35 2.8006
89.375 2.811
89.4 2.8194
89.425 2.8332
89.45 2.8525
89.475 2.8705
89.5 2.8869
89.525 2.9094
89.55 2.9443
89.575 2.9892
89.6 3.039
89.625 3.0897
89.65 3.1366
89.675 3.1772
89.7 3.2125
89.725 3.244
89.75 3.2786
89.775 3.3178
89.8 3.3547
89.825 3.3879
89.85 3.4184
89.875 3.4468
89.9 3.4756
89.925 3.5013
89.95 3.5235
89.975 3.5404
90 3.5526
90.025 3.5591
90.05 3.5619
90.075 3.5601
90.1 3.5524
90.125 3.5394
90.15 3.5218
90.175 3.4993
90.2 3.4722
90.225 3.4414
90.25 3.4063
90.275 3.3683
90.3 3.3275
90.325 3.2848
90.35 3.243
90.375 3.2018
90.4 3.1627
90.425 3.1274
90.45 3.0958
90.475 3.0659
90.5 3.0373
90.525 3.0085
90.55 2.978
90.575 2.9498
90.6 2.9242
90.625 2.9
90.65 2.873
90.675 2.84
90.7 2.7999
90.725 2.7545
90.75 2.7017
90.775 2.6424
90.8 2.5772
90.825 2.5083
90.85 2.4399
90.875 2.3818
90.9 2.3457
90.925 2.3261
90.95 2.313
90.975 2.2994
91 2.2801
91.025 2.2553
91.05 2.2274
91.075 2.1925
91.1 2.1549
91.125 2.1152
91.15 2.0819
91.175 2.0682
91.2 2.0831
91.225 2.1191
91.25 2.1647
91.275 2.2213
91.3 2.281
91.325 2.3392
91.35 2.3953
91.375 2.4511
91.4 2.5028
91.425 2.5525
91.45 2.6019
91.475 2.6512
91.5 2.6979
91.525 2.7404
91.55 2.7819
91.575 2.8239
91.6 2.8646
91.625 2.9016
91.65 2.9318
91.675 2.9563
91.7 2.9766
91.725 2.9917
91.75 3.0024
91.775 3.0125
91.8 3.0244
91.825 3.0375
91.85 3.0519
91.875 3.0663
91.9 3.079
91.925 3.0859
91.95 3.0854
91.975 3.0778
92 3.0664
92.025 3.0523
92.05 3.0316
92.075 3.0055
92.1 2.9756
92.125 2.9409
92.15 2.9014
92.175 2.8566
92.2 2.8067
92.225 2.7511
92.25 2.6891
92.275 2.6189
92.3 2.5387
92.325 2.4497
92.35 2.3559
92.375 2.266
92.4 2.1825
92.425 2.1012
92.45 2.0231
92.475 1.9511
92.5 1.8864
92.525 1.8275
92.55 1.7718
92.575 1.7164
92.6 1.6583
92.625 1.6001
92.65 1.5486
92.675 1.5105
92.7 1.4857
92.725 1.4697
92.75 1.4561
92.775 1.4475
92.8 1.4462
92.825 1.4521
92.85 1.465
92.875 1.4828
92.9 1.5071
92.925 1.5393
92.95 1.5786
92.975 1.6192
93 1.6564
93.025 1.6902
93.05 1.7209
93.075 1.7454
93.1 1.7606
93.125 1.7668
93.15 1.7642
93.175 1.7535
93.2 1.7341
93.225 1.7056
93.25 1.6715
93.275 1.6402
93.3 1.6133
93.325 1.5905
93.35 1.5661
93.375 1.5369
93.4 1.5052
93.425 1.4696
93.45 1.4254
93.475 1.3705
93.5 1.3105
93.525 1.251
93.55 1.1905
93.575 1.13
93.6 1.0685
93.625 1.0056
93.65 0.9397
93.675 0.87
93.7 0.794
93.725 0.7098
93.75 0.6212
93.775 0.5341
93.8 0.4603
93.825 0.4129
93.85 0.3887
93.875 0.3833
93.9 0.3942
93.925 0.4174
93.95 0.4438
93.975 0.4675
94 0.4872
94.025 0.5052
94.05 0.5251
94.075 0.5556
94.1 0.6063
94.125 0.6706
94.15 0.7351
94.175 0.7946
94.2 0.8485
94.225 0.8977
94.25 0.9446
94.275 0.9953
94.3 1.0509
94.325 1.1043
94.35 1.1511
94.375 1.1906
94.4 1.2219
94.425 1.2461
94.45 1.2638
94.475 1.2774
94.5 1.2874
94.525 1.2962
94.55 1.3082
94.575 1.3292
94.6 1.3538
94.625 1.3779
94.65 1.3973
94.675 1.4097
94.7 1.4146
94.725 1.413
94.75 1.4035
94.775 1.3853
94.8 1.3607
94.825 1.331
94.85 1.2965
94.875 1.2565
94.9 1.2121
94.925 1.1675
94.95 1.1283
94.975 1.0933
95 1.0567
95.025 1.0117
95.05 0.957
95.075 0.897
95.1 0.8381
95.125 0.7909
95.15 0.7574
95.175 0.7297
95.2 0.7006
95.225 0.668
95.25 0.6333
95.275 0.5963
95.3 0.5586
95.325 0.5239
95.35 0.4959
95.375 0.4742
95.4 0.4555
95.425 0.4395
95.45 0.4248
95.475 0.4113
95.5 0.4013
95.525 0.3961
95.55 0.4005
95.575 0.4223
95.6 0.4638
95.625 0.5203
95.65 0.585
95.675 0.6499
95.7 0.7095
95.725 0.7629
95.75 0.8081
95.775 0.8437
95.8 0.8707
95.825 0.8926
95.85 0.9127
95.875 0.9324
95.9 0.9543
95.925 0.9838
95.95 1.0222
95.975 1.0578
96 1.0865
96.025 1.1061
96.05 1.1151
96.075 1.1076
96.1 1.0857
96.125 1.0562
96.15 1.0235
96.175 0.9873
96.2 0.9513
96.225 0.9185
96.25 0.8896
96.275 0.8707
96.3 0.8633
96.325 0.8584
96.35 0.8579
96.375 0.8613
96.4 0.8694
96.425 0.8815
96.45 0.8993
96.475 0.9181
96.5 0.9328
96.525 0.9425
96.55 0.949
96.575 0.9515
96.6 0.9494
96.625 0.9408
96.65 0.9245
96.675 0.9024
96.7 0.8759
96.725 0.8494
96.75 0.8253
96.775 0.8043
96.8 0.785
96.825 0.7675
96.85 0.7578
96.875 0.7639
96.9 0.7868
96.925 0.8227
96.95 0.865
96.975 0.9037
97 0.9356
97.025 0.961
97.05 0.9791
97.075 0.9924
97.1 1.0042
97.125 1.0179
97.15 1.0344
97.175 1.0515
97.2 1.0672
97.225 1.0803
97.25 1.0905
97.275 1.0995
97.3 1.1065
97.325 1.1107
97.35 1.1126
97.375 1.1083
97.4 1.0966
97.425 1.0775
97.45 1.0554
97.475 1.035
97.5 1.0258
97.525 1.0329
97.55 1.05
97.575 1.0679
97.6 1.0813
97.625 1.09
97.65 1.0955
97.675 1.1011
97.7 1.1088
97.725 1.1172
97.75 1.1248
97.775 1.1298
97.8 1.1311
97.825 1.1296
97.85 1.1271
97.875 1.1225
97.9 1.1171
97.925 1.1134
97.95 1.1092
97.975 1.1041
98 1.0982
98.025 1.093
98.05 1.0905
98.075 1.0898
98.1 1.0934
98.125 1.102
98.15 1.1151
98.175 1.1326
98.2 1.1496
98.225 1.1644
98.25 1.1735
98.275 1.1757
98.3 1.1733
98.325 1.1667
98.35 1.1593
98.375 1.1519
98.4 1.1465
98.425 1.1401
98.45 1.1298
98.475 1.1158
98.5 1.1033
98.525 1.1005
98.55 1.1121
98.575 1.1329
98.6 1.1537
98.625 1.1661
98.65 1.1664
98.675 1.1553
98.7 1.134
98.725 1.1032
98.75 1.0621
98.775 1.0082
98.8 0.9406
98.825 0.8608
98.85 0.7716
98.875 0.6744
98.9 0.5696
98.925 0.4573
98.95 0.3429
98.975 0.2292
99 0.1187
99.025 0.0068
99.05 -0.1021
99.075 -0.1969
99.1 -0.2701
99.125 -0.3224
99.15 -0.3608
99.175 -0.3912
99.2 -0.4119
99.225 -0.4242
99.25 -0.4288
99.275 -0.4249
99.3 -0.4148
99.325 -0.4047
99.35 -0.3963
99.375 -0.3914
99.4 -0.3906
99.425 -0.3903
99.45 -0.3926
99.475 -0.3947
99.5 -0.3976
99.525 -0.4
99.55 -0.3974
99.575 -0.3897
99.6 -0.3802
99.625 -0.3714
99.65 -0.3606
99.675 -0.3439
99.7 -0.3286
99.725 -0.3183
99.75 -0.3111
99.775 -0.3022
99.8 -0.2855
99.825 -0.2627
99.85 -0.2407
99.875 -0.2247
99.9 -0.2162
99.925 -0.2145
99.95 -0.2162
99.975 -0.221
100 -0.2307
