# Supplementary material for: Uptake of N2O5 by aqueous aerosol unveiled using chemically accurate many-body potentials
Source: Nat Commun. 2022 Mar 10;13:1266. doi: 10.1038/s41467-022-28697-8 (PMC8913772; doi:10.1038/s41467-022-28697-8)
Supplement: Supplementary file 3 — Source Data [file 41467_2022_28697_MOESM3_ESM.zip › n2o5-uptake-data/Fig2/scattering/rep04run03/relcom_gds.dat]

0.025 12.097
0.05 12.0712
0.075 12.0454
0.1 12.0196
0.125 11.9938
0.15 11.9679
0.175 11.9421
0.2 11.9163
0.225 11.8904
0.25 11.8645
0.275 11.8386
0.3 11.8127
0.325 11.7868
0.35 11.7609
0.375 11.7349
0.4 11.7089
0.425 11.683
0.45 11.657
0.475 11.6309
0.5 11.6049
0.525 11.5788
0.55 11.5528
0.575 11.5267
0.6 11.5005
0.625 11.4744
0.65 11.4482
0.675 11.4221
0.7 11.3959
0.725 11.3697
0.75 11.3435
0.775 11.3173
0.8 11.2911
0.825 11.2649
0.85 11.2387
0.875 11.2124
0.9 11.1862
0.925 11.1599
0.95 11.1336
0.975 11.1073
1 11.0809
1.025 11.0546
1.05 11.0282
1.075 11.0019
1.1 10.9755
1.125 10.9491
1.15 10.9226
1.175 10.8961
1.2 10.8697
1.225 10.8432
1.25 10.8168
1.275 10.7904
1.3 10.764
1.325 10.7374
1.35 10.7108
1.375 10.6842
1.4 10.6576
1.425 10.6309
1.45 10.6042
1.475 10.5775
1.5 10.5508
1.525 10.524
1.55 10.4971
1.575 10.4702
1.6 10.4433
1.625 10.4164
1.65 10.3895
1.675 10.3626
1.7 10.3356
1.725 10.3086
1.75 10.2817
1.775 10.2547
1.8 10.2276
1.825 10.2005
1.85 10.1733
1.875 10.1462
1.9 10.119
1.925 10.0917
1.95 10.0645
1.975 10.0373
2 10.0101
2.025 9.9827
2.05 9.9553
2.075 9.9277
2.1 9.9001
2.125 9.8724
2.15 9.8447
2.175 9.8169
2.2 9.789
2.225 9.761
2.25 9.733
2.275 9.7049
2.3 9.6766
2.325 9.6483
2.35 9.6198
2.375 9.5912
2.4 9.5626
2.425 9.5338
2.45 9.5048
2.475 9.4756
2.5 9.4462
2.525 9.4167
2.55 9.3871
2.575 9.3572
2.6 9.3271
2.625 9.2967
2.65 9.2661
2.675 9.2352
2.7 9.2041
2.725 9.1727
2.75 9.141
2.775 9.1091
2.8 9.0768
2.825 9.0445
2.85 9.0121
2.875 8.9795
2.9 8.9467
2.925 8.9135
2.95 8.8801
2.975 8.8464
3 8.8126
3.025 8.7785
3.05 8.7442
3.075 8.7098
3.1 8.6753
3.125 8.6407
3.15 8.606
3.175 8.5713
3.2 8.5365
3.225 8.5015
3.25 8.4664
3.275 8.4311
3.3 8.3957
3.325 8.3602
3.35 8.3244
3.375 8.2885
3.4 8.2523
3.425 8.216
3.45 8.1796
3.475 8.1432
3.5 8.1067
3.525 8.0702
3.55 8.0335
3.575 7.9968
3.6 7.9599
3.625 7.9229
3.65 7.8857
3.675 7.8482
3.7 7.8106
3.725 7.7727
3.75 7.7347
3.775 7.6964
3.8 7.6579
3.825 7.6193
3.85 7.5803
3.875 7.5412
3.9 7.5018
3.925 7.4622
3.95 7.4224
3.975 7.3825
4 7.3423
4.025 7.302
4.05 7.2616
4.075 7.2212
4.1 7.1807
4.125 7.1401
4.15 7.0994
4.175 7.0589
4.2 7.0183
4.225 6.9775
4.25 6.9366
4.275 6.8952
4.3 6.8535
4.325 6.8113
4.35 6.7687
4.375 6.7258
4.4 6.6825
4.425 6.6388
4.45 6.5948
4.475 6.5503
4.5 6.5054
4.525 6.4602
4.55 6.4147
4.575 6.3688
4.6 6.3223
4.625 6.2753
4.65 6.2275
4.675 6.1793
4.7 6.1306
4.725 6.0815
4.75 6.0316
4.775 5.9808
4.8 5.9287
4.825 5.8753
4.85 5.8207
4.875 5.7652
4.9 5.7088
4.925 5.6514
4.95 5.593
4.975 5.5336
5 5.4733
5.025 5.4122
5.05 5.3504
5.075 5.2876
5.1 5.2239
5.125 5.159
5.15 5.0924
5.175 5.0238
5.2 4.9532
5.225 4.8801
5.25 4.8043
5.275 4.7254
5.3 4.6429
5.325 4.5565
5.35 4.4663
5.375 4.3728
5.4 4.2765
5.425 4.1768
5.45 4.0741
5.475 3.9702
5.5 3.8679
5.525 3.7723
5.55 3.6878
5.575 3.6128
5.6 3.5475
5.625 3.4895
5.65 3.4367
5.675 3.384
5.7 3.3283
5.725 3.2672
5.75 3.2002
5.775 3.1281
5.8 3.0496
5.825 2.9654
5.85 2.8769
5.875 2.7846
5.9 2.69
5.925 2.5934
5.95 2.494
5.975 2.3941
6 2.2991
6.025 2.2079
6.05 2.1168
6.075 2.0231
6.1 1.9255
6.125 1.8244
6.15 1.7211
6.175 1.6211
6.2 1.5348
6.225 1.4625
6.25 1.3945
6.275 1.3249
6.3 1.2501
6.325 1.167
6.35 1.0777
6.375 0.9909
6.4 0.9116
6.425 0.8599
6.45 0.8502
6.475 0.8652
6.5 0.8835
6.525 0.9036
6.55 0.9236
6.575 0.9364
6.6 0.9415
6.625 0.9396
6.65 0.9359
6.675 0.9391
6.7 0.9449
6.725 0.9485
6.75 0.9499
6.775 0.9474
6.8 0.9404
6.825 0.9293
6.85 0.9127
6.875 0.889
6.9 0.8603
6.925 0.8278
6.95 0.7957
6.975 0.7662
7 0.7411
7.025 0.7203
7.05 0.697
7.075 0.6656
7.1 0.6241
7.125 0.5725
7.15 0.5118
7.175 0.4457
7.2 0.3856
7.225 0.342
7.25 0.3123
7.275 0.2879
7.3 0.2627
7.325 0.2375
7.35 0.2119
7.375 0.1908
7.4 0.1789
7.425 0.1846
7.45 0.2045
7.475 0.231
7.5 0.2666
7.525 0.3233
7.55 0.3974
7.575 0.4752
7.6 0.545
7.625 0.6043
7.65 0.6536
7.675 0.6895
7.7 0.7121
7.725 0.7238
7.75 0.7246
7.775 0.7129
7.8 0.6893
7.825 0.6565
7.85 0.6167
7.875 0.5744
7.9 0.5309
7.925 0.4869
7.95 0.4442
7.975 0.4067
8 0.3779
8.025 0.3558
8.05 0.3348
8.075 0.3152
8.1 0.2955
8.125 0.2809
8.15 0.2946
8.175 0.3388
8.2 0.3874
8.225 0.4276
8.25 0.4575
8.275 0.4789
8.3 0.4923
8.325 0.5013
8.35 0.5073
8.375 0.511
8.4 0.5175
8.425 0.5327
8.45 0.557
8.475 0.589
8.5 0.6219
8.525 0.6485
8.55 0.6717
8.575 0.6938
8.6 0.7242
8.625 0.7599
8.65 0.7929
8.675 0.8177
8.7 0.8324
8.725 0.8367
8.75 0.8295
8.775 0.8116
8.8 0.7887
8.825 0.7658
8.85 0.7588
8.875 0.7957
8.9 0.8695
8.925 0.9464
8.95 1.0154
8.975 1.0771
9 1.1329
9.025 1.1852
9.05 1.2344
9.075 1.2854
9.1 1.336
9.125 1.3878
9.15 1.4381
9.175 1.4852
9.2 1.5283
9.225 1.5669
9.25 1.6007
9.275 1.6292
9.3 1.653
9.325 1.6718
9.35 1.6858
9.375 1.6953
9.4 1.7003
9.425 1.7007
9.45 1.6962
9.475 1.6872
9.5 1.6755
9.525 1.6595
9.55 1.6399
9.575 1.6167
9.6 1.592
9.625 1.5678
9.65 1.5441
9.675 1.5187
9.7 1.4898
9.725 1.4575
9.75 1.421
9.775 1.3821
9.8 1.3454
9.825 1.3131
9.85 1.2882
9.875 1.2688
9.9 1.2526
9.925 1.2442
9.95 1.238
9.975 1.2298
10 1.2189
10.025 1.2027
10.05 1.1847
10.075 1.1656
10.1 1.1463
10.125 1.1314
10.15 1.1251
10.175 1.1386
10.2 1.1732
10.225 1.2188
10.25 1.2682
10.275 1.3181
10.3 1.3638
10.325 1.4076
10.35 1.452
10.375 1.4966
10.4 1.5396
10.425 1.5814
10.45 1.6274
10.475 1.6811
10.5 1.7409
10.525 1.8045
10.55 1.8664
10.575 1.9231
10.6 1.9751
10.625 2.0228
10.65 2.0657
10.675 2.1032
10.7 2.1373
10.725 2.1734
10.75 2.2156
10.775 2.2643
10.8 2.3174
10.825 2.3727
10.85 2.4292
10.875 2.4887
10.9 2.553
10.925 2.6212
10.95 2.6885
10.975 2.7519
11 2.8093
11.025 2.8602
11.05 2.9057
11.075 2.946
11.1 2.9814
11.125 3.0117
11.15 3.0372
11.175 3.0579
11.2 3.0739
11.225 3.0847
11.25 3.0915
11.275 3.0937
11.3 3.0919
11.325 3.0879
11.35 3.0834
11.375 3.0812
11.4 3.0826
11.425 3.0844
11.45 3.0812
11.475 3.0711
11.5 3.0538
11.525 3.0295
11.55 2.999
11.575 2.9632
11.6 2.9226
11.625 2.8773
11.65 2.826
11.675 2.7677
11.7 2.7027
11.725 2.6321
11.75 2.5592
11.775 2.4866
11.8 2.4152
11.825 2.3439
11.85 2.2731
11.875 2.2029
11.9 2.1335
11.925 2.0642
11.95 1.9946
11.975 1.923
12 1.8481
12.025 1.7695
12.05 1.6875
12.075 1.6054
12.1 1.529
12.125 1.4622
12.15 1.4051
12.175 1.3588
12.2 1.3317
12.225 1.3236
12.25 1.3275
12.275 1.3376
12.3 1.3485
12.325 1.3575
12.35 1.3683
12.375 1.3804
12.4 1.3949
12.425 1.4069
12.45 1.413
12.475 1.4139
12.5 1.4102
12.525 1.403
12.55 1.3913
12.575 1.3745
12.6 1.3521
12.625 1.3241
12.65 1.2924
12.675 1.2573
12.7 1.219
12.725 1.1803
12.75 1.1406
12.775 1.0988
12.8 1.0599
12.825 1.0273
12.85 1.0062
12.875 1.0013
12.9 1.0176
12.925 1.0482
12.95 1.0853
12.975 1.1243
13 1.1689
13.025 1.2211
13.05 1.2782
13.075 1.3404
13.1 1.4012
13.125 1.4582
13.15 1.5109
13.175 1.5587
13.2 1.5996
13.225 1.6349
13.25 1.6669
13.275 1.6983
13.3 1.7277
13.325 1.7544
13.35 1.7767
13.375 1.7926
13.4 1.8012
13.425 1.8027
13.45 1.7978
13.475 1.7865
13.5 1.7688
13.525 1.7463
13.55 1.7197
13.575 1.6912
13.6 1.6657
13.625 1.6468
13.65 1.632
13.675 1.6178
13.7 1.6021
13.725 1.5838
13.75 1.5625
13.775 1.5362
13.8 1.5041
13.825 1.4676
13.85 1.4266
13.875 1.3815
13.9 1.3314
13.925 1.275
13.95 1.2117
13.975 1.1425
14 1.0686
14.025 0.9923
14.05 0.9133
14.075 0.8277
14.1 0.7348
14.125 0.6417
14.15 0.5627
14.175 0.5119
14.2 0.4804
14.225 0.4615
14.25 0.4546
14.275 0.4592
14.3 0.4714
14.325 0.4866
14.35 0.4984
14.375 0.5059
14.4 0.5088
14.425 0.5094
14.45 0.5084
14.475 0.508
14.5 0.5103
14.525 0.5108
14.55 0.5085
14.575 0.5071
14.6 0.5183
14.625 0.5418
14.65 0.5749
14.675 0.6113
14.7 0.6507
14.725 0.6923
14.75 0.7314
14.775 0.7687
14.8 0.8066
14.825 0.8502
14.85 0.9013
14.875 0.955
14.9 1.0074
14.925 1.0563
14.95 1.1005
14.975 1.14
15 1.1749
15.025 1.208
15.05 1.235
15.075 1.2527
15.1 1.261
15.125 1.2611
15.15 1.2565
15.175 1.2523
15.2 1.2527
15.225 1.257
15.25 1.2649
15.275 1.2801
15.3 1.3035
15.325 1.3362
15.35 1.3727
15.375 1.4073
15.4 1.4381
15.425 1.4645
15.45 1.4859
15.475 1.504
15.5 1.5214
15.525 1.5393
15.55 1.5556
15.575 1.5688
15.6 1.5771
15.625 1.582
15.65 1.5935
15.675 1.618
15.7 1.6473
15.725 1.6724
15.75 1.6912
15.775 1.7053
15.8 1.7135
15.825 1.7168
15.85 1.7148
15.875 1.7077
15.9 1.6971
15.925 1.6887
15.95 1.6867
15.975 1.6874
16 1.6922
16.025 1.7005
16.05 1.7072
16.075 1.714
16.1 1.7308
16.125 1.7616
16.15 1.7996
16.175 1.8352
16.2 1.8693
16.225 1.906
16.25 1.9508
16.275 2.0103
16.3 2.0876
16.325 2.1687
16.35 2.2426
16.375 2.3067
16.4 2.3616
16.425 2.4115
16.45 2.455
16.475 2.4926
16.5 2.5287
16.525 2.5615
16.55 2.5905
16.575 2.6145
16.6 2.6329
16.625 2.6438
16.65 2.6495
16.675 2.6539
16.7 2.6568
16.725 2.6577
16.75 2.6554
16.775 2.6492
16.8 2.637
16.825 2.6149
16.85 2.5829
16.875 2.5452
16.9 2.509
16.925 2.484
16.95 2.4687
16.975 2.459
17 2.4505
17.025 2.4371
17.05 2.4164
17.075 2.3894
17.1 2.3592
17.125 2.3277
17.15 2.2918
17.175 2.2487
17.2 2.1989
17.225 2.1494
17.25 2.1059
17.275 2.0669
17.3 2.0353
17.325 2.0107
17.35 1.9853
17.375 1.9509
17.4 1.9097
17.425 1.8595
17.45 1.7996
17.475 1.7346
17.5 1.6651
17.525 1.5876
17.55 1.5119
17.575 1.4462
17.6 1.3937
17.625 1.3468
17.65 1.3075
17.675 1.2854
17.7 1.2814
17.725 1.2823
17.75 1.2778
17.775 1.2662
17.8 1.2513
17.825 1.2392
17.85 1.2447
17.875 1.2705
17.9 1.3092
17.925 1.3548
17.95 1.3991
17.975 1.4388
18 1.4767
18.025 1.5144
18.05 1.5573
18.075 1.6033
18.1 1.6513
18.125 1.7007
18.15 1.7511
18.175 1.804
18.2 1.8559
18.225 1.9029
18.25 1.9425
18.275 1.974
18.3 1.9966
18.325 2.0106
18.35 2.0159
18.375 2.0123
18.4 2.0013
18.425 1.9836
18.45 1.9608
18.475 1.9389
18.5 1.9193
18.525 1.9031
18.55 1.8866
18.575 1.8738
18.6 1.8656
18.625 1.858
18.65 1.8483
18.675 1.84
18.7 1.8358
18.725 1.84
18.75 1.8582
18.775 1.8821
18.8 1.907
18.825 1.9328
18.85 1.9625
18.875 1.9969
18.9 2.0364
18.925 2.0764
18.95 2.1146
18.975 2.1504
19 2.1814
19.025 2.2052
19.05 2.2213
19.075 2.2311
19.1 2.2366
19.125 2.238
19.15 2.2377
19.175 2.24
19.2 2.2568
19.225 2.2946
19.25 2.3403
19.275 2.3876
19.3 2.4377
19.325 2.4921
19.35 2.5475
19.375 2.6027
19.4 2.6583
19.425 2.7167
19.45 2.7777
19.475 2.8373
19.5 2.8925
19.525 2.9404
19.55 2.9804
19.575 3.0138
19.6 3.0396
19.625 3.0585
19.65 3.0721
19.675 3.0797
19.7 3.0786
19.725 3.0683
19.75 3.0487
19.775 3.0191
19.8 2.9799
19.825 2.9315
19.85 2.8741
19.875 2.8086
19.9 2.7383
19.925 2.6641
19.95 2.5889
19.975 2.5149
20 2.4501
20.025 2.4024
20.05 2.3712
20.075 2.3482
20.1 2.3341
20.125 2.3322
20.15 2.3405
20.175 2.3587
20.2 2.3887
20.225 2.4312
20.25 2.4751
20.275 2.51
20.3 2.5349
20.325 2.5498
20.35 2.5546
20.375 2.5542
20.4 2.5511
20.425 2.542
20.45 2.5275
20.475 2.5093
20.5 2.4878
20.525 2.4618
20.55 2.4312
20.575 2.4006
20.6 2.3695
20.625 2.3344
20.65 2.2916
20.675 2.2381
20.7 2.1775
20.725 2.1107
20.75 2.042
20.775 1.972
20.8 1.9132
20.825 1.8861
20.85 1.8769
20.875 1.8678
20.9 1.8527
20.925 1.8304
20.95 1.8019
20.975 1.7684
21 1.7333
21.025 1.695
21.05 1.6512
21.075 1.6011
21.1 1.5463
21.125 1.4885
21.15 1.4257
21.175 1.358
21.2 1.2876
21.225 1.2173
21.25 1.1487
21.275 1.0811
21.3 1.0182
21.325 0.9573
21.35 0.8983
21.375 0.8491
21.4 0.8143
21.425 0.7828
21.45 0.7422
21.475 0.6894
21.5 0.625
21.525 0.5497
21.55 0.4649
21.575 0.3734
21.6 0.2784
21.625 0.1836
21.65 0.0969
21.675 0.0269
21.7 -0.022
21.725 -0.0506
21.75 -0.0671
21.775 -0.081
21.8 -0.0965
21.825 -0.1126
21.85 -0.1303
21.875 -0.148
21.9 -0.1652
21.925 -0.1854
21.95 -0.2116
21.975 -0.242
22 -0.273
22.025 -0.3037
22.05 -0.3349
22.075 -0.358
22.1 -0.3674
22.125 -0.3698
22.15 -0.3682
22.175 -0.3648
22.2 -0.3648
22.225 -0.3707
22.25 -0.3802
22.275 -0.3916
22.3 -0.3967
22.325 -0.3908
22.35 -0.3783
22.375 -0.361
22.4 -0.3434
22.425 -0.3261
22.45 -0.3091
22.475 -0.2905
22.5 -0.2711
22.525 -0.2521
22.55 -0.2315
22.575 -0.2065
22.6 -0.1783
22.625 -0.1435
22.65 -0.1055
22.675 -0.0669
22.7 -0.0308
22.725 0.0035
22.75 0.0374
22.775 0.0736
22.8 0.1105
22.825 0.1427
22.85 0.1671
22.875 0.1833
22.9 0.1893
22.925 0.1876
22.95 0.1863
22.975 0.1934
23 0.2113
23.025 0.2422
23.05 0.2808
23.075 0.3235
23.1 0.3678
23.125 0.4139
23.15 0.4662
23.175 0.5211
23.2 0.577
23.225 0.6313
23.25 0.6812
23.275 0.7278
23.3 0.7698
23.325 0.8056
23.35 0.8362
23.375 0.8628
23.4 0.8875
23.425 0.9102
23.45 0.9329
23.475 0.9598
23.5 0.997
23.525 1.05
23.55 1.1071
23.575 1.1568
23.6 1.1999
23.625 1.2358
23.65 1.2659
23.675 1.29
23.7 1.3084
23.725 1.3211
23.75 1.3311
23.775 1.3426
23.8 1.3598
23.825 1.3915
23.85 1.4412
23.875 1.4973
23.9 1.5494
23.925 1.5903
23.95 1.6174
23.975 1.6313
24 1.6364
24.025 1.6339
24.05 1.6223
24.075 1.6052
24.1 1.5908
24.125 1.5793
24.15 1.5675
24.175 1.5533
24.2 1.5353
24.225 1.5126
24.25 1.4841
24.275 1.4496
24.3 1.4099
24.325 1.3636
24.35 1.3103
24.375 1.2523
24.4 1.1944
24.425 1.1379
24.45 1.0786
24.475 1.016
24.5 0.9503
24.525 0.8833
24.55 0.8183
24.575 0.7572
24.6 0.6996
24.625 0.6433
24.65 0.5886
24.675 0.5355
24.7 0.4851
24.725 0.4414
24.75 0.4146
24.775 0.4158
24.8 0.4348
24.825 0.4632
24.85 0.4926
24.875 0.5233
24.9 0.5549
24.925 0.5856
24.95 0.6118
24.975 0.6343
25 0.6537
25.025 0.6702
25.05 0.6867
25.075 0.7096
25.1 0.7408
25.125 0.7793
25.15 0.8283
25.175 0.8861
25.2 0.955
25.225 1.0325
25.25 1.1102
25.275 1.1848
25.3 1.2538
25.325 1.3141
25.35 1.3652
25.375 1.4058
25.4 1.4356
25.425 1.4571
25.45 1.4726
25.475 1.4849
25.5 1.4972
25.525 1.5097
25.55 1.5198
25.575 1.5251
25.6 1.5241
25.625 1.5174
25.65 1.5059
25.675 1.4927
25.7 1.4806
25.725 1.4666
25.75 1.4513
25.775 1.4408
25.8 1.4349
25.825 1.4227
25.85 1.399
25.875 1.3679
25.9 1.3299
25.925 1.2833
25.95 1.2289
25.975 1.1706
26 1.1066
26.025 1.0425
26.05 0.983
26.075 0.9245
26.1 0.8623
26.125 0.7999
26.15 0.7363
26.175 0.6683
26.2 0.5951
26.225 0.5196
26.25 0.4454
26.275 0.3745
26.3 0.3088
26.325 0.2481
26.35 0.1926
26.375 0.1462
26.4 0.1088
26.425 0.0781
26.45 0.0484
26.475 0.0189
26.5 -0.01
26.525 -0.0386
26.55 -0.0682
26.575 -0.0992
26.6 -0.1281
26.625 -0.156
26.65 -0.1791
26.675 -0.1855
26.7 -0.1814
26.725 -0.1723
26.75 -0.1619
26.775 -0.1523
26.8 -0.1429
26.825 -0.1317
26.85 -0.1143
26.875 -0.0905
26.9 -0.0625
26.925 -0.0263
26.95 0.0145
26.975 0.053
27 0.0853
27.025 0.1151
27.05 0.1463
27.075 0.1739
27.1 0.1973
27.125 0.2221
27.15 0.2505
27.175 0.2742
27.2 0.2886
27.225 0.2916
27.25 0.2917
27.275 0.2955
27.3 0.304
27.325 0.3148
27.35 0.327
27.375 0.3452
27.4 0.3703
27.425 0.3981
27.45 0.4259
27.475 0.4511
27.5 0.4752
27.525 0.4993
27.55 0.5229
27.575 0.5442
27.6 0.563
27.625 0.5796
27.65 0.595
27.675 0.6094
27.7 0.6245
27.725 0.6442
27.75 0.6687
27.775 0.6918
27.8 0.712
27.825 0.7256
27.85 0.7317
27.875 0.732
27.9 0.7281
27.925 0.72
27.95 0.7071
27.975 0.6947
28 0.6855
28.025 0.6793
28.05 0.6764
28.075 0.6763
28.1 0.6802
28.125 0.6894
28.15 0.7031
28.175 0.7191
28.2 0.7371
28.225 0.7566
28.25 0.7735
28.275 0.7844
28.3 0.7915
28.325 0.8001
28.35 0.818
28.375 0.8489
28.4 0.8916
28.425 0.9458
28.45 1.0089
28.475 1.0737
28.5 1.1337
28.525 1.1863
28.55 1.2318
28.575 1.27
28.6 1.301
28.625 1.3246
28.65 1.3423
28.675 1.3557
28.7 1.3673
28.725 1.3804
28.75 1.3973
28.775 1.4226
28.8 1.4539
28.825 1.4889
28.85 1.5246
28.875 1.5558
28.9 1.5818
28.925 1.6074
28.95 1.6321
28.975 1.6556
29 1.6768
29.025 1.6933
29.05 1.7059
29.075 1.712
29.1 1.71
29.125 1.7001
29.15 1.6858
29.175 1.6712
29.2 1.6573
29.225 1.6497
29.25 1.6493
29.275 1.6543
29.3 1.662
29.325 1.6672
29.35 1.6672
29.375 1.6603
29.4 1.6462
29.425 1.6254
29.45 1.5986
29.475 1.5664
29.5 1.5294
29.525 1.4865
29.55 1.4384
29.575 1.3904
29.6 1.346
29.625 1.3033
29.65 1.2582
29.675 1.2118
29.7 1.1711
29.725 1.1358
29.75 1.0993
29.775 1.0583
29.8 1.0138
29.825 0.9671
29.85 0.9194
29.875 0.8698
29.9 0.8174
29.925 0.7619
29.95 0.7032
29.975 0.6399
30 0.5709
30.025 0.4953
30.05 0.4145
30.075 0.3314
30.1 0.2466
30.125 0.1631
30.15 0.0894
30.175 0.0347
30.2 -0.006
30.225 -0.0406
30.25 -0.0726
30.275 -0.1028
30.3 -0.1357
30.325 -0.1756
30.35 -0.2211
30.375 -0.2687
30.4 -0.3156
30.425 -0.3645
30.45 -0.4153
30.475 -0.4697
30.5 -0.5301
30.525 -0.599
30.55 -0.6756
30.575 -0.759
30.6 -0.8396
30.625 -0.916
30.65 -0.9935
30.675 -1.0761
30.7 -1.1645
30.725 -1.253
30.75 -1.3344
30.775 -1.394
30.8 -1.4305
30.825 -1.4452
30.85 -1.4413
30.875 -1.4245
30.9 -1.4055
30.925 -1.3893
30.95 -1.3824
30.975 -1.3809
31 -1.3839
31.025 -1.3935
31.05 -1.4089
31.075 -1.4191
31.1 -1.4126
31.125 -1.3863
31.15 -1.3534
31.175 -1.3197
31.2 -1.2917
31.225 -1.2674
31.25 -1.2368
31.275 -1.1995
31.3 -1.1642
31.325 -1.1358
31.35 -1.1138
31.375 -1.0952
31.4 -1.0764
31.425 -1.059
31.45 -1.0464
31.475 -1.0405
31.5 -1.0415
31.525 -1.0483
31.55 -1.0549
31.575 -1.0581
31.6 -1.063
31.625 -1.0699
31.65 -1.0776
31.675 -1.0837
31.7 -1.0863
31.725 -1.0848
31.75 -1.0805
31.775 -1.0786
31.8 -1.0818
31.825 -1.0938
31.85 -1.1157
31.875 -1.1464
31.9 -1.1851
31.925 -1.2303
31.95 -1.2799
31.975 -1.328
32 -1.3692
32.025 -1.402
32.05 -1.4304
32.075 -1.4555
32.1 -1.4787
32.125 -1.501
32.15 -1.52
32.175 -1.531
32.2 -1.5312
32.225 -1.524
32.25 -1.5163
32.275 -1.5126
32.3 -1.5124
32.325 -1.5193
32.35 -1.535
32.375 -1.56
32.4 -1.591
32.425 -1.6224
32.45 -1.6513
32.475 -1.6775
32.5 -1.7032
32.525 -1.7329
32.55 -1.7699
32.575 -1.8129
32.6 -1.8594
32.625 -1.9039
32.65 -1.9446
32.675 -1.9827
32.7 -2.016
32.725 -2.047
32.75 -2.0757
32.775 -2.101
32.8 -2.1199
32.825 -2.1293
32.85 -2.1175
32.875 -2.0771
32.9 -2.0225
32.925 -1.9654
32.95 -1.9093
32.975 -1.8601
33 -1.8236
33.025 -1.8024
33.05 -1.793
33.075 -1.7855
33.1 -1.7784
33.125 -1.7734
33.15 -1.7684
33.175 -1.7603
33.2 -1.7539
33.225 -1.7568
33.25 -1.7679
33.275 -1.789
33.3 -1.8177
33.325 -1.8514
33.35 -1.8856
33.375 -1.9203
33.4 -1.9523
33.425 -1.9845
33.45 -2.0159
33.475 -2.0411
33.5 -2.0536
33.525 -2.0512
33.55 -2.0369
33.575 -2.0165
33.6 -1.9911
33.625 -1.9626
33.65 -1.9328
33.675 -1.9022
33.7 -1.8688
33.725 -1.8279
33.75 -1.7786
33.775 -1.7279
33.8 -1.6813
33.825 -1.6341
33.85 -1.5833
33.875 -1.5319
33.9 -1.4765
33.925 -1.4145
33.95 -1.348
33.975 -1.2839
34 -1.2223
34.025 -1.1611
34.05 -1.1007
34.075 -1.0411
34.1 -0.9819
34.125 -0.9218
34.15 -0.8595
34.175 -0.7938
34.2 -0.7279
34.225 -0.6638
34.25 -0.6003
34.275 -0.5378
34.3 -0.4773
34.325 -0.4165
34.35 -0.353
34.375 -0.2882
34.4 -0.2255
34.425 -0.1683
34.45 -0.1194
34.475 -0.0783
34.5 -0.0441
34.525 -0.0159
34.55 0.0087
34.575 0.0332
34.6 0.0583
34.625 0.0858
34.65 0.1196
34.675 0.1547
34.7 0.1909
34.725 0.231
34.75 0.2777
34.775 0.3316
34.8 0.3912
34.825 0.4587
34.85 0.5329
34.875 0.6094
34.9 0.6869
34.925 0.7645
34.95 0.837
34.975 0.9
35 0.9533
35.025 0.999
35.05 1.0392
35.075 1.0771
35.1 1.1157
35.125 1.1544
35.15 1.1898
35.175 1.2184
35.2 1.2435
35.225 1.2667
35.25 1.2909
35.275 1.3163
35.3 1.3398
35.325 1.3612
35.35 1.3825
35.375 1.4003
35.4 1.413
35.425 1.4225
35.45 1.4315
35.475 1.4382
35.5 1.4434
35.525 1.4493
35.55 1.459
35.575 1.4753
35.6 1.4999
35.625 1.5274
35.65 1.5526
35.675 1.5748
35.7 1.5956
35.725 1.6131
35.75 1.6271
35.775 1.6423
35.8 1.6579
35.825 1.6677
35.85 1.6694
35.875 1.6638
35.9 1.6516
35.925 1.6336
35.95 1.6105
35.975 1.5826
36 1.5502
36.025 1.5154
36.05 1.4811
36.075 1.446
36.1 1.4109
36.125 1.376
36.15 1.3431
36.175 1.3101
36.2 1.2739
36.225 1.2326
36.25 1.1871
36.275 1.1376
36.3 1.0914
36.325 1.0577
36.35 1.0361
36.375 1.0142
36.4 0.9863
36.425 0.9531
36.45 0.9155
36.475 0.8718
36.5 0.8227
36.525 0.7666
36.55 0.7025
36.575 0.6311
36.6 0.5519
36.625 0.4681
36.65 0.3845
36.675 0.3042
36.7 0.2246
36.725 0.1452
36.75 0.0695
36.775 0.0029
36.8 -0.0487
36.825 -0.08
36.85 -0.0987
36.875 -0.1183
36.9 -0.1423
36.925 -0.1691
36.95 -0.1976
36.975 -0.2242
37 -0.2437
37.025 -0.2542
37.05 -0.2577
37.075 -0.2556
37.1 -0.2498
37.125 -0.2425
37.15 -0.2349
37.175 -0.2317
37.2 -0.2344
37.225 -0.2435
37.25 -0.2526
37.275 -0.255
37.3 -0.2482
37.325 -0.2362
37.35 -0.221
37.375 -0.2054
37.4 -0.1874
37.425 -0.1612
37.45 -0.1265
37.475 -0.0873
37.5 -0.048
37.525 -0.0115
37.55 0.025
37.575 0.0647
37.6 0.1083
37.625 0.1538
37.65 0.2014
37.675 0.2515
37.7 0.3036
37.725 0.3614
37.75 0.4273
37.775 0.5032
37.8 0.5839
37.825 0.6639
37.85 0.7414
37.875 0.8139
37.9 0.8802
37.925 0.9425
37.95 1.0041
37.975 1.0657
38 1.1264
38.025 1.1864
38.05 1.2462
38.075 1.3011
38.1 1.3456
38.125 1.3808
38.15 1.4059
38.175 1.4202
38.2 1.4259
38.225 1.426
38.25 1.4214
38.275 1.412
38.3 1.4009
38.325 1.3952
38.35 1.3969
38.375 1.4036
38.4 1.4126
38.425 1.4204
38.45 1.4257
38.475 1.4278
38.5 1.4278
38.525 1.4245
38.55 1.4149
38.575 1.3968
38.6 1.3686
38.625 1.3325
38.65 1.2989
38.675 1.2821
38.7 1.2725
38.725 1.2578
38.75 1.2341
38.775 1.2016
38.8 1.1622
38.825 1.1161
38.85 1.0627
38.875 1.0016
38.9 0.938
38.925 0.8774
38.95 0.825
38.975 0.7808
39 0.7428
39.025 0.7123
39.05 0.6868
39.075 0.6635
39.1 0.6396
39.125 0.615
39.15 0.5935
39.175 0.5738
39.2 0.5549
39.225 0.5389
39.25 0.5242
39.275 0.5081
39.3 0.4942
39.325 0.4963
39.35 0.5258
39.375 0.5726
39.4 0.6231
39.425 0.6723
39.45 0.718
39.475 0.7607
39.5 0.7991
39.525 0.8315
39.55 0.86
39.575 0.8925
39.6 0.9417
39.625 1.0083
39.65 1.09
39.675 1.1824
39.7 1.2772
39.725 1.3685
39.75 1.4517
39.775 1.5245
39.8 1.5865
39.825 1.6359
39.85 1.6739
39.875 1.7022
39.9 1.7253
39.925 1.7498
39.95 1.7854
39.975 1.835
40 1.8974
40.025 1.9634
40.05 2.0261
40.075 2.0826
40.1 2.1301
40.125 2.1723
40.15 2.2133
40.175 2.2539
40.2 2.2922
40.225 2.3261
40.25 2.3558
40.275 2.3801
40.3 2.3962
40.325 2.4029
40.35 2.3992
40.375 2.3887
40.4 2.3739
40.425 2.3575
40.45 2.3402
40.475 2.3212
40.5 2.2977
40.525 2.2697
40.55 2.2362
40.575 2.1987
40.6 2.1588
40.625 2.1183
40.65 2.0818
40.675 2.0493
40.7 2.0145
40.725 1.9767
40.75 1.9418
40.775 1.9205
40.8 1.9118
40.825 1.9087
40.85 1.902
40.875 1.8902
40.9 1.8746
40.925 1.8607
40.95 1.8496
40.975 1.8373
41 1.8183
41.025 1.79
41.05 1.7541
41.075 1.7166
41.1 1.6826
41.125 1.6505
41.15 1.6158
41.175 1.5759
41.2 1.5306
41.225 1.4821
41.25 1.4302
41.275 1.3752
41.3 1.3173
41.325 1.2615
41.35 1.2181
41.375 1.1882
41.4 1.166
41.425 1.1477
41.45 1.1365
41.475 1.1274
41.5 1.1238
41.525 1.1262
41.55 1.1376
41.575 1.1626
41.6 1.1971
41.625 1.2325
41.65 1.2632
41.675 1.2857
41.7 1.3003
41.725 1.3102
41.75 1.3193
41.775 1.3272
41.8 1.3313
41.825 1.3354
41.85 1.341
41.875 1.3436
41.9 1.3424
41.925 1.3378
41.95 1.3302
41.975 1.3203
42 1.3084
42.025 1.2917
42.05 1.2701
42.075 1.2443
42.1 1.2176
42.125 1.193
42.15 1.1705
42.175 1.145
42.2 1.1185
42.225 1.1001
42.25 1.0942
42.275 1.104
42.3 1.1277
42.325 1.1634
42.35 1.2047
42.375 1.2477
42.4 1.29
42.425 1.3313
42.45 1.3763
42.475 1.4429
42.5 1.5268
42.525 1.6153
42.55 1.7023
42.575 1.7839
42.6 1.8575
42.625 1.9236
42.65 1.9834
42.675 2.0381
42.7 2.0884
42.725 2.1344
42.75 2.1766
42.775 2.2159
42.8 2.2524
42.825 2.2836
42.85 2.3092
42.875 2.3292
42.9 2.3432
42.925 2.3498
42.95 2.3486
42.975 2.3394
43 2.3212
43.025 2.2948
43.05 2.2604
43.075 2.2187
43.1 2.1731
43.125 2.1265
43.15 2.0823
43.175 2.0389
43.2 1.996
43.225 1.9526
43.25 1.9084
43.275 1.8646
43.3 1.819
43.325 1.7682
43.35 1.7109
43.375 1.6446
43.4 1.572
43.425 1.4929
43.45 1.4169
43.475 1.359
43.5 1.3407
43.525 1.3623
43.55 1.4022
43.575 1.4414
43.6 1.4631
43.625 1.4631
43.65 1.4477
43.675 1.4235
43.7 1.3938
43.725 1.3591
43.75 1.3206
43.775 1.278
43.8 1.2301
43.825 1.1756
43.85 1.1149
43.875 1.0494
43.9 0.9787
43.925 0.9046
43.95 0.8291
43.975 0.7552
44 0.6841
44.025 0.613
44.05 0.5382
44.075 0.4595
44.1 0.3783
44.125 0.2941
44.15 0.204
44.175 0.1065
44.2 0.0037
44.225 -0.101
44.25 -0.2002
44.275 -0.2878
44.3 -0.3659
44.325 -0.4333
44.35 -0.494
44.375 -0.5451
44.4 -0.5896
44.425 -0.6323
44.45 -0.6726
44.475 -0.7111
44.5 -0.7499
44.525 -0.7881
44.55 -0.8235
44.575 -0.8555
44.6 -0.8804
44.625 -0.8955
44.65 -0.9006
44.675 -0.8973
44.7 -0.8839
44.725 -0.8581
44.75 -0.8268
44.775 -0.7955
44.8 -0.7611
44.825 -0.7212
44.85 -0.6765
44.875 -0.6202
44.9 -0.5538
44.925 -0.4865
44.95 -0.4259
44.975 -0.3676
45 -0.3061
45.025 -0.2444
45.05 -0.1824
45.075 -0.1209
45.1 -0.0616
45.125 -0.0023
45.15 0.057
45.175 0.1133
45.2 0.1609
45.225 0.202
45.25 0.241
45.275 0.2752
45.3 0.3004
45.325 0.3172
45.35 0.3271
45.375 0.3312
45.4 0.3368
45.425 0.3462
45.45 0.356
45.475 0.3625
45.5 0.3662
45.525 0.3676
45.55 0.3673
45.575 0.3667
45.6 0.3674
45.625 0.3719
45.65 0.3789
45.675 0.3855
45.7 0.3872
45.725 0.3771
45.75 0.3526
45.775 0.3162
45.8 0.268
45.825 0.2113
45.85 0.1554
45.875 0.108
45.9 0.0689
45.925 0.0306
45.95 -0.0054
45.975 -0.0368
46 -0.0601
46.025 -0.0784
46.05 -0.0964
46.075 -0.1175
46.1 -0.1451
46.125 -0.1795
46.15 -0.2179
46.175 -0.2591
46.2 -0.2985
46.225 -0.3311
46.25 -0.3536
46.275 -0.3706
46.3 -0.3902
46.325 -0.4163
46.35 -0.4507
46.375 -0.4929
46.4 -0.5383
46.425 -0.5847
46.45 -0.6319
46.475 -0.6797
46.5 -0.7226
46.525 -0.7413
46.55 -0.7382
46.575 -0.7251
46.6 -0.7025
46.625 -0.6731
46.65 -0.6409
46.675 -0.6123
46.7 -0.5915
46.725 -0.5758
46.75 -0.5657
46.775 -0.5621
46.8 -0.5573
46.825 -0.5378
46.85 -0.5003
46.875 -0.4562
46.9 -0.4134
46.925 -0.3747
46.95 -0.3407
46.975 -0.3141
47 -0.2955
47.025 -0.283
47.05 -0.276
47.075 -0.2707
47.1 -0.2667
47.125 -0.2657
47.15 -0.2673
47.175 -0.2738
47.2 -0.2861
47.225 -0.3023
47.25 -0.3217
47.275 -0.3408
47.3 -0.3572
47.325 -0.3656
47.35 -0.3668
47.375 -0.3602
47.4 -0.3425
47.425 -0.3132
47.45 -0.2776
47.475 -0.2384
47.5 -0.2032
47.525 -0.1693
47.55 -0.1295
47.575 -0.0845
47.6 -0.0379
47.625 0.0057
47.65 0.0449
47.675 0.0776
47.7 0.1032
47.725 0.1231
47.75 0.142
47.775 0.1661
47.8 0.2
47.825 0.2397
47.85 0.2828
47.875 0.3355
47.9 0.3948
47.925 0.4551
47.95 0.5139
47.975 0.5724
48 0.63
48.025 0.6881
48.05 0.7458
48.075 0.8005
48.1 0.8512
48.125 0.8951
48.15 0.9331
48.175 0.9661
48.2 0.996
48.225 1.0206
48.25 1.0352
48.275 1.0396
48.3 1.0367
48.325 1.0274
48.35 1.0128
48.375 0.9949
48.4 0.9724
48.425 0.946
48.45 0.918
48.475 0.8919
48.5 0.8691
48.525 0.8501
48.55 0.8322
48.575 0.8115
48.6 0.7919
48.625 0.7793
48.65 0.7806
48.675 0.7913
48.7 0.8052
48.725 0.8202
48.75 0.8302
48.775 0.8332
48.8 0.8296
48.825 0.8205
48.85 0.8073
48.875 0.7914
48.9 0.7752
48.925 0.7595
48.95 0.7428
48.975 0.7222
49 0.6995
49.025 0.681
49.05 0.6712
49.075 0.6745
49.1 0.6858
49.125 0.6919
49.15 0.697
49.175 0.7016
49.2 0.7048
49.225 0.7049
49.25 0.7018
49.275 0.6925
49.3 0.677
49.325 0.6547
49.35 0.6244
49.375 0.5873
49.4 0.5464
49.425 0.5015
49.45 0.4527
49.475 0.4051
49.5 0.3663
49.525 0.3399
49.55 0.3171
49.575 0.2932
49.6 0.278
49.625 0.2722
49.65 0.2727
49.675 0.2741
49.7 0.274
49.725 0.2749
49.75 0.2794
49.775 0.2956
49.8 0.3245
49.825 0.364
49.85 0.4156
49.875 0.4754
49.9 0.5333
49.925 0.5842
49.95 0.6279
49.975 0.6639
50 0.6945
50.025 0.7275
50.05 0.7699
50.075 0.8269
50.1 0.8972
50.125 0.976
50.15 1.0589
50.175 1.1431
50.2 1.2273
50.225 1.311
50.25 1.3908
50.275 1.4646
50.3 1.533
50.325 1.5957
50.35 1.655
50.375 1.7104
50.4 1.7608
50.425 1.8053
50.45 1.8451
50.475 1.8796
50.5 1.9091
50.525 1.933
50.55 1.9514
50.575 1.9644
50.6 1.9721
50.625 1.9748
50.65 1.9724
50.675 1.9644
50.7 1.9516
50.725 1.9354
50.75 1.9195
50.775 1.9027
50.8 1.881
50.825 1.8538
50.85 1.8214
50.875 1.7834
50.9 1.7396
50.925 1.6918
50.95 1.6392
50.975 1.5839
51 1.5284
51.025 1.4759
51.05 1.4333
51.075 1.398
51.1 1.3626
51.125 1.3232
51.15 1.2778
51.175 1.229
51.2 1.1778
51.225 1.1247
51.25 1.0702
51.275 1.0117
51.3 0.9465
51.325 0.876
51.35 0.8006
51.375 0.7215
51.4 0.6437
51.425 0.5705
51.45 0.5022
51.475 0.4414
51.5 0.3926
51.525 0.3546
51.55 0.3251
51.575 0.3047
51.6 0.2918
51.625 0.2779
51.65 0.2569
51.675 0.2264
51.7 0.1866
51.725 0.1404
51.75 0.0883
51.775 0.0283
51.8 -0.0373
51.825 -0.1043
51.85 -0.1699
51.875 -0.2234
51.9 -0.249
51.925 -0.2486
51.95 -0.2285
51.975 -0.1949
52 -0.1568
52.025 -0.1228
52.05 -0.0987
52.075 -0.0849
52.1 -0.0797
52.125 -0.0841
52.15 -0.1005
52.175 -0.1286
52.2 -0.1644
52.225 -0.2036
52.25 -0.241
52.275 -0.2758
52.3 -0.3148
52.325 -0.3591
52.35 -0.4076
52.375 -0.4602
52.4 -0.5147
52.425 -0.5716
52.45 -0.6266
52.475 -0.6696
52.5 -0.6891
52.525 -0.6748
52.55 -0.6289
52.575 -0.5593
52.6 -0.4538
52.625 -0.3109
52.65 -0.1565
52.675 -0.0083
52.7 0.1303
52.725 0.2583
52.75 0.3755
52.775 0.4841
52.8 0.5845
52.825 0.6745
52.85 0.7548
52.875 0.8371
52.9 0.9408
52.925 1.0627
52.95 1.1841
52.975 1.2992
53 1.4068
53.025 1.504
53.05 1.5902
53.075 1.6694
53.1 1.7454
53.125 1.8157
53.15 1.8811
53.175 1.938
53.2 1.9845
53.225 2.0238
53.25 2.0562
53.275 2.0784
53.3 2.0944
53.325 2.1128
53.35 2.1441
53.375 2.1787
53.4 2.2069
53.425 2.2272
53.45 2.2421
53.475 2.2496
53.5 2.2495
53.525 2.243
53.55 2.2331
53.575 2.2199
53.6 2.1994
53.625 2.1729
53.65 2.1436
53.675 2.1149
53.7 2.094
53.725 2.0921
53.75 2.107
53.775 2.1401
53.8 2.1801
53.825 2.2243
53.85 2.2714
53.875 2.317
53.9 2.3585
53.925 2.3942
53.95 2.4235
53.975 2.4461
54 2.4617
54.025 2.4709
54.05 2.4743
54.075 2.4738
54.1 2.4715
54.125 2.4683
54.15 2.4655
54.175 2.4617
54.2 2.4528
54.225 2.4443
54.25 2.4388
54.275 2.4376
54.3 2.4425
54.325 2.4497
54.35 2.4533
54.375 2.4536
54.4 2.451
54.425 2.4457
54.45 2.4361
54.475 2.4209
54.5 2.3994
54.525 2.3718
54.55 2.3391
54.575 2.303
54.6 2.266
54.625 2.2352
54.65 2.2164
54.675 2.2156
54.7 2.2213
54.725 2.2274
54.75 2.2347
54.775 2.246
54.8 2.2665
54.825 2.2985
54.85 2.3309
54.875 2.3583
54.9 2.386
54.925 2.4171
54.95 2.4468
54.975 2.4726
55 2.4939
55.025 2.5122
55.05 2.5277
55.075 2.5408
55.1 2.5488
55.125 2.5531
55.15 2.5549
55.175 2.5563
55.2 2.5586
55.225 2.5601
55.25 2.5597
55.275 2.5566
55.3 2.5522
55.325 2.5465
55.35 2.5408
55.375 2.5378
55.4 2.5387
55.425 2.545
55.45 2.5542
55.475 2.5651
55.5 2.5777
55.525 2.5897
55.55 2.5995
55.575 2.6061
55.6 2.6093
55.625 2.6093
55.65 2.6075
55.675 2.6066
55.7 2.6092
55.725 2.6148
55.75 2.6356
55.775 2.6833
55.8 2.7411
55.825 2.7991
55.85 2.8542
55.875 2.9064
55.9 2.9541
55.925 2.9965
55.95 3.0338
55.975 3.0657
56 3.0914
56.025 3.1105
56.05 3.1239
56.075 3.1307
56.1 3.1307
56.125 3.1231
56.15 3.107
56.175 3.0814
56.2 3.048
56.225 3.0148
56.25 2.9873
56.275 2.9613
56.3 2.9303
56.325 2.8915
56.35 2.8445
56.375 2.7881
56.4 2.7226
56.425 2.6497
56.45 2.5709
56.475 2.4846
56.5 2.3895
56.525 2.2889
56.55 2.1924
56.575 2.1025
56.6 2.0128
56.625 1.9198
56.65 1.8238
56.675 1.7282
56.7 1.6448
56.725 1.5813
56.75 1.5322
56.775 1.485
56.8 1.4332
56.825 1.3761
56.85 1.3206
56.875 1.2736
56.9 1.2425
56.925 1.2306
56.95 1.2304
56.975 1.2357
57 1.2462
57.025 1.2653
57.05 1.2962
57.075 1.3331
57.1 1.3702
57.125 1.4026
57.15 1.4305
57.175 1.4534
57.2 1.4711
57.225 1.4825
57.25 1.4874
57.275 1.4933
57.3 1.5068
57.325 1.5273
57.35 1.5468
57.375 1.5603
57.4 1.5696
57.425 1.5778
57.45 1.584
57.475 1.5866
57.5 1.5859
57.525 1.5829
57.55 1.5798
57.575 1.5774
57.6 1.5712
57.625 1.5587
57.65 1.5383
57.675 1.5137
57.7 1.493
57.725 1.479
57.75 1.4726
57.775 1.4731
57.8 1.478
57.825 1.4861
57.85 1.4986
57.875 1.5158
57.9 1.5391
57.925 1.5646
57.95 1.5892
57.975 1.6137
58 1.6374
58.025 1.6593
58.05 1.6801
58.075 1.7005
58.1 1.7197
58.125 1.7346
58.15 1.7425
58.175 1.7422
58.2 1.7331
58.225 1.7142
58.25 1.6871
58.275 1.6551
58.3 1.6181
58.325 1.5808
58.35 1.5487
58.375 1.5246
58.4 1.5049
58.425 1.4892
58.45 1.4818
58.475 1.4889
58.5 1.5032
58.525 1.5198
58.55 1.5371
58.575 1.5529
58.6 1.5659
58.625 1.5735
58.65 1.5769
58.675 1.5742
58.7 1.5643
58.725 1.5479
58.75 1.5259
58.775 1.4971
58.8 1.462
58.825 1.42
58.85 1.373
58.875 1.3292
58.9 1.2989
58.925 1.2863
58.95 1.2895
58.975 1.2977
59 1.3061
59.025 1.3138
59.05 1.3184
59.075 1.3196
59.1 1.3186
59.125 1.3161
59.15 1.316
59.175 1.3204
59.2 1.3375
59.225 1.3677
59.25 1.4
59.275 1.4334
59.3 1.4628
59.325 1.4851
59.35 1.5
59.375 1.5088
59.4 1.513
59.425 1.5157
59.45 1.521
59.475 1.5266
59.5 1.5276
59.525 1.5237
59.55 1.5135
59.575 1.497
59.6 1.4731
59.625 1.4407
59.65 1.4003
59.675 1.3539
59.7 1.3034
59.725 1.2546
59.75 1.2129
59.775 1.1756
59.8 1.1435
59.825 1.117
59.85 1.096
59.875 1.078
59.9 1.0645
59.925 1.0553
59.95 1.0549
59.975 1.0633
60 1.0768
60.025 1.0875
60.05 1.0934
60.075 1.0945
60.1 1.0919
60.125 1.087
60.15 1.0808
60.175 1.077
60.2 1.0788
60.225 1.0834
60.25 1.0878
60.275 1.0953
60.3 1.1148
60.325 1.1501
60.35 1.1927
60.375 1.2329
60.4 1.2661
60.425 1.2915
60.45 1.3095
60.475 1.3191
60.5 1.3224
60.525 1.3274
60.55 1.3378
60.575 1.3478
60.6 1.3543
60.625 1.3581
60.65 1.3606
60.675 1.3619
60.7 1.3604
60.725 1.3555
60.75 1.3495
60.775 1.3422
60.8 1.3337
60.825 1.3267
60.85 1.3214
60.875 1.3195
60.9 1.3185
60.925 1.3114
60.95 1.2964
60.975 1.2746
61 1.2465
61.025 1.2127
61.05 1.175
61.075 1.1361
61.1 1.0969
61.125 1.0557
61.15 1.0107
61.175 0.9593
61.2 0.8978
61.225 0.8342
61.25 0.786
61.275 0.7527
61.3 0.737
61.325 0.725
61.35 0.7103
61.375 0.6938
61.4 0.6783
61.425 0.6707
61.45 0.6685
61.475 0.6738
61.5 0.6987
61.525 0.7403
61.55 0.7891
61.575 0.8384
61.6 0.8851
61.625 0.9259
61.65 0.9611
61.675 0.9929
61.7 1.0226
61.725 1.0497
61.75 1.0738
61.775 1.0947
61.8 1.1114
61.825 1.123
61.85 1.1278
61.875 1.1232
61.9 1.1104
61.925 1.0895
61.95 1.0659
61.975 1.0426
62 1.0248
62.025 1.0225
62.05 1.0274
62.075 1.0327
62.1 1.0317
62.125 1.0228
62.15 1.0045
62.175 0.9767
62.2 0.9394
62.225 0.8993
62.25 0.8566
62.275 0.8193
62.3 0.7905
62.325 0.7633
62.35 0.7346
62.375 0.7077
62.4 0.6832
62.425 0.6612
62.45 0.6457
62.475 0.6422
62.5 0.6513
62.525 0.6703
62.55 0.6944
62.575 0.721
62.6 0.7461
62.625 0.7623
62.65 0.7712
62.675 0.7756
62.7 0.7752
62.725 0.7679
62.75 0.7537
62.775 0.7327
62.8 0.7075
62.825 0.6772
62.85 0.6429
62.875 0.6068
62.9 0.5711
62.925 0.5365
62.95 0.5004
62.975 0.4609
63 0.4156
63.025 0.362
63.05 0.3019
63.075 0.242
63.1 0.1881
63.125 0.1489
63.15 0.1307
63.175 0.1365
63.2 0.1602
63.225 0.1948
63.25 0.2378
63.275 0.2877
63.3 0.3379
63.325 0.3836
63.35 0.4258
63.375 0.4631
63.4 0.4953
63.425 0.5207
63.45 0.5393
63.475 0.5516
63.5 0.5577
63.525 0.5611
63.55 0.5617
63.575 0.5589
63.6 0.5509
63.625 0.5383
63.65 0.5222
63.675 0.5061
63.7 0.4946
63.725 0.4856
63.75 0.4721
63.775 0.4522
63.8 0.4256
63.825 0.3956
63.85 0.3685
63.875 0.3481
63.9 0.3307
63.925 0.3101
63.95 0.2861
63.975 0.2557
64 0.2183
64.025 0.1726
64.05 0.1174
64.075 0.0547
64.1 -0.0061
64.125 -0.0631
64.15 -0.119
64.175 -0.1726
64.2 -0.2225
64.225 -0.2675
64.25 -0.3115
64.275 -0.3608
64.3 -0.4167
64.325 -0.4751
64.35 -0.5206
64.375 -0.5438
64.4 -0.5529
64.425 -0.5518
64.45 -0.5478
64.475 -0.5449
64.5 -0.5429
64.525 -0.5449
64.55 -0.5532
64.575 -0.5672
64.6 -0.5885
64.625 -0.6136
64.65 -0.6388
64.675 -0.6684
64.7 -0.7029
64.725 -0.7419
64.75 -0.7841
64.775 -0.8296
64.8 -0.8725
64.825 -0.9056
64.85 -0.9321
64.875 -0.951
64.9 -0.9644
64.925 -0.9702
64.95 -0.9669
64.975 -0.9613
65 -0.9577
65.025 -0.9586
65.05 -0.9617
65.075 -0.9676
65.1 -0.9781
65.125 -0.9904
65.15 -1.0061
65.175 -1.0239
65.2 -1.0387
65.225 -1.0505
65.25 -1.056
65.275 -1.0516
65.3 -1.0428
65.325 -1.0369
65.35 -1.0368
65.375 -1.0433
65.4 -1.0526
65.425 -1.0611
65.45 -1.0717
65.475 -1.084
65.5 -1.1021
65.525 -1.1299
65.55 -1.1643
65.575 -1.2007
65.6 -1.2331
65.625 -1.258
65.65 -1.2718
65.675 -1.2724
65.7 -1.2655
65.725 -1.2493
65.75 -1.224
65.775 -1.194
65.8 -1.1591
65.825 -1.1207
65.85 -1.0792
65.875 -1.0368
65.9 -0.9938
65.925 -0.9502
65.95 -0.9082
65.975 -0.87
66 -0.8366
66.025 -0.8088
66.05 -0.7844
66.075 -0.7618
66.1 -0.7368
66.125 -0.7074
66.15 -0.671
66.175 -0.6252
66.2 -0.5664
66.225 -0.5028
66.25 -0.4445
66.275 -0.3895
66.3 -0.3331
66.325 -0.2733
66.35 -0.2109
66.375 -0.147
66.4 -0.0823
66.425 -0.016
66.45 0.0513
66.475 0.1169
66.5 0.1791
66.525 0.2377
66.55 0.2938
66.575 0.3486
66.6 0.4036
66.625 0.4656
66.65 0.5424
66.675 0.6332
66.7 0.7313
66.725 0.8305
66.75 0.9271
66.775 1.0194
66.8 1.1086
66.825 1.192
66.85 1.2674
66.875 1.3341
66.9 1.3906
66.925 1.4354
66.95 1.4698
66.975 1.494
67 1.5085
67.025 1.5142
67.05 1.5131
67.075 1.5099
67.1 1.5045
67.125 1.4923
67.15 1.4729
67.175 1.4467
67.2 1.4137
67.225 1.3734
67.25 1.3282
67.275 1.2817
67.3 1.2348
67.325 1.1857
67.35 1.1331
67.375 1.0775
67.4 1.0181
67.425 0.9523
67.45 0.8801
67.475 0.8026
67.5 0.7268
67.525 0.6562
67.55 0.5889
67.575 0.5242
67.6 0.4622
67.625 0.4024
67.65 0.3504
67.675 0.3115
67.7 0.2929
67.725 0.2925
67.75 0.298
67.775 0.3026
67.8 0.3043
67.825 0.3072
67.85 0.3151
67.875 0.341
67.9 0.3881
67.925 0.4506
67.95 0.5197
67.975 0.5882
68 0.6559
68.025 0.7215
68.05 0.7842
68.075 0.8489
68.1 0.9153
68.125 0.9786
68.15 1.0362
68.175 1.0857
68.2 1.1258
68.225 1.1563
68.25 1.1776
68.275 1.1906
68.3 1.1959
68.325 1.1905
68.35 1.1754
68.375 1.1543
68.4 1.1299
68.425 1.1029
68.45 1.073
68.475 1.0411
68.5 1.0113
68.525 0.9861
68.55 0.9665
68.575 0.9525
68.6 0.944
68.625 0.9373
68.65 0.934
68.675 0.9418
68.7 0.9638
68.725 0.9891
68.75 1.0072
68.775 1.0171
68.8 1.0174
68.825 1.0068
68.85 0.9899
68.875 0.9685
68.9 0.9408
68.925 0.9139
68.95 0.8911
68.975 0.8726
69 0.8611
69.025 0.8577
69.05 0.861
69.075 0.8649
69.1 0.8642
69.125 0.8682
69.15 0.8709
69.175 0.8729
69.2 0.8747
69.225 0.8805
69.25 0.8911
69.275 0.9088
69.3 0.9447
69.325 1.0006
69.35 1.0717
69.375 1.1469
69.4 1.2231
69.425 1.2984
69.45 1.3684
69.475 1.435
69.5 1.5044
69.525 1.5774
69.55 1.6522
69.575 1.7232
69.6 1.7863
69.625 1.8412
69.65 1.8888
69.675 1.9312
69.7 1.9698
69.725 2.0063
69.75 2.043
69.775 2.0821
69.8 2.1205
69.825 2.1569
69.85 2.1934
69.875 2.2264
69.9 2.2541
69.925 2.2759
69.95 2.2906
69.975 2.297
70 2.2924
70.025 2.2785
70.05 2.2597
70.075 2.2368
70.1 2.2126
70.125 2.1883
70.15 2.1685
70.175 2.1542
70.2 2.1447
70.225 2.1386
70.25 2.139
70.275 2.1477
70.3 2.1591
70.325 2.169
70.35 2.1771
70.375 2.1818
70.4 2.1838
70.425 2.1851
70.45 2.1825
70.475 2.1813
70.5 2.1787
70.525 2.1714
70.55 2.1588
70.575 2.1412
70.6 2.1142
70.625 2.0791
70.65 2.0348
70.675 1.9849
70.7 1.9327
70.725 1.8806
70.75 1.8304
70.775 1.7815
70.8 1.7347
70.825 1.692
70.85 1.654
70.875 1.6218
70.9 1.5935
70.925 1.5638
70.95 1.5257
70.975 1.4847
71 1.4459
71.025 1.4216
71.05 1.4103
71.075 1.4065
71.1 1.4014
71.125 1.3891
71.15 1.3668
71.175 1.3379
71.2 1.3102
71.225 1.296
71.25 1.3005
71.275 1.3281
71.3 1.3859
71.325 1.4551
71.35 1.5237
71.375 1.5861
71.4 1.6402
71.425 1.6847
71.45 1.7269
71.475 1.7681
71.5 1.804
71.525 1.8361
71.55 1.8598
71.575 1.876
71.6 1.8874
71.625 1.8918
71.65 1.8893
71.675 1.8817
71.7 1.874
71.725 1.8778
71.75 1.8948
71.775 1.9141
71.8 1.9313
71.825 1.9434
71.85 1.949
71.875 1.9441
71.9 1.9282
71.925 1.9072
71.95 1.8847
71.975 1.8723
72 1.8701
72.025 1.8707
72.05 1.8641
72.075 1.8509
72.1 1.8297
72.125 1.7958
72.15 1.7509
72.175 1.6968
72.2 1.6359
72.225 1.5702
72.25 1.5096
72.275 1.4604
72.3 1.4233
72.325 1.4028
72.35 1.3938
72.375 1.3901
72.4 1.3879
72.425 1.386
72.45 1.3799
72.475 1.3701
72.5 1.3619
72.525 1.3568
72.55 1.3516
72.575 1.3457
72.6 1.3382
72.625 1.3297
72.65 1.3175
72.675 1.3016
72.7 1.2796
72.725 1.2536
72.75 1.2262
72.775 1.1984
72.8 1.1713
72.825 1.1522
72.85 1.1509
72.875 1.1671
72.9 1.1925
72.925 1.2264
72.95 1.2728
72.975 1.3301
73 1.3924
73.025 1.4551
73.05 1.515
73.075 1.5676
73.1 1.6104
73.125 1.6405
73.15 1.6576
73.175 1.665
73.2 1.6669
73.225 1.6643
73.25 1.6556
73.275 1.6398
73.3 1.6196
73.325 1.5966
73.35 1.5744
73.375 1.5571
73.4 1.5436
73.425 1.536
73.45 1.5331
73.475 1.5355
73.5 1.5467
73.525 1.5592
73.55 1.5701
73.575 1.5798
73.6 1.5854
73.625 1.5832
73.65 1.571
73.675 1.5506
73.7 1.5196
73.725 1.4785
73.75 1.4274
73.775 1.368
73.8 1.3067
73.825 1.2557
73.85 1.2282
73.875 1.2198
73.9 1.2174
73.925 1.2129
73.95 1.2043
73.975 1.1904
74 1.1719
74.025 1.149
74.05 1.122
74.075 1.093
74.1 1.0625
74.125 1.0282
74.15 0.9876
74.175 0.941
74.2 0.8906
74.225 0.8373
74.25 0.7788
74.275 0.715
74.3 0.6523
74.325 0.5896
74.35 0.5322
74.375 0.4846
74.4 0.4524
74.425 0.4397
74.45 0.4436
74.475 0.4555
74.5 0.4681
74.525 0.4791
74.55 0.4869
74.575 0.4931
74.6 0.4972
74.625 0.5008
74.65 0.5093
74.675 0.5292
74.7 0.5633
74.725 0.6046
74.75 0.646
74.775 0.6845
74.8 0.7215
74.825 0.7633
74.85 0.8171
74.875 0.8739
74.9 0.9281
74.925 0.98
74.95 1.0309
74.975 1.0797
75 1.1249
75.025 1.1655
75.05 1.2008
75.075 1.2314
75.1 1.258
75.125 1.2827
75.15 1.3087
75.175 1.3368
75.2 1.3668
75.225 1.3974
75.25 1.4282
75.275 1.4596
75.3 1.4896
75.325 1.5167
75.35 1.5405
75.375 1.5606
75.4 1.577
75.425 1.5905
75.45 1.6014
75.475 1.6081
75.5 1.6099
75.525 1.6092
75.55 1.6122
75.575 1.6257
75.6 1.655
75.625 1.6962
75.65 1.7461
75.675 1.8021
75.7 1.8566
75.725 1.9059
75.75 1.9494
75.775 1.9865
75.8 2.0192
75.825 2.0495
75.85 2.0772
75.875 2.0999
75.9 2.1169
75.925 2.1285
75.95 2.1327
75.975 2.1291
76 2.1175
76.025 2.0957
76.05 2.0627
76.075 2.0198
76.1 1.9686
76.125 1.9086
76.15 1.8419
76.175 1.7707
76.2 1.701
76.225 1.6337
76.25 1.5663
76.275 1.5005
76.3 1.4461
76.325 1.4119
76.35 1.392
76.375 1.3803
76.4 1.3716
76.425 1.3607
76.45 1.3411
76.475 1.3113
76.5 1.2795
76.525 1.249
76.55 1.2161
76.575 1.1779
76.6 1.1384
76.625 1.1034
76.65 1.0761
76.675 1.0618
76.7 1.0598
76.725 1.0679
76.75 1.0844
76.775 1.1048
76.8 1.1313
76.825 1.1598
76.85 1.1853
76.875 1.2097
76.9 1.2341
76.925 1.2639
76.95 1.3024
76.975 1.3451
77 1.3898
77.025 1.4333
77.05 1.4723
77.075 1.506
77.1 1.5339
77.125 1.5544
77.15 1.5631
77.175 1.5589
77.2 1.545
77.225 1.5336
77.25 1.5401
77.275 1.5603
77.3 1.5811
77.325 1.5979
77.35 1.6079
77.375 1.6106
77.4 1.6109
77.425 1.6065
77.45 1.6007
77.475 1.5989
77.5 1.599
77.525 1.6025
77.55 1.6095
77.575 1.6182
77.6 1.6325
77.625 1.6547
77.65 1.6765
77.675 1.6933
77.7 1.7056
77.725 1.7156
77.75 1.7286
77.775 1.7535
77.8 1.7872
77.825 1.8223
77.85 1.8582
77.875 1.8938
77.9 1.9293
77.925 1.964
77.95 2.0033
77.975 2.0532
78 2.1042
78.025 2.1498
78.05 2.1921
78.075 2.2379
78.1 2.2875
78.125 2.3315
78.15 2.3704
78.175 2.4033
78.2 2.4286
78.225 2.4504
78.25 2.4724
78.275 2.4926
78.3 2.5107
78.325 2.526
78.35 2.5399
78.375 2.5599
78.4 2.5919
78.425 2.6301
78.45 2.665
78.475 2.6935
78.5 2.7142
78.525 2.725
78.55 2.7254
78.575 2.7155
78.6 2.6944
78.625 2.6617
78.65 2.6173
78.675 2.567
78.7 2.5216
78.725 2.488
78.75 2.4612
78.775 2.4346
78.8 2.4094
78.825 2.389
78.85 2.3722
78.875 2.3562
78.9 2.3427
78.925 2.3365
78.95 2.3408
78.975 2.3547
79 2.3765
79.025 2.3995
79.05 2.4165
79.075 2.4246
79.1 2.4246
79.125 2.4186
79.15 2.4072
79.175 2.3902
79.2 2.3664
79.225 2.3334
79.25 2.2927
79.275 2.2506
79.3 2.2103
79.325 2.1785
79.35 2.1626
79.375 2.1615
79.4 2.1639
79.425 2.163
79.45 2.1576
79.475 2.1448
79.5 2.1221
79.525 2.0907
79.55 2.0531
79.575 2.0097
79.6 1.9656
79.625 1.9284
79.65 1.9015
79.675 1.8885
79.7 1.8781
79.725 1.864
79.75 1.8467
79.775 1.8239
79.8 1.7931
79.825 1.7541
79.85 1.7085
79.875 1.6574
79.9 1.6029
79.925 1.5416
79.95 1.4766
79.975 1.4089
80 1.335
80.025 1.2622
80.05 1.2013
80.075 1.1546
80.1 1.1272
80.125 1.1231
80.15 1.1402
80.175 1.1564
80.2 1.166
80.225 1.1654
80.25 1.1526
80.275 1.1316
80.3 1.107
80.325 1.0886
80.35 1.0849
80.375 1.0955
80.4 1.1159
80.425 1.1459
80.45 1.1939
80.475 1.2658
80.5 1.3502
80.525 1.4334
80.55 1.5117
80.575 1.5856
80.6 1.6572
80.625 1.7271
80.65 1.7958
80.675 1.8662
80.7 1.9392
80.725 2.0101
80.75 2.0744
80.775 2.1308
80.8 2.1797
80.825 2.2221
80.85 2.2549
80.875 2.2757
80.9 2.284
80.925 2.2798
80.95 2.2634
80.975 2.2368
81 2.2034
81.025 2.1651
81.05 2.1212
81.075 2.0714
81.1 2.0184
81.125 1.9626
81.15 1.9072
81.175 1.8628
81.2 1.8393
81.225 1.8392
81.25 1.8605
81.275 1.8966
81.3 1.9405
81.325 1.9873
81.35 2.0348
81.375 2.081
81.4 2.1239
81.425 2.1595
81.45 2.1854
81.475 2.2013
81.5 2.2061
81.525 2.2018
81.55 2.1905
81.575 2.1725
81.6 2.1483
81.625 2.1183
81.65 2.0855
81.675 2.0513
81.7 2.0166
81.725 1.9834
81.75 1.9482
81.775 1.9077
81.8 1.8611
81.825 1.8137
81.85 1.7701
81.875 1.7299
81.9 1.6891
81.925 1.6477
81.95 1.6069
81.975 1.5676
82 1.5334
82.025 1.5046
82.05 1.4804
82.075 1.4562
82.1 1.4361
82.125 1.4267
82.15 1.4225
82.175 1.427
82.2 1.4379
82.225 1.45
82.25 1.4606
82.275 1.4671
82.3 1.4687
82.325 1.4677
82.35 1.4794
82.375 1.5042
82.4 1.5259
82.425 1.5386
82.45 1.5418
82.475 1.5363
82.5 1.5242
82.525 1.5047
82.55 1.4793
82.575 1.4479
82.6 1.4096
82.625 1.3637
82.65 1.3108
82.675 1.2538
82.7 1.1952
82.725 1.1401
82.75 1.092
82.775 1.0513
82.8 1.0155
82.825 0.981
82.85 0.9419
82.875 0.8936
82.9 0.8398
82.925 0.7883
82.95 0.7496
82.975 0.7214
83 0.7055
83.025 0.7037
83.05 0.721
83.075 0.7508
83.1 0.7827
83.125 0.8137
83.15 0.8441
83.175 0.8719
83.2 0.8972
83.225 0.924
83.25 0.9511
83.275 0.9741
83.3 0.9911
83.325 1.0096
83.35 1.0416
83.375 1.1033
83.4 1.2047
83.425 1.3221
83.45 1.4377
83.475 1.5506
83.5 1.6598
83.525 1.7641
83.55 1.8639
83.575 1.955
83.6 2.0362
83.625 2.1077
83.65 2.1704
83.675 2.2249
83.7 2.271
83.725 2.3086
83.75 2.3424
83.775 2.3794
83.8 2.4172
83.825 2.4494
83.85 2.4721
83.875 2.4861
83.9 2.4929
83.925 2.4934
83.95 2.4866
83.975 2.4702
84 2.4475
84.025 2.4294
84.05 2.4248
84.075 2.4353
84.1 2.4564
84.125 2.4801
84.15 2.497
84.175 2.5072
84.2 2.5143
84.225 2.5226
84.25 2.5367
84.275 2.5524
84.3 2.5673
84.325 2.5806
84.35 2.5927
84.375 2.6133
84.4 2.6393
84.425 2.6709
84.45 2.7082
84.475 2.7453
84.5 2.7785
84.525 2.805
84.55 2.8251
84.575 2.8383
84.6 2.8456
84.625 2.8457
84.65 2.8437
84.675 2.8446
84.7 2.8472
84.725 2.8486
84.75 2.8486
84.775 2.8473
84.8 2.8463
84.825 2.8474
84.85 2.8539
84.875 2.865
84.9 2.8748
84.925 2.8806
84.95 2.8804
84.975 2.8737
85 2.8601
85.025 2.8386
85.05 2.8096
85.075 2.7722
85.1 2.7262
85.125 2.6719
85.15 2.6079
85.175 2.5341
85.2 2.4541
85.225 2.3729
85.25 2.2971
85.275 2.2246
85.3 2.1518
85.325 2.0766
85.35 2.0014
85.375 1.9326
85.4 1.8768
85.425 1.8342
85.45 1.8065
85.475 1.797
85.5 1.805
85.525 1.8288
85.55 1.856
85.575 1.8825
85.6 1.9066
85.625 1.925
85.65 1.9382
85.675 1.9529
85.7 1.9757
85.725 2.0066
85.75 2.0415
85.775 2.079
85.8 2.1245
85.825 2.1821
85.85 2.2484
85.875 2.3168
85.9 2.3826
85.925 2.4464
85.95 2.5037
85.975 2.5471
86 2.572
86.025 2.5841
86.05 2.5876
86.075 2.5859
86.1 2.5763
86.125 2.5587
86.15 2.5308
86.175 2.492
86.2 2.4444
86.225 2.3978
86.25 2.3558
86.275 2.3107
86.3 2.2587
86.325 2.208
86.35 2.1747
86.375 2.1588
86.4 2.1581
86.425 2.1687
86.45 2.1917
86.475 2.2284
86.5 2.2667
86.525 2.3001
86.55 2.3273
86.575 2.3449
86.6 2.355
86.625 2.3645
86.65 2.3728
86.675 2.3887
86.7 2.4081
86.725 2.4352
86.75 2.4649
86.775 2.4916
86.8 2.5126
86.825 2.5242
86.85 2.5279
86.875 2.5248
86.9 2.5153
86.925 2.4988
86.95 2.4759
86.975 2.4483
87 2.4158
87.025 2.3773
87.05 2.3352
87.075 2.2891
87.1 2.2397
87.125 2.1903
87.15 2.1456
87.175 2.1157
87.2 2.1034
87.225 2.1008
87.25 2.1007
87.275 2.1022
87.3 2.0986
87.325 2.0859
87.35 2.0619
87.375 2.0291
87.4 1.9903
87.425 1.9446
87.45 1.8932
87.475 1.8427
87.5 1.8002
87.525 1.7751
87.55 1.7649
87.575 1.7719
87.6 1.7941
87.625 1.8226
87.65 1.8537
87.675 1.8839
87.7 1.9045
87.725 1.914
87.75 1.9191
87.775 1.9241
87.8 1.9331
87.825 1.947
87.85 1.9651
87.875 1.9874
87.9 2.0204
87.925 2.0696
87.95 2.1235
87.975 2.1761
88 2.2239
88.025 2.2661
88.05 2.3036
88.075 2.3364
88.1 2.365
88.125 2.3887
88.15 2.4056
88.175 2.4133
88.2 2.4129
88.225 2.4049
88.25 2.3877
88.275 2.3607
88.3 2.3251
88.325 2.2802
88.35 2.2268
88.375 2.167
88.4 2.1084
88.425 2.0614
88.45 2.034
88.475 2.0227
88.5 2.0305
88.525 2.0539
88.55 2.0828
88.575 2.1063
88.6 2.1234
88.625 2.1352
88.65 2.1461
88.675 2.1639
88.7 2.1846
88.725 2.2005
88.75 2.2158
88.775 2.2371
88.8 2.2666
88.825 2.2989
88.85 2.3316
88.875 2.3626
88.9 2.3901
88.925 2.4112
88.95 2.4252
88.975 2.4321
89 2.4317
89.025 2.425
89.05 2.4133
89.075 2.3964
89.1 2.3754
89.125 2.3549
89.15 2.3391
89.175 2.3326
89.2 2.3362
89.225 2.3471
89.25 2.3649
89.275 2.3867
89.3 2.4125
89.325 2.4489
89.35 2.488
89.375 2.5254
89.4 2.5591
89.425 2.5886
89.45 2.6123
89.475 2.6279
89.5 2.634
89.525 2.6308
89.55 2.6216
89.575 2.6069
89.6 2.5891
89.625 2.5754
89.65 2.5771
89.675 2.5909
89.7 2.6034
89.725 2.6146
89.75 2.6201
89.775 2.6189
89.8 2.6201
89.825 2.6253
89.85 2.6295
89.875 2.6365
89.9 2.6404
89.925 2.6334
89.95 2.6151
89.975 2.5872
90 2.5532
90.025 2.5111
90.05 2.4609
90.075 2.4035
90.1 2.3412
90.125 2.2749
90.15 2.2044
90.175 2.1368
90.2 2.0762
90.225 2.0236
90.25 1.9789
90.275 1.9446
90.3 1.921
90.325 1.9095
90.35 1.9061
90.375 1.9122
90.4 1.9228
90.425 1.9386
90.45 1.9551
90.475 1.966
90.5 1.9727
90.525 1.977
90.55 1.9738
90.575 1.9612
90.6 1.9403
90.625 1.9135
90.65 1.8835
90.675 1.8563
90.7 1.8376
90.725 1.8267
90.75 1.82
90.775 1.814
90.8 1.807
90.825 1.8023
90.85 1.8016
90.875 1.8025
90.9 1.8019
90.925 1.7986
90.95 1.7912
90.975 1.7821
91 1.7707
91.025 1.7575
91.05 1.7433
91.075 1.7286
91.1 1.7124
91.125 1.6943
91.15 1.6756
91.175 1.6619
91.2 1.6666
91.225 1.7002
91.25 1.7559
91.275 1.8238
91.3 1.8903
91.325 1.9515
91.35 2.0116
91.375 2.0696
91.4 2.1235
91.425 2.1669
91.45 2.2024
91.475 2.2325
91.5 2.2557
91.525 2.2715
91.55 2.2769
91.575 2.274
91.6 2.2624
91.625 2.2394
91.65 2.2082
91.675 2.1814
91.7 2.1703
91.725 2.1661
91.75 2.1641
91.775 2.1728
91.8 2.1891
91.825 2.2054
91.85 2.214
91.875 2.2158
91.9 2.2187
91.925 2.2306
91.95 2.26
91.975 2.3196
92 2.4067
92.025 2.5117
92.05 2.6234
92.075 2.7316
92.1 2.8313
92.125 2.919
92.15 2.9952
92.175 3.0608
92.2 3.1198
92.225 3.1723
92.25 3.2165
92.275 3.2533
92.3 3.281
92.325 3.3012
92.35 3.3142
92.375 3.32
92.4 3.3213
92.425 3.3202
92.45 3.3153
92.475 3.3091
92.5 3.3055
92.525 3.3009
92.55 3.2925
92.575 3.2847
92.6 3.286
92.625 3.3033
92.65 3.3316
92.675 3.3596
92.7 3.3829
92.725 3.3999
92.75 3.4111
92.775 3.4152
92.8 3.4138
92.825 3.4109
92.85 3.4165
92.875 3.4272
92.9 3.4425
92.925 3.4635
92.95 3.4861
92.975 3.5081
93 3.5287
93.025 3.5481
93.05 3.5634
93.075 3.5735
93.1 3.5823
93.125 3.5913
93.15 3.5978
93.175 3.5993
93.2 3.602
93.225 3.6084
93.25 3.6147
93.275 3.621
93.3 3.6272
93.325 3.6307
93.35 3.6332
93.375 3.6385
93.4 3.6462
93.425 3.656
93.45 3.6649
93.475 3.6695
93.5 3.6686
93.525 3.6632
93.55 3.6514
93.575 3.6344
93.6 3.6125
93.625 3.5839
93.65 3.5482
93.675 3.5051
93.7 3.4535
93.725 3.3955
93.75 3.3396
93.775 3.2894
93.8 3.2473
93.825 3.2088
93.85 3.1777
93.875 3.1628
93.9 3.1597
93.925 3.1678
93.95 3.1813
93.975 3.1957
94 3.2052
94.025 3.2072
94.05 3.1997
94.075 3.1811
94.1 3.1509
94.125 3.1094
94.15 3.0609
94.175 3.0159
94.2 2.9795
94.225 2.9475
94.25 2.9185
94.275 2.8956
94.3 2.8815
94.325 2.8764
94.35 2.8798
94.375 2.8871
94.4 2.8922
94.425 2.8929
94.45 2.888
94.475 2.876
94.5 2.8554
94.525 2.8261
94.55 2.7943
94.575 2.7584
94.6 2.7205
94.625 2.6807
94.65 2.6392
94.675 2.596
94.7 2.553
94.725 2.5118
94.75 2.4762
94.775 2.4471
94.8 2.425
94.825 2.4026
94.85 2.3775
94.875 2.3528
94.9 2.3309
94.925 2.3141
94.95 2.3008
94.975 2.2875
95 2.2767
95.025 2.2717
95.05 2.2723
95.075 2.2798
95.1 2.2928
95.125 2.3078
95.15 2.3242
95.175 2.3434
95.2 2.3638
95.225 2.3813
95.25 2.3947
95.275 2.4028
95.3 2.4088
95.325 2.4158
95.35 2.4246
95.375 2.4325
95.4 2.4357
95.425 2.4372
95.45 2.4419
95.475 2.4509
95.5 2.4619
95.525 2.4717
95.55 2.475
95.575 2.4721
95.6 2.4635
95.625 2.4491
95.65 2.4306
95.675 2.4104
95.7 2.3859
95.725 2.3523
95.75 2.3103
95.775 2.266
95.8 2.2219
95.825 2.177
95.85 2.1408
95.875 2.1184
95.9 2.1074
95.925 2.1037
95.95 2.102
95.975 2.0994
96 2.0966
96.025 2.0915
96.05 2.081
96.075 2.0616
96.1 2.0341
96.125 2.0029
96.15 1.9737
96.175 1.9463
96.2 1.914
96.225 1.8759
96.25 1.8376
96.275 1.7989
96.3 1.7574
96.325 1.7125
96.35 1.6667
96.375 1.6224
96.4 1.5782
96.425 1.5345
96.45 1.4956
96.475 1.4601
96.5 1.4282
96.525 1.4019
96.55 1.3795
96.575 1.3585
96.6 1.3342
96.625 1.3029
96.65 1.2647
96.675 1.2249
96.7 1.1913
96.725 1.16
96.75 1.1246
96.775 1.0851
96.8 1.0413
96.825 0.9905
96.85 0.9335
96.875 0.8666
96.9 0.7909
96.925 0.7122
96.95 0.639
96.975 0.5787
97 0.533
97.025 0.4961
97.05 0.4618
97.075 0.4333
97.1 0.4189
97.125 0.4259
97.15 0.4467
97.175 0.4678
97.2 0.4848
97.225 0.4887
97.25 0.4757
97.275 0.462
97.3 0.4598
97.325 0.4719
97.35 0.4897
97.375 0.5088
97.4 0.527
97.425 0.5449
97.45 0.5578
97.475 0.5696
97.5 0.5837
97.525 0.6018
97.55 0.6218
97.575 0.6399
97.6 0.6515
97.625 0.6529
97.65 0.642
97.675 0.6212
97.7 0.5974
97.725 0.5765
97.75 0.557
97.775 0.5353
97.8 0.5071
97.825 0.4708
97.85 0.4269
97.875 0.3773
97.9 0.3277
97.925 0.2796
97.95 0.2331
97.975 0.1908
98 0.1581
98.025 0.131
98.05 0.1004
98.075 0.0607
98.1 0.01
98.125 -0.0434
98.15 -0.082
98.175 -0.0968
98.2 -0.098
98.225 -0.1058
98.25 -0.1292
98.275 -0.1646
98.3 -0.2088
98.325 -0.2579
98.35 -0.3056
98.375 -0.349
98.4 -0.3856
98.425 -0.4118
98.45 -0.4266
98.475 -0.4354
98.5 -0.4441
98.525 -0.4526
98.55 -0.4597
98.575 -0.4639
98.6 -0.4676
98.625 -0.4695
98.65 -0.4763
98.675 -0.4908
98.7 -0.5087
98.725 -0.5294
98.75 -0.5514
98.775 -0.5718
98.8 -0.5872
98.825 -0.5925
98.85 -0.5913
98.875 -0.575
98.9 -0.5455
98.925 -0.5071
98.95 -0.4705
98.975 -0.4398
99 -0.4104
99.025 -0.3739
99.05 -0.3303
99.075 -0.2904
99.1 -0.2559
99.125 -0.2242
99.15 -0.1906
99.175 -0.1516
99.2 -0.1042
99.225 -0.0535
99.25 -0.0003
99.275 0.0591
99.3 0.1217
99.325 0.1808
99.35 0.2313
99.375 0.2693
99.4 0.2921
99.425 0.3035
99.45 0.3073
99.475 0.3029
99.5 0.2946
99.525 0.2844
99.55 0.2693
99.575 0.2475
99.6 0.2214
99.625 0.1902
99.65 0.1571
99.675 0.1256
99.7 0.0898
99.725 0.0486
99.75 0.0067
99.775 -0.0298
99.8 -0.0551
99.825 -0.0738
99.85 -0.0823
99.875 -0.0886
99.9 -0.0947
99.925 -0.0967
99.95 -0.0951
99.975 -0.0848
100 -0.0701
