# Supplementary material for: Uptake of N2O5 by aqueous aerosol unveiled using chemically accurate many-body potentials
Source: Nat Commun. 2022 Mar 10;13:1266. doi: 10.1038/s41467-022-28697-8 (PMC8913772; doi:10.1038/s41467-022-28697-8)
Supplement: Supplementary file 3 — Source Data [file 41467_2022_28697_MOESM3_ESM.zip › n2o5-uptake-data/Fig2/scattering/rep03run16/relcom_gds.dat]

0.025 11.8151
0.05 11.8062
0.075 11.7973
0.1 11.7885
0.125 11.7796
0.15 11.7707
0.175 11.7618
0.2 11.7529
0.225 11.744
0.25 11.735
0.275 11.7261
0.3 11.7172
0.325 11.7082
0.35 11.6993
0.375 11.6904
0.4 11.6815
0.425 11.6725
0.45 11.6636
0.475 11.6546
0.5 11.6456
0.525 11.6366
0.55 11.6275
0.575 11.6184
0.6 11.6092
0.625 11.6
0.65 11.5908
0.675 11.5815
0.7 11.5722
0.725 11.5628
0.75 11.5534
0.775 11.544
0.8 11.5345
0.825 11.5251
0.85 11.5156
0.875 11.5062
0.9 11.4967
0.925 11.4872
0.95 11.4777
0.975 11.4683
1 11.4587
1.025 11.4492
1.05 11.4397
1.075 11.4301
1.1 11.4204
1.125 11.4107
1.15 11.401
1.175 11.3912
1.2 11.3814
1.225 11.3716
1.25 11.3617
1.275 11.3518
1.3 11.3419
1.325 11.332
1.35 11.322
1.375 11.3121
1.4 11.3021
1.425 11.2922
1.45 11.2823
1.475 11.2724
1.5 11.2625
1.525 11.2527
1.55 11.2429
1.575 11.2332
1.6 11.2234
1.625 11.2137
1.65 11.204
1.675 11.1942
1.7 11.1843
1.725 11.1744
1.75 11.1646
1.775 11.1547
1.8 11.1447
1.825 11.1346
1.85 11.1246
1.875 11.1145
1.9 11.1047
1.925 11.0949
1.95 11.0851
1.975 11.0754
2 11.0655
2.025 11.0557
2.05 11.0458
2.075 11.0358
2.1 11.0259
2.125 11.016
2.15 11.006
2.175 10.996
2.2 10.986
2.225 10.976
2.25 10.966
2.275 10.9559
2.3 10.9458
2.325 10.9357
2.35 10.9256
2.375 10.9155
2.4 10.9053
2.425 10.8951
2.45 10.885
2.475 10.8748
2.5 10.8646
2.525 10.8544
2.55 10.8441
2.575 10.8338
2.6 10.8234
2.625 10.813
2.65 10.8026
2.675 10.7922
2.7 10.7817
2.725 10.7712
2.75 10.7606
2.775 10.75
2.8 10.7394
2.825 10.7288
2.85 10.7181
2.875 10.7075
2.9 10.6968
2.925 10.686
2.95 10.6752
2.975 10.6644
3 10.6535
3.025 10.6425
3.05 10.6315
3.075 10.6204
3.1 10.6093
3.125 10.5981
3.15 10.5869
3.175 10.5756
3.2 10.5643
3.225 10.553
3.25 10.5417
3.275 10.5302
3.3 10.5188
3.325 10.5072
3.35 10.4954
3.375 10.4834
3.4 10.4713
3.425 10.4591
3.45 10.4467
3.475 10.4341
3.5 10.4212
3.525 10.4081
3.55 10.3948
3.575 10.3813
3.6 10.3674
3.625 10.3533
3.65 10.3391
3.675 10.3249
3.7 10.3106
3.725 10.2963
3.75 10.2819
3.775 10.2674
3.8 10.2528
3.825 10.2382
3.85 10.2235
3.875 10.2088
3.9 10.1941
3.925 10.1794
3.95 10.1647
3.975 10.1499
4 10.1349
4.025 10.1199
4.05 10.1048
4.075 10.0897
4.1 10.0746
4.125 10.0594
4.15 10.0442
4.175 10.0289
4.2 10.0136
4.225 9.9983
4.25 9.9829
4.275 9.9675
4.3 9.9521
4.325 9.9367
4.35 9.9212
4.375 9.9057
4.4 9.89
4.425 9.8743
4.45 9.8585
4.475 9.8427
4.5 9.8268
4.525 9.8108
4.55 9.7947
4.575 9.7786
4.6 9.7624
4.625 9.7461
4.65 9.7299
4.675 9.7136
4.7 9.6972
4.725 9.6808
4.75 9.6643
4.775 9.6478
4.8 9.6312
4.825 9.6146
4.85 9.598
4.875 9.5813
4.9 9.5646
4.925 9.5478
4.95 9.5311
4.975 9.5142
5 9.4973
5.025 9.4804
5.05 9.4635
5.075 9.4465
5.1 9.4296
5.125 9.4126
5.15 9.3955
5.175 9.3784
5.2 9.3613
5.225 9.3441
5.25 9.3268
5.275 9.3094
5.3 9.292
5.325 9.2746
5.35 9.257
5.375 9.2395
5.4 9.2219
5.425 9.2043
5.45 9.1866
5.475 9.1689
5.5 9.1512
5.525 9.1333
5.55 9.1154
5.575 9.0975
5.6 9.0795
5.625 9.0615
5.65 9.0434
5.675 9.0253
5.7 9.0071
5.725 8.9888
5.75 8.9705
5.775 8.9521
5.8 8.9337
5.825 8.9152
5.85 8.8968
5.875 8.8782
5.9 8.8597
5.925 8.8411
5.95 8.8224
5.975 8.8037
6 8.7849
6.025 8.7662
6.05 8.7473
6.075 8.7284
6.1 8.7093
6.125 8.6902
6.15 8.6711
6.175 8.6519
6.2 8.6327
6.225 8.6134
6.25 8.594
6.275 8.5746
6.3 8.555
6.325 8.5355
6.35 8.5159
6.375 8.4963
6.4 8.4766
6.425 8.4568
6.45 8.437
6.475 8.4173
6.5 8.3975
6.525 8.3777
6.55 8.3581
6.575 8.3386
6.6 8.3193
6.625 8.3002
6.65 8.2811
6.675 8.2621
6.7 8.2431
6.725 8.224
6.75 8.2048
6.775 8.1854
6.8 8.1659
6.825 8.1463
6.85 8.1268
6.875 8.1072
6.9 8.0875
6.925 8.0677
6.95 8.0477
6.975 8.0276
7 8.0073
7.025 7.9868
7.05 7.9662
7.075 7.9454
7.1 7.9246
7.125 7.9036
7.15 7.8824
7.175 7.8611
7.2 7.8397
7.225 7.8181
7.25 7.7963
7.275 7.7743
7.3 7.7521
7.325 7.7297
7.35 7.7072
7.375 7.6844
7.4 7.6613
7.425 7.638
7.45 7.6145
7.475 7.5909
7.5 7.5672
7.525 7.5434
7.55 7.5195
7.575 7.4954
7.6 7.4709
7.625 7.4461
7.65 7.4211
7.675 7.3958
7.7 7.3702
7.725 7.3442
7.75 7.3181
7.775 7.2917
7.8 7.2649
7.825 7.2379
7.85 7.2104
7.875 7.1825
7.9 7.1543
7.925 7.1258
7.95 7.0971
7.975 7.0679
8 7.0383
8.025 7.0081
8.05 6.9775
8.075 6.9464
8.1 6.9148
8.125 6.8828
8.15 6.8505
8.175 6.8177
8.2 6.7841
8.225 6.7501
8.25 6.7156
8.275 6.6806
8.3 6.6447
8.325 6.6076
8.35 6.5699
8.375 6.5316
8.4 6.4927
8.425 6.4531
8.45 6.4124
8.475 6.3709
8.5 6.3287
8.525 6.2858
8.55 6.242
8.575 6.1971
8.6 6.1511
8.625 6.104
8.65 6.0559
8.675 6.0064
8.7 5.9559
8.725 5.9044
8.75 5.8525
8.775 5.8
8.8 5.747
8.825 5.6938
8.85 5.6404
8.875 5.5865
8.9 5.5317
8.925 5.476
8.95 5.4198
8.975 5.363
9 5.3056
9.025 5.2476
9.05 5.189
9.075 5.1296
9.1 5.0691
9.125 5.0076
9.15 4.9448
9.175 4.88
9.2 4.8131
9.225 4.7439
9.25 4.6725
9.275 4.598
9.3 4.5203
9.325 4.4394
9.35 4.3568
9.375 4.2809
9.4 4.2202
9.425 4.1752
9.45 4.1443
9.475 4.1237
9.5 4.1072
9.525 4.0886
9.55 4.0661
9.575 4.0398
9.6 4.0092
9.625 3.974
9.65 3.9354
9.675 3.8936
9.7 3.848
9.725 3.797
9.75 3.7406
9.775 3.6792
9.8 3.6122
9.825 3.5394
9.85 3.461
9.875 3.3774
9.9 3.2874
9.925 3.1916
9.95 3.0915
9.975 2.9875
10 2.8812
10.025 2.7737
10.05 2.6636
10.075 2.5493
10.1 2.4327
10.125 2.3221
10.15 2.2174
10.175 2.1146
10.2 2.0096
10.225 1.9077
10.25 1.8187
10.275 1.7433
10.3 1.6741
10.325 1.6066
10.35 1.5436
10.375 1.4852
10.4 1.4265
10.425 1.366
10.45 1.3021
10.475 1.2374
10.5 1.1737
10.525 1.1158
10.55 1.0624
10.575 1.0175
10.6 0.9865
10.625 0.9651
10.65 0.9523
10.675 0.9442
10.7 0.9379
10.725 0.9471
10.75 0.9817
10.775 1.0268
10.8 1.0743
10.825 1.1194
10.85 1.16
10.875 1.1943
10.9 1.2215
10.925 1.2443
10.95 1.2694
10.975 1.2971
11 1.3286
11.025 1.3623
11.05 1.3966
11.075 1.4277
11.1 1.4528
11.125 1.4707
11.15 1.4922
11.175 1.5358
11.2 1.5994
11.225 1.6721
11.25 1.7441
11.275 1.8113
11.3 1.8716
11.325 1.9237
11.35 1.9692
11.375 2.0081
11.4 2.0437
11.425 2.0753
11.45 2.1013
11.475 2.1221
11.5 2.1376
11.525 2.1456
11.55 2.1462
11.575 2.1392
11.6 2.1235
11.625 2.0987
11.65 2.0645
11.675 2.0217
11.7 1.973
11.725 1.9236
11.75 1.8804
11.775 1.8482
11.8 1.8307
11.825 1.8303
11.85 1.8405
11.875 1.8564
11.9 1.8742
11.925 1.8887
11.95 1.9037
11.975 1.915
12 1.9263
12.025 1.9372
12.05 1.9447
12.075 1.9427
12.1 1.932
12.125 1.9197
12.15 1.9108
12.175 1.9069
12.2 1.9046
12.225 1.9
12.25 1.8917
12.275 1.8797
12.3 1.8621
12.325 1.8398
12.35 1.8172
12.375 1.7987
12.4 1.7818
12.425 1.7612
12.45 1.7357
12.475 1.7074
12.5 1.6766
12.525 1.6416
12.55 1.6016
12.575 1.5547
12.6 1.5026
12.625 1.4477
12.65 1.3917
12.675 1.3371
12.7 1.2925
12.725 1.2733
12.75 1.2711
12.775 1.2767
12.8 1.2921
12.825 1.3145
12.85 1.3382
12.875 1.3587
12.9 1.3744
12.925 1.3869
12.95 1.3934
12.975 1.3916
13 1.3819
13.025 1.3671
13.05 1.3533
13.075 1.3445
13.1 1.339
13.125 1.3333
13.15 1.3301
13.175 1.3346
13.2 1.3495
13.225 1.3693
13.25 1.3913
13.275 1.4103
13.3 1.4232
13.325 1.4283
13.35 1.4277
13.375 1.4242
13.4 1.4203
13.425 1.4172
13.45 1.4161
13.475 1.4152
13.5 1.4142
13.525 1.415
13.55 1.4192
13.575 1.4282
13.6 1.4401
13.625 1.4584
13.65 1.4823
13.675 1.5106
13.7 1.547
13.725 1.5914
13.75 1.6374
13.775 1.6782
13.8 1.7145
13.825 1.7491
13.85 1.7817
13.875 1.8093
13.9 1.8307
13.925 1.8438
13.95 1.8474
13.975 1.8402
14 1.8201
14.025 1.7865
14.05 1.7411
14.075 1.6881
14.1 1.636
14.125 1.5949
14.15 1.5676
14.175 1.5507
14.2 1.531
14.225 1.5043
14.25 1.4741
14.275 1.4448
14.3 1.4124
14.325 1.3747
14.35 1.3342
14.375 1.2923
14.4 1.2531
14.425 1.2189
14.45 1.1922
14.475 1.1705
14.5 1.156
14.525 1.1494
14.55 1.1481
14.575 1.1447
14.6 1.1402
14.625 1.1452
14.65 1.1664
14.675 1.192
14.7 1.2171
14.725 1.2405
14.75 1.2603
14.775 1.2732
14.8 1.2793
14.825 1.2785
14.85 1.2727
14.875 1.2664
14.9 1.2584
14.925 1.2446
14.95 1.225
14.975 1.2051
15 1.1859
15.025 1.1659
15.05 1.1454
15.075 1.126
15.1 1.1099
15.125 1.1011
15.15 1.1023
15.175 1.1221
15.2 1.1586
15.225 1.1996
15.25 1.2347
15.275 1.2587
15.3 1.2766
15.325 1.2921
15.35 1.3111
15.375 1.3363
15.4 1.3681
15.425 1.4042
15.45 1.4406
15.475 1.4792
15.5 1.5185
15.525 1.5618
15.55 1.6121
15.575 1.663
15.6 1.7065
15.625 1.7405
15.65 1.7627
15.675 1.7764
15.7 1.7818
15.725 1.7847
15.75 1.793
15.775 1.8075
15.8 1.8292
15.825 1.86
15.85 1.9023
15.875 1.9474
15.9 1.9896
15.925 2.0231
15.95 2.0457
15.975 2.0585
16 2.0693
16.025 2.0828
16.05 2.0989
16.075 2.1184
16.1 2.14
16.125 2.1647
16.15 2.1932
16.175 2.2238
16.2 2.251
16.225 2.2712
16.25 2.2831
16.275 2.2859
16.3 2.2809
16.325 2.2675
16.35 2.246
16.375 2.2193
16.4 2.1873
16.425 2.1501
16.45 2.1108
16.475 2.0679
16.5 2.0215
16.525 1.9724
16.55 1.9204
16.575 1.8635
16.6 1.8002
16.625 1.7327
16.65 1.6649
16.675 1.594
16.7 1.5195
16.725 1.443
16.75 1.3726
16.775 1.3088
16.8 1.2439
16.825 1.1751
16.85 1.1064
16.875 1.0344
16.9 0.9533
16.925 0.8618
16.95 0.7653
16.975 0.6759
17 0.6126
17.025 0.5743
17.05 0.5441
17.075 0.5167
17.1 0.492
17.125 0.4709
17.15 0.4515
17.175 0.4339
17.2 0.4232
17.225 0.4296
17.25 0.4517
17.275 0.4816
17.3 0.516
17.325 0.5538
17.35 0.5935
17.375 0.634
17.4 0.6727
17.425 0.708
17.45 0.7408
17.475 0.7715
17.5 0.801
17.525 0.8276
17.55 0.8502
17.575 0.8757
17.6 0.9031
17.625 0.9275
17.65 0.9488
17.675 0.9727
17.7 1.006
17.725 1.048
17.75 1.0914
17.775 1.1272
17.8 1.1518
17.825 1.1752
17.85 1.202
17.875 1.23
17.9 1.2547
17.925 1.272
17.95 1.2837
17.975 1.2895
18 1.2889
18.025 1.2836
18.05 1.2738
18.075 1.258
18.1 1.2368
18.125 1.2127
18.15 1.1871
18.175 1.1608
18.2 1.1337
18.225 1.1078
18.25 1.0854
18.275 1.0662
18.3 1.0484
18.325 1.0293
18.35 1.0101
18.375 0.9903
18.4 0.9674
18.425 0.9413
18.45 0.9104
18.475 0.8738
18.5 0.8347
18.525 0.7987
18.55 0.7701
18.575 0.7485
18.6 0.733
18.625 0.7289
18.65 0.7356
18.675 0.7502
18.7 0.7699
18.725 0.7919
18.75 0.8141
18.775 0.8346
18.8 0.8512
18.825 0.8634
18.85 0.871
18.875 0.8745
18.9 0.8734
18.925 0.8677
18.95 0.858
18.975 0.8442
19 0.8261
19.025 0.8042
19.05 0.7788
19.075 0.7497
19.1 0.7154
19.125 0.6761
19.15 0.6311
19.175 0.5804
19.2 0.5243
19.225 0.4644
19.25 0.4023
19.275 0.3413
19.3 0.2846
19.325 0.2356
19.35 0.2028
19.375 0.1858
19.4 0.1829
19.425 0.1862
19.45 0.1958
19.475 0.2126
19.5 0.2385
19.525 0.2721
19.55 0.3099
19.575 0.349
19.6 0.3925
19.625 0.4429
19.65 0.495
19.675 0.5434
19.7 0.5823
19.725 0.6102
19.75 0.6298
19.775 0.6441
19.8 0.6522
19.825 0.6552
19.85 0.6543
19.875 0.6504
19.9 0.6417
19.925 0.6263
19.95 0.6072
19.975 0.5846
20 0.5568
20.025 0.5249
20.05 0.4914
20.075 0.4543
20.1 0.4118
20.125 0.3604
20.15 0.299
20.175 0.2301
20.2 0.1556
20.225 0.0771
20.25 -0.0014
20.275 -0.076
20.3 -0.1488
20.325 -0.2197
20.35 -0.2845
20.375 -0.3344
20.4 -0.3705
20.425 -0.4012
20.45 -0.4291
20.475 -0.4482
20.5 -0.4525
20.525 -0.4386
20.55 -0.4104
20.575 -0.3695
20.6 -0.3178
20.625 -0.2667
20.65 -0.2181
20.675 -0.1715
20.7 -0.1303
20.725 -0.0923
20.75 -0.0524
20.775 -0.0143
20.8 0.0152
20.825 0.0393
20.85 0.0689
20.875 0.109
20.9 0.1593
20.925 0.2127
20.95 0.2635
20.975 0.3106
21 0.3546
21.025 0.3969
21.05 0.4361
21.075 0.4718
21.1 0.5084
21.125 0.5449
21.15 0.5804
21.175 0.6219
21.2 0.67
21.225 0.7211
21.25 0.7709
21.275 0.8163
21.3 0.8599
21.325 0.9007
21.35 0.9383
21.375 0.9796
21.4 1.0269
21.425 1.0758
21.45 1.1241
21.475 1.1686
21.5 1.2053
21.525 1.2359
21.55 1.2599
21.575 1.2793
21.6 1.2997
21.625 1.3235
21.65 1.3476
21.675 1.3733
21.7 1.4017
21.725 1.4278
21.75 1.4487
21.775 1.4624
21.8 1.4704
21.825 1.472
21.85 1.4711
21.875 1.473
21.9 1.4801
21.925 1.4938
21.95 1.5128
21.975 1.53
22 1.5435
22.025 1.5544
22.05 1.5659
22.075 1.5735
22.1 1.5766
22.125 1.5742
22.15 1.5684
22.175 1.5598
22.2 1.5479
22.225 1.5342
22.25 1.5176
22.275 1.4987
22.3 1.4775
22.325 1.4539
22.35 1.4292
22.375 1.4002
22.4 1.3652
22.425 1.3249
22.45 1.2844
22.475 1.2463
22.5 1.2127
22.525 1.1829
22.55 1.1568
22.575 1.1317
22.6 1.1002
22.625 1.0621
22.65 1.0206
22.675 0.9773
22.7 0.9316
22.725 0.8816
22.75 0.8248
22.775 0.7606
22.8 0.689
22.825 0.6122
22.85 0.5366
22.875 0.4696
22.9 0.4147
22.925 0.3622
22.95 0.3028
22.975 0.2354
23 0.1616
23.025 0.0875
23.05 0.0181
23.075 -0.0449
23.1 -0.1003
23.125 -0.1543
23.15 -0.2106
23.175 -0.26
23.2 -0.2888
23.225 -0.2971
23.25 -0.2898
23.275 -0.2706
23.3 -0.2439
23.325 -0.2164
23.35 -0.1906
23.375 -0.1662
23.4 -0.1409
23.425 -0.1066
23.45 -0.0645
23.475 -0.0167
23.5 0.0322
23.525 0.0807
23.55 0.1261
23.575 0.1673
23.6 0.2061
23.625 0.2423
23.65 0.2759
23.675 0.307
23.7 0.3381
23.725 0.3719
23.75 0.4082
23.775 0.4429
23.8 0.4714
23.825 0.4925
23.85 0.5058
23.875 0.5099
23.9 0.5055
23.925 0.4945
23.95 0.4795
23.975 0.4632
24 0.4458
24.025 0.4315
24.05 0.4174
24.075 0.4056
24.1 0.3963
24.125 0.3886
24.15 0.3781
24.175 0.3667
24.2 0.3573
24.225 0.3537
24.25 0.355
24.275 0.3598
24.3 0.3644
24.325 0.3706
24.35 0.3804
24.375 0.3907
24.4 0.3953
24.425 0.3943
24.45 0.3874
24.475 0.3751
24.5 0.3612
24.525 0.351
24.55 0.3459
24.575 0.3437
24.6 0.3447
24.625 0.3505
24.65 0.3602
24.675 0.3715
24.7 0.3804
24.725 0.384
24.75 0.3833
24.775 0.3779
24.8 0.3698
24.825 0.3598
24.85 0.3522
24.875 0.3448
24.9 0.3336
24.925 0.3194
24.95 0.3026
24.975 0.2814
25 0.2575
25.025 0.2334
25.05 0.2139
25.075 0.2049
25.1 0.2083
25.125 0.231
25.15 0.2658
25.175 0.3025
25.2 0.3343
25.225 0.3571
25.25 0.3743
25.275 0.39
25.3 0.4043
25.325 0.4173
25.35 0.427
25.375 0.4304
25.4 0.4259
25.425 0.4151
25.45 0.4061
25.475 0.4188
25.5 0.4549
25.525 0.4985
25.55 0.54
25.575 0.5805
25.6 0.6255
25.625 0.6758
25.65 0.726
25.675 0.7695
25.7 0.8051
25.725 0.8388
25.75 0.8731
25.775 0.9132
25.8 0.958
25.825 1.0057
25.85 1.0513
25.875 1.0908
25.9 1.1238
25.925 1.1487
25.95 1.1649
25.975 1.1758
26 1.1836
26.025 1.1925
26.05 1.2072
26.075 1.2354
26.1 1.2757
26.125 1.3204
26.15 1.3637
26.175 1.4048
26.2 1.4414
26.225 1.4725
26.25 1.5004
26.275 1.53
26.3 1.5707
26.325 1.6264
26.35 1.6879
26.375 1.7467
26.4 1.7974
26.425 1.8409
26.45 1.878
26.475 1.9102
26.5 1.9402
26.525 1.9708
26.55 2.0045
26.575 2.0413
26.6 2.0784
26.625 2.1149
26.65 2.1494
26.675 2.1806
26.7 2.2059
26.725 2.2271
26.75 2.2442
26.775 2.2576
26.8 2.2672
26.825 2.2747
26.85 2.2807
26.875 2.2799
26.9 2.2716
26.925 2.2575
26.95 2.2386
26.975 2.2142
27 2.1834
27.025 2.1444
27.05 2.0963
27.075 2.0407
27.1 1.9821
27.125 1.9274
27.15 1.8805
27.175 1.846
27.2 1.8265
27.225 1.8336
27.25 1.8767
27.275 1.9474
27.3 2.0283
27.325 2.1121
27.35 2.1928
27.375 2.2699
27.4 2.3454
27.425 2.4191
27.45 2.4908
27.475 2.56
27.5 2.6267
27.525 2.6936
27.55 2.7645
27.575 2.8394
27.6 2.9177
27.625 2.9987
27.65 3.0773
27.675 3.1528
27.7 3.2246
27.725 3.2923
27.75 3.3566
27.775 3.4172
27.8 3.4746
27.825 3.5288
27.85 3.5791
27.875 3.6251
27.9 3.6667
27.925 3.7047
27.95 3.7387
27.975 3.7712
28 3.8046
28.025 3.8378
28.05 3.8719
28.075 3.9072
28.1 3.9424
28.125 3.9767
28.15 4.0107
28.175 4.0424
28.2 4.0724
28.225 4.1006
28.25 4.1275
28.275 4.1528
28.3 4.1764
28.325 4.1984
28.35 4.2185
28.375 4.2364
28.4 4.252
28.425 4.2647
28.45 4.2744
28.475 4.2813
28.5 4.2851
28.525 4.2857
28.55 4.2829
28.575 4.2766
28.6 4.2678
28.625 4.2568
28.65 4.2435
28.675 4.2277
28.7 4.2091
28.725 4.1878
28.75 4.1636
28.775 4.1365
28.8 4.1063
28.825 4.0729
28.85 4.0364
28.875 3.9967
28.9 3.9544
28.925 3.9101
28.95 3.8648
28.975 3.8182
29 3.7699
29.025 3.7191
29.05 3.6656
29.075 3.6097
29.1 3.5513
29.125 3.4905
29.15 3.4268
29.175 3.3603
29.2 3.291
29.225 3.22
29.25 3.1471
29.275 3.0757
29.3 3.0083
29.325 2.9451
29.35 2.8877
29.375 2.8319
29.4 2.7763
29.425 2.7212
29.45 2.6628
29.475 2.6009
29.5 2.5358
29.525 2.4681
29.55 2.3982
29.575 2.3274
29.6 2.2561
29.625 2.1839
29.65 2.1105
29.675 2.0365
29.7 1.9639
29.725 1.8955
29.75 1.8301
29.775 1.7656
29.8 1.7011
29.825 1.6384
29.85 1.5855
29.875 1.5462
29.9 1.5076
29.925 1.461
29.95 1.4058
29.975 1.3439
30 1.2759
30.025 1.2034
30.05 1.1311
30.075 1.0658
30.1 1.0135
30.125 0.9701
30.15 0.932
30.175 0.9071
30.2 0.8936
30.225 0.8839
30.25 0.8706
30.275 0.855
30.3 0.8322
30.325 0.8032
30.35 0.7703
30.375 0.7344
30.4 0.6962
30.425 0.6627
30.45 0.6387
30.475 0.6216
30.5 0.6091
30.525 0.6037
30.55 0.6064
30.575 0.6161
30.6 0.6308
30.625 0.647
30.65 0.6632
30.675 0.6777
30.7 0.6888
30.725 0.6972
30.75 0.7032
30.775 0.7092
30.8 0.7159
30.825 0.725
30.85 0.7387
30.875 0.7544
30.9 0.7686
30.925 0.775
30.95 0.7719
30.975 0.761
31 0.7422
31.025 0.7149
31.05 0.6801
31.075 0.6427
31.1 0.6117
31.125 0.5971
31.15 0.5974
31.175 0.6081
31.2 0.6334
31.225 0.666
31.25 0.6961
31.275 0.7229
31.3 0.7465
31.325 0.7674
31.35 0.7856
31.375 0.7972
31.4 0.7998
31.425 0.7934
31.45 0.7799
31.475 0.7598
31.5 0.734
31.525 0.7061
31.55 0.6766
31.575 0.647
31.6 0.6221
31.625 0.6063
31.65 0.6021
31.675 0.6155
31.7 0.6478
31.725 0.6868
31.75 0.7193
31.775 0.745
31.8 0.7641
31.825 0.7765
31.85 0.7848
31.875 0.7865
31.9 0.7842
31.925 0.7801
31.95 0.7788
31.975 0.7803
32 0.78
32.025 0.7763
32.05 0.7686
32.075 0.7601
32.1 0.757
32.125 0.762
32.15 0.7726
32.175 0.7834
32.2 0.7899
32.225 0.7901
32.25 0.7866
32.275 0.7816
32.3 0.7772
32.325 0.7757
32.35 0.7752
32.375 0.7707
32.4 0.7604
32.425 0.7476
32.45 0.7419
32.475 0.7506
32.5 0.7759
32.525 0.8211
32.55 0.8852
32.575 0.952
32.6 1.0131
32.625 1.0717
32.65 1.1236
32.675 1.1682
32.7 1.2039
32.725 1.2311
32.75 1.2499
32.775 1.262
32.8 1.2698
32.825 1.2755
32.85 1.284
32.875 1.2976
32.9 1.319
32.925 1.3591
32.95 1.4168
32.975 1.4863
33 1.5621
33.025 1.6383
33.05 1.7148
33.075 1.7972
33.1 1.8895
33.125 1.982
33.15 2.0687
33.175 2.1509
33.2 2.2304
33.225 2.3081
33.25 2.385
33.275 2.4626
33.3 2.5384
33.325 2.6126
33.35 2.6853
33.375 2.7561
33.4 2.8228
33.425 2.8837
33.45 2.9384
33.475 2.9873
33.5 3.0313
33.525 3.0708
33.55 3.1071
33.575 3.1409
33.6 3.1721
33.625 3.1994
33.65 3.2224
33.675 3.2404
33.7 3.253
33.725 3.2604
33.75 3.2638
33.775 3.2632
33.8 3.2588
33.825 3.2516
33.85 3.2423
33.875 3.2319
33.9 3.2219
33.925 3.2166
33.95 3.2205
33.975 3.2336
34 3.2478
34.025 3.2603
34.05 3.2683
34.075 3.2706
34.1 3.2685
34.125 3.2617
34.15 3.2485
34.175 3.2283
34.2 3.203
34.225 3.1748
34.25 3.1435
34.275 3.1122
34.3 3.0813
34.325 3.0511
34.35 3.0193
34.375 2.9855
34.4 2.9516
34.425 2.9203
34.45 2.89
34.475 2.8617
34.5 2.8329
34.525 2.8019
34.55 2.7682
34.575 2.7265
34.6 2.6769
34.625 2.6191
34.65 2.5597
34.675 2.5138
34.7 2.4747
34.725 2.4353
34.75 2.3906
34.775 2.3443
34.8 2.2982
34.825 2.2548
34.85 2.2161
34.875 2.1924
34.9 2.1854
34.925 2.1857
34.95 2.1883
34.975 2.1856
35 2.1771
35.025 2.1617
35.05 2.139
35.075 2.1071
35.1 2.068
35.125 2.0202
35.15 1.9643
35.175 1.9046
35.2 1.844
35.225 1.7852
35.25 1.7282
35.275 1.6804
35.3 1.6435
35.325 1.6143
35.35 1.5946
35.375 1.5811
35.4 1.5775
35.425 1.5849
35.45 1.5938
35.475 1.601
35.5 1.6089
35.525 1.6159
35.55 1.6188
35.575 1.615
35.6 1.6078
35.625 1.5987
35.65 1.5886
35.675 1.5752
35.7 1.5555
35.725 1.5295
35.75 1.4968
35.775 1.4596
35.8 1.4161
35.825 1.368
35.85 1.3179
35.875 1.2683
35.9 1.2195
35.925 1.1728
35.95 1.1249
35.975 1.0754
36 1.0317
36.025 0.9996
36.05 0.9747
36.075 0.9524
36.1 0.9288
36.125 0.9034
36.15 0.8815
36.175 0.8695
36.2 0.8721
36.225 0.8904
36.25 0.9209
36.275 0.9604
36.3 1.0051
36.325 1.0504
36.35 1.0912
36.375 1.1233
36.4 1.1468
36.425 1.1618
36.45 1.1733
36.475 1.1858
36.5 1.2012
36.525 1.2179
36.55 1.2362
36.575 1.2546
36.6 1.2681
36.625 1.2732
36.65 1.2688
36.675 1.2572
36.7 1.24
36.725 1.2185
36.75 1.1928
36.775 1.1642
36.8 1.1327
36.825 1.0959
36.85 1.0527
36.875 1.0064
36.9 0.9609
36.925 0.9173
36.95 0.8755
36.975 0.8346
37 0.794
37.025 0.7605
37.05 0.7446
37.075 0.7495
37.1 0.7752
37.125 0.819
37.15 0.8808
37.175 0.9494
37.2 1.0122
37.225 1.0659
37.25 1.1102
37.275 1.1486
37.3 1.1829
37.325 1.2092
37.35 1.2231
37.375 1.2239
37.4 1.2147
37.425 1.1994
37.45 1.1788
37.475 1.1508
37.5 1.1178
37.525 1.0904
37.55 1.0821
37.575 1.0984
37.6 1.1307
37.625 1.1759
37.65 1.2269
37.675 1.2796
37.7 1.3294
37.725 1.3751
37.75 1.4184
37.775 1.4629
37.8 1.509
37.825 1.5526
37.85 1.5926
37.875 1.629
37.9 1.6611
37.925 1.6864
37.95 1.7039
37.975 1.7158
38 1.7233
38.025 1.7276
38.05 1.7295
38.075 1.7293
38.1 1.7306
38.125 1.741
38.15 1.766
38.175 1.8032
38.2 1.8464
38.225 1.8973
38.25 1.956
38.275 2.0182
38.3 2.0751
38.325 2.1207
38.35 2.1543
38.375 2.1774
38.4 2.1904
38.425 2.1943
38.45 2.1888
38.475 2.1747
38.5 2.1543
38.525 2.1276
38.55 2.0959
38.575 2.0609
38.6 2.0303
38.625 2.0062
38.65 1.9848
38.675 1.9624
38.7 1.9389
38.725 1.9126
38.75 1.8793
38.775 1.8413
38.8 1.8054
38.825 1.7715
38.85 1.74
38.875 1.7129
38.9 1.6881
38.925 1.6593
38.95 1.6229
38.975 1.5779
39 1.5238
39.025 1.4621
39.05 1.4026
39.075 1.356
39.1 1.3243
39.125 1.309
39.15 1.3117
39.175 1.3342
39.2 1.3768
39.225 1.4417
39.25 1.5264
39.275 1.6141
39.3 1.6942
39.325 1.7634
39.35 1.8222
39.375 1.8706
39.4 1.9089
39.425 1.9352
39.45 1.95
39.475 1.9585
39.5 1.9657
39.525 1.9775
39.55 1.9963
39.575 2.0118
39.6 2.0204
39.625 2.0238
39.65 2.0244
39.675 2.0203
39.7 2.0116
39.725 1.9965
39.75 1.9749
39.775 1.9496
39.8 1.9235
39.825 1.8987
39.85 1.8766
39.875 1.8581
39.9 1.8375
39.925 1.812
39.95 1.7828
39.975 1.7534
40 1.727
40.025 1.7163
40.05 1.7344
40.075 1.7631
40.1 1.7879
40.125 1.8082
40.15 1.8267
40.175 1.8428
40.2 1.8551
40.225 1.8614
40.25 1.8595
40.275 1.8517
40.3 1.8383
40.325 1.8208
40.35 1.8006
40.375 1.7843
40.4 1.7739
40.425 1.765
40.45 1.7533
40.475 1.7406
40.5 1.7298
40.525 1.7196
40.55 1.7091
40.575 1.6971
40.6 1.6807
40.625 1.664
40.65 1.6537
40.675 1.6541
40.7 1.6658
40.725 1.6807
40.75 1.6912
40.775 1.6923
40.8 1.6873
40.825 1.6779
40.85 1.6647
40.875 1.6479
40.9 1.6293
40.925 1.6099
40.95 1.5938
40.975 1.5815
41 1.5674
41.025 1.5558
41.05 1.5553
41.075 1.574
41.1 1.6149
41.125 1.67
41.15 1.7327
41.175 1.8039
41.2 1.8782
41.225 1.9499
41.25 2.0134
41.275 2.0663
41.3 2.1074
41.325 2.1385
41.35 2.1599
41.375 2.1718
41.4 2.1756
41.425 2.1729
41.45 2.1641
41.475 2.148
41.5 2.1248
41.525 2.0977
41.55 2.0771
41.575 2.0716
41.6 2.0756
41.625 2.0795
41.65 2.0788
41.675 2.0728
41.7 2.0637
41.725 2.052
41.75 2.0358
41.775 2.0176
41.8 1.9994
41.825 1.9856
41.85 1.9759
41.875 1.9694
41.9 1.9649
41.925 1.9605
41.95 1.957
41.975 1.9511
42 1.9429
42.025 1.9341
42.05 1.9203
42.075 1.902
42.1 1.8812
42.125 1.8637
42.15 1.8478
42.175 1.8328
42.2 1.8236
42.225 1.8226
42.25 1.8293
42.275 1.8422
42.3 1.8623
42.325 1.8864
42.35 1.9114
42.375 1.9385
42.4 1.9679
42.425 2.0036
42.45 2.0496
42.475 2.1076
42.5 2.1745
42.525 2.2465
42.55 2.3246
42.575 2.4075
42.6 2.4906
42.625 2.5673
42.65 2.637
42.675 2.6983
42.7 2.7497
42.725 2.7906
42.75 2.8206
42.775 2.8406
42.8 2.85
42.825 2.8475
42.85 2.8308
42.875 2.8
42.9 2.7561
42.925 2.7009
42.95 2.6358
42.975 2.5666
43 2.5078
43.025 2.462
43.05 2.4185
43.075 2.3812
43.1 2.3535
43.125 2.3197
43.15 2.2787
43.175 2.2338
43.2 2.1897
43.225 2.1489
43.25 2.1088
43.275 2.0738
43.3 2.046
43.325 2.0272
43.35 2.0161
43.375 2.0068
43.4 2.0034
43.425 2.0105
43.45 2.0265
43.475 2.0552
43.5 2.0952
43.525 2.1418
43.55 2.1898
43.575 2.2424
43.6 2.3053
43.625 2.3697
43.65 2.4266
43.675 2.472
43.7 2.5059
43.725 2.5303
43.75 2.5502
43.775 2.5715
43.8 2.5946
43.825 2.6159
43.85 2.636
43.875 2.6585
43.9 2.6877
43.925 2.7157
43.95 2.7384
43.975 2.7528
44 2.7569
44.025 2.7506
44.05 2.7415
44.075 2.7393
44.1 2.7443
44.125 2.7524
44.15 2.7582
44.175 2.7618
44.2 2.7629
44.225 2.7599
44.25 2.75
44.275 2.7316
44.3 2.7062
44.325 2.6729
44.35 2.6361
44.375 2.6035
44.4 2.5872
44.425 2.5908
44.45 2.6006
44.475 2.6055
44.5 2.6063
44.525 2.6056
44.55 2.6067
44.575 2.6107
44.6 2.6207
44.625 2.6405
44.65 2.6649
44.675 2.6935
44.7 2.7203
44.725 2.7468
44.75 2.7717
44.775 2.7897
44.8 2.7999
44.825 2.8035
44.85 2.8062
44.875 2.8218
44.9 2.8624
44.925 2.919
44.95 2.9829
44.975 3.0506
45 3.1156
45.025 3.1757
45.05 3.2315
45.075 3.2831
45.1 3.3275
45.125 3.3664
45.15 3.4002
45.175 3.4287
45.2 3.4521
45.225 3.4702
45.25 3.4818
45.275 3.4871
45.3 3.4868
45.325 3.4821
45.35 3.4755
45.375 3.468
45.4 3.4608
45.425 3.4521
45.45 3.4421
45.475 3.4337
45.5 3.4284
45.525 3.4252
45.55 3.4228
45.575 3.4164
45.6 3.4023
45.625 3.3791
45.65 3.3477
45.675 3.3107
45.7 3.2704
45.725 3.2284
45.75 3.1869
45.775 3.1452
45.8 3.1012
45.825 3.0569
45.85 3.0202
45.875 2.9968
45.9 2.9796
45.925 2.9608
45.95 2.9426
45.975 2.9262
46 2.9123
46.025 2.9028
46.05 2.8971
46.075 2.8918
46.1 2.8808
46.125 2.8609
46.15 2.8329
46.175 2.7973
46.2 2.7555
46.225 2.7075
46.25 2.6529
46.275 2.5921
46.3 2.5262
46.325 2.4554
46.35 2.3801
46.375 2.3015
46.4 2.2181
46.425 2.1302
46.45 2.0363
46.475 1.9369
46.5 1.8327
46.525 1.7315
46.55 1.6402
46.575 1.557
46.6 1.4826
46.625 1.4181
46.65 1.3553
46.675 1.2903
46.7 1.2208
46.725 1.15
46.75 1.0777
46.775 1.0037
46.8 0.9304
46.825 0.8621
46.85 0.801
46.875 0.7499
46.9 0.7107
46.925 0.6942
46.95 0.7007
46.975 0.7321
47 0.7851
47.025 0.8525
47.05 0.9251
47.075 1.0027
47.1 1.0851
47.125 1.1717
47.15 1.2569
47.175 1.3387
47.2 1.4176
47.225 1.4937
47.25 1.5671
47.275 1.6364
47.3 1.7015
47.325 1.7619
47.35 1.8162
47.375 1.866
47.4 1.9135
47.425 1.9597
47.45 2.0012
47.475 2.0382
47.5 2.0736
47.525 2.1097
47.55 2.1456
47.575 2.1803
47.6 2.2088
47.625 2.2282
47.65 2.2379
47.675 2.2359
47.7 2.2221
47.725 2.1968
47.75 2.1604
47.775 2.1181
47.8 2.0762
47.825 2.0441
47.85 2.0265
47.875 2.0173
47.9 2.0122
47.925 2.0096
47.95 2.0076
47.975 2.0025
48 1.9944
48.025 1.9836
48.05 1.9701
48.075 1.9561
48.1 1.9412
48.125 1.9227
48.15 1.8968
48.175 1.8641
48.2 1.8256
48.225 1.7797
48.25 1.7285
48.275 1.6733
48.3 1.6155
48.325 1.5608
48.35 1.5145
48.375 1.4854
48.4 1.4711
48.425 1.4761
48.45 1.4943
48.475 1.5188
48.5 1.5437
48.525 1.5695
48.55 1.5964
48.575 1.6229
48.6 1.6447
48.625 1.6592
48.65 1.6669
48.675 1.6692
48.7 1.6694
48.725 1.6727
48.75 1.6905
48.775 1.729
48.8 1.7795
48.825 1.8332
48.85 1.8838
48.875 1.927
48.9 1.9616
48.925 1.9891
48.95 2.014
48.975 2.0382
49 2.0624
49.025 2.0846
49.05 2.1006
49.075 2.1075
49.1 2.1046
49.125 2.0932
49.15 2.0752
49.175 2.0576
49.2 2.0462
49.225 2.0429
49.25 2.0444
49.275 2.0484
49.3 2.053
49.325 2.057
49.35 2.064
49.375 2.0753
49.4 2.0863
49.425 2.0934
49.45 2.0959
49.475 2.0932
49.5 2.0834
49.525 2.0646
49.55 2.0354
49.575 1.9955
49.6 1.9461
49.625 1.8878
49.65 1.8227
49.675 1.748
49.7 1.6626
49.725 1.5688
49.75 1.4759
49.775 1.3949
49.8 1.3358
49.825 1.3094
49.85 1.3067
49.875 1.3179
49.9 1.336
49.925 1.3576
49.95 1.3787
49.975 1.3969
50 1.4111
50.025 1.4273
50.05 1.4497
50.075 1.4735
50.1 1.4937
50.125 1.5113
50.15 1.5307
50.175 1.5557
50.2 1.586
50.225 1.6188
50.25 1.6505
50.275 1.6842
50.3 1.7207
50.325 1.7554
50.35 1.786
50.375 1.8139
50.4 1.843
50.425 1.8726
50.45 1.9012
50.475 1.9254
50.5 1.9453
50.525 1.9605
50.55 1.9699
50.575 1.973
50.6 1.9686
50.625 1.9565
50.65 1.9399
50.675 1.9218
50.7 1.9028
50.725 1.8809
50.75 1.8537
50.775 1.8223
50.8 1.7888
50.825 1.7539
50.85 1.7181
50.875 1.6872
50.9 1.6712
50.925 1.671
50.95 1.684
50.975 1.7037
51 1.7274
51.025 1.7538
51.05 1.7856
51.075 1.8198
51.1 1.8539
51.125 1.8885
51.15 1.9235
51.175 1.9605
51.2 2.003
51.225 2.0465
51.25 2.0911
51.275 2.142
51.3 2.1998
51.325 2.2606
51.35 2.3165
51.375 2.3643
51.4 2.4033
51.425 2.4322
51.45 2.4504
51.475 2.4583
51.5 2.4558
51.525 2.4434
51.55 2.4224
51.575 2.3964
51.6 2.3702
51.625 2.3466
51.65 2.3234
51.675 2.2974
51.7 2.2678
51.725 2.2357
51.75 2.201
51.775 2.1611
51.8 2.1141
51.825 2.0591
51.85 1.9964
51.875 1.926
51.9 1.8488
51.925 1.7676
51.95 1.6863
51.975 1.6124
52 1.5474
52.025 1.4913
52.05 1.4426
52.075 1.4031
52.1 1.3734
52.125 1.3533
52.15 1.3412
52.175 1.3316
52.2 1.3227
52.225 1.3103
52.25 1.2994
52.275 1.3019
52.3 1.3184
52.325 1.3385
52.35 1.3546
52.375 1.3621
52.4 1.3615
52.425 1.3513
52.45 1.3314
52.475 1.3007
52.5 1.2603
52.525 1.2112
52.55 1.1536
52.575 1.089
52.6 1.0212
52.625 0.9542
52.65 0.8898
52.675 0.8313
52.7 0.784
52.725 0.7466
52.75 0.7149
52.775 0.6913
52.8 0.6784
52.825 0.6763
52.85 0.6843
52.875 0.7013
52.9 0.7202
52.925 0.7378
52.95 0.7561
52.975 0.7746
53 0.7896
53.025 0.8
53.05 0.8072
53.075 0.8066
53.1 0.7968
53.125 0.7757
53.15 0.7459
53.175 0.7073
53.2 0.6594
53.225 0.6049
53.25 0.5483
53.275 0.4964
53.3 0.4675
53.325 0.4662
53.35 0.48
53.375 0.4952
53.4 0.5064
53.425 0.5124
53.45 0.5129
53.475 0.5078
53.5 0.4971
53.525 0.4801
53.55 0.4597
53.575 0.4426
53.6 0.434
53.625 0.441
53.65 0.4604
53.675 0.4819
53.7 0.5014
53.725 0.5205
53.75 0.5403
53.775 0.5567
53.8 0.5639
53.825 0.5609
53.85 0.5491
53.875 0.528
53.9 0.5011
53.925 0.4725
53.95 0.448
53.975 0.4373
54 0.4319
54.025 0.4261
54.05 0.4198
54.075 0.4179
54.1 0.4251
54.125 0.4413
54.15 0.4629
54.175 0.4894
54.2 0.5249
54.225 0.5663
54.25 0.6139
54.275 0.6678
54.3 0.7287
54.325 0.7983
54.35 0.8764
54.375 0.9644
54.4 1.0596
54.425 1.1568
54.45 1.2515
54.475 1.3382
54.5 1.4166
54.525 1.4855
54.55 1.5434
54.575 1.5912
54.6 1.6304
54.625 1.662
54.65 1.6855
54.675 1.7022
54.7 1.7117
54.725 1.7161
54.75 1.7188
54.775 1.7198
54.8 1.7146
54.825 1.7027
54.85 1.6853
54.875 1.6739
54.9 1.687
54.925 1.7134
54.95 1.7359
54.975 1.7482
55 1.7498
55.025 1.7404
55.05 1.7224
55.075 1.6994
55.1 1.6764
55.125 1.6574
55.15 1.643
55.175 1.632
55.2 1.6222
55.225 1.6142
55.25 1.6097
55.275 1.6072
55.3 1.6055
55.325 1.605
55.35 1.6119
55.375 1.633
55.4 1.6734
55.425 1.7296
55.45 1.7928
55.475 1.8566
55.5 1.9151
55.525 1.9655
55.55 2.0075
55.575 2.0414
55.6 2.0671
55.625 2.0861
55.65 2.0999
55.675 2.1089
55.7 2.1122
55.725 2.1099
55.75 2.1041
55.775 2.0974
55.8 2.0911
55.825 2.0867
55.85 2.0855
55.875 2.0905
55.9 2.1021
55.925 2.1165
55.95 2.1309
55.975 2.1432
56 2.1553
56.025 2.1712
56.05 2.1908
56.075 2.2089
56.1 2.2224
56.125 2.2288
56.15 2.2278
56.175 2.2207
56.2 2.2098
56.225 2.1986
56.25 2.1994
56.275 2.2215
56.3 2.2564
56.325 2.2955
56.35 2.3375
56.375 2.3862
56.4 2.4416
56.425 2.499
56.45 2.5554
56.475 2.6074
56.5 2.6556
56.525 2.6984
56.55 2.7364
56.575 2.7703
56.6 2.8024
56.625 2.8365
56.65 2.8708
56.675 2.9035
56.7 2.9329
56.725 2.9561
56.75 2.9727
56.775 2.9832
56.8 2.987
56.825 2.9842
56.85 2.9734
56.875 2.9551
56.9 2.9349
56.925 2.9293
56.95 2.94
56.975 2.9504
57 2.9557
57.025 2.9561
57.05 2.9549
57.075 2.9584
57.1 2.9765
57.125 3.0089
57.15 3.0433
57.175 3.0745
57.2 3.102
57.225 3.1273
57.25 3.1515
57.275 3.1732
57.3 3.1948
57.325 3.2176
57.35 3.2395
57.375 3.2591
57.4 3.277
57.425 3.2902
57.45 3.2979
57.475 3.3003
57.5 3.2959
57.525 3.2838
57.55 3.2636
57.575 3.2354
57.6 3.2008
57.625 3.1603
57.65 3.1117
57.675 3.0545
57.7 2.9912
57.725 2.9219
57.75 2.8512
57.775 2.7829
57.8 2.7178
57.825 2.6538
57.85 2.5824
57.875 2.5033
57.9 2.4197
57.925 2.3365
57.95 2.2533
57.975 2.1688
58 2.0838
58.025 1.9975
58.05 1.9119
58.075 1.8297
58.1 1.7574
58.125 1.7006
58.15 1.6581
58.175 1.6253
58.2 1.6055
58.225 1.6056
58.25 1.6318
58.275 1.6678
58.3 1.7003
58.325 1.7283
58.35 1.7469
58.375 1.7541
58.4 1.7499
58.425 1.7361
58.45 1.7127
58.475 1.6804
58.5 1.641
58.525 1.6008
58.55 1.5735
58.575 1.5695
58.6 1.579
58.625 1.5885
58.65 1.5939
58.675 1.5964
58.7 1.5963
58.725 1.5914
58.75 1.5804
58.775 1.5653
58.8 1.5472
58.825 1.524
58.85 1.4956
58.875 1.4638
58.9 1.4298
58.925 1.3953
58.95 1.3654
58.975 1.3465
59 1.3369
59.025 1.3427
59.05 1.362
59.075 1.3875
59.1 1.4069
59.125 1.4179
59.15 1.4218
59.175 1.4185
59.2 1.4043
59.225 1.3788
59.25 1.349
59.275 1.3207
59.3 1.29
59.325 1.2514
59.35 1.2032
59.375 1.149
59.4 1.0942
59.425 1.0544
59.45 1.0279
59.475 1.0038
59.5 0.9738
59.525 0.9353
59.55 0.8864
59.575 0.8336
59.6 0.7804
59.625 0.7263
59.65 0.673
59.675 0.6199
59.7 0.5764
59.725 0.5503
59.75 0.5445
59.775 0.5607
59.8 0.5829
59.825 0.6005
59.85 0.6105
59.875 0.6104
59.9 0.6
59.925 0.5791
59.95 0.5497
59.975 0.5134
60 0.4711
60.025 0.4266
60.05 0.3805
60.075 0.3353
60.1 0.2916
60.125 0.2511
60.15 0.224
60.175 0.2114
60.2 0.2098
60.225 0.2223
60.25 0.249
60.275 0.282
60.3 0.3151
60.325 0.3453
60.35 0.3686
60.375 0.3861
60.4 0.4033
60.425 0.4182
60.45 0.4286
60.475 0.439
60.5 0.4488
60.525 0.4589
60.55 0.4685
60.575 0.476
60.6 0.4833
60.625 0.4906
60.65 0.4995
60.675 0.5169
60.7 0.5536
60.725 0.6066
60.75 0.6636
60.775 0.7214
60.8 0.775
60.825 0.8241
60.85 0.868
60.875 0.9066
60.9 0.9396
60.925 0.9662
60.95 0.9886
60.975 1.013
61 1.0406
61.025 1.0745
61.05 1.1183
61.075 1.1646
61.1 1.209
61.125 1.2527
61.15 1.2963
61.175 1.3432
61.2 1.395
61.225 1.4467
61.25 1.4948
61.275 1.5393
61.3 1.5774
61.325 1.6107
61.35 1.6396
61.375 1.6587
61.4 1.6663
61.425 1.6608
61.45 1.6445
61.475 1.6186
61.5 1.5842
61.525 1.5435
61.55 1.4978
61.575 1.4474
61.6 1.3937
61.625 1.3381
61.65 1.2816
61.675 1.2273
61.7 1.176
61.725 1.1273
61.75 1.081
61.775 1.0348
61.8 0.9876
61.825 0.9389
61.85 0.8922
61.875 0.8518
61.9 0.8199
61.925 0.7932
61.95 0.7694
61.975 0.7465
62 0.7259
62.025 0.7069
62.05 0.6862
62.075 0.6599
62.1 0.6317
62.125 0.6028
62.15 0.5739
62.175 0.5449
62.2 0.5193
62.225 0.5
62.25 0.4873
62.275 0.4782
62.3 0.4679
62.325 0.4558
62.35 0.4406
62.375 0.4267
62.4 0.4149
62.425 0.4053
62.45 0.3998
62.475 0.4001
62.5 0.4067
62.525 0.4179
62.55 0.4313
62.575 0.4445
62.6 0.4537
62.625 0.4578
62.65 0.461
62.675 0.4733
62.7 0.4981
62.725 0.5355
62.75 0.5788
62.775 0.6223
62.8 0.6615
62.825 0.6982
62.85 0.7316
62.875 0.7606
62.9 0.7834
62.925 0.7992
62.95 0.8073
62.975 0.8124
63 0.8185
63.025 0.8276
63.05 0.8385
63.075 0.8536
63.1 0.8784
63.125 0.9147
63.15 0.9604
63.175 1.0092
63.2 1.056
63.225 1.0982
63.25 1.1386
63.275 1.1805
63.3 1.2253
63.325 1.2779
63.35 1.3391
63.375 1.4059
63.4 1.4742
63.425 1.5399
63.45 1.6012
63.475 1.6569
63.5 1.7078
63.525 1.753
63.55 1.7922
63.575 1.8256
63.6 1.8544
63.625 1.8784
63.65 1.8969
63.675 1.9095
63.7 1.9145
63.725 1.9122
63.75 1.9061
63.775 1.8983
63.8 1.8892
63.825 1.8766
63.85 1.8592
63.875 1.8389
63.9 1.8174
63.925 1.7979
63.95 1.7816
63.975 1.7633
64 1.7395
64.025 1.7152
64.05 1.6955
64.075 1.6862
64.1 1.6875
64.125 1.697
64.15 1.7173
64.175 1.7531
64.2 1.796
64.225 1.8443
64.25 1.8918
64.275 1.9362
64.3 1.9803
64.325 2.0288
64.35 2.0803
64.375 2.1227
64.4 2.1499
64.425 2.1656
64.45 2.1705
64.475 2.1637
64.5 2.1459
64.525 2.1192
64.55 2.0854
64.575 2.0453
64.6 2.0023
64.625 1.9594
64.65 1.9216
64.675 1.8914
64.7 1.8654
64.725 1.8417
64.75 1.819
64.775 1.7949
64.8 1.7672
64.825 1.7377
64.85 1.7105
64.875 1.6901
64.9 1.6745
64.925 1.6611
64.95 1.6489
64.975 1.6394
65 1.6393
65.025 1.6522
65.05 1.6663
65.075 1.6763
65.1 1.6823
65.125 1.6848
65.15 1.6835
65.175 1.6763
65.2 1.6646
65.225 1.6502
65.25 1.6301
65.275 1.6013
65.3 1.5628
65.325 1.5197
65.35 1.4737
65.375 1.4262
65.4 1.3738
65.425 1.3171
65.45 1.2671
65.475 1.2314
65.5 1.2075
65.525 1.1898
65.55 1.1753
65.575 1.1685
65.6 1.1701
65.625 1.1769
65.65 1.1778
65.675 1.1738
65.7 1.1721
65.725 1.1741
65.75 1.1787
65.775 1.1861
65.8 1.1934
65.825 1.1941
65.85 1.1859
65.875 1.1703
65.9 1.1483
65.925 1.1236
65.95 1.0983
65.975 1.0749
66 1.0515
66.025 1.0247
66.05 0.9998
66.075 0.9794
66.1 0.9667
66.125 0.9656
66.15 0.9745
66.175 0.9884
66.2 1.0015
66.225 1.0122
66.25 1.0206
66.275 1.0252
66.3 1.027
66.325 1.0237
66.35 1.0149
66.375 1.0017
66.4 0.9826
66.425 0.9591
66.45 0.9377
66.475 0.9314
66.5 0.9428
66.525 0.9604
66.55 0.9797
66.575 0.9962
66.6 1.0095
66.625 1.0235
66.65 1.0422
66.675 1.0676
66.7 1.0986
66.725 1.1323
66.75 1.1651
66.775 1.1965
66.8 1.2272
66.825 1.2539
66.85 1.2742
66.875 1.2898
66.9 1.308
66.925 1.332
66.95 1.3568
66.975 1.3803
67 1.4065
67.025 1.4392
67.05 1.4759
67.075 1.5135
67.1 1.5481
67.125 1.5804
67.15 1.6128
67.175 1.6442
67.2 1.6736
67.225 1.7013
67.25 1.7249
67.275 1.7446
67.3 1.7581
67.325 1.7664
67.35 1.7715
67.375 1.7785
67.4 1.7969
67.425 1.8311
67.45 1.8719
67.475 1.9096
67.5 1.9418
67.525 1.9669
67.55 1.9836
67.575 1.9933
67.6 1.9944
67.625 1.9882
67.65 1.9773
67.675 1.9709
67.7 1.9703
67.725 1.9673
67.75 1.9571
67.775 1.9423
67.8 1.9236
67.825 1.9046
67.85 1.8882
67.875 1.8705
67.9 1.8545
67.925 1.8412
67.95 1.827
67.975 1.809
68 1.7856
68.025 1.7555
68.05 1.7183
68.075 1.674
68.1 1.6239
68.125 1.5753
68.15 1.543
68.175 1.5261
68.2 1.5104
68.225 1.4922
68.25 1.4739
68.275 1.4596
68.3 1.4493
68.325 1.4395
68.35 1.4279
68.375 1.4137
68.4 1.3986
68.425 1.3873
68.45 1.383
68.475 1.3866
68.5 1.3947
68.525 1.4057
68.55 1.424
68.575 1.4469
68.6 1.4664
68.625 1.4783
68.65 1.4816
68.675 1.4795
68.7 1.4752
68.725 1.4738
68.75 1.4738
68.775 1.4756
68.8 1.4765
68.825 1.471
68.85 1.4595
68.875 1.4422
68.9 1.4194
68.925 1.3906
68.95 1.3616
68.975 1.3383
69 1.3208
69.025 1.31
69.05 1.3067
69.075 1.3081
69.1 1.3112
69.125 1.315
69.15 1.3156
69.175 1.3102
69.2 1.2981
69.225 1.2803
69.25 1.2603
69.275 1.2394
69.3 1.2145
69.325 1.1898
69.35 1.177
69.375 1.175
69.4 1.1758
69.425 1.1723
69.45 1.1619
69.475 1.1432
69.5 1.1159
69.525 1.0818
69.55 1.0416
69.575 0.9949
69.6 0.9462
69.625 0.9003
69.65 0.8632
69.675 0.831
69.7 0.802
69.725 0.7685
69.75 0.7266
69.775 0.6768
69.8 0.6208
69.825 0.561
69.85 0.5003
69.875 0.4441
69.9 0.4044
69.925 0.3871
69.95 0.3844
69.975 0.388
70 0.3946
70.025 0.4005
70.05 0.4028
70.075 0.4069
70.1 0.4159
70.125 0.4421
70.15 0.4972
70.175 0.5697
70.2 0.6484
70.225 0.728
70.25 0.8066
70.275 0.8845
70.3 0.9621
70.325 1.0363
70.35 1.1053
70.375 1.1689
70.4 1.2278
70.425 1.2816
70.45 1.3314
70.475 1.3775
70.5 1.4218
70.525 1.4729
70.55 1.5323
70.575 1.5925
70.6 1.6487
70.625 1.6987
70.65 1.7451
70.675 1.7888
70.7 1.8312
70.725 1.8773
70.75 1.9262
70.775 1.9757
70.8 2.0241
70.825 2.071
70.85 2.1193
70.875 2.1653
70.9 2.2062
70.925 2.2406
70.95 2.2659
70.975 2.2831
71 2.2931
71.025 2.297
71.05 2.2946
71.075 2.2864
71.1 2.2738
71.125 2.2576
71.15 2.2371
71.175 2.2102
71.2 2.1763
71.225 2.1365
71.25 2.0923
71.275 2.0456
71.3 2.0023
71.325 1.9633
71.35 1.9242
71.375 1.8827
71.4 1.8357
71.425 1.7788
71.45 1.7101
71.475 1.6342
71.5 1.5556
71.525 1.4831
71.55 1.427
71.575 1.3826
71.6 1.3413
71.625 1.3001
71.65 1.259
71.675 1.2181
71.7 1.1757
71.725 1.1321
71.75 1.088
71.775 1.0431
71.8 0.9956
71.825 0.9446
71.85 0.8893
71.875 0.8354
71.9 0.7939
71.925 0.7799
71.95 0.7932
71.975 0.8247
72 0.8616
72.025 0.9061
72.05 0.9563
72.075 1.0097
72.1 1.0619
72.125 1.1106
72.15 1.1548
72.175 1.1909
72.2 1.2185
72.225 1.2388
72.25 1.2512
72.275 1.2585
72.3 1.2633
72.325 1.2643
72.35 1.2564
72.375 1.2389
72.4 1.216
72.425 1.1909
72.45 1.1663
72.475 1.1447
72.5 1.1283
72.525 1.1227
72.55 1.1351
72.575 1.1648
72.6 1.2035
72.625 1.2442
72.65 1.2853
72.675 1.323
72.7 1.3555
72.725 1.3841
72.75 1.4093
72.775 1.4316
72.8 1.4497
72.825 1.4642
72.85 1.4769
72.875 1.4864
72.9 1.4906
72.925 1.4937
72.95 1.4963
72.975 1.4989
73 1.5037
73.025 1.5149
73.05 1.5334
73.075 1.5564
73.1 1.5834
73.125 1.6155
73.15 1.654
73.175 1.6968
73.2 1.7384
73.225 1.7776
73.25 1.8149
73.275 1.852
73.3 1.8905
73.325 1.9279
73.35 1.9608
73.375 1.9878
73.4 2.01
73.425 2.0285
73.45 2.0453
73.475 2.0641
73.5 2.0886
73.525 2.1186
73.55 2.1545
73.575 2.2002
73.6 2.257
73.625 2.3212
73.65 2.3867
73.675 2.4494
73.7 2.5079
73.725 2.5611
73.75 2.6107
73.775 2.6577
73.8 2.7021
73.825 2.7411
73.85 2.7718
73.875 2.7944
73.9 2.8085
73.925 2.8164
73.95 2.8198
73.975 2.8209
74 2.8192
74.025 2.8137
74.05 2.8058
74.075 2.7944
74.1 2.7798
74.125 2.7623
74.15 2.742
74.175 2.717
74.2 2.6867
74.225 2.6525
74.25 2.615
74.275 2.5773
74.3 2.5453
74.325 2.518
74.35 2.4903
74.375 2.4603
74.4 2.4266
74.425 2.3916
74.45 2.3632
74.475 2.346
74.5 2.3342
74.525 2.3239
74.55 2.3144
74.575 2.3026
74.6 2.2855
74.625 2.262
74.65 2.2339
74.675 2.2013
74.7 2.1632
74.725 2.1225
74.75 2.0782
74.775 2.0282
74.8 1.9719
74.825 1.9153
74.85 1.8696
74.875 1.8437
74.9 1.8361
74.925 1.841
74.95 1.8538
74.975 1.8693
75 1.8817
75.025 1.8906
75.05 1.8963
75.075 1.8955
75.1 1.8896
75.125 1.8801
75.15 1.8742
75.175 1.8686
75.2 1.8635
75.225 1.8618
75.25 1.864
75.275 1.8662
75.3 1.8706
75.325 1.8793
75.35 1.8891
75.375 1.8947
75.4 1.8941
75.425 1.8889
75.45 1.8829
75.475 1.8828
75.5 1.8979
75.525 1.9246
75.55 1.9548
75.575 1.9873
75.6 2.0214
75.625 2.0563
75.65 2.0917
75.675 2.1259
75.7 2.1564
75.725 2.1819
75.75 2.2007
75.775 2.2144
75.8 2.2236
75.825 2.2288
75.85 2.2284
75.875 2.2208
75.9 2.2041
75.925 2.1779
75.95 2.1445
75.975 2.1034
76 2.0547
76.025 1.9991
76.05 1.9366
76.075 1.8682
76.1 1.7938
76.125 1.7159
76.15 1.6369
76.175 1.5593
76.2 1.4867
76.225 1.4221
76.25 1.3729
76.275 1.3397
76.3 1.3126
76.325 1.2871
76.35 1.2595
76.375 1.2286
76.4 1.1953
76.425 1.1627
76.45 1.1336
76.475 1.1085
76.5 1.0835
76.525 1.0602
76.55 1.0516
76.575 1.0521
76.6 1.0519
76.625 1.0453
76.65 1.0299
76.675 1.0073
76.7 0.9842
76.725 0.9662
76.75 0.9612
76.775 0.9682
76.8 0.9808
76.825 0.9954
76.85 1.0099
76.875 1.03
76.9 1.0556
76.925 1.0848
76.95 1.1112
76.975 1.1292
77 1.1403
77.025 1.1463
77.05 1.1519
77.075 1.1631
77.1 1.1777
77.125 1.1918
77.15 1.2108
77.175 1.237
77.2 1.2781
77.225 1.3373
77.25 1.4072
77.275 1.4757
77.3 1.5426
77.325 1.609
77.35 1.6738
77.375 1.7404
77.4 1.8086
77.425 1.8737
77.45 1.9388
77.475 2.0034
77.5 2.0632
77.525 2.1163
77.55 2.1632
77.575 2.2051
77.6 2.2423
77.625 2.2737
77.65 2.2988
77.675 2.3157
77.7 2.3236
77.725 2.3229
77.75 2.3169
77.775 2.3066
77.8 2.2977
77.825 2.2955
77.85 2.3017
77.875 2.3121
77.9 2.3199
77.925 2.3209
77.95 2.314
77.975 2.2994
78 2.2786
78.025 2.2551
78.05 2.2295
78.075 2.2007
78.1 2.1688
78.125 2.1358
78.15 2.1021
78.175 2.0693
78.2 2.0348
78.225 1.9947
78.25 1.9471
78.275 1.8931
78.3 1.8332
78.325 1.7686
78.35 1.7015
78.375 1.6316
78.4 1.5595
78.425 1.4843
78.45 1.4041
78.475 1.3172
78.5 1.2268
78.525 1.1391
78.55 1.0563
78.575 0.9805
78.6 0.9078
78.625 0.8311
78.65 0.7503
78.675 0.6708
78.7 0.594
78.725 0.5297
78.75 0.4839
78.775 0.4567
78.8 0.4429
78.825 0.4397
78.85 0.4457
78.875 0.455
78.9 0.4643
78.925 0.4773
78.95 0.4972
78.975 0.5248
79 0.5566
79.025 0.5904
79.05 0.6251
79.075 0.6563
79.1 0.6792
79.125 0.6925
79.15 0.6959
79.175 0.6956
79.2 0.7
79.225 0.7185
79.25 0.7404
79.275 0.7582
79.3 0.7719
79.325 0.7792
79.35 0.7778
79.375 0.7699
79.4 0.7562
79.425 0.7372
79.45 0.7159
79.475 0.6986
79.5 0.6901
79.525 0.6861
79.55 0.6824
79.575 0.6762
79.6 0.6643
79.625 0.6465
79.65 0.628
79.675 0.6102
79.7 0.5978
79.725 0.5952
79.75 0.6043
79.775 0.6195
79.8 0.6304
79.825 0.6391
79.85 0.6539
79.875 0.6792
79.9 0.7082
79.925 0.7345
79.95 0.7556
79.975 0.7696
80 0.7759
80.025 0.7724
80.05 0.7623
80.075 0.7462
80.1 0.7209
80.125 0.6847
80.15 0.6398
80.175 0.5852
80.2 0.5215
80.225 0.4509
80.25 0.3698
80.275 0.282
80.3 0.1886
80.325 0.0914
80.35 -0.0026
80.375 -0.0857
80.4 -0.1509
80.425 -0.1915
80.45 -0.2074
80.475 -0.2079
80.5 -0.1974
80.525 -0.1871
80.55 -0.1807
80.575 -0.1757
80.6 -0.1688
80.625 -0.1532
80.65 -0.1305
80.675 -0.1098
80.7 -0.0974
80.725 -0.0888
80.75 -0.0789
80.775 -0.0647
80.8 -0.044
80.825 -0.0197
80.85 -0.0006
80.875 0.0075
80.9 0.0049
80.925 -0.0068
80.95 -0.0264
80.975 -0.0467
81 -0.0599
81.025 -0.0624
81.05 -0.0578
81.075 -0.0494
81.1 -0.0374
81.125 -0.0307
81.15 -0.034
81.175 -0.0464
81.2 -0.0675
81.225 -0.0938
81.25 -0.1224
81.275 -0.1488
81.3 -0.1733
81.325 -0.1975
81.35 -0.2252
81.375 -0.2563
81.4 -0.2935
81.425 -0.3368
81.45 -0.384
81.475 -0.4332
81.5 -0.4839
81.525 -0.5391
81.55 -0.6014
81.575 -0.6703
81.6 -0.7431
81.625 -0.8117
81.65 -0.8639
81.675 -0.8893
81.7 -0.892
81.725 -0.8846
81.75 -0.8737
81.775 -0.8661
81.8 -0.8649
81.825 -0.8682
81.85 -0.8726
81.875 -0.8678
81.9 -0.8515
81.925 -0.8306
81.95 -0.8096
81.975 -0.7921
82 -0.7807
82.025 -0.7763
82.05 -0.7791
82.075 -0.7889
82.1 -0.7939
82.125 -0.7843
82.15 -0.767
82.175 -0.7451
82.2 -0.7197
82.225 -0.6908
82.25 -0.658
82.275 -0.6237
82.3 -0.5932
82.325 -0.57
82.35 -0.5569
82.375 -0.5527
82.4 -0.5542
82.425 -0.5525
82.45 -0.5369
82.475 -0.5131
82.5 -0.4925
82.525 -0.479
82.55 -0.4738
82.575 -0.4741
82.6 -0.4706
82.625 -0.4545
82.65 -0.4336
82.675 -0.4227
82.7 -0.4258
82.725 -0.4352
82.75 -0.4471
82.775 -0.4635
82.8 -0.4881
82.825 -0.5163
82.85 -0.5405
82.875 -0.5526
82.9 -0.556
82.925 -0.5594
82.95 -0.563
82.975 -0.5647
83 -0.5644
83.025 -0.571
83.05 -0.586
83.075 -0.6094
83.1 -0.6365
83.125 -0.6574
83.15 -0.6633
83.175 -0.6618
83.2 -0.665
83.225 -0.6707
83.25 -0.674
83.275 -0.6756
83.3 -0.679
83.325 -0.6881
83.35 -0.7004
83.375 -0.7145
83.4 -0.732
83.425 -0.7605
83.45 -0.8015
83.475 -0.8528
83.5 -0.9098
83.525 -0.9688
83.55 -1.0274
83.575 -1.078
83.6 -1.1128
83.625 -1.1305
83.65 -1.1396
83.675 -1.1356
83.7 -1.1185
83.725 -1.0931
83.75 -1.0572
83.775 -1.0164
83.8 -0.975
83.825 -0.9331
83.85 -0.8883
83.875 -0.8373
83.9 -0.7795
83.925 -0.713
83.95 -0.6392
83.975 -0.5627
84 -0.4909
84.025 -0.4259
84.05 -0.3672
84.075 -0.3151
84.1 -0.2713
84.125 -0.2352
84.15 -0.206
84.175 -0.1807
84.2 -0.1535
84.225 -0.1292
84.25 -0.113
84.275 -0.1073
84.3 -0.1135
84.325 -0.1248
84.35 -0.1294
84.375 -0.1222
84.4 -0.1061
84.425 -0.0869
84.45 -0.0643
84.475 -0.0346
84.5 0.0049
84.525 0.0464
84.55 0.0862
84.575 0.1281
84.6 0.1717
84.625 0.211
84.65 0.2424
84.675 0.2628
84.7 0.2732
84.725 0.2765
84.75 0.2735
84.775 0.2671
84.8 0.2567
84.825 0.2468
84.85 0.2371
84.875 0.2247
84.9 0.2125
84.925 0.2012
84.95 0.1911
84.975 0.1828
85 0.1746
85.025 0.1622
85.05 0.1448
85.075 0.1203
85.1 0.0902
85.125 0.0525
85.15 0.0057
85.175 -0.0497
85.2 -0.1117
85.225 -0.1792
85.25 -0.2484
85.275 -0.3079
85.3 -0.3501
85.325 -0.38
85.35 -0.4019
85.375 -0.4158
85.4 -0.4214
85.425 -0.4229
85.45 -0.4244
85.475 -0.4292
85.5 -0.4318
85.525 -0.4296
85.55 -0.421
85.575 -0.4059
85.6 -0.3859
85.625 -0.365
85.65 -0.3447
85.675 -0.3247
85.7 -0.3055
85.725 -0.2865
85.75 -0.2666
85.775 -0.2453
85.8 -0.2266
85.825 -0.2136
85.85 -0.2079
85.875 -0.2074
85.9 -0.2103
85.925 -0.2136
85.95 -0.2062
85.975 -0.1813
86 -0.1459
86.025 -0.1095
86.05 -0.08
86.075 -0.0593
86.1 -0.0521
86.125 -0.0596
86.15 -0.0804
86.175 -0.1095
86.2 -0.1415
86.225 -0.1736
86.25 -0.2071
86.275 -0.2407
86.3 -0.2743
86.325 -0.3072
86.35 -0.3408
86.375 -0.3765
86.4 -0.4115
86.425 -0.4445
86.45 -0.4767
86.475 -0.507
86.5 -0.5368
86.525 -0.5673
86.55 -0.5989
86.575 -0.6279
86.6 -0.6429
86.625 -0.6371
86.65 -0.611
86.675 -0.571
86.7 -0.5275
86.725 -0.4786
86.75 -0.4192
86.775 -0.347
86.8 -0.2646
86.825 -0.1782
86.85 -0.0889
86.875 0.0034
86.9 0.0984
86.925 0.1915
86.95 0.278
86.975 0.3581
87 0.431
87.025 0.4964
87.05 0.5525
87.075 0.6008
87.1 0.6417
87.125 0.674
87.15 0.6986
87.175 0.7169
87.2 0.7302
87.225 0.7401
87.25 0.7495
87.275 0.7591
87.3 0.7687
87.325 0.7782
87.35 0.7883
87.375 0.7979
87.4 0.8055
87.425 0.8094
87.45 0.8065
87.475 0.7957
87.5 0.7773
87.525 0.7564
87.55 0.7422
87.575 0.7444
87.6 0.763
87.625 0.7925
87.65 0.8308
87.675 0.8755
87.7 0.9233
87.725 0.9666
87.75 1.0034
87.775 1.0356
87.8 1.0714
87.825 1.1187
87.85 1.1784
87.875 1.2507
87.9 1.3264
87.925 1.3992
87.95 1.4693
87.975 1.5344
88 1.592
88.025 1.6444
88.05 1.6945
88.075 1.7448
88.1 1.7955
88.125 1.8464
88.15 1.8963
88.175 1.9449
88.2 1.9918
88.225 2.0375
88.25 2.0868
88.275 2.1463
88.3 2.2146
88.325 2.2907
88.35 2.371
88.375 2.4501
88.4 2.5276
88.425 2.6055
88.45 2.6822
88.475 2.7543
88.5 2.8214
88.525 2.8838
88.55 2.941
88.575 2.9922
88.6 3.0388
88.625 3.0825
88.65 3.1241
88.675 3.1637
88.7 3.2009
88.725 3.2355
88.75 3.2666
88.775 3.294
88.8 3.3177
88.825 3.3377
88.85 3.3557
88.875 3.3738
88.9 3.3953
88.925 3.4178
88.95 3.4369
88.975 3.4525
89 3.4633
89.025 3.4693
89.05 3.4707
89.075 3.4682
89.1 3.4618
89.125 3.4515
89.15 3.439
89.175 3.4262
89.2 3.4185
89.225 3.4125
89.25 3.4046
89.275 3.3954
89.3 3.3826
89.325 3.3672
89.35 3.3516
89.375 3.3376
89.4 3.3304
89.425 3.3331
89.45 3.3454
89.475 3.3654
89.5 3.3901
89.525 3.4186
89.55 3.45
89.575 3.4819
89.6 3.5191
89.625 3.5687
89.65 3.6274
89.675 3.6877
89.7 3.7447
89.725 3.7995
89.75 3.8534
89.775 3.905
89.8 3.9558
89.825 4.004
89.85 4.0475
89.875 4.0856
89.9 4.1168
89.925 4.1409
89.95 4.1584
89.975 4.1685
90 4.1718
90.025 4.1683
90.05 4.1588
90.075 4.1442
90.1 4.1266
90.125 4.1066
90.15 4.0885
90.175 4.0744
90.2 4.0657
90.225 4.0602
90.25 4.0541
90.275 4.0476
90.3 4.0379
90.325 4.023
90.35 4.0024
90.375 3.9767
90.4 3.946
90.425 3.9107
90.45 3.8689
90.475 3.822
90.5 3.7763
90.525 3.7409
90.55 3.7188
90.575 3.7033
90.6 3.6896
90.625 3.6755
90.65 3.6581
90.675 3.6357
90.7 3.6061
90.725 3.5691
90.75 3.5259
90.775 3.4784
90.8 3.4266
90.825 3.3707
90.85 3.3133
90.875 3.2577
90.9 3.2097
90.925 3.1681
90.95 3.1276
90.975 3.0879
91 3.054
91.025 3.0354
91.05 3.0336
91.075 3.0403
91.1 3.0493
91.125 3.059
91.15 3.0688
91.175 3.0778
91.2 3.0841
91.225 3.0832
91.25 3.0737
91.275 3.0564
91.3 3.0293
91.325 2.9914
91.35 2.9426
91.375 2.8829
91.4 2.8143
91.425 2.7385
91.45 2.6593
91.475 2.5858
91.5 2.5231
91.525 2.4707
91.55 2.4222
91.575 2.3687
91.6 2.3091
91.625 2.2523
91.65 2.207
91.675 2.1672
91.7 2.1308
91.725 2.0992
91.75 2.0721
91.775 2.0521
91.8 2.0364
91.825 2.023
91.85 2.0062
91.875 1.983
91.9 1.9542
91.925 1.9185
91.95 1.8757
91.975 1.8257
92 1.7748
92.025 1.7255
92.05 1.6754
92.075 1.6422
92.1 1.6384
92.125 1.6596
92.15 1.707
92.175 1.773
92.2 1.8489
92.225 1.922
92.25 1.9914
92.275 2.0559
92.3 2.1126
92.325 2.1603
92.35 2.1982
92.375 2.2265
92.4 2.2425
92.425 2.2459
92.45 2.2375
92.475 2.2175
92.5 2.1894
92.525 2.1601
92.55 2.1439
92.575 2.1516
92.6 2.1801
92.625 2.2116
92.65 2.235
92.675 2.2477
92.7 2.2504
92.725 2.2433
92.75 2.2288
92.775 2.2089
92.8 2.1847
92.825 2.1577
92.85 2.1282
92.875 2.0998
92.9 2.0742
92.925 2.0501
92.95 2.028
92.975 2.003
93 1.9764
93.025 1.9426
93.05 1.9029
93.075 1.86
93.1 1.8152
93.125 1.7722
93.15 1.7273
93.175 1.6782
93.2 1.6182
93.225 1.5498
93.25 1.4774
93.275 1.4109
93.3 1.3598
93.325 1.3301
93.35 1.3153
93.375 1.3088
93.4 1.3067
93.425 1.3034
93.45 1.2952
93.475 1.2819
93.5 1.2641
93.525 1.2431
93.55 1.2183
93.575 1.1904
93.6 1.1681
93.625 1.1554
93.65 1.1535
93.675 1.1604
93.7 1.168
93.725 1.1744
93.75 1.1835
93.775 1.1959
93.8 1.2084
93.825 1.2152
93.85 1.2194
93.875 1.2231
93.9 1.2237
93.925 1.2224
93.95 1.2231
93.975 1.2248
94 1.2257
94.025 1.2243
94.05 1.226
94.075 1.2293
94.1 1.2355
94.125 1.2488
94.15 1.2693
94.175 1.2957
94.2 1.3204
94.225 1.3368
94.25 1.3429
94.275 1.3408
94.3 1.3328
94.325 1.3204
94.35 1.3073
94.375 1.2989
94.4 1.2932
94.425 1.2881
94.45 1.2856
94.475 1.2942
94.5 1.3168
94.525 1.3446
94.55 1.3725
94.575 1.3935
94.6 1.4065
94.625 1.4121
94.65 1.4098
94.675 1.398
94.7 1.3767
94.725 1.3474
94.75 1.31
94.775 1.2721
94.8 1.2394
94.825 1.2176
94.85 1.2095
94.875 1.2027
94.9 1.194
94.925 1.1806
94.95 1.1641
94.975 1.1512
95 1.1444
95.025 1.1369
95.05 1.124
95.075 1.1034
95.1 1.0755
95.125 1.0413
95.15 1.0002
95.175 0.9522
95.2 0.901
95.225 0.8519
95.25 0.8034
95.275 0.753
95.3 0.701
95.325 0.6496
95.35 0.5974
95.375 0.5481
95.4 0.5061
95.425 0.4666
95.45 0.4256
95.475 0.385
95.5 0.3443
95.525 0.3039
95.55 0.2736
95.575 0.2717
95.6 0.3008
95.625 0.3503
95.65 0.4156
95.675 0.4942
95.7 0.5773
95.725 0.6622
95.75 0.7461
95.775 0.8284
95.8 0.9108
95.825 0.9935
95.85 1.0737
95.875 1.1512
95.9 1.2271
95.925 1.3043
95.95 1.3828
95.975 1.4597
96 1.5319
96.025 1.6012
96.05 1.6657
96.075 1.7237
96.1 1.7749
96.125 1.8192
96.15 1.8572
96.175 1.8902
96.2 1.9202
96.225 1.9478
96.25 1.9731
96.275 1.9944
96.3 2.0111
96.325 2.0227
96.35 2.0317
96.375 2.0429
96.4 2.056
96.425 2.0688
96.45 2.0806
96.475 2.0877
96.5 2.0875
96.525 2.0806
96.55 2.0674
96.575 2.0485
96.6 2.0229
96.625 1.991
96.65 1.9535
96.675 1.9126
96.7 1.8691
96.725 1.8233
96.75 1.7754
96.775 1.7273
96.8 1.6786
96.825 1.6297
96.85 1.5824
96.875 1.5375
96.9 1.4933
96.925 1.445
96.95 1.3917
96.975 1.3327
97 1.2686
97.025 1.1995
97.05 1.1252
97.075 1.0455
97.1 0.9614
97.125 0.8757
97.15 0.7927
97.175 0.7171
97.2 0.6473
97.225 0.5839
97.25 0.5257
97.275 0.4734
97.3 0.4291
97.325 0.3989
97.35 0.3869
97.375 0.3821
97.4 0.3758
97.425 0.3669
97.45 0.3558
97.475 0.3429
97.5 0.3267
97.525 0.3056
97.55 0.279
97.575 0.2477
97.6 0.214
97.625 0.1792
97.65 0.1468
97.675 0.1215
97.7 0.101
97.725 0.0823
97.75 0.0631
97.775 0.039
97.8 0.0049
97.825 -0.0364
97.85 -0.0833
97.875 -0.1339
97.9 -0.1838
97.925 -0.2257
97.95 -0.2531
97.975 -0.2556
98 -0.2337
98.025 -0.1985
98.05 -0.1571
98.075 -0.1144
98.1 -0.069
98.125 -0.0193
98.15 0.0334
98.175 0.0871
98.2 0.1403
98.225 0.1924
98.25 0.2416
98.275 0.2857
98.3 0.3235
98.325 0.3556
98.35 0.3834
98.375 0.4059
98.4 0.4216
98.425 0.4309
98.45 0.4341
98.475 0.4311
98.5 0.4221
98.525 0.4066
98.55 0.3841
98.575 0.3545
98.6 0.3204
98.625 0.2822
98.65 0.2371
98.675 0.1853
98.7 0.1283
98.725 0.0671
98.75 0.0026
98.775 -0.0668
98.8 -0.1405
98.825 -0.2154
98.85 -0.2878
98.875 -0.3585
98.9 -0.4259
98.925 -0.4903
98.95 -0.5492
98.975 -0.5844
99 -0.5948
99.025 -0.5986
99.05 -0.6025
99.075 -0.6079
99.1 -0.6128
99.125 -0.6172
99.15 -0.6264
99.175 -0.6458
99.2 -0.6733
99.225 -0.7077
99.25 -0.7478
99.275 -0.7935
99.3 -0.8434
99.325 -0.8954
99.35 -0.9489
99.375 -0.9961
99.4 -1.0342
99.425 -1.0698
99.45 -1.1115
99.475 -1.1639
99.5 -1.2297
99.525 -1.31
99.55 -1.4033
99.575 -1.502
99.6 -1.5842
99.625 -1.6381
99.65 -1.6753
99.675 -1.7055
99.7 -1.7291
99.725 -1.7508
99.75 -1.7741
99.775 -1.7993
99.8 -1.8197
99.825 -1.837
99.85 -1.8521
99.875 -1.8569
99.9 -1.8408
99.925 -1.8046
99.95 -1.757
99.975 -1.7063
100 -1.6566
