# Supplementary material for: Uptake of N2O5 by aqueous aerosol unveiled using chemically accurate many-body potentials
Source: Nat Commun. 2022 Mar 10;13:1266. doi: 10.1038/s41467-022-28697-8 (PMC8913772; doi:10.1038/s41467-022-28697-8)
Supplement: Supplementary file 3 — Source Data [file 41467_2022_28697_MOESM3_ESM.zip › n2o5-uptake-data/Fig2/scattering/rep05run03/relcom_gds.dat]

0.025 11.7517
0.05 11.7336
0.075 11.7154
0.1 11.6973
0.125 11.6791
0.15 11.6608
0.175 11.6426
0.2 11.6244
0.225 11.6061
0.25 11.5878
0.275 11.5695
0.3 11.5512
0.325 11.5328
0.35 11.5145
0.375 11.4961
0.4 11.4777
0.425 11.4592
0.45 11.4408
0.475 11.4223
0.5 11.4039
0.525 11.3854
0.55 11.3668
0.575 11.3483
0.6 11.3297
0.625 11.3111
0.65 11.2925
0.675 11.2738
0.7 11.2551
0.725 11.2364
0.75 11.2177
0.775 11.1989
0.8 11.1801
0.825 11.1613
0.85 11.1425
0.875 11.1237
0.9 11.1048
0.925 11.0859
0.95 11.0671
0.975 11.0481
1 11.0292
1.025 11.0103
1.05 10.9913
1.075 10.9724
1.1 10.9534
1.125 10.9344
1.15 10.9153
1.175 10.8963
1.2 10.8773
1.225 10.8582
1.25 10.8391
1.275 10.82
1.3 10.8009
1.325 10.7818
1.35 10.7626
1.375 10.7434
1.4 10.7241
1.425 10.7048
1.45 10.6855
1.475 10.6662
1.5 10.6469
1.525 10.6276
1.55 10.6082
1.575 10.5887
1.6 10.5693
1.625 10.5498
1.65 10.5303
1.675 10.5107
1.7 10.4911
1.725 10.4714
1.75 10.4517
1.775 10.432
1.8 10.4123
1.825 10.3925
1.85 10.3727
1.875 10.3528
1.9 10.333
1.925 10.3131
1.95 10.2932
1.975 10.2733
2 10.2533
2.025 10.2333
2.05 10.2132
2.075 10.1931
2.1 10.1729
2.125 10.1527
2.15 10.1325
2.175 10.1122
2.2 10.0919
2.225 10.0715
2.25 10.0511
2.275 10.0307
2.3 10.0102
2.325 9.9898
2.35 9.9693
2.375 9.9487
2.4 9.9282
2.425 9.9076
2.45 9.8869
2.475 9.8663
2.5 9.8457
2.525 9.8251
2.55 9.8045
2.575 9.7839
2.6 9.7632
2.625 9.7426
2.65 9.722
2.675 9.7014
2.7 9.6808
2.725 9.6601
2.75 9.6394
2.775 9.6187
2.8 9.5979
2.825 9.577
2.85 9.5562
2.875 9.5352
2.9 9.5142
2.925 9.4932
2.95 9.4721
2.975 9.4509
3 9.4297
3.025 9.4083
3.05 9.3869
3.075 9.3653
3.1 9.3435
3.125 9.3215
3.15 9.2994
3.175 9.2772
3.2 9.2549
3.225 9.2324
3.25 9.2099
3.275 9.1873
3.3 9.1646
3.325 9.1419
3.35 9.1191
3.375 9.0962
3.4 9.0732
3.425 9.05
3.45 9.0266
3.475 9.003
3.5 8.9792
3.525 8.9551
3.55 8.9306
3.575 8.906
3.6 8.8812
3.625 8.856
3.65 8.8307
3.675 8.8049
3.7 8.7789
3.725 8.7526
3.75 8.726
3.775 8.6991
3.8 8.672
3.825 8.6448
3.85 8.6174
3.875 8.5899
3.9 8.5624
3.925 8.5349
3.95 8.5072
3.975 8.4794
4 8.4515
4.025 8.4236
4.05 8.3955
4.075 8.3673
4.1 8.3389
4.125 8.3102
4.15 8.2812
4.175 8.2521
4.2 8.2228
4.225 8.1934
4.25 8.1637
4.275 8.1339
4.3 8.1039
4.325 8.0738
4.35 8.0437
4.375 8.0136
4.4 7.9834
4.425 7.953
4.45 7.9224
4.475 7.8916
4.5 7.8608
4.525 7.8298
4.55 7.7986
4.575 7.7673
4.6 7.7356
4.625 7.7038
4.65 7.6718
4.675 7.6395
4.7 7.6069
4.725 7.5742
4.75 7.5412
4.775 7.5081
4.8 7.4749
4.825 7.4415
4.85 7.408
4.875 7.3743
4.9 7.3406
4.925 7.3067
4.95 7.2728
4.975 7.2388
5 7.2048
5.025 7.1707
5.05 7.1366
5.075 7.1023
5.1 7.0678
5.125 7.0331
5.15 6.998
5.175 6.9624
5.2 6.9263
5.225 6.8896
5.25 6.8522
5.275 6.8141
5.3 6.7752
5.325 6.7359
5.35 6.6963
5.375 6.6563
5.4 6.6163
5.425 6.576
5.45 6.5354
5.475 6.4947
5.5 6.4536
5.525 6.4122
5.55 6.3703
5.575 6.3278
5.6 6.2839
5.625 6.2385
5.65 6.1912
5.675 6.1423
5.7 6.0924
5.725 6.0413
5.75 5.9883
5.775 5.934
5.8 5.8786
5.825 5.8221
5.85 5.7645
5.875 5.7056
5.9 5.6457
5.925 5.5853
5.95 5.5244
5.975 5.4627
6 5.4007
6.025 5.3384
6.05 5.2757
6.075 5.2125
6.1 5.1491
6.125 5.0852
6.15 5.0211
6.175 4.9566
6.2 4.8917
6.225 4.8261
6.25 4.7598
6.275 4.6925
6.3 4.6241
6.325 4.5546
6.35 4.484
6.375 4.4123
6.4 4.3394
6.425 4.2649
6.45 4.1886
6.475 4.1101
6.5 4.0292
6.525 3.9453
6.55 3.8581
6.575 3.7689
6.6 3.6832
6.625 3.6047
6.65 3.5338
6.675 3.4631
6.7 3.3927
6.725 3.3252
6.75 3.2653
6.775 3.2121
6.8 3.1628
6.825 3.1209
6.85 3.0864
6.875 3.0625
6.9 3.0462
6.925 3.0316
6.95 3.0164
6.975 2.9979
7 2.9734
7.025 2.9401
7.05 2.8975
7.075 2.8474
7.1 2.7907
7.125 2.7288
7.15 2.6639
7.175 2.5951
7.2 2.5253
7.225 2.4649
7.25 2.4195
7.275 2.3844
7.3 2.3518
7.325 2.317
7.35 2.2774
7.375 2.2344
7.4 2.1932
7.425 2.1596
7.45 2.1374
7.475 2.1249
7.5 2.1115
7.525 2.09
7.55 2.0573
7.575 2.0195
7.6 1.9832
7.625 1.9466
7.65 1.9113
7.675 1.883
7.7 1.8694
7.725 1.8698
7.75 1.8774
7.775 1.8853
7.8 1.895
7.825 1.906
7.85 1.9141
7.875 1.9178
7.9 1.921
7.925 1.9266
7.95 1.9296
7.975 1.9241
8 1.9094
8.025 1.8897
8.05 1.872
8.075 1.8642
8.1 1.861
8.125 1.8636
8.15 1.8772
8.175 1.9007
8.2 1.9283
8.225 1.9514
8.25 1.9673
8.275 1.9763
8.3 1.9822
8.325 1.9921
8.35 2.0153
8.375 2.0608
8.4 2.1225
8.425 2.192
8.45 2.2598
8.475 2.3199
8.5 2.3696
8.525 2.4078
8.55 2.4359
8.575 2.4529
8.6 2.4589
8.625 2.4552
8.65 2.4422
8.675 2.4231
8.7 2.4026
8.725 2.3818
8.75 2.3652
8.775 2.353
8.8 2.3422
8.825 2.3323
8.85 2.3239
8.875 2.3198
8.9 2.323
8.925 2.3286
8.95 2.3337
8.975 2.3344
9 2.3285
9.025 2.3173
9.05 2.3075
9.075 2.3057
9.1 2.3153
9.125 2.3349
9.15 2.3541
9.175 2.3674
9.2 2.3727
9.225 2.3692
9.25 2.3564
9.275 2.3306
9.3 2.2927
9.325 2.2472
9.35 2.1962
9.375 2.1425
9.4 2.0923
9.425 2.0471
9.45 2.0032
9.475 1.96
9.5 1.9184
9.525 1.8808
9.55 1.8537
9.575 1.8423
9.6 1.8447
9.625 1.8492
9.65 1.8475
9.675 1.8395
9.7 1.8249
9.725 1.8037
9.75 1.787
9.775 1.7906
9.8 1.8153
9.825 1.8463
9.85 1.879
9.875 1.9122
9.9 1.9397
9.925 1.9615
9.95 1.9758
9.975 1.9804
10 1.9762
10.025 1.9643
10.05 1.9441
10.075 1.9198
10.1 1.9007
10.125 1.8915
10.15 1.8876
10.175 1.8862
10.2 1.8877
10.225 1.895
10.25 1.9143
10.275 1.9498
10.3 1.9976
10.325 2.0479
10.35 2.095
10.375 2.1349
10.4 2.1662
10.425 2.1947
10.45 2.2228
10.475 2.2537
10.5 2.2883
10.525 2.3224
10.55 2.3518
10.575 2.3775
10.6 2.3989
10.625 2.4154
10.65 2.4253
10.675 2.4285
10.7 2.4233
10.725 2.4097
10.75 2.3879
10.775 2.3602
10.8 2.3336
10.825 2.3155
10.85 2.3229
10.875 2.3559
10.9 2.4016
10.925 2.4492
10.95 2.4934
10.975 2.5331
11 2.572
11.025 2.6124
11.05 2.6527
11.075 2.695
11.1 2.7382
11.125 2.776
11.15 2.8082
11.175 2.8333
11.2 2.851
11.225 2.861
11.25 2.8628
11.275 2.8558
11.3 2.8413
11.325 2.8203
11.35 2.7964
11.375 2.7737
11.4 2.75
11.425 2.723
11.45 2.6926
11.475 2.6605
11.5 2.6276
11.525 2.5919
11.55 2.5579
11.575 2.5346
11.6 2.5198
11.625 2.5006
11.65 2.4752
11.675 2.4452
11.7 2.4231
11.725 2.4162
11.75 2.42
11.775 2.4257
11.8 2.4276
11.825 2.4214
11.85 2.4082
11.875 2.3891
11.9 2.3687
11.925 2.3557
11.95 2.3579
11.975 2.3759
12 2.3959
12.025 2.4086
12.05 2.4136
12.075 2.4174
12.1 2.4263
12.125 2.4417
12.15 2.4674
12.175 2.499
12.2 2.5289
12.225 2.5497
12.25 2.5617
12.275 2.5651
12.3 2.5586
12.325 2.5432
12.35 2.5263
12.375 2.5165
12.4 2.5136
12.425 2.5116
12.45 2.5025
12.475 2.4827
12.5 2.4556
12.525 2.426
12.55 2.3986
12.575 2.3724
12.6 2.3441
12.625 2.3119
12.65 2.275
12.675 2.2329
12.7 2.1837
12.725 2.1264
12.75 2.0611
12.775 1.9912
12.8 1.9259
12.825 1.8739
12.85 1.8323
12.875 1.793
12.9 1.7539
12.925 1.7134
12.95 1.6703
12.975 1.6249
13 1.5776
13.025 1.5316
13.05 1.4921
13.075 1.465
13.1 1.4483
13.125 1.4361
13.15 1.4254
13.175 1.414
13.2 1.3998
13.225 1.3785
13.25 1.3485
13.275 1.3116
13.3 1.2669
13.325 1.2148
13.35 1.157
13.375 1.0983
13.4 1.0434
13.425 0.9891
13.45 0.9336
13.475 0.8759
13.5 0.8158
13.525 0.7557
13.55 0.696
13.575 0.6364
13.6 0.5747
13.625 0.5057
13.65 0.4284
13.675 0.3466
13.7 0.2612
13.725 0.1765
13.75 0.0969
13.775 0.0206
13.8 -0.0521
13.825 -0.1159
13.85 -0.1703
13.875 -0.2143
13.9 -0.2421
13.925 -0.2547
13.95 -0.2542
13.975 -0.2423
14 -0.2199
14.025 -0.1889
14.05 -0.1492
14.075 -0.1031
14.1 -0.0523
14.125 0.0072
14.15 0.0825
14.175 0.1748
14.2 0.2833
14.225 0.3987
14.25 0.5119
14.275 0.6171
14.3 0.7122
14.325 0.7977
14.35 0.8778
14.375 0.9524
14.4 1.0225
14.425 1.0883
14.45 1.1498
14.475 1.2099
14.5 1.2705
14.525 1.3305
14.55 1.3859
14.575 1.4379
14.6 1.4858
14.625 1.5277
14.65 1.5623
14.675 1.5902
14.7 1.6125
14.725 1.6328
14.75 1.651
14.775 1.6654
14.8 1.6753
14.825 1.6812
14.85 1.6834
14.875 1.6802
14.9 1.6701
14.925 1.6536
14.95 1.6325
14.975 1.6063
15 1.5741
15.025 1.5345
15.05 1.4879
15.075 1.4367
15.1 1.3864
15.125 1.342
15.15 1.3034
15.175 1.2678
15.2 1.2303
15.225 1.1937
15.25 1.1588
15.275 1.1247
15.3 1.0914
15.325 1.0577
15.35 1.0239
15.375 0.9893
15.4 0.9522
15.425 0.9146
15.45 0.8727
15.475 0.8217
15.5 0.7622
15.525 0.6941
15.55 0.6229
15.575 0.5493
15.6 0.4736
15.625 0.3981
15.65 0.3253
15.675 0.2549
15.7 0.1873
15.725 0.1269
15.75 0.0743
15.775 0.031
15.8 -0.0041
15.825 -0.0307
15.85 -0.0572
15.875 -0.0856
15.9 -0.116
15.925 -0.145
15.95 -0.1679
15.975 -0.1849
16 -0.1915
16.025 -0.1819
16.05 -0.1592
16.075 -0.1313
16.1 -0.0981
16.125 -0.061
16.15 -0.0188
16.175 0.0286
16.2 0.0783
16.225 0.128
16.25 0.1722
16.275 0.2073
16.3 0.2356
16.325 0.2573
16.35 0.2738
16.375 0.2888
16.4 0.3068
16.425 0.3246
16.45 0.3369
16.475 0.343
16.5 0.3457
16.525 0.3444
16.55 0.3441
16.575 0.3491
16.6 0.3619
16.625 0.382
16.65 0.4062
16.675 0.4321
16.7 0.4565
16.725 0.482
16.75 0.5129
16.775 0.5531
16.8 0.6046
16.825 0.6643
16.85 0.7307
16.875 0.8008
16.9 0.8736
16.925 0.945
16.95 1.0115
16.975 1.073
17 1.1301
17.025 1.1819
17.05 1.2291
17.075 1.2728
17.1 1.3115
17.125 1.3425
17.15 1.3635
17.175 1.3724
17.2 1.3704
17.225 1.361
17.25 1.3446
17.275 1.3227
17.3 1.2961
17.325 1.2672
17.35 1.2365
17.375 1.2086
17.4 1.1905
17.425 1.1835
17.45 1.1837
17.475 1.185
17.5 1.1861
17.525 1.184
17.55 1.1736
17.575 1.1521
17.6 1.1227
17.625 1.0879
17.65 1.0427
17.675 0.9883
17.7 0.9259
17.725 0.8552
17.75 0.7748
17.775 0.6832
17.8 0.5843
17.825 0.485
17.85 0.3892
17.875 0.3008
17.9 0.2268
17.925 0.1779
17.95 0.1592
17.975 0.164
18 0.1915
18.025 0.23
18.05 0.2714
18.075 0.3131
18.1 0.3566
18.125 0.4065
18.15 0.4631
18.175 0.5201
18.2 0.5739
18.225 0.6222
18.25 0.6626
18.275 0.6963
18.3 0.7214
18.325 0.7397
18.35 0.7516
18.375 0.7609
18.4 0.7685
18.425 0.772
18.45 0.7694
18.475 0.7602
18.5 0.7436
18.525 0.7286
18.55 0.7198
18.575 0.7151
18.6 0.7059
18.625 0.6875
18.65 0.6579
18.675 0.617
18.7 0.566
18.725 0.5102
18.75 0.4562
18.775 0.4051
18.8 0.3554
18.825 0.3084
18.85 0.2664
18.875 0.2284
18.9 0.1886
18.925 0.1456
18.95 0.1028
18.975 0.0641
19 0.029
19.025 0.0032
19.05 -0.0096
19.075 -0.012
19.1 -0.007
19.125 0.0005
19.15 0.0087
19.175 0.0175
19.2 0.024
19.225 0.0261
19.25 0.0228
19.275 0.0154
19.3 0.0032
19.325 -0.0121
19.35 -0.0311
19.375 -0.0542
19.4 -0.0794
19.425 -0.1055
19.45 -0.1285
19.475 -0.1384
19.5 -0.1278
19.525 -0.0989
19.55 -0.0539
19.575 -0.0055
19.6 0.0398
19.625 0.0834
19.65 0.123
19.675 0.1576
19.7 0.189
19.725 0.2198
19.75 0.2563
19.775 0.3037
19.8 0.3568
19.825 0.414
19.85 0.4728
19.875 0.5289
19.9 0.5842
19.925 0.6406
19.95 0.6971
19.975 0.7515
20 0.8024
20.025 0.8482
20.05 0.8883
20.075 0.9228
20.1 0.953
20.125 0.9811
20.15 1.0065
20.175 1.0283
20.2 1.0461
20.225 1.0618
20.25 1.0769
20.275 1.0918
20.3 1.1045
20.325 1.1148
20.35 1.1222
20.375 1.127
20.4 1.1299
20.425 1.1329
20.45 1.1366
20.475 1.1438
20.5 1.1529
20.525 1.1621
20.55 1.1721
20.575 1.1788
20.6 1.1823
20.625 1.1852
20.65 1.1887
20.675 1.1932
20.7 1.1978
20.725 1.2031
20.75 1.2073
20.775 1.2075
20.8 1.2022
20.825 1.1938
20.85 1.1847
20.875 1.1718
20.9 1.1539
20.925 1.1338
20.95 1.111
20.975 1.0833
21 1.0485
21.025 1.0049
21.05 0.9529
21.075 0.8974
21.1 0.8428
21.125 0.7863
21.15 0.7253
21.175 0.658
21.2 0.5896
21.225 0.5232
21.25 0.4619
21.275 0.4095
21.3 0.3679
21.325 0.3381
21.35 0.3156
21.375 0.2976
21.4 0.2879
21.425 0.2881
21.45 0.2886
21.475 0.2877
21.5 0.2891
21.525 0.2911
21.55 0.2913
21.575 0.2869
21.6 0.2794
21.625 0.2704
21.65 0.261
21.675 0.245
21.7 0.2188
21.725 0.1828
21.75 0.1443
21.775 0.1166
21.8 0.1056
21.825 0.1075
21.85 0.1153
21.875 0.1215
21.9 0.1219
21.925 0.1144
21.95 0.1023
21.975 0.0911
22 0.0914
22.025 0.1126
22.05 0.1467
22.075 0.1819
22.1 0.2139
22.125 0.2392
22.15 0.2557
22.175 0.2666
22.2 0.275
22.225 0.2823
22.25 0.2884
22.275 0.2924
22.3 0.2952
22.325 0.2947
22.35 0.2868
22.375 0.2732
22.4 0.2596
22.425 0.2487
22.45 0.2422
22.475 0.2381
22.5 0.2362
22.525 0.2341
22.55 0.2306
22.575 0.2293
22.6 0.2301
22.625 0.2403
22.65 0.2594
22.675 0.2867
22.7 0.3218
22.725 0.3614
22.75 0.398
22.775 0.4275
22.8 0.4504
22.825 0.4682
22.85 0.4794
22.875 0.4821
22.9 0.4763
22.925 0.462
22.95 0.4407
22.975 0.4171
23 0.4012
23.025 0.4073
23.05 0.4296
23.075 0.4576
23.1 0.4847
23.125 0.5116
23.15 0.5389
23.175 0.5662
23.2 0.5911
23.225 0.6081
23.25 0.6142
23.275 0.612
23.3 0.6018
23.325 0.5843
23.35 0.5627
23.375 0.5376
23.4 0.507
23.425 0.4712
23.45 0.4327
23.475 0.3934
23.5 0.3617
23.525 0.3433
23.55 0.3381
23.575 0.3434
23.6 0.3528
23.625 0.3658
23.65 0.3771
23.675 0.3858
23.7 0.3916
23.725 0.3938
23.75 0.3957
23.775 0.4004
23.8 0.4052
23.825 0.4116
23.85 0.4205
23.875 0.4335
23.9 0.4486
23.925 0.4623
23.95 0.4751
23.975 0.4882
24 0.5021
24.025 0.5154
24.05 0.5269
24.075 0.5401
24.1 0.5559
24.125 0.5723
24.15 0.5848
24.175 0.5905
24.2 0.5887
24.225 0.5794
24.25 0.5608
24.275 0.5344
24.3 0.5024
24.325 0.4643
24.35 0.4248
24.375 0.3881
24.4 0.3554
24.425 0.3202
24.45 0.2806
24.475 0.2366
24.5 0.1881
24.525 0.1312
24.55 0.0667
24.575 -0.0047
24.6 -0.0834
24.625 -0.1671
24.65 -0.2535
24.675 -0.3404
24.7 -0.4251
24.725 -0.5047
24.75 -0.5776
24.775 -0.65
24.8 -0.7234
24.825 -0.7967
24.85 -0.8675
24.875 -0.9369
24.9 -0.9954
24.925 -1.0326
24.95 -1.0564
24.975 -1.0765
25 -1.0945
25.025 -1.1095
25.05 -1.1214
25.075 -1.1311
25.1 -1.1402
25.125 -1.1472
25.15 -1.153
25.175 -1.1607
25.2 -1.1687
25.225 -1.1692
25.25 -1.1473
25.275 -1.1001
25.3 -1.0389
25.325 -0.9754
25.35 -0.9082
25.375 -0.8392
25.4 -0.7748
25.425 -0.7152
25.45 -0.6634
25.475 -0.6181
25.5 -0.5775
25.525 -0.5409
25.55 -0.5046
25.575 -0.4656
25.6 -0.4273
25.625 -0.3869
25.65 -0.3442
25.675 -0.3038
25.7 -0.2605
25.725 -0.2144
25.75 -0.1693
25.775 -0.1278
25.8 -0.0889
25.825 -0.0509
25.85 -0.0129
25.875 0.0284
25.9 0.0745
25.925 0.125
25.95 0.1819
25.975 0.2462
26 0.3163
26.025 0.3849
26.05 0.4474
26.075 0.5025
26.1 0.5524
26.125 0.5964
26.15 0.634
26.175 0.6665
26.2 0.6936
26.225 0.7106
26.25 0.7186
26.275 0.7241
26.3 0.7335
26.325 0.7415
26.35 0.744
26.375 0.7394
26.4 0.7256
26.425 0.7045
26.45 0.6782
26.475 0.6504
26.5 0.6258
26.525 0.6141
26.55 0.6198
26.575 0.636
26.6 0.6564
26.625 0.6759
26.65 0.6911
26.675 0.7013
26.7 0.7097
26.725 0.7196
26.75 0.7281
26.775 0.7339
26.8 0.7348
26.825 0.7275
26.85 0.7114
26.875 0.6871
26.9 0.6571
26.925 0.6218
26.95 0.5813
26.975 0.5362
27 0.4873
27.025 0.4355
27.05 0.3813
27.075 0.3257
27.1 0.272
27.125 0.2279
27.15 0.1943
27.175 0.1681
27.2 0.1439
27.225 0.116
27.25 0.0812
27.275 0.0386
27.3 -0.0113
27.325 -0.0678
27.35 -0.1279
27.375 -0.1862
27.4 -0.2378
27.425 -0.2863
27.45 -0.3333
27.475 -0.3739
27.5 -0.4018
27.525 -0.4154
27.55 -0.4145
27.575 -0.4062
27.6 -0.3977
27.625 -0.3962
27.65 -0.4048
27.675 -0.4238
27.7 -0.4522
27.725 -0.489
27.75 -0.5351
27.775 -0.5892
27.8 -0.6503
27.825 -0.7163
27.85 -0.787
27.875 -0.8645
27.9 -0.9437
27.925 -1.0152
27.95 -1.0763
27.975 -1.1312
28 -1.1777
28.025 -1.2161
28.05 -1.2467
28.075 -1.2731
28.1 -1.2993
28.125 -1.3243
28.15 -1.3425
28.175 -1.3511
28.2 -1.3584
28.225 -1.3677
28.25 -1.3733
28.275 -1.3694
28.3 -1.3564
28.325 -1.3361
28.35 -1.3155
28.375 -1.3002
28.4 -1.2908
28.425 -1.2872
28.45 -1.2906
28.475 -1.3028
28.5 -1.3231
28.525 -1.3489
28.55 -1.379
28.575 -1.4101
28.6 -1.442
28.625 -1.4781
28.65 -1.5182
28.675 -1.5569
28.7 -1.5898
28.725 -1.6114
28.75 -1.6236
28.775 -1.6321
28.8 -1.6398
28.825 -1.6449
28.85 -1.6546
28.875 -1.6731
28.9 -1.6977
28.925 -1.728
28.95 -1.7597
28.975 -1.7911
29 -1.8269
29.025 -1.8698
29.05 -1.9195
29.075 -1.974
29.1 -2.0284
29.125 -2.0728
29.15 -2.1068
29.175 -2.1323
29.2 -2.1497
29.225 -2.1569
29.25 -2.1506
29.275 -2.1289
29.3 -2.0989
29.325 -2.065
29.35 -2.0287
29.375 -1.988
29.4 -1.9437
29.425 -1.8969
29.45 -1.8498
29.475 -1.7955
29.5 -1.7246
29.525 -1.6265
29.55 -1.4979
29.575 -1.3494
29.6 -1.1881
29.625 -1.0196
29.65 -0.8487
29.675 -0.6752
29.7 -0.5069
29.725 -0.3478
29.75 -0.1982
29.775 -0.0551
29.8 0.091
29.825 0.2439
29.85 0.3956
29.875 0.5404
29.9 0.6793
29.925 0.8102
29.95 0.93
29.975 1.0408
30 1.1417
30.025 1.2353
30.05 1.3225
30.075 1.4029
30.1 1.4744
30.125 1.5362
30.15 1.5899
30.175 1.6364
30.2 1.6784
30.225 1.7198
30.25 1.7616
30.275 1.8051
30.3 1.8512
30.325 1.8968
30.35 1.9379
30.375 1.9732
30.4 2.003
30.425 2.0293
30.45 2.055
30.475 2.0775
30.5 2.094
30.525 2.1063
30.55 2.1144
30.575 2.1181
30.6 2.1177
30.625 2.1137
30.65 2.1068
30.675 2.0957
30.7 2.08
30.725 2.06
30.75 2.0372
30.775 2.0129
30.8 1.9869
30.825 1.9576
30.85 1.9263
30.875 1.8931
30.9 1.857
30.925 1.8178
30.95 1.776
30.975 1.7319
31 1.6856
31.025 1.6372
31.05 1.5883
31.075 1.5403
31.1 1.4928
31.125 1.446
31.15 1.3983
31.175 1.3484
31.2 1.2956
31.225 1.2404
31.25 1.1835
31.275 1.1305
31.3 1.0895
31.325 1.0597
31.35 1.0365
31.375 1.0165
31.4 0.998
31.425 0.9769
31.45 0.9518
31.475 0.922
31.5 0.8867
31.525 0.8466
31.55 0.8007
31.575 0.7489
31.6 0.6923
31.625 0.635
31.65 0.5875
31.675 0.5503
31.7 0.5235
31.725 0.5079
31.75 0.4974
31.775 0.4869
31.8 0.4763
31.825 0.4695
31.85 0.4701
31.875 0.4749
31.9 0.4813
31.925 0.4881
31.95 0.4931
31.975 0.4978
32 0.5014
32.025 0.5005
32.05 0.4933
32.075 0.4813
32.1 0.4664
32.125 0.4476
32.15 0.4249
32.175 0.3978
32.2 0.364
32.225 0.3229
32.25 0.2734
32.275 0.2165
32.3 0.1568
32.325 0.1027
32.35 0.0601
32.375 0.0268
32.4 -0.0007
32.425 -0.0216
32.45 -0.0387
32.475 -0.0581
32.5 -0.0802
32.525 -0.1044
32.55 -0.1351
32.575 -0.175
32.6 -0.2226
32.625 -0.2759
32.65 -0.3318
32.675 -0.3901
32.7 -0.4488
32.725 -0.5038
32.75 -0.5537
32.775 -0.6007
32.8 -0.6397
32.825 -0.6715
32.85 -0.6924
32.875 -0.6984
32.9 -0.7002
32.925 -0.6988
32.95 -0.697
32.975 -0.6966
33 -0.6998
33.025 -0.7068
33.05 -0.719
33.075 -0.7351
33.1 -0.7509
33.125 -0.7573
33.15 -0.7551
33.175 -0.7468
33.2 -0.7315
33.225 -0.7138
33.25 -0.6944
33.275 -0.6753
33.3 -0.6563
33.325 -0.6375
33.35 -0.624
33.375 -0.6103
33.4 -0.5946
33.425 -0.5744
33.45 -0.5525
33.475 -0.5304
33.5 -0.5079
33.525 -0.4812
33.55 -0.4474
33.575 -0.4103
33.6 -0.3747
33.625 -0.3421
33.65 -0.3095
33.675 -0.2784
33.7 -0.252
33.725 -0.2295
33.75 -0.2084
33.775 -0.1903
33.8 -0.1779
33.825 -0.1723
33.85 -0.1761
33.875 -0.1885
33.9 -0.2082
33.925 -0.236
33.95 -0.2718
33.975 -0.3157
34 -0.3627
34.025 -0.411
34.05 -0.4574
34.075 -0.501
34.1 -0.5423
34.125 -0.5831
34.15 -0.6219
34.175 -0.6604
34.2 -0.7008
34.225 -0.7446
34.25 -0.7921
34.275 -0.837
34.3 -0.8729
34.325 -0.8937
34.35 -0.8953
34.375 -0.8775
34.4 -0.8467
34.425 -0.807
34.45 -0.7638
34.475 -0.7262
34.5 -0.7006
34.525 -0.6861
34.55 -0.6714
34.575 -0.6518
34.6 -0.6318
34.625 -0.6136
34.65 -0.5964
34.675 -0.5799
34.7 -0.5656
34.725 -0.5541
34.75 -0.5463
34.775 -0.5396
34.8 -0.5296
34.825 -0.5159
34.85 -0.4981
34.875 -0.4761
34.9 -0.4553
34.925 -0.4376
34.95 -0.4203
34.975 -0.4044
35 -0.3932
35.025 -0.3877
35.05 -0.3851
35.075 -0.3885
35.1 -0.3954
35.125 -0.4021
35.15 -0.4072
35.175 -0.4097
35.2 -0.4118
35.225 -0.4183
35.25 -0.4271
35.275 -0.4365
35.3 -0.4471
35.325 -0.4554
35.35 -0.4588
35.375 -0.4592
35.4 -0.4555
35.425 -0.4444
35.45 -0.4227
35.475 -0.3923
35.5 -0.3584
35.525 -0.3245
35.55 -0.2917
35.575 -0.259
35.6 -0.2258
35.625 -0.1911
35.65 -0.1582
35.675 -0.1249
35.7 -0.0867
35.725 -0.0428
35.75 0.0034
35.775 0.0517
35.8 0.0978
35.825 0.1396
35.85 0.176
35.875 0.2088
35.9 0.2399
35.925 0.267
35.95 0.289
35.975 0.3061
36 0.3194
36.025 0.3304
36.05 0.3405
36.075 0.3462
36.1 0.3466
36.125 0.345
36.15 0.347
36.175 0.3548
36.2 0.3677
36.225 0.3781
36.25 0.3781
36.275 0.3797
36.3 0.3907
36.325 0.4103
36.35 0.4323
36.375 0.4522
36.4 0.4709
36.425 0.4897
36.45 0.5068
36.475 0.5234
36.5 0.5382
36.525 0.5513
36.55 0.5609
36.575 0.5666
36.6 0.5692
36.625 0.5692
36.65 0.5644
36.675 0.553
36.7 0.5333
36.725 0.5078
36.75 0.4794
36.775 0.4487
36.8 0.4175
36.825 0.3868
36.85 0.359
36.875 0.3365
36.9 0.3155
36.925 0.2923
36.95 0.2657
36.975 0.2456
37 0.2375
37.025 0.2357
37.05 0.2325
37.075 0.2218
37.1 0.2018
37.125 0.1759
37.15 0.1491
37.175 0.1213
37.2 0.0969
37.225 0.0777
37.25 0.0627
37.275 0.0461
37.3 0.0291
37.325 0.0154
37.35 0.0015
37.375 -0.0119
37.4 -0.0289
37.425 -0.0509
37.45 -0.0766
37.475 -0.1019
37.5 -0.1217
37.525 -0.1299
37.55 -0.1325
37.575 -0.1393
37.6 -0.1509
37.625 -0.1667
37.65 -0.1835
37.675 -0.1914
37.7 -0.1861
37.725 -0.1744
37.75 -0.1619
37.775 -0.1513
37.8 -0.138
37.825 -0.123
37.85 -0.1155
37.875 -0.1149
37.9 -0.1208
37.925 -0.1286
37.95 -0.1359
37.975 -0.1445
38 -0.1581
38.025 -0.1797
38.05 -0.2047
38.075 -0.2308
38.1 -0.2554
38.125 -0.27
38.15 -0.2665
38.175 -0.2492
38.2 -0.2221
38.225 -0.194
38.25 -0.1722
38.275 -0.156
38.3 -0.141
38.325 -0.1264
38.35 -0.1121
38.375 -0.1005
38.4 -0.0918
38.425 -0.0878
38.45 -0.091
38.475 -0.1013
38.5 -0.1174
38.525 -0.1383
38.55 -0.1635
38.575 -0.1874
38.6 -0.2082
38.625 -0.2287
38.65 -0.2479
38.675 -0.2645
38.7 -0.2781
38.725 -0.29
38.75 -0.2967
38.775 -0.2955
38.8 -0.2881
38.825 -0.277
38.85 -0.2614
38.875 -0.2433
38.9 -0.2243
38.925 -0.2061
38.95 -0.1881
38.975 -0.1685
39 -0.1455
39.025 -0.1225
39.05 -0.1036
39.075 -0.0894
39.1 -0.0797
39.125 -0.0727
39.15 -0.0696
39.175 -0.0683
39.2 -0.0689
39.225 -0.0733
39.25 -0.0793
39.275 -0.0848
39.3 -0.0917
39.325 -0.1018
39.35 -0.1156
39.375 -0.1299
39.4 -0.1462
39.425 -0.1638
39.45 -0.1812
39.475 -0.1986
39.5 -0.215
39.525 -0.2298
39.55 -0.2424
39.575 -0.2495
39.6 -0.2512
39.625 -0.2515
39.65 -0.2529
39.675 -0.2566
39.7 -0.2626
39.725 -0.2695
39.75 -0.278
39.775 -0.2845
39.8 -0.2891
39.825 -0.3006
39.85 -0.3189
39.875 -0.3416
39.9 -0.3694
39.925 -0.4
39.95 -0.4278
39.975 -0.4465
40 -0.4578
40.025 -0.4675
40.05 -0.4771
40.075 -0.4745
40.1 -0.4479
40.125 -0.3993
40.15 -0.3429
40.175 -0.2906
40.2 -0.2473
40.225 -0.2127
40.25 -0.1856
40.275 -0.167
40.3 -0.1535
40.325 -0.1453
40.35 -0.1403
40.375 -0.1373
40.4 -0.1332
40.425 -0.1211
40.45 -0.0999
40.475 -0.0758
40.5 -0.0533
40.525 -0.0248
40.55 0.01
40.575 0.0471
40.6 0.0853
40.625 0.1213
40.65 0.1564
40.675 0.1992
40.7 0.2604
40.725 0.333
40.75 0.4056
40.775 0.4701
40.8 0.5242
40.825 0.5666
40.85 0.5946
40.875 0.6092
40.9 0.6147
40.925 0.6151
40.95 0.6137
40.975 0.6082
41 0.5985
41.025 0.5849
41.05 0.5712
41.075 0.5606
41.1 0.5635
41.125 0.5833
41.15 0.6236
41.175 0.6807
41.2 0.7471
41.225 0.8142
41.25 0.8762
41.275 0.931
41.3 0.9774
41.325 1.0171
41.35 1.0519
41.375 1.086
41.4 1.1191
41.425 1.148
41.45 1.1749
41.475 1.2021
41.5 1.2325
41.525 1.2615
41.55 1.2853
41.575 1.3019
41.6 1.3107
41.625 1.3115
41.65 1.3064
41.675 1.2989
41.7 1.2919
41.725 1.2854
41.75 1.2796
41.775 1.2747
41.8 1.2715
41.825 1.2692
41.85 1.2642
41.875 1.2555
41.9 1.2463
41.925 1.2425
41.95 1.2453
41.975 1.2498
42 1.2543
42.025 1.2585
42.05 1.2588
42.075 1.2515
42.1 1.2339
42.125 1.2048
42.15 1.1666
42.175 1.1199
42.2 1.0649
42.225 1.0018
42.25 0.9336
42.275 0.8656
42.3 0.8038
42.325 0.7446
42.35 0.6849
42.375 0.6271
42.4 0.5727
42.425 0.5208
42.45 0.4713
42.475 0.4306
42.5 0.4039
42.525 0.386
42.55 0.3747
42.575 0.3758
42.6 0.3918
42.625 0.4201
42.65 0.4593
42.675 0.5031
42.7 0.5461
42.725 0.5874
42.75 0.6265
42.775 0.6617
42.8 0.696
42.825 0.7309
42.85 0.763
42.875 0.7922
42.9 0.8184
42.925 0.8402
42.95 0.8585
42.975 0.8736
43 0.8847
43.025 0.8935
43.05 0.9037
43.075 0.918
43.1 0.9353
43.125 0.9526
43.15 0.967
43.175 0.9788
43.2 0.9903
43.225 1.0004
43.25 1.0062
43.275 1.0074
43.3 1.0066
43.325 1.0045
43.35 0.9979
43.375 0.9867
43.4 0.9704
43.425 0.9486
43.45 0.9227
43.475 0.8944
43.5 0.8628
43.525 0.8272
43.55 0.7858
43.575 0.7384
43.6 0.6858
43.625 0.6287
43.65 0.5698
43.675 0.5114
43.7 0.4596
43.725 0.4151
43.75 0.3793
43.775 0.3593
43.8 0.3571
43.825 0.3668
43.85 0.3808
43.875 0.395
43.9 0.4067
43.925 0.4138
43.95 0.4178
43.975 0.4181
44 0.4142
44.025 0.4069
44.05 0.3973
44.075 0.3869
44.1 0.3776
44.125 0.3659
44.15 0.3498
44.175 0.3315
44.2 0.3098
44.225 0.2839
44.25 0.2551
44.275 0.2225
44.3 0.1842
44.325 0.1402
44.35 0.0953
44.375 0.0515
44.4 0.0093
44.425 -0.0324
44.45 -0.0698
44.475 -0.098
44.5 -0.1146
44.525 -0.1257
44.55 -0.1358
44.575 -0.1494
44.6 -0.1703
44.625 -0.1966
44.65 -0.2282
44.675 -0.2669
44.7 -0.3108
44.725 -0.3557
44.75 -0.4034
44.775 -0.4549
44.8 -0.5153
44.825 -0.5826
44.85 -0.6575
44.875 -0.7406
44.9 -0.8311
44.925 -0.9297
44.95 -1.035
44.975 -1.1448
45 -1.2579
45.025 -1.3675
45.05 -1.4689
45.075 -1.5614
45.1 -1.6416
45.125 -1.7044
45.15 -1.7525
45.175 -1.7935
45.2 -1.8359
45.225 -1.8837
45.25 -1.9313
45.275 -1.9703
45.3 -1.9934
45.325 -2.0057
45.35 -2.0149
45.375 -2.0184
45.4 -2.0088
45.425 -1.9875
45.45 -1.9547
45.475 -1.9126
45.5 -1.8676
45.525 -1.8225
45.55 -1.7774
45.575 -1.736
45.6 -1.698
45.625 -1.6667
45.65 -1.6492
45.675 -1.6522
45.7 -1.6664
45.725 -1.6926
45.75 -1.718
45.775 -1.7337
45.8 -1.7443
45.825 -1.7557
45.85 -1.7722
45.875 -1.7877
45.9 -1.7948
45.925 -1.7884
45.95 -1.7767
45.975 -1.7662
46 -1.7583
46.025 -1.755
46.05 -1.7586
46.075 -1.7699
46.1 -1.7896
46.125 -1.8178
46.15 -1.8428
46.175 -1.8536
46.2 -1.8588
46.225 -1.87
46.25 -1.8936
46.275 -1.9315
46.3 -1.9747
46.325 -2.0145
46.35 -2.0497
46.375 -2.082
46.4 -2.1157
46.425 -2.1538
46.45 -2.197
46.475 -2.2438
46.5 -2.2936
46.525 -2.3488
46.55 -2.409
46.575 -2.4735
46.6 -2.5334
46.625 -2.5784
46.65 -2.6092
46.675 -2.6345
46.7 -2.6618
46.725 -2.6948
46.75 -2.7304
46.775 -2.7712
46.8 -2.8184
46.825 -2.8615
46.85 -2.8947
46.875 -2.9162
46.9 -2.9253
46.925 -2.9246
46.95 -2.9097
46.975 -2.8828
47 -2.8514
47.025 -2.8136
47.05 -2.7669
47.075 -2.7115
47.1 -2.6508
47.125 -2.5936
47.15 -2.5478
47.175 -2.5127
47.2 -2.491
47.225 -2.4843
47.25 -2.4901
47.275 -2.5025
47.3 -2.5198
47.325 -2.537
47.35 -2.5463
47.375 -2.5442
47.4 -2.5349
47.425 -2.5246
47.45 -2.5159
47.475 -2.5103
47.5 -2.5
47.525 -2.4844
47.55 -2.4691
47.575 -2.4628
47.6 -2.4663
47.625 -2.4799
47.65 -2.4971
47.675 -2.5117
47.7 -2.5122
47.725 -2.4912
47.75 -2.4444
47.775 -2.385
47.8 -2.3187
47.825 -2.2498
47.85 -2.1828
47.875 -2.1164
47.9 -2.0546
47.925 -2.0036
47.95 -1.9618
47.975 -1.9287
48 -1.9031
48.025 -1.8855
48.05 -1.8776
48.075 -1.8852
48.1 -1.9091
48.125 -1.9385
48.15 -1.9668
48.175 -1.9962
48.2 -2.0294
48.225 -2.0674
48.25 -2.1093
48.275 -2.155
48.3 -2.2055
48.325 -2.258
48.35 -2.3078
48.375 -2.3565
48.4 -2.4064
48.425 -2.4588
48.45 -2.5075
48.475 -2.5451
48.5 -2.5655
48.525 -2.5676
48.55 -2.5574
48.575 -2.5455
48.6 -2.5347
48.625 -2.5302
48.65 -2.5376
48.675 -2.5601
48.7 -2.5882
48.725 -2.6165
48.75 -2.6458
48.775 -2.6732
48.8 -2.6996
48.825 -2.7279
48.85 -2.7601
48.875 -2.7965
48.9 -2.837
48.925 -2.8863
48.95 -2.9388
48.975 -2.9873
49 -3.0317
49.025 -3.0714
49.05 -3.1068
49.075 -3.1348
49.1 -3.1527
49.125 -3.1642
49.15 -3.175
49.175 -3.1852
49.2 -3.1992
49.225 -3.2142
49.25 -3.226
49.275 -3.232
49.3 -3.2286
49.325 -3.2072
49.35 -3.1687
49.375 -3.1208
49.4 -3.0674
49.425 -3.0141
49.45 -2.9679
49.475 -2.9345
49.5 -2.9125
49.525 -2.8908
49.55 -2.8616
49.575 -2.823
49.6 -2.7803
49.625 -2.7361
49.65 -2.6894
49.675 -2.644
49.7 -2.6039
49.725 -2.5732
49.75 -2.557
49.775 -2.5527
49.8 -2.5541
49.825 -2.5521
49.85 -2.5444
49.875 -2.5388
49.9 -2.5387
49.925 -2.5426
49.95 -2.5498
49.975 -2.5582
50 -2.5628
50.025 -2.5606
50.05 -2.5492
50.075 -2.5316
50.1 -2.5121
50.125 -2.4908
50.15 -2.4704
50.175 -2.4496
50.2 -2.4186
50.225 -2.3811
50.25 -2.3371
50.275 -2.292
50.3 -2.2531
50.325 -2.2244
50.35 -2.2021
50.375 -2.1844
50.4 -2.1695
50.425 -2.1568
50.45 -2.1476
50.475 -2.1416
50.5 -2.1383
50.525 -2.135
50.55 -2.1305
50.575 -2.1241
50.6 -2.1185
50.625 -2.1166
50.65 -2.1179
50.675 -2.1237
50.7 -2.1349
50.725 -2.1517
50.75 -2.1781
50.775 -2.2135
50.8 -2.257
50.825 -2.3048
50.85 -2.3601
50.875 -2.4191
50.9 -2.4774
50.925 -2.5348
50.95 -2.5844
50.975 -2.6293
51 -2.674
51.025 -2.7159
51.05 -2.7482
51.075 -2.7686
51.1 -2.7808
51.125 -2.7904
51.15 -2.804
51.175 -2.8193
51.2 -2.8314
51.225 -2.8281
51.25 -2.7992
51.275 -2.7489
51.3 -2.6878
51.325 -2.6271
51.35 -2.572
51.375 -2.5241
51.4 -2.4872
51.425 -2.4616
51.45 -2.445
51.475 -2.4363
51.5 -2.4357
51.525 -2.4399
51.55 -2.4437
51.575 -2.4406
51.6 -2.4282
51.625 -2.4148
51.65 -2.3979
51.675 -2.3701
51.7 -2.3288
51.725 -2.2758
51.75 -2.2107
51.775 -2.1363
51.8 -2.0546
51.825 -1.9735
51.85 -1.9001
51.875 -1.8346
51.9 -1.7751
51.925 -1.721
51.95 -1.6671
51.975 -1.6099
52 -1.5503
52.025 -1.4922
52.05 -1.4378
52.075 -1.3878
52.1 -1.3438
52.125 -1.3071
52.15 -1.2777
52.175 -1.2525
52.2 -1.2294
52.225 -1.2088
52.25 -1.1918
52.275 -1.1741
52.3 -1.1566
52.325 -1.1426
52.35 -1.1349
52.375 -1.1326
52.4 -1.1343
52.425 -1.139
52.45 -1.1443
52.475 -1.1506
52.5 -1.1604
52.525 -1.1751
52.55 -1.1927
52.575 -1.2125
52.6 -1.2354
52.625 -1.2628
52.65 -1.2942
52.675 -1.3274
52.7 -1.3627
52.725 -1.4005
52.75 -1.4461
52.775 -1.4999
52.8 -1.5611
52.825 -1.6277
52.85 -1.6936
52.875 -1.7511
52.9 -1.7946
52.925 -1.8263
52.95 -1.8422
52.975 -1.8424
53 -1.8288
53.025 -1.8061
53.05 -1.7844
53.075 -1.7619
53.1 -1.7299
53.125 -1.6948
53.15 -1.661
53.175 -1.6328
53.2 -1.6125
53.225 -1.5997
53.25 -1.5919
53.275 -1.5875
53.3 -1.5761
53.325 -1.5591
53.35 -1.5419
53.375 -1.5246
53.4 -1.5005
53.425 -1.4743
53.45 -1.4539
53.475 -1.443
53.5 -1.441
53.525 -1.4458
53.55 -1.455
53.575 -1.4673
53.6 -1.4806
53.625 -1.4975
53.65 -1.5182
53.675 -1.5452
53.7 -1.5788
53.725 -1.6133
53.75 -1.6474
53.775 -1.6848
53.8 -1.7276
53.825 -1.7727
53.85 -1.8193
53.875 -1.864
53.9 -1.9009
53.925 -1.9186
53.95 -1.9076
53.975 -1.8643
54 -1.7973
54.025 -1.7176
54.05 -1.6307
54.075 -1.5415
54.1 -1.455
54.125 -1.3719
54.15 -1.292
54.175 -1.2187
54.2 -1.1543
54.225 -1.1002
54.25 -1.057
54.275 -1.0239
54.3 -0.9996
54.325 -0.9815
54.35 -0.9671
54.375 -0.9546
54.4 -0.9419
54.425 -0.9283
54.45 -0.9146
54.475 -0.9016
54.5 -0.8918
54.525 -0.8858
54.55 -0.8828
54.575 -0.8828
54.6 -0.8831
54.625 -0.8829
54.65 -0.8855
54.675 -0.8961
54.7 -0.9161
54.725 -0.9379
54.75 -0.9559
54.775 -0.9694
54.8 -0.9786
54.825 -0.9869
54.85 -0.9975
54.875 -1.0101
54.9 -1.0186
54.925 -1.017
54.95 -1.0032
54.975 -0.9805
55 -0.9529
55.025 -0.9253
55.05 -0.8985
55.075 -0.8727
55.1 -0.8463
55.125 -0.8181
55.15 -0.7894
55.175 -0.7654
55.2 -0.7478
55.225 -0.7356
55.25 -0.7274
55.275 -0.7248
55.3 -0.7274
55.325 -0.729
55.35 -0.7191
55.375 -0.6966
55.4 -0.6698
55.425 -0.646
55.45 -0.6257
55.475 -0.6112
55.5 -0.6041
55.525 -0.6074
55.55 -0.6171
55.575 -0.6279
55.6 -0.6378
55.625 -0.6501
55.65 -0.6677
55.675 -0.6902
55.7 -0.7143
55.725 -0.7331
55.75 -0.7379
55.775 -0.735
55.8 -0.7335
55.825 -0.737
55.85 -0.7432
55.875 -0.7492
55.9 -0.7513
55.925 -0.7481
55.95 -0.7433
55.975 -0.7437
56 -0.7533
56.025 -0.7705
56.05 -0.79
56.075 -0.8025
56.1 -0.7995
56.125 -0.7863
56.15 -0.7692
56.175 -0.7527
56.2 -0.7398
56.225 -0.7316
56.25 -0.7298
56.275 -0.7334
56.3 -0.7422
56.325 -0.7585
56.35 -0.7826
56.375 -0.8142
56.4 -0.8528
56.425 -0.8946
56.45 -0.9386
56.475 -0.9853
56.5 -1.029
56.525 -1.0708
56.55 -1.116
56.575 -1.1657
56.6 -1.2186
56.625 -1.2764
56.65 -1.3368
56.675 -1.3982
56.7 -1.4608
56.725 -1.5264
56.75 -1.5902
56.775 -1.6422
56.8 -1.6755
56.825 -1.6952
56.85 -1.7122
56.875 -1.7277
56.9 -1.7392
56.925 -1.7428
56.95 -1.7294
56.975 -1.7076
57 -1.6892
57.025 -1.6787
57.05 -1.6793
57.075 -1.6853
57.1 -1.6932
57.125 -1.7013
57.15 -1.712
57.175 -1.729
57.2 -1.7476
57.225 -1.7671
57.25 -1.7882
57.275 -1.8063
57.3 -1.8274
57.325 -1.85
57.35 -1.8693
57.375 -1.8758
57.4 -1.8582
57.425 -1.8303
57.45 -1.7998
57.475 -1.7681
57.5 -1.7356
57.525 -1.7038
57.55 -1.675
57.575 -1.6524
57.6 -1.636
57.625 -1.6287
57.65 -1.6322
57.675 -1.6448
57.7 -1.6648
57.725 -1.6915
57.75 -1.7257
57.775 -1.7671
57.8 -1.8156
57.825 -1.8677
57.85 -1.9176
57.875 -1.9594
57.9 -1.9875
57.925 -2.0059
57.95 -2.0154
57.975 -2.0171
58 -2.0155
58.025 -2.0122
58.05 -2.0071
58.075 -1.9984
58.1 -1.9819
58.125 -1.9557
58.15 -1.9225
58.175 -1.887
58.2 -1.8491
58.225 -1.8084
58.25 -1.7624
58.275 -1.7084
58.3 -1.6438
58.325 -1.5761
58.35 -1.5089
58.375 -1.4451
58.4 -1.3854
58.425 -1.3313
58.45 -1.2945
58.475 -1.2791
58.5 -1.2794
58.525 -1.2867
58.55 -1.2914
58.575 -1.2908
58.6 -1.2898
58.625 -1.2914
58.65 -1.2951
58.675 -1.2998
58.7 -1.3062
58.725 -1.314
58.75 -1.3233
58.775 -1.3326
58.8 -1.3382
58.825 -1.3405
58.85 -1.3447
58.875 -1.3528
58.9 -1.3597
58.925 -1.3578
58.95 -1.3396
58.975 -1.305
59 -1.2646
59.025 -1.225
59.05 -1.1898
59.075 -1.1636
59.1 -1.148
59.125 -1.1429
59.15 -1.1428
59.175 -1.1404
59.2 -1.1285
59.225 -1.1107
59.25 -1.0849
59.275 -1.0549
59.3 -1.0254
59.325 -0.9981
59.35 -0.9736
59.375 -0.9512
59.4 -0.9313
59.425 -0.9141
59.45 -0.9003
59.475 -0.8899
59.5 -0.8799
59.525 -0.8719
59.55 -0.8677
59.575 -0.8663
59.6 -0.8674
59.625 -0.8646
59.65 -0.8509
59.675 -0.8264
59.7 -0.793
59.725 -0.7544
59.75 -0.7132
59.775 -0.6689
59.8 -0.6173
59.825 -0.557
59.85 -0.4928
59.875 -0.4315
59.9 -0.3766
59.925 -0.3277
59.95 -0.2854
59.975 -0.2498
60 -0.2221
60.025 -0.202
60.05 -0.1854
60.075 -0.1699
60.1 -0.154
60.125 -0.1344
60.15 -0.1104
60.175 -0.0837
60.2 -0.0575
60.225 -0.0391
60.25 -0.0283
60.275 -0.021
60.3 -0.0182
60.325 -0.022
60.35 -0.0345
60.375 -0.0537
60.4 -0.077
60.425 -0.1062
60.45 -0.1385
60.475 -0.1699
60.5 -0.1994
60.525 -0.2276
60.55 -0.26
60.575 -0.2975
60.6 -0.3412
60.625 -0.3919
60.65 -0.4427
60.675 -0.4815
60.7 -0.5083
60.725 -0.5351
60.75 -0.5655
60.775 -0.5946
60.8 -0.6167
60.825 -0.6345
60.85 -0.6495
60.875 -0.6469
60.9 -0.6149
60.925 -0.5667
60.95 -0.5189
60.975 -0.4722
61 -0.4194
61.025 -0.3617
61.05 -0.3042
61.075 -0.2511
61.1 -0.2026
61.125 -0.1619
61.15 -0.1294
61.175 -0.1064
61.2 -0.0902
61.225 -0.0808
61.25 -0.0785
61.275 -0.0832
61.3 -0.0932
61.325 -0.1095
61.35 -0.1331
61.375 -0.1627
61.4 -0.1962
61.425 -0.232
61.45 -0.2707
61.475 -0.3134
61.5 -0.3585
61.525 -0.4025
61.55 -0.4419
61.575 -0.472
61.6 -0.4827
61.625 -0.4748
61.65 -0.4518
61.675 -0.4182
61.7 -0.3773
61.725 -0.3333
61.75 -0.286
61.775 -0.236
61.8 -0.1891
61.825 -0.1438
61.85 -0.1014
61.875 -0.0657
61.9 -0.0379
61.925 -0.0187
61.95 -0.0076
61.975 -0.0059
62 -0.0111
62.025 -0.0199
62.05 -0.0315
62.075 -0.0463
62.1 -0.0645
62.125 -0.0863
62.15 -0.115
62.175 -0.1517
62.2 -0.1946
62.225 -0.2409
62.25 -0.2871
62.275 -0.3347
62.3 -0.3838
62.325 -0.4337
62.35 -0.4853
62.375 -0.5369
62.4 -0.5876
62.425 -0.6316
62.45 -0.6632
62.475 -0.6776
62.5 -0.6829
62.525 -0.689
62.55 -0.6978
62.575 -0.7053
62.6 -0.7092
62.625 -0.7091
62.65 -0.7111
62.675 -0.7219
62.7 -0.7426
62.725 -0.773
62.75 -0.8101
62.775 -0.8539
62.8 -0.9039
62.825 -0.9592
62.85 -1.0171
62.875 -1.0699
62.9 -1.1193
62.925 -1.1598
62.95 -1.1928
62.975 -1.2268
63 -1.2661
63.025 -1.3081
63.05 -1.35
63.075 -1.3916
63.1 -1.4348
63.125 -1.4808
63.15 -1.5281
63.175 -1.572
63.2 -1.6069
63.225 -1.6273
63.25 -1.626
63.275 -1.6083
63.3 -1.5849
63.325 -1.5624
63.35 -1.5421
63.375 -1.524
63.4 -1.5078
63.425 -1.4932
63.45 -1.4825
63.475 -1.4768
63.5 -1.4742
63.525 -1.4682
63.55 -1.4568
63.575 -1.4415
63.6 -1.426
63.625 -1.4109
63.65 -1.3895
63.675 -1.3569
63.7 -1.3131
63.725 -1.2609
63.75 -1.2035
63.775 -1.1475
63.8 -1.0956
63.825 -1.0458
63.85 -0.9984
63.875 -0.9567
63.9 -0.9227
63.925 -0.8979
63.95 -0.8803
63.975 -0.8705
64 -0.8682
64.025 -0.8723
64.05 -0.8803
64.075 -0.8915
64.1 -0.9083
64.125 -0.9319
64.15 -0.9604
64.175 -0.9913
64.2 -1.0231
64.225 -1.0553
64.25 -1.0838
64.275 -1.1062
64.3 -1.1249
64.325 -1.1431
64.35 -1.1637
64.375 -1.1855
64.4 -1.2013
64.425 -1.204
64.45 -1.1909
64.475 -1.1609
64.5 -1.1151
64.525 -1.0623
64.55 -1.014
64.575 -0.977
64.6 -0.9517
64.625 -0.9287
64.65 -0.907
64.675 -0.8833
64.7 -0.8576
64.725 -0.8255
64.75 -0.7895
64.775 -0.7507
64.8 -0.7036
64.825 -0.6464
64.85 -0.5775
64.875 -0.4994
64.9 -0.4263
64.925 -0.3648
64.95 -0.3176
64.975 -0.2848
65 -0.2645
65.025 -0.2506
65.05 -0.2374
65.075 -0.2256
65.1 -0.2119
65.125 -0.199
65.15 -0.1942
65.175 -0.2007
65.2 -0.2195
65.225 -0.251
65.25 -0.2936
65.275 -0.3466
65.3 -0.4083
65.325 -0.4821
65.35 -0.5683
65.375 -0.6608
65.4 -0.7553
65.425 -0.8446
65.45 -0.9141
65.475 -0.9587
65.5 -0.9779
65.525 -0.9831
65.55 -0.9856
65.575 -0.9868
65.6 -0.9856
65.625 -0.9783
65.65 -0.9712
65.675 -0.9615
65.7 -0.9502
65.725 -0.9396
65.75 -0.9321
65.775 -0.9313
65.8 -0.9386
65.825 -0.9451
65.85 -0.9467
65.875 -0.9454
65.9 -0.9341
65.925 -0.9075
65.95 -0.8646
65.975 -0.8135
66 -0.764
66.025 -0.7211
66.05 -0.6806
66.075 -0.6428
66.1 -0.607
66.125 -0.5727
66.15 -0.5421
66.175 -0.5135
66.2 -0.4871
66.225 -0.4663
66.25 -0.4494
66.275 -0.4348
66.3 -0.4257
66.325 -0.4224
66.35 -0.4268
66.375 -0.4423
66.4 -0.4711
66.425 -0.5129
66.45 -0.5669
66.475 -0.6305
66.5 -0.7001
66.525 -0.773
66.55 -0.84
66.575 -0.8938
66.6 -0.9324
66.625 -0.9625
66.65 -0.9901
66.675 -1.0154
66.7 -1.0453
66.725 -1.0807
66.75 -1.1202
66.775 -1.1588
66.8 -1.1942
66.825 -1.2258
66.85 -1.2495
66.875 -1.2604
66.9 -1.2567
66.925 -1.2394
66.95 -1.2135
66.975 -1.1755
67 -1.1194
67.025 -1.0473
67.05 -0.9676
67.075 -0.8879
67.1 -0.8161
67.125 -0.7538
67.15 -0.7014
67.175 -0.6568
67.2 -0.6203
67.225 -0.5891
67.25 -0.5647
67.275 -0.5443
67.3 -0.5235
67.325 -0.4987
67.35 -0.4583
67.375 -0.4147
67.4 -0.3707
67.425 -0.3288
67.45 -0.2929
67.475 -0.2641
67.5 -0.2394
67.525 -0.2153
67.55 -0.1968
67.575 -0.1887
67.6 -0.1913
67.625 -0.2011
67.65 -0.2132
67.675 -0.2277
67.7 -0.2435
67.725 -0.2569
67.75 -0.2699
67.775 -0.2823
67.8 -0.2938
67.825 -0.3046
67.85 -0.3098
67.875 -0.3036
67.9 -0.2882
67.925 -0.2682
67.95 -0.2473
67.975 -0.2311
68 -0.2158
68.025 -0.2034
68.05 -0.1947
68.075 -0.1862
68.1 -0.1779
68.125 -0.1675
68.15 -0.1538
68.175 -0.1355
68.2 -0.1117
68.225 -0.0868
68.25 -0.0653
68.275 -0.0512
68.3 -0.0459
68.325 -0.0478
68.35 -0.0571
68.375 -0.0748
68.4 -0.1009
68.425 -0.1362
68.45 -0.1832
68.475 -0.2397
68.5 -0.2979
68.525 -0.3528
68.55 -0.4043
68.575 -0.4558
68.6 -0.5088
68.625 -0.5623
68.65 -0.6142
68.675 -0.6581
68.7 -0.6924
68.725 -0.7214
68.75 -0.7512
68.775 -0.7789
68.8 -0.801
68.825 -0.816
68.85 -0.8263
68.875 -0.8316
68.9 -0.8353
68.925 -0.8354
68.95 -0.8428
68.975 -0.8561
69 -0.8703
69.025 -0.8867
69.05 -0.8986
69.075 -0.8969
69.1 -0.8791
69.125 -0.8491
69.15 -0.8129
69.175 -0.7746
69.2 -0.7403
69.225 -0.7143
69.25 -0.6962
69.275 -0.6875
69.3 -0.6847
69.325 -0.6883
69.35 -0.6987
69.375 -0.7156
69.4 -0.7376
69.425 -0.7663
69.45 -0.8013
69.475 -0.841
69.5 -0.8847
69.525 -0.9323
69.55 -0.9826
69.575 -1.0334
69.6 -1.0812
69.625 -1.1274
69.65 -1.174
69.675 -1.2244
69.7 -1.2813
69.725 -1.3483
69.75 -1.4254
69.775 -1.5074
69.8 -1.5844
69.825 -1.645
69.85 -1.6908
69.875 -1.7302
69.9 -1.7638
69.925 -1.7894
69.95 -1.8056
69.975 -1.8167
70 -1.8329
70.025 -1.8566
70.05 -1.8838
70.075 -1.9087
70.1 -1.9219
70.125 -1.9177
70.15 -1.8958
70.175 -1.8577
70.2 -1.8093
70.225 -1.7548
70.25 -1.7008
70.275 -1.65
70.3 -1.5983
70.325 -1.5436
70.35 -1.4875
70.375 -1.4292
70.4 -1.3724
70.425 -1.3199
70.45 -1.2718
70.475 -1.2305
70.5 -1.1932
70.525 -1.1596
70.55 -1.1281
70.575 -1.0948
70.6 -1.0581
70.625 -1.0234
70.65 -0.9934
70.675 -0.9695
70.7 -0.9481
70.725 -0.9283
70.75 -0.9103
70.775 -0.8926
70.8 -0.881
70.825 -0.8744
70.85 -0.8754
70.875 -0.8821
70.9 -0.8918
70.925 -0.9028
70.95 -0.9163
70.975 -0.9312
71 -0.9485
71.025 -0.9684
71.05 -0.9896
71.075 -1.0049
71.1 -1.0144
71.125 -1.018
71.15 -1.0181
71.175 -1.0205
71.2 -1.0232
71.225 -1.0276
71.25 -1.0312
71.275 -1.0313
71.3 -1.0283
71.325 -1.0221
71.35 -1.0134
71.375 -1.0034
71.4 -0.9891
71.425 -0.9715
71.45 -0.9576
71.475 -0.9525
71.5 -0.9551
71.525 -0.965
71.55 -0.9826
71.575 -1.0073
71.6 -1.0329
71.625 -1.0538
71.65 -1.066
71.675 -1.065
71.7 -1.0433
71.725 -1.0047
71.75 -0.9592
71.775 -0.9143
71.8 -0.8724
71.825 -0.8355
71.85 -0.805
71.875 -0.7794
71.9 -0.7561
71.925 -0.7355
71.95 -0.7138
71.975 -0.6917
72 -0.6718
72.025 -0.6512
72.05 -0.6279
72.075 -0.6047
72.1 -0.5845
72.125 -0.5722
72.15 -0.5691
72.175 -0.5712
72.2 -0.578
72.225 -0.5889
72.25 -0.6037
72.275 -0.623
72.3 -0.648
72.325 -0.6787
72.35 -0.715
72.375 -0.7556
72.4 -0.7985
72.425 -0.8397
72.45 -0.8791
72.475 -0.9163
72.5 -0.9568
72.525 -1.0024
72.55 -1.054
72.575 -1.1063
72.6 -1.1529
72.625 -1.1903
72.65 -1.2224
72.675 -1.2571
72.7 -1.2953
72.725 -1.3328
72.75 -1.3687
72.775 -1.3999
72.8 -1.4254
72.825 -1.4427
72.85 -1.4559
72.875 -1.4629
72.9 -1.4704
72.925 -1.48
72.95 -1.4906
72.975 -1.5022
73 -1.5142
73.025 -1.5259
73.05 -1.5355
73.075 -1.5419
73.1 -1.5436
73.125 -1.539
73.15 -1.5217
73.175 -1.4821
73.2 -1.4286
73.225 -1.369
73.25 -1.3037
73.275 -1.2345
73.3 -1.1607
73.325 -1.0837
73.35 -1.0075
73.375 -0.9327
73.4 -0.8553
73.425 -0.7736
73.45 -0.6904
73.475 -0.6102
73.5 -0.5366
73.525 -0.4695
73.55 -0.4097
73.575 -0.3579
73.6 -0.3159
73.625 -0.2836
73.65 -0.2585
73.675 -0.24
73.7 -0.2281
73.725 -0.2228
73.75 -0.224
73.775 -0.2299
73.8 -0.2384
73.825 -0.2501
73.85 -0.2652
73.875 -0.2817
73.9 -0.2979
73.925 -0.3163
73.95 -0.34
73.975 -0.3692
74 -0.4022
74.025 -0.4356
74.05 -0.4654
74.075 -0.4895
74.1 -0.5132
74.125 -0.5416
74.15 -0.5746
74.175 -0.6121
74.2 -0.654
74.225 -0.7011
74.25 -0.7523
74.275 -0.8042
74.3 -0.85
74.325 -0.8774
74.35 -0.8834
74.375 -0.8769
74.4 -0.868
74.425 -0.8599
74.45 -0.8549
74.475 -0.8543
74.5 -0.8558
74.525 -0.8617
74.55 -0.8753
74.575 -0.8951
74.6 -0.9228
74.625 -0.9583
74.65 -1.0028
74.675 -1.0551
74.7 -1.1149
74.725 -1.1807
74.75 -1.2497
74.775 -1.3169
74.8 -1.3788
74.825 -1.4299
74.85 -1.4671
74.875 -1.4951
74.9 -1.5171
74.925 -1.531
74.95 -1.5377
74.975 -1.5404
75 -1.5467
75.025 -1.5604
75.05 -1.5813
75.075 -1.609
75.1 -1.6371
75.125 -1.6597
75.15 -1.6736
75.175 -1.6773
75.2 -1.6784
75.225 -1.6837
75.25 -1.6933
75.275 -1.708
75.3 -1.7256
75.325 -1.7365
75.35 -1.7403
75.375 -1.7479
75.4 -1.7713
75.425 -1.8054
75.45 -1.8404
75.475 -1.8722
75.5 -1.8937
75.525 -1.8997
75.55 -1.8949
75.575 -1.8904
75.6 -1.8917
75.625 -1.9053
75.65 -1.9309
75.675 -1.9638
75.7 -1.9965
75.725 -2.0239
75.75 -2.042
75.775 -2.0483
75.8 -2.0398
75.825 -2.0215
75.85 -1.9976
75.875 -1.9692
75.9 -1.9364
75.925 -1.8971
75.95 -1.8536
75.975 -1.8071
76 -1.7622
76.025 -1.7178
76.05 -1.6673
76.075 -1.6044
76.1 -1.5333
76.125 -1.462
76.15 -1.3953
76.175 -1.335
76.2 -1.2807
76.225 -1.2288
76.25 -1.1817
76.275 -1.1409
76.3 -1.1074
76.325 -1.0798
76.35 -1.0546
76.375 -1.0327
76.4 -1.0148
76.425 -1.0003
76.45 -0.9888
76.475 -0.9778
76.5 -0.9636
76.525 -0.944
76.55 -0.9212
76.575 -0.8989
76.6 -0.8791
76.625 -0.8602
76.65 -0.8426
76.675 -0.8291
76.7 -0.8201
76.725 -0.8162
76.75 -0.818
76.775 -0.8261
76.8 -0.8391
76.825 -0.8553
76.85 -0.8746
76.875 -0.8987
76.9 -0.9279
76.925 -0.9639
76.95 -1.0081
76.975 -1.0616
77 -1.1243
77.025 -1.1958
77.05 -1.2752
77.075 -1.3605
77.1 -1.4475
77.125 -1.5284
77.15 -1.5976
77.175 -1.6491
77.2 -1.6821
77.225 -1.6996
77.25 -1.6988
77.275 -1.689
77.3 -1.679
77.325 -1.6726
77.35 -1.6703
77.375 -1.6741
77.4 -1.682
77.425 -1.6959
77.45 -1.7184
77.475 -1.7466
77.5 -1.7803
77.525 -1.8165
77.55 -1.847
77.575 -1.8619
77.6 -1.8657
77.625 -1.8608
77.65 -1.848
77.675 -1.8253
77.7 -1.7956
77.725 -1.7576
77.75 -1.713
77.775 -1.6606
77.8 -1.6006
77.825 -1.5297
77.85 -1.4445
77.875 -1.3445
77.9 -1.2328
77.925 -1.1188
77.95 -1.0052
77.975 -0.8964
78 -0.7952
78.025 -0.7001
78.05 -0.6098
78.075 -0.5222
78.1 -0.4366
78.125 -0.3532
78.15 -0.272
78.175 -0.1908
78.2 -0.1096
78.225 -0.0311
78.25 0.0429
78.275 0.1124
78.3 0.1772
78.325 0.2368
78.35 0.2908
78.375 0.3407
78.4 0.3896
78.425 0.4334
78.45 0.4695
78.475 0.4992
78.5 0.5202
78.525 0.5343
78.55 0.5428
78.575 0.5508
78.6 0.559
78.625 0.5645
78.65 0.5641
78.675 0.5596
78.7 0.5584
78.725 0.5638
78.75 0.5729
78.775 0.5876
78.8 0.6113
78.825 0.6379
78.85 0.664
78.875 0.6884
78.9 0.7123
78.925 0.735
78.95 0.7543
78.975 0.7739
79 0.8009
79.025 0.8353
79.05 0.8716
79.075 0.9051
79.1 0.9339
79.125 0.9608
79.15 0.988
79.175 1.0145
79.2 1.0389
79.225 1.0599
79.25 1.076
79.275 1.0868
79.3 1.093
79.325 1.0968
79.35 1.0985
79.375 1.0991
79.4 1.1007
79.425 1.104
79.45 1.1087
79.475 1.1137
79.5 1.1175
79.525 1.1188
79.55 1.1176
79.575 1.1137
79.6 1.1069
79.625 1.0965
79.65 1.0827
79.675 1.0667
79.7 1.0477
79.725 1.0249
79.75 0.9981
79.775 0.9684
79.8 0.9389
79.825 0.9109
79.85 0.8843
79.875 0.8558
79.9 0.8223
79.925 0.7811
79.95 0.7322
79.975 0.6765
80 0.6153
80.025 0.5525
80.05 0.4979
80.075 0.4641
80.1 0.4553
80.125 0.4604
80.15 0.4676
80.175 0.4732
80.2 0.4772
80.225 0.4788
80.25 0.4784
80.275 0.4734
80.3 0.4579
80.325 0.4323
80.35 0.4016
80.375 0.3642
80.4 0.3203
80.425 0.2691
80.45 0.2109
80.475 0.1475
80.5 0.0832
80.525 0.0162
80.55 -0.0585
80.575 -0.1402
80.6 -0.2285
80.625 -0.3264
80.65 -0.4302
80.675 -0.5359
80.7 -0.6391
80.725 -0.7295
80.75 -0.8044
80.775 -0.8695
80.8 -0.9244
80.825 -0.9702
80.85 -1.0049
80.875 -1.0207
80.9 -1.0244
80.925 -1.0168
80.95 -1.0001
80.975 -0.9769
81 -0.9449
81.025 -0.9001
81.05 -0.8442
81.075 -0.7905
81.1 -0.7431
81.125 -0.7008
81.15 -0.6585
81.175 -0.6186
81.2 -0.5851
81.225 -0.5559
81.25 -0.5235
81.275 -0.4938
81.3 -0.4718
81.325 -0.4568
81.35 -0.4503
81.375 -0.4489
81.4 -0.4527
81.425 -0.4612
81.45 -0.4716
81.475 -0.474
81.5 -0.4658
81.525 -0.4565
81.55 -0.4456
81.575 -0.4301
81.6 -0.4066
81.625 -0.3733
81.65 -0.3251
81.675 -0.2602
81.7 -0.1798
81.725 -0.0919
81.75 -0.0043
81.775 0.0771
81.8 0.15
81.825 0.2152
81.85 0.2757
81.875 0.3342
81.9 0.39
81.925 0.4398
81.95 0.4884
81.975 0.5387
82 0.5908
82.025 0.6431
82.05 0.6908
82.075 0.7323
82.1 0.7675
82.125 0.8013
82.15 0.8386
82.175 0.8823
82.2 0.9275
82.225 0.9666
82.25 0.9992
82.275 1.0266
82.3 1.0493
82.325 1.0689
82.35 1.0851
82.375 1.0978
82.4 1.1093
82.425 1.1225
82.45 1.1376
82.475 1.1532
82.5 1.1698
82.525 1.1885
82.55 1.2098
82.575 1.234
82.6 1.2618
82.625 1.292
82.65 1.3225
82.675 1.3543
82.7 1.3843
82.725 1.4105
82.75 1.4316
82.775 1.4495
82.8 1.4656
82.825 1.478
82.85 1.485
82.875 1.4869
82.9 1.4846
82.925 1.4792
82.95 1.4732
82.975 1.4662
83 1.4566
83.025 1.442
83.05 1.422
83.075 1.3979
83.1 1.3686
83.125 1.3355
83.15 1.301
83.175 1.266
83.2 1.2302
83.225 1.1933
83.25 1.1564
83.275 1.1205
83.3 1.0896
83.325 1.0653
83.35 1.049
83.375 1.0417
83.4 1.0389
83.425 1.0366
83.45 1.0295
83.475 1.0173
83.5 1.0067
83.525 1.0031
83.55 1.0096
83.575 1.0202
83.6 1.0332
83.625 1.0485
83.65 1.0658
83.675 1.0842
83.7 1.1019
83.725 1.1179
83.75 1.1333
83.775 1.1483
83.8 1.1583
83.825 1.1647
83.85 1.1726
83.875 1.1768
83.9 1.1758
83.925 1.1701
83.95 1.1584
83.975 1.1393
84 1.1127
84.025 1.0788
84.05 1.0368
84.075 0.9866
84.1 0.9288
84.125 0.8648
84.15 0.7949
84.175 0.7203
84.2 0.6491
84.225 0.5934
84.25 0.5546
84.275 0.5306
84.3 0.5341
84.325 0.5661
84.35 0.6125
84.375 0.6582
84.4 0.6998
84.425 0.7442
84.45 0.7939
84.475 0.8447
84.5 0.8905
84.525 0.9297
84.55 0.9627
84.575 0.9886
84.6 1.0058
84.625 1.0148
84.65 1.0171
84.675 1.0144
84.7 1.0064
84.725 0.9927
84.75 0.9755
84.775 0.9582
84.8 0.9448
84.825 0.9378
84.85 0.9338
84.875 0.9267
84.9 0.9127
84.925 0.8934
84.95 0.8677
84.975 0.8382
85 0.809
85.025 0.7793
85.05 0.7487
85.075 0.7191
85.1 0.6906
85.125 0.6627
85.15 0.6415
85.175 0.6293
85.2 0.6251
85.225 0.6337
85.25 0.655
85.275 0.6863
85.3 0.7184
85.325 0.7479
85.35 0.7732
85.375 0.7963
85.4 0.8161
85.425 0.8308
85.45 0.8407
85.475 0.8462
85.5 0.8461
85.525 0.8409
85.55 0.8306
85.575 0.8181
85.6 0.8078
85.625 0.8031
85.65 0.8009
85.675 0.7959
85.7 0.7824
85.725 0.7583
85.75 0.7223
85.775 0.677
85.8 0.6248
85.825 0.5675
85.85 0.508
85.875 0.449
85.9 0.3975
85.925 0.3549
85.95 0.3192
85.975 0.2901
86 0.2699
86.025 0.2606
86.05 0.2595
86.075 0.2631
86.1 0.2688
86.125 0.2745
86.15 0.2752
86.175 0.2725
86.2 0.2639
86.225 0.2517
86.25 0.2395
86.275 0.2283
86.3 0.2144
86.325 0.2034
86.35 0.1995
86.375 0.2018
86.4 0.2041
86.425 0.2012
86.45 0.1918
86.475 0.1748
86.5 0.1486
86.525 0.1148
86.55 0.0766
86.575 0.0395
86.6 0.0058
86.625 -0.0279
86.65 -0.0642
86.675 -0.105
86.7 -0.1509
86.725 -0.1973
86.75 -0.2407
86.775 -0.2796
86.8 -0.3141
86.825 -0.3421
86.85 -0.3651
86.875 -0.3865
86.9 -0.409
86.925 -0.4356
86.95 -0.4667
86.975 -0.5018
87 -0.5406
87.025 -0.5816
87.05 -0.6219
87.075 -0.6596
87.1 -0.69
87.125 -0.7065
87.15 -0.7093
87.175 -0.7018
87.2 -0.6851
87.225 -0.6624
87.25 -0.6321
87.275 -0.5973
87.3 -0.5612
87.325 -0.5226
87.35 -0.4843
87.375 -0.4459
87.4 -0.4114
87.425 -0.3814
87.45 -0.357
87.475 -0.338
87.5 -0.3256
87.525 -0.3182
87.55 -0.3139
87.575 -0.3093
87.6 -0.302
87.625 -0.2887
87.65 -0.2658
87.675 -0.2322
87.7 -0.1867
87.725 -0.1356
87.75 -0.0785
87.775 -0.0187
87.8 0.0418
87.825 0.0965
87.85 0.1431
87.875 0.1809
87.9 0.2105
87.925 0.2305
87.95 0.241
87.975 0.2451
88 0.2461
88.025 0.2485
88.05 0.2571
88.075 0.2703
88.1 0.2977
88.125 0.3378
88.15 0.3831
88.175 0.4287
88.2 0.4741
88.225 0.5195
88.25 0.567
88.275 0.6193
88.3 0.6738
88.325 0.728
88.35 0.7813
88.375 0.8362
88.4 0.8936
88.425 0.9553
88.45 1.026
88.475 1.108
88.5 1.2011
88.525 1.2977
88.55 1.3908
88.575 1.4763
88.6 1.5541
88.625 1.6231
88.65 1.6844
88.675 1.7386
88.7 1.7853
88.725 1.828
88.75 1.8687
88.775 1.9112
88.8 1.9577
88.825 2.0067
88.85 2.0559
88.875 2.1048
88.9 2.1521
88.925 2.1964
88.95 2.2351
88.975 2.2667
89 2.2907
89.025 2.3078
89.05 2.3191
89.075 2.3224
89.1 2.3192
89.125 2.3102
89.15 2.299
89.175 2.2861
89.2 2.2706
89.225 2.2499
89.25 2.2227
89.275 2.189
89.3 2.1482
89.325 2.1011
89.35 2.0488
89.375 1.9909
89.4 1.9268
89.425 1.8558
89.45 1.7793
89.475 1.6984
89.5 1.6101
89.525 1.5147
89.55 1.4156
89.575 1.329
89.6 1.2754
89.625 1.2438
89.65 1.2219
89.675 1.2046
89.7 1.1949
89.725 1.1919
89.75 1.1971
89.775 1.2174
89.8 1.2555
89.825 1.3103
89.85 1.3794
89.875 1.4508
89.9 1.5157
89.925 1.5729
89.95 1.6234
89.975 1.6683
90 1.7104
90.025 1.7548
90.05 1.8031
90.075 1.8517
90.1 1.8966
90.125 1.9368
90.15 1.9715
90.175 2.0012
90.2 2.0267
90.225 2.0465
90.25 2.0629
90.275 2.077
90.3 2.0904
90.325 2.0998
90.35 2.1044
90.375 2.1087
90.4 2.1104
90.425 2.1062
90.45 2.0995
90.475 2.0928
90.5 2.087
90.525 2.0829
90.55 2.078
90.575 2.0721
90.6 2.0622
90.625 2.0466
90.65 2.025
90.675 1.9964
90.7 1.9618
90.725 1.9227
90.75 1.8781
90.775 1.8367
90.8 1.7999
90.825 1.7602
90.85 1.7177
90.875 1.678
90.9 1.6411
90.925 1.6019
90.95 1.5604
90.975 1.523
91 1.491
91.025 1.468
91.05 1.4546
91.075 1.4484
91.1 1.4427
91.125 1.4307
91.15 1.4074
91.175 1.3707
91.2 1.322
91.225 1.2627
91.25 1.1942
91.275 1.1199
91.3 1.0421
91.325 0.9635
91.35 0.8871
91.375 0.8122
91.4 0.7437
91.425 0.6827
91.45 0.6295
91.475 0.5878
91.5 0.5541
91.525 0.5274
91.55 0.5043
91.575 0.4793
91.6 0.4503
91.625 0.4191
91.65 0.3891
91.675 0.3647
91.7 0.349
91.725 0.343
91.75 0.342
91.775 0.3434
91.8 0.3483
91.825 0.3578
91.85 0.3665
91.875 0.3681
91.9 0.3634
91.925 0.3565
91.95 0.3467
91.975 0.3311
92 0.3098
92.025 0.2835
92.05 0.2555
92.075 0.2302
92.1 0.2101
92.125 0.1938
92.15 0.1825
92.175 0.1754
92.2 0.1676
92.225 0.1561
92.25 0.1377
92.275 0.1108
92.3 0.0754
92.325 0.0308
92.35 -0.0223
92.375 -0.0827
92.4 -0.1491
92.425 -0.2185
92.45 -0.2863
92.475 -0.3493
92.5 -0.4059
92.525 -0.4541
92.55 -0.4814
92.575 -0.4768
92.6 -0.4482
92.625 -0.4088
92.65 -0.3615
92.675 -0.3082
92.7 -0.2509
92.725 -0.1855
92.75 -0.104
92.775 -0.0085
92.8 0.0938
92.825 0.2012
92.85 0.3102
92.875 0.4163
92.9 0.5182
92.925 0.6167
92.95 0.7098
92.975 0.796
93 0.8765
93.025 0.9506
93.05 1.015
93.075 1.0706
93.1 1.1185
93.125 1.156
93.15 1.1856
93.175 1.2114
93.2 1.2376
93.225 1.2653
93.25 1.2975
93.275 1.3368
93.3 1.3804
93.325 1.4229
93.35 1.4636
93.375 1.5037
93.4 1.543
93.425 1.5794
93.45 1.6091
93.475 1.63
93.5 1.6441
93.525 1.6502
93.55 1.6489
93.575 1.6421
93.6 1.6313
93.625 1.6207
93.65 1.6105
93.675 1.6009
93.7 1.592
93.725 1.5824
93.75 1.5706
93.775 1.556
93.8 1.5462
93.825 1.5536
93.85 1.5777
93.875 1.6017
93.9 1.6168
93.925 1.6219
93.95 1.622
93.975 1.6178
94 1.6118
94.025 1.6052
94.05 1.5996
94.075 1.5982
94.1 1.6002
94.125 1.6048
94.15 1.615
94.175 1.6328
94.2 1.6521
94.225 1.6668
94.25 1.6748
94.275 1.6749
94.3 1.6662
94.325 1.6486
94.35 1.6225
94.375 1.5886
94.4 1.5474
94.425 1.5013
94.45 1.452
94.475 1.4064
94.5 1.3698
94.525 1.337
94.55 1.3032
94.575 1.2737
94.6 1.2493
94.625 1.2223
94.65 1.1873
94.675 1.1456
94.7 1.098
94.725 1.0459
94.75 0.993
94.775 0.9433
94.8 0.897
94.825 0.85
94.85 0.7979
94.875 0.7388
94.9 0.6716
94.925 0.5964
94.95 0.5127
94.975 0.4224
95 0.3315
95.025 0.2479
95.05 0.1739
95.075 0.1097
95.1 0.0536
95.125 0.0167
95.15 0.0027
95.175 0.0057
95.2 0.015
95.225 0.0272
95.25 0.0394
95.275 0.0475
95.3 0.052
95.325 0.0535
95.35 0.0489
95.375 0.0384
95.4 0.0223
95.425 0.0014
95.45 -0.0216
95.475 -0.0436
95.5 -0.064
95.525 -0.0814
95.55 -0.0956
95.575 -0.1052
95.6 -0.111
95.625 -0.1147
95.65 -0.1189
95.675 -0.123
95.7 -0.1332
95.725 -0.1511
95.75 -0.1781
95.775 -0.2151
95.8 -0.2578
95.825 -0.3015
95.85 -0.3426
95.875 -0.376
95.9 -0.3951
95.925 -0.4033
95.95 -0.4014
95.975 -0.3911
96 -0.3721
96.025 -0.3431
96.05 -0.3082
96.075 -0.2675
96.1 -0.2241
96.125 -0.1805
96.15 -0.139
96.175 -0.1018
96.2 -0.0703
96.225 -0.0475
96.25 -0.036
96.275 -0.0342
96.3 -0.0387
96.325 -0.0485
96.35 -0.0617
96.375 -0.0793
96.4 -0.0999
96.425 -0.1232
96.45 -0.1484
96.475 -0.1737
96.5 -0.1942
96.525 -0.2072
96.55 -0.2108
96.575 -0.2058
96.6 -0.1963
96.625 -0.1869
96.65 -0.1766
96.675 -0.1674
96.7 -0.1616
96.725 -0.1596
96.75 -0.1649
96.775 -0.1749
96.8 -0.1892
96.825 -0.2081
96.85 -0.2275
96.875 -0.2469
96.9 -0.2685
96.925 -0.2917
96.95 -0.3184
96.975 -0.3467
97 -0.3745
97.025 -0.397
97.05 -0.4078
97.075 -0.4098
97.1 -0.4079
97.125 -0.4082
97.15 -0.4101
97.175 -0.4114
97.2 -0.4155
97.225 -0.4239
97.25 -0.4352
97.275 -0.4464
97.3 -0.4578
97.325 -0.4696
97.35 -0.4818
97.375 -0.4971
97.4 -0.5151
97.425 -0.5329
97.45 -0.5471
97.475 -0.555
97.5 -0.5615
97.525 -0.5692
97.55 -0.58
97.575 -0.5943
97.6 -0.6134
97.625 -0.6388
97.65 -0.668
97.675 -0.6965
97.7 -0.7242
97.725 -0.7511
97.75 -0.7772
97.775 -0.8031
97.8 -0.8249
97.825 -0.8318
97.85 -0.8133
97.875 -0.7792
97.9 -0.7451
97.925 -0.7153
97.95 -0.6901
97.975 -0.6672
98 -0.6438
98.025 -0.6212
98.05 -0.6006
98.075 -0.5804
98.1 -0.5583
98.125 -0.5315
98.15 -0.499
98.175 -0.4666
98.2 -0.4339
98.225 -0.4025
98.25 -0.3761
98.275 -0.3568
98.3 -0.3436
98.325 -0.3345
98.35 -0.3277
98.375 -0.3209
98.4 -0.3113
98.425 -0.2991
98.45 -0.2857
98.475 -0.272
98.5 -0.2598
98.525 -0.2499
98.55 -0.2433
98.575 -0.2428
98.6 -0.2495
98.625 -0.2628
98.65 -0.2816
98.675 -0.3048
98.7 -0.3279
98.725 -0.349
98.75 -0.3682
98.775 -0.3827
98.8 -0.3879
98.825 -0.3789
98.85 -0.3603
98.875 -0.3389
98.9 -0.3197
98.925 -0.3047
98.95 -0.2943
98.975 -0.2893
99 -0.2897
99.025 -0.2959
99.05 -0.3089
99.075 -0.3297
99.1 -0.3563
99.125 -0.3843
99.15 -0.4096
99.175 -0.4307
99.2 -0.4491
99.225 -0.4626
99.25 -0.4701
99.275 -0.4714
99.3 -0.4697
99.325 -0.4651
99.35 -0.457
99.375 -0.4458
99.4 -0.4274
99.425 -0.4041
99.45 -0.3787
99.475 -0.3471
99.5 -0.3124
99.525 -0.2824
99.55 -0.2562
99.575 -0.2268
99.6 -0.1855
99.625 -0.132
99.65 -0.0735
99.675 -0.017
99.7 0.0354
99.725 0.0843
99.75 0.1261
99.775 0.1631
99.8 0.1958
99.825 0.226
99.85 0.2528
99.875 0.2782
99.9 0.3058
99.925 0.3337
99.95 0.3604
99.975 0.3845
100 0.4038
