# Supplementary material for: Uptake of N2O5 by aqueous aerosol unveiled using chemically accurate many-body potentials
Source: Nat Commun. 2022 Mar 10;13:1266. doi: 10.1038/s41467-022-28697-8 (PMC8913772; doi:10.1038/s41467-022-28697-8)
Supplement: Supplementary file 3 — Source Data [file 41467_2022_28697_MOESM3_ESM.zip › n2o5-uptake-data/Fig2/scattering/rep02run16/relcom_gds.dat]

0.025 11.9919
0.05 11.9544
0.075 11.9168
0.1 11.8793
0.125 11.8418
0.15 11.8042
0.175 11.7667
0.2 11.7292
0.225 11.6917
0.25 11.6541
0.275 11.6165
0.3 11.5789
0.325 11.5414
0.35 11.5038
0.375 11.4662
0.4 11.4286
0.425 11.391
0.45 11.3534
0.475 11.3158
0.5 11.2782
0.525 11.2406
0.55 11.203
0.575 11.1653
0.6 11.1277
0.625 11.0901
0.65 11.0525
0.675 11.0149
0.7 10.9772
0.725 10.9396
0.75 10.9019
0.775 10.8642
0.8 10.8265
0.825 10.7887
0.85 10.7509
0.875 10.7131
0.9 10.6752
0.925 10.6372
0.95 10.5993
0.975 10.5613
1 10.5232
1.025 10.4851
1.05 10.447
1.075 10.4088
1.1 10.3706
1.125 10.3323
1.15 10.2941
1.175 10.2557
1.2 10.2174
1.225 10.179
1.25 10.1405
1.275 10.1021
1.3 10.0636
1.325 10.0251
1.35 9.9866
1.375 9.948
1.4 9.9093
1.425 9.8706
1.45 9.8318
1.475 9.7931
1.5 9.7543
1.525 9.7154
1.55 9.6766
1.575 9.6377
1.6 9.5988
1.625 9.5598
1.65 9.5208
1.675 9.4817
1.7 9.4426
1.725 9.4034
1.75 9.3642
1.775 9.3249
1.8 9.2855
1.825 9.2461
1.85 9.2067
1.875 9.1672
1.9 9.1277
1.925 9.0881
1.95 9.0485
1.975 9.0088
2 8.969
2.025 8.9293
2.05 8.8894
2.075 8.8495
2.1 8.8096
2.125 8.7696
2.15 8.7295
2.175 8.6894
2.2 8.6493
2.225 8.6091
2.25 8.5688
2.275 8.5285
2.3 8.4881
2.325 8.4476
2.35 8.4071
2.375 8.3665
2.4 8.3258
2.425 8.285
2.45 8.2441
2.475 8.2032
2.5 8.1621
2.525 8.121
2.55 8.0797
2.575 8.0383
2.6 7.9967
2.625 7.955
2.65 7.9131
2.675 7.8711
2.7 7.8288
2.725 7.7864
2.75 7.7437
2.775 7.7009
2.8 7.6578
2.825 7.6146
2.85 7.5712
2.875 7.5278
2.9 7.4841
2.925 7.4404
2.95 7.3965
2.975 7.3525
3 7.3081
3.025 7.2636
3.05 7.2189
3.075 7.1739
3.1 7.1289
3.125 7.0837
3.15 7.0383
3.175 6.9929
3.2 6.9474
3.225 6.9019
3.25 6.8562
3.275 6.8103
3.3 6.7642
3.325 6.7177
3.35 6.6709
3.375 6.6239
3.4 6.5766
3.425 6.5291
3.45 6.4816
3.475 6.4336
3.5 6.3851
3.525 6.3361
3.55 6.2866
3.575 6.2365
3.6 6.1857
3.625 6.1344
3.65 6.0826
3.675 6.0303
3.7 5.9775
3.725 5.9242
3.75 5.8704
3.775 5.8158
3.8 5.7608
3.825 5.7054
3.85 5.6494
3.875 5.5927
3.9 5.5351
3.925 5.4762
3.95 5.4156
3.975 5.3531
4 5.2892
4.025 5.2233
4.05 5.1549
4.075 5.084
4.1 5.011
4.125 4.9358
4.15 4.8588
4.175 4.7801
4.2 4.6998
4.225 4.618
4.25 4.535
4.275 4.4519
4.3 4.3673
4.325 4.2787
4.35 4.1862
4.375 4.0905
4.4 3.9924
4.425 3.8924
4.45 3.7923
4.475 3.6913
4.5 3.5952
4.525 3.522
4.55 3.4771
4.575 3.4507
4.6 3.4368
4.625 3.4281
4.65 3.4203
4.675 3.4119
4.7 3.4013
4.725 3.3873
4.75 3.3698
4.775 3.347
4.8 3.3187
4.825 3.2834
4.85 3.2442
4.875 3.2053
4.9 3.1738
4.925 3.1494
4.95 3.1249
4.975 3.0942
5 3.0587
5.025 3.0177
5.05 2.971
5.075 2.9203
5.1 2.8661
5.125 2.8084
5.15 2.7476
5.175 2.6837
5.2 2.6184
5.225 2.5554
5.25 2.4942
5.275 2.4322
5.3 2.3668
5.325 2.2976
5.35 2.2238
5.375 2.1461
5.4 2.0638
5.425 1.9761
5.45 1.8834
5.475 1.786
5.5 1.6861
5.525 1.5909
5.55 1.5014
5.575 1.4153
5.6 1.3286
5.625 1.2408
5.65 1.158
5.675 1.0903
5.7 1.035
5.725 0.9841
5.75 0.933
5.775 0.8834
5.8 0.8357
5.825 0.7889
5.85 0.744
5.875 0.7004
5.9 0.6659
5.925 0.6444
5.95 0.6259
5.975 0.6036
6 0.5792
6.025 0.5519
6.05 0.53
6.075 0.5225
6.1 0.5216
6.125 0.5165
6.15 0.5048
6.175 0.4868
6.2 0.4613
6.225 0.4317
6.25 0.3993
6.275 0.3618
6.3 0.3176
6.325 0.2648
6.35 0.2023
6.375 0.1319
6.4 0.0542
6.425 -0.0294
6.45 -0.1177
6.475 -0.2074
6.5 -0.2932
6.525 -0.3672
6.55 -0.4243
6.575 -0.4642
6.6 -0.4863
6.625 -0.4916
6.65 -0.4915
6.675 -0.4926
6.7 -0.4978
6.725 -0.5076
6.75 -0.5213
6.775 -0.5341
6.8 -0.5405
6.825 -0.5431
6.85 -0.5429
6.875 -0.5379
6.9 -0.5291
6.925 -0.5156
6.95 -0.4948
6.975 -0.4704
7 -0.4449
7.025 -0.4198
7.05 -0.3972
7.075 -0.3773
7.1 -0.3594
7.125 -0.3443
7.15 -0.3326
7.175 -0.3257
7.2 -0.3247
7.225 -0.3278
7.25 -0.3341
7.275 -0.344
7.3 -0.3555
7.325 -0.3667
7.35 -0.3752
7.375 -0.3794
7.4 -0.381
7.425 -0.3887
7.45 -0.4045
7.475 -0.4257
7.5 -0.4461
7.525 -0.4649
7.55 -0.4811
7.575 -0.5007
7.6 -0.5252
7.625 -0.5542
7.65 -0.584
7.675 -0.6068
7.7 -0.6165
7.725 -0.6185
7.75 -0.6201
7.775 -0.6222
7.8 -0.6201
7.825 -0.6109
7.85 -0.6013
7.875 -0.5971
7.9 -0.5985
7.925 -0.6033
7.95 -0.6057
7.975 -0.6061
8 -0.6058
8.025 -0.6064
8.05 -0.6034
8.075 -0.5863
8.1 -0.5505
8.125 -0.4955
8.15 -0.4155
8.175 -0.3263
8.2 -0.2401
8.225 -0.1594
8.25 -0.0861
8.275 -0.0221
8.3 0.0338
8.325 0.0815
8.35 0.12
8.375 0.1514
8.4 0.1767
8.425 0.2013
8.45 0.2286
8.475 0.2631
8.5 0.3024
8.525 0.3444
8.55 0.3904
8.575 0.4407
8.6 0.4935
8.625 0.5414
8.65 0.584
8.675 0.6235
8.7 0.661
8.725 0.695
8.75 0.7229
8.775 0.743
8.8 0.7562
8.825 0.7626
8.85 0.7603
8.875 0.7499
8.9 0.7339
8.925 0.7224
8.95 0.7315
8.975 0.7505
9 0.7735
9.025 0.8004
9.05 0.8283
9.075 0.8553
9.1 0.8809
9.125 0.902
9.15 0.9225
9.175 0.9462
9.2 0.9719
9.225 0.9952
9.25 1.0141
9.275 1.0288
9.3 1.0397
9.325 1.0477
9.35 1.056
9.375 1.0639
9.4 1.0732
9.425 1.0855
9.45 1.1007
9.475 1.1162
9.5 1.129
9.525 1.1376
9.55 1.1413
9.575 1.1405
9.6 1.1359
9.625 1.1291
9.65 1.1179
9.675 1.0996
9.7 1.0741
9.725 1.0416
9.75 1.0037
9.775 0.9647
9.8 0.9323
9.825 0.911
9.85 0.8996
9.875 0.8958
9.9 0.8919
9.925 0.8908
9.95 0.892
9.975 0.8935
10 0.892
10.025 0.8907
10.05 0.8925
10.075 0.891
10.1 0.8838
10.125 0.8728
10.15 0.8616
10.175 0.8512
10.2 0.8389
10.225 0.8244
10.25 0.809
10.275 0.7949
10.3 0.7829
10.325 0.7845
10.35 0.8191
10.375 0.8777
10.4 0.9444
10.425 1.011
10.45 1.0745
10.475 1.1351
10.5 1.1906
10.525 1.2395
10.55 1.2806
10.575 1.314
10.6 1.3408
10.625 1.361
10.65 1.3744
10.675 1.3794
10.7 1.3756
10.725 1.3639
10.75 1.3452
10.775 1.3235
10.8 1.3059
10.825 1.2952
10.85 1.2906
10.875 1.2944
10.9 1.3065
10.925 1.3268
10.95 1.3544
10.975 1.3886
11 1.432
11.025 1.4901
11.05 1.5658
11.075 1.6573
11.1 1.754
11.125 1.8503
11.15 1.9417
11.175 2.0298
11.2 2.1158
11.225 2.1985
11.25 2.2756
11.275 2.345
11.3 2.4092
11.325 2.4708
11.35 2.531
11.375 2.5908
11.4 2.6568
11.425 2.7358
11.45 2.827
11.475 2.9258
11.5 3.0209
11.525 3.1095
11.55 3.1914
11.575 3.2674
11.6 3.3396
11.625 3.4071
11.65 3.472
11.675 3.5332
11.7 3.5896
11.725 3.6421
11.75 3.6912
11.775 3.7367
11.8 3.7786
11.825 3.8166
11.85 3.8506
11.875 3.8799
11.9 3.9045
11.925 3.9253
11.95 3.9432
11.975 3.9587
12 3.9715
12.025 3.9813
12.05 3.988
12.075 3.9901
12.1 3.9879
12.125 3.983
12.15 3.9746
12.175 3.9607
12.2 3.949
12.225 3.9511
12.25 3.9708
12.275 3.9936
12.3 4.0136
12.325 4.0312
12.35 4.047
12.375 4.0608
12.4 4.0725
12.425 4.0823
12.45 4.0898
12.475 4.0955
12.5 4.0992
12.525 4.101
12.55 4.101
12.575 4.0992
12.6 4.0955
12.625 4.0898
12.65 4.0819
12.675 4.0716
12.7 4.0596
12.725 4.046
12.75 4.0311
12.775 4.0149
12.8 3.9973
12.825 3.9781
12.85 3.9567
12.875 3.9326
12.9 3.9052
12.925 3.8737
12.95 3.8378
12.975 3.7997
13 3.7618
13.025 3.7253
13.05 3.6891
13.075 3.6516
13.1 3.612
13.125 3.5705
13.15 3.5279
13.175 3.485
13.2 3.4411
13.225 3.3952
13.25 3.3464
13.275 3.2943
13.3 3.2381
13.325 3.1779
13.35 3.115
13.375 3.0516
13.4 2.9896
13.425 2.9292
13.45 2.8734
13.475 2.8199
13.5 2.7676
13.525 2.7138
13.55 2.6605
13.575 2.6083
13.6 2.5606
13.625 2.5205
13.65 2.4916
13.675 2.472
13.7 2.4641
13.725 2.4779
13.75 2.5088
13.775 2.5472
13.8 2.5884
13.825 2.6288
13.85 2.6684
13.875 2.7056
13.9 2.738
13.925 2.7643
13.95 2.7866
13.975 2.8081
14 2.8294
14.025 2.8545
14.05 2.8962
14.075 2.9467
14.1 2.9955
14.125 3.0404
14.15 3.0814
14.175 3.1169
14.2 3.1471
14.225 3.1719
14.25 3.1918
14.275 3.2074
14.3 3.2189
14.325 3.2264
14.35 3.2302
14.375 3.2301
14.4 3.2263
14.425 3.2206
14.45 3.2118
14.475 3.1985
14.5 3.1802
14.525 3.1609
14.55 3.1447
14.575 3.1355
14.6 3.1366
14.625 3.144
14.65 3.1547
14.675 3.1697
14.7 3.1859
14.725 3.2016
14.75 3.2197
14.775 3.2418
14.8 3.2653
14.825 3.2887
14.85 3.3094
14.875 3.3254
14.9 3.3377
14.925 3.3469
14.95 3.354
14.975 3.3603
15 3.3677
15.025 3.3769
15.05 3.3888
15.075 3.4026
15.1 3.418
15.125 3.4329
15.15 3.444
15.175 3.449
15.2 3.4474
15.225 3.4385
15.25 3.4244
15.275 3.4101
15.3 3.3986
15.325 3.3866
15.35 3.3736
15.375 3.3613
15.4 3.3508
15.425 3.3414
15.45 3.3341
15.475 3.3287
15.5 3.3243
15.525 3.3186
15.55 3.311
15.575 3.3006
15.6 3.2868
15.625 3.2691
15.65 3.2462
15.675 3.2167
15.7 3.1809
15.725 3.1408
15.75 3.0946
15.775 3.0425
15.8 2.9862
15.825 2.9259
15.85 2.86
15.875 2.7891
15.9 2.7139
15.925 2.6325
15.95 2.5433
15.975 2.4446
16 2.3368
16.025 2.2221
16.05 2.1034
16.075 1.9816
16.1 1.8632
16.125 1.7501
16.15 1.6362
16.175 1.5176
16.2 1.3979
16.225 1.2836
16.25 1.1762
16.275 1.0724
16.3 0.9655
16.325 0.8541
16.35 0.7412
16.375 0.6326
16.4 0.5412
16.425 0.4657
16.45 0.3966
16.475 0.3298
16.5 0.2636
16.525 0.195
16.55 0.1237
16.575 0.0507
16.6 -0.0235
16.625 -0.1019
16.65 -0.1843
16.675 -0.2678
16.7 -0.3488
16.725 -0.4192
16.75 -0.4798
16.775 -0.5372
16.8 -0.5896
16.825 -0.6319
16.85 -0.658
16.875 -0.6583
16.9 -0.6357
16.925 -0.5973
16.95 -0.5459
16.975 -0.4873
17 -0.427
17.025 -0.3706
17.05 -0.3241
17.075 -0.2883
17.1 -0.2622
17.125 -0.2435
17.15 -0.2328
17.175 -0.2299
17.2 -0.2341
17.225 -0.2449
17.25 -0.2615
17.275 -0.2828
17.3 -0.3067
17.325 -0.3309
17.35 -0.3525
17.375 -0.3715
17.4 -0.3879
17.425 -0.4002
17.45 -0.4093
17.475 -0.4148
17.5 -0.4094
17.525 -0.3848
17.55 -0.3441
17.575 -0.2985
17.6 -0.2516
17.625 -0.2033
17.65 -0.1521
17.675 -0.0963
17.7 -0.039
17.725 0.0152
17.75 0.0626
17.775 0.101
17.8 0.1307
17.825 0.1514
17.85 0.1633
17.875 0.1681
17.9 0.1643
17.925 0.1519
17.95 0.1317
17.975 0.1053
18 0.078
18.025 0.0527
18.05 0.0307
18.075 0.0068
18.1 -0.0226
18.125 -0.058
18.15 -0.0992
18.175 -0.1463
18.2 -0.1979
18.225 -0.2534
18.25 -0.3092
18.275 -0.359
18.3 -0.3904
18.325 -0.4076
18.35 -0.4137
18.375 -0.4069
18.4 -0.3881
18.425 -0.3551
18.45 -0.3086
18.475 -0.2513
18.5 -0.1877
18.525 -0.124
18.55 -0.0607
18.575 0.0073
18.6 0.0794
18.625 0.1527
18.65 0.2246
18.675 0.295
18.7 0.3646
18.725 0.4354
18.75 0.5059
18.775 0.5754
18.8 0.6411
18.825 0.7004
18.85 0.7532
18.875 0.7981
18.9 0.8351
18.925 0.865
18.95 0.8881
18.975 0.905
19 0.9167
19.025 0.9207
19.05 0.9175
19.075 0.9091
19.1 0.8962
19.125 0.8788
19.15 0.8566
19.175 0.8297
19.2 0.7984
19.225 0.7627
19.25 0.7218
19.275 0.6741
19.3 0.6207
19.325 0.5621
19.35 0.4949
19.375 0.4185
19.4 0.334
19.425 0.2461
19.45 0.1593
19.475 0.0782
19.5 0.0029
19.525 -0.0664
19.55 -0.1296
19.575 -0.1865
19.6 -0.2354
19.625 -0.2757
19.65 -0.3077
19.675 -0.3325
19.7 -0.3513
19.725 -0.3661
19.75 -0.3745
19.775 -0.3756
19.8 -0.3646
19.825 -0.3381
19.85 -0.2995
19.875 -0.2522
19.9 -0.1941
19.925 -0.1259
19.95 -0.0532
19.975 0.0204
20 0.095
20.025 0.1646
20.05 0.2281
20.075 0.2854
20.1 0.3354
20.125 0.3775
20.15 0.4144
20.175 0.4468
20.2 0.4796
20.225 0.5133
20.25 0.551
20.275 0.6027
20.3 0.6694
20.325 0.7441
20.35 0.8238
20.375 0.9038
20.4 0.9793
20.425 1.0484
20.45 1.1105
20.475 1.1639
20.5 1.2076
20.525 1.2398
20.55 1.2612
20.575 1.2722
20.6 1.2731
20.625 1.2652
20.65 1.2487
20.675 1.2254
20.7 1.1968
20.725 1.1648
20.75 1.1316
20.775 1.1028
20.8 1.0792
20.825 1.0571
20.85 1.034
20.875 1.0104
20.9 0.9827
20.925 0.9488
20.95 0.9097
20.975 0.8661
21 0.8217
21.025 0.7834
21.05 0.7521
21.075 0.7269
21.1 0.7159
21.125 0.7229
21.15 0.7436
21.175 0.7747
21.2 0.811
21.225 0.8479
21.25 0.8812
21.275 0.9089
21.3 0.9322
21.325 0.9542
21.35 0.9834
21.375 1.0274
21.4 1.0749
21.425 1.1183
21.45 1.1538
21.475 1.1808
21.5 1.1985
21.525 1.2079
21.55 1.2103
21.575 1.2069
21.6 1.2042
21.625 1.2052
21.65 1.2063
21.675 1.2051
21.7 1.1997
21.725 1.188
21.75 1.1695
21.775 1.1463
21.8 1.1189
21.825 1.0864
21.85 1.0492
21.875 1.0076
21.9 0.9617
21.925 0.9134
21.95 0.8656
21.975 0.8231
22 0.7946
22.025 0.7895
22.05 0.7983
22.075 0.8163
22.1 0.8454
22.125 0.8812
22.15 0.9168
22.175 0.9492
22.2 0.9778
22.225 1.0074
22.25 1.0397
22.275 1.0703
22.3 1.093
22.325 1.1068
22.35 1.1131
22.375 1.1128
22.4 1.1059
22.425 1.093
22.45 1.0782
22.475 1.0645
22.5 1.0534
22.525 1.047
22.55 1.0409
22.575 1.0325
22.6 1.0211
22.625 1.0054
22.65 0.9841
22.675 0.9582
22.7 0.9285
22.725 0.8943
22.75 0.8559
22.775 0.814
22.8 0.7779
22.825 0.7675
22.85 0.7855
22.875 0.8177
22.9 0.8513
22.925 0.8859
22.95 0.9212
22.975 0.9566
23 0.9954
23.025 1.0387
23.05 1.086
23.075 1.1334
23.1 1.1786
23.125 1.2195
23.15 1.2564
23.175 1.2914
23.2 1.3263
23.225 1.3594
23.25 1.3895
23.275 1.4164
23.3 1.4385
23.325 1.455
23.35 1.4657
23.375 1.4715
23.4 1.473
23.425 1.4713
23.45 1.4668
23.475 1.4605
23.5 1.4515
23.525 1.4399
23.55 1.4272
23.575 1.4127
23.6 1.3948
23.625 1.3729
23.65 1.349
23.675 1.3241
23.7 1.2999
23.725 1.2763
23.75 1.2511
23.775 1.2242
23.8 1.1993
23.825 1.1801
23.85 1.1646
23.875 1.1496
23.9 1.133
23.925 1.1138
23.95 1.0912
23.975 1.064
24 1.0322
24.025 0.9971
24.05 0.9588
24.075 0.9146
24.1 0.8637
24.125 0.8053
24.15 0.7384
24.175 0.6657
24.2 0.5927
24.225 0.5188
24.25 0.441
24.275 0.3585
24.3 0.2707
24.325 0.1804
24.35 0.0887
24.375 -0.0052
24.4 -0.1
24.425 -0.1939
24.45 -0.2897
24.475 -0.3871
24.5 -0.4736
24.525 -0.5299
24.55 -0.5605
24.575 -0.5879
24.6 -0.6166
24.625 -0.6313
24.65 -0.6173
24.675 -0.5857
24.7 -0.5545
24.725 -0.5338
24.75 -0.5265
24.775 -0.5309
24.8 -0.5378
24.825 -0.5321
24.85 -0.5055
24.875 -0.4708
24.9 -0.4389
24.925 -0.4133
24.95 -0.3934
24.975 -0.3758
25 -0.3587
25.025 -0.3443
25.05 -0.3369
25.075 -0.3378
25.1 -0.3486
25.125 -0.3674
25.15 -0.3919
25.175 -0.4154
25.2 -0.4343
25.225 -0.4527
25.25 -0.4725
25.275 -0.4899
25.3 -0.5005
25.325 -0.5086
25.35 -0.5154
25.375 -0.5214
25.4 -0.5218
25.425 -0.5157
25.45 -0.4846
25.475 -0.4216
25.5 -0.3396
25.525 -0.2453
25.55 -0.147
25.575 -0.0513
25.6 0.0355
25.625 0.1148
25.65 0.187
25.675 0.253
25.7 0.3118
25.725 0.3665
25.75 0.4184
25.775 0.4695
25.8 0.5215
25.825 0.574
25.85 0.6255
25.875 0.6748
25.9 0.7193
25.925 0.7571
25.95 0.7885
25.975 0.8111
26 0.827
26.025 0.8353
26.05 0.8409
26.075 0.8521
26.1 0.8722
26.125 0.8971
26.15 0.9204
26.175 0.9361
26.2 0.9415
26.225 0.934
26.25 0.9151
26.275 0.8859
26.3 0.8521
26.325 0.8242
26.35 0.8055
26.375 0.7917
26.4 0.7837
26.425 0.7809
26.45 0.7816
26.475 0.7828
26.5 0.7791
26.525 0.7665
26.55 0.7434
26.575 0.7106
26.6 0.6695
26.625 0.62
26.65 0.5652
26.675 0.5084
26.7 0.4575
26.725 0.4152
26.75 0.3736
26.775 0.3288
26.8 0.2798
26.825 0.2263
26.85 0.1678
26.875 0.1023
26.9 0.0293
26.925 -0.0512
26.95 -0.1356
26.975 -0.2191
27 -0.2914
27.025 -0.3377
27.05 -0.369
27.075 -0.4007
27.1 -0.435
27.125 -0.4731
27.15 -0.5146
27.175 -0.5586
27.2 -0.6075
27.225 -0.6571
27.25 -0.7027
27.275 -0.7337
27.3 -0.7461
27.325 -0.747
27.35 -0.7426
27.375 -0.7401
27.4 -0.7456
27.425 -0.7622
27.45 -0.7832
27.475 -0.803
27.5 -0.8196
27.525 -0.8366
27.55 -0.8526
27.575 -0.866
27.6 -0.8724
27.625 -0.8669
27.65 -0.8564
27.675 -0.846
27.7 -0.8375
27.725 -0.8246
27.75 -0.8003
27.775 -0.7599
27.8 -0.7039
27.825 -0.6371
27.85 -0.5666
27.875 -0.496
27.9 -0.4273
27.925 -0.3591
27.95 -0.2928
27.975 -0.2279
28 -0.166
28.025 -0.1067
28.05 -0.049
28.075 0.0058
28.1 0.0604
28.125 0.1178
28.15 0.1785
28.175 0.2432
28.2 0.3142
28.225 0.3948
28.25 0.4854
28.275 0.5809
28.3 0.676
28.325 0.7655
28.35 0.8466
28.375 0.9197
28.4 0.9833
28.425 1.0383
28.45 1.0862
28.475 1.1285
28.5 1.1668
28.525 1.2076
28.55 1.2589
28.575 1.3118
28.6 1.3579
28.625 1.3954
28.65 1.4251
28.675 1.4522
28.7 1.4847
28.725 1.5263
28.75 1.5705
28.775 1.6129
28.8 1.6494
28.825 1.6757
28.85 1.6911
28.875 1.6966
28.9 1.6936
28.925 1.6857
28.95 1.6783
28.975 1.6758
29 1.6737
29.025 1.6646
29.05 1.6467
29.075 1.6218
29.1 1.5906
29.125 1.5547
29.15 1.5207
29.175 1.4924
29.2 1.4712
29.225 1.4525
29.25 1.4321
29.275 1.409
29.3 1.3817
29.325 1.3483
29.35 1.3106
29.375 1.2686
29.4 1.2236
29.425 1.1807
29.45 1.1508
29.475 1.1326
29.5 1.1159
29.525 1.0953
29.55 1.069
29.575 1.0366
29.6 0.9994
29.625 0.9574
29.65 0.9116
29.675 0.8645
29.7 0.8184
29.725 0.7773
29.75 0.7475
29.775 0.7305
29.8 0.724
29.825 0.7237
29.85 0.7224
29.875 0.7174
29.9 0.7069
29.925 0.6898
29.95 0.6672
29.975 0.642
30 0.6133
30.025 0.5758
30.05 0.5286
30.075 0.4731
30.1 0.4085
30.125 0.3434
30.15 0.2888
30.175 0.2373
30.2 0.1835
30.225 0.1306
30.25 0.0811
30.275 0.0387
30.3 0.0029
30.325 -0.0293
30.35 -0.0603
30.375 -0.0893
30.4 -0.1127
30.425 -0.1301
30.45 -0.1435
30.475 -0.153
30.5 -0.1544
30.525 -0.1468
30.55 -0.1321
30.575 -0.1152
30.6 -0.1013
30.625 -0.0885
30.65 -0.0738
30.675 -0.0601
30.7 -0.0529
30.725 -0.0543
30.75 -0.0616
30.775 -0.0621
30.8 -0.0544
30.825 -0.0396
30.85 -0.0208
30.875 -0.0021
30.9 0.0209
30.925 0.0477
30.95 0.0768
30.975 0.1054
31 0.1311
31.025 0.1535
31.05 0.1708
31.075 0.1835
31.1 0.1913
31.125 0.2012
31.15 0.2145
31.175 0.2355
31.2 0.2581
31.225 0.2775
31.25 0.2927
31.275 0.3017
31.3 0.3042
31.325 0.3028
31.35 0.2985
31.375 0.2925
31.4 0.2895
31.425 0.2946
31.45 0.3067
31.475 0.3219
31.5 0.3349
31.525 0.3439
31.55 0.3475
31.575 0.3428
31.6 0.3272
31.625 0.3033
31.65 0.2742
31.675 0.243
31.7 0.2137
31.725 0.1864
31.75 0.1557
31.775 0.1203
31.8 0.0826
31.825 0.0451
31.85 0.0066
31.875 -0.037
31.9 -0.0854
31.925 -0.1396
31.95 -0.1993
31.975 -0.2639
32 -0.3262
32.025 -0.3703
32.05 -0.3991
32.075 -0.4209
32.1 -0.4332
32.125 -0.4327
32.15 -0.4269
32.175 -0.4206
32.2 -0.4153
32.225 -0.4127
32.25 -0.4085
32.275 -0.4041
32.3 -0.4066
32.325 -0.4157
32.35 -0.4266
32.375 -0.4295
32.4 -0.4206
32.425 -0.4016
32.45 -0.3777
32.475 -0.353
32.5 -0.3278
32.525 -0.3013
32.55 -0.2754
32.575 -0.2533
32.6 -0.2356
32.625 -0.2207
32.65 -0.2072
32.675 -0.1989
32.7 -0.1956
32.725 -0.193
32.75 -0.1869
32.775 -0.1775
32.8 -0.1692
32.825 -0.1664
32.85 -0.1676
32.875 -0.166
32.9 -0.1591
32.925 -0.1539
32.95 -0.1484
32.975 -0.1396
33 -0.1277
33.025 -0.1145
33.05 -0.0998
33.075 -0.0876
33.1 -0.0774
33.125 -0.0672
33.15 -0.0566
33.175 -0.046
33.2 -0.033
33.225 -0.0223
33.25 -0.0166
33.275 -0.0168
33.3 -0.021
33.325 -0.0296
33.35 -0.0435
33.375 -0.0559
33.4 -0.0598
33.425 -0.0542
33.45 -0.0497
33.475 -0.0535
33.5 -0.0656
33.525 -0.0813
33.55 -0.0925
33.575 -0.1039
33.6 -0.1245
33.625 -0.1542
33.65 -0.1916
33.675 -0.2353
33.7 -0.2843
33.725 -0.3383
33.75 -0.3988
33.775 -0.4645
33.8 -0.5347
33.825 -0.6065
33.85 -0.6729
33.875 -0.7286
33.9 -0.7755
33.925 -0.8177
33.95 -0.8576
33.975 -0.8964
34 -0.938
34.025 -0.9803
34.05 -1.0131
34.075 -1.037
34.1 -1.0568
34.125 -1.0715
34.15 -1.0835
34.175 -1.0928
34.2 -1.1004
34.225 -1.111
34.25 -1.1215
34.275 -1.1313
34.3 -1.1413
34.325 -1.1524
34.35 -1.1651
34.375 -1.1793
34.4 -1.1921
34.425 -1.2027
34.45 -1.2135
34.475 -1.2252
34.5 -1.2322
34.525 -1.2321
34.55 -1.2232
34.575 -1.2036
34.6 -1.1661
34.625 -1.1158
34.65 -1.0643
34.675 -1.0166
34.7 -0.9727
34.725 -0.9322
34.75 -0.8979
34.775 -0.8735
34.8 -0.8557
34.825 -0.8458
34.85 -0.8435
34.875 -0.8477
34.9 -0.8588
34.925 -0.8754
34.95 -0.8981
34.975 -0.9245
35 -0.9496
35.025 -0.9765
35.05 -1.0065
35.075 -1.0406
35.1 -1.0799
35.125 -1.1245
35.15 -1.1692
35.175 -1.2089
35.2 -1.2452
35.225 -1.2777
35.25 -1.3002
35.275 -1.3098
35.3 -1.3073
35.325 -1.2923
35.35 -1.2663
35.375 -1.2401
35.4 -1.2181
35.425 -1.1971
35.45 -1.1705
35.475 -1.1317
35.5 -1.0838
35.525 -1.0336
35.55 -0.9877
35.575 -0.9472
35.6 -0.9138
35.625 -0.888
35.65 -0.8694
35.675 -0.8571
35.7 -0.8477
35.725 -0.8378
35.75 -0.826
35.775 -0.8059
35.8 -0.7785
35.825 -0.753
35.85 -0.7365
35.875 -0.7317
35.9 -0.7375
35.925 -0.7539
35.95 -0.7794
35.975 -0.8115
36 -0.8469
36.025 -0.8807
36.05 -0.9048
36.075 -0.911
36.1 -0.9044
36.125 -0.8917
36.15 -0.8814
36.175 -0.8774
36.2 -0.8806
36.225 -0.8889
36.25 -0.9002
36.275 -0.9134
36.3 -0.928
36.325 -0.942
36.35 -0.9563
36.375 -0.9722
36.4 -0.9897
36.425 -1.0079
36.45 -1.0253
36.475 -1.0443
36.5 -1.0669
36.525 -1.0944
36.55 -1.1267
36.575 -1.1661
36.6 -1.2132
36.625 -1.2668
36.65 -1.3237
36.675 -1.3753
36.7 -1.4206
36.725 -1.4548
36.75 -1.4722
36.775 -1.4831
36.8 -1.4973
36.825 -1.516
36.85 -1.5385
36.875 -1.5632
36.9 -1.5917
36.925 -1.6236
36.95 -1.6551
36.975 -1.6884
37 -1.7174
37.025 -1.7414
37.05 -1.7534
37.075 -1.7478
37.1 -1.7323
37.125 -1.7125
37.15 -1.6889
37.175 -1.6645
37.2 -1.6409
37.225 -1.6183
37.25 -1.595
37.275 -1.5654
37.3 -1.5271
37.325 -1.478
37.35 -1.4183
37.375 -1.3471
37.4 -1.2631
37.425 -1.1703
37.45 -1.0727
37.475 -0.9732
37.5 -0.8732
37.525 -0.7738
37.55 -0.6762
37.575 -0.5814
37.6 -0.4911
37.625 -0.4094
37.65 -0.3392
37.675 -0.279
37.7 -0.2258
37.725 -0.176
37.75 -0.1253
37.775 -0.0745
37.8 -0.0244
37.825 0.0244
37.85 0.0731
37.875 0.124
37.9 0.1747
37.925 0.2205
37.95 0.2612
37.975 0.296
38 0.3236
38.025 0.3429
38.05 0.3532
38.075 0.3545
38.1 0.3468
38.125 0.3304
38.15 0.3058
38.175 0.2734
38.2 0.234
38.225 0.1908
38.25 0.1452
38.275 0.0967
38.3 0.0456
38.325 -0.0052
38.35 -0.0484
38.375 -0.0797
38.4 -0.1009
38.425 -0.1186
38.45 -0.1351
38.475 -0.1485
38.5 -0.1544
38.525 -0.1559
38.55 -0.153
38.575 -0.1473
38.6 -0.1406
38.625 -0.1325
38.65 -0.1269
38.675 -0.1283
38.7 -0.1382
38.725 -0.1574
38.75 -0.1811
38.775 -0.2067
38.8 -0.2331
38.825 -0.2627
38.85 -0.2929
38.875 -0.3209
38.9 -0.3423
38.925 -0.3584
38.95 -0.3722
38.975 -0.3857
39 -0.4024
39.025 -0.4246
39.05 -0.4519
39.075 -0.4813
39.1 -0.5142
39.125 -0.5503
39.15 -0.5865
39.175 -0.6241
39.2 -0.6644
39.225 -0.7047
39.25 -0.7349
39.275 -0.7489
39.3 -0.7517
39.325 -0.7566
39.35 -0.7677
39.375 -0.7817
39.4 -0.7977
39.425 -0.8111
39.45 -0.8215
39.475 -0.823
39.5 -0.8139
39.525 -0.7971
39.55 -0.7794
39.575 -0.7645
39.6 -0.7531
39.625 -0.7475
39.65 -0.7482
39.675 -0.7544
39.7 -0.7642
39.725 -0.7753
39.75 -0.7857
39.775 -0.7962
39.8 -0.8054
39.825 -0.8083
39.85 -0.8053
39.875 -0.7955
39.9 -0.7831
39.925 -0.7717
39.95 -0.7636
39.975 -0.7571
40 -0.7535
40.025 -0.7513
40.05 -0.7491
40.075 -0.7481
40.1 -0.747
40.125 -0.7476
40.15 -0.7433
40.175 -0.7297
40.2 -0.7038
40.225 -0.6718
40.25 -0.6354
40.275 -0.5985
40.3 -0.5633
40.325 -0.5311
40.35 -0.5025
40.375 -0.4774
40.4 -0.4548
40.425 -0.4349
40.45 -0.415
40.475 -0.3965
40.5 -0.3825
40.525 -0.3752
40.55 -0.3743
40.575 -0.3788
40.6 -0.3893
40.625 -0.4038
40.65 -0.4209
40.675 -0.4413
40.7 -0.4652
40.725 -0.4933
40.75 -0.5211
40.775 -0.5457
40.8 -0.5641
40.825 -0.5788
40.85 -0.5929
40.875 -0.6112
40.9 -0.6343
40.925 -0.6652
40.95 -0.7042
40.975 -0.7506
41 -0.8041
41.025 -0.8613
41.05 -0.9209
41.075 -0.9792
41.1 -1.032
41.125 -1.0712
41.15 -1.0926
41.175 -1.097
41.2 -1.0875
41.225 -1.066
41.25 -1.0371
41.275 -1.0045
41.3 -0.9721
41.325 -0.9396
41.35 -0.9103
41.375 -0.8813
41.4 -0.8487
41.425 -0.8122
41.45 -0.7734
41.475 -0.7337
41.5 -0.6941
41.525 -0.6537
41.55 -0.6146
41.575 -0.58
41.6 -0.5495
41.625 -0.5249
41.65 -0.5041
41.675 -0.482
41.7 -0.4578
41.725 -0.4263
41.75 -0.3892
41.775 -0.343
41.8 -0.2992
41.825 -0.2518
41.85 -0.2001
41.875 -0.146
41.9 -0.0939
41.925 -0.047
41.95 -0.0085
41.975 0.0207
42 0.0407
42.025 0.053
42.05 0.0613
42.075 0.0709
42.1 0.0813
42.125 0.0897
42.15 0.0955
42.175 0.099
42.2 0.0985
42.225 0.0922
42.25 0.0809
42.275 0.0684
42.3 0.0568
42.325 0.0429
42.35 0.025
42.375 0.0051
42.4 -0.0194
42.425 -0.0476
42.45 -0.0771
42.475 -0.1034
42.5 -0.1234
42.525 -0.1366
42.55 -0.1416
42.575 -0.1399
42.6 -0.1334
42.625 -0.124
42.65 -0.1132
42.675 -0.103
42.7 -0.0939
42.725 -0.086
42.75 -0.0733
42.775 -0.0526
42.8 -0.0315
42.825 -0.0159
42.85 -0.0054
42.875 0.0012
42.9 0.0042
42.925 0.004
42.95 0.011
42.975 0.0337
43 0.0591
43.025 0.0777
43.05 0.0902
43.075 0.0966
43.1 0.0956
43.125 0.0864
43.15 0.0673
43.175 0.0364
43.2 -0.0035
43.225 -0.0491
43.25 -0.0994
43.275 -0.1543
43.3 -0.2108
43.325 -0.2545
43.35 -0.2744
43.375 -0.2755
43.4 -0.2628
43.425 -0.2374
43.45 -0.202
43.475 -0.1618
43.5 -0.1238
43.525 -0.0925
43.55 -0.0692
43.575 -0.0548
43.6 -0.0481
43.625 -0.0496
43.65 -0.0614
43.675 -0.0805
43.7 -0.1057
43.725 -0.1349
43.75 -0.1651
43.775 -0.1843
43.8 -0.1887
43.825 -0.1891
43.85 -0.1885
43.875 -0.1897
43.9 -0.1951
43.925 -0.2011
43.95 -0.2022
43.975 -0.1925
44 -0.164
44.025 -0.1039
44.05 -0.0165
44.075 0.0974
44.1 0.2379
44.125 0.3858
44.15 0.5274
44.175 0.6597
44.2 0.7814
44.225 0.8926
44.25 0.9933
44.275 1.0814
44.3 1.1564
44.325 1.2214
44.35 1.2771
44.375 1.3224
44.4 1.3624
44.425 1.4035
44.45 1.4479
44.475 1.4968
44.5 1.5487
44.525 1.5997
44.55 1.6471
44.575 1.6871
44.6 1.7196
44.625 1.7442
44.65 1.7625
44.675 1.7761
44.7 1.7836
44.725 1.7877
44.75 1.7889
44.775 1.7894
44.8 1.7927
44.825 1.7986
44.85 1.8038
44.875 1.8065
44.9 1.8048
44.925 1.8013
44.95 1.7957
44.975 1.7883
45 1.7824
45.025 1.777
45.05 1.7679
45.075 1.7572
45.1 1.7457
45.125 1.7324
45.15 1.7169
45.175 1.7008
45.2 1.6834
45.225 1.6648
45.25 1.6504
45.275 1.6402
45.3 1.6345
45.325 1.6309
45.35 1.6245
45.375 1.6157
45.4 1.6021
45.425 1.5845
45.45 1.5589
45.475 1.526
45.5 1.4863
45.525 1.4442
45.55 1.4062
45.575 1.3758
45.6 1.3523
45.625 1.334
45.65 1.3203
45.675 1.3109
45.7 1.307
45.725 1.3066
45.75 1.3064
45.775 1.3041
45.8 1.2974
45.825 1.2863
45.85 1.2694
45.875 1.2481
45.9 1.2268
45.925 1.2023
45.95 1.1738
45.975 1.1447
46 1.1171
46.025 1.094
46.05 1.0742
46.075 1.0623
46.1 1.0603
46.125 1.068
46.15 1.0834
46.175 1.1089
46.2 1.1425
46.225 1.183
46.25 1.2309
46.275 1.2841
46.3 1.3393
46.325 1.401
46.35 1.4729
46.375 1.5514
46.4 1.6254
46.425 1.692
46.45 1.7473
46.475 1.7905
46.5 1.8246
46.525 1.853
46.55 1.8778
46.575 1.8978
46.6 1.9133
46.625 1.9252
46.65 1.9363
46.675 1.9492
46.7 1.9702
46.725 2.0098
46.75 2.06
46.775 2.1082
46.8 2.1497
46.825 2.1843
46.85 2.2124
46.875 2.2344
46.9 2.2511
46.925 2.2627
46.95 2.2677
46.975 2.266
47 2.2585
47.025 2.2458
47.05 2.2287
47.075 2.2068
47.1 2.1803
47.125 2.1489
47.15 2.1136
47.175 2.075
47.2 2.0342
47.225 1.9941
47.25 1.9553
47.275 1.9181
47.3 1.8805
47.325 1.8428
47.35 1.8061
47.375 1.7731
47.4 1.7465
47.425 1.7259
47.45 1.7093
47.475 1.7015
47.5 1.7069
47.525 1.7206
47.55 1.7411
47.575 1.7666
47.6 1.7912
47.625 1.8123
47.65 1.8302
47.675 1.8445
47.7 1.8533
47.725 1.8559
47.75 1.852
47.775 1.8409
47.8 1.824
47.825 1.81
47.85 1.8096
47.875 1.8192
47.9 1.8338
47.925 1.851
47.95 1.8676
47.975 1.8826
48 1.8927
48.025 1.8945
48.05 1.8884
48.075 1.8759
48.1 1.8588
48.125 1.8375
48.15 1.8178
48.175 1.8074
48.2 1.8099
48.225 1.8234
48.25 1.8399
48.275 1.8552
48.3 1.8664
48.325 1.8762
48.35 1.8826
48.375 1.8842
48.4 1.8785
48.425 1.8658
48.45 1.852
48.475 1.8496
48.5 1.869
48.525 1.9099
48.55 1.9601
48.575 2.0062
48.6 2.0488
48.625 2.0915
48.65 2.1322
48.675 2.1665
48.7 2.1931
48.725 2.2141
48.75 2.2294
48.775 2.239
48.8 2.2424
48.825 2.2402
48.85 2.2324
48.875 2.2188
48.9 2.2012
48.925 2.1868
48.95 2.1818
48.975 2.1802
49 2.1765
49.025 2.1667
49.05 2.1495
49.075 2.1251
49.1 2.094
49.125 2.0566
49.15 2.015
49.175 1.9712
49.2 1.9265
49.225 1.885
49.25 1.8498
49.275 1.8222
49.3 1.8045
49.325 1.7957
49.35 1.7938
49.375 1.8005
49.4 1.8101
49.425 1.8178
49.45 1.8211
49.475 1.8234
49.5 1.8272
49.525 1.831
49.55 1.8327
49.575 1.8299
49.6 1.8211
49.625 1.8056
49.65 1.7838
49.675 1.7545
49.7 1.7171
49.725 1.6715
49.75 1.6183
49.775 1.5602
49.8 1.501
49.825 1.4411
49.85 1.3813
49.875 1.3223
49.9 1.2686
49.925 1.2246
49.95 1.194
49.975 1.1757
50 1.1668
50.025 1.1596
50.05 1.1501
50.075 1.1379
50.1 1.1219
50.125 1.1022
50.15 1.0879
50.175 1.0853
50.2 1.0906
50.225 1.099
50.25 1.1043
50.275 1.1085
50.3 1.1081
50.325 1.1075
50.35 1.1125
50.375 1.1268
50.4 1.1488
50.425 1.1734
50.45 1.1932
50.475 1.2041
50.5 1.2041
50.525 1.1934
50.55 1.1735
50.575 1.1448
50.6 1.107
50.625 1.063
50.65 1.0167
50.675 0.9677
50.7 0.9143
50.725 0.8577
50.75 0.798
50.775 0.7338
50.8 0.6653
50.825 0.5963
50.85 0.5369
50.875 0.5006
50.9 0.4937
50.925 0.506
50.95 0.5224
50.975 0.5344
51 0.5413
51.025 0.5421
51.05 0.5391
51.075 0.5324
51.1 0.5219
51.125 0.5108
51.15 0.4991
51.175 0.4879
51.2 0.4729
51.225 0.4516
51.25 0.4249
51.275 0.3892
51.3 0.3471
51.325 0.2986
51.35 0.2505
51.375 0.2131
51.4 0.195
51.425 0.187
51.45 0.1765
51.475 0.1604
51.5 0.1374
51.525 0.1087
51.55 0.0746
51.575 0.0344
51.6 -0.0111
51.625 -0.0609
51.65 -0.1142
51.675 -0.167
51.7 -0.2161
51.725 -0.2613
51.75 -0.2986
51.775 -0.3223
51.8 -0.3376
51.825 -0.3555
51.85 -0.3762
51.875 -0.4029
51.9 -0.4336
51.925 -0.462
51.95 -0.4893
51.975 -0.519
52 -0.5535
52.025 -0.594
52.05 -0.643
52.075 -0.6974
52.1 -0.7551
52.125 -0.8158
52.15 -0.8819
52.175 -0.9539
52.2 -1.0312
52.225 -1.1094
52.25 -1.1847
52.275 -1.2567
52.3 -1.3207
52.325 -1.3727
52.35 -1.4168
52.375 -1.4615
52.4 -1.5109
52.425 -1.5613
52.45 -1.6077
52.475 -1.6493
52.5 -1.6882
52.525 -1.7148
52.55 -1.7258
52.575 -1.7263
52.6 -1.7252
52.625 -1.7289
52.65 -1.7377
52.675 -1.7518
52.7 -1.7662
52.725 -1.7779
52.75 -1.7887
52.775 -1.7963
52.8 -1.8004
52.825 -1.7962
52.85 -1.7818
52.875 -1.7514
52.9 -1.703
52.925 -1.6435
52.95 -1.5769
52.975 -1.5098
53 -1.4433
53.025 -1.3766
53.05 -1.3087
53.075 -1.2383
53.1 -1.1628
53.125 -1.0842
53.15 -1.0039
53.175 -0.9244
53.2 -0.8434
53.225 -0.762
53.25 -0.6832
53.275 -0.61
53.3 -0.5431
53.325 -0.4827
53.35 -0.4285
53.375 -0.3768
53.4 -0.3262
53.425 -0.276
53.45 -0.225
53.475 -0.1734
53.5 -0.1225
53.525 -0.0737
53.55 -0.0256
53.575 0.0226
53.6 0.0722
53.625 0.1264
53.65 0.1843
53.675 0.243
53.7 0.3044
53.725 0.3773
53.75 0.4636
53.775 0.5567
53.8 0.6509
53.825 0.7423
53.85 0.8317
53.875 0.9192
53.9 1.0058
53.925 1.0898
53.95 1.1702
53.975 1.2422
54 1.3048
54.025 1.3625
54.05 1.4163
54.075 1.4678
54.1 1.5228
54.125 1.5802
54.15 1.6344
54.175 1.6843
54.2 1.7308
54.225 1.7742
54.25 1.8133
54.275 1.847
54.3 1.874
54.325 1.8952
54.35 1.9131
54.375 1.9276
54.4 1.938
54.425 1.9446
54.45 1.9505
54.475 1.9556
54.5 1.9548
54.525 1.9475
54.55 1.9336
54.575 1.9142
54.6 1.8928
54.625 1.8755
54.65 1.8667
54.675 1.8671
54.7 1.8743
54.725 1.8824
54.75 1.8913
54.775 1.9017
54.8 1.9103
54.825 1.9162
54.85 1.9177
54.875 1.9109
54.9 1.8986
54.925 1.8827
54.95 1.8658
54.975 1.8499
55 1.8344
55.025 1.8168
55.05 1.7938
55.075 1.7624
55.1 1.7201
55.125 1.6632
55.15 1.5905
55.175 1.5077
55.2 1.4256
55.225 1.3521
55.25 1.2851
55.275 1.2241
55.3 1.1674
55.325 1.1116
55.35 1.057
55.375 1.0091
55.4 0.9714
55.425 0.9457
55.45 0.9276
55.475 0.9127
55.5 0.8999
55.525 0.8871
55.55 0.8735
55.575 0.8609
55.6 0.8514
55.625 0.8463
55.65 0.8439
55.675 0.8404
55.7 0.8333
55.725 0.8241
55.75 0.8162
55.775 0.8074
55.8 0.7982
55.825 0.7909
55.85 0.779
55.875 0.7573
55.9 0.7273
55.925 0.6927
55.95 0.6556
55.975 0.6149
56 0.5712
56.025 0.5199
56.05 0.4597
56.075 0.3931
56.1 0.3241
56.125 0.2545
56.15 0.1853
56.175 0.1232
56.2 0.0656
56.225 0.0136
56.25 -0.0342
56.275 -0.0727
56.3 -0.1004
56.325 -0.1236
56.35 -0.1472
56.375 -0.1781
56.4 -0.2184
56.425 -0.2681
56.45 -0.3243
56.475 -0.3787
56.5 -0.4234
56.525 -0.4568
56.55 -0.4831
56.575 -0.5085
56.6 -0.5361
56.625 -0.5693
56.65 -0.6114
56.675 -0.6645
56.7 -0.7278
56.725 -0.8014
56.75 -0.8862
56.775 -0.9769
56.8 -1.0619
56.825 -1.1249
56.85 -1.1538
56.875 -1.1527
56.9 -1.1355
56.925 -1.1123
56.95 -1.0946
56.975 -1.0857
57 -1.0849
57.025 -1.0924
57.05 -1.1101
57.075 -1.1353
57.1 -1.1637
57.125 -1.187
57.15 -1.1975
57.175 -1.1968
57.2 -1.1873
57.225 -1.1644
57.25 -1.1226
57.275 -1.0674
57.3 -1.0118
57.325 -0.9628
57.35 -0.9211
57.375 -0.8888
57.4 -0.8678
57.425 -0.8543
57.45 -0.8432
57.475 -0.8248
57.5 -0.7955
57.525 -0.7651
57.55 -0.738
57.575 -0.7136
57.6 -0.6912
57.625 -0.674
57.65 -0.6653
57.675 -0.6653
57.7 -0.6745
57.725 -0.6904
57.75 -0.7153
57.775 -0.7483
57.8 -0.7716
57.825 -0.7716
57.85 -0.767
57.875 -0.768
57.9 -0.7769
57.925 -0.7915
57.95 -0.8091
57.975 -0.8239
58 -0.8251
58.025 -0.8064
58.05 -0.766
58.075 -0.7108
58.1 -0.6509
58.125 -0.5917
58.15 -0.5347
58.175 -0.4831
58.2 -0.4395
58.225 -0.3994
58.25 -0.3632
58.275 -0.3331
58.3 -0.3085
58.325 -0.2871
58.35 -0.2628
58.375 -0.2342
58.4 -0.2062
58.425 -0.1805
58.45 -0.1592
58.475 -0.1411
58.5 -0.1243
58.525 -0.1098
58.55 -0.0991
58.575 -0.0953
58.6 -0.1
58.625 -0.1138
58.65 -0.1376
58.675 -0.1682
58.7 -0.2017
58.725 -0.2363
58.75 -0.2681
58.775 -0.2936
58.8 -0.3159
58.825 -0.3382
58.85 -0.3622
58.875 -0.3909
58.9 -0.4252
58.925 -0.4625
58.95 -0.4975
58.975 -0.5251
59 -0.5481
59.025 -0.5715
59.05 -0.5969
59.075 -0.6238
59.1 -0.6479
59.125 -0.6684
59.15 -0.6826
59.175 -0.6901
59.2 -0.6954
59.225 -0.7033
59.25 -0.7126
59.275 -0.7275
59.3 -0.7494
59.325 -0.7755
59.35 -0.8034
59.375 -0.8351
59.4 -0.8704
59.425 -0.912
59.45 -0.9573
59.475 -1.0014
59.5 -1.0418
59.525 -1.0728
59.55 -1.0917
59.575 -1.1037
59.6 -1.1171
59.625 -1.1311
59.65 -1.1435
59.675 -1.1482
59.7 -1.146
59.725 -1.139
59.75 -1.1313
59.775 -1.1201
59.8 -1.1046
59.825 -1.0813
59.85 -1.0466
59.875 -1.0019
59.9 -0.9513
59.925 -0.898
59.95 -0.8427
59.975 -0.7865
60 -0.7323
60.025 -0.6811
60.05 -0.6345
60.075 -0.5908
60.1 -0.5512
60.125 -0.5138
60.15 -0.4792
60.175 -0.4492
60.2 -0.4257
60.225 -0.4075
60.25 -0.3914
60.275 -0.3756
60.3 -0.362
60.325 -0.3528
60.35 -0.3489
60.375 -0.3515
60.4 -0.3627
60.425 -0.3831
60.45 -0.411
60.475 -0.4463
60.5 -0.4878
60.525 -0.5347
60.55 -0.5873
60.575 -0.6461
60.6 -0.7087
60.625 -0.7709
60.65 -0.8284
60.675 -0.8757
60.7 -0.9099
60.725 -0.9312
60.75 -0.9433
60.775 -0.9521
60.8 -0.9626
60.825 -0.9754
60.85 -0.9906
60.875 -1.01
60.9 -1.0351
60.925 -1.0647
60.95 -1.0979
60.975 -1.1367
61 -1.1818
61.025 -1.2284
61.05 -1.2716
61.075 -1.3064
61.1 -1.3227
61.125 -1.3135
61.15 -1.2864
61.175 -1.2467
61.2 -1.1958
61.225 -1.14
61.25 -1.0861
61.275 -1.0369
61.3 -0.9902
61.325 -0.9524
61.35 -0.9227
61.375 -0.8988
61.4 -0.8809
61.425 -0.8689
61.45 -0.8641
61.475 -0.8623
61.5 -0.8572
61.525 -0.844
61.55 -0.8168
61.575 -0.7712
61.6 -0.7145
61.625 -0.6534
61.65 -0.5932
61.675 -0.5367
61.7 -0.4846
61.725 -0.4364
61.75 -0.3894
61.775 -0.3415
61.8 -0.2926
61.825 -0.2454
61.85 -0.203
61.875 -0.17
61.9 -0.1471
61.925 -0.1316
61.95 -0.12
61.975 -0.1107
62 -0.1049
62.025 -0.101
62.05 -0.1016
62.075 -0.1054
62.1 -0.1098
62.125 -0.1152
62.15 -0.1165
62.175 -0.1147
62.2 -0.1085
62.225 -0.0991
62.25 -0.0887
62.275 -0.0752
62.3 -0.0622
62.325 -0.0546
62.35 -0.0504
62.375 -0.0493
62.4 -0.0538
62.425 -0.0646
62.45 -0.0802
62.475 -0.096
62.5 -0.1112
62.525 -0.1272
62.55 -0.1434
62.575 -0.1578
62.6 -0.1684
62.625 -0.1768
62.65 -0.1868
62.675 -0.1997
62.7 -0.2172
62.725 -0.236
62.75 -0.2554
62.775 -0.2709
62.8 -0.2828
62.825 -0.2934
62.85 -0.3063
62.875 -0.3245
62.9 -0.3458
62.925 -0.3714
62.95 -0.4004
62.975 -0.4316
63 -0.469
63.025 -0.5118
63.05 -0.5513
63.075 -0.5829
63.1 -0.6058
63.125 -0.6164
63.15 -0.6124
63.175 -0.5956
63.2 -0.573
63.225 -0.5531
63.25 -0.5386
63.275 -0.529
63.3 -0.5229
63.325 -0.5277
63.35 -0.5465
63.375 -0.579
63.4 -0.6237
63.425 -0.6757
63.45 -0.7306
63.475 -0.7897
63.5 -0.8497
63.525 -0.9062
63.55 -0.9554
63.575 -0.9945
63.6 -1.0263
63.625 -1.0559
63.65 -1.083
63.675 -1.1077
63.7 -1.134
63.725 -1.1627
63.75 -1.1859
63.775 -1.1886
63.8 -1.1764
63.825 -1.1608
63.85 -1.1461
63.875 -1.1315
63.9 -1.1121
63.925 -1.0867
63.95 -1.0566
63.975 -1.0241
64 -0.992
64.025 -0.9609
64.05 -0.9285
64.075 -0.8955
64.1 -0.865
64.125 -0.8374
64.15 -0.8135
64.175 -0.7925
64.2 -0.7742
64.225 -0.7605
64.25 -0.752
64.275 -0.7496
64.3 -0.7533
64.325 -0.7632
64.35 -0.7799
64.375 -0.8019
64.4 -0.8274
64.425 -0.8576
64.45 -0.8946
64.475 -0.9382
64.5 -0.9884
64.525 -1.0412
64.55 -1.0909
64.575 -1.1294
64.6 -1.1514
64.625 -1.16
64.65 -1.1612
64.675 -1.1603
64.7 -1.1592
64.725 -1.1608
64.75 -1.168
64.775 -1.1795
64.8 -1.192
64.825 -1.1986
64.85 -1.1986
64.875 -1.1966
64.9 -1.1985
64.925 -1.2073
64.95 -1.2198
64.975 -1.2361
65 -1.2538
65.025 -1.2739
65.05 -1.296
65.075 -1.3172
65.1 -1.3427
65.125 -1.3712
65.15 -1.4014
65.175 -1.4325
65.2 -1.4651
65.225 -1.5022
65.25 -1.5444
65.275 -1.5933
65.3 -1.6493
65.325 -1.7102
65.35 -1.7714
65.375 -1.8278
65.4 -1.8776
65.425 -1.9222
65.45 -1.9667
65.475 -2.0102
65.5 -2.0395
65.525 -2.0397
65.55 -2.0181
65.575 -1.9903
65.6 -1.9589
65.625 -1.9315
65.65 -1.9102
65.675 -1.8897
65.7 -1.8663
65.725 -1.8438
65.75 -1.8226
65.775 -1.799
65.8 -1.7691
65.825 -1.7359
65.85 -1.7014
65.875 -1.6679
65.9 -1.6378
65.925 -1.6117
65.95 -1.5911
65.975 -1.5758
66 -1.5636
66.025 -1.5531
66.05 -1.5465
66.075 -1.5458
66.1 -1.5504
66.125 -1.5574
66.15 -1.5634
66.175 -1.5719
66.2 -1.5827
66.225 -1.599
66.25 -1.6242
66.275 -1.6491
66.3 -1.6669
66.325 -1.6773
66.35 -1.6767
66.375 -1.6682
66.4 -1.6597
66.425 -1.6585
66.45 -1.6642
66.475 -1.6744
66.5 -1.688
66.525 -1.7054
66.55 -1.7251
66.575 -1.7396
66.6 -1.7421
66.625 -1.7399
66.65 -1.7427
66.675 -1.7526
66.7 -1.7681
66.725 -1.7862
66.75 -1.8054
66.775 -1.8285
66.8 -1.8534
66.825 -1.8768
66.85 -1.8988
66.875 -1.9166
66.9 -1.93
66.925 -1.9346
66.95 -1.9272
66.975 -1.9082
67 -1.8827
67.025 -1.8521
67.05 -1.819
67.075 -1.7905
67.1 -1.7703
67.125 -1.7515
67.15 -1.7299
67.175 -1.7001
67.2 -1.6539
67.225 -1.5907
67.25 -1.5156
67.275 -1.432
67.3 -1.3457
67.325 -1.2594
67.35 -1.1675
67.375 -1.0713
67.4 -0.9739
67.425 -0.8809
67.45 -0.7923
67.475 -0.7101
67.5 -0.6342
67.525 -0.5662
67.55 -0.4977
67.575 -0.4321
67.6 -0.3676
67.625 -0.3005
67.65 -0.234
67.675 -0.1675
67.7 -0.1055
67.725 -0.0501
67.75 -0.0011
67.775 0.0405
67.8 0.0753
67.825 0.1055
67.85 0.1331
67.875 0.1613
67.9 0.1896
67.925 0.2151
67.95 0.2374
67.975 0.2541
68 0.2624
68.025 0.2629
68.05 0.2565
68.075 0.2452
68.1 0.2314
68.125 0.2191
68.15 0.2101
68.175 0.204
68.2 0.2006
68.225 0.1953
68.25 0.186
68.275 0.1725
68.3 0.1545
68.325 0.1293
68.35 0.0955
68.375 0.0536
68.4 0.0071
68.425 -0.0417
68.45 -0.094
68.475 -0.1525
68.5 -0.2179
68.525 -0.2885
68.55 -0.3576
68.575 -0.425
68.6 -0.489
68.625 -0.5508
68.65 -0.6108
68.675 -0.6702
68.7 -0.7303
68.725 -0.7924
68.75 -0.8564
68.775 -0.9225
68.8 -0.9917
68.825 -1.0644
68.85 -1.1429
68.875 -1.2242
68.9 -1.3052
68.925 -1.3882
68.95 -1.4748
68.975 -1.5638
69 -1.6558
69.025 -1.7456
69.05 -1.8322
69.075 -1.9178
69.1 -1.9975
69.125 -2.0632
69.15 -2.1149
69.175 -2.1468
69.2 -2.1448
69.225 -2.1143
69.25 -2.0699
69.275 -2.016
69.3 -1.9595
69.325 -1.9049
69.35 -1.855
69.375 -1.8129
69.4 -1.7769
69.425 -1.7435
69.45 -1.7117
69.475 -1.6768
69.5 -1.6472
69.525 -1.6272
69.55 -1.6125
69.575 -1.5987
69.6 -1.5786
69.625 -1.5493
69.65 -1.5228
69.675 -1.5058
69.7 -1.4969
69.725 -1.4944
69.75 -1.4965
69.775 -1.5016
69.8 -1.5111
69.825 -1.5225
69.85 -1.5341
69.875 -1.5443
69.9 -1.5526
69.925 -1.557
69.95 -1.5578
69.975 -1.5566
70 -1.552
70.025 -1.5472
70.05 -1.5442
70.075 -1.5475
70.1 -1.5593
70.125 -1.5777
70.15 -1.5961
70.175 -1.6051
70.2 -1.6089
70.225 -1.6141
70.25 -1.6235
70.275 -1.634
70.3 -1.6443
70.325 -1.655
70.35 -1.6644
70.375 -1.6603
70.4 -1.6429
70.425 -1.6162
70.45 -1.5855
70.475 -1.5543
70.5 -1.5253
70.525 -1.5064
70.55 -1.5024
70.575 -1.5094
70.6 -1.5263
70.625 -1.5511
70.65 -1.5814
70.675 -1.6133
70.7 -1.6449
70.725 -1.6765
70.75 -1.7119
70.775 -1.754
70.8 -1.7997
70.825 -1.8436
70.85 -1.8866
70.875 -1.928
70.9 -1.9698
70.925 -2.0145
70.95 -2.0616
70.975 -2.1096
71 -2.1554
71.025 -2.1905
71.05 -2.204
71.075 -2.1916
71.1 -2.1619
71.125 -2.1207
71.15 -2.0746
71.175 -2.0227
71.2 -1.973
71.225 -1.9287
71.25 -1.8834
71.275 -1.8358
71.3 -1.7843
71.325 -1.7314
71.35 -1.6765
71.375 -1.6163
71.4 -1.5494
71.425 -1.4731
71.45 -1.3749
71.475 -1.2562
71.5 -1.1308
71.525 -1.0071
71.55 -0.8908
71.575 -0.7815
71.6 -0.6804
71.625 -0.5863
71.65 -0.5007
71.675 -0.4248
71.7 -0.3561
71.725 -0.2905
71.75 -0.2243
71.775 -0.1599
71.8 -0.1028
71.825 -0.0559
71.85 -0.0204
71.875 0.0055
71.9 0.0252
71.925 0.0414
71.95 0.0591
71.975 0.079
72 0.0976
72.025 0.1144
72.05 0.1266
72.075 0.131
72.1 0.1253
72.125 0.1146
72.15 0.1021
72.175 0.0916
72.2 0.0776
72.225 0.0599
72.25 0.0379
72.275 0.0152
72.3 0.0045
72.325 0.0224
72.35 0.0647
72.375 0.1072
72.4 0.1373
72.425 0.1544
72.45 0.1603
72.475 0.1555
72.5 0.1417
72.525 0.1205
72.55 0.0943
72.575 0.0656
72.6 0.043
72.625 0.0429
72.65 0.0669
72.675 0.0971
72.7 0.1218
72.725 0.14
72.75 0.1514
72.775 0.1561
72.8 0.155
72.825 0.1478
72.85 0.1369
72.875 0.1237
72.9 0.1096
72.925 0.0954
72.95 0.0801
72.975 0.0633
73 0.0456
73.025 0.0297
73.05 0.0183
73.075 0.0157
73.1 0.0195
73.125 0.0221
73.15 0.0182
73.175 0.007
73.2 -0.0083
73.225 -0.0238
73.25 -0.0373
73.275 -0.0504
73.3 -0.0607
73.325 -0.0668
73.35 -0.0701
73.375 -0.0717
73.4 -0.0726
73.425 -0.0695
73.45 -0.0592
73.475 -0.0415
73.5 -0.0203
73.525 0.0079
73.55 0.037
73.575 0.0568
73.6 0.0696
73.625 0.0765
73.65 0.0838
73.675 0.0955
73.7 0.1102
73.725 0.1261
73.75 0.1394
73.775 0.1466
73.8 0.1492
73.825 0.1499
73.85 0.1485
73.875 0.1423
73.9 0.1289
73.925 0.1079
73.95 0.0806
73.975 0.0524
74 0.025
74.025 -0.0015
74.05 -0.0265
74.075 -0.0489
74.1 -0.0684
74.125 -0.0859
74.15 -0.1029
74.175 -0.1198
74.2 -0.1359
74.225 -0.1517
74.25 -0.1661
74.275 -0.1737
74.3 -0.175
74.325 -0.1701
74.35 -0.1571
74.375 -0.1438
74.4 -0.131
74.425 -0.1213
74.45 -0.115
74.475 -0.1054
74.5 -0.0837
74.525 -0.0562
74.55 -0.0344
74.575 -0.0167
74.6 -0.0053
74.625 -0.0007
74.65 -0.0047
74.675 -0.0081
74.7 -0.0082
74.725 -0.0028
74.75 0.012
74.775 0.0381
74.8 0.0698
74.825 0.1089
74.85 0.1502
74.875 0.1894
74.9 0.222
74.925 0.2496
74.95 0.2738
74.975 0.303
75 0.3444
75.025 0.3884
75.05 0.4257
75.075 0.4528
75.1 0.4703
75.125 0.481
75.15 0.4866
75.175 0.4852
75.2 0.4844
75.225 0.4947
75.25 0.5188
75.275 0.5515
75.3 0.5867
75.325 0.6182
75.35 0.6451
75.375 0.666
75.4 0.6838
75.425 0.7013
75.45 0.7213
75.475 0.7492
75.5 0.7915
75.525 0.8501
75.55 0.9231
75.575 0.9969
75.6 1.0629
75.625 1.1211
75.65 1.1715
75.675 1.2128
75.7 1.2437
75.725 1.2638
75.75 1.274
75.775 1.2742
75.8 1.2652
75.825 1.2494
75.85 1.2306
75.875 1.212
75.9 1.191
75.925 1.1662
75.95 1.1408
75.975 1.1184
76 1.0965
76.025 1.0736
76.05 1.0511
76.075 1.0304
76.1 1.0171
76.125 1.0173
76.15 1.0271
76.175 1.0391
76.2 1.0484
76.225 1.0536
76.25 1.0523
76.275 1.0451
76.3 1.0347
76.325 1.0204
76.35 1.0036
76.375 0.9822
76.4 0.9539
76.425 0.9185
76.45 0.874
76.475 0.8211
76.5 0.7637
76.525 0.7088
76.55 0.6615
76.575 0.6241
76.6 0.5965
76.625 0.5786
76.65 0.5724
76.675 0.5784
76.7 0.5949
76.725 0.6237
76.75 0.6579
76.775 0.6885
76.8 0.7102
76.825 0.7235
76.85 0.7299
76.875 0.7291
76.9 0.722
76.925 0.7103
76.95 0.6978
76.975 0.6905
77 0.6929
77.025 0.7021
77.05 0.7188
77.075 0.7396
77.1 0.7582
77.125 0.7727
77.15 0.7824
77.175 0.7876
77.2 0.7888
77.225 0.7869
77.25 0.7824
77.275 0.777
77.3 0.7755
77.325 0.7821
77.35 0.7931
77.375 0.8085
77.4 0.8283
77.425 0.8548
77.45 0.8823
77.475 0.9072
77.5 0.9281
77.525 0.946
77.55 0.9616
77.575 0.9739
77.6 0.9818
77.625 0.9831
77.65 0.9782
77.675 0.9675
77.7 0.9505
77.725 0.9259
77.75 0.8892
77.775 0.8387
77.8 0.7804
77.825 0.719
77.85 0.6575
77.875 0.6012
77.9 0.5569
77.925 0.5204
77.95 0.4853
77.975 0.4497
78 0.421
78.025 0.4043
78.05 0.397
78.075 0.401
78.1 0.4235
78.125 0.4665
78.15 0.5242
78.175 0.593
78.2 0.6674
78.225 0.7386
78.25 0.8055
78.275 0.8712
78.3 0.9362
78.325 0.9962
78.35 1.0484
78.375 1.0907
78.4 1.1258
78.425 1.1586
78.45 1.1893
78.475 1.2207
78.5 1.251
78.525 1.2885
78.55 1.3345
78.575 1.3902
78.6 1.4538
78.625 1.5267
78.65 1.6068
78.675 1.6959
78.7 1.7946
78.725 1.8996
78.75 2.0086
78.775 2.1192
78.8 2.2295
78.825 2.3377
78.85 2.4429
78.875 2.5433
78.9 2.6375
78.925 2.7241
78.95 2.8046
78.975 2.8781
79 2.9437
79.025 3.0027
79.05 3.0587
79.075 3.1172
79.1 3.1823
79.125 3.2535
79.15 3.3252
79.175 3.3943
79.2 3.4604
79.225 3.5231
79.25 3.5813
79.275 3.6328
79.3 3.6792
79.325 3.7214
79.35 3.7615
79.375 3.8001
79.4 3.8388
79.425 3.8782
79.45 3.9213
79.475 3.9638
79.5 4.0008
79.525 4.0287
79.55 4.0543
79.575 4.0958
79.6 4.163
79.625 4.2411
79.65 4.3159
79.675 4.3875
79.7 4.4574
79.725 4.524
79.75 4.5853
79.775 4.6404
79.8 4.6886
79.825 4.7298
79.85 4.7651
79.875 4.7961
79.9 4.8252
79.925 4.8556
79.95 4.8918
79.975 4.9341
80 4.9818
80.025 5.0285
80.05 5.0699
80.075 5.1068
80.1 5.1409
80.125 5.1709
80.15 5.1959
80.175 5.2165
80.2 5.2328
80.225 5.2443
80.25 5.2506
80.275 5.2528
80.3 5.252
80.325 5.2482
80.35 5.2417
80.375 5.2327
80.4 5.2201
80.425 5.202
80.45 5.1785
80.475 5.1517
80.5 5.1255
80.525 5.1008
80.55 5.0757
80.575 5.0485
80.6 5.0221
80.625 4.9984
80.65 4.9743
80.675 4.952
80.7 4.9412
80.725 4.9441
80.75 4.9495
80.775 4.9502
80.8 4.9416
80.825 4.9242
80.85 4.9022
80.875 4.8767
80.9 4.8521
80.925 4.8283
80.95 4.8077
80.975 4.792
81 4.7732
81.025 4.7475
81.05 4.7152
81.075 4.6782
81.1 4.6354
81.125 4.5857
81.15 4.5333
81.175 4.4833
81.2 4.4434
81.225 4.4137
81.25 4.3851
81.275 4.3542
81.3 4.3182
81.325 4.2772
81.35 4.2314
81.375 4.1822
81.4 4.1354
81.425 4.0885
81.45 4.0373
81.475 3.9822
81.5 3.9276
81.525 3.8774
81.55 3.8368
81.575 3.803
81.6 3.7688
81.625 3.7326
81.65 3.6979
81.675 3.6655
81.7 3.636
81.725 3.6096
81.75 3.583
81.775 3.5539
81.8 3.5243
81.825 3.4916
81.85 3.455
81.875 3.414
81.9 3.3667
81.925 3.3125
81.95 3.2508
81.975 3.1824
82 3.111
82.025 3.0397
82.05 2.973
82.075 2.9109
82.1 2.8553
82.125 2.807
82.15 2.7617
82.175 2.7163
82.2 2.6724
82.225 2.6348
82.25 2.6107
82.275 2.6013
82.3 2.6017
82.325 2.6109
82.35 2.6254
82.375 2.6388
82.4 2.6486
82.425 2.6538
82.45 2.6551
82.475 2.6528
82.5 2.6465
82.525 2.6359
82.55 2.6208
82.575 2.5997
82.6 2.5745
82.625 2.5442
82.65 2.5085
82.675 2.4734
82.7 2.4422
82.725 2.4141
82.75 2.388
82.775 2.3612
82.8 2.3282
82.825 2.2884
82.85 2.2433
82.875 2.1945
82.9 2.1433
82.925 2.0866
82.95 2.0248
82.975 1.9582
83 1.8866
83.025 1.8076
83.05 1.7239
83.075 1.6372
83.1 1.5488
83.125 1.4598
83.15 1.373
83.175 1.2925
83.2 1.224
83.225 1.1719
83.25 1.1394
83.275 1.1286
83.3 1.1343
83.325 1.1468
83.35 1.1602
83.375 1.169
83.4 1.1709
83.425 1.1703
83.45 1.1685
83.475 1.166
83.5 1.1615
83.525 1.1532
83.55 1.1414
83.575 1.1275
83.6 1.1126
83.625 1.098
83.65 1.0854
83.675 1.0736
83.7 1.059
83.725 1.0385
83.75 1.0109
83.775 0.9769
83.8 0.9399
83.825 0.903
83.85 0.8709
83.875 0.8456
83.9 0.8287
83.925 0.8215
83.95 0.8272
83.975 0.8508
84 0.8883
84.025 0.9296
84.05 0.9674
84.075 1.0013
84.1 1.0281
84.125 1.0466
84.15 1.0569
84.175 1.0613
84.2 1.0614
84.225 1.0576
84.25 1.0541
84.275 1.0593
84.3 1.072
84.325 1.093
84.35 1.1202
84.375 1.1482
84.4 1.1787
84.425 1.2112
84.45 1.2456
84.475 1.2793
84.5 1.3095
84.525 1.335
84.55 1.3589
84.575 1.383
84.6 1.4091
84.625 1.4369
84.65 1.4612
84.675 1.4774
84.7 1.4855
84.725 1.4867
84.75 1.4833
84.775 1.4745
84.8 1.4586
84.825 1.4353
84.85 1.404
84.875 1.3671
84.9 1.3235
84.925 1.2759
84.95 1.2264
84.975 1.1783
85 1.1343
85.025 1.0945
85.05 1.0587
85.075 1.0279
85.1 0.9993
85.125 0.9684
85.15 0.9332
85.175 0.8962
85.2 0.8632
85.225 0.8394
85.25 0.8232
85.275 0.8064
85.3 0.7858
85.325 0.7626
85.35 0.746
85.375 0.7389
85.4 0.734
85.425 0.7276
85.45 0.7182
85.475 0.7068
85.5 0.6922
85.525 0.6731
85.55 0.6518
85.575 0.6299
85.6 0.6089
85.625 0.5924
85.65 0.5806
85.675 0.5719
85.7 0.5657
85.725 0.5638
85.75 0.566
85.775 0.5738
85.8 0.5864
85.825 0.598
85.85 0.6065
85.875 0.6148
85.9 0.6247
85.925 0.6356
85.95 0.6424
85.975 0.6436
86 0.6447
86.025 0.6532
86.05 0.6701
86.075 0.6946
86.1 0.7205
86.125 0.7431
86.15 0.761
86.175 0.7732
86.2 0.7771
86.225 0.7735
86.25 0.7663
86.275 0.7574
86.3 0.7486
86.325 0.7423
86.35 0.7368
86.375 0.7301
86.4 0.7307
86.425 0.7481
86.45 0.7787
86.475 0.817
86.5 0.8596
86.525 0.9103
86.55 0.9705
86.575 1.0375
86.6 1.1054
86.625 1.1694
86.65 1.2311
86.675 1.2915
86.7 1.3474
86.725 1.397
86.75 1.4423
86.775 1.485
86.8 1.5237
86.825 1.5588
86.85 1.5896
86.875 1.6132
86.9 1.6319
86.925 1.6434
86.95 1.6466
86.975 1.6401
87 1.6286
87.025 1.6141
87.05 1.6018
87.075 1.5998
87.1 1.6064
87.125 1.6208
87.15 1.6453
87.175 1.6747
87.2 1.7046
87.225 1.734
87.25 1.7615
87.275 1.7851
87.3 1.8028
87.325 1.8141
87.35 1.8173
87.375 1.8123
87.4 1.7996
87.425 1.78
87.45 1.755
87.475 1.724
87.5 1.6875
87.525 1.6464
87.55 1.6013
87.575 1.5519
87.6 1.4986
87.625 1.4418
87.65 1.3824
87.675 1.3239
87.7 1.2709
87.725 1.2286
87.75 1.1977
87.775 1.1713
87.8 1.1465
87.825 1.1221
87.85 1.096
87.875 1.0677
87.9 1.0378
87.925 1.0056
87.95 0.9722
87.975 0.939
88 0.905
88.025 0.8758
88.05 0.8521
88.075 0.8312
88.1 0.8112
88.125 0.7945
88.15 0.7825
88.175 0.7713
88.2 0.7593
88.225 0.7457
88.25 0.7275
88.275 0.7056
88.3 0.6788
88.325 0.6479
88.35 0.6151
88.375 0.5806
88.4 0.5427
88.425 0.4996
88.45 0.4515
88.475 0.3991
88.5 0.3481
88.525 0.3073
88.55 0.2795
88.575 0.2681
88.6 0.2717
88.625 0.2833
88.65 0.2957
88.675 0.3046
88.7 0.314
88.725 0.3219
88.75 0.3311
88.775 0.3458
88.8 0.364
88.825 0.3839
88.85 0.4064
88.875 0.4287
88.9 0.4528
88.925 0.4847
88.95 0.5254
88.975 0.5754
89 0.6305
89.025 0.6866
89.05 0.7382
89.075 0.7804
89.1 0.8123
89.125 0.8342
89.15 0.8478
89.175 0.8524
89.2 0.8481
89.225 0.8368
89.25 0.8223
89.275 0.8108
89.3 0.8135
89.325 0.8306
89.35 0.8626
89.375 0.9048
89.4 0.9541
89.425 1.0025
89.45 1.0482
89.475 1.0913
89.5 1.1294
89.525 1.1633
89.55 1.1971
89.575 1.2333
89.6 1.2685
89.625 1.2991
89.65 1.328
89.675 1.3548
89.7 1.3771
89.725 1.3934
89.75 1.4029
89.775 1.4041
89.8 1.3985
89.825 1.3853
89.85 1.3649
89.875 1.3378
89.9 1.307
89.925 1.2757
89.95 1.2476
89.975 1.2217
90 1.1959
90.025 1.1687
90.05 1.1395
90.075 1.1088
90.1 1.0765
90.125 1.047
90.15 1.0205
90.175 0.9916
90.2 0.9572
90.225 0.9171
90.25 0.8738
90.275 0.8358
90.3 0.8085
90.325 0.7923
90.35 0.7813
90.375 0.7748
90.4 0.7683
90.425 0.7631
90.45 0.7618
90.475 0.7601
90.5 0.7533
90.525 0.7429
90.55 0.7301
90.575 0.7097
90.6 0.6825
90.625 0.6528
90.65 0.6222
90.675 0.5907
90.7 0.56
90.725 0.5299
90.75 0.5029
90.775 0.4788
90.8 0.4551
90.825 0.4325
90.85 0.4089
90.875 0.381
90.9 0.3482
90.925 0.3087
90.95 0.2646
90.975 0.2232
91 0.1879
91.025 0.1583
91.05 0.1319
91.075 0.1103
91.1 0.0938
91.125 0.077
91.15 0.0588
91.175 0.0354
91.2 0.0042
91.225 -0.0365
91.25 -0.0853
91.275 -0.139
91.3 -0.1941
91.325 -0.2362
91.35 -0.2444
91.375 -0.2277
91.4 -0.1936
91.425 -0.1477
91.45 -0.0953
91.475 -0.0389
91.5 0.0219
91.525 0.0862
91.55 0.1478
91.575 0.2056
91.6 0.2624
91.625 0.3158
91.65 0.3624
91.675 0.4031
91.7 0.4413
91.725 0.4766
91.75 0.5062
91.775 0.5301
91.8 0.5469
91.825 0.557
91.85 0.5612
91.875 0.5588
91.9 0.5503
91.925 0.5366
91.95 0.5177
91.975 0.4938
92 0.4651
92.025 0.4332
92.05 0.3993
92.075 0.363
92.1 0.3227
92.125 0.2798
92.15 0.2374
92.175 0.1974
92.2 0.1593
92.225 0.1236
92.25 0.0902
92.275 0.0582
92.3 0.0281
92.325 -0.003
92.35 -0.037
92.375 -0.074
92.4 -0.1116
92.425 -0.1413
92.45 -0.1606
92.475 -0.1778
92.5 -0.1978
92.525 -0.2229
92.55 -0.254
92.575 -0.2889
92.6 -0.3204
92.625 -0.3436
92.65 -0.364
92.675 -0.3862
92.7 -0.4107
92.725 -0.4382
92.75 -0.4717
92.775 -0.5063
92.8 -0.5393
92.825 -0.5604
92.85 -0.5637
92.875 -0.5569
92.9 -0.5463
92.925 -0.5347
92.95 -0.5162
92.975 -0.4958
93 -0.4764
93.025 -0.4564
93.05 -0.4409
93.075 -0.4315
93.1 -0.4281
93.125 -0.4294
93.15 -0.4241
93.175 -0.4026
93.2 -0.3699
93.225 -0.3299
93.25 -0.2835
93.275 -0.2288
93.3 -0.161
93.325 -0.0886
93.35 -0.0188
93.375 0.0434
93.4 0.0955
93.425 0.1368
93.45 0.1668
93.475 0.1876
93.5 0.1979
93.525 0.2005
93.55 0.2075
93.575 0.2222
93.6 0.242
93.625 0.2625
93.65 0.2823
93.675 0.2999
93.7 0.3149
93.725 0.3282
93.75 0.3403
93.775 0.3549
93.8 0.3767
93.825 0.4114
93.85 0.4535
93.875 0.4993
93.9 0.5478
93.925 0.5939
93.95 0.6347
93.975 0.6714
94 0.7003
94.025 0.722
94.05 0.7405
94.075 0.7534
94.1 0.7595
94.125 0.7577
94.15 0.7444
94.175 0.7199
94.2 0.683
94.225 0.635
94.25 0.5795
94.275 0.5141
94.3 0.4366
94.325 0.3501
94.35 0.2568
94.375 0.1575
94.4 0.0599
94.425 -0.0314
94.45 -0.1208
94.475 -0.2124
94.5 -0.3073
94.525 -0.4086
94.55 -0.5112
94.575 -0.6051
94.6 -0.6959
94.625 -0.7683
94.65 -0.8089
94.675 -0.8164
94.7 -0.8107
94.725 -0.8041
94.75 -0.7949
94.775 -0.7778
94.8 -0.7501
94.825 -0.7102
94.85 -0.665
94.875 -0.62
94.9 -0.5759
94.925 -0.5269
94.95 -0.4709
94.975 -0.4059
95 -0.3241
95.025 -0.219
95.05 -0.1003
95.075 0.0194
95.1 0.135
95.125 0.2428
95.15 0.3448
95.175 0.4431
95.2 0.5382
95.225 0.6314
95.25 0.7247
95.275 0.8214
95.3 0.919
95.325 1.0171
95.35 1.1167
95.375 1.2211
95.4 1.3327
95.425 1.4497
95.45 1.5718
95.475 1.6976
95.5 1.8233
95.525 1.9471
95.55 2.0677
95.575 2.184
95.6 2.2954
95.625 2.4011
95.65 2.5017
95.675 2.5979
95.7 2.6906
95.725 2.7812
95.75 2.8737
95.775 2.968
95.8 3.0612
95.825 3.1505
95.85 3.2353
95.875 3.315
95.9 3.3891
95.925 3.4579
95.95 3.5218
95.975 3.5812
96 3.6358
96.025 3.6859
96.05 3.7319
96.075 3.7739
96.1 3.8111
96.125 3.8431
96.15 3.8692
96.175 3.8909
96.2 3.9088
96.225 3.9229
96.25 3.9338
96.275 3.9421
96.3 3.9472
96.325 3.9487
96.35 3.9465
96.375 3.9408
96.4 3.9315
96.425 3.9183
96.45 3.901
96.475 3.8798
96.5 3.8542
96.525 3.8239
96.55 3.7881
96.575 3.746
96.6 3.6976
96.625 3.6432
96.65 3.5849
96.675 3.5237
96.7 3.4601
96.725 3.3971
96.75 3.3377
96.775 3.2795
96.8 3.2289
96.825 3.1858
96.85 3.1505
96.875 3.1235
96.9 3.1053
96.925 3.0979
96.95 3.1031
96.975 3.1197
97 3.1469
97.025 3.1797
97.05 3.2145
97.075 3.2482
97.1 3.2781
97.125 3.307
97.15 3.3372
97.175 3.367
97.2 3.3981
97.225 3.4348
97.25 3.4797
97.275 3.5295
97.3 3.581
97.325 3.6295
97.35 3.671
97.375 3.7046
97.4 3.7297
97.425 3.7493
97.45 3.7638
97.475 3.7734
97.5 3.7786
97.525 3.7807
97.55 3.7785
97.575 3.7728
97.6 3.7644
97.625 3.7526
97.65 3.7373
97.675 3.7194
97.7 3.6982
97.725 3.6729
97.75 3.6438
97.775 3.6112
97.8 3.575
97.825 3.5349
97.85 3.4907
97.875 3.4429
97.9 3.3891
97.925 3.3294
97.95 3.2677
97.975 3.2063
98 3.1431
98.025 3.0788
98.05 3.0141
98.075 2.9476
98.1 2.878
98.125 2.8062
98.15 2.7298
98.175 2.6501
98.2 2.5684
98.225 2.4806
98.25 2.3864
98.275 2.2862
98.3 2.181
98.325 2.0754
98.35 1.9712
98.375 1.871
98.4 1.7788
98.425 1.6957
98.45 1.6212
98.475 1.5646
98.5 1.5214
98.525 1.4797
98.55 1.4433
98.575 1.4127
98.6 1.393
98.625 1.3788
98.65 1.36
98.675 1.3338
98.7 1.3005
98.725 1.2605
98.75 1.2132
98.775 1.1594
98.8 1.1022
98.825 1.0425
98.85 0.9861
98.875 0.937
98.9 0.8897
98.925 0.842
98.95 0.7905
98.975 0.734
99 0.6754
99.025 0.6162
99.05 0.5526
99.075 0.4866
99.1 0.4246
99.125 0.3707
99.15 0.33
99.175 0.3129
99.2 0.3304
99.225 0.3648
99.25 0.4
99.275 0.4281
99.3 0.4478
99.325 0.4617
99.35 0.471
99.375 0.4759
99.4 0.4735
99.425 0.4613
99.45 0.4414
99.475 0.4184
99.5 0.3945
99.525 0.3655
99.55 0.3319
99.575 0.2945
99.6 0.2648
99.625 0.2448
99.65 0.2271
99.675 0.2058
99.7 0.1806
99.725 0.1517
99.75 0.121
99.775 0.0904
99.8 0.0638
99.825 0.0443
99.85 0.031
99.875 0.0189
99.9 0.008
99.925 -0.0034
99.95 -0.0131
99.975 -0.0194
100 -0.0228
