# Supplementary material for: Uptake of N2O5 by aqueous aerosol unveiled using chemically accurate many-body potentials
Source: Nat Commun. 2022 Mar 10;13:1266. doi: 10.1038/s41467-022-28697-8 (PMC8913772; doi:10.1038/s41467-022-28697-8)
Supplement: Supplementary file 3 — Source Data [file 41467_2022_28697_MOESM3_ESM.zip › n2o5-uptake-data/Fig2/scattering/rep10run25/relcom_gds.dat]

0.025 11.7423
0.05 11.7031
0.075 11.664
0.1 11.6248
0.125 11.5857
0.15 11.5465
0.175 11.5073
0.2 11.468
0.225 11.4287
0.25 11.3894
0.275 11.3501
0.3 11.3108
0.325 11.2714
0.35 11.232
0.375 11.1926
0.4 11.1531
0.425 11.1136
0.45 11.074
0.475 11.0345
0.5 10.9948
0.525 10.9551
0.55 10.9153
0.575 10.8755
0.6 10.8356
0.625 10.7957
0.65 10.7557
0.675 10.7158
0.7 10.6757
0.725 10.6356
0.75 10.5955
0.775 10.5552
0.8 10.515
0.825 10.4747
0.85 10.4344
0.875 10.3941
0.9 10.3538
0.925 10.3135
0.95 10.2732
0.975 10.2329
1 10.1926
1.025 10.1524
1.05 10.1122
1.075 10.0721
1.1 10.032
1.125 9.9919
1.15 9.9517
1.175 9.9115
1.2 9.8714
1.225 9.8312
1.25 9.7909
1.275 9.7506
1.3 9.7102
1.325 9.6698
1.35 9.6293
1.375 9.5887
1.4 9.5482
1.425 9.5075
1.45 9.4669
1.475 9.4262
1.5 9.3854
1.525 9.3447
1.55 9.3038
1.575 9.2629
1.6 9.222
1.625 9.181
1.65 9.1399
1.675 9.0988
1.7 9.0576
1.725 9.0163
1.75 8.9748
1.775 8.9331
1.8 8.8911
1.825 8.8487
1.85 8.8059
1.875 8.7627
1.9 8.7192
1.925 8.6753
1.95 8.6312
1.975 8.5868
2 8.5421
2.025 8.4971
2.05 8.4517
2.075 8.406
2.1 8.3601
2.125 8.3138
2.15 8.267
2.175 8.2197
2.2 8.172
2.225 8.124
2.25 8.0756
2.275 8.0269
2.3 7.9779
2.325 7.9284
2.35 7.8786
2.375 7.8286
2.4 7.7784
2.425 7.7278
2.45 7.6766
2.475 7.6251
2.5 7.5732
2.525 7.521
2.55 7.4684
2.575 7.4155
2.6 7.3621
2.625 7.3084
2.65 7.2545
2.675 7.2003
2.7 7.1461
2.725 7.0917
2.75 7.0371
2.775 6.9821
2.8 6.927
2.825 6.8717
2.85 6.8164
2.875 6.7609
2.9 6.7051
2.925 6.649
2.95 6.5925
2.975 6.5354
3 6.478
3.025 6.4202
3.05 6.3621
3.075 6.3036
3.1 6.2448
3.125 6.1856
3.15 6.1261
3.175 6.0662
3.2 6.0061
3.225 5.9456
3.25 5.8848
3.275 5.8236
3.3 5.7619
3.325 5.6999
3.35 5.6372
3.375 5.5738
3.4 5.5096
3.425 5.4444
3.45 5.3778
3.475 5.3097
3.5 5.2399
3.525 5.1681
3.55 5.0941
3.575 5.0174
3.6 4.9374
3.625 4.8543
3.65 4.768
3.675 4.6784
3.7 4.585
3.725 4.4877
3.75 4.3863
3.775 4.2814
3.8 4.1729
3.825 4.0613
3.85 3.9489
3.875 3.8384
3.9 3.7292
3.925 3.6183
3.95 3.5053
3.975 3.3917
4 3.283
4.025 3.1844
4.05 3.0931
4.075 3.0038
4.1 2.9186
4.125 2.8429
4.15 2.7781
4.175 2.7268
4.2 2.6876
4.225 2.6526
4.25 2.6211
4.275 2.5986
4.3 2.5926
4.325 2.5996
4.35 2.6126
4.375 2.6271
4.4 2.6397
4.425 2.6502
4.45 2.6597
4.475 2.672
4.5 2.6875
4.525 2.7033
4.55 2.7168
4.575 2.7268
4.6 2.7338
4.625 2.738
4.65 2.7407
4.675 2.7437
4.7 2.7468
4.725 2.7495
4.75 2.7528
4.775 2.7565
4.8 2.7605
4.825 2.7639
4.85 2.7653
4.875 2.7618
4.9 2.752
4.925 2.7372
4.95 2.7197
4.975 2.7019
5 2.6821
5.025 2.6591
5.05 2.6311
5.075 2.5976
5.1 2.5578
5.125 2.5119
5.15 2.4646
5.175 2.4176
5.2 2.3727
5.225 2.3359
5.25 2.3098
5.275 2.2906
5.3 2.2742
5.325 2.254
5.35 2.2287
5.375 2.1976
5.4 2.163
5.425 2.1268
5.45 2.0902
5.475 2.0564
5.5 2.0228
5.525 1.9861
5.55 1.9461
5.575 1.9051
5.6 1.8643
5.625 1.8305
5.65 1.811
5.675 1.8084
5.7 1.8167
5.725 1.8307
5.75 1.8428
5.775 1.8498
5.8 1.8467
5.825 1.8338
5.85 1.8138
5.875 1.794
5.9 1.7805
5.925 1.7795
5.95 1.7903
5.975 1.814
6 1.8521
6.025 1.8953
6.05 1.938
6.075 1.9744
6.1 2.001
6.125 2.0163
6.15 2.0207
6.175 2.0178
6.2 2.015
6.225 2.0226
6.25 2.0546
6.275 2.1176
6.3 2.193
6.325 2.2658
6.35 2.3325
6.375 2.3919
6.4 2.4465
6.425 2.4932
6.45 2.5329
6.475 2.5651
6.5 2.591
6.525 2.6081
6.55 2.6166
6.575 2.6187
6.6 2.6164
6.625 2.6117
6.65 2.6051
6.675 2.5965
6.7 2.5827
6.725 2.5607
6.75 2.5311
6.775 2.4941
6.8 2.4521
6.825 2.4063
6.85 2.3596
6.875 2.3124
6.9 2.2623
6.925 2.2068
6.95 2.1514
6.975 2.1002
7 2.05
7.025 2.003
7.05 1.9583
7.075 1.9136
7.1 1.862
7.125 1.8014
7.15 1.7373
7.175 1.6744
7.2 1.6172
7.225 1.5681
7.25 1.5254
7.275 1.4897
7.3 1.4565
7.325 1.4259
7.35 1.397
7.375 1.3808
7.4 1.3771
7.425 1.3813
7.45 1.3866
7.475 1.3896
7.5 1.3917
7.525 1.401
7.55 1.4247
7.575 1.4659
7.6 1.5275
7.625 1.6069
7.65 1.6947
7.675 1.7776
7.7 1.8522
7.725 1.9195
7.75 1.9795
7.775 2.0368
7.8 2.0931
7.825 2.1461
7.85 2.1947
7.875 2.2381
7.9 2.2798
7.925 2.3212
7.95 2.3601
7.975 2.3922
8 2.4175
8.025 2.4338
8.05 2.4416
8.075 2.4426
8.1 2.4371
8.125 2.425
8.15 2.4063
8.175 2.3844
8.2 2.3605
8.225 2.3331
8.25 2.3019
8.275 2.2684
8.3 2.2382
8.325 2.2168
8.35 2.2016
8.375 2.1921
8.4 2.191
8.425 2.1945
8.45 2.1984
8.475 2.2011
8.5 2.2039
8.525 2.2092
8.55 2.2144
8.575 2.2162
8.6 2.2124
8.625 2.2039
8.65 2.1906
8.675 2.1729
8.7 2.1511
8.725 2.1303
8.75 2.1211
8.775 2.1295
8.8 2.1525
8.825 2.1836
8.85 2.2161
8.875 2.246
8.9 2.2694
8.925 2.2846
8.95 2.2918
8.975 2.2907
9 2.2814
9.025 2.2635
9.05 2.2362
9.075 2.1999
9.1 2.1556
9.125 2.1047
9.15 2.0491
9.175 1.9893
9.2 1.9252
9.225 1.8597
9.25 1.7977
9.275 1.7427
9.3 1.6967
9.325 1.6653
9.35 1.6539
9.375 1.6524
9.4 1.6547
9.425 1.6599
9.45 1.6622
9.475 1.6576
9.5 1.6454
9.525 1.6258
9.55 1.6001
9.575 1.5714
9.6 1.5404
9.625 1.5087
9.65 1.4823
9.675 1.4644
9.7 1.4583
9.725 1.4571
9.75 1.4564
9.775 1.4537
9.8 1.4488
9.825 1.4431
9.85 1.4387
9.875 1.441
9.9 1.4517
9.925 1.4682
9.95 1.4933
9.975 1.519
10 1.5414
10.025 1.5585
10.05 1.5716
10.075 1.5823
10.1 1.5953
10.125 1.6106
10.15 1.6229
10.175 1.6289
10.2 1.628
10.225 1.6234
10.25 1.6151
10.275 1.6058
10.3 1.6032
10.325 1.6125
10.35 1.6267
10.375 1.6366
10.4 1.6381
10.425 1.6376
10.45 1.6455
10.475 1.6694
10.5 1.7006
10.525 1.7309
10.55 1.765
10.575 1.8036
10.6 1.8496
10.625 1.9035
10.65 1.9607
10.675 2.0218
10.7 2.0918
10.725 2.1623
10.75 2.2309
10.775 2.2995
10.8 2.3689
10.825 2.4419
10.85 2.5177
10.875 2.5929
10.9 2.6643
10.925 2.7306
10.95 2.7911
10.975 2.8456
11 2.896
11.025 2.945
11.05 2.9924
11.075 3.0373
11.1 3.0771
11.125 3.1117
11.15 3.1421
11.175 3.1682
11.2 3.1904
11.225 3.2092
11.25 3.2249
11.275 3.2372
11.3 3.2457
11.325 3.2495
11.35 3.2501
11.375 3.2471
11.4 3.2427
11.425 3.2378
11.45 3.2354
11.475 3.2357
11.5 3.244
11.525 3.2564
11.55 3.2671
11.575 3.2748
11.6 3.2792
11.625 3.2792
11.65 3.2739
11.675 3.2647
11.7 3.2527
11.725 3.2402
11.75 3.2334
11.775 3.2355
11.8 3.2447
11.825 3.2558
11.85 3.2663
11.875 3.2754
11.9 3.2835
11.925 3.293
11.95 3.3081
11.975 3.3318
12 3.3612
12.025 3.3915
12.05 3.4205
12.075 3.4482
12.1 3.4761
12.125 3.509
12.15 3.5449
12.175 3.5842
12.2 3.6208
12.225 3.6532
12.25 3.6837
12.275 3.7152
12.3 3.7467
12.325 3.777
12.35 3.8045
12.375 3.8291
12.4 3.8513
12.425 3.873
12.45 3.894
12.475 3.9128
12.5 3.9278
12.525 3.9366
12.55 3.9434
12.575 3.9569
12.6 3.9755
12.625 3.991
12.65 4.0006
12.675 4.0021
12.7 3.9936
12.725 3.9775
12.75 3.9686
12.775 3.9872
12.8 4.0236
12.825 4.0656
12.85 4.1084
12.875 4.1502
12.9 4.1869
12.925 4.2174
12.95 4.244
12.975 4.2653
13 4.2841
13.025 4.3041
13.05 4.3222
13.075 4.3368
13.1 4.3465
13.125 4.3478
13.15 4.3404
13.175 4.3247
13.2 4.302
13.225 4.2758
13.25 4.2504
13.275 4.2267
13.3 4.2056
13.325 4.1854
13.35 4.1642
13.375 4.1412
13.4 4.1176
13.425 4.0907
13.45 4.0591
13.475 4.0225
13.5 3.9829
13.525 3.9394
13.55 3.8919
13.575 3.8431
13.6 3.7945
13.625 3.7446
13.65 3.6915
13.675 3.633
13.7 3.5705
13.725 3.5042
13.75 3.4382
13.775 3.3786
13.8 3.3244
13.825 3.2685
13.85 3.2091
13.875 3.143
13.9 3.0701
13.925 2.9951
13.95 2.9147
13.975 2.8262
14 2.729
14.025 2.6228
14.05 2.5107
14.075 2.3937
14.1 2.2743
14.125 2.1512
14.15 2.0226
14.175 1.8931
14.2 1.7741
14.225 1.6782
14.25 1.5943
14.275 1.5154
14.3 1.4475
14.325 1.3893
14.35 1.3438
14.375 1.3197
14.4 1.3059
14.425 1.2933
14.45 1.2818
14.475 1.2707
14.5 1.2581
14.525 1.2428
14.55 1.2231
14.575 1.2004
14.6 1.1785
14.625 1.1618
14.65 1.1445
14.675 1.1224
14.7 1.0945
14.725 1.064
14.75 1.0305
14.775 0.9933
14.8 0.95
14.825 0.909
14.85 0.8755
14.875 0.8481
14.9 0.8249
14.925 0.8035
14.95 0.7823
14.975 0.7614
15 0.7382
15.025 0.7129
15.05 0.6858
15.075 0.6583
15.1 0.634
15.125 0.6105
15.15 0.5925
15.175 0.5806
15.2 0.5725
15.225 0.5667
15.25 0.5638
15.275 0.5645
15.3 0.5671
15.325 0.568
15.35 0.5667
15.375 0.5641
15.4 0.5587
15.425 0.546
15.45 0.5268
15.475 0.5022
15.5 0.4749
15.525 0.4455
15.55 0.4136
15.575 0.3778
15.6 0.3355
15.625 0.2922
15.65 0.2508
15.675 0.2069
15.7 0.1602
15.725 0.1109
15.75 0.0596
15.775 0.0047
15.8 -0.057
15.825 -0.123
15.85 -0.183
15.875 -0.2308
15.9 -0.2679
15.925 -0.2984
15.95 -0.3272
15.975 -0.3509
16 -0.362
16.025 -0.3624
16.05 -0.3619
16.075 -0.3716
16.1 -0.3979
16.125 -0.4425
16.15 -0.4973
16.175 -0.5516
16.2 -0.6026
16.225 -0.6465
16.25 -0.6748
16.275 -0.6872
16.3 -0.681
16.325 -0.6604
16.35 -0.6326
16.375 -0.605
16.4 -0.5881
16.425 -0.5847
16.45 -0.5937
16.475 -0.6142
16.5 -0.6399
16.525 -0.659
16.55 -0.6642
16.575 -0.6543
16.6 -0.6353
16.625 -0.6122
16.65 -0.5867
16.675 -0.5542
16.7 -0.5126
16.725 -0.4642
16.75 -0.4168
16.775 -0.3739
16.8 -0.3312
16.825 -0.292
16.85 -0.2571
16.875 -0.2256
16.9 -0.1993
16.925 -0.1757
16.95 -0.1532
16.975 -0.1329
17 -0.1173
17.025 -0.1104
17.05 -0.1125
17.075 -0.1192
17.1 -0.1234
17.125 -0.1244
17.15 -0.1217
17.175 -0.1199
17.2 -0.1181
17.225 -0.1143
17.25 -0.108
17.275 -0.1049
17.3 -0.1079
17.325 -0.1182
17.35 -0.1348
17.375 -0.157
17.4 -0.185
17.425 -0.2155
17.45 -0.2468
17.475 -0.2814
17.5 -0.3153
17.525 -0.345
17.55 -0.3733
17.575 -0.403
17.6 -0.439
17.625 -0.4779
17.65 -0.5185
17.675 -0.5606
17.7 -0.5985
17.725 -0.6329
17.75 -0.6655
17.775 -0.6986
17.8 -0.7338
17.825 -0.7702
17.85 -0.8076
17.875 -0.8493
17.9 -0.8911
17.925 -0.9312
17.95 -0.9674
17.975 -0.9928
18 -1.0045
18.025 -1.0041
18.05 -0.9967
18.075 -0.9882
18.1 -0.9806
18.125 -0.9743
18.15 -0.9711
18.175 -0.9717
18.2 -0.9767
18.225 -0.9853
18.25 -0.9913
18.275 -0.9924
18.3 -0.9908
18.325 -0.9902
18.35 -0.9934
18.375 -1.0037
18.4 -1.0186
18.425 -1.0331
18.45 -1.0423
18.475 -1.0366
18.5 -1.0089
18.525 -0.967
18.55 -0.9255
18.575 -0.8914
18.6 -0.8649
18.625 -0.8445
18.65 -0.8285
18.675 -0.8157
18.7 -0.807
18.725 -0.8022
18.75 -0.7996
18.775 -0.7983
18.8 -0.7971
18.825 -0.7936
18.85 -0.788
18.875 -0.7801
18.9 -0.7715
18.925 -0.7611
18.95 -0.7488
18.975 -0.7392
19 -0.7343
19.025 -0.7351
19.05 -0.7392
19.075 -0.7452
19.1 -0.7491
19.125 -0.7564
19.15 -0.7718
19.175 -0.7941
19.2 -0.8177
19.225 -0.8406
19.25 -0.8635
19.275 -0.8916
19.3 -0.9323
19.325 -0.9847
19.35 -1.0413
19.375 -1.0939
19.4 -1.1378
19.425 -1.1671
19.45 -1.1745
19.475 -1.159
19.5 -1.1382
19.525 -1.1275
19.55 -1.1285
19.575 -1.1375
19.6 -1.1541
19.625 -1.1795
19.65 -1.2134
19.675 -1.259
19.7 -1.3236
19.725 -1.4021
19.75 -1.4831
19.775 -1.5414
19.8 -1.5724
19.825 -1.5861
19.85 -1.5823
19.875 -1.5683
19.9 -1.555
19.925 -1.5529
19.95 -1.5775
19.975 -1.6261
20 -1.6834
20.025 -1.7415
20.05 -1.8002
20.075 -1.8576
20.1 -1.9143
20.125 -1.9688
20.15 -2.0174
20.175 -2.0541
20.2 -2.076
20.225 -2.0873
20.25 -2.0859
20.275 -2.0667
20.3 -2.0319
20.325 -1.9868
20.35 -1.9436
20.375 -1.9189
20.4 -1.9231
20.425 -1.9444
20.45 -1.972
20.475 -2.0001
20.5 -2.0192
20.525 -2.0211
20.55 -2.0016
20.575 -1.9654
20.6 -1.9198
20.625 -1.8689
20.65 -1.8157
20.675 -1.7636
20.7 -1.7083
20.725 -1.65
20.75 -1.5918
20.775 -1.5342
20.8 -1.4823
20.825 -1.4424
20.85 -1.4176
20.875 -1.4067
20.9 -1.4031
20.925 -1.401
20.95 -1.3927
20.975 -1.3763
21 -1.3583
21.025 -1.3358
21.05 -1.3029
21.075 -1.2595
21.1 -1.2075
21.125 -1.1506
21.15 -1.0969
21.175 -1.051
21.2 -1.0135
21.225 -0.9839
21.25 -0.959
21.275 -0.9378
21.3 -0.9197
21.325 -0.9015
21.35 -0.8804
21.375 -0.8594
21.4 -0.8458
21.425 -0.8443
21.45 -0.8548
21.475 -0.8776
21.5 -0.9138
21.525 -0.9599
21.55 -1.0116
21.575 -1.0675
21.6 -1.1334
21.625 -1.2173
21.65 -1.3158
21.675 -1.4219
21.7 -1.5297
21.725 -1.638
21.75 -1.7401
21.775 -1.8313
21.8 -1.9126
21.825 -1.9841
21.85 -2.0424
21.875 -2.0917
21.9 -2.138
21.925 -2.1862
21.95 -2.251
21.975 -2.339
22 -2.4246
22.025 -2.497
22.05 -2.569
22.075 -2.6372
22.1 -2.6937
22.125 -2.7368
22.15 -2.7749
22.175 -2.806
22.2 -2.8131
22.225 -2.798
22.25 -2.7777
22.275 -2.7604
22.3 -2.7446
22.325 -2.7273
22.35 -2.7062
22.375 -2.6772
22.4 -2.6408
22.425 -2.6035
22.45 -2.5724
22.475 -2.5523
22.5 -2.5459
22.525 -2.5442
22.55 -2.5397
22.575 -2.5346
22.6 -2.5352
22.625 -2.5349
22.65 -2.5303
22.675 -2.5306
22.7 -2.5371
22.725 -2.548
22.75 -2.5621
22.775 -2.5795
22.8 -2.603
22.825 -2.6308
22.85 -2.6579
22.875 -2.6857
22.9 -2.7164
22.925 -2.7519
22.95 -2.7987
22.975 -2.8594
23 -2.93
23.025 -3.0034
23.05 -3.0639
23.075 -3.0932
23.1 -3.1018
23.125 -3.101
23.15 -3.0967
23.175 -3.0864
23.2 -3.0686
23.225 -3.0483
23.25 -3.0302
23.275 -3.0174
23.3 -3.0152
23.325 -3.0251
23.35 -3.0456
23.375 -3.0711
23.4 -3.0882
23.425 -3.0916
23.45 -3.0868
23.475 -3.0748
23.5 -3.0464
23.525 -2.9979
23.55 -2.9338
23.575 -2.8657
23.6 -2.8047
23.625 -2.7526
23.65 -2.7109
23.675 -2.674
23.7 -2.6391
23.725 -2.6081
23.75 -2.5777
23.775 -2.5396
23.8 -2.4953
23.825 -2.4534
23.85 -2.4154
23.875 -2.3837
23.9 -2.3582
23.925 -2.3387
23.95 -2.333
23.975 -2.3469
24 -2.3799
24.025 -2.4353
24.05 -2.5115
24.075 -2.6
24.1 -2.694
24.125 -2.789
24.15 -2.8859
24.175 -2.9804
24.2 -3.0729
24.225 -3.1649
24.25 -3.2528
24.275 -3.3357
24.3 -3.4061
24.325 -3.4532
24.35 -3.4822
24.375 -3.5024
24.4 -3.5186
24.425 -3.532
24.45 -3.5431
24.475 -3.5519
24.5 -3.5532
24.525 -3.5489
24.55 -3.5458
24.575 -3.5382
24.6 -3.5248
24.625 -3.5059
24.65 -3.4817
24.675 -3.4534
24.7 -3.4255
24.725 -3.4017
24.75 -3.3833
24.775 -3.3698
24.8 -3.3661
24.825 -3.3731
24.85 -3.3917
24.875 -3.421
24.9 -3.4464
24.925 -3.4613
24.95 -3.4626
24.975 -3.456
25 -3.452
25.025 -3.455
25.05 -3.4644
25.075 -3.47
25.1 -3.4674
25.125 -3.4604
25.15 -3.454
25.175 -3.4551
25.2 -3.4639
25.225 -3.4765
25.25 -3.4956
25.275 -3.5325
25.3 -3.5821
25.325 -3.6287
25.35 -3.6656
25.375 -3.6878
25.4 -3.6954
25.425 -3.699
25.45 -3.7029
25.475 -3.7071
25.5 -3.7089
25.525 -3.7031
25.55 -3.6845
25.575 -3.6477
25.6 -3.5947
25.625 -3.5331
25.65 -3.4729
25.675 -3.4198
25.7 -3.3794
25.725 -3.3582
25.75 -3.3555
25.775 -3.3614
25.8 -3.3687
25.825 -3.3653
25.85 -3.3441
25.875 -3.3059
25.9 -3.2666
25.925 -3.2324
25.95 -3.1951
25.975 -3.1557
26 -3.1164
26.025 -3.0821
26.05 -3.0564
26.075 -3.041
26.1 -3.0305
26.125 -3.0246
26.15 -3.0222
26.175 -3.0256
26.2 -3.038
26.225 -3.0581
26.25 -3.0786
26.275 -3.0997
26.3 -3.1311
26.325 -3.1751
26.35 -3.2265
26.375 -3.2841
26.4 -3.3381
26.425 -3.3747
26.45 -3.3947
26.475 -3.4089
26.5 -3.4234
26.525 -3.4357
26.55 -3.4344
26.575 -3.4117
26.6 -3.3718
26.625 -3.3195
26.65 -3.2575
26.675 -3.1877
26.7 -3.1152
26.725 -3.0478
26.75 -2.9854
26.775 -2.9263
26.8 -2.873
26.825 -2.8342
26.85 -2.8082
26.875 -2.7976
26.9 -2.8133
26.925 -2.8543
26.95 -2.9091
26.975 -2.9701
27 -3.0293
27.025 -3.0869
27.05 -3.1454
27.075 -3.2063
27.1 -3.2699
27.125 -3.3316
27.15 -3.3928
27.175 -3.4509
27.2 -3.5052
27.225 -3.5563
27.25 -3.6025
27.275 -3.6445
27.3 -3.6815
27.325 -3.7145
27.35 -3.7412
27.375 -3.7584
27.4 -3.7696
27.425 -3.7785
27.45 -3.791
27.475 -3.8107
27.5 -3.8414
27.525 -3.8739
27.55 -3.9049
27.575 -3.9342
27.6 -3.9607
27.625 -3.9838
27.65 -3.9992
27.675 -4.0007
27.7 -3.9871
27.725 -3.964
27.75 -3.9398
27.775 -3.9188
27.8 -3.9036
27.825 -3.8919
27.85 -3.8854
27.875 -3.8839
27.9 -3.8862
27.925 -3.8902
27.95 -3.8948
27.975 -3.8999
28 -3.9033
28.025 -3.9002
28.05 -3.8839
28.075 -3.8539
28.1 -3.8113
28.125 -3.7543
28.15 -3.6883
28.175 -3.6201
28.2 -3.5522
28.225 -3.4887
28.25 -3.4321
28.275 -3.3804
28.3 -3.3396
28.325 -3.3104
28.35 -3.3022
28.375 -3.3101
28.4 -3.3219
28.425 -3.3356
28.45 -3.3493
28.475 -3.3697
28.5 -3.4002
28.525 -3.4427
28.55 -3.4882
28.575 -3.5194
28.6 -3.5229
28.625 -3.4976
28.65 -3.4681
28.675 -3.4482
28.7 -3.4319
28.725 -3.4036
28.75 -3.3705
28.775 -3.339
28.8 -3.3089
28.825 -3.2828
28.85 -3.2588
28.875 -3.2401
28.9 -3.2272
28.925 -3.2222
28.95 -3.2141
28.975 -3.1884
29 -3.1366
29.025 -3.0635
29.05 -2.9812
29.075 -2.9025
29.1 -2.8334
29.125 -2.776
29.15 -2.7351
29.175 -2.7077
29.2 -2.6889
29.225 -2.6658
29.25 -2.6281
29.275 -2.5828
29.3 -2.5428
29.325 -2.513
29.35 -2.4928
29.375 -2.4778
29.4 -2.4664
29.425 -2.4558
29.45 -2.4451
29.475 -2.4368
29.5 -2.4349
29.525 -2.441
29.55 -2.4547
29.575 -2.4754
29.6 -2.5012
29.625 -2.5327
29.65 -2.5671
29.675 -2.6042
29.7 -2.6394
29.725 -2.665
29.75 -2.6795
29.775 -2.6914
29.8 -2.7105
29.825 -2.7287
29.85 -2.7367
29.875 -2.7353
29.9 -2.7313
29.925 -2.7291
29.95 -2.7278
29.975 -2.7349
30 -2.7561
30.025 -2.7945
30.05 -2.8443
30.075 -2.899
30.1 -2.9524
30.125 -3.0017
30.15 -3.0463
30.175 -3.0927
30.2 -3.1416
30.225 -3.1978
30.25 -3.2657
30.275 -3.3425
30.3 -3.4139
30.325 -3.4746
30.35 -3.5316
30.375 -3.5856
30.4 -3.6343
30.425 -3.6795
30.45 -3.7246
30.475 -3.7626
30.5 -3.7913
30.525 -3.8097
30.55 -3.8136
30.575 -3.8083
30.6 -3.7976
30.625 -3.7787
30.65 -3.7523
30.675 -3.7267
30.7 -3.7074
30.725 -3.6929
30.75 -3.6816
30.775 -3.6692
30.8 -3.6586
30.825 -3.654
30.85 -3.6563
30.875 -3.6631
30.9 -3.6742
30.925 -3.6966
30.95 -3.7356
30.975 -3.7846
31 -3.8287
31.025 -3.862
31.05 -3.8937
31.075 -3.9298
31.1 -3.9776
31.125 -4.0354
31.15 -4.0959
31.175 -4.1581
31.2 -4.2192
31.225 -4.2797
31.25 -4.3365
31.275 -4.3797
31.3 -4.3998
31.325 -4.3946
31.35 -4.361
31.375 -4.3113
31.4 -4.2527
31.425 -4.1918
31.45 -4.1385
31.475 -4.0979
31.5 -4.0709
31.525 -4.0543
31.55 -4.0415
31.575 -4.0346
31.6 -4.0328
31.625 -4.0292
31.65 -4.0206
31.675 -4.013
31.7 -4.0074
31.725 -4.012
31.75 -4.0341
31.775 -4.0736
31.8 -4.1222
31.825 -4.1672
31.85 -4.2007
31.875 -4.2242
31.9 -4.2227
31.925 -4.1863
31.95 -4.1352
31.975 -4.0788
32 -4.0182
32.025 -3.9554
32.05 -3.8888
32.075 -3.8177
32.1 -3.7436
32.125 -3.6716
32.15 -3.6063
32.175 -3.5491
32.2 -3.5017
32.225 -3.4622
32.25 -3.4267
32.275 -3.3952
32.3 -3.3713
32.325 -3.3595
32.35 -3.3708
32.375 -3.3987
32.4 -3.426
32.425 -3.4421
32.45 -3.4463
32.475 -3.4488
32.5 -3.4552
32.525 -3.458
32.55 -3.4564
32.575 -3.4534
32.6 -3.4558
32.625 -3.457
32.65 -3.4604
32.675 -3.4711
32.7 -3.4829
32.725 -3.4918
32.75 -3.4965
32.775 -3.4992
32.8 -3.5049
32.825 -3.5213
32.85 -3.55
32.875 -3.5841
32.9 -3.6157
32.925 -3.6404
32.95 -3.6611
32.975 -3.6775
33 -3.682
33.025 -3.676
33.05 -3.6709
33.075 -3.6729
33.1 -3.6819
33.125 -3.6918
33.15 -3.7006
33.175 -3.7041
33.2 -3.701
33.225 -3.6891
33.25 -3.6754
33.275 -3.6583
33.3 -3.6372
33.325 -3.6159
33.35 -3.5999
33.375 -3.5872
33.4 -3.5739
33.425 -3.5639
33.45 -3.5605
33.475 -3.5608
33.5 -3.5626
33.525 -3.5635
33.55 -3.5606
33.575 -3.5583
33.6 -3.5666
33.625 -3.5973
33.65 -3.6533
33.675 -3.7242
33.7 -3.7968
33.725 -3.8528
33.75 -3.8826
33.775 -3.878
33.8 -3.846
33.825 -3.8028
33.85 -3.7576
33.875 -3.7192
33.9 -3.6923
33.925 -3.6857
33.95 -3.6953
33.975 -3.7146
34 -3.7398
34.025 -3.7712
34.05 -3.8039
34.075 -3.8256
34.1 -3.8368
34.125 -3.84
34.15 -3.838
34.175 -3.8317
34.2 -3.8226
34.225 -3.8134
34.25 -3.806
34.275 -3.7959
34.3 -3.7859
34.325 -3.7784
34.35 -3.7635
34.375 -3.7359
34.4 -3.6967
34.425 -3.6508
34.45 -3.6025
34.475 -3.5553
34.5 -3.5129
34.525 -3.4768
34.55 -3.4443
34.575 -3.4104
34.6 -3.3752
34.625 -3.3383
34.65 -3.2922
34.675 -3.2318
34.7 -3.1611
34.725 -3.0892
34.75 -3.0149
34.775 -2.9417
34.8 -2.8741
34.825 -2.8126
34.85 -2.7572
34.875 -2.7032
34.9 -2.6476
34.925 -2.589
34.95 -2.5258
34.975 -2.4607
35 -2.3925
35.025 -2.3221
35.05 -2.2564
35.075 -2.1949
35.1 -2.1381
35.125 -2.0882
35.15 -2.048
35.175 -2.0152
35.2 -1.9868
35.225 -1.9623
35.25 -1.9404
35.275 -1.9184
35.3 -1.8932
35.325 -1.8598
35.35 -1.8145
35.375 -1.7561
35.4 -1.6951
35.425 -1.633
35.45 -1.5724
35.475 -1.516
35.5 -1.4666
35.525 -1.4262
35.55 -1.3926
35.575 -1.3628
35.6 -1.3366
35.625 -1.3118
35.65 -1.287
35.675 -1.2637
35.7 -1.2398
35.725 -1.2174
35.75 -1.2033
35.775 -1.1972
35.8 -1.188
35.825 -1.1667
35.85 -1.1353
35.875 -1.0982
35.9 -1.0639
35.925 -1.0333
35.95 -1.0047
35.975 -0.9786
36 -0.9571
36.025 -0.9398
36.05 -0.9278
36.075 -0.9204
36.1 -0.9212
36.125 -0.9335
36.15 -0.9575
36.175 -0.9907
36.2 -1.0292
36.225 -1.0745
36.25 -1.1239
36.275 -1.1727
36.3 -1.2227
36.325 -1.2763
36.35 -1.3356
36.375 -1.3982
36.4 -1.459
36.425 -1.5148
36.45 -1.5649
36.475 -1.6065
36.5 -1.6417
36.525 -1.6728
36.55 -1.7021
36.575 -1.7307
36.6 -1.7532
36.625 -1.7657
36.65 -1.7707
36.675 -1.7656
36.7 -1.7489
36.725 -1.724
36.75 -1.6937
36.775 -1.6601
36.8 -1.6245
36.825 -1.5888
36.85 -1.5535
36.875 -1.5175
36.9 -1.4719
36.925 -1.4123
36.95 -1.3404
36.975 -1.2636
37 -1.1893
37.025 -1.1234
37.05 -1.0677
37.075 -1.019
37.1 -0.9808
37.125 -0.9481
37.15 -0.9154
37.175 -0.8841
37.2 -0.8517
37.225 -0.819
37.25 -0.7873
37.275 -0.7582
37.3 -0.7355
37.325 -0.7201
37.35 -0.7043
37.375 -0.6874
37.4 -0.6711
37.425 -0.6596
37.45 -0.6525
37.475 -0.6485
37.5 -0.6449
37.525 -0.6411
37.55 -0.6382
37.575 -0.6395
37.6 -0.6469
37.625 -0.6577
37.65 -0.6693
37.675 -0.6852
37.7 -0.7039
37.725 -0.7255
37.75 -0.7496
37.775 -0.7698
37.8 -0.7802
37.825 -0.7824
37.85 -0.7691
37.875 -0.7348
37.9 -0.698
37.925 -0.6719
37.95 -0.6539
37.975 -0.6413
38 -0.6342
38.025 -0.6342
38.05 -0.6393
38.075 -0.6479
38.1 -0.659
38.125 -0.6716
38.15 -0.6847
38.175 -0.6955
38.2 -0.6999
38.225 -0.7001
38.25 -0.6982
38.275 -0.6881
38.3 -0.6728
38.325 -0.6544
38.35 -0.6335
38.375 -0.6022
38.4 -0.5567
38.425 -0.5034
38.45 -0.4459
38.475 -0.3818
38.5 -0.3128
38.525 -0.2419
38.55 -0.1701
38.575 -0.098
38.6 -0.0289
38.625 0.0367
38.65 0.0966
38.675 0.1471
38.7 0.192
38.725 0.2344
38.75 0.2717
38.775 0.2994
38.8 0.3186
38.825 0.33
38.85 0.3359
38.875 0.3357
38.9 0.3256
38.925 0.3099
38.95 0.2912
38.975 0.2694
39 0.2442
39.025 0.2156
39.05 0.1828
39.075 0.1414
39.1 0.09
39.125 0.0311
39.15 -0.0347
39.175 -0.1063
39.2 -0.1823
39.225 -0.2617
39.25 -0.3423
39.275 -0.4172
39.3 -0.4878
39.325 -0.5563
39.35 -0.6176
39.375 -0.6555
39.4 -0.6785
39.425 -0.6928
39.45 -0.6897
39.475 -0.6712
39.5 -0.638
39.525 -0.5992
39.55 -0.5565
39.575 -0.5112
39.6 -0.4656
39.625 -0.4201
39.65 -0.3773
39.675 -0.3382
39.7 -0.302
39.725 -0.267
39.75 -0.2375
39.775 -0.2164
39.8 -0.2054
39.825 -0.2028
39.85 -0.2051
39.875 -0.2114
39.9 -0.2227
39.925 -0.2403
39.95 -0.2686
39.975 -0.3061
40 -0.3552
40.025 -0.413
40.05 -0.4696
40.075 -0.5245
40.1 -0.5795
40.125 -0.6335
40.15 -0.6903
40.175 -0.7544
40.2 -0.8201
40.225 -0.884
40.25 -0.9461
40.275 -1.0066
40.3 -1.0658
40.325 -1.1167
40.35 -1.1533
40.375 -1.1778
40.4 -1.1886
40.425 -1.1901
40.45 -1.1868
40.475 -1.1853
40.5 -1.1848
40.525 -1.1826
40.55 -1.1828
40.575 -1.1847
40.6 -1.1814
40.625 -1.1701
40.65 -1.1449
40.675 -1.1064
40.7 -1.0609
40.725 -1.015
40.75 -0.9712
40.775 -0.9266
40.8 -0.8819
40.825 -0.8381
40.85 -0.7936
40.875 -0.746
40.9 -0.6955
40.925 -0.6416
40.95 -0.5867
40.975 -0.5302
41 -0.469
41.025 -0.405
41.05 -0.3392
41.075 -0.2761
41.1 -0.2193
41.125 -0.1657
41.15 -0.116
41.175 -0.0718
41.2 -0.0324
41.225 0.0012
41.25 0.0323
41.275 0.0593
41.3 0.0809
41.325 0.0973
41.35 0.1081
41.375 0.1116
41.4 0.1092
41.425 0.1003
41.45 0.0837
41.475 0.0591
41.5 0.026
41.525 -0.0155
41.55 -0.0637
41.575 -0.1172
41.6 -0.1727
41.625 -0.2235
41.65 -0.2637
41.675 -0.2927
41.7 -0.307
41.725 -0.3003
41.75 -0.2835
41.775 -0.2641
41.8 -0.2464
41.825 -0.2276
41.85 -0.2012
41.875 -0.1649
41.9 -0.1193
41.925 -0.0726
41.95 -0.0268
41.975 0.0141
42 0.0502
42.025 0.0802
42.05 0.1049
42.075 0.1242
42.1 0.1358
42.125 0.1402
42.15 0.1364
42.175 0.1244
42.2 0.109
42.225 0.0951
42.25 0.0931
42.275 0.1098
42.3 0.1365
42.325 0.1609
42.35 0.1798
42.375 0.1938
42.4 0.2029
42.425 0.2074
42.45 0.2062
42.475 0.2025
42.5 0.1944
42.525 0.1817
42.55 0.1649
42.575 0.1415
42.6 0.1091
42.625 0.0668
42.65 0.015
42.675 -0.0437
42.7 -0.1068
42.725 -0.1728
42.75 -0.2407
42.775 -0.3108
42.8 -0.388
42.825 -0.4695
42.85 -0.5495
42.875 -0.628
42.9 -0.7077
42.925 -0.7889
42.95 -0.8674
42.975 -0.9417
43 -1.014
43.025 -1.0802
43.05 -1.1332
43.075 -1.1779
43.1 -1.2208
43.125 -1.2628
43.15 -1.2999
43.175 -1.3329
43.2 -1.3624
43.225 -1.3926
43.25 -1.4257
43.275 -1.4606
43.3 -1.4975
43.325 -1.534
43.35 -1.5642
43.375 -1.5825
43.4 -1.5879
43.425 -1.5871
43.45 -1.5856
43.475 -1.5818
43.5 -1.5667
43.525 -1.5468
43.55 -1.5288
43.575 -1.5241
43.6 -1.5317
43.625 -1.5335
43.65 -1.5309
43.675 -1.5152
43.7 -1.4799
43.725 -1.4304
43.75 -1.3658
43.775 -1.2884
43.8 -1.2042
43.825 -1.1156
43.85 -1.0337
43.875 -0.9625
43.9 -0.899
43.925 -0.8459
43.95 -0.8066
43.975 -0.7777
44 -0.7522
44.025 -0.7268
44.05 -0.6984
44.075 -0.6577
44.1 -0.6065
44.125 -0.5501
44.15 -0.4891
44.175 -0.4302
44.2 -0.3762
44.225 -0.3315
44.25 -0.2952
44.275 -0.2707
44.3 -0.2549
44.325 -0.2421
44.35 -0.2187
44.375 -0.1831
44.4 -0.1443
44.425 -0.106
44.45 -0.0696
44.475 -0.0348
44.5 -0.0024
44.525 0.0282
44.55 0.0566
44.575 0.0804
44.6 0.0983
44.625 0.1078
44.65 0.1088
44.675 0.1022
44.7 0.0863
44.725 0.0601
44.75 0.0253
44.775 -0.0146
44.8 -0.0604
44.825 -0.1113
44.85 -0.1638
44.875 -0.2162
44.9 -0.2694
44.925 -0.3223
44.95 -0.377
44.975 -0.4335
45 -0.494
45.025 -0.561
45.05 -0.6356
45.075 -0.7178
45.1 -0.8048
45.125 -0.8898
45.15 -0.9634
45.175 -1.0171
45.2 -1.0556
45.225 -1.0898
45.25 -1.1225
45.275 -1.1502
45.3 -1.1704
45.325 -1.181
45.35 -1.1744
45.375 -1.1431
45.4 -1.0937
45.425 -1.0371
45.45 -0.9748
45.475 -0.9093
45.5 -0.8463
45.525 -0.791
45.55 -0.746
45.575 -0.7132
45.6 -0.6912
45.625 -0.68
45.65 -0.679
45.675 -0.6884
45.7 -0.705
45.725 -0.7232
45.75 -0.7404
45.775 -0.7572
45.8 -0.7712
45.825 -0.7823
45.85 -0.7919
45.875 -0.7965
45.9 -0.7942
45.925 -0.7827
45.95 -0.7606
45.975 -0.7308
46 -0.6932
46.025 -0.6538
46.05 -0.6201
46.075 -0.5941
46.1 -0.5763
46.125 -0.5693
46.15 -0.5735
46.175 -0.5871
46.2 -0.6074
46.225 -0.6259
46.25 -0.6377
46.275 -0.641
46.3 -0.6403
46.325 -0.6398
46.35 -0.6423
46.375 -0.6464
46.4 -0.6471
46.425 -0.6429
46.45 -0.636
46.475 -0.6287
46.5 -0.6179
46.525 -0.6016
46.55 -0.58
46.575 -0.557
46.6 -0.5351
46.625 -0.5144
46.65 -0.4967
46.675 -0.4819
46.7 -0.4709
46.725 -0.4622
46.75 -0.4584
46.775 -0.4613
46.8 -0.4719
46.825 -0.4906
46.85 -0.5143
46.875 -0.5375
46.9 -0.5572
46.925 -0.5757
46.95 -0.5988
46.975 -0.6297
47 -0.6675
47.025 -0.7087
47.05 -0.7519
47.075 -0.7978
47.1 -0.8456
47.125 -0.8944
47.15 -0.9434
47.175 -0.9945
47.2 -1.0446
47.225 -1.0874
47.25 -1.1184
47.275 -1.1376
47.3 -1.1508
47.325 -1.154
47.35 -1.1455
47.375 -1.1313
47.4 -1.1169
47.425 -1.1043
47.45 -1.0925
47.475 -1.0809
47.5 -1.0706
47.525 -1.0599
47.55 -1.0518
47.575 -1.0504
47.6 -1.0588
47.625 -1.0755
47.65 -1.1023
47.675 -1.1383
47.7 -1.1836
47.725 -1.2369
47.75 -1.2992
47.775 -1.3674
47.8 -1.4363
47.825 -1.5009
47.85 -1.5587
47.875 -1.6095
47.9 -1.6482
47.925 -1.6671
47.95 -1.6605
47.975 -1.6238
48 -1.5563
48.025 -1.4686
48.05 -1.3742
48.075 -1.2823
48.1 -1.1964
48.125 -1.119
48.15 -1.0508
48.175 -0.9895
48.2 -0.9344
48.225 -0.8846
48.25 -0.8418
48.275 -0.8077
48.3 -0.7809
48.325 -0.7618
48.35 -0.7522
48.375 -0.7519
48.4 -0.7565
48.425 -0.7649
48.45 -0.7717
48.475 -0.7647
48.5 -0.7372
48.525 -0.6965
48.55 -0.6545
48.575 -0.6198
48.6 -0.5929
48.625 -0.5736
48.65 -0.5613
48.675 -0.5554
48.7 -0.5564
48.725 -0.5662
48.75 -0.5848
48.775 -0.6107
48.8 -0.6426
48.825 -0.6786
48.85 -0.7179
48.875 -0.7621
48.9 -0.8124
48.925 -0.8676
48.95 -0.9311
48.975 -1.0036
49 -1.0822
49.025 -1.1655
49.05 -1.2486
49.075 -1.3269
49.1 -1.398
49.125 -1.4633
49.15 -1.5211
49.175 -1.5677
49.2 -1.6011
49.225 -1.621
49.25 -1.6275
49.275 -1.6217
49.3 -1.6057
49.325 -1.5801
49.35 -1.551
49.375 -1.5201
49.4 -1.4851
49.425 -1.44
49.45 -1.387
49.475 -1.3327
49.5 -1.2799
49.525 -1.2317
49.55 -1.19
49.575 -1.1562
49.6 -1.1311
49.625 -1.1108
49.65 -1.0957
49.675 -1.0872
49.7 -1.0897
49.725 -1.1013
49.75 -1.1191
49.775 -1.1454
49.8 -1.1783
49.825 -1.2152
49.85 -1.2511
49.875 -1.2858
49.9 -1.3203
49.925 -1.3509
49.95 -1.3781
49.975 -1.4027
50 -1.4258
50.025 -1.4502
50.05 -1.475
50.075 -1.5001
50.1 -1.5274
50.125 -1.5603
50.15 -1.598
50.175 -1.6387
50.2 -1.6808
50.225 -1.7167
50.25 -1.7308
50.275 -1.7228
50.3 -1.6967
50.325 -1.6592
50.35 -1.6188
50.375 -1.578
50.4 -1.5348
50.425 -1.4897
50.45 -1.4439
50.475 -1.4
50.5 -1.3569
50.525 -1.3145
50.55 -1.273
50.575 -1.2319
50.6 -1.1873
50.625 -1.1394
50.65 -1.0938
50.675 -1.0538
50.7 -1.017
50.725 -0.9777
50.75 -0.9329
50.775 -0.8851
50.8 -0.8393
50.825 -0.8007
50.85 -0.7703
50.875 -0.7449
50.9 -0.7205
50.925 -0.6908
50.95 -0.6541
50.975 -0.6102
51 -0.5643
51.025 -0.5245
51.05 -0.4928
51.075 -0.4714
51.1 -0.4607
51.125 -0.4598
51.15 -0.4679
51.175 -0.4819
51.2 -0.5004
51.225 -0.5261
51.25 -0.5612
51.275 -0.6001
51.3 -0.6367
51.325 -0.6657
51.35 -0.6933
51.375 -0.723
51.4 -0.7547
51.425 -0.79
51.45 -0.8298
51.475 -0.8715
51.5 -0.9109
51.525 -0.9411
51.55 -0.9576
51.575 -0.961
51.6 -0.9539
51.625 -0.9367
51.65 -0.9092
51.675 -0.8775
51.7 -0.8458
51.725 -0.8172
51.75 -0.794
51.775 -0.7804
51.8 -0.7775
51.825 -0.7862
51.85 -0.8059
51.875 -0.8353
51.9 -0.8753
51.925 -0.925
51.95 -0.981
51.975 -1.0391
52 -1.091
52.025 -1.1399
52.05 -1.1868
52.075 -1.2168
52.1 -1.2143
52.125 -1.1802
52.15 -1.1386
52.175 -1.0998
52.2 -1.0692
52.225 -1.0497
52.25 -1.039
52.275 -1.0303
52.3 -1.0178
52.325 -1.0007
52.35 -0.9784
52.375 -0.954
52.4 -0.9317
52.425 -0.9134
52.45 -0.8995
52.475 -0.8848
52.5 -0.8667
52.525 -0.8487
52.55 -0.8345
52.575 -0.8261
52.6 -0.8223
52.625 -0.8224
52.65 -0.827
52.675 -0.8361
52.7 -0.8434
52.725 -0.8391
52.75 -0.8239
52.775 -0.8033
52.8 -0.7787
52.825 -0.7522
52.85 -0.7263
52.875 -0.7002
52.9 -0.6751
52.925 -0.6494
52.95 -0.6267
52.975 -0.6065
53 -0.5892
53.025 -0.5789
53.05 -0.5706
53.075 -0.5569
53.1 -0.5457
53.125 -0.5376
53.15 -0.5299
53.175 -0.5215
53.2 -0.5151
53.225 -0.5092
53.25 -0.5008
53.275 -0.4915
53.3 -0.4807
53.325 -0.4681
53.35 -0.4549
53.375 -0.4418
53.4 -0.429
53.425 -0.4161
53.45 -0.4031
53.475 -0.3915
53.5 -0.3834
53.525 -0.3786
53.55 -0.3823
53.575 -0.3957
53.6 -0.418
53.625 -0.4469
53.65 -0.4796
53.675 -0.5068
53.7 -0.5273
53.725 -0.5376
53.75 -0.5352
53.775 -0.5205
53.8 -0.4971
53.825 -0.4719
53.85 -0.4462
53.875 -0.4187
53.9 -0.3918
53.925 -0.3656
53.95 -0.3391
53.975 -0.3143
54 -0.2919
54.025 -0.2707
54.05 -0.2476
54.075 -0.2249
54.1 -0.1991
54.125 -0.1668
54.15 -0.1273
54.175 -0.0814
54.2 -0.0178
54.225 0.0713
54.25 0.1717
54.275 0.2737
54.3 0.3694
54.325 0.46
54.35 0.5404
54.375 0.6103
54.4 0.6708
54.425 0.724
54.45 0.7709
54.475 0.8128
54.5 0.8498
54.525 0.8823
54.55 0.9104
54.575 0.9352
54.6 0.9573
54.625 0.9767
54.65 0.9931
54.675 1.0072
54.7 1.0226
54.725 1.0439
54.75 1.0683
54.775 1.0916
54.8 1.1109
54.825 1.1266
54.85 1.1386
54.875 1.1466
54.9 1.1508
54.925 1.151
54.95 1.1476
54.975 1.1422
55 1.1351
55.025 1.1267
55.05 1.1177
55.075 1.1088
55.1 1.1017
55.125 1.0961
55.15 1.0905
55.175 1.0844
55.2 1.082
55.225 1.0882
55.25 1.1045
55.275 1.129
55.3 1.1569
55.325 1.1861
55.35 1.2159
55.375 1.245
55.4 1.2716
55.425 1.2954
55.45 1.3175
55.475 1.34
55.5 1.3618
55.525 1.3816
55.55 1.3981
55.575 1.41
55.6 1.4167
55.625 1.4178
55.65 1.4126
55.675 1.4006
55.7 1.3818
55.725 1.3563
55.75 1.3238
55.775 1.2842
55.8 1.2397
55.825 1.1925
55.85 1.1464
55.875 1.1063
55.9 1.0735
55.925 1.0443
55.95 1.0162
55.975 0.9903
56 0.9659
56.025 0.9446
56.05 0.9277
56.075 0.9133
56.1 0.9016
56.125 0.8933
56.15 0.8881
56.175 0.8881
56.2 0.8931
56.225 0.8993
56.25 0.9099
56.275 0.9308
56.3 0.9665
56.325 1.013
56.35 1.0662
56.375 1.1247
56.4 1.19
56.425 1.2594
56.45 1.3295
56.475 1.3995
56.5 1.4687
56.525 1.5371
56.55 1.6021
56.575 1.6618
56.6 1.717
56.625 1.7677
56.65 1.8126
56.675 1.8526
56.7 1.8884
56.725 1.9161
56.75 1.9356
56.775 1.9503
56.8 1.9603
56.825 1.965
56.85 1.9623
56.875 1.9533
56.9 1.9391
56.925 1.9204
56.95 1.8972
56.975 1.8724
57 1.8482
57.025 1.8252
57.05 1.8011
57.075 1.7771
57.1 1.7546
57.125 1.7339
57.15 1.7126
57.175 1.6895
57.2 1.6631
57.225 1.6375
57.25 1.6128
57.275 1.5908
57.3 1.5726
57.325 1.5544
57.35 1.5387
57.375 1.53
57.4 1.5286
57.425 1.5345
57.45 1.5513
57.475 1.5808
57.5 1.6161
57.525 1.6541
57.55 1.692
57.575 1.7277
57.6 1.7684
57.625 1.8249
57.65 1.895
57.675 1.9709
57.7 2.0424
57.725 2.1072
57.75 2.1625
57.775 2.2096
57.8 2.249
57.825 2.2798
57.85 2.303
57.875 2.3191
57.9 2.3281
57.925 2.3289
57.95 2.3209
57.975 2.3039
58 2.2786
58.025 2.2458
58.05 2.2072
58.075 2.1638
58.1 2.1154
58.125 2.0638
58.15 2.007
58.175 1.945
58.2 1.8792
58.225 1.8084
58.25 1.7347
58.275 1.6602
58.3 1.5825
58.325 1.5
58.35 1.4145
58.375 1.3302
58.4 1.2447
58.425 1.1522
58.45 1.0522
58.475 0.9484
58.5 0.8388
58.525 0.7244
58.55 0.6086
58.575 0.4948
58.6 0.3902
58.625 0.293
58.65 0.2093
58.675 0.1484
58.7 0.1178
58.725 0.1194
58.75 0.136
58.775 0.1528
58.8 0.1626
58.825 0.1664
58.85 0.1622
58.875 0.1467
58.9 0.1212
58.925 0.0898
58.95 0.0557
58.975 0.0208
59 -0.0131
59.025 -0.0462
59.05 -0.0778
59.075 -0.1027
59.1 -0.1192
59.125 -0.1243
59.15 -0.119
59.175 -0.1114
59.2 -0.1064
59.225 -0.107
59.25 -0.1109
59.275 -0.1162
59.3 -0.12
59.325 -0.1226
59.35 -0.1253
59.375 -0.1273
59.4 -0.1256
59.425 -0.12
59.45 -0.1128
59.475 -0.1031
59.5 -0.0882
59.525 -0.0664
59.55 -0.0334
59.575 0.0016
59.6 0.0296
59.625 0.0467
59.65 0.0523
59.675 0.0464
59.7 0.0298
59.725 0.0088
59.75 -0.004
59.775 -0.0084
59.8 -0.01
59.825 -0.0044
59.85 0.0084
59.875 0.022
59.9 0.0321
59.925 0.0383
59.95 0.0463
59.975 0.0541
60 0.0595
60.025 0.0667
60.05 0.0777
60.075 0.0886
60.1 0.0954
60.125 0.0969
60.15 0.0985
60.175 0.1041
60.2 0.1153
60.225 0.1248
60.25 0.1283
60.275 0.127
60.3 0.1216
60.325 0.1135
60.35 0.104
60.375 0.0934
60.4 0.0835
60.425 0.082
60.45 0.0886
60.475 0.1007
60.5 0.1135
60.525 0.1214
60.55 0.1271
60.575 0.1357
60.6 0.1427
60.625 0.1517
60.65 0.168
60.675 0.1979
60.7 0.2488
60.725 0.3197
60.75 0.4096
60.775 0.513
60.8 0.6209
60.825 0.7283
60.85 0.8371
60.875 0.9432
60.9 1.0422
60.925 1.1327
60.95 1.2143
60.975 1.2926
61 1.3737
61.025 1.4563
61.05 1.5356
61.075 1.61
61.1 1.6802
61.125 1.7459
61.15 1.8072
61.175 1.8645
61.2 1.9166
61.225 1.9625
61.25 2.002
61.275 2.0351
61.3 2.0642
61.325 2.0917
61.35 2.1175
61.375 2.1408
61.4 2.161
61.425 2.1776
61.45 2.1899
61.475 2.1987
61.5 2.2041
61.525 2.2042
61.55 2.1999
61.575 2.1952
61.6 2.1892
61.625 2.1792
61.65 2.1652
61.675 2.1489
61.7 2.1308
61.725 2.1091
61.75 2.0828
61.775 2.0534
61.8 2.0245
61.825 1.9991
61.85 1.9784
61.875 1.957
61.9 1.9313
61.925 1.8989
61.95 1.8587
61.975 1.8111
62 1.7561
62.025 1.6951
62.05 1.625
62.075 1.548
62.1 1.4703
62.125 1.3991
62.15 1.3271
62.175 1.2487
62.2 1.1704
62.225 1.0984
62.25 1.028
62.275 0.9516
62.3 0.8701
62.325 0.7889
62.35 0.7096
62.375 0.6334
62.4 0.5632
62.425 0.5007
62.45 0.4426
62.475 0.3856
62.5 0.3331
62.525 0.297
62.55 0.2831
62.575 0.2833
62.6 0.2981
62.625 0.3257
62.65 0.3586
62.675 0.3939
62.7 0.4297
62.725 0.4621
62.75 0.4853
62.775 0.4996
62.8 0.5081
62.825 0.5152
62.85 0.5272
62.875 0.5469
62.9 0.5689
62.925 0.5922
62.95 0.616
62.975 0.6392
63 0.6588
63.025 0.6739
63.05 0.6845
63.075 0.6899
63.1 0.6917
63.125 0.6945
63.15 0.7006
63.175 0.7093
63.2 0.72
63.225 0.7319
63.25 0.7437
63.275 0.7543
63.3 0.7631
63.325 0.7723
63.35 0.7871
63.375 0.8105
63.4 0.8396
63.425 0.8737
63.45 0.9073
63.475 0.9376
63.5 0.959
63.525 0.9722
63.55 0.9776
63.575 0.9723
63.6 0.9564
63.625 0.9366
63.65 0.9156
63.675 0.889
63.7 0.8583
63.725 0.8275
63.75 0.7937
63.775 0.7573
63.8 0.7169
63.825 0.6723
63.85 0.6235
63.875 0.5717
63.9 0.5171
63.925 0.4627
63.95 0.4145
63.975 0.3744
64 0.3408
64.025 0.3094
64.05 0.2837
64.075 0.2679
64.1 0.2628
64.125 0.2649
64.15 0.2739
64.175 0.2911
64.2 0.3126
64.225 0.3352
64.25 0.3571
64.275 0.3803
64.3 0.4041
64.325 0.4233
64.35 0.4382
64.375 0.4525
64.4 0.4669
64.425 0.4878
64.45 0.5226
64.475 0.571
64.5 0.6302
64.525 0.695
64.55 0.7612
64.575 0.8262
64.6 0.888
64.625 0.945
64.65 0.9953
64.675 1.0391
64.7 1.0801
64.725 1.1267
64.75 1.1916
64.775 1.2711
64.8 1.3556
64.825 1.439
64.85 1.5192
64.875 1.5936
64.9 1.6607
64.925 1.7194
64.95 1.7709
64.975 1.8152
65 1.854
65.025 1.8856
65.05 1.9094
65.075 1.9291
65.1 1.9477
65.125 1.9634
65.15 1.976
65.175 1.984
65.2 1.9857
65.225 1.9809
65.25 1.9699
65.275 1.9567
65.3 1.9454
65.325 1.9365
65.35 1.9287
65.375 1.9218
65.4 1.9149
65.425 1.9067
65.45 1.8966
65.475 1.8851
65.5 1.8726
65.525 1.8575
65.55 1.8396
65.575 1.8175
65.6 1.7899
65.625 1.758
65.65 1.7227
65.675 1.6846
65.7 1.6434
65.725 1.5976
65.75 1.5553
65.775 1.5229
65.8 1.4909
65.825 1.4611
65.85 1.4376
65.875 1.4208
65.9 1.4085
65.925 1.4094
65.95 1.4236
65.975 1.4431
66 1.4719
66.025 1.501
66.05 1.5212
66.075 1.5332
66.1 1.5435
66.125 1.5554
66.15 1.5681
66.175 1.5801
66.2 1.5886
66.225 1.5931
66.25 1.5939
66.275 1.5895
66.3 1.5752
66.325 1.5492
66.35 1.5134
66.375 1.4732
66.4 1.4323
66.425 1.3917
66.45 1.3572
66.475 1.3285
66.5 1.3119
66.525 1.3165
66.55 1.3444
66.575 1.3997
66.6 1.4791
66.625 1.5647
66.65 1.6453
66.675 1.7212
66.7 1.7941
66.725 1.8611
66.75 1.9205
66.775 1.9722
66.8 2.0177
66.825 2.0574
66.85 2.0913
66.875 2.1188
66.9 2.1396
66.925 2.1537
66.95 2.1615
66.975 2.163
67 2.1607
67.025 2.1576
67.05 2.1624
67.075 2.1769
67.1 2.1913
67.125 2.2053
67.15 2.2179
67.175 2.2285
67.2 2.235
67.225 2.2375
67.25 2.2351
67.275 2.2301
67.3 2.2276
67.325 2.2307
67.35 2.2381
67.375 2.2447
67.4 2.2465
67.425 2.2434
67.45 2.236
67.475 2.2267
67.5 2.2166
67.525 2.2033
67.55 2.1844
67.575 2.159
67.6 2.1301
67.625 2.1015
67.65 2.0744
67.675 2.0505
67.7 2.0281
67.725 2.0056
67.75 1.9817
67.775 1.9541
67.8 1.9205
67.825 1.8796
67.85 1.83
67.875 1.7724
67.9 1.7083
67.925 1.6384
67.95 1.563
67.975 1.4827
68 1.3999
68.025 1.3195
68.05 1.2477
68.075 1.186
68.1 1.1371
68.125 1.0945
68.15 1.057
68.175 1.0255
68.2 0.995
68.225 0.9625
68.25 0.9278
68.275 0.8924
68.3 0.8576
68.325 0.8221
68.35 0.786
68.375 0.7515
68.4 0.7208
68.425 0.6949
68.45 0.6697
68.475 0.6404
68.5 0.607
68.525 0.5696
68.55 0.5307
68.575 0.4906
68.6 0.4503
68.625 0.4106
68.65 0.3758
68.675 0.3434
68.7 0.3106
68.725 0.2768
68.75 0.2416
68.775 0.2038
68.8 0.1632
68.825 0.1159
68.85 0.0652
68.875 0.0124
68.9 -0.0394
68.925 -0.0828
68.95 -0.1098
68.975 -0.1236
69 -0.1298
69.025 -0.1277
69.05 -0.1154
69.075 -0.0999
69.1 -0.0874
69.125 -0.0718
69.15 -0.0493
69.175 -0.0195
69.2 0.0232
69.225 0.0736
69.25 0.1239
69.275 0.1772
69.3 0.237
69.325 0.3049
69.35 0.3813
69.375 0.4634
69.4 0.5465
69.425 0.6281
69.45 0.7073
69.475 0.7817
69.5 0.8521
69.525 0.9215
69.55 0.9903
69.575 1.0579
69.6 1.1233
69.625 1.1904
69.65 1.2621
69.675 1.3374
69.7 1.4146
69.725 1.4902
69.75 1.563
69.775 1.6327
69.8 1.6985
69.825 1.7603
69.85 1.8198
69.875 1.8794
69.9 1.9399
69.925 1.9992
69.95 2.0543
69.975 2.1068
70 2.1566
70.025 2.2028
70.05 2.2481
70.075 2.2929
70.1 2.3356
70.125 2.3764
70.15 2.4136
70.175 2.4465
70.2 2.4744
70.225 2.4978
70.25 2.517
70.275 2.532
70.3 2.5431
70.325 2.55
70.35 2.5518
70.375 2.549
70.4 2.5423
70.425 2.5307
70.45 2.5124
70.475 2.4884
70.5 2.4651
70.525 2.4533
70.55 2.456
70.575 2.4665
70.6 2.4761
70.625 2.4816
70.65 2.4801
70.675 2.4724
70.7 2.4602
70.725 2.4458
70.75 2.4295
70.775 2.411
70.8 2.3931
70.825 2.3745
70.85 2.3538
70.875 2.3309
70.9 2.308
70.925 2.2934
70.95 2.2969
70.975 2.3174
71 2.348
71.025 2.3835
71.05 2.4237
71.075 2.4672
71.1 2.5142
71.125 2.5642
71.15 2.615
71.175 2.6656
71.2 2.7135
71.225 2.7545
71.25 2.7884
71.275 2.8165
71.3 2.8383
71.325 2.854
71.35 2.8649
71.375 2.8715
71.4 2.8749
71.425 2.8752
71.45 2.8725
71.475 2.8664
71.5 2.8554
71.525 2.8364
71.55 2.8087
71.575 2.7742
71.6 2.7328
71.625 2.6836
71.65 2.626
71.675 2.5622
71.7 2.5024
71.725 2.4576
71.75 2.4212
71.775 2.3845
71.8 2.3443
71.825 2.3047
71.85 2.2752
71.875 2.2614
71.9 2.2579
71.925 2.2554
71.95 2.2486
71.975 2.2383
72 2.2247
72.025 2.2101
72.05 2.1948
72.075 2.1781
72.1 2.1596
72.125 2.1377
72.15 2.1117
72.175 2.082
72.2 2.047
72.225 2.0047
72.25 1.9554
72.275 1.8998
72.3 1.8379
72.325 1.7688
72.35 1.6934
72.375 1.6123
72.4 1.5262
72.425 1.4341
72.45 1.3356
72.475 1.2292
72.5 1.1136
72.525 0.9904
72.55 0.8632
72.575 0.7394
72.6 0.6364
72.625 0.5604
72.65 0.5048
72.675 0.4665
72.7 0.4372
72.725 0.4209
72.75 0.4169
72.775 0.4211
72.8 0.4272
72.825 0.4313
72.85 0.4343
72.875 0.4381
72.9 0.4454
72.925 0.4565
72.95 0.4699
72.975 0.482
73 0.491
73.025 0.4951
73.05 0.496
73.075 0.4955
73.1 0.4918
73.125 0.483
73.15 0.4658
73.175 0.4395
73.2 0.4063
73.225 0.3665
73.25 0.3199
73.275 0.2657
73.3 0.2059
73.325 0.1437
73.35 0.0811
73.375 0.023
73.4 -0.0253
73.425 -0.0629
73.45 -0.093
73.475 -0.1167
73.5 -0.1337
73.525 -0.1498
73.55 -0.1676
73.575 -0.1858
73.6 -0.2027
73.625 -0.2184
73.65 -0.222
73.675 -0.2112
73.7 -0.1917
73.725 -0.1594
73.75 -0.1209
73.775 -0.0817
73.8 -0.0431
73.825 -0.0064
73.85 0.0272
73.875 0.0564
73.9 0.0816
73.925 0.1046
73.95 0.1265
73.975 0.1454
74 0.1598
74.025 0.1734
74.05 0.1888
74.075 0.208
74.1 0.2314
74.125 0.2565
74.15 0.2803
74.175 0.3026
74.2 0.3224
74.225 0.3385
74.25 0.3495
74.275 0.3547
74.3 0.3539
74.325 0.345
74.35 0.3293
74.375 0.3068
74.4 0.2799
74.425 0.2487
74.45 0.2124
74.475 0.1734
74.5 0.1408
74.525 0.1241
74.55 0.1261
74.575 0.1377
74.6 0.1547
74.625 0.1765
74.65 0.2026
74.675 0.2308
74.7 0.2546
74.725 0.2703
74.75 0.2804
74.775 0.2854
74.8 0.2886
74.825 0.292
74.85 0.2958
74.875 0.3019
74.9 0.3081
74.925 0.3104
74.95 0.3078
74.975 0.3026
75 0.2989
75.025 0.2983
75.05 0.2985
75.075 0.2993
75.1 0.2984
75.125 0.2927
75.15 0.285
75.175 0.2795
75.2 0.2801
75.225 0.2926
75.25 0.3236
75.275 0.3676
75.3 0.4181
75.325 0.4698
75.35 0.5184
75.375 0.5613
75.4 0.5969
75.425 0.624
75.45 0.6421
75.475 0.6498
75.5 0.6485
75.525 0.6392
75.55 0.6259
75.575 0.6122
75.6 0.5995
75.625 0.5919
75.65 0.5891
75.675 0.5849
75.7 0.5775
75.725 0.5723
75.75 0.5862
75.775 0.6242
75.8 0.6752
75.825 0.7299
75.85 0.7847
75.875 0.835
75.9 0.8791
75.925 0.9162
75.95 0.9482
75.975 0.9772
76 1.0033
76.025 1.0272
76.05 1.0478
76.075 1.0632
76.1 1.0743
76.125 1.0818
76.15 1.0871
76.175 1.0955
76.2 1.11
76.225 1.1374
76.25 1.1733
76.275 1.2105
76.3 1.2453
76.325 1.2755
76.35 1.3006
76.375 1.321
76.4 1.3369
76.425 1.3511
76.45 1.3679
76.475 1.3822
76.5 1.3932
76.525 1.4037
76.55 1.4155
76.575 1.423
76.6 1.4281
76.625 1.4312
76.65 1.4365
76.675 1.4499
76.7 1.4682
76.725 1.4851
76.75 1.5011
76.775 1.5142
76.8 1.5212
76.825 1.5192
76.85 1.5102
76.875 1.4936
76.9 1.4717
76.925 1.4493
76.95 1.4269
76.975 1.4073
77 1.3936
77.025 1.3936
77.05 1.4072
77.075 1.4298
77.1 1.4603
77.125 1.4959
77.15 1.5323
77.175 1.5617
77.2 1.5791
77.225 1.5878
77.25 1.5949
77.275 1.602
77.3 1.6114
77.325 1.6246
77.35 1.6411
77.375 1.6618
77.4 1.6878
77.425 1.7209
77.45 1.7604
77.475 1.8047
77.5 1.8504
77.525 1.8925
77.55 1.9315
77.575 1.9672
77.6 1.9989
77.625 2.0267
77.65 2.048
77.675 2.0627
77.7 2.0726
77.725 2.0836
77.75 2.0999
77.775 2.1231
77.8 2.1472
77.825 2.164
77.85 2.1742
77.875 2.1779
77.9 2.1712
77.925 2.157
77.95 2.1387
77.975 2.1176
78 2.0956
78.025 2.0674
78.05 2.0335
78.075 1.9983
78.1 1.9636
78.125 1.9347
78.15 1.9163
78.175 1.9089
78.2 1.9071
78.225 1.9095
78.25 1.9126
78.275 1.911
78.3 1.9047
78.325 1.8932
78.35 1.874
78.375 1.8496
78.4 1.822
78.425 1.7916
78.45 1.7575
78.475 1.7229
78.5 1.6957
78.525 1.6673
78.55 1.6343
78.575 1.5979
78.6 1.5663
78.625 1.5397
78.65 1.5252
78.675 1.5323
78.7 1.5695
78.725 1.6319
78.75 1.7062
78.775 1.7921
78.8 1.8773
78.825 1.9584
78.85 2.0359
78.875 2.1091
78.9 2.1788
78.925 2.2422
78.95 2.3039
78.975 2.3618
79 2.4136
79.025 2.4573
79.05 2.4928
79.075 2.5233
79.1 2.5556
79.125 2.5941
79.15 2.6429
79.175 2.6954
79.2 2.7458
79.225 2.7925
79.25 2.835
79.275 2.8737
79.3 2.9065
79.325 2.9333
79.35 2.9547
79.375 2.9723
79.4 2.9854
79.425 2.997
79.45 3.0049
79.475 3.0065
79.5 3.0026
79.525 2.9952
79.55 2.9847
79.575 2.9722
79.6 2.9612
79.625 2.957
79.65 2.9601
79.675 2.9674
79.7 2.9747
79.725 2.9854
79.75 3.0056
79.775 3.0382
79.8 3.0817
79.825 3.1318
79.85 3.1869
79.875 3.2463
79.9 3.3076
79.925 3.3647
79.95 3.4153
79.975 3.4576
80 3.4899
80.025 3.5108
80.05 3.5211
80.075 3.521
80.1 3.5131
80.125 3.4983
80.15 3.4756
80.175 3.4449
80.2 3.4081
80.225 3.3711
80.25 3.3391
80.275 3.3127
80.3 3.2896
80.325 3.2747
80.35 3.27
80.375 3.2658
80.4 3.262
80.425 3.263
80.45 3.2691
80.475 3.2792
80.5 3.2909
80.525 3.2976
80.55 3.299
80.575 3.2964
80.6 3.2875
80.625 3.2736
80.65 3.2541
80.675 3.2287
80.7 3.1994
80.725 3.1674
80.75 3.1334
80.775 3.1036
80.8 3.0799
80.825 3.0551
80.85 3.0299
80.875 3.0075
80.9 2.9831
80.925 2.9535
80.95 2.9209
80.975 2.8991
81 2.8905
81.025 2.8887
81.05 2.8878
81.075 2.8835
81.1 2.8745
81.125 2.8581
81.15 2.8321
81.175 2.7957
81.2 2.7481
81.225 2.6893
81.25 2.6217
81.275 2.5464
81.3 2.4642
81.325 2.3769
81.35 2.2842
81.375 2.1844
81.4 2.0804
81.425 1.9785
81.45 1.8888
81.475 1.8201
81.5 1.7635
81.525 1.7102
81.55 1.656
81.575 1.605
81.6 1.5597
81.625 1.5161
81.65 1.4689
81.675 1.4182
81.7 1.3637
81.725 1.307
81.75 1.2546
81.775 1.2096
81.8 1.1714
81.825 1.1359
81.85 1.1069
81.875 1.0906
81.9 1.0819
81.925 1.076
81.95 1.0709
81.975 1.0652
82 1.0582
82.025 1.0469
82.05 1.0343
82.075 1.0282
82.1 1.0384
82.125 1.0665
82.15 1.1091
82.175 1.1598
82.2 1.2106
82.225 1.2573
82.25 1.2964
82.275 1.3309
82.3 1.364
82.325 1.3956
82.35 1.4292
82.375 1.46
82.4 1.4823
82.425 1.4949
82.45 1.4996
82.475 1.4998
82.5 1.4947
82.525 1.4802
82.55 1.4572
82.575 1.4285
82.6 1.4013
82.625 1.3831
82.65 1.3664
82.675 1.344
82.7 1.3132
82.725 1.2748
82.75 1.2308
82.775 1.1811
82.8 1.1247
82.825 1.0589
82.85 0.9866
82.875 0.9136
82.9 0.8517
82.925 0.8116
82.95 0.7833
82.975 0.7499
83 0.709
83.025 0.6695
83.05 0.6468
83.075 0.6489
83.1 0.6732
83.125 0.7097
83.15 0.7501
83.175 0.7899
83.2 0.8215
83.225 0.8437
83.25 0.8618
83.275 0.877
83.3 0.8911
83.325 0.9071
83.35 0.9269
83.375 0.945
83.4 0.9557
83.425 0.959
83.45 0.9567
83.475 0.9514
83.5 0.943
83.525 0.9321
83.55 0.9161
83.575 0.8946
83.6 0.8656
83.625 0.8282
83.65 0.7965
83.675 0.7844
83.7 0.7863
83.725 0.7926
83.75 0.7976
83.775 0.7988
83.8 0.796
83.825 0.7883
83.85 0.7773
83.875 0.7645
83.9 0.748
83.925 0.7304
83.95 0.7117
83.975 0.6908
84 0.6711
84.025 0.649
84.05 0.6209
84.075 0.5896
84.1 0.5604
84.125 0.5351
84.15 0.5117
84.175 0.4949
84.2 0.4848
84.225 0.4788
84.25 0.4753
84.275 0.4777
84.3 0.4904
84.325 0.5061
84.35 0.5182
84.375 0.5332
84.4 0.5442
84.425 0.5471
84.45 0.5491
84.475 0.5585
84.5 0.5777
84.525 0.6057
84.55 0.6425
84.575 0.6844
84.6 0.7242
84.625 0.7558
84.65 0.7763
84.675 0.7852
84.7 0.7881
84.725 0.804
84.75 0.8471
84.775 0.906
84.8 0.9685
84.825 1.0303
84.85 1.0861
84.875 1.1335
84.9 1.1731
84.925 1.2062
84.95 1.2355
84.975 1.267
85 1.3126
85.025 1.3609
85.05 1.4062
85.075 1.4485
85.1 1.493
85.125 1.5358
85.15 1.5704
85.175 1.5957
85.2 1.6123
85.225 1.6225
85.25 1.6292
85.275 1.6332
85.3 1.6311
85.325 1.6217
85.35 1.6054
85.375 1.5833
85.4 1.5541
85.425 1.5163
85.45 1.4705
85.475 1.4202
85.5 1.367
85.525 1.3085
85.55 1.2455
85.575 1.1811
85.6 1.1151
85.625 1.0495
85.65 0.9803
85.675 0.9043
85.7 0.8232
85.725 0.739
85.75 0.6561
85.775 0.5742
85.8 0.4986
85.825 0.4403
85.85 0.3984
85.875 0.3649
85.9 0.3348
85.925 0.2985
85.95 0.2533
85.975 0.198
86 0.1317
86.025 0.0554
86.05 -0.0291
86.075 -0.1167
86.1 -0.199
86.125 -0.2686
86.15 -0.3253
86.175 -0.3751
86.2 -0.4181
86.225 -0.4433
86.25 -0.4447
86.275 -0.4364
86.3 -0.4307
86.325 -0.4285
86.35 -0.4262
86.375 -0.4166
86.4 -0.3938
86.425 -0.3581
86.45 -0.3178
86.475 -0.2779
86.5 -0.2441
86.525 -0.2213
86.55 -0.2047
86.575 -0.187
86.6 -0.1614
86.625 -0.1318
86.65 -0.1027
86.675 -0.0776
86.7 -0.0577
86.725 -0.0464
86.75 -0.0389
86.775 -0.0293
86.8 -0.0197
86.825 -0.0111
86.85 -0.0054
86.875 -0.0033
86.9 -0.0051
86.925 -0.013
86.95 -0.0265
86.975 -0.0447
87 -0.0648
87.025 -0.086
87.05 -0.1071
87.075 -0.1268
87.1 -0.1339
87.125 -0.1136
87.15 -0.0724
87.175 -0.0268
87.2 0.016
87.225 0.0535
87.25 0.0834
87.275 0.1058
87.3 0.1228
87.325 0.136
87.35 0.1455
87.375 0.1527
87.4 0.1577
87.425 0.1611
87.45 0.1624
87.475 0.1623
87.5 0.1621
87.525 0.1663
87.55 0.1835
87.575 0.2141
87.6 0.2549
87.625 0.2993
87.65 0.3472
87.675 0.3921
87.7 0.4298
87.725 0.4617
87.75 0.4882
87.775 0.5115
87.8 0.5341
87.825 0.5549
87.85 0.5733
87.875 0.5872
87.9 0.5948
87.925 0.5942
87.95 0.5859
87.975 0.569
88 0.5433
88.025 0.508
88.05 0.4647
88.075 0.4156
88.1 0.3629
88.125 0.3113
88.15 0.2628
88.175 0.2228
88.2 0.2006
88.225 0.1896
88.25 0.1837
88.275 0.1804
88.3 0.174
88.325 0.1652
88.35 0.1547
88.375 0.1416
88.4 0.124
88.425 0.1013
88.45 0.0737
88.475 0.0429
88.5 0.0076
88.525 -0.0305
88.55 -0.0653
88.575 -0.0957
88.6 -0.127
88.625 -0.1633
88.65 -0.205
88.675 -0.2497
88.7 -0.2929
88.725 -0.3326
88.75 -0.3728
88.775 -0.4165
88.8 -0.4603
88.825 -0.4986
88.85 -0.5334
88.875 -0.5657
88.9 -0.5986
88.925 -0.6306
88.95 -0.6542
88.975 -0.6737
89 -0.6881
89.025 -0.6978
89.05 -0.6986
89.075 -0.6809
89.1 -0.6497
89.125 -0.6195
89.15 -0.5953
89.175 -0.5735
89.2 -0.5532
89.225 -0.5343
89.25 -0.5142
89.275 -0.4925
89.3 -0.4682
89.325 -0.44
89.35 -0.4117
89.375 -0.384
89.4 -0.3508
89.425 -0.3161
89.45 -0.2783
89.475 -0.2354
89.5 -0.1928
89.525 -0.1533
89.55 -0.1155
89.575 -0.0796
89.6 -0.0491
89.625 -0.0255
89.65 -0.0105
89.675 -0.0032
89.7 0.0007
89.725 0.0066
89.75 0.0173
89.775 0.0311
89.8 0.0444
89.825 0.0534
89.85 0.0567
89.875 0.0527
89.9 0.0456
89.925 0.0435
89.95 0.0485
89.975 0.0654
90 0.0902
90.025 0.1185
90.05 0.1507
90.075 0.1809
90.1 0.2044
90.125 0.221
90.15 0.2332
90.175 0.2446
90.2 0.25
90.225 0.248
90.25 0.2444
90.275 0.2397
90.3 0.2369
90.325 0.2352
90.35 0.2321
90.375 0.2313
90.4 0.2381
90.425 0.2549
90.45 0.2804
90.475 0.3112
90.5 0.3392
90.525 0.3615
90.55 0.376
90.575 0.383
90.6 0.3839
90.625 0.3779
90.65 0.3668
90.675 0.3508
90.7 0.3319
90.725 0.3122
90.75 0.2949
90.775 0.2779
90.8 0.264
90.825 0.2559
90.85 0.2493
90.875 0.2408
90.9 0.2312
90.925 0.2205
90.95 0.2051
90.975 0.1815
91 0.1475
91.025 0.104
91.05 0.0566
91.075 0.0075
91.1 -0.0413
91.125 -0.0871
91.15 -0.1294
91.175 -0.1631
91.2 -0.1869
91.225 -0.2055
91.25 -0.2185
91.275 -0.2248
91.3 -0.232
91.325 -0.2428
91.35 -0.2525
91.375 -0.2565
91.4 -0.2586
91.425 -0.264
91.45 -0.2772
91.475 -0.2987
91.5 -0.3288
91.525 -0.3673
91.55 -0.4149
91.575 -0.4686
91.6 -0.5274
91.625 -0.5857
91.65 -0.6395
91.675 -0.6896
91.7 -0.7398
91.725 -0.7882
91.75 -0.8322
91.775 -0.8716
91.8 -0.9087
91.825 -0.9442
91.85 -0.9773
91.875 -1.0116
91.9 -1.0425
91.925 -1.0693
91.95 -1.0919
91.975 -1.1143
92 -1.1353
92.025 -1.1558
92.05 -1.1793
92.075 -1.2016
92.1 -1.2187
92.125 -1.232
92.15 -1.2411
92.175 -1.2437
92.2 -1.2409
92.225 -1.2297
92.25 -1.2104
92.275 -1.1837
92.3 -1.14
92.325 -1.075
92.35 -1
92.375 -0.9237
92.4 -0.8497
92.425 -0.7806
92.45 -0.7175
92.475 -0.6616
92.5 -0.6141
92.525 -0.5767
92.55 -0.5495
92.575 -0.5294
92.6 -0.5136
92.625 -0.5019
92.65 -0.4942
92.675 -0.4875
92.7 -0.4773
92.725 -0.4626
92.75 -0.4465
92.775 -0.4304
92.8 -0.4125
92.825 -0.3931
92.85 -0.3744
92.875 -0.357
92.9 -0.3398
92.925 -0.3204
92.95 -0.2959
92.975 -0.2696
93 -0.2403
93.025 -0.2035
93.05 -0.1571
93.075 -0.0969
93.1 -0.0254
93.125 0.0473
93.15 0.1166
93.175 0.1806
93.2 0.2429
93.225 0.3037
93.25 0.3584
93.275 0.4066
93.3 0.4495
93.325 0.4852
93.35 0.5128
93.375 0.5299
93.4 0.5351
93.425 0.5288
93.45 0.5122
93.475 0.4889
93.5 0.4591
93.525 0.4257
93.55 0.3917
93.575 0.3559
93.6 0.3159
93.625 0.2788
93.65 0.2459
93.675 0.2127
93.7 0.1763
93.725 0.1357
93.75 0.0934
93.775 0.0543
93.8 0.0243
93.825 0.0026
93.85 -0.0091
93.875 -0.0109
93.9 -0.006
93.925 -0.001
93.95 -0.0023
93.975 -0.0116
94 -0.0271
94.025 -0.0431
94.05 -0.0563
94.075 -0.0641
94.1 -0.0687
94.125 -0.0712
94.15 -0.066
94.175 -0.0464
94.2 -0.0085
94.225 0.0389
94.25 0.0877
94.275 0.1342
94.3 0.1788
94.325 0.2264
94.35 0.2778
94.375 0.3309
94.4 0.3868
94.425 0.446
94.45 0.5076
94.475 0.5688
94.5 0.6271
94.525 0.6816
94.55 0.7339
94.575 0.7841
94.6 0.8321
94.625 0.8757
94.65 0.915
94.675 0.9532
94.7 0.9909
94.725 1.031
94.75 1.0772
94.775 1.1342
94.8 1.1971
94.825 1.2582
94.85 1.3154
94.875 1.3652
94.9 1.4059
94.925 1.4373
94.95 1.4592
94.975 1.4757
95 1.4891
95.025 1.4999
95.05 1.5106
95.075 1.5251
95.1 1.5417
95.125 1.5576
95.15 1.57
95.175 1.5775
95.2 1.579
95.225 1.5728
95.25 1.5576
95.275 1.5333
95.3 1.4992
95.325 1.4532
95.35 1.3977
95.375 1.3395
95.4 1.2898
95.425 1.2521
95.45 1.2195
95.475 1.1931
95.5 1.1768
95.525 1.1773
95.55 1.1971
95.575 1.2205
95.6 1.239
95.625 1.2494
95.65 1.2517
95.675 1.2477
95.7 1.2376
95.725 1.222
95.75 1.2012
95.775 1.1771
95.8 1.152
95.825 1.1297
95.85 1.1152
95.875 1.1149
95.9 1.1299
95.925 1.1463
95.95 1.1581
95.975 1.1581
96 1.1459
96.025 1.1229
96.05 1.0919
96.075 1.0587
96.1 1.0299
96.125 1.0058
96.15 0.9836
96.175 0.9627
96.2 0.9393
96.225 0.9137
96.25 0.8865
96.275 0.8519
96.3 0.8108
96.325 0.7689
96.35 0.73
96.375 0.6956
96.4 0.6756
96.425 0.6869
96.45 0.7233
96.475 0.768
96.5 0.8135
96.525 0.8515
96.55 0.8904
96.575 0.9333
96.6 0.9689
96.625 0.9909
96.65 1.0003
96.675 0.9977
96.7 0.9887
96.725 0.9783
96.75 0.9676
96.775 0.9557
96.8 0.9398
96.825 0.9215
96.85 0.9075
96.875 0.9003
96.9 0.8942
96.925 0.8844
96.95 0.8687
96.975 0.8501
97 0.8371
97.025 0.8341
97.05 0.8365
97.075 0.8377
97.1 0.8361
97.125 0.8332
97.15 0.8252
97.175 0.8122
97.2 0.7956
97.225 0.7788
97.25 0.763
97.275 0.7627
97.3 0.7805
97.325 0.8122
97.35 0.8507
97.375 0.8927
97.4 0.9302
97.425 0.9613
97.45 0.9878
97.475 1.0129
97.5 1.0391
97.525 1.063
97.55 1.0869
97.575 1.1118
97.6 1.1312
97.625 1.1456
97.65 1.1574
97.675 1.1711
97.7 1.1939
97.725 1.222
97.75 1.2492
97.775 1.2692
97.8 1.2823
97.825 1.2857
97.85 1.281
97.875 1.2689
97.9 1.2528
97.925 1.2367
97.95 1.2232
97.975 1.2149
98 1.2034
98.025 1.1878
98.05 1.1724
98.075 1.1529
98.1 1.1283
98.125 1.0991
98.15 1.067
98.175 1.0334
98.2 1.005
98.225 0.9884
98.25 0.9746
98.275 0.9523
98.3 0.9219
98.325 0.8887
98.35 0.8674
98.375 0.8671
98.4 0.8869
98.425 0.9105
98.45 0.9344
98.475 0.9592
98.5 0.9799
98.525 0.9929
98.55 0.9972
98.575 0.9938
98.6 0.983
98.625 0.9641
98.65 0.9366
98.675 0.9007
98.7 0.8631
98.725 0.8326
98.75 0.8125
98.775 0.8035
98.8 0.8078
98.825 0.8193
98.85 0.8279
98.875 0.8315
98.9 0.8362
98.925 0.8433
98.95 0.8541
98.975 0.8689
99 0.8957
99.025 0.9477
99.05 1.0238
99.075 1.1074
99.1 1.1875
99.125 1.2619
99.15 1.3304
99.175 1.3914
99.2 1.445
99.225 1.4911
99.25 1.5296
99.275 1.5597
99.3 1.5835
99.325 1.6002
99.35 1.6106
99.375 1.6183
99.4 1.6232
99.425 1.6255
99.45 1.624
99.475 1.6239
99.5 1.6274
99.525 1.6337
99.55 1.6407
99.575 1.6461
99.6 1.649
99.625 1.6513
99.65 1.6562
99.675 1.6603
99.7 1.6591
99.725 1.6508
99.75 1.6374
99.775 1.626
99.8 1.6265
99.825 1.634
99.85 1.641
99.875 1.6531
99.9 1.6734
99.925 1.6936
99.95 1.7026
99.975 1.6992
100 1.687
