# Supplementary material for: Uptake of N2O5 by aqueous aerosol unveiled using chemically accurate many-body potentials
Source: Nat Commun. 2022 Mar 10;13:1266. doi: 10.1038/s41467-022-28697-8 (PMC8913772; doi:10.1038/s41467-022-28697-8)
Supplement: Supplementary file 3 — Source Data [file 41467_2022_28697_MOESM3_ESM.zip › n2o5-uptake-data/Fig2/scattering/rep06run13/relcom_gds.dat]

0.025 12.1774
0.05 12.1648
0.075 12.1522
0.1 12.1396
0.125 12.1269
0.15 12.1143
0.175 12.1016
0.2 12.0889
0.225 12.0762
0.25 12.0635
0.275 12.0508
0.3 12.038
0.325 12.0253
0.35 12.0125
0.375 11.9998
0.4 11.987
0.425 11.9742
0.45 11.9614
0.475 11.9485
0.5 11.9357
0.525 11.9229
0.55 11.91
0.575 11.8972
0.6 11.8843
0.625 11.8715
0.65 11.8586
0.675 11.8457
0.7 11.8329
0.725 11.82
0.75 11.8072
0.775 11.7943
0.8 11.7815
0.825 11.7686
0.85 11.7558
0.875 11.743
0.9 11.7301
0.925 11.7173
0.95 11.7045
0.975 11.6917
1 11.6789
1.025 11.6661
1.05 11.6532
1.075 11.6404
1.1 11.6276
1.125 11.6148
1.15 11.6019
1.175 11.5891
1.2 11.5762
1.225 11.5634
1.25 11.5506
1.275 11.5377
1.3 11.5249
1.325 11.5121
1.35 11.4993
1.375 11.4864
1.4 11.4736
1.425 11.4607
1.45 11.4478
1.475 11.4349
1.5 11.422
1.525 11.4091
1.55 11.3962
1.575 11.3833
1.6 11.3704
1.625 11.3574
1.65 11.3445
1.675 11.3315
1.7 11.3186
1.725 11.3056
1.75 11.2926
1.775 11.2797
1.8 11.2667
1.825 11.2538
1.85 11.2408
1.875 11.2278
1.9 11.2148
1.925 11.2018
1.95 11.1888
1.975 11.1758
2 11.1628
2.025 11.1497
2.05 11.1366
2.075 11.1235
2.1 11.1104
2.125 11.0973
2.15 11.0841
2.175 11.0709
2.2 11.0577
2.225 11.0445
2.25 11.0312
2.275 11.018
2.3 11.0047
2.325 10.9914
2.35 10.978
2.375 10.9646
2.4 10.9512
2.425 10.9378
2.45 10.9244
2.475 10.9109
2.5 10.8975
2.525 10.884
2.55 10.8705
2.575 10.8569
2.6 10.8434
2.625 10.8298
2.65 10.8162
2.675 10.8025
2.7 10.7889
2.725 10.7752
2.75 10.7616
2.775 10.7479
2.8 10.7342
2.825 10.7204
2.85 10.7067
2.875 10.6929
2.9 10.6791
2.925 10.6653
2.95 10.6515
2.975 10.6377
3 10.6238
3.025 10.61
3.05 10.5961
3.075 10.5822
3.1 10.5683
3.125 10.5543
3.15 10.5403
3.175 10.5264
3.2 10.5123
3.225 10.4983
3.25 10.4842
3.275 10.4701
3.3 10.456
3.325 10.4418
3.35 10.4276
3.375 10.4134
3.4 10.3991
3.425 10.3848
3.45 10.3705
3.475 10.3562
3.5 10.3418
3.525 10.3274
3.55 10.3129
3.575 10.2985
3.6 10.284
3.625 10.2695
3.65 10.255
3.675 10.2404
3.7 10.2258
3.725 10.2112
3.75 10.1965
3.775 10.1818
3.8 10.1671
3.825 10.1524
3.85 10.1376
3.875 10.1228
3.9 10.1079
3.925 10.0931
3.95 10.0782
3.975 10.0633
4 10.0484
4.025 10.0334
4.05 10.0185
4.075 10.0034
4.1 9.9884
4.125 9.9733
4.15 9.9582
4.175 9.943
4.2 9.9277
4.225 9.9124
4.25 9.8971
4.275 9.8816
4.3 9.8662
4.325 9.8507
4.35 9.8351
4.375 9.8195
4.4 9.8039
4.425 9.7882
4.45 9.7725
4.475 9.7567
4.5 9.7408
4.525 9.7249
4.55 9.709
4.575 9.693
4.6 9.6771
4.625 9.661
4.65 9.6449
4.675 9.6287
4.7 9.6125
4.725 9.5962
4.75 9.5799
4.775 9.5636
4.8 9.5472
4.825 9.5308
4.85 9.5144
4.875 9.4979
4.9 9.4814
4.925 9.4648
4.95 9.4482
4.975 9.4316
5 9.415
5.025 9.3983
5.05 9.3815
5.075 9.3648
5.1 9.348
5.125 9.3313
5.15 9.3145
5.175 9.2976
5.2 9.2807
5.225 9.2638
5.25 9.2469
5.275 9.2299
5.3 9.213
5.325 9.1959
5.35 9.1789
5.375 9.1618
5.4 9.1447
5.425 9.1276
5.45 9.1104
5.475 9.0932
5.5 9.076
5.525 9.0587
5.55 9.0414
5.575 9.024
5.6 9.0066
5.625 8.9892
5.65 8.9717
5.675 8.9542
5.7 8.9366
5.725 8.919
5.75 8.9014
5.775 8.8837
5.8 8.8659
5.825 8.8481
5.85 8.8303
5.875 8.8124
5.9 8.7945
5.925 8.7765
5.95 8.7586
5.975 8.7405
6 8.7225
6.025 8.7043
6.05 8.686
6.075 8.6677
6.1 8.6493
6.125 8.6308
6.15 8.6122
6.175 8.5936
6.2 8.5749
6.225 8.5561
6.25 8.5372
6.275 8.5183
6.3 8.4992
6.325 8.4801
6.35 8.4609
6.375 8.4417
6.4 8.4224
6.425 8.403
6.45 8.3836
6.475 8.3641
6.5 8.3445
6.525 8.3249
6.55 8.3052
6.575 8.2854
6.6 8.2656
6.625 8.2457
6.65 8.2257
6.675 8.2057
6.7 8.1856
6.725 8.1654
6.75 8.1452
6.775 8.1249
6.8 8.1045
6.825 8.084
6.85 8.0634
6.875 8.0426
6.9 8.0218
6.925 8.0008
6.95 7.9797
6.975 7.9585
7 7.9372
7.025 7.9159
7.05 7.8945
7.075 7.873
7.1 7.8513
7.125 7.8295
7.15 7.8076
7.175 7.7856
7.2 7.7635
7.225 7.7412
7.25 7.7189
7.275 7.6964
7.3 7.6739
7.325 7.6513
7.35 7.6287
7.375 7.6061
7.4 7.5832
7.425 7.5602
7.45 7.5372
7.475 7.5142
7.5 7.4911
7.525 7.4679
7.55 7.4446
7.575 7.4213
7.6 7.3978
7.625 7.3741
7.65 7.3502
7.675 7.3263
7.7 7.3022
7.725 7.2781
7.75 7.254
7.775 7.2297
7.8 7.2053
7.825 7.1808
7.85 7.156
7.875 7.1311
7.9 7.106
7.925 7.0806
7.95 7.055
7.975 7.0291
8 7.0031
8.025 6.9769
8.05 6.9504
8.075 6.9237
8.1 6.8969
8.125 6.8699
8.15 6.8426
8.175 6.8152
8.2 6.7877
8.225 6.7598
8.25 6.7316
8.275 6.7032
8.3 6.6745
8.325 6.6455
8.35 6.6163
8.375 6.587
8.4 6.5574
8.425 6.5275
8.45 6.4973
8.475 6.4669
8.5 6.4362
8.525 6.4051
8.55 6.3737
8.575 6.3418
8.6 6.3093
8.625 6.2764
8.65 6.2431
8.675 6.2093
8.7 6.1751
8.725 6.1404
8.75 6.1053
8.775 6.0698
8.8 6.0338
8.825 5.9973
8.85 5.9603
8.875 5.9225
8.9 5.884
8.925 5.8449
8.95 5.8051
8.975 5.7646
9 5.7233
9.025 5.6814
9.05 5.6384
9.075 5.5947
9.1 5.5501
9.125 5.5047
9.15 5.4584
9.175 5.4112
9.2 5.3631
9.225 5.3137
9.25 5.2629
9.275 5.2105
9.3 5.1565
9.325 5.1003
9.35 5.0421
9.375 4.9814
9.4 4.9175
9.425 4.8505
9.45 4.781
9.475 4.7084
9.5 4.6321
9.525 4.5532
9.55 4.471
9.575 4.3848
9.6 4.2943
9.625 4.199
9.65 4.0967
9.675 3.9865
9.7 3.8696
9.725 3.7489
9.75 3.6269
9.775 3.5046
9.8 3.3808
9.825 3.2571
9.85 3.1402
9.875 3.0307
9.9 2.9311
9.925 2.8417
9.95 2.7607
9.975 2.6828
10 2.6072
10.025 2.532
10.05 2.4535
10.075 2.3708
10.1 2.2842
10.125 2.1964
10.15 2.1097
10.175 2.0231
10.2 1.9365
10.225 1.8496
10.25 1.7621
10.275 1.6752
10.3 1.5941
10.325 1.5294
10.35 1.4907
10.375 1.4658
10.4 1.4466
10.425 1.4318
10.45 1.4173
10.475 1.401
10.5 1.381
10.525 1.3553
10.55 1.3217
10.575 1.2803
10.6 1.2322
10.625 1.1762
10.65 1.1119
10.675 1.0389
10.7 0.9571
10.725 0.8666
10.75 0.7693
10.775 0.6644
10.8 0.5566
10.825 0.4581
10.85 0.3827
10.875 0.3265
10.9 0.281
10.925 0.2417
10.95 0.2102
10.975 0.1897
11 0.1798
11.025 0.1766
11.05 0.1759
11.075 0.1763
11.1 0.1765
11.125 0.1763
11.15 0.1774
11.175 0.1813
11.2 0.1919
11.225 0.2087
11.25 0.2261
11.275 0.2405
11.3 0.2497
11.325 0.2582
11.35 0.2734
11.375 0.2973
11.4 0.3286
11.425 0.3669
11.45 0.4101
11.475 0.4531
11.5 0.4924
11.525 0.5281
11.55 0.5588
11.575 0.5818
11.6 0.5938
11.625 0.59
11.65 0.5732
11.675 0.5453
11.7 0.511
11.725 0.4729
11.75 0.4307
11.775 0.3898
11.8 0.3573
11.825 0.3277
11.85 0.296
11.875 0.2579
11.9 0.2145
11.925 0.1721
11.95 0.1387
11.975 0.1197
12 0.1169
12.025 0.1329
12.05 0.1621
12.075 0.1979
12.1 0.2321
12.125 0.2644
12.15 0.2937
12.175 0.3207
12.2 0.3449
12.225 0.365
12.25 0.3788
12.275 0.3838
12.3 0.3822
12.325 0.3754
12.35 0.3671
12.375 0.3554
12.4 0.3409
12.425 0.3303
12.45 0.3202
12.475 0.3163
12.5 0.3249
12.525 0.3393
12.55 0.3538
12.575 0.3646
12.6 0.3688
12.625 0.3668
12.65 0.3618
12.675 0.3568
12.7 0.3541
12.725 0.3596
12.75 0.3734
12.775 0.3924
12.8 0.4143
12.825 0.4409
12.85 0.4715
12.875 0.5035
12.9 0.5337
12.925 0.5562
12.95 0.5678
12.975 0.5694
13 0.5629
13.025 0.5515
13.05 0.5409
13.075 0.5352
13.1 0.5329
13.125 0.5307
13.15 0.5277
13.175 0.526
13.2 0.5257
13.225 0.5229
13.25 0.5162
13.275 0.5099
13.3 0.5085
13.325 0.5132
13.35 0.5217
13.375 0.5331
13.4 0.549
13.425 0.5685
13.45 0.5961
13.475 0.6339
13.5 0.6782
13.525 0.7284
13.55 0.7786
13.575 0.8293
13.6 0.8813
13.625 0.9351
13.65 0.986
13.675 1.0306
13.7 1.0645
13.725 1.0867
13.75 1.0985
13.775 1.0989
13.8 1.0909
13.825 1.0772
13.85 1.0542
13.875 1.0255
13.9 0.9899
13.925 0.9477
13.95 0.8994
13.975 0.8432
14 0.7883
14.025 0.7401
14.05 0.7049
14.075 0.684
14.1 0.6724
14.125 0.6724
14.15 0.6811
14.175 0.6876
14.2 0.6918
14.225 0.6901
14.25 0.6803
14.275 0.6663
14.3 0.6514
14.325 0.6378
14.35 0.6198
14.375 0.5983
14.4 0.5721
14.425 0.5445
14.45 0.5247
14.475 0.5064
14.5 0.4872
14.525 0.4674
14.55 0.4483
14.575 0.4317
14.6 0.4163
14.625 0.4
14.65 0.3805
14.675 0.359
14.7 0.348
14.725 0.3636
14.75 0.4049
14.775 0.4591
14.8 0.5176
14.825 0.5809
14.85 0.6445
14.875 0.7091
14.9 0.7721
14.925 0.8326
14.95 0.8919
14.975 0.9476
15 0.9987
15.025 1.0441
15.05 1.0848
15.075 1.1212
15.1 1.1558
15.125 1.1915
15.15 1.2273
15.175 1.2591
15.2 1.2823
15.225 1.2976
15.25 1.3046
15.275 1.3045
15.3 1.2994
15.325 1.288
15.35 1.272
15.375 1.254
15.4 1.2371
15.425 1.2255
15.45 1.214
15.475 1.1987
15.5 1.1774
15.525 1.1457
15.55 1.1044
15.575 1.0563
15.6 1.0016
15.625 0.942
15.65 0.8825
15.675 0.827
15.7 0.773
15.725 0.715
15.75 0.6536
15.775 0.5921
15.8 0.5295
15.825 0.4643
15.85 0.3981
15.875 0.3347
15.9 0.2742
15.925 0.2185
15.95 0.1709
15.975 0.132
16 0.1004
16.025 0.0778
16.05 0.0626
16.075 0.0487
16.1 0.0325
16.125 0.0145
16.15 -0.0017
16.175 -0.016
16.2 -0.0312
16.225 -0.0474
16.25 -0.0638
16.275 -0.0792
16.3 -0.0979
16.325 -0.1203
16.35 -0.1465
16.375 -0.1807
16.4 -0.2233
16.425 -0.2715
16.45 -0.3167
16.475 -0.3426
16.5 -0.3483
16.525 -0.3409
16.55 -0.3323
16.575 -0.3288
16.6 -0.3301
16.625 -0.337
16.65 -0.3481
16.675 -0.3627
16.7 -0.3828
16.725 -0.4077
16.75 -0.4318
16.775 -0.4513
16.8 -0.468
16.825 -0.483
16.85 -0.4955
16.875 -0.5043
16.9 -0.5096
16.925 -0.5127
16.95 -0.5086
16.975 -0.4918
17 -0.4648
17.025 -0.4366
17.05 -0.4091
17.075 -0.3845
17.1 -0.3619
17.125 -0.343
17.15 -0.3241
17.175 -0.3034
17.2 -0.2881
17.225 -0.2797
17.25 -0.274
17.275 -0.2669
17.3 -0.2574
17.325 -0.2521
17.35 -0.2504
17.375 -0.2499
17.4 -0.2444
17.425 -0.2325
17.45 -0.2195
17.475 -0.2083
17.5 -0.2018
17.525 -0.1997
17.55 -0.2019
17.575 -0.208
17.6 -0.2151
17.625 -0.2227
17.65 -0.2267
17.675 -0.2262
17.7 -0.2193
17.725 -0.2028
17.75 -0.1714
17.775 -0.1248
17.8 -0.0755
17.825 -0.0261
17.85 0.0204
17.875 0.0593
17.9 0.0898
17.925 0.112
17.95 0.1282
17.975 0.1382
18 0.15
18.025 0.1674
18.05 0.19
18.075 0.2147
18.1 0.2436
18.125 0.2734
18.15 0.2984
18.175 0.3194
18.2 0.3397
18.225 0.3683
18.25 0.4042
18.275 0.4495
18.3 0.4973
18.325 0.5457
18.35 0.5895
18.375 0.6275
18.4 0.6585
18.425 0.682
18.45 0.7011
18.475 0.7183
18.5 0.7348
18.525 0.7503
18.55 0.7632
18.575 0.7743
18.6 0.779
18.625 0.7801
18.65 0.7807
18.675 0.7773
18.7 0.7738
18.725 0.7679
18.75 0.7565
18.775 0.7434
18.8 0.726
18.825 0.7034
18.85 0.6757
18.875 0.6419
18.9 0.6015
18.925 0.5565
18.95 0.5041
18.975 0.4434
19 0.3759
19.025 0.3004
19.05 0.2158
19.075 0.1234
19.1 0.0309
19.125 -0.044
19.15 -0.0955
19.175 -0.1349
19.2 -0.1773
19.225 -0.2256
19.25 -0.2786
19.275 -0.3377
19.3 -0.4014
19.325 -0.4676
19.35 -0.5358
19.375 -0.6062
19.4 -0.6762
19.425 -0.7403
19.45 -0.7907
19.475 -0.8216
19.5 -0.8329
19.525 -0.8334
19.55 -0.8262
19.575 -0.8113
19.6 -0.7926
19.625 -0.7708
19.65 -0.7471
19.675 -0.7216
19.7 -0.6951
19.725 -0.6686
19.75 -0.6445
19.775 -0.6203
19.8 -0.5942
19.825 -0.57
19.85 -0.5541
19.875 -0.55
19.9 -0.5552
19.925 -0.5676
19.95 -0.588
19.975 -0.6175
20 -0.6538
20.025 -0.6971
20.05 -0.7411
20.075 -0.7811
20.1 -0.8139
20.125 -0.8362
20.15 -0.8509
20.175 -0.8611
20.2 -0.8714
20.225 -0.884
20.25 -0.9012
20.275 -0.9266
20.3 -0.9518
20.325 -0.9704
20.35 -0.9814
20.375 -0.9859
20.4 -0.9856
20.425 -0.9829
20.45 -0.9759
20.475 -0.9602
20.5 -0.9331
20.525 -0.8904
20.55 -0.8348
20.575 -0.7764
20.6 -0.7261
20.625 -0.6894
20.65 -0.6572
20.675 -0.6229
20.7 -0.5898
20.725 -0.558
20.75 -0.5268
20.775 -0.4919
20.8 -0.452
20.825 -0.4097
20.85 -0.3663
20.875 -0.3229
20.9 -0.2793
20.925 -0.2379
20.95 -0.2003
20.975 -0.1696
21 -0.1466
21.025 -0.1298
21.05 -0.1226
21.075 -0.1259
21.1 -0.138
21.125 -0.1545
21.15 -0.1734
21.175 -0.1918
21.2 -0.2078
21.225 -0.2232
21.25 -0.2372
21.275 -0.2457
21.3 -0.2454
21.325 -0.2251
21.35 -0.1871
21.375 -0.1378
21.4 -0.0858
21.425 -0.0353
21.45 0.01
21.475 0.0477
21.5 0.0794
21.525 0.1101
21.55 0.1424
21.575 0.1762
21.6 0.2094
21.625 0.2494
21.65 0.3067
21.675 0.375
21.7 0.4443
21.725 0.5089
21.75 0.5642
21.775 0.611
21.8 0.6583
21.825 0.7146
21.85 0.7829
21.875 0.8575
21.9 0.9356
21.925 1.0207
21.95 1.1173
21.975 1.2187
22 1.3158
22.025 1.4058
22.05 1.4863
22.075 1.5595
22.1 1.6271
22.125 1.6895
22.15 1.7453
22.175 1.7949
22.2 1.8383
22.225 1.875
22.25 1.9041
22.275 1.9248
22.3 1.9396
22.325 1.9532
22.35 1.9705
22.375 1.9961
22.4 2.0284
22.425 2.0624
22.45 2.0962
22.475 2.1332
22.5 2.1722
22.525 2.2111
22.55 2.2492
22.575 2.2864
22.6 2.3205
22.625 2.3527
22.65 2.3825
22.675 2.4085
22.7 2.429
22.725 2.4443
22.75 2.4549
22.775 2.4611
22.8 2.4638
22.825 2.464
22.85 2.4632
22.875 2.4631
22.9 2.4633
22.925 2.4625
22.95 2.4591
22.975 2.4519
23 2.4397
23.025 2.4223
23.05 2.3992
23.075 2.3709
23.1 2.3372
23.125 2.2974
23.15 2.253
23.175 2.2068
23.2 2.1637
23.225 2.1234
23.25 2.0817
23.275 2.0371
23.3 1.9887
23.325 1.937
23.35 1.8811
23.375 1.8226
23.4 1.7663
23.425 1.7113
23.45 1.6565
23.475 1.602
23.5 1.547
23.525 1.4915
23.55 1.4352
23.575 1.3796
23.6 1.3224
23.625 1.2641
23.65 1.2084
23.675 1.1596
23.7 1.1221
23.725 1.0943
23.75 1.0725
23.775 1.0482
23.8 1.02
23.825 0.992
23.85 0.9661
23.875 0.9421
23.9 0.9135
23.925 0.8765
23.95 0.8353
23.975 0.8003
24 0.7753
24.025 0.7638
24.05 0.7696
24.075 0.7821
24.1 0.7941
24.125 0.8035
24.15 0.8093
24.175 0.8109
24.2 0.8088
24.225 0.8035
24.25 0.794
24.275 0.7756
24.3 0.7477
24.325 0.7097
24.35 0.6624
24.375 0.6088
24.4 0.5521
24.425 0.4949
24.45 0.4407
24.475 0.3971
24.5 0.3659
24.525 0.3408
24.55 0.3147
24.575 0.2847
24.6 0.2476
24.625 0.2034
24.65 0.1559
24.675 0.1094
24.7 0.0684
24.725 0.0337
24.75 0.0036
24.775 -0.0207
24.8 -0.0416
24.825 -0.063
24.85 -0.0867
24.875 -0.1124
24.9 -0.1392
24.925 -0.1671
24.95 -0.1926
24.975 -0.2149
25 -0.2332
25.025 -0.2486
25.05 -0.2635
25.075 -0.281
25.1 -0.3027
25.125 -0.3293
25.15 -0.3619
25.175 -0.4012
25.2 -0.4415
25.225 -0.478
25.25 -0.5133
25.275 -0.5486
25.3 -0.5772
25.325 -0.594
25.35 -0.6104
25.375 -0.642
25.4 -0.6909
25.425 -0.7548
25.45 -0.819
25.475 -0.8769
25.5 -0.9283
25.525 -0.9738
25.55 -1.0083
25.575 -1.021
25.6 -1.0113
25.625 -0.9844
25.65 -0.9454
25.675 -0.9038
25.7 -0.8645
25.725 -0.83
25.75 -0.8023
25.775 -0.781
25.8 -0.7693
25.825 -0.7676
25.85 -0.7746
25.875 -0.7888
25.9 -0.8103
25.925 -0.8412
25.95 -0.8847
25.975 -0.9439
26 -1.0186
26.025 -1.1058
26.05 -1.2051
26.075 -1.3123
26.1 -1.4207
26.125 -1.5189
26.15 -1.6008
26.175 -1.6737
26.2 -1.7394
26.225 -1.7976
26.25 -1.8414
26.275 -1.8754
26.3 -1.904
26.325 -1.9294
26.35 -1.9523
26.375 -1.9724
26.4 -1.9882
26.425 -1.994
26.45 -1.9857
26.475 -1.969
26.5 -1.9448
26.525 -1.9152
26.55 -1.881
26.575 -1.8431
26.6 -1.7999
26.625 -1.7524
26.65 -1.7027
26.675 -1.6525
26.7 -1.5985
26.725 -1.5382
26.75 -1.4745
26.775 -1.408
26.8 -1.3401
26.825 -1.2785
26.85 -1.224
26.875 -1.1759
26.9 -1.1319
26.925 -1.0945
26.95 -1.0596
26.975 -1.0229
27 -0.9854
27.025 -0.9499
27.05 -0.9132
27.075 -0.8732
27.1 -0.8336
27.125 -0.7969
27.15 -0.7578
27.175 -0.7184
27.2 -0.6824
27.225 -0.6548
27.25 -0.6358
27.275 -0.6214
27.3 -0.6143
27.325 -0.6189
27.35 -0.6374
27.375 -0.6673
27.4 -0.7
27.425 -0.724
27.45 -0.7201
27.475 -0.694
27.5 -0.6645
27.525 -0.6413
27.55 -0.6266
27.575 -0.6187
27.6 -0.6159
27.625 -0.6146
27.65 -0.6143
27.675 -0.6138
27.7 -0.6143
27.725 -0.6147
27.75 -0.6185
27.775 -0.6277
27.8 -0.6418
27.825 -0.6582
27.85 -0.6755
27.875 -0.7003
27.9 -0.7325
27.925 -0.7619
27.95 -0.7819
27.975 -0.794
28 -0.8005
28.025 -0.8052
28.05 -0.8124
28.075 -0.8226
28.1 -0.8339
28.125 -0.8469
28.15 -0.8595
28.175 -0.8675
28.2 -0.8733
28.225 -0.8783
28.25 -0.8818
28.275 -0.8849
28.3 -0.8889
28.325 -0.8931
28.35 -0.8928
28.375 -0.8856
28.4 -0.875
28.425 -0.8646
28.45 -0.8552
28.475 -0.8445
28.5 -0.8353
28.525 -0.8272
28.55 -0.8152
28.575 -0.79
28.6 -0.7479
28.625 -0.6925
28.65 -0.6269
28.675 -0.5557
28.7 -0.4865
28.725 -0.4239
28.75 -0.366
28.775 -0.3108
28.8 -0.2577
28.825 -0.2128
28.85 -0.1792
28.875 -0.1546
28.9 -0.1367
28.925 -0.1229
28.95 -0.1121
28.975 -0.1077
29 -0.109
29.025 -0.1115
29.05 -0.1146
29.075 -0.1223
29.1 -0.1386
29.125 -0.1644
29.15 -0.1999
29.175 -0.2426
29.2 -0.2915
29.225 -0.3446
29.25 -0.402
29.275 -0.4573
29.3 -0.5035
29.325 -0.5379
29.35 -0.5605
29.375 -0.5727
29.4 -0.5696
29.425 -0.5576
29.45 -0.5389
29.475 -0.5122
29.5 -0.4798
29.525 -0.4416
29.55 -0.3989
29.575 -0.359
29.6 -0.3275
29.625 -0.3016
29.65 -0.2781
29.675 -0.2604
29.7 -0.2499
29.725 -0.2449
29.75 -0.243
29.775 -0.2418
29.8 -0.2447
29.825 -0.253
29.85 -0.2686
29.875 -0.2908
29.9 -0.3133
29.925 -0.3313
29.95 -0.3462
29.975 -0.3651
30 -0.392
30.025 -0.4255
30.05 -0.4643
30.075 -0.5084
30.1 -0.5573
30.125 -0.6154
30.15 -0.6837
30.175 -0.7555
30.2 -0.8236
30.225 -0.8889
30.25 -0.9568
30.275 -1.0195
30.3 -1.0663
30.325 -1.0915
30.35 -1.1038
30.375 -1.1028
30.4 -1.0685
30.425 -0.9993
30.45 -0.9156
30.475 -0.8312
30.5 -0.7486
30.525 -0.6709
30.55 -0.5963
30.575 -0.5163
30.6 -0.4253
30.625 -0.3255
30.65 -0.2253
30.675 -0.1277
30.7 -0.0248
30.725 0.0882
30.75 0.207
30.775 0.3273
30.8 0.446
30.825 0.5644
30.85 0.6831
30.875 0.8013
30.9 0.9181
30.925 1.0316
30.95 1.1399
30.975 1.2446
31 1.3465
31.025 1.4431
31.05 1.5333
31.075 1.6167
31.1 1.6952
31.125 1.7673
31.15 1.8308
31.175 1.8854
31.2 1.9313
31.225 1.9683
31.25 1.9952
31.275 2.0137
31.3 2.027
31.325 2.0333
31.35 2.0307
31.375 2.0248
31.4 2.0194
31.425 2.0143
31.45 2.0071
31.475 1.9945
31.5 1.978
31.525 1.9608
31.55 1.9422
31.575 1.9184
31.6 1.8894
31.625 1.8559
31.65 1.8185
31.675 1.7785
31.7 1.7364
31.725 1.6917
31.75 1.6442
31.775 1.5933
31.8 1.5428
31.825 1.4983
31.85 1.4593
31.875 1.4191
31.9 1.3743
31.925 1.3281
31.95 1.2878
31.975 1.2581
32 1.2414
32.025 1.2374
32.05 1.2316
32.075 1.219
32.1 1.2023
32.125 1.1833
32.15 1.1631
32.175 1.1406
32.2 1.1154
32.225 1.0904
32.25 1.0691
32.275 1.0563
32.3 1.0508
32.325 1.0454
32.35 1.0363
32.375 1.0267
32.4 1.0188
32.425 1.0142
32.45 1.0141
32.475 1.0213
32.5 1.0353
32.525 1.054
32.55 1.0767
32.575 1.1013
32.6 1.1235
32.625 1.1449
32.65 1.1669
32.675 1.1889
32.7 1.2099
32.725 1.2293
32.75 1.2462
32.775 1.2612
32.8 1.2737
32.825 1.2825
32.85 1.2873
32.875 1.2905
32.9 1.2939
32.925 1.2966
32.95 1.2948
32.975 1.2866
33 1.2713
33.025 1.2513
33.05 1.2289
33.075 1.2027
33.1 1.1719
33.125 1.1351
33.15 1.0935
33.175 1.0571
33.2 1.0322
33.225 1.0202
33.25 1.0162
33.275 1.0154
33.3 1.0128
33.325 1.01
33.35 1.0134
33.375 1.0218
33.4 1.0407
33.425 1.0739
33.45 1.1173
33.475 1.1634
33.5 1.2074
33.525 1.247
33.55 1.2824
33.575 1.3136
33.6 1.3382
33.625 1.3537
33.65 1.3588
33.675 1.3529
33.7 1.3377
33.725 1.3138
33.75 1.2866
33.775 1.2655
33.8 1.2501
33.825 1.2333
33.85 1.2098
33.875 1.1768
33.9 1.1378
33.925 1.0952
33.95 1.0523
33.975 1.0125
34 0.9781
34.025 0.9477
34.05 0.9171
34.075 0.8853
34.1 0.8515
34.125 0.8166
34.15 0.7867
34.175 0.7693
34.2 0.7662
34.225 0.7728
34.25 0.782
34.275 0.7888
34.3 0.791
34.325 0.7903
34.35 0.7916
34.375 0.7967
34.4 0.8041
34.425 0.8131
34.45 0.8242
34.475 0.832
34.5 0.8312
34.525 0.8214
34.55 0.8022
34.575 0.7741
34.6 0.7404
34.625 0.7052
34.65 0.6715
34.675 0.642
34.7 0.6162
34.725 0.589
34.75 0.5594
34.775 0.5294
34.8 0.5021
34.825 0.48
34.85 0.4644
34.875 0.4515
34.9 0.4394
34.925 0.4333
34.95 0.4373
34.975 0.4489
35 0.4652
35.025 0.4797
35.05 0.4916
35.075 0.5029
35.1 0.5105
35.125 0.5183
35.15 0.5321
35.175 0.5484
35.2 0.5617
35.225 0.5684
35.25 0.5691
35.275 0.5644
35.3 0.5554
35.325 0.545
35.35 0.5296
35.375 0.5059
35.4 0.4738
35.425 0.4383
35.45 0.4002
35.475 0.3654
35.5 0.3327
35.525 0.2958
35.55 0.2603
35.575 0.2275
35.6 0.1907
35.625 0.1454
35.65 0.0911
35.675 0.029
35.7 -0.0317
35.725 -0.0765
35.75 -0.1072
35.775 -0.1254
35.8 -0.132
35.825 -0.134
35.85 -0.1353
35.875 -0.1368
35.9 -0.1414
35.925 -0.1499
35.95 -0.1642
35.975 -0.1861
36 -0.214
36.025 -0.2466
36.05 -0.2836
36.075 -0.3244
36.1 -0.363
36.125 -0.3918
36.15 -0.4071
36.175 -0.4141
36.2 -0.4175
36.225 -0.4214
36.25 -0.4259
36.275 -0.4319
36.3 -0.4394
36.325 -0.4505
36.35 -0.4668
36.375 -0.4871
36.4 -0.5112
36.425 -0.5379
36.45 -0.5658
36.475 -0.595
36.5 -0.6235
36.525 -0.6514
36.55 -0.6794
36.575 -0.7084
36.6 -0.7382
36.625 -0.7675
36.65 -0.7941
36.675 -0.8164
36.7 -0.8324
36.725 -0.843
36.75 -0.8434
36.775 -0.8318
36.8 -0.8114
36.825 -0.7821
36.85 -0.7421
36.875 -0.6934
36.9 -0.6407
36.925 -0.5892
36.95 -0.5422
36.975 -0.4985
37 -0.4561
37.025 -0.4164
37.05 -0.381
37.075 -0.3497
37.1 -0.316
37.125 -0.2855
37.15 -0.2623
37.175 -0.2431
37.2 -0.2309
37.225 -0.2279
37.25 -0.2319
37.275 -0.244
37.3 -0.2645
37.325 -0.2933
37.35 -0.3291
37.375 -0.3718
37.4 -0.4211
37.425 -0.4767
37.45 -0.5369
37.475 -0.5986
37.5 -0.6591
37.525 -0.7163
37.55 -0.7688
37.575 -0.8184
37.6 -0.8667
37.625 -0.9126
37.65 -0.9542
37.675 -0.9907
37.7 -1.023
37.725 -1.0536
37.75 -1.0813
37.775 -1.1059
37.8 -1.1277
37.825 -1.1467
37.85 -1.167
37.875 -1.1909
37.9 -1.2151
37.925 -1.239
37.95 -1.2621
37.975 -1.2889
38 -1.3199
38.025 -1.3541
38.05 -1.3916
38.075 -1.4336
38.1 -1.4812
38.125 -1.5328
38.15 -1.5863
38.175 -1.6378
38.2 -1.6829
38.225 -1.7189
38.25 -1.7426
38.275 -1.7581
38.3 -1.7679
38.325 -1.7716
38.35 -1.7698
38.375 -1.7662
38.4 -1.7572
38.425 -1.7418
38.45 -1.7282
38.475 -1.7205
38.5 -1.7048
38.525 -1.6753
38.55 -1.6394
38.575 -1.5954
38.6 -1.5444
38.625 -1.4966
38.65 -1.4503
38.675 -1.4068
38.7 -1.3695
38.725 -1.3448
38.75 -1.3431
38.775 -1.3604
38.8 -1.3875
38.825 -1.4163
38.85 -1.4428
38.875 -1.4712
38.9 -1.4991
38.925 -1.5231
38.95 -1.5401
38.975 -1.5451
39 -1.5496
39.025 -1.5586
39.05 -1.5702
39.075 -1.5775
39.1 -1.5714
39.125 -1.5491
39.15 -1.5099
39.175 -1.4603
39.2 -1.3978
39.225 -1.3153
39.25 -1.2246
39.275 -1.1288
39.3 -1.0282
39.325 -0.921
39.35 -0.8046
39.375 -0.6817
39.4 -0.5587
39.425 -0.4372
39.45 -0.316
39.475 -0.1944
39.5 -0.0727
39.525 0.0485
39.55 0.1649
39.575 0.2727
39.6 0.37
39.625 0.4549
39.65 0.5292
39.675 0.5933
39.7 0.6487
39.725 0.6964
39.75 0.7368
39.775 0.7697
39.8 0.7983
39.825 0.8241
39.85 0.8464
39.875 0.866
39.9 0.8873
39.925 0.9147
39.95 0.9478
39.975 0.9838
40 1.0171
40.025 1.045
40.05 1.0662
40.075 1.0798
40.1 1.0855
40.125 1.0824
40.15 1.0725
40.175 1.0566
40.2 1.0376
40.225 1.0167
40.25 0.9945
40.275 0.9683
40.3 0.9363
40.325 0.8985
40.35 0.854
40.375 0.8057
40.4 0.7565
40.425 0.7021
40.45 0.6388
40.475 0.5675
40.5 0.4903
40.525 0.4108
40.55 0.3451
40.575 0.3001
40.6 0.2653
40.625 0.2355
40.65 0.2047
40.675 0.1695
40.7 0.1288
40.725 0.0847
40.75 0.0377
40.775 -0.0148
40.8 -0.0769
40.825 -0.1499
40.85 -0.2306
40.875 -0.3167
40.9 -0.4011
40.925 -0.4689
40.95 -0.5069
40.975 -0.5168
41 -0.5078
41.025 -0.4937
41.05 -0.4808
41.075 -0.4704
41.1 -0.4673
41.125 -0.4738
41.15 -0.4902
41.175 -0.5199
41.2 -0.5582
41.225 -0.595
41.25 -0.6251
41.275 -0.6465
41.3 -0.6584
41.325 -0.6645
41.35 -0.6631
41.375 -0.6457
41.4 -0.6101
41.425 -0.5637
41.45 -0.5205
41.475 -0.4825
41.5 -0.4477
41.525 -0.4164
41.55 -0.3852
41.575 -0.3426
41.6 -0.2794
41.625 -0.2009
41.65 -0.124
41.675 -0.0492
41.7 0.0219
41.725 0.0849
41.75 0.1394
41.775 0.1855
41.8 0.2245
41.825 0.2552
41.85 0.2782
41.875 0.3003
41.9 0.3199
41.925 0.3379
41.95 0.3566
41.975 0.38
42 0.4084
42.025 0.4443
42.05 0.4848
42.075 0.5277
42.1 0.5766
42.125 0.6363
42.15 0.7051
42.175 0.776
42.2 0.8468
42.225 0.918
42.25 0.9856
42.275 1.0447
42.3 1.095
42.325 1.1372
42.35 1.1716
42.375 1.2
42.4 1.2236
42.425 1.2449
42.45 1.2677
42.475 1.2904
42.5 1.3053
42.525 1.3096
42.55 1.3079
42.575 1.3071
42.6 1.3145
42.625 1.3325
42.65 1.3577
42.675 1.3852
42.7 1.4109
42.725 1.4331
42.75 1.4495
42.775 1.4581
42.8 1.4588
42.825 1.4518
42.85 1.4369
42.875 1.4164
42.9 1.3925
42.925 1.3698
42.95 1.3506
42.975 1.3329
43 1.3205
43.025 1.3117
43.05 1.3042
43.075 1.2945
43.1 1.2803
43.125 1.2622
43.15 1.2423
43.175 1.222
43.2 1.2006
43.225 1.1788
43.25 1.1556
43.275 1.1306
43.3 1.1029
43.325 1.0705
43.35 1.0307
43.375 0.9822
43.4 0.93
43.425 0.8806
43.45 0.8396
43.475 0.8059
43.5 0.7789
43.525 0.7582
43.55 0.7416
43.575 0.7337
43.6 0.7366
43.625 0.7448
43.65 0.7578
43.675 0.7729
43.7 0.7869
43.725 0.7964
43.75 0.8047
43.775 0.8147
43.8 0.8313
43.825 0.8588
43.85 0.8908
43.875 0.9209
43.9 0.9463
43.925 0.9701
43.95 0.9952
43.975 1.018
44 1.041
44.025 1.0682
44.05 1.0953
44.075 1.1229
44.1 1.1496
44.125 1.1716
44.15 1.1918
44.175 1.2092
44.2 1.2336
44.225 1.2606
44.25 1.2891
44.275 1.3116
44.3 1.333
44.325 1.3535
44.35 1.3694
44.375 1.3813
44.4 1.3892
44.425 1.394
44.45 1.3979
44.475 1.3985
44.5 1.3965
44.525 1.393
44.55 1.3868
44.575 1.3759
44.6 1.3632
44.625 1.3525
44.65 1.3484
44.675 1.3479
44.7 1.347
44.725 1.3457
44.75 1.3448
44.775 1.3417
44.8 1.3365
44.825 1.3285
44.85 1.3158
44.875 1.3002
44.9 1.2832
44.925 1.2659
44.95 1.2485
44.975 1.2294
45 1.2089
45.025 1.1836
45.05 1.1518
45.075 1.1149
45.1 1.0786
45.125 1.0529
45.15 1.045
45.175 1.0495
45.2 1.0615
45.225 1.0764
45.25 1.095
45.275 1.121
45.3 1.1512
45.325 1.1801
45.35 1.2041
45.375 1.2225
45.4 1.2371
45.425 1.2489
45.45 1.2581
45.475 1.2652
45.5 1.2699
45.525 1.2716
45.55 1.2691
45.575 1.2673
45.6 1.2719
45.625 1.2788
45.65 1.2864
45.675 1.2905
45.7 1.2931
45.725 1.293
45.75 1.2908
45.775 1.2878
45.8 1.2852
45.825 1.2823
45.85 1.2745
45.875 1.2622
45.9 1.2474
45.925 1.234
45.95 1.222
45.975 1.2115
46 1.2083
46.025 1.2089
46.05 1.2119
46.075 1.2162
46.1 1.2276
46.125 1.2561
46.15 1.3002
46.175 1.3517
46.2 1.4057
46.225 1.4554
46.25 1.5002
46.275 1.5458
46.3 1.5935
46.325 1.636
46.35 1.6709
46.375 1.6981
46.4 1.7206
46.425 1.739
46.45 1.7531
46.475 1.7621
46.5 1.765
46.525 1.7582
46.55 1.7443
46.575 1.7243
46.6 1.7022
46.625 1.6828
46.65 1.6627
46.675 1.6431
46.7 1.6299
46.725 1.6237
46.75 1.6207
46.775 1.6229
46.8 1.6299
46.825 1.6381
46.85 1.642
46.875 1.6416
46.9 1.6413
46.925 1.6467
46.95 1.6584
46.975 1.674
47 1.6861
47.025 1.6936
47.05 1.6972
47.075 1.6958
47.1 1.6885
47.125 1.6749
47.15 1.6559
47.175 1.634
47.2 1.6099
47.225 1.5836
47.25 1.5542
47.275 1.5245
47.3 1.499
47.325 1.4794
47.35 1.4707
47.375 1.471
47.4 1.4756
47.425 1.4828
47.45 1.4927
47.475 1.5033
47.5 1.5085
47.525 1.5122
47.55 1.5147
47.575 1.5137
47.6 1.5062
47.625 1.4949
47.65 1.4855
47.675 1.4913
47.7 1.5128
47.725 1.544
47.75 1.5823
47.775 1.631
47.8 1.6919
47.825 1.7569
47.85 1.8177
47.875 1.8719
47.9 1.9192
47.925 1.9592
47.95 1.9933
47.975 2.0231
48 2.0512
48.025 2.0799
48.05 2.1113
48.075 2.1424
48.1 2.1705
48.125 2.1915
48.15 2.2076
48.175 2.2185
48.2 2.2245
48.225 2.2268
48.25 2.2267
48.275 2.2288
48.3 2.229
48.325 2.2273
48.35 2.2265
48.375 2.2247
48.4 2.2278
48.425 2.2388
48.45 2.255
48.475 2.2766
48.5 2.3034
48.525 2.3295
48.55 2.3502
48.575 2.3647
48.6 2.3717
48.625 2.3726
48.65 2.3715
48.675 2.3689
48.7 2.368
48.725 2.3705
48.75 2.3774
48.775 2.3846
48.8 2.3917
48.825 2.3934
48.85 2.3871
48.875 2.3745
48.9 2.3581
48.925 2.3424
48.95 2.3323
48.975 2.3337
49 2.3493
49.025 2.382
49.05 2.4297
49.075 2.4873
49.1 2.5519
49.125 2.6261
49.15 2.702
49.175 2.7754
49.2 2.844
49.225 2.9068
49.25 2.965
49.275 3.0159
49.3 3.0584
49.325 3.0933
49.35 3.1191
49.375 3.1359
49.4 3.1441
49.425 3.1455
49.45 3.1426
49.475 3.1372
49.5 3.1294
49.525 3.1175
49.55 3.1
49.575 3.0776
49.6 3.0507
49.625 3.0215
49.65 2.9936
49.675 2.9642
49.7 2.9309
49.725 2.8936
49.75 2.8564
49.775 2.8326
49.8 2.8317
49.825 2.8453
49.85 2.8669
49.875 2.8981
49.9 2.9432
49.925 2.9958
49.95 3.0503
49.975 3.1068
50 3.164
50.025 3.2216
50.05 3.28
50.075 3.3404
50.1 3.4065
50.125 3.4839
50.15 3.579
50.175 3.6924
50.2 3.815
50.225 3.9394
50.25 4.0608
50.275 4.1778
50.3 4.2906
50.325 4.3993
50.35 4.504
50.375 4.6043
50.4 4.7001
50.425 4.7917
50.45 4.8793
50.475 4.9638
50.5 5.0449
50.525 5.1226
50.55 5.1977
50.575 5.2704
50.6 5.341
50.625 5.41
50.65 5.4779
50.675 5.5457
50.7 5.6146
50.725 5.684
50.75 5.7543
50.775 5.8257
50.8 5.8974
50.825 5.9683
50.85 6.0382
50.875 6.1069
50.9 6.1746
50.925 6.2409
50.95 6.306
50.975 6.37
51 6.4331
51.025 6.4955
51.05 6.557
51.075 6.6177
51.1 6.6774
51.125 6.7358
51.15 6.7926
51.175 6.8474
51.2 6.8996
51.225 6.9491
51.25 6.9962
51.275 7.0413
51.3 7.0852
51.325 7.1285
51.35 7.1707
51.375 7.2128
51.4 7.2547
51.425 7.2947
51.45 7.3319
51.475 7.3659
51.5 7.3973
51.525 7.4268
51.55 7.4543
51.575 7.4802
51.6 7.5045
51.625 7.5273
51.65 7.5488
51.675 7.5691
51.7 7.5885
51.725 7.607
51.75 7.6249
51.775 7.6421
51.8 7.6587
51.825 7.6746
51.85 7.6898
51.875 7.7042
51.9 7.7176
51.925 7.7303
51.95 7.7423
51.975 7.7535
52 7.764
52.025 7.7741
52.05 7.7837
52.075 7.7929
52.1 7.8019
52.125 7.8105
52.15 7.8188
52.175 7.8268
52.2 7.8344
52.225 7.8416
52.25 7.8485
52.275 7.8552
52.3 7.8616
52.325 7.8679
52.35 7.8739
52.375 7.8796
52.4 7.885
52.425 7.8901
52.45 7.895
52.475 7.8998
52.5 7.9044
52.525 7.909
52.55 7.9134
52.575 7.9177
52.6 7.9218
52.625 7.9256
52.65 7.9293
52.675 7.933
52.7 7.9367
52.725 7.9402
52.75 7.9437
52.775 7.947
52.8 7.9504
52.825 7.9537
52.85 7.9569
52.875 7.9599
52.9 7.9628
52.925 7.9657
52.95 7.9684
52.975 7.9709
53 7.9734
53.025 7.9757
53.05 7.9778
53.075 7.9796
53.1 7.9811
53.125 7.9824
53.15 7.9836
53.175 7.9846
53.2 7.9855
53.225 7.986
53.25 7.9864
53.275 7.9865
53.3 7.9864
53.325 7.986
53.35 7.9851
53.375 7.9839
53.4 7.9825
53.425 7.9809
53.45 7.9791
53.475 7.9771
53.5 7.9748
53.525 7.9725
53.55 7.97
53.575 7.9674
53.6 7.9647
53.625 7.9617
53.65 7.9586
53.675 7.9553
53.7 7.9518
53.725 7.9482
53.75 7.9444
53.775 7.9404
53.8 7.9362
53.825 7.9317
53.85 7.9272
53.875 7.9225
53.9 7.9176
53.925 7.9126
53.95 7.9073
53.975 7.9018
54 7.8962
54.025 7.8904
54.05 7.8845
54.075 7.8784
54.1 7.8722
54.125 7.8659
54.15 7.8595
54.175 7.8529
54.2 7.8463
54.225 7.8396
54.25 7.8327
54.275 7.8257
54.3 7.8186
54.325 7.8112
54.35 7.8038
54.375 7.7962
54.4 7.7884
54.425 7.7806
54.45 7.7726
54.475 7.7644
54.5 7.7561
54.525 7.7477
54.55 7.7392
54.575 7.7307
54.6 7.722
54.625 7.7133
54.65 7.7044
54.675 7.6955
54.7 7.6864
54.725 7.6772
54.75 7.668
54.775 7.6586
54.8 7.6492
54.825 7.6396
54.85 7.6299
54.875 7.6201
54.9 7.6101
54.925 7.5999
54.95 7.5898
54.975 7.5797
55 7.5694
55.025 7.559
55.05 7.5484
55.075 7.5376
55.1 7.5268
55.125 7.5157
55.15 7.5045
55.175 7.4931
55.2 7.4814
55.225 7.4696
55.25 7.4576
55.275 7.4454
55.3 7.4327
55.325 7.4196
55.35 7.4061
55.375 7.3921
55.4 7.3777
55.425 7.3628
55.45 7.3469
55.475 7.3303
55.5 7.3131
55.525 7.2954
55.55 7.2774
55.575 7.2588
55.6 7.2398
55.625 7.2202
55.65 7.2003
55.675 7.1802
55.7 7.1597
55.725 7.1391
55.75 7.1181
55.775 7.0965
55.8 7.0742
55.825 7.0512
55.85 7.0276
55.875 7.003
55.9 6.9777
55.925 6.9517
55.95 6.9253
55.975 6.8984
56 6.8709
56.025 6.8426
56.05 6.8136
56.075 6.7839
56.1 6.7536
56.125 6.7227
56.15 6.6906
56.175 6.6572
56.2 6.6227
56.225 6.5873
56.25 6.5507
56.275 6.5124
56.3 6.4731
56.325 6.4338
56.35 6.3955
56.375 6.36
56.4 6.3273
56.425 6.2969
56.45 6.2682
56.475 6.2398
56.5 6.2098
56.525 6.1769
56.55 6.141
56.575 6.1021
56.6 6.0606
56.625 6.0168
56.65 5.9706
56.675 5.9209
56.7 5.8678
56.725 5.8115
56.75 5.7521
56.775 5.6907
56.8 5.6272
56.825 5.5618
56.85 5.4931
56.875 5.4207
56.9 5.3454
56.925 5.2669
56.95 5.1857
56.975 5.1023
57 5.0181
57.025 4.9334
57.05 4.8511
57.075 4.7707
57.1 4.6896
57.125 4.6059
57.15 4.5188
57.175 4.4261
57.2 4.3266
57.225 4.2214
57.25 4.1097
57.275 3.9914
57.3 3.8689
57.325 3.7435
57.35 3.6202
57.375 3.5074
57.4 3.4217
57.425 3.3814
57.45 3.3616
57.475 3.3463
57.5 3.34
57.525 3.3435
57.55 3.3541
57.575 3.3715
57.6 3.3896
57.625 3.4028
57.65 3.4106
57.675 3.411
57.7 3.402
57.725 3.3837
57.75 3.3581
57.775 3.3322
57.8 3.3158
57.825 3.3147
57.85 3.3269
57.875 3.343
57.9 3.3569
57.925 3.3672
57.95 3.3736
57.975 3.3756
58 3.3765
58.025 3.3835
58.05 3.3994
58.075 3.4204
58.1 3.44
58.125 3.4541
58.15 3.4602
58.175 3.4575
58.2 3.4489
58.225 3.4321
58.25 3.4088
58.275 3.3821
58.3 3.3534
58.325 3.3276
58.35 3.3078
58.375 3.2924
58.4 3.2823
58.425 3.2811
58.45 3.2859
58.475 3.2896
58.5 3.2891
58.525 3.2838
58.55 3.2749
58.575 3.2638
58.6 3.2512
58.625 3.2369
58.65 3.2178
58.675 3.1912
58.7 3.1572
58.725 3.1181
58.75 3.0775
58.775 3.0367
58.8 2.9961
58.825 2.9547
58.85 2.9107
58.875 2.8653
58.9 2.8198
58.925 2.774
58.95 2.7244
58.975 2.667
59 2.6002
59.025 2.5241
59.05 2.4413
59.075 2.3529
59.1 2.2598
59.125 2.1707
59.15 2.0944
59.175 2.0305
59.2 1.97
59.225 1.9058
59.25 1.836
59.275 1.7622
59.3 1.6889
59.325 1.6123
59.35 1.5285
59.375 1.4378
59.4 1.3439
59.425 1.2448
59.45 1.1445
59.475 1.0466
59.5 0.9515
59.525 0.8635
59.55 0.7825
59.575 0.7051
59.6 0.6328
59.625 0.5655
59.65 0.5053
59.675 0.453
59.7 0.4056
59.725 0.3626
59.75 0.3183
59.775 0.2702
59.8 0.2227
59.825 0.1756
59.85 0.1275
59.875 0.0738
59.9 0.0096
59.925 -0.0673
59.95 -0.1544
59.975 -0.2499
60 -0.3502
60.025 -0.4508
60.05 -0.549
60.075 -0.6373
60.1 -0.7152
60.125 -0.7919
60.15 -0.8621
60.175 -0.9149
60.2 -0.951
60.225 -0.9732
60.25 -0.981
60.275 -0.9815
60.3 -0.9741
60.325 -0.9596
60.35 -0.9403
60.375 -0.9188
60.4 -0.8982
60.425 -0.8789
60.45 -0.8688
60.475 -0.8719
60.5 -0.883
60.525 -0.8968
60.55 -0.9121
60.575 -0.9306
60.6 -0.9509
60.625 -0.9748
60.65 -1.0038
60.675 -1.034
60.7 -1.0673
60.725 -1.1024
60.75 -1.1331
60.775 -1.1594
60.8 -1.1812
60.825 -1.2023
60.85 -1.2227
60.875 -1.2359
60.9 -1.2356
60.925 -1.2229
60.95 -1.2
60.975 -1.1765
61 -1.1563
61.025 -1.1405
61.05 -1.1323
61.075 -1.1304
61.1 -1.1308
61.125 -1.1292
61.15 -1.1194
61.175 -1.1024
61.2 -1.0835
61.225 -1.0649
61.25 -1.0457
61.275 -1.0305
61.3 -1.021
61.325 -1.0198
61.35 -1.0266
61.375 -1.0411
61.4 -1.0597
61.425 -1.0758
61.45 -1.0792
61.475 -1.0687
61.5 -1.0482
61.525 -1.0283
61.55 -1.0196
61.575 -1.0238
61.6 -1.0409
61.625 -1.0657
61.65 -1.092
61.675 -1.1171
61.7 -1.1435
61.725 -1.1709
61.75 -1.1983
61.775 -1.2245
61.8 -1.2517
61.825 -1.281
61.85 -1.3143
61.875 -1.3521
61.9 -1.3914
61.925 -1.4325
61.95 -1.4777
61.975 -1.5219
62 -1.5586
62.025 -1.5894
62.05 -1.6145
62.075 -1.6371
62.1 -1.6603
62.125 -1.6865
62.15 -1.7118
62.175 -1.728
62.2 -1.7336
62.225 -1.7324
62.25 -1.7309
62.275 -1.7337
62.3 -1.7388
62.325 -1.7473
62.35 -1.7579
62.375 -1.7672
62.4 -1.7738
62.425 -1.7742
62.45 -1.7648
62.475 -1.7384
62.5 -1.6991
62.525 -1.6549
62.55 -1.6058
62.575 -1.5524
62.6 -1.4961
62.625 -1.444
62.65 -1.3997
62.675 -1.3659
62.7 -1.3434
62.725 -1.332
62.75 -1.3291
62.775 -1.3311
62.8 -1.3332
62.825 -1.3385
62.85 -1.3488
62.875 -1.366
62.9 -1.3919
62.925 -1.4266
62.95 -1.4644
62.975 -1.501
63 -1.5299
63.025 -1.5454
63.05 -1.5407
63.075 -1.5169
63.1 -1.4882
63.125 -1.4577
63.15 -1.4271
63.175 -1.4003
63.2 -1.3726
63.225 -1.3421
63.25 -1.3128
63.275 -1.2858
63.3 -1.2632
63.325 -1.2452
63.35 -1.2304
63.375 -1.2178
63.4 -1.2083
63.425 -1.2
63.45 -1.1913
63.475 -1.1847
63.5 -1.1769
63.525 -1.1656
63.55 -1.1514
63.575 -1.1304
63.6 -1.1034
63.625 -1.0699
63.65 -1.0252
63.675 -0.9707
63.7 -0.9101
63.725 -0.8475
63.75 -0.7908
63.775 -0.7413
63.8 -0.6979
63.825 -0.6613
63.85 -0.6306
63.875 -0.6006
63.9 -0.5655
63.925 -0.5145
63.95 -0.4437
63.975 -0.3569
64 -0.2693
64.025 -0.1873
64.05 -0.1125
64.075 -0.0445
64.1 0.0135
64.125 0.0595
64.15 0.0962
64.175 0.1235
64.2 0.1434
64.225 0.1591
64.25 0.1739
64.275 0.1929
64.3 0.2124
64.325 0.2265
64.35 0.2331
64.375 0.2308
64.4 0.2182
64.425 0.1951
64.45 0.1609
64.475 0.1187
64.5 0.0724
64.525 0.0224
64.55 -0.0285
64.575 -0.0802
64.6 -0.1307
64.625 -0.1787
64.65 -0.2266
64.675 -0.264
64.7 -0.2745
64.725 -0.2569
64.75 -0.2281
64.775 -0.1965
64.8 -0.1717
64.825 -0.1606
64.85 -0.1598
64.875 -0.1629
64.9 -0.1627
64.925 -0.1518
64.95 -0.1295
64.975 -0.0982
65 -0.0593
65.025 -0.0132
65.05 0.0376
65.075 0.0861
65.1 0.1279
65.125 0.1625
65.15 0.1925
65.175 0.2184
65.2 0.2472
65.225 0.2823
65.25 0.3174
65.275 0.3501
65.3 0.3799
65.325 0.4084
65.35 0.4422
65.375 0.4869
65.4 0.5338
65.425 0.5805
65.45 0.6233
65.475 0.6627
65.5 0.7057
65.525 0.7493
65.55 0.7892
65.575 0.8247
65.6 0.8539
65.625 0.8755
65.65 0.8888
65.675 0.896
65.7 0.9019
65.725 0.9109
65.75 0.9198
65.775 0.9221
65.8 0.9196
65.825 0.9114
65.85 0.9018
65.875 0.893
65.9 0.8857
65.925 0.8799
65.95 0.8723
65.975 0.8671
66 0.8545
66.025 0.8363
66.05 0.8102
66.075 0.7747
66.1 0.7309
66.125 0.6812
66.15 0.629
66.175 0.5859
66.2 0.5762
66.225 0.5861
66.25 0.6071
66.275 0.6408
66.3 0.6912
66.325 0.7521
66.35 0.8259
66.375 0.9052
66.4 0.9847
66.425 1.0619
66.45 1.1344
66.475 1.2019
66.5 1.2667
66.525 1.329
66.55 1.3897
66.575 1.4484
66.6 1.5044
66.625 1.5554
66.65 1.6035
66.675 1.6493
66.7 1.6957
66.725 1.7478
66.75 1.8092
66.775 1.8753
66.8 1.9423
66.825 2.0091
66.85 2.0743
66.875 2.1343
66.9 2.1876
66.925 2.2331
66.95 2.2713
66.975 2.3029
67 2.3313
67.025 2.3595
67.05 2.3905
67.075 2.4255
67.1 2.4628
67.125 2.4979
67.15 2.5308
67.175 2.5613
67.2 2.5884
67.225 2.6106
67.25 2.6275
67.275 2.6392
67.3 2.646
67.325 2.6482
67.35 2.6464
67.375 2.6408
67.4 2.6313
67.425 2.6176
67.45 2.6004
67.475 2.5861
67.5 2.5828
67.525 2.5919
67.55 2.6059
67.575 2.6188
67.6 2.6256
67.625 2.6266
67.65 2.6233
67.675 2.6177
67.7 2.6107
67.725 2.5997
67.75 2.5837
67.775 2.5628
67.8 2.5381
67.825 2.5104
67.85 2.4793
67.875 2.4437
67.9 2.403
67.925 2.3579
67.95 2.3108
67.975 2.2687
68 2.2359
68.025 2.2158
68.05 2.2134
68.075 2.2278
68.1 2.2505
68.125 2.2744
68.15 2.2937
68.175 2.3066
68.2 2.3139
68.225 2.3163
68.25 2.3141
68.275 2.3076
68.3 2.2969
68.325 2.2802
68.35 2.2592
68.375 2.2374
68.4 2.2162
68.425 2.1925
68.45 2.165
68.475 2.1328
68.5 2.0954
68.525 2.0529
68.55 2.0065
68.575 1.9555
68.6 1.9001
68.625 1.8406
68.65 1.7784
68.675 1.7139
68.7 1.6492
68.725 1.5869
68.75 1.535
68.775 1.4933
68.8 1.454
68.825 1.4143
68.85 1.3722
68.875 1.3304
68.9 1.2898
68.925 1.2549
68.95 1.2248
68.975 1.1938
69 1.1617
69.025 1.1306
69.05 1.1031
69.075 1.0785
69.1 1.0562
69.125 1.035
69.15 1.0123
69.175 0.9867
69.2 0.9566
69.225 0.9221
69.25 0.8851
69.275 0.847
69.3 0.8069
69.325 0.769
69.35 0.7428
69.375 0.7353
69.4 0.7526
69.425 0.8038
69.45 0.8702
69.475 0.9416
69.5 1.0124
69.525 1.0801
69.55 1.1438
69.575 1.2047
69.6 1.2636
69.625 1.3211
69.65 1.3748
69.675 1.4234
69.7 1.4667
69.725 1.5044
69.75 1.5378
69.775 1.5652
69.8 1.5869
69.825 1.603
69.85 1.6184
69.875 1.6373
69.9 1.6646
69.925 1.6976
69.95 1.7323
69.975 1.7635
70 1.7918
70.025 1.8142
70.05 1.8285
70.075 1.8341
70.1 1.8339
70.125 1.8272
70.15 1.8135
70.175 1.7921
70.2 1.7639
70.225 1.7323
70.25 1.7011
70.275 1.6719
70.3 1.6467
70.325 1.6234
70.35 1.6016
70.375 1.5793
70.4 1.5505
70.425 1.5145
70.45 1.4713
70.475 1.4219
70.5 1.3665
70.525 1.3032
70.55 1.2369
70.575 1.1712
70.6 1.1071
70.625 1.0405
70.65 0.9695
70.675 0.8912
70.7 0.8107
70.725 0.7335
70.75 0.6649
70.775 0.5992
70.8 0.5303
70.825 0.4577
70.85 0.3804
70.875 0.2962
70.9 0.2071
70.925 0.1142
70.95 0.0205
70.975 -0.0701
71 -0.1516
71.025 -0.2141
71.05 -0.2603
71.075 -0.2955
71.1 -0.3305
71.125 -0.3733
71.15 -0.4249
71.175 -0.4832
71.2 -0.5441
71.225 -0.5987
71.25 -0.632
71.275 -0.6329
71.3 -0.6063
71.325 -0.5668
71.35 -0.5312
71.375 -0.5112
71.4 -0.5084
71.425 -0.5166
71.45 -0.5278
71.475 -0.5407
71.5 -0.5558
71.525 -0.573
71.55 -0.5933
71.575 -0.6179
71.6 -0.6442
71.625 -0.6651
71.65 -0.6725
71.675 -0.6597
71.7 -0.6292
71.725 -0.5888
71.75 -0.5484
71.775 -0.5101
71.8 -0.4753
71.825 -0.445
71.85 -0.4194
71.875 -0.3988
71.9 -0.3845
71.925 -0.3793
71.95 -0.3845
71.975 -0.3998
72 -0.4223
72.025 -0.4497
72.05 -0.4737
72.075 -0.4874
72.1 -0.4886
72.125 -0.4848
72.15 -0.4834
72.175 -0.4823
72.2 -0.4777
72.225 -0.4703
72.25 -0.4616
72.275 -0.4529
72.3 -0.4467
72.325 -0.441
72.35 -0.4341
72.375 -0.43
72.4 -0.4314
72.425 -0.4395
72.45 -0.4551
72.475 -0.4772
72.5 -0.4973
72.525 -0.5121
72.55 -0.5227
72.575 -0.5336
72.6 -0.5456
72.625 -0.5613
72.65 -0.5844
72.675 -0.6131
72.7 -0.6476
72.725 -0.688
72.75 -0.7276
72.775 -0.7561
72.8 -0.7635
72.825 -0.7479
72.85 -0.7183
72.875 -0.6843
72.9 -0.652
72.925 -0.623
72.95 -0.6006
72.975 -0.5867
73 -0.5818
73.025 -0.5871
73.05 -0.604
73.075 -0.633
73.1 -0.6713
73.125 -0.7174
73.15 -0.7697
73.175 -0.8191
73.2 -0.8649
73.225 -0.9066
73.25 -0.9433
73.275 -0.9766
73.3 -0.9994
73.325 -1.0155
73.35 -1.0303
73.375 -1.0454
73.4 -1.061
73.425 -1.0773
73.45 -1.0923
73.475 -1.1079
73.5 -1.1231
73.525 -1.139
73.55 -1.1486
73.575 -1.1486
73.6 -1.1417
73.625 -1.1315
73.65 -1.1208
73.675 -1.1067
73.7 -1.0829
73.725 -1.0437
73.75 -0.9823
73.775 -0.9033
73.8 -0.8163
73.825 -0.7293
73.85 -0.6455
73.875 -0.5664
73.9 -0.4948
73.925 -0.4317
73.95 -0.3794
73.975 -0.3392
74 -0.3095
74.025 -0.2873
74.05 -0.273
74.075 -0.2683
74.1 -0.2709
74.125 -0.2764
74.15 -0.2797
74.175 -0.28
74.2 -0.2792
74.225 -0.2806
74.25 -0.2895
74.275 -0.3056
74.3 -0.3243
74.325 -0.3322
74.35 -0.3246
74.375 -0.3168
74.4 -0.3184
74.425 -0.3291
74.45 -0.348
74.475 -0.3768
74.5 -0.4146
74.525 -0.46
74.55 -0.5069
74.575 -0.5508
74.6 -0.5944
74.625 -0.6412
74.65 -0.6916
74.675 -0.7444
74.7 -0.7952
74.725 -0.8401
74.75 -0.8765
74.775 -0.9024
74.8 -0.9133
74.825 -0.9126
74.85 -0.9137
74.875 -0.9248
74.9 -0.9456
74.925 -0.9785
74.95 -1.0208
74.975 -1.0578
75 -1.069
75.025 -1.0679
75.05 -1.0679
75.075 -1.0703
75.1 -1.0684
75.125 -1.0536
75.15 -1.0282
75.175 -0.9976
75.2 -0.9625
75.225 -0.9268
75.25 -0.9018
75.275 -0.8905
75.3 -0.8912
75.325 -0.8997
75.35 -0.9151
75.375 -0.9379
75.4 -0.9622
75.425 -0.9733
75.45 -0.9678
75.475 -0.9489
75.5 -0.9199
75.525 -0.8876
75.55 -0.8605
75.575 -0.842
75.6 -0.8312
75.625 -0.8316
75.65 -0.8444
75.675 -0.8691
75.7 -0.9002
75.725 -0.9309
75.75 -0.9555
75.775 -0.9651
75.8 -0.9622
75.825 -0.9512
75.85 -0.9324
75.875 -0.9092
75.9 -0.8896
75.925 -0.877
75.95 -0.8724
75.975 -0.8735
76 -0.8759
76.025 -0.8756
76.05 -0.8672
76.075 -0.8527
76.1 -0.8354
76.125 -0.8147
76.15 -0.791
76.175 -0.7629
76.2 -0.7286
76.225 -0.6865
76.25 -0.6409
76.275 -0.5954
76.3 -0.551
76.325 -0.508
76.35 -0.4632
76.375 -0.4157
76.4 -0.3649
76.425 -0.3151
76.45 -0.2687
76.475 -0.2265
76.5 -0.1841
76.525 -0.1368
76.55 -0.0886
76.575 -0.0434
76.6 -0.0022
76.625 0.0341
76.65 0.0663
76.675 0.0971
76.7 0.1281
76.725 0.162
76.75 0.2001
76.775 0.2397
76.8 0.2787
76.825 0.3139
76.85 0.3441
76.875 0.3682
76.9 0.3853
76.925 0.3952
76.95 0.3985
76.975 0.394
77 0.382
77.025 0.3632
77.05 0.3385
77.075 0.3093
77.1 0.2753
77.125 0.2356
77.15 0.1907
77.175 0.142
77.2 0.0942
77.225 0.0587
77.25 0.0414
77.275 0.0355
77.3 0.0361
77.325 0.0399
77.35 0.0453
77.375 0.056
77.4 0.0705
77.425 0.0893
77.45 0.1132
77.475 0.1382
77.5 0.1619
77.525 0.1811
77.55 0.196
77.575 0.2054
77.6 0.2092
77.625 0.2063
77.65 0.1962
77.675 0.1779
77.7 0.1519
77.725 0.1222
77.75 0.091
77.775 0.058
77.8 0.0241
77.825 -0.0115
77.85 -0.0449
77.875 -0.0755
77.9 -0.1009
77.925 -0.1221
77.95 -0.141
77.975 -0.1594
78 -0.1784
78.025 -0.1967
78.05 -0.2108
78.075 -0.2209
78.1 -0.2151
78.125 -0.1896
78.15 -0.145
78.175 -0.0898
78.2 -0.0315
78.225 0.0264
78.25 0.0804
78.275 0.1304
78.3 0.1777
78.325 0.2216
78.35 0.263
78.375 0.3072
78.4 0.3558
78.425 0.4098
78.45 0.4651
78.475 0.5221
78.5 0.5801
78.525 0.6345
78.55 0.6854
78.575 0.7364
78.6 0.7932
78.625 0.8629
78.65 0.952
78.675 1.0504
78.7 1.1521
78.725 1.2517
78.75 1.3472
78.775 1.4383
78.8 1.5257
78.825 1.6082
78.85 1.6848
78.875 1.7548
78.9 1.8186
78.925 1.8774
78.95 1.9314
78.975 1.9804
79 2.0227
79.025 2.0585
79.05 2.0867
79.075 2.1074
79.1 2.1215
79.125 2.1302
79.15 2.1323
79.175 2.1285
79.2 2.1186
79.225 2.101
79.25 2.0781
79.275 2.0546
79.3 2.0371
79.325 2.0276
79.35 2.0229
79.375 2.0176
79.4 2.0112
79.425 2.0034
79.45 1.9919
79.475 1.9748
79.5 1.9506
79.525 1.9202
79.55 1.8836
79.575 1.843
79.6 1.7998
79.625 1.7566
79.65 1.7181
79.675 1.6858
79.7 1.6617
79.725 1.6443
79.75 1.6331
79.775 1.6259
79.8 1.6219
79.825 1.6207
79.85 1.6203
79.875 1.616
79.9 1.6056
79.925 1.5887
79.95 1.5668
79.975 1.5426
80 1.5168
80.025 1.4905
80.05 1.4625
80.075 1.4307
80.1 1.3973
80.125 1.3631
80.15 1.327
80.175 1.2945
80.2 1.2677
80.225 1.2385
80.25 1.2044
80.275 1.1671
80.3 1.1282
80.325 1.09
80.35 1.0596
80.375 1.0391
80.4 1.0235
80.425 1.0075
80.45 0.9916
80.475 0.9819
80.5 0.9748
80.525 0.9689
80.55 0.9638
80.575 0.9663
80.6 0.9831
80.625 1.0234
80.65 1.076
80.675 1.1332
80.7 1.1874
80.725 1.239
80.75 1.2871
80.775 1.3287
80.8 1.364
80.825 1.401
80.85 1.444
80.875 1.4871
80.9 1.5285
80.925 1.5683
80.95 1.6041
80.975 1.6368
81 1.6663
81.025 1.6914
81.05 1.7105
81.075 1.7231
81.1 1.7308
81.125 1.7364
81.15 1.7412
81.175 1.7423
81.2 1.7383
81.225 1.7292
81.25 1.7169
81.275 1.706
81.3 1.7042
81.325 1.7164
81.35 1.7372
81.375 1.7616
81.4 1.7872
81.425 1.8129
81.45 1.8367
81.475 1.8581
81.5 1.8746
81.525 1.8849
81.55 1.8886
81.575 1.8862
81.6 1.8772
81.625 1.8615
81.65 1.8382
81.675 1.8068
81.7 1.7677
81.725 1.7221
81.75 1.6709
81.775 1.6165
81.8 1.5619
81.825 1.5072
81.85 1.4541
81.875 1.4011
81.9 1.3513
81.925 1.3118
81.95 1.2904
81.975 1.2789
82 1.2703
82.025 1.2609
82.05 1.247
82.075 1.2281
82.1 1.2068
82.125 1.1858
82.15 1.1662
82.175 1.1491
82.2 1.1322
82.225 1.1166
82.25 1.1069
82.275 1.1075
82.3 1.1152
82.325 1.1273
82.35 1.1414
82.375 1.159
82.4 1.1851
82.425 1.2272
82.45 1.2893
82.475 1.3608
82.5 1.4325
82.525 1.4932
82.55 1.5409
82.575 1.5774
82.6 1.6045
82.625 1.6233
82.65 1.6343
82.675 1.6383
82.7 1.6344
82.725 1.6239
82.75 1.6071
82.775 1.5834
82.8 1.553
82.825 1.5153
82.85 1.4707
82.875 1.4189
82.9 1.3608
82.925 1.2966
82.95 1.2247
82.975 1.1438
83 1.052
83.025 0.9515
83.05 0.8474
83.075 0.7483
83.1 0.6546
83.125 0.5615
83.15 0.4733
83.175 0.391
83.2 0.3093
83.225 0.2283
83.25 0.1513
83.275 0.0807
83.3 0.0146
83.325 -0.0471
83.35 -0.1023
83.375 -0.15
83.4 -0.188
83.425 -0.2172
83.45 -0.2406
83.475 -0.259
83.5 -0.273
83.525 -0.2872
83.55 -0.3018
83.575 -0.3164
83.6 -0.333
83.625 -0.3512
83.65 -0.3638
83.675 -0.3542
83.7 -0.3247
83.725 -0.2879
83.75 -0.2518
83.775 -0.2126
83.8 -0.1738
83.825 -0.132
83.85 -0.0915
83.875 -0.0562
83.9 -0.0273
83.925 -0.0046
83.95 0.0186
83.975 0.0443
84 0.076
84.025 0.1126
84.05 0.1505
84.075 0.1845
84.1 0.2102
84.125 0.2276
84.15 0.2383
84.175 0.2461
84.2 0.252
84.225 0.2665
84.25 0.2881
84.275 0.3106
84.3 0.3325
84.325 0.3564
84.35 0.3881
84.375 0.4263
84.4 0.4621
84.425 0.4887
84.45 0.5068
84.475 0.5179
84.5 0.5236
84.525 0.5226
84.55 0.5149
84.575 0.5006
84.6 0.4793
84.625 0.4514
84.65 0.4174
84.675 0.3797
84.7 0.3393
84.725 0.3032
84.75 0.2726
84.775 0.2454
84.8 0.2193
84.825 0.1919
84.85 0.1628
84.875 0.1328
84.9 0.1022
84.925 0.0751
84.95 0.0608
84.975 0.0518
85 0.0479
85.025 0.0459
85.05 0.0463
85.075 0.045
85.1 0.0451
85.125 0.0427
85.15 0.0342
85.175 0.017
85.2 -0.0024
85.225 -0.0201
85.25 -0.0346
85.275 -0.0464
85.3 -0.0561
85.325 -0.0677
85.35 -0.0793
85.375 -0.0883
85.4 -0.0888
85.425 -0.0806
85.45 -0.0587
85.475 -0.0246
85.5 0.0211
85.525 0.0726
85.55 0.1279
85.575 0.1826
85.6 0.2336
85.625 0.2789
85.65 0.3201
85.675 0.363
85.7 0.413
85.725 0.468
85.75 0.5245
85.775 0.5769
85.8 0.6232
85.825 0.6554
85.85 0.6725
85.875 0.6784
85.9 0.6769
85.925 0.6685
85.95 0.6563
85.975 0.6413
86 0.6229
86.025 0.6009
86.05 0.5787
86.075 0.5575
86.1 0.5397
86.125 0.5252
86.15 0.51
86.175 0.4942
86.2 0.4765
86.225 0.4572
86.25 0.4372
86.275 0.4201
86.3 0.4064
86.325 0.4099
86.35 0.4331
86.375 0.4634
86.4 0.494
86.425 0.5279
86.45 0.5639
86.475 0.5994
86.5 0.6321
86.525 0.6627
86.55 0.6957
86.575 0.7316
86.6 0.7691
86.625 0.8052
86.65 0.8388
86.675 0.875
86.7 0.9213
86.725 0.9765
86.75 1.0359
86.775 1.0957
86.8 1.1554
86.825 1.2121
86.85 1.2677
86.875 1.3192
86.9 1.3656
86.925 1.4042
86.95 1.4363
86.975 1.4643
87 1.4927
87.025 1.5233
87.05 1.5588
87.075 1.5982
87.1 1.6382
87.125 1.6791
87.15 1.7173
87.175 1.7529
87.2 1.7854
87.225 1.8178
87.25 1.8548
87.275 1.9113
87.3 1.9822
87.325 2.0557
87.35 2.1274
87.375 2.1949
87.4 2.2578
87.425 2.3155
87.45 2.3651
87.475 2.4059
87.5 2.4394
87.525 2.4679
87.55 2.49
87.575 2.5052
87.6 2.516
87.625 2.5246
87.65 2.5314
87.675 2.536
87.7 2.5337
87.725 2.5278
87.75 2.522
87.775 2.5187
87.8 2.5184
87.825 2.5221
87.85 2.532
87.875 2.5469
87.9 2.5593
87.925 2.5661
87.95 2.5668
87.975 2.5613
88 2.5513
88.025 2.5389
88.05 2.5253
88.075 2.5124
88.1 2.4993
88.125 2.485
88.15 2.4718
88.175 2.4572
88.2 2.4388
88.225 2.4203
88.25 2.4049
88.275 2.3918
88.3 2.3828
88.325 2.3769
88.35 2.3728
88.375 2.3709
88.4 2.3646
88.425 2.352
88.45 2.3323
88.475 2.3072
88.5 2.2774
88.525 2.2399
88.55 2.1968
88.575 2.1538
88.6 2.116
88.625 2.0846
88.65 2.052
88.675 2.0151
88.7 1.977
88.725 1.9424
88.75 1.9167
88.775 1.9062
88.8 1.907
88.825 1.9114
88.85 1.9145
88.875 1.9166
88.9 1.9293
88.925 1.9612
88.95 2.0003
88.975 2.0418
89 2.0832
89.025 2.1229
89.05 2.1606
89.075 2.198
89.1 2.2332
89.125 2.2628
89.15 2.2869
89.175 2.3013
89.2 2.3065
89.225 2.3025
89.25 2.2887
89.275 2.2645
89.3 2.2296
89.325 2.1838
89.35 2.1295
89.375 2.0716
89.4 2.0141
89.425 1.9559
89.45 1.8951
89.475 1.8318
89.5 1.768
89.525 1.7045
89.55 1.6413
89.575 1.5787
89.6 1.5226
89.625 1.4793
89.65 1.4498
89.675 1.436
89.7 1.4338
89.725 1.4382
89.75 1.4465
89.775 1.4605
89.8 1.4805
89.825 1.5001
89.85 1.5161
89.875 1.5286
89.9 1.5399
89.925 1.5497
89.95 1.5574
89.975 1.5619
90 1.564
90.025 1.5617
90.05 1.5552
90.075 1.5491
90.1 1.5457
90.125 1.5428
90.15 1.5385
90.175 1.5328
90.2 1.5268
90.225 1.5166
90.25 1.5024
90.275 1.4861
90.3 1.4648
90.325 1.4357
90.35 1.3968
90.375 1.3511
90.4 1.3121
90.425 1.3057
90.45 1.3316
90.475 1.369
90.5 1.4035
90.525 1.4318
90.55 1.4522
90.575 1.4643
90.6 1.4693
90.625 1.4676
90.65 1.4652
90.675 1.4684
90.7 1.4805
90.725 1.5
90.75 1.5192
90.775 1.5346
90.8 1.5468
90.825 1.5587
90.85 1.5724
90.875 1.5889
90.9 1.6105
90.925 1.6358
90.95 1.6599
90.975 1.6767
91 1.6879
91.025 1.6932
91.05 1.6956
91.075 1.6938
91.1 1.6859
91.125 1.6694
91.15 1.6454
91.175 1.6159
91.2 1.5826
91.225 1.5448
91.25 1.5055
91.275 1.4697
91.3 1.4453
91.325 1.4477
91.35 1.4773
91.375 1.5156
91.4 1.5519
91.425 1.5835
91.45 1.6039
91.475 1.6137
91.5 1.6133
91.525 1.6028
91.55 1.5837
91.575 1.5587
91.6 1.5279
91.625 1.4936
91.65 1.4554
91.675 1.4136
91.7 1.3699
91.725 1.3285
91.75 1.2929
91.775 1.2649
91.8 1.2422
91.825 1.2217
91.85 1.2014
91.875 1.181
91.9 1.1602
91.925 1.1399
91.95 1.1202
91.975 1.1043
92 1.0931
92.025 1.0823
92.05 1.0697
92.075 1.0532
92.1 1.0372
92.125 1.0218
92.15 1.0094
92.175 1.0012
92.2 0.9974
92.225 0.9936
92.25 0.9851
92.275 0.9685
92.3 0.9454
92.325 0.9202
92.35 0.8953
92.375 0.878
92.4 0.8692
92.425 0.8643
92.45 0.8624
92.475 0.8593
92.5 0.8482
92.525 0.8289
92.55 0.8055
92.575 0.7834
92.6 0.7655
92.625 0.7509
92.65 0.7402
92.675 0.7321
92.7 0.7234
92.725 0.7109
92.75 0.6953
92.775 0.6804
92.8 0.6659
92.825 0.6481
92.85 0.6244
92.875 0.594
92.9 0.5589
92.925 0.5198
92.95 0.4759
92.975 0.4233
93 0.3635
93.025 0.3057
93.05 0.2675
93.075 0.246
93.1 0.2291
93.125 0.2136
93.15 0.196
93.175 0.174
93.2 0.1461
93.225 0.1108
93.25 0.0701
93.275 0.0275
93.3 -0.0204
93.325 -0.0748
93.35 -0.1329
93.375 -0.1937
93.4 -0.2516
93.425 -0.2979
93.45 -0.3364
93.475 -0.3701
93.5 -0.3988
93.525 -0.4223
93.55 -0.4414
93.575 -0.454
93.6 -0.4561
93.625 -0.456
93.65 -0.4532
93.675 -0.445
93.7 -0.4337
93.725 -0.4229
93.75 -0.413
93.775 -0.4
93.8 -0.3821
93.825 -0.3589
93.85 -0.3302
93.875 -0.2994
93.9 -0.2699
93.925 -0.2398
93.95 -0.206
93.975 -0.1639
94 -0.1061
94.025 -0.0392
94.05 0.0267
94.075 0.0892
94.1 0.1477
94.125 0.1999
94.15 0.2442
94.175 0.281
94.2 0.3122
94.225 0.3409
94.25 0.3767
94.275 0.4309
94.3 0.4906
94.325 0.5446
94.35 0.5892
94.375 0.6242
94.4 0.6502
94.425 0.669
94.45 0.6839
94.475 0.6962
94.5 0.7036
94.525 0.7052
94.55 0.7014
94.575 0.6904
94.6 0.6722
94.625 0.6486
94.65 0.6209
94.675 0.5946
94.7 0.5736
94.725 0.5577
94.75 0.5418
94.775 0.5228
94.8 0.5008
94.825 0.4766
94.85 0.446
94.875 0.4078
94.9 0.3643
94.925 0.3204
94.95 0.2761
94.975 0.2326
95 0.1947
95.025 0.1637
95.05 0.1423
95.075 0.1319
95.1 0.1317
95.125 0.1353
95.15 0.1425
95.175 0.154
95.2 0.1654
95.225 0.1738
95.25 0.1809
95.275 0.1861
95.3 0.1863
95.325 0.1807
95.35 0.1708
95.375 0.1551
95.4 0.1334
95.425 0.1044
95.45 0.069
95.475 0.0293
95.5 -0.0148
95.525 -0.0606
95.55 -0.1061
95.575 -0.1522
95.6 -0.1988
95.625 -0.2485
95.65 -0.3025
95.675 -0.3584
95.7 -0.4127
95.725 -0.4629
95.75 -0.507
95.775 -0.5459
95.8 -0.5839
95.825 -0.6224
95.85 -0.6563
95.875 -0.6887
95.9 -0.7246
95.925 -0.7655
95.95 -0.8113
95.975 -0.8581
96 -0.9035
96.025 -0.9422
96.05 -0.9763
96.075 -1.0043
96.1 -1.0255
96.125 -1.0454
96.15 -1.0653
96.175 -1.0823
96.2 -1.0944
96.225 -1.0948
96.25 -1.083
96.275 -1.0608
96.3 -1.0357
96.325 -1.0159
96.35 -1
96.375 -0.9885
96.4 -0.982
96.425 -0.9786
96.45 -0.9743
96.475 -0.9703
96.5 -0.9703
96.525 -0.9766
96.55 -0.99
96.575 -1.0056
96.6 -1.0239
96.625 -1.0428
96.65 -1.0602
96.675 -1.0723
96.7 -1.0718
96.725 -1.0556
96.75 -1.0282
96.775 -0.9919
96.8 -0.9505
96.825 -0.905
96.85 -0.8559
96.875 -0.8029
96.9 -0.7475
96.925 -0.6882
96.95 -0.6193
96.975 -0.54
97 -0.4578
97.025 -0.3727
97.05 -0.2887
97.075 -0.2059
97.1 -0.1275
97.125 -0.0547
97.15 0.0102
97.175 0.0668
97.2 0.1141
97.225 0.1554
97.25 0.1879
97.275 0.2139
97.3 0.2367
97.325 0.256
97.35 0.273
97.375 0.2883
97.4 0.2987
97.425 0.2979
97.45 0.2849
97.475 0.2621
97.5 0.2362
97.525 0.2112
97.55 0.1852
97.575 0.1542
97.6 0.1165
97.625 0.071
97.65 0.0214
97.675 -0.0309
97.7 -0.0886
97.725 -0.1542
97.75 -0.2261
97.775 -0.3011
97.8 -0.3732
97.825 -0.4339
97.85 -0.4848
97.875 -0.5306
97.9 -0.5809
97.925 -0.6343
97.95 -0.6871
97.975 -0.7386
98 -0.7812
98.025 -0.8118
98.05 -0.8368
98.075 -0.8565
98.1 -0.8674
98.125 -0.8681
98.15 -0.8525
98.175 -0.8194
98.2 -0.7731
98.225 -0.7229
98.25 -0.673
98.275 -0.6292
98.3 -0.5922
98.325 -0.5613
98.35 -0.5348
98.375 -0.5136
98.4 -0.499
98.425 -0.4881
98.45 -0.4778
98.475 -0.466
98.5 -0.4543
98.525 -0.443
98.55 -0.4331
98.575 -0.4289
98.6 -0.4293
98.625 -0.435
98.65 -0.446
98.675 -0.4634
98.7 -0.4748
98.725 -0.4785
98.75 -0.4822
98.775 -0.481
98.8 -0.4698
98.825 -0.4539
98.85 -0.439
98.875 -0.4319
98.9 -0.4319
98.925 -0.4398
98.95 -0.4539
98.975 -0.4681
99 -0.4791
99.025 -0.4877
99.05 -0.4894
99.075 -0.4697
99.1 -0.421
99.125 -0.3552
99.15 -0.2808
99.175 -0.2062
99.2 -0.1364
99.225 -0.0724
99.25 -0.0151
99.275 0.0358
99.3 0.0786
99.325 0.112
99.35 0.1359
99.375 0.1508
99.4 0.1589
99.425 0.1679
99.45 0.1825
99.475 0.1978
99.5 0.2137
99.525 0.2297
99.55 0.2513
99.575 0.2778
99.6 0.3031
99.625 0.3257
99.65 0.348
99.675 0.3678
99.7 0.3896
99.725 0.4179
99.75 0.4505
99.775 0.4871
99.8 0.5295
99.825 0.5754
99.85 0.6226
99.875 0.6696
99.9 0.7191
99.925 0.7725
99.95 0.8286
99.975 0.89
100 0.9562
