# Supplementary material for: Uptake of N2O5 by aqueous aerosol unveiled using chemically accurate many-body potentials
Source: Nat Commun. 2022 Mar 10;13:1266. doi: 10.1038/s41467-022-28697-8 (PMC8913772; doi:10.1038/s41467-022-28697-8)
Supplement: Supplementary file 3 — Source Data [file 41467_2022_28697_MOESM3_ESM.zip › n2o5-uptake-data/Fig2/scattering/rep01run06/relcom_gds.dat]

0.025 11.9835
0.05 11.9094
0.075 11.8353
0.1 11.7612
0.125 11.6871
0.15 11.6129
0.175 11.5388
0.2 11.4647
0.225 11.3905
0.25 11.3163
0.275 11.2421
0.3 11.1678
0.325 11.0936
0.35 11.0193
0.375 10.945
0.4 10.8707
0.425 10.7964
0.45 10.722
0.475 10.6477
0.5 10.5733
0.525 10.4989
0.55 10.4244
0.575 10.35
0.6 10.2755
0.625 10.2009
0.65 10.1263
0.675 10.0518
0.7 9.9772
0.725 9.9025
0.75 9.8278
0.775 9.7531
0.8 9.6783
0.825 9.6035
0.85 9.5287
0.875 9.4538
0.9 9.3789
0.925 9.304
0.95 9.229
0.975 9.154
1 9.0789
1.025 9.0037
1.05 8.9284
1.075 8.8531
1.1 8.7777
1.125 8.7022
1.15 8.6266
1.175 8.5509
1.2 8.4751
1.225 8.3993
1.25 8.3235
1.275 8.2476
1.3 8.1717
1.325 8.0957
1.35 8.0196
1.375 7.9434
1.4 7.8672
1.425 7.7909
1.45 7.7145
1.475 7.638
1.5 7.5614
1.525 7.4847
1.55 7.4079
1.575 7.3311
1.6 7.2542
1.625 7.1773
1.65 7.1002
1.675 7.0231
1.7 6.9459
1.725 6.8685
1.75 6.7911
1.775 6.7135
1.8 6.6359
1.825 6.5582
1.85 6.4803
1.875 6.4022
1.9 6.3237
1.925 6.2449
1.95 6.1658
1.975 6.0864
2 6.0068
2.025 5.9269
2.05 5.8463
2.075 5.7652
2.1 5.6837
2.125 5.6016
2.15 5.5186
2.175 5.4346
2.2 5.3496
2.225 5.2638
2.25 5.1767
2.275 5.0881
2.3 4.9983
2.325 4.9077
2.35 4.8165
2.375 4.7245
2.4 4.6315
2.425 4.537
2.45 4.4405
2.475 4.3418
2.5 4.2404
2.525 4.1361
2.55 4.028
2.575 3.9158
2.6 3.799
2.625 3.6765
2.65 3.5488
2.675 3.4156
2.7 3.2773
2.725 3.133
2.75 2.9827
2.775 2.8266
2.8 2.6687
2.825 2.5227
2.85 2.4052
2.875 2.3211
2.9 2.2559
2.925 2.1981
2.95 2.1412
2.975 2.0892
3 2.049
3.025 2.0156
3.05 1.9816
3.075 1.9429
3.1 1.8998
3.125 1.8532
3.15 1.8065
3.175 1.76
3.2 1.7115
3.225 1.6596
3.25 1.6034
3.275 1.5431
3.3 1.4833
3.325 1.4295
3.35 1.3833
3.375 1.3474
3.4 1.3228
3.425 1.3081
3.45 1.3004
3.475 1.3017
3.5 1.3113
3.525 1.3282
3.55 1.3527
3.575 1.3845
3.6 1.4243
3.625 1.4772
3.65 1.5381
3.675 1.5987
3.7 1.6607
3.725 1.7204
3.75 1.776
3.775 1.8302
3.8 1.8848
3.825 1.9436
3.85 2.0029
3.875 2.0589
3.9 2.1115
3.925 2.162
3.95 2.2088
3.975 2.2569
4 2.3093
4.025 2.3627
4.05 2.4119
4.075 2.4577
4.1 2.4975
4.125 2.5316
4.15 2.5614
4.175 2.5887
4.2 2.6134
4.225 2.6324
4.25 2.6457
4.275 2.6522
4.3 2.654
4.325 2.6508
4.35 2.6433
4.375 2.6312
4.4 2.6152
4.425 2.595
4.45 2.57
4.475 2.5434
4.5 2.5163
4.525 2.4874
4.55 2.4538
4.575 2.4155
4.6 2.3747
4.625 2.3326
4.65 2.2903
4.675 2.2529
4.7 2.2314
4.725 2.2314
4.75 2.2524
4.775 2.2832
4.8 2.3158
4.825 2.3466
4.85 2.3721
4.875 2.3918
4.9 2.4055
4.925 2.4134
4.95 2.4148
4.975 2.4108
5 2.4033
5.025 2.3926
5.05 2.3791
5.075 2.3634
5.1 2.3445
5.125 2.3234
5.15 2.3016
5.175 2.2778
5.2 2.2508
5.225 2.2193
5.25 2.1822
5.275 2.1408
5.3 2.0957
5.325 2.0509
5.35 2.0083
5.375 1.9646
5.4 1.9192
5.425 1.8724
5.45 1.8287
5.475 1.793
5.5 1.7728
5.525 1.7689
5.55 1.7823
5.575 1.8148
5.6 1.8587
5.625 1.9091
5.65 1.96
5.675 2.009
5.7 2.0523
5.725 2.0885
5.75 2.1179
5.775 2.1407
5.8 2.1577
5.825 2.1694
5.85 2.1763
5.875 2.1775
5.9 2.1729
5.925 2.1629
5.95 2.1478
5.975 2.129
6 2.105
6.025 2.0748
6.05 2.0369
6.075 1.991
6.1 1.9394
6.125 1.881
6.15 1.816
6.175 1.7441
6.2 1.6674
6.225 1.5913
6.25 1.5193
6.275 1.455
6.3 1.401
6.325 1.3552
6.35 1.3216
6.375 1.2987
6.4 1.2812
6.425 1.264
6.45 1.2476
6.475 1.2339
6.5 1.2243
6.525 1.2271
6.55 1.2464
6.575 1.2777
6.6 1.3116
6.625 1.3436
6.65 1.3732
6.675 1.4016
6.7 1.4361
6.725 1.4758
6.75 1.5181
6.775 1.5573
6.8 1.5922
6.825 1.621
6.85 1.6487
6.875 1.6776
6.9 1.7073
6.925 1.7347
6.95 1.758
6.975 1.7956
7 1.8632
7.025 1.9484
7.05 2.0381
7.075 2.1256
7.1 2.2093
7.125 2.2859
7.15 2.3532
7.175 2.4118
7.2 2.4653
7.225 2.5124
7.25 2.5541
7.275 2.5904
7.3 2.6209
7.325 2.644
7.35 2.6617
7.375 2.677
7.4 2.6949
7.425 2.7236
7.45 2.7633
7.475 2.8068
7.5 2.846
7.525 2.8781
7.55 2.9044
7.575 2.9288
7.6 2.9541
7.625 2.9833
7.65 3.0125
7.675 3.0361
7.7 3.0524
7.725 3.0594
7.75 3.0548
7.775 3.041
7.8 3.0206
7.825 2.9957
7.85 2.9645
7.875 2.9258
7.9 2.8786
7.925 2.8237
7.95 2.7631
7.975 2.696
8 2.6219
8.025 2.5421
8.05 2.459
8.075 2.3766
8.1 2.3019
8.125 2.2481
8.15 2.2187
8.175 2.2121
8.2 2.2181
8.225 2.2254
8.25 2.235
8.275 2.2451
8.3 2.252
8.325 2.2561
8.35 2.2588
8.375 2.2572
8.4 2.2526
8.425 2.2523
8.45 2.2534
8.475 2.2535
8.5 2.2527
8.525 2.2552
8.55 2.2621
8.575 2.2705
8.6 2.2819
8.625 2.2958
8.65 2.3109
8.675 2.325
8.7 2.3361
8.725 2.3439
8.75 2.3462
8.775 2.3434
8.8 2.3359
8.825 2.3251
8.85 2.3135
8.875 2.3019
8.9 2.2895
8.925 2.2757
8.95 2.2625
8.975 2.2518
9 2.2459
9.025 2.2465
9.05 2.2501
9.075 2.2514
9.1 2.2473
9.125 2.2364
9.15 2.2205
9.175 2.2013
9.2 2.1781
9.225 2.1496
9.25 2.1145
9.275 2.0712
9.3 2.0198
9.325 1.9626
9.35 1.9021
9.375 1.8377
9.4 1.7688
9.425 1.6953
9.45 1.6163
9.475 1.5321
9.5 1.4453
9.525 1.359
9.55 1.2775
9.575 1.1984
9.6 1.1209
9.625 1.0495
9.65 0.9941
9.675 0.951
9.7 0.9099
9.725 0.8686
9.75 0.8229
9.775 0.7753
9.8 0.728
9.825 0.6762
9.85 0.6192
9.875 0.5595
9.9 0.4994
9.925 0.4422
9.95 0.3902
9.975 0.3438
10 0.3005
10.025 0.2769
10.05 0.2939
10.075 0.3374
10.1 0.3861
10.125 0.4311
10.15 0.464
10.175 0.4858
10.2 0.4967
10.225 0.498
10.25 0.4915
10.275 0.477
10.3 0.4559
10.325 0.4315
10.35 0.4047
10.375 0.3751
10.4 0.3423
10.425 0.3053
10.45 0.2647
10.475 0.2221
10.5 0.182
10.525 0.1405
10.55 0.0937
10.575 0.0394
10.6 -0.02
10.625 -0.0796
10.65 -0.1373
10.675 -0.1932
10.7 -0.2506
10.725 -0.3139
10.75 -0.3806
10.775 -0.4479
10.8 -0.5064
10.825 -0.5498
10.85 -0.578
10.875 -0.6012
10.9 -0.6245
10.925 -0.6539
10.95 -0.6933
10.975 -0.7451
11 -0.8057
11.025 -0.8686
11.05 -0.9336
11.075 -1.0012
11.1 -1.0675
11.125 -1.1274
11.15 -1.178
11.175 -1.2144
11.2 -1.2304
11.225 -1.2284
11.25 -1.2126
11.275 -1.1871
11.3 -1.1527
11.325 -1.1136
11.35 -1.0702
11.375 -1.0166
11.4 -0.9525
11.425 -0.883
11.45 -0.8211
11.475 -0.7721
11.5 -0.7326
11.525 -0.6985
11.55 -0.6684
11.575 -0.6426
11.6 -0.6163
11.625 -0.5875
11.65 -0.5599
11.675 -0.5389
11.7 -0.5273
11.725 -0.5256
11.75 -0.5308
11.775 -0.5379
11.8 -0.5456
11.825 -0.5471
11.85 -0.5419
11.875 -0.5293
11.9 -0.5092
11.925 -0.481
11.95 -0.4467
11.975 -0.4085
12 -0.3608
12.025 -0.3027
12.05 -0.2371
12.075 -0.1702
12.1 -0.1083
12.125 -0.0538
12.15 -0.0052
12.175 0.034
12.2 0.0638
12.225 0.0852
12.25 0.0964
12.275 0.0984
12.3 0.093
12.325 0.0819
12.35 0.0645
12.375 0.038
12.4 0.0025
12.425 -0.0411
12.45 -0.0915
12.475 -0.1495
12.5 -0.2133
12.525 -0.2795
12.55 -0.343
12.575 -0.4039
12.6 -0.4657
12.625 -0.5277
12.65 -0.5858
12.675 -0.636
12.7 -0.6791
12.725 -0.7086
12.75 -0.7058
12.775 -0.6769
12.8 -0.6411
12.825 -0.6084
12.85 -0.5754
12.875 -0.5401
12.9 -0.5021
12.925 -0.4667
12.95 -0.4396
12.975 -0.4233
13 -0.4182
13.025 -0.4225
13.05 -0.4341
13.075 -0.4469
13.1 -0.4568
13.125 -0.4621
13.15 -0.4584
13.175 -0.4474
13.2 -0.4356
13.225 -0.4297
13.25 -0.4308
13.275 -0.4362
13.3 -0.4397
13.325 -0.4458
13.35 -0.4538
13.375 -0.455
13.4 -0.4501
13.425 -0.4434
13.45 -0.4415
13.475 -0.4458
13.5 -0.4566
13.525 -0.4739
13.55 -0.4981
13.575 -0.5288
13.6 -0.5631
13.625 -0.5943
13.65 -0.6213
13.675 -0.6427
13.7 -0.6542
13.725 -0.6578
13.75 -0.6584
13.775 -0.6589
13.8 -0.655
13.825 -0.6478
13.85 -0.6356
13.875 -0.6188
13.9 -0.5952
13.925 -0.5646
13.95 -0.5258
13.975 -0.4765
14 -0.415
14.025 -0.3502
14.05 -0.2925
14.075 -0.244
14.1 -0.2027
14.125 -0.1656
14.15 -0.1278
14.175 -0.0904
14.2 -0.0602
14.225 -0.039
14.25 -0.0277
14.275 -0.0287
14.3 -0.0411
14.325 -0.0604
14.35 -0.0824
14.375 -0.0969
14.4 -0.0973
14.425 -0.0819
14.45 -0.0545
14.475 -0.0257
14.5 -0.0009
14.525 0.0157
14.55 0.0279
14.575 0.0432
14.6 0.065
14.625 0.0917
14.65 0.1204
14.675 0.144
14.7 0.1588
14.725 0.1618
14.75 0.1542
14.775 0.138
14.8 0.113
14.825 0.0779
14.85 0.0339
14.875 -0.0197
14.9 -0.0836
14.925 -0.1498
14.95 -0.2137
14.975 -0.2695
15 -0.308
15.025 -0.3336
15.05 -0.362
15.075 -0.3958
15.1 -0.4326
15.125 -0.4606
15.15 -0.4631
15.175 -0.4415
15.2 -0.4113
15.225 -0.3779
15.25 -0.3438
15.275 -0.3132
15.3 -0.2916
15.325 -0.2759
15.35 -0.2543
15.375 -0.2253
15.4 -0.1962
15.425 -0.1715
15.45 -0.1479
15.475 -0.1263
15.5 -0.103
15.525 -0.077
15.55 -0.0409
15.575 0.0154
15.6 0.0868
15.625 0.1593
15.65 0.2275
15.675 0.2902
15.7 0.3441
15.725 0.3852
15.75 0.4101
15.775 0.4218
15.8 0.4276
15.825 0.4247
15.85 0.4144
15.875 0.3928
15.9 0.3613
15.925 0.3224
15.95 0.2799
15.975 0.2312
16 0.1749
16.025 0.1099
16.05 0.0369
16.075 -0.0422
16.1 -0.1197
16.125 -0.1879
16.15 -0.2439
16.175 -0.2792
16.2 -0.2968
16.225 -0.3087
16.25 -0.3222
16.275 -0.3338
16.3 -0.3385
16.325 -0.3422
16.35 -0.3507
16.375 -0.3636
16.4 -0.3824
16.425 -0.406
16.45 -0.4382
16.475 -0.4809
16.5 -0.5299
16.525 -0.5797
16.55 -0.6274
16.575 -0.6711
16.6 -0.7125
16.625 -0.7523
16.65 -0.7922
16.675 -0.8326
16.7 -0.8717
16.725 -0.9086
16.75 -0.942
16.775 -0.9666
16.8 -0.986
16.825 -1.0051
16.85 -1.0216
16.875 -1.0317
16.9 -1.0321
16.925 -1.023
16.95 -1.0017
16.975 -0.9657
17 -0.9183
17.025 -0.8732
17.05 -0.8469
17.075 -0.8562
17.1 -0.8919
17.125 -0.9427
17.15 -0.9981
17.175 -1.0542
17.2 -1.1062
17.225 -1.1605
17.25 -1.2206
17.275 -1.282
17.3 -1.3403
17.325 -1.3919
17.35 -1.4319
17.375 -1.4607
17.4 -1.4767
17.425 -1.4802
17.45 -1.4706
17.475 -1.4502
17.5 -1.4279
17.525 -1.4089
17.55 -1.3966
17.575 -1.3915
17.6 -1.393
17.625 -1.3995
17.65 -1.4093
17.675 -1.4233
17.7 -1.4391
17.725 -1.4533
17.75 -1.4647
17.775 -1.4732
17.8 -1.477
17.825 -1.4728
17.85 -1.4626
17.875 -1.4505
17.9 -1.4386
17.925 -1.4283
17.95 -1.4191
17.975 -1.4104
18 -1.398
18.025 -1.3846
18.05 -1.376
18.075 -1.3777
18.1 -1.3868
18.125 -1.4057
18.15 -1.4303
18.175 -1.4543
18.2 -1.4708
18.225 -1.4804
18.25 -1.4863
18.275 -1.4907
18.3 -1.4963
18.325 -1.5046
18.35 -1.5131
18.375 -1.5225
18.4 -1.537
18.425 -1.5609
18.45 -1.5952
18.475 -1.6375
18.5 -1.6825
18.525 -1.7254
18.55 -1.7618
18.575 -1.7914
18.6 -1.8125
18.625 -1.8176
18.65 -1.8068
18.675 -1.776
18.7 -1.7279
18.725 -1.6671
18.75 -1.6009
18.775 -1.527
18.8 -1.4505
18.825 -1.377
18.85 -1.3079
18.875 -1.2438
18.9 -1.1869
18.925 -1.1333
18.95 -1.0788
18.975 -1.0228
19 -0.9649
19.025 -0.9069
19.05 -0.8539
19.075 -0.806
19.1 -0.7636
19.125 -0.7263
19.15 -0.6919
19.175 -0.6583
19.2 -0.6253
19.225 -0.5955
19.25 -0.5714
19.275 -0.5554
19.3 -0.5461
19.325 -0.5417
19.35 -0.5384
19.375 -0.5333
19.4 -0.5287
19.425 -0.5298
19.45 -0.5355
19.475 -0.5404
19.5 -0.5458
19.525 -0.5548
19.55 -0.5669
19.575 -0.5848
19.6 -0.6102
19.625 -0.6415
19.65 -0.6762
19.675 -0.7119
19.7 -0.7424
19.725 -0.7685
19.75 -0.7945
19.775 -0.8197
19.8 -0.8443
19.825 -0.87
19.85 -0.8994
19.875 -0.9344
19.9 -0.974
19.925 -1.0088
19.95 -1.0258
19.975 -1.0091
20 -0.9571
20.025 -0.883
20.05 -0.8034
20.075 -0.7295
20.1 -0.6674
20.125 -0.6173
20.15 -0.5795
20.175 -0.5525
20.2 -0.5328
20.225 -0.514
20.25 -0.4898
20.275 -0.4613
20.3 -0.4284
20.325 -0.3895
20.35 -0.3486
20.375 -0.3093
20.4 -0.2757
20.425 -0.2452
20.45 -0.2127
20.475 -0.1736
20.5 -0.1276
20.525 -0.0771
20.55 -0.0298
20.575 0.0077
20.6 0.0366
20.625 0.0567
20.65 0.0732
20.675 0.0925
20.7 0.1116
20.725 0.1287
20.75 0.1436
20.775 0.152
20.8 0.1527
20.825 0.1439
20.85 0.1308
20.875 0.1221
20.9 0.1237
20.925 0.1328
20.95 0.1467
20.975 0.1653
21 0.1845
21.025 0.1979
21.05 0.2007
21.075 0.196
21.1 0.184
21.125 0.1637
21.15 0.1342
21.175 0.1008
21.2 0.0691
21.225 0.0411
21.25 0.016
21.275 -0.0081
21.3 -0.0324
21.325 -0.0574
21.35 -0.0836
21.375 -0.1126
21.4 -0.1427
21.425 -0.1753
21.45 -0.2087
21.475 -0.2425
21.5 -0.2777
21.525 -0.3101
21.55 -0.328
21.575 -0.3211
21.6 -0.297
21.625 -0.2677
21.65 -0.2432
21.675 -0.2297
21.7 -0.2265
21.725 -0.2339
21.75 -0.2486
21.775 -0.2683
21.8 -0.2911
21.825 -0.3158
21.85 -0.3447
21.875 -0.3784
21.9 -0.4172
21.925 -0.4606
21.95 -0.5072
21.975 -0.5523
22 -0.5929
22.025 -0.6251
22.05 -0.6503
22.075 -0.6744
22.1 -0.6957
22.125 -0.7154
22.15 -0.7382
22.175 -0.7662
22.2 -0.7962
22.225 -0.8198
22.25 -0.8347
22.275 -0.8456
22.3 -0.8556
22.325 -0.868
22.35 -0.8824
22.375 -0.893
22.4 -0.9007
22.425 -0.9057
22.45 -0.9106
22.475 -0.9162
22.5 -0.9236
22.525 -0.9356
22.55 -0.9529
22.575 -0.9756
22.6 -1.0024
22.625 -1.0307
22.65 -1.0551
22.675 -1.0763
22.7 -1.0977
22.725 -1.1209
22.75 -1.1465
22.775 -1.1723
22.8 -1.194
22.825 -1.2082
22.85 -1.2153
22.875 -1.2179
22.9 -1.2216
22.925 -1.2268
22.95 -1.2349
22.975 -1.2471
23 -1.2648
23.025 -1.2855
23.05 -1.3062
23.075 -1.327
23.1 -1.3482
23.125 -1.3631
23.15 -1.3662
23.175 -1.3537
23.2 -1.3315
23.225 -1.3
23.25 -1.2597
23.275 -1.2171
23.3 -1.176
23.325 -1.1351
23.35 -1.0932
23.375 -1.0515
23.4 -1.0097
23.425 -0.9666
23.45 -0.9248
23.475 -0.8867
23.5 -0.8414
23.525 -0.7856
23.55 -0.7293
23.575 -0.6795
23.6 -0.6377
23.625 -0.605
23.65 -0.581
23.675 -0.5614
23.7 -0.5405
23.725 -0.5183
23.75 -0.4955
23.775 -0.4712
23.8 -0.4409
23.825 -0.3947
23.85 -0.3312
23.875 -0.2581
23.9 -0.1824
23.925 -0.1065
23.95 -0.0347
23.975 0.0313
24 0.0953
24.025 0.1549
24.05 0.2102
24.075 0.2618
24.1 0.3095
24.125 0.3539
24.15 0.394
24.175 0.4293
24.2 0.4592
24.225 0.4832
24.25 0.5017
24.275 0.5143
24.3 0.5216
24.325 0.5259
24.35 0.5286
24.375 0.5308
24.4 0.5302
24.425 0.5244
24.45 0.5154
24.475 0.5106
24.5 0.5109
24.525 0.5094
24.55 0.5062
24.575 0.5027
24.6 0.5021
24.625 0.5044
24.65 0.5071
24.675 0.5064
24.7 0.4986
24.725 0.482
24.75 0.4579
24.775 0.4256
24.8 0.3843
24.825 0.337
24.85 0.2861
24.875 0.2309
24.9 0.1765
24.925 0.1316
24.95 0.0928
24.975 0.0576
25 0.0242
25.025 -0.0088
25.05 -0.0415
25.075 -0.0706
25.1 -0.0936
25.125 -0.1134
25.15 -0.1315
25.175 -0.1505
25.2 -0.1718
25.225 -0.1984
25.25 -0.2282
25.275 -0.2586
25.3 -0.2795
25.325 -0.288
25.35 -0.289
25.375 -0.283
25.4 -0.2717
25.425 -0.2566
25.45 -0.2401
25.475 -0.2263
25.5 -0.2166
25.525 -0.2092
25.55 -0.1998
25.575 -0.1857
25.6 -0.1663
25.625 -0.1458
25.65 -0.1262
25.675 -0.1095
25.7 -0.0982
25.725 -0.0924
25.75 -0.0937
25.775 -0.1015
25.8 -0.1156
25.825 -0.1376
25.85 -0.1686
25.875 -0.2077
25.9 -0.2536
25.925 -0.3049
25.95 -0.3578
25.975 -0.4042
26 -0.4379
26.025 -0.4639
26.05 -0.492
26.075 -0.5253
26.1 -0.5625
26.125 -0.6011
26.15 -0.639
26.175 -0.6736
26.2 -0.7047
26.225 -0.7308
26.25 -0.749
26.275 -0.7608
26.3 -0.7697
26.325 -0.7772
26.35 -0.7855
26.375 -0.7966
26.4 -0.8075
26.425 -0.8166
26.45 -0.8211
26.475 -0.8218
26.5 -0.819
26.525 -0.8095
26.55 -0.7909
26.575 -0.7685
26.6 -0.7456
26.625 -0.724
26.65 -0.7048
26.675 -0.6897
26.7 -0.6777
26.725 -0.6725
26.75 -0.6716
26.775 -0.6729
26.8 -0.67
26.825 -0.6534
26.85 -0.6242
26.875 -0.5881
26.9 -0.5513
26.925 -0.5157
26.95 -0.4788
26.975 -0.442
27 -0.4097
27.025 -0.3816
27.05 -0.358
27.075 -0.3384
27.1 -0.3228
27.125 -0.3124
27.15 -0.307
27.175 -0.3072
27.2 -0.3121
27.225 -0.3206
27.25 -0.3355
27.275 -0.3555
27.3 -0.3764
27.325 -0.3935
27.35 -0.4071
27.375 -0.4165
27.4 -0.425
27.425 -0.434
27.45 -0.4409
27.475 -0.4459
27.5 -0.4426
27.525 -0.4342
27.55 -0.4245
27.575 -0.4171
27.6 -0.4144
27.625 -0.4154
27.65 -0.4165
27.675 -0.4159
27.7 -0.4113
27.725 -0.4
27.75 -0.3777
27.775 -0.3513
27.8 -0.3265
27.825 -0.3026
27.85 -0.2814
27.875 -0.2611
27.9 -0.2389
27.925 -0.2149
27.95 -0.1923
27.975 -0.173
28 -0.1524
28.025 -0.1254
28.05 -0.0919
28.075 -0.0578
28.1 -0.0249
28.125 0.004
28.15 0.0266
28.175 0.0427
28.2 0.0542
28.225 0.0621
28.25 0.0663
28.275 0.0664
28.3 0.0649
28.325 0.0635
28.35 0.0622
28.375 0.0578
28.4 0.0488
28.425 0.0354
28.45 0.0207
28.475 0.014
28.5 0.0211
28.525 0.0366
28.55 0.0522
28.575 0.0682
28.6 0.0828
28.625 0.0949
28.65 0.1061
28.675 0.1204
28.7 0.1422
28.725 0.1691
28.75 0.196
28.775 0.2188
28.8 0.2377
28.825 0.2533
28.85 0.2667
28.875 0.2805
28.9 0.294
28.925 0.306
28.95 0.3134
28.975 0.3132
29 0.3037
29.025 0.2872
29.05 0.2686
29.075 0.254
29.1 0.2455
29.125 0.2462
29.15 0.2512
29.175 0.2547
29.2 0.255
29.225 0.2507
29.25 0.2381
29.275 0.2168
29.3 0.186
29.325 0.146
29.35 0.0988
29.375 0.0466
29.4 -0.0093
29.425 -0.0681
29.45 -0.1275
29.475 -0.1821
29.5 -0.2274
29.525 -0.2617
29.55 -0.2885
29.575 -0.3106
29.6 -0.3261
29.625 -0.3354
29.65 -0.3415
29.675 -0.3458
29.7 -0.3481
29.725 -0.3509
29.75 -0.3557
29.775 -0.358
29.8 -0.3587
29.825 -0.3573
29.85 -0.3547
29.875 -0.3542
29.9 -0.3564
29.925 -0.3603
29.95 -0.3665
29.975 -0.3723
30 -0.3739
30.025 -0.3702
30.05 -0.3645
30.075 -0.359
30.1 -0.3526
30.125 -0.3454
30.15 -0.3355
30.175 -0.3227
30.2 -0.308
30.225 -0.2909
30.25 -0.2701
30.275 -0.2473
30.3 -0.2255
30.325 -0.2055
30.35 -0.1834
30.375 -0.1598
30.4 -0.1383
30.425 -0.1223
30.45 -0.1132
30.475 -0.1091
30.5 -0.1076
30.525 -0.1094
30.55 -0.1101
30.575 -0.1099
30.6 -0.1124
30.625 -0.1172
30.65 -0.125
30.675 -0.1339
30.7 -0.1359
30.725 -0.1205
30.75 -0.0898
30.775 -0.0555
30.8 -0.0244
30.825 -0.0006
30.85 0.0162
30.875 0.0293
30.9 0.0381
30.925 0.0416
30.95 0.0416
30.975 0.0377
31 0.0334
31.025 0.0254
31.05 0.011
31.075 -0.0113
31.1 -0.0417
31.125 -0.0751
31.15 -0.1012
31.175 -0.1093
31.2 -0.1025
31.225 -0.0955
31.25 -0.0959
31.275 -0.1042
31.3 -0.1207
31.325 -0.1458
31.35 -0.1763
31.375 -0.2053
31.4 -0.2304
31.425 -0.253
31.45 -0.2731
31.475 -0.2937
31.5 -0.3167
31.525 -0.3459
31.55 -0.3816
31.575 -0.4212
31.6 -0.4626
31.625 -0.5042
31.65 -0.5445
31.675 -0.5793
31.7 -0.6082
31.725 -0.6329
31.75 -0.6589
31.775 -0.6933
31.8 -0.7354
31.825 -0.779
31.85 -0.8209
31.875 -0.8584
31.9 -0.8899
31.925 -0.9162
31.95 -0.9381
31.975 -0.9543
32 -0.9624
32.025 -0.9624
32.05 -0.9583
32.075 -0.9541
32.1 -0.9549
32.125 -0.9603
32.15 -0.9696
32.175 -0.9844
32.2 -1.0071
32.225 -1.0387
32.25 -1.0766
32.275 -1.1164
32.3 -1.1568
32.325 -1.2005
32.35 -1.247
32.375 -1.2956
32.4 -1.3455
32.425 -1.3938
32.45 -1.4352
32.475 -1.4692
32.5 -1.4924
32.525 -1.5014
32.55 -1.4953
32.575 -1.4854
32.6 -1.4752
32.625 -1.4594
32.65 -1.4433
32.675 -1.4174
32.7 -1.374
32.725 -1.3142
32.75 -1.236
32.775 -1.1453
32.8 -1.0556
32.825 -0.9727
32.85 -0.8963
32.875 -0.8249
32.9 -0.7584
32.925 -0.6983
32.95 -0.6423
32.975 -0.5943
33 -0.5513
33.025 -0.5137
33.05 -0.4722
33.075 -0.4135
33.1 -0.3372
33.125 -0.2482
33.15 -0.1574
33.175 -0.0708
33.2 0.0103
33.225 0.0879
33.25 0.165
33.275 0.2418
33.3 0.3133
33.325 0.3777
33.35 0.4355
33.375 0.4885
33.4 0.5368
33.425 0.5799
33.45 0.618
33.475 0.6488
33.5 0.6713
33.525 0.6889
33.55 0.7042
33.575 0.7182
33.6 0.735
33.625 0.7635
33.65 0.8077
33.675 0.8553
33.7 0.9013
33.725 0.9429
33.75 0.9828
33.775 1.025
33.8 1.0771
33.825 1.145
33.85 1.2228
33.875 1.3009
33.9 1.377
33.925 1.4503
33.95 1.5179
33.975 1.5792
34 1.6327
34.025 1.6786
34.05 1.7177
34.075 1.7499
34.1 1.7756
34.125 1.7958
34.15 1.8104
34.175 1.8194
34.2 1.8215
34.225 1.8161
34.25 1.8047
34.275 1.7934
34.3 1.7892
34.325 1.7924
34.35 1.7979
34.375 1.8093
34.4 1.8345
34.425 1.8733
34.45 1.9195
34.475 1.9695
34.5 2.0213
34.525 2.0745
34.55 2.1273
34.575 2.1797
34.6 2.2259
34.625 2.2684
34.65 2.3067
34.675 2.3423
34.7 2.374
34.725 2.3961
34.75 2.4116
34.775 2.4214
34.8 2.4255
34.825 2.4243
34.85 2.4203
34.875 2.4225
34.9 2.4412
34.925 2.4801
34.95 2.532
34.975 2.5911
35 2.6548
35.025 2.7219
35.05 2.791
35.075 2.8535
35.1 2.9062
35.125 2.949
35.15 2.9826
35.175 3.0077
35.2 3.0252
35.225 3.0338
35.25 3.0335
35.275 3.026
35.3 3.0138
35.325 2.9988
35.35 2.9788
35.375 2.9505
35.4 2.9138
35.425 2.8732
35.45 2.8329
35.475 2.8057
35.5 2.7996
35.525 2.8047
35.55 2.8094
35.575 2.8135
35.6 2.8207
35.625 2.8274
35.65 2.8334
35.675 2.8373
35.7 2.8381
35.725 2.8362
35.75 2.8306
35.775 2.8201
35.8 2.8039
35.825 2.782
35.85 2.7553
35.875 2.7236
35.9 2.6859
35.925 2.6403
35.95 2.5866
35.975 2.5249
36 2.4591
36.025 2.4016
36.05 2.3545
36.075 2.3074
36.1 2.2526
36.125 2.1896
36.15 2.1237
36.175 2.0582
36.2 1.9997
36.225 1.9586
36.25 1.933
36.275 1.9151
36.3 1.8977
36.325 1.8807
36.35 1.861
36.375 1.8351
36.4 1.8024
36.425 1.7648
36.45 1.7233
36.475 1.6802
36.5 1.6406
36.525 1.6033
36.55 1.5672
36.575 1.5305
36.6 1.4938
36.625 1.4577
36.65 1.4252
36.675 1.399
36.7 1.3777
36.725 1.3593
36.75 1.3424
36.775 1.3327
36.8 1.3252
36.825 1.3171
36.85 1.3064
36.875 1.296
36.9 1.2906
36.925 1.291
36.95 1.3012
36.975 1.3164
37 1.3369
37.025 1.3604
37.05 1.3865
37.075 1.4157
37.1 1.4472
37.125 1.4805
37.15 1.5153
37.175 1.5473
37.2 1.5746
37.225 1.6007
37.25 1.6349
37.275 1.683
37.3 1.7468
37.325 1.8191
37.35 1.888
37.375 1.9488
37.4 2
37.425 2.044
37.45 2.0823
37.475 2.1138
37.5 2.137
37.525 2.1533
37.55 2.1641
37.575 2.1701
37.6 2.1701
37.625 2.1647
37.65 2.1553
37.675 2.1405
37.7 2.1198
37.725 2.0948
37.75 2.0656
37.775 2.0308
37.8 1.9932
37.825 1.9557
37.85 1.9154
37.875 1.8696
37.9 1.8199
37.925 1.7651
37.95 1.7105
37.975 1.6594
38 1.6128
38.025 1.5733
38.05 1.5387
38.075 1.5077
38.1 1.478
38.125 1.4453
38.15 1.4097
38.175 1.3709
38.2 1.3331
38.225 1.2982
38.25 1.2653
38.275 1.2379
38.3 1.2224
38.325 1.2256
38.35 1.2499
38.375 1.2917
38.4 1.342
38.425 1.3929
38.45 1.4399
38.475 1.4811
38.5 1.5186
38.525 1.552
38.55 1.5823
38.575 1.6076
38.6 1.6299
38.625 1.6522
38.65 1.6741
38.675 1.6941
38.7 1.7131
38.725 1.7313
38.75 1.7466
38.775 1.7594
38.8 1.7692
38.825 1.7733
38.85 1.7701
38.875 1.7584
38.9 1.7371
38.925 1.7044
38.95 1.6605
38.975 1.6092
39 1.5559
39.025 1.5045
39.05 1.4485
39.075 1.3792
39.1 1.2947
39.125 1.198
39.15 1.0929
39.175 0.9845
39.2 0.8816
39.225 0.7923
39.25 0.7204
39.275 0.6783
39.3 0.6585
39.325 0.6403
39.35 0.6188
39.375 0.5977
39.4 0.5803
39.425 0.5683
39.45 0.5606
39.475 0.5599
39.5 0.5714
39.525 0.5974
39.55 0.6378
39.575 0.6843
39.6 0.7305
39.625 0.772
39.65 0.8076
39.675 0.8412
39.7 0.8737
39.725 0.9071
39.75 0.9404
39.775 0.9709
39.8 0.9945
39.825 1.0116
39.85 1.0235
39.875 1.0326
39.9 1.0464
39.925 1.0709
39.95 1.104
39.975 1.137
40 1.1666
40.025 1.1931
40.05 1.2173
40.075 1.2402
40.1 1.2596
40.125 1.2768
40.15 1.2933
40.175 1.3116
40.2 1.3312
40.225 1.3528
40.25 1.3756
40.275 1.4019
40.3 1.4415
40.325 1.4897
40.35 1.5342
40.375 1.5686
40.4 1.5922
40.425 1.6073
40.45 1.6149
40.475 1.6185
40.5 1.6167
40.525 1.6088
40.55 1.5958
40.575 1.5791
40.6 1.557
40.625 1.5293
40.65 1.4962
40.675 1.4651
40.7 1.455
40.725 1.4751
40.75 1.516
40.775 1.5617
40.8 1.6054
40.825 1.6442
40.85 1.6741
40.875 1.6922
40.9 1.6995
40.925 1.6983
40.95 1.6892
40.975 1.6713
41 1.6443
41.025 1.6088
41.05 1.5655
41.075 1.5202
41.1 1.4783
41.125 1.44
41.15 1.4036
41.175 1.3698
41.2 1.3435
41.225 1.3285
41.25 1.3245
41.275 1.3268
41.3 1.3285
41.325 1.3246
41.35 1.3149
41.375 1.2964
41.4 1.2695
41.425 1.235
41.45 1.1934
41.475 1.1493
41.5 1.1039
41.525 1.0633
41.55 1.0346
41.575 1.0155
41.6 1.0001
41.625 0.982
41.65 0.9597
41.675 0.9301
41.7 0.8953
41.725 0.8605
41.75 0.8262
41.775 0.797
41.8 0.7751
41.825 0.7668
41.85 0.7834
41.875 0.8237
41.9 0.876
41.925 0.9262
41.95 0.9648
41.975 0.9903
42 1.0028
42.025 1.0019
42.05 0.9927
42.075 0.982
42.1 0.9739
42.125 0.9624
42.15 0.9443
42.175 0.92
42.2 0.8865
42.225 0.844
42.25 0.7952
42.275 0.7515
42.3 0.7265
42.325 0.7325
42.35 0.7608
42.375 0.7995
42.4 0.8379
42.425 0.8769
42.45 0.9135
42.475 0.9464
42.5 0.9787
42.525 1.013
42.55 1.054
42.575 1.1058
42.6 1.1662
42.625 1.2322
42.65 1.2972
42.675 1.3599
42.7 1.4182
42.725 1.4689
42.75 1.5103
42.775 1.5431
42.8 1.5657
42.825 1.5796
42.85 1.5851
42.875 1.5789
42.9 1.5616
42.925 1.5332
42.95 1.4956
42.975 1.4522
43 1.4086
43.025 1.3662
43.05 1.3204
43.075 1.2717
43.1 1.2212
43.125 1.1791
43.15 1.1554
43.175 1.1433
43.2 1.1328
43.225 1.12
43.25 1.1024
43.275 1.0815
43.3 1.0559
43.325 1.0273
43.35 0.9969
43.375 0.9712
43.4 0.9542
43.425 0.9459
43.45 0.9467
43.475 0.9547
43.5 0.9649
43.525 0.9714
43.55 0.972
43.575 0.9647
43.6 0.9473
43.625 0.9187
43.65 0.882
43.675 0.8383
43.7 0.7923
43.725 0.748
43.75 0.7064
43.775 0.6698
43.8 0.6398
43.825 0.6227
43.85 0.6211
43.875 0.6263
43.9 0.6328
43.925 0.635
43.95 0.6294
43.975 0.6155
44 0.5945
44.025 0.5664
44.05 0.5313
44.075 0.4899
44.1 0.4471
44.125 0.4055
44.15 0.3697
44.175 0.3428
44.2 0.3208
44.225 0.2965
44.25 0.2687
44.275 0.2375
44.3 0.2023
44.325 0.1634
44.35 0.1233
44.375 0.0802
44.4 0.0335
44.425 -0.018
44.45 -0.074
44.475 -0.1342
44.5 -0.1994
44.525 -0.2687
44.55 -0.3377
44.575 -0.4099
44.6 -0.4839
44.625 -0.5421
44.65 -0.5799
44.675 -0.6111
44.7 -0.6505
44.725 -0.7007
44.75 -0.7457
44.775 -0.7763
44.8 -0.804
44.825 -0.8307
44.85 -0.8603
44.875 -0.8879
44.9 -0.9133
44.925 -0.9367
44.95 -0.9566
44.975 -0.9733
45 -0.9875
45.025 -1.0018
45.05 -1.018
45.075 -1.0368
45.1 -1.0606
45.125 -1.0894
45.15 -1.116
45.175 -1.1269
45.2 -1.1134
45.225 -1.0835
45.25 -1.0448
45.275 -0.9912
45.3 -0.924
45.325 -0.8542
45.35 -0.787
45.375 -0.7247
45.4 -0.6671
45.425 -0.6155
45.45 -0.5689
45.475 -0.5263
45.5 -0.4834
45.525 -0.4332
45.55 -0.3709
45.575 -0.2981
45.6 -0.221
45.625 -0.1422
45.65 -0.0654
45.675 0.0049
45.7 0.0644
45.725 0.1155
45.75 0.1575
45.775 0.1911
45.8 0.216
45.825 0.2326
45.85 0.2421
45.875 0.2479
45.9 0.2523
45.925 0.2557
45.95 0.2584
45.975 0.258
46 0.2516
46.025 0.2392
46.05 0.2226
46.075 0.2013
46.1 0.1755
46.125 0.146
46.15 0.1133
46.175 0.0766
46.2 0.0381
46.225 -0.0015
46.25 -0.0432
46.275 -0.0872
46.3 -0.1351
46.325 -0.1849
46.35 -0.2288
46.375 -0.2562
46.4 -0.264
46.425 -0.2535
46.45 -0.2266
46.475 -0.1861
46.5 -0.1399
46.525 -0.093
46.55 -0.043
46.575 0.0112
46.6 0.0641
46.625 0.1136
46.65 0.1622
46.675 0.2074
46.7 0.2491
46.725 0.2918
46.75 0.3389
46.775 0.3841
46.8 0.4235
46.825 0.4593
46.85 0.4941
46.875 0.5255
46.9 0.5552
46.925 0.585
46.95 0.617
46.975 0.6553
47 0.6972
47.025 0.7423
47.05 0.788
47.075 0.8317
47.1 0.8721
47.125 0.907
47.15 0.9358
47.175 0.961
47.2 0.9813
47.225 1.0055
47.25 1.0399
47.275 1.0786
47.3 1.1129
47.325 1.139
47.35 1.1563
47.375 1.1659
47.4 1.1719
47.425 1.1842
47.45 1.2015
47.475 1.218
47.5 1.2278
47.525 1.2262
47.55 1.2145
47.575 1.1933
47.6 1.16
47.625 1.1156
47.65 1.0618
47.675 0.997
47.7 0.9257
47.725 0.8642
47.75 0.828
47.775 0.8083
47.8 0.7974
47.825 0.7903
47.85 0.781
47.875 0.7739
47.9 0.7699
47.925 0.7652
47.95 0.7528
47.975 0.7333
48 0.7113
48.025 0.6856
48.05 0.6561
48.075 0.6262
48.1 0.6009
48.125 0.5844
48.15 0.5765
48.175 0.5783
48.2 0.5873
48.225 0.6024
48.25 0.6218
48.275 0.646
48.3 0.6728
48.325 0.7003
48.35 0.7254
48.375 0.7455
48.4 0.7595
48.425 0.7683
48.45 0.7713
48.475 0.7706
48.5 0.7686
48.525 0.7666
48.55 0.7655
48.575 0.7648
48.6 0.7624
48.625 0.757
48.65 0.7491
48.675 0.7422
48.7 0.7389
48.725 0.735
48.75 0.722
48.775 0.6977
48.8 0.6706
48.825 0.6454
48.85 0.636
48.875 0.6561
48.9 0.7178
48.925 0.8089
48.95 0.9073
48.975 1.0067
49 1.1016
49.025 1.1884
49.05 1.2673
49.075 1.3384
49.1 1.4021
49.125 1.4594
49.15 1.512
49.175 1.564
49.2 1.6241
49.225 1.6925
49.25 1.7613
49.275 1.8239
49.3 1.8788
49.325 1.9272
49.35 1.972
49.375 2.015
49.4 2.0585
49.425 2.1015
49.45 2.1414
49.475 2.1775
49.5 2.21
49.525 2.2391
49.55 2.2662
49.575 2.2886
49.6 2.3085
49.625 2.3257
49.65 2.3424
49.675 2.3596
49.7 2.3794
49.725 2.4045
49.75 2.4386
49.775 2.4784
49.8 2.5205
49.825 2.5634
49.85 2.6097
49.875 2.6563
49.9 2.7025
49.925 2.7495
49.95 2.7957
49.975 2.8389
50 2.8783
50.025 2.9127
50.05 2.9419
50.075 2.966
50.1 2.9849
50.125 2.9993
50.15 3.0091
50.175 3.0146
50.2 3.0155
50.225 3.0116
50.25 3.0029
50.275 2.9902
50.3 2.9748
50.325 2.9583
50.35 2.9407
50.375 2.9205
50.4 2.8975
50.425 2.8707
50.45 2.837
50.475 2.7948
50.5 2.7442
50.525 2.6878
50.55 2.6305
50.575 2.5767
50.6 2.5263
50.625 2.4776
50.65 2.4299
50.675 2.3825
50.7 2.3364
50.725 2.2908
50.75 2.2463
50.775 2.203
50.8 2.1644
50.825 2.1346
50.85 2.1129
50.875 2.0939
50.9 2.075
50.925 2.0565
50.95 2.0354
50.975 2.0113
51 1.9866
51.025 1.964
51.05 1.9478
51.075 1.9436
51.1 1.954
51.125 1.9717
51.15 1.9906
51.175 2.0119
51.2 2.0337
51.225 2.0539
51.25 2.0707
51.275 2.0885
51.3 2.1118
51.325 2.1386
51.35 2.1687
51.375 2.1973
51.4 2.2206
51.425 2.2381
51.45 2.2525
51.475 2.2701
51.5 2.2966
51.525 2.3291
51.55 2.3661
51.575 2.406
51.6 2.4507
51.625 2.4967
51.65 2.5397
51.675 2.5786
51.7 2.6138
51.725 2.646
51.75 2.6776
51.775 2.7115
51.8 2.7474
51.825 2.7834
51.85 2.817
51.875 2.8468
51.9 2.8724
51.925 2.8932
51.95 2.9091
51.975 2.9205
52 2.9281
52.025 2.9316
52.05 2.9309
52.075 2.9265
52.1 2.9193
52.125 2.9108
52.15 2.9009
52.175 2.8879
52.2 2.8713
52.225 2.8496
52.25 2.8236
52.275 2.7956
52.3 2.7672
52.325 2.7372
52.35 2.7034
52.375 2.6652
52.4 2.6296
52.425 2.5979
52.45 2.565
52.475 2.5306
52.5 2.5002
52.525 2.469
52.55 2.4337
52.575 2.397
52.6 2.3589
52.625 2.3225
52.65 2.2879
52.675 2.2541
52.7 2.2249
52.725 2.1994
52.75 2.1718
52.775 2.1405
52.8 2.1087
52.825 2.0847
52.85 2.0718
52.875 2.0666
52.9 2.0628
52.925 2.0575
52.95 2.0495
52.975 2.0388
53 2.0247
53.025 2.0058
53.05 1.9829
53.075 1.9602
53.1 1.9434
53.125 1.9341
53.15 1.9274
53.175 1.9191
53.2 1.908
53.225 1.8927
53.25 1.8719
53.275 1.8444
53.3 1.8108
53.325 1.7737
53.35 1.7351
53.375 1.6969
53.4 1.66
53.425 1.6237
53.45 1.5845
53.475 1.5391
53.5 1.4896
53.525 1.4372
53.55 1.3823
53.575 1.3271
53.6 1.2729
53.625 1.2209
53.65 1.1722
53.675 1.1286
53.7 1.0873
53.725 1.0477
53.75 1.012
53.775 0.9775
53.8 0.9452
53.825 0.9176
53.85 0.9014
53.875 0.9038
53.9 0.921
53.925 0.947
53.95 0.9732
53.975 0.9951
54 1.0114
54.025 1.0231
54.05 1.0291
54.075 1.0285
54.1 1.0227
54.125 1.013
54.15 1.0001
54.175 0.9842
54.2 0.9716
54.225 0.9776
54.25 1.0193
54.275 1.0755
54.3 1.1336
54.325 1.1975
54.35 1.2755
54.375 1.3716
54.4 1.4743
54.425 1.5721
54.45 1.663
54.475 1.7467
54.5 1.8229
54.525 1.8918
54.55 1.954
54.575 2.0087
54.6 2.0575
54.625 2.1055
54.65 2.154
54.675 2.2006
54.7 2.2458
54.725 2.2942
54.75 2.3436
54.775 2.3915
54.8 2.4384
54.825 2.4822
54.85 2.5214
54.875 2.5548
54.9 2.5816
54.925 2.6027
54.95 2.6182
54.975 2.6292
55 2.6369
55.025 2.6419
55.05 2.6435
55.075 2.6402
55.1 2.6314
55.125 2.615
55.15 2.5906
55.175 2.5611
55.2 2.5324
55.225 2.5093
55.25 2.491
55.275 2.4726
55.3 2.4513
55.325 2.4265
55.35 2.3992
55.375 2.3685
55.4 2.3324
55.425 2.2897
55.45 2.2404
55.475 2.1836
55.5 2.1184
55.525 2.045
55.55 1.9617
55.575 1.8691
55.6 1.7696
55.625 1.6622
55.65 1.5475
55.675 1.4278
55.7 1.3032
55.725 1.1788
55.75 1.0662
55.775 0.9672
55.8 0.8763
55.825 0.7844
55.85 0.6847
55.875 0.5768
55.9 0.4603
55.925 0.3369
55.95 0.2199
55.975 0.1247
56 0.0667
56.025 0.0317
56.05 0.0069
56.075 -0.0137
56.1 -0.0331
56.125 -0.0499
56.15 -0.0615
56.175 -0.0702
56.2 -0.079
56.225 -0.0839
56.25 -0.0832
56.275 -0.0803
56.3 -0.078
56.325 -0.0755
56.35 -0.0663
56.375 -0.0541
56.4 -0.0427
56.425 -0.032
56.45 -0.0249
56.475 -0.0249
56.5 -0.0352
56.525 -0.0555
56.55 -0.083
56.575 -0.1173
56.6 -0.1557
56.625 -0.1938
56.65 -0.2313
56.675 -0.2629
56.7 -0.2892
56.725 -0.3106
56.75 -0.3276
56.775 -0.3412
56.8 -0.352
56.825 -0.3615
56.85 -0.3684
56.875 -0.3722
56.9 -0.3748
56.925 -0.3815
56.95 -0.3918
56.975 -0.4058
57 -0.4228
57.025 -0.446
57.05 -0.4759
57.075 -0.5103
57.1 -0.5447
57.125 -0.5763
57.15 -0.6004
57.175 -0.6243
57.2 -0.6508
57.225 -0.6837
57.25 -0.7218
57.275 -0.7646
57.3 -0.8098
57.325 -0.8599
57.35 -0.919
57.375 -0.9871
57.4 -1.0636
57.425 -1.1447
57.45 -1.2274
57.475 -1.301
57.5 -1.3584
57.525 -1.3991
57.55 -1.4193
57.575 -1.4219
57.6 -1.42
57.625 -1.4261
57.65 -1.4373
57.675 -1.4536
57.7 -1.4743
57.725 -1.4987
57.75 -1.5193
57.775 -1.5274
57.8 -1.5244
57.825 -1.5139
57.85 -1.5018
57.875 -1.4868
57.9 -1.4747
57.925 -1.4672
57.95 -1.4665
57.975 -1.4695
58 -1.4755
58.025 -1.4836
58.05 -1.4894
58.075 -1.4963
58.1 -1.5056
58.125 -1.5174
58.15 -1.5285
58.175 -1.5373
58.2 -1.5484
58.225 -1.5665
58.25 -1.587
58.275 -1.6014
58.3 -1.6094
58.325 -1.6096
58.35 -1.5974
58.375 -1.5755
58.4 -1.5467
58.425 -1.5154
58.45 -1.4838
58.475 -1.451
58.5 -1.4156
58.525 -1.3751
58.55 -1.3318
58.575 -1.2864
58.6 -1.2364
58.625 -1.1796
58.65 -1.1168
58.675 -1.0513
58.7 -0.9888
58.725 -0.933
58.75 -0.881
58.775 -0.8267
58.8 -0.7697
58.825 -0.716
58.85 -0.668
58.875 -0.6258
58.9 -0.5891
58.925 -0.5576
58.95 -0.5301
58.975 -0.5078
59 -0.4919
59.025 -0.4831
59.05 -0.4807
59.075 -0.4845
59.1 -0.4919
59.125 -0.5042
59.15 -0.5206
59.175 -0.5386
59.2 -0.5519
59.225 -0.5606
59.25 -0.5662
59.275 -0.5695
59.3 -0.5666
59.325 -0.5545
59.35 -0.5291
59.375 -0.4962
59.4 -0.4604
59.425 -0.4256
59.45 -0.393
59.475 -0.3616
59.5 -0.3332
59.525 -0.3075
59.55 -0.2844
59.575 -0.2642
59.6 -0.2466
59.625 -0.2312
59.65 -0.2161
59.675 -0.2017
59.7 -0.1886
59.725 -0.1747
59.75 -0.1568
59.775 -0.1379
59.8 -0.1181
59.825 -0.1027
59.85 -0.0916
59.875 -0.0868
59.9 -0.0905
59.925 -0.1032
59.95 -0.1241
59.975 -0.1531
60 -0.1908
60.025 -0.236
60.05 -0.2876
60.075 -0.3396
60.1 -0.3839
60.125 -0.4197
60.15 -0.4517
60.175 -0.4817
60.2 -0.5077
60.225 -0.5242
60.25 -0.5227
60.275 -0.5064
60.3 -0.4819
60.325 -0.4581
60.35 -0.4351
60.375 -0.408
60.4 -0.3732
60.425 -0.3385
60.45 -0.3088
60.475 -0.2833
60.5 -0.2642
60.525 -0.2531
60.55 -0.2488
60.575 -0.2521
60.6 -0.262
60.625 -0.2775
60.65 -0.2979
60.675 -0.322
60.7 -0.3539
60.725 -0.3936
60.75 -0.4358
60.775 -0.4724
60.8 -0.5014
60.825 -0.5314
60.85 -0.5666
60.875 -0.606
60.9 -0.6375
60.925 -0.6489
60.95 -0.6419
60.975 -0.6294
61 -0.6206
61.025 -0.6183
61.05 -0.6145
61.075 -0.6075
61.1 -0.5975
61.125 -0.5893
61.15 -0.5864
61.175 -0.5892
61.2 -0.5976
61.225 -0.6129
61.25 -0.6325
61.275 -0.6563
61.3 -0.685
61.325 -0.7118
61.35 -0.7337
61.375 -0.7513
61.4 -0.7598
61.425 -0.7509
61.45 -0.7291
61.475 -0.7006
61.5 -0.6708
61.525 -0.6398
61.55 -0.6121
61.575 -0.5857
61.6 -0.5593
61.625 -0.5277
61.65 -0.4948
61.675 -0.472
61.7 -0.4717
61.725 -0.489
61.75 -0.5112
61.775 -0.532
61.8 -0.5453
61.825 -0.5547
61.85 -0.559
61.875 -0.5546
61.9 -0.5414
61.925 -0.5219
61.95 -0.5013
61.975 -0.4822
62 -0.4657
62.025 -0.4504
62.05 -0.4347
62.075 -0.4165
62.1 -0.3978
62.125 -0.3783
62.15 -0.3591
62.175 -0.3417
62.2 -0.3262
62.225 -0.3124
62.25 -0.2997
62.275 -0.2904
62.3 -0.2869
62.325 -0.2923
62.35 -0.3102
62.375 -0.3379
62.4 -0.3675
62.425 -0.3985
62.45 -0.4272
62.475 -0.4543
62.5 -0.479
62.525 -0.5011
62.55 -0.5259
62.575 -0.5515
62.6 -0.5719
62.625 -0.5916
62.65 -0.6148
62.675 -0.6408
62.7 -0.6713
62.725 -0.7081
62.75 -0.7532
62.775 -0.811
62.8 -0.8789
62.825 -0.9542
62.85 -1.0332
62.875 -1.1149
62.9 -1.1912
62.925 -1.253
62.95 -1.2956
62.975 -1.3209
63 -1.3345
63.025 -1.3395
63.05 -1.335
63.075 -1.3237
63.1 -1.3157
63.125 -1.3203
63.15 -1.335
63.175 -1.3533
63.2 -1.3766
63.225 -1.4015
63.25 -1.4281
63.275 -1.4594
63.3 -1.5016
63.325 -1.555
63.35 -1.6063
63.375 -1.6421
63.4 -1.6555
63.425 -1.6576
63.45 -1.654
63.475 -1.634
63.5 -1.5991
63.525 -1.5579
63.55 -1.5146
63.575 -1.4708
63.6 -1.4304
63.625 -1.3942
63.65 -1.3586
63.675 -1.3146
63.7 -1.2536
63.725 -1.1778
63.75 -1.0985
63.775 -1.0218
63.8 -0.9516
63.825 -0.8891
63.85 -0.8358
63.875 -0.7919
63.9 -0.7574
63.925 -0.7312
63.95 -0.7124
63.975 -0.7012
64 -0.6982
64.025 -0.7035
64.05 -0.7154
64.075 -0.7347
64.1 -0.7634
64.125 -0.7992
64.15 -0.8412
64.175 -0.8852
64.2 -0.9318
64.225 -0.9833
64.25 -1.0386
64.275 -1.0974
64.3 -1.159
64.325 -1.2243
64.35 -1.2931
64.375 -1.3654
64.4 -1.4385
64.425 -1.5026
64.45 -1.558
64.475 -1.6004
64.5 -1.6336
64.525 -1.6539
64.55 -1.6534
64.575 -1.6402
64.6 -1.6213
64.625 -1.6051
64.65 -1.5933
64.675 -1.5835
64.7 -1.5762
64.725 -1.5713
64.75 -1.5703
64.775 -1.5723
64.8 -1.5814
64.825 -1.5963
64.85 -1.6167
64.875 -1.6433
64.9 -1.6692
64.925 -1.6908
64.95 -1.705
64.975 -1.7082
65 -1.6903
65.025 -1.6524
65.05 -1.6098
65.075 -1.5703
65.1 -1.539
65.125 -1.5182
65.15 -1.5109
65.175 -1.517
65.2 -1.5338
65.225 -1.5607
65.25 -1.5971
65.275 -1.6415
65.3 -1.6888
65.325 -1.7301
65.35 -1.7535
65.375 -1.7601
65.4 -1.7658
65.425 -1.7779
65.45 -1.7932
65.475 -1.8037
65.5 -1.8028
65.525 -1.788
65.55 -1.7621
65.575 -1.7323
65.6 -1.7025
65.625 -1.6739
65.65 -1.6478
65.675 -1.6277
65.7 -1.6136
65.725 -1.6074
65.75 -1.6076
65.775 -1.6091
65.8 -1.6115
65.825 -1.6152
65.85 -1.6209
65.875 -1.6298
65.9 -1.6431
65.925 -1.6592
65.95 -1.6793
65.975 -1.7096
66 -1.7455
66.025 -1.7763
66.05 -1.8068
66.075 -1.841
66.1 -1.8761
66.125 -1.9042
66.15 -1.9174
66.175 -1.9091
66.2 -1.8806
66.225 -1.8394
66.25 -1.793
66.275 -1.7422
66.3 -1.6897
66.325 -1.6388
66.35 -1.5932
66.375 -1.5554
66.4 -1.5255
66.425 -1.5055
66.45 -1.4923
66.475 -1.4852
66.5 -1.4822
66.525 -1.4807
66.55 -1.4802
66.575 -1.4803
66.6 -1.4786
66.625 -1.4713
66.65 -1.4571
66.675 -1.4439
66.7 -1.4359
66.725 -1.4363
66.75 -1.445
66.775 -1.4573
66.8 -1.4689
66.825 -1.4722
66.85 -1.4532
66.875 -1.4178
66.9 -1.3787
66.925 -1.3453
66.95 -1.322
66.975 -1.3085
67 -1.3035
67.025 -1.3028
67.05 -1.3055
67.075 -1.3105
67.1 -1.3183
67.125 -1.3299
67.15 -1.3442
67.175 -1.3608
67.2 -1.378
67.225 -1.3929
67.25 -1.4041
67.275 -1.413
67.3 -1.4215
67.325 -1.4299
67.35 -1.4352
67.375 -1.4269
67.4 -1.4058
67.425 -1.3821
67.45 -1.3566
67.475 -1.331
67.5 -1.3033
67.525 -1.2752
67.55 -1.2529
67.575 -1.2357
67.6 -1.2264
67.625 -1.2256
67.65 -1.2347
67.675 -1.2414
67.7 -1.2181
67.725 -1.1678
67.75 -1.1101
67.775 -1.0526
67.8 -0.9972
67.825 -0.9481
67.85 -0.9049
67.875 -0.8619
67.9 -0.8156
67.925 -0.7646
67.95 -0.7099
67.975 -0.6529
68 -0.5967
68.025 -0.543
68.05 -0.4935
68.075 -0.4499
68.1 -0.4122
68.125 -0.3801
68.15 -0.3526
68.175 -0.3259
68.2 -0.2977
68.225 -0.2705
68.25 -0.2429
68.275 -0.2089
68.3 -0.1678
68.325 -0.1258
68.35 -0.0897
68.375 -0.0586
68.4 -0.0333
68.425 -0.0129
68.45 0.0048
68.475 0.022
68.5 0.042
68.525 0.0648
68.55 0.0854
68.575 0.1029
68.6 0.1234
68.625 0.1507
68.65 0.179
68.675 0.2049
68.7 0.2258
68.725 0.2392
68.75 0.2473
68.775 0.2511
68.8 0.2518
68.825 0.248
68.85 0.2386
68.875 0.2213
68.9 0.1933
68.925 0.1575
68.95 0.1167
68.975 0.0779
69 0.042
69.025 0.0036
69.05 -0.0428
69.075 -0.0958
69.1 -0.1554
69.125 -0.2198
69.15 -0.2828
69.175 -0.3283
69.2 -0.3488
69.225 -0.3434
69.25 -0.3086
69.275 -0.2507
69.3 -0.1862
69.325 -0.1253
69.35 -0.0666
69.375 -0.0093
69.4 0.0494
69.425 0.1114
69.45 0.1726
69.475 0.235
69.5 0.3025
69.525 0.3754
69.55 0.4538
69.575 0.5317
69.6 0.6042
69.625 0.6691
69.65 0.7248
69.675 0.7746
69.7 0.8166
69.725 0.8525
69.75 0.8863
69.775 0.9199
69.8 0.9494
69.825 0.9723
69.85 0.9888
69.875 0.9967
69.9 0.9962
69.925 0.9894
69.95 0.9832
69.975 0.9811
70 0.9831
70.025 0.9891
70.05 0.9915
70.075 0.9885
70.1 0.979
70.125 0.9626
70.15 0.9384
70.175 0.9055
70.2 0.8635
70.225 0.8156
70.25 0.7631
70.275 0.7041
70.3 0.6394
70.325 0.5797
70.35 0.5407
70.375 0.5182
70.4 0.5076
70.425 0.5096
70.45 0.5233
70.475 0.5394
70.5 0.5544
70.525 0.5672
70.55 0.5764
70.575 0.585
70.6 0.5883
70.625 0.586
70.65 0.5816
70.675 0.5725
70.7 0.5533
70.725 0.5221
70.75 0.4851
70.775 0.4594
70.8 0.4464
70.825 0.4398
70.85 0.435
70.875 0.4243
70.9 0.4081
70.925 0.3842
70.95 0.3547
70.975 0.3248
71 0.2964
71.025 0.2742
71.05 0.2618
71.075 0.2587
71.1 0.2601
71.125 0.2617
71.15 0.2596
71.175 0.2517
71.2 0.2364
71.225 0.2136
71.25 0.1847
71.275 0.1557
71.3 0.1276
71.325 0.1006
71.35 0.0752
71.375 0.0549
71.4 0.0422
71.425 0.0334
71.45 0.025
71.475 0.0166
71.5 0.0081
71.525 -0.005
71.55 -0.024
71.575 -0.0483
71.6 -0.0772
71.625 -0.1044
71.65 -0.1248
71.675 -0.1396
71.7 -0.1586
71.725 -0.1855
71.75 -0.2225
71.775 -0.267
71.8 -0.3178
71.825 -0.3714
71.85 -0.424
71.875 -0.4742
71.9 -0.5271
71.925 -0.5815
71.95 -0.6364
71.975 -0.6956
72 -0.7584
72.025 -0.8265
72.05 -0.8947
72.075 -0.9559
72.1 -1.0084
72.125 -1.0561
72.15 -1.1034
72.175 -1.1462
72.2 -1.1782
72.225 -1.2013
72.25 -1.2224
72.275 -1.2384
72.3 -1.2515
72.325 -1.2597
72.35 -1.2635
72.375 -1.2656
72.4 -1.2688
72.425 -1.2743
72.45 -1.2824
72.475 -1.2933
72.5 -1.3078
72.525 -1.3243
72.55 -1.3405
72.575 -1.3545
72.6 -1.365
72.625 -1.3737
72.65 -1.3786
72.675 -1.3747
72.7 -1.3646
72.725 -1.3507
72.75 -1.3337
72.775 -1.3129
72.8 -1.2911
72.825 -1.2682
72.85 -1.2467
72.875 -1.2262
72.9 -1.2081
72.925 -1.1948
72.95 -1.1874
72.975 -1.184
73 -1.1835
73.025 -1.1832
73.05 -1.183
73.075 -1.1841
73.1 -1.1871
73.125 -1.1959
73.15 -1.2075
73.175 -1.2146
73.2 -1.2191
73.225 -1.2289
73.25 -1.246
73.275 -1.2726
73.3 -1.3094
73.325 -1.3568
73.35 -1.41
73.375 -1.464
73.4 -1.5144
73.425 -1.5571
73.45 -1.5915
73.475 -1.6148
73.5 -1.6255
73.525 -1.6279
73.55 -1.6242
73.575 -1.6132
73.6 -1.5889
73.625 -1.556
73.65 -1.5246
73.675 -1.4988
73.7 -1.4796
73.725 -1.4689
73.75 -1.4648
73.775 -1.4657
73.8 -1.4693
73.825 -1.4738
73.85 -1.476
73.875 -1.477
73.9 -1.4793
73.925 -1.4864
73.95 -1.498
73.975 -1.5108
74 -1.5207
74.025 -1.5299
74.05 -1.5429
74.075 -1.5614
74.1 -1.5799
74.125 -1.601
74.15 -1.6298
74.175 -1.6628
74.2 -1.697
74.225 -1.735
74.25 -1.7769
74.275 -1.8199
74.3 -1.8624
74.325 -1.9046
74.35 -1.9471
74.375 -1.9893
74.4 -2.0305
74.425 -2.0637
74.45 -2.0851
74.475 -2.1006
74.5 -2.1146
74.525 -2.1266
74.55 -2.1295
74.575 -2.12
74.6 -2.0941
74.625 -2.0511
74.65 -1.9932
74.675 -1.9326
74.7 -1.8719
74.725 -1.8114
74.75 -1.755
74.775 -1.7048
74.8 -1.6636
74.825 -1.6302
74.85 -1.6008
74.875 -1.5723
74.9 -1.5457
74.925 -1.5168
74.95 -1.4819
74.975 -1.4424
75 -1.399
75.025 -1.3508
75.05 -1.2978
75.075 -1.2409
75.1 -1.1795
75.125 -1.1161
75.15 -1.0537
75.175 -0.9941
75.2 -0.9379
75.225 -0.8838
75.25 -0.8314
75.275 -0.7817
75.3 -0.7347
75.325 -0.693
75.35 -0.6587
75.375 -0.6326
75.4 -0.6123
75.425 -0.595
75.45 -0.5714
75.475 -0.5284
75.5 -0.4726
75.525 -0.4172
75.55 -0.3639
75.575 -0.3092
75.6 -0.2536
75.625 -0.1953
75.65 -0.1332
75.675 -0.0682
75.7 -0.0035
75.725 0.062
75.75 0.1274
75.775 0.1883
75.8 0.2453
75.825 0.3011
75.85 0.3523
75.875 0.3991
75.9 0.4413
75.925 0.4788
75.95 0.5115
75.975 0.5372
76 0.5582
76.025 0.5731
76.05 0.5873
76.075 0.6082
76.1 0.6387
76.125 0.6739
76.15 0.7099
76.175 0.7486
76.2 0.7889
76.225 0.8272
76.25 0.8623
76.275 0.8945
76.3 0.9253
76.325 0.9563
76.35 0.9862
76.375 1.0139
76.4 1.0387
76.425 1.0609
76.45 1.0815
76.475 1.1019
76.5 1.1244
76.525 1.1458
76.55 1.1629
76.575 1.1749
76.6 1.1816
76.625 1.182
76.65 1.1787
76.675 1.1734
76.7 1.167
76.725 1.1591
76.75 1.149
76.775 1.1337
76.8 1.1134
76.825 1.0866
76.85 1.055
76.875 1.0203
76.9 0.9851
76.925 0.952
76.95 0.9193
76.975 0.8855
77 0.8526
77.025 0.8249
77.05 0.8039
77.075 0.7859
77.1 0.7675
77.125 0.7514
77.15 0.7386
77.175 0.7289
77.2 0.7236
77.225 0.7314
77.25 0.7441
77.275 0.7537
77.3 0.7586
77.325 0.7586
77.35 0.7547
77.375 0.7467
77.4 0.7351
77.425 0.7214
77.45 0.7071
77.475 0.6937
77.5 0.681
77.525 0.6673
77.55 0.6506
77.575 0.632
77.6 0.6117
77.625 0.5906
77.65 0.5665
77.675 0.5384
77.7 0.5075
77.725 0.4761
77.75 0.446
77.775 0.42
77.8 0.3959
77.825 0.3728
77.85 0.3508
77.875 0.331
77.9 0.312
77.925 0.2909
77.95 0.2719
77.975 0.261
78 0.2703
78.025 0.2987
78.05 0.3318
78.075 0.3681
78.1 0.4075
78.125 0.4446
78.15 0.4785
78.175 0.5073
78.2 0.5302
78.225 0.5492
78.25 0.568
78.275 0.5869
78.3 0.6028
78.325 0.615
78.35 0.6239
78.375 0.6334
78.4 0.6466
78.425 0.6631
78.45 0.6895
78.475 0.7344
78.5 0.7917
78.525 0.8499
78.55 0.9009
78.575 0.9426
78.6 0.9757
78.625 0.9998
78.65 1.0148
78.675 1.0208
78.7 1.02
78.725 1.0158
78.75 1.01
78.775 1.0046
78.8 1.0007
78.825 0.9956
78.85 0.9892
78.875 0.988
78.9 0.9911
78.925 0.992
78.95 0.987
78.975 0.9765
79 0.9687
79.025 0.9724
79.05 0.9864
79.075 1.0042
79.1 1.0244
79.125 1.0465
79.15 1.0652
79.175 1.0768
79.2 1.08
79.225 1.0741
79.25 1.0594
79.275 1.0382
79.3 1.0142
79.325 0.9907
79.35 0.9691
79.375 0.9488
79.4 0.9278
79.425 0.9042
79.45 0.8805
79.475 0.8627
79.5 0.8594
79.525 0.8692
79.55 0.8807
79.575 0.8858
79.6 0.8844
79.625 0.8802
79.65 0.8794
79.675 0.8828
79.7 0.8899
79.725 0.9049
79.75 0.9297
79.775 0.9625
79.8 1.0001
79.825 1.0387
79.85 1.0773
79.875 1.1166
79.9 1.1564
79.925 1.192
79.95 1.2218
79.975 1.247
80 1.2668
80.025 1.2797
80.05 1.288
80.075 1.2941
80.1 1.2987
80.125 1.3009
80.15 1.3036
80.175 1.3053
80.2 1.3077
80.225 1.3123
80.25 1.3161
80.275 1.3215
80.3 1.3294
80.325 1.3415
80.35 1.3594
80.375 1.3831
80.4 1.41
80.425 1.4361
80.45 1.4647
80.475 1.4949
80.5 1.5227
80.525 1.5481
80.55 1.5699
80.575 1.5857
80.6 1.5966
80.625 1.6014
80.65 1.5973
80.675 1.5823
80.7 1.5577
80.725 1.5235
80.75 1.4815
80.775 1.4409
80.8 1.4145
80.825 1.3979
80.85 1.3786
80.875 1.3509
80.9 1.3145
80.925 1.271
80.95 1.2212
80.975 1.1647
81 1.102
81.025 1.0335
81.05 0.9633
81.075 0.9029
81.1 0.8546
81.125 0.8137
81.15 0.7732
81.175 0.7308
81.2 0.6854
81.225 0.6385
81.25 0.6012
81.275 0.572
81.3 0.5533
81.325 0.5462
81.35 0.5522
81.375 0.5704
81.4 0.5923
81.425 0.6146
81.45 0.6362
81.475 0.6557
81.5 0.6708
81.525 0.6806
81.55 0.6909
81.575 0.6993
81.6 0.7013
81.625 0.6926
81.65 0.6792
81.675 0.6708
81.7 0.6755
81.725 0.6993
81.75 0.7402
81.775 0.7799
81.8 0.8151
81.825 0.8479
81.85 0.8789
81.875 0.9051
81.9 0.9222
81.925 0.9317
81.95 0.9393
81.975 0.9537
82 0.9785
82.025 1.015
82.05 1.0599
82.075 1.1077
82.1 1.1517
82.125 1.1853
82.15 1.2079
82.175 1.2199
82.2 1.2199
82.225 1.2093
82.25 1.195
82.275 1.1832
82.3 1.174
82.325 1.1639
82.35 1.1529
82.375 1.1396
82.4 1.1232
82.425 1.1071
82.45 1.0915
82.475 1.0758
82.5 1.0607
82.525 1.0511
82.55 1.0542
82.575 1.0694
82.6 1.0907
82.625 1.1148
82.65 1.1402
82.675 1.1669
82.7 1.193
82.725 1.2147
82.75 1.2259
82.775 1.2239
82.8 1.2111
82.825 1.1876
82.85 1.1605
82.875 1.1343
82.9 1.1153
82.925 1.101
82.95 1.0888
82.975 1.0751
83 1.0587
83.025 1.0376
83.05 1.0109
83.075 0.9778
83.1 0.9358
83.125 0.8821
83.15 0.8157
83.175 0.739
83.2 0.6568
83.225 0.5799
83.25 0.5163
83.275 0.4671
83.3 0.4303
83.325 0.4095
83.35 0.413
83.375 0.431
83.4 0.4591
83.425 0.4946
83.45 0.5297
83.475 0.5576
83.5 0.5777
83.525 0.5912
83.55 0.6016
83.575 0.6112
83.6 0.6188
83.625 0.6272
83.65 0.6375
83.675 0.6476
83.7 0.6549
83.725 0.6578
83.75 0.6556
83.775 0.6546
83.8 0.6612
83.825 0.6757
83.85 0.6941
83.875 0.716
83.9 0.7488
83.925 0.7962
83.95 0.8552
83.975 0.9156
84 0.968
84.025 1.0084
84.05 1.0365
84.075 1.0543
84.1 1.0657
84.125 1.0725
84.15 1.0807
84.175 1.093
84.2 1.111
84.225 1.1378
84.25 1.1665
84.275 1.1867
84.3 1.1984
84.325 1.2015
84.35 1.1926
84.375 1.1705
84.4 1.134
84.425 1.0825
84.45 1.0195
84.475 0.9507
84.5 0.8854
84.525 0.8245
84.55 0.7617
84.575 0.6928
84.6 0.6132
84.625 0.5233
84.65 0.4267
84.675 0.3313
84.7 0.2454
84.725 0.1669
84.75 0.0877
84.775 0.0036
84.8 -0.0793
84.825 -0.1562
84.85 -0.2231
84.875 -0.276
84.9 -0.3025
84.925 -0.3033
84.95 -0.2949
84.975 -0.2859
85 -0.2819
85.025 -0.2773
85.05 -0.2727
85.075 -0.2668
85.1 -0.2612
85.125 -0.2589
85.15 -0.2626
85.175 -0.2691
85.2 -0.2746
85.225 -0.2801
85.25 -0.2857
85.275 -0.2921
85.3 -0.2978
85.325 -0.3054
85.35 -0.3027
85.375 -0.281
85.4 -0.2479
85.425 -0.2193
85.45 -0.2
85.475 -0.1868
85.5 -0.1771
85.525 -0.1648
85.55 -0.1485
85.575 -0.1298
85.6 -0.1077
85.625 -0.0813
85.65 -0.055
85.675 -0.0313
85.7 -0.0118
85.725 0.0039
85.75 0.0146
85.775 0.0189
85.8 0.0186
85.825 0.014
85.85 0.005
85.875 -0.0089
85.9 -0.0256
85.925 -0.0454
85.95 -0.0675
85.975 -0.0898
86 -0.1157
86.025 -0.1444
86.05 -0.1752
86.075 -0.1987
86.1 -0.199
86.125 -0.1838
86.15 -0.1673
86.175 -0.155
86.2 -0.1442
86.225 -0.133
86.25 -0.1247
86.275 -0.1208
86.3 -0.1191
86.325 -0.1233
86.35 -0.1372
86.375 -0.1555
86.4 -0.1679
86.425 -0.1724
86.45 -0.1719
86.475 -0.1686
86.5 -0.1651
86.525 -0.16
86.55 -0.1527
86.575 -0.1458
86.6 -0.1415
86.625 -0.1386
86.65 -0.1263
86.675 -0.1008
86.7 -0.073
86.725 -0.0514
86.75 -0.0404
86.775 -0.0389
86.8 -0.0451
86.825 -0.0566
86.85 -0.0675
86.875 -0.0722
86.9 -0.0691
86.925 -0.0615
86.95 -0.0516
86.975 -0.0414
87 -0.0311
87.025 -0.0159
87.05 0.004
87.075 0.0197
87.1 0.0282
87.125 0.0362
87.15 0.0478
87.175 0.0652
87.2 0.081
87.225 0.094
87.25 0.1023
87.275 0.1042
87.3 0.0977
87.325 0.084
87.35 0.0606
87.375 0.0295
87.4 -0.0084
87.425 -0.052
87.45 -0.0984
87.475 -0.1472
87.5 -0.1994
87.525 -0.2543
87.55 -0.3094
87.575 -0.3618
87.6 -0.4123
87.625 -0.4626
87.65 -0.515
87.675 -0.5719
87.7 -0.6274
87.725 -0.6817
87.75 -0.7334
87.775 -0.7814
87.8 -0.8111
87.825 -0.817
87.85 -0.8116
87.875 -0.8029
87.9 -0.7926
87.925 -0.7833
87.95 -0.7767
87.975 -0.7764
88 -0.7849
88.025 -0.7969
88.05 -0.8027
88.075 -0.8028
88.1 -0.8033
88.125 -0.8044
88.15 -0.8006
88.175 -0.7948
88.2 -0.7828
88.225 -0.7603
88.25 -0.7258
88.275 -0.6824
88.3 -0.6317
88.325 -0.5795
88.35 -0.5334
88.375 -0.4966
88.4 -0.4708
88.425 -0.4537
88.45 -0.4411
88.475 -0.4304
88.5 -0.4189
88.525 -0.4051
88.55 -0.3915
88.575 -0.3803
88.6 -0.3726
88.625 -0.3685
88.65 -0.3685
88.675 -0.3622
88.7 -0.3419
88.725 -0.316
88.75 -0.2943
88.775 -0.2802
88.8 -0.2764
88.825 -0.2802
88.85 -0.2914
88.875 -0.3058
88.9 -0.3258
88.925 -0.3497
88.95 -0.3762
88.975 -0.4019
89 -0.4212
89.025 -0.4295
89.05 -0.4268
89.075 -0.4111
89.1 -0.3839
89.125 -0.3504
89.15 -0.3163
89.175 -0.2852
89.2 -0.2584
89.225 -0.2366
89.25 -0.22
89.275 -0.2034
89.3 -0.179
89.325 -0.1425
89.35 -0.0936
89.375 -0.0351
89.4 0.0311
89.425 0.1005
89.45 0.1709
89.475 0.2454
89.5 0.3209
89.525 0.3975
89.55 0.4727
89.575 0.5446
89.6 0.6129
89.625 0.6785
89.65 0.7412
89.675 0.8013
89.7 0.8589
89.725 0.9133
89.75 0.9687
89.775 1.0243
89.8 1.0731
89.825 1.1144
89.85 1.1475
89.875 1.1703
89.9 1.1819
89.925 1.1826
89.95 1.1755
89.975 1.1588
90 1.1318
90.025 1.0962
90.05 1.0549
90.075 1.0089
90.1 0.9561
90.125 0.8949
90.15 0.8237
90.175 0.7417
90.2 0.6491
90.225 0.5483
90.25 0.4394
90.275 0.3229
90.3 0.1994
90.325 0.0715
90.35 -0.0576
90.375 -0.1828
90.4 -0.2884
90.425 -0.3754
90.45 -0.4547
90.475 -0.5237
90.5 -0.5745
90.525 -0.6148
90.55 -0.6522
90.575 -0.6896
90.6 -0.7332
90.625 -0.7823
90.65 -0.8297
90.675 -0.8781
90.7 -0.9238
90.725 -0.9551
90.75 -0.9751
90.775 -0.9851
90.8 -0.9911
90.825 -0.9923
90.85 -0.9914
90.875 -0.9866
90.9 -0.9754
90.925 -0.9595
90.95 -0.9401
90.975 -0.9192
91 -0.8958
91.025 -0.8699
91.05 -0.8405
91.075 -0.8069
91.1 -0.7683
91.125 -0.7265
91.15 -0.6842
91.175 -0.6436
91.2 -0.6081
91.225 -0.5815
91.25 -0.5627
91.275 -0.541
91.3 -0.5087
91.325 -0.4727
91.35 -0.4426
91.375 -0.4234
91.4 -0.4124
91.425 -0.4089
91.45 -0.4115
91.475 -0.4154
91.5 -0.4184
91.525 -0.4149
91.55 -0.4018
91.575 -0.381
91.6 -0.3574
91.625 -0.3354
91.65 -0.3139
91.675 -0.2923
91.7 -0.2719
91.725 -0.2532
91.75 -0.2385
91.775 -0.2294
91.8 -0.2248
91.825 -0.2253
91.85 -0.2296
91.875 -0.2368
91.9 -0.2484
91.925 -0.2655
91.95 -0.2876
91.975 -0.3143
92 -0.345
92.025 -0.3749
92.05 -0.4036
92.075 -0.4292
92.1 -0.4546
92.125 -0.4746
92.15 -0.4914
92.175 -0.5026
92.2 -0.5061
92.225 -0.4986
92.25 -0.4782
92.275 -0.4438
92.3 -0.4005
92.325 -0.3565
92.35 -0.316
92.375 -0.2739
92.4 -0.2334
92.425 -0.1947
92.45 -0.1611
92.475 -0.1316
92.5 -0.1036
92.525 -0.0743
92.55 -0.0473
92.575 -0.0225
92.6 0.0036
92.625 0.0332
92.65 0.0643
92.675 0.0876
92.7 0.0972
92.725 0.0959
92.75 0.0922
92.775 0.0916
92.8 0.0904
92.825 0.0879
92.85 0.0892
92.875 0.091
92.9 0.0914
92.925 0.0879
92.95 0.0804
92.975 0.0701
93 0.0565
93.025 0.0424
93.05 0.0291
93.075 0.0145
93.1 -0.0019
93.125 -0.0202
93.15 -0.0422
93.175 -0.0724
93.2 -0.1087
93.225 -0.1423
93.25 -0.1635
93.275 -0.1724
93.3 -0.1758
93.325 -0.1782
93.35 -0.1851
93.375 -0.1975
93.4 -0.2165
93.425 -0.2394
93.45 -0.26
93.475 -0.2715
93.5 -0.2663
93.525 -0.239
93.55 -0.1972
93.575 -0.1541
93.6 -0.1158
93.625 -0.0856
93.65 -0.0635
93.675 -0.0496
93.7 -0.0424
93.725 -0.04
93.75 -0.0418
93.775 -0.0487
93.8 -0.062
93.825 -0.0816
93.85 -0.108
93.875 -0.1408
93.9 -0.1822
93.925 -0.2302
93.95 -0.2816
93.975 -0.3385
94 -0.4005
94.025 -0.4628
94.05 -0.519
94.075 -0.5606
94.1 -0.5785
94.125 -0.5789
94.15 -0.5694
94.175 -0.5589
94.2 -0.5505
94.225 -0.5405
94.25 -0.5276
94.275 -0.5145
94.3 -0.5046
94.325 -0.5003
94.35 -0.5033
94.375 -0.5143
94.4 -0.5319
94.425 -0.5567
94.45 -0.5896
94.475 -0.6288
94.5 -0.6695
94.525 -0.7067
94.55 -0.7375
94.575 -0.7628
94.6 -0.7828
94.625 -0.8018
94.65 -0.8218
94.675 -0.8406
94.7 -0.8502
94.725 -0.8487
94.75 -0.8365
94.775 -0.8191
94.8 -0.7994
94.825 -0.7815
94.85 -0.7691
94.875 -0.7607
94.9 -0.7557
94.925 -0.7571
94.95 -0.7684
94.975 -0.792
95 -0.8287
95.025 -0.8752
95.05 -0.9285
95.075 -0.9819
95.1 -1.0295
95.125 -1.0673
95.15 -1.0936
95.175 -1.1089
95.2 -1.1122
95.225 -1.1023
95.25 -1.0813
95.275 -1.0516
95.3 -1.0117
95.325 -0.962
95.35 -0.9094
95.375 -0.8574
95.4 -0.8088
95.425 -0.763
95.45 -0.7199
95.475 -0.6808
95.5 -0.6465
95.525 -0.6181
95.55 -0.5907
95.575 -0.565
95.6 -0.5475
95.625 -0.5398
95.65 -0.5414
95.675 -0.5552
95.7 -0.5818
95.725 -0.6157
95.75 -0.655
95.775 -0.696
95.8 -0.7309
95.825 -0.7556
95.85 -0.7718
95.875 -0.7854
95.9 -0.7963
95.925 -0.8037
95.95 -0.8018
95.975 -0.7867
96 -0.7601
96.025 -0.7344
96.05 -0.7132
96.075 -0.6868
96.1 -0.6526
96.125 -0.6144
96.15 -0.572
96.175 -0.5177
96.2 -0.4548
96.225 -0.3897
96.25 -0.3252
96.275 -0.265
96.3 -0.2125
96.325 -0.1697
96.35 -0.1377
96.375 -0.1137
96.4 -0.0951
96.425 -0.0818
96.45 -0.079
96.475 -0.0824
96.5 -0.0816
96.525 -0.07
96.55 -0.0427
96.575 -0.0028
96.6 0.038
96.625 0.0763
96.65 0.1089
96.675 0.1329
96.7 0.156
96.725 0.1796
96.75 0.1974
96.775 0.2076
96.8 0.2153
96.825 0.223
96.85 0.2303
96.875 0.236
96.9 0.2396
96.925 0.2396
96.95 0.2332
96.975 0.2169
97 0.1928
97.025 0.1625
97.05 0.1273
97.075 0.0947
97.1 0.0693
97.125 0.0465
97.15 0.0239
97.175 0.005
97.2 -0.014
97.225 -0.0352
97.25 -0.0581
97.275 -0.0833
97.3 -0.1099
97.325 -0.1301
97.35 -0.1354
97.375 -0.1307
97.4 -0.1177
97.425 -0.0913
97.45 -0.0495
97.475 0.0016
97.5 0.0528
97.525 0.0976
97.55 0.1357
97.575 0.1692
97.6 0.1944
97.625 0.2102
97.65 0.2179
97.675 0.2178
97.7 0.2102
97.725 0.1933
97.75 0.1656
97.775 0.1265
97.8 0.0785
97.825 0.0254
97.85 -0.0305
97.875 -0.0852
97.9 -0.1382
97.925 -0.1881
97.95 -0.2293
97.975 -0.2655
98 -0.3029
98.025 -0.3442
98.05 -0.3917
98.075 -0.4464
98.1 -0.509
98.125 -0.5771
98.15 -0.6482
98.175 -0.7181
98.2 -0.7866
98.225 -0.8389
98.25 -0.858
98.275 -0.8538
98.3 -0.8404
98.325 -0.822
98.35 -0.8009
98.375 -0.7754
98.4 -0.7483
98.425 -0.7225
98.45 -0.698
98.475 -0.6701
98.5 -0.636
98.525 -0.5972
98.55 -0.5611
98.575 -0.53
98.6 -0.5056
98.625 -0.4851
98.65 -0.4711
98.675 -0.4637
98.7 -0.4615
98.725 -0.4602
98.75 -0.4572
98.775 -0.4443
98.8 -0.4158
98.825 -0.3763
98.85 -0.3364
98.875 -0.3013
98.9 -0.2699
98.925 -0.2364
98.95 -0.1986
98.975 -0.1614
99 -0.1319
99.025 -0.1133
99.05 -0.1029
99.075 -0.0998
99.1 -0.103
99.125 -0.114
99.15 -0.1321
99.175 -0.1566
99.2 -0.1876
99.225 -0.2243
99.25 -0.2641
99.275 -0.3069
99.3 -0.3506
99.325 -0.3908
99.35 -0.4263
99.375 -0.4527
99.4 -0.4728
99.425 -0.4922
99.45 -0.5111
99.475 -0.5273
99.5 -0.5392
99.525 -0.5437
99.55 -0.5391
99.575 -0.5275
99.6 -0.5135
99.625 -0.4992
99.65 -0.4863
99.675 -0.4796
99.7 -0.4837
99.725 -0.4998
99.75 -0.5266
99.775 -0.5626
99.8 -0.6094
99.825 -0.6639
99.85 -0.7214
99.875 -0.7772
99.9 -0.8264
99.925 -0.8683
99.95 -0.9059
99.975 -0.9392
100 -0.9676
