# Supplementary material for: Uptake of N2O5 by aqueous aerosol unveiled using chemically accurate many-body potentials
Source: Nat Commun. 2022 Mar 10;13:1266. doi: 10.1038/s41467-022-28697-8 (PMC8913772; doi:10.1038/s41467-022-28697-8)
Supplement: Supplementary file 3 — Source Data [file 41467_2022_28697_MOESM3_ESM.zip › n2o5-uptake-data/Fig2/scattering/rep02run11/relcom_gds.dat]

0.025 11.9958
0.05 11.9621
0.075 11.9284
0.1 11.8947
0.125 11.861
0.15 11.8273
0.175 11.7936
0.2 11.7599
0.225 11.7261
0.25 11.6924
0.275 11.6586
0.3 11.6249
0.325 11.5911
0.35 11.5573
0.375 11.5235
0.4 11.4897
0.425 11.4559
0.45 11.4221
0.475 11.3882
0.5 11.3544
0.525 11.3206
0.55 11.2867
0.575 11.2529
0.6 11.219
0.625 11.1852
0.65 11.1514
0.675 11.1176
0.7 11.0837
0.725 11.0499
0.75 11.0161
0.775 10.9822
0.8 10.9484
0.825 10.9145
0.85 10.8806
0.875 10.8467
0.9 10.8128
0.925 10.7788
0.95 10.7449
0.975 10.7109
1 10.6769
1.025 10.6429
1.05 10.6089
1.075 10.5749
1.1 10.5408
1.125 10.5068
1.15 10.4727
1.175 10.4386
1.2 10.4045
1.225 10.3703
1.25 10.3361
1.275 10.3019
1.3 10.2677
1.325 10.2334
1.35 10.199
1.375 10.1647
1.4 10.1302
1.425 10.0958
1.45 10.0613
1.475 10.0269
1.5 9.9924
1.525 9.9579
1.55 9.9234
1.575 9.8888
1.6 9.8543
1.625 9.8198
1.65 9.7853
1.675 9.7508
1.7 9.7162
1.725 9.6817
1.75 9.6472
1.775 9.6127
1.8 9.5782
1.825 9.5436
1.85 9.509
1.875 9.4744
1.9 9.4398
1.925 9.4051
1.95 9.3704
1.975 9.3357
2 9.3009
2.025 9.266
2.05 9.2311
2.075 9.1962
2.1 9.1611
2.125 9.126
2.15 9.0909
2.175 9.0556
2.2 9.0204
2.225 8.985
2.25 8.9497
2.275 8.9143
2.3 8.8788
2.325 8.8432
2.35 8.8076
2.375 8.772
2.4 8.7362
2.425 8.7003
2.45 8.6644
2.475 8.6285
2.5 8.5925
2.525 8.5564
2.55 8.5204
2.575 8.4842
2.6 8.4481
2.625 8.412
2.65 8.3758
2.675 8.3398
2.7 8.3038
2.725 8.2681
2.75 8.2325
2.775 8.197
2.8 8.1615
2.825 8.1261
2.85 8.0905
2.875 8.055
2.9 8.0193
2.925 7.9837
2.95 7.948
2.975 7.9125
3 7.8769
3.025 7.8413
3.05 7.8057
3.075 7.7699
3.1 7.734
3.125 7.6981
3.15 7.6619
3.175 7.6256
3.2 7.5892
3.225 7.5526
3.25 7.5158
3.275 7.4788
3.3 7.4416
3.325 7.4042
3.35 7.3664
3.375 7.3282
3.4 7.2897
3.425 7.251
3.45 7.212
3.475 7.1728
3.5 7.1335
3.525 7.0939
3.55 7.0543
3.575 7.0144
3.6 6.9744
3.625 6.9343
3.65 6.8939
3.675 6.8532
3.7 6.8123
3.725 6.7711
3.75 6.7296
3.775 6.6876
3.8 6.6449
3.825 6.6017
3.85 6.5583
3.875 6.5145
3.9 6.4703
3.925 6.4256
3.95 6.3805
3.975 6.3349
4 6.2889
4.025 6.2425
4.05 6.1956
4.075 6.148
4.1 6.1001
4.125 6.0516
4.15 6.0025
4.175 5.9531
4.2 5.9029
4.225 5.8514
4.25 5.7986
4.275 5.7448
4.3 5.6899
4.325 5.6342
4.35 5.5773
4.375 5.5194
4.4 5.4606
4.425 5.4009
4.45 5.3403
4.475 5.2787
4.5 5.2163
4.525 5.1528
4.55 5.0884
4.575 5.0228
4.6 4.9557
4.625 4.8864
4.65 4.8152
4.675 4.7412
4.7 4.6647
4.725 4.5861
4.75 4.5061
4.775 4.4272
4.8 4.3517
4.825 4.2804
4.85 4.2106
4.875 4.1386
4.9 4.0653
4.925 3.9924
4.95 3.92
4.975 3.8473
5 3.7749
5.025 3.7007
5.05 3.6228
5.075 3.5415
5.1 3.4571
5.125 3.3686
5.15 3.2755
5.175 3.1784
5.2 3.0759
5.225 2.9669
5.25 2.8516
5.275 2.7296
5.3 2.601
5.325 2.4695
5.35 2.339
5.375 2.2113
5.4 2.0913
5.425 1.9774
5.45 1.866
5.475 1.7534
5.5 1.6415
5.525 1.536
5.55 1.4335
5.575 1.3351
5.6 1.2378
5.625 1.1433
5.65 1.0542
5.675 0.9718
5.7 0.8897
5.725 0.804
5.75 0.7143
5.775 0.6228
5.8 0.5351
5.825 0.4575
5.85 0.3926
5.875 0.3428
5.9 0.3112
5.925 0.2889
5.95 0.2677
5.975 0.2452
6 0.2188
6.025 0.1883
6.05 0.1561
6.075 0.1192
6.1 0.078
6.125 0.0313
6.15 -0.0218
6.175 -0.0837
6.2 -0.1559
6.225 -0.2409
6.25 -0.3359
6.275 -0.436
6.3 -0.536
6.325 -0.6304
6.35 -0.7139
6.375 -0.7857
6.4 -0.8395
6.425 -0.8767
6.45 -0.8963
6.475 -0.9034
6.5 -0.9011
6.525 -0.8956
6.55 -0.8849
6.575 -0.868
6.6 -0.8434
6.625 -0.8134
6.65 -0.7828
6.675 -0.7535
6.7 -0.7298
6.725 -0.7118
6.75 -0.6985
6.775 -0.6906
6.8 -0.6876
6.825 -0.686
6.85 -0.6872
6.875 -0.6902
6.9 -0.6932
6.925 -0.6984
6.95 -0.709
6.975 -0.7246
7 -0.7452
7.025 -0.7676
7.05 -0.7901
7.075 -0.812
7.1 -0.8329
7.125 -0.8577
7.15 -0.8838
7.175 -0.909
7.2 -0.9282
7.225 -0.9419
7.25 -0.9557
7.275 -0.9673
7.3 -0.9777
7.325 -0.9847
7.35 -0.9886
7.375 -0.9862
7.4 -0.9755
7.425 -0.9547
7.45 -0.9285
7.475 -0.9005
7.5 -0.873
7.525 -0.8422
7.55 -0.8
7.575 -0.7471
7.6 -0.6797
7.625 -0.5978
7.65 -0.5064
7.675 -0.4111
7.7 -0.3161
7.725 -0.2235
7.75 -0.1376
7.775 -0.0581
7.8 0.0146
7.825 0.0795
7.85 0.136
7.875 0.1853
7.9 0.2307
7.925 0.2776
7.95 0.3297
7.975 0.3875
8 0.4456
8.025 0.4967
8.05 0.5402
8.075 0.5781
8.1 0.6097
8.125 0.6348
8.15 0.6545
8.175 0.6696
8.2 0.6808
8.225 0.6885
8.25 0.691
8.275 0.6891
8.3 0.6846
8.325 0.6761
8.35 0.6614
8.375 0.643
8.4 0.6173
8.425 0.5855
8.45 0.5494
8.475 0.5092
8.5 0.4659
8.525 0.4203
8.55 0.3777
8.575 0.3493
8.6 0.3416
8.625 0.3489
8.65 0.3628
8.675 0.3798
8.7 0.3948
8.725 0.4043
8.75 0.4142
8.775 0.4423
8.8 0.4942
8.825 0.5583
8.85 0.6262
8.875 0.6919
8.9 0.7526
8.925 0.8085
8.95 0.8619
8.975 0.9125
9 0.9614
9.025 1.0064
9.05 1.0468
9.075 1.0827
9.1 1.1155
9.125 1.1462
9.15 1.1702
9.175 1.1869
9.2 1.194
9.225 1.1901
9.25 1.1766
9.275 1.1561
9.3 1.1293
9.325 1.0938
9.35 1.0497
9.375 0.9994
9.4 0.9439
9.425 0.8838
9.45 0.8168
9.475 0.7414
9.5 0.6593
9.525 0.5724
9.55 0.4836
9.575 0.398
9.6 0.3222
9.625 0.2557
9.65 0.192
9.675 0.1277
9.7 0.0617
9.725 -0.007
9.75 -0.0816
9.775 -0.1618
9.8 -0.2462
9.825 -0.3343
9.85 -0.4233
9.875 -0.5123
9.9 -0.5982
9.925 -0.6749
9.95 -0.737
9.975 -0.7837
10 -0.8221
10.025 -0.8564
10.05 -0.8893
10.075 -0.9198
10.1 -0.948
10.125 -0.9807
10.15 -1.0202
10.175 -1.0641
10.2 -1.1077
10.225 -1.1516
10.25 -1.1983
10.275 -1.2486
10.3 -1.302
10.325 -1.3596
10.35 -1.4182
10.375 -1.476
10.4 -1.5271
10.425 -1.5634
10.45 -1.583
10.475 -1.5924
10.5 -1.595
10.525 -1.5893
10.55 -1.5742
10.575 -1.5504
10.6 -1.5237
10.625 -1.4975
10.65 -1.4694
10.675 -1.4419
10.7 -1.4183
10.725 -1.3999
10.75 -1.3895
10.775 -1.3861
10.8 -1.3874
10.825 -1.3931
10.85 -1.401
10.875 -1.4117
10.9 -1.426
10.925 -1.4415
10.95 -1.4549
10.975 -1.4691
11 -1.4873
11.025 -1.5043
11.05 -1.5139
11.075 -1.5116
11.1 -1.4931
11.125 -1.456
11.15 -1.4015
11.175 -1.3381
11.2 -1.2733
11.225 -1.2094
11.25 -1.148
11.275 -1.0938
11.3 -1.0482
11.325 -1.0101
11.35 -0.9815
11.375 -0.9608
11.4 -0.9468
11.425 -0.9371
11.45 -0.9302
11.475 -0.9242
11.5 -0.919
11.525 -0.9138
11.55 -0.9083
11.575 -0.9047
11.6 -0.9085
11.625 -0.9195
11.65 -0.9362
11.675 -0.9585
11.7 -0.9841
11.725 -1.0158
11.75 -1.0574
11.775 -1.1096
11.8 -1.1736
11.825 -1.2477
11.85 -1.3211
11.875 -1.3723
11.9 -1.4045
11.925 -1.4328
11.95 -1.4654
11.975 -1.5052
12 -1.5504
12.025 -1.5975
12.05 -1.6429
12.075 -1.6864
12.1 -1.7307
12.125 -1.7773
12.15 -1.8199
12.175 -1.8516
12.2 -1.8712
12.225 -1.8846
12.25 -1.892
12.275 -1.8964
12.3 -1.9042
12.325 -1.9173
12.35 -1.9316
12.375 -1.9436
12.4 -1.9546
12.425 -1.9662
12.45 -1.9804
12.475 -1.9948
12.5 -2.0038
12.525 -1.9963
12.55 -1.9768
12.575 -1.9486
12.6 -1.9108
12.625 -1.8677
12.65 -1.8238
12.675 -1.7849
12.7 -1.7512
12.725 -1.7205
12.75 -1.692
12.775 -1.6661
12.8 -1.6434
12.825 -1.6248
12.85 -1.6111
12.875 -1.599
12.9 -1.5887
12.925 -1.5785
12.95 -1.5698
12.975 -1.5629
13 -1.5565
13.025 -1.5472
13.05 -1.5354
13.075 -1.5169
13.1 -1.4959
13.125 -1.4737
13.15 -1.4541
13.175 -1.439
13.2 -1.4297
13.225 -1.425
13.25 -1.4255
13.275 -1.4324
13.3 -1.4482
13.325 -1.473
13.35 -1.5053
13.375 -1.5424
13.4 -1.5807
13.425 -1.6177
13.45 -1.6549
13.475 -1.6918
13.5 -1.7313
13.525 -1.7757
13.55 -1.8238
13.575 -1.8753
13.6 -1.9266
13.625 -1.9777
13.65 -2.0263
13.675 -2.0752
13.7 -2.1246
13.725 -2.1682
13.75 -2.2003
13.775 -2.22
13.8 -2.2374
13.825 -2.2615
13.85 -2.2906
13.875 -2.3228
13.9 -2.3566
13.925 -2.3858
13.95 -2.409
13.975 -2.4284
14 -2.4443
14.025 -2.4471
14.05 -2.4282
14.075 -2.3881
14.1 -2.3411
14.125 -2.2946
14.15 -2.2531
14.175 -2.2184
14.2 -2.1912
14.225 -2.1718
14.25 -2.1605
14.275 -2.1562
14.3 -2.1596
14.325 -2.1696
14.35 -2.186
14.375 -2.2081
14.4 -2.2357
14.425 -2.2671
14.45 -2.2954
14.475 -2.3089
14.5 -2.3037
14.525 -2.2874
14.55 -2.2624
14.575 -2.2309
14.6 -2.191
14.625 -2.1402
14.65 -2.0818
14.675 -2.0208
14.7 -1.9637
14.725 -1.9138
14.75 -1.8704
14.775 -1.8317
14.8 -1.7942
14.825 -1.7502
14.85 -1.6871
14.875 -1.5996
14.9 -1.5021
14.925 -1.409
14.95 -1.3257
14.975 -1.2556
15 -1.1975
15.025 -1.1458
15.05 -1.095
15.075 -1.0398
15.1 -0.9808
15.125 -0.9221
15.15 -0.8628
15.175 -0.8035
15.2 -0.7458
15.225 -0.6921
15.25 -0.6401
15.275 -0.5871
15.3 -0.5326
15.325 -0.4763
15.35 -0.4192
15.375 -0.3633
15.4 -0.3122
15.425 -0.2676
15.45 -0.2301
15.475 -0.192
15.5 -0.1391
15.525 -0.0722
15.55 -0.0008
15.575 0.0674
15.6 0.1296
15.625 0.1859
15.65 0.2359
15.675 0.2806
15.7 0.3224
15.725 0.3661
15.75 0.4133
15.775 0.4627
15.8 0.5149
15.825 0.5753
15.85 0.6517
15.875 0.7506
15.9 0.8586
15.925 0.9648
15.95 1.064
15.975 1.1562
16 1.2418
16.025 1.322
16.05 1.3976
16.075 1.4701
16.1 1.5418
16.125 1.6143
16.15 1.689
16.175 1.7649
16.2 1.8399
16.225 1.9088
16.25 1.969
16.275 2.0212
16.3 2.0661
16.325 2.1067
16.35 2.1475
16.375 2.189
16.4 2.2333
16.425 2.2764
16.45 2.3138
16.475 2.343
16.5 2.3656
16.525 2.3813
16.55 2.3898
16.575 2.3914
16.6 2.3906
16.625 2.3947
16.65 2.4046
16.675 2.414
16.7 2.4179
16.725 2.4206
16.75 2.4219
16.775 2.4149
16.8 2.4013
16.825 2.3794
16.85 2.3506
16.875 2.3298
16.9 2.3362
16.925 2.3789
16.95 2.445
16.975 2.5197
17 2.5921
17.025 2.6613
17.05 2.7264
17.075 2.7869
17.1 2.8443
17.125 2.9025
17.15 2.9619
17.175 3.0171
17.2 3.0646
17.225 3.1048
17.25 3.1385
17.275 3.1627
17.3 3.1771
17.325 3.1826
17.35 3.1795
17.375 3.1742
17.4 3.1754
17.425 3.1808
17.45 3.1833
17.475 3.1789
17.5 3.1658
17.525 3.143
17.55 3.1118
17.575 3.0745
17.6 3.0327
17.625 2.9876
17.65 2.9387
17.675 2.8848
17.7 2.8264
17.725 2.767
17.75 2.7101
17.775 2.6566
17.8 2.6063
17.825 2.5574
17.85 2.5095
17.875 2.464
17.9 2.4211
17.925 2.3885
17.95 2.3706
17.975 2.3599
18 2.3527
18.025 2.3471
18.05 2.34
18.075 2.3329
18.1 2.3262
18.125 2.3168
18.15 2.3021
18.175 2.2818
18.2 2.2568
18.225 2.2286
18.25 2.2054
18.275 2.19
18.3 2.1749
18.325 2.1561
18.35 2.1319
18.375 2.1031
18.4 2.0682
18.425 2.0287
18.45 1.9836
18.475 1.9373
18.5 1.8965
18.525 1.8707
18.55 1.8695
18.575 1.8825
18.6 1.9024
18.625 1.9203
18.65 1.9345
18.675 1.9442
18.7 1.9506
18.725 1.9521
18.75 1.9498
18.775 1.9484
18.8 1.9519
18.825 1.9602
18.85 1.9668
18.875 1.9681
18.9 1.9648
18.925 1.9552
18.95 1.9401
18.975 1.919
19 1.8908
19.025 1.8535
19.05 1.809
19.075 1.7603
19.1 1.7169
19.125 1.6889
19.15 1.6684
19.175 1.6457
19.2 1.6178
19.225 1.5828
19.25 1.5433
19.275 1.5005
19.3 1.4549
19.325 1.4057
19.35 1.3536
19.375 1.3026
19.4 1.2508
19.425 1.197
19.45 1.1398
19.475 1.0772
19.5 1.0085
19.525 0.936
19.55 0.8616
19.575 0.7847
19.6 0.7048
19.625 0.6241
19.65 0.5521
19.675 0.4896
19.7 0.4277
19.725 0.3647
19.75 0.3032
19.775 0.2433
19.8 0.1875
19.825 0.1406
19.85 0.1055
19.875 0.0914
19.9 0.1037
19.925 0.1289
19.95 0.1538
19.975 0.1738
20 0.1902
20.025 0.2037
20.05 0.212
20.075 0.214
20.1 0.2089
20.125 0.1976
20.15 0.1817
20.175 0.1614
20.2 0.1338
20.225 0.1008
20.25 0.0677
20.275 0.0486
20.3 0.0471
20.325 0.0578
20.35 0.0806
20.375 0.1085
20.4 0.1354
20.425 0.1563
20.45 0.171
20.475 0.1815
20.5 0.1951
20.525 0.2096
20.55 0.2181
20.575 0.2226
20.6 0.2212
20.625 0.2137
20.65 0.2013
20.675 0.1853
20.7 0.1636
20.725 0.1359
20.75 0.1045
20.775 0.0696
20.8 0.0364
20.825 0.0071
20.85 -0.0178
20.875 -0.0371
20.9 -0.0555
20.925 -0.0804
20.95 -0.1099
20.975 -0.1414
21 -0.1779
21.025 -0.2212
21.05 -0.2696
21.075 -0.323
21.1 -0.3839
21.125 -0.4546
21.15 -0.5322
21.175 -0.6116
21.2 -0.6832
21.225 -0.7405
21.25 -0.7923
21.275 -0.8433
21.3 -0.8945
21.325 -0.9486
21.35 -1.0044
21.375 -1.0539
21.4 -1.0915
21.425 -1.1128
21.45 -1.1134
21.475 -1.1072
21.5 -1.1059
21.525 -1.114
21.55 -1.1302
21.575 -1.1516
21.6 -1.1784
21.625 -1.2108
21.65 -1.2497
21.675 -1.2942
21.7 -1.3408
21.725 -1.3833
21.75 -1.4167
21.775 -1.4397
21.8 -1.4578
21.825 -1.4757
21.85 -1.4944
21.875 -1.5155
21.9 -1.5365
21.925 -1.5557
21.95 -1.5654
21.975 -1.5636
22 -1.5514
22.025 -1.5336
22.05 -1.5094
22.075 -1.4814
22.1 -1.4535
22.125 -1.4231
22.15 -1.3896
22.175 -1.3518
22.2 -1.2994
22.225 -1.2322
22.25 -1.163
22.275 -1.0976
22.3 -1.0374
22.325 -0.9818
22.35 -0.9313
22.375 -0.8855
22.4 -0.8437
22.425 -0.8049
22.45 -0.7698
22.475 -0.7384
22.5 -0.7148
22.525 -0.7006
22.55 -0.6946
22.575 -0.697
22.6 -0.7084
22.625 -0.7266
22.65 -0.7504
22.675 -0.7774
22.7 -0.8029
22.725 -0.8272
22.75 -0.8566
22.775 -0.8964
22.8 -0.9429
22.825 -0.9925
22.85 -1.0458
22.875 -1.1025
22.9 -1.1562
22.925 -1.2057
22.95 -1.2499
22.975 -1.2799
23 -1.2927
23.025 -1.2972
23.05 -1.2943
23.075 -1.2814
23.1 -1.2587
23.125 -1.2246
23.15 -1.1815
23.175 -1.1312
23.2 -1.0744
23.225 -1.015
23.25 -0.9559
23.275 -0.9048
23.3 -0.8618
23.325 -0.8229
23.35 -0.782
23.375 -0.7351
23.4 -0.6787
23.425 -0.6171
23.45 -0.5513
23.475 -0.484
23.5 -0.4177
23.525 -0.3542
23.55 -0.2943
23.575 -0.2385
23.6 -0.1911
23.625 -0.1556
23.65 -0.1295
23.675 -0.1132
23.7 -0.1054
23.725 -0.1073
23.75 -0.1172
23.775 -0.1349
23.8 -0.1576
23.825 -0.1834
23.85 -0.2123
23.875 -0.235
23.9 -0.2456
23.925 -0.2446
23.95 -0.2301
23.975 -0.2013
24 -0.1607
24.025 -0.1112
24.05 -0.0569
24.075 -0.0031
24.1 0.0449
24.125 0.0866
24.15 0.1216
24.175 0.1514
24.2 0.1793
24.225 0.2071
24.25 0.2358
24.275 0.2623
24.3 0.2837
24.325 0.299
24.35 0.3111
24.375 0.3224
24.4 0.3311
24.425 0.3363
24.45 0.337
24.475 0.3305
24.5 0.314
24.525 0.2885
24.55 0.257
24.575 0.2228
24.6 0.1894
24.625 0.1579
24.65 0.133
24.675 0.1194
24.7 0.1106
24.725 0.1004
24.75 0.0856
24.775 0.0674
24.8 0.0471
24.825 0.0245
24.85 -0.0001
24.875 -0.0279
24.9 -0.0594
24.925 -0.0959
24.95 -0.1378
24.975 -0.1859
25 -0.2389
25.025 -0.2935
25.05 -0.3443
25.075 -0.3884
25.1 -0.4266
25.125 -0.466
25.15 -0.5046
25.175 -0.528
25.2 -0.5387
25.225 -0.5475
25.25 -0.5602
25.275 -0.5783
25.3 -0.6009
25.325 -0.629
25.35 -0.6648
25.375 -0.7038
25.4 -0.7404
25.425 -0.7753
25.45 -0.8171
25.475 -0.8664
25.5 -0.9207
25.525 -0.977
25.55 -1.032
25.575 -1.0827
25.6 -1.1231
25.625 -1.1486
25.65 -1.153
25.675 -1.1432
25.7 -1.1326
25.725 -1.1278
25.75 -1.1264
25.775 -1.1222
25.8 -1.11
25.825 -1.0926
25.85 -1.0797
25.875 -1.0729
25.9 -1.0733
25.925 -1.0775
25.95 -1.0871
25.975 -1.1007
26 -1.1168
26.025 -1.134
26.05 -1.1523
26.075 -1.1711
26.1 -1.19
26.125 -1.2074
26.15 -1.2184
26.175 -1.2098
26.2 -1.1837
26.225 -1.1528
26.25 -1.1242
26.275 -1.0985
26.3 -1.0757
26.325 -1.0591
26.35 -1.0464
26.375 -1.0364
26.4 -1.0281
26.425 -1.0221
26.45 -1.0197
26.475 -1.0217
26.5 -1.0286
26.525 -1.0411
26.55 -1.0585
26.575 -1.078
26.6 -1.0909
26.625 -1.0859
26.65 -1.0553
26.675 -1.0048
26.7 -0.9491
26.725 -0.8988
26.75 -0.8643
26.775 -0.8445
26.8 -0.8374
26.825 -0.8433
26.85 -0.8624
26.875 -0.8952
26.9 -0.9398
26.925 -0.9941
26.95 -1.0527
26.975 -1.111
27 -1.1688
27.025 -1.2215
27.05 -1.2643
27.075 -1.3006
27.1 -1.3355
27.125 -1.3684
27.15 -1.397
27.175 -1.4216
27.2 -1.4437
27.225 -1.4651
27.25 -1.489
27.275 -1.5122
27.3 -1.5243
27.325 -1.5256
27.35 -1.5204
27.375 -1.5073
27.4 -1.4879
27.425 -1.4651
27.45 -1.4474
27.475 -1.4343
27.5 -1.4269
27.525 -1.425
27.55 -1.4277
27.575 -1.4351
27.6 -1.4478
27.625 -1.4653
27.65 -1.4855
27.675 -1.5078
27.7 -1.5309
27.725 -1.5557
27.75 -1.5791
27.775 -1.6049
27.8 -1.6356
27.825 -1.6684
27.85 -1.7027
27.875 -1.7418
27.9 -1.7829
27.925 -1.8236
27.95 -1.8661
27.975 -1.9097
28 -1.9474
28.025 -1.9747
28.05 -1.9855
28.075 -1.9799
28.1 -1.9659
28.125 -1.9508
28.15 -1.9323
28.175 -1.9131
28.2 -1.9027
28.225 -1.9031
28.25 -1.9062
28.275 -1.9094
28.3 -1.915
28.325 -1.9284
28.35 -1.9491
28.375 -1.975
28.4 -2.0015
28.425 -2.0239
28.45 -2.0399
28.475 -2.0496
28.5 -2.0521
28.525 -2.0474
28.55 -2.0347
28.575 -2.0156
28.6 -1.9915
28.625 -1.9648
28.65 -1.9373
28.675 -1.9094
28.7 -1.8779
28.725 -1.8415
28.75 -1.8015
28.775 -1.7582
28.8 -1.7164
28.825 -1.6769
28.85 -1.6411
28.875 -1.6131
28.9 -1.5897
28.925 -1.5679
28.95 -1.5353
28.975 -1.4892
29 -1.4354
29.025 -1.3843
29.05 -1.3477
29.075 -1.3201
29.1 -1.296
29.125 -1.2759
29.15 -1.259
29.175 -1.2466
29.2 -1.2405
29.225 -1.2404
29.25 -1.2458
29.275 -1.2574
29.3 -1.2746
29.325 -1.2961
29.35 -1.3227
29.375 -1.351
29.4 -1.3735
29.425 -1.3784
29.45 -1.3666
29.475 -1.3436
29.5 -1.3167
29.525 -1.2899
29.55 -1.2664
29.575 -1.2496
29.6 -1.2412
29.625 -1.2403
29.65 -1.2476
29.675 -1.2609
29.7 -1.2794
29.725 -1.3024
29.75 -1.3279
29.775 -1.3556
29.8 -1.3812
29.825 -1.4014
29.85 -1.4172
29.875 -1.4257
29.9 -1.4287
29.925 -1.432
29.95 -1.4389
29.975 -1.4488
30 -1.462
30.025 -1.4791
30.05 -1.4963
30.075 -1.5065
30.1 -1.5076
30.125 -1.5014
30.15 -1.4915
30.175 -1.481
30.2 -1.4721
30.225 -1.4686
30.25 -1.4709
30.275 -1.4766
30.3 -1.4838
30.325 -1.4902
30.35 -1.4893
30.375 -1.4782
30.4 -1.4612
30.425 -1.44
30.45 -1.4152
30.475 -1.387
30.5 -1.349
30.525 -1.2996
30.55 -1.2463
30.575 -1.1931
30.6 -1.1474
30.625 -1.1159
30.65 -1.1016
30.675 -1.0993
30.7 -1.1031
30.725 -1.11
30.75 -1.1159
30.775 -1.1158
30.8 -1.109
30.825 -1.0949
30.85 -1.0805
30.875 -1.0671
30.9 -1.0563
30.925 -1.0532
30.95 -1.0614
30.975 -1.084
31 -1.1174
31.025 -1.1562
31.05 -1.196
31.075 -1.2293
31.1 -1.2467
31.125 -1.2504
31.15 -1.2512
31.175 -1.2541
31.2 -1.2636
31.225 -1.2802
31.25 -1.3075
31.275 -1.3493
31.3 -1.4079
31.325 -1.4852
31.35 -1.5759
31.375 -1.6754
31.4 -1.7798
31.425 -1.8891
31.45 -2.0004
31.475 -2.107
31.5 -2.196
31.525 -2.2561
31.55 -2.2917
31.575 -2.3139
31.6 -2.3303
31.625 -2.3428
31.65 -2.3444
31.675 -2.3347
31.7 -2.3147
31.725 -2.2909
31.75 -2.2642
31.775 -2.2398
31.8 -2.216
31.825 -2.1898
31.85 -2.1612
31.875 -2.1334
31.9 -2.1099
31.925 -2.0905
31.95 -2.0701
31.975 -2.0399
32 -2.0072
32.025 -1.9798
32.05 -1.9548
32.075 -1.9333
32.1 -1.9125
32.125 -1.8946
32.15 -1.8839
32.175 -1.8789
32.2 -1.8718
32.225 -1.8551
32.25 -1.8308
32.275 -1.7975
32.3 -1.7624
32.325 -1.7259
32.35 -1.6829
32.375 -1.6347
32.4 -1.5876
32.425 -1.5485
32.45 -1.5184
32.475 -1.4979
32.5 -1.4868
32.525 -1.4814
32.55 -1.4779
32.575 -1.4687
32.6 -1.4509
32.625 -1.4318
32.65 -1.4167
32.675 -1.4086
32.7 -1.4133
32.725 -1.4275
32.75 -1.4468
32.775 -1.4692
32.8 -1.4954
32.825 -1.5266
32.85 -1.5594
32.875 -1.5854
32.9 -1.6016
32.925 -1.6189
32.95 -1.6356
32.975 -1.6516
33 -1.6632
33.025 -1.6676
33.05 -1.6645
33.075 -1.6576
33.1 -1.6487
33.125 -1.6372
33.15 -1.6252
33.175 -1.615
33.2 -1.6072
33.225 -1.6027
33.25 -1.6025
33.275 -1.607
33.3 -1.6162
33.325 -1.6297
33.35 -1.6449
33.375 -1.6602
33.4 -1.6741
33.425 -1.6898
33.45 -1.7083
33.475 -1.7306
33.5 -1.7573
33.525 -1.7881
33.55 -1.8219
33.575 -1.854
33.6 -1.8812
33.625 -1.9075
33.65 -1.9337
33.675 -1.9604
33.7 -1.9898
33.725 -2.0218
33.75 -2.0545
33.775 -2.0872
33.8 -2.1207
33.825 -2.1548
33.85 -2.1866
33.875 -2.2166
33.9 -2.2451
33.925 -2.2729
33.95 -2.303
33.975 -2.3382
34 -2.3804
34.025 -2.4294
34.05 -2.4819
34.075 -2.5327
34.1 -2.5782
34.125 -2.6202
34.15 -2.6602
34.175 -2.691
34.2 -2.6998
34.225 -2.6848
34.25 -2.6571
34.275 -2.6247
34.3 -2.5913
34.325 -2.5595
34.35 -2.5331
34.375 -2.5115
34.4 -2.4953
34.425 -2.4842
34.45 -2.4735
34.475 -2.4609
34.5 -2.4421
34.525 -2.4204
34.55 -2.3995
34.575 -2.3823
34.6 -2.3701
34.625 -2.362
34.65 -2.3596
34.675 -2.3642
34.7 -2.374
34.725 -2.3877
34.75 -2.4037
34.775 -2.4221
34.8 -2.4414
34.825 -2.461
34.85 -2.4804
34.875 -2.4999
34.9 -2.519
34.925 -2.5354
34.95 -2.5466
34.975 -2.5526
35 -2.5585
35.025 -2.5653
35.05 -2.5731
35.075 -2.58
35.1 -2.5848
35.125 -2.5874
35.15 -2.5916
35.175 -2.5988
35.2 -2.606
35.225 -2.6157
35.25 -2.6276
35.275 -2.6401
35.3 -2.6562
35.325 -2.6759
35.35 -2.6991
35.375 -2.7276
35.4 -2.7605
35.425 -2.797
35.45 -2.8371
35.475 -2.8823
35.5 -2.929
35.525 -2.9699
35.55 -3.0023
35.575 -3.0229
35.6 -3.0305
35.625 -3.0334
35.65 -3.0346
35.675 -3.0372
35.7 -3.0453
35.725 -3.0606
35.75 -3.0848
35.775 -3.1142
35.8 -3.1449
35.825 -3.1682
35.85 -3.189
35.875 -3.2155
35.9 -3.2422
35.925 -3.2652
35.95 -3.2842
35.975 -3.2967
36 -3.3028
36.025 -3.3009
36.05 -3.2874
36.075 -3.261
36.1 -3.221
36.125 -3.1725
36.15 -3.1234
36.175 -3.0733
36.2 -3.0256
36.225 -2.9801
36.25 -2.9369
36.275 -2.8968
36.3 -2.855
36.325 -2.8142
36.35 -2.7749
36.375 -2.7394
36.4 -2.7158
36.425 -2.709
36.45 -2.7141
36.475 -2.7225
36.5 -2.7288
36.525 -2.7308
36.55 -2.7321
36.575 -2.7331
36.6 -2.7356
36.625 -2.7433
36.65 -2.7571
36.675 -2.777
36.7 -2.8019
36.725 -2.8325
36.75 -2.8703
36.775 -2.9148
36.8 -2.9655
36.825 -3.0232
36.85 -3.088
36.875 -3.1581
36.9 -3.2278
36.925 -3.2956
36.95 -3.3626
36.975 -3.4221
37 -3.4731
37.025 -3.512
37.05 -3.5359
37.075 -3.539
37.1 -3.5187
37.125 -3.4696
37.15 -3.4025
37.175 -3.3293
37.2 -3.2608
37.225 -3.1971
37.25 -3.137
37.275 -3.0836
37.3 -3.0374
37.325 -2.9953
37.35 -2.9565
37.375 -2.92
37.4 -2.8835
37.425 -2.8468
37.45 -2.8053
37.475 -2.7641
37.5 -2.7231
37.525 -2.6801
37.55 -2.6371
37.575 -2.5959
37.6 -2.5563
37.625 -2.519
37.65 -2.4895
37.675 -2.4702
37.7 -2.4565
37.725 -2.4432
37.75 -2.4284
37.775 -2.4118
37.8 -2.3919
37.825 -2.3664
37.85 -2.3386
37.875 -2.3121
37.9 -2.2882
37.925 -2.2662
37.95 -2.2417
37.975 -2.2177
38 -2.1974
38.025 -2.1807
38.05 -2.1694
38.075 -2.165
38.1 -2.1675
38.125 -2.1727
38.15 -2.1741
38.175 -2.1708
38.2 -2.1581
38.225 -2.1416
38.25 -2.1237
38.275 -2.1059
38.3 -2.0932
38.325 -2.0909
38.35 -2.1019
38.375 -2.1248
38.4 -2.1604
38.425 -2.2043
38.45 -2.2479
38.475 -2.2916
38.5 -2.338
38.525 -2.3843
38.55 -2.4236
38.575 -2.4617
38.6 -2.5014
38.625 -2.5466
38.65 -2.5934
38.675 -2.6337
38.7 -2.662
38.725 -2.6804
38.75 -2.6912
38.775 -2.6948
38.8 -2.6903
38.825 -2.6739
38.85 -2.648
38.875 -2.6134
38.9 -2.5732
38.925 -2.5295
38.95 -2.4851
38.975 -2.4432
39 -2.4033
39.025 -2.3643
39.05 -2.325
39.075 -2.2845
39.1 -2.2453
39.125 -2.2047
39.15 -2.1651
39.175 -2.1319
39.2 -2.1168
39.225 -2.1227
39.25 -2.1397
39.275 -2.1644
39.3 -2.1966
39.325 -2.2329
39.35 -2.2634
39.375 -2.2834
39.4 -2.2983
39.425 -2.3078
39.45 -2.3128
39.475 -2.3139
39.5 -2.3185
39.525 -2.3317
39.55 -2.3551
39.575 -2.3913
39.6 -2.4413
39.625 -2.4988
39.65 -2.5534
39.675 -2.5986
39.7 -2.6281
39.725 -2.6432
39.75 -2.6393
39.775 -2.6188
39.8 -2.5835
39.825 -2.5328
39.85 -2.4666
39.875 -2.3844
39.9 -2.293
39.925 -2.196
39.95 -2.0946
39.975 -1.9973
40 -1.9098
40.025 -1.8289
40.05 -1.7568
40.075 -1.6939
40.1 -1.6353
40.125 -1.5793
40.15 -1.5289
40.175 -1.4814
40.2 -1.4406
40.225 -1.4046
40.25 -1.369
40.275 -1.3316
40.3 -1.2898
40.325 -1.2414
40.35 -1.1876
40.375 -1.1352
40.4 -1.0821
40.425 -1.0135
40.45 -0.9255
40.475 -0.8269
40.5 -0.7313
40.525 -0.6436
40.55 -0.5622
40.575 -0.4889
40.6 -0.4248
40.625 -0.3702
40.65 -0.3231
40.675 -0.2843
40.7 -0.2523
40.725 -0.2255
40.75 -0.2066
40.775 -0.1954
40.8 -0.1886
40.825 -0.1839
40.85 -0.1814
40.875 -0.1794
40.9 -0.1792
40.925 -0.1846
40.95 -0.1971
40.975 -0.2173
41 -0.2417
41.025 -0.2656
41.05 -0.2858
41.075 -0.3049
41.1 -0.3245
41.125 -0.3487
41.15 -0.3797
41.175 -0.4191
41.2 -0.4653
41.225 -0.5133
41.25 -0.558
41.275 -0.5959
41.3 -0.618
41.325 -0.6134
41.35 -0.5858
41.375 -0.5344
41.4 -0.4568
41.425 -0.3568
41.45 -0.2381
41.475 -0.1124
41.5 0.0075
41.525 0.1157
41.55 0.2124
41.575 0.2991
41.6 0.3761
41.625 0.4439
41.65 0.5014
41.675 0.5507
41.7 0.5936
41.725 0.6315
41.75 0.669
41.775 0.7101
41.8 0.7519
41.825 0.79
41.85 0.8227
41.875 0.8545
41.9 0.8868
41.925 0.917
41.95 0.9439
41.975 0.9733
42 1.0097
42.025 1.0498
42.05 1.0908
42.075 1.1318
42.1 1.1724
42.125 1.214
42.15 1.2612
42.175 1.318
42.2 1.3852
42.225 1.4551
42.25 1.5189
42.275 1.5752
42.3 1.6227
42.325 1.66
42.35 1.6864
42.375 1.7084
42.4 1.7286
42.425 1.7485
42.45 1.7637
42.475 1.7655
42.5 1.756
42.525 1.7366
42.55 1.7085
42.575 1.673
42.6 1.6378
42.625 1.6108
42.65 1.5939
42.675 1.5777
42.7 1.5567
42.725 1.5311
42.75 1.5007
42.775 1.4689
42.8 1.4366
42.825 1.4036
42.85 1.3666
42.875 1.3207
42.9 1.2717
42.925 1.2407
42.95 1.2318
42.975 1.2258
43 1.2175
43.025 1.2064
43.05 1.1939
43.075 1.1805
43.1 1.1636
43.125 1.1429
43.15 1.1173
43.175 1.09
43.2 1.0631
43.225 1.0358
43.25 1.0106
43.275 0.9952
43.3 0.9902
43.325 0.9938
43.35 1.0036
43.375 1.0156
43.4 1.0257
43.425 1.0303
43.45 1.0291
43.475 1.0225
43.5 1.0138
43.525 1.0067
43.55 1.0065
43.575 1.0128
43.6 1.0212
43.625 1.0276
43.65 1.0275
43.675 1.0175
43.7 0.9998
43.725 0.9748
43.75 0.9427
43.775 0.9041
43.8 0.8613
43.825 0.8162
43.85 0.7699
43.875 0.7251
43.9 0.6831
43.925 0.6405
43.95 0.596
43.975 0.5535
44 0.514
44.025 0.4758
44.05 0.4358
44.075 0.3974
44.1 0.3601
44.125 0.3219
44.15 0.2864
44.175 0.2558
44.2 0.2273
44.225 0.2053
44.25 0.1991
44.275 0.2104
44.3 0.2351
44.325 0.2628
44.35 0.2893
44.375 0.3171
44.4 0.3427
44.425 0.3619
44.45 0.3745
44.475 0.3786
44.5 0.3737
44.525 0.36
44.55 0.338
44.575 0.3075
44.6 0.2716
44.625 0.2379
44.65 0.2149
44.675 0.2055
44.7 0.2024
44.725 0.2017
44.75 0.1998
44.775 0.194
44.8 0.1865
44.825 0.1793
44.85 0.175
44.875 0.1702
44.9 0.1679
44.925 0.1804
44.95 0.2035
44.975 0.2268
45 0.2461
45.025 0.2593
45.05 0.2658
45.075 0.2671
45.1 0.2616
45.125 0.249
45.15 0.2381
45.175 0.2361
45.2 0.2465
45.225 0.265
45.25 0.2928
45.275 0.334
45.3 0.3836
45.325 0.4343
45.35 0.4785
45.375 0.5189
45.4 0.5558
45.425 0.5945
45.45 0.6352
45.475 0.6769
45.5 0.7213
45.525 0.7678
45.55 0.8208
45.575 0.884
45.6 0.9551
45.625 1.0292
45.65 1.1049
45.675 1.18
45.7 1.2572
45.725 1.3325
45.75 1.4081
45.775 1.485
45.8 1.5645
45.825 1.6439
45.85 1.7215
45.875 1.7952
45.9 1.8639
45.925 1.9259
45.95 1.98
45.975 2.0258
46 2.0645
46.025 2.0967
46.05 2.122
46.075 2.1401
46.1 2.1516
46.125 2.155
46.15 2.1481
46.175 2.1307
46.2 2.1036
46.225 2.0687
46.25 2.0278
46.275 1.9836
46.3 1.9369
46.325 1.8904
46.35 1.849
46.375 1.8166
46.4 1.7932
46.425 1.7772
46.45 1.7608
46.475 1.7426
46.5 1.7216
46.525 1.7013
46.55 1.6847
46.575 1.6705
46.6 1.6603
46.625 1.6563
46.65 1.6525
46.675 1.6417
46.7 1.6255
46.725 1.6054
46.75 1.581
46.775 1.5556
46.8 1.5338
46.825 1.5184
46.85 1.5095
46.875 1.5039
46.9 1.4963
46.925 1.4881
46.95 1.4822
46.975 1.4742
47 1.4622
47.025 1.4528
47.05 1.4508
47.075 1.4684
47.1 1.5121
47.125 1.5697
47.15 1.6291
47.175 1.6831
47.2 1.7311
47.225 1.7729
47.25 1.8145
47.275 1.8537
47.3 1.8843
47.325 1.9043
47.35 1.9144
47.375 1.9171
47.4 1.916
47.425 1.9156
47.45 1.9181
47.475 1.925
47.5 1.9324
47.525 1.9382
47.55 1.9418
47.575 1.9429
47.6 1.9418
47.625 1.9387
47.65 1.9324
47.675 1.9196
47.7 1.8992
47.725 1.8688
47.75 1.8274
47.775 1.7766
47.8 1.7161
47.825 1.6466
47.85 1.5704
47.875 1.4901
47.9 1.4077
47.925 1.3229
47.95 1.2401
47.975 1.1634
48 1.1007
48.025 1.0495
48.05 0.9989
48.075 0.9437
48.1 0.8832
48.125 0.8175
48.15 0.7479
48.175 0.6711
48.2 0.5861
48.225 0.4942
48.25 0.4047
48.275 0.3182
48.3 0.2361
48.325 0.1545
48.35 0.0709
48.375 -0.0059
48.4 -0.0696
48.425 -0.1178
48.45 -0.1457
48.475 -0.152
48.5 -0.148
48.525 -0.1449
48.55 -0.1471
48.575 -0.1546
48.6 -0.1663
48.625 -0.1762
48.65 -0.1799
48.675 -0.181
48.7 -0.181
48.725 -0.1773
48.75 -0.1687
48.775 -0.144
48.8 -0.0993
48.825 -0.0483
48.85 0.0046
48.875 0.0575
48.9 0.1115
48.925 0.1678
48.95 0.2316
48.975 0.3026
49 0.3749
49.025 0.4433
49.05 0.504
49.075 0.5551
49.1 0.5985
49.125 0.634
49.15 0.6619
49.175 0.6846
49.2 0.702
49.225 0.7149
49.25 0.7219
49.275 0.7234
49.3 0.7189
49.325 0.7083
49.35 0.6919
49.375 0.6771
49.4 0.6723
49.425 0.6743
49.45 0.678
49.475 0.684
49.5 0.6974
49.525 0.7249
49.55 0.7626
49.575 0.7974
49.6 0.8218
49.625 0.833
49.65 0.8314
49.675 0.8197
49.7 0.8034
49.725 0.7871
49.75 0.7809
49.775 0.7934
49.8 0.8193
49.825 0.8515
49.85 0.8884
49.875 0.9281
49.9 0.9702
49.925 1.0188
49.95 1.0746
49.975 1.1391
50 1.204
50.025 1.2632
50.05 1.3157
50.075 1.3623
50.1 1.4036
50.125 1.4397
50.15 1.4707
50.175 1.4973
50.2 1.5218
50.225 1.5446
50.25 1.5642
50.275 1.5804
50.3 1.5907
50.325 1.5921
50.35 1.5826
50.375 1.5653
50.4 1.5428
50.425 1.5179
50.45 1.4935
50.475 1.473
50.5 1.4576
50.525 1.447
50.55 1.4398
50.575 1.4305
50.6 1.4162
50.625 1.3962
50.65 1.3686
50.675 1.3344
50.7 1.2944
50.725 1.2492
50.75 1.1962
50.775 1.1353
50.8 1.0675
50.825 0.9948
50.85 0.9189
50.875 0.8405
50.9 0.7582
50.925 0.676
50.95 0.598
50.975 0.5266
51 0.4664
51.025 0.4265
51.05 0.4041
51.075 0.3914
51.1 0.3861
51.125 0.3864
51.15 0.3887
51.175 0.3888
51.2 0.3867
51.225 0.3852
51.25 0.3871
51.275 0.3957
51.3 0.4095
51.325 0.4225
51.35 0.4293
51.375 0.428
51.4 0.4179
51.425 0.403
51.45 0.3818
51.475 0.3574
51.5 0.3398
51.525 0.3316
51.55 0.3277
51.575 0.3334
51.6 0.3521
51.625 0.3794
51.65 0.4125
51.675 0.4475
51.7 0.4825
51.725 0.5162
51.75 0.5505
51.775 0.5841
51.8 0.6167
51.825 0.6483
51.85 0.6759
51.875 0.7002
51.9 0.7221
51.925 0.7407
51.95 0.7573
51.975 0.7755
52 0.8028
52.025 0.8422
52.05 0.899
52.075 0.9644
52.1 1.0291
52.125 1.0885
52.15 1.1416
52.175 1.1883
52.2 1.2314
52.225 1.2725
52.25 1.3133
52.275 1.354
52.3 1.3926
52.325 1.4256
52.35 1.4527
52.375 1.4745
52.4 1.4893
52.425 1.4961
52.45 1.495
52.475 1.4861
52.5 1.4706
52.525 1.4479
52.55 1.4166
52.575 1.3781
52.6 1.3331
52.625 1.281
52.65 1.2209
52.675 1.1519
52.7 1.0757
52.725 0.9977
52.75 0.926
52.775 0.8664
52.8 0.8084
52.825 0.7464
52.85 0.6811
52.875 0.6107
52.9 0.5373
52.925 0.4616
52.95 0.3856
52.975 0.311
53 0.2352
53.025 0.159
53.05 0.083
53.075 0.0081
53.1 -0.0645
53.125 -0.1225
53.15 -0.1652
53.175 -0.208
53.2 -0.2581
53.225 -0.3122
53.25 -0.3641
53.275 -0.4101
53.3 -0.4483
53.325 -0.4756
53.35 -0.486
53.375 -0.4823
53.4 -0.4679
53.425 -0.4545
53.45 -0.446
53.475 -0.4465
53.5 -0.4516
53.525 -0.4557
53.55 -0.454
53.575 -0.44
53.6 -0.3958
53.625 -0.316
53.65 -0.2231
53.675 -0.1374
53.7 -0.0609
53.725 0.0077
53.75 0.0651
53.775 0.1037
53.8 0.1189
53.825 0.1114
53.85 0.0924
53.875 0.0696
53.9 0.0449
53.925 0.0256
53.95 0.0171
53.975 0.0163
54 0.0194
54.025 0.0272
54.05 0.0387
54.075 0.0565
54.1 0.0887
54.125 0.1421
54.15 0.2189
54.175 0.3104
54.2 0.3997
54.225 0.482
54.25 0.565
54.275 0.6509
54.3 0.7383
54.325 0.8286
54.35 0.9215
54.375 1.0144
54.4 1.102
54.425 1.1828
54.45 1.2584
54.475 1.3278
54.5 1.3889
54.525 1.44
54.55 1.4824
54.575 1.516
54.6 1.5417
54.625 1.5588
54.65 1.5675
54.675 1.5713
54.7 1.5727
54.725 1.5792
54.75 1.5955
54.775 1.6144
54.8 1.6343
54.825 1.6502
54.85 1.6618
54.875 1.671
54.9 1.6802
54.925 1.692
54.95 1.7088
54.975 1.7323
55 1.763
55.025 1.7957
55.05 1.8298
55.075 1.8673
55.1 1.906
55.125 1.9466
55.15 1.9882
55.175 2.0286
55.2 2.0651
55.225 2.0974
55.25 2.125
55.275 2.1512
55.3 2.1803
55.325 2.2138
55.35 2.2485
55.375 2.2826
55.4 2.3149
55.425 2.3449
55.45 2.3701
55.475 2.3892
55.5 2.4014
55.525 2.4072
55.55 2.4064
55.575 2.3986
55.6 2.3838
55.625 2.3631
55.65 2.3368
55.675 2.3054
55.7 2.2689
55.725 2.2285
55.75 2.1911
55.775 2.1811
55.8 2.2118
55.825 2.2586
55.85 2.3068
55.875 2.3542
55.9 2.4002
55.925 2.4426
55.95 2.4774
55.975 2.5064
56 2.5302
56.025 2.5487
56.05 2.5625
56.075 2.5724
56.1 2.5786
56.125 2.5832
56.15 2.5925
56.175 2.6085
56.2 2.6245
56.225 2.6397
56.25 2.6537
56.275 2.664
56.3 2.6701
56.325 2.6695
56.35 2.664
56.375 2.6589
56.4 2.6672
56.425 2.6928
56.45 2.7298
56.475 2.7779
56.5 2.8355
56.525 2.8992
56.55 2.9659
56.575 3.0429
56.6 3.1325
56.625 3.2229
56.65 3.3051
56.675 3.3791
56.7 3.446
56.725 3.5056
56.75 3.5584
56.775 3.6041
56.8 3.643
56.825 3.6775
56.85 3.7098
56.875 3.7412
56.9 3.7758
56.925 3.8124
56.95 3.8504
56.975 3.8914
57 3.9338
57.025 3.9768
57.05 4.0176
57.075 4.0547
57.1 4.0867
57.125 4.1147
57.15 4.1409
57.175 4.1682
57.2 4.1984
57.225 4.2281
57.25 4.2548
57.275 4.2792
57.3 4.3001
57.325 4.3166
57.35 4.3303
57.375 4.3412
57.4 4.3483
57.425 4.3519
57.45 4.3519
57.475 4.3477
57.5 4.3395
57.525 4.3274
57.55 4.3117
57.575 4.2916
57.6 4.2679
57.625 4.2408
57.65 4.2099
57.675 4.176
57.7 4.141
57.725 4.105
57.75 4.0698
57.775 4.0374
57.8 4.0048
57.825 3.9702
57.85 3.932
57.875 3.8921
57.9 3.8503
57.925 3.8031
57.95 3.7515
57.975 3.6967
58 3.6394
58.025 3.5804
58.05 3.5204
58.075 3.4602
58.1 3.4066
58.125 3.3681
58.15 3.3531
58.175 3.3523
58.2 3.3583
58.225 3.3712
58.25 3.3903
58.275 3.4101
58.3 3.4277
58.325 3.4392
58.35 3.4445
58.375 3.4414
58.4 3.4291
58.425 3.4067
58.45 3.3752
58.475 3.3383
58.5 3.2979
58.525 3.2552
58.55 3.2122
58.575 3.1701
58.6 3.1264
58.625 3.0767
58.65 3.0247
58.675 2.9839
58.7 2.9697
58.725 2.9724
58.75 2.9756
58.775 2.9752
58.8 2.9701
58.825 2.9626
58.85 2.9541
58.875 2.943
58.9 2.9275
58.925 2.9074
58.95 2.8831
58.975 2.8542
59 2.8209
59.025 2.7849
59.05 2.7497
59.075 2.7134
59.1 2.6732
59.125 2.6287
59.15 2.576
59.175 2.5157
59.2 2.4465
59.225 2.3674
59.25 2.2842
59.275 2.2128
59.3 2.1745
59.325 2.1741
59.35 2.2045
59.375 2.2512
59.4 2.3003
59.425 2.3438
59.45 2.3805
59.475 2.4133
59.5 2.4456
59.525 2.4811
59.55 2.5142
59.575 2.5415
59.6 2.5601
59.625 2.5689
59.65 2.5706
59.675 2.5668
59.7 2.5636
59.725 2.5659
59.75 2.5738
59.775 2.5858
59.8 2.5954
59.825 2.6005
59.85 2.6004
59.875 2.5984
59.9 2.596
59.925 2.5929
59.95 2.5911
59.975 2.5906
60 2.5934
60.025 2.6031
60.05 2.6141
60.075 2.6208
60.1 2.6236
60.125 2.6226
60.15 2.6185
60.175 2.6109
60.2 2.5999
60.225 2.5841
60.25 2.5633
60.275 2.5389
60.3 2.5106
60.325 2.4769
60.35 2.4365
60.375 2.3875
60.4 2.3304
60.425 2.2659
60.45 2.1955
60.475 2.1187
60.5 2.0394
60.525 1.9745
60.55 1.9347
60.575 1.9119
60.6 1.9034
60.625 1.9094
60.65 1.9224
60.675 1.9348
60.7 1.9458
60.725 1.9545
60.75 1.9605
60.775 1.9663
60.8 1.9709
60.825 1.9705
60.85 1.9636
60.875 1.9504
60.9 1.9314
60.925 1.9073
60.95 1.8803
60.975 1.8508
61 1.8186
61.025 1.7861
61.05 1.7546
61.075 1.7195
61.1 1.6786
61.125 1.6297
61.15 1.5726
61.175 1.508
61.2 1.4369
61.225 1.364
61.25 1.2961
61.275 1.2479
61.3 1.2348
61.325 1.2418
61.35 1.2537
61.375 1.2627
61.4 1.2667
61.425 1.2667
61.45 1.2623
61.475 1.2543
61.5 1.2443
61.525 1.2333
61.55 1.2231
61.575 1.2225
61.6 1.2336
61.625 1.2539
61.65 1.2764
61.675 1.2945
61.7 1.3071
61.725 1.3137
61.75 1.3129
61.775 1.3045
61.8 1.289
61.825 1.2674
61.85 1.2395
61.875 1.2075
61.9 1.1718
61.925 1.1363
61.95 1.1038
61.975 1.0729
62 1.0399
62.025 1.0059
62.05 0.9728
62.075 0.9426
62.1 0.9159
62.125 0.8921
62.15 0.8706
62.175 0.8561
62.2 0.8516
62.225 0.8536
62.25 0.8559
62.275 0.8579
62.3 0.8593
62.325 0.8558
62.35 0.8426
62.375 0.8199
62.4 0.7911
62.425 0.7567
62.45 0.7193
62.475 0.6825
62.5 0.65
62.525 0.6215
62.55 0.5975
62.575 0.574
62.6 0.5485
62.625 0.5209
62.65 0.4899
62.675 0.4543
62.7 0.4125
62.725 0.3667
62.75 0.318
62.775 0.2652
62.8 0.2129
62.825 0.1668
62.85 0.1341
62.875 0.1159
62.9 0.1004
62.925 0.0807
62.95 0.0586
62.975 0.0454
63 0.0448
63.025 0.0498
63.05 0.0541
63.075 0.0579
63.1 0.0607
63.125 0.0595
63.15 0.0545
63.175 0.0497
63.2 0.0451
63.225 0.044
63.25 0.0486
63.275 0.0546
63.3 0.0556
63.325 0.0499
63.35 0.0364
63.375 0.0162
63.4 -0.0083
63.425 -0.0381
63.45 -0.0678
63.475 -0.0811
63.5 -0.0815
63.525 -0.0726
63.55 -0.0569
63.575 -0.0389
63.6 -0.0269
63.625 -0.0185
63.65 -0.0092
63.675 0.0057
63.7 0.0319
63.725 0.0681
63.75 0.1076
63.775 0.1471
63.8 0.1895
63.825 0.2359
63.85 0.2872
63.875 0.3472
63.9 0.4173
63.925 0.4952
63.95 0.572
63.975 0.6422
64 0.7045
64.025 0.761
64.05 0.8117
64.075 0.8562
64.1 0.894
64.125 0.9295
64.15 0.9703
64.175 1.017
64.2 1.0615
64.225 1.0965
64.25 1.1225
64.275 1.1425
64.3 1.1557
64.325 1.1606
64.35 1.157
64.375 1.1468
64.4 1.1296
64.425 1.1087
64.45 1.0856
64.475 1.0618
64.5 1.0437
64.525 1.0319
64.55 1.0204
64.575 1.0056
64.6 0.991
64.625 0.9756
64.65 0.969
64.675 0.9739
64.7 0.983
64.725 0.9952
64.75 1.0073
64.775 1.0163
64.8 1.0207
64.825 1.019
64.85 1.0097
64.875 0.9915
64.9 0.9653
64.925 0.9377
64.95 0.9135
64.975 0.8917
65 0.8692
65.025 0.8471
65.05 0.8245
65.075 0.7965
65.1 0.7614
65.125 0.7224
65.15 0.6785
65.175 0.6279
65.2 0.5694
65.225 0.5037
65.25 0.4326
65.275 0.3577
65.3 0.2848
65.325 0.2168
65.35 0.152
65.375 0.0909
65.4 0.0312
65.425 -0.0227
65.45 -0.0727
65.475 -0.1242
65.5 -0.1791
65.525 -0.239
65.55 -0.3054
65.575 -0.3764
65.6 -0.4502
65.625 -0.5274
65.65 -0.6041
65.675 -0.6774
65.7 -0.7488
65.725 -0.819
65.75 -0.8899
65.775 -0.9611
65.8 -1.0271
65.825 -1.0813
65.85 -1.1164
65.875 -1.1299
65.9 -1.1243
65.925 -1.1021
65.95 -1.0678
65.975 -1.0229
66 -0.9719
66.025 -0.9161
66.05 -0.8582
66.075 -0.8044
66.1 -0.7569
66.125 -0.7139
66.15 -0.6687
66.175 -0.6171
66.2 -0.5542
66.225 -0.4779
66.25 -0.3959
66.275 -0.3179
66.3 -0.2443
66.325 -0.1765
66.35 -0.1185
66.375 -0.0685
66.4 -0.0232
66.425 0.0256
66.45 0.0872
66.475 0.1597
66.5 0.2331
66.525 0.3016
66.55 0.3629
66.575 0.4197
66.6 0.474
66.625 0.5277
66.65 0.5767
66.675 0.6189
66.7 0.6536
66.725 0.6767
66.75 0.6867
66.775 0.6883
66.8 0.6859
66.825 0.6766
66.85 0.6638
66.875 0.6521
66.9 0.6433
66.925 0.6328
66.95 0.6268
66.975 0.6339
67 0.6575
67.025 0.6901
67.05 0.7202
67.075 0.7451
67.1 0.7622
67.125 0.7665
67.15 0.7501
67.175 0.721
67.2 0.6853
67.225 0.6493
67.25 0.6216
67.275 0.5981
67.3 0.5736
67.325 0.5447
67.35 0.5153
67.375 0.4879
67.4 0.4657
67.425 0.453
67.45 0.4535
67.475 0.4709
67.5 0.5116
67.525 0.5696
67.55 0.6343
67.575 0.6999
67.6 0.7636
67.625 0.8206
67.65 0.8706
67.675 0.9147
67.7 0.951
67.725 0.9801
67.75 1.0003
67.775 1.01
67.8 1.0117
67.825 1.0052
67.85 0.9912
67.875 0.9713
67.9 0.9426
67.925 0.9108
67.95 0.8797
67.975 0.8612
68 0.8619
68.025 0.8685
68.05 0.8803
68.075 0.8903
68.1 0.8985
68.125 0.9072
68.15 0.9144
68.175 0.9182
68.2 0.9159
68.225 0.9088
68.25 0.8982
68.275 0.886
68.3 0.8767
68.325 0.868
68.35 0.8577
68.375 0.8507
68.4 0.8603
68.425 0.8954
68.45 0.9461
68.475 1.0043
68.5 1.068
68.525 1.1493
68.55 1.2432
68.575 1.3336
68.6 1.4154
68.625 1.4864
68.65 1.5476
68.675 1.6024
68.7 1.6502
68.725 1.6934
68.75 1.7354
68.775 1.7784
68.8 1.8247
68.825 1.8744
68.85 1.9235
68.875 1.97
68.9 2.0127
68.925 2.0546
68.95 2.0985
68.975 2.143
69 2.1867
69.025 2.2277
69.05 2.2638
69.075 2.2943
69.1 2.3192
69.125 2.3379
69.15 2.3498
69.175 2.3552
69.2 2.3544
69.225 2.347
69.25 2.3321
69.275 2.3089
69.3 2.2775
69.325 2.2401
69.35 2.1994
69.375 2.1614
69.4 2.1302
69.425 2.1094
69.45 2.1003
69.475 2.0987
69.5 2.0981
69.525 2.0962
69.55 2.0929
69.575 2.0873
69.6 2.078
69.625 2.0649
69.65 2.0481
69.675 2.0261
69.7 1.9992
69.725 1.9673
69.75 1.9289
69.775 1.8819
69.8 1.8251
69.825 1.7603
69.85 1.6892
69.875 1.6152
69.9 1.5413
69.925 1.4668
69.95 1.3899
69.975 1.3111
70 1.235
70.025 1.1649
70.05 1.0985
70.075 1.0335
70.1 0.971
70.125 0.9119
70.15 0.8575
70.175 0.8101
70.2 0.7708
70.225 0.7353
70.25 0.707
70.275 0.6872
70.3 0.6808
70.325 0.6914
70.35 0.7071
70.375 0.7194
70.4 0.7276
70.425 0.7309
70.45 0.7252
70.475 0.7088
70.5 0.6847
70.525 0.6593
70.55 0.6461
70.575 0.6604
70.6 0.7029
70.625 0.7546
70.65 0.8067
70.675 0.8587
70.7 0.9046
70.725 0.9454
70.75 0.9888
70.775 1.038
70.8 1.0898
70.825 1.1403
70.85 1.1894
70.875 1.2403
70.9 1.2937
70.925 1.3452
70.95 1.3923
70.975 1.4339
71 1.4675
71.025 1.4929
71.05 1.5123
71.075 1.5283
71.1 1.5431
71.125 1.5587
71.15 1.5765
71.175 1.5994
71.2 1.6275
71.225 1.6569
71.25 1.6847
71.275 1.7094
71.3 1.7299
71.325 1.7441
71.35 1.7524
71.375 1.7545
71.4 1.7495
71.425 1.7362
71.45 1.7116
71.475 1.6773
71.5 1.6331
71.525 1.5772
71.55 1.5113
71.575 1.4391
71.6 1.3683
71.625 1.309
71.65 1.2561
71.675 1.2012
71.7 1.1419
71.725 1.0754
71.75 1.0079
71.775 0.9433
71.8 0.8819
71.825 0.8211
71.85 0.7571
71.875 0.6904
71.9 0.6226
71.925 0.5636
71.95 0.5225
71.975 0.4946
72 0.4784
72.025 0.4687
72.05 0.4529
72.075 0.4267
72.1 0.3902
72.125 0.3455
72.15 0.2933
72.175 0.2412
72.2 0.1979
72.225 0.1619
72.25 0.1335
72.275 0.1174
72.3 0.1149
72.325 0.1215
72.35 0.1399
72.375 0.173
72.4 0.2154
72.425 0.2625
72.45 0.3124
72.475 0.3627
72.5 0.4092
72.525 0.4493
72.55 0.4837
72.575 0.5116
72.6 0.5318
72.625 0.5428
72.65 0.5454
72.675 0.5472
72.7 0.5472
72.725 0.5425
72.75 0.5324
72.775 0.5174
72.8 0.5062
72.825 0.5111
72.85 0.5313
72.875 0.5518
72.9 0.5693
72.925 0.5842
72.95 0.5939
72.975 0.5954
73 0.5891
73.025 0.5784
73.05 0.5641
73.075 0.5473
73.1 0.53
73.125 0.5145
73.15 0.5049
73.175 0.4985
73.2 0.4945
73.225 0.4877
73.25 0.4752
73.275 0.4631
73.3 0.4524
73.325 0.4487
73.35 0.4527
73.375 0.4548
73.4 0.4564
73.425 0.4547
73.45 0.4523
73.475 0.4598
73.5 0.4761
73.525 0.4926
73.55 0.5041
73.575 0.5085
73.6 0.5077
73.625 0.506
73.65 0.5092
73.675 0.5182
73.7 0.5302
73.725 0.5429
73.75 0.5526
73.775 0.5596
73.8 0.5696
73.825 0.5908
73.85 0.6252
73.875 0.664
73.9 0.6971
73.925 0.7198
73.95 0.7316
73.975 0.7377
74 0.7392
74.025 0.7359
74.05 0.7326
74.075 0.7309
74.1 0.7347
74.125 0.7413
74.15 0.7448
74.175 0.7415
74.2 0.7305
74.225 0.7089
74.25 0.6757
74.275 0.6362
74.3 0.6001
74.325 0.5745
74.35 0.5583
74.375 0.553
74.4 0.5555
74.425 0.5601
74.45 0.5618
74.475 0.5563
74.5 0.5447
74.525 0.5294
74.55 0.5104
74.575 0.4902
74.6 0.476
74.625 0.4664
74.65 0.4552
74.675 0.4354
74.7 0.4036
74.725 0.3585
74.75 0.2988
74.775 0.2262
74.8 0.1446
74.825 0.0619
74.85 -0.014
74.875 -0.0741
74.9 -0.1182
74.925 -0.151
74.95 -0.1793
74.975 -0.2089
75 -0.2411
75.025 -0.2749
75.05 -0.3036
75.075 -0.3173
75.1 -0.3118
75.125 -0.2959
75.15 -0.2863
75.175 -0.2901
75.2 -0.3048
75.225 -0.3216
75.25 -0.3382
75.275 -0.3605
75.3 -0.3892
75.325 -0.4162
75.35 -0.4284
75.375 -0.4086
75.4 -0.357
75.425 -0.2912
75.45 -0.2197
75.475 -0.142
75.5 -0.058
75.525 0.024
75.55 0.0994
75.575 0.1682
75.6 0.2325
75.625 0.291
75.65 0.3427
75.675 0.3846
75.7 0.4135
75.725 0.4294
75.75 0.4375
75.775 0.4424
75.8 0.4509
75.825 0.4612
75.85 0.4714
75.875 0.4922
75.9 0.526
75.925 0.568
75.95 0.6157
75.975 0.6701
76 0.7315
76.025 0.7966
76.05 0.8652
76.075 0.935
76.1 1.002
76.125 1.0611
76.15 1.1146
76.175 1.1621
76.2 1.2052
76.225 1.2436
76.25 1.2761
76.275 1.3025
76.3 1.3237
76.325 1.339
76.35 1.3478
76.375 1.3526
76.4 1.3559
76.425 1.3631
76.45 1.3729
76.475 1.3826
76.5 1.3882
76.525 1.3878
76.55 1.3815
76.575 1.3674
76.6 1.3442
76.625 1.3132
76.65 1.2767
76.675 1.241
76.7 1.2129
76.725 1.2006
76.75 1.1989
76.775 1.1993
76.8 1.2003
76.825 1.2076
76.85 1.2239
76.875 1.2468
76.9 1.2723
76.925 1.2918
76.95 1.3035
76.975 1.304
77 1.2912
77.025 1.2711
77.05 1.2497
77.075 1.238
77.1 1.2437
77.125 1.2715
77.15 1.3157
77.175 1.3656
77.2 1.4133
77.225 1.4562
77.25 1.4946
77.275 1.5286
77.3 1.5617
77.325 1.5939
77.35 1.6256
77.375 1.6567
77.4 1.6859
77.425 1.7116
77.45 1.7302
77.475 1.7419
77.5 1.7564
77.525 1.7815
77.55 1.8164
77.575 1.8641
77.6 1.9241
77.625 1.9902
77.65 2.0543
77.675 2.1144
77.7 2.1724
77.725 2.229
77.75 2.2831
77.775 2.3371
77.8 2.3936
77.825 2.4514
77.85 2.508
77.875 2.5587
77.9 2.5996
77.925 2.6291
77.95 2.6518
77.975 2.6722
78 2.6933
78.025 2.7108
78.05 2.7218
78.075 2.7274
78.1 2.7266
78.125 2.7184
78.15 2.7027
78.175 2.6816
78.2 2.6583
78.225 2.6325
78.25 2.6039
78.275 2.5709
78.3 2.5372
78.325 2.4973
78.35 2.4554
78.375 2.4157
78.4 2.385
78.425 2.3659
78.45 2.35
78.475 2.3386
78.5 2.3286
78.525 2.3172
78.55 2.3006
78.575 2.2778
78.6 2.2515
78.625 2.2228
78.65 2.1879
78.675 2.1483
78.7 2.1026
78.725 2.0541
78.75 2.0062
78.775 1.9566
78.8 1.905
78.825 1.8509
78.85 1.7943
78.875 1.7394
78.9 1.6953
78.925 1.673
78.95 1.6825
78.975 1.7115
79 1.7409
79.025 1.7652
79.05 1.7861
79.075 1.8049
79.1 1.824
79.125 1.847
79.15 1.8703
79.175 1.8872
79.2 1.8995
79.225 1.9109
79.25 1.9252
79.275 1.9477
79.3 1.9771
79.325 2.0085
79.35 2.0398
79.375 2.068
79.4 2.0921
79.425 2.1106
79.45 2.1231
79.475 2.1296
79.5 2.1305
79.525 2.1258
79.55 2.1163
79.575 2.1001
79.6 2.0775
79.625 2.0489
79.65 2.0134
79.675 1.9666
79.7 1.9097
79.725 1.8492
79.75 1.7873
79.775 1.7222
79.8 1.6559
79.825 1.5893
79.85 1.5268
79.875 1.4719
79.9 1.4216
79.925 1.3732
79.95 1.3255
79.975 1.2782
80 1.2355
80.025 1.1961
80.05 1.1604
80.075 1.128
80.1 1.0977
80.125 1.0671
80.15 1.0346
80.175 0.9987
80.2 0.9614
80.225 0.9227
80.25 0.8797
80.275 0.8309
80.3 0.7764
80.325 0.7153
80.35 0.65
80.375 0.589
80.4 0.5299
80.425 0.4655
80.45 0.396
80.475 0.3249
80.5 0.254
80.525 0.1822
80.55 0.1092
80.575 0.0331
80.6 -0.0383
80.625 -0.0934
80.65 -0.1326
80.675 -0.1518
80.7 -0.1416
80.725 -0.0965
80.75 -0.0312
80.775 0.0323
80.8 0.086
80.825 0.1327
80.85 0.1788
80.875 0.2278
80.9 0.2827
80.925 0.3428
80.95 0.4053
80.975 0.4615
81 0.5116
81.025 0.5601
81.05 0.6135
81.075 0.6637
81.1 0.7047
81.125 0.7371
81.15 0.7624
81.175 0.7838
81.2 0.8016
81.225 0.8166
81.25 0.8306
81.275 0.8441
81.3 0.8631
81.325 0.8956
81.35 0.9338
81.375 0.9768
81.4 1.0207
81.425 1.0612
81.45 1.1003
81.475 1.1376
81.5 1.1722
81.525 1.1966
81.55 1.209
81.575 1.2085
81.6 1.1994
81.625 1.1823
81.65 1.1584
81.675 1.1323
81.7 1.1031
81.725 1.0716
81.75 1.0358
81.775 0.9968
81.8 0.9559
81.825 0.9145
81.85 0.8741
81.875 0.835
81.9 0.795
81.925 0.7559
81.95 0.7226
81.975 0.6945
82 0.6764
82.025 0.6672
82.05 0.6654
82.075 0.6718
82.1 0.6847
82.125 0.7031
82.15 0.7201
82.175 0.7345
82.2 0.7433
82.225 0.7411
82.25 0.7276
82.275 0.7119
82.3 0.7103
82.325 0.7232
82.35 0.744
82.375 0.7674
82.4 0.7902
82.425 0.8129
82.45 0.8333
82.475 0.8478
82.5 0.8572
82.525 0.8727
82.55 0.8979
82.575 0.9232
82.6 0.9447
82.625 0.9591
82.65 0.9656
82.675 0.963
82.7 0.9528
82.725 0.9396
82.75 0.9281
82.775 0.9202
82.8 0.9163
82.825 0.9113
82.85 0.9055
82.875 0.9015
82.9 0.8998
82.925 0.9
82.95 0.8983
82.975 0.8926
83 0.8817
83.025 0.8627
83.05 0.8348
83.075 0.8027
83.1 0.7676
83.125 0.7285
83.15 0.6838
83.175 0.6305
83.2 0.5684
83.225 0.4977
83.25 0.4198
83.275 0.3412
83.3 0.2703
83.325 0.2073
83.35 0.1511
83.375 0.101
83.4 0.0628
83.425 0.0368
83.45 0.0206
83.475 0.0178
83.5 0.0214
83.525 0.0238
83.55 0.0246
83.575 0.0232
83.6 0.0149
83.625 -0.0053
83.65 -0.0351
83.675 -0.0699
83.7 -0.0986
83.725 -0.1096
83.75 -0.0965
83.775 -0.0588
83.8 -0.0005
83.825 0.0686
83.85 0.1347
83.875 0.1948
83.9 0.2449
83.925 0.2828
83.95 0.3105
83.975 0.3316
84 0.3535
84.025 0.3893
84.05 0.4414
84.075 0.5004
84.1 0.5568
84.125 0.6061
84.15 0.6472
84.175 0.6795
84.2 0.7058
84.225 0.7277
84.25 0.7469
84.275 0.7626
84.3 0.7754
84.325 0.7849
84.35 0.7892
84.375 0.7872
84.4 0.7807
84.425 0.7683
84.45 0.7498
84.475 0.7302
84.5 0.7129
84.525 0.7116
84.55 0.7279
84.575 0.7493
84.6 0.7665
84.625 0.781
84.65 0.7921
84.675 0.8017
84.7 0.8108
84.725 0.8215
84.75 0.832
84.775 0.8436
84.8 0.8569
84.825 0.8703
84.85 0.8843
84.875 0.8983
84.9 0.9102
84.925 0.9187
84.95 0.922
84.975 0.9193
85 0.9106
85.025 0.8982
85.05 0.8809
85.075 0.8641
85.1 0.8541
85.125 0.8482
85.15 0.8427
85.175 0.8386
85.2 0.843
85.225 0.8566
85.25 0.8742
85.275 0.8916
85.3 0.9055
85.325 0.9145
85.35 0.9195
85.375 0.9257
85.4 0.9347
85.425 0.9454
85.45 0.9576
85.475 0.9723
85.5 0.9886
85.525 1.011
85.55 1.0417
85.575 1.0771
85.6 1.1142
85.625 1.1568
85.65 1.2067
85.675 1.2651
85.7 1.3322
85.725 1.4022
85.75 1.4708
85.775 1.5353
85.8 1.593
85.825 1.6438
85.85 1.6899
85.875 1.7336
85.9 1.7805
85.925 1.8294
85.95 1.8756
85.975 1.9167
86 1.9515
86.025 1.9784
86.05 1.998
86.075 2.011
86.1 2.0183
86.125 2.0196
86.15 2.0145
86.175 2.0033
86.2 1.9859
86.225 1.9627
86.25 1.9348
86.275 1.9025
86.3 1.8669
86.325 1.8299
86.35 1.7895
86.375 1.7467
86.4 1.7005
86.425 1.6525
86.45 1.6059
86.475 1.5602
86.5 1.5183
86.525 1.4827
86.55 1.4484
86.575 1.4146
86.6 1.3846
86.625 1.366
86.65 1.3634
86.675 1.3738
86.7 1.3905
86.725 1.4126
86.75 1.4368
86.775 1.4568
86.8 1.468
86.825 1.4684
86.85 1.4573
86.875 1.4356
86.9 1.4038
86.925 1.3643
86.95 1.3207
86.975 1.2739
87 1.2285
87.025 1.1953
87.05 1.1783
87.075 1.1679
87.1 1.1578
87.125 1.1473
87.15 1.1363
87.175 1.1256
87.2 1.1164
87.225 1.1104
87.25 1.1102
87.275 1.1168
87.3 1.1349
87.325 1.1732
87.35 1.235
87.375 1.3133
87.4 1.3997
87.425 1.4871
87.45 1.5702
87.475 1.6459
87.5 1.7118
87.525 1.7674
87.55 1.8141
87.575 1.8546
87.6 1.8913
87.625 1.9217
87.65 1.9464
87.675 1.9664
87.7 1.9821
87.725 1.9919
87.75 1.9993
87.775 2.0095
87.8 2.0244
87.825 2.0441
87.85 2.0675
87.875 2.0896
87.9 2.1099
87.925 2.1304
87.95 2.1529
87.975 2.1765
88 2.1975
88.025 2.2155
88.05 2.2305
88.075 2.2453
88.1 2.2575
88.125 2.2675
88.15 2.2778
88.175 2.2877
88.2 2.2964
88.225 2.3066
88.25 2.3201
88.275 2.3512
88.3 2.4027
88.325 2.4647
88.35 2.5279
88.375 2.5885
88.4 2.6454
88.425 2.6966
88.45 2.7434
88.475 2.7845
88.5 2.8166
88.525 2.8392
88.55 2.8535
88.575 2.8593
88.6 2.8596
88.625 2.8559
88.65 2.8526
88.675 2.8514
88.7 2.8505
88.725 2.8456
88.75 2.8347
88.775 2.816
88.8 2.789
88.825 2.7561
88.85 2.7151
88.875 2.663
88.9 2.5996
88.925 2.5259
88.95 2.4463
88.975 2.363
89 2.2828
89.025 2.2038
89.05 2.1293
89.075 2.0668
89.1 2.0206
89.125 1.9882
89.15 1.9626
89.175 1.9411
89.2 1.9201
89.225 1.9
89.25 1.8809
89.275 1.8636
89.3 1.8519
89.325 1.852
89.35 1.8583
89.375 1.8638
89.4 1.8674
89.425 1.8709
89.45 1.8747
89.475 1.8753
89.5 1.8702
89.525 1.8602
89.55 1.8452
89.575 1.8273
89.6 1.805
89.625 1.7804
89.65 1.7542
89.675 1.7301
89.7 1.721
89.725 1.7281
89.75 1.7363
89.775 1.7431
89.8 1.7548
89.825 1.7757
89.85 1.8019
89.875 1.8288
89.9 1.8534
89.925 1.8754
89.95 1.8972
89.975 1.9213
90 1.9511
90.025 1.991
90.05 2.0336
90.075 2.0724
90.1 2.1068
90.125 2.137
90.15 2.1631
90.175 2.1864
90.2 2.2077
90.225 2.2263
90.25 2.2391
90.275 2.2451
90.3 2.2453
90.325 2.2396
90.35 2.2281
90.375 2.2104
90.4 2.189
90.425 2.1648
90.45 2.1382
90.475 2.1085
90.5 2.0752
90.525 2.0385
90.55 1.9974
90.575 1.9519
90.6 1.9037
90.625 1.8522
90.65 1.7969
90.675 1.7365
90.7 1.6697
90.725 1.5977
90.75 1.5239
90.775 1.4514
90.8 1.3835
90.825 1.3197
90.85 1.2569
90.875 1.1989
90.9 1.146
90.925 1.1015
90.95 1.0691
90.975 1.0445
91 1.0295
91.025 1.0216
91.05 1.0119
91.075 0.9962
91.1 0.9708
91.125 0.9339
91.15 0.8849
91.175 0.8249
91.2 0.7553
91.225 0.6791
91.25 0.6083
91.275 0.5535
91.3 0.5093
91.325 0.473
91.35 0.438
91.375 0.4013
91.4 0.3643
91.425 0.3258
91.45 0.2849
91.475 0.2438
91.5 0.205
91.525 0.1652
91.55 0.1341
91.575 0.1309
91.6 0.1716
91.625 0.2436
91.65 0.3246
91.675 0.4028
91.7 0.478
91.725 0.5494
91.75 0.6198
91.775 0.699
91.8 0.7972
91.825 0.907
91.85 1.015
91.875 1.1125
91.9 1.1979
91.925 1.2726
91.95 1.3428
91.975 1.4213
92 1.5099
92.025 1.5993
92.05 1.6829
92.075 1.7579
92.1 1.8232
92.125 1.8825
92.15 1.9397
92.175 1.9973
92.2 2.0545
92.225 2.1103
92.25 2.1615
92.275 2.2083
92.3 2.251
92.325 2.2884
92.35 2.3189
92.375 2.3428
92.4 2.3607
92.425 2.3728
92.45 2.3808
92.475 2.3893
92.5 2.4011
92.525 2.4176
92.55 2.4369
92.575 2.4539
92.6 2.4636
92.625 2.4695
92.65 2.4714
92.675 2.469
92.7 2.463
92.725 2.4534
92.75 2.4427
92.775 2.4307
92.8 2.4209
92.825 2.4171
92.85 2.4167
92.875 2.4167
92.9 2.4179
92.925 2.4192
92.95 2.4326
92.975 2.4668
93 2.5182
93.025 2.5796
93.05 2.6424
93.075 2.7001
93.1 2.7528
93.125 2.8007
93.15 2.8435
93.175 2.8806
93.2 2.912
93.225 2.9384
93.25 2.9599
93.275 2.9769
93.3 2.9899
93.325 2.9995
93.35 3.0055
93.375 3.0085
93.4 3.0132
93.425 3.0227
93.45 3.0378
93.475 3.0569
93.5 3.0757
93.525 3.0924
93.55 3.1069
93.575 3.119
93.6 3.1292
93.625 3.139
93.65 3.1503
93.675 3.1625
93.7 3.1739
93.725 3.1941
93.75 3.23
93.775 3.2705
93.8 3.3089
93.825 3.3432
93.85 3.3724
93.875 3.3953
93.9 3.4132
93.925 3.4315
93.95 3.4535
93.975 3.4774
94 3.5014
94.025 3.5251
94.05 3.5463
94.075 3.5651
94.1 3.5815
94.125 3.5945
94.15 3.603
94.175 3.6078
94.2 3.6083
94.225 3.6042
94.25 3.5959
94.275 3.5837
94.3 3.5661
94.325 3.5444
94.35 3.5196
94.375 3.4931
94.4 3.4656
94.425 3.4363
94.45 3.4047
94.475 3.3699
94.5 3.3314
94.525 3.2887
94.55 3.2414
94.575 3.1921
94.6 3.1435
94.625 3.0974
94.65 3.0598
94.675 3.0346
94.7 3.0259
94.725 3.0342
94.75 3.0573
94.775 3.0851
94.8 3.1112
94.825 3.1349
94.85 3.1566
94.875 3.1772
94.9 3.1961
94.925 3.2112
94.95 3.2222
94.975 3.2293
95 3.2342
95.025 3.2387
95.05 3.2431
95.075 3.2463
95.1 3.2461
95.125 3.242
95.15 3.2346
95.175 3.2294
95.2 3.2276
95.225 3.226
95.25 3.2259
95.275 3.2261
95.3 3.2259
95.325 3.2247
95.35 3.2234
95.375 3.225
95.4 3.2323
95.425 3.2473
95.45 3.267
95.475 3.2858
95.5 3.2998
95.525 3.3084
95.55 3.3113
95.575 3.308
95.6 3.2978
95.625 3.2815
95.65 3.2589
95.675 3.2296
95.7 3.1944
95.725 3.1518
95.75 3.1021
95.775 3.0451
95.8 2.9814
95.825 2.9101
95.85 2.8312
95.875 2.7459
95.9 2.656
95.925 2.5657
95.95 2.476
95.975 2.3882
96 2.3049
96.025 2.2334
96.05 2.1774
96.075 2.1374
96.1 2.1102
96.125 2.0908
96.15 2.0706
96.175 2.0428
96.2 2.005
96.225 1.9644
96.25 1.9275
96.275 1.8978
96.3 1.8695
96.325 1.8421
96.35 1.819
96.375 1.808
96.4 1.8208
96.425 1.8477
96.45 1.8723
96.475 1.8899
96.5 1.9035
96.525 1.9159
96.55 1.9265
96.575 1.9329
96.6 1.936
96.625 1.9357
96.65 1.9285
96.675 1.9164
96.7 1.9015
96.725 1.886
96.75 1.8731
96.775 1.8625
96.8 1.8491
96.825 1.8299
96.85 1.8018
96.875 1.765
96.9 1.7197
96.925 1.6676
96.95 1.6125
96.975 1.5568
97 1.4992
97.025 1.4389
97.05 1.377
97.075 1.314
97.1 1.2477
97.125 1.1769
97.15 1.0976
97.175 1.0063
97.2 0.9024
97.225 0.7863
97.25 0.6602
97.275 0.5353
97.3 0.4376
97.325 0.3867
97.35 0.3572
97.375 0.3268
97.4 0.2884
97.425 0.2379
97.45 0.1739
97.475 0.099
97.5 0.017
97.525 -0.0683
97.55 -0.1478
97.575 -0.2129
97.6 -0.268
97.625 -0.3178
97.65 -0.3612
97.675 -0.3948
97.7 -0.4252
97.725 -0.4566
97.75 -0.4863
97.775 -0.5064
97.8 -0.5053
97.825 -0.4784
97.85 -0.4326
97.875 -0.3767
97.9 -0.3157
97.925 -0.2554
97.95 -0.1966
97.975 -0.1427
98 -0.0942
98.025 -0.0468
98.05 0.011
98.075 0.079
98.1 0.1519
98.125 0.2207
98.15 0.2813
98.175 0.3323
98.2 0.3727
98.225 0.4019
98.25 0.4199
98.275 0.4245
98.3 0.4173
98.325 0.4055
98.35 0.3933
98.375 0.3774
98.4 0.3528
98.425 0.3183
98.45 0.2767
98.475 0.2318
98.5 0.1823
98.525 0.1271
98.55 0.0675
98.575 0.0092
98.6 -0.0393
98.625 -0.0732
98.65 -0.0971
98.675 -0.1176
98.7 -0.1341
98.725 -0.1389
98.75 -0.1293
98.775 -0.115
98.8 -0.1013
98.825 -0.085
98.85 -0.0708
98.875 -0.064
98.9 -0.0669
98.925 -0.0748
98.95 -0.0835
98.975 -0.0946
99 -0.1032
99.025 -0.0949
99.05 -0.0556
99.075 0.0118
99.1 0.0902
99.125 0.1647
99.15 0.2304
99.175 0.287
99.2 0.3346
99.225 0.3731
99.25 0.4074
99.275 0.4406
99.3 0.4729
99.325 0.5004
99.35 0.527
99.375 0.5622
99.4 0.6072
99.425 0.6613
99.45 0.7154
99.475 0.7676
99.5 0.8177
99.525 0.869
99.55 0.9195
99.575 0.9675
99.6 1.0189
99.625 1.0787
99.65 1.1409
99.675 1.1992
99.7 1.2503
99.725 1.2948
99.75 1.3341
99.775 1.3689
99.8 1.3995
99.825 1.4259
99.85 1.4489
99.875 1.4699
99.9 1.4937
99.925 1.5269
99.95 1.5667
99.975 1.6058
100 1.6421
