# Supplementary material for: Uptake of N2O5 by aqueous aerosol unveiled using chemically accurate many-body potentials
Source: Nat Commun. 2022 Mar 10;13:1266. doi: 10.1038/s41467-022-28697-8 (PMC8913772; doi:10.1038/s41467-022-28697-8)
Supplement: Supplementary file 3 — Source Data [file 41467_2022_28697_MOESM3_ESM.zip › n2o5-uptake-data/Fig2/scattering/rep05run04/relcom_gds.dat]

0.025 11.7393
0.05 11.7088
0.075 11.6782
0.1 11.6477
0.125 11.6171
0.15 11.5865
0.175 11.5558
0.2 11.5252
0.225 11.4945
0.25 11.4638
0.275 11.4332
0.3 11.4025
0.325 11.3718
0.35 11.3411
0.375 11.3104
0.4 11.2796
0.425 11.2489
0.45 11.2181
0.475 11.1873
0.5 11.1565
0.525 11.1257
0.55 11.0949
0.575 11.064
0.6 11.0331
0.625 11.0021
0.65 10.9711
0.675 10.9402
0.7 10.9092
0.725 10.8782
0.75 10.8471
0.775 10.816
0.8 10.7849
0.825 10.7538
0.85 10.7226
0.875 10.6915
0.9 10.6603
0.925 10.6291
0.95 10.5979
0.975 10.5667
1 10.5354
1.025 10.5041
1.05 10.4728
1.075 10.4415
1.1 10.4102
1.125 10.3788
1.15 10.3475
1.175 10.3161
1.2 10.2846
1.225 10.2532
1.25 10.2217
1.275 10.1901
1.3 10.1586
1.325 10.127
1.35 10.0955
1.375 10.0639
1.4 10.0323
1.425 10.0006
1.45 9.969
1.475 9.9373
1.5 9.9056
1.525 9.8739
1.55 9.8421
1.575 9.8103
1.6 9.7784
1.625 9.7465
1.65 9.7146
1.675 9.6827
1.7 9.6507
1.725 9.6186
1.75 9.5865
1.775 9.5544
1.8 9.5223
1.825 9.4901
1.85 9.4579
1.875 9.4256
1.9 9.3932
1.925 9.3609
1.95 9.3284
1.975 9.2959
2 9.2632
2.025 9.2306
2.05 9.1978
2.075 9.1649
2.1 9.132
2.125 9.0991
2.15 9.0662
2.175 9.0333
2.2 9.0004
2.225 8.9675
2.25 8.9346
2.275 8.9017
2.3 8.8688
2.325 8.8358
2.35 8.8027
2.375 8.7696
2.4 8.7365
2.425 8.7032
2.45 8.6699
2.475 8.6365
2.5 8.6029
2.525 8.5694
2.55 8.5357
2.575 8.5019
2.6 8.4681
2.625 8.4341
2.65 8.4001
2.675 8.3661
2.7 8.3319
2.725 8.2976
2.75 8.2633
2.775 8.2288
2.8 8.1943
2.825 8.1597
2.85 8.1252
2.875 8.0908
2.9 8.0563
2.925 8.0219
2.95 7.9874
2.975 7.9528
3 7.9181
3.025 7.8833
3.05 7.8485
3.075 7.8134
3.1 7.7781
3.125 7.7427
3.15 7.7071
3.175 7.6715
3.2 7.6357
3.225 7.5998
3.25 7.5638
3.275 7.5277
3.3 7.4915
3.325 7.4552
3.35 7.4189
3.375 7.3825
3.4 7.3459
3.425 7.3091
3.45 7.2724
3.475 7.2355
3.5 7.1983
3.525 7.1609
3.55 7.1233
3.575 7.0854
3.6 7.0474
3.625 7.0091
3.65 6.9707
3.675 6.9321
3.7 6.8934
3.725 6.8546
3.75 6.8155
3.775 6.776
3.8 6.736
3.825 6.6953
3.85 6.654
3.875 6.6118
3.9 6.5687
3.925 6.524
3.95 6.4774
3.975 6.4292
4 6.3791
4.025 6.3271
4.05 6.2731
4.075 6.2176
4.1 6.1607
4.125 6.1026
4.15 6.0436
4.175 5.9837
4.2 5.923
4.225 5.8616
4.25 5.7989
4.275 5.7347
4.3 5.6693
4.325 5.6014
4.35 5.5307
4.375 5.4575
4.4 5.3815
4.425 5.3021
4.45 5.2199
4.475 5.1355
4.5 5.0512
4.525 4.9703
4.55 4.8916
4.575 4.813
4.6 4.7323
4.625 4.6493
4.65 4.5645
4.675 4.4789
4.7 4.392
4.725 4.3034
4.75 4.2125
4.775 4.12
4.8 4.0277
4.825 3.9371
4.85 3.8475
4.875 3.7591
4.9 3.6718
4.925 3.5852
4.95 3.4989
4.975 3.4101
5 3.3193
5.025 3.2256
5.05 3.1305
5.075 3.0379
5.1 2.9476
5.125 2.8592
5.15 2.7748
5.175 2.6905
5.2 2.6054
5.225 2.5189
5.25 2.4293
5.275 2.3367
5.3 2.2395
5.325 2.1365
5.35 2.0279
5.375 1.913
5.4 1.7923
5.425 1.6661
5.45 1.5337
5.475 1.3952
5.5 1.2523
5.525 1.1066
5.55 0.962
5.575 0.825
5.6 0.7006
5.625 0.587
5.65 0.4792
5.675 0.3816
5.7 0.299
5.725 0.2334
5.75 0.1869
5.775 0.1528
5.8 0.1251
5.825 0.0998
5.85 0.0764
5.875 0.0537
5.9 0.0271
5.925 -0.0063
5.95 -0.0461
5.975 -0.0935
6 -0.1469
6.025 -0.1992
6.05 -0.2412
6.075 -0.2723
6.1 -0.2913
6.125 -0.3048
6.15 -0.3158
6.175 -0.3235
6.2 -0.3266
6.225 -0.3211
6.25 -0.303
6.275 -0.2739
6.3 -0.2381
6.325 -0.2005
6.35 -0.1558
6.375 -0.1033
6.4 -0.043
6.425 0.0238
6.45 0.0952
6.475 0.1691
6.5 0.2455
6.525 0.3255
6.55 0.4065
6.575 0.4898
6.6 0.5738
6.625 0.6526
6.65 0.7283
6.675 0.7993
6.7 0.8631
6.725 0.918
6.75 0.9638
6.775 0.9991
6.8 1.0223
6.825 1.0344
6.85 1.0369
6.875 1.03
6.9 1.0148
6.925 0.9945
6.95 0.9704
6.975 0.9448
7 0.9179
7.025 0.8864
7.05 0.8529
7.075 0.8177
7.1 0.7849
7.125 0.7554
7.15 0.7266
7.175 0.7015
7.2 0.6735
7.225 0.6396
7.25 0.5985
7.275 0.551
7.3 0.4969
7.325 0.4383
7.35 0.3785
7.375 0.3232
7.4 0.2771
7.425 0.2404
7.45 0.2081
7.475 0.1777
7.5 0.1514
7.525 0.1266
7.55 0.1033
7.575 0.0867
7.6 0.0796
7.625 0.0797
7.65 0.0806
7.675 0.0863
7.7 0.0999
7.725 0.12
7.75 0.1428
7.775 0.1677
7.8 0.1932
7.825 0.2182
7.85 0.2426
7.875 0.2694
7.9 0.3059
7.925 0.3565
7.95 0.4168
7.975 0.4756
8 0.5255
8.025 0.5668
8.05 0.6094
8.075 0.6606
8.1 0.7177
8.125 0.7687
8.15 0.8098
8.175 0.8408
8.2 0.8655
8.225 0.8861
8.25 0.9034
8.275 0.9204
8.3 0.9371
8.325 0.9491
8.35 0.9521
8.375 0.9456
8.4 0.9304
8.425 0.9083
8.45 0.8796
8.475 0.8488
8.5 0.8209
8.525 0.8015
8.55 0.7924
8.575 0.791
8.6 0.7979
8.625 0.8129
8.65 0.8307
8.675 0.8524
8.7 0.882
8.725 0.9181
8.75 0.9564
8.775 0.9911
8.8 1.0193
8.825 1.0441
8.85 1.0655
8.875 1.083
8.9 1.0985
8.925 1.1104
8.95 1.1181
8.975 1.1212
9 1.1224
9.025 1.121
9.05 1.115
9.075 1.1016
9.1 1.0815
9.125 1.0568
9.15 1.037
9.175 1.0269
9.2 1.0316
9.225 1.0447
9.25 1.0588
9.275 1.0721
9.3 1.0835
9.325 1.0926
9.35 1.1011
9.375 1.1137
9.4 1.1285
9.425 1.1454
9.45 1.1658
9.475 1.1846
9.5 1.1983
9.525 1.2071
9.55 1.213
9.575 1.2149
9.6 1.2108
9.625 1.2007
9.65 1.1873
9.675 1.1693
9.7 1.1434
9.725 1.1098
9.75 1.0699
9.775 1.0235
9.8 0.9699
9.825 0.909
9.85 0.8445
9.875 0.7803
9.9 0.714
9.925 0.6448
9.95 0.5737
9.975 0.5025
10 0.4269
10.025 0.3445
10.05 0.254
10.075 0.1567
10.1 0.0531
10.125 -0.0547
10.15 -0.1588
10.175 -0.2467
10.2 -0.298
10.225 -0.3104
10.25 -0.3086
10.275 -0.2978
10.3 -0.2851
10.325 -0.2718
10.35 -0.2522
10.375 -0.2204
10.4 -0.178
10.425 -0.1336
10.45 -0.0951
10.475 -0.0635
10.5 -0.0406
10.525 -0.0233
10.55 -0.0085
10.575 0.011
10.6 0.037
10.625 0.0641
10.65 0.0889
10.675 0.1105
10.7 0.1309
10.725 0.1584
10.75 0.1958
10.775 0.2448
10.8 0.301
10.825 0.3603
10.85 0.423
10.875 0.4834
10.9 0.5398
10.925 0.593
10.95 0.641
10.975 0.6823
11 0.7158
11.025 0.7421
11.05 0.7626
11.075 0.7797
11.1 0.7945
11.125 0.8132
11.15 0.8313
11.175 0.8404
11.2 0.8365
11.225 0.821
11.25 0.7992
11.275 0.7752
11.3 0.7544
11.325 0.7385
11.35 0.7288
11.375 0.7272
11.4 0.7313
11.425 0.7349
11.45 0.7315
11.475 0.7198
11.5 0.6992
11.525 0.6723
11.55 0.6414
11.575 0.6103
11.6 0.5818
11.625 0.5566
11.65 0.5345
11.675 0.5103
11.7 0.4869
11.725 0.4779
11.75 0.4883
11.775 0.5114
11.8 0.5353
11.825 0.5577
11.85 0.5732
11.875 0.5809
11.9 0.5819
11.925 0.5782
11.95 0.5792
11.975 0.6022
12 0.6504
12.025 0.7053
12.05 0.7581
12.075 0.8074
12.1 0.8545
12.125 0.9011
12.15 0.9479
12.175 0.9928
12.2 1.0312
12.225 1.0621
12.25 1.0857
12.275 1.103
12.3 1.1152
12.325 1.1235
12.35 1.1289
12.375 1.1305
12.4 1.1281
12.425 1.1213
12.45 1.1101
12.475 1.0953
12.5 1.0771
12.525 1.0549
12.55 1.0274
12.575 0.9944
12.6 0.9566
12.625 0.9145
12.65 0.8657
12.675 0.8099
12.7 0.7494
12.725 0.6838
12.75 0.6116
12.775 0.5367
12.8 0.4662
12.825 0.4014
12.85 0.338
12.875 0.2704
12.9 0.198
12.925 0.1209
12.95 0.0397
12.975 -0.0436
13 -0.1243
13.025 -0.203
13.05 -0.2736
13.075 -0.338
13.1 -0.3976
13.125 -0.4507
13.15 -0.495
13.175 -0.5173
13.2 -0.508
13.225 -0.4776
13.25 -0.4288
13.275 -0.3763
13.3 -0.3295
13.325 -0.2902
13.35 -0.2582
13.375 -0.2289
13.4 -0.1994
13.425 -0.1677
13.45 -0.135
13.475 -0.1045
13.5 -0.0795
13.525 -0.062
13.55 -0.0532
13.575 -0.0525
13.6 -0.0611
13.625 -0.08
13.65 -0.1081
13.675 -0.14
13.7 -0.1658
13.725 -0.172
13.75 -0.1569
13.775 -0.1297
13.8 -0.0973
13.825 -0.0623
13.85 -0.0279
13.875 0.0049
13.9 0.037
13.925 0.0698
13.95 0.1076
13.975 0.1503
14 0.2001
14.025 0.2612
14.05 0.3361
14.075 0.424
14.1 0.5166
14.125 0.607
14.15 0.6873
14.175 0.7589
14.2 0.8208
14.225 0.8769
14.25 0.9275
14.275 0.9764
14.3 1.02
14.325 1.0566
14.35 1.0855
14.375 1.1089
14.4 1.1272
14.425 1.1419
14.45 1.1541
14.475 1.1594
14.5 1.1613
14.525 1.1581
14.55 1.1494
14.575 1.1381
14.6 1.126
14.625 1.1204
14.65 1.1272
14.675 1.1457
14.7 1.1731
14.725 1.2046
14.75 1.2336
14.775 1.2603
14.8 1.2867
14.825 1.3125
14.85 1.3386
14.875 1.3674
14.9 1.4067
14.925 1.4585
14.95 1.5161
14.975 1.5701
15 1.6177
15.025 1.6563
15.05 1.685
15.075 1.7045
15.1 1.7183
15.125 1.7242
15.15 1.7225
15.175 1.7145
15.2 1.6992
15.225 1.6768
15.25 1.6482
15.275 1.6146
15.3 1.5756
15.325 1.5337
15.35 1.4914
15.375 1.4499
15.4 1.4073
15.425 1.3638
15.45 1.3187
15.475 1.2731
15.5 1.2266
15.525 1.1828
15.55 1.1447
15.575 1.1134
15.6 1.0895
15.625 1.0719
15.65 1.0548
15.675 1.0359
15.7 1.014
15.725 0.9826
15.75 0.9441
15.775 0.8973
15.8 0.8417
15.825 0.7788
15.85 0.7142
15.875 0.6558
15.9 0.6054
15.925 0.5649
15.95 0.5362
15.975 0.5176
16 0.505
16.025 0.4946
16.05 0.4883
16.075 0.4917
16.1 0.5093
16.125 0.5435
16.15 0.5973
16.175 0.6637
16.2 0.734
16.225 0.8059
16.25 0.8814
16.275 0.9591
16.3 1.0334
16.325 1.0994
16.35 1.158
16.375 1.2082
16.4 1.2393
16.425 1.2393
16.45 1.2237
16.475 1.2061
16.5 1.1907
16.525 1.172
16.55 1.1508
16.575 1.1302
16.6 1.1138
16.625 1.0984
16.65 1.0808
16.675 1.0595
16.7 1.0358
16.725 1.0135
16.75 0.9928
16.775 0.9715
16.8 0.947
16.825 0.9186
16.85 0.8855
16.875 0.8475
16.9 0.8048
16.925 0.7573
16.95 0.706
16.975 0.6541
17 0.6068
17.025 0.5631
17.05 0.5199
17.075 0.4762
17.1 0.4373
17.125 0.4135
17.15 0.4138
17.175 0.4319
17.2 0.466
17.225 0.513
17.25 0.5683
17.275 0.6228
17.3 0.6726
17.325 0.7154
17.35 0.7541
17.375 0.7888
17.4 0.8222
17.425 0.8587
17.45 0.8969
17.475 0.9356
17.5 0.9744
17.525 1.0094
17.55 1.0371
17.575 1.0589
17.6 1.0765
17.625 1.0925
17.65 1.1096
17.675 1.1246
17.7 1.1349
17.725 1.1392
17.75 1.1386
17.775 1.1337
17.8 1.123
17.825 1.1072
17.85 1.09
17.875 1.0719
17.9 1.0537
17.925 1.0408
17.95 1.0368
17.975 1.0352
18 1.029
18.025 1.0185
18.05 1.0064
18.075 0.9945
18.1 0.9822
18.125 0.9707
18.15 0.9582
18.175 0.9435
18.2 0.9268
18.225 0.9101
18.25 0.8949
18.275 0.8821
18.3 0.8692
18.325 0.8539
18.35 0.8351
18.375 0.8124
18.4 0.7859
18.425 0.7534
18.45 0.7139
18.475 0.667
18.5 0.6114
18.525 0.552
18.55 0.4983
18.575 0.4614
18.6 0.4442
18.625 0.4425
18.65 0.448
18.675 0.4566
18.7 0.4761
18.725 0.5155
18.75 0.5687
18.775 0.6279
18.8 0.6829
18.825 0.7282
18.85 0.7638
18.875 0.7907
18.9 0.8092
18.925 0.8199
18.95 0.824
18.975 0.8256
19 0.8312
19.025 0.8536
19.05 0.8973
19.075 0.9532
19.1 1.0164
19.125 1.0839
19.15 1.1523
19.175 1.2185
19.2 1.2811
19.225 1.3395
19.25 1.3942
19.275 1.4461
19.3 1.497
19.325 1.5497
19.35 1.6077
19.375 1.6699
19.4 1.7374
19.425 1.8131
19.45 1.896
19.475 1.9843
19.5 2.0771
19.525 2.1723
19.55 2.2705
19.575 2.3738
19.6 2.4851
19.625 2.6073
19.65 2.7319
19.675 2.8517
19.7 2.9654
19.725 3.073
19.75 3.1749
19.775 3.2712
19.8 3.3637
19.825 3.4559
19.85 3.5487
19.875 3.6391
19.9 3.7278
19.925 3.8132
19.95 3.8947
19.975 3.9722
20 4.0457
20.025 4.1156
20.05 4.1817
20.075 4.244
20.1 4.3039
20.125 4.3613
20.15 4.4159
20.175 4.4677
20.2 4.517
20.225 4.5635
20.25 4.6072
20.275 4.6483
20.3 4.6866
20.325 4.7216
20.35 4.7536
20.375 4.7827
20.4 4.8086
20.425 4.8317
20.45 4.8524
20.475 4.8697
20.5 4.8841
20.525 4.8955
20.55 4.9043
20.575 4.9106
20.6 4.9138
20.625 4.9142
20.65 4.9115
20.675 4.9063
20.7 4.8984
20.725 4.8876
20.75 4.874
20.775 4.8582
20.8 4.8409
20.825 4.8246
20.85 4.809
20.875 4.7927
20.9 4.7759
20.925 4.7599
20.95 4.7454
20.975 4.7332
21 4.7219
21.025 4.7129
21.05 4.7048
21.075 4.6965
21.1 4.6868
21.125 4.6746
21.15 4.6604
21.175 4.6445
21.2 4.6269
21.225 4.6068
21.25 4.584
21.275 4.5582
21.3 4.53
21.325 4.4991
21.35 4.4642
21.375 4.426
21.4 4.3856
21.425 4.3456
21.45 4.3059
21.475 4.2651
21.5 4.2227
21.525 4.1781
21.55 4.1321
21.575 4.0855
21.6 4.0367
21.625 3.9863
21.65 3.9354
21.675 3.8836
21.7 3.832
21.725 3.7807
21.75 3.727
21.775 3.6692
21.8 3.6073
21.825 3.5419
21.85 3.4735
21.875 3.4035
21.9 3.335
21.925 3.2711
21.95 3.2177
21.975 3.1713
22 3.1251
22.025 3.074
22.05 3.0154
22.075 2.9486
22.1 2.8744
22.125 2.7979
22.15 2.7263
22.175 2.6595
22.2 2.5952
22.225 2.5317
22.25 2.4692
22.275 2.4077
22.3 2.3465
22.325 2.2866
22.35 2.232
22.375 2.1864
22.4 2.1522
22.425 2.1221
22.45 2.0917
22.475 2.0608
22.5 2.0296
22.525 1.9961
22.55 1.9588
22.575 1.9188
22.6 1.8735
22.625 1.8227
22.65 1.7667
22.675 1.709
22.7 1.6469
22.725 1.5779
22.75 1.502
22.775 1.418
22.8 1.3303
22.825 1.2402
22.85 1.1527
22.875 1.0766
22.9 1.0243
22.925 0.9935
22.95 0.9778
22.975 0.9655
23 0.9511
23.025 0.9339
23.05 0.9299
23.075 0.9447
23.1 0.9795
23.125 1.0275
23.15 1.0778
23.175 1.1227
23.2 1.1584
23.225 1.1849
23.25 1.2079
23.275 1.2448
23.3 1.3081
23.325 1.3871
23.35 1.4661
23.375 1.5381
23.4 1.6013
23.425 1.6579
23.45 1.7066
23.475 1.747
23.5 1.7793
23.525 1.8039
23.55 1.8196
23.575 1.8253
23.6 1.8206
23.625 1.8083
23.65 1.7906
23.675 1.7684
23.7 1.7422
23.725 1.7117
23.75 1.6771
23.775 1.6404
23.8 1.6054
23.825 1.5757
23.85 1.5515
23.875 1.5321
23.9 1.5237
23.925 1.5274
23.95 1.5373
23.975 1.5475
24 1.5563
24.025 1.5607
24.05 1.5619
24.075 1.5617
24.1 1.561
24.125 1.5594
24.15 1.553
24.175 1.5403
24.2 1.5258
24.225 1.5081
24.25 1.4815
24.275 1.4539
24.3 1.4406
24.325 1.4467
24.35 1.4643
24.375 1.4929
24.4 1.5226
24.425 1.5496
24.45 1.5817
24.475 1.6147
24.5 1.6476
24.525 1.6781
24.55 1.707
24.575 1.7319
24.6 1.7533
24.625 1.7765
24.65 1.7966
24.675 1.8117
24.7 1.8212
24.725 1.8236
24.75 1.82
24.775 1.8102
24.8 1.7929
24.825 1.7683
24.85 1.7388
24.875 1.7058
24.9 1.6675
24.925 1.6254
24.95 1.5819
24.975 1.5373
25 1.5003
25.025 1.4786
25.05 1.4767
25.075 1.4847
25.1 1.4956
25.125 1.5058
25.15 1.5134
25.175 1.5168
25.2 1.5182
25.225 1.5167
25.25 1.5101
25.275 1.4987
25.3 1.4822
25.325 1.4594
25.35 1.4298
25.375 1.3964
25.4 1.3577
25.425 1.3151
25.45 1.2702
25.475 1.2241
25.5 1.1773
25.525 1.13
25.55 1.0767
25.575 1.017
25.6 0.9504
25.625 0.8766
25.65 0.7968
25.675 0.7121
25.7 0.6291
25.725 0.5499
25.75 0.4753
25.775 0.3996
25.8 0.3237
25.825 0.2517
25.85 0.1944
25.875 0.1529
25.9 0.1239
25.925 0.1052
25.95 0.0934
25.975 0.0828
26 0.0704
26.025 0.0549
26.05 0.0336
26.075 0.0044
26.1 -0.0283
26.125 -0.0582
26.15 -0.0846
26.175 -0.1046
26.2 -0.1142
26.225 -0.1162
26.25 -0.1109
26.275 -0.1008
26.3 -0.0875
26.325 -0.0706
26.35 -0.0521
26.375 -0.0341
26.4 -0.0177
26.425 -0.0061
26.45 -0.0004
26.475 -0.0012
26.5 -0.0062
26.525 -0.0112
26.55 -0.0164
26.575 -0.0258
26.6 -0.037
26.625 -0.0378
26.65 -0.0223
26.675 0.0044
26.7 0.0338
26.725 0.0643
26.75 0.0941
26.775 0.1232
26.8 0.149
26.825 0.1686
26.85 0.1824
26.875 0.1904
26.9 0.1934
26.925 0.1913
26.95 0.1859
26.975 0.1829
27 0.1878
27.025 0.2064
27.05 0.2352
27.075 0.2662
27.1 0.297
27.125 0.3265
27.15 0.353
27.175 0.3732
27.2 0.3858
27.225 0.3899
27.25 0.3843
27.275 0.3695
27.3 0.3461
27.325 0.3159
27.35 0.2835
27.375 0.2508
27.4 0.2158
27.425 0.1782
27.45 0.1379
27.475 0.0932
27.5 0.0415
27.525 -0.0142
27.55 -0.0718
27.575 -0.1309
27.6 -0.1878
27.625 -0.2427
27.65 -0.2956
27.675 -0.3443
27.7 -0.3862
27.725 -0.4231
27.75 -0.4605
27.775 -0.5009
27.8 -0.5403
27.825 -0.5817
27.85 -0.623
27.875 -0.6616
27.9 -0.7021
27.925 -0.7407
27.95 -0.7735
27.975 -0.7934
28 -0.7907
28.025 -0.7745
28.05 -0.7548
28.075 -0.7345
28.1 -0.7152
28.125 -0.6933
28.15 -0.6683
28.175 -0.6407
28.2 -0.6141
28.225 -0.5908
28.25 -0.5688
28.275 -0.5453
28.3 -0.5201
28.325 -0.4951
28.35 -0.4712
28.375 -0.4501
28.4 -0.4289
28.425 -0.4073
28.45 -0.3842
28.475 -0.3615
28.5 -0.3392
28.525 -0.3193
28.55 -0.3051
28.575 -0.2958
28.6 -0.2901
28.625 -0.2881
28.65 -0.2878
28.675 -0.2885
28.7 -0.2897
28.725 -0.2922
28.75 -0.2956
28.775 -0.2988
28.8 -0.3079
28.825 -0.3261
28.85 -0.3523
28.875 -0.3861
28.9 -0.4259
28.925 -0.4703
28.95 -0.5168
28.975 -0.5595
29 -0.5893
29.025 -0.6087
29.05 -0.6184
29.075 -0.62
29.1 -0.6144
29.125 -0.6055
29.15 -0.5973
29.175 -0.5903
29.2 -0.5871
29.225 -0.5882
29.25 -0.5934
29.275 -0.601
29.3 -0.6157
29.325 -0.6355
29.35 -0.6603
29.375 -0.6852
29.4 -0.7064
29.425 -0.7171
29.45 -0.7126
29.475 -0.6972
29.5 -0.6755
29.525 -0.6489
29.55 -0.6179
29.575 -0.5814
29.6 -0.5412
29.625 -0.5034
29.65 -0.4715
29.675 -0.4482
29.7 -0.4366
29.725 -0.4354
29.75 -0.4404
29.775 -0.4438
29.8 -0.4436
29.825 -0.4416
29.85 -0.4386
29.875 -0.4289
29.9 -0.4127
29.925 -0.3964
29.95 -0.3819
29.975 -0.3709
30 -0.3596
30.025 -0.3471
30.05 -0.337
30.075 -0.3324
30.1 -0.336
30.125 -0.347
30.15 -0.365
30.175 -0.3884
30.2 -0.4167
30.225 -0.4489
30.25 -0.4823
30.275 -0.5135
30.3 -0.5368
30.325 -0.5486
30.35 -0.5493
30.375 -0.5443
30.4 -0.539
30.425 -0.5337
30.45 -0.5273
30.475 -0.5175
30.5 -0.5075
30.525 -0.5025
30.55 -0.5095
30.575 -0.53
30.6 -0.5576
30.625 -0.5859
30.65 -0.6158
30.675 -0.6469
30.7 -0.6785
30.725 -0.7024
30.75 -0.7191
30.775 -0.7313
30.8 -0.7378
30.825 -0.7299
30.85 -0.6946
30.875 -0.6475
30.9 -0.601
30.925 -0.5578
30.95 -0.5172
30.975 -0.4793
31 -0.4427
31.025 -0.4051
31.05 -0.369
31.075 -0.3368
31.1 -0.3114
31.125 -0.2964
31.15 -0.2881
31.175 -0.284
31.2 -0.2824
31.225 -0.2848
31.25 -0.2891
31.275 -0.2949
31.3 -0.3042
31.325 -0.3182
31.35 -0.3351
31.375 -0.3542
31.4 -0.3753
31.425 -0.3959
31.45 -0.4144
31.475 -0.4297
31.5 -0.4414
31.525 -0.447
31.55 -0.4414
31.575 -0.4268
31.6 -0.4109
31.625 -0.394
31.65 -0.3749
31.675 -0.3519
31.7 -0.3266
31.725 -0.3037
31.75 -0.2847
31.775 -0.2691
31.8 -0.2572
31.825 -0.2486
31.85 -0.2415
31.875 -0.2379
31.9 -0.2384
31.925 -0.2431
31.95 -0.2501
31.975 -0.2558
32 -0.2621
32.025 -0.267
32.05 -0.2672
32.075 -0.2631
32.1 -0.2567
32.125 -0.2504
32.15 -0.2416
32.175 -0.2295
32.2 -0.2157
32.225 -0.1994
32.25 -0.179
32.275 -0.1498
32.3 -0.1121
32.325 -0.0686
32.35 -0.0224
32.375 0.024
32.4 0.0722
32.425 0.1225
32.45 0.1741
32.475 0.2318
32.5 0.2981
32.525 0.3664
32.55 0.4313
32.575 0.4931
32.6 0.5501
32.625 0.6044
32.65 0.6573
32.675 0.7092
32.7 0.7602
32.725 0.809
32.75 0.8537
32.775 0.893
32.8 0.9258
32.825 0.9509
32.85 0.9669
32.875 0.9714
32.9 0.9661
32.925 0.9552
32.95 0.9411
32.975 0.9227
33 0.9013
33.025 0.8834
33.05 0.8677
33.075 0.851
33.1 0.8355
33.125 0.8224
33.15 0.8154
33.175 0.8254
33.2 0.8568
33.225 0.9024
33.25 0.9534
33.275 1.0042
33.3 1.0538
33.325 1.0988
33.35 1.1372
33.375 1.1707
33.4 1.207
33.425 1.2499
33.45 1.3072
33.475 1.3837
33.5 1.4732
33.525 1.5651
33.55 1.6546
33.575 1.7337
33.6 1.7961
33.625 1.8443
33.65 1.8809
33.675 1.9052
33.7 1.9176
33.725 1.9188
33.75 1.9105
33.775 1.8919
33.8 1.8626
33.825 1.8236
33.85 1.775
33.875 1.7187
33.9 1.6643
33.925 1.6212
33.95 1.586
33.975 1.5528
34 1.5213
34.025 1.4954
34.05 1.4755
34.075 1.4545
34.1 1.4288
34.125 1.4014
34.15 1.3766
34.175 1.3558
34.2 1.3394
34.225 1.3256
34.25 1.31
34.275 1.2902
34.3 1.2713
34.325 1.2553
34.35 1.2383
34.375 1.2225
34.4 1.2077
34.425 1.1944
34.45 1.1864
34.475 1.1803
34.5 1.172
34.525 1.1613
34.55 1.1488
34.575 1.1383
34.6 1.1383
34.625 1.1501
34.65 1.1661
34.675 1.1807
34.7 1.1919
34.725 1.1968
34.75 1.195
34.775 1.1887
34.8 1.179
34.825 1.1658
34.85 1.1498
34.875 1.1337
34.9 1.1188
34.925 1.1029
34.95 1.0837
34.975 1.0589
35 1.0278
35.025 0.9897
35.05 0.9442
35.075 0.8914
35.1 0.834
35.125 0.7746
35.15 0.7136
35.175 0.6522
35.2 0.5923
35.225 0.5372
35.25 0.486
35.275 0.4372
35.3 0.3869
35.325 0.3335
35.35 0.2805
35.375 0.2248
35.4 0.1637
35.425 0.0971
35.45 0.0323
35.475 -0.0168
35.5 -0.0395
35.525 -0.0422
35.55 -0.0343
35.575 -0.0256
35.6 -0.0184
35.625 -0.01
35.65 0.0023
35.675 0.0173
35.7 0.0302
35.725 0.0384
35.75 0.0433
35.775 0.05
35.8 0.0597
35.825 0.0703
35.85 0.0782
35.875 0.0783
35.9 0.0677
35.925 0.0492
35.95 0.0254
35.975 -0.002
36 -0.0332
36.025 -0.0689
36.05 -0.1076
36.075 -0.1484
36.1 -0.1916
36.125 -0.237
36.15 -0.2815
36.175 -0.3219
36.2 -0.3571
36.225 -0.3875
36.25 -0.4138
36.275 -0.437
36.3 -0.4583
36.325 -0.4815
36.35 -0.5104
36.375 -0.546
36.4 -0.5867
36.425 -0.6341
36.45 -0.688
36.475 -0.7476
36.5 -0.809
36.525 -0.8676
36.55 -0.9214
36.575 -0.9726
36.6 -1.0143
36.625 -1.0355
36.65 -1.036
36.675 -1.0236
36.7 -0.9992
36.725 -0.9676
36.75 -0.929
36.775 -0.8835
36.8 -0.8321
36.825 -0.7795
36.85 -0.7225
36.875 -0.6614
36.9 -0.5937
36.925 -0.5167
36.95 -0.4278
36.975 -0.335
37 -0.2425
37.025 -0.1527
37.05 -0.064
37.075 0.0232
37.1 0.1047
37.125 0.179
37.15 0.2463
37.175 0.3075
37.2 0.3631
37.225 0.414
37.25 0.4621
37.275 0.5075
37.3 0.5507
37.325 0.5909
37.35 0.625
37.375 0.6581
37.4 0.7023
37.425 0.7676
37.45 0.8439
37.475 0.917
37.5 0.9795
37.525 1.0297
37.55 1.0684
37.575 1.0956
37.6 1.1113
37.625 1.1178
37.65 1.121
37.675 1.1244
37.7 1.1288
37.725 1.1304
37.75 1.1253
37.775 1.1144
37.8 1.1013
37.825 1.0858
37.85 1.0764
37.875 1.0814
37.9 1.1019
37.925 1.1301
37.95 1.1551
37.975 1.1728
38 1.1824
38.025 1.1834
38.05 1.1737
38.075 1.1565
38.1 1.1324
38.125 1.0993
38.15 1.0555
38.175 1.0004
38.2 0.9375
38.225 0.8694
38.25 0.7985
38.275 0.7259
38.3 0.6516
38.325 0.5754
38.35 0.4981
38.375 0.4187
38.4 0.3333
38.425 0.2459
38.45 0.1668
38.475 0.0957
38.5 0.0309
38.525 -0.026
38.55 -0.0756
38.575 -0.1215
38.6 -0.1665
38.625 -0.2092
38.65 -0.2525
38.675 -0.3004
38.7 -0.347
38.725 -0.3861
38.75 -0.4124
38.775 -0.4237
38.8 -0.4186
38.825 -0.4039
38.85 -0.3837
38.875 -0.3656
38.9 -0.3502
38.925 -0.3367
38.95 -0.3285
38.975 -0.324
39 -0.322
39.025 -0.3222
39.05 -0.3242
39.075 -0.3253
39.1 -0.3266
39.125 -0.3309
39.15 -0.3418
39.175 -0.3606
39.2 -0.3841
39.225 -0.4117
39.25 -0.4387
39.275 -0.4608
39.3 -0.4793
39.325 -0.503
39.35 -0.5331
39.375 -0.5646
39.4 -0.5943
39.425 -0.6247
39.45 -0.6566
39.475 -0.6921
39.5 -0.7307
39.525 -0.7703
39.55 -0.8103
39.575 -0.853
39.6 -0.9007
39.625 -0.9541
39.65 -1.0128
39.675 -1.0767
39.7 -1.1466
39.725 -1.2207
39.75 -1.2988
39.775 -1.3806
39.8 -1.4619
39.825 -1.5416
39.85 -1.6172
39.875 -1.6881
39.9 -1.7544
39.925 -1.8201
39.95 -1.8877
39.975 -1.9587
40 -2.0348
40.025 -2.1129
40.05 -2.1865
40.075 -2.2426
40.1 -2.2774
40.125 -2.2992
40.15 -2.3214
40.175 -2.3502
40.2 -2.3805
40.225 -2.406
40.25 -2.4248
40.275 -2.4406
40.3 -2.4565
40.325 -2.4764
40.35 -2.5005
40.375 -2.5237
40.4 -2.5364
40.425 -2.5331
40.45 -2.521
40.475 -2.5044
40.5 -2.4885
40.525 -2.4752
40.55 -2.4672
40.575 -2.4677
40.6 -2.4774
40.625 -2.4946
40.65 -2.5175
40.675 -2.5441
40.7 -2.5723
40.725 -2.601
40.75 -2.6271
40.775 -2.649
40.8 -2.6616
40.825 -2.66
40.85 -2.649
40.875 -2.6376
40.9 -2.6285
40.925 -2.6203
40.95 -2.6114
40.975 -2.5898
41 -2.5609
41.025 -2.5317
41.05 -2.5026
41.075 -2.4757
41.1 -2.4496
41.125 -2.4253
41.15 -2.4031
41.175 -2.3838
41.2 -2.371
41.225 -2.3637
41.25 -2.3569
41.275 -2.348
41.3 -2.3359
41.325 -2.322
41.35 -2.3109
41.375 -2.3046
41.4 -2.3036
41.425 -2.307
41.45 -2.3083
41.475 -2.3024
41.5 -2.2882
41.525 -2.2642
41.55 -2.2272
41.575 -2.1755
41.6 -2.1166
41.625 -2.0537
41.65 -1.991
41.675 -1.9319
41.7 -1.88
41.725 -1.8376
41.75 -1.8017
41.775 -1.7676
41.8 -1.736
41.825 -1.7078
41.85 -1.683
41.875 -1.6609
41.9 -1.6392
41.925 -1.6175
41.95 -1.5964
41.975 -1.5757
42 -1.5624
42.025 -1.5544
42.05 -1.548
42.075 -1.5445
42.1 -1.5432
42.125 -1.5427
42.15 -1.5397
42.175 -1.5321
42.2 -1.521
42.225 -1.5102
42.25 -1.5021
42.275 -1.4953
42.3 -1.4934
42.325 -1.4976
42.35 -1.5052
42.375 -1.5126
42.4 -1.5157
42.425 -1.5181
42.45 -1.5176
42.475 -1.5112
42.5 -1.5053
42.525 -1.4999
42.55 -1.4926
42.575 -1.4844
42.6 -1.4769
42.625 -1.4688
42.65 -1.4593
42.675 -1.4482
42.7 -1.4315
42.725 -1.4085
42.75 -1.3809
42.775 -1.3486
42.8 -1.3064
42.825 -1.2546
42.85 -1.1987
42.875 -1.145
42.9 -1.0948
42.925 -1.0489
42.95 -1.0058
42.975 -0.9661
43 -0.9305
43.025 -0.9012
43.05 -0.8778
43.075 -0.86
43.1 -0.8478
43.125 -0.8427
43.15 -0.8444
43.175 -0.8513
43.2 -0.862
43.225 -0.8763
43.25 -0.8919
43.275 -0.9098
43.3 -0.9316
43.325 -0.9581
43.35 -0.9918
43.375 -1.0336
43.4 -1.0775
43.425 -1.1191
43.45 -1.1578
43.475 -1.1923
43.5 -1.2219
43.525 -1.2414
43.55 -1.2509
43.575 -1.2608
43.6 -1.2773
43.625 -1.2983
43.65 -1.3213
43.675 -1.3431
43.7 -1.3602
43.725 -1.3719
43.75 -1.3813
43.775 -1.3881
43.8 -1.3929
43.825 -1.3954
43.85 -1.3943
43.875 -1.388
43.9 -1.3683
43.925 -1.338
43.95 -1.3025
43.975 -1.2681
44 -1.2393
44.025 -1.2185
44.05 -1.2057
44.075 -1.2013
44.1 -1.2041
44.125 -1.2118
44.15 -1.2245
44.175 -1.2447
44.2 -1.2685
44.225 -1.2935
44.25 -1.3153
44.275 -1.3323
44.3 -1.3471
44.325 -1.3623
44.35 -1.3773
44.375 -1.3914
44.4 -1.4056
44.425 -1.4241
44.45 -1.4504
44.475 -1.4855
44.5 -1.531
44.525 -1.5858
44.55 -1.6449
44.575 -1.7072
44.6 -1.7719
44.625 -1.8342
44.65 -1.8971
44.675 -1.956
44.7 -2.002
44.725 -2.0422
44.75 -2.0866
44.775 -2.1355
44.8 -2.1819
44.825 -2.2161
44.85 -2.2352
44.875 -2.2513
44.9 -2.2712
44.925 -2.2967
44.95 -2.3274
44.975 -2.3596
45 -2.388
45.025 -2.4098
45.05 -2.4373
45.075 -2.4805
45.1 -2.5365
45.125 -2.5978
45.15 -2.6591
45.175 -2.7126
45.2 -2.7523
45.225 -2.7784
45.25 -2.7949
45.275 -2.8038
45.3 -2.8046
45.325 -2.805
45.35 -2.81
45.375 -2.8228
45.4 -2.8437
45.425 -2.8726
45.45 -2.9108
45.475 -2.966
45.5 -3.0412
45.525 -3.1314
45.55 -3.2273
45.575 -3.318
45.6 -3.3992
45.625 -3.4664
45.65 -3.5178
45.675 -3.5537
45.7 -3.5795
45.725 -3.6029
45.75 -3.6256
45.775 -3.6443
45.8 -3.6579
45.825 -3.6682
45.85 -3.6751
45.875 -3.6762
45.9 -3.6752
45.925 -3.6761
45.95 -3.6838
45.975 -3.7013
46 -3.7271
46.025 -3.7582
46.05 -3.7895
46.075 -3.8215
46.1 -3.854
46.125 -3.8849
46.15 -3.9112
46.175 -3.9331
46.2 -3.9497
46.225 -3.9598
46.25 -3.9687
46.275 -3.9783
46.3 -3.9907
46.325 -4.0046
46.35 -4.0174
46.375 -4.032
46.4 -4.0485
46.425 -4.0681
46.45 -4.0938
46.475 -4.1237
46.5 -4.1478
46.525 -4.1599
46.55 -4.1626
46.575 -4.1616
46.6 -4.1636
46.625 -4.1732
46.65 -4.186
46.675 -4.1962
46.7 -4.1996
46.725 -4.2012
46.75 -4.204
46.775 -4.2058
46.8 -4.2058
46.825 -4.2065
46.85 -4.2071
46.875 -4.2043
46.9 -4.1934
46.925 -4.1741
46.95 -4.1509
46.975 -4.1272
47 -4.1072
47.025 -4.0926
47.05 -4.0845
47.075 -4.0794
47.1 -4.0788
47.125 -4.0824
47.15 -4.0891
47.175 -4.0978
47.2 -4.1061
47.225 -4.1125
47.25 -4.1139
47.275 -4.1094
47.3 -4.1053
47.325 -4.1055
47.35 -4.1066
47.375 -4.1054
47.4 -4.1031
47.425 -4.103
47.45 -4.1055
47.475 -4.1102
47.5 -4.1181
47.525 -4.1288
47.55 -4.1412
47.575 -4.1528
47.6 -4.1665
47.625 -4.1889
47.65 -4.2231
47.675 -4.2662
47.7 -4.3153
47.725 -4.3714
47.75 -4.4345
47.775 -4.4973
47.8 -4.5498
47.825 -4.5823
47.85 -4.5902
47.875 -4.5703
47.9 -4.5301
47.925 -4.4785
47.95 -4.4234
47.975 -4.3684
48 -4.3193
48.025 -4.2807
48.05 -4.2519
48.075 -4.2277
48.1 -4.194
48.125 -4.1412
48.15 -4.0661
48.175 -3.9702
48.2 -3.8615
48.225 -3.7454
48.25 -3.6305
48.275 -3.5247
48.3 -3.4252
48.325 -3.3283
48.35 -3.2439
48.375 -3.1715
48.4 -3.1046
48.425 -3.0395
48.45 -2.9719
48.475 -2.9005
48.5 -2.8302
48.525 -2.7675
48.55 -2.7168
48.575 -2.6786
48.6 -2.6565
48.625 -2.6496
48.65 -2.6538
48.675 -2.6649
48.7 -2.6779
48.725 -2.6892
48.75 -2.6915
48.775 -2.6792
48.8 -2.6628
48.825 -2.6502
48.85 -2.6438
48.875 -2.6431
48.9 -2.6397
48.925 -2.629
48.95 -2.6152
48.975 -2.6081
49 -2.6091
49.025 -2.6128
49.05 -2.6157
49.075 -2.6151
49.1 -2.6081
49.125 -2.5915
49.15 -2.5688
49.175 -2.5443
49.2 -2.5221
49.225 -2.5064
49.25 -2.5005
49.275 -2.5012
49.3 -2.5049
49.325 -2.5086
49.35 -2.5116
49.375 -2.5149
49.4 -2.519
49.425 -2.5262
49.45 -2.5397
49.475 -2.5592
49.5 -2.5832
49.525 -2.6097
49.55 -2.6369
49.575 -2.6628
49.6 -2.6832
49.625 -2.7003
49.65 -2.7203
49.675 -2.7452
49.7 -2.7724
49.725 -2.7984
49.75 -2.8256
49.775 -2.8548
49.8 -2.885
49.825 -2.9134
49.85 -2.9294
49.875 -2.9307
49.9 -2.9224
49.925 -2.9086
49.95 -2.895
49.975 -2.8869
50 -2.8825
50.025 -2.8788
50.05 -2.8763
50.075 -2.868
50.1 -2.8502
50.125 -2.8315
50.15 -2.8135
50.175 -2.7954
50.2 -2.7755
50.225 -2.7523
50.25 -2.7222
50.275 -2.6806
50.3 -2.6251
50.325 -2.5612
50.35 -2.4932
50.375 -2.4246
50.4 -2.3581
50.425 -2.2908
50.45 -2.224
50.475 -2.1562
50.5 -2.0866
50.525 -2.0189
50.55 -1.9578
50.575 -1.9054
50.6 -1.8612
50.625 -1.8224
50.65 -1.7879
50.675 -1.7565
50.7 -1.7277
50.725 -1.6994
50.75 -1.6699
50.775 -1.6422
50.8 -1.6174
50.825 -1.5956
50.85 -1.5795
50.875 -1.57
50.9 -1.5693
50.925 -1.5755
50.95 -1.5858
50.975 -1.6017
51 -1.624
51.025 -1.6546
51.05 -1.6945
51.075 -1.743
51.1 -1.8
51.125 -1.8649
51.15 -1.9354
51.175 -2.0048
51.2 -2.0658
51.225 -2.1177
51.25 -2.1595
51.275 -2.1839
51.3 -2.1803
51.325 -2.1473
51.35 -2.1009
51.375 -2.0569
51.4 -2.0218
51.425 -1.9973
51.45 -1.9765
51.475 -1.952
51.5 -1.9251
51.525 -1.8979
51.55 -1.873
51.575 -1.8509
51.6 -1.8315
51.625 -1.8113
51.65 -1.7799
51.675 -1.7346
51.7 -1.6749
51.725 -1.6041
51.75 -1.5295
51.775 -1.4586
51.8 -1.3894
51.825 -1.3181
51.85 -1.2476
51.875 -1.1795
51.9 -1.1143
51.925 -1.0469
51.95 -0.9734
51.975 -0.8936
52 -0.8115
52.025 -0.7256
52.05 -0.6354
52.075 -0.5486
52.1 -0.4657
52.125 -0.3811
52.15 -0.2963
52.175 -0.2132
52.2 -0.138
52.225 -0.0725
52.25 -0.0162
52.275 0.0328
52.3 0.0762
52.325 0.1149
52.35 0.1493
52.375 0.1791
52.4 0.2021
52.425 0.218
52.45 0.2276
52.475 0.2332
52.5 0.2346
52.525 0.2314
52.55 0.2218
52.575 0.2052
52.6 0.1809
52.625 0.1495
52.65 0.1107
52.675 0.0649
52.7 0.0172
52.725 -0.0184
52.75 -0.0228
52.775 -0.0038
52.8 0.0267
52.825 0.061
52.85 0.095
52.875 0.1265
52.9 0.1542
52.925 0.1792
52.95 0.2004
52.975 0.2145
53 0.2204
53.025 0.2181
53.05 0.2077
53.075 0.1908
53.1 0.1677
53.125 0.1414
53.15 0.1117
53.175 0.0773
53.2 0.0453
53.225 0.0246
53.25 0.0132
53.275 0.0061
53.3 0.0001
53.325 -0.007
53.35 -0.018
53.375 -0.0341
53.4 -0.0526
53.425 -0.0715
53.45 -0.0895
53.475 -0.1042
53.5 -0.1197
53.525 -0.14
53.55 -0.165
53.575 -0.1937
53.6 -0.2232
53.625 -0.2541
53.65 -0.2875
53.675 -0.3255
53.7 -0.368
53.725 -0.4137
53.75 -0.4642
53.775 -0.5215
53.8 -0.586
53.825 -0.657
53.85 -0.7329
53.875 -0.8135
53.9 -0.8978
53.925 -0.983
53.95 -1.0638
53.975 -1.1436
54 -1.2211
54.025 -1.2993
54.05 -1.3806
54.075 -1.4621
54.1 -1.5363
54.125 -1.5977
54.15 -1.6428
54.175 -1.6712
54.2 -1.6871
54.225 -1.6968
54.25 -1.7034
54.275 -1.7087
54.3 -1.7168
54.325 -1.7271
54.35 -1.7416
54.375 -1.759
54.4 -1.7789
54.425 -1.8004
54.45 -1.8233
54.475 -1.8464
54.5 -1.8674
54.525 -1.8874
54.55 -1.9061
54.575 -1.9212
54.6 -1.9321
54.625 -1.9405
54.65 -1.9479
54.675 -1.9525
54.7 -1.9495
54.725 -1.9394
54.75 -1.9205
54.775 -1.8906
54.8 -1.8478
54.825 -1.7958
54.85 -1.7446
54.875 -1.7014
54.9 -1.668
54.925 -1.6406
54.95 -1.6177
54.975 -1.6017
55 -1.5921
55.025 -1.5873
55.05 -1.5868
55.075 -1.591
55.1 -1.6002
55.125 -1.6146
55.15 -1.6336
55.175 -1.6564
55.2 -1.682
55.225 -1.7065
55.25 -1.7195
55.275 -1.7155
55.3 -1.6874
55.325 -1.6397
55.35 -1.591
55.375 -1.5451
55.4 -1.4988
55.425 -1.4517
55.45 -1.4078
55.475 -1.3727
55.5 -1.3518
55.525 -1.34
55.55 -1.3278
55.575 -1.309
55.6 -1.2838
55.625 -1.2615
55.65 -1.2426
55.675 -1.2261
55.7 -1.212
55.725 -1.1996
55.75 -1.1871
55.775 -1.177
55.8 -1.1723
55.825 -1.1704
55.85 -1.1712
55.875 -1.175
55.9 -1.1804
55.925 -1.1853
55.95 -1.1874
55.975 -1.1831
56 -1.1671
56.025 -1.1436
56.05 -1.1181
56.075 -1.096
56.1 -1.0803
56.125 -1.0703
56.15 -1.0643
56.175 -1.0621
56.2 -1.0637
56.225 -1.0647
56.25 -1.0634
56.275 -1.0626
56.3 -1.0653
56.325 -1.0683
56.35 -1.0611
56.375 -1.0241
56.4 -0.9638
56.425 -0.9005
56.45 -0.8419
56.475 -0.7888
56.5 -0.7397
56.525 -0.6943
56.55 -0.6554
56.575 -0.6252
56.6 -0.6022
56.625 -0.5809
56.65 -0.5587
56.675 -0.5378
56.7 -0.516
56.725 -0.4915
56.75 -0.4647
56.775 -0.4374
56.8 -0.4109
56.825 -0.385
56.85 -0.3619
56.875 -0.3447
56.9 -0.3334
56.925 -0.3281
56.95 -0.3276
56.975 -0.333
57 -0.3448
57.025 -0.3641
57.05 -0.3913
57.075 -0.4278
57.1 -0.4716
57.125 -0.5202
57.15 -0.5712
57.175 -0.6231
57.2 -0.6739
57.225 -0.7239
57.25 -0.7697
57.275 -0.8008
57.3 -0.8142
57.325 -0.8188
57.35 -0.8166
57.375 -0.8054
57.4 -0.7852
57.425 -0.7568
57.45 -0.7218
57.475 -0.6852
57.5 -0.6502
57.525 -0.619
57.55 -0.5936
57.575 -0.5747
57.6 -0.5608
57.625 -0.5506
57.65 -0.544
57.675 -0.5398
57.7 -0.5339
57.725 -0.5244
57.75 -0.5177
57.775 -0.516
57.8 -0.5154
57.825 -0.5134
57.85 -0.5109
57.875 -0.5037
57.9 -0.4951
57.925 -0.4895
57.95 -0.4878
57.975 -0.4922
58 -0.5029
58.025 -0.5198
58.05 -0.5405
58.075 -0.5652
58.1 -0.5946
58.125 -0.6279
58.15 -0.6628
58.175 -0.695
58.2 -0.7209
58.225 -0.7307
58.25 -0.7306
58.275 -0.7266
58.3 -0.7198
58.325 -0.7083
58.35 -0.689
58.375 -0.6643
58.4 -0.6371
58.425 -0.6117
58.45 -0.5884
58.475 -0.5689
58.5 -0.5529
58.525 -0.54
58.55 -0.5295
58.575 -0.5252
58.6 -0.5297
58.625 -0.5444
58.65 -0.5686
58.675 -0.6009
58.7 -0.6365
58.725 -0.6672
58.75 -0.687
58.775 -0.6937
58.8 -0.6887
58.825 -0.67
58.85 -0.6442
58.875 -0.6094
58.9 -0.5674
58.925 -0.523
58.95 -0.48
58.975 -0.4402
59 -0.4009
59.025 -0.3594
59.05 -0.3178
59.075 -0.2789
59.1 -0.2413
59.125 -0.207
59.15 -0.1738
59.175 -0.1441
59.2 -0.1185
59.225 -0.0956
59.25 -0.076
59.275 -0.061
59.3 -0.0513
59.325 -0.0459
59.35 -0.0403
59.375 -0.0322
59.4 -0.0201
59.425 -0.0014
59.45 0.0248
59.475 0.0536
59.5 0.0806
59.525 0.1035
59.55 0.1187
59.575 0.1262
59.6 0.1271
59.625 0.1221
59.65 0.1104
59.675 0.0901
59.7 0.0621
59.725 0.027
59.75 -0.0146
59.775 -0.059
59.8 -0.097
59.825 -0.1104
59.85 -0.0942
59.875 -0.0614
59.9 -0.0306
59.925 -0.0059
59.95 0.012
59.975 0.0263
60 0.0406
60.025 0.0558
60.05 0.0713
60.075 0.0857
60.1 0.1015
60.125 0.1183
60.15 0.1337
60.175 0.1456
60.2 0.1516
60.225 0.152
60.25 0.1502
60.275 0.1509
60.3 0.1498
60.325 0.1448
60.35 0.1367
60.375 0.123
60.4 0.1021
60.425 0.0709
60.45 0.0299
60.475 -0.0203
60.5 -0.0743
60.525 -0.1284
60.55 -0.1806
60.575 -0.2244
60.6 -0.2587
60.625 -0.2825
60.65 -0.3023
60.675 -0.3208
60.7 -0.3433
60.725 -0.371
60.75 -0.4018
60.775 -0.4322
60.8 -0.4585
60.825 -0.4825
60.85 -0.5059
60.875 -0.5277
60.9 -0.5488
60.925 -0.5719
60.95 -0.5957
60.975 -0.6228
61 -0.6534
61.025 -0.6887
61.05 -0.7328
61.075 -0.7843
61.1 -0.8422
61.125 -0.9062
61.15 -0.9761
61.175 -1.0475
61.2 -1.1124
61.225 -1.1619
61.25 -1.198
61.275 -1.2283
61.3 -1.2534
61.325 -1.2721
61.35 -1.2866
61.375 -1.3031
61.4 -1.3237
61.425 -1.3528
61.45 -1.3902
61.475 -1.4314
61.5 -1.4739
61.525 -1.5179
61.55 -1.5591
61.575 -1.5975
61.6 -1.638
61.625 -1.6772
61.65 -1.7139
61.675 -1.751
61.7 -1.7907
61.725 -1.8342
61.75 -1.8795
61.775 -1.9229
61.8 -1.9543
61.825 -1.9699
61.85 -1.979
61.875 -1.9817
61.9 -1.9794
61.925 -1.9783
61.95 -1.9778
61.975 -1.9733
62 -1.9631
62.025 -1.9372
62.05 -1.8901
62.075 -1.8238
62.1 -1.7526
62.125 -1.686
62.15 -1.624
62.175 -1.5614
62.2 -1.4949
62.225 -1.4265
62.25 -1.3601
62.275 -1.2925
62.3 -1.2245
62.325 -1.1603
62.35 -1.0967
62.375 -1.0342
62.4 -0.9752
62.425 -0.9233
62.45 -0.8795
62.475 -0.8448
62.5 -0.8206
62.525 -0.8034
62.55 -0.7915
62.575 -0.7828
62.6 -0.773
62.625 -0.7649
62.65 -0.7601
62.675 -0.7563
62.7 -0.7556
62.725 -0.7604
62.75 -0.7728
62.775 -0.7904
62.8 -0.8115
62.825 -0.8377
62.85 -0.8737
62.875 -0.9216
62.9 -0.9763
62.925 -1.0307
62.95 -1.0822
62.975 -1.1268
63 -1.1673
63.025 -1.2008
63.05 -1.2273
63.075 -1.2502
63.1 -1.273
63.125 -1.2975
63.15 -1.3224
63.175 -1.339
63.2 -1.3433
63.225 -1.3355
63.25 -1.321
63.275 -1.3036
63.3 -1.2835
63.325 -1.2611
63.35 -1.2376
63.375 -1.215
63.4 -1.1959
63.425 -1.1813
63.45 -1.1727
63.475 -1.1666
63.5 -1.1616
63.525 -1.1551
63.55 -1.1415
63.575 -1.1146
63.6 -1.0712
63.625 -1.0201
63.65 -0.9668
63.675 -0.9164
63.7 -0.8678
63.725 -0.8229
63.75 -0.7847
63.775 -0.7546
63.8 -0.7319
63.825 -0.7173
63.85 -0.7115
63.875 -0.7132
63.9 -0.7205
63.925 -0.7299
63.95 -0.7362
63.975 -0.7347
64 -0.7207
64.025 -0.6961
64.05 -0.6655
64.075 -0.6325
64.1 -0.6024
64.125 -0.58
64.15 -0.5643
64.175 -0.5552
64.2 -0.5538
64.225 -0.5609
64.25 -0.5769
64.275 -0.6014
64.3 -0.6321
64.325 -0.6647
64.35 -0.693
64.375 -0.7146
64.4 -0.7327
64.425 -0.7501
64.45 -0.7628
64.475 -0.7701
64.5 -0.7749
64.525 -0.7854
64.55 -0.7994
64.575 -0.8135
64.6 -0.8256
64.625 -0.8266
64.65 -0.8195
64.675 -0.81
64.7 -0.798
64.725 -0.7868
64.75 -0.7766
64.775 -0.772
64.8 -0.7708
64.825 -0.7718
64.85 -0.778
64.875 -0.792
64.9 -0.8149
64.925 -0.8446
64.95 -0.8777
64.975 -0.9056
65 -0.9176
65.025 -0.9119
65.05 -0.886
65.075 -0.8456
65.1 -0.8025
65.125 -0.763
65.15 -0.7308
65.175 -0.7062
65.2 -0.6863
65.225 -0.6677
65.25 -0.6485
65.275 -0.6301
65.3 -0.6147
65.325 -0.6003
65.35 -0.5821
65.375 -0.5584
65.4 -0.5282
65.425 -0.4963
65.45 -0.4706
65.475 -0.4535
65.5 -0.4471
65.525 -0.4522
65.55 -0.4679
65.575 -0.494
65.6 -0.5319
65.625 -0.5798
65.65 -0.6357
65.675 -0.7008
65.7 -0.7738
65.725 -0.8504
65.75 -0.929
65.775 -1.0106
65.8 -1.0945
65.825 -1.1824
65.85 -1.2666
65.875 -1.3453
65.9 -1.4208
65.925 -1.4969
65.95 -1.5754
65.975 -1.6535
66 -1.7279
66.025 -1.7986
66.05 -1.8687
66.075 -1.9412
66.1 -2.0117
66.125 -2.0693
66.15 -2.1006
66.175 -2.1097
66.2 -2.1143
66.225 -2.1255
66.25 -2.1445
66.275 -2.1682
66.3 -2.1923
66.325 -2.2075
66.35 -2.2127
66.375 -2.2026
66.4 -2.1792
66.425 -2.147
66.45 -2.1105
66.475 -2.0752
66.5 -2.0426
66.525 -2.0137
66.55 -1.9891
66.575 -1.9687
66.6 -1.9512
66.625 -1.9384
66.65 -1.93
66.675 -1.9259
66.7 -1.9258
66.725 -1.93
66.75 -1.9375
66.775 -1.9474
66.8 -1.9628
66.825 -1.9854
66.85 -2.0162
66.875 -2.0565
66.9 -2.1045
66.925 -2.1601
66.95 -2.2238
66.975 -2.2912
67 -2.359
67.025 -2.4194
67.05 -2.4617
67.075 -2.4875
67.1 -2.504
67.125 -2.5175
67.15 -2.5286
67.175 -2.5411
67.2 -2.5554
67.225 -2.5717
67.25 -2.589
67.275 -2.6068
67.3 -2.6259
67.325 -2.6482
67.35 -2.6764
67.375 -2.7092
67.4 -2.7435
67.425 -2.7771
67.45 -2.8096
67.475 -2.8405
67.5 -2.869
67.525 -2.8923
67.55 -2.8934
67.575 -2.8624
67.6 -2.8102
67.625 -2.7489
67.65 -2.6849
67.675 -2.6239
67.7 -2.5645
67.725 -2.505
67.75 -2.4464
67.775 -2.3887
67.8 -2.3335
67.825 -2.2803
67.85 -2.2273
67.875 -2.1738
67.9 -2.122
67.925 -2.0761
67.95 -2.0365
67.975 -2.0016
68 -1.9712
68.025 -1.9503
68.05 -1.94
68.075 -1.9415
68.1 -1.9547
68.125 -1.98
68.15 -2.0158
68.175 -2.0593
68.2 -2.107
68.225 -2.1541
68.25 -2.2001
68.275 -2.2459
68.3 -2.2935
68.325 -2.3427
68.35 -2.3867
68.375 -2.4197
68.4 -2.4413
68.425 -2.4561
68.45 -2.4719
68.475 -2.4892
68.5 -2.5041
68.525 -2.519
68.55 -2.5392
68.575 -2.5633
68.6 -2.5894
68.625 -2.6122
68.65 -2.6296
68.675 -2.6344
68.7 -2.6226
68.725 -2.5993
68.75 -2.5685
68.775 -2.5287
68.8 -2.4804
68.825 -2.4276
68.85 -2.3746
68.875 -2.3277
68.9 -2.2935
68.925 -2.2717
68.95 -2.2588
68.975 -2.2514
69 -2.2491
69.025 -2.2505
69.05 -2.2561
69.075 -2.2663
69.1 -2.2801
69.125 -2.2959
69.15 -2.3122
69.175 -2.3302
69.2 -2.3548
69.225 -2.3904
69.25 -2.4363
69.275 -2.4894
69.3 -2.5404
69.325 -2.5819
69.35 -2.6139
69.375 -2.6424
69.4 -2.673
69.425 -2.703
69.45 -2.7341
69.475 -2.7735
69.5 -2.8199
69.525 -2.8664
69.55 -2.9154
69.575 -2.9665
69.6 -3.0143
69.625 -3.0566
69.65 -3.0848
69.675 -3.0882
69.7 -3.0633
69.725 -3.0287
69.75 -2.986
69.775 -2.9508
69.8 -2.9323
69.825 -2.9281
69.85 -2.9337
69.875 -2.9336
69.9 -2.9199
69.925 -2.8915
69.95 -2.8516
69.975 -2.7996
70 -2.737
70.025 -2.6675
70.05 -2.598
70.075 -2.5354
70.1 -2.4835
70.125 -2.4438
70.15 -2.4163
70.175 -2.3965
70.2 -2.3819
70.225 -2.3693
70.25 -2.3578
70.275 -2.3433
70.3 -2.3262
70.325 -2.3034
70.35 -2.2733
70.375 -2.2369
70.4 -2.1973
70.425 -2.1585
70.45 -2.1191
70.475 -2.0783
70.5 -2.0343
70.525 -1.9869
70.55 -1.9355
70.575 -1.8804
70.6 -1.8173
70.625 -1.7422
70.65 -1.6599
70.675 -1.5757
70.7 -1.4936
70.725 -1.4179
70.75 -1.3501
70.775 -1.2924
70.8 -1.2409
70.825 -1.1954
70.85 -1.1557
70.875 -1.1232
70.9 -1.0951
70.925 -1.0699
70.95 -1.0491
70.975 -1.0319
71 -1.0179
71.025 -1.0075
71.05 -1.0022
71.075 -1.003
71.1 -1.0129
71.125 -1.0299
71.15 -1.0515
71.175 -1.0749
71.2 -1.0984
71.225 -1.1237
71.25 -1.1527
71.275 -1.187
71.3 -1.2268
71.325 -1.2696
71.35 -1.3161
71.375 -1.3668
71.4 -1.4209
71.425 -1.482
71.45 -1.5512
71.475 -1.624
71.5 -1.6978
71.525 -1.7719
71.55 -1.8434
71.575 -1.9096
71.6 -1.9744
71.625 -2.043
71.65 -2.1151
71.675 -2.188
71.7 -2.2634
71.725 -2.3419
71.75 -2.4203
71.775 -2.4821
71.8 -2.5151
71.825 -2.522
71.85 -2.5084
71.875 -2.4852
71.9 -2.4721
71.925 -2.4797
71.95 -2.5061
71.975 -2.5514
72 -2.6087
72.025 -2.6722
72.05 -2.7399
72.075 -2.8092
72.1 -2.8762
72.125 -2.9372
72.15 -2.9925
72.175 -3.0435
72.2 -3.0941
72.225 -3.1412
72.25 -3.1845
72.275 -3.234
72.3 -3.2897
72.325 -3.3493
72.35 -3.4138
72.375 -3.4837
72.4 -3.5589
72.425 -3.6354
72.45 -3.708
72.475 -3.7723
72.5 -3.8341
72.525 -3.8955
72.55 -3.956
72.575 -4.0183
72.6 -4.0789
72.625 -4.1299
72.65 -4.1618
72.675 -4.1733
72.7 -4.1695
72.725 -4.1537
72.75 -4.1349
72.775 -4.1184
72.8 -4.1062
72.825 -4.0978
72.85 -4.0941
72.875 -4.0924
72.9 -4.0916
72.925 -4.0905
72.95 -4.0891
72.975 -4.0879
73 -4.0885
73.025 -4.0911
73.05 -4.0944
73.075 -4.095
73.1 -4.0866
73.125 -4.068
73.15 -4.042
73.175 -4.0139
73.2 -3.9849
73.225 -3.9545
73.25 -3.921
73.275 -3.8782
73.3 -3.8237
73.325 -3.7614
73.35 -3.6957
73.375 -3.6336
73.4 -3.5797
73.425 -3.5339
73.45 -3.4989
73.475 -3.4732
73.5 -3.458
73.525 -3.4524
73.55 -3.4575
73.575 -3.4697
73.6 -3.4847
73.625 -3.5009
73.65 -3.518
73.675 -3.5385
73.7 -3.5623
73.725 -3.5858
73.75 -3.6076
73.775 -3.6264
73.8 -3.6365
73.825 -3.644
73.85 -3.6495
73.875 -3.6511
73.9 -3.6489
73.925 -3.6446
73.95 -3.634
73.975 -3.609
74 -3.5661
74.025 -3.5104
74.05 -3.4503
74.075 -3.3928
74.1 -3.3391
74.125 -3.291
74.15 -3.2514
74.175 -3.2216
74.2 -3.1995
74.225 -3.1828
74.25 -3.1703
74.275 -3.1605
74.3 -3.1524
74.325 -3.1455
74.35 -3.1356
74.375 -3.1197
74.4 -3.0962
74.425 -3.063
74.45 -3.0217
74.475 -2.9742
74.5 -2.9196
74.525 -2.8598
74.55 -2.7963
74.575 -2.733
74.6 -2.6747
74.625 -2.6233
74.65 -2.577
74.675 -2.5378
74.7 -2.5102
74.725 -2.491
74.75 -2.4815
74.775 -2.4835
74.8 -2.4988
74.825 -2.5312
74.85 -2.5792
74.875 -2.6339
74.9 -2.6887
74.925 -2.7371
74.95 -2.7776
74.975 -2.8154
75 -2.8472
75.025 -2.8694
75.05 -2.8855
75.075 -2.8999
75.1 -2.9071
75.125 -2.9067
75.15 -2.9048
75.175 -2.907
75.2 -2.9125
75.225 -2.9226
75.25 -2.9436
75.275 -2.9755
75.3 -3.0159
75.325 -3.0625
75.35 -3.1088
75.375 -3.1531
75.4 -3.1921
75.425 -3.2275
75.45 -3.2665
75.475 -3.3057
75.5 -3.338
75.525 -3.3619
75.55 -3.3842
75.575 -3.4114
75.6 -3.4446
75.625 -3.4847
75.65 -3.5311
75.675 -3.5837
75.7 -3.6428
75.725 -3.7045
75.75 -3.7653
75.775 -3.8232
75.8 -3.88
75.825 -3.9383
75.85 -3.9952
75.875 -4.0493
75.9 -4.1011
75.925 -4.1488
75.95 -4.1909
75.975 -4.2279
76 -4.262
76.025 -4.2991
76.05 -4.3447
76.075 -4.4
76.1 -4.4685
76.125 -4.5463
76.15 -4.6283
76.175 -4.707
76.2 -4.7773
76.225 -4.8371
76.25 -4.8881
76.275 -4.9328
76.3 -4.9731
76.325 -5.0067
76.35 -5.0341
76.375 -5.0598
76.4 -5.0947
76.425 -5.1381
76.45 -5.1874
76.475 -5.2388
76.5 -5.2874
76.525 -5.3295
76.55 -5.3652
76.575 -5.397
76.6 -5.432
76.625 -5.4727
76.65 -5.5179
76.675 -5.5743
76.7 -5.6405
76.725 -5.7085
76.75 -5.7672
76.775 -5.813
76.8 -5.8531
76.825 -5.8931
76.85 -5.9304
76.875 -5.9524
76.9 -5.9597
76.925 -5.9532
76.95 -5.937
76.975 -5.9128
77 -5.8834
77.025 -5.8549
77.05 -5.8275
77.075 -5.7985
77.1 -5.7641
77.125 -5.7289
77.15 -5.688
77.175 -5.6438
77.2 -5.5985
77.225 -5.5503
77.25 -5.496
77.275 -5.4412
77.3 -5.3938
77.325 -5.3524
77.35 -5.3182
77.375 -5.2918
77.4 -5.2714
77.425 -5.2576
77.45 -5.2502
77.475 -5.2472
77.5 -5.2469
77.525 -5.2495
77.55 -5.2567
77.575 -5.2664
77.6 -5.2789
77.625 -5.2996
77.65 -5.3353
77.675 -5.372
77.7 -5.3993
77.725 -5.411
77.75 -5.4085
77.775 -5.3898
77.8 -5.3584
77.825 -5.3113
77.85 -5.2532
77.875 -5.1928
77.9 -5.131
77.925 -5.0697
77.95 -5.0116
77.975 -4.9595
78 -4.9182
78.025 -4.8888
78.05 -4.8691
78.075 -4.8569
78.1 -4.8535
78.125 -4.8605
78.15 -4.8763
78.175 -4.9
78.2 -4.933
78.225 -4.9719
78.25 -5.0142
78.275 -5.061
78.3 -5.1142
78.325 -5.1695
78.35 -5.226
78.375 -5.2733
78.4 -5.308
78.425 -5.3237
78.45 -5.324
78.475 -5.3215
78.5 -5.3224
78.525 -5.3339
78.55 -5.3592
78.575 -5.3986
78.6 -5.4471
78.625 -5.5032
78.65 -5.5633
78.675 -5.6281
78.7 -5.6952
78.725 -5.7574
78.75 -5.8122
78.775 -5.8553
78.8 -5.8848
78.825 -5.9041
78.85 -5.9169
78.875 -5.9303
78.9 -5.943
78.925 -5.9489
78.95 -5.9428
78.975 -5.9262
79 -5.9035
79.025 -5.8746
79.05 -5.8398
79.075 -5.802
79.1 -5.7638
79.125 -5.7249
79.15 -5.6856
79.175 -5.6466
79.2 -5.6086
79.225 -5.5694
79.25 -5.5338
79.275 -5.5007
79.3 -5.4629
79.325 -5.4151
79.35 -5.3768
79.375 -5.3684
79.4 -5.376
79.425 -5.3846
79.45 -5.389
79.475 -5.3992
79.5 -5.4236
79.525 -5.4541
79.55 -5.4892
79.575 -5.5293
79.6 -5.5754
79.625 -5.6201
79.65 -5.6502
79.675 -5.6568
79.7 -5.6391
79.725 -5.6099
79.75 -5.5841
79.775 -5.5744
79.8 -5.5782
79.825 -5.5889
79.85 -5.611
79.875 -5.639
79.9 -5.6666
79.925 -5.6941
79.95 -5.7207
79.975 -5.7408
80 -5.7515
80.025 -5.7518
80.05 -5.7486
80.075 -5.7506
80.1 -5.767
80.125 -5.7995
80.15 -5.842
80.175 -5.8881
80.2 -5.9314
80.225 -5.9768
80.25 -6.0153
80.275 -6.0374
80.3 -6.0387
80.325 -6.0197
80.35 -5.9823
80.375 -5.9394
80.4 -5.9036
80.425 -5.8908
80.45 -5.8927
80.475 -5.9004
80.5 -5.907
80.525 -5.9101
80.55 -5.9085
80.575 -5.9043
80.6 -5.8983
80.625 -5.8902
80.65 -5.8802
80.675 -5.862
80.7 -5.8253
80.725 -5.7951
80.75 -5.7822
80.775 -5.789
80.8 -5.8111
80.825 -5.8418
80.85 -5.8743
80.875 -5.9107
80.9 -5.9458
80.925 -5.9727
80.95 -5.9907
80.975 -6.0066
81 -6.0275
81.025 -6.0493
81.05 -6.0721
81.075 -6.0951
81.1 -6.1179
81.125 -6.1325
81.15 -6.1367
81.175 -6.1366
81.2 -6.1443
81.225 -6.1648
81.25 -6.1968
81.275 -6.2369
81.3 -6.2767
81.325 -6.3106
81.35 -6.3308
81.375 -6.3337
81.4 -6.3146
81.425 -6.2715
81.45 -6.2136
81.475 -6.1532
81.5 -6.0954
81.525 -6.042
81.55 -5.9915
81.575 -5.949
81.6 -5.9162
81.625 -5.8876
81.65 -5.8681
81.675 -5.8429
81.7 -5.8022
81.725 -5.7497
81.75 -5.6895
81.775 -5.6238
81.8 -5.5433
81.825 -5.4451
81.85 -5.346
81.875 -5.2551
81.9 -5.176
81.925 -5.1112
81.95 -5.0644
81.975 -5.0272
82 -4.9865
82.025 -4.9406
82.05 -4.8929
82.075 -4.8474
82.1 -4.8192
82.125 -4.8064
82.15 -4.8052
82.175 -4.8094
82.2 -4.8139
82.225 -4.8301
82.25 -4.8537
82.275 -4.8651
82.3 -4.8574
82.325 -4.8426
82.35 -4.8324
82.375 -4.8295
82.4 -4.8298
82.425 -4.8241
82.45 -4.8153
82.475 -4.8127
82.5 -4.8178
82.525 -4.8263
82.55 -4.8298
82.575 -4.8226
82.6 -4.8191
82.625 -4.8233
82.65 -4.838
82.675 -4.8621
82.7 -4.8815
82.725 -4.8793
82.75 -4.8478
82.775 -4.807
82.8 -4.777
82.825 -4.7658
82.85 -4.7696
82.875 -4.7877
82.9 -4.8214
82.925 -4.8659
82.95 -4.9178
82.975 -4.9731
83 -5.0262
83.025 -5.0714
83.05 -5.1086
83.075 -5.1388
83.1 -5.1668
83.125 -5.1925
83.15 -5.2123
83.175 -5.2251
83.2 -5.2308
83.225 -5.231
83.25 -5.2262
83.275 -5.2176
83.3 -5.2014
83.325 -5.1834
83.35 -5.1699
83.375 -5.1582
83.4 -5.1478
83.425 -5.1447
83.45 -5.1585
83.475 -5.1941
83.5 -5.2519
83.525 -5.3245
83.55 -5.3912
83.575 -5.4389
83.6 -5.464
83.625 -5.4633
83.65 -5.4438
83.675 -5.414
83.7 -5.3788
83.725 -5.3336
83.75 -5.2753
83.775 -5.2003
83.8 -5.1074
83.825 -5.0049
83.85 -4.8976
83.875 -4.7919
83.9 -4.7065
83.925 -4.6585
83.95 -4.6483
83.975 -4.6734
84 -4.7255
84.025 -4.7858
84.05 -4.8407
84.075 -4.8832
84.1 -4.9092
84.125 -4.9166
84.15 -4.9091
84.175 -4.8912
84.2 -4.8702
84.225 -4.8363
84.25 -4.786
84.275 -4.7146
84.3 -4.6309
84.325 -4.5453
84.35 -4.4665
84.375 -4.3973
84.4 -4.3395
84.425 -4.2949
84.45 -4.2668
84.475 -4.2481
84.5 -4.2273
84.525 -4.1987
84.55 -4.1606
84.575 -4.1169
84.6 -4.0723
84.625 -4.029
84.65 -3.9911
84.675 -3.9625
84.7 -3.9445
84.725 -3.9378
84.75 -3.9353
84.775 -3.9358
84.8 -3.9386
84.825 -3.939
84.85 -3.9304
84.875 -3.9079
84.9 -3.8747
84.925 -3.8362
84.95 -3.7934
84.975 -3.7466
85 -3.6984
85.025 -3.6501
85.05 -3.6053
85.075 -3.5726
85.1 -3.5604
85.125 -3.5622
85.15 -3.5673
85.175 -3.5741
85.2 -3.5841
85.225 -3.597
85.25 -3.6082
85.275 -3.6128
85.3 -3.6124
85.325 -3.6119
85.35 -3.6137
85.375 -3.6231
85.4 -3.6393
85.425 -3.6576
85.45 -3.6748
85.475 -3.6905
85.5 -3.7023
85.525 -3.7089
85.55 -3.7124
85.575 -3.7101
85.6 -3.6992
85.625 -3.6788
85.65 -3.6528
85.675 -3.6247
85.7 -3.594
85.725 -3.5626
85.75 -3.539
85.775 -3.5287
85.8 -3.5277
85.825 -3.532
85.85 -3.5385
85.875 -3.5493
85.9 -3.5694
85.925 -3.6034
85.95 -3.6488
85.975 -3.7024
86 -3.765
86.025 -3.834
86.05 -3.9045
86.075 -3.9769
86.1 -4.0498
86.125 -4.114
86.15 -4.1566
86.175 -4.1777
86.2 -4.1847
86.225 -4.18
86.25 -4.163
86.275 -4.1356
86.3 -4.1001
86.325 -4.0573
86.35 -4.0095
86.375 -3.956
86.4 -3.8977
86.425 -3.8419
86.45 -3.7922
86.475 -3.7489
86.5 -3.7127
86.525 -3.6806
86.55 -3.6494
86.575 -3.6246
86.6 -3.6057
86.625 -3.5828
86.65 -3.5502
86.675 -3.51
86.7 -3.4708
86.725 -3.4334
86.75 -3.3969
86.775 -3.3579
86.8 -3.3159
86.825 -3.2755
86.85 -3.2324
86.875 -3.1806
86.9 -3.1183
86.925 -3.0456
86.95 -2.9656
86.975 -2.8841
87 -2.8026
87.025 -2.7228
87.05 -2.6454
87.075 -2.5704
87.1 -2.4981
87.125 -2.4311
87.15 -2.3701
87.175 -2.3142
87.2 -2.2611
87.225 -2.2139
87.25 -2.1719
87.275 -2.134
87.3 -2.0997
87.325 -2.0701
87.35 -2.0455
87.375 -2.0262
87.4 -2.0141
87.425 -2.0062
87.45 -2.0008
87.475 -1.9933
87.5 -1.9819
87.525 -1.9715
87.55 -1.9638
87.575 -1.958
87.6 -1.9526
87.625 -1.9501
87.65 -1.9549
87.675 -1.9688
87.7 -1.9915
87.725 -2.0212
87.75 -2.0551
87.775 -2.0915
87.8 -2.1304
87.825 -2.1726
87.85 -2.219
87.875 -2.2696
87.9 -2.3222
87.925 -2.373
87.95 -2.4198
87.975 -2.4577
88 -2.4827
88.025 -2.4991
88.05 -2.5121
88.075 -2.5232
88.1 -2.5348
88.125 -2.548
88.15 -2.5648
88.175 -2.5829
88.2 -2.6015
88.225 -2.6208
88.25 -2.6401
88.275 -2.6569
88.3 -2.6697
88.325 -2.6755
88.35 -2.6767
88.375 -2.6688
88.4 -2.6554
88.425 -2.6466
88.45 -2.6429
88.475 -2.6411
88.5 -2.6421
88.525 -2.6436
88.55 -2.6426
88.575 -2.6369
88.6 -2.6232
88.625 -2.6046
88.65 -2.5788
88.675 -2.536
88.7 -2.4801
88.725 -2.424
88.75 -2.376
88.775 -2.3386
88.8 -2.3074
88.825 -2.2831
88.85 -2.2669
88.875 -2.2573
88.9 -2.2532
88.925 -2.2548
88.95 -2.2629
88.975 -2.2781
89 -2.2961
89.025 -2.3124
89.05 -2.33
89.075 -2.3481
89.1 -2.3552
89.125 -2.3491
89.15 -2.3367
89.175 -2.3286
89.2 -2.3267
89.225 -2.3269
89.25 -2.3272
89.275 -2.3256
89.3 -2.3163
89.325 -2.2999
89.35 -2.2808
89.375 -2.2614
89.4 -2.2442
89.425 -2.2312
89.45 -2.2247
89.475 -2.2247
89.5 -2.2303
89.525 -2.2394
89.55 -2.2514
89.575 -2.2665
89.6 -2.2872
89.625 -2.3163
89.65 -2.3538
89.675 -2.3948
89.7 -2.4312
89.725 -2.4547
89.75 -2.4649
89.775 -2.4663
89.8 -2.4644
89.825 -2.4585
89.85 -2.4465
89.875 -2.4221
89.9 -2.3828
89.925 -2.3289
89.95 -2.267
89.975 -2.2017
90 -2.1388
90.025 -2.0818
90.05 -2.0318
90.075 -1.9911
90.1 -1.9591
90.125 -1.9341
90.15 -1.9171
90.175 -1.9066
90.2 -1.903
90.225 -1.9068
90.25 -1.9169
90.275 -1.931
90.3 -1.9515
90.325 -1.9779
90.35 -2.0101
90.375 -2.0497
90.4 -2.0963
90.425 -2.1486
90.45 -2.2071
90.475 -2.2677
90.5 -2.3285
90.525 -2.3789
90.55 -2.4046
90.575 -2.4094
90.6 -2.4048
90.625 -2.3959
90.65 -2.3824
90.675 -2.3686
90.7 -2.363
90.725 -2.3651
90.75 -2.3744
90.775 -2.3882
90.8 -2.4039
90.825 -2.4259
90.85 -2.4441
90.875 -2.455
90.9 -2.451
90.925 -2.4292
90.95 -2.3954
90.975 -2.3639
91 -2.3374
91.025 -2.3115
91.05 -2.2796
91.075 -2.2369
91.1 -2.1858
91.125 -2.1226
91.15 -2.0572
91.175 -1.9973
91.2 -1.9457
91.225 -1.9057
91.25 -1.8773
91.275 -1.8589
91.3 -1.8495
91.325 -1.8498
91.35 -1.8556
91.375 -1.8699
91.4 -1.8941
91.425 -1.9291
91.45 -1.9771
91.475 -2.0372
91.5 -2.1087
91.525 -2.1887
91.55 -2.2686
91.575 -2.3441
91.6 -2.4152
91.625 -2.486
91.65 -2.5593
91.675 -2.6371
91.7 -2.7205
91.725 -2.8088
91.75 -2.8997
91.775 -2.9904
91.8 -3.0786
91.825 -3.154
91.85 -3.2031
91.875 -3.2317
91.9 -3.2486
91.925 -3.2585
91.95 -3.2622
91.975 -3.2615
92 -3.2542
92.025 -3.2425
92.05 -3.2301
92.075 -3.2153
92.1 -3.1944
92.125 -3.1658
92.15 -3.1325
92.175 -3.0935
92.2 -3.0463
92.225 -2.9901
92.25 -2.9324
92.275 -2.8761
92.3 -2.8239
92.325 -2.7749
92.35 -2.725
92.375 -2.6754
92.4 -2.6249
92.425 -2.5767
92.45 -2.5307
92.475 -2.4814
92.5 -2.4254
92.525 -2.3592
92.55 -2.2878
92.575 -2.2139
92.6 -2.1401
92.625 -2.0685
92.65 -2.0004
92.675 -1.9367
92.7 -1.8788
92.725 -1.8287
92.75 -1.7873
92.775 -1.7535
92.8 -1.727
92.825 -1.7103
92.85 -1.7014
92.875 -1.6991
92.9 -1.705
92.925 -1.7162
92.95 -1.73
92.975 -1.7377
93 -1.7394
93.025 -1.7356
93.05 -1.7319
93.075 -1.7323
93.1 -1.738
93.125 -1.7477
93.15 -1.76
93.175 -1.7738
93.2 -1.7892
93.225 -1.8074
93.25 -1.8268
93.275 -1.8419
93.3 -1.8471
93.325 -1.84
93.35 -1.8235
93.375 -1.8021
93.4 -1.7815
93.425 -1.764
93.45 -1.7475
93.475 -1.7295
93.5 -1.7095
93.525 -1.6887
93.55 -1.6704
93.575 -1.6553
93.6 -1.6428
93.625 -1.6328
93.65 -1.6227
93.675 -1.6094
93.7 -1.5904
93.725 -1.5663
93.75 -1.5377
93.775 -1.5088
93.8 -1.4795
93.825 -1.4494
93.85 -1.4174
93.875 -1.3799
93.9 -1.3373
93.925 -1.2964
93.95 -1.2628
93.975 -1.2382
94 -1.2222
94.025 -1.2084
94.05 -1.1887
94.075 -1.1636
94.1 -1.1351
94.125 -1.1092
94.15 -1.0845
94.175 -1.059
94.2 -1.0339
94.225 -1.0068
94.25 -0.978
94.275 -0.9466
94.3 -0.9184
94.325 -0.8934
94.35 -0.8725
94.375 -0.8535
94.4 -0.8325
94.425 -0.8078
94.45 -0.7744
94.475 -0.7319
94.5 -0.6827
94.525 -0.6347
94.55 -0.5948
94.575 -0.5634
94.6 -0.5381
94.625 -0.5179
94.65 -0.5035
94.675 -0.4942
94.7 -0.4902
94.725 -0.4893
94.75 -0.4843
94.775 -0.47
94.8 -0.4535
94.825 -0.4417
94.85 -0.4322
94.875 -0.4197
94.9 -0.4003
94.925 -0.379
94.95 -0.3617
94.975 -0.3494
95 -0.3394
95.025 -0.3279
95.05 -0.3123
95.075 -0.2923
95.1 -0.268
95.125 -0.2366
95.15 -0.1962
95.175 -0.152
95.2 -0.1069
95.225 -0.0684
95.25 -0.0348
95.275 -0.0056
95.3 0.0168
95.325 0.0349
95.35 0.0504
95.375 0.0708
95.4 0.1015
95.425 0.1391
95.45 0.1786
95.475 0.2139
95.5 0.2423
95.525 0.2668
95.55 0.2839
95.575 0.2928
95.6 0.2931
95.625 0.2828
95.65 0.2627
95.675 0.233
95.7 0.193
95.725 0.142
95.75 0.0807
95.775 0.0102
95.8 -0.0679
95.825 -0.1556
95.85 -0.2531
95.875 -0.3583
95.9 -0.4662
95.925 -0.5669
95.95 -0.6375
95.975 -0.6754
96 -0.6947
96.025 -0.7013
96.05 -0.6963
96.075 -0.6766
96.1 -0.6468
96.125 -0.6124
96.15 -0.5718
96.175 -0.5301
96.2 -0.4915
96.225 -0.4587
96.25 -0.432
96.275 -0.4121
96.3 -0.3999
96.325 -0.3926
96.35 -0.3854
96.375 -0.3752
96.4 -0.3645
96.425 -0.3541
96.45 -0.3447
96.475 -0.338
96.5 -0.3326
96.525 -0.3244
96.55 -0.3067
96.575 -0.2756
96.6 -0.237
96.625 -0.2004
96.65 -0.1716
96.675 -0.1511
96.7 -0.1344
96.725 -0.1204
96.75 -0.1112
96.775 -0.1066
96.8 -0.1055
96.825 -0.1066
96.85 -0.1099
96.875 -0.1156
96.9 -0.1176
96.925 -0.112
96.95 -0.0989
96.975 -0.0811
97 -0.0608
97.025 -0.0418
97.05 -0.0269
97.075 -0.0194
97.1 -0.0223
97.125 -0.0352
97.15 -0.0569
97.175 -0.0788
97.2 -0.0987
97.225 -0.1194
97.25 -0.133
97.275 -0.1394
97.3 -0.1278
97.325 -0.0958
97.35 -0.0456
97.375 0.0091
97.4 0.061
97.425 0.1063
97.45 0.1437
97.475 0.1728
97.5 0.1927
97.525 0.202
97.55 0.2029
97.575 0.199
97.6 0.1873
97.625 0.1679
97.65 0.1445
97.675 0.119
97.7 0.095
97.725 0.0725
97.75 0.0505
97.775 0.0326
97.8 0.0208
97.825 0.0194
97.85 0.0299
97.875 0.0435
97.9 0.0563
97.925 0.0722
97.95 0.093
97.975 0.1134
98 0.1285
98.025 0.1367
98.05 0.1368
98.075 0.129
98.1 0.1166
98.125 0.1039
98.15 0.0925
98.175 0.0795
98.2 0.0643
98.225 0.0459
98.25 0.0293
98.275 0.0177
98.3 0.011
98.325 0.0092
98.35 0.0062
98.375 0.004
98.4 0.0038
98.425 0.004
98.45 0.0088
98.475 0.0237
98.5 0.0459
98.525 0.0687
98.55 0.0935
98.575 0.1238
98.6 0.1561
98.625 0.1919
98.65 0.2333
98.675 0.2766
98.7 0.3198
98.725 0.3616
98.75 0.4011
98.775 0.4397
98.8 0.4781
98.825 0.5154
98.85 0.5483
98.875 0.5747
98.9 0.5948
98.925 0.6096
98.95 0.6189
98.975 0.6261
99 0.6346
99.025 0.6426
99.05 0.6504
99.075 0.6618
99.1 0.6766
99.125 0.6953
99.15 0.7141
99.175 0.7315
99.2 0.745
99.225 0.752
99.25 0.7504
99.275 0.7411
99.3 0.7252
99.325 0.704
99.35 0.6778
99.375 0.6478
99.4 0.6145
99.425 0.5775
99.45 0.5381
99.475 0.4971
99.5 0.4577
99.525 0.4249
99.55 0.4079
99.575 0.4063
99.6 0.4145
99.625 0.4224
99.65 0.4257
99.675 0.4233
99.7 0.4168
99.725 0.4073
99.75 0.3977
99.775 0.3918
99.8 0.3928
99.825 0.4017
99.85 0.4129
99.875 0.4235
99.9 0.4332
99.925 0.4399
99.95 0.4453
99.975 0.4512
100 0.4617
