# Supplementary material for: Uptake of N2O5 by aqueous aerosol unveiled using chemically accurate many-body potentials
Source: Nat Commun. 2022 Mar 10;13:1266. doi: 10.1038/s41467-022-28697-8 (PMC8913772; doi:10.1038/s41467-022-28697-8)
Supplement: Supplementary file 3 — Source Data [file 41467_2022_28697_MOESM3_ESM.zip › n2o5-uptake-data/Fig2/scattering/rep01run01/relcom_gds.dat]

0.025 12.0029
0.05 11.9482
0.075 11.8935
0.1 11.8388
0.125 11.7841
0.15 11.7293
0.175 11.6746
0.2 11.6199
0.225 11.5651
0.25 11.5103
0.275 11.4555
0.3 11.4006
0.325 11.3458
0.35 11.2909
0.375 11.236
0.4 11.1811
0.425 11.1262
0.45 11.0712
0.475 11.0162
0.5 10.9611
0.525 10.906
0.55 10.8509
0.575 10.7957
0.6 10.7404
0.625 10.6852
0.65 10.6299
0.675 10.5746
0.7 10.5192
0.725 10.4638
0.75 10.4084
0.775 10.353
0.8 10.2975
0.825 10.242
0.85 10.1864
0.875 10.1308
0.9 10.0751
0.925 10.0194
0.95 9.9637
0.975 9.9079
1 9.8522
1.025 9.7964
1.05 9.7405
1.075 9.6847
1.1 9.6287
1.125 9.5728
1.15 9.5168
1.175 9.4608
1.2 9.4048
1.225 9.3488
1.25 9.2928
1.275 9.2367
1.3 9.1806
1.325 9.1245
1.35 9.0683
1.375 9.0121
1.4 8.9558
1.425 8.8995
1.45 8.8431
1.475 8.7866
1.5 8.7302
1.525 8.6737
1.55 8.6171
1.575 8.5605
1.6 8.5038
1.625 8.4471
1.65 8.3905
1.675 8.3337
1.7 8.2768
1.725 8.22
1.75 8.1631
1.775 8.1061
1.8 8.0491
1.825 7.992
1.85 7.9349
1.875 7.8776
1.9 7.8203
1.925 7.7628
1.95 7.7052
1.975 7.6474
2 7.5895
2.025 7.5315
2.05 7.4732
2.075 7.4147
2.1 7.3561
2.125 7.2973
2.15 7.2382
2.175 7.1788
2.2 7.1193
2.225 7.0596
2.25 6.9997
2.275 6.9397
2.3 6.8794
2.325 6.819
2.35 6.7583
2.375 6.6974
2.4 6.6361
2.425 6.5744
2.45 6.5125
2.475 6.45
2.5 6.3873
2.525 6.3241
2.55 6.2603
2.575 6.1958
2.6 6.1304
2.625 6.064
2.65 5.9964
2.675 5.9281
2.7 5.8588
2.725 5.788
2.75 5.7153
2.775 5.6408
2.8 5.5646
2.825 5.4873
2.85 5.4079
2.875 5.3264
2.9 5.2432
2.925 5.1583
2.95 5.0712
2.975 4.9813
3 4.8891
3.025 4.7943
3.05 4.6973
3.075 4.6037
3.1 4.5221
3.125 4.4519
3.15 4.3903
3.175 4.3379
3.2 4.2994
3.225 4.2717
3.25 4.2464
3.275 4.2224
3.3 4.1965
3.325 4.1648
3.35 4.1289
3.375 4.0887
3.4 4.0463
3.425 4.0029
3.45 3.961
3.475 3.9219
3.5 3.8826
3.525 3.8424
3.55 3.803
3.575 3.7639
3.6 3.7244
3.625 3.6843
3.65 3.6435
3.675 3.6011
3.7 3.5594
3.725 3.5185
3.75 3.4759
3.775 3.4313
3.8 3.3815
3.825 3.3256
3.85 3.2656
3.875 3.2026
3.9 3.1357
3.925 3.0651
3.95 2.9913
3.975 2.9142
4 2.8335
4.025 2.7503
4.05 2.6656
4.075 2.5802
4.1 2.4938
4.125 2.4063
4.15 2.3163
4.175 2.2239
4.2 2.1274
4.225 2.0256
4.25 1.9209
4.275 1.812
4.3 1.701
4.325 1.5888
4.35 1.473
4.375 1.36
4.4 1.2569
4.425 1.1639
4.45 1.0738
4.475 0.9857
4.5 0.904
4.525 0.8279
4.55 0.7524
4.575 0.6736
4.6 0.5911
4.625 0.5019
4.65 0.4036
4.675 0.2977
4.7 0.1932
4.725 0.0969
4.75 0.0176
4.775 -0.0439
4.8 -0.0993
4.825 -0.1543
4.85 -0.2091
4.875 -0.267
4.9 -0.3289
4.925 -0.3999
4.95 -0.4784
4.975 -0.564
5 -0.6558
5.025 -0.7509
5.05 -0.8383
5.075 -0.9112
5.1 -0.9708
5.125 -1.0216
5.15 -1.0661
5.175 -1.1062
5.2 -1.1378
5.225 -1.1598
5.25 -1.1708
5.275 -1.1665
5.3 -1.1543
5.325 -1.1423
5.35 -1.1366
5.375 -1.1409
5.4 -1.1543
5.425 -1.1769
5.45 -1.2047
5.475 -1.2282
5.5 -1.2444
5.525 -1.2571
5.55 -1.2705
5.575 -1.2854
5.6 -1.3053
5.625 -1.3288
5.65 -1.3513
5.675 -1.372
5.7 -1.3946
5.725 -1.4194
5.75 -1.4439
5.775 -1.4619
5.8 -1.4651
5.825 -1.4572
5.85 -1.4398
5.875 -1.4181
5.9 -1.3934
5.925 -1.3629
5.95 -1.3223
5.975 -1.2775
6 -1.231
6.025 -1.1807
6.05 -1.1297
6.075 -1.0831
6.1 -1.0457
6.125 -1.017
6.15 -0.9886
6.175 -0.9527
6.2 -0.909
6.225 -0.8594
6.25 -0.8088
6.275 -0.7621
6.3 -0.7261
6.325 -0.6963
6.35 -0.6695
6.375 -0.6463
6.4 -0.6249
6.425 -0.6016
6.45 -0.581
6.475 -0.5667
6.5 -0.5599
6.525 -0.5635
6.55 -0.5775
6.575 -0.6009
6.6 -0.6324
6.625 -0.6675
6.65 -0.7016
6.675 -0.7292
6.7 -0.7544
6.725 -0.7839
6.75 -0.8194
6.775 -0.8557
6.8 -0.8898
6.825 -0.9226
6.85 -0.9548
6.875 -0.9884
6.9 -1.025
6.925 -1.0616
6.95 -1.092
6.975 -1.1115
7 -1.1101
7.025 -1.0881
7.05 -1.0537
7.075 -1.0105
7.1 -0.965
7.125 -0.9222
7.15 -0.8838
7.175 -0.8499
7.2 -0.8208
7.225 -0.7971
7.25 -0.7821
7.275 -0.7768
7.3 -0.7814
7.325 -0.7976
7.35 -0.8256
7.375 -0.8578
7.4 -0.8891
7.425 -0.9143
7.45 -0.9357
7.475 -0.957
7.5 -0.9806
7.525 -1.0068
7.55 -1.0389
7.575 -1.0771
7.6 -1.121
7.625 -1.1707
7.65 -1.2287
7.675 -1.2981
7.7 -1.3772
7.725 -1.4633
7.75 -1.551
7.775 -1.6324
7.8 -1.7028
7.825 -1.7592
7.85 -1.8025
7.875 -1.8178
7.9 -1.7963
7.925 -1.7418
7.95 -1.6642
7.975 -1.5739
8 -1.4806
8.025 -1.3924
8.05 -1.3108
8.075 -1.2382
8.1 -1.1733
8.125 -1.1176
8.15 -1.0646
8.175 -1.0129
8.2 -0.9613
8.225 -0.9098
8.25 -0.8601
8.275 -0.8068
8.3 -0.7496
8.325 -0.6865
8.35 -0.6172
8.375 -0.5468
8.4 -0.4768
8.425 -0.4081
8.45 -0.3342
8.475 -0.2543
8.5 -0.1742
8.525 -0.0979
8.55 -0.027
8.575 0.0411
8.6 0.1079
8.625 0.1709
8.65 0.2288
8.675 0.2818
8.7 0.3294
8.725 0.3702
8.75 0.4067
8.775 0.4391
8.8 0.467
8.825 0.4937
8.85 0.5189
8.875 0.5416
8.9 0.5581
8.925 0.5717
8.95 0.5806
8.975 0.5852
9 0.5869
9.025 0.5849
9.05 0.5811
9.075 0.5806
9.1 0.5891
9.125 0.601
9.15 0.612
9.175 0.6254
9.2 0.6388
9.225 0.653
9.25 0.6696
9.275 0.6862
9.3 0.7052
9.325 0.7288
9.35 0.7588
9.375 0.7903
9.4 0.8222
9.425 0.8557
9.45 0.893
9.475 0.9295
9.5 0.9644
9.525 0.9972
9.55 1.0268
9.575 1.0557
9.6 1.0833
9.625 1.1068
9.65 1.1242
9.675 1.1321
9.7 1.131
9.725 1.1199
9.75 1.1017
9.775 1.0774
9.8 1.0491
9.825 1.019
9.85 0.9904
9.875 0.9667
9.9 0.9429
9.925 0.9163
9.95 0.8855
9.975 0.8502
10 0.8116
10.025 0.7713
10.05 0.7327
10.075 0.7016
10.1 0.6748
10.125 0.6493
10.15 0.6272
10.175 0.613
10.2 0.6092
10.225 0.6133
10.25 0.6186
10.275 0.6231
10.3 0.6293
10.325 0.6404
10.35 0.6604
10.375 0.6946
10.4 0.7495
10.425 0.8113
10.45 0.8669
10.475 0.9125
10.5 0.9472
10.525 0.9721
10.55 0.9904
10.575 1.0055
10.6 1.0188
10.625 1.0291
10.65 1.0358
10.675 1.0403
10.7 1.0423
10.725 1.0417
10.75 1.0348
10.775 1.0187
10.8 0.9921
10.825 0.9557
10.85 0.9117
10.875 0.868
10.9 0.829
10.925 0.7939
10.95 0.7574
10.975 0.7158
11 0.6665
11.025 0.6104
11.05 0.557
11.075 0.5211
11.1 0.5014
11.125 0.4888
11.15 0.4822
11.175 0.4849
11.2 0.4993
11.225 0.5217
11.25 0.5473
11.275 0.5769
11.3 0.6078
11.325 0.6354
11.35 0.6566
11.375 0.6684
11.4 0.6699
11.425 0.6628
11.45 0.6496
11.475 0.6345
11.5 0.6217
11.525 0.6064
11.55 0.5855
11.575 0.5578
11.6 0.5216
11.625 0.4756
11.65 0.4204
11.675 0.3544
11.7 0.2819
11.725 0.2231
11.75 0.1939
11.775 0.1732
11.8 0.1491
11.825 0.122
11.85 0.0993
11.875 0.0837
11.9 0.0763
11.925 0.0753
11.95 0.0802
11.975 0.0918
12 0.12
12.025 0.1641
12.05 0.2156
12.075 0.2673
12.1 0.3129
12.125 0.353
12.15 0.3872
12.175 0.4106
12.2 0.4211
12.225 0.4232
12.25 0.4303
12.275 0.4471
12.3 0.4736
12.325 0.5047
12.35 0.5299
12.375 0.5481
12.4 0.5648
12.425 0.5827
12.45 0.6029
12.475 0.6222
12.5 0.6372
12.525 0.6464
12.55 0.6497
12.575 0.6502
12.6 0.6468
12.625 0.6388
12.65 0.6289
12.675 0.6182
12.7 0.6098
12.725 0.6041
12.75 0.5972
12.775 0.5885
12.8 0.5792
12.825 0.5684
12.85 0.5583
12.875 0.5477
12.9 0.5327
12.925 0.5133
12.95 0.4986
12.975 0.4944
13 0.4946
13.025 0.4903
13.05 0.4811
13.075 0.4676
13.1 0.451
13.125 0.4377
13.15 0.4379
13.175 0.4478
13.2 0.4603
13.225 0.4732
13.25 0.4868
13.275 0.4974
13.3 0.5025
13.325 0.5014
13.35 0.4944
13.375 0.4828
13.4 0.4676
13.425 0.4539
13.45 0.4418
13.475 0.4282
13.5 0.4104
13.525 0.3883
13.55 0.3658
13.575 0.3461
13.6 0.328
13.625 0.3096
13.65 0.2901
13.675 0.2697
13.7 0.248
13.725 0.2257
13.75 0.2009
13.775 0.1704
13.8 0.1341
13.825 0.0936
13.85 0.0564
13.875 0.0355
13.9 0.0241
13.925 0.0173
13.95 0.015
13.975 0.0146
14 0.0119
14.025 0.0066
14.05 0.0048
14.075 0.012
14.1 0.0317
14.125 0.0571
14.15 0.0812
14.175 0.0998
14.2 0.1133
14.225 0.1217
14.25 0.1276
14.275 0.1302
14.3 0.1299
14.325 0.124
14.35 0.11
14.375 0.085
14.4 0.0496
14.425 0.0045
14.45 -0.0476
14.475 -0.1001
14.5 -0.1538
14.525 -0.2091
14.55 -0.2625
14.575 -0.3076
14.6 -0.339
14.625 -0.3596
14.65 -0.3783
14.675 -0.3973
14.7 -0.4122
14.725 -0.4242
14.75 -0.4397
14.775 -0.4625
14.8 -0.4922
14.825 -0.5253
14.85 -0.561
14.875 -0.5918
14.9 -0.6149
14.925 -0.6328
14.95 -0.6441
14.975 -0.6384
15 -0.6221
15.025 -0.6017
15.05 -0.5819
15.075 -0.5677
15.1 -0.5592
15.125 -0.5584
15.15 -0.568
15.175 -0.5892
15.2 -0.6221
15.225 -0.6634
15.25 -0.7049
15.275 -0.7352
15.3 -0.7488
15.325 -0.7483
15.35 -0.7421
15.375 -0.7308
15.4 -0.7199
15.425 -0.7126
15.45 -0.7033
15.475 -0.6889
15.5 -0.6693
15.525 -0.6504
15.55 -0.6361
15.575 -0.6222
15.6 -0.602
15.625 -0.5805
15.65 -0.5655
15.675 -0.5629
15.7 -0.5689
15.725 -0.578
15.75 -0.5835
15.775 -0.5852
15.8 -0.588
15.825 -0.5886
15.85 -0.5794
15.875 -0.5475
15.9 -0.4898
15.925 -0.4201
15.95 -0.3482
15.975 -0.2769
16 -0.2089
16.025 -0.1449
16.05 -0.0912
16.075 -0.0531
16.1 -0.0345
16.125 -0.0309
16.15 -0.0403
16.175 -0.0605
16.2 -0.0889
16.225 -0.1213
16.25 -0.1566
16.275 -0.1954
16.3 -0.2286
16.325 -0.2423
16.35 -0.23
16.375 -0.1971
16.4 -0.1593
16.425 -0.1241
16.45 -0.0972
16.475 -0.0797
16.5 -0.0675
16.525 -0.0608
16.55 -0.0604
16.575 -0.0652
16.6 -0.0762
16.625 -0.0952
16.65 -0.1217
16.675 -0.1535
16.7 -0.1818
16.725 -0.2064
16.75 -0.2301
16.775 -0.253
16.8 -0.2747
16.825 -0.2952
16.85 -0.3179
16.875 -0.3425
16.9 -0.3667
16.925 -0.3901
16.95 -0.4151
16.975 -0.4456
17 -0.4837
17.025 -0.5278
17.05 -0.5772
17.075 -0.6307
17.1 -0.6821
17.125 -0.7273
17.15 -0.7599
17.175 -0.776
17.2 -0.7869
17.225 -0.7962
17.25 -0.7991
17.275 -0.7978
17.3 -0.7961
17.325 -0.7914
17.35 -0.7831
17.375 -0.7711
17.4 -0.7596
17.425 -0.7419
17.45 -0.7138
17.475 -0.6712
17.5 -0.6151
17.525 -0.552
17.55 -0.4888
17.575 -0.4302
17.6 -0.3835
17.625 -0.3511
17.65 -0.3291
17.675 -0.3121
17.7 -0.2906
17.725 -0.2635
17.75 -0.2369
17.775 -0.2165
17.8 -0.2031
17.825 -0.1988
17.85 -0.2003
17.875 -0.2017
17.9 -0.1967
17.925 -0.1913
17.95 -0.1873
17.975 -0.1833
18 -0.1802
18.025 -0.1762
18.05 -0.1719
18.075 -0.1686
18.1 -0.1659
18.125 -0.1649
18.15 -0.1655
18.175 -0.1672
18.2 -0.1724
18.225 -0.1836
18.25 -0.2035
18.275 -0.2261
18.3 -0.2414
18.325 -0.2555
18.35 -0.2732
18.375 -0.2873
18.4 -0.2877
18.425 -0.2776
18.45 -0.2673
18.475 -0.2625
18.5 -0.2553
18.525 -0.243
18.55 -0.235
18.575 -0.234
18.6 -0.2419
18.625 -0.2575
18.65 -0.278
18.675 -0.3019
18.7 -0.3237
18.725 -0.3367
18.75 -0.3448
18.775 -0.3497
18.8 -0.3473
18.825 -0.3313
18.85 -0.3104
18.875 -0.2905
18.9 -0.2813
18.925 -0.2869
18.95 -0.3071
18.975 -0.3359
19 -0.3614
19.025 -0.3821
19.05 -0.4034
19.075 -0.4232
19.1 -0.4357
19.125 -0.4423
19.15 -0.4505
19.175 -0.4634
19.2 -0.4768
19.225 -0.4874
19.25 -0.4948
19.275 -0.4916
19.3 -0.4773
19.325 -0.4592
19.35 -0.4501
19.375 -0.454
19.4 -0.4635
19.425 -0.4764
19.45 -0.496
19.475 -0.5233
19.5 -0.5557
19.525 -0.5932
19.55 -0.6326
19.575 -0.6658
19.6 -0.6939
19.625 -0.719
19.65 -0.74
19.675 -0.7566
19.7 -0.7741
19.725 -0.7952
19.75 -0.8168
19.775 -0.8389
19.8 -0.8612
19.825 -0.8811
19.85 -0.8934
19.875 -0.8976
19.9 -0.8923
19.925 -0.879
19.95 -0.8663
19.975 -0.851
20 -0.8377
20.025 -0.8308
20.05 -0.8339
20.075 -0.8488
20.1 -0.8709
20.125 -0.9012
20.15 -0.9386
20.175 -0.9801
20.2 -1.0268
20.225 -1.0761
20.25 -1.1265
20.275 -1.1766
20.3 -1.2206
20.325 -1.2556
20.35 -1.2798
20.375 -1.2857
20.4 -1.269
20.425 -1.2306
20.45 -1.1727
20.475 -1.0987
20.5 -1.0127
20.525 -0.9246
20.55 -0.8378
20.575 -0.7511
20.6 -0.6662
20.625 -0.5872
20.65 -0.5146
20.675 -0.4516
20.7 -0.4065
20.725 -0.3801
20.75 -0.3669
20.775 -0.3561
20.8 -0.3468
20.825 -0.3404
20.85 -0.3384
20.875 -0.341
20.9 -0.3393
20.925 -0.326
20.95 -0.2997
20.975 -0.265
21 -0.2229
21.025 -0.1707
21.05 -0.1091
21.075 -0.0434
21.1 0.0227
21.125 0.0846
21.15 0.1401
21.175 0.1912
21.2 0.2474
21.225 0.3189
21.25 0.4031
21.275 0.4942
21.3 0.5853
21.325 0.6743
21.35 0.7577
21.375 0.8325
21.4 0.8998
21.425 0.9572
21.45 1.0038
21.475 1.0422
21.5 1.076
21.525 1.1091
21.55 1.1441
21.575 1.1784
21.6 1.2104
21.625 1.2405
21.65 1.2744
21.675 1.3222
21.7 1.3851
21.725 1.4612
21.75 1.5439
21.775 1.6304
21.8 1.7145
21.825 1.7929
21.85 1.8649
21.875 1.9302
21.9 1.9896
21.925 2.0434
21.95 2.0925
21.975 2.1376
22 2.1779
22.025 2.213
22.05 2.2435
22.075 2.2686
22.1 2.2891
22.125 2.3084
22.15 2.3266
22.175 2.3428
22.2 2.3565
22.225 2.3677
22.25 2.3756
22.275 2.3803
22.3 2.3808
22.325 2.3769
22.35 2.3693
22.375 2.3577
22.4 2.3422
22.425 2.3229
22.45 2.2995
22.475 2.2717
22.5 2.24
22.525 2.2038
22.55 2.1624
22.575 2.1159
22.6 2.0641
22.625 2.0067
22.65 1.943
22.675 1.8744
22.7 1.8048
22.725 1.7439
22.75 1.7086
22.775 1.7006
22.8 1.7047
22.825 1.7142
22.85 1.7249
22.875 1.7334
22.9 1.7391
22.925 1.7416
22.95 1.7419
22.975 1.7393
23 1.7309
23.025 1.7157
23.05 1.6957
23.075 1.672
23.1 1.6477
23.125 1.6235
23.15 1.5964
23.175 1.565
23.2 1.5304
23.225 1.4904
23.25 1.4435
23.275 1.3896
23.3 1.3317
23.325 1.2704
23.35 1.2056
23.375 1.1359
23.4 1.0616
23.425 0.9832
23.45 0.9036
23.475 0.8273
23.5 0.7598
23.525 0.7046
23.55 0.6633
23.575 0.633
23.6 0.6131
23.625 0.5989
23.65 0.5879
23.675 0.5812
23.7 0.5846
23.725 0.6053
23.75 0.6347
23.775 0.6603
23.8 0.6789
23.825 0.695
23.85 0.7154
23.875 0.7434
23.9 0.77
23.925 0.7943
23.95 0.8195
23.975 0.8432
24 0.8616
24.025 0.8735
24.05 0.879
24.075 0.879
24.1 0.877
24.125 0.8774
24.15 0.8842
24.175 0.8994
24.2 0.9153
24.225 0.931
24.25 0.947
24.275 0.974
24.3 1.0274
24.325 1.0934
24.35 1.1666
24.375 1.2467
24.4 1.3318
24.425 1.4211
24.45 1.5149
24.475 1.6098
24.5 1.7051
24.525 1.801
24.55 1.8984
24.575 1.9958
24.6 2.0911
24.625 2.1818
24.65 2.2666
24.675 2.3454
24.7 2.4171
24.725 2.4813
24.75 2.5379
24.775 2.5876
24.8 2.631
24.825 2.6695
24.85 2.7031
24.875 2.7317
24.9 2.7563
24.925 2.7771
24.95 2.7941
24.975 2.8075
25 2.8171
25.025 2.8229
25.05 2.8264
25.075 2.8302
25.1 2.8403
25.125 2.8661
25.15 2.9106
25.175 2.959
25.2 3.007
25.225 3.0565
25.25 3.1041
25.275 3.1459
25.3 3.1801
25.325 3.2061
25.35 3.2241
25.375 3.236
25.4 3.2424
25.425 3.244
25.45 3.2411
25.475 3.2352
25.5 3.2267
25.525 3.2135
25.55 3.1979
25.575 3.1826
25.6 3.1686
25.625 3.1465
25.65 3.1141
25.675 3.072
25.7 3.021
25.725 2.9607
25.75 2.8912
25.775 2.8127
25.8 2.728
25.825 2.6423
25.85 2.5633
25.875 2.495
25.9 2.4366
25.925 2.3828
25.95 2.3268
25.975 2.2646
26 2.1948
26.025 2.114
26.05 2.0224
26.075 1.9264
26.1 1.8301
26.125 1.7484
26.15 1.6918
26.175 1.652
26.2 1.6173
26.225 1.5788
26.25 1.5301
26.275 1.4666
26.3 1.3956
26.325 1.3313
26.35 1.2907
26.375 1.2658
26.4 1.2553
26.425 1.2521
26.45 1.248
26.475 1.2413
26.5 1.2319
26.525 1.2173
26.55 1.1939
26.575 1.1599
26.6 1.1148
26.625 1.0573
26.65 0.9882
26.675 0.9148
26.7 0.8426
26.725 0.7844
26.75 0.7607
26.775 0.7671
26.8 0.7829
26.825 0.7948
26.85 0.7969
26.875 0.7887
26.9 0.7711
26.925 0.7481
26.95 0.7242
26.975 0.7006
27 0.6774
27.025 0.6543
27.05 0.6277
27.075 0.5949
27.1 0.5586
27.125 0.5258
27.15 0.5021
27.175 0.4894
27.2 0.4839
27.225 0.4842
27.25 0.4888
27.275 0.5014
27.3 0.5252
27.325 0.5683
27.35 0.6283
27.375 0.7007
27.4 0.7745
27.425 0.8458
27.45 0.9155
27.475 0.9836
27.5 1.0497
27.525 1.1158
27.55 1.1812
27.575 1.2491
27.6 1.3187
27.625 1.3864
27.65 1.4484
27.675 1.5039
27.7 1.553
27.725 1.6054
27.75 1.6667
27.775 1.7327
27.8 1.7972
27.825 1.8558
27.85 1.9094
27.875 1.9547
27.9 1.9903
27.925 2.0214
27.95 2.0435
27.975 2.0593
28 2.0754
28.025 2.0998
28.05 2.1367
28.075 2.1743
28.1 2.2056
28.125 2.2289
28.15 2.2413
28.175 2.2427
28.2 2.2336
28.225 2.2131
28.25 2.1826
28.275 2.1426
28.3 2.0942
28.325 2.0381
28.35 1.9756
28.375 1.905
28.4 1.829
28.425 1.7504
28.45 1.6769
28.475 1.6166
28.5 1.5717
28.525 1.5419
28.55 1.5313
28.575 1.5389
28.6 1.5563
28.625 1.5808
28.65 1.6099
28.675 1.6446
28.7 1.6855
28.725 1.7257
28.75 1.7645
28.775 1.799
28.8 1.8258
28.825 1.8459
28.85 1.8583
28.875 1.8622
28.9 1.856
28.925 1.8412
28.95 1.8262
28.975 1.812
29 1.7949
29.025 1.777
29.05 1.7725
29.075 1.7888
29.1 1.8216
29.125 1.8596
29.15 1.8953
29.175 1.929
29.2 1.9667
29.225 2.0033
29.25 2.0322
29.275 2.052
29.3 2.0616
29.325 2.0619
29.35 2.0532
29.375 2.0369
29.4 2.0179
29.425 2.0017
29.45 1.9889
29.475 1.9772
29.5 1.9637
29.525 1.9507
29.55 1.9429
29.575 1.946
29.6 1.9553
29.625 1.9685
29.65 1.9904
29.675 2.0219
29.7 2.0601
29.725 2.1001
29.75 2.139
29.775 2.1786
29.8 2.2191
29.825 2.2565
29.85 2.2886
29.875 2.3141
29.9 2.3323
29.925 2.3443
29.95 2.3505
29.975 2.3511
30 2.3469
30.025 2.3409
30.05 2.3354
30.075 2.3279
30.1 2.3171
30.125 2.3011
30.15 2.2781
30.175 2.2493
30.2 2.2175
30.225 2.1823
30.25 2.1437
30.275 2.0998
30.3 2.0538
30.325 2.0119
30.35 1.9721
30.375 1.9353
30.4 1.9062
30.425 1.8838
30.45 1.8607
30.475 1.8346
30.5 1.8068
30.525 1.7769
30.55 1.7424
30.575 1.7036
30.6 1.6604
30.625 1.6124
30.65 1.5592
30.675 1.5023
30.7 1.4423
30.725 1.3788
30.75 1.3122
30.775 1.2439
30.8 1.1749
30.825 1.1076
30.85 1.0424
30.875 0.981
30.9 0.9229
30.925 0.867
30.95 0.8123
30.975 0.7581
31 0.7036
31.025 0.657
31.05 0.6241
31.075 0.604
31.1 0.5924
31.125 0.5859
31.15 0.584
31.175 0.5885
31.2 0.5997
31.225 0.6181
31.25 0.6431
31.275 0.6741
31.3 0.7046
31.325 0.7314
31.35 0.753
31.375 0.767
31.4 0.7725
31.425 0.7729
31.45 0.7703
31.475 0.7644
31.5 0.762
31.525 0.7702
31.55 0.7893
31.575 0.8191
31.6 0.8564
31.625 0.8999
31.65 0.9457
31.675 0.9915
31.7 1.0357
31.725 1.0811
31.75 1.1271
31.775 1.167
31.8 1.1965
31.825 1.2164
31.85 1.2335
31.875 1.2552
31.9 1.2812
31.925 1.3066
31.95 1.3283
31.975 1.3468
32 1.3605
32.025 1.3649
32.05 1.3611
32.075 1.3524
32.1 1.3436
32.125 1.3314
32.15 1.3104
32.175 1.2833
32.2 1.2508
32.225 1.2123
32.25 1.17
32.275 1.1286
32.3 1.093
32.325 1.0626
32.35 1.0384
32.375 1.0232
32.4 1.0204
32.425 1.0284
32.45 1.05
32.475 1.0846
32.5 1.1341
32.525 1.1929
32.55 1.2559
32.575 1.3219
32.6 1.3914
32.625 1.4627
32.65 1.5295
32.675 1.588
32.7 1.6326
32.725 1.6639
32.75 1.6913
32.775 1.7218
32.8 1.7569
32.825 1.7951
32.85 1.8363
32.875 1.8791
32.9 1.9261
32.925 1.9788
32.95 2.0343
32.975 2.0861
33 2.13
33.025 2.1627
33.05 2.1878
33.075 2.2179
33.1 2.2575
33.125 2.3014
33.15 2.3442
33.175 2.3807
33.2 2.4104
33.225 2.4316
33.25 2.4429
33.275 2.4443
33.3 2.4352
33.325 2.4146
33.35 2.384
33.375 2.3433
33.4 2.2928
33.425 2.2364
33.45 2.1781
33.475 2.1202
33.5 2.063
33.525 2.0071
33.55 1.9517
33.575 1.9086
33.6 1.8856
33.625 1.8791
33.65 1.8753
33.675 1.8684
33.7 1.8536
33.725 1.8334
33.75 1.8176
33.775 1.8078
33.8 1.8014
33.825 1.7936
33.85 1.781
33.875 1.7668
33.9 1.7468
33.925 1.7202
33.95 1.6928
33.975 1.6773
34 1.6778
34.025 1.6826
34.05 1.6931
34.075 1.7132
34.1 1.7414
34.125 1.7695
34.15 1.7854
34.175 1.7874
34.2 1.7748
34.225 1.7505
34.25 1.7212
34.275 1.6901
34.3 1.6645
34.325 1.6457
34.35 1.6326
34.375 1.6228
34.4 1.6112
34.425 1.6013
34.45 1.5911
34.475 1.5762
34.5 1.5578
34.525 1.5419
34.55 1.5331
34.575 1.5261
34.6 1.5162
34.625 1.5021
34.65 1.4826
34.675 1.4605
34.7 1.4356
34.725 1.4047
34.75 1.3701
34.775 1.3341
34.8 1.2992
34.825 1.264
34.85 1.223
34.875 1.1771
34.9 1.1306
34.925 1.0868
34.95 1.045
34.975 1.0085
35 0.983
35.025 0.9688
35.05 0.966
35.075 0.9724
35.1 0.9842
35.125 0.9988
35.15 1.0163
35.175 1.035
35.2 1.0566
35.225 1.0782
35.25 1.0956
35.275 1.1101
35.3 1.121
35.325 1.1302
35.35 1.1378
35.375 1.1492
35.4 1.1639
35.425 1.1816
35.45 1.1985
35.475 1.2098
35.5 1.2174
35.525 1.2203
35.55 1.2173
35.575 1.2131
35.6 1.2134
35.625 1.2164
35.65 1.2171
35.675 1.2112
35.7 1.1976
35.725 1.1786
35.75 1.1575
35.775 1.132
35.8 1.1028
35.825 1.0697
35.85 1.0311
35.875 0.9896
35.9 0.9464
35.925 0.9043
35.95 0.8698
35.975 0.839
36 0.8042
36.025 0.7606
36.05 0.7095
36.075 0.6515
36.1 0.5859
36.125 0.5149
36.15 0.4403
36.175 0.3651
36.2 0.2945
36.225 0.2284
36.25 0.164
36.275 0.1039
36.3 0.0496
36.325 -0.0059
36.35 -0.0673
36.375 -0.1308
36.4 -0.1966
36.425 -0.2656
36.45 -0.3351
36.475 -0.404
36.5 -0.4706
36.525 -0.5357
36.55 -0.602
36.575 -0.6689
36.6 -0.7364
36.625 -0.8046
36.65 -0.8707
36.675 -0.9369
36.7 -1.0073
36.725 -1.0783
36.75 -1.1433
36.775 -1.194
36.8 -1.2361
36.825 -1.2713
36.85 -1.2982
36.875 -1.3181
36.9 -1.3267
36.925 -1.3246
36.95 -1.3037
36.975 -1.2614
37 -1.2071
37.025 -1.1426
37.05 -1.072
37.075 -1.0031
37.1 -0.9405
37.125 -0.8875
37.15 -0.8427
37.175 -0.8011
37.2 -0.7608
37.225 -0.723
37.25 -0.6894
37.275 -0.6593
37.3 -0.6344
37.325 -0.6157
37.35 -0.6046
37.375 -0.6003
37.4 -0.6029
37.425 -0.6118
37.45 -0.6209
37.475 -0.623
37.5 -0.6126
37.525 -0.5887
37.55 -0.5567
37.575 -0.5231
37.6 -0.4925
37.625 -0.4682
37.65 -0.4507
37.675 -0.4365
37.7 -0.4227
37.725 -0.41
37.75 -0.3999
37.775 -0.3957
37.8 -0.3989
37.825 -0.4114
37.85 -0.4307
37.875 -0.4535
37.9 -0.4783
37.925 -0.5088
37.95 -0.5498
37.975 -0.6001
38 -0.6599
38.025 -0.7284
38.05 -0.8062
38.075 -0.8938
38.1 -0.9904
38.125 -1.0913
38.15 -1.1948
38.175 -1.2995
38.2 -1.4025
38.225 -1.5041
38.25 -1.6039
38.275 -1.6969
38.3 -1.7769
38.325 -1.8388
38.35 -1.8839
38.375 -1.9113
38.4 -1.9222
38.425 -1.9252
38.45 -1.9264
38.475 -1.9278
38.5 -1.9316
38.525 -1.9389
38.55 -1.9478
38.575 -1.9611
38.6 -1.979
38.625 -1.9996
38.65 -2.0179
38.675 -2.0326
38.7 -2.045
38.725 -2.0542
38.75 -2.0635
38.775 -2.0751
38.8 -2.0852
38.825 -2.0843
38.85 -2.0689
38.875 -2.0456
38.9 -2.0139
38.925 -1.9675
38.95 -1.9073
38.975 -1.8406
39 -1.7747
39.025 -1.7168
39.05 -1.6708
39.075 -1.6373
39.1 -1.6152
39.125 -1.6034
39.15 -1.5997
39.175 -1.6018
39.2 -1.6066
39.225 -1.6102
39.25 -1.6047
39.275 -1.5788
39.3 -1.5321
39.325 -1.4756
39.35 -1.4194
39.375 -1.3699
39.4 -1.3286
39.425 -1.2947
39.45 -1.2659
39.475 -1.2408
39.5 -1.2196
39.525 -1.2021
39.55 -1.1868
39.575 -1.1706
39.6 -1.1536
39.625 -1.138
39.65 -1.1225
39.675 -1.1057
39.7 -1.0892
39.725 -1.0709
39.75 -1.053
39.775 -1.0362
39.8 -1.0219
39.825 -1.0106
39.85 -1.0009
39.875 -0.9908
39.9 -0.978
39.925 -0.9624
39.95 -0.9451
39.975 -0.9252
40 -0.905
40.025 -0.8888
40.05 -0.8794
40.075 -0.8805
40.1 -0.8952
40.125 -0.9196
40.15 -0.9509
40.175 -0.9923
40.2 -1.0448
40.225 -1.1042
40.25 -1.1713
40.275 -1.2456
40.3 -1.3284
40.325 -1.4185
40.35 -1.5124
40.375 -1.6024
40.4 -1.6845
40.425 -1.7636
40.45 -1.8399
40.475 -1.908
40.5 -1.9573
40.525 -1.9823
40.55 -1.9919
40.575 -1.994
40.6 -1.992
40.625 -1.9859
40.65 -1.9716
40.675 -1.9525
40.7 -1.9306
40.725 -1.9076
40.75 -1.879
40.775 -1.8447
40.8 -1.8085
40.825 -1.7756
40.85 -1.7524
40.875 -1.741
40.9 -1.7385
40.925 -1.735
40.95 -1.7225
40.975 -1.7017
41 -1.6803
41.025 -1.6669
41.05 -1.6618
41.075 -1.6623
41.1 -1.6652
41.125 -1.6662
41.15 -1.665
41.175 -1.6638
41.2 -1.6643
41.225 -1.6694
41.25 -1.6801
41.275 -1.6961
41.3 -1.7165
41.325 -1.7387
41.35 -1.7574
41.375 -1.7669
41.4 -1.7632
41.425 -1.7522
41.45 -1.7401
41.475 -1.7291
41.5 -1.7151
41.525 -1.6992
41.55 -1.6855
41.575 -1.6773
41.6 -1.6777
41.625 -1.6855
41.65 -1.7002
41.675 -1.7226
41.7 -1.7554
41.725 -1.8003
41.75 -1.8554
41.775 -1.9115
41.8 -1.9528
41.825 -1.98
41.85 -2.0033
41.875 -2.027
41.9 -2.0501
41.925 -2.07
41.95 -2.0814
41.975 -2.0855
42 -2.0833
42.025 -2.0742
42.05 -2.063
42.075 -2.0517
42.1 -2.0395
42.125 -2.0301
42.15 -2.0244
42.175 -2.0201
42.2 -2.0096
42.225 -1.9903
42.25 -1.966
42.275 -1.9364
42.3 -1.8991
42.325 -1.8498
42.35 -1.786
42.375 -1.7137
42.4 -1.64
42.425 -1.5662
42.45 -1.497
42.475 -1.4369
42.5 -1.3831
42.525 -1.3307
42.55 -1.2779
42.575 -1.2201
42.6 -1.1578
42.625 -1.1038
42.65 -1.0648
42.675 -1.0395
42.7 -1.0252
42.725 -1.0191
42.75 -1.0204
42.775 -1.0285
42.8 -1.0441
42.825 -1.0682
42.85 -1.0987
42.875 -1.1363
42.9 -1.1783
42.925 -1.2242
42.95 -1.2742
42.975 -1.3258
43 -1.3761
43.025 -1.425
43.05 -1.4743
43.075 -1.5168
43.1 -1.5549
43.125 -1.5903
43.15 -1.6272
43.175 -1.6653
43.2 -1.705
43.225 -1.7444
43.25 -1.7839
43.275 -1.8227
43.3 -1.856
43.325 -1.8811
43.35 -1.9019
43.375 -1.918
43.4 -1.9389
43.425 -1.9707
43.45 -2.0099
43.475 -2.0494
43.5 -2.0858
43.525 -2.1152
43.55 -2.1383
43.575 -2.1597
43.6 -2.1784
43.625 -2.197
43.65 -2.2169
43.675 -2.2356
43.7 -2.2481
43.725 -2.256
43.75 -2.2491
43.775 -2.2097
43.8 -2.1527
43.825 -2.0867
43.85 -2.0221
43.875 -1.965
43.9 -1.9088
43.925 -1.8522
43.95 -1.7972
43.975 -1.7404
44 -1.6772
44.025 -1.6049
44.05 -1.5223
44.075 -1.4355
44.1 -1.3509
44.125 -1.2668
44.15 -1.1817
44.175 -1.1
44.2 -1.0237
44.225 -0.9542
44.25 -0.8917
44.275 -0.834
44.3 -0.7802
44.325 -0.7298
44.35 -0.6834
44.375 -0.6499
44.4 -0.6293
44.425 -0.6151
44.45 -0.6094
44.475 -0.6087
44.5 -0.6112
44.525 -0.6162
44.55 -0.6218
44.575 -0.6242
44.6 -0.6201
44.625 -0.6072
44.65 -0.5847
44.675 -0.5599
44.7 -0.5356
44.725 -0.5117
44.75 -0.4898
44.775 -0.4699
44.8 -0.4512
44.825 -0.4318
44.85 -0.4109
44.875 -0.3895
44.9 -0.3662
44.925 -0.342
44.95 -0.3197
44.975 -0.2997
45 -0.2843
45.025 -0.2719
45.05 -0.2576
45.075 -0.2373
45.1 -0.2101
45.125 -0.1783
45.15 -0.1474
45.175 -0.1187
45.2 -0.0921
45.225 -0.0696
45.25 -0.0534
45.275 -0.043
45.3 -0.0368
45.325 -0.0372
45.35 -0.0454
45.375 -0.0605
45.4 -0.0808
45.425 -0.1045
45.45 -0.1286
45.475 -0.1516
45.5 -0.1738
45.525 -0.1975
45.55 -0.2228
45.575 -0.2465
45.6 -0.2682
45.625 -0.2908
45.65 -0.3166
45.675 -0.3468
45.7 -0.3811
45.725 -0.4162
45.75 -0.4472
45.775 -0.4733
45.8 -0.4988
45.825 -0.5239
45.85 -0.5448
45.875 -0.5577
45.9 -0.5663
45.925 -0.5661
45.95 -0.5353
45.975 -0.4634
46 -0.3659
46.025 -0.2652
46.05 -0.1721
46.075 -0.0866
46.1 -0.0093
46.125 0.0645
46.15 0.1382
46.175 0.2074
46.2 0.2735
46.225 0.3422
46.25 0.4158
46.275 0.4838
46.3 0.545
46.325 0.6065
46.35 0.6784
46.375 0.7523
46.4 0.8207
46.425 0.8816
46.45 0.9344
46.475 0.9791
46.5 1.024
46.525 1.0712
46.55 1.1155
46.575 1.1555
46.6 1.1897
46.625 1.2169
46.65 1.2342
46.675 1.2439
46.7 1.252
46.725 1.2584
46.75 1.2594
46.775 1.256
46.8 1.2453
46.825 1.228
46.85 1.2082
46.875 1.1894
46.9 1.1748
46.925 1.1647
46.95 1.1577
46.975 1.1506
47 1.1405
47.025 1.1305
47.05 1.1269
47.075 1.1214
47.1 1.1114
47.125 1.1086
47.15 1.1208
47.175 1.1469
47.2 1.182
47.225 1.217
47.25 1.2539
47.275 1.2908
47.3 1.3271
47.325 1.3598
47.35 1.3855
47.375 1.4048
47.4 1.4213
47.425 1.4376
47.45 1.4515
47.475 1.4616
47.5 1.4636
47.525 1.4547
47.55 1.4352
47.575 1.4117
47.6 1.3947
47.625 1.3912
47.65 1.398
47.675 1.41
47.7 1.428
47.725 1.4466
47.75 1.4649
47.775 1.4867
47.8 1.5169
47.825 1.5514
47.85 1.5876
47.875 1.6212
47.9 1.6493
47.925 1.6723
47.95 1.6909
47.975 1.707
48 1.7215
48.025 1.7338
48.05 1.7424
48.075 1.7462
48.1 1.7467
48.125 1.7424
48.15 1.7337
48.175 1.7269
48.2 1.7236
48.225 1.7259
48.25 1.7375
48.275 1.7543
48.3 1.7702
48.325 1.7835
48.35 1.7912
48.375 1.7914
48.4 1.785
48.425 1.7717
48.45 1.7582
48.475 1.7482
48.5 1.7372
48.525 1.7229
48.55 1.7048
48.575 1.6836
48.6 1.6578
48.625 1.6278
48.65 1.5964
48.675 1.5658
48.7 1.5362
48.725 1.5089
48.75 1.4871
48.775 1.4682
48.8 1.4448
48.825 1.4107
48.85 1.3686
48.875 1.3243
48.9 1.2808
48.925 1.2392
48.95 1.1996
48.975 1.1572
49 1.1127
49.025 1.07
49.05 1.0433
49.075 1.0498
49.1 1.0747
49.125 1.1002
49.15 1.1216
49.175 1.1357
49.2 1.143
49.225 1.1448
49.25 1.1408
49.275 1.1296
49.3 1.1117
49.325 1.0895
49.35 1.0635
49.375 1.0329
49.4 0.9997
49.425 0.9671
49.45 0.9375
49.475 0.9127
49.5 0.8897
49.525 0.8673
49.55 0.8483
49.575 0.8277
49.6 0.8037
49.625 0.7769
49.65 0.7463
49.675 0.7075
49.7 0.6595
49.725 0.6038
49.75 0.5414
49.775 0.4754
49.8 0.4096
49.825 0.3482
49.85 0.2933
49.875 0.252
49.9 0.2248
49.925 0.2071
49.95 0.1929
49.975 0.1804
50 0.1717
50.025 0.1589
50.05 0.1383
50.075 0.1133
50.1 0.0882
50.125 0.0652
50.15 0.0448
50.175 0.023
50.2 -0.0027
50.225 -0.033
50.25 -0.0659
50.275 -0.1016
50.3 -0.139
50.325 -0.177
50.35 -0.2183
50.375 -0.2614
50.4 -0.3033
50.425 -0.3419
50.45 -0.3781
50.475 -0.4144
50.5 -0.4543
50.525 -0.4949
50.55 -0.5342
50.575 -0.5689
50.6 -0.6018
50.625 -0.6377
50.65 -0.6779
50.675 -0.7232
50.7 -0.7759
50.725 -0.8299
50.75 -0.8826
50.775 -0.9366
50.8 -0.9882
50.825 -1.0355
50.85 -1.0806
50.875 -1.1241
50.9 -1.1518
50.925 -1.1479
50.95 -1.1296
50.975 -1.1012
51 -1.0625
51.025 -1.0149
51.05 -0.9621
51.075 -0.9122
51.1 -0.8667
51.125 -0.8249
51.15 -0.7884
51.175 -0.7589
51.2 -0.7359
51.225 -0.7184
51.25 -0.7112
51.275 -0.7066
51.3 -0.695
51.325 -0.6721
51.35 -0.6337
51.375 -0.5866
51.4 -0.5391
51.425 -0.496
51.45 -0.4576
51.475 -0.4237
51.5 -0.3867
51.525 -0.3344
51.55 -0.271
51.575 -0.2032
51.6 -0.1279
51.625 -0.0459
51.65 0.0459
51.675 0.144
51.7 0.2464
51.725 0.3485
51.75 0.4475
51.775 0.5432
51.8 0.6368
51.825 0.7295
51.85 0.8228
51.875 0.9181
51.9 1.014
51.925 1.1111
51.95 1.2082
51.975 1.3029
52 1.3934
52.025 1.4782
52.05 1.5567
52.075 1.6286
52.1 1.6947
52.125 1.7579
52.15 1.8217
52.175 1.8859
52.2 1.948
52.225 2.0071
52.25 2.0651
52.275 2.1226
52.3 2.1803
52.325 2.2347
52.35 2.284
52.375 2.3294
52.4 2.3736
52.425 2.4228
52.45 2.4772
52.475 2.5306
52.5 2.5811
52.525 2.629
52.55 2.676
52.575 2.7222
52.6 2.7688
52.625 2.8149
52.65 2.8615
52.675 2.907
52.7 2.9485
52.725 2.9841
52.75 3.0133
52.775 3.0363
52.8 3.0535
52.825 3.0658
52.85 3.0741
52.875 3.0785
52.9 3.0782
52.925 3.0726
52.95 3.0634
52.975 3.055
53 3.058
53.025 3.0699
53.05 3.0799
53.075 3.0854
53.1 3.0866
53.125 3.0832
53.15 3.0762
53.175 3.067
53.2 3.0559
53.225 3.0423
53.25 3.0275
53.275 3.0122
53.3 2.9939
53.325 2.9736
53.35 2.9509
53.375 2.926
53.4 2.9001
53.425 2.8745
53.45 2.8479
53.475 2.8206
53.5 2.7928
53.525 2.7661
53.55 2.7432
53.575 2.7223
53.6 2.7003
53.625 2.676
53.65 2.6473
53.675 2.6114
53.7 2.5689
53.725 2.5218
53.75 2.471
53.775 2.4188
53.8 2.3664
53.825 2.3149
53.85 2.2646
53.875 2.2121
53.9 2.16
53.925 2.1186
53.95 2.0879
53.975 2.0639
54 2.0448
54.025 2.0289
54.05 2.0171
54.075 2.0143
54.1 2.0149
54.125 2.0101
54.15 2.001
54.175 1.9921
54.2 1.9861
54.225 1.9839
54.25 1.9861
54.275 1.9934
54.3 2.0057
54.325 2.0234
54.35 2.0521
54.375 2.092
54.4 2.1384
54.425 2.1878
54.45 2.2363
54.475 2.2828
54.5 2.3264
54.525 2.3664
54.55 2.3997
54.575 2.4228
54.6 2.4401
54.625 2.4554
54.65 2.471
54.675 2.4857
54.7 2.4976
54.725 2.5056
54.75 2.5099
54.775 2.5086
54.8 2.5006
54.825 2.4873
54.85 2.4687
54.875 2.4467
54.9 2.4248
54.925 2.4022
54.95 2.376
54.975 2.3486
55 2.321
55.025 2.2955
55.05 2.2815
55.075 2.2901
55.1 2.3097
55.125 2.3334
55.15 2.3587
55.175 2.3802
55.2 2.3991
55.225 2.4163
55.25 2.4337
55.275 2.4539
55.3 2.4761
55.325 2.4961
55.35 2.5117
55.375 2.5229
55.4 2.5308
55.425 2.5384
55.45 2.5505
55.475 2.5681
55.5 2.5971
55.525 2.6368
55.55 2.6813
55.575 2.7255
55.6 2.7667
55.625 2.803
55.65 2.8349
55.675 2.8613
55.7 2.8828
55.725 2.8999
55.75 2.9115
55.775 2.919
55.8 2.922
55.825 2.92
55.85 2.9133
55.875 2.9088
55.9 2.917
55.925 2.9412
55.95 2.975
55.975 3.0073
56 3.0335
56.025 3.0526
56.05 3.0636
56.075 3.066
56.1 3.0613
56.125 3.051
56.15 3.0376
56.175 3.0243
56.2 3.0119
56.225 2.9995
56.25 2.9895
56.275 2.9889
56.3 2.9982
56.325 3.0194
56.35 3.053
56.375 3.0938
56.4 3.1343
56.425 3.1703
56.45 3.2023
56.475 3.2312
56.5 3.2586
56.525 3.2874
56.55 3.3176
56.575 3.345
56.6 3.3676
56.625 3.3865
56.65 3.4012
56.675 3.4107
56.7 3.4168
56.725 3.4215
56.75 3.4304
56.775 3.4494
56.8 3.4709
56.825 3.492
56.85 3.5148
56.875 3.5396
56.9 3.5641
56.925 3.5901
56.95 3.6181
56.975 3.6452
57 3.67
57.025 3.6878
57.05 3.6968
57.075 3.6962
57.1 3.687
57.125 3.6702
57.15 3.6473
57.175 3.6182
57.2 3.5829
57.225 3.538
57.25 3.4813
57.275 3.4158
57.3 3.3433
57.325 3.2672
57.35 3.1901
57.375 3.1158
57.4 3.0432
57.425 2.9662
57.45 2.8869
57.475 2.8102
57.5 2.734
57.525 2.6559
57.55 2.5737
57.575 2.4899
57.6 2.4059
57.625 2.3241
57.65 2.2463
57.675 2.1746
57.7 2.1038
57.725 2.0293
57.75 1.9525
57.775 1.8735
57.8 1.7915
57.825 1.7111
57.85 1.6359
57.875 1.5656
57.9 1.4996
57.925 1.4411
57.95 1.3909
57.975 1.35
58 1.3175
58.025 1.2954
58.05 1.289
58.075 1.2991
58.1 1.3202
58.125 1.349
58.15 1.3824
58.175 1.4188
58.2 1.4531
58.225 1.4845
58.25 1.513
58.275 1.538
58.3 1.5604
58.325 1.5793
58.35 1.5955
58.375 1.6072
58.4 1.615
58.425 1.6191
58.45 1.6189
58.475 1.611
58.5 1.5928
58.525 1.5698
58.55 1.5448
58.575 1.5178
58.6 1.4884
58.625 1.4583
58.65 1.4286
58.675 1.4025
58.7 1.384
58.725 1.3791
58.75 1.3886
58.775 1.4069
58.8 1.4339
58.825 1.4707
58.85 1.5114
58.875 1.5517
58.9 1.5923
58.925 1.6315
58.95 1.6707
58.975 1.7145
59 1.7647
59.025 1.8161
59.05 1.8649
59.075 1.9075
59.1 1.9413
59.125 1.9684
59.15 1.9891
59.175 2.007
59.2 2.0285
59.225 2.0549
59.25 2.0859
59.275 2.1152
59.3 2.1394
59.325 2.1571
59.35 2.1677
59.375 2.1725
59.4 2.172
59.425 2.1688
59.45 2.1655
59.475 2.1608
59.5 2.1531
59.525 2.1411
59.55 2.1257
59.575 2.1082
59.6 2.0893
59.625 2.0671
59.65 2.0423
59.675 2.0136
59.7 1.98
59.725 1.9405
59.75 1.894
59.775 1.8391
59.8 1.774
59.825 1.7018
59.85 1.6243
59.875 1.5396
59.9 1.4518
59.925 1.3616
59.95 1.2674
59.975 1.1698
60 1.0714
60.025 0.9785
60.05 0.8967
60.075 0.825
60.1 0.7665
60.125 0.7113
60.15 0.654
60.175 0.5957
60.2 0.5322
60.225 0.4615
60.25 0.3817
60.275 0.2909
60.3 0.1899
60.325 0.0799
60.35 -0.0341
60.375 -0.1364
60.4 -0.2265
60.425 -0.3068
60.45 -0.3868
60.475 -0.4623
60.5 -0.5288
60.525 -0.5937
60.55 -0.6598
60.575 -0.719
60.6 -0.7694
60.625 -0.805
60.65 -0.82
60.675 -0.8208
60.7 -0.8125
60.725 -0.8027
60.75 -0.7972
60.775 -0.7976
60.8 -0.7999
60.825 -0.8036
60.85 -0.8076
60.875 -0.8078
60.9 -0.8008
60.925 -0.784
60.95 -0.7592
60.975 -0.7282
61 -0.6885
61.025 -0.6425
61.05 -0.5963
61.075 -0.5546
61.1 -0.5184
61.125 -0.4872
61.15 -0.4569
61.175 -0.4211
61.2 -0.3742
61.225 -0.3196
61.25 -0.2688
61.275 -0.2241
61.3 -0.1848
61.325 -0.1509
61.35 -0.1241
61.375 -0.1035
61.4 -0.0894
61.425 -0.0814
61.45 -0.0813
61.475 -0.0905
61.5 -0.1093
61.525 -0.1371
61.55 -0.1726
61.575 -0.215
61.6 -0.2616
61.625 -0.3087
61.65 -0.3535
61.675 -0.3899
61.7 -0.4112
61.725 -0.4062
61.75 -0.3835
61.775 -0.352
61.8 -0.3059
61.825 -0.2466
61.85 -0.1825
61.875 -0.1178
61.9 -0.0546
61.925 0.0032
61.95 0.0569
61.975 0.1065
62 0.1527
62.025 0.1945
62.05 0.2315
62.075 0.2611
62.1 0.2839
62.125 0.3054
62.15 0.3319
62.175 0.3639
62.2 0.3961
62.225 0.424
62.25 0.4464
62.275 0.4627
62.3 0.4724
62.325 0.4745
62.35 0.4752
62.375 0.4795
62.4 0.4875
62.425 0.4928
62.45 0.4962
62.475 0.5006
62.5 0.5074
62.525 0.5162
62.55 0.5251
62.575 0.535
62.6 0.5477
62.625 0.5654
62.65 0.5835
62.675 0.6012
62.7 0.615
62.725 0.6301
62.75 0.6468
62.775 0.666
62.8 0.6889
62.825 0.7157
62.85 0.7448
62.875 0.7807
62.9 0.8236
62.925 0.8716
62.95 0.9217
62.975 0.9705
63 1.0145
63.025 1.0518
63.05 1.0815
63.075 1.1049
63.1 1.1223
63.125 1.1349
63.15 1.1442
63.175 1.1508
63.2 1.1535
63.225 1.1545
63.25 1.1535
63.275 1.153
63.3 1.1595
63.325 1.1786
63.35 1.2105
63.375 1.2535
63.4 1.3014
63.425 1.3561
63.45 1.4159
63.475 1.4764
63.5 1.5392
63.525 1.6053
63.55 1.6762
63.575 1.7521
63.6 1.8311
63.625 1.9113
63.65 1.9873
63.675 2.0551
63.7 2.1156
63.725 2.1683
63.75 2.2139
63.775 2.2529
63.8 2.286
63.825 2.3128
63.85 2.3333
63.875 2.3481
63.9 2.3576
63.925 2.3621
63.95 2.3607
63.975 2.3538
64 2.3427
64.025 2.3274
64.05 2.308
64.075 2.288
64.1 2.2692
64.125 2.2548
64.15 2.2412
64.175 2.2306
64.2 2.2224
64.225 2.2225
64.25 2.2236
64.275 2.2251
64.3 2.2228
64.325 2.2151
64.35 2.2009
64.375 2.1794
64.4 2.1513
64.425 2.1174
64.45 2.0795
64.475 2.0386
64.5 1.9953
64.525 1.9483
64.55 1.8987
64.575 1.8498
64.6 1.8062
64.625 1.7679
64.65 1.7323
64.675 1.704
64.7 1.682
64.725 1.6589
64.75 1.6313
64.775 1.6021
64.8 1.5793
64.825 1.5679
64.85 1.5634
64.875 1.5577
64.9 1.5479
64.925 1.5311
64.95 1.5054
64.975 1.4702
65 1.4266
65.025 1.376
65.05 1.321
65.075 1.2711
65.1 1.2424
65.125 1.241
65.15 1.259
65.175 1.281
65.2 1.2992
65.225 1.3131
65.25 1.3212
65.275 1.3243
65.3 1.3221
65.325 1.3132
65.35 1.298
65.375 1.2758
65.4 1.2549
65.425 1.238
65.45 1.2207
65.475 1.1993
65.5 1.1766
65.525 1.1582
65.55 1.1414
65.575 1.1226
65.6 1.1006
65.625 1.0794
65.65 1.0627
65.675 1.0566
65.7 1.0735
65.725 1.0976
65.75 1.1186
65.775 1.1325
65.8 1.1397
65.825 1.1455
65.85 1.1538
65.875 1.1741
65.9 1.2183
65.925 1.2738
65.95 1.3333
65.975 1.3957
66 1.4549
66.025 1.5065
66.05 1.5484
66.075 1.582
66.1 1.6089
66.125 1.6302
66.15 1.6489
66.175 1.6661
66.2 1.6797
66.225 1.6881
66.25 1.6909
66.275 1.6896
66.3 1.6873
66.325 1.6848
66.35 1.6785
66.375 1.667
66.4 1.6495
66.425 1.6265
66.45 1.606
66.475 1.5946
66.5 1.5894
66.525 1.5925
66.55 1.6037
66.575 1.623
66.6 1.6426
66.625 1.6602
66.65 1.6759
66.675 1.6931
66.7 1.7119
66.725 1.7315
66.75 1.7548
66.775 1.7816
66.8 1.8117
66.825 1.8403
66.85 1.8647
66.875 1.8842
66.9 1.8978
66.925 1.9054
66.95 1.9074
66.975 1.9044
67 1.8945
67.025 1.8778
67.05 1.8536
67.075 1.822
67.1 1.7834
67.125 1.7385
67.15 1.6923
67.175 1.6482
67.2 1.6052
67.225 1.562
67.25 1.5164
67.275 1.4657
67.3 1.4087
67.325 1.3432
67.35 1.2721
67.375 1.2001
67.4 1.1273
67.425 1.0535
67.45 0.9743
67.475 0.8882
67.5 0.7953
67.525 0.6971
67.55 0.5935
67.575 0.4861
67.6 0.3764
67.625 0.2662
67.65 0.1577
67.675 0.0539
67.7 -0.0406
67.725 -0.1296
67.75 -0.2088
67.775 -0.276
67.8 -0.3227
67.825 -0.3424
67.85 -0.3512
67.875 -0.3677
67.9 -0.3943
67.925 -0.4299
67.95 -0.4747
67.975 -0.5222
68 -0.568
68.025 -0.612
68.05 -0.6519
68.075 -0.6829
68.1 -0.7043
68.125 -0.7182
68.15 -0.7256
68.175 -0.7236
68.2 -0.7086
68.225 -0.6828
68.25 -0.6508
68.275 -0.6143
68.3 -0.5734
68.325 -0.5338
68.35 -0.499
68.375 -0.4703
68.4 -0.4457
68.425 -0.426
68.45 -0.4143
68.475 -0.411
68.5 -0.4149
68.525 -0.4236
68.55 -0.4313
68.575 -0.4292
68.6 -0.414
68.625 -0.3881
68.65 -0.3549
68.675 -0.3189
68.7 -0.2806
68.725 -0.2312
68.75 -0.1753
68.775 -0.1257
68.8 -0.0801
68.825 -0.035
68.85 0.0102
68.875 0.0565
68.9 0.1026
68.925 0.1442
68.95 0.1838
68.975 0.2213
69 0.2562
69.025 0.2864
69.05 0.3107
69.075 0.331
69.1 0.3513
69.125 0.3727
69.15 0.3916
69.175 0.4036
69.2 0.4072
69.225 0.4059
69.25 0.4052
69.275 0.4059
69.3 0.4114
69.325 0.4243
69.35 0.4446
69.375 0.465
69.4 0.4815
69.425 0.4952
69.45 0.5142
69.475 0.5478
69.5 0.5915
69.525 0.6326
69.55 0.6677
69.575 0.6977
69.6 0.7219
69.625 0.7404
69.65 0.7524
69.675 0.7573
69.7 0.7562
69.725 0.7504
69.75 0.7393
69.775 0.7229
69.8 0.7046
69.825 0.6852
69.85 0.6663
69.875 0.6493
69.9 0.6334
69.925 0.6163
69.95 0.5954
69.975 0.5679
70 0.5323
70.025 0.4874
70.05 0.4327
70.075 0.3679
70.1 0.2943
70.125 0.2147
70.15 0.1304
70.175 0.0425
70.2 -0.046
70.225 -0.133
70.25 -0.2197
70.275 -0.3085
70.3 -0.3973
70.325 -0.4838
70.35 -0.5627
70.375 -0.6292
70.4 -0.6879
70.425 -0.7428
70.45 -0.7971
70.475 -0.8487
70.5 -0.8862
70.525 -0.9043
70.55 -0.9136
70.575 -0.9194
70.6 -0.912
70.625 -0.8776
70.65 -0.812
70.675 -0.733
70.7 -0.6506
70.725 -0.5688
70.75 -0.4895
70.775 -0.4132
70.8 -0.3366
70.825 -0.2573
70.85 -0.1785
70.875 -0.1073
70.9 -0.0457
70.925 0.0082
70.95 0.0545
70.975 0.0933
71 0.1234
71.025 0.1482
71.05 0.1693
71.075 0.1917
71.1 0.2158
71.125 0.2407
71.15 0.2634
71.175 0.2796
71.2 0.2879
71.225 0.2896
71.25 0.2843
71.275 0.2712
71.3 0.2522
71.325 0.2291
71.35 0.203
71.375 0.1738
71.4 0.1425
71.425 0.1158
71.45 0.0962
71.475 0.0826
71.5 0.0781
71.525 0.0817
71.55 0.0888
71.575 0.098
71.6 0.1096
71.625 0.1242
71.65 0.1436
71.675 0.1663
71.7 0.1874
71.725 0.2034
71.75 0.2119
71.775 0.2131
71.8 0.2065
71.825 0.1913
71.85 0.1669
71.875 0.1346
71.9 0.0954
71.925 0.0498
71.95 0.0025
71.975 -0.0426
72 -0.0858
72.025 -0.1282
72.05 -0.1742
72.075 -0.2224
72.1 -0.2728
72.125 -0.3192
72.15 -0.3533
72.175 -0.372
72.2 -0.3746
72.225 -0.3595
72.25 -0.3274
72.275 -0.2755
72.3 -0.2111
72.325 -0.1399
72.35 -0.0679
72.375 0.0032
72.4 0.0732
72.425 0.1392
72.45 0.2011
72.475 0.2588
72.5 0.3118
72.525 0.3588
72.55 0.4021
72.575 0.4413
72.6 0.477
72.625 0.5068
72.65 0.5282
72.675 0.5447
72.7 0.5548
72.725 0.5586
72.75 0.5597
72.775 0.5593
72.8 0.5635
72.825 0.5746
72.85 0.5894
72.875 0.6038
72.9 0.6189
72.925 0.6375
72.95 0.6609
72.975 0.6887
73 0.7198
73.025 0.7468
73.05 0.7647
73.075 0.7719
73.1 0.7693
73.125 0.763
73.15 0.7656
73.175 0.7861
73.2 0.8131
73.225 0.8357
73.25 0.8508
73.275 0.8576
73.3 0.8564
73.325 0.8495
73.35 0.8386
73.375 0.8281
73.4 0.8198
73.425 0.8158
73.45 0.8207
73.475 0.8324
73.5 0.8492
73.525 0.8734
73.55 0.9067
73.575 0.9424
73.6 0.9773
73.625 1.0093
73.65 1.0362
73.675 1.0573
73.7 1.0719
73.725 1.0806
73.75 1.0865
73.775 1.0914
73.8 1.1023
73.825 1.1179
73.85 1.1316
73.875 1.1397
73.9 1.142
73.925 1.1414
73.95 1.1412
73.975 1.141
74 1.1407
74.025 1.1382
74.05 1.1318
74.075 1.1229
74.1 1.1196
74.125 1.1295
74.15 1.155
74.175 1.1891
74.2 1.2228
74.225 1.2521
74.25 1.2771
74.275 1.296
74.3 1.3066
74.325 1.3095
74.35 1.305
74.375 1.2965
74.4 1.2961
74.425 1.3225
74.45 1.3741
74.475 1.4339
74.5 1.4938
74.525 1.5508
74.55 1.6043
74.575 1.6536
74.6 1.698
74.625 1.7387
74.65 1.7774
74.675 1.8133
74.7 1.8456
74.725 1.8731
74.75 1.8952
74.775 1.9127
74.8 1.9274
74.825 1.9397
74.85 1.9472
74.875 1.9482
74.9 1.9453
74.925 1.9406
74.95 1.9328
74.975 1.9218
75 1.9087
75.025 1.8924
75.05 1.872
75.075 1.8474
75.1 1.8172
75.125 1.7827
75.15 1.7448
75.175 1.7052
75.2 1.6664
75.225 1.6318
75.25 1.5999
75.275 1.5692
75.3 1.5389
75.325 1.5078
75.35 1.4744
75.375 1.4392
75.4 1.4037
75.425 1.3674
75.45 1.3318
75.475 1.2964
75.5 1.2587
75.525 1.2199
75.55 1.1811
75.575 1.1399
75.6 1.092
75.625 1.0352
75.65 0.9701
75.675 0.8991
75.7 0.8184
75.725 0.7265
75.75 0.6264
75.775 0.5214
75.8 0.4134
75.825 0.3053
75.85 0.1984
75.875 0.0939
75.9 -0.0066
75.925 -0.1033
75.95 -0.1926
75.975 -0.2699
76 -0.3345
76.025 -0.3914
76.05 -0.445
76.075 -0.4912
76.1 -0.5241
76.125 -0.5443
76.15 -0.5508
76.175 -0.5553
76.2 -0.5646
76.225 -0.5819
76.25 -0.6057
76.275 -0.6394
76.3 -0.6809
76.325 -0.729
76.35 -0.7818
76.375 -0.8338
76.4 -0.8815
76.425 -0.9214
76.45 -0.952
76.475 -0.9775
76.5 -0.9959
76.525 -1.0032
76.55 -1.0033
76.575 -1.0028
76.6 -1.001
76.625 -0.9969
76.65 -0.996
76.675 -1.0061
76.7 -1.0307
76.725 -1.0645
76.75 -1.098
76.775 -1.1175
76.8 -1.1138
76.825 -1.1026
76.85 -1.098
76.875 -1.103
76.9 -1.115
76.925 -1.1324
76.95 -1.1532
76.975 -1.1745
77 -1.1911
77.025 -1.2028
77.05 -1.2156
77.075 -1.2315
77.1 -1.2461
77.125 -1.2494
77.15 -1.2412
77.175 -1.2207
77.2 -1.1909
77.225 -1.1548
77.25 -1.1164
77.275 -1.0758
77.3 -1.0399
77.325 -1.0081
77.35 -0.9801
77.375 -0.9541
77.4 -0.929
77.425 -0.9066
77.45 -0.8836
77.475 -0.8602
77.5 -0.8354
77.525 -0.8104
77.55 -0.7865
77.575 -0.7602
77.6 -0.7327
77.625 -0.7021
77.65 -0.6706
77.675 -0.6421
77.7 -0.6158
77.725 -0.5873
77.75 -0.5571
77.775 -0.5278
77.8 -0.496
77.825 -0.4545
77.85 -0.4072
77.875 -0.3543
77.9 -0.2939
77.925 -0.2259
77.95 -0.1436
77.975 -0.0496
78 0.0482
78.025 0.1505
78.05 0.2549
78.075 0.3602
78.1 0.4613
78.125 0.554
78.15 0.6414
78.175 0.7242
78.2 0.8017
78.225 0.8758
78.25 0.9495
78.275 1.0254
78.3 1.0999
78.325 1.17
78.35 1.2345
78.375 1.2913
78.4 1.3387
78.425 1.3761
78.45 1.4064
78.475 1.4306
78.5 1.4497
78.525 1.4608
78.55 1.4625
78.575 1.4587
78.6 1.4572
78.625 1.4657
78.65 1.4818
78.675 1.4993
78.7 1.5152
78.725 1.5258
78.75 1.5324
78.775 1.5363
78.8 1.536
78.825 1.5346
78.85 1.5291
78.875 1.519
78.9 1.5043
78.925 1.4859
78.95 1.4664
78.975 1.4471
79 1.4249
79.025 1.4004
79.05 1.3734
79.075 1.3442
79.1 1.3128
79.125 1.2775
79.15 1.2406
79.175 1.2034
79.2 1.1644
79.225 1.1278
79.25 1.0973
79.275 1.0755
79.3 1.0615
79.325 1.0488
79.35 1.0387
79.375 1.0356
79.4 1.0346
79.425 1.0346
79.45 1.0394
79.475 1.0467
79.5 1.0552
79.525 1.0654
79.55 1.0738
79.575 1.0833
79.6 1.0921
79.625 1.0964
79.65 1.0949
79.675 1.0888
79.7 1.078
79.725 1.0619
79.75 1.0402
79.775 1.0132
79.8 0.9815
79.825 0.9552
79.85 0.9426
79.875 0.9366
79.9 0.9323
79.925 0.9245
79.95 0.9096
79.975 0.8898
80 0.8692
80.025 0.8509
80.05 0.8345
80.075 0.8258
80.1 0.8344
80.125 0.8567
80.15 0.8826
80.175 0.9076
80.2 0.9302
80.225 0.9501
80.25 0.9659
80.275 0.9752
80.3 0.9746
80.325 0.9639
80.35 0.9427
80.375 0.9107
80.4 0.8678
80.425 0.8167
80.45 0.7572
80.475 0.6918
80.5 0.623
80.525 0.5517
80.55 0.4843
80.575 0.4285
80.6 0.3822
80.625 0.3404
80.65 0.3001
80.675 0.2612
80.7 0.2208
80.725 0.1806
80.75 0.1418
80.775 0.1156
80.8 0.113
80.825 0.1342
80.85 0.1699
80.875 0.2074
80.9 0.2405
80.925 0.2645
80.95 0.2768
80.975 0.2783
81 0.2707
81.025 0.2578
81.05 0.245
81.075 0.2339
81.1 0.2266
81.125 0.2236
81.15 0.2224
81.175 0.2188
81.2 0.2114
81.225 0.1988
81.25 0.181
81.275 0.1594
81.3 0.1363
81.325 0.1152
81.35 0.095
81.375 0.0812
81.4 0.0838
81.425 0.1017
81.45 0.1321
81.475 0.173
81.5 0.2243
81.525 0.2796
81.55 0.3316
81.575 0.3806
81.6 0.4273
81.625 0.4736
81.65 0.5155
81.675 0.5554
81.7 0.5902
81.725 0.618
81.75 0.6355
81.775 0.6424
81.8 0.6394
81.825 0.6295
81.85 0.6196
81.875 0.6103
81.9 0.6013
81.925 0.5933
81.95 0.5872
81.975 0.5834
82 0.5824
82.025 0.5825
82.05 0.5831
82.075 0.5901
82.1 0.6005
82.125 0.6128
82.15 0.63
82.175 0.654
82.2 0.6855
82.225 0.7208
82.25 0.7588
82.275 0.7961
82.3 0.8297
82.325 0.8632
82.35 0.8988
82.375 0.9377
82.4 0.9804
82.425 1.0219
82.45 1.0585
82.475 1.0896
82.5 1.1147
82.525 1.1337
82.55 1.1444
82.575 1.1454
82.6 1.1408
82.625 1.135
82.65 1.1339
82.675 1.1339
82.7 1.1306
82.725 1.1242
82.75 1.1162
82.775 1.1087
82.8 1.1016
82.825 1.0929
82.85 1.0848
82.875 1.0811
82.9 1.0794
82.925 1.0867
82.95 1.1046
82.975 1.1357
83 1.1759
83.025 1.2167
83.05 1.255
83.075 1.2838
83.1 1.3049
83.125 1.3201
83.15 1.3291
83.175 1.3326
83.2 1.329
83.225 1.3183
83.25 1.3017
83.275 1.2858
83.3 1.2785
83.325 1.2782
83.35 1.2767
83.375 1.2675
83.4 1.253
83.425 1.2411
83.45 1.2398
83.475 1.2432
83.5 1.2452
83.525 1.2444
83.55 1.2413
83.575 1.2355
83.6 1.228
83.625 1.2173
83.65 1.2023
83.675 1.1835
83.7 1.1638
83.725 1.1448
83.75 1.1281
83.775 1.1105
83.8 1.0892
83.825 1.0678
83.85 1.0503
83.875 1.0394
83.9 1.0385
83.925 1.0486
83.95 1.067
83.975 1.0949
84 1.127
84.025 1.1551
84.05 1.1762
84.075 1.1905
84.1 1.1991
84.125 1.2098
84.15 1.2286
84.175 1.2594
84.2 1.3012
84.225 1.3451
84.25 1.3867
84.275 1.4291
84.3 1.4697
84.325 1.5104
84.35 1.5502
84.375 1.5893
84.4 1.63
84.425 1.6699
84.45 1.7065
84.475 1.7351
84.5 1.7562
84.525 1.7701
84.55 1.7779
84.575 1.7794
84.6 1.7761
84.625 1.7666
84.65 1.7508
84.675 1.728
84.7 1.6983
84.725 1.6626
84.75 1.6223
84.775 1.5799
84.8 1.5359
84.825 1.4904
84.85 1.4471
84.875 1.4081
84.9 1.3693
84.925 1.3308
84.95 1.2939
84.975 1.2588
85 1.2226
85.025 1.1837
85.05 1.1468
85.075 1.112
85.1 1.0771
85.125 1.0405
85.15 0.9976
85.175 0.945
85.2 0.8842
85.225 0.8215
85.25 0.7734
85.275 0.7418
85.3 0.7206
85.325 0.7073
85.35 0.7024
85.375 0.697
85.4 0.6906
85.425 0.6861
85.45 0.688
85.475 0.7002
85.5 0.7254
85.525 0.7549
85.55 0.7849
85.575 0.8187
85.6 0.8636
85.625 0.9177
85.65 0.9801
85.675 1.0521
85.7 1.1312
85.725 1.2202
85.75 1.3174
85.775 1.4149
85.8 1.5075
85.825 1.5922
85.85 1.6689
85.875 1.7392
85.9 1.8035
85.925 1.8608
85.95 1.9106
85.975 1.9524
86 1.987
86.025 2.0146
86.05 2.035
86.075 2.0496
86.1 2.0602
86.125 2.0673
86.15 2.0712
86.175 2.0715
86.2 2.067
86.225 2.0577
86.25 2.0424
86.275 2.02
86.3 1.9907
86.325 1.9545
86.35 1.9104
86.375 1.8604
86.4 1.804
86.425 1.7433
86.45 1.6849
86.475 1.6307
86.5 1.5861
86.525 1.556
86.55 1.5298
86.575 1.502
86.6 1.4717
86.625 1.4383
86.65 1.4043
86.675 1.3703
86.7 1.3361
86.725 1.3035
86.75 1.2768
86.775 1.2535
86.8 1.2299
86.825 1.2058
86.85 1.1799
86.875 1.1512
86.9 1.1196
86.925 1.0857
86.95 1.0488
86.975 1.0117
87 0.9786
87.025 0.9467
87.05 0.9181
87.075 0.8948
87.1 0.8811
87.125 0.8831
87.15 0.8964
87.175 0.9123
87.2 0.9294
87.225 0.9508
87.25 0.9807
87.275 1.0198
87.3 1.0593
87.325 1.0921
87.35 1.1193
87.375 1.1378
87.4 1.1487
87.425 1.1513
87.45 1.1472
87.475 1.1356
87.5 1.1159
87.525 1.0903
87.55 1.0672
87.575 1.0553
87.6 1.0522
87.625 1.0549
87.65 1.0561
87.675 1.0563
87.7 1.0565
87.725 1.0551
87.75 1.0453
87.775 1.0313
87.8 1.0227
87.825 1.0274
87.85 1.0419
87.875 1.0633
87.9 1.0895
87.925 1.1147
87.95 1.1353
87.975 1.1475
88 1.1521
88.025 1.1516
88.05 1.1492
88.075 1.1466
88.1 1.1441
88.125 1.1445
88.15 1.1493
88.175 1.1565
88.2 1.1642
88.225 1.1657
88.25 1.1588
88.275 1.1423
88.3 1.115
88.325 1.0784
88.35 1.0339
88.375 0.9843
88.4 0.931
88.425 0.8754
88.45 0.819
88.475 0.7635
88.5 0.7103
88.525 0.6638
88.55 0.6213
88.575 0.5817
88.6 0.5422
88.625 0.507
88.65 0.4799
88.675 0.4565
88.7 0.4441
88.725 0.445
88.75 0.4567
88.775 0.4711
88.8 0.4919
88.825 0.5175
88.85 0.5491
88.875 0.5901
88.9 0.637
88.925 0.6841
88.95 0.7302
88.975 0.7746
89 0.8158
89.025 0.8542
89.05 0.8879
89.075 0.9175
89.1 0.9432
89.125 0.9645
89.15 0.9803
89.175 0.9873
89.2 0.9829
89.225 0.9679
89.25 0.9443
89.275 0.9137
89.3 0.8778
89.325 0.8402
89.35 0.8033
89.375 0.7655
89.4 0.7282
89.425 0.6949
89.45 0.669
89.475 0.6478
89.5 0.6304
89.525 0.6179
89.55 0.6125
89.575 0.6202
89.6 0.6469
89.625 0.6886
89.65 0.7384
89.675 0.7928
89.7 0.8509
89.725 0.9127
89.75 0.9735
89.775 1.0314
89.8 1.0856
89.825 1.1365
89.85 1.1862
89.875 1.2379
89.9 1.2899
89.925 1.3405
89.95 1.3949
89.975 1.4507
90 1.5041
90.025 1.5544
90.05 1.6009
90.075 1.6411
90.1 1.6763
90.125 1.7082
90.15 1.7361
90.175 1.7586
90.2 1.7746
90.225 1.7873
90.25 1.797
90.275 1.8035
90.3 1.8049
90.325 1.8007
90.35 1.7894
90.375 1.7753
90.4 1.7701
90.425 1.769
90.45 1.7633
90.475 1.75
90.5 1.7288
90.525 1.6995
90.55 1.6618
90.575 1.616
90.6 1.5638
90.625 1.51
90.65 1.4709
90.675 1.4592
90.7 1.462
90.725 1.4687
90.75 1.4717
90.775 1.4676
90.8 1.4566
90.825 1.4403
90.85 1.4171
90.875 1.3876
90.9 1.3516
90.925 1.3128
90.95 1.2736
90.975 1.2382
91 1.206
91.025 1.1765
91.05 1.1469
91.075 1.1193
91.1 1.0936
91.125 1.0713
91.15 1.0501
91.175 1.0274
91.2 1.0039
91.225 0.9853
91.25 0.9746
91.275 0.9728
91.3 0.9742
91.325 0.9792
91.35 0.9867
91.375 0.9976
91.4 1.012
91.425 1.0261
91.45 1.0368
91.475 1.0407
91.5 1.0391
91.525 1.0366
91.55 1.0339
91.575 1.0368
91.6 1.0453
91.625 1.0517
91.65 1.0574
91.675 1.0636
91.7 1.0684
91.725 1.0723
91.75 1.0748
91.775 1.0731
91.8 1.0658
91.825 1.0523
91.85 1.0344
91.875 1.0112
91.9 0.9833
91.925 0.953
91.95 0.9242
91.975 0.8973
92 0.8679
92.025 0.8357
92.05 0.8102
92.075 0.8049
92.1 0.8195
92.125 0.8468
92.15 0.8791
92.175 0.9104
92.2 0.9406
92.225 0.9709
92.25 0.9928
92.275 1.0098
92.3 1.0251
92.325 1.0314
92.35 1.0279
92.375 1.0139
92.4 0.9893
92.425 0.9554
92.45 0.9114
92.475 0.8559
92.5 0.7913
92.525 0.7276
92.55 0.6867
92.575 0.6779
92.6 0.6804
92.625 0.684
92.65 0.6856
92.675 0.6886
92.7 0.692
92.725 0.697
92.75 0.7031
92.775 0.7113
92.8 0.7178
92.825 0.7197
92.85 0.7131
92.875 0.6983
92.9 0.6762
92.925 0.6509
92.95 0.6294
92.975 0.6159
93 0.6135
93.025 0.6229
93.05 0.6398
93.075 0.6595
93.1 0.6749
93.125 0.6834
93.15 0.689
93.175 0.6956
93.2 0.7034
93.225 0.7078
93.25 0.7074
93.275 0.7042
93.3 0.7007
93.325 0.6963
93.35 0.6884
93.375 0.6758
93.4 0.6594
93.425 0.6409
93.45 0.6207
93.475 0.5978
93.5 0.5713
93.525 0.5428
93.55 0.5148
93.575 0.4931
93.6 0.4857
93.625 0.4863
93.65 0.4821
93.675 0.4716
93.7 0.4599
93.725 0.4571
93.75 0.4677
93.775 0.4877
93.8 0.5121
93.825 0.5417
93.85 0.5841
93.875 0.6342
93.9 0.6854
93.925 0.736
93.95 0.7863
93.975 0.8341
94 0.8774
94.025 0.9146
94.05 0.9454
94.075 0.9711
94.1 0.9947
94.125 1.0163
94.15 1.0326
94.175 1.0392
94.2 1.0348
94.225 1.0212
94.25 1.0066
94.275 0.993
94.3 0.9815
94.325 0.9686
94.35 0.9574
94.375 0.9501
94.4 0.9472
94.425 0.9513
94.45 0.9635
94.475 0.9898
94.5 1.032
94.525 1.0874
94.55 1.1474
94.575 1.2062
94.6 1.2628
94.625 1.3109
94.65 1.3472
94.675 1.3752
94.7 1.3986
94.725 1.4192
94.75 1.4366
94.775 1.4513
94.8 1.4606
94.825 1.4721
94.85 1.4955
94.875 1.5328
94.9 1.5785
94.925 1.6176
94.95 1.6463
94.975 1.6629
95 1.6693
95.025 1.6672
95.05 1.6547
95.075 1.636
95.1 1.6127
95.125 1.5851
95.15 1.5549
95.175 1.5232
95.2 1.4933
95.225 1.4685
95.25 1.4486
95.275 1.433
95.3 1.4236
95.325 1.4208
95.35 1.4193
95.375 1.417
95.4 1.4125
95.425 1.4049
95.45 1.3934
95.475 1.374
95.5 1.347
95.525 1.3113
95.55 1.2658
95.575 1.2125
95.6 1.1512
95.625 1.0823
95.65 1.0064
95.675 0.9256
95.7 0.8436
95.725 0.772
95.75 0.7202
95.775 0.6904
95.8 0.6764
95.825 0.6768
95.85 0.6891
95.875 0.7053
95.9 0.7231
95.925 0.7364
95.95 0.7441
95.975 0.7446
96 0.7425
96.025 0.7435
96.05 0.7546
96.075 0.7685
96.1 0.7788
96.125 0.7871
96.15 0.7942
96.175 0.7964
96.2 0.7915
96.225 0.7785
96.25 0.7615
96.275 0.7499
96.3 0.745
96.325 0.7495
96.35 0.7581
96.375 0.7681
96.4 0.7757
96.425 0.7772
96.45 0.776
96.475 0.7752
96.5 0.7718
96.525 0.7642
96.55 0.7494
96.575 0.7262
96.6 0.693
96.625 0.6498
96.65 0.5966
96.675 0.5354
96.7 0.475
96.725 0.416
96.75 0.3582
96.775 0.2991
96.8 0.2393
96.825 0.1759
96.85 0.1068
96.875 0.0334
96.9 -0.0464
96.925 -0.1279
96.95 -0.2058
96.975 -0.2801
97 -0.3563
97.025 -0.4359
97.05 -0.5163
97.075 -0.5944
97.1 -0.6653
97.125 -0.727
97.15 -0.7837
97.175 -0.8392
97.2 -0.8901
97.225 -0.9383
97.25 -0.9871
97.275 -1.0379
97.3 -1.0861
97.325 -1.1324
97.35 -1.1802
97.375 -1.2274
97.4 -1.2705
97.425 -1.3132
97.45 -1.3571
97.475 -1.4007
97.5 -1.4414
97.525 -1.4773
97.55 -1.507
97.575 -1.5375
97.6 -1.5699
97.625 -1.6031
97.65 -1.6384
97.675 -1.6659
97.7 -1.6795
97.725 -1.683
97.75 -1.6757
97.775 -1.6611
97.8 -1.6383
97.825 -1.6131
97.85 -1.5897
97.875 -1.5676
97.9 -1.5477
97.925 -1.5311
97.95 -1.5179
97.975 -1.5076
98 -1.4996
98.025 -1.4945
98.05 -1.4933
98.075 -1.4886
98.1 -1.4782
98.125 -1.4641
98.15 -1.4486
98.175 -1.4317
98.2 -1.4158
98.225 -1.4025
98.25 -1.3924
98.275 -1.3834
98.3 -1.3765
98.325 -1.3708
98.35 -1.3665
98.375 -1.3654
98.4 -1.3666
98.425 -1.3715
98.45 -1.3804
98.475 -1.3946
98.5 -1.4139
98.525 -1.438
98.55 -1.4659
98.575 -1.4942
98.6 -1.5216
98.625 -1.5439
98.65 -1.5595
98.675 -1.5691
98.7 -1.5786
98.725 -1.5885
98.75 -1.6006
98.775 -1.6177
98.8 -1.6385
98.825 -1.6623
98.85 -1.69
98.875 -1.7197
98.9 -1.7472
98.925 -1.7713
98.95 -1.7915
98.975 -1.8133
99 -1.8399
99.025 -1.8728
99.05 -1.909
99.075 -1.9442
99.1 -1.9755
99.125 -2.0048
99.15 -2.035
99.175 -2.0655
99.2 -2.0919
99.225 -2.1155
99.25 -2.1416
99.275 -2.1752
99.3 -2.2177
99.325 -2.2664
99.35 -2.3204
99.375 -2.3783
99.4 -2.4365
99.425 -2.4863
99.45 -2.5148
99.475 -2.51
99.5 -2.4749
99.525 -2.421
99.55 -2.3617
99.575 -2.301
99.6 -2.2399
99.625 -2.1814
99.65 -2.127
99.675 -2.0773
99.7 -2.0339
99.725 -1.9994
99.75 -1.9727
99.775 -1.9498
99.8 -1.9295
99.825 -1.914
99.85 -1.9048
99.875 -1.9022
99.9 -1.9027
99.925 -1.9026
99.95 -1.9003
99.975 -1.895
100 -1.8897
