# Supplementary material for: Uptake of N2O5 by aqueous aerosol unveiled using chemically accurate many-body potentials
Source: Nat Commun. 2022 Mar 10;13:1266. doi: 10.1038/s41467-022-28697-8 (PMC8913772; doi:10.1038/s41467-022-28697-8)
Supplement: Supplementary file 3 — Source Data [file 41467_2022_28697_MOESM3_ESM.zip › n2o5-uptake-data/Fig2/scattering/rep06run14/relcom_gds.dat]

0.025 12.19
0.05 12.1899
0.075 12.1899
0.1 12.1899
0.125 12.1898
0.15 12.1897
0.175 12.1896
0.2 12.1894
0.225 12.1893
0.25 12.1891
0.275 12.1889
0.3 12.1887
0.325 12.1885
0.35 12.1883
0.375 12.188
0.4 12.1878
0.425 12.1875
0.45 12.1872
0.475 12.1869
0.5 12.1866
0.525 12.1862
0.55 12.1859
0.575 12.1855
0.6 12.1851
0.625 12.1846
0.65 12.1841
0.675 12.1837
0.7 12.1831
0.725 12.1826
0.75 12.1821
0.775 12.1815
0.8 12.1809
0.825 12.1804
0.85 12.1798
0.875 12.1791
0.9 12.1785
0.925 12.1778
0.95 12.1771
0.975 12.1764
1 12.1757
1.025 12.175
1.05 12.1743
1.075 12.1735
1.1 12.1727
1.125 12.1719
1.15 12.1711
1.175 12.1702
1.2 12.1694
1.225 12.1685
1.25 12.1677
1.275 12.1668
1.3 12.1659
1.325 12.165
1.35 12.1641
1.375 12.1632
1.4 12.1622
1.425 12.1613
1.45 12.1603
1.475 12.1593
1.5 12.1583
1.525 12.1572
1.55 12.1562
1.575 12.1551
1.6 12.154
1.625 12.1529
1.65 12.1517
1.675 12.1506
1.7 12.1494
1.725 12.1482
1.75 12.147
1.775 12.1458
1.8 12.1445
1.825 12.1432
1.85 12.1419
1.875 12.1406
1.9 12.1393
1.925 12.138
1.95 12.1366
1.975 12.1353
2 12.1339
2.025 12.1325
2.05 12.1311
2.075 12.1297
2.1 12.1283
2.125 12.1269
2.15 12.1254
2.175 12.124
2.2 12.1225
2.225 12.1211
2.25 12.1196
2.275 12.1181
2.3 12.1166
2.325 12.1151
2.35 12.1136
2.375 12.1121
2.4 12.1105
2.425 12.109
2.45 12.1074
2.475 12.1058
2.5 12.1042
2.525 12.1026
2.55 12.1009
2.575 12.0993
2.6 12.0976
2.625 12.0959
2.65 12.0942
2.675 12.0925
2.7 12.0908
2.725 12.0891
2.75 12.0873
2.775 12.0856
2.8 12.0838
2.825 12.082
2.85 12.0801
2.875 12.0783
2.9 12.0764
2.925 12.0745
2.95 12.0725
2.975 12.0706
3 12.0686
3.025 12.0667
3.05 12.0647
3.075 12.0627
3.1 12.0606
3.125 12.0586
3.15 12.0566
3.175 12.0545
3.2 12.0525
3.225 12.0504
3.25 12.0483
3.275 12.0462
3.3 12.0441
3.325 12.042
3.35 12.0399
3.375 12.0378
3.4 12.0356
3.425 12.0335
3.45 12.0313
3.475 12.0292
3.5 12.027
3.525 12.0249
3.55 12.0227
3.575 12.0205
3.6 12.0183
3.625 12.0161
3.65 12.0139
3.675 12.0117
3.7 12.0095
3.725 12.0073
3.75 12.0051
3.775 12.0029
3.8 12.0006
3.825 11.9984
3.85 11.9962
3.875 11.9939
3.9 11.9917
3.925 11.9894
3.95 11.9872
3.975 11.9849
4 11.9827
4.025 11.9804
4.05 11.9781
4.075 11.9759
4.1 11.9736
4.125 11.9713
4.15 11.969
4.175 11.9667
4.2 11.9644
4.225 11.9621
4.25 11.9598
4.275 11.9574
4.3 11.9551
4.325 11.9528
4.35 11.9505
4.375 11.9481
4.4 11.9458
4.425 11.9435
4.45 11.9412
4.475 11.9389
4.5 11.9366
4.525 11.9342
4.55 11.9319
4.575 11.9295
4.6 11.9271
4.625 11.9247
4.65 11.9223
4.675 11.9199
4.7 11.9175
4.725 11.9151
4.75 11.9126
4.775 11.9102
4.8 11.9077
4.825 11.9052
4.85 11.9028
4.875 11.9002
4.9 11.8977
4.925 11.8952
4.95 11.8927
4.975 11.8902
5 11.8877
5.025 11.8852
5.05 11.8827
5.075 11.8802
5.1 11.8776
5.125 11.8751
5.15 11.8726
5.175 11.87
5.2 11.8674
5.225 11.8649
5.25 11.8623
5.275 11.8597
5.3 11.8571
5.325 11.8545
5.35 11.8518
5.375 11.8492
5.4 11.8466
5.425 11.8439
5.45 11.8412
5.475 11.8385
5.5 11.8358
5.525 11.8331
5.55 11.8303
5.575 11.8275
5.6 11.8248
5.625 11.8219
5.65 11.8191
5.675 11.8162
5.7 11.8134
5.725 11.8104
5.75 11.8075
5.775 11.8046
5.8 11.8016
5.825 11.7986
5.85 11.7956
5.875 11.7926
5.9 11.7895
5.925 11.7864
5.95 11.7833
5.975 11.7802
6 11.777
6.025 11.7739
6.05 11.7706
6.075 11.7674
6.1 11.7642
6.125 11.7609
6.15 11.7576
6.175 11.7542
6.2 11.7508
6.225 11.7474
6.25 11.7439
6.275 11.7403
6.3 11.7368
6.325 11.7332
6.35 11.7295
6.375 11.7258
6.4 11.7221
6.425 11.7184
6.45 11.7146
6.475 11.7108
6.5 11.707
6.525 11.7032
6.55 11.6994
6.575 11.6956
6.6 11.6918
6.625 11.688
6.65 11.6841
6.675 11.6803
6.7 11.6765
6.725 11.6726
6.75 11.6688
6.775 11.6649
6.8 11.661
6.825 11.6571
6.85 11.6533
6.875 11.6494
6.9 11.6454
6.925 11.6415
6.95 11.6375
6.975 11.6335
7 11.6295
7.025 11.6254
7.05 11.6213
7.075 11.6171
7.1 11.6129
7.125 11.6087
7.15 11.6045
7.175 11.6003
7.2 11.596
7.225 11.5917
7.25 11.5874
7.275 11.5831
7.3 11.5788
7.325 11.5745
7.35 11.5701
7.375 11.5658
7.4 11.5614
7.425 11.557
7.45 11.5526
7.475 11.5482
7.5 11.5437
7.525 11.5393
7.55 11.5348
7.575 11.5303
7.6 11.5258
7.625 11.5213
7.65 11.5168
7.675 11.5123
7.7 11.5077
7.725 11.5032
7.75 11.4986
7.775 11.4939
7.8 11.4893
7.825 11.4846
7.85 11.4799
7.875 11.4751
7.9 11.4704
7.925 11.4656
7.95 11.4608
7.975 11.4559
8 11.451
8.025 11.4461
8.05 11.4412
8.075 11.4363
8.1 11.4313
8.125 11.4263
8.15 11.4213
8.175 11.4162
8.2 11.4112
8.225 11.4061
8.25 11.401
8.275 11.3959
8.3 11.3908
8.325 11.3856
8.35 11.3804
8.375 11.3753
8.4 11.3701
8.425 11.3649
8.45 11.3596
8.475 11.3544
8.5 11.3491
8.525 11.3439
8.55 11.3386
8.575 11.3333
8.6 11.328
8.625 11.3227
8.65 11.3174
8.675 11.3121
8.7 11.3068
8.725 11.3015
8.75 11.2961
8.775 11.2908
8.8 11.2855
8.825 11.2801
8.85 11.2748
8.875 11.2694
8.9 11.264
8.925 11.2586
8.95 11.2532
8.975 11.2478
9 11.2424
9.025 11.2369
9.05 11.2315
9.075 11.226
9.1 11.2205
9.125 11.215
9.15 11.2095
9.175 11.2039
9.2 11.1983
9.225 11.1928
9.25 11.1872
9.275 11.1815
9.3 11.1759
9.325 11.1702
9.35 11.1645
9.375 11.1588
9.4 11.1531
9.425 11.1474
9.45 11.1417
9.475 11.1359
9.5 11.1301
9.525 11.1243
9.55 11.1185
9.575 11.1127
9.6 11.1068
9.625 11.1009
9.65 11.095
9.675 11.0891
9.7 11.0831
9.725 11.0772
9.75 11.0712
9.775 11.0651
9.8 11.0591
9.825 11.0531
9.85 11.047
9.875 11.0409
9.9 11.0348
9.925 11.0286
9.95 11.0225
9.975 11.0163
10 11.0102
10.025 11.004
10.05 10.9978
10.075 10.9916
10.1 10.9854
10.125 10.9792
10.15 10.973
10.175 10.9667
10.2 10.9605
10.225 10.9543
10.25 10.948
10.275 10.9418
10.3 10.9355
10.325 10.9292
10.35 10.9229
10.375 10.9166
10.4 10.9103
10.425 10.9039
10.45 10.8976
10.475 10.8912
10.5 10.8848
10.525 10.8784
10.55 10.872
10.575 10.8656
10.6 10.8591
10.625 10.8527
10.65 10.8462
10.675 10.8397
10.7 10.8333
10.725 10.8268
10.75 10.8203
10.775 10.8139
10.8 10.8074
10.825 10.8009
10.85 10.7944
10.875 10.7879
10.9 10.7814
10.925 10.7749
10.95 10.7684
10.975 10.7618
11 10.7552
11.025 10.7486
11.05 10.742
11.075 10.7354
11.1 10.7287
11.125 10.722
11.15 10.7153
11.175 10.7086
11.2 10.7018
11.225 10.695
11.25 10.6883
11.275 10.6814
11.3 10.6746
11.325 10.6677
11.35 10.6608
11.375 10.6539
11.4 10.647
11.425 10.6401
11.45 10.6331
11.475 10.6262
11.5 10.6192
11.525 10.6122
11.55 10.6051
11.575 10.5981
11.6 10.591
11.625 10.5838
11.65 10.5766
11.675 10.5694
11.7 10.5622
11.725 10.5549
11.75 10.5475
11.775 10.5401
11.8 10.5327
11.825 10.5252
11.85 10.5177
11.875 10.5101
11.9 10.5025
11.925 10.4948
11.95 10.4871
11.975 10.4794
12 10.4716
12.025 10.4638
12.05 10.4559
12.075 10.448
12.1 10.44
12.125 10.4321
12.15 10.4241
12.175 10.4161
12.2 10.4081
12.225 10.4
12.25 10.392
12.275 10.3839
12.3 10.3759
12.325 10.3678
12.35 10.3597
12.375 10.3516
12.4 10.3435
12.425 10.3353
12.45 10.3271
12.475 10.3189
12.5 10.3107
12.525 10.3024
12.55 10.2941
12.575 10.2857
12.6 10.2773
12.625 10.2689
12.65 10.2604
12.675 10.2519
12.7 10.2434
12.725 10.2348
12.75 10.2263
12.775 10.2177
12.8 10.209
12.825 10.2003
12.85 10.1916
12.875 10.1829
12.9 10.1741
12.925 10.1653
12.95 10.1565
12.975 10.1477
13 10.1388
13.025 10.1298
13.05 10.1208
13.075 10.1118
13.1 10.1027
13.125 10.0936
13.15 10.0844
13.175 10.0752
13.2 10.0659
13.225 10.0566
13.25 10.0472
13.275 10.0378
13.3 10.0283
13.325 10.0188
13.35 10.0092
13.375 9.9995
13.4 9.9898
13.425 9.98
13.45 9.9701
13.475 9.9602
13.5 9.9503
13.525 9.9403
13.55 9.9302
13.575 9.9201
13.6 9.91
13.625 9.8997
13.65 9.8894
13.675 9.8789
13.7 9.8685
13.725 9.8579
13.75 9.8473
13.775 9.8366
13.8 9.8258
13.825 9.815
13.85 9.8041
13.875 9.7931
13.9 9.7821
13.925 9.7711
13.95 9.76
13.975 9.7489
14 9.7377
14.025 9.7264
14.05 9.7151
14.075 9.7037
14.1 9.6923
14.125 9.6808
14.15 9.6693
14.175 9.6577
14.2 9.6461
14.225 9.6344
14.25 9.6227
14.275 9.6109
14.3 9.599
14.325 9.5871
14.35 9.5752
14.375 9.5631
14.4 9.551
14.425 9.5387
14.45 9.5264
14.475 9.5141
14.5 9.5018
14.525 9.4894
14.55 9.477
14.575 9.4646
14.6 9.4521
14.625 9.4396
14.65 9.4272
14.675 9.4147
14.7 9.4023
14.725 9.39
14.75 9.3776
14.775 9.3652
14.8 9.3527
14.825 9.3403
14.85 9.3278
14.875 9.3152
14.9 9.3027
14.925 9.2902
14.95 9.2778
14.975 9.2654
15 9.2529
15.025 9.2403
15.05 9.2277
15.075 9.2151
15.1 9.2024
15.125 9.1897
15.15 9.1769
15.175 9.1641
15.2 9.1511
15.225 9.1381
15.25 9.1251
15.275 9.1119
15.3 9.0986
15.325 9.0853
15.35 9.0719
15.375 9.0583
15.4 9.0446
15.425 9.0309
15.45 9.0171
15.475 9.0032
15.5 8.9892
15.525 8.9752
15.55 8.9611
15.575 8.9469
15.6 8.9327
15.625 8.9184
15.65 8.904
15.675 8.8896
15.7 8.8751
15.725 8.8605
15.75 8.8459
15.775 8.8312
15.8 8.8166
15.825 8.8019
15.85 8.787
15.875 8.7722
15.9 8.7573
15.925 8.7423
15.95 8.7273
15.975 8.7123
16 8.6972
16.025 8.6821
16.05 8.6669
16.075 8.6517
16.1 8.6365
16.125 8.6213
16.15 8.6061
16.175 8.5908
16.2 8.5754
16.225 8.5599
16.25 8.5442
16.275 8.5285
16.3 8.5126
16.325 8.4967
16.35 8.4806
16.375 8.4645
16.4 8.4482
16.425 8.432
16.45 8.4158
16.475 8.3996
16.5 8.3833
16.525 8.3668
16.55 8.3502
16.575 8.3336
16.6 8.317
16.625 8.3004
16.65 8.2838
16.675 8.2671
16.7 8.2501
16.725 8.233
16.75 8.2159
16.775 8.1987
16.8 8.1816
16.825 8.1643
16.85 8.1469
16.875 8.1293
16.9 8.1117
16.925 8.094
16.95 8.0762
16.975 8.0582
17 8.0401
17.025 8.0217
17.05 8.0032
17.075 7.9844
17.1 7.9654
17.125 7.9463
17.15 7.9271
17.175 7.9076
17.2 7.8879
17.225 7.8679
17.25 7.8477
17.275 7.8273
17.3 7.8066
17.325 7.7858
17.35 7.7646
17.375 7.743
17.4 7.7213
17.425 7.6993
17.45 7.677
17.475 7.6547
17.5 7.6324
17.525 7.6099
17.55 7.5871
17.575 7.5643
17.6 7.5414
17.625 7.5183
17.65 7.4951
17.675 7.4717
17.7 7.4482
17.725 7.4245
17.75 7.4007
17.775 7.3768
17.8 7.3527
17.825 7.3283
17.85 7.3037
17.875 7.2789
17.9 7.2538
17.925 7.2283
17.95 7.2028
17.975 7.1769
18 7.1507
18.025 7.1243
18.05 7.0977
18.075 7.0709
18.1 7.044
18.125 7.0169
18.15 6.9895
18.175 6.9619
18.2 6.9342
18.225 6.9062
18.25 6.878
18.275 6.8494
18.3 6.8204
18.325 6.791
18.35 6.7614
18.375 6.7316
18.4 6.7016
18.425 6.6712
18.45 6.6402
18.475 6.609
18.5 6.5773
18.525 6.5453
18.55 6.513
18.575 6.4804
18.6 6.4475
18.625 6.4142
18.65 6.3805
18.675 6.3464
18.7 6.3122
18.725 6.2777
18.75 6.243
18.775 6.2081
18.8 6.1729
18.825 6.1376
18.85 6.102
18.875 6.0659
18.9 6.0295
18.925 5.9927
18.95 5.9555
18.975 5.9178
19 5.8796
19.025 5.8408
19.05 5.8013
19.075 5.7609
19.1 5.7195
19.125 5.6773
19.15 5.6346
19.175 5.591
19.2 5.5467
19.225 5.5012
19.25 5.4545
19.275 5.4065
19.3 5.357
19.325 5.3063
19.35 5.2546
19.375 5.2017
19.4 5.147
19.425 5.0902
19.45 5.0306
19.475 4.9682
19.5 4.9032
19.525 4.8359
19.55 4.7653
19.575 4.6915
19.6 4.6157
19.625 4.5383
19.65 4.4593
19.675 4.3789
19.7 4.298
19.725 4.2165
19.75 4.1346
19.775 4.0554
19.8 3.9824
19.825 3.9144
19.85 3.8485
19.875 3.7848
19.9 3.7283
19.925 3.6851
19.95 3.6568
19.975 3.6428
20 3.6394
20.025 3.6408
20.05 3.6408
20.075 3.6363
20.1 3.6272
20.125 3.6145
20.15 3.5971
20.175 3.5752
20.2 3.5496
20.225 3.5201
20.25 3.4872
20.275 3.4509
20.3 3.4111
20.325 3.3676
20.35 3.3208
20.375 3.2706
20.4 3.217
20.425 3.1598
20.45 3.0988
20.475 3.0342
20.5 2.9659
20.525 2.894
20.55 2.8188
20.575 2.7439
20.6 2.6736
20.625 2.6116
20.65 2.5551
20.675 2.4997
20.7 2.4426
20.725 2.3916
20.75 2.3499
20.775 2.3156
20.8 2.2951
20.825 2.2887
20.85 2.2888
20.875 2.2873
20.9 2.2813
20.925 2.2657
20.95 2.2451
20.975 2.2239
21 2.2025
21.025 2.1789
21.05 2.1537
21.075 2.1267
21.1 2.0968
21.125 2.0618
21.15 2.0212
21.175 1.9738
21.2 1.9192
21.225 1.8579
21.25 1.7923
21.275 1.7218
21.3 1.6484
21.325 1.5746
21.35 1.5063
21.375 1.447
21.4 1.4031
21.425 1.374
21.45 1.3554
21.475 1.3427
21.5 1.3327
21.525 1.3202
21.55 1.3039
21.575 1.2807
21.6 1.2519
21.625 1.2169
21.65 1.1763
21.675 1.1287
21.7 1.0736
21.725 1.0111
21.75 0.9445
21.775 0.8766
21.8 0.8071
21.825 0.735
21.85 0.6576
21.875 0.5751
21.9 0.4906
21.925 0.4076
21.95 0.3303
21.975 0.2622
22 0.2041
22.025 0.1592
22.05 0.1258
22.075 0.1028
22.1 0.0905
22.125 0.086
22.15 0.0844
22.175 0.0814
22.2 0.0776
22.225 0.0724
22.25 0.0662
22.275 0.0688
22.3 0.0869
22.325 0.1126
22.35 0.1408
22.375 0.1704
22.4 0.2001
22.425 0.2281
22.45 0.2539
22.475 0.2717
22.5 0.2793
22.525 0.2787
22.55 0.2726
22.575 0.2692
22.6 0.2841
22.625 0.3099
22.65 0.3349
22.675 0.3512
22.7 0.3587
22.725 0.3593
22.75 0.3533
22.775 0.339
22.8 0.3203
22.825 0.3025
22.85 0.2934
22.875 0.303
22.9 0.3439
22.925 0.4125
22.95 0.4969
22.975 0.5925
23 0.6946
23.025 0.7966
23.05 0.894
23.075 0.986
23.1 1.0752
23.125 1.1633
23.15 1.2559
23.175 1.3551
23.2 1.4561
23.225 1.5524
23.25 1.642
23.275 1.7268
23.3 1.8073
23.325 1.8829
23.35 1.9536
23.375 2.0182
23.4 2.0787
23.425 2.1369
23.45 2.1934
23.475 2.2491
23.5 2.302
23.525 2.35
23.55 2.3937
23.575 2.4326
23.6 2.4668
23.625 2.4979
23.65 2.5253
23.675 2.5484
23.7 2.5665
23.725 2.579
23.75 2.586
23.775 2.5879
23.8 2.5836
23.825 2.5724
23.85 2.5548
23.875 2.5313
23.9 2.502
23.925 2.4684
23.95 2.433
23.975 2.3977
24 2.3612
24.025 2.3222
24.05 2.2798
24.075 2.2333
24.1 2.1834
24.125 2.1327
24.15 2.0834
24.175 2.0386
24.2 2.0022
24.225 1.9763
24.25 1.9579
24.275 1.9489
24.3 1.9549
24.325 1.9776
24.35 2.0091
24.375 2.0447
24.4 2.0781
24.425 2.1073
24.45 2.132
24.475 2.1516
24.5 2.1657
24.525 2.1714
24.55 2.1685
24.575 2.1581
24.6 2.1415
24.625 2.1175
24.65 2.0943
24.675 2.0784
24.7 2.0631
24.725 2.0394
24.75 2.0033
24.775 1.9563
24.8 1.9007
24.825 1.8441
24.85 1.8043
24.875 1.7976
24.9 1.8254
24.925 1.8806
24.95 1.9591
24.975 2.0519
25 2.147
25.025 2.2365
25.05 2.3156
25.075 2.3848
25.1 2.4465
25.125 2.5015
25.15 2.5484
25.175 2.5857
25.2 2.6137
25.225 2.6328
25.25 2.6438
25.275 2.6485
25.3 2.6464
25.325 2.6434
25.35 2.6479
25.375 2.6633
25.4 2.6847
25.425 2.7062
25.45 2.7226
25.475 2.7311
25.5 2.7301
25.525 2.724
25.55 2.7143
25.575 2.705
25.6 2.7003
25.625 2.7043
25.65 2.7135
25.675 2.7248
25.7 2.7351
25.725 2.7459
25.75 2.7582
25.775 2.7718
25.8 2.7858
25.825 2.7937
25.85 2.7928
25.875 2.7825
25.9 2.7645
25.925 2.7403
25.95 2.7133
25.975 2.6837
26 2.6514
26.025 2.6173
26.05 2.5799
26.075 2.5374
26.1 2.4864
26.125 2.428
26.15 2.36
26.175 2.2852
26.2 2.2123
26.225 2.1538
26.25 2.1299
26.275 2.1438
26.3 2.1794
26.325 2.2205
26.35 2.2576
26.375 2.2863
26.4 2.3087
26.425 2.3268
26.45 2.341
26.475 2.3501
26.5 2.3539
26.525 2.3518
26.55 2.3428
26.575 2.3252
26.6 2.3014
26.625 2.2733
26.65 2.2436
26.675 2.2125
26.7 2.175
26.725 2.1297
26.75 2.0773
26.775 2.0205
26.8 1.9634
26.825 1.9095
26.85 1.8586
26.875 1.8057
26.9 1.7473
26.925 1.682
26.95 1.6154
26.975 1.5528
27 1.4931
27.025 1.4357
27.05 1.3855
27.075 1.3418
27.1 1.3004
27.125 1.2681
27.15 1.253
27.175 1.2472
27.2 1.2481
27.225 1.2494
27.25 1.2479
27.275 1.2438
27.3 1.2396
27.325 1.2375
27.35 1.2382
27.375 1.24
27.4 1.2398
27.425 1.2352
27.45 1.2281
27.475 1.2201
27.5 1.2105
27.525 1.2048
27.55 1.2122
27.575 1.2342
27.6 1.2609
27.625 1.2868
27.65 1.3108
27.675 1.3313
27.7 1.3455
27.725 1.354
27.75 1.3566
27.775 1.3538
27.8 1.3458
27.825 1.3352
27.85 1.337
27.875 1.3613
27.9 1.4051
27.925 1.4554
27.95 1.5042
27.975 1.552
28 1.6007
28.025 1.6463
28.05 1.6855
28.075 1.7162
28.1 1.7376
28.125 1.749
28.15 1.7542
28.175 1.7592
28.2 1.7657
28.225 1.7717
28.25 1.7739
28.275 1.7672
28.3 1.7511
28.325 1.7265
28.35 1.6936
28.375 1.6531
28.4 1.608
28.425 1.5608
28.45 1.5141
28.475 1.4753
28.5 1.4383
28.525 1.4
28.55 1.3615
28.575 1.3262
28.6 1.2953
28.625 1.2718
28.65 1.2519
28.675 1.2321
28.7 1.2089
28.725 1.1842
28.75 1.1599
28.775 1.1399
28.8 1.1237
28.825 1.1072
28.85 1.0866
28.875 1.0615
28.9 1.0307
28.925 0.9931
28.95 0.9485
28.975 0.8967
29 0.8389
29.025 0.7789
29.05 0.72
29.075 0.6686
29.1 0.6291
29.125 0.606
29.15 0.5977
29.175 0.6012
29.2 0.6154
29.225 0.6376
29.25 0.663
29.275 0.6849
29.3 0.7012
29.325 0.7106
29.35 0.7116
29.375 0.7054
29.4 0.694
29.425 0.6779
29.45 0.6615
29.475 0.6441
29.5 0.6229
29.525 0.5987
29.55 0.5756
29.575 0.564
29.6 0.5638
29.625 0.5673
29.65 0.5735
29.675 0.5827
29.7 0.5946
29.725 0.6077
29.75 0.6195
29.775 0.6282
29.8 0.6319
29.825 0.6302
29.85 0.6233
29.875 0.6137
29.9 0.6057
29.925 0.6023
29.95 0.6104
29.975 0.6344
30 0.6742
30.025 0.7207
30.05 0.7712
30.075 0.8253
30.1 0.8828
30.125 0.9409
30.15 0.9969
30.175 1.046
30.2 1.0888
30.225 1.1244
30.25 1.1552
30.275 1.186
30.3 1.2202
30.325 1.2537
30.35 1.2824
30.375 1.3072
30.4 1.3275
30.425 1.3417
30.45 1.3486
30.475 1.3498
30.5 1.3479
30.525 1.3424
30.55 1.3313
30.575 1.315
30.6 1.2963
30.625 1.2773
30.65 1.2576
30.675 1.2345
30.7 1.2097
30.725 1.1849
30.75 1.1529
30.775 1.1135
30.8 1.0761
30.825 1.0441
30.85 1.0124
30.875 0.9775
30.9 0.9395
30.925 0.8971
30.95 0.8487
30.975 0.7996
31 0.757
31.025 0.726
31.05 0.7098
31.075 0.7071
31.1 0.7147
31.125 0.7323
31.15 0.7531
31.175 0.771
31.2 0.7864
31.225 0.8065
31.25 0.8326
31.275 0.8628
31.3 0.8937
31.325 0.9259
31.35 0.9585
31.375 0.9965
31.4 1.0443
31.425 1.0978
31.45 1.1526
31.475 1.2054
31.5 1.2529
31.525 1.2934
31.55 1.3269
31.575 1.3552
31.6 1.3819
31.625 1.4078
31.65 1.4341
31.675 1.4593
31.7 1.4808
31.725 1.4988
31.75 1.5174
31.775 1.5369
31.8 1.5539
31.825 1.5751
31.85 1.6049
31.875 1.6371
31.9 1.6659
31.925 1.6875
31.95 1.6998
31.975 1.7024
32 1.6955
32.025 1.6794
32.05 1.654
32.075 1.6199
32.1 1.5795
32.125 1.5343
32.15 1.4841
32.175 1.4266
32.2 1.3606
32.225 1.2895
32.25 1.2174
32.275 1.153
32.3 1.1097
32.325 1.0895
32.35 1.0863
32.375 1.1002
32.4 1.1158
32.425 1.123
32.45 1.1191
32.475 1.1049
32.5 1.0852
32.525 1.0645
32.55 1.0448
32.575 1.0236
32.6 1.0006
32.625 0.9788
32.65 0.9656
32.675 0.9601
32.7 0.9588
32.725 0.9569
32.75 0.9514
32.775 0.9427
32.8 0.9316
32.825 0.9153
32.85 0.895
32.875 0.8734
32.9 0.8513
32.925 0.8349
32.95 0.8229
32.975 0.8061
33 0.7881
33.025 0.7809
33.05 0.7801
33.075 0.7793
33.1 0.7781
33.125 0.7871
33.15 0.8103
33.175 0.8417
33.2 0.8681
33.225 0.8914
33.25 0.922
33.275 0.9613
33.3 1.0038
33.325 1.0515
33.35 1.1039
33.375 1.1524
33.4 1.2042
33.425 1.2663
33.45 1.3371
33.475 1.4192
33.5 1.5031
33.525 1.5814
33.55 1.6544
33.575 1.7193
33.6 1.7817
33.625 1.851
33.65 1.9255
33.675 1.9936
33.7 2.0556
33.725 2.1161
33.75 2.178
33.775 2.241
33.8 2.3001
33.825 2.3517
33.85 2.3974
33.875 2.4403
33.9 2.4803
33.925 2.515
33.95 2.5428
33.975 2.5623
34 2.5743
34.025 2.5778
34.05 2.5742
34.075 2.5654
34.1 2.5507
34.125 2.5303
34.15 2.5073
34.175 2.4853
34.2 2.4686
34.225 2.4617
34.25 2.4665
34.275 2.4857
34.3 2.5175
34.325 2.5535
34.35 2.5923
34.375 2.6288
34.4 2.6632
34.425 2.6954
34.45 2.7246
34.475 2.7505
34.5 2.7731
34.525 2.792
34.55 2.8064
34.575 2.82
34.6 2.8362
34.625 2.8642
34.65 2.9109
34.675 2.9776
34.7 3.0575
34.725 3.1492
34.75 3.2477
34.775 3.3441
34.8 3.435
34.825 3.5203
34.85 3.6006
34.875 3.6762
34.9 3.7496
34.925 3.8239
34.95 3.8995
34.975 3.9743
35 4.0467
35.025 4.1128
35.05 4.17
35.075 4.2182
35.1 4.2601
35.125 4.2956
35.15 4.3252
35.175 4.3508
35.2 4.3733
35.225 4.3922
35.25 4.4073
35.275 4.4193
35.3 4.4278
35.325 4.4308
35.35 4.4284
35.375 4.4216
35.4 4.4116
35.425 4.3976
35.45 4.3788
35.475 4.3581
35.5 4.3394
35.525 4.3275
35.55 4.3334
35.575 4.3637
35.6 4.406
35.625 4.4484
35.65 4.4903
35.675 4.533
35.7 4.5767
35.725 4.6184
35.75 4.654
35.775 4.6848
35.8 4.7139
35.825 4.7386
35.85 4.7583
35.875 4.7739
35.9 4.7858
35.925 4.7997
35.95 4.8219
35.975 4.8539
36 4.8942
36.025 4.9362
36.05 4.9749
36.075 5.0094
36.1 5.0407
36.125 5.069
36.15 5.0926
36.175 5.1093
36.2 5.1197
36.225 5.1247
36.25 5.1231
36.275 5.1152
36.3 5.1035
36.325 5.0872
36.35 5.0644
36.375 5.0367
36.4 5.0125
36.425 4.9973
36.45 4.9856
36.475 4.9758
36.5 4.9669
36.525 4.9587
36.55 4.9505
36.575 4.9426
36.6 4.9354
36.625 4.9295
36.65 4.9267
36.675 4.9275
36.7 4.9307
36.725 4.9359
36.75 4.9401
36.775 4.9409
36.8 4.9382
36.825 4.9326
36.85 4.9239
36.875 4.9119
36.9 4.8963
36.925 4.8782
36.95 4.8583
36.975 4.8402
37 4.8285
37.025 4.8251
37.05 4.8272
37.075 4.8297
37.1 4.8304
37.125 4.829
37.15 4.8252
37.175 4.8188
37.2 4.8087
37.225 4.7955
37.25 4.7799
37.275 4.7622
37.3 4.7431
37.325 4.7228
37.35 4.6998
37.375 4.6733
37.4 4.6419
37.425 4.605
37.45 4.5628
37.475 4.5154
37.5 4.4623
37.525 4.4037
37.55 4.3403
37.575 4.2718
37.6 4.1987
37.625 4.1201
37.65 4.0371
37.675 3.9525
37.7 3.8708
37.725 3.7928
37.75 3.7171
37.775 3.6428
37.8 3.5671
37.825 3.4923
37.85 3.4249
37.875 3.3673
37.9 3.317
37.925 3.2724
37.95 3.2332
37.975 3.1949
38 3.1596
38.025 3.1306
38.05 3.1017
38.075 3.0713
38.1 3.0415
38.125 3.0106
38.15 2.9769
38.175 2.9419
38.2 2.909
38.225 2.8805
38.25 2.8515
38.275 2.8194
38.3 2.7893
38.325 2.7625
38.35 2.736
38.375 2.7092
38.4 2.6821
38.425 2.6568
38.45 2.6301
38.475 2.599
38.5 2.5639
38.525 2.5252
38.55 2.4839
38.575 2.44
38.6 2.3948
38.625 2.3525
38.65 2.3207
38.675 2.2994
38.7 2.2829
38.725 2.2707
38.75 2.2595
38.775 2.2473
38.8 2.2313
38.825 2.2118
38.85 2.1919
38.875 2.1726
38.9 2.1539
38.925 2.1358
38.95 2.1196
38.975 2.1087
39 2.1054
39.025 2.103
39.05 2.0964
39.075 2.0847
39.1 2.0673
39.125 2.0448
39.15 2.0186
39.175 1.9894
39.2 1.958
39.225 1.9243
39.25 1.8875
39.275 1.8438
39.3 1.7929
39.325 1.7367
39.35 1.6816
39.375 1.6339
39.4 1.6019
39.425 1.5962
39.45 1.6233
39.475 1.6648
39.5 1.7094
39.525 1.76
39.55 1.8161
39.575 1.8751
39.6 1.9315
39.625 1.9815
39.65 2.0275
39.675 2.0712
39.7 2.1152
39.725 2.1625
39.75 2.2116
39.775 2.2593
39.8 2.3052
39.825 2.3523
39.85 2.4016
39.875 2.4557
39.9 2.5175
39.925 2.5846
39.95 2.6548
39.975 2.7249
40 2.7893
40.025 2.8468
40.05 2.8994
40.075 2.9464
40.1 2.9885
40.125 3.0272
40.15 3.0634
40.175 3.0956
40.2 3.1244
40.225 3.1517
40.25 3.1782
40.275 3.2018
40.3 3.2195
40.325 3.2324
40.35 3.2401
40.375 3.2407
40.4 3.2353
40.425 3.2262
40.45 3.2153
40.475 3.2015
40.5 3.1823
40.525 3.1578
40.55 3.1262
40.575 3.0835
40.6 3.0283
40.625 2.9638
40.65 2.894
40.675 2.8235
40.7 2.7588
40.725 2.7069
40.75 2.671
40.775 2.6578
40.8 2.6731
40.825 2.7046
40.85 2.7421
40.875 2.784
40.9 2.829
40.925 2.8734
40.95 2.9169
40.975 2.9586
41 2.9968
41.025 3.0295
41.05 3.0557
41.075 3.0774
41.1 3.0945
41.125 3.1079
41.15 3.1202
41.175 3.1304
41.2 3.1389
41.225 3.1432
41.25 3.14
41.275 3.1297
41.3 3.1132
41.325 3.089
41.35 3.0586
41.375 3.0253
41.4 2.9893
41.425 2.9488
41.45 2.9045
41.475 2.8569
41.5 2.8135
41.525 2.7804
41.55 2.7528
41.575 2.7241
41.6 2.69
41.625 2.651
41.65 2.6083
41.675 2.5628
41.7 2.5139
41.725 2.4594
41.75 2.3983
41.775 2.3308
41.8 2.2581
41.825 2.1802
41.85 2.0974
41.875 2.0143
41.9 1.9336
41.925 1.8548
41.95 1.7769
41.975 1.7006
42 1.6295
42.025 1.5628
42.05 1.5041
42.075 1.4557
42.1 1.4218
42.125 1.4046
42.15 1.4025
42.175 1.4067
42.2 1.4129
42.225 1.4166
42.25 1.4142
42.275 1.4104
42.3 1.4119
42.325 1.4182
42.35 1.4281
42.375 1.4433
42.4 1.4591
42.425 1.4766
42.45 1.4952
42.475 1.5138
42.5 1.5318
42.525 1.5486
42.55 1.5623
42.575 1.5785
42.6 1.5949
42.625 1.609
42.65 1.6244
42.675 1.6419
42.7 1.6603
42.725 1.6754
42.75 1.6875
42.775 1.6997
42.8 1.7098
42.825 1.7147
42.85 1.7112
42.875 1.7039
42.9 1.696
42.925 1.6923
42.95 1.6929
42.975 1.6957
43 1.6964
43.025 1.6914
43.05 1.6813
43.075 1.6696
43.1 1.6633
43.125 1.6651
43.15 1.6751
43.175 1.6976
43.2 1.736
43.225 1.7843
43.25 1.835
43.275 1.8867
43.3 1.941
43.325 1.9995
43.35 2.0596
43.375 2.1194
43.4 2.175
43.425 2.2189
43.45 2.2564
43.475 2.2884
43.5 2.3105
43.525 2.3213
43.55 2.321
43.575 2.3098
43.6 2.2889
43.625 2.2602
43.65 2.2233
43.675 2.1823
43.7 2.1429
43.725 2.1042
43.75 2.061
43.775 2.0116
43.8 1.9665
43.825 1.9271
43.85 1.8789
43.875 1.8221
43.9 1.7624
43.925 1.7043
43.95 1.6581
43.975 1.6297
44 1.6156
44.025 1.6055
44.05 1.5939
44.075 1.5793
44.1 1.5642
44.125 1.545
44.15 1.5257
44.175 1.5097
44.2 1.5024
44.225 1.5047
44.25 1.5183
44.275 1.5466
44.3 1.5798
44.325 1.6097
44.35 1.6343
44.375 1.6561
44.4 1.6758
44.425 1.6904
44.45 1.7006
44.475 1.707
44.5 1.7145
44.525 1.7262
44.55 1.7362
44.575 1.7409
44.6 1.7412
44.625 1.7414
44.65 1.7445
44.675 1.7549
44.7 1.7742
44.725 1.7972
44.75 1.8197
44.775 1.8406
44.8 1.8675
44.825 1.9021
44.85 1.9357
44.875 1.9613
44.9 1.9753
44.925 1.9775
44.95 1.9717
44.975 1.9618
45 1.9547
45.025 1.9546
45.05 1.9552
45.075 1.9473
45.1 1.9311
45.125 1.9094
45.15 1.8885
45.175 1.8748
45.2 1.8651
45.225 1.855
45.25 1.8452
45.275 1.8381
45.3 1.831
45.325 1.8218
45.35 1.8096
45.375 1.794
45.4 1.775
45.425 1.7559
45.45 1.7359
45.475 1.7155
45.5 1.6941
45.525 1.6771
45.55 1.6657
45.575 1.6563
45.6 1.6482
45.625 1.6388
45.65 1.631
45.675 1.6293
45.7 1.6378
45.725 1.659
45.75 1.693
45.775 1.7331
45.8 1.7757
45.825 1.8204
45.85 1.8701
45.875 1.9223
45.9 1.9754
45.925 2.025
45.95 2.0693
45.975 2.1077
46 2.1402
46.025 2.1657
46.05 2.1849
46.075 2.1957
46.1 2.1984
46.125 2.1927
46.15 2.1779
46.175 2.1552
46.2 2.1241
46.225 2.0846
46.25 2.037
46.275 1.9828
46.3 1.9247
46.325 1.8649
46.35 1.8016
46.375 1.7327
46.4 1.6588
46.425 1.5835
46.45 1.5122
46.475 1.4569
46.5 1.4233
46.525 1.4023
46.55 1.3879
46.575 1.3751
46.6 1.3645
46.625 1.3551
46.65 1.3409
46.675 1.3194
46.7 1.2905
46.725 1.2607
46.75 1.2446
46.775 1.2423
46.8 1.2488
46.825 1.2574
46.85 1.2685
46.875 1.2823
46.9 1.2959
46.925 1.3053
46.95 1.3071
46.975 1.2998
47 1.2852
47.025 1.2689
47.05 1.2542
47.075 1.2376
47.1 1.2132
47.125 1.1799
47.15 1.1384
47.175 1.0896
47.2 1.0343
47.225 0.9722
47.25 0.9015
47.275 0.8229
47.3 0.7404
47.325 0.6549
47.35 0.5621
47.375 0.4589
47.4 0.3458
47.425 0.2315
47.45 0.1372
47.475 0.0778
47.5 0.0374
47.525 0.0013
47.55 -0.0333
47.575 -0.0733
47.6 -0.1186
47.625 -0.1695
47.65 -0.2247
47.675 -0.2823
47.7 -0.3388
47.725 -0.3928
47.75 -0.4446
47.775 -0.4892
47.8 -0.5333
47.825 -0.5763
47.85 -0.6164
47.875 -0.6562
47.9 -0.7008
47.925 -0.7497
47.95 -0.8036
47.975 -0.8611
48 -0.9109
48.025 -0.9477
48.05 -0.9771
48.075 -1.0012
48.1 -1.021
48.125 -1.0338
48.15 -1.0392
48.175 -1.0406
48.2 -1.0431
48.225 -1.0478
48.25 -1.0513
48.275 -1.0509
48.3 -1.0429
48.325 -1.0285
48.35 -1.0111
48.375 -0.9935
48.4 -0.9777
48.425 -0.9643
48.45 -0.9527
48.475 -0.9438
48.5 -0.9359
48.525 -0.9299
48.55 -0.9292
48.575 -0.9321
48.6 -0.934
48.625 -0.9277
48.65 -0.9135
48.675 -0.8977
48.7 -0.8823
48.725 -0.8701
48.75 -0.8672
48.775 -0.8752
48.8 -0.8908
48.825 -0.9094
48.85 -0.9273
48.875 -0.9469
48.9 -0.9716
48.925 -0.9994
48.95 -1.0288
48.975 -1.0603
49 -1.0951
49.025 -1.1331
49.05 -1.1718
49.075 -1.2016
49.1 -1.2183
49.125 -1.2201
49.15 -1.2063
49.175 -1.1788
49.2 -1.1464
49.225 -1.1159
49.25 -1.0859
49.275 -1.0528
49.3 -1.0142
49.325 -0.9685
49.35 -0.9198
49.375 -0.8768
49.4 -0.8375
49.425 -0.7955
49.45 -0.7511
49.475 -0.7039
49.5 -0.6534
49.525 -0.6049
49.55 -0.5639
49.575 -0.5381
49.6 -0.5238
49.625 -0.5173
49.65 -0.5178
49.675 -0.5226
49.7 -0.5285
49.725 -0.5365
49.75 -0.5491
49.775 -0.5611
49.8 -0.5707
49.825 -0.5827
49.85 -0.5995
49.875 -0.6181
49.9 -0.628
49.925 -0.6179
49.95 -0.5852
49.975 -0.5373
50 -0.4855
50.025 -0.4352
50.05 -0.3879
50.075 -0.3456
50.1 -0.3108
50.125 -0.2824
50.15 -0.2608
50.175 -0.2455
50.2 -0.238
50.225 -0.2395
50.25 -0.2493
50.275 -0.2663
50.3 -0.2854
50.325 -0.3038
50.35 -0.3234
50.375 -0.3479
50.4 -0.3776
50.425 -0.4129
50.45 -0.4538
50.475 -0.5005
50.5 -0.5528
50.525 -0.61
50.55 -0.6721
50.575 -0.738
50.6 -0.8098
50.625 -0.8862
50.65 -0.9663
50.675 -1.0463
50.7 -1.1153
50.725 -1.1674
50.75 -1.206
50.775 -1.2447
50.8 -1.2901
50.825 -1.3405
50.85 -1.3917
50.875 -1.4403
50.9 -1.4856
50.925 -1.5272
50.95 -1.566
50.975 -1.5987
51 -1.6235
51.025 -1.6449
51.05 -1.6633
51.075 -1.6757
51.1 -1.681
51.125 -1.6847
51.15 -1.6884
51.175 -1.692
51.2 -1.6939
51.225 -1.6919
51.25 -1.6848
51.275 -1.6715
51.3 -1.6499
51.325 -1.6131
51.35 -1.5534
51.375 -1.4723
51.4 -1.3709
51.425 -1.2584
51.45 -1.1457
51.475 -1.0378
51.5 -0.9367
51.525 -0.8429
51.55 -0.7557
51.575 -0.6742
51.6 -0.5982
51.625 -0.5264
51.65 -0.4583
51.675 -0.3911
51.7 -0.3229
51.725 -0.2557
51.75 -0.1945
51.775 -0.141
51.8 -0.0969
51.825 -0.0611
51.85 -0.0307
51.875 -0.0092
51.9 0.0011
51.925 -0.0009
51.95 -0.0122
51.975 -0.0284
52 -0.0451
52.025 -0.0524
52.05 -0.045
52.075 -0.0342
52.1 -0.0291
52.125 -0.0301
52.15 -0.0357
52.175 -0.0479
52.2 -0.0685
52.225 -0.0967
52.25 -0.1289
52.275 -0.1555
52.3 -0.1603
52.325 -0.1474
52.35 -0.1335
52.375 -0.1287
52.4 -0.1379
52.425 -0.1582
52.45 -0.1871
52.475 -0.2259
52.5 -0.2725
52.525 -0.3239
52.55 -0.3808
52.575 -0.4404
52.6 -0.5012
52.625 -0.5586
52.65 -0.6105
52.675 -0.6512
52.7 -0.6742
52.725 -0.6764
52.75 -0.6512
52.775 -0.6087
52.8 -0.5619
52.825 -0.5163
52.85 -0.4735
52.875 -0.436
52.9 -0.4046
52.925 -0.3786
52.95 -0.3572
52.975 -0.3413
53 -0.3346
53.025 -0.3344
53.05 -0.3397
53.075 -0.3476
53.1 -0.3583
53.125 -0.3717
53.15 -0.3874
53.175 -0.406
53.2 -0.4271
53.225 -0.4472
53.25 -0.4678
53.275 -0.4939
53.3 -0.5278
53.325 -0.5665
53.35 -0.6065
53.375 -0.6443
53.4 -0.6785
53.425 -0.7093
53.45 -0.7403
53.475 -0.774
53.5 -0.8074
53.525 -0.8317
53.55 -0.8374
53.575 -0.8246
53.6 -0.8025
53.625 -0.7806
53.65 -0.762
53.675 -0.7508
53.7 -0.7474
53.725 -0.7501
53.75 -0.7569
53.775 -0.7687
53.8 -0.7835
53.825 -0.7927
53.85 -0.7943
53.875 -0.7868
53.9 -0.7737
53.925 -0.7616
53.95 -0.7565
53.975 -0.7603
54 -0.771
54.025 -0.7879
54.05 -0.8044
54.075 -0.8175
54.1 -0.8265
54.125 -0.837
54.15 -0.8532
54.175 -0.8751
54.2 -0.9008
54.225 -0.9285
54.25 -0.956
54.275 -0.9794
54.3 -0.9902
54.325 -0.9837
54.35 -0.9701
54.375 -0.9586
54.4 -0.9474
54.425 -0.9317
54.45 -0.9109
54.475 -0.8886
54.5 -0.8689
54.525 -0.8525
54.55 -0.8383
54.575 -0.8233
54.6 -0.8083
54.625 -0.7934
54.65 -0.784
54.675 -0.776
54.7 -0.7619
54.725 -0.7358
54.75 -0.6955
54.775 -0.6488
54.8 -0.5965
54.825 -0.5403
54.85 -0.4827
54.875 -0.4238
54.9 -0.3639
54.925 -0.3066
54.95 -0.2534
54.975 -0.2026
55 -0.155
55.025 -0.1094
55.05 -0.0642
55.075 -0.0185
55.1 0.0323
55.125 0.0877
55.15 0.1403
55.175 0.1884
55.2 0.2289
55.225 0.2605
55.25 0.282
55.275 0.2938
55.3 0.2974
55.325 0.2943
55.35 0.2872
55.375 0.2731
55.4 0.2528
55.425 0.2271
55.45 0.1963
55.475 0.162
55.5 0.1197
55.525 0.0714
55.55 0.0209
55.575 -0.031
55.6 -0.0855
55.625 -0.1401
55.65 -0.1891
55.675 -0.2275
55.7 -0.2556
55.725 -0.2684
55.75 -0.2573
55.775 -0.2257
55.8 -0.1822
55.825 -0.133
55.85 -0.0788
55.875 -0.0198
55.9 0.0381
55.925 0.0918
55.95 0.1407
55.975 0.1856
56 0.226
56.025 0.262
56.05 0.2919
56.075 0.3165
56.1 0.3382
56.125 0.3573
56.15 0.3733
56.175 0.386
56.2 0.3959
56.225 0.4009
56.25 0.3999
56.275 0.3914
56.3 0.3742
56.325 0.3478
56.35 0.3137
56.375 0.2761
56.4 0.2382
56.425 0.2039
56.45 0.1761
56.475 0.1528
56.5 0.1282
56.525 0.098
56.55 0.0617
56.575 0.0195
56.6 -0.0264
56.625 -0.0751
56.65 -0.1184
56.675 -0.1449
56.7 -0.1593
56.725 -0.1678
56.75 -0.1678
56.775 -0.158
56.8 -0.1399
56.825 -0.1113
56.85 -0.0696
56.875 -0.0112
56.9 0.0608
56.925 0.1366
56.95 0.2096
56.975 0.2739
57 0.3331
57.025 0.3926
57.05 0.4545
57.075 0.5188
57.1 0.5856
57.125 0.656
57.15 0.7308
57.175 0.8099
57.2 0.8883
57.225 0.9644
57.25 1.0374
57.275 1.1056
57.3 1.1694
57.325 1.2286
57.35 1.285
57.375 1.3359
57.4 1.3798
57.425 1.4173
57.45 1.4467
57.475 1.4676
57.5 1.4808
57.525 1.4882
57.55 1.4947
57.575 1.5047
57.6 1.5167
57.625 1.5278
57.65 1.5373
57.675 1.5451
57.7 1.5518
57.725 1.5557
57.75 1.5558
57.775 1.5503
57.8 1.5388
57.825 1.5224
57.85 1.5026
57.875 1.4764
57.9 1.4413
57.925 1.3982
57.95 1.3495
57.975 1.2994
58 1.2552
58.025 1.2192
58.05 1.1917
58.075 1.1804
58.1 1.1823
58.125 1.1868
58.15 1.1903
58.175 1.1892
58.2 1.1879
58.225 1.1865
58.25 1.184
58.275 1.1854
58.3 1.1906
58.325 1.1927
58.35 1.1908
58.375 1.1866
58.4 1.181
58.425 1.1721
58.45 1.1587
58.475 1.1408
58.5 1.1188
58.525 1.0935
58.55 1.0717
58.575 1.0632
58.6 1.0687
58.625 1.088
58.65 1.1214
58.675 1.1678
58.7 1.2186
58.725 1.2668
58.75 1.3096
58.775 1.345
58.8 1.3723
58.825 1.3909
58.85 1.4026
58.875 1.4077
58.9 1.4049
58.925 1.3954
58.95 1.3789
58.975 1.3564
59 1.3302
59.025 1.303
59.05 1.2758
59.075 1.249
59.1 1.2204
59.125 1.1868
59.15 1.1487
59.175 1.1044
59.2 1.0555
59.225 1.0072
59.25 0.9625
59.275 0.9292
59.3 0.9093
59.325 0.8992
59.35 0.8934
59.375 0.8901
59.4 0.8869
59.425 0.8917
59.45 0.9173
59.475 0.9792
59.5 1.0682
59.525 1.1645
59.55 1.258
59.575 1.3451
59.6 1.4265
59.625 1.5057
59.65 1.5848
59.675 1.6605
59.7 1.7294
59.725 1.7885
59.75 1.8412
59.775 1.8933
59.8 1.9517
59.825 2.0157
59.85 2.0819
59.875 2.144
59.9 2.1985
59.925 2.2447
59.95 2.2832
59.975 2.3154
60 2.3405
60.025 2.3576
60.05 2.3689
60.075 2.3774
60.1 2.386
60.125 2.395
60.15 2.4058
60.175 2.4193
60.2 2.4339
60.225 2.4466
60.25 2.4555
60.275 2.4595
60.3 2.4595
60.325 2.4555
60.35 2.447
60.375 2.4356
60.4 2.4224
60.425 2.4082
60.45 2.3911
60.475 2.3696
60.5 2.343
60.525 2.3107
60.55 2.2716
60.575 2.2254
60.6 2.1713
60.625 2.1092
60.65 2.0404
60.675 1.9662
60.7 1.8889
60.725 1.8084
60.75 1.724
60.775 1.6397
60.8 1.5611
60.825 1.4874
60.85 1.4221
60.875 1.3651
60.9 1.3138
60.925 1.2676
60.95 1.2239
60.975 1.1881
61 1.1553
61.025 1.1287
61.05 1.106
61.075 1.0827
61.1 1.0568
61.125 1.0261
61.15 0.995
61.175 0.9758
61.2 0.961
61.225 0.9446
61.25 0.9267
61.275 0.9075
61.3 0.8915
61.325 0.8784
61.35 0.8629
61.375 0.8428
61.4 0.8198
61.425 0.802
61.45 0.7954
61.475 0.8035
61.5 0.8217
61.525 0.8462
61.55 0.8828
61.575 0.9291
61.6 0.9824
61.625 1.05
61.65 1.1261
61.675 1.2031
61.7 1.2801
61.725 1.359
61.75 1.4317
61.775 1.494
61.8 1.5494
61.825 1.5972
61.85 1.6357
61.875 1.6654
61.9 1.6855
61.925 1.6931
61.95 1.6905
61.975 1.6766
62 1.6531
62.025 1.6228
62.05 1.5854
62.075 1.5402
62.1 1.4862
62.125 1.4318
62.15 1.3879
62.175 1.3625
62.2 1.3583
62.225 1.3651
62.25 1.373
62.275 1.3776
62.3 1.3767
62.325 1.3685
62.35 1.3501
62.375 1.325
62.4 1.3007
62.425 1.2875
62.45 1.2856
62.475 1.2907
62.5 1.2958
62.525 1.2973
62.55 1.2958
62.575 1.2904
62.6 1.2821
62.625 1.2759
62.65 1.2775
62.675 1.2885
62.7 1.3156
62.725 1.3574
62.75 1.4151
62.775 1.4895
62.8 1.5744
62.825 1.6596
62.85 1.74
62.875 1.8116
62.9 1.8729
62.925 1.9241
62.95 1.965
62.975 1.9956
63 2.016
63.025 2.0253
63.05 2.0234
63.075 2.0113
63.1 1.9903
63.125 1.9614
63.15 1.9246
63.175 1.8804
63.2 1.8348
63.225 1.7918
63.25 1.75
63.275 1.7097
63.3 1.6748
63.325 1.6482
63.35 1.6254
63.375 1.603
63.4 1.5774
63.425 1.545
63.45 1.5084
63.475 1.4699
63.5 1.4287
63.525 1.3856
63.55 1.3377
63.575 1.2854
63.6 1.23
63.625 1.1732
63.65 1.1191
63.675 1.0651
63.7 1.019
63.725 0.9938
63.75 0.984
63.775 0.9835
63.8 0.9953
63.825 1.0083
63.85 1.0127
63.875 1.0054
63.9 0.9882
63.925 0.9633
63.95 0.9342
63.975 0.9021
64 0.8727
64.025 0.8558
64.05 0.8637
64.075 0.8915
64.1 0.9231
64.125 0.9506
64.15 0.9685
64.175 0.9736
64.2 0.9684
64.225 0.9565
64.25 0.9364
64.275 0.9076
64.3 0.8725
64.325 0.834
64.35 0.8014
64.375 0.781
64.4 0.7696
64.425 0.7623
64.45 0.7593
64.475 0.7636
64.5 0.7763
64.525 0.794
64.55 0.8086
64.575 0.8176
64.6 0.8261
64.625 0.8466
64.65 0.8919
64.675 0.9594
64.7 1.034
64.725 1.1072
64.75 1.1757
64.775 1.237
64.8 1.2922
64.825 1.3404
64.85 1.381
64.875 1.4159
64.9 1.4473
64.925 1.4779
64.95 1.5057
64.975 1.5301
65 1.5548
65.025 1.583
65.05 1.6172
65.075 1.657
65.1 1.7001
65.125 1.7459
65.15 1.7913
65.175 1.8317
65.2 1.8667
65.225 1.897
65.25 1.9214
65.275 1.944
65.3 1.9626
65.325 1.9791
65.35 1.992
65.375 2.0059
65.4 2.0223
65.425 2.0428
65.45 2.0666
65.475 2.0849
65.5 2.0958
65.525 2.0947
65.55 2.0839
65.575 2.063
65.6 2.0343
65.625 2.0024
65.65 1.969
65.675 1.9397
65.7 1.9193
65.725 1.9238
65.75 1.9504
65.775 1.9922
65.8 2.0445
65.825 2.1032
65.85 2.1618
65.875 2.2148
65.9 2.2585
65.925 2.2953
65.95 2.3258
65.975 2.3501
66 2.3695
66.025 2.3856
66.05 2.4015
66.075 2.4145
66.1 2.4231
66.125 2.4268
66.15 2.4261
66.175 2.4207
66.2 2.4096
66.225 2.3942
66.25 2.3729
66.275 2.3444
66.3 2.3083
66.325 2.2617
66.35 2.2071
66.375 2.1446
66.4 2.0745
66.425 2.0056
66.45 1.9492
66.475 1.9161
66.5 1.9064
66.525 1.9091
66.55 1.9106
66.575 1.9058
66.6 1.8957
66.625 1.8838
66.65 1.8673
66.675 1.8461
66.7 1.822
66.725 1.7973
66.75 1.7815
66.775 1.7749
66.8 1.7729
66.825 1.7728
66.85 1.7712
66.875 1.7658
66.9 1.7609
66.925 1.7665
66.95 1.7931
66.975 1.836
67 1.8864
67.025 1.9374
67.05 1.982
67.075 2.0184
67.1 2.0463
67.125 2.0673
67.15 2.0793
67.175 2.0829
67.2 2.0794
67.225 2.0701
67.25 2.055
67.275 2.042
67.3 2.0374
67.325 2.0353
67.35 2.0294
67.375 2.0175
67.4 2.0017
67.425 1.9818
67.45 1.958
67.475 1.9277
67.5 1.8978
67.525 1.8767
67.55 1.86
67.575 1.8441
67.6 1.8249
67.625 1.8049
67.65 1.7859
67.675 1.7699
67.7 1.7572
67.725 1.7472
67.75 1.7413
67.775 1.7389
67.8 1.7415
67.825 1.7506
67.85 1.7676
67.875 1.7905
67.9 1.8211
67.925 1.8577
67.95 1.8973
67.975 1.9373
68 1.9756
68.025 2.0095
68.05 2.0411
68.075 2.0699
68.1 2.0936
68.125 2.1128
68.15 2.1277
68.175 2.1404
68.2 2.1509
68.225 2.1559
68.25 2.1553
68.275 2.1488
68.3 2.1355
68.325 2.1143
68.35 2.0859
68.375 2.0516
68.4 2.0128
68.425 1.9697
68.45 1.9225
68.475 1.8756
68.5 1.8308
68.525 1.7885
68.55 1.7437
68.575 1.6927
68.6 1.6377
68.625 1.5822
68.65 1.5285
68.675 1.4827
68.7 1.4445
68.725 1.4045
68.75 1.357
68.775 1.3011
68.8 1.2394
68.825 1.1714
68.85 1.0984
68.875 1.024
68.9 0.9498
68.925 0.8757
68.95 0.8005
68.975 0.7225
69 0.6426
69.025 0.5625
69.05 0.4846
69.075 0.4085
69.1 0.334
69.125 0.2609
69.15 0.1877
69.175 0.1207
69.2 0.0734
69.225 0.0473
69.25 0.0414
69.275 0.0411
69.3 0.0386
69.325 0.0411
69.35 0.0625
69.375 0.1012
69.4 0.1474
69.425 0.1904
69.45 0.2259
69.475 0.254
69.5 0.2741
69.525 0.2848
69.55 0.2872
69.575 0.2814
69.6 0.27
69.625 0.2533
69.65 0.2352
69.675 0.2173
69.7 0.1984
69.725 0.1731
69.75 0.1418
69.775 0.1075
69.8 0.0675
69.825 0.0251
69.85 -0.0132
69.875 -0.0389
69.9 -0.0488
69.925 -0.0536
69.95 -0.0543
69.975 -0.0562
70 -0.0594
70.025 -0.0608
70.05 -0.0638
70.075 -0.0665
70.1 -0.0713
70.125 -0.0837
70.15 -0.1051
70.175 -0.1332
70.2 -0.1588
70.225 -0.1756
70.25 -0.1807
70.275 -0.18
70.3 -0.1767
70.325 -0.1668
70.35 -0.1466
70.375 -0.1236
70.4 -0.1052
70.425 -0.0919
70.45 -0.0815
70.475 -0.0716
70.5 -0.0602
70.525 -0.0435
70.55 -0.0196
70.575 0.0107
70.6 0.0438
70.625 0.0783
70.65 0.1151
70.675 0.1558
70.7 0.1982
70.725 0.2381
70.75 0.2731
70.775 0.2999
70.8 0.3213
70.825 0.3387
70.85 0.3568
70.875 0.3815
70.9 0.4185
70.925 0.4666
70.95 0.5177
70.975 0.5681
71 0.6141
71.025 0.6519
71.05 0.6808
71.075 0.702
71.1 0.7183
71.125 0.7288
71.15 0.735
71.175 0.737
71.2 0.7353
71.225 0.7305
71.25 0.7196
71.275 0.7028
71.3 0.6815
71.325 0.6579
71.35 0.6283
71.375 0.5936
71.4 0.5559
71.425 0.5156
71.45 0.4721
71.475 0.4237
71.5 0.3739
71.525 0.3255
71.55 0.2815
71.575 0.24
71.6 0.1957
71.625 0.1481
71.65 0.1035
71.675 0.0707
71.7 0.0527
71.725 0.0468
71.75 0.053
71.775 0.0742
71.8 0.1197
71.825 0.1792
71.85 0.2394
71.875 0.2995
71.9 0.3585
71.925 0.4168
71.95 0.474
71.975 0.5285
72 0.5764
72.025 0.6183
72.05 0.6554
72.075 0.6881
72.1 0.7165
72.125 0.7443
72.15 0.7718
72.175 0.7963
72.2 0.8205
72.225 0.8512
72.25 0.8898
72.275 0.9314
72.3 0.9701
72.325 1.0027
72.35 1.0287
72.375 1.0508
72.4 1.069
72.425 1.0844
72.45 1.1061
72.475 1.1421
72.5 1.1891
72.525 1.2439
72.55 1.3013
72.575 1.3601
72.6 1.4226
72.625 1.486
72.65 1.5501
72.675 1.6161
72.7 1.6824
72.725 1.7482
72.75 1.8091
72.775 1.8641
72.8 1.9142
72.825 1.9593
72.85 1.9975
72.875 2.0288
72.9 2.0534
72.925 2.0724
72.95 2.087
72.975 2.0968
73 2.1011
73.025 2.0986
73.05 2.0888
73.075 2.0705
73.1 2.0432
73.125 2.0073
73.15 1.9668
73.175 1.9234
73.2 1.8807
73.225 1.8382
73.25 1.7948
73.275 1.753
73.3 1.7104
73.325 1.6688
73.35 1.6263
73.375 1.5834
73.4 1.5455
73.425 1.5127
73.45 1.4898
73.475 1.4749
73.5 1.4611
73.525 1.4516
73.55 1.4487
73.575 1.4606
73.6 1.4813
73.625 1.5051
73.65 1.5327
73.675 1.5723
73.7 1.6167
73.725 1.6556
73.75 1.6861
73.775 1.7067
73.8 1.7199
73.825 1.7277
73.85 1.7286
73.875 1.7231
73.9 1.7144
73.925 1.7059
73.95 1.7027
73.975 1.7057
74 1.7086
74.025 1.7108
74.05 1.7124
74.075 1.7165
74.1 1.7252
74.125 1.7388
74.15 1.7534
74.175 1.7688
74.2 1.7922
74.225 1.8276
74.25 1.8689
74.275 1.9086
74.3 1.9426
74.325 1.9694
74.35 1.989
74.375 2.0027
74.4 2.011
74.425 2.0132
74.45 2.0064
74.475 1.9899
74.5 1.9691
74.525 1.9482
74.55 1.9267
74.575 1.9035
74.6 1.8824
74.625 1.8682
74.65 1.8655
74.675 1.8668
74.7 1.8666
74.725 1.8598
74.75 1.8432
74.775 1.8168
74.8 1.7839
74.825 1.7543
74.85 1.7296
74.875 1.7001
74.9 1.6598
74.925 1.6083
74.95 1.5485
74.975 1.4854
75 1.4271
75.025 1.3784
75.05 1.3403
75.075 1.3119
75.1 1.2876
75.125 1.264
75.15 1.2409
75.175 1.221
75.2 1.2089
75.225 1.2054
75.25 1.2154
75.275 1.2337
75.3 1.2549
75.325 1.2746
75.35 1.2952
75.375 1.3174
75.4 1.3397
75.425 1.3584
75.45 1.3714
75.475 1.3797
75.5 1.3832
75.525 1.3809
75.55 1.3757
75.575 1.3698
75.6 1.3644
75.625 1.3609
75.65 1.3579
75.675 1.3516
75.7 1.34
75.725 1.3223
75.75 1.2991
75.775 1.2715
75.8 1.2408
75.825 1.2075
75.85 1.1721
75.875 1.1363
75.9 1.1015
75.925 1.0684
75.95 1.0363
75.975 1.0033
76 0.9666
76.025 0.9245
76.05 0.8776
76.075 0.8261
76.1 0.7697
76.125 0.7095
76.15 0.6479
76.175 0.5857
76.2 0.5224
76.225 0.4575
76.25 0.3948
76.275 0.3378
76.3 0.2867
76.325 0.2394
76.35 0.1969
76.375 0.163
76.4 0.1308
76.425 0.0959
76.45 0.0566
76.475 0.0146
76.5 -0.0262
76.525 -0.0623
76.55 -0.0938
76.575 -0.1269
76.6 -0.166
76.625 -0.212
76.65 -0.2653
76.675 -0.3198
76.7 -0.3744
76.725 -0.4255
76.75 -0.4683
76.775 -0.5031
76.8 -0.5281
76.825 -0.5505
76.85 -0.5748
76.875 -0.5955
76.9 -0.6169
76.925 -0.6398
76.95 -0.6594
76.975 -0.6766
77 -0.6946
77.025 -0.7159
77.05 -0.7315
77.075 -0.7335
77.1 -0.7312
77.125 -0.7319
77.15 -0.7348
77.175 -0.7363
77.2 -0.7381
77.225 -0.7411
77.25 -0.7436
77.275 -0.7434
77.3 -0.7371
77.325 -0.724
77.35 -0.7081
77.375 -0.6924
77.4 -0.6787
77.425 -0.6673
77.45 -0.6567
77.475 -0.6472
77.5 -0.6407
77.525 -0.637
77.55 -0.6346
77.575 -0.6344
77.6 -0.6382
77.625 -0.6401
77.65 -0.6327
77.675 -0.6118
77.7 -0.5736
77.725 -0.5223
77.75 -0.4689
77.775 -0.4185
77.8 -0.3752
77.825 -0.3413
77.85 -0.3158
77.875 -0.2992
77.9 -0.2868
77.925 -0.2768
77.95 -0.2636
77.975 -0.2484
78 -0.2267
78.025 -0.1972
78.05 -0.1634
78.075 -0.1267
78.1 -0.0894
78.125 -0.0551
78.15 -0.0242
78.175 0.002
78.2 0.0248
78.225 0.0468
78.25 0.0717
78.275 0.0973
78.3 0.1194
78.325 0.1363
78.35 0.147
78.375 0.1517
78.4 0.1533
78.425 0.1517
78.45 0.1418
78.475 0.1241
78.5 0.102
78.525 0.0826
78.55 0.0729
78.575 0.0697
78.6 0.0656
78.625 0.0562
78.65 0.042
78.675 0.026
78.7 0.0081
78.725 -0.011
78.75 -0.0331
78.775 -0.061
78.8 -0.0934
78.825 -0.1296
78.85 -0.1698
78.875 -0.2146
78.9 -0.2596
78.925 -0.3067
78.95 -0.3517
78.975 -0.3873
79 -0.4172
79.025 -0.4492
79.05 -0.4837
79.075 -0.5122
79.1 -0.5193
79.125 -0.4947
79.15 -0.4515
79.175 -0.4062
79.2 -0.3654
79.225 -0.3287
79.25 -0.2956
79.275 -0.2679
79.3 -0.2481
79.325 -0.234
79.35 -0.2241
79.375 -0.2168
79.4 -0.2107
79.425 -0.2049
79.45 -0.1997
79.475 -0.1992
79.5 -0.2015
79.525 -0.1988
79.55 -0.172
79.575 -0.1239
79.6 -0.0647
79.625 -0.002
79.65 0.0609
79.675 0.1201
79.7 0.1721
79.725 0.2158
79.75 0.2557
79.775 0.2929
79.8 0.3254
79.825 0.3505
79.85 0.3688
79.875 0.3814
79.9 0.3891
79.925 0.3919
79.95 0.3918
79.975 0.3909
80 0.3898
80.025 0.3853
80.05 0.3743
80.075 0.3572
80.1 0.3391
80.125 0.3267
80.15 0.329
80.175 0.3424
80.2 0.358
80.225 0.3728
80.25 0.3924
80.275 0.4219
80.3 0.4645
80.325 0.5164
80.35 0.5762
80.375 0.6427
80.4 0.7102
80.425 0.7706
80.45 0.8215
80.475 0.8609
80.5 0.888
80.525 0.9038
80.55 0.9086
80.575 0.9026
80.6 0.8869
80.625 0.8617
80.65 0.8276
80.675 0.7862
80.7 0.7373
80.725 0.6793
80.75 0.6126
80.775 0.5375
80.8 0.4543
80.825 0.3615
80.85 0.2577
80.875 0.1437
80.9 0.0266
80.925 -0.0853
80.95 -0.1852
80.975 -0.2699
81 -0.3412
81.025 -0.3986
81.05 -0.4456
81.075 -0.4839
81.1 -0.5129
81.125 -0.5357
81.15 -0.555
81.175 -0.5748
81.2 -0.5923
81.225 -0.6059
81.25 -0.6196
81.275 -0.6366
81.3 -0.6548
81.325 -0.6743
81.35 -0.6978
81.375 -0.7222
81.4 -0.7419
81.425 -0.7529
81.45 -0.7492
81.475 -0.7338
81.5 -0.7137
81.525 -0.6938
81.55 -0.6766
81.575 -0.6628
81.6 -0.6494
81.625 -0.6351
81.65 -0.6206
81.675 -0.6058
81.7 -0.5877
81.725 -0.5666
81.75 -0.5447
81.775 -0.5294
81.8 -0.5177
81.825 -0.5092
81.85 -0.5023
81.875 -0.4883
81.9 -0.4529
81.925 -0.401
81.95 -0.3425
81.975 -0.2751
82 -0.1931
82.025 -0.101
82.05 -0.0095
82.075 0.0775
82.1 0.1617
82.125 0.24
82.15 0.3158
82.175 0.3914
82.2 0.4673
82.225 0.539
82.25 0.6056
82.275 0.6675
82.3 0.7234
82.325 0.7761
82.35 0.8282
82.375 0.8812
82.4 0.9322
82.425 0.9808
82.45 1.0262
82.475 1.0664
82.5 1.0986
82.525 1.1221
82.55 1.1376
82.575 1.1454
82.6 1.1447
82.625 1.1344
82.65 1.1162
82.675 1.0894
82.7 1.0537
82.725 1.0139
82.75 0.9734
82.775 0.9331
82.8 0.8899
82.825 0.8468
82.85 0.804
82.875 0.7632
82.9 0.7272
82.925 0.6919
82.95 0.6578
82.975 0.6254
83 0.594
83.025 0.5685
83.05 0.5583
83.075 0.5605
83.1 0.5701
83.125 0.5902
83.15 0.6242
83.175 0.67
83.2 0.7214
83.225 0.7766
83.25 0.8336
83.275 0.8927
83.3 0.9584
83.325 1.03
83.35 1.1049
83.375 1.1856
83.4 1.2697
83.425 1.3531
83.45 1.4315
83.475 1.5091
83.5 1.588
83.525 1.6672
83.55 1.7419
83.575 1.81
83.6 1.8726
83.625 1.9292
83.65 1.9803
83.675 2.0252
83.7 2.0635
83.725 2.0949
83.75 2.1197
83.775 2.1386
83.8 2.1521
83.825 2.1598
83.85 2.1592
83.875 2.1505
83.9 2.1411
83.925 2.1362
83.95 2.1308
83.975 2.1198
84 2.1016
84.025 2.0733
84.05 2.0364
84.075 1.9974
84.1 1.9606
84.125 1.9292
84.15 1.91
84.175 1.9015
84.2 1.8935
84.225 1.8808
84.25 1.865
84.275 1.8496
84.3 1.8369
84.325 1.8274
84.35 1.82
84.375 1.8141
84.4 1.8125
84.425 1.8178
84.45 1.8252
84.475 1.8381
84.5 1.8582
84.525 1.885
84.55 1.9196
84.575 1.9657
84.6 2.0227
84.625 2.0896
84.65 2.1596
84.675 2.225
84.7 2.2862
84.725 2.3452
84.75 2.4
84.775 2.4494
84.8 2.4952
84.825 2.535
84.85 2.5673
84.875 2.5937
84.9 2.6118
84.925 2.6287
84.95 2.6456
84.975 2.6631
85 2.6811
85.025 2.7003
85.05 2.7185
85.075 2.7344
85.1 2.7463
85.125 2.7533
85.15 2.7604
85.175 2.7717
85.2 2.7856
85.225 2.7946
85.25 2.7943
85.275 2.787
85.3 2.7719
85.325 2.7461
85.35 2.7113
85.375 2.6686
85.4 2.6182
85.425 2.566
85.45 2.5125
85.475 2.4594
85.5 2.4165
85.525 2.3892
85.55 2.3684
85.575 2.349
85.6 2.3312
85.625 2.3118
85.65 2.2893
85.675 2.2626
85.7 2.2327
85.725 2.1996
85.75 2.1626
85.775 2.1231
85.8 2.0811
85.825 2.0358
85.85 1.9873
85.875 1.938
85.9 1.8885
85.925 1.8416
85.95 1.8023
85.975 1.7691
86 1.734
86.025 1.695
86.05 1.653
86.075 1.608
86.1 1.5594
86.125 1.5182
86.15 1.4975
86.175 1.4977
86.2 1.5115
86.225 1.5291
86.25 1.5425
86.275 1.5497
86.3 1.5529
86.325 1.5564
86.35 1.5585
86.375 1.5589
86.4 1.5591
86.425 1.5572
86.45 1.5496
86.475 1.5378
86.5 1.5239
86.525 1.5057
86.55 1.4859
86.575 1.4778
86.6 1.4856
86.625 1.4981
86.65 1.5109
86.675 1.5249
86.7 1.5394
86.725 1.5486
86.75 1.5519
86.775 1.5494
86.8 1.5391
86.825 1.523
86.85 1.5037
86.875 1.4775
86.9 1.4475
86.925 1.4255
86.95 1.4115
86.975 1.3938
87 1.3693
87.025 1.3356
87.05 1.2939
87.075 1.2467
87.1 1.1954
87.125 1.1418
87.15 1.0871
87.175 1.0344
87.2 0.9895
87.225 0.948
87.25 0.9065
87.275 0.8649
87.3 0.8209
87.325 0.7732
87.35 0.7333
87.375 0.7059
87.4 0.6828
87.425 0.6571
87.45 0.6328
87.475 0.6164
87.5 0.6112
87.525 0.6167
87.55 0.634
87.575 0.6641
87.6 0.6986
87.625 0.7372
87.65 0.7783
87.675 0.8215
87.7 0.8673
87.725 0.9194
87.75 0.9723
87.775 1.0199
87.8 1.0605
87.825 1.0962
87.85 1.1301
87.875 1.1663
87.9 1.2008
87.925 1.2294
87.95 1.2518
87.975 1.2659
88 1.2719
88.025 1.2721
88.05 1.2668
88.075 1.2547
88.1 1.2426
88.125 1.2439
88.15 1.2681
88.175 1.3003
88.2 1.3314
88.225 1.358
88.25 1.3783
88.275 1.3929
88.3 1.4009
88.325 1.4023
88.35 1.3972
88.375 1.3871
88.4 1.3744
88.425 1.3603
88.45 1.3449
88.475 1.3276
88.5 1.3052
88.525 1.2753
88.55 1.2407
88.575 1.2016
88.6 1.1593
88.625 1.1154
88.65 1.0702
88.675 1.0345
88.7 1.0215
88.725 1.0353
88.75 1.0594
88.775 1.0882
88.8 1.126
88.825 1.169
88.85 1.2157
88.875 1.267
88.9 1.3222
88.925 1.3818
88.95 1.4463
88.975 1.5117
89 1.5709
89.025 1.6193
89.05 1.657
89.075 1.6875
89.1 1.7078
89.125 1.7159
89.15 1.7165
89.175 1.7118
89.2 1.6997
89.225 1.6783
89.25 1.6469
89.275 1.6075
89.3 1.5643
89.325 1.5194
89.35 1.4712
89.375 1.422
89.4 1.3717
89.425 1.3178
89.45 1.2593
89.475 1.203
89.5 1.1471
89.525 1.0969
89.55 1.0592
89.575 1.0275
89.6 0.9924
89.625 0.9532
89.65 0.9089
89.675 0.8592
89.7 0.8044
89.725 0.7466
89.75 0.6893
89.775 0.635
89.8 0.5912
89.825 0.5632
89.85 0.5466
89.875 0.5384
89.9 0.5323
89.925 0.531
89.95 0.5377
89.975 0.561
90 0.5984
90.025 0.6439
90.05 0.6923
90.075 0.7428
90.1 0.8022
90.125 0.879
90.15 0.9649
90.175 1.0522
90.2 1.1397
90.225 1.2243
90.25 1.3042
90.275 1.3809
90.3 1.4557
90.325 1.5259
90.35 1.5885
90.375 1.6425
90.4 1.6918
90.425 1.7397
90.45 1.7849
90.475 1.8285
90.5 1.872
90.525 1.9216
90.55 1.9807
90.575 2.0422
90.6 2.0981
90.625 2.1471
90.65 2.1886
90.675 2.2225
90.7 2.2495
90.725 2.2694
90.75 2.2805
90.775 2.2843
90.8 2.2845
90.825 2.2769
90.85 2.2644
90.875 2.2578
90.9 2.2655
90.925 2.2802
90.95 2.3014
90.975 2.326
91 2.352
91.025 2.3787
91.05 2.4025
91.075 2.4223
91.1 2.4349
91.125 2.4393
91.15 2.4392
91.175 2.4348
91.2 2.4233
91.225 2.4054
91.25 2.3815
91.275 2.3529
91.3 2.3217
91.325 2.2879
91.35 2.2526
91.375 2.2178
91.4 2.1881
91.425 2.1686
91.45 2.1535
91.475 2.1384
91.5 2.1244
91.525 2.1122
91.55 2.0969
91.575 2.0773
91.6 2.0535
91.625 2.0269
91.65 2
91.675 1.973
91.7 1.9463
91.725 1.9213
91.75 1.9032
91.775 1.9005
91.8 1.9146
91.825 1.9393
91.85 1.9619
91.875 1.9759
91.9 1.9794
91.925 1.9733
91.95 1.9573
91.975 1.9307
92 1.8927
92.025 1.8441
92.05 1.788
92.075 1.7273
92.1 1.6698
92.125 1.633
92.15 1.6187
92.175 1.6132
92.2 1.6107
92.225 1.611
92.25 1.6134
92.275 1.6183
92.3 1.6244
92.325 1.631
92.35 1.6372
92.375 1.6473
92.4 1.6606
92.425 1.6713
92.45 1.6771
92.475 1.677
92.5 1.6703
92.525 1.657
92.55 1.6385
92.575 1.6165
92.6 1.5961
92.625 1.5815
92.65 1.5736
92.675 1.5664
92.7 1.5569
92.725 1.5475
92.75 1.5405
92.775 1.5353
92.8 1.5308
92.825 1.5239
92.85 1.5109
92.875 1.4942
92.9 1.479
92.925 1.4706
92.95 1.4673
92.975 1.4685
93 1.4695
93.025 1.469
93.05 1.4677
93.075 1.4683
93.1 1.4672
93.125 1.4604
93.15 1.4473
93.175 1.4304
93.2 1.4082
93.225 1.3791
93.25 1.3452
93.275 1.3128
93.3 1.2835
93.325 1.2563
93.35 1.232
93.375 1.2097
93.4 1.1882
93.425 1.1644
93.45 1.1362
93.475 1.108
93.5 1.0894
93.525 1.0844
93.55 1.086
93.575 1.0859
93.6 1.0809
93.625 1.0696
93.65 1.0522
93.675 1.0291
93.7 0.9999
93.725 0.9709
93.75 0.9461
93.775 0.9268
93.8 0.9154
93.825 0.9181
93.85 0.9262
93.875 0.9307
93.9 0.9278
93.925 0.9173
93.95 0.9048
93.975 0.8988
94 0.9007
94.025 0.8996
94.05 0.8927
94.075 0.8803
94.1 0.869
94.125 0.8584
94.15 0.8483
94.175 0.8403
94.2 0.833
94.225 0.8317
94.25 0.8365
94.275 0.8428
94.3 0.8451
94.325 0.8424
94.35 0.8385
94.375 0.8335
94.4 0.8301
94.425 0.8263
94.45 0.8202
94.475 0.8077
94.5 0.7934
94.525 0.7832
94.55 0.7769
94.575 0.7744
94.6 0.779
94.625 0.7905
94.65 0.8047
94.675 0.8191
94.7 0.8321
94.725 0.8423
94.75 0.8459
94.775 0.8445
94.8 0.8418
94.825 0.8379
94.85 0.8301
94.875 0.8149
94.9 0.7925
94.925 0.7641
94.95 0.7309
94.975 0.6949
95 0.6586
95.025 0.6264
95.05 0.6033
95.075 0.5846
95.1 0.5647
95.125 0.5409
95.15 0.5122
95.175 0.4794
95.2 0.4463
95.225 0.4189
95.25 0.3986
95.275 0.3818
95.3 0.3688
95.325 0.3622
95.35 0.3691
95.375 0.3935
95.4 0.4307
95.425 0.4715
95.45 0.5165
95.475 0.5696
95.5 0.633
95.525 0.7066
95.55 0.787
95.575 0.8705
95.6 0.9582
95.625 1.0497
95.65 1.1386
95.675 1.2246
95.7 1.3111
95.725 1.3954
95.75 1.4749
95.775 1.5488
95.8 1.6169
95.825 1.6783
95.85 1.731
95.875 1.7765
95.9 1.8182
95.925 1.8572
95.95 1.8926
95.975 1.9253
96 1.9551
96.025 1.9791
96.05 1.9968
96.075 2.0097
96.1 2.0198
96.125 2.0302
96.15 2.0452
96.175 2.0621
96.2 2.0758
96.225 2.0826
96.25 2.0823
96.275 2.0744
96.3 2.0594
96.325 2.0378
96.35 2.0101
96.375 1.978
96.4 1.9443
96.425 1.9137
96.45 1.8843
96.475 1.854
96.5 1.8243
96.525 1.7956
96.55 1.7704
96.575 1.75
96.6 1.7359
96.625 1.7275
96.65 1.7237
96.675 1.7271
96.7 1.7391
96.725 1.7575
96.75 1.7788
96.775 1.8021
96.8 1.8329
96.825 1.8749
96.85 1.9255
96.875 1.9782
96.9 2.0284
96.925 2.0739
96.95 2.1138
96.975 2.1482
97 2.1775
97.025 2.2024
97.05 2.2223
97.075 2.2369
97.1 2.2465
97.125 2.2506
97.15 2.2482
97.175 2.2402
97.2 2.2263
97.225 2.2062
97.25 2.1817
97.275 2.1582
97.3 2.1452
97.325 2.1477
97.35 2.1597
97.375 2.1816
97.4 2.2109
97.425 2.2442
97.45 2.2795
97.475 2.3164
97.5 2.3542
97.525 2.3961
97.55 2.4444
97.575 2.4898
97.6 2.5277
97.625 2.5578
97.65 2.5817
97.675 2.6008
97.7 2.6166
97.725 2.6264
97.75 2.6297
97.775 2.627
97.8 2.6183
97.825 2.6036
97.85 2.5834
97.875 2.5589
97.9 2.5322
97.925 2.5045
97.95 2.4794
97.975 2.4609
98 2.4514
98.025 2.4473
98.05 2.4453
98.075 2.4445
98.1 2.443
98.125 2.4406
98.15 2.4413
98.175 2.4434
98.2 2.4466
98.225 2.447
98.25 2.4411
98.275 2.4286
98.3 2.4117
98.325 2.3941
98.35 2.3856
98.375 2.3919
98.4 2.4128
98.425 2.4425
98.45 2.4763
98.475 2.5108
98.5 2.5443
98.525 2.5761
98.55 2.6048
98.575 2.6307
98.6 2.6527
98.625 2.671
98.65 2.6869
98.675 2.7015
98.7 2.7143
98.725 2.7246
98.75 2.7337
98.775 2.7425
98.8 2.7517
98.825 2.7597
98.85 2.7657
98.875 2.7703
98.9 2.7737
98.925 2.7752
98.95 2.7752
98.975 2.7736
99 2.7692
99.025 2.7615
99.05 2.7509
99.075 2.7375
99.1 2.721
99.125 2.7023
99.15 2.6838
99.175 2.6719
99.2 2.6679
99.225 2.6644
99.25 2.6594
99.275 2.6531
99.3 2.6461
99.325 2.6386
99.35 2.63
99.375 2.6209
99.4 2.6117
99.425 2.6035
99.45 2.5973
99.475 2.5906
99.5 2.5811
99.525 2.5678
99.55 2.5508
99.575 2.5308
99.6 2.5083
99.625 2.4829
99.65 2.4548
99.675 2.4249
99.7 2.3939
99.725 2.3638
99.75 2.3369
99.775 2.312
99.8 2.2875
99.825 2.2602
99.85 2.2282
99.875 2.1917
99.9 2.151
99.925 2.1063
99.95 2.0582
99.975 2.0062
100 1.9498
