# Supplementary material for: Uptake of N2O5 by aqueous aerosol unveiled using chemically accurate many-body potentials
Source: Nat Commun. 2022 Mar 10;13:1266. doi: 10.1038/s41467-022-28697-8 (PMC8913772; doi:10.1038/s41467-022-28697-8)
Supplement: Supplementary file 3 — Source Data [file 41467_2022_28697_MOESM3_ESM.zip › n2o5-uptake-data/Fig2/scattering/rep10run22/relcom_gds.dat]

0.025 11.7552
0.05 11.729
0.075 11.7028
0.1 11.6766
0.125 11.6504
0.15 11.6241
0.175 11.5979
0.2 11.5716
0.225 11.5453
0.25 11.519
0.275 11.4927
0.3 11.4664
0.325 11.4401
0.35 11.4138
0.375 11.3874
0.4 11.3611
0.425 11.3347
0.45 11.3083
0.475 11.2818
0.5 11.2553
0.525 11.2289
0.55 11.2024
0.575 11.1758
0.6 11.1492
0.625 11.1226
0.65 11.0959
0.675 11.0692
0.7 11.0425
0.725 11.0157
0.75 10.9889
0.775 10.962
0.8 10.9352
0.825 10.9083
0.85 10.8814
0.875 10.8544
0.9 10.8275
0.925 10.8005
0.95 10.7734
0.975 10.7464
1 10.7193
1.025 10.6922
1.05 10.6651
1.075 10.6379
1.1 10.6107
1.125 10.5834
1.15 10.5561
1.175 10.5288
1.2 10.5014
1.225 10.4739
1.25 10.4465
1.275 10.419
1.3 10.3915
1.325 10.3639
1.35 10.3363
1.375 10.3087
1.4 10.2811
1.425 10.2534
1.45 10.2257
1.475 10.198
1.5 10.1702
1.525 10.1424
1.55 10.1146
1.575 10.0867
1.6 10.0587
1.625 10.0306
1.65 10.0024
1.675 9.9741
1.7 9.9457
1.725 9.9172
1.75 9.8886
1.775 9.8599
1.8 9.831
1.825 9.8021
1.85 9.773
1.875 9.7437
1.9 9.7143
1.925 9.6848
1.95 9.6551
1.975 9.6254
2 9.5956
2.025 9.5657
2.05 9.5358
2.075 9.5058
2.1 9.4758
2.125 9.4457
2.15 9.4156
2.175 9.3854
2.2 9.3552
2.225 9.325
2.25 9.2949
2.275 9.2648
2.3 9.2348
2.325 9.2046
2.35 9.1745
2.375 9.1444
2.4 9.1142
2.425 9.084
2.45 9.0537
2.475 9.0233
2.5 8.9928
2.525 8.9622
2.55 8.9316
2.575 8.9008
2.6 8.87
2.625 8.839
2.65 8.808
2.675 8.777
2.7 8.7459
2.725 8.7147
2.75 8.6834
2.775 8.652
2.8 8.6206
2.825 8.5891
2.85 8.5575
2.875 8.5258
2.9 8.494
2.925 8.4621
2.95 8.4301
2.975 8.3979
3 8.3656
3.025 8.3331
3.05 8.3006
3.075 8.2679
3.1 8.2351
3.125 8.2022
3.15 8.1692
3.175 8.136
3.2 8.1027
3.225 8.0693
3.25 8.0358
3.275 8.0021
3.3 7.9683
3.325 7.9344
3.35 7.9003
3.375 7.8661
3.4 7.8319
3.425 7.7976
3.45 7.7631
3.475 7.7285
3.5 7.6938
3.525 7.6591
3.55 7.6244
3.575 7.5898
3.6 7.5553
3.625 7.5207
3.65 7.486
3.675 7.4511
3.7 7.416
3.725 7.3807
3.75 7.3453
3.775 7.3096
3.8 7.2738
3.825 7.2378
3.85 7.2016
3.875 7.1653
3.9 7.1288
3.925 7.0921
3.95 7.0553
3.975 7.0183
4 6.9812
4.025 6.944
4.05 6.9066
4.075 6.8689
4.1 6.8312
4.125 6.7931
4.15 6.755
4.175 6.7167
4.2 6.6782
4.225 6.6394
4.25 6.6003
4.275 6.5607
4.3 6.5207
4.325 6.4803
4.35 6.4394
4.375 6.398
4.4 6.3561
4.425 6.3137
4.45 6.2707
4.475 6.2269
4.5 6.1826
4.525 6.138
4.55 6.0933
4.575 6.0481
4.6 6.0024
4.625 5.9564
4.65 5.91
4.675 5.8632
4.7 5.8157
4.725 5.7679
4.75 5.7193
4.775 5.6699
4.8 5.6198
4.825 5.5693
4.85 5.5186
4.875 5.4672
4.9 5.415
4.925 5.3615
4.95 5.3071
4.975 5.2513
5 5.1937
5.025 5.1343
5.05 5.0736
5.075 5.0111
5.1 4.9464
5.125 4.8796
5.15 4.8098
5.175 4.7371
5.2 4.6612
5.225 4.5829
5.25 4.5021
5.275 4.4205
5.3 4.3391
5.325 4.2596
5.35 4.1795
5.375 4.097
5.4 4.0115
5.425 3.9227
5.45 3.8295
5.475 3.7315
5.5 3.6296
5.525 3.5259
5.55 3.4333
5.575 3.3573
5.6 3.2853
5.625 3.2161
5.65 3.1492
5.675 3.0895
5.7 3.0329
5.725 2.9737
5.75 2.9171
5.775 2.8646
5.8 2.8162
5.825 2.7681
5.85 2.7198
5.875 2.6738
5.9 2.6309
5.925 2.595
5.95 2.5678
5.975 2.5516
6 2.5438
6.025 2.5363
6.05 2.5281
6.075 2.5155
6.1 2.4981
6.125 2.4807
6.15 2.4725
6.175 2.4795
6.2 2.503
6.225 2.5325
6.25 2.5617
6.275 2.5894
6.3 2.6144
6.325 2.6381
6.35 2.6594
6.375 2.6736
6.4 2.679
6.425 2.6779
6.45 2.6736
6.475 2.6736
6.5 2.6887
6.525 2.7119
6.55 2.7331
6.575 2.7472
6.6 2.7524
6.625 2.7526
6.65 2.7572
6.675 2.7633
6.7 2.7691
6.725 2.7729
6.75 2.7729
6.775 2.7686
6.8 2.7618
6.825 2.7582
6.85 2.7639
6.875 2.7817
6.9 2.8073
6.925 2.8393
6.95 2.8762
6.975 2.9168
7 2.9617
7.025 3.0113
7.05 3.0632
7.075 3.1116
7.1 3.153
7.125 3.1864
7.15 3.21
7.175 3.2239
7.2 3.2293
7.225 3.2267
7.25 3.2165
7.275 3.2001
7.3 3.179
7.325 3.1536
7.35 3.1241
7.375 3.0907
7.4 3.0533
7.425 3.0123
7.45 2.9658
7.475 2.9162
7.5 2.8623
7.525 2.8044
7.55 2.7474
7.575 2.698
7.6 2.6636
7.625 2.6538
7.65 2.6693
7.675 2.6957
7.7 2.7234
7.725 2.7521
7.75 2.7839
7.775 2.8197
7.8 2.8594
7.825 2.9014
7.85 2.9429
7.875 2.982
7.9 3.0178
7.925 3.0496
7.95 3.078
7.975 3.103
8 3.1256
8.025 3.1467
8.05 3.1662
8.075 3.1836
8.1 3.1968
8.125 3.2046
8.15 3.2072
8.175 3.2081
8.2 3.2168
8.225 3.2338
8.25 3.2507
8.275 3.2632
8.3 3.2704
8.325 3.2713
8.35 3.2672
8.375 3.2585
8.4 3.2457
8.425 3.2295
8.45 3.2098
8.475 3.1856
8.5 3.1567
8.525 3.123
8.55 3.0848
8.575 3.042
8.6 2.9953
8.625 2.9443
8.65 2.8895
8.675 2.8305
8.7 2.7663
8.725 2.697
8.75 2.622
8.775 2.5405
8.8 2.4509
8.825 2.3532
8.85 2.253
8.875 2.1636
8.9 2.0994
8.925 2.0523
8.95 2.0212
8.975 2.0043
9 1.9955
9.025 1.9877
9.05 1.9766
9.075 1.9614
9.1 1.9423
9.125 1.9235
9.15 1.9117
9.175 1.9074
9.2 1.9086
9.225 1.9113
9.25 1.9117
9.275 1.9071
9.3 1.8967
9.325 1.8773
9.35 1.8501
9.375 1.8171
9.4 1.781
9.425 1.7484
9.45 1.7255
9.475 1.7128
9.5 1.7062
9.525 1.7025
9.55 1.6991
9.575 1.6937
9.6 1.6845
9.625 1.672
9.65 1.6601
9.675 1.6516
9.7 1.6435
9.725 1.6343
9.75 1.6225
9.775 1.6053
9.8 1.5821
9.825 1.5543
9.85 1.5196
9.875 1.4735
9.9 1.4145
9.925 1.3458
9.95 1.2723
9.975 1.205
10 1.1547
10.025 1.1253
10.05 1.1145
10.075 1.1115
10.1 1.107
10.125 1.0998
10.15 1.0884
10.175 1.0722
10.2 1.0487
10.225 1.0205
10.25 0.9881
10.275 0.9534
10.3 0.9192
10.325 0.8906
10.35 0.8648
10.375 0.8395
10.4 0.8137
10.425 0.7876
10.45 0.7593
10.475 0.7245
10.5 0.6848
10.525 0.6448
10.55 0.608
10.575 0.5738
10.6 0.5398
10.625 0.5052
10.65 0.4703
10.675 0.4349
10.7 0.4022
10.725 0.3732
10.75 0.3485
10.775 0.326
10.8 0.3049
10.825 0.2841
10.85 0.2641
10.875 0.2451
10.9 0.2271
10.925 0.2086
10.95 0.1934
10.975 0.1828
11 0.1722
11.025 0.1647
11.05 0.1611
11.075 0.1583
11.1 0.1563
11.125 0.1532
11.15 0.1458
11.175 0.1349
11.2 0.1191
11.225 0.0966
11.25 0.068
11.275 0.034
11.3 -0.0051
11.325 -0.047
11.35 -0.0925
11.375 -0.1443
11.4 -0.2037
11.425 -0.2685
11.45 -0.339
11.475 -0.4173
11.5 -0.5024
11.525 -0.5887
11.55 -0.6645
11.575 -0.7185
11.6 -0.7513
11.625 -0.761
11.65 -0.7492
11.675 -0.7254
11.7 -0.6979
11.725 -0.6726
11.75 -0.6511
11.775 -0.6313
11.8 -0.6131
11.825 -0.593
11.85 -0.5622
11.875 -0.522
11.9 -0.4888
11.925 -0.4745
11.95 -0.4743
11.975 -0.4851
12 -0.511
12.025 -0.548
12.05 -0.5928
12.075 -0.6442
12.1 -0.7011
12.125 -0.7611
12.15 -0.81
12.175 -0.8343
12.2 -0.8361
12.225 -0.8165
12.25 -0.7836
12.275 -0.7535
12.3 -0.7307
12.325 -0.7139
12.35 -0.7025
12.375 -0.6968
12.4 -0.6959
12.425 -0.6982
12.45 -0.7035
12.475 -0.7141
12.5 -0.73
12.525 -0.749
12.55 -0.7732
12.575 -0.7999
12.6 -0.8252
12.625 -0.8434
12.65 -0.8461
12.675 -0.8295
12.7 -0.7975
12.725 -0.7562
12.75 -0.7077
12.775 -0.6548
12.8 -0.6056
12.825 -0.5598
12.85 -0.5183
12.875 -0.4829
12.9 -0.453
12.925 -0.4306
12.95 -0.4146
12.975 -0.3996
13 -0.3889
13.025 -0.3832
13.05 -0.3809
13.075 -0.3812
13.1 -0.3846
13.125 -0.3877
13.15 -0.3877
13.175 -0.38
13.2 -0.3643
13.225 -0.3456
13.25 -0.3278
13.275 -0.3102
13.3 -0.2945
13.325 -0.2815
13.35 -0.2656
13.375 -0.2402
13.4 -0.207
13.425 -0.1723
13.45 -0.1395
13.475 -0.1093
13.5 -0.0783
13.525 -0.0434
13.55 -0.0027
13.575 0.0407
13.6 0.0805
13.625 0.1117
13.65 0.1309
13.675 0.1406
13.7 0.1456
13.725 0.1505
13.75 0.1567
13.775 0.164
13.8 0.1742
13.825 0.1833
13.85 0.1918
13.875 0.1961
13.9 0.1963
13.925 0.1936
13.95 0.1884
13.975 0.1805
14 0.1709
14.025 0.1644
14.05 0.1651
14.075 0.169
14.1 0.1763
14.125 0.1849
14.15 0.1917
14.175 0.1916
14.2 0.1841
14.225 0.1708
14.25 0.1557
14.275 0.1391
14.3 0.119
14.325 0.0952
14.35 0.0669
14.375 0.0354
14.4 0.0017
14.425 -0.0329
14.45 -0.0684
14.475 -0.1035
14.5 -0.1376
14.525 -0.174
14.55 -0.2139
14.575 -0.258
14.6 -0.3031
14.625 -0.3471
14.65 -0.3859
14.675 -0.4213
14.7 -0.4568
14.725 -0.494
14.75 -0.5351
14.775 -0.5777
14.8 -0.6206
14.825 -0.6613
14.85 -0.7044
14.875 -0.7497
14.9 -0.7973
14.925 -0.8448
14.95 -0.8891
14.975 -0.9271
15 -0.9498
15.025 -0.9524
15.05 -0.9363
15.075 -0.9105
15.1 -0.8808
15.125 -0.8498
15.15 -0.817
15.175 -0.7812
15.2 -0.7406
15.225 -0.6931
15.25 -0.6431
15.275 -0.5959
15.3 -0.554
15.325 -0.5193
15.35 -0.4893
15.375 -0.4604
15.4 -0.4279
15.425 -0.3873
15.45 -0.3364
15.475 -0.278
15.5 -0.2192
15.525 -0.1679
15.55 -0.1262
15.575 -0.094
15.6 -0.0695
15.625 -0.051
15.65 -0.0385
15.675 -0.0325
15.7 -0.0351
15.725 -0.0445
15.75 -0.0594
15.775 -0.0785
15.8 -0.1023
15.825 -0.1313
15.85 -0.1661
15.875 -0.206
15.9 -0.2508
15.925 -0.3011
15.95 -0.3571
15.975 -0.4185
16 -0.4865
16.025 -0.5612
16.05 -0.6408
16.075 -0.7235
16.1 -0.8079
16.125 -0.8956
16.15 -0.9879
16.175 -1.0833
16.2 -1.1849
16.225 -1.292
16.25 -1.4018
16.275 -1.5065
16.3 -1.5967
16.325 -1.6661
16.35 -1.7154
16.375 -1.7567
16.4 -1.794
16.425 -1.8298
16.45 -1.8599
16.475 -1.8726
16.5 -1.8656
16.525 -1.8455
16.55 -1.8168
16.575 -1.7852
16.6 -1.759
16.625 -1.7371
16.65 -1.7199
16.675 -1.7106
16.7 -1.7086
16.725 -1.7155
16.75 -1.731
16.775 -1.7443
16.8 -1.7491
16.825 -1.7431
16.85 -1.7374
16.875 -1.7437
16.9 -1.7577
16.925 -1.7759
16.95 -1.7979
16.975 -1.8253
17 -1.858
17.025 -1.8907
17.05 -1.9156
17.075 -1.9268
17.1 -1.9212
17.125 -1.9052
17.15 -1.8838
17.175 -1.8576
17.2 -1.8274
17.225 -1.7996
17.25 -1.7801
17.275 -1.7727
17.3 -1.7765
17.325 -1.7931
17.35 -1.8227
17.375 -1.8631
17.4 -1.9104
17.425 -1.9573
17.45 -1.9953
17.475 -2.0212
17.5 -2.0456
17.525 -2.0801
17.55 -2.13
17.575 -2.1902
17.6 -2.2501
17.625 -2.2986
17.65 -2.3312
17.675 -2.3536
17.7 -2.374
17.725 -2.3904
17.75 -2.398
17.775 -2.3961
17.8 -2.38
17.825 -2.3522
17.85 -2.3163
17.875 -2.271
17.9 -2.2224
17.925 -2.1743
17.95 -2.1287
17.975 -2.0829
18 -2.0389
18.025 -1.9983
18.05 -1.9591
18.075 -1.9171
18.1 -1.866
18.125 -1.8127
18.15 -1.755
18.175 -1.6883
18.2 -1.6164
18.225 -1.5402
18.25 -1.4633
18.275 -1.3833
18.3 -1.3021
18.325 -1.2254
18.35 -1.1533
18.375 -1.0885
18.4 -1.0368
18.425 -0.996
18.45 -0.9637
18.475 -0.9375
18.5 -0.9146
18.525 -0.8969
18.55 -0.8861
18.575 -0.884
18.6 -0.8902
18.625 -0.8994
18.65 -0.9084
18.675 -0.9175
18.7 -0.9257
18.725 -0.9308
18.75 -0.9302
18.775 -0.924
18.8 -0.9159
18.825 -0.9096
18.85 -0.9098
18.875 -0.9211
18.9 -0.945
18.925 -0.979
18.95 -1.0202
18.975 -1.0656
19 -1.1161
19.025 -1.173
19.05 -1.2325
19.075 -1.2908
19.1 -1.3412
19.125 -1.3827
19.15 -1.409
19.175 -1.42
19.2 -1.4233
19.225 -1.4246
19.25 -1.4246
19.275 -1.4252
19.3 -1.4202
19.325 -1.3984
19.35 -1.3567
19.375 -1.3033
19.4 -1.2499
19.425 -1.2066
19.45 -1.1759
19.475 -1.1552
19.5 -1.1415
19.525 -1.1355
19.55 -1.1351
19.575 -1.1329
19.6 -1.124
19.625 -1.1064
19.65 -1.0847
19.675 -1.0648
19.7 -1.0523
19.725 -1.0498
19.75 -1.0572
19.775 -1.0738
19.8 -1.0967
19.825 -1.1228
19.85 -1.1469
19.875 -1.166
19.9 -1.1844
19.925 -1.2042
19.95 -1.2253
19.975 -1.2463
20 -1.2683
20.025 -1.2964
20.05 -1.3305
20.075 -1.3676
20.1 -1.4064
20.125 -1.448
20.15 -1.4942
20.175 -1.5466
20.2 -1.6053
20.225 -1.6619
20.25 -1.7099
20.275 -1.7561
20.3 -1.804
20.325 -1.8509
20.35 -1.8942
20.375 -1.9309
20.4 -1.9615
20.425 -1.9861
20.45 -2.0038
20.475 -2.0146
20.5 -2.0214
20.525 -2.0246
20.55 -2.0295
20.575 -2.0378
20.6 -2.0526
20.625 -2.0734
20.65 -2.0909
20.675 -2.0973
20.7 -2.098
20.725 -2.0968
20.75 -2.0962
20.775 -2.0972
20.8 -2.0918
20.825 -2.0822
20.85 -2.0728
20.875 -2.0684
20.9 -2.0661
20.925 -2.0684
20.95 -2.0812
20.975 -2.1048
21 -2.1402
21.025 -2.1848
21.05 -2.2366
21.075 -2.2894
21.1 -2.3401
21.125 -2.3893
21.15 -2.4385
21.175 -2.4836
21.2 -2.5203
21.225 -2.5455
21.25 -2.5571
21.275 -2.5573
21.3 -2.5448
21.325 -2.522
21.35 -2.4926
21.375 -2.4627
21.4 -2.4359
21.425 -2.4131
21.45 -2.3971
21.475 -2.3903
21.5 -2.3845
21.525 -2.3692
21.55 -2.3491
21.575 -2.3311
21.6 -2.3132
21.625 -2.2941
21.65 -2.2762
21.675 -2.2604
21.7 -2.2486
21.725 -2.2382
21.75 -2.2281
21.775 -2.2217
21.8 -2.2167
21.825 -2.2146
21.85 -2.2123
21.875 -2.2078
21.9 -2.2033
21.925 -2.2052
21.95 -2.2142
21.975 -2.227
22 -2.2433
22.025 -2.2631
22.05 -2.29
22.075 -2.3247
22.1 -2.3623
22.125 -2.3986
22.15 -2.4268
22.175 -2.4498
22.2 -2.4734
22.225 -2.495
22.25 -2.515
22.275 -2.5354
22.3 -2.5562
22.325 -2.5781
22.35 -2.5982
22.375 -2.6128
22.4 -2.6125
22.425 -2.5846
22.45 -2.5285
22.475 -2.4551
22.5 -2.3733
22.525 -2.289
22.55 -2.2061
22.575 -2.125
22.6 -2.0451
22.625 -1.9645
22.65 -1.8817
22.675 -1.7964
22.7 -1.7105
22.725 -1.624
22.75 -1.5334
22.775 -1.4397
22.8 -1.3472
22.825 -1.2597
22.85 -1.1793
22.875 -1.1059
22.9 -1.0388
22.925 -0.9761
22.95 -0.9204
22.975 -0.8736
23 -0.8349
23.025 -0.8034
23.05 -0.7789
23.075 -0.7601
23.1 -0.7452
23.125 -0.7302
23.15 -0.7176
23.175 -0.7118
23.2 -0.7139
23.225 -0.7235
23.25 -0.7372
23.275 -0.7444
23.3 -0.7378
23.325 -0.7215
23.35 -0.7046
23.375 -0.6849
23.4 -0.6604
23.425 -0.633
23.45 -0.6069
23.475 -0.5883
23.5 -0.5785
23.525 -0.574
23.55 -0.5712
23.575 -0.5699
23.6 -0.5728
23.625 -0.5796
23.65 -0.5913
23.675 -0.6051
23.7 -0.6154
23.725 -0.6251
23.75 -0.635
23.775 -0.6399
23.8 -0.6319
23.825 -0.6081
23.85 -0.5713
23.875 -0.5284
23.9 -0.4865
23.925 -0.4474
23.95 -0.4104
23.975 -0.3758
24 -0.341
24.025 -0.2966
24.05 -0.2358
24.075 -0.1656
24.1 -0.0941
24.125 -0.0239
24.15 0.0444
24.175 0.1089
24.2 0.1708
24.225 0.228
24.25 0.2793
24.275 0.3225
24.3 0.359
24.325 0.3925
24.35 0.4225
24.375 0.4488
24.4 0.4714
24.425 0.4889
24.45 0.5007
24.475 0.5066
24.5 0.5064
24.525 0.5005
24.55 0.4881
24.575 0.4691
24.6 0.4438
24.625 0.4119
24.65 0.3724
24.675 0.3251
24.7 0.2703
24.725 0.2081
24.75 0.1393
24.775 0.0639
24.8 -0.0164
24.825 -0.0982
24.85 -0.1765
24.875 -0.2468
24.9 -0.3065
24.925 -0.3508
24.95 -0.3767
24.975 -0.3923
25 -0.403
25.025 -0.4096
25.05 -0.4155
25.075 -0.4216
25.1 -0.4245
25.125 -0.4192
25.15 -0.4012
25.175 -0.3628
25.2 -0.3147
25.225 -0.267
25.25 -0.2261
25.275 -0.1979
25.3 -0.1824
25.325 -0.1767
25.35 -0.1792
25.375 -0.1869
25.4 -0.1976
25.425 -0.2152
25.45 -0.2416
25.475 -0.2701
25.5 -0.2946
25.525 -0.3096
25.55 -0.3113
25.575 -0.3042
25.6 -0.2924
25.625 -0.2765
25.65 -0.2585
25.675 -0.241
25.7 -0.2286
25.725 -0.2216
25.75 -0.219
25.775 -0.2154
25.8 -0.2041
25.825 -0.1866
25.85 -0.164
25.875 -0.1361
25.9 -0.1056
25.925 -0.0757
25.95 -0.0498
25.975 -0.027
26 -0.0073
26.025 0.0125
26.05 0.0424
26.075 0.0847
26.1 0.1432
26.125 0.2147
26.15 0.2867
26.175 0.3549
26.2 0.4226
26.225 0.4891
26.25 0.5528
26.275 0.6134
26.3 0.6682
26.325 0.7174
26.35 0.7615
26.375 0.7992
26.4 0.8292
26.425 0.8536
26.45 0.8741
26.475 0.89
26.5 0.905
26.525 0.9221
26.55 0.9412
26.575 0.9649
26.6 0.993
26.625 1.022
26.65 1.0454
26.675 1.061
26.7 1.0662
26.725 1.0644
26.75 1.0634
26.775 1.0782
26.8 1.1069
26.825 1.1379
26.85 1.1694
26.875 1.1997
26.9 1.2246
26.925 1.2433
26.95 1.2557
26.975 1.2602
27 1.2598
27.025 1.2582
27.05 1.2562
27.075 1.2529
27.1 1.2509
27.125 1.251
27.15 1.2502
27.175 1.2496
27.2 1.2505
27.225 1.2504
27.25 1.2491
27.275 1.2444
27.3 1.2312
27.325 1.2121
27.35 1.1968
27.375 1.1934
27.4 1.2025
27.425 1.2203
27.45 1.2393
27.475 1.2556
27.5 1.2691
27.525 1.2789
27.55 1.2817
27.575 1.2769
27.6 1.2637
27.625 1.2409
27.65 1.209
27.675 1.1713
27.7 1.1313
27.725 1.0892
27.75 1.0442
27.775 0.9943
27.8 0.9386
27.825 0.8754
27.85 0.8034
27.875 0.7248
27.9 0.6402
27.925 0.5498
27.95 0.4543
27.975 0.3553
28 0.2546
28.025 0.1548
28.05 0.0563
28.075 -0.0379
28.1 -0.1299
28.125 -0.22
28.15 -0.2929
28.175 -0.3384
28.2 -0.3652
28.225 -0.3839
28.25 -0.3972
28.275 -0.3935
28.3 -0.3708
28.325 -0.3327
28.35 -0.2847
28.375 -0.2396
28.4 -0.1981
28.425 -0.1619
28.45 -0.1332
28.475 -0.1105
28.5 -0.0877
28.525 -0.0645
28.55 -0.0386
28.575 -0.0094
28.6 0.0218
28.625 0.0542
28.65 0.091
28.675 0.1312
28.7 0.1742
28.725 0.217
28.75 0.2587
28.775 0.2977
28.8 0.3303
28.825 0.3557
28.85 0.3752
28.875 0.3887
28.9 0.3964
28.925 0.4009
28.95 0.4011
28.975 0.3937
29 0.3798
29.025 0.3607
29.05 0.338
29.075 0.3174
29.1 0.2986
29.125 0.276
29.15 0.2457
29.175 0.2085
29.2 0.1653
29.225 0.1206
29.25 0.0747
29.275 0.0287
29.3 -0.0149
29.325 -0.0523
29.35 -0.0835
29.375 -0.1077
29.4 -0.1243
29.425 -0.1304
29.45 -0.1244
29.475 -0.1132
29.5 -0.0972
29.525 -0.0786
29.55 -0.0617
29.575 -0.0485
29.6 -0.0387
29.625 -0.0308
29.65 -0.0241
29.675 -0.0165
29.7 -0.0084
29.725 -0.0013
29.75 0.0049
29.775 0.0109
29.8 0.0169
29.825 0.0236
29.85 0.0364
29.875 0.0716
29.9 0.1315
29.925 0.2025
29.95 0.2725
29.975 0.3386
30 0.3987
30.025 0.4538
30.05 0.5013
30.075 0.5442
30.1 0.5877
30.125 0.6371
30.15 0.6871
30.175 0.7341
30.2 0.7781
30.225 0.8193
30.25 0.8626
30.275 0.9144
30.3 0.9766
30.325 1.0452
30.35 1.1148
30.375 1.187
30.4 1.262
30.425 1.3356
30.45 1.4037
30.475 1.4634
30.5 1.5132
30.525 1.5557
30.55 1.5928
30.575 1.6241
30.6 1.6485
30.625 1.6666
30.65 1.6791
30.675 1.6884
30.7 1.6989
30.725 1.7196
30.75 1.749
30.775 1.7786
30.8 1.8013
30.825 1.8136
30.85 1.8176
30.875 1.8125
30.9 1.7985
30.925 1.778
30.95 1.7537
30.975 1.7249
31 1.6892
31.025 1.6481
31.05 1.6029
31.075 1.5513
31.1 1.494
31.125 1.4364
31.15 1.3791
31.175 1.3272
31.2 1.2804
31.225 1.2405
31.25 1.207
31.275 1.1784
31.3 1.1534
31.325 1.1258
31.35 1.0939
31.375 1.0557
31.4 1.0123
31.425 0.966
31.45 0.9184
31.475 0.869
31.5 0.8198
31.525 0.7763
31.55 0.7441
31.575 0.7198
31.6 0.706
31.625 0.7051
31.65 0.7087
31.675 0.7128
31.7 0.7232
31.725 0.7441
31.75 0.7723
31.775 0.7989
31.8 0.8183
31.825 0.8298
31.85 0.834
31.875 0.8334
31.9 0.8318
31.925 0.8283
31.95 0.8208
31.975 0.8082
32 0.7889
32.025 0.7693
32.05 0.7501
32.075 0.7342
32.1 0.7194
32.125 0.7054
32.15 0.6921
32.175 0.6783
32.2 0.6712
32.225 0.6734
32.25 0.6869
32.275 0.7049
32.3 0.7199
32.325 0.7312
32.35 0.7373
32.375 0.7386
32.4 0.7306
32.425 0.719
32.45 0.7085
32.475 0.702
32.5 0.6979
32.525 0.6941
32.55 0.6934
32.575 0.7016
32.6 0.7127
32.625 0.7148
32.65 0.7129
32.675 0.7148
32.7 0.7197
32.725 0.7216
32.75 0.7166
32.775 0.7003
32.8 0.6716
32.825 0.6324
32.85 0.5837
32.875 0.5275
32.9 0.4647
32.925 0.3991
32.95 0.3388
32.975 0.2929
33 0.2653
33.025 0.2476
33.05 0.2312
33.075 0.2141
33.1 0.1981
33.125 0.187
33.15 0.1895
33.175 0.2131
33.2 0.2641
33.225 0.3272
33.25 0.3918
33.275 0.4528
33.3 0.5095
33.325 0.5675
33.35 0.6349
33.375 0.7118
33.4 0.7906
33.425 0.8669
33.45 0.9384
33.475 1.0059
33.5 1.0678
33.525 1.1239
33.55 1.1808
33.575 1.2417
33.6 1.3023
33.625 1.3584
33.65 1.4079
33.675 1.4506
33.7 1.4866
33.725 1.5151
33.75 1.5364
33.775 1.5524
33.8 1.5651
33.825 1.5793
33.85 1.5975
33.875 1.6192
33.9 1.6414
33.925 1.6613
33.95 1.6803
33.975 1.7008
34 1.722
34.025 1.7378
34.05 1.7478
34.075 1.7504
34.1 1.7446
34.125 1.7329
34.15 1.7139
34.175 1.69
34.2 1.664
34.225 1.6405
34.25 1.626
34.275 1.6149
34.3 1.6029
34.325 1.5873
34.35 1.5698
34.375 1.5532
34.4 1.539
34.425 1.5251
34.45 1.5075
34.475 1.4863
34.5 1.4605
34.525 1.4291
34.55 1.3923
34.575 1.3493
34.6 1.3016
34.625 1.2485
34.65 1.1901
34.675 1.1307
34.7 1.0769
34.725 1.0281
34.75 0.9816
34.775 0.9433
34.8 0.917
34.825 0.8971
34.85 0.8787
34.875 0.8569
34.9 0.8298
34.925 0.7955
34.95 0.7522
34.975 0.6989
35 0.6394
35.025 0.577
35.05 0.5205
35.075 0.4749
35.1 0.4346
35.125 0.3971
35.15 0.368
35.175 0.3534
35.2 0.3521
35.225 0.3597
35.25 0.3769
35.275 0.4002
35.3 0.4262
35.325 0.4528
35.35 0.48
35.375 0.5095
35.4 0.5371
35.425 0.556
35.45 0.5691
35.475 0.5831
35.5 0.5969
35.525 0.6122
35.55 0.6261
35.575 0.6354
35.6 0.6448
35.625 0.6633
35.65 0.6957
35.675 0.7388
35.7 0.7913
35.725 0.8507
35.75 0.9161
35.775 0.9826
35.8 1.0577
35.825 1.1509
35.85 1.2601
35.875 1.375
35.9 1.4874
35.925 1.5977
35.95 1.7054
35.975 1.8072
36 1.9007
36.025 1.9849
36.05 2.0617
36.075 2.1315
36.1 2.1964
36.125 2.2566
36.15 2.3111
36.175 2.36
36.2 2.4024
36.225 2.4385
36.25 2.468
36.275 2.4923
36.3 2.5126
36.325 2.5302
36.35 2.5477
36.375 2.5663
36.4 2.5853
36.425 2.6032
36.45 2.6181
36.475 2.6291
36.5 2.6358
36.525 2.6378
36.55 2.6351
36.575 2.6269
36.6 2.6135
36.625 2.5959
36.65 2.5743
36.675 2.5488
36.7 2.5201
36.725 2.4882
36.75 2.4533
36.775 2.4169
36.8 2.378
36.825 2.3387
36.85 2.3016
36.875 2.2657
36.9 2.2298
36.925 2.1946
36.95 2.1616
36.975 2.1297
37 2.0945
37.025 2.0542
37.05 2.0095
37.075 1.9594
37.1 1.9028
37.125 1.8384
37.15 1.7711
37.175 1.7243
37.2 1.7101
37.225 1.7078
37.25 1.7094
37.275 1.7108
37.3 1.709
37.325 1.7207
37.35 1.7588
37.375 1.8197
37.4 1.9068
37.425 2.0304
37.45 2.1782
37.475 2.3298
37.5 2.4764
37.525 2.6158
37.55 2.7445
37.575 2.8654
37.6 2.9812
37.625 3.0911
37.65 3.194
37.675 3.2911
37.7 3.383
37.725 3.4685
37.75 3.548
37.775 3.6227
37.8 3.6912
37.825 3.7526
37.85 3.8083
37.875 3.8589
37.9 3.9034
37.925 3.942
37.95 3.9747
37.975 4.0022
38 4.0264
38.025 4.0524
38.05 4.0826
38.075 4.1171
38.1 4.151
38.125 4.1823
38.15 4.2095
38.175 4.2333
38.2 4.2528
38.225 4.2713
38.25 4.2924
38.275 4.3212
38.3 4.3586
38.325 4.4026
38.35 4.4449
38.375 4.4838
38.4 4.5195
38.425 4.552
38.45 4.5807
38.475 4.6054
38.5 4.6264
38.525 4.6434
38.55 4.6562
38.575 4.6652
38.6 4.6707
38.625 4.6729
38.65 4.6721
38.675 4.6682
38.7 4.6613
38.725 4.6517
38.75 4.6395
38.775 4.6245
38.8 4.6068
38.825 4.5866
38.85 4.5637
38.875 4.5386
38.9 4.512
38.925 4.485
38.95 4.459
38.975 4.4395
39 4.4362
39.025 4.4449
39.05 4.4613
39.075 4.48
39.1 4.4965
39.125 4.5081
39.15 4.5152
39.175 4.5188
39.2 4.5199
39.225 4.5188
39.25 4.5159
39.275 4.5119
39.3 4.5062
39.325 4.4994
39.35 4.4917
39.375 4.4828
39.4 4.4728
39.425 4.4624
39.45 4.4517
39.475 4.4393
39.5 4.4264
39.525 4.4134
39.55 4.3996
39.575 4.3843
39.6 4.3673
39.625 4.3488
39.65 4.3283
39.675 4.3055
39.7 4.2807
39.725 4.254
39.75 4.2253
39.775 4.1943
39.8 4.1614
39.825 4.1268
39.85 4.0908
39.875 4.0536
39.9 4.0147
39.925 3.9739
39.95 3.9306
39.975 3.885
40 3.8386
40.025 3.7904
40.05 3.7394
40.075 3.6862
40.1 3.6321
40.125 3.5768
40.15 3.5203
40.175 3.4616
40.2 3.4003
40.225 3.3355
40.25 3.2674
40.275 3.1973
40.3 3.1248
40.325 3.0484
40.35 2.9704
40.375 2.8922
40.4 2.8147
40.425 2.7412
40.45 2.6758
40.475 2.6169
40.5 2.5606
40.525 2.504
40.55 2.4498
40.575 2.4004
40.6 2.3515
40.625 2.3003
40.65 2.2455
40.675 2.187
40.7 2.1269
40.725 2.0659
40.75 2.0028
40.775 1.9378
40.8 1.8694
40.825 1.7981
40.85 1.7251
40.875 1.6524
40.9 1.5854
40.925 1.5229
40.95 1.4652
40.975 1.4043
41 1.3391
41.025 1.2736
41.05 1.2239
41.075 1.1982
41.1 1.1892
41.125 1.1877
41.15 1.1907
41.175 1.1946
41.2 1.1945
41.225 1.1856
41.25 1.168
41.275 1.142
41.3 1.11
41.325 1.0761
41.35 1.0517
41.375 1.0495
41.4 1.0689
41.425 1.0982
41.45 1.1286
41.475 1.1547
41.5 1.1752
41.525 1.1874
41.55 1.189
41.575 1.1819
41.6 1.1672
41.625 1.1473
41.65 1.1281
41.675 1.1147
41.7 1.1084
41.725 1.1089
41.75 1.1146
41.775 1.1238
41.8 1.1366
41.825 1.1475
41.85 1.1527
41.875 1.1518
41.9 1.1453
41.925 1.137
41.95 1.1325
41.975 1.1303
42 1.1251
42.025 1.1165
42.05 1.1101
42.075 1.1101
42.1 1.1116
42.125 1.1172
42.15 1.128
42.175 1.1403
42.2 1.1498
42.225 1.1575
42.25 1.1653
42.275 1.1785
42.3 1.1957
42.325 1.2178
42.35 1.241
42.375 1.2615
42.4 1.2789
42.425 1.2989
42.45 1.3205
42.475 1.3424
42.5 1.3594
42.525 1.3732
42.55 1.3859
42.575 1.4003
42.6 1.4132
42.625 1.4224
42.65 1.4252
42.675 1.4212
42.7 1.4097
42.725 1.3908
42.75 1.3671
42.775 1.3401
42.8 1.3093
42.825 1.2774
42.85 1.2485
42.875 1.2237
42.9 1.1965
42.925 1.1651
42.95 1.1382
42.975 1.1287
43 1.1322
43.025 1.1366
43.05 1.1438
43.075 1.1537
43.1 1.1621
43.125 1.1725
43.15 1.1865
43.175 1.2023
43.2 1.2199
43.225 1.2419
43.25 1.2697
43.275 1.3039
43.3 1.3418
43.325 1.3837
43.35 1.429
43.375 1.4754
43.4 1.5194
43.425 1.5618
43.45 1.6044
43.475 1.6482
43.5 1.6922
43.525 1.7332
43.55 1.7709
43.575 1.807
43.6 1.8432
43.625 1.8846
43.65 1.9295
43.675 1.9742
43.7 2.0184
43.725 2.0653
43.75 2.1177
43.775 2.1738
43.8 2.2294
43.825 2.2815
43.85 2.3301
43.875 2.3779
43.9 2.4272
43.925 2.4747
43.95 2.5171
43.975 2.5527
44 2.5813
44.025 2.602
44.05 2.6154
44.075 2.6219
44.1 2.6209
44.125 2.6139
44.15 2.6006
44.175 2.5818
44.2 2.5594
44.225 2.5482
44.25 2.5595
44.275 2.5822
44.3 2.6075
44.325 2.6288
44.35 2.6475
44.375 2.6631
44.4 2.6753
44.425 2.6839
44.45 2.689
44.475 2.6903
44.5 2.6868
44.525 2.6763
44.55 2.6592
44.575 2.6344
44.6 2.6026
44.625 2.5692
44.65 2.5395
44.675 2.5169
44.7 2.5004
44.725 2.4925
44.75 2.496
44.775 2.5109
44.8 2.5297
44.825 2.5462
44.85 2.5578
44.875 2.5628
44.9 2.5616
44.925 2.5546
44.95 2.5444
44.975 2.5301
45 2.5114
45.025 2.4897
45.05 2.4663
45.075 2.4395
45.1 2.413
45.125 2.3905
45.15 2.3747
45.175 2.3664
45.2 2.3646
45.225 2.3656
45.25 2.3687
45.275 2.3762
45.3 2.3837
45.325 2.3881
45.35 2.3906
45.375 2.4021
45.4 2.4274
45.425 2.4611
45.45 2.4967
45.475 2.5307
45.5 2.5629
45.525 2.5985
45.55 2.6381
45.575 2.681
45.6 2.7265
45.625 2.7713
45.65 2.8122
45.675 2.8491
45.7 2.8812
45.725 2.9092
45.75 2.937
45.775 2.9643
45.8 2.9902
45.825 3.0157
45.85 3.0416
45.875 3.0668
45.9 3.0908
45.925 3.1115
45.95 3.1275
45.975 3.1381
46 3.1427
46.025 3.1434
46.05 3.1461
46.075 3.1517
46.1 3.1599
46.125 3.1705
46.15 3.1835
46.175 3.1967
46.2 3.21
46.225 3.2248
46.25 3.2397
46.275 3.2559
46.3 3.2724
46.325 3.2873
46.35 3.2976
46.375 3.3021
46.4 3.3003
46.425 3.2911
46.45 3.2742
46.475 3.2512
46.5 3.2218
46.525 3.188
46.55 3.1519
46.575 3.1145
46.6 3.0771
46.625 3.0395
46.65 3.0047
46.675 2.9722
46.7 2.9409
46.725 2.9102
46.75 2.8801
46.775 2.8514
46.8 2.823
46.825 2.8
46.85 2.7867
46.875 2.7775
46.9 2.7677
46.925 2.7614
46.95 2.7571
46.975 2.7514
47 2.741
47.025 2.7247
47.05 2.7042
47.075 2.681
47.1 2.6552
47.125 2.6271
47.15 2.6018
47.175 2.5861
47.2 2.5776
47.225 2.5714
47.25 2.5667
47.275 2.564
47.3 2.563
47.325 2.5635
47.35 2.5675
47.375 2.5782
47.4 2.593
47.425 2.6036
47.45 2.6103
47.475 2.6143
47.5 2.6193
47.525 2.6321
47.55 2.6547
47.575 2.6794
47.6 2.7063
47.625 2.7386
47.65 2.7756
47.675 2.8132
47.7 2.8491
47.725 2.8802
47.75 2.9055
47.775 2.9216
47.8 2.9259
47.825 2.9211
47.85 2.9167
47.875 2.9249
47.9 2.9394
47.925 2.9474
47.95 2.9467
47.975 2.9372
48 2.9217
48.025 2.9062
48.05 2.8969
48.075 2.8949
48.1 2.8996
48.125 2.9092
48.15 2.9184
48.175 2.9249
48.2 2.9286
48.225 2.9289
48.25 2.9268
48.275 2.9214
48.3 2.9118
48.325 2.8961
48.35 2.8755
48.375 2.8531
48.4 2.8318
48.425 2.8158
48.45 2.8044
48.475 2.7929
48.5 2.7784
48.525 2.7599
48.55 2.7333
48.575 2.6984
48.6 2.6554
48.625 2.6048
48.65 2.5497
48.675 2.4989
48.7 2.4724
48.725 2.4666
48.75 2.4668
48.775 2.4628
48.8 2.4494
48.825 2.4248
48.85 2.3904
48.875 2.3478
48.9 2.298
48.925 2.2445
48.95 2.1912
48.975 2.1403
49 2.0922
49.025 2.0417
49.05 1.9873
49.075 1.9371
49.1 1.8917
49.125 1.8501
49.15 1.8105
49.175 1.7717
49.2 1.7312
49.225 1.6894
49.25 1.6513
49.275 1.6169
49.3 1.5901
49.325 1.572
49.35 1.5628
49.375 1.5675
49.4 1.5833
49.425 1.6053
49.45 1.6325
49.475 1.6609
49.5 1.6903
49.525 1.7281
49.55 1.7771
49.575 1.8276
49.6 1.8755
49.625 1.921
49.65 1.9664
49.675 2.0104
49.7 2.0525
49.725 2.0923
49.75 2.1289
49.775 2.1643
49.8 2.2018
49.825 2.2411
49.85 2.2771
49.875 2.3062
49.9 2.3278
49.925 2.3458
49.95 2.3639
49.975 2.3812
50 2.3993
50.025 2.4156
50.05 2.4284
50.075 2.4387
50.1 2.4469
50.125 2.4585
50.15 2.4807
50.175 2.5175
50.2 2.5593
50.225 2.5998
50.25 2.6351
50.275 2.6644
50.3 2.6858
50.325 2.6989
50.35 2.704
50.375 2.7022
50.4 2.6931
50.425 2.6782
50.45 2.659
50.475 2.6387
50.5 2.6194
50.525 2.6033
50.55 2.5919
50.575 2.5856
50.6 2.5877
50.625 2.6028
50.65 2.6362
50.675 2.6871
50.7 2.7504
50.725 2.8187
50.75 2.8853
50.775 2.9502
50.8 3.0105
50.825 3.0656
50.85 3.1173
50.875 3.1701
50.9 3.232
50.925 3.3046
50.95 3.3765
50.975 3.4434
51 3.5031
51.025 3.5562
51.05 3.6028
51.075 3.6436
51.1 3.6791
51.125 3.71
51.15 3.7363
51.175 3.7583
51.2 3.7755
51.225 3.7887
51.25 3.7994
51.275 3.8077
51.3 3.8139
51.325 3.8188
51.35 3.8211
51.375 3.8191
51.4 3.8131
51.425 3.804
51.45 3.7925
51.475 3.7773
51.5 3.7577
51.525 3.7347
51.55 3.7085
51.575 3.6809
51.6 3.6528
51.625 3.6229
51.65 3.5908
51.675 3.5571
51.7 3.5217
51.725 3.4844
51.75 3.4453
51.775 3.403
51.8 3.3587
51.825 3.3131
51.85 3.2643
51.875 3.2113
51.9 3.1527
51.925 3.0906
51.95 3.0288
51.975 2.9781
52 2.9392
52.025 2.906
52.05 2.8753
52.075 2.8451
52.1 2.82
52.125 2.8085
52.15 2.8096
52.175 2.8202
52.2 2.8315
52.225 2.842
52.25 2.8469
52.275 2.8473
52.3 2.8456
52.325 2.8475
52.35 2.856
52.375 2.8751
52.4 2.9101
52.425 2.9537
52.45 3.0005
52.475 3.0527
52.5 3.113
52.525 3.1798
52.55 3.2498
52.575 3.317
52.6 3.3819
52.625 3.4441
52.65 3.5003
52.675 3.5495
52.7 3.5918
52.725 3.6272
52.75 3.6563
52.775 3.6796
52.8 3.6985
52.825 3.7168
52.85 3.7374
52.875 3.7638
52.9 3.7914
52.925 3.8146
52.95 3.8303
52.975 3.8381
53 3.8375
53.025 3.8283
53.05 3.8106
53.075 3.7849
53.1 3.7504
53.125 3.7096
53.15 3.6791
53.175 3.6663
53.2 3.6577
53.225 3.6434
53.25 3.6198
53.275 3.588
53.3 3.5502
53.325 3.507
53.35 3.4592
53.375 3.4093
53.4 3.3616
53.425 3.3192
53.45 3.287
53.475 3.2626
53.5 3.2432
53.525 3.2284
53.55 3.2228
53.575 3.2265
53.6 3.2362
53.625 3.2497
53.65 3.2627
53.675 3.2719
53.7 3.2737
53.725 3.2677
53.75 3.2546
53.775 3.2342
53.8 3.2057
53.825 3.1696
53.85 3.129
53.875 3.0899
53.9 3.0625
53.925 3.0515
53.95 3.0473
53.975 3.0421
54 3.0373
54.025 3.0335
54.05 3.0247
54.075 3.007
54.1 2.9799
54.125 2.9462
54.15 2.9177
54.175 2.9017
54.2 2.8913
54.225 2.8774
54.25 2.8544
54.275 2.8219
54.3 2.7819
54.325 2.7363
54.35 2.684
54.375 2.6252
54.4 2.5639
54.425 2.5034
54.45 2.4423
54.475 2.3779
54.5 2.3107
54.525 2.2415
54.55 2.1703
54.575 2.0952
54.6 2.0142
54.625 1.9261
54.65 1.8335
54.675 1.7401
54.7 1.65
54.725 1.5721
54.75 1.5129
54.775 1.484
54.8 1.4791
54.825 1.4847
54.85 1.4967
54.875 1.5122
54.9 1.5278
54.925 1.5464
54.95 1.5702
54.975 1.6007
55 1.6329
55.025 1.6655
55.05 1.702
55.075 1.7468
55.1 1.8011
55.125 1.8578
55.15 1.9083
55.175 1.9496
55.2 1.9811
55.225 2.0028
55.25 2.0127
55.275 2.0099
55.3 1.9939
55.325 1.964
55.35 1.9219
55.375 1.8692
55.4 1.807
55.425 1.7406
55.45 1.6768
55.475 1.621
55.5 1.5746
55.525 1.5367
55.55 1.5083
55.575 1.4878
55.6 1.4762
55.625 1.4718
55.65 1.4777
55.675 1.4921
55.7 1.515
55.725 1.5458
55.75 1.5841
55.775 1.6278
55.8 1.6748
55.825 1.7228
55.85 1.7717
55.875 1.8184
55.9 1.8622
55.925 1.9035
55.95 1.9423
55.975 1.9779
56 2.0102
56.025 2.0392
56.05 2.0652
56.075 2.0893
56.1 2.1136
56.125 2.1389
56.15 2.1627
56.175 2.1827
56.2 2.1976
56.225 2.2052
56.25 2.2063
56.275 2.2014
56.3 2.1887
56.325 2.1688
56.35 2.1464
56.375 2.1253
56.4 2.1029
56.425 2.0794
56.45 2.0621
56.475 2.0524
56.5 2.0438
56.525 2.0299
56.55 2.0123
56.575 1.9937
56.6 1.9766
56.625 1.9595
56.65 1.9407
56.675 1.9177
56.7 1.8903
56.725 1.8584
56.75 1.8232
56.775 1.7844
56.8 1.7417
56.825 1.6998
56.85 1.6682
56.875 1.6456
56.9 1.6297
56.925 1.6237
56.95 1.6253
56.975 1.6325
57 1.6403
57.025 1.6467
57.05 1.65
57.075 1.6465
57.1 1.6349
57.125 1.6156
57.15 1.5904
57.175 1.5589
57.2 1.5194
57.225 1.4721
57.25 1.4164
57.275 1.352
57.3 1.2814
57.325 1.2109
57.35 1.1451
57.375 1.0831
57.4 1.0242
57.425 0.9734
57.45 0.9377
57.475 0.9197
57.5 0.9111
57.525 0.9092
57.55 0.9121
57.575 0.9155
57.6 0.918
57.625 0.9204
57.65 0.9235
57.675 0.9257
57.7 0.928
57.725 0.9305
57.75 0.9292
57.775 0.9231
57.8 0.9113
57.825 0.8973
57.85 0.8879
57.875 0.8844
57.9 0.8824
57.925 0.8826
57.95 0.8811
57.975 0.8759
58 0.8642
58.025 0.8488
58.05 0.8287
58.075 0.8055
58.1 0.7892
58.125 0.7893
58.15 0.8035
58.175 0.8235
58.2 0.8437
58.225 0.8618
58.25 0.8765
58.275 0.887
58.3 0.8933
58.325 0.8957
58.35 0.8959
58.375 0.8938
58.4 0.8907
58.425 0.8894
58.45 0.8912
58.475 0.8956
58.5 0.903
58.525 0.925
58.55 0.968
58.575 1.0237
58.6 1.0821
58.625 1.1381
58.65 1.1871
58.675 1.2304
58.7 1.2701
58.725 1.306
58.75 1.335
58.775 1.3571
58.8 1.374
58.825 1.3846
58.85 1.3881
58.875 1.3866
58.9 1.3799
58.925 1.367
58.95 1.3491
58.975 1.3244
59 1.2914
59.025 1.2526
59.05 1.2088
59.075 1.159
59.1 1.0998
59.125 1.0299
59.15 0.9509
59.175 0.8655
59.2 0.7776
59.225 0.6911
59.25 0.6079
59.275 0.5343
59.3 0.4709
59.325 0.4206
59.35 0.3797
59.375 0.3467
59.4 0.3241
59.425 0.3159
59.45 0.3194
59.475 0.3263
59.5 0.3292
59.525 0.3277
59.55 0.3221
59.575 0.3188
59.6 0.318
59.625 0.3208
59.65 0.3227
59.675 0.3196
59.7 0.3141
59.725 0.3079
59.75 0.3128
59.775 0.3418
59.8 0.3941
59.825 0.4526
59.85 0.5077
59.875 0.5553
59.9 0.5932
59.925 0.6233
59.95 0.6458
59.975 0.6614
60 0.6705
60.025 0.6727
60.05 0.6689
60.075 0.6597
60.1 0.6452
60.125 0.6263
60.15 0.6048
60.175 0.5836
60.2 0.562
60.225 0.5398
60.25 0.5145
60.275 0.4824
60.3 0.4428
60.325 0.3987
60.35 0.353
60.375 0.3134
60.4 0.2811
60.425 0.2578
60.45 0.2466
60.475 0.2381
60.5 0.2325
60.525 0.2259
60.55 0.22
60.575 0.225
60.6 0.239
60.625 0.2622
60.65 0.2913
60.675 0.336
60.7 0.3923
60.725 0.4547
60.75 0.5192
60.775 0.5802
60.8 0.6369
60.825 0.6946
60.85 0.7586
60.875 0.8259
60.9 0.887
60.925 0.9404
60.95 0.9894
60.975 1.034
61 1.0781
61.025 1.1274
61.05 1.1827
61.075 1.2423
61.1 1.3038
61.125 1.364
61.15 1.4239
61.175 1.4831
61.2 1.5428
61.225 1.6053
61.25 1.6729
61.275 1.7484
61.3 1.8293
61.325 1.9145
61.35 1.9999
61.375 2.0812
61.4 2.157
61.425 2.2259
61.45 2.2889
61.475 2.3501
61.5 2.4107
61.525 2.4716
61.55 2.5338
61.575 2.5985
61.6 2.6668
61.625 2.7352
61.65 2.7992
61.675 2.8584
61.7 2.9132
61.725 2.9629
61.75 3.0084
61.775 3.0494
61.8 3.0861
61.825 3.1197
61.85 3.15
61.875 3.177
61.9 3.2003
61.925 3.2201
61.95 3.2359
61.975 3.2473
62 3.2551
62.025 3.259
62.05 3.2594
62.075 3.2561
62.1 3.2486
62.125 3.2369
62.15 3.2209
62.175 3.2006
62.2 3.1769
62.225 3.1504
62.25 3.1213
62.275 3.0883
62.3 3.0516
62.325 3.0108
62.35 2.9656
62.375 2.9165
62.4 2.8636
62.425 2.8068
62.45 2.7468
62.475 2.6829
62.5 2.6146
62.525 2.5435
62.55 2.4713
62.575 2.3989
62.6 2.3265
62.625 2.2546
62.65 2.1829
62.675 2.1115
62.7 2.0423
62.725 1.9742
62.75 1.9096
62.775 1.8476
62.8 1.7852
62.825 1.7205
62.85 1.6535
62.875 1.5883
62.9 1.5256
62.925 1.4661
62.95 1.4096
62.975 1.3526
63 1.2927
63.025 1.2293
63.05 1.1627
63.075 1.0942
63.1 1.0277
63.125 0.9664
63.15 0.909
63.175 0.858
63.2 0.809
63.225 0.7586
63.25 0.71
63.275 0.6624
63.3 0.625
63.325 0.6018
63.35 0.5897
63.375 0.581
63.4 0.5738
63.425 0.5711
63.45 0.5779
63.475 0.5885
63.5 0.6034
63.525 0.6257
63.55 0.6575
63.575 0.6949
63.6 0.7359
63.625 0.7832
63.65 0.8376
63.675 0.8975
63.7 0.9606
63.725 1.0242
63.75 1.0869
63.775 1.1478
63.8 1.2071
63.825 1.2653
63.85 1.3247
63.875 1.3893
63.9 1.4536
63.925 1.5145
63.95 1.5762
63.975 1.6353
64 1.6878
64.025 1.7367
64.05 1.7837
64.075 1.8275
64.1 1.8705
64.125 1.9123
64.15 1.9523
64.175 1.9887
64.2 2.0209
64.225 2.0485
64.25 2.0726
64.275 2.0934
64.3 2.1105
64.325 2.1253
64.35 2.1396
64.375 2.1611
64.4 2.1938
64.425 2.2372
64.45 2.2828
64.475 2.3266
64.5 2.3664
64.525 2.4001
64.55 2.4274
64.575 2.4492
64.6 2.4677
64.625 2.4832
64.65 2.494
64.675 2.5005
64.7 2.5036
64.725 2.5046
64.75 2.5046
64.775 2.502
64.8 2.495
64.825 2.4853
64.85 2.4741
64.875 2.4615
64.9 2.4489
64.925 2.4353
64.95 2.4197
64.975 2.4023
65 2.3831
65.025 2.3621
65.05 2.3385
65.075 2.3131
65.1 2.2841
65.125 2.2546
65.15 2.2306
65.175 2.2032
65.2 2.1713
65.225 2.1379
65.25 2.1029
65.275 2.0738
65.3 2.0581
65.325 2.0468
65.35 2.0336
65.375 2.0169
65.4 1.9947
65.425 1.9754
65.45 1.9621
65.475 1.9459
65.5 1.9238
65.525 1.9003
65.55 1.8824
65.575 1.8756
65.6 1.8805
65.625 1.892
65.65 1.9041
65.675 1.9171
65.7 1.9291
65.725 1.9416
65.75 1.9523
65.775 1.9648
65.8 1.9802
65.825 1.9986
65.85 2.0157
65.875 2.0253
65.9 2.0265
65.925 2.0225
65.95 2.014
65.975 2.0015
66 1.9907
66.025 1.9855
66.05 1.9882
66.075 1.9991
66.1 2.0152
66.125 2.0333
66.15 2.0492
66.175 2.0623
66.2 2.0721
66.225 2.0784
66.25 2.0806
66.275 2.0788
66.3 2.0767
66.325 2.0771
66.35 2.0808
66.375 2.0842
66.4 2.0876
66.425 2.0981
66.45 2.1196
66.475 2.1427
66.5 2.1639
66.525 2.1813
66.55 2.195
66.575 2.2049
66.6 2.2108
66.625 2.2113
66.65 2.2071
66.675 2.1981
66.7 2.1888
66.725 2.1828
66.75 2.1787
66.775 2.1724
66.8 2.1634
66.825 2.1518
66.85 2.1381
66.875 2.1224
66.9 2.1103
66.925 2.1035
66.95 2.1003
66.975 2.0984
67 2.0956
67.025 2.0881
67.05 2.0757
67.075 2.0571
67.1 2.0303
67.125 1.9965
67.15 1.9576
67.175 1.9151
67.2 1.8687
67.225 1.8206
67.25 1.7732
67.275 1.7259
67.3 1.6758
67.325 1.6221
67.35 1.5641
67.375 1.5009
67.4 1.4346
67.425 1.3677
67.45 1.3008
67.475 1.2356
67.5 1.1717
67.525 1.1098
67.55 1.0554
67.575 1.0126
67.6 0.9843
67.625 0.9656
67.65 0.9452
67.675 0.9176
67.7 0.8813
67.725 0.8371
67.75 0.7888
67.775 0.7381
67.8 0.6892
67.825 0.6446
67.85 0.6103
67.875 0.5917
67.9 0.5931
67.925 0.6122
67.95 0.6435
67.975 0.6864
68 0.7359
68.025 0.7846
68.05 0.8312
68.075 0.8728
68.1 0.9108
68.125 0.9444
68.15 0.9749
68.175 0.9998
68.2 1.0226
68.225 1.0433
68.25 1.0618
68.275 1.0822
68.3 1.1085
68.325 1.1355
68.35 1.1635
68.375 1.1888
68.4 1.2124
68.425 1.2365
68.45 1.2557
68.475 1.2669
68.5 1.2702
68.525 1.2662
68.55 1.2543
68.575 1.2348
68.6 1.2099
68.625 1.1802
68.65 1.1459
68.675 1.1091
68.7 1.0737
68.725 1.0444
68.75 1.0176
68.775 0.9894
68.8 0.9601
68.825 0.9278
68.85 0.8926
68.875 0.8584
68.9 0.8245
68.925 0.7938
68.95 0.7682
68.975 0.7443
69 0.7221
69.025 0.707
69.05 0.6956
69.075 0.6855
69.1 0.6798
69.125 0.6813
69.15 0.6942
69.175 0.7204
69.2 0.7622
69.225 0.8201
69.25 0.8912
69.275 0.9646
69.3 1.0322
69.325 1.0931
69.35 1.1514
69.375 1.203
69.4 1.2467
69.425 1.2811
69.45 1.3053
69.475 1.3196
69.5 1.3253
69.525 1.3223
69.55 1.3105
69.575 1.292
69.6 1.2684
69.625 1.2417
69.65 1.2191
69.675 1.2091
69.7 1.2125
69.725 1.2224
69.75 1.2398
69.775 1.2715
69.8 1.3104
69.825 1.3532
69.85 1.3995
69.875 1.4468
69.9 1.4989
69.925 1.5576
69.95 1.6192
69.975 1.6779
70 1.7313
70.025 1.7771
70.05 1.8144
70.075 1.8418
70.1 1.8612
70.125 1.8751
70.15 1.884
70.175 1.8877
70.2 1.8888
70.225 1.8887
70.25 1.8875
70.275 1.8826
70.3 1.8737
70.325 1.8617
70.35 1.8452
70.375 1.8231
70.4 1.7929
70.425 1.7552
70.45 1.7108
70.475 1.6629
70.5 1.6127
70.525 1.5603
70.55 1.5045
70.575 1.4459
70.6 1.3832
70.625 1.3188
70.65 1.253
70.675 1.1902
70.7 1.14
70.725 1.1044
70.75 1.0784
70.775 1.0508
70.8 1.0179
70.825 0.9819
70.85 0.9433
70.875 0.8997
70.9 0.8516
70.925 0.8024
70.95 0.7553
70.975 0.7107
71 0.6654
71.025 0.6201
71.05 0.5758
71.075 0.5323
71.1 0.4898
71.125 0.4459
71.15 0.4001
71.175 0.3478
71.2 0.2891
71.225 0.2246
71.25 0.1526
71.275 0.0736
71.3 -0.0146
71.325 -0.1088
71.35 -0.2006
71.375 -0.2851
71.4 -0.3599
71.425 -0.4231
71.45 -0.4773
71.475 -0.5252
71.5 -0.5643
71.525 -0.595
71.55 -0.6189
71.575 -0.6327
71.6 -0.6391
71.625 -0.6389
71.65 -0.633
71.675 -0.6284
71.7 -0.6249
71.725 -0.6252
71.75 -0.6374
71.775 -0.6655
71.8 -0.7011
71.825 -0.7405
71.85 -0.778
71.875 -0.8155
71.9 -0.857
71.925 -0.901
71.95 -0.9478
71.975 -0.9983
72 -1.0513
72.025 -1.1064
72.05 -1.163
72.075 -1.2223
72.1 -1.2797
72.125 -1.3258
72.15 -1.3546
72.175 -1.3623
72.2 -1.3539
72.225 -1.3356
72.25 -1.3139
72.275 -1.2948
72.3 -1.2794
72.325 -1.2674
72.35 -1.2627
72.375 -1.2654
72.4 -1.2728
72.425 -1.2818
72.45 -1.2898
72.475 -1.2951
72.5 -1.2967
72.525 -1.2964
72.55 -1.2953
72.575 -1.298
72.6 -1.3044
72.625 -1.3099
72.65 -1.3065
72.675 -1.2886
72.7 -1.2574
72.725 -1.2185
72.75 -1.1876
72.775 -1.1712
72.8 -1.1661
72.825 -1.1682
72.85 -1.1793
72.875 -1.1978
72.9 -1.221
72.925 -1.2458
72.95 -1.2723
72.975 -1.2962
73 -1.3157
73.025 -1.3292
73.05 -1.3336
73.075 -1.3313
73.1 -1.3253
73.125 -1.315
73.15 -1.3017
73.175 -1.2787
73.2 -1.2493
73.225 -1.2151
73.25 -1.1776
73.275 -1.1411
73.3 -1.1046
73.325 -1.0701
73.35 -1.0376
73.375 -1.0087
73.4 -0.9864
73.425 -0.9725
73.45 -0.9679
73.475 -0.9741
73.5 -0.9899
73.525 -1.0136
73.55 -1.0458
73.575 -1.0866
73.6 -1.1365
73.625 -1.197
73.65 -1.2657
73.675 -1.3351
73.7 -1.3996
73.725 -1.4626
73.75 -1.5274
73.775 -1.5938
73.8 -1.6616
73.825 -1.7288
73.85 -1.7888
73.875 -1.8392
73.9 -1.8797
73.925 -1.9114
73.95 -1.9392
73.975 -1.967
74 -2.0011
74.025 -2.0464
74.05 -2.1178
74.075 -2.2038
74.1 -2.2977
74.125 -2.3942
74.15 -2.4873
74.175 -2.5717
74.2 -2.6463
74.225 -2.7135
74.25 -2.7689
74.275 -2.8152
74.3 -2.8578
74.325 -2.8949
74.35 -2.9237
74.375 -2.9377
74.4 -2.9336
74.425 -2.9134
74.45 -2.8831
74.475 -2.8489
74.5 -2.8152
74.525 -2.7809
74.55 -2.748
74.575 -2.7211
74.6 -2.6936
74.625 -2.6599
74.65 -2.6286
74.675 -2.6055
74.7 -2.5994
74.725 -2.6069
74.75 -2.625
74.775 -2.6501
74.8 -2.678
74.825 -2.7045
74.85 -2.7178
74.875 -2.7103
74.9 -2.6864
74.925 -2.651
74.95 -2.6107
74.975 -2.5642
75 -2.508
75.025 -2.4465
75.05 -2.3841
75.075 -2.3277
75.1 -2.2937
75.125 -2.2832
75.15 -2.2762
75.175 -2.2642
75.2 -2.2532
75.225 -2.2508
75.25 -2.2586
75.275 -2.27
75.3 -2.2755
75.325 -2.2662
75.35 -2.2345
75.375 -2.1827
75.4 -2.118
75.425 -2.0425
75.45 -1.9678
75.475 -1.9011
75.5 -1.8422
75.525 -1.7895
75.55 -1.7403
75.575 -1.6935
75.6 -1.6515
75.625 -1.6159
75.65 -1.5844
75.675 -1.5541
75.7 -1.5246
75.725 -1.4981
75.75 -1.4686
75.775 -1.4301
75.8 -1.3861
75.825 -1.3411
75.85 -1.2978
75.875 -1.2564
75.9 -1.2181
75.925 -1.1819
75.95 -1.1477
75.975 -1.1171
76 -1.0904
76.025 -1.069
76.05 -1.0531
76.075 -1.0462
76.1 -1.0539
76.125 -1.0702
76.15 -1.0885
76.175 -1.1059
76.2 -1.1234
76.225 -1.1434
76.25 -1.1647
76.275 -1.1882
76.3 -1.2137
76.325 -1.2382
76.35 -1.2647
76.375 -1.2943
76.4 -1.3248
76.425 -1.3539
76.45 -1.3797
76.475 -1.4055
76.5 -1.4334
76.525 -1.4596
76.55 -1.485
76.575 -1.5107
76.6 -1.5338
76.625 -1.5528
76.65 -1.5691
76.675 -1.5897
76.7 -1.6194
76.725 -1.664
76.75 -1.7284
76.775 -1.8067
76.8 -1.8837
76.825 -1.9582
76.85 -2.0273
76.875 -2.092
76.9 -2.1472
76.925 -2.1903
76.95 -2.2253
76.975 -2.2525
77 -2.2768
77.025 -2.3031
77.05 -2.3355
77.075 -2.3743
77.1 -2.4233
77.125 -2.4767
77.15 -2.5083
77.175 -2.5313
77.2 -2.5645
77.225 -2.5968
77.25 -2.6179
77.275 -2.6323
77.3 -2.6364
77.325 -2.6239
77.35 -2.587
77.375 -2.5304
77.4 -2.4632
77.425 -2.3939
77.45 -2.3306
77.475 -2.2749
77.5 -2.2269
77.525 -2.1869
77.55 -2.1529
77.575 -2.1272
77.6 -2.1085
77.625 -2.0961
77.65 -2.0897
77.675 -2.0883
77.7 -2.0862
77.725 -2.0911
77.75 -2.1086
77.775 -2.1284
77.8 -2.137
77.825 -2.1376
77.85 -2.1367
77.875 -2.1391
77.9 -2.1438
77.925 -2.1496
77.95 -2.1583
77.975 -2.1669
78 -2.1751
78.025 -2.1773
78.05 -2.1672
78.075 -2.142
78.1 -2.1036
78.125 -2.0674
78.15 -2.0452
78.175 -2.0443
78.2 -2.0676
78.225 -2.1098
78.25 -2.1566
78.275 -2.1992
78.3 -2.2332
78.325 -2.261
78.35 -2.284
78.375 -2.3022
78.4 -2.3093
78.425 -2.2987
78.45 -2.2679
78.475 -2.2146
78.5 -2.1555
78.525 -2.1018
78.55 -2.0547
78.575 -2.0222
78.6 -2.0084
78.625 -2.0082
78.65 -2.0123
78.675 -2.0185
78.7 -2.0325
78.725 -2.0513
78.75 -2.0672
78.775 -2.0749
78.8 -2.0796
78.825 -2.0791
78.85 -2.0798
78.875 -2.0792
78.9 -2.0738
78.925 -2.0608
78.95 -2.0421
78.975 -2.0237
79 -2.0065
79.025 -1.9892
79.05 -1.9673
79.075 -1.9327
79.1 -1.8753
79.125 -1.7964
79.15 -1.7131
79.175 -1.6338
79.2 -1.5619
79.225 -1.4924
79.25 -1.4309
79.275 -1.3815
79.3 -1.3424
79.325 -1.318
79.35 -1.3039
79.375 -1.3004
79.4 -1.3056
79.425 -1.3196
79.45 -1.3424
79.475 -1.3586
79.5 -1.3524
79.525 -1.3288
79.55 -1.3021
79.575 -1.2793
79.6 -1.2681
79.625 -1.2669
79.65 -1.274
79.675 -1.2868
79.7 -1.31
79.725 -1.3429
79.75 -1.3812
79.775 -1.4224
79.8 -1.4623
79.825 -1.5038
79.85 -1.5509
79.875 -1.6027
79.9 -1.6585
79.925 -1.7206
79.95 -1.7878
79.975 -1.8565
80 -1.9177
80.025 -1.9604
80.05 -1.9832
80.075 -1.9945
80.1 -1.9887
80.125 -1.9661
80.15 -1.9342
80.175 -1.8981
80.2 -1.8651
80.225 -1.8417
80.25 -1.8328
80.275 -1.8379
80.3 -1.848
80.325 -1.851
80.35 -1.8428
80.375 -1.8225
80.4 -1.7912
80.425 -1.7522
80.45 -1.7059
80.475 -1.6559
80.5 -1.6057
80.525 -1.5565
80.55 -1.5088
80.575 -1.463
80.6 -1.425
80.625 -1.3917
80.65 -1.3575
80.675 -1.3162
80.7 -1.2701
80.725 -1.225
80.75 -1.1811
80.775 -1.1393
80.8 -1.1056
80.825 -1.0803
80.85 -1.0593
80.875 -1.0394
80.9 -1.0233
80.925 -1.0134
80.95 -1.0087
80.975 -1.0083
81 -1.0104
81.025 -1.0146
81.05 -1.0235
81.075 -1.0354
81.1 -1.0477
81.125 -1.0605
81.15 -1.0757
81.175 -1.0923
81.2 -1.1089
81.225 -1.1275
81.25 -1.1491
81.275 -1.1737
81.3 -1.197
81.325 -1.2156
81.35 -1.2303
81.375 -1.2401
81.4 -1.2415
81.425 -1.2312
81.45 -1.2139
81.475 -1.1889
81.5 -1.1605
81.525 -1.1266
81.55 -1.0882
81.575 -1.0484
81.6 -1.0063
81.625 -0.9623
81.65 -0.9179
81.675 -0.8746
81.7 -0.8326
81.725 -0.7956
81.75 -0.7687
81.775 -0.7543
81.8 -0.7523
81.825 -0.763
81.85 -0.7835
81.875 -0.8138
81.9 -0.8532
81.925 -0.8971
81.95 -0.9447
81.975 -0.9946
82 -1.0497
82.025 -1.1168
82.05 -1.1968
82.075 -1.281
82.1 -1.3627
82.125 -1.4334
82.15 -1.4941
82.175 -1.5542
82.2 -1.6186
82.225 -1.6879
82.25 -1.7557
82.275 -1.8126
82.3 -1.8578
82.325 -1.8912
82.35 -1.9156
82.375 -1.9288
82.4 -1.9284
82.425 -1.9225
82.45 -1.9121
82.475 -1.9016
82.5 -1.8966
82.525 -1.8881
82.55 -1.8665
82.575 -1.8274
82.6 -1.7758
82.625 -1.7253
82.65 -1.6796
82.675 -1.6346
82.7 -1.5904
82.725 -1.5494
82.75 -1.5156
82.775 -1.4894
82.8 -1.4686
82.825 -1.4498
82.85 -1.4356
82.875 -1.4276
82.9 -1.4269
82.925 -1.4269
82.95 -1.4241
82.975 -1.4187
83 -1.4217
83.025 -1.4315
83.05 -1.4482
83.075 -1.4683
83.1 -1.4917
83.125 -1.5174
83.15 -1.5402
83.175 -1.5534
83.2 -1.5584
83.225 -1.5611
83.25 -1.5611
83.275 -1.5549
83.3 -1.5422
83.325 -1.5291
83.35 -1.5134
83.375 -1.4872
83.4 -1.4501
83.425 -1.4036
83.45 -1.3448
83.475 -1.2794
83.5 -1.2131
83.525 -1.1507
83.55 -1.0895
83.575 -1.0251
83.6 -0.9547
83.625 -0.8835
83.65 -0.8189
83.675 -0.7678
83.7 -0.7338
83.725 -0.7194
83.75 -0.7223
83.775 -0.7383
83.8 -0.7618
83.825 -0.7935
83.85 -0.8331
83.875 -0.8828
83.9 -0.9408
83.925 -1.0027
83.95 -1.0649
83.975 -1.122
84 -1.1702
84.025 -1.2087
84.05 -1.2349
84.075 -1.2538
84.1 -1.2742
84.125 -1.2963
84.15 -1.3163
84.175 -1.3381
84.2 -1.3622
84.225 -1.3876
84.25 -1.4102
84.275 -1.4289
84.3 -1.4449
84.325 -1.46
84.35 -1.4697
84.375 -1.4654
84.4 -1.45
84.425 -1.4333
84.45 -1.4216
84.475 -1.4146
84.5 -1.4034
84.525 -1.3832
84.55 -1.3533
84.575 -1.3229
84.6 -1.2877
84.625 -1.2474
84.65 -1.2094
84.675 -1.1771
84.7 -1.1521
84.725 -1.1334
84.75 -1.1126
84.775 -1.0889
84.8 -1.0687
84.825 -1.0551
84.85 -1.0458
84.875 -1.0343
84.9 -1.0169
84.925 -1.0019
84.95 -0.9908
84.975 -0.9833
85 -0.9734
85.025 -0.9597
85.05 -0.9389
85.075 -0.9161
85.1 -0.8936
85.125 -0.8717
85.15 -0.8449
85.175 -0.8024
85.2 -0.7359
85.225 -0.6594
85.25 -0.5927
85.275 -0.542
85.3 -0.5061
85.325 -0.4871
85.35 -0.4844
85.375 -0.4911
85.4 -0.5036
85.425 -0.517
85.45 -0.5238
85.475 -0.5266
85.5 -0.5252
85.525 -0.5202
85.55 -0.5149
85.575 -0.5104
85.6 -0.5107
85.625 -0.5165
85.65 -0.5254
85.675 -0.5388
85.7 -0.5602
85.725 -0.5881
85.75 -0.6222
85.775 -0.662
85.8 -0.7054
85.825 -0.752
85.85 -0.8019
85.875 -0.8533
85.9 -0.9067
85.925 -0.9596
85.95 -1.0063
85.975 -1.051
86 -1.1076
86.025 -1.1828
86.05 -1.2724
86.075 -1.3706
86.1 -1.4681
86.125 -1.5551
86.15 -1.6271
86.175 -1.6818
86.2 -1.7196
86.225 -1.745
86.25 -1.7606
86.275 -1.7643
86.3 -1.7685
86.325 -1.7794
86.35 -1.7925
86.375 -1.7978
86.4 -1.7892
86.425 -1.776
86.45 -1.7662
86.475 -1.7631
86.5 -1.7636
86.525 -1.7631
86.55 -1.7549
86.575 -1.7371
86.6 -1.7099
86.625 -1.6688
86.65 -1.6123
86.675 -1.5444
86.7 -1.4736
86.725 -1.4051
86.75 -1.3424
86.775 -1.2839
86.8 -1.2261
86.825 -1.1678
86.85 -1.1125
86.875 -1.061
86.9 -1.0127
86.925 -0.9698
86.95 -0.931
86.975 -0.8962
87 -0.8667
87.025 -0.8409
87.05 -0.8187
87.075 -0.7985
87.1 -0.7787
87.125 -0.7577
87.15 -0.7345
87.175 -0.7097
87.2 -0.6856
87.225 -0.6517
87.25 -0.6063
87.275 -0.5554
87.3 -0.5017
87.325 -0.4507
87.35 -0.3998
87.375 -0.3485
87.4 -0.301
87.425 -0.2585
87.45 -0.2226
87.475 -0.1924
87.5 -0.1661
87.525 -0.1452
87.55 -0.1305
87.575 -0.122
87.6 -0.1187
87.625 -0.1187
87.65 -0.1256
87.675 -0.1347
87.7 -0.146
87.725 -0.1607
87.75 -0.1818
87.775 -0.2076
87.8 -0.2335
87.825 -0.2562
87.85 -0.2744
87.875 -0.2803
87.9 -0.2736
87.925 -0.2616
87.95 -0.2432
87.975 -0.2157
88 -0.1833
88.025 -0.1518
88.05 -0.1243
88.075 -0.103
88.1 -0.0878
88.125 -0.0762
88.15 -0.0661
88.175 -0.0564
88.2 -0.0509
88.225 -0.041
88.25 -0.0171
88.275 0.0111
88.3 0.0401
88.325 0.0734
88.35 0.1094
88.375 0.1455
88.4 0.1817
88.425 0.2129
88.45 0.2368
88.475 0.2526
88.5 0.2638
88.525 0.2667
88.55 0.2627
88.575 0.253
88.6 0.2361
88.625 0.2116
88.65 0.1793
88.675 0.1414
88.7 0.1009
88.725 0.06
88.75 0.0356
88.775 0.0407
88.8 0.08
88.825 0.1368
88.85 0.2009
88.875 0.2697
88.9 0.3414
88.925 0.412
88.95 0.4782
88.975 0.538
89 0.5925
89.025 0.6402
89.05 0.6799
89.075 0.7139
89.1 0.7466
89.125 0.7824
89.15 0.8194
89.175 0.8571
89.2 0.8928
89.225 0.9214
89.25 0.9429
89.275 0.9652
89.3 0.9952
89.325 1.0382
89.35 1.0895
89.375 1.1374
89.4 1.1748
89.425 1.2032
89.45 1.2242
89.475 1.2393
89.5 1.2496
89.525 1.2567
89.55 1.2628
89.575 1.2685
89.6 1.2734
89.625 1.2787
89.65 1.2887
89.675 1.3052
89.7 1.326
89.725 1.3437
89.75 1.3547
89.775 1.3597
89.8 1.3607
89.825 1.3609
89.85 1.3615
89.875 1.3636
89.9 1.3702
89.925 1.3804
89.95 1.3905
89.975 1.4034
90 1.4216
90.025 1.4485
90.05 1.4879
90.075 1.5395
90.1 1.599
90.125 1.6597
90.15 1.7151
90.175 1.7676
90.2 1.8184
90.225 1.868
90.25 1.9159
90.275 1.9589
90.3 1.9948
90.325 2.0261
90.35 2.0558
90.375 2.0822
90.4 2.1042
90.425 2.1227
90.45 2.1378
90.475 2.1489
90.5 2.1549
90.525 2.1537
90.55 2.145
90.575 2.129
90.6 2.1064
90.625 2.0778
90.65 2.0449
90.675 2.0127
90.7 1.9808
90.725 1.9507
90.75 1.9219
90.775 1.8955
90.8 1.87
90.825 1.8459
90.85 1.8252
90.875 1.805
90.9 1.7806
90.925 1.7519
90.95 1.7209
90.975 1.6883
91 1.6553
91.025 1.6275
91.05 1.6053
91.075 1.5807
91.1 1.5497
91.125 1.5096
91.15 1.4599
91.175 1.4027
91.2 1.3429
91.225 1.2837
91.25 1.2266
91.275 1.1675
91.3 1.1079
91.325 1.0511
91.35 1.0066
91.375 0.9809
91.4 0.9672
91.425 0.9559
91.45 0.9405
91.475 0.9203
91.5 0.8976
91.525 0.8759
91.55 0.8562
91.575 0.8389
91.6 0.8221
91.625 0.8046
91.65 0.7851
91.675 0.7644
91.7 0.7411
91.725 0.7139
91.75 0.6812
91.775 0.6437
91.8 0.6017
91.825 0.5545
91.85 0.5022
91.875 0.4455
91.9 0.3896
91.925 0.3392
91.95 0.3019
91.975 0.2852
92 0.2859
92.025 0.2975
92.05 0.3119
92.075 0.3228
92.1 0.3273
92.125 0.3217
92.15 0.3063
92.175 0.2825
92.2 0.254
92.225 0.2266
92.25 0.2136
92.275 0.2216
92.3 0.2348
92.325 0.2489
92.35 0.2693
92.375 0.3039
92.4 0.3519
92.425 0.404
92.45 0.4549
92.475 0.5013
92.5 0.5415
92.525 0.5746
92.55 0.5984
92.575 0.6122
92.6 0.6172
92.625 0.6143
92.65 0.6048
92.675 0.5919
92.7 0.5759
92.725 0.5564
92.75 0.5321
92.775 0.5034
92.8 0.4721
92.825 0.4364
92.85 0.3929
92.875 0.3459
92.9 0.2991
92.925 0.2571
92.95 0.2321
92.975 0.2361
93 0.273
93.025 0.3305
93.05 0.3896
93.075 0.4424
93.1 0.4885
93.125 0.5271
93.15 0.5588
93.175 0.5865
93.2 0.612
93.225 0.6356
93.25 0.6588
93.275 0.6823
93.3 0.7048
93.325 0.7238
93.35 0.737
93.375 0.748
93.4 0.7624
93.425 0.7816
93.45 0.8015
93.475 0.8207
93.5 0.8375
93.525 0.8498
93.55 0.8586
93.575 0.865
93.6 0.8705
93.625 0.8764
93.65 0.8818
93.675 0.8849
93.7 0.886
93.725 0.886
93.75 0.8842
93.775 0.8783
93.8 0.8667
93.825 0.8496
93.85 0.8268
93.875 0.7982
93.9 0.7628
93.925 0.7214
93.95 0.674
93.975 0.6248
94 0.5801
94.025 0.5394
94.05 0.4972
94.075 0.4504
94.1 0.3979
94.125 0.3398
94.15 0.2763
94.175 0.2086
94.2 0.1402
94.225 0.075
94.25 0.0153
94.275 -0.039
94.3 -0.0862
94.325 -0.1191
94.35 -0.1356
94.375 -0.14
94.4 -0.1402
94.425 -0.1425
94.45 -0.1472
94.475 -0.1491
94.5 -0.1453
94.525 -0.136
94.55 -0.1241
94.575 -0.1138
94.6 -0.1018
94.625 -0.0856
94.65 -0.0669
94.675 -0.0471
94.7 -0.0259
94.725 -0.0023
94.75 0.0281
94.775 0.068
94.8 0.1132
94.825 0.1566
94.85 0.1959
94.875 0.2306
94.9 0.2598
94.925 0.2829
94.95 0.2996
94.975 0.3084
95 0.3079
95.025 0.2999
95.05 0.2852
95.075 0.2631
95.1 0.2353
95.125 0.2063
95.15 0.1794
95.175 0.1512
95.2 0.118
95.225 0.0771
95.25 0.0337
95.275 0.0148
95.3 0.0423
95.325 0.0885
95.35 0.1368
95.375 0.1796
95.4 0.2162
95.425 0.2506
95.45 0.2874
95.475 0.3265
95.5 0.3622
95.525 0.3909
95.55 0.4144
95.575 0.4371
95.6 0.46
95.625 0.4806
95.65 0.4972
95.675 0.5116
95.7 0.5235
95.725 0.5408
95.75 0.571
95.775 0.6096
95.8 0.6511
95.825 0.69
95.85 0.7308
95.875 0.7775
95.9 0.8223
95.925 0.8601
95.95 0.8899
95.975 0.909
96 0.9171
96.025 0.9131
96.05 0.8968
96.075 0.8694
96.1 0.8331
96.125 0.7941
96.15 0.7577
96.175 0.7295
96.2 0.7094
96.225 0.6908
96.25 0.6713
96.275 0.6508
96.3 0.6333
96.325 0.6211
96.35 0.6115
96.375 0.5975
96.4 0.579
96.425 0.5609
96.45 0.5463
96.475 0.5371
96.5 0.5316
96.525 0.5313
96.55 0.5383
96.575 0.5503
96.6 0.5612
96.625 0.5696
96.65 0.5834
96.675 0.6088
96.7 0.6467
96.725 0.6903
96.75 0.7365
96.775 0.7853
96.8 0.8314
96.825 0.8694
96.85 0.8983
96.875 0.9229
96.9 0.9453
96.925 0.9633
96.95 0.9767
96.975 0.9854
97 0.9889
97.025 0.9881
97.05 0.9837
97.075 0.9776
97.1 0.9713
97.125 0.9643
97.15 0.956
97.175 0.9478
97.2 0.9419
97.225 0.9398
97.25 0.9383
97.275 0.9339
97.3 0.9258
97.325 0.9165
97.35 0.9126
97.375 0.9199
97.4 0.9384
97.425 0.9661
97.45 0.9988
97.475 1.0297
97.5 1.0589
97.525 1.0912
97.55 1.1331
97.575 1.182
97.6 1.2328
97.625 1.2865
97.65 1.3428
97.675 1.3989
97.7 1.4511
97.725 1.4982
97.75 1.5443
97.775 1.593
97.8 1.6401
97.825 1.6783
97.85 1.7083
97.875 1.733
97.9 1.752
97.925 1.7744
97.95 1.8109
97.975 1.8652
98 1.9348
98.025 2.0098
98.05 2.0825
98.075 2.1517
98.1 2.2163
98.125 2.2775
98.15 2.3393
98.175 2.4041
98.2 2.4725
98.225 2.5406
98.25 2.6055
98.275 2.6661
98.3 2.7225
98.325 2.7751
98.35 2.824
98.375 2.8691
98.4 2.9101
98.425 2.9467
98.45 2.9791
98.475 3.0078
98.5 3.0341
98.525 3.0573
98.55 3.0787
98.575 3.0965
98.6 3.1094
98.625 3.1175
98.65 3.1214
98.675 3.1224
98.7 3.1195
98.725 3.1132
98.75 3.1045
98.775 3.0948
98.8 3.0833
98.825 3.0676
98.85 3.0453
98.875 3.0179
98.9 2.9872
98.925 2.953
98.95 2.9149
98.975 2.8747
99 2.8328
99.025 2.7897
99.05 2.7446
99.075 2.6983
99.1 2.6509
99.125 2.6042
99.15 2.562
99.175 2.5259
99.2 2.4941
99.225 2.4648
99.25 2.4336
99.275 2.3985
99.3 2.3638
99.325 2.3329
99.35 2.3082
99.375 2.2957
99.4 2.2986
99.425 2.3086
99.45 2.3167
99.475 2.3191
99.5 2.3188
99.525 2.3169
99.55 2.3084
99.575 2.2907
99.6 2.2696
99.625 2.2524
99.65 2.2386
99.675 2.2243
99.7 2.2067
99.725 2.1821
99.75 2.1511
99.775 2.1138
99.8 2.0718
99.825 2.0247
99.85 1.9763
99.875 1.9275
99.9 1.8754
99.925 1.8195
99.95 1.7605
99.975 1.7003
100 1.6411
