# Supplementary material for: Uptake of N2O5 by aqueous aerosol unveiled using chemically accurate many-body potentials
Source: Nat Commun. 2022 Mar 10;13:1266. doi: 10.1038/s41467-022-28697-8 (PMC8913772; doi:10.1038/s41467-022-28697-8)
Supplement: Supplementary file 3 — Source Data [file 41467_2022_28697_MOESM3_ESM.zip › n2o5-uptake-data/Fig2/scattering/rep01run08/relcom_gds.dat]

0.025 12.04
0.05 12.0224
0.075 12.0048
0.1 11.9872
0.125 11.9696
0.15 11.9519
0.175 11.9343
0.2 11.9167
0.225 11.899
0.25 11.8814
0.275 11.8637
0.3 11.846
0.325 11.8283
0.35 11.8106
0.375 11.7929
0.4 11.7752
0.425 11.7574
0.45 11.7397
0.475 11.7219
0.5 11.7041
0.525 11.6863
0.55 11.6685
0.575 11.6507
0.6 11.6329
0.625 11.615
0.65 11.5971
0.675 11.5792
0.7 11.5613
0.725 11.5434
0.75 11.5254
0.775 11.5074
0.8 11.4894
0.825 11.4714
0.85 11.4533
0.875 11.4352
0.9 11.4172
0.925 11.3991
0.95 11.3809
0.975 11.3628
1 11.3446
1.025 11.3265
1.05 11.3083
1.075 11.2901
1.1 11.2718
1.125 11.2536
1.15 11.2354
1.175 11.2171
1.2 11.1988
1.225 11.1805
1.25 11.1622
1.275 11.1439
1.3 11.1256
1.325 11.1072
1.35 11.0888
1.375 11.0704
1.4 11.052
1.425 11.0335
1.45 11.015
1.475 10.9965
1.5 10.978
1.525 10.9595
1.55 10.9409
1.575 10.9223
1.6 10.9037
1.625 10.8851
1.65 10.8665
1.675 10.8479
1.7 10.8293
1.725 10.8106
1.75 10.792
1.775 10.7733
1.8 10.7546
1.825 10.7359
1.85 10.7172
1.875 10.6984
1.9 10.6796
1.925 10.6608
1.95 10.642
1.975 10.6231
2 10.6043
2.025 10.5854
2.05 10.5665
2.075 10.5475
2.1 10.5286
2.125 10.5096
2.15 10.4906
2.175 10.4715
2.2 10.4524
2.225 10.4333
2.25 10.4142
2.275 10.395
2.3 10.3758
2.325 10.3565
2.35 10.3373
2.375 10.318
2.4 10.2987
2.425 10.2793
2.45 10.2599
2.475 10.2405
2.5 10.2211
2.525 10.2016
2.55 10.1821
2.575 10.1626
2.6 10.143
2.625 10.1234
2.65 10.1037
2.675 10.084
2.7 10.0643
2.725 10.0445
2.75 10.0248
2.775 10.005
2.8 9.9852
2.825 9.9653
2.85 9.9454
2.875 9.9255
2.9 9.9055
2.925 9.8854
2.95 9.8653
2.975 9.8452
3 9.8249
3.025 9.8046
3.05 9.7842
3.075 9.7637
3.1 9.7432
3.125 9.7226
3.15 9.702
3.175 9.6813
3.2 9.6605
3.225 9.6398
3.25 9.6189
3.275 9.598
3.3 9.577
3.325 9.556
3.35 9.5349
3.375 9.5137
3.4 9.4925
3.425 9.4712
3.45 9.4498
3.475 9.4284
3.5 9.407
3.525 9.3855
3.55 9.3639
3.575 9.3424
3.6 9.3208
3.625 9.2993
3.65 9.2778
3.675 9.2563
3.7 9.2349
3.725 9.2135
3.75 9.1921
3.775 9.1708
3.8 9.1495
3.825 9.1282
3.85 9.107
3.875 9.0859
3.9 9.0648
3.925 9.0438
3.95 9.0226
3.975 9.0015
4 8.9803
4.025 8.9591
4.05 8.9379
4.075 8.9167
4.1 8.8953
4.125 8.874
4.15 8.8525
4.175 8.8309
4.2 8.8092
4.225 8.7872
4.25 8.7652
4.275 8.7431
4.3 8.7208
4.325 8.6984
4.35 8.6758
4.375 8.6531
4.4 8.6303
4.425 8.6074
4.45 8.5844
4.475 8.5613
4.5 8.538
4.525 8.5146
4.55 8.4911
4.575 8.4674
4.6 8.4436
4.625 8.4196
4.65 8.3956
4.675 8.3715
4.7 8.3473
4.725 8.323
4.75 8.2987
4.775 8.2743
4.8 8.2499
4.825 8.2254
4.85 8.2007
4.875 8.176
4.9 8.1511
4.925 8.1262
4.95 8.1011
4.975 8.076
5 8.0508
5.025 8.0255
5.05 8.0002
5.075 7.9748
5.1 7.9494
5.125 7.9237
5.15 7.8978
5.175 7.8715
5.2 7.845
5.225 7.8182
5.25 7.791
5.275 7.7635
5.3 7.7356
5.325 7.7075
5.35 7.6791
5.375 7.6503
5.4 7.6209
5.425 7.591
5.45 7.5604
5.475 7.5293
5.5 7.4978
5.525 7.4658
5.55 7.4333
5.575 7.4004
5.6 7.3672
5.625 7.3335
5.65 7.2995
5.675 7.265
5.7 7.2301
5.725 7.1949
5.75 7.1595
5.775 7.1237
5.8 7.0878
5.825 7.0516
5.85 7.015
5.875 6.9781
5.9 6.9408
5.925 6.9033
5.95 6.8654
5.975 6.827
6 6.7883
6.025 6.749
6.05 6.7087
6.075 6.6673
6.1 6.6246
6.125 6.5809
6.15 6.536
6.175 6.4901
6.2 6.4433
6.225 6.3953
6.25 6.3465
6.275 6.2963
6.3 6.2452
6.325 6.1931
6.35 6.1401
6.375 6.0856
6.4 6.0299
6.425 5.9732
6.45 5.9155
6.475 5.857
6.5 5.7976
6.525 5.7377
6.55 5.6767
6.575 5.6147
6.6 5.5519
6.625 5.4885
6.65 5.4241
6.675 5.3584
6.7 5.2919
6.725 5.2248
6.75 5.1566
6.775 5.087
6.8 5.0168
6.825 4.9455
6.85 4.8728
6.875 4.799
6.9 4.7242
6.925 4.648
6.95 4.5709
6.975 4.4924
7 4.4124
7.025 4.3311
7.05 4.2484
7.075 4.1639
7.1 4.0773
7.125 3.9887
7.15 3.8979
7.175 3.805
7.2 3.7091
7.225 3.6105
7.25 3.5084
7.275 3.402
7.3 3.2907
7.325 3.1739
7.35 3.0546
7.375 2.9379
7.4 2.8375
7.425 2.7527
7.45 2.68
7.475 2.625
7.5 2.5925
7.525 2.5643
7.55 2.5285
7.575 2.4822
7.6 2.4286
7.625 2.3703
7.65 2.3067
7.675 2.2359
7.7 2.1594
7.725 2.085
7.75 2.0186
7.775 1.9764
7.8 1.9726
7.825 1.9932
7.85 2.019
7.875 2.04
7.9 2.0533
7.925 2.0603
7.95 2.062
7.975 2.0575
8 2.0487
8.025 2.0378
8.05 2.0238
8.075 2.0045
8.1 1.9804
8.125 1.9516
8.15 1.9201
8.175 1.8852
8.2 1.8462
8.225 1.8025
8.25 1.755
8.275 1.7087
8.3 1.6704
8.325 1.6515
8.35 1.6533
8.375 1.6722
8.4 1.7102
8.425 1.7578
8.45 1.806
8.475 1.8524
8.5 1.8931
8.525 1.9295
8.55 1.9603
8.575 1.9879
8.6 2.0129
8.625 2.035
8.65 2.054
8.675 2.0706
8.7 2.0859
8.725 2.1033
8.75 2.123
8.775 2.1428
8.8 2.1612
8.825 2.1777
8.85 2.192
8.875 2.2046
8.9 2.215
8.925 2.2211
8.95 2.2221
8.975 2.2179
9 2.2096
9.025 2.1989
9.05 2.1872
9.075 2.1794
9.1 2.1816
9.125 2.1904
9.15 2.2113
9.175 2.251
9.2 2.3065
9.225 2.3635
9.25 2.4156
9.275 2.4622
9.3 2.5048
9.325 2.5443
9.35 2.581
9.375 2.6139
9.4 2.6427
9.425 2.6669
9.45 2.6857
9.475 2.6984
9.5 2.7064
9.525 2.713
9.55 2.7208
9.575 2.7315
9.6 2.7408
9.625 2.7474
9.65 2.7529
9.675 2.7587
9.7 2.7667
9.725 2.7828
9.75 2.8045
9.775 2.8269
9.8 2.8466
9.825 2.8651
9.85 2.8833
9.875 2.9003
9.9 2.9139
9.925 2.923
9.95 2.9291
9.975 2.931
10 2.9273
10.025 2.9165
10.05 2.9011
10.075 2.8859
10.1 2.8726
10.125 2.8622
10.15 2.8583
10.175 2.8633
10.2 2.8717
10.225 2.8754
10.25 2.8734
10.275 2.8647
10.3 2.8465
10.325 2.8168
10.35 2.7758
10.375 2.7252
10.4 2.6683
10.425 2.6108
10.45 2.5563
10.475 2.501
10.5 2.4415
10.525 2.3748
10.55 2.303
10.575 2.2267
10.6 2.148
10.625 2.0711
10.65 2.0005
10.675 1.944
10.7 1.9083
10.725 1.8901
10.75 1.8902
10.775 1.9104
10.8 1.943
10.825 1.9845
10.85 2.0315
10.875 2.078
10.9 2.1235
10.925 2.1708
10.95 2.2261
10.975 2.2869
11 2.3434
11.025 2.3923
11.05 2.4341
11.075 2.4699
11.1 2.4999
11.125 2.5252
11.15 2.5446
11.175 2.5581
11.2 2.5672
11.225 2.5684
11.25 2.5611
11.275 2.5466
11.3 2.5252
11.325 2.4977
11.35 2.4666
11.375 2.4369
11.4 2.4158
11.425 2.4113
11.45 2.4241
11.475 2.4449
11.5 2.4662
11.525 2.4865
11.55 2.5098
11.575 2.5386
11.6 2.567
11.625 2.5888
11.65 2.6036
11.675 2.6108
11.7 2.6119
11.725 2.6082
11.75 2.5969
11.775 2.5792
11.8 2.5581
11.825 2.532
11.85 2.5011
11.875 2.468
11.9 2.4357
11.925 2.4061
11.95 2.3851
11.975 2.384
12 2.4108
12.025 2.4647
12.05 2.5316
12.075 2.6024
12.1 2.6718
12.125 2.7371
12.15 2.7955
12.175 2.848
12.2 2.8949
12.225 2.9335
12.25 2.9609
12.275 2.9778
12.3 2.9872
12.325 2.9901
12.35 2.9866
12.375 2.9836
12.4 2.9823
12.425 2.9764
12.45 2.9624
12.475 2.9374
12.5 2.9007
12.525 2.8499
12.55 2.7893
12.575 2.7235
12.6 2.6575
12.625 2.5927
12.65 2.5267
12.675 2.4584
12.7 2.3858
12.725 2.3068
12.75 2.2213
12.775 2.133
12.8 2.0427
12.825 1.9534
12.85 1.8725
12.875 1.8085
12.9 1.7581
12.925 1.712
12.95 1.6685
12.975 1.6306
13 1.5987
13.025 1.5644
13.05 1.5238
13.075 1.4802
13.1 1.4491
13.125 1.4416
13.15 1.4409
13.175 1.4366
13.2 1.4246
13.225 1.4049
13.25 1.3793
13.275 1.3519
13.3 1.3241
13.325 1.2988
13.35 1.2757
13.375 1.2565
13.4 1.2446
13.425 1.2398
13.45 1.2397
13.475 1.244
13.5 1.2603
13.525 1.2855
13.55 1.3176
13.575 1.3535
13.6 1.3947
13.625 1.443
13.65 1.4958
13.675 1.5473
13.7 1.5936
13.725 1.6324
13.75 1.6654
13.775 1.696
13.8 1.7279
13.825 1.7611
13.85 1.7944
13.875 1.8261
13.9 1.8529
13.925 1.8737
13.95 1.8875
13.975 1.8931
14 1.8926
14.025 1.8872
14.05 1.8798
14.075 1.8759
14.1 1.8734
14.125 1.8653
14.15 1.8505
14.175 1.8316
14.2 1.8105
14.225 1.7901
14.25 1.7759
14.275 1.7739
14.3 1.7823
14.325 1.7927
14.35 1.8034
14.375 1.8119
14.4 1.8189
14.425 1.8225
14.45 1.8207
14.475 1.8179
14.5 1.8207
14.525 1.8313
14.55 1.8492
14.575 1.871
14.6 1.8958
14.625 1.9231
14.65 1.9499
14.675 1.9699
14.7 1.9822
14.725 1.9877
14.75 1.9877
14.775 1.9822
14.8 1.9703
14.825 1.9516
14.85 1.9273
14.875 1.8988
14.9 1.866
14.925 1.8287
14.95 1.7862
14.975 1.7389
15 1.6886
15.025 1.6378
15.05 1.5859
15.075 1.5348
15.1 1.4861
15.125 1.4393
15.15 1.4012
15.175 1.3807
15.2 1.3782
15.225 1.3908
15.25 1.4178
15.275 1.4574
15.3 1.5054
15.325 1.5652
15.35 1.6313
15.375 1.6934
15.4 1.7513
15.425 1.8055
15.45 1.857
15.475 1.9041
15.5 1.9448
15.525 1.9781
15.55 2.0032
15.575 2.0198
15.6 2.029
15.625 2.031
15.65 2.0281
15.675 2.0176
15.7 1.9996
15.725 1.9746
15.75 1.9412
15.775 1.9
15.8 1.8552
15.825 1.8154
15.85 1.7823
15.875 1.7577
15.9 1.7465
15.925 1.7459
15.95 1.7423
15.975 1.7313
16 1.7127
16.025 1.6856
16.05 1.6534
16.075 1.6161
16.1 1.5739
16.125 1.5282
16.15 1.4804
16.175 1.4337
16.2 1.3863
16.225 1.3355
16.25 1.2786
16.275 1.2194
16.3 1.164
16.325 1.114
16.35 1.0717
16.375 1.0333
16.4 0.9924
16.425 0.9469
16.45 0.898
16.475 0.8471
16.5 0.7948
16.525 0.7459
16.55 0.7054
16.575 0.6777
16.6 0.6643
16.625 0.6629
16.65 0.6714
16.675 0.6885
16.7 0.7145
16.725 0.7488
16.75 0.7871
16.775 0.8271
16.8 0.8682
16.825 0.9108
16.85 0.9487
16.875 0.9794
16.9 0.9967
16.925 0.9969
16.95 0.9881
16.975 0.9758
17 0.9579
17.025 0.9334
17.05 0.9078
17.075 0.8868
17.1 0.8717
17.125 0.8595
17.15 0.8475
17.175 0.832
17.2 0.8109
17.225 0.7888
17.25 0.7671
17.275 0.7459
17.3 0.7237
17.325 0.7
17.35 0.6685
17.375 0.6262
17.4 0.5736
17.425 0.5185
17.45 0.4682
17.475 0.4259
17.5 0.3911
17.525 0.3624
17.55 0.3376
17.575 0.3119
17.6 0.286
17.625 0.2707
17.65 0.2782
17.675 0.3241
17.7 0.3932
17.725 0.4702
17.75 0.545
17.775 0.613
17.8 0.6718
17.825 0.7102
17.85 0.7218
17.875 0.7164
17.9 0.7027
17.925 0.6854
17.95 0.6653
17.975 0.6403
18 0.6114
18.025 0.5812
18.05 0.5524
18.075 0.5292
18.1 0.5156
18.125 0.5102
18.15 0.5055
18.175 0.4951
18.2 0.4745
18.225 0.4409
18.25 0.3949
18.275 0.3417
18.3 0.2877
18.325 0.2397
18.35 0.2042
18.375 0.1789
18.4 0.1609
18.425 0.1416
18.45 0.1178
18.475 0.0901
18.5 0.0612
18.525 0.0334
18.55 0.0094
18.575 -0.0045
18.6 -0.01
18.625 -0.0125
18.65 -0.018
18.675 -0.0333
18.7 -0.0636
18.725 -0.1072
18.75 -0.1614
18.775 -0.2236
18.8 -0.2881
18.825 -0.3527
18.85 -0.418
18.875 -0.4805
18.9 -0.5411
18.925 -0.6007
18.95 -0.6584
18.975 -0.7121
19 -0.7597
19.025 -0.7954
19.05 -0.8161
19.075 -0.8212
19.1 -0.7985
19.125 -0.7525
19.15 -0.6884
19.175 -0.6158
19.2 -0.5433
19.225 -0.4742
19.25 -0.4059
19.275 -0.3362
19.3 -0.2713
19.325 -0.2131
19.35 -0.1598
19.375 -0.115
19.4 -0.078
19.425 -0.0424
19.45 -0.0071
19.475 0.0232
19.5 0.0487
19.525 0.0674
19.55 0.0843
19.575 0.1027
19.6 0.1231
19.625 0.1453
19.65 0.1655
19.675 0.181
19.7 0.191
19.725 0.1949
19.75 0.1942
19.775 0.1883
19.8 0.1792
19.825 0.1659
19.85 0.1484
19.875 0.1268
19.9 0.098
19.925 0.0631
19.95 0.025
19.975 -0.0101
20 -0.041
20.025 -0.0762
20.05 -0.1182
20.075 -0.1687
20.1 -0.226
20.125 -0.2804
20.15 -0.3163
20.175 -0.3359
20.2 -0.3571
20.225 -0.3862
20.25 -0.4181
20.275 -0.4497
20.3 -0.4784
20.325 -0.5027
20.35 -0.5239
20.375 -0.5432
20.4 -0.56
20.425 -0.5739
20.45 -0.59
20.475 -0.611
20.5 -0.6352
20.525 -0.661
20.55 -0.6871
20.575 -0.7148
20.6 -0.7478
20.625 -0.7863
20.65 -0.8213
20.675 -0.8503
20.7 -0.8777
20.725 -0.9015
20.75 -0.9208
20.775 -0.9364
20.8 -0.9501
20.825 -0.964
20.85 -0.9793
20.875 -0.9954
20.9 -1.0084
20.925 -1.0136
20.95 -1.0078
20.975 -0.9844
21 -0.9499
21.025 -0.9114
21.05 -0.8742
21.075 -0.8372
21.1 -0.7966
21.125 -0.7547
21.15 -0.713
21.175 -0.6716
21.2 -0.6319
21.225 -0.6007
21.25 -0.5764
21.275 -0.5591
21.3 -0.5496
21.325 -0.5492
21.35 -0.5559
21.375 -0.5693
21.4 -0.5912
21.425 -0.6197
21.45 -0.6546
21.475 -0.6969
21.5 -0.747
21.525 -0.7986
21.55 -0.8473
21.575 -0.89
21.6 -0.9302
21.625 -0.9684
21.65 -1.0013
21.675 -1.0216
21.7 -1.0304
21.725 -1.029
21.75 -1.022
21.775 -1.008
21.8 -0.9815
21.825 -0.9496
21.85 -0.9168
21.875 -0.8823
21.9 -0.8458
21.925 -0.806
21.95 -0.7661
21.975 -0.7286
22 -0.6936
22.025 -0.6601
22.05 -0.6313
22.075 -0.6065
22.1 -0.5858
22.125 -0.5719
22.15 -0.5613
22.175 -0.5518
22.2 -0.5439
22.225 -0.5401
22.25 -0.5427
22.275 -0.5533
22.3 -0.5693
22.325 -0.5878
22.35 -0.608
22.375 -0.6271
22.4 -0.6459
22.425 -0.6634
22.45 -0.6754
22.475 -0.6807
22.5 -0.6837
22.525 -0.6858
22.55 -0.6844
22.575 -0.6773
22.6 -0.6598
22.625 -0.634
22.65 -0.6061
22.675 -0.5739
22.7 -0.5317
22.725 -0.4825
22.75 -0.4327
22.775 -0.3855
22.8 -0.3394
22.825 -0.2935
22.85 -0.2497
22.875 -0.2083
22.9 -0.1702
22.925 -0.1329
22.95 -0.0898
22.975 -0.0404
23 0.0076
23.025 0.0489
23.05 0.0824
23.075 0.1071
23.1 0.1238
23.125 0.1356
23.15 0.1421
23.175 0.143
23.2 0.1405
23.225 0.1346
23.25 0.1253
23.275 0.1139
23.3 0.1095
23.325 0.1165
23.35 0.1254
23.375 0.1306
23.4 0.1308
23.425 0.1292
23.45 0.1259
23.475 0.1234
23.5 0.124
23.525 0.1224
23.55 0.1187
23.575 0.1083
23.6 0.0925
23.625 0.0744
23.65 0.0536
23.675 0.0373
23.7 0.0279
23.725 0.015
23.75 -0.0068
23.775 -0.0391
23.8 -0.0796
23.825 -0.1226
23.85 -0.1632
23.875 -0.2012
23.9 -0.2393
23.925 -0.2795
23.95 -0.3193
23.975 -0.361
24 -0.4059
24.025 -0.4516
24.05 -0.4897
24.075 -0.5164
24.1 -0.5351
24.125 -0.5435
24.15 -0.5423
24.175 -0.5337
24.2 -0.5166
24.225 -0.489
24.25 -0.4509
24.275 -0.4103
24.3 -0.3774
24.325 -0.3562
24.35 -0.3438
24.375 -0.339
24.4 -0.3393
24.425 -0.3451
24.45 -0.3559
24.475 -0.3679
24.5 -0.3751
24.525 -0.3756
24.55 -0.3687
24.575 -0.3566
24.6 -0.3395
24.625 -0.32
24.65 -0.3013
24.675 -0.281
24.7 -0.2608
24.725 -0.2424
24.75 -0.2284
24.775 -0.2194
24.8 -0.2153
24.825 -0.2161
24.85 -0.2204
24.875 -0.2281
24.9 -0.2417
24.925 -0.2638
24.95 -0.2931
24.975 -0.3304
25 -0.3739
25.025 -0.4247
25.05 -0.4813
25.075 -0.5367
25.1 -0.5898
25.125 -0.639
25.15 -0.68
25.175 -0.7094
25.2 -0.7317
25.225 -0.7495
25.25 -0.7637
25.275 -0.7764
25.3 -0.7917
25.325 -0.8115
25.35 -0.8328
25.375 -0.8579
25.4 -0.8851
25.425 -0.9127
25.45 -0.9454
25.475 -0.9859
25.5 -1.0355
25.525 -1.0918
25.55 -1.1528
25.575 -1.2168
25.6 -1.2797
25.625 -1.335
25.65 -1.3799
25.675 -1.4199
25.7 -1.4624
25.725 -1.5094
25.75 -1.5545
25.775 -1.5825
25.8 -1.5898
25.825 -1.5924
25.85 -1.5989
25.875 -1.6099
25.9 -1.626
25.925 -1.6462
25.95 -1.6697
25.975 -1.6913
26 -1.7024
26.025 -1.6986
26.05 -1.6744
26.075 -1.6383
26.1 -1.6068
26.125 -1.5852
26.15 -1.5734
26.175 -1.5685
26.2 -1.572
26.225 -1.5848
26.25 -1.6085
26.275 -1.6413
26.3 -1.6802
26.325 -1.7219
26.35 -1.7632
26.375 -1.8049
26.4 -1.8435
26.425 -1.872
26.45 -1.884
26.475 -1.8778
26.5 -1.8633
26.525 -1.8522
26.55 -1.8474
26.575 -1.8452
26.6 -1.8444
26.625 -1.8415
26.65 -1.83
26.675 -1.8091
26.7 -1.787
26.725 -1.7662
26.75 -1.7497
26.775 -1.7368
26.8 -1.7288
26.825 -1.7279
26.85 -1.7351
26.875 -1.7506
26.9 -1.7725
26.925 -1.8042
26.95 -1.849
26.975 -1.9081
27 -1.9803
27.025 -2.0655
27.05 -2.1657
27.075 -2.2765
27.1 -2.3916
27.125 -2.5042
27.15 -2.6034
27.175 -2.6809
27.2 -2.7329
27.225 -2.7492
27.25 -2.734
27.275 -2.7039
27.3 -2.6739
27.325 -2.6516
27.35 -2.6308
27.375 -2.6122
27.4 -2.5963
27.425 -2.5839
27.45 -2.5761
27.475 -2.5706
27.5 -2.574
27.525 -2.586
27.55 -2.6066
27.575 -2.6368
27.6 -2.6735
27.625 -2.7095
27.65 -2.7379
27.675 -2.7592
27.7 -2.7766
27.725 -2.7898
27.75 -2.788
27.775 -2.7611
27.8 -2.7169
27.825 -2.6744
27.85 -2.6415
27.875 -2.6227
27.9 -2.6151
27.925 -2.6159
27.95 -2.6231
27.975 -2.6247
28 -2.6172
28.025 -2.6017
28.05 -2.5803
28.075 -2.5555
28.1 -2.5269
28.125 -2.4937
28.15 -2.4566
28.175 -2.4189
28.2 -2.3841
28.225 -2.3562
28.25 -2.3374
28.275 -2.3272
28.3 -2.3248
28.325 -2.3227
28.35 -2.3171
28.375 -2.3088
28.4 -2.302
28.425 -2.2986
28.45 -2.2975
28.475 -2.2959
28.5 -2.292
28.525 -2.2826
28.55 -2.2673
28.575 -2.2437
28.6 -2.2152
28.625 -2.1897
28.65 -2.172
28.675 -2.1632
28.7 -2.1617
28.725 -2.1689
28.75 -2.1814
28.775 -2.1983
28.8 -2.217
28.825 -2.2338
28.85 -2.2515
28.875 -2.2708
28.9 -2.2882
28.925 -2.302
28.95 -2.3136
28.975 -2.3195
29 -2.3215
29.025 -2.3191
29.05 -2.3085
29.075 -2.2775
29.1 -2.2112
29.125 -2.1114
29.15 -2.0018
29.175 -1.8946
29.2 -1.7943
29.225 -1.6991
29.25 -1.6109
29.275 -1.5312
29.3 -1.4636
29.325 -1.4116
29.35 -1.3758
29.375 -1.3506
29.4 -1.3304
29.425 -1.3129
29.45 -1.2988
29.475 -1.2895
29.5 -1.2835
29.525 -1.2752
29.55 -1.2639
29.575 -1.2517
29.6 -1.2421
29.625 -1.2353
29.65 -1.2296
29.675 -1.2287
29.7 -1.2357
29.725 -1.2502
29.75 -1.2744
29.775 -1.3076
29.8 -1.3458
29.825 -1.3893
29.85 -1.4356
29.875 -1.4845
29.9 -1.536
29.925 -1.5923
29.95 -1.6533
29.975 -1.7195
30 -1.7941
30.025 -1.8756
30.05 -1.9602
30.075 -2.0452
30.1 -2.1309
30.125 -2.2236
30.15 -2.3179
30.175 -2.4073
30.2 -2.486
30.225 -2.5458
30.25 -2.5937
30.275 -2.6345
30.3 -2.6698
30.325 -2.6989
30.35 -2.7207
30.375 -2.7438
30.4 -2.7758
30.425 -2.8213
30.45 -2.868
30.475 -2.9085
30.5 -2.9414
30.525 -2.9676
30.55 -2.9834
30.575 -2.9874
30.6 -2.9837
30.625 -2.9823
30.65 -2.9866
30.675 -2.9927
30.7 -2.9995
30.725 -3.0052
30.75 -3.0052
30.775 -2.9935
30.8 -2.9684
30.825 -2.9368
30.85 -2.9036
30.875 -2.8659
30.9 -2.8196
30.925 -2.7717
30.95 -2.7284
30.975 -2.6927
31 -2.6719
31.025 -2.6726
31.05 -2.6961
31.075 -2.732
31.1 -2.7721
31.125 -2.8062
31.15 -2.8255
31.175 -2.8277
31.2 -2.8093
31.225 -2.7821
31.25 -2.754
31.275 -2.7236
31.3 -2.6818
31.325 -2.6389
31.35 -2.6037
31.375 -2.5689
31.4 -2.5353
31.425 -2.507
31.45 -2.4871
31.475 -2.4742
31.5 -2.4593
31.525 -2.4283
31.55 -2.374
31.575 -2.2979
31.6 -2.2085
31.625 -2.114
31.65 -2.0191
31.675 -1.9246
31.7 -1.8309
31.725 -1.7397
31.75 -1.6504
31.775 -1.566
31.8 -1.4856
31.825 -1.4083
31.85 -1.3361
31.875 -1.2713
31.9 -1.2143
31.925 -1.1664
31.95 -1.1284
31.975 -1.1009
32 -1.0827
32.025 -1.072
32.05 -1.0676
32.075 -1.0679
32.1 -1.0742
32.125 -1.0859
32.15 -1.1013
32.175 -1.117
32.2 -1.134
32.225 -1.155
32.25 -1.1819
32.275 -1.2159
32.3 -1.2571
32.325 -1.3055
32.35 -1.3615
32.375 -1.4262
32.4 -1.4995
32.425 -1.5816
32.45 -1.6698
32.475 -1.7608
32.5 -1.8536
32.525 -1.95
32.55 -2.0497
32.575 -2.1423
32.6 -2.2111
32.625 -2.2496
32.65 -2.2593
32.675 -2.2487
32.7 -2.2339
32.725 -2.2219
32.75 -2.213
32.775 -2.2095
32.8 -2.2129
32.825 -2.2211
32.85 -2.2305
32.875 -2.2355
32.9 -2.2348
32.925 -2.2343
32.95 -2.238
32.975 -2.2443
33 -2.2524
33.025 -2.2622
33.05 -2.2714
33.075 -2.2833
33.1 -2.2993
33.125 -2.3192
33.15 -2.3451
33.175 -2.3696
33.2 -2.3764
33.225 -2.3512
33.25 -2.2958
33.275 -2.2229
33.3 -2.1444
33.325 -2.0661
33.35 -1.9891
33.375 -1.9143
33.4 -1.8422
33.425 -1.7693
33.45 -1.6924
33.475 -1.6136
33.5 -1.5333
33.525 -1.4561
33.55 -1.3843
33.575 -1.3203
33.6 -1.2672
33.625 -1.2213
33.65 -1.1817
33.675 -1.1455
33.7 -1.1111
33.725 -1.0759
33.75 -1.0409
33.775 -1.0113
33.8 -0.9875
33.825 -0.9696
33.85 -0.9603
33.875 -0.9625
33.9 -0.9745
33.925 -0.9933
33.95 -1.0211
33.975 -1.0538
34 -1.0846
34.025 -1.1116
34.05 -1.1306
34.075 -1.1448
34.1 -1.1585
34.125 -1.1687
34.15 -1.1774
34.175 -1.1813
34.2 -1.1803
34.225 -1.1787
34.25 -1.1724
34.275 -1.1551
34.3 -1.1279
34.325 -1.095
34.35 -1.0584
34.375 -1.0278
34.4 -1.0075
34.425 -0.997
34.45 -0.9954
34.475 -1.0034
34.5 -1.0224
34.525 -1.0524
34.55 -1.0971
34.575 -1.1564
34.6 -1.2255
34.625 -1.2933
34.65 -1.3478
34.675 -1.3943
34.7 -1.4436
34.725 -1.4942
34.75 -1.5377
34.775 -1.5726
34.8 -1.6039
34.825 -1.6352
34.85 -1.6655
34.875 -1.6921
34.9 -1.713
34.925 -1.7307
34.95 -1.7476
34.975 -1.7608
35 -1.7694
35.025 -1.7755
35.05 -1.7849
35.075 -1.8018
35.1 -1.8237
35.125 -1.8409
35.15 -1.8463
35.175 -1.8342
35.2 -1.8067
35.225 -1.7733
35.25 -1.7392
35.275 -1.71
35.3 -1.6867
35.325 -1.6692
35.35 -1.6584
35.375 -1.6555
35.4 -1.6602
35.425 -1.6697
35.45 -1.6806
35.475 -1.6916
35.5 -1.6978
35.525 -1.6971
35.55 -1.6906
35.575 -1.6755
35.6 -1.6441
35.625 -1.5952
35.65 -1.5348
35.675 -1.4701
35.7 -1.4021
35.725 -1.329
35.75 -1.2557
35.775 -1.1837
35.8 -1.1134
35.825 -1.043
35.85 -0.9771
35.875 -0.917
35.9 -0.8631
35.925 -0.8153
35.95 -0.7719
35.975 -0.7338
36 -0.6999
36.025 -0.668
36.05 -0.6378
36.075 -0.6093
36.1 -0.5841
36.125 -0.563
36.15 -0.5456
36.175 -0.5326
36.2 -0.526
36.225 -0.5274
36.25 -0.5403
36.275 -0.5638
36.3 -0.5965
36.325 -0.6357
36.35 -0.679
36.375 -0.7237
36.4 -0.7688
36.425 -0.8132
36.45 -0.8505
36.475 -0.8755
36.5 -0.8896
36.525 -0.8989
36.55 -0.9057
36.575 -0.9116
36.6 -0.9183
36.625 -0.925
36.65 -0.9303
36.675 -0.9325
36.7 -0.9296
36.725 -0.9208
36.75 -0.9112
36.775 -0.9073
36.8 -0.9083
36.825 -0.9118
36.85 -0.9192
36.875 -0.9349
36.9 -0.9702
36.925 -1.0303
36.95 -1.1031
36.975 -1.183
37 -1.2673
37.025 -1.3517
37.05 -1.4341
37.075 -1.5125
37.1 -1.5878
37.125 -1.6587
37.15 -1.7234
37.175 -1.7818
37.2 -1.8318
37.225 -1.8723
37.25 -1.9016
37.275 -1.9193
37.3 -1.9244
37.325 -1.9227
37.35 -1.9153
37.375 -1.8996
37.4 -1.8792
37.425 -1.8533
37.45 -1.8154
37.475 -1.7596
37.5 -1.6855
37.525 -1.5972
37.55 -1.4981
37.575 -1.3936
37.6 -1.29
37.625 -1.189
37.65 -1.0931
37.675 -1.0049
37.7 -0.9263
37.725 -0.8568
37.75 -0.791
37.775 -0.7225
37.8 -0.6516
37.825 -0.583
37.85 -0.5232
37.875 -0.4807
37.9 -0.4497
37.925 -0.4232
37.95 -0.3998
37.975 -0.3766
38 -0.3565
38.025 -0.3399
38.05 -0.3278
38.075 -0.3173
38.1 -0.3088
38.125 -0.3032
38.15 -0.2957
38.175 -0.2855
38.2 -0.2811
38.225 -0.2831
38.25 -0.2907
38.275 -0.302
38.3 -0.3168
38.325 -0.3364
38.35 -0.3612
38.375 -0.3924
38.4 -0.4298
38.425 -0.4722
38.45 -0.5202
38.475 -0.5757
38.5 -0.6377
38.525 -0.7061
38.55 -0.7789
38.575 -0.854
38.6 -0.9303
38.625 -1.0099
38.65 -1.0932
38.675 -1.1781
38.7 -1.2611
38.725 -1.3407
38.75 -1.4148
38.775 -1.4808
38.8 -1.5411
38.825 -1.5981
38.85 -1.6564
38.875 -1.7123
38.9 -1.7559
38.925 -1.7864
38.95 -1.8073
38.975 -1.8199
39 -1.8309
39.025 -1.8485
39.05 -1.8753
39.075 -1.9061
39.1 -1.9355
39.125 -1.9649
39.15 -1.9956
39.175 -2.0262
39.2 -2.0545
39.225 -2.078
39.25 -2.1055
39.275 -2.1336
39.3 -2.1551
39.325 -2.1643
39.35 -2.1578
39.375 -2.1386
39.4 -2.1074
39.425 -2.0679
39.45 -2.0282
39.475 -1.9931
39.5 -1.9674
39.525 -1.9498
39.55 -1.939
39.575 -1.9364
39.6 -1.9416
39.625 -1.9549
39.65 -1.9724
39.675 -1.988
39.7 -1.9985
39.725 -2.003
39.75 -2.0091
39.775 -2.0209
39.8 -2.0377
39.825 -2.0576
39.85 -2.0763
39.875 -2.0885
39.9 -2.0936
39.925 -2.0941
39.95 -2.0914
39.975 -2.083
40 -2.0737
40.025 -2.0738
40.05 -2.0855
40.075 -2.1043
40.1 -2.1281
40.125 -2.1599
40.15 -2.2017
40.175 -2.2512
40.2 -2.3024
40.225 -2.3523
40.25 -2.399
40.275 -2.4415
40.3 -2.4811
40.325 -2.5139
40.35 -2.5343
40.375 -2.5382
40.4 -2.5279
40.425 -2.509
40.45 -2.4913
40.475 -2.4806
40.5 -2.4744
40.525 -2.4674
40.55 -2.4534
40.575 -2.4318
40.6 -2.4025
40.625 -2.3659
40.65 -2.3242
40.675 -2.2851
40.7 -2.2514
40.725 -2.2198
40.75 -2.1878
40.775 -2.1549
40.8 -2.1214
40.825 -2.0873
40.85 -2.0566
40.875 -2.0276
40.9 -1.9913
40.925 -1.9411
40.95 -1.8688
40.975 -1.7783
41 -1.6837
41.025 -1.5884
41.05 -1.4865
41.075 -1.3796
41.1 -1.2739
41.125 -1.1724
41.15 -1.0744
41.175 -0.9797
41.2 -0.8854
41.225 -0.7912
41.25 -0.698
41.275 -0.6009
41.3 -0.4949
41.325 -0.3834
41.35 -0.2751
41.375 -0.1728
41.4 -0.0771
41.425 0.0099
41.45 0.0883
41.475 0.1585
41.5 0.2235
41.525 0.2878
41.55 0.3555
41.575 0.426
41.6 0.4937
41.625 0.5562
41.65 0.6135
41.675 0.666
41.7 0.7117
41.725 0.7471
41.75 0.7722
41.775 0.7874
41.8 0.7923
41.825 0.7878
41.85 0.7745
41.875 0.7535
41.9 0.7278
41.925 0.7034
41.95 0.6794
41.975 0.6532
42 0.6247
42.025 0.592
42.05 0.5548
42.075 0.5129
42.1 0.4671
42.125 0.4197
42.15 0.3721
42.175 0.3197
42.2 0.2611
42.225 0.2057
42.25 0.1714
42.275 0.1591
42.3 0.163
42.325 0.1793
42.35 0.1975
42.375 0.2175
42.4 0.2415
42.425 0.2675
42.45 0.2924
42.475 0.3173
42.5 0.3422
42.525 0.3642
42.55 0.3831
42.575 0.3969
42.6 0.4044
42.625 0.4062
42.65 0.4022
42.675 0.3922
42.7 0.3767
42.725 0.3576
42.75 0.3379
42.775 0.322
42.8 0.3101
42.825 0.2999
42.85 0.2957
42.875 0.294
42.9 0.2897
42.925 0.2806
42.95 0.267
42.975 0.2516
43 0.2362
43.025 0.2196
43.05 0.2007
43.075 0.1773
43.1 0.1471
43.125 0.1091
43.15 0.0638
43.175 0.0133
43.2 -0.0413
43.225 -0.0993
43.25 -0.1597
43.275 -0.2206
43.3 -0.2815
43.325 -0.3411
43.35 -0.3938
43.375 -0.4293
43.4 -0.452
43.425 -0.4722
43.45 -0.4908
43.475 -0.5021
43.5 -0.5036
43.525 -0.5062
43.55 -0.5086
43.575 -0.5005
43.6 -0.4752
43.625 -0.4381
43.65 -0.3939
43.675 -0.3513
43.7 -0.3147
43.725 -0.2838
43.75 -0.2537
43.775 -0.2233
43.8 -0.1941
43.825 -0.1665
43.85 -0.144
43.875 -0.1279
43.9 -0.1096
43.925 -0.0836
43.95 -0.0533
43.975 -0.026
44 -0.0054
44.025 0.0101
44.05 0.0267
44.075 0.0496
44.1 0.0765
44.125 0.1011
44.15 0.1219
44.175 0.1372
44.2 0.151
44.225 0.166
44.25 0.1839
44.275 0.205
44.3 0.2257
44.325 0.2428
44.35 0.2529
44.375 0.252
44.4 0.2411
44.425 0.2208
44.45 0.194
44.475 0.1664
44.5 0.1421
44.525 0.1273
44.55 0.1229
44.575 0.124
44.6 0.1209
44.625 0.1124
44.65 0.1
44.675 0.0852
44.7 0.0684
44.725 0.0479
44.75 0.0265
44.775 0.0024
44.8 -0.0271
44.825 -0.0618
44.85 -0.1005
44.875 -0.1415
44.9 -0.1868
44.925 -0.2352
44.95 -0.2829
44.975 -0.3232
45 -0.3563
45.025 -0.3865
45.05 -0.4154
45.075 -0.4425
45.1 -0.4698
45.125 -0.4983
45.15 -0.5286
45.175 -0.5617
45.2 -0.5977
45.225 -0.6382
45.25 -0.6873
45.275 -0.7432
45.3 -0.8016
45.325 -0.8626
45.35 -0.9251
45.375 -0.9909
45.4 -1.0574
45.425 -1.1195
45.45 -1.1654
45.475 -1.1957
45.5 -1.2134
45.525 -1.2198
45.55 -1.219
45.575 -1.2161
45.6 -1.2152
45.625 -1.2196
45.65 -1.236
45.675 -1.268
45.7 -1.309
45.725 -1.3506
45.75 -1.3727
45.775 -1.3633
45.8 -1.3242
45.825 -1.2645
45.85 -1.1929
45.875 -1.1144
45.9 -1.0385
45.925 -0.9649
45.95 -0.8952
45.975 -0.8295
46 -0.7686
46.025 -0.712
46.05 -0.6586
46.075 -0.6097
46.1 -0.565
46.125 -0.5219
46.15 -0.4747
46.175 -0.4208
46.2 -0.3608
46.225 -0.2962
46.25 -0.2298
46.275 -0.1602
46.3 -0.092
46.325 -0.0287
46.35 0.0285
46.375 0.0784
46.4 0.1195
46.425 0.1538
46.45 0.1809
46.475 0.1982
46.5 0.2075
46.525 0.2086
46.55 0.2039
46.575 0.1975
46.6 0.1916
46.625 0.1957
46.65 0.214
46.675 0.2532
46.7 0.31
46.725 0.3723
46.75 0.4307
46.775 0.4842
46.8 0.5341
46.825 0.5861
46.85 0.6427
46.875 0.6978
46.9 0.7454
46.925 0.7841
46.95 0.8148
46.975 0.8382
47 0.8538
47.025 0.8598
47.05 0.8557
47.075 0.8437
47.1 0.8239
47.125 0.7985
47.15 0.7671
47.175 0.7301
47.2 0.6904
47.225 0.6513
47.25 0.6129
47.275 0.572
47.3 0.5362
47.325 0.5091
47.35 0.496
47.375 0.4973
47.4 0.5074
47.425 0.5213
47.45 0.5319
47.475 0.5364
47.5 0.5338
47.525 0.5259
47.55 0.5171
47.575 0.5186
47.6 0.5444
47.625 0.5771
47.65 0.6058
47.675 0.6286
47.7 0.643
47.725 0.6543
47.75 0.667
47.775 0.6797
47.8 0.6892
47.825 0.6916
47.85 0.69
47.875 0.6887
47.9 0.6882
47.925 0.6881
47.95 0.6864
47.975 0.6841
48 0.6823
48.025 0.6832
48.05 0.686
48.075 0.6897
48.1 0.6908
48.125 0.6831
48.15 0.6654
48.175 0.6362
48.2 0.5946
48.225 0.5414
48.25 0.4767
48.275 0.4057
48.3 0.3384
48.325 0.2824
48.35 0.2369
48.375 0.1935
48.4 0.1487
48.425 0.1007
48.45 0.0506
48.475 -0.0004
48.5 -0.0523
48.525 -0.0968
48.55 -0.123
48.575 -0.1354
48.6 -0.138
48.625 -0.1222
48.65 -0.0933
48.675 -0.0586
48.7 -0.0199
48.725 0.0205
48.75 0.0597
48.775 0.096
48.8 0.1272
48.825 0.1542
48.85 0.1783
48.875 0.201
48.9 0.2213
48.925 0.2384
48.95 0.2524
48.975 0.2642
49 0.2727
49.025 0.2771
49.05 0.2778
49.075 0.2724
49.1 0.2614
49.125 0.2436
49.15 0.2161
49.175 0.1809
49.2 0.1443
49.225 0.1123
49.25 0.0919
49.275 0.0903
49.3 0.1087
49.325 0.1429
49.35 0.1885
49.375 0.2457
49.4 0.3089
49.425 0.37
49.45 0.4274
49.475 0.4756
49.5 0.5175
49.525 0.5537
49.55 0.5833
49.575 0.6045
49.6 0.6245
49.625 0.6491
49.65 0.6799
49.675 0.7148
49.7 0.747
49.725 0.7712
49.75 0.7905
49.775 0.8046
49.8 0.8151
49.825 0.8286
49.85 0.8476
49.875 0.8706
49.9 0.9009
49.925 0.9247
49.95 0.94
49.975 0.9478
50 0.9475
50.025 0.9442
50.05 0.9364
50.075 0.9237
50.1 0.9075
50.125 0.8867
50.15 0.8615
50.175 0.8301
50.2 0.7943
50.225 0.7579
50.25 0.719
50.275 0.6785
50.3 0.6346
50.325 0.5857
50.35 0.5368
50.375 0.4883
50.4 0.4394
50.425 0.3902
50.45 0.3402
50.475 0.2911
50.5 0.2514
50.525 0.2196
50.55 0.1998
50.575 0.2012
50.6 0.215
50.625 0.2374
50.65 0.2631
50.675 0.2899
50.7 0.3108
50.725 0.3258
50.75 0.3348
50.775 0.3377
50.8 0.333
50.825 0.3196
50.85 0.2993
50.875 0.2759
50.9 0.2507
50.925 0.2262
50.95 0.2042
50.975 0.1848
51 0.1645
51.025 0.1398
51.05 0.1079
51.075 0.0717
51.1 0.0368
51.125 0.021
51.15 0.0243
51.175 0.0321
51.2 0.0381
51.225 0.0462
51.25 0.0584
51.275 0.0681
51.3 0.0715
51.325 0.0713
51.35 0.069
51.375 0.0637
51.4 0.0607
51.425 0.0689
51.45 0.0829
51.475 0.0969
51.5 0.1096
51.525 0.1181
51.55 0.1219
51.575 0.1239
51.6 0.1258
51.625 0.1261
51.65 0.1213
51.675 0.1097
51.7 0.0891
51.725 0.0555
51.75 0.0146
51.775 -0.0291
51.8 -0.0755
51.825 -0.1255
51.85 -0.1759
51.875 -0.2231
51.9 -0.2666
51.925 -0.3052
51.95 -0.3457
51.975 -0.392
52 -0.4449
52.025 -0.5034
52.05 -0.564
52.075 -0.6263
52.1 -0.6899
52.125 -0.7563
52.15 -0.8212
52.175 -0.8842
52.2 -0.9489
52.225 -1.0122
52.25 -1.0669
52.275 -1.1136
52.3 -1.1538
52.325 -1.1891
52.35 -1.2188
52.375 -1.2408
52.4 -1.2608
52.425 -1.2797
52.45 -1.2952
52.475 -1.3079
52.5 -1.3233
52.525 -1.3449
52.55 -1.3728
52.575 -1.4057
52.6 -1.4357
52.625 -1.4514
52.65 -1.444
52.675 -1.4184
52.7 -1.3813
52.725 -1.3368
52.75 -1.2857
52.775 -1.2156
52.8 -1.1328
52.825 -1.0418
52.85 -0.9432
52.875 -0.8351
52.9 -0.7224
52.925 -0.6095
52.95 -0.502
52.975 -0.4037
53 -0.3157
53.025 -0.2383
53.05 -0.1708
53.075 -0.1121
53.1 -0.0594
53.125 -0.0126
53.15 0.028
53.175 0.0646
53.2 0.0985
53.225 0.1297
53.25 0.1565
53.275 0.1771
53.3 0.19
53.325 0.1942
53.35 0.1915
53.375 0.1818
53.4 0.1703
53.425 0.1641
53.45 0.1628
53.475 0.1605
53.5 0.1553
53.525 0.1494
53.55 0.1441
53.575 0.1429
53.6 0.1487
53.625 0.1593
53.65 0.1685
53.675 0.1748
53.7 0.1753
53.725 0.1656
53.75 0.1508
53.775 0.1338
53.8 0.1165
53.825 0.1031
53.85 0.095
53.875 0.0929
53.9 0.1015
53.925 0.1208
53.95 0.1422
53.975 0.1645
54 0.1886
54.025 0.2117
54.05 0.2341
54.075 0.2553
54.1 0.2726
54.125 0.2839
54.15 0.2849
54.175 0.2749
54.2 0.2582
54.225 0.2319
54.25 0.1941
54.275 0.1517
54.3 0.1093
54.325 0.0697
54.35 0.0462
54.375 0.0464
54.4 0.057
54.425 0.0626
54.45 0.0596
54.475 0.0477
54.5 0.0297
54.525 0.0047
54.55 -0.0247
54.575 -0.0562
54.6 -0.0863
54.625 -0.1069
54.65 -0.1016
54.675 -0.0733
54.7 -0.0386
54.725 -0.0066
54.75 0.0179
54.775 0.0326
54.8 0.036
54.825 0.025
54.85 -0.0011
54.875 -0.0366
54.9 -0.0715
54.925 -0.0869
54.95 -0.0778
54.975 -0.0557
55 -0.0297
55.025 0.0053
55.05 0.0537
55.075 0.1049
55.1 0.1572
55.125 0.21
55.15 0.2542
55.175 0.2866
55.2 0.305
55.225 0.3094
55.25 0.3039
55.275 0.2868
55.3 0.2661
55.325 0.2529
55.35 0.243
55.375 0.2269
55.4 0.2072
55.425 0.1919
55.45 0.183
55.475 0.1835
55.5 0.1969
55.525 0.2104
55.55 0.2142
55.575 0.2069
55.6 0.1907
55.625 0.1658
55.65 0.136
55.675 0.1077
55.7 0.0782
55.725 0.0419
55.75 0.0033
55.775 -0.025
55.8 -0.0371
55.825 -0.0345
55.85 -0.0239
55.875 -0.0122
55.9 0.0027
55.925 0.0205
55.95 0.0359
55.975 0.0468
56 0.0536
56.025 0.0545
56.05 0.0456
56.075 0.0247
56.1 -0.0001
56.125 -0.022
56.15 -0.0421
56.175 -0.0619
56.2 -0.0879
56.225 -0.1238
56.25 -0.1696
56.275 -0.222
56.3 -0.2786
56.325 -0.3372
56.35 -0.3976
56.375 -0.4624
56.4 -0.5286
56.425 -0.5833
56.45 -0.6142
56.475 -0.6225
56.5 -0.6243
56.525 -0.6273
56.55 -0.6331
56.575 -0.6371
56.6 -0.6361
56.625 -0.63
56.65 -0.6255
56.675 -0.6242
56.7 -0.6234
56.725 -0.6245
56.75 -0.6329
56.775 -0.6448
56.8 -0.6543
56.825 -0.6611
56.85 -0.6727
56.875 -0.6878
56.9 -0.7065
56.925 -0.7276
56.95 -0.7475
56.975 -0.7652
57 -0.7787
57.025 -0.7861
57.05 -0.7891
57.075 -0.786
57.1 -0.7757
57.125 -0.7588
57.15 -0.7413
57.175 -0.7292
57.2 -0.7233
57.225 -0.7212
57.25 -0.7252
57.275 -0.7338
57.3 -0.7444
57.325 -0.7573
57.35 -0.7747
57.375 -0.796
57.4 -0.8227
57.425 -0.8553
57.45 -0.8941
57.475 -0.9391
57.5 -0.9891
57.525 -1.0421
57.55 -1.0969
57.575 -1.152
57.6 -1.2042
57.625 -1.2525
57.65 -1.2971
57.675 -1.3361
57.7 -1.3731
57.725 -1.4128
57.75 -1.4522
57.775 -1.4877
57.8 -1.5171
57.825 -1.5384
57.85 -1.5499
57.875 -1.5561
57.9 -1.5712
57.925 -1.6018
57.95 -1.6372
57.975 -1.6601
58 -1.667
58.025 -1.6627
58.05 -1.6516
58.075 -1.6381
58.1 -1.6253
58.125 -1.6162
58.15 -1.6088
58.175 -1.5876
58.2 -1.5504
58.225 -1.5052
58.25 -1.4592
58.275 -1.4134
58.3 -1.3682
58.325 -1.3236
58.35 -1.2759
58.375 -1.2179
58.4 -1.1541
58.425 -1.0863
58.45 -1.017
58.475 -0.9482
58.5 -0.8815
58.525 -0.8213
58.55 -0.7704
58.575 -0.7317
58.6 -0.7039
58.625 -0.6839
58.65 -0.6683
58.675 -0.6546
58.7 -0.6477
58.725 -0.6492
58.75 -0.6608
58.775 -0.6795
58.8 -0.6974
58.825 -0.6992
58.85 -0.684
58.875 -0.6704
58.9 -0.666
58.925 -0.6695
58.95 -0.6823
58.975 -0.7025
59 -0.7268
59.025 -0.7506
59.05 -0.7724
59.075 -0.7881
59.1 -0.797
59.125 -0.8021
59.15 -0.8043
59.175 -0.802
59.2 -0.7855
59.225 -0.7481
59.25 -0.6994
59.275 -0.6503
59.3 -0.5962
59.325 -0.5273
59.35 -0.443
59.375 -0.3561
59.4 -0.2787
59.425 -0.2164
59.45 -0.1691
59.475 -0.135
59.5 -0.1135
59.525 -0.1027
59.55 -0.0995
59.575 -0.0984
59.6 -0.0923
59.625 -0.0843
59.65 -0.0781
59.675 -0.0761
59.7 -0.0816
59.725 -0.0945
59.75 -0.1134
59.775 -0.1392
59.8 -0.1722
59.825 -0.2133
59.85 -0.2626
59.875 -0.3164
59.9 -0.3706
59.925 -0.424
59.95 -0.4773
59.975 -0.5295
60 -0.5763
60.025 -0.6116
60.05 -0.6304
60.075 -0.6357
60.1 -0.6279
60.125 -0.6113
60.15 -0.5939
60.175 -0.581
60.2 -0.5757
60.225 -0.5803
60.25 -0.5949
60.275 -0.6153
60.3 -0.6428
60.325 -0.6837
60.35 -0.741
60.375 -0.8104
60.4 -0.8882
60.425 -0.9728
60.45 -1.0569
60.475 -1.1331
60.5 -1.1947
60.525 -1.2375
60.55 -1.2591
60.575 -1.2577
60.6 -1.2428
60.625 -1.2266
60.65 -1.2068
60.675 -1.1835
60.7 -1.1459
60.725 -1.0928
60.75 -1.0281
60.775 -0.9561
60.8 -0.8861
60.825 -0.8275
60.85 -0.7848
60.875 -0.758
60.9 -0.7445
60.925 -0.7457
60.95 -0.7608
60.975 -0.7852
61 -0.8186
61.025 -0.8583
61.05 -0.902
61.075 -0.9484
61.1 -0.9964
61.125 -1.045
61.15 -1.0942
61.175 -1.1463
61.2 -1.1974
61.225 -1.2428
61.25 -1.2739
61.275 -1.285
61.3 -1.2804
61.325 -1.2693
61.35 -1.2597
61.375 -1.2522
61.4 -1.2416
61.425 -1.2277
61.45 -1.2151
61.475 -1.2075
61.5 -1.2052
61.525 -1.2083
61.55 -1.2127
61.575 -1.2167
61.6 -1.2223
61.625 -1.2291
61.65 -1.2369
61.675 -1.2451
61.7 -1.2541
61.725 -1.2625
61.75 -1.2684
61.775 -1.2693
61.8 -1.2724
61.825 -1.2703
61.85 -1.2481
61.875 -1.2127
61.9 -1.1733
61.925 -1.1309
61.95 -1.0824
61.975 -1.0261
62 -0.9637
62.025 -0.8971
62.05 -0.8255
62.075 -0.7509
62.1 -0.6747
62.125 -0.5983
62.15 -0.5239
62.175 -0.4511
62.2 -0.3803
62.225 -0.3089
62.25 -0.2339
62.275 -0.1534
62.3 -0.0694
62.325 0.0156
62.35 0.0985
62.375 0.1768
62.4 0.2471
62.425 0.3087
62.45 0.3632
62.475 0.4119
62.5 0.4554
62.525 0.4937
62.55 0.5252
62.575 0.5488
62.6 0.5649
62.625 0.5753
62.65 0.5829
62.675 0.5892
62.7 0.5944
62.725 0.6007
62.75 0.6101
62.775 0.6249
62.8 0.645
62.825 0.6668
62.85 0.6884
62.875 0.7107
62.9 0.733
62.925 0.7532
62.95 0.7682
62.975 0.7769
63 0.778
63.025 0.7727
63.05 0.7637
63.075 0.7537
63.1 0.7442
63.125 0.7371
63.15 0.7309
63.175 0.7252
63.2 0.7187
63.225 0.7114
63.25 0.7037
63.275 0.6945
63.3 0.682
63.325 0.6693
63.35 0.6603
63.375 0.6584
63.4 0.6665
63.425 0.6857
63.45 0.7119
63.475 0.7381
63.5 0.7655
63.525 0.7929
63.55 0.8189
63.575 0.843
63.6 0.8682
63.625 0.8945
63.65 0.9217
63.675 0.9473
63.7 0.9682
63.725 0.9819
63.75 0.9877
63.775 0.9847
63.8 0.9709
63.825 0.9479
63.85 0.9175
63.875 0.8791
63.9 0.832
63.925 0.7784
63.95 0.7179
63.975 0.6578
64 0.6076
64.025 0.5779
64.05 0.5728
64.075 0.5846
64.1 0.602
64.125 0.6211
64.15 0.6408
64.175 0.6599
64.2 0.6801
64.225 0.7012
64.25 0.7259
64.275 0.7589
64.3 0.799
64.325 0.8409
64.35 0.8785
64.375 0.9097
64.4 0.9333
64.425 0.9504
64.45 0.9629
64.475 0.9743
64.5 0.9919
64.525 1.0154
64.55 1.0379
64.575 1.062
64.6 1.0878
64.625 1.1107
64.65 1.1322
64.675 1.1519
64.7 1.171
64.725 1.188
64.75 1.2005
64.775 1.2063
64.8 1.2079
64.825 1.2046
64.85 1.196
64.875 1.1791
64.9 1.1562
64.925 1.1335
64.95 1.1187
64.975 1.1213
65 1.1413
65.025 1.1729
65.05 1.2148
65.075 1.2679
65.1 1.3283
65.125 1.3937
65.15 1.4584
65.175 1.5193
65.2 1.5757
65.225 1.6274
65.25 1.6737
65.275 1.7137
65.3 1.747
65.325 1.7738
65.35 1.7942
65.375 1.8074
65.4 1.8125
65.425 1.811
65.45 1.8025
65.475 1.7868
65.5 1.7649
65.525 1.7382
65.55 1.7101
65.575 1.6867
65.6 1.6723
65.625 1.6698
65.65 1.6779
65.675 1.6911
65.7 1.7084
65.725 1.731
65.75 1.7595
65.775 1.7865
65.8 1.8065
65.825 1.8214
65.85 1.8301
65.875 1.8342
65.9 1.8374
65.925 1.8456
65.95 1.8588
65.975 1.8784
66 1.9032
66.025 1.927
66.05 1.9502
66.075 1.9706
66.1 1.9839
66.125 1.9875
66.15 1.9872
66.175 1.9856
66.2 1.9846
66.225 1.9858
66.25 1.9923
66.275 2.002
66.3 2.0075
66.325 2.005
66.35 1.9957
66.375 1.9849
66.4 1.9737
66.425 1.9642
66.45 1.9581
66.475 1.9553
66.5 1.9549
66.525 1.9571
66.55 1.963
66.575 1.9691
66.6 1.9746
66.625 1.978
66.65 1.9785
66.675 1.9741
66.7 1.9726
66.725 1.977
66.75 1.9801
66.775 1.9784
66.8 1.9705
66.825 1.9638
66.85 1.9629
66.875 1.9712
66.9 1.9869
66.925 2.0049
66.95 2.0259
66.975 2.0565
67 2.0961
67.025 2.1333
67.05 2.1708
67.075 2.2123
67.1 2.2619
67.125 2.3184
67.15 2.3782
67.175 2.443
67.2 2.5135
67.225 2.5875
67.25 2.6582
67.275 2.7219
67.3 2.7796
67.325 2.8309
67.35 2.8772
67.375 2.9176
67.4 2.9535
67.425 2.9852
67.45 3.0124
67.475 3.0344
67.5 3.0502
67.525 3.0607
67.55 3.065
67.575 3.0607
67.6 3.0472
67.625 3.0239
67.65 2.9917
67.675 2.9503
67.7 2.9013
67.725 2.8457
67.75 2.7888
67.775 2.7345
67.8 2.6886
67.825 2.6497
67.85 2.618
67.875 2.5946
67.9 2.5773
67.925 2.5637
67.95 2.5512
67.975 2.5388
68 2.5248
68.025 2.5109
68.05 2.497
68.075 2.4854
68.1 2.4763
68.125 2.4722
68.15 2.475
68.175 2.4841
68.2 2.4978
68.225 2.5087
68.25 2.5143
68.275 2.5143
68.3 2.508
68.325 2.4959
68.35 2.478
68.375 2.4593
68.4 2.4455
68.425 2.4344
68.45 2.4241
68.475 2.4142
68.5 2.4063
68.525 2.405
68.55 2.4094
68.575 2.4167
68.6 2.4287
68.625 2.4466
68.65 2.4672
68.675 2.4883
68.7 2.5089
68.725 2.5274
68.75 2.5452
68.775 2.5661
68.8 2.5881
68.825 2.606
68.85 2.6165
68.875 2.6183
68.9 2.613
68.925 2.6031
68.95 2.5889
68.975 2.5699
69 2.5458
69.025 2.5158
69.05 2.4796
69.075 2.4385
69.1 2.3919
69.125 2.3383
69.15 2.2757
69.175 2.2037
69.2 2.1224
69.225 2.033
69.25 1.938
69.275 1.8377
69.3 1.7361
69.325 1.6409
69.35 1.5591
69.375 1.4889
69.4 1.4285
69.425 1.3814
69.45 1.3618
69.475 1.3766
69.5 1.4132
69.525 1.461
69.55 1.5133
69.575 1.5651
69.6 1.6159
69.625 1.6669
69.65 1.721
69.675 1.7794
69.7 1.84
69.725 1.8976
69.75 1.9509
69.775 2.0013
69.8 2.0522
69.825 2.1043
69.85 2.1548
69.875 2.199
69.9 2.2349
69.925 2.2626
69.95 2.2827
69.975 2.2951
70 2.3001
70.025 2.2973
70.05 2.2854
70.075 2.2623
70.1 2.2317
70.125 2.194
70.15 2.1496
70.175 2.0975
70.2 2.0377
70.225 1.97
70.25 1.8967
70.275 1.818
70.3 1.7336
70.325 1.6435
70.35 1.5485
70.375 1.4515
70.4 1.3554
70.425 1.2611
70.45 1.1674
70.475 1.0782
70.5 0.9993
70.525 0.9353
70.55 0.8851
70.575 0.8445
70.6 0.8112
70.625 0.7856
70.65 0.7662
70.675 0.7571
70.7 0.761
70.725 0.7788
70.75 0.8094
70.775 0.8506
70.8 0.9036
70.825 0.9678
70.85 1.0384
70.875 1.1115
70.9 1.1821
70.925 1.249
70.95 1.312
70.975 1.3723
71 1.4304
71.025 1.4845
71.05 1.5329
71.075 1.5746
71.1 1.6124
71.125 1.6471
71.15 1.6789
71.175 1.7125
71.2 1.7498
71.225 1.7877
71.25 1.8231
71.275 1.855
71.3 1.8831
71.325 1.9091
71.35 1.9348
71.375 1.961
71.4 1.9835
71.425 2.0017
71.45 2.0152
71.475 2.0229
71.5 2.0237
71.525 2.0179
71.55 2.0062
71.575 1.9891
71.6 1.9697
71.625 1.9523
71.65 1.9353
71.675 1.9156
71.7 1.8887
71.725 1.8564
71.75 1.8165
71.775 1.7708
71.8 1.7192
71.825 1.6648
71.85 1.605
71.875 1.5426
71.9 1.4824
71.925 1.4307
71.95 1.3929
71.975 1.368
72 1.3549
72.025 1.35
72.05 1.3494
72.075 1.3545
72.1 1.3634
72.125 1.3751
72.15 1.383
72.175 1.3829
72.2 1.3732
72.225 1.355
72.25 1.3335
72.275 1.3099
72.3 1.2824
72.325 1.2494
72.35 1.2145
72.375 1.1793
72.4 1.1388
72.425 1.0888
72.45 1.0328
72.475 0.9767
72.5 0.9249
72.525 0.8787
72.55 0.8401
72.575 0.8084
72.6 0.7794
72.625 0.758
72.65 0.7503
72.675 0.7534
72.7 0.7661
72.725 0.787
72.75 0.8139
72.775 0.8401
72.8 0.8635
72.825 0.8843
72.85 0.9071
72.875 0.939
72.9 0.9816
72.925 1.0295
72.95 1.0739
72.975 1.1096
73 1.137
73.025 1.1569
73.05 1.1737
73.075 1.1913
73.1 1.2077
73.125 1.2223
73.15 1.2355
73.175 1.2483
73.2 1.2609
73.225 1.2715
73.25 1.282
73.275 1.2946
73.3 1.3144
73.325 1.3466
73.35 1.392
73.375 1.4467
73.4 1.5052
73.425 1.5629
73.45 1.6191
73.475 1.6721
73.5 1.7194
73.525 1.7597
73.55 1.7942
73.575 1.8237
73.6 1.8485
73.625 1.8684
73.65 1.8817
73.675 1.8878
73.7 1.8863
73.725 1.8776
73.75 1.8627
73.775 1.8434
73.8 1.8217
73.825 1.8026
73.85 1.7864
73.875 1.7701
73.9 1.7491
73.925 1.7216
73.95 1.6862
73.975 1.6428
74 1.5928
74.025 1.54
74.05 1.4879
74.075 1.4368
74.1 1.3872
74.125 1.3382
74.15 1.2907
74.175 1.2482
74.2 1.2114
74.225 1.1838
74.25 1.1716
74.275 1.1732
74.3 1.188
74.325 1.2111
74.35 1.2325
74.375 1.2445
74.4 1.2487
74.425 1.2492
74.45 1.2528
74.475 1.2651
74.5 1.2799
74.525 1.2944
74.55 1.3076
74.575 1.3132
74.6 1.3116
74.625 1.3065
74.65 1.3035
74.675 1.3103
74.7 1.3402
74.725 1.3896
74.75 1.4496
74.775 1.5147
74.8 1.5804
74.825 1.6444
74.85 1.7078
74.875 1.771
74.9 1.8375
74.925 1.9037
74.95 1.9691
74.975 2.035
75 2.0985
75.025 2.1588
75.05 2.2176
75.075 2.2887
75.1 2.388
75.125 2.503
75.15 2.6207
75.175 2.7325
75.2 2.8353
75.225 2.9288
75.25 3.0153
75.275 3.0921
75.3 3.1601
75.325 3.22
75.35 3.271
75.375 3.3116
75.4 3.3468
75.425 3.3785
75.45 3.4073
75.475 3.4293
75.5 3.4432
75.525 3.451
75.55 3.4535
75.575 3.447
75.6 3.4315
75.625 3.4135
75.65 3.3981
75.675 3.3879
75.7 3.3877
75.725 3.4086
75.75 3.4408
75.775 3.4718
75.8 3.5029
75.825 3.5319
75.85 3.5597
75.875 3.5834
75.9 3.5965
75.925 3.6032
75.95 3.6123
75.975 3.6225
76 3.6274
76.025 3.6321
76.05 3.6426
76.075 3.6544
76.1 3.6618
76.125 3.6671
76.15 3.6763
76.175 3.6827
76.2 3.7043
76.225 3.757
76.25 3.815
76.275 3.8656
76.3 3.9127
76.325 3.9542
76.35 3.9862
76.375 4.012
76.4 4.0354
76.425 4.0531
76.45 4.0606
76.475 4.0591
76.5 4.0486
76.525 4.0303
76.55 4.0063
76.575 3.9757
76.6 3.9383
76.625 3.894
76.65 3.8452
76.675 3.7954
76.7 3.7465
76.725 3.6965
76.75 3.6414
76.775 3.5806
76.8 3.5139
76.825 3.44
76.85 3.3602
76.875 3.2752
76.9 3.1862
76.925 3.0953
76.95 3.0046
76.975 2.9113
77 2.8148
77.025 2.7171
77.05 2.6177
77.075 2.5205
77.1 2.427
77.125 2.3366
77.15 2.2475
77.175 2.1584
77.2 2.0675
77.225 1.9706
77.25 1.8754
77.275 1.7904
77.3 1.7122
77.325 1.6364
77.35 1.562
77.375 1.4843
77.4 1.408
77.425 1.333
77.45 1.2619
77.475 1.203
77.5 1.1571
77.525 1.1152
77.55 1.0805
77.575 1.0515
77.6 1.0325
77.625 1.0314
77.65 1.0478
77.675 1.0825
77.7 1.1287
77.725 1.1751
77.75 1.215
77.775 1.2508
77.8 1.2843
77.825 1.3165
77.85 1.3459
77.875 1.3706
77.9 1.3905
77.925 1.4032
77.95 1.4059
77.975 1.4014
78 1.3934
78.025 1.3757
78.05 1.3481
78.075 1.3162
78.1 1.2831
78.125 1.2539
78.15 1.2294
78.175 1.2088
78.2 1.1999
78.225 1.2105
78.25 1.24
78.275 1.2823
78.3 1.3403
78.325 1.4125
78.35 1.4909
78.375 1.5712
78.4 1.6508
78.425 1.7278
78.45 1.7997
78.475 1.8626
78.5 1.9147
78.525 1.9548
78.55 1.9826
78.575 2.0004
78.6 2.0111
78.625 2.0203
78.65 2.0253
78.675 2.0202
78.7 2.0189
78.725 2.0377
78.75 2.0766
78.775 2.122
78.8 2.1612
78.825 2.1934
78.85 2.2198
78.875 2.2377
78.9 2.248
78.925 2.2509
78.95 2.2474
78.975 2.2352
79 2.2147
79.025 2.1878
79.05 2.1517
79.075 2.11
79.1 2.0676
79.125 2.0247
79.15 1.9818
79.175 1.9453
79.2 1.9192
79.225 1.8998
79.25 1.8825
79.275 1.878
79.3 1.8936
79.325 1.9235
79.35 1.9584
79.375 1.996
79.4 2.0328
79.425 2.0633
79.45 2.0867
79.475 2.1026
79.5 2.1107
79.525 2.112
79.55 2.107
79.575 2.0946
79.6 2.0746
79.625 2.0478
79.65 2.0158
79.675 1.9804
79.7 1.9454
79.725 1.9185
79.75 1.9079
79.775 1.9114
79.8 1.9253
79.825 1.9496
79.85 1.9828
79.875 2.0165
79.9 2.0464
79.925 2.0695
79.95 2.0895
79.975 2.1055
80 2.1181
80.025 2.1278
80.05 2.1364
80.075 2.1445
80.1 2.1484
80.125 2.1503
80.15 2.1474
80.175 2.1398
80.2 2.131
80.225 2.1213
80.25 2.1089
80.275 2.0971
80.3 2.0872
80.325 2.0759
80.35 2.0606
80.375 2.0379
80.4 2.0066
80.425 1.9707
80.45 1.9338
80.475 1.8955
80.5 1.855
80.525 1.8116
80.55 1.7666
80.575 1.7278
80.6 1.7089
80.625 1.7183
80.65 1.7517
80.675 1.7926
80.7 1.8271
80.725 1.8536
80.75 1.8708
80.775 1.8775
80.8 1.8733
80.825 1.857
80.85 1.8299
80.875 1.7906
80.9 1.74
80.925 1.6794
80.95 1.6107
80.975 1.5413
81 1.4871
81.025 1.4563
81.05 1.4393
81.075 1.4322
81.1 1.4317
81.125 1.4385
81.15 1.4513
81.175 1.4705
81.2 1.493
81.225 1.5098
81.25 1.5177
81.275 1.5188
81.3 1.516
81.325 1.5107
81.35 1.5029
81.375 1.4908
81.4 1.4728
81.425 1.4494
81.45 1.4274
81.475 1.4127
81.5 1.4013
81.525 1.3905
81.55 1.3751
81.575 1.3588
81.6 1.3534
81.625 1.3527
81.65 1.3483
81.675 1.3341
81.7 1.3097
81.725 1.2767
81.75 1.2367
81.775 1.1903
81.8 1.1363
81.825 1.0752
81.85 1.0078
81.875 0.9351
81.9 0.858
81.925 0.7807
81.95 0.7061
81.975 0.6368
82 0.5747
82.025 0.5239
82.05 0.4876
82.075 0.4592
82.1 0.4371
82.125 0.4215
82.15 0.4171
82.175 0.4266
82.2 0.4468
82.225 0.4713
82.25 0.4977
82.275 0.5265
82.3 0.5516
82.325 0.5692
82.35 0.5823
82.375 0.597
82.4 0.6195
82.425 0.6498
82.45 0.6874
82.475 0.7303
82.5 0.7762
82.525 0.8204
82.55 0.8608
82.575 0.8948
82.6 0.9243
82.625 0.9521
82.65 0.9818
82.675 1.0155
82.7 1.0516
82.725 1.0853
82.75 1.1132
82.775 1.1352
82.8 1.158
82.825 1.1889
82.85 1.2225
82.875 1.2496
82.9 1.2705
82.925 1.2866
82.95 1.296
82.975 1.2973
83 1.2901
83.025 1.2772
83.05 1.2622
83.075 1.2498
83.1 1.2412
83.125 1.2376
83.15 1.2382
83.175 1.2397
83.2 1.2391
83.225 1.238
83.25 1.2342
83.275 1.225
83.3 1.2081
83.325 1.1849
83.35 1.1562
83.375 1.123
83.4 1.0909
83.425 1.0653
83.45 1.0413
83.475 1.0144
83.5 0.9825
83.525 0.9464
83.55 0.9045
83.575 0.856
83.6 0.803
83.625 0.7474
83.65 0.6881
83.675 0.6223
83.7 0.5495
83.725 0.4718
83.75 0.3954
83.775 0.3243
83.8 0.2539
83.825 0.1789
83.85 0.0983
83.875 0.0103
83.9 -0.0836
83.925 -0.1811
83.95 -0.2718
83.975 -0.348
84 -0.4185
84.025 -0.4709
84.05 -0.4978
84.075 -0.5094
84.1 -0.4905
84.125 -0.4439
84.15 -0.3926
84.175 -0.3435
84.2 -0.2956
84.225 -0.2465
84.25 -0.1981
84.275 -0.1504
84.3 -0.1013
84.325 -0.0517
84.35 -0.0052
84.375 0.0344
84.4 0.0659
84.425 0.0894
84.45 0.1058
84.475 0.1159
84.5 0.1224
84.525 0.1289
84.55 0.138
84.575 0.1513
84.6 0.1706
84.625 0.2025
84.65 0.2486
84.675 0.3065
84.7 0.3684
84.725 0.4277
84.75 0.4789
84.775 0.5218
84.8 0.5585
84.825 0.5858
84.85 0.6047
84.875 0.6174
84.9 0.6229
84.925 0.6227
84.95 0.616
84.975 0.6021
85 0.581
85.025 0.5509
85.05 0.5084
85.075 0.4549
85.1 0.3993
85.125 0.3506
85.15 0.3118
85.175 0.2804
85.2 0.249
85.225 0.2159
85.25 0.1841
85.275 0.1524
85.3 0.1181
85.325 0.0815
85.35 0.0405
85.375 -0.0018
85.4 -0.0322
85.425 -0.0396
85.45 -0.035
85.475 -0.0273
85.5 -0.0147
85.525 0.0042
85.55 0.0222
85.575 0.0355
85.6 0.0442
85.625 0.0552
85.65 0.0695
85.675 0.0814
85.7 0.0915
85.725 0.1045
85.75 0.1193
85.775 0.1264
85.8 0.1238
85.825 0.1124
85.85 0.0937
85.875 0.0702
85.9 0.0417
85.925 0.0088
85.95 -0.0301
85.975 -0.0732
86 -0.1188
86.025 -0.1675
86.05 -0.2191
86.075 -0.2739
86.1 -0.333
86.125 -0.3956
86.15 -0.4636
86.175 -0.5362
86.2 -0.605
86.225 -0.6569
86.25 -0.6901
86.275 -0.7125
86.3 -0.7322
86.325 -0.7473
86.35 -0.7531
86.375 -0.7482
86.4 -0.7396
86.425 -0.7302
86.45 -0.7238
86.475 -0.7203
86.5 -0.7129
86.525 -0.7025
86.55 -0.691
86.575 -0.6808
86.6 -0.6724
86.625 -0.6623
86.65 -0.6411
86.675 -0.5951
86.7 -0.5329
86.725 -0.4661
86.75 -0.3999
86.775 -0.3361
86.8 -0.2768
86.825 -0.2227
86.85 -0.1729
86.875 -0.1273
86.9 -0.0848
86.925 -0.0434
86.95 -0.0044
86.975 0.0308
87 0.0634
87.025 0.0921
87.05 0.1155
87.075 0.1343
87.1 0.1509
87.125 0.1651
87.15 0.1751
87.175 0.1803
87.2 0.179
87.225 0.1712
87.25 0.1552
87.275 0.1287
87.3 0.0914
87.325 0.0456
87.35 -0.0041
87.375 -0.0521
87.4 -0.0895
87.425 -0.1143
87.45 -0.1301
87.475 -0.1404
87.5 -0.1515
87.525 -0.1663
87.55 -0.1836
87.575 -0.2009
87.6 -0.2147
87.625 -0.2243
87.65 -0.2365
87.675 -0.2518
87.7 -0.2699
87.725 -0.288
87.75 -0.3012
87.775 -0.3028
87.8 -0.2925
87.825 -0.2722
87.85 -0.2457
87.875 -0.2178
87.9 -0.192
87.925 -0.1738
87.95 -0.1624
87.975 -0.1524
88 -0.1329
88.025 -0.098
88.05 -0.0372
88.075 0.0464
88.1 0.1376
88.125 0.2218
88.15 0.2979
88.175 0.3656
88.2 0.4265
88.225 0.4802
88.25 0.5286
88.275 0.5738
88.3 0.6144
88.325 0.6505
88.35 0.6812
88.375 0.7088
88.4 0.7383
88.425 0.7701
88.45 0.8067
88.475 0.8474
88.5 0.8889
88.525 0.9303
88.55 0.9767
88.575 1.0268
88.6 1.0783
88.625 1.128
88.65 1.1737
88.675 1.2135
88.7 1.247
88.725 1.2763
88.75 1.3015
88.775 1.3242
88.8 1.3476
88.825 1.3715
88.85 1.3943
88.875 1.413
88.9 1.4257
88.925 1.4327
88.95 1.4362
88.975 1.4363
89 1.4356
89.025 1.4353
89.05 1.433
89.075 1.4269
89.1 1.4153
89.125 1.3996
89.15 1.3886
89.175 1.3881
89.2 1.3979
89.225 1.4106
89.25 1.4239
89.275 1.4419
89.3 1.4681
89.325 1.5033
89.35 1.5416
89.375 1.5798
89.4 1.6162
89.425 1.6503
89.45 1.6854
89.475 1.7226
89.5 1.7647
89.525 1.8114
89.55 1.8617
89.575 1.9148
89.6 1.9731
89.625 2.0352
89.65 2.1015
89.675 2.1704
89.7 2.2406
89.725 2.3063
89.75 2.3657
89.775 2.4178
89.8 2.4626
89.825 2.5003
89.85 2.5292
89.875 2.5494
89.9 2.5618
89.925 2.5691
89.95 2.5711
89.975 2.566
90 2.5547
90.025 2.5388
90.05 2.5204
90.075 2.5026
90.1 2.4837
90.125 2.463
90.15 2.4374
90.175 2.4063
90.2 2.3684
90.225 2.3218
90.25 2.2664
90.275 2.2015
90.3 2.1282
90.325 2.049
90.35 1.9652
90.375 1.8795
90.4 1.8088
90.425 1.7669
90.45 1.7366
90.475 1.7046
90.5 1.6686
90.525 1.6294
90.55 1.587
90.575 1.5427
90.6 1.4988
90.625 1.4561
90.65 1.4143
90.675 1.3797
90.7 1.3547
90.725 1.3389
90.75 1.3279
90.775 1.3187
90.8 1.315
90.825 1.3235
90.85 1.3417
90.875 1.3633
90.9 1.38
90.925 1.3892
90.95 1.3908
90.975 1.3856
91 1.3757
91.025 1.3621
91.05 1.3448
91.075 1.3269
91.1 1.3074
91.125 1.2869
91.15 1.2703
91.175 1.2644
91.2 1.2674
91.225 1.2716
91.25 1.2701
91.275 1.2609
91.3 1.2423
91.325 1.2208
91.35 1.2001
91.375 1.1706
91.4 1.1321
91.425 1.0881
91.45 1.0448
91.475 1.0127
91.5 0.9976
91.525 0.9886
91.55 0.9781
91.575 0.9622
91.6 0.9394
91.625 0.9107
91.65 0.8798
91.675 0.8517
91.7 0.8306
91.725 0.8217
91.75 0.8284
91.775 0.8418
91.8 0.8526
91.825 0.8604
91.85 0.867
91.875 0.8746
91.9 0.8866
91.925 0.9055
91.95 0.9312
91.975 0.963
92 0.998
92.025 1.0365
92.05 1.0741
92.075 1.1082
92.1 1.1354
92.125 1.1566
92.15 1.1682
92.175 1.1729
92.2 1.1708
92.225 1.1675
92.25 1.165
92.275 1.1657
92.3 1.1685
92.325 1.1662
92.35 1.1609
92.375 1.1485
92.4 1.1266
92.425 1.0983
92.45 1.0681
92.475 1.0434
92.5 1.0273
92.525 1.0204
92.55 1.013
92.575 1.0011
92.6 0.9822
92.625 0.9579
92.65 0.9303
92.675 0.8989
92.7 0.8645
92.725 0.8284
92.75 0.7913
92.775 0.7523
92.8 0.7143
92.825 0.6836
92.85 0.6603
92.875 0.6377
92.9 0.6153
92.925 0.5931
92.95 0.5679
92.975 0.5364
93 0.5015
93.025 0.468
93.05 0.4378
93.075 0.4131
93.1 0.3968
93.125 0.3859
93.15 0.3768
93.175 0.369
93.2 0.3714
93.225 0.3906
93.25 0.4208
93.275 0.4526
93.3 0.4804
93.325 0.5008
93.35 0.5177
93.375 0.5401
93.4 0.5791
93.425 0.6409
93.45 0.7092
93.475 0.7753
93.5 0.8398
93.525 0.9004
93.55 0.9573
93.575 1.0149
93.6 1.0711
93.625 1.1254
93.65 1.177
93.675 1.2248
93.7 1.2673
93.725 1.3045
93.75 1.3373
93.775 1.3658
93.8 1.3896
93.825 1.4091
93.85 1.4221
93.875 1.4279
93.9 1.4276
93.925 1.4196
93.95 1.4046
93.975 1.3847
94 1.3596
94.025 1.3283
94.05 1.29
94.075 1.2442
94.1 1.195
94.125 1.1434
94.15 1.0908
94.175 1.0381
94.2 0.9846
94.225 0.9298
94.25 0.8754
94.275 0.8206
94.3 0.7665
94.325 0.715
94.35 0.6683
94.375 0.6304
94.4 0.606
94.425 0.5964
94.45 0.5963
94.475 0.6043
94.5 0.6286
94.525 0.6667
94.55 0.7095
94.575 0.7532
94.6 0.7969
94.625 0.8395
94.65 0.8762
94.675 0.9053
94.7 0.9279
94.725 0.9434
94.75 0.9498
94.775 0.9496
94.8 0.9551
94.825 0.9818
94.85 1.0285
94.875 1.0863
94.9 1.1495
94.925 1.2117
94.95 1.27
94.975 1.33
95 1.3914
95.025 1.4481
95.05 1.5005
95.075 1.5435
95.1 1.5801
95.125 1.6293
95.15 1.7075
95.175 1.8009
95.2 1.8947
95.225 1.984
95.25 2.0688
95.275 2.1513
95.3 2.2312
95.325 2.3046
95.35 2.369
95.375 2.4241
95.4 2.4708
95.425 2.5099
95.45 2.5416
95.475 2.569
95.5 2.5996
95.525 2.6356
95.55 2.6721
95.575 2.7039
95.6 2.7298
95.625 2.7508
95.65 2.7667
95.675 2.7768
95.7 2.7809
95.725 2.78
95.75 2.7749
95.775 2.765
95.8 2.7503
95.825 2.7323
95.85 2.7133
95.875 2.6995
95.9 2.6951
95.925 2.6926
95.95 2.6896
95.975 2.689
96 2.697
96.025 2.7158
96.05 2.7423
96.075 2.7702
96.1 2.7961
96.125 2.8191
96.15 2.841
96.175 2.8632
96.2 2.8863
96.225 2.9087
96.25 2.9307
96.275 2.9527
96.3 2.9748
96.325 2.9977
96.35 3.0201
96.375 3.0413
96.4 3.0619
96.425 3.0826
96.45 3.1058
96.475 3.1377
96.5 3.1777
96.525 3.2222
96.55 3.2673
96.575 3.3075
96.6 3.3409
96.625 3.3665
96.65 3.3843
96.675 3.3948
96.7 3.3978
96.725 3.3941
96.75 3.3856
96.775 3.3744
96.8 3.3616
96.825 3.3469
96.85 3.3284
96.875 3.3043
96.9 3.2735
96.925 3.2351
96.95 3.1887
96.975 3.1338
97 3.0684
97.025 2.9969
97.05 2.926
97.075 2.8605
97.1 2.8017
97.125 2.7469
97.15 2.7008
97.175 2.6607
97.2 2.6279
97.225 2.6004
97.25 2.5766
97.275 2.5575
97.3 2.5431
97.325 2.531
97.35 2.5264
97.375 2.5502
97.4 2.586
97.425 2.6119
97.45 2.6279
97.475 2.6363
97.5 2.6405
97.525 2.6464
97.55 2.6585
97.575 2.679
97.6 2.6998
97.625 2.7187
97.65 2.732
97.675 2.7404
97.7 2.7447
97.725 2.7486
97.75 2.7554
97.775 2.7609
97.8 2.7626
97.825 2.7594
97.85 2.7486
97.875 2.7291
97.9 2.6998
97.925 2.6613
97.95 2.6149
97.975 2.5608
98 2.5023
98.025 2.4425
98.05 2.3849
98.075 2.335
98.1 2.2999
98.125 2.282
98.15 2.2767
98.175 2.2771
98.2 2.276
98.225 2.2711
98.25 2.2606
98.275 2.2435
98.3 2.222
98.325 2.1983
98.35 2.1757
98.375 2.1578
98.4 2.1442
98.425 2.1341
98.45 2.1251
98.475 2.1154
98.5 2.1023
98.525 2.085
98.55 2.0636
98.575 2.0405
98.6 2.0197
98.625 2.0004
98.65 1.9819
98.675 1.9685
98.7 1.9602
98.725 1.9569
98.75 1.9596
98.775 1.9702
98.8 1.9874
98.825 2.0164
98.85 2.0555
98.875 2.0973
98.9 2.1373
98.925 2.1753
98.95 2.2081
98.975 2.2318
99 2.2474
99.025 2.2563
99.05 2.2558
99.075 2.2465
99.1 2.229
99.125 2.2033
99.15 2.1717
99.175 2.1325
99.2 2.0839
99.225 2.027
99.25 1.9701
99.275 1.9209
99.3 1.891
99.325 1.8709
99.35 1.8544
99.375 1.8388
99.4 1.8246
99.425 1.8146
99.45 1.8143
99.475 1.8217
99.5 1.8308
99.525 1.8437
99.55 1.8615
99.575 1.8836
99.6 1.9069
99.625 1.9274
99.65 1.9444
99.675 1.9606
99.7 1.9736
99.725 1.9801
99.75 1.979
99.775 1.9725
99.8 1.9643
99.825 1.9538
99.85 1.9387
99.875 1.9201
99.9 1.8961
99.925 1.8702
99.95 1.8431
99.975 1.8184
100 1.8081
