# Supplementary material for: Uptake of N2O5 by aqueous aerosol unveiled using chemically accurate many-body potentials
Source: Nat Commun. 2022 Mar 10;13:1266. doi: 10.1038/s41467-022-28697-8 (PMC8913772; doi:10.1038/s41467-022-28697-8)
Supplement: Supplementary file 3 — Source Data [file 41467_2022_28697_MOESM3_ESM.zip › n2o5-uptake-data/Fig2/scattering/rep02run18/relcom_gds.dat]

0.025 12.0119
0.05 11.9944
0.075 11.9768
0.1 11.9593
0.125 11.9417
0.15 11.9242
0.175 11.9066
0.2 11.889
0.225 11.8715
0.25 11.8539
0.275 11.8363
0.3 11.8187
0.325 11.8011
0.35 11.7835
0.375 11.7659
0.4 11.7483
0.425 11.7306
0.45 11.7129
0.475 11.6953
0.5 11.6776
0.525 11.6599
0.55 11.6421
0.575 11.6244
0.6 11.6067
0.625 11.5889
0.65 11.5711
0.675 11.5533
0.7 11.5354
0.725 11.5175
0.75 11.4996
0.775 11.4817
0.8 11.4638
0.825 11.4458
0.85 11.4279
0.875 11.4099
0.9 11.3919
0.925 11.3739
0.95 11.3558
0.975 11.3378
1 11.3198
1.025 11.3017
1.05 11.2836
1.075 11.2655
1.1 11.2473
1.125 11.2292
1.15 11.211
1.175 11.1929
1.2 11.1747
1.225 11.1564
1.25 11.1382
1.275 11.1199
1.3 11.1016
1.325 11.0833
1.35 11.0649
1.375 11.0465
1.4 11.0281
1.425 11.0096
1.45 10.9911
1.475 10.9726
1.5 10.954
1.525 10.9354
1.55 10.9168
1.575 10.8981
1.6 10.8794
1.625 10.8606
1.65 10.8418
1.675 10.823
1.7 10.8041
1.725 10.7851
1.75 10.7662
1.775 10.7471
1.8 10.728
1.825 10.7089
1.85 10.6897
1.875 10.6704
1.9 10.6511
1.925 10.6318
1.95 10.6124
1.975 10.593
2 10.5736
2.025 10.5542
2.05 10.5347
2.075 10.5152
2.1 10.4956
2.125 10.476
2.15 10.4564
2.175 10.4368
2.2 10.4171
2.225 10.3974
2.25 10.3776
2.275 10.3577
2.3 10.3378
2.325 10.3179
2.35 10.298
2.375 10.278
2.4 10.2579
2.425 10.2379
2.45 10.2177
2.475 10.1976
2.5 10.1774
2.525 10.1572
2.55 10.1369
2.575 10.1166
2.6 10.0963
2.625 10.0759
2.65 10.0555
2.675 10.0351
2.7 10.0146
2.725 9.9942
2.75 9.9737
2.775 9.9532
2.8 9.9327
2.825 9.9121
2.85 9.8916
2.875 9.8711
2.9 9.8505
2.925 9.83
2.95 9.8095
2.975 9.7889
3 9.7684
3.025 9.7478
3.05 9.7273
3.075 9.7067
3.1 9.6861
3.125 9.6655
3.15 9.6448
3.175 9.6242
3.2 9.6035
3.225 9.5828
3.25 9.562
3.275 9.5413
3.3 9.5205
3.325 9.4997
3.35 9.4789
3.375 9.4581
3.4 9.4372
3.425 9.4163
3.45 9.3954
3.475 9.3745
3.5 9.3535
3.525 9.3324
3.55 9.3113
3.575 9.2901
3.6 9.2689
3.625 9.2476
3.65 9.2262
3.675 9.2048
3.7 9.1833
3.725 9.1618
3.75 9.1402
3.775 9.1186
3.8 9.0969
3.825 9.0752
3.85 9.0534
3.875 9.0316
3.9 9.0097
3.925 8.9878
3.95 8.9658
3.975 8.9438
4 8.9218
4.025 8.8997
4.05 8.8775
4.075 8.8553
4.1 8.833
4.125 8.8107
4.15 8.7883
4.175 8.7658
4.2 8.7433
4.225 8.7207
4.25 8.6981
4.275 8.6754
4.3 8.6527
4.325 8.63
4.35 8.6072
4.375 8.5842
4.4 8.5613
4.425 8.5382
4.45 8.515
4.475 8.4917
4.5 8.4685
4.525 8.4453
4.55 8.4223
4.575 8.3993
4.6 8.3763
4.625 8.3535
4.65 8.3308
4.675 8.3081
4.7 8.2854
4.725 8.2628
4.75 8.24
4.775 8.217
4.8 8.1939
4.825 8.1707
4.85 8.1472
4.875 8.1236
4.9 8.0997
4.925 8.0756
4.95 8.0513
4.975 8.0266
5 8.0016
5.025 7.9765
5.05 7.9509
5.075 7.9251
5.1 7.8989
5.125 7.8726
5.15 7.8461
5.175 7.8195
5.2 7.7926
5.225 7.7657
5.25 7.7387
5.275 7.7115
5.3 7.6841
5.325 7.6566
5.35 7.629
5.375 7.6012
5.4 7.5734
5.425 7.5454
5.45 7.5174
5.475 7.4892
5.5 7.4608
5.525 7.4324
5.55 7.4038
5.575 7.3751
5.6 7.3462
5.625 7.3172
5.65 7.288
5.675 7.2587
5.7 7.2292
5.725 7.1994
5.75 7.1694
5.775 7.139
5.8 7.1084
5.825 7.0774
5.85 7.046
5.875 7.0143
5.9 6.9823
5.925 6.9499
5.95 6.9173
5.975 6.8843
6 6.8511
6.025 6.8177
6.05 6.7839
6.075 6.7497
6.1 6.7152
6.125 6.6806
6.15 6.6457
6.175 6.6106
6.2 6.5751
6.225 6.5391
6.25 6.5025
6.275 6.4655
6.3 6.4279
6.325 6.3895
6.35 6.3504
6.375 6.3101
6.4 6.269
6.425 6.2269
6.45 6.1837
6.475 6.1391
6.5 6.0924
6.525 6.0437
6.55 5.9935
6.575 5.9415
6.6 5.8872
6.625 5.8315
6.65 5.7764
6.675 5.7211
6.7 5.6659
6.725 5.6103
6.75 5.5538
6.775 5.4955
6.8 5.4345
6.825 5.3717
6.85 5.3077
6.875 5.2428
6.9 5.177
6.925 5.1101
6.95 5.0421
6.975 4.9726
7 4.9019
7.025 4.8298
7.05 4.756
7.075 4.6802
7.1 4.6021
7.125 4.5216
7.15 4.4379
7.175 4.3507
7.2 4.2594
7.225 4.164
7.25 4.0637
7.275 3.9588
7.3 3.8489
7.325 3.7336
7.35 3.6137
7.375 3.4933
7.4 3.3753
7.425 3.2678
7.45 3.1808
7.475 3.1107
7.5 3.0574
7.525 3.0127
7.55 2.975
7.575 2.9553
7.6 2.9459
7.625 2.9367
7.65 2.924
7.675 2.9044
7.7 2.8779
7.725 2.8462
7.75 2.8107
7.775 2.7743
7.8 2.739
7.825 2.7138
7.85 2.6983
7.875 2.6944
7.9 2.7042
7.925 2.7207
7.95 2.736
7.975 2.7454
8 2.7459
8.025 2.7395
8.05 2.7287
8.075 2.7112
8.1 2.6898
8.125 2.6652
8.15 2.6372
8.175 2.6072
8.2 2.5766
8.225 2.5506
8.25 2.5399
8.275 2.5526
8.3 2.5731
8.325 2.5909
8.35 2.6032
8.375 2.6089
8.4 2.6082
8.425 2.601
8.45 2.5859
8.475 2.5624
8.5 2.5325
8.525 2.4981
8.55 2.4572
8.575 2.4101
8.6 2.3598
8.625 2.3045
8.65 2.2448
8.675 2.1851
8.7 2.124
8.725 2.0632
8.75 2.0109
8.775 1.9721
8.8 1.9399
8.825 1.9067
8.85 1.8663
8.875 1.8162
8.9 1.7572
8.925 1.6923
8.95 1.6221
8.975 1.5469
9 1.4648
9.025 1.3762
9.05 1.2811
9.075 1.1806
9.1 1.0789
9.125 0.9806
9.15 0.8954
9.175 0.8455
9.2 0.8353
9.225 0.8421
9.25 0.8507
9.275 0.8579
9.3 0.8636
9.325 0.8712
9.35 0.8829
9.375 0.9047
9.4 0.9382
9.425 0.9821
9.45 1.0289
9.475 1.0713
9.5 1.1079
9.525 1.138
9.55 1.1623
9.575 1.1814
9.6 1.194
9.625 1.2025
9.65 1.2158
9.675 1.2367
9.7 1.2566
9.725 1.27
9.75 1.2762
9.775 1.283
9.8 1.2957
9.825 1.3085
9.85 1.3156
9.875 1.3165
9.9 1.3156
9.925 1.3114
9.95 1.304
9.975 1.3012
10 1.3049
10.025 1.3085
10.05 1.3055
10.075 1.3018
10.1 1.3025
10.125 1.3071
10.15 1.3125
10.175 1.3197
10.2 1.329
10.225 1.3383
10.25 1.3448
10.275 1.3473
10.3 1.3425
10.325 1.3314
10.35 1.3157
10.375 1.2945
10.4 1.2702
10.425 1.2463
10.45 1.2222
10.475 1.2028
10.5 1.1867
10.525 1.1673
10.55 1.1432
10.575 1.1135
10.6 1.08
10.625 1.0457
10.65 1.014
10.675 0.9812
10.7 0.9438
10.725 0.903
10.75 0.8558
10.775 0.8026
10.8 0.7427
10.825 0.6781
10.85 0.6147
10.875 0.5672
10.9 0.5345
10.925 0.5052
10.95 0.4753
10.975 0.4408
11 0.3978
11.025 0.3449
11.05 0.2804
11.075 0.2035
11.1 0.1258
11.125 0.0601
11.15 0.0074
11.175 -0.0446
11.2 -0.0955
11.225 -0.1336
11.25 -0.1525
11.275 -0.1602
11.3 -0.1629
11.325 -0.1653
11.35 -0.172
11.375 -0.1821
11.4 -0.1906
11.425 -0.1954
11.45 -0.1937
11.475 -0.1861
11.5 -0.1774
11.525 -0.171
11.55 -0.1659
11.575 -0.1607
11.6 -0.1568
11.625 -0.148
11.65 -0.1299
11.675 -0.1071
11.7 -0.0876
11.725 -0.0755
11.75 -0.0725
11.775 -0.0786
11.8 -0.0896
11.825 -0.1059
11.85 -0.1261
11.875 -0.1479
11.9 -0.1735
11.925 -0.2032
11.95 -0.2348
11.975 -0.2691
12 -0.3101
12.025 -0.3544
12.05 -0.3988
12.075 -0.4399
12.1 -0.4725
12.125 -0.4949
12.15 -0.5106
12.175 -0.5245
12.2 -0.5397
12.225 -0.5561
12.25 -0.5696
12.275 -0.5795
12.3 -0.5871
12.325 -0.5956
12.35 -0.6079
12.375 -0.625
12.4 -0.6439
12.425 -0.6647
12.45 -0.6849
12.475 -0.7015
12.5 -0.7156
12.525 -0.7268
12.55 -0.7385
12.575 -0.7542
12.6 -0.7698
12.625 -0.7813
12.65 -0.7873
12.675 -0.7919
12.7 -0.7937
12.725 -0.7906
12.75 -0.7871
12.775 -0.7827
12.8 -0.777
12.825 -0.7714
12.85 -0.7652
12.875 -0.7492
12.9 -0.7147
12.925 -0.6715
12.95 -0.626
12.975 -0.5835
13 -0.546
13.025 -0.5116
13.05 -0.4762
13.075 -0.4386
13.1 -0.3959
13.125 -0.346
13.15 -0.2857
13.175 -0.2174
13.2 -0.1505
13.225 -0.0871
13.25 -0.0298
13.275 0.0204
13.3 0.063
13.325 0.099
13.35 0.129
13.375 0.1581
13.4 0.1989
13.425 0.2577
13.45 0.3318
13.475 0.4132
13.5 0.5017
13.525 0.5931
13.55 0.6809
13.575 0.7676
13.6 0.8543
13.625 0.9471
13.65 1.049
13.675 1.1578
13.7 1.2668
13.725 1.3703
13.75 1.4669
13.775 1.5568
13.8 1.6409
13.825 1.7194
13.85 1.7926
13.875 1.862
13.9 1.9277
13.925 1.9883
13.95 2.0442
13.975 2.0978
14 2.1511
14.025 2.2081
14.05 2.2717
14.075 2.3382
14.1 2.404
14.125 2.4689
14.15 2.5306
14.175 2.5892
14.2 2.6442
14.225 2.6949
14.25 2.743
14.275 2.7907
14.3 2.8415
14.325 2.8941
14.35 2.9451
14.375 2.993
14.4 3.0383
14.425 3.0816
14.45 3.1252
14.475 3.1748
14.5 3.2348
14.525 3.2992
14.55 3.3624
14.575 3.4238
14.6 3.4838
14.625 3.5428
14.65 3.6002
14.675 3.6541
14.7 3.7033
14.725 3.7481
14.75 3.7889
14.775 3.8261
14.8 3.8604
14.825 3.8919
14.85 3.9201
14.875 3.9453
14.9 3.9686
14.925 3.9899
14.95 4.0088
14.975 4.0256
15 4.0408
15.025 4.0544
15.05 4.0656
15.075 4.0748
15.1 4.0821
15.125 4.0872
15.15 4.0905
15.175 4.0921
15.2 4.0916
15.225 4.0885
15.25 4.0832
15.275 4.0762
15.3 4.0672
15.325 4.0561
15.35 4.0432
15.375 4.0285
15.4 4.0113
15.425 3.9918
15.45 3.9697
15.475 3.9443
15.5 3.9156
15.525 3.8838
15.55 3.8481
15.575 3.8078
15.6 3.7628
15.625 3.7128
15.65 3.6581
15.675 3.5985
15.7 3.5343
15.725 3.4651
15.75 3.392
15.775 3.3144
15.8 3.2333
15.825 3.1524
15.85 3.0792
15.875 3.0154
15.9 2.9583
15.925 2.9019
15.95 2.8416
15.975 2.7758
16 2.7044
16.025 2.6265
16.05 2.543
16.075 2.4552
16.1 2.3674
16.125 2.2842
16.15 2.2065
16.175 2.1292
16.2 2.0498
16.225 1.9659
16.25 1.8776
16.275 1.7832
16.3 1.6814
16.325 1.5731
16.35 1.4603
16.375 1.344
16.4 1.231
16.425 1.1243
16.45 1.0253
16.475 0.9376
16.5 0.8696
16.525 0.8246
16.55 0.7911
16.575 0.7586
16.6 0.7219
16.625 0.6781
16.65 0.6274
16.675 0.5712
16.7 0.51
16.725 0.4515
16.75 0.3998
16.775 0.3551
16.8 0.3196
16.825 0.2899
16.85 0.2629
16.875 0.2407
16.9 0.2259
16.925 0.2174
16.95 0.2098
16.975 0.1968
17 0.1756
17.025 0.1525
17.05 0.1335
17.075 0.1176
17.1 0.104
17.125 0.0921
17.15 0.085
17.175 0.0843
17.2 0.088
17.225 0.0938
17.25 0.1028
17.275 0.1136
17.3 0.124
17.325 0.1358
17.35 0.1528
17.375 0.1744
17.4 0.1981
17.425 0.2211
17.45 0.2432
17.475 0.2638
17.5 0.28
17.525 0.2941
17.55 0.3096
17.575 0.327
17.6 0.3517
17.625 0.3949
17.65 0.4607
17.675 0.5432
17.7 0.625
17.725 0.6966
17.75 0.7579
17.775 0.8068
17.8 0.8457
17.825 0.8783
17.85 0.908
17.875 0.9386
17.9 0.9704
17.925 1.0033
17.95 1.0328
17.975 1.0557
18 1.0699
18.025 1.0754
18.05 1.0725
18.075 1.0626
18.1 1.0455
18.125 1.022
18.15 0.9931
18.175 0.9596
18.2 0.9228
18.225 0.8858
18.25 0.8494
18.275 0.8156
18.3 0.7796
18.325 0.7348
18.35 0.6824
18.375 0.6282
18.4 0.5772
18.425 0.5315
18.45 0.4908
18.475 0.4583
18.5 0.4363
18.525 0.4257
18.55 0.425
18.575 0.4277
18.6 0.4387
18.625 0.4618
18.65 0.4972
18.675 0.5406
18.7 0.5918
18.725 0.6507
18.75 0.7103
18.775 0.7682
18.8 0.8235
18.825 0.8699
18.85 0.9068
18.875 0.9392
18.9 0.9702
18.925 1.0058
18.95 1.0516
18.975 1.1079
19 1.1736
19.025 1.2406
19.05 1.304
19.075 1.3599
19.1 1.4073
19.125 1.449
19.15 1.4822
19.175 1.5045
19.2 1.5161
19.225 1.5176
19.25 1.5111
19.275 1.4979
19.3 1.4774
19.325 1.4496
19.35 1.4142
19.375 1.3723
19.4 1.325
19.425 1.2735
19.45 1.2191
19.475 1.1588
19.5 1.0889
19.525 1.0087
19.55 0.9175
19.575 0.818
19.6 0.7193
19.625 0.6252
19.65 0.539
19.675 0.4629
19.7 0.3969
19.725 0.3418
19.75 0.2953
19.775 0.2561
19.8 0.2184
19.825 0.1781
19.85 0.1361
19.875 0.0914
19.9 0.0406
19.925 -0.011
19.95 -0.0566
19.975 -0.0839
20 -0.0785
20.025 -0.0462
20.05 -0.0011
20.075 0.0446
20.1 0.0841
20.125 0.1162
20.15 0.1412
20.175 0.1608
20.2 0.1742
20.225 0.1784
20.25 0.1743
20.275 0.1642
20.3 0.1548
20.325 0.1504
20.35 0.151
20.375 0.1541
20.4 0.1572
20.425 0.1628
20.45 0.1716
20.475 0.1854
20.5 0.2021
20.525 0.2151
20.55 0.2188
20.575 0.2146
20.6 0.2078
20.625 0.2041
20.65 0.2008
20.675 0.1952
20.7 0.1864
20.725 0.1758
20.75 0.1648
20.775 0.1522
20.8 0.1371
20.825 0.1203
20.85 0.101
20.875 0.0817
20.9 0.064
20.925 0.0429
20.95 0.0203
20.975 -0.0028
21 -0.0244
21.025 -0.0385
21.05 -0.0372
21.075 -0.0186
21.1 0.0184
21.125 0.0676
21.15 0.1164
21.175 0.1591
21.2 0.1913
21.225 0.2115
21.25 0.2178
21.275 0.2084
21.3 0.1814
21.325 0.1377
21.35 0.0801
21.375 0.0127
21.4 -0.057
21.425 -0.1193
21.45 -0.1697
21.475 -0.2073
21.5 -0.2351
21.525 -0.2562
21.55 -0.2695
21.575 -0.2809
21.6 -0.2939
21.625 -0.3086
21.65 -0.3219
21.675 -0.3321
21.7 -0.3431
21.725 -0.3581
21.75 -0.3769
21.775 -0.3977
21.8 -0.4206
21.825 -0.4447
21.85 -0.47
21.875 -0.4944
21.9 -0.5131
21.925 -0.5273
21.95 -0.5354
21.975 -0.5372
22 -0.53
22.025 -0.5122
22.05 -0.471
22.075 -0.406
22.1 -0.3377
22.125 -0.2715
22.15 -0.2063
22.175 -0.1391
22.2 -0.0704
22.225 0.0033
22.25 0.0783
22.275 0.152
22.3 0.2226
22.325 0.2887
22.35 0.3485
22.375 0.4003
22.4 0.4417
22.425 0.4741
22.45 0.4998
22.475 0.5205
22.5 0.5369
22.525 0.5478
22.55 0.5565
22.575 0.5658
22.6 0.5793
22.625 0.5993
22.65 0.6271
22.675 0.6625
22.7 0.7044
22.725 0.7518
22.75 0.7954
22.775 0.8356
22.8 0.8727
22.825 0.9037
22.85 0.9274
22.875 0.9429
22.9 0.9484
22.925 0.9457
22.95 0.9342
22.975 0.9138
23 0.8856
23.025 0.8606
23.05 0.8432
23.075 0.8362
23.1 0.8409
23.125 0.8558
23.15 0.8768
23.175 0.9032
23.2 0.9375
23.225 0.9795
23.25 1.0239
23.275 1.0686
23.3 1.1126
23.325 1.1545
23.35 1.1931
23.375 1.2267
23.4 1.2568
23.425 1.2784
23.45 1.2925
23.475 1.3013
23.5 1.3065
23.525 1.3144
23.55 1.3219
23.575 1.3255
23.6 1.3273
23.625 1.3318
23.65 1.3366
23.675 1.3401
23.7 1.3413
23.725 1.3372
23.75 1.3254
23.775 1.3086
23.8 1.2939
23.825 1.2879
23.85 1.2912
23.875 1.3037
23.9 1.3277
23.925 1.3637
23.95 1.4109
23.975 1.4602
24 1.5069
24.025 1.5463
24.05 1.5771
24.075 1.6004
24.1 1.6201
24.125 1.6407
24.15 1.6611
24.175 1.6788
24.2 1.6908
24.225 1.6967
24.25 1.697
24.275 1.6915
24.3 1.6801
24.325 1.662
24.35 1.638
24.375 1.6091
24.4 1.5766
24.425 1.541
24.45 1.5001
24.475 1.4495
24.5 1.3908
24.525 1.3301
24.55 1.2803
24.575 1.2426
24.6 1.2132
24.625 1.1841
24.65 1.1496
24.675 1.1094
24.7 1.063
24.725 1.0136
24.75 0.9629
24.775 0.9097
24.8 0.8535
24.825 0.7939
24.85 0.7295
24.875 0.6614
24.9 0.5916
24.925 0.5203
24.95 0.4503
24.975 0.3888
25 0.3378
25.025 0.3012
25.05 0.2756
25.075 0.2563
25.1 0.2478
25.125 0.2453
25.15 0.2485
25.175 0.266
25.2 0.2944
25.225 0.3383
25.25 0.3905
25.275 0.4433
25.3 0.4912
25.325 0.5311
25.35 0.5613
25.375 0.5802
25.4 0.5878
25.425 0.5826
25.45 0.569
25.475 0.5512
25.5 0.532
25.525 0.5182
25.55 0.52
25.575 0.5383
25.6 0.5602
25.625 0.575
25.65 0.582
25.675 0.5815
25.7 0.5808
25.725 0.5898
25.75 0.6009
25.775 0.6094
25.8 0.6184
25.825 0.6346
25.85 0.6597
25.875 0.6872
25.9 0.7143
25.925 0.7401
25.95 0.7702
25.975 0.8038
26 0.8421
26.025 0.8852
26.05 0.9372
26.075 0.993
26.1 1.0447
26.125 1.0889
26.15 1.1234
26.175 1.1516
26.2 1.1776
26.225 1.2019
26.25 1.2215
26.275 1.2343
26.3 1.2406
26.325 1.2418
26.35 1.2394
26.375 1.2303
26.4 1.212
26.425 1.1844
26.45 1.1518
26.475 1.1213
26.5 1.0919
26.525 1.0584
26.55 1.0214
26.575 0.9892
26.6 0.9682
26.625 0.9572
26.65 0.9572
26.675 0.9658
26.7 0.9752
26.725 0.9854
26.75 0.9968
26.775 1.0102
26.8 1.0242
26.825 1.0404
26.85 1.0681
26.875 1.1292
26.9 1.214
26.925 1.3033
26.95 1.3865
26.975 1.4602
27 1.524
27.025 1.5812
27.05 1.6364
27.075 1.6905
27.1 1.7427
27.125 1.7946
27.15 1.8462
27.175 1.8976
27.2 1.9468
27.225 1.9919
27.25 2.0321
27.275 2.0693
27.3 2.1024
27.325 2.1347
27.35 2.1657
27.375 2.1955
27.4 2.2272
27.425 2.2623
27.45 2.2984
27.475 2.3352
27.5 2.3762
27.525 2.4223
27.55 2.4714
27.575 2.5181
27.6 2.5588
27.625 2.5938
27.65 2.6218
27.675 2.643
27.7 2.6584
27.725 2.6691
27.75 2.6749
27.775 2.6764
27.8 2.6734
27.825 2.6665
27.85 2.6559
27.875 2.6406
27.9 2.6214
27.925 2.5983
27.95 2.5718
27.975 2.542
28 2.5084
28.025 2.4723
28.05 2.4334
28.075 2.3919
28.1 2.3475
28.125 2.2999
28.15 2.2481
28.175 2.1925
28.2 2.1325
28.225 2.0677
28.25 1.9973
28.275 1.9214
28.3 1.8417
28.325 1.7617
28.35 1.683
28.375 1.6043
28.4 1.5275
28.425 1.4597
28.45 1.4117
28.475 1.3794
28.5 1.3532
28.525 1.3268
28.55 1.3025
28.575 1.282
28.6 1.2647
28.625 1.2478
28.65 1.2328
28.675 1.2134
28.7 1.188
28.725 1.156
28.75 1.1186
28.775 1.0813
28.8 1.0515
28.825 1.0287
28.85 1.0106
28.875 0.9926
28.9 0.9706
28.925 0.9429
28.95 0.9113
28.975 0.8766
29 0.8422
29.025 0.8139
29.05 0.798
29.075 0.7891
29.1 0.7804
29.125 0.7683
29.15 0.7506
29.175 0.7256
29.2 0.6948
29.225 0.6601
29.25 0.6235
29.275 0.591
29.3 0.5676
29.325 0.5566
29.35 0.5562
29.375 0.5594
29.4 0.5635
29.425 0.5677
29.45 0.5668
29.475 0.5594
29.5 0.5453
29.525 0.525
29.55 0.5002
29.575 0.4733
29.6 0.4473
29.625 0.4243
29.65 0.4059
29.675 0.3909
29.7 0.3803
29.725 0.3832
29.75 0.4001
29.775 0.4236
29.8 0.451
29.825 0.4792
29.85 0.5083
29.875 0.5349
29.9 0.557
29.925 0.5751
29.95 0.5893
29.975 0.5983
30 0.6016
30.025 0.6027
30.05 0.6051
30.075 0.6075
30.1 0.6064
30.125 0.6032
30.15 0.5981
30.175 0.5938
30.2 0.5938
30.225 0.5953
30.25 0.5947
30.275 0.5897
30.3 0.5787
30.325 0.563
30.35 0.5497
30.375 0.5466
30.4 0.5497
30.425 0.5547
30.45 0.5585
30.475 0.5572
30.5 0.5515
30.525 0.5438
30.55 0.5383
30.575 0.5344
30.6 0.5317
30.625 0.5347
30.65 0.5454
30.675 0.5618
30.7 0.5795
30.725 0.5957
30.75 0.6063
30.775 0.6122
30.8 0.613
30.825 0.6099
30.85 0.6055
30.875 0.6002
30.9 0.5956
30.925 0.5913
30.95 0.584
30.975 0.5721
31 0.5554
31.025 0.5358
31.05 0.5179
31.075 0.5175
31.1 0.5387
31.125 0.567
31.15 0.5914
31.175 0.6113
31.2 0.6285
31.225 0.6391
31.25 0.6441
31.275 0.6417
31.3 0.6347
31.325 0.6253
31.35 0.6163
31.375 0.6074
31.4 0.6027
31.425 0.61
31.45 0.6341
31.475 0.669
31.5 0.7068
31.525 0.745
31.55 0.7862
31.575 0.8247
31.6 0.8568
31.625 0.8817
31.65 0.8996
31.675 0.9119
31.7 0.9179
31.725 0.9167
31.75 0.9089
31.775 0.8989
31.8 0.8898
31.825 0.8844
31.85 0.8883
31.875 0.8997
31.9 0.9192
31.925 0.9432
31.95 0.9672
31.975 0.9852
32 1.0026
32.025 1.0239
32.05 1.0564
32.075 1.101
32.1 1.1497
32.125 1.1936
32.15 1.2285
32.175 1.2567
32.2 1.2787
32.225 1.2945
32.25 1.3171
32.275 1.3688
32.3 1.4389
32.325 1.5143
32.35 1.591
32.375 1.6684
32.4 1.7406
32.425 1.8058
32.45 1.8626
32.475 1.9096
32.5 1.947
32.525 1.9768
32.55 1.9998
32.575 2.0164
32.6 2.0258
32.625 2.0272
32.65 2.0209
32.675 2.0056
32.7 1.9804
32.725 1.9471
32.75 1.9056
32.775 1.8563
32.8 1.8031
32.825 1.7488
32.85 1.7024
32.875 1.6771
32.9 1.6699
32.925 1.6747
32.95 1.6891
32.975 1.7079
33 1.7243
33.025 1.7352
33.05 1.7383
33.075 1.7317
33.1 1.7153
33.125 1.6888
33.15 1.6535
33.175 1.6096
33.2 1.5601
33.225 1.5078
33.25 1.4552
33.275 1.4117
33.3 1.3873
33.325 1.3871
33.35 1.4072
33.375 1.432
33.4 1.4538
33.425 1.4685
33.45 1.4732
33.475 1.4678
33.5 1.4547
33.525 1.4334
33.55 1.4081
33.575 1.3907
33.6 1.3888
33.625 1.3921
33.65 1.3875
33.675 1.3738
33.7 1.3527
33.725 1.3251
33.75 1.2939
33.775 1.2602
33.8 1.2254
33.825 1.1924
33.85 1.1653
33.875 1.1542
33.9 1.1652
33.925 1.1949
33.95 1.2299
33.975 1.2587
34 1.2763
34.025 1.282
34.05 1.28
34.075 1.2754
34.1 1.2689
34.125 1.2612
34.15 1.2523
34.175 1.241
34.2 1.23
34.225 1.2278
34.25 1.2305
34.275 1.243
34.3 1.2645
34.325 1.303
34.35 1.3523
34.375 1.4029
34.4 1.4452
34.425 1.4783
34.45 1.5047
34.475 1.5252
34.5 1.5435
34.525 1.5593
34.55 1.571
34.575 1.5794
34.6 1.5832
34.625 1.5863
34.65 1.5881
34.675 1.5883
34.7 1.5913
34.725 1.5993
34.75 1.6121
34.775 1.6216
34.8 1.6224
34.825 1.6137
34.85 1.5978
34.875 1.5764
34.9 1.5516
34.925 1.5276
34.95 1.506
34.975 1.4863
35 1.4698
35.025 1.4535
35.05 1.4331
35.075 1.4074
35.1 1.3757
35.125 1.3376
35.15 1.2942
35.175 1.2432
35.2 1.1826
35.225 1.1151
35.25 1.0408
35.275 0.9595
35.3 0.8707
35.325 0.7833
35.35 0.7013
35.375 0.6271
35.4 0.5684
35.425 0.5202
35.45 0.4854
35.475 0.4611
35.5 0.446
35.525 0.4443
35.55 0.4622
35.575 0.4943
35.6 0.5289
35.625 0.5694
35.65 0.6143
35.675 0.6611
35.7 0.7108
35.725 0.7622
35.75 0.8112
35.775 0.8542
35.8 0.891
35.825 0.9304
35.85 0.9827
35.875 1.0562
35.9 1.1459
35.925 1.239
35.95 1.3264
35.975 1.407
36 1.4829
36.025 1.5618
36.05 1.6436
36.075 1.7219
36.1 1.7925
36.125 1.8575
36.15 1.9167
36.175 1.9702
36.2 2.0189
36.225 2.064
36.25 2.1065
36.275 2.1468
36.3 2.1845
36.325 2.2191
36.35 2.2495
36.375 2.2739
36.4 2.2918
36.425 2.303
36.45 2.3078
36.475 2.3052
36.5 2.2948
36.525 2.2775
36.55 2.2538
36.575 2.2246
36.6 2.1926
36.625 2.1659
36.65 2.1474
36.675 2.1269
36.7 2.0999
36.725 2.0659
36.75 2.0244
36.775 1.9769
36.8 1.9228
36.825 1.8602
36.85 1.7886
36.875 1.7087
36.9 1.6254
36.925 1.5467
36.95 1.4852
36.975 1.4439
37 1.4267
37.025 1.4304
37.05 1.4358
37.075 1.4346
37.1 1.4309
37.125 1.4315
37.15 1.4441
37.175 1.4711
37.2 1.5093
37.225 1.5495
37.25 1.5876
37.275 1.6239
37.3 1.6616
37.325 1.7065
37.35 1.7571
37.375 1.8089
37.4 1.8574
37.425 1.9012
37.45 1.945
37.475 1.9911
37.5 2.0349
37.525 2.078
37.55 2.1215
37.575 2.1667
37.6 2.2162
37.625 2.2678
37.65 2.3138
37.675 2.3556
37.7 2.3998
37.725 2.4436
37.75 2.4846
37.775 2.5236
37.8 2.56
37.825 2.5908
37.85 2.6146
37.875 2.6308
37.9 2.6407
37.925 2.6452
37.95 2.6428
37.975 2.6335
38 2.6186
38.025 2.603
38.05 2.6007
38.075 2.6098
38.1 2.6216
38.125 2.6313
38.15 2.6392
38.175 2.6476
38.2 2.653
38.225 2.6577
38.25 2.6687
38.275 2.6845
38.3 2.6996
38.325 2.7098
38.35 2.7135
38.375 2.7103
38.4 2.7012
38.425 2.6868
38.45 2.6679
38.475 2.6445
38.5 2.6171
38.525 2.5864
38.55 2.5522
38.575 2.5152
38.6 2.4775
38.625 2.4405
38.65 2.402
38.675 2.36
38.7 2.3134
38.725 2.2626
38.75 2.2103
38.775 2.162
38.8 2.1217
38.825 2.0841
38.85 2.0474
38.875 2.0081
38.9 1.9648
38.925 1.9179
38.95 1.8754
38.975 1.8437
39 1.8179
39.025 1.7892
39.05 1.756
39.075 1.7196
39.1 1.6869
39.125 1.6664
39.15 1.6535
39.175 1.6398
39.2 1.6228
39.225 1.6015
39.25 1.5745
39.275 1.5428
39.3 1.5078
39.325 1.474
39.35 1.441
39.375 1.4078
39.4 1.3745
39.425 1.3494
39.45 1.3415
39.475 1.3681
39.5 1.4185
39.525 1.4753
39.55 1.5313
39.575 1.5819
39.6 1.626
39.625 1.6634
39.65 1.6931
39.675 1.7135
39.7 1.7246
39.725 1.7271
39.75 1.7191
39.775 1.6993
39.8 1.6693
39.825 1.6437
39.85 1.6441
39.875 1.6539
39.9 1.6547
39.925 1.646
39.95 1.6303
39.975 1.6093
40 1.5837
40.025 1.5583
40.05 1.5423
40.075 1.5351
40.1 1.5283
40.125 1.5154
40.15 1.495
40.175 1.4742
40.2 1.4647
40.225 1.4695
40.25 1.4786
40.275 1.4872
40.3 1.498
40.325 1.5149
40.35 1.5361
40.375 1.5552
40.4 1.5694
40.425 1.5748
40.45 1.5703
40.475 1.5583
40.5 1.5414
40.525 1.5268
40.55 1.5314
40.575 1.5651
40.6 1.6144
40.625 1.6646
40.65 1.7124
40.675 1.7547
40.7 1.7891
40.725 1.8156
40.75 1.8341
40.775 1.8466
40.8 1.8555
40.825 1.8583
40.85 1.8544
40.875 1.8482
40.9 1.8397
40.925 1.8292
40.95 1.8206
40.975 1.8201
41 1.8332
41.025 1.8591
41.05 1.8884
41.075 1.9137
41.1 1.9323
41.125 1.9437
41.15 1.9466
41.175 1.9416
41.2 1.9291
41.225 1.9095
41.25 1.8885
41.275 1.8734
41.3 1.869
41.325 1.8726
41.35 1.8788
41.375 1.8818
41.4 1.8815
41.425 1.8767
41.45 1.8662
41.475 1.8512
41.5 1.8325
41.525 1.8098
41.55 1.7856
41.575 1.76
41.6 1.7309
41.625 1.697
41.65 1.6609
41.675 1.6253
41.7 1.5921
41.725 1.562
41.75 1.5335
41.775 1.5067
41.8 1.4814
41.825 1.4544
41.85 1.4229
41.875 1.3905
41.9 1.3616
41.925 1.3362
41.95 1.3105
41.975 1.2819
42 1.2509
42.025 1.2206
42.05 1.1934
42.075 1.1661
42.1 1.14
42.125 1.1158
42.15 1.1006
42.175 1.0965
42.2 1.1052
42.225 1.1217
42.25 1.1399
42.275 1.1582
42.3 1.1762
42.325 1.194
42.35 1.2087
42.375 1.2177
42.4 1.2149
42.425 1.2014
42.45 1.1799
42.475 1.1523
42.5 1.1214
42.525 1.0908
42.55 1.0592
42.575 1.0248
42.6 0.9909
42.625 0.9555
42.65 0.9175
42.675 0.8799
42.7 0.8457
42.725 0.8143
42.75 0.7845
42.775 0.7493
42.8 0.707
42.825 0.6617
42.85 0.6163
42.875 0.5761
42.9 0.5508
42.925 0.5358
42.95 0.531
42.975 0.5398
43 0.5619
43.025 0.6033
43.05 0.6587
43.075 0.726
43.1 0.7993
43.125 0.8738
43.15 0.9453
43.175 1.0138
43.2 1.0785
43.225 1.1379
43.25 1.1922
43.275 1.2448
43.3 1.2963
43.325 1.3439
43.35 1.3886
43.375 1.4251
43.4 1.4533
43.425 1.4766
43.45 1.4961
43.475 1.5153
43.5 1.537
43.525 1.5566
43.55 1.5693
43.575 1.5674
43.6 1.5518
43.625 1.5312
43.65 1.5131
43.675 1.5012
43.7 1.4942
43.725 1.4891
43.75 1.4817
43.775 1.4727
43.8 1.4641
43.825 1.4531
43.85 1.439
43.875 1.42
43.9 1.3926
43.925 1.3535
43.95 1.301
43.975 1.2338
44 1.1562
44.025 1.0741
44.05 0.9938
44.075 0.9155
44.1 0.8388
44.125 0.7575
44.15 0.6711
44.175 0.5784
44.2 0.4774
44.225 0.3638
44.25 0.2414
44.275 0.1294
44.3 0.0343
44.325 -0.0423
44.35 -0.0995
44.375 -0.1357
44.4 -0.1494
44.425 -0.1441
44.45 -0.1255
44.475 -0.099
44.5 -0.0698
44.525 -0.0411
44.55 -0.0164
44.575 0.0032
44.6 0.0176
44.625 0.0282
44.65 0.034
44.675 0.0357
44.7 0.0383
44.725 0.0451
44.75 0.0533
44.775 0.0596
44.8 0.0619
44.825 0.0587
44.85 0.0502
44.875 0.0351
44.9 0.0141
44.925 -0.0122
44.95 -0.038
44.975 -0.059
45 -0.0775
45.025 -0.0946
45.05 -0.1096
45.075 -0.1236
45.1 -0.1392
45.125 -0.1591
45.15 -0.1819
45.175 -0.2104
45.2 -0.2466
45.225 -0.2848
45.25 -0.3192
45.275 -0.3479
45.3 -0.3691
45.325 -0.3862
45.35 -0.4015
45.375 -0.4169
45.4 -0.4341
45.425 -0.4566
45.45 -0.4845
45.475 -0.5167
45.5 -0.5541
45.525 -0.594
45.55 -0.6304
45.575 -0.6582
45.6 -0.677
45.625 -0.6881
45.65 -0.6914
45.675 -0.68
45.7 -0.6537
45.725 -0.6217
45.75 -0.5906
45.775 -0.5552
45.8 -0.5155
45.825 -0.4808
45.85 -0.4663
45.875 -0.4788
45.9 -0.5031
45.925 -0.5264
45.95 -0.5422
45.975 -0.5505
46 -0.5557
46.025 -0.5617
46.05 -0.5665
46.075 -0.5687
46.1 -0.5737
46.125 -0.5827
46.15 -0.5935
46.175 -0.6086
46.2 -0.6261
46.225 -0.6436
46.25 -0.6633
46.275 -0.6876
46.3 -0.7169
46.325 -0.7483
46.35 -0.7838
46.375 -0.8256
46.4 -0.8725
46.425 -0.9231
46.45 -0.9771
46.475 -1.032
46.5 -1.0866
46.525 -1.137
46.55 -1.1838
46.575 -1.2327
46.6 -1.2816
46.625 -1.3274
46.65 -1.3608
46.675 -1.3837
46.7 -1.4007
46.725 -1.4122
46.75 -1.4183
46.775 -1.4229
46.8 -1.4248
46.825 -1.4192
46.85 -1.4057
46.875 -1.3852
46.9 -1.3574
46.925 -1.3231
46.95 -1.2864
46.975 -1.2465
47 -1.2032
47.025 -1.1584
47.05 -1.1175
47.075 -1.0856
47.1 -1.0653
47.125 -1.0563
47.15 -1.0586
47.175 -1.0702
47.2 -1.0873
47.225 -1.1038
47.25 -1.1171
47.275 -1.1289
47.3 -1.1429
47.325 -1.1652
47.35 -1.1944
47.375 -1.232
47.4 -1.2792
47.425 -1.333
47.45 -1.3867
47.475 -1.4266
47.5 -1.4403
47.525 -1.4166
47.55 -1.3682
47.575 -1.3135
47.6 -1.261
47.625 -1.2097
47.65 -1.154
47.675 -1.0884
47.7 -1.0167
47.725 -0.9485
47.75 -0.8905
47.775 -0.8462
47.8 -0.8151
47.825 -0.7987
47.85 -0.8029
47.875 -0.8256
47.9 -0.8605
47.925 -0.8965
47.95 -0.9228
47.975 -0.9347
48 -0.9383
48.025 -0.9411
48.05 -0.9506
48.075 -0.9675
48.1 -0.9897
48.125 -1.0147
48.15 -1.0405
48.175 -1.0645
48.2 -1.0884
48.225 -1.113
48.25 -1.1395
48.275 -1.1729
48.3 -1.2124
48.325 -1.2547
48.35 -1.2932
48.375 -1.315
48.4 -1.3156
48.425 -1.3112
48.45 -1.3096
48.475 -1.3171
48.5 -1.3306
48.525 -1.3477
48.55 -1.369
48.575 -1.3893
48.6 -1.3916
48.625 -1.3742
48.65 -1.3542
48.675 -1.3353
48.7 -1.3164
48.725 -1.2952
48.75 -1.2678
48.775 -1.2304
48.8 -1.1861
48.825 -1.1404
48.85 -1.097
48.875 -1.0562
48.9 -1.0184
48.925 -0.9813
48.95 -0.9445
48.975 -0.91
49 -0.8772
49.025 -0.8457
49.05 -0.814
49.075 -0.7812
49.1 -0.746
49.125 -0.7041
49.15 -0.6586
49.175 -0.6072
49.2 -0.5469
49.225 -0.4762
49.25 -0.3986
49.275 -0.3207
49.3 -0.2451
49.325 -0.1768
49.35 -0.1204
49.375 -0.0754
49.4 -0.0398
49.425 -0.0114
49.45 0.0133
49.475 0.0376
49.5 0.0646
49.525 0.0991
49.55 0.1444
49.575 0.1989
49.6 0.2608
49.625 0.3255
49.65 0.386
49.675 0.4414
49.7 0.4909
49.725 0.5345
49.75 0.5737
49.775 0.6101
49.8 0.6477
49.825 0.6884
49.85 0.7309
49.875 0.7719
49.9 0.8073
49.925 0.8366
49.95 0.8625
49.975 0.887
50 0.9115
50.025 0.9361
50.05 0.9596
50.075 0.9849
50.1 1.0091
50.125 1.0292
50.15 1.0494
50.175 1.0732
50.2 1.0997
50.225 1.1292
50.25 1.1605
50.275 1.1927
50.3 1.2249
50.325 1.2531
50.35 1.2753
50.375 1.2945
50.4 1.3105
50.425 1.3199
50.45 1.3234
50.475 1.3271
50.5 1.3322
50.525 1.3359
50.55 1.3349
50.575 1.3291
50.6 1.3189
50.625 1.3085
50.65 1.3004
50.675 1.2884
50.7 1.2746
50.725 1.2624
50.75 1.2537
50.775 1.2458
50.8 1.2371
50.825 1.2269
50.85 1.2119
50.875 1.1901
50.9 1.1635
50.925 1.137
50.95 1.1168
50.975 1.1025
51 1.0954
51.025 1.0938
51.05 1.0939
51.075 1.0955
51.1 1.1
51.125 1.1115
51.15 1.1334
51.175 1.164
51.2 1.2008
51.225 1.2422
51.25 1.2859
51.275 1.3263
51.3 1.3637
51.325 1.3997
51.35 1.4354
51.375 1.4693
51.4 1.4994
51.425 1.5246
51.45 1.5458
51.475 1.5645
51.5 1.5847
51.525 1.6107
51.55 1.6436
51.575 1.6814
51.6 1.718
51.625 1.7525
51.65 1.7859
51.675 1.8162
51.7 1.8415
51.725 1.8624
51.75 1.8759
51.775 1.8795
51.8 1.8719
51.825 1.8572
51.85 1.8439
51.875 1.8423
51.9 1.8519
51.925 1.8636
51.95 1.8717
51.975 1.8747
52 1.8723
52.025 1.8624
52.05 1.8437
52.075 1.8171
52.1 1.7876
52.125 1.7549
52.15 1.7212
52.175 1.6879
52.2 1.6628
52.225 1.6628
52.25 1.6938
52.275 1.743
52.3 1.7967
52.325 1.8493
52.35 1.8959
52.375 1.9322
52.4 1.9584
52.425 1.9734
52.45 1.9768
52.475 1.9696
52.5 1.957
52.525 1.9476
52.55 1.9414
52.575 1.9316
52.6 1.9126
52.625 1.8832
52.65 1.8422
52.675 1.7905
52.7 1.7291
52.725 1.6654
52.75 1.6111
52.775 1.5763
52.8 1.5649
52.825 1.566
52.85 1.5674
52.875 1.5657
52.9 1.5593
52.925 1.5452
52.95 1.5233
52.975 1.4926
53 1.4518
53.025 1.402
53.05 1.3449
53.075 1.2787
53.1 1.205
53.125 1.1248
53.15 1.0436
53.175 0.9715
53.2 0.9245
53.225 0.8953
53.25 0.8693
53.275 0.8372
53.3 0.8003
53.325 0.7572
53.35 0.7075
53.375 0.6505
53.4 0.5964
53.425 0.5488
53.45 0.5056
53.475 0.4666
53.5 0.4324
53.525 0.3996
53.55 0.367
53.575 0.3332
53.6 0.2958
53.625 0.2543
53.65 0.2097
53.675 0.1652
53.7 0.1315
53.725 0.1093
53.75 0.0888
53.775 0.0678
53.8 0.043
53.825 0.0189
53.85 0.0006
53.875 -0.014
53.9 -0.0263
53.925 -0.0394
53.95 -0.0559
53.975 -0.0746
54 -0.0966
54.025 -0.1235
54.05 -0.1552
54.075 -0.1917
54.1 -0.2316
54.125 -0.2695
54.15 -0.3032
54.175 -0.3319
54.2 -0.3549
54.225 -0.3654
54.25 -0.3494
54.275 -0.3112
54.3 -0.2629
54.325 -0.2109
54.35 -0.158
54.375 -0.103
54.4 -0.0476
54.425 0.0078
54.45 0.0625
54.475 0.1173
54.5 0.1739
54.525 0.2341
54.55 0.3001
54.575 0.369
54.6 0.4379
54.625 0.5046
54.65 0.5695
54.675 0.6341
54.7 0.7033
54.725 0.7817
54.75 0.8632
54.775 0.9402
54.8 1.0095
54.825 1.0704
54.85 1.1235
54.875 1.171
54.9 1.2136
54.925 1.2521
54.95 1.2869
54.975 1.3186
55 1.3473
55.025 1.3745
55.05 1.401
55.075 1.4268
55.1 1.4516
55.125 1.4736
55.15 1.4905
55.175 1.5026
55.2 1.509
55.225 1.5087
55.25 1.5013
55.275 1.4878
55.3 1.4673
55.325 1.44
55.35 1.4062
55.375 1.3665
55.4 1.3227
55.425 1.2752
55.45 1.224
55.475 1.1695
55.5 1.1117
55.525 1.0505
55.55 0.9884
55.575 0.9307
55.6 0.8848
55.625 0.85
55.65 0.8213
55.675 0.7986
55.7 0.7884
55.725 0.7955
55.75 0.8172
55.775 0.8461
55.8 0.8788
55.825 0.9117
55.85 0.9424
55.875 0.9712
55.9 0.9948
55.925 1.0135
55.95 1.0252
55.975 1.0295
56 1.0267
56.025 1.0205
56.05 1.0154
56.075 1.0132
56.1 1.01
56.125 1.0029
56.15 0.996
56.175 0.993
56.2 0.9871
56.225 0.9725
56.25 0.9489
56.275 0.9184
56.3 0.8826
56.325 0.8439
56.35 0.7984
56.375 0.7435
56.4 0.6828
56.425 0.6175
56.45 0.5523
56.475 0.4883
56.5 0.4213
56.525 0.3533
56.55 0.2905
56.575 0.2493
56.6 0.2364
56.625 0.2418
56.65 0.2553
56.675 0.2679
56.7 0.2756
56.725 0.2785
56.75 0.2815
56.775 0.2842
56.8 0.2861
56.825 0.2869
56.85 0.2858
56.875 0.2796
56.9 0.2646
56.925 0.2421
56.95 0.2126
56.975 0.1783
57 0.1429
57.025 0.1093
57.05 0.0811
57.075 0.0571
57.1 0.0336
57.125 0.0082
57.15 -0.0187
57.175 -0.0421
57.2 -0.0617
57.225 -0.0791
57.25 -0.0968
57.275 -0.1142
57.3 -0.1311
57.325 -0.1473
57.35 -0.1594
57.375 -0.1657
57.4 -0.1656
57.425 -0.1623
57.45 -0.159
57.475 -0.1552
57.5 -0.1542
57.525 -0.1547
57.55 -0.156
57.575 -0.1598
57.6 -0.1649
57.625 -0.1702
57.65 -0.1772
57.675 -0.1844
57.7 -0.1906
57.725 -0.1948
57.75 -0.1998
57.775 -0.2091
57.8 -0.2263
57.825 -0.2493
57.85 -0.2745
57.875 -0.3016
57.9 -0.3275
57.925 -0.35
57.95 -0.3647
57.975 -0.373
58 -0.373
58.025 -0.3643
58.05 -0.3391
58.075 -0.2893
58.1 -0.219
58.125 -0.1472
58.15 -0.0759
58.175 -0.0092
58.2 0.0544
58.225 0.1168
58.25 0.1774
58.275 0.239
58.3 0.2988
58.325 0.355
58.35 0.4031
58.375 0.4426
58.4 0.4739
58.425 0.4989
58.45 0.5183
58.475 0.5364
58.5 0.5583
58.525 0.5923
58.55 0.6352
58.575 0.6767
58.6 0.7122
58.625 0.7386
58.65 0.7585
58.675 0.7762
58.7 0.7946
58.725 0.8162
58.75 0.8394
58.775 0.862
58.8 0.8874
58.825 0.9155
58.85 0.9463
58.875 0.9782
58.9 1.0084
58.925 1.0347
58.95 1.0548
58.975 1.068
59 1.077
59.025 1.0882
59.05 1.1042
59.075 1.1238
59.1 1.1465
59.125 1.1741
59.15 1.206
59.175 1.2428
59.2 1.2825
59.225 1.3215
59.25 1.362
59.275 1.4059
59.3 1.4504
59.325 1.4876
59.35 1.5146
59.375 1.5292
59.4 1.5308
59.425 1.5227
59.45 1.5076
59.475 1.4863
59.5 1.4607
59.525 1.4324
59.55 1.4002
59.575 1.3627
59.6 1.3192
59.625 1.2719
59.65 1.2196
59.675 1.1611
59.7 1.0955
59.725 1.022
59.75 0.9409
59.775 0.8586
59.8 0.781
59.825 0.7097
59.85 0.6459
59.875 0.59
59.9 0.5458
59.925 0.5136
59.95 0.4879
59.975 0.4624
60 0.4352
60.025 0.4065
60.05 0.3752
60.075 0.3458
60.1 0.318
60.125 0.2884
60.15 0.2588
60.175 0.234
60.2 0.2157
60.225 0.205
60.25 0.2031
60.275 0.2104
60.3 0.2242
60.325 0.2402
60.35 0.2549
60.375 0.2697
60.4 0.2865
60.425 0.307
60.45 0.3299
60.475 0.3496
60.5 0.3616
60.525 0.3694
60.55 0.3735
60.575 0.3719
60.6 0.3666
60.625 0.3586
60.65 0.3475
60.675 0.3359
60.7 0.3247
60.725 0.3167
60.75 0.3148
60.775 0.3201
60.8 0.3266
60.825 0.3337
60.85 0.3462
60.875 0.3656
60.9 0.3881
60.925 0.4043
60.95 0.4128
60.975 0.4107
61 0.3995
61.025 0.384
61.05 0.37
61.075 0.3611
61.1 0.3605
61.125 0.3763
61.15 0.4111
61.175 0.4535
61.2 0.4974
61.225 0.5376
61.25 0.5743
61.275 0.6088
61.3 0.6459
61.325 0.6935
61.35 0.7513
61.375 0.8114
61.4 0.8674
61.425 0.9172
61.45 0.9592
61.475 0.9905
61.5 1.011
61.525 1.0225
61.55 1.0241
61.575 1.0185
61.6 1.0097
61.625 1.0007
61.65 0.9906
61.675 0.9837
61.7 0.9846
61.725 0.9888
61.75 0.9928
61.775 0.9899
61.8 0.9789
61.825 0.9613
61.85 0.9396
61.875 0.9159
61.9 0.8896
61.925 0.8599
61.95 0.8288
61.975 0.7968
62 0.7704
62.025 0.7511
62.05 0.7302
62.075 0.7046
62.1 0.6736
62.125 0.6394
62.15 0.6034
62.175 0.5785
62.2 0.5699
62.225 0.5676
62.25 0.5713
62.275 0.5805
62.3 0.601
62.325 0.6236
62.35 0.6457
62.375 0.6756
62.4 0.7151
62.425 0.7584
62.45 0.8006
62.475 0.8385
62.5 0.8727
62.525 0.9015
62.55 0.9236
62.575 0.9372
62.6 0.9423
62.625 0.9375
62.65 0.9284
62.675 0.9198
62.7 0.9135
62.725 0.9156
62.75 0.9265
62.775 0.9382
62.8 0.9462
62.825 0.9522
62.85 0.9631
62.875 0.9916
62.9 1.0315
62.925 1.0709
62.95 1.1042
62.975 1.1272
63 1.1399
63.025 1.1427
63.05 1.14
63.075 1.1389
63.1 1.1427
63.125 1.1532
63.15 1.1688
63.175 1.1816
63.2 1.1863
63.225 1.1837
63.25 1.1776
63.275 1.1725
63.3 1.1702
63.325 1.1709
63.35 1.1754
63.375 1.1845
63.4 1.1967
63.425 1.2124
63.45 1.2332
63.475 1.2649
63.5 1.3084
63.525 1.3534
63.55 1.3921
63.575 1.4234
63.6 1.4451
63.625 1.4552
63.65 1.4541
63.675 1.4434
63.7 1.4263
63.725 1.4011
63.75 1.3638
63.775 1.3145
63.8 1.2588
63.825 1.2029
63.85 1.1494
63.875 1.0992
63.9 1.0476
63.925 0.99
63.95 0.9272
63.975 0.8589
64 0.7871
64.025 0.7161
64.05 0.6437
64.075 0.5684
64.1 0.4958
64.125 0.4308
64.15 0.3764
64.175 0.3361
64.2 0.313
64.225 0.3086
64.25 0.316
64.275 0.323
64.3 0.3288
64.325 0.3356
64.35 0.3421
64.375 0.3459
64.4 0.3478
64.425 0.3494
64.45 0.3491
64.475 0.347
64.5 0.344
64.525 0.3409
64.55 0.3412
64.575 0.3484
64.6 0.3636
64.625 0.3878
64.65 0.4196
64.675 0.4511
64.7 0.4758
64.725 0.4894
64.75 0.4953
64.775 0.4996
64.8 0.5061
64.825 0.5207
64.85 0.5436
64.875 0.5759
64.9 0.6161
64.925 0.669
64.95 0.7434
64.975 0.8371
65 0.9457
65.025 1.0632
65.05 1.1827
65.075 1.2986
65.1 1.4076
65.125 1.5086
65.15 1.6035
65.175 1.6952
65.2 1.7869
65.225 1.8783
65.25 1.9705
65.275 2.0606
65.3 2.1454
65.325 2.2242
65.35 2.2953
65.375 2.3583
65.4 2.4121
65.425 2.4589
65.45 2.5005
65.475 2.5357
65.5 2.5634
65.525 2.5846
65.55 2.6009
65.575 2.6125
65.6 2.6186
65.625 2.6187
65.65 2.6132
65.675 2.6055
65.7 2.6018
65.725 2.6024
65.75 2.6015
65.775 2.5956
65.8 2.5826
65.825 2.5643
65.85 2.5437
65.875 2.5241
65.9 2.5072
65.925 2.4921
65.95 2.4835
65.975 2.4796
66 2.4751
66.025 2.4675
66.05 2.4578
66.075 2.4453
66.1 2.4283
66.125 2.4079
66.15 2.3845
66.175 2.3561
66.2 2.3226
66.225 2.2839
66.25 2.2402
66.275 2.1913
66.3 2.1404
66.325 2.0926
66.35 2.0501
66.375 2.018
66.4 2.0036
66.425 2.0044
66.45 2.0123
66.475 2.0202
66.5 2.0296
66.525 2.0411
66.55 2.0542
66.575 2.0726
66.6 2.0919
66.625 2.1084
66.65 2.122
66.675 2.1332
66.7 2.1427
66.725 2.1503
66.75 2.1529
66.775 2.152
66.8 2.1458
66.825 2.1307
66.85 2.1054
66.875 2.073
66.9 2.0415
66.925 2.0209
66.95 2.0204
66.975 2.0339
67 2.0544
67.025 2.0763
67.05 2.0932
67.075 2.108
67.1 2.1207
67.125 2.125
67.15 2.124
67.175 2.1142
67.2 2.0933
67.225 2.0615
67.25 2.0209
67.275 1.974
67.3 1.9277
67.325 1.8865
67.35 1.8552
67.375 1.8291
67.4 1.8031
67.425 1.7816
67.45 1.772
67.475 1.7734
67.5 1.7797
67.525 1.7917
67.55 1.8091
67.575 1.8284
67.6 1.849
67.625 1.866
67.65 1.8734
67.675 1.8739
67.7 1.8732
67.725 1.8702
67.75 1.8622
67.775 1.8466
67.8 1.8265
67.825 1.8058
67.85 1.7922
67.875 1.7861
67.9 1.7877
67.925 1.7926
67.95 1.7947
67.975 1.7912
68 1.779
68.025 1.7589
68.05 1.739
68.075 1.7369
68.1 1.7595
68.125 1.7832
68.15 1.8018
68.175 1.8196
68.2 1.8407
68.225 1.861
68.25 1.8758
68.275 1.8846
68.3 1.8858
68.325 1.8858
68.35 1.8971
68.375 1.9197
68.4 1.9447
68.425 1.9646
68.45 1.9768
68.475 1.9843
68.5 1.9915
68.525 1.9987
68.55 2.0039
68.575 2.0053
68.6 2.0104
68.625 2.0247
68.65 2.0482
68.675 2.0717
68.7 2.0889
68.725 2.0973
68.75 2.0962
68.775 2.0865
68.8 2.066
68.825 2.0357
68.85 2.003
68.875 1.9761
68.9 1.9692
68.925 1.9838
68.95 2.0099
68.975 2.0389
69 2.0642
69.025 2.0826
69.05 2.1
69.075 2.122
69.1 2.1523
69.125 2.1885
69.15 2.2281
69.175 2.2676
69.2 2.305
69.225 2.3396
69.25 2.3702
69.275 2.3959
69.3 2.4151
69.325 2.4291
69.35 2.4417
69.375 2.4574
69.4 2.4709
69.425 2.4814
69.45 2.4906
69.475 2.4986
69.5 2.5062
69.525 2.512
69.55 2.5116
69.575 2.5031
69.6 2.4898
69.625 2.4784
69.65 2.4661
69.675 2.4464
69.7 2.4193
69.725 2.3865
69.75 2.35
69.775 2.3116
69.8 2.2711
69.825 2.2264
69.85 2.1784
69.875 2.1259
69.9 2.0751
69.925 2.0327
69.95 1.9921
69.975 1.9504
70 1.9016
70.025 1.8443
70.05 1.7805
70.075 1.7103
70.1 1.6327
70.125 1.5488
70.15 1.4619
70.175 1.3731
70.2 1.2866
70.225 1.2084
70.25 1.147
70.275 1.0975
70.3 1.0482
70.325 0.9952
70.35 0.9396
70.375 0.8861
70.4 0.8428
70.425 0.8152
70.45 0.7977
70.475 0.7869
70.5 0.7858
70.525 0.7971
70.55 0.8189
70.575 0.8452
70.6 0.8688
70.625 0.8903
70.65 0.9105
70.675 0.9281
70.7 0.9412
70.725 0.9479
70.75 0.9499
70.775 0.95
70.8 0.9489
70.825 0.9436
70.85 0.9322
70.875 0.9155
70.9 0.8947
70.925 0.8694
70.95 0.8372
70.975 0.7998
71 0.7594
71.025 0.7198
71.05 0.6829
71.075 0.6493
71.1 0.6231
71.125 0.6065
71.15 0.5939
71.175 0.5875
71.2 0.5943
71.225 0.6173
71.25 0.6541
71.275 0.6977
71.3 0.7408
71.325 0.785
71.35 0.8318
71.375 0.8793
71.4 0.9241
71.425 0.9648
71.45 0.9971
71.475 1.0204
71.5 1.0372
71.525 1.0489
71.55 1.0566
71.575 1.0591
71.6 1.0566
71.625 1.0481
71.65 1.0356
71.675 1.0235
71.7 1.0121
71.725 0.9992
71.75 0.9896
71.775 0.9809
71.8 0.972
71.825 0.9589
71.85 0.9429
71.875 0.9279
71.9 0.914
71.925 0.899
71.95 0.884
71.975 0.8739
72 0.874
72.025 0.8878
72.05 0.9145
72.075 0.9516
72.1 0.9941
72.125 1.037
72.15 1.0787
72.175 1.1211
72.2 1.1665
72.225 1.2189
72.25 1.2787
72.275 1.3374
72.3 1.3907
72.325 1.4357
72.35 1.4707
72.375 1.4948
72.4 1.5082
72.425 1.5132
72.45 1.5121
72.475 1.5019
72.5 1.4825
72.525 1.4592
72.55 1.4391
72.575 1.4291
72.6 1.4234
72.625 1.4135
72.65 1.3986
72.675 1.3784
72.7 1.3577
72.725 1.337
72.75 1.3094
72.775 1.2746
72.8 1.2367
72.825 1.1963
72.85 1.1583
72.875 1.125
72.9 1.0948
72.925 1.0735
72.95 1.0668
72.975 1.0688
73 1.0789
73.025 1.0938
73.05 1.1086
73.075 1.1209
73.1 1.129
73.125 1.1343
73.15 1.1377
73.175 1.1438
73.2 1.1495
73.225 1.1503
73.25 1.1434
73.275 1.1318
73.3 1.1183
73.325 1.105
73.35 1.0963
73.375 1.0953
73.4 1.1055
73.425 1.1297
73.45 1.1654
73.475 1.2048
73.5 1.2425
73.525 1.2762
73.55 1.305
73.575 1.3289
73.6 1.3473
73.625 1.3566
73.65 1.3555
73.675 1.3434
73.7 1.3228
73.725 1.2963
73.75 1.2754
73.775 1.2705
73.8 1.2781
73.825 1.2917
73.85 1.3051
73.875 1.312
73.9 1.312
73.925 1.3059
73.95 1.2941
73.975 1.2822
74 1.2739
74.025 1.2741
74.05 1.2844
74.075 1.305
74.1 1.331
74.125 1.3582
74.15 1.3817
74.175 1.3998
74.2 1.416
74.225 1.4307
74.25 1.44
74.275 1.4423
74.3 1.4401
74.325 1.4374
74.35 1.4402
74.375 1.4461
74.4 1.4514
74.425 1.4543
74.45 1.4544
74.475 1.4498
74.5 1.4401
74.525 1.427
74.55 1.409
74.575 1.3863
74.6 1.3595
74.625 1.3261
74.65 1.2844
74.675 1.2357
74.7 1.1805
74.725 1.1247
74.75 1.0733
74.775 1.0289
74.8 0.9908
74.825 0.9543
74.85 0.9204
74.875 0.891
74.9 0.8702
74.925 0.8543
74.95 0.8434
74.975 0.838
75 0.8395
75.025 0.8431
75.05 0.8474
75.075 0.8561
75.1 0.8729
75.125 0.8938
75.15 0.9138
75.175 0.934
75.2 0.9555
75.225 0.9778
75.25 0.999
75.275 1.02
75.3 1.0392
75.325 1.0554
75.35 1.0724
75.375 1.0965
75.4 1.133
75.425 1.1836
75.45 1.2416
75.475 1.2987
75.5 1.3522
75.525 1.4023
75.55 1.4497
75.575 1.4952
75.6 1.5419
75.625 1.5963
75.65 1.6554
75.675 1.7159
75.7 1.779
75.725 1.8411
75.75 1.9007
75.775 1.9553
75.8 2.0018
75.825 2.0434
75.85 2.0804
75.875 2.113
75.9 2.1418
75.925 2.1661
75.95 2.1847
75.975 2.1962
76 2.2001
76.025 2.1973
76.05 2.1908
76.075 2.1848
76.1 2.1836
76.125 2.1914
76.15 2.2111
76.175 2.2439
76.2 2.2831
76.225 2.3256
76.25 2.3718
76.275 2.4171
76.3 2.4561
76.325 2.4909
76.35 2.5229
76.375 2.5539
76.4 2.585
76.425 2.6188
76.45 2.6608
76.475 2.7068
76.5 2.7494
76.525 2.785
76.55 2.8129
76.575 2.8332
76.6 2.8484
76.625 2.8582
76.65 2.8622
76.675 2.8611
76.7 2.8537
76.725 2.8405
76.75 2.8233
76.775 2.8017
76.8 2.7764
76.825 2.7463
76.85 2.7106
76.875 2.6693
76.9 2.6227
76.925 2.5721
76.95 2.5207
76.975 2.468
77 2.4158
77.025 2.3687
77.05 2.3336
77.075 2.3086
77.1 2.2927
77.125 2.2836
77.15 2.2801
77.175 2.2818
77.2 2.2903
77.225 2.2983
77.25 2.299
77.275 2.292
77.3 2.2807
77.325 2.2734
77.35 2.2707
77.375 2.2688
77.4 2.2632
77.425 2.2531
77.45 2.2406
77.475 2.2277
77.5 2.2189
77.525 2.2158
77.55 2.2129
77.575 2.2052
77.6 2.1903
77.625 2.1675
77.65 2.1379
77.675 2.1012
77.7 2.0567
77.725 2.0058
77.75 1.9516
77.775 1.898
77.8 1.8545
77.825 1.8269
77.85 1.8098
77.875 1.7928
77.9 1.7697
77.925 1.7386
77.95 1.7047
77.975 1.6824
78 1.6799
78.025 1.6841
78.05 1.6912
78.075 1.7031
78.1 1.7166
78.125 1.727
78.15 1.7319
78.175 1.7366
78.2 1.751
78.225 1.7769
78.25 1.8038
78.275 1.8255
78.3 1.8378
78.325 1.8391
78.35 1.8298
78.375 1.8108
78.4 1.7849
78.425 1.7601
78.45 1.7407
78.475 1.7232
78.5 1.7027
78.525 1.6791
78.55 1.6574
78.575 1.6488
78.6 1.6586
78.625 1.6922
78.65 1.7465
78.675 1.8067
78.7 1.8601
78.725 1.9046
78.75 1.9424
78.775 1.9717
78.8 1.9936
78.825 2.0088
78.85 2.018
78.875 2.0223
78.9 2.0201
78.925 2.0123
78.95 1.9971
78.975 1.9732
79 1.9414
79.025 1.9018
79.05 1.8529
79.075 1.7958
79.1 1.7296
79.125 1.6544
79.15 1.5708
79.175 1.48
79.2 1.384
79.225 1.2829
79.25 1.1803
79.275 1.0756
79.3 0.9682
79.325 0.8591
79.35 0.7487
79.375 0.6452
79.4 0.5601
79.425 0.5009
79.45 0.4768
79.475 0.4869
79.5 0.5151
79.525 0.5479
79.55 0.5788
79.575 0.6049
79.6 0.6271
79.625 0.6468
79.65 0.6651
79.675 0.6845
79.7 0.7057
79.725 0.7287
79.75 0.7543
79.775 0.7804
79.8 0.8073
79.825 0.835
79.85 0.8625
79.875 0.8871
79.9 0.9086
79.925 0.9276
79.95 0.9424
79.975 0.9522
80 0.9576
80.025 0.9598
80.05 0.9593
80.075 0.9573
80.1 0.9593
80.125 0.9707
80.15 0.9923
80.175 1.0253
80.2 1.0651
80.225 1.1052
80.25 1.1429
80.275 1.1775
80.3 1.2068
80.325 1.2281
80.35 1.2428
80.375 1.251
80.4 1.2505
80.425 1.2434
80.45 1.2333
80.475 1.2219
80.5 1.211
80.525 1.2012
80.55 1.1883
80.575 1.1709
80.6 1.15
80.625 1.1239
80.65 1.0934
80.675 1.0615
80.7 1.0296
80.725 0.9972
80.75 0.9612
80.775 0.9209
80.8 0.8772
80.825 0.83
80.85 0.7809
80.875 0.7309
80.9 0.6819
80.925 0.6327
80.95 0.5806
80.975 0.5217
81 0.455
81.025 0.3797
81.05 0.2998
81.075 0.2266
81.1 0.1676
81.125 0.1182
81.15 0.0759
81.175 0.0365
81.2 0.0101
81.225 0.0062
81.25 0.0057
81.275 0.0021
81.3 -0.0046
81.325 -0.0138
81.35 -0.0219
81.375 -0.0242
81.4 -0.0145
81.425 0.0069
81.45 0.0377
81.475 0.0712
81.5 0.1042
81.525 0.1392
81.55 0.1797
81.575 0.2238
81.6 0.2662
81.625 0.3048
81.65 0.3386
81.675 0.3671
81.7 0.3903
81.725 0.4065
81.75 0.4159
81.775 0.4178
81.8 0.412
81.825 0.3986
81.85 0.3793
81.875 0.3538
81.9 0.3271
81.925 0.3088
81.95 0.2948
81.975 0.2759
82 0.2531
82.025 0.2249
82.05 0.1987
82.075 0.1798
82.1 0.1713
82.125 0.1738
82.15 0.1944
82.175 0.2347
82.2 0.2882
82.225 0.3498
82.25 0.4153
82.275 0.4876
82.3 0.5686
82.325 0.6523
82.35 0.7313
82.375 0.803
82.4 0.8682
82.425 0.9278
82.45 0.9796
82.475 1.0239
82.5 1.0624
82.525 1.0946
82.55 1.1195
82.575 1.1376
82.6 1.151
82.625 1.1622
82.65 1.1718
82.675 1.1807
82.7 1.1881
82.725 1.1911
82.75 1.1863
82.775 1.1735
82.8 1.155
82.825 1.1331
82.85 1.1131
82.875 1.0969
82.9 1.0798
82.925 1.0592
82.95 1.038
82.975 1.0273
83 1.0335
83.025 1.0512
83.05 1.0775
83.075 1.1061
83.1 1.1357
83.125 1.1705
83.15 1.207
83.175 1.2396
83.2 1.2691
83.225 1.2953
83.25 1.3161
83.275 1.3338
83.3 1.3481
83.325 1.3573
83.35 1.3615
83.375 1.3618
83.4 1.36
83.425 1.3545
83.45 1.3504
83.475 1.3518
83.5 1.3631
83.525 1.3822
83.55 1.4118
83.575 1.4503
83.6 1.4908
83.625 1.5296
83.65 1.5636
83.675 1.5949
83.7 1.6215
83.725 1.6431
83.75 1.6594
83.775 1.6711
83.8 1.6782
83.825 1.6796
83.85 1.6768
83.875 1.6709
83.9 1.6619
83.925 1.6512
83.95 1.6379
83.975 1.6225
84 1.6042
84.025 1.5821
84.05 1.5556
84.075 1.5246
84.1 1.4876
84.125 1.444
84.15 1.3924
84.175 1.3327
84.2 1.2651
84.225 1.1922
84.25 1.1194
84.275 1.0603
84.3 1.0276
84.325 1.0115
84.35 1.008
84.375 1.0055
84.4 0.9991
84.425 0.9873
84.45 0.9696
84.475 0.9475
84.5 0.9221
84.525 0.8912
84.55 0.8565
84.575 0.8208
84.6 0.7845
84.625 0.7498
84.65 0.7265
84.675 0.7138
84.7 0.7073
84.725 0.7073
84.75 0.7084
84.775 0.7071
84.8 0.7042
84.825 0.7036
84.85 0.7121
84.875 0.7283
84.9 0.7414
84.925 0.75
84.95 0.7547
84.975 0.7564
85 0.7567
85.025 0.7558
85.05 0.7516
85.075 0.7429
85.1 0.7313
85.125 0.7173
85.15 0.7025
85.175 0.6864
85.2 0.668
85.225 0.6492
85.25 0.6349
85.275 0.6286
85.3 0.6296
85.325 0.6358
85.35 0.6416
85.375 0.6444
85.4 0.6428
85.425 0.6358
85.45 0.6214
85.475 0.6044
85.5 0.5931
85.525 0.5884
85.55 0.5868
85.575 0.5871
85.6 0.6008
85.625 0.6349
85.65 0.6692
85.675 0.6993
85.7 0.726
85.725 0.7493
85.75 0.7706
85.775 0.7877
85.8 0.8013
85.825 0.8174
85.85 0.8364
85.875 0.8556
85.9 0.8733
85.925 0.8852
85.95 0.8822
85.975 0.8572
86 0.8227
86.025 0.7876
86.05 0.7572
86.075 0.7351
86.1 0.7214
86.125 0.7174
86.15 0.7266
86.175 0.7514
86.2 0.7916
86.225 0.8406
86.25 0.886
86.275 0.92
86.3 0.9413
86.325 0.9502
86.35 0.9434
86.375 0.9206
86.4 0.8844
86.425 0.8375
86.45 0.7865
86.475 0.7445
86.5 0.7104
86.525 0.6762
86.55 0.6392
86.575 0.6041
86.6 0.5744
86.625 0.5491
86.65 0.5237
86.675 0.4991
86.7 0.4804
86.725 0.4658
86.75 0.4493
86.775 0.4314
86.8 0.4164
86.825 0.4009
86.85 0.3799
86.875 0.3554
86.9 0.3274
86.925 0.2938
86.95 0.2605
86.975 0.2321
87 0.2075
87.025 0.1919
87.05 0.1878
87.075 0.1987
87.1 0.2229
87.125 0.2523
87.15 0.2822
87.175 0.3112
87.2 0.3408
87.225 0.3753
87.25 0.4168
87.275 0.4665
87.3 0.5183
87.325 0.5684
87.35 0.6145
87.375 0.6546
87.4 0.6902
87.425 0.7205
87.45 0.7459
87.475 0.7668
87.5 0.7834
87.525 0.7945
87.55 0.8003
87.575 0.8025
87.6 0.8057
87.625 0.8216
87.65 0.8571
87.675 0.9094
87.7 0.9737
87.725 1.0468
87.75 1.1307
87.775 1.213
87.8 1.2884
87.825 1.3621
87.85 1.4339
87.875 1.505
87.9 1.5664
87.925 1.6184
87.95 1.6633
87.975 1.7043
88 1.7473
88.025 1.7979
88.05 1.8533
88.075 1.911
88.1 1.9661
88.125 2.0161
88.15 2.0618
88.175 2.1051
88.2 2.1463
88.225 2.1811
88.25 2.2111
88.275 2.2369
88.3 2.2603
88.325 2.2837
88.35 2.3073
88.375 2.3316
88.4 2.354
88.425 2.373
88.45 2.3876
88.475 2.3973
88.5 2.4025
88.525 2.403
88.55 2.4001
88.575 2.3946
88.6 2.3861
88.625 2.375
88.65 2.3606
88.675 2.3431
88.7 2.3217
88.725 2.2966
88.75 2.2685
88.775 2.238
88.8 2.2044
88.825 2.1678
88.85 2.1299
88.875 2.0933
88.9 2.059
88.925 2.0279
88.95 1.9984
88.975 1.9696
89 1.9401
89.025 1.9082
89.05 1.8789
89.075 1.8563
89.1 1.8413
89.125 1.8383
89.15 1.8515
89.175 1.874
89.2 1.902
89.225 1.9355
89.25 1.97
89.275 2.0015
89.3 2.028
89.325 2.0486
89.35 2.0638
89.375 2.0741
89.4 2.0788
89.425 2.0779
89.45 2.0713
89.475 2.0606
89.5 2.0526
89.525 2.0535
89.55 2.0573
89.575 2.0603
89.6 2.0604
89.625 2.0562
89.65 2.0472
89.675 2.0353
89.7 2.0208
89.725 2.0049
89.75 1.9892
89.775 1.9706
89.8 1.95
89.825 1.9285
89.85 1.9063
89.875 1.8816
89.9 1.855
89.925 1.8246
89.95 1.7892
89.975 1.7559
90 1.7446
90.025 1.7556
90.05 1.7727
90.075 1.7865
90.1 1.7953
90.125 1.797
90.15 1.7913
90.175 1.7786
90.2 1.7625
90.225 1.7528
90.25 1.7588
90.275 1.7742
90.3 1.7958
90.325 1.8274
90.35 1.8695
90.375 1.9161
90.4 1.9595
90.425 1.9967
90.45 2.0274
90.475 2.0504
90.5 2.0658
90.525 2.0726
90.55 2.0701
90.575 2.064
90.6 2.0596
90.625 2.0659
90.65 2.0857
90.675 2.1118
90.7 2.1427
90.725 2.1774
90.75 2.2115
90.775 2.2417
90.8 2.2674
90.825 2.2884
90.85 2.3045
90.875 2.3166
90.9 2.3212
90.925 2.3176
90.95 2.3064
90.975 2.2886
91 2.2668
91.025 2.2448
91.05 2.2254
91.075 2.2035
91.1 2.1764
91.125 2.1429
91.15 2.104
91.175 2.0619
91.2 2.0186
91.225 1.971
91.25 1.9234
91.275 1.8852
91.3 1.8602
91.325 1.8469
91.35 1.836
91.375 1.8238
91.4 1.8092
91.425 1.7947
91.45 1.7847
91.475 1.7802
91.5 1.7802
91.525 1.7808
91.55 1.7768
91.575 1.766
91.6 1.7485
91.625 1.7296
91.65 1.7089
91.675 1.6864
91.7 1.6596
91.725 1.6288
91.75 1.5936
91.775 1.5542
91.8 1.5087
91.825 1.4617
91.85 1.4135
91.875 1.3615
91.9 1.3027
91.925 1.24
91.95 1.1791
91.975 1.1257
92 1.0827
92.025 1.05
92.05 1.0272
92.075 1.0141
92.1 1.0082
92.125 1.0096
92.15 1.015
92.175 1.0193
92.2 1.0219
92.225 1.0236
92.25 1.0229
92.275 1.0152
92.3 1.0006
92.325 0.9779
92.35 0.9469
92.375 0.9091
92.4 0.8648
92.425 0.8168
92.45 0.7688
92.475 0.7251
92.5 0.6855
92.525 0.6501
92.55 0.619
92.575 0.594
92.6 0.5679
92.625 0.5408
92.65 0.5099
92.675 0.4759
92.7 0.4397
92.725 0.4091
92.75 0.3884
92.775 0.3776
92.8 0.3762
92.825 0.3818
92.85 0.388
92.875 0.3913
92.9 0.3915
92.925 0.3906
92.95 0.3926
92.975 0.4006
93 0.4121
93.025 0.4259
93.05 0.4424
93.075 0.4648
93.1 0.5003
93.125 0.5438
93.15 0.5852
93.175 0.6231
93.2 0.6553
93.225 0.6798
93.25 0.6956
93.275 0.7038
93.3 0.7116
93.325 0.7315
93.35 0.7689
93.375 0.8176
93.4 0.8731
93.425 0.934
93.45 0.9936
93.475 1.0458
93.5 1.0893
93.525 1.1246
93.55 1.1506
93.575 1.1685
93.6 1.1782
93.625 1.1782
93.65 1.1712
93.675 1.1606
93.7 1.1483
93.725 1.1356
93.75 1.1235
93.775 1.1095
93.8 1.0973
93.825 1.087
93.85 1.0784
93.875 1.0741
93.9 1.0729
93.925 1.0705
93.95 1.0633
93.975 1.0505
94 1.0293
94.025 0.9994
94.05 0.9585
94.075 0.9068
94.1 0.8434
94.125 0.7715
94.15 0.6947
94.175 0.614
94.2 0.5274
94.225 0.4346
94.25 0.3374
94.275 0.2448
94.3 0.1681
94.325 0.1175
94.35 0.0921
94.375 0.0795
94.4 0.0694
94.425 0.0631
94.45 0.06
94.475 0.0667
94.5 0.0943
94.525 0.1358
94.55 0.1848
94.575 0.241
94.6 0.301
94.625 0.3582
94.65 0.4077
94.675 0.4474
94.7 0.4793
94.725 0.5006
94.75 0.5125
94.775 0.5207
94.8 0.527
94.825 0.5328
94.85 0.5344
94.875 0.5303
94.9 0.5176
94.925 0.496
94.95 0.4683
94.975 0.4373
95 0.4089
95.025 0.3957
95.05 0.3972
95.075 0.4076
95.1 0.412
95.125 0.4041
95.15 0.3893
95.175 0.3791
95.2 0.3851
95.225 0.4096
95.25 0.4489
95.275 0.496
95.3 0.544
95.325 0.5876
95.35 0.625
95.375 0.6543
95.4 0.6737
95.425 0.6837
95.45 0.6859
95.475 0.6835
95.5 0.6783
95.525 0.6701
95.55 0.6571
95.575 0.641
95.6 0.626
95.625 0.6076
95.65 0.5823
95.675 0.5547
95.7 0.543
95.725 0.5617
95.75 0.5927
95.775 0.6222
95.8 0.6428
95.825 0.6543
95.85 0.6593
95.875 0.6652
95.9 0.6834
95.925 0.7132
95.95 0.7477
95.975 0.778
96 0.8004
96.025 0.8145
96.05 0.8221
96.075 0.8278
96.1 0.837
96.125 0.8564
96.15 0.8821
96.175 0.9062
96.2 0.9306
96.225 0.9601
96.25 0.9942
96.275 1.027
96.3 1.053
96.325 1.0711
96.35 1.0846
96.375 1.0931
96.4 1.0962
96.425 1.0986
96.45 1.1005
96.475 1.102
96.5 1.1065
96.525 1.1192
96.55 1.1456
96.575 1.1813
96.6 1.2194
96.625 1.2586
96.65 1.3048
96.675 1.3574
96.7 1.4099
96.725 1.4576
96.75 1.4981
96.775 1.5319
96.8 1.5615
96.825 1.5836
96.85 1.5966
96.875 1.6049
96.9 1.6112
96.925 1.6173
96.95 1.6272
96.975 1.6381
97 1.6451
97.025 1.6467
97.05 1.6398
97.075 1.6291
97.1 1.6184
97.125 1.6064
97.15 1.6042
97.175 1.6218
97.2 1.6512
97.225 1.6864
97.25 1.7264
97.275 1.7755
97.3 1.8347
97.325 1.9043
97.35 1.9821
97.375 2.0609
97.4 2.1395
97.425 2.2156
97.45 2.288
97.475 2.3558
97.5 2.419
97.525 2.4777
97.55 2.5326
97.575 2.5844
97.6 2.6333
97.625 2.6798
97.65 2.7217
97.675 2.7558
97.7 2.7843
97.725 2.8082
97.75 2.8272
97.775 2.8401
97.8 2.8457
97.825 2.8447
97.85 2.8376
97.875 2.8241
97.9 2.8066
97.925 2.7851
97.95 2.7604
97.975 2.7354
98 2.7103
98.025 2.687
98.05 2.6696
98.075 2.6571
98.1 2.6507
98.125 2.6505
98.15 2.654
98.175 2.6634
98.2 2.6766
98.225 2.6903
98.25 2.7048
98.275 2.719
98.3 2.7312
98.325 2.7431
98.35 2.7544
98.375 2.7641
98.4 2.7729
98.425 2.7784
98.45 2.778
98.475 2.7725
98.5 2.7615
98.525 2.7432
98.55 2.718
98.575 2.688
98.6 2.6554
98.625 2.6227
98.65 2.5895
98.675 2.554
98.7 2.5148
98.725 2.473
98.75 2.4274
98.775 2.378
98.8 2.3264
98.825 2.2736
98.85 2.2206
98.875 2.1678
98.9 2.1158
98.925 2.0617
98.95 2.0033
98.975 1.9461
99 1.9002
99.025 1.8633
99.05 1.8223
99.075 1.7736
99.1 1.7168
99.125 1.6506
99.15 1.575
99.175 1.4926
99.2 1.4052
99.225 1.3143
99.25 1.223
99.275 1.138
99.3 1.0643
99.325 1.0005
99.35 0.9431
99.375 0.91
99.4 0.9172
99.425 0.9525
99.45 0.9946
99.475 1.0332
99.5 1.0639
99.525 1.0861
99.55 1.0999
99.575 1.1049
99.6 1.1006
99.625 1.0882
99.65 1.0683
99.675 1.04
99.7 1.0034
99.725 0.9596
99.75 0.9127
99.775 0.8626
99.8 0.8063
99.825 0.7424
99.85 0.6761
99.875 0.6149
99.9 0.5661
99.925 0.5364
99.95 0.5296
99.975 0.5394
100 0.5618
