# Supplementary material for: Uptake of N2O5 by aqueous aerosol unveiled using chemically accurate many-body potentials
Source: Nat Commun. 2022 Mar 10;13:1266. doi: 10.1038/s41467-022-28697-8 (PMC8913772; doi:10.1038/s41467-022-28697-8)
Supplement: Supplementary file 3 — Source Data [file 41467_2022_28697_MOESM3_ESM.zip › n2o5-uptake-data/Fig2/scattering/rep09run05/relcom_gds.dat]

0.025 11.9104
0.05 11.9132
0.075 11.9161
0.1 11.9189
0.125 11.9217
0.15 11.9245
0.175 11.9273
0.2 11.9301
0.225 11.9329
0.25 11.9356
0.275 11.9384
0.3 11.9411
0.325 11.9438
0.35 11.9465
0.375 11.9491
0.4 11.9518
0.425 11.9544
0.45 11.9571
0.475 11.9597
0.5 11.9623
0.525 11.9649
0.55 11.9675
0.575 11.9701
0.6 11.9727
0.625 11.9753
0.65 11.9779
0.675 11.9804
0.7 11.983
0.725 11.9855
0.75 11.9881
0.775 11.9906
0.8 11.9931
0.825 11.9957
0.85 11.9982
0.875 12.0007
0.9 12.0031
0.925 12.0056
0.95 12.008
0.975 12.0105
1 12.0129
1.025 12.0153
1.05 12.0177
1.075 12.0202
1.1 12.0226
1.125 12.025
1.15 12.0274
1.175 12.0298
1.2 12.0322
1.225 12.0346
1.25 12.037
1.275 12.0393
1.3 12.0417
1.325 12.0441
1.35 12.0464
1.375 12.0488
1.4 12.0512
1.425 12.0535
1.45 12.0559
1.475 12.0582
1.5 12.0605
1.525 12.0628
1.55 12.0652
1.575 12.0675
1.6 12.0698
1.625 12.072
1.65 12.0743
1.675 12.0766
1.7 12.0789
1.725 12.0811
1.75 12.0834
1.775 12.0856
1.8 12.0878
1.825 12.0901
1.85 12.0923
1.875 12.0945
1.9 12.0967
1.925 12.0989
1.95 12.1011
1.975 12.1032
2 12.1054
2.025 12.1076
2.05 12.1097
2.075 12.1119
2.1 12.1141
2.125 12.1162
2.15 12.1183
2.175 12.1205
2.2 12.1226
2.225 12.1247
2.25 12.1268
2.275 12.1289
2.3 12.1309
2.325 12.1329
2.35 12.135
2.375 12.137
2.4 12.139
2.425 12.141
2.45 12.143
2.475 12.1449
2.5 12.1469
2.525 12.1488
2.55 12.1508
2.575 12.1527
2.6 12.1546
2.625 12.1565
2.65 12.1583
2.675 12.1602
2.7 12.162
2.725 12.1638
2.75 12.1656
2.775 12.1674
2.8 12.1692
2.825 12.1709
2.85 12.1726
2.875 12.1744
2.9 12.1761
2.925 12.1778
2.95 12.1794
2.975 12.1811
3 12.1828
3.025 12.1844
3.05 12.186
3.075 12.1877
3.1 12.1892
3.125 12.1908
3.15 12.1924
3.175 12.1939
3.2 12.1954
3.225 12.1968
3.25 12.1983
3.275 12.1998
3.3 12.2012
3.325 12.2027
3.35 12.2041
3.375 12.2056
3.4 12.207
3.425 12.2085
3.45 12.21
3.475 12.2115
3.5 12.213
3.525 12.2145
3.55 12.2159
3.575 12.2174
3.6 12.2189
3.625 12.2203
3.65 12.2218
3.675 12.2232
3.7 12.2246
3.725 12.2261
3.75 12.2275
3.775 12.2289
3.8 12.2303
3.825 12.2317
3.85 12.233
3.875 12.2344
3.9 12.2357
3.925 12.2371
3.95 12.2384
3.975 12.2397
4 12.241
4.025 12.2423
4.05 12.2435
4.075 12.2448
4.1 12.2461
4.125 12.2474
4.15 12.2486
4.175 12.2499
4.2 12.2511
4.225 12.2523
4.25 12.2535
4.275 12.2546
4.3 12.2558
4.325 12.257
4.35 12.2581
4.375 12.2593
4.4 12.2605
4.425 12.2616
4.45 12.2627
4.475 12.2639
4.5 12.265
4.525 12.2661
4.55 12.2672
4.575 12.2683
4.6 12.2694
4.625 12.2705
4.65 12.2716
4.675 12.2726
4.7 12.2737
4.725 12.2747
4.75 12.2757
4.775 12.2768
4.8 12.2778
4.825 12.2787
4.85 12.2797
4.875 12.2807
4.9 12.2817
4.925 12.2826
4.95 12.2836
4.975 12.2845
5 12.2854
5.025 12.2863
5.05 12.2872
5.075 12.2881
5.1 12.289
5.125 12.2899
5.15 12.2908
5.175 12.2917
5.2 12.2926
5.225 12.2934
5.25 12.2943
5.275 12.2951
5.3 12.296
5.325 12.2968
5.35 12.2977
5.375 12.2985
5.4 12.2994
5.425 12.3002
5.45 12.301
5.475 12.3019
5.5 12.3027
5.525 12.3035
5.55 12.3043
5.575 12.3051
5.6 12.3059
5.625 12.3066
5.65 12.3074
5.675 12.3081
5.7 12.3088
5.725 12.3095
5.75 12.3102
5.775 12.3109
5.8 12.3116
5.825 12.3123
5.85 12.3129
5.875 12.3136
5.9 12.3142
5.925 12.3148
5.95 12.3155
5.975 12.3161
6 12.3167
6.025 12.3173
6.05 12.3179
6.075 12.3185
6.1 12.3191
6.125 12.3196
6.15 12.3202
6.175 12.3208
6.2 12.3213
6.225 12.3219
6.25 12.3225
6.275 12.323
6.3 12.3236
6.325 12.3242
6.35 12.3248
6.375 12.3254
6.4 12.326
6.425 12.3265
6.45 12.3271
6.475 12.3277
6.5 12.3282
6.525 12.3287
6.55 12.3292
6.575 12.3297
6.6 12.3302
6.625 12.3307
6.65 12.3312
6.675 12.3316
6.7 12.3321
6.725 12.3325
6.75 12.333
6.775 12.3334
6.8 12.3338
6.825 12.3342
6.85 12.3346
6.875 12.335
6.9 12.3354
6.925 12.3357
6.95 12.3361
6.975 12.3365
7 12.3369
7.025 12.3372
7.05 12.3376
7.075 12.3379
7.1 12.3383
7.125 12.3386
7.15 12.3389
7.175 12.3392
7.2 12.3395
7.225 12.3398
7.25 12.3401
7.275 12.3404
7.3 12.3407
7.325 12.341
7.35 12.3412
7.375 12.3415
7.4 12.3418
7.425 12.3421
7.45 12.3424
7.475 12.3427
7.5 12.3429
7.525 12.3432
7.55 12.3435
7.575 12.3437
7.6 12.3439
7.625 12.3441
7.65 12.3443
7.675 12.3445
7.7 12.3446
7.725 12.3448
7.75 12.3449
7.775 12.345
7.8 12.3452
7.825 12.3453
7.85 12.3453
7.875 12.3454
7.9 12.3455
7.925 12.3455
7.95 12.3455
7.975 12.3455
8 12.3455
8.025 12.3455
8.05 12.3454
8.075 12.3454
8.1 12.3454
8.125 12.3454
8.15 12.3453
8.175 12.3453
8.2 12.3453
8.225 12.3452
8.25 12.3451
8.275 12.3451
8.3 12.345
8.325 12.3448
8.35 12.3447
8.375 12.3445
8.4 12.3444
8.425 12.3441
8.45 12.3439
8.475 12.3437
8.5 12.3434
8.525 12.3431
8.55 12.3428
8.575 12.3425
8.6 12.3421
8.625 12.3418
8.65 12.3414
8.675 12.3411
8.7 12.3407
8.725 12.3402
8.75 12.3398
8.775 12.3393
8.8 12.3389
8.825 12.3384
8.85 12.3379
8.875 12.3374
8.9 12.3369
8.925 12.3363
8.95 12.3358
8.975 12.3352
9 12.3346
9.025 12.334
9.05 12.3334
9.075 12.3327
9.1 12.332
9.125 12.3313
9.15 12.3306
9.175 12.3298
9.2 12.329
9.225 12.3282
9.25 12.3274
9.275 12.3266
9.3 12.3257
9.325 12.3248
9.35 12.324
9.375 12.3231
9.4 12.3222
9.425 12.3212
9.45 12.3202
9.475 12.3192
9.5 12.3182
9.525 12.3172
9.55 12.3162
9.575 12.3151
9.6 12.314
9.625 12.3129
9.65 12.3118
9.675 12.3107
9.7 12.3095
9.725 12.3083
9.75 12.3071
9.775 12.3058
9.8 12.3046
9.825 12.3033
9.85 12.302
9.875 12.3006
9.9 12.2993
9.925 12.2979
9.95 12.2965
9.975 12.2951
10 12.2936
10.025 12.2922
10.05 12.2907
10.075 12.2893
10.1 12.2878
10.125 12.2862
10.15 12.2847
10.175 12.2832
10.2 12.2816
10.225 12.28
10.25 12.2784
10.275 12.2768
10.3 12.2751
10.325 12.2734
10.35 12.2717
10.375 12.27
10.4 12.2683
10.425 12.2666
10.45 12.2648
10.475 12.263
10.5 12.2612
10.525 12.2594
10.55 12.2575
10.575 12.2557
10.6 12.2538
10.625 12.2519
10.65 12.25
10.675 12.2481
10.7 12.2461
10.725 12.2441
10.75 12.2421
10.775 12.2401
10.8 12.2381
10.825 12.236
10.85 12.2339
10.875 12.2317
10.9 12.2296
10.925 12.2274
10.95 12.2251
10.975 12.2229
11 12.2206
11.025 12.2183
11.05 12.216
11.075 12.2137
11.1 12.2113
11.125 12.209
11.15 12.2066
11.175 12.2041
11.2 12.2017
11.225 12.1992
11.25 12.1968
11.275 12.1942
11.3 12.1917
11.325 12.1892
11.35 12.1866
11.375 12.184
11.4 12.1814
11.425 12.1788
11.45 12.1762
11.475 12.1735
11.5 12.1708
11.525 12.1681
11.55 12.1653
11.575 12.1626
11.6 12.1598
11.625 12.157
11.65 12.1541
11.675 12.1513
11.7 12.1484
11.725 12.1455
11.75 12.1426
11.775 12.1397
11.8 12.1367
11.825 12.1337
11.85 12.1307
11.875 12.1277
11.9 12.1246
11.925 12.1215
11.95 12.1184
11.975 12.1152
12 12.1121
12.025 12.1089
12.05 12.1056
12.075 12.1024
12.1 12.0991
12.125 12.0958
12.15 12.0925
12.175 12.0892
12.2 12.0858
12.225 12.0825
12.25 12.0791
12.275 12.0757
12.3 12.0722
12.325 12.0688
12.35 12.0653
12.375 12.0618
12.4 12.0583
12.425 12.0547
12.45 12.0512
12.475 12.0475
12.5 12.0439
12.525 12.0402
12.55 12.0365
12.575 12.0328
12.6 12.029
12.625 12.0252
12.65 12.0214
12.675 12.0176
12.7 12.0137
12.725 12.0099
12.75 12.006
12.775 12.0021
12.8 11.9982
12.825 11.9943
12.85 11.9903
12.875 11.9864
12.9 11.9824
12.925 11.9785
12.95 11.9745
12.975 11.9705
13 11.9665
13.025 11.9625
13.05 11.9585
13.075 11.9544
13.1 11.9504
13.125 11.9463
13.15 11.9422
13.175 11.9381
13.2 11.934
13.225 11.9299
13.25 11.9257
13.275 11.9215
13.3 11.9174
13.325 11.9132
13.35 11.9089
13.375 11.9047
13.4 11.9004
13.425 11.8961
13.45 11.8918
13.475 11.8875
13.5 11.8832
13.525 11.8788
13.55 11.8745
13.575 11.8701
13.6 11.8656
13.625 11.8612
13.65 11.8567
13.675 11.8522
13.7 11.8477
13.725 11.8432
13.75 11.8386
13.775 11.834
13.8 11.8294
13.825 11.8248
13.85 11.8202
13.875 11.8155
13.9 11.8108
13.925 11.8061
13.95 11.8013
13.975 11.7966
14 11.7918
14.025 11.7869
14.05 11.7821
14.075 11.7772
14.1 11.7723
14.125 11.7674
14.15 11.7624
14.175 11.7575
14.2 11.7525
14.225 11.7474
14.25 11.7423
14.275 11.7372
14.3 11.7321
14.325 11.727
14.35 11.7218
14.375 11.7166
14.4 11.7114
14.425 11.7061
14.45 11.7009
14.475 11.6956
14.5 11.6902
14.525 11.6849
14.55 11.6795
14.575 11.674
14.6 11.6686
14.625 11.6631
14.65 11.6577
14.675 11.6521
14.7 11.6466
14.725 11.641
14.75 11.6355
14.775 11.6298
14.8 11.6242
14.825 11.6185
14.85 11.6128
14.875 11.6071
14.9 11.6013
14.925 11.5956
14.95 11.5898
14.975 11.584
15 11.5781
15.025 11.5723
15.05 11.5664
15.075 11.5605
15.1 11.5545
15.125 11.5486
15.15 11.5426
15.175 11.5366
15.2 11.5306
15.225 11.5245
15.25 11.5185
15.275 11.5124
15.3 11.5064
15.325 11.5003
15.35 11.4942
15.375 11.4881
15.4 11.4819
15.425 11.4757
15.45 11.4696
15.475 11.4634
15.5 11.4571
15.525 11.4509
15.55 11.4446
15.575 11.4383
15.6 11.432
15.625 11.4257
15.65 11.4194
15.675 11.413
15.7 11.4066
15.725 11.4003
15.75 11.3938
15.775 11.3874
15.8 11.381
15.825 11.3745
15.85 11.368
15.875 11.3614
15.9 11.3549
15.925 11.3483
15.95 11.3417
15.975 11.3351
16 11.3284
16.025 11.3217
16.05 11.315
16.075 11.3083
16.1 11.3016
16.125 11.2948
16.15 11.288
16.175 11.2812
16.2 11.2744
16.225 11.2675
16.25 11.2607
16.275 11.2538
16.3 11.2469
16.325 11.24
16.35 11.2331
16.375 11.2262
16.4 11.2192
16.425 11.2122
16.45 11.2052
16.475 11.1982
16.5 11.1911
16.525 11.184
16.55 11.1769
16.575 11.1698
16.6 11.1626
16.625 11.1554
16.65 11.1482
16.675 11.1409
16.7 11.1337
16.725 11.1264
16.75 11.119
16.775 11.1117
16.8 11.1043
16.825 11.0969
16.85 11.0894
16.875 11.0819
16.9 11.0744
16.925 11.0669
16.95 11.0593
16.975 11.0517
17 11.044
17.025 11.0363
17.05 11.0286
17.075 11.0209
17.1 11.0131
17.125 11.0053
17.15 10.9975
17.175 10.9896
17.2 10.9818
17.225 10.9739
17.25 10.966
17.275 10.958
17.3 10.95
17.325 10.942
17.35 10.934
17.375 10.9259
17.4 10.9178
17.425 10.9097
17.45 10.9016
17.475 10.8934
17.5 10.8852
17.525 10.877
17.55 10.8687
17.575 10.8604
17.6 10.8521
17.625 10.8438
17.65 10.8354
17.675 10.827
17.7 10.8185
17.725 10.81
17.75 10.8015
17.775 10.7929
17.8 10.7842
17.825 10.7755
17.85 10.7668
17.875 10.758
17.9 10.7492
17.925 10.7404
17.95 10.7315
17.975 10.7226
18 10.7136
18.025 10.7046
18.05 10.6955
18.075 10.6865
18.1 10.6774
18.125 10.6683
18.15 10.6592
18.175 10.65
18.2 10.6408
18.225 10.6316
18.25 10.6223
18.275 10.613
18.3 10.6037
18.325 10.5943
18.35 10.5849
18.375 10.5755
18.4 10.566
18.425 10.5565
18.45 10.547
18.475 10.5374
18.5 10.5278
18.525 10.5181
18.55 10.5084
18.575 10.4986
18.6 10.4888
18.625 10.479
18.65 10.4691
18.675 10.4592
18.7 10.4494
18.725 10.4395
18.75 10.4296
18.775 10.4196
18.8 10.4097
18.825 10.3997
18.85 10.3896
18.875 10.3796
18.9 10.3695
18.925 10.3593
18.95 10.3492
18.975 10.339
19 10.3288
19.025 10.3186
19.05 10.3083
19.075 10.2981
19.1 10.2877
19.125 10.2774
19.15 10.2671
19.175 10.2567
19.2 10.2463
19.225 10.2358
19.25 10.2253
19.275 10.2147
19.3 10.2041
19.325 10.1934
19.35 10.1827
19.375 10.1719
19.4 10.1611
19.425 10.1501
19.45 10.1392
19.475 10.1282
19.5 10.1172
19.525 10.1061
19.55 10.095
19.575 10.0839
19.6 10.0728
19.625 10.0616
19.65 10.0504
19.675 10.0392
19.7 10.0279
19.725 10.0166
19.75 10.0051
19.775 9.9936
19.8 9.982
19.825 9.9704
19.85 9.9588
19.875 9.9472
19.9 9.9355
19.925 9.9239
19.95 9.9122
19.975 9.9005
20 9.8888
20.025 9.877
20.05 9.8653
20.075 9.8534
20.1 9.8416
20.125 9.8297
20.15 9.8178
20.175 9.8059
20.2 9.7939
20.225 9.7819
20.25 9.7699
20.275 9.7579
20.3 9.7458
20.325 9.7337
20.35 9.7217
20.375 9.7096
20.4 9.6975
20.425 9.6854
20.45 9.6733
20.475 9.6612
20.5 9.6491
20.525 9.637
20.55 9.6248
20.575 9.6126
20.6 9.6004
20.625 9.5882
20.65 9.576
20.675 9.5637
20.7 9.5515
20.725 9.5392
20.75 9.5269
20.775 9.5145
20.8 9.5021
20.825 9.4897
20.85 9.4773
20.875 9.4648
20.9 9.4522
20.925 9.4396
20.95 9.4269
20.975 9.4142
21 9.4014
21.025 9.3886
21.05 9.3757
21.075 9.3628
21.1 9.3497
21.125 9.3367
21.15 9.3235
21.175 9.3103
21.2 9.2971
21.225 9.2838
21.25 9.2704
21.275 9.2571
21.3 9.2436
21.325 9.2301
21.35 9.2165
21.375 9.2028
21.4 9.189
21.425 9.1751
21.45 9.1612
21.475 9.1472
21.5 9.1331
21.525 9.119
21.55 9.1047
21.575 9.0904
21.6 9.0761
21.625 9.0618
21.65 9.0473
21.675 9.0329
21.7 9.0184
21.725 9.0038
21.75 8.9892
21.775 8.9745
21.8 8.9597
21.825 8.9448
21.85 8.9299
21.875 8.915
21.9 8.8999
21.925 8.8848
21.95 8.8696
21.975 8.8543
22 8.839
22.025 8.8237
22.05 8.8083
22.075 8.7929
22.1 8.7775
22.125 8.762
22.15 8.7465
22.175 8.7309
22.2 8.7153
22.225 8.6996
22.25 8.684
22.275 8.6683
22.3 8.6525
22.325 8.6368
22.35 8.621
22.375 8.6051
22.4 8.5893
22.425 8.5733
22.45 8.5574
22.475 8.5413
22.5 8.5253
22.525 8.5091
22.55 8.493
22.575 8.4768
22.6 8.4605
22.625 8.4441
22.65 8.4277
22.675 8.4113
22.7 8.3948
22.725 8.3782
22.75 8.3617
22.775 8.3452
22.8 8.3287
22.825 8.3122
22.85 8.2957
22.875 8.2791
22.9 8.2624
22.925 8.2457
22.95 8.2288
22.975 8.2119
23 8.195
23.025 8.178
23.05 8.161
23.075 8.144
23.1 8.1269
23.125 8.1098
23.15 8.0926
23.175 8.0755
23.2 8.0584
23.225 8.0413
23.25 8.024
23.275 8.0066
23.3 7.9892
23.325 7.9716
23.35 7.9542
23.375 7.9367
23.4 7.919
23.425 7.9013
23.45 7.8835
23.475 7.8656
23.5 7.8479
23.525 7.8302
23.55 7.8124
23.575 7.7945
23.6 7.7766
23.625 7.7585
23.65 7.7405
23.675 7.7226
23.7 7.7044
23.725 7.686
23.75 7.6672
23.775 7.6481
23.8 7.6283
23.825 7.6081
23.85 7.5872
23.875 7.5652
23.9 7.5417
23.925 7.5166
23.95 7.4905
23.975 7.4633
24 7.4347
24.025 7.4055
24.05 7.3761
24.075 7.3464
24.1 7.3167
24.125 7.2863
24.15 7.2542
24.175 7.2197
24.2 7.1829
24.225 7.1449
24.25 7.1061
24.275 7.0664
24.3 7.0261
24.325 6.985
24.35 6.9431
24.375 6.9
24.4 6.8559
24.425 6.8112
24.45 6.7656
24.475 6.7191
24.5 6.6718
24.525 6.6237
24.55 6.575
24.575 6.5251
24.6 6.4741
24.625 6.4219
24.65 6.3684
24.675 6.3134
24.7 6.257
24.725 6.1995
24.75 6.1407
24.775 6.0805
24.8 6.0187
24.825 5.9555
24.85 5.8904
24.875 5.8234
24.9 5.7543
24.925 5.6824
24.95 5.6067
24.975 5.5265
25 5.4424
25.025 5.3545
25.05 5.2629
25.075 5.1669
25.1 5.0695
25.125 4.9793
25.15 4.9011
25.175 4.8351
25.2 4.7828
25.225 4.7368
25.25 4.691
25.275 4.6467
25.3 4.605
25.325 4.5667
25.35 4.5425
25.375 4.5374
25.4 4.5434
25.425 4.5533
25.45 4.5635
25.475 4.5703
25.5 4.5728
25.525 4.571
25.55 4.5645
25.575 4.5532
25.6 4.5371
25.625 4.5173
25.65 4.4941
25.675 4.467
25.7 4.4365
25.725 4.4025
25.75 4.365
25.775 4.3242
25.8 4.2792
25.825 4.2296
25.85 4.1754
25.875 4.1152
25.9 4.0492
25.925 3.9775
25.95 3.8994
25.975 3.8155
26 3.7265
26.025 3.6356
26.05 3.5502
26.075 3.4768
26.1 3.4201
26.125 3.373
26.15 3.3287
26.175 3.2883
26.2 3.2494
26.225 3.2082
26.25 3.1651
26.275 3.1181
26.3 3.0671
26.325 3.0099
26.35 2.9458
26.375 2.8731
26.4 2.7913
26.425 2.7013
26.45 2.6147
26.475 2.5383
26.5 2.4657
26.525 2.4043
26.55 2.3634
26.575 2.3436
26.6 2.3464
26.625 2.37
26.65 2.4056
26.675 2.4488
26.7 2.4989
26.725 2.5541
26.75 2.6174
26.775 2.6815
26.8 2.7423
26.825 2.7968
26.85 2.8438
26.875 2.8843
26.9 2.919
26.925 2.9484
26.95 2.9743
26.975 2.9964
27 3.0139
27.025 3.0263
27.05 3.0321
27.075 3.0309
27.1 3.022
27.125 3.005
27.15 2.9801
27.175 2.9479
27.2 2.9123
27.225 2.8782
27.25 2.8516
27.275 2.838
27.3 2.8323
27.325 2.8279
27.35 2.8206
27.375 2.8093
27.4 2.7952
27.425 2.7767
27.45 2.7537
27.475 2.7265
27.5 2.6963
27.525 2.6673
27.55 2.649
27.575 2.6457
27.6 2.6579
27.625 2.6819
27.65 2.7124
27.675 2.7441
27.7 2.7734
27.725 2.7986
27.75 2.8207
27.775 2.8381
27.8 2.8508
27.825 2.8597
27.85 2.8657
27.875 2.8686
27.9 2.8675
27.925 2.8629
27.95 2.8542
27.975 2.842
28 2.8264
28.025 2.8061
28.05 2.781
28.075 2.7519
28.1 2.7195
28.125 2.6833
28.15 2.6427
28.175 2.5976
28.2 2.5477
28.225 2.4931
28.25 2.4338
28.275 2.3714
28.3 2.3125
28.325 2.2625
28.35 2.2202
28.375 2.1814
28.4 2.1434
28.425 2.1067
28.45 2.0698
28.475 2.0314
28.5 1.9902
28.525 1.9482
28.55 1.9075
28.575 1.8699
28.6 1.8402
28.625 1.818
28.65 1.7972
28.675 1.7708
28.7 1.7392
28.725 1.702
28.75 1.6598
28.775 1.6156
28.8 1.5671
28.825 1.5119
28.85 1.449
28.875 1.3764
28.9 1.2947
28.925 1.211
28.95 1.1449
28.975 1.1173
29 1.1119
29.025 1.1112
29.05 1.1106
29.075 1.1081
29.1 1.1027
29.125 1.1008
29.15 1.105
29.175 1.1159
29.2 1.1306
29.225 1.1465
29.25 1.1638
29.275 1.1797
29.3 1.194
29.325 1.2045
29.35 1.209
29.375 1.2063
29.4 1.1969
29.425 1.1848
29.45 1.1722
29.475 1.1653
29.5 1.1655
29.525 1.1737
29.55 1.1885
29.575 1.2037
29.6 1.2178
29.625 1.231
29.65 1.2405
29.675 1.2469
29.7 1.252
29.725 1.2563
29.75 1.2691
29.775 1.3012
29.8 1.3454
29.825 1.3913
29.85 1.438
29.875 1.4852
29.9 1.5266
29.925 1.5605
29.95 1.5868
29.975 1.6082
30 1.6248
30.025 1.6345
30.05 1.6396
30.075 1.642
30.1 1.6425
30.125 1.6437
30.15 1.654
30.175 1.6869
30.2 1.7463
30.225 1.8248
30.25 1.9139
30.275 2.0072
30.3 2.0988
30.325 2.1865
30.35 2.2708
30.375 2.351
30.4 2.4268
30.425 2.4979
30.45 2.5654
30.475 2.6279
30.5 2.6864
30.525 2.7413
30.55 2.7923
30.575 2.84
30.6 2.8845
30.625 2.9255
30.65 2.9618
30.675 2.9929
30.7 3.0187
30.725 3.0404
30.75 3.0581
30.775 3.0703
30.8 3.0794
30.825 3.0886
30.85 3.0994
30.875 3.1137
30.9 3.1348
30.925 3.1618
30.95 3.188
30.975 3.2077
31 3.2188
31.025 3.2226
31.05 3.2188
31.075 3.2079
31.1 3.19
31.125 3.166
31.15 3.1357
31.175 3.1005
31.2 3.0656
31.225 3.0374
31.25 3.013
31.275 2.9883
31.3 2.9604
31.325 2.9262
31.35 2.8877
31.375 2.8527
31.4 2.8404
31.425 2.8595
31.45 2.8933
31.475 2.9289
31.5 2.9628
31.525 2.9949
31.55 3.0264
31.575 3.058
31.6 3.0883
31.625 3.1174
31.65 3.1449
31.675 3.171
31.7 3.1956
31.725 3.2161
31.75 3.2296
31.775 3.2361
31.8 3.2357
31.825 3.2288
31.85 3.2163
31.875 3.1986
31.9 3.1772
31.925 3.1507
31.95 3.1239
31.975 3.1041
32 3.096
32.025 3.1063
32.05 3.1331
32.075 3.1736
32.1 3.2219
32.125 3.2707
32.15 3.3163
32.175 3.361
32.2 3.4014
32.225 3.4378
32.25 3.4724
32.275 3.5042
32.3 3.5335
32.325 3.5612
32.35 3.585
32.375 3.6038
32.4 3.6175
32.425 3.6313
32.45 3.6486
32.475 3.6656
32.5 3.6809
32.525 3.6949
32.55 3.7088
32.575 3.7249
32.6 3.7426
32.625 3.7617
32.65 3.7859
32.675 3.8153
32.7 3.8455
32.725 3.8729
32.75 3.8955
32.775 3.913
32.8 3.9251
32.825 3.9306
32.85 3.9308
32.875 3.9268
32.9 3.9192
32.925 3.9128
32.95 3.9131
32.975 3.9181
33 3.9229
33.025 3.9262
33.05 3.925
33.075 3.9204
33.1 3.9147
33.125 3.9131
33.15 3.9212
33.175 3.9377
33.2 3.9648
33.225 3.9946
33.25 4.0242
33.275 4.053
33.3 4.0826
33.325 4.1102
33.35 4.1319
33.375 4.1502
33.4 4.1639
33.425 4.1717
33.45 4.1753
33.475 4.1724
33.5 4.1626
33.525 4.1513
33.55 4.1441
33.575 4.1488
33.6 4.1652
33.625 4.1825
33.65 4.1964
33.675 4.2048
33.7 4.2103
33.725 4.2174
33.75 4.2241
33.775 4.2282
33.8 4.2281
33.825 4.2213
33.85 4.2072
33.875 4.1854
33.9 4.158
33.925 4.1302
33.95 4.1081
33.975 4.0938
34 4.0881
34.025 4.0952
34.05 4.1156
34.075 4.1498
34.1 4.1883
34.125 4.2247
34.15 4.257
34.175 4.2873
34.2 4.3199
34.225 4.3541
34.25 4.3866
34.275 4.4152
34.3 4.44
34.325 4.462
34.35 4.48
34.375 4.4921
34.4 4.4989
34.425 4.4989
34.45 4.4924
34.475 4.4819
34.5 4.4666
34.525 4.4457
34.55 4.4187
34.575 4.3861
34.6 4.3473
34.625 4.3021
34.65 4.2518
34.675 4.1975
34.7 4.1442
34.725 4.0971
34.75 4.0519
34.775 4.0062
34.8 3.9622
34.825 3.9206
34.85 3.8855
34.875 3.8573
34.9 3.8299
34.925 3.8017
34.95 3.7723
34.975 3.7399
35 3.7033
35.025 3.6613
35.05 3.6148
35.075 3.5653
35.1 3.5136
35.125 3.4605
35.15 3.4074
35.175 3.355
35.2 3.3037
35.225 3.2535
35.25 3.2067
35.275 3.1661
35.3 3.1302
35.325 3.0923
35.35 3.0486
35.375 2.9961
35.4 2.9332
35.425 2.8614
35.45 2.7832
35.475 2.7047
35.5 2.629
35.525 2.56
35.55 2.4989
35.575 2.4374
35.6 2.3726
35.625 2.3087
35.65 2.2415
35.675 2.171
35.7 2.1021
35.725 2.0434
35.75 2.0008
35.775 1.965
35.8 1.9265
35.825 1.8848
35.85 1.8418
35.875 1.8039
35.9 1.7747
35.925 1.7483
35.95 1.7223
35.975 1.6998
36 1.6743
36.025 1.641
36.05 1.6027
36.075 1.5657
36.1 1.5396
36.125 1.5283
36.15 1.5281
36.175 1.535
36.2 1.5451
36.225 1.5564
36.25 1.5668
36.275 1.5777
36.3 1.5872
36.325 1.6001
36.35 1.6124
36.375 1.6184
36.4 1.62
36.425 1.6211
36.45 1.6198
36.475 1.6123
36.5 1.5981
36.525 1.5857
36.55 1.5825
36.575 1.5842
36.6 1.581
36.625 1.569
36.65 1.5489
36.675 1.5221
36.7 1.4891
36.725 1.4489
36.75 1.4052
36.775 1.3622
36.8 1.3177
36.825 1.2666
36.85 1.2085
36.875 1.1429
36.9 1.073
36.925 1.0091
36.95 0.9619
36.975 0.9389
37 0.9302
37.025 0.9379
37.05 0.9618
37.075 0.9992
37.1 1.0453
37.125 1.0951
37.15 1.1434
37.175 1.1875
37.2 1.2249
37.225 1.2581
37.25 1.2891
37.275 1.3174
37.3 1.3431
37.325 1.3635
37.35 1.3796
37.375 1.3926
37.4 1.406
37.425 1.4238
37.45 1.4571
37.475 1.5031
37.5 1.5472
37.525 1.5875
37.55 1.6214
37.575 1.6469
37.6 1.6656
37.625 1.6797
37.65 1.6953
37.675 1.7189
37.7 1.7479
37.725 1.771
37.75 1.7847
37.775 1.7904
37.8 1.7887
37.825 1.782
37.85 1.7754
37.875 1.7697
37.9 1.7621
37.925 1.7515
37.95 1.743
37.975 1.7362
38 1.725
38.025 1.7075
38.05 1.6823
38.075 1.6478
38.1 1.6052
38.125 1.5564
38.15 1.503
38.175 1.446
38.2 1.3896
38.225 1.3439
38.25 1.3227
38.275 1.3184
38.3 1.3193
38.325 1.322
38.35 1.3245
38.375 1.3244
38.4 1.3175
38.425 1.3034
38.45 1.2815
38.475 1.2526
38.5 1.2165
38.525 1.1773
38.55 1.1395
38.575 1.1086
38.6 1.0915
38.625 1.0821
38.65 1.0789
38.675 1.0832
38.7 1.1008
38.725 1.1331
38.75 1.1763
38.775 1.2245
38.8 1.2728
38.825 1.3231
38.85 1.3766
38.875 1.4325
38.9 1.4868
38.925 1.5361
38.95 1.5779
38.975 1.6127
39 1.6398
39.025 1.658
39.05 1.6666
39.075 1.6679
39.1 1.6623
39.125 1.6506
39.15 1.634
39.175 1.6136
39.2 1.5898
39.225 1.562
39.25 1.5322
39.275 1.5066
39.3 1.4924
39.325 1.4824
39.35 1.4697
39.375 1.4518
39.4 1.4309
39.425 1.4066
39.45 1.3819
39.475 1.3633
39.5 1.3535
39.525 1.3553
39.55 1.3613
39.575 1.3633
39.6 1.3573
39.625 1.3425
39.65 1.3172
39.675 1.2792
39.7 1.228
39.725 1.1653
39.75 1.0929
39.775 1.0108
39.8 0.9292
39.825 0.856
39.85 0.7902
39.875 0.7237
39.9 0.6535
39.925 0.5924
39.95 0.5528
39.975 0.5251
40 0.5053
40.025 0.5106
40.05 0.5413
40.075 0.5697
40.1 0.5901
40.125 0.608
40.15 0.6284
40.175 0.6495
40.2 0.6653
40.225 0.6727
40.25 0.6724
40.275 0.6651
40.3 0.6514
40.325 0.6315
40.35 0.6073
40.375 0.5801
40.4 0.5503
40.425 0.5209
40.45 0.4954
40.475 0.4761
40.5 0.4643
40.525 0.4616
40.55 0.4609
40.575 0.456
40.6 0.4439
40.625 0.423
40.65 0.3926
40.675 0.3555
40.7 0.3148
40.725 0.2731
40.75 0.2335
40.775 0.1954
40.8 0.1595
40.825 0.1312
40.85 0.1136
40.875 0.1051
40.9 0.0966
40.925 0.0838
40.95 0.065
40.975 0.0442
41 0.0251
41.025 0.006
41.05 -0.0116
41.075 -0.0296
41.1 -0.0517
41.125 -0.079
41.15 -0.1086
41.175 -0.1451
41.2 -0.1877
41.225 -0.2273
41.25 -0.255
41.275 -0.2717
41.3 -0.2871
41.325 -0.3067
41.35 -0.3348
41.375 -0.37
41.4 -0.4119
41.425 -0.4609
41.45 -0.5127
41.475 -0.5657
41.5 -0.6236
41.525 -0.683
41.55 -0.7406
41.575 -0.7967
41.6 -0.8565
41.625 -0.9154
41.65 -0.9659
41.675 -1.0094
41.7 -1.0472
41.725 -1.0713
41.75 -1.0662
41.775 -1.0331
41.8 -0.982
41.825 -0.9256
41.85 -0.872
41.875 -0.8225
41.9 -0.7733
41.925 -0.7245
41.95 -0.6764
41.975 -0.6257
42 -0.5735
42.025 -0.5262
42.05 -0.4824
42.075 -0.435
42.1 -0.3755
42.125 -0.3127
42.15 -0.2541
42.175 -0.2016
42.2 -0.1558
42.225 -0.1175
42.25 -0.0856
42.275 -0.059
42.3 -0.0379
42.325 -0.0209
42.35 -0.0087
42.375 -0.0015
42.4 0.003
42.425 0.0099
42.45 0.0202
42.475 0.0364
42.5 0.0542
42.525 0.069
42.55 0.0805
42.575 0.0866
42.6 0.0851
42.625 0.0745
42.65 0.056
42.675 0.033
42.7 0.0069
42.725 -0.023
42.75 -0.0591
42.775 -0.0996
42.8 -0.1429
42.825 -0.188
42.85 -0.2361
42.875 -0.2886
42.9 -0.3463
42.925 -0.408
42.95 -0.4717
42.975 -0.5338
43 -0.5917
43.025 -0.6425
43.05 -0.6869
43.075 -0.7306
43.1 -0.777
43.125 -0.8261
43.15 -0.8742
43.175 -0.915
43.2 -0.9451
43.225 -0.9633
43.25 -0.9764
43.275 -0.9886
43.3 -1.0008
43.325 -1.0158
43.35 -1.034
43.375 -1.0558
43.4 -1.0791
43.425 -1.1051
43.45 -1.1289
43.475 -1.149
43.5 -1.1692
43.525 -1.1913
43.55 -1.2159
43.575 -1.2412
43.6 -1.2625
43.625 -1.2788
43.65 -1.2837
43.675 -1.2819
43.7 -1.2829
43.725 -1.2878
43.75 -1.2919
43.775 -1.2917
43.8 -1.2873
43.825 -1.2805
43.85 -1.2742
43.875 -1.2703
43.9 -1.2694
43.925 -1.2646
43.95 -1.2576
43.975 -1.2523
44 -1.2489
44.025 -1.2447
44.05 -1.2363
44.075 -1.2178
44.1 -1.1844
44.125 -1.1367
44.15 -1.0806
44.175 -1.0284
44.2 -0.9864
44.225 -0.9572
44.25 -0.9423
44.275 -0.941
44.3 -0.9484
44.325 -0.9592
44.35 -0.9655
44.375 -0.9565
44.4 -0.9363
44.425 -0.9181
44.45 -0.9086
44.475 -0.9071
44.5 -0.9137
44.525 -0.9294
44.55 -0.9511
44.575 -0.9712
44.6 -0.9815
44.625 -0.982
44.65 -0.98
44.675 -0.9773
44.7 -0.9761
44.725 -0.9782
44.75 -0.9851
44.775 -1.0008
44.8 -1.0283
44.825 -1.0668
44.85 -1.1124
44.875 -1.1581
44.9 -1.197
44.925 -1.2178
44.95 -1.2147
44.975 -1.1922
45 -1.162
45.025 -1.1306
45.05 -1.0984
45.075 -1.0673
45.1 -1.0463
45.125 -1.0338
45.15 -1.0265
45.175 -1.0212
45.2 -1.0157
45.225 -1.0121
45.25 -1.0139
45.275 -1.0206
45.3 -1.033
45.325 -1.0499
45.35 -1.0662
45.375 -1.077
45.4 -1.0782
45.425 -1.0752
45.45 -1.073
45.475 -1.0743
45.5 -1.0849
45.525 -1.1056
45.55 -1.1365
45.575 -1.1724
45.6 -1.2116
45.625 -1.2473
45.65 -1.2762
45.675 -1.2968
45.7 -1.3002
45.725 -1.289
45.75 -1.2635
45.775 -1.2306
45.8 -1.198
45.825 -1.168
45.85 -1.1429
45.875 -1.1239
45.9 -1.1119
45.925 -1.1069
45.95 -1.1053
45.975 -1.106
46 -1.1079
46.025 -1.1075
46.05 -1.106
46.075 -1.1045
46.1 -1.1056
46.125 -1.1109
46.15 -1.1197
46.175 -1.1343
46.2 -1.1553
46.225 -1.1784
46.25 -1.2048
46.275 -1.2331
46.3 -1.2582
46.325 -1.2684
46.35 -1.2534
46.375 -1.2177
46.4 -1.1735
46.425 -1.1293
46.45 -1.0855
46.475 -1.0412
46.5 -1.0011
46.525 -0.9719
46.55 -0.9544
46.575 -0.9435
46.6 -0.9337
46.625 -0.9234
46.65 -0.9134
46.675 -0.903
46.7 -0.893
46.725 -0.8842
46.75 -0.8756
46.775 -0.8657
46.8 -0.847
46.825 -0.8095
46.85 -0.7555
46.875 -0.6919
46.9 -0.623
46.925 -0.553
46.95 -0.4852
46.975 -0.421
47 -0.3606
47.025 -0.3024
47.05 -0.2462
47.075 -0.1899
47.1 -0.1351
47.125 -0.0843
47.15 -0.0397
47.175 -0.0014
47.2 0.0354
47.225 0.0702
47.25 0.1058
47.275 0.143
47.3 0.1836
47.325 0.2251
47.35 0.2673
47.375 0.3066
47.4 0.3415
47.425 0.3708
47.45 0.3914
47.475 0.4026
47.5 0.4055
47.525 0.4035
47.55 0.3999
47.575 0.3991
47.6 0.4039
47.625 0.4123
47.65 0.42
47.675 0.4248
47.7 0.4261
47.725 0.423
47.75 0.4144
47.775 0.4005
47.8 0.3813
47.825 0.3583
47.85 0.3351
47.875 0.3146
47.9 0.2989
47.925 0.2908
47.95 0.291
47.975 0.2947
48 0.2976
48.025 0.2964
48.05 0.2921
48.075 0.2868
48.1 0.2841
48.125 0.2884
48.15 0.2948
48.175 0.2995
48.2 0.3018
48.225 0.3019
48.25 0.3028
48.275 0.3081
48.3 0.3155
48.325 0.3221
48.35 0.3258
48.375 0.3215
48.4 0.3094
48.425 0.2907
48.45 0.2647
48.475 0.231
48.5 0.1888
48.525 0.1404
48.55 0.0894
48.575 0.0355
48.6 -0.0258
48.625 -0.0929
48.65 -0.1645
48.675 -0.239
48.7 -0.3105
48.725 -0.3748
48.75 -0.4327
48.775 -0.4898
48.8 -0.5491
48.825 -0.6
48.85 -0.6348
48.875 -0.6556
48.9 -0.6653
48.925 -0.6653
48.95 -0.6526
48.975 -0.6305
49 -0.6028
49.025 -0.5712
49.05 -0.5346
49.075 -0.4911
49.1 -0.445
49.125 -0.4012
49.15 -0.3613
49.175 -0.3244
49.2 -0.2847
49.225 -0.2381
49.25 -0.1859
49.275 -0.1198
49.3 -0.0379
49.325 0.0485
49.35 0.1372
49.375 0.2253
49.4 0.3105
49.425 0.3932
49.45 0.4707
49.475 0.5409
49.5 0.6047
49.525 0.6627
49.55 0.7176
49.575 0.7691
49.6 0.8131
49.625 0.8463
49.65 0.8682
49.675 0.8802
49.7 0.8885
49.725 0.9069
49.75 0.9486
49.775 1.0122
49.8 1.0848
49.825 1.158
49.85 1.2273
49.875 1.2971
49.9 1.3695
49.925 1.4429
49.95 1.5143
49.975 1.5807
50 1.6437
50.025 1.7019
50.05 1.7561
50.075 1.8081
50.1 1.86
50.125 1.9273
50.15 2.0028
50.175 2.0738
50.2 2.1391
50.225 2.2051
50.25 2.2722
50.275 2.3438
50.3 2.4206
50.325 2.5003
50.35 2.5803
50.375 2.6565
50.4 2.7265
50.425 2.7917
50.45 2.8606
50.475 2.9389
50.5 3.0189
50.525 3.0962
50.55 3.1682
50.575 3.236
50.6 3.3021
50.625 3.3664
50.65 3.4276
50.675 3.4846
50.7 3.5384
50.725 3.5911
50.75 3.6458
50.775 3.7025
50.8 3.7562
50.825 3.8045
50.85 3.8464
50.875 3.8818
50.9 3.912
50.925 3.9378
50.95 3.9557
50.975 3.967
51 3.9736
51.025 3.9779
51.05 3.9793
51.075 3.982
51.1 3.9875
51.125 3.9924
51.15 3.9961
51.175 3.9992
51.2 4.0028
51.225 4.0047
51.25 4.0021
51.275 3.993
51.3 3.9833
51.325 3.9918
51.35 4.0174
51.375 4.0459
51.4 4.0715
51.425 4.0917
51.45 4.108
51.475 4.1215
51.5 4.1311
51.525 4.1365
51.55 4.1373
51.575 4.1335
51.6 4.1252
51.625 4.1125
51.65 4.0949
51.675 4.0731
51.7 4.0483
51.725 4.0201
51.75 3.9878
51.775 3.9511
51.8 3.9113
51.825 3.8681
51.85 3.8211
51.875 3.7705
51.9 3.7159
51.925 3.6571
51.95 3.5945
51.975 3.528
52 3.4576
52.025 3.3824
52.05 3.3023
52.075 3.2185
52.1 3.1312
52.125 3.0386
52.15 2.941
52.175 2.8379
52.2 2.7291
52.225 2.6162
52.25 2.5032
52.275 2.3892
52.3 2.2723
52.325 2.1493
52.35 2.0213
52.375 1.8919
52.4 1.766
52.425 1.6459
52.45 1.5342
52.475 1.4345
52.5 1.3445
52.525 1.2599
52.55 1.1767
52.575 1.0949
52.6 1.0116
52.625 0.9426
52.65 0.891
52.675 0.868
52.7 0.8789
52.725 0.9212
52.75 0.9813
52.775 1.0474
52.8 1.1126
52.825 1.1747
52.85 1.2329
52.875 1.2847
52.9 1.3297
52.925 1.3692
52.95 1.4027
52.975 1.4296
53 1.4508
53.025 1.4657
53.05 1.4763
53.075 1.481
53.1 1.4804
53.125 1.4757
53.15 1.4645
53.175 1.4449
53.2 1.4143
53.225 1.3725
53.25 1.3218
53.275 1.2645
53.3 1.2
53.325 1.1289
53.35 1.052
53.375 0.9713
53.4 0.8896
53.425 0.8104
53.45 0.7349
53.475 0.6661
53.5 0.6006
53.525 0.5363
53.55 0.475
53.575 0.4179
53.6 0.3715
53.625 0.3376
53.65 0.3191
53.675 0.3094
53.7 0.2991
53.725 0.2808
53.75 0.2527
53.775 0.2175
53.8 0.1768
53.825 0.1324
53.85 0.0877
53.875 0.0425
53.9 -0.0062
53.925 -0.0582
53.95 -0.1047
53.975 -0.144
54 -0.1784
54.025 -0.2086
54.05 -0.2384
54.075 -0.2663
54.1 -0.2861
54.125 -0.2929
54.15 -0.282
54.175 -0.25
54.2 -0.2037
54.225 -0.1609
54.25 -0.1307
54.275 -0.1051
54.3 -0.0795
54.325 -0.0561
54.35 -0.032
54.375 -0.003
54.4 0.0246
54.425 0.0467
54.45 0.0628
54.475 0.0741
54.5 0.0797
54.525 0.0767
54.55 0.0631
54.575 0.0411
54.6 0.0075
54.625 -0.0382
54.65 -0.0919
54.675 -0.1447
54.7 -0.1905
54.725 -0.225
54.75 -0.2454
54.775 -0.254
54.8 -0.253
54.825 -0.2438
54.85 -0.2307
54.875 -0.2168
54.9 -0.204
54.925 -0.1939
54.95 -0.1859
54.975 -0.1738
55 -0.1511
55.025 -0.1205
55.05 -0.0894
55.075 -0.063
55.1 -0.0432
55.125 -0.0278
55.15 -0.0177
55.175 -0.0145
55.2 -0.0164
55.225 -0.0193
55.25 -0.0212
55.275 -0.0109
55.3 0.0172
55.325 0.0602
55.35 0.1143
55.375 0.1699
55.4 0.2247
55.425 0.2742
55.45 0.3161
55.475 0.3521
55.5 0.3871
55.525 0.424
55.55 0.4613
55.575 0.4971
55.6 0.5238
55.625 0.5356
55.65 0.5408
55.675 0.5479
55.7 0.5585
55.725 0.5733
55.75 0.5882
55.775 0.5939
55.8 0.5896
55.825 0.5757
55.85 0.5533
55.875 0.5249
55.9 0.4952
55.925 0.4683
55.95 0.4491
55.975 0.4373
56 0.4332
56.025 0.4318
56.05 0.4288
56.075 0.4238
56.1 0.4172
56.125 0.4099
56.15 0.4104
56.175 0.4193
56.2 0.4355
56.225 0.4623
56.25 0.4964
56.275 0.532
56.3 0.5646
56.325 0.5958
56.35 0.6296
56.375 0.6656
56.4 0.6999
56.425 0.7295
56.45 0.7518
56.475 0.7691
56.5 0.7853
56.525 0.8097
56.55 0.8431
56.575 0.8799
56.6 0.9198
56.625 0.9593
56.65 0.9956
56.675 1.0293
56.7 1.0599
56.725 1.0856
56.75 1.1077
56.775 1.1288
56.8 1.1473
56.825 1.1629
56.85 1.1825
56.875 1.216
56.9 1.2622
56.925 1.3172
56.95 1.3751
56.975 1.432
57 1.4872
57.025 1.5425
57.05 1.5961
57.075 1.6446
57.1 1.6853
57.125 1.7196
57.15 1.7494
57.175 1.7753
57.2 1.7979
57.225 1.8191
57.25 1.8384
57.275 1.8556
57.3 1.8703
57.325 1.8812
57.35 1.8885
57.375 1.8936
57.4 1.8954
57.425 1.8973
57.45 1.9001
57.475 1.8999
57.5 1.8948
57.525 1.8853
57.55 1.8748
57.575 1.8616
57.6 1.842
57.625 1.8167
57.65 1.7856
57.675 1.7479
57.7 1.7064
57.725 1.6662
57.75 1.6286
57.775 1.5888
57.8 1.5421
57.825 1.4875
57.85 1.4251
57.875 1.3546
57.9 1.2749
57.925 1.1873
57.95 1.0953
57.975 1.0025
58 0.9153
58.025 0.844
58.05 0.796
58.075 0.77
58.1 0.7684
58.125 0.7844
58.15 0.8106
58.175 0.8434
58.2 0.8835
58.225 0.9331
58.25 0.9907
58.275 1.0503
58.3 1.1074
58.325 1.1575
58.35 1.2035
58.375 1.2561
58.4 1.323
58.425 1.4021
58.45 1.4911
58.475 1.5839
58.5 1.6736
58.525 1.7609
58.55 1.8497
58.575 1.937
58.6 2.0208
58.625 2.1093
58.65 2.1987
58.675 2.2823
58.7 2.3585
58.725 2.4302
58.75 2.499
58.775 2.5669
58.8 2.632
58.825 2.6937
58.85 2.7532
58.875 2.8108
58.9 2.8699
58.925 2.9363
58.95 3.0078
58.975 3.0837
59 3.1602
59.025 3.2335
59.05 3.302
59.075 3.3641
59.1 3.4197
59.125 3.4702
59.15 3.5178
59.175 3.5614
59.2 3.6013
59.225 3.6376
59.25 3.6713
59.275 3.7009
59.3 3.7257
59.325 3.7451
59.35 3.7594
59.375 3.7691
59.4 3.774
59.425 3.7789
59.45 3.7904
59.475 3.8092
59.5 3.8307
59.525 3.8478
59.55 3.8591
59.575 3.8652
59.6 3.8658
59.625 3.8613
59.65 3.8518
59.675 3.8364
59.7 3.8149
59.725 3.7872
59.75 3.7541
59.775 3.7163
59.8 3.6742
59.825 3.6276
59.85 3.5762
59.875 3.5197
59.9 3.457
59.925 3.3879
59.95 3.3128
59.975 3.2325
60 3.148
60.025 3.0607
60.05 2.9706
60.075 2.876
60.1 2.7775
60.125 2.6769
60.15 2.5736
60.175 2.4667
60.2 2.3562
60.225 2.2488
60.25 2.1585
60.275 2.0904
60.3 2.0297
60.325 1.972
60.35 1.9202
60.375 1.8805
60.4 1.8566
60.425 1.8429
60.45 1.8288
60.475 1.8124
60.5 1.7959
60.525 1.7815
60.55 1.7677
60.575 1.7547
60.6 1.7451
60.625 1.7426
60.65 1.7463
60.675 1.7568
60.7 1.7705
60.725 1.7806
60.75 1.7854
60.775 1.7849
60.8 1.7823
60.825 1.7844
60.85 1.7983
60.875 1.8196
60.9 1.8428
60.925 1.8613
60.95 1.8732
60.975 1.8775
61 1.8746
61.025 1.8656
61.05 1.8525
61.075 1.8395
61.1 1.8388
61.125 1.8557
61.15 1.8763
61.175 1.8825
61.2 1.8777
61.225 1.8707
61.25 1.8702
61.275 1.8745
61.3 1.88
61.325 1.8838
61.35 1.8855
61.375 1.8864
61.4 1.8893
61.425 1.8943
61.45 1.9021
61.475 1.9115
61.5 1.917
61.525 1.9165
61.55 1.914
61.575 1.9101
61.6 1.9045
61.625 1.8944
61.65 1.8759
61.675 1.8492
61.7 1.8202
61.725 1.7984
61.75 1.7853
61.775 1.7753
61.8 1.7718
61.825 1.7793
61.85 1.7984
61.875 1.8322
61.9 1.8763
61.925 1.9222
61.95 1.9647
61.975 2.0036
62 2.0373
62.025 2.0682
62.05 2.0968
62.075 2.1261
62.1 2.1573
62.125 2.1868
62.15 2.2108
62.175 2.2272
62.2 2.237
62.225 2.2478
62.25 2.2603
62.275 2.272
62.3 2.2817
62.325 2.2856
62.35 2.2835
62.375 2.2762
62.4 2.2657
62.425 2.2528
62.45 2.2375
62.475 2.222
62.5 2.2074
62.525 2.1922
62.55 2.1749
62.575 2.1543
62.6 2.1314
62.625 2.1153
62.65 2.1162
62.675 2.1233
62.7 2.1292
62.725 2.1311
62.75 2.1273
62.775 2.1225
62.8 2.1162
62.825 2.109
62.85 2.0998
62.875 2.0919
62.9 2.0895
62.925 2.092
62.95 2.1007
62.975 2.125
63 2.1619
63.025 2.202
63.05 2.2427
63.075 2.28
63.1 2.3149
63.125 2.3466
63.15 2.374
63.175 2.4011
63.2 2.4309
63.225 2.4685
63.25 2.5094
63.275 2.5495
63.3 2.587
63.325 2.6199
63.35 2.6473
63.375 2.668
63.4 2.6814
63.425 2.6876
63.45 2.6855
63.475 2.6715
63.5 2.6478
63.525 2.6143
63.55 2.571
63.575 2.5191
63.6 2.4664
63.625 2.4216
63.65 2.4092
63.675 2.4275
63.7 2.4521
63.725 2.4715
63.75 2.4843
63.775 2.4927
63.8 2.4962
63.825 2.4959
63.85 2.497
63.875 2.5009
63.9 2.5065
63.925 2.5125
63.95 2.5227
63.975 2.5389
64 2.5614
64.025 2.5877
64.05 2.6123
64.075 2.6327
64.1 2.6497
64.125 2.6639
64.15 2.674
64.175 2.6764
64.2 2.6716
64.225 2.6589
64.25 2.6418
64.275 2.6284
64.3 2.6246
64.325 2.6403
64.35 2.6745
64.375 2.7196
64.4 2.7741
64.425 2.8291
64.45 2.8785
64.475 2.9198
64.5 2.9564
64.525 2.9893
64.55 3.0203
64.575 3.0503
64.6 3.0786
64.625 3.1078
64.65 3.1398
64.675 3.1705
64.7 3.196
64.725 3.2135
64.75 3.2234
64.775 3.2273
64.8 3.2267
64.825 3.2218
64.85 3.2115
64.875 3.197
64.9 3.1788
64.925 3.1594
64.95 3.1371
64.975 3.1107
65 3.0801
65.025 3.0455
65.05 3.0071
65.075 2.9698
65.1 2.9334
65.125 2.8938
65.15 2.8455
65.175 2.7915
65.2 2.731
65.225 2.6646
65.25 2.6002
65.275 2.5471
65.3 2.5214
65.325 2.521
65.35 2.5264
65.375 2.5297
65.4 2.5289
65.425 2.5262
65.45 2.5228
65.475 2.5194
65.5 2.5146
65.525 2.5084
65.55 2.5052
65.575 2.5048
65.6 2.5051
65.625 2.5015
65.65 2.4894
65.675 2.4686
65.7 2.4442
65.725 2.4198
65.75 2.3996
65.775 2.3873
65.8 2.391
65.825 2.4068
65.85 2.4323
65.875 2.4681
65.9 2.5106
65.925 2.5572
65.95 2.6054
65.975 2.6518
66 2.6923
66.025 2.7263
66.05 2.7527
66.075 2.771
66.1 2.7819
66.125 2.7855
66.15 2.7817
66.175 2.7705
66.2 2.7528
66.225 2.7289
66.25 2.699
66.275 2.6621
66.3 2.6196
66.325 2.5749
66.35 2.5339
66.375 2.4985
66.4 2.4694
66.425 2.4449
66.45 2.4247
66.475 2.4075
66.5 2.398
66.525 2.3977
66.55 2.4036
66.575 2.4146
66.6 2.4321
66.625 2.4586
66.65 2.4948
66.675 2.5388
66.7 2.5837
66.725 2.6288
66.75 2.6768
66.775 2.7278
66.8 2.7804
66.825 2.8335
66.85 2.8847
66.875 2.9339
66.9 2.9801
66.925 3.0219
66.95 3.0625
66.975 3.1022
67 3.1388
67.025 3.1701
67.05 3.1974
67.075 3.2206
67.1 3.2389
67.125 3.2522
67.15 3.2621
67.175 3.2686
67.2 3.2707
67.225 3.2692
67.25 3.2635
67.275 3.2535
67.3 3.24
67.325 3.2217
67.35 3.1989
67.375 3.1704
67.4 3.1363
67.425 3.0973
67.45 3.0519
67.475 3.0005
67.5 2.9401
67.525 2.8722
67.55 2.8073
67.575 2.7567
67.6 2.7237
67.625 2.6948
67.65 2.6656
67.675 2.6346
67.7 2.6028
67.725 2.5704
67.75 2.5369
67.775 2.5079
67.8 2.4888
67.825 2.4773
67.85 2.4684
67.875 2.4602
67.9 2.4525
67.925 2.4439
67.95 2.4305
67.975 2.4133
68 2.3919
68.025 2.367
68.05 2.3373
68.075 2.3033
68.1 2.265
68.125 2.2294
68.15 2.208
68.175 2.1974
68.2 2.1901
68.225 2.1874
68.25 2.1895
68.275 2.1955
68.3 2.2114
68.325 2.238
68.35 2.2691
68.375 2.2968
68.4 2.315
68.425 2.3237
68.45 2.322
68.475 2.3142
68.5 2.3103
68.525 2.3158
68.55 2.3346
68.575 2.3595
68.6 2.3894
68.625 2.4228
68.65 2.4631
68.675 2.5112
68.7 2.5666
68.725 2.624
68.75 2.6781
68.775 2.7244
68.8 2.7627
68.825 2.7923
68.85 2.8132
68.875 2.8262
68.9 2.8318
68.925 2.83
68.95 2.8212
68.975 2.8044
69 2.7793
69.025 2.7459
69.05 2.7031
69.075 2.6507
69.1 2.5894
69.125 2.5199
69.15 2.4421
69.175 2.3569
69.2 2.2697
69.225 2.1857
69.25 2.1074
69.275 2.0386
69.3 1.981
69.325 1.9373
69.35 1.9136
69.375 1.9098
69.4 1.9312
69.425 1.9755
69.45 2.0284
69.475 2.0813
69.5 2.1342
69.525 2.1817
69.55 2.2293
69.575 2.2737
69.6 2.3181
69.625 2.3644
69.65 2.4111
69.675 2.4537
69.7 2.4901
69.725 2.5208
69.75 2.5453
69.775 2.566
69.8 2.5875
69.825 2.6177
69.85 2.6589
69.875 2.7072
69.9 2.756
69.925 2.8039
69.95 2.8489
69.975 2.8894
70 2.9248
70.025 2.9551
70.05 2.9808
70.075 3.0008
70.1 3.0156
70.125 3.0264
70.15 3.0336
70.175 3.0386
70.2 3.0414
70.225 3.0432
70.25 3.0449
70.275 3.0474
70.3 3.0533
70.325 3.0601
70.35 3.0644
70.375 3.0669
70.4 3.0663
70.425 3.0613
70.45 3.0512
70.475 3.0376
70.5 3.0206
70.525 2.9971
70.55 2.9654
70.575 2.9287
70.6 2.8868
70.625 2.8391
70.65 2.7852
70.675 2.7256
70.7 2.6577
70.725 2.5815
70.75 2.496
70.775 2.4018
70.8 2.3006
70.825 2.1956
70.85 2.088
70.875 1.9798
70.9 1.88
70.925 1.8092
70.95 1.7783
70.975 1.7749
71 1.7839
71.025 1.7966
71.05 1.8112
71.075 1.8265
71.1 1.8366
71.125 1.8399
71.15 1.8392
71.175 1.8342
71.2 1.8221
71.225 1.8039
71.25 1.781
71.275 1.7554
71.3 1.7281
71.325 1.6971
71.35 1.6611
71.375 1.6186
71.4 1.5686
71.425 1.5099
71.45 1.4435
71.475 1.3831
71.5 1.3501
71.525 1.3454
71.55 1.3673
71.575 1.4088
71.6 1.4647
71.625 1.5234
71.65 1.5826
71.675 1.6464
71.7 1.7106
71.725 1.7725
71.75 1.8331
71.775 1.892
71.8 1.9485
71.825 2.0009
71.85 2.0474
71.875 2.0899
71.9 2.1285
71.925 2.1652
71.95 2.2011
71.975 2.2325
72 2.2599
72.025 2.2834
72.05 2.3032
72.075 2.3196
72.1 2.3357
72.125 2.3559
72.15 2.3878
72.175 2.4298
72.2 2.4725
72.225 2.511
72.25 2.5445
72.275 2.5719
72.3 2.5935
72.325 2.6094
72.35 2.621
72.375 2.6292
72.4 2.6335
72.425 2.633
72.45 2.6255
72.475 2.6104
72.5 2.5904
72.525 2.5708
72.55 2.5517
72.575 2.5299
72.6 2.5027
72.625 2.4683
72.65 2.4282
72.675 2.3833
72.7 2.338
72.725 2.293
72.75 2.2497
72.775 2.214
72.8 2.1843
72.825 2.1607
72.85 2.1422
72.875 2.1284
72.9 2.12
72.925 2.1153
72.95 2.113
72.975 2.1118
73 2.1113
73.025 2.1107
73.05 2.1155
73.075 2.1279
73.1 2.1496
73.125 2.1773
73.15 2.2058
73.175 2.2354
73.2 2.2656
73.225 2.2947
73.25 2.3195
73.275 2.341
73.3 2.3612
73.325 2.3821
73.35 2.4013
73.375 2.4158
73.4 2.4252
73.425 2.4309
73.45 2.4322
73.475 2.4276
73.5 2.4165
73.525 2.3994
73.55 2.376
73.575 2.3471
73.6 2.3166
73.625 2.2843
73.65 2.2484
73.675 2.2091
73.7 2.1676
73.725 2.1297
73.75 2.0958
73.775 2.0657
73.8 2.0437
73.825 2.0277
73.85 2.013
73.875 2.0064
73.9 2.015
73.925 2.0336
73.95 2.0562
73.975 2.0787
74 2.1008
74.025 2.1192
74.05 2.1316
74.075 2.1395
74.1 2.1423
74.125 2.1453
74.15 2.1527
74.175 2.1611
74.2 2.1657
74.225 2.1623
74.25 2.1493
74.275 2.1281
74.3 2.0994
74.325 2.0714
74.35 2.0459
74.375 2.022
74.4 1.9991
74.425 1.9766
74.45 1.9577
74.475 1.9408
74.5 1.927
74.525 1.9122
74.55 1.8938
74.575 1.8747
74.6 1.8604
74.625 1.8543
74.65 1.86
74.675 1.88
74.7 1.913
74.725 1.9484
74.75 1.9849
74.775 2.022
74.8 2.057
74.825 2.0888
74.85 2.1165
74.875 2.1408
74.9 2.1692
74.925 2.2098
74.95 2.2534
74.975 2.2919
75 2.324
75.025 2.3501
75.05 2.3717
75.075 2.3912
75.1 2.4104
75.125 2.4284
75.15 2.4444
75.175 2.4586
75.2 2.4686
75.225 2.4749
75.25 2.4793
75.275 2.4841
75.3 2.4896
75.325 2.4956
75.35 2.503
75.375 2.5133
75.4 2.5253
75.425 2.539
75.45 2.5557
75.475 2.5747
75.5 2.5979
75.525 2.6223
75.55 2.6452
75.575 2.6646
75.6 2.6787
75.625 2.6886
75.65 2.6931
75.675 2.6902
75.7 2.6807
75.725 2.6646
75.75 2.6415
75.775 2.612
75.8 2.5775
75.825 2.5389
75.85 2.499
75.875 2.4607
75.9 2.4288
75.925 2.4023
75.95 2.3798
75.975 2.359
76 2.3345
76.025 2.3073
76.05 2.2825
76.075 2.2691
76.1 2.273
76.125 2.2884
76.15 2.3072
76.175 2.3283
76.2 2.3519
76.225 2.3749
76.25 2.3952
76.275 2.411
76.3 2.4226
76.325 2.4287
76.35 2.4287
76.375 2.422
76.4 2.4116
76.425 2.403
76.45 2.3962
76.475 2.3875
76.5 2.3764
76.525 2.3692
76.55 2.3722
76.575 2.3831
76.6 2.3974
76.625 2.4083
76.65 2.4103
76.675 2.4017
76.7 2.3848
76.725 2.3591
76.75 2.3243
76.775 2.2811
76.8 2.2378
76.825 2.2069
76.85 2.1857
76.875 2.1665
76.9 2.1466
76.925 2.1243
76.95 2.0992
76.975 2.0705
77 2.0366
77.025 1.9997
77.05 1.966
77.075 1.9386
77.1 1.918
77.125 1.9027
77.15 1.8866
77.175 1.8641
77.2 1.8394
77.225 1.8117
77.25 1.7819
77.275 1.7581
77.3 1.7352
77.325 1.7096
77.35 1.6805
77.375 1.6506
77.4 1.6204
77.425 1.595
77.45 1.5737
77.475 1.5519
77.5 1.5282
77.525 1.5069
77.55 1.4889
77.575 1.4722
77.6 1.4562
77.625 1.441
77.65 1.4354
77.675 1.437
77.7 1.4406
77.725 1.4428
77.75 1.4444
77.775 1.4464
77.8 1.4542
77.825 1.4714
77.85 1.4939
77.875 1.522
77.9 1.5515
77.925 1.5855
77.95 1.6236
77.975 1.6613
78 1.6941
78.025 1.7202
78.05 1.7426
78.075 1.7585
78.1 1.765
78.125 1.763
78.15 1.752
78.175 1.7309
78.2 1.6985
78.225 1.6562
78.25 1.6116
78.275 1.5866
78.3 1.592
78.325 1.6077
78.35 1.6249
78.375 1.6364
78.4 1.6387
78.425 1.6321
78.45 1.6203
78.475 1.6124
78.5 1.6168
78.525 1.6374
78.55 1.6683
78.575 1.7013
78.6 1.736
78.625 1.7761
78.65 1.8199
78.675 1.8626
78.7 1.9039
78.725 1.9453
78.75 1.9895
78.775 2.0363
78.8 2.0885
78.825 2.1507
78.85 2.2211
78.875 2.2909
78.9 2.3585
78.925 2.4282
78.95 2.5044
78.975 2.582
79 2.6555
79.025 2.7251
79.05 2.7918
79.075 2.8594
79.1 2.9294
79.125 2.9968
79.15 3.0567
79.175 3.1086
79.2 3.1545
79.225 3.1948
79.25 3.2299
79.275 3.2605
79.3 3.2871
79.325 3.3089
79.35 3.325
79.375 3.3362
79.4 3.3434
79.425 3.3455
79.45 3.3417
79.475 3.3341
79.5 3.3238
79.525 3.3137
79.55 3.3059
79.575 3.2974
79.6 3.2855
79.625 3.2688
79.65 3.2476
79.675 3.2232
79.7 3.1972
79.725 3.1666
79.75 3.129
79.775 3.0839
79.8 3.0319
79.825 2.9733
79.85 2.9087
79.875 2.8422
79.9 2.778
79.925 2.7233
79.95 2.6788
79.975 2.634
80 2.583
80.025 2.5266
80.05 2.469
80.075 2.4106
80.1 2.3548
80.125 2.3011
80.15 2.2504
80.175 2.2024
80.2 2.156
80.225 2.107
80.25 2.0549
80.275 2.0007
80.3 1.9453
80.325 1.8903
80.35 1.8435
80.375 1.8051
80.4 1.7659
80.425 1.7227
80.45 1.6789
80.475 1.643
80.5 1.6123
80.525 1.5771
80.55 1.5313
80.575 1.4749
80.6 1.4105
80.625 1.3422
80.65 1.2735
80.675 1.2048
80.7 1.1345
80.725 1.0639
80.75 0.9986
80.775 0.9446
80.8 0.9004
80.825 0.8649
80.85 0.8362
80.875 0.8178
80.9 0.8111
80.925 0.8205
80.95 0.8436
80.975 0.8732
81 0.9057
81.025 0.9373
81.05 0.9645
81.075 0.9874
81.1 1.0043
81.125 1.0119
81.15 1.0104
81.175 1.0006
81.2 0.9856
81.225 0.9673
81.25 0.9462
81.275 0.9232
81.3 0.8968
81.325 0.865
81.35 0.8249
81.375 0.7751
81.4 0.7174
81.425 0.6536
81.45 0.5871
81.475 0.5284
81.5 0.4914
81.525 0.4763
81.55 0.4767
81.575 0.4903
81.6 0.5105
81.625 0.5339
81.65 0.5571
81.675 0.5791
81.7 0.6004
81.725 0.6226
81.75 0.6471
81.775 0.6725
81.8 0.6945
81.825 0.7104
81.85 0.7213
81.875 0.7278
81.9 0.7312
81.925 0.7313
81.95 0.7309
81.975 0.7331
82 0.7375
82.025 0.7372
82.05 0.7345
82.075 0.7309
82.1 0.7256
82.125 0.7184
82.15 0.7092
82.175 0.6991
82.2 0.6894
82.225 0.679
82.25 0.6674
82.275 0.654
82.3 0.6364
82.325 0.6142
82.35 0.5892
82.375 0.566
82.4 0.5506
82.425 0.5474
82.45 0.5536
82.475 0.5625
82.5 0.5707
82.525 0.5769
82.55 0.5787
82.575 0.5761
82.6 0.5704
82.625 0.5617
82.65 0.5501
82.675 0.5372
82.7 0.5257
82.725 0.5157
82.75 0.5084
82.775 0.5033
82.8 0.4969
82.825 0.4877
82.85 0.4734
82.875 0.4529
82.9 0.4279
82.925 0.3969
82.95 0.3586
82.975 0.314
83 0.2639
83.025 0.2138
83.05 0.1619
83.075 0.1073
83.1 0.0519
83.125 0.0008
83.15 -0.0489
83.175 -0.1015
83.2 -0.1535
83.225 -0.2011
83.25 -0.2438
83.275 -0.2858
83.3 -0.3303
83.325 -0.3726
83.35 -0.4123
83.375 -0.4507
83.4 -0.4889
83.425 -0.5308
83.45 -0.5767
83.475 -0.6242
83.5 -0.6709
83.525 -0.7165
83.55 -0.7614
83.575 -0.7978
83.6 -0.8129
83.625 -0.8115
83.65 -0.8029
83.675 -0.7968
83.7 -0.7943
83.725 -0.7925
83.75 -0.787
83.775 -0.7766
83.8 -0.7646
83.825 -0.7495
83.85 -0.731
83.875 -0.711
83.9 -0.6979
83.925 -0.694
83.95 -0.6988
83.975 -0.7105
84 -0.7254
84.025 -0.7413
84.05 -0.7584
84.075 -0.7765
84.1 -0.7966
84.125 -0.8202
84.15 -0.8501
84.175 -0.8879
84.2 -0.9345
84.225 -0.9887
84.25 -1.0479
84.275 -1.1115
84.3 -1.1779
84.325 -1.2475
84.35 -1.3138
84.375 -1.3717
84.4 -1.4134
84.425 -1.4382
84.45 -1.4544
84.475 -1.4654
84.5 -1.4693
84.525 -1.464
84.55 -1.4549
84.575 -1.448
84.6 -1.4446
84.625 -1.4476
84.65 -1.46
84.675 -1.478
84.7 -1.4954
84.725 -1.5053
84.75 -1.5132
84.775 -1.5281
84.8 -1.5516
84.825 -1.5803
84.85 -1.6072
84.875 -1.6285
84.9 -1.6485
84.925 -1.6738
84.95 -1.7079
84.975 -1.7476
85 -1.7933
85.025 -1.8431
85.05 -1.893
85.075 -1.9376
85.1 -1.9741
85.125 -2.0035
85.15 -2.028
85.175 -2.0501
85.2 -2.0702
85.225 -2.0884
85.25 -2.1101
85.275 -2.1314
85.3 -2.1507
85.325 -2.1664
85.35 -2.1793
85.375 -2.191
85.4 -2.2032
85.425 -2.21
85.45 -2.2085
85.475 -2.1967
85.5 -2.1783
85.525 -2.1555
85.55 -2.1271
85.575 -2.0881
85.6 -2.0394
85.625 -1.9886
85.65 -1.9411
85.675 -1.8962
85.7 -1.854
85.725 -1.8085
85.75 -1.7556
85.775 -1.6922
85.8 -1.6163
85.825 -1.5305
85.85 -1.4427
85.875 -1.3572
85.9 -1.2764
85.925 -1.2014
85.95 -1.1346
85.975 -1.0772
86 -1.0294
86.025 -0.9893
86.05 -0.9558
86.075 -0.9271
86.1 -0.8986
86.125 -0.8714
86.15 -0.8507
86.175 -0.8386
86.2 -0.8381
86.225 -0.8483
86.25 -0.8664
86.275 -0.8913
86.3 -0.9204
86.325 -0.9564
86.35 -1.0025
86.375 -1.0573
86.4 -1.1181
86.425 -1.1864
86.45 -1.2634
86.475 -1.3469
86.5 -1.437
86.525 -1.5303
86.55 -1.6264
86.575 -1.7194
86.6 -1.8068
86.625 -1.8813
86.65 -1.9372
86.675 -1.9875
86.7 -2.0373
86.725 -2.0838
86.75 -2.1206
86.775 -2.1456
86.8 -2.1578
86.825 -2.1559
86.85 -2.1461
86.875 -2.1366
86.9 -2.1304
86.925 -2.1279
86.95 -2.1269
86.975 -2.1248
87 -2.1229
87.025 -2.1209
87.05 -2.1176
87.075 -2.1097
87.1 -2.0954
87.125 -2.0743
87.15 -2.0429
87.175 -2.0063
87.2 -1.965
87.225 -1.9198
87.25 -1.8754
87.275 -1.8347
87.3 -1.7966
87.325 -1.7582
87.35 -1.7148
87.375 -1.6673
87.4 -1.6231
87.425 -1.5815
87.45 -1.5441
87.475 -1.5149
87.5 -1.4916
87.525 -1.4714
87.55 -1.454
87.575 -1.4384
87.6 -1.4253
87.625 -1.4134
87.65 -1.4017
87.675 -1.3915
87.7 -1.3822
87.725 -1.3731
87.75 -1.3619
87.775 -1.3473
87.8 -1.3276
87.825 -1.3017
87.85 -1.2713
87.875 -1.2423
87.9 -1.2157
87.925 -1.1908
87.95 -1.1666
87.975 -1.1416
88 -1.1169
88.025 -1.0947
88.05 -1.0722
88.075 -1.048
88.1 -1.0168
88.125 -0.9763
88.15 -0.9297
88.175 -0.8831
88.2 -0.8387
88.225 -0.7963
88.25 -0.7534
88.275 -0.71
88.3 -0.6675
88.325 -0.6281
88.35 -0.5916
88.375 -0.5571
88.4 -0.5273
88.425 -0.5024
88.45 -0.4811
88.475 -0.4633
88.5 -0.4514
88.525 -0.4465
88.55 -0.4493
88.575 -0.4574
88.6 -0.4603
88.625 -0.4541
88.65 -0.4476
88.675 -0.4442
88.7 -0.4345
88.725 -0.4108
88.75 -0.3838
88.775 -0.3624
88.8 -0.3488
88.825 -0.343
88.85 -0.3467
88.875 -0.3586
88.9 -0.3755
88.925 -0.3925
88.95 -0.4006
88.975 -0.3946
89 -0.3824
89.025 -0.3717
89.05 -0.3623
89.075 -0.3496
89.1 -0.334
89.125 -0.315
89.15 -0.2883
89.175 -0.2552
89.2 -0.2212
89.225 -0.1886
89.25 -0.1583
89.275 -0.1382
89.3 -0.1288
89.325 -0.1245
89.35 -0.1298
89.375 -0.145
89.4 -0.1645
89.425 -0.187
89.45 -0.2136
89.475 -0.2368
89.5 -0.245
89.525 -0.2371
89.55 -0.2246
89.575 -0.212
89.6 -0.1949
89.625 -0.1756
89.65 -0.1636
89.675 -0.1636
89.7 -0.1739
89.725 -0.194
89.75 -0.2252
89.775 -0.2661
89.8 -0.3164
89.825 -0.3768
89.85 -0.449
89.875 -0.5337
89.9 -0.6275
89.925 -0.7244
89.95 -0.805
89.975 -0.8478
90 -0.8674
90.025 -0.8695
90.05 -0.8525
90.075 -0.8318
90.1 -0.8188
90.125 -0.8095
90.15 -0.7922
90.175 -0.7603
90.2 -0.7245
90.225 -0.6947
90.25 -0.6699
90.275 -0.6506
90.3 -0.6346
90.325 -0.6171
90.35 -0.5977
90.375 -0.575
90.4 -0.5475
90.425 -0.5162
90.45 -0.4837
90.475 -0.4569
90.5 -0.4377
90.525 -0.4268
90.55 -0.4247
90.575 -0.4294
90.6 -0.439
90.625 -0.4477
90.65 -0.453
90.675 -0.4493
90.7 -0.4345
90.725 -0.4126
90.75 -0.3876
90.775 -0.3573
90.8 -0.3246
90.825 -0.2943
90.85 -0.2649
90.875 -0.2384
90.9 -0.216
90.925 -0.1935
90.95 -0.1727
90.975 -0.156
91 -0.148
91.025 -0.1482
91.05 -0.1537
91.075 -0.1625
91.1 -0.1743
91.125 -0.1886
91.15 -0.2012
91.175 -0.2056
91.2 -0.2021
91.225 -0.1947
91.25 -0.1881
91.275 -0.182
91.3 -0.1733
91.325 -0.1626
91.35 -0.1526
91.375 -0.1433
91.4 -0.135
91.425 -0.1326
91.45 -0.1327
91.475 -0.1376
91.5 -0.1481
91.525 -0.1663
91.55 -0.192
91.575 -0.2224
91.6 -0.2597
91.625 -0.3041
91.65 -0.3545
91.675 -0.4096
91.7 -0.4747
91.725 -0.5515
91.75 -0.635
91.775 -0.717
91.8 -0.7917
91.825 -0.856
91.85 -0.9073
91.875 -0.9486
91.9 -0.9791
91.925 -0.9984
91.95 -1.0086
91.975 -1.0118
92 -1.0124
92.025 -1.0127
92.05 -1.0097
92.075 -1.003
92.1 -0.9924
92.125 -0.9769
92.15 -0.9586
92.175 -0.9405
92.2 -0.9241
92.225 -0.9081
92.25 -0.8897
92.275 -0.8718
92.3 -0.8579
92.325 -0.8492
92.35 -0.8434
92.375 -0.8373
92.4 -0.8227
92.425 -0.8014
92.45 -0.7784
92.475 -0.7565
92.5 -0.7409
92.525 -0.731
92.55 -0.7221
92.575 -0.7175
92.6 -0.7222
92.625 -0.7358
92.65 -0.7579
92.675 -0.7852
92.7 -0.8105
92.725 -0.8339
92.75 -0.8605
92.775 -0.8964
92.8 -0.9405
92.825 -0.9743
92.85 -0.9906
92.875 -1.0036
92.9 -1.023
92.925 -1.0514
92.95 -1.0871
92.975 -1.1274
93 -1.1691
93.025 -1.2091
93.05 -1.2448
93.075 -1.2778
93.1 -1.314
93.125 -1.3518
93.15 -1.3881
93.175 -1.4264
93.2 -1.4661
93.225 -1.5018
93.25 -1.5316
93.275 -1.5613
93.3 -1.5912
93.325 -1.6212
93.35 -1.6537
93.375 -1.6846
93.4 -1.7072
93.425 -1.7122
93.45 -1.713
93.475 -1.7165
93.5 -1.7203
93.525 -1.7233
93.55 -1.731
93.575 -1.7479
93.6 -1.7747
93.625 -1.8073
93.65 -1.8418
93.675 -1.8805
93.7 -1.9172
93.725 -1.9426
93.75 -1.9461
93.775 -1.9082
93.8 -1.8405
93.825 -1.765
93.85 -1.6922
93.875 -1.6288
93.9 -1.5722
93.925 -1.5163
93.95 -1.4592
93.975 -1.3991
94 -1.3343
94.025 -1.2698
94.05 -1.2121
94.075 -1.1627
94.1 -1.1235
94.125 -1.0925
94.15 -1.0681
94.175 -1.0509
94.2 -1.0397
94.225 -1.0316
94.25 -1.0231
94.275 -1.0091
94.3 -0.9884
94.325 -0.9659
94.35 -0.9425
94.375 -0.9149
94.4 -0.8868
94.425 -0.8618
94.45 -0.8392
94.475 -0.8173
94.5 -0.7952
94.525 -0.7714
94.55 -0.7467
94.575 -0.7265
94.6 -0.7143
94.625 -0.7104
94.65 -0.7128
94.675 -0.7177
94.7 -0.7188
94.725 -0.7093
94.75 -0.6922
94.775 -0.6709
94.8 -0.6483
94.825 -0.6286
94.85 -0.6146
94.875 -0.608
94.9 -0.6113
94.925 -0.6244
94.95 -0.6469
94.975 -0.6755
95 -0.7032
95.025 -0.7257
95.05 -0.7447
95.075 -0.7572
95.1 -0.7595
95.125 -0.7493
95.15 -0.7217
95.175 -0.6826
95.2 -0.6328
95.225 -0.5803
95.25 -0.5278
95.275 -0.4796
95.3 -0.4379
95.325 -0.4035
95.35 -0.3761
95.375 -0.3542
95.4 -0.3355
95.425 -0.3175
95.45 -0.2962
95.475 -0.2669
95.5 -0.2281
95.525 -0.1819
95.55 -0.1327
95.575 -0.0785
95.6 -0.0159
95.625 0.0544
95.65 0.1308
95.675 0.2051
95.7 0.2731
95.725 0.3343
95.75 0.395
95.775 0.4558
95.8 0.5162
95.825 0.5743
95.85 0.6283
95.875 0.6753
95.9 0.7154
95.925 0.747
95.95 0.7706
95.975 0.7873
96 0.7948
96.025 0.7944
96.05 0.7887
96.075 0.7774
96.1 0.7632
96.125 0.7486
96.15 0.7327
96.175 0.7138
96.2 0.6895
96.225 0.6601
96.25 0.6265
96.275 0.5907
96.3 0.5527
96.325 0.5139
96.35 0.4761
96.375 0.4412
96.4 0.4116
96.425 0.3869
96.45 0.3649
96.475 0.3415
96.5 0.3149
96.525 0.2867
96.55 0.2607
96.575 0.24
96.6 0.2212
96.625 0.2042
96.65 0.1879
96.675 0.1722
96.7 0.156
96.725 0.1374
96.75 0.1195
96.775 0.1043
96.8 0.0955
96.825 0.0894
96.85 0.0798
96.875 0.0716
96.9 0.0688
96.925 0.0716
96.95 0.0778
96.975 0.0865
97 0.0934
97.025 0.0991
97.05 0.1042
97.075 0.1064
97.1 0.1029
97.125 0.1008
97.15 0.1072
97.175 0.1208
97.2 0.1403
97.225 0.1667
97.25 0.2
97.275 0.2372
97.3 0.2695
97.325 0.2971
97.35 0.3171
97.375 0.332
97.4 0.3469
97.425 0.3681
97.45 0.3975
97.475 0.4337
97.5 0.4737
97.525 0.5143
97.55 0.5528
97.575 0.5864
97.6 0.6142
97.625 0.636
97.65 0.6526
97.675 0.6648
97.7 0.6731
97.725 0.6773
97.75 0.6778
97.775 0.6748
97.8 0.6656
97.825 0.649
97.85 0.6244
97.875 0.5909
97.9 0.5514
97.925 0.5069
97.95 0.461
97.975 0.4152
98 0.3686
98.025 0.3223
98.05 0.2757
98.075 0.228
98.1 0.1796
98.125 0.129
98.15 0.0741
98.175 0.0202
98.2 -0.0246
98.225 -0.0609
98.25 -0.0911
98.275 -0.1058
98.3 -0.1047
98.325 -0.0931
98.35 -0.0705
98.375 -0.0406
98.4 -0.0089
98.425 0.0221
98.45 0.0483
98.475 0.0687
98.5 0.0839
98.525 0.0953
98.55 0.1026
98.575 0.1054
98.6 0.1036
98.625 0.0989
98.65 0.0916
98.675 0.0805
98.7 0.0649
98.725 0.0445
98.75 0.0225
98.775 0.0001
98.8 -0.0191
98.825 -0.0319
98.85 -0.0422
98.875 -0.0538
98.9 -0.0711
98.925 -0.0954
98.95 -0.1293
98.975 -0.1728
99 -0.2226
99.025 -0.2773
99.05 -0.3359
99.075 -0.3986
99.1 -0.4655
99.125 -0.5365
99.15 -0.6106
99.175 -0.6831
99.2 -0.7491
99.225 -0.8101
99.25 -0.8671
99.275 -0.9211
99.3 -0.9732
99.325 -1.0262
99.35 -1.0809
99.375 -1.134
99.4 -1.1842
99.425 -1.2267
99.45 -1.2605
99.475 -1.2788
99.5 -1.2703
99.525 -1.2383
99.55 -1.1962
99.575 -1.1537
99.6 -1.1143
99.625 -1.0787
99.65 -1.0505
99.675 -1.0293
99.7 -1.016
99.725 -1.0066
99.75 -0.9964
99.775 -0.9824
99.8 -0.9661
99.825 -0.9458
99.85 -0.9213
99.875 -0.8842
99.9 -0.8425
99.925 -0.7998
99.95 -0.7564
99.975 -0.7104
100 -0.6653
