# Supplementary material for: Uptake of N2O5 by aqueous aerosol unveiled using chemically accurate many-body potentials
Source: Nat Commun. 2022 Mar 10;13:1266. doi: 10.1038/s41467-022-28697-8 (PMC8913772; doi:10.1038/s41467-022-28697-8)
Supplement: Supplementary file 3 — Source Data [file 41467_2022_28697_MOESM3_ESM.zip › n2o5-uptake-data/Fig2/scattering/rep06run22/relcom_gds.dat]

0.025 12.1259
0.05 12.0618
0.075 11.9977
0.1 11.9336
0.125 11.8695
0.15 11.8053
0.175 11.7412
0.2 11.6771
0.225 11.6129
0.25 11.5487
0.275 11.4846
0.3 11.4204
0.325 11.3562
0.35 11.292
0.375 11.2278
0.4 11.1636
0.425 11.0994
0.45 11.0352
0.475 10.9709
0.5 10.9067
0.525 10.8424
0.55 10.7782
0.575 10.7139
0.6 10.6495
0.625 10.5852
0.65 10.5209
0.675 10.4565
0.7 10.3921
0.725 10.3278
0.75 10.2634
0.775 10.199
0.8 10.1347
0.825 10.0703
0.85 10.0059
0.875 9.9414
0.9 9.8769
0.925 9.8123
0.95 9.7477
0.975 9.683
1 9.6182
1.025 9.5535
1.05 9.4886
1.075 9.4238
1.1 9.3589
1.125 9.294
1.15 9.229
1.175 9.164
1.2 9.0989
1.225 9.0337
1.25 8.9685
1.275 8.9032
1.3 8.8378
1.325 8.7723
1.35 8.7067
1.375 8.6411
1.4 8.5753
1.425 8.5094
1.45 8.4434
1.475 8.3774
1.5 8.3111
1.525 8.2446
1.55 8.1781
1.575 8.1115
1.6 8.0446
1.625 7.9776
1.65 7.9104
1.675 7.843
1.7 7.7756
1.725 7.7079
1.75 7.6402
1.775 7.5722
1.8 7.5041
1.825 7.4359
1.85 7.3676
1.875 7.299
1.9 7.2301
1.925 7.161
1.95 7.0915
1.975 7.0217
2 6.9516
2.025 6.8809
2.05 6.8103
2.075 6.7392
2.1 6.6679
2.125 6.5961
2.15 6.5238
2.175 6.451
2.2 6.3775
2.225 6.3033
2.25 6.2284
2.275 6.1529
2.3 6.0769
2.325 6.0004
2.35 5.9233
2.375 5.8457
2.4 5.7675
2.425 5.6885
2.45 5.6089
2.475 5.5285
2.5 5.4474
2.525 5.3654
2.55 5.2825
2.575 5.1987
2.6 5.1139
2.625 5.0278
2.65 4.9399
2.675 4.8498
2.7 4.7568
2.725 4.6607
2.75 4.5611
2.775 4.4587
2.8 4.3527
2.825 4.2427
2.85 4.1283
2.875 4.0093
2.9 3.8854
2.925 3.7625
2.95 3.6452
2.975 3.5327
3 3.4361
3.025 3.3575
3.05 3.2811
3.075 3.1978
3.1 3.106
3.125 3.0085
3.15 2.9118
3.175 2.8326
3.2 2.7827
3.225 2.7636
3.25 2.7594
3.275 2.7581
3.3 2.7555
3.325 2.7498
3.35 2.743
3.375 2.7376
3.4 2.7322
3.425 2.723
3.45 2.7093
3.475 2.6879
3.5 2.6609
3.525 2.6365
3.55 2.6199
3.575 2.6069
3.6 2.5902
3.625 2.5691
3.65 2.5447
3.675 2.5264
3.7 2.5234
3.725 2.5313
3.75 2.541
3.775 2.548
3.8 2.5486
3.825 2.544
3.85 2.5372
3.875 2.5351
3.9 2.5404
3.925 2.5512
3.95 2.5635
3.975 2.5746
4 2.5809
4.025 2.5776
4.05 2.5646
4.075 2.5417
4.1 2.5074
4.125 2.4622
4.15 2.4099
4.175 2.3704
4.2 2.3514
4.225 2.3419
4.25 2.3359
4.275 2.3282
4.3 2.314
4.325 2.2951
4.35 2.2758
4.375 2.2633
4.4 2.2665
4.425 2.2779
4.45 2.2906
4.475 2.3028
4.5 2.3115
4.525 2.3142
4.55 2.3114
4.575 2.3026
4.6 2.2944
4.625 2.2932
4.65 2.2987
4.675 2.3101
4.7 2.3222
4.725 2.3323
4.75 2.3424
4.775 2.3526
4.8 2.3665
4.825 2.3898
4.85 2.4237
4.875 2.4643
4.9 2.5077
4.925 2.5478
4.95 2.5817
4.975 2.6085
5 2.6331
5.025 2.6583
5.05 2.6813
5.075 2.7017
5.1 2.7211
5.125 2.7375
5.15 2.7483
5.175 2.7529
5.2 2.752
5.225 2.747
5.25 2.7355
5.275 2.715
5.3 2.6864
5.325 2.6512
5.35 2.613
5.375 2.5753
5.4 2.5406
5.425 2.5111
5.45 2.4834
5.475 2.4513
5.5 2.4152
5.525 2.3804
5.55 2.3461
5.575 2.3156
5.6 2.2896
5.625 2.2659
5.65 2.2458
5.675 2.2295
5.7 2.2241
5.725 2.233
5.75 2.2533
5.775 2.2784
5.8 2.3008
5.825 2.3158
5.85 2.3221
5.875 2.3215
5.9 2.3143
5.925 2.3069
5.95 2.3022
5.975 2.3012
6 2.3026
6.025 2.3007
6.05 2.2959
6.075 2.2885
6.1 2.277
6.125 2.2695
6.15 2.27
6.175 2.2758
6.2 2.2849
6.225 2.2972
6.25 2.3048
6.275 2.3075
6.3 2.3071
6.325 2.2963
6.35 2.279
6.375 2.2652
6.4 2.256
6.425 2.2408
6.45 2.2168
6.475 2.1885
6.5 2.1512
6.525 2.1038
6.55 2.0519
6.575 2.0091
6.6 1.9817
6.625 1.961
6.65 1.9368
6.675 1.9136
6.7 1.8949
6.725 1.8814
6.75 1.8696
6.775 1.8559
6.8 1.8387
6.825 1.8175
6.85 1.7962
6.875 1.7773
6.9 1.7674
6.925 1.7745
6.95 1.7922
6.975 1.8153
7 1.8458
7.025 1.8733
7.05 1.8929
7.075 1.9041
7.1 1.9079
7.125 1.9061
7.15 1.9028
7.175 1.9025
7.2 1.904
7.225 1.9038
7.25 1.9005
7.275 1.8954
7.3 1.8887
7.325 1.8833
7.35 1.8777
7.375 1.8699
7.4 1.8588
7.425 1.8431
7.45 1.8206
7.475 1.79
7.5 1.7521
7.525 1.7128
7.55 1.6802
7.575 1.6534
7.6 1.6276
7.625 1.5968
7.65 1.5623
7.675 1.53
7.7 1.5114
7.725 1.5078
7.75 1.5129
7.775 1.5221
7.8 1.5308
7.825 1.5339
7.85 1.5303
7.875 1.5237
7.9 1.5199
7.925 1.5152
7.95 1.5115
7.975 1.5114
8 1.5183
8.025 1.5331
8.05 1.5527
8.075 1.5694
8.1 1.5774
8.125 1.5796
8.15 1.5789
8.175 1.5757
8.2 1.5683
8.225 1.5572
8.25 1.5502
8.275 1.5515
8.3 1.5573
8.325 1.5629
8.35 1.564
8.375 1.557
8.4 1.541
8.425 1.5169
8.45 1.4856
8.475 1.4461
8.5 1.397
8.525 1.3399
8.55 1.2736
8.575 1.1985
8.6 1.1153
8.625 1.0311
8.65 0.9619
8.675 0.9151
8.7 0.8833
8.725 0.8474
8.75 0.8038
8.775 0.7543
8.8 0.7026
8.825 0.6547
8.85 0.6142
8.875 0.5847
8.9 0.5642
8.925 0.5518
8.95 0.5488
8.975 0.5581
9 0.5781
9.025 0.5986
9.05 0.6222
9.075 0.6499
9.1 0.6785
9.125 0.707
9.15 0.7368
9.175 0.7681
9.2 0.803
9.225 0.8346
9.25 0.8571
9.275 0.8735
9.3 0.8864
9.325 0.9019
9.35 0.9192
9.375 0.9353
9.4 0.95
9.425 0.9663
9.45 0.9847
9.475 1
9.5 1.0086
9.525 1.0081
9.55 0.9998
9.575 0.9841
9.6 0.9619
9.625 0.9361
9.65 0.9091
9.675 0.8848
9.7 0.8652
9.725 0.8478
9.75 0.8287
9.775 0.8077
9.8 0.7868
9.825 0.765
9.85 0.7427
9.875 0.723
9.9 0.7015
9.925 0.6755
9.95 0.6428
9.975 0.6017
10 0.5522
10.025 0.4944
10.05 0.429
10.075 0.3616
10.1 0.3055
10.125 0.2631
10.15 0.2226
10.175 0.1758
10.2 0.1227
10.225 0.0657
10.25 0.0158
10.275 -0.0074
10.3 -0.0058
10.325 0.0045
10.35 0.019
10.375 0.0465
10.4 0.0852
10.425 0.1238
10.45 0.1581
10.475 0.1857
10.5 0.207
10.525 0.2293
10.55 0.2595
10.575 0.2938
10.6 0.3262
10.625 0.3542
10.65 0.3764
10.675 0.391
10.7 0.3987
10.725 0.4034
10.75 0.4064
10.775 0.4067
10.8 0.404
10.825 0.4059
10.85 0.4141
10.875 0.4236
10.9 0.428
10.925 0.4231
10.95 0.4096
10.975 0.3933
11 0.3785
11.025 0.3741
11.05 0.3873
11.075 0.4077
11.1 0.4335
11.125 0.4618
11.15 0.489
11.175 0.5123
11.2 0.5352
11.225 0.5567
11.25 0.5744
11.275 0.5913
11.3 0.6114
11.325 0.6368
11.35 0.6598
11.375 0.6791
11.4 0.6929
11.425 0.7017
11.45 0.7093
11.475 0.7188
11.5 0.7255
11.525 0.7279
11.55 0.7254
11.575 0.7229
11.6 0.723
11.625 0.7291
11.65 0.7417
11.675 0.7586
11.7 0.7788
11.725 0.8049
11.75 0.8332
11.775 0.86
11.8 0.8899
11.825 0.9259
11.85 0.9659
11.875 1.0037
11.9 1.0386
11.925 1.0725
11.95 1.1043
11.975 1.1388
12 1.1793
12.025 1.2304
12.05 1.2949
12.075 1.3724
12.1 1.4598
12.125 1.5534
12.15 1.6499
12.175 1.7437
12.2 1.8311
12.225 1.915
12.25 1.9961
12.275 2.073
12.3 2.1434
12.325 2.2087
12.35 2.269
12.375 2.3224
12.4 2.3687
12.425 2.4074
12.45 2.4394
12.475 2.4652
12.5 2.4865
12.525 2.5041
12.55 2.5177
12.575 2.5273
12.6 2.5382
12.625 2.5582
12.65 2.5828
12.675 2.6074
12.7 2.6307
12.725 2.6513
12.75 2.671
12.775 2.6945
12.8 2.7186
12.825 2.734
12.85 2.74
12.875 2.7411
12.9 2.7397
12.925 2.7354
12.95 2.7307
12.975 2.7279
13 2.7252
13.025 2.726
13.05 2.734
13.075 2.7398
13.1 2.7349
13.125 2.7188
13.15 2.6929
13.175 2.6608
13.2 2.6305
13.225 2.6086
13.25 2.5924
13.275 2.575
13.3 2.5545
13.325 2.5267
13.35 2.491
13.375 2.4491
13.4 2.4045
13.425 2.3586
13.45 2.3106
13.475 2.2647
13.5 2.218
13.525 2.1705
13.55 2.1219
13.575 2.0686
13.6 2.0078
13.625 1.9392
13.65 1.8647
13.675 1.7823
13.7 1.6927
13.725 1.6098
13.75 1.5486
13.775 1.5088
13.8 1.4804
13.825 1.4616
13.85 1.4605
13.875 1.4745
13.9 1.5032
13.925 1.5335
13.95 1.5612
13.975 1.5841
14 1.6093
14.025 1.64
14.05 1.6784
14.075 1.7216
14.1 1.7626
14.125 1.7982
14.15 1.828
14.175 1.8548
14.2 1.8812
14.225 1.9037
14.25 1.9193
14.275 1.9292
14.3 1.9366
14.325 1.9454
14.35 1.9589
14.375 1.9795
14.4 2.0085
14.425 2.0453
14.45 2.0847
14.475 2.1271
14.5 2.1745
14.525 2.2362
14.55 2.3153
14.575 2.4039
14.6 2.492
14.625 2.576
14.65 2.6545
14.675 2.7266
14.7 2.7929
14.725 2.8538
14.75 2.9089
14.775 2.959
14.8 3.0055
14.825 3.0496
14.85 3.0932
14.875 3.1364
14.9 3.1745
14.925 3.2082
14.95 3.2382
14.975 3.2652
15 3.2863
15.025 3.3058
15.05 3.3334
15.075 3.3689
15.1 3.4071
15.125 3.4415
15.15 3.4709
15.175 3.4938
15.2 3.5108
15.225 3.5219
15.25 3.5277
15.275 3.529
15.3 3.5251
15.325 3.5171
15.35 3.5044
15.375 3.484
15.4 3.4564
15.425 3.4237
15.45 3.3878
15.475 3.3468
15.5 3.3038
15.525 3.2584
15.55 3.2114
15.575 3.1665
15.6 3.1213
15.625 3.0754
15.65 3.0273
15.675 2.9752
15.7 2.9215
15.725 2.8677
15.75 2.8149
15.775 2.7589
15.8 2.6982
15.825 2.633
15.85 2.5679
15.875 2.5096
15.9 2.4571
15.925 2.4048
15.95 2.3568
15.975 2.315
16 2.2855
16.025 2.2635
16.05 2.2435
16.075 2.2203
16.1 2.1928
16.125 2.162
16.15 2.1241
16.175 2.0827
16.2 2.0393
16.225 1.9949
16.25 1.9529
16.275 1.9203
16.3 1.8966
16.325 1.8824
16.35 1.8741
16.375 1.8659
16.4 1.8525
16.425 1.834
16.45 1.8125
16.475 1.7926
16.5 1.7705
16.525 1.7419
16.55 1.7043
16.575 1.6651
16.6 1.6328
16.625 1.6079
16.65 1.5921
16.675 1.5891
16.7 1.6005
16.725 1.6211
16.75 1.6459
16.775 1.6669
16.8 1.682
16.825 1.6907
16.85 1.6936
16.875 1.695
16.9 1.699
16.925 1.7077
16.95 1.7174
16.975 1.7278
17 1.7505
17.025 1.7884
17.05 1.8309
17.075 1.8727
17.1 1.9109
17.125 1.9437
17.15 1.9727
17.175 1.9989
17.2 2.0215
17.225 2.0393
17.25 2.0516
17.275 2.0575
17.3 2.0575
17.325 2.0525
17.35 2.041
17.375 2.0252
17.4 2.0077
17.425 1.9966
17.45 1.9991
17.475 2.025
17.5 2.0804
17.525 2.1508
17.55 2.2248
17.575 2.2943
17.6 2.3583
17.625 2.4136
17.65 2.4616
17.675 2.5037
17.7 2.5406
17.725 2.5723
17.75 2.5975
17.775 2.6183
17.8 2.6427
17.825 2.6755
17.85 2.7159
17.875 2.7644
17.9 2.822
17.925 2.8832
17.95 2.9469
17.975 3.0109
18 3.0736
18.025 3.1319
18.05 3.1848
18.075 3.2309
18.1 3.2688
18.125 3.2994
18.15 3.3223
18.175 3.3375
18.2 3.3455
18.225 3.346
18.25 3.3391
18.275 3.3249
18.3 3.3051
18.325 3.282
18.35 3.2551
18.375 3.2244
18.4 3.1886
18.425 3.1508
18.45 3.1195
18.475 3.098
18.5 3.0849
18.525 3.0817
18.55 3.0883
18.575 3.097
18.6 3.1022
18.625 3.1009
18.65 3.0933
18.675 3.0815
18.7 3.0681
18.725 3.0529
18.75 3.0392
18.775 3.0278
18.8 3.0152
18.825 2.9999
18.85 2.9803
18.875 2.9573
18.9 2.9388
18.925 2.9363
18.95 2.9404
18.975 2.9383
19 2.9263
19.025 2.9055
19.05 2.8781
19.075 2.8473
19.1 2.8176
19.125 2.7962
19.15 2.7809
19.175 2.7668
19.2 2.7509
19.225 2.731
19.25 2.7052
19.275 2.6745
19.3 2.6389
19.325 2.5988
19.35 2.5593
19.375 2.5228
19.4 2.4864
19.425 2.4488
19.45 2.4094
19.475 2.3677
19.5 2.3216
19.525 2.2702
19.55 2.2124
19.575 2.1496
19.6 2.0851
19.625 2.0224
19.65 1.9666
19.675 1.919
19.7 1.8806
19.725 1.8535
19.75 1.8373
19.775 1.8297
19.8 1.8231
19.825 1.817
19.85 1.8136
19.875 1.8125
19.9 1.8137
19.925 1.8182
19.95 1.8263
19.975 1.8345
20 1.84
20.025 1.8426
20.05 1.844
20.075 1.8454
20.1 1.8504
20.125 1.8599
20.15 1.8699
20.175 1.8769
20.2 1.8802
20.225 1.8802
20.25 1.8764
20.275 1.8706
20.3 1.8657
20.325 1.8624
20.35 1.8561
20.375 1.8422
20.4 1.8216
20.425 1.7946
20.45 1.7601
20.475 1.7177
20.5 1.6689
20.525 1.615
20.55 1.5558
20.575 1.4982
20.6 1.4461
20.625 1.4013
20.65 1.3664
20.675 1.3365
20.7 1.3102
20.725 1.2874
20.75 1.2678
20.775 1.2496
20.8 1.2357
20.825 1.2278
20.85 1.2219
20.875 1.2145
20.9 1.212
20.925 1.2194
20.95 1.2326
20.975 1.2467
21 1.2577
21.025 1.2613
21.05 1.2561
21.075 1.2408
21.1 1.2143
21.125 1.1792
21.15 1.1409
21.175 1.1063
21.2 1.0827
21.225 1.067
21.25 1.0576
21.275 1.0536
21.3 1.0521
21.325 1.0534
21.35 1.065
21.375 1.0846
21.4 1.1124
21.425 1.1506
21.45 1.1953
21.475 1.246
21.5 1.2975
21.525 1.3464
21.55 1.3894
21.575 1.4266
21.6 1.4633
21.625 1.5019
21.65 1.5402
21.675 1.5731
21.7 1.5985
21.725 1.6148
21.75 1.6213
21.775 1.6173
21.8 1.6018
21.825 1.5764
21.85 1.5427
21.875 1.4991
21.9 1.4501
21.925 1.4051
21.95 1.3709
21.975 1.345
22 1.3241
22.025 1.3065
22.05 1.286
22.075 1.2613
22.1 1.236
22.125 1.2129
22.15 1.1981
22.175 1.1941
22.2 1.2015
22.225 1.2142
22.25 1.2305
22.275 1.2491
22.3 1.2671
22.325 1.2838
22.35 1.3039
22.375 1.325
22.4 1.343
22.425 1.3576
22.45 1.3663
22.475 1.3703
22.5 1.3678
22.525 1.3656
22.55 1.3679
22.575 1.3704
22.6 1.3729
22.625 1.3792
22.65 1.3931
22.675 1.4112
22.7 1.4278
22.725 1.4405
22.75 1.4525
22.775 1.4647
22.8 1.4809
22.825 1.4964
22.85 1.5125
22.875 1.5323
22.9 1.5517
22.925 1.5668
22.95 1.5756
22.975 1.5791
23 1.5783
23.025 1.5793
23.05 1.5858
23.075 1.5969
23.1 1.6063
23.125 1.6146
23.15 1.6245
23.175 1.6396
23.2 1.6587
23.225 1.6795
23.25 1.7009
23.275 1.7265
23.3 1.7644
23.325 1.8085
23.35 1.8508
23.375 1.8872
23.4 1.916
23.425 1.939
23.45 1.9581
23.475 1.9745
23.5 1.9887
23.525 1.9989
23.55 2.0034
23.575 2.004
23.6 2.0019
23.625 1.9958
23.65 1.988
23.675 1.98
23.7 1.9723
23.725 1.9623
23.75 1.9519
23.775 1.9425
23.8 1.9339
23.825 1.9319
23.85 1.9379
23.875 1.9477
23.9 1.958
23.925 1.9675
23.95 1.9778
23.975 1.9892
24 1.9997
24.025 2.0085
24.05 2.0129
24.075 2.011
24.1 2.009
24.125 2.0144
24.15 2.033
24.175 2.0698
24.2 2.1279
24.225 2.2014
24.25 2.2807
24.275 2.3605
24.3 2.44
24.325 2.5205
24.35 2.6002
24.375 2.6767
24.4 2.7486
24.425 2.8156
24.45 2.8795
24.475 2.9433
24.5 3.0055
24.525 3.0649
24.55 3.1202
24.575 3.1711
24.6 3.2176
24.625 3.2582
24.65 3.2933
24.675 3.3244
24.7 3.3556
24.725 3.4005
24.75 3.4625
24.775 3.5281
24.8 3.5887
24.825 3.6406
24.85 3.683
24.875 3.7181
24.9 3.7495
24.925 3.781
24.95 3.811
24.975 3.8376
25 3.8577
25.025 3.8704
25.05 3.8756
25.075 3.8714
25.1 3.8589
25.125 3.844
25.15 3.8313
25.175 3.8255
25.2 3.8237
25.225 3.8274
25.25 3.8342
25.275 3.84
25.3 3.8422
25.325 3.8376
25.35 3.8322
25.375 3.8258
25.4 3.8182
25.425 3.809
25.45 3.7954
25.475 3.7773
25.5 3.7525
25.525 3.7232
25.55 3.6894
25.575 3.6501
25.6 3.6038
25.625 3.5494
25.65 3.4888
25.675 3.4221
25.7 3.351
25.725 3.2815
25.75 3.2161
25.775 3.1514
25.8 3.0834
25.825 3.0109
25.85 2.9339
25.875 2.8517
25.9 2.7632
25.925 2.6693
25.95 2.5695
25.975 2.4653
26 2.3614
26.025 2.2722
26.05 2.2064
26.075 2.1481
26.1 2.0891
26.125 2.0287
26.15 1.9691
26.175 1.9114
26.2 1.8571
26.225 1.8046
26.25 1.7506
26.275 1.6947
26.3 1.6378
26.325 1.5833
26.35 1.536
26.375 1.4985
26.4 1.4666
26.425 1.4386
26.45 1.4179
26.475 1.4059
26.5 1.3939
26.525 1.3768
26.55 1.3654
26.575 1.3646
26.6 1.3721
26.625 1.3824
26.65 1.3885
26.675 1.3875
26.7 1.3781
26.725 1.3612
26.75 1.3414
26.775 1.3273
26.8 1.3311
26.825 1.358
26.85 1.4006
26.875 1.4445
26.9 1.4831
26.925 1.514
26.95 1.5358
26.975 1.5548
27 1.5699
27.025 1.5748
27.05 1.5718
27.075 1.5629
27.1 1.5517
27.125 1.5366
27.15 1.5169
27.175 1.4936
27.2 1.4656
27.225 1.434
27.25 1.3968
27.275 1.359
27.3 1.3226
27.325 1.2862
27.35 1.2479
27.375 1.2124
27.4 1.185
27.425 1.1718
27.45 1.1665
27.475 1.1678
27.5 1.1699
27.525 1.1676
27.55 1.1587
27.575 1.142
27.6 1.1178
27.625 1.0882
27.65 1.053
27.675 1.0139
27.7 0.9708
27.725 0.9253
27.75 0.8818
27.775 0.8433
27.8 0.8129
27.825 0.7914
27.85 0.7878
27.875 0.8065
27.9 0.8378
27.925 0.8734
27.95 0.9117
27.975 0.9578
28 1.0158
28.025 1.0833
28.05 1.1572
28.075 1.235
28.1 1.3157
28.125 1.3986
28.15 1.4814
28.175 1.5599
28.2 1.6319
28.225 1.6965
28.25 1.7528
28.275 1.8013
28.3 1.8419
28.325 1.875
28.35 1.9004
28.375 1.9165
28.4 1.9224
28.425 1.9184
28.45 1.9043
28.475 1.8807
28.5 1.8475
28.525 1.8071
28.55 1.7707
28.575 1.7405
28.6 1.7126
28.625 1.6855
28.65 1.6582
28.675 1.6385
28.7 1.6254
28.725 1.6102
28.75 1.5932
28.775 1.5761
28.8 1.5622
28.825 1.5528
28.85 1.5524
28.875 1.5566
28.9 1.5618
28.925 1.5693
28.95 1.5805
28.975 1.596
29 1.6185
29.025 1.6411
29.05 1.6591
29.075 1.6702
29.1 1.6725
29.125 1.6677
29.15 1.6583
29.175 1.6478
29.2 1.6366
29.225 1.6257
29.25 1.6221
29.275 1.624
29.3 1.6237
29.325 1.6201
29.35 1.6192
29.375 1.6235
29.4 1.6321
29.425 1.6402
29.45 1.6436
29.475 1.6401
29.5 1.6304
29.525 1.6177
29.55 1.604
29.575 1.5883
29.6 1.5757
29.625 1.5688
29.65 1.5633
29.675 1.5596
29.7 1.556
29.725 1.5507
29.75 1.5402
29.775 1.5214
29.8 1.498
29.825 1.4728
29.85 1.4473
29.875 1.4278
29.9 1.4186
29.925 1.415
29.95 1.418
29.975 1.4209
30 1.416
30.025 1.4043
30.05 1.3887
30.075 1.3721
30.1 1.3566
30.125 1.3447
30.15 1.3362
30.175 1.3343
30.2 1.3418
30.225 1.3565
30.25 1.3732
30.275 1.3884
30.3 1.3983
30.325 1.4013
30.35 1.3982
30.375 1.3906
30.4 1.3788
30.425 1.3618
30.45 1.342
30.475 1.3192
30.5 1.2928
30.525 1.2622
30.55 1.2265
30.575 1.1872
30.6 1.1474
30.625 1.1073
30.65 1.0647
30.675 1.0205
30.7 0.9739
30.725 0.9301
30.75 0.901
30.775 0.8904
30.8 0.8907
30.825 0.8906
30.85 0.8863
30.875 0.8759
30.9 0.8603
30.925 0.845
30.95 0.8302
30.975 0.8165
31 0.8058
31.025 0.7997
31.05 0.7937
31.075 0.7859
31.1 0.7746
31.125 0.7548
31.15 0.7256
31.175 0.6833
31.2 0.6243
31.225 0.552
31.25 0.4721
31.275 0.3965
31.3 0.3317
31.325 0.2767
31.35 0.2204
31.375 0.1571
31.4 0.0884
31.425 0.0146
31.45 -0.0608
31.475 -0.1322
31.5 -0.2001
31.525 -0.2655
31.55 -0.3248
31.575 -0.3691
31.6 -0.3841
31.625 -0.3688
31.65 -0.3376
31.675 -0.2999
31.7 -0.2616
31.725 -0.2262
31.75 -0.1965
31.775 -0.1733
31.8 -0.1563
31.825 -0.1452
31.85 -0.1306
31.875 -0.1129
31.9 -0.1031
31.925 -0.1016
31.95 -0.097
31.975 -0.092
32 -0.0849
32.025 -0.0738
32.05 -0.06
32.075 -0.0481
32.1 -0.0396
32.125 -0.0307
32.15 -0.0239
32.175 -0.0199
32.2 -0.0215
32.225 -0.0281
32.25 -0.0367
32.275 -0.0496
32.3 -0.0639
32.325 -0.0819
32.35 -0.1023
32.375 -0.1201
32.4 -0.1349
32.425 -0.1427
32.45 -0.1379
32.475 -0.1231
32.5 -0.1079
32.525 -0.0976
32.55 -0.096
32.575 -0.1028
32.6 -0.1172
32.625 -0.1386
32.65 -0.1663
32.675 -0.1974
32.7 -0.2301
32.725 -0.2598
32.75 -0.2842
32.775 -0.3045
32.8 -0.3259
32.825 -0.3549
32.85 -0.3928
32.875 -0.4342
32.9 -0.466
32.925 -0.4809
32.95 -0.4798
32.975 -0.4655
33 -0.4414
33.025 -0.4175
33.05 -0.3972
33.075 -0.3827
33.1 -0.3787
33.125 -0.3811
33.15 -0.3841
33.175 -0.3821
33.2 -0.3773
33.225 -0.3736
33.25 -0.3682
33.275 -0.3664
33.3 -0.3704
33.325 -0.3759
33.35 -0.375
33.375 -0.3651
33.4 -0.3383
33.425 -0.2863
33.45 -0.2163
33.475 -0.1386
33.5 -0.0644
33.525 0.0047
33.55 0.0721
33.575 0.1358
33.6 0.193
33.625 0.2421
33.65 0.2804
33.675 0.3069
33.7 0.3219
33.725 0.3273
33.75 0.3268
33.775 0.3237
33.8 0.321
33.825 0.318
33.85 0.3172
33.875 0.3244
33.9 0.3396
33.925 0.362
33.95 0.3955
33.975 0.4393
34 0.4879
34.025 0.543
34.05 0.6015
34.075 0.6571
34.1 0.7088
34.125 0.7569
34.15 0.8036
34.175 0.8501
34.2 0.8973
34.225 0.9495
34.25 1.0128
34.275 1.0789
34.3 1.1377
34.325 1.1844
34.35 1.222
34.375 1.2575
34.4 1.2915
34.425 1.3277
34.45 1.3679
34.475 1.405
34.5 1.4356
34.525 1.4581
34.55 1.4706
34.575 1.4743
34.6 1.4708
34.625 1.4607
34.65 1.4444
34.675 1.4231
34.7 1.3957
34.725 1.3626
34.75 1.3239
34.775 1.2811
34.8 1.2354
34.825 1.1894
34.85 1.1453
34.875 1.1045
34.9 1.0704
34.925 1.0411
34.95 1.0156
34.975 0.9931
35 0.9736
35.025 0.9547
35.05 0.9331
35.075 0.907
35.1 0.8732
35.125 0.8317
35.15 0.7899
35.175 0.7581
35.2 0.7382
35.225 0.7253
35.25 0.7136
35.275 0.699
35.3 0.6817
35.325 0.6606
35.35 0.6335
35.375 0.6014
35.4 0.5628
35.425 0.5193
35.45 0.4695
35.475 0.4185
35.5 0.3691
35.525 0.3224
35.55 0.2782
35.575 0.2378
35.6 0.2035
35.625 0.174
35.65 0.1578
35.675 0.1536
35.7 0.1549
35.725 0.1557
35.75 0.1504
35.775 0.1398
35.8 0.1286
35.825 0.122
35.85 0.1223
35.875 0.1252
35.9 0.1251
35.925 0.12
35.95 0.1114
35.975 0.0989
36 0.0812
36.025 0.055
36.05 0.0211
36.075 -0.0187
36.1 -0.0627
36.125 -0.1097
36.15 -0.1605
36.175 -0.2147
36.2 -0.2735
36.225 -0.3385
36.25 -0.4081
36.275 -0.4803
36.3 -0.5553
36.325 -0.6337
36.35 -0.7175
36.375 -0.8094
36.4 -0.9072
36.425 -1.0089
36.45 -1.1093
36.475 -1.2031
36.5 -1.2853
36.525 -1.3607
36.55 -1.4274
36.575 -1.4884
36.6 -1.5421
36.625 -1.5785
36.65 -1.5932
36.675 -1.5888
36.7 -1.5735
36.725 -1.5513
36.75 -1.5252
36.775 -1.5
36.8 -1.4792
36.825 -1.4626
36.85 -1.4502
36.875 -1.44
36.9 -1.4271
36.925 -1.4086
36.95 -1.3903
36.975 -1.3782
37 -1.3732
37.025 -1.3743
37.05 -1.3793
37.075 -1.388
37.1 -1.3982
37.125 -1.4055
37.15 -1.4095
37.175 -1.4107
37.2 -1.4063
37.225 -1.3995
37.25 -1.3928
37.275 -1.3919
37.3 -1.3976
37.325 -1.396
37.35 -1.3703
37.375 -1.3281
37.4 -1.2823
37.425 -1.2422
37.45 -1.2086
37.475 -1.1757
37.5 -1.1332
37.525 -1.0765
37.55 -1.0098
37.575 -0.9331
37.6 -0.8481
37.625 -0.7648
37.65 -0.6895
37.675 -0.6228
37.7 -0.5648
37.725 -0.515
37.75 -0.4733
37.775 -0.4387
37.8 -0.4115
37.825 -0.3911
37.85 -0.3749
37.875 -0.362
37.9 -0.3505
37.925 -0.3417
37.95 -0.3329
37.975 -0.317
38 -0.2973
38.025 -0.2801
38.05 -0.2676
38.075 -0.2587
38.1 -0.25
38.125 -0.2361
38.15 -0.2207
38.175 -0.2058
38.2 -0.193
38.225 -0.1844
38.25 -0.1801
38.275 -0.179
38.3 -0.1821
38.325 -0.1915
38.35 -0.2066
38.375 -0.2271
38.4 -0.2524
38.425 -0.2803
38.45 -0.3103
38.475 -0.3411
38.5 -0.3707
38.525 -0.397
38.55 -0.4183
38.575 -0.438
38.6 -0.4603
38.625 -0.4836
38.65 -0.5007
38.675 -0.5029
38.7 -0.4943
38.725 -0.4833
38.75 -0.4754
38.775 -0.4702
38.8 -0.4555
38.825 -0.4296
38.85 -0.4016
38.875 -0.3758
38.9 -0.3516
38.925 -0.3256
38.95 -0.3009
38.975 -0.2795
39 -0.2611
39.025 -0.2433
39.05 -0.2258
39.075 -0.2091
39.1 -0.192
39.125 -0.1774
39.15 -0.1679
39.175 -0.164
39.2 -0.1655
39.225 -0.1728
39.25 -0.1834
39.275 -0.1969
39.3 -0.2162
39.325 -0.2381
39.35 -0.255
39.375 -0.2656
39.4 -0.2744
39.425 -0.2878
39.45 -0.3092
39.475 -0.3389
39.5 -0.3738
39.525 -0.4126
39.55 -0.4559
39.575 -0.506
39.6 -0.5631
39.625 -0.6277
39.65 -0.6963
39.675 -0.7652
39.7 -0.8332
39.725 -0.8975
39.75 -0.9528
39.775 -1.0044
39.8 -1.054
39.825 -1.1014
39.85 -1.1431
39.875 -1.1793
39.9 -1.218
39.925 -1.2638
39.95 -1.3111
39.975 -1.3516
40 -1.3823
40.025 -1.4132
40.05 -1.4472
40.075 -1.4854
40.1 -1.5261
40.125 -1.5678
40.15 -1.6087
40.175 -1.6475
40.2 -1.6885
40.225 -1.7325
40.25 -1.7798
40.275 -1.8312
40.3 -1.8819
40.325 -1.9237
40.35 -1.937
40.375 -1.9198
40.4 -1.8896
40.425 -1.8601
40.45 -1.834
40.475 -1.8079
40.5 -1.776
40.525 -1.7403
40.55 -1.7065
40.575 -1.6799
40.6 -1.6578
40.625 -1.6382
40.65 -1.6166
40.675 -1.5915
40.7 -1.5666
40.725 -1.5483
40.75 -1.5377
40.775 -1.5326
40.8 -1.5321
40.825 -1.5386
40.85 -1.5548
40.875 -1.5776
40.9 -1.6002
40.925 -1.6174
40.95 -1.6285
40.975 -1.6361
41 -1.6425
41.025 -1.6458
41.05 -1.6481
41.075 -1.6546
41.1 -1.666
41.125 -1.6833
41.15 -1.7088
41.175 -1.7427
41.2 -1.7775
41.225 -1.8065
41.25 -1.8165
41.275 -1.8038
41.3 -1.7738
41.325 -1.7358
41.35 -1.691
41.375 -1.6388
41.4 -1.5816
41.425 -1.5263
41.45 -1.4781
41.475 -1.442
41.5 -1.4171
41.525 -1.4033
41.55 -1.3995
41.575 -1.4004
41.6 -1.3934
41.625 -1.3544
41.65 -1.2903
41.675 -1.2058
41.7 -1.1198
41.725 -1.0367
41.75 -0.9568
41.775 -0.8853
41.8 -0.8214
41.825 -0.7637
41.85 -0.7097
41.875 -0.6542
41.9 -0.5993
41.925 -0.5478
41.95 -0.5048
41.975 -0.4689
42 -0.4345
42.025 -0.4042
42.05 -0.3789
42.075 -0.3556
42.1 -0.336
42.125 -0.3241
42.15 -0.3181
42.175 -0.3168
42.2 -0.322
42.225 -0.334
42.25 -0.3524
42.275 -0.3768
42.3 -0.403
42.325 -0.4277
42.35 -0.4503
42.375 -0.4651
42.4 -0.4665
42.425 -0.4511
42.45 -0.4245
42.475 -0.3927
42.5 -0.3627
42.525 -0.3367
42.55 -0.3142
42.575 -0.2974
42.6 -0.2908
42.625 -0.2935
42.65 -0.2994
42.675 -0.2956
42.7 -0.2773
42.725 -0.2571
42.75 -0.2392
42.775 -0.2262
42.8 -0.2191
42.825 -0.2163
42.85 -0.2186
42.875 -0.2261
42.9 -0.2402
42.925 -0.2608
42.95 -0.2882
42.975 -0.3236
43 -0.3678
43.025 -0.4203
43.05 -0.4776
43.075 -0.5371
43.1 -0.5972
43.125 -0.6552
43.15 -0.7039
43.175 -0.741
43.2 -0.7696
43.225 -0.7965
43.25 -0.827
43.275 -0.8626
43.3 -0.8978
43.325 -0.9309
43.35 -0.9662
43.375 -1.0079
43.4 -1.0519
43.425 -1.0939
43.45 -1.1304
43.475 -1.1539
43.5 -1.1703
43.525 -1.186
43.55 -1.2046
43.575 -1.2272
43.6 -1.2545
43.625 -1.2897
43.65 -1.3291
43.675 -1.3718
43.7 -1.4111
43.725 -1.4459
43.75 -1.4691
43.775 -1.4729
43.8 -1.4595
43.825 -1.435
43.85 -1.4054
43.875 -1.375
43.9 -1.3476
43.925 -1.3265
43.95 -1.3116
43.975 -1.3065
44 -1.3125
44.025 -1.3275
44.05 -1.3498
44.075 -1.3752
44.1 -1.4018
44.125 -1.427
44.15 -1.4487
44.175 -1.4704
44.2 -1.4981
44.225 -1.5329
44.25 -1.5756
44.275 -1.6271
44.3 -1.6879
44.325 -1.7576
44.35 -1.8364
44.375 -1.9248
44.4 -2.0229
44.425 -2.1281
44.45 -2.2362
44.475 -2.3421
44.5 -2.4364
44.525 -2.5165
44.55 -2.5859
44.575 -2.6448
44.6 -2.6876
44.625 -2.7124
44.65 -2.7169
44.675 -2.7062
44.7 -2.6866
44.725 -2.6621
44.75 -2.6364
44.775 -2.6088
44.8 -2.5797
44.825 -2.5427
44.85 -2.4961
44.875 -2.4464
44.9 -2.4054
44.925 -2.3775
44.95 -2.3624
44.975 -2.3598
45 -2.3699
45.025 -2.3908
45.05 -2.4199
45.075 -2.4511
45.1 -2.4829
45.125 -2.5164
45.15 -2.5453
45.175 -2.5632
45.2 -2.5681
45.225 -2.5647
45.25 -2.5523
45.275 -2.5326
45.3 -2.5119
45.325 -2.4926
45.35 -2.4697
45.375 -2.4434
45.4 -2.4181
45.425 -2.3954
45.45 -2.372
45.475 -2.3461
45.5 -2.3143
45.525 -2.2763
45.55 -2.2363
45.575 -2.198
45.6 -2.1659
45.625 -2.1381
45.65 -2.1114
45.675 -2.0836
45.7 -2.051
45.725 -2.0134
45.75 -1.9695
45.775 -1.9255
45.8 -1.8833
45.825 -1.8436
45.85 -1.8067
45.875 -1.7716
45.9 -1.7395
45.925 -1.7118
45.95 -1.6914
45.975 -1.6787
46 -1.6736
46.025 -1.6747
46.05 -1.6797
46.075 -1.6848
46.1 -1.6877
46.125 -1.6888
46.15 -1.6873
46.175 -1.6795
46.2 -1.6607
46.225 -1.6272
46.25 -1.582
46.275 -1.5321
46.3 -1.4801
46.325 -1.4251
46.35 -1.3706
46.375 -1.314
46.4 -1.2566
46.425 -1.2078
46.45 -1.1674
46.475 -1.1303
46.5 -1.0949
46.525 -1.0612
46.55 -1.0249
46.575 -0.9861
46.6 -0.9473
46.625 -0.9074
46.65 -0.869
46.675 -0.8339
46.7 -0.8011
46.725 -0.7701
46.75 -0.7421
46.775 -0.7168
46.8 -0.693
46.825 -0.6677
46.85 -0.6378
46.875 -0.5988
46.9 -0.5512
46.925 -0.4982
46.95 -0.4472
46.975 -0.4036
47 -0.3694
47.025 -0.3427
47.05 -0.3234
47.075 -0.3115
47.1 -0.305
47.125 -0.3007
47.15 -0.2914
47.175 -0.272
47.2 -0.2507
47.225 -0.2336
47.25 -0.2224
47.275 -0.218
47.3 -0.2197
47.325 -0.2266
47.35 -0.2414
47.375 -0.2614
47.4 -0.2908
47.425 -0.3281
47.45 -0.3661
47.475 -0.3999
47.5 -0.4292
47.525 -0.4597
47.55 -0.4952
47.575 -0.5353
47.6 -0.5801
47.625 -0.6282
47.65 -0.6713
47.675 -0.7102
47.7 -0.7475
47.725 -0.7854
47.75 -0.8218
47.775 -0.8571
47.8 -0.8908
47.825 -0.9169
47.85 -0.9392
47.875 -0.9609
47.9 -0.9818
47.925 -0.995
47.95 -1.0003
47.975 -1.0052
48 -1.0125
48.025 -1.0197
48.05 -1.0279
48.075 -1.0416
48.1 -1.0613
48.125 -1.0869
48.15 -1.1109
48.175 -1.1205
48.2 -1.119
48.225 -1.115
48.25 -1.1131
48.275 -1.1164
48.3 -1.123
48.325 -1.1337
48.35 -1.1488
48.375 -1.1654
48.4 -1.1769
48.425 -1.1771
48.45 -1.1671
48.475 -1.1487
48.5 -1.1187
48.525 -1.0788
48.55 -1.0364
48.575 -0.9964
48.6 -0.9592
48.625 -0.924
48.65 -0.8906
48.675 -0.8601
48.7 -0.8334
48.725 -0.8116
48.75 -0.7943
48.775 -0.781
48.8 -0.7708
48.825 -0.764
48.85 -0.7609
48.875 -0.7623
48.9 -0.7692
48.925 -0.7827
48.95 -0.8012
48.975 -0.8252
49 -0.8526
49.025 -0.8843
49.05 -0.9179
49.075 -0.9495
49.1 -0.9762
49.125 -0.9962
49.15 -1.0123
49.175 -1.0258
49.2 -1.0348
49.225 -1.0414
49.25 -1.0463
49.275 -1.0507
49.3 -1.053
49.325 -1.0532
49.35 -1.0549
49.375 -1.0571
49.4 -1.0549
49.425 -1.0396
49.45 -1.0209
49.475 -1.0056
49.5 -0.9978
49.525 -0.9953
49.55 -1.0001
49.575 -1.0097
49.6 -1.0221
49.625 -1.0396
49.65 -1.0564
49.675 -1.072
49.7 -1.0845
49.725 -1.093
49.75 -1.0957
49.775 -1.0921
49.8 -1.0794
49.825 -1.0488
49.85 -0.9992
49.875 -0.9354
49.9 -0.8608
49.925 -0.7767
49.95 -0.6888
49.975 -0.604
50 -0.5272
50.025 -0.4593
50.05 -0.396
50.075 -0.3347
50.1 -0.2751
50.125 -0.2179
50.15 -0.1593
50.175 -0.1006
50.2 -0.0461
50.225 0.0032
50.25 0.0487
50.275 0.0874
50.3 0.1197
50.325 0.1504
50.35 0.1835
50.375 0.2307
50.4 0.2925
50.425 0.356
50.45 0.414
50.475 0.4645
50.5 0.5075
50.525 0.542
50.55 0.5681
50.575 0.5869
50.6 0.5983
50.625 0.6039
50.65 0.6039
50.675 0.6022
50.7 0.6029
50.725 0.6108
50.75 0.6261
50.775 0.6453
50.8 0.6651
50.825 0.6834
50.85 0.6999
50.875 0.7147
50.9 0.7261
50.925 0.734
50.95 0.7389
50.975 0.7442
51 0.7481
51.025 0.7467
51.05 0.7383
51.075 0.7222
51.1 0.6976
51.125 0.6667
51.15 0.6349
51.175 0.6088
51.2 0.5904
51.225 0.5768
51.25 0.5663
51.275 0.5566
51.3 0.547
51.325 0.5374
51.35 0.5273
51.375 0.5184
51.4 0.5125
51.425 0.5065
51.45 0.4991
51.475 0.4961
51.5 0.5024
51.525 0.5179
51.55 0.5352
51.575 0.5494
51.6 0.5581
51.625 0.5629
51.65 0.5646
51.675 0.569
51.7 0.575
51.725 0.58
51.75 0.5792
51.775 0.5696
51.8 0.549
51.825 0.5176
51.85 0.4761
51.875 0.4356
51.9 0.4138
51.925 0.4144
51.95 0.4201
51.975 0.4248
52 0.4317
52.025 0.4405
52.05 0.4518
52.075 0.4636
52.1 0.4755
52.125 0.4867
52.15 0.4973
52.175 0.507
52.2 0.5139
52.225 0.5169
52.25 0.5167
52.275 0.5135
52.3 0.5069
52.325 0.4948
52.35 0.4772
52.375 0.4544
52.4 0.4266
52.425 0.3959
52.45 0.3652
52.475 0.3364
52.5 0.3119
52.525 0.2966
52.55 0.2967
52.575 0.3175
52.6 0.3533
52.625 0.3938
52.65 0.4355
52.675 0.4804
52.7 0.5296
52.725 0.5871
52.75 0.6471
52.775 0.7067
52.8 0.7621
52.825 0.8107
52.85 0.8527
52.875 0.8884
52.9 0.9162
52.925 0.9366
52.95 0.9499
52.975 0.9573
53 0.9611
53.025 0.9683
53.05 0.9872
53.075 1.0141
53.1 1.046
53.125 1.0778
53.15 1.1049
53.175 1.1297
53.2 1.1511
53.225 1.169
53.25 1.185
53.275 1.1981
53.3 1.2134
53.325 1.2345
53.35 1.2624
53.375 1.2991
53.4 1.3461
53.425 1.3944
53.45 1.441
53.475 1.483
53.5 1.5191
53.525 1.5501
53.55 1.5761
53.575 1.596
53.6 1.611
53.625 1.619
53.65 1.6174
53.675 1.605
53.7 1.5828
53.725 1.5516
53.75 1.5104
53.775 1.4597
53.8 1.4013
53.825 1.335
53.85 1.2613
53.875 1.1828
53.9 1.1042
53.925 1.0316
53.95 0.9712
53.975 0.9225
54 0.8771
54.025 0.8303
54.05 0.7841
54.075 0.7386
54.1 0.7012
54.125 0.6775
54.15 0.6677
54.175 0.6732
54.2 0.6907
54.225 0.712
54.25 0.7307
54.275 0.745
54.3 0.7554
54.325 0.7605
54.35 0.7577
54.375 0.7446
54.4 0.7214
54.425 0.6912
54.45 0.6576
54.475 0.6233
54.5 0.5922
54.525 0.5688
54.55 0.5562
54.575 0.5522
54.6 0.5487
54.625 0.5428
54.65 0.5327
54.675 0.5188
54.7 0.5013
54.725 0.4825
54.75 0.4667
54.775 0.4528
54.8 0.4331
54.825 0.4062
54.85 0.3717
54.875 0.3356
54.9 0.3004
54.925 0.2676
54.95 0.2375
54.975 0.2134
55 0.1978
55.025 0.1857
55.05 0.1769
55.075 0.1778
55.1 0.1941
55.125 0.2247
55.15 0.2688
55.175 0.3246
55.2 0.3811
55.225 0.4315
55.25 0.4741
55.275 0.5094
55.3 0.5381
55.325 0.563
55.35 0.5893
55.375 0.6149
55.4 0.6374
55.425 0.6545
55.45 0.668
55.475 0.6771
55.5 0.6838
55.525 0.6898
55.55 0.6967
55.575 0.6997
55.6 0.698
55.625 0.6931
55.65 0.683
55.675 0.6656
55.7 0.6403
55.725 0.6061
55.75 0.5619
55.775 0.509
55.8 0.4461
55.825 0.3784
55.85 0.3147
55.875 0.2587
55.9 0.2157
55.925 0.1921
55.95 0.1872
55.975 0.1963
56 0.2086
56.025 0.2208
56.05 0.2331
56.075 0.2395
56.1 0.2391
56.125 0.2296
56.15 0.2085
56.175 0.1783
56.2 0.1371
56.225 0.0857
56.25 0.0247
56.275 -0.0483
56.3 -0.1302
56.325 -0.22
56.35 -0.3175
56.375 -0.4218
56.4 -0.5317
56.425 -0.6456
56.45 -0.7613
56.475 -0.874
56.5 -0.9781
56.525 -1.0679
56.55 -1.1422
56.575 -1.205
56.6 -1.2604
56.625 -1.3115
56.65 -1.3578
56.675 -1.3979
56.7 -1.4294
56.725 -1.4493
56.75 -1.4566
56.775 -1.4532
56.8 -1.4441
56.825 -1.4318
56.85 -1.4228
56.875 -1.4187
56.9 -1.4181
56.925 -1.4204
56.95 -1.4249
56.975 -1.4322
57 -1.4385
57.025 -1.4363
57.05 -1.424
57.075 -1.4101
57.1 -1.3991
57.125 -1.391
57.15 -1.3829
57.175 -1.3741
57.2 -1.363
57.225 -1.3535
57.25 -1.3442
57.275 -1.3306
57.3 -1.3123
57.325 -1.291
57.35 -1.2703
57.375 -1.2533
57.4 -1.2399
57.425 -1.2258
57.45 -1.2065
57.475 -1.1844
57.5 -1.1638
57.525 -1.145
57.55 -1.124
57.575 -1.0992
57.6 -1.0756
57.625 -1.0538
57.65 -1.0315
57.675 -1.0077
57.7 -0.9804
57.725 -0.9539
57.75 -0.9262
57.775 -0.8953
57.8 -0.8542
57.825 -0.8022
57.85 -0.7425
57.875 -0.6763
57.9 -0.6059
57.925 -0.5299
57.95 -0.4533
57.975 -0.3815
58 -0.3155
58.025 -0.2547
58.05 -0.1937
58.075 -0.1286
58.1 -0.0574
58.125 0.0157
58.15 0.0861
58.175 0.1494
58.2 0.2051
58.225 0.2508
58.25 0.2865
58.275 0.314
58.3 0.3342
58.325 0.3478
58.35 0.355
58.375 0.3552
58.4 0.3522
58.425 0.3457
58.45 0.3363
58.475 0.3238
58.5 0.3089
58.525 0.2947
58.55 0.2838
58.575 0.2788
58.6 0.2788
58.625 0.2804
58.65 0.2805
58.675 0.2783
58.7 0.2736
58.725 0.2635
58.75 0.2469
58.775 0.226
58.8 0.2024
58.825 0.1795
58.85 0.1605
58.875 0.1467
58.9 0.1335
58.925 0.1158
58.95 0.0951
58.975 0.0737
59 0.0531
59.025 0.0349
59.05 0.0201
59.075 0.0097
59.1 0.0008
59.125 -0.0121
59.15 -0.0298
59.175 -0.0506
59.2 -0.0723
59.225 -0.0956
59.25 -0.1213
59.275 -0.1521
59.3 -0.1879
59.325 -0.2263
59.35 -0.2662
59.375 -0.3077
59.4 -0.3514
59.425 -0.3975
59.45 -0.4486
59.475 -0.5016
59.5 -0.5592
59.525 -0.6235
59.55 -0.6935
59.575 -0.7655
59.6 -0.8401
59.625 -0.918
59.65 -0.9943
59.675 -1.0641
59.7 -1.1255
59.725 -1.1736
59.75 -1.2081
59.775 -1.2405
59.8 -1.2746
59.825 -1.3106
59.85 -1.349
59.875 -1.388
59.9 -1.4279
59.925 -1.4725
59.95 -1.5237
59.975 -1.5796
60 -1.6394
60.025 -1.7077
60.05 -1.7796
60.075 -1.8436
60.1 -1.8928
60.125 -1.9332
60.15 -1.9741
60.175 -2.0118
60.2 -2.0375
60.225 -2.0503
60.25 -2.0589
60.275 -2.0708
60.3 -2.083
60.325 -2.0913
60.35 -2.0935
60.375 -2.0849
60.4 -2.0683
60.425 -2.0478
60.45 -2.0245
60.475 -2.005
60.5 -1.9904
60.525 -1.9798
60.55 -1.9725
60.575 -1.9602
60.6 -1.9404
60.625 -1.9035
60.65 -1.8458
60.675 -1.7713
60.7 -1.6872
60.725 -1.5983
60.75 -1.5067
60.775 -1.4205
60.8 -1.3417
60.825 -1.2748
60.85 -1.2198
60.875 -1.1744
60.9 -1.1386
60.925 -1.1105
60.95 -1.0908
60.975 -1.0814
61 -1.0798
61.025 -1.0859
61.05 -1.1003
61.075 -1.1216
61.1 -1.144
61.125 -1.1657
61.15 -1.1853
61.175 -1.2
61.2 -1.2113
61.225 -1.225
61.25 -1.2434
61.275 -1.267
61.3 -1.2972
61.325 -1.333
61.35 -1.3743
61.375 -1.4228
61.4 -1.4759
61.425 -1.5292
61.45 -1.5837
61.475 -1.643
61.5 -1.7046
61.525 -1.7674
61.55 -1.8239
61.575 -1.8703
61.6 -1.8964
61.625 -1.8991
61.65 -1.8888
61.675 -1.8749
61.7 -1.8607
61.725 -1.8511
61.75 -1.8459
61.775 -1.8471
61.8 -1.8551
61.825 -1.8682
61.85 -1.8899
61.875 -1.9201
61.9 -1.957
61.925 -1.9989
61.95 -2.0416
61.975 -2.0788
62 -2.1042
62.025 -2.1189
62.05 -2.1255
62.075 -2.1264
62.1 -2.1179
62.125 -2.1008
62.15 -2.0744
62.175 -2.0432
62.2 -2.0125
62.225 -1.9865
62.25 -1.9644
62.275 -1.9437
62.3 -1.9224
62.325 -1.8981
62.35 -1.8713
62.375 -1.8438
62.4 -1.8162
62.425 -1.7872
62.45 -1.7599
62.475 -1.7372
62.5 -1.7116
62.525 -1.6807
62.55 -1.6455
62.575 -1.6078
62.6 -1.5642
62.625 -1.511
62.65 -1.4487
62.675 -1.3822
62.7 -1.315
62.725 -1.2466
62.75 -1.1777
62.775 -1.1109
62.8 -1.0494
62.825 -0.9955
62.85 -0.9524
62.875 -0.9202
62.9 -0.8967
62.925 -0.8816
62.95 -0.8752
62.975 -0.8785
63 -0.893
63.025 -0.9179
63.05 -0.9523
63.075 -0.9918
63.1 -1.0311
63.125 -1.0678
63.15 -1.1009
63.175 -1.1329
63.2 -1.1656
63.225 -1.2023
63.25 -1.2387
63.275 -1.2703
63.3 -1.2949
63.325 -1.3196
63.35 -1.3416
63.375 -1.3597
63.4 -1.3779
63.425 -1.3986
63.45 -1.4178
63.475 -1.4316
63.5 -1.4372
63.525 -1.4351
63.55 -1.4272
63.575 -1.4143
63.6 -1.4027
63.625 -1.3962
63.65 -1.3955
63.675 -1.4001
63.7 -1.4106
63.725 -1.425
63.75 -1.4394
63.775 -1.4471
63.8 -1.4463
63.825 -1.4431
63.85 -1.4389
63.875 -1.4343
63.9 -1.4312
63.925 -1.4285
63.95 -1.428
63.975 -1.4296
64 -1.4372
64.025 -1.4533
64.05 -1.4772
64.075 -1.5103
64.1 -1.5555
64.125 -1.6091
64.15 -1.6673
64.175 -1.7298
64.2 -1.791
64.225 -1.8512
64.25 -1.9071
64.275 -1.9574
64.3 -2.008
64.325 -2.0625
64.35 -2.1209
64.375 -2.1806
64.4 -2.2351
64.425 -2.2822
64.45 -2.3213
64.475 -2.3584
64.5 -2.3993
64.525 -2.4475
64.55 -2.5028
64.575 -2.5627
64.6 -2.6247
64.625 -2.6827
64.65 -2.7282
64.675 -2.7591
64.7 -2.7783
64.725 -2.7908
64.75 -2.7956
64.775 -2.7927
64.8 -2.782
64.825 -2.7649
64.85 -2.7407
64.875 -2.7133
64.9 -2.6901
64.925 -2.6756
64.95 -2.6696
64.975 -2.6695
65 -2.6732
65.025 -2.674
65.05 -2.6704
65.075 -2.6613
65.1 -2.6517
65.125 -2.6443
65.15 -2.6381
65.175 -2.6299
65.2 -2.6203
65.225 -2.6131
65.25 -2.6057
65.275 -2.5955
65.3 -2.5851
65.325 -2.5767
65.35 -2.5637
65.375 -2.5478
65.4 -2.5456
65.425 -2.5695
65.45 -2.6134
65.475 -2.6652
65.5 -2.7186
65.525 -2.7695
65.55 -2.8146
65.575 -2.8521
65.6 -2.8842
65.625 -2.9134
65.65 -2.9408
65.675 -2.9636
65.7 -2.9778
65.725 -2.9841
65.75 -2.9871
65.775 -2.9906
65.8 -2.9981
65.825 -3.0121
65.85 -3.0302
65.875 -3.0516
65.9 -3.0803
65.925 -3.1213
65.95 -3.1614
65.975 -3.1864
66 -3.1999
66.025 -3.2114
66.05 -3.2272
66.075 -3.2448
66.1 -3.2612
66.125 -3.2697
66.15 -3.2701
66.175 -3.2635
66.2 -3.2538
66.225 -3.2466
66.25 -3.2409
66.275 -3.2369
66.3 -3.2323
66.325 -3.2274
66.35 -3.2272
66.375 -3.2316
66.4 -3.2379
66.425 -3.2479
66.45 -3.2642
66.475 -3.2866
66.5 -3.3087
66.525 -3.3252
66.55 -3.3334
66.575 -3.3303
66.6 -3.3148
66.625 -3.2849
66.65 -3.2436
66.675 -3.1997
66.7 -3.1595
66.725 -3.1241
66.75 -3.0926
66.775 -3.0661
66.8 -3.0442
66.825 -3.0246
66.85 -3.0042
66.875 -2.9782
66.9 -2.9448
66.925 -2.9044
66.95 -2.8625
66.975 -2.8236
67 -2.7868
67.025 -2.7524
67.05 -2.7171
67.075 -2.6805
67.1 -2.6376
67.125 -2.5811
67.15 -2.5122
67.175 -2.4425
67.2 -2.3773
67.225 -2.3139
67.25 -2.2456
67.275 -2.1729
67.3 -2.1025
67.325 -2.0391
67.35 -1.9877
67.375 -1.9482
67.4 -1.9191
67.425 -1.8997
67.45 -1.8889
67.475 -1.8793
67.5 -1.8643
67.525 -1.844
67.55 -1.8201
67.575 -1.7921
67.6 -1.7605
67.625 -1.7277
67.65 -1.6912
67.675 -1.653
67.7 -1.6151
67.725 -1.5794
67.75 -1.5464
67.775 -1.5181
67.8 -1.4971
67.825 -1.485
67.85 -1.4859
67.875 -1.5
67.9 -1.5176
67.925 -1.5276
67.95 -1.5299
67.975 -1.5357
68 -1.5473
68.025 -1.5684
68.05 -1.5992
68.075 -1.6305
68.1 -1.6619
68.125 -1.6914
68.15 -1.7196
68.175 -1.7535
68.2 -1.7892
68.225 -1.8215
68.25 -1.8541
68.275 -1.8834
68.3 -1.9103
68.325 -1.9386
68.35 -1.9645
68.375 -1.9856
68.4 -1.9938
68.425 -1.9853
68.45 -1.9605
68.475 -1.9241
68.5 -1.8803
68.525 -1.8362
68.55 -1.7915
68.575 -1.7465
68.6 -1.704
68.625 -1.6693
68.65 -1.6406
68.675 -1.6183
68.7 -1.6019
68.725 -1.5873
68.75 -1.5764
68.775 -1.5755
68.8 -1.5861
68.825 -1.6041
68.85 -1.6285
68.875 -1.6533
68.9 -1.6731
68.925 -1.6889
68.95 -1.7048
68.975 -1.719
69 -1.7296
69.025 -1.7368
69.05 -1.7385
69.075 -1.7372
69.1 -1.7291
69.125 -1.7097
69.15 -1.6799
69.175 -1.6438
69.2 -1.6094
69.225 -1.5821
69.25 -1.5651
69.275 -1.5556
69.3 -1.5501
69.325 -1.5557
69.35 -1.5746
69.375 -1.5927
69.4 -1.6053
69.425 -1.6117
69.45 -1.6168
69.475 -1.6214
69.5 -1.6278
69.525 -1.6383
69.55 -1.6515
69.575 -1.6652
69.6 -1.6763
69.625 -1.6817
69.65 -1.6812
69.675 -1.6777
69.7 -1.6757
69.725 -1.6751
69.75 -1.6743
69.775 -1.6735
69.8 -1.6738
69.825 -1.675
69.85 -1.6755
69.875 -1.6702
69.9 -1.6593
69.925 -1.6451
69.95 -1.6282
69.975 -1.6077
70 -1.5853
70.025 -1.5621
70.05 -1.5376
70.075 -1.5105
70.1 -1.4784
70.125 -1.4387
70.15 -1.3939
70.175 -1.3441
70.2 -1.2919
70.225 -1.2398
70.25 -1.1883
70.275 -1.1363
70.3 -1.0839
70.325 -1.0335
70.35 -0.986
70.375 -0.9434
70.4 -0.9029
70.425 -0.8599
70.45 -0.8139
70.475 -0.7648
70.5 -0.7143
70.525 -0.6635
70.55 -0.6108
70.575 -0.5557
70.6 -0.5002
70.625 -0.4465
70.65 -0.3971
70.675 -0.3569
70.7 -0.3268
70.725 -0.3073
70.75 -0.2996
70.775 -0.3034
70.8 -0.3209
70.825 -0.3447
70.85 -0.3619
70.875 -0.3689
70.9 -0.3702
70.925 -0.3694
70.95 -0.3682
70.975 -0.3637
71 -0.3564
71.025 -0.3435
71.05 -0.3262
71.075 -0.3054
71.1 -0.2852
71.125 -0.267
71.15 -0.2496
71.175 -0.2361
71.2 -0.2275
71.225 -0.2243
71.25 -0.2263
71.275 -0.2264
71.3 -0.2157
71.325 -0.2028
71.35 -0.1926
71.375 -0.1833
71.4 -0.1772
71.425 -0.1764
71.45 -0.1811
71.475 -0.1919
71.5 -0.2091
71.525 -0.2304
71.55 -0.2553
71.575 -0.2851
71.6 -0.3224
71.625 -0.3657
71.65 -0.4083
71.675 -0.4441
71.7 -0.4696
71.725 -0.4853
71.75 -0.4986
71.775 -0.512
71.8 -0.525
71.825 -0.5359
71.85 -0.5397
71.875 -0.5337
71.9 -0.5244
71.925 -0.5201
71.95 -0.5248
71.975 -0.5411
72 -0.5681
72.025 -0.6044
72.05 -0.6458
72.075 -0.689
72.1 -0.7309
72.125 -0.7727
72.15 -0.8168
72.175 -0.8634
72.2 -0.9143
72.225 -0.9731
72.25 -1.0406
72.275 -1.1177
72.3 -1.2021
72.325 -1.2859
72.35 -1.3644
72.375 -1.4372
72.4 -1.5108
72.425 -1.5843
72.45 -1.6544
72.475 -1.7192
72.5 -1.7817
72.525 -1.8449
72.55 -1.9133
72.575 -1.9879
72.6 -2.0662
72.625 -2.146
72.65 -2.2265
72.675 -2.3073
72.7 -2.3813
72.725 -2.4395
72.75 -2.4854
72.775 -2.5246
72.8 -2.5662
72.825 -2.6041
72.85 -2.6349
72.875 -2.649
72.9 -2.6423
72.925 -2.6189
72.95 -2.5868
72.975 -2.5509
73 -2.5158
73.025 -2.4772
73.05 -2.4378
73.075 -2.3999
73.1 -2.363
73.125 -2.3219
73.15 -2.2745
73.175 -2.2222
73.2 -2.166
73.225 -2.1098
73.25 -2.0618
73.275 -2.0245
73.3 -1.9969
73.325 -1.9804
73.35 -1.9724
73.375 -1.9709
73.4 -1.9756
73.425 -1.9873
73.45 -2.0074
73.475 -2.0362
73.5 -2.0716
73.525 -2.1097
73.55 -2.1507
73.575 -2.1926
73.6 -2.2356
73.625 -2.2791
73.65 -2.3239
73.675 -2.3694
73.7 -2.4146
73.725 -2.4613
73.75 -2.5071
73.775 -2.5493
73.8 -2.5876
73.825 -2.6174
73.85 -2.6417
73.875 -2.6587
73.9 -2.6708
73.925 -2.6889
73.95 -2.7137
73.975 -2.7462
74 -2.7863
74.025 -2.8328
74.05 -2.8807
74.075 -2.9223
74.1 -2.955
74.125 -2.9784
74.15 -2.9945
74.175 -3.0055
74.2 -3.0104
74.225 -3.0079
74.25 -3.0013
74.275 -2.9886
74.3 -2.9674
74.325 -2.9402
74.35 -2.9124
74.375 -2.8892
74.4 -2.871
74.425 -2.8584
74.45 -2.854
74.475 -2.8631
74.5 -2.8866
74.525 -2.9195
74.55 -2.9567
74.575 -2.9923
74.6 -3.0254
74.625 -3.0584
74.65 -3.0882
74.675 -3.1077
74.7 -3.1205
74.725 -3.1295
74.75 -3.1405
74.775 -3.1592
74.8 -3.1859
74.825 -3.2208
74.85 -3.263
74.875 -3.3106
74.9 -3.3598
74.925 -3.4091
74.95 -3.4629
74.975 -3.5203
75 -3.5726
75.025 -3.6097
75.05 -3.6373
75.075 -3.6623
75.1 -3.6866
75.125 -3.7114
75.15 -3.7324
75.175 -3.7492
75.2 -3.7659
75.225 -3.7889
75.25 -3.8158
75.275 -3.8411
75.3 -3.8579
75.325 -3.8638
75.35 -3.8527
75.375 -3.8145
75.4 -3.7452
75.425 -3.6498
75.45 -3.5389
75.475 -3.4337
75.5 -3.35
75.525 -3.2936
75.55 -3.2568
75.575 -3.2293
75.6 -3.2074
75.625 -3.1858
75.65 -3.1588
75.675 -3.1275
75.7 -3.0916
75.725 -3.0551
75.75 -3.0218
75.775 -2.9873
75.8 -2.9517
75.825 -2.9161
75.85 -2.8779
75.875 -2.8342
75.9 -2.7872
75.925 -2.7383
75.95 -2.6889
75.975 -2.6395
76 -2.592
76.025 -2.5502
76.05 -2.5163
76.075 -2.4927
76.1 -2.4816
76.125 -2.4787
76.15 -2.4827
76.175 -2.4908
76.2 -2.5037
76.225 -2.5187
76.25 -2.5285
76.275 -2.5248
76.3 -2.5099
76.325 -2.4881
76.35 -2.4574
76.375 -2.4179
76.4 -2.3669
76.425 -2.308
76.45 -2.2449
76.475 -2.1854
76.5 -2.1362
76.525 -2.0922
76.55 -2.0526
76.575 -2.0187
76.6 -1.9889
76.625 -1.9621
76.65 -1.9378
76.675 -1.9183
76.7 -1.9044
76.725 -1.8955
76.75 -1.8894
76.775 -1.8868
76.8 -1.8845
76.825 -1.8739
76.85 -1.8547
76.875 -1.837
76.9 -1.8246
76.925 -1.8175
76.95 -1.8154
76.975 -1.8131
77 -1.8056
77.025 -1.7945
77.05 -1.7836
77.075 -1.7735
77.1 -1.7667
77.125 -1.7637
77.15 -1.765
77.175 -1.7681
77.2 -1.7745
77.225 -1.7893
77.25 -1.8119
77.275 -1.8458
77.3 -1.8896
77.325 -1.9343
77.35 -1.9737
77.375 -2.0043
77.4 -2.0295
77.425 -2.0496
77.45 -2.0674
77.475 -2.0828
77.5 -2.1006
77.525 -2.1216
77.55 -2.1471
77.575 -2.1779
77.6 -2.2138
77.625 -2.2544
77.65 -2.2999
77.675 -2.3497
77.7 -2.4027
77.725 -2.4583
77.75 -2.5177
77.775 -2.5802
77.8 -2.6412
77.825 -2.6977
77.85 -2.75
77.875 -2.8009
77.9 -2.8454
77.925 -2.8829
77.95 -2.914
77.975 -2.9354
78 -2.9385
78.025 -2.9185
78.05 -2.8803
78.075 -2.8312
78.1 -2.7717
78.125 -2.7052
78.15 -2.6391
78.175 -2.5816
78.2 -2.5377
78.225 -2.503
78.25 -2.4755
78.275 -2.451
78.3 -2.4278
78.325 -2.4008
78.35 -2.3697
78.375 -2.337
78.4 -2.3022
78.425 -2.2644
78.45 -2.2254
78.475 -2.1842
78.5 -2.1396
78.525 -2.0921
78.55 -2.0453
78.575 -2.0011
78.6 -1.9654
78.625 -1.9477
78.65 -1.9476
78.675 -1.9487
78.7 -1.945
78.725 -1.9363
78.75 -1.9212
78.775 -1.9009
78.8 -1.8795
78.825 -1.8604
78.85 -1.8446
78.875 -1.8313
78.9 -1.8186
78.925 -1.8078
78.95 -1.7952
78.975 -1.7825
79 -1.7724
79.025 -1.7676
79.05 -1.7693
79.075 -1.7805
79.1 -1.8025
79.125 -1.8316
79.15 -1.8639
79.175 -1.8944
79.2 -1.9212
79.225 -1.9434
79.25 -1.9584
79.275 -1.9627
79.3 -1.957
79.325 -1.9413
79.35 -1.9206
79.375 -1.8966
79.4 -1.8694
79.425 -1.8427
79.45 -1.8142
79.475 -1.7833
79.5 -1.7522
79.525 -1.7196
79.55 -1.6892
79.575 -1.6625
79.6 -1.6369
79.625 -1.6109
79.65 -1.5842
79.675 -1.559
79.7 -1.5368
79.725 -1.5171
79.75 -1.4985
79.775 -1.4825
79.8 -1.4667
79.825 -1.4498
79.85 -1.4331
79.875 -1.4164
79.9 -1.4035
79.925 -1.3962
79.95 -1.3959
79.975 -1.3982
80 -1.3994
80.025 -1.3986
80.05 -1.398
80.075 -1.3991
80.1 -1.3981
80.125 -1.3922
80.15 -1.3776
80.175 -1.3493
80.2 -1.3117
80.225 -1.2684
80.25 -1.2253
80.275 -1.1852
80.3 -1.1494
80.325 -1.1171
80.35 -1.0884
80.375 -1.0607
80.4 -1.03
80.425 -0.9995
80.45 -0.9734
80.475 -0.9511
80.5 -0.9314
80.525 -0.9119
80.55 -0.8933
80.575 -0.8724
80.6 -0.8518
80.625 -0.8286
80.65 -0.8035
80.675 -0.7781
80.7 -0.7496
80.725 -0.7186
80.75 -0.6854
80.775 -0.6516
80.8 -0.6194
80.825 -0.5897
80.85 -0.5627
80.875 -0.5363
80.9 -0.5035
80.925 -0.4612
80.95 -0.4113
80.975 -0.3587
81 -0.3038
81.025 -0.2379
81.05 -0.1583
81.075 -0.0724
81.1 0.0097
81.125 0.0834
81.15 0.1481
81.175 0.204
81.2 0.2512
81.225 0.2912
81.25 0.3253
81.275 0.3552
81.3 0.3792
81.325 0.3967
81.35 0.4109
81.375 0.4216
81.4 0.4316
81.425 0.4412
81.45 0.4476
81.475 0.4487
81.5 0.4445
81.525 0.4333
81.55 0.4158
81.575 0.3926
81.6 0.3664
81.625 0.3386
81.65 0.3047
81.675 0.2685
81.7 0.2315
81.725 0.195
81.75 0.16
81.775 0.1213
81.8 0.0799
81.825 0.0326
81.85 -0.018
81.875 -0.0691
81.9 -0.1121
81.925 -0.1482
81.95 -0.1825
81.975 -0.2105
82 -0.2264
82.025 -0.2331
82.05 -0.2346
82.075 -0.2344
82.1 -0.2359
82.125 -0.2415
82.15 -0.2524
82.175 -0.2654
82.2 -0.2762
82.225 -0.2842
82.25 -0.2927
82.275 -0.3016
82.3 -0.3118
82.325 -0.3233
82.35 -0.3355
82.375 -0.3517
82.4 -0.3723
82.425 -0.3986
82.45 -0.4244
82.475 -0.447
82.5 -0.4705
82.525 -0.4941
82.55 -0.5179
82.575 -0.5412
82.6 -0.5524
82.625 -0.55
82.65 -0.5417
82.675 -0.5328
82.7 -0.5267
82.725 -0.5243
82.75 -0.5281
82.775 -0.535
82.8 -0.54
82.825 -0.5449
82.85 -0.553
82.875 -0.5619
82.9 -0.568
82.925 -0.5716
82.95 -0.5729
82.975 -0.5702
83 -0.5695
83.025 -0.5748
83.05 -0.5866
83.075 -0.6036
83.1 -0.6254
83.125 -0.6448
83.15 -0.6515
83.175 -0.6298
83.2 -0.5793
83.225 -0.5129
83.25 -0.4397
83.275 -0.3687
83.3 -0.3023
83.325 -0.2436
83.35 -0.1952
83.375 -0.1548
83.4 -0.1147
83.425 -0.0749
83.45 -0.038
83.475 -0.0064
83.5 0.0167
83.525 0.0308
83.55 0.0424
83.575 0.0535
83.6 0.0598
83.625 0.0574
83.65 0.0437
83.675 0.0211
83.7 -0.0078
83.725 -0.0446
83.75 -0.0854
83.775 -0.1269
83.8 -0.1706
83.825 -0.2176
83.85 -0.2671
83.875 -0.3122
83.9 -0.3519
83.925 -0.3866
83.95 -0.41
83.975 -0.4151
84 -0.3975
84.025 -0.3687
84.05 -0.3363
84.075 -0.3048
84.1 -0.2712
84.125 -0.2279
84.15 -0.1749
84.175 -0.1144
84.2 -0.0552
84.225 -0.01
84.25 0.0113
84.275 0.006
84.3 -0.0135
84.325 -0.0329
84.35 -0.0337
84.375 -0.0107
84.4 0.0215
84.425 0.0534
84.45 0.0817
84.475 0.1078
84.5 0.1329
84.525 0.1589
84.55 0.1864
84.575 0.2178
84.6 0.254
84.625 0.289
84.65 0.3139
84.675 0.3275
84.7 0.3323
84.725 0.3345
84.75 0.3424
84.775 0.3545
84.8 0.3698
84.825 0.3953
84.85 0.4322
84.875 0.4755
84.9 0.5192
84.925 0.5609
84.95 0.5982
84.975 0.6312
85 0.662
85.025 0.6914
85.05 0.7233
85.075 0.7614
85.1 0.8062
85.125 0.8601
85.15 0.9166
85.175 0.9745
85.2 1.0317
85.225 1.0885
85.25 1.1452
85.275 1.2012
85.3 1.2547
85.325 1.3059
85.35 1.3592
85.375 1.4177
85.4 1.478
85.425 1.5408
85.45 1.6092
85.475 1.686
85.5 1.7701
85.525 1.8559
85.55 1.9378
85.575 2.0143
85.6 2.0847
85.625 2.1511
85.65 2.2148
85.675 2.2739
85.7 2.3278
85.725 2.3776
85.75 2.4271
85.775 2.4815
85.8 2.5426
85.825 2.605
85.85 2.6656
85.875 2.7212
85.9 2.7699
85.925 2.8108
85.95 2.8442
85.975 2.8721
86 2.8949
86.025 2.9114
86.05 2.9215
86.075 2.9252
86.1 2.9219
86.125 2.9123
86.15 2.8971
86.175 2.8779
86.2 2.8559
86.225 2.8316
86.25 2.8067
86.275 2.7838
86.3 2.7664
86.325 2.7549
86.35 2.7437
86.375 2.7313
86.4 2.7181
86.425 2.7066
86.45 2.7001
86.475 2.6988
86.5 2.6983
86.525 2.6975
86.55 2.695
86.575 2.69
86.6 2.6827
86.625 2.6737
86.65 2.6628
86.675 2.6534
86.7 2.648
86.725 2.6476
86.75 2.6513
86.775 2.6544
86.8 2.6538
86.825 2.6494
86.85 2.6402
86.875 2.6252
86.9 2.6041
86.925 2.5776
86.95 2.5473
86.975 2.5151
87 2.4842
87.025 2.4548
87.05 2.4299
87.075 2.4077
87.1 2.3821
87.125 2.3473
87.15 2.3048
87.175 2.2651
87.2 2.2491
87.225 2.272
87.25 2.3069
87.275 2.3413
87.3 2.3729
87.325 2.4
87.35 2.4233
87.375 2.445
87.4 2.4642
87.425 2.4801
87.45 2.4894
87.475 2.4892
87.5 2.4796
87.525 2.4609
87.55 2.4344
87.575 2.4056
87.6 2.3848
87.625 2.3868
87.65 2.4023
87.675 2.4158
87.7 2.4208
87.725 2.4177
87.75 2.4076
87.775 2.3891
87.8 2.3601
87.825 2.3211
87.85 2.2747
87.875 2.2265
87.9 2.1857
87.925 2.1594
87.95 2.1447
87.975 2.135
88 2.1314
88.025 2.1389
88.05 2.1533
88.075 2.1697
88.1 2.1863
88.125 2.2004
88.15 2.2117
88.175 2.2206
88.2 2.2281
88.225 2.2326
88.25 2.2323
88.275 2.2264
88.3 2.2143
88.325 2.1959
88.35 2.1718
88.375 2.141
88.4 2.105
88.425 2.0668
88.45 2.0281
88.475 1.991
88.5 1.9572
88.525 1.9235
88.55 1.8883
88.575 1.8535
88.6 1.823
88.625 1.7987
88.65 1.7779
88.675 1.7562
88.7 1.7335
88.725 1.7084
88.75 1.6779
88.775 1.6397
88.8 1.5941
88.825 1.5419
88.85 1.4873
88.875 1.4366
88.9 1.3942
88.925 1.3587
88.95 1.3261
88.975 1.2955
89 1.2655
89.025 1.2339
89.05 1.2021
89.075 1.1781
89.1 1.1609
89.125 1.1461
89.15 1.1313
89.175 1.1136
89.2 1.0929
89.225 1.0723
89.25 1.0535
89.275 1.0328
89.3 1.0082
89.325 0.9843
89.35 0.9632
89.375 0.937
89.4 0.9004
89.425 0.8582
89.45 0.8148
89.475 0.7694
89.5 0.722
89.525 0.6789
89.55 0.6497
89.575 0.6407
89.6 0.6521
89.625 0.6787
89.65 0.711
89.675 0.7479
89.7 0.792
89.725 0.8405
89.75 0.8877
89.775 0.9286
89.8 0.961
89.825 0.985
89.85 0.9999
89.875 1.008
89.9 1.0097
89.925 1.0066
89.95 1.0032
89.975 1.0004
90 0.995
90.025 0.9844
90.05 0.9667
90.075 0.9396
90.1 0.9026
90.125 0.8559
90.15 0.7994
90.175 0.7374
90.2 0.6781
90.225 0.6288
90.25 0.5991
90.275 0.5854
90.3 0.5751
90.325 0.563
90.35 0.5494
90.375 0.534
90.4 0.5191
90.425 0.5128
90.45 0.5174
90.475 0.5294
90.5 0.5474
90.525 0.5692
90.55 0.5928
90.575 0.6144
90.6 0.6251
90.625 0.6178
90.65 0.6006
90.675 0.5893
90.7 0.5932
90.725 0.6088
90.75 0.6329
90.775 0.6602
90.8 0.6881
90.825 0.7153
90.85 0.7442
90.875 0.7757
90.9 0.8125
90.925 0.8535
90.95 0.8972
90.975 0.9443
91 0.9913
91.025 1.0364
91.05 1.0862
91.075 1.1461
91.1 1.2119
91.125 1.2767
91.15 1.3334
91.175 1.3801
91.2 1.4204
91.225 1.4528
91.25 1.4773
91.275 1.4901
91.3 1.4942
91.325 1.4893
91.35 1.4753
91.375 1.4516
91.4 1.4215
91.425 1.3884
91.45 1.3527
91.475 1.3181
91.5 1.2865
91.525 1.2519
91.55 1.212
91.575 1.1679
91.6 1.1194
91.625 1.067
91.65 1.0089
91.675 0.9424
91.7 0.8714
91.725 0.8064
91.75 0.7483
91.775 0.692
91.8 0.6399
91.825 0.5965
91.85 0.5683
91.875 0.555
91.9 0.5441
91.925 0.5265
91.95 0.5014
91.975 0.4734
92 0.4504
92.025 0.4419
92.05 0.4511
92.075 0.4764
92.1 0.5134
92.125 0.5576
92.15 0.6063
92.175 0.6576
92.2 0.7101
92.225 0.7617
92.25 0.8128
92.275 0.8628
92.3 0.9115
92.325 0.9603
92.35 1.0086
92.375 1.0571
92.4 1.1047
92.425 1.1516
92.45 1.1975
92.475 1.2388
92.5 1.2754
92.525 1.3087
92.55 1.338
92.575 1.3605
92.6 1.3753
92.625 1.3831
92.65 1.3853
92.675 1.3872
92.7 1.3924
92.725 1.3995
92.75 1.409
92.775 1.4221
92.8 1.4345
92.825 1.4437
92.85 1.4496
92.875 1.4505
92.9 1.447
92.925 1.4483
92.95 1.4649
92.975 1.4944
93 1.5279
93.025 1.5617
93.05 1.5924
93.075 1.6174
93.1 1.6388
93.125 1.6585
93.15 1.6775
93.175 1.6959
93.2 1.7125
93.225 1.7306
93.25 1.7521
93.275 1.7749
93.3 1.7962
93.325 1.8157
93.35 1.8374
93.375 1.8729
93.4 1.924
93.425 1.9873
93.45 2.0583
93.475 2.1342
93.5 2.2099
93.525 2.2773
93.55 2.3388
93.575 2.3996
93.6 2.4523
93.625 2.495
93.65 2.5328
93.675 2.5633
93.7 2.5863
93.725 2.6061
93.75 2.6187
93.775 2.6251
93.8 2.6238
93.825 2.6153
93.85 2.6014
93.875 2.587
93.9 2.5807
93.925 2.588
93.95 2.6046
93.975 2.6226
94 2.6345
94.025 2.6362
94.05 2.6262
94.075 2.6077
94.1 2.5788
94.125 2.54
94.15 2.4945
94.175 2.442
94.2 2.3833
94.225 2.3194
94.25 2.252
94.275 2.1798
94.3 2.1029
94.325 2.026
94.35 1.949
94.375 1.8748
94.4 1.8017
94.425 1.7274
94.45 1.6532
94.475 1.5787
94.5 1.5041
94.525 1.4332
94.55 1.3661
94.575 1.2966
94.6 1.2259
94.625 1.1574
94.65 1.0871
94.675 1.0143
94.7 0.939
94.725 0.8627
94.75 0.7918
94.775 0.7357
94.8 0.694
94.825 0.6625
94.85 0.6391
94.875 0.6241
94.9 0.6242
94.925 0.6402
94.95 0.6707
94.975 0.7082
95 0.7501
95.025 0.7935
95.05 0.8335
95.075 0.8674
95.1 0.8949
95.125 0.9153
95.15 0.9303
95.175 0.9363
95.2 0.9345
95.225 0.9275
95.25 0.9208
95.275 0.9194
95.3 0.9281
95.325 0.9463
95.35 0.9734
95.375 1.0082
95.4 1.0457
95.425 1.0829
95.45 1.1265
95.475 1.1742
95.5 1.2253
95.525 1.2739
95.55 1.3157
95.575 1.3508
95.6 1.3836
95.625 1.4199
95.65 1.4625
95.675 1.5041
95.7 1.5446
95.725 1.585
95.75 1.6183
95.775 1.6441
95.8 1.6665
95.825 1.6835
95.85 1.6968
95.875 1.7053
95.9 1.7086
95.925 1.7091
95.95 1.7082
95.975 1.703
96 1.688
96.025 1.6631
96.05 1.631
96.075 1.5944
96.1 1.5545
96.125 1.5069
96.15 1.4495
96.175 1.3831
96.2 1.3104
96.225 1.2382
96.25 1.1744
96.275 1.1229
96.3 1.0836
96.325 1.0526
96.35 1.0262
96.375 1.0061
96.4 0.9877
96.425 0.9632
96.45 0.9333
96.475 0.8996
96.5 0.8626
96.525 0.8279
96.55 0.8002
96.575 0.7744
96.6 0.7525
96.625 0.7302
96.65 0.6994
96.675 0.6629
96.7 0.6286
96.725 0.6016
96.75 0.5792
96.775 0.5611
96.8 0.5381
96.825 0.5105
96.85 0.4786
96.875 0.4459
96.9 0.4201
96.925 0.4085
96.95 0.4131
96.975 0.4248
97 0.4376
97.025 0.4505
97.05 0.4596
97.075 0.462
97.1 0.4554
97.125 0.4413
97.15 0.4197
97.175 0.3914
97.2 0.3567
97.225 0.3243
97.25 0.3049
97.275 0.3092
97.3 0.3328
97.325 0.3651
97.35 0.399
97.375 0.4323
97.4 0.4676
97.425 0.5041
97.45 0.543
97.475 0.5835
97.5 0.6254
97.525 0.6653
97.55 0.6999
97.575 0.7258
97.6 0.7467
97.625 0.7653
97.65 0.7826
97.675 0.7977
97.7 0.8096
97.725 0.8167
97.75 0.8216
97.775 0.8256
97.8 0.8275
97.825 0.8295
97.85 0.8351
97.875 0.8435
97.9 0.8504
97.925 0.8543
97.95 0.8559
97.975 0.8545
98 0.8512
98.025 0.8463
98.05 0.8427
98.075 0.8431
98.1 0.8539
98.125 0.8732
98.15 0.8932
98.175 0.9122
98.2 0.9279
98.225 0.9394
98.25 0.9459
98.275 0.9458
98.3 0.9396
98.325 0.9276
98.35 0.9112
98.375 0.8903
98.4 0.8679
98.425 0.8466
98.45 0.831
98.475 0.8248
98.5 0.8359
98.525 0.8628
98.55 0.8984
98.575 0.9362
98.6 0.9701
98.625 0.9966
98.65 1.0162
98.675 1.0299
98.7 1.037
98.725 1.0369
98.75 1.0303
98.775 1.0177
98.8 0.9995
98.825 0.9752
98.85 0.9434
98.875 0.9029
98.9 0.8541
98.925 0.7961
98.95 0.7302
98.975 0.6589
99 0.5867
99.025 0.5137
99.05 0.4378
99.075 0.3569
99.1 0.2695
99.125 0.175
99.15 0.0769
99.175 -0.0206
99.2 -0.1123
99.225 -0.187
99.25 -0.2464
99.275 -0.2944
99.3 -0.3244
99.325 -0.3391
99.35 -0.3469
99.375 -0.3562
99.4 -0.3716
99.425 -0.3923
99.45 -0.4166
99.475 -0.4404
99.5 -0.457
99.525 -0.4631
99.55 -0.4567
99.575 -0.4489
99.6 -0.4515
99.625 -0.4614
99.65 -0.4723
99.675 -0.4814
99.7 -0.4766
99.725 -0.4614
99.75 -0.4435
99.775 -0.431
99.8 -0.4266
99.825 -0.4288
99.85 -0.4334
99.875 -0.4394
99.9 -0.4472
99.925 -0.457
99.95 -0.4656
99.975 -0.4758
100 -0.4923
