# Supplementary material for: Uptake of N2O5 by aqueous aerosol unveiled using chemically accurate many-body potentials
Source: Nat Commun. 2022 Mar 10;13:1266. doi: 10.1038/s41467-022-28697-8 (PMC8913772; doi:10.1038/s41467-022-28697-8)
Supplement: Supplementary file 3 — Source Data [file 41467_2022_28697_MOESM3_ESM.zip › n2o5-uptake-data/Fig2/scattering/rep10run14/relcom_gds.dat]

0.025 11.7395
0.05 11.6977
0.075 11.6558
0.1 11.6139
0.125 11.5719
0.15 11.5299
0.175 11.488
0.2 11.4459
0.225 11.4039
0.25 11.3618
0.275 11.3197
0.3 11.2776
0.325 11.2354
0.35 11.1932
0.375 11.151
0.4 11.1088
0.425 11.0665
0.45 11.0242
0.475 10.9819
0.5 10.9395
0.525 10.8972
0.55 10.8547
0.575 10.8123
0.6 10.7698
0.625 10.7273
0.65 10.6847
0.675 10.6421
0.7 10.5995
0.725 10.5568
0.75 10.514
0.775 10.4712
0.8 10.4284
0.825 10.3855
0.85 10.3426
0.875 10.2997
0.9 10.2567
0.925 10.2137
0.95 10.1707
0.975 10.1276
1 10.0844
1.025 10.0413
1.05 9.9981
1.075 9.9548
1.1 9.9115
1.125 9.8682
1.15 9.8248
1.175 9.7814
1.2 9.7379
1.225 9.6944
1.25 9.6508
1.275 9.6072
1.3 9.5635
1.325 9.5197
1.35 9.4759
1.375 9.432
1.4 9.388
1.425 9.3439
1.45 9.2998
1.475 9.2556
1.5 9.2113
1.525 9.1669
1.55 9.1225
1.575 9.0779
1.6 9.0332
1.625 8.9885
1.65 8.9436
1.675 8.8988
1.7 8.8538
1.725 8.8089
1.75 8.764
1.775 8.7188
1.8 8.6735
1.825 8.6282
1.85 8.5826
1.875 8.5366
1.9 8.4904
1.925 8.4443
1.95 8.3976
1.975 8.3504
2 8.3031
2.025 8.2556
2.05 8.2079
2.075 8.1599
2.1 8.112
2.125 8.0639
2.15 8.0155
2.175 7.967
2.2 7.9183
2.225 7.8694
2.25 7.8203
2.275 7.771
2.3 7.7215
2.325 7.6718
2.35 7.6219
2.375 7.5717
2.4 7.5211
2.425 7.4702
2.45 7.4192
2.475 7.3679
2.5 7.3165
2.525 7.2647
2.55 7.213
2.575 7.161
2.6 7.1086
2.625 7.0558
2.65 7.0028
2.675 6.9495
2.7 6.8964
2.725 6.8432
2.75 6.7899
2.775 6.7364
2.8 6.6824
2.825 6.6284
2.85 6.5744
2.875 6.5204
2.9 6.4661
2.925 6.4116
2.95 6.3568
2.975 6.3017
3 6.2466
3.025 6.1913
3.05 6.1358
3.075 6.0802
3.1 6.0243
3.125 5.9684
3.15 5.9122
3.175 5.8558
3.2 5.7991
3.225 5.7417
3.25 5.6836
3.275 5.625
3.3 5.5659
3.325 5.5064
3.35 5.4466
3.375 5.3863
3.4 5.3255
3.425 5.2638
3.45 5.2012
3.475 5.1376
3.5 5.0727
3.525 5.0064
3.55 4.9385
3.575 4.8687
3.6 4.7968
3.625 4.7228
3.65 4.6461
3.675 4.5667
3.7 4.4863
3.725 4.4058
3.75 4.3273
3.775 4.2535
3.8 4.184
3.825 4.1145
3.85 4.0439
3.875 3.9711
3.9 3.8941
3.925 3.8116
3.95 3.7243
3.975 3.6346
4 3.5417
4.025 3.4432
4.05 3.3444
4.075 3.2471
4.1 3.1562
4.125 3.0738
4.15 3.0009
4.175 2.9344
4.2 2.8731
4.225 2.8138
4.25 2.7546
4.275 2.6923
4.3 2.6256
4.325 2.5551
4.35 2.4828
4.375 2.414
4.4 2.3488
4.425 2.2846
4.45 2.2226
4.475 2.1676
4.5 2.118
4.525 2.068
4.55 2.0125
4.575 1.9512
4.6 1.8852
4.625 1.8191
4.65 1.7578
4.675 1.7096
4.7 1.6736
4.725 1.6423
4.75 1.6104
4.775 1.5763
4.8 1.5428
4.825 1.5162
4.85 1.4928
4.875 1.4698
4.9 1.449
4.925 1.4299
4.95 1.413
4.975 1.3968
5 1.3769
5.025 1.3496
5.05 1.3155
5.075 1.2751
5.1 1.23
5.125 1.1809
5.15 1.1274
5.175 1.071
5.2 1.0133
5.225 0.9566
5.25 0.9006
5.275 0.8417
5.3 0.7802
5.325 0.7152
5.35 0.6515
5.375 0.5994
5.4 0.5649
5.425 0.5491
5.45 0.5483
5.475 0.5599
5.5 0.5815
5.525 0.6188
5.55 0.6643
5.575 0.7109
5.6 0.757
5.625 0.8016
5.65 0.8446
5.675 0.8845
5.7 0.9194
5.725 0.9497
5.75 0.975
5.775 0.9959
5.8 1.0122
5.825 1.0215
5.85 1.0242
5.875 1.0203
5.9 1.0105
5.925 0.9949
5.95 0.9737
5.975 0.9453
6 0.91
6.025 0.8669
6.05 0.8152
6.075 0.7555
6.1 0.6874
6.125 0.6115
6.15 0.5293
6.175 0.4452
6.2 0.3635
6.225 0.2863
6.25 0.2121
6.275 0.1377
6.3 0.0646
6.325 -0.0045
6.35 -0.0664
6.375 -0.1136
6.4 -0.1389
6.425 -0.1432
6.45 -0.1298
6.475 -0.091
6.5 -0.0285
6.525 0.0501
6.55 0.1365
6.575 0.2237
6.6 0.3061
6.625 0.3822
6.65 0.4503
6.675 0.5086
6.7 0.5568
6.725 0.5959
6.75 0.6295
6.775 0.6591
6.8 0.6831
6.825 0.6995
6.85 0.7085
6.875 0.7133
6.9 0.7194
6.925 0.7298
6.95 0.7412
6.975 0.7511
7 0.762
7.025 0.7746
7.05 0.7894
7.075 0.8058
7.1 0.8241
7.125 0.845
7.15 0.8602
7.175 0.8666
7.2 0.8645
7.225 0.8544
7.25 0.8382
7.275 0.8195
7.3 0.7976
7.325 0.7725
7.35 0.7446
7.375 0.7133
7.4 0.6762
7.425 0.6327
7.45 0.5839
7.475 0.5297
7.5 0.4686
7.525 0.4029
7.55 0.347
7.575 0.3066
7.6 0.2666
7.625 0.216
7.65 0.1523
7.675 0.0802
7.7 0.0001
7.725 -0.0874
7.75 -0.1781
7.775 -0.2654
7.8 -0.3464
7.825 -0.4207
7.85 -0.4872
7.875 -0.5515
7.9 -0.6201
7.925 -0.6929
7.95 -0.7693
7.975 -0.8473
8 -0.9212
8.025 -0.9849
8.05 -1.0377
8.075 -1.0792
8.1 -1.1052
8.125 -1.1117
8.15 -1.1011
8.175 -1.0683
8.2 -1.0086
8.225 -0.9337
8.25 -0.8517
8.275 -0.7714
8.3 -0.6956
8.325 -0.6259
8.35 -0.5644
8.375 -0.5128
8.4 -0.4696
8.425 -0.4331
8.45 -0.4043
8.475 -0.3809
8.5 -0.3561
8.525 -0.3199
8.55 -0.2688
8.575 -0.2072
8.6 -0.1396
8.625 -0.0694
8.65 0.0004
8.675 0.0672
8.7 0.1326
8.725 0.199
8.75 0.2655
8.775 0.3329
8.8 0.405
8.825 0.4809
8.85 0.5561
8.875 0.6265
8.9 0.6918
8.925 0.7539
8.95 0.8118
8.975 0.8641
9 0.9111
9.025 0.9531
9.05 0.9881
9.075 1.0162
9.1 1.0376
9.125 1.0532
9.15 1.0618
9.175 1.0637
9.2 1.0603
9.225 1.053
9.25 1.0429
9.275 1.0337
9.3 1.0314
9.325 1.0346
9.35 1.0383
9.375 1.0406
9.4 1.0409
9.425 1.0374
9.45 1.0306
9.475 1.0212
9.5 1.0102
9.525 0.9993
9.55 0.989
9.575 0.9768
9.6 0.9605
9.625 0.9413
9.65 0.923
9.675 0.9075
9.7 0.8951
9.725 0.8823
9.75 0.8659
9.775 0.8447
9.8 0.8175
9.825 0.7838
9.85 0.7451
9.875 0.7022
9.9 0.6535
9.925 0.5988
9.95 0.5393
9.975 0.4804
10 0.4272
10.025 0.3806
10.05 0.3432
10.075 0.3138
10.1 0.2933
10.125 0.2809
10.15 0.2754
10.175 0.2802
10.2 0.2924
10.225 0.3095
10.25 0.3289
10.275 0.343
10.3 0.3515
10.325 0.356
10.35 0.3572
10.375 0.3577
10.4 0.359
10.425 0.3613
10.45 0.3634
10.475 0.3617
10.5 0.3578
10.525 0.3524
10.55 0.3481
10.575 0.346
10.6 0.3431
10.625 0.3413
10.65 0.3418
10.675 0.3434
10.7 0.3398
10.725 0.3299
10.75 0.3149
10.775 0.293
10.8 0.2642
10.825 0.2296
10.85 0.1898
10.875 0.1479
10.9 0.1056
10.925 0.0619
10.95 0.018
10.975 -0.0208
11 -0.0431
11.025 -0.0462
11.05 -0.0404
11.075 -0.0346
11.1 -0.0241
11.125 -0.011
11.15 -0.0002
11.175 0.0077
11.2 0.0124
11.225 0.0274
11.25 0.0598
11.275 0.1033
11.3 0.1466
11.325 0.1851
11.35 0.2185
11.375 0.2497
11.4 0.2802
11.425 0.311
11.45 0.3422
11.475 0.3778
11.5 0.4226
11.525 0.4768
11.55 0.5346
11.575 0.5959
11.6 0.66
11.625 0.7247
11.65 0.7881
11.675 0.8475
11.7 0.9004
11.725 0.9464
11.75 0.9892
11.775 1.0313
11.8 1.0716
11.825 1.109
11.85 1.1445
11.875 1.1788
11.9 1.2131
11.925 1.2475
11.95 1.2811
11.975 1.3154
12 1.3502
12.025 1.385
12.05 1.4187
12.075 1.4482
12.1 1.4737
12.125 1.4955
12.15 1.5116
12.175 1.5219
12.2 1.5267
12.225 1.5263
12.25 1.5198
12.275 1.5081
12.3 1.4914
12.325 1.4698
12.35 1.4429
12.375 1.4124
12.4 1.3792
12.425 1.3461
12.45 1.318
12.475 1.3003
12.5 1.2935
12.525 1.2901
12.55 1.2859
12.575 1.2806
12.6 1.2789
12.625 1.2833
12.65 1.2895
12.675 1.2941
12.7 1.2956
12.725 1.2969
12.75 1.2989
12.775 1.2985
12.8 1.2936
12.825 1.2839
12.85 1.2721
12.875 1.2601
12.9 1.2492
12.925 1.2399
12.95 1.2283
12.975 1.2116
13 1.1913
13.025 1.1699
13.05 1.1503
13.075 1.1308
13.1 1.1108
13.125 1.091
13.15 1.0736
13.175 1.0568
13.2 1.0373
13.225 1.0121
13.25 0.9832
13.275 0.9534
13.3 0.92
13.325 0.8818
13.35 0.84
13.375 0.7974
13.4 0.7569
13.425 0.7217
13.45 0.6945
13.475 0.6764
13.5 0.6645
13.525 0.6581
13.55 0.6598
13.575 0.6697
13.6 0.6817
13.625 0.6952
13.65 0.7101
13.675 0.7229
13.7 0.7296
13.725 0.7284
13.75 0.7245
13.775 0.7248
13.8 0.7306
13.825 0.7408
13.85 0.755
13.875 0.773
13.9 0.7886
13.925 0.8009
13.95 0.8093
13.975 0.8159
14 0.8251
14.025 0.8378
14.05 0.8556
14.075 0.8751
14.1 0.8972
14.125 0.9241
14.15 0.9551
14.175 0.9848
14.2 1.0102
14.225 1.0326
14.25 1.0527
14.275 1.0704
14.3 1.0862
14.325 1.0994
14.35 1.1098
14.375 1.1209
14.4 1.1373
14.425 1.154
14.45 1.167
14.475 1.1751
14.5 1.1787
14.525 1.1809
14.55 1.185
14.575 1.194
14.6 1.2069
14.625 1.2236
14.65 1.2422
14.675 1.2664
14.7 1.2973
14.725 1.3332
14.75 1.3725
14.775 1.4141
14.8 1.4566
14.825 1.4992
14.85 1.5375
14.875 1.5738
14.9 1.6111
14.925 1.6469
14.95 1.6801
14.975 1.7084
15 1.7303
15.025 1.7469
15.05 1.7588
15.075 1.7665
15.1 1.7788
15.125 1.7999
15.15 1.8285
15.175 1.8595
15.2 1.884
15.225 1.9014
15.25 1.9155
15.275 1.927
15.3 1.9382
15.325 1.9471
15.35 1.9509
15.375 1.949
15.4 1.9428
15.425 1.933
15.45 1.9214
15.475 1.9082
15.5 1.8974
15.525 1.8904
15.55 1.8865
15.575 1.8857
15.6 1.8879
15.625 1.89
15.65 1.8902
15.675 1.8873
15.7 1.8858
15.725 1.8856
15.75 1.8826
15.775 1.8743
15.8 1.863
15.825 1.8555
15.85 1.8555
15.875 1.8622
15.9 1.8708
15.925 1.8796
15.95 1.887
15.975 1.8959
16 1.907
16.025 1.9136
16.05 1.9161
16.075 1.9177
16.1 1.9186
16.125 1.9198
16.15 1.921
16.175 1.9192
16.2 1.9157
16.225 1.917
16.25 1.9321
16.275 1.9586
16.3 1.9884
16.325 2.016
16.35 2.0385
16.375 2.0561
16.4 2.0691
16.425 2.0783
16.45 2.083
16.475 2.082
16.5 2.075
16.525 2.0613
16.55 2.0404
16.575 2.0116
16.6 1.9748
16.625 1.9321
16.65 1.8843
16.675 1.8309
16.7 1.7735
16.725 1.7144
16.75 1.6569
16.775 1.6022
16.8 1.5497
16.825 1.5019
16.85 1.4627
16.875 1.4286
16.9 1.3949
16.925 1.3589
16.95 1.3204
16.975 1.2791
17 1.2346
17.025 1.188
17.05 1.1415
17.075 1.097
17.1 1.0567
17.125 1.0244
17.15 0.998
17.175 0.9739
17.2 0.953
17.225 0.933
17.25 0.9329
17.275 0.9639
17.3 1.0088
17.325 1.0511
17.35 1.0824
17.375 1.1014
17.4 1.1109
17.425 1.114
17.45 1.1105
17.475 1.102
17.5 1.0931
17.525 1.0846
17.55 1.0775
17.575 1.0697
17.6 1.053
17.625 1.026
17.65 0.9901
17.675 0.9485
17.7 0.9008
17.725 0.8473
17.75 0.7925
17.775 0.7427
17.8 0.7005
17.825 0.6678
17.85 0.6338
17.875 0.5898
17.9 0.5377
17.925 0.4847
17.95 0.4369
17.975 0.3985
18 0.3701
18.025 0.3543
18.05 0.3471
18.075 0.3392
18.1 0.3227
18.125 0.2975
18.15 0.268
18.175 0.2402
18.2 0.2154
18.225 0.1928
18.25 0.1722
18.275 0.1603
18.3 0.1584
18.325 0.1587
18.35 0.1534
18.375 0.142
18.4 0.123
18.425 0.0944
18.45 0.0582
18.475 0.0155
18.5 -0.0291
18.525 -0.0697
18.55 -0.1043
18.575 -0.1358
18.6 -0.1677
18.625 -0.2015
18.65 -0.2374
18.675 -0.2697
18.7 -0.2837
18.725 -0.2931
18.75 -0.3061
18.775 -0.321
18.8 -0.3331
18.825 -0.34
18.85 -0.3425
18.875 -0.3432
18.9 -0.3435
18.925 -0.3424
18.95 -0.3401
18.975 -0.3426
19 -0.3523
19.025 -0.366
19.05 -0.3789
19.075 -0.3901
19.1 -0.4043
19.125 -0.4237
19.15 -0.4476
19.175 -0.4777
19.2 -0.5136
19.225 -0.5509
19.25 -0.5885
19.275 -0.6278
19.3 -0.6633
19.325 -0.6916
19.35 -0.7111
19.375 -0.7142
19.4 -0.6983
19.425 -0.6717
19.45 -0.6404
19.475 -0.6161
19.5 -0.6038
19.525 -0.6019
19.55 -0.6057
19.575 -0.6142
19.6 -0.624
19.625 -0.6348
19.65 -0.6449
19.675 -0.6534
19.7 -0.6578
19.725 -0.6499
19.75 -0.6315
19.775 -0.611
19.8 -0.5905
19.825 -0.5714
19.85 -0.5553
19.875 -0.5424
19.9 -0.5289
19.925 -0.5115
19.95 -0.4926
19.975 -0.4735
20 -0.455
20.025 -0.4386
20.05 -0.422
20.075 -0.4056
20.1 -0.3892
20.125 -0.3725
20.15 -0.3576
20.175 -0.3416
20.2 -0.3241
20.225 -0.3089
20.25 -0.2981
20.275 -0.2917
20.3 -0.2887
20.325 -0.2913
20.35 -0.2959
20.375 -0.3017
20.4 -0.3084
20.425 -0.3096
20.45 -0.3045
20.475 -0.2971
20.5 -0.2924
20.525 -0.2939
20.55 -0.3001
20.575 -0.3098
20.6 -0.3266
20.625 -0.3497
20.65 -0.3751
20.675 -0.4008
20.7 -0.43
20.725 -0.4577
20.75 -0.4757
20.775 -0.4887
20.8 -0.5028
20.825 -0.5219
20.85 -0.5449
20.875 -0.5728
20.9 -0.6082
20.925 -0.6482
20.95 -0.6915
20.975 -0.7417
21 -0.7964
21.025 -0.8464
21.05 -0.8846
21.075 -0.8988
21.1 -0.8908
21.125 -0.8729
21.15 -0.8478
21.175 -0.8139
21.2 -0.7714
21.225 -0.7207
21.25 -0.666
21.275 -0.6129
21.3 -0.5646
21.325 -0.5205
21.35 -0.476
21.375 -0.4258
21.4 -0.3607
21.425 -0.2817
21.45 -0.1993
21.475 -0.1177
21.5 -0.0415
21.525 0.0248
21.55 0.0823
21.575 0.132
21.6 0.1778
21.625 0.2216
21.65 0.2624
21.675 0.3004
21.7 0.3358
21.725 0.3667
21.75 0.3952
21.775 0.4231
21.8 0.4482
21.825 0.4689
21.85 0.4834
21.875 0.4877
21.9 0.4797
21.925 0.46
21.95 0.4317
21.975 0.3942
22 0.347
22.025 0.2919
22.05 0.2349
22.075 0.1847
22.1 0.1448
22.125 0.118
22.15 0.102
22.175 0.0931
22.2 0.0837
22.225 0.0733
22.25 0.0609
22.275 0.0487
22.3 0.0395
22.325 0.0388
22.35 0.0445
22.375 0.052
22.4 0.0559
22.425 0.0523
22.45 0.0428
22.475 0.0296
22.5 0.0151
22.525 -0.0023
22.55 -0.0227
22.575 -0.0425
22.6 -0.0553
22.625 -0.0582
22.65 -0.0555
22.675 -0.0458
22.7 -0.0319
22.725 -0.0175
22.75 -0.0015
22.775 0.0206
22.8 0.0461
22.825 0.0717
22.85 0.0935
22.875 0.1104
22.9 0.1198
22.925 0.122
22.95 0.12
22.975 0.1155
23 0.1139
23.025 0.1186
23.05 0.1288
23.075 0.1436
23.1 0.165
23.125 0.1924
23.15 0.2245
23.175 0.257
23.2 0.2871
23.225 0.3128
23.25 0.3334
23.275 0.3488
23.3 0.358
23.325 0.3608
23.35 0.3558
23.375 0.3412
23.4 0.3178
23.425 0.2877
23.45 0.2542
23.475 0.2307
23.5 0.2358
23.525 0.2647
23.55 0.3005
23.575 0.3343
23.6 0.3661
23.625 0.3964
23.65 0.423
23.675 0.4462
23.7 0.4669
23.725 0.4875
23.75 0.5108
23.775 0.5457
23.8 0.5843
23.825 0.6175
23.85 0.647
23.875 0.6732
23.9 0.7029
23.925 0.7483
23.95 0.8098
23.975 0.8797
24 0.9473
24.025 1.0101
24.05 1.0668
24.075 1.1128
24.1 1.1471
24.125 1.1752
24.15 1.2
24.175 1.2199
24.2 1.2358
24.225 1.2511
24.25 1.2669
24.275 1.2898
24.3 1.3385
24.325 1.4077
24.35 1.4842
24.375 1.5588
24.4 1.6261
24.425 1.6864
24.45 1.7408
24.475 1.7866
24.5 1.8248
24.525 1.8578
24.55 1.8926
24.575 1.941
24.6 2.0203
24.625 2.1185
24.65 2.2151
24.675 2.3004
24.7 2.3712
24.725 2.4258
24.75 2.4662
24.775 2.493
24.8 2.5053
24.825 2.5044
24.85 2.4905
24.875 2.4681
24.9 2.4465
24.925 2.4403
24.95 2.4562
24.975 2.4816
25 2.5
25.025 2.5074
25.05 2.5031
25.075 2.4892
25.1 2.4703
25.125 2.4479
25.15 2.419
25.175 2.3852
25.2 2.348
25.225 2.308
25.25 2.2646
25.275 2.218
25.3 2.1705
25.325 2.1296
25.35 2.1016
25.375 2.0884
25.4 2.0869
25.425 2.0877
25.45 2.0896
25.475 2.0901
25.5 2.0889
25.525 2.0901
25.55 2.091
25.575 2.0925
25.6 2.0897
25.625 2.0844
25.65 2.0777
25.675 2.07
25.7 2.0615
25.725 2.0572
25.75 2.0597
25.775 2.0634
25.8 2.0639
25.825 2.0598
25.85 2.0534
25.875 2.0451
25.9 2.0317
25.925 2.0158
25.95 2.0026
25.975 1.9938
26 1.9899
26.025 2.0002
26.05 2.0282
26.075 2.0657
26.1 2.1057
26.125 2.1449
26.15 2.1812
26.175 2.2123
26.2 2.237
26.225 2.2567
26.25 2.2721
26.275 2.2822
26.3 2.2872
26.325 2.2887
26.35 2.2846
26.375 2.2738
26.4 2.2569
26.425 2.2426
26.45 2.24
26.475 2.2505
26.5 2.2673
26.525 2.2868
26.55 2.3095
26.575 2.3349
26.6 2.36
26.625 2.381
26.65 2.3957
26.675 2.4071
26.7 2.4197
26.725 2.4334
26.75 2.4476
26.775 2.467
26.8 2.5013
26.825 2.5535
26.85 2.6142
26.875 2.6748
26.9 2.7319
26.925 2.784
26.95 2.831
26.975 2.8725
27 2.9066
27.025 2.9327
27.05 2.952
27.075 2.9654
27.1 2.9725
27.125 2.9744
27.15 2.9722
27.175 2.9699
27.2 2.9713
27.225 2.9763
27.25 2.9844
27.275 2.9964
27.3 3.0084
27.325 3.0148
27.35 3.0135
27.375 3.0043
27.4 2.9892
27.425 2.9688
27.45 2.9425
27.475 2.9144
27.5 2.8914
27.525 2.8693
27.55 2.8458
27.575 2.8295
27.6 2.8251
27.625 2.8244
27.65 2.8192
27.675 2.8086
27.7 2.7938
27.725 2.7786
27.75 2.7718
27.775 2.7772
27.8 2.7982
27.825 2.83
27.85 2.8623
27.875 2.8901
27.9 2.9109
27.925 2.9229
27.95 2.9265
27.975 2.9216
28 2.9074
28.025 2.8829
28.05 2.8472
28.075 2.8006
28.1 2.7445
28.125 2.685
28.15 2.6312
28.175 2.5854
28.2 2.5547
28.225 2.534
28.25 2.5168
28.275 2.4964
28.3 2.4693
28.325 2.4353
28.35 2.3953
28.375 2.3513
28.4 2.3059
28.425 2.2599
28.45 2.2098
28.475 2.1567
28.5 2.1065
28.525 2.0613
28.55 2.0215
28.575 1.9888
28.6 1.9633
28.625 1.943
28.65 1.9266
28.675 1.9132
28.7 1.9029
28.725 1.8907
28.75 1.8739
28.775 1.8475
28.8 1.8104
28.825 1.7642
28.85 1.7105
28.875 1.6512
28.9 1.5874
28.925 1.52
28.95 1.4554
28.975 1.4007
29 1.3566
29.025 1.3212
29.05 1.2935
29.075 1.2744
29.1 1.2604
29.125 1.2482
29.15 1.2351
29.175 1.2211
29.2 1.2093
29.225 1.2052
29.25 1.2118
29.275 1.2266
29.3 1.2427
29.325 1.2556
29.35 1.2643
29.375 1.2703
29.4 1.2745
29.425 1.2796
29.45 1.2843
29.475 1.2878
29.5 1.2867
29.525 1.2792
29.55 1.2677
29.575 1.2523
29.6 1.2319
29.625 1.2057
29.65 1.1746
29.675 1.1358
29.7 1.0919
29.725 1.042
29.75 0.9907
29.775 0.9555
29.8 0.9375
29.825 0.9254
29.85 0.9159
29.875 0.8986
29.9 0.8746
29.925 0.843
29.95 0.8081
29.975 0.7801
30 0.7631
30.025 0.7597
30.05 0.767
30.075 0.7825
30.1 0.8017
30.125 0.8238
30.15 0.843
30.175 0.8598
30.2 0.8795
30.225 0.9037
30.25 0.9306
30.275 0.9567
30.3 0.9842
30.325 1.0111
30.35 1.0331
30.375 1.0475
30.4 1.0524
30.425 1.048
30.45 1.0358
30.475 1.0172
30.5 1.0032
30.525 1.0017
30.55 1.0098
30.575 1.0174
30.6 1.0212
30.625 1.0246
30.65 1.0334
30.675 1.0503
30.7 1.0703
30.725 1.0875
30.75 1.1003
30.775 1.1104
30.8 1.119
30.825 1.1292
30.85 1.1372
30.875 1.1423
30.9 1.1463
30.925 1.1493
30.95 1.156
30.975 1.1664
31 1.1775
31.025 1.1847
31.05 1.1887
31.075 1.1886
31.1 1.1817
31.125 1.1681
31.15 1.1494
31.175 1.1283
31.2 1.1079
31.225 1.0913
31.25 1.0784
31.275 1.0691
31.3 1.0667
31.325 1.0689
31.35 1.0755
31.375 1.0818
31.4 1.0848
31.425 1.0842
31.45 1.0785
31.475 1.0665
31.5 1.0528
31.525 1.0486
31.55 1.0549
31.575 1.068
31.6 1.083
31.625 1.0988
31.65 1.1184
31.675 1.1417
31.7 1.1631
31.725 1.1753
31.75 1.1779
31.775 1.1719
31.8 1.1541
31.825 1.1266
31.85 1.0945
31.875 1.0679
31.9 1.0584
31.925 1.0696
31.95 1.093
31.975 1.118
32 1.1416
32.025 1.1633
32.05 1.1858
32.075 1.2155
32.1 1.2525
32.125 1.2928
32.15 1.3283
32.175 1.3568
32.2 1.3797
32.225 1.3982
32.25 1.413
32.275 1.4225
32.3 1.4237
32.325 1.4157
32.35 1.3996
32.375 1.3744
32.4 1.3411
32.425 1.3037
32.45 1.2685
32.475 1.234
32.5 1.1973
32.525 1.1576
32.55 1.1157
32.575 1.0739
32.6 1.0342
32.625 0.993
32.65 0.9544
32.675 0.9235
32.7 0.9119
32.725 0.9224
32.75 0.9479
32.775 0.9778
32.8 1.0081
32.825 1.0393
32.85 1.0732
32.875 1.1114
32.9 1.1482
32.925 1.1795
32.95 1.2042
32.975 1.2225
33 1.2377
33.025 1.2525
33.05 1.2674
33.075 1.2836
33.1 1.3018
33.125 1.3264
33.15 1.3483
33.175 1.367
33.2 1.3899
33.225 1.4204
33.25 1.4553
33.275 1.4884
33.3 1.5158
33.325 1.5356
33.35 1.5467
33.375 1.5488
33.4 1.5416
33.425 1.5253
33.45 1.4995
33.475 1.4642
33.5 1.4215
33.525 1.372
33.55 1.3208
33.575 1.2715
33.6 1.2201
33.625 1.1621
33.65 1.0949
33.675 1.0205
33.7 0.9473
33.725 0.8807
33.75 0.8243
33.775 0.7703
33.8 0.7192
33.825 0.6697
33.85 0.6237
33.875 0.5841
33.9 0.5566
33.925 0.5403
33.95 0.5325
33.975 0.5308
34 0.5304
34.025 0.532
34.05 0.5362
34.075 0.542
34.1 0.5509
34.125 0.5694
34.15 0.5999
34.175 0.6396
34.2 0.6843
34.225 0.7312
34.25 0.78
34.275 0.8282
34.3 0.8743
34.325 0.9212
34.35 0.9747
34.375 1.0395
34.4 1.1106
34.425 1.1826
34.45 1.2517
34.475 1.3178
34.5 1.3811
34.525 1.443
34.55 1.5039
34.575 1.5629
34.6 1.62
34.625 1.6729
34.65 1.7222
34.675 1.7686
34.7 1.8101
34.725 1.8461
34.75 1.8747
34.775 1.8924
34.8 1.8993
34.825 1.8966
34.85 1.8855
34.875 1.8679
34.9 1.845
34.925 1.8191
34.95 1.7925
34.975 1.7652
35 1.7401
35.025 1.7198
35.05 1.7045
35.075 1.6929
35.1 1.6885
35.125 1.6841
35.15 1.6765
35.175 1.6687
35.2 1.6638
35.225 1.6585
35.25 1.6503
35.275 1.6383
35.3 1.6218
35.325 1.6043
35.35 1.5931
35.375 1.5902
35.4 1.5939
35.425 1.6024
35.45 1.6156
35.475 1.6286
35.5 1.6364
35.525 1.6364
35.55 1.6296
35.575 1.6193
35.6 1.6085
35.625 1.5998
35.65 1.5896
35.675 1.5747
35.7 1.5539
35.725 1.5281
35.75 1.4985
35.775 1.4638
35.8 1.4229
35.825 1.3817
35.85 1.3466
35.875 1.3137
35.9 1.2726
35.925 1.2181
35.95 1.1549
35.975 1.0917
36 1.0345
36.025 0.976
36.05 0.9069
36.075 0.8293
36.1 0.7484
36.125 0.6728
36.15 0.6048
36.175 0.5407
36.2 0.4826
36.225 0.4322
36.25 0.3889
36.275 0.3525
36.3 0.3223
36.325 0.2972
36.35 0.277
36.375 0.2629
36.4 0.2551
36.425 0.2568
36.45 0.2745
36.475 0.3031
36.5 0.3347
36.525 0.3629
36.55 0.385
36.575 0.4019
36.6 0.4166
36.625 0.4313
36.65 0.448
36.675 0.4648
36.7 0.4809
36.725 0.4954
36.75 0.5092
36.775 0.5217
36.8 0.5315
36.825 0.5374
36.85 0.5424
36.875 0.5493
36.9 0.5605
36.925 0.5846
36.95 0.6309
36.975 0.6932
37 0.761
37.025 0.8281
37.05 0.8889
37.075 0.9417
37.1 0.985
37.125 1.0259
37.15 1.0594
37.175 1.0844
37.2 1.1089
37.225 1.1391
37.25 1.1748
37.275 1.218
37.3 1.2685
37.325 1.3238
37.35 1.382
37.375 1.4361
37.4 1.48
37.425 1.5173
37.45 1.5522
37.475 1.5854
37.5 1.6183
37.525 1.6536
37.55 1.6911
37.575 1.7268
37.6 1.7629
37.625 1.7991
37.65 1.8354
37.675 1.8692
37.7 1.8986
37.725 1.9228
37.75 1.943
37.775 1.9607
37.8 1.9803
37.825 2.0058
37.85 2.034
37.875 2.0608
37.9 2.0825
37.925 2.0973
37.95 2.1052
37.975 2.1056
38 2.0983
38.025 2.0818
38.05 2.0562
38.075 2.02
38.1 1.9731
38.125 1.919
38.15 1.8674
38.175 1.8217
38.2 1.7801
38.225 1.7388
38.25 1.6942
38.275 1.6437
38.3 1.5879
38.325 1.5271
38.35 1.4641
38.375 1.4
38.4 1.3359
38.425 1.2741
38.45 1.2162
38.475 1.1596
38.5 1.1007
38.525 1.0347
38.55 0.9672
38.575 0.9039
38.6 0.854
38.625 0.8213
38.65 0.7957
38.675 0.773
38.7 0.7567
38.725 0.7362
38.75 0.7136
38.775 0.6944
38.8 0.6748
38.825 0.6477
38.85 0.6136
38.875 0.5765
38.9 0.5395
38.925 0.5033
38.95 0.4682
38.975 0.4371
39 0.414
39.025 0.4084
39.05 0.4208
39.075 0.45
39.1 0.4973
39.125 0.5546
39.15 0.6138
39.175 0.6688
39.2 0.7222
39.225 0.7729
39.25 0.8159
39.275 0.8533
39.3 0.8828
39.325 0.8994
39.35 0.9018
39.375 0.8907
39.4 0.8652
39.425 0.829
39.45 0.7971
39.475 0.8098
39.5 0.8766
39.525 0.9736
39.55 1.0761
39.575 1.1795
39.6 1.2801
39.625 1.3792
39.65 1.4728
39.675 1.5615
39.7 1.6495
39.725 1.7419
39.75 1.853
39.775 1.9798
39.8 2.1066
39.825 2.2289
39.85 2.3456
39.875 2.4567
39.9 2.5606
39.925 2.6584
39.95 2.751
39.975 2.8411
40 2.9324
40.025 3.0263
40.05 3.1202
40.075 3.2115
40.1 3.2951
40.125 3.3704
40.15 3.4387
40.175 3.5017
40.2 3.5596
40.225 3.6122
40.25 3.6607
40.275 3.7067
40.3 3.7513
40.325 3.7925
40.35 3.8288
40.375 3.8611
40.4 3.8894
40.425 3.9128
40.45 3.9317
40.475 3.9466
40.5 3.9569
40.525 3.9633
40.55 3.9665
40.575 3.9664
40.6 3.9623
40.625 3.9538
40.65 3.9409
40.675 3.9242
40.7 3.9049
40.725 3.8832
40.75 3.859
40.775 3.8332
40.8 3.8037
40.825 3.7696
40.85 3.7323
40.875 3.693
40.9 3.6536
40.925 3.6143
40.95 3.5761
40.975 3.5344
41 3.4867
41.025 3.4339
41.05 3.3776
41.075 3.3169
41.1 3.2492
41.125 3.178
41.15 3.1094
41.175 3.0444
41.2 2.9821
41.225 2.9251
41.25 2.8746
41.275 2.8278
41.3 2.7964
41.325 2.7736
41.35 2.7491
41.375 2.721
41.4 2.6902
41.425 2.6598
41.45 2.6265
41.475 2.5889
41.5 2.5487
41.525 2.51
41.55 2.4797
41.575 2.4657
41.6 2.4681
41.625 2.4817
41.65 2.5029
41.675 2.5293
41.7 2.5603
41.725 2.5942
41.75 2.6278
41.775 2.6616
41.8 2.6914
41.825 2.7187
41.85 2.7385
41.875 2.7492
41.9 2.752
41.925 2.7486
41.95 2.7396
41.975 2.7265
42 2.711
42.025 2.6961
42.05 2.6842
42.075 2.6786
42.1 2.6791
42.125 2.6836
42.15 2.6944
42.175 2.7135
42.2 2.7403
42.225 2.7725
42.25 2.804
42.275 2.8342
42.3 2.8622
42.325 2.8856
42.35 2.9034
42.375 2.9159
42.4 2.9285
42.425 2.9408
42.45 2.9475
42.475 2.9457
42.5 2.9368
42.525 2.9218
42.55 2.9038
42.575 2.8818
42.6 2.8539
42.625 2.8208
42.65 2.7837
42.675 2.745
42.7 2.7146
42.725 2.6952
42.75 2.6802
42.775 2.6638
42.8 2.6439
42.825 2.6192
42.85 2.5918
42.875 2.5612
42.9 2.5309
42.925 2.5031
42.95 2.4841
42.975 2.473
43 2.4695
43.025 2.4752
43.05 2.481
43.075 2.4841
43.1 2.4836
43.125 2.4781
43.15 2.467
43.175 2.4505
43.2 2.4306
43.225 2.41
43.25 2.3926
43.275 2.3773
43.3 2.3629
43.325 2.3535
43.35 2.3548
43.375 2.373
43.4 2.399
43.425 2.4252
43.45 2.4533
43.475 2.479
43.5 2.498
43.525 2.509
43.55 2.5125
43.575 2.5084
43.6 2.4968
43.625 2.4788
43.65 2.4551
43.675 2.4243
43.7 2.3857
43.725 2.3402
43.75 2.2895
43.775 2.236
43.8 2.1868
43.825 2.1455
43.85 2.1061
43.875 2.0656
43.9 2.0247
43.925 1.9858
43.95 1.9463
43.975 1.8988
44 1.8404
44.025 1.7749
44.05 1.7107
44.075 1.6548
44.1 1.6077
44.125 1.571
44.15 1.5443
44.175 1.5255
44.2 1.5162
44.225 1.506
44.25 1.4884
44.275 1.4642
44.3 1.4295
44.325 1.3801
44.35 1.3176
44.375 1.2419
44.4 1.1586
44.425 1.071
44.45 0.9775
44.475 0.8825
44.5 0.7903
44.525 0.7078
44.55 0.6481
44.575 0.6116
44.6 0.5863
44.625 0.5783
44.65 0.5792
44.675 0.5833
44.7 0.5928
44.725 0.612
44.75 0.6462
44.775 0.6998
44.8 0.7612
44.825 0.8234
44.85 0.8841
44.875 0.9441
44.9 1.003
44.925 1.0629
44.95 1.122
44.975 1.1775
45 1.2267
45.025 1.2677
45.05 1.2979
45.075 1.3167
45.1 1.3296
45.125 1.3449
45.15 1.3656
45.175 1.4012
45.2 1.4585
45.225 1.5367
45.25 1.6247
45.275 1.7135
45.3 1.8007
45.325 1.8883
45.35 1.9741
45.375 2.0558
45.4 2.1297
45.425 2.195
45.45 2.2501
45.475 2.2954
45.5 2.3301
45.525 2.3537
45.55 2.3661
45.575 2.3707
45.6 2.3719
45.625 2.3725
45.65 2.372
45.675 2.3685
45.7 2.3597
45.725 2.3521
45.75 2.3507
45.775 2.3517
45.8 2.349
45.825 2.3414
45.85 2.3288
45.875 2.3089
45.9 2.2808
45.925 2.2445
45.95 2.2
45.975 2.1471
46 2.0862
46.025 2.0173
46.05 1.9388
46.075 1.8517
46.1 1.756
46.125 1.652
46.15 1.5405
46.175 1.4258
46.2 1.3081
46.225 1.1833
46.25 1.059
46.275 0.9468
46.3 0.8452
46.325 0.751
46.35 0.6608
46.375 0.582
46.4 0.5272
46.425 0.5039
46.45 0.5128
46.475 0.5396
46.5 0.5702
46.525 0.5975
46.55 0.6201
46.575 0.644
46.6 0.6718
46.625 0.701
46.65 0.725
46.675 0.744
46.7 0.7579
46.725 0.7634
46.75 0.763
46.775 0.7616
46.8 0.7599
46.825 0.759
46.85 0.7602
46.875 0.7641
46.9 0.7671
46.925 0.7697
46.95 0.7729
46.975 0.7734
47 0.7701
47.025 0.7641
47.05 0.7568
47.075 0.7484
47.1 0.7431
47.125 0.7465
47.15 0.7547
47.175 0.7611
47.2 0.7678
47.225 0.7788
47.25 0.7945
47.275 0.8129
47.3 0.8289
47.325 0.841
47.35 0.8498
47.375 0.8548
47.4 0.8573
47.425 0.8591
47.45 0.8623
47.475 0.87
47.5 0.887
47.525 0.9149
47.55 0.9514
47.575 0.9971
47.6 1.0521
47.625 1.1195
47.65 1.192
47.675 1.2639
47.7 1.3311
47.725 1.3948
47.75 1.4619
47.775 1.533
47.8 1.6029
47.825 1.6682
47.85 1.7277
47.875 1.7828
47.9 1.8337
47.925 1.8805
47.95 1.9211
47.975 1.9541
48 1.9807
48.025 2.001
48.05 2.0166
48.075 2.032
48.1 2.048
48.125 2.0655
48.15 2.088
48.175 2.1146
48.2 2.1407
48.225 2.1598
48.25 2.1743
48.275 2.1897
48.3 2.2084
48.325 2.2311
48.35 2.2548
48.375 2.2736
48.4 2.2878
48.425 2.299
48.45 2.3046
48.475 2.3026
48.5 2.2927
48.525 2.2747
48.55 2.2467
48.575 2.2077
48.6 2.1602
48.625 2.1041
48.65 2.0396
48.675 1.9672
48.7 1.8875
48.725 1.8004
48.75 1.7073
48.775 1.6069
48.8 1.5023
48.825 1.4019
48.85 1.3127
48.875 1.2344
48.9 1.1647
48.925 1.0993
48.95 1.0369
48.975 0.9828
49 0.9379
49.025 0.901
49.05 0.8696
49.075 0.8439
49.1 0.8251
49.125 0.8148
49.15 0.8109
49.175 0.8079
49.2 0.8047
49.225 0.7984
49.25 0.7877
49.275 0.7723
49.3 0.7538
49.325 0.7325
49.35 0.7107
49.375 0.6972
49.4 0.6917
49.425 0.6861
49.45 0.6771
49.475 0.6611
49.5 0.6392
49.525 0.6162
49.55 0.5953
49.575 0.5776
49.6 0.5637
49.625 0.5574
49.65 0.56
49.675 0.5729
49.7 0.5962
49.725 0.6343
49.75 0.6825
49.775 0.7307
49.8 0.7756
49.825 0.8137
49.85 0.8467
49.875 0.8746
49.9 0.901
49.925 0.9307
49.95 0.9653
49.975 1.008
50 1.0615
50.025 1.1173
50.05 1.1666
50.075 1.2088
50.1 1.2429
50.125 1.2675
50.15 1.2849
50.175 1.2963
50.2 1.3028
50.225 1.3047
50.25 1.3056
50.275 1.3039
50.3 1.2971
50.325 1.2846
50.35 1.2659
50.375 1.2425
50.4 1.22
50.425 1.1942
50.45 1.1629
50.475 1.1263
50.5 1.0966
50.525 1.0812
50.55 1.0624
50.575 1.0357
50.6 1.0026
50.625 0.9615
50.65 0.9153
50.675 0.8644
50.7 0.8101
50.725 0.7519
50.75 0.6941
50.775 0.6394
50.8 0.588
50.825 0.5368
50.85 0.4839
50.875 0.4264
50.9 0.3659
50.925 0.3061
50.95 0.253
50.975 0.2064
51 0.1697
51.025 0.1451
51.05 0.1328
51.075 0.1283
51.1 0.122
51.125 0.1103
51.15 0.096
51.175 0.0777
51.2 0.0521
51.225 0.016
51.25 -0.0315
51.275 -0.0886
51.3 -0.1521
51.325 -0.2195
51.35 -0.2862
51.375 -0.3457
51.4 -0.3967
51.425 -0.4427
51.45 -0.4838
51.475 -0.5157
51.5 -0.5352
51.525 -0.5498
51.55 -0.5615
51.575 -0.5741
51.6 -0.5878
51.625 -0.6
51.65 -0.6062
51.675 -0.6043
51.7 -0.5951
51.725 -0.5843
51.75 -0.5777
51.775 -0.5749
51.8 -0.5759
51.825 -0.578
51.85 -0.5773
51.875 -0.5719
51.9 -0.555
51.925 -0.5274
51.95 -0.4991
51.975 -0.4762
52 -0.4604
52.025 -0.452
52.05 -0.4506
52.075 -0.4537
52.1 -0.4612
52.125 -0.4735
52.15 -0.4865
52.175 -0.4922
52.2 -0.4845
52.225 -0.4701
52.25 -0.4572
52.275 -0.4534
52.3 -0.4594
52.325 -0.4735
52.35 -0.4963
52.375 -0.5284
52.4 -0.5639
52.425 -0.5998
52.45 -0.6364
52.475 -0.6726
52.5 -0.7075
52.525 -0.7351
52.55 -0.7475
52.575 -0.7319
52.6 -0.6805
52.625 -0.6097
52.65 -0.5374
52.675 -0.4735
52.7 -0.4207
52.725 -0.3772
52.75 -0.3421
52.775 -0.3176
52.8 -0.3045
52.825 -0.2966
52.85 -0.2897
52.875 -0.2764
52.9 -0.2539
52.925 -0.2279
52.95 -0.206
52.975 -0.1884
53 -0.1779
53.025 -0.175
53.05 -0.1785
53.075 -0.1866
53.1 -0.2013
53.125 -0.2252
53.15 -0.2602
53.175 -0.3053
53.2 -0.3595
53.225 -0.4226
53.25 -0.4875
53.275 -0.5525
53.3 -0.6194
53.325 -0.6858
53.35 -0.752
53.375 -0.8146
53.4 -0.8649
53.425 -0.9058
53.45 -0.943
53.475 -0.9787
53.5 -1.0105
53.525 -1.0309
53.55 -1.0356
53.575 -1.0264
53.6 -1.0064
53.625 -0.9799
53.65 -0.9518
53.675 -0.9264
53.7 -0.9056
53.725 -0.889
53.75 -0.8729
53.775 -0.8573
53.8 -0.8417
53.825 -0.826
53.85 -0.8101
53.875 -0.7901
53.9 -0.7651
53.925 -0.7395
53.95 -0.717
53.975 -0.6982
54 -0.6828
54.025 -0.6746
54.05 -0.6761
54.075 -0.6846
54.1 -0.6955
54.125 -0.7064
54.15 -0.7138
54.175 -0.7128
54.2 -0.703
54.225 -0.6939
54.25 -0.6894
54.275 -0.6853
54.3 -0.6767
54.325 -0.6613
54.35 -0.6394
54.375 -0.6133
54.4 -0.5867
54.425 -0.5603
54.45 -0.5389
54.475 -0.5259
54.5 -0.524
54.525 -0.5331
54.55 -0.5482
54.575 -0.5608
54.6 -0.5674
54.625 -0.571
54.65 -0.5769
54.675 -0.5882
54.7 -0.6046
54.725 -0.6246
54.75 -0.6457
54.775 -0.6647
54.8 -0.6833
54.825 -0.6981
54.85 -0.7107
54.875 -0.7295
54.9 -0.7546
54.925 -0.7844
54.95 -0.8214
54.975 -0.8603
55 -0.8983
55.025 -0.9388
55.05 -0.9821
55.075 -1.0229
55.1 -1.0622
55.125 -1.0987
55.15 -1.134
55.175 -1.1731
55.2 -1.2156
55.225 -1.2613
55.25 -1.3038
55.275 -1.338
55.3 -1.3638
55.325 -1.3853
55.35 -1.4079
55.375 -1.4348
55.4 -1.4654
55.425 -1.4925
55.45 -1.5105
55.475 -1.5177
55.5 -1.5178
55.525 -1.5164
55.55 -1.509
55.575 -1.4902
55.6 -1.4658
55.625 -1.4441
55.65 -1.4254
55.675 -1.4059
55.7 -1.3865
55.725 -1.3736
55.75 -1.3683
55.775 -1.3668
55.8 -1.3692
55.825 -1.3771
55.85 -1.3885
55.875 -1.402
55.9 -1.4187
55.925 -1.4385
55.95 -1.463
55.975 -1.4937
56 -1.5321
56.025 -1.575
56.05 -1.6208
56.075 -1.6652
56.1 -1.7138
56.125 -1.7702
56.15 -1.8382
56.175 -1.9198
56.2 -2.011
56.225 -2.1004
56.25 -2.1662
56.275 -2.2027
56.3 -2.222
56.325 -2.2294
56.35 -2.2316
56.375 -2.2251
56.4 -2.2117
56.425 -2.1933
56.45 -2.1691
56.475 -2.142
56.5 -2.1137
56.525 -2.0851
56.55 -2.0556
56.575 -2.0249
56.6 -1.9926
56.625 -1.9558
56.65 -1.9144
56.675 -1.8713
56.7 -1.8233
56.725 -1.7654
56.75 -1.693
56.775 -1.6166
56.8 -1.5471
56.825 -1.4895
56.85 -1.4417
56.875 -1.402
56.9 -1.3647
56.925 -1.3272
56.95 -1.284
56.975 -1.2377
57 -1.1908
57.025 -1.1464
57.05 -1.1077
57.075 -1.0777
57.1 -1.06
57.125 -1.0542
57.15 -1.055
57.175 -1.0622
57.2 -1.076
57.225 -1.0977
57.25 -1.1244
57.275 -1.1558
57.3 -1.1901
57.325 -1.2245
57.35 -1.2576
57.375 -1.2837
57.4 -1.3074
57.425 -1.3304
57.45 -1.3428
57.475 -1.3481
57.5 -1.3501
57.525 -1.3523
57.55 -1.3534
57.575 -1.3493
57.6 -1.3393
57.625 -1.3231
57.65 -1.3047
57.675 -1.2877
57.7 -1.2743
57.725 -1.2617
57.75 -1.2459
57.775 -1.2214
57.8 -1.1861
57.825 -1.1349
57.85 -1.0806
57.875 -1.0321
57.9 -0.9916
57.925 -0.958
57.95 -0.9283
57.975 -0.9007
58 -0.8717
58.025 -0.8406
58.05 -0.8074
58.075 -0.773
58.1 -0.741
58.125 -0.7083
58.15 -0.6731
58.175 -0.6344
58.2 -0.6001
58.225 -0.574
58.25 -0.556
58.275 -0.5409
58.3 -0.5276
58.325 -0.5174
58.35 -0.5102
58.375 -0.5032
58.4 -0.49
58.425 -0.4699
58.45 -0.4439
58.475 -0.4118
58.5 -0.3738
58.525 -0.3363
58.55 -0.3052
58.575 -0.2803
58.6 -0.2562
58.625 -0.2249
58.65 -0.1758
58.675 -0.1125
58.7 -0.0458
58.725 0.0204
58.75 0.0828
58.775 0.1382
58.8 0.1846
58.825 0.2203
58.85 0.2489
58.875 0.2739
58.9 0.299
58.925 0.3292
58.95 0.3596
58.975 0.3854
59 0.4044
59.025 0.4188
59.05 0.428
59.075 0.4319
59.1 0.433
59.125 0.4304
59.15 0.4237
59.175 0.411
59.2 0.3927
59.225 0.3691
59.25 0.341
59.275 0.3095
59.3 0.2772
59.325 0.2472
59.35 0.2239
59.375 0.2041
59.4 0.1829
59.425 0.1571
59.45 0.1292
59.475 0.1001
59.5 0.0728
59.525 0.0495
59.55 0.0317
59.575 0.0231
59.6 0.024
59.625 0.0326
59.65 0.045
59.675 0.0605
59.7 0.0798
59.725 0.1006
59.75 0.117
59.775 0.1225
59.8 0.116
59.825 0.099
59.85 0.0716
59.875 0.0362
59.9 -0.0061
59.925 -0.0538
59.95 -0.1017
59.975 -0.1448
60 -0.1797
60.025 -0.2065
60.05 -0.2218
60.075 -0.2207
60.1 -0.2033
60.125 -0.1747
60.15 -0.1313
60.175 -0.071
60.2 0.0058
60.225 0.0959
60.25 0.1918
60.275 0.2888
60.3 0.3848
60.325 0.4798
60.35 0.5705
60.375 0.655
60.4 0.7305
60.425 0.7988
60.45 0.8599
60.475 0.9129
60.5 0.9577
60.525 0.9958
60.55 1.0283
60.575 1.0554
60.6 1.0779
60.625 1.1012
60.65 1.1285
60.675 1.1632
60.7 1.2034
60.725 1.2414
60.75 1.2739
60.775 1.2984
60.8 1.3152
60.825 1.3246
60.85 1.3238
60.875 1.3131
60.9 1.2927
60.925 1.2642
60.95 1.2311
60.975 1.1951
61 1.1569
61.025 1.1141
61.05 1.0627
61.075 1.0034
61.1 0.9343
61.125 0.8592
61.15 0.7873
61.175 0.7351
61.2 0.703
61.225 0.675
61.25 0.6486
61.275 0.6278
61.3 0.6113
61.325 0.5942
61.35 0.5713
61.375 0.5455
61.4 0.5136
61.425 0.4794
61.45 0.4449
61.475 0.4134
61.5 0.3878
61.525 0.3674
61.55 0.3474
61.575 0.3279
61.6 0.3136
61.625 0.3073
61.65 0.3094
61.675 0.3201
61.7 0.3376
61.725 0.353
61.75 0.3595
61.775 0.3556
61.8 0.3405
61.825 0.3145
61.85 0.2814
61.875 0.2387
61.9 0.1859
61.925 0.1269
61.95 0.06
61.975 -0.0154
62 -0.0963
62.025 -0.1836
62.05 -0.2784
62.075 -0.3767
62.1 -0.4717
62.125 -0.5602
62.15 -0.635
62.175 -0.7008
62.2 -0.7616
62.225 -0.8127
62.25 -0.8583
62.275 -0.9032
62.3 -0.9413
62.325 -0.9634
62.35 -0.9646
62.375 -0.9501
62.4 -0.9235
62.425 -0.882
62.45 -0.8343
62.475 -0.7856
62.5 -0.7364
62.525 -0.6854
62.55 -0.6328
62.575 -0.5786
62.6 -0.5287
62.625 -0.4885
62.65 -0.4594
62.675 -0.4393
62.7 -0.4231
62.725 -0.4093
62.75 -0.3906
62.775 -0.3585
62.8 -0.3118
62.825 -0.2593
62.85 -0.2038
62.875 -0.1466
62.9 -0.0911
62.925 -0.0403
62.95 0.0006
62.975 0.0295
63 0.0466
63.025 0.0492
63.05 0.0381
63.075 0.0181
63.1 -0.003
63.125 -0.0164
63.15 -0.0257
63.175 -0.0333
63.2 -0.0412
63.225 -0.0523
63.25 -0.0654
63.275 -0.0783
63.3 -0.0954
63.325 -0.1183
63.35 -0.1441
63.375 -0.1723
63.4 -0.2003
63.425 -0.2144
63.45 -0.2136
63.475 -0.2105
63.5 -0.2077
63.525 -0.2032
63.55 -0.1951
63.575 -0.1844
63.6 -0.1723
63.625 -0.1577
63.65 -0.1373
63.675 -0.1147
63.7 -0.0899
63.725 -0.0657
63.75 -0.0415
63.775 -0.0167
63.8 0.0076
63.825 0.0338
63.85 0.0605
63.875 0.0859
63.9 0.1074
63.925 0.1247
63.95 0.1383
63.975 0.1459
64 0.1484
64.025 0.1467
64.05 0.1433
64.075 0.1383
64.1 0.1325
64.125 0.1304
64.15 0.1338
64.175 0.1434
64.2 0.1605
64.225 0.1869
64.25 0.2173
64.275 0.2474
64.3 0.277
64.325 0.3064
64.35 0.3353
64.375 0.3651
64.4 0.3951
64.425 0.4225
64.45 0.4417
64.475 0.4526
64.5 0.4569
64.525 0.4568
64.55 0.4526
64.575 0.4441
64.6 0.4292
64.625 0.412
64.65 0.395
64.675 0.3774
64.7 0.3562
64.725 0.3279
64.75 0.2933
64.775 0.2557
64.8 0.2186
64.825 0.1842
64.85 0.1545
64.875 0.1294
64.9 0.1095
64.925 0.0901
64.95 0.0648
64.975 0.031
65 -0.0092
65.025 -0.0515
65.05 -0.0947
65.075 -0.1344
65.1 -0.1634
65.125 -0.1826
65.15 -0.1954
65.175 -0.2038
65.2 -0.2108
65.225 -0.2236
65.25 -0.2461
65.275 -0.2811
65.3 -0.3274
65.325 -0.3819
65.35 -0.4398
65.375 -0.4924
65.4 -0.5347
65.425 -0.5652
65.45 -0.5873
65.475 -0.605
65.5 -0.6213
65.525 -0.6385
65.55 -0.6574
65.575 -0.6795
65.6 -0.7059
65.625 -0.7399
65.65 -0.7799
65.675 -0.8277
65.7 -0.8832
65.725 -0.9438
65.75 -1.0046
65.775 -1.0572
65.8 -1.0928
65.825 -1.1124
65.85 -1.1173
65.875 -1.1106
65.9 -1.0962
65.925 -1.0805
65.95 -1.0625
65.975 -1.0404
66 -1.0135
66.025 -0.9848
66.05 -0.954
66.075 -0.9246
66.1 -0.8977
66.125 -0.8754
66.15 -0.8565
66.175 -0.8398
66.2 -0.826
66.225 -0.8155
66.25 -0.8081
66.275 -0.8013
66.3 -0.7944
66.325 -0.7891
66.35 -0.7834
66.375 -0.7741
66.4 -0.7613
66.425 -0.745
66.45 -0.7254
66.475 -0.7049
66.5 -0.6861
66.525 -0.6691
66.55 -0.653
66.575 -0.6376
66.6 -0.6248
66.625 -0.6165
66.65 -0.6145
66.675 -0.6187
66.7 -0.6296
66.725 -0.6472
66.75 -0.6661
66.775 -0.6841
66.8 -0.7045
66.825 -0.7294
66.85 -0.7555
66.875 -0.7836
66.9 -0.8146
66.925 -0.8477
66.95 -0.8851
66.975 -0.9268
67 -0.9668
67.025 -1.0018
67.05 -1.0308
67.075 -1.0562
67.1 -1.0833
67.125 -1.1152
67.15 -1.1519
67.175 -1.1918
67.2 -1.2368
67.225 -1.287
67.25 -1.3426
67.275 -1.403
67.3 -1.4685
67.325 -1.5349
67.35 -1.59
67.375 -1.615
67.4 -1.5943
67.425 -1.539
67.45 -1.4654
67.475 -1.3829
67.5 -1.2993
67.525 -1.2192
67.55 -1.1456
67.575 -1.0792
67.6 -1.0167
67.625 -0.9555
67.65 -0.8891
67.675 -0.8102
67.7 -0.7252
67.725 -0.6426
67.75 -0.5658
67.775 -0.4905
67.8 -0.4128
67.825 -0.3328
67.85 -0.2552
67.875 -0.1828
67.9 -0.1195
67.925 -0.0646
67.95 -0.0166
67.975 0.0241
68 0.0575
68.025 0.0836
68.05 0.109
68.075 0.1331
68.1 0.1539
68.125 0.1691
68.15 0.1784
68.175 0.1807
68.2 0.1745
68.225 0.1632
68.25 0.149
68.275 0.1362
68.3 0.1233
68.325 0.1128
68.35 0.1081
68.375 0.1123
68.4 0.1212
68.425 0.1292
68.45 0.1335
68.475 0.135
68.5 0.1362
68.525 0.1385
68.55 0.142
68.575 0.1479
68.6 0.1565
68.625 0.1653
68.65 0.1683
68.675 0.1642
68.7 0.1534
68.725 0.1367
68.75 0.1171
68.775 0.0933
68.8 0.0664
68.825 0.0384
68.85 0.0111
68.875 -0.0128
68.9 -0.0291
68.925 -0.0278
68.95 -0.0111
68.975 0.0131
69 0.0388
69.025 0.0655
69.05 0.0929
69.075 0.1217
69.1 0.1569
69.125 0.2008
69.15 0.2521
69.175 0.311
69.2 0.3758
69.225 0.4422
69.25 0.508
69.275 0.5727
69.3 0.6359
69.325 0.6961
69.35 0.7552
69.375 0.8107
69.4 0.862
69.425 0.9079
69.45 0.9483
69.475 0.9833
69.5 1.0151
69.525 1.048
69.55 1.0788
69.575 1.1061
69.6 1.1277
69.625 1.1402
69.65 1.1471
69.675 1.155
69.7 1.1619
69.725 1.1646
69.75 1.1629
69.775 1.1555
69.8 1.1435
69.825 1.1298
69.85 1.1175
69.875 1.1044
69.9 1.091
69.925 1.0838
69.95 1.0833
69.975 1.0879
70 1.0927
70.025 1.0984
70.05 1.1048
70.075 1.1107
70.1 1.1134
70.125 1.11
70.15 1.1039
70.175 1.0927
70.2 1.0854
70.225 1.0856
70.25 1.082
70.275 1.0743
70.3 1.0653
70.325 1.0559
70.35 1.0474
70.375 1.037
70.4 1.02
70.425 1.0013
70.45 0.9845
70.475 0.9728
70.5 0.9723
70.525 0.9733
70.55 0.9696
70.575 0.9625
70.6 0.9535
70.625 0.9502
70.65 0.9654
70.675 0.9907
70.7 1.0126
70.725 1.0281
70.75 1.0339
70.775 1.03
70.8 1.0175
70.825 1.0008
70.85 0.983
70.875 0.9631
70.9 0.9408
70.925 0.9175
70.95 0.8946
70.975 0.8811
71 0.8927
71.025 0.9286
71.05 0.9785
71.075 1.0321
71.1 1.0854
71.125 1.1382
71.15 1.1862
71.175 1.2281
71.2 1.2619
71.225 1.2869
71.25 1.308
71.275 1.3287
71.3 1.3504
71.325 1.3718
71.35 1.3902
71.375 1.4036
71.4 1.4119
71.425 1.4159
71.45 1.4151
71.475 1.4087
71.5 1.3968
71.525 1.3793
71.55 1.3558
71.575 1.3299
71.6 1.3083
71.625 1.2946
71.65 1.2868
71.675 1.2804
71.7 1.2691
71.725 1.2538
71.75 1.2463
71.775 1.2499
71.8 1.2623
71.825 1.2806
71.85 1.294
71.875 1.2967
71.9 1.2892
71.925 1.2761
71.95 1.2592
71.975 1.2344
72 1.1978
72.025 1.1474
72.05 1.0834
72.075 1.0089
72.1 0.9302
72.125 0.8625
72.15 0.8209
72.175 0.807
72.2 0.8087
72.225 0.8103
72.25 0.8009
72.275 0.7816
72.3 0.758
72.325 0.7347
72.35 0.7109
72.375 0.683
72.4 0.6476
72.425 0.6106
72.45 0.5725
72.475 0.5341
72.5 0.4926
72.525 0.446
72.55 0.3961
72.575 0.3432
72.6 0.2845
72.625 0.2227
72.65 0.1664
72.675 0.1274
72.7 0.1035
72.725 0.0858
72.75 0.0693
72.775 0.0476
72.8 0.0185
72.825 -0.0127
72.85 -0.0341
72.875 -0.0371
72.9 -0.0234
72.925 -0.0019
72.95 0.0206
72.975 0.0443
73 0.069
73.025 0.0954
73.05 0.1205
73.075 0.1445
73.1 0.1677
73.125 0.1905
73.15 0.2159
73.175 0.2445
73.2 0.2761
73.225 0.3087
73.25 0.3404
73.275 0.3678
73.3 0.3904
73.325 0.4098
73.35 0.4258
73.375 0.4379
73.4 0.4471
73.425 0.453
73.45 0.4573
73.475 0.4579
73.5 0.458
73.525 0.4579
73.55 0.46
73.575 0.4624
73.6 0.4612
73.625 0.4547
73.65 0.4415
73.675 0.4232
73.7 0.4009
73.725 0.3765
73.75 0.3498
73.775 0.3201
73.8 0.2878
73.825 0.2488
73.85 0.2029
73.875 0.1517
73.9 0.0981
73.925 0.0451
73.95 -0.0002
73.975 -0.0332
74 -0.0517
74.025 -0.0556
74.05 -0.0472
74.075 -0.035
74.1 -0.017
74.125 0.01
74.15 0.0353
74.175 0.0533
74.2 0.064
74.225 0.071
74.25 0.0759
74.275 0.0923
74.3 0.1178
74.325 0.1431
74.35 0.1658
74.375 0.1829
74.4 0.1927
74.425 0.1955
74.45 0.1958
74.475 0.1971
74.5 0.1999
74.525 0.2076
74.55 0.2186
74.575 0.2264
74.6 0.2291
74.625 0.2264
74.65 0.2146
74.675 0.1927
74.7 0.1625
74.725 0.1294
74.75 0.0992
74.775 0.0693
74.8 0.0398
74.825 0.0144
74.85 0.0045
74.875 0.0107
74.9 0.0279
74.925 0.044
74.95 0.0573
74.975 0.068
75 0.0743
75.025 0.0746
75.05 0.0709
75.075 0.064
75.1 0.0584
75.125 0.0593
75.15 0.0665
75.175 0.0851
75.2 0.1132
75.225 0.1441
75.25 0.1768
75.275 0.2131
75.3 0.2489
75.325 0.2838
75.35 0.3181
75.375 0.3524
75.4 0.3822
75.425 0.405
75.45 0.4204
75.475 0.4282
75.5 0.4295
75.525 0.4257
75.55 0.4228
75.575 0.4223
75.6 0.4317
75.625 0.4621
75.65 0.5095
75.675 0.5563
75.7 0.5967
75.725 0.6281
75.75 0.6519
75.775 0.667
75.8 0.678
75.825 0.6925
75.85 0.7084
75.875 0.7242
75.9 0.7377
75.925 0.7487
75.95 0.7549
75.975 0.7551
76 0.7454
76.025 0.7268
76.05 0.7044
76.075 0.6917
76.1 0.6984
76.125 0.7233
76.15 0.7603
76.175 0.8064
76.2 0.8563
76.225 0.91
76.25 0.9628
76.275 1.014
76.3 1.0634
76.325 1.1089
76.35 1.1474
76.375 1.1793
76.4 1.2061
76.425 1.2281
76.45 1.2452
76.475 1.2599
76.5 1.2728
76.525 1.2859
76.55 1.3022
76.575 1.318
76.6 1.3308
76.625 1.3393
76.65 1.3424
76.675 1.3435
76.7 1.3435
76.725 1.3417
76.75 1.3367
76.775 1.3284
76.8 1.3175
76.825 1.3039
76.85 1.2848
76.875 1.2607
76.9 1.2319
76.925 1.1994
76.95 1.1631
76.975 1.1214
77 1.073
77.025 1.0184
77.05 0.9589
77.075 0.897
77.1 0.8392
77.125 0.7911
77.15 0.7583
77.175 0.7343
77.2 0.7095
77.225 0.6825
77.25 0.6558
77.275 0.6317
77.3 0.608
77.325 0.5791
77.35 0.5421
77.375 0.5006
77.4 0.4623
77.425 0.4361
77.45 0.4211
77.475 0.413
77.5 0.4038
77.525 0.3877
77.55 0.3646
77.575 0.3368
77.6 0.3031
77.625 0.2678
77.65 0.2386
77.675 0.2127
77.7 0.1913
77.725 0.1741
77.75 0.1668
77.775 0.1743
77.8 0.1956
77.825 0.2195
77.85 0.2421
77.875 0.261
77.9 0.2778
77.925 0.29
77.95 0.2964
77.975 0.2956
78 0.2876
78.025 0.2712
78.05 0.2467
78.075 0.2146
78.1 0.1738
78.125 0.1199
78.15 0.0562
78.175 -0.0087
78.2 -0.0687
78.225 -0.1231
78.25 -0.1706
78.275 -0.2096
78.3 -0.2339
78.325 -0.2531
78.35 -0.2685
78.375 -0.2774
78.4 -0.2818
78.425 -0.2818
78.45 -0.2742
78.475 -0.2582
78.5 -0.239
78.525 -0.2206
78.55 -0.2045
78.575 -0.1918
78.6 -0.1833
78.625 -0.1801
78.65 -0.1839
78.675 -0.1967
78.7 -0.2188
78.725 -0.2441
78.75 -0.2674
78.775 -0.2873
78.8 -0.3092
78.825 -0.3307
78.85 -0.3527
78.875 -0.3774
78.9 -0.4058
78.925 -0.436
78.95 -0.4693
78.975 -0.504
79 -0.5384
79.025 -0.5673
79.05 -0.5738
79.075 -0.552
79.1 -0.517
79.125 -0.4902
79.15 -0.4787
79.175 -0.4703
79.2 -0.4657
79.225 -0.4643
79.25 -0.4613
79.275 -0.4503
79.3 -0.4271
79.325 -0.3927
79.35 -0.3546
79.375 -0.3163
79.4 -0.2812
79.425 -0.2524
79.45 -0.2272
79.475 -0.2063
79.5 -0.1894
79.525 -0.171
79.55 -0.1493
79.575 -0.1268
79.6 -0.1075
79.625 -0.0957
79.65 -0.095
79.675 -0.1051
79.7 -0.1217
79.725 -0.1407
79.75 -0.1618
79.775 -0.1852
79.8 -0.2116
79.825 -0.2391
79.85 -0.2652
79.875 -0.2898
79.9 -0.3076
79.925 -0.3156
79.95 -0.3187
79.975 -0.3218
80 -0.324
80.025 -0.3192
80.05 -0.2998
80.075 -0.27
80.1 -0.2395
80.125 -0.2123
80.15 -0.1868
80.175 -0.1593
80.2 -0.128
80.225 -0.094
80.25 -0.0596
80.275 -0.027
80.3 0.0028
80.325 0.0313
80.35 0.0632
80.375 0.0954
80.4 0.1209
80.425 0.1343
80.45 0.1355
80.475 0.1287
80.5 0.1219
80.525 0.1214
80.55 0.1227
80.575 0.1214
80.6 0.1173
80.625 0.1166
80.65 0.1187
80.675 0.1261
80.7 0.1369
80.725 0.1487
80.75 0.1592
80.775 0.17
80.8 0.1821
80.825 0.1937
80.85 0.205
80.875 0.2172
80.9 0.2332
80.925 0.2565
80.95 0.2882
80.975 0.3269
81 0.3673
81.025 0.4126
81.05 0.468
81.075 0.5321
81.1 0.5992
81.125 0.6644
81.15 0.7248
81.175 0.779
81.2 0.826
81.225 0.8671
81.25 0.9
81.275 0.924
81.3 0.9374
81.325 0.9389
81.35 0.9289
81.375 0.9078
81.4 0.8751
81.425 0.8329
81.45 0.7812
81.475 0.7217
81.5 0.6604
81.525 0.609
81.55 0.5708
81.575 0.5389
81.6 0.5062
81.625 0.4738
81.65 0.4405
81.675 0.4026
81.7 0.3564
81.725 0.3019
81.75 0.2421
81.775 0.1832
81.8 0.1308
81.825 0.0895
81.85 0.0652
81.875 0.0624
81.9 0.0814
81.925 0.1249
81.95 0.1899
81.975 0.2649
82 0.3372
82.025 0.4078
82.05 0.4727
82.075 0.529
82.1 0.5742
82.125 0.6081
82.15 0.6301
82.175 0.644
82.2 0.6522
82.225 0.655
82.25 0.6487
82.275 0.6345
82.3 0.6144
82.325 0.5903
82.35 0.5649
82.375 0.5428
82.4 0.5248
82.425 0.5109
82.45 0.504
82.475 0.5061
82.5 0.515
82.525 0.5212
82.55 0.5209
82.575 0.5131
82.6 0.5001
82.625 0.4832
82.65 0.4655
82.675 0.4469
82.7 0.4273
82.725 0.4049
82.75 0.3776
82.775 0.3464
82.8 0.309
82.825 0.2676
82.85 0.2199
82.875 0.1669
82.9 0.1146
82.925 0.0703
82.95 0.0383
82.975 0.0204
83 0.0142
83.025 0.0122
83.05 0.0131
83.075 0.0124
83.1 0.0119
83.125 0.0131
83.15 0.0164
83.175 0.0223
83.2 0.0296
83.225 0.0378
83.25 0.0497
83.275 0.0661
83.3 0.0904
83.325 0.1264
83.35 0.1648
83.375 0.1923
83.4 0.204
83.425 0.2027
83.45 0.1985
83.475 0.1996
83.5 0.2049
83.525 0.2094
83.55 0.2125
83.575 0.2155
83.6 0.2167
83.625 0.2149
83.65 0.2137
83.675 0.214
83.7 0.2219
83.725 0.2414
83.75 0.2702
83.775 0.3077
83.8 0.3523
83.825 0.4028
83.85 0.4564
83.875 0.5086
83.9 0.5563
83.925 0.6011
83.95 0.6386
83.975 0.6677
84 0.6898
84.025 0.7054
84.05 0.7169
84.075 0.7268
84.1 0.7353
84.125 0.745
84.15 0.7534
84.175 0.7583
84.2 0.7604
84.225 0.7614
84.25 0.7629
84.275 0.767
84.3 0.7749
84.325 0.7841
84.35 0.7928
84.375 0.8002
84.4 0.8114
84.425 0.8285
84.45 0.852
84.475 0.8793
84.5 0.9065
84.525 0.9298
84.55 0.9456
84.575 0.9546
84.6 0.957
84.625 0.9552
84.65 0.9489
84.675 0.938
84.7 0.9239
84.725 0.9074
84.75 0.8884
84.775 0.8653
84.8 0.8371
84.825 0.8019
84.85 0.7594
84.875 0.7124
84.9 0.666
84.925 0.6273
84.95 0.5992
84.975 0.5755
85 0.5483
85.025 0.5201
85.05 0.4918
85.075 0.4639
85.1 0.4364
85.125 0.4087
85.15 0.3797
85.175 0.3477
85.2 0.3126
85.225 0.2742
85.25 0.2389
85.275 0.2102
85.3 0.1893
85.325 0.1818
85.35 0.1824
85.375 0.1837
85.4 0.1846
85.425 0.1839
85.45 0.1846
85.475 0.1925
85.5 0.2108
85.525 0.2349
85.55 0.2629
85.575 0.2961
85.6 0.3285
85.625 0.3584
85.65 0.3848
85.675 0.4082
85.7 0.4246
85.725 0.4377
85.75 0.454
85.775 0.4748
85.8 0.4955
85.825 0.5125
85.85 0.5273
85.875 0.5373
85.9 0.5427
85.925 0.5459
85.95 0.5456
85.975 0.5387
86 0.527
86.025 0.5098
86.05 0.4893
86.075 0.4659
86.1 0.4386
86.125 0.4074
86.15 0.3745
86.175 0.3408
86.2 0.3049
86.225 0.2658
86.25 0.224
86.275 0.1852
86.3 0.1512
86.325 0.1227
86.35 0.1043
86.375 0.0915
86.4 0.0799
86.425 0.0732
86.45 0.0745
86.475 0.0869
86.5 0.1124
86.525 0.1467
86.55 0.1866
86.575 0.2306
86.6 0.2733
86.625 0.3111
86.65 0.3464
86.675 0.3823
86.7 0.4185
86.725 0.4538
86.75 0.4901
86.775 0.5289
86.8 0.569
86.825 0.6103
86.85 0.6576
86.875 0.7119
86.9 0.7715
86.925 0.8271
86.95 0.8752
86.975 0.9153
87 0.9468
87.025 0.9664
87.05 0.9735
87.075 0.9705
87.1 0.958
87.125 0.9375
87.15 0.9116
87.175 0.8859
87.2 0.8709
87.225 0.8735
87.25 0.8791
87.275 0.879
87.3 0.8729
87.325 0.8605
87.35 0.8417
87.375 0.8167
87.4 0.7863
87.425 0.7531
87.45 0.7199
87.475 0.688
87.5 0.6601
87.525 0.633
87.55 0.6063
87.575 0.5836
87.6 0.5665
87.625 0.5552
87.65 0.5489
87.675 0.5428
87.7 0.536
87.725 0.5335
87.75 0.5371
87.775 0.551
87.8 0.5675
87.825 0.5813
87.85 0.5915
87.875 0.5974
87.9 0.5985
87.925 0.597
87.95 0.5943
87.975 0.5902
88 0.5848
88.025 0.5828
88.05 0.5864
88.075 0.5953
88.1 0.6067
88.125 0.6182
88.15 0.6264
88.175 0.6374
88.2 0.6563
88.225 0.6751
88.25 0.6891
88.275 0.6965
88.3 0.6979
88.325 0.6953
88.35 0.6953
88.375 0.7051
88.4 0.7261
88.425 0.7548
88.45 0.7966
88.475 0.8451
88.5 0.8915
88.525 0.9314
88.55 0.963
88.575 0.9867
88.6 1.0058
88.625 1.0258
88.65 1.0482
88.675 1.0663
88.7 1.0757
88.725 1.0763
88.75 1.0712
88.775 1.0596
88.8 1.0422
88.825 1.0202
88.85 1.0017
88.875 0.9959
88.9 1.0083
88.925 1.0243
88.95 1.0341
88.975 1.0343
89 1.025
89.025 1.0068
89.05 0.98
89.075 0.9443
89.1 0.9026
89.125 0.8605
89.15 0.8156
89.175 0.7628
89.2 0.7055
89.225 0.6532
89.25 0.6117
89.275 0.5764
89.3 0.543
89.325 0.5073
89.35 0.468
89.375 0.4251
89.4 0.3795
89.425 0.3369
89.45 0.3045
89.475 0.274
89.5 0.2455
89.525 0.2183
89.55 0.1918
89.575 0.1725
89.6 0.1722
89.625 0.1874
89.65 0.2144
89.675 0.247
89.7 0.2852
89.725 0.327
89.75 0.3708
89.775 0.4144
89.8 0.4542
89.825 0.4906
89.85 0.5234
89.875 0.5525
89.9 0.5769
89.925 0.5956
89.95 0.6087
89.975 0.6153
90 0.6161
90.025 0.6107
90.05 0.5992
90.075 0.5826
90.1 0.5604
90.125 0.5363
90.15 0.5163
90.175 0.5015
90.2 0.4929
90.225 0.4918
90.25 0.5004
90.275 0.5154
90.3 0.5317
90.325 0.5504
90.35 0.5753
90.375 0.6212
90.4 0.6883
90.425 0.7564
90.45 0.8193
90.475 0.8765
90.5 0.9256
90.525 0.9678
90.55 1.0036
90.575 1.0311
90.6 1.049
90.625 1.0564
90.65 1.0528
90.675 1.0389
90.7 1.0193
90.725 0.9952
90.75 0.9748
90.775 0.9642
90.8 0.9613
90.825 0.9627
90.85 0.9676
90.875 0.9725
90.9 0.9721
90.925 0.9676
90.95 0.9607
90.975 0.9548
91 0.9593
91.025 0.9816
91.05 1.0155
91.075 1.0529
91.1 1.0876
91.125 1.1185
91.15 1.1479
91.175 1.1761
91.2 1.2015
91.225 1.2221
91.25 1.2353
91.275 1.2402
91.3 1.2355
91.325 1.2234
91.35 1.209
91.375 1.195
91.4 1.1813
91.425 1.1693
91.45 1.167
91.475 1.1804
91.5 1.203
91.525 1.2306
91.55 1.2622
91.575 1.2939
91.6 1.3216
91.625 1.3419
91.65 1.3527
91.675 1.3574
91.7 1.3601
91.725 1.3628
91.75 1.3621
91.775 1.3542
91.8 1.3386
91.825 1.3186
91.85 1.298
91.875 1.28
91.9 1.2616
91.925 1.2426
91.95 1.2223
91.975 1.203
92 1.1889
92.025 1.1841
92.05 1.1957
92.075 1.2185
92.1 1.2428
92.125 1.2671
92.15 1.2973
92.175 1.3329
92.2 1.3701
92.225 1.4094
92.25 1.4504
92.275 1.4925
92.3 1.5338
92.325 1.5723
92.35 1.6046
92.375 1.63
92.4 1.6512
92.425 1.6688
92.45 1.6821
92.475 1.6895
92.5 1.6896
92.525 1.6818
92.55 1.6684
92.575 1.6513
92.6 1.6321
92.625 1.6181
92.65 1.6212
92.675 1.6459
92.7 1.6742
92.725 1.697
92.75 1.7176
92.775 1.7441
92.8 1.7815
92.825 1.8248
92.85 1.8688
92.875 1.9099
92.9 1.9458
92.925 1.9751
92.95 1.9983
92.975 2.0166
93 2.0337
93.025 2.0519
93.05 2.0714
93.075 2.0906
93.1 2.1073
93.125 2.1189
93.15 2.1255
93.175 2.127
93.2 2.1231
93.225 2.1134
93.25 2.0987
93.275 2.0788
93.3 2.0542
93.325 2.0252
93.35 1.9936
93.375 1.9598
93.4 1.9251
93.425 1.8913
93.45 1.863
93.475 1.841
93.5 1.8229
93.525 1.8045
93.55 1.7816
93.575 1.7523
93.6 1.7164
93.625 1.6743
93.65 1.6251
93.675 1.5696
93.7 1.5086
93.725 1.443
93.75 1.3718
93.775 1.295
93.8 1.2155
93.825 1.1373
93.85 1.0582
93.875 0.9802
93.9 0.8974
93.925 0.8118
93.95 0.7269
93.975 0.641
94 0.5644
94.025 0.4963
94.05 0.4427
94.075 0.4115
94.1 0.3995
94.125 0.4025
94.15 0.418
94.175 0.4456
94.2 0.4826
94.225 0.5266
94.25 0.5727
94.275 0.6164
94.3 0.6527
94.325 0.6789
94.35 0.6972
94.375 0.7082
94.4 0.7134
94.425 0.7163
94.45 0.7171
94.475 0.7161
94.5 0.7151
94.525 0.7197
94.55 0.7362
94.575 0.7619
94.6 0.795
94.625 0.8346
94.65 0.8786
94.675 0.9244
94.7 0.9692
94.725 1.0115
94.75 1.0499
94.775 1.083
94.8 1.1059
94.825 1.1234
94.85 1.139
94.875 1.151
94.9 1.1593
94.925 1.167
94.95 1.1723
94.975 1.1745
95 1.1738
95.025 1.1707
95.05 1.1645
95.075 1.1574
95.1 1.1516
95.125 1.1425
95.15 1.1285
95.175 1.1092
95.2 1.0846
95.225 1.0551
95.25 1.0224
95.275 0.9887
95.3 0.954
95.325 0.9165
95.35 0.877
95.375 0.8363
95.4 0.7943
95.425 0.7485
95.45 0.6961
95.475 0.6347
95.5 0.5639
95.525 0.4841
95.55 0.3978
95.575 0.3071
95.6 0.2124
95.625 0.1157
95.65 0.0155
95.675 -0.0877
95.7 -0.1914
95.725 -0.2906
95.75 -0.3798
95.775 -0.4478
95.8 -0.4849
95.825 -0.4902
95.85 -0.4772
95.875 -0.4546
95.9 -0.4272
95.925 -0.3993
95.95 -0.3729
95.975 -0.3484
96 -0.3248
96.025 -0.2999
96.05 -0.2754
96.075 -0.2555
96.1 -0.2407
96.125 -0.2316
96.15 -0.2273
96.175 -0.225
96.2 -0.226
96.225 -0.2293
96.25 -0.2313
96.275 -0.2304
96.3 -0.2197
96.325 -0.2011
96.35 -0.1743
96.375 -0.1409
96.4 -0.0946
96.425 -0.042
96.45 0.0142
96.475 0.078
96.5 0.1498
96.525 0.2243
96.55 0.2984
96.575 0.3774
96.6 0.4638
96.625 0.5499
96.65 0.6314
96.675 0.7068
96.7 0.7752
96.725 0.838
96.75 0.8968
96.775 0.9497
96.8 0.995
96.825 1.0311
96.85 1.0589
96.875 1.0794
96.9 1.098
96.925 1.1225
96.95 1.1581
96.975 1.2053
97 1.263
97.025 1.3257
97.05 1.3894
97.075 1.454
97.1 1.5231
97.125 1.5934
97.15 1.661
97.175 1.7275
97.2 1.793
97.225 1.8559
97.25 1.9117
97.275 1.9608
97.3 2.0076
97.325 2.0608
97.35 2.1294
97.375 2.2012
97.4 2.2684
97.425 2.3295
97.45 2.3832
97.475 2.4286
97.5 2.4652
97.525 2.4919
97.55 2.5098
97.575 2.5216
97.6 2.5313
97.625 2.5426
97.65 2.5551
97.675 2.5649
97.7 2.5703
97.725 2.5732
97.75 2.5761
97.775 2.5776
97.8 2.5777
97.825 2.5752
97.85 2.5678
97.875 2.5531
97.9 2.5311
97.925 2.5024
97.95 2.4664
97.975 2.424
98 2.3744
98.025 2.3176
98.05 2.2536
98.075 2.1842
98.1 2.1113
98.125 2.0345
98.15 1.9543
98.175 1.8702
98.2 1.7831
98.225 1.6896
98.25 1.5902
98.275 1.4885
98.3 1.3887
98.325 1.2908
98.35 1.1922
98.375 1.0915
98.4 0.9952
98.425 0.9031
98.45 0.8107
98.475 0.7149
98.5 0.614
98.525 0.5079
98.55 0.4022
98.575 0.3045
98.6 0.2161
98.625 0.1395
98.65 0.0717
98.675 0.0099
98.7 -0.042
98.725 -0.0731
98.75 -0.0873
98.775 -0.0895
98.8 -0.0855
98.825 -0.079
98.85 -0.0679
98.875 -0.0531
98.9 -0.038
98.925 -0.0247
98.95 -0.0125
98.975 -0.0019
99 0.0057
99.025 0.0072
99.05 0.0057
99.075 0.0048
99.1 0.0078
99.125 0.0167
99.15 0.0285
99.175 0.05
99.2 0.0837
99.225 0.1208
99.25 0.1516
99.275 0.1774
99.3 0.2041
99.325 0.2316
99.35 0.2633
99.375 0.2975
99.4 0.3386
99.425 0.3853
99.45 0.4313
99.475 0.4718
99.5 0.5034
99.525 0.5299
99.55 0.5546
99.575 0.5823
99.6 0.6084
99.625 0.6267
99.65 0.642
99.675 0.661
99.7 0.686
99.725 0.7162
99.75 0.7473
99.775 0.7759
99.8 0.7996
99.825 0.8194
99.85 0.835
99.875 0.846
99.9 0.851
99.925 0.8494
99.95 0.8407
99.975 0.8251
100 0.8038
