# Supplementary material for: Uptake of N2O5 by aqueous aerosol unveiled using chemically accurate many-body potentials
Source: Nat Commun. 2022 Mar 10;13:1266. doi: 10.1038/s41467-022-28697-8 (PMC8913772; doi:10.1038/s41467-022-28697-8)
Supplement: Supplementary file 3 — Source Data [file 41467_2022_28697_MOESM3_ESM.zip › n2o5-uptake-data/Fig2/scattering/rep02run20/relcom_gds.dat]

0.025 11.9829
0.05 11.9364
0.075 11.8899
0.1 11.8434
0.125 11.7969
0.15 11.7504
0.175 11.7039
0.2 11.6573
0.225 11.6108
0.25 11.5642
0.275 11.5176
0.3 11.471
0.325 11.4244
0.35 11.3778
0.375 11.3311
0.4 11.2845
0.425 11.2378
0.45 11.191
0.475 11.1443
0.5 11.0975
0.525 11.0506
0.55 11.0038
0.575 10.9569
0.6 10.91
0.625 10.8631
0.65 10.8161
0.675 10.7691
0.7 10.7221
0.725 10.6749
0.75 10.6278
0.775 10.5806
0.8 10.5333
0.825 10.4861
0.85 10.4387
0.875 10.3914
0.9 10.344
0.925 10.2965
0.95 10.249
0.975 10.2015
1 10.1539
1.025 10.1063
1.05 10.0587
1.075 10.011
1.1 9.9633
1.125 9.9155
1.15 9.8677
1.175 9.8199
1.2 9.772
1.225 9.7241
1.25 9.6761
1.275 9.6281
1.3 9.5801
1.325 9.532
1.35 9.4839
1.375 9.4358
1.4 9.3876
1.425 9.3394
1.45 9.2911
1.475 9.2429
1.5 9.1946
1.525 9.1463
1.55 9.0979
1.575 9.0495
1.6 9.0011
1.625 8.9526
1.65 8.9041
1.675 8.8555
1.7 8.8068
1.725 8.758
1.75 8.7092
1.775 8.6603
1.8 8.6113
1.825 8.5622
1.85 8.513
1.875 8.4636
1.9 8.4142
1.925 8.3647
1.95 8.3152
1.975 8.2655
2 8.2159
2.025 8.1662
2.05 8.1164
2.075 8.0666
2.1 8.0166
2.125 7.9667
2.15 7.9167
2.175 7.8666
2.2 7.8165
2.225 7.7662
2.25 7.7158
2.275 7.6653
2.3 7.6147
2.325 7.564
2.35 7.5131
2.375 7.4621
2.4 7.4109
2.425 7.3597
2.45 7.3084
2.475 7.2571
2.5 7.2055
2.525 7.1537
2.55 7.1015
2.575 7.0488
2.6 6.9956
2.625 6.942
2.65 6.8879
2.675 6.8337
2.7 6.7791
2.725 6.7241
2.75 6.6688
2.775 6.6129
2.8 6.5563
2.825 6.499
2.85 6.441
2.875 6.3821
2.9 6.3223
2.925 6.2616
2.95 6.1999
2.975 6.1373
3 6.0739
3.025 6.0097
3.05 5.9448
3.075 5.8795
3.1 5.8138
3.125 5.7475
3.15 5.6806
3.175 5.6133
3.2 5.5455
3.225 5.4773
3.25 5.4087
3.275 5.3394
3.3 5.2696
3.325 5.1987
3.35 5.127
3.375 5.0542
3.4 4.9805
3.425 4.9056
3.45 4.8294
3.475 4.7511
3.5 4.6699
3.525 4.5857
3.55 4.4986
3.575 4.4095
3.6 4.3222
3.625 4.2496
3.65 4.2039
3.675 4.1741
3.7 4.1469
3.725 4.1185
3.75 4.0906
3.775 4.0627
3.8 4.0326
3.825 4.0024
3.85 3.9718
3.875 3.9401
3.9 3.9094
3.925 3.8803
3.95 3.8513
3.975 3.8204
4 3.7869
4.025 3.7508
4.05 3.7116
4.075 3.6695
4.1 3.6244
4.125 3.576
4.15 3.5237
4.175 3.4683
4.2 3.4096
4.225 3.3472
4.25 3.28
4.275 3.2083
4.3 3.1326
4.325 3.0528
4.35 2.9674
4.375 2.8751
4.4 2.7767
4.425 2.6751
4.45 2.5723
4.475 2.469
4.5 2.3666
4.525 2.266
4.55 2.1749
4.575 2.1009
4.6 2.0372
4.625 1.9772
4.65 1.9176
4.675 1.8569
4.7 1.792
4.725 1.7214
4.75 1.6497
4.775 1.5829
4.8 1.5249
4.825 1.4947
4.85 1.5054
4.875 1.5292
4.9 1.5535
4.925 1.5751
4.95 1.5929
4.975 1.6069
5 1.6187
5.025 1.6298
5.05 1.6401
5.075 1.6526
5.1 1.665
5.125 1.6735
5.15 1.6747
5.175 1.6711
5.2 1.6631
5.225 1.6483
5.25 1.6261
5.275 1.5962
5.3 1.558
5.325 1.511
5.35 1.4548
5.375 1.392
5.4 1.3251
5.425 1.2552
5.45 1.1833
5.475 1.1123
5.5 1.0556
5.525 1.0154
5.55 0.9821
5.575 0.9523
5.6 0.9241
5.625 0.8954
5.65 0.8649
5.675 0.8341
5.7 0.8041
5.725 0.7754
5.75 0.7478
5.775 0.7197
5.8 0.6906
5.825 0.6623
5.85 0.6395
5.875 0.6221
5.9 0.6055
5.925 0.5858
5.95 0.5635
5.975 0.5373
6 0.5066
6.025 0.4786
6.05 0.465
6.075 0.4738
6.1 0.512
6.125 0.5766
6.15 0.6627
6.175 0.7592
6.2 0.8539
6.225 0.9404
6.25 1.0189
6.275 1.0915
6.3 1.1579
6.325 1.2159
6.35 1.2652
6.375 1.3088
6.4 1.3544
6.425 1.4073
6.45 1.4618
6.475 1.5133
6.5 1.5604
6.525 1.6039
6.55 1.6459
6.575 1.6865
6.6 1.7261
6.625 1.7655
6.65 1.8025
6.675 1.8348
6.7 1.8607
6.725 1.8827
6.75 1.8982
6.775 1.9049
6.8 1.903
6.825 1.895
6.85 1.8817
6.875 1.863
6.9 1.8427
6.925 1.8238
6.95 1.8093
6.975 1.8015
7 1.8067
7.025 1.8249
7.05 1.8477
7.075 1.8682
7.1 1.8833
7.125 1.8912
7.15 1.8918
7.175 1.8876
7.2 1.8793
7.225 1.8683
7.25 1.8563
7.275 1.8424
7.3 1.8246
7.325 1.8031
7.35 1.7778
7.375 1.7485
7.4 1.7159
7.425 1.6793
7.45 1.638
7.475 1.5926
7.5 1.5417
7.525 1.4848
7.55 1.4212
7.575 1.3505
7.6 1.273
7.625 1.1895
7.65 1.1034
7.675 1.0193
7.7 0.949
7.725 0.8952
7.75 0.8456
7.775 0.7956
7.8 0.7446
7.825 0.6936
7.85 0.6417
7.875 0.5874
7.9 0.5311
7.925 0.4744
7.95 0.4242
7.975 0.3803
8 0.3374
8.025 0.2898
8.05 0.2361
8.075 0.1842
8.1 0.1486
8.125 0.136
8.15 0.1419
8.175 0.1594
8.2 0.1871
8.225 0.2194
8.25 0.253
8.275 0.2867
8.3 0.319
8.325 0.346
8.35 0.3689
8.375 0.3913
8.4 0.4131
8.425 0.4329
8.45 0.4514
8.475 0.4689
8.5 0.4857
8.525 0.5023
8.55 0.5188
8.575 0.5337
8.6 0.5394
8.625 0.5358
8.65 0.5229
8.675 0.5024
8.7 0.475
8.725 0.4429
8.75 0.4101
8.775 0.3776
8.8 0.3466
8.825 0.3129
8.85 0.2723
8.875 0.2239
8.9 0.1708
8.925 0.1225
8.95 0.0857
8.975 0.0539
9 0.0207
9.025 -0.0168
9.05 -0.0598
9.075 -0.1096
9.1 -0.1651
9.125 -0.2268
9.15 -0.2958
9.175 -0.3697
9.2 -0.4424
9.225 -0.5008
9.25 -0.5272
9.275 -0.5309
9.3 -0.5235
9.325 -0.5097
9.35 -0.4903
9.375 -0.4686
9.4 -0.4406
9.425 -0.411
9.45 -0.3847
9.475 -0.3591
9.5 -0.3311
9.525 -0.3015
9.55 -0.2728
9.575 -0.2444
9.6 -0.2152
9.625 -0.1838
9.65 -0.1507
9.675 -0.115
9.7 -0.0828
9.725 -0.0584
9.75 -0.0405
9.775 -0.0266
9.8 -0.019
9.825 -0.0206
9.85 -0.0285
9.875 -0.04
9.9 -0.06
9.925 -0.0888
9.95 -0.1212
9.975 -0.1528
10 -0.1845
10.025 -0.2183
10.05 -0.2495
10.075 -0.2743
10.1 -0.295
10.125 -0.315
10.15 -0.3423
10.175 -0.3804
10.2 -0.4247
10.225 -0.4736
10.25 -0.5297
10.275 -0.591
10.3 -0.6537
10.325 -0.7198
10.35 -0.7893
10.375 -0.8616
10.4 -0.9365
10.425 -1.0042
10.45 -1.0505
10.475 -1.0825
10.5 -1.1077
10.525 -1.1285
10.55 -1.1459
10.575 -1.161
10.6 -1.1707
10.625 -1.1823
10.65 -1.2005
10.675 -1.2239
10.7 -1.2444
10.725 -1.2558
10.75 -1.2577
10.775 -1.2482
10.8 -1.2216
10.825 -1.1738
10.85 -1.1105
10.875 -1.0364
10.9 -0.9573
10.925 -0.8789
10.95 -0.804
10.975 -0.7331
11 -0.667
11.025 -0.6066
11.05 -0.5541
11.075 -0.5124
11.1 -0.4817
11.125 -0.4591
11.15 -0.4448
11.175 -0.439
11.2 -0.4411
11.225 -0.4515
11.25 -0.4712
11.275 -0.5003
11.3 -0.5384
11.325 -0.585
11.35 -0.6358
11.375 -0.6903
11.4 -0.7509
11.425 -0.814
11.45 -0.8717
11.475 -0.9174
11.5 -0.9562
11.525 -0.9911
11.55 -1.0202
11.575 -1.0508
11.6 -1.0835
11.625 -1.1183
11.65 -1.1508
11.675 -1.1768
11.7 -1.1969
11.725 -1.212
11.75 -1.2178
11.775 -1.2167
11.8 -1.2134
11.825 -1.212
11.85 -1.2133
11.875 -1.2138
11.9 -1.2085
11.925 -1.197
11.95 -1.1814
11.975 -1.1642
12 -1.1478
12.025 -1.135
12.05 -1.1283
12.075 -1.1272
12.1 -1.1317
12.125 -1.1402
12.15 -1.1505
12.175 -1.1665
12.2 -1.1918
12.225 -1.2167
12.25 -1.2347
12.275 -1.245
12.3 -1.2526
12.325 -1.2591
12.35 -1.268
12.375 -1.2784
12.4 -1.2875
12.425 -1.2933
12.45 -1.2932
12.475 -1.2872
12.5 -1.28
12.525 -1.2777
12.55 -1.284
12.575 -1.3008
12.6 -1.3277
12.625 -1.3647
12.65 -1.4101
12.675 -1.4608
12.7 -1.5157
12.725 -1.5764
12.75 -1.6382
12.775 -1.6963
12.8 -1.7536
12.825 -1.8069
12.85 -1.8577
12.875 -1.9053
12.9 -1.9454
12.925 -1.9746
12.95 -1.9902
12.975 -1.9993
13 -2.0023
13.025 -2.003
13.05 -1.9978
13.075 -1.9855
13.1 -1.9639
13.125 -1.942
13.15 -1.9211
13.175 -1.9011
13.2 -1.8813
13.225 -1.8614
13.25 -1.8464
13.275 -1.8357
13.3 -1.8286
13.325 -1.8242
13.35 -1.8097
13.375 -1.7719
13.4 -1.7147
13.425 -1.6473
13.45 -1.5712
13.475 -1.488
13.5 -1.4009
13.525 -1.3118
13.55 -1.2253
13.575 -1.1425
13.6 -1.0671
13.625 -0.9996
13.65 -0.9405
13.675 -0.8893
13.7 -0.8421
13.725 -0.7962
13.75 -0.7544
13.775 -0.7164
13.8 -0.6813
13.825 -0.6502
13.85 -0.624
13.875 -0.6044
13.9 -0.5938
13.925 -0.5922
13.95 -0.5974
13.975 -0.6091
14 -0.6271
14.025 -0.651
14.05 -0.6793
14.075 -0.711
14.1 -0.7461
14.125 -0.7857
14.15 -0.8304
14.175 -0.8799
14.2 -0.9328
14.225 -0.9888
14.25 -1.0505
14.275 -1.1216
14.3 -1.2014
14.325 -1.2909
14.35 -1.3879
14.375 -1.4875
14.4 -1.5876
14.425 -1.6883
14.45 -1.7916
14.475 -1.8988
14.5 -2.0054
14.525 -2.1033
14.55 -2.1853
14.575 -2.2442
14.6 -2.2817
14.625 -2.2964
14.65 -2.2994
14.675 -2.2941
14.7 -2.2832
14.725 -2.271
14.75 -2.256
14.775 -2.2363
14.8 -2.2105
14.825 -2.1849
14.85 -2.1661
14.875 -2.1536
14.9 -2.1454
14.925 -2.1399
14.95 -2.137
14.975 -2.1411
15 -2.152
15.025 -2.1697
15.05 -2.189
15.075 -2.2106
15.1 -2.2342
15.125 -2.2605
15.15 -2.289
15.175 -2.3212
15.2 -2.355
15.225 -2.3846
15.25 -2.4108
15.275 -2.4329
15.3 -2.4486
15.325 -2.4642
15.35 -2.4852
15.375 -2.5069
15.4 -2.521
15.425 -2.5303
15.45 -2.5411
15.475 -2.5565
15.5 -2.5736
15.525 -2.5864
15.55 -2.5949
15.575 -2.6013
15.6 -2.6092
15.625 -2.6167
15.65 -2.6182
15.675 -2.6125
15.7 -2.5949
15.725 -2.5669
15.75 -2.5266
15.775 -2.4747
15.8 -2.4153
15.825 -2.3511
15.85 -2.2856
15.875 -2.2241
15.9 -2.168
15.925 -2.115
15.95 -2.0646
15.975 -2.0164
16 -1.9711
16.025 -1.9278
16.05 -1.8845
16.075 -1.8338
16.1 -1.7742
16.125 -1.7158
16.15 -1.6628
16.175 -1.6149
16.2 -1.5702
16.225 -1.5245
16.25 -1.482
16.275 -1.4464
16.3 -1.4207
16.325 -1.4032
16.35 -1.3932
16.375 -1.3931
16.4 -1.4036
16.425 -1.4223
16.45 -1.4432
16.475 -1.457
16.5 -1.4599
16.525 -1.4566
16.55 -1.4508
16.575 -1.4479
16.6 -1.4495
16.625 -1.4567
16.65 -1.4718
16.675 -1.4917
16.7 -1.5101
16.725 -1.5231
16.75 -1.532
16.775 -1.5422
16.8 -1.5575
16.825 -1.5707
16.85 -1.5748
16.875 -1.5716
16.9 -1.5704
16.925 -1.5804
16.95 -1.6028
16.975 -1.6347
17 -1.6759
17.025 -1.7243
17.05 -1.7764
17.075 -1.8281
17.1 -1.8782
17.125 -1.9296
17.15 -1.9817
17.175 -2.0358
17.2 -2.0913
17.225 -2.1444
17.25 -2.1995
17.275 -2.2565
17.3 -2.3144
17.325 -2.3704
17.35 -2.4224
17.375 -2.4746
17.4 -2.5275
17.425 -2.5803
17.45 -2.6351
17.475 -2.6918
17.5 -2.7484
17.525 -2.8037
17.55 -2.8571
17.575 -2.902
17.6 -2.9333
17.625 -2.9489
17.65 -2.9459
17.675 -2.9213
17.7 -2.8827
17.725 -2.8343
17.75 -2.7825
17.775 -2.7319
17.8 -2.6838
17.825 -2.6431
17.85 -2.6161
17.875 -2.6019
17.9 -2.595
17.925 -2.5951
17.95 -2.5974
17.975 -2.6047
18 -2.6147
18.025 -2.6164
18.05 -2.6093
18.075 -2.6011
18.1 -2.5965
18.125 -2.6005
18.15 -2.6109
18.175 -2.6259
18.2 -2.6462
18.225 -2.6683
18.25 -2.6796
18.275 -2.6564
18.3 -2.6044
18.325 -2.5347
18.35 -2.4618
18.375 -2.391
18.4 -2.3277
18.425 -2.2743
18.45 -2.2234
18.475 -2.1618
18.5 -2.082
18.525 -1.9993
18.55 -1.9224
18.575 -1.8575
18.6 -1.8042
18.625 -1.7554
18.65 -1.7083
18.675 -1.6634
18.7 -1.6187
18.725 -1.5732
18.75 -1.53
18.775 -1.4891
18.8 -1.4483
18.825 -1.4073
18.85 -1.367
18.875 -1.3311
18.9 -1.2981
18.925 -1.2666
18.95 -1.2359
18.975 -1.2131
19 -1.1969
19.025 -1.1879
19.05 -1.1884
19.075 -1.1946
19.1 -1.2029
19.125 -1.2076
19.15 -1.2132
19.175 -1.2191
19.2 -1.2249
19.225 -1.2278
19.25 -1.2229
19.275 -1.2082
19.3 -1.1881
19.325 -1.1667
19.35 -1.155
19.375 -1.1565
19.4 -1.1674
19.425 -1.1854
19.45 -1.2091
19.475 -1.2382
19.5 -1.2725
19.525 -1.3066
19.55 -1.3349
19.575 -1.3544
19.6 -1.3607
19.625 -1.3554
19.65 -1.349
19.675 -1.3494
19.7 -1.3599
19.725 -1.3781
19.75 -1.4023
19.775 -1.4251
19.8 -1.4406
19.825 -1.4523
19.85 -1.4629
19.875 -1.4721
19.9 -1.4797
19.925 -1.4895
19.95 -1.5005
19.975 -1.5108
20 -1.5203
20.025 -1.5249
20.05 -1.5179
20.075 -1.4985
20.1 -1.4784
20.125 -1.4679
20.15 -1.4692
20.175 -1.4769
20.2 -1.4809
20.225 -1.4777
20.25 -1.4677
20.275 -1.4558
20.3 -1.4374
20.325 -1.418
20.35 -1.4043
20.375 -1.399
20.4 -1.4012
20.425 -1.4083
20.45 -1.4195
20.475 -1.4347
20.5 -1.4492
20.525 -1.4606
20.55 -1.4698
20.575 -1.4787
20.6 -1.483
20.625 -1.4788
20.65 -1.468
20.675 -1.4513
20.7 -1.4282
20.725 -1.3993
20.75 -1.3657
20.775 -1.3345
20.8 -1.3118
20.825 -1.2972
20.85 -1.2902
20.875 -1.292
20.9 -1.3019
20.925 -1.317
20.95 -1.3348
20.975 -1.3557
21 -1.3804
21.025 -1.4107
21.05 -1.4497
21.075 -1.4994
21.1 -1.5598
21.125 -1.6306
21.15 -1.7121
21.175 -1.803
21.2 -1.9003
21.225 -2.0014
21.25 -2.0977
21.275 -2.1788
21.3 -2.2358
21.325 -2.2665
21.35 -2.2727
21.375 -2.2543
21.4 -2.2228
21.425 -2.1891
21.45 -2.1574
21.475 -2.1292
21.5 -2.1032
21.525 -2.0769
21.55 -2.0501
21.575 -2.0266
21.6 -2.0083
21.625 -1.9955
21.65 -1.9916
21.675 -1.9939
21.7 -2.0014
21.725 -2.0126
21.75 -2.0275
21.775 -2.0434
21.8 -2.0586
21.825 -2.0607
21.85 -2.0532
21.875 -2.0419
21.9 -2.0275
21.925 -2.0101
21.95 -1.9932
21.975 -1.9802
22 -1.969
22.025 -1.9538
22.05 -1.9358
22.075 -1.9197
22.1 -1.901
22.125 -1.8715
22.15 -1.8284
22.175 -1.774
22.2 -1.7138
22.225 -1.6519
22.25 -1.5871
22.275 -1.5192
22.3 -1.4519
22.325 -1.3891
22.35 -1.3322
22.375 -1.2867
22.4 -1.2514
22.425 -1.2259
22.45 -1.21
22.475 -1.2046
22.5 -1.2043
22.525 -1.2043
22.55 -1.2066
22.575 -1.2156
22.6 -1.233
22.625 -1.2535
22.65 -1.2777
22.675 -1.306
22.7 -1.3409
22.725 -1.387
22.75 -1.4404
22.775 -1.495
22.8 -1.5541
22.825 -1.6094
22.85 -1.6453
22.875 -1.6656
22.9 -1.6837
22.925 -1.7025
22.95 -1.7223
22.975 -1.7427
23 -1.7647
23.025 -1.7876
23.05 -1.8078
23.075 -1.8243
23.1 -1.834
23.125 -1.8396
23.15 -1.8418
23.175 -1.8406
23.2 -1.8379
23.225 -1.8288
23.25 -1.8024
23.275 -1.7644
23.3 -1.7283
23.325 -1.6983
23.35 -1.6731
23.375 -1.6523
23.4 -1.6381
23.425 -1.6271
23.45 -1.6124
23.475 -1.5869
23.5 -1.5478
23.525 -1.5044
23.55 -1.4662
23.575 -1.4436
23.6 -1.4357
23.625 -1.4396
23.65 -1.4491
23.675 -1.4578
23.7 -1.4651
23.725 -1.4678
23.75 -1.4673
23.775 -1.4644
23.8 -1.4561
23.825 -1.4393
23.85 -1.4206
23.875 -1.4061
23.9 -1.3947
23.925 -1.3886
23.95 -1.3876
23.975 -1.386
24 -1.3707
24.025 -1.3369
24.05 -1.2796
24.075 -1.2048
24.1 -1.1246
24.125 -1.0288
24.15 -0.9117
24.175 -0.7789
24.2 -0.6415
24.225 -0.5079
24.25 -0.3794
24.275 -0.2565
24.3 -0.1416
24.325 -0.0386
24.35 0.0547
24.375 0.1405
24.4 0.2205
24.425 0.2925
24.45 0.354
24.475 0.4028
24.5 0.4414
24.525 0.4759
24.55 0.5117
24.575 0.55
24.6 0.5832
24.625 0.61
24.65 0.629
24.675 0.6384
24.7 0.6385
24.725 0.6322
24.75 0.6202
24.775 0.6024
24.8 0.5806
24.825 0.5562
24.85 0.5305
24.875 0.5038
24.9 0.475
24.925 0.4425
24.95 0.4071
24.975 0.3744
25 0.3414
25.025 0.3034
25.05 0.2626
25.075 0.2189
25.1 0.1714
25.125 0.1227
25.15 0.0738
25.175 0.0247
25.2 -0.0256
25.225 -0.0774
25.25 -0.1276
25.275 -0.1761
25.3 -0.2257
25.325 -0.2783
25.35 -0.3331
25.375 -0.3905
25.4 -0.4505
25.425 -0.5134
25.45 -0.5805
25.475 -0.6508
25.5 -0.7251
25.525 -0.8052
25.55 -0.8902
25.575 -0.9782
25.6 -1.0688
25.625 -1.1565
25.65 -1.2344
25.675 -1.3017
25.7 -1.3556
25.725 -1.3977
25.75 -1.4383
25.775 -1.4791
25.8 -1.505
25.825 -1.4978
25.85 -1.4538
25.875 -1.3937
25.9 -1.3303
25.925 -1.2704
25.95 -1.2179
25.975 -1.1703
26 -1.126
26.025 -1.0865
26.05 -1.0499
26.075 -1.0192
26.1 -0.9951
26.125 -0.9735
26.15 -0.9518
26.175 -0.9264
26.2 -0.8972
26.225 -0.8658
26.25 -0.836
26.275 -0.8088
26.3 -0.7834
26.325 -0.7586
26.35 -0.7346
26.375 -0.7161
26.4 -0.7005
26.425 -0.6836
26.45 -0.6664
26.475 -0.6506
26.5 -0.6341
26.525 -0.6168
26.55 -0.5941
26.575 -0.5676
26.6 -0.5362
26.625 -0.499
26.65 -0.4583
26.675 -0.4182
26.7 -0.3813
26.725 -0.3472
26.75 -0.3129
26.775 -0.278
26.8 -0.2358
26.825 -0.1865
26.85 -0.1351
26.875 -0.0843
26.9 -0.036
26.925 0.0088
26.95 0.0549
26.975 0.1133
27 0.1858
27.025 0.2633
27.05 0.3373
27.075 0.4036
27.1 0.4626
27.125 0.5136
27.15 0.5581
27.175 0.5985
27.2 0.6358
27.225 0.6693
27.25 0.699
27.275 0.7281
27.3 0.7609
27.325 0.7948
27.35 0.8265
27.375 0.8547
27.4 0.8784
27.425 0.8953
27.45 0.9061
27.475 0.9131
27.5 0.9153
27.525 0.9126
27.55 0.9075
27.575 0.9009
27.6 0.8938
27.625 0.8882
27.65 0.8845
27.675 0.8843
27.7 0.8836
27.725 0.8774
27.75 0.8641
27.775 0.8424
27.8 0.8135
27.825 0.7787
27.85 0.739
27.875 0.6957
27.9 0.6493
27.925 0.6001
27.95 0.5475
27.975 0.4926
28 0.4397
28.025 0.3962
28.05 0.3664
28.075 0.3542
28.1 0.3631
28.125 0.3881
28.15 0.4227
28.175 0.4566
28.2 0.4834
28.225 0.5038
28.25 0.523
28.275 0.5425
28.3 0.5622
28.325 0.5797
28.35 0.5956
28.375 0.6131
28.4 0.6319
28.425 0.6405
28.45 0.6393
28.475 0.6338
28.5 0.6216
28.525 0.5994
28.55 0.5731
28.575 0.5438
28.6 0.5098
28.625 0.4746
28.65 0.4444
28.675 0.4307
28.7 0.4343
28.725 0.4417
28.75 0.4474
28.775 0.4498
28.8 0.4454
28.825 0.4369
28.85 0.4247
28.875 0.4078
28.9 0.3891
28.925 0.3779
28.95 0.3686
28.975 0.3499
29 0.3238
29.025 0.2955
29.05 0.268
29.075 0.2395
29.1 0.2039
29.125 0.1582
29.15 0.1011
29.175 0.0349
29.2 -0.0401
29.225 -0.1241
29.25 -0.2132
29.275 -0.2964
29.3 -0.3668
29.325 -0.4233
29.35 -0.4611
29.375 -0.4788
29.4 -0.4777
29.425 -0.4469
29.45 -0.4009
29.475 -0.3526
29.5 -0.3103
29.525 -0.2758
29.55 -0.2471
29.575 -0.2208
29.6 -0.1962
29.625 -0.1772
29.65 -0.1665
29.675 -0.1643
29.7 -0.1705
29.725 -0.1834
29.75 -0.1983
29.775 -0.2082
29.8 -0.2151
29.825 -0.2242
29.85 -0.2361
29.875 -0.2481
29.9 -0.2591
29.925 -0.2694
29.95 -0.2794
29.975 -0.29
30 -0.3042
30.025 -0.319
30.05 -0.328
30.075 -0.3281
30.1 -0.3156
30.125 -0.2826
30.15 -0.2284
30.175 -0.1599
30.2 -0.0846
30.225 -0.0094
30.25 0.0642
30.275 0.1378
30.3 0.2119
30.325 0.2844
30.35 0.3516
30.375 0.4151
30.4 0.4749
30.425 0.5328
30.45 0.5883
30.475 0.6412
30.5 0.6914
30.525 0.7384
30.55 0.7813
30.575 0.8198
30.6 0.8545
30.625 0.8843
30.65 0.9099
30.675 0.9314
30.7 0.9485
30.725 0.9613
30.75 0.9694
30.775 0.9723
30.8 0.9699
30.825 0.9616
30.85 0.9478
30.875 0.9279
30.9 0.9016
30.925 0.8701
30.95 0.836
30.975 0.8008
31 0.7676
31.025 0.7384
31.05 0.7148
31.075 0.6924
31.1 0.6677
31.125 0.6389
31.15 0.6049
31.175 0.5656
31.2 0.5226
31.225 0.4759
31.25 0.4251
31.275 0.3709
31.3 0.3147
31.325 0.2565
31.35 0.1969
31.375 0.139
31.4 0.0827
31.425 0.0252
31.45 -0.0347
31.475 -0.0982
31.5 -0.1652
31.525 -0.2355
31.55 -0.3116
31.575 -0.3927
31.6 -0.4709
31.625 -0.5326
31.65 -0.5731
31.675 -0.594
31.7 -0.6014
31.725 -0.5989
31.75 -0.5826
31.775 -0.5586
31.8 -0.532
31.825 -0.509
31.85 -0.4932
31.875 -0.4836
31.9 -0.4783
31.925 -0.4793
31.95 -0.4882
31.975 -0.5024
32 -0.517
32.025 -0.5266
32.05 -0.5317
32.075 -0.5403
32.1 -0.5564
32.125 -0.5813
32.15 -0.6108
32.175 -0.6431
32.2 -0.6764
32.225 -0.7055
32.25 -0.7216
32.275 -0.7174
32.3 -0.6947
32.325 -0.658
32.35 -0.6145
32.375 -0.5696
32.4 -0.5262
32.425 -0.4836
32.45 -0.4393
32.475 -0.3917
32.5 -0.3468
32.525 -0.3077
32.55 -0.2713
32.575 -0.2367
32.6 -0.2038
32.625 -0.1751
32.65 -0.149
32.675 -0.1269
32.7 -0.1101
32.725 -0.1002
32.75 -0.0993
32.775 -0.1055
32.8 -0.1201
32.825 -0.1442
32.85 -0.1767
32.875 -0.2156
32.9 -0.2569
32.925 -0.2933
32.95 -0.3297
32.975 -0.3628
33 -0.3885
33.025 -0.4111
33.05 -0.4346
33.075 -0.4603
33.1 -0.489
33.125 -0.5178
33.15 -0.5444
33.175 -0.5747
33.2 -0.6103
33.225 -0.6435
33.25 -0.6724
33.275 -0.6953
33.3 -0.7136
33.325 -0.7328
33.35 -0.7542
33.375 -0.7747
33.4 -0.7898
33.425 -0.7983
33.45 -0.7992
33.475 -0.7929
33.5 -0.7795
33.525 -0.7604
33.55 -0.7385
33.575 -0.7163
33.6 -0.6963
33.625 -0.681
33.65 -0.6717
33.675 -0.6701
33.7 -0.6759
33.725 -0.6881
33.75 -0.7029
33.775 -0.7134
33.8 -0.7128
33.825 -0.697
33.85 -0.674
33.875 -0.6477
33.9 -0.6127
33.925 -0.5629
33.95 -0.5017
33.975 -0.4341
34 -0.367
34.025 -0.3051
34.05 -0.2466
34.075 -0.1874
34.1 -0.1249
34.125 -0.062
34.15 -0.0044
34.175 0.046
34.2 0.0915
34.225 0.1314
34.25 0.1642
34.275 0.1967
34.3 0.2383
34.325 0.2849
34.35 0.3283
34.375 0.3672
34.4 0.4005
34.425 0.4273
34.45 0.4451
34.475 0.451
34.5 0.4435
34.525 0.4233
34.55 0.3907
34.575 0.3473
34.6 0.2998
34.625 0.2584
34.65 0.2383
34.675 0.2353
34.7 0.2255
34.725 0.2073
34.75 0.1822
34.775 0.1557
34.8 0.1285
34.825 0.1003
34.85 0.0668
34.875 0.0258
34.9 -0.0188
34.925 -0.0633
34.95 -0.1022
34.975 -0.1266
35 -0.1355
35.025 -0.1367
35.05 -0.1341
35.075 -0.1277
35.1 -0.1107
35.125 -0.0819
35.15 -0.0515
35.175 -0.025
35.2 -0.0015
35.225 0.0213
35.25 0.0422
35.275 0.061
35.3 0.0736
35.325 0.0805
35.35 0.0825
35.375 0.0887
35.4 0.1133
35.425 0.1477
35.45 0.1817
35.475 0.208
35.5 0.2287
35.525 0.2465
35.55 0.2604
35.575 0.2691
35.6 0.2735
35.625 0.2762
35.65 0.2769
35.675 0.2746
35.7 0.2737
35.725 0.2716
35.75 0.262
35.775 0.247
35.8 0.2302
35.825 0.2151
35.85 0.2046
35.875 0.1978
35.9 0.1905
35.925 0.1823
35.95 0.1844
35.975 0.196
36 0.2053
36.025 0.2093
36.05 0.2104
36.075 0.2126
36.1 0.2236
36.125 0.2432
36.15 0.2705
36.175 0.3005
36.2 0.3225
36.225 0.3308
36.25 0.3304
36.275 0.3233
36.3 0.3146
36.325 0.3062
36.35 0.3
36.375 0.3011
36.4 0.3157
36.425 0.3412
36.45 0.3729
36.475 0.4077
36.5 0.4444
36.525 0.4806
36.55 0.5163
36.575 0.5544
36.6 0.5974
36.625 0.6473
36.65 0.6969
36.675 0.7417
36.7 0.7812
36.725 0.8147
36.75 0.8425
36.775 0.8701
36.8 0.9023
36.825 0.9352
36.85 0.9623
36.875 0.9814
36.9 0.9948
36.925 1.0056
36.95 1.0143
36.975 1.0224
37 1.0298
37.025 1.0336
37.05 1.0296
37.075 1.0165
37.1 0.9928
37.125 0.9577
37.15 0.9132
37.175 0.8606
37.2 0.8057
37.225 0.7534
37.25 0.7102
37.275 0.6781
37.3 0.6504
37.325 0.6207
37.35 0.5859
37.375 0.5448
37.4 0.4954
37.425 0.4384
37.45 0.3745
37.475 0.3079
37.5 0.2428
37.525 0.1822
37.55 0.1302
37.575 0.0876
37.6 0.0564
37.625 0.0401
37.65 0.0343
37.675 0.0332
37.7 0.0349
37.725 0.0394
37.75 0.0426
37.775 0.0425
37.8 0.0392
37.825 0.0317
37.85 0.0182
37.875 0.0003
37.9 -0.0213
37.925 -0.0474
37.95 -0.0782
37.975 -0.1112
38 -0.1424
38.025 -0.1711
38.05 -0.1938
38.075 -0.21
38.1 -0.225
38.125 -0.2416
38.15 -0.2581
38.175 -0.2714
38.2 -0.2795
38.225 -0.2837
38.25 -0.2831
38.275 -0.2765
38.3 -0.2663
38.325 -0.2564
38.35 -0.2471
38.375 -0.2347
38.4 -0.2103
38.425 -0.1753
38.45 -0.1339
38.475 -0.0863
38.5 -0.033
38.525 0.0228
38.55 0.0822
38.575 0.1447
38.6 0.2095
38.625 0.2698
38.65 0.3187
38.675 0.3582
38.7 0.3973
38.725 0.4376
38.75 0.4721
38.775 0.4959
38.8 0.5123
38.825 0.531
38.85 0.5551
38.875 0.5803
38.9 0.6041
38.925 0.6251
38.95 0.6422
38.975 0.6536
39 0.6594
39.025 0.6596
39.05 0.6543
39.075 0.6427
39.1 0.624
39.125 0.5971
39.15 0.5615
39.175 0.5174
39.2 0.4658
39.225 0.409
39.25 0.3498
39.275 0.2908
39.3 0.2327
39.325 0.1758
39.35 0.1178
39.375 0.0587
39.4 -0.0004
39.425 -0.0644
39.45 -0.136
39.475 -0.2157
39.5 -0.3046
39.525 -0.4019
39.55 -0.5038
39.575 -0.6077
39.6 -0.7169
39.625 -0.8262
39.65 -0.9284
39.675 -1.0197
39.7 -1.0991
39.725 -1.1692
39.75 -1.2315
39.775 -1.2854
39.8 -1.3308
39.825 -1.3618
39.85 -1.3746
39.875 -1.3691
39.9 -1.3399
39.925 -1.291
39.95 -1.2278
39.975 -1.1548
40 -1.0789
40.025 -1.0043
40.05 -0.9344
40.075 -0.8675
40.1 -0.8038
40.125 -0.7422
40.15 -0.6791
40.175 -0.6137
40.2 -0.55
40.225 -0.4869
40.25 -0.4182
40.275 -0.3359
40.3 -0.2512
40.325 -0.1743
40.35 -0.1064
40.375 -0.047
40.4 0.0025
40.425 0.043
40.45 0.075
40.475 0.0992
40.5 0.1166
40.525 0.1273
40.55 0.1325
40.575 0.1325
40.6 0.1303
40.625 0.1285
40.65 0.1266
40.675 0.1228
40.7 0.1123
40.725 0.0904
40.75 0.0572
40.775 0.0137
40.8 -0.0388
40.825 -0.0983
40.85 -0.1613
40.875 -0.2238
40.9 -0.2854
40.925 -0.3462
40.95 -0.4051
40.975 -0.4664
41 -0.5296
41.025 -0.5964
41.05 -0.6674
41.075 -0.7432
41.1 -0.8213
41.125 -0.8958
41.15 -0.9541
41.175 -0.9837
41.2 -0.9987
41.225 -1.0139
41.25 -1.03
41.275 -1.0458
41.3 -1.0646
41.325 -1.0885
41.35 -1.1191
41.375 -1.1558
41.4 -1.1947
41.425 -1.2293
41.45 -1.2575
41.475 -1.2833
41.5 -1.3048
41.525 -1.3186
41.55 -1.3312
41.575 -1.3453
41.6 -1.3587
41.625 -1.3705
41.65 -1.3789
41.675 -1.3798
41.7 -1.3713
41.725 -1.3534
41.75 -1.3297
41.775 -1.3055
41.8 -1.2841
41.825 -1.2719
41.85 -1.274
41.875 -1.291
41.9 -1.3186
41.925 -1.3547
41.95 -1.3988
41.975 -1.4515
42 -1.5144
42.025 -1.5844
42.05 -1.6508
42.075 -1.7007
42.1 -1.724
42.125 -1.7335
42.15 -1.7439
42.175 -1.7562
42.2 -1.7695
42.225 -1.7834
42.25 -1.7983
42.275 -1.8116
42.3 -1.8152
42.325 -1.809
42.35 -1.7926
42.375 -1.7722
42.4 -1.7535
42.425 -1.7389
42.45 -1.7332
42.475 -1.738
42.5 -1.7465
42.525 -1.7534
42.55 -1.7602
42.575 -1.7726
42.6 -1.7946
42.625 -1.8246
42.65 -1.8611
42.675 -1.9008
42.7 -1.9387
42.725 -1.9773
42.75 -2.0157
42.775 -2.0456
42.8 -2.0616
42.825 -2.0694
42.85 -2.08
42.875 -2.0957
42.9 -2.1092
42.925 -2.1179
42.95 -2.1189
42.975 -2.1173
43 -2.1217
43.025 -2.1314
43.05 -2.1437
43.075 -2.1564
43.1 -2.1653
43.125 -2.1711
43.15 -2.1747
43.175 -2.1783
43.2 -2.1832
43.225 -2.1893
43.25 -2.1967
43.275 -2.2076
43.3 -2.225
43.325 -2.2479
43.35 -2.2711
43.375 -2.282
43.4 -2.2717
43.425 -2.2421
43.45 -2.1958
43.475 -2.1319
43.5 -2.0541
43.525 -1.9671
43.55 -1.8798
43.575 -1.7973
43.6 -1.724
43.625 -1.6604
43.65 -1.6056
43.675 -1.5561
43.7 -1.5119
43.725 -1.4712
43.75 -1.4308
43.775 -1.3933
43.8 -1.361
43.825 -1.3307
43.85 -1.2968
43.875 -1.2585
43.9 -1.2157
43.925 -1.1692
43.95 -1.1192
43.975 -1.0641
44 -1.0031
44.025 -0.9404
44.05 -0.8813
44.075 -0.8288
44.1 -0.7828
44.125 -0.744
44.15 -0.7116
44.175 -0.6803
44.2 -0.6473
44.225 -0.6137
44.25 -0.5821
44.275 -0.5543
44.3 -0.5317
44.325 -0.5152
44.35 -0.5023
44.375 -0.4903
44.4 -0.4734
44.425 -0.4419
44.45 -0.4001
44.475 -0.3592
44.5 -0.3232
44.525 -0.2951
44.55 -0.2744
44.575 -0.2605
44.6 -0.2546
44.625 -0.2577
44.65 -0.2704
44.675 -0.2879
44.7 -0.3076
44.725 -0.3289
44.75 -0.3531
44.775 -0.3807
44.8 -0.4099
44.825 -0.4389
44.85 -0.4665
44.875 -0.4983
44.9 -0.532
44.925 -0.5645
44.95 -0.5978
44.975 -0.6304
45 -0.6571
45.025 -0.6736
45.05 -0.6747
45.075 -0.6576
45.1 -0.6284
45.125 -0.5971
45.15 -0.5682
45.175 -0.5416
45.2 -0.5159
45.225 -0.4924
45.25 -0.4679
45.275 -0.4343
45.3 -0.3864
45.325 -0.3276
45.35 -0.2657
45.375 -0.2029
45.4 -0.1388
45.425 -0.0741
45.45 -0.013
45.475 0.0423
45.5 0.0917
45.525 0.1343
45.55 0.1694
45.575 0.1999
45.6 0.2269
45.625 0.25
45.65 0.2699
45.675 0.2888
45.7 0.3076
45.725 0.3291
45.75 0.3548
45.775 0.3806
45.8 0.4081
45.825 0.4371
45.85 0.4631
45.875 0.4846
45.9 0.5001
45.925 0.5096
45.95 0.5169
45.975 0.5237
46 0.5283
46.025 0.5292
46.05 0.525
46.075 0.5166
46.1 0.5044
46.125 0.4882
46.15 0.4686
46.175 0.4454
46.2 0.4165
46.225 0.3819
46.25 0.3482
46.275 0.3163
46.3 0.2804
46.325 0.2367
46.35 0.1834
46.375 0.1211
46.4 0.0509
46.425 -0.0271
46.45 -0.1094
46.475 -0.1918
46.5 -0.2734
46.525 -0.3456
46.55 -0.4023
46.575 -0.4521
46.6 -0.5049
46.625 -0.5584
46.65 -0.6055
46.675 -0.6445
46.7 -0.6803
46.725 -0.7137
46.75 -0.7367
46.775 -0.7386
46.8 -0.7175
46.825 -0.6793
46.85 -0.6281
46.875 -0.5729
46.9 -0.5204
46.925 -0.4677
46.95 -0.4064
46.975 -0.3356
47 -0.2595
47.025 -0.1835
47.05 -0.1152
47.075 -0.059
47.1 -0.0102
47.125 0.0338
47.15 0.0717
47.175 0.1019
47.2 0.1219
47.225 0.1325
47.25 0.1358
47.275 0.1338
47.3 0.1306
47.325 0.1268
47.35 0.1244
47.375 0.1236
47.4 0.1217
47.425 0.1175
47.45 0.1163
47.475 0.1215
47.5 0.1373
47.525 0.1586
47.55 0.1769
47.575 0.1874
47.6 0.1895
47.625 0.1812
47.65 0.1638
47.675 0.1397
47.7 0.1093
47.725 0.0724
47.75 0.0338
47.775 -0.0071
47.8 -0.051
47.825 -0.0962
47.85 -0.1408
47.875 -0.1846
47.9 -0.2297
47.925 -0.2758
47.95 -0.3184
47.975 -0.3506
48 -0.3711
48.025 -0.3846
48.05 -0.3968
48.075 -0.4091
48.1 -0.4184
48.125 -0.4235
48.15 -0.4308
48.175 -0.4381
48.2 -0.4431
48.225 -0.4409
48.25 -0.4239
48.275 -0.393
48.3 -0.3493
48.325 -0.2952
48.35 -0.2356
48.375 -0.1748
48.4 -0.1162
48.425 -0.0565
48.45 0.0076
48.475 0.0736
48.5 0.1405
48.525 0.2071
48.55 0.2738
48.575 0.3392
48.6 0.4034
48.625 0.4695
48.65 0.5367
48.675 0.6044
48.7 0.671
48.725 0.7369
48.75 0.8026
48.775 0.8678
48.8 0.9319
48.825 0.9965
48.85 1.0624
48.875 1.1303
48.9 1.1979
48.925 1.265
48.95 1.3317
48.975 1.3969
49 1.4587
49.025 1.5152
49.05 1.5671
49.075 1.6147
49.1 1.6575
49.125 1.6958
49.15 1.7298
49.175 1.7581
49.2 1.781
49.225 1.7975
49.25 1.8094
49.275 1.8173
49.3 1.8203
49.325 1.8197
49.35 1.8139
49.375 1.802
49.4 1.7832
49.425 1.7592
49.45 1.731
49.475 1.6994
49.5 1.6641
49.525 1.6235
49.55 1.5764
49.575 1.5207
49.6 1.4585
49.625 1.3899
49.65 1.315
49.675 1.2306
49.7 1.1386
49.725 1.0424
49.75 0.9412
49.775 0.8426
49.8 0.7499
49.825 0.6659
49.85 0.5971
49.875 0.5569
49.9 0.5475
49.925 0.5559
49.95 0.5655
49.975 0.5726
50 0.5742
50.025 0.5723
50.05 0.5678
50.075 0.5597
50.1 0.5456
50.125 0.5256
50.15 0.4968
50.175 0.4583
50.2 0.4131
50.225 0.3706
50.25 0.3365
50.275 0.308
50.3 0.2871
50.325 0.2754
50.35 0.2708
50.375 0.2761
50.4 0.2892
50.425 0.3045
50.45 0.3195
50.475 0.3326
50.5 0.3408
50.525 0.3437
50.55 0.3411
50.575 0.3366
50.6 0.3334
50.625 0.3306
50.65 0.3378
50.675 0.3708
50.7 0.4292
50.725 0.505
50.75 0.5944
50.775 0.6856
50.8 0.769
50.825 0.8404
50.85 0.9013
50.875 0.952
50.9 0.9946
50.925 1.032
50.95 1.0624
50.975 1.0867
51 1.1092
51.025 1.1332
51.05 1.1594
51.075 1.1897
51.1 1.2277
51.125 1.2673
51.15 1.3026
51.175 1.3312
51.2 1.3535
51.225 1.371
51.25 1.3859
51.275 1.4001
51.3 1.4148
51.325 1.4282
51.35 1.4387
51.375 1.4457
51.4 1.4478
51.425 1.4446
51.45 1.4359
51.475 1.4244
51.5 1.4149
51.525 1.4119
51.55 1.4128
51.575 1.4146
51.6 1.4185
51.625 1.4243
51.65 1.4335
51.675 1.442
51.7 1.4469
51.725 1.4468
51.75 1.4408
51.775 1.4271
51.8 1.4054
51.825 1.3765
51.85 1.3466
51.875 1.3284
51.9 1.3257
51.925 1.3322
51.95 1.3377
51.975 1.3372
52 1.3297
52.025 1.3175
52.05 1.3027
52.075 1.2914
52.1 1.2879
52.125 1.2931
52.15 1.3029
52.175 1.3121
52.2 1.3166
52.225 1.3144
52.25 1.3052
52.275 1.2919
52.3 1.2754
52.325 1.2589
52.35 1.248
52.375 1.2434
52.4 1.245
52.425 1.247
52.45 1.248
52.475 1.2467
52.5 1.2442
52.525 1.2402
52.55 1.2354
52.575 1.23
52.6 1.2221
52.625 1.2067
52.65 1.1846
52.675 1.1569
52.7 1.1222
52.725 1.0827
52.75 1.0424
52.775 1.0086
52.8 0.9884
52.825 0.9791
52.85 0.9747
52.875 0.9709
52.9 0.9673
52.925 0.9616
52.95 0.9507
52.975 0.9344
53 0.9132
53.025 0.8898
53.05 0.866
53.075 0.8424
53.1 0.8192
53.125 0.7976
53.15 0.7767
53.175 0.7547
53.2 0.7317
53.225 0.7111
53.25 0.6978
53.275 0.6911
53.3 0.6882
53.325 0.6863
53.35 0.685
53.375 0.6846
53.4 0.682
53.425 0.6755
53.45 0.6692
53.475 0.6611
53.5 0.6526
53.525 0.647
53.55 0.6417
53.575 0.6378
53.6 0.6383
53.625 0.6426
53.65 0.6536
53.675 0.6748
53.7 0.7159
53.725 0.769
53.75 0.8252
53.775 0.8832
53.8 0.9438
53.825 1.0033
53.85 1.0579
53.875 1.1021
53.9 1.1363
53.925 1.1621
53.95 1.1799
53.975 1.1921
54 1.206
54.025 1.2275
54.05 1.2543
54.075 1.2878
54.1 1.3257
54.125 1.3732
54.15 1.4344
54.175 1.5028
54.2 1.5713
54.225 1.6352
54.25 1.692
54.275 1.7421
54.3 1.7844
54.325 1.8197
54.35 1.8462
54.375 1.8644
54.4 1.8746
54.425 1.8762
54.45 1.8703
54.475 1.8598
54.5 1.8458
54.525 1.8306
54.55 1.8189
54.575 1.81
54.6 1.8033
54.625 1.7961
54.65 1.7867
54.675 1.7745
54.7 1.7579
54.725 1.7356
54.75 1.7068
54.775 1.6737
54.8 1.6362
54.825 1.5939
54.85 1.5465
54.875 1.4933
54.9 1.4344
54.925 1.37
54.95 1.3003
54.975 1.2238
55 1.1408
55.025 1.0543
55.05 0.963
55.075 0.8659
55.1 0.7672
55.125 0.6782
55.15 0.6075
55.175 0.55
55.2 0.5032
55.225 0.4661
55.25 0.4372
55.275 0.4123
55.3 0.391
55.325 0.3729
55.35 0.3566
55.375 0.3376
55.4 0.3145
55.425 0.2884
55.45 0.2608
55.475 0.232
55.5 0.198
55.525 0.1648
55.55 0.1378
55.575 0.1173
55.6 0.1072
55.625 0.1009
55.65 0.0975
55.675 0.098
55.7 0.0992
55.725 0.1027
55.75 0.1046
55.775 0.1027
55.8 0.095
55.825 0.0825
55.85 0.064
55.875 0.0436
55.9 0.0275
55.925 0.0142
55.95 0.0033
55.975 -0.0053
56 -0.0147
56.025 -0.0202
56.05 -0.0151
56.075 -0.0038
56.1 0.0009
56.125 0.0018
56.15 0.0031
56.175 0.0013
56.2 -0.0024
56.225 -0.0051
56.25 -0.0109
56.275 -0.0221
56.3 -0.0408
56.325 -0.0646
56.35 -0.0886
56.375 -0.1129
56.4 -0.1377
56.425 -0.1658
56.45 -0.1935
56.475 -0.2133
56.5 -0.2218
56.525 -0.2242
56.55 -0.2229
56.575 -0.2126
56.6 -0.1897
56.625 -0.1523
56.65 -0.1025
56.675 -0.0475
56.7 0.0072
56.725 0.0636
56.75 0.1213
56.775 0.1846
56.8 0.2551
56.825 0.3272
56.85 0.3991
56.875 0.4694
56.9 0.5359
56.925 0.5959
56.95 0.6493
56.975 0.6953
57 0.7355
57.025 0.7696
57.05 0.7957
57.075 0.8131
57.1 0.8215
57.125 0.8233
57.15 0.8184
57.175 0.8053
57.2 0.7852
57.225 0.757
57.25 0.7195
57.275 0.6765
57.3 0.6303
57.325 0.5886
57.35 0.562
57.375 0.5457
57.4 0.5357
57.425 0.5313
57.45 0.5373
57.475 0.5559
57.5 0.5848
57.525 0.6254
57.55 0.6809
57.575 0.7504
57.6 0.825
57.625 0.9
57.65 0.9701
57.675 1.0316
57.7 1.0879
57.725 1.1376
57.75 1.1778
57.775 1.2079
57.8 1.2287
57.825 1.2396
57.85 1.2409
57.875 1.2362
57.9 1.2271
57.925 1.2162
57.95 1.2052
57.975 1.1974
58 1.1901
58.025 1.1779
58.05 1.1593
58.075 1.135
58.1 1.1041
58.125 1.0652
58.15 1.0179
58.175 0.9659
58.2 0.9131
58.225 0.8622
58.25 0.8161
58.275 0.7757
58.3 0.7413
58.325 0.7059
58.35 0.6692
58.375 0.6344
58.4 0.6091
58.425 0.5974
58.45 0.6012
58.475 0.6134
58.5 0.6281
58.525 0.6457
58.55 0.6643
58.575 0.6836
58.6 0.7084
58.625 0.7386
58.65 0.7778
58.675 0.828
58.7 0.8911
58.725 0.9657
58.75 1.0463
58.775 1.1306
58.8 1.2163
58.825 1.3028
58.85 1.3894
58.875 1.4751
58.9 1.5572
58.925 1.6347
58.95 1.7098
58.975 1.7806
59 1.8455
59.025 1.9052
59.05 1.9616
59.075 2.0129
59.1 2.0581
59.125 2.0968
59.15 2.129
59.175 2.1553
59.2 2.1744
59.225 2.1863
59.25 2.1907
59.275 2.189
59.3 2.1833
59.325 2.1786
59.35 2.1791
59.375 2.1831
59.4 2.1888
59.425 2.1903
59.45 2.1861
59.475 2.1778
59.5 2.1606
59.525 2.1348
59.55 2.1083
59.575 2.0891
59.6 2.0808
59.625 2.0824
59.65 2.0916
59.675 2.1011
59.7 2.1071
59.725 2.1121
59.75 2.1266
59.775 2.1587
59.8 2.2011
59.825 2.2435
59.85 2.2825
59.875 2.3173
59.9 2.3481
59.925 2.3761
59.95 2.397
59.975 2.4102
60 2.4149
60.025 2.4121
60.05 2.4071
60.075 2.4048
60.1 2.405
60.125 2.3981
60.15 2.381
60.175 2.3513
60.2 2.3129
60.225 2.2684
60.25 2.2217
60.275 2.172
60.3 2.1209
60.325 2.0651
60.35 2.0026
60.375 1.9338
60.4 1.8593
60.425 1.7837
60.45 1.7135
60.475 1.6503
60.5 1.5914
60.525 1.5338
60.55 1.4767
60.575 1.423
60.6 1.3758
60.625 1.3346
60.65 1.2957
60.675 1.258
60.7 1.2194
60.725 1.1774
60.75 1.1336
60.775 1.0896
60.8 1.0461
60.825 1.0033
60.85 0.9615
60.875 0.916
60.9 0.866
60.925 0.8107
60.95 0.7494
60.975 0.6844
61 0.6198
61.025 0.5597
61.05 0.5062
61.075 0.4637
61.1 0.4359
61.125 0.4224
61.15 0.4159
61.175 0.4073
61.2 0.3929
61.225 0.3714
61.25 0.3471
61.275 0.3278
61.3 0.3114
61.325 0.2919
61.35 0.2709
61.375 0.2604
61.4 0.2583
61.425 0.2655
61.45 0.2852
61.475 0.3206
61.5 0.3634
61.525 0.4035
61.55 0.4369
61.575 0.4629
61.6 0.4814
61.625 0.4935
61.65 0.4976
61.675 0.4923
61.7 0.479
61.725 0.4609
61.75 0.437
61.775 0.4087
61.8 0.3803
61.825 0.3511
61.85 0.3231
61.875 0.2952
61.9 0.2672
61.925 0.2379
61.95 0.2088
61.975 0.181
62 0.1576
62.025 0.1441
62.05 0.1368
62.075 0.129
62.1 0.1179
62.125 0.1028
62.15 0.0867
62.175 0.0683
62.2 0.0484
62.225 0.0293
62.25 0.0105
62.275 -0.0155
62.3 -0.0491
62.325 -0.0904
62.35 -0.141
62.375 -0.2007
62.4 -0.2684
62.425 -0.3402
62.45 -0.4124
62.475 -0.4798
62.5 -0.5414
62.525 -0.6007
62.55 -0.6608
62.575 -0.717
62.6 -0.7705
62.625 -0.8237
62.65 -0.8705
62.675 -0.9095
62.7 -0.9453
62.725 -0.9742
62.75 -0.9917
62.775 -1.0007
62.8 -1.0069
62.825 -1.0102
62.85 -1.0076
62.875 -0.9992
62.9 -0.9887
62.925 -0.9776
62.95 -0.9641
62.975 -0.9459
63 -0.927
63.025 -0.908
63.05 -0.8906
63.075 -0.879
63.1 -0.8733
63.125 -0.8727
63.15 -0.8757
63.175 -0.8805
63.2 -0.8864
63.225 -0.894
63.25 -0.9042
63.275 -0.9149
63.3 -0.9274
63.325 -0.9387
63.35 -0.9479
63.375 -0.9572
63.4 -0.9688
63.425 -0.9782
63.45 -0.9781
63.475 -0.9654
63.5 -0.9408
63.525 -0.9023
63.55 -0.8538
63.575 -0.8
63.6 -0.7425
63.625 -0.6797
63.65 -0.6103
63.675 -0.5391
63.7 -0.4745
63.725 -0.4182
63.75 -0.3667
63.775 -0.3207
63.8 -0.2816
63.825 -0.2468
63.85 -0.2165
63.875 -0.193
63.9 -0.177
63.925 -0.1682
63.95 -0.1673
63.975 -0.1731
64 -0.1848
64.025 -0.2014
64.05 -0.222
64.075 -0.2438
64.1 -0.2696
64.125 -0.2985
64.15 -0.3234
64.175 -0.3385
64.2 -0.3406
64.225 -0.3246
64.25 -0.2831
64.275 -0.2217
64.3 -0.1521
64.325 -0.0851
64.35 -0.0244
64.375 0.0305
64.4 0.0794
64.425 0.1218
64.45 0.1629
64.475 0.2071
64.5 0.2564
64.525 0.3092
64.55 0.3637
64.575 0.4162
64.6 0.4659
64.625 0.5126
64.65 0.5582
64.675 0.6027
64.7 0.6448
64.725 0.6843
64.75 0.7178
64.775 0.7443
64.8 0.7618
64.825 0.7695
64.85 0.7704
64.875 0.7686
64.9 0.7621
64.925 0.7464
64.95 0.721
64.975 0.6882
65 0.651
65.025 0.6165
65.05 0.5835
65.075 0.5469
65.1 0.5048
65.125 0.4668
65.15 0.4422
65.175 0.4275
65.2 0.4176
65.225 0.412
65.25 0.408
65.275 0.404
65.3 0.3957
65.325 0.3812
65.35 0.359
65.375 0.3332
65.4 0.309
65.425 0.2896
65.45 0.2726
65.475 0.2512
65.5 0.2189
65.525 0.1744
65.55 0.1193
65.575 0.0566
65.6 -0.0041
65.625 -0.0525
65.65 -0.0758
65.675 -0.0783
65.7 -0.0734
65.725 -0.0675
65.75 -0.0611
65.775 -0.0552
65.8 -0.0546
65.825 -0.058
65.85 -0.0607
65.875 -0.0483
65.9 -0.0049
65.925 0.0712
65.95 0.1658
65.975 0.2672
66 0.3653
66.025 0.4548
66.05 0.5339
66.075 0.6034
66.1 0.6642
66.125 0.7179
66.15 0.7652
66.175 0.8053
66.2 0.8397
66.225 0.8706
66.25 0.9012
66.275 0.9311
66.3 0.9583
66.325 0.9824
66.35 1.0015
66.375 1.0163
66.4 1.026
66.425 1.0287
66.45 1.0258
66.475 1.0148
66.5 0.9968
66.525 0.9774
66.55 0.967
66.575 0.9667
66.6 0.9666
66.625 0.9596
66.65 0.9458
66.675 0.9303
66.7 0.9182
66.725 0.9139
66.75 0.9097
66.775 0.8982
66.8 0.8803
66.825 0.8605
66.85 0.8438
66.875 0.8311
66.9 0.8248
66.925 0.8256
66.95 0.8284
66.975 0.8359
67 0.8454
67.025 0.8557
67.05 0.8674
67.075 0.8796
67.1 0.8955
67.125 0.921
67.15 0.9605
67.175 1.0117
67.2 1.0685
67.225 1.1221
67.25 1.1697
67.275 1.2102
67.3 1.2432
67.325 1.266
67.35 1.2786
67.375 1.2841
67.4 1.2832
67.425 1.2755
67.45 1.265
67.475 1.2538
67.5 1.2431
67.525 1.2366
67.55 1.2404
67.575 1.258
67.6 1.2885
67.625 1.3297
67.65 1.3777
67.675 1.4317
67.7 1.4894
67.725 1.5456
67.75 1.598
67.775 1.644
67.8 1.6816
67.825 1.7107
67.85 1.7324
67.875 1.7479
67.9 1.7587
67.925 1.7645
67.95 1.7646
67.975 1.7583
68 1.7454
68.025 1.7275
68.05 1.7093
68.075 1.698
68.1 1.6953
68.125 1.697
68.15 1.6959
68.175 1.6891
68.2 1.675
68.225 1.6514
68.25 1.6209
68.275 1.5875
68.3 1.5493
68.325 1.5021
68.35 1.4434
68.375 1.375
68.4 1.2991
68.425 1.2201
68.45 1.1494
68.475 1.1051
68.5 1.0975
68.525 1.1088
68.55 1.1211
68.575 1.1297
68.6 1.1341
68.625 1.1368
68.65 1.1379
68.675 1.1375
68.7 1.1329
68.725 1.122
68.75 1.1036
68.775 1.0781
68.8 1.0464
68.825 1.0115
68.85 0.9739
68.875 0.9326
68.9 0.8839
68.925 0.825
68.95 0.7585
68.975 0.6867
69 0.6105
69.025 0.5351
69.05 0.4653
69.075 0.3964
69.1 0.3276
69.125 0.2692
69.15 0.2302
69.175 0.2162
69.2 0.226
69.225 0.2554
69.25 0.2956
69.275 0.3382
69.3 0.3795
69.325 0.417
69.35 0.4533
69.375 0.4908
69.4 0.5313
69.425 0.5755
69.45 0.6198
69.475 0.6657
69.5 0.7159
69.525 0.7604
69.55 0.7976
69.575 0.8282
69.6 0.8545
69.625 0.8771
69.65 0.8949
69.675 0.9118
69.7 0.9334
69.725 0.9529
69.75 0.9691
69.775 0.9824
69.8 0.993
69.825 0.9998
69.85 1.0022
69.875 1.0019
69.9 1.004
69.925 1.0116
69.95 1.0191
69.975 1.0281
70 1.047
70.025 1.0765
70.05 1.1101
70.075 1.1408
70.1 1.1628
70.125 1.1756
70.15 1.1783
70.175 1.1729
70.2 1.1629
70.225 1.1556
70.25 1.157
70.275 1.1729
70.3 1.2054
70.325 1.2438
70.35 1.2773
70.375 1.3033
70.4 1.3231
70.425 1.3403
70.45 1.3529
70.475 1.3605
70.5 1.3655
70.525 1.37
70.55 1.3775
70.575 1.3999
70.6 1.4363
70.625 1.4889
70.65 1.5527
70.675 1.6178
70.7 1.6738
70.725 1.7212
70.75 1.7616
70.775 1.7943
70.8 1.8199
70.825 1.8407
70.85 1.8587
70.875 1.8778
70.9 1.8954
70.925 1.914
70.95 1.9426
70.975 1.9823
71 2.029
71.025 2.0784
71.05 2.1289
71.075 2.1786
71.1 2.2301
71.125 2.279
71.15 2.3236
71.175 2.3618
71.2 2.3943
71.225 2.427
71.25 2.4615
71.275 2.493
71.3 2.5215
71.325 2.5465
71.35 2.5671
71.375 2.5858
71.4 2.6039
71.425 2.6195
71.45 2.6328
71.475 2.6455
71.5 2.6585
71.525 2.6752
71.55 2.6995
71.575 2.7337
71.6 2.7736
71.625 2.8173
71.65 2.8621
71.675 2.9073
71.7 2.954
71.725 3.0004
71.75 3.0431
71.775 3.0816
71.8 3.1144
71.825 3.14
71.85 3.1578
71.875 3.1694
71.9 3.1735
71.925 3.1689
71.95 3.1559
71.975 3.1342
72 3.1048
72.025 3.0697
72.05 3.0349
72.075 3.0075
72.1 2.9899
72.125 2.9785
72.15 2.9668
72.175 2.9546
72.2 2.9452
72.225 2.9458
72.25 2.958
72.275 2.9827
72.3 3.0158
72.325 3.0574
72.35 3.1076
72.375 3.157
72.4 3.2027
72.425 3.2435
72.45 3.2763
72.475 3.3001
72.5 3.3164
72.525 3.3253
72.55 3.3271
72.575 3.3255
72.6 3.3221
72.625 3.3165
72.65 3.3087
72.675 3.3005
72.7 3.2916
72.725 3.2809
72.75 3.2708
72.775 3.2659
72.8 3.2675
72.825 3.2717
72.85 3.2733
72.875 3.2692
72.9 3.2587
72.925 3.2412
72.95 3.2188
72.975 3.1942
73 3.1687
73.025 3.1413
73.05 3.1123
73.075 3.0796
73.1 3.0461
73.125 3.0214
73.15 3.0125
73.175 3.0209
73.2 3.0357
73.225 3.0518
73.25 3.0647
73.275 3.0771
73.3 3.0916
73.325 3.1095
73.35 3.1273
73.375 3.1456
73.4 3.1622
73.425 3.1743
73.45 3.1829
73.475 3.1888
73.5 3.1936
73.525 3.1961
73.55 3.1916
73.575 3.1771
73.6 3.1568
73.625 3.1359
73.65 3.1144
73.675 3.0937
73.7 3.0758
73.725 3.0661
73.75 3.0658
73.775 3.0784
73.8 3.1008
73.825 3.1267
73.85 3.1565
73.875 3.19
73.9 3.2216
73.925 3.2531
73.95 3.2904
73.975 3.3379
74 3.3877
74.025 3.4324
74.05 3.4709
74.075 3.5046
74.1 3.5343
74.125 3.5608
74.15 3.5858
74.175 3.6097
74.2 3.6357
74.225 3.6633
74.25 3.6871
74.275 3.7064
74.3 3.7214
74.325 3.7331
74.35 3.7439
74.375 3.7549
74.4 3.7648
74.425 3.7718
74.45 3.7737
74.475 3.7687
74.5 3.7572
74.525 3.7392
74.55 3.7141
74.575 3.6826
74.6 3.6459
74.625 3.6145
74.65 3.5964
74.675 3.5904
74.7 3.5847
74.725 3.5831
74.75 3.5957
74.775 3.6212
74.8 3.6498
74.825 3.6721
74.85 3.6868
74.875 3.6961
74.9 3.7006
74.925 3.7065
74.95 3.716
74.975 3.7262
75 3.7461
75.025 3.7784
75.05 3.8198
75.075 3.8602
75.1 3.8955
75.125 3.9289
75.15 3.9587
75.175 3.9876
75.2 4.0191
75.225 4.0528
75.25 4.0886
75.275 4.1286
75.3 4.1725
75.325 4.2199
75.35 4.2679
75.375 4.3168
75.4 4.3641
75.425 4.4118
75.45 4.4565
75.475 4.4958
75.5 4.5305
75.525 4.5597
75.55 4.5827
75.575 4.6004
75.6 4.6136
75.625 4.6242
75.65 4.6336
75.675 4.6425
75.7 4.6498
75.725 4.654
75.75 4.6547
75.775 4.6525
75.8 4.6502
75.825 4.649
75.85 4.6511
75.875 4.657
75.9 4.6647
75.925 4.6707
75.95 4.6729
75.975 4.6701
76 4.6596
76.025 4.6397
76.05 4.6125
76.075 4.578
76.1 4.5377
76.125 4.5002
76.15 4.4845
76.175 4.4917
76.2 4.5037
76.225 4.5185
76.25 4.5315
76.275 4.5413
76.3 4.5462
76.325 4.5455
76.35 4.5389
76.375 4.5269
76.4 4.5095
76.425 4.4861
76.45 4.4574
76.475 4.4241
76.5 4.3862
76.525 4.3431
76.55 4.294
76.575 4.2382
76.6 4.1753
76.625 4.1063
76.65 4.0336
76.675 3.9605
76.7 3.893
76.725 3.8405
76.75 3.8085
76.775 3.7902
76.8 3.7756
76.825 3.756
76.85 3.729
76.875 3.6948
76.9 3.6557
76.925 3.6103
76.95 3.5607
76.975 3.5134
77 3.4765
77.025 3.4531
77.05 3.4377
77.075 3.4185
77.1 3.3923
77.125 3.3588
77.15 3.3188
77.175 3.2737
77.2 3.2254
77.225 3.175
77.25 3.1275
77.275 3.0872
77.3 3.0529
77.325 3.0241
77.35 2.999
77.375 2.98
77.4 2.9774
77.425 2.987
77.45 2.9973
77.475 3.0031
77.5 3.0033
77.525 2.9982
77.55 2.9904
77.575 2.9831
77.6 2.9747
77.625 2.9599
77.65 2.9385
77.675 2.9092
77.7 2.8684
77.725 2.8172
77.75 2.758
77.775 2.6939
77.8 2.6288
77.825 2.5637
77.85 2.4991
77.875 2.4414
77.9 2.39
77.925 2.3372
77.95 2.2775
77.975 2.2102
78 2.1359
78.025 2.058
78.05 1.9792
78.075 1.9021
78.1 1.8274
78.125 1.7561
78.15 1.6857
78.175 1.6116
78.2 1.5328
78.225 1.4481
78.25 1.3622
78.275 1.2918
78.3 1.2417
78.325 1.1972
78.35 1.146
78.375 1.0877
78.4 1.0309
78.425 0.9845
78.45 0.9539
78.475 0.9371
78.5 0.9314
78.525 0.9327
78.55 0.9401
78.575 0.9566
78.6 0.9765
78.625 1.0009
78.65 1.0274
78.675 1.0537
78.7 1.0772
78.725 1.094
78.75 1.104
78.775 1.1108
78.8 1.1144
78.825 1.1137
78.85 1.1142
78.875 1.1239
78.9 1.1474
78.925 1.1874
78.95 1.2395
78.975 1.299
79 1.362
79.025 1.43
79.05 1.5023
79.075 1.5728
79.1 1.6372
79.125 1.6948
79.15 1.7466
79.175 1.7923
79.2 1.8317
79.225 1.8685
79.25 1.907
79.275 1.9405
79.3 1.968
79.325 1.99
79.35 2.0049
79.375 2.0152
79.4 2.0225
79.425 2.0254
79.45 2.0243
79.475 2.0158
79.5 1.9974
79.525 1.9771
79.55 1.9514
79.575 1.917
79.6 1.8793
79.625 1.8407
79.65 1.7987
79.675 1.7584
79.7 1.73
79.725 1.7104
79.75 1.6953
79.775 1.6828
79.8 1.6676
79.825 1.6514
79.85 1.6375
79.875 1.6363
79.9 1.6512
79.925 1.673
79.95 1.698
79.975 1.7237
80 1.7489
80.025 1.7726
80.05 1.7988
80.075 1.8294
80.1 1.862
80.125 1.8924
80.15 1.9191
80.175 1.9442
80.2 1.9737
80.225 2.0118
80.25 2.0581
80.275 2.1127
80.3 2.1708
80.325 2.2289
80.35 2.286
80.375 2.3411
80.4 2.3931
80.425 2.441
80.45 2.4838
80.475 2.5217
80.5 2.5542
80.525 2.581
80.55 2.6027
80.575 2.6189
80.6 2.6293
80.625 2.6342
80.65 2.6336
80.675 2.6275
80.7 2.6156
80.725 2.5978
80.75 2.5731
80.775 2.5411
80.8 2.5007
80.825 2.4519
80.85 2.3952
80.875 2.3315
80.9 2.2621
80.925 2.1911
80.95 2.1208
80.975 2.0507
81 1.981
81.025 1.9112
81.05 1.838
81.075 1.7599
81.1 1.6782
81.125 1.5956
81.15 1.5124
81.175 1.4305
81.2 1.3488
81.225 1.265
81.25 1.1804
81.275 1.095
81.3 1.0121
81.325 0.9435
81.35 0.9007
81.375 0.8884
81.4 0.9119
81.425 0.9423
81.45 0.9687
81.475 0.9905
81.5 1.0065
81.525 1.0166
81.55 1.022
81.575 1.0209
81.6 1.0095
81.625 0.9902
81.65 0.9679
81.675 0.9492
81.7 0.9397
81.725 0.9366
81.75 0.9386
81.775 0.9518
81.8 0.9727
81.825 0.993
81.85 1.01
81.875 1.0233
81.9 1.0322
81.925 1.0315
81.95 1.0234
81.975 1.0083
82 0.9849
82.025 0.9543
82.05 0.9189
82.075 0.8753
82.1 0.8235
82.125 0.7633
82.15 0.6983
82.175 0.6333
82.2 0.5679
82.225 0.5038
82.25 0.4392
82.275 0.3704
82.3 0.2969
82.325 0.2193
82.35 0.142
82.375 0.0751
82.4 0.0277
82.425 0.0066
82.45 0.013
82.475 0.0365
82.5 0.0682
82.525 0.0965
82.55 0.1214
82.575 0.1449
82.6 0.1635
82.625 0.1774
82.65 0.1897
82.675 0.2036
82.7 0.2223
82.725 0.2448
82.75 0.2707
82.775 0.2958
82.8 0.3171
82.825 0.3407
82.85 0.3647
82.875 0.3909
82.9 0.4174
82.925 0.4415
82.95 0.4631
82.975 0.4839
83 0.5054
83.025 0.5316
83.05 0.5565
83.075 0.5739
83.1 0.5872
83.125 0.5978
83.15 0.6075
83.175 0.618
83.2 0.6285
83.225 0.6444
83.25 0.6725
83.275 0.7172
83.3 0.779
83.325 0.8477
83.35 0.9168
83.375 0.982
83.4 1.0388
83.425 1.0873
83.45 1.1297
83.475 1.1647
83.5 1.1921
83.525 1.2125
83.55 1.2287
83.575 1.2413
83.6 1.2529
83.625 1.2642
83.65 1.2746
83.675 1.2815
83.7 1.2836
83.725 1.277
83.75 1.2602
83.775 1.2368
83.8 1.2125
83.825 1.1832
83.85 1.1462
83.875 1.103
83.9 1.059
83.925 1.0201
83.95 0.987
83.975 0.9595
84 0.9378
84.025 0.9145
84.05 0.8832
84.075 0.8459
84.1 0.8054
84.125 0.7664
84.15 0.7286
84.175 0.6924
84.2 0.6581
84.225 0.6238
84.25 0.5888
84.275 0.5545
84.3 0.5225
84.325 0.4989
84.35 0.4833
84.375 0.4741
84.4 0.4701
84.425 0.4682
84.45 0.4671
84.475 0.4679
84.5 0.4769
84.525 0.4978
84.55 0.5287
84.575 0.5649
84.6 0.6015
84.625 0.6355
84.65 0.6665
84.675 0.6959
84.7 0.7264
84.725 0.7662
84.75 0.8167
84.775 0.8672
84.8 0.9128
84.825 0.951
84.85 0.9811
84.875 1.0014
84.9 1.0102
84.925 1.0083
84.95 0.9967
84.975 0.977
85 0.9504
85.025 0.921
85.05 0.8915
85.075 0.8647
85.1 0.84
85.125 0.8156
85.15 0.7886
85.175 0.7592
85.2 0.7314
85.225 0.7031
85.25 0.6738
85.275 0.6496
85.3 0.6394
85.325 0.6403
85.35 0.6412
85.375 0.6411
85.4 0.6406
85.425 0.6363
85.45 0.6268
85.475 0.6107
85.5 0.5907
85.525 0.5713
85.55 0.5548
85.575 0.5432
85.6 0.5401
85.625 0.5428
85.65 0.5426
85.675 0.5343
85.7 0.5173
85.725 0.4901
85.75 0.4541
85.775 0.4068
85.8 0.3499
85.825 0.2888
85.85 0.2294
85.875 0.1817
85.9 0.152
85.925 0.1375
85.95 0.1368
85.975 0.1476
86 0.1673
86.025 0.1907
86.05 0.2159
86.075 0.2437
86.1 0.2712
86.125 0.2969
86.15 0.3208
86.175 0.3418
86.2 0.3607
86.225 0.3788
86.25 0.3897
86.275 0.3935
86.3 0.3938
86.325 0.3935
86.35 0.3921
86.375 0.3884
86.4 0.3807
86.425 0.3691
86.45 0.3594
86.475 0.3598
86.5 0.3656
86.525 0.3712
86.55 0.3717
86.575 0.3655
86.6 0.3534
86.625 0.3412
86.65 0.3305
86.675 0.3186
86.7 0.3059
86.725 0.2932
86.75 0.2822
86.775 0.2731
86.8 0.2655
86.825 0.2597
86.85 0.2608
86.875 0.2695
86.9 0.284
86.925 0.2976
86.95 0.3063
86.975 0.3091
87 0.3051
87.025 0.2969
87.05 0.2837
87.075 0.2647
87.1 0.2423
87.125 0.219
87.15 0.1962
87.175 0.1772
87.2 0.1648
87.225 0.1651
87.25 0.1801
87.275 0.2093
87.3 0.2489
87.325 0.3002
87.35 0.3584
87.375 0.4167
87.4 0.4759
87.425 0.5353
87.45 0.5908
87.475 0.6407
87.5 0.6885
87.525 0.7325
87.55 0.7712
87.575 0.8055
87.6 0.8341
87.625 0.8564
87.65 0.8729
87.675 0.8852
87.7 0.8925
87.725 0.8934
87.75 0.8877
87.775 0.8744
87.8 0.8537
87.825 0.825
87.85 0.7896
87.875 0.7489
87.9 0.7021
87.925 0.6501
87.95 0.5923
87.975 0.5297
88 0.4587
88.025 0.3757
88.05 0.2839
88.075 0.1833
88.1 0.0777
88.125 -0.0273
88.15 -0.1295
88.175 -0.2208
88.2 -0.2924
88.225 -0.3546
88.25 -0.4286
88.275 -0.5278
88.3 -0.6438
88.325 -0.7523
88.35 -0.8371
88.375 -0.8937
88.4 -0.9419
88.425 -0.9928
88.45 -1.0488
88.475 -1.1057
88.5 -1.1585
88.525 -1.209
88.55 -1.2588
88.575 -1.3057
88.6 -1.3428
88.625 -1.356
88.65 -1.3475
88.675 -1.3246
88.7 -1.2965
88.725 -1.2692
88.75 -1.2441
88.775 -1.2211
88.8 -1.2035
88.825 -1.1901
88.85 -1.1768
88.875 -1.1645
88.9 -1.153
88.925 -1.1404
88.95 -1.1258
88.975 -1.1099
89 -1.0893
89.025 -1.0657
89.05 -1.0459
89.075 -1.0438
89.1 -1.0614
89.125 -1.0885
89.15 -1.1185
89.175 -1.1429
89.2 -1.1566
89.225 -1.1599
89.25 -1.1524
89.275 -1.1368
89.3 -1.1136
89.325 -1.0837
89.35 -1.051
89.375 -1.0184
89.4 -0.9841
89.425 -0.9502
89.45 -0.9205
89.475 -0.8937
89.5 -0.8707
89.525 -0.8527
89.55 -0.8386
89.575 -0.8288
89.6 -0.8253
89.625 -0.8275
89.65 -0.8335
89.675 -0.8373
89.7 -0.8331
89.725 -0.822
89.75 -0.8041
89.775 -0.7802
89.8 -0.758
89.825 -0.7415
89.85 -0.7334
89.875 -0.7328
89.9 -0.7411
89.925 -0.7622
89.95 -0.7998
89.975 -0.8519
90 -0.9082
90.025 -0.962
90.05 -1.0116
90.075 -1.0594
90.1 -1.1057
90.125 -1.1471
90.15 -1.1835
90.175 -1.2188
90.2 -1.2549
90.225 -1.29
90.25 -1.3205
90.275 -1.3473
90.3 -1.3738
90.325 -1.4017
90.35 -1.4255
90.375 -1.4427
90.4 -1.4625
90.425 -1.4876
90.45 -1.5091
90.475 -1.5172
90.5 -1.5153
90.525 -1.5013
90.55 -1.4712
90.575 -1.4318
90.6 -1.3907
90.625 -1.3532
90.65 -1.3225
90.675 -1.2928
90.7 -1.258
90.725 -1.2093
90.75 -1.143
90.775 -1.0644
90.8 -0.9802
90.825 -0.8915
90.85 -0.8029
90.875 -0.7216
90.9 -0.6543
90.925 -0.6026
90.95 -0.5579
90.975 -0.5159
91 -0.4722
91.025 -0.4232
91.05 -0.3669
91.075 -0.306
91.1 -0.2492
91.125 -0.2061
91.15 -0.178
91.175 -0.1582
91.2 -0.1421
91.225 -0.131
91.25 -0.1251
91.275 -0.1157
91.3 -0.1011
91.325 -0.0818
91.35 -0.0632
91.375 -0.0414
91.4 -0.0079
91.425 0.0373
91.45 0.0927
91.475 0.1505
91.5 0.2075
91.525 0.262
91.55 0.3109
91.575 0.3489
91.6 0.3747
91.625 0.395
91.65 0.4111
91.675 0.422
91.7 0.4268
91.725 0.4257
91.75 0.4215
91.775 0.411
91.8 0.3931
91.825 0.3698
91.85 0.3468
91.875 0.321
91.9 0.2838
91.925 0.2343
91.95 0.1821
91.975 0.1315
92 0.0799
92.025 0.0283
92.05 -0.0126
92.075 -0.0422
92.1 -0.063
92.125 -0.081
92.15 -0.1036
92.175 -0.1347
92.2 -0.1726
92.225 -0.2133
92.25 -0.2568
92.275 -0.3045
92.3 -0.355
92.325 -0.4002
92.35 -0.4296
92.375 -0.4346
92.4 -0.4195
92.425 -0.3913
92.45 -0.356
92.475 -0.3198
92.5 -0.2851
92.525 -0.2505
92.55 -0.217
92.575 -0.1855
92.6 -0.1555
92.625 -0.1323
92.65 -0.1148
92.675 -0.097
92.7 -0.0707
92.725 -0.0354
92.75 -0.001
92.775 0.0278
92.8 0.0499
92.825 0.0685
92.85 0.0868
92.875 0.1046
92.9 0.1211
92.925 0.1328
92.95 0.1356
92.975 0.1326
93 0.1262
93.025 0.1148
93.05 0.0961
93.075 0.0696
93.1 0.0398
93.125 0.0143
93.15 -0.001
93.175 -0.0027
93.2 0.0022
93.225 0.0035
93.25 -0.0039
93.275 -0.0257
93.3 -0.0592
93.325 -0.1027
93.35 -0.1544
93.375 -0.211
93.4 -0.2633
93.425 -0.3039
93.45 -0.3334
93.475 -0.3446
93.5 -0.3328
93.525 -0.2992
93.55 -0.2578
93.575 -0.2256
93.6 -0.2049
93.625 -0.1914
93.65 -0.1744
93.675 -0.1436
93.7 -0.0997
93.725 -0.0516
93.75 -0.0085
93.775 0.0262
93.8 0.0499
93.825 0.062
93.85 0.0634
93.875 0.0593
93.9 0.0626
93.925 0.0792
93.95 0.1042
93.975 0.1227
94 0.137
94.025 0.1519
94.05 0.1711
94.075 0.1875
94.1 0.1941
94.125 0.1918
94.15 0.1838
94.175 0.1699
94.2 0.1499
94.225 0.1247
94.25 0.091
94.275 0.0468
94.3 -0.0029
94.325 -0.0565
94.35 -0.1118
94.375 -0.1606
94.4 -0.1926
94.425 -0.2164
94.45 -0.2382
94.475 -0.2584
94.5 -0.2778
94.525 -0.2981
94.55 -0.3204
94.575 -0.3449
94.6 -0.3703
94.625 -0.3926
94.65 -0.4064
94.675 -0.4148
94.7 -0.4273
94.725 -0.448
94.75 -0.4729
94.775 -0.4973
94.8 -0.5185
94.825 -0.5387
94.85 -0.5587
94.875 -0.5795
94.9 -0.5992
94.925 -0.6132
94.95 -0.6255
94.975 -0.6419
95 -0.6628
95.025 -0.6851
95.05 -0.7076
95.075 -0.7322
95.1 -0.7603
95.125 -0.7927
95.15 -0.8334
95.175 -0.8826
95.2 -0.9388
95.225 -1.0064
95.25 -1.0816
95.275 -1.1588
95.3 -1.2332
95.325 -1.3073
95.35 -1.3801
95.375 -1.4505
95.4 -1.517
95.425 -1.5801
95.45 -1.6358
95.475 -1.6779
95.5 -1.7094
95.525 -1.736
95.55 -1.7566
95.575 -1.7737
95.6 -1.7901
95.625 -1.8004
95.65 -1.8026
95.675 -1.7965
95.7 -1.7779
95.725 -1.7461
95.75 -1.7027
95.775 -1.6523
95.8 -1.5952
95.825 -1.5318
95.85 -1.4638
95.875 -1.3969
95.9 -1.3345
95.925 -1.278
95.95 -1.2223
95.975 -1.1647
96 -1.1129
96.025 -1.0678
96.05 -1.0298
96.075 -0.9971
96.1 -0.9723
96.125 -0.9534
96.15 -0.9398
96.175 -0.9328
96.2 -0.9302
96.225 -0.9283
96.25 -0.9301
96.275 -0.9391
96.3 -0.9472
96.325 -0.9539
96.35 -0.9559
96.375 -0.9509
96.4 -0.9407
96.425 -0.9332
96.45 -0.931
96.475 -0.9315
96.5 -0.9306
96.525 -0.9278
96.55 -0.9227
96.575 -0.9091
96.6 -0.8895
96.625 -0.8656
96.65 -0.8435
96.675 -0.8248
96.7 -0.8155
96.725 -0.8127
96.75 -0.8097
96.775 -0.8038
96.8 -0.7884
96.825 -0.7618
96.85 -0.7343
96.875 -0.7095
96.9 -0.6884
96.925 -0.6666
96.95 -0.6418
96.975 -0.6152
97 -0.5904
97.025 -0.5712
97.05 -0.5598
97.075 -0.5543
97.1 -0.5488
97.125 -0.527
97.15 -0.4824
97.175 -0.4278
97.2 -0.3758
97.225 -0.3329
97.25 -0.3005
97.275 -0.2781
97.3 -0.2677
97.325 -0.268
97.35 -0.2723
97.375 -0.2749
97.4 -0.2753
97.425 -0.2755
97.45 -0.2732
97.475 -0.2713
97.5 -0.268
97.525 -0.2572
97.55 -0.2442
97.575 -0.2334
97.6 -0.2298
97.625 -0.2322
97.65 -0.239
97.675 -0.2497
97.7 -0.2597
97.725 -0.2615
97.75 -0.2531
97.775 -0.2391
97.8 -0.2267
97.825 -0.2213
97.85 -0.2259
97.875 -0.2383
97.9 -0.2593
97.925 -0.2882
97.95 -0.3225
97.975 -0.3638
98 -0.4081
98.025 -0.45
98.05 -0.4802
98.075 -0.4894
98.1 -0.4847
98.125 -0.4742
98.15 -0.4624
98.175 -0.453
98.2 -0.447
98.225 -0.4459
98.25 -0.4508
98.275 -0.4636
98.3 -0.4805
98.325 -0.4981
98.35 -0.5114
98.375 -0.5149
98.4 -0.5095
98.425 -0.5018
98.45 -0.4952
98.475 -0.4881
98.5 -0.4835
98.525 -0.4809
98.55 -0.4799
98.575 -0.4761
98.6 -0.4667
98.625 -0.4547
98.65 -0.4489
98.675 -0.4482
98.7 -0.4447
98.725 -0.4339
98.75 -0.4185
98.775 -0.4013
98.8 -0.3832
98.825 -0.3656
98.85 -0.3465
98.875 -0.3273
98.9 -0.3091
98.925 -0.2938
98.95 -0.2807
98.975 -0.2618
99 -0.2311
99.025 -0.1969
99.05 -0.166
99.075 -0.1405
99.1 -0.1206
99.125 -0.1059
99.15 -0.0953
99.175 -0.0846
99.2 -0.069
99.225 -0.0458
99.25 -0.0215
99.275 -0.0014
99.3 0.0105
99.325 0.0144
99.35 0.0154
99.375 0.0169
99.4 0.0106
99.425 -0.0094
99.45 -0.0391
99.475 -0.0784
99.5 -0.1276
99.525 -0.1857
99.55 -0.2514
99.575 -0.3197
99.6 -0.3793
99.625 -0.4221
99.65 -0.4524
99.675 -0.4753
99.7 -0.4937
99.725 -0.5123
99.75 -0.5333
99.775 -0.5564
99.8 -0.5819
99.825 -0.6094
99.85 -0.6343
99.875 -0.6471
99.9 -0.644
99.925 -0.632
99.95 -0.6191
99.975 -0.6065
100 -0.5934
