# Supplementary material for: Uptake of N2O5 by aqueous aerosol unveiled using chemically accurate many-body potentials
Source: Nat Commun. 2022 Mar 10;13:1266. doi: 10.1038/s41467-022-28697-8 (PMC8913772; doi:10.1038/s41467-022-28697-8)
Supplement: Supplementary file 3 — Source Data [file 41467_2022_28697_MOESM3_ESM.zip › n2o5-uptake-data/Fig2/scattering/rep10run13/relcom_gds.dat]

0.025 11.7387
0.05 11.6959
0.075 11.6531
0.1 11.6103
0.125 11.5674
0.15 11.5246
0.175 11.4817
0.2 11.4387
0.225 11.3958
0.25 11.3528
0.275 11.3098
0.3 11.2667
0.325 11.2237
0.35 11.1806
0.375 11.1374
0.4 11.0943
0.425 11.0511
0.45 11.0079
0.475 10.9647
0.5 10.9215
0.525 10.8783
0.55 10.835
0.575 10.7917
0.6 10.7483
0.625 10.7049
0.65 10.6615
0.675 10.618
0.7 10.5744
0.725 10.5308
0.75 10.4872
0.775 10.4435
0.8 10.3997
0.825 10.3559
0.85 10.3121
0.875 10.2682
0.9 10.2243
0.925 10.1804
0.95 10.1364
0.975 10.0924
1 10.0484
1.025 10.0043
1.05 9.9602
1.075 9.916
1.1 9.8718
1.125 9.8275
1.15 9.7832
1.175 9.7388
1.2 9.6943
1.225 9.6498
1.25 9.6053
1.275 9.5609
1.3 9.5164
1.325 9.4719
1.35 9.4273
1.375 9.3828
1.4 9.3382
1.425 9.2935
1.45 9.2488
1.475 9.2039
1.5 9.159
1.525 9.114
1.55 9.0689
1.575 9.0237
1.6 8.9784
1.625 8.933
1.65 8.8876
1.675 8.8421
1.7 8.7966
1.725 8.7511
1.75 8.7055
1.775 8.6599
1.8 8.6142
1.825 8.5683
1.85 8.5223
1.875 8.4764
1.9 8.4303
1.925 8.3843
1.95 8.3383
1.975 8.2922
2 8.246
2.025 8.1997
2.05 8.1534
2.075 8.1069
2.1 8.0604
2.125 8.0137
2.15 7.967
2.175 7.9202
2.2 7.8733
2.225 7.8263
2.25 7.7791
2.275 7.7319
2.3 7.6844
2.325 7.6368
2.35 7.5891
2.375 7.5413
2.4 7.4935
2.425 7.4456
2.45 7.3976
2.475 7.3496
2.5 7.3015
2.525 7.2534
2.55 7.2052
2.575 7.1571
2.6 7.109
2.625 7.0609
2.65 7.0128
2.675 6.9646
2.7 6.9165
2.725 6.8682
2.75 6.8199
2.775 6.7712
2.8 6.7224
2.825 6.6735
2.85 6.6246
2.875 6.5756
2.9 6.5265
2.925 6.4772
2.95 6.4278
2.975 6.3784
3 6.3289
3.025 6.2794
3.05 6.2297
3.075 6.1799
3.1 6.13
3.125 6.0798
3.15 6.0293
3.175 5.9781
3.2 5.9263
3.225 5.8735
3.25 5.8195
3.275 5.7642
3.3 5.7069
3.325 5.6478
3.35 5.5871
3.375 5.5247
3.4 5.4603
3.425 5.3946
3.45 5.328
3.475 5.2604
3.5 5.1909
3.525 5.1199
3.55 5.0481
3.575 4.9756
3.6 4.9024
3.625 4.8281
3.65 4.7514
3.675 4.6728
3.7 4.5936
3.725 4.5196
3.75 4.4635
3.775 4.4262
3.8 4.4001
3.825 4.3758
3.85 4.3501
3.875 4.3214
3.9 4.2901
3.925 4.256
3.95 4.2196
3.975 4.1808
4 4.14
4.025 4.0965
4.05 4.0503
4.075 4.0011
4.1 3.9489
4.125 3.8936
4.15 3.8356
4.175 3.7784
4.2 3.7311
4.225 3.6978
4.25 3.6731
4.275 3.6479
4.3 3.6185
4.325 3.5844
4.35 3.5446
4.375 3.4988
4.4 3.4488
4.425 3.3958
4.45 3.3393
4.475 3.2786
4.5 3.215
4.525 3.1481
4.55 3.0778
4.575 3.0052
4.6 2.9354
4.625 2.8645
4.65 2.7896
4.675 2.7094
4.7 2.6229
4.725 2.5311
4.75 2.4358
4.775 2.3385
4.8 2.2372
4.825 2.1311
4.85 2.0305
4.875 1.9454
4.9 1.8858
4.925 1.8498
4.95 1.8337
4.975 1.8404
5 1.8575
5.025 1.873
5.05 1.8846
5.075 1.8932
5.1 1.9026
5.125 1.9159
5.15 1.9349
5.175 1.9539
5.2 1.969
5.225 1.9798
5.25 1.9855
5.275 1.9872
5.3 1.9895
5.325 1.9922
5.35 1.9908
5.375 1.9837
5.4 1.9695
5.425 1.9486
5.45 1.924
5.475 1.8988
5.5 1.8819
5.525 1.8715
5.55 1.8599
5.575 1.8419
5.6 1.8169
5.625 1.7844
5.65 1.7451
5.675 1.7008
5.7 1.6528
5.725 1.602
5.75 1.5491
5.775 1.498
5.8 1.4482
5.825 1.3965
5.85 1.3422
5.875 1.2829
5.9 1.2183
5.925 1.1472
5.95 1.074
5.975 1.008
6 0.9622
6.025 0.9329
6.05 0.9095
6.075 0.8895
6.1 0.8722
6.125 0.8542
6.15 0.8306
6.175 0.7989
6.2 0.7612
6.225 0.7208
6.25 0.6754
6.275 0.6243
6.3 0.5699
6.325 0.5169
6.35 0.4743
6.375 0.4502
6.4 0.4458
6.425 0.4594
6.45 0.4883
6.475 0.5266
6.5 0.5673
6.525 0.6049
6.55 0.6372
6.575 0.6659
6.6 0.6957
6.625 0.7271
6.65 0.7613
6.675 0.7956
6.7 0.8328
6.725 0.8802
6.75 0.9396
6.775 1.0076
6.8 1.0751
6.825 1.1371
6.85 1.1916
6.875 1.24
6.9 1.2836
6.925 1.3231
6.95 1.3605
6.975 1.3939
7 1.4224
7.025 1.4436
7.05 1.4578
7.075 1.4651
7.1 1.4644
7.125 1.4629
7.15 1.4606
7.175 1.4559
7.2 1.4498
7.225 1.449
7.25 1.4604
7.275 1.4841
7.3 1.5205
7.325 1.5629
7.35 1.6058
7.375 1.6423
7.4 1.6735
7.425 1.7016
7.45 1.7257
7.475 1.7451
7.5 1.7591
7.525 1.7683
7.55 1.7757
7.575 1.7854
7.6 1.8046
7.625 1.8342
7.65 1.8725
7.675 1.9128
7.7 1.9516
7.725 1.9841
7.75 2.0107
7.775 2.0328
7.8 2.05
7.825 2.0609
7.85 2.0686
7.875 2.076
7.9 2.0854
7.925 2.0947
7.95 2.1009
7.975 2.1019
8 2.0986
8.025 2.0942
8.05 2.0903
8.075 2.0869
8.1 2.083
8.125 2.0834
8.15 2.0944
8.175 2.1145
8.2 2.1332
8.225 2.1449
8.25 2.1495
8.275 2.1461
8.3 2.1331
8.325 2.1121
8.35 2.0835
8.375 2.0498
8.4 2.0164
8.425 1.9868
8.45 1.9589
8.475 1.9309
8.5 1.8982
8.525 1.8589
8.55 1.8136
8.575 1.7622
8.6 1.7041
8.625 1.6378
8.65 1.561
8.675 1.4735
8.7 1.3774
8.725 1.273
8.75 1.1605
8.775 1.0495
8.8 0.9612
8.825 0.8941
8.85 0.8357
8.875 0.7785
8.9 0.721
8.925 0.6646
8.95 0.6102
8.975 0.5573
9 0.5013
9.025 0.4435
9.05 0.3883
9.075 0.3369
9.1 0.2885
9.125 0.2405
9.15 0.1976
9.175 0.1604
9.2 0.1343
9.225 0.1128
9.25 0.0939
9.275 0.0761
9.3 0.0618
9.325 0.0504
9.35 0.0452
9.375 0.0519
9.4 0.0689
9.425 0.0924
9.45 0.1118
9.475 0.1223
9.5 0.1272
9.525 0.1291
9.55 0.1295
9.575 0.1272
9.6 0.1223
9.625 0.1172
9.65 0.1082
9.675 0.0938
9.7 0.0758
9.725 0.0581
9.75 0.0457
9.775 0.037
9.8 0.0282
9.825 0.0195
9.85 0.013
9.875 0.0081
9.9 0.0006
9.925 -0.0136
9.95 -0.0366
9.975 -0.0657
10 -0.0976
10.025 -0.1314
10.05 -0.1635
10.075 -0.1889
10.1 -0.2061
10.125 -0.2187
10.15 -0.2301
10.175 -0.2395
10.2 -0.2418
10.225 -0.2312
10.25 -0.2114
10.275 -0.1913
10.3 -0.1741
10.325 -0.1612
10.35 -0.1507
10.375 -0.1425
10.4 -0.1393
10.425 -0.1425
10.45 -0.1532
10.475 -0.1715
10.5 -0.1973
10.525 -0.2299
10.55 -0.2677
10.575 -0.3086
10.6 -0.3526
10.625 -0.3962
10.65 -0.43
10.675 -0.4518
10.7 -0.4676
10.725 -0.4795
10.75 -0.4892
10.775 -0.4991
10.8 -0.5087
10.825 -0.5176
10.85 -0.5277
10.875 -0.5422
10.9 -0.5589
10.925 -0.5774
10.95 -0.6003
10.975 -0.6262
11 -0.6503
11.025 -0.6751
11.05 -0.701
11.075 -0.7311
11.1 -0.7638
11.125 -0.7945
11.15 -0.8254
11.175 -0.8525
11.2 -0.8646
11.225 -0.8627
11.25 -0.8574
11.275 -0.8541
11.3 -0.8543
11.325 -0.8551
11.35 -0.8575
11.375 -0.8637
11.4 -0.8746
11.425 -0.8919
11.45 -0.9146
11.475 -0.9442
11.5 -0.9723
11.525 -0.9948
11.55 -1.0173
11.575 -1.0465
11.6 -1.0847
11.625 -1.1285
11.65 -1.1752
11.675 -1.2228
11.7 -1.2718
11.725 -1.327
11.75 -1.384
11.775 -1.4361
11.8 -1.4831
11.825 -1.5241
11.85 -1.5597
11.875 -1.5974
11.9 -1.6365
11.925 -1.6811
11.95 -1.7342
11.975 -1.7938
12 -1.8535
12.025 -1.91
12.05 -1.9695
12.075 -2.0334
12.1 -2.1022
12.125 -2.1667
12.15 -2.2185
12.175 -2.253
12.2 -2.2629
12.225 -2.2504
12.25 -2.2217
12.275 -2.1841
12.3 -2.1386
12.325 -2.087
12.35 -2.0396
12.375 -2.0017
12.4 -1.9706
12.425 -1.9445
12.45 -1.9178
12.475 -1.8892
12.5 -1.8616
12.525 -1.8371
12.55 -1.8144
12.575 -1.798
12.6 -1.788
12.625 -1.7847
12.65 -1.7847
12.675 -1.7858
12.7 -1.7882
12.725 -1.7906
12.75 -1.7899
12.775 -1.7794
12.8 -1.7594
12.825 -1.7314
12.85 -1.699
12.875 -1.6659
12.9 -1.6337
12.925 -1.6024
12.95 -1.5691
12.975 -1.5372
13 -1.5098
13.025 -1.4866
13.05 -1.4638
13.075 -1.4348
13.1 -1.4044
13.125 -1.3803
13.15 -1.3646
13.175 -1.3558
13.2 -1.3465
13.225 -1.3328
13.25 -1.3156
13.275 -1.3018
13.3 -1.2922
13.325 -1.2871
13.35 -1.2857
13.375 -1.2861
13.4 -1.2894
13.425 -1.2976
13.45 -1.3139
13.475 -1.3397
13.5 -1.3726
13.525 -1.4112
13.55 -1.4567
13.575 -1.509
13.6 -1.5625
13.625 -1.6032
13.65 -1.6269
13.675 -1.6408
13.7 -1.6509
13.725 -1.6614
13.75 -1.6733
13.775 -1.6862
13.8 -1.7022
13.825 -1.7193
13.85 -1.7312
13.875 -1.7476
13.9 -1.7766
13.925 -1.8104
13.95 -1.838
13.975 -1.862
14 -1.879
14.025 -1.8845
14.05 -1.8769
14.075 -1.8602
14.1 -1.8355
14.125 -1.8089
14.15 -1.783
14.175 -1.7594
14.2 -1.7408
14.225 -1.7242
14.25 -1.6995
14.275 -1.6534
14.3 -1.5921
14.325 -1.5261
14.35 -1.4582
14.375 -1.3876
14.4 -1.3131
14.425 -1.2362
14.45 -1.1615
14.475 -1.0895
14.5 -1.0207
14.525 -0.9626
14.55 -0.9211
14.575 -0.895
14.6 -0.884
14.625 -0.8844
14.65 -0.8896
14.675 -0.8995
14.7 -0.9126
14.725 -0.9254
14.75 -0.9373
14.775 -0.9463
14.8 -0.9477
14.825 -0.9447
14.85 -0.945
14.875 -0.9507
14.9 -0.9643
14.925 -0.9863
14.95 -1.0197
14.975 -1.0622
15 -1.1107
15.025 -1.1693
15.05 -1.237
15.075 -1.3127
15.1 -1.3967
15.125 -1.482
15.15 -1.5622
15.175 -1.6432
15.2 -1.7261
15.225 -1.8079
15.25 -1.8851
15.275 -1.9585
15.3 -2.0316
15.325 -2.1015
15.35 -2.1686
15.375 -2.2357
15.4 -2.3064
15.425 -2.3817
15.45 -2.462
15.475 -2.5492
15.5 -2.6419
15.525 -2.7357
15.55 -2.8288
15.575 -2.9181
15.6 -3.0032
15.625 -3.0816
15.65 -3.1495
15.675 -3.2037
15.7 -3.2451
15.725 -3.2715
15.75 -3.2817
15.775 -3.2799
15.8 -3.2711
15.825 -3.2601
15.85 -3.2487
15.875 -3.2314
15.9 -3.2049
15.925 -3.1698
15.95 -3.126
15.975 -3.0677
16 -2.9931
16.025 -2.904
16.05 -2.7986
16.075 -2.6854
16.1 -2.5693
16.125 -2.4544
16.15 -2.3388
16.175 -2.2217
16.2 -2.1108
16.225 -2.0102
16.25 -1.9155
16.275 -1.8222
16.3 -1.7307
16.325 -1.6428
16.35 -1.5616
16.375 -1.4845
16.4 -1.4076
16.425 -1.3293
16.45 -1.2496
16.475 -1.1692
16.5 -1.0909
16.525 -1.0162
16.55 -0.9448
16.575 -0.8776
16.6 -0.8152
16.625 -0.7577
16.65 -0.7067
16.675 -0.6622
16.7 -0.6251
16.725 -0.5965
16.75 -0.5747
16.775 -0.5564
16.8 -0.5401
16.825 -0.526
16.85 -0.5168
16.875 -0.5121
16.9 -0.5098
16.925 -0.5099
16.95 -0.5114
16.975 -0.5118
17 -0.507
17.025 -0.4989
17.05 -0.4896
17.075 -0.4821
17.1 -0.4786
17.125 -0.4798
17.15 -0.4867
17.175 -0.4985
17.2 -0.5136
17.225 -0.5313
17.25 -0.5512
17.275 -0.5754
17.3 -0.6096
17.325 -0.6595
17.35 -0.7136
17.375 -0.7661
17.4 -0.8188
17.425 -0.8686
17.45 -0.91
17.475 -0.9384
17.5 -0.957
17.525 -0.9704
17.55 -0.9811
17.575 -0.9922
17.6 -1.0037
17.625 -1.013
17.65 -1.0168
17.675 -1.0168
17.7 -1.0197
17.725 -1.0292
17.75 -1.0435
17.775 -1.0607
17.8 -1.0763
17.825 -1.0857
17.85 -1.0886
17.875 -1.0863
17.9 -1.0842
17.925 -1.0867
17.95 -1.0963
17.975 -1.1104
18 -1.1297
18.025 -1.152
18.05 -1.17
18.075 -1.1796
18.1 -1.179
18.125 -1.1672
18.15 -1.1495
18.175 -1.1287
18.2 -1.1093
18.225 -1.0952
18.25 -1.0869
18.275 -1.0864
18.3 -1.0953
18.325 -1.1089
18.35 -1.1216
18.375 -1.1346
18.4 -1.1501
18.425 -1.171
18.45 -1.1988
18.475 -1.2195
18.5 -1.2183
18.525 -1.2014
18.55 -1.1864
18.575 -1.1846
18.6 -1.1884
18.625 -1.189
18.65 -1.1749
18.675 -1.1366
18.7 -1.0735
18.725 -0.9946
18.75 -0.9086
18.775 -0.8239
18.8 -0.7474
18.825 -0.6805
18.85 -0.6223
18.875 -0.5731
18.9 -0.5334
18.925 -0.5024
18.95 -0.479
18.975 -0.4618
19 -0.4463
19.025 -0.4266
19.05 -0.4028
19.075 -0.3724
19.1 -0.3313
19.125 -0.2769
19.15 -0.2205
19.175 -0.1669
19.2 -0.113
19.225 -0.0612
19.25 -0.0182
19.275 0.019
19.3 0.0633
19.325 0.1209
19.35 0.1886
19.375 0.2605
19.4 0.331
19.425 0.3945
19.45 0.45
19.475 0.4976
19.5 0.5344
19.525 0.5589
19.55 0.5692
19.575 0.569
19.6 0.5633
19.625 0.5558
19.65 0.5494
19.675 0.5539
19.7 0.5703
19.725 0.5927
19.75 0.6142
19.775 0.6293
19.8 0.6375
19.825 0.6409
19.85 0.6407
19.875 0.6389
19.9 0.6373
19.925 0.6436
19.95 0.6601
19.975 0.6858
20 0.7183
20.025 0.7538
20.05 0.7889
20.075 0.8222
20.1 0.8559
20.125 0.8909
20.15 0.9258
20.175 0.9563
20.2 0.9812
20.225 0.9982
20.25 1.0043
20.275 1.0008
20.3 0.9893
20.325 0.9697
20.35 0.9424
20.375 0.9085
20.4 0.8685
20.425 0.8226
20.45 0.7709
20.475 0.7169
20.5 0.6673
20.525 0.6246
20.55 0.5834
20.575 0.5375
20.6 0.487
20.625 0.4325
20.65 0.3744
20.675 0.3123
20.7 0.2438
20.725 0.1698
20.75 0.0907
20.775 0.0083
20.8 -0.0752
20.825 -0.158
20.85 -0.2356
20.875 -0.2986
20.9 -0.347
20.925 -0.3788
20.95 -0.3937
20.975 -0.3943
21 -0.3805
21.025 -0.3551
21.05 -0.3255
21.075 -0.2996
21.1 -0.2795
21.125 -0.2652
21.15 -0.2553
21.175 -0.2487
21.2 -0.2419
21.225 -0.2303
21.25 -0.2142
21.275 -0.1933
21.3 -0.1694
21.325 -0.1455
21.35 -0.124
21.375 -0.1018
21.4 -0.0783
21.425 -0.0536
21.45 -0.0283
21.475 -0.0006
21.5 0.0324
21.525 0.0673
21.55 0.0997
21.575 0.127
21.6 0.1497
21.625 0.1738
21.65 0.2064
21.675 0.2465
21.7 0.2922
21.725 0.3381
21.75 0.3785
21.775 0.413
21.8 0.4413
21.825 0.4627
21.85 0.4776
21.875 0.4872
21.9 0.4928
21.925 0.4955
21.95 0.495
21.975 0.4895
22 0.4798
22.025 0.47
22.05 0.4671
22.075 0.4811
22.1 0.5136
22.125 0.5573
22.15 0.6154
22.175 0.6854
22.2 0.7598
22.225 0.8359
22.25 0.9133
22.275 0.9912
22.3 1.0721
22.325 1.1562
22.35 1.2382
22.375 1.3132
22.4 1.3859
22.425 1.4581
22.45 1.5312
22.475 1.6011
22.5 1.6628
22.525 1.7141
22.55 1.7543
22.575 1.7829
22.6 1.7999
22.625 1.8052
22.65 1.8002
22.675 1.7926
22.7 1.7945
22.725 1.8084
22.75 1.8263
22.775 1.8421
22.8 1.8529
22.825 1.865
22.85 1.8862
22.875 1.9185
22.9 1.9617
22.925 2.0088
22.95 2.0606
22.975 2.126
23 2.2033
23.025 2.2851
23.05 2.3675
23.075 2.4504
23.1 2.5331
23.125 2.6109
23.15 2.6831
23.175 2.7482
23.2 2.8085
23.225 2.8652
23.25 2.9201
23.275 2.9756
23.3 3.0328
23.325 3.0911
23.35 3.1492
23.375 3.2053
23.4 3.2583
23.425 3.3079
23.45 3.3542
23.475 3.3972
23.5 3.4367
23.525 3.4723
23.55 3.5045
23.575 3.5327
23.6 3.5586
23.625 3.5821
23.65 3.6033
23.675 3.6221
23.7 3.6383
23.725 3.6523
23.75 3.6646
23.775 3.6747
23.8 3.6818
23.825 3.6856
23.85 3.6861
23.875 3.6827
23.9 3.6757
23.925 3.6649
23.95 3.6499
23.975 3.6319
24 3.6114
24.025 3.5887
24.05 3.5637
24.075 3.5374
24.1 3.5086
24.125 3.4768
24.15 3.4427
24.175 3.4076
24.2 3.3697
24.225 3.3289
24.25 3.2854
24.275 3.2391
24.3 3.1896
24.325 3.1368
24.35 3.0805
24.375 3.0202
24.4 2.9557
24.425 2.8876
24.45 2.8168
24.475 2.7466
24.5 2.6795
24.525 2.6211
24.55 2.5767
24.575 2.538
24.6 2.5027
24.625 2.4704
24.65 2.4399
24.675 2.4093
24.7 2.3759
24.725 2.3385
24.75 2.2973
24.775 2.2525
24.8 2.2043
24.825 2.1522
24.85 2.0973
24.875 2.0429
24.9 1.9968
24.925 1.9585
24.95 1.9275
24.975 1.9036
25 1.8832
25.025 1.8621
25.05 1.8396
25.075 1.8123
25.1 1.7795
25.125 1.7452
25.15 1.7131
25.175 1.6844
25.2 1.6567
25.225 1.6263
25.25 1.5927
25.275 1.557
25.3 1.5161
25.325 1.4663
25.35 1.4064
25.375 1.3375
25.4 1.2678
25.425 1.2156
25.45 1.1854
25.475 1.169
25.5 1.1534
25.525 1.1312
25.55 1.1021
25.575 1.0691
25.6 1.0335
25.625 0.9921
25.65 0.9434
25.675 0.8878
25.7 0.8277
25.725 0.7712
25.75 0.7296
25.775 0.7
25.8 0.6775
25.825 0.6577
25.85 0.64
25.875 0.6237
25.9 0.6105
25.925 0.6059
25.95 0.6174
25.975 0.6411
26 0.6623
26.025 0.6759
26.05 0.6825
26.075 0.6824
26.1 0.6802
26.125 0.6787
26.15 0.6764
26.175 0.6702
26.2 0.6617
26.225 0.6538
26.25 0.6512
26.275 0.6578
26.3 0.6765
26.325 0.7048
26.35 0.7342
26.375 0.7611
26.4 0.7801
26.425 0.7904
26.45 0.7923
26.475 0.7871
26.5 0.7766
26.525 0.7667
26.55 0.7639
26.575 0.7676
26.6 0.7711
26.625 0.7697
26.65 0.7622
26.675 0.7496
26.7 0.7311
26.725 0.7103
26.75 0.6911
26.775 0.682
26.8 0.6855
26.825 0.6965
26.85 0.7076
26.875 0.7188
26.9 0.7345
26.925 0.762
26.95 0.7999
26.975 0.8402
27 0.8798
27.025 0.9158
27.05 0.9485
27.075 0.9744
27.1 0.9929
27.125 1.0052
27.15 1.0116
27.175 1.0127
27.2 1.0117
27.225 1.0077
27.25 1.0013
27.275 0.992
27.3 0.979
27.325 0.9614
27.35 0.9376
27.375 0.9074
27.4 0.874
27.425 0.8422
27.45 0.8156
27.475 0.7915
27.5 0.7657
27.525 0.7395
27.55 0.7127
27.575 0.6822
27.6 0.6495
27.625 0.6177
27.65 0.5889
27.675 0.5681
27.7 0.5571
27.725 0.5505
27.75 0.5535
27.775 0.5726
27.8 0.6084
27.825 0.6576
27.85 0.7132
27.875 0.77
27.9 0.8253
27.925 0.8803
27.95 0.9346
27.975 0.9874
28 1.037
28.025 1.0812
28.05 1.1191
28.075 1.1496
28.1 1.172
28.125 1.1897
28.15 1.2032
28.175 1.2149
28.2 1.2267
28.225 1.2357
28.25 1.2408
28.275 1.2432
28.3 1.2438
28.325 1.241
28.35 1.234
28.375 1.2253
28.4 1.2139
28.425 1.2
28.45 1.1863
28.475 1.1752
28.5 1.1704
28.525 1.1766
28.55 1.1857
28.575 1.1958
28.6 1.2097
28.625 1.2287
28.65 1.2544
28.675 1.29
28.7 1.3331
28.725 1.3796
28.75 1.4297
28.775 1.4807
28.8 1.5306
28.825 1.5764
28.85 1.6135
28.875 1.6402
28.9 1.6578
28.925 1.6663
28.95 1.6661
28.975 1.6587
29 1.6459
29.025 1.6294
29.05 1.6141
29.075 1.6017
29.1 1.5833
29.125 1.5557
29.15 1.5226
29.175 1.4883
29.2 1.4574
29.225 1.4247
29.25 1.3889
29.275 1.3531
29.3 1.3216
29.325 1.2906
29.35 1.2589
29.375 1.2286
29.4 1.2019
29.425 1.178
29.45 1.1557
29.475 1.1365
29.5 1.1308
29.525 1.1377
29.55 1.1536
29.575 1.1863
29.6 1.2388
29.625 1.3027
29.65 1.3722
29.675 1.4393
29.7 1.5004
29.725 1.5585
29.75 1.6167
29.775 1.6745
29.8 1.7286
29.825 1.7784
29.85 1.8241
29.875 1.8645
29.9 1.9038
29.925 1.9437
29.95 1.9833
29.975 2.0198
30 2.0493
30.025 2.0697
30.05 2.0815
30.075 2.0875
30.1 2.0861
30.125 2.0762
30.15 2.0614
30.175 2.0489
30.2 2.0498
30.225 2.0645
30.25 2.0852
30.275 2.1084
30.3 2.1316
30.325 2.1517
30.35 2.169
30.375 2.1839
30.4 2.1969
30.425 2.2073
30.45 2.2146
30.475 2.2166
30.5 2.2133
30.525 2.206
30.55 2.1983
30.575 2.1948
30.6 2.1966
30.625 2.2017
30.65 2.2069
30.675 2.2145
30.7 2.2253
30.725 2.2397
30.75 2.2562
30.775 2.2717
30.8 2.2824
30.825 2.2884
30.85 2.2882
30.875 2.2823
30.9 2.2705
30.925 2.2524
30.95 2.23
30.975 2.2037
31 2.1733
31.025 2.1393
31.05 2.1009
31.075 2.0545
31.1 1.9997
31.125 1.9373
31.15 1.8699
31.175 1.8038
31.2 1.7429
31.225 1.6901
31.25 1.6462
31.275 1.6182
31.3 1.6173
31.325 1.6357
31.35 1.6576
31.375 1.6743
31.4 1.6829
31.425 1.6848
31.45 1.6787
31.475 1.6654
31.5 1.6457
31.525 1.619
31.55 1.5872
31.575 1.5508
31.6 1.5102
31.625 1.4693
31.65 1.4326
31.675 1.4048
31.7 1.387
31.725 1.3778
31.75 1.3731
31.775 1.3702
31.8 1.3667
31.825 1.3625
31.85 1.3607
31.875 1.3591
31.9 1.3581
31.925 1.3583
31.95 1.3595
31.975 1.3612
32 1.364
32.025 1.3663
32.05 1.3697
32.075 1.3762
32.1 1.3845
32.125 1.3938
32.15 1.404
32.175 1.4127
32.2 1.4177
32.225 1.4202
32.25 1.4212
32.275 1.4175
32.3 1.4098
32.325 1.4027
32.35 1.3975
32.375 1.39
32.4 1.3758
32.425 1.3544
32.45 1.3305
32.475 1.3044
32.5 1.2713
32.525 1.2282
32.55 1.1799
32.575 1.1328
32.6 1.0932
32.625 1.0635
32.65 1.0399
32.675 1.0209
32.7 1.0038
32.725 0.9849
32.75 0.9636
32.775 0.9404
32.8 0.913
32.825 0.8807
32.85 0.8449
32.875 0.8076
32.9 0.7787
32.925 0.7635
32.95 0.7576
32.975 0.7591
33 0.7668
33.025 0.7786
33.05 0.7985
33.075 0.8198
33.1 0.8398
33.125 0.8597
33.15 0.8804
33.175 0.9017
33.2 0.9185
33.225 0.9279
33.25 0.9301
33.275 0.9261
33.3 0.919
33.325 0.9126
33.35 0.9173
33.375 0.9319
33.4 0.9528
33.425 0.9722
33.45 0.9917
33.475 1.0077
33.5 1.0166
33.525 1.0173
33.55 1.0094
33.575 1.0012
33.6 0.9956
33.625 0.9931
33.65 0.9934
33.675 0.993
33.7 0.99
33.725 0.9793
33.75 0.9567
33.775 0.925
33.8 0.8863
33.825 0.8429
33.85 0.8024
33.875 0.772
33.9 0.7514
33.925 0.7331
33.95 0.7119
33.975 0.6859
34 0.6584
34.025 0.6307
34.05 0.6008
34.075 0.5675
34.1 0.5311
34.125 0.4894
34.15 0.4415
34.175 0.387
34.2 0.33
34.225 0.2732
34.25 0.2268
34.275 0.2037
34.3 0.2016
34.325 0.2132
34.35 0.2338
34.375 0.2629
34.4 0.2962
34.425 0.3373
34.45 0.3895
34.475 0.4492
34.5 0.5155
34.525 0.5808
34.55 0.6407
34.575 0.6936
34.6 0.7394
34.625 0.779
34.65 0.811
34.675 0.8354
34.7 0.8537
34.725 0.8661
34.75 0.8744
34.775 0.8811
34.8 0.8885
34.825 0.8936
34.85 0.8933
34.875 0.8858
34.9 0.8773
34.925 0.8714
34.95 0.8673
34.975 0.8604
35 0.8495
35.025 0.8331
35.05 0.8097
35.075 0.7783
35.1 0.7398
35.125 0.6924
35.15 0.6362
35.175 0.5737
35.2 0.505
35.225 0.4305
35.25 0.3515
35.275 0.2685
35.3 0.1856
35.325 0.1099
35.35 0.0427
35.375 -0.0157
35.4 -0.0668
35.425 -0.1021
35.45 -0.1134
35.475 -0.1028
35.5 -0.0777
35.525 -0.0404
35.55 0.0043
35.575 0.0539
35.6 0.1011
35.625 0.1447
35.65 0.1825
35.675 0.2149
35.7 0.2431
35.725 0.2671
35.75 0.2863
35.775 0.3034
35.8 0.3186
35.825 0.3286
35.85 0.3328
35.875 0.3336
35.9 0.3292
35.925 0.3204
35.95 0.3104
35.975 0.3
36 0.2869
36.025 0.2725
36.05 0.2557
36.075 0.2358
36.1 0.2132
36.125 0.189
36.15 0.1649
36.175 0.1459
36.2 0.1359
36.225 0.1293
36.25 0.1235
36.275 0.1206
36.3 0.1218
36.325 0.1227
36.35 0.1158
36.375 0.099
36.4 0.0765
36.425 0.052
36.45 0.0291
36.475 0.0133
36.5 0.0083
36.525 0.0061
36.55 0.0009
36.575 -0.0031
36.6 -0.0012
36.625 0.0078
36.65 0.0204
36.675 0.0369
36.7 0.0574
36.725 0.0802
36.75 0.1054
36.775 0.1321
36.8 0.1619
36.825 0.1962
36.85 0.2344
36.875 0.2706
36.9 0.2998
36.925 0.3227
36.95 0.3414
36.975 0.3598
37 0.3773
37.025 0.3946
37.05 0.4127
37.075 0.4286
37.1 0.4375
37.125 0.4397
37.15 0.4348
37.175 0.4214
37.2 0.3976
37.225 0.3658
37.25 0.3332
37.275 0.3028
37.3 0.2785
37.325 0.2632
37.35 0.2533
37.375 0.2458
37.4 0.2446
37.425 0.2503
37.45 0.2648
37.475 0.2889
37.5 0.3127
37.525 0.3286
37.55 0.3348
37.575 0.3338
37.6 0.326
37.625 0.3097
37.65 0.2858
37.675 0.2602
37.7 0.2377
37.725 0.2207
37.75 0.2109
37.775 0.2048
37.8 0.1976
37.825 0.187
37.85 0.1715
37.875 0.1523
37.9 0.1347
37.925 0.1214
37.95 0.1101
37.975 0.0974
38 0.0836
38.025 0.072
38.05 0.0638
38.075 0.0576
38.1 0.048
38.125 0.0362
38.15 0.0211
38.175 -0.001
38.2 -0.0272
38.225 -0.054
38.25 -0.0782
38.275 -0.0927
38.3 -0.0942
38.325 -0.085
38.35 -0.0711
38.375 -0.0488
38.4 -0.0144
38.425 0.0311
38.45 0.082
38.475 0.1539
38.5 0.2595
38.525 0.382
38.55 0.5047
38.575 0.6235
38.6 0.7342
38.625 0.8347
38.65 0.9228
38.675 1.0002
38.7 1.0685
38.725 1.1278
38.75 1.1815
38.775 1.2322
38.8 1.2803
38.825 1.3231
38.85 1.3594
38.875 1.3906
38.9 1.4168
38.925 1.4473
38.95 1.4824
38.975 1.5117
39 1.534
39.025 1.5485
39.05 1.5525
39.075 1.549
39.1 1.5409
39.125 1.5294
39.15 1.5168
39.175 1.5071
39.2 1.5017
39.225 1.4961
39.25 1.4862
39.275 1.4711
39.3 1.4519
39.325 1.4289
39.35 1.3995
39.375 1.3645
39.4 1.3262
39.425 1.2822
39.45 1.2319
39.475 1.1745
39.5 1.1129
39.525 1.0551
39.55 1.0075
39.575 0.9691
39.6 0.9377
39.625 0.9173
39.65 0.909
39.675 0.9112
39.7 0.9265
39.725 0.9548
39.75 0.9895
39.775 1.0198
39.8 1.0415
39.825 1.0558
39.85 1.0655
39.875 1.0734
39.9 1.0772
39.925 1.0781
39.95 1.0813
39.975 1.0865
40 1.0903
40.025 1.0908
40.05 1.0843
40.075 1.0693
40.1 1.0445
40.125 1.012
40.15 0.9721
40.175 0.9278
40.2 0.8813
40.225 0.8305
40.25 0.7764
40.275 0.7181
40.3 0.656
40.325 0.6012
40.35 0.5654
40.375 0.5531
40.4 0.5563
40.425 0.5673
40.45 0.5889
40.475 0.619
40.5 0.6519
40.525 0.6766
40.55 0.6949
40.575 0.7157
40.6 0.7334
40.625 0.7472
40.65 0.7598
40.675 0.767
40.7 0.7706
40.725 0.7702
40.75 0.764
40.775 0.7527
40.8 0.744
40.825 0.7488
40.85 0.7686
40.875 0.7966
40.9 0.8295
40.925 0.8606
40.95 0.8866
40.975 0.9049
41 0.9143
41.025 0.9173
41.05 0.9138
41.075 0.9052
41.1 0.8948
41.125 0.8819
41.15 0.8666
41.175 0.8472
41.2 0.8216
41.225 0.7893
41.25 0.7496
41.275 0.7001
41.3 0.6416
41.325 0.5763
41.35 0.5042
41.375 0.4308
41.4 0.365
41.425 0.3158
41.45 0.2879
41.475 0.2718
41.5 0.275
41.525 0.2968
41.55 0.3341
41.575 0.3758
41.6 0.4185
41.625 0.472
41.65 0.5368
41.675 0.6017
41.7 0.6594
41.725 0.7076
41.75 0.7502
41.775 0.7865
41.8 0.8185
41.825 0.8466
41.85 0.8725
41.875 0.8968
41.9 0.9189
41.925 0.9378
41.95 0.9516
41.975 0.9614
42 0.9648
42.025 0.9619
42.05 0.9499
42.075 0.9284
42.1 0.8976
42.125 0.8548
42.15 0.8014
42.175 0.7493
42.2 0.7069
42.225 0.6727
42.25 0.6478
42.275 0.6269
42.3 0.6074
42.325 0.5892
42.35 0.5741
42.375 0.5604
42.4 0.5471
42.425 0.528
42.45 0.4992
42.475 0.4608
42.5 0.4153
42.525 0.3702
42.55 0.3343
42.575 0.3172
42.6 0.3185
42.625 0.3311
42.65 0.3444
42.675 0.3498
42.7 0.3437
42.725 0.3236
42.75 0.2925
42.775 0.2542
42.8 0.214
42.825 0.1811
42.85 0.1525
42.875 0.1317
42.9 0.1218
42.925 0.1211
42.95 0.1407
42.975 0.1662
43 0.1912
43.025 0.2189
43.05 0.2493
43.075 0.2818
43.1 0.3075
43.125 0.3227
43.15 0.3298
43.175 0.3284
43.2 0.3178
43.225 0.296
43.25 0.2636
43.275 0.222
43.3 0.1737
43.325 0.125
43.35 0.0838
43.375 0.0524
43.4 0.0238
43.425 -0.0049
43.45 -0.0316
43.475 -0.058
43.5 -0.0856
43.525 -0.1147
43.55 -0.1496
43.575 -0.1914
43.6 -0.2386
43.625 -0.2941
43.65 -0.3562
43.675 -0.4244
43.7 -0.4943
43.725 -0.5572
43.75 -0.6076
43.775 -0.6403
43.8 -0.6564
43.825 -0.6594
43.85 -0.6525
43.875 -0.6381
43.9 -0.6195
43.925 -0.598
43.95 -0.5726
43.975 -0.5439
44 -0.5121
44.025 -0.4763
44.05 -0.4388
44.075 -0.3946
44.1 -0.3391
44.125 -0.2709
44.15 -0.1978
44.175 -0.1241
44.2 -0.054
44.225 0.0104
44.25 0.0689
44.275 0.1248
44.3 0.1807
44.325 0.24
44.35 0.3014
44.375 0.3581
44.4 0.4079
44.425 0.4513
44.45 0.4876
44.475 0.5158
44.5 0.5362
44.525 0.549
44.55 0.5531
44.575 0.55
44.6 0.5453
44.625 0.5471
44.65 0.5555
44.675 0.5631
44.7 0.5685
44.725 0.5723
44.75 0.5728
44.775 0.5681
44.8 0.5574
44.825 0.5404
44.85 0.5176
44.875 0.4878
44.9 0.4496
44.925 0.4029
44.95 0.3473
44.975 0.2838
45 0.2133
45.025 0.1378
45.05 0.0642
45.075 0.0012
45.1 -0.0541
45.125 -0.1047
45.15 -0.146
45.175 -0.1742
45.2 -0.1908
45.225 -0.1921
45.25 -0.1854
45.275 -0.1778
45.3 -0.173
45.325 -0.1662
45.35 -0.1589
45.375 -0.1556
45.4 -0.1539
45.425 -0.1458
45.45 -0.1358
45.475 -0.1294
45.5 -0.1257
45.525 -0.1149
45.55 -0.092
45.575 -0.0686
45.6 -0.0514
45.625 -0.0406
45.65 -0.0349
45.675 -0.0345
45.7 -0.0397
45.725 -0.0527
45.75 -0.0683
45.775 -0.0821
45.8 -0.0936
45.825 -0.0992
45.85 -0.0969
45.875 -0.0739
45.9 -0.0197
45.925 0.0448
45.95 0.1078
45.975 0.167
46 0.2248
46.025 0.2811
46.05 0.333
46.075 0.379
46.1 0.4196
46.125 0.4535
46.15 0.483
46.175 0.5077
46.2 0.5252
46.225 0.5352
46.25 0.5383
46.275 0.5338
46.3 0.5247
46.325 0.5154
46.35 0.5143
46.375 0.5416
46.4 0.5893
46.425 0.6392
46.45 0.6855
46.475 0.726
46.5 0.7652
46.525 0.8086
46.55 0.8532
46.575 0.8946
46.6 0.934
46.625 0.979
46.65 1.0411
46.675 1.1239
46.7 1.2195
46.725 1.3195
46.75 1.4189
46.775 1.5159
46.8 1.6112
46.825 1.7052
46.85 1.7946
46.875 1.8761
46.9 1.9491
46.925 2.0133
46.95 2.07
46.975 2.1195
47 2.1628
47.025 2.2007
47.05 2.2315
47.075 2.2557
47.1 2.2705
47.125 2.2777
47.15 2.2765
47.175 2.2674
47.2 2.2578
47.225 2.2572
47.25 2.2663
47.275 2.2794
47.3 2.2927
47.325 2.3029
47.35 2.309
47.375 2.3093
47.4 2.3048
47.425 2.2948
47.45 2.2774
47.475 2.2541
47.5 2.2244
47.525 2.1899
47.55 2.1511
47.575 2.1076
47.6 2.058
47.625 2.0004
47.65 1.936
47.675 1.8739
47.7 1.8252
47.725 1.7795
47.75 1.7254
47.775 1.6604
47.8 1.5861
47.825 1.5208
47.85 1.4886
47.875 1.4711
47.9 1.4522
47.925 1.4293
47.95 1.4027
47.975 1.378
48 1.3565
48.025 1.333
48.05 1.3087
48.075 1.2875
48.1 1.2753
48.125 1.2759
48.15 1.2846
48.175 1.2993
48.2 1.317
48.225 1.3339
48.25 1.3491
48.275 1.3606
48.3 1.365
48.325 1.3647
48.35 1.3608
48.375 1.3679
48.4 1.3775
48.425 1.3802
48.45 1.3782
48.475 1.3748
48.5 1.3767
48.525 1.388
48.55 1.4068
48.575 1.436
48.6 1.4764
48.625 1.5185
48.65 1.554
48.675 1.5807
48.7 1.5982
48.725 1.6083
48.75 1.615
48.775 1.6277
48.8 1.6571
48.825 1.699
48.85 1.739
48.875 1.7717
48.9 1.7957
48.925 1.808
48.95 1.8087
48.975 1.8058
49 1.8015
49.025 1.794
49.05 1.7834
49.075 1.7683
49.1 1.7482
49.125 1.7232
49.15 1.6897
49.175 1.6463
49.2 1.598
49.225 1.5456
49.25 1.486
49.275 1.4215
49.3 1.3561
49.325 1.295
49.35 1.2364
49.375 1.1797
49.4 1.128
49.425 1.0792
49.45 1.0293
49.475 0.9795
49.5 0.9284
49.525 0.8786
49.55 0.8305
49.575 0.7875
49.6 0.7468
49.625 0.7036
49.65 0.6607
49.675 0.6217
49.7 0.589
49.725 0.5684
49.75 0.5542
49.775 0.5438
49.8 0.5392
49.825 0.5401
49.85 0.5482
49.875 0.5624
49.9 0.5802
49.925 0.6029
49.95 0.6286
49.975 0.658
50 0.6892
50.025 0.7199
50.05 0.7456
50.075 0.7646
50.1 0.7795
50.125 0.7954
50.15 0.8216
50.175 0.8672
50.2 0.9322
50.225 1.0011
50.25 1.0618
50.275 1.1091
50.3 1.1445
50.325 1.1677
50.35 1.1815
50.375 1.1893
50.4 1.2008
50.425 1.2214
50.45 1.2453
50.475 1.264
50.5 1.2746
50.525 1.2849
50.55 1.3011
50.575 1.3204
50.6 1.3386
50.625 1.3567
50.65 1.3739
50.675 1.3926
50.7 1.4154
50.725 1.4494
50.75 1.5004
50.775 1.5639
50.8 1.6295
50.825 1.6904
50.85 1.7455
50.875 1.7945
50.9 1.8358
50.925 1.8684
50.95 1.894
50.975 1.913
51 1.9252
51.025 1.9326
51.05 1.9342
51.075 1.9293
51.1 1.917
51.125 1.8959
51.15 1.8663
51.175 1.8308
51.2 1.7907
51.225 1.7478
51.25 1.7057
51.275 1.6679
51.3 1.6341
51.325 1.5973
51.35 1.5505
51.375 1.4909
51.4 1.4197
51.425 1.3418
51.45 1.2586
51.475 1.1754
51.5 1.0991
51.525 1.0286
51.55 0.9636
51.575 0.9029
51.6 0.845
51.625 0.7895
51.65 0.7382
51.675 0.6908
51.7 0.6428
51.725 0.5923
51.75 0.5382
51.775 0.4815
51.8 0.4259
51.825 0.3751
51.85 0.3257
51.875 0.2726
51.9 0.2136
51.925 0.1494
51.95 0.0799
51.975 0.0029
52 -0.0813
52.025 -0.1699
52.05 -0.2487
52.075 -0.3154
52.1 -0.3676
52.125 -0.4078
52.15 -0.4335
52.175 -0.4479
52.2 -0.4554
52.225 -0.4585
52.25 -0.4634
52.275 -0.4692
52.3 -0.4798
52.325 -0.4958
52.35 -0.5142
52.375 -0.5356
52.4 -0.5654
52.425 -0.605
52.45 -0.6439
52.475 -0.6734
52.5 -0.6822
52.525 -0.6763
52.55 -0.6683
52.575 -0.6625
52.6 -0.6488
52.625 -0.61
52.65 -0.557
52.675 -0.5045
52.7 -0.4626
52.725 -0.4321
52.75 -0.4151
52.775 -0.4168
52.8 -0.4366
52.825 -0.4652
52.85 -0.488
52.875 -0.4947
52.9 -0.4867
52.925 -0.4768
52.95 -0.4676
52.975 -0.4604
53 -0.4599
53.025 -0.4691
53.05 -0.4847
53.075 -0.5054
53.1 -0.5301
53.125 -0.5535
53.15 -0.5759
53.175 -0.5955
53.2 -0.6118
53.225 -0.6266
53.25 -0.6399
53.275 -0.6518
53.3 -0.6613
53.325 -0.6667
53.35 -0.6622
53.375 -0.6463
53.4 -0.6193
53.425 -0.5829
53.45 -0.5425
53.475 -0.4971
53.5 -0.4447
53.525 -0.3849
53.55 -0.3197
53.575 -0.2523
53.6 -0.1885
53.625 -0.1231
53.65 -0.0515
53.675 0.0236
53.7 0.0965
53.725 0.1643
53.75 0.2278
53.775 0.2894
53.8 0.3582
53.825 0.4405
53.85 0.5292
53.875 0.6156
53.9 0.6972
53.925 0.7707
53.95 0.8322
53.975 0.8853
54 0.9337
54.025 0.9789
54.05 1.0216
54.075 1.0625
54.1 1.0995
54.125 1.1327
54.15 1.1623
54.175 1.1879
54.2 1.2098
54.225 1.2265
54.25 1.2371
54.275 1.2432
54.3 1.2454
54.325 1.2424
54.35 1.2331
54.375 1.2223
54.4 1.2115
54.425 1.1984
54.45 1.1793
54.475 1.1518
54.5 1.114
54.525 1.0669
54.55 1.0126
54.575 0.9523
54.6 0.8859
54.625 0.8106
54.65 0.7282
54.675 0.6425
54.7 0.5648
54.725 0.5065
54.75 0.4661
54.775 0.4312
54.8 0.393
54.825 0.3539
54.85 0.3149
54.875 0.2763
54.9 0.2381
54.925 0.2036
54.95 0.1764
54.975 0.1561
55 0.139
55.025 0.1238
55.05 0.1107
55.075 0.0999
55.1 0.0911
55.125 0.0794
55.15 0.0696
55.175 0.0651
55.2 0.0674
55.225 0.0768
55.25 0.0931
55.275 0.1187
55.3 0.1527
55.325 0.1876
55.35 0.2208
55.375 0.2513
55.4 0.2813
55.425 0.31
55.45 0.3356
55.475 0.3586
55.5 0.3747
55.525 0.3852
55.55 0.3917
55.575 0.396
55.6 0.3993
55.625 0.4056
55.65 0.4175
55.675 0.4332
55.7 0.4506
55.725 0.4651
55.75 0.4744
55.775 0.4833
55.8 0.4942
55.825 0.5062
55.85 0.5234
55.875 0.5635
55.9 0.6192
55.925 0.6723
55.95 0.7164
55.975 0.7545
56 0.7909
56.025 0.824
56.05 0.8515
56.075 0.8745
56.1 0.892
56.125 0.9056
56.15 0.9147
56.175 0.9193
56.2 0.9246
56.225 0.9355
56.25 0.9542
56.275 0.981
56.3 1.0081
56.325 1.0352
56.35 1.0639
56.375 1.0888
56.4 1.1111
56.425 1.1303
56.45 1.1441
56.475 1.1526
56.5 1.1558
56.525 1.1535
56.55 1.1501
56.575 1.148
56.6 1.1486
56.625 1.1477
56.65 1.1456
56.675 1.145
56.7 1.1468
56.725 1.1493
56.75 1.1508
56.775 1.1514
56.8 1.1488
56.825 1.1429
56.85 1.139
56.875 1.1306
56.9 1.1173
56.925 1.0997
56.95 1.0772
56.975 1.0481
57 1.0116
57.025 0.9815
57.05 0.9676
57.075 0.9623
57.1 0.9625
57.125 0.9665
57.15 0.9732
57.175 0.9841
57.2 0.9981
57.225 1.0128
57.25 1.0298
57.275 1.0515
57.3 1.0723
57.325 1.0883
57.35 1.098
57.375 1.1013
57.4 1.102
57.425 1.1033
57.45 1.1023
57.475 1.0971
57.5 1.0865
57.525 1.0683
57.55 1.0453
57.575 1.0192
57.6 0.9894
57.625 0.9545
57.65 0.9217
57.675 0.893
57.7 0.8715
57.725 0.852
57.75 0.8269
57.775 0.7949
57.8 0.7536
57.825 0.7014
57.85 0.6408
57.875 0.5726
57.9 0.5019
57.925 0.4388
57.95 0.3891
57.975 0.3486
58 0.3095
58.025 0.263
58.05 0.2072
58.075 0.1475
58.1 0.0908
58.125 0.0389
58.15 -0.0153
58.175 -0.0737
58.2 -0.1322
58.225 -0.1819
58.25 -0.2262
58.275 -0.2732
58.3 -0.3235
58.325 -0.374
58.35 -0.4263
58.375 -0.4794
58.4 -0.535
58.425 -0.5904
58.45 -0.6394
58.475 -0.6805
58.5 -0.719
58.525 -0.7567
58.55 -0.7916
58.575 -0.8207
58.6 -0.8425
58.625 -0.8542
58.65 -0.8598
58.675 -0.8612
58.7 -0.8632
58.725 -0.872
58.75 -0.8836
58.775 -0.8904
58.8 -0.8913
58.825 -0.8842
58.85 -0.8595
58.875 -0.8228
58.9 -0.7822
58.925 -0.7482
58.95 -0.7219
58.975 -0.7016
59 -0.682
59.025 -0.6594
59.05 -0.6352
59.075 -0.6123
59.1 -0.5928
59.125 -0.5805
59.15 -0.5744
59.175 -0.574
59.2 -0.5815
59.225 -0.5938
59.25 -0.6086
59.275 -0.6204
59.3 -0.6238
59.325 -0.6162
59.35 -0.5972
59.375 -0.5684
59.4 -0.5317
59.425 -0.4898
59.45 -0.4462
59.475 -0.4007
59.5 -0.3515
59.525 -0.2958
59.55 -0.2321
59.575 -0.1616
59.6 -0.0969
59.625 -0.042
59.65 0.0012
59.675 0.0346
59.7 0.0556
59.725 0.061
59.75 0.0509
59.775 0.0303
59.8 0.0014
59.825 -0.0346
59.85 -0.0787
59.875 -0.1341
59.9 -0.1949
59.925 -0.256
59.95 -0.3126
59.975 -0.3639
60 -0.4067
60.025 -0.4313
60.05 -0.4336
60.075 -0.4155
60.1 -0.3785
60.125 -0.3214
60.15 -0.252
60.175 -0.1812
60.2 -0.1156
60.225 -0.0558
60.25 0.0018
60.275 0.0595
60.3 0.1151
60.325 0.1663
60.35 0.2115
60.375 0.2494
60.4 0.2788
60.425 0.2992
60.45 0.3106
60.475 0.3153
60.5 0.3177
60.525 0.3181
60.55 0.3178
60.575 0.3175
60.6 0.3204
60.625 0.3261
60.65 0.3315
60.675 0.3302
60.7 0.323
60.725 0.3155
60.75 0.3112
60.775 0.309
60.8 0.305
60.825 0.2968
60.85 0.2882
60.875 0.2847
60.9 0.2856
60.925 0.2839
60.95 0.277
60.975 0.2662
61 0.2519
61.025 0.2294
61.05 0.1953
61.075 0.1523
61.1 0.1043
61.125 0.0536
61.15 -0.0008
61.175 -0.0585
61.2 -0.1191
61.225 -0.1807
61.25 -0.2401
61.275 -0.2875
61.3 -0.3188
61.325 -0.3397
61.35 -0.3531
61.375 -0.3624
61.4 -0.3674
61.425 -0.3647
61.45 -0.351
61.475 -0.3322
61.5 -0.3089
61.525 -0.2767
61.55 -0.2364
61.575 -0.1892
61.6 -0.1359
61.625 -0.0845
61.65 -0.0354
61.675 0.0164
61.7 0.0696
61.725 0.1241
61.75 0.174
61.775 0.2181
61.8 0.2583
61.825 0.3014
61.85 0.3461
61.875 0.385
61.9 0.4139
61.925 0.4355
61.95 0.4511
61.975 0.4612
62 0.4647
62.025 0.4605
62.05 0.449
62.075 0.4271
62.1 0.4002
62.125 0.3757
62.15 0.3582
62.175 0.3502
62.2 0.3574
62.225 0.3822
62.25 0.4307
62.275 0.496
62.3 0.5635
62.325 0.6276
62.35 0.6874
62.375 0.7411
62.4 0.7902
62.425 0.8393
62.45 0.8906
62.475 0.9382
62.5 0.9779
62.525 1.0085
62.55 1.0284
62.575 1.0376
62.6 1.0365
62.625 1.0266
62.65 1.0107
62.675 0.9938
62.7 0.976
62.725 0.9609
62.75 0.9559
62.775 0.9601
62.8 0.9675
62.825 0.9773
62.85 0.9868
62.875 0.9932
62.9 0.9968
62.925 0.9957
62.95 0.9869
62.975 0.9692
63 0.9433
63.025 0.9092
63.05 0.8702
63.075 0.8389
63.1 0.8291
63.125 0.8353
63.15 0.8437
63.175 0.8525
63.2 0.858
63.225 0.8584
63.25 0.8532
63.275 0.8438
63.3 0.8365
63.325 0.8304
63.35 0.8253
63.375 0.8209
63.4 0.8162
63.425 0.81
63.45 0.8006
63.475 0.7881
63.5 0.7716
63.525 0.7549
63.55 0.7409
63.575 0.7247
63.6 0.7083
63.625 0.6933
63.65 0.6801
63.675 0.6625
63.7 0.6391
63.725 0.6158
63.75 0.5912
63.775 0.5623
63.8 0.53
63.825 0.4932
63.85 0.4531
63.875 0.4118
63.9 0.3656
63.925 0.3149
63.95 0.2635
63.975 0.2145
64 0.1733
64.025 0.1411
64.05 0.1171
64.075 0.0924
64.1 0.0625
64.125 0.0264
64.15 -0.0091
64.175 -0.0383
64.2 -0.0647
64.225 -0.0944
64.25 -0.1307
64.275 -0.1725
64.3 -0.2233
64.325 -0.2837
64.35 -0.3542
64.375 -0.4328
64.4 -0.5137
64.425 -0.5936
64.45 -0.6744
64.475 -0.7519
64.5 -0.8155
64.525 -0.8522
64.55 -0.8614
64.575 -0.8548
64.6 -0.838
64.625 -0.8101
64.65 -0.766
64.675 -0.6981
64.7 -0.6069
64.725 -0.505
64.75 -0.4036
64.775 -0.3072
64.8 -0.2158
64.825 -0.1293
64.85 -0.0499
64.875 0.0244
64.9 0.0967
64.925 0.1723
64.95 0.2526
64.975 0.3323
65 0.4088
65.025 0.4796
65.05 0.5481
65.075 0.6129
65.1 0.6723
65.125 0.7248
65.15 0.7696
65.175 0.8065
65.2 0.8369
65.225 0.8583
65.25 0.8692
65.275 0.873
65.3 0.873
65.325 0.8707
65.35 0.8669
65.375 0.8631
65.4 0.8592
65.425 0.8573
65.45 0.8567
65.475 0.8579
65.5 0.8661
65.525 0.8903
65.55 0.9234
65.575 0.9609
65.6 1.0007
65.625 1.0394
65.65 1.0759
65.675 1.1073
65.7 1.1316
65.725 1.1502
65.75 1.165
65.775 1.1814
65.8 1.1994
65.825 1.2163
65.85 1.23
65.875 1.239
65.9 1.2426
65.925 1.2385
65.95 1.2273
65.975 1.211
66 1.1944
66.025 1.1793
66.05 1.1627
66.075 1.1418
66.1 1.1168
66.125 1.0845
66.15 1.0436
66.175 0.9941
66.2 0.938
66.225 0.8778
66.25 0.8236
66.275 0.7849
66.3 0.7626
66.325 0.7555
66.35 0.765
66.375 0.7908
66.4 0.825
66.425 0.8513
66.45 0.8664
66.475 0.8699
66.5 0.8604
66.525 0.8395
66.55 0.8122
66.575 0.7828
66.6 0.757
66.625 0.733
66.65 0.7068
66.675 0.676
66.7 0.6385
66.725 0.5967
66.75 0.5519
66.775 0.5057
66.8 0.4619
66.825 0.4229
66.85 0.3869
66.875 0.3576
66.9 0.338
66.925 0.3198
66.95 0.3
66.975 0.2782
67 0.2559
67.025 0.2343
67.05 0.2095
67.075 0.1783
67.1 0.1385
67.125 0.0898
67.15 0.0301
67.175 -0.0394
67.2 -0.1183
67.225 -0.2057
67.25 -0.2972
67.275 -0.3876
67.3 -0.4757
67.325 -0.5569
67.35 -0.6323
67.375 -0.7001
67.4 -0.7589
67.425 -0.807
67.45 -0.8472
67.475 -0.8766
67.5 -0.8946
67.525 -0.9034
67.55 -0.9058
67.575 -0.9033
67.6 -0.902
67.625 -0.9028
67.65 -0.9078
67.675 -0.9231
67.7 -0.9471
67.725 -0.9821
67.75 -1.0236
67.775 -1.0704
67.8 -1.1227
67.825 -1.1774
67.85 -1.2354
67.875 -1.2967
67.9 -1.3594
67.925 -1.4202
67.95 -1.478
67.975 -1.5207
68 -1.5395
68.025 -1.5421
68.05 -1.5374
68.075 -1.5268
68.1 -1.502
68.125 -1.4694
68.15 -1.4354
68.175 -1.404
68.2 -1.3761
68.225 -1.3472
68.25 -1.306
68.275 -1.2514
68.3 -1.1875
68.325 -1.1223
68.35 -1.0605
68.375 -1.004
68.4 -0.9533
68.425 -0.9096
68.45 -0.8743
68.475 -0.8457
68.5 -0.8242
68.525 -0.8089
68.55 -0.796
68.575 -0.7828
68.6 -0.7667
68.625 -0.7488
68.65 -0.7316
68.675 -0.711
68.7 -0.6835
68.725 -0.6523
68.75 -0.6227
68.775 -0.5973
68.8 -0.5795
68.825 -0.5692
68.85 -0.5622
68.875 -0.5582
68.9 -0.556
68.925 -0.5531
68.95 -0.5481
68.975 -0.5431
69 -0.5379
69.025 -0.5319
69.05 -0.5256
69.075 -0.5211
69.1 -0.5209
69.125 -0.5263
69.15 -0.5383
69.175 -0.5569
69.2 -0.5774
69.225 -0.5932
69.25 -0.6053
69.275 -0.6166
69.3 -0.6283
69.325 -0.6435
69.35 -0.6631
69.375 -0.688
69.4 -0.7183
69.425 -0.7552
69.45 -0.7979
69.475 -0.8449
69.5 -0.8926
69.525 -0.9386
69.55 -0.9803
69.575 -1.008
69.6 -1.0215
69.625 -1.0272
69.65 -1.0199
69.675 -0.9939
69.7 -0.9565
69.725 -0.9187
69.75 -0.8877
69.775 -0.8668
69.8 -0.8559
69.825 -0.8523
69.85 -0.8506
69.875 -0.8482
69.9 -0.8406
69.925 -0.8203
69.95 -0.7907
69.975 -0.7615
70 -0.7355
70.025 -0.7129
70.05 -0.6924
70.075 -0.6685
70.1 -0.6424
70.125 -0.6169
70.15 -0.5922
70.175 -0.5631
70.2 -0.533
70.225 -0.5062
70.25 -0.477
70.275 -0.4408
70.3 -0.399
70.325 -0.3491
70.35 -0.2833
70.375 -0.2001
70.4 -0.1098
70.425 -0.0192
70.45 0.0686
70.475 0.1549
70.5 0.2411
70.525 0.3245
70.55 0.4054
70.575 0.4826
70.6 0.5556
70.625 0.625
70.65 0.6895
70.675 0.7472
70.7 0.7976
70.725 0.8411
70.75 0.8789
70.775 0.912
70.8 0.9403
70.825 0.9615
70.85 0.9745
70.875 0.9818
70.9 0.9819
70.925 0.9703
70.95 0.9472
70.975 0.9133
71 0.8687
71.025 0.8147
71.05 0.7537
71.075 0.6857
71.1 0.6153
71.125 0.5585
71.15 0.5238
71.175 0.5011
71.2 0.488
71.225 0.4832
71.25 0.4801
71.275 0.4745
71.3 0.4686
71.325 0.4699
71.35 0.4875
71.375 0.5212
71.4 0.5606
71.425 0.6014
71.45 0.6458
71.475 0.6866
71.5 0.7211
71.525 0.7518
71.55 0.7778
71.575 0.8004
71.6 0.8253
71.625 0.8537
71.65 0.8851
71.675 0.9195
71.7 0.9586
71.725 1.0073
71.75 1.0646
71.775 1.1257
71.8 1.1842
71.825 1.2373
71.85 1.2827
71.875 1.3181
71.9 1.3446
71.925 1.3652
71.95 1.3795
71.975 1.3854
72 1.3822
72.025 1.3701
72.05 1.3494
72.075 1.322
72.1 1.2876
72.125 1.2464
72.15 1.2
72.175 1.1508
72.2 1.1004
72.225 1.0486
72.25 0.9973
72.275 0.952
72.3 0.9149
72.325 0.8889
72.35 0.8712
72.375 0.8566
72.4 0.846
72.425 0.8425
72.45 0.8443
72.475 0.8456
72.5 0.8426
72.525 0.8342
72.55 0.8232
72.575 0.8126
72.6 0.801
72.625 0.7861
72.65 0.7696
72.675 0.7625
72.7 0.7659
72.725 0.7673
72.75 0.7603
72.775 0.7445
72.8 0.72
72.825 0.689
72.85 0.657
72.875 0.6298
72.9 0.6071
72.925 0.5853
72.95 0.5625
72.975 0.5369
73 0.5065
73.025 0.4732
73.05 0.4433
73.075 0.4209
73.1 0.4036
73.125 0.3868
73.15 0.3694
73.175 0.3479
73.2 0.3187
73.225 0.2787
73.25 0.2251
73.275 0.1595
73.3 0.0863
73.325 0.0083
73.35 -0.0722
73.375 -0.1558
73.4 -0.2442
73.425 -0.3379
73.45 -0.439
73.475 -0.5501
73.5 -0.6695
73.525 -0.7936
73.55 -0.9151
73.575 -1.03
73.6 -1.1347
73.625 -1.2272
73.65 -1.31
73.675 -1.386
73.7 -1.4517
73.725 -1.4991
73.75 -1.5246
73.775 -1.5312
73.8 -1.5201
73.825 -1.4918
73.85 -1.4518
73.875 -1.4003
73.9 -1.3349
73.925 -1.2611
73.95 -1.1776
73.975 -1.0846
74 -0.9895
74.025 -0.8941
74.05 -0.8004
74.075 -0.7058
74.1 -0.6125
74.125 -0.5233
74.15 -0.442
74.175 -0.3712
74.2 -0.3105
74.225 -0.2605
74.25 -0.2207
74.275 -0.185
74.3 -0.1547
74.325 -0.1305
74.35 -0.1124
74.375 -0.1015
74.4 -0.094
74.425 -0.0838
74.45 -0.0592
74.475 -0.0241
74.5 0.0145
74.525 0.0508
74.55 0.0823
74.575 0.1079
74.6 0.1265
74.625 0.1346
74.65 0.1335
74.675 0.1249
74.7 0.1143
74.725 0.1036
74.75 0.0978
74.775 0.1026
74.8 0.1166
74.825 0.1358
74.85 0.1577
74.875 0.179
74.9 0.1993
74.925 0.2184
74.95 0.2352
74.975 0.2489
75 0.2619
75.025 0.2836
75.05 0.3206
75.075 0.3679
75.1 0.4149
75.125 0.4534
75.15 0.4835
75.175 0.507
75.2 0.5278
75.225 0.5475
75.25 0.5706
75.275 0.5969
75.3 0.6301
75.325 0.6717
75.35 0.7172
75.375 0.7625
75.4 0.8018
75.425 0.834
75.45 0.8592
75.475 0.8808
75.5 0.9012
75.525 0.9219
75.55 0.9402
75.575 0.9541
75.6 0.9653
75.625 0.9733
75.65 0.9763
75.675 0.9767
75.7 0.9743
75.725 0.9712
75.75 0.9686
75.775 0.9691
75.8 0.9754
75.825 0.9853
75.85 0.995
75.875 1.0042
75.9 1.0141
75.925 1.0249
75.95 1.0356
75.975 1.0448
76 1.0525
76.025 1.0599
76.05 1.0704
76.075 1.0841
76.1 1.1027
76.125 1.123
76.15 1.1418
76.175 1.1609
76.2 1.1802
76.225 1.1987
76.25 1.2138
76.275 1.2238
76.3 1.2285
76.325 1.231
76.35 1.2327
76.375 1.2364
76.4 1.2456
76.425 1.2515
76.45 1.2521
76.475 1.2468
76.5 1.2366
76.525 1.2207
76.55 1.2013
76.575 1.1813
76.6 1.1603
76.625 1.1372
76.65 1.1125
76.675 1.0849
76.7 1.053
76.725 1.0169
76.75 0.9809
76.775 0.9447
76.8 0.9049
76.825 0.8567
76.85 0.7999
76.875 0.7367
76.9 0.6707
76.925 0.6083
76.95 0.5501
76.975 0.4921
77 0.4376
77.025 0.3844
77.05 0.336
77.075 0.2952
77.1 0.2599
77.125 0.2278
77.15 0.2043
77.175 0.1858
77.2 0.1761
77.225 0.1768
77.25 0.1846
77.275 0.1902
77.3 0.1899
77.325 0.1825
77.35 0.1645
77.375 0.1347
77.4 0.0957
77.425 0.0546
77.45 0.0196
77.475 -0.0063
77.5 -0.03
77.525 -0.0549
77.55 -0.0792
77.575 -0.104
77.6 -0.1293
77.625 -0.1524
77.65 -0.1786
77.675 -0.2097
77.7 -0.2387
77.725 -0.2671
77.75 -0.2967
77.775 -0.3297
77.8 -0.3615
77.825 -0.3808
77.85 -0.3922
77.875 -0.4033
77.9 -0.4189
77.925 -0.4406
77.95 -0.4686
77.975 -0.4984
78 -0.5279
78.025 -0.557
78.05 -0.5786
78.075 -0.5829
78.1 -0.5695
78.125 -0.5459
78.15 -0.5234
78.175 -0.5008
78.2 -0.4646
78.225 -0.4254
78.25 -0.3862
78.275 -0.3524
78.3 -0.329
78.325 -0.3188
78.35 -0.3214
78.375 -0.3334
78.4 -0.3497
78.425 -0.3729
78.45 -0.4054
78.475 -0.4409
78.5 -0.4796
78.525 -0.5269
78.55 -0.5764
78.575 -0.6228
78.6 -0.6677
78.625 -0.7155
78.65 -0.7689
78.675 -0.8311
78.7 -0.8983
78.725 -0.9584
78.75 -1.0055
78.775 -1.0494
78.8 -1.0997
78.825 -1.1562
78.85 -1.2166
78.875 -1.2806
78.9 -1.3506
78.925 -1.4222
78.95 -1.4936
78.975 -1.5502
79 -1.5895
79.025 -1.6158
79.05 -1.6402
79.075 -1.6644
79.1 -1.6869
79.125 -1.7103
79.15 -1.7309
79.175 -1.7422
79.2 -1.7451
79.225 -1.74
79.25 -1.722
79.275 -1.6885
79.3 -1.6447
79.325 -1.5953
79.35 -1.5424
79.375 -1.4846
79.4 -1.4247
79.425 -1.3672
79.45 -1.3124
79.475 -1.26
79.5 -1.2096
79.525 -1.159
79.55 -1.1039
79.575 -1.0412
79.6 -0.9766
79.625 -0.9162
79.65 -0.8602
79.675 -0.8057
79.7 -0.7528
79.725 -0.7046
79.75 -0.6624
79.775 -0.6315
79.8 -0.6077
79.825 -0.5865
79.85 -0.5655
79.875 -0.5428
79.9 -0.5192
79.925 -0.4964
79.95 -0.4776
79.975 -0.4649
80 -0.4618
80.025 -0.4686
80.05 -0.4822
80.075 -0.4986
80.1 -0.5129
80.125 -0.5265
80.15 -0.5407
80.175 -0.5546
80.2 -0.5728
80.225 -0.5927
80.25 -0.6068
80.275 -0.6147
80.3 -0.6248
80.325 -0.6458
80.35 -0.6728
80.375 -0.7005
80.4 -0.7225
80.425 -0.7291
80.45 -0.7211
80.475 -0.7011
80.5 -0.6723
80.525 -0.6347
80.55 -0.5908
80.575 -0.5464
80.6 -0.5067
80.625 -0.4757
80.65 -0.4534
80.675 -0.4397
80.7 -0.4347
80.725 -0.437
80.75 -0.4449
80.775 -0.4545
80.8 -0.4657
80.825 -0.4732
80.85 -0.4728
80.875 -0.4561
80.9 -0.4223
80.925 -0.3718
80.95 -0.3118
80.975 -0.2473
81 -0.1766
81.025 -0.0996
81.05 -0.0237
81.075 0.0495
81.1 0.1204
81.125 0.1942
81.15 0.2723
81.175 0.3521
81.2 0.4301
81.225 0.5037
81.25 0.5719
81.275 0.6388
81.3 0.7031
81.325 0.7598
81.35 0.8062
81.375 0.8413
81.4 0.8647
81.425 0.8771
81.45 0.8794
81.475 0.8747
81.5 0.8667
81.525 0.8548
81.55 0.8382
81.575 0.816
81.6 0.7889
81.625 0.7592
81.65 0.7379
81.675 0.7298
81.7 0.7272
81.725 0.7232
81.75 0.7186
81.775 0.717
81.8 0.7114
81.825 0.7035
81.85 0.6934
81.875 0.681
81.9 0.6714
81.925 0.671
81.95 0.6779
81.975 0.6889
82 0.7037
82.025 0.7258
82.05 0.7548
82.075 0.7851
82.1 0.8112
82.125 0.8324
82.15 0.8488
82.175 0.8583
82.2 0.8592
82.225 0.853
82.25 0.8398
82.275 0.8235
82.3 0.8086
82.325 0.7963
82.35 0.7934
82.375 0.7979
82.4 0.807
82.425 0.8179
82.45 0.8327
82.475 0.8511
82.5 0.8693
82.525 0.8843
82.55 0.8953
82.575 0.9044
82.6 0.9109
82.625 0.9182
82.65 0.9264
82.675 0.9331
82.7 0.9376
82.725 0.9372
82.75 0.9302
82.775 0.916
82.8 0.8934
82.825 0.862
82.85 0.8242
82.875 0.7796
82.9 0.7273
82.925 0.6677
82.95 0.6012
82.975 0.5266
83 0.4473
83.025 0.3764
83.05 0.314
83.075 0.2451
83.1 0.1649
83.125 0.0768
83.15 -0.011
83.175 -0.0961
83.2 -0.1793
83.225 -0.2599
83.25 -0.3362
83.275 -0.4117
83.3 -0.4873
83.325 -0.5629
83.35 -0.6396
83.375 -0.7164
83.4 -0.7966
83.425 -0.8805
83.45 -0.9629
83.475 -1.0365
83.5 -1.0933
83.525 -1.1284
83.55 -1.1456
83.575 -1.1535
83.6 -1.1608
83.625 -1.1751
83.65 -1.1941
83.675 -1.2103
83.7 -1.2156
83.725 -1.2052
83.75 -1.1838
83.775 -1.1578
83.8 -1.1286
83.825 -1.0928
83.85 -1.047
83.875 -0.9935
83.9 -0.9336
83.925 -0.8673
83.95 -0.7938
83.975 -0.7157
84 -0.6392
84.025 -0.5689
84.05 -0.5052
84.075 -0.4477
84.1 -0.3974
84.125 -0.3556
84.15 -0.3219
84.175 -0.2954
84.2 -0.2753
84.225 -0.2601
84.25 -0.2489
84.275 -0.2433
84.3 -0.2422
84.325 -0.2432
84.35 -0.2457
84.375 -0.249
84.4 -0.2533
84.425 -0.2584
84.45 -0.2636
84.475 -0.2665
84.5 -0.267
84.525 -0.264
84.55 -0.2535
84.575 -0.2347
84.6 -0.2101
84.625 -0.1816
84.65 -0.1441
84.675 -0.0843
84.7 -0.0035
84.725 0.0846
84.75 0.1691
84.775 0.2472
84.8 0.3221
84.825 0.3942
84.85 0.4608
84.875 0.5255
84.9 0.5922
84.925 0.6585
84.95 0.7201
84.975 0.7738
85 0.8212
85.025 0.8632
85.05 0.8984
85.075 0.9285
85.1 0.9586
85.125 0.9862
85.15 1.0084
85.175 1.0246
85.2 1.0364
85.225 1.0442
85.25 1.047
85.275 1.0446
85.3 1.0373
85.325 1.0264
85.35 1.0146
85.375 1.0043
85.4 1.0002
85.425 1.0071
85.45 1.0208
85.475 1.0342
85.5 1.0459
85.525 1.0538
85.55 1.0563
85.575 1.0549
85.6 1.0475
85.625 1.0316
85.65 1.0092
85.675 0.9825
85.7 0.9538
85.725 0.9249
85.75 0.8986
85.775 0.8756
85.8 0.8536
85.825 0.8355
85.85 0.8243
85.875 0.8177
85.9 0.8101
85.925 0.8006
85.95 0.7904
85.975 0.7827
86 0.785
86.025 0.7944
86.05 0.801
86.075 0.8044
86.1 0.807
86.125 0.8124
86.15 0.8184
86.175 0.822
86.2 0.8194
86.225 0.81
86.25 0.7978
86.275 0.7877
86.3 0.7825
86.325 0.7799
86.35 0.7775
86.375 0.7708
86.4 0.7623
86.425 0.753
86.45 0.7473
86.475 0.7522
86.5 0.7607
86.525 0.7688
86.55 0.776
86.575 0.79
86.6 0.8216
86.625 0.8618
86.65 0.9017
86.675 0.942
86.7 0.9809
86.725 1.0163
86.75 1.0434
86.775 1.0617
86.8 1.0717
86.825 1.0738
86.85 1.0692
86.875 1.0557
86.9 1.0313
86.925 0.9971
86.95 0.9547
86.975 0.9102
87 0.8678
87.025 0.8287
87.05 0.7996
87.075 0.7813
87.1 0.7692
87.125 0.7582
87.15 0.7465
87.175 0.736
87.2 0.7325
87.225 0.7367
87.25 0.7445
87.275 0.748
87.3 0.7433
87.325 0.7303
87.35 0.7106
87.375 0.6826
87.4 0.6473
87.425 0.6083
87.45 0.57
87.475 0.5335
87.5 0.4989
87.525 0.463
87.55 0.4247
87.575 0.3824
87.6 0.3348
87.625 0.2827
87.65 0.2238
87.675 0.1605
87.7 0.0965
87.725 0.0432
87.75 0.0191
87.775 0.033
87.8 0.0757
87.825 0.1312
87.85 0.1895
87.875 0.2409
87.9 0.2834
87.925 0.3183
87.95 0.349
87.975 0.3765
88 0.4
88.025 0.4185
88.05 0.4305
88.075 0.4359
88.1 0.4359
88.125 0.4319
88.15 0.4244
88.175 0.4136
88.2 0.3988
88.225 0.3809
88.25 0.3614
88.275 0.339
88.3 0.3148
88.325 0.2896
88.35 0.2655
88.375 0.2447
88.4 0.2273
88.425 0.2101
88.45 0.1971
88.475 0.1898
88.5 0.1866
88.525 0.1853
88.55 0.1854
88.575 0.1864
88.6 0.1846
88.625 0.1787
88.65 0.1685
88.675 0.155
88.7 0.1378
88.725 0.1139
88.75 0.0838
88.775 0.0498
88.8 0.0144
88.825 -0.0199
88.85 -0.0516
88.875 -0.0802
88.9 -0.1024
88.925 -0.1155
88.95 -0.1231
88.975 -0.1264
89 -0.1224
89.025 -0.1108
89.05 -0.0948
89.075 -0.0704
89.1 -0.0305
89.125 0.0341
89.15 0.1177
89.175 0.2022
89.2 0.2781
89.225 0.3457
89.25 0.4066
89.275 0.4626
89.3 0.5161
89.325 0.566
89.35 0.612
89.375 0.656
89.4 0.6963
89.425 0.7366
89.45 0.7763
89.475 0.8109
89.5 0.8383
89.525 0.8585
89.55 0.8737
89.575 0.8855
89.6 0.8925
89.625 0.8929
89.65 0.8867
89.675 0.8738
89.7 0.8566
89.725 0.8371
89.75 0.8165
89.775 0.7955
89.8 0.7714
89.825 0.7439
89.85 0.7165
89.875 0.6925
89.9 0.6744
89.925 0.6623
89.95 0.6507
89.975 0.6306
90 0.6015
90.025 0.5687
90.05 0.5325
90.075 0.4936
90.1 0.4613
90.125 0.4568
90.15 0.4813
90.175 0.5103
90.2 0.5307
90.225 0.5395
90.25 0.5403
90.275 0.5341
90.3 0.5245
90.325 0.5192
90.35 0.5194
90.375 0.5209
90.4 0.5186
90.425 0.5093
90.45 0.4925
90.475 0.4705
90.5 0.4443
90.525 0.4138
90.55 0.3805
90.575 0.3477
90.6 0.3198
90.625 0.2997
90.65 0.29
90.675 0.2837
90.7 0.2757
90.725 0.2678
90.75 0.2595
90.775 0.2517
90.8 0.2418
90.825 0.2274
90.85 0.2159
90.875 0.2154
90.9 0.2266
90.925 0.25
90.95 0.2837
90.975 0.3268
91 0.3757
91.025 0.4259
91.05 0.4767
91.075 0.5252
91.1 0.5669
91.125 0.5996
91.15 0.6221
91.175 0.6328
91.2 0.6332
91.225 0.6238
91.25 0.6036
91.275 0.573
91.3 0.5351
91.325 0.4963
91.35 0.4653
91.375 0.4475
91.4 0.4412
91.425 0.4381
91.45 0.4328
91.475 0.4247
91.5 0.4132
91.525 0.3969
91.55 0.3794
91.575 0.3666
91.6 0.3647
91.625 0.3803
91.65 0.4124
91.675 0.4523
91.7 0.4959
91.725 0.537
91.75 0.5719
91.775 0.602
91.8 0.6339
91.825 0.6675
91.85 0.699
91.875 0.7249
91.9 0.7412
91.925 0.7482
91.95 0.7454
91.975 0.7322
92 0.7096
92.025 0.6812
92.05 0.6525
92.075 0.6263
92.1 0.5973
92.125 0.5702
92.15 0.5517
92.175 0.5409
92.2 0.5338
92.225 0.5268
92.25 0.5166
92.275 0.5008
92.3 0.4775
92.325 0.4469
92.35 0.4126
92.375 0.3813
92.4 0.3594
92.425 0.3439
92.45 0.3275
92.475 0.3066
92.5 0.2791
92.525 0.2447
92.55 0.2059
92.575 0.169
92.6 0.1384
92.625 0.1077
92.65 0.0744
92.675 0.0391
92.7 -0.001
92.725 -0.0444
92.75 -0.0905
92.775 -0.1407
92.8 -0.1964
92.825 -0.2537
92.85 -0.3082
92.875 -0.3628
92.9 -0.4193
92.925 -0.4809
92.95 -0.5469
92.975 -0.6139
93 -0.683
93.025 -0.7565
93.05 -0.8309
93.075 -0.9025
93.1 -0.9625
93.125 -1.0022
93.15 -1.0182
93.175 -1.0164
93.2 -1.0075
93.225 -0.9987
93.25 -0.9929
93.275 -0.9942
93.3 -1.0035
93.325 -1.0202
93.35 -1.0454
93.375 -1.0809
93.4 -1.1282
93.425 -1.188
93.45 -1.2591
93.475 -1.3378
93.5 -1.4175
93.525 -1.4976
93.55 -1.577
93.575 -1.657
93.6 -1.7349
93.625 -1.8078
93.65 -1.8745
93.675 -1.9333
93.7 -1.9821
93.725 -2.0176
93.75 -2.0402
93.775 -2.0531
93.8 -2.0583
93.825 -2.0565
93.85 -2.0513
93.875 -2.0488
93.9 -2.0554
93.925 -2.067
93.95 -2.086
93.975 -2.112
94 -2.1369
94.025 -2.1573
94.05 -2.1775
94.075 -2.1946
94.1 -2.2103
94.125 -2.2281
94.15 -2.2496
94.175 -2.278
94.2 -2.3162
94.225 -2.3606
94.25 -2.4076
94.275 -2.4521
94.3 -2.4926
94.325 -2.5246
94.35 -2.5378
94.375 -2.5321
94.4 -2.5122
94.425 -2.4824
94.45 -2.4432
94.475 -2.3984
94.5 -2.3564
94.525 -2.3204
94.55 -2.287
94.575 -2.2563
94.6 -2.2353
94.625 -2.222
94.65 -2.2078
94.675 -2.1921
94.7 -2.1754
94.725 -2.1588
94.75 -2.1432
94.775 -2.1261
94.8 -2.1051
94.825 -2.0811
94.85 -2.0474
94.875 -2.0072
94.9 -1.9714
94.925 -1.9415
94.95 -1.9163
94.975 -1.8999
95 -1.889
95.025 -1.8766
95.05 -1.8565
95.075 -1.8214
95.1 -1.7786
95.125 -1.7352
95.15 -1.6952
95.175 -1.6537
95.2 -1.6122
95.225 -1.5706
95.25 -1.5318
95.275 -1.5009
95.3 -1.4719
95.325 -1.4479
95.35 -1.4285
95.375 -1.4123
95.4 -1.3999
95.425 -1.3943
95.45 -1.3966
95.475 -1.4067
95.5 -1.4249
95.525 -1.4486
95.55 -1.4774
95.575 -1.5056
95.6 -1.5301
95.625 -1.5547
95.65 -1.5804
95.675 -1.6032
95.7 -1.6185
95.725 -1.6191
95.75 -1.608
95.775 -1.5918
95.8 -1.5758
95.825 -1.5589
95.85 -1.5438
95.875 -1.5277
95.9 -1.507
95.925 -1.4812
95.95 -1.4545
95.975 -1.4308
96 -1.4155
96.025 -1.4023
96.05 -1.3775
96.075 -1.3368
96.1 -1.2895
96.125 -1.2416
96.15 -1.1974
96.175 -1.1574
96.2 -1.1264
96.225 -1.1025
96.25 -1.0816
96.275 -1.0629
96.3 -1.0459
96.325 -1.0303
96.35 -1.0125
96.375 -0.9925
96.4 -0.9739
96.425 -0.9518
96.45 -0.9279
96.475 -0.9051
96.5 -0.8811
96.525 -0.8568
96.55 -0.8349
96.575 -0.8116
96.6 -0.7812
96.625 -0.7408
96.65 -0.6914
96.675 -0.6389
96.7 -0.5888
96.725 -0.5387
96.75 -0.4856
96.775 -0.4305
96.8 -0.3777
96.825 -0.3242
96.85 -0.27
96.875 -0.2167
96.9 -0.1667
96.925 -0.1225
96.95 -0.0851
96.975 -0.0545
97 -0.0311
97.025 -0.0153
97.05 -0.0048
97.075 0.0031
97.1 0.0146
97.125 0.0356
97.15 0.0588
97.175 0.0784
97.2 0.0939
97.225 0.1029
97.25 0.1041
97.275 0.0992
97.3 0.0895
97.325 0.0733
97.35 0.0515
97.375 0.023
97.4 -0.0125
97.425 -0.0511
97.45 -0.092
97.475 -0.1356
97.5 -0.1803
97.525 -0.2222
97.55 -0.2569
97.575 -0.2778
97.6 -0.2784
97.625 -0.2646
97.65 -0.2444
97.675 -0.2174
97.7 -0.186
97.725 -0.1538
97.75 -0.1186
97.775 -0.0807
97.8 -0.0436
97.825 -0.0098
97.85 0.0211
97.875 0.0464
97.9 0.0634
97.925 0.0734
97.95 0.0763
97.975 0.0737
98 0.0683
98.025 0.0612
98.05 0.0521
98.075 0.0412
98.1 0.0322
98.125 0.0299
98.15 0.0346
98.175 0.045
98.2 0.0602
98.225 0.0754
98.25 0.0866
98.275 0.0917
98.3 0.0912
98.325 0.0865
98.35 0.0777
98.375 0.065
98.4 0.0508
98.425 0.0413
98.45 0.0413
98.475 0.0541
98.5 0.0719
98.525 0.0875
98.55 0.0989
98.575 0.1056
98.6 0.1068
98.625 0.1015
98.65 0.0893
98.675 0.0712
98.7 0.046
98.725 0.0139
98.75 -0.0242
98.775 -0.067
98.8 -0.1148
98.825 -0.1679
98.85 -0.2264
98.875 -0.2889
98.9 -0.3535
98.925 -0.4179
98.95 -0.4792
98.975 -0.5361
99 -0.5918
99.025 -0.647
99.05 -0.7041
99.075 -0.7625
99.1 -0.8219
99.125 -0.8854
99.15 -0.9491
99.175 -1.0101
99.2 -1.0716
99.225 -1.1348
99.25 -1.2002
99.275 -1.2671
99.3 -1.3368
99.325 -1.4084
99.35 -1.482
99.375 -1.5596
99.4 -1.6289
99.425 -1.665
99.45 -1.6613
99.475 -1.6274
99.5 -1.5737
99.525 -1.5099
99.55 -1.4497
99.575 -1.395
99.6 -1.346
99.625 -1.3029
99.65 -1.2647
99.675 -1.2302
99.7 -1.1974
99.725 -1.1664
99.75 -1.1416
99.775 -1.1223
99.8 -1.1065
99.825 -1.0942
99.85 -1.0838
99.875 -1.0741
99.9 -1.0639
99.925 -1.0496
99.95 -1.0351
99.975 -1.0232
100 -1.0144
