# Supplementary material for: Uptake of N2O5 by aqueous aerosol unveiled using chemically accurate many-body potentials
Source: Nat Commun. 2022 Mar 10;13:1266. doi: 10.1038/s41467-022-28697-8 (PMC8913772; doi:10.1038/s41467-022-28697-8)
Supplement: Supplementary file 3 — Source Data [file 41467_2022_28697_MOESM3_ESM.zip › n2o5-uptake-data/Fig2/scattering/rep06run25/relcom_gds.dat]

0.025 12.1774
0.05 12.1649
0.075 12.1524
0.1 12.1398
0.125 12.1272
0.15 12.1146
0.175 12.102
0.2 12.0894
0.225 12.0767
0.25 12.064
0.275 12.0513
0.3 12.0386
0.325 12.0259
0.35 12.0132
0.375 12.0004
0.4 11.9877
0.425 11.9749
0.45 11.9621
0.475 11.9492
0.5 11.9364
0.525 11.9235
0.55 11.9106
0.575 11.8977
0.6 11.8848
0.625 11.8718
0.65 11.8589
0.675 11.8459
0.7 11.8329
0.725 11.82
0.75 11.807
0.775 11.794
0.8 11.7809
0.825 11.7679
0.85 11.7548
0.875 11.7418
0.9 11.7287
0.925 11.7156
0.95 11.7024
0.975 11.6893
1 11.6761
1.025 11.6629
1.05 11.6497
1.075 11.6365
1.1 11.6233
1.125 11.6101
1.15 11.5968
1.175 11.5836
1.2 11.5703
1.225 11.557
1.25 11.5437
1.275 11.5304
1.3 11.5171
1.325 11.5037
1.35 11.4904
1.375 11.477
1.4 11.4636
1.425 11.4502
1.45 11.4367
1.475 11.4232
1.5 11.4097
1.525 11.3962
1.55 11.3826
1.575 11.3691
1.6 11.3555
1.625 11.3419
1.65 11.3283
1.675 11.3146
1.7 11.3009
1.725 11.2871
1.75 11.2734
1.775 11.2596
1.8 11.2457
1.825 11.2319
1.85 11.218
1.875 11.204
1.9 11.1901
1.925 11.1761
1.95 11.1621
1.975 11.1481
2 11.1341
2.025 11.12
2.05 11.1059
2.075 11.0918
2.1 11.0777
2.125 11.0635
2.15 11.0493
2.175 11.035
2.2 11.0208
2.225 11.0065
2.25 10.9922
2.275 10.9778
2.3 10.9634
2.325 10.9491
2.35 10.9346
2.375 10.9202
2.4 10.9058
2.425 10.8913
2.45 10.8768
2.475 10.8623
2.5 10.8477
2.525 10.8332
2.55 10.8186
2.575 10.804
2.6 10.7894
2.625 10.7748
2.65 10.7601
2.675 10.7454
2.7 10.7306
2.725 10.7159
2.75 10.7011
2.775 10.6862
2.8 10.6714
2.825 10.6566
2.85 10.6417
2.875 10.6268
2.9 10.6119
2.925 10.5969
2.95 10.5819
2.975 10.5669
3 10.5519
3.025 10.5368
3.05 10.5217
3.075 10.5066
3.1 10.4914
3.125 10.4762
3.15 10.461
3.175 10.4457
3.2 10.4304
3.225 10.415
3.25 10.3996
3.275 10.3842
3.3 10.3687
3.325 10.3532
3.35 10.3376
3.375 10.322
3.4 10.3064
3.425 10.2907
3.45 10.275
3.475 10.2593
3.5 10.2436
3.525 10.2278
3.55 10.212
3.575 10.1962
3.6 10.1803
3.625 10.1645
3.65 10.1485
3.675 10.1326
3.7 10.1166
3.725 10.1007
3.75 10.0846
3.775 10.0685
3.8 10.0524
3.825 10.0362
3.85 10.02
3.875 10.0038
3.9 9.9875
3.925 9.9711
3.95 9.9548
3.975 9.9384
4 9.9219
4.025 9.9054
4.05 9.8889
4.075 9.8724
4.1 9.8559
4.125 9.8394
4.15 9.8228
4.175 9.8062
4.2 9.7896
4.225 9.773
4.25 9.7564
4.275 9.7397
4.3 9.723
4.325 9.7064
4.35 9.6897
4.375 9.673
4.4 9.6562
4.425 9.6395
4.45 9.6227
4.475 9.6058
4.5 9.589
4.525 9.5721
4.55 9.5552
4.575 9.5383
4.6 9.5213
4.625 9.5043
4.65 9.4873
4.675 9.4703
4.7 9.4532
4.725 9.4362
4.75 9.419
4.775 9.4019
4.8 9.3847
4.825 9.3675
4.85 9.3502
4.875 9.3329
4.9 9.3156
4.925 9.2983
4.95 9.2809
4.975 9.2635
5 9.246
5.025 9.2285
5.05 9.211
5.075 9.1935
5.1 9.176
5.125 9.1584
5.15 9.1408
5.175 9.1231
5.2 9.1054
5.225 9.0877
5.25 9.0699
5.275 9.0521
5.3 9.0342
5.325 9.0163
5.35 8.9983
5.375 8.9803
5.4 8.9623
5.425 8.9441
5.45 8.9259
5.475 8.9076
5.5 8.8893
5.525 8.871
5.55 8.8526
5.575 8.8342
5.6 8.8157
5.625 8.7971
5.65 8.7785
5.675 8.7599
5.7 8.7412
5.725 8.7224
5.75 8.7036
5.775 8.6848
5.8 8.666
5.825 8.647
5.85 8.6281
5.875 8.6091
5.9 8.59
5.925 8.5709
5.95 8.5518
5.975 8.5327
6 8.5135
6.025 8.4943
6.05 8.475
6.075 8.4557
6.1 8.4363
6.125 8.4169
6.15 8.3975
6.175 8.3781
6.2 8.3586
6.225 8.3391
6.25 8.3195
6.275 8.2998
6.3 8.2802
6.325 8.2604
6.35 8.2406
6.375 8.2207
6.4 8.2008
6.425 8.1807
6.45 8.1605
6.475 8.1403
6.5 8.1201
6.525 8.0998
6.55 8.0794
6.575 8.0589
6.6 8.0384
6.625 8.0178
6.65 7.9971
6.675 7.9764
6.7 7.9555
6.725 7.9346
6.75 7.9136
6.775 7.8926
6.8 7.8714
6.825 7.8502
6.85 7.829
6.875 7.8076
6.9 7.7862
6.925 7.7647
6.95 7.7431
6.975 7.7215
7 7.6998
7.025 7.678
7.05 7.6561
7.075 7.6341
7.1 7.6121
7.125 7.59
7.15 7.5678
7.175 7.5455
7.2 7.5232
7.225 7.5007
7.25 7.4781
7.275 7.4554
7.3 7.4328
7.325 7.41
7.35 7.3871
7.375 7.3642
7.4 7.3413
7.425 7.3183
7.45 7.2951
7.475 7.2719
7.5 7.2485
7.525 7.225
7.55 7.2015
7.575 7.1778
7.6 7.154
7.625 7.1301
7.65 7.106
7.675 7.0819
7.7 7.0576
7.725 7.033
7.75 7.0083
7.775 6.9835
7.8 6.9587
7.825 6.9337
7.85 6.9086
7.875 6.8833
7.9 6.8579
7.925 6.8323
7.95 6.8065
7.975 6.7806
8 6.7545
8.025 6.7281
8.05 6.7013
8.075 6.6741
8.1 6.6466
8.125 6.6184
8.15 6.5896
8.175 6.5603
8.2 6.5303
8.225 6.4996
8.25 6.468
8.275 6.4354
8.3 6.4017
8.325 6.3667
8.35 6.3298
8.375 6.2911
8.4 6.2509
8.425 6.2088
8.45 6.1646
8.475 6.1182
8.5 6.0695
8.525 6.0189
8.55 5.9666
8.575 5.9135
8.6 5.8627
8.625 5.823
8.65 5.7916
8.675 5.765
8.7 5.7399
8.725 5.7134
8.75 5.6847
8.775 5.6552
8.8 5.6257
8.825 5.5952
8.85 5.5634
8.875 5.5301
8.9 5.4959
8.925 5.4606
8.95 5.4239
8.975 5.3859
9 5.3464
9.025 5.3054
9.05 5.2627
9.075 5.2178
9.1 5.171
9.125 5.1225
9.15 5.0728
9.175 5.0216
9.2 4.969
9.225 4.9152
9.25 4.86
9.275 4.8029
9.3 4.7441
9.325 4.6836
9.35 4.6217
9.375 4.5584
9.4 4.4937
9.425 4.4272
9.45 4.3587
9.475 4.2881
9.5 4.2145
9.525 4.1372
9.55 4.0557
9.575 3.9706
9.6 3.8815
9.625 3.7873
9.65 3.6898
9.675 3.591
9.7 3.494
9.725 3.402
9.75 3.3119
9.775 3.2204
9.8 3.1268
9.825 3.0307
9.85 2.9321
9.875 2.8323
9.9 2.7344
9.925 2.644
9.95 2.563
9.975 2.4887
10 2.4149
10.025 2.3386
10.05 2.2567
10.075 2.1684
10.1 2.074
10.125 1.9761
10.15 1.8806
10.175 1.7959
10.2 1.7286
10.225 1.674
10.25 1.6311
10.275 1.5993
10.3 1.5717
10.325 1.5401
10.35 1.5016
10.375 1.4569
10.4 1.4059
10.425 1.3527
10.45 1.2987
10.475 1.2458
10.5 1.1992
10.525 1.161
10.55 1.1281
10.575 1.0992
10.6 1.0737
10.625 1.0491
10.65 1.0242
10.675 0.9963
10.7 0.967
10.725 0.945
10.75 0.9413
10.775 0.956
10.8 0.9856
10.825 1.0239
10.85 1.0634
10.875 1.1015
10.9 1.1323
10.925 1.1573
10.95 1.1773
10.975 1.1913
11 1.2019
11.025 1.2087
11.05 1.2157
11.075 1.2259
11.1 1.2441
11.125 1.2673
11.15 1.2878
11.175 1.3011
11.2 1.3048
11.225 1.3012
11.25 1.2983
11.275 1.2997
11.3 1.3108
11.325 1.3272
11.35 1.3415
11.375 1.3524
11.4 1.3606
11.425 1.3678
11.45 1.3736
11.475 1.3759
11.5 1.3742
11.525 1.3689
11.55 1.359
11.575 1.3443
11.6 1.3263
11.625 1.3044
11.65 1.279
11.675 1.2502
11.7 1.2218
11.725 1.2037
11.75 1.2071
11.775 1.2357
11.8 1.2839
11.825 1.3387
11.85 1.3934
11.875 1.4445
11.9 1.4931
11.925 1.5427
11.95 1.5988
11.975 1.658
12 1.7139
12.025 1.7642
12.05 1.8099
12.075 1.8514
12.1 1.8932
12.125 1.9352
12.15 1.9767
12.175 2.0164
12.2 2.0546
12.225 2.0923
12.25 2.1331
12.275 2.1733
12.3 2.2138
12.325 2.2553
12.35 2.2927
12.375 2.3224
12.4 2.3441
12.425 2.3541
12.45 2.3537
12.475 2.3444
12.5 2.3291
12.525 2.3065
12.55 2.2782
12.575 2.2484
12.6 2.2184
12.625 2.1933
12.65 2.1738
12.675 2.1561
12.7 2.132
12.725 2.0966
12.75 2.0492
12.775 1.9926
12.8 1.9266
12.825 1.8509
12.85 1.7678
12.875 1.6784
12.9 1.5832
12.925 1.4881
12.95 1.4121
12.975 1.3753
13 1.3705
13.025 1.3782
13.05 1.3985
13.075 1.4298
13.1 1.4661
13.125 1.4973
13.15 1.5251
13.175 1.5471
13.2 1.5647
13.225 1.5838
13.25 1.6072
13.275 1.6339
13.3 1.6611
13.325 1.6848
13.35 1.7025
13.375 1.7141
13.4 1.7206
13.425 1.723
13.45 1.7257
13.475 1.7315
13.5 1.7391
13.525 1.7488
13.55 1.7642
13.575 1.7885
13.6 1.8286
13.625 1.8854
13.65 1.9511
13.675 2.0154
13.7 2.0782
13.725 2.1436
13.75 2.2083
13.775 2.2665
13.8 2.3161
13.825 2.357
13.85 2.3912
13.875 2.4224
13.9 2.4544
13.925 2.4878
13.95 2.5217
13.975 2.5542
14 2.5808
14.025 2.6012
14.05 2.6215
14.075 2.6438
14.1 2.6673
14.125 2.688
14.15 2.703
14.175 2.7108
14.2 2.7127
14.225 2.7093
14.25 2.7005
14.275 2.6863
14.3 2.6657
14.325 2.6394
14.35 2.6081
14.375 2.5718
14.4 2.5351
14.425 2.5019
14.45 2.4753
14.475 2.4512
14.5 2.4233
14.525 2.3894
14.55 2.3466
14.575 2.2948
14.6 2.234
14.625 2.1659
14.65 2.0938
14.675 2.0212
14.7 1.957
14.725 1.8986
14.75 1.851
14.775 1.8122
14.8 1.7713
14.825 1.7236
14.85 1.67
14.875 1.61
14.9 1.5453
14.925 1.4794
14.95 1.4219
14.975 1.3665
15 1.3115
15.025 1.262
15.05 1.2189
15.075 1.1854
15.1 1.1686
15.125 1.1707
15.15 1.1836
15.175 1.2009
15.2 1.2165
15.225 1.2282
15.25 1.2393
15.275 1.2506
15.3 1.2572
15.325 1.258
15.35 1.2528
15.375 1.2434
15.4 1.2318
15.425 1.2202
15.45 1.2073
15.475 1.1932
15.5 1.1785
15.525 1.163
15.55 1.1463
15.575 1.1307
15.6 1.1123
15.625 1.0882
15.65 1.0552
15.675 1.0131
15.7 0.9633
15.725 0.9077
15.75 0.8497
15.775 0.7946
15.8 0.748
15.825 0.7147
15.85 0.6987
15.875 0.701
15.9 0.7122
15.925 0.7227
15.95 0.7359
15.975 0.7516
16 0.7691
16.025 0.7826
16.05 0.7946
16.075 0.8123
16.1 0.8423
16.125 0.8933
16.15 0.976
16.175 1.0819
16.2 1.1949
16.225 1.3108
16.25 1.4258
16.275 1.5353
16.3 1.6371
16.325 1.7293
16.35 1.8098
16.375 1.8807
16.4 1.9459
16.425 2.0069
16.45 2.0627
16.475 2.1147
16.5 2.1665
16.525 2.2173
16.55 2.2638
16.575 2.3035
16.6 2.3363
16.625 2.3634
16.65 2.3862
16.675 2.4093
16.7 2.4331
16.725 2.4611
16.75 2.4953
16.775 2.5314
16.8 2.5614
16.825 2.5902
16.85 2.6133
16.875 2.6328
16.9 2.6525
16.925 2.669
16.95 2.6794
16.975 2.6845
17 2.6869
17.025 2.6892
17.05 2.6918
17.075 2.6939
17.1 2.6958
17.125 2.7018
17.15 2.7211
17.175 2.7575
17.2 2.8081
17.225 2.8607
17.25 2.9103
17.275 2.9549
17.3 2.9942
17.325 3.0282
17.35 3.0576
17.375 3.0824
17.4 3.102
17.425 3.1166
17.45 3.1266
17.475 3.1302
17.5 3.1263
17.525 3.1141
17.55 3.0956
17.575 3.0763
17.6 3.0619
17.625 3.0518
17.65 3.0441
17.675 3.0353
17.7 3.0228
17.725 3.01
17.75 3.0001
17.775 2.9883
17.8 2.9712
17.825 2.9464
17.85 2.9143
17.875 2.8774
17.9 2.837
17.925 2.794
17.95 2.7463
17.975 2.6933
18 2.6372
18.025 2.5772
18.05 2.5179
18.075 2.4613
18.1 2.4079
18.125 2.3601
18.15 2.3204
18.175 2.2885
18.2 2.2653
18.225 2.2505
18.25 2.2403
18.275 2.2329
18.3 2.2243
18.325 2.212
18.35 2.1941
18.375 2.172
18.4 2.1434
18.425 2.1098
18.45 2.0712
18.475 2.0276
18.5 1.983
18.525 1.9434
18.55 1.9063
18.575 1.8705
18.6 1.8329
18.625 1.7847
18.65 1.7235
18.675 1.6531
18.7 1.581
18.725 1.5114
18.75 1.4385
18.775 1.365
18.8 1.3017
18.825 1.2582
18.85 1.2312
18.875 1.2108
18.9 1.1957
18.925 1.1851
18.95 1.1731
18.975 1.1586
19 1.1455
19.025 1.1385
19.05 1.1356
19.075 1.1361
19.1 1.1401
19.125 1.1468
19.15 1.1579
19.175 1.1726
19.2 1.1855
19.225 1.1944
19.25 1.1986
19.275 1.195
19.3 1.1814
19.325 1.1583
19.35 1.1288
19.375 1.0956
19.4 1.0644
19.425 1.0374
19.45 1.009
19.475 0.9753
19.5 0.94
19.525 0.906
19.55 0.8696
19.575 0.8262
19.6 0.7732
19.625 0.7099
19.65 0.6395
19.675 0.565
19.7 0.4852
19.725 0.3996
19.75 0.3102
19.775 0.2208
19.8 0.1319
19.825 0.0525
19.85 -0.0041
19.875 -0.0302
19.9 -0.0336
19.925 -0.0267
19.95 -0.0183
19.975 -0.0117
20 -0.0102
20.025 -0.0129
20.05 -0.0155
20.075 -0.0126
20.1 -0.0068
20.125 -0.0053
20.15 -0.0102
20.175 -0.018
20.2 -0.0226
20.225 -0.0203
20.25 -0.0105
20.275 0.0045
20.3 0.0219
20.325 0.0382
20.35 0.0509
20.375 0.0605
20.4 0.0665
20.425 0.0699
20.45 0.0792
20.475 0.1041
20.5 0.1429
20.525 0.1848
20.55 0.2262
20.575 0.2694
20.6 0.3182
20.625 0.3779
20.65 0.4458
20.675 0.5133
20.7 0.577
20.725 0.6373
20.75 0.696
20.775 0.752
20.8 0.8042
20.825 0.8532
20.85 0.9002
20.875 0.9445
20.9 0.9865
20.925 1.0244
20.95 1.0592
20.975 1.0901
21 1.1166
21.025 1.1373
21.05 1.1521
21.075 1.1629
21.1 1.17
21.125 1.1713
21.15 1.1676
21.175 1.1598
21.2 1.1486
21.225 1.1347
21.25 1.1178
21.275 1.1006
21.3 1.0874
21.325 1.0906
21.35 1.1018
21.375 1.1125
21.4 1.1194
21.425 1.122
21.45 1.1206
21.475 1.1155
21.5 1.1076
21.525 1.0967
21.55 1.0818
21.575 1.063
21.6 1.0414
21.625 1.0168
21.65 0.9882
21.675 0.9543
21.7 0.915
21.725 0.872
21.75 0.8247
21.775 0.7741
21.8 0.7276
21.825 0.689
21.85 0.6559
21.875 0.6263
21.9 0.6004
21.925 0.5744
21.95 0.5451
21.975 0.5123
22 0.4767
22.025 0.4389
22.05 0.4019
22.075 0.366
22.1 0.3347
22.125 0.3142
22.15 0.296
22.175 0.2751
22.2 0.2534
22.225 0.2332
22.25 0.2197
22.275 0.2165
22.3 0.2255
22.325 0.2452
22.35 0.2768
22.375 0.3218
22.4 0.3725
22.425 0.427
22.45 0.4849
22.475 0.545
22.5 0.6037
22.525 0.6614
22.55 0.7189
22.575 0.7745
22.6 0.8258
22.625 0.8749
22.65 0.9269
22.675 0.9829
22.7 1.0419
22.725 1.1102
22.75 1.1802
22.775 1.2447
22.8 1.3081
22.825 1.3725
22.85 1.4364
22.875 1.499
22.9 1.5594
22.925 1.6174
22.95 1.6715
22.975 1.722
23 1.7697
23.025 1.8157
23.05 1.8573
23.075 1.8908
23.1 1.9151
23.125 1.9296
23.15 1.9352
23.175 1.935
23.2 1.9318
23.225 1.9258
23.25 1.9147
23.275 1.8961
23.3 1.876
23.325 1.8597
23.35 1.8543
23.375 1.8592
23.4 1.8773
23.425 1.9124
23.45 1.9592
23.475 2.0071
23.5 2.0508
23.525 2.0899
23.55 2.124
23.575 2.1494
23.6 2.1661
23.625 2.1758
23.65 2.1791
23.675 2.1773
23.7 2.1773
23.725 2.1846
23.75 2.197
23.775 2.2099
23.8 2.2217
23.825 2.2369
23.85 2.259
23.875 2.2892
23.9 2.3225
23.925 2.3546
23.95 2.3802
23.975 2.3987
24 2.4091
24.025 2.4115
24.05 2.4077
24.075 2.3992
24.1 2.3882
24.125 2.3738
24.15 2.3548
24.175 2.3288
24.2 2.2985
24.225 2.2748
24.25 2.2715
24.275 2.2844
24.3 2.301
24.325 2.3143
24.35 2.3232
24.375 2.3288
24.4 2.3312
24.425 2.3316
24.45 2.3302
24.475 2.3275
24.5 2.3227
24.525 2.3138
24.55 2.2995
24.575 2.2795
24.6 2.2529
24.625 2.2206
24.65 2.1827
24.675 2.1384
24.7 2.0878
24.725 2.0352
24.75 1.9831
24.775 1.9327
24.8 1.8836
24.825 1.837
24.85 1.7927
24.875 1.7519
24.9 1.7225
24.925 1.7093
24.95 1.7058
24.975 1.7057
25 1.7014
25.025 1.6894
25.05 1.6703
25.075 1.6537
25.1 1.6485
25.125 1.6625
25.15 1.6905
25.175 1.7227
25.2 1.7534
25.225 1.7761
25.25 1.7915
25.275 1.8073
25.3 1.83
25.325 1.8548
25.35 1.8747
25.375 1.8855
25.4 1.8869
25.425 1.881
25.45 1.8653
25.475 1.8429
25.5 1.816
25.525 1.7816
25.55 1.7388
25.575 1.6878
25.6 1.6291
25.625 1.5645
25.65 1.4955
25.675 1.4233
25.7 1.3493
25.725 1.2704
25.75 1.1941
25.775 1.124
25.8 1.0596
25.825 1.0005
25.85 0.9445
25.875 0.9
25.9 0.8738
25.925 0.8756
25.95 0.902
25.975 0.9404
26 0.9873
26.025 1.036
26.05 1.0781
26.075 1.1084
26.1 1.1285
26.125 1.1366
26.15 1.1373
26.175 1.1412
26.2 1.163
26.225 1.2108
26.25 1.2688
26.275 1.3211
26.3 1.361
26.325 1.3905
26.35 1.4096
26.375 1.4182
26.4 1.4162
26.425 1.4047
26.45 1.3852
26.475 1.363
26.5 1.3444
26.525 1.3297
26.55 1.3229
26.575 1.3382
26.6 1.3664
26.625 1.3892
26.65 1.4012
26.675 1.406
26.7 1.4032
26.725 1.3932
26.75 1.3757
26.775 1.3508
26.8 1.3178
26.825 1.2769
26.85 1.2291
26.875 1.173
26.9 1.1083
26.925 1.0368
26.95 0.9575
26.975 0.8704
27 0.7757
27.025 0.6797
27.05 0.5942
27.075 0.5351
27.1 0.512
27.125 0.5096
27.15 0.5012
27.175 0.4803
27.2 0.4498
27.225 0.4148
27.25 0.3828
27.275 0.356
27.3 0.3367
27.325 0.3267
27.35 0.3208
27.375 0.3213
27.4 0.3358
27.425 0.371
27.45 0.4248
27.475 0.4992
27.5 0.5827
27.525 0.6704
27.55 0.7627
27.575 0.858
27.6 0.9531
27.625 1.0443
27.65 1.129
27.675 1.2072
27.7 1.2787
27.725 1.3426
27.75 1.3983
27.775 1.4459
27.8 1.4852
27.825 1.515
27.85 1.5356
27.875 1.5485
27.9 1.5566
27.925 1.5597
27.95 1.5578
27.975 1.5513
28 1.5419
28.025 1.5306
28.05 1.5161
28.075 1.4979
28.1 1.4762
28.125 1.4534
28.15 1.4366
28.175 1.4312
28.2 1.436
28.225 1.4469
28.25 1.4653
28.275 1.4931
28.3 1.526
28.325 1.5602
28.35 1.5925
28.375 1.6178
28.4 1.6346
28.425 1.6453
28.45 1.6506
28.475 1.6524
28.5 1.6509
28.525 1.6462
28.55 1.639
28.575 1.6324
28.6 1.6277
28.625 1.6215
28.65 1.6137
28.675 1.6072
28.7 1.6024
28.725 1.5988
28.75 1.5967
28.775 1.596
28.8 1.595
28.825 1.5902
28.85 1.5839
28.875 1.5776
28.9 1.5707
28.925 1.5626
28.95 1.5536
28.975 1.5425
29 1.528
29.025 1.5105
29.05 1.4872
29.075 1.4632
29.1 1.45
29.125 1.4527
29.15 1.4681
29.175 1.4923
29.2 1.5189
29.225 1.5429
29.25 1.5623
29.275 1.574
29.3 1.5787
29.325 1.5784
29.35 1.573
29.375 1.5593
29.4 1.5368
29.425 1.5039
29.45 1.459
29.475 1.4031
29.5 1.3352
29.525 1.2647
29.55 1.2142
29.575 1.1854
29.6 1.1695
29.625 1.1571
29.65 1.1421
29.675 1.1244
29.7 1.1056
29.725 1.0865
29.75 1.0703
29.775 1.0606
29.8 1.0537
29.825 1.0425
29.85 1.0205
29.875 0.991
29.9 0.9571
29.925 0.915
29.95 0.8639
29.975 0.8081
30 0.7538
30.025 0.7138
30.05 0.6983
30.075 0.7058
30.1 0.7269
30.125 0.7528
30.15 0.7814
30.175 0.8105
30.2 0.8376
30.225 0.858
30.25 0.8687
30.275 0.8758
30.3 0.8828
30.325 0.8853
30.35 0.8819
30.375 0.8732
30.4 0.8587
30.425 0.8421
30.45 0.8238
30.475 0.8036
30.5 0.7861
30.525 0.774
30.55 0.769
30.575 0.7786
30.6 0.7978
30.625 0.8199
30.65 0.8418
30.675 0.8634
30.7 0.8786
30.725 0.8844
30.75 0.8807
30.775 0.8667
30.8 0.84
30.825 0.803
30.85 0.7599
30.875 0.7113
30.9 0.6548
30.925 0.5961
30.95 0.5602
30.975 0.5518
31 0.5555
31.025 0.5623
31.05 0.5727
31.075 0.5859
31.1 0.598
31.125 0.6082
31.15 0.618
31.175 0.6253
31.2 0.628
31.225 0.6252
31.25 0.6179
31.275 0.6053
31.3 0.5877
31.325 0.5667
31.35 0.5426
31.375 0.5184
31.4 0.5006
31.425 0.502
31.45 0.5235
31.475 0.5511
31.5 0.5772
31.525 0.603
31.55 0.6317
31.575 0.662
31.6 0.6929
31.625 0.7262
31.65 0.764
31.675 0.8073
31.7 0.8512
31.725 0.8902
31.75 0.9213
31.775 0.9438
31.8 0.9577
31.825 0.962
31.85 0.9575
31.875 0.9439
31.9 0.92
31.925 0.8862
31.95 0.8445
31.975 0.798
32 0.7498
32.025 0.7026
32.05 0.6582
32.075 0.6147
32.1 0.5697
32.125 0.5183
32.15 0.462
32.175 0.404
32.2 0.3433
32.225 0.2837
32.25 0.2333
32.275 0.1941
32.3 0.1605
32.325 0.1294
32.35 0.1005
32.375 0.0751
32.4 0.0482
32.425 0.015
32.45 -0.0256
32.475 -0.0754
32.5 -0.1291
32.525 -0.1725
32.55 -0.1927
32.575 -0.1935
32.6 -0.1823
32.625 -0.1633
32.65 -0.1398
32.675 -0.1123
32.7 -0.0822
32.725 -0.0554
32.75 -0.0303
32.775 -0.0055
32.8 0.0215
32.825 0.0517
32.85 0.0838
32.875 0.1282
32.9 0.1832
32.925 0.2417
32.95 0.3021
32.975 0.3682
33 0.4408
33.025 0.5139
33.05 0.5825
33.075 0.6418
33.1 0.6912
33.125 0.7327
33.15 0.7688
33.175 0.8024
33.2 0.836
33.225 0.8741
33.25 0.9109
33.275 0.9438
33.3 0.9737
33.325 0.9997
33.35 1.0219
33.375 1.0405
33.4 1.0547
33.425 1.0636
33.45 1.0661
33.475 1.0616
33.5 1.0502
33.525 1.0319
33.55 1.0076
33.575 0.9797
33.6 0.9536
33.625 0.9339
33.65 0.9197
33.675 0.9091
33.7 0.9012
33.725 0.8969
33.75 0.8991
33.775 0.9127
33.8 0.9417
33.825 0.9856
33.85 1.0369
33.875 1.0874
33.9 1.1321
33.925 1.1703
33.95 1.2031
33.975 1.2314
34 1.2561
34.025 1.2777
34.05 1.2942
34.075 1.3036
34.1 1.3069
34.125 1.304
34.15 1.2947
34.175 1.281
34.2 1.2654
34.225 1.2483
34.25 1.2297
34.275 1.2141
34.3 1.2016
34.325 1.1863
34.35 1.1698
34.375 1.1546
34.4 1.1417
34.425 1.1283
34.45 1.1131
34.475 1.0965
34.5 1.0784
34.525 1.0581
34.55 1.0353
34.575 1.0092
34.6 0.9801
34.625 0.9483
34.65 0.9155
34.675 0.8841
34.7 0.8583
34.725 0.837
34.75 0.8177
34.775 0.7997
34.8 0.7821
34.825 0.7693
34.85 0.7641
34.875 0.7578
34.9 0.7509
34.925 0.7435
34.95 0.7344
34.975 0.7232
35 0.7123
35.025 0.7044
35.05 0.6974
35.075 0.6901
35.1 0.6789
35.125 0.6633
35.15 0.6401
35.175 0.6094
35.2 0.5735
35.225 0.5411
35.25 0.5193
35.275 0.5047
35.3 0.488
35.325 0.4675
35.35 0.4435
35.375 0.4167
35.4 0.393
35.425 0.3778
35.45 0.3764
35.475 0.3866
35.5 0.397
35.525 0.4013
35.55 0.3975
35.575 0.3851
35.6 0.3647
35.625 0.3392
35.65 0.3123
35.675 0.2963
35.7 0.3055
35.725 0.3268
35.75 0.3478
35.775 0.3664
35.8 0.3796
35.825 0.391
35.85 0.4033
35.875 0.4146
35.9 0.424
35.925 0.4286
35.95 0.4309
35.975 0.4316
36 0.43
36.025 0.435
36.05 0.4554
36.075 0.4832
36.1 0.5116
36.125 0.5444
36.15 0.5803
36.175 0.6192
36.2 0.659
36.225 0.6952
36.25 0.7266
36.275 0.754
36.3 0.7796
36.325 0.8045
36.35 0.831
36.375 0.8575
36.4 0.8808
36.425 0.8993
36.45 0.9125
36.475 0.9213
36.5 0.9281
36.525 0.9354
36.55 0.9443
36.575 0.9502
36.6 0.9502
36.625 0.9431
36.65 0.9297
36.675 0.9106
36.7 0.885
36.725 0.8548
36.75 0.8218
36.775 0.7881
36.8 0.7542
36.825 0.7207
36.85 0.6964
36.875 0.6919
36.9 0.7055
36.925 0.7251
36.95 0.748
36.975 0.7742
37 0.7997
37.025 0.8231
37.05 0.8438
37.075 0.8634
37.1 0.8805
37.125 0.8947
37.15 0.9091
37.175 0.9232
37.2 0.9345
37.225 0.9418
37.25 0.9478
37.275 0.9554
37.3 0.9654
37.325 0.9754
37.35 0.9829
37.375 0.9868
37.4 0.9918
37.425 0.9989
37.45 1.0055
37.475 1.009
37.5 1.0077
37.525 1.0024
37.55 0.9926
37.575 0.9778
37.6 0.9593
37.625 0.9363
37.65 0.914
37.675 0.9007
37.7 0.8969
37.725 0.8929
37.75 0.8899
37.775 0.889
37.8 0.8888
37.825 0.886
37.85 0.879
37.875 0.8665
37.9 0.8487
37.925 0.8256
37.95 0.7954
37.975 0.757
38 0.7127
38.025 0.6781
38.05 0.6737
38.075 0.6892
38.1 0.7077
38.125 0.7219
38.15 0.7297
38.175 0.7313
38.2 0.7279
38.225 0.7195
38.25 0.7037
38.275 0.6811
38.3 0.6544
38.325 0.624
38.35 0.5883
38.375 0.5483
38.4 0.503
38.425 0.4486
38.45 0.3843
38.475 0.3112
38.5 0.2406
38.525 0.1923
38.55 0.1748
38.575 0.1748
38.6 0.1766
38.625 0.1777
38.65 0.1776
38.675 0.1819
38.7 0.1929
38.725 0.2056
38.75 0.2168
38.775 0.2215
38.8 0.222
38.825 0.2189
38.85 0.2102
38.875 0.1983
38.9 0.187
38.925 0.1741
38.95 0.1609
38.975 0.1486
39 0.1368
39.025 0.1273
39.05 0.1184
39.075 0.1108
39.1 0.1035
39.125 0.0927
39.15 0.0752
39.175 0.0506
39.2 0.0187
39.225 -0.0191
39.25 -0.0618
39.275 -0.1098
39.3 -0.1648
39.325 -0.2266
39.35 -0.2962
39.375 -0.3727
39.4 -0.4532
39.425 -0.5334
39.45 -0.6047
39.475 -0.6498
39.5 -0.6644
39.525 -0.6616
39.55 -0.654
39.575 -0.6536
39.6 -0.6573
39.625 -0.6628
39.65 -0.6707
39.675 -0.6807
39.7 -0.6904
39.725 -0.7032
39.75 -0.7177
39.775 -0.7353
39.8 -0.7559
39.825 -0.7808
39.85 -0.8111
39.875 -0.848
39.9 -0.8907
39.925 -0.9387
39.95 -0.9928
39.975 -1.0539
40 -1.1243
40.025 -1.2035
40.05 -1.289
40.075 -1.3791
40.1 -1.4693
40.125 -1.5517
40.15 -1.608
40.175 -1.6415
40.2 -1.6643
40.225 -1.6826
40.25 -1.6964
40.275 -1.7058
40.3 -1.7072
40.325 -1.6921
40.35 -1.6597
40.375 -1.6221
40.4 -1.5813
40.425 -1.5404
40.45 -1.5019
40.475 -1.4689
40.5 -1.4393
40.525 -1.4076
40.55 -1.3725
40.575 -1.3345
40.6 -1.2927
40.625 -1.2458
40.65 -1.1901
40.675 -1.1201
40.7 -1.0466
40.725 -0.9774
40.75 -0.9117
40.775 -0.8473
40.8 -0.7883
40.825 -0.7418
40.85 -0.7092
40.875 -0.692
40.9 -0.6867
40.925 -0.6868
40.95 -0.6851
40.975 -0.6758
41 -0.6614
41.025 -0.6473
41.05 -0.6331
41.075 -0.621
41.1 -0.6132
41.125 -0.6113
41.15 -0.6149
41.175 -0.6183
41.2 -0.6167
41.225 -0.6134
41.25 -0.6112
41.275 -0.6105
41.3 -0.6055
41.325 -0.5951
41.35 -0.5886
41.375 -0.5889
41.4 -0.5936
41.425 -0.5944
41.45 -0.5869
41.475 -0.571
41.5 -0.5513
41.525 -0.5338
41.55 -0.5194
41.575 -0.5066
41.6 -0.4967
41.625 -0.4908
41.65 -0.4898
41.675 -0.4919
41.7 -0.5001
41.725 -0.5192
41.75 -0.5553
41.775 -0.6109
41.8 -0.6834
41.825 -0.7639
41.85 -0.8435
41.875 -0.9208
41.9 -0.9967
41.925 -1.0716
41.95 -1.1457
41.975 -1.2191
42 -1.2926
42.025 -1.3673
42.05 -1.4486
42.075 -1.5406
42.1 -1.6376
42.125 -1.7318
42.15 -1.8139
42.175 -1.8776
42.2 -1.9154
42.225 -1.9261
42.25 -1.9119
42.275 -1.88
42.3 -1.8363
42.325 -1.786
42.35 -1.7281
42.375 -1.6665
42.4 -1.605
42.425 -1.544
42.45 -1.4833
42.475 -1.4194
42.5 -1.3517
42.525 -1.2883
42.55 -1.232
42.575 -1.1814
42.6 -1.1331
42.625 -1.0868
42.65 -1.0442
42.675 -1.004
42.7 -0.9678
42.725 -0.9368
42.75 -0.9117
42.775 -0.8913
42.8 -0.8745
42.825 -0.8624
42.85 -0.8577
42.875 -0.8614
42.9 -0.8731
42.925 -0.8921
42.95 -0.917
42.975 -0.9382
43 -0.9419
43.025 -0.929
43.05 -0.9112
43.075 -0.9006
43.1 -0.9016
43.125 -0.9129
43.15 -0.9362
43.175 -0.9738
43.2 -1.0228
43.225 -1.0833
43.25 -1.1542
43.275 -1.23
43.3 -1.3053
43.325 -1.3702
43.35 -1.423
43.375 -1.4683
43.4 -1.5091
43.425 -1.5523
43.45 -1.5986
43.475 -1.6439
43.5 -1.6878
43.525 -1.7343
43.55 -1.7899
43.575 -1.8588
43.6 -1.9399
43.625 -2.0232
43.65 -2.0973
43.675 -2.1608
43.7 -2.2126
43.725 -2.2517
43.75 -2.2744
43.775 -2.2756
43.8 -2.264
43.825 -2.2451
43.85 -2.2255
43.875 -2.2093
43.9 -2.1976
43.925 -2.1906
43.95 -2.1897
43.975 -2.1964
44 -2.2119
44.025 -2.2356
44.05 -2.2654
44.075 -2.3005
44.1 -2.3412
44.125 -2.3881
44.15 -2.4412
44.175 -2.4989
44.2 -2.5571
44.225 -2.6132
44.25 -2.6663
44.275 -2.7098
44.3 -2.7398
44.325 -2.7564
44.35 -2.7598
44.375 -2.7501
44.4 -2.7286
44.425 -2.6997
44.45 -2.6645
44.475 -2.623
44.5 -2.5768
44.525 -2.5268
44.55 -2.4803
44.575 -2.4406
44.6 -2.4022
44.625 -2.356
44.65 -2.2974
44.675 -2.2295
44.7 -2.1563
44.725 -2.074
44.75 -1.9851
44.775 -1.8911
44.8 -1.7939
44.825 -1.6964
44.85 -1.5981
44.875 -1.4957
44.9 -1.3864
44.925 -1.2726
44.95 -1.1567
44.975 -1.0379
45 -0.915
45.025 -0.7895
45.05 -0.663
45.075 -0.5343
45.1 -0.4053
45.125 -0.2777
45.15 -0.1508
45.175 -0.0249
45.2 0.1003
45.225 0.2231
45.25 0.3424
45.275 0.4574
45.3 0.5682
45.325 0.6739
45.35 0.7751
45.375 0.872
45.4 0.9643
45.425 1.0514
45.45 1.1339
45.475 1.2127
45.5 1.2866
45.525 1.355
45.55 1.4225
45.575 1.4916
45.6 1.5584
45.625 1.6218
45.65 1.6833
45.675 1.7417
45.7 1.7963
45.725 1.8496
45.75 1.9061
45.775 1.9674
45.8 2.031
45.825 2.0938
45.85 2.1541
45.875 2.2129
45.9 2.2707
45.925 2.3277
45.95 2.3833
45.975 2.4376
46 2.4907
46.025 2.5426
46.05 2.593
46.075 2.6418
46.1 2.6896
46.125 2.736
46.15 2.7807
46.175 2.8237
46.2 2.8648
46.225 2.9044
46.25 2.942
46.275 2.9766
46.3 3.0077
46.325 3.0355
46.35 3.0622
46.375 3.0901
46.4 3.1186
46.425 3.1465
46.45 3.1724
46.475 3.1953
46.5 3.2139
46.525 3.2286
46.55 3.2392
46.575 3.2454
46.6 3.2478
46.625 3.2471
46.65 3.2438
46.675 3.2402
46.7 3.238
46.725 3.2397
46.75 3.2476
46.775 3.2598
46.8 3.2742
46.825 3.2925
46.85 3.3146
46.875 3.3372
46.9 3.3571
46.925 3.3744
46.95 3.3908
46.975 3.4066
47 3.4198
47.025 3.43
47.05 3.437
47.075 3.4411
47.1 3.4432
47.125 3.4449
47.15 3.4476
47.175 3.4526
47.2 3.4615
47.225 3.4775
47.25 3.503
47.275 3.5359
47.3 3.5687
47.325 3.5986
47.35 3.6251
47.375 3.6478
47.4 3.6668
47.425 3.6819
47.45 3.693
47.475 3.7007
47.5 3.7054
47.525 3.709
47.55 3.7222
47.575 3.7533
47.6 3.7962
47.625 3.8394
47.65 3.8802
47.675 3.9172
47.7 3.9503
47.725 3.98
47.75 4.0063
47.775 4.0297
47.8 4.0504
47.825 4.0687
47.85 4.0842
47.875 4.0965
47.9 4.106
47.925 4.1133
47.95 4.1187
47.975 4.1236
48 4.1283
48.025 4.1316
48.05 4.1326
48.075 4.1304
48.1 4.1301
48.125 4.1384
48.15 4.1512
48.175 4.1633
48.2 4.172
48.225 4.1774
48.25 4.179
48.275 4.1771
48.3 4.1727
48.325 4.1653
48.35 4.1541
48.375 4.1385
48.4 4.1186
48.425 4.095
48.45 4.068
48.475 4.0384
48.5 4.0058
48.525 3.9699
48.55 3.9309
48.575 3.8902
48.6 3.85
48.625 3.8129
48.65 3.7804
48.675 3.7524
48.7 3.727
48.725 3.7024
48.75 3.676
48.775 3.6472
48.8 3.6155
48.825 3.5804
48.85 3.5418
48.875 3.4995
48.9 3.4545
48.925 3.408
48.95 3.3613
48.975 3.318
49 3.2809
49.025 3.2489
49.05 3.2173
49.075 3.1832
49.1 3.1457
49.125 3.1048
49.15 3.0602
49.175 3.0114
49.2 2.9574
49.225 2.8984
49.25 2.835
49.275 2.7681
49.3 2.6997
49.325 2.6301
49.35 2.5603
49.375 2.4891
49.4 2.4142
49.425 2.3329
49.45 2.246
49.475 2.1543
49.5 2.0585
49.525 1.9601
49.55 1.86
49.575 1.7593
49.6 1.6566
49.625 1.5522
49.65 1.4477
49.675 1.3431
49.7 1.2365
49.725 1.1274
49.75 1.0153
49.775 0.8988
49.8 0.7793
49.825 0.6571
49.85 0.5327
49.875 0.4059
49.9 0.2787
49.925 0.1563
49.95 0.0457
49.975 -0.0456
50 -0.1225
50.025 -0.1931
50.05 -0.2628
50.075 -0.3341
50.1 -0.4071
50.125 -0.4827
50.15 -0.5609
50.175 -0.6422
50.2 -0.7275
50.225 -0.817
50.25 -0.912
50.275 -1.014
50.3 -1.1225
50.325 -1.2356
50.35 -1.3529
50.375 -1.473
50.4 -1.5925
50.425 -1.7104
50.45 -1.8245
50.475 -1.9259
50.5 -1.9937
50.525 -2.0231
50.55 -2.0321
50.575 -2.0397
50.6 -2.0525
50.625 -2.0712
50.65 -2.0964
50.675 -2.1274
50.7 -2.1589
50.725 -2.1854
50.75 -2.2025
50.775 -2.2097
50.8 -2.2076
50.825 -2.1946
50.85 -2.1726
50.875 -2.1423
50.9 -2.1029
50.925 -2.0547
50.95 -2.0044
50.975 -1.9545
51 -1.9054
51.025 -1.8579
51.05 -1.8135
51.075 -1.7643
51.1 -1.7122
51.125 -1.659
51.15 -1.6029
51.175 -1.5391
51.2 -1.4732
51.225 -1.4133
51.25 -1.3595
51.275 -1.3112
51.3 -1.2694
51.325 -1.2353
51.35 -1.2077
51.375 -1.186
51.4 -1.1711
51.425 -1.1626
51.45 -1.1599
51.475 -1.1601
51.5 -1.1642
51.525 -1.1743
51.55 -1.1826
51.575 -1.1846
51.6 -1.1791
51.625 -1.1634
51.65 -1.1398
51.675 -1.1194
51.7 -1.1015
51.725 -1.0873
51.75 -1.0751
51.775 -1.0633
51.8 -1.0524
51.825 -1.0415
51.85 -1.0323
51.875 -1.023
51.9 -1.014
51.925 -1.0038
51.95 -0.9912
51.975 -0.9751
52 -0.959
52.025 -0.9487
52.05 -0.9431
52.075 -0.9389
52.1 -0.9383
52.125 -0.9433
52.15 -0.9534
52.175 -0.9691
52.2 -0.9928
52.225 -1.0231
52.25 -1.0549
52.275 -1.0843
52.3 -1.1129
52.325 -1.1438
52.35 -1.178
52.375 -1.2161
52.4 -1.2568
52.425 -1.2963
52.45 -1.3356
52.475 -1.3727
52.5 -1.4103
52.525 -1.4503
52.55 -1.4932
52.575 -1.5319
52.6 -1.5648
52.625 -1.5959
52.65 -1.6271
52.675 -1.6609
52.7 -1.6983
52.725 -1.737
52.75 -1.779
52.775 -1.8192
52.8 -1.8513
52.825 -1.8797
52.85 -1.9059
52.875 -1.9329
52.9 -1.9634
52.925 -1.9972
52.95 -2.0306
52.975 -2.0549
53 -2.0598
53.025 -2.0481
53.05 -2.0328
53.075 -2.0162
53.1 -2.0022
53.125 -1.9891
53.15 -1.9761
53.175 -1.9614
53.2 -1.9436
53.225 -1.9294
53.25 -1.9213
53.275 -1.9212
53.3 -1.9315
53.325 -1.9501
53.35 -1.9755
53.375 -2.0089
53.4 -2.05
53.425 -2.099
53.45 -2.1548
53.475 -2.2167
53.5 -2.2831
53.525 -2.3467
53.55 -2.4064
53.575 -2.4644
53.6 -2.5147
53.625 -2.5613
53.65 -2.6128
53.675 -2.6724
53.7 -2.74
53.725 -2.8101
53.75 -2.8819
53.775 -2.9501
53.8 -3.0106
53.825 -3.053
53.85 -3.0727
53.875 -3.0804
53.9 -3.0786
53.925 -3.0665
53.95 -3.0435
53.975 -3.0141
54 -2.9858
54.025 -2.9646
54.05 -2.9571
54.075 -2.9631
54.1 -2.9819
54.125 -3.0094
54.15 -3.0417
54.175 -3.075
54.2 -3.1072
54.225 -3.1344
54.25 -3.1574
54.275 -3.1713
54.3 -3.1777
54.325 -3.1769
54.35 -3.1734
54.375 -3.1661
54.4 -3.1558
54.425 -3.1455
54.45 -3.1344
54.475 -3.1216
54.5 -3.1102
54.525 -3.1036
54.55 -3.0924
54.575 -3.0646
54.6 -3.0307
54.625 -3.0034
54.65 -2.9834
54.675 -2.9676
54.7 -2.9561
54.725 -2.9508
54.75 -2.9522
54.775 -2.9629
54.8 -2.9804
54.825 -3.0038
54.85 -3.0272
54.875 -3.0502
54.9 -3.0729
54.925 -3.0916
54.95 -3.1064
54.975 -3.1202
55 -3.1361
55.025 -3.1512
55.05 -3.1588
55.075 -3.1592
55.1 -3.1592
55.125 -3.1639
55.15 -3.175
55.175 -3.1934
55.2 -3.2173
55.225 -3.244
55.25 -3.2708
55.275 -3.2926
55.3 -3.3083
55.325 -3.3181
55.35 -3.3198
55.375 -3.3151
55.4 -3.3034
55.425 -3.2762
55.45 -3.2323
55.475 -3.1789
55.5 -3.1216
55.525 -3.067
55.55 -3.0175
55.575 -2.9724
55.6 -2.9319
55.625 -2.8939
55.65 -2.856
55.675 -2.8197
55.7 -2.7729
55.725 -2.7127
55.75 -2.639
55.775 -2.5529
55.8 -2.4624
55.825 -2.3744
55.85 -2.2921
55.875 -2.2167
55.9 -2.1502
55.925 -2.0921
55.95 -2.0393
55.975 -1.9913
56 -1.9443
56.025 -1.8944
56.05 -1.8405
56.075 -1.7839
56.1 -1.7243
56.125 -1.6651
56.15 -1.6117
56.175 -1.5653
56.2 -1.5245
56.225 -1.489
56.25 -1.4607
56.275 -1.4397
56.3 -1.4271
56.325 -1.4238
56.35 -1.4296
56.375 -1.4396
56.4 -1.4505
56.425 -1.4588
56.45 -1.4625
56.475 -1.4634
56.5 -1.4646
56.525 -1.4636
56.55 -1.4526
56.575 -1.4345
56.6 -1.4088
56.625 -1.387
56.65 -1.3772
56.675 -1.3795
56.7 -1.3947
56.725 -1.4204
56.75 -1.4556
56.775 -1.4986
56.8 -1.5404
56.825 -1.5576
56.85 -1.556
56.875 -1.5437
56.9 -1.5257
56.925 -1.5038
56.95 -1.4759
56.975 -1.449
57 -1.4283
57.025 -1.4065
57.05 -1.3781
57.075 -1.3464
57.1 -1.3169
57.125 -1.2946
57.15 -1.2795
57.175 -1.2701
57.2 -1.2643
57.225 -1.2623
57.25 -1.2668
57.275 -1.2784
57.3 -1.2972
57.325 -1.3236
57.35 -1.3553
57.375 -1.3918
57.4 -1.4319
57.425 -1.4739
57.45 -1.5201
57.475 -1.5683
57.5 -1.6175
57.525 -1.6665
57.55 -1.7116
57.575 -1.7502
57.6 -1.7794
57.625 -1.7958
57.65 -1.8026
57.675 -1.8025
57.7 -1.8
57.725 -1.7929
57.75 -1.7791
57.775 -1.7577
57.8 -1.732
57.825 -1.7061
57.85 -1.681
57.875 -1.6553
57.9 -1.6309
57.925 -1.6105
57.95 -1.5959
57.975 -1.5912
58 -1.5974
58.025 -1.6075
58.05 -1.6149
58.075 -1.6181
58.1 -1.6161
58.125 -1.6091
58.15 -1.5953
58.175 -1.58
58.2 -1.5686
58.225 -1.5623
58.25 -1.561
58.275 -1.5636
58.3 -1.5699
58.325 -1.5714
58.35 -1.5632
58.375 -1.5404
58.4 -1.496
58.425 -1.4309
58.45 -1.3512
58.475 -1.2628
58.5 -1.1707
58.525 -1.0777
58.55 -0.9905
58.575 -0.9121
58.6 -0.8452
58.625 -0.7904
58.65 -0.7493
58.675 -0.7222
58.7 -0.7057
58.725 -0.6945
58.75 -0.6822
58.775 -0.6628
58.8 -0.6302
58.825 -0.5828
58.85 -0.5251
58.875 -0.4655
58.9 -0.4091
58.925 -0.3573
58.95 -0.3111
58.975 -0.2687
59 -0.2283
59.025 -0.1911
59.05 -0.1603
59.075 -0.1355
59.1 -0.1142
59.125 -0.0932
59.15 -0.0626
59.175 -0.0153
59.2 0.0439
59.225 0.1028
59.25 0.1591
59.275 0.2143
59.3 0.2681
59.325 0.3208
59.35 0.3706
59.375 0.4157
59.4 0.454
59.425 0.4839
59.45 0.506
59.475 0.5215
59.5 0.5304
59.525 0.5315
59.55 0.5247
59.575 0.5104
59.6 0.4908
59.625 0.4646
59.65 0.4316
59.675 0.393
59.7 0.3485
59.725 0.2977
59.75 0.2422
59.775 0.184
59.8 0.1276
59.825 0.0727
59.85 0.0197
59.875 -0.0302
59.9 -0.0752
59.925 -0.1136
59.95 -0.1396
59.975 -0.1479
60 -0.1442
60.025 -0.1296
60.05 -0.1054
60.075 -0.0691
60.1 -0.0152
60.125 0.0491
60.15 0.1145
60.175 0.1775
60.2 0.2402
60.225 0.3049
60.25 0.3691
60.275 0.4314
60.3 0.4918
60.325 0.5504
60.35 0.6093
60.375 0.6673
60.4 0.7229
60.425 0.7771
60.45 0.8292
60.475 0.8814
60.5 0.9342
60.525 0.9895
60.55 1.052
60.575 1.1223
60.6 1.1991
60.625 1.2758
60.65 1.3482
60.675 1.4116
60.7 1.4627
60.725 1.5029
60.75 1.5339
60.775 1.557
60.8 1.571
60.825 1.5808
60.85 1.5886
60.875 1.5927
60.9 1.5938
60.925 1.5906
60.95 1.5839
60.975 1.5726
61 1.5578
61.025 1.5407
61.05 1.5245
61.075 1.5131
61.1 1.5114
61.125 1.5194
61.15 1.5337
61.175 1.5493
61.2 1.5641
61.225 1.5791
61.25 1.5954
61.275 1.613
61.3 1.6315
61.325 1.6486
61.35 1.6623
61.375 1.6739
61.4 1.6863
61.425 1.6991
61.45 1.7111
61.475 1.7216
61.5 1.7327
61.525 1.7464
61.55 1.7579
61.575 1.7651
61.6 1.7679
61.625 1.7664
61.65 1.7588
61.675 1.7444
61.7 1.7233
61.725 1.7009
61.75 1.6853
61.775 1.6797
61.8 1.679
61.825 1.6763
61.85 1.6676
61.875 1.6528
61.9 1.6316
61.925 1.6043
61.95 1.5708
61.975 1.5312
62 1.4886
62.025 1.4478
62.05 1.414
62.075 1.3885
62.1 1.3695
62.125 1.3534
62.15 1.3376
62.175 1.3185
62.2 1.2944
62.225 1.2659
62.25 1.2324
62.275 1.1946
62.3 1.1518
62.325 1.1023
62.35 1.0456
62.375 0.983
62.4 0.9202
62.425 0.8592
62.45 0.797
62.475 0.7333
62.5 0.6682
62.525 0.608
62.55 0.555
62.575 0.5042
62.6 0.4549
62.625 0.4121
62.65 0.3754
62.675 0.341
62.7 0.3083
62.725 0.2765
62.75 0.246
62.775 0.213
62.8 0.1764
62.825 0.1348
62.85 0.0873
62.875 0.0435
62.9 0.0141
62.925 0.0013
62.95 0.0013
62.975 0.0068
63 0.008
63.025 0.0045
63.05 -0.0015
63.075 -0.0065
63.1 -0.0017
63.125 0.017
63.15 0.0435
63.175 0.0753
63.2 0.1159
63.225 0.1657
63.25 0.2149
63.275 0.2573
63.3 0.2894
63.325 0.3141
63.35 0.3362
63.375 0.3634
63.4 0.4021
63.425 0.4524
63.45 0.5003
63.475 0.5442
63.5 0.582
63.525 0.6115
63.55 0.6334
63.575 0.6482
63.6 0.6566
63.625 0.6594
63.65 0.6577
63.675 0.6526
63.7 0.6467
63.725 0.6384
63.75 0.6272
63.775 0.6095
63.8 0.5886
63.825 0.5729
63.85 0.5627
63.875 0.5526
63.9 0.5397
63.925 0.5226
63.95 0.5004
63.975 0.473
64 0.441
64.025 0.4039
64.05 0.3654
64.075 0.331
64.1 0.3007
64.125 0.2685
64.15 0.2334
64.175 0.1983
64.2 0.1635
64.225 0.1278
64.25 0.0927
64.275 0.061
64.3 0.0376
64.325 0.0213
64.35 0.0061
64.375 -0.009
64.4 -0.0207
64.425 -0.029
64.45 -0.0313
64.475 -0.0261
64.5 -0.0156
64.525 -0.0015
64.55 0.0142
64.575 0.0304
64.6 0.0501
64.625 0.0753
64.65 0.1026
64.675 0.1305
64.7 0.1585
64.725 0.1874
64.75 0.2184
64.775 0.2512
64.8 0.2809
64.825 0.3075
64.85 0.3379
64.875 0.3789
64.9 0.4274
64.925 0.4724
64.95 0.5128
64.975 0.5474
65 0.5734
65.025 0.5902
65.05 0.5985
65.075 0.5981
65.1 0.5903
65.125 0.5789
65.15 0.5657
65.175 0.5505
65.2 0.5305
65.225 0.5034
65.25 0.4687
65.275 0.4269
65.3 0.3791
65.325 0.3233
65.35 0.2588
65.375 0.1864
65.4 0.1075
65.425 0.0241
65.45 -0.0548
65.475 -0.119
65.5 -0.1675
65.525 -0.2057
65.55 -0.2342
65.575 -0.2517
65.6 -0.2604
65.625 -0.2581
65.65 -0.2493
65.675 -0.2343
65.7 -0.2171
65.725 -0.2053
65.75 -0.1973
65.775 -0.193
65.8 -0.19
65.825 -0.1829
65.85 -0.1708
65.875 -0.1539
65.9 -0.1372
65.925 -0.1251
65.95 -0.1176
65.975 -0.1132
66 -0.1071
66.025 -0.0972
66.05 -0.0767
66.075 -0.0386
66.1 0.0197
66.125 0.0849
66.15 0.1445
66.175 0.2013
66.2 0.2527
66.225 0.2975
66.25 0.3358
66.275 0.3701
66.3 0.4007
66.325 0.4273
66.35 0.4504
66.375 0.4697
66.4 0.4837
66.425 0.4931
66.45 0.5009
66.475 0.5108
66.5 0.5286
66.525 0.5533
66.55 0.5731
66.575 0.5818
66.6 0.5802
66.625 0.5711
66.65 0.5609
66.675 0.5556
66.7 0.5573
66.725 0.5618
66.75 0.5639
66.775 0.5591
66.8 0.5457
66.825 0.5232
66.85 0.4967
66.875 0.4671
66.9 0.4369
66.925 0.4045
66.95 0.3736
66.975 0.3468
67 0.319
67.025 0.292
67.05 0.269
67.075 0.2509
67.1 0.2396
67.125 0.2295
67.15 0.2215
67.175 0.2146
67.2 0.2034
67.225 0.1907
67.25 0.1759
67.275 0.1571
67.3 0.1338
67.325 0.1048
67.35 0.0706
67.375 0.0398
67.4 0.0227
67.425 0.0226
67.45 0.034
67.475 0.0507
67.5 0.0715
67.525 0.091
67.55 0.1043
67.575 0.1099
67.6 0.1091
67.625 0.1022
67.65 0.0902
67.675 0.0754
67.7 0.0615
67.725 0.0496
67.75 0.0379
67.775 0.0254
67.8 0.0134
67.825 0.0031
67.85 -0.0018
67.875 0.001
67.9 0.0086
67.925 0.0182
67.95 0.0344
67.975 0.0609
68 0.0932
68.025 0.128
68.05 0.1623
68.075 0.1956
68.1 0.2272
68.125 0.2575
68.15 0.2807
68.175 0.2874
68.2 0.28
68.225 0.2746
68.25 0.2851
68.275 0.3145
68.3 0.3479
68.325 0.3774
68.35 0.4028
68.375 0.4261
68.4 0.4492
68.425 0.4729
68.45 0.4958
68.475 0.5166
68.5 0.5378
68.525 0.559
68.55 0.5771
68.575 0.5934
68.6 0.6092
68.625 0.626
68.65 0.6436
68.675 0.6611
68.7 0.6775
68.725 0.6942
68.75 0.7107
68.775 0.7262
68.8 0.7371
68.825 0.7428
68.85 0.7438
68.875 0.7404
68.9 0.7324
68.925 0.7176
68.95 0.6956
68.975 0.6665
69 0.6298
69.025 0.5858
69.05 0.5365
69.075 0.4826
69.1 0.424
69.125 0.3599
69.15 0.2903
69.175 0.2146
69.2 0.1334
69.225 0.0478
69.25 -0.0378
69.275 -0.1166
69.3 -0.1946
69.325 -0.2757
69.35 -0.3546
69.375 -0.4277
69.4 -0.4897
69.425 -0.5416
69.45 -0.5891
69.475 -0.6332
69.5 -0.6715
69.525 -0.703
69.55 -0.7334
69.575 -0.763
69.6 -0.7891
69.625 -0.8099
69.65 -0.822
69.675 -0.8314
69.7 -0.8394
69.725 -0.839
69.75 -0.8241
69.775 -0.7943
69.8 -0.7574
69.825 -0.7176
69.85 -0.6769
69.875 -0.6382
69.9 -0.6019
69.925 -0.5719
69.95 -0.5496
69.975 -0.5333
70 -0.5233
70.025 -0.5215
70.05 -0.527
70.075 -0.5384
70.1 -0.5556
70.125 -0.5808
70.15 -0.613
70.175 -0.6554
70.2 -0.7076
70.225 -0.7651
70.25 -0.8252
70.275 -0.8849
70.3 -0.9375
70.325 -0.982
70.35 -1.0187
70.375 -1.0523
70.4 -1.0853
70.425 -1.1104
70.45 -1.1227
70.475 -1.1335
70.5 -1.1502
70.525 -1.1677
70.55 -1.1791
70.575 -1.1768
70.6 -1.1553
70.625 -1.1116
70.65 -1.0507
70.675 -0.9884
70.7 -0.933
70.725 -0.8803
70.75 -0.8291
70.775 -0.779
70.8 -0.7311
70.825 -0.6835
70.85 -0.643
70.875 -0.6101
70.9 -0.5778
70.925 -0.5467
70.95 -0.519
70.975 -0.4952
71 -0.4741
71.025 -0.4569
71.05 -0.444
71.075 -0.4375
71.1 -0.4363
71.125 -0.4396
71.15 -0.4485
71.175 -0.4593
71.2 -0.4721
71.225 -0.4887
71.25 -0.51
71.275 -0.5373
71.3 -0.5688
71.325 -0.5993
71.35 -0.6285
71.375 -0.6558
71.4 -0.6852
71.425 -0.7198
71.45 -0.7513
71.475 -0.7772
71.5 -0.7982
71.525 -0.8117
71.55 -0.8256
71.575 -0.8399
71.6 -0.8545
71.625 -0.8678
71.65 -0.8782
71.675 -0.8868
71.7 -0.8958
71.725 -0.9077
71.75 -0.9204
71.775 -0.9348
71.8 -0.9502
71.825 -0.9658
71.85 -0.9817
71.875 -0.995
71.9 -1.0081
71.925 -1.0208
71.95 -1.0298
71.975 -1.0318
72 -1.0277
72.025 -1.0233
72.05 -1.0255
72.075 -1.036
72.1 -1.0502
72.125 -1.0625
72.15 -1.0704
72.175 -1.0742
72.2 -1.0684
72.225 -1.0508
72.25 -1.0256
72.275 -0.998
72.3 -0.9683
72.325 -0.9381
72.35 -0.9039
72.375 -0.865
72.4 -0.822
72.425 -0.7776
72.45 -0.7319
72.475 -0.6901
72.5 -0.6571
72.525 -0.634
72.55 -0.6177
72.575 -0.6059
72.6 -0.5997
72.625 -0.5987
72.65 -0.6022
72.675 -0.6075
72.7 -0.6101
72.725 -0.6042
72.75 -0.5874
72.775 -0.565
72.8 -0.544
72.825 -0.5274
72.85 -0.5143
72.875 -0.5048
72.9 -0.5003
72.925 -0.4991
72.95 -0.499
72.975 -0.4993
73 -0.4988
73.025 -0.5008
73.05 -0.5102
73.075 -0.5251
73.1 -0.5434
73.125 -0.5644
73.15 -0.5872
73.175 -0.6152
73.2 -0.6501
73.225 -0.6912
73.25 -0.7363
73.275 -0.7872
73.3 -0.8487
73.325 -0.9203
73.35 -0.9933
73.375 -1.0611
73.4 -1.1228
73.425 -1.1787
73.45 -1.2335
73.475 -1.2945
73.5 -1.3597
73.525 -1.4179
73.55 -1.4593
73.575 -1.4798
73.6 -1.4851
73.625 -1.4855
73.65 -1.4831
73.675 -1.4713
73.7 -1.4412
73.725 -1.3954
73.75 -1.3425
73.775 -1.2929
73.8 -1.2485
73.825 -1.2093
73.85 -1.1754
73.875 -1.1467
73.9 -1.1199
73.925 -1.0863
73.95 -1.0391
73.975 -0.9832
74 -0.9266
74.025 -0.8715
74.05 -0.8145
74.075 -0.7602
74.1 -0.708
74.125 -0.6596
74.15 -0.6158
74.175 -0.5742
74.2 -0.5323
74.225 -0.4862
74.25 -0.4363
74.275 -0.3837
74.3 -0.3267
74.325 -0.2652
74.35 -0.2031
74.375 -0.1441
74.4 -0.0883
74.425 -0.0357
74.45 0.0157
74.475 0.0694
74.5 0.1238
74.525 0.1767
74.55 0.2312
74.575 0.2849
74.6 0.3337
74.625 0.3765
74.65 0.4102
74.675 0.4355
74.7 0.4566
74.725 0.4743
74.75 0.4894
74.775 0.5022
74.8 0.514
74.825 0.5281
74.85 0.5448
74.875 0.5658
74.9 0.5963
74.925 0.6393
74.95 0.6889
74.975 0.7397
75 0.7884
75.025 0.8346
75.05 0.8774
75.075 0.9143
75.1 0.9479
75.125 0.9816
75.15 1.0154
75.175 1.0465
75.2 1.0761
75.225 1.1063
75.25 1.1353
75.275 1.1623
75.3 1.1848
75.325 1.2015
75.35 1.2146
75.375 1.2259
75.4 1.2392
75.425 1.2561
75.45 1.2756
75.475 1.2935
75.5 1.3088
75.525 1.3212
75.55 1.3276
75.575 1.3259
75.6 1.3128
75.625 1.291
75.65 1.2651
75.675 1.2359
75.7 1.2021
75.725 1.1687
75.75 1.1444
75.775 1.1384
75.8 1.15
75.825 1.1679
75.85 1.187
75.875 1.2095
75.9 1.2426
75.925 1.2906
75.95 1.3613
75.975 1.4516
76 1.547
76.025 1.6368
76.05 1.7169
76.075 1.7838
76.1 1.8368
76.125 1.8762
76.15 1.9018
76.175 1.9172
76.2 1.9281
76.225 1.9379
76.25 1.9467
76.275 1.9538
76.3 1.9642
76.325 1.9815
76.35 2.0028
76.375 2.028
76.4 2.0601
76.425 2.0973
76.45 2.1352
76.475 2.1728
76.5 2.2066
76.525 2.231
76.55 2.2463
76.575 2.2563
76.6 2.2618
76.625 2.2669
76.65 2.2724
76.675 2.2793
76.7 2.2862
76.725 2.2924
76.75 2.2986
76.775 2.309
76.8 2.3276
76.825 2.3483
76.85 2.3689
76.875 2.3914
76.9 2.4174
76.925 2.4439
76.95 2.4698
76.975 2.495
77 2.5215
77.025 2.5555
77.05 2.5992
77.075 2.6492
77.1 2.7017
77.125 2.753
77.15 2.8008
77.175 2.8428
77.2 2.8792
77.225 2.9092
77.25 2.9318
77.275 2.9486
77.3 2.9596
77.325 2.9649
77.35 2.9642
77.375 2.9573
77.4 2.9452
77.425 2.9267
77.45 2.9018
77.475 2.8709
77.5 2.8357
77.525 2.797
77.55 2.755
77.575 2.7125
77.6 2.6722
77.625 2.6333
77.65 2.5926
77.675 2.5503
77.7 2.5079
77.725 2.4677
77.75 2.4317
77.775 2.4058
77.8 2.3927
77.825 2.3903
77.85 2.3953
77.875 2.404
77.9 2.4183
77.925 2.4346
77.95 2.4488
77.975 2.4589
78 2.4628
78.025 2.4588
78.05 2.4518
78.075 2.4459
78.1 2.4388
78.125 2.4292
78.15 2.4157
78.175 2.3978
78.2 2.3754
78.225 2.3471
78.25 2.3136
78.275 2.2696
78.3 2.216
78.325 2.1541
78.35 2.0853
78.375 2.0076
78.4 1.9198
78.425 1.8273
78.45 1.7366
78.475 1.6552
78.5 1.5812
78.525 1.5125
78.55 1.4555
78.575 1.4092
78.6 1.3658
78.625 1.3267
78.65 1.2883
78.675 1.2494
78.7 1.2098
78.725 1.1684
78.75 1.1255
78.775 1.0843
78.8 1.0519
78.825 1.0362
78.85 1.0399
78.875 1.0635
78.9 1.108
78.925 1.1626
78.95 1.2218
78.975 1.2851
79 1.3517
79.025 1.4195
79.05 1.4914
79.075 1.5733
79.1 1.6641
79.125 1.7615
79.15 1.8592
79.175 1.9523
79.2 2.043
79.225 2.1323
79.25 2.2206
79.275 2.307
79.3 2.3916
79.325 2.4765
79.35 2.5606
79.375 2.6416
79.4 2.7195
79.425 2.7959
79.45 2.8722
79.475 2.9459
79.5 3.0157
79.525 3.0818
79.55 3.1442
79.575 3.2034
79.6 3.2593
79.625 3.3147
79.65 3.3687
79.675 3.4201
79.7 3.4682
79.725 3.513
79.75 3.5536
79.775 3.5873
79.8 3.6164
79.825 3.6443
79.85 3.6699
79.875 3.6923
79.9 3.7067
79.925 3.7173
79.95 3.7216
79.975 3.728
80 3.7335
80.025 3.737
80.05 3.7371
80.075 3.7373
80.1 3.7366
80.125 3.731
80.15 3.7195
80.175 3.7
80.2 3.6723
80.225 3.6388
80.25 3.6106
80.275 3.6008
80.3 3.6064
80.325 3.6093
80.35 3.6029
80.375 3.5899
80.4 3.5692
80.425 3.5408
80.45 3.5072
80.475 3.4733
80.5 3.4442
80.525 3.4198
80.55 3.4048
80.575 3.4058
80.6 3.4138
80.625 3.4227
80.65 3.4315
80.675 3.4334
80.7 3.4303
80.725 3.4248
80.75 3.4222
80.775 3.4324
80.8 3.4592
80.825 3.4927
80.85 3.5267
80.875 3.5569
80.9 3.5793
80.925 3.5932
80.95 3.5978
80.975 3.5936
81 3.5806
81.025 3.5594
81.05 3.5291
81.075 3.4911
81.1 3.4461
81.125 3.3939
81.15 3.3351
81.175 3.2711
81.2 3.2031
81.225 3.1324
81.25 3.0596
81.275 2.9834
81.3 2.904
81.325 2.8205
81.35 2.7326
81.375 2.6427
81.4 2.5631
81.425 2.506
81.45 2.469
81.475 2.4406
81.5 2.4099
81.525 2.3743
81.55 2.3322
81.575 2.2821
81.6 2.2248
81.625 2.1609
81.65 2.0938
81.675 2.0261
81.7 1.9558
81.725 1.8838
81.75 1.8128
81.775 1.7471
81.8 1.6893
81.825 1.6351
81.85 1.5815
81.875 1.5313
81.9 1.4858
81.925 1.447
81.95 1.4107
81.975 1.3753
82 1.3374
82.025 1.2941
82.05 1.2462
82.075 1.1962
82.1 1.1465
82.125 1.0975
82.15 1.0468
82.175 0.9942
82.2 0.9369
82.225 0.8755
82.25 0.8151
82.275 0.7604
82.3 0.7154
82.325 0.6797
82.35 0.6477
82.375 0.6151
82.4 0.5779
82.425 0.5356
82.45 0.4887
82.475 0.4404
82.5 0.4036
82.525 0.3903
82.55 0.4059
82.575 0.4453
82.6 0.493
82.625 0.5412
82.65 0.5889
82.675 0.6339
82.7 0.677
82.725 0.7172
82.75 0.7529
82.775 0.7843
82.8 0.8148
82.825 0.8448
82.85 0.8721
82.875 0.9014
82.9 0.9308
82.925 0.959
82.95 0.9864
82.975 1.0112
83 1.0301
83.025 1.0442
83.05 1.0553
83.075 1.062
83.1 1.0626
83.125 1.0573
83.15 1.0431
83.175 1.0173
83.2 0.9817
83.225 0.9384
83.25 0.8897
83.275 0.8396
83.3 0.7996
83.325 0.7833
83.35 0.7884
83.375 0.8034
83.4 0.8181
83.425 0.8281
83.45 0.8328
83.475 0.8317
83.5 0.8252
83.525 0.8142
83.55 0.8025
83.575 0.7891
83.6 0.7759
83.625 0.7619
83.65 0.7469
83.675 0.7313
83.7 0.7178
83.725 0.7043
83.75 0.6976
83.775 0.7002
83.8 0.7097
83.825 0.7228
83.85 0.7372
83.875 0.7533
83.9 0.7675
83.925 0.778
83.95 0.7839
83.975 0.7865
84 0.7865
84.025 0.7913
84.05 0.8077
84.075 0.8342
84.1 0.8691
84.125 0.9101
84.15 0.95
84.175 0.9869
84.2 1.0207
84.225 1.051
84.25 1.0776
84.275 1.1046
84.3 1.1343
84.325 1.1655
84.35 1.1944
84.375 1.2182
84.4 1.2411
84.425 1.2628
84.45 1.2814
84.475 1.2933
84.5 1.2995
84.525 1.2996
84.55 1.2911
84.575 1.2751
84.6 1.2557
84.625 1.2379
84.65 1.2352
84.675 1.2533
84.7 1.2757
84.725 1.2956
84.75 1.3134
84.775 1.3285
84.8 1.3408
84.825 1.3508
84.85 1.3558
84.875 1.3535
84.9 1.3442
84.925 1.3268
84.95 1.3023
84.975 1.2709
85 1.2326
85.025 1.1874
85.05 1.1364
85.075 1.085
85.1 1.0364
85.125 0.9882
85.15 0.9381
85.175 0.8866
85.2 0.8418
85.225 0.81
85.25 0.781
85.275 0.7444
85.3 0.7008
85.325 0.6501
85.35 0.6012
85.375 0.5655
85.4 0.5407
85.425 0.5199
85.45 0.5085
85.475 0.516
85.5 0.5415
85.525 0.5763
85.55 0.6126
85.575 0.6482
85.6 0.6877
85.625 0.7347
85.65 0.7847
85.675 0.8331
85.7 0.8759
85.725 0.9122
85.75 0.9381
85.775 0.9541
85.8 0.9621
85.825 0.9654
85.85 0.9692
85.875 0.9794
85.9 0.9995
85.925 1.0277
85.95 1.0594
85.975 1.0928
86 1.1218
86.025 1.1419
86.05 1.1527
86.075 1.1549
86.1 1.1523
86.125 1.1501
86.15 1.1487
86.175 1.1483
86.2 1.1444
86.225 1.1322
86.25 1.1143
86.275 1.096
86.3 1.0757
86.325 1.0556
86.35 1.0356
86.375 1.0172
86.4 1.0037
86.425 0.9976
86.45 1.0024
86.475 1.0173
86.5 1.0355
86.525 1.0542
86.55 1.0717
86.575 1.0872
86.6 1.1022
86.625 1.119
86.65 1.1348
86.675 1.1501
86.7 1.1637
86.725 1.1786
86.75 1.197
86.775 1.2158
86.8 1.2376
86.825 1.2596
86.85 1.2835
86.875 1.317
86.9 1.3559
86.925 1.3952
86.95 1.4346
86.975 1.4725
87 1.5049
87.025 1.5307
87.05 1.5507
87.075 1.5667
87.1 1.5792
87.125 1.5903
87.15 1.6012
87.175 1.6195
87.2 1.6524
87.225 1.6881
87.25 1.7194
87.275 1.7447
87.3 1.7654
87.325 1.7822
87.35 1.7967
87.375 1.8113
87.4 1.8263
87.425 1.8418
87.45 1.8569
87.475 1.8684
87.5 1.8742
87.525 1.8745
87.55 1.871
87.575 1.8636
87.6 1.853
87.625 1.8383
87.65 1.8182
87.675 1.7914
87.7 1.7595
87.725 1.726
87.75 1.6964
87.775 1.6716
87.8 1.6502
87.825 1.631
87.85 1.6089
87.875 1.5811
87.9 1.5493
87.925 1.5147
87.95 1.4782
87.975 1.4435
88 1.4123
88.025 1.3805
88.05 1.3445
88.075 1.3071
88.1 1.2692
88.125 1.2328
88.15 1.2043
88.175 1.1899
88.2 1.1828
88.225 1.1745
88.25 1.1603
88.275 1.1379
88.3 1.1082
88.325 1.0762
88.35 1.0511
88.375 1.0397
88.4 1.0347
88.425 1.0289
88.45 1.0201
88.475 1.0077
88.5 0.9913
88.525 0.971
88.55 0.9468
88.575 0.9176
88.6 0.883
88.625 0.8439
88.65 0.8011
88.675 0.7538
88.7 0.701
88.725 0.6424
88.75 0.5784
88.775 0.5106
88.8 0.4403
88.825 0.3667
88.85 0.2885
88.875 0.2054
88.9 0.1182
88.925 0.0285
88.95 -0.0617
88.975 -0.1529
89 -0.2458
89.025 -0.3395
89.05 -0.4284
89.075 -0.5031
89.1 -0.5626
89.125 -0.6046
89.15 -0.6169
89.175 -0.5953
89.2 -0.5511
89.225 -0.4963
89.25 -0.4358
89.275 -0.3762
89.3 -0.3214
89.325 -0.2718
89.35 -0.2282
89.375 -0.188
89.4 -0.1505
89.425 -0.117
89.45 -0.0898
89.475 -0.0684
89.5 -0.0527
89.525 -0.0419
89.55 -0.0359
89.575 -0.0333
89.6 -0.0327
89.625 -0.0336
89.65 -0.0319
89.675 -0.0261
89.7 -0.0219
89.725 -0.022
89.75 -0.0266
89.775 -0.0353
89.8 -0.0527
89.825 -0.08
89.85 -0.1165
89.875 -0.1626
89.9 -0.2164
89.925 -0.2759
89.95 -0.332
89.975 -0.3725
90 -0.3876
90.025 -0.3746
90.05 -0.3401
90.075 -0.2925
90.1 -0.2412
90.125 -0.1919
90.15 -0.1488
90.175 -0.1132
90.2 -0.0864
90.225 -0.0659
90.25 -0.0501
90.275 -0.0384
90.3 -0.0315
90.325 -0.0301
90.35 -0.0326
90.375 -0.0378
90.4 -0.0425
90.425 -0.0416
90.45 -0.0321
90.475 -0.0088
90.5 0.0364
90.525 0.0999
90.55 0.1732
90.575 0.2463
90.6 0.3184
90.625 0.3824
90.65 0.4368
90.675 0.4835
90.7 0.5231
90.725 0.5579
90.75 0.5898
90.775 0.6212
90.8 0.6511
90.825 0.6779
90.85 0.7026
90.875 0.7236
90.9 0.7431
90.925 0.7683
90.95 0.806
90.975 0.853
91 0.9052
91.025 0.9575
91.05 1.0087
91.075 1.0572
91.1 1.1007
91.125 1.1412
91.15 1.1782
91.175 1.2159
91.2 1.2594
91.225 1.3088
91.25 1.3551
91.275 1.3956
91.3 1.4299
91.325 1.4559
91.35 1.4726
91.375 1.481
91.4 1.4805
91.425 1.472
91.45 1.4555
91.475 1.43
91.5 1.395
91.525 1.3505
91.55 1.2948
91.575 1.2335
91.6 1.1816
91.625 1.1518
91.65 1.1446
91.675 1.1494
91.7 1.1537
91.725 1.1538
91.75 1.1464
91.775 1.1301
91.8 1.1046
91.825 1.0746
91.85 1.0445
91.875 1.0138
91.9 0.9796
91.925 0.9417
91.95 0.9029
91.975 0.8704
92 0.8512
92.025 0.8477
92.05 0.8522
92.075 0.8577
92.1 0.8592
92.125 0.8573
92.15 0.8564
92.175 0.8627
92.2 0.8729
92.225 0.8804
92.25 0.8822
92.275 0.8798
92.3 0.8755
92.325 0.8725
92.35 0.8766
92.375 0.8849
92.4 0.8936
92.425 0.8999
92.45 0.9047
92.475 0.9051
92.5 0.9119
92.525 0.9244
92.55 0.9428
92.575 0.9688
92.6 0.9961
92.625 1.0173
92.65 1.0321
92.675 1.0412
92.7 1.0433
92.725 1.035
92.75 1.016
92.775 0.9873
92.8 0.9502
92.825 0.9061
92.85 0.8569
92.875 0.8088
92.9 0.7685
92.925 0.7397
92.95 0.7224
92.975 0.7107
93 0.6996
93.025 0.6869
93.05 0.6728
93.075 0.6581
93.1 0.6461
93.125 0.6399
93.15 0.6486
93.175 0.6758
93.2 0.7175
93.225 0.7703
93.25 0.8249
93.275 0.8765
93.3 0.9211
93.325 0.9578
93.35 0.9854
93.375 1.0028
93.4 1.0101
93.425 1.012
93.45 1.0098
93.475 1.003
93.5 0.9916
93.525 0.9749
93.55 0.9584
93.575 0.9445
93.6 0.9358
93.625 0.9309
93.65 0.9245
93.675 0.9145
93.7 0.8977
93.725 0.8714
93.75 0.8354
93.775 0.7922
93.8 0.7414
93.825 0.6823
93.85 0.6141
93.875 0.5349
93.9 0.4448
93.925 0.3443
93.95 0.2349
93.975 0.1257
94 0.0321
94.025 -0.0437
94.05 -0.1114
94.075 -0.1743
94.1 -0.2283
94.125 -0.2713
94.15 -0.305
94.175 -0.3328
94.2 -0.3553
94.225 -0.3728
94.25 -0.3864
94.275 -0.3965
94.3 -0.4036
94.325 -0.4111
94.35 -0.4215
94.375 -0.4303
94.4 -0.4375
94.425 -0.4311
94.45 -0.4081
94.475 -0.379
94.5 -0.3465
94.525 -0.3141
94.55 -0.2834
94.575 -0.2567
94.6 -0.2335
94.625 -0.2129
94.65 -0.1853
94.675 -0.1427
94.7 -0.0919
94.725 -0.0373
94.75 0.0189
94.775 0.0742
94.8 0.1279
94.825 0.1794
94.85 0.2309
94.875 0.2845
94.9 0.3455
94.925 0.412
94.95 0.476
94.975 0.5371
95 0.5965
95.025 0.6545
95.05 0.7106
95.075 0.7627
95.1 0.8104
95.125 0.8543
95.15 0.8939
95.175 0.9269
95.2 0.9527
95.225 0.9715
95.25 0.9821
95.275 0.9856
95.3 0.9837
95.325 0.9776
95.35 0.9702
95.375 0.9659
95.4 0.964
95.425 0.9596
95.45 0.9504
95.475 0.9388
95.5 0.9291
95.525 0.9202
95.55 0.9134
95.575 0.909
95.6 0.9053
95.625 0.8982
95.65 0.8854
95.675 0.8669
95.7 0.8458
95.725 0.8226
95.75 0.7948
95.775 0.7612
95.8 0.7234
95.825 0.6858
95.85 0.6499
95.875 0.6184
95.9 0.5946
95.925 0.583
95.95 0.5871
95.975 0.6085
96 0.6471
96.025 0.6986
96.05 0.7583
96.075 0.8186
96.1 0.8742
96.125 0.9238
96.15 0.9668
96.175 1.0021
96.2 1.0279
96.225 1.0449
96.25 1.0523
96.275 1.051
96.3 1.0404
96.325 1.0203
96.35 0.9939
96.375 0.9627
96.4 0.9271
96.425 0.8883
96.45 0.8477
96.475 0.8044
96.5 0.7598
96.525 0.7111
96.55 0.657
96.575 0.6004
96.6 0.5443
96.625 0.4938
96.65 0.4468
96.675 0.4026
96.7 0.3577
96.725 0.3131
96.75 0.2753
96.775 0.2426
96.8 0.2083
96.825 0.1697
96.85 0.1319
96.875 0.0996
96.9 0.0831
96.925 0.0845
96.95 0.0978
96.975 0.1166
97 0.1362
97.025 0.1596
97.05 0.1869
97.075 0.2143
97.1 0.235
97.125 0.2442
97.15 0.2405
97.175 0.2227
97.2 0.1932
97.225 0.1521
97.25 0.101
97.275 0.0427
97.3 -0.0185
97.325 -0.0797
97.35 -0.1361
97.375 -0.1788
97.4 -0.2072
97.425 -0.2217
97.45 -0.2171
97.475 -0.1944
97.5 -0.164
97.525 -0.1344
97.55 -0.1109
97.575 -0.0905
97.6 -0.0686
97.625 -0.0458
97.65 -0.028
97.675 -0.0187
97.7 -0.0125
97.725 -0.0053
97.75 0.0078
97.775 0.0262
97.8 0.0461
97.825 0.0688
97.85 0.0999
97.875 0.1391
97.9 0.1811
97.925 0.2207
97.95 0.2546
97.975 0.281
98 0.2997
98.025 0.3131
98.05 0.3242
98.075 0.3323
98.1 0.3364
98.125 0.337
98.15 0.3363
98.175 0.3372
98.2 0.3423
98.225 0.348
98.25 0.3503
98.275 0.3473
98.3 0.3395
98.325 0.3276
98.35 0.3141
98.375 0.299
98.4 0.282
98.425 0.2585
98.45 0.2285
98.475 0.1947
98.5 0.1585
98.525 0.1191
98.55 0.0755
98.575 0.0277
98.6 -0.0231
98.625 -0.0769
98.65 -0.1383
98.675 -0.2065
98.7 -0.2865
98.725 -0.3748
98.75 -0.4691
98.775 -0.5696
98.8 -0.6733
98.825 -0.7744
98.85 -0.8642
98.875 -0.9399
98.9 -1.0025
98.925 -1.0542
98.95 -1.0935
98.975 -1.1248
99 -1.1505
99.025 -1.1729
99.05 -1.1932
99.075 -1.2122
99.1 -1.2291
99.125 -1.245
99.15 -1.2561
99.175 -1.2648
99.2 -1.2735
99.225 -1.2846
99.25 -1.2954
99.275 -1.2938
99.3 -1.2741
99.325 -1.2418
99.35 -1.1993
99.375 -1.1483
99.4 -1.0947
99.425 -1.0394
99.45 -0.9825
99.475 -0.9253
99.5 -0.8683
99.525 -0.8099
99.55 -0.7478
99.575 -0.6805
99.6 -0.6116
99.625 -0.5437
99.65 -0.4778
99.675 -0.4158
99.7 -0.3595
99.725 -0.312
99.75 -0.2716
99.775 -0.2386
99.8 -0.2141
99.825 -0.1969
99.85 -0.1852
99.875 -0.1792
99.9 -0.177
99.925 -0.1747
99.95 -0.1693
99.975 -0.1642
100 -0.1597
