# Supplementary material for: Uptake of N2O5 by aqueous aerosol unveiled using chemically accurate many-body potentials
Source: Nat Commun. 2022 Mar 10;13:1266. doi: 10.1038/s41467-022-28697-8 (PMC8913772; doi:10.1038/s41467-022-28697-8)
Supplement: Supplementary file 3 — Source Data [file 41467_2022_28697_MOESM3_ESM.zip › n2o5-uptake-data/Fig2/scattering/rep09run02/relcom_gds.dat]

0.025 11.8907
0.05 11.874
0.075 11.8572
0.1 11.8404
0.125 11.8236
0.15 11.8067
0.175 11.7898
0.2 11.7729
0.225 11.7559
0.25 11.739
0.275 11.722
0.3 11.705
0.325 11.688
0.35 11.671
0.375 11.654
0.4 11.637
0.425 11.6199
0.45 11.6029
0.475 11.5858
0.5 11.5687
0.525 11.5516
0.55 11.5345
0.575 11.5174
0.6 11.5002
0.625 11.483
0.65 11.4659
0.675 11.4487
0.7 11.4315
0.725 11.4143
0.75 11.3972
0.775 11.38
0.8 11.3628
0.825 11.3456
0.85 11.3284
0.875 11.3112
0.9 11.294
0.925 11.2768
0.95 11.2596
0.975 11.2424
1 11.2252
1.025 11.208
1.05 11.1907
1.075 11.1735
1.1 11.1562
1.125 11.1389
1.15 11.1216
1.175 11.1043
1.2 11.087
1.225 11.0697
1.25 11.0523
1.275 11.035
1.3 11.0176
1.325 11.0002
1.35 10.9828
1.375 10.9654
1.4 10.9479
1.425 10.9305
1.45 10.913
1.475 10.8955
1.5 10.878
1.525 10.8605
1.55 10.843
1.575 10.8255
1.6 10.8079
1.625 10.7903
1.65 10.7728
1.675 10.7552
1.7 10.7376
1.725 10.72
1.75 10.7024
1.775 10.6847
1.8 10.6671
1.825 10.6495
1.85 10.6318
1.875 10.6142
1.9 10.5965
1.925 10.5789
1.95 10.5612
1.975 10.5435
2 10.5259
2.025 10.5082
2.05 10.4906
2.075 10.4729
2.1 10.4553
2.125 10.4376
2.15 10.4199
2.175 10.4023
2.2 10.3846
2.225 10.3669
2.25 10.3492
2.275 10.3315
2.3 10.3138
2.325 10.2961
2.35 10.2784
2.375 10.2606
2.4 10.2428
2.425 10.225
2.45 10.2072
2.475 10.1894
2.5 10.1715
2.525 10.1536
2.55 10.1356
2.575 10.1177
2.6 10.0996
2.625 10.0816
2.65 10.0635
2.675 10.0455
2.7 10.0274
2.725 10.0093
2.75 9.9913
2.775 9.9732
2.8 9.9551
2.825 9.937
2.85 9.9188
2.875 9.9005
2.9 9.8823
2.925 9.8639
2.95 9.8455
2.975 9.8271
3 9.8086
3.025 9.79
3.05 9.7714
3.075 9.7527
3.1 9.7339
3.125 9.7152
3.15 9.6964
3.175 9.6775
3.2 9.6586
3.225 9.6396
3.25 9.6206
3.275 9.6016
3.3 9.5824
3.325 9.5633
3.35 9.544
3.375 9.5247
3.4 9.5053
3.425 9.4859
3.45 9.4663
3.475 9.4468
3.5 9.4271
3.525 9.4075
3.55 9.3878
3.575 9.368
3.6 9.3482
3.625 9.3284
3.65 9.3085
3.675 9.2885
3.7 9.2684
3.725 9.2483
3.75 9.2282
3.775 9.2081
3.8 9.1879
3.825 9.1677
3.85 9.1475
3.875 9.1273
3.9 9.1071
3.925 9.0868
3.95 9.0665
3.975 9.046
4 9.0256
4.025 9.005
4.05 8.9844
4.075 8.9637
4.1 8.9429
4.125 8.9219
4.15 8.9009
4.175 8.8798
4.2 8.8586
4.225 8.8374
4.25 8.816
4.275 8.7945
4.3 8.773
4.325 8.7515
4.35 8.7299
4.375 8.7083
4.4 8.6867
4.425 8.6651
4.45 8.6436
4.475 8.622
4.5 8.6004
4.525 8.5788
4.55 8.5572
4.575 8.5355
4.6 8.5138
4.625 8.4921
4.65 8.4703
4.675 8.4484
4.7 8.4264
4.725 8.4043
4.75 8.3822
4.775 8.3599
4.8 8.3377
4.825 8.3153
4.85 8.2929
4.875 8.2704
4.9 8.2478
4.925 8.2253
4.95 8.2027
4.975 8.18
5 8.1572
5.025 8.1344
5.05 8.1113
5.075 8.0882
5.1 8.0651
5.125 8.042
5.15 8.0188
5.175 7.9955
5.2 7.9722
5.225 7.9488
5.25 7.9253
5.275 7.9017
5.3 7.8778
5.325 7.8538
5.35 7.8297
5.375 7.8054
5.4 7.7808
5.425 7.756
5.45 7.7311
5.475 7.7061
5.5 7.6809
5.525 7.6557
5.55 7.6302
5.575 7.6046
5.6 7.5789
5.625 7.5531
5.65 7.5272
5.675 7.5011
5.7 7.4748
5.725 7.4484
5.75 7.4217
5.775 7.3949
5.8 7.3679
5.825 7.3407
5.85 7.3133
5.875 7.2857
5.9 7.2579
5.925 7.2299
5.95 7.2017
5.975 7.1731
6 7.1443
6.025 7.1151
6.05 7.0854
6.075 7.0554
6.1 7.0251
6.125 6.9945
6.15 6.9632
6.175 6.9315
6.2 6.8994
6.225 6.8667
6.25 6.8337
6.275 6.8001
6.3 6.7661
6.325 6.7317
6.35 6.697
6.375 6.6619
6.4 6.6263
6.425 6.5903
6.45 6.5538
6.475 6.5169
6.5 6.4795
6.525 6.4416
6.55 6.4029
6.575 6.3635
6.6 6.3233
6.625 6.2823
6.65 6.2407
6.675 6.1984
6.7 6.1556
6.725 6.1121
6.75 6.0681
6.775 6.0236
6.8 5.9785
6.825 5.9327
6.85 5.8863
6.875 5.8394
6.9 5.7918
6.925 5.7437
6.95 5.695
6.975 5.6454
7 5.595
7.025 5.5438
7.05 5.4914
7.075 5.438
7.1 5.3837
7.125 5.3285
7.15 5.2724
7.175 5.2153
7.2 5.1572
7.225 5.0979
7.25 5.0374
7.275 4.9757
7.3 4.9128
7.325 4.8483
7.35 4.7822
7.375 4.7144
7.4 4.6447
7.425 4.5728
7.45 4.4988
7.475 4.4228
7.5 4.3443
7.525 4.2632
7.55 4.1794
7.575 4.0934
7.6 4.0048
7.625 3.9134
7.65 3.8196
7.675 3.724
7.7 3.6273
7.725 3.5289
7.75 3.4276
7.775 3.3227
7.8 3.2133
7.825 3.1004
7.85 2.9871
7.875 2.8734
7.9 2.7569
7.925 2.6369
7.95 2.5113
7.975 2.3807
8 2.2486
8.025 2.1175
8.05 1.9905
8.075 1.868
8.1 1.7494
8.125 1.6491
8.15 1.5786
8.175 1.5499
8.2 1.5413
8.225 1.5356
8.25 1.5291
8.275 1.5187
8.3 1.5081
8.325 1.4992
8.35 1.4903
8.375 1.4759
8.4 1.4556
8.425 1.4303
8.45 1.3995
8.475 1.3634
8.5 1.3188
8.525 1.2658
8.55 1.2055
8.575 1.1398
8.6 1.0705
8.625 0.998
8.65 0.9224
8.675 0.8455
8.7 0.7692
8.725 0.6963
8.75 0.6277
8.775 0.5688
8.8 0.5209
8.825 0.4742
8.85 0.4299
8.875 0.4011
8.9 0.396
8.925 0.4067
8.95 0.4262
8.975 0.4506
9 0.4815
9.025 0.5184
9.05 0.5675
9.075 0.628
9.1 0.6927
9.125 0.7563
9.15 0.8216
9.175 0.8827
9.2 0.9368
9.225 0.9856
9.25 1.0303
9.275 1.0733
9.3 1.1166
9.325 1.1565
9.35 1.1925
9.375 1.2244
9.4 1.2565
9.425 1.2924
9.45 1.3271
9.475 1.3594
9.5 1.3933
9.525 1.4413
9.55 1.5135
9.575 1.6032
9.6 1.7045
9.625 1.8091
9.65 1.9079
9.675 1.9986
9.7 2.0821
9.725 2.1579
9.75 2.2247
9.775 2.2809
9.8 2.3279
9.825 2.3689
9.85 2.4067
9.875 2.4403
9.9 2.4713
9.925 2.501
9.95 2.5268
9.975 2.5478
10 2.563
10.025 2.5727
10.05 2.5759
10.075 2.5733
10.1 2.5654
10.125 2.5548
10.15 2.5429
10.175 2.5275
10.2 2.5061
10.225 2.4792
10.25 2.4477
10.275 2.411
10.3 2.3724
10.325 2.3374
10.35 2.3073
10.375 2.2832
10.4 2.2654
10.425 2.2592
10.45 2.2645
10.475 2.2738
10.5 2.2832
10.525 2.2882
10.55 2.2869
10.575 2.2803
10.6 2.27
10.625 2.2595
10.65 2.249
10.675 2.2356
10.7 2.2174
10.725 2.1932
10.75 2.1643
10.775 2.1325
10.8 2.103
10.825 2.0788
10.85 2.0558
10.875 2.0285
10.9 1.9942
10.925 1.955
10.95 1.9122
10.975 1.8622
11 1.804
11.025 1.7477
11.05 1.7073
11.075 1.6969
11.1 1.7087
11.125 1.7266
11.15 1.7422
11.175 1.7582
11.2 1.7748
11.225 1.7947
11.25 1.8221
11.275 1.8545
11.3 1.8871
11.325 1.9159
11.35 1.9408
11.375 1.9632
11.4 1.9821
11.425 1.9973
11.45 2.0082
11.475 2.018
11.5 2.0301
11.525 2.046
11.55 2.0624
11.575 2.0741
11.6 2.0817
11.625 2.086
11.65 2.0888
11.675 2.0914
11.7 2.0929
11.725 2.0906
11.75 2.0844
11.775 2.0744
11.8 2.0601
11.825 2.0425
11.85 2.0275
11.875 2.0234
11.9 2.0323
11.925 2.0495
11.95 2.0686
11.975 2.089
12 2.1128
12.025 2.1349
12.05 2.1508
12.075 2.1601
12.1 2.1636
12.125 2.161
12.15 2.1512
12.175 2.1325
12.2 2.1048
12.225 2.0689
12.25 2.0256
12.275 1.9743
12.3 1.9139
12.325 1.8452
12.35 1.7715
12.375 1.7026
12.4 1.6534
12.425 1.6313
12.45 1.6372
12.475 1.6599
12.5 1.6939
12.525 1.7322
12.55 1.769
12.575 1.8034
12.6 1.8376
12.625 1.8743
12.65 1.915
12.675 1.958
12.7 1.9975
12.725 2.031
12.75 2.0594
12.775 2.0831
12.8 2.1037
12.825 2.1269
12.85 2.1591
12.875 2.2024
12.9 2.2512
12.925 2.2975
12.95 2.34
12.975 2.38
13 2.4184
13.025 2.4579
13.05 2.4995
13.075 2.5371
13.1 2.5696
13.125 2.5996
13.15 2.6276
13.175 2.6555
13.2 2.6867
13.225 2.7218
13.25 2.7558
13.275 2.7876
13.3 2.8176
13.325 2.845
13.35 2.8679
13.375 2.8862
13.4 2.9011
13.425 2.9118
13.45 2.9185
13.475 2.9239
13.5 2.9257
13.525 2.9246
13.55 2.9235
13.575 2.9275
13.6 2.9401
13.625 2.9547
13.65 2.9668
13.675 2.9745
13.7 2.9779
13.725 2.9764
13.75 2.9686
13.775 2.9537
13.8 2.9312
13.825 2.9034
13.85 2.8715
13.875 2.8317
13.9 2.784
13.925 2.7291
13.95 2.67
13.975 2.6111
14 2.5618
14.025 2.5318
14.05 2.5184
14.075 2.512
14.1 2.515
14.125 2.5277
14.15 2.536
14.175 2.5372
14.2 2.5295
14.225 2.5212
14.25 2.8984
14.275 2.907
14.3 2.9128
14.325 2.9131
14.35 2.9124
14.375 2.9125
14.4 2.9066
14.425 2.8945
14.45 2.881
14.475 2.8697
14.5 2.8704
14.525 2.881
14.55 2.8983
14.575 2.9227
14.6 2.9499
14.625 2.9721
14.65 2.9869
14.675 2.9938
14.7 2.9976
14.725 3.0052
14.75 3.0179
14.775 3.0332
14.8 3.0493
14.825 3.0688
14.85 3.0931
14.875 3.1219
14.9 3.1505
14.925 3.1741
14.95 3.1914
14.975 3.2029
15 3.2117
15.025 3.2178
15.05 3.222
15.075 3.2233
15.1 3.2201
15.125 3.2106
15.15 3.1936
15.175 3.1688
15.2 3.1372
15.225 3.0985
15.25 3.0533
15.275 3.0014
15.3 2.9442
15.325 2.8847
15.35 2.8258
15.375 2.7722
15.4 2.716
15.425 2.6554
15.45 2.5889
15.475 2.5161
15.5 2.4413
15.525 2.3644
15.55 2.2823
15.575 2.2007
15.6 2.1238
15.625 2.0498
15.65 1.9753
15.675 1.8997
15.7 1.8256
15.725 1.7621
15.75 1.7114
15.775 1.6809
15.8 1.6683
15.825 1.6663
15.85 1.664
15.875 1.6568
15.9 1.6435
15.925 1.6252
15.95 1.6029
15.975 1.5841
16 1.5663
16.025 1.5463
16.05 1.5233
16.075 1.4985
16.1 1.4725
16.125 1.4522
16.15 1.4482
16.175 1.4682
16.2 1.5086
16.225 1.5604
16.25 1.6207
16.275 1.682
16.3 1.7434
16.325 1.8038
16.35 1.8563
16.375 1.9008
16.4 1.941
16.425 1.9784
16.45 2.0152
16.475 2.0522
16.5 2.091
16.525 2.1342
16.55 2.1803
16.575 2.2268
16.6 2.2732
16.625 2.3206
16.65 2.3651
16.675 2.4043
16.7 2.4381
16.725 2.4686
16.75 2.5005
16.775 2.5344
16.8 2.5694
16.825 2.6023
16.85 2.6305
16.875 2.6509
16.9 2.6633
16.925 2.6692
16.95 2.6729
16.975 2.6825
17 2.708
17.025 2.7496
17.05 2.7979
17.075 2.8465
17.1 2.8904
17.125 2.9283
17.15 2.9582
17.175 2.9804
17.2 2.9955
17.225 3.0055
17.25 3.0149
17.275 3.0267
17.3 3.0407
17.325 3.0575
17.35 3.0762
17.375 3.0963
17.4 3.1139
17.425 3.1298
17.45 3.1445
17.475 3.1622
17.5 3.1856
17.525 3.2122
17.55 3.2379
17.575 3.2605
17.6 3.279
17.625 3.294
17.65 3.305
17.675 3.3108
17.7 3.3116
17.725 3.3076
17.75 3.3006
17.775 3.304
17.8 3.3366
17.825 3.3936
17.85 3.4603
17.875 3.5321
17.9 3.6066
17.925 3.6821
17.95 3.7545
17.975 3.8228
18 3.8867
18.025 3.9469
18.05 4.0035
18.075 4.0573
18.1 4.1078
18.125 4.1536
18.15 4.1952
18.175 4.2321
18.2 4.2634
18.225 4.2892
18.25 4.3097
18.275 4.3257
18.3 4.3375
18.325 4.3458
18.35 4.3505
18.375 4.3518
18.4 4.3493
18.425 4.3445
18.45 4.3383
18.475 4.3309
18.5 4.3222
18.525 4.3101
18.55 4.2935
18.575 4.2737
18.6 4.2532
18.625 4.2334
18.65 4.2136
18.675 4.1907
18.7 4.1633
18.725 4.1331
18.75 4.105
18.775 4.0993
18.8 4.1122
18.825 4.1281
18.85 4.1416
18.875 4.1478
18.9 4.1481
18.925 4.1451
18.95 4.1389
18.975 4.1291
19 4.1174
19.025 4.1004
19.05 4.0744
19.075 4.0397
19.1 3.9955
19.125 3.9425
19.15 3.8859
19.175 3.8278
19.2 3.7663
19.225 3.7056
19.25 3.6524
19.275 3.6115
19.3 3.579
19.325 3.5467
19.35 3.5129
19.375 3.4795
19.4 3.4424
19.425 3.4016
19.45 3.3606
19.475 3.3214
19.5 3.2876
19.525 3.257
19.55 3.2234
19.575 3.1844
19.6 3.1451
19.625 3.1128
19.65 3.0927
19.675 3.0811
19.7 3.0797
19.725 3.0887
19.75 3.0991
19.775 3.1038
19.8 3.104
19.825 3.0997
19.85 3.0955
19.875 3.0935
19.9 3.0954
19.925 3.098
19.95 3.1009
19.975 3.1012
20 3.0987
20.025 3.0946
20.05 3.0905
20.075 3.0945
20.1 3.1007
20.125 3.1023
20.15 3.0938
20.175 3.0746
20.2 3.0436
20.225 3.0014
20.25 2.9539
20.275 2.9122
20.3 2.8933
20.325 2.899
20.35 2.914
20.375 2.9279
20.4 2.9398
20.425 2.9507
20.45 2.9629
20.475 2.983
20.5 3.0059
20.525 3.0244
20.55 3.0372
20.575 3.043
20.6 3.0405
20.625 3.031
20.65 3.017
20.675 2.9984
20.7 2.9756
20.725 2.9531
20.75 2.9347
20.775 2.9213
20.8 2.9127
20.825 2.9052
20.85 2.8941
20.875 2.8786
20.9 2.8643
20.925 2.8531
20.95 2.8453
20.975 2.84
21 2.8417
21.025 2.8468
21.05 2.8522
21.075 2.8587
21.1 2.862
21.125 2.8614
21.15 2.8585
21.175 2.8575
21.2 2.8652
21.225 2.8798
21.25 2.8977
21.275 2.9172
21.3 2.9404
21.325 2.9671
21.35 2.9956
21.375 3.0252
21.4 3.0554
21.425 3.081
21.45 3.1002
21.475 3.1132
21.5 3.1222
21.525 3.131
21.55 3.1438
21.575 3.1596
21.6 3.1755
21.625 3.1888
21.65 3.1925
21.675 3.1854
21.7 3.1706
21.725 3.151
21.75 3.1268
21.775 3.097
21.8 3.0611
21.825 3.0194
21.85 2.9717
21.875 2.9213
21.9 2.8747
21.925 2.8399
21.95 2.8237
21.975 2.8193
22 2.8223
22.025 2.8385
22.05 2.8773
22.075 2.9321
22.1 2.9846
22.125 3.032
22.15 3.0775
22.175 3.1194
22.2 3.1546
22.225 3.1815
22.25 3.199
22.275 3.2073
22.3 3.2084
22.325 3.2042
22.35 3.1958
22.375 3.1874
22.4 3.18
22.425 3.1701
22.45 3.1563
22.475 3.1393
22.5 3.1181
22.525 3.0908
22.55 3.0573
22.575 3.0167
22.6 2.9699
22.625 2.917
22.65 2.8583
22.675 2.7945
22.7 2.7274
22.725 2.659
22.75 2.5913
22.775 2.5268
22.8 2.465
22.825 2.4129
22.85 2.3827
22.875 2.3765
22.9 2.3843
22.925 2.3949
22.95 2.4012
22.975 2.4024
23 2.3995
23.025 2.3952
23.05 2.3862
23.075 2.3741
23.1 2.358
23.125 2.3367
23.15 2.3151
23.175 2.2987
23.2 2.2834
23.225 2.2658
23.25 2.2457
23.275 2.2242
23.3 2.1994
23.325 2.1682
23.35 2.1309
23.375 2.0913
23.4 2.0521
23.425 2.0174
23.45 1.9863
23.475 1.9569
23.5 1.9336
23.525 1.9176
23.55 1.9087
23.575 1.9047
23.6 1.9081
23.625 1.9139
23.65 1.9192
23.675 1.9223
23.7 1.9204
23.725 1.912
23.75 1.8978
23.775 1.8769
23.8 1.8489
23.825 1.8128
23.85 1.7683
23.875 1.7169
23.9 1.66
23.925 1.5991
23.95 1.5364
23.975 1.4748
24 1.4136
24.025 1.3506
24.05 1.285
24.075 1.2156
24.1 1.1439
24.125 0.6977
24.15 0.6318
24.175 0.5792
24.2 0.535
24.225 0.4935
24.25 0.4522
24.275 0.412
24.3 0.3746
24.325 0.3378
24.35 0.3036
24.375 0.2789
24.4 0.2627
24.425 0.2534
24.45 0.2462
24.475 0.2433
24.5 0.2481
24.525 0.2668
24.55 0.2963
24.575 0.3285
24.6 0.3586
24.625 0.388
24.65 0.4165
24.675 0.4457
24.7 0.4771
24.725 0.5112
24.75 0.5482
24.775 0.5903
24.8 0.6364
24.825 0.683
24.85 0.7262
24.875 0.7649
24.9 0.7977
24.925 0.8245
24.95 0.8472
24.975 0.8676
25 0.8852
25.025 0.902
25.05 0.9214
25.075 0.9429
25.1 0.9624
25.125 0.9756
25.15 0.9813
25.175 0.9793
25.2 0.9689
25.225 0.9516
25.25 0.9277
25.275 0.895
25.3 0.8539
25.325 0.8042
25.35 0.745
25.375 0.6769
25.4 0.6019
25.425 0.5239
25.45 0.4451
25.475 0.369
25.5 0.3029
25.525 0.2652
25.55 0.2645
25.575 0.2947
25.6 0.3376
25.625 0.3814
25.65 0.4223
25.675 0.4601
25.7 0.4957
25.725 0.529
25.75 0.5605
25.775 0.587
25.8 0.6066
25.825 0.621
25.85 0.6289
25.875 0.6324
25.9 0.6297
25.925 0.62
25.95 0.6037
25.975 0.5835
26 0.5655
26.025 0.5554
26.05 0.5552
26.075 0.5579
26.1 0.5615
26.125 0.5674
26.15 0.5762
26.175 0.5849
26.2 0.5887
26.225 0.5858
26.25 0.5787
26.275 0.5685
26.3 0.5588
26.325 0.5527
26.35 0.5504
26.375 0.5571
26.4 0.5785
26.425 0.6083
26.45 0.6367
26.475 0.6607
26.5 0.6822
26.525 0.6993
26.55 0.7123
26.575 0.7232
26.6 0.732
26.625 0.7367
26.65 0.7374
26.675 0.734
26.7 0.727
26.725 0.7152
26.75 0.6992
26.775 0.6805
26.8 0.6622
26.825 0.6477
26.85 0.6469
26.875 0.657
26.9 0.6759
26.925 0.7038
26.95 0.7358
26.975 0.7699
27 0.8084
27.025 0.8504
27.05 0.8918
27.075 0.9308
27.1 0.9695
27.125 1.0136
27.15 1.0635
27.175 1.1184
27.2 1.177
27.225 1.2319
27.25 1.281
27.275 1.3263
27.3 1.3675
27.325 1.4032
27.35 1.4347
27.375 1.4639
27.4 1.489
27.425 1.5102
27.45 1.5284
27.475 1.5466
27.5 1.5669
27.525 1.5857
27.55 1.5999
27.575 1.6085
27.6 1.6101
27.625 1.6056
27.65 1.5955
27.675 1.58
27.7 1.5591
27.725 1.5312
27.75 1.4949
27.775 1.4512
27.8 1.3991
27.825 1.3387
27.85 1.2706
27.875 1.1999
27.9 1.134
27.925 1.0733
27.95 1.0127
27.975 0.9527
28 0.8946
28.025 0.8351
28.05 0.7691
28.075 0.6943
28.1 0.6112
28.125 0.5183
28.15 0.415
28.175 0.3029
28.2 0.1851
28.225 0.0756
28.25 -0.0099
28.275 -0.0811
28.3 -0.1424
28.325 -0.1867
28.35 -0.2106
28.375 -0.2185
28.4 -0.2155
28.425 -0.2041
28.45 -0.1835
28.475 -0.1546
28.5 -0.1196
28.525 -0.0791
28.55 -0.0335
28.575 0.0119
28.6 0.0518
28.625 0.0868
28.65 0.1223
28.675 0.1608
28.7 0.1984
28.725 0.2337
28.75 0.2643
28.775 0.2886
28.8 0.3086
28.825 0.3239
28.85 0.3343
28.875 0.3405
28.9 0.3436
28.925 0.3419
28.95 0.333
28.975 0.322
29 0.315
29.025 0.3069
29.05 0.2934
29.075 0.2782
29.1 0.2639
29.125 0.255
29.15 0.2504
29.175 0.249
29.2 0.2497
29.225 0.2481
29.25 0.2406
29.275 0.2253
29.3 0.2017
29.325 0.169
29.35 0.1261
29.375 0.0765
29.4 0.0284
29.425 -0.0146
29.45 -0.0506
29.475 -0.0739
29.5 -0.087
29.525 -0.0992
29.55 -0.1171
29.575 -0.1414
29.6 -0.1706
29.625 -0.2058
29.65 -0.2477
29.675 -0.2908
29.7 -0.3314
29.725 -0.3645
29.75 -0.3915
29.775 -0.4182
29.8 -0.4486
29.825 -0.4828
29.85 -0.5203
29.875 -0.56
29.9 -0.6011
29.925 -0.646
29.95 -0.6979
29.975 -0.7578
30 -0.826
30.025 -0.8962
30.05 -0.9588
30.075 -1.0087
30.1 -1.0489
30.125 -1.0803
30.15 -1.1108
30.175 -1.1446
30.2 -1.1819
30.225 -1.2202
30.25 -1.2555
30.275 -1.2935
30.3 -1.337
30.325 -1.3838
30.35 -1.4259
30.375 -1.4505
30.4 -1.4527
30.425 -1.4415
30.45 -1.4229
30.475 -1.3997
30.5 -1.3738
30.525 -1.347
30.55 -1.3156
30.575 -1.2781
30.6 -1.2296
30.625 -1.1637
30.65 -1.081
30.675 -0.9929
30.7 -0.9116
30.725 -0.8424
30.75 -0.7834
30.775 -0.733
30.8 -0.6868
30.825 -0.6404
30.85 -0.5944
30.875 -0.5474
30.9 -0.502
30.925 -0.4583
30.95 -0.4201
30.975 -0.3907
31 -0.3658
31.025 -0.3441
31.05 -0.3265
31.075 -0.3093
31.1 -0.2917
31.125 -0.2786
31.15 -0.2714
31.175 -0.2682
31.2 -0.2653
31.225 -0.2631
31.25 -0.2589
31.275 -0.2468
31.3 -0.2307
31.325 -0.2195
31.35 -0.2167
31.375 -0.2208
31.4 -0.2318
31.425 -0.2512
31.45 -0.2797
31.475 -0.3186
31.5 -0.3681
31.525 -0.4273
31.55 -0.495
31.575 -0.5695
31.6 -0.6479
31.625 -0.7292
31.65 -0.8088
31.675 -0.8863
31.7 -0.9681
31.725 -1.0551
31.75 -1.1456
31.775 -1.24
31.8 -1.3341
31.825 -1.4195
31.85 -1.4899
31.875 -1.5459
31.9 -1.5874
31.925 -1.6191
31.95 -1.6455
31.975 -1.6643
32 -1.6732
32.025 -1.6733
32.05 -1.6625
32.075 -1.6475
32.1 -1.6351
32.125 -1.6255
32.15 -1.618
32.175 -1.6137
32.2 -1.6148
32.225 -1.6223
32.25 -1.6344
32.275 -1.6518
32.3 -1.6739
32.325 -1.6977
32.35 -1.7206
32.375 -1.7429
32.4 -1.7695
32.425 -1.7991
32.45 -1.8292
32.475 -1.8596
32.5 -1.8908
32.525 -1.9262
32.55 -1.9663
32.575 -2.0097
32.6 -2.0495
32.625 -2.0793
32.65 -2.1038
32.675 -2.1308
32.7 -2.1639
32.725 -2.2037
32.75 -2.249
32.775 -2.3004
32.8 -2.3563
32.825 -2.4108
32.85 -2.4623
32.875 -2.509
32.9 -2.5521
32.925 -2.601
32.95 -2.6513
32.975 -2.6903
33 -2.7168
33.025 -2.7321
33.05 -2.7397
33.075 -2.7339
33.1 -2.7155
33.125 -2.6924
33.15 -2.6661
33.175 -2.6382
33.2 -2.606
33.225 -2.5689
33.25 -2.5321
33.275 -2.497
33.3 -2.4638
33.325 -2.4298
33.35 -2.3946
33.375 -2.3574
33.4 -2.3156
33.425 -2.2605
33.45 -2.1923
33.475 -2.1099
33.5 -2.0169
33.525 -1.9208
33.55 -1.8272
33.575 -1.7407
33.6 -1.6645
33.625 -1.5961
33.65 -1.5354
33.675 -1.4841
33.7 -1.4416
33.725 -1.4072
33.75 -1.3795
33.775 -1.3587
33.8 -1.3451
33.825 -1.3395
33.85 -1.3412
33.875 -1.3449
33.9 -1.3431
33.925 -1.3322
33.95 -1.3143
33.975 -1.289
34 -1.2584
34.025 -1.2257
34.05 -1.1885
34.075 -1.1474
34.1 -1.1091
34.125 -1.0791
34.15 -1.0588
34.175 -1.0407
34.2 -1.0142
34.225 -0.9795
34.25 -0.9455
34.275 -0.9175
34.3 -0.898
34.325 -0.888
34.35 -0.8847
34.375 -0.883
34.4 -0.8789
34.425 -0.8639
34.45 -0.842
34.475 -0.8223
34.5 -0.8076
34.525 -0.7991
34.55 -0.7987
34.575 -0.8059
34.6 -0.82
34.625 -0.841
34.65 -0.8709
34.675 -0.9107
34.7 -0.9581
34.725 -1.008
34.75 -1.056
34.775 -1.106
34.8 -1.1618
34.825 -1.221
34.85 -1.2746
34.875 -1.3164
34.9 -1.3449
34.925 -1.3644
34.95 -1.3771
34.975 -1.3854
35 -1.3875
35.025 -1.3777
35.05 -1.3534
35.075 -1.3187
35.1 -1.2813
35.125 -1.2451
35.15 -1.2114
35.175 -1.1809
35.2 -1.1541
35.225 -1.1279
35.25 -1.1008
35.275 -1.0754
35.3 -1.0582
35.325 -1.046
35.35 -1.0341
35.375 -1.0216
35.4 -1.0085
35.425 -0.991
35.45 -0.967
35.475 -0.9342
35.5 -0.8854
35.525 -0.8225
35.55 -0.7556
35.575 -0.6895
35.6 -0.6284
35.625 -0.5737
35.65 -0.5249
35.675 -0.4799
35.7 -0.4388
35.725 -0.4034
35.75 -0.3765
35.775 -0.3598
35.8 -0.3525
35.825 -0.3548
35.85 -0.3673
35.875 -0.3907
35.9 -0.4212
35.925 -0.4565
35.95 -0.4967
35.975 -0.5425
36 -0.591
36.025 -0.6365
36.05 -0.6737
36.075 -0.7027
36.1 -0.7232
36.125 -0.7356
36.15 -0.7392
36.175 -0.7367
36.2 -0.7312
36.225 -0.7212
36.25 -0.7037
36.275 -0.679
36.3 -0.654
36.325 -0.6329
36.35 -0.6166
36.375 -0.6047
36.4 -0.5977
36.425 -0.5945
36.45 -0.5951
36.475 -0.5985
36.5 -0.6025
36.525 -0.6036
36.55 -0.6022
36.575 -0.5989
36.6 -0.594
36.625 -0.5899
36.65 -0.5888
36.675 -0.5937
36.7 -0.604
36.725 -0.6217
36.75 -0.6465
36.775 -0.6754
36.8 -0.7053
36.825 -0.7287
36.85 -0.7474
36.875 -0.7648
36.9 -0.7815
36.925 -0.7954
36.95 -0.802
36.975 -0.7978
37 -0.7803
37.025 -0.7587
37.05 -0.7372
37.075 -0.7142
37.1 -0.6864
37.125 -0.6561
37.15 -0.6302
37.175 -0.6133
37.2 -0.6102
37.225 -0.6161
37.25 -0.6255
37.275 -0.6345
37.3 -0.6413
37.325 -0.6515
37.35 -0.6688
37.375 -0.6903
37.4 -0.7146
37.425 -0.7404
37.45 -0.7662
37.475 -0.7878
37.5 -0.8001
37.525 -0.7976
37.55 -0.7798
37.575 -0.7485
37.6 -0.7145
37.625 -0.6856
37.65 -0.6645
37.675 -0.6456
37.7 -0.6274
37.725 -0.6139
37.75 -0.6097
37.775 -0.6134
37.8 -0.6221
37.825 -0.6328
37.85 -0.6464
37.875 -0.6605
37.9 -0.6719
37.925 -0.6847
37.95 -0.7008
37.975 -0.7071
38 -0.6956
38.025 -0.6779
38.05 -0.6632
38.075 -0.6508
38.1 -0.6412
38.125 -0.6403
38.15 -0.6569
38.175 -0.6912
38.2 -0.7366
38.225 -0.789
38.25 -0.8419
38.275 -0.8905
38.3 -0.9329
38.325 -0.9673
38.35 -0.9885
38.375 -0.9943
38.4 -0.9902
38.425 -0.9833
38.45 -0.9721
38.475 -0.9594
38.5 -0.9524
38.525 -0.9452
38.55 -0.9335
38.575 -0.9129
38.6 -0.8837
38.625 -0.8482
38.65 -0.8111
38.675 -0.7728
38.7 -0.7333
38.725 -0.6974
38.75 -0.6628
38.775 -0.6291
38.8 -0.5973
38.825 -0.5649
38.85 -0.5288
38.875 -0.4862
38.9 -0.4385
38.925 -0.3887
38.95 -0.3381
38.975 -0.2908
39 -0.2477
39.025 -0.209
39.05 -0.1765
39.075 -0.1497
39.1 -0.1307
39.125 -0.1207
39.15 -0.1156
39.175 -0.1104
39.2 -0.1006
39.225 -0.0901
39.25 -0.085
39.275 -0.0853
39.3 -0.0913
39.325 -0.1038
39.35 -0.1238
39.375 -0.1503
39.4 -0.1799
39.425 -0.2085
39.45 -0.232
39.475 -0.2396
39.5 -0.2355
39.525 -0.227
39.55 -0.2226
39.575 -0.2244
39.6 -0.2312
39.625 -0.2436
39.65 -0.2616
39.675 -0.2817
39.7 -0.3032
39.725 -0.3242
39.75 -0.3434
39.775 -0.3589
39.8 -0.3707
39.825 -0.3737
39.85 -0.3698
39.875 -0.3629
39.9 -0.362
39.925 -0.3724
39.95 -0.3911
39.975 -0.4076
40 -0.4038
40.025 -0.3785
40.05 -0.3452
40.075 -0.3118
40.1 -0.2836
40.125 -0.2639
40.15 -0.25
40.175 -0.2445
40.2 -0.2468
40.225 -0.2548
40.25 -0.2702
40.275 -0.2897
40.3 -0.3153
40.325 -0.3482
40.35 -0.3876
40.375 -0.4268
40.4 -0.4612
40.425 -0.4877
40.45 -0.5104
40.475 -0.5312
40.5 -0.5535
40.525 -0.5782
40.55 -0.601
40.575 -0.6251
40.6 -0.655
40.625 -0.6885
40.65 -0.717
40.675 -0.7358
40.7 -0.7466
40.725 -0.7538
40.75 -0.7609
40.775 -0.7641
40.8 -0.7564
40.825 -0.732
40.85 -0.6889
40.875 -0.6283
40.9 -0.5619
40.925 -0.5
40.95 -0.4406
40.975 -0.3815
41 -0.3244
41.025 -0.2655
41.05 -0.2049
41.075 -0.1461
41.1 -0.0926
41.125 -0.0458
41.15 -0.0058
41.175 0.0284
41.2 0.0552
41.225 0.0774
41.25 0.1008
41.275 0.1271
41.3 0.1488
41.325 0.1621
41.35 0.1657
41.375 0.1606
41.4 0.1489
41.425 0.1326
41.45 0.1104
41.475 0.0768
41.5 0.0316
41.525 -0.0224
41.55 -0.0766
41.575 -0.1299
41.6 -0.1854
41.625 -0.2415
41.65 -0.3
41.675 -0.3629
41.7 -0.4254
41.725 -0.4835
41.75 -0.54
41.775 -0.5954
41.8 -0.6436
41.825 -0.6771
41.85 -0.681
41.875 -0.6501
41.9 -0.6027
41.925 -0.5394
41.95 -0.4646
41.975 -0.3819
42 -0.296
42.025 -0.2175
42.05 -0.147
42.075 -0.0845
42.1 -0.0333
42.125 0.01
42.15 0.0477
42.175 0.0817
42.2 0.1113
42.225 0.1385
42.25 0.1711
42.275 0.2149
42.3 0.2653
42.325 0.3159
42.35 0.3729
42.375 0.4412
42.4 0.5279
42.425 0.6293
42.45 0.7317
42.475 0.8263
42.5 0.9093
42.525 0.9809
42.55 1.0412
42.575 1.0897
42.6 1.1269
42.625 1.1543
42.65 1.1739
42.675 1.1909
42.7 1.2098
42.725 1.2421
42.75 1.2885
42.775 1.3476
42.8 1.4212
42.825 1.5062
42.85 1.6003
42.875 1.6951
42.9 1.7855
42.925 1.8697
42.95 1.9491
42.975 2.0243
43 2.0943
43.025 2.158
43.05 2.2166
43.075 2.2713
43.1 2.3215
43.125 2.3673
43.15 2.4098
43.175 2.4504
43.2 2.491
43.225 2.5351
43.25 2.5868
43.275 2.6478
43.3 2.7139
43.325 2.777
43.35 2.8362
43.375 2.8915
43.4 2.9413
43.425 2.9849
43.45 3.0232
43.475 3.0558
43.5 3.0826
43.525 3.1087
43.55 3.1392
43.575 3.1699
43.6 3.1976
43.625 3.2226
43.65 3.2437
43.675 3.2611
43.7 3.2753
43.725 3.2836
43.75 3.2871
43.775 3.2888
43.8 3.2895
43.825 3.2885
43.85 3.2878
43.875 3.2872
43.9 3.2842
43.925 3.2783
43.95 3.2694
43.975 3.2574
44 3.2404
44.025 3.2162
44.05 3.1851
44.075 3.1481
44.1 3.1065
44.125 3.06
44.15 3.0089
44.175 2.9542
44.2 2.8957
44.225 2.8331
44.25 2.7666
44.275 2.6964
44.3 2.6215
44.325 2.5417
44.35 2.4598
44.375 2.3791
44.4 2.3032
44.425 2.2342
44.45 2.1741
44.475 2.1183
44.5 2.0635
44.525 2.0069
44.55 1.9454
44.575 1.8782
44.6 1.8042
44.625 1.7237
44.65 1.64
44.675 1.5598
44.7 1.4904
44.725 1.4287
44.75 1.3667
44.775 1.3038
44.8 1.2376
44.825 1.1672
44.85 1.0949
44.875 1.0251
44.9 0.9657
44.925 0.9168
44.95 0.8745
44.975 0.8366
45 0.8006
45.025 0.7674
45.05 0.7366
45.075 0.7093
45.1 0.6831
45.125 0.6559
45.15 0.623
45.175 0.5856
45.2 0.5453
45.225 0.5075
45.25 0.4785
45.275 0.4629
45.3 0.4604
45.325 0.4704
45.35 0.488
45.375 0.5066
45.4 0.525
45.425 0.544
45.45 0.5685
45.475 0.5996
45.5 0.6266
45.525 0.6456
45.55 0.6587
45.575 0.6694
45.6 0.6827
45.625 0.702
45.65 0.7263
45.675 0.7579
45.7 0.7985
45.725 0.8438
45.75 0.8894
45.775 0.9333
45.8 0.978
45.825 1.0291
45.85 1.0899
45.875 1.1566
45.9 1.225
45.925 1.2925
45.95 1.3607
45.975 1.4325
46 1.5118
46.025 1.5954
46.05 1.6784
46.075 1.7638
46.1 1.8573
46.125 1.9538
46.15 2.0486
46.175 2.1386
46.2 2.2232
46.225 2.3014
46.25 2.3747
46.275 2.4432
46.3 2.5061
46.325 2.5638
46.35 2.6171
46.375 2.6674
46.4 2.7131
46.425 2.754
46.45 2.7904
46.475 2.8217
46.5 2.8483
46.525 2.8706
46.55 2.8899
46.575 2.9056
46.6 2.9178
46.625 2.926
46.65 2.9301
46.675 2.9303
46.7 2.9273
46.725 2.9209
46.75 2.9115
46.775 2.8982
46.8 2.8802
46.825 2.8578
46.85 2.8308
46.875 2.7982
46.9 2.7597
46.925 2.7155
46.95 2.6654
46.975 2.6098
47 2.5488
47.025 2.4816
47.05 2.4089
47.075 2.3308
47.1 2.2491
47.125 2.1661
47.15 2.0828
47.175 2.002
47.2 1.93
47.225 1.875
47.25 1.8376
47.275 1.8027
47.3 1.7639
47.325 1.7192
47.35 1.6678
47.375 1.6088
47.4 1.5436
47.425 1.472
47.45 1.3942
47.475 1.3109
47.5 1.2237
47.525 1.1379
47.55 1.0554
47.575 0.9759
47.6 0.9025
47.625 0.8335
47.65 0.7696
47.675 0.7106
47.7 0.6573
47.725 0.6135
47.75 0.5767
47.775 0.5435
47.8 0.5151
47.825 0.4931
47.85 0.4762
47.875 0.4611
47.9 0.4426
47.925 0.4144
47.95 0.376
47.975 0.3295
48 0.2759
48.025 0.2149
48.05 0.1498
48.075 0.0841
48.1 0.0192
48.125 -0.0463
48.15 -0.1157
48.175 -0.1877
48.2 -0.2586
48.225 -0.3259
48.25 -0.3866
48.275 -0.4377
48.3 -0.4806
48.325 -0.5157
48.35 -0.5434
48.375 -0.5589
48.4 -0.5544
48.425 -0.524
48.45 -0.4767
48.475 -0.4242
48.5 -0.3706
48.525 -0.3193
48.55 -0.2704
48.575 -0.2238
48.6 -0.183
48.625 -0.1481
48.65 -0.1187
48.675 -0.0912
48.7 -0.0654
48.725 -0.0434
48.75 -0.023
48.775 -0.0041
48.8 0.0111
48.825 0.0237
48.85 0.0329
48.875 0.0382
48.9 0.0395
48.925 0.0377
48.95 0.0314
48.975 0.0227
49 0.0085
49.025 -0.0114
49.05 -0.0372
49.075 -0.0664
49.1 -0.0971
49.125 -0.1292
49.15 -0.1619
49.175 -0.1979
49.2 -0.2363
49.225 -0.2751
49.25 -0.3146
49.275 -0.3563
49.3 -0.3992
49.325 -0.4394
49.35 -0.4781
49.375 -0.518
49.4 -0.5565
49.425 -0.5899
49.45 -0.6219
49.475 -0.6547
49.5 -0.6882
49.525 -0.7245
49.55 -0.7652
49.575 -0.809
49.6 -0.8548
49.625 -0.9031
49.65 -0.9545
49.675 -1.0087
49.7 -1.0643
49.725 -1.1224
49.75 -1.1841
49.775 -1.2487
49.8 -1.3116
49.825 -1.3624
49.85 -1.4035
49.875 -1.4418
49.9 -1.4844
49.925 -1.5328
49.95 -1.584
49.975 -1.6328
50 -1.6757
50.025 -1.7144
50.05 -1.7483
50.075 -1.78
50.1 -1.7977
50.125 -1.7907
50.15 -1.7688
50.175 -1.7392
50.2 -1.7126
50.225 -1.7123
50.25 -1.7359
50.275 -1.7563
50.3 -1.7628
50.325 -1.7553
50.35 -1.7451
50.375 -1.7354
50.4 -1.7258
50.425 -1.7142
50.45 -1.7036
50.475 -1.7036
50.5 -1.72
50.525 -1.7504
50.55 -1.7871
50.575 -1.8186
50.6 -1.833
50.625 -1.8365
50.65 -1.8377
50.675 -1.8374
50.7 -1.8391
50.725 -1.8469
50.75 -1.8619
50.775 -1.8823
50.8 -1.9089
50.825 -1.9364
50.85 -1.9623
50.875 -1.9891
50.9 -2.0201
50.925 -2.0435
50.95 -2.0515
50.975 -2.034
51 -1.9852
51.025 -1.9136
51.05 -1.8384
51.075 -1.7687
51.1 -1.7031
51.125 -1.6424
51.15 -1.5906
51.175 -1.5426
51.2 -1.4924
51.225 -1.4365
51.25 -1.3818
51.275 -1.3344
51.3 -1.2875
51.325 -1.2389
51.35 -1.1894
51.375 -1.1478
51.4 -1.1129
51.425 -1.0801
51.45 -1.0525
51.475 -1.0369
51.5 -1.0323
51.525 -1.0363
51.55 -1.048
51.575 -1.0612
51.6 -1.0617
51.625 -1.0415
51.65 -1.0127
51.675 -0.9811
51.7 -0.9519
51.725 -0.9275
51.75 -0.9075
51.775 -0.8875
51.8 -0.8664
51.825 -0.8451
51.85 -0.8254
51.875 -0.814
51.9 -0.814
51.925 -0.8228
51.95 -0.8373
51.975 -0.8562
52 -0.8808
52.025 -0.9129
52.05 -0.9519
52.075 -0.9904
52.1 -1.0265
52.125 -1.0563
52.15 -1.071
52.175 -1.0694
52.2 -1.0545
52.225 -1.0208
52.25 -0.9736
52.275 -0.9205
52.3 -0.8698
52.325 -0.8194
52.35 -0.7656
52.375 -0.7102
52.4 -0.6556
52.425 -0.6085
52.45 -0.5701
52.475 -0.5384
52.5 -0.5108
52.525 -0.487
52.55 -0.467
52.575 -0.4542
52.6 -0.459
52.625 -0.4803
52.65 -0.5056
52.675 -0.5336
52.7 -0.5738
52.725 -0.6258
52.75 -0.6819
52.775 -0.7366
52.8 -0.786
52.825 -0.8401
52.85 -0.9
52.875 -0.9613
52.9 -1.0263
52.925 -1.0967
52.95 -1.1687
52.975 -1.2394
53 -1.3031
53.025 -1.3541
53.05 -1.3961
53.075 -1.4254
53.1 -1.4453
53.125 -1.4575
53.15 -1.4712
53.175 -1.4866
53.2 -1.5051
53.225 -1.527
53.25 -1.5516
53.275 -1.5795
53.3 -1.611
53.325 -1.6457
53.35 -1.6836
53.375 -1.7207
53.4 -1.747
53.425 -1.7578
53.45 -1.7523
53.475 -1.7286
53.5 -1.6926
53.525 -1.6458
53.55 -1.5852
53.575 -1.5134
53.6 -1.4498
53.625 -1.4077
53.65 -1.3887
53.675 -1.3878
53.7 -1.3969
53.725 -1.4095
53.75 -1.4186
53.775 -1.4214
53.8 -1.4173
53.825 -1.4064
53.85 -1.3876
53.875 -1.3612
53.9 -1.3299
53.925 -1.2968
53.95 -1.2616
53.975 -1.2242
54 -1.1897
54.025 -1.1626
54.05 -1.1436
54.075 -1.1316
54.1 -1.1244
54.125 -1.1199
54.15 -1.1129
54.175 -1.1048
54.2 -1.089
54.225 -1.0595
54.25 -1.0179
54.275 -0.969
54.3 -0.9169
54.325 -0.8654
54.35 -0.8172
54.375 -0.7749
54.4 -0.7419
54.425 -0.7212
54.45 -0.7137
54.475 -0.719
54.5 -0.7383
54.525 -0.768
54.55 -0.8044
54.575 -0.8444
54.6 -0.8822
54.625 -0.9148
54.65 -0.9468
54.675 -0.9838
54.7 -1.0229
54.725 -1.0571
54.75 -1.084
54.775 -1.1059
54.8 -1.1249
54.825 -1.1413
54.85 -1.1567
54.875 -1.173
54.9 -1.1923
54.925 -1.2144
54.95 -1.2399
54.975 -1.2673
55 -1.2998
55.025 -1.3421
55.05 -1.397
55.075 -1.4525
55.1 -1.4984
55.125 -1.534
55.15 -1.5631
55.175 -1.5892
55.2 -1.615
55.225 -1.639
55.25 -1.6515
55.275 -1.6463
55.3 -1.6208
55.325 -1.5771
55.35 -1.5323
55.375 -1.4957
55.4 -1.4692
55.425 -1.4544
55.45 -1.4526
55.475 -1.461
55.5 -1.47
55.525 -1.472
55.55 -1.4745
55.575 -1.48
55.6 -1.4844
55.625 -1.4824
55.65 -1.4773
55.675 -1.4721
55.7 -1.4698
55.725 -1.4692
55.75 -1.467
55.775 -1.4613
55.8 -1.4443
55.825 -1.4161
55.85 -1.3858
55.875 -1.3532
55.9 -1.3177
55.925 -1.2821
55.95 -1.2485
55.975 -1.2176
56 -1.191
56.025 -1.168
56.05 -1.1474
56.075 -1.1306
56.1 -1.1188
56.125 -1.1114
56.15 -1.1083
56.175 -1.104
56.2 -1.0994
56.225 -1.0969
56.25 -1.0988
56.275 -1.1054
56.3 -1.119
56.325 -1.1414
56.35 -1.1709
56.375 -1.206
56.4 -1.247
56.425 -1.2928
56.45 -1.3384
56.475 -1.3796
56.5 -1.4181
56.525 -1.4564
56.55 -1.4981
56.575 -1.5439
56.6 -1.5928
56.625 -1.6428
56.65 -1.6954
56.675 -1.7501
56.7 -1.8039
56.725 -1.8553
56.75 -1.9059
56.775 -1.9576
56.8 -2.0075
56.825 -2.0522
56.85 -2.0916
56.875 -2.1247
56.9 -2.1461
56.925 -2.1606
56.95 -2.1737
56.975 -2.1861
57 -2.1983
57.025 -2.213
57.05 -2.2291
57.075 -2.2434
57.1 -2.2545
57.125 -2.2637
57.15 -2.2709
57.175 -2.279
57.2 -2.2908
57.225 -2.3059
57.25 -2.3203
57.275 -2.3318
57.3 -2.3468
57.325 -2.369
57.35 -2.3911
57.375 -2.4083
57.4 -2.4175
57.425 -2.4186
57.45 -2.4071
57.475 -2.3857
57.5 -2.3539
57.525 -2.3102
57.55 -2.2554
57.575 -2.1931
57.6 -2.1326
57.625 -2.0738
57.65 -2.0202
57.675 -1.9752
57.7 -1.934
57.725 -1.8945
57.75 -1.854
57.775 -1.8133
57.8 -1.7753
57.825 -1.7416
57.85 -1.7148
57.875 -1.6963
57.9 -1.6869
57.925 -1.6839
57.95 -1.6873
57.975 -1.6989
58 -1.7165
58.025 -1.7407
58.05 -1.7714
58.075 -1.8077
58.1 -1.8479
58.125 -1.8925
58.15 -1.9404
58.175 -1.9881
58.2 -2.0365
58.225 -2.0825
58.25 -2.1233
58.275 -2.1544
58.3 -2.177
58.325 -2.1961
58.35 -2.2128
58.375 -2.2225
58.4 -2.2229
58.425 -2.2158
58.45 -2.2008
58.475 -2.1751
58.5 -2.1431
58.525 -2.1137
58.55 -2.0976
58.575 -2.1002
58.6 -2.1144
58.625 -2.1291
58.65 -2.1371
58.675 -2.1305
58.7 -2.0973
58.725 -2.0419
58.75 -1.9784
58.775 -1.9106
58.8 -1.8375
58.825 -1.7586
58.85 -1.6779
58.875 -1.5969
58.9 -1.5187
58.925 -1.4475
58.95 -1.3816
58.975 -1.3204
59 -1.2648
59.025 -1.21
59.05 -1.1538
59.075 -1.0989
59.1 -1.0469
59.125 -1.0031
59.15 -0.9685
59.175 -0.9359
59.2 -0.8986
59.225 -0.8549
59.25 -0.8075
59.275 -0.7591
59.3 -0.7149
59.325 -0.6775
59.35 -0.6488
59.375 -0.6254
59.4 -0.6045
59.425 -0.5842
59.45 -0.5633
59.475 -0.5363
59.5 -0.4996
59.525 -0.4541
59.55 -0.4048
59.575 -0.3571
59.6 -0.3159
59.625 -0.2823
59.65 -0.2532
59.675 -0.2286
59.7 -0.2091
59.725 -0.1902
59.75 -0.1687
59.775 -0.1456
59.8 -0.1217
59.825 -0.1034
59.85 -0.0955
59.875 -0.096
59.9 -0.1028
59.925 -0.1131
59.95 -0.1188
59.975 -0.1125
60 -0.0941
60.025 -0.0697
60.05 -0.044
60.075 -0.0222
60.1 -0.0094
60.125 -0.0056
60.15 -0.005
60.175 -0.0086
60.2 -0.0199
60.225 -0.037
60.25 -0.0497
60.275 -0.0452
60.3 -0.031
60.325 -0.0158
60.35 -0.0048
60.375 0.0022
60.4 0.0055
60.425 0.0039
60.45 -0.004
60.475 -0.0186
60.5 -0.0403
60.525 -0.0679
60.55 -0.1004
60.575 -0.1381
60.6 -0.1814
60.625 -0.2305
60.65 -0.2861
60.675 -0.3457
60.7 -0.4104
60.725 -0.4805
60.75 -0.5541
60.775 -0.6233
60.8 -0.6795
60.825 -0.7192
60.85 -0.748
60.875 -0.7709
60.9 -0.7952
60.925 -0.825
60.95 -0.86
60.975 -0.8962
61 -0.931
61.025 -0.9666
61.05 -1.003
61.075 -1.04
61.1 -1.0773
61.125 -1.115
61.15 -1.1529
61.175 -1.1938
61.2 -1.2407
61.225 -1.2931
61.25 -1.3476
61.275 -1.4042
61.3 -1.4638
61.325 -1.5246
61.35 -1.5886
61.375 -1.6581
61.4 -1.7299
61.425 -1.8043
61.45 -1.8813
61.475 -1.9565
61.5 -2.0307
61.525 -2.1086
61.55 -2.1939
61.575 -2.2852
61.6 -2.3786
61.625 -2.4728
61.65 -2.5618
61.675 -2.6357
61.7 -2.6856
61.725 -2.7155
61.75 -2.7372
61.775 -2.7562
61.8 -2.7797
61.825 -2.809
61.85 -2.8403
61.875 -2.8779
61.9 -2.9166
61.925 -2.949
61.95 -2.964
61.975 -2.9701
62 -2.9717
62.025 -2.9711
62.05 -2.9718
62.075 -2.9771
62.1 -2.9868
62.125 -2.9975
62.15 -3.0101
62.175 -3.0251
62.2 -3.0444
62.225 -3.0694
62.25 -3.1005
62.275 -3.135
62.3 -3.1693
62.325 -3.197
62.35 -3.2161
62.375 -3.2334
62.4 -3.2527
62.425 -3.2732
62.45 -3.2937
62.475 -3.3139
62.5 -3.3332
62.525 -3.3485
62.55 -3.3621
62.575 -3.3723
62.6 -3.3785
62.625 -3.3876
62.65 -3.4001
62.675 -3.4145
62.7 -3.4306
62.725 -3.4476
62.75 -3.4656
62.775 -3.4812
62.8 -3.4928
62.825 -3.499
62.85 -3.5015
62.875 -3.5051
62.9 -3.5165
62.925 -3.5306
62.95 -3.5322
62.975 -3.5158
63 -3.4892
63.025 -3.4577
63.05 -3.4266
63.075 -3.4001
63.1 -3.3771
63.125 -3.3577
63.15 -3.34
63.175 -3.3205
63.2 -3.3026
63.225 -3.2926
63.25 -3.2903
63.275 -3.2931
63.3 -3.3001
63.325 -3.3084
63.35 -3.3176
63.375 -3.3287
63.4 -3.3435
63.425 -3.3633
63.45 -3.3891
63.475 -3.421
63.5 -3.4595
63.525 -3.5053
63.55 -3.5563
63.575 -3.61
63.6 -3.6634
63.625 -3.7077
63.65 -3.7391
63.675 -3.7572
63.7 -3.7669
63.725 -3.7754
63.75 -3.7863
63.775 -3.7968
63.8 -3.8013
63.825 -3.7971
63.85 -3.7833
63.875 -3.7623
63.9 -3.7378
63.925 -3.7124
63.95 -3.6905
63.975 -3.676
64 -3.6686
64.025 -3.6695
64.05 -3.6801
64.075 -3.6959
64.1 -3.7081
64.125 -3.7177
64.15 -3.7241
64.175 -3.7253
64.2 -3.7161
64.225 -3.6927
64.25 -3.6539
64.275 -3.6055
64.3 -3.5525
64.325 -3.4947
64.35 -3.4298
64.375 -3.3563
64.4 -3.2759
64.425 -3.1931
64.45 -3.1089
64.475 -3.025
64.5 -2.9347
64.525 -2.8321
64.55 -2.7265
64.575 -2.6257
64.6 -2.5344
64.625 -2.452
64.65 -2.378
64.675 -2.3141
64.7 -2.2586
64.725 -2.2129
64.75 -2.1781
64.775 -2.1514
64.8 -2.1332
64.825 -2.1215
64.85 -2.1143
64.875 -2.107
64.9 -2.0956
64.925 -2.0829
64.95 -2.0693
64.975 -2.0495
65 -2.0197
65.025 -1.987
65.05 -1.9574
65.075 -1.9359
65.1 -1.9236
65.125 -1.923
65.15 -1.9353
65.175 -1.9577
65.2 -1.9879
65.225 -2.0154
65.25 -2.0341
65.275 -2.0447
65.3 -2.0438
65.325 -2.0333
65.35 -2.0199
65.375 -2.0066
65.4 -1.992
65.425 -1.9748
65.45 -1.953
65.475 -1.9285
65.5 -1.9018
65.525 -1.8711
65.55 -1.8368
65.575 -1.8006
65.6 -1.7669
65.625 -1.7354
65.65 -1.7088
65.675 -1.6851
65.7 -1.6634
65.725 -1.6473
65.75 -1.6371
65.775 -1.6328
65.8 -1.6354
65.825 -1.6446
65.85 -1.659
65.875 -1.6809
65.9 -1.7105
65.925 -1.7465
65.95 -1.7866
65.975 -1.8282
66 -1.8675
66.025 -1.9034
66.05 -1.9373
66.075 -1.9689
66.1 -1.9988
66.125 -2.0251
66.15 -2.0472
66.175 -2.0635
66.2 -2.074
66.225 -2.0787
66.25 -2.0814
66.275 -2.0838
66.3 -2.0877
66.325 -2.0941
66.35 -2.0976
66.375 -2.0955
66.4 -2.0884
66.425 -2.078
66.45 -2.0654
66.475 -2.05
66.5 -2.0321
66.525 -2.0131
66.55 -1.9984
66.575 -1.9876
66.6 -1.9777
66.625 -1.9695
66.65 -1.9571
66.675 -1.9358
66.7 -1.91
66.725 -1.8865
66.75 -1.8645
66.775 -1.8432
66.8 -1.8241
66.825 -1.809
66.85 -1.7961
66.875 -1.7867
66.9 -1.7803
66.925 -1.7775
66.95 -1.7788
66.975 -1.7811
67 -1.7851
67.025 -1.7908
67.05 -1.8026
67.075 -1.8301
67.1 -1.8783
67.125 -1.94
67.15 -2.0004
67.175 -2.0468
67.2 -2.0803
67.225 -2.1001
67.25 -2.1075
67.275 -2.1083
67.3 -2.112
67.325 -2.1339
67.35 -2.1809
67.375 -2.2366
67.4 -2.2835
67.425 -2.3193
67.45 -2.348
67.475 -2.3747
67.5 -2.4013
67.525 -2.4228
67.55 -2.4306
67.575 -2.4187
67.6 -2.3909
67.625 -2.3579
67.65 -2.3291
67.675 -2.3132
67.7 -2.3134
67.725 -2.3185
67.75 -2.3225
67.775 -2.3213
67.8 -2.3121
67.825 -2.2969
67.85 -2.2814
67.875 -2.2719
67.9 -2.2706
67.925 -2.2742
67.95 -2.2797
67.975 -2.284
68 -2.2842
68.025 -2.2803
68.05 -2.2701
68.075 -2.2556
68.1 -2.2387
68.125 -2.2212
68.15 -2.2026
68.175 -2.1801
68.2 -2.1529
68.225 -2.12
68.25 -2.0741
68.275 -2.015
68.3 -1.9518
68.325 -1.8914
68.35 -1.837
68.375 -1.7919
68.4 -1.7595
68.425 -1.743
68.45 -1.7397
68.475 -1.743
68.5 -1.7468
68.525 -1.7483
68.55 -1.75
68.575 -1.7556
68.6 -1.7687
68.625 -1.7899
68.65 -1.8184
68.675 -1.8514
68.7 -1.8818
68.725 -1.9013
68.75 -1.9076
68.775 -1.8967
68.8 -1.8811
68.825 -1.8763
68.85 -1.8811
68.875 -1.8863
68.9 -1.8823
68.925 -1.8687
68.95 -1.845
68.975 -1.8098
69 -1.7663
69.025 -1.7213
69.05 -1.6781
69.075 -1.6367
69.1 -1.599
69.125 -1.5634
69.15 -1.5303
69.175 -1.5001
69.2 -1.4759
69.225 -1.4599
69.25 -1.4518
69.275 -1.4457
69.3 -1.4375
69.325 -1.4256
69.35 -1.4028
69.375 -1.3653
69.4 -1.3205
69.425 -1.2793
69.45 -1.2462
69.475 -1.2252
69.5 -1.2175
69.525 -1.2201
69.55 -1.235
69.575 -1.2587
69.6 -1.2863
69.625 -1.3122
69.65 -1.3375
69.675 -1.3646
69.7 -1.3942
69.725 -1.425
69.75 -1.453
69.775 -1.4758
69.8 -1.4928
69.825 -1.503
69.85 -1.5066
69.875 -1.4979
69.9 -1.4819
69.925 -1.4644
69.95 -1.4457
69.975 -1.4276
70 -1.4155
70.025 -1.4118
70.05 -1.4185
70.075 -1.4344
70.1 -1.458
70.125 -1.4886
70.15 -1.5244
70.175 -1.5633
70.2 -1.5987
70.225 -1.6331
70.25 -1.6639
70.275 -1.69
70.3 -1.7128
70.325 -1.7318
70.35 -1.7526
70.375 -1.775
70.4 -1.798
70.425 -1.818
70.45 -1.8345
70.475 -1.8476
70.5 -1.8573
70.525 -1.8623
70.55 -1.8638
70.575 -1.8637
70.6 -1.8625
70.625 -1.8613
70.65 -1.8626
70.675 -1.8685
70.7 -1.8792
70.725 -1.8939
70.75 -1.9116
70.775 -1.9321
70.8 -1.9549
70.825 -1.9782
70.85 -2.001
70.875 -2.0238
70.9 -2.0477
70.925 -2.0731
70.95 -2.0992
70.975 -2.1267
71 -2.1564
71.025 -2.187
71.05 -2.2185
71.075 -2.2481
71.1 -2.2714
71.125 -2.2809
71.15 -2.2732
71.175 -2.2581
71.2 -2.2357
71.225 -2.1983
71.25 -2.1533
71.275 -2.1017
71.3 -2.0425
71.325 -1.9796
71.35 -1.914
71.375 -1.8461
71.4 -1.7791
71.425 -1.7166
71.45 -1.652
71.475 -1.5793
71.5 -1.5005
71.525 -1.4158
71.55 -1.3227
71.575 -1.2256
71.6 -1.1303
71.625 -1.0346
71.65 -0.9372
71.675 -0.839
71.7 -0.7394
71.725 -0.6383
71.75 -0.5388
71.775 -0.4413
71.8 -0.3455
71.825 -0.2516
71.85 -0.1582
71.875 -0.0652
71.9 0.0245
71.925 0.1078
71.95 0.1833
71.975 0.253
72 0.319
72.025 0.3809
72.05 0.4412
72.075 0.5002
72.1 0.5585
72.125 0.617
72.15 0.6723
72.175 0.7274
72.2 0.7779
72.225 0.8237
72.25 0.8654
72.275 0.9031
72.3 0.9367
72.325 0.9661
72.35 0.9909
72.375 1.0119
72.4 1.026
72.425 1.0352
72.45 1.0455
72.475 1.0587
72.5 1.0769
72.525 1.0948
72.55 1.1069
72.575 1.1137
72.6 1.1158
72.625 1.1132
72.65 1.1063
72.675 1.0942
72.7 1.075
72.725 1.0503
72.75 1.0233
72.775 0.9918
72.8 0.9548
72.825 0.9162
72.85 0.8787
72.875 0.8431
72.9 0.8092
72.925 0.775
72.95 0.7381
72.975 0.7001
73 0.664
73.025 0.6313
73.05 0.6028
73.075 0.5709
73.1 0.5305
73.125 0.4823
73.15 0.4284
73.175 0.3719
73.2 0.323
73.225 0.281
73.25 0.2424
73.275 0.2055
73.3 0.1751
73.325 0.1535
73.35 0.1377
73.375 0.1273
73.4 0.1165
73.425 0.1011
73.45 0.0826
73.475 0.0631
73.5 0.0417
73.525 0.017
73.55 -0.0128
73.575 -0.0466
73.6 -0.0783
73.625 -0.0983
73.65 -0.1034
73.675 -0.0972
73.7 -0.0869
73.725 -0.0748
73.75 -0.0652
73.775 -0.0637
73.8 -0.0723
73.825 -0.0892
73.85 -0.1151
73.875 -0.1439
73.9 -0.1749
73.925 -0.2039
73.95 -0.2223
73.975 -0.2289
74 -0.2252
74.025 -0.2121
74.05 -0.1942
74.075 -0.172
74.1 -0.1473
74.125 -0.1236
74.15 -0.1014
74.175 -0.0812
74.2 -0.0662
74.225 -0.0594
74.25 -0.06
74.275 -0.072
74.3 -0.0978
74.325 -0.1316
74.35 -0.1656
74.375 -0.1979
74.4 -0.2272
74.425 -0.2517
74.45 -0.2702
74.475 -0.277
74.5 -0.2751
74.525 -0.2647
74.55 -0.245
74.575 -0.2129
74.6 -0.1703
74.625 -0.1196
74.65 -0.0644
74.675 -0.0101
74.7 0.0371
74.725 0.078
74.75 0.1119
74.775 0.1401
74.8 0.1618
74.825 0.1742
74.85 0.1776
74.875 0.1712
74.9 0.1555
74.925 0.1355
74.95 0.1155
74.975 0.0992
75 0.0926
75.025 0.0961
75.05 0.1085
75.075 0.1242
75.1 0.1434
75.125 0.1674
75.15 0.1914
75.175 0.2101
75.2 0.222
75.225 0.2283
75.25 0.2295
75.275 0.2267
75.3 0.2179
75.325 0.2008
75.35 0.177
75.375 0.1489
75.4 0.1161
75.425 0.0757
75.45 0.0257
75.475 -0.0345
75.5 -0.1039
75.525 -0.1833
75.55 -0.2738
75.575 -0.3748
75.6 -0.4815
75.625 -0.5927
75.65 -0.7039
75.675 -0.8055
75.7 -0.8851
75.725 -0.9402
75.75 -0.976
75.775 -1.0038
75.8 -1.0282
75.825 -1.0493
75.85 -1.0681
75.875 -1.0813
75.9 -1.089
75.925 -1.096
75.95 -1.1043
75.975 -1.1143
76 -1.1251
76.025 -1.133
76.05 -1.1399
76.075 -1.152
76.1 -1.1686
76.125 -1.1835
76.15 -1.1905
76.175 -1.1833
76.2 -1.1627
76.225 -1.1384
76.25 -1.1176
76.275 -1.0986
76.3 -1.0803
76.325 -1.0571
76.35 -1.0195
76.375 -0.9642
76.4 -0.9009
76.425 -0.8389
76.45 -0.7841
76.475 -0.7369
76.5 -0.6966
76.525 -0.6646
76.55 -0.6401
76.575 -0.6238
76.6 -0.617
76.625 -0.6101
76.65 -0.5938
76.675 -0.5625
76.7 -0.5245
76.725 -0.4882
76.75 -0.4515
76.775 -0.4121
76.8 -0.3701
76.825 -0.3276
76.85 -0.2854
76.875 -0.2405
76.9 -0.1874
76.925 -0.1292
76.95 -0.0729
76.975 -0.0205
77 0.0246
77.025 0.0614
77.05 0.1006
77.075 0.1479
77.1 0.1948
77.125 0.2369
77.15 0.2749
77.175 0.3074
77.2 0.3324
77.225 0.3474
77.25 0.3531
77.275 0.3531
77.3 0.3536
77.325 0.3571
77.35 0.3652
77.375 0.3746
77.4 0.3799
77.425 0.3791
77.45 0.3757
77.475 0.3744
77.5 0.3799
77.525 0.3879
77.55 0.3933
77.575 0.3982
77.6 0.4063
77.625 0.4154
77.65 0.4232
77.675 0.4269
77.7 0.4269
77.725 0.4253
77.75 0.4232
77.775 0.4181
77.8 0.4089
77.825 0.3973
77.85 0.3884
77.875 0.3843
77.9 0.3855
77.925 0.3869
77.95 0.3903
77.975 0.3944
78 0.3931
78.025 0.385
78.05 0.367
78.075 0.3432
78.1 0.317
78.125 0.2957
78.15 0.2891
78.175 0.295
78.2 0.3077
78.225 0.3236
78.25 0.3445
78.275 0.3624
78.3 0.3763
78.325 0.3865
78.35 0.3902
78.375 0.3917
78.4 0.3935
78.425 0.4005
78.45 0.4171
78.475 0.4437
78.5 0.4761
78.525 0.5081
78.55 0.5336
78.575 0.5485
78.6 0.552
78.625 0.5462
78.65 0.5353
78.675 0.5239
78.7 0.5199
78.725 0.5283
78.75 0.5504
78.775 0.583
78.8 0.6193
78.825 0.6536
78.85 0.6806
78.875 0.6991
78.9 0.7055
78.925 0.6968
78.95 0.6718
78.975 0.6343
79 0.5864
79.025 0.535
79.05 0.4897
79.075 0.4528
79.1 0.4218
79.125 0.3934
79.15 0.3677
79.175 0.3393
79.2 0.3068
79.225 0.2731
79.25 0.2419
79.275 0.2171
79.3 0.205
79.325 0.2137
79.35 0.2382
79.375 0.2709
79.4 0.314
79.425 0.3652
79.45 0.4134
79.475 0.4541
79.5 0.4906
79.525 0.514
79.55 0.5192
79.575 0.5121
79.6 0.5038
79.625 0.499
79.65 0.4974
79.675 0.497
79.7 0.4998
79.725 0.5027
79.75 0.5022
79.775 0.4963
79.8 0.486
79.825 0.4689
79.85 0.4452
79.875 0.4215
79.9 0.3999
79.925 0.3772
79.95 0.3563
79.975 0.3442
80 0.3448
80.025 0.3581
80.05 0.3794
80.075 0.4076
80.1 0.4516
80.125 0.5096
80.15 0.5714
80.175 0.633
80.2 0.6939
80.225 0.7516
80.25 0.81
80.275 0.8697
80.3 0.9293
80.325 0.9879
80.35 1.0479
80.375 1.1066
80.4 1.1622
80.425 1.2196
80.45 1.2775
80.475 1.334
80.5 1.3868
80.525 1.4346
80.55 1.476
80.575 1.5115
80.6 1.5435
80.625 1.5743
80.65 1.6043
80.675 1.633
80.7 1.657
80.725 1.6722
80.75 1.6779
80.775 1.6734
80.8 1.6586
80.825 1.6378
80.85 1.6164
80.875 1.5944
80.9 1.5715
80.925 1.5482
80.95 1.5255
80.975 1.5043
81 1.4855
81.025 1.4663
81.05 1.444
81.075 1.421
81.1 1.398
81.125 1.3741
81.15 1.348
81.175 1.3173
81.2 1.2785
81.225 1.2319
81.25 1.1824
81.275 1.1362
81.3 1.0966
81.325 1.0608
81.35 1.0207
81.375 0.9715
81.4 0.9118
81.425 0.8418
81.45 0.7638
81.475 0.682
81.5 0.6033
81.525 0.5329
81.55 0.4678
81.575 0.4029
81.6 0.3346
81.625 0.2611
81.65 0.1838
81.675 0.1072
81.7 0.0324
81.725 -0.044
81.75 -0.1247
81.775 -0.2095
81.8 -0.2943
81.825 -0.3761
81.85 -0.4505
81.875 -0.5122
81.9 -0.5666
81.925 -0.6225
81.95 -0.6722
81.975 -0.7132
82 -0.752
82.025 -0.7856
82.05 -0.812
82.075 -0.8299
82.1 -0.8392
82.125 -0.847
82.15 -0.8572
82.175 -0.8731
82.2 -0.8969
82.225 -0.9207
82.25 -0.9392
82.275 -0.9444
82.3 -0.9315
82.325 -0.9005
82.35 -0.8581
82.375 -0.8109
82.4 -0.7693
82.425 -0.7379
82.45 -0.7114
82.475 -0.6873
82.5 -0.6658
82.525 -0.6467
82.55 -0.6294
82.575 -0.6152
82.6 -0.6061
82.625 -0.6039
82.65 -0.6014
82.675 -0.5933
82.7 -0.576
82.725 -0.5483
82.75 -0.5116
82.775 -0.4698
82.8 -0.4293
82.825 -0.3966
82.85 -0.3741
82.875 -0.363
82.9 -0.3615
82.925 -0.3678
82.95 -0.3812
82.975 -0.4017
83 -0.4255
83.025 -0.4529
83.05 -0.4867
83.075 -0.5193
83.1 -0.5441
83.125 -0.5625
83.15 -0.5817
83.175 -0.601
83.2 -0.6152
83.225 -0.6276
83.25 -0.6373
83.275 -0.6467
83.3 -0.6597
83.325 -0.6773
83.35 -0.6955
83.375 -0.7083
83.4 -0.7163
83.425 -0.719
83.45 -0.7188
83.475 -0.7144
83.5 -0.6996
83.525 -0.662
83.55 -0.5962
83.575 -0.5169
83.6 -0.4344
83.625 -0.357
83.65 -0.2844
83.675 -0.2095
83.7 -0.1363
83.725 -0.069
83.75 -0.0087
83.775 0.045
83.8 0.0917
83.825 0.1342
83.85 0.1713
83.875 0.2022
83.9 0.2288
83.925 0.2533
83.95 0.2788
83.975 0.3038
84 0.3251
84.025 0.3434
84.05 0.3618
84.075 0.3871
84.1 0.4213
84.125 0.4596
84.15 0.501
84.175 0.542
84.2 0.5782
84.225 0.6092
84.25 0.6338
84.275 0.6529
84.3 0.6647
84.325 0.6685
84.35 0.665
84.375 0.6591
84.4 0.6628
84.425 0.675
84.45 0.69
84.475 0.7063
84.5 0.7243
84.525 0.741
84.55 0.7518
84.575 0.7549
84.6 0.7529
84.625 0.7548
84.65 0.7721
84.675 0.8046
84.7 0.8376
84.725 0.8608
84.75 0.8727
84.775 0.8717
84.8 0.8615
84.825 0.8441
84.85 0.8205
84.875 0.7916
84.9 0.7563
84.925 0.7177
84.95 0.6735
84.975 0.6224
85 0.5649
85.025 0.5043
85.05 0.4433
85.075 0.3839
85.1 0.3263
85.125 0.2725
85.15 0.2212
85.175 0.1714
85.2 0.1281
85.225 0.0899
85.25 0.0576
85.275 0.0285
85.3 0.0006
85.325 -0.0264
85.35 -0.0424
85.375 -0.037
85.4 -0.0157
85.425 0.0105
85.45 0.0398
85.475 0.0735
85.5 0.1081
85.525 0.1429
85.55 0.1796
85.575 0.2141
85.6 0.2416
85.625 0.2613
85.65 0.274
85.675 0.2803
85.7 0.2808
85.725 0.2732
85.75 0.2585
85.775 0.2356
85.8 0.2034
85.825 0.1637
85.85 0.1213
85.875 0.0786
85.9 0.0346
85.925 -0.0117
85.95 -0.0636
85.975 -0.1194
86 -0.1733
86.025 -0.2209
86.05 -0.2654
86.075 -0.3097
86.1 -0.353
86.125 -0.4022
86.15 -0.4508
86.175 -0.49
86.2 -0.5189
86.225 -0.5423
86.25 -0.567
86.275 -0.5985
86.3 -0.6352
86.325 -0.6743
86.35 -0.7117
86.375 -0.7434
86.4 -0.7697
86.425 -0.7911
86.45 -0.7997
86.475 -0.789
86.5 -0.7622
86.525 -0.7289
86.55 -0.6932
86.575 -0.6566
86.6 -0.6175
86.625 -0.5734
86.65 -0.5219
86.675 -0.4651
86.7 -0.4073
86.725 -0.3489
86.75 -0.2932
86.775 -0.2423
86.8 -0.1937
86.825 -0.1424
86.85 -0.091
86.875 -0.0436
86.9 -0.0003
86.925 0.0378
86.95 0.0698
86.975 0.0989
87 0.1293
87.025 0.159
87.05 0.188
87.075 0.2173
87.1 0.2438
87.125 0.2678
87.15 0.2908
87.175 0.3145
87.2 0.3367
87.225 0.3564
87.25 0.3792
87.275 0.4059
87.3 0.4348
87.325 0.4657
87.35 0.4959
87.375 0.5254
87.4 0.5491
87.425 0.5623
87.45 0.5653
87.475 0.5629
87.5 0.5595
87.525 0.5546
87.55 0.5462
87.575 0.5352
87.6 0.5269
87.625 0.5283
87.65 0.5518
87.675 0.5849
87.7 0.6133
87.725 0.6334
87.75 0.6431
87.775 0.6446
87.8 0.641
87.825 0.6342
87.85 0.6263
87.875 0.6212
87.9 0.6177
87.925 0.6175
87.95 0.6187
87.975 0.6195
88 0.6209
88.025 0.6231
88.05 0.6246
88.075 0.6259
88.1 0.6291
88.125 0.6369
88.15 0.6474
88.175 0.6609
88.2 0.6858
88.225 0.7218
88.25 0.7567
88.275 0.7846
88.3 0.8057
88.325 0.8186
88.35 0.821
88.375 0.8108
88.4 0.7907
88.425 0.7648
88.45 0.7371
88.475 0.7108
88.5 0.6828
88.525 0.6496
88.55 0.6114
88.575 0.5665
88.6 0.5141
88.625 0.4582
88.65 0.4021
88.675 0.3447
88.7 0.281
88.725 0.213
88.75 0.1429
88.775 0.0701
88.8 -0.0107
88.825 -0.1005
88.85 -0.1962
88.875 -0.2907
88.9 -0.3795
88.925 -0.4552
88.95 -0.5111
88.975 -0.5435
89 -0.5546
89.025 -0.5467
89.05 -0.5259
89.075 -0.4948
89.1 -0.4572
89.125 -0.4127
89.15 -0.3643
89.175 -0.3241
89.2 -0.291
89.225 -0.2643
89.25 -0.2426
89.275 -0.2212
89.3 -0.1993
89.325 -0.179
89.35 -0.1634
89.375 -0.1518
89.4 -0.1428
89.425 -0.139
89.45 -0.1396
89.475 -0.145
89.5 -0.1539
89.525 -0.1654
89.55 -0.1775
89.575 -0.1864
89.6 -0.1929
89.625 -0.1979
89.65 -0.2027
89.675 -0.209
89.7 -0.2143
89.725 -0.2148
89.75 -0.2093
89.775 -0.1987
89.8 -0.1824
89.825 -0.1619
89.85 -0.1414
89.875 -0.1239
89.9 -0.111
89.925 -0.1034
89.95 -0.1
89.975 -0.0997
90 -0.1003
90.025 -0.1029
90.05 -0.1087
90.075 -0.1189
90.1 -0.1348
90.125 -0.156
90.15 -0.1811
90.175 -0.2085
90.2 -0.2391
90.225 -0.2718
90.25 -0.3073
90.275 -0.3477
90.3 -0.397
90.325 -0.4541
90.35 -0.5178
90.375 -0.5857
90.4 -0.6522
90.425 -0.7107
90.45 -0.7558
90.475 -0.7884
90.5 -0.7958
90.525 -0.7657
90.55 -0.6996
90.575 -0.6222
90.6 -0.5506
90.625 -0.4877
90.65 -0.4352
90.675 -0.3887
90.7 -0.3481
90.725 -0.3125
90.75 -0.2787
90.775 -0.2461
90.8 -0.217
90.825 -0.1951
90.85 -0.1795
90.875 -0.1696
90.9 -0.1661
90.925 -0.1667
90.95 -0.169
90.975 -0.1703
91 -0.1705
91.025 -0.1713
91.05 -0.1715
91.075 -0.1697
91.1 -0.1667
91.125 -0.1644
91.15 -0.1643
91.175 -0.1653
91.2 -0.1669
91.225 -0.171
91.25 -0.1784
91.275 -0.1895
91.3 -0.2054
91.325 -0.2256
91.35 -0.2496
91.375 -0.2757
91.4 -0.3007
91.425 -0.3184
91.45 -0.331
91.475 -0.3444
91.5 -0.3598
91.525 -0.3768
91.55 -0.3964
91.575 -0.4188
91.6 -0.4442
91.625 -0.4727
91.65 -0.5031
91.675 -0.5343
91.7 -0.5661
91.725 -0.598
91.75 -0.6305
91.775 -0.6639
91.8 -0.6954
91.825 -0.722
91.85 -0.7435
91.875 -0.7611
91.9 -0.7744
91.925 -0.7826
91.95 -0.7847
91.975 -0.782
92 -0.7804
92.025 -0.7816
92.05 -0.785
92.075 -0.7875
92.1 -0.7796
92.125 -0.7571
92.15 -0.7271
92.175 -0.6943
92.2 -0.662
92.225 -0.632
92.25 -0.6042
92.275 -0.5755
92.3 -0.5442
92.325 -0.5038
92.35 -0.4517
92.375 -0.3957
92.4 -0.3446
92.425 -0.301
92.45 -0.2629
92.475 -0.2274
92.5 -0.1948
92.525 -0.1655
92.55 -0.1379
92.575 -0.1124
92.6 -0.0893
92.625 -0.0648
92.65 -0.037
92.675 -0.0087
92.7 0.0197
92.725 0.0488
92.75 0.0759
92.775 0.0968
92.8 0.1087
92.825 0.1141
92.85 0.1184
92.875 0.1251
92.9 0.1351
92.925 0.1538
92.95 0.1789
92.975 0.2088
93 0.2481
93.025 0.2983
93.05 0.3608
93.075 0.4319
93.1 0.5036
93.125 0.5719
93.15 0.6354
93.175 0.6959
93.2 0.7571
93.225 0.8173
93.25 0.8688
93.275 0.9076
93.3 0.9312
93.325 0.9393
93.35 0.9329
93.375 0.9141
93.4 0.8868
93.425 0.8541
93.45 0.8156
93.475 0.7732
93.5 0.7287
93.525 0.6853
93.55 0.6436
93.575 0.5997
93.6 0.5525
93.625 0.4997
93.65 0.4447
93.675 0.3915
93.7 0.3422
93.725 0.3004
93.75 0.2693
93.775 0.249
93.8 0.2368
93.825 0.2276
93.85 0.2176
93.875 0.2099
93.9 0.2081
93.925 0.2118
93.95 0.2184
93.975 0.2296
94 0.2502
94.025 0.2819
94.05 0.3246
94.075 0.3786
94.1 0.44
94.125 0.5053
94.15 0.5669
94.175 0.6215
94.2 0.665
94.225 0.6962
94.25 0.7153
94.275 0.7279
94.3 0.7405
94.325 0.7545
94.35 0.7668
94.375 0.778
94.4 0.7919
94.425 0.8102
94.45 0.8324
94.475 0.8592
94.5 0.8873
94.525 0.907
94.55 0.9143
94.575 0.9123
94.6 0.9073
94.625 0.899
94.65 0.8898
94.675 0.8801
94.7 0.8697
94.725 0.8615
94.75 0.8683
94.775 0.8849
94.8 0.9002
94.825 0.9159
94.85 0.9376
94.875 0.961
94.9 0.9779
94.925 0.9899
94.95 1.0063
94.975 1.0418
95 1.1001
95.025 1.177
95.05 1.2555
95.075 1.3288
95.1 1.3977
95.125 1.4612
95.15 1.5184
95.175 1.5717
95.2 1.6226
95.225 1.6689
95.25 1.7093
95.275 1.7433
95.3 1.7706
95.325 1.7911
95.35 1.8048
95.375 1.8141
95.4 1.8189
95.425 1.8197
95.45 1.8166
95.475 1.8085
95.5 1.7949
95.525 1.7758
95.55 1.7528
95.575 1.7262
95.6 1.6974
95.625 1.6662
95.65 1.6317
95.675 1.5946
95.7 1.5559
95.725 1.5162
95.75 1.4757
95.775 1.4334
95.8 1.3895
95.825 1.3433
95.85 1.2944
95.875 1.2429
95.9 1.1899
95.925 1.137
95.95 1.0909
95.975 1.0563
96 1.0315
96.025 1.0125
96.05 0.994
96.075 0.9719
96.1 0.9451
96.125 0.9136
96.15 0.8797
96.175 0.8477
96.2 0.8242
96.225 0.8088
96.25 0.7945
96.275 0.7778
96.3 0.7574
96.325 0.7329
96.35 0.7041
96.375 0.6705
96.4 0.63
96.425 0.5859
96.45 0.5411
96.475 0.5013
96.5 0.4677
96.525 0.4406
96.55 0.419
96.575 0.4013
96.6 0.3896
96.625 0.383
96.65 0.3752
96.675 0.3602
96.7 0.3356
96.725 0.3018
96.75 0.261
96.775 0.2192
96.8 0.1826
96.825 0.1515
96.85 0.1215
96.875 0.0877
96.9 0.0539
96.925 0.0267
96.95 0.0091
96.975 0.0008
97 -0.0025
97.025 -0.0067
97.05 -0.016
97.075 -0.0322
97.1 -0.0522
97.125 -0.0754
97.15 -0.102
97.175 -0.1308
97.2 -0.1614
97.225 -0.1901
97.25 -0.2181
97.275 -0.2445
97.3 -0.2614
97.325 -0.2657
97.35 -0.2629
97.375 -0.259
97.4 -0.26
97.425 -0.2685
97.45 -0.282
97.475 -0.296
97.5 -0.304
97.525 -0.3005
97.55 -0.2776
97.575 -0.24
97.6 -0.1897
97.625 -0.138
97.65 -0.083
97.675 -0.0247
97.7 0.0303
97.725 0.0828
97.75 0.1351
97.775 0.1881
97.8 0.2392
97.825 0.2876
97.85 0.3376
97.875 0.4003
97.9 0.4717
97.925 0.5411
97.95 0.6039
97.975 0.6597
98 0.7089
98.025 0.7557
98.05 0.8044
98.075 0.8574
98.1 0.9087
98.125 0.9549
98.15 0.996
98.175 1.0314
98.2 1.0618
98.225 1.0909
98.25 1.1224
98.275 1.1603
98.3 1.2011
98.325 1.2426
98.35 1.2778
98.375 1.3044
98.4 1.3244
98.425 1.3425
98.45 1.3562
98.475 1.3626
98.5 1.3616
98.525 1.353
98.55 1.3395
98.575 1.3219
98.6 1.3002
98.625 1.2754
98.65 1.2503
98.675 1.2224
98.7 1.1904
98.725 1.1553
98.75 1.1235
98.775 1.0992
98.8 1.0849
98.825 1.0807
98.85 1.0895
98.875 1.1131
98.9 1.1524
98.925 1.2095
98.95 1.2851
98.975 1.3702
99 1.458
99.025 1.5433
99.05 1.6258
99.075 1.7031
99.1 1.7742
99.125 1.8395
99.15 1.8982
99.175 1.9489
99.2 1.9908
99.225 2.0249
99.25 2.0509
99.275 2.0689
99.3 2.0782
99.325 2.0789
99.35 2.07
99.375 2.0517
99.4 2.0259
99.425 1.9989
99.45 1.9775
99.475 1.9601
99.5 1.9434
99.525 1.9251
99.55 1.9075
99.575 1.8891
99.6 1.8691
99.625 1.8482
99.65 1.8247
99.675 1.7967
99.7 1.7644
99.725 1.7274
99.75 1.6862
99.775 1.6428
99.8 1.5974
99.825 1.5496
99.85 1.4995
99.875 1.446
99.9 1.3877
99.925 1.3219
99.95 1.2512
99.975 1.1818
100 1.1205
