# Supplementary material for: Uptake of N2O5 by aqueous aerosol unveiled using chemically accurate many-body potentials
Source: Nat Commun. 2022 Mar 10;13:1266. doi: 10.1038/s41467-022-28697-8 (PMC8913772; doi:10.1038/s41467-022-28697-8)
Supplement: Supplementary file 3 — Source Data [file 41467_2022_28697_MOESM3_ESM.zip › n2o5-uptake-data/Fig2/scattering/rep02run21/relcom_gds.dat]

0.025 12.0015
0.05 11.9735
0.075 11.9456
0.1 11.9176
0.125 11.8897
0.15 11.8617
0.175 11.8338
0.2 11.8058
0.225 11.7778
0.25 11.7498
0.275 11.7219
0.3 11.6938
0.325 11.6658
0.35 11.6378
0.375 11.6097
0.4 11.5816
0.425 11.5535
0.45 11.5254
0.475 11.4973
0.5 11.4692
0.525 11.4411
0.55 11.413
0.575 11.3848
0.6 11.3567
0.625 11.3285
0.65 11.3004
0.675 11.2722
0.7 11.244
0.725 11.2158
0.75 11.1876
0.775 11.1593
0.8 11.1311
0.825 11.1028
0.85 11.0745
0.875 11.0462
0.9 11.0179
0.925 10.9895
0.95 10.9612
0.975 10.9328
1 10.9044
1.025 10.8759
1.05 10.8474
1.075 10.8189
1.1 10.7902
1.125 10.7616
1.15 10.7329
1.175 10.7041
1.2 10.6753
1.225 10.6464
1.25 10.6175
1.275 10.5886
1.3 10.5596
1.325 10.5306
1.35 10.5016
1.375 10.4726
1.4 10.4435
1.425 10.4144
1.45 10.3853
1.475 10.3561
1.5 10.3269
1.525 10.2977
1.55 10.2685
1.575 10.2392
1.6 10.2099
1.625 10.1806
1.65 10.1512
1.675 10.1217
1.7 10.0923
1.725 10.0628
1.75 10.0332
1.775 10.0037
1.8 9.974
1.825 9.9444
1.85 9.9147
1.875 9.8849
1.9 9.8552
1.925 9.8254
1.95 9.7956
1.975 9.7657
2 9.7358
2.025 9.7059
2.05 9.6759
2.075 9.6459
2.1 9.6158
2.125 9.5857
2.15 9.5556
2.175 9.5254
2.2 9.4953
2.225 9.465
2.25 9.4348
2.275 9.4045
2.3 9.3741
2.325 9.3437
2.35 9.3133
2.375 9.2828
2.4 9.2523
2.425 9.2217
2.45 9.191
2.475 9.1603
2.5 9.1295
2.525 9.0986
2.55 9.0676
2.575 9.0366
2.6 9.0055
2.625 8.9743
2.65 8.943
2.675 8.9117
2.7 8.8803
2.725 8.8488
2.75 8.8173
2.775 8.7857
2.8 8.754
2.825 8.7222
2.85 8.6903
2.875 8.6583
2.9 8.6263
2.925 8.5941
2.95 8.5619
2.975 8.5296
3 8.4973
3.025 8.4649
3.05 8.4324
3.075 8.3999
3.1 8.3674
3.125 8.3349
3.15 8.3023
3.175 8.2696
3.2 8.2369
3.225 8.2041
3.25 8.1713
3.275 8.1384
3.3 8.1053
3.325 8.0722
3.35 8.039
3.375 8.0058
3.4 7.9724
3.425 7.9389
3.45 7.9054
3.475 7.8716
3.5 7.8376
3.525 7.8034
3.55 7.7691
3.575 7.7344
3.6 7.6995
3.625 7.6645
3.65 7.6294
3.675 7.5944
3.7 7.5593
3.725 7.5241
3.75 7.4888
3.775 7.4533
3.8 7.4177
3.825 7.3818
3.85 7.3459
3.875 7.31
3.9 7.274
3.925 7.2377
3.95 7.2013
3.975 7.1645
4 7.1275
4.025 7.09
4.05 7.0522
4.075 7.0136
4.1 6.9744
4.125 6.9343
4.15 6.8934
4.175 6.852
4.2 6.8099
4.225 6.7671
4.25 6.7237
4.275 6.6797
4.3 6.635
4.325 6.5897
4.35 6.5438
4.375 6.4974
4.4 6.4505
4.425 6.4028
4.45 6.3547
4.475 6.306
4.5 6.2571
4.525 6.2075
4.55 6.1577
4.575 6.1074
4.6 6.056
4.625 6.0033
4.65 5.9495
4.675 5.8945
4.7 5.8377
4.725 5.7788
4.75 5.7184
4.775 5.656
4.8 5.5917
4.825 5.5252
4.85 5.457
4.875 5.3875
4.9 5.317
4.925 5.2454
4.95 5.1725
4.975 5.0985
5 5.0231
5.025 4.9465
5.05 4.8683
5.075 4.7885
5.1 4.7069
5.125 4.6235
5.15 4.5384
5.175 4.4517
5.2 4.3634
5.225 4.2735
5.25 4.181
5.275 4.0844
5.3 3.985
5.325 3.8851
5.35 3.7883
5.375 3.7009
5.4 3.6279
5.425 3.566
5.45 3.509
5.475 3.4565
5.5 3.4088
5.525 3.3645
5.55 3.3216
5.575 3.2799
5.6 3.238
5.625 3.1965
5.65 3.1546
5.675 3.1149
5.7 3.0809
5.725 3.0535
5.75 3.0301
5.775 3.0059
5.8 2.9783
5.825 2.9466
5.85 2.9114
5.875 2.8734
5.9 2.8318
5.925 2.7869
5.95 2.7385
5.975 2.6856
6 2.6299
6.025 2.5739
6.05 2.5193
6.075 2.4644
6.1 2.4113
6.125 2.3727
6.15 2.3584
6.175 2.3522
6.2 2.3439
6.225 2.3347
6.25 2.3228
6.275 2.3059
6.3 2.2826
6.325 2.2534
6.35 2.2178
6.375 2.1755
6.4 2.1278
6.425 2.0763
6.45 2.0204
6.475 1.9618
6.5 1.9052
6.525 1.871
6.55 1.8614
6.575 1.8639
6.6 1.8722
6.625 1.8822
6.65 1.8904
6.675 1.8947
6.7 1.8942
6.725 1.894
6.75 1.9076
6.775 1.9377
6.8 1.9746
6.825 2.0089
6.85 2.0378
6.875 2.062
6.9 2.0821
6.925 2.099
6.95 2.1137
6.975 2.1254
7 2.1343
7.025 2.141
7.05 2.1513
7.075 2.166
7.1 2.1857
7.125 2.2104
7.15 2.2413
7.175 2.2692
7.2 2.2921
7.225 2.3088
7.25 2.3183
7.275 2.3206
7.3 2.3157
7.325 2.3042
7.35 2.2911
7.375 2.2795
7.4 2.269
7.425 2.264
7.45 2.265
7.475 2.2681
7.5 2.2752
7.525 2.284
7.55 2.2971
7.575 2.3139
7.6 2.3354
7.625 2.3588
7.65 2.3884
7.675 2.427
7.7 2.4666
7.725 2.5079
7.75 2.5513
7.775 2.5926
7.8 2.6297
7.825 2.6636
7.85 2.6946
7.875 2.7221
7.9 2.7467
7.925 2.7667
7.95 2.7832
7.975 2.7969
8 2.8078
8.025 2.8159
8.05 2.821
8.075 2.8221
8.1 2.8178
8.125 2.8072
8.15 2.7923
8.175 2.7741
8.2 2.7555
8.225 2.7388
8.25 2.7273
8.275 2.7225
8.3 2.7214
8.325 2.7181
8.35 2.7079
8.375 2.6905
8.4 2.6657
8.425 2.6339
8.45 2.5942
8.475 2.5459
8.5 2.4899
8.525 2.4261
8.55 2.3574
8.575 2.2831
8.6 2.2027
8.625 2.1234
8.65 2.0535
8.675 2.0049
8.7 1.9816
8.725 1.9715
8.75 1.9638
8.775 1.9549
8.8 1.9431
8.825 1.9285
8.85 1.9092
8.875 1.8818
8.9 1.8464
8.925 1.8035
8.95 1.7515
8.975 1.6884
9 1.6177
9.025 1.5467
9.05 1.4902
9.075 1.4589
9.1 1.45
9.125 1.4537
9.15 1.4584
9.175 1.4626
9.2 1.466
9.225 1.4627
9.25 1.4509
9.275 1.4285
9.3 1.3989
9.325 1.3638
9.35 1.3242
9.375 1.2844
9.4 1.2464
9.425 1.2161
9.45 1.1963
9.475 1.1877
9.5 1.1868
9.525 1.1863
9.55 1.1819
9.575 1.1746
9.6 1.1635
9.625 1.1492
9.65 1.1311
9.675 1.1069
9.7 1.0797
9.725 1.0548
9.75 1.0339
9.775 1.0085
9.8 0.9761
9.825 0.933
9.85 0.8788
9.875 0.8135
9.9 0.7371
9.925 0.6513
9.95 0.5602
9.975 0.4691
10 0.3815
10.025 0.3017
10.05 0.23
10.075 0.1651
10.1 0.1034
10.125 0.0467
10.15 -0.0067
10.175 -0.0501
10.2 -0.0706
10.225 -0.0604
10.25 -0.021
10.275 0.034
10.3 0.093
10.325 0.1514
10.35 0.2092
10.375 0.2658
10.4 0.3189
10.425 0.3666
10.45 0.4081
10.475 0.4428
10.5 0.4706
10.525 0.494
10.55 0.5132
10.575 0.5307
10.6 0.5491
10.625 0.5697
10.65 0.589
10.675 0.6026
10.7 0.6111
10.725 0.6144
10.75 0.6113
10.775 0.6047
10.8 0.605
10.825 0.6134
10.85 0.6341
10.875 0.6804
10.9 0.7478
10.925 0.8261
10.95 0.9057
10.975 0.9804
11 1.0456
11.025 1.1007
11.05 1.1452
11.075 1.1795
11.1 1.206
11.125 1.2254
11.15 1.2419
11.175 1.2615
11.2 1.2929
11.225 1.3313
11.25 1.3688
11.275 1.4015
11.3 1.4309
11.325 1.4562
11.35 1.4784
11.375 1.4949
11.4 1.5057
11.425 1.5118
11.45 1.5148
11.475 1.5151
11.5 1.5142
11.525 1.5127
11.55 1.5088
11.575 1.4993
11.6 1.4813
11.625 1.4584
11.65 1.4426
11.675 1.438
11.7 1.4352
11.725 1.425
11.75 1.4059
11.775 1.3837
11.8 1.3627
11.825 1.3431
11.85 1.3301
11.875 1.3246
11.9 1.32
11.925 1.3151
11.95 1.3075
11.975 1.296
12 1.2815
12.025 1.2615
12.05 1.237
12.075 1.2106
12.1 1.1837
12.125 1.1563
12.15 1.1325
12.175 1.1162
12.2 1.1074
12.225 1.1038
12.25 1.1003
12.275 1.0931
12.3 1.0807
12.325 1.0602
12.35 1.0274
12.375 0.9869
12.4 0.9441
12.425 0.9042
12.45 0.868
12.475 0.8374
12.5 0.8173
12.525 0.8074
12.55 0.806
12.575 0.8047
12.6 0.8004
12.625 0.7914
12.65 0.7772
12.675 0.7578
12.7 0.7339
12.725 0.7051
12.75 0.6713
12.775 0.633
12.8 0.6002
12.825 0.5852
12.85 0.5809
12.875 0.5755
12.9 0.5677
12.925 0.5648
12.95 0.5608
12.975 0.5516
13 0.5372
13.025 0.5165
13.05 0.4921
13.075 0.4664
13.1 0.4379
13.125 0.4092
13.15 0.3841
13.175 0.3661
13.2 0.3568
13.225 0.3519
13.25 0.347
13.275 0.3443
13.3 0.3409
13.325 0.3305
13.35 0.3143
13.375 0.2954
13.4 0.2761
13.425 0.2631
13.45 0.2591
13.475 0.2648
13.5 0.276
13.525 0.2922
13.55 0.3124
13.575 0.3377
13.6 0.3645
13.625 0.3921
13.65 0.4243
13.675 0.461
13.7 0.4995
13.725 0.534
13.75 0.5608
13.775 0.5761
13.8 0.5827
13.825 0.5815
13.85 0.5741
13.875 0.5653
13.9 0.5567
13.925 0.554
13.95 0.5597
13.975 0.574
14 0.6017
14.025 0.6424
14.05 0.6916
14.075 0.7422
14.1 0.7925
14.125 0.8405
14.15 0.8852
14.175 0.9241
14.2 0.9595
14.225 0.9952
14.25 1.0292
14.275 1.0617
14.3 1.0997
14.325 1.15
14.35 1.2146
14.375 1.2884
14.4 1.3645
14.425 1.4364
14.45 1.5049
14.475 1.5725
14.5 1.6403
14.525 1.7059
14.55 1.7658
14.575 1.8186
14.6 1.8634
14.625 1.9011
14.65 1.9319
14.675 1.9558
14.7 1.9715
14.725 1.977
14.75 1.9706
14.775 1.9524
14.8 1.9223
14.825 1.8816
14.85 1.8297
14.875 1.7673
14.9 1.6973
14.925 1.6207
14.95 1.5365
14.975 1.4463
15 1.3531
15.025 1.2581
15.05 1.1672
15.075 1.0857
15.1 1.0194
15.125 0.9703
15.15 0.9397
15.175 0.9223
15.2 0.9186
15.225 0.9235
15.25 0.9261
15.275 0.9246
15.3 0.9241
15.325 0.9292
15.35 0.9381
15.375 0.9515
15.4 0.977
15.425 1.0193
15.45 1.0708
15.475 1.123
15.5 1.1705
15.525 1.2155
15.55 1.2567
15.575 1.2905
15.6 1.3156
15.625 1.3319
15.65 1.3395
15.675 1.338
15.7 1.3287
15.725 1.3141
15.75 1.2939
15.775 1.2678
15.8 1.238
15.825 1.2073
15.85 1.1771
15.875 1.1444
15.9 1.1077
15.925 1.0653
15.95 1.0169
15.975 0.9644
16 0.9122
16.025 0.8686
16.05 0.8307
16.075 0.7898
16.1 0.7419
16.125 0.6854
16.15 0.6225
16.175 0.5519
16.2 0.474
16.225 0.3919
16.25 0.3064
16.275 0.2233
16.3 0.1518
16.325 0.095
16.35 0.058
16.375 0.0394
16.4 0.0283
16.425 0.0167
16.45 0.0038
16.475 -0.0061
16.5 -0.012
16.525 -0.0083
16.55 0.0089
16.575 0.0389
16.6 0.0735
16.625 0.109
16.65 0.1514
16.675 0.2104
16.7 0.2904
16.725 0.3845
16.75 0.4989
16.775 0.6308
16.8 0.7627
16.825 0.8925
16.85 1.0161
16.875 1.1312
16.9 1.2384
16.925 1.337
16.95 1.425
16.975 1.5056
17 1.5792
17.025 1.6451
17.05 1.7039
17.075 1.7565
17.1 1.8032
17.125 1.8444
17.15 1.879
17.175 1.9062
17.2 1.9273
17.225 1.9432
17.25 1.957
17.275 1.9743
17.3 2.0004
17.325 2.0383
17.35 2.0791
17.375 2.1178
17.4 2.1554
17.425 2.1926
17.45 2.2265
17.475 2.256
17.5 2.2808
17.525 2.2996
17.55 2.313
17.575 2.323
17.6 2.331
17.625 2.3375
17.65 2.3416
17.675 2.3445
17.7 2.3466
17.725 2.3469
17.75 2.3464
17.775 2.3483
17.8 2.3509
17.825 2.3524
17.85 2.353
17.875 2.3508
17.9 2.344
17.925 2.3307
17.95 2.3118
17.975 2.2877
18 2.26
18.025 2.2331
18.05 2.216
18.075 2.2114
18.1 2.2122
18.125 2.2125
18.15 2.2104
18.175 2.2059
18.2 2.2013
18.225 2.1982
18.25 2.1988
18.275 2.2007
18.3 2.2019
18.325 2.2025
18.35 2.1994
18.375 2.1917
18.4 2.1783
18.425 2.16
18.45 2.1348
18.475 2.1029
18.5 2.0649
18.525 2.0246
18.55 1.9906
18.575 1.9568
18.6 1.9192
18.625 1.877
18.65 1.8309
18.675 1.784
18.7 1.7381
18.725 1.6972
18.75 1.663
18.775 1.6295
18.8 1.5941
18.825 1.5576
18.85 1.5178
18.875 1.4749
18.9 1.4337
18.925 1.3983
18.95 1.3717
18.975 1.354
19 1.3375
19.025 1.3175
19.05 1.2905
19.075 1.2606
19.1 1.2303
19.125 1.1987
19.15 1.1631
19.175 1.126
19.2 1.0908
19.225 1.0578
19.25 1.0222
19.275 0.9833
19.3 0.9393
19.325 0.8953
19.35 0.854
19.375 0.8189
19.4 0.7937
19.425 0.7781
19.45 0.7715
19.475 0.771
19.5 0.771
19.525 0.7729
19.55 0.7866
19.575 0.8051
19.6 0.8171
19.625 0.8216
19.65 0.8194
19.675 0.8188
19.7 0.8254
19.725 0.8423
19.75 0.8758
19.775 0.9295
19.8 0.9971
19.825 1.0749
19.85 1.1597
19.875 1.2498
19.9 1.3411
19.925 1.4378
19.95 1.5424
19.975 1.6467
20 1.7463
20.025 1.8396
20.05 1.9253
20.075 2.0036
20.1 2.0744
20.125 2.1382
20.15 2.1943
20.175 2.2483
20.2 2.309
20.225 2.3758
20.25 2.4434
20.275 2.5075
20.3 2.5653
20.325 2.6176
20.35 2.6646
20.375 2.7065
20.4 2.7472
20.425 2.7923
20.45 2.8406
20.475 2.891
20.5 2.9435
20.525 2.9975
20.55 3.0509
20.575 3.0985
20.6 3.1398
20.625 3.1767
20.65 3.2081
20.675 3.234
20.7 3.2603
20.725 3.293
20.75 3.3299
20.775 3.3654
20.8 3.3954
20.825 3.4182
20.85 3.4341
20.875 3.4436
20.9 3.4469
20.925 3.4462
20.95 3.4485
20.975 3.4572
21 3.4683
21.025 3.4791
21.05 3.4895
21.075 3.4987
21.1 3.5087
21.125 3.5173
21.15 3.5201
21.175 3.5186
21.2 3.5119
21.225 3.4991
21.25 3.48
21.275 3.4573
21.3 3.4329
21.325 3.4038
21.35 3.3701
21.375 3.3314
21.4 3.289
21.425 3.242
21.45 3.1911
21.475 3.1361
21.5 3.0773
21.525 3.0152
21.55 2.9499
21.575 2.8809
21.6 2.8085
21.625 2.7332
21.65 2.6552
21.675 2.5758
21.7 2.4971
21.725 2.4164
21.75 2.3326
21.775 2.2465
21.8 2.1592
21.825 2.0714
21.85 1.9834
21.875 1.8962
21.9 1.8076
21.925 1.7174
21.95 1.626
21.975 1.5367
22 1.452
22.025 1.373
22.05 1.2978
22.075 1.2239
22.1 1.1487
22.125 1.0699
22.15 0.989
22.175 0.9054
22.2 0.8198
22.225 0.7354
22.25 0.6611
22.275 0.5994
22.3 0.5448
22.325 0.4984
22.35 0.4585
22.375 0.4216
22.4 0.3891
22.425 0.3684
22.45 0.366
22.475 0.3796
22.5 0.3984
22.525 0.4176
22.55 0.4343
22.575 0.4381
22.6 0.4185
22.625 0.3929
22.65 0.3762
22.675 0.3768
22.7 0.399
22.725 0.4439
22.75 0.5038
22.775 0.5716
22.8 0.6394
22.825 0.7019
22.85 0.7583
22.875 0.8112
22.9 0.8636
22.925 0.914
22.95 0.9598
22.975 1
23 1.0323
23.025 1.0567
23.05 1.0731
23.075 1.0814
23.1 1.0825
23.125 1.0758
23.15 1.0601
23.175 1.0352
23.2 1.0025
23.225 0.9624
23.25 0.9156
23.275 0.8643
23.3 0.8155
23.325 0.779
23.35 0.7588
23.375 0.7478
23.4 0.7392
23.425 0.7354
23.45 0.7375
23.475 0.7385
23.5 0.7312
23.525 0.718
23.55 0.7001
23.575 0.6817
23.6 0.6683
23.625 0.6577
23.65 0.6481
23.675 0.6409
23.7 0.6287
23.725 0.6077
23.75 0.5824
23.775 0.5715
23.8 0.5705
23.825 0.566
23.85 0.5578
23.875 0.5469
23.9 0.5346
23.925 0.522
23.95 0.509
23.975 0.4944
24 0.4782
24.025 0.4619
24.05 0.4441
24.075 0.427
24.1 0.4062
24.125 0.3791
24.15 0.3438
24.175 0.3021
24.2 0.2611
24.225 0.2258
24.25 0.1954
24.275 0.1759
24.3 0.1691
24.325 0.1629
24.35 0.1532
24.375 0.1469
24.4 0.1453
24.425 0.1509
24.45 0.1612
24.475 0.1742
24.5 0.1859
24.525 0.1981
24.55 0.2229
24.575 0.2681
24.6 0.3075
24.625 0.3264
24.65 0.3302
24.675 0.3256
24.7 0.3162
24.725 0.3044
24.75 0.2898
24.775 0.2751
24.8 0.2594
24.825 0.2411
24.85 0.2195
24.875 0.1946
24.9 0.1691
24.925 0.1421
24.95 0.1155
24.975 0.0861
25 0.05
25.025 0.0131
25.05 -0.0192
25.075 -0.05
25.1 -0.0917
25.125 -0.1506
25.15 -0.2227
25.175 -0.2987
25.2 -0.3642
25.225 -0.4131
25.25 -0.4465
25.275 -0.4651
25.3 -0.4783
25.325 -0.4909
25.35 -0.5022
25.375 -0.5132
25.4 -0.5188
25.425 -0.5174
25.45 -0.5098
25.475 -0.4998
25.5 -0.4874
25.525 -0.4693
25.55 -0.4408
25.575 -0.3983
25.6 -0.3467
25.625 -0.2888
25.65 -0.2298
25.675 -0.1764
25.7 -0.1259
25.725 -0.0867
25.75 -0.0601
25.775 -0.0454
25.8 -0.0396
25.825 -0.0345
25.85 -0.0314
25.875 -0.0325
25.9 -0.0376
25.925 -0.0527
25.95 -0.082
25.975 -0.1299
26 -0.1954
26.025 -0.2751
26.05 -0.3618
26.075 -0.4491
26.1 -0.5273
26.125 -0.5888
26.15 -0.6314
26.175 -0.6582
26.2 -0.6775
26.225 -0.6935
26.25 -0.7031
26.275 -0.7063
26.3 -0.7082
26.325 -0.7125
26.35 -0.7171
26.375 -0.718
26.4 -0.706
26.425 -0.6759
26.45 -0.6369
26.475 -0.5861
26.5 -0.5226
26.525 -0.4507
26.55 -0.3766
26.575 -0.3045
26.6 -0.2403
26.625 -0.1835
26.65 -0.1335
26.675 -0.0905
26.7 -0.0545
26.725 -0.031
26.75 -0.022
26.775 -0.0233
26.8 -0.0304
26.825 -0.0376
26.85 -0.0387
26.875 -0.0282
26.9 -0.0034
26.925 0.0297
26.95 0.0622
26.975 0.0895
27 0.1141
27.025 0.1333
27.05 0.1476
27.075 0.161
27.1 0.1756
27.125 0.1885
27.15 0.1988
27.175 0.2088
27.2 0.2192
27.225 0.2309
27.25 0.2481
27.275 0.2723
27.3 0.3007
27.325 0.3279
27.35 0.3528
27.375 0.381
27.4 0.4153
27.425 0.4588
27.45 0.5119
27.475 0.5724
27.5 0.6327
27.525 0.695
27.55 0.7594
27.575 0.8211
27.6 0.876
27.625 0.924
27.65 0.9675
27.675 1.0107
27.7 1.0488
27.725 1.081
27.75 1.112
27.775 1.1468
27.8 1.1833
27.825 1.2194
27.85 1.2505
27.875 1.2704
27.9 1.2796
27.925 1.2887
27.95 1.3058
27.975 1.334
28 1.3677
28.025 1.3932
28.05 1.4067
28.075 1.4072
28.1 1.3964
28.125 1.3781
28.15 1.3561
28.175 1.3356
28.2 1.3152
28.225 1.2893
28.25 1.2647
28.275 1.2491
28.3 1.2417
28.325 1.2445
28.35 1.259
28.375 1.2797
28.4 1.3018
28.425 1.322
28.45 1.3365
28.475 1.3447
28.5 1.3482
28.525 1.3483
28.55 1.3464
28.575 1.3447
28.6 1.3404
28.625 1.3348
28.65 1.3292
28.675 1.3245
28.7 1.3224
28.725 1.3219
28.75 1.3226
28.775 1.3191
28.8 1.3111
28.825 1.3007
28.85 1.2879
28.875 1.2733
28.9 1.2628
28.925 1.2617
28.95 1.2703
28.975 1.2826
29 1.293
29.025 1.2991
29.05 1.2982
29.075 1.2893
29.1 1.2723
29.125 1.2501
29.15 1.2246
29.175 1.1976
29.2 1.1661
29.225 1.1294
29.25 1.0943
29.275 1.062
29.3 1.0334
29.325 1.0141
29.35 1.0062
29.375 1.0089
29.4 1.0139
29.425 1.0148
29.45 1.0065
29.475 0.9962
29.5 0.9833
29.525 0.9715
29.55 0.9613
29.575 0.9489
29.6 0.9307
29.625 0.9138
29.65 0.9104
29.675 0.9226
29.7 0.9456
29.725 0.9835
29.75 1.0352
29.775 1.0876
29.8 1.1294
29.825 1.1591
29.85 1.179
29.875 1.1916
29.9 1.1975
29.925 1.1998
29.95 1.2005
29.975 1.1998
30 1.1987
30.025 1.1988
30.05 1.1994
30.075 1.2017
30.1 1.2071
30.125 1.2157
30.15 1.2267
30.175 1.2376
30.2 1.2428
30.225 1.2415
30.25 1.2312
30.275 1.211
30.3 1.1816
30.325 1.143
30.35 1.0977
30.375 1.0477
30.4 0.9936
30.425 0.9372
30.45 0.8859
30.475 0.8526
30.5 0.8475
30.525 0.8675
30.55 0.896
30.575 0.9238
30.6 0.9502
30.625 0.9717
30.65 0.9896
30.675 1.0074
30.7 1.0225
30.725 1.033
30.75 1.0372
30.775 1.0349
30.8 1.0283
30.825 1.0198
30.85 1.012
30.875 1.0019
30.9 0.9879
30.925 0.9726
30.95 0.956
30.975 0.9379
31 0.915
31.025 0.8868
31.05 0.8502
31.075 0.8079
31.1 0.7697
31.125 0.7389
31.15 0.7147
31.175 0.6942
31.2 0.6795
31.225 0.6735
31.25 0.6744
31.275 0.6795
31.3 0.6821
31.325 0.6736
31.35 0.6613
31.375 0.6571
31.4 0.6577
31.425 0.6558
31.45 0.6476
31.475 0.6359
31.5 0.6223
31.525 0.6097
31.55 0.5974
31.575 0.5857
31.6 0.5772
31.625 0.5678
31.65 0.5501
31.675 0.523
31.7 0.4853
31.725 0.4379
31.75 0.3842
31.775 0.3292
31.8 0.28
31.825 0.2496
31.85 0.232
31.875 0.2214
31.9 0.2085
31.925 0.1929
31.95 0.1762
31.975 0.1561
32 0.1373
32.025 0.1246
32.05 0.114
32.075 0.1002
32.1 0.0793
32.125 0.0504
32.15 0.018
32.175 -0.0049
32.2 -0.0051
32.225 0.0165
32.25 0.0495
32.275 0.0836
32.3 0.1146
32.325 0.1371
32.35 0.1486
32.375 0.1531
32.4 0.1477
32.425 0.1373
32.45 0.1223
32.475 0.1
32.5 0.0728
32.525 0.0443
32.55 0.0201
32.575 0.0045
32.6 -0.0059
32.625 -0.0099
32.65 -0.0084
32.675 -0.0048
32.7 0.0028
32.725 0.0118
32.75 0.0199
32.775 0.0268
32.8 0.0303
32.825 0.0254
32.85 0.0144
32.875 -0.0009
32.9 -0.0152
32.925 -0.0294
32.95 -0.0482
32.975 -0.0705
33 -0.0933
33.025 -0.1141
33.05 -0.1321
33.075 -0.1455
33.1 -0.1494
33.125 -0.1484
33.15 -0.1501
33.175 -0.1516
33.2 -0.1507
33.225 -0.1503
33.25 -0.152
33.275 -0.1546
33.3 -0.1597
33.325 -0.1706
33.35 -0.1851
33.375 -0.1952
33.4 -0.1936
33.425 -0.1807
33.45 -0.1614
33.475 -0.1398
33.5 -0.1183
33.525 -0.0988
33.55 -0.0824
33.575 -0.0691
33.6 -0.0605
33.625 -0.0574
33.65 -0.0572
33.675 -0.06
33.7 -0.0679
33.725 -0.0809
33.75 -0.0964
33.775 -0.1106
33.8 -0.1209
33.825 -0.1314
33.85 -0.1436
33.875 -0.1582
33.9 -0.1763
33.925 -0.1994
33.95 -0.2296
33.975 -0.2676
34 -0.312
34.025 -0.365
34.05 -0.4225
34.075 -0.4817
34.1 -0.5369
34.125 -0.5824
34.15 -0.6164
34.175 -0.6388
34.2 -0.6511
34.225 -0.6579
34.25 -0.6601
34.275 -0.658
34.3 -0.6523
34.325 -0.6398
34.35 -0.6213
34.375 -0.6012
34.4 -0.5884
34.425 -0.5865
34.45 -0.59
34.475 -0.5928
34.5 -0.5938
34.525 -0.5948
34.55 -0.5919
34.575 -0.5854
34.6 -0.5757
34.625 -0.5625
34.65 -0.5503
34.675 -0.5399
34.7 -0.5312
34.725 -0.5231
34.75 -0.5137
34.775 -0.5003
34.8 -0.4814
34.825 -0.4573
34.85 -0.4317
34.875 -0.4065
34.9 -0.3813
34.925 -0.3588
34.95 -0.3377
34.975 -0.3153
35 -0.2859
35.025 -0.2467
35.05 -0.2037
35.075 -0.1603
35.1 -0.114
35.125 -0.0651
35.15 -0.0204
35.175 0.018
35.2 0.0506
35.225 0.0755
35.25 0.0893
35.275 0.0927
35.3 0.0883
35.325 0.073
35.35 0.0475
35.375 0.0141
35.4 -0.0266
35.425 -0.0721
35.45 -0.1217
35.475 -0.1792
35.5 -0.2422
35.525 -0.3098
35.55 -0.3803
35.575 -0.452
35.6 -0.521
35.625 -0.5806
35.65 -0.6261
35.675 -0.6605
35.7 -0.6875
35.725 -0.7126
35.75 -0.7389
35.775 -0.7665
35.8 -0.7967
35.825 -0.8279
35.85 -0.8576
35.875 -0.8751
35.9 -0.8735
35.925 -0.8581
35.95 -0.8427
35.975 -0.8346
36 -0.8324
36.025 -0.8347
36.05 -0.8348
36.075 -0.8318
36.1 -0.8312
36.125 -0.8316
36.15 -0.8292
36.175 -0.827
36.2 -0.8268
36.225 -0.8295
36.25 -0.8364
36.275 -0.8465
36.3 -0.8573
36.325 -0.8693
36.35 -0.8813
36.375 -0.8929
36.4 -0.9055
36.425 -0.918
36.45 -0.9364
36.475 -0.9607
36.5 -0.99
36.525 -1.0268
36.55 -1.0678
36.575 -1.1124
36.6 -1.1573
36.625 -1.1985
36.65 -1.2362
36.675 -1.2647
36.7 -1.2853
36.725 -1.2974
36.75 -1.2945
36.775 -1.2733
36.8 -1.2386
36.825 -1.1957
36.85 -1.1481
36.875 -1.1
36.9 -1.0537
36.925 -1.0048
36.95 -0.9517
36.975 -0.899
37 -0.8493
37.025 -0.8036
37.05 -0.7626
37.075 -0.727
37.1 -0.6965
37.125 -0.6699
37.15 -0.645
37.175 -0.6216
37.2 -0.6017
37.225 -0.5892
37.25 -0.5837
37.275 -0.5841
37.3 -0.5862
37.325 -0.588
37.35 -0.5887
37.375 -0.5867
37.4 -0.5786
37.425 -0.5615
37.45 -0.5317
37.475 -0.4895
37.5 -0.4366
37.525 -0.3712
37.55 -0.2984
37.575 -0.2228
37.6 -0.1485
37.625 -0.0788
37.65 -0.0153
37.675 0.0406
37.7 0.0902
37.725 0.1351
37.75 0.1757
37.775 0.2102
37.8 0.2385
37.825 0.2614
37.85 0.2791
37.875 0.2905
37.9 0.2951
37.925 0.2923
37.95 0.2802
37.975 0.2578
38 0.2284
38.025 0.1927
38.05 0.1512
38.075 0.1069
38.1 0.0609
38.125 0.0143
38.15 -0.0348
38.175 -0.0856
38.2 -0.1363
38.225 -0.1864
38.25 -0.2342
38.275 -0.279
38.3 -0.3191
38.325 -0.3555
38.35 -0.389
38.375 -0.4231
38.4 -0.4605
38.425 -0.5019
38.45 -0.5481
38.475 -0.6015
38.5 -0.6638
38.525 -0.7324
38.55 -0.7987
38.575 -0.8598
38.6 -0.9158
38.625 -0.9653
38.65 -1.0033
38.675 -1.0309
38.7 -1.0509
38.725 -1.063
38.75 -1.065
38.775 -1.0565
38.8 -1.038
38.825 -1.0112
38.85 -0.9777
38.875 -0.9321
38.9 -0.8789
38.925 -0.829
38.95 -0.7899
38.975 -0.7673
39 -0.76
39.025 -0.7637
39.05 -0.7769
39.075 -0.797
39.1 -0.822
39.125 -0.8493
39.15 -0.8753
39.175 -0.8989
39.2 -0.9223
39.225 -0.944
39.25 -0.9621
39.275 -0.9779
39.3 -0.9897
39.325 -0.9995
39.35 -1.0088
39.375 -1.0174
39.4 -1.0219
39.425 -1.0234
39.45 -1.0232
39.475 -1.0191
39.5 -1.0107
39.525 -0.9942
39.55 -0.9616
39.575 -0.9213
39.6 -0.8797
39.625 -0.8403
39.65 -0.8064
39.675 -0.781
39.7 -0.7631
39.725 -0.7494
39.75 -0.7396
39.775 -0.731
39.8 -0.7221
39.825 -0.7151
39.85 -0.7119
39.875 -0.713
39.9 -0.7148
39.925 -0.7177
39.95 -0.7234
39.975 -0.7355
40 -0.7499
40.025 -0.7672
40.05 -0.7907
40.075 -0.8177
40.1 -0.8439
40.125 -0.8675
40.15 -0.8882
40.175 -0.9093
40.2 -0.9274
40.225 -0.9431
40.25 -0.9614
40.275 -0.9824
40.3 -1.0064
40.325 -1.0345
40.35 -1.0652
40.375 -1.0938
40.4 -1.117
40.425 -1.1351
40.45 -1.1489
40.475 -1.1631
40.5 -1.1765
40.525 -1.1869
40.55 -1.1933
40.575 -1.1959
40.6 -1.1941
40.625 -1.1904
40.65 -1.1893
40.675 -1.1891
40.7 -1.1865
40.725 -1.177
40.75 -1.1554
40.775 -1.1238
40.8 -1.0873
40.825 -1.0527
40.85 -1.0223
40.875 -0.9989
40.9 -0.9858
40.925 -0.985
40.95 -0.9992
40.975 -1.0281
41 -1.069
41.025 -1.1155
41.05 -1.1535
41.075 -1.1722
41.1 -1.1784
41.125 -1.1793
41.15 -1.179
41.175 -1.1767
41.2 -1.1714
41.225 -1.1653
41.25 -1.1622
41.275 -1.159
41.3 -1.1542
41.325 -1.1467
41.35 -1.1329
41.375 -1.1121
41.4 -1.0853
41.425 -1.0585
41.45 -1.0349
41.475 -1.0182
41.5 -1.0083
41.525 -1.0011
41.55 -0.9966
41.575 -0.9969
41.6 -1.0005
41.625 -1.0068
41.65 -1.0154
41.675 -1.0274
41.7 -1.0397
41.725 -1.0493
41.75 -1.0589
41.775 -1.0708
41.8 -1.0854
41.825 -1.1024
41.85 -1.1192
41.875 -1.1372
41.9 -1.1586
41.925 -1.1786
41.95 -1.1874
41.975 -1.1811
42 -1.1681
42.025 -1.1514
42.05 -1.1351
42.075 -1.1207
42.1 -1.1098
42.125 -1.1036
42.15 -1.1008
42.175 -1.1016
42.2 -1.1049
42.225 -1.1146
42.25 -1.1304
42.275 -1.1507
42.3 -1.1766
42.325 -1.205
42.35 -1.2292
42.375 -1.2453
42.4 -1.2537
42.425 -1.2571
42.45 -1.2494
42.475 -1.2315
42.5 -1.202
42.525 -1.1642
42.55 -1.1262
42.575 -1.0899
42.6 -1.0546
42.625 -1.0192
42.65 -0.9849
42.675 -0.9496
42.7 -0.9121
42.725 -0.8722
42.75 -0.8291
42.775 -0.7888
42.8 -0.7568
42.825 -0.7315
42.85 -0.7075
42.875 -0.6822
42.9 -0.6564
42.925 -0.6366
42.95 -0.6259
42.975 -0.622
43 -0.6208
43.025 -0.6214
43.05 -0.6231
43.075 -0.6253
43.1 -0.6251
43.125 -0.6218
43.15 -0.6125
43.175 -0.5971
43.2 -0.5773
43.225 -0.5574
43.25 -0.5357
43.275 -0.5151
43.3 -0.496
43.325 -0.4799
43.35 -0.4665
43.375 -0.4549
43.4 -0.4374
43.425 -0.4135
43.45 -0.3872
43.475 -0.3535
43.5 -0.3112
43.525 -0.2609
43.55 -0.2043
43.575 -0.1436
43.6 -0.0771
43.625 -0.0143
43.65 0.042
43.675 0.0905
43.7 0.1317
43.725 0.1664
43.75 0.1937
43.775 0.2135
43.8 0.2249
43.825 0.2287
43.85 0.2251
43.875 0.2185
43.9 0.2117
43.925 0.2048
43.95 0.1986
43.975 0.189
44 0.1774
44.025 0.1611
44.05 0.1401
44.075 0.114
44.1 0.0852
44.125 0.0565
44.15 0.0268
44.175 -0.0029
44.2 -0.0315
44.225 -0.0549
44.25 -0.0771
44.275 -0.0998
44.3 -0.1227
44.325 -0.1463
44.35 -0.1735
44.375 -0.2038
44.4 -0.2314
44.425 -0.2546
44.45 -0.2757
44.475 -0.2964
44.5 -0.318
44.525 -0.3356
44.55 -0.3495
44.575 -0.3633
44.6 -0.3812
44.625 -0.403
44.65 -0.4287
44.675 -0.4574
44.7 -0.4833
44.725 -0.5059
44.75 -0.5248
44.775 -0.5441
44.8 -0.5697
44.825 -0.6014
44.85 -0.6334
44.875 -0.6631
44.9 -0.6866
44.925 -0.7031
44.95 -0.7112
44.975 -0.7114
45 -0.6997
45.025 -0.6642
45.05 -0.596
45.075 -0.5086
45.1 -0.4299
45.125 -0.3668
45.15 -0.3123
45.175 -0.2616
45.2 -0.2149
45.225 -0.1722
45.25 -0.132
45.275 -0.0926
45.3 -0.0547
45.325 -0.0118
45.35 0.0394
45.375 0.1018
45.4 0.1766
45.425 0.2567
45.45 0.3343
45.475 0.402
45.5 0.452
45.525 0.4852
45.55 0.5065
45.575 0.516
45.6 0.5163
45.625 0.5111
45.65 0.5043
45.675 0.4988
45.7 0.4962
45.725 0.4986
45.75 0.5008
45.775 0.5008
45.8 0.499
45.825 0.493
45.85 0.4835
45.875 0.4759
45.9 0.4699
45.925 0.4628
45.95 0.454
45.975 0.4402
46 0.4186
46.025 0.387
46.05 0.3463
46.075 0.2967
46.1 0.2419
46.125 0.1924
46.15 0.1603
46.175 0.1429
46.2 0.1254
46.225 0.1049
46.25 0.0833
46.275 0.0606
46.3 0.0396
46.325 0.0184
46.35 -0.0014
46.375 -0.0213
46.4 -0.044
46.425 -0.0691
46.45 -0.0963
46.475 -0.1243
46.5 -0.1513
46.525 -0.1752
46.55 -0.1958
46.575 -0.2181
46.6 -0.2449
46.625 -0.2696
46.65 -0.2739
46.675 -0.2496
46.7 -0.2103
46.725 -0.1654
46.75 -0.1052
46.775 -0.0311
46.8 0.0392
46.825 0.1048
46.85 0.1661
46.875 0.2223
46.9 0.275
46.925 0.3219
46.95 0.3616
46.975 0.3943
47 0.4217
47.025 0.4448
47.05 0.4625
47.075 0.4744
47.1 0.4832
47.125 0.4919
47.15 0.4988
47.175 0.5019
47.2 0.5002
47.225 0.493
47.25 0.4799
47.275 0.4614
47.3 0.4429
47.325 0.4384
47.35 0.4551
47.375 0.4858
47.4 0.5226
47.425 0.5595
47.45 0.5925
47.475 0.6196
47.5 0.642
47.525 0.6613
47.55 0.6773
47.575 0.6868
47.6 0.6906
47.625 0.6896
47.65 0.686
47.675 0.6801
47.7 0.6725
47.725 0.6637
47.75 0.6541
47.775 0.6437
47.8 0.6308
47.825 0.6155
47.85 0.5981
47.875 0.578
47.9 0.5525
47.925 0.523
47.95 0.4923
47.975 0.4628
48 0.4358
48.025 0.4139
48.05 0.3951
48.075 0.3827
48.1 0.3781
48.125 0.3787
48.15 0.3841
48.175 0.3973
48.2 0.4198
48.225 0.4479
48.25 0.4778
48.275 0.506
48.3 0.5334
48.325 0.5583
48.35 0.5792
48.375 0.5945
48.4 0.6041
48.425 0.6071
48.45 0.6031
48.475 0.593
48.5 0.5754
48.525 0.5486
48.55 0.5114
48.575 0.4644
48.6 0.4054
48.625 0.3349
48.65 0.2532
48.675 0.1603
48.7 0.0564
48.725 -0.0574
48.75 -0.1724
48.775 -0.2718
48.8 -0.348
48.825 -0.4132
48.85 -0.4799
48.875 -0.5461
48.9 -0.6042
48.925 -0.6568
48.95 -0.6805
48.975 -0.6652
49 -0.6364
49.025 -0.606
49.05 -0.5726
49.075 -0.5329
49.1 -0.4869
49.125 -0.4373
49.15 -0.3855
49.175 -0.3292
49.2 -0.2672
49.225 -0.2004
49.25 -0.1331
49.275 -0.0713
49.3 -0.0166
49.325 0.0311
49.35 0.0765
49.375 0.124
49.4 0.1712
49.425 0.2179
49.45 0.2756
49.475 0.3512
49.5 0.4296
49.525 0.5122
49.55 0.5959
49.575 0.672
49.6 0.7406
49.625 0.8033
49.65 0.8557
49.675 0.8969
49.7 0.928
49.725 0.9487
49.75 0.9594
49.775 0.9603
49.8 0.9492
49.825 0.9271
49.85 0.8947
49.875 0.8568
49.9 0.8246
49.925 0.8063
49.95 0.7982
49.975 0.7949
50 0.7889
50.025 0.7726
50.05 0.75
50.075 0.7219
50.1 0.689
50.125 0.6552
50.15 0.6236
50.175 0.6021
50.2 0.5948
50.225 0.6055
50.25 0.6311
50.275 0.6634
50.3 0.6951
50.325 0.7196
50.35 0.7339
50.375 0.7418
50.4 0.747
50.425 0.7517
50.45 0.7576
50.475 0.7646
50.5 0.7719
50.525 0.7784
50.55 0.7859
50.575 0.7986
50.6 0.8245
50.625 0.876
50.65 0.9442
50.675 1.0202
50.7 1.0979
50.725 1.1732
50.75 1.2414
50.775 1.3007
50.8 1.3517
50.825 1.3957
50.85 1.4312
50.875 1.4567
50.9 1.4723
50.925 1.4803
50.95 1.4851
50.975 1.4917
51 1.5062
51.025 1.5343
51.05 1.5749
51.075 1.6219
51.1 1.6726
51.125 1.7233
51.15 1.7699
51.175 1.8117
51.2 1.848
51.225 1.8782
51.25 1.9008
51.275 1.9173
51.3 1.9296
51.325 1.9397
51.35 1.9478
51.375 1.9557
51.4 1.9613
51.425 1.9634
51.45 1.9604
51.475 1.953
51.5 1.9434
51.525 1.9342
51.55 1.9243
51.575 1.9119
51.6 1.8958
51.625 1.8723
51.65 1.8405
51.675 1.8017
51.7 1.7574
51.725 1.7084
51.75 1.6598
51.775 1.6166
51.8 1.576
51.825 1.5325
51.85 1.4817
51.875 1.4242
51.9 1.3618
51.925 1.2932
51.95 1.2172
51.975 1.1357
52 1.0519
52.025 0.9722
52.05 0.8969
52.075 0.8228
52.1 0.7525
52.125 0.6938
52.15 0.6413
52.175 0.6027
52.2 0.5768
52.225 0.568
52.25 0.5748
52.275 0.598
52.3 0.6324
52.325 0.6691
52.35 0.7001
52.375 0.7244
52.4 0.7418
52.425 0.7529
52.45 0.7643
52.475 0.7836
52.5 0.8129
52.525 0.853
52.55 0.9033
52.575 0.9627
52.6 1.0266
52.625 1.0924
52.65 1.1592
52.675 1.2326
52.7 1.3155
52.725 1.4093
52.75 1.5158
52.775 1.6233
52.8 1.7268
52.825 1.8267
52.85 1.9206
52.875 2.0089
52.9 2.0921
52.925 2.1691
52.95 2.2354
52.975 2.2931
53 2.349
53.025 2.4026
53.05 2.4538
53.075 2.507
53.1 2.5663
53.125 2.6322
53.15 2.703
53.175 2.7732
53.2 2.8419
53.225 2.9079
53.25 2.9697
53.275 3.0274
53.3 3.0825
53.325 3.1382
53.35 3.1958
53.375 3.2529
53.4 3.3095
53.425 3.3666
53.45 3.4263
53.475 3.4962
53.5 3.5717
53.525 3.6463
53.55 3.7182
53.575 3.785
53.6 3.8452
53.625 3.8995
53.65 3.9479
53.675 3.991
53.7 4.0288
53.725 4.0611
53.75 4.0876
53.775 4.1094
53.8 4.1274
53.825 4.1408
53.85 4.1491
53.875 4.1534
53.9 4.1536
53.925 4.1488
53.95 4.1384
53.975 4.1226
54 4.1018
54.025 4.0774
54.05 4.0494
54.075 4.0168
54.1 3.9779
54.125 3.9339
54.15 3.8867
54.175 3.8377
54.2 3.7894
54.225 3.7418
54.25 3.695
54.275 3.6485
54.3 3.6024
54.325 3.5566
54.35 3.5111
54.375 3.4678
54.4 3.4285
54.425 3.3919
54.45 3.3536
54.475 3.3112
54.5 3.2642
54.525 3.214
54.55 3.1608
54.575 3.104
54.6 3.0451
54.625 2.9858
54.65 2.931
54.675 2.883
54.7 2.8442
54.725 2.8144
54.75 2.7898
54.775 2.7653
54.8 2.7384
54.825 2.7104
54.85 2.6809
54.875 2.6487
54.9 2.6145
54.925 2.5809
54.95 2.5507
54.975 2.5254
55 2.5005
55.025 2.4713
55.05 2.4339
55.075 2.388
55.1 2.3336
55.125 2.2735
55.15 2.2129
55.175 2.1579
55.2 2.1114
55.225 2.0714
55.25 2.0358
55.275 2.0052
55.3 1.9772
55.325 1.9454
55.35 1.9071
55.375 1.8622
55.4 1.8129
55.425 1.761
55.45 1.7109
55.475 1.6676
55.5 1.6379
55.525 1.6256
55.55 1.6226
55.575 1.6207
55.6 1.6214
55.625 1.6251
55.65 1.6321
55.675 1.6393
55.7 1.6449
55.725 1.6485
55.75 1.6469
55.775 1.6385
55.8 1.6241
55.825 1.6054
55.85 1.5837
55.875 1.5611
55.9 1.5394
55.925 1.5195
55.95 1.4983
55.975 1.4754
56 1.4516
56.025 1.4246
56.05 1.3924
56.075 1.3558
56.1 1.3198
56.125 1.289
56.15 1.2631
56.175 1.2375
56.2 1.2124
56.225 1.1922
56.25 1.1784
56.275 1.1674
56.3 1.1576
56.325 1.1464
56.35 1.134
56.375 1.1215
56.4 1.1085
56.425 1.0961
56.45 1.083
56.475 1.0698
56.5 1.0549
56.525 1.0394
56.55 1.0207
56.575 0.9954
56.6 0.9635
56.625 0.9314
56.65 0.9054
56.675 0.8817
56.7 0.8545
56.725 0.8219
56.75 0.7864
56.775 0.7489
56.8 0.7067
56.825 0.6538
56.85 0.5888
56.875 0.5123
56.9 0.4295
56.925 0.3406
56.95 0.2511
56.975 0.1706
57 0.1036
57.025 0.0516
57.05 0.0183
57.075 0.0071
57.1 0.006
57.125 0.0097
57.15 0.0193
57.175 0.0369
57.2 0.0598
57.225 0.083
57.25 0.1041
57.275 0.1223
57.3 0.1355
57.325 0.1453
57.35 0.1514
57.375 0.1536
57.4 0.154
57.425 0.1546
57.45 0.1563
57.475 0.1598
57.5 0.1587
57.525 0.1494
57.55 0.1325
57.575 0.1092
57.6 0.0767
57.625 0.0344
57.65 -0.0156
57.675 -0.065
57.7 -0.1153
57.725 -0.1658
57.75 -0.2084
57.775 -0.2511
57.8 -0.291
57.825 -0.3231
57.85 -0.3471
57.875 -0.3628
57.9 -0.3769
57.925 -0.3968
57.95 -0.4162
57.975 -0.4243
58 -0.4231
58.025 -0.4164
58.05 -0.4165
58.075 -0.4285
58.1 -0.4469
58.125 -0.4666
58.15 -0.4851
58.175 -0.5013
58.2 -0.5107
58.225 -0.5054
58.25 -0.487
58.275 -0.4659
58.3 -0.4456
58.325 -0.42
58.35 -0.3912
58.375 -0.3619
58.4 -0.3333
58.425 -0.3044
58.45 -0.2716
58.475 -0.2307
58.5 -0.1834
58.525 -0.1341
58.55 -0.0858
58.575 -0.0391
58.6 0.0014
58.625 0.03
58.65 0.0481
58.675 0.0607
58.7 0.0693
58.725 0.0745
58.75 0.0782
58.775 0.0777
58.8 0.0716
58.825 0.0595
58.85 0.0421
58.875 0.0214
58.9 -0.0019
58.925 -0.0259
58.95 -0.0486
58.975 -0.0714
59 -0.0955
59.025 -0.1207
59.05 -0.1463
59.075 -0.1736
59.1 -0.2069
59.125 -0.2407
59.15 -0.2643
59.175 -0.2763
59.2 -0.2857
59.225 -0.2979
59.25 -0.3136
59.275 -0.3351
59.3 -0.3591
59.325 -0.38
59.35 -0.3943
59.375 -0.3995
59.4 -0.3898
59.425 -0.3694
59.45 -0.3499
59.475 -0.3382
59.5 -0.3345
59.525 -0.335
59.55 -0.3381
59.575 -0.3429
59.6 -0.3475
59.625 -0.3478
59.65 -0.3452
59.675 -0.3393
59.7 -0.3271
59.725 -0.3062
59.75 -0.2745
59.775 -0.2369
59.8 -0.1955
59.825 -0.1481
59.85 -0.0995
59.875 -0.0563
59.9 -0.0195
59.925 0.0099
59.95 0.0336
59.975 0.055
60 0.0684
60.025 0.0736
60.05 0.0717
60.075 0.0627
60.1 0.0498
60.125 0.0371
60.15 0.032
60.175 0.0334
60.2 0.0359
60.225 0.0393
60.25 0.0397
60.275 0.0355
60.3 0.03
60.325 0.0222
60.35 0.0086
60.375 -0.0026
60.4 -0.0078
60.425 -0.0074
60.45 -0.0049
60.475 -0.0065
60.5 -0.018
60.525 -0.0423
60.55 -0.0773
60.575 -0.1099
60.6 -0.1245
60.625 -0.1258
60.65 -0.1275
60.675 -0.1355
60.7 -0.1492
60.725 -0.1646
60.75 -0.1764
60.775 -0.1801
60.8 -0.1723
60.825 -0.1462
60.85 -0.1088
60.875 -0.0693
60.9 -0.0327
60.925 -0.0018
60.95 0.0227
60.975 0.0404
61 0.054
61.025 0.0694
61.05 0.0942
61.075 0.1333
61.1 0.1844
61.125 0.2393
61.15 0.2949
61.175 0.3488
61.2 0.4008
61.225 0.4455
61.25 0.4809
61.275 0.5078
61.3 0.5281
61.325 0.543
61.35 0.5542
61.375 0.5626
61.4 0.5681
61.425 0.5693
61.45 0.5669
61.475 0.5626
61.5 0.5579
61.525 0.554
61.55 0.5516
61.575 0.5511
61.6 0.5499
61.625 0.5465
61.65 0.5406
61.675 0.5348
61.7 0.5316
61.725 0.5305
61.75 0.5291
61.775 0.5249
61.8 0.5187
61.825 0.5133
61.85 0.5043
61.875 0.4895
61.9 0.4689
61.925 0.4426
61.95 0.4111
61.975 0.3745
62 0.3328
62.025 0.2884
62.05 0.2409
62.075 0.1919
62.1 0.1488
62.125 0.1211
62.15 0.1096
62.175 0.1081
62.2 0.1075
62.225 0.1048
62.25 0.0984
62.275 0.0868
62.3 0.073
62.325 0.0616
62.35 0.0525
62.375 0.0425
62.4 0.0288
62.425 0.0122
62.45 -0.0108
62.475 -0.0404
62.5 -0.0768
62.525 -0.119
62.55 -0.1626
62.575 -0.2042
62.6 -0.2409
62.625 -0.2714
62.65 -0.2901
62.675 -0.2965
62.7 -0.2948
62.725 -0.2922
62.75 -0.2924
62.775 -0.2906
62.8 -0.2807
62.825 -0.2612
62.85 -0.2323
62.875 -0.1964
62.9 -0.1607
62.925 -0.1318
62.95 -0.1123
62.975 -0.1026
63 -0.1025
63.025 -0.1099
63.05 -0.1239
63.075 -0.1418
63.1 -0.1589
63.125 -0.1735
63.15 -0.1833
63.175 -0.1771
63.2 -0.1469
63.225 -0.0919
63.25 -0.0325
63.275 0.0222
63.3 0.0696
63.325 0.1104
63.35 0.1445
63.375 0.1695
63.4 0.186
63.425 0.1947
63.45 0.198
63.475 0.1996
63.5 0.198
63.525 0.1902
63.55 0.1799
63.575 0.1663
63.6 0.1451
63.625 0.1184
63.65 0.0855
63.675 0.0487
63.7 0.009
63.725 -0.0331
63.75 -0.0721
63.775 -0.1052
63.8 -0.1386
63.825 -0.1734
63.85 -0.2004
63.875 -0.2101
63.9 -0.2034
63.925 -0.1889
63.95 -0.1771
63.975 -0.1709
64 -0.1724
64.025 -0.1839
64.05 -0.2014
64.075 -0.225
64.1 -0.2515
64.125 -0.2669
64.15 -0.2691
64.175 -0.2702
64.2 -0.2738
64.225 -0.2827
64.25 -0.2963
64.275 -0.3157
64.3 -0.3422
64.325 -0.3746
64.35 -0.4127
64.375 -0.4585
64.4 -0.5095
64.425 -0.567
64.45 -0.6327
64.475 -0.6993
64.5 -0.7527
64.525 -0.7865
64.55 -0.8054
64.575 -0.8248
64.6 -0.8533
64.625 -0.8926
64.65 -0.9415
64.675 -1.0022
64.7 -1.0752
64.725 -1.1604
64.75 -1.2526
64.775 -1.3491
64.8 -1.4481
64.825 -1.5464
64.85 -1.6404
64.875 -1.7278
64.9 -1.8125
64.925 -1.8944
64.95 -1.9709
64.975 -2.0365
65 -2.083
65.025 -2.0918
65.05 -2.0693
65.075 -2.0391
65.1 -2.0108
65.125 -1.9877
65.15 -1.9672
65.175 -1.9442
65.2 -1.9181
65.225 -1.8853
65.25 -1.8394
65.275 -1.7783
65.3 -1.7105
65.325 -1.6424
65.35 -1.5788
65.375 -1.5278
65.4 -1.4912
65.425 -1.4699
65.45 -1.4591
65.475 -1.4536
65.5 -1.4465
65.525 -1.4305
65.55 -1.4033
65.575 -1.3676
65.6 -1.3264
65.625 -1.2831
65.65 -1.24
65.675 -1.1979
65.7 -1.152
65.725 -1.1022
65.75 -1.0529
65.775 -1.0067
65.8 -0.9648
65.825 -0.9279
65.85 -0.898
65.875 -0.8785
65.9 -0.8706
65.925 -0.877
65.95 -0.8991
65.975 -0.9255
66 -0.9431
66.025 -0.9467
66.05 -0.9428
66.075 -0.9368
66.1 -0.933
66.125 -0.9343
66.15 -0.9394
66.175 -0.947
66.2 -0.9533
66.225 -0.9543
66.25 -0.9528
66.275 -0.9548
66.3 -0.9615
66.325 -0.9743
66.35 -0.9944
66.375 -1.0212
66.4 -1.0532
66.425 -1.0902
66.45 -1.1312
66.475 -1.1746
66.5 -1.2205
66.525 -1.2706
66.55 -1.3283
66.575 -1.3941
66.6 -1.4565
66.625 -1.489
66.65 -1.4929
66.675 -1.4898
66.7 -1.4878
66.725 -1.4887
66.75 -1.4925
66.775 -1.4984
66.8 -1.5057
66.825 -1.5114
66.85 -1.5166
66.875 -1.529
66.9 -1.5517
66.925 -1.5857
66.95 -1.6343
66.975 -1.6957
67 -1.7651
67.025 -1.8356
67.05 -1.8997
67.075 -1.9525
67.1 -1.998
67.125 -2.0437
67.15 -2.0944
67.175 -2.1506
67.2 -2.2114
67.225 -2.2779
67.25 -2.347
67.275 -2.4033
67.3 -2.4348
67.325 -2.4486
67.35 -2.4566
67.375 -2.4625
67.4 -2.4646
67.425 -2.4655
67.45 -2.4681
67.475 -2.4721
67.5 -2.4816
67.525 -2.4966
67.55 -2.5157
67.575 -2.5336
67.6 -2.5492
67.625 -2.566
67.65 -2.584
67.675 -2.597
67.7 -2.6017
67.725 -2.5993
67.75 -2.591
67.775 -2.5742
67.8 -2.5537
67.825 -2.5311
67.85 -2.5065
67.875 -2.4787
67.9 -2.4512
67.925 -2.425
67.95 -2.3985
67.975 -2.3685
68 -2.3344
68.025 -2.2975
68.05 -2.2594
68.075 -2.2141
68.1 -2.1614
68.125 -2.1044
68.15 -2.0467
68.175 -1.991
68.2 -1.94
68.225 -1.8954
68.25 -1.8576
68.275 -1.8259
68.3 -1.8001
68.325 -1.7716
68.35 -1.7331
68.375 -1.6825
68.4 -1.6264
68.425 -1.572
68.45 -1.5225
68.475 -1.4782
68.5 -1.4396
68.525 -1.4075
68.55 -1.3786
68.575 -1.3492
68.6 -1.3186
68.625 -1.2865
68.65 -1.2555
68.675 -1.2323
68.7 -1.2202
68.725 -1.2207
68.75 -1.2332
68.775 -1.2536
68.8 -1.2725
68.825 -1.2757
68.85 -1.2583
68.875 -1.2227
68.9 -1.1791
68.925 -1.1381
68.95 -1.1034
68.975 -1.0762
69 -1.058
69.025 -1.0466
69.05 -1.0382
69.075 -1.0192
69.1 -0.9846
69.125 -0.9474
69.15 -0.9128
69.175 -0.8843
69.2 -0.8646
69.225 -0.8562
69.25 -0.863
69.275 -0.8848
69.3 -0.9185
69.325 -0.9588
69.35 -0.9999
69.375 -1.0314
69.4 -1.0488
69.425 -1.0514
69.45 -1.0456
69.475 -1.0348
69.5 -1.0163
69.525 -0.9857
69.55 -0.9458
69.575 -0.9038
69.6 -0.8599
69.625 -0.8143
69.65 -0.7718
69.675 -0.7372
69.7 -0.713
69.725 -0.6984
69.75 -0.6933
69.775 -0.6953
69.8 -0.7019
69.825 -0.7112
69.85 -0.7224
69.875 -0.735
69.9 -0.7439
69.925 -0.7455
69.95 -0.7418
69.975 -0.7306
70 -0.7142
70.025 -0.6956
70.05 -0.6757
70.075 -0.6579
70.1 -0.6433
70.125 -0.6292
70.15 -0.6118
70.175 -0.5868
70.2 -0.5571
70.225 -0.5278
70.25 -0.5022
70.275 -0.4779
70.3 -0.4532
70.325 -0.4234
70.35 -0.3811
70.375 -0.3279
70.4 -0.275
70.425 -0.2302
70.45 -0.1974
70.475 -0.177
70.5 -0.168
70.525 -0.1704
70.55 -0.184
70.575 -0.208
70.6 -0.2393
70.625 -0.2761
70.65 -0.3144
70.675 -0.3487
70.7 -0.3742
70.725 -0.3797
70.75 -0.3643
70.775 -0.3349
70.8 -0.3011
70.825 -0.2701
70.85 -0.2472
70.875 -0.2301
70.9 -0.2163
70.925 -0.2023
70.95 -0.186
70.975 -0.1666
71 -0.1441
71.025 -0.1231
71.05 -0.1043
71.075 -0.0836
71.1 -0.0621
71.125 -0.0432
71.15 -0.0304
71.175 -0.0275
71.2 -0.0345
71.225 -0.0474
71.25 -0.059
71.275 -0.0622
71.3 -0.0615
71.325 -0.0644
71.35 -0.0678
71.375 -0.0638
71.4 -0.0524
71.425 -0.0388
71.45 -0.0222
71.475 0.0008
71.5 0.0432
71.525 0.1243
71.55 0.223
71.575 0.3205
71.6 0.4128
71.625 0.4977
71.65 0.5735
71.675 0.6453
71.7 0.7128
71.725 0.7792
71.75 0.845
71.775 0.9083
71.8 0.975
71.825 1.0439
71.85 1.1064
71.875 1.1632
71.9 1.2143
71.925 1.2568
71.95 1.2911
71.975 1.3178
72 1.3362
72.025 1.3474
72.05 1.3536
72.075 1.3539
72.1 1.3465
72.125 1.331
72.15 1.3069
72.175 1.2793
72.2 1.2567
72.225 1.2477
72.25 1.2522
72.275 1.2626
72.3 1.2735
72.325 1.2803
72.35 1.2801
72.375 1.2722
72.4 1.2574
72.425 1.2373
72.45 1.212
72.475 1.1834
72.5 1.1497
72.525 1.1143
72.55 1.0835
72.575 1.0593
72.6 1.0376
72.625 1.0199
72.65 1.0025
72.675 0.98
72.7 0.9502
72.725 0.9152
72.75 0.8762
72.775 0.8341
72.8 0.7846
72.825 0.7301
72.85 0.6715
72.875 0.6098
72.9 0.5488
72.925 0.4891
72.95 0.4368
72.975 0.3972
73 0.3637
73.025 0.3322
73.05 0.3048
73.075 0.2857
73.1 0.2823
73.125 0.2959
73.15 0.3307
73.175 0.3868
73.2 0.4529
73.225 0.518
73.25 0.576
73.275 0.6285
73.3 0.6756
73.325 0.7201
73.35 0.7663
73.375 0.8151
73.4 0.8619
73.425 0.9067
73.45 0.951
73.475 0.9925
73.5 1.033
73.525 1.0773
73.55 1.1171
73.575 1.1455
73.6 1.1634
73.625 1.1755
73.65 1.1834
73.675 1.1864
73.7 1.1904
73.725 1.1958
73.75 1.2054
73.775 1.2245
73.8 1.257
73.825 1.3016
73.85 1.3608
73.875 1.4332
73.9 1.5108
73.925 1.5846
73.95 1.6503
73.975 1.7117
74 1.7725
74.025 1.8251
74.05 1.8687
74.075 1.903
74.1 1.9266
74.125 1.9405
74.15 1.9436
74.175 1.9373
74.2 1.9255
74.225 1.9089
74.25 1.8918
74.275 1.8788
74.3 1.877
74.325 1.8886
74.35 1.9106
74.375 1.9393
74.4 1.9734
74.425 2.0056
74.45 2.0335
74.475 2.0621
74.5 2.0914
74.525 2.1197
74.55 2.1539
74.575 2.1975
74.6 2.2452
74.625 2.293
74.65 2.3361
74.675 2.3688
74.7 2.3923
74.725 2.4079
74.75 2.4149
74.775 2.4126
74.8 2.4044
74.825 2.3915
74.85 2.3738
74.875 2.3503
74.9 2.3205
74.925 2.2855
74.95 2.2448
74.975 2.2017
75 2.1613
75.025 2.1315
75.05 2.1128
75.075 2.1002
75.1 2.0845
75.125 2.0665
75.15 2.0443
75.175 2.0144
75.2 1.9757
75.225 1.9322
75.25 1.8889
75.275 1.8495
75.3 1.8111
75.325 1.7762
75.35 1.7514
75.375 1.7359
75.4 1.7237
75.425 1.7038
75.45 1.6743
75.475 1.6351
75.5 1.5938
75.525 1.5695
75.55 1.5686
75.575 1.5819
75.6 1.5981
75.625 1.616
75.65 1.6335
75.675 1.6492
75.7 1.6632
75.725 1.6747
75.75 1.6818
75.775 1.682
75.8 1.6794
75.825 1.6753
75.85 1.6727
75.875 1.675
75.9 1.681
75.925 1.6928
75.95 1.7154
75.975 1.7554
76 1.8181
76.025 1.8912
76.05 1.9595
76.075 2.022
76.1 2.0785
76.125 2.1313
76.15 2.1794
76.175 2.2205
76.2 2.2558
76.225 2.2844
76.25 2.3102
76.275 2.3387
76.3 2.3761
76.325 2.4286
76.35 2.4913
76.375 2.5522
76.4 2.6081
76.425 2.66
76.45 2.7083
76.475 2.7532
76.5 2.7955
76.525 2.8335
76.55 2.8668
76.575 2.8968
76.6 2.9235
76.625 2.9462
76.65 2.9647
76.675 2.9796
76.7 2.9898
76.725 2.9959
76.75 3.0008
76.775 3.0063
76.8 3.0102
76.825 3.0128
76.85 3.0139
76.875 3.0138
76.9 3.014
76.925 3.0121
76.95 3.0058
76.975 2.9946
77 2.9772
77.025 2.9528
77.05 2.9223
77.075 2.8865
77.1 2.8487
77.125 2.8131
77.15 2.7812
77.175 2.7532
77.2 2.7292
77.225 2.7054
77.25 2.6778
77.275 2.6453
77.3 2.6069
77.325 2.5631
77.35 2.5161
77.375 2.4654
77.4 2.4071
77.425 2.3419
77.45 2.2708
77.475 2.1959
77.5 2.1169
77.525 2.0356
77.55 1.9603
77.575 1.9009
77.6 1.8598
77.625 1.8264
77.65 1.7987
77.675 1.7878
77.7 1.7986
77.725 1.8263
77.75 1.8794
77.775 1.9573
77.8 2.0382
77.825 2.1119
77.85 2.1786
77.875 2.2376
77.9 2.2894
77.925 2.3321
77.95 2.3657
77.975 2.3908
78 2.4082
78.025 2.4154
78.05 2.4119
78.075 2.4029
78.1 2.3967
78.125 2.3988
78.15 2.4029
78.175 2.4011
78.2 2.3948
78.225 2.3836
78.25 2.3642
78.275 2.3358
78.3 2.2975
78.325 2.2491
78.35 2.1945
78.375 2.1421
78.4 2.1008
78.425 2.075
78.45 2.0664
78.475 2.0686
78.5 2.0752
78.525 2.0859
78.55 2.1009
78.575 2.1147
78.6 2.1215
78.625 2.1196
78.65 2.1065
78.675 2.079
78.7 2.039
78.725 1.9933
78.75 1.9481
78.775 1.9017
78.8 1.8524
78.825 1.8063
78.85 1.766
78.875 1.7279
78.9 1.6871
78.925 1.6494
78.95 1.6208
78.975 1.5976
79 1.5751
79.025 1.5514
79.05 1.5235
79.075 1.4904
79.1 1.4538
79.125 1.4131
79.15 1.3698
79.175 1.3251
79.2 1.2881
79.225 1.2691
79.25 1.2674
79.275 1.2735
79.3 1.2763
79.325 1.2723
79.35 1.2609
79.375 1.2424
79.4 1.2179
79.425 1.1888
79.45 1.1565
79.475 1.1249
79.5 1.0964
79.525 1.0726
79.55 1.0551
79.575 1.0419
79.6 1.0293
79.625 1.0119
79.65 0.9891
79.675 0.9585
79.7 0.9223
79.725 0.8808
79.75 0.8295
79.775 0.7695
79.8 0.7042
79.825 0.6366
79.85 0.5699
79.875 0.5066
79.9 0.4463
79.925 0.3875
79.95 0.3385
79.975 0.303
80 0.2765
80.025 0.2487
80.05 0.2125
80.075 0.1662
80.1 0.1115
80.125 0.0508
80.15 -0.0125
80.175 -0.0746
80.2 -0.1343
80.225 -0.1891
80.25 -0.2356
80.275 -0.2762
80.3 -0.3164
80.325 -0.3592
80.35 -0.4063
80.375 -0.4515
80.4 -0.4857
80.425 -0.507
80.45 -0.5156
80.475 -0.5136
80.5 -0.5058
80.525 -0.4951
80.55 -0.484
80.575 -0.4748
80.6 -0.4694
80.625 -0.4678
80.65 -0.4649
80.675 -0.4564
80.7 -0.4382
80.725 -0.4191
80.75 -0.4004
80.775 -0.3814
80.8 -0.3599
80.825 -0.3372
80.85 -0.3186
80.875 -0.3065
80.9 -0.3005
80.925 -0.3049
80.95 -0.3196
80.975 -0.3431
81 -0.3721
81.025 -0.4048
81.05 -0.4404
81.075 -0.4781
81.1 -0.5179
81.125 -0.5543
81.15 -0.5779
81.175 -0.5769
81.2 -0.546
81.225 -0.4965
81.25 -0.4428
81.275 -0.3919
81.3 -0.3413
81.325 -0.2892
81.35 -0.2367
81.375 -0.1862
81.4 -0.1415
81.425 -0.0999
81.45 -0.0599
81.475 -0.0184
81.5 0.0249
81.525 0.069
81.55 0.111
81.575 0.1518
81.6 0.1946
81.625 0.2389
81.65 0.2865
81.675 0.3385
81.7 0.3941
81.725 0.452
81.75 0.5149
81.775 0.5869
81.8 0.6661
81.825 0.7479
81.85 0.8299
81.875 0.9095
81.9 0.9871
81.925 1.0606
81.95 1.1299
81.975 1.197
82 1.2622
82.025 1.3205
82.05 1.3731
82.075 1.4237
82.1 1.4737
82.125 1.5215
82.15 1.5687
82.175 1.6137
82.2 1.6569
82.225 1.6969
82.25 1.7336
82.275 1.7723
82.3 1.8103
82.325 1.8446
82.35 1.8733
82.375 1.8964
82.4 1.9135
82.425 1.9248
82.45 1.9308
82.475 1.931
82.5 1.9274
82.525 1.9208
82.55 1.9153
82.575 1.9129
82.6 1.9193
82.625 1.9381
82.65 1.9624
82.675 1.9904
82.7 2.0183
82.725 2.0438
82.75 2.07
82.775 2.0956
82.8 2.1161
82.825 2.1377
82.85 2.1697
82.875 2.2128
82.9 2.2672
82.925 2.3257
82.95 2.3822
82.975 2.4357
83 2.4848
83.025 2.5318
83.05 2.5743
83.075 2.6098
83.1 2.6376
83.125 2.6572
83.15 2.6686
83.175 2.6733
83.2 2.6698
83.225 2.6584
83.25 2.6407
83.275 2.6193
83.3 2.5941
83.325 2.5656
83.35 2.5399
83.375 2.5191
83.4 2.5012
83.425 2.4815
83.45 2.4592
83.475 2.4313
83.5 2.3983
83.525 2.365
83.55 2.335
83.575 2.3077
83.6 2.2818
83.625 2.2532
83.65 2.2209
83.675 2.185
83.7 2.1448
83.725 2.1038
83.75 2.0704
83.775 2.0434
83.8 2.0175
83.825 1.991
83.85 1.9633
83.875 1.9339
83.9 1.9058
83.925 1.8816
83.95 1.8623
83.975 1.8468
84 1.8339
84.025 1.8248
84.05 1.8184
84.075 1.8156
84.1 1.8145
84.125 1.8129
84.15 1.8096
84.175 1.8075
84.2 1.8065
84.225 1.807
84.25 1.8119
84.275 1.821
84.3 1.8324
84.325 1.8424
84.35 1.8496
84.375 1.854
84.4 1.8577
84.425 1.8724
84.45 1.9008
84.475 1.9373
84.5 1.9783
84.525 2.0206
84.55 2.0628
84.575 2.102
84.6 2.137
84.625 2.1661
84.65 2.1874
84.675 2.2015
84.7 2.2091
84.725 2.2122
84.75 2.2132
84.775 2.2132
84.8 2.212
84.825 2.2092
84.85 2.2029
84.875 2.194
84.9 2.1877
84.925 2.1859
84.95 2.1887
84.975 2.1949
85 2.2004
85.025 2.2021
85.05 2.1999
85.075 2.193
85.1 2.1815
85.125 2.1647
85.15 2.1415
85.175 2.1127
85.2 2.0787
85.225 2.0399
85.25 1.9973
85.275 1.9538
85.3 1.9116
85.325 1.8704
85.35 1.8289
85.375 1.7876
85.4 1.7467
85.425 1.7051
85.45 1.6612
85.475 1.618
85.5 1.5843
85.525 1.569
85.55 1.5623
85.575 1.5544
85.6 1.5402
85.625 1.5183
85.65 1.4908
85.675 1.463
85.7 1.4376
85.725 1.4138
85.75 1.3897
85.775 1.3625
85.8 1.3292
85.825 1.2878
85.85 1.2396
85.875 1.1881
85.9 1.1453
85.925 1.1195
85.95 1.1024
85.975 1.0835
86 1.0599
86.025 1.0306
86.05 0.9991
86.075 0.9685
86.1 0.9373
86.125 0.9023
86.15 0.8636
86.175 0.8171
86.2 0.7652
86.225 0.7082
86.25 0.6381
86.275 0.5541
86.3 0.4635
86.325 0.3821
86.35 0.3238
86.375 0.2803
86.4 0.2458
86.425 0.2143
86.45 0.1826
86.475 0.1515
86.5 0.12
86.525 0.088
86.55 0.0588
86.575 0.0327
86.6 0.0094
86.625 -0.0062
86.65 -0.0079
86.675 0.0033
86.7 0.0168
86.725 0.0292
86.75 0.0452
86.775 0.0635
86.8 0.0777
86.825 0.0872
86.85 0.0913
86.875 0.0934
86.9 0.1004
86.925 0.1153
86.95 0.1373
86.975 0.162
87 0.1849
87.025 0.2059
87.05 0.2235
87.075 0.2365
87.1 0.2446
87.125 0.247
87.15 0.2442
87.175 0.2394
87.2 0.2332
87.225 0.2287
87.25 0.2246
87.275 0.2303
87.3 0.2523
87.325 0.2839
87.35 0.3175
87.375 0.3538
87.4 0.3919
87.425 0.4307
87.45 0.4678
87.475 0.5002
87.5 0.5264
87.525 0.5455
87.55 0.5552
87.575 0.5563
87.6 0.5513
87.625 0.5431
87.65 0.5321
87.675 0.5169
87.7 0.4972
87.725 0.4743
87.75 0.4505
87.775 0.4272
87.8 0.4043
87.825 0.3868
87.85 0.3806
87.875 0.3771
87.9 0.3752
87.925 0.3748
87.95 0.3727
87.975 0.3689
88 0.3668
88.025 0.3682
88.05 0.3731
88.075 0.3791
88.1 0.3876
88.125 0.4033
88.15 0.444
88.175 0.5075
88.2 0.578
88.225 0.6461
88.25 0.7103
88.275 0.7713
88.3 0.8273
88.325 0.8773
88.35 0.9245
88.375 0.9707
88.4 1.0096
88.425 1.0366
88.45 1.0499
88.475 1.0515
88.5 1.0476
88.525 1.0417
88.55 1.0345
88.575 1.0271
88.6 1.0216
88.625 1.0203
88.65 1.0257
88.675 1.0385
88.7 1.0541
88.725 1.0712
88.75 1.0867
88.775 1.0973
88.8 1.1005
88.825 1.0985
88.85 1.0977
88.875 1.0979
88.9 1.0974
88.925 1.0978
88.95 1.0975
88.975 1.0974
89 1.0933
89.025 1.0862
89.05 1.0762
89.075 1.0627
89.1 1.0488
89.125 1.034
89.15 1.0246
89.175 1.0229
89.2 1.0225
89.225 1.0174
89.25 1.0056
89.275 0.9876
89.3 0.967
89.325 0.9434
89.35 0.9184
89.375 0.8927
89.4 0.8621
89.425 0.8233
89.45 0.7786
89.475 0.7283
89.5 0.6703
89.525 0.6074
89.55 0.5415
89.575 0.4696
89.6 0.3926
89.625 0.3157
89.65 0.251
89.675 0.2087
89.7 0.1746
89.725 0.1348
89.75 0.0862
89.775 0.0301
89.8 -0.0289
89.825 -0.0868
89.85 -0.1496
89.875 -0.2167
89.9 -0.285
89.925 -0.3504
89.95 -0.4066
89.975 -0.4551
90 -0.5016
90.025 -0.5495
90.05 -0.6022
90.075 -0.6576
90.1 -0.7149
90.125 -0.7674
90.15 -0.8003
90.175 -0.8077
90.2 -0.8018
90.225 -0.7938
90.25 -0.7893
90.275 -0.7895
90.3 -0.7981
90.325 -0.8171
90.35 -0.8418
90.375 -0.8646
90.4 -0.8782
90.425 -0.88
90.45 -0.8695
90.475 -0.8543
90.5 -0.8415
90.525 -0.8353
90.55 -0.8362
90.575 -0.8423
90.6 -0.8527
90.625 -0.8632
90.65 -0.8744
90.675 -0.8887
90.7 -0.9044
90.725 -0.9144
90.75 -0.9145
90.775 -0.9065
90.8 -0.896
90.825 -0.8871
90.85 -0.8799
90.875 -0.8739
90.9 -0.8675
90.925 -0.8611
90.95 -0.8573
90.975 -0.8574
91 -0.8623
91.025 -0.8744
91.05 -0.8973
91.075 -0.9285
91.1 -0.9626
91.125 -1.0014
91.15 -1.0449
91.175 -1.0924
91.2 -1.1467
91.225 -1.2055
91.25 -1.2642
91.275 -1.3221
91.3 -1.3796
91.325 -1.439
91.35 -1.4899
91.375 -1.5289
91.4 -1.5515
91.425 -1.5624
91.45 -1.5665
91.475 -1.5659
91.5 -1.5607
91.525 -1.5565
91.55 -1.5534
91.575 -1.5539
91.6 -1.5533
91.625 -1.5432
91.65 -1.5201
91.675 -1.4931
91.7 -1.4659
91.725 -1.4419
91.75 -1.4216
91.775 -1.4065
91.8 -1.3891
91.825 -1.3731
91.85 -1.3643
91.875 -1.3607
91.9 -1.36
91.925 -1.3553
91.95 -1.3309
91.975 -1.2879
92 -1.2391
92.025 -1.1887
92.05 -1.1382
92.075 -1.0884
92.1 -1.0374
92.125 -0.9838
92.15 -0.9313
92.175 -0.8825
92.2 -0.8383
92.225 -0.8012
92.25 -0.7737
92.275 -0.7537
92.3 -0.7418
92.325 -0.7393
92.35 -0.7484
92.375 -0.7667
92.4 -0.7878
92.425 -0.807
92.45 -0.8233
92.475 -0.8375
92.5 -0.853
92.525 -0.8644
92.55 -0.869
92.575 -0.8693
92.6 -0.871
92.625 -0.8748
92.65 -0.8798
92.675 -0.8867
92.7 -0.8914
92.725 -0.8915
92.75 -0.8896
92.775 -0.8867
92.8 -0.8854
92.825 -0.8892
92.85 -0.9026
92.875 -0.9211
92.9 -0.9372
92.925 -0.9518
92.95 -0.9641
92.975 -0.9704
93 -0.9729
93.025 -0.9764
93.05 -0.9806
93.075 -0.9877
93.1 -1.0013
93.125 -1.0167
93.15 -1.0342
93.175 -1.0555
93.2 -1.079
93.225 -1.0981
93.25 -1.1118
93.275 -1.1212
93.3 -1.1349
93.325 -1.1568
93.35 -1.189
93.375 -1.2148
93.4 -1.2224
93.425 -1.2224
93.45 -1.2213
93.475 -1.2206
93.5 -1.2189
93.525 -1.2185
93.55 -1.2199
93.575 -1.2173
93.6 -1.2138
93.625 -1.2086
93.65 -1.1915
93.675 -1.1543
93.7 -1.0968
93.725 -1.0315
93.75 -0.967
93.775 -0.9078
93.8 -0.855
93.825 -0.8098
93.85 -0.7708
93.875 -0.7355
93.9 -0.7063
93.925 -0.6842
93.95 -0.6716
93.975 -0.6719
94 -0.6788
94.025 -0.6899
94.05 -0.7072
94.075 -0.7254
94.1 -0.7368
94.125 -0.7431
94.15 -0.7378
94.175 -0.714
94.2 -0.6719
94.225 -0.6129
94.25 -0.5497
94.275 -0.4939
94.3 -0.4522
94.325 -0.4203
94.35 -0.3976
94.375 -0.3861
94.4 -0.3793
94.425 -0.3659
94.45 -0.3347
94.475 -0.2992
94.5 -0.2678
94.525 -0.2352
94.55 -0.191
94.575 -0.1329
94.6 -0.0721
94.625 -0.0124
94.65 0.0445
94.675 0.099
94.7 0.1523
94.725 0.2051
94.75 0.2594
94.775 0.3121
94.8 0.3597
94.825 0.3981
94.85 0.4282
94.875 0.4509
94.9 0.4664
94.925 0.4749
94.95 0.4762
94.975 0.471
95 0.4594
95.025 0.4407
95.05 0.4147
95.075 0.3818
95.1 0.3399
95.125 0.2817
95.15 0.2119
95.175 0.1442
95.2 0.0822
95.225 0.0257
95.25 -0.0247
95.275 -0.0629
95.3 -0.0885
95.325 -0.1068
95.35 -0.1181
95.375 -0.1276
95.4 -0.1411
95.425 -0.1619
95.45 -0.1937
95.475 -0.2346
95.5 -0.2814
95.525 -0.3366
95.55 -0.3966
95.575 -0.4585
95.6 -0.5192
95.625 -0.5704
95.65 -0.6129
95.675 -0.6517
95.7 -0.6917
95.725 -0.7335
95.75 -0.7784
95.775 -0.825
95.8 -0.8688
95.825 -0.907
95.85 -0.9396
95.875 -0.9634
95.9 -0.9773
95.925 -0.9875
95.95 -0.9951
95.975 -0.9888
96 -0.9673
96.025 -0.9319
96.05 -0.8805
96.075 -0.822
96.1 -0.7599
96.125 -0.6972
96.15 -0.6372
96.175 -0.5761
96.2 -0.5183
96.225 -0.4652
96.25 -0.4224
96.275 -0.3909
96.3 -0.366
96.325 -0.3474
96.35 -0.3336
96.375 -0.3256
96.4 -0.3238
96.425 -0.327
96.45 -0.3407
96.475 -0.3657
96.5 -0.3971
96.525 -0.4298
96.55 -0.4483
96.575 -0.4528
96.6 -0.4519
96.625 -0.4507
96.65 -0.4518
96.675 -0.4507
96.7 -0.4453
96.725 -0.4376
96.75 -0.427
96.775 -0.4088
96.8 -0.3791
96.825 -0.3397
96.85 -0.2977
96.875 -0.2586
96.9 -0.2274
96.925 -0.2052
96.95 -0.1913
96.975 -0.1841
97 -0.1847
97.025 -0.1928
97.05 -0.2065
97.075 -0.2263
97.1 -0.2515
97.125 -0.2838
97.15 -0.3253
97.175 -0.3695
97.2 -0.4078
97.225 -0.4287
97.25 -0.4251
97.275 -0.4047
97.3 -0.3688
97.325 -0.3223
97.35 -0.273
97.375 -0.2289
97.4 -0.1944
97.425 -0.1739
97.45 -0.1704
97.475 -0.1809
97.5 -0.2021
97.525 -0.2321
97.55 -0.2689
97.575 -0.3136
97.6 -0.3641
97.625 -0.4164
97.65 -0.4682
97.675 -0.5132
97.7 -0.5435
97.725 -0.5464
97.75 -0.5149
97.775 -0.4653
97.8 -0.4129
97.825 -0.3636
97.85 -0.3163
97.875 -0.2727
97.9 -0.2363
97.925 -0.2101
97.95 -0.1965
97.975 -0.1958
98 -0.2078
98.025 -0.2333
98.05 -0.2711
98.075 -0.3155
98.1 -0.3556
98.125 -0.3841
98.15 -0.3959
98.175 -0.3888
98.2 -0.3736
98.225 -0.3553
98.25 -0.3375
98.275 -0.3225
98.3 -0.3079
98.325 -0.2872
98.35 -0.2606
98.375 -0.2338
98.4 -0.2055
98.425 -0.1738
98.45 -0.1402
98.475 -0.1111
98.5 -0.0873
98.525 -0.0714
98.55 -0.0669
98.575 -0.0752
98.6 -0.0921
98.625 -0.1165
98.65 -0.1438
98.675 -0.1608
98.7 -0.1578
98.725 -0.1393
98.75 -0.1123
98.775 -0.0849
98.8 -0.0611
98.825 -0.0451
98.85 -0.0366
98.875 -0.0332
98.9 -0.0367
98.925 -0.0494
98.95 -0.0717
98.975 -0.1029
99 -0.1397
99.025 -0.1745
99.05 -0.1971
99.075 -0.2024
99.1 -0.1956
99.125 -0.1834
99.15 -0.1734
99.175 -0.1714
99.2 -0.1753
99.225 -0.1843
99.25 -0.2014
99.275 -0.2227
99.3 -0.2451
99.325 -0.2657
99.35 -0.2812
99.375 -0.2862
99.4 -0.2793
99.425 -0.2594
99.45 -0.2255
99.475 -0.1825
99.5 -0.1345
99.525 -0.0852
99.55 -0.0347
99.575 0.0136
99.6 0.0564
99.625 0.092
99.65 0.1188
99.675 0.1379
99.7 0.1484
99.725 0.1498
99.75 0.144
99.775 0.1319
99.8 0.1149
99.825 0.0945
99.85 0.0744
99.875 0.06
99.9 0.0455
99.925 0.0243
99.95 -0.0047
99.975 -0.0402
100 -0.0804
