# Supplementary material for: Uptake of N2O5 by aqueous aerosol unveiled using chemically accurate many-body potentials
Source: Nat Commun. 2022 Mar 10;13:1266. doi: 10.1038/s41467-022-28697-8 (PMC8913772; doi:10.1038/s41467-022-28697-8)
Supplement: Supplementary file 3 — Source Data [file 41467_2022_28697_MOESM3_ESM.zip › n2o5-uptake-data/Fig2/scattering/rep09run03/relcom_gds.dat]

0.025 11.9085
0.05 11.9096
0.075 11.9106
0.1 11.9116
0.125 11.9126
0.15 11.9136
0.175 11.9146
0.2 11.9155
0.225 11.9165
0.25 11.9174
0.275 11.9183
0.3 11.9192
0.325 11.92
0.35 11.9209
0.375 11.9217
0.4 11.9225
0.425 11.9233
0.45 11.9241
0.475 11.9249
0.5 11.9256
0.525 11.9264
0.55 11.9271
0.575 11.9278
0.6 11.9285
0.625 11.9292
0.65 11.9299
0.675 11.9306
0.7 11.9312
0.725 11.9318
0.75 11.9324
0.775 11.933
0.8 11.9336
0.825 11.9342
0.85 11.9347
0.875 11.9352
0.9 11.9357
0.925 11.9361
0.95 11.9366
0.975 11.937
1 11.9374
1.025 11.9379
1.05 11.9383
1.075 11.9387
1.1 11.939
1.125 11.9394
1.15 11.9397
1.175 11.9401
1.2 11.9404
1.225 11.9407
1.25 11.941
1.275 11.9413
1.3 11.9415
1.325 11.9418
1.35 11.942
1.375 11.9423
1.4 11.9425
1.425 11.9427
1.45 11.9429
1.475 11.9431
1.5 11.9434
1.525 11.9436
1.55 11.9438
1.575 11.944
1.6 11.9442
1.625 11.9444
1.65 11.9445
1.675 11.9447
1.7 11.9448
1.725 11.9449
1.75 11.945
1.775 11.9451
1.8 11.9452
1.825 11.9453
1.85 11.9453
1.875 11.9454
1.9 11.9454
1.925 11.9454
1.95 11.9455
1.975 11.9455
2 11.9454
2.025 11.9454
2.05 11.9454
2.075 11.9454
2.1 11.9453
2.125 11.9452
2.15 11.9451
2.175 11.945
2.2 11.9449
2.225 11.9448
2.25 11.9447
2.275 11.9446
2.3 11.9445
2.325 11.9443
2.35 11.9442
2.375 11.944
2.4 11.9439
2.425 11.9438
2.45 11.9436
2.475 11.9434
2.5 11.9433
2.525 11.9431
2.55 11.943
2.575 11.9428
2.6 11.9427
2.625 11.9425
2.65 11.9424
2.675 11.9422
2.7 11.942
2.725 11.9418
2.75 11.9416
2.775 11.9414
2.8 11.9412
2.825 11.9409
2.85 11.9407
2.875 11.9404
2.9 11.9402
2.925 11.9399
2.95 11.9396
2.975 11.9393
3 11.9391
3.025 11.9388
3.05 11.9385
3.075 11.9382
3.1 11.9379
3.125 11.9375
3.15 11.9372
3.175 11.9369
3.2 11.9365
3.225 11.9361
3.25 11.9358
3.275 11.9354
3.3 11.9349
3.325 11.9345
3.35 11.9341
3.375 11.9336
3.4 11.9331
3.425 11.9326
3.45 11.932
3.475 11.9315
3.5 11.9309
3.525 11.9303
3.55 11.9297
3.575 11.9291
3.6 11.9285
3.625 11.9278
3.65 11.9272
3.675 11.9265
3.7 11.9258
3.725 11.9252
3.75 11.9245
3.775 11.9238
3.8 11.9231
3.825 11.9224
3.85 11.9217
3.875 11.921
3.9 11.9203
3.925 11.9195
3.95 11.9188
3.975 11.9181
4 11.9173
4.025 11.9165
4.05 11.9158
4.075 11.915
4.1 11.9142
4.125 11.9134
4.15 11.9126
4.175 11.9117
4.2 11.9109
4.225 11.91
4.25 11.9091
4.275 11.9082
4.3 11.9073
4.325 11.9064
4.35 11.9055
4.375 11.9046
4.4 11.9036
4.425 11.9027
4.45 11.9017
4.475 11.9007
4.5 11.8997
4.525 11.8987
4.55 11.8976
4.575 11.8966
4.6 11.8955
4.625 11.8945
4.65 11.8934
4.675 11.8923
4.7 11.8912
4.725 11.8901
4.75 11.889
4.775 11.8878
4.8 11.8867
4.825 11.8855
4.85 11.8843
4.875 11.8831
4.9 11.8819
4.925 11.8807
4.95 11.8795
4.975 11.8782
5 11.877
5.025 11.8757
5.05 11.8745
5.075 11.8732
5.1 11.8719
5.125 11.8706
5.15 11.8693
5.175 11.8679
5.2 11.8665
5.225 11.8651
5.25 11.8638
5.275 11.8623
5.3 11.8609
5.325 11.8595
5.35 11.858
5.375 11.8565
5.4 11.8551
5.425 11.8536
5.45 11.8521
5.475 11.8505
5.5 11.849
5.525 11.8474
5.55 11.8459
5.575 11.8443
5.6 11.8427
5.625 11.8411
5.65 11.8394
5.675 11.8378
5.7 11.8361
5.725 11.8345
5.75 11.8328
5.775 11.831
5.8 11.8293
5.825 11.8276
5.85 11.8258
5.875 11.824
5.9 11.8222
5.925 11.8204
5.95 11.8186
5.975 11.8167
6 11.8149
6.025 11.813
6.05 11.8111
6.075 11.8092
6.1 11.8073
6.125 11.8054
6.15 11.8035
6.175 11.8015
6.2 11.7996
6.225 11.7976
6.25 11.7956
6.275 11.7936
6.3 11.7916
6.325 11.7896
6.35 11.7875
6.375 11.7855
6.4 11.7834
6.425 11.7813
6.45 11.7793
6.475 11.7771
6.5 11.775
6.525 11.7729
6.55 11.7708
6.575 11.7686
6.6 11.7665
6.625 11.7643
6.65 11.7621
6.675 11.7599
6.7 11.7577
6.725 11.7555
6.75 11.7533
6.775 11.7511
6.8 11.7488
6.825 11.7465
6.85 11.7442
6.875 11.7419
6.9 11.7396
6.925 11.7373
6.95 11.735
6.975 11.7326
7 11.7302
7.025 11.7278
7.05 11.7254
7.075 11.723
7.1 11.7205
7.125 11.7181
7.15 11.7156
7.175 11.7131
7.2 11.7106
7.225 11.708
7.25 11.7055
7.275 11.7029
7.3 11.7003
7.325 11.6977
7.35 11.6951
7.375 11.6925
7.4 11.6898
7.425 11.6871
7.45 11.6843
7.475 11.6816
7.5 11.6788
7.525 11.676
7.55 11.6731
7.575 11.6703
7.6 11.6674
7.625 11.6645
7.65 11.6615
7.675 11.6586
7.7 11.6556
7.725 11.6526
7.75 11.6496
7.775 11.6466
7.8 11.6436
7.825 11.6405
7.85 11.6374
7.875 11.6343
7.9 11.6312
7.925 11.6281
7.95 11.6249
7.975 11.6218
8 11.6186
8.025 11.6154
8.05 11.6122
8.075 11.609
8.1 11.6058
8.125 11.6025
8.15 11.5993
8.175 11.596
8.2 11.5927
8.225 11.5894
8.25 11.5861
8.275 11.5828
8.3 11.5795
8.325 11.5761
8.35 11.5728
8.375 11.5694
8.4 11.566
8.425 11.5625
8.45 11.5591
8.475 11.5556
8.5 11.5521
8.525 11.5486
8.55 11.5451
8.575 11.5416
8.6 11.5381
8.625 11.5346
8.65 11.531
8.675 11.5275
8.7 11.5239
8.725 11.5204
8.75 11.5168
8.775 11.5133
8.8 11.5097
8.825 11.5061
8.85 11.5025
8.875 11.4989
8.9 11.4953
8.925 11.4917
8.95 11.488
8.975 11.4844
9 11.4807
9.025 11.4769
9.05 11.4732
9.075 11.4694
9.1 11.4657
9.125 11.4619
9.15 11.4581
9.175 11.4543
9.2 11.4505
9.225 11.4467
9.25 11.4428
9.275 11.439
9.3 11.4351
9.325 11.4313
9.35 11.4274
9.375 11.4236
9.4 11.4197
9.425 11.4158
9.45 11.4119
9.475 11.408
9.5 11.4041
9.525 11.4002
9.55 11.3962
9.575 11.3923
9.6 11.3883
9.625 11.3843
9.65 11.3803
9.675 11.3763
9.7 11.3723
9.725 11.3683
9.75 11.3643
9.775 11.3602
9.8 11.3561
9.825 11.352
9.85 11.3479
9.875 11.3438
9.9 11.3396
9.925 11.3355
9.95 11.3313
9.975 11.3271
10 11.323
10.025 11.3188
10.05 11.3146
10.075 11.3104
10.1 11.3062
10.125 11.3019
10.15 11.2977
10.175 11.2935
10.2 11.2892
10.225 11.2849
10.25 11.2807
10.275 11.2764
10.3 11.2721
10.325 11.2678
10.35 11.2635
10.375 11.2591
10.4 11.2547
10.425 11.2504
10.45 11.246
10.475 11.2416
10.5 11.2372
10.525 11.2328
10.55 11.2283
10.575 11.2239
10.6 11.2194
10.625 11.215
10.65 11.2105
10.675 11.2061
10.7 11.2016
10.725 11.1971
10.75 11.1926
10.775 11.1881
10.8 11.1836
10.825 11.179
10.85 11.1744
10.875 11.1698
10.9 11.1652
10.925 11.1605
10.95 11.1558
10.975 11.1512
11 11.1465
11.025 11.1417
11.05 11.137
11.075 11.1321
11.1 11.1273
11.125 11.1225
11.15 11.1176
11.175 11.1126
11.2 11.1077
11.225 11.1027
11.25 11.0976
11.275 11.0926
11.3 11.0876
11.325 11.0825
11.35 11.0774
11.375 11.0723
11.4 11.0672
11.425 11.062
11.45 11.0569
11.475 11.0517
11.5 11.0466
11.525 11.0413
11.55 11.0361
11.575 11.0308
11.6 11.0255
11.625 11.0202
11.65 11.0148
11.675 11.0094
11.7 11.0039
11.725 10.9985
11.75 10.993
11.775 10.9875
11.8 10.982
11.825 10.9765
11.85 10.9709
11.875 10.9654
11.9 10.9598
11.925 10.9542
11.95 10.9485
11.975 10.9428
12 10.9371
12.025 10.9314
12.05 10.9257
12.075 10.92
12.1 10.9143
12.125 10.9086
12.15 10.9029
12.175 10.8971
12.2 10.8914
12.225 10.8856
12.25 10.8798
12.275 10.8739
12.3 10.8681
12.325 10.8622
12.35 10.8564
12.375 10.8505
12.4 10.8446
12.425 10.8387
12.45 10.8327
12.475 10.8268
12.5 10.8208
12.525 10.8148
12.55 10.8088
12.575 10.8027
12.6 10.7966
12.625 10.7905
12.65 10.7844
12.675 10.7782
12.7 10.772
12.725 10.7657
12.75 10.7594
12.775 10.7531
12.8 10.7467
12.825 10.7404
12.85 10.7339
12.875 10.7275
12.9 10.721
12.925 10.7145
12.95 10.708
12.975 10.7014
13 10.6948
13.025 10.6882
13.05 10.6816
13.075 10.6749
13.1 10.6682
13.125 10.6615
13.15 10.6547
13.175 10.648
13.2 10.6412
13.225 10.6344
13.25 10.6275
13.275 10.6207
13.3 10.6137
13.325 10.6068
13.35 10.5998
13.375 10.5928
13.4 10.5859
13.425 10.5789
13.45 10.5718
13.475 10.5648
13.5 10.5577
13.525 10.5506
13.55 10.5434
13.575 10.5362
13.6 10.529
13.625 10.5218
13.65 10.5145
13.675 10.5072
13.7 10.4999
13.725 10.4926
13.75 10.4853
13.775 10.4779
13.8 10.4706
13.825 10.4632
13.85 10.4557
13.875 10.4483
13.9 10.4408
13.925 10.4333
13.95 10.4257
13.975 10.4181
14 10.4105
14.025 10.4028
14.05 10.3951
14.075 10.3872
14.1 10.3794
14.125 10.3714
14.15 10.3634
14.175 10.3553
14.2 10.3471
14.225 10.3388
14.25 10.3305
14.275 10.3221
14.3 10.3136
14.325 10.3051
14.35 10.2966
14.375 10.288
14.4 10.2793
14.425 10.2706
14.45 10.2618
14.475 10.253
14.5 10.2441
14.525 10.2352
14.55 10.2263
14.575 10.2173
14.6 10.2082
14.625 10.1991
14.65 10.19
14.675 10.1808
14.7 10.1715
14.725 10.1622
14.75 10.1528
14.775 10.1434
14.8 10.134
14.825 10.1245
14.85 10.115
14.875 10.1054
14.9 10.0958
14.925 10.0862
14.95 10.0765
14.975 10.0668
15 10.0572
15.025 10.0475
15.05 10.0377
15.075 10.028
15.1 10.0182
15.125 10.0084
15.15 9.9986
15.175 9.9888
15.2 9.9789
15.225 9.9691
15.25 9.9591
15.275 9.9492
15.3 9.9392
15.325 9.9291
15.35 9.919
15.375 9.9089
15.4 9.8988
15.425 9.8886
15.45 9.8784
15.475 9.8682
15.5 9.8579
15.525 9.8476
15.55 9.8373
15.575 9.827
15.6 9.8166
15.625 9.8063
15.65 9.796
15.675 9.7856
15.7 9.7752
15.725 9.7649
15.75 9.7545
15.775 9.7441
15.8 9.7337
15.825 9.7233
15.85 9.7129
15.875 9.7025
15.9 9.6921
15.925 9.6816
15.95 9.6711
15.975 9.6605
16 9.6498
16.025 9.6392
16.05 9.6284
16.075 9.6176
16.1 9.6067
16.125 9.5958
16.15 9.5847
16.175 9.5737
16.2 9.5626
16.225 9.5514
16.25 9.5401
16.275 9.5286
16.3 9.5171
16.325 9.5056
16.35 9.4939
16.375 9.4822
16.4 9.4705
16.425 9.4588
16.45 9.4469
16.475 9.4351
16.5 9.4231
16.525 9.4111
16.55 9.3992
16.575 9.3872
16.6 9.3752
16.625 9.3631
16.65 9.3511
16.675 9.3391
16.7 9.3269
16.725 9.3148
16.75 9.3026
16.775 9.2903
16.8 9.278
16.825 9.2657
16.85 9.2534
16.875 9.2411
16.9 9.2288
16.925 9.2164
16.95 9.2041
16.975 9.1917
17 9.1793
17.025 9.1669
17.05 9.1545
17.075 9.142
17.1 9.1295
17.125 9.117
17.15 9.1045
17.175 9.0919
17.2 9.0793
17.225 9.0666
17.25 9.0538
17.275 9.0411
17.3 9.0282
17.325 9.0154
17.35 9.0025
17.375 8.9895
17.4 8.9765
17.425 8.9634
17.45 8.9502
17.475 8.937
17.5 8.9238
17.525 8.9104
17.55 8.897
17.575 8.8836
17.6 8.87
17.625 8.8564
17.65 8.8427
17.675 8.8289
17.7 8.8151
17.725 8.8012
17.75 8.7872
17.775 8.7731
17.8 8.7589
17.825 8.7447
17.85 8.7304
17.875 8.716
17.9 8.7015
17.925 8.6869
17.95 8.6722
17.975 8.6573
18 8.6424
18.025 8.6275
18.05 8.6125
18.075 8.5975
18.1 8.5825
18.125 8.5675
18.15 8.5525
18.175 8.5374
18.2 8.5224
18.225 8.5074
18.25 8.4923
18.275 8.4772
18.3 8.462
18.325 8.4469
18.35 8.4317
18.375 8.4164
18.4 8.401
18.425 8.3857
18.45 8.3703
18.475 8.3549
18.5 8.3394
18.525 8.3238
18.55 8.3082
18.575 8.2926
18.6 8.2769
18.625 8.2612
18.65 8.2453
18.675 8.2294
18.7 8.2134
18.725 8.1973
18.75 8.1812
18.775 8.1649
18.8 8.1487
18.825 8.1324
18.85 8.1161
18.875 8.0997
18.9 8.0832
18.925 8.0667
18.95 8.0502
18.975 8.0336
19 8.0171
19.025 8.0004
19.05 7.9839
19.075 7.9673
19.1 7.9508
19.125 7.9342
19.15 7.9174
19.175 7.9006
19.2 7.8836
19.225 7.8666
19.25 7.8495
19.275 7.8323
19.3 7.8151
19.325 7.7978
19.35 7.7806
19.375 7.7632
19.4 7.7458
19.425 7.7282
19.45 7.7105
19.475 7.6928
19.5 7.6748
19.525 7.6567
19.55 7.6384
19.575 7.6199
19.6 7.6011
19.625 7.5822
19.65 7.5631
19.675 7.5438
19.7 7.5241
19.725 7.504
19.75 7.4832
19.775 7.4618
19.8 7.4398
19.825 7.4174
19.85 7.3945
19.875 7.3712
19.9 7.3475
19.925 7.3234
19.95 7.2986
19.975 7.2732
20 7.2474
20.025 7.2215
20.05 7.1951
20.075 7.1683
20.1 7.1407
20.125 7.1124
20.15 7.0834
20.175 7.0535
20.2 7.0229
20.225 6.9915
20.25 6.9593
20.275 6.9264
20.3 6.8924
20.325 6.8574
20.35 6.8217
20.375 6.7852
20.4 6.7478
20.425 6.7093
20.45 6.6696
20.475 6.6283
20.5 6.5852
20.525 6.5407
20.55 6.4945
20.575 6.4466
20.6 6.3979
20.625 6.3483
20.65 6.2972
20.675 6.2445
20.7 6.1901
20.725 6.1344
20.75 6.0777
20.775 6.0193
20.8 5.9576
20.825 5.8931
20.85 5.8282
20.875 5.7627
20.9 5.6965
20.925 5.63
20.95 5.5625
20.975 5.4931
21 5.4216
21.025 5.3482
21.05 5.2721
21.075 5.1934
21.1 5.1125
21.125 5.0298
21.15 4.9456
21.175 4.8601
21.2 4.7732
21.225 4.6843
21.25 4.5933
21.275 4.5005
21.3 4.4058
21.325 4.3092
21.35 4.2111
21.375 4.1112
21.4 4.0085
21.425 3.9027
21.45 3.7959
21.475 3.6933
21.5 3.6003
21.525 3.5183
21.55 3.4379
21.575 3.3555
21.6 3.2736
21.625 3.1991
21.65 3.1367
21.675 3.0852
21.7 3.0402
21.725 3
21.75 2.9618
21.775 2.9193
21.8 2.8711
21.825 2.817
21.85 2.7576
21.875 2.6912
21.9 2.6187
21.925 2.5399
21.95 2.4541
21.975 2.3612
22 2.2624
22.025 2.1583
22.05 2.0534
22.075 1.9644
22.1 1.8955
22.125 1.8385
22.15 1.7867
22.175 1.7361
22.2 1.6835
22.225 1.6245
22.25 1.5548
22.275 1.4749
22.3 1.3941
22.325 1.333
22.35 1.2942
22.375 1.2568
22.4 1.2168
22.425 1.1828
22.45 1.1615
22.475 1.1446
22.5 1.1289
22.525 1.113
22.55 1.1017
22.575 1.0983
22.6 1.1045
22.625 1.1149
22.65 1.1201
22.675 1.1195
22.7 1.1148
22.725 1.1048
22.75 1.089
22.775 1.0663
22.8 1.0347
22.825 0.9939
22.85 0.9459
22.875 0.8909
22.9 0.8338
22.925 0.7793
22.95 0.729
22.975 0.686
23 0.6489
23.025 0.6132
23.05 0.579
23.075 0.5485
23.1 0.5272
23.125 0.5163
23.15 0.514
23.175 0.5216
23.2 0.5422
23.225 0.5636
23.25 0.5829
23.275 0.602
23.3 0.6223
23.325 0.6429
23.35 0.6626
23.375 0.6802
23.4 0.6962
23.425 0.7147
23.45 0.7465
23.475 0.7965
23.5 0.8555
23.525 0.9121
23.55 0.9638
23.575 1.0085
23.6 1.0495
23.625 1.0865
23.65 1.1194
23.675 1.1468
23.7 1.1686
23.725 1.1833
23.75 1.191
23.775 1.1961
23.8 1.199
23.825 1.1948
23.85 1.184
23.875 1.1684
23.9 1.1493
23.925 1.1313
23.95 1.1124
23.975 1.0903
24 1.0622
24.025 1.026
24.05 0.9857
24.075 0.9483
24.1 0.9214
24.125 0.9086
24.15 0.9084
24.175 0.9138
24.2 0.9179
24.225 0.9232
24.25 0.9272
24.275 0.9273
24.3 0.92
24.325 0.9049
24.35 0.8835
24.375 0.8552
24.4 0.8235
24.425 0.7865
24.45 0.7455
24.475 0.6999
24.5 0.6509
24.525 0.6042
24.55 0.5695
24.575 0.5508
24.6 0.5398
24.625 0.5253
24.65 0.5059
24.675 0.4847
24.7 0.4665
24.725 0.4526
24.75 0.4419
24.775 0.4294
24.8 0.4093
24.825 0.3809
24.85 0.3473
24.875 0.3111
24.9 0.2748
24.925 0.2401
24.95 0.2051
24.975 0.171
25 0.144
25.025 0.1282
25.05 0.1254
25.075 0.1287
25.1 0.1304
25.125 0.1287
25.15 0.1231
25.175 0.1225
25.2 0.1307
25.225 0.1445
25.25 0.166
25.275 0.1932
25.3 0.225
25.325 0.2617
25.35 0.2974
25.375 0.3293
25.4 0.3628
25.425 0.3947
25.45 0.4229
25.475 0.4455
25.5 0.4612
25.525 0.468
25.55 0.464
25.575 0.4491
25.6 0.4271
25.625 0.3968
25.65 0.3579
25.675 0.3138
25.7 0.2635
25.725 0.2063
25.75 0.1427
25.775 0.0725
25.8 -0.0054
25.825 -0.0902
25.85 -0.1796
25.875 -0.2694
25.9 -0.3588
25.925 -0.4487
25.95 -0.5432
25.975 -0.6423
26 -0.7412
26.025 -0.8375
26.05 -0.934
26.075 -1.0239
26.1 -1.0895
26.125 -1.1215
26.15 -1.1334
26.175 -1.1416
26.2 -1.1555
26.225 -1.179
26.25 -1.2132
26.275 -1.2557
26.3 -1.3058
26.325 -1.36
26.35 -1.4106
26.375 -1.4601
26.4 -1.5147
26.425 -1.5748
26.45 -1.6355
26.475 -1.6916
26.5 -1.745
26.525 -1.8007
26.55 -1.86
26.575 -1.9207
26.6 -1.9852
26.625 -2.0535
26.65 -2.124
26.675 -2.1941
26.7 -2.2594
26.725 -2.3054
26.75 -2.3127
26.775 -2.2915
26.8 -2.2598
26.825 -2.2281
26.85 -2.1988
26.875 -2.173
26.9 -2.1461
26.925 -2.1105
26.95 -2.061
26.975 -2.0066
27 -1.9606
27.025 -1.93
27.05 -1.9039
27.075 -1.8753
27.1 -1.8469
27.125 -1.8228
27.15 -1.8069
27.175 -1.7973
27.2 -1.7886
27.225 -1.7796
27.25 -1.7694
27.275 -1.7614
27.3 -1.7545
27.325 -1.745
27.35 -1.7327
27.375 -1.7183
27.4 -1.7038
27.425 -1.687
27.45 -1.6642
27.475 -1.6399
27.5 -1.6187
27.525 -1.6036
27.55 -1.5948
27.575 -1.5881
27.6 -1.5766
27.625 -1.5564
27.65 -1.524
27.675 -1.4763
27.7 -1.4177
27.725 -1.3528
27.75 -1.2889
27.775 -1.2261
27.8 -1.1635
27.825 -1.1005
27.85 -1.0359
27.875 -0.9758
27.9 -0.9218
27.925 -0.8744
27.95 -0.8347
27.975 -0.8017
28 -0.7753
28.025 -0.7562
28.05 -0.7437
28.075 -0.738
28.1 -0.7395
28.125 -0.7488
28.15 -0.7662
28.175 -0.7918
28.2 -0.8242
28.225 -0.8638
28.25 -0.911
28.275 -0.966
28.3 -1.0288
28.325 -1.0994
28.35 -1.1782
28.375 -1.2628
28.4 -1.3512
28.425 -1.4399
28.45 -1.5275
28.475 -1.6148
28.5 -1.698
28.525 -1.7633
28.55 -1.7966
28.575 -1.8056
28.6 -1.8034
28.625 -1.8003
28.65 -1.7993
28.675 -1.8034
28.7 -1.8135
28.725 -1.8294
28.75 -1.8509
28.775 -1.8795
28.8 -1.9139
28.825 -1.9517
28.85 -1.9867
28.875 -2.0086
28.9 -2.0194
28.925 -2.0276
28.95 -2.0381
28.975 -2.0528
29 -2.0717
29.025 -2.0924
29.05 -2.1082
29.075 -2.1097
29.1 -2.096
29.125 -2.0734
29.15 -2.0511
29.175 -2.0345
29.2 -2.0256
29.225 -2.0212
29.25 -2.0153
29.275 -2.0059
29.3 -1.9959
29.325 -1.9903
29.35 -1.9873
29.375 -1.9843
29.4 -1.9739
29.425 -1.9568
29.45 -1.9345
29.475 -1.9085
29.5 -1.88
29.525 -1.85
29.55 -1.8156
29.575 -1.7743
29.6 -1.7233
29.625 -1.6662
29.65 -1.6025
29.675 -1.542
29.7 -1.4968
29.725 -1.4667
29.75 -1.449
29.775 -1.4368
29.8 -1.423
29.825 -1.3972
29.85 -1.3571
29.875 -1.3077
29.9 -1.2522
29.925 -1.2011
29.95 -1.1565
29.975 -1.1111
30 -1.0696
30.025 -1.0374
30.05 -1.0154
30.075 -1.0043
30.1 -1.0037
30.125 -1.01
30.15 -1.0145
30.175 -1.004
30.2 -0.9718
30.225 -0.9254
30.25 -0.872
30.275 -0.8155
30.3 -0.7586
30.325 -0.6931
30.35 -0.6202
30.375 -0.5416
30.4 -0.4595
30.425 -0.3797
30.45 -0.3016
30.475 -0.2253
30.5 -0.1553
30.525 -0.0957
30.55 -0.0455
30.575 -0.0006
30.6 0.0366
30.625 0.0666
30.65 0.0907
30.675 0.1116
30.7 0.1302
30.725 0.1463
30.75 0.1588
30.775 0.1676
30.8 0.1731
30.825 0.174
30.85 0.1706
30.875 0.1617
30.9 0.1471
30.925 0.1269
30.95 0.1018
30.975 0.0705
31 0.0327
31.025 -0.0123
31.05 -0.0617
31.075 -0.1089
31.1 -0.1502
31.125 -0.1831
31.15 -0.2123
31.175 -0.2444
31.2 -0.2807
31.225 -0.319
31.25 -0.356
31.275 -0.3879
31.3 -0.4151
31.325 -0.4455
31.35 -0.4847
31.375 -0.5305
31.4 -0.5824
31.425 -0.6309
31.45 -0.6606
31.475 -0.6729
31.5 -0.6756
31.525 -0.6802
31.55 -0.6907
31.575 -0.7024
31.6 -0.7096
31.625 -0.7144
31.65 -0.7139
31.675 -0.7058
31.7 -0.6933
31.725 -0.6734
31.75 -0.6474
31.775 -0.6187
31.8 -0.5954
31.825 -0.5805
31.85 -0.5722
31.875 -0.5683
31.9 -0.5679
31.925 -0.5705
31.95 -0.5764
31.975 -0.5878
32 -0.6057
32.025 -0.6291
32.05 -0.658
32.075 -0.689
32.1 -0.7196
32.125 -0.7498
32.15 -0.7821
32.175 -0.8177
32.2 -0.8578
32.225 -0.9021
32.25 -0.9511
32.275 -1.0023
32.3 -1.0536
32.325 -1.1026
32.35 -1.1448
32.375 -1.1683
32.4 -1.176
32.425 -1.1729
32.45 -1.1499
32.475 -1.1094
32.5 -1.0618
32.525 -1.0114
32.55 -0.9647
32.575 -0.9268
32.6 -0.8985
32.625 -0.8807
32.65 -0.8748
32.675 -0.8796
32.7 -0.8928
32.725 -0.9075
32.75 -0.9218
32.775 -0.9376
32.8 -0.958
32.825 -0.9847
32.85 -1.0148
32.875 -1.0477
32.9 -1.0815
32.925 -1.1144
32.95 -1.147
32.975 -1.1769
33 -1.2021
33.025 -1.2186
33.05 -1.2298
33.075 -1.2393
33.1 -1.2503
33.125 -1.2639
33.15 -1.2813
33.175 -1.3062
33.2 -1.3379
33.225 -1.3744
33.25 -1.4146
33.275 -1.4592
33.3 -1.5069
33.325 -1.5576
33.35 -1.6118
33.375 -1.6663
33.4 -1.7144
33.425 -1.745
33.45 -1.7567
33.475 -1.7545
33.5 -1.7445
33.525 -1.7258
33.55 -1.6981
33.575 -1.6607
33.6 -1.6198
33.625 -1.5815
33.65 -1.55
33.675 -1.5274
33.7 -1.5193
33.725 -1.5233
33.75 -1.5338
33.775 -1.5461
33.8 -1.5518
33.825 -1.5433
33.85 -1.5205
33.875 -1.4824
33.9 -1.4338
33.925 -1.3818
33.95 -1.3298
33.975 -1.2823
34 -1.2399
34.025 -1.1997
34.05 -1.157
34.075 -1.1087
34.1 -1.0608
34.125 -1.0172
34.15 -0.9771
34.175 -0.9392
34.2 -0.9021
34.225 -0.8665
34.25 -0.8344
34.275 -0.8103
34.3 -0.7964
34.325 -0.7917
34.35 -0.796
34.375 -0.8076
34.4 -0.8254
34.425 -0.844
34.45 -0.8562
34.475 -0.8611
34.5 -0.8626
34.525 -0.8649
34.55 -0.8689
34.575 -0.8758
34.6 -0.8866
34.625 -0.9039
34.65 -0.9275
34.675 -0.9538
34.7 -0.9815
34.725 -1.0086
34.75 -1.0392
34.775 -1.0722
34.8 -1.1069
34.825 -1.1412
34.85 -1.1757
34.875 -1.2117
34.9 -1.2525
34.925 -1.3021
34.95 -1.3577
34.975 -1.4181
35 -1.4832
35.025 -1.5491
35.05 -1.6111
35.075 -1.668
35.1 -1.7216
35.125 -1.773
35.15 -1.8203
35.175 -1.8561
35.2 -1.8771
35.225 -1.8767
35.25 -1.8576
35.275 -1.8183
35.3 -1.7608
35.325 -1.6889
35.35 -1.6127
35.375 -1.5363
35.4 -1.4631
35.425 -1.3983
35.45 -1.3416
35.475 -1.2937
35.5 -1.2558
35.525 -1.2292
35.55 -1.2133
35.575 -1.2074
35.6 -1.2078
35.625 -1.2121
35.65 -1.216
35.675 -1.2103
35.7 -1.1954
35.725 -1.1807
35.75 -1.1693
35.775 -1.1619
35.8 -1.1588
35.825 -1.1619
35.85 -1.1711
35.875 -1.1871
35.9 -1.2101
35.925 -1.2375
35.95 -1.2681
35.975 -1.2997
36 -1.3264
36.025 -1.3399
36.05 -1.3361
36.075 -1.3226
36.1 -1.3022
36.125 -1.2792
36.15 -1.2521
36.175 -1.215
36.2 -1.1678
36.225 -1.1158
36.25 -1.0628
36.275 -1.0121
36.3 -0.9632
36.325 -0.9175
36.35 -0.8789
36.375 -0.8478
36.4 -0.8241
36.425 -0.8062
36.45 -0.7926
36.475 -0.7823
36.5 -0.7732
36.525 -0.7652
36.55 -0.7567
36.575 -0.7417
36.6 -0.7172
36.625 -0.6898
36.65 -0.6611
36.675 -0.632
36.7 -0.6002
36.725 -0.5668
36.75 -0.5354
36.775 -0.51
36.8 -0.4902
36.825 -0.4715
36.85 -0.4518
36.875 -0.4335
36.9 -0.4158
36.925 -0.3952
36.95 -0.3631
36.975 -0.3202
37 -0.2688
37.025 -0.2177
37.05 -0.1725
37.075 -0.1366
37.1 -0.1052
37.125 -0.0731
37.15 -0.0397
37.175 -0.0094
37.2 0.0167
37.225 0.0409
37.25 0.0653
37.275 0.0946
37.3 0.1233
37.325 0.1472
37.35 0.1656
37.375 0.178
37.4 0.1905
37.425 0.2061
37.45 0.2283
37.475 0.2492
37.5 0.2669
37.525 0.28
37.55 0.2948
37.575 0.3179
37.6 0.3494
37.625 0.3813
37.65 0.4098
37.675 0.429
37.7 0.4374
37.725 0.4356
37.75 0.4233
37.775 0.4108
37.8 0.4048
37.825 0.3966
37.85 0.3892
37.875 0.3921
37.9 0.416
37.925 0.4568
37.95 0.4999
37.975 0.5383
38 0.572
38.025 0.5988
38.05 0.617
38.075 0.6303
38.1 0.6436
38.125 0.6536
38.15 0.6574
38.175 0.6578
38.2 0.6572
38.225 0.6502
38.25 0.6364
38.275 0.6198
38.3 0.6092
38.325 0.6086
38.35 0.6152
38.375 0.6255
38.4 0.6361
38.425 0.6474
38.45 0.6605
38.475 0.6761
38.5 0.6907
38.525 0.7035
38.55 0.7145
38.575 0.7243
38.6 0.7333
38.625 0.7385
38.65 0.7418
38.675 0.7446
38.7 0.7499
38.725 0.7557
38.75 0.7634
38.775 0.7728
38.8 0.7821
38.825 0.7885
38.85 0.7909
38.875 0.7872
38.9 0.7753
38.925 0.7534
38.95 0.7189
38.975 0.6771
39 0.6429
39.025 0.623
39.05 0.6074
39.075 0.5885
39.1 0.5695
39.125 0.5535
39.15 0.5476
39.175 0.5579
39.2 0.5829
39.225 0.6204
39.25 0.6648
39.275 0.7105
39.3 0.7564
39.325 0.808
39.35 0.8654
39.375 0.9272
39.4 0.9943
39.425 1.0681
39.45 1.1411
39.475 1.2048
39.5 1.2601
39.525 1.313
39.55 1.3739
39.575 1.4369
39.6 1.4943
39.625 1.5427
39.65 1.5813
39.675 1.6145
39.7 1.6471
39.725 1.6811
39.75 1.7164
39.775 1.7475
39.8 1.7746
39.825 1.8004
39.85 1.8238
39.875 1.8432
39.9 1.8604
39.925 1.8739
39.95 1.8803
39.975 1.8779
40 1.865
40.025 1.8419
40.05 1.8091
40.075 1.7729
40.1 1.7414
40.125 1.7153
40.15 1.6877
40.175 1.6624
40.2 1.6413
40.225 1.6219
40.25 1.5996
40.275 1.5735
40.3 1.5489
40.325 1.5266
40.35 1.5063
40.375 1.4827
40.4 1.4547
40.425 1.4231
40.45 1.392
40.475 1.3631
40.5 1.3347
40.525 1.3068
40.55 1.2759
40.575 1.2404
40.6 1.2012
40.625 1.1582
40.65 1.1139
40.675 1.0695
40.7 1.0288
40.725 0.9926
40.75 0.955
40.775 0.9169
40.8 0.8816
40.825 0.8429
40.85 0.7959
40.875 0.7379
40.9 0.6698
40.925 0.5961
40.95 0.5225
40.975 0.4511
41 0.3803
41.025 0.3143
41.05 0.2559
41.075 0.2046
41.1 0.1593
41.125 0.1226
41.15 0.097
41.175 0.0773
41.2 0.0583
41.225 0.0392
41.25 0.0225
41.275 0.0084
41.3 -0.0034
41.325 -0.0135
41.35 -0.022
41.375 -0.0264
41.4 -0.026
41.425 -0.0242
41.45 -0.0311
41.475 -0.0449
41.5 -0.0679
41.525 -0.1037
41.55 -0.1526
41.575 -0.2127
41.6 -0.2798
41.625 -0.3507
41.65 -0.4221
41.675 -0.4922
41.7 -0.5581
41.725 -0.6077
41.75 -0.6354
41.775 -0.6513
41.8 -0.6573
41.825 -0.6464
41.85 -0.6141
41.875 -0.5603
41.9 -0.4868
41.925 -0.4016
41.95 -0.3141
41.975 -0.228
42 -0.1462
42.025 -0.0718
42.05 -0.0048
42.075 0.0544
42.1 0.1065
42.125 0.1536
42.15 0.1963
42.175 0.2401
42.2 0.2864
42.225 0.3335
42.25 0.3785
42.275 0.4189
42.3 0.4524
42.325 0.4794
42.35 0.4993
42.375 0.5097
42.4 0.5091
42.425 0.4965
42.45 0.4766
42.475 0.4512
42.5 0.4203
42.525 0.3864
42.55 0.3466
42.575 0.2998
42.6 0.2519
42.625 0.2105
42.65 0.1808
42.675 0.1687
42.7 0.1724
42.725 0.1894
42.75 0.2215
42.775 0.2697
42.8 0.327
42.825 0.3886
42.85 0.4523
42.875 0.514
42.9 0.5717
42.925 0.6181
42.95 0.6541
42.975 0.6823
43 0.7059
43.025 0.7295
43.05 0.7496
43.075 0.7656
43.1 0.7772
43.125 0.7831
43.15 0.7805
43.175 0.767
43.2 0.7408
43.225 0.7001
43.25 0.6476
43.275 0.5859
43.3 0.5144
43.325 0.4369
43.35 0.3585
43.375 0.2805
43.4 0.2041
43.425 0.1338
43.45 0.0721
43.475 0.0122
43.5 -0.0484
43.525 -0.1069
43.55 -0.1619
43.575 -0.2125
43.6 -0.2561
43.625 -0.2878
43.65 -0.2986
43.675 -0.2916
43.7 -0.2708
43.725 -0.2359
43.75 -0.187
43.775 -0.1306
43.8 -0.0698
43.825 -0.01
43.85 0.0465
43.875 0.1019
43.9 0.1546
43.925 0.2059
43.95 0.2571
43.975 0.3078
44 0.3575
44.025 0.4064
44.05 0.4551
44.075 0.5023
44.1 0.5502
44.125 0.6019
44.15 0.6567
44.175 0.7122
44.2 0.7689
44.225 0.8263
44.25 0.8862
44.275 0.9456
44.3 0.9999
44.325 1.0493
44.35 1.0909
44.375 1.1246
44.4 1.1511
44.425 1.1703
44.45 1.1805
44.475 1.1828
44.5 1.1776
44.525 1.1655
44.55 1.1477
44.575 1.1275
44.6 1.1104
44.625 1.1011
44.65 1.1003
44.675 1.1118
44.7 1.1318
44.725 1.1552
44.75 1.1789
44.775 1.1998
44.8 1.2165
44.825 1.2281
44.85 1.2354
44.875 1.2395
44.9 1.24
44.925 1.2374
44.95 1.2305
44.975 1.2176
45 1.2053
45.025 1.2052
45.05 1.2202
45.075 1.2389
45.1 1.2528
45.125 1.2596
45.15 1.2626
45.175 1.2592
45.2 1.248
45.225 1.2283
45.25 1.2004
45.275 1.1685
45.3 1.1416
45.325 1.1175
45.35 1.0918
45.375 1.0624
45.4 1.0291
45.425 0.9909
45.45 0.9459
45.475 0.9
45.5 0.8535
45.525 0.8049
45.55 0.7547
45.575 0.7012
45.6 0.6523
45.625 0.6122
45.65 0.58
45.675 0.5539
45.7 0.5291
45.725 0.5097
45.75 0.4977
45.775 0.4916
45.8 0.4926
45.825 0.5027
45.85 0.5196
45.875 0.5386
45.9 0.5593
45.925 0.5859
45.95 0.6166
45.975 0.6512
46 0.6878
46.025 0.7292
46.05 0.7738
46.075 0.82
46.1 0.8624
46.125 0.8988
46.15 0.9258
46.175 0.9454
46.2 0.9603
46.225 0.9699
46.25 0.9725
46.275 0.9668
46.3 0.9508
46.325 0.9266
46.35 0.897
46.375 0.8656
46.4 0.838
46.425 0.8145
46.45 0.789
46.475 0.7596
46.5 0.7261
46.525 0.686
46.55 0.6437
46.575 0.6076
46.6 0.5806
46.625 0.5572
46.65 0.5341
46.675 0.5163
46.7 0.4999
46.725 0.4895
46.75 0.4802
46.775 0.4682
46.8 0.4515
46.825 0.4281
46.85 0.4054
46.875 0.3864
46.9 0.3797
46.925 0.3852
46.95 0.3959
46.975 0.4074
47 0.4172
47.025 0.422
47.05 0.4205
47.075 0.4221
47.1 0.4268
47.125 0.4299
47.15 0.4362
47.175 0.4541
47.2 0.4876
47.225 0.534
47.25 0.5878
47.275 0.6451
47.3 0.7049
47.325 0.7667
47.35 0.832
47.375 0.9107
47.4 0.9948
47.425 1.0779
47.45 1.1568
47.475 1.2315
47.5 1.2998
47.525 1.3581
47.55 1.4045
47.575 1.4396
47.6 1.4635
47.625 1.4814
47.65 1.4975
47.675 1.5111
47.7 1.5196
47.725 1.5203
47.75 1.512
47.775 1.4963
47.8 1.4808
47.825 1.4709
47.85 1.4717
47.875 1.4843
47.9 1.5058
47.925 1.5366
47.95 1.5721
47.975 1.6083
48 1.643
48.025 1.6754
48.05 1.7011
48.075 1.7176
48.1 1.7252
48.125 1.7274
48.15 1.7269
48.175 1.7261
48.2 1.725
48.225 1.7267
48.25 1.7302
48.275 1.7289
48.3 1.7173
48.325 1.6937
48.35 1.6654
48.375 1.6378
48.4 1.6147
48.425 1.5981
48.45 1.5834
48.475 1.5616
48.5 1.533
48.525 1.4991
48.55 1.4576
48.575 1.4073
48.6 1.348
48.625 1.2807
48.65 1.2069
48.675 1.1271
48.7 1.042
48.725 0.9517
48.75 0.8542
48.775 0.7509
48.8 0.6553
48.825 0.5846
48.85 0.5302
48.875 0.4836
48.9 0.4342
48.925 0.3822
48.95 0.3426
48.975 0.3293
49 0.3467
49.025 0.384
49.05 0.4335
49.075 0.489
49.1 0.5412
49.125 0.5864
49.15 0.6312
49.175 0.682
49.2 0.747
49.225 0.8309
49.25 0.9222
49.275 1.0115
49.3 1.0951
49.325 1.1708
49.35 1.2393
49.375 1.3121
49.4 1.4059
49.425 1.5159
49.45 1.6274
49.475 1.7317
49.5 1.8281
49.525 1.9216
49.55 2.0128
49.575 2.1007
49.6 2.1843
49.625 2.2612
49.65 2.3305
49.675 2.3936
49.7 2.4497
49.725 2.4973
49.75 2.5384
49.775 2.573
49.8 2.6002
49.825 2.6196
49.85 2.6325
49.875 2.6371
49.9 2.6371
49.925 2.6358
49.95 2.6439
49.975 2.6704
50 2.7042
50.025 2.7363
50.05 2.762
50.075 2.7804
50.1 2.792
50.125 2.7974
50.15 2.7973
50.175 2.7929
50.2 2.7868
50.225 2.7792
50.25 2.7706
50.275 2.7596
50.3 2.7412
50.325 2.7146
50.35 2.6813
50.375 2.6404
50.4 2.5944
50.425 2.5428
50.45 2.4854
50.475 2.4219
50.5 2.3511
50.525 2.2703
50.55 2.1794
50.575 2.0821
50.6 1.9865
50.625 1.9013
50.65 1.8241
50.675 1.7508
50.7 1.6787
50.725 1.6046
50.75 1.5283
50.775 1.4503
50.8 1.369
50.825 1.2875
50.85 1.2097
50.875 1.134
50.9 1.0631
50.925 1.0006
50.95 0.9486
50.975 0.9073
51 0.8827
51.025 0.8744
51.05 0.88
51.075 0.8961
51.1 0.918
51.125 0.9458
51.15 0.9777
51.175 1.0067
51.2 1.0275
51.225 1.037
51.25 1.0371
51.275 1.029
51.3 1.0161
51.325 1.0013
51.35 0.9844
51.375 0.9645
51.4 0.9434
51.425 0.9213
51.45 0.8943
51.475 0.8612
51.5 0.8253
51.525 0.7994
51.55 0.8099
51.575 0.8435
51.6 0.8744
51.625 0.8992
51.65 0.9211
51.675 0.9409
51.7 0.9567
51.725 0.9672
51.75 0.9713
51.775 0.9688
51.8 0.965
51.825 0.9635
51.85 0.9624
51.875 0.9616
51.9 0.9595
51.925 0.9573
51.95 0.9569
51.975 0.9573
52 0.9548
52.025 0.948
52.05 0.9371
52.075 0.9227
52.1 0.9083
52.125 0.8932
52.15 0.877
52.175 0.8605
52.2 0.8475
52.225 0.8339
52.25 0.8184
52.275 0.8044
52.3 0.7973
52.325 0.7967
52.35 0.7991
52.375 0.8014
52.4 0.8042
52.425 0.8117
52.45 0.8274
52.475 0.8521
52.5 0.8896
52.525 0.936
52.55 0.9882
52.575 1.0401
52.6 1.082
52.625 1.1127
52.65 1.1326
52.675 1.1431
52.7 1.144
52.725 1.1358
52.75 1.1198
52.775 1.0954
52.8 1.0646
52.825 1.0258
52.85 0.978
52.875 0.9238
52.9 0.8653
52.925 0.8095
52.95 0.7516
52.975 0.6894
53 0.6265
53.025 0.5715
53.05 0.5365
53.075 0.5262
53.1 0.5292
53.125 0.5352
53.15 0.5499
53.175 0.577
53.2 0.6208
53.225 0.6751
53.25 0.7361
53.275 0.8043
53.3 0.8714
53.325 0.9323
53.35 0.9836
53.375 1.0278
53.4 1.0668
53.425 1.1008
53.45 1.1291
53.475 1.1514
53.5 1.169
53.525 1.1872
53.55 1.2078
53.575 1.227
53.6 1.2428
53.625 1.2568
53.65 1.2763
53.675 1.3113
53.7 1.3598
53.725 1.4158
53.75 1.4731
53.775 1.5312
53.8 1.5882
53.825 1.6463
53.85 1.7062
53.875 1.7655
53.9 1.8196
53.925 1.865
53.95 1.9029
53.975 1.9343
54 1.958
54.025 1.9721
54.05 1.9775
54.075 1.9764
54.1 1.9722
54.125 1.9691
54.15 1.967
54.175 1.9688
54.2 1.9776
54.225 1.9929
54.25 2.0121
54.275 2.0309
54.3 2.0482
54.325 2.0616
54.35 2.0701
54.375 2.0735
54.4 2.0731
54.425 2.0719
54.45 2.0702
54.475 2.0661
54.5 2.0572
54.525 2.0432
54.55 2.0239
54.575 2.0004
54.6 1.9718
54.625 1.9372
54.65 1.8964
54.675 1.851
54.7 1.8028
54.725 1.7537
54.75 1.7064
54.775 1.6665
54.8 1.6445
54.825 1.6339
54.85 1.6247
54.875 1.6134
54.9 1.5992
54.925 1.5815
54.95 1.5597
54.975 1.5335
55 1.5014
55.025 1.4629
55.05 1.4196
55.075 1.3745
55.1 1.3315
55.125 1.2971
55.15 1.2792
55.175 1.2823
55.2 1.3009
55.225 1.3327
55.25 1.3732
55.275 1.4199
55.3 1.4717
55.325 1.5283
55.35 1.585
55.375 1.6369
55.4 1.6827
55.425 1.7219
55.45 1.7535
55.475 1.7771
55.5 1.7924
55.525 1.799
55.55 1.7959
55.575 1.7845
55.6 1.7709
55.625 1.7632
55.65 1.7684
55.675 1.7809
55.7 1.7944
55.725 1.8063
55.75 1.8146
55.775 1.8182
55.8 1.8165
55.825 1.81
55.85 1.7986
55.875 1.7815
55.9 1.7592
55.925 1.7306
55.95 1.6959
55.975 1.6564
56 1.6149
56.025 1.577
56.05 1.5468
56.075 1.5235
56.1 1.5068
56.125 1.4984
56.15 1.4979
56.175 1.5027
56.2 1.5122
56.225 1.527
56.25 1.5451
56.275 1.564
56.3 1.5871
56.325 1.6178
56.35 1.6536
56.375 1.6886
56.4 1.7162
56.425 1.734
56.45 1.7443
56.475 1.7502
56.5 1.7543
56.525 1.7569
56.55 1.756
56.575 1.7489
56.6 1.7349
56.625 1.7137
56.65 1.6887
56.675 1.6615
56.7 1.6358
56.725 1.6165
56.75 1.6044
56.775 1.6006
56.8 1.6027
56.825 1.6067
56.85 1.6089
56.875 1.6062
56.9 1.5972
56.925 1.5847
56.95 1.5713
56.975 1.5569
57 1.5485
57.025 1.5491
57.05 1.5559
57.075 1.5635
57.1 1.5652
57.125 1.5579
57.15 1.5431
57.175 1.524
57.2 1.5009
57.225 1.4743
57.25 1.4515
57.275 1.4335
57.3 1.4119
57.325 1.3834
57.35 1.3476
57.375 1.3058
57.4 1.2595
57.425 1.2078
57.45 1.1523
57.475 1.0909
57.5 1.0238
57.525 0.9542
57.55 0.8816
57.575 0.8085
57.6 0.7365
57.625 0.6684
57.65 0.6083
57.675 0.5661
57.7 0.547
57.725 0.5351
57.75 0.522
57.775 0.5092
57.8 0.4986
57.825 0.4935
57.85 0.491
57.875 0.4895
57.9 0.4862
57.925 0.4793
57.95 0.4671
57.975 0.4497
58 0.4313
58.025 0.4139
58.05 0.3996
58.075 0.3948
58.1 0.3939
58.125 0.3882
58.15 0.3777
58.175 0.3632
58.2 0.3445
58.225 0.3243
58.25 0.309
58.275 0.2977
58.3 0.2888
58.325 0.2851
58.35 0.2847
58.375 0.2902
58.4 0.3042
58.425 0.3262
58.45 0.3518
58.475 0.3788
58.5 0.4144
58.525 0.4592
58.55 0.5081
58.575 0.5525
58.6 0.585
58.625 0.6052
58.65 0.6184
58.675 0.6324
58.7 0.6458
58.725 0.6554
58.75 0.6615
58.775 0.666
58.8 0.6675
58.825 0.6657
58.85 0.6615
58.875 0.6545
58.9 0.6458
58.925 0.6354
58.95 0.6258
58.975 0.6163
59 0.6048
59.025 0.5896
59.05 0.5706
59.075 0.55
59.1 0.5264
59.125 0.4981
59.15 0.4651
59.175 0.4271
59.2 0.3832
59.225 0.3317
59.25 0.2723
59.275 0.2062
59.3 0.1438
59.325 0.1015
59.35 0.0774
59.375 0.0646
59.4 0.054
59.425 0.0437
59.45 0.0372
59.475 0.0354
59.5 0.0378
59.525 0.0441
59.55 0.0509
59.575 0.0523
59.6 0.0463
59.625 0.0331
59.65 0.0136
59.675 -0.0077
59.7 -0.0261
59.725 -0.0446
59.75 -0.0696
59.775 -0.0993
59.8 -0.1232
59.825 -0.1304
59.85 -0.1177
59.875 -0.0919
59.9 -0.0623
59.925 -0.0304
59.95 0.0017
59.975 0.0316
60 0.0584
60.025 0.0819
60.05 0.1006
60.075 0.1108
60.1 0.1176
60.125 0.1264
60.15 0.1371
60.175 0.147
60.2 0.153
60.225 0.1529
60.25 0.1462
60.275 0.1318
60.3 0.1116
60.325 0.0888
60.35 0.0643
60.375 0.0376
60.4 0.009
60.425 -0.0272
60.45 -0.0712
60.475 -0.1189
60.5 -0.1697
60.525 -0.2258
60.55 -0.2834
60.575 -0.3371
60.6 -0.3741
60.625 -0.3994
60.65 -0.4239
60.675 -0.4524
60.7 -0.4847
60.725 -0.5274
60.75 -0.581
60.775 -0.6367
60.8 -0.6834
60.825 -0.7159
60.85 -0.7329
60.875 -0.7346
60.9 -0.7252
60.925 -0.7021
60.95 -0.6659
60.975 -0.6209
61 -0.5761
61.025 -0.5337
61.05 -0.4915
61.075 -0.4451
61.1 -0.397
61.125 -0.3485
61.15 -0.2919
61.175 -0.2279
61.2 -0.1567
61.225 -0.0821
61.25 -0.007
61.275 0.0654
61.3 0.1317
61.325 0.1928
61.35 0.2514
61.375 0.3046
61.4 0.3516
61.425 0.3916
61.45 0.4252
61.475 0.4546
61.5 0.4845
61.525 0.5163
61.55 0.5433
61.575 0.5635
61.6 0.5759
61.625 0.5808
61.65 0.5782
61.675 0.5679
61.7 0.551
61.725 0.5295
61.75 0.5057
61.775 0.481
61.8 0.4546
61.825 0.4272
61.85 0.399
61.875 0.3689
61.9 0.3345
61.925 0.294
61.95 0.2608
61.975 0.2365
62 0.2228
62.025 0.2091
62.05 0.2013
62.075 0.2044
62.1 0.2217
62.125 0.2539
62.15 0.2969
62.175 0.3388
62.2 0.3719
62.225 0.3988
62.25 0.4237
62.275 0.4515
62.3 0.4836
62.325 0.5126
62.35 0.5359
62.375 0.5558
62.4 0.5757
62.425 0.6059
62.45 0.6557
62.475 0.7223
62.5 0.8008
62.525 0.8772
62.55 0.9485
62.575 1.0118
62.6 1.0651
62.625 1.1071
62.65 1.1424
62.675 1.1694
62.7 1.1861
62.725 1.1919
62.75 1.184
62.775 1.1643
62.8 1.1361
62.825 1.1
62.85 1.0551
62.875 1.0017
62.9 0.9408
62.925 0.8752
62.95 0.8068
62.975 0.7315
63 0.6489
63.025 0.5591
63.05 0.4668
63.075 0.3822
63.1 0.3225
63.125 0.277
63.15 0.24
63.175 0.2153
63.2 0.2062
63.225 0.2184
63.25 0.2469
63.275 0.2862
63.3 0.33
63.325 0.3715
63.35 0.4063
63.375 0.4317
63.4 0.446
63.425 0.4478
63.45 0.4382
63.475 0.419
63.5 0.3901
63.525 0.351
63.55 0.3052
63.575 0.2566
63.6 0.2067
63.625 0.1652
63.65 0.1434
63.675 0.1379
63.7 0.1434
63.725 0.1587
63.75 0.1789
63.775 0.1972
63.8 0.2123
63.825 0.2255
63.85 0.2398
63.875 0.2527
63.9 0.2634
63.925 0.2726
63.95 0.2795
63.975 0.2797
64 0.2743
64.025 0.2656
64.05 0.2534
64.075 0.237
64.1 0.215
64.125 0.1879
64.15 0.154
64.175 0.1084
64.2 0.0523
64.225 -0.0019
64.25 -0.0444
64.275 -0.0745
64.3 -0.1009
64.325 -0.1312
64.35 -0.1693
64.375 -0.2132
64.4 -0.2625
64.425 -0.3121
64.45 -0.3583
64.475 -0.4001
64.5 -0.4418
64.525 -0.4861
64.55 -0.5309
64.575 -0.5722
64.6 -0.6123
64.625 -0.6547
64.65 -0.7039
64.675 -0.7552
64.7 -0.8077
64.725 -0.8579
64.75 -0.8961
64.775 -0.9196
64.8 -0.9413
64.825 -0.9657
64.85 -0.9905
64.875 -1.0133
64.9 -1.0308
64.925 -1.0467
64.95 -1.0606
64.975 -1.0614
65 -1.0444
65.025 -1.0202
65.05 -0.9968
65.075 -0.9741
65.1 -0.9531
65.125 -0.9348
65.15 -0.9169
65.175 -0.9018
65.2 -0.8937
65.225 -0.8921
65.25 -0.8968
65.275 -0.9061
65.3 -0.918
65.325 -0.9294
65.35 -0.9349
65.375 -0.9309
65.4 -0.9171
65.425 -0.8875
65.45 -0.8502
65.475 -0.8096
65.5 -0.7601
65.525 -0.7053
65.55 -0.653
65.575 -0.6047
65.6 -0.5606
65.625 -0.5205
65.65 -0.4842
65.675 -0.4494
65.7 -0.4101
65.725 -0.3653
65.75 -0.321
65.775 -0.2791
65.8 -0.2383
65.825 -0.1956
65.85 -0.1534
65.875 -0.1153
65.9 -0.0828
65.925 -0.0573
65.95 -0.0385
65.975 -0.0245
66 -0.0124
66.025 0.0018
66.05 0.0206
66.075 0.0467
66.1 0.0845
66.125 0.129
66.15 0.1745
66.175 0.2191
66.2 0.2612
66.225 0.2987
66.25 0.3294
66.275 0.353
66.3 0.3684
66.325 0.3748
66.35 0.3719
66.375 0.3633
66.4 0.352
66.425 0.3389
66.45 0.3262
66.475 0.3134
66.5 0.2997
66.525 0.286
66.55 0.2765
66.575 0.2705
66.6 0.2642
66.625 0.2505
66.65 0.2269
66.675 0.193
66.7 0.1492
66.725 0.0965
66.75 0.0361
66.775 -0.0297
66.8 -0.0952
66.825 -0.1581
66.85 -0.2186
66.875 -0.2749
66.9 -0.3292
66.925 -0.3823
66.95 -0.4255
66.975 -0.4568
67 -0.4782
67.025 -0.496
67.05 -0.5136
67.075 -0.5327
67.1 -0.5504
67.125 -0.564
67.15 -0.5755
67.175 -0.5885
67.2 -0.6055
67.225 -0.6273
67.25 -0.655
67.275 -0.6896
67.3 -0.7284
67.325 -0.7683
67.35 -0.8089
67.375 -0.851
67.4 -0.8932
67.425 -0.9306
67.45 -0.9644
67.475 -0.9945
67.5 -1.0165
67.525 -1.0238
67.55 -1.0139
67.575 -0.9904
67.6 -0.9576
67.625 -0.9231
67.65 -0.8903
67.675 -0.8607
67.7 -0.8337
67.725 -0.8069
67.75 -0.7768
67.775 -0.7371
67.8 -0.6831
67.825 -0.6204
67.85 -0.5539
67.875 -0.4859
67.9 -0.4195
67.925 -0.3585
67.95 -0.3022
67.975 -0.2505
68 -0.2047
68.025 -0.1638
68.05 -0.1225
68.075 -0.0809
68.1 -0.042
68.125 -0.007
68.15 0.0266
68.175 0.0615
68.2 0.101
68.225 0.1462
68.25 0.1889
68.275 0.2245
68.3 0.2516
68.325 0.2745
68.35 0.2962
68.375 0.3166
68.4 0.338
68.425 0.3582
68.45 0.3722
68.475 0.3779
68.5 0.3769
68.525 0.3739
68.55 0.3771
68.575 0.3954
68.6 0.4306
68.625 0.4708
68.65 0.5068
68.675 0.5376
68.7 0.5604
68.725 0.5731
68.75 0.5778
68.775 0.5761
68.8 0.5683
68.825 0.553
68.85 0.5291
68.875 0.4964
68.9 0.4568
68.925 0.4152
68.95 0.3807
68.975 0.3561
69 0.3395
69.025 0.3238
69.05 0.3058
69.075 0.2879
69.1 0.278
69.125 0.2804
69.15 0.2917
69.175 0.3079
69.2 0.3255
69.225 0.343
69.25 0.3617
69.275 0.3829
69.3 0.401
69.325 0.4128
69.35 0.4195
69.375 0.4215
69.4 0.4183
69.425 0.4097
69.45 0.3969
69.475 0.3774
69.5 0.3505
69.525 0.3173
69.55 0.2804
69.575 0.2383
69.6 0.1912
69.625 0.1395
69.65 0.0907
69.675 0.056
69.7 0.0297
69.725 0.008
69.75 -0.0078
69.775 -0.0166
69.8 -0.023
69.825 -0.0288
69.85 -0.0325
69.875 -0.0306
69.9 -0.0214
69.925 -0.0152
69.95 -0.0173
69.975 -0.0271
70 -0.0458
70.025 -0.0713
70.05 -0.0995
70.075 -0.1218
70.1 -0.1334
70.125 -0.1333
70.15 -0.1209
70.175 -0.097
70.2 -0.0624
70.225 -0.0137
70.25 0.0424
70.275 0.0985
70.3 0.1476
70.325 0.1867
70.35 0.2178
70.375 0.243
70.4 0.2646
70.425 0.2875
70.45 0.3152
70.475 0.3423
70.5 0.3644
70.525 0.3787
70.55 0.381
70.575 0.3711
70.6 0.3521
70.625 0.325
70.65 0.2907
70.675 0.2485
70.7 0.1976
70.725 0.14
70.75 0.0779
70.775 0.0126
70.8 -0.0558
70.825 -0.1253
70.85 -0.1881
70.875 -0.235
70.9 -0.2666
70.925 -0.2838
70.95 -0.2805
70.975 -0.2644
71 -0.2468
71.025 -0.2277
71.05 -0.2079
71.075 -0.1925
71.1 -0.1834
71.125 -0.18
71.15 -0.1779
71.175 -0.1786
71.2 -0.1831
71.225 -0.1894
71.25 -0.196
71.275 -0.2076
71.3 -0.2206
71.325 -0.2291
71.35 -0.2315
71.375 -0.23
71.4 -0.2321
71.425 -0.2379
71.45 -0.2407
71.475 -0.2314
71.5 -0.2204
71.525 -0.2193
71.55 -0.2301
71.575 -0.252
71.6 -0.2833
71.625 -0.3232
71.65 -0.3705
71.675 -0.4202
71.7 -0.4639
71.725 -0.4999
71.75 -0.5349
71.775 -0.5684
71.8 -0.598
71.825 -0.6317
71.85 -0.6751
71.875 -0.7243
71.9 -0.7755
71.925 -0.8309
71.95 -0.8888
71.975 -0.9411
72 -0.9882
72.025 -1.0302
72.05 -1.0634
72.075 -1.0869
72.1 -1.103
72.125 -1.1093
72.15 -1.1042
72.175 -1.1016
72.2 -1.1079
72.225 -1.1241
72.25 -1.1502
72.275 -1.1853
72.3 -1.2264
72.325 -1.2709
72.35 -1.3165
72.375 -1.3591
72.4 -1.3951
72.425 -1.4305
72.45 -1.4709
72.475 -1.5172
72.5 -1.5688
72.525 -1.6253
72.55 -1.6841
72.575 -1.7425
72.6 -1.8024
72.625 -1.8643
72.65 -1.9231
72.675 -1.9749
72.7 -2.0182
72.725 -2.048
72.75 -2.0582
72.775 -2.0433
72.8 -2.009
72.825 -1.9662
72.85 -1.9216
72.875 -1.8792
72.9 -1.8405
72.925 -1.802
72.95 -1.7607
72.975 -1.7103
73 -1.6464
73.025 -1.5674
73.05 -1.4826
73.075 -1.3968
73.1 -1.3164
73.125 -1.2445
73.15 -1.1827
73.175 -1.1304
73.2 -1.0875
73.225 -1.0518
73.25 -1.0235
73.275 -1.0027
73.3 -0.9815
73.325 -0.9498
73.35 -0.9063
73.375 -0.8611
73.4 -0.8196
73.425 -0.7853
73.45 -0.7623
73.475 -0.7485
73.5 -0.7433
73.525 -0.7437
73.55 -0.7495
73.575 -0.7577
73.6 -0.7679
73.625 -0.7806
73.65 -0.7969
73.675 -0.8199
73.7 -0.8491
73.725 -0.8861
73.75 -0.9313
73.775 -0.9846
73.8 -1.0454
73.825 -1.1124
73.85 -1.1836
73.875 -1.2572
73.9 -1.3302
73.925 -1.4044
73.95 -1.4819
73.975 -1.5544
74 -1.5958
74.025 -1.6157
74.05 -1.6258
74.075 -1.628
74.1 -1.6306
74.125 -1.6383
74.15 -1.647
74.175 -1.6465
74.2 -1.6325
74.225 -1.6104
74.25 -1.5854
74.275 -1.562
74.3 -1.5431
74.325 -1.5286
74.35 -1.5169
74.375 -1.5124
74.4 -1.5164
74.425 -1.53
74.45 -1.5477
74.475 -1.5566
74.5 -1.554
74.525 -1.5504
74.55 -1.5481
74.575 -1.5465
74.6 -1.5472
74.625 -1.5505
74.65 -1.5593
74.675 -1.5693
74.7 -1.5797
74.725 -1.5914
74.75 -1.6003
74.775 -1.612
74.8 -1.632
74.825 -1.661
74.85 -1.6966
74.875 -1.7392
74.9 -1.7876
74.925 -1.8398
74.95 -1.8958
74.975 -1.9516
75 -1.9989
75.025 -2.0229
75.05 -2.0244
75.075 -2.0087
75.1 -1.9778
75.125 -1.9292
75.15 -1.8644
75.175 -1.7898
75.2 -1.7119
75.225 -1.6384
75.25 -1.5696
75.275 -1.5062
75.3 -1.4499
75.325 -1.4007
75.35 -1.3568
75.375 -1.3172
75.4 -1.2834
75.425 -1.2548
75.45 -1.2328
75.475 -1.2162
75.5 -1.2079
75.525 -1.2069
75.55 -1.2109
75.575 -1.219
75.6 -1.2291
75.625 -1.2415
75.65 -1.2579
75.675 -1.2784
75.7 -1.2997
75.725 -1.3194
75.75 -1.3369
75.775 -1.3492
75.8 -1.3581
75.825 -1.3682
75.85 -1.3794
75.875 -1.3948
75.9 -1.4157
75.925 -1.4329
75.95 -1.4499
75.975 -1.4709
76 -1.4983
76.025 -1.5324
76.05 -1.5698
76.075 -1.6006
76.1 -1.6197
76.125 -1.6301
76.15 -1.6359
76.175 -1.6399
76.2 -1.6444
76.225 -1.6474
76.25 -1.6453
76.275 -1.6423
76.3 -1.6417
76.325 -1.6468
76.35 -1.6605
76.375 -1.6846
76.4 -1.7167
76.425 -1.7531
76.45 -1.7914
76.475 -1.8322
76.5 -1.8776
76.525 -1.9288
76.55 -1.9829
76.575 -2.0316
76.6 -2.0705
76.625 -2.104
76.65 -2.1344
76.675 -2.1642
76.7 -2.1949
76.725 -2.2248
76.75 -2.2503
76.775 -2.2676
76.8 -2.2713
76.825 -2.2646
76.85 -2.2509
76.875 -2.2349
76.9 -2.2197
76.925 -2.208
76.95 -2.2037
76.975 -2.211
77 -2.23
77.025 -2.2559
77.05 -2.2819
77.075 -2.3022
77.1 -2.3203
77.125 -2.3366
77.15 -2.352
77.175 -2.3638
77.2 -2.3791
77.225 -2.3978
77.25 -2.4163
77.275 -2.4434
77.3 -2.4832
77.325 -2.5307
77.35 -2.5733
77.375 -2.5985
77.4 -2.6121
77.425 -2.6218
77.45 -2.6304
77.475 -2.6432
77.5 -2.6606
77.525 -2.6835
77.55 -2.713
77.575 -2.75
77.6 -2.7958
77.625 -2.8503
77.65 -2.9117
77.675 -2.9798
77.7 -3.0525
77.725 -3.1221
77.75 -3.1779
77.775 -3.2062
77.8 -3.224
77.825 -3.2528
77.85 -3.2974
77.875 -3.3516
77.9 -3.4086
77.925 -3.4641
77.95 -3.5154
77.975 -3.5651
78 -3.6043
78.025 -3.6216
78.05 -3.6106
78.075 -3.5768
78.1 -3.534
78.125 -3.4889
78.15 -3.444
78.175 -3.4004
78.2 -3.3618
78.225 -3.3337
78.25 -3.3122
78.275 -3.2954
78.3 -3.2861
78.325 -3.2803
78.35 -3.2795
78.375 -3.2856
78.4 -3.3009
78.425 -3.3263
78.45 -3.3622
78.475 -3.4025
78.5 -3.4335
78.525 -3.4471
78.55 -3.4508
78.575 -3.4529
78.6 -3.4604
78.625 -3.4742
78.65 -3.496
78.675 -3.5269
78.7 -3.5592
78.725 -3.579
78.75 -3.5878
78.775 -3.5848
78.8 -3.5556
78.825 -3.4981
78.85 -3.4347
78.875 -3.3806
78.9 -3.3414
78.925 -3.3097
78.95 -3.2803
78.975 -3.2565
79 -3.2395
79.025 -3.2286
79.05 -3.2203
79.075 -3.2122
79.1 -3.2098
79.125 -3.2177
79.15 -3.239
79.175 -3.2728
79.2 -3.3113
79.225 -3.3502
79.25 -3.3797
79.275 -3.398
79.3 -3.4109
79.325 -3.4301
79.35 -3.4708
79.375 -3.5374
79.4 -3.6262
79.425 -3.7325
79.45 -3.8506
79.475 -3.9706
79.5 -4.0847
79.525 -4.1825
79.55 -4.2585
79.575 -4.3187
79.6 -4.3735
79.625 -4.425
79.65 -4.4684
79.675 -4.5032
79.7 -4.5269
79.725 -4.5412
79.75 -4.552
79.775 -4.5623
79.8 -4.573
79.825 -4.5857
79.85 -4.6046
79.875 -4.6364
79.9 -4.6809
79.925 -4.742
79.95 -4.815
79.975 -4.8907
80 -4.9612
80.025 -5.0215
80.05 -5.0659
80.075 -5.1025
80.1 -5.1459
80.125 -5.2102
80.15 -5.295
80.175 -5.3884
80.2 -5.4809
80.225 -5.5676
80.25 -5.6382
80.275 -5.6892
80.3 -5.7224
80.325 -5.7354
80.35 -5.7183
80.375 -5.6758
80.4 -5.6259
80.425 -5.5716
80.45 -5.511
80.475 -5.4471
80.5 -5.3848
80.525 -5.3305
80.55 -5.2961
80.575 -5.2813
80.6 -5.2805
80.625 -5.2841
80.65 -5.2904
80.675 -5.3019
80.7 -5.3262
80.725 -5.36
80.75 -5.3938
80.775 -5.4209
80.8 -5.4395
80.825 -5.4519
80.85 -5.4587
80.875 -5.4621
80.9 -5.4684
80.925 -5.4822
80.95 -5.5049
80.975 -5.5395
81 -5.5927
81.025 -5.6573
81.05 -5.7196
81.075 -5.7698
81.1 -5.8084
81.125 -5.8342
81.15 -5.8562
81.175 -5.8709
81.2 -5.8724
81.225 -5.8674
81.25 -5.8571
81.275 -5.8424
81.3 -5.832
81.325 -5.8339
81.35 -5.8367
81.375 -5.8178
81.4 -5.778
81.425 -5.7207
81.45 -5.6474
81.475 -5.5655
81.5 -5.495
81.525 -5.4419
81.55 -5.4109
81.575 -5.3948
81.6 -5.3833
81.625 -5.3742
81.65 -5.3669
81.675 -5.3565
81.7 -5.3455
81.725 -5.3395
81.75 -5.3466
81.775 -5.3679
81.8 -5.4004
81.825 -5.443
81.85 -5.4926
81.875 -5.5424
81.9 -5.5908
81.925 -5.6314
81.95 -5.6578
81.975 -5.664
82 -5.6545
82.025 -5.641
82.05 -5.6259
82.075 -5.6114
82.1 -5.6021
82.125 -5.5971
82.15 -5.5939
82.175 -5.5895
82.2 -5.5872
82.225 -5.5885
82.25 -5.5876
82.275 -5.58
82.3 -5.5601
82.325 -5.5325
82.35 -5.5043
82.375 -5.4767
82.4 -5.456
82.425 -5.4482
82.45 -5.4626
82.475 -5.5017
82.5 -5.5449
82.525 -5.5751
82.55 -5.5902
82.575 -5.5979
82.6 -5.6103
82.625 -5.6332
82.65 -5.6629
82.675 -5.6947
82.7 -5.7234
82.725 -5.744
82.75 -5.7646
82.775 -5.7844
82.8 -5.8054
82.825 -5.8333
82.85 -5.8687
82.875 -5.9088
82.9 -5.9551
82.925 -6.0152
82.95 -6.0964
82.975 -6.1936
83 -6.2955
83.025 -6.3994
83.05 -6.5019
83.075 -6.6032
83.1 -6.6959
83.125 -6.7684
83.15 -6.8187
83.175 -6.8487
83.2 -6.8669
83.225 -6.8773
83.25 -6.8824
83.275 -6.8853
83.3 -6.8879
83.325 -6.8962
83.35 -6.9119
83.375 -6.9323
83.4 -6.9624
83.425 -7.0089
83.45 -7.0661
83.475 -7.1186
83.5 -7.1562
83.525 -7.1756
83.55 -7.1757
83.575 -7.1592
83.6 -7.1263
83.625 -7.0781
83.65 -7.0163
83.675 -6.9419
83.7 -6.8583
83.725 -6.7708
83.75 -6.6847
83.775 -6.6071
83.8 -6.5431
83.825 -6.4944
83.85 -6.4628
83.875 -6.4457
83.9 -6.4372
83.925 -6.4304
83.95 -6.4269
83.975 -6.431
84 -6.4453
84.025 -6.4583
84.05 -6.464
84.075 -6.4725
84.1 -6.4842
84.125 -6.496
84.15 -6.4994
84.175 -6.4918
84.2 -6.4752
84.225 -6.4517
84.25 -6.4285
84.275 -6.4093
84.3 -6.3946
84.325 -6.3762
84.35 -6.3532
84.375 -6.325
84.4 -6.2932
84.425 -6.2593
84.45 -6.2208
84.475 -6.1786
84.5 -6.1338
84.525 -6.0871
84.55 -6.043
84.575 -6.0223
84.6 -6.0471
84.625 -6.1153
84.65 -6.2045
84.675 -6.297
84.7 -6.3856
84.725 -6.4609
84.75 -6.524
84.775 -6.5752
84.8 -6.6121
84.825 -6.6356
84.85 -6.6469
84.875 -6.6541
84.9 -6.6619
84.925 -6.6748
84.95 -6.6961
84.975 -6.7243
85 -6.7558
85.025 -6.7861
85.05 -6.8127
85.075 -6.8352
85.1 -6.852
85.125 -6.8614
85.15 -6.8643
85.175 -6.856
85.2 -6.8372
85.225 -6.8125
85.25 -6.7866
85.275 -6.7584
85.3 -6.7306
85.325 -6.7054
85.35 -6.6789
85.375 -6.6557
85.4 -6.643
85.425 -6.6403
85.45 -6.6438
85.475 -6.6558
85.5 -6.6725
85.525 -6.6997
85.55 -6.7414
85.575 -6.7976
85.6 -6.8641
85.625 -6.9319
85.65 -6.9928
85.675 -7.0425
85.7 -7.0805
85.725 -7.0989
85.75 -7.1041
85.775 -7.1031
85.8 -7.1003
85.825 -7.0875
85.85 -7.0666
85.875 -7.0376
85.9 -7.007
85.925 -6.9796
85.95 -6.9562
85.975 -6.9375
86 -6.9191
86.025 -6.8961
86.05 -6.8671
86.075 -6.8334
86.1 -6.7976
86.125 -6.7652
86.15 -6.7397
86.175 -6.7184
86.2 -6.7013
86.225 -6.6867
86.25 -6.6783
86.275 -6.6764
86.3 -6.6896
86.325 -6.7257
86.35 -6.7883
86.375 -6.876
86.4 -6.9746
86.425 -7.07
86.45 -7.1611
86.475 -7.2479
86.5 -7.3233
86.525 -7.3823
86.55 -7.4269
86.575 -7.472
86.6 -7.525
86.625 -7.5752
86.65 -7.6156
86.675 -7.6436
86.7 -7.6634
86.725 -7.6833
86.75 -7.7014
86.775 -7.7166
86.8 -7.7254
86.825 -7.7283
86.85 -7.7332
86.875 -7.7474
86.9 -7.7669
86.925 -7.7881
86.95 -7.8102
86.975 -7.8311
87 -7.8437
87.025 -7.8391
87.05 -7.8248
87.075 -7.8096
87.1 -7.7954
87.125 -7.7771
87.15 -7.746
87.175 -7.691
87.2 -7.6204
87.225 -7.548
87.25 -7.4814
87.275 -7.4205
87.3 -7.3753
87.325 -7.3528
87.35 -7.354
87.375 -7.3709
87.4 -7.3993
87.425 -7.4321
87.45 -7.4595
87.475 -7.4759
87.5 -7.4853
87.525 -7.4943
87.55 -7.4928
87.575 -7.4812
87.6 -7.4674
87.625 -7.4575
87.65 -7.4505
87.675 -7.4411
87.7 -7.4265
87.725 -7.4077
87.75 -7.3849
87.775 -7.361
87.8 -7.3464
87.825 -7.3449
87.85 -7.3411
87.875 -7.3331
87.9 -7.3253
87.925 -7.325
87.95 -7.3337
87.975 -7.3428
88 -7.3467
88.025 -7.3432
88.05 -7.3332
88.075 -7.3162
88.1 -7.2937
88.125 -7.2712
88.15 -7.2509
88.175 -7.2348
88.2 -7.2227
88.225 -7.2153
88.25 -7.2126
88.275 -7.2131
88.3 -7.2096
88.325 -7.2042
88.35 -7.1939
88.375 -7.1768
88.4 -7.1536
88.425 -7.1295
88.45 -7.1071
88.475 -7.0881
88.5 -7.0718
88.525 -7.0537
88.55 -7.0256
88.575 -6.9932
88.6 -6.9709
88.625 -6.9573
88.65 -6.9455
88.675 -6.9292
88.7 -6.9057
88.725 -6.8744
88.75 -6.8379
88.775 -6.7989
88.8 -6.7619
88.825 -6.7284
88.85 -6.6965
88.875 -6.665
88.9 -6.626
88.925 -6.5799
88.95 -6.5286
88.975 -6.4742
89 -6.4207
89.025 -6.3773
89.05 -6.3474
89.075 -6.3318
89.1 -6.32
89.125 -6.3057
89.15 -6.2897
89.175 -6.2759
89.2 -6.2632
89.225 -6.2519
89.25 -6.2319
89.275 -6.2036
89.3 -6.1734
89.325 -6.15
89.35 -6.1374
89.375 -6.1269
89.4 -6.1143
89.425 -6.0962
89.45 -6.0824
89.475 -6.0736
89.5 -6.0671
89.525 -6.0728
89.55 -6.0944
89.575 -6.1265
89.6 -6.1601
89.625 -6.189
89.65 -6.2162
89.675 -6.2463
89.7 -6.2794
89.725 -6.3146
89.75 -6.3532
89.775 -6.3942
89.8 -6.4358
89.825 -6.4766
89.85 -6.5129
89.875 -6.5456
89.9 -6.5715
89.925 -6.5822
89.95 -6.5791
89.975 -6.5714
90 -6.5597
90.025 -6.5388
90.05 -6.5041
90.075 -6.4597
90.1 -6.4076
90.125 -6.3538
90.15 -6.2994
90.175 -6.2457
90.2 -6.1955
90.225 -6.1478
90.25 -6.101
90.275 -6.0604
90.3 -6.0258
90.325 -5.9991
90.35 -5.9839
90.375 -5.9867
90.4 -6.0066
90.425 -6.0333
90.45 -6.0676
90.475 -6.1111
90.5 -6.1533
90.525 -6.1857
90.55 -6.2174
90.575 -6.2579
90.6 -6.3079
90.625 -6.3574
90.65 -6.387
90.675 -6.4046
90.7 -6.4138
90.725 -6.4035
90.75 -6.3793
90.775 -6.3559
90.8 -6.3428
90.825 -6.3435
90.85 -6.356
90.875 -6.373
90.9 -6.3908
90.925 -6.4099
90.95 -6.4292
90.975 -6.4563
91 -6.4897
91.025 -6.5289
91.05 -6.5699
91.075 -6.6137
91.1 -6.6591
91.125 -6.705
91.15 -6.7496
91.175 -6.7868
91.2 -6.8105
91.225 -6.8295
91.25 -6.8498
91.275 -6.8715
91.3 -6.8901
91.325 -6.8986
91.35 -6.8846
91.375 -6.8429
91.4 -6.7784
91.425 -6.7007
91.45 -6.6196
91.475 -6.5371
91.5 -6.4583
91.525 -6.3846
91.55 -6.3184
91.575 -6.26
91.6 -6.2091
91.625 -6.1669
91.65 -6.1389
91.675 -6.132
91.7 -6.1491
91.725 -6.1868
91.75 -6.2404
91.775 -6.3012
91.8 -6.3608
91.825 -6.4175
91.85 -6.4689
91.875 -6.5159
91.9 -6.5451
91.925 -6.545
91.95 -6.5311
91.975 -6.5204
92 -6.5173
92.025 -6.5071
92.05 -6.4931
92.075 -6.4782
92.1 -6.4529
92.125 -6.4212
92.15 -6.385
92.175 -6.358
92.2 -6.3478
92.225 -6.3577
92.25 -6.3839
92.275 -6.4222
92.3 -6.469
92.325 -6.5141
92.35 -6.5557
92.375 -6.5897
92.4 -6.609
92.425 -6.6162
92.45 -6.6187
92.475 -6.6159
92.5 -6.6187
92.525 -6.628
92.55 -6.6456
92.575 -6.674
92.6 -6.7093
92.625 -6.7409
92.65 -6.7649
92.675 -6.7841
92.7 -6.8063
92.725 -6.8311
92.75 -6.8574
92.775 -6.8812
92.8 -6.8997
92.825 -6.9102
92.85 -6.914
92.875 -6.9106
92.9 -6.8986
92.925 -6.8811
92.95 -6.8656
92.975 -6.8546
93 -6.8488
93.025 -6.8539
93.05 -6.8611
93.075 -6.8667
93.1 -6.8695
93.125 -6.8637
93.15 -6.847
93.175 -6.8298
93.2 -6.8125
93.225 -6.7971
93.25 -6.7848
93.275 -6.7713
93.3 -6.7474
93.325 -6.7048
93.35 -6.6457
93.375 -6.5845
93.4 -6.5329
93.425 -6.4862
93.45 -6.4482
93.475 -6.4188
93.5 -6.3972
93.525 -6.3824
93.55 -6.3727
93.575 -6.3638
93.6 -6.357
93.625 -6.3469
93.65 -6.319
93.675 -6.2696
93.7 -6.2184
93.725 -6.1822
93.75 -6.1561
93.775 -6.1351
93.8 -6.1206
93.825 -6.1119
93.85 -6.1079
93.875 -6.1045
93.9 -6.0992
93.925 -6.0983
93.95 -6.1117
93.975 -6.1351
94 -6.1589
94.025 -6.172
94.05 -6.1634
94.075 -6.1444
94.1 -6.1223
94.125 -6.0992
94.15 -6.0857
94.175 -6.084
94.2 -6.1
94.225 -6.1375
94.25 -6.1894
94.275 -6.2502
94.3 -6.3108
94.325 -6.3675
94.35 -6.4137
94.375 -6.4395
94.4 -6.4445
94.425 -6.4384
94.45 -6.4257
94.475 -6.4036
94.5 -6.3732
94.525 -6.3366
94.55 -6.2974
94.575 -6.2507
94.6 -6.1996
94.625 -6.1532
94.65 -6.1221
94.675 -6.1081
94.7 -6.109
94.725 -6.1145
94.75 -6.1217
94.775 -6.1359
94.8 -6.1541
94.825 -6.1619
94.85 -6.1618
94.875 -6.1696
94.9 -6.1966
94.925 -6.2443
94.95 -6.313
94.975 -6.3936
95 -6.4687
95.025 -6.5218
95.05 -6.5543
95.075 -6.5737
95.1 -6.5867
95.125 -6.5936
95.15 -6.595
95.175 -6.589
95.2 -6.5682
95.225 -6.527
95.25 -6.4747
95.275 -6.4237
95.3 -6.38
95.325 -6.3421
95.35 -6.3078
95.375 -6.2777
95.4 -6.2568
95.425 -6.2484
95.45 -6.2524
95.475 -6.2677
95.5 -6.2889
95.525 -6.3064
95.55 -6.3087
95.575 -6.3057
95.6 -6.3032
95.625 -6.3041
95.65 -6.3052
95.675 -6.3128
95.7 -6.3289
95.725 -6.3454
95.75 -6.3583
95.775 -6.365
95.8 -6.3623
95.825 -6.3501
95.85 -6.326
95.875 -6.2965
95.9 -6.2716
95.925 -6.2593
95.95 -6.2651
95.975 -6.2841
96 -6.3107
96.025 -6.3327
96.05 -6.342
96.075 -6.3402
96.1 -6.3314
96.125 -6.321
96.15 -6.3103
96.175 -6.2975
96.2 -6.282
96.225 -6.2708
96.25 -6.2661
96.275 -6.2677
96.3 -6.2741
96.325 -6.281
96.35 -6.2811
96.375 -6.2752
96.4 -6.2667
96.425 -6.2598
96.45 -6.2537
96.475 -6.242
96.5 -6.2248
96.525 -6.207
96.55 -6.1895
96.575 -6.1709
96.6 -6.1517
96.625 -6.122
96.65 -6.0722
96.675 -6.0065
96.7 -5.9389
96.725 -5.878
96.75 -5.8256
96.775 -5.7857
96.8 -5.7588
96.825 -5.7429
96.85 -5.7392
96.875 -5.7395
96.9 -5.7403
96.925 -5.7416
96.95 -5.7408
96.975 -5.7252
97 -5.6831
97.025 -5.608
97.05 -5.5104
97.075 -5.4137
97.1 -5.3343
97.125 -5.2721
97.15 -5.2266
97.175 -5.1949
97.2 -5.1781
97.225 -5.1808
97.25 -5.2058
97.275 -5.2411
97.3 -5.2741
97.325 -5.3007
97.35 -5.323
97.375 -5.3418
97.4 -5.3566
97.425 -5.3601
97.45 -5.3611
97.475 -5.3648
97.5 -5.3706
97.525 -5.3858
97.55 -5.4077
97.575 -5.4364
97.6 -5.4633
97.625 -5.4759
97.65 -5.4767
97.675 -5.476
97.7 -5.4909
97.725 -5.5276
97.75 -5.561
97.775 -5.5654
97.8 -5.5374
97.825 -5.48
97.85 -5.405
97.875 -5.3256
97.9 -5.2531
97.925 -5.1914
97.95 -5.1424
97.975 -5.1098
98 -5.087
98.025 -5.0606
98.05 -5.0422
98.075 -5.0438
98.1 -5.0592
98.125 -5.0766
98.15 -5.0912
98.175 -5.1035
98.2 -5.1093
98.225 -5.1035
98.25 -5.0892
98.275 -5.0646
98.3 -5.0251
98.325 -4.9637
98.35 -4.884
98.375 -4.7953
98.4 -4.7047
98.425 -4.6204
98.45 -4.5453
98.475 -4.4896
98.5 -4.4483
98.525 -4.4171
98.55 -4.4005
98.575 -4.4109
98.6 -4.4318
98.625 -4.4442
98.65 -4.4437
98.675 -4.4342
98.7 -4.4195
98.725 -4.4034
98.75 -4.3836
98.775 -4.3562
98.8 -4.3214
98.825 -4.2844
98.85 -4.2482
98.875 -4.2071
98.9 -4.1575
98.925 -4.1057
98.95 -4.0604
98.975 -4.0229
99 -3.9955
99.025 -3.9754
99.05 -3.953
99.075 -3.926
99.1 -3.9048
99.125 -3.888
99.15 -3.8779
99.175 -3.8756
99.2 -3.8784
99.225 -3.894
99.25 -3.9276
99.275 -3.9727
99.3 -4.0254
99.325 -4.091
99.35 -4.1602
99.375 -4.2277
99.4 -4.2946
99.425 -4.3607
99.45 -4.4273
99.475 -4.4939
99.5 -4.5609
99.525 -4.6333
99.55 -4.7037
99.575 -4.7623
99.6 -4.8081
99.625 -4.8414
99.65 -4.8676
99.675 -4.897
99.7 -4.9357
99.725 -4.9691
99.75 -4.9961
99.775 -5.0214
99.8 -5.0468
99.825 -5.0748
99.85 -5.1049
99.875 -5.1329
99.9 -5.1575
99.925 -5.1736
99.95 -5.178
99.975 -5.177
100 -5.1778
