# Supplementary material for: Uptake of N2O5 by aqueous aerosol unveiled using chemically accurate many-body potentials
Source: Nat Commun. 2022 Mar 10;13:1266. doi: 10.1038/s41467-022-28697-8 (PMC8913772; doi:10.1038/s41467-022-28697-8)
Supplement: Supplementary file 3 — Source Data [file 41467_2022_28697_MOESM3_ESM.zip › n2o5-uptake-data/Fig2/scattering/rep06run24/relcom_gds.dat]

0.025 12.1408
0.05 12.0916
0.075 12.0424
0.1 11.9932
0.125 11.944
0.15 11.8947
0.175 11.8454
0.2 11.796
0.225 11.7467
0.25 11.6973
0.275 11.6478
0.3 11.5984
0.325 11.5489
0.35 11.4994
0.375 11.4499
0.4 11.4004
0.425 11.3508
0.45 11.3013
0.475 11.2517
0.5 11.2021
0.525 11.1525
0.55 11.1029
0.575 11.0533
0.6 11.0036
0.625 10.9539
0.65 10.9042
0.675 10.8545
0.7 10.8047
0.725 10.7549
0.75 10.705
0.775 10.6551
0.8 10.6052
0.825 10.5552
0.85 10.5052
0.875 10.4552
0.9 10.4051
0.925 10.3549
0.95 10.3047
0.975 10.2545
1 10.2043
1.025 10.154
1.05 10.1037
1.075 10.0534
1.1 10.0031
1.125 9.9527
1.15 9.9023
1.175 9.8519
1.2 9.8015
1.225 9.751
1.25 9.7005
1.275 9.6499
1.3 9.5992
1.325 9.5486
1.35 9.498
1.375 9.4473
1.4 9.3965
1.425 9.3457
1.45 9.295
1.475 9.2443
1.5 9.1936
1.525 9.1431
1.55 9.0927
1.575 9.0424
1.6 8.9922
1.625 8.9421
1.65 8.892
1.675 8.842
1.7 8.792
1.725 8.742
1.75 8.6919
1.775 8.6419
1.8 8.592
1.825 8.542
1.85 8.4919
1.875 8.4419
1.9 8.3918
1.925 8.3416
1.95 8.2914
1.975 8.241
2 8.1905
2.025 8.1399
2.05 8.0892
2.075 8.0384
2.1 7.9875
2.125 7.9366
2.15 7.8855
2.175 7.834
2.2 7.7824
2.225 7.7306
2.25 7.6787
2.275 7.6266
2.3 7.5742
2.325 7.5216
2.35 7.4688
2.375 7.4158
2.4 7.3625
2.425 7.3091
2.45 7.2553
2.475 7.2012
2.5 7.1467
2.525 7.0919
2.55 7.0367
2.575 6.9812
2.6 6.9253
2.625 6.8691
2.65 6.8125
2.675 6.7556
2.7 6.6983
2.725 6.6407
2.75 6.5829
2.775 6.5247
2.8 6.4662
2.825 6.4071
2.85 6.3475
2.875 6.2876
2.9 6.2271
2.925 6.166
2.95 6.1038
2.975 6.0403
3 5.9754
3.025 5.9093
3.05 5.8422
3.075 5.774
3.1 5.7038
3.125 5.6316
3.15 5.5575
3.175 5.4813
3.2 5.4029
3.225 5.3225
3.25 5.2406
3.275 5.1575
3.3 5.0731
3.325 4.9869
3.35 4.8986
3.375 4.808
3.4 4.715
3.425 4.6192
3.45 4.5205
3.475 4.4186
3.5 4.3132
3.525 4.2053
3.55 4.0957
3.575 3.9864
3.6 3.8804
3.625 3.7777
3.65 3.6736
3.675 3.5658
3.7 3.4525
3.725 3.332
3.75 3.2045
3.775 3.0755
3.8 2.9574
3.825 2.8589
3.85 2.7709
3.875 2.6858
3.9 2.6014
3.925 2.5187
3.95 2.4353
3.975 2.3545
4 2.2877
4.025 2.2393
4.05 2.2074
4.075 2.1912
4.1 2.19
4.125 2.1927
4.15 2.191
4.175 2.1828
4.2 2.1654
4.225 2.1377
4.25 2.1004
4.275 2.0543
4.3 2
4.325 1.9392
4.35 1.8706
4.375 1.793
4.4 1.7077
4.425 1.6199
4.45 1.5388
4.475 1.4722
4.5 1.416
4.525 1.3614
4.55 1.3084
4.575 1.2588
4.6 1.2124
4.625 1.1719
4.65 1.1359
4.675 1.1034
4.7 1.0729
4.725 1.0454
4.75 1.0166
4.775 0.9854
4.8 0.9507
4.825 0.9126
4.85 0.8741
4.875 0.8379
4.9 0.8055
4.925 0.7775
4.95 0.7541
4.975 0.7369
5 0.7269
5.025 0.7178
5.05 0.7072
5.075 0.6922
5.1 0.6703
5.125 0.6432
5.15 0.6088
5.175 0.5676
5.2 0.5178
5.225 0.4586
5.25 0.4015
5.275 0.3609
5.3 0.3394
5.325 0.3347
5.35 0.3434
5.375 0.367
5.4 0.4042
5.425 0.4489
5.45 0.4914
5.475 0.5271
5.5 0.5561
5.525 0.5805
5.55 0.6006
5.575 0.6151
5.6 0.6224
5.625 0.622
5.65 0.6165
5.675 0.6089
5.7 0.6014
5.725 0.5928
5.75 0.5833
5.775 0.5718
5.8 0.5593
5.825 0.5444
5.85 0.5244
5.875 0.5014
5.9 0.4796
5.925 0.4701
5.95 0.4778
5.975 0.5018
6 0.5362
6.025 0.5763
6.05 0.6202
6.075 0.6655
6.1 0.7142
6.125 0.7668
6.15 0.8177
6.175 0.8638
6.2 0.9064
6.225 0.9502
6.25 1.0024
6.275 1.0709
6.3 1.1528
6.325 1.2414
6.35 1.3287
6.375 1.4128
6.4 1.4942
6.425 1.5718
6.45 1.645
6.475 1.715
6.5 1.7834
6.525 1.8483
6.55 1.9092
6.575 1.966
6.6 2.0183
6.625 2.0657
6.65 2.1074
6.675 2.1446
6.7 2.1768
6.725 2.2045
6.75 2.2287
6.775 2.2495
6.8 2.2632
6.825 2.2703
6.85 2.2746
6.875 2.2797
6.9 2.2863
6.925 2.2922
6.95 2.2953
6.975 2.2935
7 2.2848
7.025 2.2688
7.05 2.244
7.075 2.21
7.1 2.1695
7.125 2.1241
7.15 2.075
7.175 2.0242
7.2 1.9706
7.225 1.9134
7.25 1.8501
7.275 1.7813
7.3 1.7092
7.325 1.6334
7.35 1.555
7.375 1.4767
7.4 1.3996
7.425 1.3181
7.45 1.2313
7.475 1.1384
7.5 1.0382
7.525 0.9323
7.55 0.8277
7.575 0.73
7.6 0.6477
7.625 0.5799
7.65 0.5156
7.675 0.4449
7.7 0.3595
7.725 0.2644
7.75 0.1653
7.775 0.0673
7.8 -0.0166
7.825 -0.0867
7.85 -0.1517
7.875 -0.2142
7.9 -0.2683
7.925 -0.3048
7.95 -0.324
7.975 -0.335
8 -0.3371
8.025 -0.3331
8.05 -0.3241
8.075 -0.3122
8.1 -0.2994
8.125 -0.2832
8.15 -0.2664
8.175 -0.254
8.2 -0.2476
8.225 -0.2518
8.25 -0.2636
8.275 -0.2763
8.3 -0.2874
8.325 -0.2981
8.35 -0.3094
8.375 -0.3233
8.4 -0.3369
8.425 -0.3399
8.45 -0.3217
8.475 -0.2889
8.5 -0.2517
8.525 -0.2156
8.55 -0.1822
8.575 -0.1546
8.6 -0.1309
8.625 -0.1079
8.65 -0.0767
8.675 -0.0364
8.7 0.0086
8.725 0.056
8.75 0.1019
8.775 0.1445
8.8 0.1851
8.825 0.2235
8.85 0.258
8.875 0.2899
8.9 0.3284
8.925 0.3759
8.95 0.4259
8.975 0.4711
9 0.5078
9.025 0.5327
9.05 0.5469
9.075 0.5532
9.1 0.5501
9.125 0.5358
9.15 0.5128
9.175 0.4836
9.2 0.4569
9.225 0.4547
9.25 0.4779
9.275 0.5131
9.3 0.5506
9.325 0.5831
9.35 0.6071
9.375 0.6234
9.4 0.6353
9.425 0.6418
9.45 0.6421
9.475 0.6322
9.5 0.6118
9.525 0.583
9.55 0.5501
9.575 0.5171
9.6 0.4845
9.625 0.4542
9.65 0.431
9.675 0.4124
9.7 0.402
9.725 0.4015
9.75 0.414
9.775 0.4325
9.8 0.4526
9.825 0.4747
9.85 0.5025
9.875 0.5387
9.9 0.5804
9.925 0.622
9.95 0.6598
9.975 0.695
10 0.7252
10.025 0.7498
10.05 0.7684
10.075 0.7821
10.1 0.7977
10.125 0.8203
10.15 0.8393
10.175 0.8482
10.2 0.8496
10.225 0.8511
10.25 0.8519
10.275 0.8499
10.3 0.8474
10.325 0.8485
10.35 0.8515
10.375 0.848
10.4 0.8342
10.425 0.8119
10.45 0.7847
10.475 0.7593
10.5 0.737
10.525 0.7196
10.55 0.7113
10.575 0.7115
10.6 0.7188
10.625 0.7351
10.65 0.7603
10.675 0.7917
10.7 0.8252
10.725 0.8614
10.75 0.8981
10.775 0.931
10.8 0.9606
10.825 0.9863
10.85 1.01
10.875 1.0397
10.9 1.0784
10.925 1.1205
10.95 1.1604
10.975 1.1992
11 1.2408
11.025 1.2853
11.05 1.3306
11.075 1.373
11.1 1.4098
11.125 1.4428
11.15 1.4726
11.175 1.5013
11.2 1.5284
11.225 1.5552
11.25 1.5822
11.275 1.6121
11.3 1.6441
11.325 1.6766
11.35 1.7036
11.375 1.721
11.4 1.7278
11.425 1.7244
11.45 1.7136
11.475 1.7149
11.5 1.7454
11.525 1.7873
11.55 1.8232
11.575 1.8527
11.6 1.8791
11.625 1.9082
11.65 1.9385
11.675 1.9687
11.7 1.9961
11.725 2.0239
11.75 2.0587
11.775 2.0968
11.8 2.1292
11.825 2.1508
11.85 2.1617
11.875 2.1628
11.9 2.1572
11.925 2.1485
11.95 2.1411
11.975 2.1383
12 2.1423
12.025 2.1539
12.05 2.1698
12.075 2.1836
12.1 2.1939
12.125 2.1985
12.15 2.1969
12.175 2.1883
12.2 2.172
12.225 2.154
12.25 2.138
12.275 2.123
12.3 2.1091
12.325 2.0992
12.35 2.0957
12.375 2.0946
12.4 2.0967
12.425 2.1109
12.45 2.146
12.475 2.1906
12.5 2.2351
12.525 2.2762
12.55 2.3116
12.575 2.3442
12.6 2.3783
12.625 2.4134
12.65 2.4481
12.675 2.4814
12.7 2.5216
12.725 2.5741
12.75 2.6407
12.775 2.7149
12.8 2.7882
12.825 2.8591
12.85 2.9262
12.875 2.9876
12.9 3.0425
12.925 3.0901
12.95 3.1294
12.975 3.1619
13 3.1894
13.025 3.2115
13.05 3.2276
13.075 3.2368
13.1 3.2393
13.125 3.238
13.15 3.239
13.175 3.2474
13.2 3.2547
13.225 3.2556
13.25 3.2484
13.275 3.2335
13.3 3.2148
13.325 3.1981
13.35 3.1826
13.375 3.1615
13.4 3.1361
13.425 3.1071
13.45 3.0742
13.475 3.0368
13.5 2.9979
13.525 2.9728
13.55 2.9749
13.575 3.0037
13.6 3.0488
13.625 3.1002
13.65 3.1534
13.675 3.2054
13.7 3.2538
13.725 3.2975
13.75 3.3349
13.775 3.3659
13.8 3.3903
13.825 3.4083
13.85 3.4186
13.875 3.422
13.9 3.4202
13.925 3.4142
13.95 3.4051
13.975 3.394
14 3.3809
14.025 3.3679
14.05 3.3579
14.075 3.3531
14.1 3.3517
14.125 3.3497
14.15 3.3463
14.175 3.3414
14.2 3.334
14.225 3.3273
14.25 3.3186
14.275 3.3054
14.3 3.2871
14.325 3.2629
14.35 3.2333
14.375 3.2009
14.4 3.1644
14.425 3.1224
14.45 3.0741
14.475 3.021
14.5 2.9704
14.525 2.9321
14.55 2.9051
14.575 2.8803
14.6 2.855
14.625 2.8297
14.65 2.8034
14.675 2.773
14.7 2.7387
14.725 2.7018
14.75 2.663
14.775 2.6221
14.8 2.5745
14.825 2.5173
14.85 2.4491
14.875 2.3712
14.9 2.2863
14.925 2.1979
14.95 2.1073
14.975 2.0158
15 1.9224
15.025 1.8286
15.05 1.7352
15.075 1.6413
15.1 1.5465
15.125 1.4524
15.15 1.3578
15.175 1.2619
15.2 1.162
15.225 1.0575
15.25 0.9501
15.275 0.8404
15.3 0.7263
15.325 0.6068
15.35 0.4803
15.375 0.349
15.4 0.2128
15.425 0.0718
15.45 -0.0681
15.475 -0.2035
15.5 -0.3305
15.525 -0.4377
15.55 -0.5071
15.575 -0.5337
15.6 -0.5282
15.625 -0.4935
15.65 -0.4383
15.675 -0.3705
15.7 -0.2996
15.725 -0.2247
15.75 -0.1486
15.775 -0.0759
15.8 -0.0081
15.825 0.0539
15.85 0.1091
15.875 0.1625
15.9 0.2185
15.925 0.2775
15.95 0.3336
15.975 0.3807
16 0.4195
16.025 0.4481
16.05 0.4652
16.075 0.4714
16.1 0.4692
16.125 0.4582
16.15 0.439
16.175 0.4134
16.2 0.384
16.225 0.3495
16.25 0.3115
16.275 0.2738
16.3 0.2414
16.325 0.2178
16.35 0.2108
16.375 0.2111
16.4 0.2238
16.425 0.24
16.45 0.2513
16.475 0.2516
16.5 0.2414
16.525 0.22
16.55 0.1879
16.575 0.1463
16.6 0.0976
16.625 0.0516
16.65 0.0277
16.675 0.0425
16.7 0.0866
16.725 0.1431
16.75 0.1994
16.775 0.2455
16.8 0.2801
16.825 0.3028
16.85 0.3135
16.875 0.3134
16.9 0.3091
16.925 0.3105
16.95 0.3286
16.975 0.377
17 0.4456
17.025 0.5106
17.05 0.5666
17.075 0.6139
17.1 0.6534
17.125 0.6882
17.15 0.7184
17.175 0.7448
17.2 0.7663
17.225 0.7847
17.25 0.8018
17.275 0.8154
17.3 0.8253
17.325 0.8306
17.35 0.8298
17.375 0.8246
17.4 0.8163
17.425 0.8006
17.45 0.7755
17.475 0.7437
17.5 0.705
17.525 0.6591
17.55 0.6095
17.575 0.5594
17.6 0.5165
17.625 0.4809
17.65 0.4586
17.675 0.4523
17.7 0.4612
17.725 0.476
17.75 0.4891
17.775 0.4994
17.8 0.5047
17.825 0.5024
17.85 0.4956
17.875 0.4905
17.9 0.4867
17.925 0.483
17.95 0.4815
17.975 0.4807
18 0.4778
18.025 0.4697
18.05 0.4629
18.075 0.4594
18.1 0.4622
18.125 0.4725
18.15 0.4854
18.175 0.5004
18.2 0.5155
18.225 0.5317
18.25 0.5573
18.275 0.5936
18.3 0.6403
18.325 0.6983
18.35 0.7657
18.375 0.8402
18.4 0.9158
18.425 0.991
18.45 1.0664
18.475 1.1405
18.5 1.2141
18.525 1.2876
18.55 1.3566
18.575 1.4193
18.6 1.476
18.625 1.5252
18.65 1.5663
18.675 1.599
18.7 1.622
18.725 1.6341
18.75 1.6373
18.775 1.6315
18.8 1.6167
18.825 1.5911
18.85 1.5558
18.875 1.5106
18.9 1.458
18.925 1.4015
18.95 1.3418
18.975 1.2839
19 1.2291
19.025 1.1756
19.05 1.1209
19.075 1.0631
19.1 1.0015
19.125 0.9348
19.15 0.8608
19.175 0.7819
19.2 0.7033
19.225 0.6282
19.25 0.5595
19.275 0.4945
19.3 0.4311
19.325 0.369
19.35 0.3103
19.375 0.2501
19.4 0.195
19.425 0.1457
19.45 0.1009
19.475 0.0601
19.5 0.0221
19.525 -0.0076
19.55 -0.0281
19.575 -0.0462
19.6 -0.0651
19.625 -0.0838
19.65 -0.0968
19.675 -0.1023
19.7 -0.1027
19.725 -0.1042
19.75 -0.1047
19.775 -0.0981
19.8 -0.0814
19.825 -0.0591
19.85 -0.0365
19.875 -0.0162
19.9 0.0019
19.925 0.0157
19.95 0.0235
19.975 0.0282
20 0.0308
20.025 0.0326
20.05 0.0324
20.075 0.0336
20.1 0.041
20.125 0.0635
20.15 0.1025
20.175 0.153
20.2 0.2104
20.225 0.2716
20.25 0.3328
20.275 0.3885
20.3 0.4439
20.325 0.5005
20.35 0.5549
20.375 0.6038
20.4 0.6458
20.425 0.6801
20.45 0.7068
20.475 0.7268
20.5 0.7409
20.525 0.7464
20.55 0.7466
20.575 0.7438
20.6 0.7414
20.625 0.7425
20.65 0.7463
20.675 0.7504
20.7 0.7547
20.725 0.7602
20.75 0.7678
20.775 0.7759
20.8 0.7915
20.825 0.8229
20.85 0.8705
20.875 0.9204
20.9 0.9639
20.925 1.0005
20.95 1.0316
20.975 1.0545
21 1.069
21.025 1.0774
21.05 1.0769
21.075 1.0673
21.1 1.0514
21.125 1.0303
21.15 1.0062
21.175 0.9773
21.2 0.9454
21.225 0.9123
21.25 0.8754
21.275 0.8327
21.3 0.787
21.325 0.7448
21.35 0.7067
21.375 0.671
21.4 0.6282
21.425 0.5749
21.45 0.5102
21.475 0.4352
21.5 0.3523
21.525 0.2663
21.55 0.1901
21.575 0.133
21.6 0.1009
21.625 0.0872
21.65 0.0815
21.675 0.0785
21.7 0.0758
21.725 0.076
21.75 0.079
21.775 0.0833
21.8 0.0888
21.825 0.0976
21.85 0.1133
21.875 0.1331
21.9 0.1589
21.925 0.1854
21.95 0.2048
21.975 0.2179
22 0.2293
22.025 0.2336
22.05 0.2313
22.075 0.2298
22.1 0.2441
22.125 0.2777
22.15 0.3266
22.175 0.3891
22.2 0.4703
22.225 0.5792
22.25 0.7046
22.275 0.8316
22.3 0.9537
22.325 1.0698
22.35 1.179
22.375 1.2798
22.4 1.3737
22.425 1.462
22.45 1.5449
22.475 1.6235
22.5 1.6981
22.525 1.7689
22.55 1.8342
22.575 1.8961
22.6 1.9556
22.625 2.0133
22.65 2.0689
22.675 2.1203
22.7 2.1672
22.725 2.2167
22.75 2.2711
22.775 2.3249
22.8 2.3753
22.825 2.4215
22.85 2.4636
22.875 2.5014
22.9 2.5346
22.925 2.5631
22.95 2.588
22.975 2.6104
23 2.6318
23.025 2.6526
23.05 2.6762
23.075 2.7055
23.1 2.7381
23.125 2.77
23.15 2.7996
23.175 2.8261
23.2 2.8496
23.225 2.8719
23.25 2.8958
23.275 2.9189
23.3 2.9394
23.325 2.9566
23.35 2.9687
23.375 2.976
23.4 2.9801
23.425 2.9809
23.45 2.9782
23.475 2.9717
23.5 2.962
23.525 2.9496
23.55 2.9344
23.575 2.9188
23.6 2.9028
23.625 2.8853
23.65 2.8654
23.675 2.8419
23.7 2.8141
23.725 2.7824
23.75 2.7501
23.775 2.7166
23.8 2.6821
23.825 2.6461
23.85 2.6078
23.875 2.567
23.9 2.5225
23.925 2.4742
23.95 2.4227
23.975 2.368
24 2.3087
24.025 2.2437
24.05 2.1743
24.075 2.1034
24.1 2.0326
24.125 1.9703
24.15 1.9158
24.175 1.8677
24.2 1.8233
24.225 1.7785
24.25 1.7346
24.275 1.6917
24.3 1.6527
24.325 1.623
24.35 1.6008
24.375 1.5842
24.4 1.5715
24.425 1.5593
24.45 1.5492
24.475 1.5404
24.5 1.5325
24.525 1.5253
24.55 1.5167
24.575 1.5058
24.6 1.4953
24.625 1.4876
24.65 1.4801
24.675 1.4709
24.7 1.4581
24.725 1.4441
24.75 1.4311
24.775 1.415
24.8 1.3947
24.825 1.3689
24.85 1.3355
24.875 1.2938
24.9 1.2467
24.925 1.2003
24.95 1.1583
24.975 1.1214
25 1.0936
25.025 1.0785
25.05 1.082
25.075 1.0968
25.1 1.1107
25.125 1.1188
25.15 1.122
25.175 1.122
25.2 1.1211
25.225 1.1283
25.25 1.1444
25.275 1.1644
25.3 1.1775
25.325 1.1765
25.35 1.1618
25.375 1.1365
25.4 1.1049
25.425 1.0678
25.45 1.0311
25.475 1.0058
25.5 0.9869
25.525 0.9646
25.55 0.9295
25.575 0.8865
25.6 0.8489
25.625 0.824
25.65 0.8197
25.675 0.8411
25.7 0.8741
25.725 0.9072
25.75 0.9366
25.775 0.9611
25.8 0.9824
25.825 1.0012
25.85 1.0184
25.875 1.0363
25.9 1.0592
25.925 1.0918
25.95 1.131
25.975 1.1765
26 1.2262
26.025 1.2875
26.05 1.3586
26.075 1.4334
26.1 1.5083
26.125 1.5775
26.15 1.6379
26.175 1.6886
26.2 1.7321
26.225 1.7684
26.25 1.7959
26.275 1.8148
26.3 1.8279
26.325 1.8349
26.35 1.8364
26.375 1.8345
26.4 1.8323
26.425 1.8327
26.45 1.8316
26.475 1.8283
26.5 1.8204
26.525 1.8052
26.55 1.7793
26.575 1.7459
26.6 1.7098
26.625 1.6791
26.65 1.6545
26.675 1.6294
26.7 1.6054
26.725 1.5853
26.75 1.563
26.775 1.5349
26.8 1.5029
26.825 1.4635
26.85 1.4198
26.875 1.3808
26.9 1.3422
26.925 1.299
26.95 1.2526
26.975 1.2074
27 1.1684
27.025 1.1397
27.05 1.1133
27.075 1.0857
27.1 1.0668
27.125 1.0696
27.15 1.087
27.175 1.1062
27.2 1.1212
27.225 1.1331
27.25 1.1415
27.275 1.1423
27.3 1.1362
27.325 1.1253
27.35 1.1149
27.375 1.109
27.4 1.1043
27.425 1.1024
27.45 1.1032
27.475 1.1021
27.5 1.0982
27.525 1.0925
27.55 1.0873
27.575 1.075
27.6 1.0563
27.625 1.0494
27.65 1.052
27.675 1.0663
27.7 1.0922
27.725 1.1166
27.75 1.1341
27.775 1.1435
27.8 1.1471
27.825 1.1464
27.85 1.141
27.875 1.1298
27.9 1.1146
27.925 1.0998
27.95 1.0857
27.975 1.07
28 1.0521
28.025 1.0313
28.05 1.0068
28.075 0.9758
28.1 0.937
28.125 0.8924
28.15 0.8433
28.175 0.7953
28.2 0.7541
28.225 0.7227
28.25 0.698
28.275 0.6768
28.3 0.6566
28.325 0.6366
28.35 0.621
28.375 0.6098
28.4 0.6015
28.425 0.592
28.45 0.579
28.475 0.5613
28.5 0.5383
28.525 0.5116
28.55 0.4819
28.575 0.4511
28.6 0.4208
28.625 0.3879
28.65 0.3529
28.675 0.3146
28.7 0.2728
28.725 0.2293
28.75 0.1863
28.775 0.1403
28.8 0.0898
28.825 0.0343
28.85 -0.0242
28.875 -0.0869
28.9 -0.1543
28.925 -0.2226
28.95 -0.2918
28.975 -0.3623
29 -0.4304
29.025 -0.4936
29.05 -0.5545
29.075 -0.611
29.1 -0.6609
29.125 -0.7033
29.15 -0.7378
29.175 -0.7667
29.2 -0.7879
29.225 -0.8048
29.25 -0.8213
29.275 -0.8391
29.3 -0.8604
29.325 -0.886
29.35 -0.9154
29.375 -0.9498
29.4 -0.9878
29.425 -1.0271
29.45 -1.0663
29.475 -1.1054
29.5 -1.1418
29.525 -1.1737
29.55 -1.2038
29.575 -1.2338
29.6 -1.2666
29.625 -1.301
29.65 -1.3325
29.675 -1.3571
29.7 -1.3693
29.725 -1.3724
29.75 -1.3765
29.775 -1.3833
29.8 -1.3897
29.825 -1.3942
29.85 -1.3965
29.875 -1.3954
29.9 -1.3876
29.925 -1.3775
29.95 -1.3653
29.975 -1.351
30 -1.3337
30.025 -1.3137
30.05 -1.2959
30.075 -1.2831
30.1 -1.2741
30.125 -1.2657
30.15 -1.2587
30.175 -1.2527
30.2 -1.2502
30.225 -1.253
30.25 -1.2615
30.275 -1.2735
30.3 -1.2874
30.325 -1.3007
30.35 -1.3085
30.375 -1.3083
30.4 -1.3033
30.425 -1.2938
30.45 -1.2722
30.475 -1.2356
30.5 -1.1897
30.525 -1.1421
30.55 -1.1006
30.575 -1.0644
30.6 -1.0336
30.625 -1.0079
30.65 -0.985
30.675 -0.9665
30.7 -0.9538
30.725 -0.9481
30.75 -0.9496
30.775 -0.9587
30.8 -0.9719
30.825 -0.9859
30.85 -1.0025
30.875 -1.0213
30.9 -1.0389
30.925 -1.0565
30.95 -1.0714
30.975 -1.0763
31 -1.0704
31.025 -1.0566
31.05 -1.0311
31.075 -0.9921
31.1 -0.9443
31.125 -0.8925
31.15 -0.8413
31.175 -0.7886
31.2 -0.7361
31.225 -0.6851
31.25 -0.6346
31.275 -0.5844
31.3 -0.5347
31.325 -0.4873
31.35 -0.4407
31.375 -0.4029
31.4 -0.3791
31.425 -0.3658
31.45 -0.3576
31.475 -0.345
31.5 -0.314
31.525 -0.2675
31.55 -0.219
31.575 -0.1762
31.6 -0.1428
31.625 -0.1168
31.65 -0.0946
31.675 -0.0728
31.7 -0.0466
31.725 -0.013
31.75 0.0294
31.775 0.0845
31.8 0.1568
31.825 0.2419
31.85 0.3325
31.875 0.4226
31.9 0.5066
31.925 0.5835
31.95 0.6549
31.975 0.7247
32 0.7929
32.025 0.8574
32.05 0.9156
32.075 0.9675
32.1 1.0125
32.125 1.0501
32.15 1.0801
32.175 1.103
32.2 1.1192
32.225 1.1295
32.25 1.1346
32.275 1.1338
32.3 1.1263
32.325 1.1131
32.35 1.0959
32.375 1.0741
32.4 1.0515
32.425 1.0285
32.45 1.0028
32.475 0.973
32.5 0.939
32.525 0.9053
32.55 0.8738
32.575 0.8364
32.6 0.7901
32.625 0.7394
32.65 0.688
32.675 0.6364
32.7 0.5864
32.725 0.5335
32.75 0.4761
32.775 0.4155
32.8 0.3584
32.825 0.312
32.85 0.2797
32.875 0.2672
32.9 0.2729
32.925 0.2907
32.95 0.3115
32.975 0.3303
33 0.3458
33.025 0.3592
33.05 0.3711
33.075 0.3919
33.1 0.431
33.125 0.4772
33.15 0.5211
33.175 0.5586
33.2 0.5891
33.225 0.6119
33.25 0.627
33.275 0.6347
33.3 0.6407
33.325 0.6483
33.35 0.6628
33.375 0.6929
33.4 0.731
33.425 0.7631
33.45 0.7822
33.475 0.7949
33.5 0.8107
33.525 0.8297
33.55 0.8463
33.575 0.8598
33.6 0.8664
33.625 0.8637
33.65 0.8545
33.675 0.8407
33.7 0.8254
33.725 0.81
33.75 0.7911
33.775 0.7703
33.8 0.7541
33.825 0.7434
33.85 0.7389
33.875 0.7439
33.9 0.7577
33.925 0.7848
33.95 0.8231
33.975 0.8678
34 0.9164
34.025 0.9636
34.05 1.0126
34.075 1.0662
34.1 1.1213
34.125 1.1743
34.15 1.2236
34.175 1.2704
34.2 1.3163
34.225 1.3625
34.25 1.4095
34.275 1.4543
34.3 1.4949
34.325 1.5302
34.35 1.5616
34.375 1.5922
34.4 1.6237
34.425 1.658
34.45 1.6991
34.475 1.7451
34.5 1.7915
34.525 1.8353
34.55 1.8765
34.575 1.9156
34.6 1.9541
34.625 1.9939
34.65 2.0338
34.675 2.0737
34.7 2.1122
34.725 2.1477
34.75 2.18
34.775 2.208
34.8 2.2314
34.825 2.25
34.85 2.2652
34.875 2.2769
34.9 2.2867
34.925 2.2947
34.95 2.3032
34.975 2.3117
35 2.3184
35.025 2.3226
35.05 2.3233
35.075 2.3196
35.1 2.3109
35.125 2.2965
35.15 2.276
35.175 2.2497
35.2 2.2173
35.225 2.1797
35.25 2.1395
35.275 2.1025
35.3 2.0731
35.325 2.0471
35.35 2.0216
35.375 1.9952
35.4 1.9669
35.425 1.9373
35.45 1.9065
35.475 1.8754
35.5 1.8474
35.525 1.8244
35.55 1.8016
35.575 1.7792
35.6 1.7553
35.625 1.7227
35.65 1.6792
35.675 1.6278
35.7 1.5687
35.725 1.503
35.75 1.4351
35.775 1.3665
35.8 1.3004
35.825 1.2388
35.85 1.1785
35.875 1.1196
35.9 1.0574
35.925 0.9936
35.95 0.9351
35.975 0.8836
36 0.8392
36.025 0.7997
36.05 0.7616
36.075 0.7249
36.1 0.6865
36.125 0.6511
36.15 0.6236
36.175 0.5976
36.2 0.5701
36.225 0.5427
36.25 0.5151
36.275 0.4879
36.3 0.4691
36.325 0.4599
36.35 0.4525
36.375 0.4522
36.4 0.4549
36.425 0.4555
36.45 0.4535
36.475 0.4564
36.5 0.4677
36.525 0.4942
36.55 0.5458
36.575 0.6202
36.6 0.7067
36.625 0.7935
36.65 0.8752
36.675 0.95
36.7 1.0172
36.725 1.0774
36.75 1.1297
36.775 1.1753
36.8 1.2137
36.825 1.2495
36.85 1.2866
36.875 1.3259
36.9 1.3652
36.925 1.4023
36.95 1.4357
36.975 1.4667
37 1.4952
37.025 1.5191
37.05 1.5361
37.075 1.5467
37.1 1.551
37.125 1.5483
37.15 1.5405
37.175 1.5299
37.2 1.5183
37.225 1.5115
37.25 1.5136
37.275 1.5177
37.3 1.5168
37.325 1.5096
37.35 1.4956
37.375 1.4784
37.4 1.4581
37.425 1.4304
37.45 1.3955
37.475 1.3539
37.5 1.3046
37.525 1.2467
37.55 1.1803
37.575 1.1051
37.6 1.0224
37.625 0.9357
37.65 0.8448
37.675 0.7516
37.7 0.66
37.725 0.5742
37.75 0.4953
37.775 0.4233
37.8 0.3612
37.825 0.319
37.85 0.3055
37.875 0.3176
37.9 0.3477
37.925 0.3842
37.95 0.4222
37.975 0.4583
38 0.4944
38.025 0.5297
38.05 0.5629
38.075 0.5915
38.1 0.6138
38.125 0.6271
38.15 0.6316
38.175 0.6258
38.2 0.6114
38.225 0.5941
38.25 0.5756
38.275 0.5595
38.3 0.5453
38.325 0.5316
38.35 0.5096
38.375 0.4721
38.4 0.4204
38.425 0.3663
38.45 0.3125
38.475 0.2645
38.5 0.2245
38.525 0.1885
38.55 0.1533
38.575 0.1205
38.6 0.0961
38.625 0.0827
38.65 0.0804
38.675 0.0874
38.7 0.1018
38.725 0.1229
38.75 0.1498
38.775 0.188
38.8 0.2429
38.825 0.3106
38.85 0.3865
38.875 0.4609
38.9 0.5344
38.925 0.6054
38.95 0.671
38.975 0.7348
39 0.7946
39.025 0.8464
39.05 0.8899
39.075 0.9264
39.1 0.9529
39.125 0.9708
39.15 0.9799
39.175 0.9818
39.2 0.9806
39.225 0.9759
39.25 0.9727
39.275 0.9701
39.3 0.9708
39.325 0.9741
39.35 0.972
39.375 0.9659
39.4 0.9572
39.425 0.944
39.45 0.9227
39.475 0.894
39.5 0.8536
39.525 0.8031
39.55 0.7482
39.575 0.6915
39.6 0.6408
39.625 0.5934
39.65 0.5479
39.675 0.5045
39.7 0.4581
39.725 0.4042
39.75 0.3431
39.775 0.2773
39.8 0.213
39.825 0.1613
39.85 0.1198
39.875 0.0796
39.9 0.0365
39.925 -0.0076
39.95 -0.0409
39.975 -0.059
40 -0.0744
40.025 -0.0939
40.05 -0.1183
40.075 -0.1398
40.1 -0.1544
40.125 -0.1617
40.15 -0.1653
40.175 -0.1657
40.2 -0.1678
40.225 -0.1747
40.25 -0.1883
40.275 -0.2113
40.3 -0.2441
40.325 -0.2824
40.35 -0.3205
40.375 -0.3602
40.4 -0.3947
40.425 -0.4276
40.45 -0.4509
40.475 -0.464
40.5 -0.4731
40.525 -0.4723
40.55 -0.4523
40.575 -0.4069
40.6 -0.3425
40.625 -0.2635
40.65 -0.1699
40.675 -0.0687
40.7 0.0298
40.725 0.1203
40.75 0.2065
40.775 0.2883
40.8 0.3623
40.825 0.4243
40.85 0.4741
40.875 0.5143
40.9 0.5461
40.925 0.5716
40.95 0.5952
40.975 0.6244
41 0.6605
41.025 0.6976
41.05 0.7308
41.075 0.7603
41.1 0.7854
41.125 0.8066
41.15 0.8238
41.175 0.8361
41.2 0.8427
41.225 0.8437
41.25 0.8395
41.275 0.8314
41.3 0.8166
41.325 0.794
41.35 0.7644
41.375 0.7278
41.4 0.6832
41.425 0.6397
41.45 0.6032
41.475 0.5663
41.5 0.5227
41.525 0.4698
41.55 0.4064
41.575 0.3361
41.6 0.2613
41.625 0.1857
41.65 0.1126
41.675 0.0408
41.7 -0.0276
41.725 -0.0886
41.75 -0.1383
41.775 -0.1771
41.8 -0.2057
41.825 -0.2178
41.85 -0.2221
41.875 -0.2247
41.9 -0.2279
41.925 -0.2273
41.95 -0.2179
41.975 -0.1933
42 -0.1632
42.025 -0.1329
42.05 -0.1027
42.075 -0.0719
42.1 -0.0415
42.125 -0.0139
42.15 0.008
42.175 0.0236
42.2 0.0348
42.225 0.0399
42.25 0.0387
42.275 0.0338
42.3 0.0268
42.325 0.022
42.35 0.0201
42.375 0.0217
42.4 0.0212
42.425 0.0136
42.45 -0.0026
42.475 -0.0246
42.5 -0.0484
42.525 -0.0735
42.55 -0.1015
42.575 -0.1357
42.6 -0.1758
42.625 -0.216
42.65 -0.2528
42.675 -0.2848
42.7 -0.307
42.725 -0.3202
42.75 -0.3276
42.775 -0.3266
42.8 -0.316
42.825 -0.3011
42.85 -0.2847
42.875 -0.2644
42.9 -0.2393
42.925 -0.2125
42.95 -0.1881
42.975 -0.1702
43 -0.158
43.025 -0.1501
43.05 -0.1434
43.075 -0.1328
43.1 -0.1105
43.125 -0.0868
43.15 -0.0688
43.175 -0.057
43.2 -0.052
43.225 -0.0528
43.25 -0.0533
43.275 -0.0457
43.3 -0.0251
43.325 0.0064
43.35 0.0421
43.375 0.0742
43.4 0.0987
43.425 0.1123
43.45 0.1157
43.475 0.1104
43.5 0.0997
43.525 0.0877
43.55 0.079
43.575 0.0688
43.6 0.0503
43.625 0.0214
43.65 -0.0184
43.675 -0.0656
43.7 -0.1144
43.725 -0.1633
43.75 -0.209
43.775 -0.2493
43.8 -0.2817
43.825 -0.3084
43.85 -0.3299
43.875 -0.351
43.9 -0.3764
43.925 -0.4059
43.95 -0.4418
43.975 -0.4859
44 -0.5394
44.025 -0.6017
44.05 -0.671
44.075 -0.743
44.1 -0.8136
44.125 -0.8806
44.15 -0.9396
44.175 -0.9859
44.2 -1.0178
44.225 -1.0384
44.25 -1.0514
44.275 -1.0585
44.3 -1.056
44.325 -1.0471
44.35 -1.0332
44.375 -1.0101
44.4 -0.981
44.425 -0.9447
44.45 -0.8992
44.475 -0.8392
44.5 -0.7664
44.525 -0.6849
44.55 -0.5997
44.575 -0.5163
44.6 -0.4403
44.625 -0.3748
44.65 -0.3201
44.675 -0.2777
44.7 -0.243
44.725 -0.2144
44.75 -0.1933
44.775 -0.1831
44.8 -0.1861
44.825 -0.1967
44.85 -0.2165
44.875 -0.2455
44.9 -0.279
44.925 -0.3108
44.95 -0.3416
44.975 -0.37
45 -0.3942
45.025 -0.4132
45.05 -0.4273
45.075 -0.4381
45.1 -0.445
45.125 -0.4478
45.15 -0.4475
45.175 -0.4426
45.2 -0.4364
45.225 -0.4305
45.25 -0.4222
45.275 -0.4128
45.3 -0.3998
45.325 -0.385
45.35 -0.373
45.375 -0.3634
45.4 -0.3568
45.425 -0.3485
45.45 -0.3393
45.475 -0.328
45.5 -0.3148
45.525 -0.3066
45.55 -0.3059
45.575 -0.312
45.6 -0.3219
45.625 -0.3336
45.65 -0.3485
45.675 -0.3677
45.7 -0.3876
45.725 -0.4075
45.75 -0.4279
45.775 -0.4486
45.8 -0.4716
45.825 -0.4998
45.85 -0.5297
45.875 -0.56
45.9 -0.5919
45.925 -0.6292
45.95 -0.6747
45.975 -0.7259
46 -0.7797
46.025 -0.8262
46.05 -0.8621
46.075 -0.8916
46.1 -0.9167
46.125 -0.9398
46.15 -0.9568
46.175 -0.9559
46.2 -0.9374
46.225 -0.9125
46.25 -0.8926
46.275 -0.8812
46.3 -0.8783
46.325 -0.88
46.35 -0.8874
46.375 -0.896
46.4 -0.9066
46.425 -0.9211
46.45 -0.9368
46.475 -0.9497
46.5 -0.9529
46.525 -0.9453
46.55 -0.9308
46.575 -0.9141
46.6 -0.8987
46.625 -0.8829
46.65 -0.8639
46.675 -0.8358
46.7 -0.7993
46.725 -0.7576
46.75 -0.7164
46.775 -0.6828
46.8 -0.6607
46.825 -0.6485
46.85 -0.6457
46.875 -0.6478
46.9 -0.6476
46.925 -0.6409
46.95 -0.6275
46.975 -0.6114
47 -0.596
47.025 -0.5821
47.05 -0.5694
47.075 -0.5574
47.1 -0.5457
47.125 -0.5326
47.15 -0.5152
47.175 -0.4925
47.2 -0.4677
47.225 -0.4412
47.25 -0.4123
47.275 -0.3843
47.3 -0.3627
47.325 -0.3526
47.35 -0.352
47.375 -0.3524
47.4 -0.3473
47.425 -0.3302
47.45 -0.3027
47.475 -0.2725
47.5 -0.2472
47.525 -0.2282
47.55 -0.2127
47.575 -0.2005
47.6 -0.1902
47.625 -0.1812
47.65 -0.1722
47.675 -0.1644
47.7 -0.1546
47.725 -0.1374
47.75 -0.1114
47.775 -0.0769
47.8 -0.0339
47.825 0.02
47.85 0.0818
47.875 0.1435
47.9 0.2025
47.925 0.2593
47.95 0.3072
47.975 0.3428
48 0.3696
48.025 0.3888
48.05 0.4033
48.075 0.4149
48.1 0.4236
48.125 0.4292
48.15 0.4329
48.175 0.4337
48.2 0.4305
48.225 0.4289
48.25 0.4316
48.275 0.4369
48.3 0.4422
48.325 0.4492
48.35 0.4646
48.375 0.4928
48.4 0.5307
48.425 0.5762
48.45 0.6247
48.475 0.6691
48.5 0.7051
48.525 0.7316
48.55 0.7492
48.575 0.7555
48.6 0.7497
48.625 0.7359
48.65 0.7166
48.675 0.6942
48.7 0.6725
48.725 0.6563
48.75 0.6463
48.775 0.6363
48.8 0.6218
48.825 0.6
48.85 0.5739
48.875 0.5468
48.9 0.5231
48.925 0.5126
48.95 0.5158
48.975 0.5218
49 0.5247
49.025 0.5217
49.05 0.5173
49.075 0.5178
49.1 0.523
49.125 0.5323
49.15 0.54
49.175 0.5452
49.2 0.5476
49.225 0.5497
49.25 0.5497
49.275 0.547
49.3 0.5438
49.325 0.5442
49.35 0.5497
49.375 0.5564
49.4 0.561
49.425 0.564
49.45 0.5743
49.475 0.6034
49.5 0.6418
49.525 0.6833
49.55 0.7244
49.575 0.7666
49.6 0.8044
49.625 0.8381
49.65 0.8684
49.675 0.8986
49.7 0.929
49.725 0.9602
49.75 0.988
49.775 1.0092
49.8 1.0225
49.825 1.0283
49.85 1.0275
49.875 1.0191
49.9 1.0003
49.925 0.9686
49.95 0.9252
49.975 0.8712
50 0.8144
50.025 0.7738
50.05 0.762
50.075 0.7716
50.1 0.7934
50.125 0.8239
50.15 0.8612
50.175 0.9022
50.2 0.9425
50.225 0.9824
50.25 1.021
50.275 1.0586
50.3 1.1016
50.325 1.1582
50.35 1.2211
50.375 1.2813
50.4 1.3405
50.425 1.4023
50.45 1.4643
50.475 1.5219
50.5 1.5738
50.525 1.6187
50.55 1.6599
50.575 1.6973
50.6 1.7262
50.625 1.7471
50.65 1.7615
50.675 1.7718
50.7 1.7847
50.725 1.7987
50.75 1.8156
50.775 1.8422
50.8 1.87
50.825 1.892
50.85 1.9079
50.875 1.9267
50.9 1.9519
50.925 1.9857
50.95 2.0302
50.975 2.082
51 2.1414
51.025 2.2088
51.05 2.2777
51.075 2.3404
51.1 2.3971
51.125 2.455
51.15 2.5141
51.175 2.5671
51.2 2.61
51.225 2.6434
51.25 2.6688
51.275 2.6869
51.3 2.699
51.325 2.7061
51.35 2.71
51.375 2.7142
51.4 2.7222
51.425 2.7322
51.45 2.7391
51.475 2.7393
51.5 2.7327
51.525 2.7192
51.55 2.6988
51.575 2.6719
51.6 2.6381
51.625 2.5975
51.65 2.5538
51.675 2.5141
51.7 2.4846
51.725 2.4646
51.75 2.4516
51.775 2.4468
51.8 2.4586
51.825 2.4847
51.85 2.5107
51.875 2.5328
51.9 2.5519
51.925 2.5694
51.95 2.5847
51.975 2.5968
52 2.6049
52.025 2.6095
52.05 2.6112
52.075 2.609
52.1 2.6027
52.125 2.5939
52.15 2.5819
52.175 2.5663
52.2 2.5449
52.225 2.5176
52.25 2.4833
52.275 2.4421
52.3 2.3954
52.325 2.3437
52.35 2.2872
52.375 2.2277
52.4 2.1681
52.425 2.1097
52.45 2.0567
52.475 2.0106
52.5 1.9683
52.525 1.9302
52.55 1.8993
52.575 1.8741
52.6 1.8511
52.625 1.8277
52.65 1.8031
52.675 1.7794
52.7 1.7602
52.725 1.7447
52.75 1.7309
52.775 1.718
52.8 1.7006
52.825 1.683
52.85 1.669
52.875 1.6605
52.9 1.6563
52.925 1.6528
52.95 1.6506
52.975 1.648
53 1.6415
53.025 1.6312
53.05 1.617
53.075 1.5995
53.1 1.577
53.125 1.5505
53.15 1.5214
53.175 1.4924
53.2 1.4658
53.225 1.4401
53.25 1.4153
53.275 1.3894
53.3 1.3587
53.325 1.323
53.35 1.2806
53.375 1.2304
53.4 1.173
53.425 1.1091
53.45 1.042
53.475 0.9732
53.5 0.9011
53.525 0.8268
53.55 0.7503
53.575 0.6736
53.6 0.6021
53.625 0.5376
53.65 0.4754
53.675 0.4159
53.7 0.3628
53.725 0.3207
53.75 0.2853
53.775 0.2531
53.8 0.2239
53.825 0.2003
53.85 0.1758
53.875 0.1471
53.9 0.1095
53.925 0.0645
53.95 0.0205
53.975 -0.0187
54 -0.0537
54.025 -0.0877
54.05 -0.1248
54.075 -0.1674
54.1 -0.2126
54.125 -0.2557
54.15 -0.2918
54.175 -0.3188
54.2 -0.3366
54.225 -0.3467
54.25 -0.3483
54.275 -0.3402
54.3 -0.3206
54.325 -0.2905
54.35 -0.2535
54.375 -0.2072
54.4 -0.1512
54.425 -0.0885
54.45 -0.0218
54.475 0.0415
54.5 0.0989
54.525 0.1499
54.55 0.1949
54.575 0.2331
54.6 0.2671
54.625 0.297
54.65 0.3257
54.675 0.3551
54.7 0.3898
54.725 0.4261
54.75 0.4645
54.775 0.5045
54.8 0.5498
54.825 0.6088
54.85 0.6804
54.875 0.758
54.9 0.8322
54.925 0.9043
54.95 0.9766
54.975 1.0461
55 1.1081
55.025 1.1634
55.05 1.2121
55.075 1.2554
55.1 1.292
55.125 1.325
55.15 1.3528
55.175 1.3731
55.2 1.3882
55.225 1.3993
55.25 1.4045
55.275 1.405
55.3 1.401
55.325 1.3914
55.35 1.3751
55.375 1.3523
55.4 1.3239
55.425 1.2899
55.45 1.2504
55.475 1.2068
55.5 1.1649
55.525 1.1266
55.55 1.0858
55.575 1.0409
55.6 0.9928
55.625 0.9419
55.65 0.8878
55.675 0.8306
55.7 0.7689
55.725 0.703
55.75 0.6327
55.775 0.5582
55.8 0.4809
55.825 0.4052
55.85 0.3369
55.875 0.2804
55.9 0.2325
55.925 0.1877
55.95 0.1455
55.975 0.1078
56 0.0829
56.025 0.0798
56.05 0.0945
56.075 0.1215
56.1 0.156
56.125 0.1943
56.15 0.2313
56.175 0.2658
56.2 0.2973
56.225 0.3272
56.25 0.3532
56.275 0.3746
56.3 0.3922
56.325 0.4039
56.35 0.4087
56.375 0.4078
56.4 0.3985
56.425 0.3798
56.45 0.355
56.475 0.3285
56.5 0.301
56.525 0.2717
56.55 0.2372
56.575 0.1964
56.6 0.1496
56.625 0.0977
56.65 0.0394
56.675 -0.0233
56.7 -0.0852
56.725 -0.1372
56.75 -0.1784
56.775 -0.2106
56.8 -0.2343
56.825 -0.2613
56.85 -0.304
56.875 -0.3528
56.9 -0.4015
56.925 -0.4492
56.95 -0.4975
56.975 -0.5442
57 -0.5884
57.025 -0.6266
57.05 -0.6566
57.075 -0.6727
57.1 -0.6706
57.125 -0.6503
57.15 -0.6164
57.175 -0.5761
57.2 -0.5367
57.225 -0.4989
57.25 -0.457
57.275 -0.4082
57.3 -0.352
57.325 -0.2973
57.35 -0.2498
57.375 -0.2115
57.4 -0.1821
57.425 -0.1576
57.45 -0.1328
57.475 -0.1033
57.5 -0.0634
57.525 -0.0029
57.55 0.0768
57.575 0.1711
57.6 0.2722
57.625 0.3759
57.65 0.4803
57.675 0.5803
57.7 0.6772
57.725 0.7695
57.75 0.8568
57.775 0.9372
57.8 1.0101
57.825 1.0761
57.85 1.1365
57.875 1.1916
57.9 1.2403
57.925 1.2823
57.95 1.3175
57.975 1.348
58 1.3743
58.025 1.3962
58.05 1.4128
58.075 1.4265
58.1 1.4421
58.125 1.4571
58.15 1.4711
58.175 1.48
58.2 1.4786
58.225 1.4636
58.25 1.4368
58.275 1.4017
58.3 1.3606
58.325 1.3141
58.35 1.2628
58.375 1.2105
58.4 1.1557
58.425 1.0984
58.45 1.0411
58.475 0.9852
58.5 0.926
58.525 0.865
58.55 0.8103
58.575 0.7684
58.6 0.7449
58.625 0.7303
58.65 0.721
58.675 0.7193
58.7 0.7262
58.725 0.7472
58.75 0.7809
58.775 0.8189
58.8 0.8603
58.825 0.9111
58.85 0.9654
58.875 1.0181
58.9 1.0673
58.925 1.1144
58.95 1.1587
58.975 1.1998
59 1.2334
59.025 1.2563
59.05 1.2677
59.075 1.268
59.1 1.2574
59.125 1.2356
59.15 1.2022
59.175 1.1612
59.2 1.1142
59.225 1.0642
59.25 1.0122
59.275 0.9592
59.3 0.9058
59.325 0.8536
59.35 0.7982
59.375 0.7362
59.4 0.6689
59.425 0.5953
59.45 0.5162
59.475 0.4354
59.5 0.3589
59.525 0.2878
59.55 0.2259
59.575 0.18
59.6 0.1444
59.625 0.1065
59.65 0.0627
59.675 0.0109
59.7 -0.049
59.725 -0.1148
59.75 -0.1867
59.775 -0.2606
59.8 -0.3411
59.825 -0.4313
59.85 -0.527
59.875 -0.6299
59.9 -0.7385
59.925 -0.8458
59.95 -0.9526
59.975 -1.0555
60 -1.1517
60.025 -1.2447
60.05 -1.3265
60.075 -1.3833
60.1 -1.4147
60.125 -1.4237
60.15 -1.4216
60.175 -1.4168
60.2 -1.4081
60.225 -1.4022
60.25 -1.4061
60.275 -1.4214
60.3 -1.4442
60.325 -1.4678
60.35 -1.4915
60.375 -1.5158
60.4 -1.5364
60.425 -1.5492
60.45 -1.5496
60.475 -1.5394
60.5 -1.5206
60.525 -1.4915
60.55 -1.4459
60.575 -1.3818
60.6 -1.31
60.625 -1.2384
60.65 -1.1722
60.675 -1.1089
60.7 -1.0478
60.725 -0.9915
60.75 -0.9415
60.775 -0.9021
60.8 -0.8744
60.825 -0.8569
60.85 -0.8458
60.875 -0.8362
60.9 -0.8262
60.925 -0.8152
60.95 -0.8022
60.975 -0.7862
61 -0.7675
61.025 -0.7471
61.05 -0.7242
61.075 -0.6997
61.1 -0.671
61.125 -0.639
61.15 -0.6053
61.175 -0.5704
61.2 -0.53
61.225 -0.48
61.25 -0.4221
61.275 -0.3629
61.3 -0.3047
61.325 -0.2488
61.35 -0.1995
61.375 -0.1551
61.4 -0.115
61.425 -0.0803
61.45 -0.046
61.475 -0.0116
61.5 0.0211
61.525 0.0504
61.55 0.0759
61.575 0.0944
61.6 0.1061
61.625 0.1122
61.65 0.1113
61.675 0.1079
61.7 0.104
61.725 0.1035
61.75 0.1097
61.775 0.1146
61.8 0.1139
61.825 0.1051
61.85 0.0881
61.875 0.064
61.9 0.0323
61.925 -0.0057
61.95 -0.0458
61.975 -0.0906
62 -0.142
62.025 -0.1982
62.05 -0.26
62.075 -0.3274
62.1 -0.3973
62.125 -0.4673
62.15 -0.5319
62.175 -0.5839
62.2 -0.6228
62.225 -0.6531
62.25 -0.6767
62.275 -0.6955
62.3 -0.7098
62.325 -0.7193
62.35 -0.725
62.375 -0.7218
62.4 -0.7047
62.425 -0.6707
62.45 -0.6286
62.475 -0.5893
62.5 -0.5569
62.525 -0.5307
62.55 -0.5069
62.575 -0.4846
62.6 -0.4608
62.625 -0.4317
62.65 -0.3969
62.675 -0.3567
62.7 -0.3098
62.725 -0.2532
62.75 -0.1817
62.775 -0.0989
62.8 -0.0087
62.825 0.086
62.85 0.1792
62.875 0.2677
62.9 0.3504
62.925 0.4295
62.95 0.5041
62.975 0.5778
63 0.6533
63.025 0.729
63.05 0.8018
63.075 0.8703
63.1 0.9354
63.125 0.9957
63.15 1.0484
63.175 1.092
63.2 1.1249
63.225 1.1479
63.25 1.1634
63.275 1.1719
63.3 1.1771
63.325 1.1897
63.35 1.2167
63.375 1.2472
63.4 1.2756
63.425 1.2978
63.45 1.3119
63.475 1.3199
63.5 1.3209
63.525 1.3124
63.55 1.2946
63.575 1.2699
63.6 1.2438
63.625 1.2227
63.65 1.2135
63.675 1.2189
63.7 1.2354
63.725 1.2554
63.75 1.2764
63.775 1.295
63.8 1.3098
63.825 1.3214
63.85 1.3311
63.875 1.3469
63.9 1.3763
63.925 1.4192
63.95 1.465
63.975 1.5129
64 1.5622
64.025 1.6119
64.05 1.6604
64.075 1.7025
64.1 1.7359
64.125 1.7622
64.15 1.7813
64.175 1.791
64.2 1.7922
64.225 1.7849
64.25 1.7693
64.275 1.7473
64.3 1.7237
64.325 1.7009
64.35 1.6767
64.375 1.6482
64.4 1.6144
64.425 1.5762
64.45 1.5369
64.475 1.5056
64.5 1.4866
64.525 1.477
64.55 1.4737
64.575 1.4733
64.6 1.4747
64.625 1.477
64.65 1.4842
64.675 1.4992
64.7 1.5204
64.725 1.5474
64.75 1.5765
64.775 1.6059
64.8 1.6338
64.825 1.6602
64.85 1.6839
64.875 1.7048
64.9 1.7231
64.925 1.7431
64.95 1.7736
64.975 1.8195
65 1.8829
65.025 1.9537
65.05 2.0264
65.075 2.0979
65.1 2.1687
65.125 2.2363
65.15 2.2967
65.175 2.3499
65.2 2.3935
65.225 2.4286
65.25 2.4553
65.275 2.477
65.3 2.4967
65.325 2.5142
65.35 2.5304
65.375 2.5475
65.4 2.5649
65.425 2.5832
65.45 2.6029
65.475 2.6266
65.5 2.6592
65.525 2.6999
65.55 2.7477
65.575 2.7994
65.6 2.8516
65.625 2.9014
65.65 2.9462
65.675 2.9851
65.7 3.0164
65.725 3.0387
65.75 3.0562
65.775 3.072
65.8 3.0841
65.825 3.0885
65.85 3.0858
65.875 3.083
65.9 3.0761
65.925 3.0642
65.95 3.0542
65.975 3.0462
66 3.0368
66.025 3.0258
66.05 3.0154
66.075 3.001
66.1 2.9815
66.125 2.959
66.15 2.9317
66.175 2.9022
66.2 2.8737
66.225 2.8413
66.25 2.8084
66.275 2.7741
66.3 2.7417
66.325 2.7212
66.35 2.7127
66.375 2.7038
66.4 2.6889
66.425 2.6669
66.45 2.6396
66.475 2.6064
66.5 2.5661
66.525 2.5195
66.55 2.4688
66.575 2.4203
66.6 2.3751
66.625 2.3344
66.65 2.2962
66.675 2.259
66.7 2.2228
66.725 2.1905
66.75 2.1572
66.775 2.1203
66.8 2.0811
66.825 2.0395
66.85 1.9956
66.875 1.9479
66.9 1.8979
66.925 1.8505
66.95 1.8123
66.975 1.785
67 1.7703
67.025 1.7696
67.05 1.7803
67.075 1.7958
67.1 1.8096
67.125 1.8179
67.15 1.8251
67.175 1.8331
67.2 1.8426
67.225 1.8543
67.25 1.8692
67.275 1.8915
67.3 1.922
67.325 1.9561
67.35 1.9876
67.375 2.0159
67.4 2.0403
67.425 2.0615
67.45 2.0797
67.475 2.0971
67.5 2.1195
67.525 2.1501
67.55 2.1847
67.575 2.2173
67.6 2.247
67.625 2.2748
67.65 2.3029
67.675 2.3341
67.7 2.3714
67.725 2.4143
67.75 2.4623
67.775 2.5097
67.8 2.5531
67.825 2.5919
67.85 2.6218
67.875 2.6401
67.9 2.6507
67.925 2.6676
67.95 2.6938
67.975 2.7134
68 2.721
68.025 2.7185
68.05 2.7082
68.075 2.6886
68.1 2.6612
68.125 2.6291
68.15 2.5947
68.175 2.5608
68.2 2.5269
68.225 2.4936
68.25 2.4649
68.275 2.4382
68.3 2.4137
68.325 2.3954
68.35 2.3849
68.375 2.3749
68.4 2.3596
68.425 2.3358
68.45 2.3053
68.475 2.2694
68.5 2.2271
68.525 2.1771
68.55 2.1188
68.575 2.0552
68.6 1.9923
68.625 1.9367
68.65 1.8956
68.675 1.8648
68.7 1.8462
68.725 1.8372
68.75 1.8331
68.775 1.8297
68.8 1.821
68.825 1.8065
68.85 1.7835
68.875 1.7506
68.9 1.7097
68.925 1.6617
68.95 1.6085
68.975 1.5527
69 1.4958
69.025 1.4371
69.05 1.3823
69.075 1.339
69.1 1.306
69.125 1.2833
69.15 1.2649
69.175 1.2429
69.2 1.2129
69.225 1.1719
69.25 1.1202
69.275 1.0603
69.3 0.9927
69.325 0.917
69.35 0.8335
69.375 0.7462
69.4 0.6622
69.425 0.5924
69.45 0.5344
69.475 0.48
69.5 0.4236
69.525 0.3615
69.55 0.2937
69.575 0.2184
69.6 0.1456
69.625 0.083
69.65 0.0375
69.675 0.0065
69.7 -0.0211
69.725 -0.0469
69.75 -0.0702
69.775 -0.0898
69.8 -0.1082
69.825 -0.127
69.85 -0.1423
69.875 -0.1532
69.9 -0.161
69.925 -0.1641
69.95 -0.1567
69.975 -0.1289
70 -0.0739
70.025 -0.0077
70.05 0.0573
70.075 0.1175
70.1 0.1696
70.125 0.215
70.15 0.2566
70.175 0.2987
70.2 0.3466
70.225 0.402
70.25 0.4662
70.275 0.538
70.3 0.6122
70.325 0.6862
70.35 0.7576
70.375 0.8253
70.4 0.8891
70.425 0.9478
70.45 1.0008
70.475 1.0481
70.5 1.0886
70.525 1.1225
70.55 1.1497
70.575 1.1705
70.6 1.1845
70.625 1.1902
70.65 1.1866
70.675 1.1757
70.7 1.1597
70.725 1.1403
70.75 1.1157
70.775 1.0878
70.8 1.0628
70.825 1.0487
70.85 1.0432
70.875 1.0368
70.9 1.0281
70.925 1.0138
70.95 0.996
70.975 0.9793
71 0.9674
71.025 0.9671
71.05 0.981
71.075 1.0012
71.1 1.0213
71.125 1.04
71.15 1.0578
71.175 1.0752
71.2 1.0929
71.225 1.1111
71.25 1.1275
71.275 1.1471
71.3 1.1778
71.325 1.2132
71.35 1.2466
71.375 1.2808
71.4 1.3179
71.425 1.3565
71.45 1.3934
71.475 1.4261
71.5 1.4531
71.525 1.4747
71.55 1.4902
71.575 1.4992
71.6 1.5026
71.625 1.4996
71.65 1.4893
71.675 1.4725
71.7 1.4483
71.725 1.4187
71.75 1.3845
71.775 1.3471
71.8 1.3051
71.825 1.2594
71.85 1.2141
71.875 1.1725
71.9 1.1333
71.925 1.0986
71.95 1.0821
71.975 1.0948
72 1.119
72.025 1.1435
72.05 1.1665
72.075 1.1872
72.1 1.2033
72.125 1.2141
72.15 1.217
72.175 1.2103
72.2 1.1921
72.225 1.1662
72.25 1.1369
72.275 1.1096
72.3 1.0762
72.325 1.0327
72.35 0.9795
72.375 0.9189
72.4 0.8496
72.425 0.7742
72.45 0.6968
72.475 0.627
72.5 0.5717
72.525 0.5358
72.55 0.5187
72.575 0.5161
72.6 0.5208
72.625 0.5301
72.65 0.5432
72.675 0.5573
72.7 0.5674
72.725 0.5727
72.75 0.5745
72.775 0.5796
72.8 0.5921
72.825 0.6135
72.85 0.6492
72.875 0.6945
72.9 0.7453
72.925 0.8005
72.95 0.8568
72.975 0.9119
73 0.9641
73.025 1.0092
73.05 1.047
73.075 1.0807
73.1 1.1143
73.125 1.1507
73.15 1.1903
73.175 1.2324
73.2 1.2791
73.225 1.3295
73.25 1.3802
73.275 1.4287
73.3 1.4726
73.325 1.5112
73.35 1.5467
73.375 1.5824
73.4 1.6195
73.425 1.6561
73.45 1.6887
73.475 1.7152
73.5 1.735
73.525 1.7504
73.55 1.7605
73.575 1.7634
73.6 1.7593
73.625 1.7467
73.65 1.7262
73.675 1.698
73.7 1.6622
73.725 1.6182
73.75 1.5649
73.775 1.5018
73.8 1.432
73.825 1.3564
73.85 1.28
73.875 1.2129
73.9 1.1624
73.925 1.1378
73.95 1.1352
73.975 1.1378
74 1.1365
74.025 1.13
74.05 1.1182
74.075 1.1028
74.1 1.0845
74.125 1.068
74.15 1.0513
74.175 1.0408
74.2 1.0376
74.225 1.038
74.25 1.0412
74.275 1.0424
74.3 1.0369
74.325 1.0249
74.35 1.0083
74.375 0.9899
74.4 0.9789
74.425 0.9886
74.45 1.0212
74.475 1.0624
74.5 1.1082
74.525 1.1588
74.55 1.208
74.575 1.2523
74.6 1.2877
74.625 1.3138
74.65 1.335
74.675 1.3535
74.7 1.368
74.725 1.3787
74.75 1.3866
74.775 1.392
74.8 1.3967
74.825 1.3999
74.85 1.4056
74.875 1.4194
74.9 1.4478
74.925 1.4835
74.95 1.524
74.975 1.5676
75 1.6088
75.025 1.6489
75.05 1.6875
75.075 1.7244
75.1 1.7601
75.125 1.794
75.15 1.8251
75.175 1.8519
75.2 1.8733
75.225 1.8893
75.25 1.8996
75.275 1.9056
75.3 1.9059
75.325 1.9008
75.35 1.8892
75.375 1.8714
75.4 1.8479
75.425 1.8186
75.45 1.7819
75.475 1.7368
75.5 1.6835
75.525 1.623
75.55 1.5613
75.575 1.5032
75.6 1.4541
75.625 1.4139
75.65 1.3837
75.675 1.37
75.7 1.3698
75.725 1.3791
75.75 1.3981
75.775 1.4198
75.8 1.4396
75.825 1.464
75.85 1.5067
75.875 1.5673
75.9 1.6384
75.925 1.7149
75.95 1.7909
75.975 1.8607
76 1.9259
76.025 1.99
76.05 2.0529
76.075 2.1171
76.1 2.1835
76.125 2.2567
76.15 2.3399
76.175 2.4287
76.2 2.5146
76.225 2.5946
76.25 2.6681
76.275 2.735
76.3 2.798
76.325 2.8563
76.35 2.9096
76.375 2.9587
76.4 3.0038
76.425 3.0454
76.45 3.0835
76.475 3.1168
76.5 3.1443
76.525 3.1636
76.55 3.1745
76.575 3.1805
76.6 3.1823
76.625 3.1785
76.65 3.1688
76.675 3.1589
76.7 3.1499
76.725 3.1409
76.75 3.1282
76.775 3.1078
76.8 3.0801
76.825 3.0451
76.85 3.0038
76.875 2.9562
76.9 2.9023
76.925 2.8421
76.95 2.7761
76.975 2.7078
77 2.6432
77.025 2.5825
77.05 2.5227
77.075 2.4601
77.1 2.3924
77.125 2.3194
77.15 2.241
77.175 2.1576
77.2 2.07
77.225 1.9808
77.25 1.8957
77.275 1.8149
77.3 1.7352
77.325 1.6592
77.35 1.585
77.375 1.5127
77.4 1.4512
77.425 1.4148
77.45 1.3983
77.475 1.3909
77.5 1.3887
77.525 1.3922
77.55 1.4008
77.575 1.4129
77.6 1.4216
77.625 1.4226
77.65 1.413
77.675 1.3905
77.7 1.3554
77.725 1.3127
77.75 1.2678
77.775 1.2304
77.8 1.2058
77.825 1.1921
77.85 1.1843
77.875 1.1818
77.9 1.1896
77.925 1.2027
77.95 1.2113
77.975 1.2163
78 1.2197
78.025 1.2219
78.05 1.2222
78.075 1.2234
78.1 1.2256
78.125 1.2294
78.15 1.2363
78.175 1.2455
78.2 1.2564
78.225 1.271
78.25 1.29
78.275 1.3043
78.3 1.3086
78.325 1.3041
78.35 1.2933
78.375 1.2754
78.4 1.2479
78.425 1.2109
78.45 1.1681
78.475 1.1354
78.5 1.1306
78.525 1.1524
78.55 1.1839
78.575 1.2106
78.6 1.2271
78.625 1.2307
78.65 1.2204
78.675 1.1982
78.7 1.1697
78.725 1.1379
78.75 1.1045
78.775 1.072
78.8 1.0419
78.825 1.0119
78.85 0.9782
78.875 0.9499
78.9 0.9372
78.925 0.9545
78.95 0.988
78.975 1.0186
79 1.0409
79.025 1.0577
79.05 1.0681
79.075 1.0784
79.1 1.0939
79.125 1.1165
79.15 1.1396
79.175 1.1577
79.2 1.1695
79.225 1.1743
79.25 1.1713
79.275 1.1658
79.3 1.1582
79.325 1.145
79.35 1.1322
79.375 1.1227
79.4 1.115
79.425 1.1132
79.45 1.1162
79.475 1.1185
79.5 1.1189
79.525 1.1226
79.55 1.1315
79.575 1.1457
79.6 1.1636
79.625 1.1855
79.65 1.2122
79.675 1.2429
79.7 1.2804
79.725 1.3263
79.75 1.3797
79.775 1.4389
79.8 1.502
79.825 1.5643
79.85 1.6224
79.875 1.6734
79.9 1.716
79.925 1.7499
79.95 1.7752
79.975 1.7935
80 1.8062
80.025 1.8115
80.05 1.8119
80.075 1.8116
80.1 1.8136
80.125 1.8166
80.15 1.8166
80.175 1.8132
80.2 1.8081
80.225 1.7983
80.25 1.7833
80.275 1.7619
80.3 1.7336
80.325 1.6988
80.35 1.66
80.375 1.6189
80.4 1.5764
80.425 1.5364
80.45 1.5078
80.475 1.4965
80.5 1.4952
80.525 1.4943
80.55 1.4902
80.575 1.4817
80.6 1.4679
80.625 1.4468
80.65 1.4216
80.675 1.3912
80.7 1.3537
80.725 1.3129
80.75 1.2704
80.775 1.2279
80.8 1.1915
80.825 1.1621
80.85 1.1348
80.875 1.1093
80.9 1.0925
80.925 1.0902
80.95 1.0971
80.975 1.1093
81 1.1278
81.025 1.1509
81.05 1.1755
81.075 1.1964
81.1 1.2103
81.125 1.2175
81.15 1.2176
81.175 1.2123
81.2 1.2021
81.225 1.1888
81.25 1.1734
81.275 1.1593
81.3 1.1459
81.325 1.1369
81.35 1.1391
81.375 1.1545
81.4 1.1773
81.425 1.2005
81.45 1.2222
81.475 1.2446
81.5 1.273
81.525 1.3074
81.55 1.3431
81.575 1.3738
81.6 1.3954
81.625 1.4101
81.65 1.4194
81.675 1.4197
81.7 1.4105
81.725 1.3997
81.75 1.3929
81.775 1.3878
81.8 1.3816
81.825 1.3731
81.85 1.3594
81.875 1.3423
81.9 1.3242
81.925 1.3119
81.95 1.3048
81.975 1.3056
82 1.3148
82.025 1.3295
82.05 1.3397
82.075 1.3445
82.1 1.3491
82.125 1.353
82.15 1.3543
82.175 1.3524
82.2 1.3517
82.225 1.3475
82.25 1.3363
82.275 1.3216
82.3 1.3079
82.325 1.3001
82.35 1.2998
82.375 1.3083
82.4 1.3232
82.425 1.3412
82.45 1.3599
82.475 1.3766
82.5 1.3903
82.525 1.4013
82.55 1.4089
82.575 1.4106
82.6 1.4045
82.625 1.391
82.65 1.3713
82.675 1.3471
82.7 1.3222
82.725 1.3015
82.75 1.288
82.775 1.2823
82.8 1.282
82.825 1.2842
82.85 1.2836
82.875 1.276
82.9 1.2595
82.925 1.2344
82.95 1.2004
82.975 1.1587
83 1.1146
83.025 1.0734
83.05 1.0375
83.075 1.0094
83.1 0.9868
83.125 0.9699
83.15 0.9555
83.175 0.9401
83.2 0.9246
83.225 0.9104
83.25 0.8956
83.275 0.878
83.3 0.8576
83.325 0.8376
83.35 0.823
83.375 0.8168
83.4 0.8248
83.425 0.8442
83.45 0.8697
83.475 0.8951
83.5 0.9215
83.525 0.9441
83.55 0.9568
83.575 0.9569
83.6 0.9455
83.625 0.9251
83.65 0.8947
83.675 0.8572
83.7 0.8165
83.725 0.7757
83.75 0.7382
83.775 0.7049
83.8 0.6784
83.825 0.6547
83.85 0.6266
83.875 0.5921
83.9 0.5509
83.925 0.5055
83.95 0.4571
83.975 0.4078
84 0.3596
84.025 0.3136
84.05 0.2725
84.075 0.2424
84.1 0.2289
84.125 0.2277
84.15 0.2373
84.175 0.2516
84.2 0.2673
84.225 0.2834
84.25 0.2966
84.275 0.3015
84.3 0.2971
84.325 0.2812
84.35 0.254
84.375 0.2216
84.4 0.1936
84.425 0.1815
84.45 0.1765
84.475 0.1701
84.5 0.1591
84.525 0.1461
84.55 0.1342
84.575 0.1231
84.6 0.1119
84.625 0.1
84.65 0.0878
84.675 0.0742
84.7 0.057
84.725 0.0341
84.75 0.0093
84.775 -0.0102
84.8 -0.0194
84.825 -0.0258
84.85 -0.0365
84.875 -0.0519
84.9 -0.0728
84.925 -0.0988
84.95 -0.1269
84.975 -0.1564
85 -0.1866
85.025 -0.2204
85.05 -0.2539
85.075 -0.2806
85.1 -0.2967
85.125 -0.3001
85.15 -0.2942
85.175 -0.2816
85.2 -0.2617
85.225 -0.2395
85.25 -0.2177
85.275 -0.1967
85.3 -0.1735
85.325 -0.136
85.35 -0.0841
85.375 -0.0271
85.4 0.028
85.425 0.0759
85.45 0.1166
85.475 0.153
85.5 0.1829
85.525 0.207
85.55 0.2271
85.575 0.2422
85.6 0.2501
85.625 0.2479
85.65 0.2377
85.675 0.2223
85.7 0.2026
85.725 0.1812
85.75 0.1554
85.775 0.1251
85.8 0.0917
85.825 0.0554
85.85 0.021
85.875 -0.0107
85.9 -0.0415
85.925 -0.0733
85.95 -0.1067
85.975 -0.1358
86 -0.156
86.025 -0.1681
86.05 -0.1747
86.075 -0.175
86.1 -0.1693
86.125 -0.1601
86.15 -0.1503
86.175 -0.1439
86.2 -0.1448
86.225 -0.1533
86.25 -0.1696
86.275 -0.194
86.3 -0.2222
86.325 -0.2566
86.35 -0.2946
86.375 -0.3315
86.4 -0.3663
86.425 -0.4057
86.45 -0.4546
86.475 -0.5129
86.5 -0.5769
86.525 -0.6443
86.55 -0.7108
86.575 -0.7702
86.6 -0.8244
86.625 -0.8754
86.65 -0.9198
86.675 -0.9502
86.7 -0.9675
86.725 -0.9802
86.75 -0.9916
86.775 -1.0029
86.8 -1.0132
86.825 -1.0232
86.85 -1.0339
86.875 -1.0457
86.9 -1.06
86.925 -1.0759
86.95 -1.0951
86.975 -1.1183
87 -1.1445
87.025 -1.1737
87.05 -1.206
87.075 -1.2402
87.1 -1.2749
87.125 -1.3047
87.15 -1.3291
87.175 -1.3509
87.2 -1.3753
87.225 -1.4063
87.25 -1.4431
87.275 -1.4837
87.3 -1.524
87.325 -1.5609
87.35 -1.5954
87.375 -1.6281
87.4 -1.6586
87.425 -1.6764
87.45 -1.6753
87.475 -1.6659
87.5 -1.6472
87.525 -1.6112
87.55 -1.5546
87.575 -1.4932
87.6 -1.44
87.625 -1.3999
87.65 -1.3754
87.675 -1.3723
87.7 -1.3916
87.725 -1.425
87.75 -1.4636
87.775 -1.5018
87.8 -1.5376
87.825 -1.5701
87.85 -1.5961
87.875 -1.6023
87.9 -1.5925
87.925 -1.5738
87.95 -1.5527
87.975 -1.5272
88 -1.4984
88.025 -1.4652
88.05 -1.4264
88.075 -1.3831
88.1 -1.3377
88.125 -1.293
88.15 -1.2511
88.175 -1.2141
88.2 -1.1822
88.225 -1.1581
88.25 -1.1456
88.275 -1.1439
88.3 -1.1448
88.325 -1.1468
88.35 -1.1517
88.375 -1.1616
88.4 -1.1831
88.425 -1.2157
88.45 -1.252
88.475 -1.2877
88.5 -1.3262
88.525 -1.3685
88.55 -1.4127
88.575 -1.4573
88.6 -1.5022
88.625 -1.5472
88.65 -1.5873
88.675 -1.6192
88.7 -1.6414
88.725 -1.6562
88.75 -1.663
88.775 -1.6572
88.8 -1.6336
88.825 -1.5943
88.85 -1.5504
88.875 -1.5116
88.9 -1.4807
88.925 -1.4544
88.95 -1.4316
88.975 -1.4121
89 -1.391
89.025 -1.3639
89.05 -1.3279
89.075 -1.2866
89.1 -1.2422
89.125 -1.1973
89.15 -1.157
89.175 -1.123
89.2 -1.094
89.225 -1.0744
89.25 -1.0665
89.275 -1.067
89.3 -1.0766
89.325 -1.0976
89.35 -1.129
89.375 -1.1686
89.4 -1.216
89.425 -1.2682
89.45 -1.3173
89.475 -1.355
89.5 -1.381
89.525 -1.4003
89.55 -1.4154
89.575 -1.4294
89.6 -1.4434
89.625 -1.46
89.65 -1.4782
89.675 -1.498
89.7 -1.5225
89.725 -1.5516
89.75 -1.5841
89.775 -1.6171
89.8 -1.6464
89.825 -1.6683
89.85 -1.6805
89.875 -1.6769
89.9 -1.6626
89.925 -1.6432
89.95 -1.621
89.975 -1.5949
90 -1.5648
90.025 -1.5333
90.05 -1.5039
90.075 -1.4815
90.1 -1.4712
90.125 -1.4795
90.15 -1.5003
90.175 -1.5265
90.2 -1.5492
90.225 -1.5641
90.25 -1.5719
90.275 -1.5752
90.3 -1.5763
90.325 -1.5714
90.35 -1.5621
90.375 -1.5505
90.4 -1.5379
90.425 -1.5301
90.45 -1.5291
90.475 -1.5325
90.5 -1.539
90.525 -1.5486
90.55 -1.5596
90.575 -1.5651
90.6 -1.5616
90.625 -1.5459
90.65 -1.522
90.675 -1.4929
90.7 -1.4616
90.725 -1.4338
90.75 -1.41
90.775 -1.3905
90.8 -1.3692
90.825 -1.3386
90.85 -1.2992
90.875 -1.2567
90.9 -1.2191
90.925 -1.1878
90.95 -1.1601
90.975 -1.1322
91 -1.1003
91.025 -1.0654
91.05 -1.0294
91.075 -0.9952
91.1 -0.9642
91.125 -0.9348
91.15 -0.9057
91.175 -0.8772
91.2 -0.8513
91.225 -0.8277
91.25 -0.8068
91.275 -0.7881
91.3 -0.7718
91.325 -0.7566
91.35 -0.7437
91.375 -0.7325
91.4 -0.7225
91.425 -0.7144
91.45 -0.7132
91.475 -0.7173
91.5 -0.7256
91.525 -0.7349
91.55 -0.7424
91.575 -0.7475
91.6 -0.7524
91.625 -0.7563
91.65 -0.7617
91.675 -0.769
91.7 -0.7795
91.725 -0.7898
91.75 -0.7948
91.775 -0.7872
91.8 -0.7593
91.825 -0.7194
91.85 -0.6805
91.875 -0.6471
91.9 -0.6201
91.925 -0.5976
91.95 -0.578
91.975 -0.5611
92 -0.549
92.025 -0.5431
92.05 -0.5404
92.075 -0.5391
92.1 -0.5374
92.125 -0.5314
92.15 -0.5213
92.175 -0.5129
92.2 -0.5069
92.225 -0.4995
92.25 -0.491
92.275 -0.4783
92.3 -0.4525
92.325 -0.4232
92.35 -0.3974
92.375 -0.3793
92.4 -0.3698
92.425 -0.3674
92.45 -0.3698
92.475 -0.3685
92.5 -0.3649
92.525 -0.3619
92.55 -0.3551
92.575 -0.3339
92.6 -0.2909
92.625 -0.228
92.65 -0.1537
92.675 -0.0805
92.7 -0.0076
92.725 0.0652
92.75 0.1374
92.775 0.2096
92.8 0.28
92.825 0.3465
92.85 0.4069
92.875 0.4603
92.9 0.507
92.925 0.5479
92.95 0.5825
92.975 0.6111
93 0.6349
93.025 0.6574
93.05 0.6842
93.075 0.7125
93.1 0.7381
93.125 0.7586
93.15 0.7732
93.175 0.7806
93.2 0.7808
93.225 0.7732
93.25 0.7585
93.275 0.7398
93.3 0.719
93.325 0.6955
93.35 0.6687
93.375 0.6373
93.4 0.5995
93.425 0.5588
93.45 0.5154
93.475 0.4703
93.5 0.428
93.525 0.3908
93.55 0.3571
93.575 0.3284
93.6 0.3038
93.625 0.2781
93.65 0.2456
93.675 0.2073
93.7 0.1659
93.725 0.126
93.75 0.0895
93.775 0.0563
93.8 0.0213
93.825 -0.0195
93.85 -0.0643
93.875 -0.1093
93.9 -0.1549
93.925 -0.1989
93.95 -0.2388
93.975 -0.2732
94 -0.3055
94.025 -0.3398
94.05 -0.3739
94.075 -0.4067
94.1 -0.4425
94.125 -0.4807
94.15 -0.5178
94.175 -0.5532
94.2 -0.5887
94.225 -0.6254
94.25 -0.663
94.275 -0.7014
94.3 -0.7387
94.325 -0.7743
94.35 -0.8055
94.375 -0.8309
94.4 -0.8517
94.425 -0.8647
94.45 -0.8699
94.475 -0.8733
94.5 -0.8832
94.525 -0.896
94.55 -0.9062
94.575 -0.9126
94.6 -0.9211
94.625 -0.9362
94.65 -0.9548
94.675 -0.9747
94.7 -0.9964
94.725 -1.0148
94.75 -1.0224
94.775 -1.0211
94.8 -1.0183
94.825 -1.0098
94.85 -0.9942
94.875 -0.9755
94.9 -0.9561
94.925 -0.9373
94.95 -0.9176
94.975 -0.8961
95 -0.8751
95.025 -0.8524
95.05 -0.8322
95.075 -0.8148
95.1 -0.7984
95.125 -0.7821
95.15 -0.7617
95.175 -0.733
95.2 -0.6995
95.225 -0.6652
95.25 -0.6332
95.275 -0.6012
95.3 -0.5712
95.325 -0.5455
95.35 -0.5254
95.375 -0.5108
95.4 -0.4984
95.425 -0.4868
95.45 -0.4798
95.475 -0.4837
95.5 -0.5003
95.525 -0.5292
95.55 -0.5679
95.575 -0.6139
95.6 -0.6643
95.625 -0.7179
95.65 -0.7739
95.675 -0.8296
95.7 -0.8828
95.725 -0.9294
95.75 -0.9656
95.775 -0.9892
95.8 -1.0035
95.825 -1.0114
95.85 -1.0131
95.875 -1.0129
95.9 -1.0151
95.925 -1.0209
95.95 -1.0326
95.975 -1.0477
96 -1.0629
96.025 -1.0775
96.05 -1.0909
96.075 -1.099
96.1 -1.0992
96.125 -1.0987
96.15 -1.1039
96.175 -1.1123
96.2 -1.1207
96.225 -1.1291
96.25 -1.139
96.275 -1.1491
96.3 -1.1618
96.325 -1.1769
96.35 -1.194
96.375 -1.2137
96.4 -1.2338
96.425 -1.2548
96.45 -1.2781
96.475 -1.3038
96.5 -1.3318
96.525 -1.365
96.55 -1.4035
96.575 -1.445
96.6 -1.4882
96.625 -1.5269
96.65 -1.5547
96.675 -1.5702
96.7 -1.5828
96.725 -1.5951
96.75 -1.604
96.775 -1.609
96.8 -1.606
96.825 -1.5971
96.85 -1.585
96.875 -1.5767
96.9 -1.5755
96.925 -1.5819
96.95 -1.5949
96.975 -1.6096
97 -1.6218
97.025 -1.6312
97.05 -1.6361
97.075 -1.6327
97.1 -1.6213
97.125 -1.6068
97.15 -1.5918
97.175 -1.5772
97.2 -1.5658
97.225 -1.5582
97.25 -1.5554
97.275 -1.56
97.3 -1.5674
97.325 -1.5734
97.35 -1.5764
97.375 -1.577
97.4 -1.5762
97.425 -1.5716
97.45 -1.5681
97.475 -1.5698
97.5 -1.576
97.525 -1.5858
97.55 -1.5996
97.575 -1.6217
97.6 -1.6466
97.625 -1.6701
97.65 -1.6905
97.675 -1.7093
97.7 -1.7249
97.725 -1.7353
97.75 -1.7421
97.775 -1.7508
97.8 -1.7663
97.825 -1.7906
97.85 -1.8242
97.875 -1.8632
97.9 -1.9005
97.925 -1.9304
97.95 -1.953
97.975 -1.9739
98 -1.9922
98.025 -2.003
98.05 -2.0049
98.075 -1.999
98.1 -1.9825
98.125 -1.9529
98.15 -1.9157
98.175 -1.8765
98.2 -1.8355
98.225 -1.7919
98.25 -1.7439
98.275 -1.6874
98.3 -1.6234
98.325 -1.558
98.35 -1.4946
98.375 -1.4358
98.4 -1.3825
98.425 -1.3321
98.45 -1.2854
98.475 -1.2446
98.5 -1.21
98.525 -1.1818
98.55 -1.1603
98.575 -1.148
98.6 -1.1435
98.625 -1.1464
98.65 -1.156
98.675 -1.1689
98.7 -1.189
98.725 -1.2203
98.75 -1.2593
98.775 -1.3006
98.8 -1.3412
98.825 -1.3836
98.85 -1.4294
98.875 -1.4764
98.9 -1.527
98.925 -1.5792
98.95 -1.6268
98.975 -1.6702
99 -1.7044
99.025 -1.7335
99.05 -1.7611
99.075 -1.7856
99.1 -1.7998
99.125 -1.8052
99.15 -1.8088
99.175 -1.8156
99.2 -1.825
99.225 -1.835
99.25 -1.8425
99.275 -1.841
99.3 -1.8286
99.325 -1.7968
99.35 -1.7522
99.375 -1.7077
99.4 -1.6686
99.425 -1.6346
99.45 -1.602
99.475 -1.567
99.5 -1.5274
99.525 -1.489
99.55 -1.4553
99.575 -1.4278
99.6 -1.41
99.625 -1.4007
99.65 -1.3993
99.675 -1.4064
99.7 -1.4199
99.725 -1.4392
99.75 -1.4602
99.775 -1.4671
99.8 -1.4565
99.825 -1.4436
99.85 -1.4364
99.875 -1.4352
99.9 -1.438
99.925 -1.4428
99.95 -1.4516
99.975 -1.4656
100 -1.4869
