# Supplementary material for: Uptake of N2O5 by aqueous aerosol unveiled using chemically accurate many-body potentials
Source: Nat Commun. 2022 Mar 10;13:1266. doi: 10.1038/s41467-022-28697-8 (PMC8913772; doi:10.1038/s41467-022-28697-8)
Supplement: Supplementary file 3 — Source Data [file 41467_2022_28697_MOESM3_ESM.zip › n2o5-uptake-data/Fig2/scattering/rep10run12/relcom_gds.dat]

0.025 11.7729
0.05 11.7643
0.075 11.7557
0.1 11.7471
0.125 11.7385
0.15 11.7298
0.175 11.7211
0.2 11.7124
0.225 11.7036
0.25 11.6949
0.275 11.6861
0.3 11.6773
0.325 11.6685
0.35 11.6596
0.375 11.6508
0.4 11.6419
0.425 11.633
0.45 11.6241
0.475 11.6151
0.5 11.6061
0.525 11.5971
0.55 11.588
0.575 11.5789
0.6 11.5697
0.625 11.5605
0.65 11.5513
0.675 11.5421
0.7 11.5328
0.725 11.5234
0.75 11.5141
0.775 11.5046
0.8 11.4952
0.825 11.4857
0.85 11.4761
0.875 11.4664
0.9 11.4566
0.925 11.4468
0.95 11.4368
0.975 11.4269
1 11.4168
1.025 11.4067
1.05 11.3966
1.075 11.3863
1.1 11.3761
1.125 11.3657
1.15 11.3554
1.175 11.3451
1.2 11.3347
1.225 11.3244
1.25 11.3141
1.275 11.3037
1.3 11.2934
1.325 11.283
1.35 11.2726
1.375 11.2623
1.4 11.2519
1.425 11.2416
1.45 11.2313
1.475 11.221
1.5 11.2107
1.525 11.2005
1.55 11.1902
1.575 11.1799
1.6 11.1697
1.625 11.1594
1.65 11.1491
1.675 11.1388
1.7 11.1284
1.725 11.1181
1.75 11.1077
1.775 11.0973
1.8 11.0869
1.825 11.0765
1.85 11.0661
1.875 11.0556
1.9 11.0452
1.925 11.0348
1.95 11.0243
1.975 11.0138
2 11.0033
2.025 10.9928
2.05 10.9823
2.075 10.9717
2.1 10.9611
2.125 10.9505
2.15 10.9399
2.175 10.9292
2.2 10.9185
2.225 10.9078
2.25 10.897
2.275 10.8863
2.3 10.8755
2.325 10.8647
2.35 10.8539
2.375 10.8431
2.4 10.8323
2.425 10.8216
2.45 10.8108
2.475 10.8
2.5 10.7892
2.525 10.7783
2.55 10.7674
2.575 10.7565
2.6 10.7456
2.625 10.7346
2.65 10.7236
2.675 10.7126
2.7 10.7015
2.725 10.6904
2.75 10.6792
2.775 10.668
2.8 10.6568
2.825 10.6456
2.85 10.6344
2.875 10.6232
2.9 10.6119
2.925 10.6006
2.95 10.5893
2.975 10.5779
3 10.5665
3.025 10.5551
3.05 10.5437
3.075 10.5322
3.1 10.5207
3.125 10.5091
3.15 10.4975
3.175 10.4859
3.2 10.4741
3.225 10.4623
3.25 10.4505
3.275 10.4386
3.3 10.4266
3.325 10.4146
3.35 10.4025
3.375 10.3904
3.4 10.3782
3.425 10.3659
3.45 10.3535
3.475 10.3412
3.5 10.3288
3.525 10.3164
3.55 10.3039
3.575 10.2914
3.6 10.2788
3.625 10.2661
3.65 10.2534
3.675 10.2407
3.7 10.2279
3.725 10.2151
3.75 10.2022
3.775 10.1894
3.8 10.1765
3.825 10.1638
3.85 10.151
3.875 10.1382
3.9 10.1254
3.925 10.1126
3.95 10.0998
3.975 10.0868
4 10.0738
4.025 10.0607
4.05 10.0475
4.075 10.0343
4.1 10.0209
4.125 10.0075
4.15 9.994
4.175 9.9803
4.2 9.9666
4.225 9.9527
4.25 9.9388
4.275 9.9248
4.3 9.9106
4.325 9.8965
4.35 9.8822
4.375 9.8679
4.4 9.8536
4.425 9.8391
4.45 9.8246
4.475 9.8101
4.5 9.7955
4.525 9.7808
4.55 9.7661
4.575 9.7513
4.6 9.7365
4.625 9.7216
4.65 9.7067
4.675 9.6916
4.7 9.6766
4.725 9.6614
4.75 9.6462
4.775 9.6308
4.8 9.6154
4.825 9.5999
4.85 9.5842
4.875 9.5685
4.9 9.5527
4.925 9.5369
4.95 9.5209
4.975 9.5049
5 9.4887
5.025 9.4722
5.05 9.4557
5.075 9.439
5.1 9.4222
5.125 9.4052
5.15 9.3881
5.175 9.3709
5.2 9.3535
5.225 9.336
5.25 9.3183
5.275 9.3004
5.3 9.2824
5.325 9.2643
5.35 9.246
5.375 9.2275
5.4 9.209
5.425 9.1902
5.45 9.1713
5.475 9.1524
5.5 9.1332
5.525 9.114
5.55 9.0947
5.575 9.0753
5.6 9.0558
5.625 9.0362
5.65 9.0165
5.675 8.9968
5.7 8.9769
5.725 8.957
5.75 8.9369
5.775 8.9167
5.8 8.8964
5.825 8.8759
5.85 8.8554
5.875 8.8348
5.9 8.814
5.925 8.7931
5.95 8.7722
5.975 8.7512
6 8.7303
6.025 8.7092
6.05 8.6881
6.075 8.6669
6.1 8.6456
6.125 8.6242
6.15 8.6028
6.175 8.5812
6.2 8.5596
6.225 8.5377
6.25 8.5158
6.275 8.4938
6.3 8.4717
6.325 8.4494
6.35 8.427
6.375 8.4045
6.4 8.3819
6.425 8.3593
6.45 8.3365
6.475 8.3136
6.5 8.2906
6.525 8.2675
6.55 8.2442
6.575 8.2208
6.6 8.1973
6.625 8.1737
6.65 8.1498
6.675 8.1259
6.7 8.1018
6.725 8.0776
6.75 8.0533
6.775 8.029
6.8 8.0046
6.825 7.9801
6.85 7.9557
6.875 7.9314
6.9 7.9071
6.925 7.8827
6.95 7.8581
6.975 7.8336
7 7.809
7.025 7.7843
7.05 7.7593
7.075 7.734
7.1 7.7086
7.125 7.683
7.15 7.6573
7.175 7.6313
7.2 7.6052
7.225 7.579
7.25 7.5525
7.275 7.5258
7.3 7.4988
7.325 7.4717
7.35 7.4442
7.375 7.4166
7.4 7.3887
7.425 7.3608
7.45 7.3324
7.475 7.3036
7.5 7.2746
7.525 7.2453
7.55 7.2157
7.575 7.186
7.6 7.1561
7.625 7.126
7.65 7.0957
7.675 7.0649
7.7 7.0338
7.725 7.0025
7.75 6.9708
7.775 6.9388
7.8 6.9065
7.825 6.8739
7.85 6.8408
7.875 6.8075
7.9 6.7739
7.925 6.7399
7.95 6.7054
7.975 6.6706
8 6.635
8.025 6.5987
8.05 6.5622
8.075 6.5252
8.1 6.4877
8.125 6.4497
8.15 6.4113
8.175 6.3724
8.2 6.3332
8.225 6.2936
8.25 6.2537
8.275 6.2133
8.3 6.1723
8.325 6.1306
8.35 6.0883
8.375 6.0456
8.4 6.0024
8.425 5.9587
8.45 5.9144
8.475 5.8696
8.5 5.8244
8.525 5.7783
8.55 5.7314
8.575 5.684
8.6 5.636
8.625 5.5871
8.65 5.5367
8.675 5.4845
8.7 5.4302
8.725 5.3743
8.75 5.3167
8.775 5.2578
8.8 5.1978
8.825 5.1365
8.85 5.0739
8.875 5.0107
8.9 4.9467
8.925 4.8817
8.95 4.815
8.975 4.7463
9 4.675
9.025 4.6029
9.05 4.5308
9.075 4.459
9.1 4.3909
9.125 4.3323
9.15 4.2815
9.175 4.2345
9.2 4.1883
9.225 4.1423
9.25 4.0959
9.275 4.0494
9.3 4.0041
9.325 3.9591
9.35 3.9167
9.375 3.8728
9.4 3.8259
9.425 3.7764
9.45 3.7308
9.475 3.6961
9.5 3.6667
9.525 3.6375
9.55 3.6073
9.575 3.5808
9.6 3.5572
9.625 3.5329
9.65 3.5065
9.675 3.4779
9.7 3.4457
9.725 3.4088
9.75 3.3694
9.775 3.3328
9.8 3.2977
9.825 3.2611
9.85 3.2235
9.875 3.1887
9.9 3.1562
9.925 3.1252
9.95 3.0947
9.975 3.0619
10 3.0255
10.025 2.9864
10.05 2.9451
10.075 2.902
10.1 2.8606
10.125 2.8232
10.15 2.7921
10.175 2.7606
10.2 2.7249
10.225 2.6852
10.25 2.6429
10.275 2.5992
10.3 2.5555
10.325 2.5068
10.35 2.4516
10.375 2.3916
10.4 2.3312
10.425 2.279
10.45 2.2342
10.475 2.1973
10.5 2.1658
10.525 2.1383
10.55 2.1209
10.575 2.1209
10.6 2.1311
10.625 2.1407
10.65 2.1464
10.675 2.1473
10.7 2.146
10.725 2.1441
10.75 2.1412
10.775 2.133
10.8 2.116
10.825 2.0932
10.85 2.0713
10.875 2.0517
10.9 2.0344
10.925 2.0227
10.95 2.0188
10.975 2.0251
11 2.0391
11.025 2.0555
11.05 2.0722
11.075 2.0856
11.1 2.0967
11.125 2.1053
11.15 2.1137
11.175 2.1219
11.2 2.1294
11.225 2.1337
11.25 2.1326
11.275 2.125
11.3 2.1102
11.325 2.0877
11.35 2.0589
11.375 2.0241
11.4 1.9836
11.425 1.9384
11.45 1.8882
11.475 1.8322
11.5 1.7704
11.525 1.7033
11.55 1.631
11.575 1.5535
11.6 1.4726
11.625 1.3917
11.65 1.3148
11.675 1.244
11.7 1.1802
11.725 1.1278
11.75 1.0788
11.775 1.0291
11.8 0.9796
11.825 0.9278
11.85 0.8725
11.875 0.8202
11.9 0.7806
11.925 0.753
11.95 0.7314
11.975 0.7112
12 0.6909
12.025 0.6704
12.05 0.6497
12.075 0.6335
12.1 0.6223
12.125 0.613
12.15 0.6056
12.175 0.5962
12.2 0.5835
12.225 0.5674
12.25 0.5528
12.275 0.5398
12.3 0.524
12.325 0.5053
12.35 0.4885
12.375 0.4754
12.4 0.4625
12.425 0.4444
12.45 0.4164
12.475 0.3739
12.5 0.313
12.525 0.2355
12.55 0.1481
12.575 0.0543
12.6 -0.0461
12.625 -0.1545
12.65 -0.2685
12.675 -0.3853
12.7 -0.4968
12.725 -0.587
12.75 -0.6382
12.775 -0.6476
12.8 -0.6265
12.825 -0.5854
12.85 -0.5301
12.875 -0.4631
12.9 -0.3913
12.925 -0.3194
12.95 -0.2499
12.975 -0.1822
13 -0.1158
13.025 -0.0504
13.05 0.0093
13.075 0.0612
13.1 0.1089
13.125 0.1523
13.15 0.1866
13.175 0.214
13.2 0.2398
13.225 0.2655
13.25 0.2915
13.275 0.3187
13.3 0.3513
13.325 0.3828
13.35 0.4088
13.375 0.4273
13.4 0.4417
13.425 0.4504
13.45 0.456
13.475 0.4643
13.5 0.478
13.525 0.4919
13.55 0.5029
13.575 0.5095
13.6 0.5126
13.625 0.5154
13.65 0.5217
13.675 0.5365
13.7 0.5606
13.725 0.5941
13.75 0.6395
13.775 0.6968
13.8 0.7618
13.825 0.8357
13.85 0.9159
13.875 0.9995
13.9 1.0898
13.925 1.1892
13.95 1.2966
13.975 1.4067
14 1.515
14.025 1.6203
14.05 1.7206
14.075 1.8151
14.1 1.904
14.125 1.9875
14.15 2.0662
14.175 2.1405
14.2 2.2092
14.225 2.2718
14.25 2.3286
14.275 2.3798
14.3 2.4258
14.325 2.4654
14.35 2.5002
14.375 2.5316
14.4 2.5604
14.425 2.5878
14.45 2.6137
14.475 2.6387
14.5 2.6609
14.525 2.6793
14.55 2.6943
14.575 2.7049
14.6 2.7104
14.625 2.7102
14.65 2.7046
14.675 2.6939
14.7 2.6782
14.725 2.6585
14.75 2.6345
14.775 2.6043
14.8 2.5691
14.825 2.5309
14.85 2.4908
14.875 2.4496
14.9 2.4076
14.925 2.3664
14.95 2.3334
14.975 2.3106
15 2.2882
15.025 2.2643
15.05 2.2382
15.075 2.2067
15.1 2.1686
15.125 2.1242
15.15 2.0764
15.175 2.0278
15.2 1.9792
15.225 1.9336
15.25 1.8949
15.275 1.8686
15.3 1.8513
15.325 1.8393
15.35 1.826
15.375 1.805
15.4 1.7748
15.425 1.7323
15.45 1.6772
15.475 1.6082
15.5 1.5267
15.525 1.4399
15.55 1.3635
15.575 1.308
15.6 1.2606
15.625 1.2148
15.65 1.1772
15.675 1.1519
15.7 1.1361
15.725 1.1279
15.75 1.1214
15.775 1.1099
15.8 1.091
15.825 1.0764
15.85 1.074
15.875 1.0816
15.9 1.0961
15.925 1.1205
15.95 1.1487
15.975 1.1784
16 1.2095
16.025 1.242
16.05 1.2748
16.075 1.3044
16.1 1.3269
16.125 1.3419
16.15 1.3495
16.175 1.3486
16.2 1.3393
16.225 1.3224
16.25 1.2995
16.275 1.2757
16.3 1.2501
16.325 1.225
16.35 1.2012
16.375 1.1757
16.4 1.1464
16.425 1.1213
16.45 1.1038
16.475 1.0872
16.5 1.0729
16.525 1.0655
16.55 1.0678
16.575 1.0815
16.6 1.1009
16.625 1.1208
16.65 1.1446
16.675 1.1736
16.7 1.2042
16.725 1.2361
16.75 1.2652
16.775 1.2941
16.8 1.3248
16.825 1.351
16.85 1.3738
16.875 1.3963
16.9 1.4208
16.925 1.4454
16.95 1.466
16.975 1.4798
17 1.487
17.025 1.4876
17.05 1.4849
17.075 1.4804
17.1 1.4734
17.125 1.4657
17.15 1.4577
17.175 1.449
17.2 1.4342
17.225 1.4128
17.25 1.3855
17.275 1.3504
17.3 1.308
17.325 1.2588
17.35 1.2037
17.375 1.1455
17.4 1.0864
17.425 1.0248
17.45 0.956
17.475 0.8787
17.5 0.7931
17.525 0.6988
17.55 0.5965
17.575 0.4903
17.6 0.3856
17.625 0.2864
17.65 0.1968
17.675 0.1113
17.7 0.0253
17.725 -0.0547
17.75 -0.1097
17.775 -0.1282
17.8 -0.1276
17.825 -0.1055
17.85 -0.0664
17.875 -0.0198
17.9 0.03
17.925 0.085
17.95 0.1495
17.975 0.2115
18 0.2665
18.025 0.3117
18.05 0.3501
18.075 0.3819
18.1 0.4041
18.125 0.4148
18.15 0.4134
18.175 0.4015
18.2 0.3791
18.225 0.3468
18.25 0.307
18.275 0.2652
18.3 0.2321
18.325 0.2146
18.35 0.2153
18.375 0.2354
18.4 0.2689
18.425 0.309
18.45 0.353
18.475 0.3954
18.5 0.4355
18.525 0.4749
18.55 0.5174
18.575 0.5624
18.6 0.604
18.625 0.6388
18.65 0.6654
18.675 0.6845
18.7 0.6966
18.725 0.7053
18.75 0.7103
18.775 0.7132
18.8 0.7182
18.825 0.733
18.85 0.7602
18.875 0.7938
18.9 0.8264
18.925 0.8649
18.95 0.9039
18.975 0.9366
19 0.9614
19.025 0.978
19.05 0.9865
19.075 0.9848
19.1 0.9768
19.125 0.9654
19.15 0.9541
19.175 0.9444
19.2 0.9399
19.225 0.9388
19.25 0.9403
19.275 0.949
19.3 0.9712
19.325 0.9999
19.35 1.0293
19.375 1.056
19.4 1.0746
19.425 1.0846
19.45 1.0868
19.475 1.0796
19.5 1.0654
19.525 1.0502
19.55 1.0421
19.575 1.0415
19.6 1.0472
19.625 1.0547
19.65 1.0572
19.675 1.0522
19.7 1.0438
19.725 1.0389
19.75 1.0394
19.775 1.0368
19.8 1.022
19.825 0.9942
19.85 0.9546
19.875 0.9104
19.9 0.8696
19.925 0.8429
19.95 0.8396
19.975 0.8582
20 0.896
20.025 0.947
20.05 1.0064
20.075 1.0681
20.1 1.1369
20.125 1.2016
20.15 1.2542
20.175 1.2954
20.2 1.3243
20.225 1.3456
20.25 1.3766
20.275 1.4281
20.3 1.4829
20.325 1.5306
20.35 1.57
20.375 1.6034
20.4 1.6413
20.425 1.7086
20.45 1.8056
20.475 1.9104
20.5 2.0096
20.525 2.0985
20.55 2.1775
20.575 2.252
20.6 2.3275
20.625 2.4012
20.65 2.4676
20.675 2.526
20.7 2.5762
20.725 2.6197
20.75 2.6565
20.775 2.6868
20.8 2.7109
20.825 2.7274
20.85 2.7358
20.875 2.7355
20.9 2.7278
20.925 2.7129
20.95 2.6921
20.975 2.6659
21 2.6349
21.025 2.599
21.05 2.5565
21.075 2.5067
21.1 2.4496
21.125 2.3854
21.15 2.3135
21.175 2.2347
21.2 2.1541
21.225 2.0764
21.25 2.0049
21.275 1.9386
21.3 1.8715
21.325 1.7991
21.35 1.7209
21.375 1.6365
21.4 1.5464
21.425 1.4502
21.45 1.3493
21.475 1.247
21.5 1.1529
21.525 1.0733
21.55 1.0115
21.575 0.9685
21.6 0.9454
21.625 0.9403
21.65 0.9509
21.675 0.9679
21.7 0.9877
21.725 1.0093
21.75 1.0318
21.775 1.0571
21.8 1.0831
21.825 1.1102
21.85 1.1357
21.875 1.156
21.9 1.1707
21.925 1.1777
21.95 1.1774
21.975 1.1708
22 1.1574
22.025 1.1364
22.05 1.1066
22.075 1.0688
22.1 1.0245
22.125 0.976
22.15 0.9273
22.175 0.8807
22.2 0.8341
22.225 0.7839
22.25 0.7299
22.275 0.6715
22.3 0.6089
22.325 0.5407
22.35 0.4672
22.375 0.3914
22.4 0.3222
22.425 0.2642
22.45 0.2099
22.475 0.1512
22.5 0.085
22.525 0.0165
22.55 -0.0427
22.575 -0.0822
22.6 -0.0992
22.625 -0.1012
22.65 -0.0872
22.675 -0.0629
22.7 -0.0308
22.725 0.0145
22.75 0.0619
22.775 0.0965
22.8 0.113
22.825 0.1143
22.85 0.1003
22.875 0.0732
22.9 0.0415
22.925 0.0103
22.95 -0.0164
22.975 -0.043
23 -0.0734
23.025 -0.1042
23.05 -0.1273
23.075 -0.1436
23.1 -0.159
23.125 -0.1763
23.15 -0.1964
23.175 -0.2176
23.2 -0.2385
23.225 -0.2576
23.25 -0.2755
23.275 -0.2928
23.3 -0.3056
23.325 -0.3136
23.35 -0.3192
23.375 -0.3275
23.4 -0.343
23.425 -0.3634
23.45 -0.3822
23.475 -0.3952
23.5 -0.3984
23.525 -0.3978
23.55 -0.4007
23.575 -0.4091
23.6 -0.4238
23.625 -0.445
23.65 -0.4738
23.675 -0.5095
23.7 -0.5461
23.725 -0.5766
23.75 -0.5875
23.775 -0.573
23.8 -0.5438
23.825 -0.5081
23.85 -0.4668
23.875 -0.4254
23.9 -0.3837
23.925 -0.3417
23.95 -0.2999
23.975 -0.2582
24 -0.2117
24.025 -0.1635
24.05 -0.1129
24.075 -0.0604
24.1 -0.0101
24.125 0.0413
24.15 0.0986
24.175 0.1601
24.2 0.2259
24.225 0.2953
24.25 0.3669
24.275 0.4324
24.3 0.4898
24.325 0.5378
24.35 0.5772
24.375 0.6083
24.4 0.6316
24.425 0.6468
24.45 0.6544
24.475 0.654
24.5 0.6431
24.525 0.6234
24.55 0.5974
24.575 0.5682
24.6 0.5367
24.625 0.5016
24.65 0.464
24.675 0.4277
24.7 0.3932
24.725 0.3628
24.75 0.335
24.775 0.3098
24.8 0.2856
24.825 0.2617
24.85 0.2388
24.875 0.2183
24.9 0.1966
24.925 0.1699
24.95 0.1402
24.975 0.1059
25 0.0685
25.025 0.0291
25.05 -0.0099
25.075 -0.0519
25.1 -0.0983
25.125 -0.1458
25.15 -0.19
25.175 -0.2321
25.2 -0.2753
25.225 -0.3217
25.25 -0.3663
25.275 -0.3965
25.3 -0.4089
25.325 -0.4243
25.35 -0.4506
25.375 -0.4878
25.4 -0.5324
25.425 -0.5777
25.45 -0.6198
25.475 -0.66
25.5 -0.7014
25.525 -0.7435
25.55 -0.7873
25.575 -0.8346
25.6 -0.8833
25.625 -0.9299
25.65 -0.97
25.675 -1.0001
25.7 -1.0221
25.725 -1.0427
25.75 -1.0659
25.775 -1.0909
25.8 -1.1163
25.825 -1.1426
25.85 -1.1663
25.875 -1.1871
25.9 -1.2028
25.925 -1.2148
25.95 -1.2192
25.975 -1.2133
26 -1.2051
26.025 -1.2008
26.05 -1.201
26.075 -1.2048
26.1 -1.2115
26.125 -1.222
26.15 -1.238
26.175 -1.2602
26.2 -1.2867
26.225 -1.3158
26.25 -1.3487
26.275 -1.3808
26.3 -1.404
26.325 -1.4224
26.35 -1.4449
26.375 -1.4724
26.4 -1.5049
26.425 -1.5373
26.45 -1.5629
26.475 -1.5802
26.5 -1.5862
26.525 -1.5772
26.55 -1.5564
26.575 -1.5299
26.6 -1.5048
26.625 -1.4832
26.65 -1.4654
26.675 -1.4493
26.7 -1.4372
26.725 -1.4303
26.75 -1.4288
26.775 -1.4316
26.8 -1.4394
26.825 -1.4545
26.85 -1.4744
26.875 -1.496
26.9 -1.5164
26.925 -1.5365
26.95 -1.5538
26.975 -1.5651
27 -1.5751
27.025 -1.5883
27.05 -1.6071
27.075 -1.6344
27.1 -1.6707
27.125 -1.714
27.15 -1.7577
27.175 -1.7954
27.2 -1.8264
27.225 -1.8516
27.25 -1.876
27.275 -1.9039
27.3 -1.9384
27.325 -1.9832
27.35 -2.0386
27.375 -2.1035
27.4 -2.1717
27.425 -2.2263
27.45 -2.2581
27.475 -2.2784
27.5 -2.3033
27.525 -2.337
27.55 -2.3788
27.575 -2.428
27.6 -2.4818
27.625 -2.5373
27.65 -2.5957
27.675 -2.6573
27.7 -2.7163
27.725 -2.7667
27.75 -2.8013
27.775 -2.8053
27.8 -2.7828
27.825 -2.7502
27.85 -2.72
27.875 -2.6956
27.9 -2.675
27.925 -2.656
27.95 -2.6337
27.975 -2.5975
28 -2.5514
28.025 -2.5074
28.05 -2.4735
28.075 -2.4522
28.1 -2.4432
28.125 -2.44
28.15 -2.4408
28.175 -2.4422
28.2 -2.4494
28.225 -2.4665
28.25 -2.4874
28.275 -2.5102
28.3 -2.5319
28.325 -2.5506
28.35 -2.5701
28.375 -2.5944
28.4 -2.6221
28.425 -2.6513
28.45 -2.6751
28.475 -2.6932
28.5 -2.7135
28.525 -2.7462
28.55 -2.7916
28.575 -2.8375
28.6 -2.8759
28.625 -2.8996
28.65 -2.8981
28.675 -2.873
28.7 -2.8389
28.725 -2.8055
28.75 -2.7833
28.775 -2.7753
28.8 -2.786
28.825 -2.8146
28.85 -2.8562
28.875 -2.8955
28.9 -2.9193
28.925 -2.9286
28.95 -2.9269
28.975 -2.9243
29 -2.9201
29.025 -2.9154
29.05 -2.9197
29.075 -2.9421
29.1 -2.967
29.125 -2.9835
29.15 -2.9971
29.175 -3.0132
29.2 -3.0313
29.225 -3.0536
29.25 -3.0792
29.275 -3.1103
29.3 -3.1498
29.325 -3.1953
29.35 -3.241
29.375 -3.2823
29.4 -3.3164
29.425 -3.3373
29.45 -3.34
29.475 -3.3203
29.5 -3.2782
29.525 -3.2257
29.55 -3.1731
29.575 -3.1216
29.6 -3.0684
29.625 -3.0152
29.65 -2.9696
29.675 -2.9334
29.7 -2.9021
29.725 -2.8648
29.75 -2.824
29.775 -2.7858
29.8 -2.7536
29.825 -2.7222
29.85 -2.6884
29.875 -2.656
29.9 -2.6202
29.925 -2.5852
29.95 -2.5698
29.975 -2.5801
30 -2.6111
30.025 -2.6508
30.05 -2.6919
30.075 -2.7282
30.1 -2.7578
30.125 -2.7792
30.15 -2.7921
30.175 -2.798
30.2 -2.7945
30.225 -2.7782
30.25 -2.7498
30.275 -2.7156
30.3 -2.6776
30.325 -2.6391
30.35 -2.6048
30.375 -2.5768
30.4 -2.5537
30.425 -2.5294
30.45 -2.4978
30.475 -2.455
30.5 -2.4101
30.525 -2.3713
30.55 -2.3437
30.575 -2.3299
30.6 -2.3265
30.625 -2.3291
30.65 -2.336
30.675 -2.3454
30.7 -2.3514
30.725 -2.3474
30.75 -2.3371
30.775 -2.3336
30.8 -2.3439
30.825 -2.3669
30.85 -2.3945
30.875 -2.427
30.9 -2.4637
30.925 -2.4989
30.95 -2.5307
30.975 -2.565
31 -2.5976
31.025 -2.6228
31.05 -2.6415
31.075 -2.6584
31.1 -2.6733
31.125 -2.686
31.15 -2.7018
31.175 -2.7287
31.2 -2.7676
31.225 -2.816
31.25 -2.8676
31.275 -2.9166
31.3 -2.9619
31.325 -3.0059
31.35 -3.0469
31.375 -3.0864
31.4 -3.1242
31.425 -3.1589
31.45 -3.1871
31.475 -3.2073
31.5 -3.2263
31.525 -3.2507
31.55 -3.2893
31.575 -3.3406
31.6 -3.3969
31.625 -3.4543
31.65 -3.5124
31.675 -3.5686
31.7 -3.6226
31.725 -3.6745
31.75 -3.719
31.775 -3.7503
31.8 -3.7562
31.825 -3.7385
31.85 -3.7062
31.875 -3.6694
31.9 -3.6378
31.925 -3.6069
31.95 -3.5702
31.975 -3.5212
32 -3.4565
32.025 -3.385
32.05 -3.3117
32.075 -3.2413
32.1 -3.1744
32.125 -3.1131
32.15 -3.0587
32.175 -3.009
32.2 -2.9596
32.225 -2.9064
32.25 -2.8489
32.275 -2.7863
32.3 -2.7239
32.325 -2.6662
32.35 -2.6169
32.375 -2.5755
32.4 -2.5396
32.425 -2.509
32.45 -2.4864
32.475 -2.4738
32.5 -2.4703
32.525 -2.4705
32.55 -2.4753
32.575 -2.4829
32.6 -2.4925
32.625 -2.5037
32.65 -2.5142
32.675 -2.5269
32.7 -2.5469
32.725 -2.5781
32.75 -2.6228
32.775 -2.6809
32.8 -2.7469
32.825 -2.8156
32.85 -2.8882
32.875 -2.9667
32.9 -3.047
32.925 -3.1254
32.95 -3.2022
32.975 -3.2784
33 -3.354
33.025 -3.4288
33.05 -3.5041
33.075 -3.5757
33.1 -3.6449
33.125 -3.7151
33.15 -3.8011
33.175 -3.9102
33.2 -4.0285
33.225 -4.1483
33.25 -4.2571
33.275 -4.3488
33.3 -4.4222
33.325 -4.4804
33.35 -4.5279
33.375 -4.565
33.4 -4.5944
33.425 -4.6193
33.45 -4.6443
33.475 -4.6674
33.5 -4.6879
33.525 -4.709
33.55 -4.7297
33.575 -4.7506
33.6 -4.7697
33.625 -4.7887
33.65 -4.8085
33.675 -4.83
33.7 -4.8625
33.725 -4.9196
33.75 -5.0065
33.775 -5.1041
33.8 -5.1929
33.825 -5.2535
33.85 -5.2743
33.875 -5.2581
33.9 -5.2119
33.925 -5.1491
33.95 -5.0744
33.975 -4.9907
34 -4.9009
34.025 -4.8085
34.05 -4.7153
34.075 -4.6206
34.1 -4.5294
34.125 -4.4478
34.15 -4.3703
34.175 -4.2984
34.2 -4.2352
34.225 -4.188
34.25 -4.1628
34.275 -4.1583
34.3 -4.1652
34.325 -4.1725
34.35 -4.1674
34.375 -4.1502
34.4 -4.1283
34.425 -4.1067
34.45 -4.0904
34.475 -4.0831
34.5 -4.0745
34.525 -4.0629
34.55 -4.0461
34.575 -4.0358
34.6 -4.0545
34.625 -4.0938
34.65 -4.1425
34.675 -4.1919
34.7 -4.2327
34.725 -4.2608
34.75 -4.2768
34.775 -4.2797
34.8 -4.27
34.825 -4.2572
34.85 -4.2467
34.875 -4.2486
34.9 -4.2657
34.925 -4.2875
34.95 -4.3062
34.975 -4.3225
35 -4.3348
35.025 -4.342
35.05 -4.3453
35.075 -4.3424
35.1 -4.3202
35.125 -4.2641
35.15 -4.1894
35.175 -4.1131
35.2 -4.049
35.225 -4.0012
35.25 -3.9616
35.275 -3.9272
35.3 -3.8943
35.325 -3.8586
35.35 -3.8199
35.375 -3.7791
35.4 -3.74
35.425 -3.7048
35.45 -3.6764
35.475 -3.6542
35.5 -3.6367
35.525 -3.6245
35.55 -3.6185
35.575 -3.6142
35.6 -3.604
35.625 -3.5906
35.65 -3.5764
35.675 -3.5611
35.7 -3.5385
35.725 -3.4998
35.75 -3.4449
35.775 -3.3864
35.8 -3.335
35.825 -3.3005
35.85 -3.2823
35.875 -3.2749
35.9 -3.2738
35.925 -3.2755
35.95 -3.2823
35.975 -3.2969
36 -3.319
36.025 -3.3476
36.05 -3.387
36.075 -3.4366
36.1 -3.489
36.125 -3.5371
36.15 -3.5781
36.175 -3.6107
36.2 -3.6322
36.225 -3.6473
36.25 -3.6585
36.275 -3.6594
36.3 -3.6496
36.325 -3.6255
36.35 -3.5951
36.375 -3.5584
36.4 -3.5176
36.425 -3.4794
36.45 -3.4472
36.475 -3.4208
36.5 -3.4016
36.525 -3.3925
36.55 -3.3906
36.575 -3.3834
36.6 -3.3631
36.625 -3.3306
36.65 -3.2819
36.675 -3.2257
36.7 -3.1715
36.725 -3.1179
36.75 -3.0563
36.775 -2.9818
36.8 -2.9028
36.825 -2.8232
36.85 -2.747
36.875 -2.6748
36.9 -2.6086
36.925 -2.5499
36.95 -2.4989
36.975 -2.4465
37 -2.3899
37.025 -2.3347
37.05 -2.2847
37.075 -2.2392
37.1 -2.1961
37.125 -2.1517
37.15 -2.1072
37.175 -2.0684
37.2 -2.0336
37.225 -2.0079
37.25 -1.9908
37.275 -1.9787
37.3 -1.969
37.325 -1.9556
37.35 -1.9302
37.375 -1.8902
37.4 -1.8415
37.425 -1.7897
37.45 -1.7416
37.475 -1.6988
37.5 -1.6663
37.525 -1.6481
37.55 -1.6386
37.575 -1.6385
37.6 -1.6476
37.625 -1.6654
37.65 -1.6887
37.675 -1.7167
37.7 -1.7484
37.725 -1.7814
37.75 -1.8134
37.775 -1.8393
37.8 -1.848
37.825 -1.844
37.85 -1.8304
37.875 -1.8119
37.9 -1.7934
37.925 -1.7757
37.95 -1.7577
37.975 -1.738
38 -1.7185
38.025 -1.7053
38.05 -1.7051
38.075 -1.7172
38.1 -1.7388
38.125 -1.7657
38.15 -1.7941
38.175 -1.8247
38.2 -1.8536
38.225 -1.8742
38.25 -1.8942
38.275 -1.9221
38.3 -1.9582
38.325 -1.999
38.35 -2.0392
38.375 -2.0764
38.4 -2.1064
38.425 -2.1319
38.45 -2.1519
38.475 -2.1645
38.5 -2.1706
38.525 -2.1728
38.55 -2.1689
38.575 -2.1601
38.6 -2.1423
38.625 -2.1142
38.65 -2.0796
38.675 -2.0443
38.7 -2.0151
38.725 -1.9936
38.75 -1.979
38.775 -1.9705
38.8 -1.9692
38.825 -1.9758
38.85 -1.993
38.875 -2.0199
38.9 -2.0508
38.925 -2.0741
38.95 -2.0816
38.975 -2.0769
39 -2.066
39.025 -2.0545
39.05 -2.044
39.075 -2.0331
39.1 -2.0248
39.125 -2.0217
39.15 -2.0233
39.175 -2.0269
39.2 -2.0338
39.225 -2.0446
39.25 -2.0607
39.275 -2.0787
39.3 -2.0949
39.325 -2.1073
39.35 -2.1152
39.375 -2.1176
39.4 -2.1142
39.425 -2.1101
39.45 -2.111
39.475 -2.1183
39.5 -2.1335
39.525 -2.1534
39.55 -2.1787
39.575 -2.2078
39.6 -2.2393
39.625 -2.2721
39.65 -2.3076
39.675 -2.3482
39.7 -2.3933
39.725 -2.4337
39.75 -2.4569
39.775 -2.4609
39.8 -2.4537
39.825 -2.4407
39.85 -2.4256
39.875 -2.4083
39.9 -2.389
39.925 -2.3676
39.95 -2.3476
39.975 -2.3285
40 -2.3096
40.025 -2.2895
40.05 -2.27
40.075 -2.2555
40.1 -2.2498
40.125 -2.2546
40.15 -2.2675
40.175 -2.2949
40.2 -2.3335
40.225 -2.3754
40.25 -2.4086
40.275 -2.4302
40.3 -2.4388
40.325 -2.4374
40.35 -2.4263
40.375 -2.4083
40.4 -2.3856
40.425 -2.3578
40.45 -2.3271
40.475 -2.2944
40.5 -2.2606
40.525 -2.2242
40.55 -2.185
40.575 -2.1459
40.6 -2.105
40.625 -2.0645
40.65 -2.023
40.675 -1.98
40.7 -1.9343
40.725 -1.8869
40.75 -1.8387
40.775 -1.7857
40.8 -1.7335
40.825 -1.69
40.85 -1.6582
40.875 -1.6396
40.9 -1.6319
40.925 -1.6272
40.95 -1.6194
40.975 -1.6042
41 -1.5877
41.025 -1.5691
41.05 -1.5404
41.075 -1.5066
41.1 -1.4726
41.125 -1.4439
41.15 -1.4212
41.175 -1.4049
41.2 -1.3932
41.225 -1.3851
41.25 -1.3784
41.275 -1.3683
41.3 -1.3532
41.325 -1.3305
41.35 -1.2975
41.375 -1.2514
41.4 -1.1897
41.425 -1.1175
41.45 -1.0428
41.475 -0.9689
41.5 -0.8942
41.525 -0.8186
41.55 -0.7474
41.575 -0.6901
41.6 -0.6487
41.625 -0.6206
41.65 -0.604
41.675 -0.5977
41.7 -0.5974
41.725 -0.6012
41.75 -0.6072
41.775 -0.6155
41.8 -0.627
41.825 -0.6368
41.85 -0.6425
41.875 -0.6377
41.9 -0.629
41.925 -0.6168
41.95 -0.6027
41.975 -0.5925
42 -0.5899
42.025 -0.5931
42.05 -0.5996
42.075 -0.6145
42.1 -0.6301
42.125 -0.6416
42.15 -0.6474
42.175 -0.6521
42.2 -0.6596
42.225 -0.6658
42.25 -0.6699
42.275 -0.6681
42.3 -0.6619
42.325 -0.6559
42.35 -0.6464
42.375 -0.6322
42.4 -0.6154
42.425 -0.5971
42.45 -0.5727
42.475 -0.5435
42.5 -0.514
42.525 -0.488
42.55 -0.467
42.575 -0.4518
42.6 -0.4407
42.625 -0.4313
42.65 -0.4219
42.675 -0.409
42.7 -0.3907
42.725 -0.3681
42.75 -0.341
42.775 -0.31
42.8 -0.2745
42.825 -0.2354
42.85 -0.1883
42.875 -0.1338
42.9 -0.0777
42.925 -0.0248
42.95 0.0235
42.975 0.0663
43 0.1043
43.025 0.1371
43.05 0.1641
43.075 0.1862
43.1 0.2049
43.125 0.2193
43.15 0.2292
43.175 0.2328
43.2 0.2304
43.225 0.2219
43.25 0.2079
43.275 0.1874
43.3 0.1604
43.325 0.1267
43.35 0.0858
43.375 0.0397
43.4 -0.009
43.425 -0.0504
43.45 -0.0762
43.475 -0.0851
43.5 -0.0861
43.525 -0.0907
43.55 -0.1004
43.575 -0.1162
43.6 -0.1372
43.625 -0.1621
43.65 -0.1876
43.675 -0.2112
43.7 -0.2345
43.725 -0.2603
43.75 -0.2899
43.775 -0.324
43.8 -0.3616
43.825 -0.4026
43.85 -0.4495
43.875 -0.5022
43.9 -0.5604
43.925 -0.6234
43.95 -0.6931
43.975 -0.7709
44 -0.8539
44.025 -0.94
44.05 -1.0278
44.075 -1.1141
44.1 -1.1965
44.125 -1.2711
44.15 -1.3387
44.175 -1.4028
44.2 -1.4638
44.225 -1.5189
44.25 -1.5692
44.275 -1.61
44.3 -1.6391
44.325 -1.6615
44.35 -1.6825
44.375 -1.7033
44.4 -1.7241
44.425 -1.7469
44.45 -1.7728
44.475 -1.8021
44.5 -1.8353
44.525 -1.8746
44.55 -1.9174
44.575 -1.963
44.6 -2.013
44.625 -2.0647
44.65 -2.1209
44.675 -2.1825
44.7 -2.2434
44.725 -2.2958
44.75 -2.3361
44.775 -2.3662
44.8 -2.3921
44.825 -2.4202
44.85 -2.455
44.875 -2.4982
44.9 -2.5484
44.925 -2.6025
44.95 -2.657
44.975 -2.7062
45 -2.7438
45.025 -2.7674
45.05 -2.7831
45.075 -2.796
45.1 -2.807
45.125 -2.8129
45.15 -2.8146
45.175 -2.8101
45.2 -2.7954
45.225 -2.7719
45.25 -2.7481
45.275 -2.7288
45.3 -2.714
45.325 -2.7004
45.35 -2.69
45.375 -2.6845
45.4 -2.6804
45.425 -2.6721
45.45 -2.658
45.475 -2.6414
45.5 -2.622
45.525 -2.6013
45.55 -2.5778
45.575 -2.5505
45.6 -2.5177
45.625 -2.4836
45.65 -2.4514
45.675 -2.4134
45.7 -2.3634
45.725 -2.2999
45.75 -2.2349
45.775 -2.1755
45.8 -2.12
45.825 -2.0661
45.85 -2.0161
45.875 -1.9713
45.9 -1.9325
45.925 -1.9017
45.95 -1.8762
45.975 -1.8445
46 -1.7932
46.025 -1.712
46.05 -1.6123
46.075 -1.5019
46.1 -1.386
46.125 -1.2739
46.15 -1.1671
46.175 -1.0632
46.2 -0.9595
46.225 -0.8583
46.25 -0.7596
46.275 -0.6632
46.3 -0.5699
46.325 -0.4819
46.35 -0.3996
46.375 -0.3254
46.4 -0.2605
46.425 -0.2037
46.45 -0.1557
46.475 -0.1153
46.5 -0.0828
46.525 -0.0569
46.55 -0.0377
46.575 -0.0238
46.6 -0.0142
46.625 -0.0099
46.65 -0.012
46.675 -0.0209
46.7 -0.0342
46.725 -0.0517
46.75 -0.0701
46.775 -0.0836
46.8 -0.0963
46.825 -0.1135
46.85 -0.1359
46.875 -0.1671
46.9 -0.2072
46.925 -0.2573
46.95 -0.3098
46.975 -0.3457
47 -0.3644
47.025 -0.3784
47.05 -0.3905
47.075 -0.4048
47.1 -0.4234
47.125 -0.4458
47.15 -0.472
47.175 -0.4992
47.2 -0.526
47.225 -0.5539
47.25 -0.5854
47.275 -0.6208
47.3 -0.6567
47.325 -0.6931
47.35 -0.7316
47.375 -0.776
47.4 -0.8292
47.425 -0.8893
47.45 -0.955
47.475 -1.0282
47.5 -1.1033
47.525 -1.1674
47.55 -1.2223
47.575 -1.2759
47.6 -1.3326
47.625 -1.3936
47.65 -1.4574
47.675 -1.5209
47.7 -1.5761
47.725 -1.6222
47.75 -1.6704
47.775 -1.7186
47.8 -1.7522
47.825 -1.7691
47.85 -1.7722
47.875 -1.7742
47.9 -1.7802
47.925 -1.7896
47.95 -1.8036
47.975 -1.823
48 -1.848
48.025 -1.8752
48.05 -1.8968
48.075 -1.9049
48.1 -1.9036
48.125 -1.898
48.15 -1.8908
48.175 -1.888
48.2 -1.8944
48.225 -1.9109
48.25 -1.9389
48.275 -1.975
48.3 -2.0137
48.325 -2.0408
48.35 -2.0442
48.375 -2.029
48.4 -2.0003
48.425 -1.9627
48.45 -1.9215
48.475 -1.8786
48.5 -1.8388
48.525 -1.8032
48.55 -1.7745
48.575 -1.7579
48.6 -1.7525
48.625 -1.7567
48.65 -1.7708
48.675 -1.7913
48.7 -1.8109
48.725 -1.8245
48.75 -1.8275
48.775 -1.8229
48.8 -1.8181
48.825 -1.8109
48.85 -1.7869
48.875 -1.7356
48.9 -1.6681
48.925 -1.6007
48.95 -1.5402
48.975 -1.4891
49 -1.443
49.025 -1.4019
49.05 -1.3676
49.075 -1.3418
49.1 -1.324
49.125 -1.3112
49.15 -1.3009
49.175 -1.2946
49.2 -1.2892
49.225 -1.2859
49.25 -1.2881
49.275 -1.2967
49.3 -1.3121
49.325 -1.3323
49.35 -1.3574
49.375 -1.3883
49.4 -1.4238
49.425 -1.4676
49.45 -1.5193
49.475 -1.574
49.5 -1.6258
49.525 -1.6705
49.55 -1.7033
49.575 -1.7263
49.6 -1.749
49.625 -1.7703
49.65 -1.7814
49.675 -1.7747
49.7 -1.7461
49.725 -1.703
49.75 -1.6574
49.775 -1.6184
49.8 -1.5849
49.825 -1.5512
49.85 -1.5196
49.875 -1.4915
49.9 -1.4627
49.925 -1.4213
49.95 -1.371
49.975 -1.3206
50 -1.2673
50.025 -1.2063
50.05 -1.1374
50.075 -1.0605
50.1 -0.9846
50.125 -0.9145
50.15 -0.8519
50.175 -0.7968
50.2 -0.747
50.225 -0.7037
50.25 -0.6692
50.275 -0.6483
50.3 -0.6417
50.325 -0.6404
50.35 -0.6358
50.375 -0.6337
50.4 -0.6423
50.425 -0.6623
50.45 -0.6912
50.475 -0.7312
50.5 -0.7778
50.525 -0.8221
50.55 -0.8622
50.575 -0.9023
50.6 -0.9405
50.625 -0.9738
50.65 -1.0055
50.675 -1.0414
50.7 -1.0812
50.725 -1.1209
50.75 -1.1558
50.775 -1.1862
50.8 -1.2175
50.825 -1.2478
50.85 -1.2738
50.875 -1.2911
50.9 -1.2985
50.925 -1.305
50.95 -1.3166
50.975 -1.3389
51 -1.3683
51.025 -1.4004
51.05 -1.4309
51.075 -1.4506
51.1 -1.4509
51.125 -1.4335
51.15 -1.4129
51.175 -1.3881
51.2 -1.3454
51.225 -1.285
51.25 -1.2173
51.275 -1.1552
51.3 -1.1095
51.325 -1.0798
51.35 -1.0675
51.375 -1.0771
51.4 -1.1052
51.425 -1.1403
51.45 -1.1691
51.475 -1.1844
51.5 -1.1902
51.525 -1.1895
51.55 -1.1859
51.575 -1.1779
51.6 -1.1654
51.625 -1.1508
51.65 -1.1347
51.675 -1.1184
51.7 -1.1033
51.725 -1.0871
51.75 -1.0645
51.775 -1.0283
51.8 -0.9796
51.825 -0.9315
51.85 -0.892
51.875 -0.8581
51.9 -0.8284
51.925 -0.8044
51.95 -0.7904
51.975 -0.785
52 -0.7872
52.025 -0.7935
52.05 -0.8018
52.075 -0.8178
52.1 -0.8455
52.125 -0.8746
52.15 -0.9003
52.175 -0.9264
52.2 -0.9455
52.225 -0.9454
52.25 -0.9236
52.275 -0.8919
52.3 -0.8586
52.325 -0.8248
52.35 -0.7955
52.375 -0.7745
52.4 -0.7615
52.425 -0.7534
52.45 -0.7484
52.475 -0.747
52.5 -0.7502
52.525 -0.7593
52.55 -0.7743
52.575 -0.7923
52.6 -0.8113
52.625 -0.8278
52.65 -0.8388
52.675 -0.8436
52.7 -0.8457
52.725 -0.8489
52.75 -0.8544
52.775 -0.8618
52.8 -0.8706
52.825 -0.8829
52.85 -0.899
52.875 -0.919
52.9 -0.9435
52.925 -0.9704
52.95 -0.9953
52.975 -1.0071
53 -0.9975
53.025 -0.9755
53.05 -0.9544
53.075 -0.9372
53.1 -0.9192
53.125 -0.8978
53.15 -0.8738
53.175 -0.8473
53.2 -0.8166
53.225 -0.7862
53.25 -0.7565
53.275 -0.7209
53.3 -0.6775
53.325 -0.6308
53.35 -0.5863
53.375 -0.5482
53.4 -0.5163
53.425 -0.4904
53.45 -0.4717
53.475 -0.4608
53.5 -0.4582
53.525 -0.464
53.55 -0.476
53.575 -0.4951
53.6 -0.5181
53.625 -0.5407
53.65 -0.5642
53.675 -0.592
53.7 -0.6249
53.725 -0.6639
53.75 -0.7097
53.775 -0.7611
53.8 -0.8145
53.825 -0.8651
53.85 -0.9083
53.875 -0.945
53.9 -0.9688
53.925 -0.9785
53.95 -0.9743
53.975 -0.9659
54 -0.9643
54.025 -0.971
54.05 -0.9854
54.075 -1.0076
54.1 -1.0364
54.125 -1.0673
54.15 -1.099
54.175 -1.1313
54.2 -1.1595
54.225 -1.1837
54.25 -1.2034
54.275 -1.221
54.3 -1.2404
54.325 -1.2622
54.35 -1.2798
54.375 -1.2815
54.4 -1.2578
54.425 -1.2104
54.45 -1.1438
54.475 -1.0715
54.5 -0.9988
54.525 -0.9294
54.55 -0.8641
54.575 -0.8049
54.6 -0.7555
54.625 -0.7145
54.65 -0.6787
54.675 -0.6503
54.7 -0.6319
54.725 -0.623
54.75 -0.6222
54.775 -0.6276
54.8 -0.6384
54.825 -0.6565
54.85 -0.6758
54.875 -0.6926
54.9 -0.7097
54.925 -0.7289
54.95 -0.7457
54.975 -0.7433
55 -0.7045
55.025 -0.6416
55.05 -0.5786
55.075 -0.5178
55.1 -0.4601
55.125 -0.4056
55.15 -0.3524
55.175 -0.3023
55.2 -0.255
55.225 -0.2127
55.25 -0.1779
55.275 -0.1508
55.3 -0.1292
55.325 -0.1071
55.35 -0.0866
55.375 -0.0745
55.4 -0.0767
55.425 -0.0941
55.45 -0.1213
55.475 -0.1595
55.5 -0.2086
55.525 -0.2542
55.55 -0.2822
55.575 -0.2861
55.6 -0.2742
55.625 -0.258
55.65 -0.2496
55.675 -0.2553
55.7 -0.2737
55.725 -0.3017
55.75 -0.3385
55.775 -0.3811
55.8 -0.425
55.825 -0.4728
55.85 -0.5246
55.875 -0.5748
55.9 -0.6171
55.925 -0.6512
55.95 -0.6702
55.975 -0.6718
56 -0.6611
56.025 -0.6481
56.05 -0.6396
56.075 -0.6396
56.1 -0.648
56.125 -0.6624
56.15 -0.6818
56.175 -0.7068
56.2 -0.7404
56.225 -0.7832
56.25 -0.8305
56.275 -0.8786
56.3 -0.9207
56.325 -0.9504
56.35 -0.9651
56.375 -0.9697
56.4 -0.9737
56.425 -0.9763
56.45 -0.9775
56.475 -0.9776
56.5 -0.9807
56.525 -0.9874
56.55 -0.9988
56.575 -1.0102
56.6 -1.016
56.625 -1.0178
56.65 -1.0193
56.675 -1.0243
56.7 -1.0311
56.725 -1.0406
56.75 -1.0534
56.775 -1.0691
56.8 -1.0888
56.825 -1.1106
56.85 -1.1321
56.875 -1.1526
56.9 -1.1709
56.925 -1.1855
56.95 -1.199
56.975 -1.2176
57 -1.2391
57.025 -1.2509
57.05 -1.2493
57.075 -1.2494
57.1 -1.2492
57.125 -1.2437
57.15 -1.224
57.175 -1.1798
57.2 -1.1224
57.225 -1.0665
57.25 -1.0173
57.275 -0.9717
57.3 -0.9303
57.325 -0.8967
57.35 -0.8674
57.375 -0.8422
57.4 -0.8149
57.425 -0.7806
57.45 -0.7403
57.475 -0.6985
57.5 -0.6571
57.525 -0.6173
57.55 -0.578
57.575 -0.5411
57.6 -0.5103
57.625 -0.4848
57.65 -0.4638
57.675 -0.4446
57.7 -0.4241
57.725 -0.4024
57.75 -0.3797
57.775 -0.3589
57.8 -0.3447
57.825 -0.3421
57.85 -0.3483
57.875 -0.3617
57.9 -0.3833
57.925 -0.4098
57.95 -0.435
57.975 -0.4555
58 -0.4703
58.025 -0.4816
58.05 -0.4917
58.075 -0.5001
58.1 -0.5094
58.125 -0.5245
58.15 -0.549
58.175 -0.5839
58.2 -0.6276
58.225 -0.6805
58.25 -0.7389
58.275 -0.8018
58.3 -0.8695
58.325 -0.9411
58.35 -1.0115
58.375 -1.074
58.4 -1.1219
58.425 -1.1575
58.45 -1.1947
58.475 -1.24
58.5 -1.2887
58.525 -1.334
58.55 -1.3741
58.575 -1.4088
58.6 -1.4362
58.625 -1.4542
58.65 -1.4543
58.675 -1.4423
58.7 -1.4252
58.725 -1.4071
58.75 -1.3929
58.775 -1.3892
58.8 -1.3999
58.825 -1.422
58.85 -1.4521
58.875 -1.4865
58.9 -1.523
58.925 -1.5573
58.95 -1.5825
58.975 -1.5959
59 -1.5948
59.025 -1.5776
59.05 -1.5456
59.075 -1.5051
59.1 -1.4651
59.125 -1.4295
59.15 -1.4002
59.175 -1.3739
59.2 -1.3532
59.225 -1.3449
59.25 -1.3511
59.275 -1.3716
59.3 -1.4048
59.325 -1.4435
59.35 -1.4825
59.375 -1.5181
59.4 -1.5536
59.425 -1.5905
59.45 -1.627
59.475 -1.6614
59.5 -1.6901
59.525 -1.7114
59.55 -1.7154
59.575 -1.7044
59.6 -1.6841
59.625 -1.6527
59.65 -1.6085
59.675 -1.5584
59.7 -1.513
59.725 -1.4749
59.75 -1.4449
59.775 -1.4195
59.8 -1.3966
59.825 -1.3748
59.85 -1.3542
59.875 -1.3343
59.9 -1.3154
59.925 -1.3027
59.95 -1.2968
59.975 -1.2965
60 -1.3019
60.025 -1.3126
60.05 -1.3291
60.075 -1.3561
60.1 -1.3889
60.125 -1.4218
60.15 -1.4513
60.175 -1.4739
60.2 -1.4891
60.225 -1.4945
60.25 -1.4895
60.275 -1.4789
60.3 -1.4651
60.325 -1.4538
60.35 -1.4492
60.375 -1.4541
60.4 -1.4679
60.425 -1.491
60.45 -1.5236
60.475 -1.5636
60.5 -1.6053
60.525 -1.651
60.55 -1.7033
60.575 -1.7604
60.6 -1.821
60.625 -1.8855
60.65 -1.9521
60.675 -2.0165
60.7 -2.0705
60.725 -2.1007
60.75 -2.1066
60.775 -2.1016
60.8 -2.097
60.825 -2.0923
60.85 -2.0825
60.875 -2.0681
60.9 -2.0495
60.925 -2.0205
60.95 -1.9797
60.975 -1.92
61 -1.8471
61.025 -1.768
61.05 -1.6876
61.075 -1.6037
61.1 -1.5144
61.125 -1.4187
61.15 -1.3189
61.175 -1.2166
61.2 -1.1111
61.225 -1.0055
61.25 -0.9042
61.275 -0.8097
61.3 -0.7213
61.325 -0.6392
61.35 -0.5631
61.375 -0.4925
61.4 -0.4267
61.425 -0.3624
61.45 -0.2974
61.475 -0.2333
61.5 -0.1749
61.525 -0.1242
61.55 -0.0825
61.575 -0.0501
61.6 -0.0305
61.625 -0.0245
61.65 -0.0279
61.675 -0.0383
61.7 -0.0556
61.725 -0.0774
61.75 -0.1003
61.775 -0.1199
61.8 -0.1278
61.825 -0.118
61.85 -0.0882
61.875 -0.0522
61.9 -0.0173
61.925 0.0203
61.95 0.0603
61.975 0.1039
62 0.148
62.025 0.1895
62.05 0.2296
62.075 0.264
62.1 0.2935
62.125 0.3165
62.15 0.3333
62.175 0.3486
62.2 0.3692
62.225 0.3945
62.25 0.4233
62.275 0.4521
62.3 0.4787
62.325 0.5036
62.35 0.5256
62.375 0.5461
62.4 0.5672
62.425 0.5874
62.45 0.6064
62.475 0.6246
62.5 0.6428
62.525 0.6607
62.55 0.6752
62.575 0.6857
62.6 0.6896
62.625 0.6857
62.65 0.6737
62.675 0.6542
62.7 0.6272
62.725 0.5924
62.75 0.5499
62.775 0.4998
62.8 0.4433
62.825 0.3814
62.85 0.3144
62.875 0.2453
62.9 0.1767
62.925 0.1119
62.95 0.0538
62.975 0.0004
63 -0.0528
63.025 -0.1079
63.05 -0.1621
63.075 -0.2092
63.1 -0.2477
63.125 -0.2841
63.15 -0.3224
63.175 -0.3631
63.2 -0.4064
63.225 -0.4457
63.25 -0.4786
63.275 -0.5067
63.3 -0.5338
63.325 -0.5646
63.35 -0.6007
63.375 -0.6428
63.4 -0.6918
63.425 -0.7462
63.45 -0.8053
63.475 -0.8677
63.5 -0.9297
63.525 -0.9904
63.55 -1.0514
63.575 -1.1119
63.6 -1.1703
63.625 -1.2252
63.65 -1.277
63.675 -1.3205
63.7 -1.3487
63.725 -1.3636
63.75 -1.3696
63.775 -1.3683
63.8 -1.365
63.825 -1.3634
63.85 -1.3616
63.875 -1.3595
63.9 -1.3538
63.925 -1.338
63.95 -1.3115
63.975 -1.2755
64 -1.2385
64.025 -1.2039
64.05 -1.1689
64.075 -1.1272
64.1 -1.0712
64.125 -0.9981
64.15 -0.916
64.175 -0.8326
64.2 -0.7487
64.225 -0.665
64.25 -0.5838
64.275 -0.508
64.3 -0.4363
64.325 -0.3689
64.35 -0.3106
64.375 -0.2619
64.4 -0.2216
64.425 -0.1859
64.45 -0.1486
64.475 -0.0984
64.5 -0.0337
64.525 0.0304
64.55 0.0882
64.575 0.1391
64.6 0.1819
64.625 0.2188
64.65 0.2495
64.675 0.274
64.7 0.2901
64.725 0.2989
64.75 0.3003
64.775 0.2926
64.8 0.2813
64.825 0.2729
64.85 0.2788
64.875 0.3097
64.9 0.3564
64.925 0.4045
64.95 0.4519
64.975 0.4955
65 0.5323
65.025 0.5647
65.05 0.5937
65.075 0.6186
65.1 0.6381
65.125 0.6521
65.15 0.6626
65.175 0.6737
65.2 0.6875
65.225 0.702
65.25 0.718
65.275 0.7359
65.3 0.7529
65.325 0.7642
65.35 0.768
65.375 0.7668
65.4 0.7638
65.425 0.7649
65.45 0.7717
65.475 0.7839
65.5 0.7964
65.525 0.8045
65.55 0.8081
65.575 0.8068
65.6 0.7997
65.625 0.7873
65.65 0.7705
65.675 0.7513
65.7 0.7313
65.725 0.7188
65.75 0.7233
65.775 0.7378
65.8 0.7576
65.825 0.7818
65.85 0.8053
65.875 0.824
65.9 0.8391
65.925 0.8511
65.95 0.8614
65.975 0.8727
66 0.8914
66.025 0.9239
66.05 0.9613
66.075 0.9911
66.1 1.0085
66.125 1.0128
66.15 1.0041
66.175 0.9852
66.2 0.9613
66.225 0.9337
66.25 0.9038
66.275 0.8743
66.3 0.8509
66.325 0.8347
66.35 0.8222
66.375 0.8076
66.4 0.788
66.425 0.7614
66.45 0.7286
66.475 0.6901
66.5 0.6439
66.525 0.5902
66.55 0.5312
66.575 0.4662
66.6 0.3961
66.625 0.3238
66.65 0.2535
66.675 0.1851
66.7 0.1214
66.725 0.0652
66.75 0.012
66.775 -0.0362
66.8 -0.0771
66.825 -0.1112
66.85 -0.1395
66.875 -0.1654
66.9 -0.1883
66.925 -0.2088
66.95 -0.229
66.975 -0.2446
67 -0.2465
67.025 -0.2296
67.05 -0.2014
67.075 -0.1708
67.1 -0.1382
67.125 -0.1037
67.15 -0.0639
67.175 -0.0196
67.2 0.0254
67.225 0.0735
67.25 0.1268
67.275 0.1819
67.3 0.2319
67.325 0.2713
67.35 0.3
67.375 0.3234
67.4 0.346
67.425 0.3712
67.45 0.4007
67.475 0.4339
67.5 0.4728
67.525 0.5168
67.55 0.5612
67.575 0.6051
67.6 0.652
67.625 0.7019
67.65 0.7511
67.675 0.7934
67.7 0.8263
67.725 0.8497
67.75 0.8648
67.775 0.872
67.8 0.8707
67.825 0.8658
67.85 0.8641
67.875 0.8662
67.9 0.8721
67.925 0.8813
67.95 0.8962
67.975 0.9284
68 0.9825
68.025 1.0467
68.05 1.1116
68.075 1.1754
68.1 1.2378
68.125 1.2991
68.15 1.357
68.175 1.4109
68.2 1.4587
68.225 1.5013
68.25 1.538
68.275 1.566
68.3 1.5874
68.325 1.605
68.35 1.6183
68.375 1.627
68.4 1.6286
68.425 1.6236
68.45 1.612
68.475 1.5919
68.5 1.5676
68.525 1.5411
68.55 1.5169
68.575 1.5007
68.6 1.4935
68.625 1.4922
68.65 1.4981
68.675 1.5151
68.7 1.544
68.725 1.577
68.75 1.6121
68.775 1.6481
68.8 1.6861
68.825 1.7285
68.85 1.7745
68.875 1.8187
68.9 1.8578
68.925 1.8913
68.95 1.9179
68.975 1.9381
69 1.9548
69.025 1.9701
69.05 1.9857
69.075 2.001
69.1 2.0134
69.125 2.0215
69.15 2.025
69.175 2.0266
69.2 2.033
69.225 2.0522
69.25 2.0822
69.275 2.119
69.3 2.1522
69.325 2.1756
69.35 2.1864
69.375 2.1852
69.4 2.1731
69.425 2.1522
69.45 2.1274
69.475 2.1036
69.5 2.0903
69.525 2.1008
69.55 2.1276
69.575 2.1508
69.6 2.1644
69.625 2.1672
69.65 2.1617
69.675 2.1502
69.7 2.132
69.725 2.1079
69.75 2.0845
69.775 2.0645
69.8 2.0479
69.825 2.0422
69.85 2.0405
69.875 2.0349
69.9 2.0236
69.925 2.0055
69.95 1.9785
69.975 1.9423
70 1.8992
70.025 1.8484
70.05 1.7898
70.075 1.7229
70.1 1.6552
70.125 1.595
70.15 1.546
70.175 1.5075
70.2 1.4829
70.225 1.4646
70.25 1.4508
70.275 1.4388
70.3 1.4255
70.325 1.4085
70.35 1.3873
70.375 1.3583
70.4 1.3233
70.425 1.2826
70.45 1.2402
70.475 1.2036
70.5 1.1695
70.525 1.1359
70.55 1.1061
70.575 1.08
70.6 1.0592
70.625 1.041
70.65 1.0233
70.675 1.0032
70.7 0.9788
70.725 0.9482
70.75 0.9131
70.775 0.8736
70.8 0.832
70.825 0.7894
70.85 0.7451
70.875 0.696
70.9 0.6419
70.925 0.5837
70.95 0.5222
70.975 0.4719
71 0.4488
71.025 0.4581
71.05 0.4849
71.075 0.5196
71.1 0.556
71.125 0.5949
71.15 0.6377
71.175 0.6873
71.2 0.742
71.225 0.802
71.25 0.8647
71.275 0.9273
71.3 0.9866
71.325 1.0413
71.35 1.0941
71.375 1.1458
71.4 1.1929
71.425 1.235
71.45 1.2709
71.475 1.2992
71.5 1.3208
71.525 1.3375
71.55 1.3554
71.575 1.3736
71.6 1.4001
71.625 1.4368
71.65 1.4735
71.675 1.505
71.7 1.5306
71.725 1.5518
71.75 1.5704
71.775 1.5885
71.8 1.6062
71.825 1.6222
71.85 1.6357
71.875 1.6438
71.9 1.6466
71.925 1.6447
71.95 1.6386
71.975 1.6292
72 1.6174
72.025 1.603
72.05 1.5898
72.075 1.5795
72.1 1.5687
72.125 1.5564
72.15 1.5433
72.175 1.5304
72.2 1.5208
72.225 1.5135
72.25 1.5115
72.275 1.5098
72.3 1.507
72.325 1.5064
72.35 1.5103
72.375 1.5278
72.4 1.5581
72.425 1.5988
72.45 1.6483
72.475 1.7001
72.5 1.7516
72.525 1.8011
72.55 1.844
72.575 1.8794
72.6 1.9061
72.625 1.9255
72.65 1.9395
72.675 1.9502
72.7 1.9561
72.725 1.9557
72.75 1.9507
72.775 1.9453
72.8 1.9438
72.825 1.9442
72.85 1.9463
72.875 1.948
72.9 1.953
72.925 1.9636
72.95 1.9774
72.975 1.9903
73 2.0024
73.025 2.0114
73.05 2.0132
73.075 2.0081
73.1 2.001
73.125 2.0007
73.15 2.0095
73.175 2.0212
73.2 2.026
73.225 2.0237
73.25 2.0158
73.275 2.0044
73.3 1.9909
73.325 1.9776
73.35 1.9706
73.375 1.9815
73.4 2.0161
73.425 2.0666
73.45 2.1239
73.475 2.1826
73.5 2.2382
73.525 2.2875
73.55 2.3289
73.575 2.3622
73.6 2.3885
73.625 2.4077
73.65 2.4211
73.675 2.4338
73.7 2.4445
73.725 2.454
73.75 2.4621
73.775 2.4684
73.8 2.4739
73.825 2.483
73.85 2.495
73.875 2.5052
73.9 2.5089
73.925 2.4995
73.95 2.4758
73.975 2.439
74 2.3912
74.025 2.3395
74.05 2.2888
74.075 2.2391
74.1 2.1887
74.125 2.1426
74.15 2.1112
74.175 2.0892
74.2 2.0655
74.225 2.0348
74.25 1.9983
74.275 1.9579
74.3 1.9189
74.325 1.8838
74.35 1.8498
74.375 1.8168
74.4 1.7879
74.425 1.7606
74.45 1.7382
74.475 1.723
74.5 1.7109
74.525 1.7047
74.55 1.7077
74.575 1.7255
74.6 1.7598
74.625 1.8147
74.65 1.8885
74.675 1.9712
74.7 2.0583
74.725 2.1481
74.75 2.2364
74.775 2.3238
74.8 2.409
74.825 2.4886
74.85 2.5617
74.875 2.6264
74.9 2.6816
74.925 2.7281
74.95 2.7679
74.975 2.8015
75 2.828
75.025 2.844
75.05 2.8493
75.075 2.8499
75.1 2.8502
75.125 2.8567
75.15 2.8723
75.175 2.9034
75.2 2.9443
75.225 2.9863
75.25 3.0343
75.275 3.0878
75.3 3.1367
75.325 3.1743
75.35 3.2011
75.375 3.2189
75.4 3.2282
75.425 3.2343
75.45 3.2424
75.475 3.2513
75.5 3.2576
75.525 3.2602
75.55 3.2588
75.575 3.2534
75.6 3.2436
75.625 3.2271
75.65 3.2052
75.675 3.1754
75.7 3.1388
75.725 3.0968
75.75 3.0538
75.775 3.017
75.8 2.9803
75.825 2.9431
75.85 2.9081
75.875 2.8723
75.9 2.8327
75.925 2.7903
75.95 2.7465
75.975 2.7025
76 2.6567
76.025 2.6118
76.05 2.5699
76.075 2.5304
76.1 2.4964
76.125 2.4709
76.15 2.4533
76.175 2.4474
76.2 2.4491
76.225 2.4547
76.25 2.4623
76.275 2.4695
76.3 2.4752
76.325 2.4801
76.35 2.4834
76.375 2.4821
76.4 2.4739
76.425 2.457
76.45 2.4322
76.475 2.4016
76.5 2.3674
76.525 2.3325
76.55 2.298
76.575 2.2649
76.6 2.2337
76.625 2.2056
76.65 2.1818
76.675 2.1644
76.7 2.1514
76.725 2.1426
76.75 2.1354
76.775 2.1273
76.8 2.1146
76.825 2.0984
76.85 2.0778
76.875 2.0492
76.9 2.0139
76.925 1.9722
76.95 1.9212
76.975 1.8622
77 1.7984
77.025 1.7411
77.05 1.7098
77.075 1.6984
77.1 1.7046
77.125 1.7256
77.15 1.7476
77.175 1.7665
77.2 1.7865
77.225 1.8088
77.25 1.8274
77.275 1.8418
77.3 1.8555
77.325 1.8691
77.35 1.8826
77.375 1.8943
77.4 1.9024
77.425 1.9076
77.45 1.9107
77.475 1.9137
77.5 1.9151
77.525 1.9095
77.55 1.8933
77.575 1.8673
77.6 1.8325
77.625 1.7853
77.65 1.7276
77.675 1.6588
77.7 1.582
77.725 1.5007
77.75 1.4195
77.775 1.3435
77.8 1.2836
77.825 1.2387
77.85 1.2073
77.875 1.1844
77.9 1.1658
77.925 1.1532
77.95 1.1548
77.975 1.1816
78 1.2266
78.025 1.2773
78.05 1.3293
78.075 1.3773
78.1 1.4218
78.125 1.4625
78.15 1.4966
78.175 1.524
78.2 1.5447
78.225 1.5611
78.25 1.5747
78.275 1.5871
78.3 1.5987
78.325 1.6089
78.35 1.6153
78.375 1.6166
78.4 1.6133
78.425 1.6067
78.45 1.5987
78.475 1.5872
78.5 1.5699
78.525 1.547
78.55 1.5191
78.575 1.4868
78.6 1.4511
78.625 1.4173
78.65 1.3852
78.675 1.3539
78.7 1.3307
78.725 1.3181
78.75 1.3157
78.775 1.3187
78.8 1.3239
78.825 1.3276
78.85 1.3273
78.875 1.3244
78.9 1.3198
78.925 1.3165
78.95 1.3211
78.975 1.3338
79 1.3499
79.025 1.3678
79.05 1.3843
79.075 1.4027
79.1 1.4259
79.125 1.4546
79.15 1.4893
79.175 1.5275
79.2 1.566
79.225 1.5998
79.25 1.6276
79.275 1.6489
79.3 1.6644
79.325 1.6739
79.35 1.6763
79.375 1.6706
79.4 1.6569
79.425 1.636
79.45 1.6086
79.475 1.5759
79.5 1.5389
79.525 1.4998
79.55 1.464
79.575 1.4388
79.6 1.4302
79.625 1.4306
79.65 1.4291
79.675 1.4215
79.7 1.407
79.725 1.3865
79.75 1.3604
79.775 1.3331
79.8 1.3065
79.825 1.2755
79.85 1.2401
79.875 1.2013
79.9 1.1597
79.925 1.1193
79.95 1.0848
79.975 1.0599
80 1.0459
80.025 1.053
80.05 1.0821
80.075 1.1187
80.1 1.1523
80.125 1.179
80.15 1.1979
80.175 1.2076
80.2 1.2133
80.225 1.2144
80.25 1.2174
80.275 1.2259
80.3 1.2353
80.325 1.2553
80.35 1.2919
80.375 1.3419
80.4 1.4024
80.425 1.4693
80.45 1.5384
80.475 1.6067
80.5 1.671
80.525 1.7354
80.55 1.8019
80.575 1.8661
80.6 1.9241
80.625 1.977
80.65 2.0279
80.675 2.0755
80.7 2.1206
80.725 2.1636
80.75 2.203
80.775 2.2374
80.8 2.2676
80.825 2.294
80.85 2.3158
80.875 2.3324
80.9 2.3434
80.925 2.3493
80.95 2.3509
80.975 2.3485
81 2.3416
81.025 2.3294
81.05 2.3112
81.075 2.2864
81.1 2.2542
81.125 2.215
81.15 2.1689
81.175 2.1163
81.2 2.0567
81.225 1.9922
81.25 1.9256
81.275 1.8599
81.3 1.7937
81.325 1.7243
81.35 1.6509
81.375 1.5719
81.4 1.487
81.425 1.3964
81.45 1.2987
81.475 1.1932
81.5 1.0806
81.525 0.9638
81.55 0.8443
81.575 0.7266
81.6 0.6181
81.625 0.5287
81.65 0.4612
81.675 0.4157
81.7 0.3909
81.725 0.3718
81.75 0.348
81.775 0.3168
81.8 0.2807
81.825 0.2536
81.85 0.2599
81.875 0.2902
81.9 0.3244
81.925 0.3589
81.95 0.3948
81.975 0.427
82 0.4517
82.025 0.4678
82.05 0.477
82.075 0.4797
82.1 0.4783
82.125 0.4737
82.15 0.4687
82.175 0.4686
82.2 0.4779
82.225 0.499
82.25 0.5282
82.275 0.5597
82.3 0.592
82.325 0.6236
82.35 0.6597
82.375 0.7079
82.4 0.7667
82.425 0.8316
82.45 0.8949
82.475 0.9562
82.5 1.0155
82.525 1.0748
82.55 1.1346
82.575 1.1883
82.6 1.2308
82.625 1.2627
82.65 1.2826
82.675 1.2889
82.7 1.2879
82.725 1.2879
82.75 1.2878
82.775 1.2828
82.8 1.2682
82.825 1.2511
82.85 1.2313
82.875 1.2096
82.9 1.1863
82.925 1.1654
82.95 1.1532
82.975 1.1568
83 1.1709
83.025 1.1903
83.05 1.2094
83.075 1.2248
83.1 1.2355
83.125 1.2384
83.15 1.2329
83.175 1.2212
83.2 1.2074
83.225 1.1966
83.25 1.1876
83.275 1.181
83.3 1.1797
83.325 1.1823
83.35 1.1888
83.375 1.1976
83.4 1.2101
83.425 1.2266
83.45 1.247
83.475 1.2698
83.5 1.2953
83.525 1.3259
83.55 1.3626
83.575 1.4024
83.6 1.445
83.625 1.4923
83.65 1.5453
83.675 1.5989
83.7 1.6483
83.725 1.6911
83.75 1.7282
83.775 1.7642
83.8 1.7986
83.825 1.8337
83.85 1.8706
83.875 1.907
83.9 1.9397
83.925 1.9684
83.95 1.9939
83.975 2.0168
84 2.0378
84.025 2.0582
84.05 2.0792
84.075 2.1011
84.1 2.1253
84.125 2.1526
84.15 2.1816
84.175 2.2116
84.2 2.2391
84.225 2.2635
84.25 2.2857
84.275 2.3096
84.3 2.3409
84.325 2.3767
84.35 2.4146
84.375 2.4547
84.4 2.4995
84.425 2.549
84.45 2.5976
84.475 2.6435
84.5 2.6846
84.525 2.7206
84.55 2.7514
84.575 2.7784
84.6 2.8007
84.625 2.8178
84.65 2.8303
84.675 2.8366
84.7 2.8356
84.725 2.8283
84.75 2.8148
84.775 2.796
84.8 2.7723
84.825 2.7443
84.85 2.7131
84.875 2.678
84.9 2.6427
84.925 2.615
84.95 2.6026
84.975 2.6002
85 2.6106
85.025 2.6362
85.05 2.6792
85.075 2.7365
85.1 2.7987
85.125 2.8603
85.15 2.9197
85.175 2.9768
85.2 3.0345
85.225 3.0935
85.25 3.1507
85.275 3.205
85.3 3.2573
85.325 3.3071
85.35 3.3555
85.375 3.4035
85.4 3.4502
85.425 3.4946
85.45 3.5364
85.475 3.5742
85.5 3.6076
85.525 3.6367
85.55 3.6615
85.575 3.6816
85.6 3.698
85.625 3.7111
85.65 3.7204
85.675 3.7271
85.7 3.7309
85.725 3.7325
85.75 3.7321
85.775 3.7297
85.8 3.7253
85.825 3.719
85.85 3.7108
85.875 3.7004
85.9 3.6885
85.925 3.675
85.95 3.6596
85.975 3.6422
86 3.6228
86.025 3.6016
86.05 3.578
86.075 3.5525
86.1 3.5251
86.125 3.4958
86.15 3.4643
86.175 3.4309
86.2 3.3954
86.225 3.3574
86.25 3.317
86.275 3.2744
86.3 3.2294
86.325 3.1818
86.35 3.1325
86.375 3.0829
86.4 3.0358
86.425 2.9941
86.45 2.9587
86.475 2.9298
86.5 2.9021
86.525 2.8715
86.55 2.8364
86.575 2.7941
86.6 2.7438
86.625 2.6866
86.65 2.6246
86.675 2.5623
86.7 2.5091
86.725 2.4696
86.75 2.4385
86.775 2.4094
86.8 2.3791
86.825 2.3463
86.85 2.3102
86.875 2.27
86.9 2.2234
86.925 2.1729
86.95 2.1188
86.975 2.0608
87 2.0022
87.025 1.945
87.05 1.8862
87.075 1.8207
87.1 1.7508
87.125 1.678
87.15 1.6058
87.175 1.5426
87.2 1.4842
87.225 1.4234
87.25 1.358
87.275 1.2899
87.3 1.229
87.325 1.1791
87.35 1.1393
87.375 1.1069
87.4 1.0778
87.425 1.0485
87.45 1.0204
87.475 0.9904
87.5 0.9566
87.525 0.919
87.55 0.8845
87.575 0.8594
87.6 0.8463
87.625 0.8378
87.65 0.8304
87.675 0.8206
87.7 0.8081
87.725 0.795
87.75 0.781
87.775 0.7656
87.8 0.7458
87.825 0.7194
87.85 0.6871
87.875 0.6485
87.9 0.6021
87.925 0.5486
87.95 0.489
87.975 0.4224
88 0.3498
88.025 0.2771
88.05 0.213
88.075 0.1662
88.1 0.1356
88.125 0.1166
88.15 0.1079
88.175 0.106
88.2 0.1014
88.225 0.0907
88.25 0.0766
88.275 0.0585
88.3 0.0348
88.325 0.0054
88.35 -0.0261
88.375 -0.0575
88.4 -0.086
88.425 -0.1095
88.45 -0.1322
88.475 -0.1573
88.5 -0.1819
88.525 -0.2025
88.55 -0.2232
88.575 -0.2506
88.6 -0.283
88.625 -0.3187
88.65 -0.3578
88.675 -0.3998
88.7 -0.445
88.725 -0.4929
88.75 -0.5394
88.775 -0.5758
88.8 -0.5977
88.825 -0.6113
88.85 -0.6241
88.875 -0.6428
88.9 -0.6694
88.925 -0.704
88.95 -0.7435
88.975 -0.7838
89 -0.8226
89.025 -0.8588
89.05 -0.8932
89.075 -0.9273
89.1 -0.9527
89.125 -0.969
89.15 -0.9853
89.175 -1.0002
89.2 -1.0134
89.225 -1.0206
89.25 -1.0225
89.275 -1.0235
89.3 -1.0267
89.325 -1.0381
89.35 -1.0538
89.375 -1.0733
89.4 -1.0953
89.425 -1.1189
89.45 -1.1444
89.475 -1.1709
89.5 -1.196
89.525 -1.2178
89.55 -1.2417
89.575 -1.27
89.6 -1.3046
89.625 -1.352
89.65 -1.4122
89.675 -1.4847
89.7 -1.5659
89.725 -1.6522
89.75 -1.7379
89.775 -1.8195
89.8 -1.8931
89.825 -1.958
89.85 -2.0147
89.875 -2.0652
89.9 -2.1086
89.925 -2.1382
89.95 -2.1612
89.975 -2.1792
90 -2.1956
90.025 -2.2145
90.05 -2.2324
90.075 -2.2449
90.1 -2.2547
90.125 -2.2637
90.15 -2.275
90.175 -2.2937
90.2 -2.3128
90.225 -2.3284
90.25 -2.344
90.275 -2.3578
90.3 -2.3792
90.325 -2.4161
90.35 -2.4613
90.375 -2.5007
90.4 -2.5192
90.425 -2.5118
90.45 -2.495
90.475 -2.4737
90.5 -2.4518
90.525 -2.4287
90.55 -2.4058
90.575 -2.3882
90.6 -2.3816
90.625 -2.3811
90.65 -2.3802
90.675 -2.3742
90.7 -2.3707
90.725 -2.3808
90.75 -2.4014
90.775 -2.4274
90.8 -2.4397
90.825 -2.4277
90.85 -2.4007
90.875 -2.368
90.9 -2.3439
90.925 -2.3427
90.95 -2.3554
90.975 -2.3751
91 -2.3953
91.025 -2.4007
91.05 -2.3882
91.075 -2.3589
91.1 -2.3249
91.125 -2.2966
91.15 -2.2718
91.175 -2.2519
91.2 -2.2438
91.225 -2.2482
91.25 -2.2656
91.275 -2.2949
91.3 -2.3348
91.325 -2.3859
91.35 -2.4452
91.375 -2.5077
91.4 -2.5743
91.425 -2.6447
91.45 -2.7251
91.475 -2.8049
91.5 -2.8696
91.525 -2.9107
91.55 -2.935
91.575 -2.9575
91.6 -2.9742
91.625 -2.9764
91.65 -2.9715
91.675 -2.9654
91.7 -2.9614
91.725 -2.9606
91.75 -2.9617
91.775 -2.9714
91.8 -2.997
91.825 -3.0324
91.85 -3.0727
91.875 -3.1173
91.9 -3.1559
91.925 -3.1794
91.95 -3.1766
91.975 -3.1463
92 -3.0972
92.025 -3.0345
92.05 -2.9631
92.075 -2.8893
92.1 -2.8162
92.125 -2.7476
92.15 -2.687
92.175 -2.6331
92.2 -2.5771
92.225 -2.5206
92.25 -2.4606
92.275 -2.3998
92.3 -2.3414
92.325 -2.289
92.35 -2.2414
92.375 -2.1996
92.4 -2.1604
92.425 -2.1234
92.45 -2.0892
92.475 -2.0588
92.5 -2.0321
92.525 -2.0038
92.55 -1.9742
92.575 -1.9474
92.6 -1.918
92.625 -1.8812
92.65 -1.8372
92.675 -1.7855
92.7 -1.7273
92.725 -1.6661
92.75 -1.604
92.775 -1.5426
92.8 -1.4842
92.825 -1.4344
92.85 -1.3939
92.875 -1.3603
92.9 -1.3323
92.925 -1.309
92.95 -1.2902
92.975 -1.2704
93 -1.2421
93.025 -1.2051
93.05 -1.1661
93.075 -1.129
93.1 -1.0941
93.125 -1.0624
93.15 -1.035
93.175 -1.0123
93.2 -0.9948
93.225 -0.9809
93.25 -0.9708
93.275 -0.9692
93.3 -0.9784
93.325 -0.998
93.35 -1.0259
93.375 -1.0596
93.4 -1.0971
93.425 -1.1383
93.45 -1.1838
93.475 -1.2349
93.5 -1.2919
93.525 -1.3567
93.55 -1.4308
93.575 -1.5153
93.6 -1.6075
93.625 -1.7007
93.65 -1.7878
93.675 -1.8543
93.7 -1.8953
93.725 -1.9148
93.75 -1.9217
93.775 -1.9223
93.8 -1.9215
93.825 -1.9153
93.85 -1.9091
93.875 -1.9059
93.9 -1.9086
93.925 -1.9166
93.95 -1.9283
93.975 -1.9518
94 -1.9819
94.025 -2.0142
94.05 -2.0466
94.075 -2.0849
94.1 -2.14
94.125 -2.2068
94.15 -2.282
94.175 -2.3646
94.2 -2.4473
94.225 -2.5283
94.25 -2.6059
94.275 -2.675
94.3 -2.7371
94.325 -2.793
94.35 -2.8458
94.375 -2.8943
94.4 -2.9335
94.425 -2.9691
94.45 -3.002
94.475 -3.0195
94.5 -3.0199
94.525 -3.02
94.55 -3.0163
94.575 -3.0093
94.6 -3.0009
94.625 -2.9917
94.65 -2.9798
94.675 -2.9661
94.7 -2.9545
94.725 -2.9479
94.75 -2.9455
94.775 -2.9408
94.8 -2.9349
94.825 -2.9264
94.85 -2.9149
94.875 -2.9077
94.9 -2.9096
94.925 -2.9109
94.95 -2.9067
94.975 -2.8928
95 -2.8703
95.025 -2.8366
95.05 -2.8034
95.075 -2.7775
95.1 -2.7689
95.125 -2.781
95.15 -2.8066
95.175 -2.8291
95.2 -2.8426
95.225 -2.8559
95.25 -2.8691
95.275 -2.8759
95.3 -2.8675
95.325 -2.8531
95.35 -2.8293
95.375 -2.7949
95.4 -2.7504
95.425 -2.6895
95.45 -2.6142
95.475 -2.5371
95.5 -2.4685
95.525 -2.4148
95.55 -2.3691
95.575 -2.331
95.6 -2.2981
95.625 -2.2663
95.65 -2.2261
95.675 -2.1785
95.7 -2.1192
95.725 -2.0498
95.75 -1.971
95.775 -1.8856
95.8 -1.8006
95.825 -1.7218
95.85 -1.6577
95.875 -1.6116
95.9 -1.5852
95.925 -1.5758
95.95 -1.5788
95.975 -1.5854
96 -1.5885
96.025 -1.5862
96.05 -1.5788
96.075 -1.5661
96.1 -1.5529
96.125 -1.5412
96.15 -1.5327
96.175 -1.5273
96.2 -1.5255
96.225 -1.5253
96.25 -1.5269
96.275 -1.531
96.3 -1.5354
96.325 -1.5415
96.35 -1.5511
96.375 -1.5649
96.4 -1.5832
96.425 -1.6076
96.45 -1.637
96.475 -1.6666
96.5 -1.6948
96.525 -1.7182
96.55 -1.7387
96.575 -1.7589
96.6 -1.7777
96.625 -1.7965
96.65 -1.8135
96.675 -1.8341
96.7 -1.8636
96.725 -1.9062
96.75 -1.9621
96.775 -2.0225
96.8 -2.0798
96.825 -2.1264
96.85 -2.1631
96.875 -2.1872
96.9 -2.1857
96.925 -2.1521
96.95 -2.1108
96.975 -2.074
97 -2.0472
97.025 -2.0233
97.05 -1.9962
97.075 -1.9673
97.1 -1.9386
97.125 -1.9144
97.15 -1.8951
97.175 -1.8744
97.2 -1.8498
97.225 -1.8292
97.25 -1.8118
97.275 -1.7938
97.3 -1.7656
97.325 -1.7231
97.35 -1.6723
97.375 -1.6173
97.4 -1.5636
97.425 -1.5113
97.45 -1.4594
97.475 -1.4095
97.5 -1.3625
97.525 -1.3197
97.55 -1.28
97.575 -1.2416
97.6 -1.2087
97.625 -1.1821
97.65 -1.1542
97.675 -1.1249
97.7 -1.098
97.725 -1.0728
97.75 -1.0482
97.775 -1.0252
97.8 -1.0024
97.825 -0.9767
97.85 -0.9481
97.875 -0.9201
97.9 -0.8956
97.925 -0.8737
97.95 -0.8552
97.975 -0.8381
98 -0.8226
98.025 -0.8097
98.05 -0.8061
98.075 -0.8136
98.1 -0.8288
98.125 -0.8522
98.15 -0.8822
98.175 -0.9202
98.2 -0.9635
98.225 -1.0126
98.25 -1.0702
98.275 -1.1365
98.3 -1.21
98.325 -1.2885
98.35 -1.37
98.375 -1.4559
98.4 -1.5431
98.425 -1.6283
98.45 -1.7038
98.475 -1.76
98.5 -1.7931
98.525 -1.8128
98.55 -1.8314
98.575 -1.8533
98.6 -1.8799
98.625 -1.9119
98.65 -1.9497
98.675 -1.9943
98.7 -2.0439
98.725 -2.0922
98.75 -2.1393
98.775 -2.193
98.8 -2.2614
98.825 -2.3436
98.85 -2.4339
98.875 -2.5232
98.9 -2.6043
98.925 -2.6681
98.95 -2.7145
98.975 -2.7423
99 -2.7583
99.025 -2.773
99.05 -2.7955
99.075 -2.8257
99.1 -2.8569
99.125 -2.8851
99.15 -2.9029
99.175 -2.9114
99.2 -2.9165
99.225 -2.9162
99.25 -2.9098
99.275 -2.9005
99.3 -2.8981
99.325 -2.9068
99.35 -2.9252
99.375 -2.9473
99.4 -2.9649
99.425 -2.9797
99.45 -2.9942
99.475 -3.0129
99.5 -3.0319
99.525 -3.0486
99.55 -3.0599
99.575 -3.0729
99.6 -3.0912
99.625 -3.1112
99.65 -3.1318
99.675 -3.1541
99.7 -3.1764
99.725 -3.1988
99.75 -3.2238
99.775 -3.2468
99.8 -3.2656
99.825 -3.2803
99.85 -3.2862
99.875 -3.2776
99.9 -3.2622
99.925 -3.2494
99.95 -3.2504
99.975 -3.2691
100 -3.3028
