# Supplementary material for: Uptake of N2O5 by aqueous aerosol unveiled using chemically accurate many-body potentials
Source: Nat Commun. 2022 Mar 10;13:1266. doi: 10.1038/s41467-022-28697-8 (PMC8913772; doi:10.1038/s41467-022-28697-8)
Supplement: Supplementary file 3 — Source Data [file 41467_2022_28697_MOESM3_ESM.zip › n2o5-uptake-data/Fig2/scattering/rep01run09/relcom_gds.dat]

0.025 12.0492
0.05 12.0407
0.075 12.0323
0.1 12.0239
0.125 12.0155
0.15 12.007
0.175 11.9986
0.2 11.9901
0.225 11.9816
0.25 11.9731
0.275 11.9646
0.3 11.9561
0.325 11.9475
0.35 11.939
0.375 11.9304
0.4 11.9217
0.425 11.9131
0.45 11.9044
0.475 11.8957
0.5 11.887
0.525 11.8783
0.55 11.8695
0.575 11.8607
0.6 11.8519
0.625 11.8431
0.65 11.8342
0.675 11.8253
0.7 11.8164
0.725 11.8074
0.75 11.7984
0.775 11.7894
0.8 11.7804
0.825 11.7714
0.85 11.7623
0.875 11.7532
0.9 11.7441
0.925 11.735
0.95 11.7259
0.975 11.7167
1 11.7075
1.025 11.6983
1.05 11.689
1.075 11.6798
1.1 11.6705
1.125 11.6611
1.15 11.6518
1.175 11.6424
1.2 11.6331
1.225 11.6237
1.25 11.6142
1.275 11.6048
1.3 11.5953
1.325 11.5858
1.35 11.5763
1.375 11.5668
1.4 11.5572
1.425 11.5476
1.45 11.5379
1.475 11.5283
1.5 11.5186
1.525 11.5088
1.55 11.4991
1.575 11.4893
1.6 11.4795
1.625 11.4697
1.65 11.4598
1.675 11.45
1.7 11.4401
1.725 11.4302
1.75 11.4203
1.775 11.4104
1.8 11.4005
1.825 11.3905
1.85 11.3806
1.875 11.3707
1.9 11.3607
1.925 11.3507
1.95 11.3407
1.975 11.3307
2 11.3206
2.025 11.3106
2.05 11.3005
2.075 11.2904
2.1 11.2803
2.125 11.2701
2.15 11.26
2.175 11.2498
2.2 11.2397
2.225 11.2295
2.25 11.2193
2.275 11.2091
2.3 11.1989
2.325 11.1886
2.35 11.1784
2.375 11.1681
2.4 11.1579
2.425 11.1476
2.45 11.1373
2.475 11.127
2.5 11.1167
2.525 11.1064
2.55 11.0961
2.575 11.0858
2.6 11.0755
2.625 11.0651
2.65 11.0548
2.675 11.0445
2.7 11.0341
2.725 11.0238
2.75 11.0134
2.775 11.003
2.8 10.9926
2.825 10.9821
2.85 10.9716
2.875 10.9611
2.9 10.9506
2.925 10.94
2.95 10.9295
2.975 10.9189
3 10.9082
3.025 10.8975
3.05 10.8868
3.075 10.876
3.1 10.8651
3.125 10.8542
3.15 10.8432
3.175 10.8322
3.2 10.8212
3.225 10.8102
3.25 10.7992
3.275 10.7881
3.3 10.777
3.325 10.7659
3.35 10.7548
3.375 10.7436
3.4 10.7323
3.425 10.721
3.45 10.7096
3.475 10.6982
3.5 10.6867
3.525 10.6751
3.55 10.6635
3.575 10.6518
3.6 10.6401
3.625 10.6283
3.65 10.6165
3.675 10.6047
3.7 10.5928
3.725 10.581
3.75 10.5691
3.775 10.5571
3.8 10.5452
3.825 10.5332
3.85 10.5212
3.875 10.5092
3.9 10.4971
3.925 10.4851
3.95 10.473
3.975 10.4609
4 10.4488
4.025 10.4366
4.05 10.4245
4.075 10.4124
4.1 10.4002
4.125 10.3881
4.15 10.3759
4.175 10.3637
4.2 10.3515
4.225 10.3393
4.25 10.327
4.275 10.3148
4.3 10.3024
4.325 10.2901
4.35 10.2777
4.375 10.2652
4.4 10.2528
4.425 10.2403
4.45 10.2277
4.475 10.2152
4.5 10.2026
4.525 10.19
4.55 10.1774
4.575 10.1648
4.6 10.1521
4.625 10.1394
4.65 10.1267
4.675 10.1139
4.7 10.1011
4.725 10.0883
4.75 10.0755
4.775 10.0626
4.8 10.0497
4.825 10.0367
4.85 10.0238
4.875 10.0108
4.9 9.9978
4.925 9.9847
4.95 9.9716
4.975 9.9585
5 9.9454
5.025 9.9322
5.05 9.9191
5.075 9.9058
5.1 9.8926
5.125 9.8793
5.15 9.866
5.175 9.8527
5.2 9.8394
5.225 9.826
5.25 9.8126
5.275 9.7991
5.3 9.7856
5.325 9.7721
5.35 9.7585
5.375 9.7449
5.4 9.7312
5.425 9.7175
5.45 9.7038
5.475 9.69
5.5 9.6763
5.525 9.6625
5.55 9.6487
5.575 9.6349
5.6 9.621
5.625 9.6071
5.65 9.5932
5.675 9.5792
5.7 9.5653
5.725 9.5515
5.75 9.5376
5.775 9.5237
5.8 9.5098
5.825 9.4958
5.85 9.4819
5.875 9.4679
5.9 9.4539
5.925 9.4399
5.95 9.4259
5.975 9.4119
6 9.3978
6.025 9.3837
6.05 9.3696
6.075 9.3555
6.1 9.3413
6.125 9.3271
6.15 9.3129
6.175 9.2986
6.2 9.2843
6.225 9.27
6.25 9.2555
6.275 9.2411
6.3 9.2266
6.325 9.2121
6.35 9.1975
6.375 9.183
6.4 9.1685
6.425 9.154
6.45 9.1394
6.475 9.1249
6.5 9.1103
6.525 9.0957
6.55 9.081
6.575 9.0662
6.6 9.0512
6.625 9.0361
6.65 9.0209
6.675 9.0055
6.7 8.99
6.725 8.9744
6.75 8.9587
6.775 8.9427
6.8 8.9267
6.825 8.9106
6.85 8.8945
6.875 8.8783
6.9 8.8621
6.925 8.8457
6.95 8.8293
6.975 8.8126
7 8.7958
7.025 8.779
7.05 8.7621
7.075 8.7452
7.1 8.7284
7.125 8.7114
7.15 8.6943
7.175 8.6771
7.2 8.6599
7.225 8.6426
7.25 8.6251
7.275 8.6074
7.3 8.5895
7.325 8.5714
7.35 8.5532
7.375 8.5348
7.4 8.5162
7.425 8.4975
7.45 8.4786
7.475 8.4596
7.5 8.4404
7.525 8.4212
7.55 8.4019
7.575 8.3825
7.6 8.3629
7.625 8.3432
7.65 8.3234
7.675 8.3035
7.7 8.2834
7.725 8.2632
7.75 8.243
7.775 8.2227
7.8 8.2024
7.825 8.1819
7.85 8.1613
7.875 8.1409
7.9 8.1203
7.925 8.0997
7.95 8.0788
7.975 8.058
8 8.0371
8.025 8.0162
8.05 7.9953
8.075 7.9742
8.1 7.9531
8.125 7.9319
8.15 7.9106
8.175 7.8891
8.2 7.8676
8.225 7.846
8.25 7.8242
8.275 7.8023
8.3 7.7803
8.325 7.7581
8.35 7.7357
8.375 7.7132
8.4 7.6906
8.425 7.6678
8.45 7.6448
8.475 7.6214
8.5 7.5979
8.525 7.5743
8.55 7.5503
8.575 7.5259
8.6 7.5011
8.625 7.476
8.65 7.4506
8.675 7.425
8.7 7.3992
8.725 7.3728
8.75 7.345
8.775 7.3156
8.8 7.2847
8.825 7.2532
8.85 7.2214
8.875 7.1891
8.9 7.1562
8.925 7.1228
8.95 7.0879
8.975 7.0523
9 7.0156
9.025 6.9771
9.05 6.9378
9.075 6.8971
9.1 6.8555
9.125 6.8129
9.15 6.7698
9.175 6.7266
9.2 6.6823
9.225 6.6358
9.25 6.5875
9.275 6.5374
9.3 6.4842
9.325 6.4288
9.35 6.3741
9.375 6.3243
9.4 6.2803
9.425 6.2409
9.45 6.2035
9.475 6.1632
9.5 6.1178
9.525 6.0681
9.55 6.0152
9.575 5.9599
9.6 5.9011
9.625 5.8385
9.65 5.7732
9.675 5.7085
9.7 5.647
9.725 5.594
9.75 5.56
9.775 5.5448
9.8 5.5379
9.825 5.5316
9.85 5.5221
9.875 5.5094
9.9 5.4932
9.925 5.4733
9.95 5.4498
9.975 5.4226
10 5.392
10.025 5.3571
10.05 5.3174
10.075 5.2724
10.1 5.2215
10.125 5.1653
10.15 5.1047
10.175 5.044
10.2 4.9945
10.225 4.9597
10.25 4.9339
10.275 4.9096
10.3 4.8845
10.325 4.8596
10.35 4.8355
10.375 4.8101
10.4 4.7833
10.425 4.7587
10.45 4.7328
10.475 4.7034
10.5 4.6789
10.525 4.6635
10.55 4.6547
10.575 4.6513
10.6 4.6476
10.625 4.6407
10.65 4.6299
10.675 4.6144
10.7 4.5928
10.725 4.5647
10.75 4.5312
10.775 4.4924
10.8 4.4486
10.825 4.4016
10.85 4.3526
10.875 4.2998
10.9 4.2442
10.925 4.1869
10.95 4.1283
10.975 4.0688
11 4.0087
11.025 3.9474
11.05 3.8843
11.075 3.8175
11.1 3.7467
11.125 3.6706
11.15 3.5889
11.175 3.5006
11.2 3.4063
11.225 3.3086
11.25 3.2103
11.275 3.1157
11.3 3.0293
11.325 2.948
11.35 2.8786
11.375 2.8186
11.4 2.763
11.425 2.71
11.45 2.6624
11.475 2.6181
11.5 2.5721
11.525 2.5238
11.55 2.4757
11.575 2.431
11.6 2.3929
11.625 2.3646
11.65 2.3416
11.675 2.3174
11.7 2.2913
11.725 2.2653
11.75 2.2406
11.775 2.2146
11.8 2.1845
11.825 2.1502
11.85 2.1135
11.875 2.0749
11.9 2.0326
11.925 1.9829
11.95 1.9264
11.975 1.8631
12 1.7931
12.025 1.7166
12.05 1.6357
12.075 1.5507
12.1 1.4647
12.125 1.3864
12.15 1.3317
12.175 1.3088
12.2 1.3042
12.225 1.3058
12.25 1.3075
12.275 1.304
12.3 1.2935
12.325 1.2757
12.35 1.2478
12.375 1.2097
12.4 1.1664
12.425 1.1185
12.45 1.0677
12.475 1.0218
12.5 0.9932
12.525 0.9786
12.55 0.9681
12.575 0.9564
12.6 0.9439
12.625 0.9318
12.65 0.9201
12.675 0.9096
12.7 0.9026
12.725 0.8971
12.75 0.8932
12.775 0.8923
12.8 0.8965
12.825 0.9054
12.85 0.9118
12.875 0.9089
12.9 0.8954
12.925 0.8753
12.95 0.8523
12.975 0.8321
13 0.8243
13.025 0.8282
13.05 0.8341
13.075 0.8347
13.1 0.8284
13.125 0.8145
13.15 0.7905
13.175 0.758
13.2 0.7179
13.225 0.6714
13.25 0.6206
13.275 0.5729
13.3 0.5403
13.325 0.5326
13.35 0.539
13.375 0.5472
13.4 0.5512
13.425 0.5479
13.45 0.5386
13.475 0.526
13.5 0.5147
13.525 0.5159
13.55 0.5408
13.575 0.5837
13.6 0.6355
13.625 0.6893
13.65 0.7412
13.675 0.7868
13.7 0.8254
13.725 0.8572
13.75 0.8821
13.775 0.9009
13.8 0.9134
13.825 0.9187
13.85 0.9162
13.875 0.9061
13.9 0.8884
13.925 0.8711
13.95 0.8632
13.975 0.8728
14 0.8963
14.025 0.9274
14.05 0.9614
14.075 0.9926
14.1 1.018
14.125 1.0341
14.15 1.041
14.175 1.0413
14.2 1.0346
14.225 1.0203
14.25 0.9976
14.275 0.9667
14.3 0.9274
14.325 0.8802
14.35 0.8366
14.375 0.8041
14.4 0.7843
14.425 0.7745
14.45 0.7653
14.475 0.7486
14.5 0.7239
14.525 0.6933
14.55 0.6595
14.575 0.6237
14.6 0.5868
14.625 0.5537
14.65 0.5301
14.675 0.5142
14.7 0.5054
14.725 0.5053
14.75 0.5079
14.775 0.5085
14.8 0.5017
14.825 0.4838
14.85 0.4553
14.875 0.4216
14.9 0.3896
14.925 0.3632
14.95 0.3393
14.975 0.3214
15 0.3093
15.025 0.2988
15.05 0.2989
15.075 0.3125
15.1 0.331
15.125 0.351
15.15 0.3764
15.175 0.4088
15.2 0.4539
15.225 0.512
15.25 0.5699
15.275 0.6291
15.3 0.6876
15.325 0.7421
15.35 0.7931
15.375 0.8414
15.4 0.8905
15.425 0.9479
15.45 1.0149
15.475 1.0833
15.5 1.1454
15.525 1.1996
15.55 1.2447
15.575 1.2832
15.6 1.3195
15.625 1.3579
15.65 1.4015
15.675 1.4533
15.7 1.5107
15.725 1.5635
15.75 1.6084
15.775 1.6485
15.8 1.6867
15.825 1.7218
15.85 1.7543
15.875 1.7855
15.9 1.816
15.925 1.8448
15.95 1.8716
15.975 1.8946
16 1.914
16.025 1.9298
16.05 1.9403
16.075 1.9444
16.1 1.9436
16.125 1.9384
16.15 1.9292
16.175 1.9159
16.2 1.8998
16.225 1.8859
16.25 1.8732
16.275 1.8564
16.3 1.8341
16.325 1.8057
16.35 1.7729
16.375 1.7392
16.4 1.7152
16.425 1.7081
16.45 1.7159
16.475 1.7378
16.5 1.7694
16.525 1.8008
16.55 1.8279
16.575 1.8523
16.6 1.8721
16.625 1.8829
16.65 1.8838
16.675 1.8765
16.7 1.865
16.725 1.8537
16.75 1.8555
16.775 1.8719
16.8 1.8938
16.825 1.9129
16.85 1.9261
16.875 1.9321
16.9 1.9296
16.925 1.9184
16.95 1.8984
16.975 1.873
17 1.8478
17.025 1.8314
17.05 1.8224
17.075 1.8147
17.1 1.8044
17.125 1.7892
17.15 1.7711
17.175 1.749
17.2 1.7246
17.225 1.7009
17.25 1.68
17.275 1.6688
17.3 1.6732
17.325 1.6843
17.35 1.6924
17.375 1.6951
17.4 1.6915
17.425 1.6807
17.45 1.6621
17.475 1.6369
17.5 1.6065
17.525 1.5728
17.55 1.5409
17.575 1.5171
17.6 1.4985
17.625 1.4828
17.65 1.4703
17.675 1.462
17.7 1.4548
17.725 1.447
17.75 1.4409
17.775 1.4395
17.8 1.4387
17.825 1.4362
17.85 1.4309
17.875 1.4235
17.9 1.417
17.925 1.414
17.95 1.4164
17.975 1.4218
18 1.4266
18.025 1.4243
18.05 1.4176
18.075 1.4161
18.1 1.4282
18.125 1.4495
18.15 1.4708
18.175 1.4871
18.2 1.5046
18.225 1.5217
18.25 1.5362
18.275 1.5517
18.3 1.5702
18.325 1.587
18.35 1.598
18.375 1.6057
18.4 1.6153
18.425 1.625
18.45 1.6357
18.475 1.6508
18.5 1.6726
18.525 1.7028
18.55 1.7356
18.575 1.7693
18.6 1.8027
18.625 1.8335
18.65 1.8629
18.675 1.888
18.7 1.9091
18.725 1.9261
18.75 1.9393
18.775 1.9523
18.8 1.9688
18.825 1.9914
18.85 2.0177
18.875 2.0442
18.9 2.0679
18.925 2.087
18.95 2.1075
18.975 2.1394
19 2.1871
19.025 2.2451
19.05 2.304
19.075 2.3588
19.1 2.4074
19.125 2.4499
19.15 2.4858
19.175 2.5141
19.2 2.5364
19.225 2.5525
19.25 2.5604
19.275 2.5601
19.3 2.5525
19.325 2.5414
19.35 2.5316
19.375 2.5254
19.4 2.5254
19.425 2.5355
19.45 2.5542
19.475 2.5761
19.5 2.599
19.525 2.6251
19.55 2.6499
19.575 2.6703
19.6 2.6875
19.625 2.704
19.65 2.7219
19.675 2.7414
19.7 2.7552
19.725 2.7585
19.75 2.7519
19.775 2.7417
19.8 2.7291
19.825 2.7176
19.85 2.7074
19.875 2.6977
19.9 2.6886
19.925 2.6789
19.95 2.6684
19.975 2.6549
20 2.6374
20.025 2.6168
20.05 2.5913
20.075 2.5618
20.1 2.529
20.125 2.4923
20.15 2.4572
20.175 2.4253
20.2 2.3973
20.225 2.3785
20.25 2.3733
20.275 2.3789
20.3 2.3837
20.325 2.3824
20.35 2.3754
20.375 2.3597
20.4 2.3349
20.425 2.3045
20.45 2.2737
20.475 2.2449
20.5 2.215
20.525 2.1818
20.55 2.145
20.575 2.105
20.6 2.065
20.625 2.0343
20.65 2.0153
20.675 2.0061
20.7 2.0008
20.725 1.9951
20.75 1.9864
20.775 1.9727
20.8 1.9522
20.825 1.9249
20.85 1.8983
20.875 1.8788
20.9 1.8738
20.925 1.8864
20.95 1.9152
20.975 1.9658
21 2.0413
21.025 2.1325
21.05 2.2257
21.075 2.3129
21.1 2.3938
21.125 2.4722
21.15 2.5497
21.175 2.6312
21.2 2.7249
21.225 2.8299
21.25 2.9379
21.275 3.0448
21.3 3.148
21.325 3.2473
21.35 3.3425
21.375 3.4344
21.4 3.5231
21.425 3.6091
21.45 3.6932
21.475 3.7771
21.5 3.8624
21.525 3.9512
21.55 4.0471
21.575 4.1493
21.6 4.2562
21.625 4.3651
21.65 4.4758
21.675 4.5879
21.7 4.7007
21.725 4.8119
21.75 4.9205
21.775 5.0264
21.8 5.1298
21.825 5.2297
21.85 5.3263
21.875 5.4199
21.9 5.51
21.925 5.5973
21.95 5.6818
21.975 5.7634
22 5.8425
22.025 5.9192
22.05 5.9934
22.075 6.0654
22.1 6.1358
22.125 6.2051
22.15 6.2735
22.175 6.3415
22.2 6.409
22.225 6.4759
22.25 6.5424
22.275 6.6085
22.3 6.6741
22.325 6.7394
22.35 6.8042
22.375 6.8689
22.4 6.9333
22.425 6.9976
22.45 7.0617
22.475 7.1257
22.5 7.1896
22.525 7.2535
22.55 7.3174
22.575 7.3811
22.6 7.4448
22.625 7.5084
22.65 7.5719
22.675 7.6353
22.7 7.6986
22.725 7.7619
22.75 7.8251
22.775 7.8882
22.8 7.9512
22.825 8.0142
22.85 8.0771
22.875 8.14
22.9 8.2027
22.925 8.2655
22.95 8.3281
22.975 8.3907
23 8.4532
23.025 8.5157
23.05 8.5781
23.075 8.6404
23.1 8.7027
23.125 8.7649
23.15 8.827
23.175 8.889
23.2 8.9511
23.225 9.013
23.25 9.075
23.275 9.1368
23.3 9.1987
23.325 9.2605
23.35 9.3222
23.375 9.3839
23.4 9.4456
23.425 9.5072
23.45 9.5688
23.475 9.6303
23.5 9.6918
23.525 9.7533
23.55 9.8147
23.575 9.876
23.6 9.9374
23.625 9.9988
23.65 10.0601
23.675 10.1214
23.7 10.1827
23.725 10.2439
23.75 10.3052
23.775 10.3664
23.8 10.4275
23.825 10.4887
23.85 10.5498
23.875 10.6109
23.9 10.6719
23.925 10.7329
23.95 10.7939
23.975 10.8549
24 10.9158
24.025 10.9767
24.05 11.0376
24.075 11.0985
24.1 11.1593
24.125 11.2201
24.15 11.2809
24.175 11.3417
24.2 11.4025
24.225 11.4633
24.25 11.524
24.275 11.5848
24.3 11.6455
24.325 11.7062
24.35 11.7669
24.375 11.8276
24.4 11.8883
24.425 11.949
24.45 12.0097
24.475 12.0704
24.5 12.1311
24.525 12.1917
24.55 12.2523
24.575 12.313
24.6 12.3736
24.625 12.4342
24.65 12.4948
24.675 12.5554
24.7 12.6159
24.725 12.6765
24.75 12.737
24.775 12.7976
24.8 12.8581
24.825 12.9186
24.85 12.9791
24.875 13.0396
24.9 13.1001
24.925 13.1606
24.95 13.2211
24.975 13.2816
25 13.342
25.025 13.4025
25.05 13.4629
25.075 13.5234
25.1 13.5838
25.125 13.6443
25.15 13.7047
25.175 13.7651
25.2 13.8256
25.225 13.886
25.25 13.9464
25.275 14.0068
25.3 14.0672
25.325 14.1276
25.35 14.188
25.375 14.2484
25.4 14.3088
25.425 14.3692
25.45 14.4295
25.475 14.4899
25.5 14.5503
25.525 14.6106
25.55 14.6709
25.575 14.7313
25.6 14.7916
25.625 14.8519
25.65 14.9123
25.675 14.9726
25.7 15.0329
25.725 15.0932
25.75 15.1535
25.775 15.2138
25.8 15.2741
25.825 15.3343
25.85 15.3946
25.875 15.4549
25.9 15.5152
25.925 15.5755
25.95 15.6358
25.975 15.696
26 15.7563
26.025 15.8166
26.05 15.8768
26.075 15.9371
26.1 15.9974
26.125 16.0576
26.15 16.1179
26.175 16.1782
26.2 16.2384
26.225 16.2987
26.25 16.3589
26.275 16.4192
26.3 16.4794
26.325 16.5397
26.35 16.5999
26.375 16.6601
26.4 16.7204
26.425 16.7806
26.45 16.8409
26.475 16.9011
26.5 16.9613
26.525 17.0216
26.55 17.0818
26.575 17.142
26.6 17.2022
26.625 17.2625
26.65 17.3227
26.675 17.3829
26.7 17.4431
26.725 17.5033
26.75 17.5636
26.775 17.6238
26.8 17.684
26.825 17.7442
26.85 17.8044
26.875 17.8646
26.9 17.9248
26.925 17.985
26.95 18.0452
26.975 18.1053
27 18.1655
27.025 18.2257
27.05 18.2859
27.075 18.3461
27.1 18.4063
27.125 18.4664
27.15 18.5266
27.175 18.5868
27.2 18.647
27.225 18.7071
27.25 18.7673
27.275 18.8275
27.3 18.8876
27.325 18.9478
27.35 19.008
27.375 19.0681
27.4 19.1283
27.425 19.1885
27.45 19.2486
27.475 19.3088
27.5 19.3689
27.525 19.4291
27.55 19.4893
27.575 19.5494
27.6 19.6096
27.625 19.6697
27.65 19.7299
27.675 19.79
27.7 19.8502
27.725 19.9103
27.75 19.9705
27.775 20.0306
27.8 20.0908
27.825 20.1509
27.85 20.2111
27.875 20.2712
27.9 20.3314
27.925 20.3915
27.95 20.4517
27.975 20.5118
28 20.572
28.025 20.6321
28.05 20.6922
28.075 20.7524
28.1 20.8125
28.125 20.8727
28.15 20.9328
28.175 20.9929
28.2 21.0531
28.225 21.1132
28.25 21.1733
28.275 21.2335
28.3 21.2936
28.325 21.3537
28.35 21.4139
28.375 21.474
28.4 21.5341
28.425 21.5943
28.45 21.6544
28.475 21.7145
28.5 21.7746
28.525 21.8347
28.55 21.8949
28.575 21.955
28.6 22.0151
28.625 22.0752
28.65 22.1353
28.675 22.1955
28.7 22.2556
28.725 22.3157
28.75 22.3758
28.775 22.4359
28.8 22.496
28.825 22.5561
28.85 22.6162
28.875 22.6763
28.9 22.7364
28.925 22.7965
28.95 22.8566
28.975 22.9167
29 22.9768
29.025 23.0369
29.05 23.097
29.075 23.1571
29.1 23.2172
29.125 23.6526
29.15 23.7127
29.175 23.7728
29.2 23.8328
29.225 23.8929
29.25 23.953
29.275 24.0131
29.3 24.0732
29.325 24.1333
29.35 24.1934
29.375 24.2535
29.4 24.3136
29.425 24.3737
29.45 24.4338
29.475 24.4938
29.5 24.5539
29.525 24.614
29.55 24.6741
29.575 24.7342
29.6 24.7943
29.625 24.8544
29.65 24.9145
29.675 24.9745
29.7 25.0346
29.725 25.0947
29.75 25.1548
29.775 25.2149
29.8 25.275
29.825 25.3351
29.85 25.3951
29.875 25.4552
29.9 25.5153
29.925 25.5754
29.95 25.6355
29.975 25.6955
30 25.7556
30.025 25.8157
30.05 25.8758
30.075 25.9359
30.1 25.9959
30.125 26.056
30.15 26.1161
30.175 26.1762
30.2 26.2362
30.225 26.2963
30.25 26.3564
30.275 26.4165
30.3 26.4766
30.325 26.5366
30.35 26.5967
30.375 26.6568
30.4 26.7169
30.425 26.7769
30.45 26.837
30.475 26.8971
30.5 26.9572
30.525 27.0172
30.55 27.0773
30.575 27.1374
30.6 27.1974
30.625 27.2575
30.65 27.3176
30.675 27.3777
30.7 27.4377
30.725 27.4978
30.75 27.5579
30.775 27.6179
30.8 27.678
30.825 27.7381
30.85 27.7981
30.875 27.8582
30.9 27.9183
30.925 27.9783
30.95 28.0384
30.975 28.0985
31 28.1586
31.025 28.2186
31.05 28.2787
31.075 28.3387
31.1 28.3988
31.125 28.4589
31.15 28.5189
31.175 28.579
31.2 28.6391
31.225 28.6991
31.25 28.7592
31.275 28.8193
31.3 28.8793
31.325 28.9394
31.35 28.9994
31.375 29.0595
31.4 29.1196
31.425 29.1796
31.45 29.2397
31.475 29.2997
31.5 29.3598
31.525 29.4199
31.55 29.4799
31.575 29.54
31.6 29.6
31.625 29.6601
31.65 29.7201
31.675 29.7802
31.7 29.8403
31.725 29.9003
31.75 29.9604
31.775 30.0204
31.8 30.0805
31.825 30.1405
31.85 30.2006
31.875 30.2606
31.9 30.3207
31.925 30.3807
31.95 30.4408
31.975 30.5009
32 30.5609
32.025 30.621
32.05 30.681
32.075 30.7411
32.1 30.8011
32.125 30.8612
32.15 30.9212
32.175 30.9813
32.2 31.0413
32.225 31.1014
32.25 31.1614
32.275 31.2215
32.3 31.2815
32.325 31.3416
32.35 31.4016
32.375 31.4617
32.4 31.5217
32.425 31.5818
32.45 31.6418
32.475 31.7019
32.5 31.7619
32.525 31.822
32.55 31.882
32.575 31.9421
32.6 32.0021
32.625 32.0622
32.65 32.1222
32.675 32.1823
32.7 32.2423
32.725 32.3024
32.75 32.3624
32.775 32.4225
32.8 32.4825
32.825 32.5426
32.85 32.6026
32.875 32.6627
32.9 32.7227
32.925 32.7827
32.95 32.8428
32.975 32.9028
33 32.9629
33.025 33.0229
33.05 33.083
33.075 33.143
33.1 33.203
33.125 33.2631
33.15 33.3231
33.175 33.3832
33.2 33.4432
33.225 33.5033
33.25 33.5633
33.275 33.6233
33.3 33.6834
33.325 33.7434
33.35 33.8035
33.375 33.8635
33.4 33.9235
33.425 33.9836
33.45 34.0436
33.475 34.1037
33.5 34.1637
33.525 34.2237
33.55 34.2838
33.575 34.3438
33.6 34.4038
33.625 34.4639
33.65 34.5239
33.675 34.5839
33.7 34.644
33.725 34.704
33.75 34.7641
33.775 34.8241
33.8 34.8841
33.825 34.9442
33.85 35.0042
33.875 35.0642
33.9 35.1243
33.925 35.1843
33.95 35.2443
33.975 35.3044
34 35.3644
34.025 35.4244
34.05 35.4845
34.075 35.5445
34.1 35.6046
34.125 35.6646
34.15 35.7246
34.175 35.7847
34.2 35.8447
34.225 35.9047
34.25 35.9648
34.275 36.0248
34.3 36.0848
34.325 36.1449
34.35 36.2049
34.375 36.2649
34.4 36.325
34.425 36.385
34.45 36.445
34.475 36.5051
34.5 36.5651
34.525 36.6251
34.55 36.6852
34.575 36.7452
34.6 36.8053
34.625 36.8653
34.65 36.9253
34.675 36.9854
34.7 37.0454
34.725 37.1054
34.75 37.1655
34.775 37.2255
34.8 37.2855
34.825 37.3456
34.85 37.4056
34.875 37.4656
34.9 37.5257
34.925 37.5857
34.95 37.6457
34.975 37.7058
35 37.7658
35.025 37.8258
35.05 37.8859
35.075 37.9459
35.1 38.0059
35.125 38.066
35.15 38.126
35.175 38.186
35.2 38.2461
35.225 38.3061
35.25 38.3661
35.275 38.4261
35.3 38.4862
35.325 38.5462
35.35 38.6063
35.375 38.6663
35.4 38.7263
35.425 38.7864
35.45 38.8464
35.475 38.9064
35.5 38.9665
35.525 39.0265
35.55 39.0865
35.575 39.1466
35.6 39.2066
35.625 39.2666
35.65 39.3267
35.675 39.3867
35.7 39.4467
35.725 39.5068
35.75 39.5668
35.775 39.6268
35.8 39.6869
35.825 39.7469
35.85 39.807
35.875 39.867
35.9 39.927
35.925 39.9871
35.95 40.0471
35.975 40.1071
36 40.1672
36.025 40.2272
36.05 40.2872
36.075 40.3473
36.1 40.4073
36.125 40.4673
36.15 40.5274
36.175 40.5874
36.2 40.6474
36.225 40.7075
36.25 40.7675
36.275 40.8275
36.3 40.8875
36.325 40.9476
36.35 41.0076
36.375 41.0676
36.4 41.1277
36.425 41.1877
36.45 41.2477
36.475 41.3078
36.5 41.3678
36.525 41.4278
36.55 41.4879
36.575 41.5479
36.6 41.6079
36.625 41.6679
36.65 41.728
36.675 41.788
36.7 41.848
36.725 41.9081
36.75 41.9681
36.775 42.0281
36.8 42.0882
36.825 42.1482
36.85 42.2082
36.875 42.2683
36.9 42.3283
36.925 42.3883
36.95 42.4484
36.975 42.5084
37 42.5684
37.025 42.6285
37.05 42.6885
37.075 42.7485
37.1 42.8085
37.125 42.8686
37.15 42.9286
37.175 42.9886
37.2 43.0487
37.225 43.1087
37.25 43.1687
37.275 43.2288
37.3 43.2888
37.325 43.3488
37.35 43.4089
37.375 43.4689
37.4 43.5289
37.425 43.589
37.45 43.649
37.475 43.709
37.5 43.769
37.525 43.8291
37.55 43.8891
37.575 43.9491
37.6 44.0092
37.625 44.0692
37.65 44.1292
37.675 44.1893
37.7 44.2493
37.725 44.3093
37.75 44.3694
37.775 44.4294
37.8 44.4894
37.825 44.5494
37.85 44.6095
37.875 44.6695
37.9 44.7295
37.925 44.7896
37.95 44.8496
37.975 44.9096
38 44.9696
38.025 45.0297
38.05 45.0897
38.075 45.1497
38.1 45.2098
38.125 45.2698
38.15 45.3298
38.175 45.3899
38.2 45.4499
38.225 45.5099
38.25 45.5699
38.275 45.63
38.3 45.69
38.325 45.75
38.35 45.81
38.375 45.8701
38.4 45.9301
38.425 45.9901
38.45 46.0502
38.475 46.1102
38.5 46.1702
38.525 46.2302
38.55 46.2903
38.575 46.3503
38.6 46.4103
38.625 46.4704
38.65 46.5304
38.675 46.5904
38.7 46.6504
38.725 46.7105
38.75 46.7705
38.775 46.8305
38.8 46.8906
38.825 46.9506
38.85 47.0106
38.875 47.0707
38.9 47.1307
38.925 47.1907
38.95 47.2507
38.975 47.3108
39 47.3708
39.025 47.4308
39.05 47.4908
39.075 47.5509
39.1 47.6109
39.125 47.6709
39.15 47.731
39.175 47.791
39.2 47.851
39.225 47.9111
39.25 47.9711
39.275 48.0311
39.3 48.0912
39.325 48.1512
39.35 48.2112
39.375 48.2713
39.4 48.3313
39.425 48.3913
39.45 48.4513
39.475 48.5114
39.5 48.5714
39.525 48.6314
39.55 48.6915
39.575 48.7515
39.6 48.8115
39.625 48.8716
39.65 48.9316
39.675 48.9916
39.7 49.0517
39.725 49.1117
39.75 49.1717
39.775 49.2318
39.8 49.2918
39.825 49.3519
39.85 49.4119
39.875 49.4719
39.9 49.532
39.925 49.592
39.95 49.652
39.975 49.7121
40 49.7721
40.025 49.8321
40.05 49.8922
40.075 49.9522
40.1 50.0122
40.125 50.0723
40.15 50.1323
40.175 50.1923
40.2 50.2524
40.225 50.3124
40.25 50.3724
40.275 50.4325
40.3 50.4925
40.325 50.5525
40.35 50.6126
40.375 50.6726
40.4 50.7326
40.425 50.7927
40.45 50.8527
40.475 50.9127
40.5 50.9728
40.525 51.0328
40.55 51.0928
40.575 51.1529
40.6 51.2129
40.625 51.2729
40.65 51.333
40.675 51.393
40.7 51.453
40.725 51.5131
40.75 51.5731
40.775 51.6331
40.8 51.6932
40.825 51.7532
40.85 51.8133
40.875 51.8733
40.9 51.9333
40.925 51.9934
40.95 52.0534
40.975 52.1134
41 52.1735
41.025 52.2335
41.05 52.2935
41.075 52.3536
41.1 52.4136
41.125 52.4737
41.15 52.5337
41.175 52.5937
41.2 52.6538
41.225 52.7138
41.25 52.7739
41.275 52.8339
41.3 52.8939
41.325 52.954
41.35 53.014
41.375 53.0741
41.4 53.1341
41.425 53.1941
41.45 53.2542
41.475 53.3142
41.5 53.3743
41.525 53.4343
41.55 53.4943
41.575 53.5544
41.6 53.6144
41.625 53.6744
41.65 53.7345
41.675 53.7945
41.7 53.8546
41.725 53.9146
41.75 53.9746
41.775 54.0347
41.8 54.0947
41.825 54.1547
41.85 54.2148
41.875 54.2748
41.9 54.3348
41.925 54.3949
41.95 54.4549
41.975 54.5149
42 54.575
42.025 54.635
42.05 54.6951
42.075 54.7551
42.1 54.8151
42.125 54.8752
42.15 54.9352
42.175 54.9952
42.2 55.0553
42.225 55.1153
42.25 55.1753
42.275 55.2354
42.3 55.2954
42.325 55.3555
42.35 55.4155
42.375 55.4755
42.4 55.5356
42.425 55.5956
42.45 55.6556
42.475 55.7157
42.5 55.7757
42.525 55.8357
42.55 55.8958
42.575 55.9558
42.6 56.0158
42.625 56.0759
42.65 56.1359
42.675 56.196
42.7 56.256
42.725 56.316
42.75 56.3761
42.775 56.4361
42.8 56.4961
42.825 56.5562
42.85 56.6162
42.875 56.6762
42.9 56.7363
42.925 56.7963
42.95 56.8563
42.975 56.9164
43 56.9764
43.025 57.0365
43.05 57.0965
43.075 57.1565
43.1 57.2166
43.125 57.2766
43.15 57.3366
43.175 57.3967
43.2 57.4567
43.225 57.5168
43.25 57.5768
43.275 57.6368
43.3 57.6969
43.325 57.7569
43.35 57.8169
43.375 57.877
43.4 57.937
43.425 57.9971
43.45 58.0571
43.475 58.1171
43.5 58.1772
43.525 58.2372
43.55 58.2973
43.575 58.3573
43.6 58.4173
43.625 58.4774
43.65 58.5374
43.675 58.5975
43.7 58.6575
43.725 58.7175
43.75 58.7776
43.775 58.8376
43.8 58.8976
43.825 58.9577
43.85 59.0177
43.875 59.0777
43.9 59.1378
43.925 59.1978
43.95 59.2579
43.975 59.3179
44 59.3779
44.025 59.438
44.05 59.498
44.075 59.558
44.1 59.6181
44.125 59.6781
44.15 59.7381
44.175 59.7982
44.2 59.8582
44.225 59.9182
44.25 59.9783
44.275 60.0383
44.3 60.0983
44.325 60.1584
44.35 60.2184
44.375 60.2784
44.4 60.3385
44.425 60.3985
44.45 60.4585
44.475 60.5186
44.5 60.5786
44.525 60.6387
44.55 60.6987
44.575 60.7587
44.6 60.8188
44.625 60.8788
44.65 60.9388
44.675 60.9989
44.7 61.0589
44.725 61.1189
44.75 61.179
44.775 61.239
44.8 61.299
44.825 61.3591
44.85 61.4191
44.875 61.4791
44.9 61.5392
44.925 61.5992
44.95 61.6592
44.975 61.7193
45 61.7793
45.025 61.8394
45.05 61.8994
45.075 61.9594
45.1 62.0195
45.125 62.0795
45.15 62.1395
45.175 62.1996
45.2 62.2596
45.225 62.3196
45.25 62.3797
45.275 62.4397
45.3 62.4997
45.325 62.5598
45.35 62.6198
45.375 62.6798
45.4 62.7399
45.425 62.7999
45.45 62.8599
45.475 62.92
45.5 62.98
45.525 63.04
45.55 63.1001
45.575 63.1601
45.6 63.2201
45.625 63.2802
45.65 63.3402
45.675 63.4002
45.7 63.4603
45.725 63.5203
45.75 63.5803
45.775 63.6404
45.8 63.7004
45.825 63.7604
45.85 63.8205
45.875 63.8805
45.9 63.9406
45.925 64.0006
45.95 64.0606
45.975 64.1207
46 64.1807
46.025 64.2407
46.05 64.3008
46.075 64.3608
46.1 64.4208
46.125 64.4809
46.15 64.5409
46.175 64.6009
46.2 64.661
46.225 64.721
46.25 64.781
46.275 64.8411
46.3 64.9011
46.325 64.9612
46.35 65.0212
46.375 65.0812
46.4 65.1413
46.425 65.2013
46.45 65.2613
46.475 65.3214
46.5 65.3814
46.525 65.4414
46.55 65.5015
46.575 65.5615
46.6 65.6216
46.625 65.6816
46.65 65.7416
46.675 65.8017
46.7 65.8617
46.725 65.9217
46.75 65.9818
46.775 66.0418
46.8 66.1018
46.825 66.1619
46.85 66.2219
46.875 66.282
46.9 66.342
46.925 66.402
46.95 66.4621
46.975 66.5221
47 66.5821
47.025 66.6422
47.05 66.7022
47.075 66.7622
47.1 66.8223
47.125 66.8823
47.15 66.9424
47.175 67.0024
47.2 67.0624
47.225 67.1225
47.25 67.1825
47.275 67.2426
47.3 67.3026
47.325 67.3626
47.35 67.4227
47.375 67.4827
47.4 67.5428
47.425 67.6028
47.45 67.6628
47.475 67.7229
47.5 67.7829
47.525 67.8429
47.55 67.903
47.575 67.963
47.6 68.0231
47.625 68.0831
47.65 68.1432
47.675 68.2032
47.7 68.2632
47.725 68.3233
47.75 68.3833
47.775 68.4433
47.8 68.5034
47.825 68.5634
47.85 68.6235
47.875 68.6835
47.9 68.7435
47.925 68.8036
47.95 68.8636
47.975 68.9236
48 68.9837
48.025 69.0437
48.05 69.1038
48.075 69.1638
48.1 69.2238
48.125 69.2839
48.15 69.3439
48.175 69.4039
48.2 69.464
48.225 69.524
48.25 69.5841
48.275 69.6441
48.3 69.7041
48.325 69.7642
48.35 69.8242
48.375 69.8842
48.4 69.9443
48.425 70.0043
48.45 70.0643
48.475 70.1244
48.5 70.1844
48.525 70.2445
48.55 70.3045
48.575 70.3645
48.6 70.4246
48.625 70.4846
48.65 70.5446
48.675 70.6047
48.7 70.6647
48.725 70.7248
48.75 70.7848
48.775 70.8448
48.8 70.9049
48.825 70.9649
48.85 71.025
48.875 71.085
48.9 71.145
48.925 71.2051
48.95 71.2651
48.975 71.3252
49 71.3852
49.025 71.4452
49.05 71.5053
49.075 71.5653
49.1 71.6253
49.125 71.6854
49.15 71.7454
49.175 71.8055
49.2 71.8655
49.225 71.9255
49.25 71.9856
49.275 72.0456
49.3 72.1056
49.325 72.1657
49.35 72.2257
49.375 72.2858
49.4 72.3458
49.425 72.4058
49.45 72.4659
49.475 72.5259
49.5 72.5859
49.525 72.646
49.55 72.706
49.575 72.7661
49.6 72.8261
49.625 72.8861
49.65 72.9462
49.675 73.0062
49.7 73.0662
49.725 73.1263
49.75 73.1863
49.775 73.2464
49.8 73.3064
49.825 73.3664
49.85 73.4265
49.875 73.4865
49.9 73.5466
49.925 73.6066
49.95 73.6666
49.975 73.7267
50 73.7867
50.025 73.8468
50.05 73.9068
50.075 73.9668
50.1 74.0269
50.125 74.0869
50.15 74.147
50.175 74.207
50.2 74.267
50.225 74.3271
50.25 74.3871
50.275 74.4472
50.3 74.5072
50.325 74.5672
50.35 74.6273
50.375 74.6873
50.4 74.7474
50.425 74.8074
50.45 74.8674
50.475 74.9275
50.5 74.9875
50.525 75.0476
50.55 75.1076
50.575 75.1676
50.6 75.2277
50.625 75.2877
50.65 75.3478
50.675 75.4078
50.7 75.4678
50.725 75.5279
50.75 75.5879
50.775 75.648
50.8 75.708
50.825 75.768
50.85 75.8281
50.875 75.8881
50.9 75.9482
50.925 76.0082
50.95 76.0682
50.975 76.1283
51 76.1883
51.025 76.2484
51.05 76.3084
51.075 76.3684
51.1 76.4285
51.125 76.4885
51.15 76.5485
51.175 76.6086
51.2 76.6686
51.225 76.7287
51.25 76.7887
51.275 76.8487
51.3 76.9088
51.325 76.9688
51.35 77.0288
51.375 77.0889
51.4 77.1489
51.425 77.2089
51.45 77.269
51.475 77.329
51.5 77.389
51.525 77.4491
51.55 77.5091
51.575 77.5692
51.6 77.6292
51.625 77.6892
51.65 77.7493
51.675 77.8093
51.7 77.8693
51.725 77.9294
51.75 77.9894
51.775 78.0494
51.8 78.1095
51.825 78.1695
51.85 78.2295
51.875 78.2896
51.9 78.3496
51.925 78.4096
51.95 78.4697
51.975 78.5297
52 78.5897
52.025 78.6498
52.05 78.7098
52.075 78.7698
52.1 78.8299
52.125 78.8899
52.15 78.9499
52.175 79.01
52.2 79.07
52.225 79.13
52.25 79.1901
52.275 79.2501
52.3 79.3101
52.325 79.3702
52.35 79.4302
52.375 79.4902
52.4 79.5503
52.425 79.6103
52.45 79.6703
52.475 79.7303
52.5 79.7904
52.525 79.8504
52.55 79.9104
52.575 79.9705
52.6 80.0305
52.625 80.0905
52.65 80.1506
52.675 80.2106
52.7 80.2706
52.725 80.3307
52.75 80.3907
52.775 80.4507
52.8 80.5108
52.825 80.5708
52.85 80.6308
52.875 80.6909
52.9 80.7509
52.925 80.8109
52.95 80.871
52.975 80.931
53 80.9911
53.025 81.0511
53.05 81.1111
53.075 81.1712
53.1 81.2312
53.125 81.2912
53.15 81.3513
53.175 81.4113
53.2 81.4713
53.225 81.5314
53.25 81.5914
53.275 81.6514
53.3 81.7115
53.325 81.7715
53.35 81.8316
53.375 81.8916
53.4 81.9516
53.425 82.0117
53.45 82.0717
53.475 82.1317
53.5 82.1918
53.525 82.2518
53.55 82.3118
53.575 82.3719
53.6 82.4319
53.625 82.492
53.65 82.552
53.675 82.612
53.7 82.6721
53.725 82.7321
53.75 82.7921
53.775 82.8522
53.8 82.9122
53.825 82.9722
53.85 83.0323
53.875 83.0923
53.9 83.1523
53.925 83.2124
53.95 83.2724
53.975 83.3325
54 83.3925
54.025 83.4525
54.05 83.5126
54.075 83.5726
54.1 83.6327
54.125 83.6927
54.15 83.7527
54.175 83.8128
54.2 83.8728
54.225 83.9328
54.25 83.9929
54.275 84.0529
54.3 84.113
54.325 84.173
54.35 84.233
54.375 84.2931
54.4 84.3531
54.425 84.4132
54.45 84.4732
54.475 84.5332
54.5 84.5933
54.525 84.6533
54.55 84.7134
54.575 84.7734
54.6 84.8334
54.625 84.8935
54.65 84.9535
54.675 85.0136
54.7 85.0736
54.725 85.1336
54.75 85.1937
54.775 85.2537
54.8 85.3138
54.825 -114.626
54.85 -114.566
54.875 -114.506
54.9 -114.446
54.925 -114.386
54.95 -114.326
54.975 -114.266
55 -114.206
55.025 -114.146
55.05 -114.086
55.075 -114.026
55.1 -113.966
55.125 -113.906
55.15 -113.846
55.175 -113.786
55.2 -113.726
55.225 -113.666
55.25 -113.606
55.275 -113.546
55.3 -113.485
55.325 -113.425
55.35 -113.365
55.375 -113.305
55.4 -113.245
55.425 -113.185
55.45 -113.125
55.475 -113.065
55.5 -113.005
55.525 -112.945
55.55 -112.885
55.575 -112.825
55.6 -112.765
55.625 -112.705
55.65 -112.645
55.675 -112.585
55.7 -112.525
55.725 -112.465
55.75 -112.405
55.775 -112.345
55.8 -112.285
55.825 -112.225
55.85 -112.164
55.875 -112.104
55.9 -112.044
55.925 -111.984
55.95 -111.924
55.975 -111.864
56 -111.804
56.025 -111.744
56.05 -111.684
56.075 -111.624
56.1 -111.564
56.125 -111.504
56.15 -111.444
56.175 -111.384
56.2 -111.324
56.225 -111.264
56.25 -111.204
56.275 -111.144
56.3 -111.084
56.325 -111.023
56.35 -110.963
56.375 -110.903
56.4 -110.843
56.425 -110.783
56.45 -110.723
56.475 -110.663
56.5 -110.603
56.525 -110.543
56.55 -110.483
56.575 -110.423
56.6 -110.363
56.625 -110.303
56.65 -110.243
56.675 -110.183
56.7 -110.123
56.725 -110.063
56.75 -110.003
56.775 -109.943
56.8 -109.883
56.825 -109.823
56.85 -109.763
56.875 -109.703
56.9 -109.642
56.925 -109.582
56.95 -109.522
56.975 -109.462
57 -109.402
57.025 -109.342
57.05 -109.282
57.075 -109.222
57.1 -109.162
57.125 -109.102
57.15 -109.042
57.175 -108.982
57.2 -108.922
57.225 -108.862
57.25 -108.802
57.275 -108.742
57.3 -108.682
57.325 -108.622
57.35 -108.561
57.375 -108.502
57.4 -108.441
57.425 -108.381
57.45 -108.321
57.475 -108.261
57.5 -108.201
57.525 -108.141
57.55 -108.081
57.575 -108.021
57.6 -107.961
57.625 -107.901
57.65 -107.841
57.675 -107.781
57.7 -107.721
57.725 -107.661
57.75 -107.601
57.775 -107.541
57.8 -107.481
57.825 -107.421
57.85 -107.361
57.875 -107.3
57.9 -107.24
57.925 -107.18
57.95 -107.12
57.975 -107.06
58 -107
58.025 -106.94
58.05 -106.88
58.075 -106.82
58.1 -106.76
58.125 -106.7
58.15 -106.64
58.175 -106.58
58.2 -106.52
58.225 -106.46
58.25 -106.4
58.275 -106.34
58.3 -106.28
58.325 -106.22
58.35 -106.16
58.375 -106.1
58.4 -106.04
58.425 -105.979
58.45 -105.919
58.475 -105.859
58.5 -105.799
58.525 -105.739
58.55 -105.679
58.575 -105.619
58.6 -105.559
58.625 -105.499
58.65 -105.439
58.675 -105.379
58.7 -105.319
58.725 -105.259
58.75 -105.199
58.775 -105.139
58.8 -105.079
58.825 -105.019
58.85 -104.959
58.875 -104.898
58.9 -104.838
58.925 -104.778
58.95 -104.718
58.975 -104.658
59 -104.598
59.025 -104.538
59.05 -104.478
59.075 -104.418
59.1 -104.358
59.125 -104.298
59.15 -104.238
59.175 -104.178
59.2 -104.118
59.225 -104.058
59.25 -103.998
59.275 -103.938
59.3 -103.878
59.325 -103.818
59.35 -103.758
59.375 -103.698
59.4 -103.637
59.425 -103.577
59.45 -103.517
59.475 -103.457
59.5 -103.397
59.525 -103.337
59.55 -103.277
59.575 -103.217
59.6 -103.157
59.625 -103.097
59.65 -103.037
59.675 -102.977
59.7 -102.917
59.725 -102.857
59.75 -102.797
59.775 -102.737
59.8 -102.677
59.825 -102.617
59.85 -102.556
59.875 -102.496
59.9 -102.436
59.925 -102.376
59.95 -102.316
59.975 -102.256
60 -102.196
60.025 -102.136
60.05 -102.076
60.075 -102.016
60.1 -101.956
60.125 -101.896
60.15 -101.836
60.175 -101.776
60.2 -101.716
60.225 -101.656
60.25 -101.596
60.275 -101.535
60.3 -101.475
60.325 -101.415
60.35 -101.355
60.375 -101.295
60.4 -101.235
60.425 -101.175
60.45 -101.115
60.475 -101.055
60.5 -100.995
60.525 -100.935
60.55 -100.875
60.575 -100.815
60.6 -100.755
60.625 -100.695
60.65 -100.635
60.675 -100.575
60.7 -100.514
60.725 -100.454
60.75 -100.394
60.775 -100.334
60.8 -100.274
60.825 -100.214
60.85 -100.154
60.875 -100.094
60.9 -100.034
60.925 -99.9739
60.95 -99.9139
60.975 -99.8538
61 -99.7938
61.025 -99.7337
61.05 -99.6736
61.075 -99.6136
61.1 -99.5535
61.125 -99.4935
61.15 -99.4334
61.175 -99.3733
61.2 -99.3133
61.225 -99.2532
61.25 -99.1932
61.275 -99.1331
61.3 -99.0731
61.325 -99.013
61.35 -98.9529
61.375 -98.8929
61.4 -98.8328
61.425 -98.7728
61.45 -98.7127
61.475 -98.6526
61.5 -98.5926
61.525 -98.5325
61.55 -98.4725
61.575 -98.4124
61.6 -98.3524
61.625 -98.2923
61.65 -98.2322
61.675 -98.1722
61.7 -98.1121
61.725 -98.0521
61.75 -97.992
61.775 -97.9319
61.8 -97.8719
61.825 -97.8118
61.85 -97.7518
61.875 -97.6917
61.9 -97.6317
61.925 -97.5716
61.95 -97.5116
61.975 -97.4515
62 -97.3914
62.025 -97.3314
62.05 -97.2713
62.075 -97.2113
62.1 -97.1512
62.125 -97.0912
62.15 -97.0311
62.175 -96.971
62.2 -96.911
62.225 -96.8509
62.25 -96.7909
62.275 -96.7308
62.3 -96.6708
62.325 -96.6107
62.35 -96.5506
62.375 -96.4906
62.4 -96.4305
62.425 -96.3705
62.45 -96.3104
62.475 -96.2504
62.5 -96.1903
62.525 -96.1303
62.55 -96.0702
62.575 -96.0101
62.6 -95.9501
62.625 -95.89
62.65 -95.83
62.675 -95.7699
62.7 -95.7099
62.725 -95.6498
62.75 -95.5898
62.775 -95.5297
62.8 -95.4696
62.825 -95.4096
62.85 -95.3495
62.875 -95.2895
62.9 -95.2294
62.925 -95.1694
62.95 -95.1093
62.975 -95.0493
63 -94.9892
63.025 -94.9292
63.05 -94.8691
63.075 -94.8091
63.1 -94.749
63.125 -94.6889
63.15 -94.6289
63.175 -94.5688
63.2 -94.5088
63.225 -94.4487
63.25 -94.3887
63.275 -94.3286
63.3 -94.2686
63.325 -94.2085
63.35 -94.1484
63.375 -94.0884
63.4 -94.0283
63.425 -93.9683
63.45 -93.9082
63.475 -93.8482
63.5 -93.7881
63.525 -93.7281
63.55 -93.668
63.575 -93.6079
63.6 -93.5479
63.625 -93.4878
63.65 -93.4278
63.675 -93.3677
63.7 -93.3077
63.725 -93.2476
63.75 -93.1876
63.775 -93.1275
63.8 -93.0674
63.825 -93.0074
63.85 -92.9473
63.875 -92.8873
63.9 -92.8272
63.925 -92.7672
63.95 -92.7071
63.975 -92.6471
64 -92.587
64.025 -92.5269
64.05 -92.4669
64.075 -92.4068
64.1 -92.3468
64.125 -92.2867
64.15 -92.2267
64.175 -92.1666
64.2 -92.1065
64.225 -92.0465
64.25 -91.9864
64.275 -91.9264
64.3 -91.8663
64.325 -91.8063
64.35 -91.7462
64.375 -91.6861
64.4 -91.6261
64.425 -91.566
64.45 -91.506
64.475 -91.4459
64.5 -91.3858
64.525 -91.3258
64.55 -91.2657
64.575 -91.2057
64.6 -91.1456
64.625 -91.0855
64.65 -91.0255
64.675 -90.9654
64.7 -90.9054
64.725 -90.8453
64.75 -90.7853
64.775 -90.7252
64.8 -90.6651
64.825 -90.6051
64.85 -90.545
64.875 -90.485
64.9 -90.4249
64.925 -90.3648
64.95 -90.3048
64.975 -90.2447
65 -90.1847
65.025 -90.1246
65.05 -90.0645
65.075 -90.0045
65.1 -89.9444
65.125 -89.8844
65.15 -89.8243
65.175 -89.7643
65.2 -89.7042
65.225 -89.6441
65.25 -89.5841
65.275 -89.524
65.3 -89.464
65.325 -89.4039
65.35 -89.3438
65.375 -89.2838
65.4 -89.2237
65.425 -89.1637
65.45 -89.1036
65.475 -89.0435
65.5 -88.9835
65.525 -88.9234
65.55 -88.8634
65.575 -88.8033
65.6 -88.7433
65.625 -88.6832
65.65 -88.6231
65.675 -88.5631
65.7 -88.503
65.725 -88.443
65.75 -88.3829
65.775 -88.3228
65.8 -88.2628
65.825 -88.2027
65.85 -88.1427
65.875 -88.0826
65.9 -88.0225
65.925 -87.9625
65.95 -87.9024
65.975 -87.8424
66 -87.7823
66.025 -87.7222
66.05 -87.6622
66.075 -87.6021
66.1 -87.5421
66.125 -87.482
66.15 -87.4219
66.175 -87.3619
66.2 -87.3018
66.225 -87.2418
66.25 -87.1817
66.275 -87.1216
66.3 -87.0616
66.325 -87.0015
66.35 -86.9415
66.375 -86.8814
66.4 -86.8213
66.425 -86.7613
66.45 -86.7012
66.475 -86.6411
66.5 -86.5811
66.525 -86.521
66.55 -86.461
66.575 -86.4009
66.6 -86.3408
66.625 -86.2808
66.65 -86.2207
66.675 -86.1606
66.7 -86.1006
66.725 -86.0405
66.75 -85.9805
66.775 -85.9204
66.8 -85.8603
66.825 -85.8003
66.85 -85.7402
66.875 -85.6802
66.9 -85.6201
66.925 -85.56
66.95 -85.5
66.975 -85.4399
67 -85.3799
67.025 -85.3198
67.05 -85.2597
67.075 -85.1997
67.1 -85.1396
67.125 -85.0796
67.15 -85.0195
67.175 -84.9594
67.2 -84.8994
67.225 -84.8393
67.25 -84.7792
67.275 -84.7192
67.3 -84.6591
67.325 -84.5991
67.35 -84.539
67.375 -84.4789
67.4 -84.4189
67.425 -84.3588
67.45 -84.2988
67.475 -84.2387
67.5 -84.1786
67.525 -84.1186
67.55 -84.0585
67.575 -83.9984
67.6 -83.9384
67.625 -83.8783
67.65 -83.8182
67.675 -83.7582
67.7 -83.6981
67.725 -83.6381
67.75 -83.578
67.775 -83.5179
67.8 -83.4579
67.825 -83.3978
67.85 -83.3377
67.875 -83.2777
67.9 -83.2176
67.925 -83.1576
67.95 -83.0975
67.975 -83.0374
68 -82.9774
68.025 -82.9173
68.05 -82.8572
68.075 -82.7972
68.1 -82.7371
68.125 -82.6771
68.15 -82.617
68.175 -82.5569
68.2 -82.4969
68.225 -82.4368
68.25 -82.3767
68.275 -82.3167
68.3 -82.2566
68.325 -82.1966
68.35 -82.1365
68.375 -82.0764
68.4 -82.0164
68.425 -81.9563
68.45 -81.8963
68.475 -81.8362
68.5 -81.7761
68.525 -81.7161
68.55 -81.656
68.575 -81.5959
68.6 -81.5359
68.625 -81.4758
68.65 -81.4158
68.675 -81.3557
68.7 -81.2956
68.725 -81.2356
68.75 -81.1755
68.775 -81.1154
68.8 -81.0554
68.825 -80.9953
68.85 -80.9352
68.875 -80.8752
68.9 -80.8151
68.925 -80.7551
68.95 -80.695
68.975 -80.6349
69 -80.5749
69.025 -80.5148
69.05 -80.4548
69.075 -80.3947
69.1 -80.3346
69.125 -80.2746
69.15 -80.2145
69.175 -80.1544
69.2 -80.0944
69.225 -80.0343
69.25 -79.9743
69.275 -79.9142
69.3 -79.8542
69.325 -79.7941
69.35 -79.734
69.375 -79.674
69.4 -79.6139
69.425 -79.5539
69.45 -79.4938
69.475 -79.4337
69.5 -79.3737
69.525 -79.3136
69.55 -79.2536
69.575 -79.1935
69.6 -79.1334
69.625 -79.0734
69.65 -79.0133
69.675 -78.9532
69.7 -78.8932
69.725 -78.8331
69.75 -78.7731
69.775 -78.713
69.8 -78.6529
69.825 -78.5929
69.85 -78.5328
69.875 -78.4727
69.9 -78.4127
69.925 -78.3526
69.95 -78.2926
69.975 -78.2325
70 -78.1724
70.025 -78.1124
70.05 -78.0523
70.075 -77.9922
70.1 -77.9322
70.125 -77.8721
70.15 -77.8121
70.175 -77.752
70.2 -77.6919
70.225 -77.6319
70.25 -77.5718
70.275 -77.5118
70.3 -77.4517
70.325 -77.3916
70.35 -77.3316
70.375 -77.2715
70.4 -77.2114
70.425 -77.1514
70.45 -77.0913
70.475 -77.0312
70.5 -76.9712
70.525 -76.9111
70.55 -76.8511
70.575 -76.791
70.6 -76.7309
70.625 -76.6709
70.65 -76.6108
70.675 -76.5507
70.7 -76.4907
70.725 -76.4306
70.75 -76.3705
70.775 -76.3105
70.8 -76.2504
70.825 -76.1904
70.85 -76.1303
70.875 -76.0702
70.9 -76.0102
70.925 -75.9501
70.95 -75.89
70.975 -75.83
71 -75.7699
71.025 -75.7098
71.05 -75.6498
71.075 -75.5897
71.1 -75.5296
71.125 -75.4696
71.15 -75.4095
71.175 -75.3494
71.2 -75.2894
71.225 -75.2293
71.25 -75.1692
71.275 -75.1092
71.3 -75.0491
71.325 -74.989
71.35 -74.929
71.375 -74.8689
71.4 -74.8088
71.425 -74.7488
71.45 -74.6887
71.475 -74.6286
71.5 -74.5686
71.525 -74.5085
71.55 -74.4484
71.575 -74.3884
71.6 -74.3283
71.625 -74.2682
71.65 -74.2082
71.675 -74.1481
71.7 -74.088
71.725 -74.028
71.75 -73.9679
71.775 -73.9078
71.8 -73.8478
71.825 -73.7877
71.85 -73.7276
71.875 -73.6676
71.9 -73.6075
71.925 -73.5474
71.95 -73.4874
71.975 -73.4273
72 -73.3672
72.025 -73.3072
72.05 -73.2471
72.075 -73.187
72.1 -73.127
72.125 -73.0669
72.15 -73.0068
72.175 -72.9468
72.2 -72.8867
72.225 -72.8266
72.25 -72.7666
72.275 -72.7065
72.3 -72.6464
72.325 -72.5863
72.35 -72.5263
72.375 -72.4662
72.4 -72.4061
72.425 -72.3461
72.45 -72.286
72.475 -72.2259
72.5 -72.1658
72.525 -72.1058
72.55 -72.0457
72.575 -71.9856
72.6 -71.9256
72.625 -71.8655
72.65 -71.8054
72.675 -71.7454
72.7 -71.6853
72.725 -71.6252
72.75 -71.5652
72.775 -71.5051
72.8 -71.445
72.825 -71.3849
72.85 -71.3249
72.875 -71.2648
72.9 -71.2047
72.925 -71.1446
72.95 -71.0846
72.975 -71.0245
73 -70.9644
73.025 -70.9044
73.05 -70.8443
73.075 -70.7842
73.1 -70.7242
73.125 -70.6641
73.15 -70.604
73.175 -70.544
73.2 -70.4839
73.225 -70.4238
73.25 -70.3637
73.275 -70.3037
73.3 -70.2436
73.325 -70.1835
73.35 -70.1235
73.375 -70.0634
73.4 -70.0033
73.425 -69.9432
73.45 -69.8832
73.475 -69.8231
73.5 -69.763
73.525 -69.703
73.55 -69.6429
73.575 -69.5828
73.6 -69.5227
73.625 -69.4627
73.65 -69.4026
73.675 -69.3425
73.7 -69.2824
73.725 -69.2224
73.75 -69.1623
73.775 -69.1022
73.8 -69.0421
73.825 -68.9821
73.85 -68.922
73.875 -68.8619
73.9 -68.8019
73.925 -68.7418
73.95 -68.6817
73.975 -68.6216
74 -68.5616
74.025 -68.5015
74.05 -68.4414
74.075 -68.3813
74.1 -68.3213
74.125 -68.2612
74.15 -68.2011
74.175 -68.141
74.2 -68.0809
74.225 -68.0209
74.25 -67.9608
74.275 -67.9007
74.3 -67.8406
74.325 -67.7806
74.35 -67.7205
74.375 -67.6604
74.4 -67.6003
74.425 -67.5403
74.45 -67.4802
74.475 -67.4201
74.5 -67.36
74.525 -67.3
74.55 -67.2399
74.575 -67.1798
74.6 -67.1197
74.625 -67.0596
74.65 -66.9996
74.675 -66.9395
74.7 -66.8794
74.725 -66.8193
74.75 -66.7593
74.775 -66.6992
74.8 -66.6391
74.825 -66.579
74.85 -66.5189
74.875 -66.4589
74.9 -66.3988
74.925 -66.3387
74.95 -66.2786
74.975 -66.2185
75 -66.1585
75.025 -66.0984
75.05 -66.0383
75.075 -65.9782
75.1 -65.9181
75.125 -65.8581
75.15 -65.798
75.175 -65.7379
75.2 -65.6778
75.225 -65.6177
75.25 -65.5577
75.275 -65.4976
75.3 -65.4375
75.325 -65.3774
75.35 -65.3174
75.375 -65.2573
75.4 -65.1972
75.425 -65.1371
75.45 -65.077
75.475 -65.017
75.5 -64.9569
75.525 -64.8968
75.55 -64.8367
75.575 -64.7766
75.6 -64.7166
75.625 -64.6565
75.65 -64.5964
75.675 -64.5363
75.7 -64.4763
75.725 -64.4162
75.75 -64.3561
75.775 -64.296
75.8 -64.2359
75.825 -64.1759
75.85 -64.1158
75.875 -64.0557
75.9 -63.9956
75.925 -63.9355
75.95 -63.8755
75.975 -63.8154
76 -63.7553
76.025 -63.6952
76.05 -63.6351
76.075 -63.575
76.1 -63.515
76.125 -63.4549
76.15 -63.3948
76.175 -63.3347
76.2 -63.2746
76.225 -63.2145
76.25 -63.1545
76.275 -63.0944
76.3 -63.0343
76.325 -62.9742
76.35 -62.9141
76.375 -62.854
76.4 -62.794
76.425 -62.7339
76.45 -62.6738
76.475 -62.6137
76.5 -62.5536
76.525 -62.4935
76.55 -62.4334
76.575 -62.3734
76.6 -62.3133
76.625 -62.2532
76.65 -62.1931
76.675 -62.133
76.7 -62.0729
76.725 -62.0128
76.75 -61.9528
76.775 -61.8927
76.8 -61.8326
76.825 -61.7725
76.85 -61.7124
76.875 -61.6523
76.9 -61.5922
76.925 -61.5321
76.95 -61.4721
76.975 -61.412
77 -61.3519
77.025 -61.2918
77.05 -61.2317
77.075 -61.1716
77.1 -61.1115
77.125 -61.0514
77.15 -60.9913
77.175 -60.9313
77.2 -60.8712
77.225 -60.8111
77.25 -60.751
77.275 -60.6909
77.3 -60.6308
77.325 -60.5707
77.35 -60.5106
77.375 -60.4505
77.4 -60.3904
77.425 -60.3303
77.45 -60.2703
77.475 -60.2102
77.5 -60.1501
77.525 -60.09
77.55 -60.0299
77.575 -59.9698
77.6 -59.9097
77.625 -59.8496
77.65 -59.7895
77.675 -59.7294
77.7 -59.6693
77.725 -59.6092
77.75 -59.5492
77.775 -59.4891
77.8 -59.429
77.825 -59.3689
77.85 -59.3088
77.875 -59.2487
77.9 -59.1886
77.925 -59.1285
77.95 -59.0684
77.975 -59.0083
78 -58.9482
78.025 -58.8881
78.05 -58.828
78.075 -58.7679
78.1 -58.7078
78.125 -58.6478
78.15 -58.5877
78.175 -58.5276
78.2 -58.4675
78.225 -58.4074
78.25 -58.3473
78.275 -58.2872
78.3 -58.2271
78.325 -58.167
78.35 -58.1069
78.375 -58.0468
78.4 -57.9867
78.425 -57.9266
78.45 -57.8665
78.475 -57.8064
78.5 -57.7463
78.525 -57.6862
78.55 -57.6261
78.575 -57.566
78.6 -57.5059
78.625 -57.4458
78.65 -57.3857
78.675 -57.3256
78.7 -57.2655
78.725 -57.2054
78.75 -57.1453
78.775 -57.0852
78.8 -57.0251
78.825 -56.965
78.85 -56.9049
78.875 -56.8447
78.9 -56.7846
78.925 -56.7245
78.95 -56.6644
78.975 -56.6043
79 -56.5442
79.025 -56.4841
79.05 -56.424
79.075 -56.3639
79.1 -56.3038
79.125 -56.2437
79.15 -56.1836
79.175 -56.1235
79.2 -56.0634
79.225 -56.0033
79.25 -55.9432
79.275 -55.883
79.3 -55.8229
79.325 -55.7628
79.35 -55.7027
79.375 -55.6426
79.4 -55.5825
79.425 -55.5224
79.45 -55.4623
79.475 -55.4022
79.5 -55.342
79.525 -55.2819
79.55 -55.2218
79.575 -55.1617
79.6 -55.1016
79.625 -55.0415
79.65 -54.9814
79.675 -54.9213
79.7 -54.8611
79.725 -54.801
79.75 -54.7409
79.775 -54.6808
79.8 -54.6207
79.825 -54.5606
79.85 -54.5005
79.875 -54.4403
79.9 -54.3802
79.925 -54.3201
79.95 -54.26
79.975 -54.1999
80 -54.1398
80.025 -54.0797
80.05 -54.0195
80.075 -53.9594
80.1 -53.8993
80.125 -53.8392
80.15 -53.7791
80.175 -53.719
80.2 -53.6589
80.225 -53.5987
80.25 -53.5386
80.275 -53.4785
80.3 -53.4184
80.325 -53.3583
80.35 -53.2981
80.375 -53.238
80.4 -53.1779
80.425 -53.1178
80.45 -53.0577
80.475 -52.9976
80.5 -52.9374
80.525 -52.8773
80.55 -52.8172
80.575 -52.7571
80.6 -52.6969
80.625 -52.6368
80.65 -52.5767
80.675 -52.5166
80.7 -52.4564
80.725 -52.3963
80.75 -52.3362
80.775 -52.2761
80.8 -52.2159
80.825 -52.1558
80.85 -52.0957
80.875 -52.0355
80.9 -51.9754
80.925 -51.9153
80.95 -51.8551
80.975 -51.795
81 -51.7349
81.025 -51.6747
81.05 -51.6146
81.075 -51.5545
81.1 -51.4943
81.125 -51.4342
81.15 -51.3741
81.175 -51.3139
81.2 -51.2538
81.225 -51.1937
81.25 -51.1335
81.275 -51.0734
81.3 -51.0132
81.325 -50.9531
81.35 -50.893
81.375 -50.8328
81.4 -50.7727
81.425 -50.7125
81.45 -50.6524
81.475 -50.5923
81.5 -50.5321
81.525 -50.472
81.55 -50.4118
81.575 -50.3517
81.6 -50.2915
81.625 -50.2314
81.65 -50.1713
81.675 -50.1111
81.7 -50.051
81.725 -49.9908
81.75 -49.9307
81.775 -49.8705
81.8 -49.8104
81.825 -49.7502
81.85 -49.6901
81.875 -49.6299
81.9 -49.5698
81.925 -49.5096
81.95 -49.4495
81.975 -49.3893
82 -49.3292
82.025 -49.269
82.05 -49.2088
82.075 -49.1487
82.1 -49.0885
82.125 -49.0284
82.15 -48.9682
82.175 -48.908
82.2 -48.8479
82.225 -48.7877
82.25 -48.7275
82.275 -48.6674
82.3 -48.6072
82.325 -48.547
82.35 -48.4869
82.375 -48.4267
82.4 -48.3665
82.425 -48.3064
82.45 -48.2462
82.475 -48.186
82.5 -48.1258
82.525 -48.0657
82.55 -48.0055
82.575 -47.9453
82.6 -47.8851
82.625 -47.8249
82.65 -47.7648
82.675 -47.7046
82.7 -47.6444
82.725 -47.5842
82.75 -47.524
82.775 -47.4638
82.8 -47.4036
82.825 -47.3434
82.85 -47.2833
82.875 -47.2231
82.9 -47.1629
82.925 -47.1027
82.95 -47.0425
82.975 -46.9823
83 -46.9221
83.025 -46.8619
83.05 -46.8017
83.075 -46.7415
83.1 -46.6813
83.125 -46.6211
83.15 -46.5609
83.175 -46.5007
83.2 -46.4405
83.225 -46.3803
83.25 -46.3201
83.275 -46.2599
83.3 -46.1997
83.325 -46.1395
83.35 -46.0792
83.375 -46.019
83.4 -45.9588
83.425 -45.8986
83.45 -45.8384
83.475 -45.7782
83.5 -45.7179
83.525 -45.6577
83.55 -45.5975
83.575 -45.5373
83.6 -45.477
83.625 -45.4168
83.65 -45.3566
83.675 -45.2963
83.7 -45.2361
83.725 -45.1759
83.75 -45.1156
83.775 -45.0554
83.8 -44.9951
83.825 -44.9349
83.85 -44.8746
83.875 -44.8144
83.9 -44.7541
83.925 -44.6939
83.95 -44.6336
83.975 -44.5734
84 -44.5131
84.025 -44.4528
84.05 -44.3926
84.075 -44.3323
84.1 -44.272
84.125 -44.2118
84.15 -44.1515
84.175 -44.0912
84.2 -44.0309
84.225 -43.9706
84.25 -43.9104
84.275 -43.8501
84.3 -43.7898
84.325 -43.7295
84.35 -43.6692
84.375 -43.6089
84.4 -43.5486
84.425 -43.4883
84.45 -43.428
84.475 -43.3677
84.5 -43.3074
84.525 -43.2471
84.55 -43.1868
84.575 -43.1265
84.6 -43.0662
84.625 -43.0059
84.65 -42.9456
84.675 -42.8853
84.7 -42.825
84.725 -42.7647
84.75 -42.7043
84.775 -42.644
84.8 -42.5837
84.825 -42.5234
84.85 -42.463
84.875 -42.4027
84.9 -42.3424
84.925 -42.2821
84.95 -42.2217
84.975 -42.1614
85 -42.1011
85.025 -42.0407
85.05 -41.9804
85.075 -41.92
85.1 -41.8597
85.125 -41.7993
85.15 -41.739
85.175 -41.6786
85.2 -41.6182
85.225 -41.5579
85.25 -41.4975
85.275 -41.4371
85.3 -41.3767
85.325 -41.3163
85.35 -41.256
85.375 -41.1956
85.4 -41.1351
85.425 -41.0747
85.45 -41.0143
85.475 -40.9539
85.5 -40.8934
85.525 -40.833
85.55 -40.7725
85.575 -40.7121
85.6 -40.6516
85.625 -40.5911
85.65 -40.5306
85.675 -40.4701
85.7 -40.4096
85.725 -40.3491
85.75 -40.2885
85.775 -40.228
85.8 -40.1675
85.825 -40.1069
85.85 -40.0463
85.875 -39.9857
85.9 -39.9251
85.925 -39.8645
85.95 -39.8039
85.975 -39.7433
86 -39.6826
86.025 -39.622
86.05 -39.5613
86.075 -39.5007
86.1 -39.44
86.125 -39.3793
86.15 -39.3186
86.175 -39.2579
86.2 -39.1972
86.225 -39.1365
86.25 -39.0758
86.275 -39.015
86.3 -38.9543
86.325 -38.8935
86.35 -38.8328
86.375 -38.772
86.4 -38.7112
86.425 -38.6503
86.45 -38.5895
86.475 -38.5286
86.5 -38.4677
86.525 -38.4067
86.55 -38.3458
86.575 -38.2848
86.6 -38.2238
86.625 -38.1628
86.65 -38.1018
86.675 -38.0407
86.7 -37.9796
86.725 -37.9185
86.75 -37.8574
86.775 -37.7962
86.8 -37.735
86.825 -37.6738
86.85 -37.6126
86.875 -37.5513
86.9 -37.49
86.925 -37.4286
86.95 -37.3672
86.975 -37.3058
87 -37.2443
87.025 -37.1828
87.05 -37.1212
87.075 -37.0597
87.1 -36.9981
87.125 -36.9364
87.15 -36.8747
87.175 -36.813
87.2 -36.7513
87.225 -36.6895
87.25 -36.6277
87.275 -36.5658
87.3 -36.5039
87.325 -36.442
87.35 -36.38
87.375 -36.318
87.4 -36.2559
87.425 -36.1938
87.45 -36.1316
87.475 -36.0694
87.5 -36.0072
87.525 -35.9449
87.55 -35.8825
87.575 -35.8201
87.6 -35.7577
87.625 -35.6951
87.65 -35.6326
87.675 -35.5699
87.7 -35.5073
87.725 -35.4445
87.75 -35.3817
87.775 -35.3189
87.8 -35.256
87.825 -35.193
87.85 -35.13
87.875 -35.0669
87.9 -35.0037
87.925 -34.9405
87.95 -34.8773
87.975 -34.8139
88 -34.7506
88.025 -34.6872
88.05 -34.6236
88.075 -34.56
88.1 -34.4962
88.125 -34.4323
88.15 -34.3682
88.175 -34.3041
88.2 -34.2398
88.225 -34.1753
88.25 -34.1107
88.275 -34.046
88.3 -33.981
88.325 -33.9159
88.35 -33.8506
88.375 -33.7851
88.4 -33.7196
88.425 -33.6538
88.45 -33.588
88.475 -33.5221
88.5 -33.456
88.525 -33.3898
88.55 -33.3234
88.575 -33.2569
88.6 -33.1902
88.625 -33.1233
88.65 -33.0563
88.675 -32.9892
88.7 -32.9217
88.725 -32.854
88.75 -32.7861
88.775 -32.7177
88.8 -32.649
88.825 -32.5796
88.85 -32.5097
88.875 -32.4393
88.9 -32.3683
88.925 -32.2964
88.95 -32.2235
88.975 -32.1496
89 -32.0748
89.025 -31.9989
89.05 -31.9221
89.075 -31.8442
89.1 -31.7653
89.125 -31.6849
89.15 -31.6026
89.175 -31.5184
89.2 -31.4322
89.225 -31.3436
89.25 -31.2525
89.275 -31.1593
89.3 -31.0641
89.325 -30.9671
89.35 -30.8675
89.375 -30.7637
89.4 -30.6567
89.425 -30.5462
89.45 -30.4313
89.475 -30.3099
89.5 -30.1816
89.525 -30.0502
89.55 -29.9183
89.575 -29.7894
89.6 -29.6697
89.625 -29.557
89.65 -29.4523
89.675 -29.3538
89.7 -29.2628
89.725 -29.1854
89.75 -29.1251
89.775 -29.0741
89.8 -29.0298
89.825 -28.9882
89.85 -28.9543
89.875 -28.9324
89.9 -28.9207
89.925 -28.9213
89.95 -28.9292
89.975 -28.9436
90 -28.9657
90.025 -29.0001
90.05 -29.0469
90.075 -29.102
90.1 -29.1591
90.125 -29.214
90.15 -29.2651
90.175 -29.3139
90.2 -29.3599
90.225 -29.4019
90.25 -29.4385
90.275 -29.4697
90.3 -29.4944
90.325 -29.5131
90.35 -29.5281
90.375 -29.5404
90.4 -29.5545
90.425 -29.5737
90.45 -29.5979
90.475 -29.6233
90.5 -29.647
90.525 -29.6682
90.55 -29.6845
90.575 -29.6962
90.6 -29.7039
90.625 -29.7084
90.65 -29.709
90.675 -29.7049
90.7 -29.6959
90.725 -29.6806
90.75 -29.6584
90.775 -29.6289
90.8 -29.5915
90.825 -29.5467
90.85 -29.495
90.875 -29.4358
90.9 -29.3705
90.925 -29.3
90.95 -29.2247
90.975 -29.1449
91 -29.0599
91.025 -28.9703
91.05 -28.8767
91.075 -28.7803
91.1 -28.6887
91.125 -28.6022
91.15 -28.5218
91.175 -28.4427
91.2 -28.3656
91.225 -28.2911
91.25 -28.2135
91.275 -28.1325
91.3 -28.0533
91.325 -27.9789
91.35 -27.9091
91.375 -27.8431
91.4 -27.7824
91.425 -27.7347
91.45 -27.6983
91.475 -27.6656
91.5 -27.6351
91.525 -27.6082
91.55 -27.5887
91.575 -27.5829
91.6 -27.5897
91.625 -27.603
91.65 -27.6201
91.675 -27.644
91.7 -27.6743
91.725 -27.7066
91.75 -27.7383
91.775 -27.7698
91.8 -27.803
91.825 -27.8345
91.85 -27.8644
91.875 -27.8948
91.9 -27.9237
91.925 -27.9473
91.95 -27.9693
91.975 -27.9879
92 -28.0041
92.025 -28.0196
92.05 -28.0308
92.075 -28.0382
92.1 -28.0428
92.125 -28.0408
92.15 -28.0345
92.175 -28.0214
92.2 -28.0045
92.225 -27.9879
92.25 -27.9716
92.275 -27.9572
92.3 -27.9443
92.325 -27.9297
92.35 -27.9118
92.375 -27.8918
92.4 -27.8684
92.425 -27.8419
92.45 -27.8141
92.475 -27.7882
92.5 -27.7653
92.525 -27.7466
92.55 -27.7318
92.575 -27.717
92.6 -27.7026
92.625 -27.6855
92.65 -27.6644
92.675 -27.6396
92.7 -27.6111
92.725 -27.5803
92.75 -27.5541
92.775 -27.5344
92.8 -27.5181
92.825 -27.4986
92.85 -27.4737
92.875 -27.4391
92.9 -27.395
92.925 -27.3424
92.95 -27.2817
92.975 -27.2154
93 -27.1451
93.025 -27.0745
93.05 -27.0087
93.075 -26.9478
93.1 -26.8906
93.125 -26.8364
93.15 -26.7865
93.175 -26.7407
93.2 -26.7024
93.225 -26.6688
93.25 -26.6386
93.275 -26.6103
93.3 -26.5793
93.325 -26.5444
93.35 -26.5084
93.375 -26.473
93.4 -26.4436
93.425 -26.424
93.45 -26.4069
93.475 -26.3825
93.5 -26.3515
93.525 -26.3176
93.55 -26.2818
93.575 -26.2513
93.6 -26.2266
93.625 -26.2007
93.65 -26.1679
93.675 -26.1277
93.7 -26.0812
93.725 -26.0268
93.75 -25.9659
93.775 -25.911
93.8 -25.8652
93.825 -25.8273
93.85 -25.7973
93.875 -25.7774
93.9 -25.7737
93.925 -25.7829
93.95 -25.797
93.975 -25.8099
94 -25.8243
94.025 -25.8444
94.05 -25.8652
94.075 -25.8785
94.1 -25.8835
94.125 -25.8806
94.15 -25.8754
94.175 -25.8692
94.2 -25.8617
94.225 -25.8582
94.25 -25.8659
94.275 -25.8793
94.3 -25.8978
94.325 -25.918
94.35 -25.9362
94.375 -25.9467
94.4 -25.9463
94.425 -25.9327
94.45 -25.9062
94.475 -25.8672
94.5 -25.8216
94.525 -25.7786
94.55 -25.7549
94.575 -25.7467
94.6 -25.7375
94.625 -25.7234
94.65 -25.7049
94.675 -25.6832
94.7 -25.6541
94.725 -25.6135
94.75 -25.5623
94.775 -25.5046
94.8 -25.4408
94.825 -25.3728
94.85 -25.3047
94.875 -25.2368
94.9 -25.1673
94.925 -25.0919
94.95 -25.0108
94.975 -24.9346
95 -24.8731
95.025 -24.8343
95.05 -24.8229
95.075 -24.8379
95.1 -24.8692
95.125 -24.9087
95.15 -24.9485
95.175 -24.9866
95.2 -25.0217
95.225 -25.0579
95.25 -25.1016
95.275 -25.1442
95.3 -25.1845
95.325 -25.2216
95.35 -25.2564
95.375 -25.2863
95.4 -25.3115
95.425 -25.3315
95.45 -25.3443
95.475 -25.3503
95.5 -25.352
95.525 -25.3531
95.55 -25.3592
95.575 -25.376
95.6 -25.4006
95.625 -25.4335
95.65 -25.4786
95.675 -25.5372
95.7 -25.6
95.725 -25.6613
95.75 -25.7188
95.775 -25.772
95.8 -25.8214
95.825 -25.8662
95.85 -25.9058
95.875 -25.9405
95.9 -25.9688
95.925 -25.9903
95.95 -26.0053
95.975 -26.0149
96 -26.019
96.025 -26.0163
96.05 -26.0073
96.075 -25.9908
96.1 -25.9679
96.125 -25.9389
96.15 -25.905
96.175 -25.8672
96.2 -25.8234
96.225 -25.7723
96.25 -25.7136
96.275 -25.6471
96.3 -25.5772
96.325 -25.5089
96.35 -25.4429
96.375 -25.3844
96.4 -25.332
96.425 -25.2824
96.45 -25.2465
96.475 -25.2265
96.5 -25.226
96.525 -25.2454
96.55 -25.2762
96.575 -25.3079
96.6 -25.3355
96.625 -25.3653
96.65 -25.4046
96.675 -25.4546
96.7 -25.5113
96.725 -25.5705
96.75 -25.6323
96.775 -25.6948
96.8 -25.7579
96.825 -25.8208
96.85 -25.8785
96.875 -25.9303
96.9 -25.9775
96.925 -26.0209
96.95 -26.0662
96.975 -26.1144
97 -26.1658
97.025 -26.2155
97.05 -26.2624
97.075 -26.3044
97.1 -26.3404
97.125 -26.3707
97.15 -26.3949
97.175 -26.4125
97.2 -26.4207
97.225 -26.4191
97.25 -26.418
97.275 -26.4234
97.3 -26.4352
97.325 -26.4489
97.35 -26.4621
97.375 -26.4708
97.4 -26.4784
97.425 -26.4885
97.45 -26.496
97.475 -26.4992
97.5 -26.4963
97.525 -26.4891
97.55 -26.4826
97.575 -26.4774
97.6 -26.4748
97.625 -26.4752
97.65 -26.477
97.675 -26.4802
97.7 -26.4896
97.725 -26.5045
97.75 -26.5224
97.775 -26.5432
97.8 -26.5676
97.825 -26.5899
97.85 -26.6044
97.875 -26.6123
97.9 -26.619
97.925 -26.6237
97.95 -26.6279
97.975 -26.6297
98 -26.6297
98.025 -26.633
98.05 -26.6479
98.075 -26.6787
98.1 -26.7151
98.125 -26.7484
98.15 -26.7728
98.175 -26.7834
98.2 -26.7821
98.225 -26.7719
98.25 -26.7555
98.275 -26.7348
98.3 -26.71
98.325 -26.6824
98.35 -26.6507
98.375 -26.6128
98.4 -26.5676
98.425 -26.5167
98.45 -26.4633
98.475 -26.409
98.5 -26.3556
98.525 -26.307
98.55 -26.2629
98.575 -26.2156
98.6 -26.1664
98.625 -26.1171
98.65 -26.0652
98.675 -26.0107
98.7 -25.9531
98.725 -25.8866
98.75 -25.8171
98.775 -25.755
98.8 -25.7
98.825 -25.6474
98.85 -25.5951
98.875 -25.5441
98.9 -25.5021
98.925 -25.4831
98.95 -25.4913
98.975 -25.51
99 -25.5266
99.025 -25.543
99.05 -25.5596
99.075 -25.5768
99.1 -25.5964
99.125 -25.6193
99.15 -25.6478
99.175 -25.6736
99.2 -25.6941
99.225 -25.7123
99.25 -25.7267
99.275 -25.738
99.3 -25.7476
99.325 -25.7564
99.35 -25.7657
99.375 -25.7746
99.4 -25.7851
99.425 -25.7995
99.45 -25.8155
99.475 -25.8339
99.5 -25.8635
99.525 -25.9002
99.55 -25.9333
99.575 -25.9632
99.6 -25.9919
99.625 -26.023
99.65 -26.0574
99.675 -26.0955
99.7 -26.142
99.725 -26.1904
99.75 -26.238
99.775 -26.2853
99.8 -26.3309
99.825 -26.3716
99.85 -26.4103
99.875 -26.4508
99.9 -26.4929
99.925 -26.536
99.95 -26.5781
99.975 -26.62
100 -26.6604
