# Supplementary material for: Uptake of N2O5 by aqueous aerosol unveiled using chemically accurate many-body potentials
Source: Nat Commun. 2022 Mar 10;13:1266. doi: 10.1038/s41467-022-28697-8 (PMC8913772; doi:10.1038/s41467-022-28697-8)
Supplement: Supplementary file 3 — Source Data [file 41467_2022_28697_MOESM3_ESM.zip › n2o5-uptake-data/Fig2/scattering/rep10run15/relcom_gds.dat]

0.025 11.7866
0.05 11.7919
0.075 11.7971
0.1 11.8023
0.125 11.8074
0.15 11.8126
0.175 11.8177
0.2 11.8228
0.225 11.8279
0.25 11.8329
0.275 11.8379
0.3 11.843
0.325 11.8479
0.35 11.8529
0.375 11.8578
0.4 11.8627
0.425 11.8676
0.45 11.8725
0.475 11.8774
0.5 11.8823
0.525 11.8871
0.55 11.8919
0.575 11.8967
0.6 11.9015
0.625 11.9062
0.65 11.911
0.675 11.9157
0.7 11.9205
0.725 11.9252
0.75 11.9299
0.775 11.9347
0.8 11.9394
0.825 11.9441
0.85 11.9488
0.875 11.9535
0.9 11.9582
0.925 11.9629
0.95 11.9676
0.975 11.9722
1 11.9768
1.025 11.9814
1.05 11.986
1.075 11.9905
1.1 11.995
1.125 11.9995
1.15 12.004
1.175 12.0084
1.2 12.0129
1.225 12.0173
1.25 12.0217
1.275 12.026
1.3 12.0304
1.325 12.0347
1.35 12.0389
1.375 12.0432
1.4 12.0475
1.425 12.0517
1.45 12.056
1.475 12.0602
1.5 12.0644
1.525 12.0686
1.55 12.0728
1.575 12.077
1.6 12.0811
1.625 12.0852
1.65 12.0893
1.675 12.0934
1.7 12.0975
1.725 12.1015
1.75 12.1055
1.775 12.1096
1.8 12.1136
1.825 12.1176
1.85 12.1216
1.875 12.1255
1.9 12.1295
1.925 12.1334
1.95 12.1373
1.975 12.1412
2 12.1451
2.025 12.149
2.05 12.1529
2.075 12.1567
2.1 12.1606
2.125 12.1644
2.15 12.1682
2.175 12.1721
2.2 12.1759
2.225 12.1797
2.25 12.1835
2.275 12.1873
2.3 12.1911
2.325 12.1948
2.35 12.1986
2.375 12.2024
2.4 12.2061
2.425 12.2098
2.45 12.2136
2.475 12.2173
2.5 12.221
2.525 12.2247
2.55 12.2284
2.575 12.232
2.6 12.2357
2.625 12.2393
2.65 12.243
2.675 12.2466
2.7 12.2502
2.725 12.2539
2.75 12.2575
2.775 12.2611
2.8 12.2646
2.825 12.2682
2.85 12.2718
2.875 12.2753
2.9 12.2789
2.925 12.2824
2.95 12.2859
2.975 12.2894
3 12.2929
3.025 12.2963
3.05 12.2998
3.075 12.3032
3.1 12.3066
3.125 12.31
3.15 12.3133
3.175 12.3167
3.2 12.32
3.225 12.3233
3.25 12.3266
3.275 12.3299
3.3 12.3332
3.325 12.3365
3.35 12.3398
3.375 12.343
3.4 12.3463
3.425 12.3495
3.45 12.3527
3.475 12.356
3.5 12.3592
3.525 12.3624
3.55 12.3656
3.575 12.3688
3.6 12.372
3.625 12.3752
3.65 12.3784
3.675 12.3816
3.7 12.3848
3.725 12.3879
3.75 12.3911
3.775 12.3942
3.8 12.3973
3.825 12.4005
3.85 12.4036
3.875 12.4067
3.9 12.4098
3.925 12.4129
3.95 12.4159
3.975 12.419
4 12.422
4.025 12.425
4.05 12.428
4.075 12.4309
4.1 12.4338
4.125 12.4367
4.15 12.4395
4.175 12.4424
4.2 12.4452
4.225 12.4479
4.25 12.4506
4.275 12.4533
4.3 12.456
4.325 12.4587
4.35 12.4613
4.375 12.4639
4.4 12.4665
4.425 12.4692
4.45 12.4718
4.475 12.4744
4.5 12.477
4.525 12.4797
4.55 12.4823
4.575 12.4849
4.6 12.4875
4.625 12.49
4.65 12.4926
4.675 12.4952
4.7 12.4977
4.725 12.5003
4.75 12.5028
4.775 12.5053
4.8 12.5078
4.825 12.5103
4.85 12.5127
4.875 12.5152
4.9 12.5176
4.925 12.52
4.95 12.5223
4.975 12.5247
5 12.527
5.025 12.5293
5.05 12.5316
5.075 12.5339
5.1 12.5362
5.125 12.5384
5.15 12.5407
5.175 12.5429
5.2 12.5451
5.225 12.5472
5.25 12.5494
5.275 12.5515
5.3 12.5535
5.325 12.5555
5.35 12.5575
5.375 12.5594
5.4 12.5613
5.425 12.5631
5.45 12.5648
5.475 12.5665
5.5 12.5682
5.525 12.5698
5.55 12.5715
5.575 12.5731
5.6 12.5746
5.625 12.5762
5.65 12.5777
5.675 12.5793
5.7 12.5808
5.725 12.5822
5.75 12.5837
5.775 12.5852
5.8 12.5866
5.825 12.5881
5.85 12.5896
5.875 12.5911
5.9 12.5926
5.925 12.594
5.95 12.5955
5.975 12.597
6 12.5985
6.025 12.6
6.05 12.6014
6.075 12.6029
6.1 12.6043
6.125 12.6057
6.15 12.6071
6.175 12.6084
6.2 12.6098
6.225 12.6112
6.25 12.6125
6.275 12.6138
6.3 12.6151
6.325 12.6164
6.35 12.6177
6.375 12.6189
6.4 12.6202
6.425 12.6214
6.45 12.6227
6.475 12.6239
6.5 12.6252
6.525 12.6265
6.55 12.6278
6.575 12.6291
6.6 12.6304
6.625 12.6317
6.65 12.633
6.675 12.6343
6.7 12.6355
6.725 12.6368
6.75 12.638
6.775 12.6393
6.8 12.6405
6.825 12.6417
6.85 12.6429
6.875 12.644
6.9 12.6452
6.925 12.6463
6.95 12.6475
6.975 12.6486
7 12.6497
7.025 12.6509
7.05 12.652
7.075 12.6531
7.1 12.6542
7.125 12.6553
7.15 12.6564
7.175 12.6575
7.2 12.6586
7.225 12.6596
7.25 12.6607
7.275 12.6617
7.3 12.6627
7.325 12.6637
7.35 12.6647
7.375 12.6657
7.4 12.6667
7.425 12.6676
7.45 12.6686
7.475 12.6696
7.5 12.6705
7.525 12.6715
7.55 12.6724
7.575 12.6733
7.6 12.6742
7.625 12.6751
7.65 12.676
7.675 12.6769
7.7 12.6777
7.725 12.6786
7.75 12.6794
7.775 12.6803
7.8 12.6811
7.825 12.682
7.85 12.6828
7.875 12.6836
7.9 12.6844
7.925 12.6851
7.95 12.6859
7.975 12.6867
8 12.6874
8.025 12.6881
8.05 12.6889
8.075 12.6896
8.1 12.6903
8.125 12.691
8.15 12.6916
8.175 12.6923
8.2 12.6929
8.225 12.6935
8.25 12.6941
8.275 12.6947
8.3 12.6953
8.325 12.6959
8.35 12.6964
8.375 12.6969
8.4 12.6974
8.425 12.6979
8.45 12.6984
8.475 12.6988
8.5 12.6992
8.525 12.6996
8.55 12.6999
8.575 12.7002
8.6 12.7005
8.625 12.7008
8.65 12.701
8.675 12.7012
8.7 12.7015
8.725 12.7016
8.75 12.7018
8.775 12.702
8.8 12.7021
8.825 12.7023
8.85 12.7024
8.875 12.7025
8.9 12.7026
8.925 12.7027
8.95 12.7028
8.975 12.7029
9 12.703
9.025 12.7031
9.05 12.7032
9.075 12.7033
9.1 12.7033
9.125 12.7034
9.15 12.7034
9.175 12.7034
9.2 12.7034
9.225 12.7034
9.25 12.7033
9.275 12.7033
9.3 12.7032
9.325 12.7032
9.35 12.7031
9.375 12.703
9.4 12.703
9.425 12.7029
9.45 12.7028
9.475 12.7027
9.5 12.7027
9.525 12.7026
9.55 12.7024
9.575 12.7023
9.6 12.7022
9.625 12.702
9.65 12.7019
9.675 12.7017
9.7 12.7015
9.725 12.7013
9.75 12.7011
9.775 12.7008
9.8 12.7006
9.825 12.7003
9.85 12.7001
9.875 12.6998
9.9 12.6995
9.925 12.6992
9.95 12.6989
9.975 12.6986
10 12.6983
10.025 12.698
10.05 12.6976
10.075 12.6972
10.1 12.6968
10.125 12.6964
10.15 12.696
10.175 12.6956
10.2 12.6952
10.225 12.6948
10.25 12.6943
10.275 12.6939
10.3 12.6934
10.325 12.693
10.35 12.6925
10.375 12.6921
10.4 12.6916
10.425 12.6911
10.45 12.6906
10.475 12.6901
10.5 12.6896
10.525 12.6891
10.55 12.6885
10.575 12.688
10.6 12.6874
10.625 12.6869
10.65 12.6863
10.675 12.6857
10.7 12.6851
10.725 12.6845
10.75 12.6839
10.775 12.6833
10.8 12.6827
10.825 12.6821
10.85 12.6814
10.875 12.6807
10.9 12.6801
10.925 12.6794
10.95 12.6787
10.975 12.678
11 12.6773
11.025 12.6766
11.05 12.6758
11.075 12.6751
11.1 12.6743
11.125 12.6736
11.15 12.6728
11.175 12.672
11.2 12.6712
11.225 12.6704
11.25 12.6696
11.275 12.6687
11.3 12.6679
11.325 12.667
11.35 12.6661
11.375 12.6652
11.4 12.6642
11.425 12.6633
11.45 12.6624
11.475 12.6614
11.5 12.6605
11.525 12.6595
11.55 12.6585
11.575 12.6575
11.6 12.6566
11.625 12.6556
11.65 12.6546
11.675 12.6536
11.7 12.6526
11.725 12.6515
11.75 12.6505
11.775 12.6495
11.8 12.6485
11.825 12.6475
11.85 12.6465
11.875 12.6455
11.9 12.6445
11.925 12.6435
11.95 12.6424
11.975 12.6414
12 12.6404
12.025 12.6393
12.05 12.6382
12.075 12.6371
12.1 12.636
12.125 12.6349
12.15 12.6338
12.175 12.6326
12.2 12.6314
12.225 12.6302
12.25 12.629
12.275 12.6278
12.3 12.6265
12.325 12.6252
12.35 12.6239
12.375 12.6226
12.4 12.6212
12.425 12.6199
12.45 12.6185
12.475 12.6172
12.5 12.6158
12.525 12.6144
12.55 12.6131
12.575 12.6117
12.6 12.6103
12.625 12.6088
12.65 12.6074
12.675 12.606
12.7 12.6045
12.725 12.603
12.75 12.6015
12.775 12.6
12.8 12.5985
12.825 12.5969
12.85 12.5953
12.875 12.5938
12.9 12.5922
12.925 12.5906
12.95 12.589
12.975 12.5874
13 12.5857
13.025 12.5841
13.05 12.5825
13.075 12.5808
13.1 12.5791
13.125 12.5775
13.15 12.5758
13.175 12.5741
13.2 12.5725
13.225 12.5708
13.25 12.5691
13.275 12.5675
13.3 12.5658
13.325 12.5641
13.35 12.5624
13.375 12.5607
13.4 12.559
13.425 12.5573
13.45 12.5556
13.475 12.5539
13.5 12.5521
13.525 12.5503
13.55 12.5485
13.575 12.5467
13.6 12.5449
13.625 12.5431
13.65 12.5413
13.675 12.5394
13.7 12.5376
13.725 12.5357
13.75 12.5339
13.775 12.532
13.8 12.5302
13.825 12.5284
13.85 12.5265
13.875 12.5247
13.9 12.5228
13.925 12.521
13.95 12.5191
13.975 12.5172
14 12.5154
14.025 12.5135
14.05 12.5116
14.075 12.5098
14.1 12.5079
14.125 12.506
14.15 12.5041
14.175 12.5022
14.2 12.5003
14.225 12.4984
14.25 12.4965
14.275 12.4946
14.3 12.4927
14.325 12.4907
14.35 12.4888
14.375 12.4869
14.4 12.4849
14.425 12.483
14.45 12.481
14.475 12.479
14.5 12.4771
14.525 12.4751
14.55 12.4731
14.575 12.4711
14.6 12.469
14.625 12.467
14.65 12.465
14.675 12.4629
14.7 12.4609
14.725 12.4588
14.75 12.4567
14.775 12.4546
14.8 12.4525
14.825 12.4504
14.85 12.4483
14.875 12.4461
14.9 12.444
14.925 12.4418
14.95 12.4396
14.975 12.4373
15 12.4351
15.025 12.4328
15.05 12.4304
15.075 12.4281
15.1 12.4257
15.125 12.4233
15.15 12.4208
15.175 12.4184
15.2 12.4159
15.225 12.4134
15.25 12.4109
15.275 12.4084
15.3 12.4058
15.325 12.4033
15.35 12.4007
15.375 12.398
15.4 12.3954
15.425 12.3928
15.45 12.3901
15.475 12.3874
15.5 12.3848
15.525 12.3821
15.55 12.3794
15.575 12.3766
15.6 12.3739
15.625 12.3712
15.65 12.3684
15.675 12.3657
15.7 12.3629
15.725 12.3602
15.75 12.3574
15.775 12.3546
15.8 12.3519
15.825 12.3491
15.85 12.3463
15.875 12.3434
15.9 12.3406
15.925 12.3378
15.95 12.3349
15.975 12.332
16 12.3292
16.025 12.3263
16.05 12.3234
16.075 12.3205
16.1 12.3176
16.125 12.3146
16.15 12.3117
16.175 12.3088
16.2 12.3059
16.225 12.303
16.25 12.3
16.275 12.2971
16.3 12.2941
16.325 12.2912
16.35 12.2882
16.375 12.2851
16.4 12.2821
16.425 12.2791
16.45 12.276
16.475 12.2729
16.5 12.2698
16.525 12.2667
16.55 12.2635
16.575 12.2604
16.6 12.2572
16.625 12.2541
16.65 12.2509
16.675 12.2477
16.7 12.2445
16.725 12.2412
16.75 12.2379
16.775 12.2346
16.8 12.2313
16.825 12.228
16.85 12.2247
16.875 12.2213
16.9 12.218
16.925 12.2146
16.95 12.2113
16.975 12.2079
17 12.2046
17.025 12.2012
17.05 12.1978
17.075 12.1945
17.1 12.1911
17.125 12.1877
17.15 12.1844
17.175 12.181
17.2 12.1776
17.225 12.1742
17.25 12.1709
17.275 12.1675
17.3 12.1642
17.325 12.1608
17.35 12.1574
17.375 12.1541
17.4 12.1507
17.425 12.1473
17.45 12.144
17.475 12.1406
17.5 12.1372
17.525 12.1339
17.55 12.1305
17.575 12.1271
17.6 12.1237
17.625 12.1203
17.65 12.1169
17.675 12.1135
17.7 12.1101
17.725 12.1066
17.75 12.1032
17.775 12.0998
17.8 12.0963
17.825 12.0929
17.85 12.0894
17.875 12.086
17.9 12.0825
17.925 12.079
17.95 12.0755
17.975 12.072
18 12.0685
18.025 12.065
18.05 12.0615
18.075 12.0579
18.1 12.0543
18.125 12.0507
18.15 12.0471
18.175 12.0434
18.2 12.0397
18.225 12.036
18.25 12.0323
18.275 12.0285
18.3 12.0247
18.325 12.0209
18.35 12.0171
18.375 12.0132
18.4 12.0093
18.425 12.0054
18.45 12.0014
18.475 11.9975
18.5 11.9935
18.525 11.9895
18.55 11.9854
18.575 11.9814
18.6 11.9773
18.625 11.9732
18.65 11.9691
18.675 11.965
18.7 11.9609
18.725 11.9567
18.75 11.9525
18.775 11.9483
18.8 11.9441
18.825 11.9399
18.85 11.9357
18.875 11.9314
18.9 11.927
18.925 11.9227
18.95 11.9183
18.975 11.9139
19 11.9095
19.025 11.9051
19.05 11.9006
19.075 11.8962
19.1 11.8917
19.125 11.8871
19.15 11.8826
19.175 11.878
19.2 11.8733
19.225 11.8687
19.25 11.8639
19.275 11.8592
19.3 11.8544
19.325 11.8496
19.35 11.8447
19.375 11.8398
19.4 11.8349
19.425 11.83
19.45 11.825
19.475 11.8201
19.5 11.8151
19.525 11.8101
19.55 11.8051
19.575 11.8001
19.6 11.795
19.625 11.79
19.65 11.7849
19.675 11.7798
19.7 11.7748
19.725 11.7697
19.75 11.7646
19.775 11.7595
19.8 11.7544
19.825 11.7493
19.85 11.7441
19.875 11.739
19.9 11.7338
19.925 11.7287
19.95 11.7235
19.975 11.7183
20 11.7131
20.025 11.7078
20.05 11.7026
20.075 11.6973
20.1 11.6921
20.125 11.6868
20.15 11.6814
20.175 11.6761
20.2 11.6707
20.225 11.6653
20.25 11.6599
20.275 11.6544
20.3 11.649
20.325 11.6435
20.35 11.638
20.375 11.6325
20.4 11.627
20.425 11.6215
20.45 11.6159
20.475 11.6103
20.5 11.6047
20.525 11.599
20.55 11.5933
20.575 11.5875
20.6 11.5817
20.625 11.5759
20.65 11.5701
20.675 11.5642
20.7 11.5583
20.725 11.5523
20.75 11.5464
20.775 11.5404
20.8 11.5344
20.825 11.5284
20.85 11.5223
20.875 11.5163
20.9 11.5102
20.925 11.5041
20.95 11.498
20.975 11.4919
21 11.4857
21.025 11.4796
21.05 11.4734
21.075 11.4673
21.1 11.4611
21.125 11.4549
21.15 11.4487
21.175 11.4424
21.2 11.4362
21.225 11.43
21.25 11.4237
21.275 11.4174
21.3 11.4111
21.325 11.4047
21.35 11.3984
21.375 11.392
21.4 11.3856
21.425 11.3791
21.45 11.3727
21.475 11.3662
21.5 11.3596
21.525 11.3531
21.55 11.3465
21.575 11.3398
21.6 11.3332
21.625 11.3265
21.65 11.3198
21.675 11.313
21.7 11.3063
21.725 11.2995
21.75 11.2927
21.775 11.2859
21.8 11.279
21.825 11.2721
21.85 11.2652
21.875 11.2582
21.9 11.2511
21.925 11.2441
21.95 11.2369
21.975 11.2297
22 11.2224
22.025 11.2151
22.05 11.2077
22.075 11.2003
22.1 11.1929
22.125 11.1854
22.15 11.178
22.175 11.1705
22.2 11.163
22.225 11.1554
22.25 11.1479
22.275 11.1404
22.3 11.1328
22.325 11.1252
22.35 11.1175
22.375 11.1099
22.4 11.1022
22.425 11.0944
22.45 11.0867
22.475 11.0789
22.5 11.0711
22.525 11.0633
22.55 11.0554
22.575 11.0475
22.6 11.0396
22.625 11.0317
22.65 11.0238
22.675 11.0158
22.7 11.0078
22.725 10.9997
22.75 10.9917
22.775 10.9835
22.8 10.9754
22.825 10.9672
22.85 10.959
22.875 10.9508
22.9 10.9425
22.925 10.9342
22.95 10.9258
22.975 10.9174
23 10.909
23.025 10.9006
23.05 10.8921
23.075 10.8836
23.1 10.875
23.125 10.8665
23.15 10.8579
23.175 10.8493
23.2 10.8407
23.225 10.832
23.25 10.8234
23.275 10.8147
23.3 10.806
23.325 10.7973
23.35 10.7885
23.375 10.7798
23.4 10.771
23.425 10.7623
23.45 10.7534
23.475 10.7446
23.5 10.7357
23.525 10.7268
23.55 10.7179
23.575 10.709
23.6 10.7001
23.625 10.6911
23.65 10.6821
23.675 10.6731
23.7 10.664
23.725 10.6549
23.75 10.6458
23.775 10.6367
23.8 10.6275
23.825 10.6183
23.85 10.6091
23.875 10.5998
23.9 10.5904
23.925 10.5811
23.95 10.5717
23.975 10.5622
24 10.5528
24.025 10.5433
24.05 10.5338
24.075 10.5242
24.1 10.5147
24.125 10.5051
24.15 10.4955
24.175 10.4858
24.2 10.476
24.225 10.4662
24.25 10.4563
24.275 10.4464
24.3 10.4365
24.325 10.4265
24.35 10.4164
24.375 10.4063
24.4 10.3961
24.425 10.3859
24.45 10.3756
24.475 10.3652
24.5 10.3548
24.525 10.3444
24.55 10.3339
24.575 10.3233
24.6 10.3127
24.625 10.3021
24.65 10.2914
24.675 10.2807
24.7 10.2699
24.725 10.2591
24.75 10.2482
24.775 10.2374
24.8 10.2265
24.825 10.2155
24.85 10.2046
24.875 10.1936
24.9 10.1825
24.925 10.1714
24.95 10.1602
24.975 10.1489
25 10.1377
25.025 10.1263
25.05 10.115
25.075 10.1036
25.1 10.0921
25.125 10.0805
25.15 10.069
25.175 10.0574
25.2 10.0457
25.225 10.0339
25.25 10.022
25.275 10.0101
25.3 9.998
25.325 9.9859
25.35 9.9737
25.375 9.9615
25.4 9.9492
25.425 9.9368
25.45 9.9244
25.475 9.912
25.5 9.8995
25.525 9.8869
25.55 9.8744
25.575 9.8618
25.6 9.8491
25.625 9.8365
25.65 9.8238
25.675 9.8111
25.7 9.7983
25.725 9.7856
25.75 9.7728
25.775 9.76
25.8 9.7472
25.825 9.7344
25.85 9.7217
25.875 9.7089
25.9 9.6961
25.925 9.6833
25.95 9.6705
25.975 9.6577
26 9.6449
26.025 9.6321
26.05 9.6193
26.075 9.6064
26.1 9.5935
26.125 9.5806
26.15 9.5676
26.175 9.5546
26.2 9.5416
26.225 9.5285
26.25 9.5154
26.275 9.5022
26.3 9.4891
26.325 9.4758
26.35 9.4625
26.375 9.4492
26.4 9.4359
26.425 9.4226
26.45 9.4092
26.475 9.3959
26.5 9.3826
26.525 9.3692
26.55 9.3557
26.575 9.3422
26.6 9.3286
26.625 9.315
26.65 9.3013
26.675 9.2874
26.7 9.2735
26.725 9.2595
26.75 9.2455
26.775 9.2313
26.8 9.217
26.825 9.2027
26.85 9.1884
26.875 9.1739
26.9 9.1593
26.925 9.1447
26.95 9.1299
26.975 9.115
27 9.1001
27.025 9.0851
27.05 9.07
27.075 9.0548
27.1 9.0395
27.125 9.0242
27.15 9.0088
27.175 8.9933
27.2 8.9778
27.225 8.9622
27.25 8.9466
27.275 8.9308
27.3 8.915
27.325 8.899
27.35 8.883
27.375 8.8669
27.4 8.8507
27.425 8.8345
27.45 8.8181
27.475 8.8017
27.5 8.7851
27.525 8.7685
27.55 8.7518
27.575 8.7351
27.6 8.7183
27.625 8.7014
27.65 8.6842
27.675 8.667
27.7 8.6496
27.725 8.6319
27.75 8.6142
27.775 8.5964
27.8 8.5784
27.825 8.5601
27.85 8.5416
27.875 8.5228
27.9 8.5037
27.925 8.4845
27.95 8.465
27.975 8.4449
28 8.4243
28.025 8.4035
28.05 8.3825
28.075 8.3615
28.1 8.3403
28.125 8.3189
28.15 8.2974
28.175 8.2757
28.2 8.254
28.225 8.2322
28.25 8.2106
28.275 8.1889
28.3 8.1673
28.325 8.1457
28.35 8.1241
28.375 8.1024
28.4 8.0805
28.425 8.0584
28.45 8.0363
28.475 8.0141
28.5 7.9918
28.525 7.9693
28.55 7.9466
28.575 7.9236
28.6 7.9003
28.625 7.8768
28.65 7.8529
28.675 7.8288
28.7 7.8044
28.725 7.7798
28.75 7.7548
28.775 7.7295
28.8 7.7037
28.825 7.6777
28.85 7.6511
28.875 7.6242
28.9 7.5968
28.925 7.5691
28.95 7.5409
28.975 7.5124
29 7.4837
29.025 7.4546
29.05 7.425
29.075 7.395
29.1 7.3643
29.125 7.3331
29.15 7.3015
29.175 7.2691
29.2 7.2359
29.225 7.2025
29.25 7.1686
29.275 7.1343
29.3 7.0995
29.325 7.0639
29.35 7.0275
29.375 6.9904
29.4 6.9524
29.425 6.9136
29.45 6.8739
29.475 6.8335
29.5 6.7924
29.525 6.7505
29.55 6.7075
29.575 6.6636
29.6 6.6188
29.625 6.5729
29.65 6.5254
29.675 6.4765
29.7 6.4265
29.725 6.3751
29.75 6.3223
29.775 6.2684
29.8 6.2133
29.825 6.1569
29.85 6.0985
29.875 6.038
29.9 5.9756
29.925 5.9107
29.95 5.8436
29.975 5.7745
30 5.7027
30.025 5.6279
30.05 5.5538
30.075 5.4851
30.1 5.4256
30.125 5.3692
30.15 5.3104
30.175 5.2475
30.2 5.1786
30.225 5.1025
30.25 5.0192
30.275 4.9319
30.3 4.8499
30.325 4.7761
30.35 4.6999
30.375 4.6175
30.4 4.5305
30.425 4.4386
30.45 4.3407
30.475 4.2428
30.5 4.1544
30.525 4.0791
30.55 4.0416
30.575 4.0444
30.6 4.0587
30.625 4.0711
30.65 4.0764
30.675 4.0741
30.7 4.0664
30.725 4.0556
30.75 4.0395
30.775 4.0181
30.8 3.9919
30.825 3.9625
30.85 3.932
30.875 3.9011
30.9 3.8702
30.925 3.8367
30.95 3.803
30.975 3.7727
31 3.7418
31.025 3.707
31.05 3.6676
31.075 3.6228
31.1 3.5723
31.125 3.517
31.15 3.4612
31.175 3.4094
31.2 3.369
31.225 3.3459
31.25 3.3357
31.275 3.3363
31.3 3.346
31.325 3.3596
31.35 3.3697
31.375 3.3744
31.4 3.3729
31.425 3.3641
31.45 3.3494
31.475 3.3296
31.5 3.3041
31.525 3.2724
31.55 3.2352
31.575 3.193
31.6 3.148
31.625 3.1049
31.65 3.0648
31.675 3.031
31.7 3.0069
31.725 2.9855
31.75 2.9625
31.775 2.9382
31.8 2.9146
31.825 2.891
31.85 2.8693
31.875 2.845
31.9 2.8167
31.925 2.7859
31.95 2.7506
31.975 2.7148
32 2.6792
32.025 2.6479
32.05 2.6219
32.075 2.5981
32.1 2.5779
32.125 2.5596
32.15 2.5354
32.175 2.5075
32.2 2.4767
32.225 2.4473
32.25 2.4241
32.275 2.4039
32.3 2.3846
32.325 2.3665
32.35 2.3479
32.375 2.3364
32.4 2.3419
32.425 2.3563
32.45 2.3728
32.475 2.3893
32.5 2.3987
32.525 2.4005
32.55 2.3953
32.575 2.3831
32.6 2.3642
32.625 2.3437
32.65 2.3303
32.675 2.3337
32.7 2.35
32.725 2.3754
32.75 2.4104
32.775 2.4479
32.8 2.4808
32.825 2.5073
32.85 2.5252
32.875 2.5347
32.9 2.5363
32.925 2.5306
32.95 2.5202
32.975 2.5065
33 2.488
33.025 2.4655
33.05 2.4443
33.075 2.4223
33.1 2.4075
33.125 2.4067
33.15 2.4226
33.175 2.4576
33.2 2.5101
33.225 2.5704
33.25 2.6303
33.275 2.6877
33.3 2.7427
33.325 2.7949
33.35 2.8438
33.375 2.8898
33.4 2.935
33.425 2.977
33.45 3.0144
33.475 3.0482
33.5 3.0778
33.525 3.1061
33.55 3.1343
33.575 3.1614
33.6 3.184
33.625 3.2012
33.65 3.2147
33.675 3.2244
33.7 3.2285
33.725 3.2269
33.75 3.2261
33.775 3.229
33.8 3.2338
33.825 3.2371
33.85 3.241
33.875 3.243
33.9 3.2446
33.925 3.2446
33.95 3.243
33.975 3.2416
34 3.2388
34.025 3.2333
34.05 3.2248
34.075 3.211
34.1 3.1907
34.125 3.1631
34.15 3.1293
34.175 3.09
34.2 3.0451
34.225 2.993
34.25 2.9343
34.275 2.8686
34.3 2.7957
34.325 2.7179
34.35 2.6361
34.375 2.5524
34.4 2.4691
34.425 2.3984
34.45 2.3429
34.475 2.2983
34.5 2.2617
34.525 2.2296
34.55 2.2028
34.575 2.1858
34.6 2.1763
34.625 2.1714
34.65 2.1686
34.675 2.1674
34.7 2.1647
34.725 2.1592
34.75 2.1503
34.775 2.1333
34.8 2.1082
34.825 2.0763
34.85 2.035
34.875 1.9852
34.9 1.9304
34.925 1.872
34.95 1.8161
34.975 1.7758
35 1.7602
35.025 1.7652
35.05 1.7839
35.075 1.8136
35.1 1.8571
35.125 1.9064
35.15 1.9566
35.175 2.0062
35.2 2.0538
35.225 2.0973
35.25 2.1344
35.275 2.165
35.3 2.1898
35.325 2.2099
35.35 2.2245
35.375 2.2331
35.4 2.2359
35.425 2.2344
35.45 2.2285
35.475 2.219
35.5 2.2074
35.525 2.1936
35.55 2.1765
35.575 2.1548
35.6 2.1289
35.625 2.0994
35.65 2.0682
35.675 2.0362
35.7 2.003
35.725 1.968
35.75 1.9315
35.775 1.8942
35.8 1.8572
35.825 1.8199
35.85 1.7804
35.875 1.7383
35.9 1.6918
35.925 1.6395
35.95 1.5811
35.975 1.5158
36 1.4458
36.025 1.376
36.05 1.3136
36.075 1.2638
36.1 1.2251
36.125 1.1893
36.15 1.1474
36.175 1.0981
36.2 1.0398
36.225 0.9758
36.25 0.9141
36.275 0.8594
36.3 0.8101
36.325 0.7703
36.35 0.7357
36.375 0.7066
36.4 0.6797
36.425 0.6511
36.45 0.6187
36.475 0.5847
36.5 0.5548
36.525 0.5419
36.55 0.5543
36.575 0.5922
36.6 0.6528
36.625 0.7338
36.65 0.8379
36.675 0.95
36.7 1.0584
36.725 1.1579
36.75 1.2484
36.775 1.3323
36.8 1.4109
36.825 1.4807
36.85 1.54
36.875 1.5881
36.9 1.6228
36.925 1.6451
36.95 1.6571
36.975 1.6625
37 1.665
37.025 1.6689
37.05 1.6716
37.075 1.6725
37.1 1.6712
37.125 1.6627
37.15 1.6422
37.175 1.6097
37.2 1.5725
37.225 1.54
37.25 1.5115
37.275 1.4836
37.3 1.4538
37.325 1.4194
37.35 1.3817
37.375 1.341
37.4 1.3037
37.425 1.2703
37.45 1.2381
37.475 1.2025
37.5 1.1624
37.525 1.1197
37.55 1.0779
37.575 1.0405
37.6 1.0106
37.625 0.9863
37.65 0.9652
37.675 0.949
37.7 0.9371
37.725 0.9285
37.75 0.9236
37.775 0.9204
37.8 0.9146
37.825 0.9052
37.85 0.8914
37.875 0.874
37.9 0.8555
37.925 0.838
37.95 0.8219
37.975 0.8044
38 0.7811
38.025 0.75
38.05 0.7111
38.075 0.6663
38.1 0.6192
38.125 0.5709
38.15 0.5208
38.175 0.4693
38.2 0.4197
38.225 0.3756
38.25 0.3349
38.275 0.2889
38.3 0.2349
38.325 0.1763
38.35 0.1259
38.375 0.0921
38.4 0.0717
38.425 0.0556
38.45 0.0445
38.475 0.0388
38.5 0.038
38.525 0.0421
38.55 0.0463
38.575 0.0606
38.6 0.0875
38.625 0.1234
38.65 0.161
38.675 0.1978
38.7 0.2364
38.725 0.2769
38.75 0.3185
38.775 0.3546
38.8 0.3833
38.825 0.4089
38.85 0.4338
38.875 0.4596
38.9 0.4795
38.925 0.4902
38.95 0.4925
38.975 0.4908
39 0.4871
39.025 0.4874
39.05 0.4988
39.075 0.52
39.1 0.5448
39.125 0.571
39.15 0.5948
39.175 0.6186
39.2 0.6515
39.225 0.6979
39.25 0.7573
39.275 0.8197
39.3 0.8795
39.325 0.9327
39.35 0.9786
39.375 1.0141
39.4 1.0382
39.425 1.0531
39.45 1.06
39.475 1.0585
39.5 1.0471
39.525 1.027
39.55 1.0002
39.575 0.9698
39.6 0.9399
39.625 0.9102
39.65 0.8787
39.675 0.8411
39.7 0.7965
39.725 0.7435
39.75 0.6841
39.775 0.6211
39.8 0.5547
39.825 0.4844
39.85 0.4107
39.875 0.3329
39.9 0.2576
39.925 0.1908
39.95 0.1375
39.975 0.0947
40 0.0577
40.025 0.0202
40.05 -0.0224
40.075 -0.0737
40.1 -0.1349
40.125 -0.2032
40.15 -0.2767
40.175 -0.3537
40.2 -0.435
40.225 -0.522
40.25 -0.6126
40.275 -0.7034
40.3 -0.7951
40.325 -0.8904
40.35 -0.9909
40.375 -1.094
40.4 -1.1926
40.425 -1.281
40.45 -1.3595
40.475 -1.434
40.5 -1.5043
40.525 -1.5643
40.55 -1.6091
40.575 -1.6318
40.6 -1.634
40.625 -1.627
40.65 -1.6163
40.675 -1.605
40.7 -1.5932
40.725 -1.5819
40.75 -1.5736
40.775 -1.5669
40.8 -1.5613
40.825 -1.5589
40.85 -1.5582
40.875 -1.5567
40.9 -1.5506
40.925 -1.5352
40.95 -1.5157
40.975 -1.5027
41 -1.5027
41.025 -1.5096
41.05 -1.5193
41.075 -1.5267
41.1 -1.535
41.125 -1.5424
41.15 -1.553
41.175 -1.5629
41.2 -1.5711
41.225 -1.5789
41.25 -1.5873
41.275 -1.5941
41.3 -1.5932
41.325 -1.5806
41.35 -1.5551
41.375 -1.5248
41.4 -1.4984
41.425 -1.4829
41.45 -1.4791
41.475 -1.4863
41.5 -1.5024
41.525 -1.5275
41.55 -1.5575
41.575 -1.589
41.6 -1.6172
41.625 -1.6372
41.65 -1.6454
41.675 -1.6463
41.7 -1.6411
41.725 -1.6317
41.75 -1.6206
41.775 -1.609
41.8 -1.5971
41.825 -1.5843
41.85 -1.5697
41.875 -1.5522
41.9 -1.5361
41.925 -1.5217
41.95 -1.5079
41.975 -1.4943
42 -1.4844
42.025 -1.4811
42.05 -1.4857
42.075 -1.4933
42.1 -1.5031
42.125 -1.5139
42.15 -1.5225
42.175 -1.5297
42.2 -1.5401
42.225 -1.5593
42.25 -1.5731
42.275 -1.5645
42.3 -1.5428
42.325 -1.5209
42.35 -1.4967
42.375 -1.4728
42.4 -1.4515
42.425 -1.4341
42.45 -1.4226
42.475 -1.4167
42.5 -1.4178
42.525 -1.4321
42.55 -1.4613
42.575 -1.5039
42.6 -1.5525
42.625 -1.6029
42.65 -1.6505
42.675 -1.6927
42.7 -1.7254
42.725 -1.7546
42.75 -1.785
42.775 -1.8216
42.8 -1.8634
42.825 -1.9096
42.85 -1.958
42.875 -2.0073
42.9 -2.0594
42.925 -2.1152
42.95 -2.1722
42.975 -2.2315
43 -2.2904
43.025 -2.3443
43.05 -2.3884
43.075 -2.4225
43.1 -2.441
43.125 -2.4345
43.15 -2.4068
43.175 -2.3616
43.2 -2.3092
43.225 -2.2523
43.25 -2.1897
43.275 -2.1218
43.3 -2.0534
43.325 -1.9937
43.35 -1.939
43.375 -1.8855
43.4 -1.8348
43.425 -1.7823
43.45 -1.72
43.475 -1.6533
43.5 -1.5846
43.525 -1.5148
43.55 -1.4432
43.575 -1.3686
43.6 -1.296
43.625 -1.225
43.65 -1.1557
43.675 -1.0899
43.7 -1.029
43.725 -0.9748
43.75 -0.9272
43.775 -0.8832
43.8 -0.8382
43.825 -0.7919
43.85 -0.7466
43.875 -0.7037
43.9 -0.6683
43.925 -0.6423
43.95 -0.6239
43.975 -0.6105
44 -0.6034
44.025 -0.6028
44.05 -0.6116
44.075 -0.6351
44.1 -0.6824
44.125 -0.7494
44.15 -0.8283
44.175 -0.9139
44.2 -0.9998
44.225 -1.0856
44.25 -1.1687
44.275 -1.2435
44.3 -1.3141
44.325 -1.3794
44.35 -1.4315
44.375 -1.4699
44.4 -1.4944
44.425 -1.5047
44.45 -1.4927
44.475 -1.4607
44.5 -1.417
44.525 -1.3684
44.55 -1.3191
44.575 -1.2672
44.6 -1.2106
44.625 -1.1432
44.65 -1.0693
44.675 -0.991
44.7 -0.9102
44.725 -0.8364
44.75 -0.772
44.775 -0.7143
44.8 -0.6608
44.825 -0.611
44.85 -0.5676
44.875 -0.5293
44.9 -0.4959
44.925 -0.463
44.95 -0.4305
44.975 -0.4036
45 -0.3836
45.025 -0.3711
45.05 -0.3617
45.075 -0.3513
45.1 -0.3369
45.125 -0.3245
45.15 -0.3124
45.175 -0.2977
45.2 -0.2802
45.225 -0.2583
45.25 -0.23
45.275 -0.1977
45.3 -0.1627
45.325 -0.1294
45.35 -0.0981
45.375 -0.071
45.4 -0.0481
45.425 -0.0307
45.45 -0.0168
45.475 -0.0027
45.5 0.0085
45.525 0.0182
45.55 0.0283
45.575 0.0399
45.6 0.0542
45.625 0.0689
45.65 0.0827
45.675 0.0955
45.7 0.1055
45.725 0.1089
45.75 0.1062
45.775 0.0966
45.8 0.0777
45.825 0.0509
45.85 0.017
45.875 -0.0227
45.9 -0.0693
45.925 -0.125
45.95 -0.1897
45.975 -0.2609
46 -0.3341
46.025 -0.4073
46.05 -0.4757
46.075 -0.5351
46.1 -0.5863
46.125 -0.6295
46.15 -0.6633
46.175 -0.6861
46.2 -0.7013
46.225 -0.7142
46.25 -0.7217
46.275 -0.7249
46.3 -0.7315
46.325 -0.7408
46.35 -0.7498
46.375 -0.753
46.4 -0.7472
46.425 -0.7298
46.45 -0.7061
46.475 -0.6808
46.5 -0.6544
46.525 -0.6291
46.55 -0.6011
46.575 -0.5708
46.6 -0.5367
46.625 -0.5027
46.65 -0.4713
46.675 -0.4447
46.7 -0.4217
46.725 -0.4003
46.75 -0.3748
46.775 -0.3462
46.8 -0.3188
46.825 -0.2969
46.85 -0.2805
46.875 -0.27
46.9 -0.2628
46.925 -0.2551
46.95 -0.2485
46.975 -0.2468
47 -0.253
47.025 -0.2638
47.05 -0.2751
47.075 -0.2832
47.1 -0.2829
47.125 -0.2712
47.15 -0.2437
47.175 -0.198
47.2 -0.1414
47.225 -0.0825
47.25 -0.0257
47.275 0.0243
47.3 0.0693
47.325 0.1186
47.35 0.1727
47.375 0.2326
47.4 0.2932
47.425 0.3496
47.45 0.3997
47.475 0.4451
47.5 0.4863
47.525 0.5238
47.55 0.5611
47.575 0.6026
47.6 0.6465
47.625 0.6894
47.65 0.73
47.675 0.7636
47.7 0.7883
47.725 0.8087
47.75 0.8236
47.775 0.8305
47.8 0.8295
47.825 0.8223
47.85 0.8118
47.875 0.7985
47.9 0.7816
47.925 0.76
47.95 0.7369
47.975 0.7158
48 0.6949
48.025 0.6726
48.05 0.6557
48.075 0.6499
48.1 0.6497
48.125 0.6478
48.15 0.6407
48.175 0.6288
48.2 0.6128
48.225 0.5944
48.25 0.5753
48.275 0.5577
48.3 0.5419
48.325 0.5253
48.35 0.5093
48.375 0.4958
48.4 0.4869
48.425 0.4803
48.45 0.4726
48.475 0.46
48.5 0.4407
48.525 0.4152
48.55 0.3841
48.575 0.3474
48.6 0.3065
48.625 0.2616
48.65 0.2156
48.675 0.1728
48.7 0.1365
48.725 0.1096
48.75 0.0894
48.775 0.0724
48.8 0.0584
48.825 0.0455
48.85 0.0342
48.875 0.0236
48.9 0.0154
48.925 0.0091
48.95 0.004
48.975 -0.0008
49 -0.008
49.025 -0.0196
49.05 -0.0377
49.075 -0.0581
49.1 -0.0756
49.125 -0.087
49.15 -0.0995
49.175 -0.1182
49.2 -0.1466
49.225 -0.1829
49.25 -0.2239
49.275 -0.2659
49.3 -0.3039
49.325 -0.3351
49.35 -0.3647
49.375 -0.3976
49.4 -0.4346
49.425 -0.4743
49.45 -0.516
49.475 -0.5588
49.5 -0.596
49.525 -0.6188
49.55 -0.6301
49.575 -0.641
49.6 -0.6505
49.625 -0.6515
49.65 -0.6485
49.675 -0.6487
49.7 -0.6533
49.725 -0.6625
49.75 -0.6785
49.775 -0.6941
49.8 -0.7009
49.825 -0.7007
49.85 -0.6936
49.875 -0.681
49.9 -0.6616
49.925 -0.6301
49.95 -0.5829
49.975 -0.5214
50 -0.4476
50.025 -0.3598
50.05 -0.2607
50.075 -0.1553
50.1 -0.0481
50.125 0.055
50.15 0.1464
50.175 0.2258
50.2 0.3008
50.225 0.3732
50.25 0.4428
50.275 0.5088
50.3 0.5704
50.325 0.6259
50.35 0.676
50.375 0.7225
50.4 0.7651
50.425 0.8034
50.45 0.8384
50.475 0.8699
50.5 0.8977
50.525 0.9207
50.55 0.9392
50.575 0.9535
50.6 0.9642
50.625 0.9716
50.65 0.9775
50.675 0.9849
50.7 0.9952
50.725 1.0055
50.75 1.018
50.775 1.031
50.8 1.0416
50.825 1.0478
50.85 1.0474
50.875 1.0409
50.9 1.0341
50.925 1.0321
50.95 1.0325
50.975 1.0312
51 1.0265
51.025 1.0196
51.05 1.009
51.075 0.9923
51.1 0.9709
51.125 0.9468
51.15 0.9193
51.175 0.8886
51.2 0.859
51.225 0.8338
51.25 0.8143
51.275 0.8079
51.3 0.8109
51.325 0.8179
51.35 0.8248
51.375 0.8294
51.4 0.8303
51.425 0.8246
51.45 0.8114
51.475 0.7904
51.5 0.7643
51.525 0.736
51.55 0.7154
51.575 0.7052
51.6 0.7008
51.625 0.6984
51.65 0.7063
51.675 0.7247
51.7 0.7538
51.725 0.7965
51.75 0.8479
51.775 0.8991
51.8 0.9549
51.825 1.0179
51.85 1.085
51.875 1.1517
51.9 1.2171
51.925 1.281
51.95 1.3429
51.975 1.3972
52 1.4414
52.025 1.4755
52.05 1.5002
52.075 1.5199
52.1 1.5368
52.125 1.5562
52.15 1.5807
52.175 1.6148
52.2 1.6604
52.225 1.7186
52.25 1.7842
52.275 1.8485
52.3 1.906
52.325 1.9541
52.35 1.992
52.375 2.0196
52.4 2.0379
52.425 2.0512
52.45 2.0632
52.475 2.071
52.5 2.067
52.525 2.0503
52.55 2.0272
52.575 2.0134
52.6 2.0189
52.625 2.0478
52.65 2.0958
52.675 2.1484
52.7 2.1982
52.725 2.2402
52.75 2.2725
52.775 2.2948
52.8 2.3071
52.825 2.3062
52.85 2.2929
52.875 2.2685
52.9 2.2354
52.925 2.1963
52.95 2.1543
52.975 2.1133
53 2.0756
53.025 2.0391
53.05 2.0022
53.075 1.9668
53.1 1.9311
53.125 1.8931
53.15 1.8537
53.175 1.8148
53.2 1.7744
53.225 1.732
53.25 1.6896
53.275 1.6484
53.3 1.613
53.325 1.598
53.35 1.6016
53.375 1.6131
53.4 1.6297
53.425 1.6547
53.45 1.6921
53.475 1.7424
53.5 1.7987
53.525 1.8574
53.55 1.9153
53.575 1.9706
53.6 2.0223
53.625 2.0702
53.65 2.1141
53.675 2.1576
53.7 2.2063
53.725 2.2621
53.75 2.3188
53.775 2.3719
53.8 2.4212
53.825 2.4659
53.85 2.5048
53.875 2.5385
53.9 2.5685
53.925 2.5978
53.95 2.6277
53.975 2.6577
54 2.6858
54.025 2.7113
54.05 2.734
54.075 2.7533
54.1 2.7686
54.125 2.7803
54.15 2.7889
54.175 2.7944
54.2 2.7967
54.225 2.7953
54.25 2.7897
54.275 2.7795
54.3 2.7652
54.325 2.7479
54.35 2.7278
54.375 2.7049
54.4 2.6786
54.425 2.6487
54.45 2.615
54.475 2.5775
54.5 2.5361
54.525 2.4905
54.55 2.4404
54.575 2.3855
54.6 2.3248
54.625 2.2587
54.65 2.1877
54.675 2.112
54.7 2.0333
54.725 1.9545
54.75 1.8763
54.775 1.7987
54.8 1.719
54.825 1.6331
54.85 1.54
54.875 1.4391
54.9 1.3301
54.925 1.2187
54.95 1.1177
54.975 1.0313
55 0.9638
55.025 0.9196
55.05 0.891
55.075 0.873
55.1 0.8591
55.125 0.846
55.15 0.834
55.175 0.8214
55.2 0.8057
55.225 0.7866
55.25 0.7668
55.275 0.7487
55.3 0.7339
55.325 0.7192
55.35 0.7018
55.375 0.6822
55.4 0.6613
55.425 0.6387
55.45 0.6132
55.475 0.5828
55.5 0.5471
55.525 0.5062
55.55 0.4614
55.575 0.4172
55.6 0.3754
55.625 0.34
55.65 0.3065
55.675 0.2725
55.7 0.2398
55.725 0.2086
55.75 0.1796
55.775 0.1521
55.8 0.1238
55.825 0.0983
55.85 0.0751
55.875 0.0553
55.9 0.0433
55.925 0.0446
55.95 0.0608
55.975 0.0865
56 0.1143
56.025 0.1428
56.05 0.1703
56.075 0.1991
56.1 0.2323
56.125 0.271
56.15 0.316
56.175 0.3631
56.2 0.408
56.225 0.4488
56.25 0.4862
56.275 0.5207
56.3 0.5521
56.325 0.5782
56.35 0.5968
56.375 0.6072
56.4 0.6122
56.425 0.6107
56.45 0.6046
56.475 0.5992
56.5 0.6015
56.525 0.6145
56.55 0.6346
56.575 0.6562
56.6 0.6754
56.625 0.6931
56.65 0.7043
56.675 0.7114
56.7 0.7128
56.725 0.7144
56.75 0.716
56.775 0.717
56.8 0.7218
56.825 0.7334
56.85 0.7536
56.875 0.7765
56.9 0.8005
56.925 0.8236
56.95 0.8478
56.975 0.8778
57 0.9169
57.025 0.9657
57.05 1.0221
57.075 1.0831
57.1 1.1442
57.125 1.2042
57.15 1.2628
57.175 1.3197
57.2 1.3759
57.225 1.4319
57.25 1.4859
57.275 1.538
57.3 1.5876
57.325 1.6356
57.35 1.6816
57.375 1.7259
57.4 1.7678
57.425 1.807
57.45 1.8432
57.475 1.8785
57.5 1.9128
57.525 1.9445
57.55 1.9721
57.575 1.9977
57.6 2.0215
57.625 2.0466
57.65 2.0756
57.675 2.1062
57.7 2.1376
57.725 2.1742
57.75 2.2219
57.775 2.2681
57.8 2.3081
57.825 2.3461
57.85 2.3831
57.875 2.416
57.9 2.4474
57.925 2.4794
57.95 2.5114
57.975 2.545
58 2.5797
58.025 2.6138
58.05 2.6427
58.075 2.6626
58.1 2.6751
58.125 2.6818
58.15 2.6845
58.175 2.6848
58.2 2.6875
58.225 2.6988
58.25 2.723
58.275 2.7514
58.3 2.7758
58.325 2.796
58.35 2.8099
58.375 2.8176
58.4 2.8178
58.425 2.8098
58.45 2.7995
58.475 2.7887
58.5 2.7759
58.525 2.7609
58.55 2.7428
58.575 2.7183
58.6 2.6892
58.625 2.6596
58.65 2.6316
58.675 2.6066
58.7 2.5848
58.725 2.5709
58.75 2.5671
58.775 2.5681
58.8 2.5714
58.825 2.5762
58.85 2.5796
58.875 2.5797
58.9 2.5744
58.925 2.5635
58.95 2.5464
58.975 2.5225
59 2.492
59.025 2.4562
59.05 2.416
59.075 2.3713
59.1 2.3225
59.125 2.271
59.15 2.2188
59.175 2.1664
59.2 2.1158
59.225 2.0645
59.25 2.0134
59.275 1.9644
59.3 1.9185
59.325 1.8793
59.35 1.846
59.375 1.813
59.4 1.7741
59.425 1.7281
59.45 1.6779
59.475 1.6244
59.5 1.5654
59.525 1.4987
59.55 1.4266
59.575 1.3553
59.6 1.289
59.625 1.2283
59.65 1.1743
59.675 1.1327
59.7 1.1088
59.725 1.1008
59.75 1.1126
59.775 1.137
59.8 1.1673
59.825 1.2
59.85 1.2338
59.875 1.2674
59.9 1.2969
59.925 1.3213
59.95 1.3424
59.975 1.3644
60 1.3944
60.025 1.4349
60.05 1.4887
60.075 1.5514
60.1 1.6159
60.125 1.6768
60.15 1.7303
60.175 1.7766
60.2 1.8168
60.225 1.8539
60.25 1.8888
60.275 1.9232
60.3 1.961
60.325 2.0036
60.35 2.0525
60.375 2.1072
60.4 2.1615
60.425 2.2105
60.45 2.253
60.475 2.2899
60.5 2.3214
60.525 2.3461
60.55 2.3645
60.575 2.3792
60.6 2.3917
60.625 2.4002
60.65 2.4039
60.675 2.4035
60.7 2.3988
60.725 2.3888
60.75 2.3763
60.775 2.3602
60.8 2.3403
60.825 2.3187
60.85 2.2954
60.875 2.271
60.9 2.2509
60.925 2.2378
60.95 2.2329
60.975 2.2393
61 2.2569
61.025 2.2846
61.05 2.318
61.075 2.353
61.1 2.3841
61.125 2.4073
61.15 2.4226
61.175 2.429
61.2 2.4264
61.225 2.4141
61.25 2.392
61.275 2.3605
61.3 2.3188
61.325 2.2669
61.35 2.2066
61.375 2.1418
61.4 2.0763
61.425 2.009
61.45 1.945
61.475 1.8872
61.5 1.8376
61.525 1.8046
61.55 1.7877
61.575 1.7834
61.6 1.7829
61.625 1.7804
61.65 1.7748
61.675 1.7639
61.7 1.7503
61.725 1.7385
61.75 1.7314
61.775 1.7272
61.8 1.7226
61.825 1.7157
61.85 1.7041
61.875 1.6875
61.9 1.6659
61.925 1.6428
61.95 1.6209
61.975 1.6019
62 1.5863
62.025 1.5765
62.05 1.5726
62.075 1.5707
62.1 1.5644
62.125 1.5525
62.15 1.5363
62.175 1.5162
62.2 1.4935
62.225 1.4671
62.25 1.442
62.275 1.4267
62.3 1.428
62.325 1.4409
62.35 1.4503
62.375 1.4524
62.4 1.4485
62.425 1.4474
62.45 1.4548
62.475 1.4699
62.5 1.4901
62.525 1.5143
62.55 1.5417
62.575 1.5679
62.6 1.5893
62.625 1.6046
62.65 1.6122
62.675 1.6113
62.7 1.6045
62.725 1.5959
62.75 1.5975
62.775 1.6067
62.8 1.6183
62.825 1.635
62.85 1.6503
62.875 1.6609
62.9 1.6673
62.925 1.6694
62.95 1.6727
62.975 1.6798
63 1.6875
63.025 1.6922
63.05 1.6903
63.075 1.681
63.1 1.6671
63.125 1.651
63.15 1.6395
63.175 1.6361
63.2 1.6378
63.225 1.6459
63.25 1.6609
63.275 1.6844
63.3 1.7157
63.325 1.7554
63.35 1.798
63.375 1.8397
63.4 1.8787
63.425 1.9137
63.45 1.9452
63.475 1.9757
63.5 2.0065
63.525 2.0361
63.55 2.0639
63.575 2.0898
63.6 2.1128
63.625 2.1324
63.65 2.1479
63.675 2.1568
63.7 2.1592
63.725 2.1572
63.75 2.1547
63.775 2.155
63.8 2.1639
63.825 2.1769
63.85 2.1872
63.875 2.195
63.9 2.2046
63.925 2.2182
63.95 2.2398
63.975 2.266
64 2.2921
64.025 2.3183
64.05 2.3476
64.075 2.3797
64.1 2.4109
64.125 2.4377
64.15 2.4569
64.175 2.469
64.2 2.4771
64.225 2.4821
64.25 2.4836
64.275 2.4804
64.3 2.474
64.325 2.462
64.35 2.4433
64.375 2.4163
64.4 2.3832
64.425 2.343
64.45 2.295
64.475 2.2405
64.5 2.1863
64.525 2.1364
64.55 2.093
64.575 2.0482
64.6 2.0008
64.625 1.9505
64.65 1.8961
64.675 1.8371
64.7 1.7745
64.725 1.7089
64.75 1.6434
64.775 1.583
64.8 1.5217
64.825 1.4575
64.85 1.3966
64.875 1.3399
64.9 1.2963
64.925 1.2731
64.95 1.2854
64.975 1.3248
65 1.3701
65.025 1.4132
65.05 1.449
65.075 1.4753
65.1 1.4933
65.125 1.5053
65.15 1.5125
65.175 1.5153
65.2 1.5162
65.225 1.5156
65.25 1.5135
65.275 1.5087
65.3 1.5017
65.325 1.4909
65.35 1.476
65.375 1.4566
65.4 1.4312
65.425 1.4001
65.45 1.3623
65.475 1.3179
65.5 1.2663
65.525 1.2078
65.55 1.142
65.575 1.0724
65.6 1.0005
65.625 0.9268
65.65 0.852
65.675 0.7753
65.7 0.6982
65.725 0.627
65.75 0.5654
65.775 0.5178
65.8 0.4877
65.825 0.4685
65.85 0.4561
65.875 0.4422
65.9 0.4225
65.925 0.3933
65.95 0.3541
65.975 0.3049
66 0.2471
66.025 0.1814
66.05 0.1125
66.075 0.0449
66.1 -0.0145
66.125 -0.057
66.15 -0.0801
66.175 -0.0836
66.2 -0.0717
66.225 -0.0463
66.25 -0.0112
66.275 0.0237
66.3 0.0484
66.325 0.0634
66.35 0.0686
66.375 0.0646
66.4 0.0536
66.425 0.0393
66.45 0.0242
66.475 0.0103
66.5 -0.0039
66.525 -0.0215
66.55 -0.0462
66.575 -0.0786
66.6 -0.1154
66.625 -0.1508
66.65 -0.1835
66.675 -0.2157
66.7 -0.2403
66.725 -0.2608
66.75 -0.2726
66.775 -0.2692
66.8 -0.2594
66.825 -0.2511
66.85 -0.2457
66.875 -0.2416
66.9 -0.238
66.925 -0.2392
66.95 -0.2457
66.975 -0.2556
67 -0.268
67.025 -0.2834
67.05 -0.3017
67.075 -0.3231
67.1 -0.3459
67.125 -0.3674
67.15 -0.3864
67.175 -0.4026
67.2 -0.4138
67.225 -0.4221
67.25 -0.4312
67.275 -0.4445
67.3 -0.4669
67.325 -0.4972
67.35 -0.5331
67.375 -0.5704
67.4 -0.6041
67.425 -0.6288
67.45 -0.6403
67.475 -0.6383
67.5 -0.6247
67.525 -0.5968
67.55 -0.5599
67.575 -0.5185
67.6 -0.4695
67.625 -0.409
67.65 -0.3427
67.675 -0.2772
67.7 -0.2157
67.725 -0.1593
67.75 -0.1092
67.775 -0.0672
67.8 -0.0356
67.825 -0.0157
67.85 -0.005
67.875 -0.0008
67.9 -0.0027
67.925 -0.0084
67.95 -0.0137
67.975 -0.0161
68 -0.0178
68.025 -0.0204
68.05 -0.0253
68.075 -0.0263
68.1 -0.0159
68.125 0.0078
68.15 0.0446
68.175 0.0892
68.2 0.1355
68.225 0.1817
68.25 0.229
68.275 0.2767
68.3 0.3232
68.325 0.3704
68.35 0.4218
68.375 0.476
68.4 0.5268
68.425 0.5742
68.45 0.6193
68.475 0.6609
68.5 0.6962
68.525 0.7246
68.55 0.7478
68.575 0.7675
68.6 0.7912
68.625 0.8147
68.65 0.8326
68.675 0.8412
68.7 0.8397
68.725 0.8298
68.75 0.8115
68.775 0.7818
68.8 0.7407
68.825 0.6921
68.85 0.64
68.875 0.5905
68.9 0.5432
68.925 0.4941
68.95 0.4474
68.975 0.4038
69 0.3667
69.025 0.3439
69.05 0.3326
69.075 0.3239
69.1 0.3105
69.125 0.293
69.15 0.2776
69.175 0.2638
69.2 0.2522
69.225 0.2425
69.25 0.2391
69.275 0.2405
69.3 0.2404
69.325 0.2327
69.35 0.2144
69.375 0.1924
69.4 0.1783
69.425 0.1781
69.45 0.1881
69.475 0.1998
69.5 0.2108
69.525 0.221
69.55 0.229
69.575 0.232
69.6 0.2268
69.625 0.213
69.65 0.1882
69.675 0.1573
69.7 0.1258
69.725 0.0991
69.75 0.0769
69.775 0.0513
69.8 0.0205
69.825 -0.0163
69.85 -0.061
69.875 -0.1144
69.9 -0.1672
69.925 -0.2123
69.95 -0.2461
69.975 -0.2699
70 -0.2874
70.025 -0.2999
70.05 -0.3066
70.075 -0.3126
70.1 -0.3224
70.125 -0.339
70.15 -0.363
70.175 -0.3871
70.2 -0.4027
70.225 -0.4071
70.25 -0.3987
70.275 -0.3878
70.3 -0.371
70.325 -0.3369
70.35 -0.288
70.375 -0.2318
70.4 -0.1772
70.425 -0.1228
70.45 -0.0701
70.475 -0.0195
70.5 0.0268
70.525 0.0692
70.55 0.1125
70.575 0.1615
70.6 0.215
70.625 0.2678
70.65 0.3229
70.675 0.377
70.7 0.4267
70.725 0.467
70.75 0.4935
70.775 0.51
70.8 0.5215
70.825 0.5341
70.85 0.5469
70.875 0.559
70.9 0.5736
70.925 0.6065
70.95 0.6593
70.975 0.7172
71 0.7763
71.025 0.8413
71.05 0.9116
71.075 0.9821
71.1 1.0515
71.125 1.1216
71.15 1.1893
71.175 1.2517
71.2 1.3076
71.225 1.3595
71.25 1.4085
71.275 1.4523
71.3 1.4893
71.325 1.519
71.35 1.5427
71.375 1.5606
71.4 1.5743
71.425 1.5921
71.45 1.6228
71.475 1.6649
71.5 1.7151
71.525 1.7676
71.55 1.8181
71.575 1.8657
71.6 1.909
71.625 1.947
71.65 1.9793
71.675 2.0049
71.7 2.0242
71.725 2.0375
71.75 2.0437
71.775 2.0441
71.8 2.0417
71.825 2.0379
71.85 2.031
71.875 2.0192
71.9 2.0039
71.925 1.9891
71.95 1.9764
71.975 1.9648
72 1.9535
72.025 1.9389
72.05 1.9198
72.075 1.8962
72.1 1.8695
72.125 1.8395
72.15 1.805
72.175 1.7643
72.2 1.7199
72.225 1.6749
72.25 1.637
72.275 1.6081
72.3 1.5819
72.325 1.5527
72.35 1.5186
72.375 1.4796
72.4 1.4355
72.425 1.3884
72.45 1.3396
72.475 1.2915
72.5 1.2472
72.525 1.2092
72.55 1.1736
72.575 1.1378
72.6 1.1028
72.625 1.07
72.65 1.0394
72.675 1.008
72.7 0.9743
72.725 0.9362
72.75 0.8932
72.775 0.8465
72.8 0.7966
72.825 0.7439
72.85 0.6891
72.875 0.6329
72.9 0.5768
72.925 0.5236
72.95 0.4773
72.975 0.4392
73 0.4137
73.025 0.3972
73.05 0.3818
73.075 0.3631
73.1 0.3396
73.125 0.3106
73.15 0.2771
73.175 0.2461
73.2 0.2222
73.225 0.2069
73.25 0.1993
73.275 0.1979
73.3 0.2025
73.325 0.2165
73.35 0.2422
73.375 0.2757
73.4 0.3226
73.425 0.372
73.45 0.4106
73.475 0.4322
73.5 0.4464
73.525 0.4553
73.55 0.4597
73.575 0.4589
73.6 0.4533
73.625 0.4463
73.65 0.4438
73.675 0.4528
73.7 0.4679
73.725 0.4847
73.75 0.5063
73.775 0.5426
73.8 0.5887
73.825 0.6365
73.85 0.681
73.875 0.7188
73.9 0.7507
73.925 0.7757
73.95 0.793
73.975 0.8006
74 0.7989
74.025 0.7892
74.05 0.7717
74.075 0.7558
74.1 0.7465
74.125 0.7441
74.15 0.7447
74.175 0.7413
74.2 0.7304
74.225 0.7127
74.25 0.688
74.275 0.6527
74.3 0.6097
74.325 0.5628
74.35 0.5103
74.375 0.45
74.4 0.3825
74.425 0.3149
74.45 0.2564
74.475 0.2069
74.5 0.166
74.525 0.1387
74.55 0.1219
74.575 0.1149
74.6 0.1164
74.625 0.1218
74.65 0.13
74.675 0.1393
74.7 0.1452
74.725 0.1497
74.75 0.1585
74.775 0.1741
74.8 0.1916
74.825 0.2078
74.85 0.2202
74.875 0.2269
74.9 0.2262
74.925 0.2172
74.95 0.1993
74.975 0.1718
75 0.1359
75.025 0.094
75.05 0.0453
75.075 -0.0108
75.1 -0.0732
75.125 -0.1423
75.15 -0.2151
75.175 -0.2881
75.2 -0.3515
75.225 -0.3995
75.25 -0.4275
75.275 -0.4309
75.3 -0.4103
75.325 -0.3809
75.35 -0.3485
75.375 -0.3127
75.4 -0.2742
75.425 -0.2363
75.45 -0.2022
75.475 -0.1711
75.5 -0.1447
75.525 -0.1212
75.55 -0.1014
75.575 -0.0878
75.6 -0.0806
75.625 -0.0824
75.65 -0.0938
75.675 -0.1127
75.7 -0.1388
75.725 -0.1713
75.75 -0.2083
75.775 -0.2481
75.8 -0.2913
75.825 -0.3347
75.85 -0.3697
75.875 -0.3932
75.9 -0.4058
75.925 -0.4119
75.95 -0.4191
75.975 -0.4288
76 -0.4433
76.025 -0.4633
76.05 -0.4914
76.075 -0.5261
76.1 -0.5666
76.125 -0.611
76.15 -0.641
76.175 -0.64
76.2 -0.6191
76.225 -0.5926
76.25 -0.5709
76.275 -0.5564
76.3 -0.549
76.325 -0.5481
76.35 -0.5553
76.375 -0.5697
76.4 -0.5901
76.425 -0.6141
76.45 -0.6335
76.475 -0.6421
76.5 -0.6388
76.525 -0.6237
76.55 -0.6012
76.575 -0.5722
76.6 -0.5395
76.625 -0.5068
76.65 -0.4789
76.675 -0.4584
76.7 -0.4423
76.725 -0.4263
76.75 -0.4111
76.775 -0.3971
76.8 -0.3796
76.825 -0.3596
76.85 -0.3427
76.875 -0.3344
76.9 -0.3336
76.925 -0.3332
76.95 -0.3306
76.975 -0.3282
77 -0.3277
77.025 -0.3327
77.05 -0.3447
77.075 -0.3641
77.1 -0.3907
77.125 -0.419
77.15 -0.4419
77.175 -0.4572
77.2 -0.4655
77.225 -0.4719
77.25 -0.4811
77.275 -0.496
77.3 -0.5152
77.325 -0.5388
77.35 -0.565
77.375 -0.5867
77.4 -0.5947
77.425 -0.5865
77.45 -0.5657
77.475 -0.5302
77.5 -0.4848
77.525 -0.4257
77.55 -0.3515
77.575 -0.2705
77.6 -0.1904
77.625 -0.1128
77.65 -0.0312
77.675 0.0541
77.7 0.1325
77.725 0.2028
77.75 0.2669
77.775 0.3242
77.8 0.3771
77.825 0.4259
77.85 0.4694
77.875 0.5069
77.9 0.5405
77.925 0.5744
77.95 0.6136
77.975 0.6579
78 0.7052
78.025 0.7521
78.05 0.7934
78.075 0.8271
78.1 0.8557
78.125 0.8817
78.15 0.9059
78.175 0.9282
78.2 0.9491
78.225 0.9673
78.25 0.9819
78.275 0.9921
78.3 0.9967
78.325 0.9945
78.35 0.9842
78.375 0.9667
78.4 0.9419
78.425 0.9087
78.45 0.869
78.475 0.8233
78.5 0.7732
78.525 0.723
78.55 0.6757
78.575 0.6375
78.6 0.6038
78.625 0.5688
78.65 0.5293
78.675 0.4848
78.7 0.4363
78.725 0.3823
78.75 0.324
78.775 0.2641
78.8 0.2029
78.825 0.1402
78.85 0.079
78.875 0.0247
78.9 -0.0224
78.925 -0.0678
78.95 -0.1153
78.975 -0.1616
79 -0.2049
79.025 -0.2471
79.05 -0.2883
79.075 -0.3356
79.1 -0.3928
79.125 -0.4625
79.15 -0.5452
79.175 -0.6323
79.2 -0.7151
79.225 -0.7781
79.25 -0.8206
79.275 -0.8522
79.3 -0.8743
79.325 -0.8875
79.35 -0.8942
79.375 -0.9019
79.4 -0.9156
79.425 -0.9292
79.45 -0.9412
79.475 -0.9473
79.5 -0.9539
79.525 -0.9629
79.55 -0.965
79.575 -0.9493
79.6 -0.9118
79.625 -0.8531
79.65 -0.7827
79.675 -0.7112
79.7 -0.6362
79.725 -0.5593
79.75 -0.4777
79.775 -0.3882
79.8 -0.2911
79.825 -0.1885
79.85 -0.0876
79.875 0.0086
79.9 0.1053
79.925 0.2013
79.95 0.2974
79.975 0.3926
80 0.4867
80.025 0.578
80.05 0.6618
80.075 0.7375
80.1 0.8045
80.125 0.8638
80.15 0.9177
80.175 0.9677
80.2 1.0145
80.225 1.0568
80.25 1.0985
80.275 1.1406
80.3 1.1806
80.325 1.2136
80.35 1.2386
80.375 1.2587
80.4 1.2743
80.425 1.2833
80.45 1.2872
80.475 1.2842
80.5 1.2748
80.525 1.2589
80.55 1.2382
80.575 1.2151
80.6 1.1906
80.625 1.164
80.65 1.1328
80.675 1.0967
80.7 1.0606
80.725 1.0303
80.75 1.0119
80.775 0.9968
80.8 0.9842
80.825 0.9745
80.85 0.9689
80.875 0.962
80.9 0.9527
80.925 0.9455
80.95 0.9471
80.975 0.9641
81 0.9964
81.025 1.0358
81.05 1.0772
81.075 1.1173
81.1 1.1542
81.125 1.1859
81.15 1.2111
81.175 1.2289
81.2 1.2376
81.225 1.2388
81.25 1.2325
81.275 1.2193
81.3 1.1999
81.325 1.1743
81.35 1.1442
81.375 1.1129
81.4 1.0846
81.425 1.06
81.45 1.0417
81.475 1.0386
81.5 1.059
81.525 1.1002
81.55 1.155
81.575 1.2158
81.6 1.2781
81.625 1.3383
81.65 1.3901
81.675 1.4329
81.7 1.468
81.725 1.4975
81.75 1.5265
81.775 1.5611
81.8 1.6035
81.825 1.6565
81.85 1.714
81.875 1.7663
81.9 1.8093
81.925 1.8413
81.95 1.8609
81.975 1.8706
82 1.8748
82.025 1.8779
82.05 1.884
82.075 1.8961
82.1 1.9136
82.125 1.9379
82.15 1.9651
82.175 1.9935
82.2 2.0231
82.225 2.0504
82.25 2.0723
82.275 2.0901
82.3 2.1016
82.325 2.109
82.35 2.1143
82.375 2.1187
82.4 2.1242
82.425 2.1311
82.45 2.1373
82.475 2.1393
82.5 2.137
82.525 2.1416
82.55 2.1621
82.575 2.185
82.6 2.2004
82.625 2.2046
82.65 2.1975
82.675 2.1786
82.7 2.148
82.725 2.1054
82.75 2.0499
82.775 1.9833
82.8 1.9044
82.825 1.8196
82.85 1.7364
82.875 1.6647
82.9 1.611
82.925 1.5706
82.95 1.5288
82.975 1.4784
83 1.418
83.025 1.3473
83.05 1.2662
83.075 1.1784
83.1 1.0901
83.125 1.0049
83.15 0.9269
83.175 0.8684
83.2 0.8318
83.225 0.8101
83.25 0.7942
83.275 0.7751
83.3 0.7519
83.325 0.7218
83.35 0.6827
83.375 0.6356
83.4 0.5849
83.425 0.533
83.45 0.4818
83.475 0.4343
83.5 0.394
83.525 0.3696
83.55 0.3557
83.575 0.3471
83.6 0.3363
83.625 0.3252
83.65 0.3145
83.675 0.3068
83.7 0.2979
83.725 0.2914
83.75 0.2855
83.775 0.2807
83.8 0.278
83.825 0.2807
83.85 0.2953
83.875 0.3224
83.9 0.3648
83.925 0.411
83.95 0.4558
83.975 0.4988
84 0.5415
84.025 0.5837
84.05 0.6217
84.075 0.6529
84.1 0.673
84.125 0.6866
84.15 0.7044
84.175 0.7307
84.2 0.7661
84.225 0.8092
84.25 0.8531
84.275 0.8934
84.3 0.9273
84.325 0.959
84.35 0.9979
84.375 1.0589
84.4 1.1308
84.425 1.2058
84.45 1.286
84.475 1.3693
84.5 1.4469
84.525 1.5224
84.55 1.5925
84.575 1.6588
84.6 1.7214
84.625 1.7765
84.65 1.8231
84.675 1.8644
84.7 1.9
84.725 1.9294
84.75 1.9542
84.775 1.9722
84.8 1.9805
84.825 1.9788
84.85 1.9682
84.875 1.949
84.9 1.9218
84.925 1.8859
84.95 1.8417
84.975 1.7944
85 1.7442
85.025 1.6911
85.05 1.6406
85.075 1.6024
85.1 1.5733
85.125 1.5502
85.15 1.532
85.175 1.5156
85.2 1.4991
85.225 1.479
85.25 1.4549
85.275 1.4257
85.3 1.3946
85.325 1.3667
85.35 1.3404
85.375 1.3211
85.4 1.3077
85.425 1.2922
85.45 1.2671
85.475 1.2332
85.5 1.1909
85.525 1.138
85.55 1.0753
85.575 1.003
85.6 0.9281
85.625 0.8632
85.65 0.8191
85.675 0.7903
85.7 0.7615
85.725 0.7223
85.75 0.6712
85.775 0.6135
85.8 0.5512
85.825 0.4879
85.85 0.4251
85.875 0.3635
85.9 0.3085
85.925 0.2651
85.95 0.232
85.975 0.2006
86 0.1653
86.025 0.1249
86.05 0.0852
86.075 0.0523
86.1 0.031
86.125 0.0165
86.15 0.0012
86.175 -0.0144
86.2 -0.0268
86.225 -0.0338
86.25 -0.0367
86.275 -0.038
86.3 -0.0426
86.325 -0.0524
86.35 -0.067
86.375 -0.0847
86.4 -0.1043
86.425 -0.1249
86.45 -0.1411
86.475 -0.1514
86.5 -0.157
86.525 -0.1607
86.55 -0.1652
86.575 -0.1738
86.6 -0.1887
86.625 -0.2086
86.65 -0.2345
86.675 -0.2671
86.7 -0.3071
86.725 -0.354
86.75 -0.4063
86.775 -0.4591
86.8 -0.5075
86.825 -0.5518
86.85 -0.5839
86.875 -0.6008
86.9 -0.5983
86.925 -0.5815
86.95 -0.5604
86.975 -0.544
87 -0.5353
87.025 -0.5321
87.05 -0.5318
87.075 -0.5255
87.1 -0.5112
87.125 -0.4936
87.15 -0.4766
87.175 -0.4585
87.2 -0.4359
87.225 -0.4094
87.25 -0.3855
87.275 -0.3631
87.3 -0.3367
87.325 -0.299
87.35 -0.2561
87.375 -0.2136
87.4 -0.1694
87.425 -0.1252
87.45 -0.0813
87.475 -0.0366
87.5 0.0126
87.525 0.0701
87.55 0.1281
87.575 0.1822
87.6 0.2299
87.625 0.2759
87.65 0.3218
87.675 0.3641
87.7 0.4011
87.725 0.4335
87.75 0.4588
87.775 0.473
87.8 0.4773
87.825 0.4741
87.85 0.4633
87.875 0.4449
87.9 0.4242
87.925 0.4061
87.95 0.3886
87.975 0.3685
88 0.3461
88.025 0.3282
88.05 0.3186
88.075 0.3185
88.1 0.3192
88.125 0.316
88.15 0.3106
88.175 0.3037
88.2 0.2961
88.225 0.2927
88.25 0.305
88.275 0.3337
88.3 0.3677
88.325 0.4002
88.35 0.4273
88.375 0.4477
88.4 0.4613
88.425 0.4692
88.45 0.4716
88.475 0.4714
88.5 0.4688
88.525 0.464
88.55 0.458
88.575 0.4552
88.6 0.4598
88.625 0.4723
88.65 0.4884
88.675 0.5055
88.7 0.5226
88.725 0.5384
88.75 0.5507
88.775 0.5585
88.8 0.5598
88.825 0.5556
88.85 0.5497
88.875 0.5441
88.9 0.5365
88.925 0.5246
88.95 0.5078
88.975 0.4907
89 0.478
89.025 0.4681
89.05 0.4598
89.075 0.4553
89.1 0.4565
89.125 0.464
89.15 0.4838
89.175 0.5128
89.2 0.5469
89.225 0.587
89.25 0.6349
89.275 0.6867
89.3 0.7368
89.325 0.7815
89.35 0.8201
89.375 0.8542
89.4 0.8837
89.425 0.9071
89.45 0.9246
89.475 0.937
89.5 0.9456
89.525 0.9494
89.55 0.9468
89.575 0.9392
89.6 0.931
89.625 0.9221
89.65 0.9149
89.675 0.9111
89.7 0.9098
89.725 0.9115
89.75 0.9155
89.775 0.9196
89.8 0.9235
89.825 0.9274
89.85 0.9308
89.875 0.9314
89.9 0.9265
89.925 0.9126
89.95 0.8903
89.975 0.8604
90 0.8233
90.025 0.7801
90.05 0.7313
90.075 0.6801
90.1 0.6302
90.125 0.5791
90.15 0.5241
90.175 0.465
90.2 0.4037
90.225 0.3451
90.25 0.2971
90.275 0.2611
90.3 0.2336
90.325 0.2074
90.35 0.1819
90.375 0.1575
90.4 0.1342
90.425 0.111
90.45 0.0858
90.475 0.0525
90.5 0.0113
90.525 -0.0351
90.55 -0.0791
90.575 -0.1162
90.6 -0.1437
90.625 -0.1684
90.65 -0.1931
90.675 -0.2176
90.7 -0.2462
90.725 -0.2767
90.75 -0.3044
90.775 -0.3248
90.8 -0.3387
90.825 -0.3416
90.85 -0.3323
90.875 -0.3161
90.9 -0.2967
90.925 -0.2752
90.95 -0.2521
90.975 -0.2271
91 -0.2
91.025 -0.1716
91.05 -0.1451
91.075 -0.1245
91.1 -0.1134
91.125 -0.1142
91.15 -0.1243
91.175 -0.1408
91.2 -0.1595
91.225 -0.1803
91.25 -0.2035
91.275 -0.2283
91.3 -0.257
91.325 -0.2907
91.35 -0.3285
91.375 -0.3736
91.4 -0.4232
91.425 -0.4738
91.45 -0.5245
91.475 -0.5704
91.5 -0.6141
91.525 -0.6577
91.55 -0.7019
91.575 -0.7473
91.6 -0.7922
91.625 -0.8326
91.65 -0.8624
91.675 -0.8812
91.7 -0.895
91.725 -0.9017
91.75 -0.902
91.775 -0.8989
91.8 -0.8925
91.825 -0.8788
91.85 -0.8535
91.875 -0.8152
91.9 -0.7677
91.925 -0.7161
91.95 -0.6568
91.975 -0.5888
92 -0.5153
92.025 -0.4456
92.05 -0.3803
92.075 -0.3185
92.1 -0.265
92.125 -0.216
92.15 -0.169
92.175 -0.1211
92.2 -0.0711
92.225 -0.0177
92.25 0.0428
92.275 0.1118
92.3 0.1836
92.325 0.2503
92.35 0.304
92.375 0.345
92.4 0.3754
92.425 0.3996
92.45 0.4185
92.475 0.4245
92.5 0.4156
92.525 0.3938
92.55 0.3618
92.575 0.3218
92.6 0.2751
92.625 0.221
92.65 0.161
92.675 0.1008
92.7 0.0419
92.725 -0.0198
92.75 -0.0881
92.775 -0.1613
92.8 -0.2388
92.825 -0.3137
92.85 -0.3838
92.875 -0.4482
92.9 -0.5061
92.925 -0.5508
92.95 -0.5686
92.975 -0.5682
93 -0.553
93.025 -0.5302
93.05 -0.5016
93.075 -0.4719
93.1 -0.4406
93.125 -0.4052
93.15 -0.3688
93.175 -0.3309
93.2 -0.2929
93.225 -0.2579
93.25 -0.2268
93.275 -0.1997
93.3 -0.183
93.325 -0.1746
93.35 -0.1685
93.375 -0.1605
93.4 -0.1485
93.425 -0.1328
93.45 -0.1178
93.475 -0.101
93.5 -0.0852
93.525 -0.0696
93.55 -0.0542
93.575 -0.0422
93.6 -0.0384
93.625 -0.0401
93.65 -0.0428
93.675 -0.0448
93.7 -0.0473
93.725 -0.0522
93.75 -0.0608
93.775 -0.0686
93.8 -0.0723
93.825 -0.0732
93.85 -0.0733
93.875 -0.0728
93.9 -0.0741
93.925 -0.08
93.95 -0.0901
93.975 -0.1014
94 -0.1094
94.025 -0.1081
94.05 -0.0944
94.075 -0.0686
94.1 -0.0337
94.125 0.0087
94.15 0.0546
94.175 0.097
94.2 0.132
94.225 0.1597
94.25 0.1813
94.275 0.2016
94.3 0.2266
94.325 0.2637
94.35 0.3167
94.375 0.3879
94.4 0.4679
94.425 0.5478
94.45 0.6206
94.475 0.6838
94.5 0.7344
94.525 0.7717
94.55 0.7971
94.575 0.8085
94.6 0.8075
94.625 0.7951
94.65 0.7788
94.675 0.7637
94.7 0.7448
94.725 0.7208
94.75 0.693
94.775 0.6648
94.8 0.6373
94.825 0.6097
94.85 0.5838
94.875 0.5582
94.9 0.5306
94.925 0.4965
94.95 0.4564
94.975 0.4099
95 0.3537
95.025 0.2886
95.05 0.2157
95.075 0.1348
95.1 0.0498
95.125 -0.0315
95.15 -0.1004
95.175 -0.1531
95.2 -0.1918
95.225 -0.223
95.25 -0.2463
95.275 -0.2489
95.3 -0.2278
95.325 -0.1947
95.35 -0.1522
95.375 -0.1042
95.4 -0.0558
95.425 -0.0151
95.45 0.021
95.475 0.0596
95.5 0.1025
95.525 0.1482
95.55 0.1924
95.575 0.2304
95.6 0.2603
95.625 0.2809
95.65 0.2942
95.675 0.3037
95.7 0.3151
95.725 0.3337
95.75 0.3587
95.775 0.3871
95.8 0.4143
95.825 0.4363
95.85 0.4526
95.875 0.4631
95.9 0.4669
95.925 0.4631
95.95 0.4521
95.975 0.4353
96 0.4123
96.025 0.386
96.05 0.3633
96.075 0.3479
96.1 0.3355
96.125 0.3264
96.15 0.3216
96.175 0.3205
96.2 0.321
96.225 0.3213
96.25 0.3231
96.275 0.3219
96.3 0.3167
96.325 0.3077
96.35 0.2932
96.375 0.2698
96.4 0.2397
96.425 0.2088
96.45 0.179
96.475 0.1466
96.5 0.1175
96.525 0.1048
96.55 0.1132
96.575 0.1378
96.6 0.1634
96.625 0.1892
96.65 0.2147
96.675 0.2433
96.7 0.272
96.725 0.3019
96.75 0.3321
96.775 0.3591
96.8 0.3819
96.825 0.4022
96.85 0.4207
96.875 0.4374
96.9 0.451
96.925 0.4616
96.95 0.4696
96.975 0.478
97 0.4906
97.025 0.5069
97.05 0.5278
97.075 0.5498
97.1 0.5717
97.125 0.5978
97.15 0.6278
97.175 0.6567
97.2 0.6853
97.225 0.7179
97.25 0.7551
97.275 0.7896
97.3 0.8185
97.325 0.8449
97.35 0.8684
97.375 0.8899
97.4 0.9117
97.425 0.9359
97.45 0.9578
97.475 0.9774
97.5 0.9976
97.525 1.0185
97.55 1.0353
97.575 1.0476
97.6 1.057
97.625 1.0624
97.65 1.065
97.675 1.0707
97.7 1.0801
97.725 1.0934
97.75 1.1105
97.775 1.1287
97.8 1.1436
97.825 1.1512
97.85 1.153
97.875 1.1555
97.9 1.1676
97.925 1.1913
97.95 1.2153
97.975 1.2419
98 1.274
98.025 1.3116
98.05 1.352
98.075 1.3947
98.1 1.4438
98.125 1.4999
98.15 1.5587
98.175 1.6219
98.2 1.692
98.225 1.7668
98.25 1.8474
98.275 1.9319
98.3 2.0167
98.325 2.0972
98.35 2.1697
98.375 2.2334
98.4 2.2894
98.425 2.3391
98.45 2.384
98.475 2.4244
98.5 2.4595
98.525 2.4887
98.55 2.5109
98.575 2.5249
98.6 2.5324
98.625 2.5348
98.65 2.5321
98.675 2.5244
98.7 2.5115
98.725 2.4927
98.75 2.4657
98.775 2.4299
98.8 2.3863
98.825 2.3349
98.85 2.2754
98.875 2.207
98.9 2.1288
98.925 2.0415
98.95 1.9461
98.975 1.8467
99 1.7474
99.025 1.6515
99.05 1.5606
99.075 1.4734
99.1 1.3886
99.125 1.3082
99.15 1.2395
99.175 1.1841
99.2 1.1391
99.225 1.0947
99.25 1.045
99.275 0.9953
99.3 0.9481
99.325 0.897
99.35 0.8475
99.375 0.8045
99.4 0.7668
99.425 0.74
99.45 0.7261
99.475 0.7242
99.5 0.7352
99.525 0.7557
99.55 0.7788
99.575 0.8037
99.6 0.827
99.625 0.8491
99.65 0.874
99.675 0.9006
99.7 0.9355
99.725 0.9776
99.75 1.0228
99.775 1.0655
99.8 1.1033
99.825 1.1379
99.85 1.1683
99.875 1.1982
99.9 1.23
99.925 1.2615
99.95 1.2922
99.975 1.3204
100 1.3454
