# Supplementary material for: Uptake of N2O5 by aqueous aerosol unveiled using chemically accurate many-body potentials
Source: Nat Commun. 2022 Mar 10;13:1266. doi: 10.1038/s41467-022-28697-8 (PMC8913772; doi:10.1038/s41467-022-28697-8)
Supplement: Supplementary file 3 — Source Data [file 41467_2022_28697_MOESM3_ESM.zip › n2o5-uptake-data/Fig2/scattering/rep06run23/relcom_gds.dat]

0.025 12.1684
0.05 12.1469
0.075 12.1253
0.1 12.1037
0.125 12.0821
0.15 12.0605
0.175 12.0388
0.2 12.0171
0.225 11.9954
0.25 11.9737
0.275 11.952
0.3 11.9302
0.325 11.9084
0.35 11.8865
0.375 11.8646
0.4 11.8427
0.425 11.8208
0.45 11.7989
0.475 11.7769
0.5 11.7548
0.525 11.7328
0.55 11.7107
0.575 11.6886
0.6 11.6664
0.625 11.6442
0.65 11.622
0.675 11.5997
0.7 11.5775
0.725 11.5552
0.75 11.5328
0.775 11.5105
0.8 11.488
0.825 11.4656
0.85 11.4431
0.875 11.4207
0.9 11.3981
0.925 11.3756
0.95 11.353
0.975 11.3304
1 11.3078
1.025 11.2851
1.05 11.2624
1.075 11.2397
1.1 11.217
1.125 11.1943
1.15 11.1715
1.175 11.1487
1.2 11.1259
1.225 11.103
1.25 11.0802
1.275 11.0573
1.3 11.0344
1.325 11.0115
1.35 10.9885
1.375 10.9655
1.4 10.9425
1.425 10.9194
1.45 10.8964
1.475 10.8732
1.5 10.8501
1.525 10.8269
1.55 10.8036
1.575 10.7803
1.6 10.757
1.625 10.7336
1.65 10.7102
1.675 10.6868
1.7 10.6634
1.725 10.6399
1.75 10.6164
1.775 10.5929
1.8 10.5693
1.825 10.5457
1.85 10.5219
1.875 10.4981
1.9 10.4743
1.925 10.4504
1.95 10.4264
1.975 10.4023
2 10.3781
2.025 10.3538
2.05 10.3295
2.075 10.3052
2.1 10.2807
2.125 10.2563
2.15 10.2318
2.175 10.2072
2.2 10.1826
2.225 10.1579
2.25 10.1332
2.275 10.1084
2.3 10.0835
2.325 10.0585
2.35 10.0335
2.375 10.0084
2.4 9.9832
2.425 9.9581
2.45 9.9328
2.475 9.9075
2.5 9.8822
2.525 9.8568
2.55 9.8313
2.575 9.8058
2.6 9.7803
2.625 9.7548
2.65 9.7292
2.675 9.7037
2.7 9.6782
2.725 9.6526
2.75 9.627
2.775 9.6013
2.8 9.5755
2.825 9.5497
2.85 9.5238
2.875 9.498
2.9 9.4722
2.925 9.4464
2.95 9.4205
2.975 9.3946
3 9.3687
3.025 9.3428
3.05 9.3168
3.075 9.2907
3.1 9.2646
3.125 9.2384
3.15 9.2121
3.175 9.1856
3.2 9.159
3.225 9.1323
3.25 9.1056
3.275 9.0787
3.3 9.0517
3.325 9.0246
3.35 8.9974
3.375 8.9701
3.4 8.9427
3.425 8.9152
3.45 8.8875
3.475 8.8598
3.5 8.8317
3.525 8.8034
3.55 8.7751
3.575 8.7467
3.6 8.7183
3.625 8.6898
3.65 8.6612
3.675 8.6325
3.7 8.6039
3.725 8.5754
3.75 8.5468
3.775 8.5182
3.8 8.4895
3.825 8.4607
3.85 8.4317
3.875 8.4026
3.9 8.3732
3.925 8.3437
3.95 8.3139
3.975 8.2839
4 8.2536
4.025 8.2232
4.05 8.1928
4.075 8.1624
4.1 8.1318
4.125 8.1008
4.15 8.0694
4.175 8.0376
4.2 8.0054
4.225 7.9729
4.25 7.9399
4.275 7.9067
4.3 7.8734
4.325 7.8399
4.35 7.8062
4.375 7.7722
4.4 7.7381
4.425 7.7039
4.45 7.6694
4.475 7.6348
4.5 7.5998
4.525 7.5647
4.55 7.5293
4.575 7.4936
4.6 7.4574
4.625 7.4208
4.65 7.3837
4.675 7.3462
4.7 7.3084
4.725 7.2703
4.75 7.2318
4.775 7.1929
4.8 7.1535
4.825 7.1138
4.85 7.0737
4.875 7.0336
4.9 6.9931
4.925 6.9524
4.95 6.9113
4.975 6.87
5 6.8284
5.025 6.7867
5.05 6.7448
5.075 6.7026
5.1 6.6602
5.125 6.6175
5.15 6.5746
5.175 6.5315
5.2 6.4882
5.225 6.4447
5.25 6.401
5.275 6.357
5.3 6.3126
5.325 6.2678
5.35 6.2226
5.375 6.1771
5.4 6.1313
5.425 6.0853
5.45 6.039
5.475 5.9924
5.5 5.9454
5.525 5.898
5.55 5.8503
5.575 5.8023
5.6 5.7539
5.625 5.7051
5.65 5.6558
5.675 5.6061
5.7 5.5558
5.725 5.505
5.75 5.4537
5.775 5.4018
5.8 5.3492
5.825 5.296
5.85 5.2421
5.875 5.1877
5.9 5.1326
5.925 5.0767
5.95 5.02
5.975 4.9623
6 4.9036
6.025 4.8439
6.05 4.7831
6.075 4.7212
6.1 4.6579
6.125 4.5933
6.15 4.5277
6.175 4.4633
6.2 4.4033
6.225 4.3515
6.25 4.308
6.275 4.2681
6.3 4.228
6.325 4.1859
6.35 4.1412
6.375 4.0934
6.4 4.0423
6.425 3.9873
6.45 3.9278
6.475 3.8639
6.5 3.7962
6.525 3.7235
6.55 3.6448
6.575 3.5605
6.6 3.4714
6.625 3.3829
6.65 3.3011
6.675 3.2266
6.7 3.158
6.725 3.0971
6.75 3.0384
6.775 2.9788
6.8 2.9171
6.825 2.8528
6.85 2.789
6.875 2.7275
6.9 2.6681
6.925 2.6143
6.95 2.5616
6.975 2.5068
7 2.45
7.025 2.3888
7.05 2.3245
7.075 2.262
7.1 2.2019
7.125 2.1467
7.15 2.1018
7.175 2.0694
7.2 2.0504
7.225 2.0466
7.25 2.052
7.275 2.0604
7.3 2.0679
7.325 2.0729
7.35 2.0737
7.375 2.0711
7.4 2.0676
7.425 2.0639
7.45 2.0614
7.475 2.0608
7.5 2.063
7.525 2.0698
7.55 2.086
7.575 2.11
7.6 2.14
7.625 2.177
7.65 2.2218
7.675 2.2722
7.7 2.3233
7.725 2.3726
7.75 2.42
7.775 2.4645
7.8 2.5077
7.825 2.5541
7.85 2.6084
7.875 2.6695
7.9 2.7339
7.925 2.8002
7.95 2.8695
7.975 2.9388
8 3.0061
8.025 3.0713
8.05 3.1334
8.075 3.191
8.1 3.2436
8.125 3.2917
8.15 3.3362
8.175 3.3769
8.2 3.414
8.225 3.4479
8.25 3.4788
8.275 3.5064
8.3 3.5308
8.325 3.5529
8.35 3.5733
8.375 3.5924
8.4 3.6096
8.425 3.625
8.45 3.6375
8.475 3.6473
8.5 3.6557
8.525 3.6653
8.55 3.6795
8.575 3.7001
8.6 3.7231
8.625 3.7461
8.65 3.7675
8.675 3.786
8.7 3.8019
8.725 3.8158
8.75 3.8276
8.775 3.8375
8.8 3.8454
8.825 3.8512
8.85 3.8548
8.875 3.8564
8.9 3.856
8.925 3.8534
8.95 3.8487
8.975 3.8416
9 3.8318
9.025 3.8195
9.05 3.805
9.075 3.7879
9.1 3.7677
9.125 3.7447
9.15 3.7192
9.175 3.6909
9.2 3.6594
9.225 3.6244
9.25 3.5865
9.275 3.5455
9.3 3.5008
9.325 3.4521
9.35 3.3997
9.375 3.3434
9.4 3.2829
9.425 3.2214
9.45 3.165
9.475 3.1153
9.5 3.0711
9.525 3.0294
9.55 2.9871
9.575 2.9423
9.6 2.8962
9.625 2.8491
9.65 2.8043
9.675 2.7687
9.7 2.7456
9.725 2.7315
9.75 2.7294
9.775 2.7378
9.8 2.7523
9.825 2.7693
9.85 2.7894
9.875 2.8121
9.9 2.8378
9.925 2.867
9.95 2.8973
9.975 2.9311
10 2.9687
10.025 3.009
10.05 3.0477
10.075 3.084
10.1 3.1198
10.125 3.1544
10.15 3.1862
10.175 3.2175
10.2 3.2498
10.225 3.2821
10.25 3.313
10.275 3.3408
10.3 3.3653
10.325 3.3873
10.35 3.4068
10.375 3.4271
10.4 3.448
10.425 3.4666
10.45 3.481
10.475 3.49
10.5 3.4966
10.525 3.5022
10.55 3.5105
10.575 3.5264
10.6 3.5498
10.625 3.5732
10.65 3.5885
10.675 3.5972
10.7 3.6015
10.725 3.6048
10.75 3.6079
10.775 3.6111
10.8 3.6102
10.825 3.6029
10.85 3.5887
10.875 3.566
10.9 3.5376
10.925 3.5058
10.95 3.4706
10.975 3.4309
11 3.3859
11.025 3.334
11.05 3.2744
11.075 3.2054
11.1 3.1266
11.125 3.0385
11.15 2.9455
11.175 2.8563
11.2 2.7932
11.225 2.7717
11.25 2.7677
11.275 2.7699
11.3 2.7827
11.325 2.8093
11.35 2.8422
11.375 2.8742
11.4 2.9026
11.425 2.9267
11.45 2.9522
11.475 2.9927
11.5 3.0501
11.525 3.1103
11.55 3.1643
11.575 3.2103
11.6 3.2494
11.625 3.2808
11.65 3.306
11.675 3.3285
11.7 3.3485
11.725 3.3684
11.75 3.3886
11.775 3.4051
11.8 3.4162
11.825 3.4209
11.85 3.4214
11.875 3.42
11.9 3.4206
11.925 3.426
11.95 3.4344
11.975 3.4408
12 3.4402
12.025 3.4309
12.05 3.413
12.075 3.3901
12.1 3.3677
12.125 3.353
12.15 3.3527
12.175 3.3686
12.2 3.3868
12.225 3.3974
12.25 3.3998
12.275 3.3942
12.3 3.3834
12.325 3.3722
12.35 3.3668
12.375 3.3679
12.4 3.3696
12.425 3.3677
12.45 3.3611
12.475 3.3524
12.5 3.342
12.525 3.33
12.55 3.3202
12.575 3.318
12.6 3.3243
12.625 3.336
12.65 3.3499
12.675 3.3615
12.7 3.3687
12.725 3.3716
12.75 3.3703
12.775 3.3636
12.8 3.3506
12.825 3.3326
12.85 3.3116
12.875 3.2925
12.9 3.2806
12.925 3.2753
12.95 3.2735
12.975 3.2684
13 3.2583
13.025 3.245
13.05 3.2265
13.075 3.2037
13.1 3.1777
13.125 3.1539
13.15 3.1335
13.175 3.1198
13.2 3.116
13.225 3.115
13.25 3.1074
13.275 3.088
13.3 3.0592
13.325 3.024
13.35 2.9826
13.375 2.9354
13.4 2.886
13.425 2.841
13.45 2.8085
13.475 2.7949
13.5 2.7967
13.525 2.812
13.55 2.8358
13.575 2.8638
13.6 2.894
13.625 2.9229
13.65 2.9501
13.675 2.9766
13.7 3.0053
13.725 3.0332
13.75 3.0564
13.775 3.0742
13.8 3.0927
13.825 3.1145
13.85 3.1341
13.875 3.1508
13.9 3.1652
13.925 3.1789
13.95 3.1899
13.975 3.1961
14 3.1968
14.025 3.1894
14.05 3.1738
14.075 3.1498
14.1 3.1206
14.125 3.0865
14.15 3.0468
14.175 3.0015
14.2 2.9517
14.225 2.9027
14.25 2.8567
14.275 2.8095
14.3 2.7562
14.325 2.6938
14.35 2.6246
14.375 2.5504
14.4 2.4739
14.425 2.3938
14.45 2.3109
14.475 2.2256
14.5 2.1372
14.525 2.0432
14.55 1.9423
14.575 1.8368
14.6 1.727
14.625 1.6134
14.65 1.4973
14.675 1.3792
14.7 1.2595
14.725 1.137
14.75 1.0087
14.775 0.8742
14.8 0.7429
14.825 0.6252
14.85 0.5257
14.875 0.4391
14.9 0.354
14.925 0.2631
14.95 0.1649
14.975 0.0618
15 -0.0401
15.025 -0.1234
15.05 -0.1786
15.075 -0.2147
15.1 -0.2333
15.125 -0.2406
15.15 -0.2398
15.175 -0.227
15.2 -0.2091
15.225 -0.1933
15.25 -0.1773
15.275 -0.1636
15.3 -0.1549
15.325 -0.1506
15.35 -0.1443
15.375 -0.1223
15.4 -0.078
15.425 -0.0225
15.45 0.0316
15.475 0.0786
15.5 0.1183
15.525 0.1539
15.55 0.191
15.575 0.2347
15.6 0.2808
15.625 0.3229
15.65 0.3624
15.675 0.3986
15.7 0.4316
15.725 0.4602
15.75 0.4852
15.775 0.5111
15.8 0.5419
15.825 0.5824
15.85 0.628
15.875 0.6738
15.9 0.7164
15.925 0.7531
15.95 0.7831
15.975 0.8046
16 0.8176
16.025 0.8243
16.05 0.8271
16.075 0.8247
16.1 0.8175
16.125 0.8072
16.15 0.7928
16.175 0.7769
16.2 0.7602
16.225 0.7472
16.25 0.7444
16.275 0.7484
16.3 0.7541
16.325 0.7614
16.35 0.7727
16.375 0.7832
16.4 0.7893
16.425 0.7906
16.45 0.7852
16.475 0.774
16.5 0.7568
16.525 0.7332
16.55 0.7026
16.575 0.6656
16.6 0.625
16.625 0.5847
16.65 0.5494
16.675 0.5234
16.7 0.5073
16.725 0.4952
16.75 0.4837
16.775 0.4716
16.8 0.4601
16.825 0.4521
16.85 0.4434
16.875 0.4317
16.9 0.4199
16.925 0.4089
16.95 0.4002
16.975 0.3936
17 0.3881
17.025 0.381
17.05 0.3691
17.075 0.3518
17.1 0.3314
17.125 0.3071
17.15 0.2762
17.175 0.2364
17.2 0.1882
17.225 0.1316
17.25 0.0661
17.275 -0.0035
17.3 -0.0644
17.325 -0.1134
17.35 -0.154
17.375 -0.1802
17.4 -0.1763
17.425 -0.1285
17.45 -0.0466
17.475 0.0503
17.5 0.1539
17.525 0.2625
17.55 0.3716
17.575 0.4782
17.6 0.5794
17.625 0.6741
17.65 0.7617
17.675 0.8416
17.7 0.9133
17.725 0.9766
17.75 1.0322
17.775 1.083
17.8 1.1269
17.825 1.1653
17.85 1.2036
17.875 1.2432
17.9 1.2824
17.925 1.3173
17.95 1.3469
17.975 1.3731
18 1.3965
18.025 1.4122
18.05 1.4211
18.075 1.4231
18.1 1.4204
18.125 1.4166
18.15 1.4206
18.175 1.4304
18.2 1.4428
18.225 1.4517
18.25 1.4525
18.275 1.4433
18.3 1.4247
18.325 1.3983
18.35 1.3646
18.375 1.3227
18.4 1.2724
18.425 1.2145
18.45 1.1492
18.475 1.076
18.5 0.9955
18.525 0.9081
18.55 0.8136
18.575 0.713
18.6 0.6085
18.625 0.5032
18.65 0.4072
18.675 0.3281
18.7 0.2604
18.725 0.2068
18.75 0.163
18.775 0.1223
18.8 0.0794
18.825 0.0332
18.85 -0.0142
18.875 -0.0562
18.9 -0.0883
18.925 -0.1101
18.95 -0.1224
18.975 -0.1279
19 -0.1341
19.025 -0.1472
19.05 -0.1688
19.075 -0.1947
19.1 -0.2135
19.125 -0.2143
19.15 -0.1983
19.175 -0.1734
19.2 -0.1461
19.225 -0.1211
19.25 -0.1026
19.275 -0.0973
19.3 -0.1062
19.325 -0.1264
19.35 -0.1533
19.375 -0.1828
19.4 -0.2083
19.425 -0.22
19.45 -0.2155
19.475 -0.1996
19.5 -0.1819
19.525 -0.1651
19.55 -0.153
19.575 -0.1446
19.6 -0.1352
19.625 -0.1257
19.65 -0.1123
19.675 -0.0913
19.7 -0.0634
19.725 -0.0285
19.75 0.0147
19.775 0.0611
19.8 0.1065
19.825 0.1524
19.85 0.2024
19.875 0.258
19.9 0.3162
19.925 0.3713
19.95 0.4185
19.975 0.4557
20 0.4826
20.025 0.5001
20.05 0.5112
20.075 0.519
20.1 0.5233
20.125 0.5228
20.15 0.5139
20.175 0.4944
20.2 0.469
20.225 0.4477
20.25 0.4455
20.275 0.4562
20.3 0.4662
20.325 0.4712
20.35 0.469
20.375 0.4587
20.4 0.4404
20.425 0.417
20.45 0.3918
20.475 0.3685
20.5 0.3473
20.525 0.3257
20.55 0.3093
20.575 0.31
20.6 0.3249
20.625 0.347
20.65 0.3716
20.675 0.3926
20.7 0.4081
20.725 0.4202
20.75 0.4326
20.775 0.449
20.8 0.4734
20.825 0.5029
20.85 0.5391
20.875 0.5895
20.9 0.6498
20.925 0.7153
20.95 0.7773
20.975 0.833
21 0.8822
21.025 0.9257
21.05 0.9627
21.075 0.992
21.1 1.0151
21.125 1.0312
21.15 1.0423
21.175 1.0484
21.2 1.0442
21.225 1.0292
21.25 1.0043
21.275 0.9707
21.3 0.9298
21.325 0.8834
21.35 0.8377
21.375 0.8025
21.4 0.7854
21.425 0.7814
21.45 0.7956
21.475 0.8261
21.5 0.8668
21.525 0.9111
21.55 0.9525
21.575 0.9854
21.6 1.0063
21.625 1.0164
21.65 1.0173
21.675 1.0094
21.7 0.9927
21.725 0.9669
21.75 0.9305
21.775 0.8855
21.8 0.8374
21.825 0.7897
21.85 0.7388
21.875 0.6847
21.9 0.6272
21.925 0.5669
21.95 0.5071
21.975 0.4539
22 0.4099
22.025 0.3719
22.05 0.3372
22.075 0.3028
22.1 0.2655
22.125 0.2252
22.15 0.1859
22.175 0.1505
22.2 0.1207
22.225 0.0968
22.25 0.0799
22.275 0.0725
22.3 0.0732
22.325 0.0781
22.35 0.0832
22.375 0.0918
22.4 0.101
22.425 0.1051
22.45 0.1055
22.475 0.1
22.5 0.0857
22.525 0.0657
22.55 0.0441
22.575 0.0206
22.6 -0.0053
22.625 -0.0354
22.65 -0.0704
22.675 -0.1113
22.7 -0.1599
22.725 -0.2132
22.75 -0.2673
22.775 -0.3282
22.8 -0.3997
22.825 -0.4833
22.85 -0.574
22.875 -0.6618
22.9 -0.7427
22.925 -0.813
22.95 -0.8741
22.975 -0.9268
23 -0.9713
23.025 -1.0081
23.05 -1.0396
23.075 -1.068
23.1 -1.0961
23.125 -1.1246
23.15 -1.1517
23.175 -1.1787
23.2 -1.2073
23.225 -1.2381
23.25 -1.2762
23.275 -1.3261
23.3 -1.3848
23.325 -1.4464
23.35 -1.5109
23.375 -1.5803
23.4 -1.6543
23.425 -1.7338
23.45 -1.8176
23.475 -1.9055
23.5 -1.995
23.525 -2.0829
23.55 -2.1679
23.575 -2.2508
23.6 -2.3319
23.625 -2.4116
23.65 -2.4893
23.675 -2.5638
23.7 -2.6339
23.725 -2.704
23.75 -2.7782
23.775 -2.8615
23.8 -2.9526
23.825 -3.0495
23.85 -3.1499
23.875 -3.2519
23.9 -3.3534
23.925 -3.4467
23.95 -3.5265
23.975 -3.5938
24 -3.6506
24.025 -3.6904
24.05 -3.7137
24.075 -3.7289
24.1 -3.7439
24.125 -3.7626
24.15 -3.7814
24.175 -3.7897
24.2 -3.785
24.225 -3.7738
24.25 -3.7592
24.275 -3.7436
24.3 -3.7256
24.325 -3.7
24.35 -3.6617
24.375 -3.6091
24.4 -3.5546
24.425 -3.4998
24.45 -3.4459
24.475 -3.3936
24.5 -3.3396
24.525 -3.2819
24.55 -3.2231
24.575 -3.1635
24.6 -3.1073
24.625 -3.0555
24.65 -3.0091
24.675 -2.9704
24.7 -2.9379
24.725 -2.9117
24.75 -2.8913
24.775 -2.8747
24.8 -2.8632
24.825 -2.8574
24.85 -2.8545
24.875 -2.8533
24.9 -2.8487
24.925 -2.837
24.95 -2.8264
24.975 -2.8199
25 -2.815
25.025 -2.8068
25.05 -2.7951
25.075 -2.7859
25.1 -2.7777
25.125 -2.7691
25.15 -2.7618
25.175 -2.758
25.2 -2.7558
25.225 -2.7536
25.25 -2.7547
25.275 -2.7606
25.3 -2.7695
25.325 -2.7795
25.35 -2.796
25.375 -2.8151
25.4 -2.8308
25.425 -2.8435
25.45 -2.8532
25.475 -2.8587
25.5 -2.8632
25.525 -2.8717
25.55 -2.8872
25.575 -2.9124
25.6 -2.9427
25.625 -2.9739
25.65 -3.0075
25.675 -3.0433
25.7 -3.0811
25.725 -3.1231
25.75 -3.1627
25.775 -3.1956
25.8 -3.2221
25.825 -3.2496
25.85 -3.2775
25.875 -3.3046
25.9 -3.3274
25.925 -3.3434
25.95 -3.3566
25.975 -3.3678
26 -3.3755
26.025 -3.3729
26.05 -3.3622
26.075 -3.348
26.1 -3.3317
26.125 -3.3127
26.15 -3.286
26.175 -3.2541
26.2 -3.2178
26.225 -3.1812
26.25 -3.1473
26.275 -3.1223
26.3 -3.1126
26.325 -3.1163
26.35 -3.13
26.375 -3.1516
26.4 -3.1772
26.425 -3.2036
26.45 -3.227
26.475 -3.2458
26.5 -3.2589
26.525 -3.2689
26.55 -3.2741
26.575 -3.2728
26.6 -3.2689
26.625 -3.2656
26.65 -3.2635
26.675 -3.2623
26.7 -3.2561
26.725 -3.2409
26.75 -3.2216
26.775 -3.2018
26.8 -3.1835
26.825 -3.1672
26.85 -3.155
26.875 -3.1475
26.9 -3.1427
26.925 -3.1407
26.95 -3.1421
26.975 -3.1482
27 -3.1589
27.025 -3.176
27.05 -3.2001
27.075 -3.229
27.1 -3.2622
27.125 -3.3002
27.15 -3.3391
27.175 -3.3745
27.2 -3.4046
27.225 -3.4299
27.25 -3.4438
27.275 -3.4435
27.3 -3.435
27.325 -3.4228
27.35 -3.4144
27.375 -3.4126
27.4 -3.418
27.425 -3.4296
27.45 -3.4493
27.475 -3.4724
27.5 -3.5003
27.525 -3.5312
27.55 -3.5615
27.575 -3.5937
27.6 -3.6263
27.625 -3.6587
27.65 -3.6875
27.675 -3.7045
27.7 -3.7064
27.725 -3.7003
27.75 -3.6929
27.775 -3.6881
27.8 -3.6867
27.825 -3.69
27.85 -3.698
27.875 -3.709
27.9 -3.7224
27.925 -3.7364
27.95 -3.7529
27.975 -3.7677
28 -3.777
28.025 -3.7799
28.05 -3.7785
28.075 -3.7771
28.1 -3.7772
28.125 -3.7792
28.15 -3.7856
28.175 -3.7988
28.2 -3.8187
28.225 -3.8454
28.25 -3.8798
28.275 -3.9207
28.3 -3.9669
28.325 -4.016
28.35 -4.0668
28.375 -4.1205
28.4 -4.1765
28.425 -4.238
28.45 -4.3054
28.475 -4.3747
28.5 -4.4452
28.525 -4.5186
28.55 -4.5962
28.575 -4.6776
28.6 -4.7638
28.625 -4.85
28.65 -4.928
28.675 -4.9875
28.7 -5.0383
28.725 -5.0869
28.75 -5.1329
28.775 -5.1742
28.8 -5.2099
28.825 -5.2345
28.85 -5.2292
28.875 -5.187
28.9 -5.1269
28.925 -5.0668
28.95 -5.0221
28.975 -4.9965
29 -4.9873
29.025 -4.982
29.05 -4.9734
29.075 -4.9613
29.1 -4.9455
29.125 -4.9259
29.15 -4.9098
29.175 -4.9015
29.2 -4.8999
29.225 -4.9018
29.25 -4.9017
29.275 -4.9018
29.3 -4.9065
29.325 -4.9144
29.35 -4.9234
29.375 -4.9303
29.4 -4.9365
29.425 -4.9365
29.45 -4.9232
29.475 -4.9036
29.5 -4.8811
29.525 -4.8591
29.55 -4.8386
29.575 -4.8185
29.6 -4.8027
29.625 -4.7927
29.65 -4.7862
29.675 -4.7839
29.7 -4.7828
29.725 -4.7822
29.75 -4.7788
29.775 -4.772
29.8 -4.763
29.825 -4.7498
29.85 -4.7308
29.875 -4.7015
29.9 -4.6657
29.925 -4.6295
29.95 -4.5994
29.975 -4.5766
30 -4.5577
30.025 -4.5385
30.05 -4.5183
30.075 -4.4939
30.1 -4.4715
30.125 -4.4505
30.15 -4.4333
30.175 -4.4241
30.2 -4.4252
30.225 -4.4391
30.25 -4.464
30.275 -4.495
30.3 -4.5293
30.325 -4.5643
30.35 -4.5999
30.375 -4.6387
30.4 -4.6863
30.425 -4.7442
30.45 -4.8133
30.475 -4.8918
30.5 -4.9704
30.525 -5.0356
30.55 -5.0858
30.575 -5.128
30.6 -5.1668
30.625 -5.2047
30.65 -5.2465
30.675 -5.3018
30.7 -5.3645
30.725 -5.4241
30.75 -5.474
30.775 -5.5098
30.8 -5.5389
30.825 -5.5666
30.85 -5.5919
30.875 -5.612
30.9 -5.6139
30.925 -5.5851
30.95 -5.5225
30.975 -5.4448
31 -5.3789
31.025 -5.3293
31.05 -5.2947
31.075 -5.274
31.1 -5.2716
31.125 -5.2887
31.15 -5.3222
31.175 -5.3548
31.2 -5.3716
31.225 -5.3721
31.25 -5.3634
31.275 -5.3503
31.3 -5.3383
31.325 -5.3281
31.35 -5.3215
31.375 -5.3109
31.4 -5.2826
31.425 -5.24
31.45 -5.1918
31.475 -5.1403
31.5 -5.0843
31.525 -5.0339
31.55 -5.0068
31.575 -4.9955
31.6 -4.9907
31.625 -4.9935
31.65 -5.0011
31.675 -5.0117
31.7 -5.0283
31.725 -5.0491
31.75 -5.0769
31.775 -5.1145
31.8 -5.1604
31.825 -5.2109
31.85 -5.2677
31.875 -5.3271
31.9 -5.3851
31.925 -5.4391
31.95 -5.4815
31.975 -5.5097
32 -5.516
32.025 -5.4992
32.05 -5.4727
32.075 -5.4401
32.1 -5.4121
32.125 -5.3917
32.15 -5.3756
32.175 -5.3603
32.2 -5.3499
32.225 -5.344
32.25 -5.3379
32.275 -5.3317
32.3 -5.327
32.325 -5.3243
32.35 -5.3163
32.375 -5.304
32.4 -5.2987
32.425 -5.3096
32.45 -5.3426
32.475 -5.3887
32.5 -5.4389
32.525 -5.4832
32.55 -5.5178
32.575 -5.5521
32.6 -5.5898
32.625 -5.6268
32.65 -5.6612
32.675 -5.6894
32.7 -5.7111
32.725 -5.7293
32.75 -5.748
32.775 -5.7665
32.8 -5.7781
32.825 -5.7853
32.85 -5.7889
32.875 -5.7924
32.9 -5.8025
32.925 -5.8258
32.95 -5.8573
32.975 -5.8859
33 -5.9057
33.025 -5.9214
33.05 -5.9321
33.075 -5.9383
33.1 -5.9356
33.125 -5.9164
33.15 -5.8776
33.175 -5.8269
33.2 -5.7813
33.225 -5.7478
33.25 -5.7297
33.275 -5.7242
33.3 -5.7244
33.325 -5.7213
33.35 -5.7163
33.375 -5.7126
33.4 -5.7133
33.425 -5.7138
33.45 -5.7069
33.475 -5.6903
33.5 -5.6704
33.525 -5.6511
33.55 -5.6319
33.575 -5.61
33.6 -5.5828
33.625 -5.5467
33.65 -5.4972
33.675 -5.4412
33.7 -5.3914
33.725 -5.362
33.75 -5.3486
33.775 -5.3363
33.8 -5.3139
33.825 -5.2807
33.85 -5.249
33.875 -5.2263
33.9 -5.2094
33.925 -5.1985
33.95 -5.1884
33.975 -5.171
34 -5.1386
34.025 -5.085
34.05 -5.024
34.075 -4.9769
34.1 -4.94
34.125 -4.9127
34.15 -4.8966
34.175 -4.8903
34.2 -4.8931
34.225 -4.9065
34.25 -4.9293
34.275 -4.9625
34.3 -5.0091
34.325 -5.0662
34.35 -5.124
34.375 -5.176
34.4 -5.2173
34.425 -5.2511
34.45 -5.2796
34.475 -5.3031
34.5 -5.3239
34.525 -5.3448
34.55 -5.3673
34.575 -5.3934
34.6 -5.4157
34.625 -5.4054
34.65 -5.3533
34.675 -5.271
34.7 -5.1697
34.725 -5.0593
34.75 -4.9507
34.775 -4.8547
34.8 -4.7816
34.825 -4.7404
34.85 -4.7296
34.875 -4.7383
34.9 -4.758
34.925 -4.7842
34.95 -4.8134
34.975 -4.841
35 -4.8635
35.025 -4.8705
35.05 -4.8545
35.075 -4.8174
35.1 -4.7645
35.125 -4.6996
35.15 -4.626
35.175 -4.5495
35.2 -4.4727
35.225 -4.4048
35.25 -4.3632
35.275 -4.3539
35.3 -4.3653
35.325 -4.3902
35.35 -4.4308
35.375 -4.477
35.4 -4.5189
35.425 -4.5459
35.45 -4.55
35.475 -4.5372
35.5 -4.5171
35.525 -4.4974
35.55 -4.4803
35.575 -4.4628
35.6 -4.4451
35.625 -4.4283
35.65 -4.4154
35.675 -4.4113
35.7 -4.4164
35.725 -4.4217
35.75 -4.4234
35.775 -4.4217
35.8 -4.4231
35.825 -4.432
35.85 -4.4456
35.875 -4.4631
35.9 -4.4828
35.925 -4.5052
35.95 -4.5311
35.975 -4.5583
36 -4.5867
36.025 -4.6201
36.05 -4.66
36.075 -4.7107
36.1 -4.7704
36.125 -4.832
36.15 -4.8869
36.175 -4.9288
36.2 -4.9579
36.225 -4.9771
36.25 -4.9885
36.275 -4.997
36.3 -5.0077
36.325 -5.0232
36.35 -5.0416
36.375 -5.0609
36.4 -5.083
36.425 -5.1051
36.45 -5.127
36.475 -5.1461
36.5 -5.1574
36.525 -5.1605
36.55 -5.1578
36.575 -5.1543
36.6 -5.1531
36.625 -5.161
36.65 -5.1782
36.675 -5.1929
36.7 -5.1972
36.725 -5.1918
36.75 -5.1742
36.775 -5.1468
36.8 -5.1105
36.825 -5.0701
36.85 -5.0299
36.875 -4.9977
36.9 -4.98
36.925 -4.9728
36.95 -4.9703
36.975 -4.966
37 -4.9613
37.025 -4.9561
37.05 -4.9475
37.075 -4.9371
37.1 -4.9229
37.125 -4.9014
37.15 -4.8709
37.175 -4.8383
37.2 -4.8113
37.225 -4.7936
37.25 -4.7881
37.275 -4.7929
37.3 -4.8046
37.325 -4.8225
37.35 -4.8457
37.375 -4.871
37.4 -4.8965
37.425 -4.9254
37.45 -4.9584
37.475 -4.9924
37.5 -5.0254
37.525 -5.0545
37.55 -5.0733
37.575 -5.084
37.6 -5.0948
37.625 -5.1062
37.65 -5.1095
37.675 -5.1019
37.7 -5.0798
37.725 -5.0411
37.75 -4.9957
37.775 -4.9405
37.8 -4.8833
37.825 -4.8365
37.85 -4.8067
37.875 -4.7938
37.9 -4.7928
37.925 -4.7988
37.95 -4.8054
37.975 -4.8103
38 -4.8147
38.025 -4.8222
38.05 -4.8376
38.075 -4.8603
38.1 -4.8852
38.125 -4.9158
38.15 -4.9549
38.175 -5.0004
38.2 -5.049
38.225 -5.0992
38.25 -5.1485
38.275 -5.2014
38.3 -5.2603
38.325 -5.3166
38.35 -5.3598
38.375 -5.3755
38.4 -5.3725
38.425 -5.3716
38.45 -5.3815
38.475 -5.3937
38.5 -5.4023
38.525 -5.4157
38.55 -5.446
38.575 -5.4839
38.6 -5.5217
38.625 -5.5587
38.65 -5.5886
38.675 -5.6095
38.7 -5.6225
38.725 -5.6309
38.75 -5.6354
38.775 -5.6362
38.8 -5.6442
38.825 -5.6663
38.85 -5.693
38.875 -5.7115
38.9 -5.7146
38.925 -5.7077
38.95 -5.7014
38.975 -5.6979
39 -5.7027
39.025 -5.7189
39.05 -5.7475
39.075 -5.7767
39.1 -5.8026
39.125 -5.8241
39.15 -5.8476
39.175 -5.8721
39.2 -5.8888
39.225 -5.8918
39.25 -5.8831
39.275 -5.866
39.3 -5.8376
39.325 -5.7974
39.35 -5.7404
39.375 -5.6747
39.4 -5.6149
39.425 -5.5647
39.45 -5.5236
39.475 -5.4864
39.5 -5.4512
39.525 -5.4178
39.55 -5.3931
39.575 -5.3827
39.6 -5.3801
39.625 -5.3768
39.65 -5.3663
39.675 -5.3492
39.7 -5.3301
39.725 -5.3141
39.75 -5.3057
39.775 -5.3016
39.8 -5.2983
39.825 -5.291
39.85 -5.2821
39.875 -5.2809
39.9 -5.2896
39.925 -5.3005
39.95 -5.313
39.975 -5.3206
40 -5.3018
40.025 -5.2496
40.05 -5.1832
40.075 -5.1141
40.1 -5.044
40.125 -4.9734
40.15 -4.9105
40.175 -4.8627
40.2 -4.8295
40.225 -4.8113
40.25 -4.8059
40.275 -4.8142
40.3 -4.8311
40.325 -4.8515
40.35 -4.8714
40.375 -4.8877
40.4 -4.9018
40.425 -4.9196
40.45 -4.9457
40.475 -4.9797
40.5 -5.0168
40.525 -5.0542
40.55 -5.0997
40.575 -5.1579
40.6 -5.222
40.625 -5.2862
40.65 -5.338
40.675 -5.3707
40.7 -5.4001
40.725 -5.4439
40.75 -5.5002
40.775 -5.5547
40.8 -5.5962
40.825 -5.6239
40.85 -5.643
40.875 -5.6582
40.9 -5.674
40.925 -5.6936
40.95 -5.7197
40.975 -5.7562
41 -5.7985
41.025 -5.8464
41.05 -5.8981
41.075 -5.9488
41.1 -5.9906
41.125 -6.0266
41.15 -6.0734
41.175 -6.15
41.2 -6.243
41.225 -6.3315
41.25 -6.41
41.275 -6.4822
41.3 -6.5508
41.325 -6.6087
41.35 -6.6541
41.375 -6.6923
41.4 -6.7238
41.425 -6.7446
41.45 -6.7477
41.475 -6.7314
41.5 -6.6973
41.525 -6.65
41.55 -6.6004
41.575 -6.5583
41.6 -6.525
41.625 -6.4996
41.65 -6.4685
41.675 -6.4311
41.7 -6.3922
41.725 -6.3602
41.75 -6.3397
41.775 -6.3333
41.8 -6.3385
41.825 -6.3565
41.85 -6.3693
41.875 -6.374
41.9 -6.3878
41.925 -6.4174
41.95 -6.4595
41.975 -6.5072
42 -6.5549
42.025 -6.5949
42.05 -6.6227
42.075 -6.6386
42.1 -6.6503
42.125 -6.6672
42.15 -6.6935
42.175 -6.7217
42.2 -6.7463
42.225 -6.7618
42.25 -6.7589
42.275 -6.741
42.3 -6.7102
42.325 -6.6648
42.35 -6.6075
42.375 -6.5429
42.4 -6.4714
42.425 -6.4056
42.45 -6.3554
42.475 -6.329
42.5 -6.3377
42.525 -6.3679
42.55 -6.4034
42.575 -6.4326
42.6 -6.454
42.625 -6.4682
42.65 -6.4834
42.675 -6.4971
42.7 -6.5044
42.725 -6.5123
42.75 -6.5354
42.775 -6.5764
42.8 -6.6216
42.825 -6.6576
42.85 -6.6713
42.875 -6.6595
42.9 -6.623
42.925 -6.567
42.95 -6.5054
42.975 -6.4637
43 -6.4471
43.025 -6.4474
43.05 -6.4593
43.075 -6.4763
43.1 -6.4886
43.125 -6.4932
43.15 -6.4874
43.175 -6.4727
43.2 -6.4552
43.225 -6.4398
43.25 -6.4255
43.275 -6.416
43.3 -6.4102
43.325 -6.4097
43.35 -6.4228
43.375 -6.4461
43.4 -6.4688
43.425 -6.4783
43.45 -6.478
43.475 -6.4802
43.5 -6.4834
43.525 -6.4838
43.55 -6.4845
43.575 -6.4813
43.6 -6.4692
43.625 -6.4451
43.65 -6.4151
43.675 -6.3743
43.7 -6.3249
43.725 -6.2764
43.75 -6.2329
43.775 -6.1955
43.8 -6.1649
43.825 -6.1455
43.85 -6.133
43.875 -6.12
43.9 -6.1013
43.925 -6.0753
43.95 -6.0484
43.975 -6.0325
44 -6.0263
44.025 -6.0274
44.05 -6.0322
44.075 -6.0478
44.1 -6.08
44.125 -6.1306
44.15 -6.2012
44.175 -6.2724
44.2 -6.3208
44.225 -6.3497
44.25 -6.367
44.275 -6.3667
44.3 -6.3526
44.325 -6.3345
44.35 -6.3203
44.375 -6.3115
44.4 -6.3033
44.425 -6.2974
44.45 -6.2952
44.475 -6.2931
44.5 -6.2807
44.525 -6.25
44.55 -6.2091
44.575 -6.1671
44.6 -6.1328
44.625 -6.1102
44.65 -6.098
44.675 -6.0959
44.7 -6.0991
44.725 -6.1069
44.75 -6.1223
44.775 -6.1463
44.8 -6.1743
44.825 -6.1916
44.85 -6.1803
44.875 -6.1366
44.9 -6.0833
44.925 -6.037
44.95 -6.0017
44.975 -5.9692
45 -5.9354
45.025 -5.908
45.05 -5.8901
45.075 -5.8846
45.1 -5.8894
45.125 -5.8942
45.15 -5.898
45.175 -5.9083
45.2 -5.9315
45.225 -5.9664
45.25 -6.0097
45.275 -6.0559
45.3 -6.0901
45.325 -6.1052
45.35 -6.1051
45.375 -6.0952
45.4 -6.0784
45.425 -6.0616
45.45 -6.0451
45.475 -6.0249
45.5 -6.0006
45.525 -5.9872
45.55 -5.9861
45.575 -6.0027
45.6 -6.0315
45.625 -6.058
45.65 -6.0833
45.675 -6.1131
45.7 -6.1452
45.725 -6.1681
45.75 -6.1743
45.775 -6.1551
45.8 -6.1124
45.825 -6.0559
45.85 -5.9896
45.875 -5.9062
45.9 -5.8032
45.925 -5.6931
45.95 -5.5787
45.975 -5.4645
46 -5.3634
46.025 -5.288
46.05 -5.242
46.075 -5.2262
46.1 -5.2368
46.125 -5.2708
46.15 -5.3247
46.175 -5.394
46.2 -5.473
46.225 -5.5535
46.25 -5.6273
46.275 -5.6914
46.3 -5.7485
46.325 -5.8003
46.35 -5.8445
46.375 -5.8853
46.4 -5.9491
46.425 -6.039
46.45 -6.1386
46.475 -6.233
46.5 -6.3191
46.525 -6.3991
46.55 -6.4791
46.575 -6.5615
46.6 -6.647
46.625 -6.7351
46.65 -6.82
46.675 -6.8952
46.7 -6.9567
46.725 -7.0045
46.75 -7.0451
46.775 -7.0788
46.8 -7.1065
46.825 -7.1302
46.85 -7.1484
46.875 -7.1571
46.9 -7.1564
46.925 -7.1495
46.95 -7.1384
46.975 -7.1278
47 -7.1231
47.025 -7.1214
47.05 -7.1172
47.075 -7.1074
47.1 -7.0912
47.125 -7.068
47.15 -7.0399
47.175 -7.0085
47.2 -6.9684
47.225 -6.9163
47.25 -6.8518
47.275 -6.772
47.3 -6.6668
47.325 -6.539
47.35 -6.4079
47.375 -6.2886
47.4 -6.1804
47.425 -6.09
47.45 -6.0129
47.475 -5.9535
47.5 -5.9264
47.525 -5.9258
47.55 -5.9351
47.575 -5.9447
47.6 -5.9548
47.625 -5.9644
47.65 -5.969
47.675 -5.9687
47.7 -5.9664
47.725 -5.967
47.75 -5.9793
47.775 -6.0022
47.8 -6.0254
47.825 -6.0461
47.85 -6.0639
47.875 -6.0728
47.9 -6.0769
47.925 -6.0801
47.95 -6.0925
47.975 -6.1092
48 -6.1292
48.025 -6.1543
48.05 -6.187
48.075 -6.233
48.1 -6.2925
48.125 -6.3543
48.15 -6.4154
48.175 -6.4793
48.2 -6.5472
48.225 -6.6114
48.25 -6.6645
48.275 -6.7019
48.3 -6.7203
48.325 -6.7258
48.35 -6.728
48.375 -6.7288
48.4 -6.7284
48.425 -6.7274
48.45 -6.723
48.475 -6.7154
48.5 -6.7061
48.525 -6.6909
48.55 -6.6741
48.575 -6.6625
48.6 -6.659
48.625 -6.658
48.65 -6.6556
48.675 -6.6474
48.7 -6.6304
48.725 -6.6109
48.75 -6.5965
48.775 -6.5896
48.8 -6.5926
48.825 -6.6101
48.85 -6.6447
48.875 -6.6969
48.9 -6.7603
48.925 -6.8311
48.95 -6.9013
48.975 -6.9707
49 -7.048
49.025 -7.1368
49.05 -7.2273
49.075 -7.3076
49.1 -7.3769
49.125 -7.4266
49.15 -7.4533
49.175 -7.4737
49.2 -7.4944
49.225 -7.517
49.25 -7.5415
49.275 -7.5614
49.3 -7.5739
49.325 -7.5756
49.35 -7.5744
49.375 -7.5741
49.4 -7.5714
49.425 -7.5677
49.45 -7.5737
49.475 -7.5844
49.5 -7.5974
49.525 -7.6124
49.55 -7.6276
49.575 -7.6434
49.6 -7.6541
49.625 -7.6631
49.65 -7.6796
49.675 -7.7046
49.7 -7.7368
49.725 -7.7797
49.75 -7.8272
49.775 -7.8639
49.8 -7.8818
49.825 -7.8824
49.85 -7.8791
49.875 -7.8845
49.9 -7.8958
49.925 -7.9093
49.95 -7.9238
49.975 -7.9367
50 -7.9575
50.025 -7.989
50.05 -8.0233
50.075 -8.054
50.1 -8.0749
50.125 -8.088
50.15 -8.1088
50.175 -8.1512
50.2 -8.2093
50.225 -8.2746
50.25 -8.3379
50.275 -8.3926
50.3 -8.4385
50.325 -8.4798
50.35 -8.5135
50.375 -8.5428
50.4 -8.5661
50.425 -8.5847
50.45 -8.6056
50.475 -8.6316
50.5 -8.6555
50.525 -8.6686
50.55 -8.6699
50.575 -8.6581
50.6 -8.6346
50.625 -8.602
50.65 -8.5626
50.675 -8.5208
50.7 -8.4846
50.725 -8.4654
50.75 -8.4543
50.775 -8.4392
50.8 -8.4327
50.825 -8.4529
50.85 -8.4968
50.875 -8.5516
50.9 -8.611
50.925 -8.6647
50.95 -8.7153
50.975 -8.7647
51 -8.8105
51.025 -8.8494
51.05 -8.874
51.075 -8.8767
51.1 -8.863
51.125 -8.8402
51.15 -8.8109
51.175 -8.7778
51.2 -8.7454
51.225 -8.7112
51.25 -8.6735
51.275 -8.6383
51.3 -8.6163
51.325 -8.6097
51.35 -8.6158
51.375 -8.6446
51.4 -8.7026
51.425 -8.7815
51.45 -8.8699
51.475 -8.9556
51.5 -9.0328
51.525 -9.1009
51.55 -9.1609
51.575 -9.224
51.6 -9.2896
51.625 -9.3501
51.65 -9.4098
51.675 -9.4577
51.7 -9.4898
51.725 -9.5176
51.75 -9.5419
51.775 -9.5542
51.8 -9.557
51.825 -9.5618
51.85 -9.5736
51.875 -9.585
51.9 -9.5986
51.925 -9.6101
51.95 -9.6147
51.975 -9.6126
52 -9.6046
52.025 -9.5958
52.05 -9.5921
52.075 -9.601
52.1 -9.6145
52.125 -9.6252
52.15 -9.6281
52.175 -9.6238
52.2 -9.6154
52.225 -9.5945
52.25 -9.5535
52.275 -9.4916
52.3 -9.4263
52.325 -9.3695
52.35 -9.3266
52.375 -9.2928
52.4 -9.2662
52.425 -9.2403
52.45 -9.211
52.475 -9.1826
52.5 -9.155
52.525 -9.1242
52.55 -9.0842
52.575 -9.0315
52.6 -8.9691
52.625 -8.9022
52.65 -8.8267
52.675 -8.7462
52.7 -8.6718
52.725 -8.6073
52.75 -8.556
52.775 -8.5172
52.8 -8.4838
52.825 -8.4446
52.85 -8.3889
52.875 -8.3295
52.9 -8.2779
52.925 -8.2445
52.95 -8.2334
52.975 -8.2391
53 -8.259
53.025 -8.2843
53.05 -8.3114
53.075 -8.322
53.1 -8.2988
53.125 -8.2537
53.15 -8.2057
53.175 -8.1735
53.2 -8.1535
53.225 -8.1338
53.25 -8.1108
53.275 -8.0879
53.3 -8.0665
53.325 -8.0505
53.35 -8.0409
53.375 -8.0349
53.4 -8.0266
53.425 -8.0163
53.45 -8.0141
53.475 -8.0242
53.5 -8.0537
53.525 -8.1039
53.55 -8.1615
53.575 -8.2157
53.6 -8.2671
53.625 -8.3219
53.65 -8.3786
53.675 -8.4358
53.7 -8.4948
53.725 -8.5522
53.75 -8.6085
53.775 -8.6674
53.8 -8.722
53.825 -8.7681
53.85 -8.7931
53.875 -8.7961
53.9 -8.7992
53.925 -8.8103
53.95 -8.8258
53.975 -8.8328
54 -8.8275
54.025 -8.8091
54.05 -8.7756
54.075 -8.7295
54.1 -8.6737
54.125 -8.6138
54.15 -8.5518
54.175 -8.4927
54.2 -8.4442
54.225 -8.4022
54.25 -8.3605
54.275 -8.3107
54.3 -8.2624
54.325 -8.2212
54.35 -8.1906
54.375 -8.1714
54.4 -8.16
54.425 -8.1544
54.45 -8.1525
54.475 -8.1567
54.5 -8.1674
54.525 -8.1837
54.55 -8.2076
54.575 -8.2418
54.6 -8.2881
54.625 -8.3422
54.65 -8.3872
54.675 -8.4166
54.7 -8.4285
54.725 -8.423
54.75 -8.4076
54.775 -8.3909
54.8 -8.3675
54.825 -8.3301
54.85 -8.2832
54.875 -8.245
54.9 -8.2099
54.925 -8.165
54.95 -8.1146
54.975 -8.0599
55 -8.0044
55.025 -7.9478
55.05 -7.8957
55.075 -7.8479
55.1 -7.8087
55.125 -7.7834
55.15 -7.7655
55.175 -7.7632
55.2 -7.7797
55.225 -7.8119
55.25 -7.8665
55.275 -7.9379
55.3 -8.0146
55.325 -8.0863
55.35 -8.1494
55.375 -8.2078
55.4 -8.2657
55.425 -8.321
55.45 -8.3729
55.475 -8.4214
55.5 -8.4645
55.525 -8.4973
55.55 -8.5177
55.575 -8.5236
55.6 -8.5141
55.625 -8.4901
55.65 -8.4586
55.675 -8.4277
55.7 -8.4059
55.725 -8.3964
55.75 -8.4047
55.775 -8.4399
55.8 -8.4958
55.825 -8.5562
55.85 -8.601
55.875 -8.6177
55.9 -8.6175
55.925 -8.6147
55.95 -8.6221
55.975 -8.6365
56 -8.6465
56.025 -8.6432
56.05 -8.6277
56.075 -8.6051
56.1 -8.577
56.125 -8.5452
56.15 -8.509
56.175 -8.4736
56.2 -8.4391
56.225 -8.4061
56.25 -8.3781
56.275 -8.3529
56.3 -8.326
56.325 -8.2968
56.35 -8.2666
56.375 -8.2312
56.4 -8.1873
56.425 -8.1302
56.45 -8.0631
56.475 -8.0067
56.5 -7.9791
56.525 -7.98
56.55 -7.9975
56.575 -8.0169
56.6 -8.0229
56.625 -8.0223
56.65 -8.0218
56.675 -8.0169
56.7 -7.9978
56.725 -7.9785
56.75 -7.971
56.775 -7.9807
56.8 -7.9777
56.825 -7.9502
56.85 -7.9218
56.875 -7.9011
56.9 -7.8933
56.925 -7.8992
56.95 -7.9172
56.975 -7.9512
57 -7.992
57.025 -8.0333
57.05 -8.0715
57.075 -8.107
57.1 -8.1481
57.125 -8.1946
57.15 -8.2506
57.175 -8.3144
57.2 -8.3695
57.225 -8.4005
57.25 -8.4133
57.275 -8.4122
57.3 -8.4099
57.325 -8.4146
57.35 -8.4248
57.375 -8.4321
57.4 -8.428
57.425 -8.4047
57.45 -8.376
57.475 -8.3537
57.5 -8.3462
57.525 -8.3493
57.55 -8.3493
57.575 -8.3464
57.6 -8.3411
57.625 -8.3356
57.65 -8.3242
57.675 -8.2973
57.7 -8.2486
57.725 -8.1863
57.75 -8.1272
57.775 -8.083
57.8 -8.067
57.825 -8.0846
57.85 -8.1194
57.875 -8.1548
57.9 -8.1894
57.925 -8.2256
57.95 -8.2668
57.975 -8.3154
58 -8.3662
58.025 -8.4075
58.05 -8.4324
58.075 -8.4383
58.1 -8.4256
58.125 -8.394
58.15 -8.3414
58.175 -8.2663
58.2 -8.1822
58.225 -8.126
58.25 -8.1003
58.275 -8.0757
58.3 -8.0287
58.325 -7.9565
58.35 -7.8803
58.375 -7.8206
58.4 -7.794
58.425 -7.8048
58.45 -7.844
58.475 -7.8903
58.5 -7.9325
58.525 -7.9657
58.55 -7.9905
58.575 -8.0104
58.6 -8.0292
58.625 -8.0459
58.65 -8.06
58.675 -8.0641
58.7 -8.0492
58.725 -8.0098
58.75 -7.9598
58.775 -7.915
58.8 -7.8828
58.825 -7.8606
58.85 -7.8435
58.875 -7.8282
58.9 -7.8155
58.925 -7.8057
58.95 -7.805
58.975 -7.8188
59 -7.853
59.025 -7.9033
59.05 -7.9543
59.075 -7.9945
59.1 -8.0222
59.125 -8.0394
59.15 -8.0539
59.175 -8.0586
59.2 -8.053
59.225 -8.048
59.25 -8.0454
59.275 -8.0414
59.3 -8.0331
59.325 -8.0223
59.35 -8.0066
59.375 -7.9883
59.4 -7.9669
59.425 -7.9482
59.45 -7.9373
59.475 -7.9371
59.5 -7.9457
59.525 -7.9643
59.55 -7.989
59.575 -8.0145
59.6 -8.0391
59.625 -8.0619
59.65 -8.0872
59.675 -8.1131
59.7 -8.133
59.725 -8.1425
59.75 -8.1448
59.775 -8.136
59.8 -8.1128
59.825 -8.0794
59.85 -8.0428
59.875 -8.0115
59.9 -7.9873
59.925 -7.9747
59.95 -7.9802
59.975 -8.0003
60 -8.0298
60.025 -8.0651
60.05 -8.1052
60.075 -8.1499
60.1 -8.1992
60.125 -8.2532
60.15 -8.3171
60.175 -8.3919
60.2 -8.4653
60.225 -8.5288
60.25 -8.5705
60.275 -8.5941
60.3 -8.6079
60.325 -8.6179
60.35 -8.6275
60.375 -8.6432
60.4 -8.6732
60.425 -8.7103
60.45 -8.7483
60.475 -8.7805
60.5 -8.809
60.525 -8.8318
60.55 -8.8534
60.575 -8.8777
60.6 -8.9042
60.625 -8.936
60.65 -8.9764
60.675 -9.0261
60.7 -9.0857
60.725 -9.155
60.75 -9.2242
60.775 -9.2946
60.8 -9.3648
60.825 -9.4348
60.85 -9.5053
60.875 -9.5726
60.9 -9.6361
60.925 -9.6949
60.95 -9.7528
60.975 -9.8122
61 -9.8682
61.025 -9.9053
61.05 -9.9133
61.075 -9.8875
61.1 -9.8315
61.125 -9.7623
61.15 -9.6911
61.175 -9.6259
61.2 -9.5616
61.225 -9.5048
61.25 -9.4605
61.275 -9.4213
61.3 -9.3862
61.325 -9.3552
61.35 -9.3338
61.375 -9.3238
61.4 -9.3219
61.425 -9.3379
61.45 -9.3748
61.475 -9.4272
61.5 -9.482
61.525 -9.5301
61.55 -9.5702
61.575 -9.602
61.6 -9.6232
61.625 -9.6343
61.65 -9.6346
61.675 -9.6273
61.7 -9.6128
61.725 -9.5928
61.75 -9.552
61.775 -9.4827
61.8 -9.3999
61.825 -9.3214
61.85 -9.2614
61.875 -9.2235
61.9 -9.2034
61.925 -9.195
61.95 -9.197
61.975 -9.2072
62 -9.2208
62.025 -9.2303
62.05 -9.226
62.075 -9.2
62.1 -9.1546
62.125 -9.1001
62.15 -9.0435
62.175 -8.9849
62.2 -8.9248
62.225 -8.8705
62.25 -8.8313
62.275 -8.8091
62.3 -8.8089
62.325 -8.8312
62.35 -8.8667
62.375 -8.9044
62.4 -8.9341
62.425 -8.9545
62.45 -8.9696
62.475 -8.9797
62.5 -8.9862
62.525 -8.991
62.55 -8.9926
62.575 -8.994
62.6 -8.9983
62.625 -9.0086
62.65 -9.0249
62.675 -9.048
62.7 -9.0783
62.725 -9.1137
62.75 -9.1442
62.775 -9.1521
62.8 -9.1459
62.825 -9.1502
62.85 -9.1801
62.875 -9.2125
62.9 -9.2314
62.925 -9.2428
62.95 -9.2476
62.975 -9.2473
63 -9.2494
63.025 -9.2512
63.05 -9.2623
63.075 -9.2876
63.1 -9.3226
63.125 -9.3665
63.15 -9.4149
63.175 -9.4619
63.2 -9.5083
63.225 -9.5542
63.25 -9.6034
63.275 -9.6591
63.3 -9.7258
63.325 -9.8018
63.35 -9.8569
63.375 -9.8867
63.4 -9.8948
63.425 -9.8883
63.45 -9.8741
63.475 -9.8582
63.5 -9.8407
63.525 -9.8207
63.55 -9.8046
63.575 -9.8015
63.6 -9.8085
63.625 -9.8155
63.65 -9.822
63.675 -9.8259
63.7 -9.8247
63.725 -9.8172
63.75 -9.804
63.775 -9.7925
63.8 -9.7812
63.825 -9.7628
63.85 -9.7311
63.875 -9.6933
63.9 -9.6545
63.925 -9.6134
63.95 -9.569
63.975 -9.5249
64 -9.4854
64.025 -9.4478
64.05 -9.4139
64.075 -9.3908
64.1 -9.3816
64.125 -9.381
64.15 -9.3871
64.175 -9.3959
64.2 -9.4112
64.225 -9.4393
64.25 -9.4814
64.275 -9.5288
64.3 -9.5788
64.325 -9.6231
64.35 -9.654
64.375 -9.667
64.4 -9.6747
64.425 -9.6893
64.45 -9.7089
64.475 -9.7292
64.5 -9.7492
64.525 -9.7698
64.55 -9.7942
64.575 -9.8257
64.6 -9.8679
64.625 -9.9159
64.65 -9.9723
64.675 -10.0369
64.7 -10.1048
64.725 -10.1689
64.75 -10.222
64.775 -10.2539
64.8 -10.2499
64.825 -10.2209
64.85 -10.1867
64.875 -10.1571
64.9 -10.1304
64.925 -10.1026
64.95 -10.0726
64.975 -10.0327
65 -9.9822
65.025 -9.9314
65.05 -9.8797
65.075 -9.8266
65.1 -9.7768
65.125 -9.7288
65.15 -9.6781
65.175 -9.6244
65.2 -9.5712
65.225 -9.5294
65.25 -9.4992
65.275 -9.4743
65.3 -9.4534
65.325 -9.4394
65.35 -9.4372
65.375 -9.4475
65.4 -9.4638
65.425 -9.4821
65.45 -9.499
65.475 -9.5183
65.5 -9.5417
65.525 -9.5699
65.55 -9.6053
65.575 -9.6466
65.6 -9.6875
65.625 -9.7292
65.65 -9.7733
65.675 -9.8205
65.7 -9.8671
65.725 -9.9002
65.75 -9.9153
65.775 -9.9181
65.8 -9.9085
65.825 -9.8863
65.85 -9.8564
65.875 -9.8269
65.9 -9.8028
65.925 -9.7831
65.95 -9.7764
65.975 -9.7822
66 -9.8011
66.025 -9.8295
66.05 -9.8565
66.075 -9.8762
66.1 -9.8915
66.125 -9.9064
66.15 -9.9249
66.175 -9.9478
66.2 -9.9698
66.225 -9.9917
66.25 -10.0163
66.275 -10.0422
66.3 -10.0684
66.325 -10.0906
66.35 -10.103
66.375 -10.1055
66.4 -10.0995
66.425 -10.0855
66.45 -10.0661
66.475 -10.0459
66.5 -10.0312
66.525 -10.02
66.55 -10.0166
66.575 -10.0223
66.6 -10.0323
66.625 -10.0475
66.65 -10.067
66.675 -10.0903
66.7 -10.1205
66.725 -10.1594
66.75 -10.2057
66.775 -10.2601
66.8 -10.3216
66.825 -10.3854
66.85 -10.4483
66.875 -10.5059
66.9 -10.5563
66.925 -10.5967
66.95 -10.6289
66.975 -10.6502
67 -10.6647
67.025 -10.6761
67.05 -10.6852
67.075 -10.6906
67.1 -10.6908
67.125 -10.6827
67.15 -10.6662
67.175 -10.6418
67.2 -10.6063
67.225 -10.5578
67.25 -10.4976
67.275 -10.4266
67.3 -10.3458
67.325 -10.2622
67.35 -10.1779
67.375 -10.0888
67.4 -10.0012
67.425 -9.9243
67.45 -9.8596
67.475 -9.8047
67.5 -9.7608
67.525 -9.7269
67.55 -9.6997
67.575 -9.6709
67.6 -9.6263
67.625 -9.5706
67.65 -9.5168
67.675 -9.4739
67.7 -9.4456
67.725 -9.4356
67.75 -9.4459
67.775 -9.4742
67.8 -9.515
67.825 -9.5649
67.85 -9.6236
67.875 -9.6857
67.9 -9.746
67.925 -9.8033
67.95 -9.8573
67.975 -9.9088
68 -9.9609
68.025 -10.0113
68.05 -10.0602
68.075 -10.1065
68.1 -10.1458
68.125 -10.1766
68.15 -10.2001
68.175 -10.2121
68.2 -10.2074
68.225 -10.1831
68.25 -10.1461
68.275 -10.1062
68.3 -10.066
68.325 -10.0202
68.35 -9.9684
68.375 -9.916
68.4 -9.8731
68.425 -9.8399
68.45 -9.8164
68.475 -9.8001
68.5 -9.787
68.525 -9.778
68.55 -9.7701
68.575 -9.7729
68.6 -9.7828
68.625 -9.7933
68.65 -9.8014
68.675 -9.8112
68.7 -9.8228
68.725 -9.8265
68.75 -9.817
68.775 -9.8088
68.8 -9.8081
68.825 -9.8083
68.85 -9.8088
68.875 -9.8131
68.9 -9.8226
68.925 -9.8388
68.95 -9.8586
68.975 -9.8785
69 -9.9011
69.025 -9.9226
69.05 -9.939
69.075 -9.9461
69.1 -9.9448
69.125 -9.94
69.15 -9.9327
69.175 -9.9243
69.2 -9.9171
69.225 -9.9101
69.25 -9.8995
69.275 -9.8772
69.3 -9.839
69.325 -9.7942
69.35 -9.7506
69.375 -9.7152
69.4 -9.6853
69.425 -9.6519
69.45 -9.6205
69.475 -9.6034
69.5 -9.6044
69.525 -9.6284
69.55 -9.6779
69.575 -9.7479
69.6 -9.8313
69.625 -9.9182
69.65 -9.9956
69.675 -10.0477
69.7 -10.0703
69.725 -10.0746
69.75 -10.0697
69.775 -10.066
69.8 -10.0761
69.825 -10.103
69.85 -10.1413
69.875 -10.1827
69.9 -10.2157
69.925 -10.2357
69.95 -10.2402
69.975 -10.231
70 -10.2117
70.025 -10.1905
70.05 -10.1699
70.075 -10.1444
70.1 -10.1068
70.125 -10.0598
70.15 -10.0077
70.175 -9.9559
70.2 -9.9101
70.225 -9.8733
70.25 -9.8454
70.275 -9.8237
70.3 -9.8069
70.325 -9.7934
70.35 -9.7825
70.375 -9.7779
70.4 -9.7707
70.425 -9.7596
70.45 -9.746
70.475 -9.7302
70.5 -9.7158
70.525 -9.7053
70.55 -9.6955
70.575 -9.6798
70.6 -9.6586
70.625 -9.6369
70.65 -9.6171
70.675 -9.5987
70.7 -9.5834
70.725 -9.5697
70.75 -9.5553
70.775 -9.5338
70.8 -9.5034
70.825 -9.4741
70.85 -9.4565
70.875 -9.4549
70.9 -9.4605
70.925 -9.4696
70.95 -9.475
70.975 -9.4763
71 -9.4738
71.025 -9.4684
71.05 -9.4629
71.075 -9.4556
71.1 -9.4472
71.125 -9.4426
71.15 -9.4411
71.175 -9.4457
71.2 -9.4547
71.225 -9.4623
71.25 -9.4684
71.275 -9.4796
71.3 -9.5047
71.325 -9.5504
71.35 -9.6075
71.375 -9.6656
71.4 -9.711
71.425 -9.7395
71.45 -9.7538
71.475 -9.7595
71.5 -9.7671
71.525 -9.7779
71.55 -9.7881
71.575 -9.7935
71.6 -9.7813
71.625 -9.7498
71.65 -9.7149
71.675 -9.6895
71.7 -9.6847
71.725 -9.707
71.75 -9.7499
71.775 -9.807
71.8 -9.8625
71.825 -9.9101
71.85 -9.9529
71.875 -9.9871
71.9 -10.01
71.925 -10.0212
71.95 -10.0239
71.975 -10.0261
72 -10.0357
72.025 -10.0505
72.05 -10.0664
72.075 -10.074
72.1 -10.0707
72.125 -10.048
72.15 -10.0004
72.175 -9.9297
72.2 -9.8424
72.225 -9.7489
72.25 -9.6603
72.275 -9.592
72.3 -9.5504
72.325 -9.5322
72.35 -9.5318
72.375 -9.5414
72.4 -9.5544
72.425 -9.5688
72.45 -9.578
72.475 -9.577
72.5 -9.5673
72.525 -9.5556
72.55 -9.551
72.575 -9.5592
72.6 -9.579
72.625 -9.6049
72.65 -9.6334
72.675 -9.6608
72.7 -9.6841
72.725 -9.6988
72.75 -9.6927
72.775 -9.6762
72.8 -9.6602
72.825 -9.6492
72.85 -9.6437
72.875 -9.6427
72.9 -9.6432
72.925 -9.6445
72.95 -9.6487
72.975 -9.6499
73 -9.6483
73.025 -9.6429
73.05 -9.6384
73.075 -9.6279
73.1 -9.6238
73.125 -9.6269
73.15 -9.6282
73.175 -9.6204
73.2 -9.6036
73.225 -9.5725
73.25 -9.5226
73.275 -9.4599
73.3 -9.3914
73.325 -9.326
73.35 -9.2787
73.375 -9.2489
73.4 -9.2157
73.425 -9.1706
73.45 -9.1218
73.475 -9.0762
73.5 -9.0363
73.525 -9.0029
73.55 -8.9771
73.575 -8.9636
73.6 -8.9601
73.625 -8.9516
73.65 -8.9302
73.675 -8.8874
73.7 -8.8266
73.725 -8.7553
73.75 -8.682
73.775 -8.6076
73.8 -8.5308
73.825 -8.4461
73.85 -8.3623
73.875 -8.279
73.9 -8.1923
73.925 -8.1118
73.95 -8.0533
73.975 -8.0201
74 -8.0027
74.025 -7.9861
74.05 -7.9697
74.075 -7.9602
74.1 -7.9623
74.125 -7.9761
74.15 -7.9946
74.175 -8.0129
74.2 -8.0315
74.225 -8.0458
74.25 -8.0627
74.275 -8.0841
74.3 -8.1016
74.325 -8.114
74.35 -8.1242
74.375 -8.1347
74.4 -8.1461
74.425 -8.1565
74.45 -8.1644
74.475 -8.1811
74.5 -8.2099
74.525 -8.2449
74.55 -8.2777
74.575 -8.2994
74.6 -8.3136
74.625 -8.3169
74.65 -8.3058
74.675 -8.2806
74.7 -8.2455
74.725 -8.2073
74.75 -8.1731
74.775 -8.1463
74.8 -8.1293
74.825 -8.1202
74.85 -8.121
74.875 -8.1253
74.9 -8.1275
74.925 -8.1295
74.95 -8.1301
74.975 -8.1286
75 -8.1304
75.025 -8.139
75.05 -8.1512
75.075 -8.1647
75.1 -8.1748
75.125 -8.1671
75.15 -8.1462
75.175 -8.1271
75.2 -8.1099
75.225 -8.0942
75.25 -8.0861
75.275 -8.0907
75.3 -8.1143
75.325 -8.1595
75.35 -8.2208
75.375 -8.2853
75.4 -8.3282
75.425 -8.3225
75.45 -8.2723
75.475 -8.2017
75.5 -8.1251
75.525 -8.0596
75.55 -8.0207
75.575 -7.9992
75.6 -7.9768
75.625 -7.9511
75.65 -7.9234
75.675 -7.8916
75.7 -7.8566
75.725 -7.829
75.75 -7.8113
75.775 -7.8048
75.8 -7.8104
75.825 -7.823
75.85 -7.8426
75.875 -7.8686
75.9 -7.9046
75.925 -7.9471
75.95 -7.995
75.975 -8.0469
76 -8.0999
76.025 -8.1485
76.05 -8.1978
76.075 -8.2479
76.1 -8.2986
76.125 -8.3515
76.15 -8.4099
76.175 -8.4717
76.2 -8.536
76.225 -8.6013
76.25 -8.6608
76.275 -8.7159
76.3 -8.77
76.325 -8.8165
76.35 -8.8463
76.375 -8.8551
76.4 -8.8467
76.425 -8.8335
76.45 -8.8191
76.475 -8.8037
76.5 -8.7823
76.525 -8.7486
76.55 -8.6998
76.575 -8.6445
76.6 -8.5918
76.625 -8.5451
76.65 -8.5049
76.675 -8.468
76.7 -8.4385
76.725 -8.4093
76.75 -8.382
76.775 -8.3545
76.8 -8.3151
76.825 -8.2672
76.85 -8.2204
76.875 -8.1716
76.9 -8.1234
76.925 -8.0836
76.95 -8.058
76.975 -8.0466
77 -8.0414
77.025 -8.0374
77.05 -8.0348
77.075 -8.0323
77.1 -8.0322
77.125 -8.0397
77.15 -8.0541
77.175 -8.0615
77.2 -8.0622
77.225 -8.0576
77.25 -8.0536
77.275 -8.0572
77.3 -8.0745
77.325 -8.0965
77.35 -8.1089
77.375 -8.1125
77.4 -8.1127
77.425 -8.1218
77.45 -8.1415
77.475 -8.1664
77.5 -8.1911
77.525 -8.2197
77.55 -8.2609
77.575 -8.3186
77.6 -8.3849
77.625 -8.4554
77.65 -8.5321
77.675 -8.6067
77.7 -8.669
77.725 -8.7217
77.75 -8.7576
77.775 -8.7728
77.8 -8.7759
77.825 -8.7708
77.85 -8.7581
77.875 -8.7361
77.9 -8.7085
77.925 -8.677
77.95 -8.6467
77.975 -8.6201
78 -8.5953
78.025 -8.5706
78.05 -8.5462
78.075 -8.5273
78.1 -8.5178
78.125 -8.5115
78.15 -8.5053
78.175 -8.4941
78.2 -8.4842
78.225 -8.4757
78.25 -8.4727
78.275 -8.4757
78.3 -8.4817
78.325 -8.4896
78.35 -8.501
78.375 -8.522
78.4 -8.5483
78.425 -8.5796
78.45 -8.6128
78.475 -8.6399
78.5 -8.6559
78.525 -8.6624
78.55 -8.6657
78.575 -8.6628
78.6 -8.6502
78.625 -8.6269
78.65 -8.5899
78.675 -8.5376
78.7 -8.4676
78.725 -8.3811
78.75 -8.2844
78.775 -8.1817
78.8 -8.0742
78.825 -7.9655
78.85 -7.8618
78.875 -7.7565
78.9 -7.6589
78.925 -7.5898
78.95 -7.5506
78.975 -7.5202
79 -7.4895
79.025 -7.4595
79.05 -7.4323
79.075 -7.4102
79.1 -7.3897
79.125 -7.3705
79.15 -7.3481
79.175 -7.3263
79.2 -7.305
79.225 -7.2929
79.25 -7.2887
79.275 -7.2883
79.3 -7.2902
79.325 -7.2986
79.35 -7.317
79.375 -7.3338
79.4 -7.3422
79.425 -7.3451
79.45 -7.3434
79.475 -7.3305
79.5 -7.3054
79.525 -7.2774
79.55 -7.2491
79.575 -7.2215
79.6 -7.1967
79.625 -7.1701
79.65 -7.1452
79.675 -7.1267
79.7 -7.1115
79.725 -7.096
79.75 -7.0793
79.775 -7.0575
79.8 -7.0273
79.825 -6.9944
79.85 -6.9562
79.875 -6.9108
79.9 -6.8712
79.925 -6.8468
79.95 -6.8282
79.975 -6.804
80 -6.7697
80.025 -6.7337
80.05 -6.7011
80.075 -6.6702
80.1 -6.6367
80.125 -6.5996
80.15 -6.5631
80.175 -6.5263
80.2 -6.4831
80.225 -6.4273
80.25 -6.3755
80.275 -6.3299
80.3 -6.287
80.325 -6.2492
80.35 -6.2183
80.375 -6.1952
80.4 -6.1835
80.425 -6.1893
80.45 -6.2119
80.475 -6.2486
80.5 -6.2993
80.525 -6.3558
80.55 -6.4166
80.575 -6.4826
80.6 -6.5521
80.625 -6.6197
80.65 -6.6777
80.675 -6.7138
80.7 -6.7199
80.725 -6.7034
80.75 -6.6817
80.775 -6.6672
80.8 -6.6613
80.825 -6.6789
80.85 -6.7139
80.875 -6.7592
80.9 -6.8141
80.925 -6.8797
80.95 -6.9484
80.975 -6.9949
81 -7.0191
81.025 -7.0343
81.05 -7.0534
81.075 -7.0896
81.1 -7.1345
81.125 -7.1865
81.15 -7.2446
81.175 -7.286
81.2 -7.303
81.225 -7.3008
81.25 -7.2988
81.275 -7.3079
81.3 -7.3243
81.325 -7.3397
81.35 -7.3441
81.375 -7.3358
81.4 -7.3159
81.425 -7.2879
81.45 -7.2518
81.475 -7.2146
81.5 -7.1846
81.525 -7.1666
81.55 -7.1532
81.575 -7.1374
81.6 -7.1125
81.625 -7.0775
81.65 -7.0359
81.675 -6.9917
81.7 -6.9494
81.725 -6.9089
81.75 -6.8662
81.775 -6.8235
81.8 -6.788
81.825 -6.7667
81.85 -6.7615
81.875 -6.7632
81.9 -6.7663
81.925 -6.7723
81.95 -6.7839
81.975 -6.8058
82 -6.8354
82.025 -6.8653
82.05 -6.9005
82.075 -6.9428
82.1 -6.9884
82.125 -7.0343
82.15 -7.0739
82.175 -7.1051
82.2 -7.1192
82.225 -7.1242
82.25 -7.1183
82.275 -7.1016
82.3 -7.0783
82.325 -7.0502
82.35 -7.0258
82.375 -7.0064
82.4 -6.9894
82.425 -6.9741
82.45 -6.9562
82.475 -6.9338
82.5 -6.9084
82.525 -6.8844
82.55 -6.8649
82.575 -6.8594
82.6 -6.8618
82.625 -6.8537
82.65 -6.828
82.675 -6.7978
82.7 -6.768
82.725 -6.7493
82.75 -6.7545
82.775 -6.7753
82.8 -6.795
82.825 -6.7996
82.85 -6.7663
82.875 -6.7214
82.9 -6.6937
82.925 -6.6921
82.95 -6.7148
82.975 -6.7582
83 -6.8138
83.025 -6.8771
83.05 -6.9417
83.075 -7.0016
83.1 -7.0499
83.125 -7.0754
83.15 -7.0728
83.175 -7.0635
83.2 -7.0651
83.225 -7.0846
83.25 -7.1201
83.275 -7.161
83.3 -7.1997
83.325 -7.2387
83.35 -7.275
83.375 -7.3079
83.4 -7.3344
83.425 -7.3525
83.45 -7.3635
83.475 -7.3674
83.5 -7.3644
83.525 -7.3536
83.55 -7.3335
83.575 -7.2994
83.6 -7.2567
83.625 -7.208
83.65 -7.1535
83.675 -7.098
83.7 -7.0448
83.725 -7.0052
83.75 -6.986
83.775 -6.9804
83.8 -6.9838
83.825 -6.9913
83.85 -7.0069
83.875 -7.0272
83.9 -7.0516
83.925 -7.0812
83.95 -7.1152
83.975 -7.1497
84 -7.1811
84.025 -7.2032
84.05 -7.2126
84.075 -7.2098
84.1 -7.1953
84.125 -7.1667
84.15 -7.1205
84.175 -7.0584
84.2 -6.9851
84.225 -6.9082
84.25 -6.8293
84.275 -6.7494
84.3 -6.6711
84.325 -6.6022
84.35 -6.5513
84.375 -6.5245
84.4 -6.5261
84.425 -6.5532
84.45 -6.5953
84.475 -6.6356
84.5 -6.66
84.525 -6.6671
84.55 -6.6565
84.575 -6.6361
84.6 -6.6101
84.625 -6.5821
84.65 -6.5549
84.675 -6.5292
84.7 -6.506
84.725 -6.4787
84.75 -6.4372
84.775 -6.386
84.8 -6.3366
84.825 -6.2889
84.85 -6.2503
84.875 -6.2183
84.9 -6.1912
84.925 -6.1599
84.95 -6.1201
84.975 -6.0773
85 -6.037
85.025 -6.0047
85.05 -5.9852
85.075 -5.9836
85.1 -5.999
85.125 -6.0222
85.15 -6.0493
85.175 -6.0764
85.2 -6.1008
85.225 -6.1115
85.25 -6.1142
85.275 -6.11
85.3 -6.0988
85.325 -6.0807
85.35 -6.0566
85.375 -6.0296
85.4 -6.0062
85.425 -5.994
85.45 -6.0023
85.475 -6.0222
85.5 -6.0475
85.525 -6.0785
85.55 -6.1214
85.575 -6.1798
85.6 -6.2447
85.625 -6.314
85.65 -6.3873
85.675 -6.4641
85.7 -6.5401
85.725 -6.6139
85.75 -6.6847
85.775 -6.7527
85.8 -6.8085
85.825 -6.8515
85.85 -6.8895
85.875 -6.9398
85.9 -7.0055
85.925 -7.0794
85.95 -7.1498
85.975 -7.2096
86 -7.2622
86.025 -7.3075
86.05 -7.3459
86.075 -7.3771
86.1 -7.4103
86.125 -7.4466
86.15 -7.4864
86.175 -7.5294
86.2 -7.5668
86.225 -7.5954
86.25 -7.6204
86.275 -7.6444
86.3 -7.6681
86.325 -7.6793
86.35 -7.6676
86.375 -7.6326
86.4 -7.58
86.425 -7.5196
86.45 -7.4612
86.475 -7.4159
86.5 -7.3804
86.525 -7.3499
86.55 -7.3214
86.575 -7.2962
86.6 -7.2732
86.625 -7.2429
86.65 -7.2098
86.675 -7.1864
86.7 -7.1664
86.725 -7.1443
86.75 -7.1195
86.775 -7.1008
86.8 -7.0791
86.825 -7.0541
86.85 -7.0288
86.875 -7.0109
86.9 -6.9934
86.925 -6.9826
86.95 -6.9816
86.975 -6.9929
87 -7.0166
87.025 -7.0475
87.05 -7.0714
87.075 -7.0959
87.1 -7.1335
87.125 -7.1777
87.15 -7.2179
87.175 -7.2393
87.2 -7.238
87.225 -7.2207
87.25 -7.2001
87.275 -7.1759
87.3 -7.1469
87.325 -7.112
87.35 -7.0703
87.375 -7.0316
87.4 -7.0013
87.425 -6.9804
87.45 -6.9724
87.475 -6.9751
87.5 -6.989
87.525 -7.0057
87.55 -7.0146
87.575 -7.0152
87.6 -7.0002
87.625 -6.9716
87.65 -6.9408
87.675 -6.9093
87.7 -6.877
87.725 -6.8512
87.75 -6.8367
87.775 -6.8367
87.8 -6.8457
87.825 -6.8567
87.85 -6.8667
87.875 -6.8808
87.9 -6.9017
87.925 -6.9306
87.95 -6.9633
87.975 -6.9925
88 -7.0284
88.025 -7.0711
88.05 -7.1208
88.075 -7.1727
88.1 -7.2245
88.125 -7.2658
88.15 -7.2877
88.175 -7.2916
88.2 -7.2952
88.225 -7.3028
88.25 -7.3002
88.275 -7.287
88.3 -7.2738
88.325 -7.2626
88.35 -7.2569
88.375 -7.2537
88.4 -7.2533
88.425 -7.2549
88.45 -7.2556
88.475 -7.2526
88.5 -7.2451
88.525 -7.2265
88.55 -7.1988
88.575 -7.1721
88.6 -7.1537
88.625 -7.1452
88.65 -7.1545
88.675 -7.1794
88.7 -7.2157
88.725 -7.2648
88.75 -7.3347
88.775 -7.424
88.8 -7.5081
88.825 -7.5713
88.85 -7.6156
88.875 -7.6414
88.9 -7.6607
88.925 -7.6716
88.95 -7.6788
88.975 -7.6851
89 -7.6882
89.025 -7.691
89.05 -7.6975
89.075 -7.7063
89.1 -7.7122
89.125 -7.7141
89.15 -7.7134
89.175 -7.7171
89.2 -7.7318
89.225 -7.7616
89.25 -7.7994
89.275 -7.8389
89.3 -7.8752
89.325 -7.9041
89.35 -7.9282
89.375 -7.9528
89.4 -7.9783
89.425 -7.9955
89.45 -8.0076
89.475 -8.0163
89.5 -8.0228
89.525 -8.0213
89.55 -8.0026
89.575 -7.9666
89.6 -7.9298
89.625 -7.9088
89.65 -7.9076
89.675 -7.9207
89.7 -7.9446
89.725 -7.9721
89.75 -7.9951
89.775 -7.9977
89.8 -7.9735
89.825 -7.9249
89.85 -7.8687
89.875 -7.8186
89.9 -7.7771
89.925 -7.747
89.95 -7.7294
89.975 -7.7268
90 -7.7458
90.025 -7.7847
90.05 -7.8359
90.075 -7.8886
90.1 -7.9392
90.125 -7.9867
90.15 -8.0299
90.175 -8.0609
90.2 -8.076
90.225 -8.0735
90.25 -8.056
90.275 -8.0268
90.3 -7.9943
90.325 -7.9738
90.35 -7.9768
90.375 -7.9926
90.4 -8.0126
90.425 -8.0357
90.45 -8.0647
90.475 -8.0927
90.5 -8.1129
90.525 -8.1246
90.55 -8.1263
90.575 -8.1233
90.6 -8.1156
90.625 -8.1028
90.65 -8.0762
90.675 -8.0338
90.7 -7.9847
90.725 -7.9399
90.75 -7.9163
90.775 -7.9103
90.8 -7.9077
90.825 -7.8954
90.85 -7.8671
90.875 -7.8313
90.9 -7.7862
90.925 -7.7298
90.95 -7.6717
90.975 -7.6234
91 -7.5838
91.025 -7.5494
91.05 -7.5225
91.075 -7.4992
91.1 -7.4772
91.125 -7.4546
91.15 -7.4368
91.175 -7.4301
91.2 -7.4262
91.225 -7.4344
91.25 -7.4575
91.275 -7.4907
91.3 -7.5237
91.325 -7.55
91.35 -7.5582
91.375 -7.5452
91.4 -7.5267
91.425 -7.501
91.45 -7.4646
91.475 -7.4043
91.5 -7.3197
91.525 -7.2342
91.55 -7.162
91.575 -7.1115
91.6 -7.0819
91.625 -7.0727
91.65 -7.0711
91.675 -7.0759
91.7 -7.0835
91.725 -7.0935
91.75 -7.107
91.775 -7.1245
91.8 -7.1452
91.825 -7.1673
91.85 -7.1894
91.875 -7.2133
91.9 -7.2408
91.925 -7.2669
91.95 -7.2866
91.975 -7.2987
92 -7.3041
92.025 -7.3015
92.05 -7.2948
92.075 -7.2906
92.1 -7.2906
92.125 -7.2938
92.15 -7.2973
92.175 -7.2914
92.2 -7.2718
92.225 -7.2429
92.25 -7.2102
92.275 -7.1826
92.3 -7.1739
92.325 -7.1938
92.35 -7.2357
92.375 -7.276
92.4 -7.3069
92.425 -7.3326
92.45 -7.3551
92.475 -7.3738
92.5 -7.3834
92.525 -7.3815
92.55 -7.3725
92.575 -7.3575
92.6 -7.341
92.625 -7.3287
92.65 -7.329
92.675 -7.3407
92.7 -7.3459
92.725 -7.3419
92.75 -7.3266
92.775 -7.2983
92.8 -7.2599
92.825 -7.2198
92.85 -7.1846
92.875 -7.156
92.9 -7.1345
92.925 -7.1179
92.95 -7.1072
92.975 -7.1084
93 -7.1166
93.025 -7.1245
93.05 -7.1318
93.075 -7.1348
93.1 -7.1306
93.125 -7.1215
93.15 -7.1138
93.175 -7.1118
93.2 -7.1185
93.225 -7.1311
93.25 -7.1446
93.275 -7.1544
93.3 -7.1608
93.325 -7.1641
93.35 -7.1596
93.375 -7.1517
93.4 -7.1443
93.425 -7.1358
93.45 -7.1248
93.475 -7.1152
93.5 -7.1051
93.525 -7.0878
93.55 -7.0673
93.575 -7.0413
93.6 -7.0088
93.625 -6.9718
93.65 -6.9347
93.675 -6.9083
93.7 -6.8985
93.725 -6.9028
93.75 -6.9142
93.775 -6.932
93.8 -6.9583
93.825 -6.991
93.85 -7.0263
93.875 -7.0571
93.9 -7.075
93.925 -7.0822
93.95 -7.0865
93.975 -7.1017
94 -7.1256
94.025 -7.1511
94.05 -7.1776
94.075 -7.1993
94.1 -7.2127
94.125 -7.2167
94.15 -7.2099
94.175 -7.1995
94.2 -7.191
94.225 -7.1823
94.25 -7.1694
94.275 -7.1564
94.3 -7.1464
94.325 -7.1443
94.35 -7.1445
94.375 -7.1497
94.4 -7.1636
94.425 -7.1823
94.45 -7.1974
94.475 -7.2037
94.5 -7.2056
94.525 -7.2075
94.55 -7.2287
94.575 -7.2673
94.6 -7.3269
94.625 -7.4083
94.65 -7.5038
94.675 -7.6075
94.7 -7.6992
94.725 -7.7682
94.75 -7.7993
94.775 -7.8022
94.8 -7.7909
94.825 -7.7642
94.85 -7.7406
94.875 -7.7344
94.9 -7.752
94.925 -7.7835
94.95 -7.8169
94.975 -7.8505
95 -7.8794
95.025 -7.903
95.05 -7.9186
95.075 -7.9242
95.1 -7.9185
95.125 -7.8965
95.15 -7.8614
95.175 -7.8191
95.2 -7.7717
95.225 -7.7187
95.25 -7.6604
95.275 -7.6092
95.3 -7.5731
95.325 -7.5509
95.35 -7.5441
95.375 -7.5517
95.4 -7.56
95.425 -7.5628
95.45 -7.5675
95.475 -7.5785
95.5 -7.5923
95.525 -7.6031
95.55 -7.6033
95.575 -7.5911
95.6 -7.5748
95.625 -7.566
95.65 -7.5784
95.675 -7.6105
95.7 -7.6549
95.725 -7.7088
95.75 -7.7699
95.775 -7.8298
95.8 -7.882
95.825 -7.9292
95.85 -7.963
95.875 -7.9664
95.9 -7.9444
95.925 -7.9315
95.95 -7.9365
95.975 -7.9552
96 -7.9718
96.025 -7.9724
96.05 -7.9543
96.075 -7.9261
96.1 -7.8952
96.125 -7.8697
96.15 -7.8552
96.175 -7.8518
96.2 -7.854
96.225 -7.8607
96.25 -7.8737
96.275 -7.887
96.3 -7.8979
96.325 -7.9124
96.35 -7.9352
96.375 -7.9604
96.4 -7.9882
96.425 -8.0135
96.45 -8.0351
96.475 -8.0557
96.5 -8.0812
96.525 -8.1115
96.55 -8.1459
96.575 -8.1895
96.6 -8.2443
96.625 -8.3077
96.65 -8.3745
96.675 -8.4386
96.7 -8.4915
96.725 -8.5206
96.75 -8.5194
96.775 -8.4992
96.8 -8.4756
96.825 -8.4604
96.85 -8.4574
96.875 -8.4565
96.9 -8.449
96.925 -8.4288
96.95 -8.392
96.975 -8.3264
97 -8.2509
97.025 -8.2024
97.05 -8.1685
97.075 -8.1361
97.1 -8.1008
97.125 -8.0649
97.15 -8.0305
97.175 -8.0032
97.2 -7.988
97.225 -7.9946
97.25 -8.0219
97.275 -8.0538
97.3 -8.0823
97.325 -8.1034
97.35 -8.11
97.375 -8.0968
97.4 -8.0704
97.425 -8.0429
97.45 -8.0142
97.475 -7.9852
97.5 -7.9521
97.525 -7.9177
97.55 -7.8811
97.575 -7.8474
97.6 -7.8192
97.625 -7.7985
97.65 -7.7836
97.675 -7.7732
97.7 -7.7651
97.725 -7.7539
97.75 -7.7365
97.775 -7.7226
97.8 -7.726
97.825 -7.7334
97.85 -7.7368
97.875 -7.7345
97.9 -7.7281
97.925 -7.7275
97.95 -7.7311
97.975 -7.733
98 -7.7308
98.025 -7.7185
98.05 -7.6986
98.075 -7.6794
98.1 -7.6676
98.125 -7.6629
98.15 -7.6627
98.175 -7.668
98.2 -7.675
98.225 -7.6773
98.25 -7.6794
98.275 -7.6839
98.3 -7.6942
98.325 -7.7101
98.35 -7.7273
98.375 -7.7309
98.4 -7.7183
98.425 -7.6982
98.45 -7.6734
98.475 -7.6485
98.5 -7.6279
98.525 -7.6099
98.55 -7.5963
98.575 -7.5844
98.6 -7.5792
98.625 -7.5763
98.65 -7.5726
98.675 -7.5618
98.7 -7.5411
98.725 -7.5102
98.75 -7.4708
98.775 -7.4312
98.8 -7.407
98.825 -7.3926
98.85 -7.3769
98.875 -7.3584
98.9 -7.3329
98.925 -7.304
98.95 -7.2754
98.975 -7.2517
99 -7.2272
99.025 -7.1992
99.05 -7.1758
99.075 -7.1548
99.1 -7.1378
99.125 -7.1279
99.15 -7.1221
99.175 -7.1181
99.2 -7.1121
99.225 -7.0989
99.25 -7.0777
99.275 -7.0515
99.3 -7.0228
99.325 -6.9876
99.35 -6.9441
99.375 -6.8975
99.4 -6.8524
99.425 -6.8062
99.45 -6.7592
99.475 -6.7088
99.5 -6.6573
99.525 -6.6078
99.55 -6.5646
99.575 -6.5342
99.6 -6.5203
99.625 -6.5166
99.65 -6.5242
99.675 -6.5382
99.7 -6.5532
99.725 -6.5702
99.75 -6.592
99.775 -6.6131
99.8 -6.6276
99.825 -6.6322
99.85 -6.6261
99.875 -6.6121
99.9 -6.5893
99.925 -6.5609
99.95 -6.5364
99.975 -6.5188
100 -6.5117
