# Supplementary material for: Uptake of N2O5 by aqueous aerosol unveiled using chemically accurate many-body potentials
Source: Nat Commun. 2022 Mar 10;13:1266. doi: 10.1038/s41467-022-28697-8 (PMC8913772; doi:10.1038/s41467-022-28697-8)
Supplement: Supplementary file 3 — Source Data [file 41467_2022_28697_MOESM3_ESM.zip › n2o5-uptake-data/Fig2/scattering/rep09run04/relcom_gds.dat]

0.025 11.8498
0.05 11.792
0.075 11.7343
0.1 11.6765
0.125 11.6187
0.15 11.5609
0.175 11.503
0.2 11.4452
0.225 11.3873
0.25 11.3294
0.275 11.2715
0.3 11.2136
0.325 11.1556
0.35 11.0976
0.375 11.0396
0.4 10.9816
0.425 10.9236
0.45 10.8656
0.475 10.8075
0.5 10.7494
0.525 10.6914
0.55 10.6332
0.575 10.5751
0.6 10.517
0.625 10.4588
0.65 10.4006
0.675 10.3424
0.7 10.2841
0.725 10.2259
0.75 10.1676
0.775 10.1093
0.8 10.0509
0.825 9.9926
0.85 9.9342
0.875 9.8758
0.9 9.8173
0.925 9.7589
0.95 9.7004
0.975 9.6418
1 9.5832
1.025 9.5245
1.05 9.4658
1.075 9.407
1.1 9.3482
1.125 9.2894
1.15 9.2305
1.175 9.1715
1.2 9.1126
1.225 9.0535
1.25 8.9944
1.275 8.9353
1.3 8.8762
1.325 8.8169
1.35 8.7577
1.375 8.6983
1.4 8.639
1.425 8.5795
1.45 8.52
1.475 8.4604
1.5 8.4008
1.525 8.3412
1.55 8.2814
1.575 8.2216
1.6 8.1617
1.625 8.1017
1.65 8.0416
1.675 7.9813
1.7 7.921
1.725 7.8606
1.75 7.7998
1.775 7.7388
1.8 7.6774
1.825 7.6156
1.85 7.5536
1.875 7.4912
1.9 7.4284
1.925 7.3651
1.95 7.3011
1.975 7.2369
2 7.1723
2.025 7.1072
2.05 7.0415
2.075 6.9754
2.1 6.9086
2.125 6.8409
2.15 6.772
2.175 6.7019
2.2 6.6308
2.225 6.5593
2.25 6.4873
2.275 6.4156
2.3 6.3456
2.325 6.2823
2.35 6.2356
2.375 6.1972
2.4 6.1617
2.425 6.1259
2.45 6.0875
2.475 6.0462
2.5 6.0019
2.525 5.9553
2.55 5.9062
2.575 5.8555
2.6 5.8064
2.625 5.7626
2.65 5.7225
2.675 5.6821
2.7 5.6394
2.725 5.5942
2.75 5.5464
2.775 5.4955
2.8 5.4403
2.825 5.3804
2.85 5.3161
2.875 5.2479
2.9 5.1753
2.925 5.0991
2.95 5.02
2.975 4.9398
3 4.8579
3.025 4.7732
3.05 4.6845
3.075 4.5905
3.1 4.4935
3.125 4.4022
3.15 4.3216
3.175 4.2544
3.2 4.2004
3.225 4.1537
3.25 4.1138
3.275 4.0767
3.3 4.0355
3.325 3.9901
3.35 3.9385
3.375 3.8833
3.4 3.8274
3.425 3.7757
3.45 3.7299
3.475 3.6934
3.5 3.6703
3.525 3.6586
3.55 3.6538
3.575 3.6482
3.6 3.6399
3.625 3.6288
3.65 3.6132
3.675 3.5932
3.7 3.5688
3.725 3.5401
3.75 3.5064
3.775 3.4675
3.8 3.4233
3.825 3.3737
3.85 3.3181
3.875 3.2561
3.9 3.188
3.925 3.1146
3.95 3.0351
3.975 2.9493
4 2.8572
4.025 2.7595
4.05 2.6589
4.075 2.5592
4.1 2.4623
4.125 2.3691
4.15 2.2848
4.175 2.2109
4.2 2.1397
4.225 2.0637
4.25 1.9809
4.275 1.8911
4.3 1.7954
4.325 1.7024
4.35 1.6197
4.375 1.5459
4.4 1.4725
4.425 1.3926
4.45 1.3066
4.475 1.2156
4.5 1.1218
4.525 1.0355
4.55 0.9727
4.575 0.9357
4.6 0.92
4.625 0.9197
4.65 0.9295
4.675 0.9506
4.7 0.9839
4.725 1.0196
4.75 1.0554
4.775 1.0868
4.8 1.1096
4.825 1.1261
4.85 1.1404
4.875 1.1516
4.9 1.1618
4.925 1.1723
4.95 1.178
4.975 1.1777
5 1.1709
5.025 1.1559
5.05 1.1328
5.075 1.1009
5.1 1.0638
5.125 1.0226
5.15 0.9804
5.175 0.9372
5.2 0.8941
5.225 0.855
5.25 0.8222
5.275 0.7982
5.3 0.7896
5.325 0.7993
5.35 0.8261
5.375 0.8647
5.4 0.9137
5.425 0.9667
5.45 1.0231
5.475 1.0793
5.5 1.1305
5.525 1.1753
5.55 1.2114
5.575 1.239
5.6 1.2579
5.625 1.2712
5.65 1.2808
5.675 1.2857
5.7 1.2892
5.725 1.2954
5.75 1.3041
5.775 1.3189
5.8 1.3431
5.825 1.3701
5.85 1.3914
5.875 1.4058
5.9 1.4128
5.925 1.4132
5.95 1.409
5.975 1.4017
6 1.3888
6.025 1.3699
6.05 1.3454
6.075 1.3148
6.1 1.2784
6.125 1.2377
6.15 1.194
6.175 1.1459
6.2 1.092
6.225 1.0338
6.25 0.9745
6.275 0.9141
6.3 0.8542
6.325 0.7973
6.35 0.7403
6.375 0.6815
6.4 0.6197
6.425 0.5569
6.45 0.4957
6.475 0.4361
6.5 0.3832
6.525 0.3418
6.55 0.3106
6.575 0.2906
6.6 0.2824
6.625 0.2856
6.65 0.2894
6.675 0.2895
6.7 0.2884
6.725 0.2867
6.75 0.2856
6.775 0.2851
6.8 0.2848
6.825 0.2817
6.85 0.2746
6.875 0.266
6.9 0.2586
6.925 0.2493
6.95 0.2325
6.975 0.2096
7 0.1814
7.025 0.1438
7.05 0.0979
7.075 0.0434
7.1 -0.0182
7.125 -0.0868
7.15 -0.1651
7.175 -0.2501
7.2 -0.3335
7.225 -0.4045
7.25 -0.4678
7.275 -0.524
7.3 -0.5646
7.325 -0.5897
7.35 -0.6066
7.375 -0.6119
7.4 -0.5953
7.425 -0.5686
7.45 -0.5426
7.475 -0.5212
7.5 -0.5061
7.525 -0.4994
7.55 -0.4965
7.575 -0.4949
7.6 -0.4925
7.625 -0.4845
7.65 -0.4709
7.675 -0.4537
7.7 -0.4302
7.725 -0.4061
7.75 -0.3815
7.775 -0.3554
7.8 -0.3302
7.825 -0.3107
7.85 -0.2919
7.875 -0.2721
7.9 -0.2539
7.925 -0.2423
7.95 -0.2338
7.975 -0.2192
8 -0.1876
8.025 -0.1466
8.05 -0.1059
8.075 -0.0715
8.1 -0.0426
8.125 -0.0156
8.15 0.0124
8.175 0.0473
8.2 0.0869
8.225 0.1281
8.25 0.1672
8.275 0.1998
8.3 0.2217
8.325 0.2311
8.35 0.228
8.375 0.212
8.4 0.1878
8.425 0.1606
8.45 0.1254
8.475 0.0842
8.5 0.038
8.525 -0.01
8.55 -0.053
8.575 -0.0803
8.6 -0.0875
8.625 -0.0739
8.65 -0.0415
8.675 0.0082
8.7 0.0718
8.725 0.1425
8.75 0.2199
8.775 0.3005
8.8 0.3796
8.825 0.453
8.85 0.5186
8.875 0.5766
8.9 0.6269
8.925 0.6726
8.95 0.7154
8.975 0.7572
9 0.7958
9.025 0.8301
9.05 0.8592
9.075 0.8829
9.1 0.9037
9.125 0.9213
9.15 0.9351
9.175 0.943
9.2 0.9441
9.225 0.9379
9.25 0.9246
9.275 0.9061
9.3 0.886
9.325 0.8689
9.35 0.8604
9.375 0.8609
9.4 0.8593
9.425 0.8565
9.45 0.8558
9.475 0.8549
9.5 0.8523
9.525 0.8473
9.55 0.8398
9.575 0.8282
9.6 0.8117
9.625 0.7923
9.65 0.7704
9.675 0.746
9.7 0.7174
9.725 0.6838
9.75 0.6437
9.775 0.5964
9.8 0.5427
9.825 0.4833
9.85 0.418
9.875 0.348
9.9 0.2753
9.925 0.2087
9.95 0.1581
9.975 0.1226
10 0.0936
10.025 0.0644
10.05 0.0322
10.075 -0.0048
10.1 -0.0468
10.125 -0.0902
10.15 -0.1342
10.175 -0.1812
10.2 -0.2327
10.225 -0.2856
10.25 -0.3403
10.275 -0.3931
10.3 -0.4362
10.325 -0.4684
10.35 -0.4926
10.375 -0.5101
10.4 -0.5118
10.425 -0.4957
10.45 -0.4742
10.475 -0.4521
10.5 -0.4254
10.525 -0.3948
10.55 -0.3649
10.575 -0.333
10.6 -0.3043
10.625 -0.2851
10.65 -0.2742
10.675 -0.267
10.7 -0.265
10.725 -0.2634
10.75 -0.2587
10.775 -0.25
10.8 -0.2367
10.825 -0.2166
10.85 -0.1931
10.875 -0.1699
10.9 -0.1505
10.925 -0.1306
10.95 -0.1026
10.975 -0.074
11 -0.0484
11.025 -0.0286
11.05 -0.0148
11.075 -0.0045
11.1 0.0077
11.125 0.0204
11.15 0.0329
11.175 0.0429
11.2 0.0496
11.225 0.0516
11.25 0.0506
11.275 0.0449
11.3 0.036
11.325 0.0254
11.35 0.0126
11.375 0.003
11.4 0.0013
11.425 0.0055
11.45 0.0093
11.475 0.0139
11.5 0.0148
11.525 0.0059
11.55 -0.0116
11.575 -0.0368
11.6 -0.0703
11.625 -0.1129
11.65 -0.1629
11.675 -0.2217
11.7 -0.2918
11.725 -0.3686
11.75 -0.4489
11.775 -0.531
11.8 -0.6079
11.825 -0.6741
11.85 -0.7225
11.875 -0.7538
11.9 -0.7748
11.925 -0.7789
11.95 -0.769
11.975 -0.745
12 -0.71
12.025 -0.6714
12.05 -0.6315
12.075 -0.5931
12.1 -0.5615
12.125 -0.5376
12.15 -0.5197
12.175 -0.5042
12.2 -0.4908
12.225 -0.4788
12.25 -0.4653
12.275 -0.4496
12.3 -0.4353
12.325 -0.4263
12.35 -0.4239
12.375 -0.4303
12.4 -0.4397
12.425 -0.4394
12.45 -0.4237
12.475 -0.4018
12.5 -0.3809
12.525 -0.3591
12.55 -0.3387
12.575 -0.3262
12.6 -0.3159
12.625 -0.3023
12.65 -0.2772
12.675 -0.2388
12.7 -0.192
12.725 -0.1413
12.75 -0.0875
12.775 -0.0379
12.8 0.0037
12.825 0.0405
12.85 0.0744
12.875 0.1053
12.9 0.13
12.925 0.1457
12.95 0.1524
12.975 0.1509
13 0.1399
13.025 0.1316
13.05 0.143
13.075 0.1741
13.1 0.2116
13.125 0.2451
13.15 0.2696
13.175 0.2858
13.2 0.2947
13.225 0.2979
13.25 0.2957
13.275 0.2893
13.3 0.2812
13.325 0.2748
13.35 0.2711
13.375 0.2663
13.4 0.2622
13.425 0.2597
13.45 0.2552
13.475 0.2467
13.5 0.2354
13.525 0.2219
13.55 0.2068
13.575 0.1906
13.6 0.1741
13.625 0.1564
13.65 0.1392
13.675 0.1292
13.7 0.1283
13.725 0.1277
13.75 0.1234
13.775 0.1146
13.8 0.0992
13.825 0.0779
13.85 0.0529
13.875 0.0244
13.9 -0.0043
13.925 -0.0296
13.95 -0.0497
13.975 -0.0654
14 -0.0785
14.025 -0.0863
14.05 -0.0913
14.075 -0.0982
14.1 -0.1024
14.125 -0.0971
14.15 -0.0844
14.175 -0.0705
14.2 -0.0605
14.225 -0.0539
14.25 -0.0484
14.275 -0.037
14.3 -0.0207
14.325 -0.0029
14.35 0.0112
14.375 0.0203
14.4 0.0234
14.425 0.0215
14.45 0.0165
14.475 0.0077
14.5 -0.0047
14.525 -0.0176
14.55 -0.0307
14.575 -0.046
14.6 -0.0649
14.625 -0.0869
14.65 -0.1121
14.675 -0.1399
14.7 -0.1734
14.725 -0.2139
14.75 -0.2601
14.775 -0.3075
14.8 -0.3504
14.825 -0.3912
14.85 -0.4352
14.875 -0.4797
14.9 -0.5105
14.925 -0.5225
14.95 -0.5172
14.975 -0.5039
15 -0.4903
15.025 -0.479
15.05 -0.4715
15.075 -0.464
15.1 -0.4536
15.125 -0.4361
15.15 -0.4068
15.175 -0.3614
15.2 -0.3093
15.225 -0.2579
15.25 -0.2098
15.275 -0.1661
15.3 -0.1249
15.325 -0.0847
15.35 -0.0428
15.375 0.0055
15.4 0.0617
15.425 0.1166
15.45 0.1645
15.475 0.2026
15.5 0.2315
15.525 0.2529
15.55 0.2661
15.575 0.2728
15.6 0.2761
15.625 0.2845
15.65 0.3017
15.675 0.3263
15.7 0.3603
15.725 0.4024
15.75 0.445
15.775 0.4837
15.8 0.516
15.825 0.5401
15.85 0.5572
15.875 0.5684
15.9 0.5721
15.925 0.5711
15.95 0.5733
15.975 0.5827
16 0.6011
16.025 0.6267
16.05 0.6539
16.075 0.6789
16.1 0.702
16.125 0.7228
16.15 0.7401
16.175 0.7564
16.2 0.7758
16.225 0.8036
16.25 0.839
16.275 0.8764
16.3 0.9105
16.325 0.9394
16.35 0.963
16.375 0.9836
16.4 1.0037
16.425 1.0296
16.45 1.0712
16.475 1.1316
16.5 1.2017
16.525 1.2747
16.55 1.3469
16.575 1.4202
16.6 1.4984
16.625 1.5777
16.65 1.6564
16.675 1.7388
16.7 1.8215
16.725 1.9013
16.75 1.9774
16.775 2.0498
16.8 2.117
16.825 2.1794
16.85 2.2369
16.875 2.2898
16.9 2.3386
16.925 2.3835
16.95 2.4239
16.975 2.4598
17 2.4914
17.025 2.519
17.05 2.5427
17.075 2.5623
17.1 2.5784
17.125 2.5916
17.15 2.602
17.175 2.6095
17.2 2.616
17.225 2.624
17.25 2.6336
17.275 2.6442
17.3 2.6548
17.325 2.6641
17.35 2.6717
17.375 2.6776
17.4 2.6842
17.425 2.6946
17.45 2.7106
17.475 2.7332
17.5 2.7581
17.525 2.7842
17.55 2.8127
17.575 2.844
17.6 2.8763
17.625 2.9066
17.65 2.9335
17.675 2.9557
17.7 2.9738
17.725 2.9882
17.75 2.9986
17.775 3.006
17.8 3.0134
17.825 3.0298
17.85 3.0607
17.875 3.1015
17.9 3.1475
17.925 3.1975
17.95 3.2487
17.975 3.2987
18 3.3448
18.025 3.3849
18.05 3.4183
18.075 3.4485
18.1 3.4792
18.125 3.5108
18.15 3.5414
18.175 3.5704
18.2 3.5992
18.225 3.6257
18.25 3.6466
18.275 3.6626
18.3 3.6757
18.325 3.6888
18.35 3.7053
18.375 3.7256
18.4 3.7458
18.425 3.7657
18.45 3.7829
18.475 3.7951
18.5 3.8016
18.525 3.806
18.55 3.8107
18.575 3.8165
18.6 3.8223
18.625 3.8279
18.65 3.8306
18.675 3.8286
18.7 3.8199
18.725 3.8051
18.75 3.7859
18.775 3.7656
18.8 3.7459
18.825 3.7263
18.85 3.7047
18.875 3.6793
18.9 3.6533
18.925 3.627
18.95 3.6012
18.975 3.5764
19 3.5515
19.025 3.5238
19.05 3.4928
19.075 3.4605
19.1 3.4281
19.125 3.3943
19.15 3.3583
19.175 3.3218
19.2 3.2858
19.225 3.2542
19.25 3.2294
19.275 3.2108
19.3 3.1974
19.325 3.1876
19.35 3.1812
19.375 3.1759
19.4 3.171
19.425 3.1647
19.45 3.1566
19.475 3.1444
19.5 3.1279
19.525 3.1094
19.55 3.0923
19.575 3.0765
19.6 3.0601
19.625 3.0428
19.65 3.0318
19.675 3.0254
19.7 3.0227
19.725 3.0256
19.75 3.0356
19.775 3.0542
19.8 3.0801
19.825 3.106
19.85 3.1291
19.875 3.1478
19.9 3.1616
19.925 3.1712
19.95 3.1758
19.975 3.1765
20 3.1728
20.025 3.1648
20.05 3.1529
20.075 3.1372
20.1 3.1197
20.125 3.0996
20.15 3.0791
20.175 3.0543
20.2 3.0234
20.225 2.9861
20.25 2.9407
20.275 2.8883
20.3 2.829
20.325 2.7644
20.35 2.6939
20.375 2.6181
20.4 2.54
20.425 2.4638
20.45 2.3959
20.475 2.3408
20.5 2.2945
20.525 2.2495
20.55 2.2009
20.575 2.1483
20.6 2.0924
20.625 2.0398
20.65 1.9952
20.675 1.9619
20.7 1.9387
20.725 1.9213
20.75 1.9098
20.775 1.9073
20.8 1.9136
20.825 1.9192
20.85 1.9204
20.875 1.9134
20.9 1.898
20.925 1.8743
20.95 1.848
20.975 1.8201
21 1.792
21.025 1.7645
21.05 1.739
21.075 1.7172
21.1 1.7067
21.125 1.7068
21.15 1.7155
21.175 1.7304
21.2 1.7467
21.225 1.7625
21.25 1.7783
21.275 1.7934
21.3 1.8062
21.325 1.8161
21.35 1.8251
21.375 1.8375
21.4 1.8552
21.425 1.8775
21.45 1.9056
21.475 1.935
21.5 1.961
21.525 1.9831
21.55 2.0011
21.575 2.0117
21.6 2.0138
21.625 2.0056
21.65 1.99
21.675 1.9671
21.7 1.9347
21.725 1.895
21.75 1.8457
21.775 1.7857
21.8 1.7152
21.825 1.6381
21.85 1.5578
21.875 1.4757
21.9 1.4019
21.925 1.3397
21.95 1.2904
21.975 1.2538
22 1.2374
22.025 1.2413
22.05 1.2479
22.075 1.2509
22.1 1.2491
22.125 1.2407
22.15 1.224
22.175 1.201
22.2 1.169
22.225 1.1315
22.25 1.0866
22.275 1.0401
22.3 0.9945
22.325 0.9472
22.35 0.8992
22.375 0.8486
22.4 0.8072
22.425 0.7867
22.45 0.7785
22.475 0.7715
22.5 0.7614
22.525 0.7475
22.55 0.7296
22.575 0.7107
22.6 0.691
22.625 0.6696
22.65 0.6435
22.675 0.6135
22.7 0.583
22.725 0.5584
22.75 0.54
22.775 0.5183
22.8 0.4895
22.825 0.4566
22.85 0.4282
22.875 0.4129
22.9 0.4112
22.925 0.4187
22.95 0.4291
22.975 0.439
23 0.4492
23.025 0.4605
23.05 0.475
23.075 0.494
23.1 0.5212
23.125 0.5533
23.15 0.5866
23.175 0.6205
23.2 0.6545
23.225 0.691
23.25 0.7269
23.275 0.7561
23.3 0.7816
23.325 0.8017
23.35 0.814
23.375 0.8221
23.4 0.8319
23.425 0.8447
23.45 0.8575
23.475 0.8703
23.5 0.8865
23.525 0.9067
23.55 0.9303
23.575 0.9567
23.6 0.984
23.625 1.0088
23.65 1.0302
23.675 1.0467
23.7 1.0561
23.725 1.0587
23.75 1.0556
23.775 1.0457
23.8 1.0296
23.825 1.0093
23.85 0.9852
23.875 0.9561
23.9 0.925
23.925 0.8938
23.95 0.8618
23.975 0.8261
24 0.7885
24.025 0.7488
24.05 0.7089
24.075 0.669
24.1 0.628
24.125 0.5899
24.15 0.556
24.175 0.5229
24.2 0.4892
24.225 0.4533
24.25 0.4144
24.275 0.3721
24.3 0.3282
24.325 0.2867
24.35 0.2471
24.375 0.2127
24.4 0.1883
24.425 0.1762
24.45 0.171
24.475 0.1728
24.5 0.1845
24.525 0.2032
24.55 0.2247
24.575 0.2455
24.6 0.2653
24.625 0.2812
24.65 0.2926
24.675 0.3019
24.7 0.3135
24.725 0.3274
24.75 0.3426
24.775 0.3605
24.8 0.3827
24.825 0.4051
24.85 0.4241
24.875 0.4404
24.9 0.4572
24.925 0.4776
24.95 0.498
24.975 0.5163
25 0.5275
25.025 0.527
25.05 0.5115
25.075 0.4877
25.1 0.4721
25.125 0.479
25.15 0.5073
25.175 0.5432
25.2 0.5781
25.225 0.61
25.25 0.6405
25.275 0.6673
25.3 0.6918
25.325 0.7131
25.35 0.7272
25.375 0.7299
25.4 0.7244
25.425 0.7134
25.45 0.6979
25.475 0.6769
25.5 0.6509
25.525 0.6164
25.55 0.5722
25.575 0.5208
25.6 0.4636
25.625 0.4029
25.65 0.3374
25.675 0.2679
25.7 0.1986
25.725 0.1334
25.75 0.069
25.775 0.0005
25.8 -0.0752
25.825 -0.1575
25.85 -0.2398
25.875 -0.3098
25.9 -0.3533
25.925 -0.3863
25.95 -0.4222
25.975 -0.4555
26 -0.4815
26.025 -0.5
26.05 -0.5145
26.075 -0.5249
26.1 -0.5277
26.125 -0.5198
26.15 -0.5026
26.175 -0.48
26.2 -0.453
26.225 -0.4232
26.25 -0.3964
26.275 -0.3728
26.3 -0.352
26.325 -0.333
26.35 -0.3143
26.375 -0.2978
26.4 -0.2848
26.425 -0.2746
26.45 -0.2674
26.475 -0.262
26.5 -0.2593
26.525 -0.261
26.55 -0.2643
26.575 -0.2672
26.6 -0.2641
26.625 -0.2545
26.65 -0.2396
26.675 -0.221
26.7 -0.2036
26.725 -0.1936
26.75 -0.1934
26.775 -0.1998
26.8 -0.207
26.825 -0.2072
26.85 -0.1976
26.875 -0.1837
26.9 -0.1716
26.925 -0.1564
26.95 -0.1317
26.975 -0.1092
27 -0.0904
27.025 -0.0713
27.05 -0.05
27.075 -0.0255
27.1 0.0044
27.125 0.0376
27.15 0.0712
27.175 0.1018
27.2 0.1268
27.225 0.1482
27.25 0.1667
27.275 0.1826
27.3 0.1956
27.325 0.2029
27.35 0.2034
27.375 0.1988
27.4 0.1915
27.425 0.1828
27.45 0.1711
27.475 0.1591
27.5 0.1511
27.525 0.145
27.55 0.1345
27.575 0.1214
27.6 0.1023
27.625 0.0746
27.65 0.0407
27.675 0.0014
27.7 -0.0401
27.725 -0.0762
27.75 -0.1042
27.775 -0.1278
27.8 -0.1451
27.825 -0.1537
27.85 -0.1562
27.875 -0.1527
27.9 -0.1449
27.925 -0.1408
27.95 -0.1385
27.975 -0.1364
28 -0.1345
28.025 -0.1314
28.05 -0.1233
28.075 -0.0999
28.1 -0.0579
28.125 -0.0041
28.15 0.05
28.175 0.0954
28.2 0.1215
28.225 0.1358
28.25 0.1458
28.275 0.1568
28.3 0.1708
28.325 0.185
28.35 0.2033
28.375 0.2291
28.4 0.2641
28.425 0.304
28.45 0.342
28.475 0.377
28.5 0.4059
28.525 0.4284
28.55 0.4467
28.575 0.4614
28.6 0.4793
28.625 0.5022
28.65 0.5314
28.675 0.5727
28.7 0.6249
28.725 0.6912
28.75 0.7631
28.775 0.8346
28.8 0.9016
28.825 0.9605
28.85 1.0121
28.875 1.0587
28.9 1.1005
28.925 1.135
28.95 1.1629
28.975 1.1842
29 1.1988
29.025 1.2091
29.05 1.2204
29.075 1.235
29.1 1.2485
29.125 1.2589
29.15 1.2706
29.175 1.2875
29.2 1.3052
29.225 1.3197
29.25 1.3308
29.275 1.3379
29.3 1.3456
29.325 1.3527
29.35 1.3576
29.375 1.3624
29.4 1.3678
29.425 1.3714
29.45 1.3692
29.475 1.3598
29.5 1.3429
29.525 1.3172
29.55 1.2799
29.575 1.2327
29.6 1.1775
29.625 1.1233
29.65 1.0908
29.675 1.0773
29.7 1.0641
29.725 1.0471
29.75 1.034
29.775 1.0238
29.8 1.009
29.825 0.9897
29.85 0.9645
29.875 0.9337
29.9 0.8986
29.925 0.8623
29.95 0.8262
29.975 0.7938
30 0.7655
30.025 0.7399
30.05 0.7154
30.075 0.6927
30.1 0.6721
30.125 0.6531
30.15 0.6343
30.175 0.6142
30.2 0.5916
30.225 0.5723
30.25 0.5555
30.275 0.5343
30.3 0.5059
30.325 0.4696
30.35 0.4241
30.375 0.3753
30.4 0.3233
30.425 0.2671
30.45 0.2118
30.475 0.1596
30.5 0.1107
30.525 0.0652
30.55 0.023
30.575 -0.0168
30.6 -0.0521
30.625 -0.0819
30.65 -0.1108
30.675 -0.1415
30.7 -0.1707
30.725 -0.1934
30.75 -0.2119
30.775 -0.2356
30.8 -0.2655
30.825 -0.2965
30.85 -0.3337
30.875 -0.3749
30.9 -0.4191
30.925 -0.4601
30.95 -0.4958
30.975 -0.5281
31 -0.5574
31.025 -0.5798
31.05 -0.595
31.075 -0.605
31.1 -0.613
31.125 -0.6199
31.15 -0.6276
31.175 -0.6366
31.2 -0.6467
31.225 -0.656
31.25 -0.6666
31.275 -0.6799
31.3 -0.6915
31.325 -0.7002
31.35 -0.7054
31.375 -0.7027
31.4 -0.6924
31.425 -0.6728
31.45 -0.6489
31.475 -0.6274
31.5 -0.6038
31.525 -0.5768
31.55 -0.5519
31.575 -0.5302
31.6 -0.5147
31.625 -0.507
31.65 -0.5082
31.675 -0.516
31.7 -0.5268
31.725 -0.5386
31.75 -0.5495
31.775 -0.554
31.8 -0.5493
31.825 -0.5376
31.85 -0.5228
31.875 -0.5077
31.9 -0.4929
31.925 -0.4719
31.95 -0.4421
31.975 -0.4015
32 -0.3513
32.025 -0.2918
32.05 -0.2276
32.075 -0.1564
32.1 -0.0846
32.125 -0.0166
32.15 0.0493
32.175 0.1074
32.2 0.1542
32.225 0.1907
32.25 0.2183
32.275 0.2363
32.3 0.2437
32.325 0.2421
32.35 0.2342
32.375 0.2204
32.4 0.1998
32.425 0.1733
32.45 0.1404
32.475 0.1063
32.5 0.0731
32.525 0.0402
32.55 0.0212
32.575 0.0268
32.6 0.0486
32.625 0.079
32.65 0.1138
32.675 0.1505
32.7 0.1878
32.725 0.2262
32.75 0.2613
32.775 0.2883
32.8 0.308
32.825 0.3201
32.85 0.3222
32.875 0.3121
32.9 0.2928
32.925 0.2672
32.95 0.2422
32.975 0.2209
33 0.205
33.025 0.2001
33.05 0.2044
33.075 0.2148
33.1 0.2258
33.125 0.2349
33.15 0.2435
33.175 0.2517
33.2 0.2596
33.225 0.2731
33.25 0.3009
33.275 0.3378
33.3 0.3756
33.325 0.413
33.35 0.4508
33.375 0.4893
33.4 0.5257
33.425 0.561
33.45 0.5951
33.475 0.6278
33.5 0.658
33.525 0.6878
33.55 0.7187
33.575 0.7513
33.6 0.7871
33.625 0.8272
33.65 0.8707
33.675 0.9156
33.7 0.965
33.725 1.0149
33.75 1.0655
33.775 1.1141
33.8 1.1627
33.825 1.2118
33.85 1.2593
33.875 1.3026
33.9 1.3402
33.925 1.3713
33.95 1.3947
33.975 1.4105
34 1.4195
34.025 1.4234
34.05 1.4204
34.075 1.41
34.1 1.392
34.125 1.3683
34.15 1.339
34.175 1.3059
34.2 1.2732
34.225 1.2455
34.25 1.2253
34.275 1.211
34.3 1.2036
34.325 1.2026
34.35 1.2055
34.375 1.2081
34.4 1.2102
34.425 1.212
34.45 1.2128
34.475 1.2138
34.5 1.2228
34.525 1.2353
34.55 1.246
34.575 1.2583
34.6 1.2677
34.625 1.2732
34.65 1.2767
34.675 1.2757
34.7 1.2706
34.725 1.2659
34.75 1.2631
34.775 1.2646
34.8 1.2679
34.825 1.2701
34.85 1.2704
34.875 1.2703
34.9 1.2728
34.925 1.2786
34.95 1.2844
34.975 1.2905
35 1.2976
35.025 1.3098
35.05 1.3284
35.075 1.3458
35.1 1.3586
35.125 1.3666
35.15 1.3704
35.175 1.3703
35.2 1.3653
35.225 1.3542
35.25 1.335
35.275 1.317
35.3 1.3148
35.325 1.3201
35.35 1.3178
35.375 1.3084
35.4 1.2948
35.425 1.2786
35.45 1.262
35.475 1.2453
35.5 1.2262
35.525 1.2037
35.55 1.1748
35.575 1.1391
35.6 1.0958
35.625 1.0454
35.65 0.9894
35.675 0.932
35.7 0.8757
35.725 0.8212
35.75 0.7651
35.775 0.708
35.8 0.6522
35.825 0.6015
35.85 0.5641
35.875 0.5402
35.9 0.5267
35.925 0.5167
35.95 0.5078
35.975 0.5025
36 0.5026
36.025 0.5113
36.05 0.5276
36.075 0.5486
36.1 0.5695
36.125 0.586
36.15 0.5961
36.175 0.6019
36.2 0.6005
36.225 0.593
36.25 0.5791
36.275 0.5586
36.3 0.5317
36.325 0.4981
36.35 0.4604
36.375 0.4202
36.4 0.3763
36.425 0.3322
36.45 0.2824
36.475 0.2269
36.5 0.172
36.525 0.12
36.55 0.0727
36.575 0.0298
36.6 -0.0087
36.625 -0.0438
36.65 -0.0795
36.675 -0.1181
36.7 -0.1619
36.725 -0.2106
36.75 -0.2575
36.775 -0.3001
36.8 -0.3348
36.825 -0.3563
36.85 -0.3721
36.875 -0.3861
36.9 -0.4006
36.925 -0.415
36.95 -0.4273
36.975 -0.4348
37 -0.436
37.025 -0.4333
37.05 -0.4195
37.075 -0.3988
37.1 -0.3735
37.125 -0.3389
37.15 -0.295
37.175 -0.2331
37.2 -0.1453
37.225 -0.035
37.25 0.0835
37.275 0.2052
37.3 0.3297
37.325 0.4578
37.35 0.5848
37.375 0.7089
37.4 0.8293
37.425 0.9461
37.45 1.0569
37.475 1.1608
37.5 1.259
37.525 1.3501
37.55 1.4347
37.575 1.5143
37.6 1.5895
37.625 1.6597
37.65 1.725
37.675 1.7855
37.7 1.8409
37.725 1.8914
37.75 1.9371
37.775 1.9781
37.8 2.0147
37.825 2.0473
37.85 2.0763
37.875 2.1018
37.9 2.1236
37.925 2.1412
37.95 2.1553
37.975 2.1659
38 2.1725
38.025 2.1742
38.05 2.1714
38.075 2.164
38.1 2.1518
38.125 2.1351
38.15 2.114
38.175 2.0891
38.2 2.0615
38.225 2.0313
38.25 1.9973
38.275 1.9574
38.3 1.911
38.325 1.8579
38.35 1.7984
38.375 1.7327
38.4 1.6599
38.425 1.5793
38.45 1.4924
38.475 1.4026
38.5 1.3096
38.525 1.215
38.55 1.1244
38.575 1.0437
38.6 0.9771
38.625 0.9253
38.65 0.8892
38.675 0.8689
38.7 0.8617
38.725 0.8621
38.75 0.8664
38.775 0.8721
38.8 0.8788
38.825 0.8888
38.85 0.9038
38.875 0.9211
38.9 0.9385
38.925 0.9551
38.95 0.9727
38.975 0.9927
39 1.0185
39.025 1.0526
39.05 1.0906
39.075 1.1293
39.1 1.1755
39.125 1.2327
39.15 1.3018
39.175 1.3803
39.2 1.4608
39.225 1.5417
39.25 1.6201
39.275 1.6942
39.3 1.766
39.325 1.8349
39.35 1.9001
39.375 1.9609
39.4 2.0149
39.425 2.0631
39.45 2.1066
39.475 2.1452
39.5 2.1824
39.525 2.2213
39.55 2.266
39.575 2.3176
39.6 2.3745
39.625 2.4356
39.65 2.4974
39.675 2.5584
39.7 2.6181
39.725 2.675
39.75 2.73
39.775 2.7831
39.8 2.8357
39.825 2.8856
39.85 2.9334
39.875 2.9808
39.9 3.0265
39.925 3.0685
39.95 3.1069
39.975 3.1425
40 3.1748
40.025 3.2006
40.05 3.2207
40.075 3.2352
40.1 3.2424
40.125 3.2422
40.15 3.2387
40.175 3.2312
40.2 3.2185
40.225 3.207
40.25 3.2012
40.275 3.1973
40.3 3.1915
40.325 3.1815
40.35 3.1643
40.375 3.1406
40.4 3.1117
40.425 3.0764
40.45 3.0339
40.475 2.9858
40.5 2.938
40.525 2.8989
40.55 2.8778
40.575 2.88
40.6 2.8977
40.625 2.9208
40.65 2.9442
40.675 2.9638
40.7 2.9787
40.725 2.9978
40.75 3.0251
40.775 3.051
40.8 3.0674
40.825 3.0724
40.85 3.0667
40.875 3.0531
40.9 3.0339
40.925 3.0095
40.95 2.9825
40.975 2.962
41 2.9621
41.025 2.9804
41.05 3.003
41.075 3.0214
41.1 3.0336
41.125 3.0393
41.15 3.0389
41.175 3.0357
41.2 3.0302
41.225 3.0255
41.25 3.0324
41.275 3.0544
41.3 3.0815
41.325 3.1067
41.35 3.1262
41.375 3.1378
41.4 3.142
41.425 3.1385
41.45 3.1284
41.475 3.113
41.5 3.0965
41.525 3.0831
41.55 3.0784
41.575 3.0819
41.6 3.0888
41.625 3.1005
41.65 3.1161
41.675 3.1329
41.7 3.1505
41.725 3.1721
41.75 3.1931
41.775 3.2124
41.8 3.2296
41.825 3.2443
41.85 3.2576
41.875 3.274
41.9 3.2961
41.925 3.3226
41.95 3.3527
41.975 3.3849
42 3.4144
42.025 3.441
42.05 3.4763
42.075 3.5219
42.1 3.5693
42.125 3.6182
42.15 3.6674
42.175 3.7152
42.2 3.7604
42.225 3.8031
42.25 3.8452
42.275 3.8869
42.3 3.9248
42.325 3.9597
42.35 3.9927
42.375 4.024
42.4 4.0538
42.425 4.0812
42.45 4.1071
42.475 4.131
42.5 4.1518
42.525 4.1698
42.55 4.1852
42.575 4.198
42.6 4.2085
42.625 4.217
42.65 4.2243
42.675 4.2315
42.7 4.2405
42.725 4.2524
42.75 4.2657
42.775 4.2781
42.8 4.2879
42.825 4.2943
42.85 4.2967
42.875 4.2955
42.9 4.291
42.925 4.2827
42.95 4.2709
42.975 4.2554
43 4.236
43.025 4.2133
43.05 4.1875
43.075 4.1593
43.1 4.1286
43.125 4.0944
43.15 4.0567
43.175 4.0163
43.2 3.9733
43.225 3.9261
43.25 3.8744
43.275 3.8208
43.3 3.7629
43.325 3.6986
43.35 3.6325
43.375 3.5661
43.4 3.495
43.425 3.4195
43.45 3.3489
43.475 3.2969
43.5 3.2652
43.525 3.2426
43.55 3.2249
43.575 3.2143
43.6 3.2143
43.625 3.2266
43.65 3.2477
43.675 3.272
43.7 3.2958
43.725 3.3165
43.75 3.3322
43.775 3.3414
43.8 3.3443
43.825 3.3418
43.85 3.3344
43.875 3.3239
43.9 3.3112
43.925 3.2948
43.95 3.2745
43.975 3.2487
44 3.2172
44.025 3.1789
44.05 3.1337
44.075 3.082
44.1 3.0246
44.125 2.9615
44.15 2.8928
44.175 2.8192
44.2 2.7438
44.225 2.6679
44.25 2.5924
44.275 2.5172
44.3 2.4478
44.325 2.3851
44.35 2.3312
44.375 2.2937
44.4 2.2797
44.425 2.28
44.45 2.2869
44.475 2.2952
44.5 2.3048
44.525 2.3186
44.55 2.337
44.575 2.3563
44.6 2.3713
44.625 2.378
44.65 2.3763
44.675 2.3675
44.7 2.3534
44.725 2.3347
44.75 2.3094
44.775 2.2768
44.8 2.2372
44.825 2.1919
44.85 2.1419
44.875 2.0873
44.9 2.0289
44.925 1.9695
44.95 1.9131
44.975 1.8605
45 1.8124
45.025 1.7691
45.05 1.7279
45.075 1.6861
45.1 1.6456
45.125 1.6082
45.15 1.5719
45.175 1.5354
45.2 1.4987
45.225 1.4585
45.25 1.4134
45.275 1.3627
45.3 1.3081
45.325 1.252
45.35 1.1952
45.375 1.1488
45.4 1.1182
45.425 1.0947
45.45 1.0701
45.475 1.0415
45.5 1.0084
45.525 0.9701
45.55 0.9271
45.575 0.8798
45.6 0.8325
45.625 0.7893
45.65 0.7542
45.675 0.7259
45.7 0.6993
45.725 0.6698
45.75 0.6362
45.775 0.5986
45.8 0.5594
45.825 0.5194
45.85 0.4786
45.875 0.4415
45.9 0.411
45.925 0.3845
45.95 0.3558
45.975 0.3223
46 0.2819
46.025 0.2385
46.05 0.1954
46.075 0.1504
46.1 0.1042
46.125 0.0585
46.15 0.0094
46.175 -0.043
46.2 -0.0935
46.225 -0.1447
46.25 -0.2
46.275 -0.2575
46.3 -0.3111
46.325 -0.3583
46.35 -0.4019
46.375 -0.4458
46.4 -0.4909
46.425 -0.5349
46.45 -0.5784
46.475 -0.6222
46.5 -0.662
46.525 -0.6958
46.55 -0.7239
46.575 -0.7481
46.6 -0.7627
46.625 -0.7638
46.65 -0.7526
46.675 -0.7311
46.7 -0.7022
46.725 -0.6716
46.75 -0.6377
46.775 -0.6005
46.8 -0.562
46.825 -0.5279
46.85 -0.5021
46.875 -0.4844
46.9 -0.4733
46.925 -0.4686
46.95 -0.4624
46.975 -0.4503
47 -0.4328
47.025 -0.4067
47.05 -0.372
47.075 -0.3429
47.1 -0.3218
47.125 -0.3021
47.15 -0.2811
47.175 -0.253
47.2 -0.2214
47.225 -0.183
47.25 -0.1422
47.275 -0.0978
47.3 -0.0505
47.325 -0.0023
47.35 0.0402
47.375 0.073
47.4 0.0962
47.425 0.1055
47.45 0.1109
47.475 0.1287
47.5 0.1697
47.525 0.2245
47.55 0.2898
47.575 0.3574
47.6 0.4207
47.625 0.4698
47.65 0.4897
47.675 0.4878
47.7 0.4806
47.725 0.4708
47.75 0.4591
47.775 0.4453
47.8 0.4277
47.825 0.4037
47.85 0.376
47.875 0.3479
47.9 0.3256
47.925 0.3148
47.95 0.3217
47.975 0.3454
48 0.3792
48.025 0.413
48.05 0.4456
48.075 0.4779
48.1 0.5064
48.125 0.5357
48.15 0.5672
48.175 0.6015
48.2 0.6432
48.225 0.695
48.25 0.7512
48.275 0.8046
48.3 0.8499
48.325 0.8855
48.35 0.9108
48.375 0.9295
48.4 0.9473
48.425 0.9682
48.45 0.9824
48.475 0.9835
48.5 0.9721
48.525 0.9502
48.55 0.9234
48.575 0.897
48.6 0.869
48.625 0.8389
48.65 0.8062
48.675 0.7713
48.7 0.7385
48.725 0.7083
48.75 0.68
48.775 0.6509
48.8 0.6195
48.825 0.5886
48.85 0.5591
48.875 0.5305
48.9 0.5039
48.925 0.4808
48.95 0.4635
48.975 0.4518
49 0.4423
49.025 0.4356
49.05 0.4325
49.075 0.4291
49.1 0.4245
49.125 0.4238
49.15 0.4311
49.175 0.4466
49.2 0.4627
49.225 0.4804
49.25 0.4958
49.275 0.5078
49.3 0.5166
49.325 0.5198
49.35 0.5175
49.375 0.5084
49.4 0.4928
49.425 0.4706
49.45 0.4432
49.475 0.4105
49.5 0.3743
49.525 0.3362
49.55 0.2971
49.575 0.2607
49.6 0.2254
49.625 0.1875
49.65 0.1448
49.675 0.1001
49.7 0.0519
49.725 -0.0032
49.75 -0.0598
49.775 -0.1113
49.8 -0.1587
49.825 -0.2109
49.85 -0.2698
49.875 -0.33
49.9 -0.3858
49.925 -0.4347
49.95 -0.4795
49.975 -0.521
50 -0.5567
50.025 -0.5836
50.05 -0.6058
50.075 -0.6282
50.1 -0.6518
50.125 -0.6783
50.15 -0.71
50.175 -0.7475
50.2 -0.7922
50.225 -0.8396
50.25 -0.8826
50.275 -0.9206
50.3 -0.955
50.325 -0.9844
50.35 -1.0105
50.375 -1.0337
50.4 -1.0546
50.425 -1.0618
50.45 -1.0481
50.475 -1.0293
50.5 -1.0138
50.525 -1.006
50.55 -1.0068
50.575 -1.0131
50.6 -1.0249
50.625 -1.0394
50.65 -1.056
50.675 -1.0733
50.7 -1.0888
50.725 -1.0999
50.75 -1.1061
50.775 -1.114
50.8 -1.1284
50.825 -1.1472
50.85 -1.1713
50.875 -1.198
50.9 -1.2223
50.925 -1.2412
50.95 -1.2513
50.975 -1.2534
51 -1.2451
51.025 -1.2216
51.05 -1.1827
51.075 -1.1366
51.1 -1.0912
51.125 -1.0525
51.15 -1.0276
51.175 -1.0128
51.2 -1.0006
51.225 -0.9897
51.25 -0.9781
51.275 -0.9689
51.3 -0.9642
51.325 -0.9634
51.35 -0.9638
51.375 -0.9665
51.4 -0.9724
51.425 -0.9811
51.45 -0.9919
51.475 -1.0039
51.5 -1.0146
51.525 -1.0203
51.55 -1.0228
51.575 -1.0242
51.6 -1.0289
51.625 -1.0389
51.65 -1.0574
51.675 -1.087
51.7 -1.1275
51.725 -1.1773
51.75 -1.2308
51.775 -1.2872
51.8 -1.3484
51.825 -1.4099
51.85 -1.4655
51.875 -1.5123
51.9 -1.552
51.925 -1.5871
51.95 -1.6246
51.975 -1.6662
52 -1.7081
52.025 -1.7496
52.05 -1.7906
52.075 -1.8283
52.1 -1.8618
52.125 -1.8807
52.15 -1.8815
52.175 -1.8697
52.2 -1.8465
52.225 -1.8106
52.25 -1.7652
52.275 -1.7111
52.3 -1.6465
52.325 -1.582
52.35 -1.5289
52.375 -1.4897
52.4 -1.4599
52.425 -1.4362
52.45 -1.4174
52.475 -1.3944
52.5 -1.3595
52.525 -1.3131
52.55 -1.2642
52.575 -1.2156
52.6 -1.1652
52.625 -1.1114
52.65 -1.06
52.675 -1.0079
52.7 -0.9514
52.725 -0.893
52.75 -0.832
52.775 -0.7666
52.8 -0.6984
52.825 -0.6242
52.85 -0.547
52.875 -0.469
52.9 -0.3922
52.925 -0.3185
52.95 -0.2547
52.975 -0.205
53 -0.1637
53.025 -0.1302
53.05 -0.1004
53.075 -0.0722
53.1 -0.043
53.125 -0.0154
53.15 0.0074
53.175 0.0222
53.2 0.0287
53.225 0.027
53.25 0.0171
53.275 -0.0029
53.3 -0.0312
53.325 -0.0621
53.35 -0.0912
53.375 -0.1137
53.4 -0.1255
53.425 -0.1278
53.45 -0.1208
53.475 -0.1106
53.5 -0.1027
53.525 -0.0997
53.55 -0.1042
53.575 -0.1143
53.6 -0.1328
53.625 -0.1609
53.65 -0.1965
53.675 -0.2297
53.7 -0.2447
53.725 -0.2433
53.75 -0.2362
53.775 -0.2277
53.8 -0.2234
53.825 -0.2226
53.85 -0.2212
53.875 -0.2188
53.9 -0.2202
53.925 -0.2255
53.95 -0.2289
53.975 -0.2294
54 -0.2268
54.025 -0.2144
54.05 -0.1883
54.075 -0.16
54.1 -0.1376
54.125 -0.1257
54.15 -0.1276
54.175 -0.1407
54.2 -0.1574
54.225 -0.1747
54.25 -0.1917
54.275 -0.2098
54.3 -0.2233
54.325 -0.2337
54.35 -0.2438
54.375 -0.253
54.4 -0.2592
54.425 -0.2668
54.45 -0.2789
54.475 -0.2956
54.5 -0.312
54.525 -0.328
54.55 -0.3435
54.575 -0.3569
54.6 -0.3686
54.625 -0.3821
54.65 -0.3895
54.675 -0.3694
54.7 -0.3182
54.725 -0.25
54.75 -0.1788
54.775 -0.1133
54.8 -0.0557
54.825 -0.0077
54.85 0.0267
54.875 0.0537
54.9 0.0771
54.925 0.0984
54.95 0.1221
54.975 0.1444
55 0.1555
55.025 0.156
55.05 0.1514
55.075 0.1454
55.1 0.137
55.125 0.1217
55.15 0.099
55.175 0.0729
55.2 0.0507
55.225 0.0374
55.25 0.0293
55.275 0.0222
55.3 0.0114
55.325 -0.0054
55.35 -0.0264
55.375 -0.0494
55.4 -0.0697
55.425 -0.0741
55.45 -0.0623
55.475 -0.0483
55.5 -0.0398
55.525 -0.0363
55.55 -0.0386
55.575 -0.0444
55.6 -0.0541
55.625 -0.0689
55.65 -0.0883
55.675 -0.1076
55.7 -0.1218
55.725 -0.1286
55.75 -0.1229
55.775 -0.1086
55.8 -0.0893
55.825 -0.0657
55.85 -0.0375
55.875 -0.0065
55.9 0.0177
55.925 0.0314
55.95 0.0321
55.975 0.0192
56 -0.0004
56.025 -0.0079
56.05 0.0145
56.075 0.0707
56.1 0.1522
56.125 0.243
56.15 0.3351
56.175 0.4257
56.2 0.5113
56.225 0.5877
56.25 0.6553
56.275 0.7214
56.3 0.7848
56.325 0.8501
56.35 0.9249
56.375 1.0086
56.4 1.0917
56.425 1.1721
56.45 1.2505
56.475 1.3259
56.5 1.3959
56.525 1.459
56.55 1.5141
56.575 1.5594
56.6 1.5958
56.625 1.6236
56.65 1.6449
56.675 1.6614
56.7 1.6722
56.725 1.6752
56.75 1.6709
56.775 1.6592
56.8 1.6425
56.825 1.6235
56.85 1.6004
56.875 1.5748
56.9 1.5474
56.925 1.5199
56.95 1.4976
56.975 1.486
57 1.4862
57.025 1.4928
57.05 1.5024
57.075 1.5129
57.1 1.5233
57.125 1.5281
57.15 1.523
57.175 1.5057
57.2 1.4778
57.225 1.4408
57.25 1.3937
57.275 1.3371
57.3 1.2706
57.325 1.1947
57.35 1.114
57.375 1.0456
57.4 1.0124
57.425 1.0159
57.45 1.0432
57.475 1.0884
57.5 1.1433
57.525 1.1998
57.55 1.2516
57.575 1.2933
57.6 1.3235
57.625 1.3488
57.65 1.3763
57.675 1.4092
57.7 1.4461
57.725 1.4823
57.75 1.5161
57.775 1.5478
57.8 1.5759
57.825 1.6003
57.85 1.6202
57.875 1.6343
57.9 1.6415
57.925 1.6411
57.95 1.637
57.975 1.6338
58 1.6341
58.025 1.6363
58.05 1.6385
58.075 1.6378
58.1 1.6327
58.125 1.6222
58.15 1.6078
58.175 1.5901
58.2 1.5678
58.225 1.5412
58.25 1.511
58.275 1.4764
58.3 1.4374
58.325 1.3928
58.35 1.3441
58.375 1.2999
58.4 1.2693
58.425 1.2497
58.45 1.2361
58.475 1.23
58.5 1.2399
58.525 1.2663
58.55 1.2902
58.575 1.3009
58.6 1.2978
58.625 1.2831
58.65 1.2616
58.675 1.2363
58.7 1.2054
58.725 1.1759
58.75 1.1539
58.775 1.1329
58.8 1.1054
58.825 1.0717
58.85 1.0377
58.875 1.0118
58.9 0.9974
58.925 0.9916
58.95 0.9973
58.975 1.0179
59 1.0541
59.025 1.1058
59.05 1.1691
59.075 1.2325
59.1 1.2928
59.125 1.3481
59.15 1.3973
59.175 1.4544
59.2 1.5223
59.225 1.5884
59.25 1.6513
59.275 1.7106
59.3 1.7634
59.325 1.8098
59.35 1.852
59.375 1.8906
59.4 1.9249
59.425 1.9556
59.45 1.9805
59.475 1.9995
59.5 2.0122
59.525 2.0191
59.55 2.0211
59.575 2.019
59.6 2.0127
59.625 2.0031
59.65 1.9897
59.675 1.9707
59.7 1.9469
59.725 1.9171
59.75 1.8808
59.775 1.8369
59.8 1.7882
59.825 1.7442
59.85 1.708
59.875 1.6725
59.9 1.6321
59.925 1.5854
59.95 1.5433
59.975 1.5158
60 1.5016
60.025 1.4916
60.05 1.4769
60.075 1.456
60.1 1.4294
60.125 1.3948
60.15 1.353
60.175 1.3076
60.2 1.2644
60.225 1.2276
60.25 1.1965
60.275 1.1662
60.3 1.1338
60.325 1.0996
60.35 1.0636
60.375 1.0292
60.4 0.999
60.425 0.9704
60.45 0.9394
60.475 0.9066
60.5 0.8764
60.525 0.8544
60.55 0.8493
60.575 0.8567
60.6 0.8748
60.625 0.8944
60.65 0.9157
60.675 0.9391
60.7 0.973
60.725 1.0274
60.75 1.0966
60.775 1.1678
60.8 1.2423
60.825 1.3123
60.85 1.3749
60.875 1.4312
60.9 1.4804
60.925 1.5261
60.95 1.5688
60.975 1.6079
61 1.6444
61.025 1.6781
61.05 1.71
61.075 1.742
61.1 1.775
61.125 1.8064
61.15 1.84
61.175 1.8813
61.2 1.9251
61.225 1.9668
61.25 2.0057
61.275 2.041
61.3 2.0718
61.325 2.0967
61.35 2.116
61.375 2.1305
61.4 2.1399
61.425 2.145
61.45 2.1472
61.475 2.147
61.5 2.1432
61.525 2.1359
61.55 2.125
61.575 2.11
61.6 2.09
61.625 2.0663
61.65 2.0417
61.675 2.0278
61.7 2.0362
61.725 2.0604
61.75 2.0923
61.775 2.1251
61.8 2.1543
61.825 2.1784
61.85 2.1968
61.875 2.2097
61.9 2.2187
61.925 2.2271
61.95 2.2391
61.975 2.2535
62 2.2673
62.025 2.2788
62.05 2.2882
62.075 2.2957
62.1 2.3005
62.125 2.3029
62.15 2.3031
62.175 2.3007
62.2 2.295
62.225 2.285
62.25 2.2709
62.275 2.2523
62.3 2.2288
62.325 2.2006
62.35 2.1675
62.375 2.129
62.4 2.0855
62.425 2.0388
62.45 1.9903
62.475 1.9413
62.5 1.893
62.525 1.8453
62.55 1.7987
62.575 1.7523
62.6 1.7035
62.625 1.653
62.65 1.6022
62.675 1.5505
62.7 1.4969
62.725 1.4407
62.75 1.3826
62.775 1.3241
62.8 1.2703
62.825 1.2246
62.85 1.1825
62.875 1.1402
62.9 1.0944
62.925 1.0445
62.95 0.9895
62.975 0.9314
63 0.8688
63.025 0.8002
63.05 0.7295
63.075 0.6624
63.1 0.6088
63.125 0.5837
63.15 0.5921
63.175 0.6216
63.2 0.6642
63.225 0.7107
63.25 0.7578
63.275 0.8011
63.3 0.8383
63.325 0.8683
63.35 0.8911
63.375 0.9068
63.4 0.916
63.425 0.9184
63.45 0.9135
63.475 0.9037
63.5 0.8907
63.525 0.8769
63.55 0.8609
63.575 0.8424
63.6 0.8221
63.625 0.7987
63.65 0.7762
63.675 0.7608
63.7 0.764
63.725 0.7815
63.75 0.7989
63.775 0.8097
63.8 0.8149
63.825 0.814
63.85 0.8104
63.875 0.8081
63.9 0.8069
63.925 0.8059
63.95 0.8026
63.975 0.7971
64 0.8017
64.025 0.8329
64.05 0.8748
64.075 0.9168
64.1 0.9592
64.125 0.9974
64.15 1.0277
64.175 1.05
64.2 1.0658
64.225 1.076
64.25 1.0807
64.275 1.0837
64.3 1.0907
64.325 1.0986
64.35 1.1071
64.375 1.1185
64.4 1.1357
64.425 1.1623
64.45 1.2011
64.475 1.2481
64.5 1.3004
64.525 1.353
64.55 1.4014
64.575 1.4454
64.6 1.4844
64.625 1.5173
64.65 1.5421
64.675 1.5617
64.7 1.5789
64.725 1.5921
64.75 1.601
64.775 1.6023
64.8 1.5977
64.825 1.5915
64.85 1.5858
64.875 1.581
64.9 1.58
64.925 1.5835
64.95 1.5957
64.975 1.6136
65 1.6304
65.025 1.6432
65.05 1.6499
65.075 1.6469
65.1 1.6344
65.125 1.6137
65.15 1.5869
65.175 1.5635
65.2 1.5508
65.225 1.5573
65.25 1.5867
65.275 1.6232
65.3 1.6591
65.325 1.6913
65.35 1.7185
65.375 1.7409
65.4 1.7558
65.425 1.7619
65.45 1.7593
65.475 1.751
65.5 1.7462
65.525 1.754
65.55 1.7697
65.575 1.7836
65.6 1.791
65.625 1.7913
65.65 1.7848
65.675 1.7774
65.7 1.7795
65.725 1.7912
65.75 1.8103
65.775 1.8352
65.8 1.8634
65.825 1.8935
65.85 1.9271
65.875 1.9643
65.9 2.0028
65.925 2.0402
65.95 2.075
65.975 2.1083
66 2.1423
66.025 2.1783
66.05 2.2154
66.075 2.2504
66.1 2.2819
66.125 2.31
66.15 2.3346
66.175 2.3566
66.2 2.3756
66.225 2.3915
66.25 2.4064
66.275 2.4217
66.3 2.4356
66.325 2.4464
66.35 2.4533
66.375 2.4578
66.4 2.4608
66.425 2.4635
66.45 2.4657
66.475 2.4653
66.5 2.4638
66.525 2.4617
66.55 2.4594
66.575 2.4553
66.6 2.4484
66.625 2.4354
66.65 2.4141
66.675 2.386
66.7 2.3522
66.725 2.3129
66.75 2.2706
66.775 2.2297
66.8 2.1955
66.825 2.1681
66.85 2.1421
66.875 2.1126
66.9 2.0784
66.925 2.0388
66.95 1.9936
66.975 1.9441
67 1.8917
67.025 1.8372
67.05 1.7831
67.075 1.7297
67.1 1.6742
67.125 1.6173
67.15 1.5599
67.175 1.4998
67.2 1.4373
67.225 1.3715
67.25 1.3026
67.275 1.2309
67.3 1.1588
67.325 1.0915
67.35 1.0265
67.375 0.9664
67.4 0.9221
67.425 0.918
67.45 0.9472
67.475 0.9835
67.5 1.0192
67.525 1.0547
67.55 1.0865
67.575 1.1139
67.6 1.1355
67.625 1.1489
67.65 1.1542
67.675 1.1527
67.7 1.1476
67.725 1.1436
67.75 1.1433
67.775 1.1428
67.8 1.1383
67.825 1.1311
67.85 1.1195
67.875 1.1047
67.9 1.0892
67.925 1.0743
67.95 1.0622
67.975 1.0476
68 1.0293
68.025 1.0049
68.05 0.9765
68.075 0.941
68.1 0.8995
68.125 0.8519
68.15 0.7989
68.175 0.743
68.2 0.6865
68.225 0.6349
68.25 0.5888
68.275 0.5447
68.3 0.5012
68.325 0.4544
68.35 0.3991
68.375 0.3381
68.4 0.2798
68.425 0.2251
68.45 0.1736
68.475 0.1224
68.5 0.0714
68.525 0.019
68.55 -0.0304
68.575 -0.0779
68.6 -0.1248
68.625 -0.1706
68.65 -0.2162
68.675 -0.2587
68.7 -0.2985
68.725 -0.3373
68.75 -0.3725
68.775 -0.4069
68.8 -0.4445
68.825 -0.4863
68.85 -0.5302
68.875 -0.5728
68.9 -0.6122
68.925 -0.6465
68.95 -0.6726
68.975 -0.6974
69 -0.7218
69.025 -0.7435
69.05 -0.7575
69.075 -0.7635
69.1 -0.7616
69.125 -0.75
69.15 -0.7267
69.175 -0.6964
69.2 -0.6653
69.225 -0.6379
69.25 -0.616
69.275 -0.6002
69.3 -0.5906
69.325 -0.5833
69.35 -0.5716
69.375 -0.5537
69.4 -0.5325
69.425 -0.5124
69.45 -0.4941
69.475 -0.4771
69.5 -0.4615
69.525 -0.443
69.55 -0.4162
69.575 -0.3817
69.6 -0.3385
69.625 -0.2899
69.65 -0.237
69.675 -0.1821
69.7 -0.128
69.725 -0.0756
69.75 -0.0284
69.775 0.0138
69.8 0.0514
69.825 0.0844
69.85 0.113
69.875 0.1368
69.9 0.1564
69.925 0.1724
69.95 0.187
69.975 0.2064
70 0.2398
70.025 0.2874
70.05 0.3401
70.075 0.3903
70.1 0.4367
70.125 0.481
70.15 0.5224
70.175 0.5589
70.2 0.5853
70.225 0.6031
70.25 0.6173
70.275 0.633
70.3 0.6482
70.325 0.6598
70.35 0.6638
70.375 0.6604
70.4 0.6557
70.425 0.6542
70.45 0.6511
70.475 0.64
70.5 0.6202
70.525 0.591
70.55 0.5536
70.575 0.5066
70.6 0.4525
70.625 0.3942
70.65 0.3342
70.675 0.2736
70.7 0.212
70.725 0.1481
70.75 0.0808
70.775 0.0102
70.8 -0.064
70.825 -0.1411
70.85 -0.2179
70.875 -0.2903
70.9 -0.3481
70.925 -0.3741
70.95 -0.3709
70.975 -0.355
71 -0.3321
71.025 -0.2996
71.05 -0.2671
71.075 -0.2341
71.1 -0.2043
71.125 -0.1796
71.15 -0.1627
71.175 -0.1527
71.2 -0.1494
71.225 -0.1509
71.25 -0.1538
71.275 -0.1567
71.3 -0.1595
71.325 -0.1629
71.35 -0.1691
71.375 -0.1798
71.4 -0.1935
71.425 -0.2108
71.45 -0.228
71.475 -0.2429
71.5 -0.2535
71.525 -0.2577
71.55 -0.2508
71.575 -0.2309
71.6 -0.2024
71.625 -0.1681
71.65 -0.1263
71.675 -0.0779
71.7 -0.0278
71.725 0.0178
71.75 0.059
71.775 0.0937
71.8 0.1209
71.825 0.143
71.85 0.1595
71.875 0.1689
71.9 0.1716
71.925 0.1701
71.95 0.1653
71.975 0.1566
72 0.1447
72.025 0.1312
72.05 0.118
72.075 0.1046
72.1 0.0906
72.125 0.073
72.15 0.0487
72.175 0.0155
72.2 -0.0284
72.225 -0.0814
72.25 -0.1417
72.275 -0.2093
72.3 -0.2838
72.325 -0.3679
72.35 -0.4596
72.375 -0.5541
72.4 -0.653
72.425 -0.7501
72.45 -0.8423
72.475 -0.9299
72.5 -1.0049
72.525 -1.0555
72.55 -1.0875
72.575 -1.0998
72.6 -1.0887
72.625 -1.0652
72.65 -1.037
72.675 -1.0081
72.7 -0.9817
72.725 -0.9619
72.75 -0.9501
72.775 -0.9431
72.8 -0.9363
72.825 -0.9287
72.85 -0.9186
72.875 -0.9035
72.9 -0.8776
72.925 -0.8439
72.95 -0.7993
72.975 -0.7474
73 -0.6955
73.025 -0.642
73.05 -0.5881
73.075 -0.533
73.1 -0.4739
73.125 -0.4135
73.15 -0.3539
73.175 -0.2968
73.2 -0.241
73.225 -0.1886
73.25 -0.1403
73.275 -0.0952
73.3 -0.0545
73.325 -0.0165
73.35 0.0185
73.375 0.0496
73.4 0.0778
73.425 0.1067
73.45 0.1425
73.475 0.1904
73.5 0.2527
73.525 0.3221
73.55 0.3887
73.575 0.4525
73.6 0.5191
73.625 0.588
73.65 0.6536
73.675 0.7137
73.7 0.7681
73.725 0.8153
73.75 0.8546
73.775 0.8876
73.8 0.9155
73.825 0.9393
73.85 0.959
73.875 0.9739
73.9 0.9818
73.925 0.9826
73.95 0.9762
73.975 0.964
74 0.9478
74.025 0.9295
74.05 0.9099
74.075 0.8872
74.1 0.8591
74.125 0.8242
74.15 0.7828
74.175 0.7351
74.2 0.6808
74.225 0.6236
74.25 0.5681
74.275 0.5203
74.3 0.4878
74.325 0.4726
74.35 0.4684
74.375 0.4707
74.4 0.4752
74.425 0.4796
74.45 0.4875
74.475 0.4968
74.5 0.5055
74.525 0.5137
74.55 0.5235
74.575 0.536
74.6 0.5498
74.625 0.5626
74.65 0.5744
74.675 0.5879
74.7 0.6019
74.725 0.6169
74.75 0.6285
74.775 0.6352
74.8 0.6364
74.825 0.6327
74.85 0.6261
74.875 0.6185
74.9 0.6147
74.925 0.6157
74.95 0.6178
74.975 0.6214
75 0.6247
75.025 0.6275
75.05 0.6258
75.075 0.6155
75.1 0.6002
75.125 0.5894
75.15 0.583
75.175 0.5756
75.2 0.5604
75.225 0.5373
75.25 0.5079
75.275 0.4723
75.3 0.4303
75.325 0.3816
75.35 0.3252
75.375 0.2602
75.4 0.1878
75.425 0.1132
75.45 0.041
75.475 -0.0263
75.5 -0.0862
75.525 -0.136
75.55 -0.1652
75.575 -0.1733
75.6 -0.1598
75.625 -0.136
75.65 -0.1164
75.675 -0.1057
75.7 -0.0982
75.725 -0.0976
75.75 -0.104
75.775 -0.111
75.8 -0.1082
75.825 -0.0938
75.85 -0.0709
75.875 -0.0403
75.9 -0.0059
75.925 0.0285
75.95 0.0617
75.975 0.098
76 0.1387
76.025 0.1794
76.05 0.2169
76.075 0.2498
76.1 0.275
76.125 0.2875
76.15 0.2879
76.175 0.2777
76.2 0.263
76.225 0.2522
76.25 0.2486
76.275 0.2554
76.3 0.2696
76.325 0.2868
76.35 0.3045
76.375 0.3265
76.4 0.3597
76.425 0.3997
76.45 0.4406
76.475 0.479
76.5 0.513
76.525 0.543
76.55 0.5678
76.575 0.5878
76.6 0.6022
76.625 0.6113
76.65 0.6151
76.675 0.6141
76.7 0.6078
76.725 0.5967
76.75 0.5808
76.775 0.5578
76.8 0.5271
76.825 0.4897
76.85 0.4448
76.875 0.3936
76.9 0.3406
76.925 0.2963
76.95 0.2766
76.975 0.2957
77 0.3426
77.025 0.4075
77.05 0.4769
77.075 0.5479
77.1 0.6198
77.125 0.6956
77.15 0.7776
77.175 0.8593
77.2 0.9407
77.225 1.0191
77.25 1.0944
77.275 1.1716
77.3 1.2495
77.325 1.3283
77.35 1.4077
77.375 1.4856
77.4 1.5613
77.425 1.633
77.45 1.704
77.475 1.7787
77.5 1.8611
77.525 1.9478
77.55 2.0321
77.575 2.1079
77.6 2.1744
77.625 2.2314
77.65 2.2778
77.675 2.3146
77.7 2.3421
77.725 2.3596
77.75 2.3669
77.775 2.3666
77.8 2.3595
77.825 2.3459
77.85 2.3271
77.875 2.3035
77.9 2.2773
77.925 2.2506
77.95 2.2239
77.975 2.1979
78 2.1717
78.025 2.1413
78.05 2.1079
78.075 2.0739
78.1 2.0375
78.125 1.9964
78.15 1.9528
78.175 1.9067
78.2 1.8657
78.225 1.8343
78.25 1.8099
78.275 1.7866
78.3 1.7613
78.325 1.7322
78.35 1.6993
78.375 1.6633
78.4 1.6273
78.425 1.5945
78.45 1.5637
78.475 1.5317
78.5 1.4958
78.525 1.4535
78.55 1.4026
78.575 1.345
78.6 1.2823
78.625 1.2144
78.65 1.1414
78.675 1.0626
78.7 0.9809
78.725 0.9014
78.75 0.83
78.775 0.7698
78.8 0.7173
78.825 0.6668
78.85 0.6155
78.875 0.5628
78.9 0.506
78.925 0.4406
78.95 0.3679
78.975 0.2967
79 0.2326
79.025 0.1693
79.05 0.1021
79.075 0.0356
79.1 -0.0213
79.125 -0.068
79.15 -0.1079
79.175 -0.1429
79.2 -0.1755
79.225 -0.21
79.25 -0.2484
79.275 -0.2895
79.3 -0.3323
79.325 -0.3736
79.35 -0.4105
79.375 -0.4432
79.4 -0.4755
79.425 -0.5089
79.45 -0.544
79.475 -0.5834
79.5 -0.6308
79.525 -0.6876
79.55 -0.7527
79.575 -0.8196
79.6 -0.8819
79.625 -0.9365
79.65 -0.9865
79.675 -1.0352
79.7 -1.0824
79.725 -1.1127
79.75 -1.1183
79.775 -1.0983
79.8 -1.0603
79.825 -1.0149
79.85 -0.9705
79.875 -0.9336
79.9 -0.9064
79.925 -0.8879
79.95 -0.8701
79.975 -0.8335
80 -0.7724
80.025 -0.7109
80.05 -0.6598
80.075 -0.6217
80.1 -0.5956
80.125 -0.5844
80.15 -0.5898
80.175 -0.6085
80.2 -0.6196
80.225 -0.601
80.25 -0.5505
80.275 -0.4838
80.3 -0.4149
80.325 -0.3475
80.35 -0.2793
80.375 -0.2115
80.4 -0.1433
80.425 -0.0776
80.45 -0.0182
80.475 0.0359
80.5 0.0873
80.525 0.1363
80.55 0.1783
80.575 0.2081
80.6 0.2236
80.625 0.2238
80.65 0.2139
80.675 0.2
80.7 0.1854
80.725 0.1754
80.75 0.1756
80.775 0.1902
80.8 0.2124
80.825 0.2411
80.85 0.2684
80.875 0.2912
80.9 0.3079
80.925 0.3179
80.95 0.3239
80.975 0.3301
81 0.3443
81.025 0.3677
81.05 0.3941
81.075 0.4195
81.1 0.4391
81.125 0.4519
81.15 0.4599
81.175 0.4687
81.2 0.4776
81.225 0.4832
81.25 0.4856
81.275 0.4855
81.3 0.4836
81.325 0.4848
81.35 0.4923
81.375 0.5105
81.4 0.5361
81.425 0.5656
81.45 0.5967
81.475 0.6275
81.5 0.6618
81.525 0.7005
81.55 0.744
81.575 0.7898
81.6 0.8339
81.625 0.8761
81.65 0.9164
81.675 0.9542
81.7 0.9887
81.725 1.0195
81.75 1.0466
81.775 1.0685
81.8 1.0854
81.825 1.0979
81.85 1.111
81.875 1.1265
81.9 1.142
81.925 1.1582
81.95 1.1793
81.975 1.2006
82 1.2246
82.025 1.2555
82.05 1.2964
82.075 1.3464
82.1 1.401
82.125 1.4501
82.15 1.4885
82.175 1.5137
82.2 1.5253
82.225 1.5296
82.25 1.5343
82.275 1.5413
82.3 1.5483
82.325 1.5549
82.35 1.5709
82.375 1.6004
82.4 1.6368
82.425 1.6808
82.45 1.7375
82.475 1.8122
82.5 1.8987
82.525 1.9857
82.55 2.0689
82.575 2.1466
82.6 2.2179
82.625 2.2833
82.65 2.342
82.675 2.3929
82.7 2.4361
82.725 2.4736
82.75 2.5055
82.775 2.5328
82.8 2.5577
82.825 2.5806
82.85 2.6024
82.875 2.6242
82.9 2.6461
82.925 2.6674
82.95 2.6874
82.975 2.7045
83 2.718
83.025 2.7288
83.05 2.7373
83.075 2.7446
83.1 2.7543
83.125 2.7641
83.15 2.772
83.175 2.7775
83.2 2.7809
83.225 2.784
83.25 2.7871
83.275 2.7885
83.3 2.7863
83.325 2.7812
83.35 2.774
83.375 2.7631
83.4 2.7435
83.425 2.7154
83.45 2.6794
83.475 2.6401
83.5 2.6013
83.525 2.5593
83.55 2.5159
83.575 2.4678
83.6 2.4122
83.625 2.3536
83.65 2.3026
83.675 2.2588
83.7 2.2209
83.725 2.1894
83.75 2.1635
83.775 2.141
83.8 2.1181
83.825 2.0898
83.85 2.0567
83.875 2.0197
83.9 1.9833
83.925 1.9468
83.95 1.9123
83.975 1.8837
84 1.8631
84.025 1.8516
84.05 1.8411
84.075 1.8284
84.1 1.8135
84.125 1.798
84.15 1.7811
84.175 1.7623
84.2 1.7424
84.225 1.7159
84.25 1.6818
84.275 1.6383
84.3 1.5849
84.325 1.5256
84.35 1.4656
84.375 1.4082
84.4 1.3561
84.425 1.3138
84.45 1.2812
84.475 1.2626
84.5 1.2569
84.525 1.2642
84.55 1.2838
84.575 1.3155
84.6 1.3547
84.625 1.397
84.65 1.4395
84.675 1.4773
84.7 1.5084
84.725 1.5328
84.75 1.5494
84.775 1.5593
84.8 1.5615
84.825 1.5564
84.85 1.5452
84.875 1.53
84.9 1.5164
84.925 1.5086
84.95 1.5086
84.975 1.5124
85 1.5155
85.025 1.5162
85.05 1.5145
85.075 1.508
85.1 1.4983
85.125 1.4842
85.15 1.4623
85.175 1.4344
85.2 1.4021
85.225 1.3788
85.25 1.3713
85.275 1.3729
85.3 1.3847
85.325 1.4192
85.35 1.473
85.375 1.5227
85.4 1.5644
85.425 1.597
85.45 1.6202
85.475 1.6317
85.5 1.6332
85.525 1.626
85.55 1.6111
85.575 1.5878
85.6 1.5571
85.625 1.522
85.65 1.4853
85.675 1.4498
85.7 1.4209
85.725 1.3986
85.75 1.3801
85.775 1.3663
85.8 1.359
85.825 1.3546
85.85 1.349
85.875 1.3357
85.9 1.3182
85.925 1.2973
85.95 1.2745
85.975 1.2534
86 1.2309
86.025 1.2039
86.05 1.1697
86.075 1.1319
86.1 1.0901
86.125 1.046
86.15 0.9987
86.175 0.9506
86.2 0.9013
86.225 0.8508
86.25 0.8007
86.275 0.7465
86.3 0.6907
86.325 0.6345
86.35 0.5789
86.375 0.5287
86.4 0.4815
86.425 0.4354
86.45 0.3948
86.475 0.3636
86.5 0.336
86.525 0.3049
86.55 0.271
86.575 0.2306
86.6 0.1842
86.625 0.1313
86.65 0.0719
86.675 0.0078
86.7 -0.0598
86.725 -0.1266
86.75 -0.1873
86.775 -0.2474
86.8 -0.3051
86.825 -0.3587
86.85 -0.4034
86.875 -0.435
86.9 -0.4579
86.925 -0.4721
86.95 -0.4788
86.975 -0.483
87 -0.4884
87.025 -0.4946
87.05 -0.5011
87.075 -0.5014
87.1 -0.4902
87.125 -0.4631
87.15 -0.4241
87.175 -0.3795
87.2 -0.3344
87.225 -0.2919
87.25 -0.2489
87.275 -0.1978
87.3 -0.1448
87.325 -0.0958
87.35 -0.0523
87.375 -0.0147
87.4 0.0199
87.425 0.0522
87.45 0.0797
87.475 0.1014
87.5 0.1184
87.525 0.1278
87.55 0.1265
87.575 0.1169
87.6 0.1042
87.625 0.0942
87.65 0.0967
87.675 0.117
87.7 0.147
87.725 0.174
87.75 0.193
87.775 0.2063
87.8 0.2159
87.825 0.2271
87.85 0.2377
87.875 0.2517
87.9 0.2689
87.925 0.2796
87.95 0.2829
87.975 0.2788
88 0.273
88.025 0.2731
88.05 0.2838
88.075 0.3023
88.1 0.3253
88.125 0.3509
88.15 0.3787
88.175 0.4054
88.2 0.4289
88.225 0.4434
88.25 0.4489
88.275 0.4492
88.3 0.4497
88.325 0.4515
88.35 0.4493
88.375 0.441
88.4 0.4289
88.425 0.4183
88.45 0.4077
88.475 0.3964
88.5 0.3856
88.525 0.3825
88.55 0.3852
88.575 0.39
88.6 0.3914
88.625 0.3864
88.65 0.3716
88.675 0.3495
88.7 0.3209
88.725 0.2891
88.75 0.271
88.775 0.2752
88.8 0.2935
88.825 0.3139
88.85 0.3296
88.875 0.3399
88.9 0.3427
88.925 0.3431
88.95 0.3425
88.975 0.3389
89 0.3369
89.025 0.3392
89.05 0.3535
89.075 0.3825
89.1 0.4253
89.125 0.4713
89.15 0.5174
89.175 0.5638
89.2 0.6089
89.225 0.6505
89.25 0.6869
89.275 0.7184
89.3 0.7437
89.325 0.7623
89.35 0.7738
89.375 0.7782
89.4 0.7749
89.425 0.7668
89.45 0.7566
89.475 0.7458
89.5 0.7336
89.525 0.7198
89.55 0.7052
89.575 0.689
89.6 0.6721
89.625 0.657
89.65 0.6503
89.675 0.6469
89.7 0.6449
89.725 0.6404
89.75 0.6292
89.775 0.6094
89.8 0.5806
89.825 0.5438
89.85 0.5012
89.875 0.4559
89.9 0.4087
89.925 0.3592
89.95 0.3104
89.975 0.2628
90 0.2184
90.025 0.1756
90.05 0.1355
90.075 0.0944
90.1 0.0477
90.125 -0.0048
90.15 -0.0643
90.175 -0.1313
90.2 -0.2056
90.225 -0.2882
90.25 -0.3804
90.275 -0.4798
90.3 -0.5813
90.325 -0.6743
90.35 -0.7436
90.375 -0.7918
90.4 -0.8223
90.425 -0.8424
90.45 -0.8516
90.475 -0.859
90.5 -0.86
90.525 -0.8542
90.55 -0.8494
90.575 -0.8481
90.6 -0.8515
90.625 -0.8601
90.65 -0.8724
90.675 -0.8862
90.7 -0.8967
90.725 -0.8989
90.75 -0.8973
90.775 -0.8988
90.8 -0.9065
90.825 -0.9183
90.85 -0.9319
90.875 -0.9449
90.9 -0.9608
90.925 -0.9816
90.95 -1.0094
90.975 -1.0451
91 -1.0865
91.025 -1.1294
91.05 -1.1686
91.075 -1.2086
91.1 -1.2545
91.125 -1.3085
91.15 -1.3715
91.175 -1.4425
91.2 -1.5205
91.225 -1.6034
91.25 -1.6853
91.275 -1.7603
91.3 -1.818
91.325 -1.8494
91.35 -1.8653
91.375 -1.875
91.4 -1.8778
91.425 -1.8743
91.45 -1.8639
91.475 -1.8495
91.5 -1.8333
91.525 -1.8159
91.55 -1.7916
91.575 -1.7593
91.6 -1.7191
91.625 -1.6744
91.65 -1.6274
91.675 -1.5836
91.7 -1.5471
91.725 -1.5153
91.75 -1.4885
91.775 -1.4636
91.8 -1.4428
91.825 -1.4285
91.85 -1.418
91.875 -1.4103
91.9 -1.403
91.925 -1.3971
91.95 -1.3934
91.975 -1.393
92 -1.3947
92.025 -1.3989
92.05 -1.4037
92.075 -1.4071
92.1 -1.4109
92.125 -1.4175
92.15 -1.4291
92.175 -1.4469
92.2 -1.4681
92.225 -1.4907
92.25 -1.5139
92.275 -1.5346
92.3 -1.5478
92.325 -1.5571
92.35 -1.5633
92.375 -1.5646
92.4 -1.566
92.425 -1.5745
92.45 -1.5898
92.475 -1.6066
92.5 -1.6231
92.525 -1.6409
92.55 -1.6646
92.575 -1.6943
92.6 -1.7307
92.625 -1.7735
92.65 -1.8217
92.675 -1.8733
92.7 -1.9272
92.725 -1.9807
92.75 -2.0314
92.775 -2.0785
92.8 -2.117
92.825 -2.1411
92.85 -2.1549
92.875 -2.1644
92.9 -2.1664
92.925 -2.163
92.95 -2.1569
92.975 -2.1514
93 -2.147
93.025 -2.1395
93.05 -2.1276
93.075 -2.1075
93.1 -2.0779
93.125 -2.0417
93.15 -2.0057
93.175 -1.977
93.2 -1.9557
93.225 -1.9398
93.25 -1.9252
93.275 -1.908
93.3 -1.8927
93.325 -1.8827
93.35 -1.8756
93.375 -1.8713
93.4 -1.8704
93.425 -1.8719
93.45 -1.8721
93.475 -1.8678
93.5 -1.8579
93.525 -1.8424
93.55 -1.8234
93.575 -1.8008
93.6 -1.7655
93.625 -1.7077
93.65 -1.6381
93.675 -1.5687
93.7 -1.5033
93.725 -1.4434
93.75 -1.3926
93.775 -1.3554
93.8 -1.3318
93.825 -1.3178
93.85 -1.3101
93.875 -1.3068
93.9 -1.3052
93.925 -1.3062
93.95 -1.3102
93.975 -1.3191
94 -1.3326
94.025 -1.3505
94.05 -1.3748
94.075 -1.401
94.1 -1.4262
94.125 -1.4512
94.15 -1.4739
94.175 -1.4888
94.2 -1.4953
94.225 -1.4992
94.25 -1.5062
94.275 -1.5125
94.3 -1.5155
94.325 -1.5193
94.35 -1.5284
94.375 -1.542
94.4 -1.5594
94.425 -1.5789
94.45 -1.6027
94.475 -1.627
94.5 -1.6436
94.525 -1.6573
94.55 -1.6675
94.575 -1.6737
94.6 -1.6786
94.625 -1.6789
94.65 -1.6727
94.675 -1.6607
94.7 -1.6424
94.725 -1.6178
94.75 -1.5832
94.775 -1.5404
94.8 -1.5023
94.825 -1.4711
94.85 -1.4457
94.875 -1.4228
94.9 -1.3928
94.925 -1.3569
94.95 -1.3177
94.975 -1.2758
95 -1.2346
95.025 -1.2014
95.05 -1.176
95.075 -1.1561
95.1 -1.1407
95.125 -1.128
95.15 -1.1155
95.175 -1.0989
95.2 -1.0785
95.225 -1.0514
95.25 -1.0231
95.275 -0.9996
95.3 -0.9798
95.325 -0.9652
95.35 -0.957
95.375 -0.9551
95.4 -0.9613
95.425 -0.9751
95.45 -0.9969
95.475 -1.0241
95.5 -1.054
95.525 -1.087
95.55 -1.1215
95.575 -1.1562
95.6 -1.19
95.625 -1.2286
95.65 -1.2711
95.675 -1.3146
95.7 -1.3559
95.725 -1.3867
95.75 -1.3967
95.775 -1.3891
95.8 -1.3728
95.825 -1.3533
95.85 -1.3315
95.875 -1.3084
95.9 -1.2834
95.925 -1.2575
95.95 -1.2333
95.975 -1.2171
96 -1.2117
96.025 -1.2204
96.05 -1.2405
96.075 -1.2709
96.1 -1.3096
96.125 -1.3538
96.15 -1.4017
96.175 -1.4509
96.2 -1.5012
96.225 -1.5447
96.25 -1.5789
96.275 -1.6004
96.3 -1.6045
96.325 -1.5796
96.35 -1.5346
96.375 -1.4805
96.4 -1.4258
96.425 -1.3766
96.45 -1.3322
96.475 -1.2904
96.5 -1.2535
96.525 -1.2221
96.55 -1.1934
96.575 -1.1721
96.6 -1.1573
96.625 -1.1518
96.65 -1.1537
96.675 -1.1595
96.7 -1.1664
96.725 -1.1725
96.75 -1.1767
96.775 -1.1778
96.8 -1.1774
96.825 -1.175
96.85 -1.1727
96.875 -1.1731
96.9 -1.1771
96.925 -1.183
96.95 -1.1906
96.975 -1.1976
97 -1.202
97.025 -1.2035
97.05 -1.1995
97.075 -1.1905
97.1 -1.1746
97.125 -1.1489
97.15 -1.1071
97.175 -1.0556
97.2 -1.0031
97.225 -0.9551
97.25 -0.9148
97.275 -0.8831
97.3 -0.8604
97.325 -0.8442
97.35 -0.8351
97.375 -0.8332
97.4 -0.8381
97.425 -0.8497
97.45 -0.8682
97.475 -0.8971
97.5 -0.938
97.525 -0.9897
97.55 -1.0545
97.575 -1.1312
97.6 -1.2166
97.625 -1.3055
97.65 -1.3948
97.675 -1.4796
97.7 -1.5566
97.725 -1.6275
97.75 -1.6949
97.775 -1.7621
97.8 -1.8337
97.825 -1.9033
97.85 -1.9659
97.875 -2.0201
97.9 -2.0642
97.925 -2.0963
97.95 -2.1075
97.975 -2.1033
98 -2.0829
98.025 -2.0527
98.05 -2.0206
98.075 -1.9964
98.1 -1.975
98.125 -1.938
98.15 -1.8865
98.175 -1.8354
98.2 -1.7888
98.225 -1.7497
98.25 -1.7179
98.275 -1.6887
98.3 -1.6614
98.325 -1.6374
98.35 -1.6188
98.375 -1.6067
98.4 -1.6016
98.425 -1.6068
98.45 -1.6207
98.475 -1.6404
98.5 -1.661
98.525 -1.6804
98.55 -1.6963
98.575 -1.7058
98.6 -1.7057
98.625 -1.7019
98.65 -1.698
98.675 -1.6967
98.7 -1.697
98.725 -1.7006
98.75 -1.7095
98.775 -1.7274
98.8 -1.7591
98.825 -1.8029
98.85 -1.8562
98.875 -1.9136
98.9 -1.9727
98.925 -2.0298
98.95 -2.0797
98.975 -2.1167
99 -2.1396
99.025 -2.1585
99.05 -2.1744
99.075 -2.1887
99.1 -2.2054
99.125 -2.2243
99.15 -2.2435
99.175 -2.2608
99.2 -2.2713
99.225 -2.2698
99.25 -2.262
99.275 -2.2558
99.3 -2.2531
99.325 -2.2553
99.35 -2.2626
99.375 -2.2689
99.4 -2.2686
99.425 -2.2588
99.45 -2.2368
99.475 -2.2017
99.5 -2.1457
99.525 -2.059
99.55 -1.9498
99.575 -1.8304
99.6 -1.7111
99.625 -1.5952
99.65 -1.4838
99.675 -1.3802
99.7 -1.2889
99.725 -1.2123
99.75 -1.1482
99.775 -1.0936
99.8 -1.0453
99.825 -1.0021
99.85 -0.962
99.875 -0.9235
99.9 -0.8893
99.925 -0.8594
99.95 -0.8372
99.975 -0.8212
100 -0.8081
