# Supplementary material for: Uptake of N2O5 by aqueous aerosol unveiled using chemically accurate many-body potentials
Source: Nat Commun. 2022 Mar 10;13:1266. doi: 10.1038/s41467-022-28697-8 (PMC8913772; doi:10.1038/s41467-022-28697-8)
Supplement: Supplementary file 3 — Source Data [file 41467_2022_28697_MOESM3_ESM.zip › n2o5-uptake-data/Fig2/scattering/rep02run19/relcom_gds.dat]

0.025 11.9805
0.05 11.9316
0.075 11.8827
0.1 11.8337
0.125 11.7848
0.15 11.7359
0.175 11.687
0.2 11.6381
0.225 11.5891
0.25 11.5402
0.275 11.4912
0.3 11.4422
0.325 11.3933
0.35 11.3443
0.375 11.2953
0.4 11.2463
0.425 11.1973
0.45 11.1483
0.475 11.0993
0.5 11.0503
0.525 11.0012
0.55 10.9522
0.575 10.9031
0.6 10.8541
0.625 10.805
0.65 10.7559
0.675 10.7068
0.7 10.6577
0.725 10.6086
0.75 10.5595
0.775 10.5103
0.8 10.4611
0.825 10.412
0.85 10.3627
0.875 10.3134
0.9 10.2641
0.925 10.2148
0.95 10.1655
0.975 10.116
1 10.0665
1.025 10.017
1.05 9.9674
1.075 9.9178
1.1 9.8682
1.125 9.8185
1.15 9.7688
1.175 9.719
1.2 9.6692
1.225 9.6194
1.25 9.5695
1.275 9.5196
1.3 9.4697
1.325 9.4197
1.35 9.3697
1.375 9.3197
1.4 9.2696
1.425 9.2195
1.45 9.1694
1.475 9.1193
1.5 9.0691
1.525 9.0189
1.55 8.9686
1.575 8.9184
1.6 8.8681
1.625 8.8178
1.65 8.7674
1.675 8.7169
1.7 8.6664
1.725 8.6159
1.75 8.5653
1.775 8.5146
1.8 8.4638
1.825 8.413
1.85 8.3621
1.875 8.3112
1.9 8.26
1.925 8.2087
1.95 8.1573
1.975 8.1056
2 8.0538
2.025 8.0018
2.05 7.9498
2.075 7.8978
2.1 7.8457
2.125 7.7936
2.15 7.7414
2.175 7.6892
2.2 7.637
2.225 7.5849
2.25 7.5327
2.275 7.4806
2.3 7.4285
2.325 7.3764
2.35 7.3244
2.375 7.2724
2.4 7.2204
2.425 7.1683
2.45 7.1161
2.475 7.0637
2.5 7.0111
2.525 6.9583
2.55 6.9052
2.575 6.8518
2.6 6.7982
2.625 6.7442
2.65 6.6901
2.675 6.6356
2.7 6.5808
2.725 6.5256
2.75 6.4699
2.775 6.4137
2.8 6.3569
2.825 6.2995
2.85 6.2415
2.875 6.183
2.9 6.1239
2.925 6.0642
2.95 6.0037
2.975 5.9426
3 5.8809
3.025 5.8186
3.05 5.7557
3.075 5.6923
3.1 5.6286
3.125 5.5644
3.15 5.4995
3.175 5.4341
3.2 5.3684
3.225 5.3021
3.25 5.235
3.275 5.1674
3.3 5.0992
3.325 5.0301
3.35 4.9599
3.375 4.8881
3.4 4.8143
3.425 4.7382
3.45 4.6595
3.475 4.578
3.5 4.4932
3.525 4.4051
3.55 4.3144
3.575 4.2214
3.6 4.1262
3.625 4.0305
3.65 3.9355
3.675 3.8422
3.7 3.7509
3.725 3.6626
3.75 3.5761
3.775 3.4889
3.8 3.399
3.825 3.3045
3.85 3.2023
3.875 3.0928
3.9 2.9804
3.925 2.8708
3.95 2.7649
3.975 2.661
4 2.5573
4.025 2.4601
4.05 2.3737
4.075 2.3038
4.1 2.2534
4.125 2.2136
4.15 2.1799
4.175 2.151
4.2 2.1276
4.225 2.1112
4.25 2.0965
4.275 2.0816
4.3 2.0643
4.325 2.0443
4.35 2.0229
4.375 2
4.4 1.979
4.425 1.9616
4.45 1.9443
4.475 1.9244
4.5 1.903
4.525 1.8789
4.55 1.852
4.575 1.8216
4.6 1.7882
4.625 1.7506
4.65 1.7092
4.675 1.666
4.7 1.6261
4.725 1.5898
4.75 1.5528
4.775 1.5147
4.8 1.4751
4.825 1.4335
4.85 1.3907
4.875 1.3467
4.9 1.3005
4.925 1.2535
4.95 1.2063
4.975 1.157
5 1.1043
5.025 1.047
5.05 0.9851
5.075 0.922
5.1 0.8556
5.125 0.785
5.15 0.7103
5.175 0.6384
5.2 0.5828
5.225 0.5504
5.25 0.5367
5.275 0.5408
5.3 0.5716
5.325 0.6168
5.35 0.6597
5.375 0.6983
5.4 0.7319
5.425 0.7605
5.45 0.7867
5.475 0.8102
5.5 0.8304
5.525 0.8497
5.55 0.8723
5.575 0.8962
5.6 0.9176
5.625 0.9328
5.65 0.9403
5.675 0.9407
5.7 0.9345
5.725 0.9219
5.75 0.9031
5.775 0.8787
5.8 0.8485
5.825 0.813
5.85 0.7704
5.875 0.727
5.9 0.6834
5.925 0.6412
5.95 0.6029
5.975 0.5745
6 0.556
6.025 0.5459
6.05 0.5494
6.075 0.5655
6.1 0.5923
6.125 0.6278
6.15 0.6662
6.175 0.7011
6.2 0.7275
6.225 0.7456
6.25 0.7576
6.275 0.7677
6.3 0.7785
6.325 0.7983
6.35 0.8261
6.375 0.8567
6.4 0.8831
6.425 0.9035
6.45 0.918
6.475 0.9258
6.5 0.9311
6.525 0.9378
6.55 0.9533
6.575 0.9836
6.6 1.0248
6.625 1.0668
6.65 1.1081
6.675 1.1502
6.7 1.1934
6.725 1.2384
6.75 1.2799
6.775 1.3149
6.8 1.345
6.825 1.3699
6.85 1.3908
6.875 1.4087
6.9 1.4236
6.925 1.4355
6.95 1.4455
6.975 1.4531
7 1.458
7.025 1.4605
7.05 1.461
7.075 1.4618
7.1 1.4614
7.125 1.4609
7.15 1.4624
7.175 1.4718
7.2 1.498
7.225 1.5352
7.25 1.5718
7.275 1.6074
7.3 1.6423
7.325 1.6762
7.35 1.7064
7.375 1.7298
7.4 1.7465
7.425 1.7563
7.45 1.7582
7.475 1.7501
7.5 1.7333
7.525 1.7143
7.55 1.6961
7.575 1.6765
7.6 1.661
7.625 1.6632
7.65 1.69
7.675 1.731
7.7 1.7754
7.725 1.8159
7.75 1.8488
7.775 1.8786
7.8 1.9214
7.825 1.9795
7.85 2.0359
7.875 2.0823
7.9 2.1184
7.925 2.145
7.95 2.1636
7.975 2.1767
8 2.1891
8.025 2.2043
8.05 2.2192
8.075 2.2289
8.1 2.2311
8.125 2.2257
8.15 2.2132
8.175 2.1954
8.2 2.1744
8.225 2.1538
8.25 2.1344
8.275 2.1134
8.3 2.0886
8.325 2.0599
8.35 2.0274
8.375 1.9932
8.4 1.9568
8.425 1.9159
8.45 1.8665
8.475 1.8076
8.5 1.7432
8.525 1.6795
8.55 1.615
8.575 1.5455
8.6 1.4687
8.625 1.3839
8.65 1.2943
8.675 1.202
8.7 1.1072
8.725 1.0085
8.75 0.9062
8.775 0.8004
8.8 0.693
8.825 0.5879
8.85 0.4931
8.875 0.41
8.9 0.3361
8.925 0.2671
8.95 0.2007
8.975 0.1401
9 0.0866
9.025 0.0448
9.05 0.0127
9.075 -0.018
9.1 -0.0491
9.125 -0.0788
9.15 -0.1054
9.175 -0.1307
9.2 -0.156
9.225 -0.1802
9.25 -0.1983
9.275 -0.2098
9.3 -0.2189
9.325 -0.2296
9.35 -0.2373
9.375 -0.2408
9.4 -0.2412
9.425 -0.2391
9.45 -0.2358
9.475 -0.2341
9.5 -0.2349
9.525 -0.2399
9.55 -0.2503
9.575 -0.2657
9.6 -0.2826
9.625 -0.301
9.65 -0.3191
9.675 -0.3337
9.7 -0.3483
9.725 -0.3615
9.75 -0.371
9.775 -0.3781
9.8 -0.3869
9.825 -0.3999
9.85 -0.417
9.875 -0.4368
9.9 -0.4594
9.925 -0.4851
9.95 -0.5134
9.975 -0.5426
10 -0.5694
10.025 -0.5912
10.05 -0.6026
10.075 -0.5977
10.1 -0.5737
10.125 -0.5338
10.15 -0.4881
10.175 -0.4418
10.2 -0.397
10.225 -0.3542
10.25 -0.3097
10.275 -0.2616
10.3 -0.213
10.325 -0.1629
10.35 -0.115
10.375 -0.0691
10.4 -0.0211
10.425 0.0361
10.45 0.1063
10.475 0.1843
10.5 0.2698
10.525 0.3658
10.55 0.4711
10.575 0.5812
10.6 0.6903
10.625 0.7939
10.65 0.8897
10.675 0.9762
10.7 1.0535
10.725 1.1189
10.75 1.1711
10.775 1.2126
10.8 1.2447
10.825 1.2688
10.85 1.2866
10.875 1.3088
10.9 1.345
10.925 1.393
10.95 1.443
10.975 1.4959
11 1.5532
11.025 1.6117
11.05 1.6671
11.075 1.7178
11.1 1.7611
11.125 1.799
11.15 1.8346
11.175 1.8721
11.2 1.9157
11.225 1.9605
11.25 2.0033
11.275 2.0411
11.3 2.0745
11.325 2.1047
11.35 2.1312
11.375 2.1539
11.4 2.1746
11.425 2.1929
11.45 2.2104
11.475 2.2284
11.5 2.2429
11.525 2.2516
11.55 2.2569
11.575 2.259
11.6 2.2558
11.625 2.2482
11.65 2.2371
11.675 2.2241
11.7 2.2124
11.725 2.196
11.75 2.1779
11.775 2.1669
11.8 2.1647
11.825 2.1669
11.85 2.1667
11.875 2.1644
11.9 2.1605
11.925 2.1564
11.95 2.1514
11.975 2.1437
12 2.1315
12.025 2.1133
12.05 2.0875
12.075 2.0524
12.1 2.0083
12.125 1.9551
12.15 1.8996
12.175 1.8506
12.2 1.8101
12.225 1.7792
12.25 1.7582
12.275 1.7401
12.3 1.7295
12.325 1.7255
12.35 1.7305
12.375 1.74
12.4 1.7433
12.425 1.7393
12.45 1.7282
12.475 1.7106
12.5 1.6868
12.525 1.6589
12.55 1.6292
12.575 1.6009
12.6 1.5761
12.625 1.5512
12.65 1.5234
12.675 1.4919
12.7 1.457
12.725 1.4206
12.75 1.3876
12.775 1.3651
12.8 1.3555
12.825 1.3491
12.85 1.3391
12.875 1.3249
12.9 1.3086
12.925 1.299
12.95 1.2996
12.975 1.3037
13 1.3072
13.025 1.3106
13.05 1.3138
13.075 1.3107
13.1 1.303
13.125 1.2932
13.15 1.2822
13.175 1.2741
13.2 1.2772
13.225 1.3036
13.25 1.3442
13.275 1.3836
13.3 1.4148
13.325 1.438
13.35 1.4547
13.375 1.4658
13.4 1.4686
13.425 1.4613
13.45 1.4495
13.475 1.4366
13.5 1.4256
13.525 1.4173
13.55 1.4101
13.575 1.3985
13.6 1.3819
13.625 1.3675
13.65 1.3563
13.675 1.3474
13.7 1.3433
13.725 1.3454
13.75 1.3491
13.775 1.3489
13.8 1.3436
13.825 1.3354
13.85 1.3252
13.875 1.311
13.9 1.2943
13.925 1.2762
13.95 1.2561
13.975 1.2336
14 1.2099
14.025 1.1874
14.05 1.1725
14.075 1.1661
14.1 1.1594
14.125 1.1477
14.15 1.1274
14.175 1.0983
14.2 1.0607
14.225 1.0176
14.25 0.9722
14.275 0.9248
14.3 0.8757
14.325 0.8282
14.35 0.7831
14.375 0.7381
14.4 0.6885
14.425 0.6334
14.45 0.5736
14.475 0.5151
14.5 0.4648
14.525 0.4266
14.55 0.3899
14.575 0.3487
14.6 0.3028
14.625 0.2517
14.65 0.1974
14.675 0.1408
14.7 0.0841
14.725 0.0271
14.75 -0.0333
14.775 -0.0959
14.8 -0.1566
14.825 -0.2092
14.85 -0.246
14.875 -0.2737
14.9 -0.2979
14.925 -0.3221
14.95 -0.3488
14.975 -0.3768
15 -0.4051
15.025 -0.433
15.05 -0.4636
15.075 -0.4964
15.1 -0.5288
15.125 -0.5631
15.15 -0.6052
15.175 -0.6551
15.2 -0.7094
15.225 -0.7665
15.25 -0.8251
15.275 -0.8838
15.3 -0.9407
15.325 -0.9989
15.35 -1.0566
15.375 -1.1162
15.4 -1.178
15.425 -1.2417
15.45 -1.308
15.475 -1.3779
15.5 -1.4507
15.525 -1.5246
15.55 -1.5967
15.575 -1.6632
15.6 -1.7279
15.625 -1.7905
15.65 -1.8496
15.675 -1.9038
15.7 -1.9533
15.725 -2.002
15.75 -2.0502
15.775 -2.0937
15.8 -2.1321
15.825 -2.1701
15.85 -2.2069
15.875 -2.2358
15.9 -2.2547
15.925 -2.2613
15.95 -2.2603
15.975 -2.258
16 -2.2543
16.025 -2.2441
16.05 -2.2257
16.075 -2.1978
16.1 -2.155
16.125 -2.0969
16.15 -2.0373
16.175 -1.9833
16.2 -1.9379
16.225 -1.8977
16.25 -1.8594
16.275 -1.818
16.3 -1.7677
16.325 -1.7107
16.35 -1.6586
16.375 -1.6222
16.4 -1.6082
16.425 -1.6034
16.45 -1.596
16.475 -1.5897
16.5 -1.587
16.525 -1.5879
16.55 -1.5869
16.575 -1.5834
16.6 -1.5825
16.625 -1.5866
16.65 -1.5944
16.675 -1.6066
16.7 -1.617
16.725 -1.6202
16.75 -1.6128
16.775 -1.5889
16.8 -1.5607
16.825 -1.5308
16.85 -1.5014
16.875 -1.4755
16.9 -1.4648
16.925 -1.4738
16.95 -1.4988
16.975 -1.5343
17 -1.5738
17.025 -1.6012
17.05 -1.6023
17.075 -1.5913
17.1 -1.577
17.125 -1.5526
17.15 -1.5135
17.175 -1.4671
17.2 -1.4221
17.225 -1.3814
17.25 -1.3482
17.275 -1.3227
17.3 -1.3036
17.325 -1.287
17.35 -1.2732
17.375 -1.2628
17.4 -1.2568
17.425 -1.256
17.45 -1.2595
17.475 -1.2639
17.5 -1.2627
17.525 -1.2612
17.55 -1.2605
17.575 -1.2576
17.6 -1.2524
17.625 -1.2459
17.65 -1.2403
17.675 -1.2347
17.7 -1.2335
17.725 -1.2408
17.75 -1.256
17.775 -1.277
17.8 -1.2999
17.825 -1.322
17.85 -1.3416
17.875 -1.3546
17.9 -1.3597
17.925 -1.3631
17.95 -1.3743
17.975 -1.401
18 -1.4471
18.025 -1.5094
18.05 -1.5851
18.075 -1.6704
18.1 -1.7599
18.125 -1.8537
18.15 -1.9504
18.175 -2.0394
18.2 -2.1137
18.225 -2.1604
18.25 -2.174
18.275 -2.1723
18.3 -2.1729
18.325 -2.1833
18.35 -2.2002
18.375 -2.2207
18.4 -2.2415
18.425 -2.2637
18.45 -2.2891
18.475 -2.3157
18.5 -2.3314
18.525 -2.3341
18.55 -2.3236
18.575 -2.3062
18.6 -2.2897
18.625 -2.2751
18.65 -2.2553
18.675 -2.2239
18.7 -2.1791
18.725 -2.1193
18.75 -2.0525
18.775 -1.989
18.8 -1.931
18.825 -1.8781
18.85 -1.8259
18.875 -1.7706
18.9 -1.7068
18.925 -1.6294
18.95 -1.5454
18.975 -1.461
19 -1.3796
19.025 -1.3005
19.05 -1.2217
19.075 -1.1441
19.1 -1.0654
19.125 -0.9838
19.15 -0.9011
19.175 -0.8188
19.2 -0.7375
19.225 -0.6574
19.25 -0.5786
19.275 -0.5046
19.3 -0.4363
19.325 -0.3728
19.35 -0.3151
19.375 -0.2637
19.4 -0.2161
19.425 -0.1711
19.45 -0.129
19.475 -0.0891
19.5 -0.05
19.525 -0.0083
19.55 0.0368
19.575 0.0859
19.6 0.1332
19.625 0.1773
19.65 0.2179
19.675 0.252
19.7 0.2777
19.725 0.2978
19.75 0.317
19.775 0.337
19.8 0.3618
19.825 0.3901
19.85 0.4169
19.875 0.4424
19.9 0.4675
19.925 0.4924
19.95 0.5187
19.975 0.5554
20 0.6091
20.025 0.676
20.05 0.7428
20.075 0.8038
20.1 0.8581
20.125 0.906
20.15 0.9459
20.175 0.9772
20.2 1.0028
20.225 1.0273
20.25 1.0517
20.275 1.0734
20.3 1.0945
20.325 1.1162
20.35 1.1384
20.375 1.1599
20.4 1.1798
20.425 1.1983
20.45 1.2153
20.475 1.2293
20.5 1.2453
20.525 1.2667
20.55 1.29
20.575 1.3105
20.6 1.3229
20.625 1.324
20.65 1.3144
20.675 1.296
20.7 1.2706
20.725 1.2386
20.75 1.2006
20.775 1.1598
20.8 1.1193
20.825 1.084
20.85 1.056
20.875 1.0351
20.9 1.0235
20.925 1.019
20.95 1.019
20.975 1.0187
21 1.0171
21.025 1.0193
21.05 1.0294
21.075 1.042
21.1 1.053
21.125 1.06
21.15 1.0635
21.175 1.0627
21.2 1.0589
21.225 1.0527
21.25 1.043
21.275 1.029
21.3 1.0083
21.325 0.983
21.35 0.9597
21.375 0.9391
21.4 0.9203
21.425 0.9006
21.45 0.8788
21.475 0.8511
21.5 0.8193
21.525 0.782
21.55 0.7386
21.575 0.6891
21.6 0.6331
21.625 0.5709
21.65 0.5004
21.675 0.4246
21.7 0.3443
21.725 0.2615
21.75 0.1765
21.775 0.0885
21.8 -0.0032
21.825 -0.0984
21.85 -0.1955
21.875 -0.2878
21.9 -0.3676
21.925 -0.4264
21.95 -0.4621
21.975 -0.4769
22 -0.4737
22.025 -0.4488
22.05 -0.406
22.075 -0.3623
22.1 -0.325
22.125 -0.2939
22.15 -0.2684
22.175 -0.2468
22.2 -0.231
22.225 -0.2207
22.25 -0.2159
22.275 -0.2131
22.3 -0.2157
22.325 -0.2244
22.35 -0.2406
22.375 -0.2655
22.4 -0.2975
22.425 -0.3384
22.45 -0.385
22.475 -0.4333
22.5 -0.479
22.525 -0.5168
22.55 -0.5371
22.575 -0.5337
22.6 -0.5126
22.625 -0.4746
22.65 -0.4176
22.675 -0.3426
22.7 -0.2561
22.725 -0.1654
22.75 -0.0753
22.775 0.008
22.8 0.0834
22.825 0.1511
22.85 0.2095
22.875 0.2609
22.9 0.3063
22.925 0.3464
22.95 0.3809
22.975 0.4117
23 0.4409
23.025 0.4689
23.05 0.493
23.075 0.5093
23.1 0.5173
23.125 0.5139
23.15 0.495
23.175 0.4603
23.2 0.4164
23.225 0.3653
23.25 0.3117
23.275 0.2624
23.3 0.2219
23.325 0.1927
23.35 0.1735
23.375 0.1662
23.4 0.1746
23.425 0.1949
23.45 0.2214
23.475 0.2531
23.5 0.2924
23.525 0.3427
23.55 0.3984
23.575 0.4529
23.6 0.4991
23.625 0.5298
23.65 0.5444
23.675 0.5482
23.7 0.5437
23.725 0.5316
23.75 0.5157
23.775 0.4981
23.8 0.4793
23.825 0.4609
23.85 0.4424
23.875 0.4238
23.9 0.4039
23.925 0.385
23.95 0.3718
23.975 0.368
24 0.3724
24.025 0.3869
24.05 0.4155
24.075 0.461
24.1 0.5184
24.125 0.5869
24.15 0.669
24.175 0.759
24.2 0.8511
24.225 0.9427
24.25 1.0312
24.275 1.1167
24.3 1.2017
24.325 1.2898
24.35 1.3797
24.375 1.47
24.4 1.5659
24.425 1.6668
24.45 1.7702
24.475 1.8739
24.5 1.9789
24.525 2.0841
24.55 2.1866
24.575 2.2847
24.6 2.3789
24.625 2.4651
24.65 2.5395
24.675 2.6016
24.7 2.6505
24.725 2.6923
24.75 2.7316
24.775 2.7732
24.8 2.8145
24.825 2.8499
24.85 2.8783
24.875 2.9031
24.9 2.9219
24.925 2.9332
24.95 2.938
24.975 2.9391
25 2.9392
25.025 2.9408
25.05 2.9452
25.075 2.9526
25.1 2.959
25.125 2.958
25.15 2.9494
25.175 2.9325
25.2 2.9063
25.225 2.8698
25.25 2.8228
25.275 2.7672
25.3 2.7029
25.325 2.6344
25.35 2.567
25.375 2.5083
25.4 2.462
25.425 2.4221
25.45 2.3825
25.475 2.3438
25.5 2.3044
25.525 2.2639
25.55 2.2233
25.575 2.185
25.6 2.1539
25.625 2.1296
25.65 2.1046
25.675 2.0754
25.7 2.0421
25.725 2.0051
25.75 1.9639
25.775 1.9171
25.8 1.8664
25.825 1.8107
25.85 1.7476
25.875 1.6783
25.9 1.602
25.925 1.5227
25.95 1.4428
25.975 1.3654
26 1.2976
26.025 1.2517
26.05 1.2347
26.075 1.2408
26.1 1.2622
26.125 1.2929
26.15 1.3263
26.175 1.3615
26.2 1.3975
26.225 1.4314
26.25 1.4627
26.275 1.4961
26.3 1.536
26.325 1.5789
26.35 1.6207
26.375 1.6605
26.4 1.6972
26.425 1.7288
26.45 1.7551
26.475 1.7756
26.5 1.7924
26.525 1.807
26.55 1.8212
26.575 1.8351
26.6 1.8485
26.625 1.8586
26.65 1.8628
26.675 1.8605
26.7 1.8525
26.725 1.8382
26.75 1.8191
26.775 1.7996
26.8 1.7848
26.825 1.7763
26.85 1.7697
26.875 1.7612
26.9 1.7474
26.925 1.7309
26.95 1.7119
26.975 1.6888
27 1.659
27.025 1.6216
27.05 1.5762
27.075 1.5224
27.1 1.4648
27.125 1.4094
27.15 1.3616
27.175 1.3217
27.2 1.2838
27.225 1.2446
27.25 1.1976
27.275 1.1413
27.3 1.0781
27.325 1.0138
27.35 0.955
27.375 0.9026
27.4 0.8594
27.425 0.8269
27.45 0.7973
27.475 0.7656
27.5 0.7307
27.525 0.6926
27.55 0.6514
27.575 0.6079
27.6 0.5655
27.625 0.5334
27.65 0.5133
27.675 0.5072
27.7 0.5125
27.725 0.5227
27.75 0.5321
27.775 0.5438
27.8 0.559
27.825 0.5772
27.85 0.5988
27.875 0.6207
27.9 0.6432
27.925 0.6696
27.95 0.7051
27.975 0.7547
28 0.8139
28.025 0.8779
28.05 0.9433
28.075 1.0124
28.1 1.0897
28.125 1.173
28.15 1.2551
28.175 1.3304
28.2 1.3993
28.225 1.4616
28.25 1.5165
28.275 1.5649
28.3 1.6071
28.325 1.6477
28.35 1.692
28.375 1.7419
28.4 1.793
28.425 1.8419
28.45 1.8874
28.475 1.9318
28.5 1.9734
28.525 2.0107
28.55 2.0435
28.575 2.0707
28.6 2.0937
28.625 2.1129
28.65 2.1285
28.675 2.1451
28.7 2.1625
28.725 2.1785
28.75 2.1903
28.775 2.1973
28.8 2.1997
28.825 2.1996
28.85 2.1962
28.875 2.1912
28.9 2.1867
28.925 2.1801
28.95 2.1704
28.975 2.1574
29 2.1412
29.025 2.1297
29.05 2.1328
29.075 2.1525
29.1 2.1862
29.125 2.2279
29.15 2.2735
29.175 2.3255
29.2 2.381
29.225 2.4338
29.25 2.4808
29.275 2.5204
29.3 2.5508
29.325 2.5721
29.35 2.5851
29.375 2.5911
29.4 2.5926
29.425 2.5912
29.45 2.5829
29.475 2.5699
29.5 2.5516
29.525 2.5259
29.55 2.4948
29.575 2.4588
29.6 2.4234
29.625 2.395
29.65 2.3818
29.675 2.3895
29.7 2.4039
29.725 2.4168
29.75 2.4299
29.775 2.4476
29.8 2.4707
29.825 2.4958
29.85 2.5238
29.875 2.5528
29.9 2.5789
29.925 2.5985
29.95 2.6149
29.975 2.6308
30 2.6505
30.025 2.6796
30.05 2.7187
30.075 2.7601
30.1 2.7978
30.125 2.8289
30.15 2.8524
30.175 2.8688
30.2 2.8781
30.225 2.8805
30.25 2.8752
30.275 2.8608
30.3 2.8379
30.325 2.8068
30.35 2.7682
30.375 2.7238
30.4 2.676
30.425 2.6274
30.45 2.5823
30.475 2.5384
30.5 2.4959
30.525 2.4569
30.55 2.4227
30.575 2.389
30.6 2.3538
30.625 2.3183
30.65 2.2845
30.675 2.252
30.7 2.2198
30.725 2.1904
30.75 2.165
30.775 2.1478
30.8 2.1424
30.825 2.1449
30.85 2.1593
30.875 2.1833
30.9 2.2152
30.925 2.2592
30.95 2.3138
30.975 2.3718
31 2.4322
31.025 2.4921
31.05 2.5463
31.075 2.5936
31.1 2.6355
31.125 2.6742
31.15 2.7091
31.175 2.7393
31.2 2.7655
31.225 2.7911
31.25 2.8193
31.275 2.85
31.3 2.8793
31.325 2.9088
31.35 2.9385
31.375 2.9665
31.4 2.9901
31.425 3.0091
31.45 3.0237
31.475 3.0335
31.5 3.0394
31.525 3.0415
31.55 3.0389
31.575 3.0309
31.6 3.0183
31.625 3.0036
31.65 2.9886
31.675 2.9747
31.7 2.9593
31.725 2.9401
31.75 2.9163
31.775 2.8875
31.8 2.8525
31.825 2.8108
31.85 2.7629
31.875 2.7088
31.9 2.648
31.925 2.5821
31.95 2.5113
31.975 2.4376
32 2.3613
32.025 2.2833
32.05 2.2048
32.075 2.1279
32.1 2.0514
32.125 1.9736
32.15 1.8961
32.175 1.827
32.2 1.7646
32.225 1.7049
32.25 1.6471
32.275 1.5919
32.3 1.5411
32.325 1.4952
32.35 1.4543
32.375 1.4135
32.4 1.3701
32.425 1.3236
32.45 1.276
32.475 1.2363
32.5 1.2065
32.525 1.1806
32.55 1.1557
32.575 1.1276
32.6 1.0959
32.625 1.0587
32.65 1.017
32.675 0.9718
32.7 0.9255
32.725 0.8834
32.75 0.8459
32.775 0.8128
32.8 0.7833
32.825 0.7538
32.85 0.7243
32.875 0.697
32.9 0.6757
32.925 0.6576
32.95 0.6386
32.975 0.6156
33 0.5888
33.025 0.5576
33.05 0.5203
33.075 0.4751
33.1 0.4237
33.125 0.3699
33.15 0.3117
33.175 0.2483
33.2 0.1802
33.225 0.1107
33.25 0.0398
33.275 -0.028
33.3 -0.0806
33.325 -0.1168
33.35 -0.146
33.375 -0.1729
33.4 -0.2039
33.425 -0.2423
33.45 -0.2869
33.475 -0.3366
33.5 -0.3937
33.525 -0.4579
33.55 -0.5248
33.575 -0.5883
33.6 -0.6403
33.625 -0.6756
33.65 -0.6935
33.675 -0.6984
33.7 -0.6954
33.725 -0.686
33.75 -0.6737
33.775 -0.6586
33.8 -0.6431
33.825 -0.6304
33.85 -0.6228
33.875 -0.6203
33.9 -0.6159
33.925 -0.6097
33.95 -0.6031
33.975 -0.5998
34 -0.5965
34.025 -0.5911
34.05 -0.5873
34.075 -0.5832
34.1 -0.5783
34.125 -0.5714
34.15 -0.5605
34.175 -0.5506
34.2 -0.5427
34.225 -0.5379
34.25 -0.5336
34.275 -0.5265
34.3 -0.5145
34.325 -0.4914
34.35 -0.4569
34.375 -0.4102
34.4 -0.3535
34.425 -0.2937
34.45 -0.2368
34.475 -0.1855
34.5 -0.1395
34.525 -0.099
34.55 -0.0626
34.575 -0.0288
34.6 0.0016
34.625 0.0273
34.65 0.0485
34.675 0.0637
34.7 0.0741
34.725 0.0785
34.75 0.0769
34.775 0.0688
34.8 0.0515
34.825 0.0247
34.85 -0.0105
34.875 -0.0533
34.9 -0.1018
34.925 -0.1524
34.95 -0.2012
34.975 -0.2428
35 -0.2726
35.025 -0.2908
35.05 -0.3013
35.075 -0.3183
35.1 -0.3428
35.125 -0.3737
35.15 -0.4087
35.175 -0.4415
35.2 -0.4657
35.225 -0.4794
35.25 -0.475
35.275 -0.4518
35.3 -0.4155
35.325 -0.3698
35.35 -0.3213
35.375 -0.2761
35.4 -0.2369
35.425 -0.2064
35.45 -0.185
35.475 -0.1697
35.5 -0.1606
35.525 -0.1574
35.55 -0.1568
35.575 -0.1586
35.6 -0.1658
35.625 -0.1798
35.65 -0.1987
35.675 -0.2228
35.7 -0.2429
35.725 -0.2505
35.75 -0.2425
35.775 -0.2239
35.8 -0.1969
35.825 -0.1605
35.85 -0.1159
35.875 -0.0651
35.9 -0.0137
35.925 0.0347
35.95 0.0786
35.975 0.1165
36 0.1496
36.025 0.1824
36.05 0.2241
36.075 0.2748
36.1 0.3255
36.125 0.3698
36.15 0.4072
36.175 0.4369
36.2 0.4594
36.225 0.4761
36.25 0.4857
36.275 0.4882
36.3 0.4835
36.325 0.4734
36.35 0.4599
36.375 0.4415
36.4 0.4204
36.425 0.4043
36.45 0.3964
36.475 0.3968
36.5 0.3964
36.525 0.3924
36.55 0.3861
36.575 0.3803
36.6 0.3836
36.625 0.4004
36.65 0.4316
36.675 0.4762
36.7 0.5309
36.725 0.5899
36.75 0.6463
36.775 0.6957
36.8 0.7352
36.825 0.7646
36.85 0.7851
36.875 0.7961
36.9 0.7976
36.925 0.7912
36.95 0.7776
36.975 0.7555
37 0.723
37.025 0.6808
37.05 0.6318
37.075 0.5806
37.1 0.5303
37.125 0.4814
37.15 0.4307
37.175 0.3771
37.2 0.318
37.225 0.2494
37.25 0.1716
37.275 0.0877
37.3 0.005
37.325 -0.0714
37.35 -0.1401
37.375 -0.202
37.4 -0.2588
37.425 -0.3102
37.45 -0.3513
37.475 -0.3806
37.5 -0.402
37.525 -0.4159
37.55 -0.4215
37.575 -0.4201
37.6 -0.4122
37.625 -0.4045
37.65 -0.3985
37.675 -0.3923
37.7 -0.3846
37.725 -0.3774
37.75 -0.3708
37.775 -0.3627
37.8 -0.3534
37.825 -0.3412
37.85 -0.3278
37.875 -0.3157
37.9 -0.3072
37.925 -0.3023
37.95 -0.2978
37.975 -0.29
38 -0.2718
38.025 -0.2461
38.05 -0.2217
38.075 -0.2
38.1 -0.1791
38.125 -0.1601
38.15 -0.1458
38.175 -0.1364
38.2 -0.1292
38.225 -0.1229
38.25 -0.1183
38.275 -0.1172
38.3 -0.1208
38.325 -0.1281
38.35 -0.1326
38.375 -0.1325
38.4 -0.127
38.425 -0.1159
38.45 -0.1003
38.475 -0.0827
38.5 -0.0667
38.525 -0.0581
38.55 -0.0572
38.575 -0.0617
38.6 -0.0739
38.625 -0.0915
38.65 -0.108
38.675 -0.1233
38.7 -0.1349
38.725 -0.1458
38.75 -0.1569
38.775 -0.1666
38.8 -0.179
38.825 -0.1957
38.85 -0.2197
38.875 -0.2539
38.9 -0.3001
38.925 -0.3586
38.95 -0.4277
38.975 -0.5043
39 -0.5856
39.025 -0.6637
39.05 -0.7335
39.075 -0.8024
39.1 -0.873
39.125 -0.938
39.15 -0.993
39.175 -1.0334
39.2 -1.0585
39.225 -1.0705
39.25 -1.0707
39.275 -1.0637
39.3 -1.0536
39.325 -1.0464
39.35 -1.0449
39.375 -1.0521
39.4 -1.0681
39.425 -1.0876
39.45 -1.104
39.475 -1.1064
39.5 -1.091
39.525 -1.0692
39.55 -1.0533
39.575 -1.0443
39.6 -1.0412
39.625 -1.0418
39.65 -1.0415
39.675 -1.0359
39.7 -1.0208
39.725 -1.0041
39.75 -0.9928
39.775 -0.9899
39.8 -0.9989
39.825 -1.0192
39.85 -1.0507
39.875 -1.0903
39.9 -1.1331
39.925 -1.1747
39.95 -1.2081
39.975 -1.238
40 -1.2692
40.025 -1.2994
40.05 -1.3241
40.075 -1.3394
40.1 -1.3448
40.125 -1.3462
40.15 -1.3442
40.175 -1.3412
40.2 -1.3276
40.225 -1.2986
40.25 -1.2605
40.275 -1.2218
40.3 -1.1852
40.325 -1.1502
40.35 -1.1133
40.375 -1.0725
40.4 -1.0283
40.425 -0.9818
40.45 -0.9342
40.475 -0.8868
40.5 -0.8413
40.525 -0.7968
40.55 -0.756
40.575 -0.7177
40.6 -0.6763
40.625 -0.634
40.65 -0.5911
40.675 -0.5467
40.7 -0.5002
40.725 -0.4489
40.75 -0.3903
40.775 -0.3284
40.8 -0.265
40.825 -0.2049
40.85 -0.1455
40.875 -0.089
40.9 -0.0366
40.925 0.016
40.95 0.0718
40.975 0.1282
41 0.1806
41.025 0.2254
41.05 0.2604
41.075 0.2881
41.1 0.3101
41.125 0.3288
41.15 0.3459
41.175 0.3609
41.2 0.373
41.225 0.3822
41.25 0.3858
41.275 0.3845
41.3 0.3808
41.325 0.3792
41.35 0.3806
41.375 0.3811
41.4 0.373
41.425 0.3507
41.45 0.316
41.475 0.2698
41.5 0.2159
41.525 0.1555
41.55 0.0967
41.575 0.0455
41.6 -0.0021
41.625 -0.0484
41.65 -0.0929
41.675 -0.1367
41.7 -0.1853
41.725 -0.2415
41.75 -0.3043
41.775 -0.3715
41.8 -0.4414
41.825 -0.5137
41.85 -0.5803
41.875 -0.6311
41.9 -0.6604
41.925 -0.6811
41.95 -0.7025
41.975 -0.7227
42 -0.7421
42.025 -0.7659
42.05 -0.7964
42.075 -0.8308
42.1 -0.8654
42.125 -0.9003
42.15 -0.936
42.175 -0.9734
42.2 -1.0087
42.225 -1.0348
42.25 -1.055
42.275 -1.0727
42.3 -1.091
42.325 -1.1086
42.35 -1.1241
42.375 -1.1392
42.4 -1.1604
42.425 -1.1864
42.45 -1.2099
42.475 -1.231
42.5 -1.2485
42.525 -1.2604
42.55 -1.2627
42.575 -1.2607
42.6 -1.2627
42.625 -1.2676
42.65 -1.2743
42.675 -1.2803
42.7 -1.2858
42.725 -1.2949
42.75 -1.3112
42.775 -1.3321
42.8 -1.3563
42.825 -1.3863
42.85 -1.4202
42.875 -1.4558
42.9 -1.4952
42.925 -1.5402
42.95 -1.5886
42.975 -1.634
43 -1.6616
43.025 -1.664
43.05 -1.6566
43.075 -1.6495
43.1 -1.6431
43.125 -1.6367
43.15 -1.633
43.175 -1.6326
43.2 -1.6362
43.225 -1.6421
43.25 -1.6483
43.275 -1.6521
43.3 -1.6468
43.325 -1.6284
43.35 -1.5907
43.375 -1.5339
43.4 -1.4688
43.425 -1.4066
43.45 -1.3502
43.475 -1.3012
43.5 -1.2663
43.525 -1.2431
43.55 -1.2292
43.575 -1.219
43.6 -1.2099
43.625 -1.1997
43.65 -1.1891
43.675 -1.1776
43.7 -1.1641
43.725 -1.1465
43.75 -1.1108
43.775 -1.0502
43.8 -0.9637
43.825 -0.8671
43.85 -0.7721
43.875 -0.6944
43.9 -0.6493
43.925 -0.6306
43.95 -0.6287
43.975 -0.6342
44 -0.6406
44.025 -0.6379
44.05 -0.6202
44.075 -0.5893
44.1 -0.5508
44.125 -0.509
44.15 -0.4708
44.175 -0.4384
44.2 -0.4087
44.225 -0.3852
44.25 -0.3708
44.275 -0.365
44.3 -0.3705
44.325 -0.3904
44.35 -0.4248
44.375 -0.4678
44.4 -0.5118
44.425 -0.5473
44.45 -0.5716
44.475 -0.5858
44.5 -0.5937
44.525 -0.6038
44.55 -0.6192
44.575 -0.6371
44.6 -0.6488
44.625 -0.6461
44.65 -0.625
44.675 -0.5908
44.7 -0.5448
44.725 -0.4942
44.75 -0.4425
44.775 -0.3926
44.8 -0.35
44.825 -0.3155
44.85 -0.2891
44.875 -0.272
44.9 -0.2645
44.925 -0.2647
44.95 -0.2699
44.975 -0.277
45 -0.2838
45.025 -0.2896
45.05 -0.2934
45.075 -0.29
45.1 -0.2769
45.125 -0.2554
45.15 -0.2263
45.175 -0.1953
45.2 -0.1649
45.225 -0.1338
45.25 -0.1046
45.275 -0.0777
45.3 -0.0527
45.325 -0.0315
45.35 -0.0163
45.375 -0.0089
45.4 -0.0083
45.425 -0.011
45.45 -0.0127
45.475 -0.0142
45.5 -0.0223
45.525 -0.0377
45.55 -0.0587
45.575 -0.0839
45.6 -0.1128
45.625 -0.1422
45.65 -0.1697
45.675 -0.1961
45.7 -0.2187
45.725 -0.2345
45.75 -0.2431
45.775 -0.24
45.8 -0.2246
45.825 -0.2024
45.85 -0.1751
45.875 -0.1492
45.9 -0.1297
45.925 -0.1183
45.95 -0.1169
45.975 -0.1221
46 -0.1269
46.025 -0.1181
46.05 -0.0907
46.075 -0.0432
46.1 0.026
46.125 0.1151
46.15 0.2039
46.175 0.2886
46.2 0.3664
46.225 0.4363
46.25 0.4995
46.275 0.5538
46.3 0.5995
46.325 0.6391
46.35 0.6762
46.375 0.7176
46.4 0.7683
46.425 0.8303
46.45 0.9073
46.475 0.994
46.5 1.0828
46.525 1.1689
46.55 1.2526
46.575 1.3335
46.6 1.4088
46.625 1.4791
46.65 1.545
46.675 1.6077
46.7 1.6666
46.725 1.7199
46.75 1.7674
46.775 1.8109
46.8 1.8499
46.825 1.8855
46.85 1.9165
46.875 1.9409
46.9 1.9575
46.925 1.9713
46.95 1.9824
46.975 1.9907
47 1.9966
47.025 1.9998
47.05 2.0005
47.075 1.9981
47.1 1.9926
47.125 1.9827
47.15 1.9681
47.175 1.9489
47.2 1.9257
47.225 1.8993
47.25 1.8693
47.275 1.8349
47.3 1.7959
47.325 1.7516
47.35 1.701
47.375 1.6444
47.4 1.5826
47.425 1.5163
47.45 1.4457
47.475 1.3728
47.5 1.3
47.525 1.2288
47.55 1.1634
47.575 1.1085
47.6 1.0576
47.625 1.0073
47.65 0.9611
47.675 0.9209
47.7 0.8876
47.725 0.8587
47.75 0.8302
47.775 0.8027
47.8 0.7758
47.825 0.7475
47.85 0.7177
47.875 0.6907
47.9 0.667
47.925 0.6422
47.95 0.6134
47.975 0.5802
48 0.5414
48.025 0.4986
48.05 0.4582
48.075 0.4283
48.1 0.4042
48.125 0.3779
48.15 0.3495
48.175 0.3174
48.2 0.28
48.225 0.2333
48.25 0.1793
48.275 0.1201
48.3 0.0596
48.325 -0.0004
48.35 -0.0541
48.375 -0.1003
48.4 -0.1367
48.425 -0.1611
48.45 -0.1782
48.475 -0.1874
48.5 -0.1795
48.525 -0.149
48.55 -0.0992
48.575 -0.0451
48.6 0.0092
48.625 0.0627
48.65 0.1134
48.675 0.1622
48.7 0.2049
48.725 0.2422
48.75 0.2747
48.775 0.3054
48.8 0.3389
48.825 0.3729
48.85 0.4033
48.875 0.431
48.9 0.4557
48.925 0.4761
48.95 0.4977
48.975 0.5235
49 0.5505
49.025 0.5785
49.05 0.6049
49.075 0.6265
49.1 0.6403
49.125 0.6468
49.15 0.6497
49.175 0.6529
49.2 0.657
49.225 0.6597
49.25 0.6586
49.275 0.6509
49.3 0.6366
49.325 0.616
49.35 0.5879
49.375 0.5533
49.4 0.5118
49.425 0.4633
49.45 0.4106
49.475 0.3559
49.5 0.3041
49.525 0.2638
49.55 0.2385
49.575 0.2249
49.6 0.2194
49.625 0.2191
49.65 0.2197
49.675 0.2165
49.7 0.2073
49.725 0.1908
49.75 0.1685
49.775 0.1398
49.8 0.1063
49.825 0.0726
49.85 0.0449
49.875 0.0246
49.9 0.0069
49.925 -0.0105
49.95 -0.0305
49.975 -0.056
50 -0.0905
50.025 -0.1335
50.05 -0.1855
50.075 -0.2421
50.1 -0.3048
50.125 -0.3746
50.15 -0.4501
50.175 -0.5275
50.2 -0.5971
50.225 -0.646
50.25 -0.6726
50.275 -0.6851
50.3 -0.6915
50.325 -0.6958
50.35 -0.6992
50.375 -0.7023
50.4 -0.7001
50.425 -0.6914
50.45 -0.6783
50.475 -0.6595
50.5 -0.6348
50.525 -0.5973
50.55 -0.5412
50.575 -0.4663
50.6 -0.3815
50.625 -0.2952
50.65 -0.2062
50.675 -0.1106
50.7 -0.0101
50.725 0.0913
50.75 0.1921
50.775 0.2949
50.8 0.3949
50.825 0.4898
50.85 0.5758
50.875 0.6542
50.9 0.7271
50.925 0.7935
50.95 0.8556
50.975 0.9116
51 0.9616
51.025 1.0039
51.05 1.0389
51.075 1.0691
51.1 1.0932
51.125 1.1111
51.15 1.1205
51.175 1.1245
51.2 1.1299
51.225 1.1498
51.25 1.1898
51.275 1.2359
51.3 1.2818
51.325 1.3255
51.35 1.3652
51.375 1.3987
51.4 1.4307
51.425 1.4646
51.45 1.5034
51.475 1.5428
51.5 1.5776
51.525 1.6107
51.55 1.6424
51.575 1.6772
51.6 1.7154
51.625 1.761
51.65 1.8145
51.675 1.8804
51.7 1.9537
51.725 2.023
51.75 2.0892
51.775 2.1505
51.8 2.2047
51.825 2.2511
51.85 2.2947
51.875 2.3421
51.9 2.4038
51.925 2.4772
51.95 2.5528
51.975 2.6284
52 2.7023
52.025 2.7725
52.05 2.8392
52.075 2.9031
52.1 2.9634
52.125 3.018
52.15 3.0657
52.175 3.1048
52.2 3.1325
52.225 3.1496
52.25 3.1563
52.275 3.1534
52.3 3.141
52.325 3.1207
52.35 3.0921
52.375 3.0571
52.4 3.0142
52.425 2.9619
52.45 2.8999
52.475 2.8291
52.5 2.7539
52.525 2.6707
52.55 2.5845
52.575 2.4985
52.6 2.4175
52.625 2.3542
52.65 2.3122
52.675 2.2848
52.7 2.2579
52.725 2.226
52.75 2.1879
52.775 2.1426
52.8 2.0913
52.825 2.0359
52.85 1.9776
52.875 1.9161
52.9 1.8495
52.925 1.7744
52.95 1.6979
52.975 1.6266
53 1.5616
53.025 1.5025
53.05 1.4466
53.075 1.3901
53.1 1.331
53.125 1.2697
53.15 1.2071
53.175 1.1431
53.2 1.0762
53.225 1.0062
53.25 0.9332
53.275 0.8593
53.3 0.7891
53.325 0.7242
53.35 0.6683
53.375 0.6249
53.4 0.5943
53.425 0.5769
53.45 0.5699
53.475 0.571
53.5 0.5806
53.525 0.5983
53.55 0.6182
53.575 0.6377
53.6 0.652
53.625 0.6666
53.65 0.6814
53.675 0.6963
53.7 0.7132
53.725 0.7315
53.75 0.749
53.775 0.7644
53.8 0.7756
53.825 0.7817
53.85 0.779
53.875 0.7676
53.9 0.7485
53.925 0.7215
53.95 0.6869
53.975 0.6477
54 0.6066
54.025 0.5638
54.05 0.5185
54.075 0.4743
54.1 0.436
54.125 0.4056
54.15 0.3831
54.175 0.365
54.2 0.3575
54.225 0.3734
54.25 0.4129
54.275 0.4663
54.3 0.5307
54.325 0.6004
54.35 0.6701
54.375 0.7356
54.4 0.7953
54.425 0.8509
54.45 0.9014
54.475 0.9478
54.5 0.9908
54.525 1.0311
54.55 1.0694
54.575 1.1051
54.6 1.1404
54.625 1.1814
54.65 1.2229
54.675 1.2596
54.7 1.2949
54.725 1.3283
54.75 1.3556
54.775 1.3731
54.8 1.3796
54.825 1.3751
54.85 1.3586
54.875 1.3326
54.9 1.2996
54.925 1.2608
54.95 1.2161
54.975 1.1643
55 1.1089
55.025 1.0552
55.05 1.011
55.075 0.9782
55.1 0.9523
55.125 0.9262
55.15 0.9
55.175 0.8772
55.2 0.866
55.225 0.8746
55.25 0.8981
55.275 0.9369
55.3 0.9866
55.325 1.0425
55.35 1.0972
55.375 1.1471
55.4 1.1912
55.425 1.2313
55.45 1.2659
55.475 1.2954
55.5 1.3171
55.525 1.3279
55.55 1.3264
55.575 1.3131
55.6 1.2906
55.625 1.2609
55.65 1.227
55.675 1.1948
55.7 1.1675
55.725 1.1405
55.75 1.1091
55.775 1.0719
55.8 1.0242
55.825 0.9657
55.85 0.8964
55.875 0.8218
55.9 0.7438
55.925 0.6633
55.95 0.587
55.975 0.5198
56 0.4631
56.025 0.4137
56.05 0.3691
56.075 0.3288
56.1 0.2966
56.125 0.2711
56.15 0.2507
56.175 0.2333
56.2 0.2166
56.225 0.1987
56.25 0.1792
56.275 0.155
56.3 0.127
56.325 0.0967
56.35 0.0642
56.375 0.0305
56.4 -0.0032
56.425 -0.0328
56.45 -0.0561
56.475 -0.0748
56.5 -0.0851
56.525 -0.0851
56.55 -0.0797
56.575 -0.0711
56.6 -0.0585
56.625 -0.0407
56.65 -0.0172
56.675 0.0198
56.7 0.0725
56.725 0.1406
56.75 0.2249
56.775 0.3131
56.8 0.4028
56.825 0.4986
56.85 0.5983
56.875 0.6978
56.9 0.7949
56.925 0.8892
56.95 0.9806
56.975 1.0701
57 1.1562
57.025 1.2388
57.05 1.3169
57.075 1.3895
57.1 1.4563
57.125 1.5171
57.15 1.5732
57.175 1.6238
57.2 1.6678
57.225 1.7062
57.25 1.739
57.275 1.7655
57.3 1.7862
57.325 1.8016
57.35 1.8108
57.375 1.8141
57.4 1.8128
57.425 1.8087
57.45 1.8043
57.475 1.8007
57.5 1.7962
57.525 1.787
57.55 1.7706
57.575 1.7454
57.6 1.7115
57.625 1.67
57.65 1.6217
57.675 1.5658
57.7 1.5028
57.725 1.435
57.75 1.3649
57.775 1.2931
57.8 1.2185
57.825 1.1411
57.85 1.0647
57.875 0.9905
57.9 0.913
57.925 0.8325
57.95 0.7546
57.975 0.6816
58 0.6116
58.025 0.5388
58.05 0.4644
58.075 0.3942
58.1 0.3357
58.125 0.2868
58.15 0.2424
58.175 0.2015
58.2 0.167
58.225 0.1399
58.25 0.1116
58.275 0.0751
58.3 0.0325
58.325 -0.0086
58.35 -0.0472
58.375 -0.0826
58.4 -0.113
58.425 -0.1377
58.45 -0.1564
58.475 -0.172
58.5 -0.1798
58.525 -0.1787
58.55 -0.1734
58.575 -0.171
58.6 -0.1727
58.625 -0.1777
58.65 -0.1864
58.675 -0.1943
58.7 -0.1964
58.725 -0.1876
58.75 -0.1644
58.775 -0.1289
58.8 -0.0897
58.825 -0.0533
58.85 -0.0202
58.875 0.0098
58.9 0.0379
58.925 0.0634
58.95 0.0863
58.975 0.1102
59 0.135
59.025 0.1575
59.05 0.1736
59.075 0.1799
59.1 0.1796
59.125 0.1818
59.15 0.1896
59.175 0.206
59.2 0.2323
59.225 0.2636
59.25 0.2963
59.275 0.3268
59.3 0.3536
59.325 0.3754
59.35 0.3927
59.375 0.4091
59.4 0.4251
59.425 0.4397
59.45 0.4529
59.475 0.466
59.5 0.4822
59.525 0.503
59.55 0.5275
59.575 0.5511
59.6 0.5652
59.625 0.5681
59.65 0.5581
59.675 0.5394
59.7 0.521
59.725 0.5087
59.75 0.5047
59.775 0.5125
59.8 0.5316
59.825 0.5531
59.85 0.5704
59.875 0.5859
59.9 0.6017
59.925 0.619
59.95 0.6404
59.975 0.6647
60 0.6885
60.025 0.7126
60.05 0.7333
60.075 0.7496
60.1 0.7597
60.125 0.7627
60.15 0.7572
60.175 0.7454
60.2 0.7274
60.225 0.7065
60.25 0.6838
60.275 0.6616
60.3 0.6389
60.325 0.6212
60.35 0.6111
60.375 0.606
60.4 0.6065
60.425 0.6059
60.45 0.6062
60.475 0.6161
60.5 0.6363
60.525 0.66
60.55 0.6803
60.575 0.6982
60.6 0.7103
60.625 0.7202
60.65 0.7314
60.675 0.7475
60.7 0.7709
60.725 0.8041
60.75 0.8422
60.775 0.8791
60.8 0.9108
60.825 0.9372
60.85 0.9579
60.875 0.9721
60.9 0.98
60.925 0.9804
60.95 0.9761
60.975 0.9738
61 0.9799
61.025 0.9911
61.05 1.0083
61.075 1.0322
61.1 1.0594
61.125 1.0911
61.15 1.1247
61.175 1.1591
61.2 1.1933
61.225 1.2241
61.25 1.2496
61.275 1.2736
61.3 1.302
61.325 1.3329
61.35 1.3585
61.375 1.3776
61.4 1.3932
61.425 1.4087
61.45 1.4205
61.475 1.4263
61.5 1.4282
61.525 1.4284
61.55 1.4266
61.575 1.4233
61.6 1.4179
61.625 1.4123
61.65 1.4032
61.675 1.3936
61.7 1.3908
61.725 1.397
61.75 1.409
61.775 1.4187
61.8 1.4184
61.825 1.4087
61.85 1.3895
61.875 1.3643
61.9 1.3354
61.925 1.3078
61.95 1.2838
61.975 1.2614
62 1.243
62.025 1.2304
62.05 1.2208
62.075 1.2043
62.1 1.1769
62.125 1.1372
62.15 1.0855
62.175 1.0207
62.2 0.9443
62.225 0.862
62.25 0.7782
62.275 0.7106
62.3 0.6931
62.325 0.7182
62.35 0.7467
62.375 0.7618
62.4 0.7595
62.425 0.745
62.45 0.7276
62.475 0.7167
62.5 0.7139
62.525 0.7193
62.55 0.7394
62.575 0.7661
62.6 0.796
62.625 0.83
62.65 0.8703
62.675 0.9089
62.7 0.9392
62.725 0.9618
62.75 0.9734
62.775 0.9744
62.8 0.975
62.825 0.9868
62.85 1.0121
62.875 1.0501
62.9 1.0925
62.925 1.1316
62.95 1.1696
62.975 1.2072
63 1.2443
63.025 1.2789
63.05 1.3118
63.075 1.3423
63.1 1.3736
63.125 1.4066
63.15 1.4382
63.175 1.4664
63.2 1.4897
63.225 1.5068
63.25 1.5174
63.275 1.5221
63.3 1.5211
63.325 1.515
63.35 1.5043
63.375 1.4896
63.4 1.4712
63.425 1.4479
63.45 1.4186
63.475 1.383
63.5 1.3422
63.525 1.2972
63.55 1.2496
63.575 1.2025
63.6 1.1597
63.625 1.123
63.65 1.0882
63.675 1.0544
63.7 1.0202
63.725 0.9851
63.75 0.9491
63.775 0.9061
63.8 0.8539
63.825 0.7985
63.85 0.744
63.875 0.6895
63.9 0.6315
63.925 0.575
63.95 0.5209
63.975 0.4685
64 0.4241
64.025 0.3958
64.05 0.3894
64.075 0.3994
64.1 0.4281
64.125 0.4647
64.15 0.5037
64.175 0.5428
64.2 0.5803
64.225 0.6173
64.25 0.6519
64.275 0.6831
64.3 0.7115
64.325 0.736
64.35 0.7543
64.375 0.7678
64.4 0.7724
64.425 0.7671
64.45 0.7523
64.475 0.7283
64.5 0.6978
64.525 0.6651
64.55 0.6377
64.575 0.6203
64.6 0.6147
64.625 0.624
64.65 0.6428
64.675 0.6622
64.7 0.6787
64.725 0.6913
64.75 0.7004
64.775 0.7039
64.8 0.7014
64.825 0.6915
64.85 0.6761
64.875 0.6574
64.9 0.6403
64.925 0.6268
64.95 0.6174
64.975 0.6077
65 0.5921
65.025 0.5721
65.05 0.5491
65.075 0.5291
65.1 0.5149
65.125 0.5029
65.15 0.4929
65.175 0.4781
65.2 0.4528
65.225 0.422
65.25 0.3953
65.275 0.386
65.3 0.3958
65.325 0.4207
65.35 0.4538
65.375 0.491
65.4 0.5298
65.425 0.5657
65.45 0.595
65.475 0.6181
65.5 0.6403
65.525 0.6666
65.55 0.7026
65.575 0.7469
65.6 0.7915
65.625 0.8331
65.65 0.8697
65.675 0.8995
65.7 0.92
65.725 0.9312
65.75 0.935
65.775 0.935
65.8 0.9364
65.825 0.9375
65.85 0.9277
65.875 0.9021
65.9 0.8641
65.925 0.8241
65.95 0.7913
65.975 0.7652
66 0.7504
66.025 0.7515
66.05 0.7649
66.075 0.7845
66.1 0.8017
66.125 0.8138
66.15 0.8257
66.175 0.8375
66.2 0.8551
66.225 0.8795
66.25 0.9071
66.275 0.9338
66.3 0.9554
66.325 0.9753
66.35 0.9963
66.375 1.0145
66.4 1.0285
66.425 1.042
66.45 1.0545
66.475 1.0648
66.5 1.0725
66.525 1.0792
66.55 1.0827
66.575 1.0793
66.6 1.0678
66.625 1.0538
66.65 1.0466
66.675 1.0473
66.7 1.0522
66.725 1.0642
66.75 1.0831
66.775 1.1106
66.8 1.142
66.825 1.1785
66.85 1.2182
66.875 1.2624
66.9 1.3121
66.925 1.3655
66.95 1.421
66.975 1.4768
67 1.5297
67.025 1.5772
67.05 1.6207
67.075 1.6601
67.1 1.6911
67.125 1.7125
67.15 1.7263
67.175 1.7328
67.2 1.7328
67.225 1.7299
67.25 1.7223
67.275 1.7065
67.3 1.6829
67.325 1.6513
67.35 1.6153
67.375 1.5824
67.4 1.5525
67.425 1.527
67.45 1.5064
67.475 1.4928
67.5 1.4826
67.525 1.4752
67.55 1.4706
67.575 1.4655
67.6 1.4592
67.625 1.4546
67.65 1.447
67.675 1.4328
67.7 1.4161
67.725 1.401
67.75 1.3874
67.775 1.3695
67.8 1.3456
67.825 1.3177
67.85 1.285
67.875 1.2453
67.9 1.1981
67.925 1.1469
67.95 1.0991
67.975 1.0658
68 1.0512
68.025 1.0498
68.05 1.0596
68.075 1.0786
68.1 1.1177
68.125 1.1749
68.15 1.2324
68.175 1.2838
68.2 1.3254
68.225 1.3548
68.25 1.3725
68.275 1.3815
68.3 1.3818
68.325 1.374
68.35 1.3603
68.375 1.3491
68.4 1.3551
68.425 1.3867
68.45 1.4417
68.475 1.5119
68.5 1.5851
68.525 1.6511
68.55 1.7082
68.575 1.756
68.6 1.7939
68.625 1.8222
68.65 1.8441
68.675 1.8658
68.7 1.8914
68.725 1.9224
68.75 1.9557
68.775 1.9852
68.8 2.0109
68.825 2.0381
68.85 2.0685
68.875 2.103
68.9 2.1429
68.925 2.1883
68.95 2.2374
68.975 2.2859
69 2.335
69.025 2.3875
69.05 2.4444
69.075 2.5007
69.1 2.5539
69.125 2.6058
69.15 2.6588
69.175 2.7106
69.2 2.7633
69.225 2.8147
69.25 2.8603
69.275 2.8996
69.3 2.9353
69.325 2.9683
69.35 2.9963
69.375 3.0184
69.4 3.0351
69.425 3.0454
69.45 3.0471
69.475 3.0402
69.5 3.0245
69.525 3.0012
69.55 2.9718
69.575 2.9361
69.6 2.8937
69.625 2.8433
69.65 2.788
69.675 2.7399
69.7 2.7084
69.725 2.6883
69.75 2.6723
69.775 2.6543
69.8 2.639
69.825 2.6347
69.85 2.643
69.875 2.6675
69.9 2.702
69.925 2.7421
69.95 2.7856
69.975 2.8288
70 2.871
70.025 2.9153
70.05 2.9605
70.075 3.0018
70.1 3.0367
70.125 3.0648
70.15 3.0869
70.175 3.1002
70.2 3.104
70.225 3.0986
70.25 3.0852
70.275 3.0656
70.3 3.0415
70.325 3.0173
70.35 2.9971
70.375 2.9798
70.4 2.959
70.425 2.9322
70.45 2.8986
70.475 2.8572
70.5 2.8087
70.525 2.7536
70.55 2.6917
70.575 2.6229
70.6 2.5505
70.625 2.4774
70.65 2.405
70.675 2.3335
70.7 2.2632
70.725 2.1944
70.75 2.1262
70.775 2.0594
70.8 1.9951
70.825 1.9332
70.85 1.873
70.875 1.8114
70.9 1.7483
70.925 1.6867
70.95 1.6301
70.975 1.5815
71 1.5456
71.025 1.5197
71.05 1.498
71.075 1.4776
71.1 1.4589
71.125 1.438
71.15 1.4147
71.175 1.3916
71.2 1.3724
71.225 1.3614
71.25 1.3605
71.275 1.3785
71.3 1.4193
71.325 1.4757
71.35 1.5367
71.375 1.5955
71.4 1.6511
71.425 1.7046
71.45 1.7559
71.475 1.806
71.5 1.853
71.525 1.8965
71.55 1.9325
71.575 1.9607
71.6 1.9822
71.625 1.9986
71.65 2.0137
71.675 2.0311
71.7 2.048
71.725 2.064
71.75 2.0845
71.775 2.1025
71.8 2.1118
71.825 2.1135
71.85 2.106
71.875 2.0886
71.9 2.0635
71.925 2.0302
71.95 1.9872
71.975 1.9363
72 1.8784
72.025 1.816
72.05 1.7543
72.075 1.6937
72.1 1.6377
72.125 1.5918
72.15 1.5594
72.175 1.5435
72.2 1.5393
72.225 1.5393
72.25 1.5415
72.275 1.545
72.3 1.5468
72.325 1.5388
72.35 1.5193
72.375 1.4886
72.4 1.4502
72.425 1.4054
72.45 1.3616
72.475 1.3248
72.5 1.2996
72.525 1.2946
72.55 1.3113
72.575 1.3564
72.6 1.4277
72.625 1.5168
72.65 1.6087
72.675 1.6977
72.7 1.7821
72.725 1.8598
72.75 1.9306
72.775 1.9965
72.8 2.0579
72.825 2.1135
72.85 2.1635
72.875 2.2099
72.9 2.255
72.925 2.2977
72.95 2.3377
72.975 2.3749
73 2.4086
73.025 2.4383
73.05 2.4659
73.075 2.4895
73.1 2.5072
73.125 2.5218
73.15 2.5364
73.175 2.5546
73.2 2.5746
73.225 2.5882
73.25 2.5917
73.275 2.5879
73.3 2.5805
73.325 2.5727
73.35 2.5636
73.375 2.554
73.4 2.5432
73.425 2.5288
73.45 2.5097
73.475 2.4847
73.5 2.4525
73.525 2.4142
73.55 2.3721
73.575 2.3299
73.6 2.2863
73.625 2.2353
73.65 2.1762
73.675 2.1121
73.7 2.0464
73.725 1.9787
73.75 1.9105
73.775 1.8508
73.8 1.8091
73.825 1.7843
73.85 1.7654
73.875 1.7456
73.9 1.7232
73.925 1.7013
73.95 1.6811
73.975 1.6617
74 1.6415
74.025 1.6185
74.05 1.5931
74.075 1.5618
74.1 1.5258
74.125 1.4858
74.15 1.4399
74.175 1.3893
74.2 1.3339
74.225 1.2728
74.25 1.2066
74.275 1.1384
74.3 1.0683
74.325 0.9965
74.35 0.9217
74.375 0.8455
74.4 0.7748
74.425 0.7101
74.45 0.6582
74.475 0.6218
74.5 0.6004
74.525 0.5946
74.55 0.5984
74.575 0.6125
74.6 0.6382
74.625 0.6749
74.65 0.723
74.675 0.7821
74.7 0.8467
74.725 0.9062
74.75 0.9594
74.775 1.0057
74.8 1.0452
74.825 1.0774
74.85 1.1019
74.875 1.1229
74.9 1.1421
74.925 1.1627
74.95 1.1873
74.975 1.2136
75 1.241
75.025 1.2687
75.05 1.2991
75.075 1.3322
75.1 1.3666
75.125 1.3997
75.15 1.4309
75.175 1.4591
75.2 1.4816
75.225 1.4983
75.25 1.5119
75.275 1.524
75.3 1.5332
75.325 1.5369
75.35 1.5311
75.375 1.5157
75.4 1.4951
75.425 1.4722
75.45 1.4437
75.475 1.4156
75.5 1.3932
75.525 1.3685
75.55 1.3344
75.575 1.2922
75.6 1.2397
75.625 1.1769
75.65 1.1063
75.675 1.0319
75.7 0.9524
75.725 0.8706
75.75 0.786
75.775 0.699
75.8 0.6088
75.825 0.5171
75.85 0.4281
75.875 0.3419
75.9 0.2616
75.925 0.1882
75.95 0.1245
75.975 0.0775
76 0.0509
76.025 0.0393
76.05 0.0355
76.075 0.0302
76.1 0.0202
76.125 0.0113
76.15 0.0109
76.175 0.0204
76.2 0.0337
76.225 0.0473
76.25 0.0604
76.275 0.0717
76.3 0.082
76.325 0.0929
76.35 0.1063
76.375 0.1238
76.4 0.1455
76.425 0.1691
76.45 0.1927
76.475 0.2233
76.5 0.2693
76.525 0.3287
76.55 0.3914
76.575 0.4537
76.6 0.5067
76.625 0.5469
76.65 0.577
76.675 0.601
76.7 0.6205
76.725 0.6374
76.75 0.6511
76.775 0.6606
76.8 0.669
76.825 0.68
76.85 0.6932
76.875 0.7057
76.9 0.7136
76.925 0.7202
76.95 0.7255
76.975 0.7276
77 0.7256
77.025 0.7189
77.05 0.7126
77.075 0.7093
77.1 0.7075
77.125 0.7023
77.15 0.7134
77.175 0.7395
77.2 0.7797
77.225 0.8234
77.25 0.8611
77.275 0.8923
77.3 0.918
77.325 0.9412
77.35 0.9779
77.375 1.0369
77.4 1.1099
77.425 1.1846
77.45 1.2531
77.475 1.3141
77.5 1.3682
77.525 1.4128
77.55 1.4454
77.575 1.4692
77.6 1.4855
77.625 1.4921
77.65 1.4895
77.675 1.484
77.7 1.4793
77.725 1.4737
77.75 1.4594
77.775 1.436
77.8 1.4032
77.825 1.3603
77.85 1.3088
77.875 1.2528
77.9 1.1926
77.925 1.1294
77.95 1.0729
77.975 1.0301
78 0.9942
78.025 0.9567
78.05 0.9129
78.075 0.8588
78.1 0.7952
78.125 0.7304
78.15 0.671
78.175 0.6148
78.2 0.5567
78.225 0.4955
78.25 0.4308
78.275 0.3649
78.3 0.3028
78.325 0.2471
78.35 0.1938
78.375 0.1412
78.4 0.093
78.425 0.0548
78.45 0.0211
78.475 -0.0087
78.5 -0.0365
78.525 -0.07
78.55 -0.1143
78.575 -0.1695
78.6 -0.2343
78.625 -0.3063
78.65 -0.384
78.675 -0.4638
78.7 -0.5375
78.725 -0.598
78.75 -0.6404
78.775 -0.6726
78.8 -0.698
78.825 -0.7183
78.85 -0.739
78.875 -0.7647
78.9 -0.7929
78.925 -0.826
78.95 -0.866
78.975 -0.9116
79 -0.9608
79.025 -1.0121
79.05 -1.0582
79.075 -1.0933
79.1 -1.1188
79.125 -1.142
79.15 -1.1668
79.175 -1.198
79.2 -1.2374
79.225 -1.2869
79.25 -1.3464
79.275 -1.4094
79.3 -1.4679
79.325 -1.5196
79.35 -1.5595
79.375 -1.58
79.4 -1.576
79.425 -1.546
79.45 -1.4934
79.475 -1.4283
79.5 -1.3622
79.525 -1.2995
79.55 -1.2434
79.575 -1.1925
79.6 -1.15
79.625 -1.1141
79.65 -1.0802
79.675 -1.0439
79.7 -1.0027
79.725 -0.9556
79.75 -0.9031
79.775 -0.8512
79.8 -0.8084
79.825 -0.774
79.85 -0.7401
79.875 -0.6992
79.9 -0.6477
79.925 -0.5899
79.95 -0.528
79.975 -0.465
80 -0.4068
80.025 -0.3561
80.05 -0.311
80.075 -0.2712
80.1 -0.2384
80.125 -0.2104
80.15 -0.1888
80.175 -0.1754
80.2 -0.1691
80.225 -0.1692
80.25 -0.1722
80.275 -0.1732
80.3 -0.1687
80.325 -0.1585
80.35 -0.1483
80.375 -0.142
80.4 -0.1408
80.425 -0.1443
80.45 -0.1543
80.475 -0.1713
80.5 -0.1946
80.525 -0.2207
80.55 -0.2449
80.575 -0.2624
80.6 -0.2661
80.625 -0.2678
80.65 -0.2735
80.675 -0.2844
80.7 -0.2998
80.725 -0.3121
80.75 -0.3168
80.775 -0.3092
80.8 -0.293
80.825 -0.2727
80.85 -0.2526
80.875 -0.2312
80.9 -0.2083
80.925 -0.1843
80.95 -0.1548
80.975 -0.1197
81 -0.0798
81.025 -0.037
81.05 0.0049
81.075 0.0432
81.1 0.0766
81.125 0.1067
81.15 0.1326
81.175 0.1521
81.2 0.165
81.225 0.1719
81.25 0.1713
81.275 0.1605
81.3 0.1424
81.325 0.1197
81.35 0.0968
81.375 0.0789
81.4 0.0743
81.425 0.0845
81.45 0.1115
81.475 0.1556
81.5 0.2115
81.525 0.2634
81.55 0.307
81.575 0.3418
81.6 0.3727
81.625 0.4028
81.65 0.4304
81.675 0.4528
81.7 0.4696
81.725 0.4836
81.75 0.4989
81.775 0.5143
81.8 0.5258
81.825 0.5304
81.85 0.5297
81.875 0.5298
81.9 0.54
81.925 0.5591
81.95 0.5785
81.975 0.5883
82 0.5873
82.025 0.5744
82.05 0.552
82.075 0.524
82.1 0.4946
82.125 0.4695
82.15 0.4511
82.175 0.4348
82.2 0.4187
82.225 0.4048
82.25 0.3968
82.275 0.3974
82.3 0.4036
82.325 0.4132
82.35 0.4236
82.375 0.433
82.4 0.4418
82.425 0.448
82.45 0.4531
82.475 0.458
82.5 0.4586
82.525 0.4506
82.55 0.435
82.575 0.4106
82.6 0.3767
82.625 0.3331
82.65 0.2819
82.675 0.2254
82.7 0.1673
82.725 0.1107
82.75 0.0588
82.775 0.0128
82.8 -0.0283
82.825 -0.0659
82.85 -0.1026
82.875 -0.1368
82.9 -0.1667
82.925 -0.1896
82.95 -0.2027
82.975 -0.2074
83 -0.2086
83.025 -0.2137
83.05 -0.2223
83.075 -0.235
83.1 -0.2482
83.125 -0.257
83.15 -0.2516
83.175 -0.222
83.2 -0.1843
83.225 -0.1493
83.25 -0.1221
83.275 -0.1071
83.3 -0.1002
83.325 -0.0993
83.35 -0.1085
83.375 -0.1284
83.4 -0.1562
83.425 -0.1826
83.45 -0.2031
83.475 -0.2168
83.5 -0.2296
83.525 -0.2488
83.55 -0.2759
83.575 -0.3155
83.6 -0.3641
83.625 -0.4151
83.65 -0.4626
83.675 -0.5096
83.7 -0.5505
83.725 -0.5827
83.75 -0.601
83.775 -0.6043
83.8 -0.6011
83.825 -0.5981
83.85 -0.5971
83.875 -0.6009
83.9 -0.6071
83.925 -0.6165
83.95 -0.6306
83.975 -0.6449
84 -0.6507
84.025 -0.6453
84.05 -0.64
84.075 -0.6413
84.1 -0.6441
84.125 -0.6459
84.15 -0.6483
84.175 -0.6524
84.2 -0.6558
84.225 -0.6595
84.25 -0.6633
84.275 -0.664
84.3 -0.6619
84.325 -0.6585
84.35 -0.6552
84.375 -0.6507
84.4 -0.6451
84.425 -0.6404
84.45 -0.6381
84.475 -0.6366
84.5 -0.6326
84.525 -0.6249
84.55 -0.6098
84.575 -0.5869
84.6 -0.5636
84.625 -0.548
84.65 -0.5451
84.675 -0.5518
84.7 -0.5601
84.725 -0.5611
84.75 -0.5508
84.775 -0.5342
84.8 -0.5138
84.825 -0.4914
84.85 -0.4632
84.875 -0.4253
84.9 -0.3832
84.925 -0.3395
84.95 -0.2955
84.975 -0.2523
85 -0.2096
85.025 -0.1652
85.05 -0.1179
85.075 -0.0673
85.1 -0.0131
85.125 0.0438
85.15 0.1077
85.175 0.1748
85.2 0.2434
85.225 0.3104
85.25 0.3727
85.275 0.4273
85.3 0.4746
85.325 0.5209
85.35 0.5703
85.375 0.6241
85.4 0.6815
85.425 0.7396
85.45 0.7959
85.475 0.8496
85.5 0.9012
85.525 0.9525
85.55 1.0031
85.575 1.0513
85.6 1.0954
85.625 1.1347
85.65 1.1698
85.675 1.2004
85.7 1.2286
85.725 1.2583
85.75 1.292
85.775 1.3313
85.8 1.3747
85.825 1.4168
85.85 1.4567
85.875 1.4933
85.9 1.5263
85.925 1.5552
85.95 1.5792
85.975 1.6008
86 1.6249
86.025 1.6583
86.05 1.6956
86.075 1.7346
86.1 1.7716
86.125 1.8012
86.15 1.8218
86.175 1.8403
86.2 1.8573
86.225 1.8674
86.25 1.8697
86.275 1.8664
86.3 1.8621
86.325 1.8604
86.35 1.8668
86.375 1.8796
86.4 1.8978
86.425 1.9189
86.45 1.9404
86.475 1.9618
86.5 1.9806
86.525 1.9956
86.55 2.0127
86.575 2.0364
86.6 2.0687
86.625 2.109
86.65 2.1598
86.675 2.2203
86.7 2.2889
86.725 2.3635
86.75 2.4422
86.775 2.5232
86.8 2.6066
86.825 2.6913
86.85 2.7726
86.875 2.8484
86.9 2.9203
86.925 2.9919
86.95 3.0664
86.975 3.147
87 3.2297
87.025 3.3116
87.05 3.3921
87.075 3.4711
87.1 3.5443
87.125 3.6093
87.15 3.6667
87.175 3.7176
87.2 3.7617
87.225 3.7983
87.25 3.8268
87.275 3.8469
87.3 3.8597
87.325 3.8663
87.35 3.8693
87.375 3.8708
87.4 3.8744
87.425 3.8845
87.45 3.8993
87.475 3.9155
87.5 3.936
87.525 3.9619
87.55 3.9887
87.575 4.0108
87.6 4.0251
87.625 4.0333
87.65 4.035
87.675 4.0302
87.7 4.0227
87.725 4.0151
87.75 4.0096
87.775 4.0074
87.8 4.0065
87.825 4.0058
87.85 4.0046
87.875 4.0027
87.9 3.9985
87.925 3.9906
87.95 3.9784
87.975 3.9614
88 3.939
88.025 3.9122
88.05 3.8803
88.075 3.8434
88.1 3.8021
88.125 3.7562
88.15 3.7046
88.175 3.6474
88.2 3.5865
88.225 3.5235
88.25 3.4594
88.275 3.3966
88.3 3.3363
88.325 3.2835
88.35 3.2463
88.375 3.2278
88.4 3.2239
88.425 3.2268
88.45 3.2288
88.475 3.228
88.5 3.225
88.525 3.2209
88.55 3.2157
88.575 3.2085
88.6 3.1974
88.625 3.1831
88.65 3.1665
88.675 3.1476
88.7 3.1286
88.725 3.1119
88.75 3.0972
88.775 3.0863
88.8 3.0778
88.825 3.071
88.85 3.0641
88.875 3.0533
88.9 3.0378
88.925 3.0209
88.95 3.0048
88.975 2.9869
89 2.9661
89.025 2.9407
89.05 2.9095
89.075 2.8749
89.1 2.8432
89.125 2.8205
89.15 2.8122
89.175 2.82
89.2 2.8381
89.225 2.8573
89.25 2.8743
89.275 2.8885
89.3 2.9002
89.325 2.9131
89.35 2.9336
89.375 2.963
89.4 3.005
89.425 3.0609
89.45 3.1204
89.475 3.1788
89.5 3.2353
89.525 3.2888
89.55 3.3391
89.575 3.3854
89.6 3.4269
89.625 3.4643
89.65 3.4981
89.675 3.5271
89.7 3.5517
89.725 3.5727
89.75 3.5904
89.775 3.6048
89.8 3.6165
89.825 3.6264
89.85 3.6372
89.875 3.6524
89.9 3.6721
89.925 3.691
89.95 3.7073
89.975 3.721
90 3.7329
90.025 3.744
90.05 3.7546
90.075 3.7658
90.1 3.7805
90.125 3.8044
90.15 3.8415
90.175 3.8876
90.2 3.9354
90.225 3.9814
90.25 4.0244
90.275 4.0648
90.3 4.1029
90.325 4.1389
90.35 4.1729
90.375 4.2051
90.4 4.2358
90.425 4.2653
90.45 4.2936
90.475 4.3203
90.5 4.3452
90.525 4.3687
90.55 4.3911
90.575 4.4122
90.6 4.4317
90.625 4.4498
90.65 4.4666
90.675 4.4821
90.7 4.496
90.725 4.5086
90.75 4.5201
90.775 4.5304
90.8 4.5397
90.825 4.5479
90.85 4.5552
90.875 4.5614
90.9 4.5665
90.925 4.5702
90.95 4.5724
90.975 4.5724
91 4.5697
91.025 4.564
91.05 4.5553
91.075 4.5431
91.1 4.5274
91.125 4.5083
91.15 4.486
91.175 4.4591
91.2 4.4284
91.225 4.3944
91.25 4.3573
91.275 4.317
91.3 4.2725
91.325 4.2243
91.35 4.1723
91.375 4.1168
91.4 4.0579
91.425 3.9955
91.45 3.929
91.475 3.8585
91.5 3.784
91.525 3.7051
91.55 3.6215
91.575 3.5325
91.6 3.4389
91.625 3.3418
91.65 3.2415
91.675 3.1415
91.7 3.0474
91.725 2.9567
91.75 2.865
91.775 2.7719
91.8 2.6782
91.825 2.5838
91.85 2.4886
91.875 2.3956
91.9 2.3091
91.925 2.2346
91.95 2.1747
91.975 2.1247
92 2.0829
92.025 2.0483
92.05 2.0243
92.075 2.0128
92.1 2.0147
92.125 2.0253
92.15 2.0388
92.175 2.0506
92.2 2.0575
92.225 2.0592
92.25 2.056
92.275 2.0483
92.3 2.0357
92.325 2.0181
92.35 1.9948
92.375 1.9658
92.4 1.9316
92.425 1.8914
92.45 1.8453
92.475 1.794
92.5 1.7434
92.525 1.7026
92.55 1.675
92.575 1.6578
92.6 1.6467
92.625 1.638
92.65 1.6285
92.675 1.6167
92.7 1.6013
92.725 1.5813
92.75 1.5561
92.775 1.5261
92.8 1.4928
92.825 1.4572
92.85 1.4203
92.875 1.3801
92.9 1.3352
92.925 1.2893
92.95 1.247
92.975 1.2166
93 1.1974
93.025 1.1804
93.05 1.1587
93.075 1.129
93.1 1.0921
93.125 1.0496
93.15 1.0016
93.175 0.9506
93.2 0.8977
93.225 0.8512
93.25 0.8109
93.275 0.7725
93.3 0.7328
93.325 0.6888
93.35 0.6392
93.375 0.5871
93.4 0.5376
93.425 0.495
93.45 0.4618
93.475 0.4362
93.5 0.4165
93.525 0.4013
93.55 0.3864
93.575 0.3668
93.6 0.3371
93.625 0.2907
93.65 0.2323
93.675 0.1717
93.7 0.1132
93.725 0.0612
93.75 0.0158
93.775 -0.0226
93.8 -0.0547
93.825 -0.0813
93.85 -0.1003
93.875 -0.1129
93.9 -0.1175
93.925 -0.1057
93.95 -0.0656
93.975 -0.0002
94 0.0723
94.025 0.1439
94.05 0.2104
94.075 0.2772
94.1 0.3446
94.125 0.4135
94.15 0.4817
94.175 0.5485
94.2 0.6115
94.225 0.6686
94.25 0.7169
94.275 0.7587
94.3 0.7985
94.325 0.8399
94.35 0.884
94.375 0.9256
94.4 0.9616
94.425 0.9951
94.45 1.0295
94.475 1.0745
94.5 1.1327
94.525 1.1968
94.55 1.2592
94.575 1.3143
94.6 1.3616
94.625 1.4002
94.65 1.4335
94.675 1.4631
94.7 1.4878
94.725 1.5102
94.75 1.5282
94.775 1.5404
94.8 1.548
94.825 1.5525
94.85 1.5544
94.875 1.5525
94.9 1.5473
94.925 1.5388
94.95 1.5295
94.975 1.5214
95 1.5192
95.025 1.5219
95.05 1.5246
95.075 1.5221
95.1 1.5139
95.125 1.4984
95.15 1.4757
95.175 1.446
95.2 1.4102
95.225 1.3699
95.25 1.331
95.275 1.2957
95.3 1.2629
95.325 1.2311
95.35 1.203
95.375 1.1848
95.4 1.1819
95.425 1.1894
95.45 1.2023
95.475 1.2186
95.5 1.2353
95.525 1.2529
95.55 1.274
95.575 1.2929
95.6 1.3037
95.625 1.3069
95.65 1.3033
95.675 1.294
95.7 1.2787
95.725 1.2577
95.75 1.231
95.775 1.2019
95.8 1.172
95.825 1.1397
95.85 1.1064
95.875 1.072
95.9 1.0374
95.925 1.007
95.95 0.979
95.975 0.9486
96 0.9129
96.025 0.8721
96.05 0.829
96.075 0.7871
96.1 0.7456
96.125 0.7026
96.15 0.6573
96.175 0.6125
96.2 0.5694
96.225 0.5241
96.25 0.4775
96.275 0.4319
96.3 0.3869
96.325 0.3389
96.35 0.2894
96.375 0.2455
96.4 0.2116
96.425 0.193
96.45 0.1892
96.475 0.191
96.5 0.1908
96.525 0.1848
96.55 0.1751
96.575 0.161
96.6 0.1402
96.625 0.1122
96.65 0.0766
96.675 0.0338
96.7 -0.0151
96.725 -0.0692
96.75 -0.1276
96.775 -0.1893
96.8 -0.2489
96.825 -0.3003
96.85 -0.3328
96.875 -0.3462
96.9 -0.348
96.925 -0.3428
96.95 -0.3338
96.975 -0.3186
97 -0.2982
97.025 -0.2764
97.05 -0.2588
97.075 -0.2482
97.1 -0.2453
97.125 -0.2473
97.15 -0.2503
97.175 -0.2508
97.2 -0.2438
97.225 -0.2256
97.25 -0.1959
97.275 -0.1581
97.3 -0.1141
97.325 -0.0634
97.35 -0.0045
97.375 0.0646
97.4 0.1423
97.425 0.2285
97.45 0.3213
97.475 0.4119
97.5 0.4966
97.525 0.5764
97.55 0.6629
97.575 0.764
97.6 0.8699
97.625 0.9803
97.65 1.0912
97.675 1.1979
97.7 1.3004
97.725 1.3976
97.75 1.492
97.775 1.5838
97.8 1.6723
97.825 1.7583
97.85 1.8419
97.875 1.9246
97.9 2.0031
97.925 2.0748
97.95 2.1386
97.975 2.1943
98 2.2415
98.025 2.2798
98.05 2.3106
98.075 2.3366
98.1 2.3597
98.125 2.3804
98.15 2.3978
98.175 2.4137
98.2 2.4292
98.225 2.4442
98.25 2.4626
98.275 2.4914
98.3 2.5363
98.325 2.5942
98.35 2.6532
98.375 2.7116
98.4 2.7701
98.425 2.8281
98.45 2.8854
98.475 2.9415
98.5 2.9931
98.525 3.0397
98.55 3.0794
98.575 3.111
98.6 3.1341
98.625 3.149
98.65 3.1556
98.675 3.1546
98.7 3.1518
98.725 3.1501
98.75 3.1476
98.775 3.145
98.8 3.1455
98.825 3.1446
98.85 3.138
98.875 3.1261
98.9 3.1103
98.925 3.0955
98.95 3.0824
98.975 3.0708
99 3.058
99.025 3.046
99.05 3.0374
99.075 3.0348
99.1 3.0417
99.125 3.0567
99.15 3.0761
99.175 3.0965
99.2 3.1172
99.225 3.1395
99.25 3.1631
99.275 3.1857
99.3 3.2074
99.325 3.2277
99.35 3.2451
99.375 3.2607
99.4 3.2753
99.425 3.2887
99.45 3.3018
99.475 3.3145
99.5 3.3227
99.525 3.3269
99.55 3.3246
99.575 3.3157
99.6 3.3044
99.625 3.2923
99.65 3.2815
99.675 3.269
99.7 3.2585
99.725 3.2495
99.75 3.2428
99.775 3.2376
99.8 3.2295
99.825 3.219
99.85 3.2019
99.875 3.1771
99.9 3.1461
99.925 3.1089
99.95 3.0678
99.975 3.0302
100 2.999
