# Supplementary material for: Uptake of N2O5 by aqueous aerosol unveiled using chemically accurate many-body potentials
Source: Nat Commun. 2022 Mar 10;13:1266. doi: 10.1038/s41467-022-28697-8 (PMC8913772; doi:10.1038/s41467-022-28697-8)
Supplement: Supplementary file 3 — Source Data [file 41467_2022_28697_MOESM3_ESM.zip › n2o5-uptake-data/Fig2/scattering/rep05run05/relcom_gds.dat]

0.025 11.7657
0.05 11.7617
0.075 11.7576
0.1 11.7534
0.125 11.7493
0.15 11.7451
0.175 11.7409
0.2 11.7367
0.225 11.7325
0.25 11.7282
0.275 11.724
0.3 11.7197
0.325 11.7154
0.35 11.7111
0.375 11.7068
0.4 11.7025
0.425 11.6981
0.45 11.6938
0.475 11.6894
0.5 11.685
0.525 11.6806
0.55 11.6761
0.575 11.6717
0.6 11.6672
0.625 11.6627
0.65 11.6582
0.675 11.6537
0.7 11.6491
0.725 11.6446
0.75 11.6401
0.775 11.6355
0.8 11.631
0.825 11.6265
0.85 11.6219
0.875 11.6174
0.9 11.6128
0.925 11.6082
0.95 11.6037
0.975 11.5991
1 11.5946
1.025 11.5901
1.05 11.5855
1.075 11.581
1.1 11.5765
1.125 11.5719
1.15 11.5674
1.175 11.5629
1.2 11.5585
1.225 11.554
1.25 11.5495
1.275 11.5451
1.3 11.5406
1.325 11.5362
1.35 11.5317
1.375 11.5273
1.4 11.5228
1.425 11.5184
1.45 11.5139
1.475 11.5094
1.5 11.505
1.525 11.5005
1.55 11.4961
1.575 11.4916
1.6 11.4871
1.625 11.4826
1.65 11.4781
1.675 11.4736
1.7 11.469
1.725 11.4645
1.75 11.4599
1.775 11.4554
1.8 11.4508
1.825 11.4462
1.85 11.4417
1.875 11.4371
1.9 11.4325
1.925 11.428
1.95 11.4234
1.975 11.4188
2 11.4142
2.025 11.4096
2.05 11.405
2.075 11.4004
2.1 11.3958
2.125 11.3911
2.15 11.3865
2.175 11.3818
2.2 11.3772
2.225 11.3725
2.25 11.3679
2.275 11.3632
2.3 11.3585
2.325 11.3537
2.35 11.349
2.375 11.3443
2.4 11.3395
2.425 11.3347
2.45 11.33
2.475 11.3252
2.5 11.3204
2.525 11.3156
2.55 11.3109
2.575 11.306
2.6 11.3012
2.625 11.2964
2.65 11.2915
2.675 11.2866
2.7 11.2817
2.725 11.2768
2.75 11.2719
2.775 11.2669
2.8 11.2619
2.825 11.2569
2.85 11.2519
2.875 11.2469
2.9 11.2418
2.925 11.2368
2.95 11.2316
2.975 11.2265
3 11.2213
3.025 11.2161
3.05 11.2109
3.075 11.2057
3.1 11.2005
3.125 11.1952
3.15 11.1899
3.175 11.1847
3.2 11.1794
3.225 11.1741
3.25 11.1688
3.275 11.1635
3.3 11.1581
3.325 11.1528
3.35 11.1475
3.375 11.1421
3.4 11.1368
3.425 11.1314
3.45 11.126
3.475 11.1207
3.5 11.1153
3.525 11.1099
3.55 11.1045
3.575 11.099
3.6 11.0936
3.625 11.0881
3.65 11.0827
3.675 11.0772
3.7 11.0717
3.725 11.0662
3.75 11.0606
3.775 11.0551
3.8 11.0495
3.825 11.0439
3.85 11.0384
3.875 11.0328
3.9 11.0272
3.925 11.0215
3.95 11.0159
3.975 11.0102
4 11.0046
4.025 10.9989
4.05 10.9932
4.075 10.9874
4.1 10.9817
4.125 10.976
4.15 10.9702
4.175 10.9644
4.2 10.9587
4.225 10.9528
4.25 10.947
4.275 10.9412
4.3 10.9353
4.325 10.9294
4.35 10.9236
4.375 10.9176
4.4 10.9117
4.425 10.9058
4.45 10.8999
4.475 10.8939
4.5 10.8879
4.525 10.882
4.55 10.876
4.575 10.87
4.6 10.8639
4.625 10.8579
4.65 10.8519
4.675 10.8458
4.7 10.8397
4.725 10.8336
4.75 10.8275
4.775 10.8214
4.8 10.8152
4.825 10.8091
4.85 10.8029
4.875 10.7967
4.9 10.7905
4.925 10.7842
4.95 10.7779
4.975 10.7717
5 10.7653
5.025 10.759
5.05 10.7527
5.075 10.7463
5.1 10.74
5.125 10.7336
5.15 10.7272
5.175 10.7207
5.2 10.7143
5.225 10.7079
5.25 10.7014
5.275 10.695
5.3 10.6885
5.325 10.682
5.35 10.6754
5.375 10.6689
5.4 10.6623
5.425 10.6557
5.45 10.6491
5.475 10.6424
5.5 10.6358
5.525 10.6291
5.55 10.6224
5.575 10.6156
5.6 10.6088
5.625 10.602
5.65 10.5952
5.675 10.5884
5.7 10.5815
5.725 10.5746
5.75 10.5677
5.775 10.5607
5.8 10.5538
5.825 10.5468
5.85 10.5397
5.875 10.5327
5.9 10.5255
5.925 10.5184
5.95 10.5112
5.975 10.504
6 10.4968
6.025 10.4895
6.05 10.4823
6.075 10.475
6.1 10.4678
6.125 10.4605
6.15 10.4532
6.175 10.4459
6.2 10.4386
6.225 10.4313
6.25 10.424
6.275 10.4166
6.3 10.4093
6.325 10.4019
6.35 10.3945
6.375 10.3871
6.4 10.3798
6.425 10.3724
6.45 10.365
6.475 10.3576
6.5 10.3502
6.525 10.3428
6.55 10.3354
6.575 10.328
6.6 10.3206
6.625 10.3132
6.65 10.3057
6.675 10.2983
6.7 10.2909
6.725 10.2835
6.75 10.2761
6.775 10.2686
6.8 10.2612
6.825 10.2538
6.85 10.2463
6.875 10.2389
6.9 10.2314
6.925 10.224
6.95 10.2166
6.975 10.2091
7 10.2017
7.025 10.1943
7.05 10.1869
7.075 10.1794
7.1 10.172
7.125 10.1646
7.15 10.1572
7.175 10.1497
7.2 10.1423
7.225 10.1349
7.25 10.1274
7.275 10.1199
7.3 10.1124
7.325 10.1048
7.35 10.0973
7.375 10.0897
7.4 10.0822
7.425 10.0746
7.45 10.067
7.475 10.0593
7.5 10.0517
7.525 10.044
7.55 10.0363
7.575 10.0286
7.6 10.0208
7.625 10.013
7.65 10.0052
7.675 9.9974
7.7 9.9895
7.725 9.9817
7.75 9.9738
7.775 9.9659
7.8 9.9579
7.825 9.95
7.85 9.942
7.875 9.934
7.9 9.926
7.925 9.9179
7.95 9.9097
7.975 9.9016
8 9.8934
8.025 9.8851
8.05 9.8768
8.075 9.8684
8.1 9.86
8.125 9.8515
8.15 9.843
8.175 9.8344
8.2 9.8258
8.225 9.8171
8.25 9.8084
8.275 9.7997
8.3 9.791
8.325 9.7823
8.35 9.7735
8.375 9.7647
8.4 9.7558
8.425 9.7468
8.45 9.7379
8.475 9.7288
8.5 9.7198
8.525 9.7106
8.55 9.7015
8.575 9.6923
8.6 9.683
8.625 9.6737
8.65 9.6644
8.675 9.655
8.7 9.6456
8.725 9.6362
8.75 9.6267
8.775 9.6171
8.8 9.6075
8.825 9.5979
8.85 9.5882
8.875 9.5784
8.9 9.5686
8.925 9.5588
8.95 9.5489
8.975 9.539
9 9.529
9.025 9.519
9.05 9.5089
9.075 9.4988
9.1 9.4886
9.125 9.4784
9.15 9.4681
9.175 9.4578
9.2 9.4474
9.225 9.437
9.25 9.4266
9.275 9.416
9.3 9.4054
9.325 9.3948
9.35 9.3842
9.375 9.3736
9.4 9.3629
9.425 9.3523
9.45 9.3416
9.475 9.3308
9.5 9.3201
9.525 9.3093
9.55 9.2984
9.575 9.2876
9.6 9.2766
9.625 9.2657
9.65 9.2547
9.675 9.2436
9.7 9.2325
9.725 9.2214
9.75 9.2103
9.775 9.1991
9.8 9.1878
9.825 9.1766
9.85 9.1653
9.875 9.154
9.9 9.1427
9.925 9.1313
9.95 9.1198
9.975 9.1083
10 9.0968
10.025 9.0852
10.05 9.0736
10.075 9.062
10.1 9.0503
10.125 9.0386
10.15 9.0269
10.175 9.0151
10.2 9.0034
10.225 8.9915
10.25 8.9797
10.275 8.9678
10.3 8.9559
10.325 8.9439
10.35 8.9319
10.375 8.9199
10.4 8.9079
10.425 8.8958
10.45 8.8837
10.475 8.8715
10.5 8.8593
10.525 8.847
10.55 8.8346
10.575 8.8222
10.6 8.8098
10.625 8.7973
10.65 8.7848
10.675 8.7722
10.7 8.7596
10.725 8.7469
10.75 8.7342
10.775 8.7214
10.8 8.7086
10.825 8.6957
10.85 8.6829
10.875 8.6699
10.9 8.657
10.925 8.6439
10.95 8.6309
10.975 8.6177
11 8.6045
11.025 8.5912
11.05 8.5778
11.075 8.5644
11.1 8.551
11.125 8.5375
11.15 8.5239
11.175 8.5103
11.2 8.4967
11.225 8.4831
11.25 8.4695
11.275 8.4558
11.3 8.4421
11.325 8.4284
11.35 8.4145
11.375 8.4006
11.4 8.3866
11.425 8.3723
11.45 8.3578
11.475 8.3432
11.5 8.3282
11.525 8.313
11.55 8.2977
11.575 8.2824
11.6 8.2669
11.625 8.2514
11.65 8.2358
11.675 8.2202
11.7 8.2045
11.725 8.1887
11.75 8.1728
11.775 8.1567
11.8 8.1405
11.825 8.1241
11.85 8.1075
11.875 8.0907
11.9 8.0737
11.925 8.0567
11.95 8.0396
11.975 8.0221
12 8.0046
12.025 7.987
12.05 7.9692
12.075 7.9511
12.1 7.9328
12.125 7.9145
12.15 7.896
12.175 7.8773
12.2 7.8585
12.225 7.8397
12.25 7.8207
12.275 7.8016
12.3 7.7825
12.325 7.7633
12.35 7.7441
12.375 7.7248
12.4 7.7055
12.425 7.6862
12.45 7.6668
12.475 7.6473
12.5 7.6277
12.525 7.6081
12.55 7.5884
12.575 7.5686
12.6 7.5487
12.625 7.5288
12.65 7.5088
12.675 7.4888
12.7 7.4686
12.725 7.4484
12.75 7.4281
12.775 7.4077
12.8 7.3872
12.825 7.3665
12.85 7.3458
12.875 7.3249
12.9 7.3039
12.925 7.2828
12.95 7.2615
12.975 7.2397
13 7.2177
13.025 7.1955
13.05 7.1729
13.075 7.15
13.1 7.1269
13.125 7.1036
13.15 7.08
13.175 7.0561
13.2 7.0318
13.225 7.007
13.25 6.9819
13.275 6.9565
13.3 6.9307
13.325 6.9045
13.35 6.8781
13.375 6.8515
13.4 6.8246
13.425 6.7974
13.45 6.77
13.475 6.7423
13.5 6.7144
13.525 6.6859
13.55 6.6572
13.575 6.628
13.6 6.598
13.625 6.5677
13.65 6.537
13.675 6.5061
13.7 6.475
13.725 6.4436
13.75 6.412
13.775 6.3802
13.8 6.348
13.825 6.3155
13.85 6.2827
13.875 6.2496
13.9 6.2163
13.925 6.1828
13.95 6.1491
13.975 6.1152
14 6.081
14.025 6.0465
14.05 6.0117
14.075 5.9767
14.1 5.9414
14.125 5.9059
14.15 5.8701
14.175 5.834
14.2 5.7976
14.225 5.761
14.25 5.724
14.275 5.6868
14.3 5.6494
14.325 5.6117
14.35 5.5737
14.375 5.5355
14.4 5.497
14.425 5.4581
14.45 5.4189
14.475 5.3792
14.5 5.339
14.525 5.2985
14.55 5.2577
14.575 5.2166
14.6 5.1751
14.625 5.1333
14.65 5.0912
14.675 5.0488
14.7 5.0061
14.725 4.9633
14.75 4.9201
14.775 4.8766
14.8 4.8326
14.825 4.7881
14.85 4.743
14.875 4.6975
14.9 4.6514
14.925 4.6046
14.95 4.5571
14.975 4.5089
15 4.4596
15.025 4.4091
15.05 4.3572
15.075 4.3039
15.1 4.2489
15.125 4.1925
15.15 4.1346
15.175 4.075
15.2 4.0138
15.225 3.9508
15.25 3.8864
15.275 3.8201
15.3 3.752
15.325 3.6821
15.35 3.6106
15.375 3.5372
15.4 3.4622
15.425 3.3855
15.45 3.3069
15.475 3.2262
15.5 3.1432
15.525 3.0579
15.55 2.97
15.575 2.8794
15.6 2.7859
15.625 2.6896
15.65 2.5898
15.675 2.4857
15.7 2.3768
15.725 2.2633
15.75 2.1463
15.775 2.0275
15.8 1.9091
15.825 1.7929
15.85 1.6778
15.875 1.5639
15.9 1.4544
15.925 1.3561
15.95 1.2724
15.975 1.2018
16 1.1389
16.025 1.0828
16.05 1.0376
16.075 1.0036
16.1 0.974
16.125 0.9449
16.15 0.9136
16.175 0.8823
16.2 0.8507
16.225 0.8157
16.25 0.7797
16.275 0.7418
16.3 0.7015
16.325 0.6619
16.35 0.6251
16.375 0.5896
16.4 0.5545
16.425 0.5172
16.45 0.4792
16.475 0.4405
16.5 0.4005
16.525 0.3607
16.55 0.3246
16.575 0.2978
16.6 0.2879
16.625 0.2912
16.65 0.2998
16.675 0.305
16.7 0.3034
16.725 0.2952
16.75 0.2859
16.775 0.2813
16.8 0.2756
16.825 0.2656
16.85 0.2484
16.875 0.2255
16.9 0.1964
16.925 0.1621
16.95 0.1316
16.975 0.1189
17 0.1345
17.025 0.1746
17.05 0.2233
17.075 0.2704
17.1 0.3108
17.125 0.3429
17.15 0.3678
17.175 0.3875
17.2 0.4027
17.225 0.4142
17.25 0.4273
17.275 0.4467
17.3 0.4726
17.325 0.5022
17.35 0.5315
17.375 0.5577
17.4 0.5798
17.425 0.5988
17.45 0.613
17.475 0.6204
17.5 0.6219
17.525 0.6183
17.55 0.6098
17.575 0.5947
17.6 0.5721
17.625 0.5417
17.65 0.5047
17.675 0.4629
17.7 0.4156
17.725 0.3645
17.75 0.3095
17.775 0.2554
17.8 0.209
17.825 0.173
17.85 0.1529
17.875 0.1541
17.9 0.1714
17.925 0.1991
17.95 0.2317
17.975 0.2651
18 0.2946
18.025 0.3188
18.05 0.3359
18.075 0.345
18.1 0.3466
18.125 0.3422
18.15 0.3326
18.175 0.3191
18.2 0.3016
18.225 0.2868
18.25 0.2806
18.275 0.2833
18.3 0.2921
18.325 0.3032
18.35 0.3159
18.375 0.3344
18.4 0.3648
18.425 0.4046
18.45 0.4423
18.475 0.4715
18.5 0.4905
18.525 0.4989
18.55 0.4972
18.575 0.4872
18.6 0.4729
18.625 0.4589
18.65 0.4506
18.675 0.4493
18.7 0.4494
18.725 0.4475
18.75 0.4446
18.775 0.4432
18.8 0.4463
18.825 0.4546
18.85 0.4679
18.875 0.4854
18.9 0.5043
18.925 0.5205
18.95 0.5345
18.975 0.5525
19 0.5738
19.025 0.5988
19.05 0.6279
19.075 0.6607
19.1 0.6976
19.125 0.737
19.15 0.7773
19.175 0.8188
19.2 0.8613
19.225 0.9045
19.25 0.9479
19.275 0.9914
19.3 1.034
19.325 1.0757
19.35 1.1155
19.375 1.1507
19.4 1.1823
19.425 1.2094
19.45 1.2323
19.475 1.2523
19.5 1.2684
19.525 1.2859
19.55 1.3116
19.575 1.3467
19.6 1.3966
19.625 1.4531
19.65 1.5076
19.675 1.5563
19.7 1.5978
19.725 1.6336
19.75 1.6641
19.775 1.6879
19.8 1.703
19.825 1.709
19.85 1.7064
19.875 1.6935
19.9 1.6716
19.925 1.6421
19.95 1.6061
19.975 1.5635
20 1.5143
20.025 1.4589
20.05 1.3975
20.075 1.3317
20.1 1.2613
20.125 1.1858
20.15 1.1053
20.175 1.0188
20.2 0.9264
20.225 0.8323
20.25 0.741
20.275 0.6493
20.3 0.5561
20.325 0.4622
20.35 0.3759
20.375 0.3065
20.4 0.2671
20.425 0.2525
20.45 0.2594
20.475 0.2824
20.5 0.313
20.525 0.3491
20.55 0.3859
20.575 0.4194
20.6 0.4494
20.625 0.4852
20.65 0.5318
20.675 0.5811
20.7 0.6297
20.725 0.6749
20.75 0.7164
20.775 0.7553
20.8 0.7974
20.825 0.8429
20.85 0.888
20.875 0.9352
20.9 0.9884
20.925 1.0528
20.95 1.1259
20.975 1.1963
21 1.2605
21.025 1.3202
21.05 1.3768
21.075 1.4289
21.1 1.4757
21.125 1.5196
21.15 1.5628
21.175 1.6026
21.2 1.6344
21.225 1.6576
21.25 1.6714
21.275 1.681
21.3 1.6919
21.325 1.7071
21.35 1.722
21.375 1.7302
21.4 1.7312
21.425 1.7254
21.45 1.7123
21.475 1.6926
21.5 1.6664
21.525 1.632
21.55 1.5888
21.575 1.5373
21.6 1.4781
21.625 1.4117
21.65 1.3391
21.675 1.2612
21.7 1.1793
21.725 1.096
21.75 1.0125
21.775 0.9293
21.8 0.8515
21.825 0.7848
21.85 0.737
21.875 0.7041
21.9 0.6838
21.925 0.6685
21.95 0.6578
21.975 0.6618
22 0.6792
22.025 0.705
22.05 0.7366
22.075 0.7765
22.1 0.8247
22.125 0.8727
22.15 0.9134
22.175 0.943
22.2 0.9603
22.225 0.966
22.25 0.9623
22.275 0.9537
22.3 0.9421
22.325 0.931
22.35 0.9301
22.375 0.9486
22.4 0.9854
22.425 1.0257
22.45 1.0605
22.475 1.0865
22.5 1.1036
22.525 1.1122
22.55 1.1126
22.575 1.1079
22.6 1.1015
22.625 1.0925
22.65 1.0785
22.675 1.0614
22.7 1.0438
22.725 1.0279
22.75 1.0232
22.775 1.0428
22.8 1.0849
22.825 1.1339
22.85 1.1803
22.875 1.2224
22.9 1.2599
22.925 1.2917
22.95 1.3165
22.975 1.3336
23 1.3434
23.025 1.3444
23.05 1.3359
23.075 1.3169
23.1 1.2886
23.125 1.2573
23.15 1.2352
23.175 1.2286
23.2 1.2318
23.225 1.2421
23.25 1.27
23.275 1.3089
23.3 1.3456
23.325 1.3765
23.35 1.4065
23.375 1.436
23.4 1.4655
23.425 1.4969
23.45 1.5322
23.475 1.5694
23.5 1.6075
23.525 1.645
23.55 1.68
23.575 1.7088
23.6 1.729
23.625 1.7388
23.65 1.7459
23.675 1.7606
23.7 1.779
23.725 1.7987
23.75 1.8151
23.775 1.8286
23.8 1.8407
23.825 1.8506
23.85 1.8606
23.875 1.8764
23.9 1.8965
23.925 1.9221
23.95 1.9483
23.975 1.9721
24 1.9933
24.025 2.0131
24.05 2.0407
24.075 2.0851
24.1 2.1459
24.125 2.2126
24.15 2.2759
24.175 2.3305
24.2 2.3742
24.225 2.4069
24.25 2.4303
24.275 2.4449
24.3 2.4486
24.325 2.4439
24.35 2.4334
24.375 2.4178
24.4 2.3983
24.425 2.3731
24.45 2.3437
24.475 2.3071
24.5 2.2698
24.525 2.2458
24.55 2.241
24.575 2.249
24.6 2.2626
24.625 2.2759
24.65 2.2876
24.675 2.2995
24.7 2.3097
24.725 2.3132
24.75 2.31
24.775 2.304
24.8 2.2988
24.825 2.2948
24.85 2.2981
24.875 2.3116
24.9 2.3308
24.925 2.3496
24.95 2.3697
24.975 2.4005
25 2.4359
25.025 2.4687
25.05 2.4963
25.075 2.5184
25.1 2.5351
25.125 2.5457
25.15 2.5499
25.175 2.5468
25.2 2.5381
25.225 2.5274
25.25 2.5162
25.275 2.5065
25.3 2.4992
25.325 2.4918
25.35 2.4815
25.375 2.4659
25.4 2.4457
25.425 2.4194
25.45 2.3876
25.475 2.3508
25.5 2.3133
25.525 2.2799
25.55 2.2482
25.575 2.2149
25.6 2.1785
25.625 2.1358
25.65 2.0843
25.675 2.0318
25.7 1.9856
25.725 1.9443
25.75 1.9009
25.775 1.8529
25.8 1.7995
25.825 1.742
25.85 1.6825
25.875 1.6237
25.9 1.5706
25.925 1.5319
25.95 1.5161
25.975 1.521
26 1.535
26.025 1.55
26.05 1.5595
26.075 1.5627
26.1 1.5621
26.125 1.557
26.15 1.5511
26.175 1.5498
26.2 1.5506
26.225 1.5525
26.25 1.5544
26.275 1.5601
26.3 1.566
26.325 1.5747
26.35 1.5969
26.375 1.6532
26.4 1.7347
26.425 1.8257
26.45 1.9188
26.475 2.0103
26.5 2.0939
26.525 2.168
26.55 2.2363
26.575 2.2985
26.6 2.3548
26.625 2.4081
26.65 2.4594
26.675 2.5059
26.7 2.5462
26.725 2.5762
26.75 2.5977
26.775 2.6147
26.8 2.6346
26.825 2.6632
26.85 2.703
26.875 2.7463
26.9 2.7862
26.925 2.8181
26.95 2.8416
26.975 2.8577
27 2.8685
27.025 2.8738
27.05 2.8717
27.075 2.8632
27.1 2.8485
27.125 2.8276
27.15 2.7989
27.175 2.7611
27.2 2.7138
27.225 2.6581
27.25 2.5947
27.275 2.5247
27.3 2.4506
27.325 2.3713
27.35 2.2854
27.375 2.195
27.4 2.1025
27.425 2.0091
27.45 1.9143
27.475 1.8205
27.5 1.7317
27.525 1.6608
27.55 1.6155
27.575 1.5836
27.6 1.5495
27.625 1.5057
27.65 1.4518
27.675 1.3896
27.7 1.3223
27.725 1.2564
27.75 1.1924
27.775 1.1251
27.8 1.0538
27.825 0.9818
27.85 0.9103
27.875 0.8419
27.9 0.7873
27.925 0.7494
27.95 0.7249
27.975 0.7042
28 0.6796
28.025 0.6505
28.05 0.6205
28.075 0.5924
28.1 0.5729
28.125 0.5651
28.15 0.5664
28.175 0.5701
28.2 0.5781
28.225 0.5855
28.25 0.5905
28.275 0.5931
28.3 0.5932
28.325 0.5896
28.35 0.5852
28.375 0.583
28.4 0.5839
28.425 0.59
28.45 0.5981
28.475 0.6035
28.5 0.6058
28.525 0.606
28.55 0.6053
28.575 0.6047
28.6 0.6123
28.625 0.6338
28.65 0.6724
28.675 0.7289
28.7 0.8019
28.725 0.8841
28.75 0.9685
28.775 1.051
28.8 1.1302
28.825 1.2087
28.85 1.2856
28.875 1.3616
28.9 1.4381
28.925 1.5135
28.95 1.5867
28.975 1.6563
29 1.7209
29.025 1.78
29.05 1.8325
29.075 1.8774
29.1 1.9171
29.125 1.9514
29.15 1.9825
29.175 2.0102
29.2 2.033
29.225 2.053
29.25 2.0762
29.275 2.1048
29.3 2.1347
29.325 2.1599
29.35 2.1774
29.375 2.1885
29.4 2.1937
29.425 2.1926
29.45 2.1844
29.475 2.1709
29.5 2.1555
29.525 2.1486
29.55 2.1671
29.575 2.2009
29.6 2.2339
29.625 2.263
29.65 2.2865
29.675 2.3049
29.7 2.3184
29.725 2.3276
29.75 2.335
29.775 2.3422
29.8 2.3509
29.825 2.3634
29.85 2.3846
29.875 2.4163
29.9 2.4538
29.925 2.4889
29.95 2.517
29.975 2.5375
30 2.5514
30.025 2.5581
30.05 2.5577
30.075 2.5509
30.1 2.5388
30.125 2.5209
30.15 2.4965
30.175 2.4656
30.2 2.4281
30.225 2.3857
30.25 2.3413
30.275 2.2949
30.3 2.2482
30.325 2.2011
30.35 2.1515
30.375 2.0979
30.4 2.0419
30.425 1.9844
30.45 1.9287
30.475 1.8727
30.5 1.8157
30.525 1.755
30.55 1.6936
30.575 1.6343
30.6 1.5751
30.625 1.5174
30.65 1.4635
30.675 1.4164
30.7 1.3762
30.725 1.3383
30.75 1.303
30.775 1.2781
30.8 1.2753
30.825 1.2932
30.85 1.323
30.875 1.3599
30.9 1.4022
30.925 1.4566
30.95 1.5267
30.975 1.6051
31 1.6908
31.025 1.7826
31.05 1.8819
31.075 1.9882
31.1 2.094
31.125 2.194
31.15 2.2859
31.175 2.3686
31.2 2.4432
31.225 2.512
31.25 2.5766
31.275 2.6396
31.3 2.7022
31.325 2.7671
31.35 2.8327
31.375 2.8992
31.4 2.9681
31.425 3.0341
31.45 3.0956
31.475 3.1548
31.5 3.2113
31.525 3.2634
31.55 3.3092
31.575 3.3494
31.6 3.3832
31.625 3.4092
31.65 3.4277
31.675 3.44
31.7 3.4489
31.725 3.4579
31.75 3.4687
31.775 3.4793
31.8 3.4866
31.825 3.4876
31.85 3.4824
31.875 3.4728
31.9 3.4589
31.925 3.4413
31.95 3.4185
31.975 3.3912
32 3.3645
32.025 3.3422
32.05 3.3219
32.075 3.3057
32.1 3.2937
32.125 3.2824
32.15 3.2682
32.175 3.2498
32.2 3.2274
32.225 3.2017
32.25 3.1737
32.275 3.1433
32.3 3.1104
32.325 3.0773
32.35 3.0443
32.375 3.0122
32.4 2.9844
32.425 2.9615
32.45 2.9418
32.475 2.9223
32.5 2.9017
32.525 2.8783
32.55 2.8505
32.575 2.8181
32.6 2.7819
32.625 2.7418
32.65 2.697
32.675 2.6456
32.7 2.5873
32.725 2.525
32.75 2.4624
32.775 2.3987
32.8 2.3362
32.825 2.2756
32.85 2.2188
32.875 2.1666
32.9 2.1197
32.925 2.0743
32.95 2.0269
32.975 1.9772
33 1.9244
33.025 1.876
33.05 1.8302
33.075 1.7799
33.1 1.725
33.125 1.6645
33.15 1.5984
33.175 1.5278
33.2 1.454
33.225 1.3789
33.25 1.3078
33.275 1.2467
33.3 1.196
33.325 1.1506
33.35 1.1103
33.375 1.0737
33.4 1.0377
33.425 1.0044
33.45 0.9775
33.475 0.971
33.5 0.9856
33.525 1.0092
33.55 1.0367
33.575 1.0685
33.6 1.1077
33.625 1.1531
33.65 1.2034
33.675 1.259
33.7 1.3232
33.725 1.3967
33.75 1.4815
33.775 1.5778
33.8 1.6799
33.825 1.7865
33.85 1.8921
33.875 1.9922
33.9 2.0867
33.925 2.176
33.95 2.2578
33.975 2.3314
34 2.3972
34.025 2.4542
34.05 2.5034
34.075 2.5454
34.1 2.5796
34.125 2.6075
34.15 2.6289
34.175 2.6432
34.2 2.6509
34.225 2.6544
34.25 2.6559
34.275 2.6551
34.3 2.6501
34.325 2.6374
34.35 2.6176
34.375 2.5887
34.4 2.5525
34.425 2.5133
34.45 2.4838
34.475 2.465
34.5 2.4482
34.525 2.4276
34.55 2.3992
34.575 2.3623
34.6 2.3166
34.625 2.2614
34.65 2.1962
34.675 2.1205
34.7 2.0404
34.725 1.9594
34.75 1.8853
34.775 1.8272
34.8 1.7783
34.825 1.7334
34.85 1.6981
34.875 1.6681
34.9 1.6394
34.925 1.6108
34.95 1.5804
34.975 1.5453
35 1.5052
35.025 1.4587
35.05 1.4042
35.075 1.3414
35.1 1.2718
35.125 1.2009
35.15 1.1395
35.175 1.1043
35.2 1.0904
35.225 1.0834
35.25 1.083
35.275 1.09
35.3 1.1119
35.325 1.1486
35.35 1.1921
35.375 1.2353
35.4 1.2752
35.425 1.3098
35.45 1.34
35.475 1.3657
35.5 1.385
35.525 1.3976
35.55 1.4043
35.575 1.4093
35.6 1.4179
35.625 1.4328
35.65 1.4546
35.675 1.4882
35.7 1.5371
35.725 1.6059
35.75 1.6891
35.775 1.7803
35.8 1.8726
35.825 1.9628
35.85 2.053
35.875 2.1505
35.9 2.264
35.925 2.3922
35.95 2.5303
35.975 2.6707
36 2.8081
36.025 2.938
36.05 3.0601
36.075 3.1761
36.1 3.2869
36.125 3.3924
36.15 3.4913
36.175 3.5829
36.2 3.6677
36.225 3.7482
36.25 3.8249
36.275 3.8954
36.3 3.9597
36.325 4.0185
36.35 4.0718
36.375 4.1188
36.4 4.1578
36.425 4.1899
36.45 4.2155
36.475 4.2337
36.5 4.2453
36.525 4.2515
36.55 4.2522
36.575 4.2479
36.6 4.2396
36.625 4.226
36.65 4.2072
36.675 4.1835
36.7 4.1537
36.725 4.118
36.75 4.0773
36.775 4.0331
36.8 3.9858
36.825 3.9349
36.85 3.8778
36.875 3.8141
36.9 3.7438
36.925 3.6669
36.95 3.5862
36.975 3.5058
37 3.4295
37.025 3.3579
37.05 3.2935
37.075 3.2354
37.1 3.1824
37.125 3.1352
37.15 3.0999
37.175 3.079
37.2 3.0676
37.225 3.0553
37.25 3.0378
37.275 3.0163
37.3 2.9923
37.325 2.9665
37.35 2.9404
37.375 2.9149
37.4 2.8934
37.425 2.8799
37.45 2.8827
37.475 2.8993
37.5 2.9215
37.525 2.9439
37.55 2.9619
37.575 2.974
37.6 2.9786
37.625 2.9778
37.65 2.9713
37.675 2.9586
37.7 2.9401
37.725 2.9176
37.75 2.8954
37.775 2.8718
37.8 2.8453
37.825 2.8174
37.85 2.7898
37.875 2.7582
37.9 2.7221
37.925 2.6826
37.95 2.6404
37.975 2.5957
38 2.5531
38.025 2.5158
38.05 2.4899
38.075 2.4738
38.1 2.4611
38.125 2.4468
38.15 2.4285
38.175 2.4065
38.2 2.3795
38.225 2.3455
38.25 2.3065
38.275 2.2629
38.3 2.2206
38.325 2.1876
38.35 2.1661
38.375 2.1528
38.4 2.1431
38.425 2.1331
38.45 2.1227
38.475 2.1108
38.5 2.1006
38.525 2.0983
38.55 2.1019
38.575 2.1027
38.6 2.0993
38.625 2.0965
38.65 2.0948
38.675 2.0925
38.7 2.0826
38.725 2.0618
38.75 2.0325
38.775 1.9994
38.8 1.9657
38.825 1.9261
38.85 1.8789
38.875 1.8244
38.9 1.7652
38.925 1.7088
38.95 1.6597
38.975 1.6202
39 1.5895
39.025 1.5648
39.05 1.5402
39.075 1.5148
39.1 1.4865
39.125 1.4566
39.15 1.4231
39.175 1.386
39.2 1.348
39.225 1.3089
39.25 1.2691
39.275 1.2299
39.3 1.1921
39.325 1.1548
39.35 1.1184
39.375 1.0808
39.4 1.0418
39.425 1.0028
39.45 0.9617
39.475 0.9203
39.5 0.8809
39.525 0.8432
39.55 0.8037
39.575 0.7609
39.6 0.7172
39.625 0.6752
39.65 0.6382
39.675 0.6075
39.7 0.5835
39.725 0.5643
39.75 0.5498
39.775 0.5433
39.8 0.5491
39.825 0.5662
39.85 0.5921
39.875 0.6195
39.9 0.6462
39.925 0.6727
39.95 0.7021
39.975 0.7348
40 0.7671
40.025 0.799
40.05 0.8305
40.075 0.8666
40.1 0.9091
40.125 0.9543
40.15 0.9956
40.175 1.0307
40.2 1.0605
40.225 1.0849
40.25 1.1024
40.275 1.1122
40.3 1.1134
40.325 1.1068
40.35 1.0993
40.375 1.0982
40.4 1.0988
40.425 1.0923
40.45 1.0782
40.475 1.0609
40.5 1.0416
40.525 1.0195
40.55 0.9942
40.575 0.967
40.6 0.9395
40.625 0.9147
40.65 0.8927
40.675 0.8693
40.7 0.8433
40.725 0.8241
40.75 0.8212
40.775 0.828
40.8 0.8418
40.825 0.8618
40.85 0.8835
40.875 0.9033
40.9 0.9187
40.925 0.927
40.95 0.9337
40.975 0.9419
41 0.9596
41.025 0.9896
41.05 1.0246
41.075 1.0575
41.1 1.0855
41.125 1.1065
41.15 1.1204
41.175 1.1287
41.2 1.1287
41.225 1.1168
41.25 1.0975
41.275 1.0731
41.3 1.0427
41.325 1.0095
41.35 0.9759
41.375 0.9457
41.4 0.9181
41.425 0.8892
41.45 0.8531
41.475 0.8075
41.5 0.7537
41.525 0.6917
41.55 0.6237
41.575 0.5487
41.6 0.4687
41.625 0.3855
41.65 0.2994
41.675 0.2121
41.7 0.1274
41.725 0.051
41.75 -0.0171
41.775 -0.0829
41.8 -0.151
41.825 -0.2244
41.85 -0.2976
41.875 -0.3641
41.9 -0.4203
41.925 -0.4652
41.95 -0.5011
41.975 -0.5289
42 -0.5497
42.025 -0.5641
42.05 -0.5703
42.075 -0.5677
42.1 -0.5557
42.125 -0.5406
42.15 -0.5295
42.175 -0.5234
42.2 -0.5232
42.225 -0.5288
42.25 -0.5368
42.275 -0.5491
42.3 -0.5729
42.325 -0.6125
42.35 -0.6618
42.375 -0.7132
42.4 -0.7652
42.425 -0.8143
42.45 -0.8634
42.475 -0.912
42.5 -0.9633
42.525 -1.0202
42.55 -1.0847
42.575 -1.1577
42.6 -1.2407
42.625 -1.3306
42.65 -1.4276
42.675 -1.5256
42.7 -1.6137
42.725 -1.6885
42.75 -1.7464
42.775 -1.7922
42.8 -1.833
42.825 -1.8644
42.85 -1.8767
42.875 -1.8773
42.9 -1.8753
42.925 -1.874
42.95 -1.8693
42.975 -1.8585
43 -1.8476
43.025 -1.8401
43.05 -1.822
43.075 -1.7842
43.1 -1.7219
43.125 -1.6543
43.15 -1.5904
43.175 -1.5333
43.2 -1.4846
43.225 -1.4442
43.25 -1.414
43.275 -1.394
43.3 -1.3792
43.325 -1.3657
43.35 -1.3556
43.375 -1.3496
43.4 -1.3461
43.425 -1.3464
43.45 -1.3502
43.475 -1.3568
43.5 -1.3691
43.525 -1.3864
43.55 -1.4049
43.575 -1.4244
43.6 -1.4432
43.625 -1.4593
43.65 -1.475
43.675 -1.4918
43.7 -1.5136
43.725 -1.5432
43.75 -1.574
43.775 -1.608
43.8 -1.6532
43.825 -1.7052
43.85 -1.7614
43.875 -1.8233
43.9 -1.8903
43.925 -1.9646
43.95 -2.0485
43.975 -2.1398
44 -2.2305
44.025 -2.3204
44.05 -2.4072
44.075 -2.486
44.1 -2.5561
44.125 -2.6175
44.15 -2.6651
44.175 -2.6939
44.2 -2.7059
44.225 -2.7024
44.25 -2.6893
44.275 -2.6749
44.3 -2.6615
44.325 -2.6488
44.35 -2.6368
44.375 -2.6225
44.4 -2.6087
44.425 -2.5983
44.45 -2.5953
44.475 -2.602
44.5 -2.6152
44.525 -2.6284
44.55 -2.6383
44.575 -2.6391
44.6 -2.6284
44.625 -2.607
44.65 -2.5751
44.675 -2.5319
44.7 -2.4748
44.725 -2.407
44.75 -2.3359
44.775 -2.2665
44.8 -2.1997
44.825 -2.1325
44.85 -2.0643
44.875 -1.9925
44.9 -1.9161
44.925 -1.8366
44.95 -1.7518
44.975 -1.6652
45 -1.5867
45.025 -1.5217
45.05 -1.475
45.075 -1.4461
45.1 -1.4297
45.125 -1.423
45.15 -1.4286
45.175 -1.4437
45.2 -1.4674
45.225 -1.497
45.25 -1.5284
45.275 -1.5552
45.3 -1.5616
45.325 -1.5365
45.35 -1.4847
45.375 -1.4161
45.4 -1.3479
45.425 -1.2868
45.45 -1.2365
45.475 -1.1962
45.5 -1.1645
45.525 -1.1419
45.55 -1.1315
45.575 -1.1334
45.6 -1.1438
45.625 -1.1546
45.65 -1.1548
45.675 -1.1477
45.7 -1.1446
45.725 -1.1501
45.75 -1.1639
45.775 -1.1808
45.8 -1.2003
45.825 -1.2213
45.85 -1.2453
45.875 -1.2739
45.9 -1.3088
45.925 -1.3476
45.95 -1.3904
45.975 -1.435
46 -1.48
46.025 -1.5273
46.05 -1.5801
46.075 -1.6385
46.1 -1.7037
46.125 -1.7755
46.15 -1.8509
46.175 -1.9293
46.2 -2.0069
46.225 -2.078
46.25 -2.144
46.275 -2.2108
46.3 -2.2781
46.325 -2.3485
46.35 -2.4219
46.375 -2.4971
46.4 -2.5753
46.425 -2.6586
46.45 -2.742
46.475 -2.8256
46.5 -2.8989
46.525 -2.9431
46.55 -2.953
46.575 -2.9338
46.6 -2.8948
46.625 -2.8461
46.65 -2.8041
46.675 -2.774
46.7 -2.7529
46.725 -2.7408
46.75 -2.7367
46.775 -2.7374
46.8 -2.7405
46.825 -2.7458
46.85 -2.7486
46.875 -2.7489
46.9 -2.7451
46.925 -2.7351
46.95 -2.7221
46.975 -2.7133
47 -2.7101
47.025 -2.7091
47.05 -2.705
47.075 -2.6927
47.1 -2.6656
47.125 -2.6256
47.15 -2.5745
47.175 -2.5144
47.2 -2.4494
47.225 -2.3842
47.25 -2.3228
47.275 -2.2656
47.3 -2.2117
47.325 -2.1627
47.35 -2.1182
47.375 -2.0812
47.4 -2.051
47.425 -2.0247
47.45 -2.0012
47.475 -1.9814
47.5 -1.9692
47.525 -1.9642
47.55 -1.9654
47.575 -1.9692
47.6 -1.973
47.625 -1.9729
47.65 -1.9661
47.675 -1.9478
47.7 -1.9212
47.725 -1.8902
47.75 -1.8578
47.775 -1.831
47.8 -1.8133
47.825 -1.8072
47.85 -1.8099
47.875 -1.8158
47.9 -1.8237
47.925 -1.8271
47.95 -1.8247
47.975 -1.8176
48 -1.8025
48.025 -1.7813
48.05 -1.7574
48.075 -1.7324
48.1 -1.7084
48.125 -1.6879
48.15 -1.6702
48.175 -1.6566
48.2 -1.6476
48.225 -1.6439
48.25 -1.6439
48.275 -1.6467
48.3 -1.6542
48.325 -1.6676
48.35 -1.6842
48.375 -1.7016
48.4 -1.7229
48.425 -1.7503
48.45 -1.7842
48.475 -1.8223
48.5 -1.8629
48.525 -1.9046
48.55 -1.9422
48.575 -1.9679
48.6 -1.9792
48.625 -1.9756
48.65 -1.9568
48.675 -1.9297
48.7 -1.9002
48.725 -1.867
48.75 -1.8351
48.775 -1.8072
48.8 -1.7853
48.825 -1.7729
48.85 -1.7672
48.875 -1.7634
48.9 -1.7598
48.925 -1.7543
48.95 -1.7474
48.975 -1.7444
49 -1.7458
49.025 -1.7529
49.05 -1.765
49.075 -1.7774
49.1 -1.7848
49.125 -1.7729
49.15 -1.7207
49.175 -1.6349
49.2 -1.5395
49.225 -1.4476
49.25 -1.3625
49.275 -1.2859
49.3 -1.2189
49.325 -1.161
49.35 -1.1108
49.375 -1.0709
49.4 -1.0402
49.425 -1.0176
49.45 -1.0039
49.475 -0.9977
49.5 -0.9982
49.525 -1.0052
49.55 -1.0183
49.575 -1.0342
49.6 -1.0479
49.625 -1.0518
49.65 -1.0485
49.675 -1.0461
49.7 -1.0442
49.725 -1.0431
49.75 -1.0446
49.775 -1.0485
49.8 -1.0545
49.825 -1.0609
49.85 -1.0616
49.875 -1.0585
49.9 -1.0565
49.925 -1.0611
49.95 -1.0762
49.975 -1.101
50 -1.1282
50.025 -1.1509
50.05 -1.1641
50.075 -1.1699
50.1 -1.1697
50.125 -1.1653
50.15 -1.1542
50.175 -1.1395
50.2 -1.1237
50.225 -1.1048
50.25 -1.0907
50.275 -1.0818
50.3 -1.0767
50.325 -1.077
50.35 -1.0811
50.375 -1.0897
50.4 -1.1002
50.425 -1.1111
50.45 -1.1219
50.475 -1.1318
50.5 -1.1393
50.525 -1.1425
50.55 -1.1355
50.575 -1.1169
50.6 -1.0838
50.625 -1.0397
50.65 -0.9925
50.675 -0.9475
50.7 -0.9073
50.725 -0.8719
50.75 -0.8448
50.775 -0.8257
50.8 -0.8155
50.825 -0.8138
50.85 -0.8167
50.875 -0.8217
50.9 -0.8265
50.925 -0.8309
50.95 -0.8327
50.975 -0.8261
51 -0.811
51.025 -0.7905
51.05 -0.768
51.075 -0.7443
51.1 -0.7244
51.125 -0.709
51.15 -0.6988
51.175 -0.6932
51.2 -0.6926
51.225 -0.6974
51.25 -0.6991
51.275 -0.7002
51.3 -0.7024
51.325 -0.7028
51.35 -0.7
51.375 -0.6975
51.4 -0.6987
51.425 -0.7084
51.45 -0.7259
51.475 -0.748
51.5 -0.7703
51.525 -0.79
51.55 -0.8031
51.575 -0.8053
51.6 -0.7957
51.625 -0.7788
51.65 -0.7546
51.675 -0.7244
51.7 -0.6929
51.725 -0.6574
51.75 -0.6182
51.775 -0.5811
51.8 -0.5491
51.825 -0.5189
51.85 -0.4869
51.875 -0.4574
51.9 -0.4321
51.925 -0.4124
51.95 -0.4012
51.975 -0.3991
52 -0.4055
52.025 -0.4208
52.05 -0.4491
52.075 -0.4911
52.1 -0.5431
52.125 -0.6025
52.15 -0.6685
52.175 -0.7399
52.2 -0.8158
52.225 -0.8807
52.25 -0.9133
52.275 -0.9109
52.3 -0.8726
52.325 -0.8002
52.35 -0.709
52.375 -0.6109
52.4 -0.515
52.425 -0.4266
52.45 -0.3464
52.475 -0.2698
52.5 -0.1979
52.525 -0.1322
52.55 -0.0727
52.575 -0.02
52.6 0.024
52.625 0.0573
52.65 0.081
52.675 0.0964
52.7 0.1037
52.725 0.1032
52.75 0.097
52.775 0.0871
52.8 0.0732
52.825 0.056
52.85 0.0358
52.875 0.012
52.9 -0.0169
52.925 -0.0528
52.95 -0.0969
52.975 -0.1501
53 -0.212
53.025 -0.2827
53.05 -0.3622
53.075 -0.4452
53.1 -0.526
53.125 -0.6076
53.15 -0.6847
53.175 -0.7559
53.2 -0.8158
53.225 -0.8626
53.25 -0.9024
53.275 -0.9397
53.3 -0.9772
53.325 -1.0178
53.35 -1.0601
53.375 -1.097
53.4 -1.1199
53.425 -1.1222
53.45 -1.0971
53.475 -1.0441
53.5 -0.98
53.525 -0.9136
53.55 -0.8493
53.575 -0.7906
53.6 -0.7394
53.625 -0.6959
53.65 -0.6598
53.675 -0.6316
53.7 -0.6102
53.725 -0.5976
53.75 -0.5965
53.775 -0.6038
53.8 -0.6192
53.825 -0.642
53.85 -0.6705
53.875 -0.7036
53.9 -0.7416
53.925 -0.7758
53.95 -0.7868
53.975 -0.7647
54 -0.7272
54.025 -0.6864
54.05 -0.6446
54.075 -0.6046
54.1 -0.5716
54.125 -0.5447
54.15 -0.5206
54.175 -0.4922
54.2 -0.4553
54.225 -0.4114
54.25 -0.3642
54.275 -0.3152
54.3 -0.2656
54.325 -0.2164
54.35 -0.1695
54.375 -0.1288
54.4 -0.0983
54.425 -0.0803
54.45 -0.0736
54.475 -0.0761
54.5 -0.0854
54.525 -0.1031
54.55 -0.1295
54.575 -0.1635
54.6 -0.2067
54.625 -0.2563
54.65 -0.3083
54.675 -0.3609
54.7 -0.4184
54.725 -0.4804
54.75 -0.5459
54.775 -0.6106
54.8 -0.6657
54.825 -0.7075
54.85 -0.739
54.875 -0.7571
54.9 -0.7667
54.925 -0.7677
54.95 -0.7581
54.975 -0.7354
55 -0.7035
55.025 -0.666
55.05 -0.6323
55.075 -0.6063
55.1 -0.5889
55.125 -0.5759
55.15 -0.56
55.175 -0.5357
55.2 -0.5034
55.225 -0.4698
55.25 -0.4374
55.275 -0.4024
55.3 -0.3583
55.325 -0.3019
55.35 -0.2327
55.375 -0.1578
55.4 -0.0856
55.425 -0.0199
55.45 0.0364
55.475 0.083
55.5 0.1193
55.525 0.1463
55.55 0.1706
55.575 0.2041
55.6 0.2513
55.625 0.3095
55.65 0.369
55.675 0.4246
55.7 0.4819
55.725 0.5462
55.75 0.6155
55.775 0.6835
55.8 0.7465
55.825 0.8039
55.85 0.8601
55.875 0.918
55.9 0.9749
55.925 1.0296
55.95 1.0808
55.975 1.1268
56 1.1665
56.025 1.1983
56.05 1.2223
56.075 1.2408
56.1 1.254
56.125 1.2618
56.15 1.2629
56.175 1.259
56.2 1.2503
56.225 1.2351
56.25 1.2143
56.275 1.1881
56.3 1.1573
56.325 1.1245
56.35 1.0891
56.375 1.0511
56.4 1.0115
56.425 0.9708
56.45 0.9338
56.475 0.9
56.5 0.8673
56.525 0.8356
56.55 0.8013
56.575 0.7642
56.6 0.7284
56.625 0.7059
56.65 0.7019
56.675 0.7052
56.7 0.7145
56.725 0.7256
56.75 0.7301
56.775 0.7225
56.8 0.7054
56.825 0.6796
56.85 0.6463
56.875 0.6022
56.9 0.5484
56.925 0.492
56.95 0.4347
56.975 0.3759
57 0.315
57.025 0.2532
57.05 0.1933
57.075 0.1362
57.1 0.0852
57.125 0.0377
57.15 -0.0071
57.175 -0.0452
57.2 -0.0754
57.225 -0.0915
57.25 -0.098
57.275 -0.0995
57.3 -0.0982
57.325 -0.0887
57.35 -0.067
57.375 -0.0344
57.4 0.0057
57.425 0.0502
57.45 0.0954
57.475 0.1384
57.5 0.1787
57.525 0.2172
57.55 0.2523
57.575 0.2808
57.6 0.3009
57.625 0.3174
57.65 0.3286
57.675 0.3424
57.7 0.3695
57.725 0.4201
57.75 0.4859
57.775 0.5568
57.8 0.6216
57.825 0.6767
57.85 0.7244
57.875 0.7655
57.9 0.8031
57.925 0.8354
57.95 0.8599
57.975 0.8761
58 0.8855
58.025 0.8901
58.05 0.8883
58.075 0.8794
58.1 0.8632
58.125 0.8419
58.15 0.8183
58.175 0.7997
58.2 0.7892
58.225 0.7856
58.25 0.789
58.275 0.8004
58.3 0.8169
58.325 0.8336
58.35 0.8478
58.375 0.8585
58.4 0.8668
58.425 0.872
58.45 0.876
58.475 0.8807
58.5 0.8858
58.525 0.8852
58.55 0.8771
58.575 0.86
58.6 0.833
58.625 0.7975
58.65 0.7548
58.675 0.7085
58.7 0.6682
58.725 0.636
58.75 0.6048
58.775 0.5777
58.8 0.5621
58.825 0.5551
58.85 0.557
58.875 0.5652
58.9 0.5759
58.925 0.5844
58.95 0.5901
58.975 0.5939
59 0.5979
59.025 0.6084
59.05 0.6284
59.075 0.662
59.1 0.7124
59.125 0.7768
59.15 0.8451
59.175 0.9084
59.2 0.9671
59.225 1.0203
59.25 1.0663
59.275 1.105
59.3 1.1374
59.325 1.1623
59.35 1.1797
59.375 1.1889
59.4 1.1884
59.425 1.1793
59.45 1.1643
59.475 1.1469
59.5 1.1257
59.525 1.0998
59.55 1.0715
59.575 1.0471
59.6 1.0314
59.625 1.0194
59.65 1.0048
59.675 0.9854
59.7 0.9627
59.725 0.9399
59.75 0.9182
59.775 0.8955
59.8 0.8682
59.825 0.8352
59.85 0.7983
59.875 0.763
59.9 0.7391
59.925 0.7261
59.95 0.7176
59.975 0.7058
60 0.693
60.025 0.6863
60.05 0.6925
60.075 0.7159
60.1 0.7477
60.125 0.7793
60.15 0.8055
60.175 0.8247
60.2 0.8362
60.225 0.8404
60.25 0.8378
60.275 0.8291
60.3 0.8165
60.325 0.8029
60.35 0.7901
60.375 0.7799
60.4 0.7754
60.425 0.7736
60.45 0.7718
60.475 0.7722
60.5 0.7778
60.525 0.7922
60.55 0.813
60.575 0.8352
60.6 0.8553
60.625 0.8721
60.65 0.8843
60.675 0.89
60.7 0.8913
60.725 0.8888
60.75 0.8832
60.775 0.874
60.8 0.8644
60.825 0.8566
60.85 0.8495
60.875 0.841
60.9 0.8321
60.925 0.8246
60.95 0.8205
60.975 0.8194
61 0.8193
61.025 0.8153
61.05 0.806
61.075 0.7925
61.1 0.7745
61.125 0.7532
61.15 0.733
61.175 0.7189
61.2 0.7125
61.225 0.7052
61.25 0.691
61.275 0.6683
61.3 0.6354
61.325 0.5973
61.35 0.5648
61.375 0.5467
61.4 0.543
61.425 0.5457
61.45 0.5544
61.475 0.5681
61.5 0.58
61.525 0.5885
61.55 0.588
61.575 0.5791
61.6 0.5639
61.625 0.5425
61.65 0.5148
61.675 0.4799
61.7 0.4391
61.725 0.3953
61.75 0.3513
61.775 0.3025
61.8 0.246
61.825 0.1855
61.85 0.1282
61.875 0.0772
61.9 0.0258
61.925 -0.0305
61.95 -0.0871
61.975 -0.1339
62 -0.1685
62.025 -0.1958
62.05 -0.2215
62.075 -0.2486
62.1 -0.2792
62.125 -0.3129
62.15 -0.3432
62.175 -0.3693
62.2 -0.3948
62.225 -0.4203
62.25 -0.4469
62.275 -0.4725
62.3 -0.4948
62.325 -0.5123
62.35 -0.5286
62.375 -0.5444
62.4 -0.5578
62.425 -0.5651
62.45 -0.5696
62.475 -0.5739
62.5 -0.5779
62.525 -0.5802
62.55 -0.5819
62.575 -0.5842
62.6 -0.5855
62.625 -0.586
62.65 -0.586
62.675 -0.5883
62.7 -0.5977
62.725 -0.6139
62.75 -0.6358
62.775 -0.6632
62.8 -0.6958
62.825 -0.7316
62.85 -0.7708
62.875 -0.8128
62.9 -0.8542
62.925 -0.8915
62.95 -0.9069
62.975 -0.9003
63 -0.8786
63.025 -0.8521
63.05 -0.8231
63.075 -0.7934
63.1 -0.7651
63.125 -0.7389
63.15 -0.7125
63.175 -0.6871
63.2 -0.6648
63.225 -0.6458
63.25 -0.6327
63.275 -0.6197
63.3 -0.6049
63.325 -0.5947
63.35 -0.5877
63.375 -0.5843
63.4 -0.585
63.425 -0.5875
63.45 -0.5853
63.475 -0.573
63.5 -0.5372
63.525 -0.4672
63.55 -0.3875
63.575 -0.3121
63.6 -0.243
63.625 -0.1795
63.65 -0.1216
63.675 -0.0675
63.7 -0.0172
63.725 0.0286
63.75 0.0717
63.775 0.1096
63.8 0.1439
63.825 0.1737
63.85 0.2032
63.875 0.2317
63.9 0.257
63.925 0.2907
63.95 0.3382
63.975 0.3886
64 0.431
64.025 0.4618
64.05 0.4804
64.075 0.4886
64.1 0.4902
64.125 0.4877
64.15 0.483
64.175 0.4745
64.2 0.4634
64.225 0.4511
64.25 0.4351
64.275 0.411
64.3 0.3779
64.325 0.3355
64.35 0.2844
64.375 0.2279
64.4 0.1721
64.425 0.1152
64.45 0.0499
64.475 -0.0197
64.5 -0.0909
64.525 -0.1646
64.55 -0.2404
64.575 -0.307
64.6 -0.368
64.625 -0.4249
64.65 -0.4814
64.675 -0.5369
64.7 -0.5901
64.725 -0.6335
64.75 -0.6714
64.775 -0.7128
64.8 -0.7578
64.825 -0.8011
64.85 -0.8388
64.875 -0.8678
64.9 -0.8965
64.925 -0.9219
64.95 -0.9397
64.975 -0.9549
65 -0.9687
65.025 -0.9799
65.05 -0.9895
65.075 -0.9992
65.1 -1.0159
65.125 -1.0472
65.15 -1.0821
65.175 -1.1156
65.2 -1.1484
65.225 -1.1764
65.25 -1.1898
65.275 -1.1842
65.3 -1.1607
65.325 -1.1224
65.35 -1.0775
65.375 -1.0321
65.4 -0.992
65.425 -0.9618
65.45 -0.9407
65.475 -0.9251
65.5 -0.9148
65.525 -0.9105
65.55 -0.9098
65.575 -0.9117
65.6 -0.9171
65.625 -0.9266
65.65 -0.9389
65.675 -0.9494
65.7 -0.9609
65.725 -0.9722
65.75 -0.9789
65.775 -0.9781
65.8 -0.9726
65.825 -0.9716
65.85 -0.9773
65.875 -0.992
65.9 -1.0153
65.925 -1.0423
65.95 -1.0725
65.975 -1.1088
66 -1.1521
66.025 -1.2001
66.05 -1.2508
66.075 -1.3007
66.1 -1.3479
66.125 -1.3917
66.15 -1.4342
66.175 -1.4778
66.2 -1.5179
66.225 -1.5522
66.25 -1.5823
66.275 -1.6072
66.3 -1.6281
66.325 -1.646
66.35 -1.6596
66.375 -1.6723
66.4 -1.685
66.425 -1.6958
66.45 -1.7062
66.475 -1.723
66.5 -1.7445
66.525 -1.7644
66.55 -1.7749
66.575 -1.7808
66.6 -1.7865
66.625 -1.7878
66.65 -1.778
66.675 -1.7515
66.7 -1.7108
66.725 -1.6642
66.75 -1.6129
66.775 -1.5586
66.8 -1.5053
66.825 -1.4575
66.85 -1.4168
66.875 -1.3828
66.9 -1.356
66.925 -1.3353
66.95 -1.3137
66.975 -1.2918
67 -1.275
67.025 -1.2633
67.05 -1.2574
67.075 -1.2576
67.1 -1.2585
67.125 -1.2569
67.15 -1.2569
67.175 -1.2643
67.2 -1.2788
67.225 -1.2996
67.25 -1.3287
67.275 -1.3695
67.3 -1.4133
67.325 -1.4455
67.35 -1.4581
67.375 -1.462
67.4 -1.4619
67.425 -1.4542
67.45 -1.4276
67.475 -1.3877
67.5 -1.3452
67.525 -1.3083
67.55 -1.2708
67.575 -1.2245
67.6 -1.1726
67.625 -1.1206
67.65 -1.067
67.675 -1.0106
67.7 -0.9539
67.725 -0.9029
67.75 -0.8643
67.775 -0.8397
67.8 -0.8281
67.825 -0.8153
67.85 -0.802
67.875 -0.7868
67.9 -0.766
67.925 -0.743
67.95 -0.7224
67.975 -0.7059
68 -0.6932
68.025 -0.6871
68.05 -0.6876
68.075 -0.695
68.1 -0.7123
68.125 -0.7404
68.15 -0.776
68.175 -0.8194
68.2 -0.8728
68.225 -0.9335
68.25 -0.9975
68.275 -1.0628
68.3 -1.1309
68.325 -1.2003
68.35 -1.2714
68.375 -1.3452
68.4 -1.4154
68.425 -1.4776
68.45 -1.5326
68.475 -1.5798
68.5 -1.6164
68.525 -1.6402
68.55 -1.6532
68.575 -1.6638
68.6 -1.6755
68.625 -1.6884
68.65 -1.7021
68.675 -1.7144
68.7 -1.7251
68.725 -1.7368
68.75 -1.7496
68.775 -1.761
68.8 -1.7687
68.825 -1.7692
68.85 -1.7554
68.875 -1.7253
68.9 -1.6851
68.925 -1.6447
68.95 -1.6145
68.975 -1.6011
69 -1.5999
69.025 -1.6038
69.05 -1.6046
69.075 -1.603
69.1 -1.6
69.125 -1.5985
69.15 -1.5981
69.175 -1.6008
69.2 -1.6052
69.225 -1.6091
69.25 -1.6054
69.275 -1.595
69.3 -1.5879
69.325 -1.5867
69.35 -1.5885
69.375 -1.5898
69.4 -1.5874
69.425 -1.5823
69.45 -1.5781
69.475 -1.5768
69.5 -1.5798
69.525 -1.5876
69.55 -1.5947
69.575 -1.6005
69.6 -1.6059
69.625 -1.6074
69.65 -1.595
69.675 -1.5597
69.7 -1.502
69.725 -1.4337
69.75 -1.3663
69.775 -1.3022
69.8 -1.244
69.825 -1.1913
69.85 -1.1433
69.875 -1.0952
69.9 -1.0449
69.925 -0.9946
69.95 -0.9475
69.975 -0.9015
70 -0.8521
70.025 -0.7953
70.05 -0.7327
70.075 -0.6666
70.1 -0.5955
70.125 -0.5222
70.15 -0.4496
70.175 -0.3807
70.2 -0.3159
70.225 -0.2569
70.25 -0.2035
70.275 -0.1563
70.3 -0.1173
70.325 -0.0855
70.35 -0.0598
70.375 -0.0405
70.4 -0.0276
70.425 -0.0228
70.45 -0.0259
70.475 -0.034
70.5 -0.0444
70.525 -0.0551
70.55 -0.0655
70.575 -0.0767
70.6 -0.0947
70.625 -0.1247
70.65 -0.1688
70.675 -0.2208
70.7 -0.2761
70.725 -0.3347
70.75 -0.3984
70.775 -0.4706
70.8 -0.5504
70.825 -0.638
70.85 -0.7334
70.875 -0.8364
70.9 -0.9463
70.925 -1.0609
70.95 -1.1739
70.975 -1.2812
71 -1.3815
71.025 -1.47
71.05 -1.547
71.075 -1.6217
71.1 -1.703
71.125 -1.7912
71.15 -1.8777
71.175 -1.9525
71.2 -2.008
71.225 -2.0457
71.25 -2.0669
71.275 -2.0748
71.3 -2.07
71.325 -2.0549
71.35 -2.0264
71.375 -1.9886
71.4 -1.9412
71.425 -1.8861
71.45 -1.8277
71.475 -1.7689
71.5 -1.7094
71.525 -1.648
71.55 -1.5839
71.575 -1.5193
71.6 -1.4579
71.625 -1.3981
71.65 -1.3496
71.675 -1.3191
71.7 -1.3072
71.725 -1.313
71.75 -1.3312
71.775 -1.3535
71.8 -1.3729
71.825 -1.3824
71.85 -1.3846
71.875 -1.3845
71.9 -1.3824
71.925 -1.3791
71.95 -1.3729
71.975 -1.3592
72 -1.3397
72.025 -1.3259
72.05 -1.3297
72.075 -1.3489
72.1 -1.3767
72.125 -1.4074
72.15 -1.4359
72.175 -1.461
72.2 -1.4832
72.225 -1.5032
72.25 -1.5188
72.275 -1.5341
72.3 -1.549
72.325 -1.5648
72.35 -1.5837
72.375 -1.6058
72.4 -1.6292
72.425 -1.6534
72.45 -1.6738
72.475 -1.6792
72.5 -1.6668
72.525 -1.6555
72.55 -1.6501
72.575 -1.6494
72.6 -1.6535
72.625 -1.6601
72.65 -1.6681
72.675 -1.6784
72.7 -1.683
72.725 -1.6726
72.75 -1.6417
72.775 -1.595
72.8 -1.5406
72.825 -1.481
72.85 -1.4244
72.875 -1.3776
72.9 -1.3389
72.925 -1.3049
72.95 -1.2776
72.975 -1.2568
73 -1.2418
73.025 -1.235
73.05 -1.2378
73.075 -1.2499
73.1 -1.2716
73.125 -1.3016
73.15 -1.3382
73.175 -1.379
73.2 -1.4212
73.225 -1.4631
73.25 -1.5054
73.275 -1.5544
73.3 -1.6122
73.325 -1.6688
73.35 -1.6976
73.375 -1.6886
73.4 -1.6616
73.425 -1.6363
73.45 -1.6243
73.475 -1.6233
73.5 -1.6293
73.525 -1.6361
73.55 -1.6372
73.575 -1.633
73.6 -1.6261
73.625 -1.6189
73.65 -1.6135
73.675 -1.6101
73.7 -1.6049
73.725 -1.5983
73.75 -1.5941
73.775 -1.5952
73.8 -1.6012
73.825 -1.6118
73.85 -1.6254
73.875 -1.642
73.9 -1.6633
73.925 -1.6877
73.95 -1.7135
73.975 -1.7383
74 -1.7597
74.025 -1.7771
74.05 -1.7931
74.075 -1.806
74.1 -1.8176
74.125 -1.8329
74.15 -1.8554
74.175 -1.8801
74.2 -1.9055
74.225 -1.934
74.25 -1.9697
74.275 -2.0141
74.3 -2.0664
74.325 -2.117
74.35 -2.1609
74.375 -2.1981
74.4 -2.2295
74.425 -2.2569
74.45 -2.2809
74.475 -2.301
74.5 -2.3146
74.525 -2.318
74.55 -2.3051
74.575 -2.2828
74.6 -2.252
74.625 -2.2108
74.65 -2.1625
74.675 -2.1107
74.7 -2.0597
74.725 -2.01
74.75 -1.9634
74.775 -1.9206
74.8 -1.8816
74.825 -1.8455
74.85 -1.8108
74.875 -1.7773
74.9 -1.7478
74.925 -1.7189
74.95 -1.688
74.975 -1.6557
75 -1.6234
75.025 -1.594
75.05 -1.5691
75.075 -1.5488
75.1 -1.5341
75.125 -1.5252
75.15 -1.5227
75.175 -1.5271
75.2 -1.5351
75.225 -1.5431
75.25 -1.5504
75.275 -1.5565
75.3 -1.5607
75.325 -1.5658
75.35 -1.568
75.375 -1.5669
75.4 -1.5609
75.425 -1.5473
75.45 -1.5292
75.475 -1.5037
75.5 -1.4777
75.525 -1.4593
75.55 -1.4577
75.575 -1.4734
75.6 -1.5018
75.625 -1.5345
75.65 -1.5535
75.675 -1.5427
75.7 -1.5128
75.725 -1.4776
75.75 -1.438
75.775 -1.3935
75.8 -1.337
75.825 -1.2622
75.85 -1.1822
75.875 -1.1091
75.9 -1.0496
75.925 -1.011
75.95 -0.9887
75.975 -0.9794
76 -0.9812
76.025 -0.992
76.05 -1.0098
76.075 -1.0297
76.1 -1.0498
76.125 -1.0714
76.15 -1.0927
76.175 -1.1134
76.2 -1.1351
76.225 -1.1583
76.25 -1.1798
76.275 -1.1963
76.3 -1.2031
76.325 -1.1985
76.35 -1.1804
76.375 -1.1536
76.4 -1.1268
76.425 -1.1067
76.45 -1.0924
76.475 -1.0813
76.5 -1.0672
76.525 -1.0509
76.55 -1.0291
76.575 -1.0001
76.6 -0.9672
76.625 -0.9356
76.65 -0.8998
76.675 -0.8597
76.7 -0.8184
76.725 -0.7762
76.75 -0.7282
76.775 -0.669
76.8 -0.5953
76.825 -0.5086
76.85 -0.4177
76.875 -0.3304
76.9 -0.2518
76.925 -0.185
76.95 -0.1294
76.975 -0.0838
77 -0.0482
77.025 -0.0227
77.05 -0.0077
77.075 -0.0048
77.1 -0.0134
77.125 -0.0322
77.15 -0.0617
77.175 -0.102
77.2 -0.1533
77.225 -0.2147
77.25 -0.28
77.275 -0.3438
77.3 -0.4077
77.325 -0.4737
77.35 -0.5423
77.375 -0.6127
77.4 -0.6782
77.425 -0.7273
77.45 -0.755
77.475 -0.7683
77.5 -0.7764
77.525 -0.7798
77.55 -0.7766
77.575 -0.7666
77.6 -0.7512
77.625 -0.7353
77.65 -0.7211
77.675 -0.7104
77.7 -0.704
77.725 -0.7004
77.75 -0.7025
77.775 -0.7118
77.8 -0.7252
77.825 -0.7389
77.85 -0.7528
77.875 -0.7638
77.9 -0.7727
77.925 -0.7705
77.95 -0.7564
77.975 -0.7333
78 -0.7067
78.025 -0.6789
78.05 -0.6471
78.075 -0.6054
78.1 -0.5557
78.125 -0.5017
78.15 -0.4456
78.175 -0.3865
78.2 -0.3225
78.225 -0.2581
78.25 -0.1992
78.275 -0.1525
78.3 -0.1177
78.325 -0.0889
78.35 -0.0663
78.375 -0.0505
78.4 -0.037
78.425 -0.0226
78.45 -0.0096
78.475 -0.0014
78.5 -0.0009
78.525 -0.0093
78.55 -0.0255
78.575 -0.049
78.6 -0.0792
78.625 -0.1148
78.65 -0.1564
78.675 -0.2017
78.7 -0.2488
78.725 -0.2959
78.75 -0.3434
78.775 -0.3913
78.8 -0.4399
78.825 -0.4908
78.85 -0.5422
78.875 -0.5938
78.9 -0.6423
78.925 -0.6835
78.95 -0.7202
78.975 -0.76
79 -0.8045
79.025 -0.8494
79.05 -0.8934
79.075 -0.9358
79.1 -0.9714
79.125 -0.9902
79.15 -0.9894
79.175 -0.9683
79.2 -0.9354
79.225 -0.8975
79.25 -0.8517
79.275 -0.8025
79.3 -0.7542
79.325 -0.7089
79.35 -0.6703
79.375 -0.6411
79.4 -0.6223
79.425 -0.6126
79.45 -0.6094
79.475 -0.6097
79.5 -0.6128
79.525 -0.6193
79.55 -0.6314
79.575 -0.6484
79.6 -0.6705
79.625 -0.6934
79.65 -0.7122
79.675 -0.7271
79.7 -0.7387
79.725 -0.7406
79.75 -0.7193
79.775 -0.676
79.8 -0.6225
79.825 -0.5696
79.85 -0.5218
79.875 -0.4796
79.9 -0.4442
79.925 -0.4156
79.95 -0.3877
79.975 -0.3561
80 -0.3233
80.025 -0.2875
80.05 -0.2517
80.075 -0.2183
80.1 -0.1863
80.125 -0.1586
80.15 -0.134
80.175 -0.112
80.2 -0.0933
80.225 -0.0778
80.25 -0.0688
80.275 -0.0671
80.3 -0.069
80.325 -0.0731
80.35 -0.0772
80.375 -0.0815
80.4 -0.088
80.425 -0.0938
80.45 -0.0955
80.475 -0.0952
80.5 -0.0998
80.525 -0.1068
80.55 -0.1053
80.575 -0.0796
80.6 -0.0252
80.625 0.0401
80.65 0.1035
80.675 0.1637
80.7 0.2211
80.725 0.2737
80.75 0.3199
80.775 0.3555
80.8 0.3804
80.825 0.3953
80.85 0.4014
80.875 0.401
80.9 0.3973
80.925 0.3891
80.95 0.3746
80.975 0.3545
81 0.3295
81.025 0.3028
81.05 0.2769
81.075 0.2532
81.1 0.2271
81.125 0.1962
81.15 0.1596
81.175 0.12
81.2 0.0884
81.225 0.0859
81.25 0.117
81.275 0.1617
81.3 0.2129
81.325 0.2668
81.35 0.3158
81.375 0.36
81.4 0.3971
81.425 0.4273
81.45 0.4517
81.475 0.4699
81.5 0.48
81.525 0.483
81.55 0.4802
81.575 0.474
81.6 0.4637
81.625 0.4472
81.65 0.4254
81.675 0.3988
81.7 0.3671
81.725 0.3311
81.75 0.2903
81.775 0.2451
81.8 0.1962
81.825 0.1475
81.85 0.0978
81.875 0.0509
81.9 0.0118
81.925 -0.0102
81.95 -0.0119
81.975 0.0051
82 0.0342
82.025 0.0587
82.05 0.0733
82.075 0.0723
82.1 0.054
82.125 0.0263
82.15 -0.0092
82.175 -0.0463
82.2 -0.0764
82.225 -0.0849
82.25 -0.0662
82.275 -0.0336
82.3 0.0057
82.325 0.0424
82.35 0.0702
82.375 0.087
82.4 0.0955
82.425 0.0969
82.45 0.0898
82.475 0.0776
82.5 0.0688
82.525 0.0678
82.55 0.0721
82.575 0.0787
82.6 0.0822
82.625 0.0817
82.65 0.0781
82.675 0.0706
82.7 0.0568
82.725 0.0362
82.75 0.0102
82.775 -0.0228
82.8 -0.0621
82.825 -0.1055
82.85 -0.1416
82.875 -0.1495
82.9 -0.1272
82.925 -0.0831
82.95 -0.0245
82.975 0.0424
83 0.1075
83.025 0.1623
83.05 0.2106
83.075 0.2632
83.1 0.3187
83.125 0.3799
83.15 0.4438
83.175 0.5069
83.2 0.5743
83.225 0.653
83.25 0.7396
83.275 0.8207
83.3 0.8937
83.325 0.9579
83.35 1.0169
83.375 1.0694
83.4 1.1122
83.425 1.1451
83.45 1.1688
83.475 1.187
83.5 1.1991
83.525 1.208
83.55 1.2081
83.575 1.2011
83.6 1.1946
83.625 1.1855
83.65 1.1786
83.675 1.1752
83.7 1.1746
83.725 1.1714
83.75 1.1675
83.775 1.1647
83.8 1.1592
83.825 1.1493
83.85 1.1374
83.875 1.1274
83.9 1.1166
83.925 1.1071
83.95 1.0989
83.975 1.0863
84 1.0699
84.025 1.0488
84.05 1.0238
84.075 0.9975
84.1 0.9691
84.125 0.9336
84.15 0.8896
84.175 0.8399
84.2 0.7876
84.225 0.74
84.25 0.7011
84.275 0.6634
84.3 0.6205
84.325 0.5741
84.35 0.5283
84.375 0.492
84.4 0.4655
84.425 0.4435
84.45 0.4231
84.475 0.4064
84.5 0.3962
84.525 0.3956
84.55 0.4016
84.575 0.408
84.6 0.4154
84.625 0.4292
84.65 0.4545
84.675 0.494
84.7 0.5429
84.725 0.5955
84.75 0.6489
84.775 0.7002
84.8 0.7461
84.825 0.7827
84.85 0.8092
84.875 0.8265
84.9 0.8342
84.925 0.8325
84.95 0.8219
84.975 0.8052
85 0.7839
85.025 0.7602
85.05 0.7352
85.075 0.7172
85.1 0.7102
85.125 0.7136
85.15 0.7249
85.175 0.7434
85.2 0.7631
85.225 0.7852
85.25 0.8113
85.275 0.8425
85.3 0.8714
85.325 0.8976
85.35 0.9218
85.375 0.9422
85.4 0.9603
85.425 0.9789
85.45 1.0019
85.475 1.0265
85.5 1.0506
85.525 1.072
85.55 1.091
85.575 1.1053
85.6 1.1133
85.625 1.1113
85.65 1.1004
85.675 1.0863
85.7 1.0781
85.725 1.0834
85.75 1.1014
85.775 1.1289
85.8 1.1562
85.825 1.183
85.85 1.2093
85.875 1.2338
85.9 1.2563
85.925 1.2784
85.95 1.3005
85.975 1.3209
86 1.3372
86.025 1.3479
86.05 1.3537
86.075 1.3543
86.1 1.3488
86.125 1.3381
86.15 1.324
86.175 1.3087
86.2 1.2899
86.225 1.2667
86.25 1.2427
86.275 1.2244
86.3 1.2209
86.325 1.2308
86.35 1.2515
86.375 1.2812
86.4 1.3167
86.425 1.3556
86.45 1.3938
86.475 1.427
86.5 1.4525
86.525 1.4741
86.55 1.4937
86.575 1.5125
86.6 1.5316
86.625 1.5518
86.65 1.5708
86.675 1.5884
86.7 1.6068
86.725 1.6247
86.75 1.6442
86.775 1.6692
86.8 1.6966
86.825 1.7187
86.85 1.7315
86.875 1.7346
86.9 1.7302
86.925 1.7188
86.95 1.7008
86.975 1.6769
87 1.6472
87.025 1.6095
87.05 1.5638
87.075 1.5119
87.1 1.4542
87.125 1.3949
87.15 1.3418
87.175 1.2982
87.2 1.2609
87.225 1.2237
87.25 1.1859
87.275 1.1523
87.3 1.1254
87.325 1.1012
87.35 1.0748
87.375 1.0442
87.4 1.009
87.425 0.9724
87.45 0.937
87.475 0.8978
87.5 0.8507
87.525 0.7974
87.55 0.7423
87.575 0.6955
87.6 0.6688
87.625 0.6658
87.65 0.6787
87.675 0.7006
87.7 0.7331
87.725 0.7813
87.75 0.835
87.775 0.8847
87.8 0.9256
87.825 0.9565
87.85 0.9782
87.875 0.9954
87.9 1.0036
87.925 0.9988
87.95 0.9863
87.975 0.9778
88 0.9674
88.025 0.949
88.05 0.9278
88.075 0.9073
88.1 0.8871
88.125 0.8696
88.15 0.8509
88.175 0.8303
88.2 0.8089
88.225 0.7865
88.25 0.7629
88.275 0.7381
88.3 0.7097
88.325 0.6761
88.35 0.6357
88.375 0.5848
88.4 0.5244
88.425 0.4569
88.45 0.3875
88.475 0.3209
88.5 0.2681
88.525 0.2417
88.55 0.2353
88.575 0.2404
88.6 0.2581
88.625 0.2924
88.65 0.343
88.675 0.4058
88.7 0.4777
88.725 0.554
88.75 0.6281
88.775 0.6993
88.8 0.7676
88.825 0.8342
88.85 0.9012
88.875 0.9678
88.9 1.0317
88.925 1.0908
88.95 1.1422
88.975 1.185
89 1.2192
89.025 1.2428
89.05 1.2556
89.075 1.2592
89.1 1.2552
89.125 1.2445
89.15 1.2256
89.175 1.2015
89.2 1.1769
89.225 1.1528
89.25 1.1425
89.275 1.154
89.3 1.1814
89.325 1.2093
89.35 1.2341
89.375 1.2574
89.4 1.283
89.425 1.3115
89.45 1.3378
89.475 1.36
89.5 1.3789
89.525 1.3937
89.55 1.4013
89.575 1.401
89.6 1.3933
89.625 1.3803
89.65 1.367
89.675 1.3578
89.7 1.3507
89.725 1.3426
89.75 1.3352
89.775 1.3296
89.8 1.3209
89.825 1.3076
89.85 1.2891
89.875 1.2683
89.9 1.2544
89.925 1.2547
89.95 1.277
89.975 1.3235
90 1.3857
90.025 1.4541
90.05 1.5249
90.075 1.5928
90.1 1.6556
90.125 1.7107
90.15 1.7569
90.175 1.7922
90.2 1.8205
90.225 1.8436
90.25 1.8595
90.275 1.8661
90.3 1.8624
90.325 1.851
90.35 1.8344
90.375 1.8135
90.4 1.79
90.425 1.7654
90.45 1.7372
90.475 1.7044
90.5 1.6708
90.525 1.6357
90.55 1.602
90.575 1.5765
90.6 1.559
90.625 1.548
90.65 1.5413
90.675 1.5435
90.7 1.5589
90.725 1.5804
90.75 1.6044
90.775 1.6319
90.8 1.6654
90.825 1.703
90.85 1.741
90.875 1.7757
90.9 1.807
90.925 1.8366
90.95 1.8612
90.975 1.8765
91 1.8837
91.025 1.8864
91.05 1.8913
91.075 1.9034
91.1 1.9225
91.125 1.944
91.15 1.9637
91.175 1.9756
91.2 1.9778
91.225 1.9721
91.25 1.958
91.275 1.9348
91.3 1.9027
91.325 1.8636
91.35 1.8194
91.375 1.7733
91.4 1.7287
91.425 1.6905
91.45 1.653
91.475 1.6143
91.5 1.572
91.525 1.5267
91.55 1.4786
91.575 1.4228
91.6 1.3609
91.625 1.2949
91.65 1.2248
91.675 1.1493
91.7 1.0734
91.725 0.9981
91.75 0.9181
91.775 0.8324
91.8 0.7488
91.825 0.669
91.85 0.5977
91.875 0.5466
91.9 0.5165
91.925 0.4957
91.95 0.479
91.975 0.4636
92 0.4505
92.025 0.444
92.05 0.4487
92.075 0.4619
92.1 0.4758
92.125 0.491
92.15 0.5086
92.175 0.5272
92.2 0.5449
92.225 0.5584
92.25 0.5664
92.275 0.5687
92.3 0.5682
92.325 0.5656
92.35 0.5634
92.375 0.5638
92.4 0.5702
92.425 0.5841
92.45 0.5956
92.475 0.5983
92.5 0.5954
92.525 0.5893
92.55 0.5803
92.575 0.5695
92.6 0.5564
92.625 0.5472
92.65 0.5511
92.675 0.5782
92.7 0.6305
92.725 0.6971
92.75 0.764
92.775 0.8235
92.8 0.8748
92.825 0.9188
92.85 0.9556
92.875 0.9845
92.9 1.0059
92.925 1.0197
92.95 1.0279
92.975 1.0324
93 1.032
93.025 1.0273
93.05 1.0198
93.075 1.0159
93.1 1.017
93.125 1.0251
93.15 1.046
93.175 1.0779
93.2 1.1303
93.225 1.204
93.25 1.2786
93.275 1.3453
93.3 1.4075
93.325 1.4625
93.35 1.508
93.375 1.5529
93.4 1.5993
93.425 1.6459
93.45 1.69
93.475 1.7252
93.5 1.753
93.525 1.7757
93.55 1.7939
93.575 1.8091
93.6 1.8227
93.625 1.8357
93.65 1.845
93.675 1.8512
93.7 1.8526
93.725 1.8513
93.75 1.8466
93.775 1.8386
93.8 1.827
93.825 1.8138
93.85 1.8023
93.875 1.7986
93.9 1.7973
93.925 1.7937
93.95 1.7876
93.975 1.7791
94 1.7673
94.025 1.7508
94.05 1.7293
94.075 1.7045
94.1 1.6807
94.125 1.6599
94.15 1.638
94.175 1.61
94.2 1.5732
94.225 1.5266
94.25 1.4711
94.275 1.4098
94.3 1.3473
94.325 1.2866
94.35 1.2291
94.375 1.1689
94.4 1.101
94.425 1.0238
94.45 0.9425
94.475 0.8637
94.5 0.7939
94.525 0.7372
94.55 0.6907
94.575 0.6522
94.6 0.6245
94.625 0.6031
94.65 0.5813
94.675 0.5568
94.7 0.5281
94.725 0.4925
94.75 0.4525
94.775 0.4118
94.8 0.3726
94.825 0.3337
94.85 0.2935
94.875 0.2516
94.9 0.2069
94.925 0.1593
94.95 0.1103
94.975 0.0624
95 0.0157
95.025 -0.0325
95.05 -0.0793
95.075 -0.1253
95.1 -0.1748
95.125 -0.2249
95.15 -0.276
95.175 -0.3227
95.2 -0.3672
95.225 -0.4081
95.25 -0.4452
95.275 -0.4787
95.3 -0.5108
95.325 -0.5389
95.35 -0.5586
95.375 -0.5671
95.4 -0.5655
95.425 -0.5524
95.45 -0.5294
95.475 -0.4986
95.5 -0.4654
95.525 -0.435
95.55 -0.4082
95.575 -0.3802
95.6 -0.3505
95.625 -0.3186
95.65 -0.2861
95.675 -0.2582
95.7 -0.2349
95.725 -0.2176
95.75 -0.2075
95.775 -0.2035
95.8 -0.2066
95.825 -0.2164
95.85 -0.2303
95.875 -0.2492
95.9 -0.2741
95.925 -0.3045
95.95 -0.3372
95.975 -0.3694
96 -0.3988
96.025 -0.4218
96.05 -0.4354
96.075 -0.4418
96.1 -0.4462
96.125 -0.4459
96.15 -0.4396
96.175 -0.4335
96.2 -0.4337
96.225 -0.4442
96.25 -0.4662
96.275 -0.494
96.3 -0.5197
96.325 -0.5433
96.35 -0.5583
96.375 -0.5594
96.4 -0.5456
96.425 -0.509
96.45 -0.4559
96.475 -0.3923
96.5 -0.313
96.525 -0.2048
96.55 -0.0761
96.575 0.0612
96.6 0.1933
96.625 0.318
96.65 0.431
96.675 0.5347
96.7 0.6286
96.725 0.712
96.75 0.7844
96.775 0.8527
96.8 0.9148
96.825 0.9672
96.85 1.0099
96.875 1.0417
96.9 1.0639
96.925 1.0801
96.95 1.0897
96.975 1.0905
97 1.0822
97.025 1.0661
97.05 1.0438
97.075 1.0144
97.1 0.9797
97.125 0.943
97.15 0.9035
97.175 0.8628
97.2 0.8251
97.225 0.794
97.25 0.7708
97.275 0.7489
97.3 0.7245
97.325 0.7007
97.35 0.679
97.375 0.6601
97.4 0.646
97.425 0.6363
97.45 0.6277
97.475 0.6187
97.5 0.6067
97.525 0.5891
97.55 0.5658
97.575 0.5385
97.6 0.5075
97.625 0.4714
97.65 0.4267
97.675 0.3759
97.7 0.3244
97.725 0.276
97.75 0.2355
97.775 0.197
97.8 0.1546
97.825 0.1076
97.85 0.0583
97.875 0.0134
97.9 -0.0209
97.925 -0.0506
97.95 -0.0829
97.975 -0.1177
98 -0.1485
98.025 -0.1659
98.05 -0.1757
98.075 -0.1814
98.1 -0.1831
98.125 -0.1765
98.15 -0.1636
98.175 -0.1444
98.2 -0.1149
98.225 -0.0747
98.25 -0.0146
98.275 0.0614
98.3 0.1462
98.325 0.2315
98.35 0.3133
98.375 0.3935
98.4 0.4737
98.425 0.5524
98.45 0.6275
98.475 0.6964
98.5 0.7582
98.525 0.813
98.55 0.8613
98.575 0.9041
98.6 0.942
98.625 0.977
98.65 1.0113
98.675 1.047
98.7 1.0813
98.725 1.1137
98.75 1.1416
98.775 1.1631
98.8 1.178
98.825 1.1871
98.85 1.1901
98.875 1.1871
98.9 1.1784
98.925 1.1625
98.95 1.139
98.975 1.108
99 1.0705
99.025 1.0276
99.05 0.9844
99.075 0.945
99.1 0.9048
99.125 0.8626
99.15 0.819
99.175 0.7721
99.2 0.7248
99.225 0.6757
99.25 0.6236
99.275 0.5695
99.3 0.517
99.325 0.4644
99.35 0.4138
99.375 0.3657
99.4 0.3218
99.425 0.2795
99.45 0.2302
99.475 0.173
99.5 0.1091
99.525 0.0401
99.55 -0.0319
99.575 -0.1019
99.6 -0.1658
99.625 -0.2214
99.65 -0.2701
99.675 -0.3155
99.7 -0.3542
99.725 -0.383
99.75 -0.3977
99.775 -0.4013
99.8 -0.3969
99.825 -0.3791
99.85 -0.3485
99.875 -0.3233
99.9 -0.3102
99.925 -0.3059
99.95 -0.3103
99.975 -0.3197
100 -0.3239
