# Supplementary material for: Uptake of N2O5 by aqueous aerosol unveiled using chemically accurate many-body potentials
Source: Nat Commun. 2022 Mar 10;13:1266. doi: 10.1038/s41467-022-28697-8 (PMC8913772; doi:10.1038/s41467-022-28697-8)
Supplement: Supplementary file 3 — Source Data [file 41467_2022_28697_MOESM3_ESM.zip › n2o5-uptake-data/Fig2/scattering/rep02run10/relcom_gds.dat]

0.025 12.0054
0.05 11.9814
0.075 11.9573
0.1 11.9333
0.125 11.9092
0.15 11.8851
0.175 11.861
0.2 11.8369
0.225 11.8127
0.25 11.7885
0.275 11.7643
0.3 11.7401
0.325 11.7159
0.35 11.6917
0.375 11.6674
0.4 11.6431
0.425 11.6188
0.45 11.5945
0.475 11.5701
0.5 11.5457
0.525 11.5212
0.55 11.4968
0.575 11.4723
0.6 11.4477
0.625 11.4231
0.65 11.3985
0.675 11.3738
0.7 11.3491
0.725 11.3244
0.75 11.2996
0.775 11.2747
0.8 11.2498
0.825 11.2249
0.85 11.1999
0.875 11.1749
0.9 11.1499
0.925 11.1249
0.95 11.0998
0.975 11.0748
1 11.0497
1.025 11.0246
1.05 10.9995
1.075 10.9743
1.1 10.9492
1.125 10.9241
1.15 10.8989
1.175 10.8737
1.2 10.8485
1.225 10.8232
1.25 10.798
1.275 10.7727
1.3 10.7474
1.325 10.722
1.35 10.6967
1.375 10.6713
1.4 10.6459
1.425 10.6205
1.45 10.595
1.475 10.5695
1.5 10.5439
1.525 10.5183
1.55 10.4927
1.575 10.467
1.6 10.4413
1.625 10.4155
1.65 10.3897
1.675 10.3639
1.7 10.338
1.725 10.312
1.75 10.2861
1.775 10.2601
1.8 10.234
1.825 10.2079
1.85 10.1818
1.875 10.1556
1.9 10.1293
1.925 10.103
1.95 10.0766
1.975 10.0501
2 10.0236
2.025 9.9969
2.05 9.9701
2.075 9.9432
2.1 9.9162
2.125 9.8892
2.15 9.862
2.175 9.8348
2.2 9.8074
2.225 9.78
2.25 9.7525
2.275 9.7249
2.3 9.6973
2.325 9.6696
2.35 9.6418
2.375 9.6141
2.4 9.5863
2.425 9.5584
2.45 9.5306
2.475 9.5027
2.5 9.4749
2.525 9.4471
2.55 9.4192
2.575 9.3913
2.6 9.3633
2.625 9.3353
2.65 9.3072
2.675 9.2792
2.7 9.2513
2.725 9.2234
2.75 9.1956
2.775 9.1678
2.8 9.1402
2.825 9.1126
2.85 9.085
2.875 9.0575
2.9 9.03
2.925 9.0024
2.95 8.9748
2.975 8.9472
3 8.9195
3.025 8.8918
3.05 8.8641
3.075 8.8363
3.1 8.8084
3.125 8.7806
3.15 8.7526
3.175 8.7246
3.2 8.6966
3.225 8.6684
3.25 8.6402
3.275 8.6119
3.3 8.5836
3.325 8.5551
3.35 8.5267
3.375 8.4981
3.4 8.4694
3.425 8.4407
3.45 8.4119
3.475 8.383
3.5 8.354
3.525 8.3249
3.55 8.2957
3.575 8.2665
3.6 8.2372
3.625 8.2078
3.65 8.1784
3.675 8.1489
3.7 8.1193
3.725 8.0898
3.75 8.0602
3.775 8.0306
3.8 8.0009
3.825 7.9712
3.85 7.9414
3.875 7.9115
3.9 7.8815
3.925 7.8515
3.95 7.8215
3.975 7.7914
4 7.7612
4.025 7.7309
4.05 7.7007
4.075 7.6705
4.1 7.6402
4.125 7.6099
4.15 7.5795
4.175 7.5491
4.2 7.5186
4.225 7.4881
4.25 7.4574
4.275 7.4266
4.3 7.3956
4.325 7.3646
4.35 7.3335
4.375 7.3023
4.4 7.2711
4.425 7.2397
4.45 7.2082
4.475 7.1767
4.5 7.1448
4.525 7.1127
4.55 7.0804
4.575 7.0478
4.6 7.015
4.625 6.9818
4.65 6.9487
4.675 6.9154
4.7 6.8818
4.725 6.848
4.75 6.8138
4.775 6.7791
4.8 6.7441
4.825 6.7089
4.85 6.6732
4.875 6.6371
4.9 6.6006
4.925 6.5635
4.95 6.5258
4.975 6.4877
5 6.4492
5.025 6.4101
5.05 6.3706
5.075 6.3304
5.1 6.29
5.125 6.2492
5.15 6.2083
5.175 6.167
5.2 6.1252
5.225 6.0831
5.25 6.0409
5.275 5.9983
5.3 5.9557
5.325 5.9127
5.35 5.8693
5.375 5.8253
5.4 5.7808
5.425 5.7361
5.45 5.6912
5.475 5.646
5.5 5.6005
5.525 5.5543
5.55 5.5077
5.575 5.4605
5.6 5.4126
5.625 5.3644
5.65 5.3156
5.675 5.2658
5.7 5.215
5.725 5.1632
5.75 5.1103
5.775 5.0561
5.8 5.0002
5.825 4.9431
5.85 4.8845
5.875 4.8245
5.9 4.763
5.925 4.7002
5.95 4.636
5.975 4.5704
6 4.5035
6.025 4.4354
6.05 4.3658
6.075 4.2949
6.1 4.2226
6.125 4.1485
6.15 4.0722
6.175 3.9941
6.2 3.9138
6.225 3.8307
6.25 3.7457
6.275 3.6588
6.3 3.5703
6.325 3.4798
6.35 3.3876
6.375 3.2937
6.4 3.1976
6.425 3.0997
6.45 3.0004
6.475 2.8997
6.5 2.7976
6.525 2.6938
6.55 2.5883
6.575 2.4811
6.6 2.372
6.625 2.2605
6.65 2.1468
6.675 2.0305
6.7 1.9117
6.725 1.7896
6.75 1.6633
6.775 1.5322
6.8 1.3966
6.825 1.2575
6.85 1.1223
6.875 1.002
6.9 0.8922
6.925 0.7875
6.95 0.6878
6.975 0.5944
7 0.5057
7.025 0.4189
7.05 0.3303
7.075 0.2381
7.1 0.1463
7.125 0.0583
7.15 -0.019
7.175 -0.0815
7.2 -0.1287
7.225 -0.1634
7.25 -0.1884
7.275 -0.2122
7.3 -0.2357
7.325 -0.2585
7.35 -0.2802
7.375 -0.2986
7.4 -0.3116
7.425 -0.3207
7.45 -0.3308
7.475 -0.3449
7.5 -0.3663
7.525 -0.3954
7.55 -0.4322
7.575 -0.4742
7.6 -0.5189
7.625 -0.5563
7.65 -0.5792
7.675 -0.5932
7.7 -0.6022
7.725 -0.6089
7.75 -0.6174
7.775 -0.6264
7.8 -0.6322
7.825 -0.6183
7.85 -0.5723
7.875 -0.5092
7.9 -0.4419
7.925 -0.3737
7.95 -0.3036
7.975 -0.2354
8 -0.1724
8.025 -0.1174
8.05 -0.0696
8.075 -0.0321
8.1 -0.0058
8.125 0.0093
8.15 0.0119
8.175 0.0038
8.2 -0.01
8.225 -0.0272
8.25 -0.0497
8.275 -0.0797
8.3 -0.1138
8.325 -0.1491
8.35 -0.1854
8.375 -0.2208
8.4 -0.2543
8.425 -0.2789
8.45 -0.2872
8.475 -0.2865
8.5 -0.2861
8.525 -0.2901
8.55 -0.2994
8.575 -0.318
8.6 -0.3432
8.625 -0.3696
8.65 -0.3885
8.675 -0.3923
8.7 -0.3858
8.725 -0.3747
8.75 -0.3635
8.775 -0.3534
8.8 -0.3415
8.825 -0.326
8.85 -0.3126
8.875 -0.3025
8.9 -0.2983
8.925 -0.3022
8.95 -0.3135
8.975 -0.3316
9 -0.3565
9.025 -0.3874
9.05 -0.4235
9.075 -0.4646
9.1 -0.5115
9.125 -0.5639
9.15 -0.6231
9.175 -0.6882
9.2 -0.7568
9.225 -0.8229
9.25 -0.8854
9.275 -0.9478
9.3 -1.0109
9.325 -1.0783
9.35 -1.1494
9.375 -1.2246
9.4 -1.2972
9.425 -1.365
9.45 -1.4307
9.475 -1.4903
9.5 -1.5437
9.525 -1.5928
9.55 -1.6336
9.575 -1.6587
9.6 -1.6701
9.625 -1.6688
9.65 -1.6556
9.675 -1.6375
9.7 -1.6195
9.725 -1.5998
9.75 -1.5758
9.775 -1.5502
9.8 -1.5262
9.825 -1.5024
9.85 -1.4802
9.875 -1.4604
9.9 -1.4391
9.925 -1.4104
9.95 -1.3737
9.975 -1.3293
10 -1.2809
10.025 -1.23
10.05 -1.1748
10.075 -1.1185
10.1 -1.0668
10.125 -1.0227
10.15 -0.9884
10.175 -0.9641
10.2 -0.9492
10.225 -0.9439
10.25 -0.9482
10.275 -0.9597
10.3 -0.9767
10.325 -0.9986
10.35 -1.0275
10.375 -1.0655
10.4 -1.1118
10.425 -1.1633
10.45 -1.2196
10.475 -1.2767
10.5 -1.3316
10.525 -1.3861
10.55 -1.4418
10.575 -1.4938
10.6 -1.5414
10.625 -1.5848
10.65 -1.6216
10.675 -1.6498
10.7 -1.6682
10.725 -1.6774
10.75 -1.6804
10.775 -1.677
10.8 -1.6697
10.825 -1.6586
10.85 -1.6457
10.875 -1.636
10.9 -1.6326
10.925 -1.6386
10.95 -1.6542
10.975 -1.6721
11 -1.6833
11.025 -1.6977
11.05 -1.7201
11.075 -1.7508
11.1 -1.782
11.125 -1.8126
11.15 -1.8533
11.175 -1.9038
11.2 -1.9652
11.225 -2.0368
11.25 -2.1142
11.275 -2.1978
11.3 -2.2828
11.325 -2.367
11.35 -2.4448
11.375 -2.5131
11.4 -2.5617
11.425 -2.5865
11.45 -2.5932
11.475 -2.5912
11.5 -2.5808
11.525 -2.5631
11.55 -2.5353
11.575 -2.4953
11.6 -2.4466
11.625 -2.3919
11.65 -2.332
11.675 -2.268
11.7 -2.2004
11.725 -2.1343
11.75 -2.0744
11.775 -2.0243
11.8 -1.9849
11.825 -1.9565
11.85 -1.9391
11.875 -1.9323
11.9 -1.9333
11.925 -1.9315
11.95 -1.9206
11.975 -1.9038
12 -1.8881
12.025 -1.8773
12.05 -1.8694
12.075 -1.8623
12.1 -1.8537
12.125 -1.8471
12.15 -1.8449
12.175 -1.8484
12.2 -1.8543
12.225 -1.858
12.25 -1.8533
12.275 -1.8411
12.3 -1.8218
12.325 -1.8019
12.35 -1.7845
12.375 -1.7685
12.4 -1.7519
12.425 -1.7358
12.45 -1.7236
12.475 -1.7157
12.5 -1.7119
12.525 -1.7136
12.55 -1.7224
12.575 -1.7384
12.6 -1.7624
12.625 -1.7911
12.65 -1.8151
12.675 -1.8212
12.7 -1.8117
12.725 -1.7964
12.75 -1.7762
12.775 -1.7564
12.8 -1.7396
12.825 -1.7217
12.85 -1.7009
12.875 -1.6836
12.9 -1.6668
12.925 -1.6366
12.95 -1.5989
12.975 -1.5605
13 -1.5291
13.025 -1.5091
13.05 -1.4984
13.075 -1.4958
13.1 -1.5015
13.125 -1.5157
13.15 -1.5365
13.175 -1.5626
13.2 -1.5938
13.225 -1.6287
13.25 -1.6591
13.275 -1.673
13.3 -1.6664
13.325 -1.6485
13.35 -1.6235
13.375 -1.5872
13.4 -1.5439
13.425 -1.4964
13.45 -1.4471
13.475 -1.4012
13.5 -1.3631
13.525 -1.3325
13.55 -1.3168
13.575 -1.3166
13.6 -1.3254
13.625 -1.341
13.65 -1.3635
13.675 -1.3916
13.7 -1.4245
13.725 -1.4602
13.75 -1.4949
13.775 -1.5258
13.8 -1.5503
13.825 -1.569
13.85 -1.5817
13.875 -1.5889
13.9 -1.5935
13.925 -1.5975
13.95 -1.603
13.975 -1.6081
14 -1.6142
14.025 -1.6225
14.05 -1.6364
14.075 -1.6574
14.1 -1.6858
14.125 -1.7221
14.15 -1.7636
14.175 -1.8005
14.2 -1.8214
14.225 -1.8195
14.25 -1.7996
14.275 -1.7744
14.3 -1.7483
14.325 -1.716
14.35 -1.6776
14.375 -1.632
14.4 -1.5828
14.425 -1.5346
14.45 -1.4913
14.475 -1.4579
14.5 -1.4383
14.525 -1.4343
14.55 -1.4459
14.575 -1.4716
14.6 -1.5083
14.625 -1.55
14.65 -1.5881
14.675 -1.6187
14.7 -1.6447
14.725 -1.6646
14.75 -1.6752
14.775 -1.6723
14.8 -1.6536
14.825 -1.6238
14.85 -1.5899
14.875 -1.5547
14.9 -1.5172
14.925 -1.4784
14.95 -1.4363
14.975 -1.3923
15 -1.3515
15.025 -1.3098
15.05 -1.2666
15.075 -1.2226
15.1 -1.1809
15.125 -1.1488
15.15 -1.1269
15.175 -1.1175
15.2 -1.1221
15.225 -1.1416
15.25 -1.1747
15.275 -1.2117
15.3 -1.241
15.325 -1.2575
15.35 -1.2686
15.375 -1.2873
15.4 -1.315
15.425 -1.3523
15.45 -1.3928
15.475 -1.4341
15.5 -1.4777
15.525 -1.527
15.55 -1.5765
15.575 -1.621
15.6 -1.6574
15.625 -1.6869
15.65 -1.7192
15.675 -1.7535
15.7 -1.7812
15.725 -1.7977
15.75 -1.8032
15.775 -1.794
15.8 -1.7707
15.825 -1.7376
15.85 -1.6961
15.875 -1.6491
15.9 -1.5967
15.925 -1.5424
15.95 -1.4851
15.975 -1.4289
16 -1.3722
16.025 -1.3193
16.05 -1.2771
16.075 -1.2473
16.1 -1.2274
16.125 -1.2137
16.15 -1.2085
16.175 -1.2107
16.2 -1.2198
16.225 -1.2336
16.25 -1.2462
16.275 -1.255
16.3 -1.26
16.325 -1.2621
16.35 -1.2625
16.375 -1.2596
16.4 -1.261
16.425 -1.2678
16.45 -1.2803
16.475 -1.2995
16.5 -1.3218
16.525 -1.3418
16.55 -1.3486
16.575 -1.3456
16.6 -1.3387
16.625 -1.3292
16.65 -1.3178
16.675 -1.3055
16.7 -1.2955
16.725 -1.2892
16.75 -1.2895
16.775 -1.2944
16.8 -1.3011
16.825 -1.314
16.85 -1.3306
16.875 -1.3334
16.9 -1.3192
16.925 -1.2972
16.95 -1.2783
16.975 -1.2644
17 -1.2524
17.025 -1.2405
17.05 -1.2282
17.075 -1.2095
17.1 -1.1825
17.125 -1.1499
17.15 -1.1159
17.175 -1.0803
17.2 -1.0463
17.225 -1.0155
17.25 -0.9885
17.275 -0.9618
17.3 -0.9378
17.325 -0.9195
17.35 -0.9059
17.375 -0.8932
17.4 -0.8835
17.425 -0.8779
17.45 -0.8788
17.475 -0.887
17.5 -0.8973
17.525 -0.9099
17.55 -0.9292
17.575 -0.9565
17.6 -0.9918
17.625 -1.0327
17.65 -1.0744
17.675 -1.1072
17.7 -1.1193
17.725 -1.1145
17.75 -1.1033
17.775 -1.0878
17.8 -1.0685
17.825 -1.0505
17.85 -1.0336
17.875 -1.0201
17.9 -1.0093
17.925 -0.992
17.95 -0.9651
17.975 -0.9334
18 -0.9043
18.025 -0.8791
18.05 -0.8514
18.075 -0.8193
18.1 -0.7858
18.125 -0.7538
18.15 -0.7234
18.175 -0.6935
18.2 -0.6584
18.225 -0.6157
18.25 -0.5694
18.275 -0.5251
18.3 -0.4888
18.325 -0.4602
18.35 -0.4375
18.375 -0.4166
18.4 -0.3903
18.425 -0.3573
18.45 -0.3246
18.475 -0.2974
18.5 -0.2765
18.525 -0.2602
18.55 -0.2439
18.575 -0.2277
18.6 -0.2148
18.625 -0.204
18.65 -0.1945
18.675 -0.1861
18.7 -0.1807
18.725 -0.1805
18.75 -0.1858
18.775 -0.1969
18.8 -0.2127
18.825 -0.2336
18.85 -0.2591
18.875 -0.2878
18.9 -0.3187
18.925 -0.3532
18.95 -0.3915
18.975 -0.4326
19 -0.4762
19.025 -0.5202
19.05 -0.5623
19.075 -0.6025
19.1 -0.6394
19.125 -0.6754
19.15 -0.7148
19.175 -0.7549
19.2 -0.797
19.225 -0.8358
19.25 -0.8642
19.275 -0.8825
19.3 -0.896
19.325 -0.91
19.35 -0.9292
19.375 -0.9547
19.4 -0.9863
19.425 -1.0196
19.45 -1.0463
19.475 -1.0667
19.5 -1.091
19.525 -1.1216
19.55 -1.1543
19.575 -1.1865
19.6 -1.2115
19.625 -1.2169
19.65 -1.1942
19.675 -1.157
19.7 -1.1176
19.725 -1.0803
19.75 -1.0401
19.775 -0.9956
19.8 -0.9502
19.825 -0.9074
19.85 -0.8674
19.875 -0.8283
19.9 -0.7879
19.925 -0.7453
19.95 -0.6985
19.975 -0.6509
20 -0.6085
20.025 -0.5688
20.05 -0.5302
20.075 -0.495
20.1 -0.4629
20.125 -0.4335
20.15 -0.409
20.175 -0.3812
20.2 -0.3402
20.225 -0.2814
20.25 -0.2095
20.275 -0.1362
20.3 -0.0665
20.325 -0.0043
20.35 0.0509
20.375 0.1013
20.4 0.149
20.425 0.1938
20.45 0.2345
20.475 0.2713
20.5 0.304
20.525 0.333
20.55 0.3598
20.575 0.3859
20.6 0.4113
20.625 0.4377
20.65 0.4675
20.675 0.5021
20.7 0.5376
20.725 0.5679
20.75 0.5906
20.775 0.6045
20.8 0.6085
20.825 0.6034
20.85 0.5901
20.875 0.5677
20.9 0.5357
20.925 0.4935
20.95 0.4424
20.975 0.3865
21 0.3295
21.025 0.2716
21.05 0.2167
21.075 0.1691
21.1 0.131
21.125 0.1032
21.15 0.0878
21.175 0.08
21.2 0.0755
21.225 0.0689
21.25 0.059
21.275 0.0469
21.3 0.035
21.325 0.024
21.35 0.0105
21.375 -0.0068
21.4 -0.0268
21.425 -0.0517
21.45 -0.0809
21.475 -0.1142
21.5 -0.1539
21.525 -0.2016
21.55 -0.2586
21.575 -0.3229
21.6 -0.3888
21.625 -0.4514
21.65 -0.5081
21.675 -0.5534
21.7 -0.5816
21.725 -0.5865
21.75 -0.5712
21.775 -0.5437
21.8 -0.513
21.825 -0.4827
21.85 -0.4538
21.875 -0.4276
21.9 -0.4051
21.925 -0.3909
21.95 -0.386
21.975 -0.3903
22 -0.4022
22.025 -0.4199
22.05 -0.4346
22.075 -0.4428
22.1 -0.4405
22.125 -0.4326
22.15 -0.4226
22.175 -0.4113
22.2 -0.4012
22.225 -0.3931
22.25 -0.3852
22.275 -0.3774
22.3 -0.3674
22.325 -0.3562
22.35 -0.3458
22.375 -0.3378
22.4 -0.3323
22.425 -0.3258
22.45 -0.3155
22.475 -0.3019
22.5 -0.2858
22.525 -0.2685
22.55 -0.2433
22.575 -0.214
22.6 -0.1893
22.625 -0.1718
22.65 -0.1647
22.675 -0.1712
22.7 -0.1868
22.725 -0.2082
22.75 -0.2362
22.775 -0.2708
22.8 -0.3112
22.825 -0.3536
22.85 -0.3983
22.875 -0.4433
22.9 -0.4883
22.925 -0.5341
22.95 -0.5763
22.975 -0.6114
23 -0.6395
23.025 -0.6611
23.05 -0.6805
23.075 -0.7013
23.1 -0.7245
23.125 -0.75
23.15 -0.7764
23.175 -0.8082
23.2 -0.8406
23.225 -0.8743
23.25 -0.9061
23.275 -0.9348
23.3 -0.9461
23.325 -0.9207
23.35 -0.8661
23.375 -0.7938
23.4 -0.7187
23.425 -0.6499
23.45 -0.5854
23.475 -0.5263
23.5 -0.4719
23.525 -0.4229
23.55 -0.3795
23.575 -0.3422
23.6 -0.3111
23.625 -0.2906
23.65 -0.2778
23.675 -0.2716
23.7 -0.2685
23.725 -0.2662
23.75 -0.2681
23.775 -0.2691
23.8 -0.2698
23.825 -0.2699
23.85 -0.2696
23.875 -0.2739
23.9 -0.2914
23.925 -0.3216
23.95 -0.3594
23.975 -0.3985
24 -0.4338
24.025 -0.4673
24.05 -0.4912
24.075 -0.4957
24.1 -0.4858
24.125 -0.4686
24.15 -0.4504
24.175 -0.4308
24.2 -0.4095
24.225 -0.3887
24.25 -0.3697
24.275 -0.3525
24.3 -0.3366
24.325 -0.3184
24.35 -0.2976
24.375 -0.2761
24.4 -0.2589
24.425 -0.2473
24.45 -0.2418
24.475 -0.2397
24.5 -0.2391
24.525 -0.2408
24.55 -0.2473
24.575 -0.2574
24.6 -0.2698
24.625 -0.2835
24.65 -0.3003
24.675 -0.3192
24.7 -0.3431
24.725 -0.3726
24.75 -0.4068
24.775 -0.4459
24.8 -0.4891
24.825 -0.5375
24.85 -0.5888
24.875 -0.6401
24.9 -0.6843
24.925 -0.7058
24.95 -0.7014
24.975 -0.6855
25 -0.6694
25.025 -0.6566
25.05 -0.6466
25.075 -0.6404
25.1 -0.6398
25.125 -0.644
25.15 -0.6525
25.175 -0.662
25.2 -0.673
25.225 -0.6842
25.25 -0.6945
25.275 -0.7038
25.3 -0.7115
25.325 -0.7193
25.35 -0.7317
25.375 -0.7488
25.4 -0.7687
25.425 -0.788
25.45 -0.8034
25.475 -0.815
25.5 -0.8218
25.525 -0.8272
25.55 -0.832
25.575 -0.8352
25.6 -0.8344
25.625 -0.8256
25.65 -0.8062
25.675 -0.7832
25.7 -0.7632
25.725 -0.7474
25.75 -0.7375
25.775 -0.7317
25.8 -0.7252
25.825 -0.7108
25.85 -0.6909
25.875 -0.6729
25.9 -0.6575
25.925 -0.6465
25.95 -0.6445
25.975 -0.6531
26 -0.671
26.025 -0.6949
26.05 -0.7241
26.075 -0.756
26.1 -0.7906
26.125 -0.829
26.15 -0.8733
26.175 -0.9255
26.2 -0.9871
26.225 -1.0512
26.25 -1.1069
26.275 -1.1574
26.3 -1.2116
26.325 -1.2683
26.35 -1.3133
26.375 -1.3389
26.4 -1.3558
26.425 -1.3709
26.45 -1.3833
26.475 -1.3873
26.5 -1.3835
26.525 -1.3772
26.55 -1.3669
26.575 -1.3525
26.6 -1.3324
26.625 -1.3022
26.65 -1.2666
26.675 -1.2288
26.7 -1.1902
26.725 -1.1544
26.75 -1.1241
26.775 -1.0977
26.8 -1.0726
26.825 -1.0495
26.85 -1.0316
26.875 -1.0212
26.9 -1.0162
26.925 -1.0135
26.95 -1.0071
26.975 -0.9892
27 -0.9565
27.025 -0.9111
27.05 -0.8563
27.075 -0.798
27.1 -0.7415
27.125 -0.6879
27.15 -0.641
27.175 -0.6036
27.2 -0.575
27.225 -0.5531
27.25 -0.5353
27.275 -0.5227
27.3 -0.512
27.325 -0.5018
27.35 -0.4957
27.375 -0.494
27.4 -0.4946
27.425 -0.4971
27.45 -0.5022
27.475 -0.5119
27.5 -0.5256
27.525 -0.5401
27.55 -0.553
27.575 -0.5656
27.6 -0.5775
27.625 -0.5879
27.65 -0.6007
27.675 -0.6153
27.7 -0.6323
27.725 -0.6515
27.75 -0.6713
27.775 -0.694
27.8 -0.7195
27.825 -0.7491
27.85 -0.7826
27.875 -0.818
27.9 -0.8533
27.925 -0.8852
27.95 -0.9075
27.975 -0.9182
28 -0.921
28.025 -0.9186
28.05 -0.9063
28.075 -0.8933
28.1 -0.8792
28.125 -0.8699
28.15 -0.8643
28.175 -0.856
28.2 -0.841
28.225 -0.8229
28.25 -0.8081
28.275 -0.7968
28.3 -0.7876
28.325 -0.7802
28.35 -0.7737
28.375 -0.7667
28.4 -0.7597
28.425 -0.7489
28.45 -0.7373
28.475 -0.7242
28.5 -0.709
28.525 -0.692
28.55 -0.6737
28.575 -0.6542
28.6 -0.6344
28.625 -0.6177
28.65 -0.607
28.675 -0.5988
28.7 -0.5919
28.725 -0.5802
28.75 -0.5608
28.775 -0.5354
28.8 -0.5062
28.825 -0.4719
28.85 -0.4333
28.875 -0.3885
28.9 -0.3377
28.925 -0.2854
28.95 -0.2311
28.975 -0.1759
29 -0.1203
29.025 -0.0648
29.05 -0.0107
29.075 0.0403
29.1 0.0866
29.125 0.1294
29.15 0.171
29.175 0.2146
29.2 0.2541
29.225 0.288
29.25 0.314
29.275 0.3286
29.3 0.3362
29.325 0.3421
29.35 0.3482
29.375 0.3554
29.4 0.3646
29.425 0.3748
29.45 0.3854
29.475 0.3996
29.5 0.4184
29.525 0.4373
29.55 0.4536
29.575 0.4675
29.6 0.4778
29.625 0.4865
29.65 0.4936
29.675 0.4968
29.7 0.4971
29.725 0.4947
29.75 0.4912
29.775 0.4861
29.8 0.4813
29.825 0.4736
29.85 0.4624
29.875 0.4525
29.9 0.442
29.925 0.4296
29.95 0.4189
29.975 0.4223
30 0.4391
30.025 0.4608
30.05 0.4865
30.075 0.514
30.1 0.54
30.125 0.5651
30.15 0.5902
30.175 0.6196
30.2 0.6652
30.225 0.7179
30.25 0.7677
30.275 0.8139
30.3 0.857
30.325 0.8941
30.35 0.9305
30.375 0.9672
30.4 0.9926
30.425 0.9955
30.45 0.9777
30.475 0.9462
30.5 0.9108
30.525 0.8758
30.55 0.8401
30.575 0.8041
30.6 0.7683
30.625 0.7316
30.65 0.6935
30.675 0.6542
30.7 0.6145
30.725 0.5735
30.75 0.5267
30.775 0.4692
30.8 0.3962
30.825 0.3124
30.85 0.2264
30.875 0.1448
30.9 0.0778
30.925 0.0235
30.95 -0.0303
30.975 -0.0892
31 -0.1512
31.025 -0.2116
31.05 -0.2689
31.075 -0.3255
31.1 -0.3788
31.125 -0.4169
31.15 -0.4322
31.175 -0.4306
31.2 -0.4231
31.225 -0.418
31.25 -0.4176
31.275 -0.423
31.3 -0.4326
31.325 -0.4456
31.35 -0.4571
31.375 -0.4577
31.4 -0.4402
31.425 -0.4123
31.45 -0.3848
31.475 -0.3613
31.5 -0.3452
31.525 -0.3314
31.55 -0.3189
31.575 -0.3094
31.6 -0.2996
31.625 -0.2891
31.65 -0.2786
31.675 -0.2712
31.7 -0.2613
31.725 -0.2449
31.75 -0.228
31.775 -0.2163
31.8 -0.2141
31.825 -0.2201
31.85 -0.2335
31.875 -0.2538
31.9 -0.2789
31.925 -0.3092
31.95 -0.3432
31.975 -0.3794
32 -0.4159
32.025 -0.4504
32.05 -0.4816
32.075 -0.5145
32.1 -0.5511
32.125 -0.5909
32.15 -0.6293
32.175 -0.665
32.2 -0.7004
32.225 -0.7385
32.25 -0.7736
32.275 -0.7969
32.3 -0.8116
32.325 -0.8202
32.35 -0.822
32.375 -0.8187
32.4 -0.8155
32.425 -0.8186
32.45 -0.8272
32.475 -0.8334
32.5 -0.8362
32.525 -0.8396
32.55 -0.8487
32.575 -0.8675
32.6 -0.897
32.625 -0.9372
32.65 -0.988
32.675 -1.047
32.7 -1.112
32.725 -1.1757
32.75 -1.23
32.775 -1.2763
32.8 -1.3152
32.825 -1.3452
32.85 -1.3642
32.875 -1.3691
32.9 -1.3555
32.925 -1.3276
32.95 -1.2943
32.975 -1.2585
33 -1.2188
33.025 -1.1729
33.05 -1.1188
33.075 -1.0621
33.1 -1.0043
33.125 -0.9469
33.15 -0.8874
33.175 -0.8259
33.2 -0.769
33.225 -0.7187
33.25 -0.6735
33.275 -0.6324
33.3 -0.5954
33.325 -0.5596
33.35 -0.5243
33.375 -0.4824
33.4 -0.4275
33.425 -0.3624
33.45 -0.2955
33.475 -0.2319
33.5 -0.1726
33.525 -0.1157
33.55 -0.0555
33.575 0.0124
33.6 0.0832
33.625 0.1491
33.65 0.2061
33.675 0.2544
33.7 0.2942
33.725 0.3301
33.75 0.3692
33.775 0.4119
33.8 0.4564
33.825 0.4984
33.85 0.5377
33.875 0.5705
33.9 0.5949
33.925 0.6095
33.95 0.613
33.975 0.6065
34 0.5915
34.025 0.5699
34.05 0.5425
34.075 0.5112
34.1 0.4782
34.125 0.4442
34.15 0.4066
34.175 0.3657
34.2 0.3212
34.225 0.2719
34.25 0.2204
34.275 0.1688
34.3 0.1277
34.325 0.0967
34.35 0.0732
34.375 0.0562
34.4 0.0415
34.425 0.0236
34.45 0.0017
34.475 -0.025
34.5 -0.0583
34.525 -0.0981
34.55 -0.1457
34.575 -0.1987
34.6 -0.2552
34.625 -0.3179
34.65 -0.384
34.675 -0.4489
34.7 -0.5078
34.725 -0.5558
34.75 -0.5948
34.775 -0.6213
34.8 -0.637
34.825 -0.6481
34.85 -0.6565
34.875 -0.6636
34.9 -0.6722
34.925 -0.6839
34.95 -0.6988
34.975 -0.7196
35 -0.7451
35.025 -0.774
35.05 -0.8091
35.075 -0.8508
35.1 -0.8993
35.125 -0.9532
35.15 -1.0102
35.175 -1.0659
35.2 -1.1156
35.225 -1.1536
35.25 -1.1728
35.275 -1.1796
35.3 -1.1771
35.325 -1.1623
35.35 -1.1416
35.375 -1.1201
35.4 -1.1054
35.425 -1.1014
35.45 -1.1048
35.475 -1.1
35.5 -1.0808
35.525 -1.0497
35.55 -1.0112
35.575 -0.9758
35.6 -0.9509
35.625 -0.9363
35.65 -0.932
35.675 -0.9387
35.7 -0.9539
35.725 -0.97
35.75 -0.9864
35.775 -1.009
35.8 -1.0384
35.825 -1.0748
35.85 -1.1142
35.875 -1.1514
35.9 -1.1831
35.925 -1.2074
35.95 -1.2182
35.975 -1.2157
36 -1.2054
36.025 -1.1924
36.05 -1.1736
36.075 -1.1479
36.1 -1.1171
36.125 -1.0831
36.15 -1.0508
36.175 -1.0233
36.2 -1.0006
36.225 -0.9831
36.25 -0.9676
36.275 -0.952
36.3 -0.9353
36.325 -0.9206
36.35 -0.9029
36.375 -0.8797
36.4 -0.8489
36.425 -0.8148
36.45 -0.7807
36.475 -0.7471
36.5 -0.7117
36.525 -0.6724
36.55 -0.6302
36.575 -0.5884
36.6 -0.5495
36.625 -0.5152
36.65 -0.4884
36.675 -0.4699
36.7 -0.4573
36.725 -0.4499
36.75 -0.4495
36.775 -0.4577
36.8 -0.4715
36.825 -0.4886
36.85 -0.5035
36.875 -0.5173
36.9 -0.5368
36.925 -0.5649
36.95 -0.6001
36.975 -0.6423
37 -0.6939
37.025 -0.7539
37.05 -0.8203
37.075 -0.8875
37.1 -0.9564
37.125 -1.0235
37.15 -1.0885
37.175 -1.1544
37.2 -1.2231
37.225 -1.2943
37.25 -1.3649
37.275 -1.4341
37.3 -1.5011
37.325 -1.5658
37.35 -1.6323
37.375 -1.7014
37.4 -1.7697
37.425 -1.8351
37.45 -1.8926
37.475 -1.946
37.5 -1.9977
37.525 -2.0487
37.55 -2.1005
37.575 -2.1501
37.6 -2.1976
37.625 -2.2442
37.65 -2.2889
37.675 -2.333
37.7 -2.3782
37.725 -2.4176
37.75 -2.4454
37.775 -2.4596
37.8 -2.4562
37.825 -2.4331
37.85 -2.3946
37.875 -2.3479
37.9 -2.2937
37.925 -2.2246
37.95 -2.1344
37.975 -2.0413
38 -1.9515
38.025 -1.863
38.05 -1.7764
38.075 -1.6938
38.1 -1.6141
38.125 -1.5365
38.15 -1.4646
38.175 -1.4007
38.2 -1.3417
38.225 -1.2898
38.25 -1.2426
38.275 -1.1987
38.3 -1.1557
38.325 -1.1054
38.35 -1.0493
38.375 -0.9929
38.4 -0.9393
38.425 -0.8923
38.45 -0.8532
38.475 -0.8247
38.5 -0.8045
38.525 -0.7863
38.55 -0.7663
38.575 -0.7348
38.6 -0.7021
38.625 -0.6801
38.65 -0.6679
38.675 -0.6534
38.7 -0.6342
38.725 -0.6093
38.75 -0.5716
38.775 -0.5272
38.8 -0.4826
38.825 -0.4426
38.85 -0.4089
38.875 -0.3838
38.9 -0.3676
38.925 -0.3594
38.95 -0.3594
38.975 -0.3681
39 -0.3838
39.025 -0.406
39.05 -0.4376
39.075 -0.4737
39.1 -0.5037
39.125 -0.5263
39.15 -0.5412
39.175 -0.5412
39.2 -0.5211
39.225 -0.4839
39.25 -0.4338
39.275 -0.376
39.3 -0.3167
39.325 -0.2585
39.35 -0.2012
39.375 -0.1451
39.4 -0.0911
39.425 -0.0408
39.45 0.004
39.475 0.0436
39.5 0.0773
39.525 0.1064
39.55 0.1311
39.575 0.1508
39.6 0.1639
39.625 0.1761
39.65 0.1974
39.675 0.2312
39.7 0.2653
39.725 0.2897
39.75 0.3045
39.775 0.3127
39.8 0.3148
39.825 0.3084
39.85 0.2938
39.875 0.2774
39.9 0.26
39.925 0.2398
39.95 0.2134
39.975 0.1776
40 0.134
40.025 0.0883
40.05 0.0498
40.075 0.0195
40.1 -0.0041
40.125 -0.0265
40.15 -0.0563
40.175 -0.0961
40.2 -0.1444
40.225 -0.1997
40.25 -0.2615
40.275 -0.3308
40.3 -0.4097
40.325 -0.4926
40.35 -0.5665
40.375 -0.6144
40.4 -0.6346
40.425 -0.6351
40.45 -0.632
40.475 -0.6334
40.5 -0.6378
40.525 -0.6323
40.55 -0.616
40.575 -0.5998
40.6 -0.5905
40.625 -0.5923
40.65 -0.6061
40.675 -0.6321
40.7 -0.6657
40.725 -0.7001
40.75 -0.7231
40.775 -0.7302
40.8 -0.7231
40.825 -0.7108
40.85 -0.7027
40.875 -0.698
40.9 -0.6926
40.925 -0.6828
40.95 -0.6713
40.975 -0.66
41 -0.6445
41.025 -0.6225
41.05 -0.5957
41.075 -0.5646
41.1 -0.5355
41.125 -0.5081
41.15 -0.4791
41.175 -0.4468
41.2 -0.4083
41.225 -0.3633
41.25 -0.3221
41.275 -0.2948
41.3 -0.278
41.325 -0.2666
41.35 -0.2541
41.375 -0.2316
41.4 -0.1932
41.425 -0.1417
41.45 -0.0868
41.475 -0.0303
41.5 0.0259
41.525 0.0816
41.55 0.142
41.575 0.2054
41.6 0.2662
41.625 0.3192
41.65 0.3611
41.675 0.3904
41.7 0.4094
41.725 0.4203
41.75 0.4237
41.775 0.4191
41.8 0.4071
41.825 0.3881
41.85 0.3644
41.875 0.3349
41.9 0.3009
41.925 0.2619
41.95 0.2153
41.975 0.1612
42 0.1065
42.025 0.0693
42.05 0.0584
42.075 0.0598
42.1 0.0606
42.125 0.0609
42.15 0.0661
42.175 0.0815
42.2 0.1092
42.225 0.1484
42.25 0.2008
42.275 0.2667
42.3 0.3392
42.325 0.412
42.35 0.4803
42.375 0.5399
42.4 0.5895
42.425 0.6322
42.45 0.6707
42.475 0.7041
42.5 0.7299
42.525 0.7488
42.55 0.7611
42.575 0.7668
42.6 0.7658
42.625 0.7574
42.65 0.7433
42.675 0.7255
42.7 0.7072
42.725 0.6883
42.75 0.667
42.775 0.6448
42.8 0.6196
42.825 0.5954
42.85 0.5768
42.875 0.5689
42.9 0.5712
42.925 0.5807
42.95 0.5965
42.975 0.6193
43 0.6448
43.025 0.6691
43.05 0.694
43.075 0.7219
43.1 0.7503
43.125 0.7746
43.15 0.7935
43.175 0.8075
43.2 0.8182
43.225 0.8247
43.25 0.8266
43.275 0.827
43.3 0.8282
43.325 0.8298
43.35 0.8275
43.375 0.8188
43.4 0.8029
43.425 0.7796
43.45 0.7488
43.475 0.7118
43.5 0.6679
43.525 0.6218
43.55 0.5768
43.575 0.537
43.6 0.5005
43.625 0.4652
43.65 0.434
43.675 0.405
43.7 0.3772
43.725 0.3459
43.75 0.3056
43.775 0.2533
43.8 0.1903
43.825 0.1231
43.85 0.0619
43.875 0.0256
43.9 0.007
43.925 -0.0089
43.95 -0.026
43.975 -0.0405
44 -0.0563
44.025 -0.0733
44.05 -0.0907
44.075 -0.1117
44.1 -0.1358
44.125 -0.1573
44.15 -0.1649
44.175 -0.1449
44.2 -0.111
44.225 -0.0764
44.25 -0.0453
44.275 -0.0156
44.3 0.011
44.325 0.0317
44.35 0.0466
44.375 0.0566
44.4 0.062
44.425 0.0634
44.45 0.0616
44.475 0.0539
44.5 0.0372
44.525 0.0112
44.55 -0.0214
44.575 -0.0576
44.6 -0.0968
44.625 -0.1396
44.65 -0.1858
44.675 -0.2344
44.7 -0.2858
44.725 -0.3397
44.75 -0.3954
44.775 -0.4463
44.8 -0.4921
44.825 -0.5341
44.85 -0.5656
44.875 -0.5778
44.9 -0.5669
44.925 -0.5347
44.95 -0.4811
44.975 -0.4155
45 -0.3435
45.025 -0.2645
45.05 -0.1791
45.075 -0.0911
45.1 -0.0066
45.125 0.0739
45.15 0.1476
45.175 0.2122
45.2 0.2705
45.225 0.324
45.25 0.3711
45.275 0.4107
45.3 0.4456
45.325 0.4811
45.35 0.515
45.375 0.5431
45.4 0.5666
45.425 0.5907
45.45 0.6169
45.475 0.6509
45.5 0.7031
45.525 0.7746
45.55 0.8577
45.575 0.9437
45.6 1.0256
45.625 1.1023
45.65 1.1726
45.675 1.2345
45.7 1.2873
45.725 1.3318
45.75 1.3671
45.775 1.3935
45.8 1.414
45.825 1.4311
45.85 1.4486
45.875 1.4634
45.9 1.4697
45.925 1.465
45.95 1.4479
45.975 1.4191
46 1.379
46.025 1.3318
46.05 1.2931
46.075 1.2697
46.1 1.249
46.125 1.2237
46.15 1.1911
46.175 1.1528
46.2 1.1118
46.225 1.0715
46.25 1.0428
46.275 1.0293
46.3 1.018
46.325 1.0048
46.35 0.9896
46.375 0.9755
46.4 0.9629
46.425 0.9504
46.45 0.9396
46.475 0.934
46.5 0.9329
46.525 0.938
46.55 0.9519
46.575 0.9755
46.6 1.015
46.625 1.0669
46.65 1.1226
46.675 1.1757
46.7 1.225
46.725 1.2707
46.75 1.3158
46.775 1.3615
46.8 1.4067
46.825 1.4508
46.85 1.4952
46.875 1.5384
46.9 1.579
46.925 1.6159
46.95 1.6488
46.975 1.6773
47 1.6999
47.025 1.7162
47.05 1.7257
47.075 1.7285
47.1 1.7242
47.125 1.7136
47.15 1.6983
47.175 1.6796
47.2 1.6613
47.225 1.6481
47.25 1.6446
47.275 1.6481
47.3 1.6515
47.325 1.6549
47.35 1.66
47.375 1.666
47.4 1.6687
47.425 1.6659
47.45 1.6625
47.475 1.6619
47.5 1.6649
47.525 1.6704
47.55 1.672
47.575 1.6666
47.6 1.6547
47.625 1.6367
47.65 1.6126
47.675 1.5817
47.7 1.5456
47.725 1.5044
47.75 1.4608
47.775 1.4217
47.8 1.3887
47.825 1.3678
47.85 1.3541
47.875 1.3413
47.9 1.3283
47.925 1.3155
47.95 1.3039
47.975 1.2952
48 1.286
48.025 1.2708
48.05 1.2481
48.075 1.2185
48.1 1.1818
48.125 1.1377
48.15 1.0936
48.175 1.056
48.2 1.0329
48.225 1.0298
48.25 1.0419
48.275 1.0544
48.3 1.0594
48.325 1.0573
48.35 1.0482
48.375 1.0321
48.4 1.0091
48.425 0.976
48.45 0.9317
48.475 0.879
48.5 0.8235
48.525 0.774
48.55 0.731
48.575 0.6948
48.6 0.6685
48.625 0.6542
48.65 0.6512
48.675 0.649
48.7 0.642
48.725 0.63
48.75 0.6108
48.775 0.5847
48.8 0.5517
48.825 0.5109
48.85 0.463
48.875 0.4083
48.9 0.348
48.925 0.2826
48.95 0.2136
48.975 0.1453
49 0.0833
49.025 0.031
49.05 -0.0094
49.075 -0.0371
49.1 -0.047
49.125 -0.0396
49.15 -0.0229
49.175 -0.0013
49.2 0.0237
49.225 0.0492
49.25 0.0759
49.275 0.1026
49.3 0.1245
49.325 0.1385
49.35 0.1425
49.375 0.1389
49.4 0.1278
49.425 0.1092
49.45 0.0894
49.475 0.0742
49.5 0.06
49.525 0.0419
49.55 0.0206
49.575 -0.0021
49.6 -0.0218
49.625 -0.0398
49.65 -0.0571
49.675 -0.0692
49.7 -0.0609
49.725 -0.0321
49.75 0.0073
49.775 0.0533
49.8 0.0962
49.825 0.134
49.85 0.1672
49.875 0.1954
49.9 0.2202
49.925 0.2416
49.95 0.266
49.975 0.2975
50 0.3366
50.025 0.3753
50.05 0.4091
50.075 0.4397
50.1 0.4699
50.125 0.5016
50.15 0.5318
50.175 0.5574
50.2 0.5787
50.225 0.5958
50.25 0.6082
50.275 0.6146
50.3 0.6143
50.325 0.6097
50.35 0.6041
50.375 0.5998
50.4 0.5968
50.425 0.5959
50.45 0.5984
50.475 0.6037
50.5 0.6121
50.525 0.6208
50.55 0.6258
50.575 0.6256
50.6 0.6207
50.625 0.6137
50.65 0.6086
50.675 0.611
50.7 0.6155
50.725 0.6192
50.75 0.6221
50.775 0.621
50.8 0.6162
50.825 0.6097
50.85 0.601
50.875 0.5866
50.9 0.566
50.925 0.5401
50.95 0.5096
50.975 0.4735
51 0.4319
51.025 0.3855
51.05 0.3346
51.075 0.2805
51.1 0.2257
51.125 0.1806
51.15 0.1542
51.175 0.1412
51.2 0.134
51.225 0.1339
51.25 0.1491
51.275 0.1776
51.3 0.2086
51.325 0.2357
51.35 0.2552
51.375 0.2666
51.4 0.2699
51.425 0.2663
51.45 0.2566
51.475 0.2399
51.5 0.2182
51.525 0.1927
51.55 0.1658
51.575 0.1353
51.6 0.0997
51.625 0.0598
51.65 0.018
51.675 -0.0263
51.7 -0.0715
51.725 -0.1158
51.75 -0.1589
51.775 -0.1985
51.8 -0.2339
51.825 -0.2679
51.85 -0.3055
51.875 -0.3413
51.9 -0.3641
51.925 -0.3619
51.95 -0.343
51.975 -0.3224
52 -0.3032
52.025 -0.2882
52.05 -0.2773
52.075 -0.2703
52.1 -0.2674
52.125 -0.2687
52.15 -0.2778
52.175 -0.2971
52.2 -0.3244
52.225 -0.3558
52.25 -0.382
52.275 -0.3995
52.3 -0.4139
52.325 -0.4275
52.35 -0.441
52.375 -0.4504
52.4 -0.4508
52.425 -0.4425
52.45 -0.4323
52.475 -0.4259
52.5 -0.4253
52.525 -0.4271
52.55 -0.425
52.575 -0.4229
52.6 -0.4252
52.625 -0.4318
52.65 -0.4421
52.675 -0.4516
52.7 -0.4554
52.725 -0.4535
52.75 -0.4445
52.775 -0.4278
52.8 -0.4004
52.825 -0.358
52.85 -0.3026
52.875 -0.2409
52.9 -0.1802
52.925 -0.123
52.95 -0.0671
52.975 -0.0126
53 0.0386
53.025 0.0874
53.05 0.13
53.075 0.1618
53.1 0.1817
53.125 0.1889
53.15 0.1839
53.175 0.1713
53.2 0.1558
53.225 0.136
53.25 0.1188
53.275 0.1136
53.3 0.1202
53.325 0.135
53.35 0.1486
53.375 0.1591
53.4 0.1659
53.425 0.1742
53.45 0.1822
53.475 0.1874
53.5 0.1922
53.525 0.1955
53.55 0.1942
53.575 0.1834
53.6 0.1614
53.625 0.1291
53.65 0.0902
53.675 0.0499
53.7 0.0094
53.725 -0.0279
53.75 -0.062
53.775 -0.0923
53.8 -0.1246
53.825 -0.1556
53.85 -0.185
53.875 -0.2132
53.9 -0.2421
53.925 -0.2698
53.95 -0.3007
53.975 -0.3334
54 -0.3662
54.025 -0.3991
54.05 -0.4334
54.075 -0.4716
54.1 -0.5138
54.125 -0.5596
54.15 -0.608
54.175 -0.6503
54.2 -0.6804
54.225 -0.7027
54.25 -0.727
54.275 -0.7589
54.3 -0.7978
54.325 -0.8427
54.35 -0.8953
54.375 -0.9565
54.4 -1.0291
54.425 -1.1121
54.45 -1.2041
54.475 -1.3084
54.5 -1.4264
54.525 -1.5519
54.55 -1.6814
54.575 -1.8025
54.6 -1.8926
54.625 -1.944
54.65 -1.9728
54.675 -1.9884
54.7 -2.0007
54.725 -2.0083
54.75 -2.0131
54.775 -2.0131
54.8 -2.0121
54.825 -2.0087
54.85 -1.9984
54.875 -1.9758
54.9 -1.9418
54.925 -1.9001
54.95 -1.8539
54.975 -1.8046
55 -1.7615
55.025 -1.7299
55.05 -1.7101
55.075 -1.6888
55.1 -1.6584
55.125 -1.6142
55.15 -1.558
55.175 -1.5006
55.2 -1.448
55.225 -1.4017
55.25 -1.3616
55.275 -1.3244
55.3 -1.2889
55.325 -1.2547
55.35 -1.2212
55.375 -1.1879
55.4 -1.1562
55.425 -1.1292
55.45 -1.1074
55.475 -1.0881
55.5 -1.0688
55.525 -1.0503
55.55 -1.0358
55.575 -1.0272
55.6 -1.0261
55.625 -1.0322
55.65 -1.0445
55.675 -1.0569
55.7 -1.0698
55.725 -1.0838
55.75 -1.0989
55.775 -1.1141
55.8 -1.1217
55.825 -1.118
55.85 -1.1078
55.875 -1.0923
55.9 -1.0662
55.925 -1.0277
55.95 -0.9766
55.975 -0.9168
56 -0.8523
56.025 -0.787
56.05 -0.7247
56.075 -0.6686
56.1 -0.6189
56.125 -0.5795
56.15 -0.5516
56.175 -0.5327
56.2 -0.5182
56.225 -0.5045
56.25 -0.486
56.275 -0.4641
56.3 -0.4415
56.325 -0.4161
56.35 -0.3858
56.375 -0.352
56.4 -0.3192
56.425 -0.2876
56.45 -0.254
56.475 -0.2181
56.5 -0.1861
56.525 -0.1601
56.55 -0.1403
56.575 -0.1249
56.6 -0.1127
56.625 -0.1025
56.65 -0.0931
56.675 -0.0806
56.7 -0.0558
56.725 -0.0112
56.75 0.0534
56.775 0.1305
56.8 0.2096
56.825 0.2894
56.85 0.3677
56.875 0.4429
56.9 0.518
56.925 0.5943
56.95 0.6674
56.975 0.7345
57 0.7952
57.025 0.85
57.05 0.8955
57.075 0.93
57.1 0.9548
57.125 0.9704
57.15 0.9761
57.175 0.9717
57.2 0.9564
57.225 0.929
57.25 0.89
57.275 0.8404
57.3 0.7817
57.325 0.7167
57.35 0.6485
57.375 0.5825
57.4 0.5233
57.425 0.4706
57.45 0.4274
57.475 0.4035
57.5 0.3953
57.525 0.3902
57.55 0.3879
57.575 0.3889
57.6 0.3902
57.625 0.3925
57.65 0.3945
57.675 0.3931
57.7 0.3867
57.725 0.3745
57.75 0.3578
57.775 0.3373
57.8 0.3112
57.825 0.2774
57.85 0.2352
57.875 0.1849
57.9 0.1266
57.925 0.0607
57.95 -0.0077
57.975 -0.0728
58 -0.131
58.025 -0.1754
58.05 -0.203
58.075 -0.2176
58.1 -0.2216
58.125 -0.217
58.15 -0.2076
58.175 -0.1953
58.2 -0.1817
58.225 -0.1721
58.25 -0.1691
58.275 -0.1767
58.3 -0.1933
58.325 -0.2181
58.35 -0.2496
58.375 -0.282
58.4 -0.3173
58.425 -0.3502
58.45 -0.3794
58.475 -0.3993
58.5 -0.4075
58.525 -0.4095
58.55 -0.4116
58.575 -0.4117
58.6 -0.4131
58.625 -0.4177
58.65 -0.4331
58.675 -0.4539
58.7 -0.4757
58.725 -0.4968
58.75 -0.5161
58.775 -0.5341
58.8 -0.5465
58.825 -0.5411
58.85 -0.5188
58.875 -0.496
58.9 -0.4857
58.925 -0.4854
58.95 -0.4853
58.975 -0.4822
59 -0.4736
59.025 -0.4565
59.05 -0.4307
59.075 -0.3978
59.1 -0.3592
59.125 -0.3132
59.15 -0.2596
59.175 -0.2051
59.2 -0.1558
59.225 -0.115
59.25 -0.0857
59.275 -0.0673
59.3 -0.0587
59.325 -0.0607
59.35 -0.0704
59.375 -0.0802
59.4 -0.081
59.425 -0.068
59.45 -0.0459
59.475 -0.0186
59.5 0.0098
59.525 0.036
59.55 0.0605
59.575 0.0844
59.6 0.1075
59.625 0.1304
59.65 0.1528
59.675 0.1689
59.7 0.1788
59.725 0.1837
59.75 0.1813
59.775 0.1722
59.8 0.1541
59.825 0.131
59.85 0.1101
59.875 0.0953
59.9 0.091
59.925 0.0975
59.95 0.1147
59.975 0.1361
60 0.1595
60.025 0.1836
60.05 0.2104
60.075 0.2391
60.1 0.2643
60.125 0.2858
60.15 0.3022
60.175 0.3123
60.2 0.3176
60.225 0.3212
60.25 0.3264
60.275 0.3386
60.3 0.3559
60.325 0.3785
60.35 0.4065
60.375 0.4436
60.4 0.4864
60.425 0.529
60.45 0.5673
60.475 0.5995
60.5 0.6258
60.525 0.6459
60.55 0.6579
60.575 0.6615
60.6 0.6561
60.625 0.6413
60.65 0.6165
60.675 0.5837
60.7 0.5453
60.725 0.5013
60.75 0.4483
60.775 0.3897
60.8 0.3321
60.825 0.2833
60.85 0.2486
60.875 0.2263
60.9 0.2095
60.925 0.193
60.95 0.1741
60.975 0.1522
61 0.1288
61.025 0.1119
61.05 0.1136
61.075 0.1336
61.1 0.1676
61.125 0.2133
61.15 0.2744
61.175 0.3509
61.2 0.4411
61.225 0.5372
61.25 0.6333
61.275 0.7239
61.3 0.8098
61.325 0.8909
61.35 0.9694
61.375 1.0443
61.4 1.1123
61.425 1.1793
61.45 1.2463
61.475 1.3117
61.5 1.3753
61.525 1.4336
61.55 1.4865
61.575 1.5377
61.6 1.5892
61.625 1.6423
61.65 1.6931
61.675 1.7368
61.7 1.771
61.725 1.7943
61.75 1.8075
61.775 1.8125
61.8 1.8103
61.825 1.8049
61.85 1.805
61.875 1.8211
61.9 1.855
61.925 1.8934
61.95 1.9278
61.975 1.9588
62 1.9877
62.025 2.0157
62.05 2.0392
62.075 2.0565
62.1 2.0687
62.125 2.0746
62.15 2.0745
62.175 2.0683
62.2 2.0551
62.225 2.0402
62.25 2.0305
62.275 2.029
62.3 2.0313
62.325 2.0298
62.35 2.0224
62.375 2.0098
62.4 1.9937
62.425 1.9737
62.45 1.9487
62.475 1.9183
62.5 1.8799
62.525 1.8347
62.55 1.7829
62.575 1.7314
62.6 1.685
62.625 1.6386
62.65 1.5894
62.675 1.5354
62.7 1.4799
62.725 1.4265
62.75 1.3746
62.775 1.3241
62.8 1.2762
62.825 1.226
62.85 1.1727
62.875 1.1179
62.9 1.0598
62.925 0.9987
62.95 0.9347
62.975 0.868
63 0.8026
63.025 0.7413
63.05 0.6891
63.075 0.6594
63.1 0.6495
63.125 0.6494
63.15 0.6548
63.175 0.6606
63.2 0.6639
63.225 0.6606
63.25 0.6428
63.275 0.6074
63.3 0.5538
63.325 0.4878
63.35 0.4246
63.375 0.3744
63.4 0.3347
63.425 0.2996
63.45 0.2682
63.475 0.2412
63.5 0.2218
63.525 0.2073
63.55 0.1966
63.575 0.1914
63.6 0.203
63.625 0.2416
63.65 0.3069
63.675 0.3993
63.7 0.5108
63.725 0.6337
63.75 0.7577
63.775 0.8723
63.8 0.9718
63.825 1.057
63.85 1.1307
63.875 1.1961
63.9 1.2546
63.925 1.3069
63.95 1.3522
63.975 1.3892
64 1.4171
64.025 1.4375
64.05 1.4567
64.075 1.4825
64.1 1.5186
64.125 1.5635
64.15 1.6103
64.175 1.6533
64.2 1.6929
64.225 1.7257
64.25 1.75
64.275 1.7643
64.3 1.7682
64.325 1.7614
64.35 1.7432
64.375 1.7166
64.4 1.6851
64.425 1.652
64.45 1.6215
64.475 1.5895
64.5 1.555
64.525 1.5154
64.55 1.4667
64.575 1.4094
64.6 1.3476
64.625 1.281
64.65 1.2086
64.675 1.1288
64.7 1.0426
64.725 0.9548
64.75 0.8647
64.775 0.7726
64.8 0.679
64.825 0.5881
64.85 0.503
64.875 0.427
64.9 0.3602
64.925 0.3067
64.95 0.2625
64.975 0.2305
65 0.2112
65.025 0.2128
65.05 0.2373
65.075 0.2754
65.1 0.3169
65.125 0.3586
65.15 0.4011
65.175 0.4452
65.2 0.4897
65.225 0.5358
65.25 0.5783
65.275 0.6171
65.3 0.6513
65.325 0.6836
65.35 0.7197
65.375 0.7604
65.4 0.7985
65.425 0.8307
65.45 0.8592
65.475 0.882
65.5 0.8973
65.525 0.9123
65.55 0.926
65.575 0.9427
65.6 0.9672
65.625 1.0093
65.65 1.0694
65.675 1.1331
65.7 1.1906
65.725 1.2407
65.75 1.2809
65.775 1.3124
65.8 1.3353
65.825 1.3508
65.85 1.363
65.875 1.3757
65.9 1.3867
65.925 1.3912
65.95 1.3899
65.975 1.3826
66 1.3683
66.025 1.3482
66.05 1.3261
66.075 1.3022
66.1 1.2721
66.125 1.2348
66.15 1.1936
66.175 1.1553
66.2 1.1247
66.225 1.0972
66.25 1.0675
66.275 1.0318
66.3 0.9878
66.325 0.9417
66.35 0.9032
66.375 0.8777
66.4 0.8691
66.425 0.8752
66.45 0.8879
66.475 0.8987
66.5 0.9054
66.525 0.9084
66.55 0.9096
66.575 0.9141
66.6 0.9303
66.625 0.9533
66.65 0.9796
66.675 1.0055
66.7 1.0286
66.725 1.0488
66.75 1.0674
66.775 1.0828
66.8 1.0942
66.825 1.103
66.85 1.1106
66.875 1.1125
66.9 1.1064
66.925 1.0936
66.95 1.0752
66.975 1.0544
67 1.0362
67.025 1.0261
67.05 1.0182
67.075 1.0071
67.1 0.989
67.125 0.961
67.15 0.9227
67.175 0.8737
67.2 0.8156
67.225 0.7474
67.25 0.6691
67.275 0.5803
67.3 0.4806
67.325 0.3662
67.35 0.2416
67.375 0.1164
67.4 0.0037
67.425 -0.0919
67.45 -0.175
67.475 -0.2434
67.5 -0.2845
67.525 -0.2953
67.55 -0.2848
67.575 -0.2624
67.6 -0.2296
67.625 -0.1899
67.65 -0.1449
67.675 -0.0953
67.7 -0.0415
67.725 0.0147
67.75 0.0722
67.775 0.132
67.8 0.1921
67.825 0.2498
67.85 0.3037
67.875 0.3519
67.9 0.3932
67.925 0.4276
67.95 0.4555
67.975 0.4766
68 0.4947
68.025 0.5119
68.05 0.5294
68.075 0.5493
68.1 0.5724
68.125 0.5979
68.15 0.6263
68.175 0.6595
68.2 0.6956
68.225 0.7281
68.25 0.7557
68.275 0.7794
68.3 0.802
68.325 0.8202
68.35 0.8293
68.375 0.8276
68.4 0.8156
68.425 0.7962
68.45 0.7737
68.475 0.7469
68.5 0.7134
68.525 0.6728
68.55 0.6291
68.575 0.5888
68.6 0.558
68.625 0.5333
68.65 0.512
68.675 0.4945
68.7 0.4808
68.725 0.4771
68.75 0.479
68.775 0.4836
68.8 0.4895
68.825 0.4903
68.85 0.484
68.875 0.4709
68.9 0.4494
68.925 0.4217
68.95 0.3907
68.975 0.3604
69 0.3348
69.025 0.3177
69.05 0.3077
69.075 0.3028
69.1 0.3034
69.125 0.3129
69.15 0.3264
69.175 0.3373
69.2 0.3434
69.225 0.3475
69.25 0.3617
69.275 0.3914
69.3 0.4259
69.325 0.4499
69.35 0.463
69.375 0.4677
69.4 0.4623
69.425 0.446
69.45 0.4211
69.475 0.3996
69.5 0.3954
69.525 0.4107
69.55 0.4385
69.575 0.4689
69.6 0.5024
69.625 0.5371
69.65 0.5714
69.675 0.6052
69.7 0.6367
69.725 0.6665
69.75 0.6958
69.775 0.7261
69.8 0.7592
69.825 0.7931
69.85 0.8244
69.875 0.8523
69.9 0.8741
69.925 0.8904
69.95 0.9021
69.975 0.9083
70 0.9101
70.025 0.9065
70.05 0.8994
70.075 0.8917
70.1 0.8862
70.125 0.8875
70.15 0.8955
70.175 0.9077
70.2 0.9263
70.225 0.9509
70.25 0.9815
70.275 1.0161
70.3 1.0521
70.325 1.0868
70.35 1.119
70.375 1.1488
70.4 1.1741
70.425 1.194
70.45 1.2089
70.475 1.2203
70.5 1.2278
70.525 1.2301
70.55 1.2292
70.575 1.2243
70.6 1.2167
70.625 1.2087
70.65 1.204
70.675 1.1989
70.7 1.1907
70.725 1.1811
70.75 1.1709
70.775 1.1597
70.8 1.1468
70.825 1.1319
70.85 1.115
70.875 1.0944
70.9 1.069
70.925 1.0431
70.95 1.0209
70.975 1.0069
71 0.9967
71.025 0.9881
71.05 0.981
71.075 0.9827
71.1 1.0009
71.125 1.0355
71.15 1.0799
71.175 1.1319
71.2 1.1878
71.225 1.2451
71.25 1.3012
71.275 1.3547
71.3 1.4032
71.325 1.4471
71.35 1.4874
71.375 1.5232
71.4 1.5536
71.425 1.5787
71.45 1.6005
71.475 1.6199
71.5 1.6384
71.525 1.6549
71.55 1.668
71.575 1.6764
71.6 1.6809
71.625 1.681
71.65 1.6781
71.675 1.6749
71.7 1.6752
71.725 1.6818
71.75 1.6968
71.775 1.7212
71.8 1.7533
71.825 1.7916
71.85 1.8351
71.875 1.8826
71.9 1.9364
71.925 1.9963
71.95 2.0642
71.975 2.1393
72 2.2204
72.025 2.3044
72.05 2.3915
72.075 2.4804
72.1 2.5675
72.125 2.6513
72.15 2.7317
72.175 2.8084
72.2 2.882
72.225 2.951
72.25 3.015
72.275 3.0733
72.3 3.1259
72.325 3.1738
72.35 3.2168
72.375 3.2549
72.4 3.2873
72.425 3.3141
72.45 3.3369
72.475 3.3558
72.5 3.3725
72.525 3.3888
72.55 3.4034
72.575 3.4159
72.6 3.4284
72.625 3.4409
72.65 3.4503
72.675 3.4578
72.7 3.4676
72.725 3.4851
72.75 3.512
72.775 3.5446
72.8 3.5769
72.825 3.6059
72.85 3.6313
72.875 3.6515
72.9 3.668
72.925 3.6807
72.95 3.6893
72.975 3.6936
73 3.6952
73.025 3.692
73.05 3.6855
73.075 3.6759
73.1 3.6616
73.125 3.6411
73.15 3.6154
73.175 3.5843
73.2 3.5461
73.225 3.5019
73.25 3.4533
73.275 3.3989
73.3 3.3412
73.325 3.2849
73.35 3.2365
73.375 3.194
73.4 3.1508
73.425 3.1075
73.45 3.0683
73.475 3.0306
73.5 2.9925
73.525 2.949
73.55 2.8995
73.575 2.8435
73.6 2.7814
73.625 2.7139
73.65 2.6443
73.675 2.5761
73.7 2.5133
73.725 2.4531
73.75 2.3915
73.775 2.3288
73.8 2.2678
73.825 2.2088
73.85 2.1493
73.875 2.0911
73.9 2.0327
73.925 1.9746
73.95 1.9181
73.975 1.8606
74 1.8004
74.025 1.7416
74.05 1.6864
74.075 1.6351
74.1 1.5862
74.125 1.5409
74.15 1.5057
74.175 1.4808
74.2 1.4677
74.225 1.473
74.25 1.4927
74.275 1.5278
74.3 1.5786
74.325 1.6394
74.35 1.6982
74.375 1.7487
74.4 1.7934
74.425 1.83
74.45 1.8573
74.475 1.8743
74.5 1.8809
74.525 1.8784
74.55 1.8697
74.575 1.8564
74.6 1.8395
74.625 1.8201
74.65 1.7995
74.675 1.7801
74.7 1.7642
74.725 1.7486
74.75 1.7349
74.775 1.7241
74.8 1.7174
74.825 1.7185
74.85 1.7288
74.875 1.7532
74.9 1.7837
74.925 1.8121
74.95 1.8355
74.975 1.8533
75 1.8658
75.025 1.8741
75.05 1.8776
75.075 1.8752
75.1 1.8659
75.125 1.8496
75.15 1.8293
75.175 1.8053
75.2 1.7788
75.225 1.7546
75.25 1.7359
75.275 1.7227
75.3 1.717
75.325 1.7229
75.35 1.7339
75.375 1.7428
75.4 1.7457
75.425 1.742
75.45 1.7337
75.475 1.7238
75.5 1.7142
75.525 1.7126
75.55 1.7199
75.575 1.7327
75.6 1.7504
75.625 1.7661
75.65 1.7781
75.675 1.7854
75.7 1.7877
75.725 1.7893
75.75 1.7907
75.775 1.7955
75.8 1.8108
75.825 1.8409
75.85 1.882
75.875 1.9242
75.9 1.9647
75.925 2.0022
75.95 2.0349
75.975 2.0617
76 2.0826
76.025 2.0983
76.05 2.1106
76.075 2.1215
76.1 2.1316
76.125 2.1416
76.15 2.1504
76.175 2.1579
76.2 2.1652
76.225 2.175
76.25 2.1852
76.275 2.1925
76.3 2.1951
76.325 2.1943
76.35 2.19
76.375 2.182
76.4 2.1714
76.425 2.1577
76.45 2.1391
76.475 2.1149
76.5 2.085
76.525 2.0484
76.55 2.0058
76.575 1.9589
76.6 1.9068
76.625 1.8508
76.65 1.7922
76.675 1.7348
76.7 1.6863
76.725 1.6594
76.75 1.646
76.775 1.6358
76.8 1.6236
76.825 1.6053
76.85 1.5795
76.875 1.5421
76.9 1.4968
76.925 1.4475
76.95 1.403
76.975 1.3694
77 1.3457
77.025 1.3268
77.05 1.3104
77.075 1.3008
77.1 1.2982
77.125 1.2926
77.15 1.2808
77.175 1.2591
77.2 1.2286
77.225 1.1937
77.25 1.1606
77.275 1.1324
77.3 1.1088
77.325 1.0874
77.35 1.0658
77.375 1.0409
77.4 1.0116
77.425 0.9771
77.45 0.9387
77.475 0.8963
77.5 0.8509
77.525 0.8057
77.55 0.7619
77.575 0.7202
77.6 0.6796
77.625 0.64
77.65 0.6018
77.675 0.5656
77.7 0.5298
77.725 0.4924
77.75 0.4495
77.775 0.4013
77.8 0.3466
77.825 0.2884
77.85 0.23
77.875 0.171
77.9 0.1101
77.925 0.0524
77.95 -0.0096
77.975 -0.0923
78 -0.1963
78.025 -0.3068
78.05 -0.4122
78.075 -0.4963
78.1 -0.5438
78.125 -0.5697
78.15 -0.5867
78.175 -0.6056
78.2 -0.6253
78.225 -0.6381
78.25 -0.6474
78.275 -0.6564
78.3 -0.6668
78.325 -0.679
78.35 -0.6876
78.375 -0.6833
78.4 -0.6682
78.425 -0.6489
78.45 -0.6295
78.475 -0.6122
78.5 -0.5939
78.525 -0.5712
78.55 -0.5449
78.575 -0.5153
78.6 -0.4858
78.625 -0.46
78.65 -0.4386
78.675 -0.4236
78.7 -0.4124
78.725 -0.4014
78.75 -0.388
78.775 -0.3715
78.8 -0.3559
78.825 -0.3436
78.85 -0.334
78.875 -0.3239
78.9 -0.3111
78.925 -0.2915
78.95 -0.2613
78.975 -0.2241
79 -0.1828
79.025 -0.14
79.05 -0.0959
79.075 -0.0517
79.1 -0.0117
79.125 0.0212
79.15 0.0502
79.175 0.0712
79.2 0.0804
79.225 0.0799
79.25 0.0741
79.275 0.0644
79.3 0.0509
79.325 0.0307
79.35 0.0027
79.375 -0.0312
79.4 -0.0693
79.425 -0.1112
79.45 -0.1529
79.475 -0.1909
79.5 -0.2253
79.525 -0.2574
79.55 -0.2859
79.575 -0.3138
79.6 -0.3431
79.625 -0.3756
79.65 -0.4058
79.675 -0.4325
79.7 -0.4541
79.725 -0.4662
79.75 -0.4642
79.775 -0.4486
79.8 -0.4249
79.825 -0.4009
79.85 -0.3791
79.875 -0.3612
79.9 -0.3493
79.925 -0.3413
79.95 -0.3374
79.975 -0.3387
80 -0.3471
80.025 -0.3619
80.05 -0.38
80.075 -0.4013
80.1 -0.4252
80.125 -0.4496
80.15 -0.4733
80.175 -0.4973
80.2 -0.5188
80.225 -0.5406
80.25 -0.5696
80.275 -0.6052
80.3 -0.6391
80.325 -0.6701
80.35 -0.7
80.375 -0.7338
80.4 -0.7681
80.425 -0.8005
80.45 -0.8278
80.475 -0.8541
80.5 -0.8868
80.525 -0.929
80.55 -0.9733
80.575 -1.0057
80.6 -1.0181
80.625 -1.0159
80.65 -1.0075
80.675 -0.9952
80.7 -0.9788
80.725 -0.966
80.75 -0.9576
80.775 -0.9491
80.8 -0.9308
80.825 -0.8984
80.85 -0.8599
80.875 -0.8199
80.9 -0.7803
80.925 -0.7466
80.95 -0.7227
80.975 -0.7116
81 -0.7023
81.025 -0.6916
81.05 -0.6805
81.075 -0.6677
81.1 -0.6526
81.125 -0.6341
81.15 -0.6151
81.175 -0.595
81.2 -0.5703
81.225 -0.5393
81.25 -0.508
81.275 -0.4766
81.3 -0.4459
81.325 -0.4169
81.35 -0.3914
81.375 -0.3721
81.4 -0.3588
81.425 -0.3515
81.45 -0.3502
81.475 -0.3515
81.5 -0.3547
81.525 -0.3604
81.55 -0.3683
81.575 -0.38
81.6 -0.3968
81.625 -0.4174
81.65 -0.4407
81.675 -0.4679
81.7 -0.4989
81.725 -0.5343
81.75 -0.5783
81.775 -0.6329
81.8 -0.6978
81.825 -0.7715
81.85 -0.8502
81.875 -0.9093
81.9 -0.935
81.925 -0.9299
81.95 -0.8981
81.975 -0.8475
82 -0.7887
82.025 -0.7346
82.05 -0.6861
82.075 -0.6363
82.1 -0.586
82.125 -0.5339
82.15 -0.4823
82.175 -0.4298
82.2 -0.3806
82.225 -0.335
82.25 -0.2916
82.275 -0.2457
82.3 -0.2003
82.325 -0.1597
82.35 -0.13
82.375 -0.1106
82.4 -0.0992
82.425 -0.0938
82.45 -0.0915
82.475 -0.0948
82.5 -0.1067
82.525 -0.1243
82.55 -0.1425
82.575 -0.1582
82.6 -0.1728
82.625 -0.188
82.65 -0.2076
82.675 -0.2303
82.7 -0.2567
82.725 -0.2893
82.75 -0.3255
82.775 -0.3667
82.8 -0.412
82.825 -0.4569
82.85 -0.4977
82.875 -0.5378
82.9 -0.5976
82.925 -0.6866
82.95 -0.7864
82.975 -0.8846
83 -0.9775
83.025 -1.0689
83.05 -1.1627
83.075 -1.2614
83.1 -1.3689
83.125 -1.4871
83.15 -1.6081
83.175 -1.7171
83.2 -1.8041
83.225 -1.8771
83.25 -1.9484
83.275 -2.0231
83.3 -2.1022
83.325 -2.1876
83.35 -2.2821
83.375 -2.3807
83.4 -2.4752
83.425 -2.5635
83.45 -2.6473
83.475 -2.7217
83.5 -2.777
83.525 -2.8157
83.55 -2.8365
83.575 -2.8392
83.6 -2.8257
83.625 -2.8029
83.65 -2.7697
83.675 -2.7267
83.7 -2.6769
83.725 -2.6261
83.75 -2.5796
83.775 -2.5352
83.8 -2.4876
83.825 -2.4338
83.85 -2.3753
83.875 -2.3156
83.9 -2.2568
83.925 -2.1997
83.95 -2.1491
83.975 -2.1054
84 -2.0676
84.025 -2.0331
84.05 -1.9998
84.075 -1.9621
84.1 -1.9201
84.125 -1.8782
84.15 -1.8427
84.175 -1.8129
84.2 -1.7843
84.225 -1.7545
84.25 -1.7262
84.275 -1.7036
84.3 -1.6874
84.325 -1.6766
84.35 -1.6696
84.375 -1.6656
84.4 -1.6611
84.425 -1.6511
84.45 -1.6345
84.475 -1.6175
84.5 -1.6048
84.525 -1.5974
84.55 -1.5914
84.575 -1.5876
84.6 -1.5841
84.625 -1.585
84.65 -1.5869
84.675 -1.5854
84.7 -1.5796
84.725 -1.5716
84.75 -1.5651
84.775 -1.5625
84.8 -1.5638
84.825 -1.5679
84.85 -1.5757
84.875 -1.5856
84.9 -1.5918
84.925 -1.5934
84.95 -1.5916
84.975 -1.5855
85 -1.5743
85.025 -1.5544
85.05 -1.5211
85.075 -1.484
85.1 -1.4497
85.125 -1.4157
85.15 -1.3804
85.175 -1.3432
85.2 -1.3042
85.225 -1.2657
85.25 -1.2308
85.275 -1.2006
85.3 -1.1748
85.325 -1.1546
85.35 -1.1391
85.375 -1.1264
85.4 -1.1161
85.425 -1.1088
85.45 -1.1039
85.475 -1.099
85.5 -1.0904
85.525 -1.0754
85.55 -1.0565
85.575 -1.0374
85.6 -1.02
85.625 -1.0065
85.65 -0.9962
85.675 -0.9882
85.7 -0.9816
85.725 -0.9779
85.75 -0.9771
85.775 -0.9775
85.8 -0.9804
85.825 -0.9858
85.85 -0.9894
85.875 -0.9951
85.9 -1.0019
85.925 -1.0027
85.95 -0.9924
85.975 -0.9694
86 -0.9378
86.025 -0.904
86.05 -0.8731
86.075 -0.8494
86.1 -0.8328
86.125 -0.8256
86.15 -0.8273
86.175 -0.8356
86.2 -0.8489
86.225 -0.8613
86.25 -0.8651
86.275 -0.8538
86.3 -0.8341
86.325 -0.8078
86.35 -0.7792
86.375 -0.7481
86.4 -0.7124
86.425 -0.6708
86.45 -0.628
86.475 -0.5887
86.5 -0.5527
86.525 -0.5173
86.55 -0.4795
86.575 -0.4338
86.6 -0.3828
86.625 -0.3278
86.65 -0.2719
86.675 -0.2175
86.7 -0.1671
86.725 -0.1219
86.75 -0.0825
86.775 -0.0472
86.8 -0.0148
86.825 0.0161
86.85 0.0456
86.875 0.0742
86.9 0.1044
86.925 0.1375
86.95 0.1792
86.975 0.2323
87 0.2911
87.025 0.3517
87.05 0.4101
87.075 0.4634
87.1 0.5111
87.125 0.5536
87.15 0.5902
87.175 0.6214
87.2 0.6485
87.225 0.6716
87.25 0.6904
87.275 0.7054
87.3 0.7172
87.325 0.7269
87.35 0.7341
87.375 0.7387
87.4 0.7412
87.425 0.7421
87.45 0.7436
87.475 0.7443
87.5 0.7444
87.525 0.7443
87.55 0.7419
87.575 0.7344
87.6 0.7204
87.625 0.7005
87.65 0.675
87.675 0.6434
87.7 0.6056
87.725 0.5614
87.75 0.5131
87.775 0.4611
87.8 0.404
87.825 0.346
87.85 0.2965
87.875 0.2577
87.9 0.2263
87.925 0.1958
87.95 0.1657
87.975 0.1341
88 0.1007
88.025 0.0658
88.05 0.0313
88.075 0.0033
88.1 -0.018
88.125 -0.0416
88.15 -0.0718
88.175 -0.1078
88.2 -0.1492
88.225 -0.1879
88.25 -0.2259
88.275 -0.2687
88.3 -0.3146
88.325 -0.3645
88.35 -0.4161
88.375 -0.4651
88.4 -0.5068
88.425 -0.5409
88.45 -0.5591
88.475 -0.559
88.5 -0.5514
88.525 -0.5508
88.55 -0.5574
88.575 -0.568
88.6 -0.5718
88.625 -0.5752
88.65 -0.5846
88.675 -0.6023
88.7 -0.6302
88.725 -0.6626
88.75 -0.6845
88.775 -0.6956
88.8 -0.7041
88.825 -0.712
88.85 -0.7228
88.875 -0.7396
88.9 -0.7614
88.925 -0.7907
88.95 -0.8343
88.975 -0.8911
89 -0.9546
89.025 -1.0234
89.05 -1.0934
89.075 -1.1542
89.1 -1.2019
89.125 -1.2395
89.15 -1.2586
89.175 -1.2568
89.2 -1.239
89.225 -1.2084
89.25 -1.1709
89.275 -1.1332
89.3 -1.0961
89.325 -1.0611
89.35 -1.0282
89.375 -0.9968
89.4 -0.9674
89.425 -0.94
89.45 -0.9161
89.475 -0.8915
89.5 -0.8589
89.525 -0.8156
89.55 -0.7603
89.575 -0.6955
89.6 -0.6278
89.625 -0.562
89.65 -0.4972
89.675 -0.433
89.7 -0.3713
89.725 -0.3129
89.75 -0.2602
89.775 -0.2159
89.8 -0.1804
89.825 -0.1539
89.85 -0.1348
89.875 -0.1223
89.9 -0.1166
89.925 -0.117
89.95 -0.1257
89.975 -0.1365
90 -0.1468
90.025 -0.1613
90.05 -0.1789
90.075 -0.2017
90.1 -0.2274
90.125 -0.2536
90.15 -0.2808
90.175 -0.3124
90.2 -0.3497
90.225 -0.3918
90.25 -0.4333
90.275 -0.4728
90.3 -0.5058
90.325 -0.5268
90.35 -0.5363
90.375 -0.5386
90.4 -0.5331
90.425 -0.5247
90.45 -0.5123
90.475 -0.497
90.5 -0.4806
90.525 -0.4615
90.55 -0.4431
90.575 -0.4271
90.6 -0.4117
90.625 -0.3966
90.65 -0.3853
90.675 -0.3778
90.7 -0.3733
90.725 -0.3714
90.75 -0.3694
90.775 -0.3673
90.8 -0.3653
90.825 -0.3535
90.85 -0.3235
90.875 -0.2824
90.9 -0.2352
90.925 -0.1841
90.95 -0.135
90.975 -0.0897
91 -0.0443
91.025 -0.0041
91.05 0.0267
91.075 0.0478
91.1 0.0571
91.125 0.0474
91.15 0.0201
91.175 -0.0185
91.2 -0.0608
91.225 -0.1011
91.25 -0.1426
91.275 -0.1872
91.3 -0.2298
91.325 -0.264
91.35 -0.2873
91.375 -0.3032
91.4 -0.3166
91.425 -0.3259
91.45 -0.3335
91.475 -0.338
91.5 -0.3408
91.525 -0.3453
91.55 -0.3549
91.575 -0.3706
91.6 -0.3897
91.625 -0.4107
91.65 -0.4321
91.675 -0.452
91.7 -0.467
91.725 -0.4782
91.75 -0.4863
91.775 -0.4928
91.8 -0.4994
91.825 -0.5098
91.85 -0.5309
91.875 -0.5592
91.9 -0.5937
91.925 -0.6325
91.95 -0.6685
91.975 -0.7007
92 -0.7333
92.025 -0.7702
92.05 -0.8112
92.075 -0.8568
92.1 -0.8983
92.125 -0.9253
92.15 -0.9401
92.175 -0.9502
92.2 -0.9527
92.225 -0.9417
92.25 -0.9158
92.275 -0.8783
92.3 -0.8258
92.325 -0.7591
92.35 -0.6858
92.375 -0.6111
92.4 -0.5392
92.425 -0.4712
92.45 -0.4077
92.475 -0.3506
92.5 -0.3039
92.525 -0.2676
92.55 -0.2411
92.575 -0.2246
92.6 -0.2172
92.625 -0.22
92.65 -0.2314
92.675 -0.2469
92.7 -0.2651
92.725 -0.2857
92.75 -0.3079
92.775 -0.3302
92.8 -0.3532
92.825 -0.3803
92.85 -0.4137
92.875 -0.4527
92.9 -0.4967
92.925 -0.5449
92.95 -0.595
92.975 -0.6478
93 -0.704
93.025 -0.7634
93.05 -0.8271
93.075 -0.894
93.1 -0.9617
93.125 -1.0252
93.15 -1.0762
93.175 -1.117
93.2 -1.157
93.225 -1.1964
93.25 -1.2309
93.275 -1.2609
93.3 -1.2888
93.325 -1.3104
93.35 -1.3231
93.375 -1.3267
93.4 -1.326
93.425 -1.3299
93.45 -1.3423
93.475 -1.3669
93.5 -1.4037
93.525 -1.4473
93.55 -1.4901
93.575 -1.5314
93.6 -1.5718
93.625 -1.6057
93.65 -1.6326
93.675 -1.6482
93.7 -1.6498
93.725 -1.6411
93.75 -1.6288
93.775 -1.6182
93.8 -1.6062
93.825 -1.5913
93.85 -1.5768
93.875 -1.5631
93.9 -1.5549
93.925 -1.5536
93.95 -1.5559
93.975 -1.5636
94 -1.5741
94.025 -1.5834
94.05 -1.5874
94.075 -1.582
94.1 -1.5609
94.125 -1.5267
94.15 -1.4824
94.175 -1.4352
94.2 -1.386
94.225 -1.336
94.25 -1.2888
94.275 -1.246
94.3 -1.2075
94.325 -1.1733
94.35 -1.1382
94.375 -1.0932
94.4 -1.0347
94.425 -0.9711
94.45 -0.9074
94.475 -0.8446
94.5 -0.7856
94.525 -0.7324
94.55 -0.6834
94.575 -0.6396
94.6 -0.604
94.625 -0.5779
94.65 -0.5604
94.675 -0.5521
94.7 -0.549
94.725 -0.5425
94.75 -0.5321
94.775 -0.5156
94.8 -0.498
94.825 -0.4742
94.85 -0.4392
94.875 -0.3988
94.9 -0.3611
94.925 -0.3296
94.95 -0.3066
94.975 -0.2924
95 -0.2859
95.025 -0.2845
95.05 -0.2869
95.075 -0.2929
95.1 -0.3048
95.125 -0.3215
95.15 -0.3322
95.175 -0.3316
95.2 -0.3267
95.225 -0.3182
95.25 -0.3048
95.275 -0.286
95.3 -0.2619
95.325 -0.2377
95.35 -0.2143
95.375 -0.1909
95.4 -0.1698
95.425 -0.1505
95.45 -0.1329
95.475 -0.1148
95.5 -0.0973
95.525 -0.0851
95.55 -0.0806
95.575 -0.0843
95.6 -0.0915
95.625 -0.0981
95.65 -0.1027
95.675 -0.1033
95.7 -0.102
95.725 -0.1033
95.75 -0.106
95.775 -0.1106
95.8 -0.1164
95.825 -0.1235
95.85 -0.1324
95.875 -0.1442
95.9 -0.1576
95.925 -0.1738
95.95 -0.1922
95.975 -0.2135
96 -0.2365
96.025 -0.2564
96.05 -0.2708
96.075 -0.28
96.1 -0.2879
96.125 -0.2974
96.15 -0.3094
96.175 -0.3223
96.2 -0.3349
96.225 -0.3509
96.25 -0.3746
96.275 -0.4075
96.3 -0.4513
96.325 -0.5042
96.35 -0.5632
96.375 -0.6213
96.4 -0.67
96.425 -0.708
96.45 -0.7391
96.475 -0.7598
96.5 -0.7691
96.525 -0.7728
96.55 -0.7759
96.575 -0.7807
96.6 -0.7892
96.625 -0.8036
96.65 -0.8246
96.675 -0.8523
96.7 -0.8893
96.725 -0.9356
96.75 -0.9872
96.775 -1.0291
96.8 -1.0493
96.825 -1.0522
96.85 -1.0486
96.875 -1.045
96.9 -1.0396
96.925 -1.0328
96.95 -1.0285
96.975 -1.0279
97 -1.0337
97.025 -1.047
97.05 -1.0646
97.075 -1.0861
97.1 -1.1128
97.125 -1.1406
97.15 -1.1659
97.175 -1.1948
97.2 -1.2319
97.225 -1.2742
97.25 -1.3237
97.275 -1.3812
97.3 -1.445
97.325 -1.5095
97.35 -1.5583
97.375 -1.5872
97.4 -1.6074
97.425 -1.6292
97.45 -1.6542
97.475 -1.6787
97.5 -1.6985
97.525 -1.7091
97.55 -1.7109
97.575 -1.7029
97.6 -1.686
97.625 -1.6612
97.65 -1.6297
97.675 -1.593
97.7 -1.5547
97.725 -1.5183
97.75 -1.4856
97.775 -1.4575
97.8 -1.4302
97.825 -1.4016
97.85 -1.3733
97.875 -1.3461
97.9 -1.3139
97.925 -1.2728
97.95 -1.2283
97.975 -1.1855
98 -1.1421
98.025 -1.0976
98.05 -1.049
98.075 -1.003
98.1 -0.962
98.125 -0.9274
98.15 -0.8993
98.175 -0.876
98.2 -0.8503
98.225 -0.8172
98.25 -0.7841
98.275 -0.7545
98.3 -0.7306
98.325 -0.7129
98.35 -0.7034
98.375 -0.7022
98.4 -0.7068
98.425 -0.7169
98.45 -0.7285
98.475 -0.7318
98.5 -0.7281
98.525 -0.7252
98.55 -0.7305
98.575 -0.7464
98.6 -0.7713
98.625 -0.7997
98.65 -0.8303
98.675 -0.8652
98.7 -0.9053
98.725 -0.9509
98.75 -1.0022
98.775 -1.0566
98.8 -1.104
98.825 -1.1471
98.85 -1.1952
98.875 -1.2479
98.9 -1.2998
98.925 -1.3446
98.95 -1.3834
98.975 -1.4244
99 -1.4747
99.025 -1.5381
99.05 -1.6117
99.075 -1.6897
99.1 -1.7588
99.125 -1.8118
99.15 -1.8517
99.175 -1.8804
99.2 -1.8949
99.225 -1.8984
99.25 -1.899
99.275 -1.9024
99.3 -1.9127
99.325 -1.9313
99.35 -1.957
99.375 -1.984
99.4 -2.0005
99.425 -1.9954
99.45 -1.9678
99.475 -1.9205
99.5 -1.8591
99.525 -1.7941
99.55 -1.7333
99.575 -1.6832
99.6 -1.6447
99.625 -1.6149
99.65 -1.591
99.675 -1.5731
99.7 -1.5579
99.725 -1.5409
99.75 -1.5193
99.775 -1.494
99.8 -1.4693
99.825 -1.4499
99.85 -1.4377
99.875 -1.4342
99.9 -1.4389
99.925 -1.4505
99.95 -1.4673
99.975 -1.4908
100 -1.5168
