# Supplementary material for: Uptake of N2O5 by aqueous aerosol unveiled using chemically accurate many-body potentials
Source: Nat Commun. 2022 Mar 10;13:1266. doi: 10.1038/s41467-022-28697-8 (PMC8913772; doi:10.1038/s41467-022-28697-8)
Supplement: Supplementary file 3 — Source Data [file 41467_2022_28697_MOESM3_ESM.zip › n2o5-uptake-data/Fig2/scattering/rep10run23/relcom_gds.dat]

0.025 11.7465
0.05 11.7115
0.075 11.6765
0.1 11.6415
0.125 11.6065
0.15 11.5714
0.175 11.5363
0.2 11.5012
0.225 11.4661
0.25 11.4309
0.275 11.3957
0.3 11.3604
0.325 11.3252
0.35 11.2899
0.375 11.2545
0.4 11.2191
0.425 11.1837
0.45 11.1482
0.475 11.1127
0.5 11.0772
0.525 11.0417
0.55 11.0061
0.575 10.9705
0.6 10.9348
0.625 10.8991
0.65 10.8634
0.675 10.8276
0.7 10.7918
0.725 10.7559
0.75 10.7199
0.775 10.6839
0.8 10.6479
0.825 10.6118
0.85 10.5756
0.875 10.5393
0.9 10.5029
0.925 10.4665
0.95 10.43
0.975 10.3935
1 10.3569
1.025 10.3202
1.05 10.2835
1.075 10.2468
1.1 10.21
1.125 10.1732
1.15 10.1362
1.175 10.0992
1.2 10.0622
1.225 10.025
1.25 9.9879
1.275 9.9507
1.3 9.9134
1.325 9.876
1.35 9.8386
1.375 9.8012
1.4 9.7636
1.425 9.7261
1.45 9.6884
1.475 9.6507
1.5 9.613
1.525 9.5753
1.55 9.5375
1.575 9.4995
1.6 9.4615
1.625 9.4233
1.65 9.3851
1.675 9.3469
1.7 9.3087
1.725 9.2704
1.75 9.232
1.775 9.1936
1.8 9.1552
1.825 9.1167
1.85 9.0782
1.875 9.0396
1.9 9.001
1.925 8.9623
1.95 8.9236
1.975 8.8848
2 8.8459
2.025 8.807
2.05 8.768
2.075 8.729
2.1 8.6898
2.125 8.6506
2.15 8.6113
2.175 8.572
2.2 8.5326
2.225 8.4931
2.25 8.4536
2.275 8.4141
2.3 8.3744
2.325 8.3347
2.35 8.2949
2.375 8.255
2.4 8.2151
2.425 8.1752
2.45 8.1352
2.475 8.0951
2.5 8.0551
2.525 8.015
2.55 7.9748
2.575 7.9346
2.6 7.8942
2.625 7.8538
2.65 7.8133
2.675 7.7727
2.7 7.732
2.725 7.6911
2.75 7.6502
2.775 7.6092
2.8 7.5682
2.825 7.527
2.85 7.4857
2.875 7.4443
2.9 7.4028
2.925 7.3612
2.95 7.3195
2.975 7.2778
3 7.2358
3.025 7.1938
3.05 7.1517
3.075 7.1094
3.1 7.067
3.125 7.0245
3.15 6.9818
3.175 6.939
3.2 6.8961
3.225 6.853
3.25 6.8099
3.275 6.7666
3.3 6.7232
3.325 6.6795
3.35 6.6357
3.375 6.5918
3.4 6.5477
3.425 6.5036
3.45 6.4592
3.475 6.4145
3.5 6.3695
3.525 6.3243
3.55 6.279
3.575 6.2335
3.6 6.1878
3.625 6.142
3.65 6.0959
3.675 6.0495
3.7 6.0027
3.725 5.9555
3.75 5.9076
3.775 5.859
3.8 5.8101
3.825 5.7609
3.85 5.7112
3.875 5.6611
3.9 5.6104
3.925 5.5592
3.95 5.5074
3.975 5.455
4 5.4019
4.025 5.348
4.05 5.2934
4.075 5.2381
4.1 5.1823
4.125 5.126
4.15 5.0689
4.175 5.0108
4.2 4.9518
4.225 4.8919
4.25 4.8308
4.275 4.7686
4.3 4.7054
4.325 4.6411
4.35 4.5754
4.375 4.5085
4.4 4.4405
4.425 4.3712
4.45 4.3002
4.475 4.2274
4.5 4.1526
4.525 4.0754
4.55 3.9959
4.575 3.914
4.6 3.8293
4.625 3.741
4.65 3.6486
4.675 3.5517
4.7 3.4495
4.725 3.3418
4.75 3.2285
4.775 3.1098
4.8 2.987
4.825 2.8625
4.85 2.7362
4.875 2.609
4.9 2.4831
4.925 2.3584
4.95 2.2321
4.975 2.1024
5 1.9708
5.025 1.8409
5.05 1.7186
5.075 1.6001
5.1 1.4835
5.125 1.3721
5.15 1.2669
5.175 1.1636
5.2 1.057
5.225 0.9428
5.25 0.8245
5.275 0.7085
5.3 0.603
5.325 0.5207
5.35 0.4878
5.375 0.491
5.4 0.5
5.425 0.5061
5.45 0.5084
5.475 0.5071
5.5 0.5097
5.525 0.5259
5.55 0.5631
5.575 0.6264
5.6 0.7033
5.625 0.784
5.65 0.8692
5.675 0.9569
5.7 1.0431
5.725 1.1219
5.75 1.193
5.775 1.2568
5.8 1.3143
5.825 1.3659
5.85 1.4116
5.875 1.4504
5.9 1.4834
5.925 1.5111
5.95 1.5348
5.975 1.5554
6 1.5727
6.025 1.5872
6.05 1.5987
6.075 1.6082
6.1 1.6143
6.125 1.6159
6.15 1.6159
6.175 1.6135
6.2 1.6063
6.225 1.5941
6.25 1.5803
6.275 1.5652
6.3 1.5498
6.325 1.5373
6.35 1.5205
6.375 1.4978
6.4 1.4699
6.425 1.4394
6.45 1.4076
6.475 1.3732
6.5 1.3351
6.525 1.2927
6.55 1.246
6.575 1.1949
6.6 1.1393
6.625 1.0825
6.65 1.0278
6.675 0.9792
6.7 0.9474
6.725 0.9377
6.75 0.94
6.775 0.9482
6.8 0.9569
6.825 0.9617
6.85 0.9606
6.875 0.9524
6.9 0.9359
6.925 0.912
6.95 0.882
6.975 0.8487
7 0.8111
7.025 0.773
7.05 0.736
7.075 0.6996
7.1 0.6644
7.125 0.636
7.15 0.6173
7.175 0.6109
7.2 0.6137
7.225 0.6218
7.25 0.635
7.275 0.6506
7.3 0.6703
7.325 0.7002
7.35 0.7385
7.375 0.7793
7.4 0.8218
7.425 0.8641
7.45 0.9013
7.475 0.9297
7.5 0.9496
7.525 0.9628
7.55 0.9698
7.575 0.9725
7.6 0.9718
7.625 0.9675
7.65 0.96
7.675 0.9497
7.7 0.9392
7.725 0.9283
7.75 0.912
7.775 0.8888
7.8 0.859
7.825 0.8264
7.85 0.7953
7.875 0.7669
7.9 0.746
7.925 0.7418
7.95 0.7503
7.975 0.76
8 0.7722
8.025 0.7872
8.05 0.8023
8.075 0.8185
8.1 0.8394
8.125 0.8652
8.15 0.8932
8.175 0.9171
8.2 0.9378
8.225 0.9547
8.25 0.9751
8.275 0.9987
8.3 1.025
8.325 1.0537
8.35 1.0837
8.375 1.1145
8.4 1.1444
8.425 1.1703
8.45 1.1963
8.475 1.224
8.5 1.2532
8.525 1.2834
8.55 1.3127
8.575 1.3405
8.6 1.3692
8.625 1.3965
8.65 1.4186
8.675 1.4346
8.7 1.4423
8.725 1.4438
8.75 1.4402
8.775 1.4321
8.8 1.4187
8.825 1.4001
8.85 1.3754
8.875 1.3465
8.9 1.316
8.925 1.288
8.95 1.2609
8.975 1.2292
9 1.1892
9.025 1.1388
9.05 1.0798
9.075 1.0173
9.1 0.9564
9.125 0.9044
9.15 0.8668
9.175 0.8468
9.2 0.8432
9.225 0.8479
9.25 0.8518
9.275 0.8503
9.3 0.8439
9.325 0.8311
9.35 0.8127
9.375 0.7884
9.4 0.7591
9.425 0.7287
9.45 0.7001
9.475 0.6756
9.5 0.658
9.525 0.646
9.55 0.6369
9.575 0.6295
9.6 0.6265
9.625 0.6235
9.65 0.6162
9.675 0.6056
9.7 0.5933
9.725 0.585
9.75 0.5895
9.775 0.6078
9.8 0.6446
9.825 0.6999
9.85 0.7672
9.875 0.8472
9.9 0.9383
9.925 1.0401
9.95 1.1454
9.975 1.2489
10 1.3499
10.025 1.45
10.05 1.5486
10.075 1.6419
10.1 1.7267
10.125 1.8016
10.15 1.8657
10.175 1.9194
10.2 1.9634
10.225 2.001
10.25 2.0393
10.275 2.083
10.3 2.1343
10.325 2.1926
10.35 2.2543
10.375 2.3154
10.4 2.3717
10.425 2.4205
10.45 2.4607
10.475 2.4914
10.5 2.5127
10.525 2.5245
10.55 2.528
10.575 2.5251
10.6 2.5162
10.625 2.5006
10.65 2.4783
10.675 2.4497
10.7 2.416
10.725 2.3776
10.75 2.3356
10.775 2.2911
10.8 2.2476
10.825 2.2064
10.85 2.168
10.875 2.1314
10.9 2.099
10.925 2.0709
10.95 2.045
10.975 2.019
11 1.9916
11.025 1.9629
11.05 1.93
11.075 1.8925
11.1 1.8511
11.125 1.8094
11.15 1.7721
11.175 1.7496
11.2 1.7417
11.225 1.7395
11.25 1.7373
11.275 1.7331
11.3 1.7268
11.325 1.7175
11.35 1.7066
11.375 1.6928
11.4 1.6771
11.425 1.6602
11.45 1.6428
11.475 1.6249
11.5 1.6061
11.525 1.5882
11.55 1.5686
11.575 1.5491
11.6 1.5326
11.625 1.5201
11.65 1.5118
11.675 1.5053
11.7 1.4953
11.725 1.4802
11.75 1.4668
11.775 1.4611
11.8 1.4626
11.825 1.4661
11.85 1.4707
11.875 1.4747
11.9 1.4754
11.925 1.4797
11.95 1.4924
11.975 1.5134
12 1.5423
12.025 1.5852
12.05 1.6426
12.075 1.7084
12.1 1.778
12.125 1.8437
12.15 1.9054
12.175 1.9622
12.2 2.0184
12.225 2.0785
12.25 2.1412
12.275 2.2001
12.3 2.2568
12.325 2.3147
12.35 2.367
12.375 2.4142
12.4 2.4539
12.425 2.4847
12.45 2.5112
12.475 2.5292
12.5 2.541
12.525 2.5477
12.55 2.5511
12.575 2.5483
12.6 2.5368
12.625 2.5209
12.65 2.5039
12.675 2.4913
12.7 2.4842
12.725 2.4778
12.75 2.4717
12.775 2.467
12.8 2.4652
12.825 2.4681
12.85 2.4751
12.875 2.4833
12.9 2.4894
12.925 2.4898
12.95 2.4874
12.975 2.4802
13 2.47
13.025 2.4568
13.05 2.4404
13.075 2.4219
13.1 2.402
13.125 2.3778
13.15 2.3484
13.175 2.3127
13.2 2.2702
13.225 2.2228
13.25 2.1732
13.275 2.1271
13.3 2.0917
13.325 2.071
13.35 2.0621
13.375 2.0625
13.4 2.0663
13.425 2.0673
13.45 2.0647
13.475 2.0583
13.5 2.0457
13.525 2.0253
13.55 1.9962
13.575 1.9617
13.6 1.922
13.625 1.878
13.65 1.8281
13.675 1.7712
13.7 1.7078
13.725 1.6383
13.75 1.5625
13.775 1.4806
13.8 1.396
13.825 1.3149
13.85 1.2373
13.875 1.1617
13.9 1.0884
13.925 1.0163
13.95 0.9449
13.975 0.875
14 0.8071
14.025 0.7388
14.05 0.6662
14.075 0.5918
14.1 0.517
14.125 0.4405
14.15 0.3627
14.175 0.2851
14.2 0.207
14.225 0.1354
14.25 0.0747
14.275 0.0359
14.3 0.0162
14.325 0.0029
14.35 -0.0059
14.375 -0.0118
14.4 -0.0183
14.425 -0.0244
14.45 -0.0243
14.475 -0.0149
14.5 -0.0033
14.525 0.0106
14.55 0.0273
14.575 0.0459
14.6 0.0682
14.625 0.093
14.65 0.121
14.675 0.1481
14.7 0.1715
14.725 0.1903
14.75 0.2088
14.775 0.231
14.8 0.2545
14.825 0.2742
14.85 0.2894
14.875 0.2992
14.9 0.3071
14.925 0.3228
14.95 0.3477
14.975 0.3752
15 0.4033
15.025 0.4311
15.05 0.4571
15.075 0.4807
15.1 0.5014
15.125 0.5231
15.15 0.5435
15.175 0.5634
15.2 0.5805
15.225 0.5949
15.25 0.6101
15.275 0.6283
15.3 0.6528
15.325 0.6861
15.35 0.7206
15.375 0.7541
15.4 0.7882
15.425 0.8237
15.45 0.8608
15.475 0.8952
15.5 0.9225
15.525 0.9413
15.55 0.9512
15.575 0.9516
15.6 0.9437
15.625 0.9273
15.65 0.9029
15.675 0.8758
15.7 0.853
15.725 0.8351
15.75 0.8185
15.775 0.804
15.8 0.7936
15.825 0.792
15.85 0.7993
15.875 0.8099
15.9 0.8184
15.925 0.8223
15.95 0.8212
15.975 0.816
16 0.805
16.025 0.7851
16.05 0.7557
16.075 0.7197
16.1 0.6818
16.125 0.6467
16.15 0.6213
16.175 0.6028
16.2 0.5875
16.225 0.5718
16.25 0.5539
16.275 0.533
16.3 0.5088
16.325 0.4821
16.35 0.4539
16.375 0.4229
16.4 0.3871
16.425 0.3488
16.45 0.3109
16.475 0.2757
16.5 0.2459
16.525 0.2213
16.55 0.2021
16.575 0.1788
16.6 0.1469
16.625 0.1085
16.65 0.0634
16.675 0.0125
16.7 -0.0414
16.725 -0.098
16.75 -0.1567
16.775 -0.2189
16.8 -0.2865
16.825 -0.363
16.85 -0.4499
16.875 -0.5459
16.9 -0.6501
16.925 -0.762
16.95 -0.8834
16.975 -1.0132
17 -1.1526
17.025 -1.2996
17.05 -1.4493
17.075 -1.594
17.1 -1.7237
17.125 -1.8391
17.15 -1.951
17.175 -2.064
17.2 -2.1748
17.225 -2.2781
17.25 -2.3641
17.275 -2.4229
17.3 -2.4621
17.325 -2.4913
17.35 -2.5173
17.375 -2.5426
17.4 -2.5604
17.425 -2.5672
17.45 -2.5654
17.475 -2.5506
17.5 -2.5188
17.525 -2.4767
17.55 -2.4321
17.575 -2.3832
17.6 -2.325
17.625 -2.2524
17.65 -2.1711
17.675 -2.092
17.7 -2.0208
17.725 -1.9606
17.75 -1.912
17.775 -1.8742
17.8 -1.8418
17.825 -1.8058
17.85 -1.7602
17.875 -1.7052
17.9 -1.6438
17.925 -1.5786
17.95 -1.5157
17.975 -1.4603
18 -1.4099
18.025 -1.3611
18.05 -1.3117
18.075 -1.2582
18.1 -1.1966
18.125 -1.126
18.15 -1.045
18.175 -0.9555
18.2 -0.8594
18.225 -0.7569
18.25 -0.6451
18.275 -0.5256
18.3 -0.4075
18.325 -0.2953
18.35 -0.19
18.375 -0.0907
18.4 0.0022
18.425 0.0888
18.45 0.169
18.475 0.2445
18.5 0.3151
18.525 0.3824
18.55 0.4456
18.575 0.5044
18.6 0.5592
18.625 0.6083
18.65 0.655
18.675 0.7029
18.7 0.7528
18.725 0.8007
18.75 0.844
18.775 0.8828
18.8 0.9165
18.825 0.9445
18.85 0.969
18.875 0.9917
18.9 1.0124
18.925 1.032
18.95 1.0476
18.975 1.0581
19 1.0612
19.025 1.0591
19.05 1.0538
19.075 1.0465
19.1 1.0372
19.125 1.0284
19.15 1.023
19.175 1.0216
19.2 1.0264
19.225 1.0363
19.25 1.0469
19.275 1.0572
19.3 1.0686
19.325 1.0827
19.35 1.1054
19.375 1.1327
19.4 1.1575
19.425 1.1761
19.45 1.1908
19.475 1.2032
19.5 1.2133
19.525 1.2179
19.55 1.2157
19.575 1.208
19.6 1.1958
19.625 1.1791
19.65 1.1566
19.675 1.127
19.7 1.0913
19.725 1.0553
19.75 1.0245
19.775 1.0012
19.8 0.9855
19.825 0.9773
19.85 0.9793
19.875 0.9923
19.9 1.0114
19.925 1.0306
19.95 1.0442
19.975 1.0508
20 1.0505
20.025 1.0445
20.05 1.0345
20.075 1.0224
20.1 1.0068
20.125 0.9867
20.15 0.9638
20.175 0.9394
20.2 0.9129
20.225 0.8836
20.25 0.8543
20.275 0.8324
20.3 0.8254
20.325 0.8272
20.35 0.8304
20.375 0.8258
20.4 0.8113
20.425 0.7864
20.45 0.7511
20.475 0.7068
20.5 0.6543
20.525 0.5937
20.55 0.5244
20.575 0.4468
20.6 0.3603
20.625 0.2642
20.65 0.1583
20.675 0.0448
20.7 -0.0755
20.725 -0.2001
20.75 -0.3235
20.775 -0.4404
20.8 -0.5467
20.825 -0.6427
20.85 -0.7328
20.875 -0.8195
20.9 -0.9082
20.925 -1.0027
20.95 -1.0979
20.975 -1.1868
21 -1.2622
21.025 -1.32
21.05 -1.3624
21.075 -1.3983
21.1 -1.4395
21.125 -1.4956
21.15 -1.5636
21.175 -1.6381
21.2 -1.7111
21.225 -1.779
21.25 -1.841
21.275 -1.8929
21.3 -1.9381
21.325 -1.9763
21.35 -2.0039
21.375 -2.0177
21.4 -2.0169
21.425 -2.0045
21.45 -1.986
21.475 -1.9601
21.5 -1.9331
21.525 -1.9045
21.55 -1.8738
21.575 -1.8392
21.6 -1.7978
21.625 -1.7519
21.65 -1.7002
21.675 -1.6499
21.7 -1.6028
21.725 -1.5579
21.75 -1.5178
21.775 -1.4824
21.8 -1.4539
21.825 -1.4344
21.85 -1.4203
21.875 -1.408
21.9 -1.3963
21.925 -1.3865
21.95 -1.3765
21.975 -1.3682
22 -1.364
22.025 -1.3655
22.05 -1.3699
22.075 -1.3632
22.1 -1.3217
22.125 -1.2417
22.15 -1.1434
22.175 -1.0414
22.2 -0.9447
22.225 -0.8579
22.25 -0.7798
22.275 -0.7106
22.3 -0.6515
22.325 -0.601
22.35 -0.5574
22.375 -0.5209
22.4 -0.4911
22.425 -0.4691
22.45 -0.4518
22.475 -0.4398
22.5 -0.4346
22.525 -0.4337
22.55 -0.4367
22.575 -0.4456
22.6 -0.4605
22.625 -0.4811
22.65 -0.5089
22.675 -0.5451
22.7 -0.5874
22.725 -0.635
22.75 -0.6845
22.775 -0.7294
22.8 -0.7656
22.825 -0.8008
22.85 -0.8367
22.875 -0.8731
22.9 -0.9102
22.925 -0.9445
22.95 -0.9771
22.975 -1.0128
23 -1.0546
23.025 -1.1027
23.05 -1.1549
23.075 -1.2109
23.1 -1.2642
23.125 -1.3095
23.15 -1.3436
23.175 -1.3651
23.2 -1.3753
23.225 -1.3666
23.25 -1.3428
23.275 -1.3135
23.3 -1.2838
23.325 -1.2567
23.35 -1.2337
23.375 -1.2109
23.4 -1.1809
23.425 -1.1513
23.45 -1.1271
23.475 -1.109
23.5 -1.0971
23.525 -1.0879
23.55 -1.0747
23.575 -1.0564
23.6 -1.0311
23.625 -0.9957
23.65 -0.9497
23.675 -0.8992
23.7 -0.8499
23.725 -0.8038
23.75 -0.7616
23.775 -0.7248
23.8 -0.6923
23.825 -0.6644
23.85 -0.6392
23.875 -0.6172
23.9 -0.5999
23.925 -0.5891
23.95 -0.5808
23.975 -0.5714
24 -0.557
24.025 -0.534
24.05 -0.5051
24.075 -0.4787
24.1 -0.4546
24.125 -0.4335
24.15 -0.4149
24.175 -0.3962
24.2 -0.3738
24.225 -0.3457
24.25 -0.3144
24.275 -0.2796
24.3 -0.2438
24.325 -0.2088
24.35 -0.17
24.375 -0.1246
24.4 -0.0752
24.425 -0.0271
24.45 0.0199
24.475 0.066
24.5 0.1117
24.525 0.158
24.55 0.2058
24.575 0.2532
24.6 0.2968
24.625 0.3355
24.65 0.3698
24.675 0.3988
24.7 0.422
24.725 0.4364
24.75 0.4431
24.775 0.4449
24.8 0.4415
24.825 0.4333
24.85 0.4223
24.875 0.4083
24.9 0.3907
24.925 0.3723
24.95 0.356
24.975 0.341
25 0.3286
25.025 0.3212
25.05 0.3235
25.075 0.336
25.1 0.3587
25.125 0.3921
25.15 0.43
25.175 0.4678
25.2 0.5038
25.225 0.5351
25.25 0.5653
25.275 0.596
25.3 0.6244
25.325 0.652
25.35 0.6761
25.375 0.6937
25.4 0.7095
25.425 0.7199
25.45 0.7196
25.475 0.7087
25.5 0.6878
25.525 0.6585
25.55 0.6246
25.575 0.5906
25.6 0.555
25.625 0.5171
25.65 0.4757
25.675 0.4278
25.7 0.3695
25.725 0.3006
25.75 0.2227
25.775 0.1389
25.8 0.0501
25.825 -0.038
25.85 -0.1173
25.875 -0.1847
25.9 -0.2434
25.925 -0.2972
25.95 -0.3458
25.975 -0.3873
26 -0.419
26.025 -0.4416
26.05 -0.459
26.075 -0.4723
26.1 -0.4796
26.125 -0.4809
26.15 -0.4817
26.175 -0.4842
26.2 -0.4937
26.225 -0.5106
26.25 -0.5298
26.275 -0.5436
26.3 -0.5451
26.325 -0.5368
26.35 -0.5258
26.375 -0.5165
26.4 -0.5064
26.425 -0.4978
26.45 -0.4911
26.475 -0.4851
26.5 -0.4756
26.525 -0.4631
26.55 -0.451
26.575 -0.4379
26.6 -0.4253
26.625 -0.4146
26.65 -0.4045
26.675 -0.3892
26.7 -0.3731
26.725 -0.3548
26.75 -0.3325
26.775 -0.3144
26.8 -0.3034
26.825 -0.2915
26.85 -0.2795
26.875 -0.2695
26.9 -0.26
26.925 -0.2444
26.95 -0.225
26.975 -0.2046
27 -0.1862
27.025 -0.1678
27.05 -0.1463
27.075 -0.1201
27.1 -0.09
27.125 -0.054
27.15 -0.0133
27.175 0.0311
27.2 0.0833
27.225 0.1363
27.25 0.1769
27.275 0.2022
27.3 0.2214
27.325 0.2418
27.35 0.2624
27.375 0.2827
27.4 0.3009
27.425 0.3179
27.45 0.3336
27.475 0.3459
27.5 0.3573
27.525 0.3685
27.55 0.385
27.575 0.407
27.6 0.4299
27.625 0.4532
27.65 0.4753
27.675 0.4966
27.7 0.5203
27.725 0.5544
27.75 0.6001
27.775 0.6558
27.8 0.7207
27.825 0.7911
27.85 0.8624
27.875 0.9366
27.9 1.0132
27.925 1.0886
27.95 1.1656
27.975 1.2427
28 1.3138
28.025 1.3747
28.05 1.4255
28.075 1.4717
28.1 1.5177
28.125 1.569
28.15 1.6357
28.175 1.7184
28.2 1.8104
28.225 1.9044
28.25 1.9973
28.275 2.0865
28.3 2.1699
28.325 2.2454
28.35 2.3133
28.375 2.3743
28.4 2.4284
28.425 2.4755
28.45 2.5145
28.475 2.5464
28.5 2.5729
28.525 2.5948
28.55 2.6114
28.575 2.6206
28.6 2.6228
28.625 2.619
28.65 2.6119
28.675 2.6043
28.7 2.5955
28.725 2.5835
28.75 2.5672
28.775 2.5443
28.8 2.5136
28.825 2.4792
28.85 2.4474
28.875 2.4178
28.9 2.385
28.925 2.3475
28.95 2.3046
28.975 2.2558
29 2.208
29.025 2.1709
29.05 2.1395
29.075 2.1057
29.1 2.0744
29.125 2.0558
29.15 2.0633
29.175 2.0931
29.2 2.1277
29.225 2.1552
29.25 2.177
29.275 2.1956
29.3 2.2121
29.325 2.2279
29.35 2.2422
29.375 2.2538
29.4 2.2593
29.425 2.2583
29.45 2.2526
29.475 2.248
29.5 2.2527
29.525 2.2701
29.55 2.2965
29.575 2.3254
29.6 2.3548
29.625 2.3827
29.65 2.4053
29.675 2.4201
29.7 2.4259
29.725 2.4216
29.75 2.4068
29.775 2.382
29.8 2.3476
29.825 2.3032
29.85 2.2507
29.875 2.1927
29.9 2.13
29.925 2.0651
29.95 2.0018
29.975 1.9454
30 1.9041
30.025 1.8797
30.05 1.8737
30.075 1.8897
30.1 1.9267
30.125 1.9925
30.15 2.0673
30.175 2.1398
30.2 2.2087
30.225 2.2701
30.25 2.3238
30.275 2.3716
30.3 2.4139
30.325 2.4477
30.35 2.4714
30.375 2.4854
30.4 2.4903
30.425 2.4886
30.45 2.4818
30.475 2.474
30.5 2.4723
30.525 2.4813
30.55 2.4983
30.575 2.5216
30.6 2.5487
30.625 2.5771
30.65 2.6031
30.675 2.6254
30.7 2.6426
30.725 2.6552
30.75 2.6654
30.775 2.674
30.8 2.6835
30.825 2.6902
30.85 2.6922
30.875 2.6924
30.9 2.6917
30.925 2.6898
30.95 2.6833
30.975 2.6698
31 2.6483
31.025 2.6191
31.05 2.5818
31.075 2.5361
31.1 2.4841
31.125 2.4265
31.15 2.3663
31.175 2.3084
31.2 2.2517
31.225 2.1922
31.25 2.1262
31.275 2.0526
31.3 1.9731
31.325 1.8874
31.35 1.799
31.375 1.7134
31.4 1.6329
31.425 1.553
31.45 1.4758
31.475 1.4022
31.5 1.3314
31.525 1.2624
31.55 1.1919
31.575 1.1199
31.6 1.048
31.625 0.9787
31.65 0.9175
31.675 0.8686
31.7 0.8346
31.725 0.8209
31.75 0.8282
31.775 0.8541
31.8 0.8924
31.825 0.937
31.85 0.9876
31.875 1.042
31.9 1.0954
31.925 1.1455
31.95 1.1903
31.975 1.2291
32 1.2615
32.025 1.2862
32.05 1.3036
32.075 1.316
32.1 1.3242
32.125 1.3288
32.15 1.3283
32.175 1.3241
32.2 1.3167
32.225 1.3047
32.25 1.2885
32.275 1.2681
32.3 1.2464
32.325 1.2286
32.35 1.2138
32.375 1.2088
32.4 1.2272
32.425 1.269
32.45 1.3236
32.475 1.3814
32.5 1.4356
32.525 1.4853
32.55 1.5396
32.575 1.6034
32.6 1.6701
32.625 1.7314
32.65 1.785
32.675 1.8298
32.7 1.867
32.725 1.8983
32.75 1.9249
32.775 1.9472
32.8 1.9648
32.825 1.9782
32.85 1.9873
32.875 1.9914
32.9 1.9904
32.925 1.9843
32.95 1.9726
32.975 1.9568
33 1.9379
33.025 1.9131
33.05 1.8797
33.075 1.8365
33.1 1.7865
33.125 1.7329
33.15 1.6787
33.175 1.6271
33.2 1.5825
33.225 1.5457
33.25 1.5136
33.275 1.4811
33.3 1.4452
33.325 1.4042
33.35 1.358
33.375 1.3064
33.4 1.2493
33.425 1.1873
33.45 1.1199
33.475 1.0453
33.5 0.963
33.525 0.8723
33.55 0.7729
33.575 0.6671
33.6 0.5581
33.625 0.4491
33.65 0.3402
33.675 0.2386
33.7 0.1444
33.725 0.0623
33.75 0.0021
33.775 -0.0422
33.8 -0.0755
33.825 -0.1004
33.85 -0.1176
33.875 -0.1243
33.9 -0.1228
33.925 -0.111
33.95 -0.0867
33.975 -0.0505
34 -0.0048
34.025 0.0509
34.05 0.1166
34.075 0.1914
34.1 0.2769
34.125 0.3682
34.15 0.4568
34.175 0.5361
34.2 0.6032
34.225 0.6578
34.25 0.7027
34.275 0.7395
34.3 0.7708
34.325 0.7983
34.35 0.8231
34.375 0.85
34.4 0.8763
34.425 0.8969
34.45 0.9092
34.475 0.9183
34.5 0.9302
34.525 0.9456
34.55 0.9605
34.575 0.9701
34.6 0.9687
34.625 0.9567
34.65 0.9371
34.675 0.9148
34.7 0.8945
34.725 0.8795
34.75 0.8676
34.775 0.8617
34.8 0.8638
34.825 0.8673
34.85 0.8651
34.875 0.8528
34.9 0.8307
34.925 0.8007
34.95 0.7643
34.975 0.7264
35 0.6889
35.025 0.6516
35.05 0.6172
35.075 0.5825
35.1 0.548
35.125 0.5167
35.15 0.4868
35.175 0.4577
35.2 0.43
35.225 0.4055
35.25 0.3842
35.275 0.3636
35.3 0.3393
35.325 0.3104
35.35 0.2764
35.375 0.2359
35.4 0.1897
35.425 0.1357
35.45 0.075
35.475 0.0168
35.5 -0.0397
35.525 -0.0913
35.55 -0.1385
35.575 -0.1853
35.6 -0.2323
35.625 -0.2735
35.65 -0.3134
35.675 -0.3568
35.7 -0.4036
35.725 -0.4444
35.75 -0.4707
35.775 -0.4735
35.8 -0.4552
35.825 -0.421
35.85 -0.3774
35.875 -0.3353
35.9 -0.3032
35.925 -0.2839
35.95 -0.2753
35.975 -0.2767
36 -0.2805
36.025 -0.2776
36.05 -0.2551
36.075 -0.215
36.1 -0.1721
36.125 -0.1339
36.15 -0.103
36.175 -0.0735
36.2 -0.0351
36.225 0.0174
36.25 0.0775
36.275 0.1425
36.3 0.2126
36.325 0.2875
36.35 0.3618
36.375 0.4379
36.4 0.5159
36.425 0.5932
36.45 0.6695
36.475 0.7421
36.5 0.8096
36.525 0.8737
36.55 0.9361
36.575 0.9963
36.6 1.0545
36.625 1.1018
36.65 1.1218
36.675 1.1236
36.7 1.1206
36.725 1.119
36.75 1.1248
36.775 1.1318
36.8 1.1337
36.825 1.132
36.85 1.1273
36.875 1.12
36.9 1.1101
36.925 1.0994
36.95 1.0904
36.975 1.0829
37 1.0726
37.025 1.0591
37.05 1.0436
37.075 1.0262
37.1 1.0097
37.125 0.9991
37.15 0.9994
37.175 1.0121
37.2 1.0318
37.225 1.0566
37.25 1.082
37.275 1.1057
37.3 1.1246
37.325 1.1422
37.35 1.158
37.375 1.1669
37.4 1.1704
37.425 1.1732
37.45 1.1757
37.475 1.1809
37.5 1.1875
37.525 1.1903
37.55 1.1894
37.575 1.1832
37.6 1.1721
37.625 1.1556
37.65 1.1327
37.675 1.101
37.7 1.0612
37.725 1.0224
37.75 0.9954
37.775 0.9737
37.8 0.9498
37.825 0.9205
37.85 0.8865
37.875 0.8488
37.9 0.8082
37.925 0.77
37.95 0.7318
37.975 0.6976
38 0.6783
38.025 0.674
38.05 0.6794
38.075 0.6918
38.1 0.7094
38.125 0.7308
38.15 0.753
38.175 0.7744
38.2 0.7938
38.225 0.8113
38.25 0.8283
38.275 0.8459
38.3 0.8665
38.325 0.8923
38.35 0.9266
38.375 0.966
38.4 1.002
38.425 1.0253
38.45 1.0365
38.475 1.0403
38.5 1.0419
38.525 1.0463
38.55 1.0539
38.575 1.0622
38.6 1.0652
38.625 1.0626
38.65 1.0523
38.675 1.033
38.7 1.0059
38.725 0.9738
38.75 0.9398
38.775 0.9058
38.8 0.8714
38.825 0.8375
38.85 0.8029
38.875 0.7671
38.9 0.7277
38.925 0.6841
38.95 0.6378
38.975 0.5967
39 0.5714
39.025 0.5668
39.05 0.5775
39.075 0.5928
39.1 0.6079
39.125 0.6197
39.15 0.632
39.175 0.6483
39.2 0.6658
39.225 0.6816
39.25 0.6942
39.275 0.7051
39.3 0.7156
39.325 0.725
39.35 0.7338
39.375 0.7406
39.4 0.7448
39.425 0.7456
39.45 0.7405
39.475 0.7294
39.5 0.714
39.525 0.6938
39.55 0.6682
39.575 0.6368
39.6 0.5998
39.625 0.556
39.65 0.5092
39.675 0.4709
39.7 0.4386
39.725 0.4138
39.75 0.3997
39.775 0.3924
39.8 0.3885
39.825 0.3889
39.85 0.3895
39.875 0.3959
39.9 0.4115
39.925 0.4414
39.95 0.4887
39.975 0.5455
40 0.6039
40.025 0.6616
40.05 0.7117
40.075 0.7518
40.1 0.785
40.125 0.81
40.15 0.8226
40.175 0.8218
40.2 0.8083
40.225 0.7858
40.25 0.7611
40.275 0.738
40.3 0.7148
40.325 0.69
40.35 0.6647
40.375 0.6423
40.4 0.625
40.425 0.6147
40.45 0.6138
40.475 0.6235
40.5 0.6457
40.525 0.6867
40.55 0.7441
40.575 0.8099
40.6 0.8771
40.625 0.9394
40.65 0.9959
40.675 1.0488
40.7 1.1015
40.725 1.1578
40.75 1.22
40.775 1.284
40.8 1.3485
40.825 1.4109
40.85 1.4676
40.875 1.5202
40.9 1.5694
40.925 1.6121
40.95 1.6473
40.975 1.6747
41 1.6936
41.025 1.7044
41.05 1.7077
41.075 1.7049
41.1 1.6977
41.125 1.6856
41.15 1.6716
41.175 1.663
41.2 1.6648
41.225 1.67
41.25 1.6689
41.275 1.6578
41.3 1.637
41.325 1.6104
41.35 1.5881
41.375 1.5813
41.4 1.5938
41.425 1.6213
41.45 1.6616
41.475 1.7158
41.5 1.7807
41.525 1.8467
41.55 1.9072
41.575 1.961
41.6 2.0073
41.625 2.0454
41.65 2.0763
41.675 2.1007
41.7 2.1203
41.725 2.1348
41.75 2.1434
41.775 2.1456
41.8 2.1416
41.825 2.131
41.85 2.1132
41.875 2.0874
41.9 2.0536
41.925 2.0135
41.95 1.9719
41.975 1.9337
42 1.8991
42.025 1.8633
42.05 1.823
42.075 1.7783
42.1 1.7333
42.125 1.6906
42.15 1.6509
42.175 1.61
42.2 1.5666
42.225 1.5231
42.25 1.5009
42.275 1.5154
42.3 1.5424
42.325 1.5689
42.35 1.5902
42.375 1.6053
42.4 1.6149
42.425 1.6212
42.45 1.6309
42.475 1.6444
42.5 1.6575
42.525 1.6659
42.55 1.6698
42.575 1.6697
42.6 1.6652
42.625 1.656
42.65 1.6404
42.675 1.617
42.7 1.5867
42.725 1.5494
42.75 1.5073
42.775 1.4599
42.8 1.406
42.825 1.3453
42.85 1.2795
42.875 1.2105
42.9 1.1365
42.925 1.0592
42.95 0.9818
42.975 0.9097
43 0.8447
43.025 0.7841
43.05 0.7285
43.075 0.683
43.1 0.6532
43.125 0.637
43.15 0.6277
43.175 0.6214
43.2 0.6113
43.225 0.5953
43.25 0.5795
43.275 0.5665
43.3 0.558
43.325 0.5562
43.35 0.559
43.375 0.5622
43.4 0.5717
43.425 0.5917
43.45 0.6254
43.475 0.6672
43.5 0.7156
43.525 0.7666
43.55 0.8185
43.575 0.8665
43.6 0.9031
43.625 0.9281
43.65 0.946
43.675 0.9575
43.7 0.9614
43.725 0.9575
43.75 0.9494
43.775 0.9367
43.8 0.9172
43.825 0.8913
43.85 0.8593
43.875 0.821
43.9 0.7799
43.925 0.7407
43.95 0.7074
43.975 0.6828
44 0.6734
44.025 0.675
44.05 0.6781
44.075 0.6899
44.1 0.7221
44.125 0.7706
44.15 0.8279
44.175 0.8874
44.2 0.9493
44.225 1.012
44.25 1.0758
44.275 1.1395
44.3 1.2007
44.325 1.2576
44.35 1.3088
44.375 1.3529
44.4 1.3898
44.425 1.4195
44.45 1.4435
44.475 1.4653
44.5 1.4864
44.525 1.5062
44.55 1.5231
44.575 1.5382
44.6 1.5517
44.625 1.5638
44.65 1.574
44.675 1.5849
44.7 1.5972
44.725 1.6066
44.75 1.6087
44.775 1.6019
44.8 1.5874
44.825 1.5657
44.85 1.5373
44.875 1.5009
44.9 1.4561
44.925 1.4091
44.95 1.3805
44.975 1.376
45 1.3725
45.025 1.3626
45.05 1.3443
45.075 1.3198
45.1 1.2896
45.125 1.253
45.15 1.208
45.175 1.1579
45.2 1.1092
45.225 1.0636
45.25 1.0184
45.275 0.9688
45.3 0.9117
45.325 0.8459
45.35 0.7727
45.375 0.6949
45.4 0.6169
45.425 0.548
45.45 0.4979
45.475 0.4569
45.5 0.4172
45.525 0.3775
45.55 0.3384
45.575 0.3052
45.6 0.2775
45.625 0.2514
45.65 0.2327
45.675 0.2221
45.7 0.2147
45.725 0.2071
45.75 0.2038
45.775 0.2104
45.8 0.2304
45.825 0.2656
45.85 0.3109
45.875 0.3559
45.9 0.3931
45.925 0.4251
45.95 0.4551
45.975 0.4813
46 0.5008
46.025 0.5108
46.05 0.5139
46.075 0.5151
46.1 0.5199
46.125 0.5341
46.15 0.5562
46.175 0.5863
46.2 0.628
46.225 0.6783
46.25 0.7293
46.275 0.7771
46.3 0.8204
46.325 0.8582
46.35 0.8894
46.375 0.9121
46.4 0.9253
46.425 0.9329
46.45 0.9424
46.475 0.9654
46.5 1.0051
46.525 1.0551
46.55 1.1084
46.575 1.1597
46.6 1.2071
46.625 1.2498
46.65 1.2862
46.675 1.3152
46.7 1.3389
46.725 1.3549
46.75 1.3619
46.775 1.3602
46.8 1.3515
46.825 1.3384
46.85 1.335
46.875 1.3454
46.9 1.3609
46.925 1.3784
46.95 1.3918
46.975 1.4007
47 1.4051
47.025 1.4074
47.05 1.4076
47.075 1.4033
47.1 1.3916
47.125 1.3693
47.15 1.3372
47.175 1.2973
47.2 1.2509
47.225 1.198
47.25 1.1387
47.275 1.0746
47.3 1.0077
47.325 0.9431
47.35 0.8844
47.375 0.8332
47.4 0.7849
47.425 0.7356
47.45 0.6804
47.475 0.6179
47.5 0.5496
47.525 0.4764
47.55 0.4016
47.575 0.3328
47.6 0.2751
47.625 0.226
47.65 0.1787
47.675 0.1384
47.7 0.1134
47.725 0.1095
47.75 0.1241
47.775 0.1487
47.8 0.1781
47.825 0.2141
47.85 0.263
47.875 0.3278
47.9 0.4019
47.925 0.4772
47.95 0.5495
47.975 0.619
48 0.6868
48.025 0.7551
48.05 0.8237
48.075 0.8889
48.1 0.9475
48.125 0.9984
48.15 1.0414
48.175 1.0768
48.2 1.1057
48.225 1.1305
48.25 1.1531
48.275 1.1774
48.3 1.2103
48.325 1.2555
48.35 1.3146
48.375 1.3788
48.4 1.4456
48.425 1.5141
48.45 1.579
48.475 1.6349
48.5 1.6795
48.525 1.7164
48.55 1.7488
48.575 1.7782
48.6 1.8045
48.625 1.8308
48.65 1.8582
48.675 1.8846
48.7 1.9105
48.725 1.9371
48.75 1.9656
48.775 1.9994
48.8 2.0396
48.825 2.0806
48.85 2.1159
48.875 2.1428
48.9 2.1621
48.925 2.1756
48.95 2.1837
48.975 2.1868
49 2.1857
49.025 2.1857
49.05 2.1923
49.075 2.2103
49.1 2.2416
49.125 2.2829
49.15 2.3311
49.175 2.3818
49.2 2.4341
49.225 2.4896
49.25 2.5463
49.275 2.6006
49.3 2.6506
49.325 2.695
49.35 2.7331
49.375 2.7643
49.4 2.7886
49.425 2.8061
49.45 2.817
49.475 2.8218
49.5 2.8207
49.525 2.8133
49.55 2.8009
49.575 2.7869
49.6 2.7722
49.625 2.7563
49.65 2.7387
49.675 2.7247
49.7 2.7163
49.725 2.7114
49.75 2.7037
49.775 2.6907
49.8 2.6731
49.825 2.6541
49.85 2.6374
49.875 2.6237
49.9 2.6153
49.925 2.6108
49.95 2.6084
49.975 2.6076
50 2.6067
50.025 2.605
50.05 2.6026
50.075 2.6013
50.1 2.6019
50.125 2.601
50.15 2.5976
50.175 2.5943
50.2 2.5905
50.225 2.5857
50.25 2.5778
50.275 2.5677
50.3 2.557
50.325 2.5487
50.35 2.5504
50.375 2.561
50.4 2.5747
50.425 2.5862
50.45 2.5929
50.475 2.5954
50.5 2.5999
50.525 2.6198
50.55 2.6479
50.575 2.673
50.6 2.6949
50.625 2.7149
50.65 2.7342
50.675 2.7561
50.7 2.7779
50.725 2.7958
50.75 2.8077
50.775 2.8131
50.8 2.8113
50.825 2.8018
50.85 2.7861
50.875 2.7669
50.9 2.7488
50.925 2.7304
50.95 2.7089
50.975 2.6798
51 2.6392
51.025 2.5921
51.05 2.5435
51.075 2.4906
51.1 2.4314
51.125 2.3689
51.15 2.3091
51.175 2.2623
51.2 2.2312
51.225 2.2078
51.25 2.1866
51.275 2.1612
51.3 2.1289
51.325 2.0921
51.35 2.0536
51.375 2.0139
51.4 1.9757
51.425 1.9434
51.45 1.919
51.475 1.9084
51.5 1.9154
51.525 1.9315
51.55 1.9483
51.575 1.9642
51.6 1.9817
51.625 2.0022
51.65 2.0271
51.675 2.0517
51.7 2.0717
51.725 2.0889
51.75 2.1004
51.775 2.1047
51.8 2.1042
51.825 2.1083
51.85 2.1175
51.875 2.1221
51.9 2.1224
51.925 2.1199
51.95 2.1157
51.975 2.1104
52 2.1039
52.025 2.0933
52.05 2.0749
52.075 2.0483
52.1 2.0162
52.125 1.9804
52.15 1.9439
52.175 1.9093
52.2 1.8806
52.225 1.8666
52.25 1.8631
52.275 1.8623
52.3 1.8623
52.325 1.8651
52.35 1.8783
52.375 1.9047
52.4 1.9388
52.425 1.9702
52.45 1.9949
52.475 2.0097
52.5 2.0151
52.525 2.0118
52.55 1.9999
52.575 1.9816
52.6 1.9608
52.625 1.9344
52.65 1.9055
52.675 1.8868
52.7 1.8875
52.725 1.9017
52.75 1.9208
52.775 1.9394
52.8 1.9557
52.825 1.9685
52.85 1.9776
52.875 1.9809
52.9 1.9791
52.925 1.973
52.95 1.969
52.975 1.9681
53 1.9667
53.025 1.9639
53.05 1.9583
53.075 1.9533
53.1 1.9454
53.125 1.9391
53.15 1.9417
53.175 1.9473
53.2 1.9553
53.225 1.963
53.25 1.9687
53.275 1.9704
53.3 1.9639
53.325 1.9496
53.35 1.9288
53.375 1.9016
53.4 1.8682
53.425 1.8309
53.45 1.7867
53.475 1.7345
53.5 1.6771
53.525 1.6189
53.55 1.5605
53.575 1.5024
53.6 1.4508
53.625 1.4157
53.65 1.4003
53.675 1.3969
53.7 1.4022
53.725 1.4237
53.75 1.4552
53.775 1.487
53.8 1.5181
53.825 1.5482
53.85 1.577
53.875 1.6031
53.9 1.6283
53.925 1.6564
53.95 1.6843
53.975 1.7072
54 1.7259
54.025 1.739
54.05 1.7443
54.075 1.741
54.1 1.7301
54.125 1.7138
54.15 1.691
54.175 1.6616
54.2 1.6288
54.225 1.5934
54.25 1.5555
54.275 1.5173
54.3 1.4757
54.325 1.4264
54.35 1.3674
54.375 1.2989
54.4 1.2216
54.425 1.1361
54.45 1.0489
54.475 0.9662
54.5 0.8956
54.525 0.8387
54.55 0.788
54.575 0.7392
54.6 0.6899
54.625 0.639
54.65 0.5877
54.675 0.5431
54.7 0.5109
54.725 0.4934
54.75 0.4881
54.775 0.4883
54.8 0.4983
54.825 0.5287
54.85 0.5815
54.875 0.6548
54.9 0.7402
54.925 0.8276
54.95 0.9096
54.975 0.9839
55 1.052
55.025 1.1139
55.05 1.1668
55.075 1.2101
55.1 1.2433
55.125 1.2678
55.15 1.2846
55.175 1.2946
55.2 1.3026
55.225 1.3077
55.25 1.3085
55.275 1.3053
55.3 1.2973
55.325 1.2855
55.35 1.2734
55.375 1.2647
55.4 1.2593
55.425 1.2578
55.45 1.2602
55.475 1.2683
55.5 1.2788
55.525 1.2876
55.55 1.2927
55.575 1.2949
55.6 1.2975
55.625 1.2989
55.65 1.292
55.675 1.277
55.7 1.2572
55.725 1.2348
55.75 1.2134
55.775 1.1931
55.8 1.1731
55.825 1.1503
55.85 1.1234
55.875 1.0923
55.9 1.0572
55.925 1.017
55.95 0.9706
55.975 0.9175
56 0.8602
56.025 0.8023
56.05 0.7477
56.075 0.6939
56.1 0.6364
56.125 0.5763
56.15 0.5188
56.175 0.4716
56.2 0.438
56.225 0.4183
56.25 0.4056
56.275 0.3993
56.3 0.3971
56.325 0.3977
56.35 0.4023
56.375 0.4103
56.4 0.4203
56.425 0.431
56.45 0.4403
56.475 0.4494
56.5 0.4646
56.525 0.4836
56.55 0.5038
56.575 0.5227
56.6 0.5396
56.625 0.5544
56.65 0.5694
56.675 0.5812
56.7 0.5851
56.725 0.5806
56.75 0.571
56.775 0.5584
56.8 0.5486
56.825 0.5522
56.85 0.5775
56.875 0.623
56.9 0.6734
56.925 0.7232
56.95 0.7747
56.975 0.8308
57 0.8931
57.025 0.9575
57.05 1.0228
57.075 1.0902
57.1 1.1638
57.125 1.2428
57.15 1.323
57.175 1.3962
57.2 1.4614
57.225 1.5197
57.25 1.5725
57.275 1.627
57.3 1.6924
57.325 1.7671
57.35 1.8432
57.375 1.9153
57.4 1.9783
57.425 2.0309
57.45 2.0722
57.475 2.1011
57.5 2.1212
57.525 2.1379
57.55 2.1565
57.575 2.182
57.6 2.2084
57.625 2.2332
57.65 2.261
57.675 2.2896
57.7 2.3136
57.725 2.3304
57.75 2.3416
57.775 2.3474
57.8 2.3484
57.825 2.3419
57.85 2.3284
57.875 2.3079
57.9 2.2808
57.925 2.254
57.95 2.2321
57.975 2.2125
58 2.1925
58.025 2.1724
58.05 2.1499
58.075 2.121
58.1 2.0839
58.125 2.0419
58.15 2.0069
58.175 1.9791
58.2 1.9556
58.225 1.9298
58.25 1.9024
58.275 1.8708
58.3 1.8333
58.325 1.7956
58.35 1.7621
58.375 1.7441
58.4 1.7464
58.425 1.7589
58.45 1.7693
58.475 1.7823
58.5 1.8058
58.525 1.8299
58.55 1.8508
58.575 1.8685
58.6 1.884
58.625 1.8987
58.65 1.9093
58.675 1.9154
58.7 1.923
58.725 1.9284
58.75 1.9275
58.775 1.9196
58.8 1.9078
58.825 1.8923
58.85 1.8737
58.875 1.8527
58.9 1.8324
58.925 1.815
58.95 1.7981
58.975 1.7775
59 1.7514
59.025 1.7179
59.05 1.6771
59.075 1.6294
59.1 1.5771
59.125 1.5217
59.15 1.4601
59.175 1.399
59.2 1.3583
59.225 1.3616
59.25 1.3848
59.275 1.4118
59.3 1.4394
59.325 1.4636
59.35 1.4821
59.375 1.4946
59.4 1.5032
59.425 1.506
59.45 1.5034
59.475 1.503
59.5 1.5055
59.525 1.5154
59.55 1.5312
59.575 1.5583
59.6 1.5944
59.625 1.6308
59.65 1.6628
59.675 1.6871
59.7 1.7051
59.725 1.7195
59.75 1.7271
59.775 1.7278
59.8 1.7251
59.825 1.7211
59.85 1.716
59.875 1.7117
59.9 1.7079
59.925 1.7056
59.95 1.7076
59.975 1.7112
60 1.7167
60.025 1.7227
60.05 1.7296
60.075 1.7364
60.1 1.7452
60.125 1.7511
60.15 1.7517
60.175 1.7487
60.2 1.7428
60.225 1.7336
60.25 1.7246
60.275 1.7121
60.3 1.6961
60.325 1.6778
60.35 1.6566
60.375 1.6319
60.4 1.6036
60.425 1.5713
60.45 1.5349
60.475 1.4969
60.5 1.4587
60.525 1.4212
60.55 1.3873
60.575 1.3548
60.6 1.3173
60.625 1.2864
60.65 1.2753
60.675 1.2853
60.7 1.2952
60.725 1.2933
60.75 1.2811
60.775 1.265
60.8 1.2507
60.825 1.2433
60.85 1.2547
60.875 1.2933
60.9 1.3484
60.925 1.4105
60.95 1.4732
60.975 1.5335
61 1.5917
61.025 1.6481
61.05 1.7026
61.075 1.7558
61.1 1.8109
61.125 1.8671
61.15 1.9219
61.175 1.973
61.2 2.0196
61.225 2.0661
61.25 2.1179
61.275 2.177
61.3 2.2426
61.325 2.3071
61.35 2.364
61.375 2.416
61.4 2.4749
61.425 2.5351
61.45 2.5946
61.475 2.6537
61.5 2.712
61.525 2.7623
61.55 2.8039
61.575 2.8383
61.6 2.8658
61.625 2.8879
61.65 2.9043
61.675 2.9153
61.7 2.9176
61.725 2.9112
61.75 2.9012
61.775 2.8967
61.8 2.9093
61.825 2.9353
61.85 2.9617
61.875 2.9823
61.9 2.9961
61.925 3.0059
61.95 3.015
61.975 3.0233
62 3.0313
62.025 3.0388
62.05 3.0458
62.075 3.0516
62.1 3.0597
62.125 3.0758
62.15 3.1058
62.175 3.1461
62.2 3.1878
62.225 3.2272
62.25 3.262
62.275 3.2916
62.3 3.3166
62.325 3.3358
62.35 3.3504
62.375 3.3606
62.4 3.3666
62.425 3.3711
62.45 3.3739
62.475 3.3757
62.5 3.3783
62.525 3.3832
62.55 3.3914
62.575 3.4064
62.6 3.4252
62.625 3.4431
62.65 3.4545
62.675 3.4597
62.7 3.4668
62.725 3.4841
62.75 3.5096
62.775 3.5363
62.8 3.5631
62.825 3.5913
62.85 3.6152
62.875 3.6322
62.9 3.6433
62.925 3.649
62.95 3.6498
62.975 3.647
63 3.6437
63.025 3.6409
63.05 3.6396
63.075 3.6495
63.1 3.6882
63.125 3.7592
63.15 3.8538
63.175 3.9565
63.2 4.054
63.225 4.1421
63.25 4.2208
63.275 4.291
63.3 4.3524
63.325 4.4048
63.35 4.4513
63.375 4.4933
63.4 4.5331
63.425 4.5702
63.45 4.6043
63.475 4.6383
63.5 4.6759
63.525 4.7205
63.55 4.7669
63.575 4.8111
63.6 4.8513
63.625 4.8839
63.65 4.9088
63.675 4.9257
63.7 4.9364
63.725 4.9441
63.75 4.9487
63.775 4.9481
63.8 4.9437
63.825 4.9385
63.85 4.9363
63.875 4.9403
63.9 4.9554
63.925 4.977
63.95 4.9989
63.975 5.0185
64 5.0358
64.025 5.0488
64.05 5.0553
64.075 5.0543
64.1 5.0447
64.125 5.0271
64.15 5.0028
64.175 4.9735
64.2 4.9419
64.225 4.9126
64.25 4.8869
64.275 4.8621
64.3 4.8363
64.325 4.8124
64.35 4.7924
64.375 4.7746
64.4 4.7589
64.425 4.7453
64.45 4.7333
64.475 4.7209
64.5 4.7095
64.525 4.696
64.55 4.6796
64.575 4.6604
64.6 4.6402
64.625 4.6175
64.65 4.5918
64.675 4.5657
64.7 4.5419
64.725 4.5233
64.75 4.506
64.775 4.4862
64.8 4.4622
64.825 4.4321
64.85 4.396
64.875 4.3548
64.9 4.3085
64.925 4.2596
64.95 4.2138
64.975 4.1729
65 4.1354
65.025 4.096
65.05 4.0555
65.075 4.0206
65.1 3.9888
65.125 3.9526
65.15 3.9102
65.175 3.865
65.2 3.8203
65.225 3.7791
65.25 3.7419
65.275 3.7049
65.3 3.6664
65.325 3.627
65.35 3.5925
65.375 3.5731
65.4 3.572
65.425 3.5799
65.45 3.5927
65.475 3.609
65.5 3.6231
65.525 3.6315
65.55 3.6314
65.575 3.6257
65.6 3.6188
65.625 3.6101
65.65 3.5978
65.675 3.5819
65.7 3.5668
65.725 3.5571
65.75 3.552
65.775 3.5524
65.8 3.558
65.825 3.5696
65.85 3.5871
65.875 3.606
65.9 3.621
65.925 3.6282
65.95 3.6273
65.975 3.6191
66 3.6028
66.025 3.5796
66.05 3.5521
66.075 3.5203
66.1 3.4822
66.125 3.4446
66.15 3.417
66.175 3.4031
66.2 3.3944
66.225 3.383
66.25 3.3688
66.275 3.352
66.3 3.3321
66.325 3.3104
66.35 3.2844
66.375 3.2517
66.4 3.2105
66.425 3.1653
66.45 3.1216
66.475 3.0796
66.5 3.0439
66.525 3.0165
66.55 2.9991
66.575 2.9884
66.6 2.9826
66.625 2.9805
66.65 2.9808
66.675 2.9804
66.7 2.9755
66.725 2.9644
66.75 2.9509
66.775 2.9407
66.8 2.9493
66.825 2.9741
66.85 3.0093
66.875 3.0493
66.9 3.0896
66.925 3.1234
66.95 3.1483
66.975 3.1635
67 3.1738
67.025 3.1826
67.05 3.1878
67.075 3.1903
67.1 3.1983
67.125 3.2155
67.15 3.2401
67.175 3.2642
67.2 3.2815
67.225 3.2883
67.25 3.2821
67.275 3.2675
67.3 3.2484
67.325 3.2301
67.35 3.2153
67.375 3.2052
67.4 3.2046
67.425 3.2134
67.45 3.2227
67.475 3.2282
67.5 3.2309
67.525 3.2313
67.55 3.2287
67.575 3.221
67.6 3.2067
67.625 3.1894
67.65 3.1744
67.675 3.1674
67.7 3.17
67.725 3.1783
67.75 3.1848
67.775 3.1897
67.8 3.1921
67.825 3.1921
67.85 3.1914
67.875 3.1904
67.9 3.184
67.925 3.1724
67.95 3.1615
67.975 3.1529
68 3.1446
68.025 3.1353
68.05 3.1233
68.075 3.1082
68.1 3.0916
68.125 3.0725
68.15 3.0499
68.175 3.0226
68.2 2.9929
68.225 2.9644
68.25 2.9377
68.275 2.9127
68.3 2.8842
68.325 2.8483
68.35 2.8076
68.375 2.7709
68.4 2.7481
68.425 2.7348
68.45 2.7183
68.475 2.6946
68.5 2.6672
68.525 2.6426
68.55 2.6245
68.575 2.6132
68.6 2.6098
68.625 2.6108
68.65 2.6155
68.675 2.6254
68.7 2.6396
68.725 2.656
68.75 2.6747
68.775 2.6901
68.8 2.6981
68.825 2.6992
68.85 2.696
68.875 2.6882
68.9 2.6738
68.925 2.6543
68.95 2.6307
68.975 2.605
69 2.5784
69.025 2.5483
69.05 2.5125
69.075 2.4692
69.1 2.4196
69.125 2.3666
69.15 2.3097
69.175 2.2483
69.2 2.1844
69.225 2.1196
69.25 2.0591
69.275 2.0169
69.3 2.007
69.325 2.015
69.35 2.0255
69.375 2.0305
69.4 2.0315
69.425 2.0315
69.45 2.0302
69.475 2.0248
69.5 2.0142
69.525 1.997
69.55 1.9767
69.575 1.9548
69.6 1.9286
69.625 1.8964
69.65 1.8597
69.675 1.8195
69.7 1.7754
69.725 1.728
69.75 1.6807
69.775 1.6377
69.8 1.5938
69.825 1.5494
69.85 1.5103
69.875 1.4746
69.9 1.4451
69.925 1.4288
69.95 1.4246
69.975 1.43
70 1.4475
70.025 1.4795
70.05 1.5206
70.075 1.5664
70.1 1.6137
70.125 1.6595
70.15 1.7043
70.175 1.7455
70.2 1.7801
70.225 1.8101
70.25 1.838
70.275 1.8631
70.3 1.8832
70.325 1.8962
70.35 1.9032
70.375 1.9054
70.4 1.9054
70.425 1.9091
70.45 1.9242
70.475 1.9485
70.5 1.9716
70.525 1.9905
70.55 2.0077
70.575 2.0259
70.6 2.0476
70.625 2.0728
70.65 2.1008
70.675 2.1305
70.7 2.1588
70.725 2.183
70.75 2.2015
70.775 2.2145
70.8 2.2233
70.825 2.2278
70.85 2.228
70.875 2.2233
70.9 2.2127
70.925 2.1977
70.95 2.1802
70.975 2.1617
71 2.1404
71.025 2.1218
71.05 2.1106
71.075 2.101
71.1 2.0876
71.125 2.0695
71.15 2.0454
71.175 2.0176
71.2 1.9901
71.225 1.9616
71.25 1.9292
71.275 1.8901
71.3 1.8439
71.325 1.7897
71.35 1.7274
71.375 1.6582
71.4 1.5867
71.425 1.5159
71.45 1.4529
71.475 1.4016
71.5 1.3643
71.525 1.3396
71.55 1.331
71.575 1.3383
71.6 1.3543
71.625 1.3663
71.65 1.3729
71.675 1.3727
71.7 1.3664
71.725 1.3646
71.75 1.374
71.775 1.3906
71.8 1.4049
71.825 1.4152
71.85 1.4254
71.875 1.4331
71.9 1.4354
71.925 1.429
71.95 1.4134
71.975 1.3915
72 1.369
72.025 1.3499
72.05 1.336
72.075 1.3299
72.1 1.3307
72.125 1.3392
72.15 1.3569
72.175 1.3927
72.2 1.4437
72.225 1.4991
72.25 1.555
72.275 1.6076
72.3 1.6551
72.325 1.6989
72.35 1.7381
72.375 1.7728
72.4 1.8018
72.425 1.8275
72.45 1.8499
72.475 1.8721
72.5 1.8927
72.525 1.9107
72.55 1.9292
72.575 1.9552
72.6 1.9924
72.625 2.0346
72.65 2.0745
72.675 2.1107
72.7 2.1448
72.725 2.1751
72.75 2.1993
72.775 2.2172
72.8 2.2285
72.825 2.2315
72.85 2.2263
72.875 2.2143
72.9 2.1969
72.925 2.1749
72.95 2.1492
72.975 2.1214
73 2.0914
73.025 2.0586
73.05 2.0216
73.075 1.9807
73.1 1.9358
73.125 1.8885
73.15 1.8383
73.175 1.784
73.2 1.725
73.225 1.6623
73.25 1.6011
73.275 1.5427
73.3 1.4852
73.325 1.4278
73.35 1.3733
73.375 1.3224
73.4 1.2778
73.425 1.2474
73.45 1.2355
73.475 1.2295
73.5 1.2201
73.525 1.2044
73.55 1.1818
73.575 1.1538
73.6 1.1229
73.625 1.0977
73.65 1.0764
73.675 1.0521
73.7 1.0253
73.725 0.9969
73.75 0.9663
73.775 0.9339
73.8 0.9006
73.825 0.8677
73.85 0.8395
73.875 0.8209
73.9 0.8103
73.925 0.8055
73.95 0.8064
73.975 0.8091
74 0.811
74.025 0.8146
74.05 0.8203
74.075 0.8245
74.1 0.8271
74.125 0.8294
74.15 0.8323
74.175 0.8375
74.2 0.8486
74.225 0.8698
74.25 0.8981
74.275 0.9317
74.3 0.9678
74.325 1.0052
74.35 1.0429
74.375 1.0787
74.4 1.113
74.425 1.1451
74.45 1.1741
74.475 1.2002
74.5 1.2248
74.525 1.2451
74.55 1.2578
74.575 1.2652
74.6 1.2709
74.625 1.2729
74.65 1.2696
74.675 1.2589
74.7 1.2421
74.725 1.2222
74.75 1.1989
74.775 1.1715
74.8 1.1418
74.825 1.1097
74.85 1.0761
74.875 1.0383
74.9 0.9941
74.925 0.9451
74.95 0.8906
74.975 0.8292
75 0.765
75.025 0.6984
75.05 0.6291
75.075 0.5566
75.1 0.4825
75.125 0.4097
75.15 0.3466
75.175 0.2972
75.2 0.2578
75.225 0.2263
75.25 0.2009
75.275 0.1873
75.3 0.1888
75.325 0.1999
75.35 0.2167
75.375 0.2405
75.4 0.2738
75.425 0.314
75.45 0.3614
75.475 0.4105
75.5 0.4579
75.525 0.5065
75.55 0.5628
75.575 0.6261
75.6 0.6916
75.625 0.753
75.65 0.8084
75.675 0.8599
75.7 0.9092
75.725 0.956
75.75 0.9994
75.775 1.0382
75.8 1.07
75.825 1.0946
75.85 1.1147
75.875 1.1291
75.9 1.1394
75.925 1.1523
75.95 1.1724
75.975 1.2054
76 1.257
76.025 1.3146
76.05 1.3679
76.075 1.4154
76.1 1.4577
76.125 1.499
76.15 1.5413
76.175 1.5844
76.2 1.6263
76.225 1.6616
76.25 1.6886
76.275 1.7075
76.3 1.72
76.325 1.7282
76.35 1.7322
76.375 1.731
76.4 1.7253
76.425 1.7205
76.45 1.7236
76.475 1.731
76.5 1.7354
76.525 1.7297
76.55 1.7155
76.575 1.6921
76.6 1.6629
76.625 1.6322
76.65 1.6025
76.675 1.5738
76.7 1.5464
76.725 1.5309
76.75 1.5326
76.775 1.5377
76.8 1.5378
76.825 1.5325
76.85 1.5176
76.875 1.495
76.9 1.4665
76.925 1.4362
76.95 1.4078
76.975 1.3831
77 1.3594
77.025 1.3425
77.05 1.3299
77.075 1.3118
77.1 1.2869
77.125 1.2567
77.15 1.2207
77.175 1.1783
77.2 1.135
77.225 1.0987
77.25 1.0777
77.275 1.0821
77.3 1.1041
77.325 1.1316
77.35 1.1563
77.375 1.1746
77.4 1.1847
77.425 1.1865
77.45 1.1807
77.475 1.1677
77.5 1.1497
77.525 1.1265
77.55 1.0976
77.575 1.0649
77.6 1.031
77.625 0.9976
77.65 0.9611
77.675 0.9257
77.7 0.8911
77.725 0.8585
77.75 0.8295
77.775 0.7991
77.8 0.7646
77.825 0.725
77.85 0.6802
77.875 0.6312
77.9 0.5789
77.925 0.5319
77.95 0.4935
77.975 0.4665
78 0.4466
78.025 0.4343
78.05 0.4263
78.075 0.4171
78.1 0.4092
78.125 0.4073
78.15 0.4102
78.175 0.4164
78.2 0.4214
78.225 0.4209
78.25 0.4109
78.275 0.3934
78.3 0.3698
78.325 0.3404
78.35 0.3041
78.375 0.268
78.4 0.236
78.425 0.2019
78.45 0.1607
78.475 0.1114
78.5 0.0526
78.525 -0.0147
78.55 -0.0846
78.575 -0.1542
78.6 -0.2193
78.625 -0.2814
78.65 -0.3433
78.675 -0.3996
78.7 -0.4419
78.725 -0.4671
78.75 -0.4822
78.775 -0.4989
78.8 -0.5178
78.825 -0.5363
78.85 -0.5433
78.875 -0.5271
78.9 -0.4886
78.925 -0.4394
78.95 -0.3878
78.975 -0.3421
79 -0.3083
79.025 -0.2869
79.05 -0.2718
79.075 -0.2626
79.1 -0.2611
79.125 -0.2624
79.15 -0.2592
79.175 -0.2528
79.2 -0.2485
79.225 -0.2438
79.25 -0.2362
79.275 -0.2218
79.3 -0.2023
79.325 -0.1801
79.35 -0.1566
79.375 -0.1247
79.4 -0.0822
79.425 -0.0352
79.45 0.0145
79.475 0.0618
79.5 0.1036
79.525 0.143
79.55 0.179
79.575 0.2103
79.6 0.2436
79.625 0.2818
79.65 0.322
79.675 0.3579
79.7 0.3945
79.725 0.4373
79.75 0.4794
79.775 0.5191
79.8 0.5572
79.825 0.5958
79.85 0.6352
79.875 0.6733
79.9 0.7084
79.925 0.7432
79.95 0.7794
79.975 0.8156
80 0.8498
80.025 0.8814
80.05 0.9145
80.075 0.9537
80.1 0.9986
80.125 1.0429
80.15 1.0854
80.175 1.1275
80.2 1.1669
80.225 1.1988
80.25 1.2204
80.275 1.2326
80.3 1.2391
80.325 1.2406
80.35 1.2408
80.375 1.2387
80.4 1.2353
80.425 1.2298
80.45 1.2225
80.475 1.2182
80.5 1.2266
80.525 1.2555
80.55 1.2955
80.575 1.34
80.6 1.3858
80.625 1.4304
80.65 1.4696
80.675 1.5009
80.7 1.5292
80.725 1.5557
80.75 1.5819
80.775 1.6116
80.8 1.6428
80.825 1.6716
80.85 1.6977
80.875 1.7201
80.9 1.736
80.925 1.7437
80.95 1.7477
80.975 1.7504
81 1.748
81.025 1.741
81.05 1.7329
81.075 1.7304
81.1 1.737
81.125 1.757
81.15 1.7871
81.175 1.8176
81.2 1.8442
81.225 1.8665
81.25 1.8846
81.275 1.8974
81.3 1.905
81.325 1.9072
81.35 1.9046
81.375 1.8958
81.4 1.8811
81.425 1.8591
81.45 1.8294
81.475 1.792
81.5 1.7483
81.525 1.7026
81.55 1.6587
81.575 1.622
81.6 1.5972
81.625 1.5902
81.65 1.603
81.675 1.6324
81.7 1.6697
81.725 1.7067
81.75 1.7385
81.775 1.7624
81.8 1.7786
81.825 1.7879
81.85 1.7918
81.875 1.7918
81.9 1.7873
81.925 1.7803
81.95 1.772
81.975 1.7622
82 1.7509
82.025 1.7336
82.05 1.7088
82.075 1.6766
82.1 1.6398
82.125 1.6056
82.15 1.5823
82.175 1.5637
82.2 1.5401
82.225 1.5096
82.25 1.4743
82.275 1.4342
82.3 1.3911
82.325 1.3442
82.35 1.2923
82.375 1.2354
82.4 1.1734
82.425 1.1067
82.45 1.0368
82.475 0.9613
82.5 0.8788
82.525 0.7897
82.55 0.6974
82.575 0.6044
82.6 0.5161
82.625 0.4346
82.65 0.3595
82.675 0.2926
82.7 0.2353
82.725 0.1848
82.75 0.136
82.775 0.0811
82.8 0.021
82.825 -0.0426
82.85 -0.1063
82.875 -0.1587
82.9 -0.1924
82.925 -0.2109
82.95 -0.2195
82.975 -0.2172
83 -0.2097
83.025 -0.2043
83.05 -0.2066
83.075 -0.2159
83.1 -0.2352
83.125 -0.2607
83.15 -0.2849
83.175 -0.3019
83.2 -0.3145
83.225 -0.3232
83.25 -0.331
83.275 -0.3349
83.3 -0.3319
83.325 -0.3279
83.35 -0.3217
83.375 -0.3138
83.4 -0.3065
83.425 -0.2987
83.45 -0.2946
83.475 -0.2961
83.5 -0.2978
83.525 -0.3016
83.55 -0.3031
83.575 -0.3068
83.6 -0.3083
83.625 -0.3033
83.65 -0.2951
83.675 -0.2893
83.7 -0.2885
83.725 -0.2964
83.75 -0.3139
83.775 -0.3395
83.8 -0.3685
83.825 -0.3974
83.85 -0.4242
83.875 -0.4486
83.9 -0.4738
83.925 -0.499
83.95 -0.5259
83.975 -0.5513
84 -0.575
84.025 -0.5986
84.05 -0.6162
84.075 -0.6255
84.1 -0.632
84.125 -0.6398
84.15 -0.6501
84.175 -0.6641
84.2 -0.6843
84.225 -0.7079
84.25 -0.7379
84.275 -0.7756
84.3 -0.8199
84.325 -0.8694
84.35 -0.9233
84.375 -0.9815
84.4 -1.0408
84.425 -1.0995
84.45 -1.1513
84.475 -1.1801
84.5 -1.1856
84.525 -1.1861
84.55 -1.1862
84.575 -1.1831
84.6 -1.1779
84.625 -1.1747
84.65 -1.1754
84.675 -1.1793
84.7 -1.1851
84.725 -1.1934
84.75 -1.2053
84.775 -1.2245
84.8 -1.2519
84.825 -1.2875
84.85 -1.3288
84.875 -1.3753
84.9 -1.4239
84.925 -1.4719
84.95 -1.5243
84.975 -1.5824
85 -1.6441
85.025 -1.7029
85.05 -1.7574
85.075 -1.8104
85.1 -1.8597
85.125 -1.9012
85.15 -1.9333
85.175 -1.9559
85.2 -1.9709
85.225 -1.9871
85.25 -2.0061
85.275 -2.0226
85.3 -2.0349
85.325 -2.0426
85.35 -2.0486
85.375 -2.0499
85.4 -2.0455
85.425 -2.0372
85.45 -2.0275
85.475 -2.0171
85.5 -2.0061
85.525 -1.9923
85.55 -1.9742
85.575 -1.9566
85.6 -1.9434
85.625 -1.9333
85.65 -1.9292
85.675 -1.9341
85.7 -1.9434
85.725 -1.9565
85.75 -1.9784
85.775 -2.0074
85.8 -2.0414
85.825 -2.0712
85.85 -2.0865
85.875 -2.0808
85.9 -2.0696
85.925 -2.0618
85.95 -2.0599
85.975 -2.0596
86 -2.06
86.025 -2.065
86.05 -2.0746
86.075 -2.0889
86.1 -2.1066
86.125 -2.1261
86.15 -2.1452
86.175 -2.1656
86.2 -2.1901
86.225 -2.22
86.25 -2.2516
86.275 -2.2807
86.3 -2.3073
86.325 -2.3272
86.35 -2.3375
86.375 -2.3367
86.4 -2.3223
86.425 -2.2947
86.45 -2.2565
86.475 -2.2147
86.5 -2.1724
86.525 -2.13
86.55 -2.0934
86.575 -2.0624
86.6 -2.0306
86.625 -1.9954
86.65 -1.9598
86.675 -1.9234
86.7 -1.8848
86.725 -1.8449
86.75 -1.8066
86.775 -1.7676
86.8 -1.7292
86.825 -1.6978
86.85 -1.6701
86.875 -1.6414
86.9 -1.6122
86.925 -1.5787
86.95 -1.5424
86.975 -1.5031
87 -1.4578
87.025 -1.4075
87.05 -1.3544
87.075 -1.3021
87.1 -1.2552
87.125 -1.2149
87.15 -1.1777
87.175 -1.1452
87.2 -1.1156
87.225 -1.0896
87.25 -1.0708
87.275 -1.0554
87.3 -1.0397
87.325 -1.0121
87.35 -0.9795
87.375 -0.9548
87.4 -0.9461
87.425 -0.9484
87.45 -0.9538
87.475 -0.9595
87.5 -0.9649
87.525 -0.9719
87.55 -0.9779
87.575 -0.9764
87.6 -0.9713
87.625 -0.973
87.65 -0.9795
87.675 -0.9898
87.7 -1.0024
87.725 -1.0135
87.75 -1.0263
87.775 -1.0446
87.8 -1.0654
87.825 -1.0866
87.85 -1.1061
87.875 -1.1244
87.9 -1.14
87.925 -1.1455
87.95 -1.1335
87.975 -1.103
88 -1.0597
88.025 -1.0184
88.05 -0.9831
88.075 -0.9596
88.1 -0.9469
88.125 -0.9455
88.15 -0.9556
88.175 -0.9755
88.2 -1.0022
88.225 -1.0342
88.25 -1.0696
88.275 -1.1064
88.3 -1.1442
88.325 -1.1816
88.35 -1.2192
88.375 -1.2542
88.4 -1.2823
88.425 -1.3057
88.45 -1.3279
88.475 -1.3541
88.5 -1.3856
88.525 -1.4228
88.55 -1.4621
88.575 -1.5032
88.6 -1.5437
88.625 -1.5791
88.65 -1.6031
88.675 -1.616
88.7 -1.6294
88.725 -1.6491
88.75 -1.6762
88.775 -1.7115
88.8 -1.7539
88.825 -1.8042
88.85 -1.8626
88.875 -1.9211
88.9 -1.9731
88.925 -2.0142
88.95 -2.0396
88.975 -2.0449
89 -2.0409
89.025 -2.0342
89.05 -2.0236
89.075 -2.0031
89.1 -1.9718
89.125 -1.9296
89.15 -1.8838
89.175 -1.8357
89.2 -1.7873
89.225 -1.7397
89.25 -1.6913
89.275 -1.6444
89.3 -1.6006
89.325 -1.5589
89.35 -1.515
89.375 -1.4706
89.4 -1.4234
89.425 -1.3733
89.45 -1.3228
89.475 -1.2746
89.5 -1.233
89.525 -1.1988
89.55 -1.1671
89.575 -1.1338
89.6 -1.0969
89.625 -1.0586
89.65 -1.0189
89.675 -0.9784
89.7 -0.9369
89.725 -0.8948
89.75 -0.8489
89.775 -0.798
89.8 -0.7466
89.825 -0.6992
89.85 -0.6557
89.875 -0.6133
89.9 -0.5708
89.925 -0.5297
89.95 -0.4919
89.975 -0.4539
90 -0.4177
90.025 -0.3839
90.05 -0.3504
90.075 -0.3077
90.1 -0.2585
90.125 -0.2125
90.15 -0.1764
90.175 -0.1511
90.2 -0.1324
90.225 -0.1203
90.25 -0.1155
90.275 -0.1142
90.3 -0.1073
90.325 -0.0951
90.35 -0.0757
90.375 -0.0507
90.4 -0.0191
90.425 0.0186
90.45 0.0593
90.475 0.1011
90.5 0.1407
90.525 0.1765
90.55 0.2049
90.575 0.2253
90.6 0.2367
90.625 0.2403
90.65 0.2369
90.675 0.227
90.7 0.2119
90.725 0.194
90.75 0.177
90.775 0.1571
90.8 0.1333
90.825 0.1059
90.85 0.0735
90.875 0.0346
90.9 -0.0088
90.925 -0.0541
90.95 -0.0963
90.975 -0.1339
91 -0.1673
91.025 -0.2015
91.05 -0.2369
91.075 -0.2768
91.1 -0.32
91.125 -0.3673
91.15 -0.412
91.175 -0.4482
91.2 -0.4787
91.225 -0.5088
91.25 -0.5488
91.275 -0.5968
91.3 -0.6482
91.325 -0.699
91.35 -0.7486
91.375 -0.7975
91.4 -0.8501
91.425 -0.9016
91.45 -0.9467
91.475 -0.9829
91.5 -1.0063
91.525 -1.0093
91.55 -0.9907
91.575 -0.9573
91.6 -0.9154
91.625 -0.872
91.65 -0.8314
91.675 -0.7946
91.7 -0.7628
91.725 -0.7352
91.75 -0.7113
91.775 -0.6922
91.8 -0.6788
91.825 -0.6686
91.85 -0.6599
91.875 -0.6505
91.9 -0.6388
91.925 -0.6227
91.95 -0.605
91.975 -0.5895
92 -0.5764
92.025 -0.5685
92.05 -0.5679
92.075 -0.5761
92.1 -0.5935
92.125 -0.6182
92.15 -0.6489
92.175 -0.6807
92.2 -0.7096
92.225 -0.7402
92.25 -0.7794
92.275 -0.8268
92.3 -0.8814
92.325 -0.9431
92.35 -1.0083
92.375 -1.075
92.4 -1.1419
92.425 -1.2066
92.45 -1.2631
92.475 -1.3056
92.5 -1.3322
92.525 -1.35
92.55 -1.3634
92.575 -1.3655
92.6 -1.352
92.625 -1.3256
92.65 -1.2871
92.675 -1.2402
92.7 -1.1872
92.725 -1.1304
92.75 -1.0754
92.775 -1.0256
92.8 -0.9804
92.825 -0.9405
92.85 -0.9086
92.875 -0.8801
92.9 -0.8463
92.925 -0.8086
92.95 -0.7677
92.975 -0.7184
93 -0.6589
93.025 -0.5936
93.05 -0.5326
93.075 -0.4772
93.1 -0.4259
93.125 -0.3804
93.15 -0.3414
93.175 -0.3081
93.2 -0.2796
93.225 -0.2509
93.25 -0.2178
93.275 -0.177
93.3 -0.1283
93.325 -0.0769
93.35 -0.0293
93.375 0.0122
93.4 0.048
93.425 0.0774
93.45 0.0997
93.475 0.1161
93.5 0.1314
93.525 0.1462
93.55 0.1613
93.575 0.1778
93.6 0.1965
93.625 0.2186
93.65 0.2458
93.675 0.273
93.7 0.2997
93.725 0.3266
93.75 0.3523
93.775 0.3811
93.8 0.4129
93.825 0.4431
93.85 0.4687
93.875 0.493
93.9 0.5257
93.925 0.5785
93.95 0.6442
93.975 0.7115
94 0.7775
94.025 0.8435
94.05 0.9118
94.075 0.9825
94.1 1.0518
94.125 1.1146
94.15 1.1691
94.175 1.2163
94.2 1.26
94.225 1.304
94.25 1.3441
94.275 1.3766
94.3 1.406
94.325 1.4322
94.35 1.4538
94.375 1.4707
94.4 1.4805
94.425 1.4829
94.45 1.4795
94.475 1.4726
94.5 1.4633
94.525 1.4492
94.55 1.4293
94.575 1.4031
94.6 1.3703
94.625 1.3285
94.65 1.278
94.675 1.2199
94.7 1.1553
94.725 1.0864
94.75 1.0149
94.775 0.946
94.8 0.8887
94.825 0.8547
94.85 0.8467
94.875 0.8555
94.9 0.8683
94.925 0.8773
94.95 0.8797
94.975 0.8741
95 0.8624
95.025 0.8441
95.05 0.8145
95.075 0.7726
95.1 0.7173
95.125 0.6502
95.15 0.5738
95.175 0.4921
95.2 0.4075
95.225 0.3214
95.25 0.2413
95.275 0.1715
95.3 0.1241
95.325 0.0985
95.35 0.0901
95.375 0.0919
95.4 0.1024
95.425 0.1216
95.45 0.1517
95.475 0.1959
95.5 0.259
95.525 0.3416
95.55 0.4337
95.575 0.5261
95.6 0.614
95.625 0.7013
95.65 0.7928
95.675 0.8914
95.7 0.9902
95.725 1.0848
95.75 1.1739
95.775 1.256
95.8 1.3287
95.825 1.3917
95.85 1.445
95.875 1.4904
95.9 1.5279
95.925 1.5591
95.95 1.5856
95.975 1.6106
96 1.6316
96.025 1.6483
96.05 1.6604
96.075 1.6693
96.1 1.6749
96.125 1.6742
96.15 1.6655
96.175 1.6497
96.2 1.6276
96.225 1.6016
96.25 1.573
96.275 1.5399
96.3 1.5002
96.325 1.4556
96.35 1.4071
96.375 1.3606
96.4 1.3156
96.425 1.2732
96.45 1.2339
96.475 1.1977
96.5 1.1639
96.525 1.1306
96.55 1.0997
96.575 1.0754
96.6 1.0575
96.625 1.0449
96.65 1.0392
96.675 1.0449
96.7 1.0612
96.725 1.082
96.75 1.1016
96.775 1.1165
96.8 1.1249
96.825 1.1264
96.85 1.1209
96.875 1.1098
96.9 1.093
96.925 1.0708
96.95 1.0465
96.975 1.0253
97 1.0069
97.025 0.9863
97.05 0.9605
97.075 0.928
97.1 0.8897
97.125 0.8466
97.15 0.8014
97.175 0.7577
97.2 0.7221
97.225 0.6944
97.25 0.6668
97.275 0.641
97.3 0.6186
97.325 0.602
97.35 0.589
97.375 0.5757
97.4 0.5612
97.425 0.5484
97.45 0.538
97.475 0.5303
97.5 0.5235
97.525 0.516
97.55 0.5059
97.575 0.4938
97.6 0.4812
97.625 0.4736
97.65 0.4799
97.675 0.4964
97.7 0.5155
97.725 0.534
97.75 0.5506
97.775 0.5674
97.8 0.5833
97.825 0.595
97.85 0.6002
97.875 0.6019
97.9 0.6191
97.925 0.6596
97.95 0.7113
97.975 0.7658
98 0.8179
98.025 0.8667
98.05 0.9133
98.075 0.9571
98.1 0.9969
98.125 1.0337
98.15 1.0669
98.175 1.0954
98.2 1.1205
98.225 1.1419
98.25 1.1592
98.275 1.1763
98.3 1.1946
98.325 1.2138
98.35 1.2435
98.375 1.2863
98.4 1.3409
98.425 1.399
98.45 1.451
98.475 1.4962
98.5 1.5409
98.525 1.5906
98.55 1.6446
98.575 1.6988
98.6 1.7459
98.625 1.7846
98.65 1.8147
98.675 1.8363
98.7 1.8476
98.725 1.8488
98.75 1.8401
98.775 1.8228
98.8 1.7999
98.825 1.7739
98.85 1.7506
98.875 1.7336
98.9 1.7222
98.925 1.7172
98.95 1.7142
98.975 1.7087
99 1.6966
99.025 1.6796
99.05 1.6633
99.075 1.6517
99.1 1.6375
99.125 1.6165
99.15 1.5878
99.175 1.5494
99.2 1.5019
99.225 1.4466
99.25 1.3844
99.275 1.3208
99.3 1.2746
99.325 1.2536
99.35 1.2454
99.375 1.2418
99.4 1.2378
99.425 1.2326
99.45 1.2284
99.475 1.225
99.5 1.2183
99.525 1.2084
99.55 1.195
99.575 1.1812
99.6 1.1703
99.625 1.1582
99.65 1.1412
99.675 1.1193
99.7 1.0923
99.725 1.0617
99.75 1.0293
99.775 0.9965
99.8 0.9674
99.825 0.9466
99.85 0.9271
99.875 0.9058
99.9 0.8798
99.925 0.8461
99.95 0.8034
99.975 0.7518
100 0.6937
