# Supplementary material for: Uptake of N2O5 by aqueous aerosol unveiled using chemically accurate many-body potentials
Source: Nat Commun. 2022 Mar 10;13:1266. doi: 10.1038/s41467-022-28697-8 (PMC8913772; doi:10.1038/s41467-022-28697-8)
Supplement: Supplementary file 3 — Source Data [file 41467_2022_28697_MOESM3_ESM.zip › n2o5-uptake-data/Fig2/scattering/rep06run15/relcom_gds.dat]

0.025 12.1879
0.05 12.1859
0.075 12.1838
0.1 12.1817
0.125 12.1796
0.15 12.1774
0.175 12.1752
0.2 12.1731
0.225 12.1709
0.25 12.1686
0.275 12.1664
0.3 12.1641
0.325 12.1618
0.35 12.1595
0.375 12.1572
0.4 12.1549
0.425 12.1526
0.45 12.1503
0.475 12.1479
0.5 12.1455
0.525 12.1431
0.55 12.1407
0.575 12.1383
0.6 12.1359
0.625 12.1334
0.65 12.131
0.675 12.1285
0.7 12.126
0.725 12.1235
0.75 12.121
0.775 12.1184
0.8 12.1159
0.825 12.1133
0.85 12.1108
0.875 12.1082
0.9 12.1056
0.925 12.1031
0.95 12.1005
0.975 12.098
1 12.0954
1.025 12.0928
1.05 12.0902
1.075 12.0876
1.1 12.085
1.125 12.0823
1.15 12.0797
1.175 12.077
1.2 12.0744
1.225 12.0717
1.25 12.069
1.275 12.0663
1.3 12.0636
1.325 12.0609
1.35 12.0582
1.375 12.0554
1.4 12.0527
1.425 12.05
1.45 12.0473
1.475 12.0446
1.5 12.0419
1.525 12.0392
1.55 12.0366
1.575 12.0339
1.6 12.0311
1.625 12.0284
1.65 12.0257
1.675 12.023
1.7 12.0202
1.725 12.0175
1.75 12.0147
1.775 12.0119
1.8 12.0092
1.825 12.0064
1.85 12.0036
1.875 12.0009
1.9 11.9981
1.925 11.9953
1.95 11.9925
1.975 11.9897
2 11.9869
2.025 11.9841
2.05 11.9813
2.075 11.9784
2.1 11.9756
2.125 11.9728
2.15 11.9699
2.175 11.967
2.2 11.9642
2.225 11.9613
2.25 11.9583
2.275 11.9554
2.3 11.9524
2.325 11.9494
2.35 11.9463
2.375 11.9432
2.4 11.9401
2.425 11.9369
2.45 11.9338
2.475 11.9306
2.5 11.9274
2.525 11.9242
2.55 11.921
2.575 11.9178
2.6 11.9145
2.625 11.9113
2.65 11.9081
2.675 11.9048
2.7 11.9016
2.725 11.8983
2.75 11.895
2.775 11.8918
2.8 11.8885
2.825 11.8852
2.85 11.8818
2.875 11.8785
2.9 11.8752
2.925 11.8718
2.95 11.8685
2.975 11.8651
3 11.8617
3.025 11.8583
3.05 11.8549
3.075 11.8515
3.1 11.8481
3.125 11.8446
3.15 11.8411
3.175 11.8376
3.2 11.8341
3.225 11.8306
3.25 11.8271
3.275 11.8235
3.3 11.8199
3.325 11.8163
3.35 11.8127
3.375 11.8091
3.4 11.8054
3.425 11.8018
3.45 11.7981
3.475 11.7944
3.5 11.7907
3.525 11.7869
3.55 11.7831
3.575 11.7793
3.6 11.7755
3.625 11.7717
3.65 11.7679
3.675 11.764
3.7 11.7601
3.725 11.7562
3.75 11.7523
3.775 11.7484
3.8 11.7445
3.825 11.7405
3.85 11.7365
3.875 11.7326
3.9 11.7286
3.925 11.7246
3.95 11.7206
3.975 11.7166
4 11.7126
4.025 11.7085
4.05 11.7045
4.075 11.7005
4.1 11.6964
4.125 11.6923
4.15 11.6882
4.175 11.684
4.2 11.6798
4.225 11.6756
4.25 11.6713
4.275 11.667
4.3 11.6627
4.325 11.6584
4.35 11.654
4.375 11.6495
4.4 11.6451
4.425 11.6405
4.45 11.636
4.475 11.6314
4.5 11.6267
4.525 11.622
4.55 11.6173
4.575 11.6125
4.6 11.6077
4.625 11.6028
4.65 11.598
4.675 11.5931
4.7 11.5882
4.725 11.5832
4.75 11.5782
4.775 11.5732
4.8 11.5682
4.825 11.5632
4.85 11.5581
4.875 11.5531
4.9 11.548
4.925 11.5429
4.95 11.5378
4.975 11.5327
5 11.5276
5.025 11.5224
5.05 11.5172
5.075 11.512
5.1 11.5068
5.125 11.5016
5.15 11.4963
5.175 11.4909
5.2 11.4855
5.225 11.4801
5.25 11.4746
5.275 11.469
5.3 11.4634
5.325 11.4577
5.35 11.452
5.375 11.4463
5.4 11.4405
5.425 11.4347
5.45 11.4288
5.475 11.4229
5.5 11.417
5.525 11.411
5.55 11.405
5.575 11.399
5.6 11.3929
5.625 11.3868
5.65 11.3808
5.675 11.3747
5.7 11.3688
5.725 11.3628
5.75 11.3569
5.775 11.3509
5.8 11.345
5.825 11.339
5.85 11.333
5.875 11.327
5.9 11.3209
5.925 11.3149
5.95 11.3089
5.975 11.3029
6 11.2968
6.025 11.2907
6.05 11.2847
6.075 11.2786
6.1 11.2724
6.125 11.2661
6.15 11.2598
6.175 11.2532
6.2 11.2465
6.225 11.2395
6.25 11.2324
6.275 11.2252
6.3 11.2178
6.325 11.2104
6.35 11.2028
6.375 11.1952
6.4 11.1875
6.425 11.1798
6.45 11.1721
6.475 11.1643
6.5 11.1566
6.525 11.1487
6.55 11.1408
6.575 11.1329
6.6 11.1249
6.625 11.1168
6.65 11.1086
6.675 11.1003
6.7 11.0919
6.725 11.0835
6.75 11.0749
6.775 11.0663
6.8 11.0576
6.825 11.0488
6.85 11.0398
6.875 11.0308
6.9 11.0216
6.925 11.0124
6.95 11.003
6.975 10.9936
7 10.9843
7.025 10.9749
7.05 10.9655
7.075 10.956
7.1 10.9465
7.125 10.937
7.15 10.9274
7.175 10.9178
7.2 10.9081
7.225 10.8984
7.25 10.8887
7.275 10.8789
7.3 10.8691
7.325 10.8593
7.35 10.8494
7.375 10.8395
7.4 10.8295
7.425 10.8195
7.45 10.8095
7.475 10.7994
7.5 10.7893
7.525 10.7791
7.55 10.7688
7.575 10.7584
7.6 10.748
7.625 10.7375
7.65 10.7269
7.675 10.7162
7.7 10.7055
7.725 10.6948
7.75 10.6839
7.775 10.6731
7.8 10.6623
7.825 10.6516
7.85 10.6409
7.875 10.6302
7.9 10.6195
7.925 10.6087
7.95 10.598
7.975 10.5872
8 10.5765
8.025 10.5656
8.05 10.5548
8.075 10.544
8.1 10.5331
8.125 10.5222
8.15 10.5112
8.175 10.5002
8.2 10.4892
8.225 10.4781
8.25 10.4669
8.275 10.4557
8.3 10.4443
8.325 10.4328
8.35 10.4212
8.375 10.4096
8.4 10.3979
8.425 10.3861
8.45 10.3743
8.475 10.3624
8.5 10.3505
8.525 10.3385
8.55 10.3264
8.575 10.3143
8.6 10.3021
8.625 10.29
8.65 10.2777
8.675 10.2655
8.7 10.2532
8.725 10.2409
8.75 10.2286
8.775 10.2162
8.8 10.2038
8.825 10.1914
8.85 10.1789
8.875 10.1664
8.9 10.1538
8.925 10.1412
8.95 10.1285
8.975 10.1157
9 10.1029
9.025 10.0901
9.05 10.0772
9.075 10.0642
9.1 10.0511
9.125 10.038
9.15 10.0247
9.175 10.0113
9.2 9.9978
9.225 9.9841
9.25 9.9703
9.275 9.9564
9.3 9.9423
9.325 9.9281
9.35 9.9137
9.375 9.8994
9.4 9.8849
9.425 9.8705
9.45 9.8559
9.475 9.8413
9.5 9.8266
9.525 9.8118
9.55 9.797
9.575 9.7822
9.6 9.7672
9.625 9.7522
9.65 9.7372
9.675 9.722
9.7 9.7069
9.725 9.6916
9.75 9.6764
9.775 9.6611
9.8 9.6457
9.825 9.6303
9.85 9.6148
9.875 9.5993
9.9 9.5838
9.925 9.5682
9.95 9.5526
9.975 9.5369
10 9.5212
10.025 9.5054
10.05 9.4896
10.075 9.4737
10.1 9.4578
10.125 9.4419
10.15 9.4259
10.175 9.4099
10.2 9.3939
10.225 9.3779
10.25 9.3618
10.275 9.3457
10.3 9.3296
10.325 9.3136
10.35 9.2975
10.375 9.2815
10.4 9.2654
10.425 9.2492
10.45 9.2329
10.475 9.2166
10.5 9.2002
10.525 9.1838
10.55 9.1673
10.575 9.1508
10.6 9.1343
10.625 9.1177
10.65 9.1011
10.675 9.0844
10.7 9.0676
10.725 9.0507
10.75 9.0338
10.775 9.0167
10.8 8.9996
10.825 8.9824
10.85 8.9651
10.875 8.9477
10.9 8.9302
10.925 8.9126
10.95 8.895
10.975 8.8773
11 8.8595
11.025 8.8416
11.05 8.8237
11.075 8.8058
11.1 8.7877
11.125 8.7697
11.15 8.7516
11.175 8.7335
11.2 8.7154
11.225 8.6972
11.25 8.679
11.275 8.6607
11.3 8.6424
11.325 8.624
11.35 8.6056
11.375 8.587
11.4 8.5685
11.425 8.5498
11.45 8.5311
11.475 8.5122
11.5 8.4934
11.525 8.4745
11.55 8.4554
11.575 8.4363
11.6 8.4171
11.625 8.3978
11.65 8.3785
11.675 8.3592
11.7 8.3398
11.725 8.3204
11.75 8.3009
11.775 8.2814
11.8 8.2619
11.825 8.2423
11.85 8.2226
11.875 8.2027
11.9 8.1828
11.925 8.1628
11.95 8.1427
11.975 8.1225
12 8.1021
12.025 8.0816
12.05 8.0611
12.075 8.0404
12.1 8.0197
12.125 7.999
12.15 7.9781
12.175 7.9573
12.2 7.9363
12.225 7.9153
12.25 7.8942
12.275 7.8731
12.3 7.8519
12.325 7.8307
12.35 7.8094
12.375 7.7881
12.4 7.7668
12.425 7.7453
12.45 7.7238
12.475 7.7022
12.5 7.6805
12.525 7.6587
12.55 7.6369
12.575 7.615
12.6 7.5931
12.625 7.5711
12.65 7.5491
12.675 7.527
12.7 7.5049
12.725 7.4828
12.75 7.4605
12.775 7.4382
12.8 7.4158
12.825 7.3933
12.85 7.3708
12.875 7.3481
12.9 7.3254
12.925 7.3027
12.95 7.2798
12.975 7.2569
13 7.2338
13.025 7.2108
13.05 7.1877
13.075 7.1646
13.1 7.1414
13.125 7.1182
13.15 7.0949
13.175 7.0717
13.2 7.0484
13.225 7.0251
13.25 7.002
13.275 6.9788
13.3 6.9557
13.325 6.9325
13.35 6.9093
13.375 6.8859
13.4 6.8625
13.425 6.8391
13.45 6.8156
13.475 6.7919
13.5 6.768
13.525 6.7435
13.55 6.7184
13.575 6.693
13.6 6.6671
13.625 6.6406
13.65 6.6127
13.675 6.5835
13.7 6.5539
13.725 6.5235
13.75 6.492
13.775 6.4591
13.8 6.4257
13.825 6.3918
13.85 6.3574
13.875 6.3221
13.9 6.2858
13.925 6.2483
13.95 6.2091
13.975 6.168
14 6.1249
14.025 6.0806
14.05 6.0353
14.075 5.9886
14.1 5.9404
14.125 5.8904
14.15 5.8389
14.175 5.7859
14.2 5.7313
14.225 5.6751
14.25 5.6173
14.275 5.5584
14.3 5.4989
14.325 5.4382
14.35 5.3768
14.375 5.3144
14.4 5.251
14.425 5.1867
14.45 5.1233
14.475 5.0645
14.5 5.0093
14.525 4.9553
14.55 4.9018
14.575 4.8465
14.6 4.7906
14.625 4.7346
14.65 4.6798
14.675 4.6262
14.7 4.5764
14.725 4.5303
14.75 4.4835
14.775 4.4361
14.8 4.3898
14.825 4.3403
14.85 4.2866
14.875 4.2285
14.9 4.1662
14.925 4.1023
14.95 4.0372
14.975 3.9691
15 3.8989
15.025 3.8288
15.05 3.7573
15.075 3.683
15.1 3.6076
15.125 3.5317
15.15 3.453
15.175 3.3708
15.2 3.2877
15.225 3.2034
15.25 3.1207
15.275 3.0449
15.3 2.9812
15.325 2.9343
15.35 2.9058
15.375 2.8863
15.4 2.8709
15.425 2.8595
15.45 2.8554
15.475 2.8593
15.5 2.8691
15.525 2.8775
15.55 2.8808
15.575 2.8792
15.6 2.8713
15.625 2.8581
15.65 2.8393
15.675 2.814
15.7 2.7818
15.725 2.7429
15.75 2.6965
15.775 2.6411
15.8 2.5773
15.825 2.5069
15.85 2.4324
15.875 2.358
15.9 2.2909
15.925 2.2389
15.95 2.2022
15.975 2.1763
16 2.1611
16.025 2.154
16.05 2.1481
16.075 2.1412
16.1 2.1357
16.125 2.1328
16.15 2.133
16.175 2.1371
16.2 2.1425
16.225 2.1451
16.25 2.1425
16.275 2.1334
16.3 2.1174
16.325 2.0972
16.35 2.0726
16.375 2.0441
16.4 2.0122
16.425 1.9824
16.45 1.9543
16.475 1.9274
16.5 1.9011
16.525 1.8746
16.55 1.8427
16.575 1.802
16.6 1.7562
16.625 1.7046
16.65 1.6504
16.675 1.5975
16.7 1.5468
16.725 1.4951
16.75 1.4451
16.775 1.4018
16.8 1.3718
16.825 1.3534
16.85 1.3496
16.875 1.3616
16.9 1.3849
16.925 1.4161
16.95 1.4483
16.975 1.4802
17 1.5048
17.025 1.5195
17.05 1.5275
17.075 1.53
17.1 1.5261
17.125 1.5177
17.15 1.5099
17.175 1.5058
17.2 1.5024
17.225 1.4993
17.25 1.497
17.275 1.4956
17.3 1.4935
17.325 1.4929
17.35 1.496
17.375 1.5079
17.4 1.5323
17.425 1.5684
17.45 1.6112
17.475 1.6525
17.5 1.6887
17.525 1.7163
17.55 1.7343
17.575 1.7433
17.6 1.7418
17.625 1.734
17.65 1.7227
17.675 1.711
17.7 1.7023
17.725 1.7006
17.75 1.7096
17.775 1.7252
17.8 1.741
17.825 1.7545
17.85 1.7631
17.875 1.7668
17.9 1.7654
17.925 1.7564
17.95 1.7413
17.975 1.7264
18 1.7105
18.025 1.6908
18.05 1.6671
18.075 1.64
18.1 1.6124
18.125 1.5832
18.15 1.5504
18.175 1.5158
18.2 1.4821
18.225 1.4505
18.25 1.4191
18.275 1.3874
18.3 1.3526
18.325 1.3146
18.35 1.2736
18.375 1.2302
18.4 1.1839
18.425 1.1333
18.45 1.0761
18.475 1.0124
18.5 0.9429
18.525 0.8696
18.55 0.8033
18.575 0.7501
18.6 0.7021
18.625 0.6526
18.65 0.5994
18.675 0.5441
18.7 0.4909
18.725 0.4469
18.75 0.4177
18.775 0.4027
18.8 0.3964
18.825 0.3941
18.85 0.395
18.875 0.4003
18.9 0.4132
18.925 0.431
18.95 0.445
18.975 0.4527
19 0.4559
19.025 0.4582
19.05 0.4614
19.075 0.4625
19.1 0.4568
19.125 0.4455
19.15 0.4278
19.175 0.4057
19.2 0.3806
19.225 0.3518
19.25 0.3208
19.275 0.2908
19.3 0.2625
19.325 0.2359
19.35 0.2136
19.375 0.2028
19.4 0.2084
19.425 0.2251
19.45 0.2461
19.475 0.2682
19.5 0.2917
19.525 0.3148
19.55 0.3361
19.575 0.3537
19.6 0.3639
19.625 0.3654
19.65 0.3643
19.675 0.3638
19.7 0.3699
19.725 0.3858
19.75 0.4029
19.775 0.4164
19.8 0.4267
19.825 0.437
19.85 0.4474
19.875 0.4571
19.9 0.47
19.925 0.4839
19.95 0.5014
19.975 0.5215
20 0.5448
20.025 0.5719
20.05 0.6054
20.075 0.6445
20.1 0.6803
20.125 0.7099
20.15 0.7312
20.175 0.7436
20.2 0.7467
20.225 0.74
20.25 0.7293
20.275 0.7207
20.3 0.7158
20.325 0.7159
20.35 0.7239
20.375 0.7359
20.4 0.7439
20.425 0.7412
20.45 0.7287
20.475 0.7082
20.5 0.6836
20.525 0.6598
20.55 0.6417
20.575 0.6265
20.6 0.6067
20.625 0.5811
20.65 0.5482
20.675 0.5048
20.7 0.452
20.725 0.3919
20.75 0.3282
20.775 0.2621
20.8 0.1937
20.825 0.1283
20.85 0.0694
20.875 0.0143
20.9 -0.0422
20.925 -0.1025
20.95 -0.1633
20.975 -0.2172
21 -0.2641
21.025 -0.3109
21.05 -0.3607
21.075 -0.4137
21.1 -0.4692
21.125 -0.526
21.15 -0.5794
21.175 -0.6289
21.2 -0.6689
21.225 -0.6945
21.25 -0.7097
21.275 -0.718
21.3 -0.7228
21.325 -0.731
21.35 -0.7467
21.375 -0.769
21.4 -0.8005
21.425 -0.8423
21.45 -0.8924
21.475 -0.9496
21.5 -1.0112
21.525 -1.0746
21.55 -1.1374
21.575 -1.1978
21.6 -1.2566
21.625 -1.315
21.65 -1.3698
21.675 -1.4209
21.7 -1.4725
21.725 -1.5267
21.75 -1.5835
21.775 -1.6401
21.8 -1.6916
21.825 -1.7343
21.85 -1.77
21.875 -1.8037
21.9 -1.8391
21.925 -1.8737
21.95 -1.9044
21.975 -1.9309
22 -1.9511
22.025 -1.9539
22.05 -1.9381
22.075 -1.9197
22.1 -1.9032
22.125 -1.8902
22.15 -1.8786
22.175 -1.8657
22.2 -1.8499
22.225 -1.8278
22.25 -1.7912
22.275 -1.7427
22.3 -1.6881
22.325 -1.6318
22.35 -1.58
22.375 -1.5378
22.4 -1.5036
22.425 -1.4758
22.45 -1.4519
22.475 -1.4291
22.5 -1.4087
22.525 -1.3918
22.55 -1.3775
22.575 -1.366
22.6 -1.3554
22.625 -1.3413
22.65 -1.3237
22.675 -1.3069
22.7 -1.2878
22.725 -1.268
22.75 -1.2502
22.775 -1.2357
22.8 -1.2212
22.825 -1.2041
22.85 -1.1855
22.875 -1.1639
22.9 -1.1416
22.925 -1.1235
22.95 -1.1098
22.975 -1.0989
23 -1.0885
23.025 -1.0779
23.05 -1.0689
23.075 -1.0614
23.1 -1.0544
23.125 -1.0459
23.15 -1.0323
23.175 -1.0136
23.2 -0.9948
23.225 -0.9767
23.25 -0.9565
23.275 -0.9395
23.3 -0.9324
23.325 -0.9358
23.35 -0.9486
23.375 -0.9698
23.4 -0.9994
23.425 -1.0388
23.45 -1.0839
23.475 -1.1188
23.5 -1.127
23.525 -1.0973
23.55 -1.0379
23.575 -0.9653
23.6 -0.8919
23.625 -0.8234
23.65 -0.7628
23.675 -0.7108
23.7 -0.6662
23.725 -0.6245
23.75 -0.5823
23.775 -0.5411
23.8 -0.5018
23.825 -0.4642
23.85 -0.4278
23.875 -0.3954
23.9 -0.369
23.925 -0.3486
23.95 -0.334
23.975 -0.3162
24 -0.2916
24.025 -0.2614
24.05 -0.2236
24.075 -0.1714
24.1 -0.1102
24.125 -0.0481
24.15 0.0098
24.175 0.06
24.2 0.1001
24.225 0.1292
24.25 0.1516
24.275 0.1684
24.3 0.1774
24.325 0.177
24.35 0.1667
24.375 0.1493
24.4 0.1323
24.425 0.1222
24.45 0.1164
24.475 0.1135
24.5 0.1108
24.525 0.1076
24.55 0.1039
24.575 0.0987
24.6 0.0911
24.625 0.0799
24.65 0.0628
24.675 0.0396
24.7 0.0115
24.725 -0.0259
24.75 -0.071
24.775 -0.1256
24.8 -0.1902
24.825 -0.264
24.85 -0.3473
24.875 -0.4348
24.9 -0.5181
24.925 -0.5897
24.95 -0.6472
24.975 -0.6835
25 -0.6921
25.025 -0.673
25.05 -0.6316
25.075 -0.5784
25.1 -0.5173
25.125 -0.4584
25.15 -0.4082
25.175 -0.3694
25.2 -0.3408
25.225 -0.3226
25.25 -0.3149
25.275 -0.3156
25.3 -0.3213
25.325 -0.3311
25.35 -0.3446
25.375 -0.3599
25.4 -0.3738
25.425 -0.3834
25.45 -0.3869
25.475 -0.3855
25.5 -0.3826
25.525 -0.3747
25.55 -0.3549
25.575 -0.3138
25.6 -0.2557
25.625 -0.177
25.65 -0.0859
25.675 0.0034
25.7 0.0862
25.725 0.1623
25.75 0.2309
25.775 0.2908
25.8 0.3411
25.825 0.381
25.85 0.4116
25.875 0.434
25.9 0.4532
25.925 0.4731
25.95 0.4931
25.975 0.5112
26 0.5255
26.025 0.5367
26.05 0.5481
26.075 0.5603
26.1 0.5751
26.125 0.592
26.15 0.6083
26.175 0.6212
26.2 0.6285
26.225 0.6309
26.25 0.6278
26.275 0.6171
26.3 0.5984
26.325 0.5742
26.35 0.5438
26.375 0.5065
26.4 0.4689
26.425 0.439
26.45 0.4209
26.475 0.4142
26.5 0.4119
26.525 0.4099
26.55 0.408
26.575 0.4092
26.6 0.414
26.625 0.4198
26.65 0.4269
26.675 0.4344
26.7 0.4475
26.725 0.4644
26.75 0.485
26.775 0.5072
26.8 0.536
26.825 0.571
26.85 0.6123
26.875 0.6543
26.9 0.6953
26.925 0.7367
26.95 0.7802
26.975 0.8269
27 0.8735
27.025 0.9191
27.05 0.9592
27.075 0.9942
27.1 1.0248
27.125 1.0552
27.15 1.0821
27.175 1.1064
27.2 1.126
27.225 1.1422
27.25 1.1538
27.275 1.1616
27.3 1.167
27.325 1.1705
27.35 1.173
27.375 1.1758
27.4 1.1817
27.425 1.1914
27.45 1.2015
27.475 1.2091
27.5 1.2142
27.525 1.2158
27.55 1.2179
27.575 1.2203
27.6 1.2229
27.625 1.2291
27.65 1.2379
27.675 1.2498
27.7 1.269
27.725 1.2957
27.75 1.3286
27.775 1.3628
27.8 1.3955
27.825 1.4217
27.85 1.44
27.875 1.4509
27.9 1.4582
27.925 1.4659
27.95 1.4723
27.975 1.4758
28 1.4762
28.025 1.4733
28.05 1.4637
28.075 1.4455
28.1 1.4186
28.125 1.3851
28.15 1.3462
28.175 1.3033
28.2 1.2626
28.225 1.2329
28.25 1.2069
28.275 1.18
28.3 1.153
28.325 1.123
28.35 1.0889
28.375 1.0523
28.4 1.0169
28.425 0.9876
28.45 0.9687
28.475 0.9537
28.5 0.9355
28.525 0.9113
28.55 0.8789
28.575 0.8376
28.6 0.789
28.625 0.7393
28.65 0.6915
28.675 0.6422
28.7 0.5918
28.725 0.5468
28.75 0.514
28.775 0.4967
28.8 0.4901
28.825 0.488
28.85 0.4896
28.875 0.4899
28.9 0.4841
28.925 0.471
28.95 0.4486
28.975 0.4155
29 0.3716
29.025 0.3192
29.05 0.2655
29.075 0.2239
29.1 0.2082
29.125 0.203
29.15 0.1967
29.175 0.1875
29.2 0.1798
29.225 0.1805
29.25 0.1896
29.275 0.203
29.3 0.2166
29.325 0.2281
29.35 0.2374
29.375 0.2506
29.4 0.2738
29.425 0.3078
29.45 0.3453
29.475 0.3786
29.5 0.4126
29.525 0.46
29.55 0.5173
29.575 0.5778
29.6 0.6371
29.625 0.6955
29.65 0.7481
29.675 0.7932
29.7 0.8319
29.725 0.8636
29.75 0.8924
29.775 0.9267
29.8 0.9697
29.825 1.019
29.85 1.0705
29.875 1.1174
29.9 1.1526
29.925 1.1755
29.95 1.188
29.975 1.1871
30 1.1741
30.025 1.1592
30.05 1.1566
30.075 1.1697
30.1 1.1906
30.125 1.2102
30.15 1.2252
30.175 1.2362
30.2 1.2429
30.225 1.2419
30.25 1.2307
30.275 1.2072
30.3 1.1724
30.325 1.1355
30.35 1.1042
30.375 1.0779
30.4 1.0513
30.425 1.0229
30.45 0.9921
30.475 0.9557
30.5 0.91
30.525 0.8531
30.55 0.7842
30.575 0.7041
30.6 0.6169
30.625 0.5315
30.65 0.4576
30.675 0.3977
30.7 0.3461
30.725 0.2969
30.75 0.2472
30.775 0.2028
30.8 0.1662
30.825 0.1365
30.85 0.1105
30.875 0.0847
30.9 0.0583
30.925 0.0305
30.95 0.0029
30.975 -0.0267
31 -0.0613
31.025 -0.1018
31.05 -0.1483
31.075 -0.1859
31.1 -0.196
31.125 -0.1737
31.15 -0.1385
31.175 -0.1034
31.2 -0.0717
31.225 -0.0432
31.25 -0.0136
31.275 0.0174
31.3 0.0557
31.325 0.109
31.35 0.175
31.375 0.2412
31.4 0.3019
31.425 0.3587
31.45 0.415
31.475 0.4713
31.5 0.5243
31.525 0.5706
31.55 0.608
31.575 0.6404
31.6 0.6679
31.625 0.6965
31.65 0.7229
31.675 0.748
31.7 0.7753
31.725 0.8064
31.75 0.8428
31.775 0.8824
31.8 0.9185
31.825 0.948
31.85 0.9697
31.875 0.99
31.9 1.0106
31.925 1.0291
31.95 1.0455
31.975 1.0611
32 1.079
32.025 1.0983
32.05 1.1161
32.075 1.1303
32.1 1.1391
32.125 1.1406
32.15 1.1347
32.175 1.1217
32.2 1.1021
32.225 1.0762
32.25 1.0452
32.275 1.0099
32.3 0.9744
32.325 0.9492
32.35 0.9407
32.375 0.9436
32.4 0.9535
32.425 0.9655
32.45 0.9783
32.475 0.9901
32.5 1.0017
32.525 1.0141
32.55 1.0294
32.575 1.0457
32.6 1.0606
32.625 1.0742
32.65 1.0838
32.675 1.0891
32.7 1.0905
32.725 1.0888
32.75 1.0835
32.775 1.076
32.8 1.0677
32.825 1.0592
32.85 1.0521
32.875 1.0435
32.9 1.0327
32.925 1.018
32.95 0.9971
32.975 0.9679
33 0.9301
33.025 0.8837
33.05 0.829
33.075 0.7688
33.1 0.701
33.125 0.6283
33.15 0.5536
33.175 0.4885
33.2 0.4394
33.225 0.4008
33.25 0.375
33.275 0.3558
33.3 0.3402
33.325 0.3279
33.35 0.317
33.375 0.309
33.4 0.3098
33.425 0.3301
33.45 0.365
33.475 0.4062
33.5 0.4459
33.525 0.4827
33.55 0.5193
33.575 0.5594
33.6 0.6089
33.625 0.6729
33.65 0.7476
33.675 0.8295
33.7 0.9163
33.725 1.0081
33.75 1.0981
33.775 1.1836
33.8 1.2655
33.825 1.3412
33.85 1.4088
33.875 1.4683
33.9 1.5199
33.925 1.5643
33.95 1.601
33.975 1.6312
34 1.6568
34.025 1.678
34.05 1.698
34.075 1.7214
34.1 1.7452
34.125 1.7671
34.15 1.7842
34.175 1.7962
34.2 1.804
34.225 1.8101
34.25 1.8161
34.275 1.8219
34.3 1.8285
34.325 1.8341
34.35 1.837
34.375 1.8365
34.4 1.8329
34.425 1.8264
34.45 1.8184
34.475 1.8162
34.5 1.8279
34.525 1.8532
34.55 1.8809
34.575 1.9054
34.6 1.9266
34.625 1.9424
34.65 1.9542
34.675 1.9629
34.7 1.9681
34.725 1.9691
34.75 1.9675
34.775 1.9638
34.8 1.958
34.825 1.9483
34.85 1.9334
34.875 1.9132
34.9 1.8881
34.925 1.8586
34.95 1.8265
34.975 1.7927
35 1.7558
35.025 1.7128
35.05 1.6629
35.075 1.607
35.1 1.5436
35.125 1.4722
35.15 1.3965
35.175 1.3187
35.2 1.2401
35.225 1.1611
35.25 1.0804
35.275 0.9945
35.3 0.9029
35.325 0.8037
35.35 0.6959
35.375 0.5878
35.4 0.4865
35.425 0.386
35.45 0.2819
35.475 0.1806
35.5 0.0858
35.525 -0.0057
35.55 -0.0958
35.575 -0.1894
35.6 -0.2871
35.625 -0.3911
35.65 -0.501
35.675 -0.615
35.7 -0.7345
35.725 -0.8567
35.75 -0.9712
35.775 -1.0743
35.8 -1.1703
35.825 -1.2615
35.85 -1.3488
35.875 -1.435
35.9 -1.5208
35.925 -1.5999
35.95 -1.6651
35.975 -1.7112
36 -1.7424
36.025 -1.7614
36.05 -1.7724
36.075 -1.7829
36.1 -1.7935
36.125 -1.8038
36.15 -1.8113
36.175 -1.8134
36.2 -1.8156
36.225 -1.8163
36.25 -1.8067
36.275 -1.7743
36.3 -1.7103
36.325 -1.6225
36.35 -1.5353
36.375 -1.453
36.4 -1.3734
36.425 -1.2961
36.45 -1.2149
36.475 -1.129
36.5 -1.048
36.525 -0.9725
36.55 -0.8982
36.575 -0.8262
36.6 -0.7584
36.625 -0.6966
36.65 -0.6424
36.675 -0.5952
36.7 -0.5533
36.725 -0.5141
36.75 -0.479
36.775 -0.4496
36.8 -0.4195
36.825 -0.3837
36.85 -0.3342
36.875 -0.2661
36.9 -0.1791
36.925 -0.0752
36.95 0.034
36.975 0.1416
37 0.2466
37.025 0.3478
37.05 0.4448
37.075 0.537
37.1 0.6243
37.125 0.7076
37.15 0.7885
37.175 0.8679
37.2 0.9478
37.225 1.0286
37.25 1.108
37.275 1.1871
37.3 1.2651
37.325 1.3424
37.35 1.4201
37.375 1.501
37.4 1.5852
37.425 1.671
37.45 1.7503
37.475 1.8203
37.5 1.8824
37.525 1.9365
37.55 1.9828
37.575 2.0201
37.6 2.0498
37.625 2.0736
37.65 2.0909
37.675 2.102
37.7 2.1072
37.725 2.1057
37.75 2.0973
37.775 2.0831
37.8 2.063
37.825 2.0356
37.85 2.0009
37.875 1.96
37.9 1.914
37.925 1.8653
37.95 1.8148
37.975 1.765
38 1.718
38.025 1.6766
38.05 1.6344
38.075 1.5908
38.1 1.545
38.125 1.4963
38.15 1.4455
38.175 1.3934
38.2 1.3421
38.225 1.2997
38.25 1.2685
38.275 1.2514
38.3 1.2456
38.325 1.2496
38.35 1.2607
38.375 1.2749
38.4 1.2912
38.425 1.3123
38.45 1.3375
38.475 1.3696
38.5 1.4099
38.525 1.4552
38.55 1.502
38.575 1.5455
38.6 1.5841
38.625 1.6203
38.65 1.6513
38.675 1.6764
38.7 1.6939
38.725 1.7046
38.75 1.7101
38.775 1.713
38.8 1.7153
38.825 1.7169
38.85 1.7229
38.875 1.7447
38.9 1.7911
38.925 1.8418
38.95 1.8839
38.975 1.916
39 1.9387
39.025 1.9522
39.05 1.9563
39.075 1.9539
39.1 1.9443
39.125 1.9281
39.15 1.9058
39.175 1.8757
39.2 1.8373
39.225 1.7894
39.25 1.7331
39.275 1.6773
39.3 1.629
39.325 1.5868
39.35 1.548
39.375 1.5116
39.4 1.4772
39.425 1.4413
39.45 1.4066
39.475 1.3814
39.5 1.3752
39.525 1.3883
39.55 1.4174
39.575 1.4663
39.6 1.5263
39.625 1.5984
39.65 1.6771
39.675 1.7541
39.7 1.8252
39.725 1.8899
39.75 1.9481
39.775 2.0029
39.8 2.055
39.825 2.1032
39.85 2.1479
39.875 2.1894
39.9 2.2285
39.925 2.2638
39.95 2.2951
39.975 2.3229
40 2.3459
40.025 2.3637
40.05 2.3753
40.075 2.3796
40.1 2.3768
40.125 2.3672
40.15 2.3537
40.175 2.3464
40.2 2.3573
40.225 2.3817
40.25 2.4064
40.275 2.4268
40.3 2.4415
40.325 2.454
40.35 2.4678
40.375 2.4849
40.4 2.5049
40.425 2.5277
40.45 2.5577
40.475 2.5867
40.5 2.6102
40.525 2.6259
40.55 2.6355
40.575 2.6397
40.6 2.6371
40.625 2.6291
40.65 2.6269
40.675 2.6321
40.7 2.6369
40.725 2.6393
40.75 2.6413
40.775 2.6471
40.8 2.657
40.825 2.6727
40.85 2.6929
40.875 2.7154
40.9 2.7365
40.925 2.7543
40.95 2.7698
40.975 2.7825
41 2.791
41.025 2.7949
41.05 2.7945
41.075 2.7886
41.1 2.7768
41.125 2.7612
41.15 2.7463
41.175 2.7337
41.2 2.7234
41.225 2.7176
41.25 2.7173
41.275 2.7214
41.3 2.7263
41.325 2.7291
41.35 2.7294
41.375 2.7297
41.4 2.7295
41.425 2.7271
41.45 2.7207
41.475 2.7104
41.5 2.6994
41.525 2.6924
41.55 2.6908
41.575 2.6867
41.6 2.6779
41.625 2.6637
41.65 2.642
41.675 2.6109
41.7 2.572
41.725 2.527
41.75 2.476
41.775 2.4161
41.8 2.3467
41.825 2.2701
41.85 2.1862
41.875 2.0937
41.9 1.9919
41.925 1.8835
41.95 1.7742
41.975 1.6788
42 1.6025
42.025 1.5402
42.05 1.4883
42.075 1.4405
42.1 1.3975
42.125 1.3698
42.15 1.3536
42.175 1.3381
42.2 1.3152
42.225 1.2851
42.25 1.2501
42.275 1.2126
42.3 1.178
42.325 1.1538
42.35 1.1396
42.375 1.1299
42.4 1.1229
42.425 1.1142
42.45 1.0996
42.475 1.0795
42.5 1.0568
42.525 1.0399
42.55 1.0352
42.575 1.0429
42.6 1.0544
42.625 1.0658
42.65 1.075
42.675 1.0799
42.7 1.0781
42.725 1.0711
42.75 1.0641
42.775 1.0611
42.8 1.0601
42.825 1.0577
42.85 1.0515
42.875 1.036
42.9 1.0091
42.925 0.9733
42.95 0.9325
42.975 0.8931
43 0.856
43.025 0.8221
43.05 0.794
43.075 0.7725
43.1 0.7537
43.125 0.737
43.15 0.7304
43.175 0.7386
43.2 0.7681
43.225 0.8175
43.25 0.8809
43.275 0.9507
43.3 1.0219
43.325 1.0888
43.35 1.144
43.375 1.1916
43.4 1.2358
43.425 1.2781
43.45 1.3197
43.475 1.3603
43.5 1.3996
43.525 1.4336
43.55 1.4613
43.575 1.4864
43.6 1.5102
43.625 1.5359
43.65 1.5596
43.675 1.5785
43.7 1.592
43.725 1.5997
43.75 1.603
43.775 1.6055
43.8 1.6179
43.825 1.6428
43.85 1.6769
43.875 1.7173
43.9 1.7614
43.925 1.8062
43.95 1.8491
43.975 1.89
44 1.9299
44.025 1.9683
44.05 2.0058
44.075 2.041
44.1 2.0735
44.125 2.1041
44.15 2.1326
44.175 2.1582
44.2 2.1794
44.225 2.1944
44.25 2.202
44.275 2.2045
44.3 2.207
44.325 2.2148
44.35 2.2323
44.375 2.2652
44.4 2.3095
44.425 2.3633
44.45 2.4299
44.475 2.5069
44.5 2.5849
44.525 2.6609
44.55 2.7336
44.575 2.8012
44.6 2.8646
44.625 2.9247
44.65 2.9796
44.675 3.0291
44.7 3.0724
44.725 3.1107
44.75 3.1462
44.775 3.1798
44.8 3.2086
44.825 3.2322
44.85 3.2493
44.875 3.2592
44.9 3.2626
44.925 3.2618
44.95 3.264
44.975 3.2778
45 3.31
45.025 3.3555
45.05 3.4148
45.075 3.4801
45.1 3.5489
45.125 3.6177
45.15 3.6834
45.175 3.7456
45.2 3.8049
45.225 3.8613
45.25 3.9134
45.275 3.9622
45.3 4.0078
45.325 4.0498
45.35 4.0879
45.375 4.1238
45.4 4.1586
45.425 4.1915
45.45 4.2225
45.475 4.2527
45.5 4.284
45.525 4.3167
45.55 4.3499
45.575 4.383
45.6 4.416
45.625 4.4475
45.65 4.4786
45.675 4.5083
45.7 4.5367
45.725 4.5733
45.75 4.6203
45.775 4.6703
45.8 4.7205
45.825 4.7681
45.85 4.8128
45.875 4.8562
45.9 4.8976
45.925 4.9354
45.95 4.9697
45.975 5.0014
46 5.0308
46.025 5.0587
46.05 5.0852
46.075 5.1105
46.1 5.1354
46.125 5.1597
46.15 5.1828
46.175 5.2024
46.2 5.2188
46.225 5.2326
46.25 5.2434
46.275 5.2512
46.3 5.257
46.325 5.2613
46.35 5.2641
46.375 5.2659
46.4 5.2673
46.425 5.2695
46.45 5.2736
46.475 5.2789
46.5 5.2849
46.525 5.2908
46.55 5.2952
46.575 5.298
46.6 5.2978
46.625 5.2949
46.65 5.2893
46.675 5.2811
46.7 5.2699
46.725 5.2552
46.75 5.2363
46.775 5.2127
46.8 5.1854
46.825 5.1543
46.85 5.1192
46.875 5.0799
46.9 5.0364
46.925 4.9876
46.95 4.9323
46.975 4.873
47 4.8173
47.025 4.7813
47.05 4.7564
47.075 4.7313
47.1 4.7037
47.125 4.6725
47.15 4.6379
47.175 4.5996
47.2 4.5586
47.225 4.5146
47.25 4.4676
47.275 4.4176
47.3 4.3649
47.325 4.3094
47.35 4.2514
47.375 4.1902
47.4 4.1257
47.425 4.0588
47.45 3.9984
47.475 3.9515
47.5 3.9143
47.525 3.8771
47.55 3.8403
47.575 3.8132
47.6 3.7953
47.625 3.7771
47.65 3.7562
47.675 3.7407
47.7 3.7362
47.725 3.7367
47.75 3.741
47.775 3.7491
47.8 3.7599
47.825 3.7704
47.85 3.7745
47.875 3.7701
47.9 3.7571
47.925 3.743
47.95 3.732
47.975 3.7237
48 3.7164
48.025 3.7095
48.05 3.7005
48.075 3.6887
48.1 3.6725
48.125 3.6502
48.15 3.6221
48.175 3.5878
48.2 3.5474
48.225 3.5006
48.25 3.4506
48.275 3.3998
48.3 3.3489
48.325 3.2968
48.35 3.2423
48.375 3.1841
48.4 3.1208
48.425 3.0536
48.45 2.9835
48.475 2.9121
48.5 2.842
48.525 2.7729
48.55 2.7009
48.575 2.6215
48.6 2.5321
48.625 2.4317
48.65 2.3207
48.675 2.2042
48.7 2.0838
48.725 1.9638
48.75 1.8499
48.775 1.7471
48.8 1.6579
48.825 1.5739
48.85 1.4899
48.875 1.4075
48.9 1.3352
48.925 1.2867
48.95 1.2551
48.975 1.2246
49 1.1866
49.025 1.1434
49.05 1.1012
49.075 1.0657
49.1 1.0438
49.125 1.034
49.15 1.0304
49.175 1.026
49.2 1.0179
49.225 1.0039
49.25 0.9838
49.275 0.9587
49.3 0.9295
49.325 0.8993
49.35 0.8706
49.375 0.8424
49.4 0.8142
49.425 0.7844
49.45 0.7525
49.475 0.72
49.5 0.6896
49.525 0.6634
49.55 0.6426
49.575 0.6284
49.6 0.6112
49.625 0.5848
49.65 0.5502
49.675 0.5085
49.7 0.4566
49.725 0.4016
49.75 0.3521
49.775 0.311
49.8 0.274
49.825 0.2458
49.85 0.2343
49.875 0.2441
49.9 0.2711
49.925 0.3119
49.95 0.3614
49.975 0.4173
50 0.4778
50.025 0.5393
50.05 0.5953
50.075 0.6443
50.1 0.6855
50.125 0.7278
50.15 0.7778
50.175 0.8382
50.2 0.9018
50.225 0.963
50.25 1.0181
50.275 1.0655
50.3 1.1026
50.325 1.1296
50.35 1.1478
50.375 1.1595
50.4 1.1643
50.425 1.1644
50.45 1.1638
50.475 1.1618
50.5 1.1633
50.525 1.1706
50.55 1.1789
50.575 1.1919
50.6 1.2074
50.625 1.2214
50.65 1.2334
50.675 1.248
50.7 1.2747
50.725 1.3172
50.75 1.367
50.775 1.4162
50.8 1.4652
50.825 1.5187
50.85 1.5815
50.875 1.6545
50.9 1.7387
50.925 1.8252
50.95 1.9075
50.975 1.9865
51 2.0633
51.025 2.1399
51.05 2.2179
51.075 2.2997
51.1 2.3795
51.125 2.4521
51.15 2.516
51.175 2.5719
51.2 2.6192
51.225 2.6609
51.25 2.7004
51.275 2.7406
51.3 2.7831
51.325 2.8241
51.35 2.8623
51.375 2.8976
51.4 2.9297
51.425 2.9582
51.45 2.983
51.475 3.0036
51.5 3.0193
51.525 3.0289
51.55 3.0326
51.575 3.0304
51.6 3.0222
51.625 3.0092
51.65 2.9966
51.675 2.9935
51.7 3.0073
51.725 3.0317
51.75 3.0579
51.775 3.0833
51.8 3.109
51.825 3.1375
51.85 3.1678
51.875 3.1972
51.9 3.2225
51.925 3.2423
51.95 3.2572
51.975 3.2668
52 3.2725
52.025 3.2773
52.05 3.2807
52.075 3.2829
52.1 3.2806
52.125 3.2724
52.15 3.2583
52.175 3.2369
52.2 3.2072
52.225 3.1703
52.25 3.1322
52.275 3.099
52.3 3.0713
52.325 3.0587
52.35 3.0702
52.375 3.0972
52.4 3.1309
52.425 3.1678
52.45 3.2052
52.475 3.2426
52.5 3.2789
52.525 3.3127
52.55 3.3442
52.575 3.3753
52.6 3.4056
52.625 3.4345
52.65 3.462
52.675 3.4868
52.7 3.5082
52.725 3.5258
52.75 3.5402
52.775 3.5511
52.8 3.5587
52.825 3.5626
52.85 3.5635
52.875 3.5619
52.9 3.5581
52.925 3.5521
52.95 3.5436
52.975 3.5322
53 3.5172
53.025 3.4986
53.05 3.4758
53.075 3.4478
53.1 3.4146
53.125 3.3755
53.15 3.3292
53.175 3.2764
53.2 3.2178
53.225 3.1532
53.25 3.0838
53.275 3.0131
53.3 2.951
53.325 2.909
53.35 2.8908
53.375 2.8901
53.4 2.8957
53.425 2.8984
53.45 2.8968
53.475 2.8907
53.5 2.8812
53.525 2.8698
53.55 2.856
53.575 2.837
53.6 2.8137
53.625 2.787
53.65 2.756
53.675 2.7214
53.7 2.6833
53.725 2.6413
53.75 2.5981
53.775 2.5563
53.8 2.5219
53.825 2.5163
53.85 2.5339
53.875 2.5597
53.9 2.5812
53.925 2.5969
53.95 2.6076
53.975 2.6127
54 2.6142
54.025 2.613
54.05 2.6077
54.075 2.5974
54.1 2.5829
54.125 2.565
54.15 2.5454
54.175 2.5256
54.2 2.5088
54.225 2.4952
54.25 2.4813
54.275 2.4713
54.3 2.4748
54.325 2.4949
54.35 2.5299
54.375 2.5747
54.4 2.618
54.425 2.6547
54.45 2.6859
54.475 2.7135
54.5 2.7394
54.525 2.7629
54.55 2.7819
54.575 2.7941
54.6 2.7983
54.625 2.7943
54.65 2.7825
54.675 2.7635
54.7 2.7392
54.725 2.7113
54.75 2.6787
54.775 2.6427
54.8 2.6007
54.825 2.5529
54.85 2.5027
54.875 2.4561
54.9 2.4312
54.925 2.4462
54.95 2.4856
54.975 2.5287
55 2.57
55.025 2.6072
55.05 2.639
55.075 2.6666
55.1 2.6912
55.125 2.7122
55.15 2.7294
55.175 2.7421
55.2 2.7498
55.225 2.7524
55.25 2.7496
55.275 2.7415
55.3 2.7289
55.325 2.716
55.35 2.706
55.375 2.6975
55.4 2.6896
55.425 2.6788
55.45 2.6655
55.475 2.6496
55.5 2.6332
55.525 2.6214
55.55 2.6141
55.575 2.6074
55.6 2.6002
55.625 2.5883
55.65 2.573
55.675 2.5546
55.7 2.5329
55.725 2.5072
55.75 2.4753
55.775 2.4378
55.8 2.3965
55.825 2.3507
55.85 2.3045
55.875 2.2673
55.9 2.2476
55.925 2.2415
55.95 2.2345
55.975 2.224
56 2.2109
56.025 2.1962
56.05 2.1801
56.075 2.1631
56.1 2.1486
56.125 2.1377
56.15 2.1286
56.175 2.1189
56.2 2.1067
56.225 2.0912
56.25 2.0704
56.275 2.0441
56.3 2.0104
56.325 1.9713
56.35 1.9366
56.375 1.9184
56.4 1.9193
56.425 1.9337
56.45 1.9551
56.475 1.9793
56.5 2.0011
56.525 2.0189
56.55 2.0332
56.575 2.0437
56.6 2.0505
56.625 2.0524
56.65 2.0491
56.675 2.0398
56.7 2.0237
56.725 2.0005
56.75 1.9692
56.775 1.9313
56.8 1.8889
56.825 1.8429
56.85 1.794
56.875 1.7435
56.9 1.6913
56.925 1.6367
56.95 1.5792
56.975 1.5191
57 1.456
57.025 1.3877
57.05 1.3135
57.075 1.2307
57.1 1.139
57.125 1.0401
57.15 0.9416
57.175 0.8506
57.2 0.7645
57.225 0.679
57.25 0.5963
57.275 0.5278
57.3 0.4746
57.325 0.4312
57.35 0.3902
57.375 0.3518
57.4 0.3125
57.425 0.2692
57.45 0.2203
57.475 0.1649
57.5 0.1037
57.525 0.0465
57.55 0.0061
57.575 -0.0178
57.6 -0.0361
57.625 -0.0533
57.65 -0.0649
57.675 -0.0698
57.7 -0.0693
57.725 -0.0691
57.75 -0.065
57.775 -0.0522
57.8 -0.0309
57.825 -0.0067
57.85 0.0189
57.875 0.0432
57.9 0.0659
57.925 0.0855
57.95 0.1017
57.975 0.1151
58 0.1259
58.025 0.1357
58.05 0.1416
58.075 0.1436
58.1 0.1412
58.125 0.134
58.15 0.1213
58.175 0.1081
58.2 0.1027
58.225 0.1058
58.25 0.109
58.275 0.1052
58.3 0.0941
58.325 0.0813
58.35 0.0687
58.375 0.0549
58.4 0.0393
58.425 0.0252
58.45 0.0124
58.475 0.002
58.5 -0.0008
58.525 -0.0046
58.55 -0.0056
58.575 -0.0013
58.6 0.0017
58.625 0.0014
58.65 -0.0007
58.675 -0.0033
58.7 -0.0049
58.725 0.0016
58.75 0.0161
58.775 0.0273
58.8 0.0328
58.825 0.0316
58.85 0.0287
58.875 0.0282
58.9 0.0308
58.925 0.0361
58.95 0.0424
58.975 0.0506
59 0.0658
59.025 0.0959
59.05 0.1397
59.075 0.1874
59.1 0.2334
59.125 0.2769
59.15 0.3228
59.175 0.3748
59.2 0.4352
59.225 0.4969
59.25 0.5533
59.275 0.6045
59.3 0.6518
59.325 0.6984
59.35 0.7519
59.375 0.812
59.4 0.872
59.425 0.9273
59.45 0.9764
59.475 1.0174
59.5 1.0534
59.525 1.0872
59.55 1.1217
59.575 1.1583
59.6 1.1957
59.625 1.2324
59.65 1.2674
59.675 1.2982
59.7 1.3232
59.725 1.3426
59.75 1.3574
59.775 1.3702
59.8 1.3838
59.825 1.396
59.85 1.4058
59.875 1.4137
59.9 1.4168
59.925 1.4153
59.95 1.4079
59.975 1.3959
60 1.3819
60.025 1.3685
60.05 1.3601
60.075 1.3588
60.1 1.361
60.125 1.3679
60.15 1.3836
60.175 1.4031
60.2 1.4181
60.225 1.4258
60.25 1.4263
60.275 1.4215
60.3 1.41
60.325 1.3909
60.35 1.3647
60.375 1.3324
60.4 1.2946
60.425 1.2521
60.45 1.2062
60.475 1.1667
60.5 1.1419
60.525 1.1337
60.55 1.1382
60.575 1.1439
60.6 1.1462
60.625 1.1443
60.65 1.1401
60.675 1.1321
60.7 1.1191
60.725 1.1007
60.75 1.0762
60.775 1.0452
60.8 1.0087
60.825 0.9666
60.85 0.9184
60.875 0.8643
60.9 0.8057
60.925 0.7444
60.95 0.6835
60.975 0.6288
61 0.5827
61.025 0.5447
61.05 0.51
61.075 0.4824
61.1 0.4675
61.125 0.4643
61.15 0.4686
61.175 0.4736
61.2 0.4696
61.225 0.4546
61.25 0.4264
61.275 0.3873
61.3 0.3388
61.325 0.283
61.35 0.2209
61.375 0.1533
61.4 0.0843
61.425 0.0164
61.45 -0.0494
61.475 -0.1143
61.5 -0.1817
61.525 -0.2502
61.55 -0.3169
61.575 -0.3782
61.6 -0.4368
61.625 -0.4978
61.65 -0.5643
61.675 -0.635
61.7 -0.7053
61.725 -0.7661
61.75 -0.8037
61.775 -0.8023
61.8 -0.7698
61.825 -0.726
61.85 -0.6859
61.875 -0.6494
61.9 -0.6129
61.925 -0.577
61.95 -0.5429
61.975 -0.5105
62 -0.4807
62.025 -0.4557
62.05 -0.4267
62.075 -0.3836
62.1 -0.3237
62.125 -0.2602
62.15 -0.2015
62.175 -0.1483
62.2 -0.0994
62.225 -0.0531
62.25 -0.005
62.275 0.0448
62.3 0.0911
62.325 0.1315
62.35 0.1648
62.375 0.1913
62.4 0.2091
62.425 0.2155
62.45 0.2092
62.475 0.1926
62.5 0.1678
62.525 0.1334
62.55 0.0905
62.575 0.0413
62.6 -0.0095
62.625 -0.0555
62.65 -0.0893
62.675 -0.113
62.7 -0.1318
62.725 -0.1516
62.75 -0.1792
62.775 -0.2144
62.8 -0.2503
62.825 -0.2796
62.85 -0.3014
62.875 -0.321
62.9 -0.3451
62.925 -0.3764
62.95 -0.4113
62.975 -0.4448
63 -0.4706
63.025 -0.4778
63.05 -0.4599
63.075 -0.4271
63.1 -0.3927
63.125 -0.3657
63.15 -0.3453
63.175 -0.3293
63.2 -0.3189
63.225 -0.3156
63.25 -0.3196
63.275 -0.3277
63.3 -0.3349
63.325 -0.3393
63.35 -0.3469
63.375 -0.3638
63.4 -0.3923
63.425 -0.4324
63.45 -0.4788
63.475 -0.5221
63.5 -0.5587
63.525 -0.5863
63.55 -0.6062
63.575 -0.6204
63.6 -0.6254
63.625 -0.6214
63.65 -0.6108
63.675 -0.5962
63.7 -0.5744
63.725 -0.5522
63.75 -0.5342
63.775 -0.5227
63.8 -0.5218
63.825 -0.5335
63.85 -0.5561
63.875 -0.5861
63.9 -0.6197
63.925 -0.6517
63.95 -0.6784
63.975 -0.6957
64 -0.6988
64.025 -0.6901
64.05 -0.6778
64.075 -0.664
64.1 -0.6459
64.125 -0.6177
64.15 -0.5835
64.175 -0.5506
64.2 -0.5243
64.225 -0.51
64.25 -0.5088
64.275 -0.5219
64.3 -0.5487
64.325 -0.5783
64.35 -0.6057
64.375 -0.6348
64.4 -0.6674
64.425 -0.7036
64.45 -0.7414
64.475 -0.781
64.5 -0.8211
64.525 -0.8591
64.55 -0.8903
64.575 -0.9102
64.6 -0.925
64.625 -0.9378
64.65 -0.9475
64.675 -0.9513
64.7 -0.9456
64.725 -0.9344
64.75 -0.9216
64.775 -0.9051
64.8 -0.8866
64.825 -0.8706
64.85 -0.8565
64.875 -0.8396
64.9 -0.8212
64.925 -0.8021
64.95 -0.7884
64.975 -0.7822
65 -0.7827
65.025 -0.7861
65.05 -0.7844
65.075 -0.77
65.1 -0.7498
65.125 -0.7304
65.15 -0.7068
65.175 -0.6774
65.2 -0.6429
65.225 -0.6084
65.25 -0.5769
65.275 -0.5473
65.3 -0.5168
65.325 -0.483
65.35 -0.4485
65.375 -0.4184
65.4 -0.398
65.425 -0.389
65.45 -0.3906
65.475 -0.3987
65.5 -0.4118
65.525 -0.4294
65.55 -0.4511
65.575 -0.4772
65.6 -0.5104
65.625 -0.5515
65.65 -0.5987
65.675 -0.6497
65.7 -0.7045
65.725 -0.7642
65.75 -0.8227
65.775 -0.8699
65.8 -0.9052
65.825 -0.9275
65.85 -0.9372
65.875 -0.9453
65.9 -0.9581
65.925 -0.9785
65.95 -1.0059
65.975 -1.0371
66 -1.0644
66.025 -1.0863
66.05 -1.1035
66.075 -1.1141
66.1 -1.1098
66.125 -1.0917
66.15 -1.0681
66.175 -1.0458
66.2 -1.0256
66.225 -1.0129
66.25 -1.0129
66.275 -1.0245
66.3 -1.044
66.325 -1.0625
66.35 -1.0724
66.375 -1.0699
66.4 -1.0559
66.425 -1.0348
66.45 -1.0096
66.475 -0.9832
66.5 -0.958
66.525 -0.9368
66.55 -0.9148
66.575 -0.89
66.6 -0.8646
66.625 -0.8425
66.65 -0.8238
66.675 -0.8125
66.7 -0.8121
66.725 -0.8221
66.75 -0.8398
66.775 -0.862
66.8 -0.8874
66.825 -0.9173
66.85 -0.9541
66.875 -0.9941
66.9 -1.0369
66.925 -1.0836
66.95 -1.1297
66.975 -1.1774
67 -1.2263
67.025 -1.2769
67.05 -1.3276
67.075 -1.3768
67.1 -1.4234
67.125 -1.4657
67.15 -1.5055
67.175 -1.5416
67.2 -1.5696
67.225 -1.5861
67.25 -1.5867
67.275 -1.573
67.3 -1.548
67.325 -1.5151
67.35 -1.4811
67.375 -1.4451
67.4 -1.4042
67.425 -1.3582
67.45 -1.3058
67.475 -1.2468
67.5 -1.1846
67.525 -1.1245
67.55 -1.0634
67.575 -1.0048
67.6 -0.9535
67.625 -0.9128
67.65 -0.8805
67.675 -0.8505
67.7 -0.8191
67.725 -0.787
67.75 -0.7595
67.775 -0.738
67.8 -0.7183
67.825 -0.6981
67.85 -0.6745
67.875 -0.6471
67.9 -0.6191
67.925 -0.5915
67.95 -0.5567
67.975 -0.5084
68 -0.4524
68.025 -0.3978
68.05 -0.351
68.075 -0.3147
68.1 -0.2865
68.125 -0.2636
68.15 -0.2423
68.175 -0.211
68.2 -0.1703
68.225 -0.1255
68.25 -0.0819
68.275 -0.0413
68.3 0.0037
68.325 0.057
68.35 0.1195
68.375 0.1841
68.4 0.2503
68.425 0.3161
68.45 0.3797
68.475 0.4376
68.5 0.4866
68.525 0.5263
68.55 0.5559
68.575 0.5759
68.6 0.5881
68.625 0.5972
68.65 0.6058
68.675 0.6103
68.7 0.6115
68.725 0.6106
68.75 0.6067
68.775 0.5973
68.8 0.5815
68.825 0.5566
68.85 0.5213
68.875 0.4813
68.9 0.4433
68.925 0.4131
68.95 0.3896
68.975 0.3725
69 0.359
69.025 0.3523
69.05 0.355
69.075 0.3637
69.1 0.367
69.125 0.3655
69.15 0.365
69.175 0.3662
69.2 0.3703
69.225 0.3773
69.25 0.3822
69.275 0.3821
69.3 0.378
69.325 0.3703
69.35 0.3592
69.375 0.3445
69.4 0.3228
69.425 0.294
69.45 0.2618
69.475 0.2315
69.5 0.2056
69.525 0.1847
69.55 0.1632
69.575 0.1343
69.6 0.0922
69.625 0.0403
69.65 -0.0106
69.675 -0.0555
69.7 -0.0858
69.725 -0.1096
69.75 -0.1335
69.775 -0.1597
69.8 -0.1897
69.825 -0.2181
69.85 -0.2382
69.875 -0.2519
69.9 -0.2621
69.925 -0.268
69.95 -0.2695
69.975 -0.2662
70 -0.2569
70.025 -0.2432
70.05 -0.2233
70.075 -0.1997
70.1 -0.176
70.125 -0.1587
70.15 -0.1485
70.175 -0.1411
70.2 -0.129
70.225 -0.1138
70.25 -0.0961
70.275 -0.0759
70.3 -0.0556
70.325 -0.0388
70.35 -0.0228
70.375 -0.0032
70.4 0.0165
70.425 0.0403
70.45 0.0669
70.475 0.0955
70.5 0.1199
70.525 0.1395
70.55 0.1528
70.575 0.16
70.6 0.1589
70.625 0.1495
70.65 0.1336
70.675 0.1137
70.7 0.0877
70.725 0.0541
70.75 0.0127
70.775 -0.0327
70.8 -0.0879
70.825 -0.1512
70.85 -0.2181
70.875 -0.2846
70.9 -0.3421
70.925 -0.3902
70.95 -0.4225
70.975 -0.4394
71 -0.4437
71.025 -0.4339
71.05 -0.413
71.075 -0.3848
71.1 -0.3539
71.125 -0.3237
71.15 -0.3005
71.175 -0.2824
71.2 -0.2697
71.225 -0.2632
71.25 -0.2635
71.275 -0.2702
71.3 -0.2799
71.325 -0.2889
71.35 -0.2999
71.375 -0.3124
71.4 -0.3241
71.425 -0.3292
71.45 -0.3305
71.475 -0.3261
71.5 -0.317
71.525 -0.3056
71.55 -0.2885
71.575 -0.2619
71.6 -0.2235
71.625 -0.1798
71.65 -0.1384
71.675 -0.1026
71.7 -0.0737
71.725 -0.0515
71.75 -0.0359
71.775 -0.0253
71.8 -0.0225
71.825 -0.0247
71.85 -0.0279
71.875 -0.03
71.9 -0.0335
71.925 -0.0392
71.95 -0.0456
71.975 -0.0524
72 -0.0577
72.025 -0.0616
72.05 -0.0661
72.075 -0.076
72.1 -0.0928
72.125 -0.1157
72.15 -0.1437
72.175 -0.1771
72.2 -0.2143
72.225 -0.2545
72.25 -0.2988
72.275 -0.3441
72.3 -0.3838
72.325 -0.4108
72.35 -0.4271
72.375 -0.4401
72.4 -0.457
72.425 -0.479
72.45 -0.505
72.475 -0.5338
72.5 -0.5685
72.525 -0.6043
72.55 -0.6323
72.575 -0.6482
72.6 -0.6584
72.625 -0.665
72.65 -0.6691
72.675 -0.6719
72.7 -0.6785
72.725 -0.6918
72.75 -0.7078
72.775 -0.7245
72.8 -0.7393
72.825 -0.7471
72.85 -0.7551
72.875 -0.7644
72.9 -0.7732
72.925 -0.7785
72.95 -0.7752
72.975 -0.7559
73 -0.7195
73.025 -0.6697
73.05 -0.6163
73.075 -0.5719
73.1 -0.5411
73.125 -0.5193
73.15 -0.5002
73.175 -0.4766
73.2 -0.4451
73.225 -0.4038
73.25 -0.3508
73.275 -0.2937
73.3 -0.2389
73.325 -0.1842
73.35 -0.1297
73.375 -0.081
73.4 -0.0382
73.425 -0.0021
73.45 0.0178
73.475 0.0215
73.5 0.0213
73.525 0.0181
73.55 0.0121
73.575 0.0072
73.6 0.0017
73.625 -0.0105
73.65 -0.0263
73.675 -0.0378
73.7 -0.0398
73.725 -0.0312
73.75 -0.0093
73.775 0.0257
73.8 0.0688
73.825 0.111
73.85 0.1474
73.875 0.181
73.9 0.2124
73.925 0.2392
73.95 0.2651
73.975 0.2955
74 0.3278
74.025 0.3531
74.05 0.3679
74.075 0.3825
74.1 0.4034
74.125 0.4269
74.15 0.4471
74.175 0.464
74.2 0.4766
74.225 0.4908
74.25 0.5158
74.275 0.5577
74.3 0.6096
74.325 0.6611
74.35 0.7064
74.375 0.7432
74.4 0.7697
74.425 0.7932
74.45 0.8151
74.475 0.8316
74.5 0.8398
74.525 0.8425
74.55 0.8433
74.575 0.8438
74.6 0.8441
74.625 0.8433
74.65 0.8437
74.675 0.848
74.7 0.852
74.725 0.8525
74.75 0.849
74.775 0.8439
74.8 0.8369
74.825 0.8317
74.85 0.8295
74.875 0.8252
74.9 0.8182
74.925 0.811
74.95 0.8066
74.975 0.8048
75 0.806
75.025 0.8177
75.05 0.8481
75.075 0.895
75.1 0.9471
75.125 1.0018
75.15 1.0605
75.175 1.1276
75.2 1.1983
75.225 1.2637
75.25 1.3228
75.275 1.3766
75.3 1.4251
75.325 1.4678
75.35 1.5059
75.375 1.5399
75.4 1.5723
75.425 1.6012
75.45 1.6241
75.475 1.6401
75.5 1.6484
75.525 1.6484
75.55 1.6427
75.575 1.6303
75.6 1.6123
75.625 1.5943
75.65 1.5824
75.675 1.5741
75.7 1.5674
75.725 1.5598
75.75 1.5484
75.775 1.5327
75.8 1.512
75.825 1.4843
75.85 1.4495
75.875 1.4083
75.9 1.3597
75.925 1.3028
75.95 1.2378
75.975 1.1667
76 1.0919
76.025 1.0218
76.05 0.9686
76.075 0.9366
76.1 0.9171
76.125 0.8998
76.15 0.8778
76.175 0.8491
76.2 0.8164
76.225 0.7788
76.25 0.736
76.275 0.6886
76.3 0.6406
76.325 0.5963
76.35 0.5586
76.375 0.5302
76.4 0.5109
76.425 0.4957
76.45 0.4803
76.475 0.4606
76.5 0.4383
76.525 0.4207
76.55 0.4177
76.575 0.4311
76.6 0.4524
76.625 0.4762
76.65 0.5094
76.675 0.5508
76.7 0.5973
76.725 0.6483
76.75 0.7022
76.775 0.7611
76.8 0.8298
76.825 0.9082
76.85 0.9948
76.875 1.0817
76.9 1.1641
76.925 1.2414
76.95 1.3097
76.975 1.3695
77 1.42
77.025 1.4604
77.05 1.4897
77.075 1.508
77.1 1.5163
77.125 1.5153
77.15 1.5028
77.175 1.4844
77.2 1.481
77.225 1.4936
77.25 1.507
77.275 1.5192
77.3 1.5261
77.325 1.5279
77.35 1.5254
77.375 1.52
77.4 1.5186
77.425 1.5202
77.45 1.5192
77.475 1.5138
77.5 1.5033
77.525 1.4937
77.55 1.4903
77.575 1.501
77.6 1.5242
77.625 1.5575
77.65 1.6087
77.675 1.677
77.7 1.7515
77.725 1.8241
77.75 1.8951
77.775 1.9666
77.8 2.04
77.825 2.1133
77.85 2.1919
77.875 2.2677
77.9 2.3355
77.925 2.3943
77.95 2.4438
77.975 2.4847
78 2.5178
78.025 2.543
78.05 2.5615
78.075 2.5749
78.1 2.5824
78.125 2.5822
78.15 2.575
78.175 2.5601
78.2 2.5385
78.225 2.5107
78.25 2.4787
78.275 2.4472
78.3 2.4166
78.325 2.3866
78.35 2.3591
78.375 2.3427
78.4 2.3479
78.425 2.3812
78.45 2.4405
78.475 2.5066
78.5 2.5725
78.525 2.6383
78.55 2.6999
78.575 2.7542
78.6 2.8
78.625 2.8367
78.65 2.8642
78.675 2.8861
78.7 2.9051
78.725 2.9213
78.75 2.9352
78.775 2.948
78.8 2.9581
78.825 2.9654
78.85 2.9712
78.875 2.9738
78.9 2.9755
78.925 2.9761
78.95 2.9771
78.975 2.9773
79 2.975
79.025 2.9714
79.05 2.966
79.075 2.9587
79.1 2.9502
79.125 2.941
79.15 2.9315
79.175 2.9223
79.2 2.9133
79.225 2.9067
79.25 2.9059
79.275 2.9113
79.3 2.9184
79.325 2.9268
79.35 2.9372
79.375 2.9472
79.4 2.9563
79.425 2.964
79.45 2.9673
79.475 2.9645
79.5 2.9564
79.525 2.942
79.55 2.9219
79.575 2.897
79.6 2.8682
79.625 2.8391
79.65 2.8127
79.675 2.7905
79.7 2.7708
79.725 2.7507
79.75 2.7288
79.775 2.7024
79.8 2.6702
79.825 2.632
79.85 2.5873
79.875 2.5359
79.9 2.4777
79.925 2.4123
79.95 2.343
79.975 2.2788
80 2.2292
80.025 2.1981
80.05 2.1846
80.075 2.189
80.1 2.2115
80.125 2.2454
80.15 2.2839
80.175 2.3246
80.2 2.3659
80.225 2.4121
80.25 2.4632
80.275 2.5136
80.3 2.5588
80.325 2.5973
80.35 2.6311
80.375 2.6594
80.4 2.6817
80.425 2.6994
80.45 2.712
80.475 2.7199
80.5 2.7271
80.525 2.7328
80.55 2.7359
80.575 2.7358
80.6 2.7304
80.625 2.7185
80.65 2.7001
80.675 2.6776
80.7 2.6572
80.725 2.6445
80.75 2.6423
80.775 2.6469
80.8 2.6594
80.825 2.6828
80.85 2.7201
80.875 2.7613
80.9 2.7976
80.925 2.8239
80.95 2.8386
80.975 2.8427
81 2.8365
81.025 2.8235
81.05 2.8073
81.075 2.7908
81.1 2.7775
81.125 2.772
81.15 2.7716
81.175 2.7714
81.2 2.7681
81.225 2.7594
81.25 2.7477
81.275 2.7291
81.3 2.7039
81.325 2.671
81.35 2.6345
81.375 2.599
81.4 2.5724
81.425 2.5636
81.45 2.568
81.475 2.5801
81.5 2.6013
81.525 2.6344
81.55 2.6764
81.575 2.7235
81.6 2.7697
81.625 2.8129
81.65 2.8568
81.675 2.9031
81.7 2.948
81.725 2.9907
81.75 3.0312
81.775 3.0689
81.8 3.1037
81.825 3.1363
81.85 3.1664
81.875 3.1929
81.9 3.2162
81.925 3.2367
81.95 3.2524
81.975 3.2638
82 3.2736
82.025 3.2833
82.05 3.2934
82.075 3.3061
82.1 3.3224
82.125 3.3417
82.15 3.3638
82.175 3.3818
82.2 3.3937
82.225 3.4038
82.25 3.4237
82.275 3.46
82.3 3.5006
82.325 3.5344
82.35 3.5577
82.375 3.5726
82.4 3.5791
82.425 3.578
82.45 3.571
82.475 3.5582
82.5 3.5406
82.525 3.5185
82.55 3.4924
82.575 3.4621
82.6 3.4271
82.625 3.3872
82.65 3.3425
82.675 3.2932
82.7 3.2394
82.725 3.1823
82.75 3.1231
82.775 3.0642
82.8 3.0122
82.825 2.9775
82.85 2.9538
82.875 2.9312
82.9 2.9047
82.925 2.8738
82.95 2.8388
82.975 2.7993
83 2.755
83.025 2.7053
83.05 2.6496
83.075 2.5904
83.1 2.5354
83.125 2.4969
83.15 2.4797
83.175 2.4793
83.2 2.4885
83.225 2.5077
83.25 2.5373
83.275 2.5713
83.3 2.6014
83.325 2.6244
83.35 2.6413
83.375 2.6545
83.4 2.668
83.425 2.6863
83.45 2.7098
83.475 2.7369
83.5 2.7671
83.525 2.7993
83.55 2.8307
83.575 2.862
83.6 2.897
83.625 2.9361
83.65 2.9744
83.675 3.0066
83.7 3.0295
83.725 3.0478
83.75 3.0614
83.775 3.0711
83.8 3.076
83.825 3.0758
83.85 3.0703
83.875 3.0626
83.9 3.0543
83.925 3.0488
83.95 3.05
83.975 3.0564
84 3.0669
84.025 3.0811
84.05 3.0969
84.075 3.115
84.1 3.1385
84.125 3.1665
84.15 3.1936
84.175 3.215
84.2 3.2284
84.225 3.2341
84.25 3.2333
84.275 3.2275
84.3 3.2164
84.325 3.2021
84.35 3.1858
84.375 3.1685
84.4 3.1515
84.425 3.138
84.45 3.134
84.475 3.1367
84.5 3.1434
84.525 3.1499
84.55 3.1531
84.575 3.1516
84.6 3.1454
84.625 3.1338
84.65 3.1178
84.675 3.0978
84.7 3.0731
84.725 3.0434
84.75 3.0092
84.775 2.9703
84.8 2.9277
84.825 2.8819
84.85 2.8347
84.875 2.79
84.9 2.7509
84.925 2.7164
84.95 2.685
84.975 2.6546
85 2.6215
85.025 2.5828
85.05 2.5366
85.075 2.483
85.1 2.4245
85.125 2.3633
85.15 2.2996
85.175 2.2335
85.2 2.165
85.225 2.0955
85.25 2.0281
85.275 1.9597
85.3 1.891
85.325 1.8253
85.35 1.7645
85.375 1.7142
85.4 1.6769
85.425 1.6423
85.45 1.604
85.475 1.5624
85.5 1.5172
85.525 1.4666
85.55 1.4146
85.575 1.3649
85.6 1.3164
85.625 1.2669
85.65 1.2158
85.675 1.164
85.7 1.1156
85.725 1.0729
85.75 1.0399
85.775 1.0237
85.8 1.0181
85.825 1.0183
85.85 1.0228
85.875 1.0323
85.9 1.0398
85.925 1.0405
85.95 1.0338
85.975 1.0226
86 1.0094
86.025 0.9992
86.05 0.9998
86.075 1.0135
86.1 1.0323
86.125 1.0464
86.15 1.0527
86.175 1.0494
86.2 1.0376
86.225 1.022
86.25 1.0083
86.275 0.9972
86.3 0.9836
86.325 0.9644
86.35 0.9377
86.375 0.904
86.4 0.8636
86.425 0.8183
86.45 0.7715
86.475 0.7269
86.5 0.6849
86.525 0.6433
86.55 0.5962
86.575 0.5437
86.6 0.4914
86.625 0.4415
86.65 0.3913
86.675 0.3413
86.7 0.2871
86.725 0.2284
86.75 0.1674
86.775 0.103
86.8 0.0349
86.825 -0.036
86.85 -0.1054
86.875 -0.1704
86.9 -0.2347
86.925 -0.3011
86.95 -0.3711
86.975 -0.4458
87 -0.5197
87.025 -0.5937
87.05 -0.6683
87.075 -0.7374
87.1 -0.7948
87.125 -0.84
87.15 -0.8789
87.175 -0.9161
87.2 -0.9533
87.225 -0.9883
87.25 -1.021
87.275 -1.0427
87.3 -1.0476
87.325 -1.0331
87.35 -0.992
87.375 -0.9332
87.4 -0.8695
87.425 -0.8081
87.45 -0.748
87.475 -0.6895
87.5 -0.6344
87.525 -0.587
87.55 -0.5483
87.575 -0.5151
87.6 -0.4829
87.625 -0.4557
87.65 -0.4351
87.675 -0.4189
87.7 -0.4032
87.725 -0.3825
87.75 -0.3597
87.775 -0.3355
87.8 -0.3117
87.825 -0.2944
87.85 -0.285
87.875 -0.2798
87.9 -0.2794
87.925 -0.2842
87.95 -0.2923
87.975 -0.3049
88 -0.3236
88.025 -0.3508
88.05 -0.3846
88.075 -0.413
88.1 -0.4182
88.125 -0.3903
88.15 -0.3333
88.175 -0.2585
88.2 -0.1829
88.225 -0.1127
88.25 -0.0439
88.275 0.0236
88.3 0.0887
88.325 0.1501
88.35 0.2081
88.375 0.2599
88.4 0.3039
88.425 0.3429
88.45 0.3776
88.475 0.4072
88.5 0.431
88.525 0.4518
88.55 0.4733
88.575 0.4984
88.6 0.5332
88.625 0.5688
88.65 0.6034
88.675 0.6386
88.7 0.6709
88.725 0.7017
88.75 0.7318
88.775 0.7598
88.8 0.7836
88.825 0.8029
88.85 0.818
88.875 0.8271
88.9 0.8325
88.925 0.8318
88.95 0.8265
88.975 0.827
89 0.859
89.025 0.9275
89.05 1.0042
89.075 1.0759
89.1 1.1393
89.125 1.1954
89.15 1.2449
89.175 1.2887
89.2 1.3266
89.225 1.358
89.25 1.3823
89.275 1.4005
89.3 1.4106
89.325 1.4103
89.35 1.4033
89.375 1.3948
89.4 1.3944
89.425 1.4017
89.45 1.4147
89.475 1.4289
89.5 1.4383
89.525 1.4432
89.55 1.4417
89.575 1.4341
89.6 1.4195
89.625 1.3981
89.65 1.3711
89.675 1.3401
89.7 1.3078
89.725 1.2801
89.75 1.2605
89.775 1.2487
89.8 1.2418
89.825 1.2348
89.85 1.2248
89.875 1.2111
89.9 1.1954
89.925 1.1797
89.95 1.1657
89.975 1.1535
90 1.1423
90.025 1.1276
90.05 1.1083
90.075 1.0901
90.1 1.0922
90.125 1.1145
90.15 1.143
90.175 1.1706
90.2 1.1963
90.225 1.2191
90.25 1.2383
90.275 1.2545
90.3 1.2665
90.325 1.2756
90.35 1.2815
90.375 1.2901
90.4 1.3026
90.425 1.3167
90.45 1.3278
90.475 1.3341
90.5 1.3364
90.525 1.3313
90.55 1.3182
90.575 1.2978
90.6 1.2731
90.625 1.2454
90.65 1.2166
90.675 1.1846
90.7 1.1502
90.725 1.1152
90.75 1.0802
90.775 1.0445
90.8 1.0117
90.825 0.9804
90.85 0.9478
90.875 0.9113
90.9 0.8713
90.925 0.8296
90.95 0.7866
90.975 0.7422
91 0.6935
91.025 0.6416
91.05 0.5898
91.075 0.5345
91.1 0.4727
91.125 0.4055
91.15 0.3359
91.175 0.271
91.2 0.2127
91.225 0.1533
91.25 0.0898
91.275 0.024
91.3 -0.0398
91.325 -0.0965
91.35 -0.143
91.375 -0.1804
91.4 -0.2128
91.425 -0.2452
91.45 -0.2815
91.475 -0.3258
91.5 -0.3796
91.525 -0.4404
91.55 -0.5074
91.575 -0.5763
91.6 -0.6399
91.625 -0.6862
91.65 -0.7177
91.675 -0.7411
91.7 -0.7594
91.725 -0.7697
91.75 -0.7739
91.775 -0.7768
91.8 -0.7796
91.825 -0.7788
91.85 -0.7667
91.875 -0.7361
91.9 -0.6898
91.925 -0.6332
91.95 -0.573
91.975 -0.5096
92 -0.4404
92.025 -0.3711
92.05 -0.3044
92.075 -0.2408
92.1 -0.1859
92.125 -0.1396
92.15 -0.0941
92.175 -0.0478
92.2 -0.0022
92.225 0.0435
92.25 0.0893
92.275 0.1312
92.3 0.1676
92.325 0.1984
92.35 0.2208
92.375 0.2335
92.4 0.2425
92.425 0.2474
92.45 0.2439
92.475 0.2297
92.5 0.205
92.525 0.1697
92.55 0.1285
92.575 0.0865
92.6 0.0479
92.625 0.0194
92.65 0.002
92.675 -0.0045
92.7 -0.003
92.725 -0.0028
92.75 -0.0067
92.775 -0.0135
92.8 -0.0233
92.825 -0.0375
92.85 -0.0588
92.875 -0.0901
92.9 -0.1345
92.925 -0.1858
92.95 -0.2368
92.975 -0.2827
93 -0.3168
93.025 -0.3397
93.05 -0.3545
93.075 -0.3569
93.1 -0.3435
93.125 -0.3161
93.15 -0.2825
93.175 -0.2523
93.2 -0.2319
93.225 -0.2212
93.25 -0.2191
93.275 -0.2245
93.3 -0.2344
93.325 -0.2473
93.35 -0.2625
93.375 -0.2802
93.4 -0.3013
93.425 -0.3284
93.45 -0.3618
93.475 -0.3929
93.5 -0.4216
93.525 -0.4546
93.55 -0.4945
93.575 -0.5353
93.6 -0.5757
93.625 -0.6184
93.65 -0.6648
93.675 -0.7179
93.7 -0.7811
93.725 -0.8513
93.75 -0.9209
93.775 -0.9832
93.8 -1.0343
93.825 -1.074
93.85 -1.1061
93.875 -1.1326
93.9 -1.158
93.925 -1.1869
93.95 -1.2163
93.975 -1.2442
94 -1.2712
94.025 -1.2971
94.05 -1.3234
94.075 -1.3501
94.1 -1.3758
94.125 -1.3984
94.15 -1.4161
94.175 -1.4327
94.2 -1.4471
94.225 -1.4621
94.25 -1.4815
94.275 -1.506
94.3 -1.5377
94.325 -1.5757
94.35 -1.62
94.375 -1.6696
94.4 -1.726
94.425 -1.787
94.45 -1.8504
94.475 -1.9202
94.5 -1.9955
94.525 -2.0778
94.55 -2.1705
94.575 -2.2674
94.6 -2.3592
94.625 -2.4419
94.65 -2.5177
94.675 -2.5879
94.7 -2.6494
94.725 -2.6991
94.75 -2.7327
94.775 -2.7615
94.8 -2.7975
94.825 -2.843
94.85 -2.8971
94.875 -2.9544
94.9 -3.0135
94.925 -3.0724
94.95 -3.1286
94.975 -3.1803
95 -3.228
95.025 -3.2697
95.05 -3.3065
95.075 -3.3358
95.1 -3.3595
95.125 -3.3765
95.15 -3.3886
95.175 -3.4
95.2 -3.4136
95.225 -3.4297
95.25 -3.4448
95.275 -3.4515
95.3 -3.4433
95.325 -3.4258
95.35 -3.4145
95.375 -3.4188
95.4 -3.4352
95.425 -3.4556
95.45 -3.4675
95.475 -3.4523
95.5 -3.4195
95.525 -3.3769
95.55 -3.3371
95.575 -3.3003
95.6 -3.2599
95.625 -3.2196
95.65 -3.1844
95.675 -3.1546
95.7 -3.1271
95.725 -3.1017
95.75 -3.0752
95.775 -3.0466
95.8 -3.0205
95.825 -3.0012
95.85 -2.988
95.875 -2.977
95.9 -2.9666
95.925 -2.9525
95.95 -2.9315
95.975 -2.9083
96 -2.889
96.025 -2.8793
96.05 -2.8812
96.075 -2.8959
96.1 -2.9187
96.125 -2.9375
96.15 -2.9437
96.175 -2.94
96.2 -2.9271
96.225 -2.9075
96.25 -2.8839
96.275 -2.8581
96.3 -2.833
96.325 -2.8138
96.35 -2.8031
96.375 -2.8026
96.4 -2.8119
96.425 -2.8262
96.45 -2.8388
96.475 -2.8478
96.5 -2.847
96.525 -2.828
96.55 -2.7938
96.575 -2.7532
96.6 -2.7125
96.625 -2.6795
96.65 -2.6543
96.675 -2.6263
96.7 -2.5871
96.725 -2.5326
96.75 -2.4789
96.775 -2.4391
96.8 -2.4122
96.825 -2.3932
96.85 -2.378
96.875 -2.3607
96.9 -2.3351
96.925 -2.3012
96.95 -2.2617
96.975 -2.2189
97 -2.1773
97.025 -2.1337
97.05 -2.0871
97.075 -2.0383
97.1 -1.9882
97.125 -1.9342
97.15 -1.8755
97.175 -1.8194
97.2 -1.7704
97.225 -1.7234
97.25 -1.6796
97.275 -1.6398
97.3 -1.6023
97.325 -1.5667
97.35 -1.5344
97.375 -1.5005
97.4 -1.4642
97.425 -1.4311
97.45 -1.4034
97.475 -1.381
97.5 -1.3622
97.525 -1.3407
97.55 -1.3113
97.575 -1.2725
97.6 -1.2295
97.625 -1.186
97.65 -1.1469
97.675 -1.1111
97.7 -1.0753
97.725 -1.0352
97.75 -0.9867
97.775 -0.9345
97.8 -0.8877
97.825 -0.8469
97.85 -0.8106
97.875 -0.7783
97.9 -0.7481
97.925 -0.7209
97.95 -0.6988
97.975 -0.6823
98 -0.6746
98.025 -0.674
98.05 -0.6758
98.075 -0.679
98.1 -0.6845
98.125 -0.6907
98.15 -0.6965
98.175 -0.6991
98.2 -0.6985
98.225 -0.698
98.25 -0.698
98.275 -0.699
98.3 -0.6987
98.325 -0.6952
98.35 -0.6886
98.375 -0.6845
98.4 -0.686
98.425 -0.6961
98.45 -0.716
98.475 -0.7447
98.5 -0.7771
98.525 -0.8019
98.55 -0.8087
98.575 -0.7981
98.6 -0.7863
98.625 -0.7768
98.65 -0.7686
98.675 -0.7609
98.7 -0.7509
98.725 -0.741
98.75 -0.7343
98.775 -0.7273
98.8 -0.717
98.825 -0.706
98.85 -0.6923
98.875 -0.6788
98.9 -0.6728
98.925 -0.6754
98.95 -0.676
98.975 -0.6685
99 -0.66
99.025 -0.6568
99.05 -0.6557
99.075 -0.6526
99.1 -0.6454
99.125 -0.6337
99.15 -0.6182
99.175 -0.5975
99.2 -0.5739
99.225 -0.5464
99.25 -0.515
99.275 -0.4785
99.3 -0.4306
99.325 -0.3755
99.35 -0.3215
99.375 -0.2768
99.4 -0.2426
99.425 -0.2156
99.45 -0.1898
99.475 -0.1591
99.5 -0.1198
99.525 -0.0691
99.55 -0.0035
99.575 0.0693
99.6 0.1387
99.625 0.1999
99.65 0.2537
99.675 0.3002
99.7 0.3399
99.725 0.3734
99.75 0.4008
99.775 0.4216
99.8 0.4355
99.825 0.4428
99.85 0.4434
99.875 0.4389
99.9 0.4332
99.925 0.4356
99.95 0.4603
99.975 0.4985
100 0.539
