# Supplementary material for: Uptake of N2O5 by aqueous aerosol unveiled using chemically accurate many-body potentials
Source: Nat Commun. 2022 Mar 10;13:1266. doi: 10.1038/s41467-022-28697-8 (PMC8913772; doi:10.1038/s41467-022-28697-8)
Supplement: Supplementary file 3 — Source Data [file 41467_2022_28697_MOESM3_ESM.zip › n2o5-uptake-data/Fig2/scattering/rep02run17/relcom_gds.dat]

0.025 11.9997
0.05 11.97
0.075 11.9403
0.1 11.9105
0.125 11.8808
0.15 11.8511
0.175 11.8214
0.2 11.7916
0.225 11.7619
0.25 11.7321
0.275 11.7024
0.3 11.6726
0.325 11.6428
0.35 11.613
0.375 11.5832
0.4 11.5533
0.425 11.5235
0.45 11.4937
0.475 11.4638
0.5 11.434
0.525 11.4041
0.55 11.3742
0.575 11.3443
0.6 11.3143
0.625 11.2844
0.65 11.2544
0.675 11.2244
0.7 11.1944
0.725 11.1644
0.75 11.1343
0.775 11.1043
0.8 11.0742
0.825 11.0441
0.85 11.014
0.875 10.9838
0.9 10.9536
0.925 10.9234
0.95 10.8932
0.975 10.863
1 10.8327
1.025 10.8024
1.05 10.772
1.075 10.7417
1.1 10.7113
1.125 10.6808
1.15 10.6504
1.175 10.6199
1.2 10.5893
1.225 10.5588
1.25 10.5281
1.275 10.4975
1.3 10.4669
1.325 10.4362
1.35 10.4055
1.375 10.3748
1.4 10.3441
1.425 10.3133
1.45 10.2826
1.475 10.2518
1.5 10.221
1.525 10.1902
1.55 10.1594
1.575 10.1285
1.6 10.0976
1.625 10.0667
1.65 10.0357
1.675 10.0047
1.7 9.9737
1.725 9.9426
1.75 9.9115
1.775 9.8805
1.8 9.8493
1.825 9.8182
1.85 9.7869
1.875 9.7557
1.9 9.7244
1.925 9.6931
1.95 9.6617
1.975 9.6303
2 9.5987
2.025 9.5671
2.05 9.5355
2.075 9.5038
2.1 9.472
2.125 9.4402
2.15 9.4083
2.175 9.3764
2.2 9.3443
2.225 9.3123
2.25 9.2802
2.275 9.2481
2.3 9.216
2.325 9.1839
2.35 9.1518
2.375 9.1198
2.4 9.0877
2.425 9.0555
2.45 9.0234
2.475 8.9911
2.5 8.9587
2.525 8.9263
2.55 8.8937
2.575 8.8611
2.6 8.8283
2.625 8.7955
2.65 8.7628
2.675 8.73
2.7 8.697
2.725 8.664
2.75 8.631
2.775 8.5978
2.8 8.5645
2.825 8.5311
2.85 8.4977
2.875 8.4641
2.9 8.4305
2.925 8.3966
2.95 8.3626
2.975 8.3286
3 8.2945
3.025 8.2602
3.05 8.2258
3.075 8.1914
3.1 8.1569
3.125 8.1221
3.15 8.0872
3.175 8.0522
3.2 8.017
3.225 7.9817
3.25 7.9462
3.275 7.9106
3.3 7.8749
3.325 7.8391
3.35 7.8031
3.375 7.7671
3.4 7.7309
3.425 7.6945
3.45 7.6578
3.475 7.6209
3.5 7.5839
3.525 7.5464
3.55 7.5086
3.575 7.4705
3.6 7.4321
3.625 7.3933
3.65 7.3541
3.675 7.3146
3.7 7.2746
3.725 7.2343
3.75 7.1938
3.775 7.1532
3.8 7.1122
3.825 7.071
3.85 7.0295
3.875 6.9879
3.9 6.946
3.925 6.9039
3.95 6.8615
3.975 6.8188
4 6.7756
4.025 6.7321
4.05 6.6884
4.075 6.6447
4.1 6.6009
4.125 6.557
4.15 6.5127
4.175 6.4679
4.2 6.4223
4.225 6.3764
4.25 6.3299
4.275 6.2823
4.3 6.234
4.325 6.1852
4.35 6.1356
4.375 6.0841
4.4 6.0311
4.425 5.9773
4.45 5.9228
4.475 5.8673
4.5 5.8113
4.525 5.7547
4.55 5.6974
4.575 5.6395
4.6 5.5809
4.625 5.5216
4.65 5.461
4.675 5.3993
4.7 5.3365
4.725 5.2724
4.75 5.2071
4.775 5.1407
4.8 5.073
4.825 5.0045
4.85 4.9353
4.875 4.8652
4.9 4.794
4.925 4.7221
4.95 4.649
4.975 4.574
5 4.4973
5.025 4.4192
5.05 4.3409
5.075 4.2632
5.1 4.1873
5.125 4.1138
5.15 4.0415
5.175 3.9676
5.2 3.8924
5.225 3.8159
5.25 3.7374
5.275 3.6572
5.3 3.5748
5.325 3.4908
5.35 3.404
5.375 3.3145
5.4 3.2223
5.425 3.1271
5.45 3.0279
5.475 2.9243
5.5 2.8154
5.525 2.7007
5.55 2.5835
5.575 2.4706
5.6 2.3674
5.625 2.2723
5.65 2.1862
5.675 2.1136
5.7 2.0579
5.725 2.0125
5.75 1.9694
5.775 1.9295
5.8 1.8945
5.825 1.8577
5.85 1.8187
5.875 1.7795
5.9 1.7455
5.925 1.7198
5.95 1.6984
5.975 1.6785
6 1.6542
6.025 1.6246
6.05 1.5892
6.075 1.5453
6.1 1.4936
6.125 1.4404
6.15 1.4004
6.175 1.3646
6.2 1.3235
6.225 1.2793
6.25 1.2354
6.275 1.2028
6.3 1.1898
6.325 1.185
6.35 1.1857
6.375 1.1996
6.4 1.226
6.425 1.2641
6.45 1.3071
6.475 1.3483
6.5 1.3866
6.525 1.4189
6.55 1.4448
6.575 1.4711
6.6 1.5007
6.625 1.5289
6.65 1.5548
6.675 1.5819
6.7 1.6126
6.725 1.6412
6.75 1.6638
6.775 1.6788
6.8 1.685
6.825 1.6852
6.85 1.6869
6.875 1.6994
6.9 1.7246
6.925 1.7538
6.95 1.7817
6.975 1.8085
7 1.8287
7.025 1.8401
7.05 1.8434
7.075 1.8399
7.1 1.8357
7.125 1.842
7.15 1.8539
7.175 1.8627
7.2 1.8636
7.225 1.8563
7.25 1.8415
7.275 1.8203
7.3 1.7929
7.325 1.7623
7.35 1.7315
7.375 1.6968
7.4 1.6598
7.425 1.6264
7.45 1.6024
7.475 1.5869
7.5 1.5806
7.525 1.5785
7.55 1.5734
7.575 1.5632
7.6 1.5447
7.625 1.5205
7.65 1.497
7.675 1.4816
7.7 1.4746
7.725 1.4671
7.75 1.4536
7.775 1.4388
7.8 1.4297
7.825 1.4208
7.85 1.4062
7.875 1.3825
7.9 1.3544
7.925 1.3252
7.95 1.2944
7.975 1.2612
8 1.2353
8.025 1.2272
8.05 1.227
8.075 1.2276
8.1 1.2267
8.125 1.2249
8.15 1.2212
8.175 1.2128
8.2 1.2013
8.225 1.1936
8.25 1.205
8.275 1.2265
8.3 1.2474
8.325 1.2621
8.35 1.2713
8.375 1.2762
8.4 1.2778
8.425 1.2783
8.45 1.2774
8.475 1.2802
8.5 1.2872
8.525 1.2941
8.55 1.2947
8.575 1.2877
8.6 1.2723
8.625 1.2503
8.65 1.223
8.675 1.1923
8.7 1.1555
8.725 1.1124
8.75 1.0663
8.775 1.0194
8.8 0.9803
8.825 0.9506
8.85 0.9282
8.875 0.9111
8.9 0.8994
8.925 0.9
8.95 0.912
8.975 0.9333
9 0.9582
9.025 0.9856
9.05 1.0166
9.075 1.0458
9.1 1.0699
9.125 1.091
9.15 1.1102
9.175 1.1293
9.2 1.1498
9.225 1.1718
9.25 1.1939
9.275 1.2152
9.3 1.2345
9.325 1.2513
9.35 1.2624
9.375 1.2665
9.4 1.2621
9.425 1.252
9.45 1.2436
9.475 1.2403
9.5 1.2449
9.525 1.257
9.55 1.2715
9.575 1.285
9.6 1.2989
9.625 1.3157
9.65 1.3354
9.675 1.3544
9.7 1.3703
9.725 1.382
9.75 1.3922
9.775 1.4072
9.8 1.4284
9.825 1.4548
9.85 1.4839
9.875 1.5128
9.9 1.5406
9.925 1.5665
9.95 1.5921
9.975 1.6177
10 1.6429
10.025 1.6696
10.05 1.7004
10.075 1.7319
10.1 1.7664
10.125 1.8043
10.15 1.8429
10.175 1.8848
10.2 1.9306
10.225 1.9733
10.25 2.0085
10.275 2.0335
10.3 2.0477
10.325 2.0538
10.35 2.055
10.375 2.0575
10.4 2.0631
10.425 2.0669
10.45 2.0648
10.475 2.057
10.5 2.0473
10.525 2.0317
10.55 2.0078
10.575 1.9757
10.6 1.9383
10.625 1.898
10.65 1.8574
10.675 1.8219
10.7 1.7922
10.725 1.7635
10.75 1.7387
10.775 1.7222
10.8 1.7155
10.825 1.7158
10.85 1.7207
10.875 1.7285
10.9 1.7322
10.925 1.7307
10.95 1.7272
10.975 1.7301
11 1.7453
11.025 1.7674
11.05 1.7867
11.075 1.7985
11.1 1.8039
11.125 1.8034
11.15 1.8019
11.175 1.8022
11.2 1.8007
11.225 1.7967
11.25 1.7904
11.275 1.7839
11.3 1.7812
11.325 1.7801
11.35 1.7833
11.375 1.7895
11.4 1.7912
11.425 1.7848
11.45 1.7701
11.475 1.749
11.5 1.7311
11.525 1.7227
11.55 1.7155
11.575 1.7011
11.6 1.6782
11.625 1.6492
11.65 1.6161
11.675 1.5765
11.7 1.5329
11.725 1.4869
11.75 1.4367
11.775 1.38
11.8 1.3167
11.825 1.248
11.85 1.1821
11.875 1.125
11.9 1.0788
11.925 1.0378
11.95 0.999
11.975 0.9689
12 0.9537
12.025 0.9492
12.05 0.9489
12.075 0.9505
12.1 0.9532
12.125 0.9515
12.15 0.9425
12.175 0.9276
12.2 0.907
12.225 0.8807
12.25 0.8494
12.275 0.8142
12.3 0.7764
12.325 0.7301
12.35 0.6764
12.375 0.6305
12.4 0.6013
12.425 0.5872
12.45 0.5856
12.475 0.5834
12.5 0.5717
12.525 0.5497
12.55 0.5165
12.575 0.4743
12.6 0.4245
12.625 0.3664
12.65 0.3096
12.675 0.2673
12.7 0.2463
12.725 0.2478
12.75 0.2643
12.775 0.2956
12.8 0.3398
12.825 0.3924
12.85 0.4416
12.875 0.4874
12.9 0.5322
12.925 0.573
12.95 0.6061
12.975 0.6337
13 0.6572
13.025 0.6769
13.05 0.6914
13.075 0.6987
13.1 0.6973
13.125 0.6877
13.15 0.6738
13.175 0.6585
13.2 0.6402
13.225 0.6235
13.25 0.611
13.275 0.5969
13.3 0.5816
13.325 0.5648
13.35 0.5446
13.375 0.5282
13.4 0.5177
13.425 0.5079
13.45 0.4932
13.475 0.4711
13.5 0.4488
13.525 0.4291
13.55 0.4112
13.575 0.3912
13.6 0.3691
13.625 0.3454
13.65 0.3242
13.675 0.3098
13.7 0.2998
13.725 0.2891
13.75 0.2726
13.775 0.2495
13.8 0.2209
13.825 0.1858
13.85 0.1439
13.875 0.0947
13.9 0.0391
13.925 -0.0185
13.95 -0.0744
13.975 -0.1282
14 -0.1808
14.025 -0.2326
14.05 -0.2834
14.075 -0.3328
14.1 -0.3818
14.125 -0.4314
14.15 -0.4816
14.175 -0.5332
14.2 -0.5844
14.225 -0.6303
14.25 -0.6657
14.275 -0.6925
14.3 -0.713
14.325 -0.7282
14.35 -0.7384
14.375 -0.7462
14.4 -0.7546
14.425 -0.7657
14.45 -0.7803
14.475 -0.801
14.5 -0.8298
14.525 -0.8689
14.55 -0.9165
14.575 -0.9701
14.6 -1.0258
14.625 -1.0801
14.65 -1.1335
14.675 -1.1871
14.7 -1.2422
14.725 -1.2943
14.75 -1.3422
14.775 -1.382
14.8 -1.411
14.825 -1.429
14.85 -1.4428
14.875 -1.4556
14.9 -1.4704
14.925 -1.4881
14.95 -1.5113
14.975 -1.5394
15 -1.5675
15.025 -1.5876
15.05 -1.6002
15.075 -1.5997
15.1 -1.5796
15.125 -1.5324
15.15 -1.4473
15.175 -1.335
15.2 -1.2168
15.225 -1.0984
15.25 -0.9839
15.275 -0.8751
15.3 -0.7701
15.325 -0.6656
15.35 -0.5632
15.375 -0.4606
15.4 -0.3561
15.425 -0.2508
15.45 -0.1428
15.475 -0.0332
15.5 0.0766
15.525 0.1851
15.55 0.2918
15.575 0.394
15.6 0.4881
15.625 0.5747
15.65 0.6536
15.675 0.7255
15.7 0.7905
15.725 0.85
15.75 0.9038
15.775 0.9513
15.8 0.9939
15.825 1.0303
15.85 1.0596
15.875 1.0815
15.9 1.0974
15.925 1.1095
15.95 1.1206
15.975 1.1321
16 1.1465
16.025 1.1716
16.05 1.2142
16.075 1.2618
16.1 1.3066
16.125 1.3469
16.15 1.3802
16.175 1.4074
16.2 1.4295
16.225 1.448
16.25 1.4623
16.275 1.4763
16.3 1.4946
16.325 1.5109
16.35 1.5222
16.375 1.5295
16.4 1.5309
16.425 1.5273
16.45 1.522
16.475 1.5135
16.5 1.5067
16.525 1.4996
16.55 1.4906
16.575 1.4796
16.6 1.4643
16.625 1.4506
16.65 1.4378
16.675 1.4333
16.7 1.4481
16.725 1.4754
16.75 1.5045
16.775 1.5319
16.8 1.5562
16.825 1.5752
16.85 1.5885
16.875 1.5954
16.9 1.5959
16.925 1.5903
16.95 1.5814
16.975 1.5699
17 1.556
17.025 1.5427
17.05 1.5322
17.075 1.5268
17.1 1.5271
17.125 1.5327
17.15 1.5406
17.175 1.547
17.2 1.5498
17.225 1.5509
17.25 1.5522
17.275 1.5523
17.3 1.552
17.325 1.5558
17.35 1.5744
17.375 1.605
17.4 1.64
17.425 1.6765
17.45 1.713
17.475 1.7476
17.5 1.7785
17.525 1.8045
17.55 1.8239
17.575 1.838
17.6 1.8448
17.625 1.8442
17.65 1.8377
17.675 1.8248
17.7 1.8057
17.725 1.7805
17.75 1.7481
17.775 1.7096
17.8 1.6654
17.825 1.6166
17.85 1.566
17.875 1.5199
17.9 1.4879
17.925 1.4656
17.95 1.4554
17.975 1.4558
18 1.4577
18.025 1.4553
18.05 1.4475
18.075 1.4345
18.1 1.416
18.125 1.3936
18.15 1.3684
18.175 1.3406
18.2 1.3096
18.225 1.2735
18.25 1.2291
18.275 1.1768
18.3 1.1173
18.325 1.0543
18.35 0.989
18.375 0.926
18.4 0.8709
18.425 0.8264
18.45 0.788
18.475 0.7505
18.5 0.7094
18.525 0.6653
18.55 0.6184
18.575 0.5679
18.6 0.5197
18.625 0.4742
18.65 0.4287
18.675 0.383
18.7 0.3367
18.725 0.2936
18.75 0.2594
18.775 0.24
18.8 0.2292
18.825 0.22
18.85 0.2112
18.875 0.203
18.9 0.1927
18.925 0.1781
18.95 0.1631
18.975 0.1488
19 0.1319
19.025 0.1183
19.05 0.1058
19.075 0.0919
19.1 0.0773
19.125 0.0602
19.15 0.0384
19.175 0.0119
19.2 -0.0233
19.225 -0.0628
19.25 -0.1063
19.275 -0.1548
19.3 -0.2042
19.325 -0.2497
19.35 -0.2841
19.375 -0.3097
19.4 -0.3339
19.425 -0.3605
19.45 -0.3927
19.475 -0.4294
19.5 -0.466
19.525 -0.4961
19.55 -0.502
19.575 -0.4903
19.6 -0.4699
19.625 -0.4508
19.65 -0.4353
19.675 -0.4147
19.7 -0.3884
19.725 -0.3554
19.75 -0.32
19.775 -0.2869
19.8 -0.2537
19.825 -0.2172
19.85 -0.1856
19.875 -0.1618
19.9 -0.1438
19.925 -0.1285
19.95 -0.1041
19.975 -0.0667
20 -0.0196
20.025 0.0316
20.05 0.084
20.075 0.14
20.1 0.2021
20.125 0.2763
20.15 0.3569
20.175 0.4374
20.2 0.5136
20.225 0.5858
20.25 0.6524
20.275 0.713
20.3 0.7703
20.325 0.8231
20.35 0.8728
20.375 0.918
20.4 0.9573
20.425 0.9918
20.45 1.0233
20.475 1.0522
20.5 1.0825
20.525 1.1145
20.55 1.1442
20.575 1.1687
20.6 1.1903
20.625 1.2169
20.65 1.2515
20.675 1.2936
20.7 1.343
20.725 1.3964
20.75 1.4459
20.775 1.4871
20.8 1.5184
20.825 1.5389
20.85 1.5485
20.875 1.5485
20.9 1.5388
20.925 1.521
20.95 1.4958
20.975 1.4677
21 1.4417
21.025 1.4213
21.05 1.4072
21.075 1.3945
21.1 1.3807
21.125 1.3621
21.15 1.3384
21.175 1.3102
21.2 1.2794
21.225 1.2473
21.25 1.2189
21.275 1.1974
21.3 1.181
21.325 1.1614
21.35 1.1391
21.375 1.1132
21.4 1.0859
21.425 1.0638
21.45 1.0495
21.475 1.0436
21.5 1.0463
21.525 1.0519
21.55 1.056
21.575 1.0578
21.6 1.0547
21.625 1.0479
21.65 1.0392
21.675 1.0265
21.7 1.0096
21.725 0.9905
21.75 0.9737
21.775 0.9588
21.8 0.9491
21.825 0.9416
21.85 0.9348
21.875 0.9256
21.9 0.9104
21.925 0.888
21.95 0.8574
21.975 0.8192
22 0.7737
22.025 0.7235
22.05 0.6742
22.075 0.6298
22.1 0.5961
22.125 0.5753
22.15 0.5612
22.175 0.5501
22.2 0.5431
22.225 0.5502
22.25 0.5753
22.275 0.6129
22.3 0.6565
22.325 0.7044
22.35 0.7501
22.375 0.7863
22.4 0.8152
22.425 0.838
22.45 0.8583
22.475 0.8816
22.5 0.9092
22.525 0.9391
22.55 0.969
22.575 0.9975
22.6 1.0224
22.625 1.044
22.65 1.0657
22.675 1.0877
22.7 1.1077
22.725 1.1214
22.75 1.1266
22.775 1.1272
22.8 1.1259
22.825 1.1224
22.85 1.1152
22.875 1.1031
22.9 1.0862
22.925 1.0656
22.95 1.043
22.975 1.018
23 0.9897
23.025 0.9566
23.05 0.9171
23.075 0.8719
23.1 0.8217
23.125 0.7678
23.15 0.7093
23.175 0.6438
23.2 0.5709
23.225 0.4933
23.25 0.412
23.275 0.3306
23.3 0.2522
23.325 0.1806
23.35 0.1171
23.375 0.0588
23.4 -0.0009
23.425 -0.0568
23.45 -0.1084
23.475 -0.1558
23.5 -0.2004
23.525 -0.2435
23.55 -0.284
23.575 -0.3206
23.6 -0.3509
23.625 -0.37
23.65 -0.3787
23.675 -0.3807
23.7 -0.3744
23.725 -0.3626
23.75 -0.3515
23.775 -0.3423
23.8 -0.3373
23.825 -0.3402
23.85 -0.3479
23.875 -0.3582
23.9 -0.3692
23.925 -0.3824
23.95 -0.3974
23.975 -0.4134
24 -0.4322
24.025 -0.4566
24.05 -0.4869
24.075 -0.5205
24.1 -0.5495
24.125 -0.5605
24.15 -0.5504
24.175 -0.53
24.2 -0.5026
24.225 -0.4696
24.25 -0.4348
24.275 -0.3979
24.3 -0.3609
24.325 -0.3205
24.35 -0.2752
24.375 -0.2281
24.4 -0.1825
24.425 -0.1409
24.45 -0.105
24.475 -0.0777
24.5 -0.0588
24.525 -0.0432
24.55 -0.0274
24.575 -0.0142
24.6 -0.0071
24.625 -0.0062
24.65 -0.0124
24.675 -0.0261
24.7 -0.0491
24.725 -0.0825
24.75 -0.125
24.775 -0.174
24.8 -0.2289
24.825 -0.2854
24.85 -0.3394
24.875 -0.3939
24.9 -0.4466
24.925 -0.5009
24.95 -0.5537
24.975 -0.5996
25 -0.6397
25.025 -0.6779
25.05 -0.7093
25.075 -0.7315
25.1 -0.7501
25.125 -0.7668
25.15 -0.7793
25.175 -0.7888
25.2 -0.7994
25.225 -0.809
25.25 -0.8205
25.275 -0.8333
25.3 -0.8446
25.325 -0.8507
25.35 -0.8505
25.375 -0.8479
25.4 -0.8425
25.425 -0.8339
25.45 -0.822
25.475 -0.8112
25.5 -0.7961
25.525 -0.7742
25.55 -0.7438
25.575 -0.7106
25.6 -0.6711
25.625 -0.6225
25.65 -0.5681
25.675 -0.5157
25.7 -0.4693
25.725 -0.4289
25.75 -0.3948
25.775 -0.364
25.8 -0.3378
25.825 -0.3172
25.85 -0.3036
25.875 -0.2941
25.9 -0.2848
25.925 -0.2722
25.95 -0.2548
25.975 -0.2355
26 -0.2185
26.025 -0.204
26.05 -0.1916
26.075 -0.1768
26.1 -0.1573
26.125 -0.137
26.15 -0.1184
26.175 -0.1028
26.2 -0.0876
26.225 -0.0661
26.25 -0.0395
26.275 -0.012
26.3 0.0163
26.325 0.0454
26.35 0.0731
26.375 0.0997
26.4 0.1237
26.425 0.1441
26.45 0.1598
26.475 0.17
26.5 0.1777
26.525 0.1884
26.55 0.2086
26.575 0.2394
26.6 0.2704
26.625 0.2945
26.65 0.311
26.675 0.3208
26.7 0.3234
26.725 0.3191
26.75 0.3101
26.775 0.2972
26.8 0.2798
26.825 0.2582
26.85 0.238
26.875 0.2244
26.9 0.2161
26.925 0.2056
26.95 0.1911
26.975 0.175
27 0.16
27.025 0.1456
27.05 0.1294
27.075 0.1127
27.1 0.0993
27.125 0.0845
27.15 0.0641
27.175 0.038
27.2 0.0045
27.225 -0.0373
27.25 -0.0854
27.275 -0.1347
27.3 -0.185
27.325 -0.2297
27.35 -0.2641
27.375 -0.2851
27.4 -0.2913
27.425 -0.2766
27.45 -0.2454
27.475 -0.2061
27.5 -0.1627
27.525 -0.1195
27.55 -0.0842
27.575 -0.0558
27.6 -0.0342
27.625 -0.0159
27.65 0.0064
27.675 0.0285
27.7 0.0469
27.725 0.0593
27.75 0.0659
27.775 0.0721
27.8 0.0847
27.825 0.1046
27.85 0.1283
27.875 0.1512
27.9 0.1716
27.925 0.1867
27.95 0.1949
27.975 0.2018
28 0.2054
28.025 0.2062
28.05 0.2025
28.075 0.1933
28.1 0.1801
28.125 0.164
28.15 0.1461
28.175 0.1273
28.2 0.111
28.225 0.1001
28.25 0.0914
28.275 0.0827
28.3 0.0711
28.325 0.0548
28.35 0.0329
28.375 0.0078
28.4 -0.0225
28.425 -0.0509
28.45 -0.0682
28.475 -0.0708
28.5 -0.0655
28.525 -0.0554
28.55 -0.0387
28.575 -0.0165
28.6 0.0069
28.625 0.0274
28.65 0.0449
28.675 0.057
28.7 0.0615
28.725 0.061
28.75 0.0572
28.775 0.0531
28.8 0.0505
28.825 0.0509
28.85 0.0544
28.875 0.0564
28.9 0.0586
28.925 0.0599
28.95 0.0588
28.975 0.0602
29 0.0678
29.025 0.0847
29.05 0.1129
29.075 0.1515
29.1 0.2019
29.125 0.2533
29.15 0.3004
29.175 0.3417
29.2 0.3767
29.225 0.4052
29.25 0.4264
29.275 0.4408
29.3 0.4533
29.325 0.4683
29.35 0.4806
29.375 0.4864
29.4 0.4913
29.425 0.501
29.45 0.5159
29.475 0.5401
29.5 0.5739
29.525 0.6126
29.55 0.643
29.575 0.6618
29.6 0.6714
29.625 0.6757
29.65 0.6794
29.675 0.6834
29.7 0.6854
29.725 0.689
29.75 0.6947
29.775 0.6952
29.8 0.6865
29.825 0.671
29.85 0.6504
29.875 0.6264
29.9 0.6056
29.925 0.5865
29.95 0.5731
29.975 0.5644
30 0.553
30.025 0.5366
30.05 0.5169
30.075 0.4959
30.1 0.4791
30.125 0.4783
30.15 0.497
30.175 0.5349
30.2 0.5915
30.225 0.6572
30.25 0.7239
30.275 0.7879
30.3 0.8495
30.325 0.9121
30.35 0.9754
30.375 1.0349
30.4 1.0877
30.425 1.1318
30.45 1.1723
30.475 1.2105
30.5 1.2458
30.525 1.28
30.55 1.3164
30.575 1.3575
30.6 1.4001
30.625 1.4413
30.65 1.4763
30.675 1.5046
30.7 1.5257
30.725 1.5398
30.75 1.5492
30.775 1.5584
30.8 1.5758
30.825 1.606
30.85 1.6461
30.875 1.6869
30.9 1.7232
30.925 1.7542
30.95 1.7794
30.975 1.7979
31 1.8095
31.025 1.814
31.05 1.8124
31.075 1.8104
31.1 1.8151
31.125 1.824
31.15 1.8317
31.175 1.8353
31.2 1.8322
31.225 1.821
31.25 1.8028
31.275 1.7774
31.3 1.7485
31.325 1.7216
31.35 1.6974
31.375 1.6748
31.4 1.6485
31.425 1.6158
31.45 1.5753
31.475 1.5283
31.5 1.4728
31.525 1.4064
31.55 1.331
31.575 1.2468
31.6 1.1514
31.625 1.0488
31.65 0.9486
31.675 0.8528
31.7 0.7687
31.725 0.7096
31.75 0.6941
31.775 0.717
31.8 0.7476
31.825 0.7757
31.85 0.8018
31.875 0.8265
31.9 0.8482
31.925 0.8659
31.95 0.8814
31.975 0.897
32 0.9121
32.025 0.9239
32.05 0.9318
32.075 0.9326
32.1 0.9247
32.125 0.9105
32.15 0.8914
32.175 0.8664
32.2 0.8412
32.225 0.8211
32.25 0.811
32.275 0.8095
32.3 0.8147
32.325 0.8239
32.35 0.8353
32.375 0.8468
32.4 0.8574
32.425 0.8677
32.45 0.8758
32.475 0.8829
32.5 0.8925
32.525 0.9033
32.55 0.9164
32.575 0.9335
32.6 0.9494
32.625 0.961
32.65 0.9735
32.675 0.9862
32.7 0.9958
32.725 1.0008
32.75 1.0028
32.775 1.0081
32.8 1.018
32.825 1.0214
32.85 1.0141
32.875 1.0064
32.9 1.0006
32.925 0.9923
32.95 0.9818
32.975 0.972
33 0.9699
33.025 0.9788
33.05 0.9976
33.075 1.019
33.1 1.0389
33.125 1.0538
33.15 1.0695
33.175 1.0859
33.2 1.1026
33.225 1.1216
33.25 1.1533
33.275 1.1987
33.3 1.2461
33.325 1.2918
33.35 1.3345
33.375 1.3739
33.4 1.4077
33.425 1.4351
33.45 1.4545
33.475 1.4666
33.5 1.4729
33.525 1.4738
33.55 1.4705
33.575 1.463
33.6 1.4509
33.625 1.4373
33.65 1.4231
33.675 1.4087
33.7 1.3973
33.725 1.3914
33.75 1.3942
33.775 1.4028
33.8 1.4195
33.825 1.4407
33.85 1.4605
33.875 1.4781
33.9 1.492
33.925 1.5021
33.95 1.5078
33.975 1.5077
34 1.5036
34.025 1.4939
34.05 1.476
34.075 1.4499
34.1 1.4153
34.125 1.3738
34.15 1.325
34.175 1.2722
34.2 1.2191
34.225 1.1673
34.25 1.1159
34.275 1.0659
34.3 1.0208
34.325 0.9845
34.35 0.9607
34.375 0.9455
34.4 0.9313
34.425 0.9171
34.45 0.9079
34.475 0.9067
34.5 0.9098
34.525 0.9148
34.55 0.9191
34.575 0.9211
34.6 0.9192
34.625 0.9121
34.65 0.898
34.675 0.8771
34.7 0.8503
34.725 0.8198
34.75 0.7888
34.775 0.7599
34.8 0.7321
34.825 0.7044
34.85 0.6773
34.875 0.6509
34.9 0.6259
34.925 0.6069
34.95 0.5935
34.975 0.5788
35 0.5601
35.025 0.5371
35.05 0.5103
35.075 0.4776
35.1 0.4383
35.125 0.3939
35.15 0.3434
35.175 0.285
35.2 0.2177
35.225 0.1443
35.25 0.0655
35.275 -0.0175
35.3 -0.1067
35.325 -0.1944
35.35 -0.271
35.375 -0.3202
35.4 -0.3493
35.425 -0.3521
35.45 -0.3231
35.475 -0.2707
35.5 -0.2046
35.525 -0.1308
35.55 -0.0546
35.575 0.0219
35.6 0.0965
35.625 0.1679
35.65 0.2341
35.675 0.2944
35.7 0.3495
35.725 0.3987
35.75 0.4437
35.775 0.4865
35.8 0.5269
35.825 0.5629
35.85 0.5931
35.875 0.6169
35.9 0.6371
35.925 0.6531
35.95 0.6684
35.975 0.6843
36 0.6967
36.025 0.7037
36.05 0.7042
36.075 0.6966
36.1 0.6813
36.125 0.6562
36.15 0.6215
36.175 0.577
36.2 0.5278
36.225 0.4846
36.25 0.4517
36.275 0.4219
36.3 0.3899
36.325 0.354
36.35 0.3113
36.375 0.2637
36.4 0.2131
36.425 0.1609
36.45 0.1071
36.475 0.0539
36.5 0.0061
36.525 -0.0341
36.55 -0.0687
36.575 -0.1026
36.6 -0.1345
36.625 -0.1533
36.65 -0.1571
36.675 -0.1498
36.7 -0.1402
36.725 -0.1313
36.75 -0.1253
36.775 -0.1231
36.8 -0.1206
36.825 -0.1192
36.85 -0.1188
36.875 -0.1148
36.9 -0.1078
36.925 -0.1037
36.95 -0.0978
36.975 -0.0829
37 -0.0493
37.025 0.0112
37.05 0.0946
37.075 0.1942
37.1 0.3016
37.125 0.4044
37.15 0.4996
37.175 0.587
37.2 0.6672
37.225 0.7437
37.25 0.817
37.275 0.8868
37.3 0.9532
37.325 1.0174
37.35 1.0796
37.375 1.1402
37.4 1.1984
37.425 1.2514
37.45 1.2988
37.475 1.3443
37.5 1.3901
37.525 1.4368
37.55 1.4869
37.575 1.5432
37.6 1.6039
37.625 1.6673
37.65 1.7309
37.675 1.7923
37.7 1.8508
37.725 1.901
37.75 1.9438
37.775 1.9813
37.8 2.0144
37.825 2.0421
37.85 2.0655
37.875 2.0862
37.9 2.1038
37.925 2.1183
37.95 2.1366
37.975 2.1627
38 2.1949
38.025 2.2264
38.05 2.2572
38.075 2.284
38.1 2.3058
38.125 2.323
38.15 2.3352
38.175 2.3415
38.2 2.34
38.225 2.335
38.25 2.3396
38.275 2.3541
38.3 2.3747
38.325 2.4008
38.35 2.4266
38.375 2.4493
38.4 2.4686
38.425 2.4837
38.45 2.4928
38.475 2.4945
38.5 2.4888
38.525 2.4752
38.55 2.4556
38.575 2.4326
38.6 2.4103
38.625 2.3936
38.65 2.391
38.675 2.4069
38.7 2.4326
38.725 2.4525
38.75 2.4635
38.775 2.4646
38.8 2.457
38.825 2.4433
38.85 2.4241
38.875 2.4019
38.9 2.3805
38.925 2.3648
38.95 2.3576
38.975 2.3692
39 2.4004
39.025 2.4438
39.05 2.4865
39.075 2.5197
39.1 2.5431
39.125 2.5567
39.15 2.5609
39.175 2.5585
39.2 2.5527
39.225 2.5469
39.25 2.5392
39.275 2.5272
39.3 2.5152
39.325 2.5091
39.35 2.5065
39.375 2.5026
39.4 2.4954
39.425 2.4832
39.45 2.4673
39.475 2.4507
39.5 2.4298
39.525 2.4072
39.55 2.3836
39.575 2.3603
39.6 2.3407
39.625 2.3226
39.65 2.3074
39.675 2.3021
39.7 2.3074
39.725 2.3138
39.75 2.3178
39.775 2.3196
39.8 2.3226
39.825 2.3322
39.85 2.3547
39.875 2.3929
39.9 2.4432
39.925 2.5006
39.95 2.5661
39.975 2.6397
40 2.714
40.025 2.7885
40.05 2.8585
40.075 2.9253
40.1 2.9907
40.125 3.0515
40.15 3.1096
40.175 3.1657
40.2 3.22
40.225 3.2721
40.25 3.3236
40.275 3.3789
40.3 3.441
40.325 3.5097
40.35 3.5799
40.375 3.6488
40.4 3.7154
40.425 3.7777
40.45 3.8354
40.475 3.8891
40.5 3.939
40.525 3.9851
40.55 4.0284
40.575 4.0688
40.6 4.1063
40.625 4.1411
40.65 4.1731
40.675 4.2019
40.7 4.2277
40.725 4.2498
40.75 4.2678
40.775 4.2817
40.8 4.2916
40.825 4.2972
40.85 4.2986
40.875 4.2965
40.9 4.2918
40.925 4.2827
40.95 4.2698
40.975 4.2536
41 4.2326
41.025 4.2071
41.05 4.1755
41.075 4.1398
41.1 4.1044
41.125 4.0769
41.15 4.0522
41.175 4.0246
41.2 3.9899
41.225 3.9477
41.25 3.8996
41.275 3.8453
41.3 3.788
41.325 3.7276
41.35 3.6691
41.375 3.6316
41.4 3.6195
41.425 3.6172
41.45 3.612
41.475 3.6013
41.5 3.585
41.525 3.5626
41.55 3.5338
41.575 3.4986
41.6 3.457
41.625 3.4073
41.65 3.3498
41.675 3.2886
41.7 3.2301
41.725 3.1742
41.75 3.1245
41.775 3.0817
41.8 3.0368
41.825 2.9889
41.85 2.9451
41.875 2.9089
41.9 2.8836
41.925 2.8701
41.95 2.864
41.975 2.8556
42 2.8382
42.025 2.8108
42.05 2.774
42.075 2.73
42.1 2.6806
42.125 2.6275
42.15 2.5703
42.175 2.5082
42.2 2.4416
42.225 2.3702
42.25 2.2942
42.275 2.2139
42.3 2.1273
42.325 2.0354
42.35 1.9375
42.375 1.8343
42.4 1.7274
42.425 1.62
42.45 1.5151
42.475 1.4122
42.5 1.3111
42.525 1.2174
42.55 1.1373
42.575 1.081
42.6 1.0457
42.625 1.0189
42.65 0.9944
42.675 0.9711
42.7 0.9511
42.725 0.9356
42.75 0.9234
42.775 0.9113
42.8 0.8988
42.825 0.886
42.85 0.8722
42.875 0.8564
42.9 0.8376
42.925 0.8143
42.95 0.7883
42.975 0.7678
43 0.7596
43.025 0.7662
43.05 0.7818
43.075 0.7976
43.1 0.8112
43.125 0.821
43.15 0.8285
43.175 0.8343
43.2 0.8371
43.225 0.8372
43.25 0.8354
43.275 0.8299
43.3 0.8186
43.325 0.8013
43.35 0.7783
43.375 0.7494
43.4 0.7147
43.425 0.6754
43.45 0.6341
43.475 0.5908
43.5 0.5434
43.525 0.4912
43.55 0.4344
43.575 0.3732
43.6 0.3079
43.625 0.2411
43.65 0.1737
43.675 0.1065
43.7 0.0433
43.725 -0.017
43.75 -0.0809
43.775 -0.1483
43.8 -0.2182
43.825 -0.2897
43.85 -0.3617
43.875 -0.4311
43.9 -0.4995
43.925 -0.5637
43.95 -0.6232
43.975 -0.686
44 -0.7564
44.025 -0.8337
44.05 -0.9124
44.075 -0.9833
44.1 -1.0519
44.125 -1.1154
44.15 -1.1719
44.175 -1.2248
44.2 -1.275
44.225 -1.321
44.25 -1.3638
44.275 -1.4031
44.3 -1.4362
44.325 -1.4626
44.35 -1.4884
44.375 -1.5229
44.4 -1.5702
44.425 -1.634
44.45 -1.7132
44.475 -1.8068
44.5 -1.9104
44.525 -2.0197
44.55 -2.1296
44.575 -2.2359
44.6 -2.3389
44.625 -2.4325
44.65 -2.5074
44.675 -2.5651
44.7 -2.615
44.725 -2.6613
44.75 -2.7067
44.775 -2.7436
44.8 -2.7701
44.825 -2.7804
44.85 -2.7622
44.875 -2.716
44.9 -2.6554
44.925 -2.5845
44.95 -2.5123
44.975 -2.4423
45 -2.3763
45.025 -2.3155
45.05 -2.2623
45.075 -2.2163
45.1 -2.1753
45.125 -2.1379
45.15 -2.1047
45.175 -2.0722
45.2 -2.0357
45.225 -1.9944
45.25 -1.9513
45.275 -1.9089
45.3 -1.868
45.325 -1.8296
45.35 -1.7988
45.375 -1.7818
45.4 -1.78
45.425 -1.7871
45.45 -1.7969
45.475 -1.8082
45.5 -1.8229
45.525 -1.8373
45.55 -1.8484
45.575 -1.8499
45.6 -1.8391
45.625 -1.8181
45.65 -1.7923
45.675 -1.765
45.7 -1.7346
45.725 -1.699
45.75 -1.6595
45.775 -1.6229
45.8 -1.5909
45.825 -1.5658
45.85 -1.5482
45.875 -1.544
45.9 -1.5499
45.925 -1.5592
45.95 -1.5749
45.975 -1.6003
46 -1.6291
46.025 -1.6594
46.05 -1.6892
46.075 -1.718
46.1 -1.7448
46.125 -1.7684
46.15 -1.7911
46.175 -1.8162
46.2 -1.8436
46.225 -1.8699
46.25 -1.8876
46.275 -1.8899
46.3 -1.879
46.325 -1.8626
46.35 -1.8459
46.375 -1.8287
46.4 -1.8161
46.425 -1.8155
46.45 -1.824
46.475 -1.8403
46.5 -1.8624
46.525 -1.884
46.55 -1.8984
46.575 -1.9021
46.6 -1.8986
46.625 -1.8891
46.65 -1.876
46.675 -1.8656
46.7 -1.8624
46.725 -1.8689
46.75 -1.8791
46.775 -1.8887
46.8 -1.895
46.825 -1.9027
46.85 -1.9173
46.875 -1.9402
46.9 -1.9716
46.925 -1.9878
46.95 -1.977
46.975 -1.953
47 -1.9174
47.025 -1.8735
47.05 -1.8274
47.075 -1.7819
47.1 -1.74
47.125 -1.7039
47.15 -1.6736
47.175 -1.6443
47.2 -1.6172
47.225 -1.5965
47.25 -1.5826
47.275 -1.5725
47.3 -1.5632
47.325 -1.5513
47.35 -1.5388
47.375 -1.533
47.4 -1.5366
47.425 -1.5525
47.45 -1.5809
47.475 -1.6196
47.5 -1.6628
47.525 -1.7047
47.55 -1.7477
47.575 -1.793
47.6 -1.8349
47.625 -1.8683
47.65 -1.8903
47.675 -1.901
47.7 -1.9072
47.725 -1.9123
47.75 -1.9107
47.775 -1.9101
47.8 -1.9178
47.825 -1.9466
47.85 -1.9845
47.875 -2.0225
47.9 -2.0601
47.925 -2.103
47.95 -2.1483
47.975 -2.1879
48 -2.2115
48.025 -2.2159
48.05 -2.2029
48.075 -2.1761
48.1 -2.1403
48.125 -2.1005
48.15 -2.0614
48.175 -2.0199
48.2 -1.9705
48.225 -1.9151
48.25 -1.86
48.275 -1.8078
48.3 -1.7623
48.325 -1.7271
48.35 -1.7028
48.375 -1.6883
48.4 -1.6835
48.425 -1.6794
48.45 -1.672
48.475 -1.6661
48.5 -1.6699
48.525 -1.6845
48.55 -1.7084
48.575 -1.7412
48.6 -1.7825
48.625 -1.832
48.65 -1.8869
48.675 -1.9343
48.7 -1.9513
48.725 -1.9437
48.75 -1.9259
48.775 -1.8991
48.8 -1.8625
48.825 -1.8192
48.85 -1.77
48.875 -1.7186
48.9 -1.6631
48.925 -1.5977
48.95 -1.5245
48.975 -1.4406
49 -1.3542
49.025 -1.2665
49.05 -1.167
49.075 -1.0575
49.1 -0.9479
49.125 -0.8374
49.15 -0.7218
49.175 -0.6049
49.2 -0.4893
49.225 -0.3757
49.25 -0.2612
49.275 -0.1485
49.3 -0.034
49.325 0.0881
49.35 0.2156
49.375 0.3445
49.4 0.47
49.425 0.5914
49.45 0.708
49.475 0.8189
49.5 0.9222
49.525 1.0146
49.55 1.0978
49.575 1.1746
49.6 1.2447
49.625 1.3072
49.65 1.3614
49.675 1.4069
49.7 1.4421
49.725 1.4685
49.75 1.4882
49.775 1.5017
49.8 1.5093
49.825 1.513
49.85 1.513
49.875 1.5091
49.9 1.5033
49.925 1.4966
49.95 1.4877
49.975 1.4762
50 1.4634
50.025 1.4475
50.05 1.431
50.075 1.4117
50.1 1.3881
50.125 1.3564
50.15 1.3179
50.175 1.2759
50.2 1.2325
50.225 1.1896
50.25 1.1476
50.275 1.1086
50.3 1.0726
50.325 1.0391
50.35 1.0097
50.375 0.9895
50.4 0.9756
50.425 0.9585
50.45 0.937
50.475 0.9078
50.5 0.8665
50.525 0.8181
50.55 0.7706
50.575 0.7261
50.6 0.6796
50.625 0.6297
50.65 0.5809
50.675 0.5385
50.7 0.5036
50.725 0.4744
50.75 0.4514
50.775 0.438
50.8 0.4346
50.825 0.435
50.85 0.4356
50.875 0.4345
50.9 0.4287
50.925 0.4172
50.95 0.3978
50.975 0.3669
51 0.3252
51.025 0.2744
51.05 0.2122
51.075 0.1414
51.1 0.0692
51.125 -0.0031
51.15 -0.0773
51.175 -0.1543
51.2 -0.2337
51.225 -0.3136
51.25 -0.3915
51.275 -0.4623
51.3 -0.5244
51.325 -0.5855
51.35 -0.649
51.375 -0.7182
51.4 -0.7928
51.425 -0.8704
51.45 -0.9436
51.475 -1.0057
51.5 -1.0555
51.525 -1.0957
51.55 -1.1285
51.575 -1.1543
51.6 -1.1682
51.625 -1.1652
51.65 -1.1528
51.675 -1.1333
51.7 -1.1028
51.725 -1.0592
51.75 -1.0077
51.775 -0.954
51.8 -0.9014
51.825 -0.8511
51.85 -0.8032
51.875 -0.7609
51.9 -0.7283
51.925 -0.7044
51.95 -0.6838
51.975 -0.6662
52 -0.6426
52.025 -0.609
52.05 -0.5749
52.075 -0.5423
52.1 -0.5099
52.125 -0.4816
52.15 -0.4576
52.175 -0.4381
52.2 -0.4238
52.225 -0.4174
52.25 -0.4191
52.275 -0.426
52.3 -0.4382
52.325 -0.4547
52.35 -0.4732
52.375 -0.4921
52.4 -0.5131
52.425 -0.539
52.45 -0.564
52.475 -0.5723
52.5 -0.5486
52.525 -0.5072
52.55 -0.4591
52.575 -0.4016
52.6 -0.3375
52.625 -0.2772
52.65 -0.2256
52.675 -0.1831
52.7 -0.149
52.725 -0.1225
52.75 -0.1029
52.775 -0.0865
52.8 -0.0713
52.825 -0.0532
52.85 -0.0297
52.875 -0.0072
52.9 0.0142
52.925 0.0324
52.95 0.0496
52.975 0.0666
53 0.0817
53.025 0.0942
53.05 0.1039
53.075 0.1117
53.1 0.1195
53.125 0.1297
53.15 0.144
53.175 0.1614
53.2 0.1786
53.225 0.1936
53.25 0.2066
53.275 0.2166
53.3 0.2252
53.325 0.235
53.35 0.2476
53.375 0.264
53.4 0.2833
53.425 0.3033
53.45 0.3193
53.475 0.3302
53.5 0.3358
53.525 0.3353
53.55 0.3286
53.575 0.3173
53.6 0.3032
53.625 0.2873
53.65 0.2697
53.675 0.2507
53.7 0.2319
53.725 0.2142
53.75 0.1949
53.775 0.1705
53.8 0.1399
53.825 0.103
53.85 0.0625
53.875 0.0197
53.9 -0.0255
53.925 -0.0704
53.95 -0.1071
53.975 -0.1309
54 -0.1441
54.025 -0.1518
54.05 -0.1555
54.075 -0.1507
54.1 -0.1392
54.125 -0.1269
54.15 -0.1168
54.175 -0.1151
54.2 -0.1186
54.225 -0.1226
54.25 -0.1282
54.275 -0.1345
54.3 -0.142
54.325 -0.146
54.35 -0.1376
54.375 -0.1202
54.4 -0.1022
54.425 -0.0783
54.45 -0.0515
54.475 -0.0179
54.5 0.0235
54.525 0.0823
54.55 0.1624
54.575 0.2501
54.6 0.3348
54.625 0.414
54.65 0.4914
54.675 0.5683
54.7 0.6429
54.725 0.7129
54.75 0.7782
54.775 0.8402
54.8 0.8987
54.825 0.9535
54.85 1.0073
54.875 1.0585
54.9 1.1034
54.925 1.1467
54.95 1.199
54.975 1.2725
55 1.36
55.025 1.4463
55.05 1.5261
55.075 1.5967
55.1 1.6574
55.125 1.7074
55.15 1.745
55.175 1.7703
55.2 1.7829
55.225 1.7845
55.25 1.7775
55.275 1.7668
55.3 1.7603
55.325 1.7596
55.35 1.7575
55.375 1.7469
55.4 1.7233
55.425 1.6868
55.45 1.64
55.475 1.5872
55.5 1.5469
55.525 1.5381
55.55 1.5504
55.575 1.5675
55.6 1.5762
55.625 1.5714
55.65 1.5572
55.675 1.5379
55.7 1.5187
55.725 1.5043
55.75 1.4919
55.775 1.4757
55.8 1.4508
55.825 1.4178
55.85 1.3788
55.875 1.3331
55.9 1.2806
55.925 1.22
55.95 1.1525
55.975 1.0802
56 1.0023
56.025 0.9266
56.05 0.8573
56.075 0.7989
56.1 0.7508
56.125 0.7107
56.15 0.6765
56.175 0.6504
56.2 0.6341
56.225 0.6238
56.25 0.6167
56.275 0.6112
56.3 0.6014
56.325 0.5865
56.35 0.5696
56.375 0.5491
56.4 0.5223
56.425 0.4911
56.45 0.4559
56.475 0.4174
56.5 0.3738
56.525 0.3243
56.55 0.2702
56.575 0.213
56.6 0.1523
56.625 0.0913
56.65 0.0319
56.675 -0.022
56.7 -0.0694
56.725 -0.1125
56.75 -0.1545
56.775 -0.1965
56.8 -0.2411
56.825 -0.2867
56.85 -0.3264
56.875 -0.3558
56.9 -0.3713
56.925 -0.3746
56.95 -0.3689
56.975 -0.3549
57 -0.3351
57.025 -0.3128
57.05 -0.2957
57.075 -0.2858
57.1 -0.2787
57.125 -0.2695
57.15 -0.2507
57.175 -0.2209
57.2 -0.1875
57.225 -0.1573
57.25 -0.1307
57.275 -0.1068
57.3 -0.0845
57.325 -0.0631
57.35 -0.0397
57.375 -0.0197
57.4 -0.0021
57.425 0.0108
57.45 0.0205
57.475 0.0303
57.5 0.038
57.525 0.0391
57.55 0.0333
57.575 0.0228
57.6 0.012
57.625 0.0021
57.65 -0.0012
57.675 0.0029
57.7 0.0171
57.725 0.0366
57.75 0.0547
57.775 0.0666
57.8 0.0696
57.825 0.0652
57.85 0.0565
57.875 0.0453
57.9 0.034
57.925 0.0226
57.95 0.0104
57.975 0.0014
58 -0.0038
58.025 -0.008
58.05 -0.0037
58.075 0.0143
58.1 0.047
58.125 0.0858
58.15 0.1344
58.175 0.1927
58.2 0.2546
58.225 0.3188
58.25 0.3826
58.275 0.4432
58.3 0.4978
58.325 0.5466
58.35 0.59
58.375 0.6288
58.4 0.6615
58.425 0.6867
58.45 0.7051
58.475 0.7165
58.5 0.7177
58.525 0.71
58.55 0.6947
58.575 0.6736
58.6 0.6475
58.625 0.6145
58.65 0.5769
58.675 0.5328
58.7 0.4844
58.725 0.4315
58.75 0.3805
58.775 0.334
58.8 0.2981
58.825 0.2763
58.85 0.2704
58.875 0.2791
58.9 0.3011
58.925 0.3383
58.95 0.3811
58.975 0.4305
59 0.4819
59.025 0.5288
59.05 0.5689
59.075 0.6029
59.1 0.6352
59.125 0.6648
59.15 0.6897
59.175 0.7046
59.2 0.7082
59.225 0.6994
59.25 0.6803
59.275 0.6568
59.3 0.6396
59.325 0.6311
59.35 0.6286
59.375 0.6298
59.4 0.6295
59.425 0.6255
59.45 0.6206
59.475 0.6142
59.5 0.6048
59.525 0.5929
59.55 0.5755
59.575 0.5507
59.6 0.5224
59.625 0.4897
59.65 0.4553
59.675 0.4189
59.7 0.387
59.725 0.3608
59.75 0.3444
59.775 0.3366
59.8 0.3432
59.825 0.3649
59.85 0.394
59.875 0.42
59.9 0.443
59.925 0.4644
59.95 0.485
59.975 0.506
60 0.5243
60.025 0.5427
60.05 0.5682
60.075 0.6017
60.1 0.6399
60.125 0.6868
60.15 0.7451
60.175 0.8085
60.2 0.8732
60.225 0.9408
60.25 1.0056
60.275 1.0631
60.3 1.1121
60.325 1.1502
60.35 1.1779
60.375 1.1956
60.4 1.2057
60.425 1.2094
60.45 1.2082
60.475 1.2038
60.5 1.1932
60.525 1.1743
60.55 1.147
60.575 1.112
60.6 1.0711
60.625 1.0239
60.65 0.9687
60.675 0.9042
60.7 0.8336
60.725 0.761
60.75 0.6884
60.775 0.6184
60.8 0.5522
60.825 0.4935
60.85 0.4434
60.875 0.3986
60.9 0.3537
60.925 0.3051
60.95 0.2516
60.975 0.1956
61 0.1341
61.025 0.0678
61.05 0.0011
61.075 -0.0671
61.1 -0.1347
61.125 -0.1936
61.15 -0.2338
61.175 -0.2551
61.2 -0.265
61.225 -0.2688
61.25 -0.2661
61.275 -0.257
61.3 -0.2455
61.325 -0.235
61.35 -0.2279
61.375 -0.2257
61.4 -0.2266
61.425 -0.2314
61.45 -0.2395
61.475 -0.2457
61.5 -0.2453
61.525 -0.2415
61.55 -0.2332
61.575 -0.2187
61.6 -0.198
61.625 -0.1751
61.65 -0.1512
61.675 -0.1274
61.7 -0.1071
61.725 -0.0928
61.75 -0.0811
61.775 -0.0709
61.8 -0.0627
61.825 -0.0564
61.85 -0.0526
61.875 -0.0513
61.9 -0.0527
61.925 -0.0581
61.95 -0.0639
61.975 -0.0705
62 -0.077
62.025 -0.0841
62.05 -0.085
62.075 -0.0812
62.1 -0.0772
62.125 -0.0688
62.15 -0.0504
62.175 -0.029
62.2 -0.01
62.225 0.0052
62.25 0.0159
62.275 0.0255
62.3 0.0334
62.325 0.039
62.35 0.0438
62.375 0.0486
62.4 0.0543
62.425 0.061
62.45 0.0677
62.475 0.0729
62.5 0.0807
62.525 0.0898
62.55 0.0995
62.575 0.1093
62.6 0.1227
62.625 0.1363
62.65 0.1444
62.675 0.1464
62.7 0.1419
62.725 0.1333
62.75 0.1185
62.775 0.0971
62.8 0.0691
62.825 0.0379
62.85 0.0075
62.875 -0.0223
62.9 -0.0533
62.925 -0.0894
62.95 -0.1331
62.975 -0.1865
63 -0.2466
63.025 -0.3103
63.05 -0.3774
63.075 -0.4489
63.1 -0.5229
63.125 -0.5981
63.15 -0.6737
63.175 -0.7526
63.2 -0.8324
63.225 -0.9012
63.25 -0.9431
63.275 -0.9631
63.3 -0.9637
63.325 -0.9406
63.35 -0.9068
63.375 -0.8735
63.4 -0.8425
63.425 -0.8181
63.45 -0.8041
63.475 -0.7992
63.5 -0.7975
63.525 -0.8003
63.55 -0.8103
63.575 -0.8262
63.6 -0.8413
63.625 -0.8529
63.65 -0.8634
63.675 -0.8746
63.7 -0.8866
63.725 -0.8988
63.75 -0.9051
63.775 -0.9037
63.8 -0.8913
63.825 -0.8745
63.85 -0.8569
63.875 -0.8418
63.9 -0.8274
63.925 -0.8118
63.95 -0.7951
63.975 -0.7792
64 -0.7695
64.025 -0.768
64.05 -0.7766
64.075 -0.794
64.1 -0.8189
64.125 -0.8502
64.15 -0.8907
64.175 -0.9411
64.2 -0.9976
64.225 -1.0579
64.25 -1.1094
64.275 -1.143
64.3 -1.1629
64.325 -1.1722
64.35 -1.1752
64.375 -1.173
64.4 -1.1664
64.425 -1.1583
64.45 -1.1493
64.475 -1.1433
64.5 -1.1437
64.525 -1.1487
64.55 -1.1551
64.575 -1.1575
64.6 -1.1523
64.625 -1.1387
64.65 -1.1226
64.675 -1.1068
64.7 -1.0912
64.725 -1.0759
64.75 -1.0634
64.775 -1.0518
64.8 -1.0377
64.825 -1.0207
64.85 -0.9974
64.875 -0.9724
64.9 -0.9452
64.925 -0.9113
64.95 -0.8704
64.975 -0.8252
65 -0.7808
65.025 -0.7426
65.05 -0.7118
65.075 -0.6854
65.1 -0.6604
65.125 -0.6379
65.15 -0.6211
65.175 -0.6113
65.2 -0.609
65.225 -0.6165
65.25 -0.629
65.275 -0.6424
65.3 -0.6561
65.325 -0.6692
65.35 -0.684
65.375 -0.7041
65.4 -0.7328
65.425 -0.7705
65.45 -0.8127
65.475 -0.8534
65.5 -0.8868
65.525 -0.9124
65.55 -0.9259
65.575 -0.9363
65.6 -0.9442
65.625 -0.9511
65.65 -0.959
65.675 -0.9719
65.7 -0.9884
65.725 -1.0066
65.75 -1.0274
65.775 -1.0509
65.8 -1.0779
65.825 -1.1066
65.85 -1.1348
65.875 -1.1602
65.9 -1.1855
65.925 -1.2111
65.95 -1.2388
65.975 -1.2663
66 -1.2924
66.025 -1.3205
66.05 -1.3528
66.075 -1.3895
66.1 -1.4242
66.125 -1.4602
66.15 -1.4957
66.175 -1.5307
66.2 -1.5648
66.225 -1.5984
66.25 -1.6316
66.275 -1.6673
66.3 -1.7053
66.325 -1.7424
66.35 -1.7786
66.375 -1.8093
66.4 -1.8293
66.425 -1.8417
66.45 -1.8527
66.475 -1.8666
66.5 -1.8818
66.525 -1.898
66.55 -1.9163
66.575 -1.9385
66.6 -1.9671
66.625 -1.9981
66.65 -2.0334
66.675 -2.0687
66.7 -2.1008
66.725 -2.1282
66.75 -2.1538
66.775 -2.179
66.8 -2.2072
66.825 -2.2392
66.85 -2.2801
66.875 -2.3264
66.9 -2.3697
66.925 -2.399
66.95 -2.4192
66.975 -2.4361
67 -2.4489
67.025 -2.457
67.05 -2.4559
67.075 -2.441
67.1 -2.4157
67.125 -2.3851
67.15 -2.3535
67.175 -2.3199
67.2 -2.2843
67.225 -2.2496
67.25 -2.216
67.275 -2.1816
67.3 -2.1468
67.325 -2.1151
67.35 -2.0869
67.375 -2.0665
67.4 -2.052
67.425 -2.0435
67.45 -2.0442
67.475 -2.0534
67.5 -2.0696
67.525 -2.093
67.55 -2.1207
67.575 -2.1571
67.6 -2.1993
67.625 -2.2451
67.65 -2.2874
67.675 -2.3258
67.7 -2.3588
67.725 -2.3852
67.75 -2.4011
67.775 -2.4064
67.8 -2.4032
67.825 -2.3966
67.85 -2.3888
67.875 -2.3789
67.9 -2.3638
67.925 -2.3385
67.95 -2.2979
67.975 -2.244
68 -2.1863
68.025 -2.1294
68.05 -2.0782
68.075 -2.0329
68.1 -1.9898
68.125 -1.947
68.15 -1.9047
68.175 -1.8613
68.2 -1.809
68.225 -1.7451
68.25 -1.6782
68.275 -1.6108
68.3 -1.5461
68.325 -1.4876
68.35 -1.435
68.375 -1.3874
68.4 -1.343
68.425 -1.3018
68.45 -1.2672
68.475 -1.2394
68.5 -1.2171
68.525 -1.1996
68.55 -1.187
68.575 -1.1817
68.6 -1.1804
68.625 -1.1797
68.65 -1.1767
68.675 -1.1748
68.7 -1.173
68.725 -1.1706
68.75 -1.1723
68.775 -1.179
68.8 -1.1907
68.825 -1.2106
68.85 -1.2437
68.875 -1.2882
68.9 -1.338
68.925 -1.3949
68.95 -1.4593
68.975 -1.526
69 -1.5934
69.025 -1.6633
69.05 -1.7351
69.075 -1.8101
69.1 -1.8895
69.125 -1.9701
69.15 -2.0525
69.175 -2.1381
69.2 -2.2236
69.225 -2.3082
69.25 -2.3924
69.275 -2.475
69.3 -2.5568
69.325 -2.6387
69.35 -2.7209
69.375 -2.8025
69.4 -2.8851
69.425 -2.9679
69.45 -3.0475
69.475 -3.1208
69.5 -3.1888
69.525 -3.2546
69.55 -3.3224
69.575 -3.3916
69.6 -3.4642
69.625 -3.5411
69.65 -3.6234
69.675 -3.7088
69.7 -3.7938
69.725 -3.8794
69.75 -3.9621
69.775 -4.0372
69.8 -4.1057
69.825 -4.1715
69.85 -4.2361
69.875 -4.299
69.9 -4.3593
69.925 -4.4185
69.95 -4.4725
69.975 -4.5067
70 -4.5128
70.025 -4.4905
70.05 -4.4445
70.075 -4.3854
70.1 -4.3264
70.125 -4.2752
70.15 -4.2329
70.175 -4.1989
70.2 -4.174
70.225 -4.1556
70.25 -4.1416
70.275 -4.1307
70.3 -4.1219
70.325 -4.1133
70.35 -4.1032
70.375 -4.0915
70.4 -4.084
70.425 -4.0762
70.45 -4.0634
70.475 -4.0523
70.5 -4.0449
70.525 -4.0412
70.55 -4.0309
70.575 -4.0103
70.6 -3.9716
70.625 -3.914
70.65 -3.8456
70.675 -3.7787
70.7 -3.7166
70.725 -3.6573
70.75 -3.6015
70.775 -3.5487
70.8 -3.4968
70.825 -3.4367
70.85 -3.3723
70.875 -3.3031
70.9 -3.2298
70.925 -3.1553
70.95 -3.0958
70.975 -3.0627
71 -3.0426
71.025 -3.028
71.05 -3.0168
71.075 -3.0044
71.1 -2.991
71.125 -2.9837
71.15 -2.9846
71.175 -2.9898
71.2 -2.9974
71.225 -3.0016
71.25 -2.9903
71.275 -2.9515
71.3 -2.9068
71.325 -2.868
71.35 -2.8316
71.375 -2.7954
71.4 -2.7502
71.425 -2.6914
71.45 -2.6243
71.475 -2.5539
71.5 -2.4834
71.525 -2.4093
71.55 -2.3334
71.575 -2.259
71.6 -2.1785
71.625 -2.0905
71.65 -1.9984
71.675 -1.9075
71.7 -1.8177
71.725 -1.7197
71.75 -1.6146
71.775 -1.5131
71.8 -1.4216
71.825 -1.3392
71.85 -1.2639
71.875 -1.1969
71.9 -1.137
71.925 -1.0815
71.95 -1.0282
71.975 -0.974
72 -0.9141
72.025 -0.8533
72.05 -0.799
72.075 -0.7479
72.1 -0.6936
72.125 -0.6363
72.15 -0.5815
72.175 -0.5295
72.2 -0.4817
72.225 -0.4405
72.25 -0.4077
72.275 -0.3823
72.3 -0.3648
72.325 -0.356
72.35 -0.3538
72.375 -0.3578
72.4 -0.3666
72.425 -0.3736
72.45 -0.3652
72.475 -0.3372
72.5 -0.3007
72.525 -0.2687
72.55 -0.2429
72.575 -0.2256
72.6 -0.2179
72.625 -0.2168
72.65 -0.2168
72.675 -0.2133
72.7 -0.2031
72.725 -0.1849
72.75 -0.1664
72.775 -0.1511
72.8 -0.1435
72.825 -0.1409
72.85 -0.1384
72.875 -0.1382
72.9 -0.14
72.925 -0.143
72.95 -0.1479
72.975 -0.155
73 -0.1641
73.025 -0.1721
73.05 -0.1712
73.075 -0.1579
73.1 -0.1399
73.125 -0.1214
73.15 -0.1006
73.175 -0.0772
73.2 -0.0528
73.225 -0.0204
73.25 0.0133
73.275 0.0433
73.3 0.0695
73.325 0.0946
73.35 0.1179
73.375 0.1442
73.4 0.1735
73.425 0.2035
73.45 0.2344
73.475 0.2637
73.5 0.2894
73.525 0.3092
73.55 0.3211
73.575 0.3279
73.6 0.3344
73.625 0.3396
73.65 0.3423
73.675 0.3471
73.7 0.3512
73.725 0.3514
73.75 0.3479
73.775 0.3417
73.8 0.3331
73.825 0.3207
73.85 0.3053
73.875 0.2895
73.9 0.2791
73.925 0.274
73.95 0.2723
73.975 0.2686
74 0.2604
74.025 0.2556
74.05 0.2674
74.075 0.2961
74.1 0.335
74.125 0.3752
74.15 0.4108
74.175 0.4395
74.2 0.4616
74.225 0.4762
74.25 0.4824
74.275 0.4817
74.3 0.48
74.325 0.4916
74.35 0.532
74.375 0.5914
74.4 0.6518
74.425 0.7053
74.45 0.7489
74.475 0.7814
74.5 0.801
74.525 0.8093
74.55 0.8094
74.575 0.8059
74.6 0.7997
74.625 0.7882
74.65 0.7688
74.675 0.7406
74.7 0.7039
74.725 0.6634
74.75 0.6188
74.775 0.5675
74.8 0.5082
74.825 0.4422
74.85 0.3717
74.875 0.2981
74.9 0.2267
74.925 0.1641
74.95 0.1185
74.975 0.0948
75 0.0873
75.025 0.0885
75.05 0.0947
75.075 0.1067
75.1 0.1258
75.125 0.1547
75.15 0.193
75.175 0.2325
75.2 0.2723
75.225 0.3075
75.25 0.3326
75.275 0.3496
75.3 0.3593
75.325 0.3619
75.35 0.3587
75.375 0.356
75.4 0.3518
75.425 0.3431
75.45 0.3309
75.475 0.319
75.5 0.3098
75.525 0.3064
75.55 0.3089
75.575 0.313
75.6 0.3215
75.625 0.3423
75.65 0.3817
75.675 0.4319
75.7 0.4839
75.725 0.5376
75.75 0.5931
75.775 0.6478
75.8 0.6988
75.825 0.7441
75.85 0.7838
75.875 0.818
75.9 0.8454
75.925 0.8666
75.95 0.8822
75.975 0.894
76 0.9049
76.025 0.9196
76.05 0.9371
76.075 0.9518
76.1 0.9615
76.125 0.9709
76.15 0.9925
76.175 1.0346
76.2 1.088
76.225 1.1393
76.25 1.1822
76.275 1.2166
76.3 1.2434
76.325 1.2628
76.35 1.2745
76.375 1.2786
76.4 1.2757
76.425 1.2662
76.45 1.2503
76.475 1.2296
76.5 1.2059
76.525 1.181
76.55 1.1564
76.575 1.129
76.6 1.0969
76.625 1.062
76.65 1.0247
76.675 0.9864
76.7 0.9536
76.725 0.9317
76.75 0.9173
76.775 0.9064
76.8 0.8961
76.825 0.884
76.85 0.8696
76.875 0.8513
76.9 0.8293
76.925 0.8027
76.95 0.7717
76.975 0.7338
77 0.6839
77.025 0.6217
77.05 0.5489
77.075 0.4666
77.1 0.3793
77.125 0.296
77.15 0.2251
77.175 0.1785
77.2 0.1567
77.225 0.1442
77.25 0.1322
77.275 0.1204
77.3 0.1105
77.325 0.1044
77.35 0.1031
77.375 0.1042
77.4 0.1068
77.425 0.1092
77.45 0.1082
77.475 0.1008
77.5 0.0863
77.525 0.063
77.55 0.0308
77.575 -0.0098
77.6 -0.0555
77.625 -0.1018
77.65 -0.1457
77.675 -0.1902
77.7 -0.2365
77.725 -0.2846
77.75 -0.3336
77.775 -0.384
77.8 -0.4329
77.825 -0.4773
77.85 -0.511
77.875 -0.5362
77.9 -0.5579
77.925 -0.5802
77.95 -0.6022
77.975 -0.6117
78 -0.6088
78.025 -0.5964
78.05 -0.5776
78.075 -0.5602
78.1 -0.5479
78.125 -0.5453
78.15 -0.5544
78.175 -0.5752
78.2 -0.6063
78.225 -0.6459
78.25 -0.6945
78.275 -0.7484
78.3 -0.8071
78.325 -0.8647
78.35 -0.9168
78.375 -0.9637
78.4 -1.0044
78.425 -1.0416
78.45 -1.0725
78.475 -1.0964
78.5 -1.1092
78.525 -1.1149
78.55 -1.1197
78.575 -1.1248
78.6 -1.1244
78.625 -1.1224
78.65 -1.1212
78.675 -1.1187
78.7 -1.116
78.725 -1.1142
78.75 -1.1158
78.775 -1.1239
78.8 -1.1396
78.825 -1.1625
78.85 -1.1903
78.875 -1.2208
78.9 -1.2504
78.925 -1.2778
78.95 -1.2978
78.975 -1.3079
79 -1.3076
79.025 -1.292
79.05 -1.2677
79.075 -1.2436
79.1 -1.2233
79.125 -1.2076
79.15 -1.1938
79.175 -1.1785
79.2 -1.1633
79.225 -1.1484
79.25 -1.131
79.275 -1.1059
79.3 -1.0722
79.325 -1.0355
79.35 -1.0003
79.375 -0.9682
79.4 -0.9429
79.425 -0.924
79.45 -0.9113
79.475 -0.9024
79.5 -0.8955
79.525 -0.8917
79.55 -0.891
79.575 -0.8892
79.6 -0.8771
79.625 -0.8591
79.65 -0.8398
79.675 -0.8204
79.7 -0.7999
79.725 -0.7791
79.75 -0.7608
79.775 -0.7465
79.8 -0.7394
79.825 -0.7393
79.85 -0.7472
79.875 -0.7629
79.9 -0.7837
79.925 -0.8082
79.95 -0.8342
79.975 -0.8588
80 -0.8744
80.025 -0.8799
80.05 -0.8833
80.075 -0.8913
80.1 -0.9062
80.125 -0.9288
80.15 -0.9565
80.175 -0.9824
80.2 -0.9946
80.225 -0.9948
80.25 -0.9885
80.275 -0.9753
80.3 -0.957
80.325 -0.9361
80.35 -0.9091
80.375 -0.8777
80.4 -0.8474
80.425 -0.8168
80.45 -0.7798
80.475 -0.7303
80.5 -0.6739
80.525 -0.6233
80.55 -0.5753
80.575 -0.5244
80.6 -0.4769
80.625 -0.4397
80.65 -0.4227
80.675 -0.4238
80.7 -0.4299
80.725 -0.4381
80.75 -0.4415
80.775 -0.445
80.8 -0.4506
80.825 -0.4574
80.85 -0.4658
80.875 -0.4734
80.9 -0.4802
80.925 -0.4886
80.95 -0.5018
80.975 -0.5204
81 -0.5404
81.025 -0.5611
81.05 -0.5801
81.075 -0.597
81.1 -0.6133
81.125 -0.6301
81.15 -0.648
81.175 -0.6633
81.2 -0.673
81.225 -0.6794
81.25 -0.6873
81.275 -0.6987
81.3 -0.7141
81.325 -0.7335
81.35 -0.7534
81.375 -0.7644
81.4 -0.7701
81.425 -0.7755
81.45 -0.7815
81.475 -0.7899
81.5 -0.8033
81.525 -0.8219
81.55 -0.8435
81.575 -0.8648
81.6 -0.8823
81.625 -0.895
81.65 -0.9002
81.675 -0.8908
81.7 -0.8636
81.725 -0.8281
81.75 -0.7916
81.775 -0.7546
81.8 -0.7154
81.825 -0.671
81.85 -0.6223
81.875 -0.5695
81.9 -0.5138
81.925 -0.4521
81.95 -0.3912
81.975 -0.3359
82 -0.2867
82.025 -0.2429
82.05 -0.2045
82.075 -0.172
82.1 -0.1457
82.125 -0.1253
82.15 -0.1094
82.175 -0.0965
82.2 -0.0857
82.225 -0.0776
82.25 -0.0691
82.275 -0.06
82.3 -0.0482
82.325 -0.0299
82.35 -0.0054
82.375 0.0224
82.4 0.0472
82.425 0.0657
82.45 0.0779
82.475 0.0821
82.5 0.0796
82.525 0.0711
82.55 0.0605
82.575 0.0504
82.6 0.0403
82.625 0.0345
82.65 0.0298
82.675 0.0235
82.7 0.0113
82.725 -0.0036
82.75 -0.02
82.775 -0.0421
82.8 -0.0702
82.825 -0.104
82.85 -0.1391
82.875 -0.1774
82.9 -0.2199
82.925 -0.2674
82.95 -0.3198
82.975 -0.3764
83 -0.4384
83.025 -0.5064
83.05 -0.5792
83.075 -0.6539
83.1 -0.7294
83.125 -0.7978
83.15 -0.8515
83.175 -0.8936
83.2 -0.9296
83.225 -0.9589
83.25 -0.9858
83.275 -1.0168
83.3 -1.0504
83.325 -1.0831
83.35 -1.1187
83.375 -1.1598
83.4 -1.2046
83.425 -1.2513
83.45 -1.2973
83.475 -1.3357
83.5 -1.3654
83.525 -1.3892
83.55 -1.3999
83.575 -1.3971
83.6 -1.3799
83.625 -1.3573
83.65 -1.3327
83.675 -1.3007
83.7 -1.2568
83.725 -1.1981
83.75 -1.133
83.775 -1.071
83.8 -1.0172
83.825 -0.9706
83.85 -0.9277
83.875 -0.8869
83.9 -0.8486
83.925 -0.8091
83.95 -0.7705
83.975 -0.7377
84 -0.7102
84.025 -0.6877
84.05 -0.6716
84.075 -0.6605
84.1 -0.6526
84.125 -0.6457
84.15 -0.6362
84.175 -0.6238
84.2 -0.6102
84.225 -0.5973
84.25 -0.5871
84.275 -0.5796
84.3 -0.5738
84.325 -0.5664
84.35 -0.5545
84.375 -0.54
84.4 -0.5256
84.425 -0.5106
84.45 -0.4919
84.475 -0.4676
84.5 -0.4423
84.525 -0.4203
84.55 -0.4062
84.575 -0.397
84.6 -0.388
84.625 -0.3797
84.65 -0.3758
84.675 -0.3782
84.7 -0.3853
84.725 -0.3965
84.75 -0.4115
84.775 -0.4296
84.8 -0.454
84.825 -0.4864
84.85 -0.5274
84.875 -0.575
84.9 -0.6259
84.925 -0.6791
84.95 -0.7342
84.975 -0.7907
85 -0.8443
85.025 -0.8941
85.05 -0.944
85.075 -0.9971
85.1 -1.0557
85.125 -1.1207
85.15 -1.1946
85.175 -1.2817
85.2 -1.3728
85.225 -1.4592
85.25 -1.5379
85.275 -1.5987
85.3 -1.6347
85.325 -1.6523
85.35 -1.6603
85.375 -1.662
85.4 -1.6619
85.425 -1.6609
85.45 -1.6593
85.475 -1.6588
85.5 -1.6513
85.525 -1.6313
85.55 -1.6034
85.575 -1.57
85.6 -1.5348
85.625 -1.4958
85.65 -1.4532
85.675 -1.4079
85.7 -1.3625
85.725 -1.3178
85.75 -1.2725
85.775 -1.2259
85.8 -1.1776
85.825 -1.1281
85.85 -1.0765
85.875 -1.0215
85.9 -0.9622
85.925 -0.9013
85.95 -0.84
85.975 -0.7786
86 -0.7148
86.025 -0.6447
86.05 -0.5713
86.075 -0.4982
86.1 -0.4271
86.125 -0.3593
86.15 -0.2984
86.175 -0.2429
86.2 -0.19
86.225 -0.14
86.25 -0.0946
86.275 -0.051
86.3 -0.0096
86.325 0.0296
86.35 0.0686
86.375 0.1067
86.4 0.1403
86.425 0.1643
86.45 0.1809
86.475 0.1955
86.5 0.2068
86.525 0.2126
86.55 0.2143
86.575 0.2114
86.6 0.2046
86.625 0.1933
86.65 0.1762
86.675 0.1565
86.7 0.1401
86.725 0.1265
86.75 0.1131
86.775 0.0999
86.8 0.0867
86.825 0.0736
86.85 0.0591
86.875 0.0411
86.9 0.0236
86.925 0.0152
86.95 0.0203
86.975 0.039
87 0.07
87.025 0.1027
87.05 0.1304
87.075 0.1473
87.1 0.1513
87.125 0.1465
87.15 0.1367
87.175 0.1198
87.2 0.0954
87.225 0.0669
87.25 0.0441
87.275 0.0356
87.3 0.0343
87.325 0.0336
87.35 0.0319
87.375 0.0343
87.4 0.0462
87.425 0.0688
87.45 0.099
87.475 0.1266
87.5 0.1467
87.525 0.1604
87.55 0.17
87.575 0.1774
87.6 0.1876
87.625 0.2018
87.65 0.2179
87.675 0.2338
87.7 0.2543
87.725 0.2821
87.75 0.3179
87.775 0.3537
87.8 0.3872
87.825 0.419
87.85 0.4499
87.875 0.4791
87.9 0.5065
87.925 0.5294
87.95 0.5462
87.975 0.5563
88 0.5599
88.025 0.5583
88.05 0.5522
88.075 0.5424
88.1 0.5284
88.125 0.5097
88.15 0.4872
88.175 0.4594
88.2 0.4263
88.225 0.3927
88.25 0.3636
88.275 0.3444
88.3 0.3322
88.325 0.3237
88.35 0.3188
88.375 0.3166
88.4 0.3186
88.425 0.3288
88.45 0.3476
88.475 0.3756
88.5 0.4161
88.525 0.4652
88.55 0.5165
88.575 0.5658
88.6 0.6115
88.625 0.6533
88.65 0.6915
88.675 0.7207
88.7 0.7412
88.725 0.758
88.75 0.7798
88.775 0.8076
88.8 0.834
88.825 0.8535
88.85 0.8649
88.875 0.869
88.9 0.8656
88.925 0.8563
88.95 0.8424
88.975 0.8265
89 0.816
89.025 0.814
89.05 0.8151
89.075 0.8143
89.1 0.8079
89.125 0.7933
89.15 0.7708
89.175 0.7397
89.2 0.7001
89.225 0.6539
89.25 0.6034
89.275 0.5489
89.3 0.4902
89.325 0.428
89.35 0.363
89.375 0.2995
89.4 0.2438
89.425 0.1975
89.45 0.1559
89.475 0.1154
89.5 0.0791
89.525 0.0541
89.55 0.0414
89.575 0.0385
89.6 0.0528
89.625 0.082
89.65 0.1207
89.675 0.1651
89.7 0.2132
89.725 0.2598
89.75 0.3019
89.775 0.3407
89.8 0.3785
89.825 0.4208
89.85 0.4709
89.875 0.5258
89.9 0.5843
89.925 0.649
89.95 0.7185
89.975 0.7882
90 0.8533
90.025 0.9105
90.05 0.9594
90.075 1.0007
90.1 1.0357
90.125 1.0656
90.15 1.0896
90.175 1.1105
90.2 1.1317
90.225 1.1512
90.25 1.1638
90.275 1.1665
90.3 1.1594
90.325 1.1435
90.35 1.1198
90.375 1.0903
90.4 1.0558
90.425 1.0178
90.45 0.9767
90.475 0.9333
90.5 0.889
90.525 0.8516
90.55 0.8272
90.575 0.8214
90.6 0.8316
90.625 0.8495
90.65 0.8649
90.675 0.8757
90.7 0.8819
90.725 0.883
90.75 0.8786
90.775 0.8677
90.8 0.8479
90.825 0.8223
90.85 0.7927
90.875 0.7606
90.9 0.7244
90.925 0.6837
90.95 0.6406
90.975 0.5987
91 0.561
91.025 0.529
91.05 0.5029
91.075 0.4866
91.1 0.4802
91.125 0.4955
91.15 0.5434
91.175 0.6095
91.2 0.6812
91.225 0.7541
91.25 0.8264
91.275 0.8978
91.3 0.9666
91.325 1.0328
91.35 1.0979
91.375 1.1598
91.4 1.2197
91.425 1.2766
91.45 1.3339
91.475 1.3886
91.5 1.439
91.525 1.4848
91.55 1.5257
91.575 1.5632
91.6 1.5936
91.625 1.6196
91.65 1.6462
91.675 1.6686
91.7 1.689
91.725 1.7042
91.75 1.7111
91.775 1.7104
91.8 1.7028
91.825 1.6896
91.85 1.6714
91.875 1.6506
91.9 1.6292
91.925 1.6152
91.95 1.6187
91.975 1.6389
92 1.6693
92.025 1.7021
92.05 1.7352
92.075 1.7671
92.1 1.7917
92.125 1.8095
92.15 1.8175
92.175 1.8174
92.2 1.8143
92.225 1.8086
92.25 1.7964
92.275 1.7771
92.3 1.7507
92.325 1.721
92.35 1.6952
92.375 1.6759
92.4 1.6579
92.425 1.6375
92.45 1.6135
92.475 1.591
92.5 1.5719
92.525 1.5496
92.55 1.5198
92.575 1.4826
92.6 1.4406
92.625 1.4018
92.65 1.3777
92.675 1.3723
92.7 1.3765
92.725 1.3813
92.75 1.3817
92.775 1.3779
92.8 1.3682
92.825 1.3549
92.85 1.3388
92.875 1.3248
92.9 1.3234
92.925 1.3276
92.95 1.3305
92.975 1.3284
93 1.3186
93.025 1.3043
93.05 1.2876
93.075 1.2675
93.1 1.2472
93.125 1.226
93.15 1.2024
93.175 1.1766
93.2 1.1545
93.225 1.1448
93.25 1.1521
93.275 1.1732
93.3 1.2001
93.325 1.2291
93.35 1.2575
93.375 1.2849
93.4 1.3106
93.425 1.3322
93.45 1.349
93.475 1.3624
93.5 1.3697
93.525 1.3712
93.55 1.3651
93.575 1.35
93.6 1.3264
93.625 1.2947
93.65 1.2553
93.675 1.2087
93.7 1.1637
93.725 1.1288
93.75 1.1043
93.775 1.0873
93.8 1.0704
93.825 1.0503
93.85 1.0259
93.875 0.9996
93.9 0.9733
93.925 0.9495
93.95 0.9323
93.975 0.9227
94 0.9224
94.025 0.9345
94.05 0.9595
94.075 0.9925
94.1 1.0237
94.125 1.0493
94.15 1.0689
94.175 1.0798
94.2 1.0825
94.225 1.0809
94.25 1.0754
94.275 1.0674
94.3 1.0714
94.325 1.0897
94.35 1.1091
94.375 1.1232
94.4 1.1303
94.425 1.1292
94.45 1.1258
94.475 1.119
94.5 1.1109
94.525 1.1096
94.55 1.1253
94.575 1.1637
94.6 1.2165
94.625 1.2698
94.65 1.3153
94.675 1.3509
94.7 1.3791
94.725 1.3995
94.75 1.4143
94.775 1.4258
94.8 1.442
94.825 1.4623
94.85 1.4835
94.875 1.5007
94.9 1.5094
94.925 1.5081
94.95 1.4987
94.975 1.4831
95 1.4628
95.025 1.4404
95.05 1.4159
95.075 1.3952
95.1 1.3815
95.125 1.3767
95.15 1.3796
95.175 1.3871
95.2 1.3963
95.225 1.4015
95.25 1.4014
95.275 1.3985
95.3 1.3929
95.325 1.3861
95.35 1.3785
95.375 1.3748
95.4 1.3775
95.425 1.3827
95.45 1.3851
95.475 1.3856
95.5 1.3903
95.525 1.4047
95.55 1.4243
95.575 1.4352
95.6 1.4379
95.625 1.4331
95.65 1.4229
95.675 1.4125
95.7 1.4086
95.725 1.4071
95.75 1.4015
95.775 1.3863
95.8 1.3651
95.825 1.3447
95.85 1.3295
95.875 1.3254
95.9 1.3428
95.925 1.3875
95.95 1.4441
95.975 1.4988
96 1.5468
96.025 1.5885
96.05 1.6219
96.075 1.6475
96.1 1.6674
96.125 1.6769
96.15 1.6794
96.175 1.6843
96.2 1.6954
96.225 1.7106
96.25 1.7245
96.275 1.7368
96.3 1.7505
96.325 1.7674
96.35 1.786
96.375 1.8027
96.4 1.8181
96.425 1.8305
96.45 1.8365
96.475 1.8401
96.5 1.8435
96.525 1.8562
96.55 1.8873
96.575 1.93
96.6 1.972
96.625 2.0127
96.65 2.0476
96.675 2.0734
96.7 2.0898
96.725 2.0943
96.75 2.0893
96.775 2.0742
96.8 2.0558
96.825 2.0401
96.85 2.0208
96.875 2
96.9 1.9799
96.925 1.9622
96.95 1.9444
96.975 1.9224
97 1.8946
97.025 1.8625
97.05 1.8319
97.075 1.8124
97.1 1.8075
97.125 1.8114
97.15 1.8123
97.175 1.8086
97.2 1.801
97.225 1.7899
97.25 1.7798
97.275 1.7719
97.3 1.7586
97.325 1.7343
97.35 1.7019
97.375 1.6745
97.4 1.6618
97.425 1.6661
97.45 1.6754
97.475 1.6854
97.5 1.6978
97.525 1.7162
97.55 1.7506
97.575 1.7985
97.6 1.8522
97.625 1.905
97.65 1.9579
97.675 2.0043
97.7 2.0464
97.725 2.0868
97.75 2.1291
97.775 2.1758
97.8 2.2303
97.825 2.2936
97.85 2.3603
97.875 2.4225
97.9 2.4805
97.925 2.5348
97.95 2.5834
97.975 2.6238
98 2.6555
98.025 2.679
98.05 2.6961
98.075 2.7067
98.1 2.7113
98.125 2.7116
98.15 2.7105
98.175 2.7119
98.2 2.7089
98.225 2.6982
98.25 2.6802
98.275 2.6556
98.3 2.6227
98.325 2.58
98.35 2.5262
98.375 2.4646
98.4 2.401
98.425 2.3455
98.45 2.3076
98.475 2.2817
98.5 2.2613
98.525 2.2449
98.55 2.2286
98.575 2.2164
98.6 2.215
98.625 2.2191
98.65 2.2205
98.675 2.2164
98.7 2.2063
98.725 2.1863
98.75 2.1539
98.775 2.1138
98.8 2.067
98.825 2.0124
98.85 1.9522
98.875 1.8919
98.9 1.8335
98.925 1.7786
98.95 1.7346
98.975 1.6983
99 1.6656
99.025 1.6399
99.05 1.6306
99.075 1.6316
99.1 1.6335
99.125 1.6366
99.15 1.6547
99.175 1.6873
99.2 1.7184
99.225 1.743
99.25 1.7607
99.275 1.7709
99.3 1.7739
99.325 1.772
99.35 1.7655
99.375 1.7532
99.4 1.7353
99.425 1.7186
99.45 1.7129
99.475 1.7156
99.5 1.7193
99.525 1.7208
99.55 1.7208
99.575 1.7215
99.6 1.7286
99.625 1.7488
99.65 1.7807
99.675 1.8199
99.7 1.8611
99.725 1.9068
99.75 1.9527
99.775 1.9956
99.8 2.0321
99.825 2.0617
99.85 2.0833
99.875 2.0977
99.9 2.1063
99.925 2.1127
99.95 2.1151
99.975 2.1121
100 2.0991
