# Supplementary material for: Uptake of N2O5 by aqueous aerosol unveiled using chemically accurate many-body potentials
Source: Nat Commun. 2022 Mar 10;13:1266. doi: 10.1038/s41467-022-28697-8 (PMC8913772; doi:10.1038/s41467-022-28697-8)
Supplement: Supplementary file 3 — Source Data [file 41467_2022_28697_MOESM3_ESM.zip › n2o5-uptake-data/Fig2/scattering/rep05run02/relcom_gds.dat]

0.025 11.747
0.05 11.7242
0.075 11.7013
0.1 11.6785
0.125 11.6556
0.15 11.6327
0.175 11.6098
0.2 11.5868
0.225 11.5639
0.25 11.5409
0.275 11.5179
0.3 11.4949
0.325 11.4719
0.35 11.4489
0.375 11.4259
0.4 11.4029
0.425 11.3799
0.45 11.3569
0.475 11.3339
0.5 11.3109
0.525 11.2879
0.55 11.2648
0.575 11.2418
0.6 11.2187
0.625 11.1956
0.65 11.1725
0.675 11.1493
0.7 11.1261
0.725 11.1029
0.75 11.0796
0.775 11.0563
0.8 11.033
0.825 11.0096
0.85 10.9863
0.875 10.9628
0.9 10.9394
0.925 10.9159
0.95 10.8924
0.975 10.8689
1 10.8453
1.025 10.8217
1.05 10.7981
1.075 10.7744
1.1 10.7507
1.125 10.727
1.15 10.7032
1.175 10.6794
1.2 10.6556
1.225 10.6317
1.25 10.6078
1.275 10.5838
1.3 10.5599
1.325 10.5358
1.35 10.5118
1.375 10.4877
1.4 10.4635
1.425 10.4394
1.45 10.4152
1.475 10.3909
1.5 10.3667
1.525 10.3425
1.55 10.3182
1.575 10.2939
1.6 10.2696
1.625 10.2452
1.65 10.2209
1.675 10.1965
1.7 10.1721
1.725 10.1477
1.75 10.1233
1.775 10.0989
1.8 10.0744
1.825 10.05
1.85 10.0255
1.875 10.0011
1.9 9.9766
1.925 9.9521
1.95 9.9276
1.975 9.9031
2 9.8786
2.025 9.854
2.05 9.8295
2.075 9.8049
2.1 9.7804
2.125 9.7558
2.15 9.7312
2.175 9.7066
2.2 9.6819
2.225 9.6572
2.25 9.6325
2.275 9.6078
2.3 9.583
2.325 9.5582
2.35 9.5333
2.375 9.5084
2.4 9.4834
2.425 9.4585
2.45 9.4335
2.475 9.4085
2.5 9.3835
2.525 9.3584
2.55 9.3333
2.575 9.3082
2.6 9.283
2.625 9.2579
2.65 9.2327
2.675 9.2074
2.7 9.1822
2.725 9.1569
2.75 9.1315
2.775 9.1061
2.8 9.0806
2.825 9.0551
2.85 9.0296
2.875 9.004
2.9 8.9783
2.925 8.9526
2.95 8.9268
2.975 8.9009
3 8.8749
3.025 8.8489
3.05 8.8227
3.075 8.7964
3.1 8.77
3.125 8.7434
3.15 8.7168
3.175 8.6901
3.2 8.6633
3.225 8.6365
3.25 8.6095
3.275 8.5825
3.3 8.5554
3.325 8.5282
3.35 8.5009
3.375 8.4735
3.4 8.4461
3.425 8.4185
3.45 8.3909
3.475 8.3632
3.5 8.3354
3.525 8.3075
3.55 8.2796
3.575 8.2515
3.6 8.2233
3.625 8.195
3.65 8.1667
3.675 8.1383
3.7 8.1098
3.725 8.0813
3.75 8.0526
3.775 8.0239
3.8 7.995
3.825 7.9661
3.85 7.937
3.875 7.9079
3.9 7.8786
3.925 7.8493
3.95 7.8198
3.975 7.7901
4 7.7602
4.025 7.7301
4.05 7.6999
4.075 7.6698
4.1 7.6396
4.125 7.6093
4.15 7.5788
4.175 7.5483
4.2 7.5175
4.225 7.4866
4.25 7.4555
4.275 7.4242
4.3 7.3927
4.325 7.3612
4.35 7.3296
4.375 7.2979
4.4 7.2662
4.425 7.2341
4.45 7.2016
4.475 7.1684
4.5 7.1345
4.525 7.0999
4.55 7.0647
4.575 7.0291
4.6 6.9929
4.625 6.9564
4.65 6.9194
4.675 6.8822
4.7 6.8446
4.725 6.8067
4.75 6.7684
4.775 6.7298
4.8 6.6909
4.825 6.6517
4.85 6.612
4.875 6.5716
4.9 6.5305
4.925 6.4886
4.95 6.4458
4.975 6.4013
5 6.3547
5.025 6.3062
5.05 6.255
5.075 6.2011
5.1 6.1443
5.125 6.0851
5.15 6.0224
5.175 5.9561
5.2 5.8863
5.225 5.8136
5.25 5.7385
5.275 5.6603
5.3 5.5792
5.325 5.4954
5.35 5.4087
5.375 5.321
5.4 5.2357
5.425 5.1506
5.45 5.0637
5.475 4.9753
5.5 4.884
5.525 4.794
5.55 4.7188
5.575 4.6619
5.6 4.6111
5.625 4.5605
5.65 4.5119
5.675 4.4605
5.7 4.4052
5.725 4.3474
5.75 4.2893
5.775 4.2301
5.8 4.1696
5.825 4.1089
5.85 4.0518
5.875 3.9998
5.9 3.9496
5.925 3.898
5.95 3.8433
5.975 3.785
6 3.7237
6.025 3.66
6.05 3.5997
6.075 3.5532
6.1 3.5222
6.125 3.5
6.15 3.4815
6.175 3.4627
6.2 3.4389
6.225 3.41
6.25 3.3767
6.275 3.3388
6.3 3.3003
6.325 3.2701
6.35 3.2507
6.375 3.2373
6.4 3.2247
6.425 3.2103
6.45 3.1926
6.475 3.1729
6.5 3.1516
6.525 3.1293
6.55 3.1068
6.575 3.0834
6.6 3.0602
6.625 3.0393
6.65 3.0191
6.675 2.9998
6.7 2.9773
6.725 2.9594
6.75 2.9522
6.775 2.9635
6.8 2.9906
6.825 3.0233
6.85 3.0555
6.875 3.0864
6.9 3.1176
6.925 3.1529
6.95 3.1907
6.975 3.2276
7 3.2606
7.025 3.2873
7.05 3.3075
7.075 3.322
7.1 3.3315
7.125 3.3363
7.15 3.3404
7.175 3.3476
7.2 3.3555
7.225 3.3602
7.25 3.3595
7.275 3.3569
7.3 3.3544
7.325 3.3531
7.35 3.3511
7.375 3.3469
7.4 3.3378
7.425 3.3245
7.45 3.3104
7.475 3.3013
7.5 3.2955
7.525 3.2951
7.55 3.2995
7.575 3.3064
7.6 3.3163
7.625 3.3198
7.65 3.3165
7.675 3.3084
7.7 3.2963
7.725 3.2799
7.75 3.2626
7.775 3.2474
7.8 3.2359
7.825 3.2262
7.85 3.2151
7.875 3.2047
7.9 3.1955
7.925 3.1855
7.95 3.173
7.975 3.1592
8 3.1428
8.025 3.122
8.05 3.0945
8.075 3.0622
8.1 3.0261
8.125 2.9869
8.15 2.9453
8.175 2.9007
8.2 2.8557
8.225 2.8096
8.25 2.7703
8.275 2.741
8.3 2.7185
8.325 2.6978
8.35 2.6811
8.375 2.6736
8.4 2.6748
8.425 2.6863
8.45 2.7008
8.475 2.7133
8.5 2.7218
8.525 2.7241
8.55 2.721
8.575 2.7115
8.6 2.6933
8.625 2.6689
8.65 2.6401
8.675 2.6073
8.7 2.5762
8.725 2.5479
8.75 2.5248
8.775 2.5076
8.8 2.4887
8.825 2.4677
8.85 2.4437
8.875 2.4174
8.9 2.3964
8.925 2.3793
8.95 2.3704
8.975 2.3765
9 2.3909
9.025 2.4004
9.05 2.3967
9.075 2.383
9.1 2.3673
9.125 2.3599
9.15 2.3653
9.175 2.3754
9.2 2.3848
9.225 2.3858
9.25 2.3762
9.275 2.3592
9.3 2.3387
9.325 2.317
9.35 2.2932
9.375 2.265
9.4 2.2305
9.425 2.1923
9.45 2.1567
9.475 2.1325
9.5 2.1182
9.525 2.117
9.55 2.1361
9.575 2.1681
9.6 2.1994
9.625 2.2216
9.65 2.2328
9.675 2.2338
9.7 2.2329
9.725 2.2419
9.75 2.262
9.775 2.2859
9.8 2.3063
9.825 2.3254
9.85 2.3511
9.875 2.3823
9.9 2.414
9.925 2.4395
9.95 2.4558
9.975 2.4668
10 2.4772
10.025 2.4949
10.05 2.5184
10.075 2.5408
10.1 2.5585
10.125 2.5741
10.15 2.5909
10.175 2.6085
10.2 2.6222
10.225 2.6282
10.25 2.6251
10.275 2.6145
10.3 2.6011
10.325 2.5895
10.35 2.5842
10.375 2.5878
10.4 2.5992
10.425 2.6266
10.45 2.6694
10.475 2.7147
10.5 2.752
10.525 2.7788
10.55 2.7952
10.575 2.805
10.6 2.8127
10.625 2.8167
10.65 2.8152
10.675 2.8073
10.7 2.7887
10.725 2.761
10.75 2.724
10.775 2.6811
10.8 2.6357
10.825 2.593
10.85 2.5583
10.875 2.5288
10.9 2.5051
10.925 2.4854
10.95 2.4654
10.975 2.4428
11 2.4169
11.025 2.3874
11.05 2.3559
11.075 2.3324
11.1 2.3216
11.125 2.3172
11.15 2.3135
11.175 2.3114
11.2 2.3147
11.225 2.3272
11.25 2.344
11.275 2.3581
11.3 2.3647
11.325 2.3641
11.35 2.36
11.375 2.3575
11.4 2.3564
11.425 2.3529
11.45 2.344
11.475 2.327
11.5 2.3013
11.525 2.2691
11.55 2.2309
11.575 2.1873
11.6 2.14
11.625 2.095
11.65 2.0587
11.675 2.0309
11.7 2.0028
11.725 1.97
11.75 1.9302
11.775 1.8813
11.8 1.8244
11.825 1.7625
11.85 1.6988
11.875 1.6352
11.9 1.5711
11.925 1.5057
11.95 1.4401
11.975 1.3713
12 1.2998
12.025 1.2342
12.05 1.1801
12.075 1.1335
12.1 1.0897
12.125 1.0485
12.15 1.0142
12.175 0.9865
12.2 0.9623
12.225 0.9464
12.25 0.9358
12.275 0.9202
12.3 0.898
12.325 0.8701
12.35 0.8365
12.375 0.7974
12.4 0.754
12.425 0.7071
12.45 0.6577
12.475 0.6089
12.5 0.5607
12.525 0.5104
12.55 0.455
12.575 0.3941
12.6 0.3284
12.625 0.2581
12.65 0.1839
12.675 0.1085
12.7 0.0326
12.725 -0.0432
12.75 -0.1185
12.775 -0.1909
12.8 -0.2628
12.825 -0.3363
12.85 -0.408
12.875 -0.4775
12.9 -0.5443
12.925 -0.605
12.95 -0.6591
12.975 -0.7122
13 -0.767
13.025 -0.825
13.05 -0.887
13.075 -0.9475
13.1 -1.0024
13.125 -1.0514
13.15 -1.0954
13.175 -1.1343
13.2 -1.171
13.225 -1.2026
13.25 -1.2282
13.275 -1.2524
13.3 -1.2738
13.325 -1.2887
13.35 -1.2954
13.375 -1.2846
13.4 -1.256
13.425 -1.2213
13.45 -1.1884
13.475 -1.1609
13.5 -1.1382
13.525 -1.1211
13.55 -1.106
13.575 -1.0914
13.6 -1.0732
13.625 -1.0515
13.65 -1.0276
13.675 -1.0044
13.7 -0.9774
13.725 -0.9472
13.75 -0.9112
13.775 -0.8719
13.8 -0.8341
13.825 -0.8037
13.85 -0.7832
13.875 -0.7698
13.9 -0.7629
13.925 -0.7631
13.95 -0.7697
13.975 -0.7829
14 -0.8014
14.025 -0.8205
14.05 -0.8332
14.075 -0.8396
14.1 -0.847
14.125 -0.8586
14.15 -0.8785
14.175 -0.9056
14.2 -0.9358
14.225 -0.962
14.25 -0.9754
14.275 -0.9743
14.3 -0.9646
14.325 -0.9465
14.35 -0.925
14.375 -0.9006
14.4 -0.872
14.425 -0.8397
14.45 -0.8048
14.475 -0.7666
14.5 -0.7199
14.525 -0.6638
14.55 -0.6033
14.575 -0.5423
14.6 -0.485
14.625 -0.4328
14.65 -0.3873
14.675 -0.3493
14.7 -0.3184
14.725 -0.2926
14.75 -0.2704
14.775 -0.2547
14.8 -0.2468
14.825 -0.2488
14.85 -0.2566
14.875 -0.2704
14.9 -0.288
14.925 -0.3045
14.95 -0.3179
14.975 -0.3279
15 -0.3333
15.025 -0.3321
15.05 -0.3273
15.075 -0.3223
15.1 -0.3156
15.125 -0.3052
15.15 -0.2944
15.175 -0.2845
15.2 -0.2784
15.225 -0.2763
15.25 -0.2782
15.275 -0.284
15.3 -0.2953
15.325 -0.3137
15.35 -0.3391
15.375 -0.3761
15.4 -0.4251
15.425 -0.4855
15.45 -0.552
15.475 -0.6187
15.5 -0.6837
15.525 -0.7526
15.55 -0.8253
15.575 -0.8975
15.6 -0.9604
15.625 -1.0082
15.65 -1.0371
15.675 -1.0466
15.7 -1.0409
15.725 -1.0286
15.75 -1.0089
15.775 -0.9766
15.8 -0.9341
15.825 -0.8886
15.85 -0.8431
15.875 -0.7986
15.9 -0.755
15.925 -0.7095
15.95 -0.6579
15.975 -0.5939
16 -0.5196
16.025 -0.443
16.05 -0.3664
16.075 -0.2868
16.1 -0.2057
16.125 -0.1244
16.15 -0.041
16.175 0.0403
16.2 0.116
16.225 0.1855
16.25 0.2486
16.275 0.3029
16.3 0.3474
16.325 0.3826
16.35 0.4085
16.375 0.4268
16.4 0.4379
16.425 0.4408
16.45 0.4353
16.475 0.4222
16.5 0.4009
16.525 0.371
16.55 0.3323
16.575 0.2854
16.6 0.231
16.625 0.1688
16.65 0.1009
16.675 0.0292
16.7 -0.0408
16.725 -0.1045
16.75 -0.1593
16.775 -0.2056
16.8 -0.2481
16.825 -0.2866
16.85 -0.3178
16.875 -0.3418
16.9 -0.3632
16.925 -0.3812
16.95 -0.3945
16.975 -0.403
17 -0.4066
17.025 -0.4103
17.05 -0.4143
17.075 -0.418
17.1 -0.4191
17.125 -0.4161
17.15 -0.4056
17.175 -0.3858
17.2 -0.3577
17.225 -0.3239
17.25 -0.2863
17.275 -0.2401
17.3 -0.1823
17.325 -0.1198
17.35 -0.0615
17.375 -0.0105
17.4 0.0343
17.425 0.0742
17.45 0.1117
17.475 0.1472
17.5 0.1752
17.525 0.1989
17.55 0.2196
17.575 0.2377
17.6 0.2512
17.625 0.2595
17.65 0.268
17.675 0.2777
17.7 0.2845
17.725 0.2826
17.75 0.2719
17.775 0.255
17.8 0.2323
17.825 0.2021
17.85 0.1666
17.875 0.1237
17.9 0.0752
17.925 0.0281
17.95 -0.0173
17.975 -0.0607
18 -0.1061
18.025 -0.1462
18.05 -0.1754
18.075 -0.1954
18.1 -0.2163
18.125 -0.2416
18.15 -0.2681
18.175 -0.2931
18.2 -0.3129
18.225 -0.3285
18.25 -0.3453
18.275 -0.3654
18.3 -0.3872
18.325 -0.4107
18.35 -0.4378
18.375 -0.4638
18.4 -0.4826
18.425 -0.4901
18.45 -0.4813
18.475 -0.4588
18.5 -0.4365
18.525 -0.4222
18.55 -0.4176
18.575 -0.4239
18.6 -0.4385
18.625 -0.4537
18.65 -0.4637
18.675 -0.4691
18.7 -0.4748
18.725 -0.4832
18.75 -0.4973
18.775 -0.5223
18.8 -0.5539
18.825 -0.5895
18.85 -0.6288
18.875 -0.6706
18.9 -0.715
18.925 -0.7612
18.95 -0.8089
18.975 -0.857
19 -0.9052
19.025 -0.9523
19.05 -0.9994
19.075 -1.0448
19.1 -1.0879
19.125 -1.1312
19.15 -1.1698
19.175 -1.202
19.2 -1.2234
19.225 -1.2311
19.25 -1.2295
19.275 -1.2188
19.3 -1.1983
19.325 -1.1683
19.35 -1.1317
19.375 -1.0936
19.4 -1.0623
19.425 -1.039
19.45 -1.023
19.475 -1.012
19.5 -0.9998
19.525 -0.9802
19.55 -0.9496
19.575 -0.9138
19.6 -0.881
19.625 -0.8536
19.65 -0.8294
19.675 -0.8073
19.7 -0.7884
19.725 -0.7734
19.75 -0.7639
19.775 -0.7594
19.8 -0.7552
19.825 -0.7488
19.85 -0.7378
19.875 -0.7217
19.9 -0.7021
19.925 -0.6812
19.95 -0.662
19.975 -0.6453
20 -0.6326
20.025 -0.6223
20.05 -0.6176
20.075 -0.6166
20.1 -0.6091
20.125 -0.5804
20.15 -0.5326
20.175 -0.4721
20.2 -0.3948
20.225 -0.3071
20.25 -0.2165
20.275 -0.1283
20.3 -0.0461
20.325 0.0283
20.35 0.0944
20.375 0.1537
20.4 0.2076
20.425 0.2568
20.45 0.3039
20.475 0.3515
20.5 0.3992
20.525 0.4463
20.55 0.4938
20.575 0.5448
20.6 0.5989
20.625 0.6515
20.65 0.7016
20.675 0.7506
20.7 0.7957
20.725 0.8378
20.75 0.8787
20.775 0.9188
20.8 0.9569
20.825 0.9908
20.85 1.0201
20.875 1.0462
20.9 1.0701
20.925 1.0915
20.95 1.1106
20.975 1.1266
21 1.1392
21.025 1.1486
21.05 1.1543
21.075 1.1556
21.1 1.1516
21.125 1.1406
21.15 1.1219
21.175 1.0951
21.2 1.062
21.225 1.0229
21.25 0.977
21.275 0.9244
21.3 0.8656
21.325 0.7992
21.35 0.7287
21.375 0.6577
21.4 0.5899
21.425 0.5297
21.45 0.4769
21.475 0.4325
21.5 0.3911
21.525 0.3454
21.55 0.2944
21.575 0.2387
21.6 0.1788
21.625 0.1169
21.65 0.0568
21.675 0.0053
21.7 -0.0331
21.725 -0.0658
21.75 -0.0987
21.775 -0.1336
21.8 -0.1643
21.825 -0.1857
21.85 -0.1966
21.875 -0.1998
21.9 -0.2025
21.925 -0.2084
21.95 -0.2178
21.975 -0.2283
22 -0.2366
22.025 -0.2388
22.05 -0.2343
22.075 -0.2302
22.1 -0.2292
22.125 -0.2305
22.15 -0.2296
22.175 -0.2233
22.2 -0.2103
22.225 -0.1904
22.25 -0.1621
22.275 -0.1305
22.3 -0.1024
22.325 -0.0778
22.35 -0.0578
22.375 -0.0433
22.4 -0.0344
22.425 -0.0316
22.45 -0.0338
22.475 -0.0397
22.5 -0.0487
22.525 -0.0553
22.55 -0.0461
22.575 -0.0189
22.6 0.0181
22.625 0.0543
22.65 0.0879
22.675 0.1176
22.7 0.1441
22.725 0.1676
22.75 0.1899
22.775 0.2121
22.8 0.2324
22.825 0.2567
22.85 0.2924
22.875 0.3422
22.9 0.4008
22.925 0.4629
22.95 0.523
22.975 0.5719
23 0.6077
23.025 0.6274
23.05 0.631
23.075 0.6224
23.1 0.6012
23.125 0.5681
23.15 0.533
23.175 0.5119
23.2 0.5047
23.225 0.5
23.25 0.4951
23.275 0.4928
23.3 0.4956
23.325 0.5014
23.35 0.5077
23.375 0.5189
23.4 0.5376
23.425 0.5648
23.45 0.6031
23.475 0.658
23.5 0.7295
23.525 0.8085
23.55 0.8901
23.575 0.9652
23.6 1.0327
23.625 1.0933
23.65 1.1507
23.675 1.2036
23.7 1.251
23.725 1.2899
23.75 1.3209
23.775 1.3464
23.8 1.368
23.825 1.3863
23.85 1.4026
23.875 1.4159
23.9 1.4292
23.925 1.444
23.95 1.4587
23.975 1.4777
24 1.5077
24.025 1.5417
24.05 1.574
24.075 1.6051
24.1 1.6459
24.125 1.6956
24.15 1.7436
24.175 1.7882
24.2 1.8324
24.225 1.8832
24.25 1.9405
24.275 1.9989
24.3 2.0571
24.325 2.1139
24.35 2.1696
24.375 2.2227
24.4 2.2695
24.425 2.3104
24.45 2.3466
24.475 2.3801
24.5 2.4136
24.525 2.4532
24.55 2.4977
24.575 2.5378
24.6 2.5721
24.625 2.603
24.65 2.6331
24.675 2.6613
24.7 2.6844
24.725 2.7011
24.75 2.7096
24.775 2.7103
24.8 2.7038
24.825 2.6916
24.85 2.6761
24.875 2.6591
24.9 2.643
24.925 2.6253
24.95 2.6078
24.975 2.5904
25 2.571
25.025 2.5473
25.05 2.5192
25.075 2.4864
25.1 2.4496
25.125 2.4093
25.15 2.3649
25.175 2.3153
25.2 2.2608
25.225 2.1993
25.25 2.1306
25.275 2.0574
25.3 1.9803
25.325 1.9076
25.35 1.8558
25.375 1.8253
25.4 1.8089
25.425 1.8076
25.45 1.8404
25.475 1.9074
25.5 1.9943
25.525 2.0821
25.55 2.1605
25.575 2.2261
25.6 2.2805
25.625 2.3268
25.65 2.368
25.675 2.4062
25.7 2.4369
25.725 2.4607
25.75 2.4824
25.775 2.5116
25.8 2.5508
25.825 2.5931
25.85 2.6401
25.875 2.688
25.9 2.7337
25.925 2.7785
25.95 2.8211
25.975 2.857
26 2.8868
26.025 2.915
26.05 2.9409
26.075 2.9627
26.1 2.9822
26.125 2.9973
26.15 3.0084
26.175 3.0161
26.2 3.023
26.225 3.033
26.25 3.0453
26.275 3.0584
26.3 3.0704
26.325 3.0866
26.35 3.1077
26.375 3.1273
26.4 3.1468
26.425 3.1643
26.45 3.1808
26.475 3.2013
26.5 3.226
26.525 3.2545
26.55 3.2815
26.575 3.303
26.6 3.3165
26.625 3.3241
26.65 3.3264
26.675 3.3225
26.7 3.3125
26.725 3.2964
26.75 3.2754
26.775 3.2492
26.8 3.2182
26.825 3.1839
26.85 3.1455
26.875 3.1024
26.9 3.0561
26.925 3.0084
26.95 2.9586
26.975 2.9062
27 2.8507
27.025 2.7928
27.05 2.737
27.075 2.6849
27.1 2.6351
27.125 2.5838
27.15 2.5315
27.175 2.477
27.2 2.4181
27.225 2.3563
27.25 2.292
27.275 2.2248
27.3 2.1542
27.325 2.08
27.35 2.0009
27.375 1.9179
27.4 1.8331
27.425 1.7506
27.45 1.6752
27.475 1.6078
27.5 1.5473
27.525 1.49
27.55 1.4361
27.575 1.3893
27.6 1.3513
27.625 1.3158
27.65 1.2758
27.675 1.2316
27.7 1.1919
27.725 1.1618
27.75 1.1335
27.775 1.1005
27.8 1.0622
27.825 1.0218
27.85 0.9822
27.875 0.9572
27.9 0.953
27.925 0.9634
27.95 0.9943
27.975 1.0516
28 1.1264
28.025 1.2061
28.05 1.2839
28.075 1.3529
28.1 1.4103
28.125 1.4588
28.15 1.5014
28.175 1.5382
28.2 1.5683
28.225 1.5931
28.25 1.6115
28.275 1.6199
28.3 1.6199
28.325 1.6119
28.35 1.6007
28.375 1.5903
28.4 1.5823
28.425 1.5745
28.45 1.5678
28.475 1.5627
28.5 1.5604
28.525 1.5597
28.55 1.557
28.575 1.5518
28.6 1.5453
28.625 1.5386
28.65 1.5323
28.675 1.5234
28.7 1.5117
28.725 1.5034
28.75 1.4959
28.775 1.4881
28.8 1.478
28.825 1.4698
28.85 1.4635
28.875 1.4546
28.9 1.4399
28.925 1.4202
28.95 1.3959
28.975 1.3673
29 1.336
29.025 1.3049
29.05 1.276
29.075 1.2623
29.1 1.2782
29.125 1.3129
29.15 1.3547
29.175 1.3992
29.2 1.4467
29.225 1.4942
29.25 1.5406
29.275 1.5829
29.3 1.6164
29.325 1.6403
29.35 1.6557
29.375 1.6652
29.4 1.6705
29.425 1.6716
29.45 1.6697
29.475 1.6652
29.5 1.6586
29.525 1.6513
29.55 1.6437
29.575 1.6351
29.6 1.6214
29.625 1.5996
29.65 1.5707
29.675 1.5354
29.7 1.4938
29.725 1.4471
29.75 1.3967
29.775 1.3425
29.8 1.2861
29.825 1.2283
29.85 1.1671
29.875 1.1028
29.9 1.0358
29.925 0.9643
29.95 0.8861
29.975 0.8037
30 0.7201
30.025 0.6396
30.05 0.5631
30.075 0.4878
30.1 0.4113
30.125 0.3311
30.15 0.2461
30.175 0.1568
30.2 0.064
30.225 -0.0342
30.25 -0.1348
30.275 -0.2259
30.3 -0.2868
30.325 -0.3139
30.35 -0.3192
30.375 -0.3127
30.4 -0.2981
30.425 -0.2772
30.45 -0.2462
30.475 -0.202
30.5 -0.1503
30.525 -0.0964
30.55 -0.043
30.575 0.0106
30.6 0.064
30.625 0.1152
30.65 0.1673
30.675 0.2229
30.7 0.2854
30.725 0.3526
30.75 0.42
30.775 0.4841
30.8 0.5424
30.825 0.5966
30.85 0.6481
30.875 0.6979
30.9 0.7485
30.925 0.7994
30.95 0.854
30.975 0.9111
31 0.9644
31.025 1.0112
31.05 1.0506
31.075 1.0834
31.1 1.1134
31.125 1.1405
31.15 1.162
31.175 1.1809
31.2 1.1957
31.225 1.2047
31.25 1.2059
31.275 1.1994
31.3 1.1859
31.325 1.1663
31.35 1.1398
31.375 1.1049
31.4 1.061
31.425 1.0091
31.45 0.9503
31.475 0.883
31.5 0.8081
31.525 0.7288
31.55 0.6486
31.575 0.5682
31.6 0.4899
31.625 0.418
31.65 0.3561
31.675 0.3018
31.7 0.2565
31.725 0.2187
31.75 0.1921
31.775 0.1736
31.8 0.1614
31.825 0.1505
31.85 0.1415
31.875 0.1327
31.9 0.1214
31.925 0.1082
31.95 0.0911
31.975 0.0744
32 0.065
32.025 0.0628
32.05 0.0638
32.075 0.0696
32.1 0.0807
32.125 0.0944
32.15 0.1067
32.175 0.1174
32.2 0.126
32.225 0.1299
32.25 0.1323
32.275 0.1355
32.3 0.1394
32.325 0.1447
32.35 0.1499
32.375 0.1545
32.4 0.1619
32.425 0.1714
32.45 0.1819
32.475 0.1879
32.5 0.1867
32.525 0.1794
32.55 0.1664
32.575 0.1467
32.6 0.1217
32.625 0.091
32.65 0.0544
32.675 0.0131
32.7 -0.0308
32.725 -0.0774
32.75 -0.1265
32.775 -0.1731
32.8 -0.2237
32.825 -0.2778
32.85 -0.3327
32.875 -0.39
32.9 -0.4471
32.925 -0.5027
32.95 -0.5587
32.975 -0.6161
33 -0.6769
33.025 -0.7357
33.05 -0.7838
33.075 -0.824
33.1 -0.8614
33.125 -0.8955
33.15 -0.9194
33.175 -0.928
33.2 -0.9267
33.225 -0.9262
33.25 -0.9313
33.275 -0.9456
33.3 -0.9703
33.325 -1.0048
33.35 -1.0455
33.375 -1.0939
33.4 -1.1424
33.425 -1.1863
33.45 -1.2245
33.475 -1.2576
33.5 -1.2835
33.525 -1.3004
33.55 -1.3043
33.575 -1.2881
33.6 -1.2633
33.625 -1.2273
33.65 -1.1808
33.675 -1.1275
33.7 -1.0742
33.725 -1.0227
33.75 -0.9762
33.775 -0.9375
33.8 -0.9076
33.825 -0.8848
33.85 -0.8691
33.875 -0.8595
33.9 -0.8573
33.925 -0.8612
33.95 -0.8722
33.975 -0.8891
34 -0.9101
34.025 -0.9307
34.05 -0.944
34.075 -0.9459
34.1 -0.9349
34.125 -0.9158
34.15 -0.8945
34.175 -0.8731
34.2 -0.8526
34.225 -0.8345
34.25 -0.8206
34.275 -0.8107
34.3 -0.8049
34.325 -0.8038
34.35 -0.8067
34.375 -0.8114
34.4 -0.8158
34.425 -0.8225
34.45 -0.8317
34.475 -0.8403
34.5 -0.8488
34.525 -0.8565
34.55 -0.8652
34.575 -0.8761
34.6 -0.8882
34.625 -0.902
34.65 -0.9108
34.675 -0.9096
34.7 -0.9041
34.725 -0.8949
34.75 -0.8778
34.775 -0.8494
34.8 -0.8159
34.825 -0.7839
34.85 -0.7576
34.875 -0.7403
34.9 -0.7326
34.925 -0.7316
34.95 -0.7351
34.975 -0.7445
35 -0.7578
35.025 -0.7728
35.05 -0.7857
35.075 -0.7951
35.1 -0.8009
35.125 -0.8078
35.15 -0.817
35.175 -0.8288
35.2 -0.8426
35.225 -0.8556
35.25 -0.8623
35.275 -0.8652
35.3 -0.8645
35.325 -0.8625
35.35 -0.8598
35.375 -0.8564
35.4 -0.855
35.425 -0.8574
35.45 -0.8521
35.475 -0.8259
35.5 -0.7903
35.525 -0.7511
35.55 -0.7169
35.575 -0.6866
35.6 -0.6579
35.625 -0.6264
35.65 -0.5941
35.675 -0.5638
35.7 -0.537
35.725 -0.5163
35.75 -0.5023
35.775 -0.4905
35.8 -0.473
35.825 -0.4452
35.85 -0.4073
35.875 -0.3642
35.9 -0.3271
35.925 -0.2986
35.95 -0.2782
35.975 -0.2652
36 -0.2599
36.025 -0.2608
36.05 -0.2664
36.075 -0.2737
36.1 -0.2781
36.125 -0.2737
36.15 -0.26
36.175 -0.2464
36.2 -0.2412
36.225 -0.2376
36.25 -0.2341
36.275 -0.2361
36.3 -0.2372
36.325 -0.2401
36.35 -0.249
36.375 -0.2626
36.4 -0.2818
36.425 -0.3065
36.45 -0.3334
36.475 -0.3606
36.5 -0.3926
36.525 -0.4285
36.55 -0.4633
36.575 -0.4909
36.6 -0.5065
36.625 -0.5076
36.65 -0.4984
36.675 -0.4874
36.7 -0.4779
36.725 -0.4689
36.75 -0.4617
36.775 -0.4534
36.8 -0.4448
36.825 -0.4385
36.85 -0.434
36.875 -0.4274
36.9 -0.4151
36.925 -0.4002
36.95 -0.3825
36.975 -0.362
37 -0.3362
37.025 -0.3071
37.05 -0.2774
37.075 -0.2481
37.1 -0.2178
37.125 -0.1897
37.15 -0.1676
37.175 -0.1468
37.2 -0.1263
37.225 -0.0988
37.25 -0.0595
37.275 -0.0137
37.3 0.0302
37.325 0.069
37.35 0.1057
37.375 0.1438
37.4 0.1814
37.425 0.2183
37.45 0.2553
37.475 0.2946
37.5 0.3373
37.525 0.3798
37.55 0.4202
37.575 0.4622
37.6 0.507
37.625 0.5492
37.65 0.5865
37.675 0.6197
37.7 0.6475
37.725 0.6683
37.75 0.6836
37.775 0.6941
37.8 0.6987
37.825 0.6985
37.85 0.6898
37.875 0.6743
37.9 0.6524
37.925 0.6263
37.95 0.5941
37.975 0.5626
38 0.5358
38.025 0.5115
38.05 0.4877
38.075 0.4653
38.1 0.4434
38.125 0.4209
38.15 0.3948
38.175 0.3657
38.2 0.3305
38.225 0.2897
38.25 0.2469
38.275 0.2016
38.3 0.153
38.325 0.1019
38.35 0.0477
38.375 -0.0095
38.4 -0.0687
38.425 -0.128
38.45 -0.1838
38.475 -0.2383
38.5 -0.2924
38.525 -0.3458
38.55 -0.3966
38.575 -0.4457
38.6 -0.4816
38.625 -0.4933
38.65 -0.4818
38.675 -0.4574
38.7 -0.4335
38.725 -0.4141
38.75 -0.3973
38.775 -0.3802
38.8 -0.3637
38.825 -0.3474
38.85 -0.3301
38.875 -0.3154
38.9 -0.3056
38.925 -0.2983
38.95 -0.2926
38.975 -0.292
39 -0.2928
39.025 -0.2802
39.05 -0.2484
39.075 -0.2041
39.1 -0.1571
39.125 -0.1134
39.15 -0.0738
39.175 -0.0395
39.2 -0.0098
39.225 0.0164
39.25 0.0411
39.275 0.0633
39.3 0.0818
39.325 0.0973
39.35 0.1123
39.375 0.129
39.4 0.1477
39.425 0.1623
39.45 0.1707
39.475 0.1754
39.5 0.1786
39.525 0.176
39.55 0.1669
39.575 0.1556
39.6 0.1535
39.625 0.1752
39.65 0.2123
39.675 0.2523
39.7 0.289
39.725 0.3198
39.75 0.3452
39.775 0.3657
39.8 0.3797
39.825 0.388
39.85 0.3901
39.875 0.3879
39.9 0.3816
39.925 0.3667
39.95 0.3422
39.975 0.3075
40 0.2647
40.025 0.2168
40.05 0.1706
40.075 0.1317
40.1 0.1079
40.125 0.1085
40.15 0.1337
40.175 0.175
40.2 0.2237
40.225 0.2735
40.25 0.3203
40.275 0.3653
40.3 0.4066
40.325 0.44
40.35 0.4643
40.375 0.4827
40.4 0.4993
40.425 0.5138
40.45 0.5197
40.475 0.5191
40.5 0.5171
40.525 0.5186
40.55 0.5248
40.575 0.5327
40.6 0.5418
40.625 0.5471
40.65 0.5453
40.675 0.5361
40.7 0.5179
40.725 0.4911
40.75 0.4541
40.775 0.4067
40.8 0.3495
40.825 0.2881
40.85 0.2264
40.875 0.1637
40.9 0.0959
40.925 0.0205
40.95 -0.0608
40.975 -0.1496
41 -0.246
41.025 -0.3467
41.05 -0.4367
41.075 -0.5031
41.1 -0.5451
41.125 -0.5722
41.15 -0.5897
41.175 -0.6059
41.2 -0.6277
41.225 -0.651
41.25 -0.6746
41.275 -0.6949
41.3 -0.7057
41.325 -0.7056
41.35 -0.6958
41.375 -0.6824
41.4 -0.6669
41.425 -0.6498
41.45 -0.6351
41.475 -0.6247
41.5 -0.6197
41.525 -0.6201
41.55 -0.6271
41.575 -0.642
41.6 -0.6642
41.625 -0.695
41.65 -0.732
41.675 -0.7731
41.7 -0.815
41.725 -0.8497
41.75 -0.8747
41.775 -0.8889
41.8 -0.8913
41.825 -0.8898
41.85 -0.8804
41.875 -0.8609
41.9 -0.8423
41.925 -0.8249
41.95 -0.8028
41.975 -0.778
42 -0.7508
42.025 -0.7214
42.05 -0.685
42.075 -0.6403
42.1 -0.595
42.125 -0.5536
42.15 -0.5175
42.175 -0.4851
42.2 -0.4567
42.225 -0.4296
42.25 -0.399
42.275 -0.3588
42.3 -0.3069
42.325 -0.2476
42.35 -0.1893
42.375 -0.1319
42.4 -0.0735
42.425 -0.0121
42.45 0.0505
42.475 0.1087
42.5 0.1577
42.525 0.1965
42.55 0.2267
42.575 0.2482
42.6 0.2624
42.625 0.2716
42.65 0.2772
42.675 0.2852
42.7 0.2957
42.725 0.3081
42.75 0.3235
42.775 0.3434
42.8 0.3719
42.825 0.4068
42.85 0.4476
42.875 0.4994
42.9 0.5588
42.925 0.62
42.95 0.6822
42.975 0.747
43 0.8113
43.025 0.8736
43.05 0.9334
43.075 0.9911
43.1 1.0466
43.125 1.0998
43.15 1.153
43.175 1.2069
43.2 1.2633
43.225 1.3225
43.25 1.3824
43.275 1.4437
43.3 1.5042
43.325 1.5605
43.35 1.6099
43.375 1.6506
43.4 1.6857
43.425 1.7187
43.45 1.749
43.475 1.7756
43.5 1.7988
43.525 1.8168
43.55 1.8301
43.575 1.8404
43.6 1.849
43.625 1.8577
43.65 1.8715
43.675 1.8888
43.7 1.9055
43.725 1.9203
43.75 1.9283
43.775 1.9278
43.8 1.9257
43.825 1.9322
43.85 1.9467
43.875 1.9607
43.9 1.9727
43.925 1.983
43.95 1.9914
43.975 1.9944
44 1.9946
44.025 1.9988
44.05 2.0107
44.075 2.0302
44.1 2.0521
44.125 2.0771
44.15 2.1014
44.175 2.1211
44.2 2.1337
44.225 2.1405
44.25 2.1428
44.275 2.1405
44.3 2.1347
44.325 2.125
44.35 2.1155
44.375 2.1074
44.4 2.0996
44.425 2.091
44.45 2.0756
44.475 2.0526
44.5 2.0217
44.525 1.9851
44.55 1.946
44.575 1.904
44.6 1.8594
44.625 1.8131
44.65 1.7684
44.675 1.7276
44.7 1.69
44.725 1.6524
44.75 1.6122
44.775 1.5683
44.8 1.5205
44.825 1.4675
44.85 1.4087
44.875 1.3446
44.9 1.2756
44.925 1.2017
44.95 1.1235
44.975 1.0457
45 0.9698
45.025 0.8938
45.05 0.8183
45.075 0.7397
45.1 0.6562
45.125 0.5685
45.15 0.4767
45.175 0.3828
45.2 0.2929
45.225 0.2108
45.25 0.1379
45.275 0.0745
45.3 0.0234
45.325 -0.0131
45.35 -0.0389
45.375 -0.0564
45.4 -0.064
45.425 -0.0634
45.45 -0.0563
45.475 -0.0489
45.5 -0.0449
45.525 -0.0486
45.55 -0.0606
45.575 -0.0745
45.6 -0.0864
45.625 -0.1039
45.65 -0.1295
45.675 -0.1628
45.7 -0.1999
45.725 -0.2434
45.75 -0.297
45.775 -0.3563
45.8 -0.4198
45.825 -0.4851
45.85 -0.546
45.875 -0.5959
45.9 -0.6326
45.925 -0.6654
45.95 -0.6982
45.975 -0.7312
46 -0.7616
46.025 -0.7889
46.05 -0.8043
46.075 -0.8087
46.1 -0.8069
46.125 -0.7998
46.15 -0.7865
46.175 -0.7663
46.2 -0.7408
46.225 -0.7126
46.25 -0.685
46.275 -0.6609
46.3 -0.6429
46.325 -0.6298
46.35 -0.6192
46.375 -0.6071
46.4 -0.5895
46.425 -0.5669
46.45 -0.5433
46.475 -0.5237
46.5 -0.5087
46.525 -0.4997
46.55 -0.4963
46.575 -0.4948
46.6 -0.4898
46.625 -0.4791
46.65 -0.4659
46.675 -0.4521
46.7 -0.4332
46.725 -0.4085
46.75 -0.3819
46.775 -0.3563
46.8 -0.3308
46.825 -0.3096
46.85 -0.2951
46.875 -0.2882
46.9 -0.2905
46.925 -0.3015
46.95 -0.3199
46.975 -0.3455
47 -0.3733
47.025 -0.3961
47.05 -0.4091
47.075 -0.4121
47.1 -0.4068
47.125 -0.3987
47.15 -0.3891
47.175 -0.3795
47.2 -0.3776
47.225 -0.3891
47.25 -0.4163
47.275 -0.4611
47.3 -0.5218
47.325 -0.5929
47.35 -0.6693
47.375 -0.7475
47.4 -0.8277
47.425 -0.9091
47.45 -0.989
47.475 -1.0616
47.5 -1.1283
47.525 -1.1878
47.55 -1.2392
47.575 -1.2842
47.6 -1.3241
47.625 -1.362
47.65 -1.394
47.675 -1.4204
47.7 -1.4499
47.725 -1.4832
47.75 -1.5192
47.775 -1.5574
47.8 -1.5983
47.825 -1.6396
47.85 -1.6803
47.875 -1.7164
47.9 -1.7429
47.925 -1.7609
47.95 -1.7803
47.975 -1.8029
48 -1.8279
48.025 -1.8572
48.05 -1.8887
48.075 -1.9166
48.1 -1.9388
48.125 -1.9565
48.15 -1.9704
48.175 -1.9843
48.2 -1.9995
48.225 -2.0173
48.25 -2.0357
48.275 -2.0527
48.3 -2.0719
48.325 -2.0959
48.35 -2.1224
48.375 -2.1551
48.4 -2.1969
48.425 -2.2479
48.45 -2.3095
48.475 -2.3841
48.5 -2.4675
48.525 -2.5501
48.55 -2.6247
48.575 -2.6831
48.6 -2.7308
48.625 -2.7737
48.65 -2.8098
48.675 -2.8388
48.7 -2.8645
48.725 -2.8854
48.75 -2.8959
48.775 -2.8928
48.8 -2.8835
48.825 -2.8721
48.85 -2.8569
48.875 -2.84
48.9 -2.8241
48.925 -2.8086
48.95 -2.7902
48.975 -2.7687
49 -2.7434
49.025 -2.7192
49.05 -2.6939
49.075 -2.6645
49.1 -2.6348
49.125 -2.6035
49.15 -2.5743
49.175 -2.5484
49.2 -2.5295
49.225 -2.5208
49.25 -2.5179
49.275 -2.514
49.3 -2.5065
49.325 -2.4991
49.35 -2.4967
49.375 -2.5059
49.4 -2.527
49.425 -2.553
49.45 -2.577
49.475 -2.597
49.5 -2.6113
49.525 -2.6205
49.55 -2.6151
49.575 -2.5889
49.6 -2.5509
49.625 -2.5053
49.65 -2.4591
49.675 -2.4197
49.7 -2.3889
49.725 -2.3674
49.75 -2.3539
49.775 -2.3451
49.8 -2.3298
49.825 -2.3117
49.85 -2.2939
49.875 -2.2763
49.9 -2.2613
49.925 -2.249
49.95 -2.2398
49.975 -2.2352
50 -2.2362
50.025 -2.2364
50.05 -2.2418
50.075 -2.2498
50.1 -2.2603
50.125 -2.2702
50.15 -2.2838
50.175 -2.3067
50.2 -2.3373
50.225 -2.374
50.25 -2.4172
50.275 -2.4633
50.3 -2.508
50.325 -2.5467
50.35 -2.5816
50.375 -2.6159
50.4 -2.6509
50.425 -2.6869
50.45 -2.7236
50.475 -2.7556
50.5 -2.7735
50.525 -2.7805
50.55 -2.7815
50.575 -2.7712
50.6 -2.7486
50.625 -2.7234
50.65 -2.7053
50.675 -2.6931
50.7 -2.688
50.725 -2.6836
50.75 -2.6794
50.775 -2.6715
50.8 -2.6591
50.825 -2.6398
50.85 -2.6081
50.875 -2.5626
50.9 -2.5056
50.925 -2.4303
50.95 -2.3284
50.975 -2.2102
51 -2.0842
51.025 -1.9549
51.05 -1.8231
51.075 -1.6928
51.1 -1.5698
51.125 -1.4551
51.15 -1.3468
51.175 -1.2433
51.2 -1.1414
51.225 -1.0399
51.25 -0.9392
51.275 -0.8437
51.3 -0.7574
51.325 -0.681
51.35 -0.6166
51.375 -0.566
51.4 -0.5285
51.425 -0.5016
51.45 -0.4859
51.475 -0.4806
51.5 -0.4791
51.525 -0.4703
51.55 -0.4457
51.575 -0.4117
51.6 -0.3789
51.625 -0.35
51.65 -0.3235
51.675 -0.3002
51.7 -0.2781
51.725 -0.2533
51.75 -0.2214
51.775 -0.183
51.8 -0.1399
51.825 -0.0866
51.85 -0.0258
51.875 0.0407
51.9 0.1073
51.925 0.1701
51.95 0.2314
51.975 0.2934
52 0.3567
52.025 0.4182
52.05 0.4734
52.075 0.5199
52.1 0.5559
52.125 0.5814
52.15 0.5988
52.175 0.6116
52.2 0.6218
52.225 0.6365
52.25 0.6651
52.275 0.7064
52.3 0.7523
52.325 0.8022
52.35 0.8546
52.375 0.9069
52.4 0.9581
52.425 1.0118
52.45 1.0666
52.475 1.1189
52.5 1.1728
52.525 1.2292
52.55 1.2868
52.575 1.3426
52.6 1.3941
52.625 1.4395
52.65 1.4781
52.675 1.5105
52.7 1.5363
52.725 1.5549
52.75 1.5656
52.775 1.5674
52.8 1.5604
52.825 1.5454
52.85 1.5222
52.875 1.4903
52.9 1.4493
52.925 1.4004
52.95 1.3478
52.975 1.2915
53 1.231
53.025 1.1723
53.05 1.115
53.075 1.0628
53.1 1.0218
53.125 0.9909
53.15 0.9733
53.175 0.9711
53.2 0.9803
53.225 0.9957
53.25 1.0211
53.275 1.057
53.3 1.0952
53.325 1.1305
53.35 1.1594
53.375 1.1794
53.4 1.1911
53.425 1.1957
53.45 1.1957
53.475 1.1907
53.5 1.1809
53.525 1.1661
53.55 1.1469
53.575 1.1262
53.6 1.1026
53.625 1.0743
53.65 1.044
53.675 1.0143
53.7 0.9866
53.725 0.959
53.75 0.9314
53.775 0.908
53.8 0.8949
53.825 0.8896
53.85 0.8845
53.875 0.878
53.9 0.876
53.925 0.8819
53.95 0.8953
53.975 0.9173
54 0.9483
54.025 0.9843
54.05 1.0185
54.075 1.0487
54.1 1.0723
54.125 1.0896
54.15 1.1018
54.175 1.1116
54.2 1.1214
54.225 1.133
54.25 1.1466
54.275 1.1634
54.3 1.1864
54.325 1.2209
54.35 1.2633
54.375 1.3082
54.4 1.3556
54.425 1.3993
54.45 1.4371
54.475 1.4678
54.5 1.4915
54.525 1.5098
54.55 1.5243
54.575 1.5388
54.6 1.5525
54.625 1.5644
54.65 1.572
54.675 1.5732
54.7 1.5693
54.725 1.5607
54.75 1.5494
54.775 1.536
54.8 1.5212
54.825 1.5047
54.85 1.4882
54.875 1.4768
54.9 1.473
54.925 1.4699
54.95 1.4627
54.975 1.4515
55 1.4453
55.025 1.4523
55.05 1.4641
55.075 1.4708
55.1 1.468
55.125 1.4566
55.15 1.4369
55.175 1.4101
55.2 1.3761
55.225 1.3355
55.25 1.2889
55.275 1.2386
55.3 1.1903
55.325 1.1404
55.35 1.0877
55.375 1.0317
55.4 0.9738
55.425 0.9201
55.45 0.8756
55.475 0.8427
55.5 0.8166
55.525 0.7924
55.55 0.7673
55.575 0.7439
55.6 0.7236
55.625 0.7035
55.65 0.6788
55.675 0.6495
55.7 0.618
55.725 0.5978
55.75 0.5971
55.775 0.6044
55.8 0.6077
55.825 0.6038
55.85 0.5937
55.875 0.5757
55.9 0.5468
55.925 0.5071
55.95 0.4596
55.975 0.4071
56 0.3542
56.025 0.3108
56.05 0.2848
56.075 0.2701
56.1 0.2616
56.125 0.2554
56.15 0.248
56.175 0.2356
56.2 0.2239
56.225 0.2209
56.25 0.2195
56.275 0.2168
56.3 0.2106
56.325 0.1992
56.35 0.1832
56.375 0.1651
56.4 0.1542
56.425 0.162
56.45 0.1842
56.475 0.2104
56.5 0.2424
56.525 0.2832
56.55 0.3313
56.575 0.3816
56.6 0.4354
56.625 0.4964
56.65 0.5615
56.675 0.6289
56.7 0.6988
56.725 0.7714
56.75 0.8428
56.775 0.912
56.8 0.9777
56.825 1.0402
56.85 1.0972
56.875 1.1445
56.9 1.1811
56.925 1.2093
56.95 1.2303
56.975 1.251
57 1.2747
57.025 1.3003
57.05 1.3234
57.075 1.3405
57.1 1.3514
57.125 1.3575
57.15 1.3615
57.175 1.3619
57.2 1.3562
57.225 1.3431
57.25 1.3251
57.275 1.304
57.3 1.2815
57.325 1.2632
57.35 1.2459
57.375 1.2258
57.4 1.2031
57.425 1.1765
57.45 1.1441
57.475 1.1049
57.5 1.0592
57.525 1.0093
57.55 0.9578
57.575 0.9037
57.6 0.8445
57.625 0.7812
57.65 0.7144
57.675 0.6492
57.7 0.5879
57.725 0.5282
57.75 0.4688
57.775 0.4127
57.8 0.3667
57.825 0.3272
57.85 0.2952
57.875 0.2719
57.9 0.2574
57.925 0.2504
57.95 0.245
57.975 0.2372
58 0.2283
58.025 0.2232
58.05 0.2226
58.075 0.2269
58.1 0.2379
58.125 0.2508
58.15 0.2644
58.175 0.2783
58.2 0.2875
58.225 0.2935
58.25 0.2961
58.275 0.2975
58.3 0.2968
58.325 0.2936
58.35 0.288
58.375 0.2807
58.4 0.2723
58.425 0.2632
58.45 0.2558
58.475 0.2506
58.5 0.2497
58.525 0.2575
58.55 0.2783
58.575 0.3106
58.6 0.3431
58.625 0.376
58.65 0.4096
58.675 0.4414
58.7 0.4687
58.725 0.4875
58.75 0.5
58.775 0.5104
58.8 0.5242
58.825 0.546
58.85 0.5822
58.875 0.633
58.9 0.693
58.925 0.7522
58.95 0.8074
58.975 0.8609
59 0.9119
59.025 0.9575
59.05 0.9961
59.075 1.0277
59.1 1.0499
59.125 1.0632
59.15 1.0652
59.175 1.0583
59.2 1.055
59.225 1.0757
59.25 1.108
59.275 1.1324
59.3 1.1482
59.325 1.159
59.35 1.167
59.375 1.1752
59.4 1.1809
59.425 1.1805
59.45 1.1735
59.475 1.1615
59.5 1.1482
59.525 1.1351
59.55 1.1186
59.575 1.0962
59.6 1.0662
59.625 1.0322
59.65 0.9963
59.675 0.9636
59.7 0.9363
59.725 0.9128
59.75 0.8827
59.775 0.8463
59.8 0.8084
59.825 0.7709
59.85 0.7379
59.875 0.7081
59.9 0.6775
59.925 0.6528
59.95 0.6342
59.975 0.6181
60 0.5993
60.025 0.5754
60.05 0.5494
60.075 0.5194
60.1 0.4861
60.125 0.4503
60.15 0.4182
60.175 0.3971
60.2 0.3936
60.225 0.4085
60.25 0.4336
60.275 0.4617
60.3 0.4941
60.325 0.527
60.35 0.5595
60.375 0.5928
60.4 0.6248
60.425 0.6569
60.45 0.69
60.475 0.7245
60.5 0.7576
60.525 0.7937
60.55 0.8317
60.575 0.8629
60.6 0.8924
60.625 0.9227
60.65 0.9582
60.675 1.0001
60.7 1.0444
60.725 1.0854
60.75 1.1219
60.775 1.1527
60.8 1.1754
60.825 1.1907
60.85 1.1995
60.875 1.2002
60.9 1.193
60.925 1.1823
60.95 1.169
60.975 1.1496
61 1.1269
61.025 1.1047
61.05 1.0845
61.075 1.065
61.1 1.0479
61.125 1.0332
61.15 1.0165
61.175 0.9961
61.2 0.9735
61.225 0.9563
61.25 0.9505
61.275 0.9569
61.3 0.9753
61.325 1.002
61.35 1.0303
61.375 1.0551
61.4 1.0744
61.425 1.0892
61.45 1.1044
61.475 1.126
61.5 1.1527
61.525 1.1818
61.55 1.2039
61.575 1.2161
61.6 1.2225
61.625 1.2279
61.65 1.2302
61.675 1.2242
61.7 1.2109
61.725 1.1901
61.75 1.1585
61.775 1.1182
61.8 1.0774
61.825 1.0427
61.85 1.0129
61.875 0.9837
61.9 0.9628
61.925 0.9607
61.95 0.9692
61.975 0.9847
62 1.0042
62.025 1.0247
62.05 1.0507
62.075 1.0859
62.1 1.127
62.125 1.1682
62.15 1.2089
62.175 1.2438
62.2 1.2712
62.225 1.2913
62.25 1.3026
62.275 1.3059
62.3 1.303
62.325 1.2928
62.35 1.2748
62.375 1.252
62.4 1.2305
62.425 1.219
62.45 1.2216
62.475 1.2352
62.5 1.2506
62.525 1.263
62.55 1.2727
62.575 1.2791
62.6 1.283
62.625 1.2852
62.65 1.2863
62.675 1.2871
62.7 1.2873
62.725 1.2858
62.75 1.282
62.775 1.275
62.8 1.2648
62.825 1.2506
62.85 1.2304
62.875 1.2038
62.9 1.1738
62.925 1.146
62.95 1.1264
62.975 1.1147
63 1.1038
63.025 1.0882
63.05 1.0663
63.075 1.0389
63.1 1.0067
63.125 0.9694
63.15 0.9314
63.175 0.9016
63.2 0.8804
63.225 0.8655
63.25 0.8614
63.275 0.8679
63.3 0.8801
63.325 0.8902
63.35 0.8948
63.375 0.8926
63.4 0.8835
63.425 0.866
63.45 0.8407
63.475 0.8078
63.5 0.7698
63.525 0.7316
63.55 0.6926
63.575 0.6529
63.6 0.6144
63.625 0.5822
63.65 0.5622
63.675 0.555
63.7 0.5549
63.725 0.5554
63.75 0.553
63.775 0.5463
63.8 0.5355
63.825 0.5248
63.85 0.5171
63.875 0.5124
63.9 0.5075
63.925 0.5001
63.95 0.4891
63.975 0.474
64 0.4548
64.025 0.4306
64.05 0.4021
64.075 0.3694
64.1 0.334
64.125 0.2964
64.15 0.2594
64.175 0.2228
64.2 0.1848
64.225 0.1438
64.25 0.101
64.275 0.0579
64.3 0.013
64.325 -0.0337
64.35 -0.0823
64.375 -0.1361
64.4 -0.1964
64.425 -0.263
64.45 -0.3377
64.475 -0.4196
64.5 -0.507
64.525 -0.5975
64.55 -0.6903
64.575 -0.7872
64.6 -0.8888
64.625 -0.9939
64.65 -1.1005
64.675 -1.2035
64.7 -1.2977
64.725 -1.3794
64.75 -1.4519
64.775 -1.5149
64.8 -1.5692
64.825 -1.6182
64.85 -1.6653
64.875 -1.7135
64.9 -1.7614
64.925 -1.8101
64.95 -1.8617
64.975 -1.9187
65 -1.9828
65.025 -2.054
65.05 -2.1296
65.075 -2.205
65.1 -2.2721
65.125 -2.3286
65.15 -2.3751
65.175 -2.4142
65.2 -2.4445
65.225 -2.4668
65.25 -2.4865
65.275 -2.5039
65.3 -2.5192
65.325 -2.5349
65.35 -2.5532
65.375 -2.5787
65.4 -2.6091
65.425 -2.6444
65.45 -2.6851
65.475 -2.7301
65.5 -2.7788
65.525 -2.8315
65.55 -2.8878
65.575 -2.9438
65.6 -2.9961
65.625 -3.0426
65.65 -3.0808
65.675 -3.1155
65.7 -3.1526
65.725 -3.1894
65.75 -3.2143
65.775 -3.2228
65.8 -3.2206
65.825 -3.2127
65.85 -3.2018
65.875 -3.1909
65.9 -3.1792
65.925 -3.1666
65.95 -3.1554
65.975 -3.144
66 -3.1302
66.025 -3.1105
66.05 -3.0787
66.075 -3.0304
66.1 -2.9698
66.125 -2.9055
66.15 -2.8399
66.175 -2.77
66.2 -2.6957
66.225 -2.6151
66.25 -2.5321
66.275 -2.4549
66.3 -2.3883
66.325 -2.3358
66.35 -2.2958
66.375 -2.2664
66.4 -2.2448
66.425 -2.2295
66.45 -2.2155
66.475 -2.1955
66.5 -2.1634
66.525 -2.1208
66.55 -2.0779
66.575 -2.0389
66.6 -2.0035
66.625 -1.9703
66.65 -1.9412
66.675 -1.918
66.7 -1.9017
66.725 -1.8933
66.75 -1.8934
66.775 -1.9023
66.8 -1.9187
66.825 -1.9398
66.85 -1.9621
66.875 -1.9759
66.9 -1.9798
66.925 -1.9796
66.95 -1.9798
66.975 -1.983
67 -1.9875
67.025 -1.9947
67.05 -2.0062
67.075 -2.0202
67.1 -2.036
67.125 -2.055
67.15 -2.0772
67.175 -2.0956
67.2 -2.1021
67.225 -2.0903
67.25 -2.057
67.275 -2.0131
67.3 -1.9664
67.325 -1.9217
67.35 -1.8794
67.375 -1.8374
67.4 -1.796
67.425 -1.7535
67.45 -1.7085
67.475 -1.6578
67.5 -1.6046
67.525 -1.5571
67.55 -1.5174
67.575 -1.4863
67.6 -1.464
67.625 -1.4503
67.65 -1.4448
67.675 -1.441
67.7 -1.431
67.725 -1.4123
67.75 -1.3879
67.775 -1.3619
67.8 -1.3383
67.825 -1.3189
67.85 -1.3029
67.875 -1.2898
67.9 -1.2764
67.925 -1.2581
67.95 -1.233
67.975 -1.2008
68 -1.1655
68.025 -1.1323
68.05 -1.1062
68.075 -1.0866
68.1 -1.0705
68.125 -1.0557
68.15 -1.0407
68.175 -1.0226
68.2 -1.0017
68.225 -0.9809
68.25 -0.9654
68.275 -0.9549
68.3 -0.9489
68.325 -0.9458
68.35 -0.9426
68.375 -0.9414
68.4 -0.9458
68.425 -0.956
68.45 -0.9672
68.475 -0.9788
68.5 -0.9972
68.525 -1.0244
68.55 -1.059
68.575 -1.0979
68.6 -1.1387
68.625 -1.1824
68.65 -1.224
68.675 -1.2496
68.7 -1.2573
68.725 -1.2528
68.75 -1.2486
68.775 -1.2484
68.8 -1.2547
68.825 -1.2694
68.85 -1.29
68.875 -1.3157
68.9 -1.3399
68.925 -1.3541
68.95 -1.3589
68.975 -1.3569
69 -1.3506
69.025 -1.3375
69.05 -1.314
69.075 -1.2838
69.1 -1.2531
69.125 -1.2279
69.15 -1.2089
69.175 -1.191
69.2 -1.1801
69.225 -1.1773
69.25 -1.1773
69.275 -1.1742
69.3 -1.1653
69.325 -1.1529
69.35 -1.142
69.375 -1.139
69.4 -1.1401
69.425 -1.1442
69.45 -1.1511
69.475 -1.1641
69.5 -1.1864
69.525 -1.215
69.55 -1.2484
69.575 -1.2853
69.6 -1.3251
69.625 -1.3671
69.65 -1.4092
69.675 -1.4448
69.7 -1.4779
69.725 -1.5141
69.75 -1.5554
69.775 -1.6042
69.8 -1.6608
69.825 -1.7258
69.85 -1.7909
69.875 -1.8477
69.9 -1.89
69.925 -1.9136
69.95 -1.9238
69.975 -1.9257
70 -1.9204
70.025 -1.9118
70.05 -1.9009
70.075 -1.887
70.1 -1.866
70.125 -1.8288
70.15 -1.7765
70.175 -1.7154
70.2 -1.6512
70.225 -1.5836
70.25 -1.5137
70.275 -1.4424
70.3 -1.3711
70.325 -1.2989
70.35 -1.2204
70.375 -1.137
70.4 -1.0528
70.425 -0.9706
70.45 -0.8914
70.475 -0.8173
70.5 -0.7495
70.525 -0.6882
70.55 -0.6318
70.575 -0.581
70.6 -0.5344
70.625 -0.4891
70.65 -0.4444
70.675 -0.4007
70.7 -0.3588
70.725 -0.3197
70.75 -0.2824
70.775 -0.2469
70.8 -0.214
70.825 -0.1837
70.85 -0.1574
70.875 -0.1344
70.9 -0.1156
70.925 -0.0989
70.95 -0.084
70.975 -0.0717
71 -0.0619
71.025 -0.0546
71.05 -0.051
71.075 -0.0498
71.1 -0.0508
71.125 -0.0546
71.15 -0.0594
71.175 -0.0618
71.2 -0.0559
71.225 -0.0431
71.25 -0.0252
71.275 -0.0039
71.3 0.0185
71.325 0.0412
71.35 0.0657
71.375 0.0925
71.4 0.1197
71.425 0.144
71.45 0.1671
71.475 0.1873
71.5 0.2066
71.525 0.2267
71.55 0.2485
71.575 0.2723
71.6 0.2976
71.625 0.3225
71.65 0.3457
71.675 0.3659
71.7 0.3806
71.725 0.389
71.75 0.392
71.775 0.3933
71.8 0.3945
71.825 0.3997
71.85 0.4112
71.875 0.4285
71.9 0.4519
71.925 0.4763
71.95 0.499
71.975 0.5159
72 0.5256
72.025 0.5317
72.05 0.5368
72.075 0.54
72.1 0.5388
72.125 0.5337
72.15 0.5224
72.175 0.5091
72.2 0.4963
72.225 0.4814
72.25 0.4645
72.275 0.4447
72.3 0.4226
72.325 0.399
72.35 0.3793
72.375 0.3643
72.4 0.3496
72.425 0.3319
72.45 0.3119
72.475 0.2934
72.5 0.277
72.525 0.2608
72.55 0.2433
72.575 0.2238
72.6 0.2006
72.625 0.1749
72.65 0.1476
72.675 0.1178
72.7 0.087
72.725 0.0546
72.75 0.0195
72.775 -0.0193
72.8 -0.0598
72.825 -0.1011
72.85 -0.1413
72.875 -0.177
72.9 -0.2016
72.925 -0.209
72.95 -0.2059
72.975 -0.2031
73 -0.2033
73.025 -0.2027
73.05 -0.1988
73.075 -0.1876
73.1 -0.1689
73.125 -0.147
73.15 -0.1217
73.175 -0.0934
73.2 -0.0635
73.225 -0.0363
73.25 -0.0164
73.275 -0.0048
73.3 0.0009
73.325 -0.0062
73.35 -0.0273
73.375 -0.0583
73.4 -0.0971
73.425 -0.1418
73.45 -0.1912
73.475 -0.246
73.5 -0.3066
73.525 -0.3691
73.55 -0.4356
73.575 -0.5054
73.6 -0.5789
73.625 -0.6572
73.65 -0.7356
73.675 -0.8132
73.7 -0.8873
73.725 -0.9522
73.75 -1.0026
73.775 -1.0407
73.8 -1.0663
73.825 -1.0841
73.85 -1.0965
73.875 -1.1069
73.9 -1.1167
73.925 -1.1234
73.95 -1.1321
73.975 -1.1459
74 -1.1571
74.025 -1.1608
74.05 -1.1586
74.075 -1.1522
74.1 -1.1445
74.125 -1.1363
74.15 -1.1288
74.175 -1.1243
74.2 -1.119
74.225 -1.1022
74.25 -1.0635
74.275 -1.01
74.3 -0.9533
74.325 -0.8975
74.35 -0.8448
74.375 -0.7941
74.4 -0.7464
74.425 -0.7023
74.45 -0.6633
74.475 -0.6286
74.5 -0.5926
74.525 -0.5574
74.55 -0.5266
74.575 -0.5012
74.6 -0.4808
74.625 -0.466
74.65 -0.4536
74.675 -0.4383
74.7 -0.4185
74.725 -0.3934
74.75 -0.3662
74.775 -0.3415
74.8 -0.318
74.825 -0.2966
74.85 -0.2796
74.875 -0.2677
74.9 -0.2597
74.925 -0.2553
74.95 -0.2575
74.975 -0.2632
75 -0.2698
75.025 -0.281
75.05 -0.2959
75.075 -0.312
75.1 -0.3302
75.125 -0.3516
75.15 -0.3747
75.175 -0.3946
75.2 -0.409
75.225 -0.4209
75.25 -0.4308
75.275 -0.4381
75.3 -0.446
75.325 -0.4517
75.35 -0.4565
75.375 -0.4613
75.4 -0.4686
75.425 -0.4731
75.45 -0.4694
75.475 -0.4589
75.5 -0.4443
75.525 -0.4267
75.55 -0.4066
75.575 -0.3858
75.6 -0.362
75.625 -0.3378
75.65 -0.3134
75.675 -0.2855
75.7 -0.2502
75.725 -0.2115
75.75 -0.1715
75.775 -0.1332
75.8 -0.1006
75.825 -0.0754
75.85 -0.0577
75.875 -0.0429
75.9 -0.0319
75.925 -0.0267
75.95 -0.0305
75.975 -0.0438
76 -0.0649
76.025 -0.0953
76.05 -0.1329
76.075 -0.1751
76.1 -0.2135
76.125 -0.2371
76.15 -0.2301
76.175 -0.1894
76.2 -0.1281
76.225 -0.0606
76.25 0.0032
76.275 0.0559
76.3 0.0967
76.325 0.1248
76.35 0.1422
76.375 0.1509
76.4 0.1512
76.425 0.1424
76.45 0.1248
76.475 0.0971
76.5 0.0619
76.525 0.0271
76.55 -0.0019
76.575 -0.0285
76.6 -0.0559
76.625 -0.0869
76.65 -0.1224
76.675 -0.1655
76.7 -0.2141
76.725 -0.2656
76.75 -0.3133
76.775 -0.3494
76.8 -0.3713
76.825 -0.3798
76.85 -0.3765
76.875 -0.3628
76.9 -0.3377
76.925 -0.3014
76.95 -0.2615
76.975 -0.221
77 -0.1835
77.025 -0.1516
77.05 -0.1245
77.075 -0.0997
77.1 -0.0753
77.125 -0.0503
77.15 -0.0273
77.175 -0.0098
77.2 0.0018
77.225 0.0047
77.25 -0.0026
77.275 -0.0169
77.3 -0.0367
77.325 -0.058
77.35 -0.0826
77.375 -0.1121
77.4 -0.148
77.425 -0.191
77.45 -0.2404
77.475 -0.2914
77.5 -0.3344
77.525 -0.3582
77.55 -0.366
77.575 -0.3722
77.6 -0.3792
77.625 -0.3846
77.65 -0.3858
77.675 -0.3837
77.7 -0.3796
77.725 -0.3726
77.75 -0.3638
77.775 -0.3558
77.8 -0.3525
77.825 -0.3566
77.85 -0.3665
77.875 -0.3815
77.9 -0.4009
77.925 -0.4221
77.95 -0.4469
77.975 -0.4738
78 -0.4945
78.025 -0.5089
78.05 -0.5139
78.075 -0.5112
78.1 -0.5032
78.125 -0.4845
78.15 -0.4518
78.175 -0.4086
78.2 -0.3594
78.225 -0.3049
78.25 -0.2398
78.275 -0.1624
78.3 -0.0764
78.325 0.0215
78.35 0.1315
78.375 0.2478
78.4 0.3656
78.425 0.4828
78.45 0.5946
78.475 0.6985
78.5 0.7948
78.525 0.8852
78.55 0.9703
78.575 1.0543
78.6 1.1365
78.625 1.2132
78.65 1.2832
78.675 1.3466
78.7 1.4048
78.725 1.457
78.75 1.5024
78.775 1.5394
78.8 1.567
78.825 1.5858
78.85 1.5977
78.875 1.6025
78.9 1.5971
78.925 1.5825
78.95 1.5601
78.975 1.5336
79 1.5072
79.025 1.48
79.05 1.449
79.075 1.415
79.1 1.3782
79.125 1.3363
79.15 1.292
79.175 1.2527
79.2 1.2234
79.225 1.208
79.25 1.2019
79.275 1.1976
79.3 1.1929
79.325 1.1871
79.35 1.181
79.375 1.1733
79.4 1.1609
79.425 1.1419
79.45 1.1165
79.475 1.0843
79.5 1.0456
79.525 0.9986
79.55 0.9427
79.575 0.8836
79.6 0.8256
79.625 0.7716
79.65 0.7209
79.675 0.675
79.7 0.6345
79.725 0.5953
79.75 0.5546
79.775 0.5154
79.8 0.4841
79.825 0.4608
79.85 0.442
79.875 0.4243
79.9 0.4086
79.925 0.3944
79.95 0.3784
79.975 0.3614
80 0.3486
80.025 0.3374
80.05 0.324
80.075 0.3111
80.1 0.3042
80.125 0.3045
80.15 0.3128
80.175 0.3224
80.2 0.3324
80.225 0.342
80.25 0.3492
80.275 0.3553
80.3 0.3615
80.325 0.3734
80.35 0.3918
80.375 0.4174
80.4 0.4432
80.425 0.4639
80.45 0.4783
80.475 0.4842
80.5 0.4832
80.525 0.4751
80.55 0.4611
80.575 0.4415
80.6 0.4162
80.625 0.3874
80.65 0.359
80.675 0.3363
80.7 0.3213
80.725 0.3097
80.75 0.2951
80.775 0.2748
80.8 0.2499
80.825 0.2233
80.85 0.1961
80.875 0.171
80.9 0.1469
80.925 0.121
80.95 0.0992
80.975 0.0913
81 0.1054
81.025 0.128
81.05 0.1475
81.075 0.1607
81.1 0.1637
81.125 0.1567
81.15 0.1401
81.175 0.1143
81.2 0.0795
81.225 0.0384
81.25 -0.0064
81.275 -0.0527
81.3 -0.0968
81.325 -0.1331
81.35 -0.1564
81.375 -0.1678
81.4 -0.1753
81.425 -0.1817
81.45 -0.1851
81.475 -0.1869
81.5 -0.1873
81.525 -0.1901
81.55 -0.2018
81.575 -0.2234
81.6 -0.251
81.625 -0.2813
81.65 -0.3129
81.675 -0.3315
81.7 -0.3333
81.725 -0.3226
81.75 -0.3062
81.775 -0.2915
81.8 -0.2808
81.825 -0.275
81.85 -0.2709
81.875 -0.2681
81.9 -0.2693
81.925 -0.276
81.95 -0.2911
81.975 -0.3134
82 -0.341
82.025 -0.3679
82.05 -0.3934
82.075 -0.4145
82.1 -0.4263
82.125 -0.426
82.15 -0.4191
82.175 -0.4115
82.2 -0.4072
82.225 -0.4064
82.25 -0.407
82.275 -0.4086
82.3 -0.4163
82.325 -0.4307
82.35 -0.4458
82.375 -0.4534
82.4 -0.4572
82.425 -0.4637
82.45 -0.476
82.475 -0.4952
82.5 -0.5207
82.525 -0.554
82.55 -0.5963
82.575 -0.6466
82.6 -0.7019
82.625 -0.7581
82.65 -0.8137
82.675 -0.8698
82.7 -0.9241
82.725 -0.9666
82.75 -0.9899
82.775 -1.0069
82.8 -1.0252
82.825 -1.0447
82.85 -1.0615
82.875 -1.0758
82.9 -1.0863
82.925 -1.0908
82.95 -1.0882
82.975 -1.0776
83 -1.053
83.025 -1.0176
83.05 -0.9807
83.075 -0.9479
83.1 -0.92
83.125 -0.8982
83.15 -0.8821
83.175 -0.8718
83.2 -0.8644
83.225 -0.8591
83.25 -0.8591
83.275 -0.8659
83.3 -0.8772
83.325 -0.8912
83.35 -0.9079
83.375 -0.9283
83.4 -0.9506
83.425 -0.9748
83.45 -1.0005
83.475 -1.0272
83.5 -1.0524
83.525 -1.0817
83.55 -1.1163
83.575 -1.151
83.6 -1.1675
83.625 -1.1663
83.65 -1.161
83.675 -1.1614
83.7 -1.1681
83.725 -1.1747
83.75 -1.1753
83.775 -1.1715
83.8 -1.16
83.825 -1.1391
83.85 -1.1115
83.875 -1.0848
83.9 -1.0615
83.925 -1.0353
83.95 -1.004
83.975 -0.9726
84 -0.9498
84.025 -0.9239
84.05 -0.8851
84.075 -0.8378
84.1 -0.7906
84.125 -0.7526
84.15 -0.7271
84.175 -0.7119
84.2 -0.6978
84.225 -0.681
84.25 -0.6634
84.275 -0.6473
84.3 -0.6362
84.325 -0.6301
84.35 -0.629
84.375 -0.6337
84.4 -0.6432
84.425 -0.655
84.45 -0.6681
84.475 -0.6839
84.5 -0.7031
84.525 -0.7198
84.55 -0.7321
84.575 -0.7414
84.6 -0.7496
84.625 -0.7597
84.65 -0.7728
84.675 -0.7904
84.7 -0.8119
84.725 -0.8364
84.75 -0.8647
84.775 -0.8964
84.8 -0.9334
84.825 -0.9777
84.85 -1.0287
84.875 -1.0857
84.9 -1.1467
84.925 -1.2074
84.95 -1.2613
84.975 -1.3082
85 -1.354
85.025 -1.4012
85.05 -1.4518
85.075 -1.5044
85.1 -1.5509
85.125 -1.585
85.15 -1.6086
85.175 -1.6197
85.2 -1.6245
85.225 -1.6305
85.25 -1.6386
85.275 -1.6422
85.3 -1.6332
85.325 -1.6142
85.35 -1.5891
85.375 -1.5602
85.4 -1.5272
85.425 -1.4923
85.45 -1.4535
85.475 -1.413
85.5 -1.3768
85.525 -1.3486
85.55 -1.3291
85.575 -1.3164
85.6 -1.3045
85.625 -1.2888
85.65 -1.2791
85.675 -1.2859
85.7 -1.3059
85.725 -1.3376
85.75 -1.376
85.775 -1.4182
85.8 -1.46
85.825 -1.4978
85.85 -1.529
85.875 -1.5563
85.9 -1.582
85.925 -1.6082
85.95 -1.6357
85.975 -1.6647
86 -1.6963
86.025 -1.7322
86.05 -1.778
86.075 -1.8335
86.1 -1.9
86.125 -1.9739
86.15 -2.0492
86.175 -2.1212
86.2 -2.1857
86.225 -2.242
86.25 -2.2928
86.275 -2.3378
86.3 -2.3713
86.325 -2.382
86.35 -2.3752
86.375 -2.3616
86.4 -2.3533
86.425 -2.3545
86.45 -2.3598
86.475 -2.3661
86.5 -2.3718
86.525 -2.3758
86.55 -2.3742
86.575 -2.3668
86.6 -2.3545
86.625 -2.342
86.65 -2.3312
86.675 -2.3151
86.7 -2.2938
86.725 -2.2749
86.75 -2.2625
86.775 -2.2553
86.8 -2.2507
86.825 -2.2459
86.85 -2.2417
86.875 -2.2352
86.9 -2.2226
86.925 -2.2057
86.95 -2.191
86.975 -2.1781
87 -2.1654
87.025 -2.1506
87.05 -2.1293
87.075 -2.0982
87.1 -2.0615
87.125 -2.0244
87.15 -1.989
87.175 -1.9541
87.2 -1.9206
87.225 -1.8904
87.25 -1.8631
87.275 -1.8392
87.3 -1.8187
87.325 -1.802
87.35 -1.7893
87.375 -1.7792
87.4 -1.7739
87.425 -1.7704
87.45 -1.7676
87.475 -1.7696
87.5 -1.7782
87.525 -1.7915
87.55 -1.8097
87.575 -1.8351
87.6 -1.8646
87.625 -1.895
87.65 -1.93
87.675 -1.9699
87.7 -2.015
87.725 -2.0654
87.75 -2.121
87.775 -2.1816
87.8 -2.2462
87.825 -2.315
87.85 -2.3805
87.875 -2.445
87.9 -2.5093
87.925 -2.5699
87.95 -2.6306
87.975 -2.6956
88 -2.7656
88.025 -2.8376
88.05 -2.9105
88.075 -2.9843
88.1 -3.0564
88.125 -3.1266
88.15 -3.1945
88.175 -3.2577
88.2 -3.313
88.225 -3.3583
88.25 -3.3927
88.275 -3.4179
88.3 -3.4364
88.325 -3.4506
88.35 -3.4634
88.375 -3.4772
88.4 -3.4922
88.425 -3.5058
88.45 -3.5146
88.475 -3.5201
88.5 -3.5266
88.525 -3.5353
88.55 -3.5484
88.575 -3.563
88.6 -3.5775
88.625 -3.5882
88.65 -3.588
88.675 -3.5728
88.7 -3.5424
88.725 -3.504
88.75 -3.4654
88.775 -3.4238
88.8 -3.3804
88.825 -3.335
88.85 -3.2914
88.875 -3.2512
88.9 -3.2181
88.925 -3.1976
88.95 -3.1911
88.975 -3.1933
89 -3.201
89.025 -3.214
89.05 -3.2284
89.075 -3.2381
89.1 -3.2395
89.125 -3.2326
89.15 -3.2205
89.175 -3.205
89.2 -3.1878
89.225 -3.171
89.25 -3.1584
89.275 -3.1513
89.3 -3.1477
89.325 -3.1449
89.35 -3.1466
89.375 -3.1533
89.4 -3.1666
89.425 -3.1808
89.45 -3.1905
89.475 -3.1962
89.5 -3.2008
89.525 -3.206
89.55 -3.2088
89.575 -3.2004
89.6 -3.178
89.625 -3.148
89.65 -3.1218
89.675 -3.1052
89.7 -3.0971
89.725 -3.0956
89.75 -3.0974
89.775 -3.101
89.8 -3.1068
89.825 -3.1125
89.85 -3.1209
89.875 -3.1328
89.9 -3.1472
89.925 -3.1619
89.95 -3.1733
89.975 -3.1833
90 -3.1954
90.025 -3.2094
90.05 -3.2251
90.075 -3.2426
90.1 -3.2573
90.125 -3.2517
90.15 -3.2222
90.175 -3.1823
90.2 -3.1433
90.225 -3.1021
90.25 -3.0586
90.275 -3.0196
90.3 -2.9903
90.325 -2.9766
90.35 -2.9766
90.375 -2.9885
90.4 -3.0113
90.425 -3.0442
90.45 -3.083
90.475 -3.1251
90.5 -3.171
90.525 -3.2191
90.55 -3.2638
90.575 -3.3043
90.6 -3.3364
90.625 -3.364
90.65 -3.3916
90.675 -3.4168
90.7 -3.4339
90.725 -3.4437
90.75 -3.4444
90.775 -3.4339
90.8 -3.4154
90.825 -3.3949
90.85 -3.3728
90.875 -3.3361
90.9 -3.2824
90.925 -3.218
90.95 -3.145
90.975 -3.0701
91 -2.994
91.025 -2.9143
91.05 -2.836
91.075 -2.7645
91.1 -2.7017
91.125 -2.649
91.15 -2.6066
91.175 -2.5744
91.2 -2.5531
91.225 -2.5419
91.25 -2.54
91.275 -2.5496
91.3 -2.5717
91.325 -2.6029
91.35 -2.6392
91.375 -2.6766
91.4 -2.7058
91.425 -2.724
91.45 -2.7388
91.475 -2.7582
91.5 -2.7841
91.525 -2.8136
91.55 -2.8431
91.575 -2.8716
91.6 -2.8962
91.625 -2.8958
91.65 -2.8562
91.675 -2.793
91.7 -2.7252
91.725 -2.6595
91.75 -2.5953
91.775 -2.5302
91.8 -2.4672
91.825 -2.4099
91.85 -2.3541
91.875 -2.2917
91.9 -2.2197
91.925 -2.1369
91.95 -2.0434
91.975 -1.9404
92 -1.8321
92.025 -1.7265
92.05 -1.6254
92.075 -1.5248
92.1 -1.4228
92.125 -1.3186
92.15 -1.2158
92.175 -1.1163
92.2 -1.0205
92.225 -0.9286
92.25 -0.8441
92.275 -0.7706
92.3 -0.7082
92.325 -0.6513
92.35 -0.5959
92.375 -0.5424
92.4 -0.4945
92.425 -0.4531
92.45 -0.418
92.475 -0.3835
92.5 -0.347
92.525 -0.3078
92.55 -0.2671
92.575 -0.2304
92.6 -0.2007
92.625 -0.1809
92.65 -0.1724
92.675 -0.1747
92.7 -0.1843
92.725 -0.1995
92.75 -0.2188
92.775 -0.2417
92.8 -0.2686
92.825 -0.2977
92.85 -0.329
92.875 -0.3631
92.9 -0.4003
92.925 -0.4439
92.95 -0.4957
92.975 -0.5574
93 -0.6278
93.025 -0.7046
93.05 -0.7861
93.075 -0.8639
93.1 -0.9324
93.125 -0.993
93.15 -1.0515
93.175 -1.1093
93.2 -1.1698
93.225 -1.2349
93.25 -1.2974
93.275 -1.3479
93.3 -1.3852
93.325 -1.4109
93.35 -1.4257
93.375 -1.4293
93.4 -1.4206
93.425 -1.4039
93.45 -1.3824
93.475 -1.359
93.5 -1.3442
93.525 -1.3408
93.55 -1.3462
93.575 -1.3644
93.6 -1.3958
93.625 -1.4364
93.65 -1.4786
93.675 -1.5223
93.7 -1.57
93.725 -1.6146
93.75 -1.6424
93.775 -1.657
93.8 -1.6685
93.825 -1.682
93.85 -1.6993
93.875 -1.7202
93.9 -1.7453
93.925 -1.7723
93.95 -1.8001
93.975 -1.8267
94 -1.8459
94.025 -1.8578
94.05 -1.8644
94.075 -1.8664
94.1 -1.8664
94.125 -1.8648
94.15 -1.8628
94.175 -1.8627
94.2 -1.8692
94.225 -1.8847
94.25 -1.9041
94.275 -1.9258
94.3 -1.9542
94.325 -1.9929
94.35 -2.0387
94.375 -2.089
94.4 -2.1413
94.425 -2.1921
94.45 -2.2375
94.475 -2.2707
94.5 -2.294
94.525 -2.3114
94.55 -2.3248
94.575 -2.341
94.6 -2.36
94.625 -2.3808
94.65 -2.4049
94.675 -2.4288
94.7 -2.4448
94.725 -2.4516
94.75 -2.4466
94.775 -2.4348
94.8 -2.4207
94.825 -2.4103
94.85 -2.403
94.875 -2.3992
94.9 -2.3937
94.925 -2.3832
94.95 -2.3647
94.975 -2.3422
95 -2.3149
95.025 -2.2734
95.05 -2.2202
95.075 -2.1632
95.1 -2.1102
95.125 -2.0625
95.15 -2.0192
95.175 -1.9819
95.2 -1.9515
95.225 -1.9254
95.25 -1.8975
95.275 -1.8662
95.3 -1.8342
95.325 -1.8027
95.35 -1.7732
95.375 -1.7471
95.4 -1.7259
95.425 -1.7095
95.45 -1.7005
95.475 -1.7
95.5 -1.7035
95.525 -1.7066
95.55 -1.7089
95.575 -1.7107
95.6 -1.7107
95.625 -1.7143
95.65 -1.7225
95.675 -1.7299
95.7 -1.7302
95.725 -1.7267
95.75 -1.722
95.775 -1.7189
95.8 -1.7225
95.825 -1.7362
95.85 -1.7563
95.875 -1.7805
95.9 -1.8064
95.925 -1.824
95.95 -1.8308
95.975 -1.8255
96 -1.8077
96.025 -1.7787
96.05 -1.7321
96.075 -1.6774
96.1 -1.6268
96.125 -1.5794
96.15 -1.5263
96.175 -1.4609
96.2 -1.3831
96.225 -1.2989
96.25 -1.2126
96.275 -1.1314
96.3 -1.0581
96.325 -0.9931
96.35 -0.9386
96.375 -0.8971
96.4 -0.8689
96.425 -0.849
96.45 -0.8334
96.475 -0.8227
96.5 -0.8127
96.525 -0.7962
96.55 -0.7717
96.575 -0.7417
96.6 -0.7099
96.625 -0.6802
96.65 -0.6569
96.675 -0.6413
96.7 -0.6318
96.725 -0.6282
96.75 -0.632
96.775 -0.6422
96.8 -0.6598
96.825 -0.6859
96.85 -0.7118
96.875 -0.7319
96.9 -0.7379
96.925 -0.7229
96.95 -0.6982
96.975 -0.6754
97 -0.661
97.025 -0.6551
97.05 -0.6523
97.075 -0.6535
97.1 -0.661
97.125 -0.6693
97.15 -0.6719
97.175 -0.6756
97.2 -0.6812
97.225 -0.6832
97.25 -0.6724
97.275 -0.6646
97.3 -0.67
97.325 -0.6871
97.35 -0.713
97.375 -0.7459
97.4 -0.7835
97.425 -0.818
97.45 -0.8419
97.475 -0.8644
97.5 -0.8894
97.525 -0.9141
97.55 -0.9373
97.575 -0.955
97.6 -0.9593
97.625 -0.9414
97.65 -0.9099
97.675 -0.8688
97.7 -0.8173
97.725 -0.7633
97.75 -0.7073
97.775 -0.6515
97.8 -0.5992
97.825 -0.5532
97.85 -0.5153
97.875 -0.485
97.9 -0.4635
97.925 -0.4538
97.95 -0.4529
97.975 -0.452
98 -0.4444
98.025 -0.4108
98.05 -0.3412
98.075 -0.2521
98.1 -0.1581
98.125 -0.0676
98.15 0.0202
98.175 0.1042
98.2 0.1831
98.225 0.2569
98.25 0.3297
98.275 0.4056
98.3 0.4899
98.325 0.5794
98.35 0.6702
98.375 0.7591
98.4 0.8457
98.425 0.9301
98.45 1.0101
98.475 1.087
98.5 1.1639
98.525 1.2407
98.55 1.317
98.575 1.3913
98.6 1.4627
98.625 1.532
98.65 1.5997
98.675 1.6653
98.7 1.7282
98.725 1.7873
98.75 1.8408
98.775 1.8892
98.8 1.9322
98.825 1.9692
98.85 1.9986
98.875 2.02
98.9 2.0332
98.925 2.0388
98.95 2.0375
98.975 2.0282
99 2.0098
99.025 1.9813
99.05 1.9436
99.075 1.8977
99.1 1.8461
99.125 1.7898
99.15 1.7303
99.175 1.6707
99.2 1.6188
99.225 1.5757
99.25 1.5333
99.275 1.4866
99.3 1.4332
99.325 1.3756
99.35 1.3152
99.375 1.2514
99.4 1.1824
99.425 1.1075
99.45 1.0257
99.475 0.9366
99.5 0.8392
99.525 0.7354
99.55 0.6252
99.575 0.5206
99.6 0.4264
99.625 0.3403
99.65 0.2658
99.675 0.2078
99.7 0.1639
99.725 0.1251
99.75 0.085
99.775 0.0411
99.8 -0.0083
99.825 -0.0647
99.85 -0.1244
99.875 -0.183
99.9 -0.2322
99.925 -0.2671
99.95 -0.2911
99.975 -0.3081
100 -0.3182
