# Supplementary material for: Uptake of N2O5 by aqueous aerosol unveiled using chemically accurate many-body potentials
Source: Nat Commun. 2022 Mar 10;13:1266. doi: 10.1038/s41467-022-28697-8 (PMC8913772; doi:10.1038/s41467-022-28697-8)
Supplement: Supplementary file 3 — Source Data [file 41467_2022_28697_MOESM3_ESM.zip › n2o5-uptake-data/Fig2/scattering/rep01run07/relcom_gds.dat]

0.025 12.0176
0.05 11.9777
0.075 11.9378
0.1 11.8978
0.125 11.8579
0.15 11.8179
0.175 11.7779
0.2 11.738
0.225 11.698
0.25 11.658
0.275 11.6179
0.3 11.5779
0.325 11.5378
0.35 11.4977
0.375 11.4576
0.4 11.4175
0.425 11.3774
0.45 11.3372
0.475 11.297
0.5 11.2568
0.525 11.2166
0.55 11.1763
0.575 11.1361
0.6 11.0958
0.625 11.0555
0.65 11.0152
0.675 10.9748
0.7 10.9344
0.725 10.894
0.75 10.8536
0.775 10.8132
0.8 10.7728
0.825 10.7323
0.85 10.6918
0.875 10.6513
0.9 10.6107
0.925 10.5702
0.95 10.5296
0.975 10.489
1 10.4484
1.025 10.4078
1.05 10.3671
1.075 10.3264
1.1 10.2857
1.125 10.2449
1.15 10.2042
1.175 10.1634
1.2 10.1225
1.225 10.0817
1.25 10.0408
1.275 9.9998
1.3 9.9589
1.325 9.9179
1.35 9.8768
1.375 9.8357
1.4 9.7946
1.425 9.7534
1.45 9.7122
1.475 9.6709
1.5 9.6296
1.525 9.5884
1.55 9.5471
1.575 9.5057
1.6 9.4644
1.625 9.4231
1.65 9.3817
1.675 9.3404
1.7 9.299
1.725 9.2576
1.75 9.2161
1.775 9.1746
1.8 9.1331
1.825 9.0915
1.85 9.0499
1.875 9.0083
1.9 8.9666
1.925 8.9248
1.95 8.883
1.975 8.8412
2 8.7993
2.025 8.7574
2.05 8.7154
2.075 8.6734
2.1 8.6314
2.125 8.5893
2.15 8.5471
2.175 8.505
2.2 8.4627
2.225 8.4204
2.25 8.378
2.275 8.3356
2.3 8.293
2.325 8.2503
2.35 8.2075
2.375 8.1644
2.4 8.1211
2.425 8.0778
2.45 8.0342
2.475 7.9905
2.5 7.9465
2.525 7.9025
2.55 7.8582
2.575 7.8136
2.6 7.7687
2.625 7.7236
2.65 7.6782
2.675 7.6326
2.7 7.5867
2.725 7.5407
2.75 7.4944
2.775 7.448
2.8 7.4013
2.825 7.3545
2.85 7.3073
2.875 7.2598
2.9 7.2121
2.925 7.1641
2.95 7.1158
2.975 7.067
3 7.0177
3.025 6.968
3.05 6.9178
3.075 6.8669
3.1 6.8149
3.125 6.762
3.15 6.7086
3.175 6.6546
3.2 6.6002
3.225 6.5451
3.25 6.4891
3.275 6.4324
3.3 6.3752
3.325 6.3176
3.35 6.2598
3.375 6.2016
3.4 6.1433
3.425 6.0846
3.45 6.0258
3.475 5.9666
3.5 5.9068
3.525 5.8464
3.55 5.7851
3.575 5.723
3.6 5.6603
3.625 5.5968
3.65 5.5326
3.675 5.4676
3.7 5.4019
3.725 5.3358
3.75 5.2694
3.775 5.2023
3.8 5.1344
3.825 5.0656
3.85 4.9962
3.875 4.926
3.9 4.8549
3.925 4.783
3.95 4.7103
3.975 4.6364
4 4.5614
4.025 4.4855
4.05 4.4082
4.075 4.3295
4.1 4.249
4.125 4.1665
4.15 4.0812
4.175 3.9931
4.2 3.9019
4.225 3.807
4.25 3.7084
4.275 3.6061
4.3 3.5002
4.325 3.3921
4.35 3.2818
4.375 3.1705
4.4 3.0594
4.425 2.9484
4.45 2.8371
4.475 2.7251
4.5 2.6121
4.525 2.5008
4.55 2.3972
4.575 2.3113
4.6 2.2508
4.625 2.2208
4.65 2.2078
4.675 2.1993
4.7 2.1901
4.725 2.1794
4.75 2.1675
4.775 2.1555
4.8 2.1429
4.825 2.1283
4.85 2.111
4.875 2.0919
4.9 2.0724
4.925 2.0504
4.95 2.023
4.975 1.9908
5 1.9554
5.025 1.9251
5.05 1.9129
5.075 1.9325
5.1 1.9777
5.125 2.0359
5.15 2.0999
5.175 2.1596
5.2 2.2139
5.225 2.2626
5.25 2.3047
5.275 2.3391
5.3 2.3677
5.325 2.3939
5.35 2.4176
5.375 2.4381
5.4 2.4526
5.425 2.4615
5.45 2.4676
5.475 2.4766
5.5 2.4978
5.525 2.5381
5.55 2.5954
5.575 2.6579
5.6 2.7185
5.625 2.773
5.65 2.8239
5.675 2.8693
5.7 2.9071
5.725 2.9471
5.75 2.9986
5.775 3.0554
5.8 3.1099
5.825 3.1579
5.85 3.1993
5.875 3.2336
5.9 3.2603
5.925 3.2804
5.95 3.294
5.975 3.3012
6 3.3024
6.025 3.2977
6.05 3.2877
6.075 3.2733
6.1 3.2549
6.125 3.2331
6.15 3.2076
6.175 3.1778
6.2 3.1442
6.225 3.1066
6.25 3.0643
6.275 3.0175
6.3 2.9662
6.325 2.9108
6.35 2.8529
6.375 2.7932
6.4 2.7334
6.425 2.6799
6.45 2.6385
6.475 2.6088
6.5 2.5874
6.525 2.5682
6.55 2.5482
6.575 2.5255
6.6 2.4976
6.625 2.4636
6.65 2.4224
6.675 2.3738
6.7 2.3186
6.725 2.2583
6.75 2.1965
6.775 2.1359
6.8 2.0738
6.825 2.0095
6.85 1.9439
6.875 1.8798
6.9 1.8211
6.925 1.7813
6.95 1.7752
6.975 1.8096
7 1.8672
7.025 1.9279
7.05 1.9843
7.075 2.0345
7.1 2.077
7.125 2.1115
7.15 2.1383
7.175 2.1578
7.2 2.1659
7.225 2.165
7.25 2.1652
7.275 2.1733
7.3 2.1871
7.325 2.2007
7.35 2.2121
7.375 2.2228
7.4 2.2295
7.425 2.2291
7.45 2.2214
7.475 2.2069
7.5 2.1844
7.525 2.1557
7.55 2.1265
7.575 2.0963
7.6 2.066
7.625 2.0342
7.65 2.0046
7.675 1.9824
7.7 1.9748
7.725 1.9855
7.75 1.9991
7.775 2.0073
7.8 2.0079
7.825 2.0037
7.85 1.9932
7.875 1.9805
7.9 1.9676
7.925 1.9524
7.95 1.9332
7.975 1.9095
8 1.88
8.025 1.8428
8.05 1.7978
8.075 1.7459
8.1 1.6917
8.125 1.6416
8.15 1.5981
8.175 1.5607
8.2 1.5309
8.225 1.503
8.25 1.4729
8.275 1.4429
8.3 1.4133
8.325 1.3806
8.35 1.3468
8.375 1.3182
8.4 1.3001
8.425 1.2982
8.45 1.3135
8.475 1.3364
8.5 1.363
8.525 1.3905
8.55 1.414
8.575 1.4323
8.6 1.4448
8.625 1.4511
8.65 1.4498
8.675 1.4429
8.7 1.4306
8.725 1.4115
8.75 1.3834
8.775 1.3484
8.8 1.3076
8.825 1.2592
8.85 1.2013
8.875 1.1345
8.9 1.0611
8.925 0.9821
8.95 0.8979
8.975 0.8102
9 0.7301
9.025 0.6746
9.05 0.6487
9.075 0.6409
9.1 0.6389
9.125 0.6353
9.15 0.6257
9.175 0.6097
9.2 0.5874
9.225 0.5586
9.25 0.5241
9.275 0.4844
9.3 0.4415
9.325 0.3963
9.35 0.3523
9.375 0.3139
9.4 0.284
9.425 0.2661
9.45 0.2572
9.475 0.258
9.5 0.2705
9.525 0.2895
9.55 0.3099
9.575 0.3305
9.6 0.3515
9.625 0.3767
9.65 0.4112
9.675 0.4526
9.7 0.4975
9.725 0.5441
9.75 0.589
9.775 0.6275
9.8 0.657
9.825 0.6805
9.85 0.7039
9.875 0.7309
9.9 0.7633
9.925 0.8006
9.95 0.8414
9.975 0.8819
10 0.9203
10.025 0.9571
10.05 0.9937
10.075 1.0304
10.1 1.0668
10.125 1.1038
10.15 1.1393
10.175 1.1738
10.2 1.2107
10.225 1.2508
10.25 1.2899
10.275 1.3244
10.3 1.3519
10.325 1.3708
10.35 1.3817
10.375 1.386
10.4 1.3855
10.425 1.3829
10.45 1.3805
10.475 1.3805
10.5 1.3797
10.525 1.3758
10.55 1.3674
10.575 1.3497
10.6 1.3211
10.625 1.285
10.65 1.2414
10.675 1.1898
10.7 1.1309
10.725 1.0644
10.75 0.9927
10.775 0.9216
10.8 0.856
10.825 0.7978
10.85 0.7531
10.875 0.719
10.9 0.6883
10.925 0.657
10.95 0.6226
10.975 0.589
11 0.5585
11.025 0.5287
11.05 0.4963
11.075 0.4626
11.1 0.432
11.125 0.4047
11.15 0.3829
11.175 0.369
11.2 0.3646
11.225 0.3663
11.25 0.3707
11.275 0.3761
11.3 0.3869
11.325 0.4053
11.35 0.4353
11.375 0.4731
11.4 0.5146
11.425 0.5581
11.45 0.6028
11.475 0.6464
11.5 0.6907
11.525 0.7359
11.55 0.7791
11.575 0.8204
11.6 0.8596
11.625 0.8969
11.65 0.9314
11.675 0.9626
11.7 0.9875
11.725 1.0087
11.75 1.0266
11.775 1.0368
11.8 1.0411
11.825 1.0399
11.85 1.032
11.875 1.0184
11.9 0.9971
11.925 0.9696
11.95 0.94
11.975 0.9051
12 0.863
12.025 0.8145
12.05 0.7666
12.075 0.7302
12.1 0.7103
12.125 0.7049
12.15 0.7094
12.175 0.7183
12.2 0.7289
12.225 0.7383
12.25 0.7451
12.275 0.7492
12.3 0.7512
12.325 0.7527
12.35 0.7547
12.375 0.7594
12.4 0.7705
12.425 0.7871
12.45 0.8098
12.475 0.8434
12.5 0.887
12.525 0.9317
12.55 0.9714
12.575 1.0066
12.6 1.0397
12.625 1.0696
12.65 1.0976
12.675 1.1238
12.7 1.1486
12.725 1.1671
12.75 1.1791
12.775 1.1883
12.8 1.1942
12.825 1.1995
12.85 1.2057
12.875 1.2112
12.9 1.2185
12.925 1.2292
12.95 1.2475
12.975 1.2697
13 1.2888
13.025 1.3024
13.05 1.308
13.075 1.3057
13.1 1.2976
13.125 1.2856
13.15 1.2675
13.175 1.2426
13.2 1.2112
13.225 1.1776
13.25 1.1431
13.275 1.1124
13.3 1.0885
13.325 1.0654
13.35 1.0383
13.375 1.0041
13.4 0.9619
13.425 0.9154
13.45 0.865
13.475 0.81
13.5 0.7497
13.525 0.6874
13.55 0.6241
13.575 0.5583
13.6 0.4889
13.625 0.4201
13.65 0.3536
13.675 0.2962
13.7 0.2431
13.725 0.1886
13.75 0.1329
13.775 0.0783
13.8 0.0288
13.825 -0.011
13.85 -0.045
13.875 -0.0797
13.9 -0.1218
13.925 -0.1693
13.95 -0.2167
13.975 -0.2558
14 -0.284
14.025 -0.3022
14.05 -0.3101
14.075 -0.3112
14.1 -0.3078
14.125 -0.2935
14.15 -0.2664
14.175 -0.2381
14.2 -0.2157
14.225 -0.1933
14.25 -0.1646
14.275 -0.1285
14.3 -0.0884
14.325 -0.0474
14.35 -0.0067
14.375 0.0332
14.4 0.0741
14.425 0.1138
14.45 0.1498
14.475 0.1786
14.5 0.2026
14.525 0.2205
14.55 0.2315
14.575 0.2378
14.6 0.244
14.625 0.255
14.65 0.2762
14.675 0.3071
14.7 0.3406
14.725 0.3716
14.75 0.3957
14.775 0.414
14.8 0.4312
14.825 0.4516
14.85 0.4813
14.875 0.5207
14.9 0.5625
14.925 0.599
14.95 0.6322
14.975 0.6635
15 0.6907
15.025 0.7129
15.05 0.73
15.075 0.7418
15.1 0.7471
15.125 0.7493
15.15 0.7511
15.175 0.7504
15.2 0.7445
15.225 0.7356
15.25 0.7281
15.275 0.7264
15.3 0.7294
15.325 0.732
15.35 0.7348
15.375 0.7399
15.4 0.7459
15.425 0.7599
15.45 0.7834
15.475 0.8122
15.5 0.8516
15.525 0.899
15.55 0.9547
15.575 1.0108
15.6 1.0636
15.625 1.1126
15.65 1.1573
15.675 1.2002
15.7 1.2418
15.725 1.2833
15.75 1.3265
15.775 1.3658
15.8 1.3977
15.825 1.4259
15.85 1.4488
15.875 1.4707
15.9 1.4889
15.925 1.502
15.95 1.5105
15.975 1.5133
16 1.5095
16.025 1.4956
16.05 1.4716
16.075 1.4409
16.1 1.4079
16.125 1.3742
16.15 1.3436
16.175 1.318
16.2 1.2936
16.225 1.266
16.25 1.2331
16.275 1.1965
16.3 1.1549
16.325 1.1097
16.35 1.0649
16.375 1.0222
16.4 0.9854
16.425 0.9561
16.45 0.9305
16.475 0.9044
16.5 0.8755
16.525 0.8438
16.55 0.8081
16.575 0.7665
16.6 0.7202
16.625 0.678
16.65 0.6491
16.675 0.6339
16.7 0.626
16.725 0.623
16.75 0.6189
16.775 0.6112
16.8 0.5993
16.825 0.586
16.85 0.5714
16.875 0.5541
16.9 0.5344
16.925 0.5147
16.95 0.5015
16.975 0.4993
17 0.5111
17.025 0.5336
17.05 0.5633
17.075 0.5945
17.1 0.6229
17.125 0.6518
17.15 0.6824
17.175 0.7133
17.2 0.7488
17.225 0.7835
17.25 0.8135
17.275 0.8383
17.3 0.8587
17.325 0.8817
17.35 0.9062
17.375 0.9253
17.4 0.9375
17.425 0.9433
17.45 0.943
17.475 0.9364
17.5 0.9253
17.525 0.9133
17.55 0.9066
17.575 0.912
17.6 0.932
17.625 0.9612
17.65 0.9922
17.675 1.0208
17.7 1.0429
17.725 1.0555
17.75 1.058
17.775 1.0485
17.8 1.0277
17.825 0.9983
17.85 0.9638
17.875 0.94
17.9 0.9308
17.925 0.9301
17.95 0.9362
17.975 0.9511
18 0.9659
18.025 0.9734
18.05 0.9793
18.075 0.9918
18.1 1.0157
18.125 1.0495
18.15 1.0962
18.175 1.1545
18.2 1.219
18.225 1.2812
18.25 1.3372
18.275 1.3832
18.3 1.4195
18.325 1.4491
18.35 1.4739
18.375 1.4942
18.4 1.5134
18.425 1.5337
18.45 1.553
18.475 1.5697
18.5 1.5803
18.525 1.5861
18.55 1.5859
18.575 1.5778
18.6 1.5616
18.625 1.5396
18.65 1.5137
18.675 1.4797
18.7 1.4388
18.725 1.3937
18.75 1.3456
18.775 1.3035
18.8 1.2703
18.825 1.239
18.85 1.212
18.875 1.1947
18.9 1.1869
18.925 1.19
18.95 1.2031
18.975 1.2234
19 1.2491
19.025 1.2795
19.05 1.3123
19.075 1.3462
19.1 1.3796
19.125 1.4117
19.15 1.441
19.175 1.4672
19.2 1.4957
19.225 1.5314
19.25 1.5715
19.275 1.61
19.3 1.6434
19.325 1.6727
19.35 1.6985
19.375 1.7235
19.4 1.7479
19.425 1.7759
19.45 1.8074
19.475 1.8406
19.5 1.8737
19.525 1.9055
19.55 1.9342
19.575 1.9568
19.6 1.9753
19.625 1.9906
19.65 2.002
19.675 2.0117
19.7 2.0233
19.725 2.0371
19.75 2.0547
19.775 2.0739
19.8 2.0891
19.825 2.0974
19.85 2.0994
19.875 2.0984
19.9 2.0968
19.925 2.0974
19.95 2.1031
19.975 2.1132
20 2.1268
20.025 2.1385
20.05 2.1452
20.075 2.1467
20.1 2.1453
20.125 2.1425
20.15 2.1392
20.175 2.1347
20.2 2.1268
20.225 2.1135
20.25 2.0962
20.275 2.0768
20.3 2.0573
20.325 2.0394
20.35 2.02
20.375 1.9957
20.4 1.9661
20.425 1.9304
20.45 1.8888
20.475 1.843
20.5 1.7927
20.525 1.7372
20.55 1.6782
20.575 1.6172
20.6 1.5561
20.625 1.4969
20.65 1.4388
20.675 1.3794
20.7 1.3181
20.725 1.2564
20.75 1.1941
20.775 1.1316
20.8 1.0719
20.825 1.0213
20.85 0.9814
20.875 0.9454
20.9 0.918
20.925 0.9041
20.95 0.9016
20.975 0.9012
21 0.9011
21.025 0.9026
21.05 0.91
21.075 0.9297
21.1 0.9623
21.125 0.9973
21.15 1.033
21.175 1.0728
21.2 1.1199
21.225 1.1716
21.25 1.2227
21.275 1.2705
21.3 1.3178
21.325 1.3662
21.35 1.4176
21.375 1.473
21.4 1.528
21.425 1.5791
21.45 1.6246
21.475 1.6648
21.5 1.6994
21.525 1.7307
21.55 1.7645
21.575 1.803
21.6 1.8451
21.625 1.8898
21.65 1.9373
21.675 1.9883
21.7 2.043
21.725 2.1015
21.75 2.1612
21.775 2.2178
21.8 2.2698
21.825 2.3156
21.85 2.353
21.875 2.3812
21.9 2.3995
21.925 2.4083
21.95 2.4091
21.975 2.403
22 2.3909
22.025 2.3726
22.05 2.3477
22.075 2.3168
22.1 2.2798
22.125 2.236
22.15 2.1858
22.175 2.1289
22.2 2.0664
22.225 1.9989
22.25 1.9262
22.275 1.8499
22.3 1.7748
22.325 1.7082
22.35 1.6445
22.375 1.5758
22.4 1.5031
22.425 1.4245
22.45 1.3405
22.475 1.2513
22.5 1.1583
22.525 1.0623
22.55 0.9672
22.575 0.8768
22.6 0.7977
22.625 0.7302
22.65 0.6718
22.675 0.619
22.7 0.5683
22.725 0.522
22.75 0.4922
22.775 0.476
22.8 0.4701
22.825 0.4679
22.85 0.466
22.875 0.4623
22.9 0.4572
22.925 0.4512
22.95 0.4533
22.975 0.4615
23 0.4669
23.025 0.4654
23.05 0.4582
23.075 0.4451
23.1 0.4274
23.125 0.4125
23.15 0.4072
23.175 0.4137
23.2 0.431
23.225 0.4518
23.25 0.4729
23.275 0.4913
23.3 0.509
23.325 0.5313
23.35 0.5604
23.375 0.5928
23.4 0.6303
23.425 0.671
23.45 0.7115
23.475 0.7524
23.5 0.7917
23.525 0.8281
23.55 0.8654
23.575 0.9047
23.6 0.9447
23.625 0.9839
23.65 1.0196
23.675 1.0547
23.7 1.0934
23.725 1.135
23.75 1.1775
23.775 1.2126
23.8 1.2338
23.825 1.2376
23.85 1.2235
23.875 1.1995
23.9 1.1729
23.925 1.1453
23.95 1.119
23.975 1.0963
24 1.0813
24.025 1.0756
24.05 1.0833
24.075 1.1001
24.1 1.1256
24.125 1.1597
24.15 1.2003
24.175 1.2456
24.2 1.2957
24.225 1.347
24.25 1.395
24.275 1.4374
24.3 1.4728
24.325 1.5015
24.35 1.5227
24.375 1.537
24.4 1.5442
24.425 1.5439
24.45 1.5375
24.475 1.5294
24.5 1.5235
24.525 1.5205
24.55 1.5202
24.575 1.5204
24.6 1.5243
24.625 1.5413
24.65 1.5743
24.675 1.6143
24.7 1.6543
24.725 1.6923
24.75 1.7272
24.775 1.7586
24.8 1.7873
24.825 1.8159
24.85 1.846
24.875 1.8744
24.9 1.8981
24.925 1.9168
24.95 1.9301
24.975 1.9398
25 1.9477
25.025 1.9554
25.05 1.9608
25.075 1.9626
25.1 1.9651
25.125 1.9683
25.15 1.967
25.175 1.959
25.2 1.944
25.225 1.9212
25.25 1.891
25.275 1.854
25.3 1.8102
25.325 1.758
25.35 1.6982
25.375 1.6333
25.4 1.5657
25.425 1.499
25.45 1.4318
25.475 1.3631
25.5 1.2934
25.525 1.2213
25.55 1.1476
25.575 1.0733
25.6 0.9994
25.625 0.9241
25.65 0.8469
25.675 0.7672
25.7 0.6852
25.725 0.6067
25.75 0.54
25.775 0.486
25.8 0.4382
25.825 0.3919
25.85 0.3428
25.875 0.2887
25.9 0.2323
25.925 0.1736
25.95 0.1123
25.975 0.0494
26 -0.0104
26.025 -0.0591
26.05 -0.086
26.075 -0.0904
26.1 -0.0795
26.125 -0.0558
26.15 -0.0207
26.175 0.0253
26.2 0.0907
26.225 0.1732
26.25 0.2624
26.275 0.3483
26.3 0.4277
26.325 0.5022
26.35 0.5706
26.375 0.6333
26.4 0.6869
26.425 0.7311
26.45 0.7654
26.475 0.7888
26.5 0.8009
26.525 0.7999
26.55 0.79
26.575 0.7744
26.6 0.7574
26.625 0.7418
26.65 0.7275
26.675 0.7143
26.7 0.707
26.725 0.7082
26.75 0.7192
26.775 0.7433
26.8 0.7856
26.825 0.8418
26.85 0.9004
26.875 0.9596
26.9 1.0224
26.925 1.0957
26.95 1.1837
26.975 1.2798
27 1.3789
27.025 1.4772
27.05 1.5689
27.075 1.652
27.1 1.7253
27.125 1.7874
27.15 1.838
27.175 1.8774
27.2 1.9049
27.225 1.9213
27.25 1.9272
27.275 1.9209
27.3 1.9039
27.325 1.8781
27.35 1.8449
27.375 1.8089
27.4 1.7756
27.425 1.751
27.45 1.7362
27.475 1.7285
27.5 1.7276
27.525 1.7298
27.55 1.7325
27.575 1.7332
27.6 1.7296
27.625 1.7204
27.65 1.7118
27.675 1.7068
27.7 1.7027
27.725 1.6973
27.75 1.69
27.775 1.683
27.8 1.6799
27.825 1.6816
27.85 1.6851
27.875 1.6903
27.9 1.6948
27.925 1.6968
27.95 1.6974
27.975 1.6964
28 1.6962
28.025 1.6919
28.05 1.6831
28.075 1.676
28.1 1.6796
28.125 1.6909
28.15 1.7054
28.175 1.7226
28.2 1.7386
28.225 1.7534
28.25 1.7665
28.275 1.783
28.3 1.8062
28.325 1.8359
28.35 1.8707
28.375 1.908
28.4 1.9489
28.425 1.9872
28.45 2.0204
28.475 2.0485
28.5 2.0714
28.525 2.0887
28.55 2.1041
28.575 2.1144
28.6 2.1198
28.625 2.1219
28.65 2.126
28.675 2.1377
28.7 2.1569
28.725 2.1758
28.75 2.1937
28.775 2.2112
28.8 2.2263
28.825 2.2341
28.85 2.2355
28.875 2.2397
28.9 2.2581
28.925 2.2789
28.95 2.2907
28.975 2.2933
29 2.2894
29.025 2.2801
29.05 2.2701
29.075 2.2582
29.1 2.2438
29.125 2.2303
29.15 2.2212
29.175 2.2161
29.2 2.2171
29.225 2.2273
29.25 2.2376
29.275 2.2371
29.3 2.2248
29.325 2.2022
29.35 2.1744
29.375 2.142
29.4 2.1052
29.425 2.0639
29.45 2.0207
29.475 1.9824
29.5 1.9569
29.525 1.9471
29.55 1.9506
29.575 1.9694
29.6 2.0044
29.625 2.0457
29.65 2.0852
29.675 2.1205
29.7 2.152
29.725 2.1821
29.75 2.2086
29.775 2.2326
29.8 2.2503
29.825 2.2609
29.85 2.2648
29.875 2.2639
29.9 2.2603
29.925 2.253
29.95 2.2407
29.975 2.2226
30 2.1983
30.025 2.1672
30.05 2.1317
30.075 2.1089
30.1 2.1187
30.125 2.1507
30.15 2.1952
30.175 2.2406
30.2 2.2837
30.225 2.3228
30.25 2.3544
30.275 2.3788
30.3 2.3975
30.325 2.4175
30.35 2.4504
30.375 2.4953
30.4 2.5445
30.425 2.5927
30.45 2.6378
30.475 2.6819
30.5 2.7293
30.525 2.7797
30.55 2.83
30.575 2.8783
30.6 2.9234
30.625 2.964
30.65 2.9995
30.675 3.0292
30.7 3.0532
30.725 3.0724
30.75 3.086
30.775 3.0942
30.8 3.0974
30.825 3.0962
30.85 3.0906
30.875 3.0798
30.9 3.0638
30.925 3.0414
30.95 3.012
30.975 2.9761
31 2.9335
31.025 2.8851
31.05 2.8315
31.075 2.7741
31.1 2.7164
31.125 2.6635
31.15 2.621
31.175 2.5926
31.2 2.5781
31.225 2.5756
31.25 2.5724
31.275 2.5646
31.3 2.549
31.325 2.5245
31.35 2.4913
31.375 2.46
31.4 2.443
31.425 2.4324
31.45 2.4201
31.475 2.4027
31.5 2.3801
31.525 2.3488
31.55 2.3094
31.575 2.2644
31.6 2.2192
31.625 2.1825
31.65 2.161
31.675 2.1589
31.7 2.1755
31.725 2.2038
31.75 2.233
31.775 2.2618
31.8 2.2919
31.825 2.3201
31.85 2.3465
31.875 2.3718
31.9 2.3993
31.925 2.4289
31.95 2.4569
31.975 2.4797
32 2.4983
32.025 2.5176
32.05 2.5357
32.075 2.5524
32.1 2.5731
32.125 2.6042
32.15 2.6461
32.175 2.695
32.2 2.7467
32.225 2.7969
32.25 2.8437
32.275 2.8858
32.3 2.9219
32.325 2.9504
32.35 2.9684
32.375 2.9764
32.4 2.9753
32.425 2.9697
32.45 2.9728
32.475 3.0013
32.5 3.0513
32.525 3.1134
32.55 3.178
32.575 3.2427
32.6 3.3057
32.625 3.3646
32.65 3.4146
32.675 3.4576
32.7 3.4961
32.725 3.527
32.75 3.5501
32.775 3.5657
32.8 3.5742
32.825 3.575
32.85 3.5699
32.875 3.5581
32.9 3.5413
32.925 3.524
32.95 3.5192
32.975 3.5353
33 3.5651
33.025 3.5952
33.05 3.6229
33.075 3.6487
33.1 3.6737
33.125 3.7009
33.15 3.729
33.175 3.7607
33.2 3.7933
33.225 3.8232
33.25 3.8487
33.275 3.8696
33.3 3.885
33.325 3.8948
33.35 3.8998
33.375 3.8993
33.4 3.8931
33.425 3.8822
33.45 3.866
33.475 3.8447
33.5 3.818
33.525 3.7858
33.55 3.7479
33.575 3.7036
33.6 3.6532
33.625 3.5966
33.65 3.5339
33.675 3.4677
33.7 3.4033
33.725 3.3515
33.75 3.3074
33.775 3.2645
33.8 3.22
33.825 3.1713
33.85 3.1162
33.875 3.0562
33.9 2.99
33.925 2.9172
33.95 2.8409
33.975 2.7607
34 2.6757
34.025 2.5856
34.05 2.491
34.075 2.3976
34.1 2.3107
34.125 2.233
34.15 2.1702
34.175 2.1197
34.2 2.0719
34.225 2.0254
34.25 1.9812
34.275 1.9426
34.3 1.9124
34.325 1.8902
34.35 1.8713
34.375 1.8522
34.4 1.8345
34.425 1.8162
34.45 1.7938
34.475 1.7712
34.5 1.7506
34.525 1.7332
34.55 1.7174
34.575 1.7055
34.6 1.6963
34.625 1.6902
34.65 1.687
34.675 1.6855
34.7 1.6865
34.725 1.689
34.75 1.6939
34.775 1.6969
34.8 1.6938
34.825 1.6893
34.85 1.6842
34.875 1.6838
34.9 1.6878
34.925 1.6909
34.95 1.6904
34.975 1.6846
35 1.6734
35.025 1.657
35.05 1.6391
35.075 1.6301
35.1 1.6334
35.125 1.6446
35.15 1.6605
35.175 1.6757
35.2 1.6873
35.225 1.6952
35.25 1.6976
35.275 1.6935
35.3 1.6878
35.325 1.6878
35.35 1.6942
35.375 1.7094
35.4 1.7353
35.425 1.7603
35.45 1.7775
35.475 1.7825
35.5 1.7767
35.525 1.7651
35.55 1.7502
35.575 1.7375
35.6 1.7377
35.625 1.7475
35.65 1.7581
35.675 1.7684
35.7 1.7796
35.725 1.8037
35.75 1.8471
35.775 1.8971
35.8 1.942
35.825 1.9766
35.85 2.004
35.875 2.0323
35.9 2.0663
35.925 2.11
35.95 2.1677
35.975 2.236
36 2.304
36.025 2.3641
36.05 2.4148
36.075 2.4576
36.1 2.4944
36.125 2.5247
36.15 2.5469
36.175 2.5608
36.2 2.5649
36.225 2.5617
36.25 2.5523
36.275 2.535
36.3 2.5095
36.325 2.4903
36.35 2.4844
36.375 2.478
36.4 2.4701
36.425 2.4626
36.45 2.455
36.475 2.4468
36.5 2.4381
36.525 2.425
36.55 2.4033
36.575 2.3729
36.6 2.3357
36.625 2.2941
36.65 2.257
36.675 2.2342
36.7 2.2196
36.725 2.211
36.75 2.2062
36.775 2.2057
36.8 2.2023
36.825 2.1926
36.85 2.1708
36.875 2.1395
36.9 2.0994
36.925 2.0472
36.95 1.983
36.975 1.9103
37 1.8315
37.025 1.7499
37.05 1.6672
37.075 1.5857
37.1 1.5051
37.125 1.4274
37.15 1.3524
37.175 1.278
37.2 1.2043
37.225 1.147
37.25 1.1028
37.275 1.0654
37.3 1.0321
37.325 0.997
37.35 0.9614
37.375 0.9264
37.4 0.8857
37.425 0.8371
37.45 0.7816
37.475 0.7221
37.5 0.6591
37.525 0.5912
37.55 0.5186
37.575 0.4501
37.6 0.3917
37.625 0.3487
37.65 0.3222
37.675 0.3162
37.7 0.3264
37.725 0.3522
37.75 0.3914
37.775 0.4368
37.8 0.4836
37.825 0.5266
37.85 0.5624
37.875 0.5914
37.9 0.6116
37.925 0.623
37.95 0.6305
37.975 0.6399
38 0.6542
38.025 0.6704
38.05 0.6827
38.075 0.6906
38.1 0.6955
38.125 0.6996
38.15 0.7025
38.175 0.7101
38.2 0.7242
38.225 0.7453
38.25 0.7707
38.275 0.8023
38.3 0.8413
38.325 0.8834
38.35 0.9236
38.375 0.9603
38.4 0.9911
38.425 1.0204
38.45 1.0523
38.475 1.0888
38.5 1.1265
38.525 1.1621
38.55 1.1916
38.575 1.2171
38.6 1.2398
38.625 1.2582
38.65 1.2754
38.675 1.2942
38.7 1.3156
38.725 1.3365
38.75 1.3551
38.775 1.3699
38.8 1.3792
38.825 1.3822
38.85 1.3772
38.875 1.3638
38.9 1.3448
38.925 1.3243
38.95 1.3026
38.975 1.2791
39 1.2589
39.025 1.2478
39.05 1.2489
39.075 1.2513
39.1 1.2449
39.125 1.2264
39.15 1.2029
39.175 1.1815
39.2 1.1674
39.225 1.168
39.25 1.1706
39.275 1.1676
39.3 1.1591
39.325 1.1437
39.35 1.1203
39.375 1.0911
39.4 1.0556
39.425 1.0161
39.45 0.9794
39.475 0.9468
39.5 0.9162
39.525 0.8861
39.55 0.8558
39.575 0.8265
39.6 0.7985
39.625 0.7832
39.65 0.7865
39.675 0.8124
39.7 0.8492
39.725 0.8851
39.75 0.9165
39.775 0.9408
39.8 0.9623
39.825 0.9836
39.85 1.0016
39.875 1.0163
39.9 1.0263
39.925 1.0266
39.95 1.0157
39.975 0.9949
40 0.967
40.025 0.9333
40.05 0.9028
40.075 0.8746
40.1 0.85
40.125 0.841
40.15 0.8442
40.175 0.8508
40.2 0.8518
40.225 0.8423
40.25 0.824
40.275 0.7981
40.3 0.7638
40.325 0.721
40.35 0.6689
40.375 0.6062
40.4 0.5325
40.425 0.4501
40.45 0.3664
40.475 0.2942
40.5 0.2488
40.525 0.2473
40.55 0.2731
40.575 0.3036
40.6 0.3315
40.625 0.3661
40.65 0.4032
40.675 0.4351
40.7 0.4604
40.725 0.482
40.75 0.4987
40.775 0.5115
40.8 0.5259
40.825 0.5437
40.85 0.5601
40.875 0.573
40.9 0.5813
40.925 0.5821
40.95 0.5791
40.975 0.5773
41 0.5804
41.025 0.5899
41.05 0.6037
41.075 0.6198
41.1 0.6398
41.125 0.6666
41.15 0.6994
41.175 0.7359
41.2 0.7695
41.225 0.7967
41.25 0.8156
41.275 0.8289
41.3 0.8391
41.325 0.8468
41.35 0.8543
41.375 0.8636
41.4 0.8765
41.425 0.8867
41.45 0.895
41.475 0.9101
41.5 0.9365
41.525 0.9707
41.55 1.0081
41.575 1.0528
41.6 1.1008
41.625 1.1512
41.65 1.2002
41.675 1.2478
41.7 1.2927
41.725 1.338
41.75 1.3837
41.775 1.4282
41.8 1.47
41.825 1.5082
41.85 1.5392
41.875 1.564
41.9 1.5808
41.925 1.5892
41.95 1.5896
41.975 1.5809
42 1.5655
42.025 1.5441
42.05 1.5238
42.075 1.5081
42.1 1.5004
42.125 1.4968
42.15 1.4898
42.175 1.4823
42.2 1.4764
42.225 1.4749
42.25 1.4772
42.275 1.4835
42.3 1.4988
42.325 1.5196
42.35 1.5418
42.375 1.5611
42.4 1.5748
42.425 1.5878
42.45 1.6037
42.475 1.6224
42.5 1.6427
42.525 1.6661
42.55 1.6933
42.575 1.7203
42.6 1.7422
42.625 1.754
42.65 1.756
42.675 1.7505
42.7 1.7455
42.725 1.7494
42.75 1.7635
42.775 1.784
42.8 1.8083
42.825 1.8319
42.85 1.8505
42.875 1.8623
42.9 1.8684
42.925 1.8714
42.95 1.8709
42.975 1.8649
43 1.8546
43.025 1.8402
43.05 1.8198
43.075 1.794
43.1 1.7638
43.125 1.7352
43.15 1.7154
43.175 1.7069
43.2 1.6992
43.225 1.6846
43.25 1.6634
43.275 1.6442
43.3 1.6341
43.325 1.6275
43.35 1.6179
43.375 1.6081
43.4 1.5974
43.425 1.5855
43.45 1.5714
43.475 1.5577
43.5 1.5424
43.525 1.5234
43.55 1.4995
43.575 1.4714
43.6 1.4375
43.625 1.3946
43.65 1.3418
43.675 1.282
43.7 1.2165
43.725 1.1459
43.75 1.0692
43.775 0.9866
43.8 0.9021
43.825 0.8307
43.85 0.7854
43.875 0.7698
43.9 0.7668
43.925 0.7671
43.95 0.7665
43.975 0.7604
44 0.7457
44.025 0.7228
44.05 0.6947
44.075 0.6616
44.1 0.6237
44.125 0.5833
44.15 0.5425
44.175 0.4995
44.2 0.4524
44.225 0.4
44.25 0.3416
44.275 0.2762
44.3 0.2025
44.325 0.1209
44.35 0.037
44.375 -0.0438
44.4 -0.1272
44.425 -0.2176
44.45 -0.3061
44.475 -0.3824
44.5 -0.4304
44.525 -0.4483
44.55 -0.4486
44.575 -0.4376
44.6 -0.421
44.625 -0.4016
44.65 -0.3815
44.675 -0.3616
44.7 -0.3477
44.725 -0.3377
44.75 -0.3318
44.775 -0.3255
44.8 -0.3214
44.825 -0.3239
44.85 -0.3287
44.875 -0.3328
44.9 -0.3339
44.925 -0.3343
44.95 -0.3361
44.975 -0.3423
45 -0.3496
45.025 -0.3503
45.05 -0.3433
45.075 -0.3293
45.1 -0.3095
45.125 -0.2818
45.15 -0.2463
45.175 -0.2037
45.2 -0.1559
45.225 -0.1038
45.25 -0.0444
45.275 0.0178
45.3 0.0774
45.325 0.1281
45.35 0.1669
45.375 0.1936
45.4 0.2099
45.425 0.2184
45.45 0.2172
45.475 0.2096
45.5 0.197
45.525 0.1786
45.55 0.1548
45.575 0.1258
45.6 0.0945
45.625 0.0602
45.65 0.0191
45.675 -0.0278
45.7 -0.0805
45.725 -0.1377
45.75 -0.1971
45.775 -0.2582
45.8 -0.3205
45.825 -0.3854
45.85 -0.4542
45.875 -0.5255
45.9 -0.5967
45.925 -0.6698
45.95 -0.7498
45.975 -0.8357
46 -0.9214
46.025 -0.9981
46.05 -1.0628
46.075 -1.1142
46.1 -1.1501
46.125 -1.1739
46.15 -1.1867
46.175 -1.1861
46.2 -1.1763
46.225 -1.1614
46.25 -1.1441
46.275 -1.1291
46.3 -1.1163
46.325 -1.103
46.35 -1.0884
46.375 -1.0693
46.4 -1.0425
46.425 -1.0106
46.45 -0.9777
46.475 -0.9462
46.5 -0.9178
46.525 -0.8936
46.55 -0.8735
46.575 -0.8553
46.6 -0.8333
46.625 -0.7929
46.65 -0.7398
46.675 -0.6821
46.7 -0.6264
46.725 -0.5747
46.75 -0.53
46.775 -0.4915
46.8 -0.459
46.825 -0.4276
46.85 -0.3897
46.875 -0.3424
46.9 -0.2829
46.925 -0.2144
46.95 -0.1447
46.975 -0.0772
47 -0.0134
47.025 0.0457
47.05 0.0998
47.075 0.1501
47.1 0.199
47.125 0.2459
47.15 0.2925
47.175 0.3387
47.2 0.3809
47.225 0.4191
47.25 0.4551
47.275 0.4895
47.3 0.5226
47.325 0.5552
47.35 0.5869
47.375 0.6164
47.4 0.6445
47.425 0.6724
47.45 0.7003
47.475 0.73
47.5 0.7617
47.525 0.7907
47.55 0.815
47.575 0.8337
47.6 0.8477
47.625 0.8556
47.65 0.8576
47.675 0.8551
47.7 0.8485
47.725 0.8397
47.75 0.8314
47.775 0.8212
47.8 0.8076
47.825 0.7911
47.85 0.775
47.875 0.7574
47.9 0.7403
47.925 0.724
47.95 0.7137
47.975 0.7095
48 0.7048
48.025 0.6963
48.05 0.6827
48.075 0.6621
48.1 0.6312
48.125 0.5867
48.15 0.5254
48.175 0.4515
48.2 0.371
48.225 0.2848
48.25 0.1956
48.275 0.1175
48.3 0.0438
48.325 -0.0296
48.35 -0.1045
48.375 -0.1789
48.4 -0.2482
48.425 -0.3041
48.45 -0.3431
48.475 -0.3736
48.5 -0.3994
48.525 -0.4254
48.55 -0.4534
48.575 -0.4809
48.6 -0.5073
48.625 -0.5366
48.65 -0.568
48.675 -0.6024
48.7 -0.638
48.725 -0.6762
48.75 -0.7185
48.775 -0.7641
48.8 -0.8095
48.825 -0.853
48.85 -0.8962
48.875 -0.941
48.9 -0.987
48.925 -1.0336
48.95 -1.076
48.975 -1.1127
49 -1.1464
49.025 -1.1779
49.05 -1.2037
49.075 -1.2196
49.1 -1.2231
49.125 -1.2192
49.15 -1.212
49.175 -1.1979
49.2 -1.1727
49.225 -1.147
49.25 -1.1229
49.275 -1.0984
49.3 -1.0706
49.325 -1.0371
49.35 -0.9998
49.375 -0.9587
49.4 -0.9137
49.425 -0.8666
49.45 -0.8167
49.475 -0.7618
49.5 -0.7035
49.525 -0.6453
49.55 -0.5886
49.575 -0.532
49.6 -0.4764
49.625 -0.4276
49.65 -0.3911
49.675 -0.3684
49.7 -0.3576
49.725 -0.3556
49.75 -0.3554
49.775 -0.3527
49.8 -0.3486
49.825 -0.3495
49.85 -0.3553
49.875 -0.3656
49.9 -0.3772
49.925 -0.3909
49.95 -0.412
49.975 -0.4355
50 -0.4545
50.025 -0.4633
50.05 -0.4676
50.075 -0.4739
50.1 -0.4815
50.125 -0.4859
50.15 -0.4876
50.175 -0.4891
50.2 -0.4899
50.225 -0.4956
50.25 -0.507
50.275 -0.5218
50.3 -0.5384
50.325 -0.5548
50.35 -0.5713
50.375 -0.5876
50.4 -0.6067
50.425 -0.6303
50.45 -0.6604
50.475 -0.7004
50.5 -0.7525
50.525 -0.8152
50.55 -0.8874
50.575 -0.9649
50.6 -1.0447
50.625 -1.1253
50.65 -1.2095
50.675 -1.2927
50.7 -1.3664
50.725 -1.4243
50.75 -1.4703
50.775 -1.5082
50.8 -1.5331
50.825 -1.5402
50.85 -1.5363
50.875 -1.5245
50.9 -1.5111
50.925 -1.5023
50.95 -1.4959
50.975 -1.4894
51 -1.4782
51.025 -1.465
51.05 -1.4542
51.075 -1.4486
51.1 -1.4513
51.125 -1.4586
51.15 -1.4642
51.175 -1.4639
51.2 -1.4579
51.225 -1.4421
51.25 -1.4135
51.275 -1.3794
51.3 -1.3441
51.325 -1.3071
51.35 -1.2653
51.375 -1.2182
51.4 -1.1646
51.425 -1.1097
51.45 -1.0593
51.475 -1.019
51.5 -0.9876
51.525 -0.9631
51.55 -0.9408
51.575 -0.9143
51.6 -0.8811
51.625 -0.844
51.65 -0.8089
51.675 -0.7771
51.7 -0.752
51.725 -0.7394
51.75 -0.7422
51.775 -0.7565
51.8 -0.7739
51.825 -0.7911
51.85 -0.8006
51.875 -0.7942
51.9 -0.7742
51.925 -0.746
51.95 -0.7199
51.975 -0.7005
52 -0.6794
52.025 -0.6463
52.05 -0.6077
52.075 -0.5756
52.1 -0.5544
52.125 -0.5433
52.15 -0.5383
52.175 -0.5332
52.2 -0.5164
52.225 -0.4881
52.25 -0.4632
52.275 -0.4498
52.3 -0.4481
52.325 -0.4543
52.35 -0.4621
52.375 -0.4644
52.4 -0.4561
52.425 -0.4458
52.45 -0.4393
52.475 -0.4362
52.5 -0.4371
52.525 -0.435
52.55 -0.4323
52.575 -0.4301
52.6 -0.4283
52.625 -0.4291
52.65 -0.4318
52.675 -0.4334
52.7 -0.431
52.725 -0.4276
52.75 -0.4257
52.775 -0.4249
52.8 -0.4257
52.825 -0.4274
52.85 -0.4297
52.875 -0.4298
52.9 -0.4295
52.925 -0.428
52.95 -0.4225
52.975 -0.4134
53 -0.3972
53.025 -0.3784
53.05 -0.3704
53.075 -0.3766
53.1 -0.3959
53.125 -0.4264
53.15 -0.4601
53.175 -0.4914
53.2 -0.5142
53.225 -0.5308
53.25 -0.5427
53.275 -0.5526
53.3 -0.5599
53.325 -0.5702
53.35 -0.5836
53.375 -0.5988
53.4 -0.6145
53.425 -0.6299
53.45 -0.645
53.475 -0.6595
53.5 -0.6718
53.525 -0.6822
53.55 -0.6923
53.575 -0.7032
53.6 -0.7171
53.625 -0.7345
53.65 -0.7529
53.675 -0.7657
53.7 -0.7719
53.725 -0.7704
53.75 -0.765
53.775 -0.7512
53.8 -0.7263
53.825 -0.691
53.85 -0.6513
53.875 -0.6133
53.9 -0.5761
53.925 -0.5337
53.95 -0.4842
53.975 -0.4311
54 -0.3767
54.025 -0.3229
54.05 -0.2743
54.075 -0.235
54.1 -0.2094
54.125 -0.1969
54.15 -0.1945
54.175 -0.1986
54.2 -0.2048
54.225 -0.215
54.25 -0.2315
54.275 -0.2522
54.3 -0.2729
54.325 -0.2896
54.35 -0.3037
54.375 -0.3209
54.4 -0.3433
54.425 -0.3707
54.45 -0.4061
54.475 -0.4496
54.5 -0.498
54.525 -0.5479
54.55 -0.5974
54.575 -0.6427
54.6 -0.6823
54.625 -0.7167
54.65 -0.7496
54.675 -0.787
54.7 -0.831
54.725 -0.8813
54.75 -0.939
54.775 -1.004
54.8 -1.0762
54.825 -1.1525
54.85 -1.2319
54.875 -1.3092
54.9 -1.3839
54.925 -1.4554
54.95 -1.524
54.975 -1.5894
55 -1.648
55.025 -1.6933
55.05 -1.7218
55.075 -1.7343
55.1 -1.7403
55.125 -1.736
55.15 -1.7179
55.175 -1.6945
55.2 -1.6681
55.225 -1.6374
55.25 -1.605
55.275 -1.5775
55.3 -1.5605
55.325 -1.553
55.35 -1.5505
55.375 -1.5445
55.4 -1.5254
55.425 -1.4996
55.45 -1.4728
55.475 -1.4488
55.5 -1.4258
55.525 -1.4033
55.55 -1.3816
55.575 -1.3574
55.6 -1.3326
55.625 -1.3077
55.65 -1.2907
55.675 -1.2991
55.7 -1.3284
55.725 -1.3658
55.75 -1.4021
55.775 -1.4262
55.8 -1.4306
55.825 -1.4161
55.85 -1.3923
55.875 -1.3644
55.9 -1.3381
55.925 -1.3155
55.95 -1.2933
55.975 -1.2694
56 -1.2389
56.025 -1.2013
56.05 -1.1626
56.075 -1.1263
56.1 -1.096
56.125 -1.0729
56.15 -1.0568
56.175 -1.0467
56.2 -1.0384
56.225 -1.0228
56.25 -1.0004
56.275 -0.974
56.3 -0.9435
56.325 -0.9032
56.35 -0.8493
56.375 -0.7842
56.4 -0.7121
56.425 -0.6403
56.45 -0.5686
56.475 -0.4999
56.5 -0.4345
56.525 -0.3713
56.55 -0.3049
56.575 -0.2344
56.6 -0.1635
56.625 -0.0958
56.65 -0.0347
56.675 0.0174
56.7 0.0609
56.725 0.0975
56.75 0.1278
56.775 0.1563
56.8 0.1889
56.825 0.2315
56.85 0.2841
56.875 0.3411
56.9 0.3947
56.925 0.4388
56.95 0.4731
56.975 0.4986
57 0.5184
57.025 0.5329
57.05 0.5431
57.075 0.5543
57.1 0.5667
57.125 0.5799
57.15 0.5944
57.175 0.6085
57.2 0.6193
57.225 0.6291
57.25 0.6401
57.275 0.6532
57.3 0.6668
57.325 0.6827
57.35 0.6993
57.375 0.7125
57.4 0.7219
57.425 0.7282
57.45 0.7307
57.475 0.728
57.5 0.7211
57.525 0.7097
57.55 0.6939
57.575 0.6732
57.6 0.6463
57.625 0.6113
57.65 0.5706
57.675 0.5241
57.7 0.4711
57.725 0.4107
57.75 0.3426
57.775 0.2653
57.8 0.1783
57.825 0.0835
57.85 -0.0166
57.875 -0.1184
57.9 -0.216
57.925 -0.3061
57.95 -0.3837
57.975 -0.4422
58 -0.4797
58.025 -0.5019
58.05 -0.5213
58.075 -0.5412
58.1 -0.5634
58.125 -0.588
58.15 -0.6144
58.175 -0.6369
58.2 -0.6487
58.225 -0.6503
58.25 -0.6489
58.275 -0.644
58.3 -0.6363
58.325 -0.6326
58.35 -0.6366
58.375 -0.649
58.4 -0.6713
58.425 -0.7025
58.45 -0.7402
58.475 -0.7846
58.5 -0.8321
58.525 -0.8814
58.55 -0.9299
58.575 -0.9719
58.6 -0.9988
58.625 -1.0036
58.65 -0.9952
58.675 -0.9905
58.7 -0.9925
58.725 -1.0014
58.75 -1.0195
58.775 -1.0471
58.8 -1.077
58.825 -1.1039
58.85 -1.1264
58.875 -1.1433
58.9 -1.1597
58.925 -1.179
58.95 -1.206
58.975 -1.235
59 -1.2575
59.025 -1.2664
59.05 -1.2651
59.075 -1.2578
59.1 -1.2433
59.125 -1.2192
59.15 -1.1885
59.175 -1.1559
59.2 -1.1226
59.225 -1.096
59.25 -1.0742
59.275 -1.0554
59.3 -1.0334
59.325 -1.0073
59.35 -0.9835
59.375 -0.9655
59.4 -0.953
59.425 -0.9423
59.45 -0.9355
59.475 -0.932
59.5 -0.9352
59.525 -0.9434
59.55 -0.9591
59.575 -0.9855
59.6 -1.0187
59.625 -1.0533
59.65 -1.0887
59.675 -1.1261
59.7 -1.1601
59.725 -1.1863
59.75 -1.2054
59.775 -1.2221
59.8 -1.2417
59.825 -1.2609
59.85 -1.2785
59.875 -1.2952
59.9 -1.3172
59.925 -1.3475
59.95 -1.3887
59.975 -1.4384
60 -1.4878
60.025 -1.532
60.05 -1.5739
60.075 -1.6101
60.1 -1.6382
60.125 -1.6505
60.15 -1.6387
60.175 -1.6027
60.2 -1.5527
60.225 -1.5
60.25 -1.4544
60.275 -1.4207
60.3 -1.398
60.325 -1.385
60.35 -1.3836
60.375 -1.3948
60.4 -1.4167
60.425 -1.4404
60.45 -1.4546
60.475 -1.4542
60.5 -1.4489
60.525 -1.442
60.55 -1.437
60.575 -1.4204
60.6 -1.3879
60.625 -1.3476
60.65 -1.306
60.675 -1.2649
60.7 -1.2226
60.725 -1.1801
60.75 -1.1353
60.775 -1.0894
60.8 -1.0395
60.825 -0.979
60.85 -0.9099
60.875 -0.8369
60.9 -0.7687
60.925 -0.7083
60.95 -0.658
60.975 -0.6204
61 -0.593
61.025 -0.5716
61.05 -0.551
61.075 -0.5295
61.1 -0.4991
61.125 -0.4653
61.15 -0.4322
61.175 -0.4034
61.2 -0.3793
61.225 -0.3592
61.25 -0.3426
61.275 -0.3299
61.3 -0.3214
61.325 -0.317
61.35 -0.3167
61.375 -0.3205
61.4 -0.3304
61.425 -0.3459
61.45 -0.3676
61.475 -0.3939
61.5 -0.4241
61.525 -0.4581
61.55 -0.4898
61.575 -0.5079
61.6 -0.5133
61.625 -0.5144
61.65 -0.5145
61.675 -0.5176
61.7 -0.5261
61.725 -0.5397
61.75 -0.56
61.775 -0.5912
61.8 -0.6295
61.825 -0.6703
61.85 -0.7104
61.875 -0.7538
61.9 -0.8025
61.925 -0.8532
61.95 -0.9026
61.975 -0.9518
62 -1.0024
62.025 -1.0538
62.05 -1.1019
62.075 -1.1477
62.1 -1.1968
62.125 -1.2482
62.15 -1.2971
62.175 -1.3421
62.2 -1.385
62.225 -1.4291
62.25 -1.476
62.275 -1.5262
62.3 -1.5786
62.325 -1.6342
62.35 -1.6904
62.375 -1.745
62.4 -1.7827
62.425 -1.7956
62.45 -1.7773
62.475 -1.7375
62.5 -1.6732
62.525 -1.5801
62.55 -1.4693
62.575 -1.3507
62.6 -1.2267
62.625 -1.0949
62.65 -0.9603
62.675 -0.8282
62.7 -0.7045
62.725 -0.5909
62.75 -0.4847
62.775 -0.3846
62.8 -0.2913
62.825 -0.2051
62.85 -0.1274
62.875 -0.0599
62.9 -0.0029
62.925 0.0432
62.95 0.0782
62.975 0.1028
63 0.1175
63.025 0.1253
63.05 0.1244
63.075 0.1167
63.1 0.1071
63.125 0.0958
63.15 0.0862
63.175 0.0787
63.2 0.0707
63.225 0.0635
63.25 0.0554
63.275 0.0435
63.3 0.0267
63.325 0.0073
63.35 -0.0091
63.375 -0.0131
63.4 0.0036
63.425 0.0371
63.45 0.0745
63.475 0.1115
63.5 0.1433
63.525 0.1672
63.55 0.1831
63.575 0.1937
63.6 0.2019
63.625 0.2071
63.65 0.2124
63.675 0.2189
63.7 0.2232
63.725 0.2195
63.75 0.2063
63.775 0.1858
63.8 0.1597
63.825 0.135
63.85 0.113
63.875 0.0923
63.9 0.0701
63.925 0.0449
63.95 0.0196
63.975 -0.0067
64 -0.0349
64.025 -0.0634
64.05 -0.0926
64.075 -0.1212
64.1 -0.1512
64.125 -0.1837
64.15 -0.2177
64.175 -0.2511
64.2 -0.2851
64.225 -0.3163
64.25 -0.3425
64.275 -0.3641
64.3 -0.3826
64.325 -0.3978
64.35 -0.4102
64.375 -0.4206
64.4 -0.4225
64.425 -0.4124
64.45 -0.3964
64.475 -0.3807
64.5 -0.3702
64.525 -0.3657
64.55 -0.3695
64.575 -0.3842
64.6 -0.4091
64.625 -0.4434
64.65 -0.4861
64.675 -0.532
64.7 -0.5807
64.725 -0.6254
64.75 -0.6656
64.775 -0.7053
64.8 -0.7448
64.825 -0.7838
64.85 -0.8256
64.875 -0.8697
64.9 -0.9164
64.925 -0.967
64.95 -1.0224
64.975 -1.082
65 -1.1479
65.025 -1.219
65.05 -1.2939
65.075 -1.3726
65.1 -1.449
65.125 -1.5214
65.15 -1.5892
65.175 -1.6545
65.2 -1.7153
65.225 -1.7707
65.25 -1.8173
65.275 -1.8497
65.3 -1.8589
65.325 -1.8464
65.35 -1.8172
65.375 -1.7781
65.4 -1.7349
65.425 -1.6834
65.45 -1.6158
65.475 -1.5301
65.5 -1.437
65.525 -1.3465
65.55 -1.2588
65.575 -1.1692
65.6 -1.0686
65.625 -0.9575
65.65 -0.841
65.675 -0.7264
65.7 -0.62
65.725 -0.5208
65.75 -0.4294
65.775 -0.346
65.8 -0.2701
65.825 -0.2008
65.85 -0.1365
65.875 -0.0764
65.9 -0.0176
65.925 0.0481
65.95 0.1251
65.975 0.2133
66 0.3072
66.025 0.399
66.05 0.4842
66.075 0.5617
66.1 0.6361
66.125 0.7132
66.15 0.7898
66.175 0.8627
66.2 0.9281
66.225 0.9879
66.25 1.043
66.275 1.0925
66.3 1.1369
66.325 1.1768
66.35 1.2108
66.375 1.237
66.4 1.2565
66.425 1.269
66.45 1.2738
66.475 1.2705
66.5 1.2593
66.525 1.241
66.55 1.2164
66.575 1.1883
66.6 1.1625
66.625 1.1474
66.65 1.148
66.675 1.1648
66.7 1.1954
66.725 1.238
66.75 1.2864
66.775 1.3394
66.8 1.392
66.825 1.4428
66.85 1.4915
66.875 1.5374
66.9 1.5784
66.925 1.6132
66.95 1.6413
66.975 1.6635
67 1.6812
67.025 1.6961
67.05 1.7102
67.075 1.7231
67.1 1.7337
67.125 1.7405
67.15 1.744
67.175 1.7446
67.2 1.7419
67.225 1.7351
67.25 1.724
67.275 1.7093
67.3 1.6936
67.325 1.6752
67.35 1.6527
67.375 1.6284
67.4 1.605
67.425 1.5825
67.45 1.5591
67.475 1.5349
67.5 1.5096
67.525 1.4839
67.55 1.4569
67.575 1.4298
67.6 1.4044
67.625 1.3817
67.65 1.3603
67.675 1.3369
67.7 1.3101
67.725 1.2796
67.75 1.2465
67.775 1.2125
67.8 1.1761
67.825 1.1366
67.85 1.0943
67.875 1.0499
67.9 1.0054
67.925 0.962
67.95 0.9188
67.975 0.8724
68 0.8229
68.025 0.7717
68.05 0.7179
68.075 0.6596
68.1 0.5981
68.125 0.5319
68.15 0.4595
68.175 0.3824
68.2 0.2989
68.225 0.2075
68.25 0.1095
68.275 0.0062
68.3 -0.1021
68.325 -0.2149
68.35 -0.3311
68.375 -0.4487
68.4 -0.5606
68.425 -0.6573
68.45 -0.7353
68.475 -0.7851
68.5 -0.8017
68.525 -0.7944
68.55 -0.7726
68.575 -0.743
68.6 -0.7099
68.625 -0.6736
68.65 -0.6344
68.675 -0.5928
68.7 -0.5488
68.725 -0.4984
68.75 -0.4421
68.775 -0.3815
68.8 -0.3074
68.825 -0.2226
68.85 -0.1338
68.875 -0.042
68.9 0.0527
68.925 0.1522
68.95 0.2527
68.975 0.3502
69 0.4424
69.025 0.5291
69.05 0.6126
69.075 0.6943
69.1 0.773
69.125 0.8475
69.15 0.9176
69.175 0.9865
69.2 1.0564
69.225 1.1277
69.25 1.1987
69.275 1.2664
69.3 1.3291
69.325 1.3848
69.35 1.4321
69.375 1.4736
69.4 1.5114
69.425 1.5465
69.45 1.5776
69.475 1.6059
69.5 1.6348
69.525 1.6649
69.55 1.6965
69.575 1.7335
69.6 1.7738
69.625 1.8111
69.65 1.8439
69.675 1.8712
69.7 1.8938
69.725 1.9125
69.75 1.9274
69.775 1.9383
69.8 1.9458
69.825 1.9501
69.85 1.9513
69.875 1.95
69.9 1.9465
69.925 1.9408
69.95 1.9329
69.975 1.9228
70 1.9105
70.025 1.8956
70.05 1.8776
70.075 1.8557
70.1 1.8292
70.125 1.7983
70.15 1.7629
70.175 1.7228
70.2 1.6764
70.225 1.6221
70.25 1.5617
70.275 1.4976
70.3 1.4322
70.325 1.3664
70.35 1.3055
70.375 1.2518
70.4 1.2042
70.425 1.1705
70.45 1.1461
70.475 1.1215
70.5 1.0952
70.525 1.068
70.55 1.0397
70.575 1.0092
70.6 0.9731
70.625 0.9311
70.65 0.8836
70.675 0.8307
70.7 0.7714
70.725 0.7107
70.75 0.6531
70.775 0.602
70.8 0.556
70.825 0.5135
70.85 0.4746
70.875 0.4421
70.9 0.4143
70.925 0.3905
70.95 0.3713
70.975 0.3536
71 0.3406
71.025 0.33
71.05 0.3144
71.075 0.2938
71.1 0.2746
71.125 0.2598
71.15 0.2554
71.175 0.2628
71.2 0.2806
71.225 0.3095
71.25 0.3475
71.275 0.3978
71.3 0.4657
71.325 0.5437
71.35 0.6232
71.375 0.6997
71.4 0.771
71.425 0.836
71.45 0.8956
71.475 0.9487
71.5 0.9946
71.525 1.0337
71.55 1.0655
71.575 1.0897
71.6 1.1074
71.625 1.1183
71.65 1.1238
71.675 1.1256
71.7 1.1286
71.725 1.1331
71.75 1.1402
71.775 1.1524
71.8 1.1688
71.825 1.1882
71.85 1.2092
71.875 1.2311
71.9 1.2507
71.925 1.2629
71.95 1.2669
71.975 1.2628
72 1.2504
72.025 1.2318
72.05 1.21
72.075 1.1873
72.1 1.1628
72.125 1.1345
72.15 1.1033
72.175 1.0691
72.2 1.0361
72.225 1.006
72.25 0.9763
72.275 0.9461
72.3 0.9122
72.325 0.8734
72.35 0.8306
72.375 0.7833
72.4 0.7329
72.425 0.6814
72.45 0.6353
72.475 0.606
72.5 0.6018
72.525 0.6207
72.55 0.6515
72.575 0.6859
72.6 0.7187
72.625 0.7491
72.65 0.7824
72.675 0.8204
72.7 0.8605
72.725 0.8985
72.75 0.9313
72.775 0.9597
72.8 0.984
72.825 1.0036
72.85 1.0185
72.875 1.0307
72.9 1.0451
72.925 1.0661
72.95 1.0956
72.975 1.1338
73 1.1781
73.025 1.2251
73.05 1.2717
73.075 1.3164
73.1 1.3567
73.125 1.394
73.15 1.4363
73.175 1.4871
73.2 1.539
73.225 1.5851
73.25 1.6239
73.275 1.6558
73.3 1.6823
73.325 1.7024
73.35 1.7177
73.375 1.7287
73.4 1.7347
73.425 1.7351
73.45 1.7303
73.475 1.72
73.5 1.7045
73.525 1.6839
73.55 1.6573
73.575 1.624
73.6 1.5838
73.625 1.5365
73.65 1.4809
73.675 1.4168
73.7 1.3441
73.725 1.2684
73.75 1.1999
73.775 1.1499
73.8 1.1117
73.825 1.0739
73.85 1.0362
73.875 0.9998
73.9 0.9644
73.925 0.9263
73.95 0.8833
73.975 0.8353
74 0.7815
74.025 0.7236
74.05 0.6646
74.075 0.6059
74.1 0.5477
74.125 0.4889
74.15 0.4292
74.175 0.3688
74.2 0.3057
74.225 0.2399
74.25 0.1755
74.275 0.1156
74.3 0.0619
74.325 0.0133
74.35 -0.0346
74.375 -0.0843
74.4 -0.1366
74.425 -0.1916
74.45 -0.2501
74.475 -0.3123
74.5 -0.3757
74.525 -0.4408
74.55 -0.5039
74.575 -0.5588
74.6 -0.6039
74.625 -0.6367
74.65 -0.6641
74.675 -0.6893
74.7 -0.7044
74.725 -0.7131
74.75 -0.7187
74.775 -0.7156
74.8 -0.7041
74.825 -0.6866
74.85 -0.6625
74.875 -0.6373
74.9 -0.6083
74.925 -0.5721
74.95 -0.5327
74.975 -0.4898
75 -0.4432
75.025 -0.3929
75.05 -0.3366
75.075 -0.2736
75.1 -0.205
75.125 -0.1287
75.15 -0.0478
75.175 0.0335
75.2 0.1123
75.225 0.188
75.25 0.2633
75.275 0.3405
75.3 0.413
75.325 0.4792
75.35 0.5398
75.375 0.596
75.4 0.6481
75.425 0.6961
75.45 0.7391
75.475 0.7761
75.5 0.8099
75.525 0.8433
75.55 0.8793
75.575 0.9192
75.6 0.9625
75.625 1.0041
75.65 1.0379
75.675 1.0656
75.7 1.089
75.725 1.1081
75.75 1.1221
75.775 1.1293
75.8 1.1272
75.825 1.1161
75.85 1.0964
75.875 1.0675
75.9 1.0279
75.925 0.9805
75.95 0.9325
75.975 0.8933
76 0.8673
76.025 0.8495
76.05 0.8288
76.075 0.8078
76.1 0.7894
76.125 0.7776
76.15 0.777
76.175 0.7899
76.2 0.8111
76.225 0.8371
76.25 0.8638
76.275 0.8892
76.3 0.9111
76.325 0.9271
76.35 0.937
76.375 0.9422
76.4 0.9445
76.425 0.9477
76.45 0.9568
76.475 0.9723
76.5 0.9907
76.525 1.0081
76.55 1.0266
76.575 1.0559
76.6 1.0922
76.625 1.1253
76.65 1.1494
76.675 1.1607
76.7 1.161
76.725 1.1493
76.75 1.1259
76.775 1.0909
76.8 1.0464
76.825 1.0053
76.85 0.9939
76.875 1.0098
76.9 1.0309
76.925 1.0472
76.95 1.0551
76.975 1.0558
77 1.0499
77.025 1.0391
77.05 1.0246
77.075 1.006
77.1 0.9832
77.125 0.9539
77.15 0.9176
77.175 0.8753
77.2 0.8268
77.225 0.771
77.25 0.7091
77.275 0.6435
77.3 0.5769
77.325 0.5164
77.35 0.471
77.375 0.4526
77.4 0.4651
77.425 0.4942
77.45 0.5308
77.475 0.5759
77.5 0.6201
77.525 0.6591
77.55 0.6912
77.575 0.7149
77.6 0.7335
77.625 0.7485
77.65 0.7604
77.675 0.7684
77.7 0.7729
77.725 0.7774
77.75 0.7863
77.775 0.8008
77.8 0.8259
77.825 0.8672
77.85 0.9192
77.875 0.9719
77.9 1.0205
77.925 1.0641
77.95 1.0995
77.975 1.1249
78 1.1407
78.025 1.1535
78.05 1.1717
78.075 1.1934
78.1 1.2184
78.125 1.2457
78.15 1.272
78.175 1.2973
78.2 1.3301
78.225 1.3722
78.25 1.417
78.275 1.4531
78.3 1.4793
78.325 1.4966
78.35 1.5047
78.375 1.5048
78.4 1.5001
78.425 1.4922
78.45 1.482
78.475 1.4685
78.5 1.4513
78.525 1.4304
78.55 1.4091
78.575 1.3848
78.6 1.3515
78.625 1.309
78.65 1.2599
78.675 1.2043
78.7 1.1429
78.725 1.0795
78.75 1.0159
78.775 0.9528
78.8 0.8924
78.825 0.839
78.85 0.7935
78.875 0.7531
78.9 0.7147
78.925 0.6792
78.95 0.6525
78.975 0.6358
79 0.6264
79.025 0.6216
79.05 0.619
79.075 0.6211
79.1 0.6299
79.125 0.6382
79.15 0.645
79.175 0.647
79.2 0.6454
79.225 0.642
79.25 0.6368
79.275 0.6307
79.3 0.6222
79.325 0.6105
79.35 0.5964
79.375 0.5815
79.4 0.5678
79.425 0.5553
79.45 0.5397
79.475 0.5212
79.5 0.5072
79.525 0.5124
79.55 0.5293
79.575 0.5525
79.6 0.5833
79.625 0.6271
79.65 0.6814
79.675 0.7422
79.7 0.8021
79.725 0.857
79.75 0.9051
79.775 0.9463
79.8 0.981
79.825 1.0088
79.85 1.0287
79.875 1.0404
79.9 1.0459
79.925 1.0452
79.95 1.0396
79.975 1.0298
80 1.0175
80.025 1.0084
80.05 1.005
80.075 1.0079
80.1 1.0154
80.125 1.0284
80.15 1.0477
80.175 1.0742
80.2 1.1054
80.225 1.1362
80.25 1.1628
80.275 1.1833
80.3 1.1977
80.325 1.207
80.35 1.2108
80.375 1.2103
80.4 1.208
80.425 1.2038
80.45 1.1973
80.475 1.1886
80.5 1.1788
80.525 1.1692
80.55 1.1586
80.575 1.1443
80.6 1.1252
80.625 1.0995
80.65 1.0668
80.675 1.029
80.7 0.9872
80.725 0.9414
80.75 0.8929
80.775 0.8417
80.8 0.7889
80.825 0.7362
80.85 0.6838
80.875 0.6305
80.9 0.5753
80.925 0.5172
80.95 0.4566
80.975 0.3941
81 0.3291
81.025 0.2599
81.05 0.1837
81.075 0.1008
81.1 0.0143
81.125 -0.0754
81.15 -0.1673
81.175 -0.2583
81.2 -0.345
81.225 -0.4262
81.25 -0.5057
81.275 -0.5889
81.3 -0.6779
81.325 -0.7745
81.35 -0.8779
81.375 -0.973
81.4 -1.0478
81.425 -1.1125
81.45 -1.1638
81.475 -1.1905
81.5 -1.1886
81.525 -1.161
81.55 -1.1126
81.575 -1.0447
81.6 -0.9614
81.625 -0.8687
81.65 -0.7743
81.675 -0.686
81.7 -0.606
81.725 -0.5338
81.75 -0.465
81.775 -0.4029
81.8 -0.3509
81.825 -0.3077
81.85 -0.2729
81.875 -0.2385
81.9 -0.1959
81.925 -0.1468
81.95 -0.0918
81.975 -0.0342
82 0.0203
82.025 0.0738
82.05 0.1262
82.075 0.1784
82.1 0.2321
82.125 0.2908
82.15 0.352
82.175 0.4098
82.2 0.4623
82.225 0.508
82.25 0.547
82.275 0.5804
82.3 0.6096
82.325 0.6372
82.35 0.6667
82.375 0.6978
82.4 0.7269
82.425 0.7527
82.45 0.7733
82.475 0.7891
82.5 0.8016
82.525 0.8122
82.55 0.8208
82.575 0.8261
82.6 0.829
82.625 0.8295
82.65 0.8255
82.675 0.8231
82.7 0.8343
82.725 0.8541
82.75 0.8687
82.775 0.8736
82.8 0.8683
82.825 0.8535
82.85 0.8289
82.875 0.7939
82.9 0.7492
82.925 0.6963
82.95 0.6405
82.975 0.5969
83 0.5912
83.025 0.615
83.05 0.6495
83.075 0.6947
83.1 0.7529
83.125 0.8137
83.15 0.8711
83.175 0.9224
83.2 0.9665
83.225 1.0033
83.25 1.0343
83.275 1.0597
83.3 1.0809
83.325 1.1007
83.35 1.1219
83.375 1.1444
83.4 1.1664
83.425 1.1855
83.45 1.2018
83.475 1.2161
83.5 1.2284
83.525 1.2385
83.55 1.2446
83.575 1.246
83.6 1.2432
83.625 1.2354
83.65 1.223
83.675 1.2067
83.7 1.1868
83.725 1.1624
83.75 1.1334
83.775 1.0994
83.8 1.06
83.825 1.0141
83.85 0.9631
83.875 0.9143
83.9 0.8796
83.925 0.8554
83.95 0.8339
83.975 0.8115
84 0.7867
84.025 0.7561
84.05 0.7207
84.075 0.6781
84.1 0.6286
84.125 0.5725
84.15 0.5116
84.175 0.4501
84.2 0.3878
84.225 0.3265
84.25 0.268
84.275 0.2171
84.3 0.1829
84.325 0.1734
84.35 0.1746
84.375 0.1764
84.4 0.1733
84.425 0.1612
84.45 0.1394
84.475 0.1084
84.5 0.07
84.525 0.0247
84.55 -0.0273
84.575 -0.0857
84.6 -0.152
84.625 -0.2264
84.65 -0.3073
84.675 -0.3916
84.7 -0.4649
84.725 -0.5146
84.75 -0.5406
84.775 -0.5363
84.8 -0.502
84.825 -0.4432
84.85 -0.3701
84.875 -0.2946
84.9 -0.2204
84.925 -0.1525
84.95 -0.0945
84.975 -0.0478
85 -0.0092
85.025 0.0214
85.05 0.0441
85.075 0.06
85.1 0.0784
85.125 0.1073
85.15 0.1548
85.175 0.2211
85.2 0.3037
85.225 0.4041
85.25 0.5163
85.275 0.6315
85.3 0.7468
85.325 0.8598
85.35 0.9725
85.375 1.0834
85.4 1.1912
85.425 1.2934
85.45 1.3893
85.475 1.4798
85.5 1.564
85.525 1.643
85.55 1.7176
85.575 1.7885
85.6 1.8565
85.625 1.9208
85.65 1.9813
85.675 2.0377
85.7 2.0896
85.725 2.1377
85.75 2.1807
85.775 2.2189
85.8 2.2529
85.825 2.2824
85.85 2.3075
85.875 2.3273
85.9 2.3433
85.925 2.3567
85.95 2.3697
85.975 2.3845
86 2.4023
86.025 2.422
86.05 2.4411
86.075 2.4591
86.1 2.4748
86.125 2.4884
86.15 2.502
86.175 2.516
86.2 2.5285
86.225 2.5401
86.25 2.551
86.275 2.5607
86.3 2.5709
86.325 2.5844
86.35 2.6033
86.375 2.6243
86.4 2.6456
86.425 2.6667
86.45 2.6846
86.475 2.6977
86.5 2.7048
86.525 2.7073
86.55 2.7061
86.575 2.7005
86.6 2.6911
86.625 2.6777
86.65 2.6586
86.675 2.6329
86.7 2.6009
86.725 2.5624
86.75 2.5156
86.775 2.4606
86.8 2.4002
86.825 2.3416
86.85 2.2921
86.875 2.2507
86.9 2.2064
86.925 2.1552
86.95 2.0955
86.975 2.026
87 1.9477
87.025 1.8619
87.05 1.7691
87.075 1.67
87.1 1.5668
87.125 1.4603
87.15 1.3528
87.175 1.2449
87.2 1.1343
87.225 1.0196
87.25 0.9071
87.275 0.7956
87.3 0.684
87.325 0.5751
87.35 0.4742
87.375 0.3927
87.4 0.347
87.425 0.3235
87.45 0.3045
87.475 0.2864
87.5 0.2718
87.525 0.2618
87.55 0.2528
87.575 0.2471
87.6 0.2513
87.625 0.2589
87.65 0.2678
87.675 0.2836
87.7 0.3194
87.725 0.3758
87.75 0.4422
87.775 0.5121
87.8 0.5841
87.825 0.6585
87.85 0.7353
87.875 0.8132
87.9 0.8878
87.925 0.9582
87.95 1.0251
87.975 1.0879
88 1.1455
88.025 1.1982
88.05 1.2463
88.075 1.29
88.1 1.3284
88.125 1.3621
88.15 1.3914
88.175 1.4163
88.2 1.4371
88.225 1.4548
88.25 1.4683
88.275 1.4783
88.3 1.4845
88.325 1.4866
88.35 1.4846
88.375 1.4784
88.4 1.4683
88.425 1.4539
88.45 1.4357
88.475 1.4139
88.5 1.3886
88.525 1.3618
88.55 1.3344
88.575 1.3061
88.6 1.2752
88.625 1.2423
88.65 1.2075
88.675 1.17
88.7 1.1299
88.725 1.0863
88.75 1.0383
88.775 0.9856
88.8 0.9278
88.825 0.8657
88.85 0.7981
88.875 0.726
88.9 0.6529
88.925 0.5844
88.95 0.5261
88.975 0.4792
89 0.4319
89.025 0.3821
89.05 0.3306
89.075 0.2779
89.1 0.2228
89.125 0.1646
89.15 0.1022
89.175 0.0354
89.2 -0.036
89.225 -0.1125
89.25 -0.1942
89.275 -0.2805
89.3 -0.3692
89.325 -0.4568
89.35 -0.536
89.375 -0.6049
89.4 -0.665
89.425 -0.7215
89.45 -0.7736
89.475 -0.8164
89.5 -0.8449
89.525 -0.8623
89.55 -0.8725
89.575 -0.8773
89.6 -0.8764
89.625 -0.8683
89.65 -0.8514
89.675 -0.8257
89.7 -0.7928
89.725 -0.7582
89.75 -0.7265
89.775 -0.6992
89.8 -0.6783
89.825 -0.6655
89.85 -0.6614
89.875 -0.6634
89.9 -0.6701
89.925 -0.6812
89.95 -0.6924
89.975 -0.7079
90 -0.7323
90.025 -0.7539
90.05 -0.7601
90.075 -0.7524
90.1 -0.7378
90.125 -0.7244
90.15 -0.7178
90.175 -0.7184
90.2 -0.7231
90.225 -0.7327
90.25 -0.7493
90.275 -0.7726
90.3 -0.802
90.325 -0.8362
90.35 -0.8734
90.375 -0.908
90.4 -0.9304
90.425 -0.9322
90.45 -0.9187
90.475 -0.9014
90.5 -0.8854
90.525 -0.8735
90.55 -0.8665
90.575 -0.8644
90.6 -0.8676
90.625 -0.8766
90.65 -0.8876
90.675 -0.8972
90.7 -0.9047
90.725 -0.9107
90.75 -0.9175
90.775 -0.925
90.8 -0.9282
90.825 -0.9282
90.85 -0.9299
90.875 -0.9352
90.9 -0.9434
90.925 -0.9572
90.95 -0.9742
90.975 -0.9903
91 -1.0066
91.025 -1.0248
91.05 -1.0481
91.075 -1.0721
91.1 -1.0912
91.125 -1.1044
91.15 -1.1099
91.175 -1.1071
91.2 -1.0936
91.225 -1.0719
91.25 -1.0361
91.275 -0.9858
91.3 -0.9382
91.325 -0.896
91.35 -0.8587
91.375 -0.8217
91.4 -0.7833
91.425 -0.7429
91.45 -0.7033
91.475 -0.667
91.5 -0.6342
91.525 -0.6041
91.55 -0.5743
91.575 -0.5457
91.6 -0.522
91.625 -0.5051
91.65 -0.4954
91.675 -0.4918
91.7 -0.4976
91.725 -0.5132
91.75 -0.5346
91.775 -0.5583
91.8 -0.579
91.825 -0.596
91.85 -0.6126
91.875 -0.6283
91.9 -0.6435
91.925 -0.6625
91.95 -0.6855
91.975 -0.7131
92 -0.7453
92.025 -0.7841
92.05 -0.8302
92.075 -0.8811
92.1 -0.9328
92.125 -0.9827
92.15 -1.0285
92.175 -1.0675
92.2 -1.0948
92.225 -1.1092
92.25 -1.111
92.275 -1.1031
92.3 -1.0901
92.325 -1.0744
92.35 -1.0518
92.375 -1.0197
92.4 -0.9834
92.425 -0.9481
92.45 -0.917
92.475 -0.8852
92.5 -0.849
92.525 -0.8119
92.55 -0.7743
92.575 -0.7359
92.6 -0.6957
92.625 -0.6561
92.65 -0.6171
92.675 -0.5809
92.7 -0.5475
92.725 -0.5153
92.75 -0.4858
92.775 -0.4561
92.8 -0.4228
92.825 -0.3851
92.85 -0.3444
92.875 -0.3002
92.9 -0.2546
92.925 -0.2087
92.95 -0.1598
92.975 -0.1067
93 -0.0529
93.025 -0.0017
93.05 0.0463
93.075 0.0885
93.1 0.1256
93.125 0.16
93.15 0.1906
93.175 0.218
93.2 0.2492
93.225 0.284
93.25 0.3185
93.275 0.351
93.3 0.3803
93.325 0.4052
93.35 0.428
93.375 0.4548
93.4 0.4869
93.425 0.5222
93.45 0.5575
93.475 0.592
93.5 0.6244
93.525 0.6578
93.55 0.6904
93.575 0.7225
93.6 0.7559
93.625 0.7865
93.65 0.8106
93.675 0.8262
93.7 0.8331
93.725 0.83
93.75 0.8185
93.775 0.7966
93.8 0.7659
93.825 0.7308
93.85 0.6955
93.875 0.667
93.9 0.6585
93.925 0.6736
93.95 0.7017
93.975 0.7352
94 0.7693
94.025 0.8018
94.05 0.8285
94.075 0.8476
94.1 0.8591
94.125 0.8618
94.15 0.8562
94.175 0.8432
94.2 0.8226
94.225 0.7961
94.25 0.7647
94.275 0.7305
94.3 0.6932
94.325 0.6516
94.35 0.6075
94.375 0.5633
94.4 0.5203
94.425 0.4844
94.45 0.4521
94.475 0.4229
94.5 0.3995
94.525 0.3822
94.55 0.3687
94.575 0.3534
94.6 0.3322
94.625 0.3043
94.65 0.2689
94.675 0.2257
94.7 0.1765
94.725 0.1221
94.75 0.064
94.775 0.0041
94.8 -0.0559
94.825 -0.1166
94.85 -0.1786
94.875 -0.2435
94.9 -0.3074
94.925 -0.3688
94.95 -0.4228
94.975 -0.4619
95 -0.4849
95.025 -0.4941
95.05 -0.4849
95.075 -0.4614
95.1 -0.4318
95.125 -0.4046
95.15 -0.3824
95.175 -0.3659
95.2 -0.3569
95.225 -0.3534
95.25 -0.3538
95.275 -0.3546
95.3 -0.3535
95.325 -0.3499
95.35 -0.3462
95.375 -0.3418
95.4 -0.3356
95.425 -0.3283
95.45 -0.3238
95.475 -0.3233
95.5 -0.3256
95.525 -0.328
95.55 -0.3279
95.575 -0.3283
95.6 -0.3317
95.625 -0.332
95.65 -0.3217
95.675 -0.3063
95.7 -0.2922
95.725 -0.2808
95.75 -0.2725
95.775 -0.2651
95.8 -0.26
95.825 -0.2532
95.85 -0.2393
95.875 -0.2185
95.9 -0.1916
95.925 -0.1558
95.95 -0.1185
95.975 -0.0803
96 -0.0429
96.025 -0.0095
96.05 0.0178
96.075 0.0353
96.1 0.04
96.125 0.0324
96.15 0.0183
96.175 -0.0033
96.2 -0.0342
96.225 -0.0716
96.25 -0.1166
96.275 -0.1705
96.3 -0.2309
96.325 -0.2976
96.35 -0.3718
96.375 -0.4521
96.4 -0.5364
96.425 -0.618
96.45 -0.6919
96.475 -0.7643
96.5 -0.8501
96.525 -0.9555
96.55 -1.0692
96.575 -1.1788
96.6 -1.2701
96.625 -1.3397
96.65 -1.3907
96.675 -1.4241
96.7 -1.4364
96.725 -1.437
96.75 -1.436
96.775 -1.4391
96.8 -1.4455
96.825 -1.4545
96.85 -1.4643
96.875 -1.4754
96.9 -1.4873
96.925 -1.5003
96.95 -1.5135
96.975 -1.5236
97 -1.5296
97.025 -1.5313
97.05 -1.5358
97.075 -1.5433
97.1 -1.5493
97.125 -1.5523
97.15 -1.5555
97.175 -1.5539
97.2 -1.5466
97.225 -1.5383
97.25 -1.5291
97.275 -1.5105
97.3 -1.4793
97.325 -1.4415
97.35 -1.4028
97.375 -1.3697
97.4 -1.3465
97.425 -1.3321
97.45 -1.3225
97.475 -1.3171
97.5 -1.3158
97.525 -1.3191
97.55 -1.3246
97.575 -1.3301
97.6 -1.3372
97.625 -1.3487
97.65 -1.3651
97.675 -1.3834
97.7 -1.4019
97.725 -1.42
97.75 -1.4449
97.775 -1.4808
97.8 -1.5244
97.825 -1.5755
97.85 -1.6248
97.875 -1.6679
97.9 -1.6993
97.925 -1.7046
97.95 -1.6826
97.975 -1.6569
98 -1.6308
98.025 -1.6118
98.05 -1.6059
98.075 -1.611
98.1 -1.6241
98.125 -1.6394
98.15 -1.6564
98.175 -1.6734
98.2 -1.6926
98.225 -1.7114
98.25 -1.7291
98.275 -1.741
98.3 -1.7447
98.325 -1.7433
98.35 -1.7326
98.375 -1.7139
98.4 -1.6872
98.425 -1.6527
98.45 -1.6102
98.475 -1.5625
98.5 -1.5088
98.525 -1.4438
98.55 -1.3624
98.575 -1.2657
98.6 -1.1616
98.625 -1.0531
98.65 -0.9411
98.675 -0.8368
98.7 -0.7499
98.725 -0.673
98.75 -0.6012
98.775 -0.5323
98.8 -0.4678
98.825 -0.407
98.85 -0.3488
98.875 -0.2946
98.9 -0.2453
98.925 -0.2032
98.95 -0.1695
98.975 -0.1468
99 -0.1321
99.025 -0.1246
99.05 -0.1216
99.075 -0.1219
99.1 -0.1261
99.125 -0.1319
99.15 -0.1332
99.175 -0.1278
99.2 -0.1184
99.225 -0.1068
99.25 -0.0952
99.275 -0.0807
99.3 -0.0638
99.325 -0.0481
99.35 -0.0343
99.375 -0.0207
99.4 -0.001
99.425 0.0311
99.45 0.0693
99.475 0.1062
99.5 0.1396
99.525 0.1656
99.55 0.1813
99.575 0.1863
99.6 0.1826
99.625 0.1681
99.65 0.1442
99.675 0.1152
99.7 0.0808
99.725 0.0429
99.75 -0.0024
99.775 -0.057
99.8 -0.1185
99.825 -0.1833
99.85 -0.255
99.875 -0.3329
99.9 -0.4111
99.925 -0.4791
99.95 -0.5377
99.975 -0.5952
100 -0.6529
