# Supplementary material for: Uptake of N2O5 by aqueous aerosol unveiled using chemically accurate many-body potentials
Source: Nat Commun. 2022 Mar 10;13:1266. doi: 10.1038/s41467-022-28697-8 (PMC8913772; doi:10.1038/s41467-022-28697-8)
Supplement: Supplementary file 3 — Source Data [file 41467_2022_28697_MOESM3_ESM.zip › n2o5-uptake-data/Fig2/scattering/rep06run12/relcom_gds.dat]

0.025 12.145
0.05 12.1001
0.075 12.0552
0.1 12.0102
0.125 11.9652
0.15 11.9202
0.175 11.8752
0.2 11.8302
0.225 11.7852
0.25 11.7401
0.275 11.695
0.3 11.65
0.325 11.6049
0.35 11.5597
0.375 11.5146
0.4 11.4695
0.425 11.4243
0.45 11.3792
0.475 11.334
0.5 11.2888
0.525 11.2435
0.55 11.1983
0.575 11.1531
0.6 11.1078
0.625 11.0625
0.65 11.0171
0.675 10.9718
0.7 10.9264
0.725 10.881
0.75 10.8356
0.775 10.7902
0.8 10.7448
0.825 10.6993
0.85 10.6538
0.875 10.6084
0.9 10.5629
0.925 10.5174
0.95 10.4719
0.975 10.4263
1 10.3807
1.025 10.335
1.05 10.2893
1.075 10.2436
1.1 10.1978
1.125 10.152
1.15 10.1061
1.175 10.0602
1.2 10.0143
1.225 9.9683
1.25 9.9223
1.275 9.8763
1.3 9.8302
1.325 9.7841
1.35 9.738
1.375 9.6918
1.4 9.6456
1.425 9.5993
1.45 9.5529
1.475 9.5066
1.5 9.4601
1.525 9.4137
1.55 9.3671
1.575 9.3205
1.6 9.2739
1.625 9.2273
1.65 9.1806
1.675 9.1339
1.7 9.0871
1.725 9.0403
1.75 8.9934
1.775 8.9465
1.8 8.8996
1.825 8.8526
1.85 8.8058
1.875 8.7589
1.9 8.7119
1.925 8.6649
1.95 8.618
1.975 8.5711
2 8.5241
2.025 8.4772
2.05 8.4304
2.075 8.3835
2.1 8.3367
2.125 8.2898
2.15 8.2427
2.175 8.1955
2.2 8.1481
2.225 8.1005
2.25 8.0525
2.275 8.0041
2.3 7.9554
2.325 7.9063
2.35 7.8571
2.375 7.8075
2.4 7.7577
2.425 7.7074
2.45 7.6568
2.475 7.6057
2.5 7.5542
2.525 7.502
2.55 7.4489
2.575 7.3951
2.6 7.3405
2.625 7.2851
2.65 7.2288
2.675 7.1717
2.7 7.1136
2.725 7.0545
2.75 6.9947
2.775 6.9344
2.8 6.8734
2.825 6.8116
2.85 6.7491
2.875 6.6857
2.9 6.6213
2.925 6.5561
2.95 6.4897
2.975 6.4218
3 6.3521
3.025 6.2805
3.05 6.2074
3.075 6.1329
3.1 6.0564
3.125 5.9776
3.15 5.8967
3.175 5.8146
3.2 5.7312
3.225 5.6468
3.25 5.561
3.275 5.4733
3.3 5.3816
3.325 5.287
3.35 5.1911
3.375 5.094
3.4 4.9959
3.425 4.8965
3.45 4.7952
3.475 4.6913
3.5 4.5865
3.525 4.4862
3.55 4.3941
3.575 4.3139
3.6 4.2444
3.625 4.1788
3.65 4.1122
3.675 4.0421
3.7 3.9684
3.725 3.8913
3.75 3.8117
3.775 3.7294
3.8 3.6433
3.825 3.553
3.85 3.458
3.875 3.3591
3.9 3.2563
3.925 3.1495
3.95 3.0384
3.975 2.9227
4 2.8024
4.025 2.6822
4.05 2.5682
4.075 2.4612
4.1 2.3608
4.125 2.261
4.15 2.1595
4.175 2.0535
4.2 1.944
4.225 1.8332
4.25 1.7197
4.275 1.6056
4.3 1.4998
4.325 1.412
4.35 1.3436
4.375 1.2893
4.4 1.2438
4.425 1.2048
4.45 1.1672
4.475 1.131
4.5 1.0937
4.525 1.0597
4.55 1.035
4.575 1.0237
4.6 1.018
4.625 1.0118
4.65 1.0021
4.675 0.9888
4.7 0.9727
4.725 0.9548
4.75 0.9324
4.775 0.9035
4.8 0.8679
4.825 0.8365
4.85 0.8121
4.875 0.7936
4.9 0.7834
4.925 0.776
4.95 0.767
4.975 0.7543
5 0.741
5.025 0.7267
5.05 0.7095
5.075 0.6878
5.1 0.6617
5.125 0.6347
5.15 0.6116
5.175 0.5983
5.2 0.5931
5.225 0.5927
5.25 0.5904
5.275 0.5846
5.3 0.575
5.325 0.5664
5.35 0.5585
5.375 0.5496
5.4 0.5382
5.425 0.5204
5.45 0.496
5.475 0.4648
5.5 0.4271
5.525 0.3853
5.55 0.3376
5.575 0.2821
5.6 0.2195
5.625 0.157
5.65 0.1084
5.675 0.0795
5.7 0.0642
5.725 0.0615
5.75 0.0637
5.775 0.0655
5.8 0.0655
5.825 0.0628
5.85 0.0579
5.875 0.0479
5.9 0.037
5.925 0.0286
5.95 0.021
5.975 0.0112
6 -0.0005
6.025 -0.0159
6.05 -0.0361
6.075 -0.061
6.1 -0.0915
6.125 -0.1278
6.15 -0.1694
6.175 -0.213
6.2 -0.2583
6.225 -0.308
6.25 -0.3622
6.275 -0.4198
6.3 -0.476
6.325 -0.5269
6.35 -0.575
6.375 -0.6235
6.4 -0.6738
6.425 -0.725
6.45 -0.7776
6.475 -0.8283
6.5 -0.872
6.525 -0.8998
6.55 -0.9084
6.575 -0.9047
6.6 -0.8938
6.625 -0.8733
6.65 -0.8409
6.675 -0.7964
6.7 -0.739
6.725 -0.6704
6.75 -0.5956
6.775 -0.5218
6.8 -0.4558
6.825 -0.3963
6.85 -0.3423
6.875 -0.2946
6.9 -0.253
6.925 -0.2169
6.95 -0.1864
6.975 -0.1655
7 -0.1569
7.025 -0.1553
7.05 -0.1588
7.075 -0.1647
7.1 -0.1727
7.125 -0.1825
7.15 -0.1925
7.175 -0.2048
7.2 -0.2196
7.225 -0.2345
7.25 -0.2484
7.275 -0.2631
7.3 -0.2838
7.325 -0.3122
7.35 -0.3478
7.375 -0.3869
7.4 -0.4275
7.425 -0.4709
7.45 -0.5157
7.475 -0.5609
7.5 -0.6073
7.525 -0.6573
7.55 -0.7103
7.575 -0.7654
7.6 -0.8203
7.625 -0.8724
7.65 -0.9222
7.675 -0.9716
7.7 -1.0214
7.725 -1.0699
7.75 -1.1183
7.775 -1.1685
7.8 -1.2203
7.825 -1.2721
7.85 -1.3265
7.875 -1.3857
7.9 -1.45
7.925 -1.52
7.95 -1.5951
7.975 -1.6725
8 -1.7515
8.025 -1.8338
8.05 -1.9201
8.075 -2.0074
8.1 -2.0887
8.125 -2.1573
8.15 -2.2106
8.175 -2.2555
8.2 -2.3024
8.225 -2.3544
8.25 -2.4124
8.275 -2.4763
8.3 -2.5457
8.325 -2.6198
8.35 -2.6886
8.375 -2.7424
8.4 -2.7818
8.425 -2.812
8.45 -2.8244
8.475 -2.8163
8.5 -2.8019
8.525 -2.7871
8.55 -2.7692
8.575 -2.7521
8.6 -2.7352
8.625 -2.7215
8.65 -2.7112
8.675 -2.7015
8.7 -2.6877
8.725 -2.6725
8.75 -2.6616
8.775 -2.6565
8.8 -2.6558
8.825 -2.6586
8.85 -2.6611
8.875 -2.6639
8.9 -2.6675
8.925 -2.671
8.95 -2.6713
8.975 -2.6674
9 -2.6595
9.025 -2.6548
9.05 -2.6593
9.075 -2.6659
9.1 -2.6662
9.125 -2.6585
9.15 -2.6478
9.175 -2.6391
9.2 -2.6296
9.225 -2.6153
9.25 -2.5932
9.275 -2.5698
9.3 -2.546
9.325 -2.5238
9.35 -2.5017
9.375 -2.4826
9.4 -2.4669
9.425 -2.4554
9.45 -2.4486
9.475 -2.4484
9.5 -2.4558
9.525 -2.4694
9.55 -2.4878
9.575 -2.5084
9.6 -2.531
9.625 -2.5565
9.65 -2.5847
9.675 -2.6131
9.7 -2.639
9.725 -2.6595
9.75 -2.672
9.775 -2.6713
9.8 -2.6536
9.825 -2.6234
9.85 -2.5861
9.875 -2.5455
9.9 -2.5078
9.925 -2.4766
9.95 -2.4533
9.975 -2.4354
10 -2.4223
10.025 -2.4173
10.05 -2.4192
10.075 -2.4265
10.1 -2.4384
10.125 -2.4538
10.15 -2.4724
10.175 -2.4929
10.2 -2.5168
10.225 -2.547
10.25 -2.5823
10.275 -2.6173
10.3 -2.6443
10.325 -2.6596
10.35 -2.664
10.375 -2.6636
10.4 -2.6639
10.425 -2.6634
10.45 -2.6542
10.475 -2.6322
10.5 -2.6044
10.525 -2.5787
10.55 -2.5562
10.575 -2.5282
10.6 -2.4863
10.625 -2.4224
10.65 -2.3397
10.675 -2.2526
10.7 -2.1621
10.725 -2.0631
10.75 -1.9588
10.775 -1.8585
10.8 -1.7629
10.825 -1.6711
10.85 -1.5866
10.875 -1.5098
10.9 -1.4406
10.925 -1.3758
10.95 -1.311
10.975 -1.2472
11 -1.1844
11.025 -1.1225
11.05 -1.0648
11.075 -1.0145
11.1 -0.9716
11.125 -0.9345
11.15 -0.9044
11.175 -0.8814
11.2 -0.8659
11.225 -0.8612
11.25 -0.8689
11.275 -0.8874
11.3 -0.916
11.325 -0.9528
11.35 -0.9907
11.375 -1.0248
11.4 -1.0488
11.425 -1.0605
11.45 -1.0579
11.475 -1.033
11.5 -0.9872
11.525 -0.933
11.55 -0.88
11.575 -0.8338
11.6 -0.7978
11.625 -0.7716
11.65 -0.7532
11.675 -0.7428
11.7 -0.7385
11.725 -0.7395
11.75 -0.7437
11.775 -0.7515
11.8 -0.7623
11.825 -0.7658
11.85 -0.7561
11.875 -0.7371
11.9 -0.7146
11.925 -0.6944
11.95 -0.6801
11.975 -0.6697
12 -0.658
12.025 -0.6443
12.05 -0.6325
12.075 -0.6226
12.1 -0.6125
12.125 -0.604
12.15 -0.6004
12.175 -0.6051
12.2 -0.6154
12.225 -0.6241
12.25 -0.6269
12.275 -0.6245
12.3 -0.6164
12.325 -0.6045
12.35 -0.587
12.375 -0.5602
12.4 -0.5235
12.425 -0.4802
12.45 -0.4338
12.475 -0.3872
12.5 -0.3434
12.525 -0.3068
12.55 -0.2784
12.575 -0.2593
12.6 -0.25
12.625 -0.2518
12.65 -0.2641
12.675 -0.2864
12.7 -0.3108
12.725 -0.3256
12.75 -0.3272
12.775 -0.3202
12.8 -0.3053
12.825 -0.2863
12.85 -0.266
12.875 -0.2465
12.9 -0.228
12.925 -0.2053
12.95 -0.1661
12.975 -0.1075
13 -0.0288
13.025 0.0681
13.05 0.1628
13.075 0.2486
13.1 0.3224
13.125 0.3838
13.15 0.437
13.175 0.4825
13.2 0.5202
13.225 0.5512
13.25 0.5785
13.275 0.6026
13.3 0.6233
13.325 0.6448
13.35 0.6678
13.375 0.6928
13.4 0.7182
13.425 0.7393
13.45 0.7552
13.475 0.7658
13.5 0.7695
13.525 0.7659
13.55 0.7576
13.575 0.7467
13.6 0.7334
13.625 0.7187
13.65 0.7019
13.675 0.6876
13.7 0.6796
13.725 0.6778
13.75 0.6813
13.775 0.6897
13.8 0.7017
13.825 0.7155
13.85 0.7318
13.875 0.7523
13.9 0.7751
13.925 0.7969
13.95 0.8185
13.975 0.8392
14 0.8597
14.025 0.8823
14.05 0.9053
14.075 0.9258
14.1 0.9404
14.125 0.9483
14.15 0.9489
14.175 0.9413
14.2 0.9252
14.225 0.9004
14.25 0.8677
14.275 0.8263
14.3 0.7775
14.325 0.7231
14.35 0.6633
14.375 0.5992
14.4 0.5332
14.425 0.4671
14.45 0.4026
14.475 0.3375
14.5 0.2723
14.525 0.2101
14.55 0.1523
14.575 0.0994
14.6 0.0537
14.625 0.0128
14.65 -0.0268
14.675 -0.067
14.7 -0.1115
14.725 -0.1601
14.75 -0.2152
14.775 -0.2791
14.8 -0.3489
14.825 -0.4188
14.85 -0.4803
14.875 -0.5277
14.9 -0.5667
14.925 -0.6024
14.95 -0.6348
14.975 -0.6612
15 -0.6767
15.025 -0.6836
15.05 -0.6876
15.075 -0.6917
15.1 -0.7003
15.125 -0.7164
15.15 -0.7375
15.175 -0.7605
15.2 -0.7791
15.225 -0.7868
15.25 -0.7847
15.275 -0.7794
15.3 -0.7659
15.325 -0.735
15.35 -0.6902
15.375 -0.637
15.4 -0.5802
15.425 -0.5226
15.45 -0.4682
15.475 -0.4159
15.5 -0.367
15.525 -0.3248
15.55 -0.291
15.575 -0.2694
15.6 -0.2542
15.625 -0.2368
15.65 -0.2149
15.675 -0.1897
15.7 -0.1555
15.725 -0.1065
15.75 -0.0542
15.775 -0.0037
15.8 0.0453
15.825 0.0911
15.85 0.1293
15.875 0.1592
15.9 0.1811
15.925 0.1919
15.95 0.1969
15.975 0.2101
16 0.2423
16.025 0.2939
16.05 0.3496
16.075 0.4008
16.1 0.4437
16.125 0.4828
16.15 0.516
16.175 0.5448
16.2 0.5716
16.225 0.602
16.25 0.6415
16.275 0.699
16.3 0.7753
16.325 0.8594
16.35 0.9446
16.375 1.0359
16.4 1.1394
16.425 1.2475
16.45 1.3491
16.475 1.4404
16.5 1.5205
16.525 1.588
16.55 1.6445
16.575 1.6906
16.6 1.7268
16.625 1.7542
16.65 1.7736
16.675 1.7847
16.7 1.7877
16.725 1.7833
16.75 1.7712
16.775 1.7517
16.8 1.7256
16.825 1.6951
16.85 1.662
16.875 1.6256
16.9 1.5855
16.925 1.5369
16.95 1.4827
16.975 1.4254
17 1.3654
17.025 1.2989
17.05 1.2272
17.075 1.1533
17.1 1.0787
17.125 1.0067
17.15 0.9368
17.175 0.8726
17.2 0.8177
17.225 0.7684
17.25 0.721
17.275 0.6727
17.3 0.6269
17.325 0.5849
17.35 0.541
17.375 0.4936
17.4 0.4491
17.425 0.4156
17.45 0.4003
17.475 0.399
17.5 0.4092
17.525 0.425
17.55 0.4358
17.575 0.4345
17.6 0.4238
17.625 0.4081
17.65 0.3919
17.675 0.3888
17.7 0.4035
17.725 0.4338
17.75 0.4751
17.775 0.518
17.8 0.5608
17.825 0.6013
17.85 0.6354
17.875 0.6631
17.9 0.6866
17.925 0.7138
17.95 0.7609
17.975 0.8286
18 0.9073
18.025 0.9857
18.05 1.0586
18.075 1.1275
18.1 1.1954
18.125 1.259
18.15 1.3149
18.175 1.3634
18.2 1.4055
18.225 1.4435
18.25 1.4782
18.275 1.5133
18.3 1.554
18.325 1.6003
18.35 1.6524
18.375 1.7051
18.4 1.7547
18.425 1.8014
18.45 1.8462
18.475 1.8871
18.5 1.9227
18.525 1.9539
18.55 1.9814
18.575 2.0045
18.6 2.023
18.625 2.0389
18.65 2.0533
18.675 2.0643
18.7 2.0715
18.725 2.0739
18.75 2.0731
18.775 2.0686
18.8 2.06
18.825 2.0517
18.85 2.0438
18.875 2.0311
18.9 2.0118
18.925 1.9895
18.95 1.9644
18.975 1.9324
19 1.8919
19.025 1.8463
19.05 1.8017
19.075 1.7631
19.1 1.7291
19.125 1.6996
19.15 1.6707
19.175 1.6371
19.2 1.5968
19.225 1.549
19.25 1.4924
19.275 1.4272
19.3 1.3532
19.325 1.2694
19.35 1.1775
19.375 1.0867
19.4 1.0085
19.425 0.9329
19.45 0.8547
19.475 0.7789
19.5 0.718
19.525 0.6783
19.55 0.6513
19.575 0.6286
19.6 0.6056
19.625 0.585
19.65 0.567
19.675 0.5489
19.7 0.5351
19.725 0.5339
19.75 0.551
19.775 0.5821
19.8 0.6218
19.825 0.6657
19.85 0.7053
19.875 0.7366
19.9 0.7574
19.925 0.7667
19.95 0.7651
19.975 0.7525
20 0.7303
20.025 0.7089
20.05 0.6987
20.075 0.6967
20.1 0.6948
20.125 0.6914
20.15 0.6869
20.175 0.682
20.2 0.6796
20.225 0.6814
20.25 0.6902
20.275 0.7029
20.3 0.714
20.325 0.719
20.35 0.7202
20.375 0.7195
20.4 0.7231
20.425 0.733
20.45 0.7521
20.475 0.7765
20.5 0.8114
20.525 0.852
20.55 0.9001
20.575 0.9578
20.6 1.0241
20.625 1.0997
20.65 1.1862
20.675 1.2752
20.7 1.3582
20.725 1.4291
20.75 1.4854
20.775 1.5272
20.8 1.5562
20.825 1.5769
20.85 1.5927
20.875 1.604
20.9 1.6102
20.925 1.6141
20.95 1.6196
20.975 1.6247
21 1.6339
21.025 1.6499
21.05 1.6775
21.075 1.7168
21.1 1.7609
21.125 1.8078
21.15 1.8542
21.175 1.8957
21.2 1.9307
21.225 1.9587
21.25 1.9821
21.275 2.0018
21.3 2.0166
21.325 2.0263
21.35 2.0303
21.375 2.0285
21.4 2.0196
21.425 2.004
21.45 1.9821
21.475 1.9566
21.5 1.9341
21.525 1.9137
21.55 1.8939
21.575 1.8775
21.6 1.8649
21.625 1.8565
21.65 1.8513
21.675 1.8499
21.7 1.8486
21.725 1.8459
21.75 1.8427
21.775 1.8411
21.8 1.838
21.825 1.8316
21.85 1.8268
21.875 1.829
21.9 1.8334
21.925 1.8367
21.95 1.8377
21.975 1.8313
22 1.8171
22.025 1.7948
22.05 1.7632
22.075 1.7276
22.1 1.6904
22.125 1.6576
22.15 1.6339
22.175 1.6169
22.2 1.6002
22.225 1.5864
22.25 1.5798
22.275 1.5794
22.3 1.5809
22.325 1.5799
22.35 1.5768
22.375 1.5769
22.4 1.5923
22.425 1.6255
22.45 1.6662
22.475 1.7086
22.5 1.7577
22.525 1.8141
22.55 1.881
22.575 1.9554
22.6 2.0297
22.625 2.0983
22.65 2.16
22.675 2.2147
22.7 2.2599
22.725 2.297
22.75 2.3284
22.775 2.3595
22.8 2.3983
22.825 2.4504
22.85 2.5134
22.875 2.5828
22.9 2.6561
22.925 2.7289
22.95 2.795
22.975 2.8496
23 2.891
23.025 2.9196
23.05 2.9363
23.075 2.9409
23.1 2.9365
23.125 2.9289
23.15 2.9206
23.175 2.9132
23.2 2.907
23.225 2.9017
23.25 2.8978
23.275 2.8967
23.3 2.8984
23.325 2.8981
23.35 2.8928
23.375 2.8855
23.4 2.885
23.425 2.8951
23.45 2.919
23.475 2.9535
23.5 2.9902
23.525 3.0215
23.55 3.0516
23.575 3.0819
23.6 3.1118
23.625 3.1372
23.65 3.155
23.675 3.1656
23.7 3.1703
23.725 3.1733
23.75 3.1753
23.775 3.1743
23.8 3.1699
23.825 3.1594
23.85 3.1422
23.875 3.1159
23.9 3.0818
23.925 3.0394
23.95 2.9918
23.975 2.9378
24 2.8806
24.025 2.8243
24.05 2.7708
24.075 2.7239
24.1 2.681
24.125 2.6494
24.15 2.6262
24.175 2.6059
24.2 2.5837
24.225 2.5575
24.25 2.531
24.275 2.502
24.3 2.4679
24.325 2.4305
24.35 2.3931
24.375 2.3537
24.4 2.31
24.425 2.2644
24.45 2.2181
24.475 2.1689
24.5 2.1185
24.525 2.0669
24.55 2.0157
24.575 1.9571
24.6 1.8888
24.625 1.8162
24.65 1.7357
24.675 1.6518
24.7 1.5696
24.725 1.4863
24.75 1.4001
24.775 1.3127
24.8 1.2346
24.825 1.1717
24.85 1.1215
24.875 1.0817
24.9 1.0491
24.925 1.0222
24.95 1.0118
24.975 1.0227
25 1.0394
25.025 1.0527
25.05 1.056
25.075 1.0481
25.1 1.0356
25.125 1.0242
25.15 1.0208
25.175 1.0241
25.2 1.0281
25.225 1.0294
25.25 1.0267
25.275 1.0234
25.3 1.0151
25.325 1.0061
25.35 0.9946
25.375 0.9775
25.4 0.9539
25.425 0.9269
25.45 0.901
25.475 0.8802
25.5 0.8669
25.525 0.8632
25.55 0.8643
25.575 0.867
25.6 0.8738
25.625 0.8862
25.65 0.9098
25.675 0.9452
25.7 0.9921
25.725 1.0406
25.75 1.0856
25.775 1.1269
25.8 1.1637
25.825 1.1957
25.85 1.2249
25.875 1.2552
25.9 1.2884
25.925 1.3221
25.95 1.3561
25.975 1.3933
26 1.4348
26.025 1.4789
26.05 1.5261
26.075 1.5808
26.1 1.6479
26.125 1.7286
26.15 1.8145
26.175 1.898
26.2 1.9756
26.225 2.0454
26.25 2.1072
26.275 2.1614
26.3 2.2067
26.325 2.2446
26.35 2.2779
26.375 2.3076
26.4 2.3379
26.425 2.3718
26.45 2.4118
26.475 2.455
26.5 2.4994
26.525 2.5484
26.55 2.6064
26.575 2.6722
26.6 2.743
26.625 2.8183
26.65 2.9006
26.675 2.9863
26.7 3.0702
26.725 3.1506
26.75 3.2262
26.775 3.2958
26.8 3.3595
26.825 3.4187
26.85 3.4737
26.875 3.5242
26.9 3.5708
26.925 3.614
26.95 3.6537
26.975 3.6897
27 3.7223
27.025 3.7515
27.05 3.7769
27.075 3.7985
27.1 3.8159
27.125 3.8317
27.15 3.8483
27.175 3.8667
27.2 3.8872
27.225 3.9113
27.25 3.9375
27.275 3.9625
27.3 3.9849
27.325 4.0046
27.35 4.0214
27.375 4.0366
27.4 4.0503
27.425 4.0632
27.45 4.075
27.475 4.0851
27.5 4.0929
27.525 4.0979
27.55 4.1001
27.575 4.0993
27.6 4.0956
27.625 4.089
27.65 4.0789
27.675 4.0657
27.7 4.0498
27.725 4.0315
27.75 4.0106
27.775 3.9871
27.8 3.9609
27.825 3.9325
27.85 3.9019
27.875 3.8688
27.9 3.8327
27.925 3.7932
27.95 3.75
27.975 3.7032
28 3.653
28.025 3.5992
28.05 3.5422
28.075 3.4823
28.1 3.4199
28.125 3.3557
28.15 3.2899
28.175 3.2226
28.2 3.1532
28.225 3.0809
28.25 3.0053
28.275 2.9263
28.3 2.8444
28.325 2.7594
28.35 2.6704
28.375 2.5772
28.4 2.4802
28.425 2.3786
28.45 2.2709
28.475 2.1565
28.5 2.0359
28.525 1.9099
28.55 1.7788
28.575 1.642
28.6 1.5018
28.625 1.3686
28.65 1.2527
28.675 1.1545
28.7 1.0756
28.725 1.0071
28.75 0.9426
28.775 0.8798
28.8 0.8161
28.825 0.7549
28.85 0.702
28.875 0.666
28.9 0.6413
28.925 0.6167
28.95 0.5922
28.975 0.5686
29 0.5519
29.025 0.5485
29.05 0.5545
29.075 0.5672
29.1 0.58
29.125 0.5864
29.15 0.5857
29.175 0.5782
29.2 0.5674
29.225 0.5587
29.25 0.5569
29.275 0.5604
29.3 0.5712
29.325 0.5882
29.35 0.6067
29.375 0.622
29.4 0.6331
29.425 0.6392
29.45 0.6405
29.475 0.6353
29.5 0.623
29.525 0.6034
29.55 0.5758
29.575 0.5414
29.6 0.5036
29.625 0.4625
29.65 0.4173
29.675 0.3689
29.7 0.3141
29.725 0.2567
29.75 0.1996
29.775 0.1549
29.8 0.1327
29.825 0.1348
29.85 0.1561
29.875 0.1873
29.9 0.2213
29.925 0.2539
29.95 0.2836
29.975 0.3092
30 0.3306
30.025 0.3495
30.05 0.3668
30.075 0.3843
30.1 0.4025
30.125 0.4228
30.15 0.4446
30.175 0.4691
30.2 0.4988
30.225 0.5331
30.25 0.5708
30.275 0.6101
30.3 0.6525
30.325 0.6981
30.35 0.7459
30.375 0.7942
30.4 0.8382
30.425 0.8764
30.45 0.9065
30.475 0.9294
30.5 0.9468
30.525 0.9573
30.55 0.9622
30.575 0.9641
30.6 0.9657
30.625 0.9706
30.65 0.9767
30.675 0.9789
30.7 0.9705
30.725 0.9464
30.75 0.9117
30.775 0.8774
30.8 0.857
30.825 0.8566
30.85 0.8727
30.875 0.8974
30.9 0.9199
30.925 0.9347
30.95 0.941
30.975 0.9404
31 0.9362
31.025 0.9298
31.05 0.9236
31.075 0.9208
31.1 0.9224
31.125 0.9274
31.15 0.9342
31.175 0.9435
31.2 0.9547
31.225 0.9694
31.25 0.9822
31.275 0.9881
31.3 0.9859
31.325 0.9822
31.35 0.978
31.375 0.9727
31.4 0.9646
31.425 0.9603
31.45 0.9713
31.475 0.9978
31.5 1.0353
31.525 1.0775
31.55 1.1181
31.575 1.1513
31.6 1.1698
31.625 1.1704
31.65 1.1539
31.675 1.1222
31.7 1.0792
31.725 1.0381
31.75 1.0118
31.775 0.9916
31.8 0.9704
31.825 0.9434
31.85 0.9089
31.875 0.8733
31.9 0.8445
31.925 0.8413
31.95 0.8762
31.975 0.9297
32 0.9923
32.025 1.0619
32.05 1.1321
32.075 1.1979
32.1 1.2573
32.125 1.309
32.15 1.3551
32.175 1.3975
32.2 1.4414
32.225 1.489
32.25 1.5362
32.275 1.5777
32.3 1.6117
32.325 1.646
32.35 1.6866
32.375 1.728
32.4 1.7688
32.425 1.8058
32.45 1.8369
32.475 1.861
32.5 1.8759
32.525 1.8814
32.55 1.8784
32.575 1.8658
32.6 1.8417
32.625 1.8066
32.65 1.7647
32.675 1.7162
32.7 1.6663
32.725 1.6209
32.75 1.5784
32.775 1.5317
32.8 1.4775
32.825 1.4144
32.85 1.3404
32.875 1.2584
32.9 1.1756
32.925 1.1007
32.95 1.0436
32.975 1.0001
33 0.9579
33.025 0.9104
33.05 0.8511
33.075 0.7786
33.1 0.6924
33.125 0.5913
33.15 0.4771
33.175 0.3551
33.2 0.2375
33.225 0.1382
33.25 0.0643
33.275 0.008
33.3 -0.0341
33.325 -0.0671
33.35 -0.0993
33.375 -0.1337
33.4 -0.1716
33.425 -0.2086
33.45 -0.2413
33.475 -0.2664
33.5 -0.2883
33.525 -0.3147
33.55 -0.3482
33.575 -0.3906
33.6 -0.444
33.625 -0.5105
33.65 -0.5881
33.675 -0.669
33.7 -0.736
33.725 -0.7711
33.75 -0.7843
33.775 -0.7863
33.8 -0.7809
33.825 -0.7718
33.85 -0.7582
33.875 -0.7394
33.9 -0.7172
33.925 -0.6953
33.95 -0.6756
33.975 -0.6583
34 -0.6469
34.025 -0.6459
34.05 -0.653
34.075 -0.6641
34.1 -0.6776
34.125 -0.6903
34.15 -0.703
34.175 -0.7198
34.2 -0.7388
34.225 -0.7573
34.25 -0.7763
34.275 -0.7942
34.3 -0.8137
34.325 -0.8344
34.35 -0.8466
34.375 -0.8366
34.4 -0.812
34.425 -0.7863
34.45 -0.7636
34.475 -0.7472
34.5 -0.7366
34.525 -0.724
34.55 -0.7003
34.575 -0.6658
34.6 -0.6289
34.625 -0.5979
34.65 -0.5746
34.675 -0.5568
34.7 -0.5459
34.725 -0.5446
34.75 -0.5515
34.775 -0.5678
34.8 -0.5887
34.825 -0.6102
34.85 -0.6311
34.875 -0.6504
34.9 -0.6695
34.925 -0.6822
34.95 -0.6803
34.975 -0.669
35 -0.6603
35.025 -0.6574
35.05 -0.6623
35.075 -0.6734
35.1 -0.6882
35.125 -0.6941
35.15 -0.6815
35.175 -0.6473
35.2 -0.5917
35.225 -0.5239
35.25 -0.4503
35.275 -0.3781
35.3 -0.3098
35.325 -0.2434
35.35 -0.18
35.375 -0.122
35.4 -0.0662
35.425 -0.0135
35.45 0.034
35.475 0.0775
35.5 0.1136
35.525 0.1422
35.55 0.1633
35.575 0.1774
35.6 0.1858
35.625 0.1892
35.65 0.1882
35.675 0.1863
35.7 0.185
35.725 0.1824
35.75 0.1803
35.775 0.182
35.8 0.1903
35.825 0.2073
35.85 0.233
35.875 0.26
35.9 0.2842
35.925 0.3066
35.95 0.3257
35.975 0.3437
36 0.3622
36.025 0.378
36.05 0.3898
36.075 0.3959
36.1 0.3957
36.125 0.3898
36.15 0.381
36.175 0.3734
36.2 0.3766
36.225 0.3921
36.25 0.4169
36.275 0.453
36.3 0.493
36.325 0.5342
36.35 0.5696
36.375 0.597
36.4 0.6152
36.425 0.6265
36.45 0.6318
36.475 0.6313
36.5 0.6245
36.525 0.6126
36.55 0.5962
36.575 0.5756
36.6 0.551
36.625 0.5217
36.65 0.4864
36.675 0.4459
36.7 0.4006
36.725 0.3496
36.75 0.2924
36.775 0.2321
36.8 0.17
36.825 0.1064
36.85 0.0434
36.875 -0.0171
36.9 -0.0773
36.925 -0.1382
36.95 -0.202
36.975 -0.2694
37 -0.341
37.025 -0.4102
37.05 -0.4682
37.075 -0.5114
37.1 -0.5418
37.125 -0.5672
37.15 -0.5944
37.175 -0.6265
37.2 -0.6623
37.225 -0.7
37.25 -0.7399
37.275 -0.7845
37.3 -0.833
37.325 -0.8836
37.35 -0.934
37.375 -0.9801
37.4 -1.0213
37.425 -1.0603
37.45 -1.094
37.475 -1.1229
37.5 -1.1453
37.525 -1.1619
37.55 -1.1739
37.575 -1.1829
37.6 -1.1913
37.625 -1.1964
37.65 -1.1978
37.675 -1.1951
37.7 -1.1856
37.725 -1.157
37.75 -1.1103
37.775 -1.0613
37.8 -1.0142
37.825 -0.967
37.85 -0.9185
37.875 -0.8715
37.9 -0.8268
37.925 -0.7824
37.95 -0.7353
37.975 -0.684
38 -0.6311
38.025 -0.5799
38.05 -0.5306
38.075 -0.4843
38.1 -0.4418
38.125 -0.4013
38.15 -0.3635
38.175 -0.3286
38.2 -0.2938
38.225 -0.2569
38.25 -0.2196
38.275 -0.1783
38.3 -0.129
38.325 -0.0707
38.35 -0.0032
38.375 0.0659
38.4 0.1305
38.425 0.1887
38.45 0.2408
38.475 0.2868
38.5 0.3293
38.525 0.3693
38.55 0.4067
38.575 0.4409
38.6 0.4698
38.625 0.4943
38.65 0.5155
38.675 0.5336
38.7 0.5495
38.725 0.5633
38.75 0.5758
38.775 0.5863
38.8 0.5929
38.825 0.5963
38.85 0.5964
38.875 0.5933
38.9 0.5869
38.925 0.5783
38.95 0.5676
38.975 0.5534
39 0.5358
39.025 0.5159
39.05 0.4935
39.075 0.4672
39.1 0.4378
39.125 0.4061
39.15 0.3723
39.175 0.3356
39.2 0.2977
39.225 0.2659
39.25 0.2444
39.275 0.2259
39.3 0.2049
39.325 0.1792
39.35 0.15
39.375 0.12
39.4 0.0929
39.425 0.0671
39.45 0.0393
39.475 0.0055
39.5 -0.0341
39.525 -0.0769
39.55 -0.1219
39.575 -0.1663
39.6 -0.2032
39.625 -0.2269
39.65 -0.2448
39.675 -0.2634
39.7 -0.2896
39.725 -0.3256
39.75 -0.3648
39.775 -0.395
39.8 -0.41
39.825 -0.4122
39.85 -0.4069
39.875 -0.3993
39.9 -0.3914
39.925 -0.3867
39.95 -0.3904
39.975 -0.4016
40 -0.416
40.025 -0.432
40.05 -0.4539
40.075 -0.4852
40.1 -0.5235
40.125 -0.5686
40.15 -0.6176
40.175 -0.6697
40.2 -0.7221
40.225 -0.7732
40.25 -0.8186
40.275 -0.8613
40.3 -0.9046
40.325 -0.9514
40.35 -0.9999
40.375 -1.0474
40.4 -1.091
40.425 -1.1312
40.45 -1.1697
40.475 -1.2067
40.5 -1.2417
40.525 -1.2687
40.55 -1.2882
40.575 -1.3066
40.6 -1.3282
40.625 -1.3506
40.65 -1.3706
40.675 -1.3924
40.7 -1.4159
40.725 -1.4423
40.75 -1.4776
40.775 -1.5198
40.8 -1.5643
40.825 -1.6092
40.85 -1.6547
40.875 -1.6922
40.9 -1.7199
40.925 -1.734
40.95 -1.7371
40.975 -1.7394
41 -1.7464
41.025 -1.7614
41.05 -1.7851
41.075 -1.817
41.1 -1.8481
41.125 -1.8686
41.15 -1.8797
41.175 -1.886
41.2 -1.891
41.225 -1.8918
41.25 -1.8863
41.275 -1.8785
41.3 -1.8679
41.325 -1.8566
41.35 -1.8486
41.375 -1.8446
41.4 -1.8441
41.425 -1.8472
41.45 -1.8553
41.475 -1.8691
41.5 -1.8858
41.525 -1.9028
41.55 -1.9215
41.575 -1.9451
41.6 -1.9773
41.625 -2.0189
41.65 -2.0634
41.675 -2.0984
41.7 -2.1175
41.725 -2.12
41.75 -2.1033
41.775 -2.0662
41.8 -2.0206
41.825 -1.9754
41.85 -1.9355
41.875 -1.9009
41.9 -1.8689
41.925 -1.8405
41.95 -1.8108
41.975 -1.7795
42 -1.7497
42.025 -1.7258
42.05 -1.7048
42.075 -1.6846
42.1 -1.6605
42.125 -1.6303
42.15 -1.597
42.175 -1.5664
42.2 -1.5405
42.225 -1.5158
42.25 -1.4939
42.275 -1.4802
42.3 -1.4739
42.325 -1.4743
42.35 -1.4796
42.375 -1.4885
42.4 -1.4982
42.425 -1.503
42.45 -1.4956
42.475 -1.4764
42.5 -1.4522
42.525 -1.4254
42.55 -1.3958
42.575 -1.3619
42.6 -1.3237
42.625 -1.2848
42.65 -1.249
42.675 -1.2182
42.7 -1.1895
42.725 -1.1595
42.75 -1.1291
42.775 -1.1037
42.8 -1.085
42.825 -1.0722
42.85 -1.0631
42.875 -1.0533
42.9 -1.04
42.925 -1.0294
42.95 -1.0265
42.975 -1.0327
43 -1.0487
43.025 -1.0744
43.05 -1.106
43.075 -1.143
43.1 -1.1868
43.125 -1.2317
43.15 -1.2749
43.175 -1.32
43.2 -1.3712
43.225 -1.4289
43.25 -1.4914
43.275 -1.5529
43.3 -1.6134
43.325 -1.6773
43.35 -1.74
43.375 -1.8026
43.4 -1.8704
43.425 -1.9379
43.45 -2.0019
43.475 -2.0593
43.5 -2.105
43.525 -2.1374
43.55 -2.1557
43.575 -2.1626
43.6 -2.1641
43.625 -2.1609
43.65 -2.1522
43.675 -2.1378
43.7 -2.1187
43.725 -2.1003
43.75 -2.0879
43.775 -2.0807
43.8 -2.0727
43.825 -2.0553
43.85 -2.0214
43.875 -1.9762
43.9 -1.9215
43.925 -1.8572
43.95 -1.7839
43.975 -1.7048
44 -1.6232
44.025 -1.5435
44.05 -1.4722
44.075 -1.4079
44.1 -1.3474
44.125 -1.2923
44.15 -1.2441
44.175 -1.2021
44.2 -1.165
44.225 -1.1302
44.25 -1.0957
44.275 -1.0599
44.3 -1.0258
44.325 -0.9945
44.35 -0.9656
44.375 -0.9389
44.4 -0.915
44.425 -0.8948
44.45 -0.8803
44.475 -0.8715
44.5 -0.8673
44.525 -0.8681
44.55 -0.8711
44.575 -0.8679
44.6 -0.8613
44.625 -0.8524
44.65 -0.8439
44.675 -0.8378
44.7 -0.8371
44.725 -0.841
44.75 -0.8489
44.775 -0.8536
44.8 -0.8477
44.825 -0.8304
44.85 -0.8059
44.875 -0.7816
44.9 -0.7622
44.925 -0.7479
44.95 -0.7387
44.975 -0.7354
45 -0.7373
45.025 -0.7436
45.05 -0.7549
45.075 -0.77
45.1 -0.788
45.125 -0.8066
45.15 -0.8245
45.175 -0.843
45.2 -0.8632
45.225 -0.8797
45.25 -0.8894
45.275 -0.8931
45.3 -0.8833
45.325 -0.8491
45.35 -0.7909
45.375 -0.7245
45.4 -0.6557
45.425 -0.5842
45.45 -0.5139
45.475 -0.4492
45.5 -0.3903
45.525 -0.3384
45.55 -0.294
45.575 -0.2566
45.6 -0.2244
45.625 -0.1924
45.65 -0.1591
45.675 -0.1254
45.7 -0.091
45.725 -0.056
45.75 -0.0172
45.775 0.0296
45.8 0.0847
45.825 0.1418
45.85 0.2002
45.875 0.2553
45.9 0.3043
45.925 0.3472
45.95 0.3829
45.975 0.4115
46 0.4338
46.025 0.4498
46.05 0.4587
46.075 0.4595
46.1 0.4536
46.125 0.4402
46.15 0.4205
46.175 0.3927
46.2 0.3554
46.225 0.3132
46.25 0.2804
46.275 0.2569
46.3 0.2444
46.325 0.2417
46.35 0.2523
46.375 0.2809
46.4 0.3349
46.425 0.4061
46.45 0.4828
46.475 0.56
46.5 0.6331
46.525 0.706
46.55 0.7771
46.575 0.8479
46.6 0.9176
46.625 0.9835
46.65 1.0438
46.675 1.0975
46.7 1.1426
46.725 1.1797
46.75 1.2094
46.775 1.2309
46.8 1.2437
46.825 1.2495
46.85 1.2501
46.875 1.2442
46.9 1.2313
46.925 1.2122
46.95 1.1898
46.975 1.1663
47 1.139
47.025 1.1091
47.05 1.0762
47.075 1.0379
47.1 0.9924
47.125 0.9409
47.15 0.8869
47.175 0.8384
47.2 0.7972
47.225 0.7578
47.25 0.7205
47.275 0.6851
47.3 0.6516
47.325 0.6156
47.35 0.5742
47.375 0.5267
47.4 0.4725
47.425 0.4137
47.45 0.3519
47.475 0.2905
47.5 0.2355
47.525 0.191
47.55 0.1561
47.575 0.1229
47.6 0.0915
47.625 0.064
47.65 0.0386
47.675 0.0137
47.7 -0.0079
47.725 -0.0218
47.75 -0.0263
47.775 -0.0257
47.8 -0.0247
47.825 -0.0197
47.85 -0.011
47.875 -0.0026
47.9 0.0077
47.925 0.0236
47.95 0.0453
47.975 0.0686
48 0.0913
48.025 0.1153
48.05 0.1401
48.075 0.1624
48.1 0.1805
48.125 0.1948
48.15 0.2088
48.175 0.2255
48.2 0.2483
48.225 0.2758
48.25 0.303
48.275 0.3267
48.3 0.3454
48.325 0.359
48.35 0.3673
48.375 0.3705
48.4 0.3677
48.425 0.3618
48.45 0.3528
48.475 0.343
48.5 0.3356
48.525 0.3296
48.55 0.3235
48.575 0.3159
48.6 0.3046
48.625 0.2953
48.65 0.2918
48.675 0.2934
48.7 0.2971
48.725 0.2981
48.75 0.296
48.775 0.2927
48.8 0.2908
48.825 0.29
48.85 0.289
48.875 0.2834
48.9 0.2712
48.925 0.2545
48.95 0.2335
48.975 0.2074
49 0.1756
49.025 0.1402
49.05 0.1044
49.075 0.0674
49.1 0.0262
49.125 -0.0189
49.15 -0.0671
49.175 -0.1174
49.2 -0.168
49.225 -0.2157
49.25 -0.2614
49.275 -0.3064
49.3 -0.347
49.325 -0.3849
49.35 -0.4309
49.375 -0.4879
49.4 -0.5515
49.425 -0.6178
49.45 -0.6708
49.475 -0.699
49.5 -0.7142
49.525 -0.732
49.55 -0.7552
49.575 -0.7806
49.6 -0.8051
49.625 -0.8323
49.65 -0.8637
49.675 -0.8975
49.7 -0.9327
49.725 -0.9699
49.75 -1.0102
49.775 -1.0521
49.8 -1.0966
49.825 -1.144
49.85 -1.1944
49.875 -1.2517
49.9 -1.3149
49.925 -1.3778
49.95 -1.4373
49.975 -1.4958
50 -1.5526
50.025 -1.6011
50.05 -1.6328
50.075 -1.6476
50.1 -1.6496
50.125 -1.6479
50.15 -1.6405
50.175 -1.6196
50.2 -1.5792
50.225 -1.5121
50.25 -1.4155
50.275 -1.2962
50.3 -1.1606
50.325 -1.0204
50.35 -0.887
50.375 -0.7664
50.4 -0.6599
50.425 -0.5706
50.45 -0.4923
50.475 -0.4207
50.5 -0.3559
50.525 -0.2996
50.55 -0.2513
50.575 -0.2102
50.6 -0.1761
50.625 -0.1488
50.65 -0.1287
50.675 -0.1156
50.7 -0.1099
50.725 -0.1117
50.75 -0.1219
50.775 -0.1394
50.8 -0.1552
50.825 -0.1666
50.85 -0.1755
50.875 -0.1875
50.9 -0.2075
50.925 -0.235
50.95 -0.264
50.975 -0.2879
51 -0.3021
51.025 -0.2966
51.05 -0.2644
51.075 -0.2174
51.1 -0.1694
51.125 -0.1234
51.15 -0.079
51.175 -0.0374
51.2 -0.0002
51.225 0.0325
51.25 0.06
51.275 0.0827
51.3 0.1005
51.325 0.1144
51.35 0.1248
51.375 0.1319
51.4 0.1362
51.425 0.1425
51.45 0.1523
51.475 0.1654
51.5 0.1753
51.525 0.1859
51.55 0.2004
51.575 0.2227
51.6 0.2469
51.625 0.2689
51.65 0.2853
51.675 0.2946
51.7 0.2954
51.725 0.2853
51.75 0.2652
51.775 0.2351
51.8 0.1938
51.825 0.1492
51.85 0.1105
51.875 0.0792
51.9 0.0499
51.925 0.0225
51.95 -0.004
51.975 -0.0256
52 -0.0408
52.025 -0.0538
52.05 -0.0695
52.075 -0.0871
52.1 -0.1062
52.125 -0.1214
52.15 -0.136
52.175 -0.155
52.2 -0.1698
52.225 -0.1829
52.25 -0.1989
52.275 -0.2227
52.3 -0.2557
52.325 -0.2934
52.35 -0.3329
52.375 -0.3725
52.4 -0.3993
52.425 -0.4081
52.45 -0.4022
52.475 -0.3858
52.5 -0.3646
52.525 -0.3442
52.55 -0.3265
52.575 -0.3076
52.6 -0.2874
52.625 -0.2633
52.65 -0.2341
52.675 -0.2031
52.7 -0.1763
52.725 -0.1584
52.75 -0.1445
52.775 -0.1365
52.8 -0.1316
52.825 -0.1315
52.85 -0.1371
52.875 -0.1488
52.9 -0.1692
52.925 -0.1961
52.95 -0.2263
52.975 -0.256
53 -0.2828
53.025 -0.3017
53.05 -0.316
53.075 -0.3216
53.1 -0.3059
53.125 -0.2595
53.15 -0.1881
53.175 -0.1044
53.2 -0.0195
53.225 0.0588
53.25 0.1326
53.275 0.2027
53.3 0.2689
53.325 0.3299
53.35 0.3843
53.375 0.4322
53.4 0.4726
53.425 0.5057
53.45 0.531
53.475 0.5507
53.5 0.5637
53.525 0.5714
53.55 0.5718
53.575 0.566
53.6 0.5655
53.625 0.5803
53.65 0.6057
53.675 0.6291
53.7 0.6511
53.725 0.6702
53.75 0.6826
53.775 0.6879
53.8 0.6893
53.825 0.691
53.85 0.6944
53.875 0.6965
53.9 0.6897
53.925 0.6735
53.95 0.6497
53.975 0.6198
54 0.5856
54.025 0.5487
54.05 0.5078
54.075 0.4604
54.1 0.4107
54.125 0.3606
54.15 0.3148
54.175 0.2764
54.2 0.2433
54.225 0.2169
54.25 0.1989
54.275 0.1865
54.3 0.1752
54.325 0.1648
54.35 0.1612
54.375 0.1621
54.4 0.1614
54.425 0.1531
54.45 0.1361
54.475 0.1115
54.5 0.0804
54.525 0.0449
54.55 0.0064
54.575 -0.0376
54.6 -0.0883
54.625 -0.1482
54.65 -0.2187
54.675 -0.2993
54.7 -0.3886
54.725 -0.4838
54.75 -0.5787
54.775 -0.6574
54.8 -0.7103
54.825 -0.7431
54.85 -0.7524
54.875 -0.7274
54.9 -0.6779
54.925 -0.6159
54.95 -0.5471
54.975 -0.4738
55 -0.3982
55.025 -0.3211
55.05 -0.2436
55.075 -0.1702
55.1 -0.1035
55.125 -0.0399
55.15 0.0175
55.175 0.0712
55.2 0.1259
55.225 0.1818
55.25 0.2359
55.275 0.2841
55.3 0.325
55.325 0.3638
55.35 0.4031
55.375 0.4422
55.4 0.4823
55.425 0.5289
55.45 0.5832
55.475 0.6367
55.5 0.6856
55.525 0.728
55.55 0.7668
55.575 0.8071
55.6 0.8485
55.625 0.8903
55.65 0.9283
55.675 0.9643
55.7 1.0018
55.725 1.0404
55.75 1.0801
55.775 1.1129
55.8 1.1407
55.825 1.1637
55.85 1.184
55.875 1.1983
55.9 1.2134
55.925 1.2308
55.95 1.2465
55.975 1.2561
56 1.261
56.025 1.268
56.05 1.2857
56.075 1.313
56.1 1.3459
56.125 1.382
56.15 1.4245
56.175 1.4679
56.2 1.5105
56.225 1.5516
56.25 1.5893
56.275 1.6197
56.3 1.6403
56.325 1.6517
56.35 1.6596
56.375 1.671
56.4 1.6876
56.425 1.7079
56.45 1.7297
56.475 1.7521
56.5 1.7776
56.525 1.8063
56.55 1.833
56.575 1.8528
56.6 1.8646
56.625 1.8713
56.65 1.8722
56.675 1.8635
56.7 1.8459
56.725 1.8217
56.75 1.794
56.775 1.7707
56.8 1.7626
56.825 1.7652
56.85 1.7675
56.875 1.7646
56.9 1.7542
56.925 1.7389
56.95 1.7218
56.975 1.712
57 1.7184
57.025 1.736
57.05 1.7572
57.075 1.7778
57.1 1.7947
57.125 1.8111
57.15 1.8303
57.175 1.8544
57.2 1.8817
57.225 1.9074
57.25 1.9367
57.275 1.9728
57.3 2.013
57.325 2.0528
57.35 2.0871
57.375 2.1156
57.4 2.1385
57.425 2.1573
57.45 2.1709
57.475 2.1776
57.5 2.1788
57.525 2.1758
57.55 2.1681
57.575 2.1549
57.6 2.1373
57.625 2.1171
57.65 2.0952
57.675 2.0699
57.7 2.0408
57.725 2.0067
57.75 1.9664
57.775 1.921
57.8 1.8701
57.825 1.8148
57.85 1.7588
57.875 1.7079
57.9 1.6611
57.925 1.6206
57.95 1.5837
57.975 1.5484
58 1.5157
58.025 1.4901
58.05 1.4751
58.075 1.4653
58.1 1.4523
58.125 1.4323
58.15 1.4058
58.175 1.3755
58.2 1.341
58.225 1.3046
58.25 1.2687
58.275 1.2338
58.3 1.198
58.325 1.1608
58.35 1.124
58.375 1.0895
58.4 1.0557
58.425 1.0281
58.45 1.0086
58.475 0.9915
58.5 0.9751
58.525 0.9584
58.55 0.9393
58.575 0.9141
58.6 0.8879
58.625 0.8647
58.65 0.8423
58.675 0.821
58.7 0.8023
58.725 0.7891
58.75 0.7853
58.775 0.79
58.8 0.8055
58.825 0.8261
58.85 0.8486
58.875 0.8745
58.9 0.907
58.925 0.9431
58.95 0.9871
58.975 1.0354
59 1.0855
59.025 1.1323
59.05 1.1739
59.075 1.2077
59.1 1.2326
59.125 1.2495
59.15 1.258
59.175 1.261
59.2 1.2602
59.225 1.2563
59.25 1.2496
59.275 1.2377
59.3 1.2197
59.325 1.2022
59.35 1.195
59.375 1.2042
59.4 1.2198
59.425 1.2363
59.45 1.255
59.475 1.2792
59.5 1.3009
59.525 1.3178
59.55 1.3245
59.575 1.3253
59.6 1.3276
59.625 1.3302
59.65 1.3298
59.675 1.3252
59.7 1.3162
59.725 1.3039
59.75 1.2887
59.775 1.2696
59.8 1.2474
59.825 1.2273
59.85 1.2159
59.875 1.2135
59.9 1.2157
59.925 1.2198
59.95 1.232
59.975 1.2593
60 1.3108
60.025 1.3859
60.05 1.4702
60.075 1.5513
60.1 1.6209
60.125 1.6783
60.15 1.7291
60.175 1.774
60.2 1.8171
60.225 1.8667
60.25 1.9207
60.275 1.9771
60.3 2.0321
60.325 2.0819
60.35 2.1252
60.375 2.159
60.4 2.1807
60.425 2.1897
60.45 2.1861
60.475 2.1737
60.5 2.1529
60.525 2.1297
60.55 2.1079
60.575 2.089
60.6 2.0701
60.625 2.0501
60.65 2.0238
60.675 1.9921
60.7 1.9591
60.725 1.93
60.75 1.9053
60.775 1.884
60.8 1.8707
60.825 1.8676
60.85 1.8689
60.875 1.8679
60.9 1.8621
60.925 1.8486
60.95 1.8295
60.975 1.8073
61 1.7797
61.025 1.7532
61.05 1.7268
61.075 1.6958
61.1 1.6594
61.125 1.6196
61.15 1.5821
61.175 1.5523
61.2 1.5287
61.225 1.5087
61.25 1.4927
61.275 1.4844
61.3 1.4818
61.325 1.4765
61.35 1.4628
61.375 1.438
61.4 1.4059
61.425 1.3817
61.45 1.3749
61.475 1.374
61.5 1.3696
61.525 1.3599
61.55 1.3493
61.575 1.3449
61.6 1.3484
61.625 1.3534
61.65 1.3541
61.675 1.3489
61.7 1.337
61.725 1.3196
61.75 1.2972
61.775 1.271
61.8 1.2406
61.825 1.2042
61.85 1.1652
61.875 1.1252
61.9 1.0842
61.925 1.0442
61.95 1.0142
61.975 1.0028
62 0.9988
62.025 0.9974
62.05 0.9976
62.075 0.9987
62.1 1.0013
62.125 1.0014
62.15 0.9993
62.175 0.9958
62.2 0.9942
62.225 0.9939
62.25 0.9922
62.275 0.9859
62.3 0.9752
62.325 0.9624
62.35 0.9552
62.375 0.96
62.4 0.974
62.425 0.9902
62.45 1.0055
62.475 1.0145
62.5 1.0166
62.525 1.0124
62.55 0.999
62.575 0.9717
62.6 0.9337
62.625 0.8873
62.65 0.8345
62.675 0.7812
62.7 0.7296
62.725 0.6772
62.75 0.625
62.775 0.5832
62.8 0.5643
62.825 0.5657
62.85 0.5767
62.875 0.5918
62.9 0.604
62.925 0.6122
62.95 0.6179
62.975 0.62
63 0.615
63.025 0.601
63.05 0.5754
63.075 0.5393
63.1 0.4946
63.125 0.4447
63.15 0.3899
63.175 0.3295
63.2 0.2612
63.225 0.1873
63.25 0.1102
63.275 0.0327
63.3 -0.0464
63.325 -0.1308
63.35 -0.2194
63.375 -0.309
63.4 -0.3966
63.425 -0.4821
63.45 -0.5583
63.475 -0.6163
63.5 -0.6519
63.525 -0.6693
63.55 -0.6853
63.575 -0.7064
63.6 -0.7329
63.625 -0.7629
63.65 -0.7951
63.675 -0.8222
63.7 -0.8301
63.725 -0.8174
63.75 -0.784
63.775 -0.7353
63.8 -0.6807
63.825 -0.6256
63.85 -0.5695
63.875 -0.5128
63.9 -0.4499
63.925 -0.3827
63.95 -0.3172
63.975 -0.2536
64 -0.1902
64.025 -0.1257
64.05 -0.0628
64.075 -0.0036
64.1 0.0489
64.125 0.0946
64.15 0.1327
64.175 0.1621
64.2 0.1823
64.225 0.1967
64.25 0.2066
64.275 0.2149
64.3 0.2237
64.325 0.2343
64.35 0.2457
64.375 0.2584
64.4 0.2697
64.425 0.279
64.45 0.2861
64.475 0.292
64.5 0.2962
64.525 0.2985
64.55 0.298
64.575 0.2978
64.6 0.3022
64.625 0.3095
64.65 0.3227
64.675 0.3365
64.7 0.3508
64.725 0.3618
64.75 0.3675
64.775 0.3693
64.8 0.3661
64.825 0.3579
64.85 0.3425
64.875 0.3215
64.9 0.2943
64.925 0.2634
64.95 0.2335
64.975 0.2095
65 0.1899
65.025 0.1721
65.05 0.1533
65.075 0.1303
65.1 0.1056
65.125 0.0801
65.15 0.0531
65.175 0.0237
65.2 -0.0119
65.225 -0.0556
65.25 -0.1057
65.275 -0.1613
65.3 -0.219
65.325 -0.274
65.35 -0.3277
65.375 -0.3774
65.4 -0.4226
65.425 -0.465
65.45 -0.5033
65.475 -0.5383
65.5 -0.573
65.525 -0.6096
65.55 -0.6472
65.575 -0.6863
65.6 -0.7192
65.625 -0.7421
65.65 -0.7603
65.675 -0.7767
65.7 -0.7865
65.725 -0.7873
65.75 -0.777
65.775 -0.7588
65.8 -0.7341
65.825 -0.702
65.85 -0.6655
65.875 -0.6251
65.9 -0.5756
65.925 -0.5201
65.95 -0.4634
65.975 -0.4079
66 -0.3579
66.025 -0.3142
66.05 -0.2761
66.075 -0.2426
66.1 -0.2119
66.125 -0.1823
66.15 -0.1511
66.175 -0.1167
66.2 -0.0767
66.225 -0.0329
66.25 0.0115
66.275 0.0551
66.3 0.0969
66.325 0.1343
66.35 0.1635
66.375 0.1843
66.4 0.1973
66.425 0.2046
66.45 0.2082
66.475 0.2106
66.5 0.21
66.525 0.2054
66.55 0.2
66.575 0.1927
66.6 0.1829
66.625 0.1724
66.65 0.1613
66.675 0.1529
66.7 0.1438
66.725 0.1312
66.75 0.1162
66.775 0.0983
66.8 0.0778
66.825 0.0578
66.85 0.0474
66.875 0.0468
66.9 0.0464
66.925 0.0413
66.95 0.0309
66.975 0.0142
67 -0.0064
67.025 -0.0319
67.05 -0.066
67.075 -0.1053
67.1 -0.148
67.125 -0.1943
67.15 -0.2457
67.175 -0.3013
67.2 -0.3637
67.225 -0.4314
67.25 -0.5041
67.275 -0.5788
67.3 -0.6517
67.325 -0.7226
67.35 -0.7954
67.375 -0.8637
67.4 -0.9196
67.425 -0.9659
67.45 -1.0045
67.475 -1.0364
67.5 -1.0508
67.525 -1.0434
67.55 -1.0176
67.575 -0.9805
67.6 -0.9397
67.625 -0.8992
67.65 -0.8602
67.675 -0.8233
67.7 -0.7891
67.725 -0.7578
67.75 -0.7295
67.775 -0.707
67.8 -0.69
67.825 -0.6775
67.85 -0.667
67.875 -0.6574
67.9 -0.6466
67.925 -0.6374
67.95 -0.6228
67.975 -0.6019
68 -0.5769
68.025 -0.5477
68.05 -0.5214
68.075 -0.5
68.1 -0.4802
68.125 -0.4638
68.15 -0.4546
68.175 -0.451
68.2 -0.4514
68.225 -0.4515
68.25 -0.4449
68.275 -0.4348
68.3 -0.4263
68.325 -0.4184
68.35 -0.4113
68.375 -0.4086
68.4 -0.413
68.425 -0.425
68.45 -0.4457
68.475 -0.4746
68.5 -0.5103
68.525 -0.5518
68.55 -0.596
68.575 -0.6414
68.6 -0.6895
68.625 -0.7404
68.65 -0.7938
68.675 -0.8507
68.7 -0.9109
68.725 -0.9743
68.75 -1.0363
68.775 -1.0888
68.8 -1.1334
68.825 -1.1655
68.85 -1.1791
68.875 -1.1709
68.9 -1.1415
68.925 -1.0998
68.95 -1.0543
68.975 -1.0111
69 -0.9738
69.025 -0.9446
69.05 -0.9238
69.075 -0.9145
69.1 -0.9158
69.125 -0.9257
69.15 -0.9439
69.175 -0.9648
69.2 -0.9825
69.225 -0.977
69.25 -0.9395
69.275 -0.8928
69.3 -0.8519
69.325 -0.8185
69.35 -0.7906
69.375 -0.7664
69.4 -0.745
69.425 -0.7246
69.45 -0.7047
69.475 -0.6758
69.5 -0.6393
69.525 -0.6027
69.55 -0.5715
69.575 -0.5455
69.6 -0.5232
69.625 -0.5013
69.65 -0.4764
69.675 -0.4444
69.7 -0.4077
69.725 -0.3681
69.75 -0.328
69.775 -0.2882
69.8 -0.2465
69.825 -0.2026
69.85 -0.1574
69.875 -0.113
69.9 -0.0733
69.925 -0.0406
69.95 -0.0156
69.975 0.0039
70 0.0199
70.025 0.0345
70.05 0.0485
70.075 0.0667
70.1 0.0922
70.125 0.1221
70.15 0.1492
70.175 0.1726
70.2 0.1945
70.225 0.2176
70.25 0.2425
70.275 0.2632
70.3 0.2765
70.325 0.2845
70.35 0.2889
70.375 0.2948
70.4 0.3033
70.425 0.3128
70.45 0.3254
70.475 0.3368
70.5 0.3466
70.525 0.3504
70.55 0.3443
70.575 0.3267
70.6 0.2995
70.625 0.2613
70.65 0.2131
70.675 0.1539
70.7 0.0842
70.725 0.007
70.75 -0.0736
70.775 -0.1537
70.8 -0.2301
70.825 -0.3011
70.85 -0.3513
70.875 -0.3753
70.9 -0.3843
70.925 -0.3874
70.95 -0.3918
70.975 -0.3999
71 -0.4124
71.025 -0.4297
71.05 -0.4529
71.075 -0.4834
71.1 -0.5158
71.125 -0.5482
71.15 -0.5763
71.175 -0.5956
71.2 -0.6108
71.225 -0.6242
71.25 -0.6387
71.275 -0.6546
71.3 -0.673
71.325 -0.6889
71.35 -0.6905
71.375 -0.6794
71.4 -0.6647
71.425 -0.6471
71.45 -0.6333
71.475 -0.6252
71.5 -0.6161
71.525 -0.6073
71.55 -0.5947
71.575 -0.5826
71.6 -0.5751
71.625 -0.5713
71.65 -0.5734
71.675 -0.5769
71.7 -0.5833
71.725 -0.5926
71.75 -0.5966
71.775 -0.5888
71.8 -0.5578
71.825 -0.5102
71.85 -0.4645
71.875 -0.4247
71.9 -0.3903
71.925 -0.3639
71.95 -0.3511
71.975 -0.3527
72 -0.3625
72.025 -0.3782
72.05 -0.3974
72.075 -0.4192
72.1 -0.4415
72.125 -0.4629
72.15 -0.4828
72.175 -0.4986
72.2 -0.5039
72.225 -0.4993
72.25 -0.4861
72.275 -0.4678
72.3 -0.4513
72.325 -0.4385
72.35 -0.4253
72.375 -0.4039
72.4 -0.3731
72.425 -0.3358
72.45 -0.2976
72.475 -0.2647
72.5 -0.2384
72.525 -0.2168
72.55 -0.1998
72.575 -0.185
72.6 -0.1691
72.625 -0.1478
72.65 -0.1182
72.675 -0.0855
72.7 -0.054
72.725 -0.0282
72.75 -0.0078
72.775 0.0094
72.8 0.0303
72.825 0.0542
72.85 0.0845
72.875 0.1226
72.9 0.1701
72.925 0.2244
72.95 0.2858
72.975 0.3505
73 0.4185
73.025 0.4857
73.05 0.5458
73.075 0.5987
73.1 0.6416
73.125 0.6749
73.15 0.7011
73.175 0.7217
73.2 0.7373
73.225 0.7481
73.25 0.7557
73.275 0.7627
73.3 0.7716
73.325 0.7799
73.35 0.7873
73.375 0.7955
73.4 0.8042
73.425 0.8087
73.45 0.8072
73.475 0.7985
73.5 0.7786
73.525 0.7456
73.55 0.707
73.575 0.6711
73.6 0.6457
73.625 0.6395
73.65 0.6552
73.675 0.6883
73.7 0.7407
73.725 0.812
73.75 0.8937
73.775 0.9791
73.8 1.0663
73.825 1.1552
73.85 1.2489
73.875 1.3443
73.9 1.4374
73.925 1.5254
73.95 1.6059
73.975 1.6781
74 1.743
74.025 1.8022
74.05 1.852
74.075 1.8919
74.1 1.9242
74.125 1.9518
74.15 1.9765
74.175 1.9961
74.2 2.0101
74.225 2.0242
74.25 2.0517
74.275 2.0986
74.3 2.1528
74.325 2.2033
74.35 2.2433
74.375 2.269
74.4 2.2823
74.425 2.2862
74.45 2.2807
74.475 2.2656
74.5 2.2424
74.525 2.2143
74.55 2.1846
74.575 2.1587
74.6 2.1448
74.625 2.1473
74.65 2.1644
74.675 2.1898
74.7 2.2127
74.725 2.2266
74.75 2.2321
74.775 2.2312
74.8 2.2279
74.825 2.2266
74.85 2.2257
74.875 2.2209
74.9 2.2101
74.925 2.1919
74.95 2.1665
74.975 2.1342
75 2.096
75.025 2.0597
75.05 2.0324
75.075 2.0143
75.1 2.0004
75.125 1.9882
75.15 1.9782
75.175 1.9681
75.2 1.9566
75.225 1.9482
75.25 1.9436
75.275 1.9453
75.3 1.9463
75.325 1.9444
75.35 1.9395
75.375 1.9304
75.4 1.917
75.425 1.8993
75.45 1.8783
75.475 1.8546
75.5 1.8311
75.525 1.8086
75.55 1.7946
75.575 1.7903
75.6 1.7925
75.625 1.8135
75.65 1.8554
75.675 1.9018
75.7 1.9427
75.725 1.9766
75.75 2.0031
75.775 2.0226
75.8 2.0368
75.825 2.0455
75.85 2.0512
75.875 2.0572
75.9 2.0658
75.925 2.0736
75.95 2.0767
75.975 2.0783
76 2.0844
76.025 2.0953
76.05 2.1167
76.075 2.1456
76.1 2.1754
76.125 2.2011
76.15 2.2227
76.175 2.2425
76.2 2.2631
76.225 2.2818
76.25 2.2951
76.275 2.3012
76.3 2.302
76.325 2.3024
76.35 2.3067
76.375 2.3188
76.4 2.3349
76.425 2.3501
76.45 2.3589
76.475 2.3625
76.5 2.3632
76.525 2.3638
76.55 2.3715
76.575 2.3875
76.6 2.4095
76.625 2.4347
76.65 2.4591
76.675 2.4764
76.7 2.4842
76.725 2.4853
76.75 2.4815
76.775 2.4732
76.8 2.4587
76.825 2.438
76.85 2.4113
76.875 2.3779
76.9 2.3383
76.925 2.2931
76.95 2.2425
76.975 2.1866
77 2.1259
77.025 2.0613
77.05 1.996
77.075 1.9349
77.1 1.8796
77.125 1.8298
77.15 1.7822
77.175 1.7353
77.2 1.6901
77.225 1.6497
77.25 1.6231
77.275 1.6065
77.3 1.5921
77.325 1.5758
77.35 1.5547
77.375 1.5272
77.4 1.4917
77.425 1.4478
77.45 1.3975
77.475 1.3444
77.5 1.2884
77.525 1.2272
77.55 1.159
77.575 1.0834
77.6 0.9998
77.625 0.9119
77.65 0.8334
77.675 0.7659
77.7 0.6974
77.725 0.6229
77.75 0.5417
77.775 0.4545
77.8 0.3634
77.825 0.2719
77.85 0.1854
77.875 0.1018
77.9 0.021
77.925 -0.0534
77.95 -0.1187
77.975 -0.1689
78 -0.2041
78.025 -0.2373
78.05 -0.2673
78.075 -0.2862
78.1 -0.2969
78.125 -0.308
78.15 -0.3226
78.175 -0.3426
78.2 -0.3685
78.225 -0.4001
78.25 -0.4373
78.275 -0.4768
78.3 -0.5177
78.325 -0.562
78.35 -0.6131
78.375 -0.6706
78.4 -0.7338
78.425 -0.8014
78.45 -0.8724
78.475 -0.9461
78.5 -1.02
78.525 -1.0936
78.55 -1.1666
78.575 -1.2394
78.6 -1.315
78.625 -1.3966
78.65 -1.4812
78.675 -1.5676
78.7 -1.6549
78.725 -1.7418
78.75 -1.8285
78.775 -1.9148
78.8 -2.0024
78.825 -2.0926
78.85 -2.1806
78.875 -2.2579
78.9 -2.3186
78.925 -2.3657
78.95 -2.4087
78.975 -2.45
79 -2.4871
79.025 -2.5188
79.05 -2.5463
79.075 -2.5705
79.1 -2.5927
79.125 -2.6108
79.15 -2.6208
79.175 -2.6208
79.2 -2.6111
79.225 -2.5941
79.25 -2.569
79.275 -2.5376
79.3 -2.5084
79.325 -2.4842
79.35 -2.4653
79.375 -2.4507
79.4 -2.4384
79.425 -2.4292
79.45 -2.4245
79.475 -2.426
79.5 -2.4311
79.525 -2.4341
79.55 -2.4386
79.575 -2.4482
79.6 -2.4658
79.625 -2.4935
79.65 -2.5304
79.675 -2.5743
79.7 -2.6218
79.725 -2.6714
79.75 -2.7205
79.775 -2.7701
79.8 -2.8258
79.825 -2.8873
79.85 -2.9486
79.875 -3.0075
79.9 -3.0631
79.925 -3.1108
79.95 -3.15
79.975 -3.181
80 -3.2061
80.025 -3.2242
80.05 -3.2304
80.075 -3.2147
80.1 -3.1961
80.125 -3.1984
80.15 -3.2216
80.175 -3.2586
80.2 -3.3067
80.225 -3.3633
80.25 -3.4214
80.275 -3.4681
80.3 -3.4978
80.325 -3.5119
80.35 -3.5146
80.375 -3.5079
80.4 -3.4861
80.425 -3.4472
80.45 -3.39
80.475 -3.3206
80.5 -3.2359
80.525 -3.1351
80.55 -3.0317
80.575 -2.9333
80.6 -2.8409
80.625 -2.7574
80.65 -2.6844
80.675 -2.6212
80.7 -2.5634
80.725 -2.5088
80.75 -2.4601
80.775 -2.4181
80.8 -2.377
80.825 -2.3321
80.85 -2.2805
80.875 -2.2256
80.9 -2.1724
80.925 -2.1284
80.95 -2.0954
80.975 -2.0717
81 -2.054
81.025 -2.0418
81.05 -2.0381
81.075 -2.0403
81.1 -2.0422
81.125 -2.0447
81.15 -2.047
81.175 -2.0464
81.2 -2.0449
81.225 -2.0408
81.25 -2.0307
81.275 -2.0094
81.3 -1.9753
81.325 -1.9359
81.35 -1.8975
81.375 -1.8646
81.4 -1.8385
81.425 -1.8204
81.45 -1.8101
81.475 -1.8099
81.5 -1.825
81.525 -1.853
81.55 -1.8933
81.575 -1.9447
81.6 -2.0033
81.625 -2.0671
81.65 -2.1345
81.675 -2.2034
81.7 -2.2718
81.725 -2.3378
81.75 -2.3968
81.775 -2.4388
81.8 -2.462
81.825 -2.4725
81.85 -2.4788
81.875 -2.4859
81.9 -2.4955
81.925 -2.51
81.95 -2.5301
81.975 -2.5545
82 -2.5843
82.025 -2.6209
82.05 -2.6669
82.075 -2.7212
82.1 -2.7847
82.125 -2.8603
82.15 -2.9452
82.175 -3.0377
82.2 -3.1315
82.225 -3.2225
82.25 -3.3135
82.275 -3.4037
82.3 -3.4912
82.325 -3.5756
82.35 -3.6566
82.375 -3.7338
82.4 -3.8019
82.425 -3.861
82.45 -3.9115
82.475 -3.9534
82.5 -3.9886
82.525 -4.0207
82.55 -4.0508
82.575 -4.0797
82.6 -4.109
82.625 -4.139
82.65 -4.1693
82.675 -4.2003
82.7 -4.2241
82.725 -4.2333
82.75 -4.2295
82.775 -4.2206
82.8 -4.2093
82.825 -4.1973
82.85 -4.1861
82.875 -4.1723
82.9 -4.1505
82.925 -4.121
82.95 -4.0808
82.975 -4.0277
83 -3.9635
83.025 -3.8901
83.05 -3.8101
83.075 -3.7297
83.1 -3.6529
83.125 -3.5804
83.15 -3.5109
83.175 -3.44
83.2 -3.363
83.225 -3.2813
83.25 -3.1958
83.275 -3.1079
83.3 -3.0197
83.325 -2.9331
83.35 -2.8509
83.375 -2.7712
83.4 -2.692
83.425 -2.6155
83.45 -2.5471
83.475 -2.4873
83.5 -2.4329
83.525 -2.3851
83.55 -2.343
83.575 -2.3111
83.6 -2.3007
83.625 -2.313
83.65 -2.3338
83.675 -2.357
83.7 -2.3816
83.725 -2.4079
83.75 -2.4384
83.775 -2.4755
83.8 -2.5205
83.825 -2.5733
83.85 -2.624
83.875 -2.6656
83.9 -2.6997
83.925 -2.7271
83.95 -2.7514
83.975 -2.7736
84 -2.7934
84.025 -2.814
84.05 -2.8372
84.075 -2.8612
84.1 -2.8921
84.125 -2.9347
84.15 -2.985
84.175 -3.0375
84.2 -3.0846
84.225 -3.1192
84.25 -3.1308
84.275 -3.1139
84.3 -3.0863
84.325 -3.0593
84.35 -3.0346
84.375 -3.0088
84.4 -2.9796
84.425 -2.9448
84.45 -2.9004
84.475 -2.8458
84.5 -2.7875
84.525 -2.7248
84.55 -2.6543
84.575 -2.5777
84.6 -2.5032
84.625 -2.4411
84.65 -2.3897
84.675 -2.3433
84.7 -2.299
84.725 -2.2547
84.75 -2.2082
84.775 -2.1628
84.8 -2.1215
84.825 -2.0869
84.85 -2.0581
84.875 -2.0344
84.9 -2.0142
84.925 -1.9962
84.95 -1.9791
84.975 -1.9617
85 -1.9448
85.025 -1.9277
85.05 -1.9103
85.075 -1.8928
85.1 -1.8711
85.125 -1.8443
85.15 -1.815
85.175 -1.7819
85.2 -1.742
85.225 -1.6926
85.25 -1.6385
85.275 -1.5795
85.3 -1.5177
85.325 -1.452
85.35 -1.3805
85.375 -1.3035
85.4 -1.224
85.425 -1.1439
85.45 -1.0689
85.475 -1.005
85.5 -0.9536
85.525 -0.9117
85.55 -0.8818
85.575 -0.8604
85.6 -0.8442
85.625 -0.8306
85.65 -0.8184
85.675 -0.8081
85.7 -0.7997
85.725 -0.7902
85.75 -0.7777
85.775 -0.7641
85.8 -0.7482
85.825 -0.73
85.85 -0.7124
85.875 -0.7014
85.9 -0.6929
85.925 -0.6828
85.95 -0.6715
85.975 -0.6612
86 -0.6536
86.025 -0.6533
86.05 -0.659
86.075 -0.6685
86.1 -0.6758
86.125 -0.6774
86.15 -0.6718
86.175 -0.6635
86.2 -0.6593
86.225 -0.6585
86.25 -0.657
86.275 -0.6495
86.3 -0.6359
86.325 -0.6209
86.35 -0.6086
86.375 -0.6013
86.4 -0.6053
86.425 -0.6191
86.45 -0.6381
86.475 -0.66
86.5 -0.685
86.525 -0.7103
86.55 -0.7354
86.575 -0.7585
86.6 -0.7773
86.625 -0.7914
86.65 -0.8047
86.675 -0.8206
86.7 -0.8325
86.725 -0.8393
86.75 -0.8409
86.775 -0.8416
86.8 -0.8418
86.825 -0.8367
86.85 -0.822
86.875 -0.8083
86.9 -0.8006
86.925 -0.7885
86.95 -0.7686
86.975 -0.74
87 -0.7006
87.025 -0.649
87.05 -0.5886
87.075 -0.5244
87.1 -0.4608
87.125 -0.4
87.15 -0.3452
87.175 -0.2953
87.2 -0.2491
87.225 -0.2053
87.25 -0.1653
87.275 -0.1314
87.3 -0.0974
87.325 -0.0552
87.35 -0.0042
87.375 0.0478
87.4 0.0887
87.425 0.119
87.45 0.153
87.475 0.1913
87.5 0.232
87.525 0.2749
87.55 0.3158
87.575 0.3553
87.6 0.3952
87.625 0.4368
87.65 0.4775
87.675 0.512
87.7 0.5409
87.725 0.5665
87.75 0.5863
87.775 0.6018
87.8 0.6179
87.825 0.6446
87.85 0.6809
87.875 0.7219
87.9 0.763
87.925 0.8014
87.95 0.8359
87.975 0.8629
88 0.8836
88.025 0.9017
88.05 0.9163
88.075 0.9241
88.1 0.9286
88.125 0.9318
88.15 0.9341
88.175 0.9367
88.2 0.938
88.225 0.9354
88.25 0.9299
88.275 0.9208
88.3 0.906
88.325 0.8823
88.35 0.8479
88.375 0.8043
88.4 0.7542
88.425 0.6993
88.45 0.6399
88.475 0.5831
88.5 0.5388
88.525 0.5147
88.55 0.5132
88.575 0.525
88.6 0.547
88.625 0.5733
88.65 0.606
88.675 0.637
88.7 0.6631
88.725 0.6836
88.75 0.6994
88.775 0.7097
88.8 0.7134
88.825 0.7103
88.85 0.7045
88.875 0.7004
88.9 0.701
88.925 0.7028
88.95 0.7022
88.975 0.6987
89 0.6944
89.025 0.6904
89.05 0.6856
89.075 0.6795
89.1 0.6716
89.125 0.6642
89.15 0.6597
89.175 0.6607
89.2 0.6679
89.225 0.6793
89.25 0.6949
89.275 0.7158
89.3 0.7463
89.325 0.7828
89.35 0.8225
89.375 0.8636
89.4 0.9047
89.425 0.9475
89.45 0.9939
89.475 1.0463
89.5 1.1033
89.525 1.157
89.55 1.2051
89.575 1.2481
89.6 1.2846
89.625 1.315
89.65 1.3414
89.675 1.3634
89.7 1.382
89.725 1.3972
89.75 1.4083
89.775 1.4137
89.8 1.4131
89.825 1.4076
89.85 1.3961
89.875 1.3772
89.9 1.3538
89.925 1.329
89.95 1.3029
89.975 1.273
90 1.2364
90.025 1.1939
90.05 1.1488
90.075 1.1077
90.1 1.0787
90.125 1.0731
90.15 1.0863
90.175 1.1037
90.2 1.1215
90.225 1.1391
90.25 1.155
90.275 1.1697
90.3 1.1838
90.325 1.1964
90.35 1.2047
90.375 1.2068
90.4 1.2031
90.425 1.1928
90.45 1.1788
90.475 1.1636
90.5 1.1532
90.525 1.1518
90.55 1.1536
90.575 1.1583
90.6 1.1645
90.625 1.1719
90.65 1.1802
90.675 1.1862
90.7 1.1868
90.725 1.1802
90.75 1.1681
90.775 1.1549
90.8 1.1396
90.825 1.1211
90.85 1.0996
90.875 1.0732
90.9 1.0398
90.925 0.998
90.95 0.9487
90.975 0.8943
91 0.8364
91.025 0.7743
91.05 0.7072
91.075 0.6379
91.1 0.5724
91.125 0.5144
91.15 0.4609
91.175 0.4082
91.2 0.3547
91.225 0.3
91.25 0.2463
91.275 0.1898
91.3 0.1316
91.325 0.0822
91.35 0.0556
91.375 0.0633
91.4 0.0978
91.425 0.147
91.45 0.1976
91.475 0.2468
91.5 0.2903
91.525 0.3268
91.55 0.3609
91.575 0.3973
91.6 0.4371
91.625 0.4829
91.65 0.5403
91.675 0.6091
91.7 0.6852
91.725 0.7676
91.75 0.8533
91.775 0.9392
91.8 1.0218
91.825 1.0992
91.85 1.1679
91.875 1.2296
91.9 1.2843
91.925 1.3343
91.95 1.3882
91.975 1.4475
92 1.5057
92.025 1.5592
92.05 1.6071
92.075 1.6488
92.1 1.6832
92.125 1.7073
92.15 1.7203
92.175 1.7236
92.2 1.7177
92.225 1.7053
92.25 1.691
92.275 1.6775
92.3 1.6646
92.325 1.6478
92.35 1.6278
92.375 1.6069
92.4 1.5851
92.425 1.566
92.45 1.5556
92.475 1.5525
92.5 1.5515
92.525 1.5423
92.55 1.5225
92.575 1.4926
92.6 1.4573
92.625 1.4217
92.65 1.3865
92.675 1.3473
92.7 1.3015
92.725 1.2487
92.75 1.1918
92.775 1.1363
92.8 1.079
92.825 1.019
92.85 0.9542
92.875 0.8859
92.9 0.8171
92.925 0.7498
92.95 0.6852
92.975 0.6181
93 0.5503
93.025 0.4839
93.05 0.4202
93.075 0.364
93.1 0.3285
93.125 0.3208
93.15 0.3309
93.175 0.3494
93.2 0.3718
93.225 0.3986
93.25 0.4234
93.275 0.4394
93.3 0.4447
93.325 0.438
93.35 0.4184
93.375 0.3888
93.4 0.3506
93.425 0.3059
93.45 0.2599
93.475 0.2151
93.5 0.1688
93.525 0.1225
93.55 0.0787
93.575 0.0443
93.6 0.0307
93.625 0.0326
93.65 0.0418
93.675 0.0534
93.7 0.0677
93.725 0.0835
93.75 0.1052
93.775 0.1287
93.8 0.1527
93.825 0.1753
93.85 0.1946
93.875 0.2071
93.9 0.2123
93.925 0.2159
93.95 0.2229
93.975 0.2327
94 0.2427
94.025 0.2508
94.05 0.2544
94.075 0.2533
94.1 0.2502
94.125 0.2478
94.15 0.2436
94.175 0.2343
94.2 0.2194
94.225 0.198
94.25 0.1702
94.275 0.1376
94.3 0.1042
94.325 0.072
94.35 0.0405
94.375 0.0097
94.4 -0.0116
94.425 -0.0068
94.45 0.0255
94.475 0.0716
94.5 0.12
94.525 0.1645
94.55 0.2035
94.575 0.2388
94.6 0.2735
94.625 0.3131
94.65 0.3576
94.675 0.4038
94.7 0.45
94.725 0.4942
94.75 0.535
94.775 0.5728
94.8 0.6099
94.825 0.6489
94.85 0.6893
94.875 0.7298
94.9 0.7707
94.925 0.8085
94.95 0.843
94.975 0.8727
95 0.8949
95.025 0.9102
95.05 0.9183
95.075 0.9226
95.1 0.9269
95.125 0.9308
95.15 0.9335
95.175 0.9331
95.2 0.9312
95.225 0.9328
95.25 0.9416
95.275 0.9602
95.3 0.9896
95.325 1.0158
95.35 1.0345
95.375 1.0429
95.4 1.0431
95.425 1.045
95.45 1.054
95.475 1.0649
95.5 1.0687
95.525 1.0623
95.55 1.0456
95.575 1.0188
95.6 0.9826
95.625 0.9381
95.65 0.8866
95.675 0.8342
95.7 0.7854
95.725 0.7374
95.75 0.6887
95.775 0.6446
95.8 0.6152
95.825 0.609
95.85 0.6209
95.875 0.6422
95.9 0.6678
95.925 0.69
95.95 0.7067
95.975 0.717
96 0.7224
96.025 0.7207
96.05 0.7086
96.075 0.6856
96.1 0.6525
96.125 0.6119
96.15 0.5638
96.175 0.5093
96.2 0.4511
96.225 0.3935
96.25 0.3411
96.275 0.2946
96.3 0.2548
96.325 0.2181
96.35 0.1844
96.375 0.149
96.4 0.1106
96.425 0.0725
96.45 0.0334
96.475 -0.0045
96.5 -0.0355
96.525 -0.0545
96.55 -0.0669
96.575 -0.0793
96.6 -0.0936
96.625 -0.1125
96.65 -0.1365
96.675 -0.162
96.7 -0.1909
96.725 -0.2243
96.75 -0.2621
96.775 -0.3007
96.8 -0.336
96.825 -0.3684
96.85 -0.3993
96.875 -0.4332
96.9 -0.4683
96.925 -0.5023
96.95 -0.5271
96.975 -0.5243
97 -0.5019
97.025 -0.4742
97.05 -0.444
97.075 -0.4068
97.1 -0.3576
97.125 -0.3017
97.15 -0.2488
97.175 -0.2019
97.2 -0.16
97.225 -0.1254
97.25 -0.099
97.275 -0.0798
97.3 -0.0668
97.325 -0.0597
97.35 -0.0556
97.375 -0.0567
97.4 -0.0641
97.425 -0.0782
97.45 -0.0988
97.475 -0.126
97.5 -0.1589
97.525 -0.1971
97.55 -0.2387
97.575 -0.281
97.6 -0.3265
97.625 -0.3747
97.65 -0.4244
97.675 -0.4737
97.7 -0.5233
97.725 -0.5723
97.75 -0.6132
97.775 -0.6323
97.8 -0.6286
97.825 -0.6124
97.85 -0.5959
97.875 -0.5833
97.9 -0.5723
97.925 -0.5619
97.95 -0.551
97.975 -0.5422
98 -0.5346
98.025 -0.525
98.05 -0.5062
98.075 -0.4736
98.1 -0.4319
98.125 -0.3902
98.15 -0.3536
98.175 -0.3224
98.2 -0.2947
98.225 -0.2695
98.25 -0.2493
98.275 -0.2354
98.3 -0.2204
98.325 -0.1978
98.35 -0.168
98.375 -0.1332
98.4 -0.099
98.425 -0.0673
98.45 -0.0389
98.475 -0.0162
98.5 0.0009
98.525 0.0125
98.55 0.0226
98.575 0.0366
98.6 0.0621
98.625 0.1098
98.65 0.1841
98.675 0.2721
98.7 0.3634
98.725 0.4516
98.75 0.533
98.775 0.6092
98.8 0.6804
98.825 0.7472
98.85 0.8143
98.875 0.8833
98.9 0.9522
98.925 1.0201
98.95 1.0864
98.975 1.1519
99 1.2175
99.025 1.2792
99.05 1.3371
99.075 1.3916
99.1 1.4446
99.125 1.5053
99.15 1.5851
99.175 1.6811
99.2 1.788
99.225 1.9008
99.25 2.0172
99.275 2.1326
99.3 2.2447
99.325 2.3526
99.35 2.4562
99.375 2.555
99.4 2.6488
99.425 2.738
99.45 2.8234
99.475 2.9048
99.5 2.9822
99.525 3.0557
99.55 3.1252
99.575 3.1913
99.6 3.254
99.625 3.3131
99.65 3.3688
99.675 3.4213
99.7 3.4705
99.725 3.5165
99.75 3.5596
99.775 3.5995
99.8 3.6367
99.825 3.6716
99.85 3.7039
99.875 3.7341
99.9 3.7622
99.925 3.7876
99.95 3.8105
99.975 3.8304
100 3.8494
