# Supplementary material for: Uptake of N2O5 by aqueous aerosol unveiled using chemically accurate many-body potentials
Source: Nat Commun. 2022 Mar 10;13:1266. doi: 10.1038/s41467-022-28697-8 (PMC8913772; doi:10.1038/s41467-022-28697-8)
Supplement: Supplementary file 3 — Source Data [file 41467_2022_28697_MOESM3_ESM.zip › n2o5-uptake-data/Fig2/scattering/rep10run24/relcom_gds.dat]

0.025 11.7704
0.05 11.7594
0.075 11.7484
0.1 11.7374
0.125 11.7263
0.15 11.7153
0.175 11.7042
0.2 11.6931
0.225 11.682
0.25 11.6709
0.275 11.6597
0.3 11.6486
0.325 11.6375
0.35 11.6263
0.375 11.6151
0.4 11.604
0.425 11.5928
0.45 11.5816
0.475 11.5703
0.5 11.5591
0.525 11.5478
0.55 11.5366
0.575 11.5253
0.6 11.514
0.625 11.5026
0.65 11.4913
0.675 11.48
0.7 11.4686
0.725 11.4572
0.75 11.4459
0.775 11.4345
0.8 11.4231
0.825 11.4117
0.85 11.4002
0.875 11.3888
0.9 11.3773
0.925 11.3658
0.95 11.3543
0.975 11.3428
1 11.3312
1.025 11.3196
1.05 11.308
1.075 11.2964
1.1 11.2847
1.125 11.273
1.15 11.2613
1.175 11.2496
1.2 11.2378
1.225 11.2261
1.25 11.2142
1.275 11.2024
1.3 11.1905
1.325 11.1787
1.35 11.1667
1.375 11.1548
1.4 11.1428
1.425 11.1307
1.45 11.1187
1.475 11.1066
1.5 11.0945
1.525 11.0823
1.55 11.0701
1.575 11.0579
1.6 11.0456
1.625 11.0333
1.65 11.021
1.675 11.0086
1.7 10.9961
1.725 10.9836
1.75 10.9711
1.775 10.9585
1.8 10.9458
1.825 10.9331
1.85 10.9202
1.875 10.9074
1.9 10.8944
1.925 10.8814
1.95 10.8683
1.975 10.8552
2 10.842
2.025 10.8288
2.05 10.8155
2.075 10.8022
2.1 10.7889
2.125 10.7755
2.15 10.7621
2.175 10.7487
2.2 10.7353
2.225 10.7218
2.25 10.7083
2.275 10.6947
2.3 10.6812
2.325 10.6676
2.35 10.654
2.375 10.6404
2.4 10.6268
2.425 10.6131
2.45 10.5994
2.475 10.5856
2.5 10.5718
2.525 10.558
2.55 10.5441
2.575 10.5302
2.6 10.5162
2.625 10.5022
2.65 10.4882
2.675 10.4741
2.7 10.46
2.725 10.4458
2.75 10.4315
2.775 10.4172
2.8 10.4029
2.825 10.3884
2.85 10.374
2.875 10.3594
2.9 10.3448
2.925 10.3302
2.95 10.3155
2.975 10.3007
3 10.2859
3.025 10.2709
3.05 10.2559
3.075 10.2409
3.1 10.2258
3.125 10.2107
3.15 10.1956
3.175 10.1804
3.2 10.1652
3.225 10.1501
3.25 10.1349
3.275 10.1196
3.3 10.1043
3.325 10.089
3.35 10.0736
3.375 10.0582
3.4 10.0426
3.425 10.0269
3.45 10.0111
3.475 9.9954
3.5 9.9795
3.525 9.9637
3.55 9.9478
3.575 9.932
3.6 9.9163
3.625 9.9005
3.65 9.8848
3.675 9.8692
3.7 9.8535
3.725 9.8378
3.75 9.822
3.775 9.806
3.8 9.79
3.825 9.7739
3.85 9.7577
3.875 9.7414
3.9 9.7252
3.925 9.7088
3.95 9.6925
3.975 9.6761
4 9.6596
4.025 9.6431
4.05 9.6265
4.075 9.6099
4.1 9.5933
4.125 9.5767
4.15 9.5602
4.175 9.5435
4.2 9.5268
4.225 9.5101
4.25 9.4933
4.275 9.4765
4.3 9.4596
4.325 9.4427
4.35 9.4257
4.375 9.4086
4.4 9.3915
4.425 9.3743
4.45 9.357
4.475 9.3397
4.5 9.3224
4.525 9.305
4.55 9.2876
4.575 9.2701
4.6 9.2527
4.625 9.2353
4.65 9.2179
4.675 9.2005
4.7 9.1831
4.725 9.1657
4.75 9.1483
4.775 9.1309
4.8 9.1134
4.825 9.096
4.85 9.0786
4.875 9.0612
4.9 9.0437
4.925 9.0262
4.95 9.0087
4.975 8.9912
5 8.9736
5.025 8.9559
5.05 8.9382
5.075 8.9205
5.1 8.9026
5.125 8.8848
5.15 8.8669
5.175 8.849
5.2 8.831
5.225 8.813
5.25 8.7949
5.275 8.7768
5.3 8.7587
5.325 8.7405
5.35 8.7223
5.375 8.7041
5.4 8.6858
5.425 8.6675
5.45 8.6492
5.475 8.6308
5.5 8.6123
5.525 8.5939
5.55 8.5754
5.575 8.5568
5.6 8.5382
5.625 8.5195
5.65 8.5008
5.675 8.482
5.7 8.4632
5.725 8.4443
5.75 8.4254
5.775 8.4065
5.8 8.3875
5.825 8.3684
5.85 8.3494
5.875 8.3302
5.9 8.3111
5.925 8.2918
5.95 8.2725
5.975 8.2532
6 8.2338
6.025 8.2143
6.05 8.1948
6.075 8.1752
6.1 8.1555
6.125 8.1358
6.15 8.116
6.175 8.0961
6.2 8.0762
6.225 8.0563
6.25 8.0363
6.275 8.0163
6.3 7.9961
6.325 7.9759
6.35 7.9556
6.375 7.9353
6.4 7.9149
6.425 7.8945
6.45 7.874
6.475 7.8535
6.5 7.8329
6.525 7.8123
6.55 7.7915
6.575 7.7708
6.6 7.75
6.625 7.7292
6.65 7.7083
6.675 7.6874
6.7 7.6664
6.725 7.6453
6.75 7.6243
6.775 7.6032
6.8 7.5821
6.825 7.5609
6.85 7.5397
6.875 7.5186
6.9 7.4975
6.925 7.4765
6.95 7.4552
6.975 7.434
7 7.4128
7.025 7.3914
7.05 7.3698
7.075 7.3481
7.1 7.3261
7.125 7.304
7.15 7.2816
7.175 7.2591
7.2 7.2364
7.225 7.2135
7.25 7.1902
7.275 7.1666
7.3 7.1426
7.325 7.1181
7.35 7.0931
7.375 7.0675
7.4 7.0413
7.425 7.0146
7.45 6.9874
7.475 6.9597
7.5 6.9315
7.525 6.903
7.55 6.874
7.575 6.8447
7.6 6.815
7.625 6.7851
7.65 6.7548
7.675 6.7242
7.7 6.6932
7.725 6.6621
7.75 6.6306
7.775 6.5988
7.8 6.5667
7.825 6.5344
7.85 6.5017
7.875 6.4689
7.9 6.4359
7.925 6.4026
7.95 6.369
7.975 6.3351
8 6.3009
8.025 6.2664
8.05 6.2315
8.075 6.1963
8.1 6.1607
8.125 6.1246
8.15 6.0882
8.175 6.0511
8.2 6.0135
8.225 5.9754
8.25 5.9365
8.275 5.8969
8.3 5.8563
8.325 5.815
8.35 5.7725
8.375 5.7286
8.4 5.6836
8.425 5.6369
8.45 5.589
8.475 5.5401
8.5 5.4891
8.525 5.4358
8.55 5.3824
8.575 5.336
8.6 5.2969
8.625 5.2621
8.65 5.2289
8.675 5.1965
8.7 5.1655
8.725 5.1353
8.75 5.1047
8.775 5.0729
8.8 5.0405
8.825 5.0071
8.85 4.9714
8.875 4.9344
8.9 4.8966
8.925 4.8575
8.95 4.8167
8.975 4.7753
9 4.7333
9.025 4.6889
9.05 4.6414
9.075 4.592
9.1 4.5405
9.125 4.4856
9.15 4.4266
9.175 4.3652
9.2 4.3017
9.225 4.2364
9.25 4.1702
9.275 4.1056
9.3 4.0447
9.325 3.9843
9.35 3.9237
9.375 3.8624
9.4 3.8013
9.425 3.741
9.45 3.6814
9.475 3.6207
9.5 3.5611
9.525 3.5053
9.55 3.4519
9.575 3.398
9.6 3.342
9.625 3.2839
9.65 3.2234
9.675 3.1607
9.7 3.0961
9.725 3.0304
9.75 2.9639
9.775 2.8959
9.8 2.826
9.825 2.7539
9.85 2.6798
9.875 2.6023
9.9 2.5215
9.925 2.4365
9.95 2.3485
9.975 2.2577
10 2.1631
10.025 2.0645
10.05 1.9623
10.075 1.8581
10.1 1.751
10.125 1.6399
10.15 1.5243
10.175 1.4041
10.2 1.2794
10.225 1.15
10.25 1.0159
10.275 0.8797
10.3 0.7472
10.325 0.6239
10.35 0.5125
10.375 0.4121
10.4 0.323
10.425 0.2494
10.45 0.1829
10.475 0.1182
10.5 0.0573
10.525 0.0051
10.55 -0.0397
10.575 -0.081
10.6 -0.1215
10.625 -0.1606
10.65 -0.198
10.675 -0.2286
10.7 -0.2544
10.725 -0.28
10.75 -0.3013
10.775 -0.3106
10.8 -0.2997
10.825 -0.2716
10.85 -0.2342
10.875 -0.1932
10.9 -0.1508
10.925 -0.1077
10.95 -0.0629
10.975 -0.0182
11 0.0242
11.025 0.064
11.05 0.1003
11.075 0.1312
11.1 0.1563
11.125 0.175
11.15 0.1871
11.175 0.193
11.2 0.1916
11.225 0.1831
11.25 0.1676
11.275 0.1473
11.3 0.1258
11.325 0.1032
11.35 0.081
11.375 0.0598
11.4 0.0481
11.425 0.0557
11.45 0.0795
11.475 0.1145
11.5 0.1592
11.525 0.2167
11.55 0.2879
11.575 0.3684
11.6 0.4544
11.625 0.5437
11.65 0.6385
11.675 0.7357
11.7 0.8306
11.725 0.9221
11.75 1.0066
11.775 1.0786
11.8 1.1482
11.825 1.2325
11.85 1.3223
11.875 1.4121
11.9 1.5028
11.925 1.5901
11.95 1.6701
11.975 1.7422
12 1.8058
12.025 1.8606
12.05 1.9063
12.075 1.9444
12.1 1.9756
12.125 2.0007
12.15 2.0211
12.175 2.0377
12.2 2.0552
12.225 2.0766
12.25 2.1009
12.275 2.1245
12.3 2.1432
12.325 2.1549
12.35 2.1585
12.375 2.1564
12.4 2.153
12.425 2.1523
12.45 2.1583
12.475 2.1774
12.5 2.2134
12.525 2.2647
12.55 2.3274
12.575 2.3939
12.6 2.46
12.625 2.5247
12.65 2.5881
12.675 2.6494
12.7 2.7041
12.725 2.75
12.75 2.7869
12.775 2.8171
12.8 2.8417
12.825 2.8615
12.85 2.8768
12.875 2.8871
12.9 2.8916
12.925 2.8909
12.95 2.8849
12.975 2.8738
13 2.8576
13.025 2.8364
13.05 2.8105
13.075 2.78
13.1 2.7446
13.125 2.704
13.15 2.6583
13.175 2.6076
13.2 2.5521
13.225 2.4919
13.25 2.4269
13.275 2.3569
13.3 2.2817
13.325 2.2003
13.35 2.1117
13.375 2.0178
13.4 1.9213
13.425 1.8239
13.45 1.7301
13.475 1.6399
13.5 1.5616
13.525 1.5162
13.55 1.4951
13.575 1.4798
13.6 1.4658
13.625 1.4516
13.65 1.4363
13.675 1.4183
13.7 1.3942
13.725 1.3621
13.75 1.322
13.775 1.2777
13.8 1.229
13.825 1.1786
13.85 1.1256
13.875 1.0691
13.9 1.0101
13.925 0.9486
13.95 0.883
13.975 0.8162
14 0.7486
14.025 0.6779
14.05 0.6047
14.075 0.5301
14.1 0.457
14.125 0.3879
14.15 0.3234
14.175 0.2631
14.2 0.2037
14.225 0.1413
14.25 0.0762
14.275 0.0084
14.3 -0.0601
14.325 -0.1302
14.35 -0.2042
14.375 -0.2825
14.4 -0.364
14.425 -0.445
14.45 -0.5198
14.475 -0.5884
14.5 -0.6531
14.525 -0.7172
14.55 -0.7835
14.575 -0.8525
14.6 -0.9253
14.625 -1.0004
14.65 -1.0767
14.675 -1.1558
14.7 -1.2352
14.725 -1.311
14.75 -1.3785
14.775 -1.4372
14.8 -1.4885
14.825 -1.5301
14.85 -1.5594
14.875 -1.58
14.9 -1.5977
14.925 -1.6147
14.95 -1.6272
14.975 -1.6394
15 -1.6478
15.025 -1.6369
15.05 -1.6057
15.075 -1.5685
15.1 -1.5339
15.125 -1.5008
15.15 -1.4647
15.175 -1.4283
15.2 -1.3923
15.225 -1.358
15.25 -1.3271
15.275 -1.2977
15.3 -1.2712
15.325 -1.2466
15.35 -1.2229
15.375 -1.1983
15.4 -1.1694
15.425 -1.1307
15.45 -1.0832
15.475 -1.038
15.5 -1.0074
15.525 -0.9929
15.55 -0.9865
15.575 -0.9814
15.6 -0.9721
15.625 -0.9588
15.65 -0.9467
15.675 -0.934
15.7 -0.9241
15.725 -0.9156
15.75 -0.9
15.775 -0.8741
15.8 -0.8375
15.825 -0.7906
15.85 -0.7399
15.875 -0.6935
15.9 -0.6525
15.925 -0.6158
15.95 -0.5797
15.975 -0.546
16 -0.517
16.025 -0.4903
16.05 -0.4633
16.075 -0.4364
16.1 -0.409
16.125 -0.3847
16.15 -0.3649
16.175 -0.3474
16.2 -0.3308
16.225 -0.3177
16.25 -0.3139
16.275 -0.323
16.3 -0.34
16.325 -0.3568
16.35 -0.3687
16.375 -0.38
16.4 -0.4042
16.425 -0.441
16.45 -0.478
16.475 -0.5137
16.5 -0.548
16.525 -0.5777
16.55 -0.606
16.575 -0.6329
16.6 -0.6568
16.625 -0.6782
16.65 -0.6967
16.675 -0.7129
16.7 -0.7285
16.725 -0.7422
16.75 -0.7605
16.775 -0.7973
16.8 -0.856
16.825 -0.9225
16.85 -0.9805
16.875 -1.0205
16.9 -1.0449
16.925 -1.0628
16.95 -1.0749
16.975 -1.0848
17 -1.0921
17.025 -1.0996
17.05 -1.1111
17.075 -1.1238
17.1 -1.1308
17.125 -1.1247
17.15 -1.1072
17.175 -1.0785
17.2 -1.0419
17.225 -0.9989
17.25 -0.9518
17.275 -0.9079
17.3 -0.869
17.325 -0.8367
17.35 -0.8127
17.375 -0.7974
17.4 -0.7896
17.425 -0.7901
17.45 -0.7986
17.475 -0.8125
17.5 -0.8234
17.525 -0.82
17.55 -0.8019
17.575 -0.7775
17.6 -0.754
17.625 -0.7365
17.65 -0.7262
17.675 -0.7224
17.7 -0.7282
17.725 -0.7397
17.75 -0.7519
17.775 -0.7638
17.8 -0.7753
17.825 -0.781
17.85 -0.785
17.875 -0.7893
17.9 -0.7889
17.925 -0.7824
17.95 -0.7776
17.975 -0.7767
18 -0.7774
18.025 -0.7786
18.05 -0.7814
18.075 -0.7807
18.1 -0.7827
18.125 -0.7888
18.15 -0.7986
18.175 -0.8115
18.2 -0.8312
18.225 -0.8595
18.25 -0.8925
18.275 -0.927
18.3 -0.9611
18.325 -0.9953
18.35 -1.0297
18.375 -1.0636
18.4 -1.0948
18.425 -1.1248
18.45 -1.151
18.475 -1.1637
18.5 -1.164
18.525 -1.1549
18.55 -1.1434
18.575 -1.1353
18.6 -1.1291
18.625 -1.1236
18.65 -1.1185
18.675 -1.1076
18.7 -1.0896
18.725 -1.0657
18.75 -1.0387
18.775 -1.0111
18.8 -0.9872
18.825 -0.9655
18.85 -0.9414
18.875 -0.915
18.9 -0.8893
18.925 -0.8629
18.95 -0.8386
18.975 -0.8181
19 -0.8045
19.025 -0.7997
19.05 -0.8068
19.075 -0.8222
19.1 -0.8405
19.125 -0.8549
19.15 -0.8629
19.175 -0.867
19.2 -0.868
19.225 -0.8683
19.25 -0.8692
19.275 -0.8669
19.3 -0.8564
19.325 -0.8385
19.35 -0.8185
19.375 -0.801
19.4 -0.7838
19.425 -0.7635
19.45 -0.744
19.475 -0.7276
19.5 -0.7142
19.525 -0.702
19.55 -0.6906
19.575 -0.6846
19.6 -0.6854
19.625 -0.6939
19.65 -0.7094
19.675 -0.7251
19.7 -0.7379
19.725 -0.7404
19.75 -0.7329
19.775 -0.7252
19.8 -0.7161
19.825 -0.6989
19.85 -0.67
19.875 -0.6345
19.9 -0.5926
19.925 -0.5537
19.95 -0.5167
19.975 -0.485
20 -0.4577
20.025 -0.4322
20.05 -0.4039
20.075 -0.3696
20.1 -0.3366
20.125 -0.3111
20.15 -0.2895
20.175 -0.2651
20.2 -0.2328
20.225 -0.1909
20.25 -0.1411
20.275 -0.0853
20.3 -0.0309
20.325 0.0206
20.35 0.0697
20.375 0.1165
20.4 0.1611
20.425 0.205
20.45 0.2485
20.475 0.2893
20.5 0.3259
20.525 0.3584
20.55 0.3885
20.575 0.4162
20.6 0.441
20.625 0.4638
20.65 0.4824
20.675 0.49
20.7 0.483
20.725 0.4632
20.75 0.4345
20.775 0.3983
20.8 0.3606
20.825 0.3261
20.85 0.2991
20.875 0.28
20.9 0.2628
20.925 0.2506
20.95 0.2405
20.975 0.2305
21 0.2197
21.025 0.2029
21.05 0.1834
21.075 0.1629
21.1 0.141
21.125 0.1179
21.15 0.0947
21.175 0.0737
21.2 0.0639
21.225 0.0634
21.25 0.0733
21.275 0.0913
21.3 0.1134
21.325 0.1303
21.35 0.1424
21.375 0.1501
21.4 0.1486
21.425 0.138
21.45 0.1238
21.475 0.1172
21.5 0.129
21.525 0.1642
21.55 0.2161
21.575 0.2732
21.6 0.3324
21.625 0.3931
21.65 0.4594
21.675 0.5323
21.7 0.6079
21.725 0.6888
21.75 0.7764
21.775 0.8634
21.8 0.9445
21.825 1.0177
21.85 1.0813
21.875 1.1359
21.9 1.1832
21.925 1.2244
21.95 1.2601
21.975 1.2887
22 1.3113
22.025 1.3286
22.05 1.3404
22.075 1.346
22.1 1.3459
22.125 1.3406
22.15 1.3297
22.175 1.3159
22.2 1.3014
22.225 1.2894
22.25 1.2769
22.275 1.2594
22.3 1.2356
22.325 1.2045
22.35 1.1677
22.375 1.1288
22.4 1.0914
22.425 1.0645
22.45 1.0571
22.475 1.0736
22.5 1.1055
22.525 1.1387
22.55 1.1662
22.575 1.186
22.6 1.1956
22.625 1.195
22.65 1.1849
22.675 1.1658
22.7 1.1382
22.725 1.1023
22.75 1.0581
22.775 1.0049
22.8 0.9469
22.825 0.8885
22.85 0.8385
22.875 0.8142
22.9 0.8061
22.925 0.8029
22.95 0.7979
22.975 0.7922
23 0.7902
23.025 0.7872
23.05 0.7793
23.075 0.7709
23.1 0.7589
23.125 0.7451
23.15 0.7419
23.175 0.753
23.2 0.7676
23.225 0.7773
23.25 0.7786
23.275 0.7756
23.3 0.7818
23.325 0.8097
23.35 0.8568
23.375 0.9074
23.4 0.9501
23.425 0.9822
23.45 1.0061
23.475 1.0229
23.5 1.029
23.525 1.0266
23.55 1.0186
23.575 1.0028
23.6 0.9827
23.625 0.9628
23.65 0.9425
23.675 0.9209
23.7 0.9009
23.725 0.8825
23.75 0.864
23.775 0.8455
23.8 0.8265
23.825 0.8144
23.85 0.8079
23.875 0.8049
23.9 0.8071
23.925 0.8137
23.95 0.8254
23.975 0.8471
24 0.8849
24.025 0.9325
24.05 0.978
24.075 1.0223
24.1 1.0659
24.125 1.1091
24.15 1.1506
24.175 1.1872
24.2 1.22
24.225 1.25
24.25 1.2782
24.275 1.305
24.3 1.3273
24.325 1.344
24.35 1.3504
24.375 1.345
24.4 1.3286
24.425 1.3039
24.45 1.2719
24.475 1.2347
24.5 1.1998
24.525 1.1782
24.55 1.1688
24.575 1.1648
24.6 1.1622
24.625 1.1534
24.65 1.1315
24.675 1.097
24.7 1.0599
24.725 1.0217
24.75 0.9806
24.775 0.9357
24.8 0.8888
24.825 0.8428
24.85 0.7986
24.875 0.7564
24.9 0.7142
24.925 0.6693
24.95 0.6205
24.975 0.5658
25 0.5092
25.025 0.4539
25.05 0.4076
25.075 0.3763
25.1 0.3654
25.125 0.37
25.15 0.3843
25.175 0.4005
25.2 0.4168
25.225 0.4361
25.25 0.4539
25.275 0.4662
25.3 0.4777
25.325 0.4933
25.35 0.5189
25.375 0.5469
25.4 0.5713
25.425 0.5886
25.45 0.5951
25.475 0.591
25.5 0.5774
25.525 0.556
25.55 0.5258
25.575 0.4859
25.6 0.4377
25.625 0.3844
25.65 0.3309
25.675 0.2834
25.7 0.2476
25.725 0.2248
25.75 0.2064
25.775 0.1885
25.8 0.1699
25.825 0.1528
25.85 0.1406
25.875 0.1333
25.9 0.129
25.925 0.126
25.95 0.1193
25.975 0.1062
26 0.0859
26.025 0.0581
26.05 0.0216
26.075 -0.0217
26.1 -0.069
26.125 -0.1155
26.15 -0.1545
26.175 -0.1825
26.2 -0.2053
26.225 -0.2309
26.25 -0.2601
26.275 -0.2929
26.3 -0.3222
26.325 -0.3493
26.35 -0.3784
26.375 -0.4102
26.4 -0.4449
26.425 -0.4831
26.45 -0.5243
26.475 -0.5652
26.5 -0.5983
26.525 -0.6171
26.55 -0.624
26.575 -0.6157
26.6 -0.5897
26.625 -0.5447
26.65 -0.4946
26.675 -0.4473
26.7 -0.407
26.725 -0.3776
26.75 -0.3585
26.775 -0.3471
26.8 -0.3434
26.825 -0.3436
26.85 -0.3394
26.875 -0.3256
26.9 -0.3001
26.925 -0.2755
26.95 -0.2563
26.975 -0.2421
27 -0.2305
27.025 -0.2238
27.05 -0.2234
27.075 -0.2327
27.1 -0.2502
27.125 -0.2676
27.15 -0.2795
27.175 -0.2829
27.2 -0.2858
27.225 -0.2934
27.25 -0.3082
27.275 -0.3318
27.3 -0.3625
27.325 -0.3946
27.35 -0.4242
27.375 -0.4509
27.4 -0.4739
27.425 -0.4962
27.45 -0.5206
27.475 -0.5514
27.5 -0.5883
27.525 -0.6305
27.55 -0.6785
27.575 -0.7303
27.6 -0.7872
27.625 -0.8467
27.65 -0.9041
27.675 -0.9525
27.7 -0.986
27.725 -1.0018
27.75 -1.0022
27.775 -1.0007
27.8 -1
27.825 -1.0031
27.85 -1.0116
27.875 -1.0241
27.9 -1.0399
27.925 -1.0545
27.95 -1.0629
27.975 -1.0658
28 -1.0689
28.025 -1.0761
28.05 -1.0874
28.075 -1.1027
28.1 -1.1213
28.125 -1.1443
28.15 -1.1697
28.175 -1.1947
28.2 -1.2108
28.225 -1.2126
28.25 -1.1996
28.275 -1.1645
28.3 -1.1055
28.325 -1.0294
28.35 -0.9423
28.375 -0.8472
28.4 -0.7475
28.425 -0.6458
28.45 -0.5459
28.475 -0.4475
28.5 -0.353
28.525 -0.2669
28.55 -0.1906
28.575 -0.1235
28.6 -0.0659
28.625 -0.0175
28.65 0.0219
28.675 0.0544
28.7 0.0806
28.725 0.1002
28.75 0.1129
28.775 0.123
28.8 0.1358
28.825 0.1526
28.85 0.1717
28.875 0.1919
28.9 0.2101
28.925 0.2215
28.95 0.227
28.975 0.2298
29 0.2337
29.025 0.2448
29.05 0.2647
29.075 0.2843
29.1 0.2976
29.125 0.3031
29.15 0.3015
29.175 0.2919
29.2 0.2776
29.225 0.2632
29.25 0.2543
29.275 0.2559
29.3 0.2596
29.325 0.259
29.35 0.2518
29.375 0.2338
29.4 0.2075
29.425 0.1796
29.45 0.1565
29.475 0.1366
29.5 0.1169
29.525 0.0945
29.55 0.0705
29.575 0.0471
29.6 0.0291
29.625 0.0209
29.65 0.0311
29.675 0.0681
29.7 0.128
29.725 0.1944
29.75 0.2551
29.775 0.3064
29.8 0.351
29.825 0.3937
29.85 0.4328
29.875 0.4685
29.9 0.4968
29.925 0.516
29.95 0.5262
29.975 0.528
30 0.5241
30.025 0.5196
30.05 0.5152
30.075 0.5088
30.1 0.4983
30.125 0.4836
30.15 0.4677
30.175 0.4553
30.2 0.4513
30.225 0.4597
30.25 0.475
30.275 0.4884
30.3 0.4949
30.325 0.492
30.35 0.4764
30.375 0.4484
30.4 0.4116
30.425 0.3692
30.45 0.3256
30.475 0.2811
30.5 0.2366
30.525 0.1912
30.55 0.1466
30.575 0.1034
30.6 0.0616
30.625 0.025
30.65 -0.0077
30.675 -0.038
30.7 -0.065
30.725 -0.084
30.75 -0.0944
30.775 -0.1011
30.8 -0.1056
30.825 -0.111
30.85 -0.1237
30.875 -0.1457
30.9 -0.1788
30.925 -0.2221
30.95 -0.2705
30.975 -0.3152
31 -0.3613
31.025 -0.4082
31.05 -0.4483
31.075 -0.4803
31.1 -0.5052
31.125 -0.5222
31.15 -0.5338
31.175 -0.5397
31.2 -0.5382
31.225 -0.5291
31.25 -0.5109
31.275 -0.4855
31.3 -0.4572
31.325 -0.4281
31.35 -0.3995
31.375 -0.3715
31.4 -0.3403
31.425 -0.3008
31.45 -0.2505
31.475 -0.1911
31.5 -0.1204
31.525 -0.0413
31.55 0.0447
31.575 0.1316
31.6 0.2195
31.625 0.3171
31.65 0.4199
31.675 0.5216
31.7 0.6164
31.725 0.703
31.75 0.7821
31.775 0.8547
31.8 0.9241
31.825 0.9913
31.85 1.0587
31.875 1.1275
31.9 1.199
31.925 1.275
31.95 1.3512
31.975 1.4258
32 1.5015
32.025 1.5731
32.05 1.6415
32.075 1.7055
32.1 1.7646
32.125 1.818
32.15 1.8652
32.175 1.9072
32.2 1.947
32.225 1.9849
32.25 2.0173
32.275 2.0421
32.3 2.0593
32.325 2.07
32.35 2.074
32.375 2.0714
32.4 2.06
32.425 2.0388
32.45 2.0092
32.475 1.9729
32.5 1.9302
32.525 1.8865
32.55 1.8462
32.575 1.809
32.6 1.774
32.625 1.7383
32.65 1.7016
32.675 1.6634
32.7 1.6204
32.725 1.5756
32.75 1.5301
32.775 1.4814
32.8 1.4268
32.825 1.3698
32.85 1.3144
32.875 1.2607
32.9 1.2075
32.925 1.1567
32.95 1.1105
32.975 1.0714
33 1.0377
33.025 1.0066
33.05 0.9767
33.075 0.9528
33.1 0.9363
33.125 0.9223
33.15 0.9087
33.175 0.8947
33.2 0.8814
33.225 0.8639
33.25 0.8461
33.275 0.8299
33.3 0.8172
33.325 0.8203
33.35 0.838
33.375 0.8571
33.4 0.8736
33.425 0.884
33.45 0.8902
33.475 0.8972
33.5 0.9069
33.525 0.9188
33.55 0.937
33.575 0.9713
33.6 1.0213
33.625 1.0773
33.65 1.1415
33.675 1.209
33.7 1.2729
33.725 1.3331
33.75 1.3883
33.775 1.4405
33.8 1.4918
33.825 1.543
33.85 1.5951
33.875 1.6448
33.9 1.6893
33.925 1.7269
33.95 1.7582
33.975 1.7829
34 1.8002
34.025 1.8095
34.05 1.8118
34.075 1.8073
34.1 1.7974
34.125 1.7852
34.15 1.7698
34.175 1.7547
34.2 1.7456
34.225 1.7412
34.25 1.7425
34.275 1.7491
34.3 1.7593
34.325 1.7721
34.35 1.788
34.375 1.8027
34.4 1.8194
34.425 1.8355
34.45 1.8484
34.475 1.857
34.5 1.8605
34.525 1.8568
34.55 1.8476
34.575 1.8367
34.6 1.8256
34.625 1.814
34.65 1.8034
34.675 1.7912
34.7 1.7749
34.725 1.7546
34.75 1.7321
34.775 1.7059
34.8 1.6756
34.825 1.6398
34.85 1.5955
34.875 1.5405
34.9 1.4768
34.925 1.4074
34.95 1.3408
34.975 1.2841
35 1.2389
35.025 1.1989
35.05 1.1588
35.075 1.118
35.1 1.0754
35.125 1.0325
35.15 0.9917
35.175 0.9562
35.2 0.9293
35.225 0.914
35.25 0.9092
35.275 0.9121
35.3 0.917
35.325 0.9203
35.35 0.9193
35.375 0.9107
35.4 0.8924
35.425 0.8659
35.45 0.8354
35.475 0.8049
35.5 0.7822
35.525 0.7668
35.55 0.753
35.575 0.7356
35.6 0.7134
35.625 0.6833
35.65 0.6471
35.675 0.6108
35.7 0.5836
35.725 0.5617
35.75 0.5403
35.775 0.5208
35.8 0.5031
35.825 0.4814
35.85 0.4562
35.875 0.4285
35.9 0.4014
35.925 0.3791
35.95 0.3575
35.975 0.33
36 0.301
36.025 0.2804
36.05 0.2681
36.075 0.265
36.1 0.282
36.125 0.3363
36.15 0.4059
36.175 0.4744
36.2 0.5386
36.225 0.6002
36.25 0.6615
36.275 0.7195
36.3 0.7691
36.325 0.8087
36.35 0.842
36.375 0.8715
36.4 0.899
36.425 0.9308
36.45 0.9682
36.475 1.0171
36.5 1.0779
36.525 1.1486
36.55 1.2264
36.575 1.3067
36.6 1.386
36.625 1.4604
36.65 1.5287
36.675 1.5893
36.7 1.6415
36.725 1.6859
36.75 1.7228
36.775 1.7518
36.8 1.7748
36.825 1.7918
36.85 1.8044
36.875 1.8101
36.9 1.8089
36.925 1.8063
36.95 1.8078
36.975 1.8114
37 1.8121
37.025 1.8092
37.05 1.7997
37.075 1.7845
37.1 1.7671
37.125 1.7446
37.15 1.7146
37.175 1.6802
37.2 1.6405
37.225 1.5963
37.25 1.5448
37.275 1.4916
37.3 1.4385
37.325 1.3826
37.35 1.3251
37.375 1.2679
37.4 1.213
37.425 1.1588
37.45 1.1093
37.475 1.0614
37.5 1.0172
37.525 0.9762
37.55 0.9367
37.575 0.8972
37.6 0.8609
37.625 0.8307
37.65 0.8074
37.675 0.7905
37.7 0.7749
37.725 0.7558
37.75 0.7349
37.775 0.7141
37.8 0.7022
37.825 0.7109
37.85 0.7409
37.875 0.7835
37.9 0.8272
37.925 0.8656
37.95 0.8963
37.975 0.9193
38 0.9372
38.025 0.9474
38.05 0.9513
38.075 0.9483
38.1 0.9375
38.125 0.9203
38.15 0.8965
38.175 0.8663
38.2 0.8317
38.225 0.7961
38.25 0.7625
38.275 0.733
38.3 0.7081
38.325 0.692
38.35 0.6805
38.375 0.6657
38.4 0.6478
38.425 0.625
38.45 0.5981
38.475 0.5695
38.5 0.5394
38.525 0.5056
38.55 0.4676
38.575 0.4262
38.6 0.3813
38.625 0.3326
38.65 0.2839
38.675 0.2358
38.7 0.1893
38.725 0.1427
38.75 0.0926
38.775 0.0403
38.8 -0.0131
38.825 -0.066
38.85 -0.1186
38.875 -0.1711
38.9 -0.2249
38.925 -0.281
38.95 -0.3359
38.975 -0.3843
39 -0.4192
39.025 -0.4388
39.05 -0.4476
39.075 -0.4508
39.1 -0.4505
39.125 -0.4479
39.15 -0.4413
39.175 -0.4284
39.2 -0.4105
39.225 -0.3865
39.25 -0.3632
39.275 -0.3469
39.3 -0.3393
39.325 -0.3412
39.35 -0.3532
39.375 -0.3747
39.4 -0.4038
39.425 -0.4349
39.45 -0.465
39.475 -0.4987
39.5 -0.5362
39.525 -0.5709
39.55 -0.5966
39.575 -0.6187
39.6 -0.6434
39.625 -0.6694
39.65 -0.6962
39.675 -0.7203
39.7 -0.7393
39.725 -0.7449
39.75 -0.7385
39.775 -0.7219
39.8 -0.693
39.825 -0.6632
39.85 -0.638
39.875 -0.6163
39.9 -0.5913
39.925 -0.5552
39.95 -0.5118
39.975 -0.4603
40 -0.4026
40.025 -0.3456
40.05 -0.296
40.075 -0.2575
40.1 -0.229
40.125 -0.2094
40.15 -0.1974
40.175 -0.192
40.2 -0.1931
40.225 -0.1984
40.25 -0.2081
40.275 -0.2292
40.3 -0.2593
40.325 -0.2944
40.35 -0.3322
40.375 -0.3599
40.4 -0.366
40.425 -0.358
40.45 -0.3421
40.475 -0.3202
40.5 -0.294
40.525 -0.2592
40.55 -0.2137
40.575 -0.1519
40.6 -0.074
40.625 0.0161
40.65 0.1042
40.675 0.1821
40.7 0.2532
40.725 0.3136
40.75 0.3653
40.775 0.4083
40.8 0.442
40.825 0.4681
40.85 0.4853
40.875 0.4981
40.9 0.509
40.925 0.516
40.95 0.5159
40.975 0.5117
41 0.5043
41.025 0.4911
41.05 0.4711
41.075 0.448
41.1 0.4207
41.125 0.3893
41.15 0.354
41.175 0.3128
41.2 0.2655
41.225 0.2148
41.25 0.162
41.275 0.1105
41.3 0.0605
41.325 0.0162
41.35 -0.0165
41.375 -0.0341
41.4 -0.0406
41.425 -0.0418
41.45 -0.0453
41.475 -0.0505
41.5 -0.0576
41.525 -0.0694
41.55 -0.0841
41.575 -0.0966
41.6 -0.1041
41.625 -0.1072
41.65 -0.1076
41.675 -0.1008
41.7 -0.0916
41.725 -0.0827
41.75 -0.0837
41.775 -0.0961
41.8 -0.1159
41.825 -0.1407
41.85 -0.1667
41.875 -0.1944
41.9 -0.225
41.925 -0.2578
41.95 -0.2943
41.975 -0.3308
42 -0.3638
42.025 -0.3961
42.05 -0.4285
42.075 -0.4626
42.1 -0.5008
42.125 -0.5412
42.15 -0.5828
42.175 -0.627
42.2 -0.6719
42.225 -0.7185
42.25 -0.7597
42.275 -0.7904
42.3 -0.8103
42.325 -0.8185
42.35 -0.8195
42.375 -0.8206
42.4 -0.823
42.425 -0.8248
42.45 -0.8237
42.475 -0.8244
42.5 -0.8303
42.525 -0.8454
42.55 -0.8658
42.575 -0.8915
42.6 -0.922
42.625 -0.9589
42.65 -0.9999
42.675 -1.0418
42.7 -1.0811
42.725 -1.1118
42.75 -1.1321
42.775 -1.1431
42.8 -1.1516
42.825 -1.1611
42.85 -1.1688
42.875 -1.1704
42.9 -1.1681
42.925 -1.1637
42.95 -1.1599
42.975 -1.1571
43 -1.1566
43.025 -1.1581
43.05 -1.1616
43.075 -1.1668
43.1 -1.1676
43.125 -1.1594
43.15 -1.1445
43.175 -1.1275
43.2 -1.1071
43.225 -1.0804
43.25 -1.0412
43.275 -0.9787
43.3 -0.8942
43.325 -0.8033
43.35 -0.7173
43.375 -0.6398
43.4 -0.5701
43.425 -0.5105
43.45 -0.461
43.475 -0.4187
43.5 -0.3815
43.525 -0.3492
43.55 -0.3171
43.575 -0.2851
43.6 -0.255
43.625 -0.2262
43.65 -0.198
43.675 -0.1704
43.7 -0.1457
43.725 -0.1243
43.75 -0.1081
43.775 -0.0962
43.8 -0.0806
43.825 -0.0547
43.85 -0.0121
43.875 0.0392
43.9 0.0895
43.925 0.1346
43.95 0.1737
43.975 0.2067
44 0.2336
44.025 0.2532
44.05 0.267
44.075 0.2753
44.1 0.2795
44.125 0.2788
44.15 0.2754
44.175 0.2695
44.2 0.2592
44.225 0.2457
44.25 0.2282
44.275 0.2058
44.3 0.1796
44.325 0.1487
44.35 0.1116
44.375 0.0676
44.4 0.0174
44.425 -0.0384
44.45 -0.0974
44.475 -0.1585
44.5 -0.2188
44.525 -0.2686
44.55 -0.2957
44.575 -0.3012
44.6 -0.298
44.625 -0.2964
44.65 -0.297
44.675 -0.3006
44.7 -0.3071
44.725 -0.3136
44.75 -0.3187
44.775 -0.3199
44.8 -0.3173
44.825 -0.3155
44.85 -0.3168
44.875 -0.3232
44.9 -0.3339
44.925 -0.3485
44.95 -0.3648
44.975 -0.381
45 -0.3975
45.025 -0.415
45.05 -0.4354
45.075 -0.4574
45.1 -0.4804
45.125 -0.5029
45.15 -0.5274
45.175 -0.5543
45.2 -0.5798
45.225 -0.6018
45.25 -0.6152
45.275 -0.6211
45.3 -0.6267
45.325 -0.6361
45.35 -0.648
45.375 -0.6623
45.4 -0.6774
45.425 -0.689
45.45 -0.6927
45.475 -0.686
45.5 -0.6696
45.525 -0.6411
45.55 -0.6001
45.575 -0.5569
45.6 -0.5177
45.625 -0.4842
45.65 -0.4583
45.675 -0.4413
45.7 -0.4327
45.725 -0.4292
45.75 -0.4242
45.775 -0.4154
45.8 -0.4016
45.825 -0.383
45.85 -0.3578
45.875 -0.3326
45.9 -0.306
45.925 -0.2773
45.95 -0.2433
45.975 -0.2045
46 -0.1672
46.025 -0.1384
46.05 -0.1157
46.075 -0.0985
46.1 -0.0893
46.125 -0.0877
46.15 -0.0902
46.175 -0.0962
46.2 -0.1014
46.225 -0.1022
46.25 -0.1015
46.275 -0.1031
46.3 -0.1067
46.325 -0.1123
46.35 -0.1218
46.375 -0.1382
46.4 -0.1613
46.425 -0.1848
46.45 -0.2018
46.475 -0.2176
46.5 -0.2371
46.525 -0.262
46.55 -0.2925
46.575 -0.3277
46.6 -0.3658
46.625 -0.4063
46.65 -0.4505
46.675 -0.4992
46.7 -0.5502
46.725 -0.6027
46.75 -0.6594
46.775 -0.722
46.8 -0.7871
46.825 -0.8538
46.85 -0.9206
46.875 -0.982
46.9 -1.0303
46.925 -1.0597
46.95 -1.0758
46.975 -1.0894
47 -1.1087
47.025 -1.1345
47.05 -1.1645
47.075 -1.1964
47.1 -1.2318
47.125 -1.2708
47.15 -1.3136
47.175 -1.3616
47.2 -1.4125
47.225 -1.466
47.25 -1.5203
47.275 -1.5713
47.3 -1.6171
47.325 -1.6558
47.35 -1.6855
47.375 -1.7129
47.4 -1.7386
47.425 -1.762
47.45 -1.7837
47.475 -1.8043
47.5 -1.8265
47.525 -1.8527
47.55 -1.8781
47.575 -1.8972
47.6 -1.9127
47.625 -1.9315
47.65 -1.9603
47.675 -1.9962
47.7 -2.0253
47.725 -2.0475
47.75 -2.0663
47.775 -2.0736
47.8 -2.0586
47.825 -2.0285
47.85 -1.9928
47.875 -1.959
47.9 -1.9322
47.925 -1.9159
47.95 -1.9132
47.975 -1.9224
48 -1.9447
48.025 -1.9817
48.05 -2.0317
48.075 -2.0902
48.1 -2.1496
48.125 -2.2057
48.15 -2.2607
48.175 -2.3055
48.2 -2.3307
48.225 -2.3446
48.25 -2.3525
48.275 -2.3556
48.3 -2.3532
48.325 -2.3456
48.35 -2.3315
48.375 -2.3115
48.4 -2.2883
48.425 -2.2658
48.45 -2.2426
48.475 -2.2173
48.5 -2.1852
48.525 -2.1405
48.55 -2.0844
48.575 -2.025
48.6 -1.9675
48.625 -1.91
48.65 -1.8508
48.675 -1.7873
48.7 -1.7217
48.725 -1.6632
48.75 -1.6293
48.775 -1.6193
48.8 -1.6188
48.825 -1.6183
48.85 -1.6154
48.875 -1.6034
48.9 -1.5805
48.925 -1.5441
48.95 -1.4969
48.975 -1.4455
49 -1.3955
49.025 -1.3513
49.05 -1.3151
49.075 -1.287
49.1 -1.2627
49.125 -1.2412
49.15 -1.2216
49.175 -1.2034
49.2 -1.1837
49.225 -1.1599
49.25 -1.1275
49.275 -1.0818
49.3 -1.0299
49.325 -0.9805
49.35 -0.9375
49.375 -0.9057
49.4 -0.8864
49.425 -0.8747
49.45 -0.8679
49.475 -0.8635
49.5 -0.8629
49.525 -0.864
49.55 -0.8648
49.575 -0.867
49.6 -0.8752
49.625 -0.8863
49.65 -0.8981
49.675 -0.914
49.7 -0.9338
49.725 -0.9553
49.75 -0.9785
49.775 -1.0003
49.8 -1.0164
49.825 -1.0307
49.85 -1.0484
49.875 -1.0672
49.9 -1.0858
49.925 -1.1069
49.95 -1.1288
49.975 -1.1526
50 -1.1718
50.025 -1.1893
50.05 -1.2078
50.075 -1.2265
50.1 -1.2423
50.125 -1.2437
50.15 -1.2225
50.175 -1.1824
50.2 -1.1314
50.225 -1.0758
50.25 -1.0231
50.275 -0.9807
50.3 -0.9514
50.325 -0.9347
50.35 -0.9312
50.375 -0.9395
50.4 -0.957
50.425 -0.9838
50.45 -1.0205
50.475 -1.0667
50.5 -1.1188
50.525 -1.1726
50.55 -1.2132
50.575 -1.2325
50.6 -1.238
50.625 -1.2369
50.65 -1.2372
50.675 -1.2402
50.7 -1.2453
50.725 -1.252
50.75 -1.258
50.775 -1.2647
50.8 -1.2714
50.825 -1.2774
50.85 -1.2809
50.875 -1.2832
50.9 -1.2801
50.925 -1.2666
50.95 -1.248
50.975 -1.2289
51 -1.2133
51.025 -1.205
51.05 -1.2067
51.075 -1.2159
51.1 -1.2297
51.125 -1.2466
51.15 -1.2647
51.175 -1.2843
51.2 -1.3054
51.225 -1.3223
51.25 -1.3319
51.275 -1.3314
51.3 -1.3162
51.325 -1.2923
51.35 -1.2662
51.375 -1.2419
51.4 -1.221
51.425 -1.2024
51.45 -1.1897
51.475 -1.1818
51.5 -1.1831
51.525 -1.1979
51.55 -1.2243
51.575 -1.2535
51.6 -1.2806
51.625 -1.3061
51.65 -1.326
51.675 -1.3447
51.7 -1.3612
51.725 -1.3729
51.75 -1.3806
51.775 -1.3891
51.8 -1.3925
51.825 -1.3898
51.85 -1.3857
51.875 -1.3814
51.9 -1.3773
51.925 -1.372
51.95 -1.3655
51.975 -1.3595
52 -1.3524
52.025 -1.3441
52.05 -1.3397
52.075 -1.3414
52.1 -1.3482
52.125 -1.3607
52.15 -1.3801
52.175 -1.4035
52.2 -1.4309
52.225 -1.4572
52.25 -1.4858
52.275 -1.5182
52.3 -1.5524
52.325 -1.5851
52.35 -1.6128
52.375 -1.6372
52.4 -1.656
52.425 -1.6668
52.45 -1.6758
52.475 -1.6902
52.5 -1.709
52.525 -1.7312
52.55 -1.7579
52.575 -1.7876
52.6 -1.8153
52.625 -1.835
52.65 -1.8497
52.675 -1.8635
52.7 -1.8695
52.725 -1.8661
52.75 -1.8528
52.775 -1.8316
52.8 -1.8087
52.825 -1.7908
52.85 -1.7776
52.875 -1.7689
52.9 -1.7658
52.925 -1.7689
52.95 -1.7779
52.975 -1.791
53 -1.8036
53.025 -1.8157
53.05 -1.8308
53.075 -1.8502
53.1 -1.8721
53.125 -1.898
53.15 -1.9303
53.175 -1.9709
53.2 -2.0182
53.225 -2.0661
53.25 -2.1012
53.275 -2.118
53.3 -2.1256
53.325 -2.1308
53.35 -2.1392
53.375 -2.1484
53.4 -2.1509
53.425 -2.1439
53.45 -2.1317
53.475 -2.116
53.5 -2.0987
53.525 -2.0791
53.55 -2.0573
53.575 -2.0319
53.6 -1.9989
53.625 -1.9584
53.65 -1.9156
53.675 -1.8718
53.7 -1.8297
53.725 -1.7912
53.75 -1.7569
53.775 -1.7273
53.8 -1.7052
53.825 -1.6897
53.85 -1.6805
53.875 -1.6758
53.9 -1.6726
53.925 -1.6704
53.95 -1.6712
53.975 -1.6777
54 -1.6913
54.025 -1.7113
54.05 -1.7356
54.075 -1.7641
54.1 -1.7936
54.125 -1.8215
54.15 -1.85
54.175 -1.8823
54.2 -1.9149
54.225 -1.9436
54.25 -1.9652
54.275 -1.9764
54.3 -1.971
54.325 -1.9481
54.35 -1.9144
54.375 -1.8758
54.4 -1.8362
54.425 -1.7971
54.45 -1.7571
54.475 -1.7172
54.5 -1.679
54.525 -1.6473
54.55 -1.6229
54.575 -1.6042
54.6 -1.5911
54.625 -1.5809
54.65 -1.5751
54.675 -1.5742
54.7 -1.5736
54.725 -1.5745
54.75 -1.5751
54.775 -1.5665
54.8 -1.5379
54.825 -1.4922
54.85 -1.431
54.875 -1.3596
54.9 -1.289
54.925 -1.2243
54.95 -1.167
54.975 -1.1143
55 -1.0654
55.025 -1.0153
55.05 -0.9642
55.075 -0.9125
55.1 -0.8558
55.125 -0.7921
55.15 -0.726
55.175 -0.6606
55.2 -0.5998
55.225 -0.5461
55.25 -0.4965
55.275 -0.4532
55.3 -0.4165
55.325 -0.3856
55.35 -0.3595
55.375 -0.3393
55.4 -0.3237
55.425 -0.3108
55.45 -0.3037
55.475 -0.3007
55.5 -0.3001
55.525 -0.3057
55.55 -0.3187
55.575 -0.3369
55.6 -0.3565
55.625 -0.3773
55.65 -0.3984
55.675 -0.4181
55.7 -0.4343
55.725 -0.4445
55.75 -0.4511
55.775 -0.4524
55.8 -0.4519
55.825 -0.4551
55.85 -0.4619
55.875 -0.4686
55.9 -0.4758
55.925 -0.4836
55.95 -0.4939
55.975 -0.5086
56 -0.5288
56.025 -0.5517
56.05 -0.5793
56.075 -0.6176
56.1 -0.6632
56.125 -0.7126
56.15 -0.7656
56.175 -0.8211
56.2 -0.8792
56.225 -0.9394
56.25 -1.0008
56.275 -1.0582
56.3 -1.1109
56.325 -1.1637
56.35 -1.2181
56.375 -1.2764
56.4 -1.3304
56.425 -1.3683
56.45 -1.3883
56.475 -1.3827
56.5 -1.3566
56.525 -1.3168
56.55 -1.268
56.575 -1.2184
56.6 -1.1689
56.625 -1.118
56.65 -1.0719
56.675 -1.0324
56.7 -0.9987
56.725 -0.9642
56.75 -0.9237
56.775 -0.8843
56.8 -0.8511
56.825 -0.8236
56.85 -0.7967
56.875 -0.7711
56.9 -0.7448
56.925 -0.7165
56.95 -0.6851
56.975 -0.649
57 -0.6048
57.025 -0.5566
57.05 -0.5097
57.075 -0.4642
57.1 -0.4182
57.125 -0.3744
57.15 -0.333
57.175 -0.2936
57.2 -0.2579
57.225 -0.2285
57.25 -0.206
57.275 -0.1877
57.3 -0.1688
57.325 -0.1425
57.35 -0.1114
57.375 -0.0739
57.4 -0.0279
57.425 0.0282
57.45 0.091
57.475 0.1514
57.5 0.2109
57.525 0.275
57.55 0.3452
57.575 0.4184
57.6 0.4941
57.625 0.5699
57.65 0.6414
57.675 0.709
57.7 0.7706
57.725 0.8257
57.75 0.8734
57.775 0.9132
57.8 0.9461
57.825 0.9713
57.85 0.9908
57.875 1.0074
57.9 1.0253
57.925 1.0461
57.95 1.0727
57.975 1.1038
58 1.1324
58.025 1.1591
58.05 1.1846
58.075 1.2146
58.1 1.2527
58.125 1.2928
58.15 1.3331
58.175 1.3714
58.2 1.4061
58.225 1.4379
58.25 1.4635
58.275 1.4808
58.3 1.4921
58.325 1.5003
58.35 1.5046
58.375 1.503
58.4 1.5024
58.425 1.5059
58.45 1.5104
58.475 1.5095
58.5 1.5003
58.525 1.4813
58.55 1.4513
58.575 1.4131
58.6 1.3734
58.625 1.3396
58.65 1.3099
58.675 1.2754
58.7 1.2297
58.725 1.1717
58.75 1.1106
58.775 1.0507
58.8 0.9941
58.825 0.9348
58.85 0.8674
58.875 0.7941
58.9 0.7157
58.925 0.6378
58.95 0.5592
58.975 0.4903
59 0.4498
59.025 0.4423
59.05 0.4578
59.075 0.4871
59.1 0.5163
59.125 0.5406
59.15 0.5562
59.175 0.5623
59.2 0.5592
59.225 0.5496
59.25 0.5388
59.275 0.5254
59.3 0.5078
59.325 0.4822
59.35 0.4507
59.375 0.4178
59.4 0.3892
59.425 0.3693
59.45 0.3523
59.475 0.3353
59.5 0.318
59.525 0.3028
59.55 0.2869
59.575 0.2672
59.6 0.2396
59.625 0.2024
59.65 0.1554
59.675 0.1005
59.7 0.0426
59.725 -0.0117
59.75 -0.0638
59.775 -0.117
59.8 -0.1667
59.825 -0.2117
59.85 -0.2487
59.875 -0.2765
59.9 -0.3016
59.925 -0.3317
59.95 -0.3704
59.975 -0.416
60 -0.4652
60.025 -0.5146
60.05 -0.5644
60.075 -0.619
60.1 -0.6776
60.125 -0.7381
60.15 -0.803
60.175 -0.8765
60.2 -0.9639
60.225 -1.0657
60.25 -1.1744
60.275 -1.2777
60.3 -1.3734
60.325 -1.4524
60.35 -1.5149
60.375 -1.5656
60.4 -1.6036
60.425 -1.6306
60.45 -1.6476
60.475 -1.6453
60.5 -1.6244
60.525 -1.597
60.55 -1.5672
60.575 -1.5372
60.6 -1.5138
60.625 -1.4987
60.65 -1.4892
60.675 -1.4746
60.7 -1.4451
60.725 -1.405
60.75 -1.3581
60.775 -1.3097
60.8 -1.2623
60.825 -1.2149
60.85 -1.1671
60.875 -1.1219
60.9 -1.0832
60.925 -1.0482
60.95 -1.0151
60.975 -0.9813
61 -0.9478
61.025 -0.9143
61.05 -0.8829
61.075 -0.8477
61.1 -0.8054
61.125 -0.7581
61.15 -0.7111
61.175 -0.6652
61.2 -0.6217
61.225 -0.5829
61.25 -0.5503
61.275 -0.5245
61.3 -0.5065
61.325 -0.4967
61.35 -0.4959
61.375 -0.5045
61.4 -0.5218
61.425 -0.5455
61.45 -0.5773
61.475 -0.6175
61.5 -0.6653
61.525 -0.7205
61.55 -0.7812
61.575 -0.8455
61.6 -0.9091
61.625 -0.973
61.65 -1.0309
61.675 -1.0767
61.7 -1.102
61.725 -1.1004
61.75 -1.077
61.775 -1.0474
61.8 -1.0182
61.825 -0.9919
61.85 -0.9757
61.875 -0.9699
61.9 -0.9709
61.925 -0.9767
61.95 -0.9824
61.975 -0.9838
62 -0.9838
62.025 -0.9848
62.05 -0.9893
62.075 -0.9972
62.1 -1.0081
62.125 -1.0215
62.15 -1.0389
62.175 -1.0598
62.2 -1.0852
62.225 -1.1136
62.25 -1.1436
62.275 -1.174
62.3 -1.2
62.325 -1.2223
62.35 -1.2471
62.375 -1.277
62.4 -1.3131
62.425 -1.3528
62.45 -1.3914
62.475 -1.4276
62.5 -1.4596
62.525 -1.4824
62.55 -1.5011
62.575 -1.5163
62.6 -1.5294
62.625 -1.5411
62.65 -1.5526
62.675 -1.5635
62.7 -1.5748
62.725 -1.5855
62.75 -1.5974
62.775 -1.6141
62.8 -1.6358
62.825 -1.6624
62.85 -1.6976
62.875 -1.7397
62.9 -1.7902
62.925 -1.8339
62.95 -1.8622
62.975 -1.8737
63 -1.8623
63.025 -1.8258
63.05 -1.7684
63.075 -1.6984
63.1 -1.6165
63.125 -1.5266
63.15 -1.4304
63.175 -1.3303
63.2 -1.2287
63.225 -1.1238
63.25 -1.0188
63.275 -0.9091
63.3 -0.7935
63.325 -0.677
63.35 -0.5639
63.375 -0.4562
63.4 -0.3534
63.425 -0.2532
63.45 -0.1558
63.475 -0.0624
63.5 0.0237
63.525 0.1035
63.55 0.1759
63.575 0.2425
63.6 0.304
63.625 0.358
63.65 0.4055
63.675 0.4481
63.7 0.4873
63.725 0.5214
63.75 0.5489
63.775 0.5694
63.8 0.5833
63.825 0.5891
63.85 0.5877
63.875 0.5815
63.9 0.574
63.925 0.5674
63.95 0.5601
63.975 0.5524
64 0.5437
64.025 0.5316
64.05 0.5156
64.075 0.4951
64.1 0.4668
64.125 0.4314
64.15 0.3909
64.175 0.3471
64.2 0.3027
64.225 0.2597
64.25 0.2165
64.275 0.1694
64.3 0.123
64.325 0.0812
64.35 0.0431
64.375 0.009
64.4 -0.0185
64.425 -0.0401
64.45 -0.0573
64.475 -0.0747
64.5 -0.094
64.525 -0.1073
64.55 -0.1105
64.575 -0.1056
64.6 -0.096
64.625 -0.077
64.65 -0.0494
64.675 -0.02
64.7 0.0071
64.725 0.0337
64.75 0.0627
64.775 0.0977
64.8 0.1334
64.825 0.169
64.85 0.2041
64.875 0.2392
64.9 0.274
64.925 0.3052
64.95 0.329
64.975 0.3453
65 0.3551
65.025 0.3599
65.05 0.3614
65.075 0.3597
65.1 0.3539
65.125 0.3437
65.15 0.3289
65.175 0.3105
65.2 0.2879
65.225 0.2629
65.25 0.2355
65.275 0.2064
65.3 0.1767
65.325 0.1473
65.35 0.1153
65.375 0.0772
65.4 0.0336
65.425 -0.0142
65.45 -0.0652
65.475 -0.1164
65.5 -0.1666
65.525 -0.2169
65.55 -0.2665
65.575 -0.3125
65.6 -0.3494
65.625 -0.3769
65.65 -0.3973
65.675 -0.4136
65.7 -0.4283
65.725 -0.4415
65.75 -0.4552
65.775 -0.4643
65.8 -0.4636
65.825 -0.4535
65.85 -0.4403
65.875 -0.4276
65.9 -0.4162
65.925 -0.4004
65.95 -0.3729
65.975 -0.3348
66 -0.2973
66.025 -0.2647
66.05 -0.2361
66.075 -0.206
66.1 -0.17
66.125 -0.1262
66.15 -0.0778
66.175 -0.0312
66.2 0.0116
66.225 0.0472
66.25 0.0731
66.275 0.0897
66.3 0.0959
66.325 0.0919
66.35 0.0813
66.375 0.0683
66.4 0.054
66.425 0.038
66.45 0.0222
66.475 0.0097
66.5 0.0058
66.525 0.0108
66.55 0.0192
66.575 0.0285
66.6 0.0383
66.625 0.0474
66.65 0.0573
66.675 0.0726
66.7 0.093
66.725 0.113
66.75 0.1262
66.775 0.1291
66.8 0.1228
66.825 0.1076
66.85 0.08
66.875 0.0397
66.9 -0.0131
66.925 -0.0762
66.95 -0.1452
66.975 -0.2139
67 -0.2815
67.025 -0.3477
67.05 -0.4093
67.075 -0.465
67.1 -0.5208
67.125 -0.5833
67.15 -0.6517
67.175 -0.7267
67.2 -0.8084
67.225 -0.8967
67.25 -0.9839
67.275 -1.0603
67.3 -1.1229
67.325 -1.1778
67.35 -1.2242
67.375 -1.2611
67.4 -1.2894
67.425 -1.3071
67.45 -1.3155
67.475 -1.317
67.5 -1.3078
67.525 -1.2734
67.55 -1.2142
67.575 -1.144
67.6 -1.0682
67.625 -0.9889
67.65 -0.9056
67.675 -0.817
67.7 -0.7265
67.725 -0.6368
67.75 -0.5507
67.775 -0.4691
67.8 -0.3917
67.825 -0.317
67.85 -0.2461
67.875 -0.1815
67.9 -0.1219
67.925 -0.0661
67.95 -0.0126
67.975 0.04
68 0.0881
68.025 0.1315
68.05 0.169
68.075 0.2066
68.1 0.2429
68.125 0.2755
68.15 0.3009
68.175 0.3219
68.2 0.339
68.225 0.3509
68.25 0.3574
68.275 0.3599
68.3 0.3622
68.325 0.3654
68.35 0.3662
68.375 0.3646
68.4 0.3615
68.425 0.3565
68.45 0.3541
68.475 0.3579
68.5 0.3623
68.525 0.3647
68.55 0.3666
68.575 0.3704
68.6 0.3756
68.625 0.3773
68.65 0.3779
68.675 0.3812
68.7 0.3983
68.725 0.4344
68.75 0.4788
68.775 0.5223
68.8 0.5605
68.825 0.5955
68.85 0.6307
68.875 0.6657
68.9 0.6971
68.925 0.7248
68.95 0.748
68.975 0.7675
69 0.7867
69.025 0.8084
69.05 0.831
69.075 0.8505
69.1 0.8661
69.125 0.875
69.15 0.8764
69.175 0.872
69.2 0.8629
69.225 0.848
69.25 0.8303
69.275 0.8149
69.3 0.8022
69.325 0.7918
69.35 0.7825
69.375 0.7718
69.4 0.7608
69.425 0.7465
69.45 0.7279
69.475 0.7053
69.5 0.6776
69.525 0.6425
69.55 0.6015
69.575 0.5561
69.6 0.5057
69.625 0.4508
69.65 0.3913
69.675 0.328
69.7 0.2612
69.725 0.1948
69.75 0.1329
69.775 0.0772
69.8 0.0278
69.825 -0.0153
69.85 -0.0502
69.875 -0.0744
69.9 -0.0849
69.925 -0.093
69.95 -0.0992
69.975 -0.092
70 -0.0671
70.025 -0.0306
70.05 0.0158
70.075 0.0739
70.1 0.1406
70.125 0.2118
70.15 0.2852
70.175 0.3565
70.2 0.4208
70.225 0.4759
70.25 0.52
70.275 0.5542
70.3 0.582
70.325 0.6052
70.35 0.6232
70.375 0.6353
70.4 0.6414
70.425 0.6416
70.45 0.6377
70.475 0.6315
70.5 0.6254
70.525 0.6236
70.55 0.6279
70.575 0.6305
70.6 0.6288
70.625 0.6227
70.65 0.6145
70.675 0.6022
70.7 0.586
70.725 0.5648
70.75 0.541
70.775 0.5165
70.8 0.4886
70.825 0.4628
70.85 0.4376
70.875 0.4108
70.9 0.3874
70.925 0.3689
70.95 0.3509
70.975 0.33
71 0.306
71.025 0.2776
71.05 0.2449
71.075 0.2107
71.1 0.1723
71.125 0.1279
71.15 0.0807
71.175 0.031
71.2 -0.0172
71.225 -0.0648
71.25 -0.1147
71.275 -0.1688
71.3 -0.2265
71.325 -0.2875
71.35 -0.3524
71.375 -0.423
71.4 -0.4971
71.425 -0.5689
71.45 -0.633
71.475 -0.6887
71.5 -0.7377
71.525 -0.7823
71.55 -0.8246
71.575 -0.8661
71.6 -0.9075
71.625 -0.9484
71.65 -0.9861
71.675 -1.0188
71.7 -1.0499
71.725 -1.083
71.75 -1.1182
71.775 -1.1543
71.8 -1.1935
71.825 -1.2371
71.85 -1.2862
71.875 -1.337
71.9 -1.383
71.925 -1.4251
71.95 -1.4607
71.975 -1.49
72 -1.5208
72.025 -1.5546
72.05 -1.5939
72.075 -1.637
72.1 -1.6749
72.125 -1.7031
72.15 -1.7286
72.175 -1.7533
72.2 -1.7766
72.225 -1.796
72.25 -1.8108
72.275 -1.8179
72.3 -1.8133
72.325 -1.8034
72.35 -1.7984
72.375 -1.8018
72.4 -1.8091
72.425 -1.8082
72.45 -1.7753
72.475 -1.7149
72.5 -1.6489
72.525 -1.5873
72.55 -1.5362
72.575 -1.4963
72.6 -1.4641
72.625 -1.436
72.65 -1.4099
72.675 -1.3831
72.7 -1.3546
72.725 -1.3178
72.75 -1.2637
72.775 -1.185
72.8 -1.0936
72.825 -1.0063
72.85 -0.9271
72.875 -0.8558
72.9 -0.7912
72.925 -0.7341
72.95 -0.6848
72.975 -0.6438
73 -0.6087
73.025 -0.5791
73.05 -0.5556
73.075 -0.5385
73.1 -0.527
73.125 -0.5217
73.15 -0.5241
73.175 -0.5339
73.2 -0.5503
73.225 -0.5736
73.25 -0.6029
73.275 -0.6386
73.3 -0.6813
73.325 -0.7324
73.35 -0.7929
73.375 -0.864
73.4 -0.9425
73.425 -1.0265
73.45 -1.1123
73.475 -1.193
73.5 -1.2678
73.525 -1.3315
73.55 -1.3789
73.575 -1.4089
73.6 -1.424
73.625 -1.4352
73.65 -1.45
73.675 -1.4699
73.7 -1.498
73.725 -1.5316
73.75 -1.5672
73.775 -1.6012
73.8 -1.6297
73.825 -1.6517
73.85 -1.6617
73.875 -1.6589
73.9 -1.6493
73.925 -1.6356
73.95 -1.6202
73.975 -1.6043
74 -1.5901
74.025 -1.5834
74.05 -1.586
74.075 -1.5992
74.1 -1.6228
74.125 -1.6573
74.15 -1.7024
74.175 -1.7546
74.2 -1.804
74.225 -1.8432
74.25 -1.8781
74.275 -1.9136
74.3 -1.9541
74.325 -1.9995
74.35 -2.0397
74.375 -2.0654
74.4 -2.0876
74.425 -2.1174
74.45 -2.1531
74.475 -2.1882
74.5 -2.2132
74.525 -2.2261
74.55 -2.2296
74.575 -2.228
74.6 -2.2239
74.625 -2.2136
74.65 -2.1896
74.675 -2.164
74.7 -2.1461
74.725 -2.1363
74.75 -2.134
74.775 -2.1384
74.8 -2.1475
74.825 -2.1528
74.85 -2.1427
74.875 -2.1153
74.9 -2.0827
74.925 -2.0504
74.95 -2.0197
74.975 -1.9915
75 -1.9677
75.025 -1.9481
75.05 -1.931
75.075 -1.9162
75.1 -1.9021
75.125 -1.8913
75.15 -1.8846
75.175 -1.8834
75.2 -1.8831
75.225 -1.881
75.25 -1.8806
75.275 -1.8817
75.3 -1.8865
75.325 -1.8977
75.35 -1.9138
75.375 -1.9328
75.4 -1.9535
75.425 -1.9744
75.45 -1.993
75.475 -2.0104
75.5 -2.0269
75.525 -2.0458
75.55 -2.0694
75.575 -2.103
75.6 -2.1456
75.625 -2.189
75.65 -2.2238
75.675 -2.248
75.7 -2.2682
75.725 -2.2898
75.75 -2.3155
75.775 -2.3435
75.8 -2.3742
75.825 -2.4075
75.85 -2.4439
75.875 -2.4836
75.9 -2.524
75.925 -2.5665
75.95 -2.6086
75.975 -2.6499
76 -2.6884
76.025 -2.7178
76.05 -2.7371
76.075 -2.7415
76.1 -2.7254
76.125 -2.6928
76.15 -2.6507
76.175 -2.605
76.2 -2.551
76.225 -2.4928
76.25 -2.4363
76.275 -2.3877
76.3 -2.349
76.325 -2.3185
76.35 -2.2913
76.375 -2.2631
76.4 -2.2398
76.425 -2.2228
76.45 -2.2133
76.475 -2.2118
76.5 -2.2138
76.525 -2.2115
76.55 -2.2008
76.575 -2.1874
76.6 -2.1719
76.625 -2.1563
76.65 -2.1409
76.675 -2.1266
76.7 -2.1141
76.725 -2.1005
76.75 -2.0856
76.775 -2.0671
76.8 -2.0451
76.825 -2.0264
76.85 -2.0132
76.875 -2.0064
76.9 -2.0035
76.925 -2.0073
76.95 -2.0164
76.975 -2.0268
77 -2.035
77.025 -2.0426
77.05 -2.0505
77.075 -2.0603
77.1 -2.0723
77.125 -2.0853
77.15 -2.0975
77.175 -2.1072
77.2 -2.1195
77.225 -2.1382
77.25 -2.1666
77.275 -2.2001
77.3 -2.2226
77.325 -2.2231
77.35 -2.209
77.375 -2.1895
77.4 -2.1704
77.425 -2.1541
77.45 -2.1414
77.475 -2.1314
77.5 -2.1249
77.525 -2.1242
77.55 -2.1294
77.575 -2.1382
77.6 -2.1478
77.625 -2.1571
77.65 -2.1675
77.675 -2.1776
77.7 -2.181
77.725 -2.1723
77.75 -2.1558
77.775 -2.1482
77.8 -2.1654
77.825 -2.2058
77.85 -2.2531
77.875 -2.2854
77.9 -2.2835
77.925 -2.2604
77.95 -2.2362
77.975 -2.2188
78 -2.2113
78.025 -2.2166
78.05 -2.2284
78.075 -2.231
78.1 -2.2158
78.125 -2.1766
78.15 -2.1312
78.175 -2.0845
78.2 -2.0382
78.225 -1.9904
78.25 -1.9377
78.275 -1.8774
78.3 -1.8083
78.325 -1.7355
78.35 -1.6612
78.375 -1.5871
78.4 -1.5149
78.425 -1.4438
78.45 -1.3751
78.475 -1.3086
78.5 -1.249
78.525 -1.2005
78.55 -1.1573
78.575 -1.113
78.6 -1.0672
78.625 -1.0226
78.65 -0.9754
78.675 -0.9178
78.7 -0.8515
78.725 -0.7836
78.75 -0.7187
78.775 -0.66
78.8 -0.6084
78.825 -0.5602
78.85 -0.5089
78.875 -0.4535
78.9 -0.3974
78.925 -0.3434
78.95 -0.2931
78.975 -0.2482
79 -0.2137
79.025 -0.1932
79.05 -0.1857
79.075 -0.1873
79.1 -0.1949
79.125 -0.2088
79.15 -0.2265
79.175 -0.2477
79.2 -0.2741
79.225 -0.3081
79.25 -0.3476
79.275 -0.392
79.3 -0.4427
79.325 -0.499
79.35 -0.5619
79.375 -0.6311
79.4 -0.7014
79.425 -0.7695
79.45 -0.8264
79.475 -0.875
79.5 -0.9197
79.525 -0.9637
79.55 -1.0006
79.575 -1.0324
79.6 -1.0665
79.625 -1.1084
79.65 -1.1594
79.675 -1.2143
79.7 -1.2712
79.725 -1.321
79.75 -1.3666
79.775 -1.4115
79.8 -1.4576
79.825 -1.5045
79.85 -1.5392
79.875 -1.5384
79.9 -1.4892
79.925 -1.4023
79.95 -1.2976
79.975 -1.1897
80 -1.0844
80.025 -0.9818
80.05 -0.8817
80.075 -0.779
80.1 -0.6756
80.125 -0.5785
80.15 -0.4925
80.175 -0.4151
80.2 -0.3446
80.225 -0.2767
80.25 -0.211
80.275 -0.1457
80.3 -0.0778
80.325 -0.0103
80.35 0.0529
80.375 0.1112
80.4 0.1664
80.425 0.2169
80.45 0.2607
80.475 0.2984
80.5 0.3306
80.525 0.3569
80.55 0.3777
80.575 0.3912
80.6 0.3969
80.625 0.3958
80.65 0.3868
80.675 0.3678
80.7 0.3386
80.725 0.3043
80.75 0.2674
80.775 0.225
80.8 0.1775
80.825 0.1278
80.85 0.0745
80.875 0.0169
80.9 -0.0435
80.925 -0.1063
80.95 -0.168
80.975 -0.2304
81 -0.2952
81.025 -0.3632
81.05 -0.4355
81.075 -0.5077
81.1 -0.5852
81.125 -0.6709
81.15 -0.7627
81.175 -0.8567
81.2 -0.949
81.225 -1.0412
81.25 -1.1359
81.275 -1.2294
81.3 -1.3165
81.325 -1.4006
81.35 -1.4851
81.375 -1.5637
81.4 -1.6352
81.425 -1.7014
81.45 -1.7614
81.475 -1.8088
81.5 -1.8373
81.525 -1.8458
81.55 -1.8445
81.575 -1.8459
81.6 -1.8531
81.625 -1.8634
81.65 -1.8768
81.675 -1.8896
81.7 -1.9001
81.725 -1.9056
81.75 -1.9105
81.775 -1.92
81.8 -1.9347
81.825 -1.954
81.85 -1.976
81.875 -1.9985
81.9 -2.0233
81.925 -2.0429
81.95 -2.0596
81.975 -2.0759
82 -2.0915
82.025 -2.107
82.05 -2.1189
82.075 -2.1181
82.1 -2.103
82.125 -2.0736
82.15 -2.0372
82.175 -1.9985
82.2 -1.9545
82.225 -1.9126
82.25 -1.8774
82.275 -1.8474
82.3 -1.824
82.325 -1.8009
82.35 -1.774
82.375 -1.7488
82.4 -1.7247
82.425 -1.7001
82.45 -1.676
82.475 -1.6454
82.5 -1.6066
82.525 -1.5668
82.55 -1.5322
82.575 -1.5053
82.6 -1.4874
82.625 -1.4766
82.65 -1.4689
82.675 -1.4651
82.7 -1.4656
82.725 -1.4692
82.75 -1.476
82.775 -1.4825
82.8 -1.4891
82.825 -1.4945
82.85 -1.4978
82.875 -1.4968
82.9 -1.4887
82.925 -1.4726
82.95 -1.4497
82.975 -1.4221
83 -1.3906
83.025 -1.3531
83.05 -1.3109
83.075 -1.2662
83.1 -1.2185
83.125 -1.1699
83.15 -1.1233
83.175 -1.0792
83.2 -1.0375
83.225 -0.9965
83.25 -0.9574
83.275 -0.9165
83.3 -0.8727
83.325 -0.8252
83.35 -0.7741
83.375 -0.7183
83.4 -0.6575
83.425 -0.5942
83.45 -0.5315
83.475 -0.4712
83.5 -0.413
83.525 -0.3594
83.55 -0.3088
83.575 -0.2619
83.6 -0.2193
83.625 -0.1801
83.65 -0.1443
83.675 -0.1137
83.7 -0.0874
83.725 -0.0611
83.75 -0.0327
83.775 -0.0014
83.8 0.03
83.825 0.0596
83.85 0.0894
83.875 0.1183
83.9 0.1463
83.925 0.1728
83.95 0.1978
83.975 0.2208
84 0.2407
84.025 0.2566
84.05 0.2679
84.075 0.2738
84.1 0.2755
84.125 0.2775
84.15 0.279
84.175 0.2783
84.2 0.2762
84.225 0.2787
84.25 0.2869
84.275 0.3016
84.3 0.3252
84.325 0.3516
84.35 0.3743
84.375 0.3908
84.4 0.3994
84.425 0.3997
84.45 0.3891
84.475 0.3677
84.5 0.3389
84.525 0.3118
84.55 0.291
84.575 0.275
84.6 0.2654
84.625 0.2645
84.65 0.2686
84.675 0.2811
84.7 0.3063
84.725 0.3297
84.75 0.3483
84.775 0.3628
84.8 0.3707
84.825 0.371
84.85 0.3643
84.875 0.3503
84.9 0.3334
84.925 0.3173
84.95 0.3025
84.975 0.2869
85 0.2685
85.025 0.2524
85.05 0.2369
85.075 0.2172
85.1 0.1929
85.125 0.1698
85.15 0.1599
85.175 0.165
85.2 0.1841
85.225 0.2094
85.25 0.2348
85.275 0.2574
85.3 0.2805
85.325 0.3141
85.35 0.3583
85.375 0.4101
85.4 0.4631
85.425 0.516
85.45 0.5671
85.475 0.6171
85.5 0.67
85.525 0.7282
85.55 0.7858
85.575 0.8404
85.6 0.8922
85.625 0.9405
85.65 0.9883
85.675 1.0317
85.7 1.0748
85.725 1.1245
85.75 1.1781
85.775 1.2379
85.8 1.3026
85.825 1.3711
85.85 1.4403
85.875 1.5109
85.9 1.5891
85.925 1.6761
85.95 1.766
85.975 1.8533
86 1.9348
86.025 2.0111
86.05 2.0828
86.075 2.1506
86.1 2.2172
86.125 2.2838
86.15 2.3451
86.175 2.4005
86.2 2.4512
86.225 2.4972
86.25 2.5403
86.275 2.5824
86.3 2.6234
86.325 2.661
86.35 2.6989
86.375 2.7451
86.4 2.7966
86.425 2.8473
86.45 2.8924
86.475 2.9312
86.5 2.9642
86.525 2.9934
86.55 3.0223
86.575 3.047
86.6 3.0648
86.625 3.0768
86.65 3.0836
86.675 3.084
86.7 3.079
86.725 3.0716
86.75 3.061
86.775 3.0444
86.8 3.0213
86.825 2.9941
86.85 2.9652
86.875 2.9334
86.9 2.9041
86.925 2.8834
86.95 2.8661
86.975 2.8448
87 2.8171
87.025 2.7844
87.05 2.7448
87.075 2.6966
87.1 2.6415
87.125 2.5796
87.15 2.5103
87.175 2.4319
87.2 2.3446
87.225 2.2538
87.25 2.1644
87.275 2.0751
87.3 1.986
87.325 1.9081
87.35 1.8426
87.375 1.7831
87.4 1.7282
87.425 1.6779
87.45 1.6259
87.475 1.5698
87.5 1.5103
87.525 1.4459
87.55 1.3742
87.575 1.2928
87.6 1.2052
87.625 1.1223
87.65 1.0484
87.675 0.9809
87.7 0.9105
87.725 0.8299
87.75 0.7432
87.775 0.658
87.8 0.5777
87.825 0.502
87.85 0.4384
87.875 0.3867
87.9 0.3388
87.925 0.2928
87.95 0.2521
87.975 0.2139
88 0.178
88.025 0.1457
88.05 0.1168
88.075 0.09
88.1 0.0624
88.125 0.0303
88.15 -0.0087
88.175 -0.0526
88.2 -0.0976
88.225 -0.1447
88.25 -0.1933
88.275 -0.2459
88.3 -0.2984
88.325 -0.3477
88.35 -0.3884
88.375 -0.4186
88.4 -0.4403
88.425 -0.458
88.45 -0.4751
88.475 -0.4935
88.5 -0.5052
88.525 -0.5044
88.55 -0.4923
88.575 -0.4771
88.6 -0.4653
88.625 -0.4586
88.65 -0.4546
88.675 -0.4539
88.7 -0.4519
88.725 -0.4403
88.75 -0.4166
88.775 -0.3851
88.8 -0.3538
88.825 -0.3229
88.85 -0.2909
88.875 -0.258
88.9 -0.2216
88.925 -0.1878
88.95 -0.1588
88.975 -0.1353
89 -0.1163
89.025 -0.1009
89.05 -0.0918
89.075 -0.09
89.1 -0.0944
89.125 -0.1034
89.15 -0.1169
89.175 -0.1366
89.2 -0.1632
89.225 -0.1951
89.25 -0.2302
89.275 -0.2671
89.3 -0.3036
89.325 -0.3338
89.35 -0.3582
89.375 -0.3797
89.4 -0.4033
89.425 -0.4322
89.45 -0.4649
89.475 -0.5004
89.5 -0.5397
89.525 -0.581
89.55 -0.6239
89.575 -0.6719
89.6 -0.7267
89.625 -0.7863
89.65 -0.8513
89.675 -0.9197
89.7 -0.9885
89.725 -1.054
89.75 -1.1128
89.775 -1.162
89.8 -1.1991
89.825 -1.2239
89.85 -1.2321
89.875 -1.2256
89.9 -1.2089
89.925 -1.187
89.95 -1.1648
89.975 -1.1424
90 -1.1178
90.025 -1.0916
90.05 -1.065
90.075 -1.0405
90.1 -1.0199
90.125 -1.0026
90.15 -0.988
90.175 -0.9734
90.2 -0.959
90.225 -0.9449
90.25 -0.934
90.275 -0.9295
90.3 -0.932
90.325 -0.937
90.35 -0.9443
90.375 -0.9547
90.4 -0.9697
90.425 -0.9888
90.45 -1.0127
90.475 -1.0402
90.5 -1.0671
90.525 -1.0818
90.55 -1.0805
90.575 -1.0698
90.6 -1.0543
90.625 -1.028
90.65 -0.9972
90.675 -0.9699
90.7 -0.9417
90.725 -0.9027
90.75 -0.842
90.775 -0.7592
90.8 -0.6716
90.825 -0.5872
90.85 -0.505
90.875 -0.4237
90.9 -0.3432
90.925 -0.2602
90.95 -0.1797
90.975 -0.1038
91 -0.038
91.025 0.0128
91.05 0.0541
91.075 0.0896
91.1 0.118
91.125 0.1343
91.15 0.1414
91.175 0.1436
91.2 0.1407
91.225 0.1317
91.25 0.1187
91.275 0.105
91.3 0.0935
91.325 0.0915
91.35 0.1048
91.375 0.1358
91.4 0.1789
91.425 0.2297
91.45 0.2877
91.475 0.3551
91.5 0.4295
91.525 0.507
91.55 0.5853
91.575 0.664
91.6 0.7425
91.625 0.8212
91.65 0.8989
91.675 0.9734
91.7 1.0418
91.725 1.1043
91.75 1.1616
91.775 1.214
91.8 1.2629
91.825 1.3084
91.85 1.3518
91.875 1.3973
91.9 1.4475
91.925 1.5035
91.95 1.5622
91.975 1.6241
92 1.6863
92.025 1.7473
92.05 1.8027
92.075 1.8539
92.1 1.8988
92.125 1.9374
92.15 1.9748
92.175 2.014
92.2 2.0499
92.225 2.0796
92.25 2.1049
92.275 2.1254
92.3 2.1433
92.325 2.1608
92.35 2.1792
92.375 2.1996
92.4 2.2228
92.425 2.246
92.45 2.2684
92.475 2.2884
92.5 2.3052
92.525 2.3206
92.55 2.3345
92.575 2.347
92.6 2.3555
92.625 2.3601
92.65 2.3617
92.675 2.3608
92.7 2.357
92.725 2.3497
92.75 2.3388
92.775 2.3236
92.8 2.304
92.825 2.2825
92.85 2.258
92.875 2.2298
92.9 2.1973
92.925 2.1598
92.95 2.1181
92.975 2.073
93 2.0246
93.025 1.9715
93.05 1.9121
93.075 1.8455
93.1 1.7714
93.125 1.6948
93.15 1.6223
93.175 1.5501
93.2 1.4748
93.225 1.3994
93.25 1.3297
93.275 1.2851
93.3 1.2665
93.325 1.2598
93.35 1.2531
93.375 1.2392
93.4 1.2157
93.425 1.1821
93.45 1.1418
93.475 1.1002
93.5 1.0714
93.525 1.0701
93.55 1.0871
93.575 1.1118
93.6 1.1408
93.625 1.1707
93.65 1.1955
93.675 1.2166
93.7 1.2351
93.725 1.2489
93.75 1.2582
93.775 1.2619
93.8 1.2584
93.825 1.2462
93.85 1.226
93.875 1.1996
93.9 1.1681
93.925 1.1308
93.95 1.0894
93.975 1.0478
94 1.0119
94.025 0.9807
94.05 0.9532
94.075 0.9325
94.1 0.9187
94.125 0.9082
94.15 0.8976
94.175 0.8845
94.2 0.8706
94.225 0.8565
94.25 0.8445
94.275 0.8374
94.3 0.8335
94.325 0.827
94.35 0.8168
94.375 0.8046
94.4 0.7921
94.425 0.7819
94.45 0.7772
94.475 0.7798
94.5 0.7913
94.525 0.8082
94.55 0.8218
94.575 0.8288
94.6 0.8322
94.625 0.8357
94.65 0.8454
94.675 0.867
94.7 0.8943
94.725 0.9234
94.75 0.955
94.775 0.9874
94.8 1.0239
94.825 1.0652
94.85 1.1138
94.875 1.1702
94.9 1.2366
94.925 1.3092
94.95 1.3784
94.975 1.4381
95 1.489
95.025 1.5339
95.05 1.5765
95.075 1.6203
95.1 1.661
95.125 1.6976
95.15 1.733
95.175 1.7712
95.2 1.8135
95.225 1.8588
95.25 1.9035
95.275 1.9458
95.3 1.9835
95.325 2.015
95.35 2.041
95.375 2.0607
95.4 2.0789
95.425 2.1068
95.45 2.1511
95.475 2.2006
95.5 2.2475
95.525 2.289
95.55 2.3245
95.575 2.3533
95.6 2.3756
95.625 2.3916
95.65 2.402
95.675 2.4068
95.7 2.4042
95.725 2.3932
95.75 2.3731
95.775 2.345
95.8 2.3141
95.825 2.2859
95.85 2.2634
95.875 2.2478
95.9 2.2328
95.925 2.2116
95.95 2.1831
95.975 2.147
96 2.1034
96.025 2.0506
96.05 1.987
96.075 1.9141
96.1 1.8344
96.125 1.7491
96.15 1.6615
96.175 1.5776
96.2 1.5017
96.225 1.4333
96.25 1.3742
96.275 1.3282
96.3 1.3039
96.325 1.3082
96.35 1.333
96.375 1.3604
96.4 1.3839
96.425 1.4039
96.45 1.4218
96.475 1.4326
96.5 1.4392
96.525 1.4513
96.55 1.4831
96.575 1.5332
96.6 1.5959
96.625 1.6651
96.65 1.7316
96.675 1.7909
96.7 1.8411
96.725 1.8819
96.75 1.9155
96.775 1.942
96.8 1.9652
96.825 1.9899
96.85 2.0215
96.875 2.0651
96.9 2.1335
96.925 2.2206
96.95 2.3093
96.975 2.3963
97 2.4766
97.025 2.5541
97.05 2.6279
97.075 2.6964
97.1 2.7587
97.125 2.8158
97.15 2.8688
97.175 2.9177
97.2 2.9634
97.225 3.0072
97.25 3.0504
97.275 3.0926
97.3 3.1342
97.325 3.1752
97.35 3.2154
97.375 3.2628
97.4 3.3217
97.425 3.3905
97.45 3.4629
97.475 3.5348
97.5 3.6034
97.525 3.6678
97.55 3.7274
97.575 3.7796
97.6 3.8251
97.625 3.8651
97.65 3.8994
97.675 3.9286
97.7 3.9533
97.725 3.9737
97.75 3.9896
97.775 4.0011
97.8 4.0084
97.825 4.0109
97.85 4.0087
97.875 4.0021
97.9 3.9908
97.925 3.976
97.95 3.9585
97.975 3.9395
98 3.9201
98.025 3.9001
98.05 3.882
98.075 3.8671
98.1 3.8509
98.125 3.8296
98.15 3.8007
98.175 3.7632
98.2 3.7175
98.225 3.664
98.25 3.6036
98.275 3.5365
98.3 3.4634
98.325 3.3859
98.35 3.3046
98.375 3.2215
98.4 3.1419
98.425 3.0688
98.45 2.9985
98.475 2.926
98.5 2.8489
98.525 2.7654
98.55 2.6775
98.575 2.5858
98.6 2.493
98.625 2.4005
98.65 2.3131
98.675 2.2395
98.7 2.1758
98.725 2.1113
98.75 2.0529
98.775 1.9991
98.8 1.9391
98.825 1.8736
98.85 1.8021
98.875 1.7253
98.9 1.6484
98.925 1.5752
98.95 1.5151
98.975 1.4709
99 1.4367
99.025 1.4106
99.05 1.3965
99.075 1.3939
99.1 1.4046
99.125 1.4297
99.15 1.4695
99.175 1.5187
99.2 1.5751
99.225 1.6349
99.25 1.6969
99.275 1.7563
99.3 1.8106
99.325 1.8623
99.35 1.9096
99.375 1.9523
99.4 1.993
99.425 2.0333
99.45 2.0745
99.475 2.1192
99.5 2.1656
99.525 2.2156
99.55 2.2672
99.575 2.3157
99.6 2.3573
99.625 2.3918
99.65 2.4181
99.675 2.4377
99.7 2.4494
99.725 2.4532
99.75 2.4521
99.775 2.4489
99.8 2.4419
99.825 2.4283
99.85 2.4112
99.875 2.3918
99.9 2.3724
99.925 2.351
99.95 2.3259
99.975 2.2947
100 2.2575
