# Supplementary material for: Uptake of N2O5 by aqueous aerosol unveiled using chemically accurate many-body potentials
Source: Nat Commun. 2022 Mar 10;13:1266. doi: 10.1038/s41467-022-28697-8 (PMC8913772; doi:10.1038/s41467-022-28697-8)
Supplement: Supplementary file 3 — Source Data [file 41467_2022_28697_MOESM3_ESM.zip › n2o5-uptake-data/Fig2/scattering/rep10run02/relcom_gds.dat]

0.025 11.7695
0.05 11.7576
0.075 11.7457
0.1 11.7338
0.125 11.7219
0.15 11.7099
0.175 11.6979
0.2 11.6859
0.225 11.674
0.25 11.6619
0.275 11.6499
0.3 11.6378
0.325 11.6257
0.35 11.6136
0.375 11.6014
0.4 11.5891
0.425 11.5768
0.45 11.5645
0.475 11.5521
0.5 11.5398
0.525 11.5275
0.55 11.5151
0.575 11.5028
0.6 11.4904
0.625 11.478
0.65 11.4656
0.675 11.4532
0.7 11.4407
0.725 11.4283
0.75 11.4158
0.775 11.4034
0.8 11.3909
0.825 11.3784
0.85 11.3659
0.875 11.3534
0.9 11.3409
0.925 11.3284
0.95 11.3159
0.975 11.3034
1 11.2908
1.025 11.2782
1.05 11.2656
1.075 11.253
1.1 11.2403
1.125 11.2276
1.15 11.2148
1.175 11.202
1.2 11.1891
1.225 11.1762
1.25 11.1632
1.275 11.1502
1.3 11.1371
1.325 11.124
1.35 11.1107
1.375 11.0975
1.4 11.0841
1.425 11.0707
1.45 11.0572
1.475 11.0436
1.5 11.03
1.525 11.0163
1.55 11.0025
1.575 10.9886
1.6 10.9747
1.625 10.9608
1.65 10.9468
1.675 10.9327
1.7 10.9186
1.725 10.9044
1.75 10.8901
1.775 10.8758
1.8 10.8614
1.825 10.8469
1.85 10.8323
1.875 10.8175
1.9 10.8027
1.925 10.7878
1.95 10.7727
1.975 10.7576
2 10.7424
2.025 10.7272
2.05 10.7119
2.075 10.6965
2.1 10.681
2.125 10.6655
2.15 10.6499
2.175 10.6343
2.2 10.6186
2.225 10.6028
2.25 10.587
2.275 10.5711
2.3 10.5552
2.325 10.5394
2.35 10.5235
2.375 10.5076
2.4 10.4917
2.425 10.4757
2.45 10.4596
2.475 10.4435
2.5 10.4273
2.525 10.411
2.55 10.3947
2.575 10.3784
2.6 10.3621
2.625 10.3457
2.65 10.3292
2.675 10.3128
2.7 10.2963
2.725 10.2797
2.75 10.263
2.775 10.2463
2.8 10.2295
2.825 10.2127
2.85 10.1959
2.875 10.1791
2.9 10.1621
2.925 10.1451
2.95 10.1281
2.975 10.1111
3 10.094
3.025 10.0769
3.05 10.0596
3.075 10.0422
3.1 10.0247
3.125 10.0073
3.15 9.99
3.175 9.9727
3.2 9.9554
3.225 9.9381
3.25 9.9208
3.275 9.9036
3.3 9.8865
3.325 9.8694
3.35 9.8522
3.375 9.835
3.4 9.8179
3.425 9.8007
3.45 9.7835
3.475 9.7662
3.5 9.7489
3.525 9.7315
3.55 9.7141
3.575 9.6967
3.6 9.6792
3.625 9.6617
3.65 9.6441
3.675 9.6265
3.7 9.6088
3.725 9.5911
3.75 9.5732
3.775 9.5552
3.8 9.5372
3.825 9.5191
3.85 9.501
3.875 9.4828
3.9 9.4647
3.925 9.4465
3.95 9.4285
3.975 9.4106
4 9.3925
4.025 9.3744
4.05 9.3562
4.075 9.338
4.1 9.3196
4.125 9.3011
4.15 9.2823
4.175 9.2632
4.2 9.244
4.225 9.2246
4.25 9.205
4.275 9.1853
4.3 9.1656
4.325 9.1457
4.35 9.1258
4.375 9.1057
4.4 9.0855
4.425 9.0652
4.45 9.0449
4.475 9.0245
4.5 9.0041
4.525 8.9839
4.55 8.9635
4.575 8.9432
4.6 8.923
4.625 8.9028
4.65 8.8827
4.675 8.8625
4.7 8.8422
4.725 8.8218
4.75 8.8013
4.775 8.7806
4.8 8.7599
4.825 8.739
4.85 8.7181
4.875 8.6972
4.9 8.6761
4.925 8.655
4.95 8.6337
4.975 8.6123
5 8.5908
5.025 8.5692
5.05 8.5475
5.075 8.5257
5.1 8.5038
5.125 8.4817
5.15 8.4595
5.175 8.4372
5.2 8.4147
5.225 8.3921
5.25 8.3694
5.275 8.3465
5.3 8.3236
5.325 8.3005
5.35 8.2772
5.375 8.2539
5.4 8.2304
5.425 8.2067
5.45 8.1829
5.475 8.1589
5.5 8.1347
5.525 8.1105
5.55 8.0862
5.575 8.0619
5.6 8.0375
5.625 8.013
5.65 7.9884
5.675 7.9637
5.7 7.9388
5.725 7.9138
5.75 7.8886
5.775 7.8631
5.8 7.8375
5.825 7.8119
5.85 7.7863
5.875 7.7607
5.9 7.7351
5.925 7.7096
5.95 7.6841
5.975 7.6587
6 7.6333
6.025 7.6077
6.05 7.5823
6.075 7.5567
6.1 7.5311
6.125 7.5054
6.15 7.4799
6.175 7.4544
6.2 7.4287
6.225 7.403
6.25 7.3776
6.275 7.3525
6.3 7.3273
6.325 7.3021
6.35 7.277
6.375 7.2521
6.4 7.2269
6.425 7.2013
6.45 7.1755
6.475 7.1494
6.5 7.1225
6.525 7.0952
6.55 7.0674
6.575 7.0389
6.6 7.0097
6.625 6.9796
6.65 6.9489
6.675 6.9174
6.7 6.8852
6.725 6.8525
6.75 6.8193
6.775 6.7855
6.8 6.7513
6.825 6.7165
6.85 6.6813
6.875 6.6456
6.9 6.6093
6.925 6.5727
6.95 6.5357
6.975 6.4982
7 6.46
7.025 6.4215
7.05 6.3826
7.075 6.3433
7.1 6.3035
7.125 6.2629
7.15 6.2213
7.175 6.1782
7.2 6.1334
7.225 6.0868
7.25 6.0378
7.275 5.9861
7.3 5.9315
7.325 5.8766
7.35 5.8314
7.375 5.8083
7.4 5.8011
7.425 5.7951
7.45 5.7867
7.475 5.776
7.5 5.7633
7.525 5.7484
7.55 5.732
7.575 5.7161
7.6 5.7013
7.625 5.6855
7.65 5.6677
7.675 5.6489
7.7 5.6295
7.725 5.6093
7.75 5.5882
7.775 5.5662
7.8 5.5428
7.825 5.5176
7.85 5.4907
7.875 5.4611
7.9 5.428
7.925 5.3936
7.95 5.3628
7.975 5.3396
8 5.3228
8.025 5.3091
8.05 5.2951
8.075 5.2806
8.1 5.2649
8.125 5.2471
8.15 5.2268
8.175 5.2053
8.2 5.1842
8.225 5.1641
8.25 5.1436
8.275 5.1224
8.3 5.101
8.325 5.0799
8.35 5.0608
8.375 5.0454
8.4 5.0336
8.425 5.0248
8.45 5.026
8.475 5.0448
8.5 5.0783
8.525 5.1149
8.55 5.1497
8.575 5.1823
8.6 5.2122
8.625 5.2398
8.65 5.2647
8.675 5.2864
8.7 5.3048
8.725 5.32
8.75 5.3321
8.775 5.3413
8.8 5.35
8.825 5.3574
8.85 5.3635
8.875 5.3678
8.9 5.3702
8.925 5.3705
8.95 5.3682
8.975 5.3632
9 5.3538
9.025 5.3407
9.05 5.3233
9.075 5.3016
9.1 5.2767
9.125 5.2479
9.15 5.2137
9.175 5.1745
9.2 5.1314
9.225 5.0848
9.25 5.0339
9.275 4.9792
9.3 4.9205
9.325 4.8569
9.35 4.7895
9.375 4.7202
9.4 4.6485
9.425 4.5763
9.45 4.5048
9.475 4.4402
9.5 4.3869
9.525 4.3408
9.55 4.2994
9.575 4.2573
9.6 4.2137
9.625 4.1676
9.65 4.1186
9.675 4.0664
9.7 4.0113
9.725 3.9544
9.75 3.8971
9.775 3.8388
9.8 3.7812
9.825 3.7229
9.85 3.6619
9.875 3.5976
9.9 3.5284
9.925 3.4563
9.95 3.3919
9.975 3.336
10 3.278
10.025 3.2145
10.05 3.1446
10.075 3.0673
10.1 2.9865
10.125 2.9076
10.15 2.8367
10.175 2.7764
10.2 2.7272
10.225 2.6886
10.25 2.6605
10.275 2.637
10.3 2.6102
10.325 2.5779
10.35 2.5426
10.375 2.5095
10.4 2.4797
10.425 2.461
10.45 2.4522
10.475 2.443
10.5 2.4347
10.525 2.4292
10.55 2.4281
10.575 2.4363
10.6 2.4493
10.625 2.4613
10.65 2.4668
10.675 2.4691
10.7 2.4714
10.725 2.4769
10.75 2.4854
10.775 2.4959
10.8 2.5079
10.825 2.5194
10.85 2.5286
10.875 2.533
10.9 2.5293
10.925 2.5143
10.95 2.4872
10.975 2.4505
11 2.4088
11.025 2.3622
11.05 2.3084
11.075 2.2463
11.1 2.1775
11.125 2.1058
11.15 2.0356
11.175 1.9767
11.2 1.9287
11.225 1.8839
11.25 1.838
11.275 1.7939
11.3 1.7514
11.325 1.7102
11.35 1.6722
11.375 1.6415
11.4 1.6143
11.425 1.5831
11.45 1.544
11.475 1.4968
11.5 1.4426
11.525 1.3816
11.55 1.3132
11.575 1.2422
11.6 1.1722
11.625 1.1055
11.65 1.0423
11.675 0.9846
11.7 0.9349
11.725 0.9062
11.75 0.9039
11.775 0.9166
11.8 0.9369
11.825 0.9592
11.85 0.988
11.875 1.0198
11.9 1.0518
11.925 1.0845
11.95 1.1168
11.975 1.1452
12 1.1706
12.025 1.1944
12.05 1.2183
12.075 1.2416
12.1 1.2617
12.125 1.2802
12.15 1.3031
12.175 1.3373
12.2 1.3805
12.225 1.422
12.25 1.4544
12.275 1.4756
12.3 1.4859
12.325 1.4849
12.35 1.4747
12.375 1.457
12.4 1.4341
12.425 1.4076
12.45 1.3809
12.475 1.3592
12.5 1.3422
12.525 1.3265
12.55 1.3078
12.575 1.2845
12.6 1.2569
12.625 1.2308
12.65 1.203
12.675 1.1712
12.7 1.1336
12.725 1.0937
12.75 1.0509
12.775 1.0059
12.8 0.9609
12.825 0.9192
12.85 0.8839
12.875 0.856
12.9 0.8362
12.925 0.8182
12.95 0.7983
12.975 0.7744
13 0.7459
13.025 0.7118
13.05 0.6729
13.075 0.6288
13.1 0.5767
13.125 0.5168
13.15 0.4524
13.175 0.3832
13.2 0.3038
13.225 0.2144
13.25 0.1217
13.275 0.033
13.3 -0.0482
13.325 -0.1199
13.35 -0.1849
13.375 -0.235
13.4 -0.2647
13.425 -0.2769
13.45 -0.2724
13.475 -0.2542
13.5 -0.2246
13.525 -0.189
13.55 -0.1527
13.575 -0.1188
13.6 -0.087
13.625 -0.059
13.65 -0.0397
13.675 -0.0342
13.7 -0.039
13.725 -0.0469
13.75 -0.056
13.775 -0.068
13.8 -0.0826
13.825 -0.1011
13.85 -0.1207
13.875 -0.1404
13.9 -0.1565
13.925 -0.1673
13.95 -0.1748
13.975 -0.182
14 -0.1891
14.025 -0.1987
14.05 -0.2103
14.075 -0.2257
14.1 -0.2466
14.125 -0.2683
14.15 -0.2887
14.175 -0.3094
14.2 -0.3333
14.225 -0.3598
14.25 -0.3817
14.275 -0.3892
14.3 -0.3784
14.325 -0.3511
14.35 -0.3134
14.375 -0.2707
14.4 -0.2273
14.425 -0.1884
14.45 -0.1577
14.475 -0.1393
14.5 -0.1276
14.525 -0.1125
14.55 -0.0917
14.575 -0.0678
14.6 -0.0424
14.625 -0.0137
14.65 0.0232
14.675 0.0665
14.7 0.1124
14.725 0.1583
14.75 0.2047
14.775 0.2547
14.8 0.3115
14.825 0.374
14.85 0.4389
14.875 0.5044
14.9 0.5679
14.925 0.6278
14.95 0.6815
14.975 0.7291
15 0.7718
15.025 0.8136
15.05 0.8591
15.075 0.9017
15.1 0.9393
15.125 0.9721
15.15 1.0009
15.175 1.0285
15.2 1.0536
15.225 1.0713
15.25 1.0798
15.275 1.0783
15.3 1.0687
15.325 1.0549
15.35 1.0413
15.375 1.0302
15.4 1.0223
15.425 1.0158
15.45 1.0127
15.475 1.0135
15.5 1.0177
15.525 1.0255
15.55 1.0379
15.575 1.0547
15.6 1.0771
15.625 1.1058
15.65 1.1417
15.675 1.1888
15.7 1.2479
15.725 1.3168
15.75 1.3906
15.775 1.4644
15.8 1.5334
15.825 1.5946
15.85 1.6456
15.875 1.6888
15.9 1.7247
15.925 1.7552
15.95 1.7856
15.975 1.8189
16 1.8568
16.025 1.896
16.05 1.9308
16.075 1.9571
16.1 1.9715
16.125 1.9738
16.15 1.9655
16.175 1.9497
16.2 1.9275
16.225 1.8994
16.25 1.8668
16.275 1.8278
16.3 1.7792
16.325 1.7203
16.35 1.6535
16.375 1.5828
16.4 1.5063
16.425 1.4254
16.45 1.3444
16.475 1.2726
16.5 1.2169
16.525 1.1814
16.55 1.164
16.575 1.1573
16.6 1.1578
16.625 1.1587
16.65 1.1582
16.675 1.1619
16.7 1.1676
16.725 1.1738
16.75 1.1805
16.775 1.1858
16.8 1.188
16.825 1.1847
16.85 1.1731
16.875 1.1516
16.9 1.1203
16.925 1.08
16.95 1.0301
16.975 0.9702
17 0.9043
17.025 0.8372
17.05 0.7774
17.075 0.7388
17.1 0.728
17.125 0.734
17.15 0.7474
17.175 0.7636
17.2 0.7826
17.225 0.8048
17.25 0.8265
17.275 0.8426
17.3 0.8475
17.325 0.8429
17.35 0.8327
17.375 0.8201
17.4 0.8073
17.425 0.8021
17.45 0.8081
17.475 0.8263
17.5 0.8574
17.525 0.9019
17.55 0.9532
17.575 1.0061
17.6 1.0573
17.625 1.1052
17.65 1.1476
17.675 1.1833
17.7 1.2102
17.725 1.2265
17.75 1.2317
17.775 1.2261
17.8 1.2112
17.825 1.1917
17.85 1.1797
17.875 1.1768
17.9 1.179
17.925 1.1861
17.95 1.1978
17.975 1.2143
18 1.2309
18.025 1.2449
18.05 1.2563
18.075 1.2629
18.1 1.267
18.125 1.2738
18.15 1.2863
18.175 1.3046
18.2 1.3287
18.225 1.3591
18.25 1.3924
18.275 1.424
18.3 1.4508
18.325 1.4713
18.35 1.4878
18.375 1.5083
18.4 1.5374
18.425 1.5765
18.45 1.6161
18.475 1.6521
18.5 1.6822
18.525 1.7031
18.55 1.716
18.575 1.7239
18.6 1.7251
18.625 1.7185
18.65 1.7028
18.675 1.6787
18.7 1.6471
18.725 1.6086
18.75 1.5643
18.775 1.5198
18.8 1.4797
18.825 1.4457
18.85 1.4213
18.875 1.4027
18.9 1.3897
18.925 1.3813
18.95 1.3775
18.975 1.3751
19 1.3715
19.025 1.3638
19.05 1.3484
19.075 1.3255
19.1 1.2957
19.125 1.2595
19.15 1.2161
19.175 1.1675
19.2 1.1163
19.225 1.0708
19.25 1.0424
19.275 1.0359
19.3 1.0492
19.325 1.073
19.35 1.0979
19.375 1.1181
19.4 1.1371
19.425 1.1588
19.45 1.1858
19.475 1.2158
19.5 1.2459
19.525 1.2726
19.55 1.2945
19.575 1.3106
19.6 1.3262
19.625 1.3474
19.65 1.3673
19.675 1.3828
19.7 1.3899
19.725 1.3908
19.75 1.3858
19.775 1.373
19.8 1.3523
19.825 1.3261
19.85 1.2953
19.875 1.2609
19.9 1.229
19.925 1.2007
19.95 1.1752
19.975 1.1529
20 1.1359
20.025 1.1331
20.05 1.148
20.075 1.1837
20.1 1.2364
20.125 1.3021
20.15 1.3698
20.175 1.4353
20.2 1.4945
20.225 1.547
20.25 1.5936
20.275 1.6323
20.3 1.6724
20.325 1.7248
20.35 1.7837
20.375 1.8413
20.4 1.8944
20.425 1.9425
20.45 1.9851
20.475 2.0215
20.5 2.0531
20.525 2.0818
20.55 2.1085
20.575 2.1334
20.6 2.1577
20.625 2.1827
20.65 2.2033
20.675 2.2211
20.7 2.238
20.725 2.2559
20.75 2.274
20.775 2.2867
20.8 2.29
20.825 2.2827
20.85 2.2667
20.875 2.2421
20.9 2.2082
20.925 2.1667
20.95 2.118
20.975 2.0629
21 2.0023
21.025 1.9356
21.05 1.8634
21.075 1.7836
21.1 1.6942
21.125 1.5972
21.15 1.497
21.175 1.3951
21.2 1.2923
21.225 1.1887
21.25 1.0875
21.275 0.9996
21.3 0.9283
21.325 0.8753
21.35 0.8409
21.375 0.8172
21.4 0.806
21.425 0.8037
21.45 0.8034
21.475 0.8023
21.5 0.7992
21.525 0.7934
21.55 0.7866
21.575 0.7791
21.6 0.7705
21.625 0.765
21.65 0.7654
21.675 0.7692
21.7 0.7708
21.725 0.7733
21.75 0.7797
21.775 0.7845
21.8 0.7857
21.825 0.7805
21.85 0.7696
21.875 0.757
21.9 0.7498
21.925 0.7484
21.95 0.7492
21.975 0.7475
22 0.7426
22.025 0.7386
22.05 0.7368
22.075 0.7375
22.1 0.7419
22.125 0.7495
22.15 0.764
22.175 0.7866
22.2 0.8217
22.225 0.8711
22.25 0.9418
22.275 1.0393
22.3 1.1515
22.325 1.2699
22.35 1.387
22.375 1.5005
22.4 1.6082
22.425 1.7092
22.45 1.8031
22.475 1.8896
22.5 1.9717
22.525 2.0486
22.55 2.124
22.575 2.1976
22.6 2.2678
22.625 2.333
22.65 2.3924
22.675 2.4456
22.7 2.4925
22.725 2.5342
22.75 2.5729
22.775 2.612
22.8 2.6561
22.825 2.705
22.85 2.7532
22.875 2.7984
22.9 2.8395
22.925 2.8771
22.95 2.9118
22.975 2.9427
23 2.9682
23.025 2.9901
23.05 3.0101
23.075 3.027
23.1 3.0389
23.125 3.0452
23.15 3.0463
23.175 3.0418
23.2 3.0313
23.225 3.0153
23.25 2.9935
23.275 2.9665
23.3 2.9345
23.325 2.8969
23.35 2.8528
23.375 2.8017
23.4 2.7434
23.425 2.6788
23.45 2.6097
23.475 2.5411
23.5 2.4823
23.525 2.4349
23.55 2.3958
23.575 2.3672
23.6 2.3492
23.625 2.3371
23.65 2.3293
23.675 2.3316
23.7 2.3438
23.725 2.3609
23.75 2.3835
23.775 2.4129
23.8 2.4433
23.825 2.4708
23.85 2.4938
23.875 2.5111
23.9 2.5236
23.925 2.5316
23.95 2.5353
23.975 2.5358
24 2.5326
24.025 2.5224
24.05 2.5038
24.075 2.4777
24.1 2.4452
24.125 2.4086
24.15 2.3762
24.175 2.3549
24.2 2.3375
24.225 2.3149
24.25 2.2867
24.275 2.2588
24.3 2.235
24.325 2.215
24.35 2.1985
24.375 2.1853
24.4 2.1707
24.425 2.1497
24.45 2.1218
24.475 2.0851
24.5 2.039
24.525 1.9827
24.55 1.9181
24.575 1.8475
24.6 1.7714
24.625 1.6943
24.65 1.6196
24.675 1.5508
24.7 1.497
24.725 1.4626
24.75 1.4395
24.775 1.4225
24.8 1.4117
24.825 1.4039
24.85 1.3951
24.875 1.3849
24.9 1.3731
24.925 1.3635
24.95 1.3604
24.975 1.3682
25 1.39
25.025 1.4199
25.05 1.4552
25.075 1.4866
25.1 1.5103
25.125 1.5262
25.15 1.5356
25.175 1.5436
25.2 1.5514
25.225 1.5688
25.25 1.5934
25.275 1.6227
25.3 1.6509
25.325 1.6721
25.35 1.6858
25.375 1.69
25.4 1.6894
25.425 1.6885
25.45 1.6878
25.475 1.691
25.5 1.6964
25.525 1.7077
25.55 1.7252
25.575 1.7424
25.6 1.7572
25.625 1.7712
25.65 1.7938
25.675 1.8296
25.7 1.8734
25.725 1.9184
25.75 1.9593
25.775 1.9934
25.8 2.0209
25.825 2.0422
25.85 2.0589
25.875 2.0737
25.9 2.0886
25.925 2.1086
25.95 2.1372
25.975 2.1751
26 2.217
26.025 2.258
26.05 2.2935
26.075 2.3218
26.1 2.3432
26.125 2.3593
26.15 2.3711
26.175 2.3819
26.2 2.3918
26.225 2.3989
26.25 2.4024
26.275 2.4032
26.3 2.4027
26.325 2.3982
26.35 2.3948
26.375 2.4012
26.4 2.4174
26.425 2.4356
26.45 2.4551
26.475 2.4739
26.5 2.4913
26.525 2.5073
26.55 2.5193
26.575 2.5257
26.6 2.5241
26.625 2.5143
26.65 2.4975
26.675 2.4755
26.7 2.4494
26.725 2.4188
26.75 2.386
26.775 2.3506
26.8 2.3103
26.825 2.2646
26.85 2.2116
26.875 2.1533
26.9 2.0893
26.925 2.0191
26.95 1.9428
26.975 1.8617
27 1.7736
27.025 1.682
27.05 1.5934
27.075 1.5091
27.1 1.4199
27.125 1.3244
27.15 1.2231
27.175 1.1179
27.2 1.0093
27.225 0.8984
27.25 0.7845
27.275 0.6696
27.3 0.554
27.325 0.444
27.35 0.3387
27.375 0.2332
27.4 0.1281
27.425 0.0297
27.45 -0.0586
27.475 -0.1448
27.5 -0.2366
27.525 -0.3342
27.55 -0.4358
27.575 -0.5336
27.6 -0.6232
27.625 -0.6996
27.65 -0.7671
27.675 -0.8197
27.7 -0.8578
27.725 -0.8802
27.75 -0.8923
27.775 -0.8961
27.8 -0.8944
27.825 -0.8897
27.85 -0.8921
27.875 -0.9022
27.9 -0.9227
27.925 -0.955
27.95 -0.9973
27.975 -1.0414
28 -1.0882
28.025 -1.1422
28.05 -1.1928
28.075 -1.227
28.1 -1.2301
28.125 -1.2052
28.15 -1.1679
28.175 -1.124
28.2 -1.0746
28.225 -1.0235
28.25 -0.9725
28.275 -0.924
28.3 -0.8811
28.325 -0.8475
28.35 -0.825
28.375 -0.8113
28.4 -0.8055
28.425 -0.8129
28.45 -0.8302
28.475 -0.8532
28.5 -0.8798
28.525 -0.899
28.55 -0.8956
28.575 -0.8604
28.6 -0.8001
28.625 -0.7319
28.65 -0.6632
28.675 -0.5958
28.7 -0.5297
28.725 -0.4688
28.75 -0.4167
28.775 -0.3728
28.8 -0.3319
28.825 -0.2914
28.85 -0.2557
28.875 -0.2321
28.9 -0.2232
28.925 -0.2233
28.95 -0.2339
28.975 -0.2592
29 -0.2967
29.025 -0.3428
29.05 -0.3951
29.075 -0.4527
29.1 -0.508
29.125 -0.5541
29.15 -0.5792
29.175 -0.5663
29.2 -0.5191
29.225 -0.4575
29.25 -0.3967
29.275 -0.3433
29.3 -0.3016
29.325 -0.2651
29.35 -0.2364
29.375 -0.2182
29.4 -0.206
29.425 -0.1924
29.45 -0.1715
29.475 -0.1449
29.5 -0.1211
29.525 -0.1072
29.55 -0.0981
29.575 -0.0912
29.6 -0.0867
29.625 -0.0883
29.65 -0.0944
29.675 -0.1003
29.7 -0.1087
29.725 -0.1249
29.75 -0.1486
29.775 -0.1763
29.8 -0.2075
29.825 -0.2427
29.85 -0.2864
29.875 -0.3342
29.9 -0.3892
29.925 -0.4497
29.95 -0.5087
29.975 -0.5559
30 -0.5857
30.025 -0.6005
30.05 -0.6048
30.075 -0.607
30.1 -0.6048
30.125 -0.5986
30.15 -0.5912
30.175 -0.5885
30.2 -0.5935
30.225 -0.6056
30.25 -0.6251
30.275 -0.6524
30.3 -0.6867
30.325 -0.7199
30.35 -0.7479
30.375 -0.7712
30.4 -0.7894
30.425 -0.8067
30.45 -0.8246
30.475 -0.8305
30.5 -0.8317
30.525 -0.831
30.55 -0.8229
30.575 -0.8109
30.6 -0.7985
30.625 -0.7835
30.65 -0.7637
30.675 -0.7388
30.7 -0.7167
30.725 -0.7099
30.75 -0.727
30.775 -0.7539
30.8 -0.7761
30.825 -0.7894
30.85 -0.7952
30.875 -0.791
30.9 -0.7781
30.925 -0.7619
30.95 -0.7477
30.975 -0.7357
31 -0.7273
31.025 -0.7187
31.05 -0.7087
31.075 -0.7019
31.1 -0.6964
31.125 -0.6885
31.15 -0.678
31.175 -0.6699
31.2 -0.6616
31.225 -0.6455
31.25 -0.6154
31.275 -0.5775
31.3 -0.5427
31.325 -0.5096
31.35 -0.476
31.375 -0.4443
31.4 -0.4119
31.425 -0.3738
31.45 -0.3313
31.475 -0.2858
31.5 -0.2392
31.525 -0.1923
31.55 -0.1448
31.575 -0.0994
31.6 -0.0588
31.625 -0.0244
31.65 0.0093
31.675 0.0467
31.7 0.0866
31.725 0.1304
31.75 0.1799
31.775 0.2348
31.8 0.2906
31.825 0.3449
31.85 0.3958
31.875 0.4404
31.9 0.4791
31.925 0.5111
31.95 0.5395
31.975 0.5662
32 0.593
32.025 0.6219
32.05 0.6521
32.075 0.6814
32.1 0.7117
32.125 0.7437
32.15 0.7783
32.175 0.8122
32.2 0.8441
32.225 0.8689
32.25 0.8836
32.275 0.8925
32.3 0.8986
32.325 0.9094
32.35 0.9384
32.375 0.9934
32.4 1.0723
32.425 1.1643
32.45 1.2558
32.475 1.3441
32.5 1.4293
32.525 1.5122
32.55 1.5882
32.575 1.6588
32.6 1.7249
32.625 1.7863
32.65 1.8383
32.675 1.8785
32.7 1.9098
32.725 1.9331
32.75 1.9532
32.775 1.9684
32.8 1.982
32.825 1.9975
32.85 2.0144
32.875 2.0313
32.9 2.051
32.925 2.0667
32.95 2.0792
32.975 2.0868
33 2.0883
33.025 2.0855
33.05 2.0804
33.075 2.0724
33.1 2.061
33.125 2.0432
33.15 2.0194
33.175 1.9912
33.2 1.9619
33.225 1.9417
33.25 1.9357
33.275 1.937
33.3 1.9366
33.325 1.9282
33.35 1.9078
33.375 1.8764
33.4 1.8354
33.425 1.7895
33.45 1.7433
33.475 1.6966
33.5 1.647
33.525 1.5953
33.55 1.5415
33.575 1.4865
33.6 1.4294
33.625 1.3688
33.65 1.3072
33.675 1.246
33.7 1.1974
33.725 1.1683
33.75 1.1541
33.775 1.157
33.8 1.1808
33.825 1.2145
33.85 1.2489
33.875 1.2894
33.9 1.3327
33.925 1.3736
33.95 1.4125
33.975 1.4509
34 1.4907
34.025 1.5318
34.05 1.5728
34.075 1.6093
34.1 1.6401
34.125 1.6616
34.15 1.6749
34.175 1.6817
34.2 1.6794
34.225 1.6692
34.25 1.6556
34.275 1.6436
34.3 1.6334
34.325 1.6243
34.35 1.6147
34.375 1.6032
34.4 1.5918
34.425 1.5805
34.45 1.5647
34.475 1.5431
34.5 1.5172
34.525 1.4882
34.55 1.4589
34.575 1.4303
34.6 1.4031
34.625 1.3827
34.65 1.3698
34.675 1.3619
34.7 1.3575
34.725 1.3575
34.75 1.3599
34.775 1.363
34.8 1.3638
34.825 1.3561
34.85 1.338
34.875 1.3089
34.9 1.2728
34.925 1.2441
34.95 1.2363
34.975 1.2409
35 1.2505
35.025 1.2589
35.05 1.2626
35.075 1.2598
35.1 1.2538
35.125 1.2487
35.15 1.2497
35.175 1.2716
35.2 1.3112
35.225 1.3639
35.25 1.4328
35.275 1.5153
35.3 1.6041
35.325 1.6919
35.35 1.772
35.375 1.8439
35.4 1.9069
35.425 1.9611
35.45 2.0069
35.475 2.0458
35.5 2.0779
35.525 2.105
35.55 2.1292
35.575 2.1535
35.6 2.1782
35.625 2.2008
35.65 2.2193
35.675 2.2358
35.7 2.253
35.725 2.2722
35.75 2.2927
35.775 2.3128
35.8 2.3293
35.825 2.3408
35.85 2.3479
35.875 2.3526
35.9 2.3575
35.925 2.3605
35.95 2.3574
35.975 2.3492
36 2.3384
36.025 2.3272
36.05 2.3169
36.075 2.3104
36.1 2.3048
36.125 2.2973
36.15 2.2869
36.175 2.2704
36.2 2.2479
36.225 2.2204
36.25 2.1908
36.275 2.1602
36.3 2.1285
36.325 2.0936
36.35 2.0544
36.375 2.0113
36.4 1.9649
36.425 1.9184
36.45 1.869
36.475 1.8156
36.5 1.7562
36.525 1.6906
36.55 1.6204
36.575 1.5486
36.6 1.4766
36.625 1.4045
36.65 1.3313
36.675 1.2568
36.7 1.1803
36.725 1.1057
36.75 1.0365
36.775 0.9776
36.8 0.9307
36.825 0.8977
36.85 0.8834
36.875 0.8764
36.9 0.8705
36.925 0.8631
36.95 0.8566
36.975 0.8525
37 0.8584
37.025 0.8808
37.05 0.9143
37.075 0.9545
37.1 0.9946
37.125 1.0307
37.15 1.0591
37.175 1.0792
37.2 1.1002
37.225 1.1245
37.25 1.1516
37.275 1.1781
37.3 1.2044
37.325 1.2282
37.35 1.2498
37.375 1.2713
37.4 1.2928
37.425 1.3169
37.45 1.3462
37.475 1.3725
37.5 1.396
37.525 1.4182
37.55 1.4392
37.575 1.4609
37.6 1.4813
37.625 1.5027
37.65 1.5245
37.675 1.5469
37.7 1.5728
37.725 1.6098
37.75 1.6616
37.775 1.7301
37.8 1.8121
37.825 1.9004
37.85 1.9922
37.875 2.0829
37.9 2.1684
37.925 2.2461
37.95 2.3164
37.975 2.3801
38 2.4376
38.025 2.4915
38.05 2.5483
38.075 2.6125
38.1 2.6819
38.125 2.7524
38.15 2.8207
38.175 2.8861
38.2 2.9468
38.225 3.0017
38.25 3.0496
38.275 3.0905
38.3 3.1245
38.325 3.1517
38.35 3.1733
38.375 3.1874
38.4 3.1929
38.425 3.1929
38.45 3.189
38.475 3.1905
38.5 3.2073
38.525 3.2352
38.55 3.2664
38.575 3.2946
38.6 3.3183
38.625 3.3373
38.65 3.3521
38.675 3.3611
38.7 3.3655
38.725 3.3657
38.75 3.3606
38.775 3.3547
38.8 3.3489
38.825 3.3443
38.85 3.3468
38.875 3.3553
38.9 3.3691
38.925 3.391
38.95 3.4191
38.975 3.4471
39 3.4743
39.025 3.4971
39.05 3.5133
39.075 3.5246
39.1 3.5327
39.125 3.5364
39.15 3.5338
39.175 3.526
39.2 3.5128
39.225 3.4945
39.25 3.4726
39.275 3.4469
39.3 3.4199
39.325 3.394
39.35 3.3677
39.375 3.3429
39.4 3.3232
39.425 3.3103
39.45 3.3079
39.475 3.3064
39.5 3.3019
39.525 3.294
39.55 3.2828
39.575 3.2685
39.6 3.2565
39.625 3.2521
39.65 3.2524
39.675 3.2541
39.7 3.259
39.725 3.2711
39.75 3.2857
39.775 3.3001
39.8 3.3096
39.825 3.3115
39.85 3.3051
39.875 3.2917
39.9 3.2736
39.925 3.2504
39.95 3.2214
39.975 3.1856
40 3.1431
40.025 3.0932
40.05 3.0382
40.075 2.9802
40.1 2.9252
40.125 2.8747
40.15 2.8333
40.175 2.8027
40.2 2.7812
40.225 2.7736
40.25 2.7761
40.275 2.7852
40.3 2.7977
40.325 2.8141
40.35 2.8381
40.375 2.87
40.4 2.9045
40.425 2.9366
40.45 2.9619
40.475 2.9785
40.5 2.9856
40.525 2.9842
40.55 2.9754
40.575 2.9627
40.6 2.9474
40.625 2.9311
40.65 2.9173
40.675 2.9081
40.7 2.9054
40.725 2.9105
40.75 2.9192
40.775 2.929
40.8 2.9414
40.825 2.951
40.85 2.9568
40.875 2.9638
40.9 2.9695
40.925 2.968
40.95 2.9571
40.975 2.9406
41 2.9227
41.025 2.905
41.05 2.8901
41.075 2.8783
41.1 2.8669
41.125 2.8567
41.15 2.8496
41.175 2.8476
41.2 2.8482
41.225 2.8532
41.25 2.8669
41.275 2.8961
41.3 2.9396
41.325 2.983
41.35 3.0188
41.375 3.0486
41.4 3.0721
41.425 3.0895
41.45 3.1057
41.475 3.1186
41.5 3.1282
41.525 3.1372
41.55 3.1516
41.575 3.1834
41.6 3.2347
41.625 3.2934
41.65 3.3494
41.675 3.3999
41.7 3.4446
41.725 3.4831
41.75 3.5153
41.775 3.5419
41.8 3.5639
41.825 3.5819
41.85 3.5981
41.875 3.6135
41.9 3.626
41.925 3.6366
41.95 3.6443
41.975 3.6495
42 3.6562
42.025 3.667
42.05 3.6776
42.075 3.6859
42.1 3.6943
42.125 3.7064
42.15 3.7204
42.175 3.7327
42.2 3.7422
42.225 3.7476
42.25 3.7491
42.275 3.7479
42.3 3.744
42.325 3.7372
42.35 3.7269
42.375 3.7138
42.4 3.6976
42.425 3.6786
42.45 3.6577
42.475 3.6349
42.5 3.6101
42.525 3.5829
42.55 3.5551
42.575 3.5286
42.6 3.504
42.625 3.4787
42.65 3.4517
42.675 3.4239
42.7 3.3958
42.725 3.3671
42.75 3.3363
42.775 3.3024
42.8 3.2654
42.825 3.2248
42.85 3.1798
42.875 3.1304
42.9 3.0773
42.925 3.0202
42.95 2.9587
42.975 2.8925
43 2.8219
43.025 2.7476
43.05 2.6691
43.075 2.5857
43.1 2.4959
43.125 2.3986
43.15 2.293
43.175 2.1786
43.2 2.0594
43.225 1.9507
43.25 1.8758
43.275 1.8263
43.3 1.7824
43.325 1.7343
43.35 1.6798
43.375 1.6205
43.4 1.5606
43.425 1.4971
43.45 1.4307
43.475 1.3655
43.5 1.3125
43.525 1.2905
43.55 1.3008
43.575 1.3355
43.6 1.3825
43.625 1.4319
43.65 1.4785
43.675 1.5238
43.7 1.5647
43.725 1.5995
43.75 1.6282
43.775 1.6506
43.8 1.6667
43.825 1.6792
43.85 1.6919
43.875 1.7081
43.9 1.7296
43.925 1.7602
43.95 1.8016
43.975 1.847
44 1.8892
44.025 1.9248
44.05 1.953
44.075 1.9756
44.1 1.9917
44.125 1.9998
44.15 2.0008
44.175 2.0018
44.2 2.0076
44.225 2.0133
44.25 2.014
44.275 2.0089
44.3 1.9982
44.325 1.9812
44.35 1.9656
44.375 1.9638
44.4 1.9747
44.425 1.99
44.45 2.0063
44.475 2.0209
44.5 2.0365
44.525 2.0567
44.55 2.0851
44.575 2.1253
44.6 2.1685
44.625 2.2101
44.65 2.2498
44.675 2.2864
44.7 2.3196
44.725 2.3485
44.75 2.3731
44.775 2.393
44.8 2.41
44.825 2.4272
44.85 2.4432
44.875 2.4555
44.9 2.4634
44.925 2.4686
44.95 2.4722
44.975 2.4719
45 2.4732
45.025 2.4823
45.05 2.4923
45.075 2.4985
45.1 2.5011
45.125 2.5057
45.15 2.5156
45.175 2.5302
45.2 2.5447
45.225 2.555
45.25 2.5616
45.275 2.562
45.3 2.5566
45.325 2.5474
45.35 2.5382
45.375 2.5335
45.4 2.5283
45.425 2.5194
45.45 2.5111
45.475 2.5079
45.5 2.5119
45.525 2.5223
45.55 2.5327
45.575 2.5367
45.6 2.5365
45.625 2.5346
45.65 2.5274
45.675 2.5124
45.7 2.4901
45.725 2.4635
45.75 2.4406
45.775 2.4239
45.8 2.4098
45.825 2.3943
45.85 2.3766
45.875 2.3612
45.9 2.3538
45.925 2.3528
45.95 2.3515
45.975 2.3462
46 2.341
46.025 2.3368
46.05 2.3289
46.075 2.3152
46.1 2.2944
46.125 2.2647
46.15 2.2252
46.175 2.1754
46.2 2.1166
46.225 2.0479
46.25 1.9711
46.275 1.8916
46.3 1.8104
46.325 1.7235
46.35 1.6301
46.375 1.5336
46.4 1.4475
46.425 1.3772
46.45 1.3159
46.475 1.257
46.5 1.2033
46.525 1.1534
46.55 1.0979
46.575 1.0371
46.6 0.9775
46.625 0.9248
46.65 0.8779
46.675 0.8343
46.7 0.7937
46.725 0.7556
46.75 0.7175
46.775 0.6829
46.8 0.6573
46.825 0.6403
46.85 0.6273
46.875 0.6155
46.9 0.6041
46.925 0.5926
46.95 0.5824
46.975 0.5789
47 0.5862
47.025 0.6064
47.05 0.6273
47.075 0.6454
47.1 0.6652
47.125 0.6871
47.15 0.7092
47.175 0.7303
47.2 0.7517
47.225 0.7698
47.25 0.7869
47.275 0.8101
47.3 0.8411
47.325 0.8751
47.35 0.9115
47.375 0.948
47.4 0.9805
47.425 1.0056
47.45 1.0244
47.475 1.0395
47.5 1.0568
47.525 1.0735
47.55 1.09
47.575 1.1079
47.6 1.1256
47.625 1.1394
47.65 1.1492
47.675 1.1555
47.7 1.1601
47.725 1.1618
47.75 1.1607
47.775 1.1553
47.8 1.1446
47.825 1.13
47.85 1.1107
47.875 1.0875
47.9 1.066
47.925 1.0511
47.95 1.0404
47.975 1.031
48 1.0205
48.025 1.0052
48.05 0.9848
48.075 0.9592
48.1 0.9321
48.125 0.909
48.15 0.8927
48.175 0.8843
48.2 0.8855
48.225 0.8969
48.25 0.9163
48.275 0.9366
48.3 0.9534
48.325 0.9626
48.35 0.9625
48.375 0.9547
48.4 0.9401
48.425 0.918
48.45 0.8891
48.475 0.8541
48.5 0.8143
48.525 0.7755
48.55 0.742
48.575 0.7158
48.6 0.6981
48.625 0.6886
48.65 0.6829
48.675 0.6789
48.7 0.6779
48.725 0.6805
48.75 0.6837
48.775 0.6826
48.8 0.6757
48.825 0.6642
48.85 0.649
48.875 0.6307
48.9 0.6099
48.925 0.5872
48.95 0.5639
48.975 0.542
49 0.5235
49.025 0.5128
49.05 0.5142
49.075 0.5248
49.1 0.5452
49.125 0.57
49.15 0.5955
49.175 0.6193
49.2 0.6422
49.225 0.6638
49.25 0.6854
49.275 0.7066
49.3 0.7265
49.325 0.7437
49.35 0.759
49.375 0.7754
49.4 0.7943
49.425 0.8153
49.45 0.8389
49.475 0.8667
49.5 0.8985
49.525 0.9315
49.55 0.9606
49.575 0.9837
49.6 0.9994
49.625 1.0086
49.65 1.0128
49.675 1.0115
49.7 1.006
49.725 0.9943
49.75 0.9772
49.775 0.9581
49.8 0.9401
49.825 0.9237
49.85 0.9041
49.875 0.8808
49.9 0.8615
49.925 0.8569
49.95 0.8623
49.975 0.8733
50 0.8862
50.025 0.8981
50.05 0.9088
50.075 0.9165
50.1 0.925
50.125 0.9385
50.15 0.9563
50.175 0.9813
50.2 1.0112
50.225 1.0399
50.25 1.0656
50.275 1.088
50.3 1.1089
50.325 1.1284
50.35 1.1489
50.375 1.1703
50.4 1.1907
50.425 1.2081
50.45 1.2199
50.475 1.2255
50.5 1.2237
50.525 1.2151
50.55 1.2025
50.575 1.1883
50.6 1.1756
50.625 1.1671
50.65 1.159
50.675 1.1488
50.7 1.1392
50.725 1.1309
50.75 1.1234
50.775 1.1175
50.8 1.1143
50.825 1.111
50.85 1.1054
50.875 1.0981
50.9 1.0871
50.925 1.0707
50.95 1.049
50.975 1.0206
51 0.9864
51.025 0.9469
51.05 0.9014
51.075 0.8509
51.1 0.7957
51.125 0.7348
51.15 0.6685
51.175 0.597
51.2 0.5204
51.225 0.4402
51.25 0.36
51.275 0.2867
51.3 0.2195
51.325 0.1542
51.35 0.09
51.375 0.0267
51.4 -0.0348
51.425 -0.0891
51.45 -0.1271
51.475 -0.1397
51.5 -0.1391
51.525 -0.139
51.55 -0.1389
51.575 -0.1351
51.6 -0.1237
51.625 -0.1052
51.65 -0.08
51.675 -0.0433
51.7 0.0163
51.725 0.0924
51.75 0.1743
51.775 0.2539
51.8 0.3308
51.825 0.4082
51.85 0.4859
51.875 0.562
51.9 0.6353
51.925 0.705
51.95 0.7711
51.975 0.8306
52 0.8829
52.025 0.9258
52.05 0.9582
52.075 0.9818
52.1 0.9981
52.125 1.0071
52.15 1.0088
52.175 1.0027
52.2 0.9886
52.225 0.9672
52.25 0.9411
52.275 0.9109
52.3 0.8772
52.325 0.8392
52.35 0.7977
52.375 0.7528
52.4 0.7026
52.425 0.6452
52.45 0.5792
52.475 0.504
52.5 0.4225
52.525 0.3371
52.55 0.2499
52.575 0.164
52.6 0.086
52.625 0.0206
52.65 -0.0281
52.675 -0.0561
52.7 -0.0705
52.725 -0.0785
52.75 -0.0824
52.775 -0.0869
52.8 -0.0904
52.825 -0.0931
52.85 -0.0972
52.875 -0.0986
52.9 -0.0977
52.925 -0.0966
52.95 -0.0956
52.975 -0.0916
53 -0.0832
53.025 -0.0692
53.05 -0.05
53.075 -0.0283
53.1 -0.0059
53.125 0.017
53.15 0.0413
53.175 0.0641
53.2 0.0847
53.225 0.1181
53.25 0.1686
53.275 0.2221
53.3 0.2712
53.325 0.3124
53.35 0.3443
53.375 0.3665
53.4 0.3796
53.425 0.3845
53.45 0.3819
53.475 0.3759
53.5 0.3827
53.525 0.4192
53.55 0.4809
53.575 0.5533
53.6 0.6309
53.625 0.7107
53.65 0.7918
53.675 0.8702
53.7 0.9446
53.725 1.0129
53.75 1.0736
53.775 1.1265
53.8 1.1715
53.825 1.2101
53.85 1.2394
53.875 1.26
53.9 1.2738
53.925 1.2838
53.95 1.2914
53.975 1.2956
54 1.2983
54.025 1.3008
54.05 1.2988
54.075 1.2902
54.1 1.274
54.125 1.2521
54.15 1.224
54.175 1.1904
54.2 1.1561
54.225 1.1259
54.25 1.104
54.275 1.0873
54.3 1.0682
54.325 1.0434
54.35 1.0155
54.375 0.9835
54.4 0.9463
54.425 0.9085
54.45 0.8772
54.475 0.8509
54.5 0.8243
54.525 0.7907
54.55 0.7483
54.575 0.7006
54.6 0.6493
54.625 0.5941
54.65 0.5352
54.675 0.477
54.7 0.422
54.725 0.3729
54.75 0.3282
54.775 0.2842
54.8 0.2369
54.825 0.1853
54.85 0.1306
54.875 0.0724
54.9 0.0092
54.925 -0.0568
54.95 -0.123
54.975 -0.1886
55 -0.251
55.025 -0.3085
55.05 -0.3582
55.075 -0.3979
55.1 -0.4313
55.125 -0.4589
55.15 -0.4749
55.175 -0.4752
55.2 -0.4597
55.225 -0.4356
55.25 -0.4098
55.275 -0.3835
55.3 -0.3578
55.325 -0.3308
55.35 -0.3082
55.375 -0.2913
55.4 -0.2808
55.425 -0.2788
55.45 -0.2845
55.475 -0.2942
55.5 -0.3018
55.525 -0.3016
55.55 -0.2973
55.575 -0.2927
55.6 -0.2888
55.625 -0.2855
55.65 -0.2793
55.675 -0.2698
55.7 -0.253
55.725 -0.228
55.75 -0.2026
55.775 -0.1803
55.8 -0.164
55.825 -0.1541
55.85 -0.1505
55.875 -0.1554
55.9 -0.1688
55.925 -0.1867
55.95 -0.2012
55.975 -0.209
56 -0.2095
56.025 -0.1957
56.05 -0.1676
56.075 -0.1251
56.1 -0.0717
56.125 -0.0132
56.15 0.0455
56.175 0.1012
56.2 0.1541
56.225 0.1987
56.25 0.2319
56.275 0.2547
56.3 0.2703
56.325 0.2815
56.35 0.2876
56.375 0.288
56.4 0.2779
56.425 0.2508
56.45 0.2116
56.475 0.1723
56.5 0.1412
56.525 0.1109
56.55 0.0742
56.575 0.033
56.6 -0.0062
56.625 -0.0396
56.65 -0.054
56.675 -0.0567
56.7 -0.057
56.725 -0.058
56.75 -0.0613
56.775 -0.068
56.8 -0.0804
56.825 -0.0986
56.85 -0.1222
56.875 -0.1497
56.9 -0.1766
56.925 -0.1961
56.95 -0.2037
56.975 -0.1988
57 -0.1874
57.025 -0.1752
57.05 -0.1662
57.075 -0.1607
57.1 -0.1588
57.125 -0.161
57.15 -0.1663
57.175 -0.1682
57.2 -0.1693
57.225 -0.1736
57.25 -0.1776
57.275 -0.179
57.3 -0.1794
57.325 -0.1826
57.35 -0.1901
57.375 -0.209
57.4 -0.244
57.425 -0.2909
57.45 -0.3331
57.475 -0.3642
57.5 -0.3876
57.525 -0.4069
57.55 -0.4229
57.575 -0.4342
57.6 -0.445
57.625 -0.4559
57.65 -0.4663
57.675 -0.478
57.7 -0.4941
57.725 -0.5162
57.75 -0.5436
57.775 -0.5763
57.8 -0.6106
57.825 -0.642
57.85 -0.668
57.875 -0.69
57.9 -0.7058
57.925 -0.7165
57.95 -0.7222
57.975 -0.7221
58 -0.7135
58.025 -0.6981
58.05 -0.6865
58.075 -0.6803
58.1 -0.6742
58.125 -0.665
58.15 -0.6557
58.175 -0.6487
58.2 -0.6425
58.225 -0.6315
58.25 -0.6106
58.275 -0.5797
58.3 -0.542
58.325 -0.5055
58.35 -0.4772
58.375 -0.4627
58.4 -0.4701
58.425 -0.4971
58.45 -0.5377
58.475 -0.5875
58.5 -0.6403
58.525 -0.6893
58.55 -0.7232
58.575 -0.7419
58.6 -0.7512
58.625 -0.7583
58.65 -0.7619
58.675 -0.761
58.7 -0.7536
58.725 -0.7354
58.75 -0.7103
58.775 -0.6791
58.8 -0.6403
58.825 -0.5936
58.85 -0.5365
58.875 -0.4732
58.9 -0.4074
58.925 -0.342
58.95 -0.2737
58.975 -0.1969
59 -0.1165
59.025 -0.0395
59.05 0.0336
59.075 0.1003
59.1 0.162
59.125 0.2205
59.15 0.2804
59.175 0.3489
59.2 0.4298
59.225 0.5179
59.25 0.6081
59.275 0.6956
59.3 0.7748
59.325 0.8429
59.35 0.901
59.375 0.9485
59.4 0.9858
59.425 1.0126
59.45 1.0308
59.475 1.0406
59.5 1.0422
59.525 1.0377
59.55 1.0254
59.575 1.0044
59.6 0.9771
59.625 0.9479
59.65 0.9208
59.675 0.8979
59.7 0.8742
59.725 0.8489
59.75 0.8224
59.775 0.7907
59.8 0.7538
59.825 0.7133
59.85 0.6672
59.875 0.6182
59.9 0.5761
59.925 0.5396
59.95 0.507
59.975 0.4787
60 0.4528
60.025 0.43
60.05 0.414
60.075 0.4103
60.1 0.415
60.125 0.4215
60.15 0.425
60.175 0.4252
60.2 0.4236
60.225 0.4224
60.25 0.4217
60.275 0.4187
60.3 0.4114
60.325 0.3993
60.35 0.3809
60.375 0.3571
60.4 0.329
60.425 0.2983
60.45 0.2655
60.475 0.2304
60.5 0.1959
60.525 0.1673
60.55 0.1454
60.575 0.1318
60.6 0.1317
60.625 0.1431
60.65 0.1639
60.675 0.1876
60.7 0.2147
60.725 0.2455
60.75 0.2807
60.775 0.3208
60.8 0.3643
60.825 0.409
60.85 0.4545
60.875 0.4981
60.9 0.536
60.925 0.5686
60.95 0.5974
60.975 0.6205
61 0.6363
61.025 0.6457
61.05 0.6501
61.075 0.6549
61.1 0.662
61.125 0.6663
61.15 0.6645
61.175 0.6576
61.2 0.6488
61.225 0.6424
61.25 0.6408
61.275 0.6435
61.3 0.6472
61.325 0.6511
61.35 0.6567
61.375 0.6696
61.4 0.6953
61.425 0.7359
61.45 0.7873
61.475 0.8414
61.5 0.8925
61.525 0.937
61.55 0.975
61.575 1.0082
61.6 1.0367
61.625 1.0649
61.65 1.0963
61.675 1.1276
61.7 1.156
61.725 1.1811
61.75 1.2032
61.775 1.2228
61.8 1.2429
61.825 1.2637
61.85 1.2831
61.875 1.3001
61.9 1.3121
61.925 1.3171
61.95 1.3134
61.975 1.3029
62 1.2875
62.025 1.2718
62.05 1.2553
62.075 1.2343
62.1 1.2086
62.125 1.1844
62.15 1.1592
62.175 1.131
62.2 1.1076
62.225 1.084
62.25 1.0598
62.275 1.0387
62.3 1.0194
62.325 0.9992
62.35 0.977
62.375 0.9495
62.4 0.9146
62.425 0.8725
62.45 0.8291
62.475 0.7898
62.5 0.7547
62.525 0.7219
62.55 0.6901
62.575 0.6572
62.6 0.626
62.625 0.6009
62.65 0.5856
62.675 0.5853
62.7 0.5981
62.725 0.6243
62.75 0.6572
62.775 0.6951
62.8 0.7416
62.825 0.7974
62.85 0.8661
62.875 0.9461
62.9 1.0311
62.925 1.1123
62.95 1.1858
62.975 1.2522
63 1.3156
63.025 1.3791
63.05 1.4415
63.075 1.501
63.1 1.5531
63.125 1.5955
63.15 1.6281
63.175 1.6507
63.2 1.6639
63.225 1.6674
63.25 1.6613
63.275 1.6459
63.3 1.6241
63.325 1.6019
63.35 1.5832
63.375 1.5778
63.4 1.5989
63.425 1.6351
63.45 1.6729
63.475 1.7049
63.5 1.7287
63.525 1.7429
63.55 1.7474
63.575 1.7463
63.6 1.7444
63.625 1.7433
63.65 1.7435
63.675 1.746
63.7 1.7545
63.725 1.7691
63.75 1.7847
63.775 1.7958
63.8 1.8018
63.825 1.8006
63.85 1.7943
63.875 1.7869
63.9 1.7776
63.925 1.7632
63.95 1.7416
63.975 1.7156
64 1.6852
64.025 1.6491
64.05 1.6112
64.075 1.5678
64.1 1.5135
64.125 1.454
64.15 1.4086
64.175 1.3821
64.2 1.3633
64.225 1.3418
64.25 1.3192
64.275 1.296
64.3 1.2701
64.325 1.2402
64.35 1.2092
64.375 1.1818
64.4 1.1483
64.425 1.1082
64.45 1.0647
64.475 1.0216
64.5 0.9813
64.525 0.9441
64.55 0.9051
64.575 0.8596
64.6 0.8112
64.625 0.7591
64.65 0.6996
64.675 0.6331
64.7 0.561
64.725 0.4867
64.75 0.4146
64.775 0.3432
64.8 0.2694
64.825 0.1935
64.85 0.1264
64.875 0.0795
64.9 0.0494
64.925 0.0206
64.95 -0.0133
64.975 -0.052
65 -0.0935
65.025 -0.1368
65.05 -0.1835
65.075 -0.231
65.1 -0.2783
65.125 -0.3218
65.15 -0.3539
65.175 -0.3704
65.2 -0.3743
65.225 -0.3721
65.25 -0.3729
65.275 -0.38
65.3 -0.3856
65.325 -0.3872
65.35 -0.3873
65.375 -0.3815
65.4 -0.364
65.425 -0.344
65.45 -0.3278
65.475 -0.3165
65.5 -0.3116
65.525 -0.3138
65.55 -0.3216
65.575 -0.3313
65.6 -0.342
65.625 -0.3558
65.65 -0.3749
65.675 -0.4009
65.7 -0.4307
65.725 -0.4599
65.75 -0.4867
65.775 -0.5088
65.8 -0.5255
65.825 -0.5339
65.85 -0.5275
65.875 -0.5088
65.9 -0.4733
65.925 -0.4238
65.95 -0.3608
65.975 -0.2819
66 -0.1906
66.025 -0.0908
66.05 0.0142
66.075 0.1178
66.1 0.2199
66.125 0.3244
66.15 0.4276
66.175 0.5258
66.2 0.6204
66.225 0.7103
66.25 0.7929
66.275 0.8689
66.3 0.9397
66.325 1.0055
66.35 1.0659
66.375 1.1217
66.4 1.1725
66.425 1.2183
66.45 1.2601
66.475 1.2975
66.5 1.3318
66.525 1.3642
66.55 1.3931
66.575 1.4171
66.6 1.4381
66.625 1.4552
66.65 1.4662
66.675 1.4714
66.7 1.4733
66.725 1.4678
66.75 1.4584
66.775 1.4474
66.8 1.4319
66.825 1.4152
66.85 1.3971
66.875 1.3734
66.9 1.3451
66.925 1.3152
66.95 1.2818
66.975 1.2436
67 1.2019
67.025 1.1569
67.05 1.1057
67.075 1.0506
67.1 0.9933
67.125 0.9365
67.15 0.881
67.175 0.826
67.2 0.7727
67.225 0.7199
67.25 0.668
67.275 0.6198
67.3 0.5748
67.325 0.5336
67.35 0.499
67.375 0.4772
67.4 0.4753
67.425 0.4891
67.45 0.5136
67.475 0.5401
67.5 0.5624
67.525 0.5789
67.55 0.589
67.575 0.5949
67.6 0.5973
67.625 0.5954
67.65 0.5857
67.675 0.5673
67.7 0.5424
67.725 0.5113
67.75 0.474
67.775 0.4287
67.8 0.3772
67.825 0.3232
67.85 0.2727
67.875 0.2294
67.9 0.1863
67.925 0.1389
67.95 0.0871
67.975 0.0297
68 -0.0319
68.025 -0.0927
68.05 -0.1456
68.075 -0.1907
68.1 -0.2289
68.125 -0.2631
68.15 -0.2925
68.175 -0.3187
68.2 -0.3401
68.225 -0.362
68.25 -0.3839
68.275 -0.4038
68.3 -0.4243
68.325 -0.4458
68.35 -0.4658
68.375 -0.4813
68.4 -0.4914
68.425 -0.4923
68.45 -0.4828
68.475 -0.467
68.5 -0.4491
68.525 -0.4271
68.55 -0.4053
68.575 -0.3873
68.6 -0.3704
68.625 -0.347
68.65 -0.3146
68.675 -0.2772
68.7 -0.2387
68.725 -0.2023
68.75 -0.1706
68.775 -0.142
68.8 -0.1226
68.825 -0.1145
68.85 -0.1187
68.875 -0.1336
68.9 -0.1533
68.925 -0.1753
68.95 -0.1952
68.975 -0.206
69 -0.2047
69.025 -0.1994
69.05 -0.1983
69.075 -0.1995
69.1 -0.1976
69.125 -0.1922
69.15 -0.1856
69.175 -0.1796
69.2 -0.1725
69.225 -0.1591
69.25 -0.1345
69.275 -0.1011
69.3 -0.0568
69.325 -0.001
69.35 0.0626
69.375 0.1282
69.4 0.1891
69.425 0.2424
69.45 0.2869
69.475 0.3211
69.5 0.346
69.525 0.3641
69.55 0.3814
69.575 0.3952
69.6 0.4043
69.625 0.4104
69.65 0.4156
69.675 0.4199
69.7 0.4215
69.725 0.4182
69.75 0.4084
69.775 0.3896
69.8 0.3619
69.825 0.3241
69.85 0.2767
69.875 0.2222
69.9 0.163
69.925 0.1011
69.95 0.039
69.975 -0.0229
70 -0.0828
70.025 -0.1429
70.05 -0.2027
70.075 -0.2586
70.1 -0.308
70.125 -0.3505
70.15 -0.3874
70.175 -0.4152
70.2 -0.4279
70.225 -0.4289
70.25 -0.4236
70.275 -0.4155
70.3 -0.4031
70.325 -0.3882
70.35 -0.3734
70.375 -0.3614
70.4 -0.3503
70.425 -0.3382
70.45 -0.3261
70.475 -0.3181
70.5 -0.3183
70.525 -0.3258
70.55 -0.3371
70.575 -0.3514
70.6 -0.3699
70.625 -0.3917
70.65 -0.4168
70.675 -0.4441
70.7 -0.4743
70.725 -0.5068
70.75 -0.5401
70.775 -0.5733
70.8 -0.6089
70.825 -0.6405
70.85 -0.6636
70.875 -0.6753
70.9 -0.6758
70.925 -0.6668
70.95 -0.6497
70.975 -0.624
71 -0.5908
71.025 -0.5514
71.05 -0.5068
71.075 -0.4581
71.1 -0.4086
71.125 -0.3637
71.15 -0.3245
71.175 -0.2939
71.2 -0.2714
71.225 -0.2539
71.25 -0.2404
71.275 -0.2296
71.3 -0.2163
71.325 -0.1998
71.35 -0.1824
71.375 -0.1672
71.4 -0.1581
71.425 -0.1509
71.45 -0.1352
71.475 -0.1104
71.5 -0.085
71.525 -0.0641
71.55 -0.0504
71.575 -0.0429
71.6 -0.0414
71.625 -0.0475
71.65 -0.0583
71.675 -0.0752
71.7 -0.1022
71.725 -0.1379
71.75 -0.1771
71.775 -0.2184
71.8 -0.2607
71.825 -0.3029
71.85 -0.3482
71.875 -0.3953
71.9 -0.4402
71.925 -0.4793
71.95 -0.5135
71.975 -0.539
72 -0.5604
72.025 -0.5836
72.05 -0.6069
72.075 -0.6309
72.1 -0.6585
72.125 -0.6902
72.15 -0.7214
72.175 -0.754
72.2 -0.7897
72.225 -0.8205
72.25 -0.8391
72.275 -0.8491
72.3 -0.8537
72.325 -0.8513
72.35 -0.8475
72.375 -0.8439
72.4 -0.8386
72.425 -0.8276
72.45 -0.809
72.475 -0.7829
72.5 -0.7536
72.525 -0.7231
72.55 -0.6926
72.575 -0.6617
72.6 -0.6301
72.625 -0.6004
72.65 -0.5697
72.675 -0.5368
72.7 -0.4994
72.725 -0.4499
72.75 -0.3789
72.775 -0.294
72.8 -0.203
72.825 -0.1096
72.85 -0.016
72.875 0.077
72.9 0.1723
72.925 0.272
72.95 0.3707
72.975 0.464
73 0.5511
73.025 0.631
73.05 0.7044
73.075 0.7704
73.1 0.8281
73.125 0.8767
73.15 0.9162
73.175 0.9478
73.2 0.9722
73.225 0.9905
73.25 1.0036
73.275 1.0124
73.3 1.0203
73.325 1.029
73.35 1.0377
73.375 1.0438
73.4 1.0487
73.425 1.0526
73.45 1.0548
73.475 1.0563
73.5 1.0639
73.525 1.0776
73.55 1.0944
73.575 1.1083
73.6 1.1155
73.625 1.1144
73.65 1.1051
73.675 1.0889
73.7 1.0668
73.725 1.043
73.75 1.0177
73.775 0.9913
73.8 0.9652
73.825 0.9436
73.85 0.926
73.875 0.9123
73.9 0.9055
73.925 0.9098
73.95 0.9231
73.975 0.9395
74 0.9547
74.025 0.9667
74.05 0.9759
74.075 0.9833
74.1 0.9873
74.125 0.9896
74.15 0.9903
74.175 0.9855
74.2 0.9728
74.225 0.9507
74.25 0.9198
74.275 0.8803
74.3 0.8343
74.325 0.7844
74.35 0.7403
74.375 0.7138
74.4 0.705
74.425 0.6987
74.45 0.6922
74.475 0.6862
74.5 0.6813
74.525 0.6773
74.55 0.6712
74.575 0.6592
74.6 0.6411
74.625 0.6159
74.65 0.5815
74.675 0.5424
74.7 0.5003
74.725 0.4534
74.75 0.4006
74.775 0.3446
74.8 0.286
74.825 0.2266
74.85 0.1719
74.875 0.1193
74.9 0.0608
74.925 -0.0014
74.95 -0.0647
74.975 -0.1243
75 -0.1814
75.025 -0.2402
75.05 -0.2992
75.075 -0.3558
75.1 -0.4162
75.125 -0.4829
75.15 -0.5529
75.175 -0.6234
75.2 -0.6885
75.225 -0.7479
75.25 -0.7962
75.275 -0.8279
75.3 -0.8454
75.325 -0.8498
75.35 -0.8483
75.375 -0.8462
75.4 -0.8446
75.425 -0.8448
75.45 -0.848
75.475 -0.8535
75.5 -0.8602
75.525 -0.8677
75.55 -0.8735
75.575 -0.8748
75.6 -0.8665
75.625 -0.8488
75.65 -0.8279
75.675 -0.8093
75.7 -0.7928
75.725 -0.7789
75.75 -0.7671
75.775 -0.7611
75.8 -0.7637
75.825 -0.7751
75.85 -0.7963
75.875 -0.8264
75.9 -0.8642
75.925 -0.9072
75.95 -0.9483
75.975 -0.9804
76 -1.0017
76.025 -1.0177
76.05 -1.0294
76.075 -1.0361
76.1 -1.0362
76.125 -1.0315
76.15 -1.0184
76.175 -0.9995
76.2 -0.9821
76.225 -0.971
76.25 -0.9667
76.275 -0.9693
76.3 -0.9787
76.325 -0.9965
76.35 -1.0234
76.375 -1.0534
76.4 -1.0787
76.425 -1.0882
76.45 -1.0774
76.475 -1.052
76.5 -1.0195
76.525 -0.9841
76.55 -0.9464
76.575 -0.9126
76.6 -0.8821
76.625 -0.8494
76.65 -0.8128
76.675 -0.774
76.7 -0.7369
76.725 -0.7009
76.75 -0.6604
76.775 -0.6073
76.8 -0.5395
76.825 -0.4624
76.85 -0.3765
76.875 -0.2887
76.9 -0.2059
76.925 -0.1322
76.95 -0.0672
76.975 -0.0103
77 0.0391
77.025 0.0798
77.05 0.1114
77.075 0.1328
77.1 0.1472
77.125 0.1584
77.15 0.1671
77.175 0.176
77.2 0.1915
77.225 0.2142
77.25 0.2408
77.275 0.2665
77.3 0.2882
77.325 0.3031
77.35 0.3116
77.375 0.3131
77.4 0.3086
77.425 0.3045
77.45 0.308
77.475 0.3206
77.5 0.3364
77.525 0.3501
77.55 0.3577
77.575 0.3546
77.6 0.3367
77.625 0.3036
77.65 0.2613
77.675 0.2133
77.7 0.1601
77.725 0.1041
77.75 0.0463
77.775 -0.016
77.8 -0.0831
77.825 -0.1515
77.85 -0.2183
77.875 -0.2773
77.9 -0.3261
77.925 -0.3605
77.95 -0.3825
77.975 -0.3955
78 -0.4006
78.025 -0.4002
78.05 -0.3983
78.075 -0.4002
78.1 -0.4084
78.125 -0.416
78.15 -0.4199
78.175 -0.4175
78.2 -0.401
78.225 -0.375
78.25 -0.3456
78.275 -0.3086
78.3 -0.2696
78.325 -0.2331
78.35 -0.1994
78.375 -0.1706
78.4 -0.145
78.425 -0.1229
78.45 -0.1053
78.475 -0.0928
78.5 -0.0858
78.525 -0.0842
78.55 -0.0908
78.575 -0.105
78.6 -0.1289
78.625 -0.1615
78.65 -0.203
78.675 -0.2534
78.7 -0.3115
78.725 -0.3786
78.75 -0.4567
78.775 -0.5463
78.8 -0.6417
78.825 -0.7314
78.85 -0.8095
78.875 -0.8844
78.9 -0.9525
78.925 -1.0076
78.95 -1.0567
78.975 -1.1055
79 -1.1481
79.025 -1.1849
79.05 -1.208
79.075 -1.2144
79.1 -1.2043
79.125 -1.1821
79.15 -1.1551
79.175 -1.125
79.2 -1.0855
79.225 -1.0324
79.25 -0.9688
79.275 -0.9003
79.3 -0.8302
79.325 -0.7606
79.35 -0.6956
79.375 -0.6355
79.4 -0.5793
79.425 -0.5265
79.45 -0.4764
79.475 -0.4301
79.5 -0.39
79.525 -0.3557
79.55 -0.3231
79.575 -0.2912
79.6 -0.2599
79.625 -0.2288
79.65 -0.1925
79.675 -0.1537
79.7 -0.1153
79.725 -0.0834
79.75 -0.0616
79.775 -0.0457
79.8 -0.0308
79.825 -0.0172
79.85 -0.0061
79.875 0.0066
79.9 0.0189
79.925 0.0278
79.95 0.0355
79.975 0.0398
80 0.0448
80.025 0.055
80.05 0.066
80.075 0.0762
80.1 0.081
80.125 0.0793
80.15 0.0755
80.175 0.0771
80.2 0.0818
80.225 0.0905
80.25 0.1067
80.275 0.1387
80.3 0.1865
80.325 0.2427
80.35 0.294
80.375 0.3371
80.4 0.372
80.425 0.3972
80.45 0.4181
80.475 0.4338
80.5 0.4419
80.525 0.4461
80.55 0.4441
80.575 0.4365
80.6 0.4278
80.625 0.4215
80.65 0.4202
80.675 0.4226
80.7 0.4229
80.725 0.4193
80.75 0.4136
80.775 0.4068
80.8 0.3956
80.825 0.3825
80.85 0.367
80.875 0.3541
80.9 0.342
80.925 0.3219
80.95 0.2917
80.975 0.2512
81 0.2037
81.025 0.1536
81.05 0.1085
81.075 0.0776
81.1 0.0644
81.125 0.0593
81.15 0.056
81.175 0.0577
81.2 0.0696
81.225 0.0905
81.25 0.118
81.275 0.1468
81.3 0.1713
81.325 0.1903
81.35 0.2038
81.375 0.2151
81.4 0.2281
81.425 0.2432
81.45 0.2564
81.475 0.2691
81.5 0.2854
81.525 0.3046
81.55 0.3342
81.575 0.3723
81.6 0.4127
81.625 0.4514
81.65 0.4877
81.675 0.5188
81.7 0.5435
81.725 0.5596
81.75 0.5683
81.775 0.5696
81.8 0.562
81.825 0.5438
81.85 0.5129
81.875 0.4743
81.9 0.4398
81.925 0.4209
81.95 0.4133
81.975 0.4103
82 0.4138
82.025 0.4314
82.05 0.4665
82.075 0.5125
82.1 0.5607
82.125 0.6055
82.15 0.6446
82.175 0.6819
82.2 0.7191
82.225 0.7617
82.25 0.8125
82.275 0.8635
82.3 0.9093
82.325 0.9521
82.35 0.9941
82.375 1.0404
82.4 1.0874
82.425 1.1291
82.45 1.167
82.475 1.207
82.5 1.2549
82.525 1.3069
82.55 1.3547
82.575 1.3959
82.6 1.4307
82.625 1.4583
82.65 1.4776
82.675 1.489
82.7 1.4946
82.725 1.4937
82.75 1.4865
82.775 1.4758
82.8 1.4606
82.825 1.4423
82.85 1.4263
82.875 1.4195
82.9 1.421
82.925 1.426
82.95 1.4299
82.975 1.4283
83 1.4203
83.025 1.4058
83.05 1.3849
83.075 1.3582
83.1 1.3263
83.125 1.291
83.15 1.258
83.175 1.2344
83.2 1.218
83.225 1.2049
83.25 1.196
83.275 1.1891
83.3 1.1858
83.325 1.183
83.35 1.1799
83.375 1.1756
83.4 1.1714
83.425 1.1694
83.45 1.1686
83.475 1.1659
83.5 1.1597
83.525 1.1495
83.55 1.1385
83.575 1.1259
83.6 1.1124
83.625 1.0984
83.65 1.0931
83.675 1.1049
83.7 1.1342
83.725 1.1687
83.75 1.2031
83.775 1.239
83.8 1.2763
83.825 1.3189
83.85 1.3668
83.875 1.4196
83.9 1.4725
83.925 1.5215
83.95 1.5644
83.975 1.602
84 1.6341
84.025 1.6606
84.05 1.6833
84.075 1.7013
84.1 1.713
84.125 1.7209
84.15 1.7252
84.175 1.7261
84.2 1.7274
84.225 1.7289
84.25 1.7303
84.275 1.7298
84.3 1.7271
84.325 1.7258
84.35 1.7293
84.375 1.7382
84.4 1.7488
84.425 1.7582
84.45 1.7681
84.475 1.7823
84.5 1.8005
84.525 1.8208
84.55 1.8416
84.575 1.8653
84.6 1.894
84.625 1.9356
84.65 1.9849
84.675 2.0334
84.7 2.0771
84.725 2.1148
84.75 2.1471
84.775 2.1748
84.8 2.1983
84.825 2.2177
84.85 2.2335
84.875 2.2467
84.9 2.2639
84.925 2.2914
84.95 2.3295
84.975 2.3733
85 2.4139
85.025 2.4492
85.05 2.4789
85.075 2.5032
85.1 2.5227
85.125 2.5387
85.15 2.5508
85.175 2.5586
85.2 2.5628
85.225 2.563
85.25 2.5582
85.275 2.5491
85.3 2.5358
85.325 2.5174
85.35 2.494
85.375 2.4655
85.4 2.4318
85.425 2.3939
85.45 2.3519
85.475 2.3054
85.5 2.2543
85.525 2.2013
85.55 2.1492
85.575 2.0979
85.6 2.048
85.625 1.9967
85.65 1.9414
85.675 1.8819
85.7 1.822
85.725 1.7705
85.75 1.7291
85.775 1.6963
85.8 1.6685
85.825 1.6425
85.85 1.6152
85.875 1.5832
85.9 1.5479
85.925 1.5096
85.95 1.467
85.975 1.4192
86 1.3645
86.025 1.3026
86.05 1.2338
86.075 1.159
86.1 1.0875
86.125 1.0341
86.15 0.9956
86.175 0.9662
86.2 0.9485
86.225 0.9441
86.25 0.9423
86.275 0.9358
86.3 0.9221
86.325 0.9002
86.35 0.8739
86.375 0.8481
86.4 0.828
86.425 0.829
86.45 0.8553
86.475 0.8985
86.5 0.9517
86.525 1.0067
86.55 1.0607
86.575 1.1145
86.6 1.1672
86.625 1.2186
86.65 1.2681
86.675 1.3188
86.7 1.3702
86.725 1.4197
86.75 1.4659
86.775 1.5046
86.8 1.5337
86.825 1.5534
86.85 1.5653
86.875 1.5735
86.9 1.5821
86.925 1.591
86.95 1.6006
86.975 1.6111
87 1.6209
87.025 1.6323
87.05 1.6422
87.075 1.6492
87.1 1.6508
87.125 1.6454
87.15 1.6311
87.175 1.6108
87.2 1.593
87.225 1.5771
87.25 1.5618
87.275 1.5499
87.3 1.5442
87.325 1.5466
87.35 1.5514
87.375 1.5581
87.4 1.5651
87.425 1.5739
87.45 1.5835
87.475 1.5895
87.5 1.5913
87.525 1.587
87.55 1.5739
87.575 1.5527
87.6 1.5262
87.625 1.4937
87.65 1.4525
87.675 1.4039
87.7 1.3505
87.725 1.3029
87.75 1.2649
87.775 1.2389
87.8 1.2229
87.825 1.2082
87.85 1.1933
87.875 1.178
87.9 1.1595
87.925 1.14
87.95 1.118
87.975 1.096
88 1.0815
88.025 1.079
88.05 1.0872
88.075 1.0975
88.1 1.106
88.125 1.1155
88.15 1.1283
88.175 1.1384
88.2 1.1488
88.225 1.1647
88.25 1.1891
88.275 1.2143
88.3 1.2344
88.325 1.2522
88.35 1.2693
88.375 1.2837
88.4 1.299
88.425 1.3153
88.45 1.3308
88.475 1.347
88.5 1.362
88.525 1.3732
88.55 1.3843
88.575 1.4026
88.6 1.4315
88.625 1.4651
88.65 1.4966
88.675 1.5228
88.7 1.5451
88.725 1.5657
88.75 1.5851
88.775 1.5998
88.8 1.6067
88.825 1.6086
88.85 1.6074
88.875 1.6029
88.9 1.5937
88.925 1.5791
88.95 1.5591
88.975 1.5408
89 1.5326
89.025 1.534
89.05 1.5396
89.075 1.5428
89.1 1.5453
89.125 1.5454
89.15 1.5548
89.175 1.5882
89.2 1.6369
89.225 1.7048
89.25 1.7897
89.275 1.8921
89.3 2.0055
89.325 2.1216
89.35 2.2318
89.375 2.3324
89.4 2.4255
89.425 2.5123
89.45 2.5958
89.475 2.6762
89.5 2.7536
89.525 2.8242
89.55 2.8853
89.575 2.9364
89.6 2.9777
89.625 3.0116
89.65 3.039
89.675 3.0605
89.7 3.0763
89.725 3.0882
89.75 3.0987
89.775 3.107
89.8 3.1114
89.825 3.1123
89.85 3.1102
89.875 3.1078
89.9 3.1083
89.925 3.1108
89.95 3.112
89.975 3.1098
90 3.1019
90.025 3.0868
90.05 3.0633
90.075 3.0309
90.1 2.992
90.125 2.9495
90.15 2.907
90.175 2.8635
90.2 2.8208
90.225 2.7793
90.25 2.7392
90.275 2.7024
90.3 2.6751
90.325 2.6622
90.35 2.6587
90.375 2.6611
90.4 2.6695
90.425 2.6868
90.45 2.7049
90.475 2.7188
90.5 2.7294
90.525 2.7367
90.55 2.7395
90.575 2.739
90.6 2.735
90.625 2.7265
90.65 2.7134
90.675 2.6949
90.7 2.6697
90.725 2.6369
90.75 2.5958
90.775 2.5471
90.8 2.4936
90.825 2.4396
90.85 2.391
90.875 2.3605
90.9 2.3494
90.925 2.3417
90.95 2.3305
90.975 2.3148
91 2.2939
91.025 2.2703
91.05 2.2453
91.075 2.2227
91.1 2.2049
91.125 2.191
91.15 2.1806
91.175 2.1815
91.2 2.1946
91.225 2.2145
91.25 2.237
91.275 2.2673
91.3 2.3042
91.325 2.3452
91.35 2.3909
91.375 2.433
91.4 2.4696
91.425 2.5024
91.45 2.5307
91.475 2.5553
91.5 2.5746
91.525 2.5866
91.55 2.5905
91.575 2.5877
91.6 2.582
91.625 2.5731
91.65 2.5619
91.675 2.546
91.7 2.5237
91.725 2.4944
91.75 2.4588
91.775 2.4175
91.8 2.3711
91.825 2.3181
91.85 2.2619
91.875 2.2087
91.9 2.1586
91.925 2.1081
91.95 2.0512
91.975 1.986
92 1.9138
92.025 1.8372
92.05 1.7588
92.075 1.6794
92.1 1.5999
92.125 1.5223
92.15 1.4528
92.175 1.3911
92.2 1.3277
92.225 1.2583
92.25 1.1832
92.275 1.1052
92.3 1.0274
92.325 0.9546
92.35 0.8942
92.375 0.8479
92.4 0.8123
92.425 0.7884
92.45 0.7728
92.475 0.7602
92.5 0.743
92.525 0.7204
92.55 0.6964
92.575 0.6692
92.6 0.635
92.625 0.5942
92.65 0.5511
92.675 0.5092
92.7 0.4634
92.725 0.4176
92.75 0.3784
92.775 0.352
92.8 0.3401
92.825 0.3404
92.85 0.3427
92.875 0.3436
92.9 0.3487
92.925 0.3591
92.95 0.3745
92.975 0.3931
93 0.4148
93.025 0.4366
93.05 0.4586
93.075 0.4819
93.1 0.5074
93.125 0.533
93.15 0.5566
93.175 0.5779
93.2 0.5946
93.225 0.6067
93.25 0.6132
93.275 0.6131
93.3 0.6085
93.325 0.5992
93.35 0.5862
93.375 0.5694
93.4 0.553
93.425 0.5391
93.45 0.5244
93.475 0.5037
93.5 0.4766
93.525 0.4448
93.55 0.4099
93.575 0.3727
93.6 0.3328
93.625 0.2916
93.65 0.254
93.675 0.2206
93.7 0.1934
93.725 0.1755
93.75 0.171
93.775 0.1788
93.8 0.1941
93.825 0.2109
93.85 0.2266
93.875 0.2408
93.9 0.2521
93.925 0.2686
93.95 0.2885
93.975 0.3066
94 0.3226
94.025 0.3384
94.05 0.3564
94.075 0.3767
94.1 0.3967
94.125 0.4162
94.15 0.4361
94.175 0.4553
94.2 0.4732
94.225 0.4906
94.25 0.5058
94.275 0.5165
94.3 0.5218
94.325 0.5211
94.35 0.5138
94.375 0.5004
94.4 0.482
94.425 0.4601
94.45 0.4395
94.475 0.4206
94.5 0.4056
94.525 0.3942
94.55 0.3876
94.575 0.3832
94.6 0.3782
94.625 0.3727
94.65 0.3713
94.675 0.3726
94.7 0.3736
94.725 0.3741
94.75 0.3764
94.775 0.3774
94.8 0.376
94.825 0.3724
94.85 0.3654
94.875 0.3559
94.9 0.3489
94.925 0.3411
94.95 0.3301
94.975 0.3108
95 0.2854
95.025 0.2584
95.05 0.2321
95.075 0.2065
95.1 0.1802
95.125 0.1512
95.15 0.1141
95.175 0.0679
95.2 0.0123
95.225 -0.0546
95.25 -0.1312
95.275 -0.2099
95.3 -0.2867
95.325 -0.3592
95.35 -0.4252
95.375 -0.4824
95.4 -0.5329
95.425 -0.5745
95.45 -0.6044
95.475 -0.6276
95.5 -0.6447
95.525 -0.6545
95.55 -0.6527
95.575 -0.6426
95.6 -0.6254
95.625 -0.6135
95.65 -0.6089
95.675 -0.6099
95.7 -0.6144
95.725 -0.619
95.75 -0.6162
95.775 -0.6027
95.8 -0.5797
95.825 -0.5504
95.85 -0.5151
95.875 -0.4737
95.9 -0.4287
95.925 -0.3913
95.95 -0.3727
95.975 -0.3679
96 -0.3654
96.025 -0.3647
96.05 -0.3655
96.075 -0.3672
96.1 -0.3672
96.125 -0.3619
96.15 -0.3498
96.175 -0.3292
96.2 -0.3031
96.225 -0.2777
96.25 -0.2557
96.275 -0.2387
96.3 -0.2305
96.325 -0.2367
96.35 -0.256
96.375 -0.2807
96.4 -0.3087
96.425 -0.3382
96.45 -0.3696
96.475 -0.4028
96.5 -0.4362
96.525 -0.4695
96.55 -0.5052
96.575 -0.5455
96.6 -0.587
96.625 -0.6323
96.65 -0.6809
96.675 -0.7366
96.7 -0.7935
96.725 -0.8467
96.75 -0.8951
96.775 -0.9397
96.8 -0.9802
96.825 -1.0188
96.85 -1.0585
96.875 -1.0948
96.9 -1.1157
96.925 -1.1255
96.95 -1.1325
96.975 -1.1437
97 -1.1622
97.025 -1.1817
97.05 -1.194
97.075 -1.1983
97.1 -1.1977
97.125 -1.1934
97.15 -1.1831
97.175 -1.1654
97.2 -1.1425
97.225 -1.1194
97.25 -1.0995
97.275 -1.0845
97.3 -1.0758
97.325 -1.0743
97.35 -1.0808
97.375 -1.0963
97.4 -1.1181
97.425 -1.1438
97.45 -1.1722
97.475 -1.1994
97.5 -1.22
97.525 -1.2317
97.55 -1.2309
97.575 -1.2194
97.6 -1.1986
97.625 -1.169
97.65 -1.1319
97.675 -1.0821
97.7 -1.0261
97.725 -0.9737
97.75 -0.927
97.775 -0.8888
97.8 -0.852
97.825 -0.8097
97.85 -0.7588
97.875 -0.7005
97.9 -0.6407
97.925 -0.5819
97.95 -0.5246
97.975 -0.4707
98 -0.4201
98.025 -0.3714
98.05 -0.326
98.075 -0.2832
98.1 -0.2457
98.125 -0.214
98.15 -0.1878
98.175 -0.1678
98.2 -0.1539
98.225 -0.1479
98.25 -0.1507
98.275 -0.1631
98.3 -0.182
98.325 -0.2054
98.35 -0.234
98.375 -0.2668
98.4 -0.3006
98.425 -0.3319
98.45 -0.3595
98.475 -0.3829
98.5 -0.4054
98.525 -0.4271
98.55 -0.4516
98.575 -0.4759
98.6 -0.4987
98.625 -0.5157
98.65 -0.5335
98.675 -0.5555
98.7 -0.5818
98.725 -0.6109
98.75 -0.6421
98.775 -0.6756
98.8 -0.705
98.825 -0.7207
98.85 -0.7195
98.875 -0.7024
98.9 -0.6649
98.925 -0.617
98.95 -0.5654
98.975 -0.515
99 -0.4612
99.025 -0.4003
99.05 -0.3341
99.075 -0.2632
99.1 -0.1853
99.125 -0.0974
99.15 -0.0039
99.175 0.0863
99.2 0.1756
99.225 0.2618
99.25 0.3462
99.275 0.4248
99.3 0.4979
99.325 0.5659
99.35 0.6291
99.375 0.6898
99.4 0.7494
99.425 0.8092
99.45 0.8693
99.475 0.9287
99.5 0.9864
99.525 1.0428
99.55 1.0999
99.575 1.1555
99.6 1.2066
99.625 1.2518
99.65 1.2941
99.675 1.3367
99.7 1.3798
99.725 1.4252
99.75 1.4701
99.775 1.512
99.8 1.5498
99.825 1.5866
99.85 1.6225
99.875 1.6678
99.9 1.7256
99.925 1.7816
99.95 1.8267
99.975 1.8597
100 1.8869
