# Supplementary material for: Uptake of N2O5 by aqueous aerosol unveiled using chemically accurate many-body potentials
Source: Nat Commun. 2022 Mar 10;13:1266. doi: 10.1038/s41467-022-28697-8 (PMC8913772; doi:10.1038/s41467-022-28697-8)
Supplement: Supplementary file 3 — Source Data [file 41467_2022_28697_MOESM3_ESM.zip › n2o5-uptake-data/Fig2/scattering/rep09run13/relcom_gds.dat]

0.025 11.8733
0.05 11.8391
0.075 11.8048
0.1 11.7706
0.125 11.7363
0.15 11.7021
0.175 11.6678
0.2 11.6335
0.225 11.5992
0.25 11.5649
0.275 11.5306
0.3 11.4963
0.325 11.4619
0.35 11.4275
0.375 11.3931
0.4 11.3587
0.425 11.3242
0.45 11.2898
0.475 11.2553
0.5 11.2208
0.525 11.1863
0.55 11.1518
0.575 11.1173
0.6 11.0827
0.625 11.0481
0.65 11.0135
0.675 10.9789
0.7 10.9442
0.725 10.9095
0.75 10.8749
0.775 10.8402
0.8 10.8054
0.825 10.7707
0.85 10.736
0.875 10.7012
0.9 10.6664
0.925 10.6316
0.95 10.5967
0.975 10.5619
1 10.527
1.025 10.4921
1.05 10.4572
1.075 10.4222
1.1 10.3872
1.125 10.3522
1.15 10.3172
1.175 10.2822
1.2 10.2471
1.225 10.212
1.25 10.1768
1.275 10.1416
1.3 10.1064
1.325 10.0711
1.35 10.0358
1.375 10.0005
1.4 9.9651
1.425 9.9297
1.45 9.8942
1.475 9.8588
1.5 9.8232
1.525 9.7877
1.55 9.7521
1.575 9.7165
1.6 9.6808
1.625 9.645
1.65 9.6092
1.675 9.5733
1.7 9.5373
1.725 9.5013
1.75 9.4652
1.775 9.429
1.8 9.3928
1.825 9.3566
1.85 9.3202
1.875 9.2839
1.9 9.2475
1.925 9.211
1.95 9.1744
1.975 9.1378
2 9.1011
2.025 9.0643
2.05 9.0275
2.075 8.9906
2.1 8.9537
2.125 8.9167
2.15 8.8798
2.175 8.8428
2.2 8.8057
2.225 8.7685
2.25 8.7313
2.275 8.6941
2.3 8.6568
2.325 8.6195
2.35 8.582
2.375 8.5445
2.4 8.507
2.425 8.4694
2.45 8.4319
2.475 8.3943
2.5 8.3567
2.525 8.319
2.55 8.2812
2.575 8.2433
2.6 8.2054
2.625 8.1674
2.65 8.1294
2.675 8.0913
2.7 8.0531
2.725 8.0147
2.75 7.9763
2.775 7.9378
2.8 7.8992
2.825 7.8606
2.85 7.8219
2.875 7.7831
2.9 7.7444
2.925 7.7055
2.95 7.6665
2.975 7.6275
3 7.5884
3.025 7.5492
3.05 7.5098
3.075 7.4704
3.1 7.4309
3.125 7.3914
3.15 7.3517
3.175 7.3119
3.2 7.272
3.225 7.2319
3.25 7.1917
3.275 7.1511
3.3 7.1101
3.325 7.0686
3.35 7.0263
3.375 6.9835
3.4 6.9397
3.425 6.8951
3.45 6.85
3.475 6.8046
3.5 6.7587
3.525 6.7126
3.55 6.6661
3.575 6.6191
3.6 6.5713
3.625 6.5225
3.65 6.4726
3.675 6.4215
3.7 6.3692
3.725 6.3157
3.75 6.2605
3.775 6.2033
3.8 6.1441
3.825 6.0823
3.85 6.0182
3.875 5.9516
3.9 5.8824
3.925 5.8109
3.95 5.74
3.975 5.6768
4 5.6275
4.025 5.5862
4.05 5.5461
4.075 5.505
4.1 5.4626
4.125 5.4183
4.15 5.3715
4.175 5.3219
4.2 5.2694
4.225 5.2147
4.25 5.1579
4.275 5.0988
4.3 5.0367
4.325 4.9713
4.35 4.9023
4.375 4.8288
4.4 4.7511
4.425 4.6697
4.45 4.5842
4.475 4.4952
4.5 4.4024
4.525 4.307
4.55 4.2103
4.575 4.1105
4.6 4.0063
4.625 3.8994
4.65 3.7918
4.675 3.6908
4.7 3.6007
4.725 3.5181
4.75 3.4394
4.775 3.3629
4.8 3.2853
4.825 3.2044
4.85 3.1211
4.875 3.0349
4.9 2.9442
4.925 2.8484
4.95 2.7468
4.975 2.6384
5 2.5234
5.025 2.4038
5.05 2.286
5.075 2.1815
5.1 2.0972
5.125 2.0348
5.15 1.9913
5.175 1.9568
5.2 1.93
5.225 1.9091
5.25 1.8922
5.275 1.878
5.3 1.8658
5.325 1.8552
5.35 1.8422
5.375 1.8265
5.4 1.8076
5.425 1.7886
5.45 1.7712
5.475 1.7565
5.5 1.7455
5.525 1.7365
5.55 1.7295
5.575 1.7246
5.6 1.7175
5.625 1.7093
5.65 1.7016
5.675 1.6953
5.7 1.6894
5.725 1.6853
5.75 1.6825
5.775 1.6747
5.8 1.6592
5.825 1.6334
5.85 1.5953
5.875 1.5463
5.9 1.491
5.925 1.4381
5.95 1.4015
5.975 1.3913
6 1.3986
6.025 1.4068
6.05 1.4109
6.075 1.4142
6.1 1.4183
6.125 1.4225
6.15 1.4243
6.175 1.4251
6.2 1.4248
6.225 1.4205
6.25 1.41
6.275 1.394
6.3 1.372
6.325 1.3444
6.35 1.3125
6.375 1.2762
6.4 1.2372
6.425 1.1966
6.45 1.1565
6.475 1.118
6.5 1.0817
6.525 1.0479
6.55 1.0167
6.575 0.9878
6.6 0.9591
6.625 0.9272
6.65 0.893
6.675 0.8562
6.7 0.8191
6.725 0.7808
6.75 0.7432
6.775 0.7104
6.8 0.6835
6.825 0.6624
6.85 0.6489
6.875 0.6469
6.9 0.6595
6.925 0.6847
6.95 0.7163
6.975 0.7485
7 0.7808
7.025 0.8203
7.05 0.8637
7.075 0.8999
7.1 0.9262
7.125 0.9419
7.15 0.9488
7.175 0.9522
7.2 0.9602
7.225 0.9746
7.25 0.9945
7.275 1.0164
7.3 1.0344
7.325 1.0475
7.35 1.0531
7.375 1.0534
7.4 1.0637
7.425 1.0822
7.45 1.0991
7.475 1.114
7.5 1.1316
7.525 1.1531
7.55 1.179
7.575 1.2091
7.6 1.2341
7.625 1.2577
7.65 1.2872
7.675 1.3217
7.7 1.3628
7.725 1.4162
7.75 1.4768
7.775 1.5394
7.8 1.6041
7.825 1.672
7.85 1.7428
7.875 1.8128
7.9 1.883
7.925 1.9531
7.95 2.015
7.975 2.0669
8 2.1081
8.025 2.1388
8.05 2.1577
8.075 2.1677
8.1 2.1756
8.125 2.183
8.15 2.1882
8.175 2.1917
8.2 2.1949
8.225 2.1929
8.25 2.1901
8.275 2.1949
8.3 2.2167
8.325 2.2533
8.35 2.2956
8.375 2.3386
8.4 2.3773
8.425 2.4113
8.45 2.4391
8.475 2.4584
8.5 2.4683
8.525 2.4695
8.55 2.462
8.575 2.4503
8.6 2.44
8.625 2.432
8.65 2.4222
8.675 2.4057
8.7 2.3813
8.725 2.3475
8.75 2.3035
8.775 2.2502
8.8 2.1886
8.825 2.119
8.85 2.0432
8.875 1.9654
8.9 1.89
8.925 1.8258
8.95 1.7763
8.975 1.7371
9 1.7099
9.025 1.7
9.05 1.7013
9.075 1.7029
9.1 1.7009
9.125 1.6945
9.15 1.6817
9.175 1.6623
9.2 1.6373
9.225 1.6077
9.25 1.5757
9.275 1.5451
9.3 1.5162
9.325 1.4903
9.35 1.4711
9.375 1.4579
9.4 1.445
9.425 1.4272
9.45 1.4014
9.475 1.3717
9.5 1.3414
9.525 1.317
9.55 1.3069
9.575 1.3208
9.6 1.3568
9.625 1.4037
9.65 1.4518
9.675 1.4958
9.7 1.5329
9.725 1.5615
9.75 1.5808
9.775 1.5922
9.8 1.5976
9.825 1.598
9.85 1.5953
9.875 1.5917
9.9 1.5897
9.925 1.5931
9.95 1.6035
9.975 1.6176
10 1.6295
10.025 1.6348
10.05 1.6354
10.075 1.6388
10.1 1.6491
10.125 1.6655
10.15 1.6876
10.175 1.7156
10.2 1.7469
10.225 1.7771
10.25 1.8037
10.275 1.8244
10.3 1.8397
10.325 1.848
10.35 1.8479
10.375 1.8444
10.4 1.8384
10.425 1.829
10.45 1.8268
10.475 1.847
10.5 1.8747
10.525 1.9
10.55 1.9197
10.575 1.9341
10.6 1.9437
10.625 1.9492
10.65 1.9516
10.675 1.9522
10.7 1.9497
10.725 1.941
10.75 1.9294
10.775 1.9139
10.8 1.8903
10.825 1.864
10.85 1.8416
10.875 1.8278
10.9 1.8184
10.925 1.8119
10.95 1.8085
10.975 1.8076
11 1.8078
11.025 1.8092
11.05 1.8105
11.075 1.8073
11.1 1.7958
11.125 1.7762
11.15 1.75
11.175 1.7208
11.2 1.6899
11.225 1.6567
11.25 1.6192
11.275 1.5788
11.3 1.5388
11.325 1.5043
11.35 1.4767
11.375 1.4544
11.4 1.4349
11.425 1.4162
11.45 1.3938
11.475 1.3664
11.5 1.3352
11.525 1.3046
11.55 1.2793
11.575 1.2718
11.6 1.2892
11.625 1.3225
11.65 1.3594
11.675 1.3911
11.7 1.4163
11.725 1.4349
11.75 1.4501
11.775 1.4645
11.8 1.4763
11.825 1.4832
11.85 1.4828
11.875 1.4746
11.9 1.4588
11.925 1.4365
11.95 1.4084
11.975 1.3742
12 1.3341
12.025 1.2876
12.05 1.2342
12.075 1.1752
12.1 1.115
12.125 1.0606
12.15 1.0131
12.175 0.9648
12.2 0.9179
12.225 0.8806
12.25 0.8533
12.275 0.8353
12.3 0.8222
12.325 0.8111
12.35 0.8003
12.375 0.7867
12.4 0.771
12.425 0.7551
12.45 0.7439
12.475 0.7377
12.5 0.7349
12.525 0.7376
12.55 0.7478
12.575 0.7623
12.6 0.7725
12.625 0.7724
12.65 0.761
12.675 0.7399
12.7 0.7138
12.725 0.6851
12.75 0.6573
12.775 0.6309
12.8 0.6068
12.825 0.5876
12.85 0.5813
12.875 0.584
12.9 0.5873
12.925 0.5865
12.95 0.5789
12.975 0.5661
13 0.5522
13.025 0.5416
13.05 0.5378
13.075 0.542
13.1 0.5689
13.125 0.6218
13.15 0.6836
13.175 0.7455
13.2 0.8039
13.225 0.8558
13.25 0.9046
13.275 0.9528
13.3 0.9987
13.325 1.0389
13.35 1.0699
13.375 1.0894
13.4 1.0981
13.425 1.0955
13.45 1.0825
13.475 1.0637
13.5 1.0467
13.525 1.0394
13.55 1.0425
13.575 1.0546
13.6 1.0749
13.625 1.0988
13.65 1.1246
13.675 1.154
13.7 1.1907
13.725 1.2303
13.75 1.2673
13.775 1.2991
13.8 1.3246
13.825 1.3444
13.85 1.3583
13.875 1.3702
13.9 1.3796
13.925 1.3882
13.95 1.3934
13.975 1.3921
14 1.3865
14.025 1.3827
14.05 1.3883
14.075 1.402
14.1 1.4174
14.125 1.4287
14.15 1.4391
14.175 1.4517
14.2 1.4663
14.225 1.4814
14.25 1.4955
14.275 1.5085
14.3 1.5228
14.325 1.544
14.35 1.5708
14.375 1.5984
14.4 1.6225
14.425 1.6402
14.45 1.6476
14.475 1.6444
14.5 1.637
14.525 1.6377
14.55 1.6466
14.575 1.6629
14.6 1.6923
14.625 1.7393
14.65 1.7908
14.675 1.8437
14.7 1.904
14.725 1.9686
14.75 2.0328
14.775 2.0902
14.8 2.137
14.825 2.1748
14.85 2.2029
14.875 2.2192
14.9 2.229
14.925 2.238
14.95 2.2523
14.975 2.2744
15 2.3063
15.025 2.3417
15.05 2.3729
15.075 2.3954
15.1 2.4115
15.125 2.4223
15.15 2.4293
15.175 2.4357
15.2 2.4502
15.225 2.4756
15.25 2.508
15.275 2.5431
15.3 2.5767
15.325 2.6121
15.35 2.6575
15.375 2.7172
15.4 2.7834
15.425 2.8487
15.45 2.9098
15.475 2.9642
15.5 3.0112
15.525 3.0504
15.55 3.0813
15.575 3.1058
15.6 3.1255
15.625 3.1403
15.65 3.1479
15.675 3.1498
15.7 3.1453
15.725 3.1332
15.75 3.113
15.775 3.0846
15.8 3.0516
15.825 3.0155
15.85 2.9758
15.875 2.9346
15.9 2.8979
15.925 2.8648
15.95 2.8261
15.975 2.7796
16 2.7272
16.025 2.6734
16.05 2.6289
16.075 2.5876
16.1 2.5415
16.125 2.4877
16.15 2.4282
16.175 2.3633
16.2 2.2929
16.225 2.2176
16.25 2.1391
16.275 2.0618
16.3 1.9867
16.325 1.9136
16.35 1.8419
16.375 1.7708
16.4 1.6952
16.425 1.6133
16.45 1.525
16.475 1.4298
16.5 1.3254
16.525 1.21
16.55 1.0856
16.575 0.9536
16.6 0.8159
16.625 0.6799
16.65 0.5579
16.675 0.4604
16.7 0.3887
16.725 0.3414
16.75 0.3123
16.775 0.2939
16.8 0.2838
16.825 0.2802
16.85 0.2818
16.875 0.2843
16.9 0.2843
16.925 0.2793
16.95 0.2709
16.975 0.2606
17 0.2481
17.025 0.2375
17.05 0.2329
17.075 0.2412
17.1 0.271
17.125 0.3216
17.15 0.3826
17.175 0.4549
17.2 0.5365
17.225 0.6153
17.25 0.6905
17.275 0.7695
17.3 0.8529
17.325 0.935
17.35 1.0132
17.375 1.0846
17.4 1.146
17.425 1.1984
17.45 1.243
17.475 1.2792
17.5 1.3114
17.525 1.3482
17.55 1.3896
17.575 1.43
17.6 1.4693
17.625 1.5087
17.65 1.5465
17.675 1.5822
17.7 1.615
17.725 1.6455
17.75 1.674
17.775 1.6994
17.8 1.7238
17.825 1.7448
17.85 1.7659
17.875 1.7911
17.9 1.8217
17.925 1.8619
17.95 1.9135
17.975 1.9713
18 2.0276
18.025 2.0803
18.05 2.1329
18.075 2.1855
18.1 2.2373
18.125 2.2858
18.15 2.3291
18.175 2.3679
18.2 2.4036
18.225 2.4384
18.25 2.4762
18.275 2.5189
18.3 2.5584
18.325 2.5878
18.35 2.6089
18.375 2.6225
18.4 2.6309
18.425 2.6391
18.45 2.6515
18.475 2.6677
18.5 2.685
18.525 2.701
18.55 2.7164
18.575 2.7313
18.6 2.7438
18.625 2.7527
18.65 2.7578
18.675 2.7588
18.7 2.7539
18.725 2.7431
18.75 2.7268
18.775 2.7054
18.8 2.6778
18.825 2.6427
18.85 2.6006
18.875 2.5525
18.9 2.4996
18.925 2.4427
18.95 2.3821
18.975 2.3156
19 2.2427
19.025 2.1653
19.05 2.086
19.075 2.0119
19.1 1.9488
19.125 1.9055
19.15 1.8805
19.175 1.8655
19.2 1.8565
19.225 1.8461
19.25 1.8313
19.275 1.8104
19.3 1.782
19.325 1.7455
19.35 1.7032
19.375 1.656
19.4 1.6061
19.425 1.5574
19.45 1.52
19.475 1.4942
19.5 1.4728
19.525 1.4507
19.55 1.4281
19.575 1.4045
19.6 1.3787
19.625 1.3526
19.65 1.3262
19.675 1.2939
19.7 1.2555
19.725 1.2119
19.75 1.1645
19.775 1.1186
19.8 1.08
19.825 1.0585
19.85 1.0541
19.875 1.0569
19.9 1.0621
19.925 1.0651
19.95 1.0638
19.975 1.0605
20 1.0534
20.025 1.0447
20.05 1.0355
20.075 1.0199
20.1 0.9953
20.125 0.9608
20.15 0.919
20.175 0.8719
20.2 0.8204
20.225 0.7651
20.25 0.706
20.275 0.6427
20.3 0.5793
20.325 0.519
20.35 0.4645
20.375 0.4123
20.4 0.3602
20.425 0.3081
20.45 0.267
20.475 0.2511
20.5 0.2703
20.525 0.3131
20.55 0.3627
20.575 0.4072
20.6 0.4423
20.625 0.4674
20.65 0.4851
20.675 0.4978
20.7 0.5054
20.725 0.5067
20.75 0.5031
20.775 0.5004
20.8 0.502
20.825 0.5059
20.85 0.5121
20.875 0.523
20.9 0.537
20.925 0.5502
20.95 0.5611
20.975 0.5675
21 0.5667
21.025 0.5601
21.05 0.5525
21.075 0.5462
21.1 0.5454
21.125 0.5488
21.15 0.5516
21.175 0.556
21.2 0.5614
21.225 0.5678
21.25 0.5751
21.275 0.5819
21.3 0.5879
21.325 0.594
21.35 0.601
21.375 0.6045
21.4 0.6011
21.425 0.5885
21.45 0.566
21.475 0.5337
21.5 0.4977
21.525 0.471
21.55 0.4578
21.575 0.4584
21.6 0.4711
21.625 0.4919
21.65 0.5164
21.675 0.5419
21.7 0.5691
21.725 0.5958
21.75 0.6169
21.775 0.6282
21.8 0.6278
21.825 0.6215
21.85 0.6213
21.875 0.6326
21.9 0.6568
21.925 0.6979
21.95 0.7521
21.975 0.8178
22 0.8924
22.025 0.9701
22.05 1.0459
22.075 1.1173
22.1 1.1877
22.125 1.2627
22.15 1.3383
22.175 1.4099
22.2 1.4749
22.225 1.5344
22.25 1.5874
22.275 1.6342
22.3 1.6749
22.325 1.7095
22.35 1.7396
22.375 1.766
22.4 1.7897
22.425 1.8128
22.45 1.8354
22.475 1.8559
22.5 1.8726
22.525 1.8853
22.55 1.8962
22.575 1.908
22.6 1.9241
22.625 1.9445
22.65 1.9678
22.675 1.998
22.7 2.0358
22.725 2.0775
22.75 2.1191
22.775 2.157
22.8 2.1909
22.825 2.2211
22.85 2.2484
22.875 2.2716
22.9 2.2905
22.925 2.3047
22.95 2.3154
22.975 2.3241
23 2.3314
23.025 2.3369
23.05 2.3405
23.075 2.343
23.1 2.3449
23.125 2.3459
23.15 2.3453
23.175 2.3418
23.2 2.3352
23.225 2.3259
23.25 2.3143
23.275 2.2995
23.3 2.2796
23.325 2.2543
23.35 2.2255
23.375 2.1938
23.4 2.1585
23.425 2.1198
23.45 2.0777
23.475 2.0321
23.5 1.9869
23.525 1.943
23.55 1.8984
23.575 1.8534
23.6 1.8071
23.625 1.7577
23.65 1.7019
23.675 1.6401
23.7 1.5738
23.725 1.505
23.75 1.4336
23.775 1.3638
23.8 1.3002
23.825 1.2441
23.85 1.192
23.875 1.1366
23.9 1.0734
23.925 1.0002
23.95 0.9188
23.975 0.8325
24 0.745
24.025 0.6525
24.05 0.5578
24.075 0.4657
24.1 0.3816
24.125 0.3118
24.15 0.2616
24.175 0.2396
24.2 0.2395
24.225 0.2551
24.25 0.2761
24.275 0.2995
24.3 0.3235
24.325 0.3525
24.35 0.3862
24.375 0.4138
24.4 0.4292
24.425 0.4354
24.45 0.4352
24.475 0.4296
24.5 0.423
24.525 0.4233
24.55 0.4258
24.575 0.426
24.6 0.4297
24.625 0.4382
24.65 0.452
24.675 0.4713
24.7 0.4931
24.725 0.513
24.75 0.5311
24.775 0.5519
24.8 0.5766
24.825 0.6045
24.85 0.6325
24.875 0.6562
24.9 0.6747
24.925 0.6876
24.95 0.6931
24.975 0.7006
25 0.7127
25.025 0.7248
25.05 0.7374
25.075 0.7437
25.1 0.7421
25.125 0.734
25.15 0.7208
25.175 0.7016
25.2 0.6811
25.225 0.6603
25.25 0.6393
25.275 0.6208
25.3 0.6057
25.325 0.5953
25.35 0.5928
25.375 0.5967
25.4 0.6013
25.425 0.6091
25.45 0.6199
25.475 0.6331
25.5 0.649
25.525 0.6636
25.55 0.6781
25.575 0.6954
25.6 0.7146
25.625 0.7347
25.65 0.7522
25.675 0.7662
25.7 0.783
25.725 0.8028
25.75 0.8223
25.775 0.8362
25.8 0.8405
25.825 0.8352
25.85 0.8216
25.875 0.8024
25.9 0.7799
25.925 0.7544
25.95 0.7248
25.975 0.6926
26 0.6641
26.025 0.6404
26.05 0.6203
26.075 0.6062
26.1 0.6
26.125 0.6175
26.15 0.6529
26.175 0.6874
26.2 0.7166
26.225 0.7402
26.25 0.7586
26.275 0.7701
26.3 0.7762
26.325 0.7777
26.35 0.7738
26.375 0.7643
26.4 0.7542
26.425 0.749
26.45 0.7522
26.475 0.7625
26.5 0.774
26.525 0.7828
26.55 0.7912
26.575 0.8042
26.6 0.8212
26.625 0.8413
26.65 0.8613
26.675 0.873
26.7 0.8773
26.725 0.8766
26.75 0.8689
26.775 0.8527
26.8 0.8285
26.825 0.8045
26.85 0.7803
26.875 0.7603
26.9 0.7422
26.925 0.7313
26.95 0.7213
26.975 0.7076
27 0.6889
27.025 0.6703
27.05 0.6676
27.075 0.6841
27.1 0.7146
27.125 0.7482
27.15 0.7796
27.175 0.8092
27.2 0.8424
27.225 0.8762
27.25 0.9063
27.275 0.9292
27.3 0.9462
27.325 0.9573
27.35 0.9656
27.375 0.9716
27.4 0.9731
27.425 0.9687
27.45 0.9575
27.475 0.9422
27.5 0.9235
27.525 0.903
27.55 0.8793
27.575 0.8489
27.6 0.8109
27.625 0.764
27.65 0.7085
27.675 0.6477
27.7 0.5887
27.725 0.5386
27.75 0.4945
27.775 0.4516
27.8 0.4057
27.825 0.3553
27.85 0.299
27.875 0.2379
27.9 0.1798
27.925 0.1255
27.95 0.078
27.975 0.0427
28 0.0164
28.025 -0.0027
28.05 -0.0171
28.075 -0.0326
28.1 -0.0449
28.125 -0.0492
28.15 -0.0395
28.175 -0.0138
28.2 0.0246
28.225 0.0775
28.25 0.1383
28.275 0.1993
28.3 0.2588
28.325 0.3147
28.35 0.364
28.375 0.4031
28.4 0.4318
28.425 0.4505
28.45 0.4644
28.475 0.4779
28.5 0.4971
28.525 0.5278
28.55 0.5711
28.575 0.6215
28.6 0.6721
28.625 0.7233
28.65 0.7727
28.675 0.8215
28.7 0.8738
28.725 0.9313
28.75 0.9894
28.775 1.0444
28.8 1.0987
28.825 1.1538
28.85 1.2079
28.875 1.2604
28.9 1.3114
28.925 1.3581
28.95 1.3989
28.975 1.4339
29 1.4658
29.025 1.4996
29.05 1.5324
29.075 1.5622
29.1 1.5839
29.125 1.5943
29.15 1.5919
29.175 1.5792
29.2 1.5578
29.225 1.5273
29.25 1.4898
29.275 1.4471
29.3 1.4002
29.325 1.3499
29.35 1.297
29.375 1.243
29.4 1.1922
29.425 1.1486
29.45 1.1057
29.475 1.0709
29.5 1.0454
29.525 1.0306
29.55 1.0168
29.575 1.0097
29.6 1.0165
29.625 1.0355
29.65 1.0592
29.675 1.0915
29.7 1.1323
29.725 1.1698
29.75 1.1932
29.775 1.2008
29.8 1.1946
29.825 1.1779
29.85 1.161
29.875 1.1606
29.9 1.1852
29.925 1.2268
29.95 1.2723
29.975 1.3116
30 1.3408
30.025 1.3613
30.05 1.3722
30.075 1.3745
30.1 1.3679
30.125 1.3522
30.15 1.33
30.175 1.3047
30.2 1.2809
30.225 1.271
30.25 1.2688
30.275 1.2699
30.3 1.2787
30.325 1.2975
30.35 1.3297
30.375 1.372
30.4 1.4199
30.425 1.4685
30.45 1.5154
30.475 1.5592
30.5 1.5987
30.525 1.6321
30.55 1.6603
30.575 1.6829
30.6 1.7006
30.625 1.7123
30.65 1.7193
30.675 1.7222
30.7 1.7223
30.725 1.7207
30.75 1.7161
30.775 1.7083
30.8 1.7021
30.825 1.7016
30.85 1.7043
30.875 1.7067
30.9 1.71
30.925 1.7169
30.95 1.728
30.975 1.7418
31 1.7578
31.025 1.7744
31.05 1.7887
31.075 1.7978
31.1 1.8006
31.125 1.7962
31.15 1.7836
31.175 1.7634
31.2 1.7359
31.225 1.7012
31.25 1.6578
31.275 1.6042
31.3 1.5404
31.325 1.4709
31.35 1.3999
31.375 1.3312
31.4 1.2718
31.425 1.2385
31.45 1.24
31.475 1.263
31.5 1.2934
31.525 1.3274
31.55 1.3618
31.575 1.3988
31.6 1.4412
31.625 1.4862
31.65 1.528
31.675 1.5625
31.7 1.5895
31.725 1.609
31.75 1.6206
31.775 1.6235
31.8 1.617
31.825 1.6025
31.85 1.5797
31.875 1.5495
31.9 1.5129
31.925 1.4688
31.95 1.4162
31.975 1.3567
32 1.2938
32.025 1.2278
32.05 1.1592
32.075 1.0862
32.1 1.008
32.125 0.9246
32.15 0.8392
32.175 0.753
32.2 0.6675
32.225 0.589
32.25 0.5258
32.275 0.4783
32.3 0.4428
32.325 0.4135
32.35 0.3887
32.375 0.364
32.4 0.3383
32.425 0.3122
32.45 0.2881
32.475 0.2646
32.5 0.2382
32.525 0.2068
32.55 0.1687
32.575 0.1281
32.6 0.0899
32.625 0.0593
32.65 0.0463
32.675 0.0562
32.7 0.0831
32.725 0.1186
32.75 0.1598
32.775 0.2061
32.8 0.2616
32.825 0.3254
32.85 0.3884
32.875 0.4511
32.9 0.5167
32.925 0.5894
32.95 0.6679
32.975 0.7457
33 0.82
33.025 0.8935
33.05 0.9664
33.075 1.039
33.1 1.1096
33.125 1.176
33.15 1.2391
33.175 1.3023
33.2 1.366
33.225 1.429
33.25 1.4888
33.275 1.544
33.3 1.5951
33.325 1.6415
33.35 1.6831
33.375 1.7202
33.4 1.7528
33.425 1.7799
33.45 1.8013
33.475 1.817
33.5 1.8275
33.525 1.8324
33.55 1.8335
33.575 1.8315
33.6 1.8256
33.625 1.8149
33.65 1.7984
33.675 1.7754
33.7 1.7464
33.725 1.711
33.75 1.6672
33.775 1.6161
33.8 1.5594
33.825 1.496
33.85 1.4258
33.875 1.3486
33.9 1.2661
33.925 1.1801
33.95 1.0905
33.975 0.9981
34 0.9089
34.025 0.8329
34.05 0.7728
34.075 0.73
34.1 0.698
34.125 0.667
34.15 0.6325
34.175 0.5907
34.2 0.5409
34.225 0.4828
34.25 0.4173
34.275 0.3436
34.3 0.2598
34.325 0.166
34.35 0.0636
34.375 -0.0444
34.4 -0.1491
34.425 -0.2344
34.45 -0.2946
34.475 -0.3317
34.5 -0.3579
34.525 -0.3753
34.55 -0.386
34.575 -0.3862
34.6 -0.3778
34.625 -0.3655
34.65 -0.3516
34.675 -0.3412
34.7 -0.3336
34.725 -0.3258
34.75 -0.3186
34.775 -0.315
34.8 -0.3212
34.825 -0.339
34.85 -0.3655
34.875 -0.3986
34.9 -0.4349
34.925 -0.4705
34.95 -0.4988
34.975 -0.5101
35 -0.4961
35.025 -0.4601
35.05 -0.4186
35.075 -0.3811
35.1 -0.3482
35.125 -0.3207
35.15 -0.2995
35.175 -0.2852
35.2 -0.2772
35.225 -0.2722
35.25 -0.2647
35.275 -0.2503
35.3 -0.2268
35.325 -0.1908
35.35 -0.139
35.375 -0.0774
35.4 -0.0145
35.425 0.0456
35.45 0.0989
35.475 0.1436
35.5 0.1765
35.525 0.1968
35.55 0.2044
35.575 0.2029
35.6 0.1929
35.625 0.1826
35.65 0.1786
35.675 0.1798
35.7 0.1783
35.725 0.1717
35.75 0.1566
35.775 0.1364
35.8 0.1161
35.825 0.0982
35.85 0.0802
35.875 0.0593
35.9 0.0333
35.925 0.0044
35.95 -0.0191
35.975 -0.0302
36 -0.0276
36.025 -0.0164
36.05 -0.0049
36.075 0.0027
36.1 0.0093
36.125 0.0173
36.15 0.0241
36.175 0.0305
36.2 0.0347
36.225 0.0377
36.25 0.0492
36.275 0.0777
36.3 0.129
36.325 0.1927
36.35 0.2705
36.375 0.3559
36.4 0.4406
36.425 0.5286
36.45 0.6194
36.475 0.7076
36.5 0.7908
36.525 0.8678
36.55 0.9389
36.575 1.0072
36.6 1.0784
36.625 1.1524
36.65 1.2284
36.675 1.3084
36.7 1.3913
36.725 1.4745
36.75 1.5549
36.775 1.631
36.8 1.7034
36.825 1.7735
36.85 1.8421
36.875 1.9077
36.9 1.9693
36.925 2.0271
36.95 2.0827
36.975 2.1367
37 2.19
37.025 2.2412
37.05 2.2872
37.075 2.3267
37.1 2.3607
37.125 2.39
37.15 2.4183
37.175 2.4504
37.2 2.4856
37.225 2.5232
37.25 2.5619
37.275 2.6022
37.3 2.6454
37.325 2.6884
37.35 2.7292
37.375 2.7665
37.4 2.8016
37.425 2.8341
37.45 2.8611
37.475 2.8819
37.5 2.8966
37.525 2.9051
37.55 2.9078
37.575 2.9048
37.6 2.8963
37.625 2.8832
37.65 2.865
37.675 2.8418
37.7 2.8136
37.725 2.7797
37.75 2.7399
37.775 2.6948
37.8 2.6456
37.825 2.5919
37.85 2.5358
37.875 2.4789
37.9 2.4218
37.925 2.367
37.95 2.3147
37.975 2.2624
38 2.2074
38.025 2.1504
38.05 2.0916
38.075 2.031
38.1 1.9689
38.125 1.9035
38.15 1.8337
38.175 1.7584
38.2 1.6776
38.225 1.5907
38.25 1.4971
38.275 1.3985
38.3 1.2949
38.325 1.1873
38.35 1.0798
38.375 0.9748
38.4 0.875
38.425 0.7796
38.45 0.6886
38.475 0.6014
38.5 0.5212
38.525 0.4579
38.55 0.4282
38.575 0.4331
38.6 0.4638
38.625 0.5065
38.65 0.554
38.675 0.6135
38.7 0.6818
38.725 0.75
38.75 0.8106
38.775 0.86
38.8 0.898
38.825 0.9273
38.85 0.9466
38.875 0.9548
38.9 0.9551
38.925 0.9529
38.95 0.952
38.975 0.957
39 0.971
39.025 0.991
39.05 1.0119
39.075 1.0307
39.1 1.0462
39.125 1.0569
39.15 1.0641
39.175 1.0676
39.2 1.0671
39.225 1.0647
39.25 1.0631
39.275 1.0585
39.3 1.0483
39.325 1.033
39.35 1.012
39.375 0.9855
39.4 0.9557
39.425 0.9249
39.45 0.8921
39.475 0.8553
39.5 0.8115
39.525 0.7587
39.55 0.6978
39.575 0.6295
39.6 0.5536
39.625 0.4716
39.65 0.3911
39.675 0.3152
39.7 0.2415
39.725 0.1639
39.75 0.0826
39.775 -0.0002
39.8 -0.0822
39.825 -0.1551
39.85 -0.2186
39.875 -0.283
39.9 -0.3552
39.925 -0.4332
39.95 -0.5184
39.975 -0.6114
40 -0.711
40.025 -0.8132
40.05 -0.9088
40.075 -0.9821
40.1 -1.0176
40.125 -1.0292
40.15 -1.0389
40.175 -1.0571
40.2 -1.0833
40.225 -1.116
40.25 -1.1523
40.275 -1.1834
40.3 -1.2004
40.325 -1.2023
40.35 -1.1942
40.375 -1.1775
40.4 -1.1537
40.425 -1.1307
40.45 -1.1118
40.475 -1.0948
40.5 -1.0771
40.525 -1.0574
40.55 -1.038
40.575 -1.0191
40.6 -0.9964
40.625 -0.969
40.65 -0.9349
40.675 -0.8972
40.7 -0.8559
40.725 -0.8077
40.75 -0.7473
40.775 -0.6752
40.8 -0.5969
40.825 -0.5157
40.85 -0.4309
40.875 -0.3382
40.9 -0.2377
40.925 -0.1355
40.95 -0.0373
40.975 0.0544
41 0.1415
41.025 0.2229
41.05 0.2987
41.075 0.3681
41.1 0.4314
41.125 0.4907
41.15 0.5486
41.175 0.608
41.2 0.6648
41.225 0.7199
41.25 0.7733
41.275 0.8261
41.3 0.878
41.325 0.9291
41.35 0.9773
41.375 1.0201
41.4 1.0581
41.425 1.0944
41.45 1.1345
41.475 1.1783
41.5 1.2247
41.525 1.2747
41.55 1.3256
41.575 1.376
41.6 1.4248
41.625 1.4705
41.65 1.5116
41.675 1.547
41.7 1.5763
41.725 1.6004
41.75 1.621
41.775 1.6391
41.8 1.654
41.825 1.6649
41.85 1.672
41.875 1.6755
41.9 1.6733
41.925 1.6649
41.95 1.6525
41.975 1.6388
42 1.6261
42.025 1.6148
42.05 1.6058
42.075 1.5984
42.1 1.5909
42.125 1.581
42.15 1.5693
42.175 1.5545
42.2 1.5367
42.225 1.5167
42.25 1.4928
42.275 1.4641
42.3 1.427
42.325 1.3815
42.35 1.3274
42.375 1.266
42.4 1.197
42.425 1.1225
42.45 1.0488
42.475 0.981
42.5 0.9243
42.525 0.8804
42.55 0.8525
42.575 0.8335
42.6 0.8162
42.625 0.7927
42.65 0.7613
42.675 0.7224
42.7 0.675
42.725 0.6218
42.75 0.5699
42.775 0.5252
42.8 0.4933
42.825 0.4774
42.85 0.4746
42.875 0.4817
42.9 0.5023
42.925 0.5378
42.95 0.5795
42.975 0.6177
43 0.6499
43.025 0.6777
43.05 0.7003
43.075 0.7189
43.1 0.7325
43.125 0.7426
43.15 0.7481
43.175 0.7466
43.2 0.7393
43.225 0.727
43.25 0.7107
43.275 0.6991
43.3 0.702
43.325 0.7159
43.35 0.7369
43.375 0.7609
43.4 0.7869
43.425 0.813
43.45 0.8374
43.475 0.8561
43.5 0.8676
43.525 0.873
43.55 0.8727
43.575 0.8655
43.6 0.8541
43.625 0.8428
43.65 0.8309
43.675 0.8141
43.7 0.794
43.725 0.772
43.75 0.7437
43.775 0.7071
43.8 0.6618
43.825 0.6117
43.85 0.5598
43.875 0.5032
43.9 0.4404
43.925 0.3717
43.95 0.2993
43.975 0.2293
44 0.1699
44.025 0.1248
44.05 0.0892
44.075 0.0609
44.1 0.0502
44.125 0.0695
44.15 0.1082
44.175 0.1559
44.2 0.2122
44.225 0.2742
44.25 0.34
44.275 0.4076
44.3 0.4689
44.325 0.5182
44.35 0.5536
44.375 0.5761
44.4 0.5859
44.425 0.5848
44.45 0.5812
44.475 0.5808
44.5 0.5923
44.525 0.6155
44.55 0.6411
44.575 0.6658
44.6 0.6908
44.625 0.7137
44.65 0.7314
44.675 0.743
44.7 0.7515
44.725 0.7578
44.75 0.7618
44.775 0.7644
44.8 0.7645
44.825 0.7614
44.85 0.7523
44.875 0.7372
44.9 0.7183
44.925 0.6984
44.95 0.6789
44.975 0.6595
45 0.6378
45.025 0.6147
45.05 0.5908
45.075 0.5723
45.1 0.5623
45.125 0.5576
45.15 0.5587
45.175 0.5655
45.2 0.5764
45.225 0.5876
45.25 0.5946
45.275 0.5927
45.3 0.5836
45.325 0.5712
45.35 0.56
45.375 0.554
45.4 0.5546
45.425 0.5615
45.45 0.5726
45.475 0.588
45.5 0.6088
45.525 0.6362
45.55 0.6692
45.575 0.709
45.6 0.7566
45.625 0.8125
45.65 0.874
45.675 0.9387
45.7 1.0052
45.725 1.0691
45.75 1.1263
45.775 1.1763
45.8 1.2194
45.825 1.2531
45.85 1.2794
45.875 1.3008
45.9 1.3197
45.925 1.338
45.95 1.3575
45.975 1.379
46 1.3998
46.025 1.4184
46.05 1.4324
46.075 1.444
46.1 1.4535
46.125 1.4588
46.15 1.4606
46.175 1.4627
46.2 1.465
46.225 1.4714
46.25 1.487
46.275 1.5112
46.3 1.5413
46.325 1.5762
46.35 1.6129
46.375 1.6486
46.4 1.682
46.425 1.7111
46.45 1.736
46.475 1.7565
46.5 1.7709
46.525 1.7792
46.55 1.7806
46.575 1.776
46.6 1.7675
46.625 1.7547
46.65 1.7387
46.675 1.7217
46.7 1.703
46.725 1.6827
46.75 1.659
46.775 1.6341
46.8 1.6123
46.825 1.5948
46.85 1.582
46.875 1.577
46.9 1.5844
46.925 1.6104
46.95 1.6478
46.975 1.6895
47 1.7302
47.025 1.7672
47.05 1.8023
47.075 1.8348
47.1 1.8646
47.125 1.8922
47.15 1.9147
47.175 1.9283
47.2 1.9403
47.225 1.966
47.25 2.0171
47.275 2.0801
47.3 2.1397
47.325 2.1906
47.35 2.2328
47.375 2.2697
47.4 2.3019
47.425 2.3289
47.45 2.3527
47.475 2.3698
47.5 2.3794
47.525 2.3814
47.55 2.3752
47.575 2.3611
47.6 2.3387
47.625 2.308
47.65 2.2673
47.675 2.2195
47.7 2.1699
47.725 2.1185
47.75 2.0648
47.775 2.0053
47.8 1.9384
47.825 1.8645
47.85 1.783
47.875 1.6915
47.9 1.5939
47.925 1.4948
47.95 1.4011
47.975 1.3118
48 1.227
48.025 1.1455
48.05 1.0667
48.075 0.9908
48.1 0.9154
48.125 0.8415
48.15 0.7728
48.175 0.7129
48.2 0.6681
48.225 0.6406
48.25 0.6284
48.275 0.6273
48.3 0.6292
48.325 0.6339
48.35 0.6443
48.375 0.6545
48.4 0.663
48.425 0.6697
48.45 0.6747
48.475 0.6834
48.5 0.6948
48.525 0.7069
48.55 0.7177
48.575 0.7255
48.6 0.7277
48.625 0.7208
48.65 0.7086
48.675 0.6955
48.7 0.6887
48.725 0.6859
48.75 0.6831
48.775 0.6738
48.8 0.6576
48.825 0.639
48.85 0.6213
48.875 0.6019
48.9 0.5796
48.925 0.5527
48.95 0.5268
48.975 0.5204
49 0.5365
49.025 0.5647
49.05 0.5977
49.075 0.6253
49.1 0.6423
49.125 0.6514
49.15 0.6552
49.175 0.6544
49.2 0.6501
49.225 0.6427
49.25 0.6337
49.275 0.6255
49.3 0.6191
49.325 0.6136
49.35 0.6045
49.375 0.591
49.4 0.5743
49.425 0.5538
49.45 0.5282
49.475 0.4983
49.5 0.4689
49.525 0.4394
49.55 0.4114
49.575 0.385
49.6 0.3614
49.625 0.3408
49.65 0.3191
49.675 0.2947
49.7 0.2675
49.725 0.2388
49.75 0.207
49.775 0.1747
49.8 0.147
49.825 0.1294
49.85 0.1275
49.875 0.1472
49.9 0.1873
49.925 0.2416
49.95 0.3065
49.975 0.3723
50 0.4306
50.025 0.4804
50.05 0.5231
50.075 0.5584
50.1 0.5889
50.125 0.6194
50.15 0.6518
50.175 0.6898
50.2 0.7338
50.225 0.78
50.25 0.8267
50.275 0.8676
50.3 0.9016
50.325 0.9236
50.35 0.9337
50.375 0.9333
50.4 0.9246
50.425 0.9066
50.45 0.8803
50.475 0.8495
50.5 0.817
50.525 0.7857
50.55 0.7587
50.575 0.7403
50.6 0.7285
50.625 0.724
50.65 0.7262
50.675 0.7335
50.7 0.7378
50.725 0.7437
50.75 0.7526
50.775 0.7627
50.8 0.7711
50.825 0.7764
50.85 0.7784
50.875 0.7776
50.9 0.7735
50.925 0.7658
50.95 0.7534
50.975 0.7354
51 0.7114
51.025 0.6827
51.05 0.6499
51.075 0.6113
51.1 0.5681
51.125 0.5189
51.15 0.4664
51.175 0.414
51.2 0.3622
51.225 0.3121
51.25 0.274
51.275 0.2656
51.3 0.2854
51.325 0.3146
51.35 0.3422
51.375 0.3667
51.4 0.3899
51.425 0.4211
51.45 0.4578
51.475 0.4977
51.5 0.5359
51.525 0.5674
51.55 0.5946
51.575 0.6275
51.6 0.6698
51.625 0.7242
51.65 0.7942
51.675 0.8789
51.7 0.9728
51.725 1.0705
51.75 1.1664
51.775 1.2613
51.8 1.355
51.825 1.4488
51.85 1.5399
51.875 1.6286
51.9 1.7152
51.925 1.7965
51.95 1.8738
51.975 1.9505
52 2.0259
52.025 2.0954
52.05 2.1582
52.075 2.2162
52.1 2.2684
52.125 2.3151
52.15 2.3586
52.175 2.4064
52.2 2.4608
52.225 2.5198
52.25 2.5807
52.275 2.6401
52.3 2.6961
52.325 2.7493
52.35 2.8007
52.375 2.8493
52.4 2.8958
52.425 2.9415
52.45 2.9856
52.475 3.027
52.5 3.064
52.525 3.0976
52.55 3.1274
52.575 3.1528
52.6 3.1749
52.625 3.1931
52.65 3.2077
52.675 3.2188
52.7 3.2282
52.725 3.237
52.75 3.2447
52.775 3.254
52.8 3.2692
52.825 3.2884
52.85 3.309
52.875 3.3263
52.9 3.3378
52.925 3.3427
52.95 3.3402
52.975 3.3297
53 3.3111
53.025 3.2859
53.05 3.2551
53.075 3.2181
53.1 3.1757
53.125 3.1278
53.15 3.0733
53.175 3.0129
53.2 2.9445
53.225 2.8693
53.25 2.7876
53.275 2.6993
53.3 2.606
53.325 2.5057
53.35 2.3961
53.375 2.2799
53.4 2.162
53.425 2.0548
53.45 1.9729
53.475 1.9128
53.5 1.8654
53.525 1.8268
53.55 1.788
53.575 1.7433
53.6 1.6943
53.625 1.6412
53.65 1.5832
53.675 1.52
53.7 1.4518
53.725 1.3779
53.75 1.2969
53.775 1.2081
53.8 1.1118
53.825 1.0106
53.85 0.9148
53.875 0.8501
53.9 0.8132
53.925 0.7883
53.95 0.7673
53.975 0.7478
54 0.7285
54.025 0.7076
54.05 0.6836
54.075 0.6588
54.1 0.6369
54.125 0.6207
54.15 0.6107
54.175 0.6036
54.2 0.5987
54.225 0.5955
54.25 0.5908
54.275 0.5865
54.3 0.5836
54.325 0.5766
54.35 0.5641
54.375 0.5462
54.4 0.5226
54.425 0.4934
54.45 0.4583
54.475 0.4172
54.5 0.3711
54.525 0.3205
54.55 0.2636
54.575 0.2
54.6 0.1307
54.625 0.0559
54.65 -0.0182
54.675 -0.0862
54.7 -0.1473
54.725 -0.2002
54.75 -0.2493
54.775 -0.3002
54.8 -0.3581
54.825 -0.4235
54.85 -0.4985
54.875 -0.5816
54.9 -0.6677
54.925 -0.7555
54.95 -0.8453
54.975 -0.9381
55 -1.0349
55.025 -1.1349
55.05 -1.2364
55.075 -1.3386
55.1 -1.4316
55.125 -1.5004
55.15 -1.5429
55.175 -1.5591
55.2 -1.5565
55.225 -1.5477
55.25 -1.5377
55.275 -1.5228
55.3 -1.4959
55.325 -1.4577
55.35 -1.4144
55.375 -1.373
55.4 -1.3276
55.425 -1.2778
55.45 -1.2248
55.475 -1.1728
55.5 -1.1254
55.525 -1.0802
55.55 -1.0337
55.575 -0.9833
55.6 -0.9287
55.625 -0.8679
55.65 -0.8047
55.675 -0.7427
55.7 -0.6844
55.725 -0.6294
55.75 -0.5713
55.775 -0.51
55.8 -0.4446
55.825 -0.3776
55.85 -0.3119
55.875 -0.2493
55.9 -0.19
55.925 -0.1341
55.95 -0.0829
55.975 -0.0383
56 0.0006
56.025 0.039
56.05 0.0853
56.075 0.1451
56.1 0.2142
56.125 0.281
56.15 0.3412
56.175 0.3933
56.2 0.4372
56.225 0.4733
56.25 0.5015
56.275 0.523
56.3 0.5402
56.325 0.5627
56.35 0.6077
56.375 0.6745
56.4 0.7524
56.425 0.8346
56.45 0.9141
56.475 0.9873
56.5 1.0522
56.525 1.108
56.55 1.1542
56.575 1.1924
56.6 1.2217
56.625 1.2414
56.65 1.2518
56.675 1.2525
56.7 1.2446
56.725 1.231
56.75 1.2159
56.775 1.2021
56.8 1.1903
56.825 1.1874
56.85 1.1993
56.875 1.2145
56.9 1.2238
56.925 1.2239
56.95 1.2149
56.975 1.1978
57 1.1696
57.025 1.1282
57.05 1.0752
57.075 1.0169
57.1 0.9576
57.125 0.8928
57.15 0.821
57.175 0.7432
57.2 0.6658
57.225 0.5917
57.25 0.5172
57.275 0.4382
57.3 0.3528
57.325 0.269
57.35 0.1874
57.375 0.1109
57.4 0.0475
57.425 0.004
57.45 -0.0211
57.475 -0.0299
57.5 -0.0223
57.525 -0.0016
57.55 0.0243
57.575 0.0479
57.6 0.0596
57.625 0.0592
57.65 0.052
57.675 0.0425
57.7 0.0342
57.725 0.0256
57.75 0.0104
57.775 -0.0134
57.8 -0.0461
57.825 -0.0904
57.85 -0.1466
57.875 -0.2115
57.9 -0.2763
57.925 -0.3281
57.95 -0.3628
57.975 -0.3864
58 -0.401
58.025 -0.3977
58.05 -0.3756
58.075 -0.3489
58.1 -0.3292
58.125 -0.318
58.15 -0.3109
58.175 -0.3045
58.2 -0.2973
58.225 -0.2898
58.25 -0.2877
58.275 -0.2936
58.3 -0.3117
58.325 -0.3423
58.35 -0.3869
58.375 -0.439
58.4 -0.4917
58.425 -0.5479
58.45 -0.601
58.475 -0.6532
58.5 -0.704
58.525 -0.7489
58.55 -0.7813
58.575 -0.8055
58.6 -0.8231
58.625 -0.8382
58.65 -0.8576
58.675 -0.8857
58.7 -0.9259
58.725 -0.9799
58.75 -1.0466
58.775 -1.1179
58.8 -1.1838
58.825 -1.2462
58.85 -1.3139
58.875 -1.3923
58.9 -1.4777
58.925 -1.5689
58.95 -1.6596
58.975 -1.7496
59 -1.8367
59.025 -1.9166
59.05 -1.9833
59.075 -2.029
59.1 -2.0435
59.125 -2.0237
59.15 -1.9886
59.175 -1.9621
59.2 -1.953
59.225 -1.9583
59.25 -1.9841
59.275 -2.0402
59.3 -2.1164
59.325 -2.1972
59.35 -2.2638
59.375 -2.3057
59.4 -2.3213
59.425 -2.314
59.45 -2.2922
59.475 -2.2648
59.5 -2.2348
59.525 -2.204
59.55 -2.1725
59.575 -2.1369
59.6 -2.1001
59.625 -2.0661
59.65 -2.0299
59.675 -1.9861
59.7 -1.9326
59.725 -1.8743
59.75 -1.8157
59.775 -1.7595
59.8 -1.7048
59.825 -1.6534
59.85 -1.6076
59.875 -1.5654
59.9 -1.5277
59.925 -1.4972
59.95 -1.4741
59.975 -1.4585
60 -1.4493
60.025 -1.4469
60.05 -1.4481
60.075 -1.4545
60.1 -1.4692
60.125 -1.4891
60.15 -1.5132
60.175 -1.5302
60.2 -1.5345
60.225 -1.5259
60.25 -1.4968
60.275 -1.4582
60.3 -1.4121
60.325 -1.3674
60.35 -1.3286
60.375 -1.2993
60.4 -1.2811
60.425 -1.2633
60.45 -1.244
60.475 -1.2202
60.5 -1.1895
60.525 -1.1615
60.55 -1.1344
60.575 -1.1028
60.6 -1.072
60.625 -1.0413
60.65 -1.0067
60.675 -0.9666
60.7 -0.9135
60.725 -0.8465
60.75 -0.7712
60.775 -0.6927
60.8 -0.6107
60.825 -0.5268
60.85 -0.4448
60.875 -0.3683
60.9 -0.2958
60.925 -0.2202
60.95 -0.1391
60.975 -0.0552
61 0.0324
61.025 0.1227
61.05 0.2143
61.075 0.3121
61.1 0.415
61.125 0.5186
61.15 0.6217
61.175 0.7206
61.2 0.8149
61.225 0.9034
61.25 0.9842
61.275 1.0578
61.3 1.1219
61.325 1.1761
61.35 1.2224
61.375 1.2613
61.4 1.2943
61.425 1.322
61.45 1.3446
61.475 1.3605
61.5 1.368
61.525 1.367
61.55 1.3599
61.575 1.3469
61.6 1.3279
61.625 1.3025
61.65 1.268
61.675 1.2279
61.7 1.1848
61.725 1.1421
61.75 1.104
61.775 1.0653
61.8 1.0253
61.825 0.99
61.85 0.9621
61.875 0.9396
61.9 0.9202
61.925 0.899
61.95 0.8773
61.975 0.8579
62 0.8455
62.025 0.8423
62.05 0.8454
62.075 0.855
62.1 0.8713
62.125 0.8881
62.15 0.9017
62.175 0.9105
62.2 0.9156
62.225 0.9202
62.25 0.9266
62.275 0.9346
62.3 0.9436
62.325 0.9493
62.35 0.9505
62.375 0.9497
62.4 0.9468
62.425 0.9406
62.45 0.9361
62.475 0.9371
62.5 0.9453
62.525 0.9592
62.55 0.9766
62.575 0.994
62.6 1.0068
62.625 1.0164
62.65 1.0216
62.675 1.0207
62.7 1.0213
62.725 1.0256
62.75 1.0352
62.775 1.0486
62.8 1.0655
62.825 1.0869
62.85 1.1099
62.875 1.1294
62.9 1.1437
62.925 1.156
62.95 1.1716
62.975 1.1898
63 1.2072
63.025 1.2223
63.05 1.235
63.075 1.242
63.1 1.239
63.125 1.2303
63.15 1.2197
63.175 1.2083
63.2 1.1984
63.225 1.1886
63.25 1.1745
63.275 1.1603
63.3 1.1489
63.325 1.1395
63.35 1.1295
63.375 1.1163
63.4 1.1004
63.425 1.0808
63.45 1.0595
63.475 1.0414
63.5 1.0287
63.525 1.0186
63.55 1.0116
63.575 1.0066
63.6 1.0035
63.625 1.0062
63.65 1.0142
63.675 1.0257
63.7 1.0445
63.725 1.0723
63.75 1.1063
63.775 1.1441
63.8 1.1844
63.825 1.2229
63.85 1.2543
63.875 1.2767
63.9 1.291
63.925 1.2985
63.95 1.2996
63.975 1.2963
64 1.2838
64.025 1.2626
64.05 1.2439
64.075 1.2342
64.1 1.2327
64.125 1.2389
64.15 1.2636
64.175 1.3099
64.2 1.3716
64.225 1.4463
64.25 1.5258
64.275 1.6065
64.3 1.6832
64.325 1.7507
64.35 1.81
64.375 1.8651
64.4 1.9182
64.425 1.9713
64.45 2.0267
64.475 2.0807
64.5 2.1314
64.525 2.1781
64.55 2.2225
64.575 2.263
64.6 2.2997
64.625 2.3321
64.65 2.3574
64.675 2.3786
64.7 2.3967
64.725 2.4074
64.75 2.4115
64.775 2.411
64.8 2.4066
64.825 2.4013
64.85 2.3952
64.875 2.3884
64.9 2.3806
64.925 2.3733
64.95 2.3679
64.975 2.3633
65 2.3616
65.025 2.3634
65.05 2.3668
65.075 2.3684
65.1 2.3666
65.125 2.3577
65.15 2.3412
65.175 2.3181
65.2 2.2887
65.225 2.2554
65.25 2.2225
65.275 2.1908
65.3 2.1561
65.325 2.1153
65.35 2.069
65.375 2.0176
65.4 1.9594
65.425 1.8929
65.45 1.8161
65.475 1.7294
65.5 1.635
65.525 1.5398
65.55 1.4554
65.575 1.392
65.6 1.3553
65.625 1.3459
65.65 1.3526
65.675 1.3659
65.7 1.385
65.725 1.4119
65.75 1.4454
65.775 1.4779
65.8 1.5091
65.825 1.5368
65.85 1.5665
65.875 1.6055
65.9 1.6531
65.925 1.7053
65.95 1.7566
65.975 1.8071
66 1.8574
66.025 1.9064
66.05 1.9487
66.075 1.9848
66.1 2.018
66.125 2.0542
66.15 2.0954
66.175 2.1378
66.2 2.1802
66.225 2.2228
66.25 2.2662
66.275 2.3064
66.3 2.3414
66.325 2.3695
66.35 2.3917
66.375 2.4079
66.4 2.4196
66.425 2.4263
66.45 2.4289
66.475 2.4265
66.5 2.4179
66.525 2.4021
66.55 2.3794
66.575 2.3499
66.6 2.3142
66.625 2.2754
66.65 2.2335
66.675 2.1921
66.7 2.1545
66.725 2.1321
66.75 2.1365
66.775 2.1635
66.8 2.2005
66.825 2.2342
66.85 2.26
66.875 2.2815
66.9 2.3027
66.925 2.3281
66.95 2.3546
66.975 2.377
67 2.3904
67.025 2.3939
67.05 2.3894
67.075 2.3796
67.1 2.3709
67.125 2.3635
67.15 2.3604
67.175 2.3593
67.2 2.3569
67.225 2.3512
67.25 2.3402
67.275 2.3222
67.3 2.299
67.325 2.2699
67.35 2.2336
67.375 2.1921
67.4 2.1474
67.425 2.1048
67.45 2.067
67.475 2.0294
67.5 1.9912
67.525 1.9561
67.55 1.9232
67.575 1.9
67.6 1.8871
67.625 1.8785
67.65 1.8656
67.675 1.8464
67.7 1.8197
67.725 1.7831
67.75 1.7378
67.775 1.6884
67.8 1.6371
67.825 1.5834
67.85 1.5276
67.875 1.4736
67.9 1.4204
67.925 1.3671
67.95 1.3114
67.975 1.2561
68 1.2052
68.025 1.1646
68.05 1.1349
68.075 1.1139
68.1 1.0976
68.125 1.0762
68.15 1.0468
68.175 1.0104
68.2 0.9717
68.225 0.9377
68.25 0.9124
68.275 0.9009
68.3 0.9098
68.325 0.9306
68.35 0.9557
68.375 0.9808
68.4 1.011
68.425 1.0526
68.45 1.098
68.475 1.1388
68.5 1.1694
68.525 1.1878
68.55 1.1956
68.575 1.1941
68.6 1.1867
68.625 1.1743
68.65 1.155
68.675 1.1303
68.7 1.1045
68.725 1.0821
68.75 1.0679
68.775 1.0604
68.8 1.0554
68.825 1.0636
68.85 1.0981
68.875 1.1467
68.9 1.1945
68.925 1.2334
68.95 1.2647
68.975 1.3048
69 1.3511
69.025 1.3934
69.05 1.428
69.075 1.4539
69.1 1.4793
69.125 1.5153
69.15 1.5688
69.175 1.631
69.2 1.6946
69.225 1.757
69.25 1.8145
69.275 1.8683
69.3 1.9238
69.325 1.9874
69.35 2.0592
69.375 2.1356
69.4 2.2132
69.425 2.2887
69.45 2.36
69.475 2.4289
69.5 2.4989
69.525 2.575
69.55 2.6578
69.575 2.7414
69.6 2.8234
69.625 2.9035
69.65 2.9843
69.675 3.072
69.7 3.1723
69.725 3.275
69.75 3.3719
69.775 3.4617
69.8 3.5457
69.825 3.6249
69.85 3.6989
69.875 3.7711
69.9 3.8481
69.925 3.932
69.95 4.0147
69.975 4.0913
70 4.1617
70.025 4.2265
70.05 4.2852
70.075 4.3375
70.1 4.3832
70.125 4.4233
70.15 4.4587
70.175 4.49
70.2 4.5171
70.225 4.5413
70.25 4.5624
70.275 4.5811
70.3 4.5978
70.325 4.6114
70.35 4.6226
70.375 4.6315
70.4 4.6395
70.425 4.6469
70.45 4.6553
70.475 4.6667
70.5 4.6798
70.525 4.6931
70.55 4.7053
70.575 4.7156
70.6 4.7234
70.625 4.7288
70.65 4.7325
70.675 4.7343
70.7 4.7348
70.725 4.7333
70.75 4.7299
70.775 4.7242
70.8 4.716
70.825 4.7057
70.85 4.6934
70.875 4.6792
70.9 4.6631
70.925 4.6452
70.95 4.6261
70.975 4.6061
71 4.5852
71.025 4.5628
71.05 4.5386
71.075 4.5126
71.1 4.4847
71.125 4.4548
71.15 4.4225
71.175 4.3874
71.2 4.3491
71.225 4.3073
71.25 4.2613
71.275 4.2113
71.3 4.1568
71.325 4.098
71.35 4.0345
71.375 3.9659
71.4 3.8913
71.425 3.8116
71.45 3.7275
71.475 3.6397
71.5 3.5483
71.525 3.4528
71.55 3.3551
71.575 3.262
71.6 3.1804
71.625 3.1177
71.65 3.0759
71.675 3.0489
71.7 3.028
71.725 3.0081
71.75 2.9919
71.775 2.9891
71.8 2.9989
71.825 3.0143
71.85 3.0296
71.875 3.0464
71.9 3.0652
71.925 3.0862
71.95 3.1071
71.975 3.125
72 3.1394
72.025 3.1502
72.05 3.1575
72.075 3.1621
72.1 3.1638
72.125 3.1625
72.15 3.1594
72.175 3.1543
72.2 3.1472
72.225 3.1384
72.25 3.1264
72.275 3.1103
72.3 3.0915
72.325 3.0716
72.35 3.0505
72.375 3.0279
72.4 3.0042
72.425 2.9799
72.45 2.9538
72.475 2.9245
72.5 2.8907
72.525 2.8519
72.55 2.8089
72.575 2.7618
72.6 2.7105
72.625 2.6565
72.65 2.6013
72.675 2.5485
72.7 2.501
72.725 2.4582
72.75 2.4165
72.775 2.3714
72.8 2.3234
72.825 2.27
72.85 2.2116
72.875 2.1481
72.9 2.0804
72.925 2.0093
72.95 1.9385
72.975 1.8723
73 1.8118
73.025 1.7508
73.05 1.6841
73.075 1.6106
73.1 1.5316
73.125 1.4479
73.15 1.3593
73.175 1.2657
73.2 1.1667
73.225 1.0642
73.25 0.9642
73.275 0.8716
73.3 0.786
73.325 0.703
73.35 0.6245
73.375 0.5584
73.4 0.5061
73.425 0.4616
73.45 0.4187
73.475 0.3808
73.5 0.3526
73.525 0.3322
73.55 0.3144
73.575 0.2927
73.6 0.2635
73.625 0.2237
73.65 0.1677
73.675 0.0949
73.7 0.0092
73.725 -0.0855
73.75 -0.1893
73.775 -0.2993
73.8 -0.4149
73.825 -0.5373
73.85 -0.6662
73.875 -0.7919
73.9 -0.9013
73.925 -0.9827
73.95 -1.0286
73.975 -1.051
74 -1.0659
74.025 -1.0869
74.05 -1.113
74.075 -1.1376
74.1 -1.1526
74.125 -1.1617
74.15 -1.1668
74.175 -1.1676
74.2 -1.1551
74.225 -1.1235
74.25 -1.0698
74.275 -1.0032
74.3 -0.9236
74.325 -0.834
74.35 -0.7348
74.375 -0.6311
74.4 -0.5278
74.425 -0.4297
74.45 -0.3356
74.475 -0.2468
74.5 -0.1611
74.525 -0.0778
74.55 -0.0001
74.575 0.0778
74.6 0.1542
74.625 0.2238
74.65 0.2882
74.675 0.3477
74.7 0.402
74.725 0.4607
74.75 0.5287
74.775 0.6062
74.8 0.6919
74.825 0.7815
74.85 0.8707
74.875 0.9582
74.9 1.0399
74.925 1.1156
74.95 1.185
74.975 1.247
75 1.3089
75.025 1.374
75.05 1.4354
75.075 1.489
75.1 1.5334
75.125 1.5697
75.15 1.5984
75.175 1.6211
75.2 1.6384
75.225 1.6495
75.25 1.6534
75.275 1.6502
75.3 1.6391
75.325 1.62
75.35 1.5924
75.375 1.5593
75.4 1.5222
75.425 1.4831
75.45 1.4389
75.475 1.3887
75.5 1.3311
75.525 1.2675
75.55 1.2015
75.575 1.1383
75.6 1.0848
75.625 1.0478
75.65 1.0212
75.675 1.0005
75.7 0.9892
75.725 0.9986
75.75 1.0315
75.775 1.0756
75.8 1.1202
75.825 1.1599
75.85 1.1954
75.875 1.2266
75.9 1.2528
75.925 1.2721
75.95 1.2825
75.975 1.2834
76 1.2758
76.025 1.2588
76.05 1.2328
76.075 1.2003
76.1 1.167
76.125 1.1426
76.15 1.1404
76.175 1.1756
76.2 1.2274
76.225 1.2786
76.25 1.3221
76.275 1.3557
76.3 1.3773
76.325 1.3886
76.35 1.39
76.375 1.3819
76.4 1.3645
76.425 1.3376
76.45 1.3029
76.475 1.2632
76.5 1.2272
76.525 1.2022
76.55 1.1849
76.575 1.1694
76.6 1.1503
76.625 1.1221
76.65 1.0859
76.675 1.0434
76.7 0.9991
76.725 0.955
76.75 0.9107
76.775 0.87
76.8 0.8304
76.825 0.7877
76.85 0.7361
76.875 0.6767
76.9 0.6159
76.925 0.558
76.95 0.5084
76.975 0.4699
77 0.4372
77.025 0.4035
77.05 0.37
77.075 0.3401
77.1 0.3147
77.125 0.2922
77.15 0.268
77.175 0.2365
77.2 0.194
77.225 0.1436
77.25 0.0902
77.275 0.0379
77.3 -0.0114
77.325 -0.0528
77.35 -0.093
77.375 -0.1325
77.4 -0.1686
77.425 -0.1992
77.45 -0.2243
77.475 -0.2455
77.5 -0.2672
77.525 -0.2881
77.55 -0.3046
77.575 -0.3048
77.6 -0.2904
77.625 -0.2673
77.65 -0.2399
77.675 -0.1995
77.7 -0.146
77.725 -0.0835
77.75 -0.0166
77.775 0.0473
77.8 0.1056
77.825 0.1573
77.85 0.2004
77.875 0.2332
77.9 0.2567
77.925 0.274
77.95 0.2853
77.975 0.2941
78 0.3033
78.025 0.3104
78.05 0.313
78.075 0.3143
78.1 0.3181
78.125 0.3227
78.15 0.3238
78.175 0.3189
78.2 0.308
78.225 0.2912
78.25 0.2741
78.275 0.263
78.3 0.259
78.325 0.2591
78.35 0.2584
78.375 0.2566
78.4 0.2574
78.425 0.2648
78.45 0.2844
78.475 0.324
78.5 0.378
78.525 0.4412
78.55 0.5069
78.575 0.57
78.6 0.6305
78.625 0.6954
78.65 0.7689
78.675 0.8499
78.7 0.9404
78.725 1.0428
78.75 1.1437
78.775 1.2377
78.8 1.3239
78.825 1.4028
78.85 1.4754
78.875 1.5401
78.9 1.5974
78.925 1.6496
78.95 1.6969
78.975 1.7401
79 1.781
79.025 1.8182
79.05 1.8486
79.075 1.8709
79.1 1.8875
79.125 1.9028
79.15 1.9157
79.175 1.9242
79.2 1.9279
79.225 1.9266
79.25 1.9199
79.275 1.9094
79.3 1.8993
79.325 1.8935
79.35 1.8938
79.375 1.9023
79.4 1.9182
79.425 1.9365
79.45 1.9542
79.475 1.9688
79.5 1.9795
79.525 1.9853
79.55 1.9876
79.575 1.9869
79.6 1.9833
79.625 1.9831
79.65 1.9911
79.675 2.0014
79.7 2.0091
79.725 2.012
79.75 2.0107
79.775 2.0058
79.8 1.9975
79.825 1.9856
79.85 1.9747
79.875 1.9739
79.9 1.9809
79.925 1.9937
79.95 2.01
79.975 2.0242
80 2.0335
80.025 2.0394
80.05 2.0401
80.075 2.0348
80.1 2.0214
80.125 1.9997
80.15 1.9732
80.175 1.9472
80.2 1.9276
80.225 1.9199
80.25 1.9203
80.275 1.9229
80.3 1.9232
80.325 1.9187
80.35 1.9067
80.375 1.8894
80.4 1.8718
80.425 1.8541
80.45 1.832
80.475 1.8034
80.5 1.7687
80.525 1.7358
80.55 1.7129
80.575 1.7006
80.6 1.6979
80.625 1.7017
80.65 1.711
80.675 1.7299
80.7 1.7655
80.725 1.8132
80.75 1.8625
80.775 1.905
80.8 1.94
80.825 1.9664
80.85 1.9838
80.875 1.9925
80.9 1.9932
80.925 1.9879
80.95 1.9791
80.975 1.971
81 1.9653
81.025 1.967
81.05 1.9856
81.075 2.0178
81.1 2.0526
81.125 2.0836
81.15 2.1082
81.175 2.1272
81.2 2.146
81.225 2.1667
81.25 2.1861
81.275 2.2053
81.3 2.2292
81.325 2.2637
81.35 2.3098
81.375 2.3634
81.4 2.4205
81.425 2.4854
81.45 2.5551
81.475 2.6236
81.5 2.6881
81.525 2.7488
81.55 2.81
81.575 2.8716
81.6 2.9303
81.625 2.9833
81.65 3.0293
81.675 3.0677
81.7 3.0995
81.725 3.1266
81.75 3.1497
81.775 3.1698
81.8 3.1872
81.825 3.2008
81.85 3.2109
81.875 3.2182
81.9 3.2224
81.925 3.2234
81.95 3.2216
81.975 3.2178
82 3.2119
82.025 3.2027
82.05 3.1901
82.075 3.1743
82.1 3.1554
82.125 3.1364
82.15 3.1202
82.175 3.1082
82.2 3.0979
82.225 3.0864
82.25 3.072
82.275 3.0553
82.3 3.0362
82.325 3.0134
82.35 2.9865
82.375 2.9564
82.4 2.9235
82.425 2.8879
82.45 2.8491
82.475 2.8068
82.5 2.7609
82.525 2.7118
82.55 2.6587
82.575 2.601
82.6 2.5377
82.625 2.4677
82.65 2.391
82.675 2.3074
82.7 2.2166
82.725 2.1194
82.75 2.022
82.775 1.933
82.8 1.8673
82.825 1.8244
82.85 1.794
82.875 1.7697
82.9 1.746
82.925 1.7214
82.95 1.6992
82.975 1.6823
83 1.6695
83.025 1.6557
83.05 1.6378
83.075 1.6149
83.1 1.5861
83.125 1.5498
83.15 1.5054
83.175 1.4553
83.2 1.4038
83.225 1.3577
83.25 1.319
83.275 1.2838
83.3 1.2488
83.325 1.2127
83.35 1.1746
83.375 1.1322
83.4 1.086
83.425 1.0405
83.45 1.0073
83.475 0.9951
83.5 0.9969
83.525 0.9971
83.55 0.9914
83.575 0.9792
83.6 0.9587
83.625 0.9282
83.65 0.8866
83.675 0.8352
83.7 0.7753
83.725 0.7082
83.75 0.6353
83.775 0.5579
83.8 0.4755
83.825 0.3864
83.85 0.2896
83.875 0.1853
83.9 0.0751
83.925 -0.0399
83.95 -0.1592
83.975 -0.2817
84 -0.4018
84.025 -0.5127
84.05 -0.6124
84.075 -0.6932
84.1 -0.752
84.125 -0.8028
84.15 -0.8521
84.175 -0.901
84.2 -0.9411
84.225 -0.9559
84.25 -0.9507
84.275 -0.9455
84.3 -0.9516
84.325 -0.9634
84.35 -0.9714
84.375 -0.9643
84.4 -0.9315
84.425 -0.8811
84.45 -0.828
84.475 -0.7752
84.5 -0.7158
84.525 -0.6459
84.55 -0.5702
84.575 -0.4946
84.6 -0.4174
84.625 -0.3343
84.65 -0.2473
84.675 -0.1594
84.7 -0.0722
84.725 0.0119
84.75 0.0928
84.775 0.1707
84.8 0.2462
84.825 0.3186
84.85 0.3867
84.875 0.4504
84.9 0.5094
84.925 0.5635
84.95 0.613
84.975 0.6583
85 0.6995
85.025 0.7357
85.05 0.7667
85.075 0.7936
85.1 0.8158
85.125 0.833
85.15 0.8449
85.175 0.8515
85.2 0.8522
85.225 0.8457
85.25 0.8325
85.275 0.8135
85.3 0.7894
85.325 0.7617
85.35 0.7346
85.375 0.7096
85.4 0.6846
85.425 0.6585
85.45 0.6307
85.475 0.5988
85.5 0.5634
85.525 0.5256
85.55 0.4823
85.575 0.4346
85.6 0.3833
85.625 0.329
85.65 0.2718
85.675 0.2133
85.7 0.1547
85.725 0.0979
85.75 0.0445
85.775 -0.0052
85.8 -0.0511
85.825 -0.0976
85.85 -0.1436
85.875 -0.1839
85.9 -0.2178
85.925 -0.2473
85.95 -0.2791
85.975 -0.3135
86 -0.351
86.025 -0.3913
86.05 -0.4349
86.075 -0.4817
86.1 -0.5314
86.125 -0.5843
86.15 -0.6406
86.175 -0.6991
86.2 -0.7592
86.225 -0.8182
86.25 -0.8709
86.275 -0.9159
86.3 -0.9579
86.325 -0.9969
86.35 -1.0353
86.375 -1.0666
86.4 -1.095
86.425 -1.1205
86.45 -1.1454
86.475 -1.1677
86.5 -1.1777
86.525 -1.1804
86.55 -1.187
86.575 -1.1973
86.6 -1.2108
86.625 -1.2293
86.65 -1.2499
86.675 -1.2696
86.7 -1.2888
86.725 -1.3068
86.75 -1.3235
86.775 -1.3386
86.8 -1.3537
86.825 -1.3624
86.85 -1.3608
86.875 -1.3456
86.9 -1.3176
86.925 -1.2826
86.95 -1.2453
86.975 -1.2072
87 -1.1675
87.025 -1.1261
87.05 -1.0854
87.075 -1.045
87.1 -0.9994
87.125 -0.9478
87.15 -0.892
87.175 -0.8387
87.2 -0.791
87.225 -0.7464
87.25 -0.7026
87.275 -0.6571
87.3 -0.6107
87.325 -0.5669
87.35 -0.5242
87.375 -0.4766
87.4 -0.4229
87.425 -0.3661
87.45 -0.299
87.475 -0.2234
87.5 -0.143
87.525 -0.0646
87.55 0.0056
87.575 0.065
87.6 0.1137
87.625 0.1509
87.65 0.176
87.675 0.1888
87.7 0.191
87.725 0.1822
87.75 0.1634
87.775 0.134
87.8 0.0944
87.825 0.0481
87.85 -0.0045
87.875 -0.0594
87.9 -0.1122
87.925 -0.1645
87.95 -0.2173
87.975 -0.2702
88 -0.32
88.025 -0.3643
88.05 -0.4024
88.075 -0.4361
88.1 -0.4663
88.125 -0.4965
88.15 -0.5269
88.175 -0.5584
88.2 -0.585
88.225 -0.6093
88.25 -0.6353
88.275 -0.6584
88.3 -0.6783
88.325 -0.6974
88.35 -0.7132
88.375 -0.7262
88.4 -0.7355
88.425 -0.7418
88.45 -0.7464
88.475 -0.752
88.5 -0.7631
88.525 -0.7823
88.55 -0.805
88.575 -0.8325
88.6 -0.8661
88.625 -0.9053
88.65 -0.9455
88.675 -0.9833
88.7 -1.0126
88.725 -1.034
88.75 -1.0531
88.775 -1.0712
88.8 -1.091
88.825 -1.1156
88.85 -1.1462
88.875 -1.1842
88.9 -1.2305
88.925 -1.2796
88.95 -1.3264
88.975 -1.3765
89 -1.4298
89.025 -1.4862
89.05 -1.547
89.075 -1.6116
89.1 -1.6789
89.125 -1.7469
89.15 -1.8156
89.175 -1.8822
89.2 -1.9434
89.225 -2.0009
89.25 -2.0572
89.275 -2.1137
89.3 -2.171
89.325 -2.2255
89.35 -2.2734
89.375 -2.3117
89.4 -2.3381
89.425 -2.3516
89.45 -2.355
89.475 -2.3422
89.5 -2.3159
89.525 -2.285
89.55 -2.2546
89.575 -2.2275
89.6 -2.2047
89.625 -2.1869
89.65 -2.1722
89.675 -2.1542
89.7 -2.133
89.725 -2.1129
89.75 -2.0954
89.775 -2.0828
89.8 -2.0767
89.825 -2.0782
89.85 -2.0875
89.875 -2.0968
89.9 -2.0892
89.925 -2.056
89.95 -2.0122
89.975 -1.9647
90 -1.9169
90.025 -1.866
90.05 -1.8122
90.075 -1.7578
90.1 -1.7028
90.125 -1.6475
90.15 -1.5916
90.175 -1.5368
90.2 -1.4855
90.225 -1.4387
90.25 -1.3983
90.275 -1.3637
90.3 -1.3326
90.325 -1.3032
90.35 -1.2783
90.375 -1.2605
90.4 -1.2459
90.425 -1.2326
90.45 -1.222
90.475 -1.2153
90.5 -1.2154
90.525 -1.2206
90.55 -1.2279
90.575 -1.235
90.6 -1.2392
90.625 -1.2428
90.65 -1.251
90.675 -1.269
90.7 -1.2955
90.725 -1.3299
90.75 -1.3711
90.775 -1.4204
90.8 -1.4789
90.825 -1.5438
90.85 -1.6124
90.875 -1.6793
90.9 -1.7418
90.925 -1.7951
90.95 -1.8351
90.975 -1.8648
91 -1.8878
91.025 -1.9049
91.05 -1.9171
91.075 -1.9208
91.1 -1.917
91.125 -1.9063
91.15 -1.8847
91.175 -1.8521
91.2 -1.8043
91.225 -1.7417
91.25 -1.6732
91.275 -1.6093
91.3 -1.5557
91.325 -1.5119
91.35 -1.4748
91.375 -1.4452
91.4 -1.4257
91.425 -1.4116
91.45 -1.4037
91.475 -1.3983
91.5 -1.3893
91.525 -1.3729
91.55 -1.3514
91.575 -1.3281
91.6 -1.3061
91.625 -1.2896
91.65 -1.2758
91.675 -1.2641
91.7 -1.2569
91.725 -1.2505
91.75 -1.2441
91.775 -1.2421
91.8 -1.2494
91.825 -1.2719
91.85 -1.3079
91.875 -1.3511
91.9 -1.3975
91.925 -1.4448
91.95 -1.4841
91.975 -1.5083
92 -1.5269
92.025 -1.5446
92.05 -1.5614
92.075 -1.5809
92.1 -1.6061
92.125 -1.6358
92.15 -1.6636
92.175 -1.6828
92.2 -1.6961
92.225 -1.7056
92.25 -1.7151
92.275 -1.7271
92.3 -1.7386
92.325 -1.7427
92.35 -1.7404
92.375 -1.7373
92.4 -1.7385
92.425 -1.7453
92.45 -1.7563
92.475 -1.7698
92.5 -1.7808
92.525 -1.7814
92.55 -1.7701
92.575 -1.7561
92.6 -1.7445
92.625 -1.7326
92.65 -1.7178
92.675 -1.6943
92.7 -1.6511
92.725 -1.5832
92.75 -1.5034
92.775 -1.4233
92.8 -1.3442
92.825 -1.2703
92.85 -1.2054
92.875 -1.1509
92.9 -1.1082
92.925 -1.0776
92.95 -1.0643
92.975 -1.074
93 -1.1103
93.025 -1.1648
93.05 -1.23
93.075 -1.2987
93.1 -1.3638
93.125 -1.4267
93.15 -1.4857
93.175 -1.5367
93.2 -1.5805
93.225 -1.6161
93.25 -1.642
93.275 -1.6626
93.3 -1.6826
93.325 -1.7042
93.35 -1.7298
93.375 -1.7571
93.4 -1.7885
93.425 -1.8251
93.45 -1.8576
93.475 -1.8807
93.5 -1.8869
93.525 -1.8766
93.55 -1.8634
93.575 -1.8489
93.6 -1.8412
93.625 -1.8399
93.65 -1.837
93.675 -1.8264
93.7 -1.8062
93.725 -1.7806
93.75 -1.7475
93.775 -1.7146
93.8 -1.6837
93.825 -1.661
93.85 -1.6464
93.875 -1.6388
93.9 -1.6388
93.925 -1.6439
93.95 -1.6536
93.975 -1.6674
94 -1.6858
94.025 -1.7063
94.05 -1.7286
94.075 -1.7515
94.1 -1.7741
94.125 -1.7955
94.15 -1.8171
94.175 -1.8354
94.2 -1.8516
94.225 -1.8662
94.25 -1.8814
94.275 -1.8971
94.3 -1.9123
94.325 -1.927
94.35 -1.9398
94.375 -1.9443
94.4 -1.9345
94.425 -1.9077
94.45 -1.8624
94.475 -1.802
94.5 -1.7349
94.525 -1.6656
94.55 -1.5951
94.575 -1.5254
94.6 -1.4555
94.625 -1.3859
94.65 -1.3206
94.675 -1.2616
94.7 -1.2085
94.725 -1.1607
94.75 -1.1172
94.775 -1.0754
94.8 -1.0365
94.825 -1.0015
94.85 -0.9749
94.875 -0.9566
94.9 -0.945
94.925 -0.9389
94.95 -0.9356
94.975 -0.934
95 -0.9321
95.025 -0.9299
95.05 -0.9269
95.075 -0.9216
95.1 -0.917
95.125 -0.9086
95.15 -0.8835
95.175 -0.8428
95.2 -0.8001
95.225 -0.7624
95.25 -0.7327
95.275 -0.7108
95.3 -0.6956
95.325 -0.6851
95.35 -0.681
95.375 -0.6834
95.4 -0.6921
95.425 -0.7066
95.45 -0.7212
95.475 -0.7348
95.5 -0.7476
95.525 -0.7612
95.55 -0.7766
95.575 -0.7941
95.6 -0.8175
95.625 -0.8511
95.65 -0.8932
95.675 -0.9402
95.7 -0.9866
95.725 -1.0255
95.75 -1.0584
95.775 -1.0909
95.8 -1.1207
95.825 -1.1492
95.85 -1.1753
95.875 -1.1912
95.9 -1.1931
95.925 -1.1879
95.95 -1.173
95.975 -1.1503
96 -1.1261
96.025 -1.1094
96.05 -1.0989
96.075 -1.0914
96.1 -1.0884
96.125 -1.0906
96.15 -1.0968
96.175 -1.1147
96.2 -1.1477
96.225 -1.1934
96.25 -1.2481
96.275 -1.305
96.3 -1.3582
96.325 -1.4033
96.35 -1.4447
96.375 -1.4782
96.4 -1.5017
96.425 -1.5216
96.45 -1.5421
96.475 -1.5556
96.5 -1.5535
96.525 -1.5393
96.55 -1.5187
96.575 -1.4938
96.6 -1.4668
96.625 -1.4403
96.65 -1.4144
96.675 -1.389
96.7 -1.3683
96.725 -1.3514
96.75 -1.3376
96.775 -1.329
96.8 -1.3278
96.825 -1.3304
96.85 -1.328
96.875 -1.3169
96.9 -1.296
96.925 -1.2659
96.95 -1.2341
96.975 -1.2057
97 -1.1792
97.025 -1.1505
97.05 -1.1204
97.075 -1.0901
97.1 -1.0618
97.125 -1.0376
97.15 -1.0195
97.175 -1.0105
97.2 -1.0174
97.225 -1.0373
97.25 -1.0626
97.275 -1.0928
97.3 -1.1293
97.325 -1.173
97.35 -1.223
97.375 -1.2777
97.4 -1.3359
97.425 -1.3974
97.45 -1.4643
97.475 -1.5381
97.5 -1.6181
97.525 -1.7063
97.55 -1.8016
97.575 -1.9027
97.6 -2.0036
97.625 -2.1005
97.65 -2.1881
97.675 -2.2614
97.7 -2.3195
97.725 -2.3659
97.75 -2.4035
97.775 -2.4327
97.8 -2.4501
97.825 -2.4595
97.85 -2.4688
97.875 -2.4804
97.9 -2.4964
97.925 -2.5098
97.95 -2.4948
97.975 -2.4463
98 -2.3809
98.025 -2.309
98.05 -2.2345
98.075 -2.1598
98.1 -2.0848
98.125 -2.0086
98.15 -1.9355
98.175 -1.8661
98.2 -1.8021
98.225 -1.7456
98.25 -1.6972
98.275 -1.6568
98.3 -1.6225
98.325 -1.5904
98.35 -1.5588
98.375 -1.5327
98.4 -1.5138
98.425 -1.5031
98.45 -1.502
98.475 -1.5049
98.5 -1.5123
98.525 -1.5266
98.55 -1.5466
98.575 -1.5724
98.6 -1.6001
98.625 -1.6236
98.65 -1.636
98.675 -1.6386
98.7 -1.6296
98.725 -1.6066
98.75 -1.5766
98.775 -1.5422
98.8 -1.4977
98.825 -1.441
98.85 -1.3779
98.875 -1.3203
98.9 -1.2714
98.925 -1.2298
98.95 -1.1916
98.975 -1.1605
99 -1.1399
99.025 -1.1288
99.05 -1.1288
99.075 -1.1404
99.1 -1.1602
99.125 -1.182
99.15 -1.1996
99.175 -1.2122
99.2 -1.2234
99.225 -1.2355
99.25 -1.2514
99.275 -1.2732
99.3 -1.3012
99.325 -1.3339
99.35 -1.3716
99.375 -1.4139
99.4 -1.461
99.425 -1.5132
99.45 -1.5672
99.475 -1.6106
99.5 -1.6347
99.525 -1.6393
99.55 -1.634
99.575 -1.6262
99.6 -1.6179
99.625 -1.609
99.65 -1.5992
99.675 -1.5931
99.7 -1.5901
99.725 -1.5916
99.75 -1.5905
99.775 -1.5851
99.8 -1.5737
99.825 -1.5567
99.85 -1.5368
99.875 -1.5112
99.9 -1.4854
99.925 -1.4649
99.95 -1.4525
99.975 -1.4451
100 -1.4446
