# Supplementary material for: Uptake of N2O5 by aqueous aerosol unveiled using chemically accurate many-body potentials
Source: Nat Commun. 2022 Mar 10;13:1266. doi: 10.1038/s41467-022-28697-8 (PMC8913772; doi:10.1038/s41467-022-28697-8)
Supplement: Supplementary file 3 — Source Data [file 41467_2022_28697_MOESM3_ESM.zip › n2o5-uptake-data/Fig2/scattering/rep01run21/relcom_gds.dat]

0.025 12.0107
0.05 11.9639
0.075 11.917
0.1 11.8701
0.125 11.8233
0.15 11.7764
0.175 11.7295
0.2 11.6826
0.225 11.6357
0.25 11.5888
0.275 11.5419
0.3 11.4949
0.325 11.448
0.35 11.401
0.375 11.354
0.4 11.307
0.425 11.2599
0.45 11.2129
0.475 11.1658
0.5 11.1186
0.525 11.0715
0.55 11.0242
0.575 10.977
0.6 10.9298
0.625 10.8825
0.65 10.8353
0.675 10.788
0.7 10.7407
0.725 10.6933
0.75 10.646
0.775 10.5987
0.8 10.5513
0.825 10.504
0.85 10.4566
0.875 10.4092
0.9 10.3618
0.925 10.3144
0.95 10.2669
0.975 10.2194
1 10.1719
1.025 10.1243
1.05 10.0767
1.075 10.029
1.1 9.9813
1.125 9.9335
1.15 9.8857
1.175 9.8379
1.2 9.7901
1.225 9.7422
1.25 9.6942
1.275 9.6462
1.3 9.5981
1.325 9.55
1.35 9.5019
1.375 9.4538
1.4 9.4056
1.425 9.3574
1.45 9.3092
1.475 9.261
1.5 9.2127
1.525 9.1644
1.55 9.116
1.575 9.0676
1.6 9.0191
1.625 8.9706
1.65 8.922
1.675 8.8734
1.7 8.8248
1.725 8.7761
1.75 8.7274
1.775 8.6786
1.8 8.6297
1.825 8.5809
1.85 8.532
1.875 8.483
1.9 8.4341
1.925 8.3851
1.95 8.336
1.975 8.287
2 8.2378
2.025 8.1887
2.05 8.1394
2.075 8.0901
2.1 8.0408
2.125 7.9914
2.15 7.9419
2.175 7.8924
2.2 7.8426
2.225 7.7928
2.25 7.7429
2.275 7.6928
2.3 7.6425
2.325 7.5921
2.35 7.5415
2.375 7.4906
2.4 7.4394
2.425 7.3882
2.45 7.3367
2.475 7.2849
2.5 7.2329
2.525 7.1807
2.55 7.1282
2.575 7.0756
2.6 7.0226
2.625 6.9695
2.65 6.9161
2.675 6.8624
2.7 6.8086
2.725 6.7545
2.75 6.7002
2.775 6.6455
2.8 6.5904
2.825 6.5347
2.85 6.4785
2.875 6.4216
2.9 6.3637
2.925 6.3048
2.95 6.2448
2.975 6.1835
3 6.1218
3.025 6.0613
3.05 6.004
3.075 5.9532
3.1 5.9126
3.125 5.8805
3.15 5.8573
3.175 5.8406
3.2 5.8281
3.225 5.8165
3.25 5.8045
3.275 5.7919
3.3 5.7777
3.325 5.7616
3.35 5.744
3.375 5.7254
3.4 5.7058
3.425 5.6844
3.45 5.661
3.475 5.636
3.5 5.6104
3.525 5.5836
3.55 5.5551
3.575 5.5259
3.6 5.4967
3.625 5.468
3.65 5.4386
3.675 5.4082
3.7 5.3762
3.725 5.3422
3.75 5.3064
3.775 5.2691
3.8 5.2299
3.825 5.1886
3.85 5.1448
3.875 5.0982
3.9 5.0493
3.925 4.9993
3.95 4.9478
3.975 4.8936
4 4.8368
4.025 4.7769
4.05 4.7143
4.075 4.65
4.1 4.5849
4.125 4.5202
4.15 4.4586
4.175 4.4009
4.2 4.3433
4.225 4.2849
4.25 4.225
4.275 4.1629
4.3 4.0987
4.325 4.0331
4.35 3.969
4.375 3.9086
4.4 3.8537
4.425 3.8039
4.45 3.7569
4.475 3.709
4.5 3.6639
4.525 3.6196
4.55 3.5743
4.575 3.5297
4.6 3.4841
4.625 3.4408
4.65 3.3985
4.675 3.3567
4.7 3.3155
4.725 3.2749
4.75 3.2401
4.775 3.2188
4.8 3.2083
4.825 3.2023
4.85 3.1969
4.875 3.1906
4.9 3.1799
4.925 3.1639
4.95 3.1422
4.975 3.1127
5 3.0764
5.025 3.0346
5.05 2.9879
5.075 2.938
5.1 2.8909
5.125 2.8516
5.15 2.8212
5.175 2.8
5.2 2.7887
5.225 2.7853
5.25 2.7821
5.275 2.7792
5.3 2.7723
5.325 2.7599
5.35 2.7438
5.375 2.7284
5.4 2.7102
5.425 2.6895
5.45 2.6713
5.475 2.6601
5.5 2.6537
5.525 2.6455
5.55 2.6351
5.575 2.6171
5.6 2.5947
5.625 2.5811
5.65 2.5771
5.675 2.5807
5.7 2.6045
5.725 2.6476
5.75 2.6911
5.775 2.7294
5.8 2.761
5.825 2.7845
5.85 2.8019
5.875 2.8143
5.9 2.8171
5.925 2.8093
5.95 2.793
5.975 2.7729
6 2.751
6.025 2.7242
6.05 2.6912
6.075 2.6514
6.1 2.604
6.125 2.5501
6.15 2.4914
6.175 2.4291
6.2 2.3683
6.225 2.3139
6.25 2.2619
6.275 2.208
6.3 2.1502
6.325 2.0869
6.35 2.0183
6.375 1.9502
6.4 1.8907
6.425 1.8463
6.45 1.8159
6.475 1.7966
6.5 1.7819
6.525 1.7674
6.55 1.7512
6.575 1.7331
6.6 1.7136
6.625 1.6956
6.65 1.6802
6.675 1.6651
6.7 1.6477
6.725 1.6259
6.75 1.5955
6.775 1.5559
6.8 1.5135
6.825 1.4728
6.85 1.4321
6.875 1.3894
6.9 1.344
6.925 1.2959
6.95 1.2519
6.975 1.2147
7 1.1885
7.025 1.1778
7.05 1.1818
7.075 1.1961
7.1 1.219
7.125 1.2457
7.15 1.2716
7.175 1.2911
7.2 1.3057
7.225 1.3174
7.25 1.3302
7.275 1.3499
7.3 1.3768
7.325 1.4066
7.35 1.4382
7.375 1.471
7.4 1.5043
7.425 1.5413
7.45 1.5795
7.475 1.6173
7.5 1.653
7.525 1.6829
7.55 1.7037
7.575 1.7146
7.6 1.7168
7.625 1.7138
7.65 1.7158
7.675 1.7322
7.7 1.7566
7.725 1.7784
7.75 1.7937
7.775 1.8009
7.8 1.7969
7.825 1.781
7.85 1.7546
7.875 1.7195
7.9 1.677
7.925 1.6331
7.95 1.5908
7.975 1.5483
8 1.5051
8.025 1.4655
8.05 1.4342
8.075 1.4108
8.1 1.3952
8.125 1.3906
8.15 1.4022
8.175 1.4235
8.2 1.4454
8.225 1.4649
8.25 1.4829
8.275 1.5033
8.3 1.5321
8.325 1.57
8.35 1.6096
8.375 1.6454
8.4 1.6752
8.425 1.6974
8.45 1.7125
8.475 1.7241
8.5 1.7401
8.525 1.7596
8.55 1.783
8.575 1.8108
8.6 1.8369
8.625 1.8631
8.65 1.8909
8.675 1.9209
8.7 1.9516
8.725 1.98
8.75 2.0056
8.775 2.0257
8.8 2.0391
8.825 2.0447
8.85 2.0422
8.875 2.0335
8.9 2.0212
8.925 2.004
8.95 1.9818
8.975 1.9563
9 1.9274
9.025 1.898
9.05 1.8699
9.075 1.844
9.1 1.8206
9.125 1.7981
9.15 1.7772
9.175 1.7594
9.2 1.7435
9.225 1.7295
9.25 1.7147
9.275 1.6994
9.3 1.6845
9.325 1.6704
9.35 1.6596
9.375 1.6539
9.4 1.6496
9.425 1.645
9.45 1.6435
9.475 1.6434
9.5 1.6424
9.525 1.6414
9.55 1.6389
9.575 1.6355
9.6 1.6328
9.625 1.6335
9.65 1.6367
9.675 1.6429
9.7 1.651
9.725 1.6591
9.75 1.6615
9.775 1.6575
9.8 1.6485
9.825 1.631
9.85 1.6068
9.875 1.5767
9.9 1.5392
9.925 1.4958
9.95 1.4506
9.975 1.4035
10 1.358
10.025 1.3205
10.05 1.2911
10.075 1.2725
10.1 1.2612
10.125 1.2587
10.15 1.2614
10.175 1.268
10.2 1.2753
10.225 1.2821
10.25 1.2881
10.275 1.2926
10.3 1.2963
10.325 1.2976
10.35 1.296
10.375 1.2955
10.4 1.2962
10.425 1.2951
10.45 1.2917
10.475 1.2878
10.5 1.2828
10.525 1.2744
10.55 1.2584
10.575 1.2352
10.6 1.207
10.625 1.1747
10.65 1.1408
10.675 1.1067
10.7 1.0727
10.725 1.0391
10.75 1.0102
10.775 0.9821
10.8 0.9512
10.825 0.9146
10.85 0.8722
10.875 0.8296
10.9 0.7837
10.925 0.7336
10.95 0.6838
10.975 0.644
11 0.6129
11.025 0.5835
11.05 0.5494
11.075 0.5118
11.1 0.4774
11.125 0.4486
11.15 0.4242
11.175 0.4094
11.2 0.4096
11.225 0.4243
11.25 0.4573
11.275 0.5032
11.3 0.5552
11.325 0.6102
11.35 0.6659
11.375 0.7231
11.4 0.7834
11.425 0.8501
11.45 0.9197
11.475 0.9882
11.5 1.0521
11.525 1.1061
11.55 1.1517
11.575 1.1927
11.6 1.2344
11.625 1.279
11.65 1.3244
11.675 1.3632
11.7 1.3928
11.725 1.4116
11.75 1.4197
11.775 1.4183
11.8 1.4082
11.825 1.3904
11.85 1.3675
11.875 1.3462
11.9 1.3329
11.925 1.3296
11.95 1.3328
11.975 1.3361
12 1.3402
12.025 1.3427
12.05 1.3432
12.075 1.3435
12.1 1.3442
12.125 1.3443
12.15 1.3425
12.175 1.3392
12.2 1.3321
12.225 1.321
12.25 1.308
12.275 1.295
12.3 1.285
12.325 1.276
12.35 1.2699
12.375 1.2726
12.4 1.2881
12.425 1.3115
12.45 1.3343
12.475 1.35
12.5 1.3576
12.525 1.3604
12.55 1.3637
12.575 1.3716
12.6 1.3844
12.625 1.3997
12.65 1.4069
12.675 1.4041
12.7 1.389
12.725 1.3636
12.75 1.3264
12.775 1.2793
12.8 1.2247
12.825 1.1603
12.85 1.0849
12.875 0.9999
12.9 0.905
12.925 0.803
12.95 0.6981
12.975 0.5977
13 0.5156
13.025 0.4566
13.05 0.4132
13.075 0.3796
13.1 0.3462
13.125 0.3053
13.15 0.257
13.175 0.2062
13.2 0.1574
13.225 0.1153
13.25 0.0811
13.275 0.0563
13.3 0.0446
13.325 0.0419
13.35 0.0384
13.375 0.0339
13.4 0.0287
13.425 0.0275
13.45 0.0347
13.475 0.0575
13.5 0.0868
13.525 0.1176
13.55 0.1551
13.575 0.2001
13.6 0.2408
13.625 0.2744
13.65 0.3022
13.675 0.324
13.7 0.3406
13.725 0.3601
13.75 0.3954
13.775 0.4461
13.8 0.5011
13.825 0.5576
13.85 0.616
13.875 0.6769
13.9 0.7309
13.925 0.7733
13.95 0.8074
13.975 0.8345
14 0.8515
14.025 0.8606
14.05 0.8633
14.075 0.8605
14.1 0.8537
14.125 0.8418
14.15 0.824
14.175 0.8003
14.2 0.7741
14.225 0.7476
14.25 0.7193
14.275 0.6904
14.3 0.66
14.325 0.6266
14.35 0.5963
14.375 0.5746
14.4 0.5589
14.425 0.5476
14.45 0.5318
14.475 0.509
14.5 0.4797
14.525 0.4514
14.55 0.4323
14.575 0.4207
14.6 0.4101
14.625 0.3931
14.65 0.3681
14.675 0.3376
14.7 0.3129
14.725 0.2966
14.75 0.2903
14.775 0.2942
14.8 0.3033
14.825 0.3173
14.85 0.3405
14.875 0.3744
14.9 0.4155
14.925 0.4599
14.95 0.5045
14.975 0.5405
15 0.5655
15.025 0.5772
15.05 0.5768
15.075 0.5691
15.1 0.5578
15.125 0.5513
15.15 0.553
15.175 0.5561
15.2 0.5553
15.225 0.5481
15.25 0.5335
15.275 0.5134
15.3 0.4923
15.325 0.4699
15.35 0.4434
15.375 0.4114
15.4 0.3725
15.425 0.327
15.45 0.2751
15.475 0.2171
15.5 0.1558
15.525 0.0999
15.55 0.0544
15.575 0.0148
15.6 -0.0207
15.625 -0.0536
15.65 -0.0806
15.675 -0.1033
15.7 -0.1195
15.725 -0.1299
15.75 -0.1379
15.775 -0.1526
15.8 -0.1725
15.825 -0.1971
15.85 -0.2225
15.875 -0.2457
15.9 -0.2654
15.925 -0.2812
15.95 -0.3009
15.975 -0.3196
16 -0.331
16.025 -0.3404
16.05 -0.3474
16.075 -0.3482
16.1 -0.348
16.125 -0.3514
16.15 -0.3576
16.175 -0.3655
16.2 -0.3694
16.225 -0.3493
16.25 -0.2998
16.275 -0.2352
16.3 -0.1732
16.325 -0.1238
16.35 -0.083
16.375 -0.0508
16.4 -0.0254
16.425 -0.0082
16.45 -0.0031
16.475 -0.008
16.5 -0.023
16.525 -0.0493
16.55 -0.086
16.575 -0.1294
16.6 -0.1776
16.625 -0.2229
16.65 -0.2618
16.675 -0.3007
16.7 -0.3405
16.725 -0.3759
16.75 -0.407
16.775 -0.4363
16.8 -0.4631
16.825 -0.4884
16.85 -0.5094
16.875 -0.5274
16.9 -0.5484
16.925 -0.5761
16.95 -0.6114
16.975 -0.6604
17 -0.7257
17.025 -0.7994
17.05 -0.8665
17.075 -0.9249
17.1 -0.9836
17.125 -1.0409
17.15 -1.0922
17.175 -1.1365
17.2 -1.1755
17.225 -1.2132
17.25 -1.2542
17.275 -1.3029
17.3 -1.3579
17.325 -1.4132
17.35 -1.4657
17.375 -1.5189
17.4 -1.5637
17.425 -1.596
17.45 -1.6187
17.475 -1.6309
17.5 -1.6302
17.525 -1.6201
17.55 -1.6043
17.575 -1.5846
17.6 -1.5619
17.625 -1.5375
17.65 -1.511
17.675 -1.4807
17.7 -1.4425
17.725 -1.3905
17.75 -1.3239
17.775 -1.2513
17.8 -1.1763
17.825 -1.1027
17.85 -1.0368
17.875 -0.9715
17.9 -0.9002
17.925 -0.8229
17.95 -0.7462
17.975 -0.6719
18 -0.5999
18.025 -0.5285
18.05 -0.4629
18.075 -0.4095
18.1 -0.368
18.125 -0.3325
18.15 -0.3013
18.175 -0.2746
18.2 -0.2531
18.225 -0.2381
18.25 -0.2263
18.275 -0.2147
18.3 -0.2043
18.325 -0.1973
18.35 -0.1958
18.375 -0.1961
18.4 -0.1916
18.425 -0.1806
18.45 -0.1654
18.475 -0.1467
18.5 -0.1275
18.525 -0.1092
18.55 -0.0916
18.575 -0.0756
18.6 -0.0635
18.625 -0.0577
18.65 -0.0605
18.675 -0.0714
18.7 -0.0899
18.725 -0.114
18.75 -0.1397
18.775 -0.1591
18.8 -0.1709
18.825 -0.176
18.85 -0.178
18.875 -0.1816
18.9 -0.1889
18.925 -0.1997
18.95 -0.2144
18.975 -0.2319
19 -0.2415
19.025 -0.2359
19.05 -0.2163
19.075 -0.1847
19.1 -0.1486
19.125 -0.118
19.15 -0.0965
19.175 -0.0856
19.2 -0.0851
19.225 -0.0934
19.25 -0.1103
19.275 -0.1365
19.3 -0.1719
19.325 -0.2144
19.35 -0.2617
19.375 -0.3123
19.4 -0.3663
19.425 -0.4238
19.45 -0.4854
19.475 -0.5447
19.5 -0.5986
19.525 -0.636
19.55 -0.656
19.575 -0.6724
19.6 -0.6901
19.625 -0.7119
19.65 -0.7345
19.675 -0.7496
19.7 -0.7492
19.725 -0.7404
19.75 -0.7269
19.775 -0.6997
19.8 -0.6431
19.825 -0.5678
19.85 -0.4877
19.875 -0.415
19.9 -0.3538
19.925 -0.3047
19.95 -0.2673
19.975 -0.2433
20 -0.23
20.025 -0.2195
20.05 -0.204
20.075 -0.1776
20.1 -0.1483
20.125 -0.1259
20.15 -0.1091
20.175 -0.0924
20.2 -0.0734
20.225 -0.0533
20.25 -0.0339
20.275 -0.0158
20.3 0.0019
20.325 0.0199
20.35 0.0397
20.375 0.0603
20.4 0.0806
20.425 0.099
20.45 0.1151
20.475 0.1309
20.5 0.145
20.525 0.1583
20.55 0.172
20.575 0.1865
20.6 0.2015
20.625 0.2193
20.65 0.2369
20.675 0.2545
20.7 0.2797
20.725 0.3155
20.75 0.359
20.775 0.4035
20.8 0.4388
20.825 0.4678
20.85 0.4909
20.875 0.5103
20.9 0.5295
20.925 0.5491
20.95 0.5698
20.975 0.5874
21 0.6024
21.025 0.612
21.05 0.6221
21.075 0.6394
21.1 0.6696
21.125 0.7136
21.15 0.7697
21.175 0.8434
21.2 0.9281
21.225 1.02
21.25 1.1168
21.275 1.2145
21.3 1.3073
21.325 1.3924
21.35 1.4683
21.375 1.5328
21.4 1.5839
21.425 1.6228
21.45 1.6496
21.475 1.6656
21.5 1.6747
21.525 1.6804
21.55 1.6839
21.575 1.6856
21.6 1.6871
21.625 1.6941
21.65 1.7115
21.675 1.7389
21.7 1.7667
21.725 1.7867
21.75 1.8014
21.775 1.8074
21.8 1.8066
21.825 1.8082
21.85 1.8123
21.875 1.8216
21.9 1.8392
21.925 1.8616
21.95 1.8806
21.975 1.9017
22 1.923
22.025 1.9445
22.05 1.9682
22.075 1.9887
22.1 2.0005
22.125 2.0026
22.15 1.9968
22.175 1.9827
22.2 1.9618
22.225 1.9392
22.25 1.9189
22.275 1.8954
22.3 1.8625
22.325 1.8233
22.35 1.7769
22.375 1.7254
22.4 1.6694
22.425 1.6104
22.45 1.5503
22.475 1.4897
22.5 1.4253
22.525 1.3556
22.55 1.283
22.575 1.2102
22.6 1.1372
22.625 1.0638
22.65 0.9928
22.675 0.9349
22.7 0.8882
22.725 0.8465
22.75 0.8092
22.775 0.773
22.8 0.7366
22.825 0.6981
22.85 0.6564
22.875 0.6077
22.9 0.5561
22.925 0.518
22.95 0.5019
22.975 0.4923
23 0.4802
23.025 0.4624
23.05 0.449
23.075 0.4488
23.1 0.4518
23.125 0.4464
23.15 0.4302
23.175 0.4103
23.2 0.387
23.225 0.3705
23.25 0.373
23.275 0.3987
23.3 0.4408
23.325 0.4956
23.35 0.5644
23.375 0.6464
23.4 0.7319
23.425 0.815
23.45 0.8957
23.475 0.9758
23.5 1.0625
23.525 1.1611
23.55 1.268
23.575 1.3792
23.6 1.488
23.625 1.592
23.65 1.6919
23.675 1.7846
23.7 1.8739
23.725 1.957
23.75 2.0351
23.775 2.1092
23.8 2.1781
23.825 2.2411
23.85 2.2993
23.875 2.3563
23.9 2.4148
23.925 2.4769
23.95 2.5379
23.975 2.5917
24 2.6359
24.025 2.6715
24.05 2.7001
24.075 2.7224
24.1 2.7397
24.125 2.7508
24.15 2.7548
24.175 2.7531
24.2 2.7468
24.225 2.7362
24.25 2.7214
24.275 2.7036
24.3 2.6833
24.325 2.6606
24.35 2.6361
24.375 2.61
24.4 2.5818
24.425 2.5519
24.45 2.5208
24.475 2.4884
24.5 2.4553
24.525 2.426
24.55 2.4017
24.575 2.3778
24.6 2.349
24.625 2.3136
24.65 2.2722
24.675 2.2267
24.7 2.1776
24.725 2.125
24.75 2.07
24.775 2.0147
24.8 1.9641
24.825 1.9169
24.85 1.8735
24.875 1.8323
24.9 1.7931
24.925 1.7536
24.95 1.7117
24.975 1.6701
25 1.6364
25.025 1.6202
25.05 1.61
25.075 1.5996
25.1 1.5965
25.125 1.604
25.15 1.6134
25.175 1.6237
25.2 1.6318
25.225 1.6332
25.25 1.6293
25.275 1.6187
25.3 1.6063
25.325 1.5986
25.35 1.592
25.375 1.5814
25.4 1.5632
25.425 1.536
25.45 1.4982
25.475 1.4519
25.5 1.4057
25.525 1.3641
25.55 1.3285
25.575 1.2979
25.6 1.266
25.625 1.2302
25.65 1.1948
25.675 1.1714
25.7 1.1594
25.725 1.1569
25.75 1.154
25.775 1.145
25.8 1.1306
25.825 1.116
25.85 1.1061
25.875 1.1064
25.9 1.1225
25.925 1.1537
25.95 1.1938
25.975 1.2395
26 1.2931
26.025 1.3515
26.05 1.4118
26.075 1.4674
26.1 1.515
26.125 1.5543
26.15 1.5857
26.175 1.6082
26.2 1.6223
26.225 1.6313
26.25 1.6399
26.275 1.6516
26.3 1.6644
26.325 1.6849
26.35 1.7146
26.375 1.7471
26.4 1.7788
26.425 1.8093
26.45 1.8414
26.475 1.8809
26.5 1.9317
26.525 1.9892
26.55 2.0534
26.575 2.1206
26.6 2.1871
26.625 2.2497
26.65 2.3094
26.675 2.3706
26.7 2.4363
26.725 2.5045
26.75 2.5739
26.775 2.6413
26.8 2.7036
26.825 2.7602
26.85 2.8097
26.875 2.8524
26.9 2.8886
26.925 2.9175
26.95 2.9384
26.975 2.9521
27 2.9598
27.025 2.9591
27.05 2.9499
27.075 2.9328
27.1 2.9077
27.125 2.8771
27.15 2.8445
27.175 2.8135
27.2 2.788
27.225 2.7667
27.25 2.7477
27.275 2.727
27.3 2.7042
27.325 2.6811
27.35 2.6594
27.375 2.6453
27.4 2.6405
27.425 2.6465
27.45 2.661
27.475 2.6787
27.5 2.6966
27.525 2.7168
27.55 2.7364
27.575 2.7529
27.6 2.768
27.625 2.7817
27.65 2.7948
27.675 2.8054
27.7 2.8125
27.725 2.8197
27.75 2.8342
27.775 2.8578
27.8 2.8916
27.825 2.9311
27.85 2.9705
27.875 3.0073
27.9 3.04
27.925 3.068
27.95 3.0913
27.975 3.1093
28 3.1219
28.025 3.1289
28.05 3.1294
28.075 3.1298
28.1 3.1261
28.125 3.1225
28.15 3.1159
28.175 3.1065
28.2 3.0986
28.225 3.0931
28.25 3.0901
28.275 3.0898
28.3 3.0896
28.325 3.0871
28.35 3.0799
28.375 3.0647
28.4 3.0419
28.425 3.0137
28.45 2.9801
28.475 2.9366
28.5 2.8852
28.525 2.8358
28.55 2.7923
28.575 2.7682
28.6 2.7695
28.625 2.7795
28.65 2.7901
28.675 2.7988
28.7 2.8029
28.725 2.803
28.75 2.8011
28.775 2.793
28.8 2.778
28.825 2.7564
28.85 2.7229
28.875 2.6757
28.9 2.6196
28.925 2.5644
28.95 2.5092
28.975 2.4528
29 2.394
29.025 2.332
29.05 2.2711
29.075 2.2135
29.1 2.1573
29.125 2.1045
29.15 2.0528
29.175 2.0022
29.2 1.9527
29.225 1.9092
29.25 1.8752
29.275 1.8524
29.3 1.8353
29.325 1.8239
29.35 1.8167
29.375 1.8106
29.4 1.8051
29.425 1.7978
29.45 1.7899
29.475 1.7814
29.5 1.7692
29.525 1.7511
29.55 1.7298
29.575 1.7098
29.6 1.6924
29.625 1.6785
29.65 1.674
29.675 1.6805
29.7 1.6975
29.725 1.7222
29.75 1.7479
29.775 1.7727
29.8 1.7948
29.825 1.8104
29.85 1.8177
29.875 1.8129
29.9 1.7953
29.925 1.7679
29.95 1.7313
29.975 1.6882
30 1.6449
30.025 1.6074
30.05 1.5806
30.075 1.5682
30.1 1.5699
30.125 1.5874
30.15 1.6125
30.175 1.6423
30.2 1.6771
30.225 1.7166
30.25 1.7622
30.275 1.8119
30.3 1.8625
30.325 1.9092
30.35 1.9485
30.375 1.9779
30.4 1.9969
30.425 2.0065
30.45 2.009
30.475 2.012
30.5 2.0198
30.525 2.0391
30.55 2.0721
30.575 2.1121
30.6 2.1532
30.625 2.1909
30.65 2.222
30.675 2.243
30.7 2.2563
30.725 2.2639
30.75 2.2658
30.775 2.263
30.8 2.2542
30.825 2.2401
30.85 2.2197
30.875 2.1927
30.9 2.1595
30.925 2.1227
30.95 2.0815
30.975 2.0383
31 1.9965
31.025 1.9586
31.05 1.9224
31.075 1.8863
31.1 1.8542
31.125 1.8268
31.15 1.8006
31.175 1.773
31.2 1.7434
31.225 1.7096
31.25 1.6743
31.275 1.6369
31.3 1.5919
31.325 1.5421
31.35 1.4891
31.375 1.4356
31.4 1.3843
31.425 1.3381
31.45 1.2936
31.475 1.2507
31.5 1.2112
31.525 1.1773
31.55 1.1494
31.575 1.1221
31.6 1.1006
31.625 1.0823
31.65 1.0598
31.675 1.0301
31.7 0.9942
31.725 0.9487
31.75 0.9021
31.775 0.8635
31.8 0.8329
31.825 0.8026
31.85 0.7669
31.875 0.7245
31.9 0.6792
31.925 0.6348
31.95 0.5898
31.975 0.5423
32 0.4895
32.025 0.4342
32.05 0.3834
32.075 0.3353
32.1 0.2911
32.125 0.2557
32.15 0.2331
32.175 0.2206
32.2 0.2114
32.225 0.2052
32.25 0.2069
32.275 0.2185
32.3 0.238
32.325 0.2599
32.35 0.2814
32.375 0.2991
32.4 0.3104
32.425 0.3183
32.45 0.3249
32.475 0.3292
32.5 0.3282
32.525 0.3225
32.55 0.3116
32.575 0.2972
32.6 0.2845
32.625 0.2772
32.65 0.2717
32.675 0.2619
32.7 0.2431
32.725 0.2153
32.75 0.1801
32.775 0.1386
32.8 0.0874
32.825 0.0245
32.85 -0.0498
32.875 -0.1307
32.9 -0.211
32.925 -0.2906
32.95 -0.3661
32.975 -0.4338
33 -0.4819
33.025 -0.4978
33.05 -0.4816
33.075 -0.4481
33.1 -0.4081
33.125 -0.368
33.15 -0.3307
33.175 -0.2958
33.2 -0.2631
33.225 -0.2332
33.25 -0.2056
33.275 -0.1832
33.3 -0.1634
33.325 -0.1468
33.35 -0.134
33.375 -0.1244
33.4 -0.1217
33.425 -0.1258
33.45 -0.1376
33.475 -0.1563
33.5 -0.1835
33.525 -0.215
33.55 -0.2403
33.575 -0.251
33.6 -0.259
33.625 -0.2752
33.65 -0.3011
33.675 -0.3362
33.7 -0.3799
33.725 -0.433
33.75 -0.4944
33.775 -0.5647
33.8 -0.6445
33.825 -0.7314
33.85 -0.8228
33.875 -0.9172
33.9 -1.0114
33.925 -1.0963
33.95 -1.1678
33.975 -1.2256
34 -1.2768
34.025 -1.3228
34.05 -1.3588
34.075 -1.3802
34.1 -1.3857
34.125 -1.3755
34.15 -1.3483
34.175 -1.3049
34.2 -1.2505
34.225 -1.193
34.25 -1.1389
34.275 -1.0894
34.3 -1.0476
34.325 -1.0102
34.35 -0.9738
34.375 -0.9345
34.4 -0.8894
34.425 -0.8336
34.45 -0.7721
34.475 -0.7106
34.5 -0.6538
34.525 -0.6032
34.55 -0.5604
34.575 -0.525
34.6 -0.4979
34.625 -0.4842
34.65 -0.4821
34.675 -0.4864
34.7 -0.4919
34.725 -0.4957
34.75 -0.4888
34.775 -0.4683
34.8 -0.4472
34.825 -0.4367
34.85 -0.4335
34.875 -0.4325
34.9 -0.4348
34.925 -0.4357
34.95 -0.4363
34.975 -0.4446
35 -0.4624
35.025 -0.4882
35.05 -0.5139
35.075 -0.5356
35.1 -0.5566
35.125 -0.585
35.15 -0.6196
35.175 -0.6483
35.2 -0.6633
35.225 -0.6723
35.25 -0.6843
35.275 -0.7038
35.3 -0.7314
35.325 -0.7678
35.35 -0.814
35.375 -0.8643
35.4 -0.9106
35.425 -0.9603
35.45 -1.0117
35.475 -1.0655
35.5 -1.1208
35.525 -1.1733
35.55 -1.2184
35.575 -1.2544
35.6 -1.2742
35.625 -1.2722
35.65 -1.247
35.675 -1.2085
35.7 -1.1652
35.725 -1.122
35.75 -1.0778
35.775 -1.0328
35.8 -0.9946
35.825 -0.9629
35.85 -0.9374
35.875 -0.9112
35.9 -0.8794
35.925 -0.8403
35.95 -0.7942
35.975 -0.7428
36 -0.6865
36.025 -0.6205
36.05 -0.5396
36.075 -0.4547
36.1 -0.3771
36.125 -0.311
36.15 -0.2533
36.175 -0.1932
36.2 -0.1296
36.225 -0.0652
36.25 -0.0039
36.275 0.0511
36.3 0.1029
36.325 0.1522
36.35 0.2002
36.375 0.2454
36.4 0.2859
36.425 0.318
36.45 0.3384
36.475 0.3513
36.5 0.3636
36.525 0.3783
36.55 0.3911
36.575 0.4026
36.6 0.4151
36.625 0.4252
36.65 0.4279
36.675 0.4266
36.7 0.4302
36.725 0.4471
36.75 0.4778
36.775 0.5151
36.8 0.5518
36.825 0.5869
36.85 0.6215
36.875 0.6562
36.9 0.6918
36.925 0.726
36.95 0.7558
36.975 0.7829
37 0.8065
37.025 0.8199
37.05 0.8145
37.075 0.7966
37.1 0.7739
37.125 0.7475
37.15 0.7113
37.175 0.6624
37.2 0.6028
37.225 0.5338
37.25 0.4612
37.275 0.3852
37.3 0.3061
37.325 0.2288
37.35 0.1691
37.375 0.1367
37.4 0.1168
37.425 0.103
37.45 0.1027
37.475 0.1221
37.5 0.1529
37.525 0.1841
37.55 0.2121
37.575 0.2353
37.6 0.2537
37.625 0.2669
37.65 0.2784
37.675 0.2932
37.7 0.3197
37.725 0.3592
37.75 0.4041
37.775 0.4532
37.8 0.5024
37.825 0.547
37.85 0.5871
37.875 0.6229
37.9 0.6565
37.925 0.6903
37.95 0.725
37.975 0.7574
38 0.7844
38.025 0.8043
38.05 0.8214
38.075 0.847
38.1 0.8993
38.125 0.98
38.15 1.0699
38.175 1.1551
38.2 1.2337
38.225 1.304
38.25 1.3653
38.275 1.4211
38.3 1.4696
38.325 1.5096
38.35 1.5418
38.375 1.5639
38.4 1.5742
38.425 1.5739
38.45 1.5625
38.475 1.5414
38.5 1.5109
38.525 1.4708
38.55 1.4238
38.575 1.3713
38.6 1.3153
38.625 1.2599
38.65 1.2037
38.675 1.1453
38.7 1.0829
38.725 1.0156
38.75 0.9461
38.775 0.8768
38.8 0.8065
38.825 0.7335
38.85 0.6578
38.875 0.5838
38.9 0.5232
38.925 0.4768
38.95 0.4339
38.975 0.3866
39 0.3372
39.025 0.2893
39.05 0.2424
39.075 0.1996
39.1 0.1674
39.125 0.1428
39.15 0.1284
39.175 0.1193
39.2 0.1055
39.225 0.0934
39.25 0.0822
39.275 0.0715
39.3 0.0559
39.325 0.0343
39.35 0.0086
39.375 -0.0161
39.4 -0.0289
39.425 -0.0321
39.45 -0.0297
39.475 -0.0215
39.5 -0.001
39.525 0.0341
39.55 0.0837
39.575 0.146
39.6 0.2192
39.625 0.2939
39.65 0.3687
39.675 0.4397
39.7 0.5064
39.725 0.569
39.75 0.6283
39.775 0.6837
39.8 0.7375
39.825 0.7879
39.85 0.8324
39.875 0.873
39.9 0.9105
39.925 0.9426
39.95 0.9681
39.975 0.9923
40 1.0168
40.025 1.0334
40.05 1.0436
40.075 1.0595
40.1 1.0962
40.125 1.1573
40.15 1.2299
40.175 1.3024
40.2 1.3747
40.225 1.4454
40.25 1.5137
40.275 1.5783
40.3 1.649
40.325 1.7318
40.35 1.8124
40.375 1.8817
40.4 1.9414
40.425 1.9927
40.45 2.0355
40.475 2.0758
40.5 2.1196
40.525 2.1716
40.55 2.2337
40.575 2.298
40.6 2.3597
40.625 2.4161
40.65 2.4653
40.675 2.5049
40.7 2.5334
40.725 2.5517
40.75 2.562
40.775 2.5648
40.8 2.5617
40.825 2.5518
40.85 2.5346
40.875 2.5135
40.9 2.4944
40.925 2.4836
40.95 2.482
40.975 2.4741
41 2.4579
41.025 2.4373
41.05 2.4175
41.075 2.4033
41.1 2.405
41.125 2.4124
41.15 2.4178
41.175 2.416
41.2 2.4052
41.225 2.3853
41.25 2.3566
41.275 2.3197
41.3 2.2747
41.325 2.223
41.35 2.169
41.375 2.1142
41.4 2.0617
41.425 2.0129
41.45 1.9651
41.475 1.916
41.5 1.8614
41.525 1.7996
41.55 1.7441
41.575 1.7061
41.6 1.6893
41.625 1.6753
41.65 1.655
41.675 1.63
41.7 1.599
41.725 1.5583
41.75 1.5062
41.775 1.4447
41.8 1.3752
41.825 1.3011
41.85 1.2253
41.875 1.1481
41.9 1.0706
41.925 0.9963
41.95 0.9336
41.975 0.8799
42 0.828
42.025 0.7697
42.05 0.7032
42.075 0.6336
42.1 0.5698
42.125 0.5124
42.15 0.4529
42.175 0.3897
42.2 0.3232
42.225 0.2568
42.25 0.1927
42.275 0.1318
42.3 0.0735
42.325 0.014
42.35 -0.0486
42.375 -0.1139
42.4 -0.181
42.425 -0.2534
42.45 -0.3291
42.475 -0.3993
42.5 -0.4509
42.525 -0.4764
42.55 -0.4875
42.575 -0.4958
42.6 -0.5023
42.625 -0.509
42.65 -0.515
42.675 -0.5162
42.7 -0.5102
42.725 -0.5009
42.75 -0.4926
42.775 -0.4879
42.8 -0.4838
42.825 -0.4793
42.85 -0.4673
42.875 -0.4424
42.9 -0.4101
42.925 -0.3766
42.95 -0.3412
42.975 -0.3055
43 -0.2719
43.025 -0.2411
43.05 -0.2111
43.075 -0.1822
43.1 -0.1548
43.125 -0.128
43.15 -0.1028
43.175 -0.0815
43.2 -0.0637
43.225 -0.0494
43.25 -0.0372
43.275 -0.0257
43.3 -0.0151
43.325 -0.0075
43.35 -0.0036
43.375 -0.0051
43.4 -0.0102
43.425 -0.0161
43.45 -0.0206
43.475 -0.0231
43.5 -0.0289
43.525 -0.0366
43.55 -0.0482
43.575 -0.0627
43.6 -0.0808
43.625 -0.1021
43.65 -0.1272
43.675 -0.1555
43.7 -0.1845
43.725 -0.2103
43.75 -0.2219
43.775 -0.2131
43.8 -0.1892
43.825 -0.1609
43.85 -0.1336
43.875 -0.1101
43.9 -0.0938
43.925 -0.0868
43.95 -0.0848
43.975 -0.0857
44 -0.0839
44.025 -0.0763
44.05 -0.065
44.075 -0.0518
44.1 -0.0416
44.125 -0.0398
44.15 -0.0471
44.175 -0.0645
44.2 -0.0926
44.225 -0.1286
44.25 -0.1676
44.275 -0.2006
44.3 -0.2143
44.325 -0.212
44.35 -0.2092
44.375 -0.2091
44.4 -0.2146
44.425 -0.228
44.45 -0.251
44.475 -0.2857
44.5 -0.3305
44.525 -0.3812
44.55 -0.4296
44.575 -0.468
44.6 -0.4927
44.625 -0.51
44.65 -0.5199
44.675 -0.5251
44.7 -0.526
44.725 -0.5191
44.75 -0.507
44.775 -0.4988
44.8 -0.4906
44.825 -0.4753
44.85 -0.4516
44.875 -0.4239
44.9 -0.39
44.925 -0.3502
44.95 -0.3052
44.975 -0.2578
45 -0.2162
45.025 -0.1822
45.05 -0.152
45.075 -0.1146
45.1 -0.0613
45.125 0.0045
45.15 0.0757
45.175 0.1486
45.2 0.2199
45.225 0.2899
45.25 0.3599
45.275 0.4309
45.3 0.5017
45.325 0.5731
45.35 0.6491
45.375 0.7322
45.4 0.8181
45.425 0.905
45.45 0.9912
45.475 1.0757
45.5 1.1574
45.525 1.237
45.55 1.3134
45.575 1.385
45.6 1.4509
45.625 1.5127
45.65 1.5684
45.675 1.6186
45.7 1.6635
45.725 1.7016
45.75 1.7328
45.775 1.7569
45.8 1.7759
45.825 1.7891
45.85 1.7967
45.875 1.7984
45.9 1.7947
45.925 1.7857
45.95 1.7721
45.975 1.7555
46 1.7368
46.025 1.7159
46.05 1.6962
46.075 1.6807
46.1 1.6711
46.125 1.6651
46.15 1.6623
46.175 1.664
46.2 1.6774
46.225 1.7057
46.25 1.7504
46.275 1.8024
46.3 1.8519
46.325 1.8938
46.35 1.9267
46.375 1.9507
46.4 1.9661
46.425 1.9732
46.45 1.9747
46.475 1.9717
46.5 1.9657
46.525 1.9605
46.55 1.9607
46.575 1.9691
46.6 1.9841
46.625 1.9981
46.65 2.0072
46.675 2.0103
46.7 2.0088
46.725 2.003
46.75 1.9941
46.775 1.9859
46.8 1.9837
46.825 1.9891
46.85 1.995
46.875 2.0002
46.9 1.9996
46.925 1.993
46.95 1.9829
46.975 1.9705
47 1.9572
47.025 1.9407
47.05 1.9205
47.075 1.8967
47.1 1.8659
47.125 1.8289
47.15 1.7817
47.175 1.7277
47.2 1.6746
47.225 1.6222
47.25 1.57
47.275 1.5134
47.3 1.4561
47.325 1.4004
47.35 1.3536
47.375 1.3159
47.4 1.2916
47.425 1.2799
47.45 1.2828
47.475 1.2938
47.5 1.3095
47.525 1.3281
47.55 1.3472
47.575 1.3634
47.6 1.3764
47.625 1.3888
47.65 1.4003
47.675 1.4081
47.7 1.4131
47.725 1.4144
47.75 1.4101
47.775 1.3988
47.8 1.3787
47.825 1.3527
47.85 1.3231
47.875 1.2898
47.9 1.2549
47.925 1.2201
47.95 1.1851
47.975 1.1502
48 1.1119
48.025 1.068
48.05 1.0249
48.075 0.9943
48.1 0.9854
48.125 0.9902
48.15 1.0016
48.175 1.0138
48.2 1.0227
48.225 1.022
48.25 1.0116
48.275 0.9943
48.3 0.9721
48.325 0.9522
48.35 0.9356
48.375 0.9176
48.4 0.898
48.425 0.8776
48.45 0.8581
48.475 0.845
48.5 0.833
48.525 0.8212
48.55 0.809
48.575 0.7947
48.6 0.7777
48.625 0.7611
48.65 0.7431
48.675 0.7209
48.7 0.6938
48.725 0.6637
48.75 0.6338
48.775 0.6054
48.8 0.5783
48.825 0.5567
48.85 0.5486
48.875 0.5556
48.9 0.5657
48.925 0.5712
48.95 0.5695
48.975 0.5595
49 0.5419
49.025 0.5176
49.05 0.4882
49.075 0.4569
49.1 0.4284
49.125 0.4042
49.15 0.3847
49.175 0.372
49.2 0.3612
49.225 0.3467
49.25 0.3275
49.275 0.3027
49.3 0.2725
49.325 0.2396
49.35 0.2082
49.375 0.1767
49.4 0.1424
49.425 0.1073
49.45 0.0757
49.475 0.0556
49.5 0.0425
49.525 0.028
49.55 0.0115
49.575 -0.0073
49.6 -0.0273
49.625 -0.0494
49.65 -0.0749
49.675 -0.1064
49.7 -0.144
49.725 -0.1883
49.75 -0.2398
49.775 -0.2988
49.8 -0.3658
49.825 -0.4387
49.85 -0.5102
49.875 -0.5666
49.9 -0.5976
49.925 -0.6126
49.95 -0.6258
49.975 -0.6432
50 -0.6689
50.025 -0.7033
50.05 -0.7474
50.075 -0.8019
50.1 -0.8657
50.125 -0.9339
50.15 -1.0008
50.175 -1.0546
50.2 -1.0757
50.225 -1.0647
50.25 -1.0386
50.275 -1.0099
50.3 -0.9874
50.325 -0.9707
50.35 -0.9592
50.375 -0.9442
50.4 -0.9153
50.425 -0.8738
50.45 -0.8323
50.475 -0.7928
50.5 -0.7547
50.525 -0.7187
50.55 -0.6859
50.575 -0.6585
50.6 -0.6327
50.625 -0.607
50.65 -0.5773
50.675 -0.5356
50.7 -0.48
50.725 -0.4086
50.75 -0.3262
50.775 -0.2449
50.8 -0.1713
50.825 -0.1103
50.85 -0.0626
50.875 -0.0289
50.9 -0.0055
50.925 0.0122
50.95 0.023
50.975 0.0246
51 0.0154
51.025 -0.0053
51.05 -0.036
51.075 -0.0725
51.1 -0.1129
51.125 -0.158
51.15 -0.2078
51.175 -0.2609
51.2 -0.3087
51.225 -0.3385
51.25 -0.3508
51.275 -0.3585
51.3 -0.3747
51.325 -0.3982
51.35 -0.4269
51.375 -0.4592
51.4 -0.4864
51.425 -0.508
51.45 -0.5331
51.475 -0.5569
51.5 -0.5689
51.525 -0.5593
51.55 -0.5371
51.575 -0.5208
51.6 -0.5128
51.625 -0.5142
51.65 -0.5201
51.675 -0.5295
51.7 -0.5456
51.725 -0.5687
51.75 -0.5987
51.775 -0.6326
51.8 -0.6632
51.825 -0.6869
51.85 -0.701
51.875 -0.7029
51.9 -0.7012
51.925 -0.7019
51.95 -0.7073
51.975 -0.7179
52 -0.735
52.025 -0.7588
52.05 -0.7896
52.075 -0.8276
52.1 -0.8726
52.125 -0.9225
52.15 -0.9755
52.175 -1.0302
52.2 -1.0848
52.225 -1.1378
52.25 -1.189
52.275 -1.238
52.3 -1.2841
52.325 -1.3263
52.35 -1.3631
52.375 -1.3974
52.4 -1.4333
52.425 -1.4744
52.45 -1.5221
52.475 -1.5764
52.5 -1.6379
52.525 -1.7055
52.55 -1.7735
52.575 -1.8375
52.6 -1.8907
52.625 -1.929
52.65 -1.9622
52.675 -1.9938
52.7 -2.0255
52.725 -2.0532
52.75 -2.0662
52.775 -2.0617
52.8 -2.0427
52.825 -2.0172
52.85 -1.9927
52.875 -1.9717
52.9 -1.9543
52.925 -1.9375
52.95 -1.9201
52.975 -1.9038
53 -1.8885
53.025 -1.8741
53.05 -1.8604
53.075 -1.845
53.1 -1.822
53.125 -1.7923
53.15 -1.7596
53.175 -1.7232
53.2 -1.6844
53.225 -1.6478
53.25 -1.6129
53.275 -1.5787
53.3 -1.5433
53.325 -1.5093
53.35 -1.48
53.375 -1.4561
53.4 -1.4357
53.425 -1.4164
53.45 -1.3956
53.475 -1.3706
53.5 -1.3389
53.525 -1.2992
53.55 -1.2492
53.575 -1.1935
53.6 -1.1392
53.625 -1.0912
53.65 -1.0481
53.675 -1.0055
53.7 -0.9646
53.725 -0.9275
53.75 -0.8965
53.775 -0.872
53.8 -0.8514
53.825 -0.8297
53.85 -0.7995
53.875 -0.761
53.9 -0.7219
53.925 -0.6876
53.95 -0.6567
53.975 -0.6211
54 -0.5735
54.025 -0.5139
54.05 -0.4432
54.075 -0.3706
54.1 -0.3023
54.125 -0.2403
54.15 -0.1892
54.175 -0.1483
54.2 -0.1173
54.225 -0.0958
54.25 -0.0824
54.275 -0.0742
54.3 -0.0644
54.325 -0.0448
54.35 -0.0194
54.375 0.0147
54.4 0.06
54.425 0.1142
54.45 0.1727
54.475 0.2319
54.5 0.288
54.525 0.3426
54.55 0.392
54.575 0.4309
54.6 0.4581
54.625 0.4762
54.65 0.4868
54.675 0.4901
54.7 0.4859
54.725 0.4769
54.75 0.4641
54.775 0.4517
54.8 0.4432
54.825 0.4458
54.85 0.4596
54.875 0.4788
54.9 0.4933
54.925 0.4986
54.95 0.4948
54.975 0.4846
55 0.4687
55.025 0.4508
55.05 0.4349
55.075 0.4176
55.1 0.3991
55.125 0.3768
55.15 0.346
55.175 0.2989
55.2 0.2361
55.225 0.1617
55.25 0.0785
55.275 -0.0086
55.3 -0.0884
55.325 -0.1465
55.35 -0.1669
55.375 -0.1569
55.4 -0.1284
55.425 -0.079
55.45 0.0014
55.475 0.0923
55.5 0.1754
55.525 0.2452
55.55 0.2961
55.575 0.3329
55.6 0.3594
55.625 0.3847
55.65 0.4123
55.675 0.4307
55.7 0.4376
55.725 0.4372
55.75 0.4325
55.775 0.4271
55.8 0.4228
55.825 0.4248
55.85 0.4283
55.875 0.4276
55.9 0.4184
55.925 0.4029
55.95 0.3839
55.975 0.3633
56 0.3407
56.025 0.3193
56.05 0.303
56.075 0.2927
56.1 0.2859
56.125 0.2792
56.15 0.277
56.175 0.2924
56.2 0.329
56.225 0.3778
56.25 0.4321
56.275 0.487
56.3 0.5327
56.325 0.5656
56.35 0.5841
56.375 0.5857
56.4 0.5724
56.425 0.5552
56.45 0.5423
56.475 0.5366
56.5 0.5398
56.525 0.5502
56.55 0.5646
56.575 0.5798
56.6 0.595
56.625 0.6092
56.65 0.6229
56.675 0.636
56.7 0.6484
56.725 0.6596
56.75 0.6695
56.775 0.6795
56.8 0.6907
56.825 0.7033
56.85 0.7169
56.875 0.7294
56.9 0.7387
56.925 0.7449
56.95 0.7467
56.975 0.7442
57 0.7383
57.025 0.7288
57.05 0.7136
57.075 0.6931
57.1 0.6681
57.125 0.6379
57.15 0.6035
57.175 0.5703
57.2 0.5439
57.225 0.5197
57.25 0.494
57.275 0.4619
57.3 0.4232
57.325 0.3787
57.35 0.3281
57.375 0.2722
57.4 0.2102
57.425 0.142
57.45 0.0694
57.475 -0.0066
57.5 -0.0848
57.525 -0.1661
57.55 -0.2468
57.575 -0.3269
57.6 -0.4046
57.625 -0.483
57.65 -0.5716
57.675 -0.6704
57.7 -0.7701
57.725 -0.8639
57.75 -0.9432
57.775 -1.003
57.8 -1.0491
57.825 -1.0892
57.85 -1.1219
57.875 -1.1427
57.9 -1.1517
57.925 -1.1493
57.95 -1.1408
57.975 -1.132
58 -1.1286
58.025 -1.1371
58.05 -1.1598
58.075 -1.1959
58.1 -1.2432
58.125 -1.2962
58.15 -1.3472
58.175 -1.393
58.2 -1.4315
58.225 -1.4625
58.25 -1.4874
58.275 -1.5124
58.3 -1.5434
58.325 -1.5864
58.35 -1.6354
58.375 -1.688
58.4 -1.7504
58.425 -1.8195
58.45 -1.8921
58.475 -1.9662
58.5 -2.0407
58.525 -2.1166
58.55 -2.1946
58.575 -2.27
58.6 -2.3396
58.625 -2.3989
58.65 -2.4431
58.675 -2.4725
58.7 -2.4935
58.725 -2.5114
58.75 -2.5201
58.775 -2.52
58.8 -2.5132
58.825 -2.4998
58.85 -2.481
58.875 -2.4584
58.9 -2.4383
58.925 -2.418
58.95 -2.3962
58.975 -2.3718
59 -2.3403
59.025 -2.297
59.05 -2.2377
59.075 -2.1656
59.1 -2.0878
59.125 -2.0123
59.15 -1.9399
59.175 -1.8671
59.2 -1.7951
59.225 -1.7268
59.25 -1.6647
59.275 -1.6115
59.3 -1.5671
59.325 -1.5275
59.35 -1.4874
59.375 -1.4461
59.4 -1.4053
59.425 -1.3689
59.45 -1.342
59.475 -1.3221
59.5 -1.3081
59.525 -1.2994
59.55 -1.2987
59.575 -1.3056
59.6 -1.3188
59.625 -1.3394
59.65 -1.3714
59.675 -1.4136
59.7 -1.4647
59.725 -1.5241
59.75 -1.5894
59.775 -1.6609
59.8 -1.7364
59.825 -1.8085
59.85 -1.872
59.875 -1.927
59.9 -1.9817
59.925 -2.0331
59.95 -2.0824
59.975 -2.1302
60 -2.1799
60.025 -2.2399
60.05 -2.3088
60.075 -2.3846
60.1 -2.463
60.125 -2.5421
60.15 -2.6048
60.175 -2.6365
60.2 -2.6512
60.225 -2.6687
60.25 -2.6981
60.275 -2.7414
60.3 -2.7905
60.325 -2.8452
60.35 -2.9014
60.375 -2.9534
60.4 -2.9946
60.425 -3.029
60.45 -3.0665
60.475 -3.1091
60.5 -3.1529
60.525 -3.1971
60.55 -3.2399
60.575 -3.2796
60.6 -3.3191
60.625 -3.3611
60.65 -3.404
60.675 -3.4476
60.7 -3.4948
60.725 -3.5452
60.75 -3.5938
60.775 -3.6389
60.8 -3.6815
60.825 -3.7232
60.85 -3.7599
60.875 -3.783
60.9 -3.7906
60.925 -3.7847
60.95 -3.7666
60.975 -3.7357
61 -3.6987
61.025 -3.6606
61.05 -3.6245
61.075 -3.5895
61.1 -3.5597
61.125 -3.5393
61.15 -3.529
61.175 -3.5241
61.2 -3.5228
61.225 -3.5228
61.25 -3.5223
61.275 -3.5203
61.3 -3.5157
61.325 -3.5101
61.35 -3.5058
61.375 -3.5017
61.4 -3.4993
61.425 -3.499
61.45 -3.4956
61.475 -3.4811
61.5 -3.4529
61.525 -3.4158
61.55 -3.3684
61.575 -3.3153
61.6 -3.262
61.625 -3.2081
61.65 -3.1536
61.675 -3.0977
61.7 -3.0409
61.725 -2.9879
61.75 -2.9383
61.775 -2.8885
61.8 -2.8405
61.825 -2.7901
61.85 -2.7302
61.875 -2.6592
61.9 -2.5839
61.925 -2.5046
61.95 -2.4287
61.975 -2.3614
62 -2.2996
62.025 -2.2399
62.05 -2.1784
62.075 -2.111
62.1 -2.0382
62.125 -1.9661
62.15 -1.8984
62.175 -1.8349
62.2 -1.7809
62.225 -1.7347
62.25 -1.6941
62.275 -1.6605
62.3 -1.6337
62.325 -1.6114
62.35 -1.591
62.375 -1.5768
62.4 -1.5703
62.425 -1.5649
62.45 -1.5561
62.475 -1.5423
62.5 -1.5329
62.525 -1.529
62.55 -1.5349
62.575 -1.5499
62.6 -1.5744
62.625 -1.6106
62.65 -1.6588
62.675 -1.7186
62.7 -1.788
62.725 -1.864
62.75 -1.9475
62.775 -2.0395
62.8 -2.1378
62.825 -2.2342
62.85 -2.3063
62.875 -2.3511
62.9 -2.3823
62.925 -2.4083
62.95 -2.4318
62.975 -2.4545
63 -2.4735
63.025 -2.4825
63.05 -2.4848
63.075 -2.4834
63.1 -2.4848
63.125 -2.4918
63.15 -2.5054
63.175 -2.5284
63.2 -2.5613
63.225 -2.6045
63.25 -2.6525
63.275 -2.6856
63.3 -2.682
63.325 -2.6605
63.35 -2.6429
63.375 -2.6296
63.4 -2.617
63.425 -2.6069
63.45 -2.6006
63.475 -2.5998
63.5 -2.6043
63.525 -2.61
63.55 -2.6112
63.575 -2.601
63.6 -2.583
63.625 -2.5588
63.65 -2.5305
63.675 -2.5051
63.7 -2.4865
63.725 -2.4774
63.75 -2.4753
63.775 -2.4785
63.8 -2.4832
63.825 -2.4884
63.85 -2.4954
63.875 -2.504
63.9 -2.5127
63.925 -2.5171
63.95 -2.5148
63.975 -2.5038
64 -2.4815
64.025 -2.4483
64.05 -2.4057
64.075 -2.3523
64.1 -2.2938
64.125 -2.2341
64.15 -2.1767
64.175 -2.1183
64.2 -2.0532
64.225 -1.9822
64.25 -1.9146
64.275 -1.846
64.3 -1.7843
64.325 -1.732
64.35 -1.6843
64.375 -1.6386
64.4 -1.5938
64.425 -1.5483
64.45 -1.5006
64.475 -1.4549
64.5 -1.4119
64.525 -1.3736
64.55 -1.342
64.575 -1.3187
64.6 -1.3059
64.625 -1.3049
64.65 -1.3156
64.675 -1.3373
64.7 -1.3659
64.725 -1.3962
64.75 -1.4191
64.775 -1.4313
64.8 -1.443
64.825 -1.4575
64.85 -1.4745
64.875 -1.4911
64.9 -1.5042
64.925 -1.5112
64.95 -1.5116
64.975 -1.51
65 -1.5116
65.025 -1.5218
65.05 -1.5391
65.075 -1.5619
65.1 -1.5907
65.125 -1.6273
65.15 -1.6736
65.175 -1.7307
65.2 -1.7968
65.225 -1.871
65.25 -1.9514
65.275 -2.0355
65.3 -2.1206
65.325 -2.1939
65.35 -2.2552
65.375 -2.3037
65.4 -2.3506
65.425 -2.3943
65.45 -2.431
65.475 -2.4595
65.5 -2.4805
65.525 -2.4988
65.55 -2.5201
65.575 -2.5469
65.6 -2.5765
65.625 -2.6062
65.65 -2.6346
65.675 -2.6656
65.7 -2.7031
65.725 -2.7469
65.75 -2.792
65.775 -2.8374
65.8 -2.8817
65.825 -2.9197
65.85 -2.9558
65.875 -2.993
65.9 -3.0325
65.925 -3.0736
65.95 -3.112
65.975 -3.1431
66 -3.1604
66.025 -3.1676
66.05 -3.1672
66.075 -3.1639
66.1 -3.158
66.125 -3.1481
66.15 -3.1333
66.175 -3.1128
66.2 -3.0881
66.225 -3.0572
66.25 -3.0213
66.275 -2.9837
66.3 -2.9464
66.325 -2.9136
66.35 -2.8897
66.375 -2.8772
66.4 -2.8752
66.425 -2.8823
66.45 -2.8953
66.475 -2.9098
66.5 -2.9208
66.525 -2.9186
66.55 -2.9007
66.575 -2.8711
66.6 -2.8369
66.625 -2.8038
66.65 -2.7665
66.675 -2.7214
66.7 -2.6687
66.725 -2.6138
66.75 -2.56
66.775 -2.5065
66.8 -2.4557
66.825 -2.4051
66.85 -2.3549
66.875 -2.2994
66.9 -2.2343
66.925 -2.1595
66.95 -2.0703
66.975 -1.975
67 -1.8798
67.025 -1.7898
67.05 -1.705
67.075 -1.6275
67.1 -1.553
67.125 -1.4744
67.15 -1.3864
67.175 -1.2909
67.2 -1.1894
67.225 -1.0897
67.25 -0.9961
67.275 -0.9084
67.3 -0.8282
67.325 -0.7537
67.35 -0.6837
67.375 -0.6212
67.4 -0.5665
67.425 -0.5185
67.45 -0.4773
67.475 -0.4426
67.5 -0.4151
67.525 -0.3949
67.55 -0.3822
67.575 -0.3744
67.6 -0.3692
67.625 -0.3628
67.65 -0.3477
67.675 -0.3262
67.7 -0.3064
67.725 -0.2907
67.75 -0.2745
67.775 -0.2522
67.8 -0.2217
67.825 -0.18
67.85 -0.1342
67.875 -0.0899
67.9 -0.05
67.925 -0.015
67.95 0.0135
67.975 0.0328
68 0.0437
68.025 0.0436
68.05 0.033
68.075 0.02
68.1 0.0067
68.125 -0.0144
68.15 -0.0468
68.175 -0.0886
68.2 -0.1313
68.225 -0.162
68.25 -0.1776
68.275 -0.1945
68.3 -0.2208
68.325 -0.2559
68.35 -0.3
68.375 -0.3515
68.4 -0.4051
68.425 -0.4569
68.45 -0.5024
68.475 -0.5397
68.5 -0.5685
68.525 -0.595
68.55 -0.6201
68.575 -0.6429
68.6 -0.6679
68.625 -0.6972
68.65 -0.7325
68.675 -0.7722
68.7 -0.8119
68.725 -0.8495
68.75 -0.8853
68.775 -0.9228
68.8 -0.9656
68.825 -1.0126
68.85 -1.064
68.875 -1.1204
68.9 -1.1805
68.925 -1.2445
68.95 -1.3082
68.975 -1.369
69 -1.4205
69.025 -1.4484
69.05 -1.4604
69.075 -1.4594
69.1 -1.4547
69.125 -1.4466
69.15 -1.4418
69.175 -1.4429
69.2 -1.4535
69.225 -1.4715
69.25 -1.4939
69.275 -1.5198
69.3 -1.5411
69.325 -1.5447
69.35 -1.5244
69.375 -1.4776
69.4 -1.4037
69.425 -1.3172
69.45 -1.2235
69.475 -1.1214
69.5 -1.0148
69.525 -0.905
69.55 -0.7938
69.575 -0.6833
69.6 -0.5772
69.625 -0.4782
69.65 -0.3888
69.675 -0.3072
69.7 -0.2325
69.725 -0.163
69.75 -0.0983
69.775 -0.0389
69.8 0.0168
69.825 0.0717
69.85 0.1282
69.875 0.1867
69.9 0.2478
69.925 0.3129
69.95 0.3824
69.975 0.4587
70 0.5362
70.025 0.6067
70.05 0.6714
70.075 0.7312
70.1 0.7865
70.125 0.8402
70.15 0.8909
70.175 0.9392
70.2 0.986
70.225 1.0291
70.25 1.0651
70.275 1.096
70.3 1.1281
70.325 1.1655
70.35 1.2021
70.375 1.2321
70.4 1.2564
70.425 1.2755
70.45 1.2878
70.475 1.2916
70.5 1.2876
70.525 1.2767
70.55 1.2587
70.575 1.2342
70.6 1.2057
70.625 1.1759
70.65 1.1445
70.675 1.1103
70.7 1.0753
70.725 1.0432
70.75 1.0145
70.775 0.9907
70.8 0.9714
70.825 0.9529
70.85 0.9348
70.875 0.9163
70.9 0.898
70.925 0.8832
70.95 0.8736
70.975 0.868
71 0.8638
71.025 0.8594
71.05 0.8536
71.075 0.8482
71.1 0.8428
71.125 0.8351
71.15 0.8276
71.175 0.8261
71.2 0.8342
71.225 0.8485
71.25 0.8641
71.275 0.8818
71.3 0.9016
71.325 0.9213
71.35 0.9362
71.375 0.9439
71.4 0.947
71.425 0.9466
71.45 0.9452
71.475 0.9515
71.5 0.9615
71.525 0.9663
71.55 0.9697
71.575 0.977
71.6 0.9815
71.625 0.9782
71.65 0.9672
71.675 0.9444
71.7 0.9093
71.725 0.8644
71.75 0.8101
71.775 0.7451
71.8 0.6707
71.825 0.5904
71.85 0.5104
71.875 0.4369
71.9 0.3736
71.925 0.3179
71.95 0.2665
71.975 0.2192
72 0.1745
72.025 0.1305
72.05 0.0894
72.075 0.0492
72.1 0.0086
72.125 -0.0305
72.15 -0.0614
72.175 -0.0831
72.2 -0.0987
72.225 -0.1164
72.25 -0.1376
72.275 -0.1574
72.3 -0.1751
72.325 -0.1921
72.35 -0.2094
72.375 -0.2209
72.4 -0.2244
72.425 -0.2211
72.45 -0.2191
72.475 -0.2137
72.5 -0.2068
72.525 -0.2045
72.55 -0.2035
72.575 -0.201
72.6 -0.1985
72.625 -0.1997
72.65 -0.2056
72.675 -0.2169
72.7 -0.2352
72.725 -0.2581
72.75 -0.2833
72.775 -0.3094
72.8 -0.3382
72.825 -0.3736
72.85 -0.4166
72.875 -0.4664
72.9 -0.5217
72.925 -0.5788
72.95 -0.6309
72.975 -0.6654
73 -0.6687
73.025 -0.6418
73.05 -0.5919
73.075 -0.5281
73.1 -0.4617
73.125 -0.3994
73.15 -0.3423
73.175 -0.2915
73.2 -0.2477
73.225 -0.2077
73.25 -0.1709
73.275 -0.1326
73.3 -0.0919
73.325 -0.0494
73.35 -0.0081
73.375 0.0256
73.4 0.0481
73.425 0.0633
73.45 0.071
73.475 0.069
73.5 0.0581
73.525 0.0408
73.55 0.0199
73.575 -0.0023
73.6 -0.0265
73.625 -0.0502
73.65 -0.0693
73.675 -0.0818
73.7 -0.0918
73.725 -0.1004
73.75 -0.1092
73.775 -0.1182
73.8 -0.1259
73.825 -0.1291
73.85 -0.1249
73.875 -0.1089
73.9 -0.079
73.925 -0.0427
73.95 -0.008
73.975 0.0252
74 0.0554
74.025 0.0838
74.05 0.1142
74.075 0.1466
74.1 0.1813
74.125 0.2121
74.15 0.2351
74.175 0.25
74.2 0.2601
74.225 0.2657
74.25 0.266
74.275 0.261
74.3 0.2507
74.325 0.2335
74.35 0.205
74.375 0.1639
74.4 0.1095
74.425 0.0468
74.45 -0.0161
74.475 -0.0623
74.5 -0.0842
74.525 -0.0842
74.55 -0.0635
74.575 -0.0277
74.6 0.0076
74.625 0.0396
74.65 0.068
74.675 0.0953
74.7 0.1227
74.725 0.1506
74.75 0.1773
74.775 0.201
74.8 0.2239
74.825 0.2479
74.85 0.2724
74.875 0.297
74.9 0.3189
74.925 0.3359
74.95 0.3457
74.975 0.3493
75 0.3475
75.025 0.3386
75.05 0.3234
75.075 0.3035
75.1 0.2806
75.125 0.2577
75.15 0.2344
75.175 0.209
75.2 0.181
75.225 0.1508
75.25 0.1169
75.275 0.078
75.3 0.0306
75.325 -0.0267
75.35 -0.0963
75.375 -0.1751
75.4 -0.2598
75.425 -0.3455
75.45 -0.4232
75.475 -0.4902
75.5 -0.5365
75.525 -0.5705
75.55 -0.5996
75.575 -0.6273
75.6 -0.6535
75.625 -0.6804
75.65 -0.708
75.675 -0.7304
75.7 -0.7404
75.725 -0.7364
75.75 -0.7261
75.775 -0.716
75.8 -0.7098
75.825 -0.7066
75.85 -0.6978
75.875 -0.679
75.9 -0.6513
75.925 -0.6186
75.95 -0.5856
75.975 -0.55
76 -0.5093
76.025 -0.4651
76.05 -0.4245
76.075 -0.3903
76.1 -0.3619
76.125 -0.3353
76.15 -0.3074
76.175 -0.2764
76.2 -0.2365
76.225 -0.1929
76.25 -0.1465
76.275 -0.099
76.3 -0.0519
76.325 -0.0034
76.35 0.0441
76.375 0.0899
76.4 0.1412
76.425 0.2034
76.45 0.2722
76.475 0.3424
76.5 0.4124
76.525 0.4813
76.55 0.548
76.575 0.6096
76.6 0.6645
76.625 0.7135
76.65 0.7571
76.675 0.7971
76.7 0.8328
76.725 0.8659
76.75 0.8971
76.775 0.9309
76.8 0.9696
76.825 1.0142
76.85 1.064
76.875 1.1213
76.9 1.1895
76.925 1.2659
76.95 1.3449
76.975 1.4218
77 1.4942
77.025 1.5603
77.05 1.6187
77.075 1.6695
77.1 1.7114
77.125 1.7443
77.15 1.7689
77.175 1.788
77.2 1.8036
77.225 1.8179
77.25 1.8329
77.275 1.8507
77.3 1.8752
77.325 1.9048
77.35 1.933
77.375 1.9559
77.4 1.9764
77.425 1.9961
77.45 2.0144
77.475 2.029
77.5 2.042
77.525 2.0569
77.55 2.075
77.575 2.0947
77.6 2.1104
77.625 2.119
77.65 2.1223
77.675 2.1195
77.7 2.1095
77.725 2.0959
77.75 2.0803
77.775 2.0635
77.8 2.0442
77.825 2.0193
77.85 1.9879
77.875 1.9505
77.9 1.9081
77.925 1.8607
77.95 1.8157
77.975 1.7796
78 1.7448
78.025 1.7077
78.05 1.6676
78.075 1.6259
78.1 1.5843
78.125 1.5415
78.15 1.4962
78.175 1.4509
78.2 1.4133
78.225 1.3834
78.25 1.3559
78.275 1.3254
78.3 1.2896
78.325 1.2464
78.35 1.1998
78.375 1.1592
78.4 1.1329
78.425 1.122
78.45 1.1137
78.475 1.1078
78.5 1.1094
78.525 1.1172
78.55 1.1295
78.575 1.1433
78.6 1.1527
78.625 1.1544
78.65 1.1504
78.675 1.1443
78.7 1.1433
78.725 1.1499
78.75 1.1673
78.775 1.1964
78.8 1.2384
78.825 1.2939
78.85 1.3551
78.875 1.4191
78.9 1.4894
78.925 1.5697
78.95 1.658
78.975 1.7506
79 1.8439
79.025 1.9363
79.05 2.0254
79.075 2.1098
79.1 2.1922
79.125 2.2772
79.15 2.3649
79.175 2.4492
79.2 2.529
79.225 2.6037
79.25 2.6723
79.275 2.737
79.3 2.7986
79.325 2.8578
79.35 2.9152
79.375 2.9698
79.4 3.0197
79.425 3.0663
79.45 3.111
79.475 3.1527
79.5 3.1911
79.525 3.2255
79.55 3.2576
79.575 3.2894
79.6 3.3245
79.625 3.3694
79.65 3.4235
79.675 3.4815
79.7 3.5412
79.725 3.6011
79.75 3.6598
79.775 3.7159
79.8 3.7697
79.825 3.8204
79.85 3.867
79.875 3.9088
79.9 3.9461
79.925 3.9791
79.95 4.0095
79.975 4.0388
80 4.0677
80.025 4.0968
80.05 4.1277
80.075 4.161
80.1 4.1966
80.125 4.2314
80.15 4.2618
80.175 4.2869
80.2 4.307
80.225 4.3229
80.25 4.3346
80.275 4.3417
80.3 4.3437
80.325 4.341
80.35 4.3346
80.375 4.3251
80.4 4.314
80.425 4.3024
80.45 4.2914
80.475 4.2826
80.5 4.2724
80.525 4.2599
80.55 4.2462
80.575 4.2321
80.6 4.2183
80.625 4.2033
80.65 4.1856
80.675 4.1652
80.7 4.1427
80.725 4.1197
80.75 4.0959
80.775 4.0705
80.8 4.0454
80.825 4.0204
80.85 3.9941
80.875 3.9654
80.9 3.934
80.925 3.9052
80.95 3.8874
80.975 3.8837
81 3.8837
81.025 3.8858
81.05 3.894
81.075 3.9058
81.1 3.9182
81.125 3.9324
81.15 3.9495
81.175 3.9646
81.2 3.9773
81.225 3.9921
81.25 4.008
81.275 4.0212
81.3 4.0303
81.325 4.0348
81.35 4.0342
81.375 4.0287
81.4 4.0185
81.425 4.0096
81.45 4.0115
81.475 4.0268
81.5 4.0503
81.525 4.0765
81.55 4.0999
81.575 4.117
81.6 4.1266
81.625 4.1306
81.65 4.1294
81.675 4.1263
81.7 4.1271
81.725 4.137
81.75 4.1562
81.775 4.1801
81.8 4.2093
81.825 4.2398
81.85 4.2661
81.875 4.2885
81.9 4.307
81.925 4.3238
81.95 4.3403
81.975 4.3547
82 4.3664
82.025 4.3749
82.05 4.381
82.075 4.384
82.1 4.3822
82.125 4.3754
82.15 4.3624
82.175 4.3428
82.2 4.3179
82.225 4.2881
82.25 4.2522
82.275 4.2087
82.3 4.157
82.325 4.0977
82.35 4.0331
82.375 3.967
82.4 3.8955
82.425 3.8247
82.45 3.7724
82.475 3.7521
82.5 3.7576
82.525 3.7828
82.55 3.8273
82.575 3.8811
82.6 3.9364
82.625 3.9933
82.65 4.0511
82.675 4.1044
82.7 4.1514
82.725 4.1924
82.75 4.2279
82.775 4.2581
82.8 4.2843
82.825 4.3073
82.85 4.3262
82.875 4.3407
82.9 4.3514
82.925 4.3582
82.95 4.3607
82.975 4.3597
83 4.3553
83.025 4.3481
83.05 4.3396
83.075 4.3318
83.1 4.3259
83.125 4.3255
83.15 4.3296
83.175 4.3352
83.2 4.3395
83.225 4.3408
83.25 4.3378
83.275 4.3301
83.3 4.318
83.325 4.3024
83.35 4.2835
83.375 4.2617
83.4 4.2368
83.425 4.2087
83.45 4.1769
83.475 4.1413
83.5 4.1016
83.525 4.0579
83.55 4.0101
83.575 3.9583
83.6 3.9021
83.625 3.8417
83.65 3.7773
83.675 3.7084
83.7 3.635
83.725 3.5567
83.75 3.4757
83.775 3.3954
83.8 3.3163
83.825 3.2405
83.85 3.167
83.875 3.0991
83.9 3.0389
83.925 2.9883
83.95 2.9452
83.975 2.9149
84 2.896
84.025 2.8885
84.05 2.8927
84.075 2.9016
84.1 2.9118
84.125 2.9252
84.15 2.941
84.175 2.9605
84.2 2.9837
84.225 3.0074
84.25 3.0282
84.275 3.0443
84.3 3.0557
84.325 3.0637
84.35 3.0707
84.375 3.0807
84.4 3.0925
84.425 3.1026
84.45 3.1094
84.475 3.1123
84.5 3.1097
84.525 3.1013
84.55 3.0882
84.575 3.0702
84.6 3.047
84.625 3.0184
84.65 2.9838
84.675 2.9425
84.7 2.8949
84.725 2.8416
84.75 2.7825
84.775 2.7211
84.8 2.6593
84.825 2.5978
84.85 2.5378
84.875 2.4809
84.9 2.4309
84.925 2.3902
84.95 2.363
84.975 2.3456
85 2.3296
85.025 2.3171
85.05 2.3123
85.075 2.3185
85.1 2.3287
85.125 2.3378
85.15 2.3488
85.175 2.3664
85.2 2.3921
85.225 2.4195
85.25 2.448
85.275 2.4805
85.3 2.5144
85.325 2.5483
85.35 2.5823
85.375 2.6161
85.4 2.6465
85.425 2.674
85.45 2.6987
85.475 2.719
85.5 2.7327
85.525 2.7415
85.55 2.7457
85.575 2.744
85.6 2.7375
85.625 2.7282
85.65 2.7177
85.675 2.7117
85.7 2.7109
85.725 2.7116
85.75 2.7114
85.775 2.7102
85.8 2.707
85.825 2.7031
85.85 2.696
85.875 2.6825
85.9 2.6626
85.925 2.6393
85.95 2.6122
85.975 2.5809
86 2.544
86.025 2.499
86.05 2.4469
86.075 2.3892
86.1 2.3251
86.125 2.2538
86.15 2.1761
86.175 2.0942
86.2 2.0093
86.225 1.9215
86.25 1.8329
86.275 1.7475
86.3 1.6671
86.325 1.5872
86.35 1.5073
86.375 1.4283
86.4 1.3506
86.425 1.2727
86.45 1.1922
86.475 1.1119
86.5 1.0344
86.525 0.9686
86.55 0.9183
86.575 0.8883
86.6 0.8732
86.625 0.8638
86.65 0.8556
86.675 0.8574
86.7 0.8701
86.725 0.8835
86.75 0.8964
86.775 0.9085
86.8 0.9182
86.825 0.9278
86.85 0.9392
86.875 0.9568
86.9 0.9817
86.925 1.0088
86.95 1.0336
86.975 1.0581
87 1.0821
87.025 1.1053
87.05 1.1299
87.075 1.1565
87.1 1.1895
87.125 1.2277
87.15 1.2687
87.175 1.3088
87.2 1.3452
87.225 1.3786
87.25 1.4111
87.275 1.4415
87.3 1.4681
87.325 1.4902
87.35 1.5082
87.375 1.5224
87.4 1.5314
87.425 1.534
87.45 1.5301
87.475 1.519
87.5 1.5008
87.525 1.4763
87.55 1.4455
87.575 1.4078
87.6 1.3629
87.625 1.3111
87.65 1.2543
87.675 1.1965
87.7 1.1489
87.725 1.1082
87.75 1.0668
87.775 1.0256
87.8 0.9862
87.825 0.9468
87.85 0.9073
87.875 0.867
87.9 0.8264
87.925 0.7829
87.95 0.7371
87.975 0.6917
88 0.647
88.025 0.6044
88.05 0.5627
88.075 0.5219
88.1 0.4832
88.125 0.4429
88.15 0.3981
88.175 0.3497
88.2 0.3001
88.225 0.2507
88.25 0.2014
88.275 0.1539
88.3 0.1187
88.325 0.0955
88.35 0.0838
88.375 0.0759
88.4 0.0739
88.425 0.0815
88.45 0.098
88.475 0.1179
88.5 0.1407
88.525 0.1666
88.55 0.1925
88.575 0.2107
88.6 0.2191
88.625 0.2201
88.65 0.2144
88.675 0.2049
88.7 0.1917
88.725 0.1801
88.75 0.1821
88.775 0.1996
88.8 0.2259
88.825 0.2599
88.85 0.3029
88.875 0.3493
88.9 0.392
88.925 0.4263
88.95 0.4538
88.975 0.4757
89 0.4899
89.025 0.4951
89.05 0.4903
89.075 0.4772
89.1 0.4585
89.125 0.4365
89.15 0.4109
89.175 0.3868
89.2 0.3678
89.225 0.3463
89.25 0.3157
89.275 0.2745
89.3 0.2223
89.325 0.1612
89.35 0.0936
89.375 0.0223
89.4 -0.053
89.425 -0.1309
89.45 -0.2144
89.475 -0.3022
89.5 -0.3972
89.525 -0.4927
89.55 -0.5859
89.575 -0.6788
89.6 -0.7709
89.625 -0.8585
89.65 -0.9469
89.675 -1.0375
89.7 -1.1316
89.725 -1.2285
89.75 -1.3236
89.775 -1.4063
89.8 -1.4691
89.825 -1.5085
89.85 -1.5286
89.875 -1.545
89.9 -1.5609
89.925 -1.5786
89.95 -1.5897
89.975 -1.5837
90 -1.558
90.025 -1.5194
90.05 -1.4708
90.075 -1.423
90.1 -1.3788
90.125 -1.3384
90.15 -1.3019
90.175 -1.2725
90.2 -1.2532
90.225 -1.242
90.25 -1.2361
90.275 -1.2336
90.3 -1.2348
90.325 -1.2307
90.35 -1.2155
90.375 -1.1935
90.4 -1.1639
90.425 -1.127
90.45 -1.0894
90.475 -1.0536
90.5 -1.0252
90.525 -1.005
90.55 -0.992
90.575 -0.9868
90.6 -0.9867
90.625 -0.9929
90.65 -1.01
90.675 -1.0341
90.7 -1.0599
90.725 -1.089
90.75 -1.121
90.775 -1.1591
90.8 -1.2043
90.825 -1.2513
90.85 -1.2954
90.875 -1.3363
90.9 -1.3743
90.925 -1.4117
90.95 -1.4514
90.975 -1.4933
91 -1.536
91.025 -1.5753
91.05 -1.6109
91.075 -1.6439
91.1 -1.672
91.125 -1.6967
91.15 -1.7214
91.175 -1.7478
91.2 -1.7729
91.225 -1.7976
91.25 -1.8249
91.275 -1.8565
91.3 -1.8882
91.325 -1.9224
91.35 -1.9575
91.375 -1.9936
91.4 -2.0283
91.425 -2.0556
91.45 -2.0618
91.475 -2.0451
91.5 -2.0088
91.525 -1.9582
91.55 -1.8965
91.575 -1.8309
91.6 -1.7685
91.625 -1.7159
91.65 -1.6667
91.675 -1.6196
91.7 -1.5786
91.725 -1.5378
91.75 -1.4922
91.775 -1.4368
91.8 -1.3809
91.825 -1.3317
91.85 -1.288
91.875 -1.2484
91.9 -1.2122
91.925 -1.1701
91.95 -1.125
91.975 -1.0816
92 -1.0466
92.025 -1.0237
92.05 -1.0114
92.075 -1.0103
92.1 -1.0214
92.125 -1.039
92.15 -1.0535
92.175 -1.0628
92.2 -1.0708
92.225 -1.076
92.25 -1.0832
92.275 -1.091
92.3 -1.1001
92.325 -1.1099
92.35 -1.121
92.375 -1.1301
92.4 -1.1332
92.425 -1.131
92.45 -1.1227
92.475 -1.1011
92.5 -1.0655
92.525 -1.0226
92.55 -0.9821
92.575 -0.9481
92.6 -0.9232
92.625 -0.9082
92.65 -0.9065
92.675 -0.9186
92.7 -0.941
92.725 -0.965
92.75 -0.9735
92.775 -0.971
92.8 -0.968
92.825 -0.9601
92.85 -0.9307
92.875 -0.8855
92.9 -0.8339
92.925 -0.7781
92.95 -0.7211
92.975 -0.6634
93 -0.6089
93.025 -0.5593
93.05 -0.5181
93.075 -0.4875
93.1 -0.4664
93.125 -0.4538
93.15 -0.4485
93.175 -0.4478
93.2 -0.4507
93.225 -0.4615
93.25 -0.4805
93.275 -0.5082
93.3 -0.5426
93.325 -0.584
93.35 -0.6302
93.375 -0.6805
93.4 -0.7362
93.425 -0.7956
93.45 -0.8566
93.475 -0.9145
93.5 -0.9679
93.525 -1.0181
93.55 -1.0672
93.575 -1.1145
93.6 -1.1581
93.625 -1.1888
93.65 -1.2047
93.675 -1.2144
93.7 -1.2241
93.725 -1.2357
93.75 -1.2514
93.775 -1.2692
93.8 -1.2894
93.825 -1.3075
93.85 -1.315
93.875 -1.311
93.9 -1.3014
93.925 -1.2954
93.95 -1.2942
93.975 -1.2948
94 -1.2946
94.025 -1.2963
94.05 -1.3044
94.075 -1.3217
94.1 -1.346
94.125 -1.3723
94.15 -1.4005
94.175 -1.4297
94.2 -1.4592
94.225 -1.4874
94.25 -1.5117
94.275 -1.5291
94.3 -1.5394
94.325 -1.5413
94.35 -1.528
94.375 -1.4992
94.4 -1.46
94.425 -1.4139
94.45 -1.3604
94.475 -1.2999
94.5 -1.2328
94.525 -1.1668
94.55 -1.1103
94.575 -1.0642
94.6 -1.0305
94.625 -1.0096
94.65 -1.0002
94.675 -1.0017
94.7 -1.0122
94.725 -1.0278
94.75 -1.0436
94.775 -1.0533
94.8 -1.0628
94.825 -1.0744
94.85 -1.0886
94.875 -1.1035
94.9 -1.1164
94.925 -1.1267
94.95 -1.1275
94.975 -1.1218
95 -1.1181
95.025 -1.1182
95.05 -1.1225
95.075 -1.1306
95.1 -1.139
95.125 -1.1464
95.15 -1.1499
95.175 -1.1502
95.2 -1.1506
95.225 -1.1527
95.25 -1.1483
95.275 -1.1308
95.3 -1.1012
95.325 -1.0696
95.35 -1.0442
95.375 -1.0273
95.4 -1.0177
95.425 -1.0158
95.45 -1.0223
95.475 -1.0392
95.5 -1.0671
95.525 -1.0992
95.55 -1.1281
95.575 -1.1472
95.6 -1.154
95.625 -1.1504
95.65 -1.1404
95.675 -1.1294
95.7 -1.1203
95.725 -1.1116
95.75 -1.1041
95.775 -1.0894
95.8 -1.0636
95.825 -1.0244
95.85 -0.9753
95.875 -0.9265
95.9 -0.8799
95.925 -0.8349
95.95 -0.7891
95.975 -0.7362
96 -0.6697
96.025 -0.6002
96.05 -0.5328
96.075 -0.4687
96.1 -0.4075
96.125 -0.3495
96.15 -0.2951
96.175 -0.2437
96.2 -0.1969
96.225 -0.1574
96.25 -0.1246
96.275 -0.0974
96.3 -0.0757
96.325 -0.0587
96.35 -0.0471
96.375 -0.0424
96.4 -0.0453
96.425 -0.0549
96.45 -0.0711
96.475 -0.0956
96.5 -0.1272
96.525 -0.1607
96.55 -0.1965
96.575 -0.2386
96.6 -0.2868
96.625 -0.3402
96.65 -0.3981
96.675 -0.4591
96.7 -0.5231
96.725 -0.5887
96.75 -0.6582
96.775 -0.7337
96.8 -0.8155
96.825 -0.8983
96.85 -0.9657
96.875 -1.0016
96.9 -1.01
96.925 -0.997
96.95 -0.9638
96.975 -0.9165
97 -0.857
97.025 -0.7896
97.05 -0.7231
97.075 -0.6632
97.1 -0.6136
97.125 -0.5706
97.15 -0.5285
97.175 -0.4824
97.2 -0.4366
97.225 -0.3949
97.25 -0.3564
97.275 -0.3201
97.3 -0.2854
97.325 -0.2518
97.35 -0.2195
97.375 -0.1901
97.4 -0.1657
97.425 -0.1484
97.45 -0.1366
97.475 -0.1239
97.5 -0.1081
97.525 -0.0961
97.55 -0.0892
97.575 -0.0908
97.6 -0.0967
97.625 -0.1056
97.65 -0.1213
97.675 -0.1441
97.7 -0.1709
97.725 -0.201
97.75 -0.2302
97.775 -0.257
97.8 -0.2854
97.825 -0.3157
97.85 -0.3471
97.875 -0.3794
97.9 -0.4124
97.925 -0.4513
97.95 -0.4985
97.975 -0.5536
98 -0.6138
98.025 -0.6805
98.05 -0.7534
98.075 -0.8258
98.1 -0.8898
98.125 -0.9464
98.15 -0.9956
98.175 -1.0362
98.2 -1.0622
98.225 -1.0704
98.25 -1.0679
98.275 -1.0536
98.3 -1.0345
98.325 -1.0107
98.35 -0.99
98.375 -0.9742
98.4 -0.9605
98.425 -0.9484
98.45 -0.9386
98.475 -0.9282
98.5 -0.9125
98.525 -0.8877
98.55 -0.8543
98.575 -0.8212
98.6 -0.7912
98.625 -0.7601
98.65 -0.7248
98.675 -0.6889
98.7 -0.6503
98.725 -0.5891
98.75 -0.4957
98.775 -0.3763
98.8 -0.2421
98.825 -0.1059
98.85 0.0251
98.875 0.1486
98.9 0.2651
98.925 0.3737
98.95 0.4753
98.975 0.5694
99 0.6557
99.025 0.7346
99.05 0.8073
99.075 0.8739
99.1 0.9334
99.125 0.986
99.15 1.0322
99.175 1.0726
99.2 1.1079
99.225 1.1385
99.25 1.1649
99.275 1.189
99.3 1.2162
99.325 1.2497
99.35 1.2901
99.375 1.3364
99.4 1.383
99.425 1.4269
99.45 1.468
99.475 1.5072
99.5 1.5462
99.525 1.5873
99.55 1.6305
99.575 1.6722
99.6 1.7103
99.625 1.7449
99.65 1.7759
99.675 1.8037
99.7 1.8273
99.725 1.8471
99.75 1.8668
99.775 1.8867
99.8 1.9059
99.825 1.924
99.85 1.9408
99.875 1.9536
99.9 1.961
99.925 1.9632
99.95 1.9622
99.975 1.9611
100 1.9637
