# Supplementary material for: Uptake of N2O5 by aqueous aerosol unveiled using chemically accurate many-body potentials
Source: Nat Commun. 2022 Mar 10;13:1266. doi: 10.1038/s41467-022-28697-8 (PMC8913772; doi:10.1038/s41467-022-28697-8)
Supplement: Supplementary file 3 — Source Data [file 41467_2022_28697_MOESM3_ESM.zip › n2o5-uptake-data/Fig2/scattering/rep05run24/relcom_gds.dat]

0.025 11.6967
0.05 11.6236
0.075 11.5505
0.1 11.4774
0.125 11.4043
0.15 11.3311
0.175 11.2579
0.2 11.1847
0.225 11.1115
0.25 11.0382
0.275 10.9649
0.3 10.8915
0.325 10.8182
0.35 10.7448
0.375 10.6714
0.4 10.5979
0.425 10.5245
0.45 10.451
0.475 10.3774
0.5 10.3039
0.525 10.2304
0.55 10.1568
0.575 10.0832
0.6 10.0097
0.625 9.9361
0.65 9.8626
0.675 9.789
0.7 9.7154
0.725 9.6418
0.75 9.5683
0.775 9.4947
0.8 9.4211
0.825 9.3474
0.85 9.2738
0.875 9.2002
0.9 9.1265
0.925 9.0527
0.95 8.979
0.975 8.9052
1 8.8314
1.025 8.7575
1.05 8.6835
1.075 8.6095
1.1 8.5354
1.125 8.4614
1.15 8.3873
1.175 8.3131
1.2 8.239
1.225 8.1647
1.25 8.0905
1.275 8.0163
1.3 7.9419
1.325 7.8676
1.35 7.7931
1.375 7.7187
1.4 7.6441
1.425 7.5695
1.45 7.4947
1.475 7.4198
1.5 7.3447
1.525 7.2695
1.55 7.194
1.575 7.1184
1.6 7.0427
1.625 6.9668
1.65 6.8908
1.675 6.8146
1.7 6.7383
1.725 6.6617
1.75 6.5851
1.775 6.5082
1.8 6.4312
1.825 6.3538
1.85 6.2764
1.875 6.1987
1.9 6.1206
1.925 6.0423
1.95 5.9637
1.975 5.8849
2 5.8058
2.025 5.7265
2.05 5.6469
2.075 5.567
2.1 5.4866
2.125 5.4058
2.15 5.3247
2.175 5.2431
2.2 5.1609
2.225 5.078
2.25 4.9949
2.275 4.9113
2.3 4.8268
2.325 4.7413
2.35 4.6548
2.375 4.5675
2.4 4.4787
2.425 4.3878
2.45 4.2947
2.475 4.1982
2.5 4.0983
2.525 3.9966
2.55 3.8943
2.575 3.7959
2.6 3.7059
2.625 3.6258
2.65 3.5521
2.675 3.4801
2.7 3.4078
2.725 3.3342
2.75 3.258
2.775 3.1793
2.8 3.0982
2.825 3.0149
2.85 2.9305
2.875 2.8458
2.9 2.7607
2.925 2.6775
2.95 2.598
2.975 2.5207
3 2.4441
3.025 2.3648
3.05 2.2834
3.075 2.2017
3.1 2.1193
3.125 2.0345
3.15 1.9437
3.175 1.8452
3.2 1.7412
3.225 1.6363
3.25 1.5328
3.275 1.4265
3.3 1.3133
3.325 1.1943
3.35 1.0727
3.375 0.9549
3.4 0.8448
3.425 0.7466
3.45 0.6593
3.475 0.5849
3.5 0.5332
3.525 0.5108
3.55 0.5075
3.575 0.5153
3.6 0.5406
3.625 0.5824
3.65 0.6331
3.675 0.6942
3.7 0.7636
3.725 0.8392
3.75 0.9113
3.775 0.9726
3.8 1.025
3.825 1.0677
3.85 1.0985
3.875 1.119
3.9 1.1343
3.925 1.1486
3.95 1.1673
3.975 1.2018
4 1.2441
4.025 1.2829
4.05 1.3159
4.075 1.3406
4.1 1.3562
4.125 1.3619
4.15 1.3616
4.175 1.3601
4.2 1.3618
4.225 1.3737
4.25 1.3949
4.275 1.4221
4.3 1.4517
4.325 1.4782
4.35 1.5016
4.375 1.5192
4.4 1.5289
4.425 1.5311
4.45 1.5248
4.475 1.5102
4.5 1.4879
4.525 1.458
4.55 1.4218
4.575 1.381
4.6 1.3363
4.625 1.2874
4.65 1.2328
4.675 1.1709
4.7 1.1024
4.725 1.0294
4.75 0.9554
4.775 0.8859
4.8 0.8283
4.825 0.7896
4.85 0.7756
4.875 0.7778
4.9 0.7889
4.925 0.8023
4.95 0.8144
4.975 0.8198
5 0.8168
5.025 0.8075
5.05 0.7979
5.075 0.7923
5.1 0.7889
5.125 0.7866
5.15 0.7852
5.175 0.7831
5.2 0.7776
5.225 0.7671
5.25 0.7499
5.275 0.7252
5.3 0.6922
5.325 0.6498
5.35 0.5978
5.375 0.5394
5.4 0.4776
5.425 0.4151
5.45 0.354
5.475 0.3001
5.5 0.2513
5.525 0.2022
5.55 0.1497
5.575 0.092
5.6 0.0321
5.625 -0.0192
5.65 -0.0535
5.675 -0.0753
5.7 -0.0949
5.725 -0.1185
5.75 -0.1429
5.775 -0.1663
5.8 -0.1883
5.825 -0.2089
5.85 -0.2307
5.875 -0.2564
5.9 -0.2849
5.925 -0.3097
5.95 -0.3252
5.975 -0.3293
6 -0.3226
6.025 -0.301
6.05 -0.2625
6.075 -0.2051
6.1 -0.1245
6.125 -0.0324
6.15 0.0627
6.175 0.155
6.2 0.2384
6.225 0.3117
6.25 0.3768
6.275 0.438
6.3 0.5021
6.325 0.5706
6.35 0.6516
6.375 0.7463
6.4 0.839
6.425 0.9243
6.45 1.0024
6.475 1.0728
6.5 1.1341
6.525 1.1875
6.55 1.2372
6.575 1.286
6.6 1.3325
6.625 1.376
6.65 1.4157
6.675 1.4536
6.7 1.4862
6.725 1.5102
6.75 1.5291
6.775 1.5438
6.8 1.5538
6.825 1.5618
6.85 1.5711
6.875 1.5806
6.9 1.591
6.925 1.6031
6.95 1.6141
6.975 1.6225
7 1.6293
7.025 1.6374
7.05 1.6506
7.075 1.673
7.1 1.7157
7.125 1.7886
7.15 1.8843
7.175 1.9875
7.2 2.0911
7.225 2.1907
7.25 2.2857
7.275 2.3719
7.3 2.4498
7.325 2.5193
7.35 2.5816
7.375 2.6404
7.4 2.7064
7.425 2.7802
7.45 2.8546
7.475 2.9255
7.5 2.9889
7.525 3.0432
7.55 3.0878
7.575 3.1245
7.6 3.1556
7.625 3.1837
7.65 3.2083
7.675 3.2306
7.7 3.2513
7.725 3.2728
7.75 3.2941
7.775 3.3167
7.8 3.3413
7.825 3.3644
7.85 3.385
7.875 3.4031
7.9 3.4187
7.925 3.4316
7.95 3.44
7.975 3.4417
8 3.4353
8.025 3.4208
8.05 3.3992
8.075 3.3711
8.1 3.337
8.125 3.2973
8.15 3.2514
8.175 3.1985
8.2 3.1372
8.225 3.0681
8.25 2.9911
8.275 2.9065
8.3 2.816
8.325 2.7271
8.35 2.6488
8.375 2.5966
8.4 2.5767
8.425 2.5751
8.45 2.5759
8.475 2.5756
8.5 2.5763
8.525 2.5763
8.55 2.5762
8.575 2.5811
8.6 2.5914
8.625 2.6088
8.65 2.6319
8.675 2.6562
8.7 2.6822
8.725 2.7079
8.75 2.728
8.775 2.7425
8.8 2.7521
8.825 2.7556
8.85 2.7539
8.875 2.7483
8.9 2.7372
8.925 2.7202
8.95 2.6964
8.975 2.6635
9 2.6224
9.025 2.5772
9.05 2.5273
9.075 2.4773
9.1 2.431
9.125 2.3841
9.15 2.3374
9.175 2.2871
9.2 2.2335
9.225 2.1731
9.25 2.1038
9.275 2.0262
9.3 1.9407
9.325 1.852
9.35 1.7774
9.375 1.7328
9.4 1.7129
9.425 1.7025
9.45 1.691
9.475 1.6762
9.5 1.6584
9.525 1.6391
9.55 1.6226
9.575 1.6159
9.6 1.6188
9.625 1.6275
9.65 1.6391
9.675 1.6536
9.7 1.6701
9.725 1.6865
9.75 1.7002
9.775 1.7091
9.8 1.7123
9.825 1.7092
9.85 1.6998
9.875 1.6855
9.9 1.6715
9.925 1.66
9.95 1.6517
9.975 1.6459
10 1.6386
10.025 1.6252
10.05 1.6062
10.075 1.5826
10.1 1.5548
10.125 1.5279
10.15 1.5123
10.175 1.5084
10.2 1.5087
10.225 1.5084
10.25 1.5046
10.275 1.4961
10.3 1.4836
10.325 1.4717
10.35 1.4658
10.375 1.4649
10.4 1.4621
10.425 1.4536
10.45 1.4384
10.475 1.4158
10.5 1.3878
10.525 1.358
10.55 1.3286
10.575 1.3016
10.6 1.2782
10.625 1.2598
10.65 1.2473
10.675 1.2418
10.7 1.2434
10.725 1.2477
10.75 1.2538
10.775 1.2588
10.8 1.263
10.825 1.2688
10.85 1.2822
10.875 1.3044
10.9 1.3293
10.925 1.3502
10.95 1.3646
10.975 1.3745
11 1.3822
11.025 1.3899
11.05 1.3963
11.075 1.4001
11.1 1.4001
11.125 1.397
11.15 1.3902
11.175 1.3778
11.2 1.3573
11.225 1.3279
11.25 1.2891
11.275 1.2407
11.3 1.1857
11.325 1.1305
11.35 1.0823
11.375 1.0405
11.4 0.9993
11.425 0.954
11.45 0.9038
11.475 0.8495
11.5 0.7872
11.525 0.7161
11.55 0.6393
11.575 0.5649
11.6 0.5005
11.625 0.446
11.65 0.3954
11.675 0.345
11.7 0.2913
11.725 0.2328
11.75 0.1701
11.775 0.1021
11.8 0.0306
11.825 -0.0438
11.85 -0.1194
11.875 -0.1935
11.9 -0.2635
11.925 -0.3278
11.95 -0.3783
11.975 -0.4158
12 -0.4476
12.025 -0.4799
12.05 -0.5149
12.075 -0.5498
12.1 -0.5731
12.125 -0.569
12.15 -0.5441
12.175 -0.5109
12.2 -0.4783
12.225 -0.4483
12.25 -0.4222
12.275 -0.4013
12.3 -0.3837
12.325 -0.369
12.35 -0.3561
12.375 -0.3477
12.4 -0.3469
12.425 -0.3547
12.45 -0.37
12.475 -0.3932
12.5 -0.4244
12.525 -0.4571
12.55 -0.4776
12.575 -0.4683
12.6 -0.4333
12.625 -0.3822
12.65 -0.3214
12.675 -0.2622
12.7 -0.2101
12.725 -0.1667
12.75 -0.1317
12.775 -0.1025
12.8 -0.0748
12.825 -0.04
12.85 0.0025
12.875 0.0455
12.9 0.0853
12.925 0.1212
12.95 0.1533
12.975 0.1821
13 0.2073
13.025 0.2269
13.05 0.2414
13.075 0.2511
13.1 0.2619
13.125 0.2742
13.15 0.2806
13.175 0.2769
13.2 0.2629
13.225 0.2401
13.25 0.2089
13.275 0.1717
13.3 0.1291
13.325 0.0846
13.35 0.0467
13.375 0.0195
13.4 0.0022
13.425 -0.0089
13.45 -0.012
13.475 -0.0045
13.5 0.0169
13.525 0.0548
13.55 0.1056
13.575 0.1637
13.6 0.2269
13.625 0.2961
13.65 0.37
13.675 0.4448
13.7 0.5164
13.725 0.585
13.75 0.6517
13.775 0.7156
13.8 0.7746
13.825 0.8298
13.85 0.8856
13.875 0.9518
13.9 1.0344
13.925 1.1212
13.95 1.2028
13.975 1.2793
14 1.3516
14.025 1.4176
14.05 1.4761
14.075 1.5278
14.1 1.5722
14.125 1.6079
14.15 1.6354
14.175 1.6544
14.2 1.6672
14.225 1.6728
14.25 1.6713
14.275 1.6636
14.3 1.6508
14.325 1.6343
14.35 1.6144
14.375 1.5924
14.4 1.5699
14.425 1.5484
14.45 1.5286
14.475 1.5105
14.5 1.5
14.525 1.504
14.55 1.5226
14.575 1.5469
14.6 1.5706
14.625 1.5939
14.65 1.6172
14.675 1.6408
14.7 1.6672
14.725 1.6992
14.75 1.7394
14.775 1.7823
14.8 1.8214
14.825 1.852
14.85 1.8749
14.875 1.8943
14.9 1.9114
14.925 1.9232
14.95 1.9305
14.975 1.9335
15 1.929
15.025 1.9191
15.05 1.91
15.075 1.9145
15.1 1.9339
15.125 1.9545
15.15 1.9672
15.175 1.9724
15.2 1.9749
15.225 1.9837
15.25 2.0024
15.275 2.0214
15.3 2.0368
15.325 2.0492
15.35 2.059
15.375 2.0665
15.4 2.0721
15.425 2.0738
15.45 2.0687
15.475 2.0598
15.5 2.0476
15.525 2.0333
15.55 2.0175
15.575 2.0031
15.6 1.9895
15.625 1.9742
15.65 1.9565
15.675 1.9373
15.7 1.9175
15.725 1.8996
15.75 1.8861
15.775 1.8763
15.8 1.8676
15.825 1.8567
15.85 1.8417
15.875 1.8207
15.9 1.7928
15.925 1.7582
15.95 1.7193
15.975 1.6807
16 1.648
16.025 1.6245
16.05 1.6087
16.075 1.5933
16.1 1.5759
16.125 1.5534
16.15 1.5251
16.175 1.4932
16.2 1.4636
16.225 1.4419
16.25 1.4299
16.275 1.4262
16.3 1.4284
16.325 1.4356
16.35 1.4462
16.375 1.4583
16.4 1.4727
16.425 1.4909
16.45 1.5122
16.475 1.5373
16.5 1.5619
16.525 1.5846
16.55 1.6066
16.575 1.6287
16.6 1.6494
16.625 1.6696
16.65 1.689
16.675 1.7128
16.7 1.7362
16.725 1.7585
16.75 1.7778
16.775 1.7948
16.8 1.8139
16.825 1.8389
16.85 1.8671
16.875 1.8951
16.9 1.9204
16.925 1.9379
16.95 1.9484
16.975 1.9525
17 1.9532
17.025 1.9546
17.05 1.9559
17.075 1.9575
17.1 1.9582
17.125 1.9575
17.15 1.9571
17.175 1.9582
17.2 1.9573
17.225 1.9518
17.25 1.9442
17.275 1.9374
17.3 1.9357
17.325 1.9375
17.35 1.9381
17.375 1.935
17.4 1.9274
17.425 1.9171
17.45 1.9062
17.475 1.8935
17.5 1.874
17.525 1.8493
17.55 1.83
17.575 1.8275
17.6 1.8303
17.625 1.8307
17.65 1.8296
17.675 1.8256
17.7 1.8187
17.725 1.8128
17.75 1.8052
17.775 1.7944
17.8 1.779
17.825 1.7595
17.85 1.7337
17.875 1.7008
17.9 1.6609
17.925 1.6141
17.95 1.5582
17.975 1.4938
18 1.422
18.025 1.3455
18.05 1.2675
18.075 1.188
18.1 1.11
18.125 1.0352
18.15 0.9615
18.175 0.8846
18.2 0.8018
18.225 0.717
18.25 0.6341
18.275 0.5565
18.3 0.4848
18.325 0.4168
18.35 0.3514
18.375 0.2859
18.4 0.2259
18.425 0.1813
18.45 0.149
18.475 0.1234
18.5 0.102
18.525 0.0876
18.55 0.083
18.575 0.0848
18.6 0.0919
18.625 0.1034
18.65 0.119
18.675 0.1379
18.7 0.1576
18.725 0.1787
18.75 0.2003
18.775 0.2212
18.8 0.2425
18.825 0.2657
18.85 0.2923
18.875 0.3171
18.9 0.3389
18.925 0.3577
18.95 0.3722
18.975 0.3838
19 0.3916
19.025 0.3949
19.05 0.3938
19.075 0.3889
19.1 0.3794
19.125 0.3656
19.15 0.3486
19.175 0.3274
19.2 0.3033
19.225 0.2793
19.25 0.2572
19.275 0.2359
19.3 0.2145
19.325 0.1901
19.35 0.1618
19.375 0.1322
19.4 0.1047
19.425 0.0818
19.45 0.0632
19.475 0.0461
19.5 0.0299
19.525 0.0135
19.55 -0.0081
19.575 -0.0361
19.6 -0.0701
19.625 -0.1093
19.65 -0.1527
19.675 -0.1909
19.7 -0.2137
19.725 -0.2195
19.75 -0.2097
19.775 -0.1918
19.8 -0.1734
19.825 -0.1541
19.85 -0.1352
19.875 -0.1112
19.9 -0.0711
19.925 -0.0111
19.95 0.0604
19.975 0.1341
20 0.2033
20.025 0.2644
20.05 0.3202
20.075 0.3701
20.1 0.4108
20.125 0.4404
20.15 0.4573
20.175 0.4613
20.2 0.453
20.225 0.4343
20.25 0.4052
20.275 0.3663
20.3 0.316
20.325 0.2542
20.35 0.186
20.375 0.1181
20.4 0.0613
20.425 0.0312
20.45 0.022
20.475 0.0182
20.5 0.0113
20.525 0.0065
20.55 0.0186
20.575 0.0534
20.6 0.1093
20.625 0.1773
20.65 0.2439
20.675 0.3013
20.7 0.3479
20.725 0.3858
20.75 0.4198
20.775 0.4517
20.8 0.4876
20.825 0.532
20.85 0.5818
20.875 0.6314
20.9 0.678
20.925 0.7199
20.95 0.7588
20.975 0.7959
21 0.8315
21.025 0.8647
21.05 0.8926
21.075 0.915
21.1 0.9358
21.125 0.9657
21.15 1.0181
21.175 1.0845
21.2 1.1482
21.225 1.2027
21.25 1.2468
21.275 1.2814
21.3 1.307
21.325 1.3243
21.35 1.3331
21.375 1.3332
21.4 1.3257
21.425 1.3106
21.45 1.2872
21.475 1.2552
21.5 1.2155
21.525 1.1686
21.55 1.1155
21.575 1.0568
21.6 0.9992
21.625 0.9515
21.65 0.9187
21.675 0.8974
21.7 0.8839
21.725 0.8768
21.75 0.8704
21.775 0.8604
21.8 0.8485
21.825 0.8458
21.85 0.8715
21.875 0.9131
21.9 0.9548
21.925 0.9934
21.95 1.0279
21.975 1.0569
22 1.0796
22.025 1.0969
22.05 1.112
22.075 1.1214
22.1 1.1233
22.125 1.1255
22.15 1.1314
22.175 1.1425
22.2 1.1562
22.225 1.1661
22.25 1.1731
22.275 1.1812
22.3 1.188
22.325 1.1915
22.35 1.1922
22.375 1.1946
22.4 1.1976
22.425 1.1992
22.45 1.1967
22.475 1.191
22.5 1.1789
22.525 1.1643
22.55 1.1556
22.575 1.1535
22.6 1.1561
22.625 1.1597
22.65 1.1633
22.675 1.1659
22.7 1.1639
22.725 1.1552
22.75 1.1402
22.775 1.1254
22.8 1.1115
22.825 1.0971
22.85 1.0801
22.875 1.0614
22.9 1.0422
22.925 1.0248
22.95 1.0165
22.975 1.0236
23 1.0536
23.025 1.1109
23.05 1.1857
23.075 1.2705
23.1 1.3596
23.125 1.4493
23.15 1.5354
23.175 1.6129
23.2 1.6844
23.225 1.7521
23.25 1.8157
23.275 1.8789
23.3 1.9395
23.325 1.9943
23.35 2.0435
23.375 2.0849
23.4 2.1173
23.425 2.1416
23.45 2.1571
23.475 2.1647
23.5 2.164
23.525 2.156
23.55 2.14
23.575 2.1198
23.6 2.0996
23.625 2.0852
23.65 2.0794
23.675 2.0798
23.7 2.0822
23.725 2.0818
23.75 2.0762
23.775 2.0652
23.8 2.0494
23.825 2.0286
23.85 2.0042
23.875 1.9824
23.9 1.9731
23.925 1.9709
23.95 1.9624
23.975 1.9414
24 1.914
24.025 1.8911
24.05 1.8807
24.075 1.8706
24.1 1.8568
24.125 1.8395
24.15 1.8149
24.175 1.7824
24.2 1.7499
24.225 1.7239
24.25 1.7054
24.275 1.6903
24.3 1.6718
24.325 1.6464
24.35 1.6179
24.375 1.5836
24.4 1.5432
24.425 1.4989
24.45 1.4496
24.475 1.3942
24.5 1.3352
24.525 1.2741
24.55 1.218
24.575 1.167
24.6 1.1223
24.625 1.0846
24.65 1.0526
24.675 1.0255
24.7 1.0061
24.725 1.0002
24.75 1.0086
24.775 1.0229
24.8 1.0397
24.825 1.0561
24.85 1.0677
24.875 1.0753
24.9 1.0777
24.925 1.0732
24.95 1.0601
24.975 1.0367
25 1.0025
25.025 0.9576
25.05 0.9022
25.075 0.839
25.1 0.7698
25.125 0.6978
25.15 0.6359
25.175 0.588
25.2 0.5513
25.225 0.5203
25.25 0.4968
25.275 0.4866
25.3 0.4869
25.325 0.4939
25.35 0.5069
25.375 0.5307
25.4 0.5672
25.425 0.6154
25.45 0.6704
25.475 0.7306
25.5 0.7922
25.525 0.8554
25.55 0.9209
25.575 0.9883
25.6 1.0545
25.625 1.1186
25.65 1.1791
25.675 1.2349
25.7 1.2855
25.725 1.3298
25.75 1.3674
25.775 1.3984
25.8 1.4227
25.825 1.4407
25.85 1.4521
25.875 1.4569
25.9 1.4549
25.925 1.4454
25.95 1.4268
25.975 1.4029
26 1.382
26.025 1.3635
26.05 1.3453
26.075 1.3271
26.1 1.3066
26.125 1.2817
26.15 1.2547
26.175 1.2283
26.2 1.2107
26.225 1.205
26.25 1.2013
26.275 1.1969
26.3 1.1927
26.325 1.1869
26.35 1.1795
26.375 1.1683
26.4 1.1521
26.425 1.1303
26.45 1.1125
26.475 1.1061
26.5 1.106
26.525 1.1081
26.55 1.111
26.575 1.1118
26.6 1.1076
26.625 1.1003
26.65 1.1048
26.675 1.1257
26.7 1.1512
26.725 1.1765
26.75 1.2031
26.775 1.2302
26.8 1.2581
26.825 1.2883
26.85 1.319
26.875 1.3479
26.9 1.374
26.925 1.39
26.95 1.3948
26.975 1.3918
27 1.3817
27.025 1.37
27.05 1.3548
27.075 1.3465
27.1 1.355
27.125 1.3806
27.15 1.4186
27.175 1.4612
27.2 1.503
27.225 1.5371
27.25 1.5609
27.275 1.5761
27.3 1.5809
27.325 1.5751
27.35 1.5591
27.375 1.5396
27.4 1.523
27.425 1.5088
27.45 1.4907
27.475 1.4659
27.5 1.4368
27.525 1.4055
27.55 1.3772
27.575 1.3568
27.6 1.3488
27.625 1.345
27.65 1.3354
27.675 1.3158
27.7 1.2855
27.725 1.2449
27.75 1.1928
27.775 1.1311
27.8 1.0646
27.825 1.0011
27.85 0.9529
27.875 0.9201
27.9 0.8955
27.925 0.8767
27.95 0.8649
27.975 0.8526
28 0.8335
28.025 0.8108
28.05 0.786
28.075 0.7623
28.1 0.7429
28.125 0.7292
28.15 0.7157
28.175 0.6939
28.2 0.6647
28.225 0.6348
28.25 0.6049
28.275 0.5768
28.3 0.5492
28.325 0.524
28.35 0.5045
28.375 0.4937
28.4 0.4891
28.425 0.4894
28.45 0.4953
28.475 0.5054
28.5 0.5217
28.525 0.5477
28.55 0.5818
28.575 0.6237
28.6 0.6703
28.625 0.7158
28.65 0.7576
28.675 0.7961
28.7 0.8292
28.725 0.8511
28.75 0.8616
28.775 0.8695
28.8 0.8817
28.825 0.9014
28.85 0.9246
28.875 0.95
28.9 0.9732
28.925 0.9955
28.95 1.0162
28.975 1.036
29 1.0548
29.025 1.0792
29.05 1.109
29.075 1.145
29.1 1.184
29.125 1.2183
29.15 1.2516
29.175 1.2846
29.2 1.3124
29.225 1.3388
29.25 1.367
29.275 1.3942
29.3 1.4191
29.325 1.4448
29.35 1.4738
29.375 1.5092
29.4 1.5486
29.425 1.5874
29.45 1.6225
29.475 1.6526
29.5 1.6789
29.525 1.7025
29.55 1.7252
29.575 1.7458
29.6 1.7611
29.625 1.7717
29.65 1.7759
29.675 1.7734
29.7 1.765
29.725 1.7522
29.75 1.7361
29.775 1.7194
29.8 1.7007
29.825 1.6768
29.85 1.6444
29.875 1.6018
29.9 1.5486
29.925 1.4878
29.95 1.4255
29.975 1.3683
30 1.3193
30.025 1.2812
30.05 1.2612
30.075 1.2673
30.1 1.2915
30.125 1.3177
30.15 1.34
30.175 1.3602
30.2 1.3778
30.225 1.3935
30.25 1.4089
30.275 1.4201
30.3 1.4244
30.325 1.4206
30.35 1.4092
30.375 1.3928
30.4 1.3757
30.425 1.3586
30.45 1.3417
30.475 1.3244
30.5 1.3041
30.525 1.28
30.55 1.2524
30.575 1.2189
30.6 1.1808
30.625 1.1388
30.65 1.0913
30.675 1.0363
30.7 0.974
30.725 0.9055
30.75 0.8342
30.775 0.7673
30.8 0.7094
30.825 0.664
30.85 0.6377
30.875 0.6324
30.9 0.6466
30.925 0.6736
30.95 0.7061
30.975 0.7373
31 0.761
31.025 0.7742
31.05 0.7757
31.075 0.7654
31.1 0.7421
31.125 0.7134
31.15 0.687
31.175 0.6665
31.2 0.6503
31.225 0.641
31.25 0.6385
31.275 0.6442
31.3 0.6563
31.325 0.6717
31.35 0.6895
31.375 0.7082
31.4 0.7229
31.425 0.7353
31.45 0.748
31.475 0.7701
31.5 0.8052
31.525 0.8441
31.55 0.8796
31.575 0.9064
31.6 0.924
31.625 0.9354
31.65 0.9433
31.675 0.9526
31.7 0.9666
31.725 0.9868
31.75 1.0038
31.775 1.0128
31.8 1.0127
31.825 1.0061
31.85 0.9943
31.875 0.9822
31.9 0.9818
31.925 0.9896
31.95 0.9923
31.975 0.9882
32 0.9798
32.025 0.9693
32.05 0.9581
32.075 0.947
32.1 0.9346
32.125 0.9212
32.15 0.9051
32.175 0.8873
32.2 0.8647
32.225 0.8378
32.25 0.8077
32.275 0.7717
32.3 0.7324
32.325 0.6888
32.35 0.6422
32.375 0.594
32.4 0.5479
32.425 0.5106
32.45 0.4861
32.475 0.4759
32.5 0.4835
32.525 0.5187
32.55 0.5707
32.575 0.6296
32.6 0.6868
32.625 0.7368
32.65 0.78
32.675 0.8182
32.7 0.8536
32.725 0.8891
32.75 0.9352
32.775 1.0033
32.8 1.0794
32.825 1.1477
32.85 1.2029
32.875 1.2423
32.9 1.2685
32.925 1.29
32.95 1.3147
32.975 1.3405
33 1.3634
33.025 1.3849
33.05 1.4037
33.075 1.4173
33.1 1.4269
33.125 1.4349
33.15 1.4399
33.175 1.4409
33.2 1.4365
33.225 1.4266
33.25 1.4119
33.275 1.3882
33.3 1.3545
33.325 1.3164
33.35 1.2905
33.375 1.2714
33.4 1.2472
33.425 1.2153
33.45 1.1751
33.475 1.1285
33.5 1.0823
33.525 1.0576
33.55 1.0725
33.575 1.1058
33.6 1.1413
33.625 1.173
33.65 1.1981
33.675 1.2148
33.7 1.2245
33.725 1.2283
33.75 1.229
33.775 1.2304
33.8 1.2369
33.825 1.2512
33.85 1.2702
33.875 1.2887
33.9 1.3031
33.925 1.3108
33.95 1.3114
33.975 1.3045
34 1.2901
34.025 1.268
34.05 1.2377
34.075 1.1951
34.1 1.139
34.125 1.0791
34.15 1.031
34.175 1.0058
34.2 0.9946
34.225 0.9941
34.25 1.0076
34.275 1.0347
34.3 1.0625
34.325 1.0826
34.35 1.0949
34.375 1.1014
34.4 1.1027
34.425 1.0963
34.45 1.0822
34.475 1.0624
34.5 1.0416
34.525 1.0225
34.55 1.002
34.575 0.9818
34.6 0.9612
34.625 0.9456
34.65 0.9405
34.675 0.9486
34.7 0.9734
34.725 1.0116
34.75 1.0571
34.775 1.1071
34.8 1.1589
34.825 1.2124
34.85 1.2672
34.875 1.322
34.9 1.3744
34.925 1.4226
34.95 1.4667
34.975 1.5054
35 1.5432
35.025 1.5776
35.05 1.6038
35.075 1.6212
35.1 1.6319
35.125 1.6378
35.15 1.639
35.175 1.6418
35.2 1.6505
35.225 1.6656
35.25 1.6908
35.275 1.7219
35.3 1.752
35.325 1.7795
35.35 1.801
35.375 1.814
35.4 1.8165
35.425 1.8164
35.45 1.8152
35.475 1.8167
35.5 1.8205
35.525 1.8299
35.55 1.8505
35.575 1.8801
35.6 1.9089
35.625 1.9358
35.65 1.9591
35.675 1.9758
35.7 1.9873
35.725 1.9922
35.75 1.9916
35.775 1.9849
35.8 1.9739
35.825 1.9583
35.85 1.9388
35.875 1.9167
35.9 1.8899
35.925 1.8597
35.95 1.8265
35.975 1.791
36 1.7536
36.025 1.7136
36.05 1.6696
36.075 1.6247
36.1 1.5819
36.125 1.5401
36.15 1.4974
36.175 1.4535
36.2 1.4096
36.225 1.3652
36.25 1.3216
36.275 1.2782
36.3 1.2352
36.325 1.1912
36.35 1.1461
36.375 1.1058
36.4 1.0764
36.425 1.0642
36.45 1.065
36.475 1.0732
36.5 1.0823
36.525 1.0888
36.55 1.0947
36.575 1.1014
36.6 1.1082
36.625 1.1132
36.65 1.1149
36.675 1.1129
36.7 1.1075
36.725 1.1007
36.75 1.0919
36.775 1.0814
36.8 1.0724
36.825 1.0686
36.85 1.073
36.875 1.0809
36.9 1.0882
36.925 1.0962
36.95 1.1046
36.975 1.1116
37 1.1194
37.025 1.1276
37.05 1.1333
37.075 1.1366
37.1 1.1388
37.125 1.1398
37.15 1.1416
37.175 1.1489
37.2 1.164
37.225 1.1835
37.25 1.2033
37.275 1.2203
37.3 1.231
37.325 1.2346
37.35 1.2282
37.375 1.2103
37.4 1.1819
37.425 1.1426
37.45 1.098
37.475 1.0554
37.5 1.0187
37.525 0.9877
37.55 0.9613
37.575 0.9389
37.6 0.9192
37.625 0.8978
37.65 0.874
37.675 0.8448
37.7 0.8094
37.725 0.7666
37.75 0.7156
37.775 0.6563
37.8 0.5883
37.825 0.5107
37.85 0.4259
37.875 0.3337
37.9 0.2405
37.925 0.1655
37.95 0.1254
37.975 0.1104
38 0.1075
38.025 0.1138
38.05 0.1254
38.075 0.1369
38.1 0.1467
38.125 0.1503
38.15 0.1461
38.175 0.135
38.2 0.1196
38.225 0.102
38.25 0.0844
38.275 0.0672
38.3 0.0536
38.325 0.0486
38.35 0.0489
38.375 0.0528
38.4 0.0586
38.425 0.0595
38.45 0.0527
38.475 0.0408
38.5 0.0222
38.525 0.0004
38.55 -0.0211
38.575 -0.0409
38.6 -0.0577
38.625 -0.0691
38.65 -0.073
38.675 -0.0751
38.7 -0.0753
38.725 -0.0766
38.75 -0.0743
38.775 -0.0708
38.8 -0.0681
38.825 -0.066
38.85 -0.0656
38.875 -0.0639
38.9 -0.055
38.925 -0.0376
38.95 -0.0176
38.975 0.0024
39 0.0191
39.025 0.0332
39.05 0.0437
39.075 0.0507
39.1 0.0582
39.125 0.0655
39.15 0.0698
39.175 0.0696
39.2 0.0681
39.225 0.0667
39.25 0.0676
39.275 0.0691
39.3 0.0728
39.325 0.0793
39.35 0.0872
39.375 0.0939
39.4 0.1006
39.425 0.1106
39.45 0.123
39.475 0.1435
39.5 0.1759
39.525 0.2155
39.55 0.2564
39.575 0.292
39.6 0.3221
39.625 0.3489
39.65 0.3716
39.675 0.3914
39.7 0.4081
39.725 0.4197
39.75 0.4264
39.775 0.4347
39.8 0.4507
39.825 0.4806
39.85 0.5237
39.875 0.573
39.9 0.6252
39.925 0.6726
39.95 0.717
39.975 0.7572
40 0.7979
40.025 0.8339
40.05 0.8642
40.075 0.8937
40.1 0.9174
40.125 0.9317
40.15 0.9369
40.175 0.9308
40.2 0.9157
40.225 0.8947
40.25 0.8665
40.275 0.8298
40.3 0.7891
40.325 0.7545
40.35 0.7261
40.375 0.7014
40.4 0.6862
40.425 0.6872
40.45 0.709
40.475 0.75
40.5 0.7989
40.525 0.8398
40.55 0.8696
40.575 0.8884
40.6 0.8978
40.625 0.8975
40.65 0.8908
40.675 0.8795
40.7 0.8647
40.725 0.8492
40.75 0.8327
40.775 0.8194
40.8 0.8093
40.825 0.7991
40.85 0.7866
40.875 0.7704
40.9 0.7496
40.925 0.7239
40.95 0.6914
40.975 0.6527
41 0.6078
41.025 0.5611
41.05 0.5235
41.075 0.4946
41.1 0.474
41.125 0.4585
41.15 0.4443
41.175 0.4287
41.2 0.4108
41.225 0.391
41.25 0.3707
41.275 0.3557
41.3 0.3462
41.325 0.3382
41.35 0.331
41.375 0.3262
41.4 0.3287
41.425 0.3318
41.45 0.3278
41.475 0.313
41.5 0.288
41.525 0.254
41.55 0.2102
41.575 0.1614
41.6 0.1117
41.625 0.0634
41.65 0.0244
41.675 0.0062
41.7 0.0132
41.725 0.0313
41.75 0.0493
41.775 0.0659
41.8 0.0782
41.825 0.0866
41.85 0.0899
41.875 0.0874
41.9 0.0852
41.925 0.084
41.95 0.0898
41.975 0.1098
42 0.1526
42.025 0.2209
42.05 0.313
42.075 0.4192
42.1 0.5284
42.125 0.6391
42.15 0.7503
42.175 0.864
42.2 0.9737
42.225 1.0762
42.25 1.1695
42.275 1.2542
42.3 1.331
42.325 1.4008
42.35 1.4622
42.375 1.5177
42.4 1.568
42.425 1.6118
42.45 1.6491
42.475 1.6807
42.5 1.7051
42.525 1.7258
42.55 1.7406
42.575 1.7484
42.6 1.752
42.625 1.7501
42.65 1.7486
42.675 1.7521
42.7 1.7663
42.725 1.7876
42.75 1.8147
42.775 1.8478
42.8 1.8823
42.825 1.9187
42.85 1.9565
42.875 1.9898
42.9 2.0147
42.925 2.0283
42.95 2.0293
42.975 2.0202
43 2.0039
43.025 1.9801
43.05 1.9479
43.075 1.9081
43.1 1.8623
43.125 1.8168
43.15 1.7778
43.175 1.7397
43.2 1.6984
43.225 1.6544
43.25 1.6115
43.275 1.5695
43.3 1.5243
43.325 1.4747
43.35 1.4174
43.375 1.3527
43.4 1.2837
43.425 1.2135
43.45 1.1449
43.475 1.0812
43.5 1.026
43.525 0.9765
43.55 0.9238
43.575 0.8634
43.6 0.7957
43.625 0.7182
43.65 0.6328
43.675 0.5424
43.7 0.4547
43.725 0.3734
43.75 0.2965
43.775 0.2228
43.8 0.1545
43.825 0.0868
43.85 0.0138
43.875 -0.0635
43.9 -0.1349
43.925 -0.1931
43.95 -0.2438
43.975 -0.2921
44 -0.3338
44.025 -0.3625
44.05 -0.3733
44.075 -0.3748
44.1 -0.3754
44.125 -0.3826
44.15 -0.3991
44.175 -0.4238
44.2 -0.4553
44.225 -0.4905
44.25 -0.5308
44.275 -0.5743
44.3 -0.6154
44.325 -0.6482
44.35 -0.667
44.375 -0.6675
44.4 -0.6536
44.425 -0.6342
44.45 -0.614
44.475 -0.5929
44.5 -0.5722
44.525 -0.5522
44.55 -0.5326
44.575 -0.5085
44.6 -0.4736
44.625 -0.4302
44.65 -0.3812
44.675 -0.3305
44.7 -0.2853
44.725 -0.2489
44.75 -0.223
44.775 -0.2076
44.8 -0.2016
44.825 -0.2007
44.85 -0.202
44.875 -0.2064
44.9 -0.2131
44.925 -0.2247
44.95 -0.2422
44.975 -0.2639
45 -0.2924
45.025 -0.3256
45.05 -0.3592
45.075 -0.3921
45.1 -0.4205
45.125 -0.4449
45.15 -0.4696
45.175 -0.4859
45.2 -0.4834
45.225 -0.4707
45.25 -0.4565
45.275 -0.4474
45.3 -0.4431
45.325 -0.4406
45.35 -0.4391
45.375 -0.4365
45.4 -0.4288
45.425 -0.4127
45.45 -0.3883
45.475 -0.3499
45.5 -0.3073
45.525 -0.2612
45.55 -0.2115
45.575 -0.1635
45.6 -0.1192
45.625 -0.0811
45.65 -0.0484
45.675 -0.0223
45.7 -0.0032
45.725 0.0072
45.75 0.009
45.775 0.0029
45.8 -0.0089
45.825 -0.0214
45.85 -0.031
45.875 -0.0404
45.9 -0.0507
45.925 -0.057
45.95 -0.0611
45.975 -0.0659
46 -0.0714
46.025 -0.078
46.05 -0.0872
46.075 -0.0975
46.1 -0.1065
46.125 -0.1117
46.15 -0.1058
46.175 -0.0915
46.2 -0.0705
46.225 -0.0445
46.25 -0.0187
46.275 0.0041
46.3 0.0208
46.325 0.0333
46.35 0.0442
46.375 0.0561
46.4 0.0747
46.425 0.1042
46.45 0.1434
46.475 0.186
46.5 0.2265
46.525 0.267
46.55 0.3072
46.575 0.3458
46.6 0.3834
46.625 0.4197
46.65 0.4527
46.675 0.4785
46.7 0.4942
46.725 0.4966
46.75 0.494
46.775 0.5029
46.8 0.5282
46.825 0.5593
46.85 0.5898
46.875 0.6134
46.9 0.6286
46.925 0.6378
46.95 0.6461
46.975 0.6586
47 0.6801
47.025 0.708
47.05 0.7373
47.075 0.7638
47.1 0.7838
47.125 0.7953
47.15 0.7971
47.175 0.7901
47.2 0.7754
47.225 0.7535
47.25 0.7279
47.275 0.7003
47.3 0.6735
47.325 0.6468
47.35 0.6179
47.375 0.586
47.4 0.5506
47.425 0.5113
47.45 0.4678
47.475 0.4176
47.5 0.3628
47.525 0.3055
47.55 0.2473
47.575 0.1918
47.6 0.1415
47.625 0.0981
47.65 0.0619
47.675 0.0314
47.7 0.0037
47.725 -0.0226
47.75 -0.0525
47.775 -0.0894
47.8 -0.1276
47.825 -0.1666
47.85 -0.2014
47.875 -0.232
47.9 -0.2548
47.925 -0.2729
47.95 -0.2822
47.975 -0.283
48 -0.2687
48.025 -0.2319
48.05 -0.1791
48.075 -0.1209
48.1 -0.0629
48.125 -0.0101
48.15 0.0356
48.175 0.0752
48.2 0.112
48.225 0.1475
48.25 0.1796
48.275 0.2062
48.3 0.2251
48.325 0.2361
48.35 0.2413
48.375 0.2402
48.4 0.2302
48.425 0.2128
48.45 0.1914
48.475 0.1753
48.5 0.1797
48.525 0.2146
48.55 0.2673
48.575 0.3229
48.6 0.3767
48.625 0.4275
48.65 0.4751
48.675 0.5192
48.7 0.563
48.725 0.6047
48.75 0.6442
48.775 0.6854
48.8 0.7289
48.825 0.7775
48.85 0.8312
48.875 0.8902
48.9 0.9558
48.925 1.0338
48.95 1.1284
48.975 1.2278
49 1.3216
49.025 1.4064
49.05 1.482
49.075 1.5503
49.1 1.6122
49.125 1.6686
49.15 1.7191
49.175 1.7641
49.2 1.8035
49.225 1.8369
49.25 1.8636
49.275 1.8827
49.3 1.8951
49.325 1.9007
49.35 1.9007
49.375 1.8955
49.4 1.8863
49.425 1.8763
49.45 1.8696
49.475 1.8712
49.5 1.8807
49.525 1.8896
49.55 1.8932
49.575 1.8906
49.6 1.8811
49.625 1.8645
49.65 1.8408
49.675 1.8108
49.7 1.7759
49.725 1.7355
49.75 1.6904
49.775 1.647
49.8 1.6083
49.825 1.5801
49.85 1.5601
49.875 1.5475
49.9 1.5446
49.925 1.5446
49.95 1.5431
49.975 1.5387
50 1.5287
50.025 1.5106
50.05 1.4874
50.075 1.4609
50.1 1.4277
50.125 1.3854
50.15 1.3354
50.175 1.2788
50.2 1.2146
50.225 1.1405
50.25 1.0578
50.275 0.9726
50.3 0.8889
50.325 0.8079
50.35 0.728
50.375 0.6626
50.4 0.6257
50.425 0.6048
50.45 0.587
50.475 0.5652
50.5 0.5409
50.525 0.5185
50.55 0.4963
50.575 0.4724
50.6 0.4454
50.625 0.4119
50.65 0.3718
50.675 0.3203
50.7 0.2556
50.725 0.1797
50.75 0.0981
50.775 0.0198
50.8 -0.0347
50.825 -0.0507
50.85 -0.0316
50.875 0.0072
50.9 0.055
50.925 0.0999
50.95 0.1418
50.975 0.1845
51 0.2287
51.025 0.2762
51.05 0.3244
51.075 0.3728
51.1 0.4243
51.125 0.4819
51.15 0.5472
51.175 0.6249
51.2 0.7158
51.225 0.8073
51.25 0.8912
51.275 0.9655
51.3 1.0311
51.325 1.0879
51.35 1.1357
51.375 1.176
51.4 1.2105
51.425 1.2392
51.45 1.2652
51.475 1.2902
51.5 1.3165
51.525 1.3441
51.55 1.3698
51.575 1.392
51.6 1.41
51.625 1.4211
51.65 1.4252
51.675 1.4227
51.7 1.415
51.725 1.4047
51.75 1.3901
51.775 1.3689
51.8 1.3406
51.825 1.3047
51.85 1.2633
51.875 1.226
51.9 1.2022
51.925 1.1857
51.95 1.1689
51.975 1.1535
52 1.1489
52.025 1.1574
52.05 1.1767
52.075 1.2026
52.1 1.2339
52.125 1.2736
52.15 1.3207
52.175 1.37
52.2 1.4184
52.225 1.4629
52.25 1.504
52.275 1.5441
52.3 1.5867
52.325 1.6314
52.35 1.6752
52.375 1.7158
52.4 1.7512
52.425 1.7823
52.45 1.8097
52.475 1.8331
52.5 1.8523
52.525 1.8664
52.55 1.8745
52.575 1.8768
52.6 1.8721
52.625 1.8596
52.65 1.8391
52.675 1.8106
52.7 1.7736
52.725 1.7293
52.75 1.6802
52.775 1.6273
52.8 1.574
52.825 1.5209
52.85 1.4674
52.875 1.4192
52.9 1.3881
52.925 1.3755
52.95 1.371
52.975 1.3683
53 1.3697
53.025 1.3765
53.05 1.391
53.075 1.4103
53.1 1.4375
53.125 1.4762
53.15 1.5331
53.175 1.6013
53.2 1.67
53.225 1.7323
53.25 1.7885
53.275 1.8383
53.3 1.8807
53.325 1.9159
53.35 1.9441
53.375 1.9658
53.4 1.9806
53.425 1.9877
53.45 1.988
53.475 1.9823
53.5 1.9704
53.525 1.9525
53.55 1.9295
53.575 1.9015
53.6 1.867
53.625 1.8265
53.65 1.7807
53.675 1.7295
53.7 1.6732
53.725 1.6117
53.75 1.5453
53.775 1.4755
53.8 1.4088
53.825 1.3516
53.85 1.3063
53.875 1.2695
53.9 1.2397
53.925 1.2133
53.95 1.1846
53.975 1.1536
54 1.1245
54.025 1.1003
54.05 1.078
54.075 1.0534
54.1 1.0253
54.125 0.9952
54.15 0.966
54.175 0.9442
54.2 0.9277
54.225 0.912
54.25 0.8954
54.275 0.8755
54.3 0.8546
54.325 0.8329
54.35 0.8094
54.375 0.7823
54.4 0.7516
54.425 0.7165
54.45 0.676
54.475 0.6306
54.5 0.5791
54.525 0.5224
54.55 0.4611
54.575 0.3943
54.6 0.3223
54.625 0.2468
54.65 0.1685
54.675 0.0872
54.7 0.0047
54.725 -0.0793
54.75 -0.1662
54.775 -0.2581
54.8 -0.352
54.825 -0.4445
54.85 -0.53
54.875 -0.6064
54.9 -0.6695
54.925 -0.7224
54.95 -0.7706
54.975 -0.8074
55 -0.8289
55.025 -0.8451
55.05 -0.8595
55.075 -0.8681
55.1 -0.8722
55.125 -0.8668
55.15 -0.8467
55.175 -0.8177
55.2 -0.7901
55.225 -0.7664
55.25 -0.7456
55.275 -0.7273
55.3 -0.7115
55.325 -0.6953
55.35 -0.6794
55.375 -0.6662
55.4 -0.6549
55.425 -0.6396
55.45 -0.6183
55.475 -0.5907
55.5 -0.559
55.525 -0.526
55.55 -0.495
55.575 -0.4678
55.6 -0.4458
55.625 -0.4308
55.65 -0.4234
55.675 -0.4232
55.7 -0.4288
55.725 -0.4385
55.75 -0.4527
55.775 -0.4718
55.8 -0.4966
55.825 -0.5279
55.85 -0.5677
55.875 -0.6181
55.9 -0.6783
55.925 -0.7473
55.95 -0.8234
55.975 -0.9026
56 -0.9827
56.025 -1.0581
56.05 -1.1234
56.075 -1.1755
56.1 -1.214
56.125 -1.242
56.15 -1.2636
56.175 -1.2829
56.2 -1.3051
56.225 -1.3307
56.25 -1.3594
56.275 -1.3908
56.3 -1.4223
56.325 -1.4504
56.35 -1.4777
56.375 -1.5054
56.4 -1.5356
56.425 -1.5645
56.45 -1.5892
56.475 -1.6092
56.5 -1.6262
56.525 -1.6453
56.55 -1.6723
56.575 -1.7047
56.6 -1.7367
56.625 -1.7686
56.65 -1.8004
56.675 -1.8295
56.7 -1.8544
56.725 -1.8727
56.75 -1.8833
56.775 -1.8862
56.8 -1.882
56.825 -1.8728
56.85 -1.8591
56.875 -1.8395
56.9 -1.8124
56.925 -1.7786
56.95 -1.7464
56.975 -1.7194
57 -1.7007
57.025 -1.6871
57.05 -1.6777
57.075 -1.6739
57.1 -1.6725
57.125 -1.6702
57.15 -1.6602
57.175 -1.6413
57.2 -1.6162
57.225 -1.5877
57.25 -1.5542
57.275 -1.5141
57.3 -1.4703
57.325 -1.4179
57.35 -1.3561
57.375 -1.2855
57.4 -1.2135
57.425 -1.1427
57.45 -1.0738
57.475 -1.0069
57.5 -0.9426
57.525 -0.8842
57.55 -0.8335
57.575 -0.7897
57.6 -0.7515
57.625 -0.7218
57.65 -0.7008
57.675 -0.6876
57.7 -0.6827
57.725 -0.6859
57.75 -0.6941
57.775 -0.7052
57.8 -0.7205
57.825 -0.7427
57.85 -0.7737
57.875 -0.8126
57.9 -0.8553
57.925 -0.8987
57.95 -0.9425
57.975 -0.9862
58 -1.0279
58.025 -1.0709
58.05 -1.1166
58.075 -1.162
58.1 -1.2019
58.125 -1.236
58.15 -1.2632
58.175 -1.2895
58.2 -1.3085
58.225 -1.3213
58.25 -1.3321
58.275 -1.3386
58.3 -1.3444
58.325 -1.3528
58.35 -1.3626
58.375 -1.3755
58.4 -1.3924
58.425 -1.411
58.45 -1.4298
58.475 -1.4496
58.5 -1.4705
58.525 -1.4933
58.55 -1.521
58.575 -1.5546
58.6 -1.594
58.625 -1.6372
58.65 -1.6851
58.675 -1.7365
58.7 -1.7891
58.725 -1.845
58.75 -1.9036
58.775 -1.9607
58.8 -2.0061
58.825 -2.0326
58.85 -2.0429
58.875 -2.0445
58.9 -2.0462
58.925 -2.0507
58.95 -2.0557
58.975 -2.0647
59 -2.0748
59.025 -2.0819
59.05 -2.0869
59.075 -2.0919
59.1 -2.0966
59.125 -2.1038
59.15 -2.1156
59.175 -2.1314
59.2 -2.1473
59.225 -2.1612
59.25 -2.1758
59.275 -2.1853
59.3 -2.1841
59.325 -2.1801
59.35 -2.1781
59.375 -2.1743
59.4 -2.163
59.425 -2.1416
59.45 -2.1064
59.475 -2.0717
59.5 -2.0405
59.525 -2.0094
59.55 -1.975
59.575 -1.9407
59.6 -1.9074
59.625 -1.8746
59.65 -1.8439
59.675 -1.8171
59.7 -1.7964
59.725 -1.7812
59.75 -1.7671
59.775 -1.753
59.8 -1.7398
59.825 -1.7329
59.85 -1.7356
59.875 -1.7464
59.9 -1.7665
59.925 -1.7906
59.95 -1.8159
59.975 -1.8402
60 -1.8607
60.025 -1.8815
60.05 -1.9033
60.075 -1.9233
60.1 -1.9447
60.125 -1.9681
60.15 -1.9939
60.175 -2.0235
60.2 -2.0549
60.225 -2.0888
60.25 -2.1268
60.275 -2.1689
60.3 -2.2141
60.325 -2.2594
60.35 -2.2985
60.375 -2.3254
60.4 -2.3367
60.425 -2.3285
60.45 -2.3065
60.475 -2.2786
60.5 -2.2512
60.525 -2.2276
60.55 -2.2075
60.575 -2.1898
60.6 -2.1728
60.625 -2.1537
60.65 -2.1343
60.675 -2.1123
60.7 -2.0898
60.725 -2.0691
60.75 -2.0468
60.775 -2.0208
60.8 -1.9938
60.825 -1.9706
60.85 -1.9516
60.875 -1.9409
60.9 -1.9403
60.925 -1.9494
60.95 -1.9672
60.975 -1.991
61 -2.0161
61.025 -2.0407
61.05 -2.07
61.075 -2.105
61.1 -2.1423
61.125 -2.1786
61.15 -2.2169
61.175 -2.259
61.2 -2.3054
61.225 -2.3556
61.25 -2.4031
61.275 -2.4458
61.3 -2.4786
61.325 -2.4974
61.35 -2.5002
61.375 -2.4923
61.4 -2.4761
61.425 -2.4529
61.45 -2.4297
61.475 -2.4108
61.5 -2.397
61.525 -2.3927
61.55 -2.3918
61.575 -2.3919
61.6 -2.3931
61.625 -2.3919
61.65 -2.3858
61.675 -2.3758
61.7 -2.3619
61.725 -2.3437
61.75 -2.3264
61.775 -2.3162
61.8 -2.3102
61.825 -2.3054
61.85 -2.2998
61.875 -2.2939
61.9 -2.2878
61.925 -2.2876
61.95 -2.2977
61.975 -2.3166
62 -2.3389
62.025 -2.3544
62.05 -2.3562
62.075 -2.3393
62.1 -2.3133
62.125 -2.2916
62.15 -2.2771
62.175 -2.2638
62.2 -2.2411
62.225 -2.1998
62.25 -2.1477
62.275 -2.0944
62.3 -2.0422
62.325 -1.9898
62.35 -1.9349
62.375 -1.8767
62.4 -1.8155
62.425 -1.7532
62.45 -1.6894
62.475 -1.6233
62.5 -1.5554
62.525 -1.4806
62.55 -1.403
62.575 -1.328
62.6 -1.2557
62.625 -1.1858
62.65 -1.1192
62.675 -1.0606
62.7 -1.0112
62.725 -0.966
62.75 -0.9211
62.775 -0.8787
62.8 -0.8353
62.825 -0.7883
62.85 -0.7415
62.875 -0.7045
62.9 -0.6806
62.925 -0.6679
62.95 -0.6632
62.975 -0.6654
63 -0.6759
63.025 -0.6941
63.05 -0.7184
63.075 -0.7434
63.1 -0.7657
63.125 -0.7928
63.15 -0.8271
63.175 -0.8631
63.2 -0.8975
63.225 -0.9295
63.25 -0.9589
63.275 -0.9883
63.3 -1.0155
63.325 -1.0348
63.35 -1.0475
63.375 -1.0594
63.4 -1.0728
63.425 -1.0917
63.45 -1.1203
63.475 -1.1586
63.5 -1.2043
63.525 -1.2569
63.55 -1.3189
63.575 -1.3871
63.6 -1.4544
63.625 -1.515
63.65 -1.5624
63.675 -1.5941
63.7 -1.6118
63.725 -1.6212
63.75 -1.6268
63.775 -1.6328
63.8 -1.6404
63.825 -1.6507
63.85 -1.6643
63.875 -1.6785
63.9 -1.6947
63.925 -1.7144
63.95 -1.7367
63.975 -1.7629
64 -1.7919
64.025 -1.8214
64.05 -1.8509
64.075 -1.8804
64.1 -1.9113
64.125 -1.9443
64.15 -1.9812
64.175 -2.0221
64.2 -2.0675
64.225 -2.1185
64.25 -2.1727
64.275 -2.2236
64.3 -2.2691
64.325 -2.3128
64.35 -2.3571
64.375 -2.3979
64.4 -2.4271
64.425 -2.4444
64.45 -2.4552
64.475 -2.4591
64.5 -2.4618
64.525 -2.4645
64.55 -2.4682
64.575 -2.4676
64.6 -2.4657
64.625 -2.4605
64.65 -2.4525
64.675 -2.4422
64.7 -2.4289
64.725 -2.4132
64.75 -2.3906
64.775 -2.3632
64.8 -2.3336
64.825 -2.304
64.85 -2.2789
64.875 -2.2617
64.9 -2.2499
64.925 -2.2382
64.95 -2.2249
64.975 -2.2068
65 -2.1835
65.025 -2.156
65.05 -2.1271
65.075 -2.0993
65.1 -2.0741
65.125 -2.0515
65.15 -2.0297
65.175 -2.0092
65.2 -1.9886
65.225 -1.9639
65.25 -1.935
65.275 -1.8977
65.3 -1.8594
65.325 -1.8211
65.35 -1.7841
65.375 -1.7516
65.4 -1.7249
65.425 -1.7014
65.45 -1.6806
65.475 -1.6583
65.5 -1.6383
65.525 -1.6213
65.55 -1.6063
65.575 -1.5937
65.6 -1.5817
65.625 -1.5724
65.65 -1.5627
65.675 -1.5552
65.7 -1.5512
65.725 -1.5522
65.75 -1.5613
65.775 -1.5731
65.8 -1.5844
65.825 -1.5969
65.85 -1.6079
65.875 -1.6157
65.9 -1.6181
65.925 -1.6108
65.95 -1.5976
65.975 -1.5786
66 -1.5526
66.025 -1.5145
66.05 -1.4656
66.075 -1.4174
66.1 -1.3738
66.125 -1.3385
66.15 -1.3098
66.175 -1.283
66.2 -1.249
66.225 -1.2048
66.25 -1.154
66.275 -1.1006
66.3 -1.0476
66.325 -0.9969
66.35 -0.9528
66.375 -0.9179
66.4 -0.8921
66.425 -0.875
66.45 -0.8666
66.475 -0.8634
66.5 -0.8676
66.525 -0.8767
66.55 -0.8899
66.575 -0.9073
66.6 -0.9281
66.625 -0.9504
66.65 -0.9684
66.675 -0.9726
66.7 -0.958
66.725 -0.9185
66.75 -0.8579
66.775 -0.7838
66.8 -0.7018
66.825 -0.6176
66.85 -0.5342
66.875 -0.4505
66.9 -0.3671
66.925 -0.2884
66.95 -0.2164
66.975 -0.1475
67 -0.0833
67.025 -0.0257
67.05 0.0259
67.075 0.0733
67.1 0.1173
67.125 0.1567
67.15 0.1906
67.175 0.2194
67.2 0.2443
67.225 0.2632
67.25 0.277
67.275 0.2833
67.3 0.2835
67.325 0.2768
67.35 0.2646
67.375 0.2485
67.4 0.2321
67.425 0.2231
67.45 0.2315
67.475 0.2549
67.5 0.2872
67.525 0.3199
67.55 0.3453
67.575 0.3628
67.6 0.372
67.625 0.3742
67.65 0.3694
67.675 0.3602
67.7 0.3495
67.725 0.3375
67.75 0.3254
67.775 0.3164
67.8 0.313
67.825 0.3107
67.85 0.3028
67.875 0.2884
67.9 0.2673
67.925 0.2396
67.95 0.2048
67.975 0.1624
68 0.1127
68.025 0.0561
68.05 -0.0072
68.075 -0.0718
68.1 -0.1365
68.125 -0.2008
68.15 -0.2658
68.175 -0.3325
68.2 -0.405
68.225 -0.4838
68.25 -0.5682
68.275 -0.6573
68.3 -0.7496
68.325 -0.8417
68.35 -0.9317
68.375 -1.0201
68.4 -1.1009
68.425 -1.1632
68.45 -1.1975
68.475 -1.204
68.5 -1.1864
68.525 -1.1524
68.55 -1.1084
68.575 -1.057
68.6 -1.0023
68.625 -0.9468
68.65 -0.8862
68.675 -0.8171
68.7 -0.7414
68.725 -0.6657
68.75 -0.5911
68.775 -0.5202
68.8 -0.4513
68.825 -0.3793
68.85 -0.3074
68.875 -0.2394
68.9 -0.1789
68.925 -0.1269
68.95 -0.0803
68.975 -0.0383
69 -0.0025
69.025 0.025
69.05 0.0447
69.075 0.0577
69.1 0.0636
69.125 0.0624
69.15 0.055
69.175 0.0434
69.2 0.0271
69.225 0.0057
69.25 -0.0217
69.275 -0.0552
69.3 -0.0938
69.325 -0.1368
69.35 -0.1826
69.375 -0.2316
69.4 -0.2821
69.425 -0.3321
69.45 -0.3776
69.475 -0.4201
69.5 -0.4625
69.525 -0.5011
69.55 -0.5317
69.575 -0.5588
69.6 -0.5833
69.625 -0.6098
69.65 -0.6437
69.675 -0.6904
69.7 -0.7519
69.725 -0.823
69.75 -0.9048
69.775 -0.9876
69.8 -1.0629
69.825 -1.1343
69.85 -1.2051
69.875 -1.2769
69.9 -1.3446
69.925 -1.4027
69.95 -1.4407
69.975 -1.4608
70 -1.4815
70.025 -1.5076
70.05 -1.5405
70.075 -1.5812
70.1 -1.627
70.125 -1.6796
70.15 -1.74
70.175 -1.8081
70.2 -1.8767
70.225 -1.9364
70.25 -1.9828
70.275 -2.0037
70.3 -2.0022
70.325 -1.9893
70.35 -1.9659
70.375 -1.9395
70.4 -1.9176
70.425 -1.8964
70.45 -1.8706
70.475 -1.8377
70.5 -1.8068
70.525 -1.7811
70.55 -1.7564
70.575 -1.7311
70.6 -1.7049
70.625 -1.6696
70.65 -1.624
70.675 -1.5753
70.7 -1.5234
70.725 -1.47
70.75 -1.4207
70.775 -1.3793
70.8 -1.3478
70.825 -1.3241
70.85 -1.299
70.875 -1.2692
70.9 -1.239
70.925 -1.2076
70.95 -1.1794
70.975 -1.1563
71 -1.1369
71.025 -1.1204
71.05 -1.1033
71.075 -1.0824
71.1 -1.0608
71.125 -1.0447
71.15 -1.039
71.175 -1.0428
71.2 -1.0506
71.225 -1.058
71.25 -1.0672
71.275 -1.0731
71.3 -1.0689
71.325 -1.0478
71.35 -1.0086
71.375 -0.9601
71.4 -0.9106
71.425 -0.8704
71.45 -0.8416
71.475 -0.8234
71.5 -0.8133
71.525 -0.8133
71.55 -0.8251
71.575 -0.8462
71.6 -0.8743
71.625 -0.9086
71.65 -0.9477
71.675 -0.9856
71.7 -1.0171
71.725 -1.0387
71.75 -1.0505
71.775 -1.0468
71.8 -1.0242
71.825 -0.9875
71.85 -0.9429
71.875 -0.8951
71.9 -0.8471
71.925 -0.7974
71.95 -0.7536
71.975 -0.7169
72 -0.6841
72.025 -0.6572
72.05 -0.6403
72.075 -0.6285
72.1 -0.6201
72.125 -0.6142
72.15 -0.6065
72.175 -0.5945
72.2 -0.5771
72.225 -0.5579
72.25 -0.5404
72.275 -0.5242
72.3 -0.5125
72.325 -0.5057
72.35 -0.5014
72.375 -0.5032
72.4 -0.5116
72.425 -0.5261
72.45 -0.5451
72.475 -0.5696
72.5 -0.6003
72.525 -0.6368
72.55 -0.6787
72.575 -0.7259
72.6 -0.7747
72.625 -0.8202
72.65 -0.8563
72.675 -0.8851
72.7 -0.9074
72.725 -0.9201
72.75 -0.9217
72.775 -0.9087
72.8 -0.8867
72.825 -0.8576
72.85 -0.8206
72.875 -0.7756
72.9 -0.7229
72.925 -0.665
72.95 -0.6052
72.975 -0.5461
73 -0.4877
73.025 -0.4332
73.05 -0.3802
73.075 -0.3299
73.1 -0.277
73.125 -0.2246
73.15 -0.1764
73.175 -0.1343
73.2 -0.0979
73.225 -0.0648
73.25 -0.0357
73.275 -0.0096
73.3 0.0144
73.325 0.0357
73.35 0.0523
73.375 0.0668
73.4 0.0831
73.425 0.1093
73.45 0.1495
73.475 0.1981
73.5 0.25
73.525 0.3017
73.55 0.3514
73.575 0.4013
73.6 0.4507
73.625 0.4974
73.65 0.542
73.675 0.5816
73.7 0.6168
73.725 0.6477
73.75 0.6709
73.775 0.6876
73.8 0.6964
73.825 0.6959
73.85 0.6873
73.875 0.67
73.9 0.6439
73.925 0.6101
73.95 0.5717
73.975 0.5313
74 0.4881
74.025 0.4414
74.05 0.3912
74.075 0.3372
74.1 0.2781
74.125 0.2176
74.15 0.1569
74.175 0.0957
74.2 0.0361
74.225 -0.0198
74.25 -0.0707
74.275 -0.1125
74.3 -0.1457
74.325 -0.167
74.35 -0.1744
74.375 -0.1737
74.4 -0.1706
74.425 -0.1697
74.45 -0.1713
74.475 -0.1728
74.5 -0.176
74.525 -0.1814
74.55 -0.184
74.575 -0.176
74.6 -0.1546
74.625 -0.1234
74.65 -0.0863
74.675 -0.0461
74.7 -0.0076
74.725 0.027
74.75 0.0546
74.775 0.0743
74.8 0.0879
74.825 0.0983
74.85 0.1066
74.875 0.1134
74.9 0.1192
74.925 0.1253
74.95 0.133
74.975 0.1398
75 0.1414
75.025 0.1375
75.05 0.1277
75.075 0.1164
75.1 0.1039
75.125 0.0911
75.15 0.0782
75.175 0.0637
75.2 0.0491
75.225 0.0351
75.25 0.0201
75.275 0.0023
75.3 -0.018
75.325 -0.041
75.35 -0.066
75.375 -0.0922
75.4 -0.1199
75.425 -0.1486
75.45 -0.1805
75.475 -0.2169
75.5 -0.2557
75.525 -0.2937
75.55 -0.3291
75.575 -0.3638
75.6 -0.3972
75.625 -0.4313
75.65 -0.4706
75.675 -0.5212
75.7 -0.5797
75.725 -0.6331
75.75 -0.675
75.775 -0.7142
75.8 -0.7622
75.825 -0.8129
75.85 -0.8534
75.875 -0.8832
75.9 -0.9096
75.925 -0.9373
75.95 -0.9676
75.975 -0.9966
76 -1.0258
76.025 -1.0558
76.05 -1.085
76.075 -1.1114
76.1 -1.1306
76.125 -1.136
76.15 -1.1255
76.175 -1.1019
76.2 -1.0716
76.225 -1.0457
76.25 -1.0301
76.275 -1.0236
76.3 -1.0286
76.325 -1.0428
76.35 -1.0593
76.375 -1.0745
76.4 -1.0888
76.425 -1.099
76.45 -1.1034
76.475 -1.104
76.5 -1.1041
76.525 -1.1066
76.55 -1.1104
76.575 -1.1103
76.6 -1.1023
76.625 -1.0888
76.65 -1.0726
76.675 -1.0519
76.7 -1.0275
76.725 -0.9965
76.75 -0.9555
76.775 -0.9038
76.8 -0.8414
76.825 -0.7704
76.85 -0.6977
76.875 -0.6318
76.9 -0.5776
76.925 -0.5382
76.95 -0.5145
76.975 -0.5066
77 -0.5143
77.025 -0.5323
77.05 -0.5554
77.075 -0.5726
77.1 -0.5697
77.125 -0.5428
77.15 -0.4976
77.175 -0.4529
77.2 -0.415
77.225 -0.3846
77.25 -0.3609
77.275 -0.3441
77.3 -0.3346
77.325 -0.3326
77.35 -0.3362
77.375 -0.3434
77.4 -0.3559
77.425 -0.3745
77.45 -0.3971
77.475 -0.4223
77.5 -0.4499
77.525 -0.4814
77.55 -0.5209
77.575 -0.5697
77.6 -0.6286
77.625 -0.6955
77.65 -0.7624
77.675 -0.8252
77.7 -0.8855
77.725 -0.9393
77.75 -0.9764
77.775 -0.9858
77.8 -0.9692
77.825 -0.9321
77.85 -0.8786
77.875 -0.8154
77.9 -0.7484
77.925 -0.6807
77.95 -0.6134
77.975 -0.5478
78 -0.4833
78.025 -0.4225
78.05 -0.3672
78.075 -0.3192
78.1 -0.2783
78.125 -0.2432
78.15 -0.2146
78.175 -0.1897
78.2 -0.1641
78.225 -0.1435
78.25 -0.1283
78.275 -0.1147
78.3 -0.1003
78.325 -0.0837
78.35 -0.0663
78.375 -0.0515
78.4 -0.0412
78.425 -0.0368
78.45 -0.0374
78.475 -0.0409
78.5 -0.0486
78.525 -0.0643
78.55 -0.0864
78.575 -0.1113
78.6 -0.1307
78.625 -0.1417
78.65 -0.1461
78.675 -0.143
78.7 -0.1341
78.725 -0.1233
78.75 -0.1149
78.775 -0.1118
78.8 -0.1149
78.825 -0.1179
78.85 -0.106
78.875 -0.0714
78.9 -0.0239
78.925 0.0241
78.95 0.0673
78.975 0.1077
79 0.1463
79.025 0.1787
79.05 0.2038
79.075 0.219
79.1 0.2248
79.125 0.2227
79.15 0.2107
79.175 0.1882
79.2 0.1544
79.225 0.114
79.25 0.0735
79.275 0.0439
79.3 0.0213
79.325 0.0011
79.35 -0.0174
79.375 -0.0286
79.4 -0.0337
79.425 -0.0357
79.45 -0.0354
79.475 -0.0361
79.5 -0.0397
79.525 -0.0481
79.55 -0.0604
79.575 -0.0745
79.6 -0.0894
79.625 -0.1032
79.65 -0.1183
79.675 -0.1332
79.7 -0.1467
79.725 -0.1558
79.75 -0.1577
79.775 -0.1558
79.8 -0.1564
79.825 -0.1633
79.85 -0.1778
79.875 -0.1978
79.9 -0.2206
79.925 -0.2453
79.95 -0.2745
79.975 -0.3073
80 -0.3416
80.025 -0.3766
80.05 -0.4129
80.075 -0.4502
80.1 -0.4811
80.125 -0.4997
80.15 -0.5101
80.175 -0.5176
80.2 -0.5258
80.225 -0.5386
80.25 -0.5546
80.275 -0.574
80.3 -0.595
80.325 -0.6111
80.35 -0.6145
80.375 -0.6058
80.4 -0.5883
80.425 -0.5681
80.45 -0.5495
80.475 -0.5341
80.5 -0.5222
80.525 -0.5142
80.55 -0.5154
80.575 -0.5255
80.6 -0.5441
80.625 -0.5729
80.65 -0.6121
80.675 -0.6582
80.7 -0.7017
80.725 -0.7299
80.75 -0.7448
80.775 -0.7541
80.8 -0.7611
80.825 -0.7678
80.85 -0.7793
80.875 -0.8006
80.9 -0.8317
80.925 -0.8729
80.95 -0.9235
80.975 -0.9802
81 -1.039
81.025 -1.0975
81.05 -1.159
81.075 -1.2274
81.1 -1.3038
81.125 -1.3859
81.15 -1.4679
81.175 -1.547
81.2 -1.6211
81.225 -1.6937
81.25 -1.7682
81.275 -1.8437
81.3 -1.9218
81.325 -2.0023
81.35 -2.0719
81.375 -2.1251
81.4 -2.1667
81.425 -2.2004
81.45 -2.2225
81.475 -2.2337
81.5 -2.2383
81.525 -2.2409
81.55 -2.2413
81.575 -2.2362
81.6 -2.2245
81.625 -2.2011
81.65 -2.1673
81.675 -2.1284
81.7 -2.0898
81.725 -2.0551
81.75 -2.0261
81.775 -2.0035
81.8 -1.9852
81.825 -1.969
81.85 -1.9556
81.875 -1.9448
81.9 -1.9373
81.925 -1.9337
81.95 -1.9341
81.975 -1.9389
82 -1.9471
82.025 -1.9572
82.05 -1.9643
82.075 -1.9629
82.1 -1.9528
82.125 -1.9252
82.15 -1.8682
82.175 -1.7964
82.2 -1.7257
82.225 -1.6568
82.25 -1.5878
82.275 -1.5174
82.3 -1.453
82.325 -1.4018
82.35 -1.3677
82.375 -1.3486
82.4 -1.3385
82.425 -1.3342
82.45 -1.3328
82.475 -1.3329
82.5 -1.3339
82.525 -1.3354
82.55 -1.3332
82.575 -1.3278
82.6 -1.323
82.625 -1.3193
82.65 -1.3151
82.675 -1.3042
82.7 -1.281
82.725 -1.2463
82.75 -1.2076
82.775 -1.1673
82.8 -1.1264
82.825 -1.0882
82.85 -1.0527
82.875 -1.0195
82.9 -0.9886
82.925 -0.9626
82.95 -0.9458
82.975 -0.9379
83 -0.9364
83.025 -0.9396
83.05 -0.9466
83.075 -0.9596
83.1 -0.9794
83.125 -1.0048
83.15 -1.0346
83.175 -1.0688
83.2 -1.1054
83.225 -1.1442
83.25 -1.1848
83.275 -1.222
83.3 -1.257
83.325 -1.2917
83.35 -1.3229
83.375 -1.3475
83.4 -1.3547
83.425 -1.3451
83.45 -1.3296
83.475 -1.315
83.5 -1.3015
83.525 -1.2852
83.55 -1.265
83.575 -1.2409
83.6 -1.2153
83.625 -1.1904
83.65 -1.1686
83.675 -1.1508
83.7 -1.1381
83.725 -1.1291
83.75 -1.1233
83.775 -1.1159
83.8 -1.109
83.825 -1.1061
83.85 -1.1016
83.875 -1.088
83.9 -1.0716
83.925 -1.0567
83.95 -1.0421
83.975 -1.0249
84 -1.0078
84.025 -0.9925
84.05 -0.9848
84.075 -0.9859
84.1 -0.9932
84.125 -1.0026
84.15 -1.0094
84.175 -1.0137
84.2 -1.0206
84.225 -1.0328
84.25 -1.044
84.275 -1.0549
84.3 -1.065
84.325 -1.0751
84.35 -1.0791
84.375 -1.0794
84.4 -1.0768
84.425 -1.0735
84.45 -1.0622
84.475 -1.0344
84.5 -0.9993
84.525 -0.9648
84.55 -0.9349
84.575 -0.9102
84.6 -0.8933
84.625 -0.8848
84.65 -0.8841
84.675 -0.8909
84.7 -0.9039
84.725 -0.9213
84.75 -0.941
84.775 -0.9595
84.8 -0.9755
84.825 -0.9898
84.85 -1.0037
84.875 -1.0206
84.9 -1.0362
84.925 -1.0501
84.95 -1.0662
84.975 -1.0812
85 -1.0929
85.025 -1.0979
85.05 -1.0897
85.075 -1.0747
85.1 -1.0558
85.125 -1.0353
85.15 -1.0165
85.175 -0.9995
85.2 -0.988
85.225 -0.9844
85.25 -0.9884
85.275 -0.9955
85.3 -1.0016
85.325 -1.0059
85.35 -1.0131
85.375 -1.0243
85.4 -1.0406
85.425 -1.0602
85.45 -1.0809
85.475 -1.0997
85.5 -1.1104
85.525 -1.113
85.55 -1.1118
85.575 -1.1151
85.6 -1.1221
85.625 -1.1295
85.65 -1.1371
85.675 -1.1452
85.7 -1.1561
85.725 -1.1728
85.75 -1.1914
85.775 -1.2031
85.8 -1.2044
85.825 -1.1896
85.85 -1.1591
85.875 -1.113
85.9 -1.0586
85.925 -1.0043
85.95 -0.9558
85.975 -0.9126
86 -0.8744
86.025 -0.8383
86.05 -0.8047
86.075 -0.7766
86.1 -0.7557
86.125 -0.7387
86.15 -0.7244
86.175 -0.7119
86.2 -0.7008
86.225 -0.6912
86.25 -0.6856
86.275 -0.6862
86.3 -0.6945
86.325 -0.7079
86.35 -0.7221
86.375 -0.735
86.4 -0.7418
86.425 -0.7451
86.45 -0.7483
86.475 -0.7497
86.5 -0.7493
86.525 -0.7387
86.55 -0.713
86.575 -0.6716
86.6 -0.616
86.625 -0.5472
86.65 -0.4733
86.675 -0.402
86.7 -0.3323
86.725 -0.2601
86.75 -0.1884
86.775 -0.1238
86.8 -0.0655
86.825 -0.0112
86.85 0.0364
86.875 0.0761
86.9 0.1093
86.925 0.1359
86.95 0.1573
86.975 0.1772
87 0.1983
87.025 0.2191
87.05 0.238
87.075 0.2551
87.1 0.2747
87.125 0.2986
87.15 0.3265
87.175 0.3676
87.2 0.4245
87.225 0.4906
87.25 0.56
87.275 0.6351
87.3 0.7191
87.325 0.804
87.35 0.8852
87.375 0.9602
87.4 1.0274
87.425 1.0873
87.45 1.1382
87.475 1.1819
87.5 1.2172
87.525 1.2418
87.55 1.2548
87.575 1.2585
87.6 1.2515
87.625 1.2331
87.65 1.2048
87.675 1.1702
87.7 1.1336
87.725 1.1027
87.75 1.0811
87.775 1.06
87.8 1.0316
87.825 1.0007
87.85 0.9734
87.875 0.9532
87.9 0.9378
87.925 0.9205
87.95 0.9038
87.975 0.8908
88 0.8834
88.025 0.8822
88.05 0.8845
88.075 0.8896
88.1 0.8964
88.125 0.9038
88.15 0.91
88.175 0.9169
88.2 0.9259
88.225 0.9349
88.25 0.9412
88.275 0.9442
88.3 0.9428
88.325 0.9408
88.35 0.9441
88.375 0.9511
88.4 0.9611
88.425 0.9728
88.45 0.9826
88.475 0.9916
88.5 1.0008
88.525 1.008
88.55 1.0103
88.575 1.0065
88.6 0.9963
88.625 0.9788
88.65 0.9544
88.675 0.9233
88.7 0.8875
88.725 0.8505
88.75 0.8145
88.775 0.7866
88.8 0.7683
88.825 0.7579
88.85 0.7457
88.875 0.7259
88.9 0.6968
88.925 0.6582
88.95 0.6114
88.975 0.5567
89 0.4976
89.025 0.4397
89.05 0.3838
89.075 0.326
89.1 0.2651
89.125 0.2057
89.15 0.1546
89.175 0.1094
89.2 0.0615
89.225 0.0045
89.25 -0.0551
89.275 -0.1087
89.3 -0.1464
89.325 -0.1531
89.35 -0.1273
89.375 -0.0789
89.4 -0.0228
89.425 0.0421
89.45 0.1102
89.475 0.1741
89.5 0.2401
89.525 0.3092
89.55 0.3844
89.575 0.4707
89.6 0.5618
89.625 0.6493
89.65 0.7308
89.675 0.8058
89.7 0.8722
89.725 0.9291
89.75 0.9767
89.775 1.0163
89.8 1.0487
89.825 1.076
89.85 1.0969
89.875 1.1095
89.9 1.1127
89.925 1.1071
89.95 1.0943
89.975 1.0789
90 1.0668
90.025 1.0618
90.05 1.0666
90.075 1.082
90.1 1.1049
90.125 1.1351
90.15 1.1734
90.175 1.22
90.2 1.2725
90.225 1.3315
90.25 1.3965
90.275 1.4641
90.3 1.526
90.325 1.5761
90.35 1.6153
90.375 1.6443
90.4 1.6621
90.425 1.6709
90.45 1.6727
90.475 1.6697
90.5 1.6607
90.525 1.6454
90.55 1.6306
90.575 1.6252
90.6 1.6309
90.625 1.6367
90.65 1.6353
90.675 1.6268
90.7 1.6143
90.725 1.5959
90.75 1.5729
90.775 1.5559
90.8 1.5515
90.825 1.5559
90.85 1.5711
90.875 1.586
90.9 1.5927
90.925 1.5908
90.95 1.5806
90.975 1.5649
91 1.5524
91.025 1.5449
91.05 1.5383
91.075 1.5304
91.1 1.5247
91.125 1.5299
91.15 1.542
91.175 1.5604
91.2 1.578
91.225 1.5883
91.25 1.5891
91.275 1.581
91.3 1.5733
91.325 1.5689
91.35 1.566
91.375 1.5666
91.4 1.5691
91.425 1.57
91.45 1.5686
91.475 1.5638
91.5 1.5527
91.525 1.5351
91.55 1.5101
91.575 1.4779
91.6 1.4399
91.625 1.3969
91.65 1.35
91.675 1.3001
91.7 1.2476
91.725 1.1926
91.75 1.1375
91.775 1.0873
91.8 1.062
91.825 1.0646
91.85 1.0793
91.875 1.0991
91.9 1.1171
91.925 1.1312
91.95 1.1423
91.975 1.1514
92 1.1572
92.025 1.1594
92.05 1.1562
92.075 1.1481
92.1 1.1352
92.125 1.1201
92.15 1.1027
92.175 1.0823
92.2 1.0575
92.225 1.0274
92.25 0.9891
92.275 0.9425
92.3 0.8865
92.325 0.823
92.35 0.7556
92.375 0.6873
92.4 0.6144
92.425 0.5355
92.45 0.4487
92.475 0.3525
92.5 0.2498
92.525 0.1447
92.55 0.0506
92.575 -0.0195
92.6 -0.0783
92.625 -0.1429
92.65 -0.2175
92.675 -0.2954
92.7 -0.3695
92.725 -0.4337
92.75 -0.4839
92.775 -0.5204
92.8 -0.5443
92.825 -0.5507
92.85 -0.5368
92.875 -0.5077
92.9 -0.4688
92.925 -0.4247
92.95 -0.3783
92.975 -0.328
93 -0.2746
93.025 -0.2191
93.05 -0.1647
93.075 -0.1071
93.1 -0.0402
93.125 0.0309
93.15 0.0981
93.175 0.1627
93.2 0.2236
93.225 0.2816
93.25 0.3373
93.275 0.3878
93.3 0.4349
93.325 0.4804
93.35 0.5241
93.375 0.562
93.4 0.5913
93.425 0.612
93.45 0.6249
93.475 0.6312
93.5 0.6315
93.525 0.6253
93.55 0.6127
93.575 0.5933
93.6 0.5671
93.625 0.5354
93.65 0.5004
93.675 0.4638
93.7 0.426
93.725 0.3851
93.75 0.3398
93.775 0.2924
93.8 0.2407
93.825 0.1875
93.85 0.1397
93.875 0.1034
93.9 0.0723
93.925 0.0408
93.95 0.007
93.975 -0.0332
94 -0.08
94.025 -0.1322
94.05 -0.1861
94.075 -0.2435
94.1 -0.3025
94.125 -0.3569
94.15 -0.4051
94.175 -0.448
94.2 -0.4823
94.225 -0.5084
94.25 -0.5294
94.275 -0.5519
94.3 -0.5805
94.325 -0.6105
94.35 -0.6376
94.375 -0.6578
94.4 -0.6727
94.425 -0.6791
94.45 -0.6727
94.475 -0.6521
94.5 -0.6159
94.525 -0.5648
94.55 -0.4994
94.575 -0.429
94.6 -0.3584
94.625 -0.2925
94.65 -0.2362
94.675 -0.1915
94.7 -0.1538
94.725 -0.1183
94.75 -0.0785
94.775 -0.0329
94.8 0.0177
94.825 0.0742
94.85 0.1335
94.875 0.1953
94.9 0.2547
94.925 0.3089
94.95 0.3609
94.975 0.4091
95 0.4491
95.025 0.4784
95.05 0.4985
95.075 0.5114
95.1 0.519
95.125 0.5214
95.15 0.5183
95.175 0.5097
95.2 0.4925
95.225 0.4667
95.25 0.4368
95.275 0.4079
95.3 0.3897
95.325 0.3944
95.35 0.4258
95.375 0.4799
95.4 0.5434
95.425 0.6053
95.45 0.6586
95.475 0.6975
95.5 0.7249
95.525 0.7423
95.55 0.7492
95.575 0.7471
95.6 0.7366
95.625 0.7191
95.65 0.6947
95.675 0.6632
95.7 0.6302
95.725 0.6104
95.75 0.6068
95.775 0.606
95.8 0.5986
95.825 0.5847
95.85 0.5646
95.875 0.5389
95.9 0.5068
95.925 0.47
95.95 0.4312
95.975 0.3905
96 0.3506
96.025 0.3166
96.05 0.2851
96.075 0.2538
96.1 0.2216
96.125 0.1885
96.15 0.1592
96.175 0.1325
96.2 0.1055
96.225 0.0781
96.25 0.0552
96.275 0.0408
96.3 0.0309
96.325 0.0193
96.35 0.0056
96.375 -0.0097
96.4 -0.0305
96.425 -0.0519
96.45 -0.0759
96.475 -0.106
96.5 -0.1419
96.525 -0.1863
96.55 -0.2385
96.575 -0.2932
96.6 -0.3508
96.625 -0.4078
96.65 -0.46
96.675 -0.5023
96.7 -0.5296
96.725 -0.5359
96.75 -0.5235
96.775 -0.5024
96.8 -0.4774
96.825 -0.4526
96.85 -0.4299
96.875 -0.4117
96.9 -0.3985
96.925 -0.3941
96.95 -0.3995
96.975 -0.4127
97 -0.4352
97.025 -0.462
97.05 -0.4908
97.075 -0.5187
97.1 -0.5443
97.125 -0.5698
97.15 -0.5895
97.175 -0.5931
97.2 -0.5777
97.225 -0.554
97.25 -0.5311
97.275 -0.5139
97.3 -0.4995
97.325 -0.4902
97.35 -0.4856
97.375 -0.4807
97.4 -0.4706
97.425 -0.4521
97.45 -0.427
97.475 -0.4029
97.5 -0.385
97.525 -0.3721
97.55 -0.3602
97.575 -0.347
97.6 -0.3321
97.625 -0.317
97.65 -0.3051
97.675 -0.3016
97.7 -0.3048
97.725 -0.3129
97.75 -0.3205
97.775 -0.3316
97.8 -0.3502
97.825 -0.375
97.85 -0.4023
97.875 -0.4311
97.9 -0.4614
97.925 -0.494
97.95 -0.5296
97.975 -0.5655
98 -0.5933
98.025 -0.6139
98.05 -0.6361
98.075 -0.6594
98.1 -0.6842
98.125 -0.7107
98.15 -0.7303
98.175 -0.7359
98.2 -0.7296
98.225 -0.7107
98.25 -0.6813
98.275 -0.6395
98.3 -0.5867
98.325 -0.5292
98.35 -0.4692
98.375 -0.4102
98.4 -0.3578
98.425 -0.3111
98.45 -0.2707
98.475 -0.2382
98.5 -0.2148
98.525 -0.2008
98.55 -0.1945
98.575 -0.1916
98.6 -0.1893
98.625 -0.1834
98.65 -0.1673
98.675 -0.1378
98.7 -0.0903
98.725 -0.023
98.75 0.0552
98.775 0.1321
98.8 0.2018
98.825 0.2645
98.85 0.3222
98.875 0.3745
98.9 0.422
98.925 0.461
98.95 0.4866
98.975 0.4999
99 0.5005
99.025 0.4884
99.05 0.4684
99.075 0.4412
99.1 0.4119
99.125 0.3899
99.15 0.3776
99.175 0.3719
99.2 0.3649
99.225 0.3599
99.25 0.3573
99.275 0.3542
99.3 0.3463
99.325 0.3344
99.35 0.3197
99.375 0.3065
99.4 0.2974
99.425 0.2905
99.45 0.2867
99.475 0.2829
99.5 0.2748
99.525 0.263
99.55 0.2469
99.575 0.2292
99.6 0.2083
99.625 0.1805
99.65 0.1474
99.675 0.1107
99.7 0.0721
99.725 0.0316
99.75 -0.0081
99.775 -0.0461
99.8 -0.0794
99.825 -0.1027
99.85 -0.1155
99.875 -0.121
99.9 -0.1245
99.925 -0.1299
99.95 -0.1349
99.975 -0.1381
100 -0.1363
