# Supplementary material for: Uptake of N2O5 by aqueous aerosol unveiled using chemically accurate many-body potentials
Source: Nat Commun. 2022 Mar 10;13:1266. doi: 10.1038/s41467-022-28697-8 (PMC8913772; doi:10.1038/s41467-022-28697-8)
Supplement: Supplementary file 3 — Source Data [file 41467_2022_28697_MOESM3_ESM.zip › n2o5-uptake-data/Fig2/scattering/rep02run09/relcom_gds.dat]

0.025 11.966
0.05 11.9025
0.075 11.8391
0.1 11.7756
0.125 11.7121
0.15 11.6487
0.175 11.5852
0.2 11.5217
0.225 11.4582
0.25 11.3948
0.275 11.3313
0.3 11.2677
0.325 11.2042
0.35 11.1407
0.375 11.0772
0.4 11.0136
0.425 10.9501
0.45 10.8866
0.475 10.823
0.5 10.7595
0.525 10.6959
0.55 10.6323
0.575 10.5687
0.6 10.5051
0.625 10.4415
0.65 10.3778
0.675 10.3141
0.7 10.2504
0.725 10.1866
0.75 10.1229
0.775 10.059
0.8 9.9952
0.825 9.9313
0.85 9.8675
0.875 9.8036
0.9 9.7396
0.925 9.6757
0.95 9.6117
0.975 9.5477
1 9.4836
1.025 9.4195
1.05 9.3554
1.075 9.2912
1.1 9.2269
1.125 9.1626
1.15 9.0982
1.175 9.0338
1.2 8.9693
1.225 8.9047
1.25 8.84
1.275 8.7753
1.3 8.7105
1.325 8.6456
1.35 8.5806
1.375 8.5154
1.4 8.4501
1.425 8.3847
1.45 8.3191
1.475 8.2533
1.5 8.1873
1.525 8.1211
1.55 8.0547
1.575 7.9881
1.6 7.9213
1.625 7.8543
1.65 7.787
1.675 7.7195
1.7 7.6518
1.725 7.584
1.75 7.5163
1.775 7.4485
1.8 7.3805
1.825 7.3126
1.85 7.2444
1.875 7.1762
1.9 7.1078
1.925 7.0394
1.95 6.9707
1.975 6.9018
2 6.8328
2.025 6.7636
2.05 6.6943
2.075 6.6249
2.1 6.5549
2.125 6.4845
2.15 6.4138
2.175 6.3428
2.2 6.2714
2.225 6.1995
2.25 6.1273
2.275 6.0547
2.3 5.9817
2.325 5.9082
2.35 5.8342
2.375 5.7595
2.4 5.684
2.425 5.6077
2.45 5.5304
2.475 5.4525
2.5 5.3739
2.525 5.2949
2.55 5.2154
2.575 5.1355
2.6 5.0551
2.625 4.9738
2.65 4.8918
2.675 4.8086
2.7 4.724
2.725 4.6379
2.75 4.5507
2.775 4.4625
2.8 4.3732
2.825 4.2823
2.85 4.1892
2.875 4.0936
2.9 3.9951
2.925 3.8939
2.95 3.7895
2.975 3.6818
3 3.5705
3.025 3.4545
3.05 3.3348
3.075 3.2132
3.1 3.0911
3.125 2.9695
3.15 2.8488
3.175 2.7291
3.2 2.6137
3.225 2.5057
3.25 2.4104
3.275 2.3219
3.3 2.232
3.325 2.1389
3.35 2.043
3.375 1.9456
3.4 1.8452
3.425 1.745
3.45 1.6473
3.475 1.5503
3.5 1.46
3.525 1.3788
3.55 1.3033
3.575 1.2369
3.6 1.19
3.625 1.1605
3.65 1.1382
3.675 1.12
3.7 1.1006
3.725 1.0785
3.75 1.0541
3.775 1.0273
3.8 0.9983
3.825 0.9718
3.85 0.9544
3.875 0.9454
3.9 0.9382
3.925 0.9276
3.95 0.9131
3.975 0.8963
4 0.8864
4.025 0.8838
4.05 0.8768
4.075 0.8652
4.1 0.8568
4.125 0.8564
4.15 0.8653
4.175 0.8796
4.2 0.8974
4.225 0.9172
4.25 0.9356
4.275 0.952
4.3 0.9675
4.325 0.9836
4.35 0.9961
4.375 1.0059
4.4 1.013
4.425 1.018
4.45 1.027
4.475 1.0443
4.5 1.0705
4.525 1.1035
4.55 1.1402
4.575 1.1797
4.6 1.2267
4.625 1.2814
4.65 1.3401
4.675 1.3987
4.7 1.4585
4.725 1.5226
4.75 1.5928
4.775 1.6695
4.8 1.7448
4.825 1.8152
4.85 1.8848
4.875 1.9548
4.9 2.0256
4.925 2.0974
4.95 2.1749
4.975 2.2589
5 2.3424
5.025 2.4205
5.05 2.4977
5.075 2.5762
5.1 2.6516
5.125 2.7199
5.15 2.7795
5.175 2.8297
5.2 2.8718
5.225 2.9074
5.25 2.9365
5.275 2.9589
5.3 2.9755
5.325 2.9861
5.35 2.9904
5.375 2.9893
5.4 2.983
5.425 2.9722
5.45 2.957
5.475 2.939
5.5 2.9196
5.525 2.8987
5.55 2.8769
5.575 2.8542
5.6 2.8284
5.625 2.7981
5.65 2.7644
5.675 2.7271
5.7 2.6858
5.725 2.6389
5.75 2.585
5.775 2.524
5.8 2.4558
5.825 2.3802
5.85 2.2983
5.875 2.2106
5.9 2.1194
5.925 2.0258
5.95 1.9306
5.975 1.8361
6 1.7462
6.025 1.6633
6.05 1.5838
6.075 1.5098
6.1 1.445
6.125 1.3887
6.15 1.3374
6.175 1.2841
6.2 1.2272
6.225 1.1659
6.25 1.1001
6.275 1.0297
6.3 0.9552
6.325 0.8788
6.35 0.8002
6.375 0.7223
6.4 0.6504
6.425 0.5862
6.45 0.5273
6.475 0.464
6.5 0.3926
6.525 0.3153
6.55 0.2331
6.575 0.1463
6.6 0.0586
6.625 -0.0321
6.65 -0.1274
6.675 -0.2241
6.7 -0.3166
6.725 -0.4097
6.75 -0.5028
6.775 -0.5948
6.8 -0.6843
6.825 -0.7649
6.85 -0.8311
6.875 -0.8847
6.9 -0.9272
6.925 -0.9618
6.95 -0.9921
6.975 -1.0234
7 -1.0581
7.025 -1.0998
7.05 -1.1476
7.075 -1.1938
7.1 -1.2257
7.125 -1.2271
7.15 -1.196
7.175 -1.1422
7.2 -1.0737
7.225 -0.9955
7.25 -0.9127
7.275 -0.8286
7.3 -0.7453
7.325 -0.6628
7.35 -0.5812
7.375 -0.4998
7.4 -0.4182
7.425 -0.3395
7.45 -0.2657
7.475 -0.1981
7.5 -0.1378
7.525 -0.0849
7.55 -0.0386
7.575 0.0014
7.6 0.0347
7.625 0.0612
7.65 0.0815
7.675 0.0963
7.7 0.1055
7.725 0.1085
7.75 0.1057
7.775 0.0965
7.8 0.0813
7.825 0.06
7.85 0.031
7.875 -0.0057
7.9 -0.05
7.925 -0.1018
7.95 -0.1558
7.975 -0.2031
8 -0.2431
8.025 -0.2788
8.05 -0.3153
8.075 -0.3501
8.1 -0.3787
8.125 -0.4004
8.15 -0.4191
8.175 -0.4343
8.2 -0.4493
8.225 -0.4623
8.25 -0.467
8.275 -0.464
8.3 -0.4568
8.325 -0.4419
8.35 -0.4237
8.375 -0.4054
8.4 -0.3826
8.425 -0.3522
8.45 -0.3098
8.475 -0.2536
8.5 -0.1947
8.525 -0.1381
8.55 -0.0845
8.575 -0.035
8.6 0.0077
8.625 0.0429
8.65 0.0682
8.675 0.0834
8.7 0.0907
8.725 0.0932
8.75 0.0887
8.775 0.0735
8.8 0.0443
8.825 0.0027
8.85 -0.0495
8.875 -0.1111
8.9 -0.1778
8.925 -0.2437
8.95 -0.2988
8.975 -0.3423
9 -0.3766
9.025 -0.4081
9.05 -0.4385
9.075 -0.4668
9.1 -0.4962
9.125 -0.5272
9.15 -0.5571
9.175 -0.5775
9.2 -0.5785
9.225 -0.5632
9.25 -0.5381
9.275 -0.5069
9.3 -0.4758
9.325 -0.4453
9.35 -0.4149
9.375 -0.3836
9.4 -0.3539
9.425 -0.3319
9.45 -0.3158
9.475 -0.305
9.5 -0.3025
9.525 -0.3089
9.55 -0.3194
9.575 -0.3278
9.6 -0.3295
9.625 -0.3206
9.65 -0.2989
9.675 -0.2657
9.7 -0.2228
9.725 -0.1725
9.75 -0.1212
9.775 -0.0741
9.8 -0.0328
9.825 0.001
9.85 0.0257
9.875 0.0411
9.9 0.0474
9.925 0.0437
9.95 0.0291
9.975 0.0032
10 -0.0346
10.025 -0.084
10.05 -0.1412
10.075 -0.2028
10.1 -0.2645
10.125 -0.3224
10.15 -0.3757
10.175 -0.4241
10.2 -0.4637
10.225 -0.4931
10.25 -0.5135
10.275 -0.5216
10.3 -0.5168
10.325 -0.5057
10.35 -0.4914
10.375 -0.4752
10.4 -0.4576
10.425 -0.4399
10.45 -0.4248
10.475 -0.4159
10.5 -0.4109
10.525 -0.4019
10.55 -0.387
10.575 -0.362
10.6 -0.3292
10.625 -0.296
10.65 -0.2672
10.675 -0.2456
10.7 -0.2321
10.725 -0.2258
10.75 -0.2256
10.775 -0.2327
10.8 -0.248
10.825 -0.2725
10.85 -0.3064
10.875 -0.346
10.9 -0.3894
10.925 -0.4366
10.95 -0.4891
10.975 -0.5507
11 -0.624
11.025 -0.7082
11.05 -0.8015
11.075 -0.8943
11.1 -0.9747
11.125 -1.0273
11.15 -1.0414
11.175 -1.025
11.2 -0.9952
11.225 -0.9629
11.25 -0.9353
11.275 -0.9135
11.3 -0.8967
11.325 -0.8853
11.35 -0.8794
11.375 -0.8823
11.4 -0.8938
11.425 -0.9122
11.45 -0.9329
11.475 -0.9432
11.5 -0.9415
11.525 -0.9287
11.55 -0.903
11.575 -0.8715
11.6 -0.8373
11.625 -0.8035
11.65 -0.7652
11.675 -0.7178
11.7 -0.6516
11.725 -0.5652
11.75 -0.4713
11.775 -0.3831
11.8 -0.3054
11.825 -0.2399
11.85 -0.1849
11.875 -0.1393
11.9 -0.102
11.925 -0.0739
11.95 -0.0537
11.975 -0.0388
12 -0.0263
12.025 -0.019
12.05 -0.0199
12.075 -0.0327
12.1 -0.0569
12.125 -0.0894
12.15 -0.1271
12.175 -0.1715
12.2 -0.2217
12.225 -0.2796
12.25 -0.3451
12.275 -0.4122
12.3 -0.4749
12.325 -0.5316
12.35 -0.5839
12.375 -0.6236
12.4 -0.653
12.425 -0.675
12.45 -0.6889
12.475 -0.688
12.5 -0.6775
12.525 -0.6695
12.55 -0.6673
12.575 -0.6729
12.6 -0.6853
12.625 -0.6988
12.65 -0.7119
12.675 -0.7215
12.7 -0.7275
12.725 -0.7286
12.75 -0.7207
12.775 -0.6975
12.8 -0.6639
12.825 -0.6204
12.85 -0.5637
12.875 -0.4907
12.9 -0.4099
12.925 -0.3312
12.95 -0.259
12.975 -0.189
13 -0.1075
13.025 -0.0178
13.05 0.0681
13.075 0.1476
13.1 0.221
13.125 0.2895
13.15 0.3546
13.175 0.4159
13.2 0.4724
13.225 0.5249
13.25 0.5738
13.275 0.6191
13.3 0.6613
13.325 0.6999
13.35 0.7342
13.375 0.7638
13.4 0.788
13.425 0.8065
13.45 0.8211
13.475 0.8336
13.5 0.844
13.525 0.8492
13.55 0.8487
13.575 0.8451
13.6 0.8402
13.625 0.8366
13.65 0.8327
13.675 0.8289
13.7 0.8285
13.725 0.8297
13.75 0.8294
13.775 0.8322
13.8 0.8423
13.825 0.8554
13.85 0.8672
13.875 0.8783
13.9 0.8897
13.925 0.9025
13.95 0.9173
13.975 0.933
14 0.9495
14.025 0.9699
14.05 0.9948
14.075 1.0182
14.1 1.0433
14.125 1.0703
14.15 1.1038
14.175 1.1461
14.2 1.1896
14.225 1.2269
14.25 1.2586
14.275 1.2844
14.3 1.3071
14.325 1.3287
14.35 1.356
14.375 1.3911
14.4 1.4333
14.425 1.4774
14.45 1.5193
14.475 1.5598
14.5 1.6036
14.525 1.6439
14.55 1.6781
14.575 1.7052
14.6 1.7228
14.625 1.7344
14.65 1.7437
14.675 1.754
14.7 1.7665
14.725 1.779
14.75 1.7939
14.775 1.8144
14.8 1.8393
14.825 1.8626
14.85 1.878
14.875 1.8829
14.9 1.8772
14.925 1.8628
14.95 1.843
14.975 1.8242
15 1.8145
15.025 1.8212
15.05 1.8561
15.075 1.9108
15.1 1.965
15.125 2.014
15.15 2.0571
15.175 2.0938
15.2 2.1261
15.225 2.1546
15.25 2.1816
15.275 2.2057
15.3 2.2268
15.325 2.2461
15.35 2.2658
15.375 2.2856
15.4 2.3055
15.425 2.3232
15.45 2.3337
15.475 2.3366
15.5 2.3318
15.525 2.3195
15.55 2.2992
15.575 2.2709
15.6 2.2355
15.625 2.1927
15.65 2.1432
15.675 2.0869
15.7 2.0255
15.725 1.9619
15.75 1.905
15.775 1.8617
15.8 1.8303
15.825 1.8018
15.85 1.774
15.875 1.7405
15.9 1.702
15.925 1.6661
15.95 1.6296
15.975 1.5912
16 1.5585
16.025 1.5388
16.05 1.5336
16.075 1.5382
16.1 1.5471
16.125 1.5528
16.15 1.5515
16.175 1.5431
16.2 1.528
16.225 1.5088
16.25 1.4871
16.275 1.4621
16.3 1.4312
16.325 1.3928
16.35 1.3485
16.375 1.3027
16.4 1.2616
16.425 1.2335
16.45 1.2149
16.475 1.2003
16.5 1.1895
16.525 1.1847
16.55 1.1883
16.575 1.2012
16.6 1.2224
16.625 1.2475
16.65 1.2699
16.675 1.2863
16.7 1.2954
16.725 1.2964
16.75 1.2883
16.775 1.2715
16.8 1.2459
16.825 1.2113
16.85 1.165
16.875 1.1097
16.9 1.0461
16.925 0.9757
16.95 0.9018
16.975 0.832
17 0.7684
17.025 0.7135
17.05 0.663
17.075 0.6135
17.1 0.5644
17.125 0.5133
17.15 0.4595
17.175 0.4055
17.2 0.3545
17.225 0.3097
17.25 0.271
17.275 0.2368
17.3 0.203
17.325 0.1711
17.35 0.1432
17.375 0.1202
17.4 0.1082
17.425 0.1034
17.45 0.1015
17.475 0.1016
17.5 0.103
17.525 0.1097
17.55 0.1169
17.575 0.1193
17.6 0.1147
17.625 0.1027
17.65 0.0837
17.675 0.0578
17.7 0.0262
17.725 -0.008
17.75 -0.0445
17.775 -0.0838
17.8 -0.125
17.825 -0.1659
17.85 -0.206
17.875 -0.243
17.9 -0.2697
17.925 -0.2891
17.95 -0.3046
17.975 -0.3125
18 -0.3184
18.025 -0.3237
18.05 -0.3294
18.075 -0.3363
18.1 -0.343
18.125 -0.3475
18.15 -0.349
18.175 -0.3445
18.2 -0.337
18.225 -0.3317
18.25 -0.3286
18.275 -0.3284
18.3 -0.3348
18.325 -0.3469
18.35 -0.3651
18.375 -0.3874
18.4 -0.4124
18.425 -0.4429
18.45 -0.4818
18.475 -0.5311
18.5 -0.5916
18.525 -0.6636
18.55 -0.7443
18.575 -0.827
18.6 -0.9074
18.625 -0.9817
18.65 -1.0479
18.675 -1.104
18.7 -1.1516
18.725 -1.1955
18.75 -1.2385
18.775 -1.2809
18.8 -1.3257
18.825 -1.3757
18.85 -1.429
18.875 -1.4834
18.9 -1.5368
18.925 -1.589
18.95 -1.64
18.975 -1.6894
19 -1.737
19.025 -1.7818
19.05 -1.8217
19.075 -1.8555
19.1 -1.8773
19.125 -1.8805
19.15 -1.864
19.175 -1.8386
19.2 -1.8079
19.225 -1.7757
19.25 -1.7416
19.275 -1.7045
19.3 -1.6648
19.325 -1.625
19.35 -1.5884
19.375 -1.5542
19.4 -1.5189
19.425 -1.4809
19.45 -1.4385
19.475 -1.3921
19.5 -1.3454
19.525 -1.2971
19.55 -1.2424
19.575 -1.1828
19.6 -1.1197
19.625 -1.0531
19.65 -0.9803
19.675 -0.9011
19.7 -0.8154
19.725 -0.7274
19.75 -0.6403
19.775 -0.5569
19.8 -0.4769
19.825 -0.402
19.85 -0.3339
19.875 -0.2717
19.9 -0.2119
19.925 -0.1595
19.95 -0.1162
19.975 -0.0773
20 -0.0445
20.025 -0.0082
20.05 0.0318
20.075 0.0678
20.1 0.1008
20.125 0.1324
20.15 0.1642
20.175 0.1956
20.2 0.2294
20.225 0.2662
20.25 0.3053
20.275 0.3462
20.3 0.3862
20.325 0.4259
20.35 0.4652
20.375 0.5024
20.4 0.5341
20.425 0.5594
20.45 0.5812
20.475 0.5985
20.5 0.6138
20.525 0.6301
20.55 0.6452
20.575 0.6575
20.6 0.665
20.625 0.6705
20.65 0.6785
20.675 0.6936
20.7 0.7138
20.725 0.7352
20.75 0.759
20.775 0.7875
20.8 0.82
20.825 0.8483
20.85 0.8706
20.875 0.8872
20.9 0.8973
20.925 0.9011
20.95 0.898
20.975 0.8873
21 0.8709
21.025 0.8506
21.05 0.8262
21.075 0.7976
21.1 0.7684
21.125 0.7369
21.15 0.6982
21.175 0.6499
21.2 0.5939
21.225 0.5317
21.25 0.4708
21.275 0.4171
21.3 0.3715
21.325 0.3328
21.35 0.304
21.375 0.2912
21.4 0.291
21.425 0.3005
21.45 0.3103
21.475 0.3189
21.5 0.3271
21.525 0.3407
21.55 0.3624
21.575 0.386
21.6 0.406
21.625 0.4229
21.65 0.4387
21.675 0.4574
21.7 0.4818
21.725 0.5059
21.75 0.5247
21.775 0.5347
21.8 0.5359
21.825 0.5321
21.85 0.5266
21.875 0.5206
21.9 0.5141
21.925 0.5045
21.95 0.4884
21.975 0.4646
22 0.4362
22.025 0.4061
22.05 0.3785
22.075 0.3574
22.1 0.3492
22.125 0.3486
22.15 0.3464
22.175 0.3411
22.2 0.3362
22.225 0.326
22.25 0.3095
22.275 0.2869
22.3 0.258
22.325 0.2247
22.35 0.1863
22.375 0.1453
22.4 0.1026
22.425 0.0602
22.45 0.0188
22.475 -0.0231
22.5 -0.063
22.525 -0.0964
22.55 -0.1203
22.575 -0.1331
22.6 -0.14
22.625 -0.1381
22.65 -0.1251
22.675 -0.0916
22.7 -0.0386
22.725 0.0292
22.75 0.1074
22.775 0.1967
22.8 0.2999
22.825 0.4223
22.85 0.5536
22.875 0.6809
22.9 0.8013
22.925 0.9136
22.95 1.0185
22.975 1.117
23 1.2107
23.025 1.2993
23.05 1.3865
23.075 1.476
23.1 1.5663
23.125 1.6569
23.15 1.7527
23.175 1.8524
23.2 1.9496
23.225 2.0419
23.25 2.129
23.275 2.2106
23.3 2.2871
23.325 2.3552
23.35 2.4157
23.375 2.4725
23.4 2.5284
23.425 2.5891
23.45 2.6549
23.475 2.7216
23.5 2.7858
23.525 2.8464
23.55 2.9028
23.575 2.9544
23.6 3.0012
23.625 3.0428
23.65 3.0792
23.675 3.1105
23.7 3.1366
23.725 3.1564
23.75 3.1701
23.775 3.1769
23.8 3.1775
23.825 3.1716
23.85 3.1597
23.875 3.1416
23.9 3.1172
23.925 3.0887
23.95 3.0568
23.975 3.0231
24 2.9884
24.025 2.9543
24.05 2.9215
24.075 2.8888
24.1 2.8576
24.125 2.8211
24.15 2.7757
24.175 2.7248
24.2 2.6682
24.225 2.6052
24.25 2.5363
24.275 2.461
24.3 2.3782
24.325 2.2906
24.35 2.2004
24.375 2.1112
24.4 2.0245
24.425 1.9448
24.45 1.8814
24.475 1.8315
24.5 1.7867
24.525 1.7462
24.55 1.709
24.575 1.6726
24.6 1.6387
24.625 1.6045
24.65 1.5729
24.675 1.5455
24.7 1.5213
24.725 1.5035
24.75 1.4925
24.775 1.4815
24.8 1.4683
24.825 1.4523
24.85 1.437
24.875 1.4253
24.9 1.4167
24.925 1.4082
24.95 1.3966
24.975 1.3831
25 1.3667
25.025 1.3443
25.05 1.3145
25.075 1.2783
25.1 1.2358
25.125 1.1933
25.15 1.1639
25.175 1.1506
25.2 1.1495
25.225 1.1506
25.25 1.1516
25.275 1.1503
25.3 1.1499
25.325 1.1487
25.35 1.1475
25.375 1.1451
25.4 1.1401
25.425 1.1327
25.45 1.124
25.475 1.1115
25.5 1.0905
25.525 1.0637
25.55 1.033
25.575 0.9967
25.6 0.9559
25.625 0.9155
25.65 0.8815
25.675 0.8572
25.7 0.8534
25.725 0.8629
25.75 0.8755
25.775 0.8907
25.8 0.9048
25.825 0.9167
25.85 0.9314
25.875 0.9502
25.9 0.9727
25.925 0.9897
25.95 1.0016
25.975 1.007
26 1.0106
26.025 1.0188
26.05 1.0301
26.075 1.0493
26.1 1.0701
26.125 1.0859
26.15 1.098
26.175 1.1116
26.2 1.1338
26.225 1.1597
26.25 1.1805
26.275 1.1931
26.3 1.1959
26.325 1.19
26.35 1.1759
26.375 1.1531
26.4 1.1271
26.425 1.0994
26.45 1.0743
26.475 1.0536
26.5 1.0402
26.525 1.0334
26.55 1.0288
26.575 1.0217
26.6 1.0096
26.625 0.9915
26.65 0.9694
26.675 0.9453
26.7 0.921
26.725 0.8968
26.75 0.877
26.775 0.8634
26.8 0.8584
26.825 0.8607
26.85 0.8678
26.875 0.8731
26.9 0.8793
26.925 0.8886
26.95 0.8991
26.975 0.9085
27 0.9121
27.025 0.9128
27.05 0.9126
27.075 0.9095
27.1 0.8988
27.125 0.8794
27.15 0.8535
27.175 0.8214
27.2 0.7818
27.225 0.7364
27.25 0.684
27.275 0.6237
27.3 0.5558
27.325 0.4834
27.35 0.4076
27.375 0.3264
27.4 0.239
27.425 0.146
27.45 0.0488
27.475 -0.054
27.5 -0.1551
27.525 -0.2507
27.55 -0.3347
27.575 -0.4062
27.6 -0.4663
27.625 -0.5075
27.65 -0.5362
27.675 -0.5609
27.7 -0.5797
27.725 -0.5834
27.75 -0.5544
27.775 -0.499
27.8 -0.4283
27.825 -0.355
27.85 -0.2876
27.875 -0.2284
27.9 -0.1797
27.925 -0.135
27.95 -0.0895
27.975 -0.0417
28 0.0148
28.025 0.0827
28.05 0.1571
28.075 0.2367
28.1 0.3209
28.125 0.4071
28.15 0.4931
28.175 0.5732
28.2 0.6449
28.225 0.7105
28.25 0.7746
28.275 0.8396
28.3 0.9069
28.325 0.9694
28.35 1.0222
28.375 1.0668
28.4 1.1093
28.425 1.1495
28.45 1.1859
28.475 1.2171
28.5 1.2428
28.525 1.2584
28.55 1.2625
28.575 1.2573
28.6 1.2441
28.625 1.2212
28.65 1.1888
28.675 1.152
28.7 1.1168
28.725 1.0816
28.75 1.0472
28.775 1.0142
28.8 0.9856
28.825 0.9656
28.85 0.9638
28.875 0.9743
28.9 0.9971
28.925 1.0242
28.95 1.0584
28.975 1.1028
29 1.1481
29.025 1.1885
29.05 1.2206
29.075 1.2496
29.1 1.2822
29.125 1.32
29.15 1.3681
29.175 1.4238
29.2 1.489
29.225 1.5662
29.25 1.6443
29.275 1.7177
29.3 1.784
29.325 1.8415
29.35 1.8919
29.375 1.9359
29.4 1.9726
29.425 2.002
29.45 2.0238
29.475 2.0389
29.5 2.0461
29.525 2.0446
29.55 2.0371
29.575 2.0279
29.6 2.0196
29.625 2.0106
29.65 2.0018
29.675 1.995
29.7 1.993
29.725 1.9963
29.75 2.0006
29.775 2.0006
29.8 1.9914
29.825 1.9718
29.85 1.9444
29.875 1.9099
29.9 1.871
29.925 1.8342
29.95 1.799
29.975 1.7594
30 1.7175
30.025 1.6782
30.05 1.6418
30.075 1.605
30.1 1.5628
30.125 1.5151
30.15 1.464
30.175 1.4139
30.2 1.3652
30.225 1.3143
30.25 1.2582
30.275 1.1958
30.3 1.1272
30.325 1.0522
30.35 0.9701
30.375 0.8816
30.4 0.7891
30.425 0.697
30.45 0.6128
30.475 0.5425
30.5 0.4916
30.525 0.4588
30.55 0.4347
30.575 0.4113
30.6 0.3871
30.625 0.3627
30.65 0.339
30.675 0.3206
30.7 0.3066
30.725 0.2904
30.75 0.2662
30.775 0.2324
30.8 0.1891
30.825 0.1464
30.85 0.1187
30.875 0.1098
30.9 0.1113
30.925 0.1168
30.95 0.1259
30.975 0.1429
31 0.1678
31.025 0.1944
31.05 0.2257
31.075 0.2616
31.1 0.3016
31.125 0.3477
31.15 0.3992
31.175 0.4524
31.2 0.5034
31.225 0.551
31.25 0.5991
31.275 0.6519
31.3 0.7074
31.325 0.7612
31.35 0.8094
31.375 0.8554
31.4 0.908
31.425 0.9708
31.45 1.0406
31.475 1.1093
31.5 1.173
31.525 1.2285
31.55 1.276
31.575 1.3159
31.6 1.3494
31.625 1.3761
31.65 1.3961
31.675 1.4093
31.7 1.4152
31.725 1.4125
31.75 1.4005
31.775 1.38
31.8 1.3537
31.825 1.3208
31.85 1.2807
31.875 1.2338
31.9 1.1838
31.925 1.136
31.95 1.0982
31.975 1.0759
32 1.0687
32.025 1.0714
32.05 1.0881
32.075 1.1167
32.1 1.1521
32.125 1.1864
32.15 1.2181
32.175 1.2535
32.2 1.2949
32.225 1.3417
32.25 1.389
32.275 1.434
32.3 1.4748
32.325 1.5091
32.35 1.5353
32.375 1.5539
32.4 1.5658
32.425 1.5704
32.45 1.5685
32.475 1.5616
32.5 1.5528
32.525 1.5453
32.55 1.5411
32.575 1.5363
32.6 1.5255
32.625 1.5056
32.65 1.4756
32.675 1.4357
32.7 1.3915
32.725 1.3575
32.75 1.3422
32.775 1.3389
32.8 1.3401
32.825 1.344
32.85 1.3455
32.875 1.3425
32.9 1.3346
32.925 1.3195
32.95 1.2985
32.975 1.2773
33 1.2691
33.025 1.2828
33.05 1.3126
33.075 1.3492
33.1 1.3864
33.125 1.4223
33.15 1.4522
33.175 1.4755
33.2 1.4912
33.225 1.4991
33.25 1.4975
33.275 1.4882
33.3 1.4711
33.325 1.4464
33.35 1.4139
33.375 1.3748
33.4 1.3292
33.425 1.2761
33.45 1.214
33.475 1.1437
33.5 1.0715
33.525 1.0089
33.55 0.962
33.575 0.9296
33.6 0.9108
33.625 0.9181
33.65 0.9539
33.675 1.0084
33.7 1.0792
33.725 1.1578
33.75 1.2342
33.775 1.3018
33.8 1.3608
33.825 1.4119
33.85 1.4549
33.875 1.4906
33.9 1.5252
33.925 1.5665
33.95 1.6185
33.975 1.6802
34 1.7429
34.025 1.7998
34.05 1.8455
34.075 1.8775
34.1 1.8966
34.125 1.9046
34.15 1.9037
34.175 1.8947
34.2 1.878
34.225 1.8533
34.25 1.8202
34.275 1.7839
34.3 1.7563
34.325 1.7458
34.35 1.7478
34.375 1.7516
34.4 1.7523
34.425 1.748
34.45 1.7426
34.475 1.7425
34.5 1.7578
34.525 1.7927
34.55 1.8445
34.575 1.9187
34.6 2.0192
34.625 2.1332
34.65 2.2468
34.675 2.35
34.7 2.4402
34.725 2.5174
34.75 2.5818
34.775 2.6334
34.8 2.6727
34.825 2.702
34.85 2.7216
34.875 2.7309
34.9 2.7293
34.925 2.7185
34.95 2.7023
34.975 2.6821
35 2.6571
35.025 2.6263
35.05 2.5928
35.075 2.5598
35.1 2.5304
35.125 2.5065
35.15 2.495
35.175 2.4977
35.2 2.5051
35.225 2.5075
35.25 2.4987
35.275 2.4771
35.3 2.4414
35.325 2.3916
35.35 2.3355
35.375 2.2758
35.4 2.2138
35.425 2.1589
35.45 2.1271
35.475 2.1172
35.5 2.1172
35.525 2.1199
35.55 2.1204
35.575 2.1156
35.6 2.1034
35.625 2.0825
35.65 2.0538
35.675 2.0196
35.7 1.983
35.725 1.9473
35.75 1.9141
35.775 1.8799
35.8 1.8442
35.825 1.8109
35.85 1.7743
35.875 1.7309
35.9 1.6844
35.925 1.6333
35.95 1.5809
35.975 1.5272
36 1.4658
36.025 1.4019
36.05 1.3321
36.075 1.2535
36.1 1.1755
36.125 1.1118
36.15 1.0752
36.175 1.0591
36.2 1.0579
36.225 1.0704
36.25 1.0963
36.275 1.1304
36.3 1.1651
36.325 1.1968
36.35 1.2225
36.375 1.2408
36.4 1.2521
36.425 1.2625
36.45 1.2783
36.475 1.2983
36.5 1.3212
36.525 1.3448
36.55 1.3683
36.575 1.3862
36.6 1.3956
36.625 1.3942
36.65 1.3818
36.675 1.3639
36.7 1.3415
36.725 1.3143
36.75 1.289
36.775 1.2711
36.8 1.2607
36.825 1.2571
36.85 1.2546
36.875 1.2492
36.9 1.2414
36.925 1.2286
36.95 1.2081
36.975 1.1826
37 1.1537
37.025 1.1243
37.05 1.1012
37.075 1.0815
37.1 1.063
37.125 1.0451
37.15 1.0227
37.175 0.9914
37.2 0.9519
37.225 0.9117
37.25 0.8807
37.275 0.8628
37.3 0.8531
37.325 0.8449
37.35 0.8347
37.375 0.823
37.4 0.8059
37.425 0.7799
37.45 0.7412
37.475 0.6902
37.5 0.6313
37.525 0.5684
37.55 0.5063
37.575 0.4431
37.6 0.3806
37.625 0.3295
37.65 0.299
37.675 0.2767
37.7 0.2594
37.725 0.2442
37.75 0.236
37.775 0.24
37.8 0.2537
37.825 0.2783
37.85 0.3102
37.875 0.341
37.9 0.3671
37.925 0.3859
37.95 0.3978
37.975 0.4054
38 0.4107
38.025 0.4147
38.05 0.415
38.075 0.4129
38.1 0.4054
38.125 0.3914
38.15 0.3718
38.175 0.3458
38.2 0.3108
38.225 0.2653
38.25 0.2106
38.275 0.1537
38.3 0.1169
38.325 0.102
38.35 0.09
38.375 0.0771
38.4 0.0755
38.425 0.0982
38.45 0.1504
38.475 0.2119
38.5 0.2694
38.525 0.3199
38.55 0.3637
38.575 0.4027
38.6 0.441
38.625 0.4845
38.65 0.5324
38.675 0.5772
38.7 0.6137
38.725 0.6425
38.75 0.6698
38.775 0.6977
38.8 0.7282
38.825 0.7629
38.85 0.7971
38.875 0.8269
38.9 0.8536
38.925 0.8787
38.95 0.902
38.975 0.9216
39 0.9374
39.025 0.9513
39.05 0.962
39.075 0.973
39.1 0.9854
39.125 0.9978
39.15 1.0099
39.175 1.0225
39.2 1.0401
39.225 1.0612
39.25 1.0787
39.275 1.0884
39.3 1.0952
39.325 1.1044
39.35 1.1166
39.375 1.1293
39.4 1.1448
39.425 1.1688
39.45 1.2068
39.475 1.2577
39.5 1.3165
39.525 1.3767
39.55 1.4318
39.575 1.4793
39.6 1.5183
39.625 1.5502
39.65 1.5773
39.675 1.5999
39.7 1.6163
39.725 1.6252
39.75 1.6266
39.775 1.6198
39.8 1.6058
39.825 1.5855
39.85 1.5621
39.875 1.5425
39.9 1.5269
39.925 1.513
39.95 1.4936
39.975 1.467
40 1.4316
40.025 1.3877
40.05 1.3362
40.075 1.2803
40.1 1.2223
40.125 1.1626
40.15 1.1037
40.175 1.0466
40.2 0.9904
40.225 0.9344
40.25 0.8806
40.275 0.8314
40.3 0.7884
40.325 0.7514
40.35 0.7213
40.375 0.6938
40.4 0.6642
40.425 0.6306
40.45 0.5919
40.475 0.5541
40.5 0.5212
40.525 0.4922
40.55 0.4677
40.575 0.4522
40.6 0.4522
40.625 0.4659
40.65 0.4815
40.675 0.4908
40.7 0.4934
40.725 0.4911
40.75 0.4877
40.775 0.4882
40.8 0.4987
40.825 0.5177
40.85 0.5319
40.875 0.538
40.9 0.541
40.925 0.5476
40.95 0.5577
40.975 0.5682
41 0.5757
41.025 0.5834
41.05 0.5988
41.075 0.6218
41.1 0.6518
41.125 0.6905
41.15 0.7395
41.175 0.7989
41.2 0.8721
41.225 0.9563
41.25 1.0445
41.275 1.1309
41.3 1.2174
41.325 1.3078
41.35 1.3997
41.375 1.4885
41.4 1.5716
41.425 1.6561
41.45 1.7428
41.475 1.8279
41.5 1.9072
41.525 1.9818
41.55 2.0539
41.575 2.1227
41.6 2.1891
41.625 2.2538
41.65 2.3157
41.675 2.3756
41.7 2.4343
41.725 2.491
41.75 2.5452
41.775 2.596
41.8 2.644
41.825 2.6882
41.85 2.7287
41.875 2.7668
41.9 2.8025
41.925 2.8361
41.95 2.8679
41.975 2.8993
42 2.9317
42.025 2.9683
42.05 3.0115
42.075 3.0565
42.1 3.0987
42.125 3.1355
42.15 3.1681
42.175 3.1963
42.2 3.218
42.225 3.2328
42.25 3.2407
42.275 3.2412
42.3 3.235
42.325 3.2223
42.35 3.2039
42.375 3.1833
42.4 3.1628
42.425 3.1415
42.45 3.1191
42.475 3.0955
42.5 3.0733
42.525 3.057
42.55 3.0465
42.575 3.0395
42.6 3.0318
42.625 3.0179
42.65 2.9968
42.675 2.9711
42.7 2.9459
42.725 2.9232
42.75 2.9029
42.775 2.8852
42.8 2.8689
42.825 2.849
42.85 2.8224
42.875 2.7929
42.9 2.7629
42.925 2.7291
42.95 2.691
42.975 2.6515
43 2.6115
43.025 2.5718
43.05 2.5298
43.075 2.4847
43.1 2.4389
43.125 2.3997
43.15 2.3815
43.175 2.383
43.2 2.3912
43.225 2.3973
43.25 2.3965
43.275 2.3872
43.3 2.3677
43.325 2.3382
43.35 2.2999
43.375 2.2567
43.4 2.2124
43.425 2.1726
43.45 2.139
43.475 2.1063
43.5 2.0716
43.525 2.036
43.55 1.9994
43.575 1.9625
43.6 1.9249
43.625 1.8878
43.65 1.8522
43.675 1.8165
43.7 1.7831
43.725 1.7518
43.75 1.7207
43.775 1.6891
43.8 1.6564
43.825 1.6201
43.85 1.5789
43.875 1.5328
43.9 1.4861
43.925 1.4413
43.95 1.402
43.975 1.3615
44 1.3145
44.025 1.2627
44.05 1.2075
44.075 1.1522
44.1 1.1006
44.125 1.0569
44.15 1.0164
44.175 0.9793
44.2 0.9489
44.225 0.924
44.25 0.9049
44.275 0.894
44.3 0.8911
44.325 0.8906
44.35 0.8893
44.375 0.8839
44.4 0.8751
44.425 0.862
44.45 0.8483
44.475 0.8354
44.5 0.8202
44.525 0.8017
44.55 0.7851
44.575 0.7774
44.6 0.7807
44.625 0.79
44.65 0.8049
44.675 0.8292
44.7 0.8596
44.725 0.8914
44.75 0.9245
44.775 0.9595
44.8 0.9967
44.825 1.0307
44.85 1.0582
44.875 1.0799
44.9 1.0976
44.925 1.1174
44.95 1.1438
44.975 1.1764
45 1.2114
45.025 1.2475
45.05 1.281
45.075 1.3118
45.1 1.3368
45.125 1.3535
45.15 1.3623
45.175 1.3632
45.2 1.3575
45.225 1.3449
45.25 1.3229
45.275 1.2976
45.3 1.2813
45.325 1.2789
45.35 1.2833
45.375 1.2905
45.4 1.2989
45.425 1.3023
45.45 1.2986
45.475 1.2886
45.5 1.2739
45.525 1.2559
45.55 1.2316
45.575 1.2009
45.6 1.1646
45.625 1.1237
45.65 1.0787
45.675 1.0288
45.7 0.973
45.725 0.9131
45.75 0.8523
45.775 0.7927
45.8 0.7357
45.825 0.6888
45.85 0.6562
45.875 0.642
45.9 0.6413
45.925 0.6465
45.95 0.6598
45.975 0.6799
46 0.7066
46.025 0.7314
46.05 0.753
46.075 0.7682
46.1 0.7749
46.125 0.7736
46.15 0.7623
46.175 0.7462
46.2 0.7319
46.225 0.7201
46.25 0.7101
46.275 0.705
46.3 0.7091
46.325 0.72
46.35 0.7386
46.375 0.7732
46.4 0.8262
46.425 0.8913
46.45 0.9618
46.475 1.029
46.5 1.0916
46.525 1.151
46.55 1.2069
46.575 1.2551
46.6 1.2939
46.625 1.3275
46.65 1.3556
46.675 1.3804
46.7 1.4052
46.725 1.4262
46.75 1.4415
46.775 1.4524
46.8 1.4609
46.825 1.4707
46.85 1.4876
46.875 1.512
46.9 1.5387
46.925 1.5672
46.95 1.5984
46.975 1.6314
47 1.662
47.025 1.6876
47.05 1.707
47.075 1.7212
47.1 1.7328
47.125 1.7455
47.15 1.762
47.175 1.781
47.2 1.7972
47.225 1.8089
47.25 1.815
47.275 1.8125
47.3 1.8034
47.325 1.7915
47.35 1.7841
47.375 1.7868
47.4 1.798
47.425 1.8119
47.45 1.8259
47.475 1.8396
47.5 1.8529
47.525 1.8669
47.55 1.8803
47.575 1.8905
47.6 1.8959
47.625 1.8956
47.65 1.8895
47.675 1.877
47.7 1.8579
47.725 1.8319
47.75 1.7984
47.775 1.7604
47.8 1.723
47.825 1.6919
47.85 1.6676
47.875 1.6424
47.9 1.6094
47.925 1.5691
47.95 1.5241
47.975 1.4736
48 1.4183
48.025 1.3698
48.05 1.3411
48.075 1.3229
48.1 1.2986
48.125 1.2657
48.15 1.2233
48.175 1.171
48.2 1.112
48.225 1.0552
48.25 1.0266
48.275 1.0256
48.3 1.0294
48.325 1.0301
48.35 1.0257
48.375 1.0205
48.4 1.0137
48.425 1.0048
48.45 0.9942
48.475 0.9847
48.5 0.9796
48.525 0.9819
48.55 0.9936
48.575 1.0092
48.6 1.02
48.625 1.0253
48.65 1.0234
48.675 1.0168
48.7 1.0058
48.725 0.9921
48.75 0.9757
48.775 0.9607
48.8 0.9461
48.825 0.9345
48.85 0.9271
48.875 0.9181
48.9 0.9056
48.925 0.8853
48.95 0.857
48.975 0.8188
49 0.7756
49.025 0.729
49.05 0.6764
49.075 0.6141
49.1 0.5419
49.125 0.4651
49.15 0.3883
49.175 0.3242
49.2 0.2803
49.225 0.2599
49.25 0.2594
49.275 0.267
49.3 0.2808
49.325 0.3004
49.35 0.3268
49.375 0.3591
49.4 0.3925
49.425 0.4254
49.45 0.4587
49.475 0.4956
49.5 0.5353
49.525 0.5747
49.55 0.6115
49.575 0.6453
49.6 0.6739
49.625 0.6988
49.65 0.7211
49.675 0.7428
49.7 0.7612
49.725 0.7747
49.75 0.7849
49.775 0.794
49.8 0.8039
49.825 0.8166
49.85 0.8345
49.875 0.8594
49.9 0.892
49.925 0.9386
49.95 0.9927
49.975 1.0514
50 1.1138
50.025 1.1776
50.05 1.2382
50.075 1.2926
50.1 1.3422
50.125 1.3852
50.15 1.4209
50.175 1.4503
50.2 1.4712
50.225 1.4838
50.25 1.4918
50.275 1.4976
50.3 1.5029
50.325 1.5017
50.35 1.4946
50.375 1.4824
50.4 1.4667
50.425 1.447
50.45 1.4267
50.475 1.4021
50.5 1.3752
50.525 1.3505
50.55 1.3279
50.575 1.3065
50.6 1.2843
50.625 1.2629
50.65 1.2459
50.675 1.2416
50.7 1.2563
50.725 1.2872
50.75 1.3262
50.775 1.3706
50.8 1.4244
50.825 1.4806
50.85 1.533
50.875 1.5798
50.9 1.618
50.925 1.6451
50.95 1.6612
50.975 1.6679
51 1.6654
51.025 1.655
51.05 1.6386
51.075 1.6179
51.1 1.5946
51.125 1.5689
51.15 1.5374
51.175 1.4996
51.2 1.4543
51.225 1.4026
51.25 1.3454
51.275 1.2796
51.3 1.2083
51.325 1.1333
51.35 1.0526
51.375 0.9679
51.4 0.8841
51.425 0.8025
51.45 0.7233
51.475 0.6505
51.5 0.5842
51.525 0.5343
51.55 0.5047
51.575 0.4793
51.6 0.4514
51.625 0.4236
51.65 0.3983
51.675 0.3754
51.7 0.3543
51.725 0.3338
51.75 0.3084
51.775 0.2765
51.8 0.2416
51.825 0.2004
51.85 0.154
51.875 0.1063
51.9 0.0572
51.925 0.008
51.95 -0.0393
51.975 -0.0873
52 -0.1315
52.025 -0.1714
52.05 -0.2025
52.075 -0.2182
52.1 -0.2202
52.125 -0.2146
52.15 -0.2083
52.175 -0.2031
52.2 -0.2032
52.225 -0.2097
52.25 -0.2205
52.275 -0.2339
52.3 -0.2517
52.325 -0.2745
52.35 -0.3053
52.375 -0.3465
52.4 -0.398
52.425 -0.4603
52.45 -0.5316
52.475 -0.6077
52.5 -0.6811
52.525 -0.7481
52.55 -0.8075
52.575 -0.8565
52.6 -0.9003
52.625 -0.9362
52.65 -0.958
52.675 -0.9699
52.7 -0.9828
52.725 -1.0015
52.75 -1.0281
52.775 -1.0588
52.8 -1.0883
52.825 -1.1149
52.85 -1.1342
52.875 -1.1376
52.9 -1.1274
52.925 -1.1074
52.95 -1.0838
52.975 -1.0601
53 -1.0379
53.025 -1.0202
53.05 -1.01
53.075 -1.0082
53.1 -1.0082
53.125 -1.0074
53.15 -1.008
53.175 -1.0148
53.2 -1.0153
53.225 -0.9892
53.25 -0.948
53.275 -0.9014
53.3 -0.8482
53.325 -0.7912
53.35 -0.7363
53.375 -0.6862
53.4 -0.6387
53.425 -0.5908
53.45 -0.5437
53.475 -0.4953
53.5 -0.4477
53.525 -0.3991
53.55 -0.3504
53.575 -0.3016
53.6 -0.2539
53.625 -0.2017
53.65 -0.1408
53.675 -0.0787
53.7 -0.0213
53.725 0.0263
53.75 0.0635
53.775 0.0916
53.8 0.1115
53.825 0.1262
53.85 0.1405
53.875 0.1559
53.9 0.1718
53.925 0.187
53.95 0.2005
53.975 0.2124
54 0.2191
54.025 0.2138
54.05 0.1964
54.075 0.1702
54.1 0.1405
54.125 0.1155
54.15 0.0986
54.175 0.0887
54.2 0.0898
54.225 0.108
54.25 0.1473
54.275 0.2106
54.3 0.2847
54.325 0.3552
54.35 0.4187
54.375 0.4786
54.4 0.5395
54.425 0.6045
54.45 0.6722
54.475 0.7369
54.5 0.7953
54.525 0.8448
54.55 0.8842
54.575 0.9157
54.6 0.9432
54.625 0.9692
54.65 0.9943
54.675 1.0174
54.7 1.0349
54.725 1.0449
54.75 1.047
54.775 1.0408
54.8 1.0291
54.825 1.0113
54.85 0.9866
54.875 0.9545
54.9 0.9136
54.925 0.8676
54.95 0.8203
54.975 0.7805
55 0.7532
55.025 0.737
55.05 0.7256
55.075 0.7185
55.1 0.7145
55.125 0.7105
55.15 0.7018
55.175 0.6874
55.2 0.6663
55.225 0.6376
55.25 0.6012
55.275 0.5606
55.3 0.521
55.325 0.4854
55.35 0.4562
55.375 0.4314
55.4 0.4069
55.425 0.3788
55.45 0.34
55.475 0.2885
55.5 0.2263
55.525 0.1617
55.55 0.1011
55.575 0.0499
55.6 0.0115
55.625 -0.0184
55.65 -0.0393
55.675 -0.0529
55.7 -0.0635
55.725 -0.0749
55.75 -0.0931
55.775 -0.1172
55.8 -0.1428
55.825 -0.1652
55.85 -0.1825
55.875 -0.1904
55.9 -0.1889
55.925 -0.1754
55.95 -0.1573
55.975 -0.1393
56 -0.1242
56.025 -0.1147
56.05 -0.1146
56.075 -0.1229
56.1 -0.137
56.125 -0.1557
56.15 -0.1736
56.175 -0.1801
56.2 -0.1704
56.225 -0.1547
56.25 -0.1441
56.275 -0.1419
56.3 -0.1475
56.325 -0.159
56.35 -0.176
56.375 -0.2009
56.4 -0.2324
56.425 -0.2726
56.45 -0.3192
56.475 -0.3674
56.5 -0.414
56.525 -0.4571
56.55 -0.4955
56.575 -0.5179
56.6 -0.5105
56.625 -0.4776
56.65 -0.4311
56.675 -0.3763
56.7 -0.3187
56.725 -0.266
56.75 -0.2185
56.775 -0.1726
56.8 -0.1275
56.825 -0.0822
56.85 -0.0384
56.875 0.0051
56.9 0.0457
56.925 0.0831
56.95 0.1156
56.975 0.1433
57 0.1652
57.025 0.1799
57.05 0.1873
57.075 0.1886
57.1 0.1843
57.125 0.1757
57.15 0.1655
57.175 0.1558
57.2 0.1475
57.225 0.1472
57.25 0.157
57.275 0.1654
57.3 0.1694
57.325 0.1743
57.35 0.1769
57.375 0.1741
57.4 0.1646
57.425 0.148
57.45 0.1223
57.475 0.0867
57.5 0.0451
57.525 0.0014
57.55 -0.0434
57.575 -0.0864
57.6 -0.123
57.625 -0.1527
57.65 -0.1809
57.675 -0.2104
57.7 -0.2416
57.725 -0.2716
57.75 -0.2974
57.775 -0.3229
57.8 -0.3495
57.825 -0.3757
57.85 -0.4035
57.875 -0.4323
57.9 -0.4576
57.925 -0.4714
57.95 -0.4707
57.975 -0.458
58 -0.4421
58.025 -0.4296
58.05 -0.4225
58.075 -0.4208
58.1 -0.4191
58.125 -0.4156
58.15 -0.4112
58.175 -0.4078
58.2 -0.4098
58.225 -0.4211
58.25 -0.4392
58.275 -0.463
58.3 -0.4916
58.325 -0.5259
58.35 -0.5675
58.375 -0.6145
58.4 -0.669
58.425 -0.7319
58.45 -0.8028
58.475 -0.8793
58.5 -0.9595
58.525 -1.0422
58.55 -1.1258
58.575 -1.2094
58.6 -1.2945
58.625 -1.3793
58.65 -1.4585
58.675 -1.521
58.7 -1.5602
58.725 -1.5777
58.75 -1.5799
58.775 -1.5762
58.8 -1.5671
58.825 -1.552
58.85 -1.526
58.875 -1.4854
58.9 -1.4342
58.925 -1.3821
58.95 -1.3315
58.975 -1.2811
59 -1.2307
59.025 -1.1827
59.05 -1.1358
59.075 -1.0867
59.1 -1.0273
59.125 -0.9608
59.15 -0.8885
59.175 -0.813
59.2 -0.7378
59.225 -0.6675
59.25 -0.603
59.275 -0.5401
59.3 -0.4732
59.325 -0.3962
59.35 -0.3124
59.375 -0.2335
59.4 -0.1628
59.425 -0.1002
59.45 -0.0416
59.475 0.0163
59.5 0.0754
59.525 0.1353
59.55 0.1946
59.575 0.2493
59.6 0.2955
59.625 0.3315
59.65 0.3586
59.675 0.3759
59.7 0.3822
59.725 0.3778
59.75 0.3634
59.775 0.3412
59.8 0.3119
59.825 0.2751
59.85 0.2326
59.875 0.183
59.9 0.126
59.925 0.0621
59.95 -0.0083
59.975 -0.0848
60 -0.1685
60.025 -0.2594
60.05 -0.353
60.075 -0.4382
60.1 -0.5075
60.125 -0.5645
60.15 -0.6118
60.175 -0.637
60.2 -0.6408
60.225 -0.6348
60.25 -0.6203
60.275 -0.5961
60.3 -0.5648
60.325 -0.5371
60.35 -0.5125
60.375 -0.4887
60.4 -0.4629
60.425 -0.4329
60.45 -0.394
60.475 -0.3447
60.5 -0.2867
60.525 -0.2246
60.55 -0.1588
60.575 -0.0915
60.6 -0.0265
60.625 0.0348
60.65 0.0931
60.675 0.1516
60.7 0.2082
60.725 0.257
60.75 0.2962
60.775 0.3241
60.8 0.3445
60.825 0.3655
60.85 0.3939
60.875 0.4284
60.9 0.4624
60.925 0.4956
60.95 0.5268
60.975 0.5565
61 0.5844
61.025 0.6084
61.05 0.6278
61.075 0.644
61.1 0.6581
61.125 0.6697
61.15 0.6764
61.175 0.6768
61.2 0.6722
61.225 0.6631
61.25 0.6499
61.275 0.6319
61.3 0.609
61.325 0.5803
61.35 0.5463
61.375 0.5088
61.4 0.4701
61.425 0.4291
61.45 0.3843
61.475 0.335
61.5 0.2825
61.525 0.2264
61.55 0.1666
61.575 0.1033
61.6 0.0358
61.625 -0.0376
61.65 -0.1148
61.675 -0.1944
61.7 -0.2771
61.725 -0.3635
61.75 -0.4538
61.775 -0.546
61.8 -0.6406
61.825 -0.7385
61.85 -0.8368
61.875 -0.9337
61.9 -1.032
61.925 -1.1319
61.95 -1.2252
61.975 -1.3035
62 -1.3661
62.025 -1.4157
62.05 -1.4589
62.075 -1.4988
62.1 -1.5371
62.125 -1.5741
62.15 -1.6093
62.175 -1.6421
62.2 -1.6631
62.225 -1.6699
62.25 -1.6609
62.275 -1.6406
62.3 -1.6154
62.325 -1.5912
62.35 -1.5649
62.375 -1.5288
62.4 -1.4833
62.425 -1.4337
62.45 -1.3823
62.475 -1.3324
62.5 -1.2863
62.525 -1.2473
62.55 -1.215
62.575 -1.1862
62.6 -1.1589
62.625 -1.1365
62.65 -1.117
62.675 -1.0985
62.7 -1.0806
62.725 -1.066
62.75 -1.0535
62.775 -1.0481
62.8 -1.0546
62.825 -1.0593
62.85 -1.0547
62.875 -1.0396
62.9 -1.0136
62.925 -0.9743
62.95 -0.9275
62.975 -0.8808
63 -0.8336
63.025 -0.7881
63.05 -0.7468
63.075 -0.7108
63.1 -0.6825
63.125 -0.6581
63.15 -0.6334
63.175 -0.6069
63.2 -0.5843
63.225 -0.5676
63.25 -0.5606
63.275 -0.5593
63.3 -0.5604
63.325 -0.5578
63.35 -0.5513
63.375 -0.5403
63.4 -0.5253
63.425 -0.5127
63.45 -0.5036
63.475 -0.4989
63.5 -0.4943
63.525 -0.4899
63.55 -0.4855
63.575 -0.481
63.6 -0.4769
63.625 -0.4699
63.65 -0.4536
63.675 -0.4252
63.7 -0.3846
63.725 -0.339
63.75 -0.2939
63.775 -0.2482
63.8 -0.2067
63.825 -0.171
63.85 -0.1425
63.875 -0.1195
63.9 -0.1016
63.925 -0.0864
63.95 -0.0674
63.975 -0.0333
64 0.0079
64.025 0.045
64.05 0.0702
64.075 0.0828
64.1 0.081
64.125 0.0674
64.15 0.045
64.175 0.0174
64.2 -0.0119
64.225 -0.0418
64.25 -0.0704
64.275 -0.0943
64.3 -0.1027
64.325 -0.0888
64.35 -0.0608
64.375 -0.0339
64.4 -0.0117
64.425 0.0045
64.45 0.0146
64.475 0.0209
64.5 0.0301
64.525 0.0518
64.55 0.0837
64.575 0.1261
64.6 0.1805
64.625 0.2452
64.65 0.3215
64.675 0.4137
64.7 0.517
64.725 0.6192
64.75 0.7176
64.775 0.8123
64.8 0.901
64.825 0.9849
64.85 1.0675
64.875 1.1493
64.9 1.2283
64.925 1.3067
64.95 1.3845
64.975 1.4595
65 1.5291
65.025 1.5923
65.05 1.6494
65.075 1.6994
65.1 1.7423
65.125 1.7791
65.15 1.8098
65.175 1.8339
65.2 1.8519
65.225 1.865
65.25 1.8752
65.275 1.8842
65.3 1.8902
65.325 1.8921
65.35 1.8912
65.375 1.8865
65.4 1.8786
65.425 1.8698
65.45 1.86
65.475 1.8476
65.5 1.8275
65.525 1.7958
65.55 1.755
65.575 1.706
65.6 1.6492
65.625 1.5875
65.65 1.5227
65.675 1.4569
65.7 1.3901
65.725 1.3241
65.75 1.2623
65.775 1.2009
65.8 1.1392
65.825 1.0819
65.85 1.0304
65.875 0.9873
65.9 0.9532
65.925 0.9253
65.95 0.8975
65.975 0.8646
66 0.8222
66.025 0.7635
66.05 0.6908
66.075 0.6101
66.1 0.5267
66.125 0.4442
66.15 0.3645
66.175 0.286
66.2 0.2064
66.225 0.1235
66.25 0.038
66.275 -0.0456
66.3 -0.1276
66.325 -0.2081
66.35 -0.2877
66.375 -0.3701
66.4 -0.4593
66.425 -0.5566
66.45 -0.6598
66.475 -0.761
66.5 -0.8503
66.525 -0.9381
66.55 -1.0282
66.575 -1.1201
66.6 -1.2124
66.625 -1.3049
66.65 -1.3954
66.675 -1.4801
66.7 -1.5474
66.725 -1.5914
66.75 -1.6187
66.775 -1.6372
66.8 -1.6489
66.825 -1.6566
66.85 -1.6652
66.875 -1.6776
66.9 -1.6964
66.925 -1.7233
66.95 -1.7576
66.975 -1.7946
67 -1.8302
67.025 -1.8597
67.05 -1.8874
67.075 -1.9146
67.1 -1.9414
67.125 -1.9632
67.15 -1.9709
67.175 -1.9635
67.2 -1.9449
67.225 -1.9176
67.25 -1.8872
67.275 -1.8605
67.3 -1.8398
67.325 -1.822
67.35 -1.8063
67.375 -1.7921
67.4 -1.7781
67.425 -1.7648
67.45 -1.7506
67.475 -1.7389
67.5 -1.7272
67.525 -1.7166
67.55 -1.7058
67.575 -1.6951
67.6 -1.6843
67.625 -1.6712
67.65 -1.6516
67.675 -1.6276
67.7 -1.6038
67.725 -1.5789
67.75 -1.5557
67.775 -1.5355
67.8 -1.5207
67.825 -1.5207
67.85 -1.5452
67.875 -1.5771
67.9 -1.5952
67.925 -1.596
67.95 -1.5808
67.975 -1.552
68 -1.5207
68.025 -1.4932
68.05 -1.4694
68.075 -1.4457
68.1 -1.4235
68.125 -1.4016
68.15 -1.3759
68.175 -1.3471
68.2 -1.3156
68.225 -1.2887
68.25 -1.266
68.275 -1.2453
68.3 -1.2295
68.325 -1.2195
68.35 -1.217
68.375 -1.2215
68.4 -1.2321
68.425 -1.2464
68.45 -1.265
68.475 -1.2863
68.5 -1.307
68.525 -1.3167
68.55 -1.3124
68.575 -1.2934
68.6 -1.26
68.625 -1.2155
68.65 -1.1678
68.675 -1.1224
68.7 -1.0812
68.725 -1.0458
68.75 -1.0153
68.775 -0.9898
68.8 -0.9674
68.825 -0.9451
68.85 -0.9281
68.875 -0.9185
68.9 -0.9129
68.925 -0.9106
68.95 -0.9127
68.975 -0.9203
69 -0.9343
69.025 -0.953
69.05 -0.9743
69.075 -0.9957
69.1 -1.0127
69.125 -1.0215
69.15 -1.0263
69.175 -1.0284
69.2 -1.0304
69.225 -1.0302
69.25 -1.029
69.275 -1.0305
69.3 -1.0329
69.325 -1.0324
69.35 -1.0306
69.375 -1.0257
69.4 -1.0096
69.425 -0.9745
69.45 -0.9252
69.475 -0.8673
69.5 -0.8016
69.525 -0.7316
69.55 -0.6619
69.575 -0.595
69.6 -0.5326
69.625 -0.4759
69.65 -0.4217
69.675 -0.3649
69.7 -0.3076
69.725 -0.2567
69.75 -0.2112
69.775 -0.1716
69.8 -0.1401
69.825 -0.1159
69.85 -0.1
69.875 -0.0917
69.9 -0.0913
69.925 -0.0947
69.95 -0.1029
69.975 -0.1142
70 -0.1319
70.025 -0.1567
70.05 -0.1831
70.075 -0.2061
70.1 -0.2222
70.125 -0.2289
70.15 -0.2238
70.175 -0.2108
70.2 -0.1902
70.225 -0.1608
70.25 -0.1206
70.275 -0.0735
70.3 -0.0256
70.325 0.0223
70.35 0.077
70.375 0.1408
70.4 0.2191
70.425 0.3226
70.45 0.4367
70.475 0.5472
70.5 0.6557
70.525 0.7638
70.55 0.8713
70.575 0.9722
70.6 1.0659
70.625 1.157
70.65 1.2503
70.675 1.3403
70.7 1.4231
70.725 1.4997
70.75 1.5681
70.775 1.6277
70.8 1.6866
70.825 1.7492
70.85 1.8109
70.875 1.8672
70.9 1.9156
70.925 1.9557
70.95 1.9881
70.975 2.0146
71 2.0354
71.025 2.0484
71.05 2.0545
71.075 2.0556
71.1 2.0548
71.125 2.0535
71.15 2.0474
71.175 2.0335
71.2 2.0119
71.225 1.9845
71.25 1.9577
71.275 1.9464
71.3 1.9666
71.325 2.0092
71.35 2.053
71.375 2.0907
71.4 2.1172
71.425 2.1303
71.45 2.1315
71.475 2.1206
71.5 2.0989
71.525 2.0696
71.55 2.0319
71.575 1.9912
71.6 1.9525
71.625 1.9192
71.65 1.8939
71.675 1.8697
71.7 1.8393
71.725 1.8005
71.75 1.7579
71.775 1.7138
71.8 1.6681
71.825 1.618
71.85 1.5613
71.875 1.5004
71.9 1.4394
71.925 1.3888
71.95 1.3521
71.975 1.3217
72 1.2988
72.025 1.2788
72.05 1.2532
72.075 1.2198
72.1 1.1799
72.125 1.1343
72.15 1.0827
72.175 1.025
72.2 0.9614
72.225 0.8962
72.25 0.8421
72.275 0.8086
72.3 0.7951
72.325 0.7977
72.35 0.8124
72.375 0.8343
72.4 0.8629
72.425 0.8955
72.45 0.9235
72.475 0.9421
72.5 0.9553
72.525 0.9631
72.55 0.97
72.575 0.9861
72.6 1.0124
72.625 1.0427
72.65 1.0802
72.675 1.1268
72.7 1.1832
72.725 1.2495
72.75 1.3234
72.775 1.3991
72.8 1.4743
72.825 1.5467
72.85 1.6122
72.875 1.6719
72.9 1.7297
72.925 1.788
72.95 1.8426
72.975 1.8917
73 1.9356
73.025 1.974
73.05 2.0058
73.075 2.0304
73.1 2.0494
73.125 2.0663
73.15 2.0886
73.175 2.1163
73.2 2.144
73.225 2.1681
73.25 2.1875
73.275 2.2036
73.3 2.2175
73.325 2.2303
73.35 2.2417
73.375 2.2514
73.4 2.2593
73.425 2.2654
73.45 2.2689
73.475 2.2683
73.5 2.2636
73.525 2.253
73.55 2.2365
73.575 2.2134
73.6 2.1844
73.625 2.1506
73.65 2.1122
73.675 2.0696
73.7 2.024
73.725 1.9755
73.75 1.9263
73.775 1.8788
73.8 1.8319
73.825 1.7846
73.85 1.7342
73.875 1.6813
73.9 1.6268
73.925 1.569
73.95 1.506
73.975 1.4391
74 1.3669
74.025 1.29
74.05 1.2084
74.075 1.1249
74.1 1.0451
74.125 0.976
74.15 0.918
74.175 0.8633
74.2 0.8057
74.225 0.7442
74.25 0.6859
74.275 0.6433
74.3 0.624
74.325 0.6305
74.35 0.6588
74.375 0.6996
74.4 0.7421
74.425 0.7785
74.45 0.7986
74.475 0.8041
74.5 0.8015
74.525 0.7925
74.55 0.7806
74.575 0.7682
74.6 0.7616
74.625 0.7602
74.65 0.7636
74.675 0.767
74.7 0.7659
74.725 0.7589
74.75 0.7492
74.775 0.7367
74.8 0.7263
74.825 0.7217
74.85 0.7294
74.875 0.752
74.9 0.7878
74.925 0.8276
74.95 0.8674
74.975 0.9086
75 0.9549
75.025 1.0014
75.05 1.0438
75.075 1.0898
75.1 1.1435
75.125 1.1938
75.15 1.2344
75.175 1.2657
75.2 1.2909
75.225 1.3137
75.25 1.3321
75.275 1.3404
75.3 1.3367
75.325 1.3221
75.35 1.3009
75.375 1.2754
75.4 1.2464
75.425 1.2157
75.45 1.1859
75.475 1.1588
75.5 1.1359
75.525 1.1202
75.55 1.1117
75.575 1.1134
75.6 1.1231
75.625 1.1351
75.65 1.1437
75.675 1.15
75.7 1.1563
75.725 1.1652
75.75 1.1765
75.775 1.1887
75.8 1.2042
75.825 1.2209
75.85 1.2348
75.875 1.2415
75.9 1.239
75.925 1.2277
75.95 1.2077
75.975 1.1763
76 1.1387
76.025 1.0987
76.05 1.0622
76.075 1.0329
76.1 1.0155
76.125 1.0046
76.15 0.9972
76.175 0.9922
76.2 0.9893
76.225 0.997
76.25 1.0119
76.275 1.0306
76.3 1.0469
76.325 1.0571
76.35 1.0598
76.375 1.0572
76.4 1.0487
76.425 1.0308
76.45 1.0056
76.475 0.9791
76.5 0.9652
76.525 0.9687
76.55 0.9836
76.575 1.0045
76.6 1.0341
76.625 1.0709
76.65 1.1074
76.675 1.1419
76.7 1.1745
76.725 1.2043
76.75 1.2261
76.775 1.239
76.8 1.2527
76.825 1.2774
76.85 1.3097
76.875 1.3446
76.9 1.384
76.925 1.4289
76.95 1.4778
76.975 1.5279
77 1.5766
77.025 1.6258
77.05 1.673
77.075 1.7178
77.1 1.7592
77.125 1.7948
77.15 1.8241
77.175 1.8465
77.2 1.8597
77.225 1.8655
77.25 1.866
77.275 1.8608
77.3 1.851
77.325 1.8424
77.35 1.8397
77.375 1.8397
77.4 1.838
77.425 1.8313
77.45 1.8178
77.475 1.7954
77.5 1.7648
77.525 1.7269
77.55 1.6875
77.575 1.6452
77.6 1.5971
77.625 1.5392
77.65 1.4686
77.675 1.3846
77.7 1.2895
77.725 1.1912
77.75 1.0994
77.775 1.0193
77.8 0.9477
77.825 0.8939
77.85 0.8519
77.875 0.8077
77.9 0.7552
77.925 0.6919
77.95 0.6158
77.975 0.5288
78 0.4363
78.025 0.3492
78.05 0.2831
78.075 0.2409
78.1 0.2124
78.125 0.1907
78.15 0.1745
78.175 0.1628
78.2 0.1613
78.225 0.1709
78.25 0.1838
78.275 0.1931
78.3 0.1989
78.325 0.2025
78.35 0.2012
78.375 0.1954
78.4 0.1824
78.425 0.1607
78.45 0.1307
78.475 0.0933
78.5 0.0497
78.525 0.0065
78.55 -0.0287
78.575 -0.0528
78.6 -0.0676
78.625 -0.0751
78.65 -0.0814
78.675 -0.0885
78.7 -0.0929
78.725 -0.0875
78.75 -0.0761
78.775 -0.0647
78.8 -0.0538
78.825 -0.0463
78.85 -0.0448
78.875 -0.049
78.9 -0.0625
78.925 -0.0819
78.95 -0.1006
78.975 -0.114
79 -0.1232
79.025 -0.1334
79.05 -0.1468
79.075 -0.1643
79.1 -0.1825
79.125 -0.2024
79.15 -0.2289
79.175 -0.2594
79.2 -0.2804
79.225 -0.2874
79.25 -0.2818
79.275 -0.2708
79.3 -0.2586
79.325 -0.2434
79.35 -0.2305
79.375 -0.2227
79.4 -0.2206
79.425 -0.2246
79.45 -0.2335
79.475 -0.2428
79.5 -0.2497
79.525 -0.2588
79.55 -0.2752
79.575 -0.3
79.6 -0.3307
79.625 -0.3643
79.65 -0.396
79.675 -0.4187
79.7 -0.4257
79.725 -0.4125
79.75 -0.3814
79.775 -0.335
79.8 -0.282
79.825 -0.2295
79.85 -0.1821
79.875 -0.1413
79.9 -0.1067
79.925 -0.0815
79.95 -0.064
79.975 -0.0558
80 -0.0546
80.025 -0.0595
80.05 -0.068
80.075 -0.0772
80.1 -0.086
80.125 -0.0894
80.15 -0.0837
80.175 -0.0639
80.2 -0.0322
80.225 0.009
80.25 0.0597
80.275 0.1149
80.3 0.1789
80.325 0.2467
80.35 0.3151
80.375 0.3782
80.4 0.4352
80.425 0.4882
80.45 0.5369
80.475 0.5773
80.5 0.6071
80.525 0.6264
80.55 0.6396
80.575 0.6516
80.6 0.671
80.625 0.7012
80.65 0.7336
80.675 0.7663
80.7 0.7972
80.725 0.8198
80.75 0.8346
80.775 0.842
80.8 0.8433
80.825 0.8399
80.85 0.8327
80.875 0.8213
80.9 0.8085
80.925 0.7969
80.95 0.7897
80.975 0.7891
81 0.7902
81.025 0.786
81.05 0.7728
81.075 0.7494
81.1 0.7128
81.125 0.6662
81.15 0.6106
81.175 0.5554
81.2 0.5067
81.225 0.4726
81.25 0.4495
81.275 0.4318
81.3 0.4198
81.325 0.4114
81.35 0.4032
81.375 0.3987
81.4 0.3971
81.425 0.3968
81.45 0.4007
81.475 0.4079
81.5 0.4135
81.525 0.415
81.55 0.4122
81.575 0.4045
81.6 0.3929
81.625 0.3793
81.65 0.365
81.675 0.353
81.7 0.3433
81.725 0.3424
81.75 0.3699
81.775 0.4248
81.8 0.4933
81.825 0.5625
81.85 0.622
81.875 0.662
81.9 0.6819
81.925 0.6876
81.95 0.686
81.975 0.6823
82 0.681
82.025 0.684
82.05 0.6895
82.075 0.6943
82.1 0.6975
82.125 0.7008
82.15 0.7034
82.175 0.7045
82.2 0.7064
82.225 0.7105
82.25 0.7143
82.275 0.7118
82.3 0.6997
82.325 0.6776
82.35 0.6452
82.375 0.6056
82.4 0.5713
82.425 0.5506
82.45 0.5364
82.475 0.52
82.5 0.4912
82.525 0.453
82.55 0.4214
82.575 0.4072
82.6 0.4093
82.625 0.4287
82.65 0.459
82.675 0.505
82.7 0.5667
82.725 0.6317
82.75 0.696
82.775 0.7581
82.8 0.8167
82.825 0.87
82.85 0.9159
82.875 0.9565
82.9 0.9921
82.925 1.0235
82.95 1.0539
82.975 1.0811
83 1.1033
83.025 1.1189
83.05 1.129
83.075 1.1369
83.1 1.1431
83.125 1.1485
83.15 1.1521
83.175 1.154
83.2 1.1526
83.225 1.143
83.25 1.1259
83.275 1.1051
83.3 1.0838
83.325 1.0649
83.35 1.0483
83.375 1.0304
83.4 1.0152
83.425 1.0006
83.45 0.9847
83.475 0.9634
83.5 0.9402
83.525 0.9162
83.55 0.8898
83.575 0.8576
83.6 0.8174
83.625 0.7763
83.65 0.7415
83.675 0.72
83.7 0.7115
83.725 0.7101
83.75 0.709
83.775 0.702
83.8 0.6919
83.825 0.694
83.85 0.7154
83.875 0.7498
83.9 0.789
83.925 0.8291
83.95 0.8705
83.975 0.9131
84 0.9511
84.025 0.9844
84.05 1.0146
84.075 1.0411
84.1 1.0646
84.125 1.0838
84.15 1.0975
84.175 1.1037
84.2 1.1043
84.225 1.1006
84.25 1.0957
84.275 1.0912
84.3 1.0937
84.325 1.111
84.35 1.1451
84.375 1.1938
84.4 1.2537
84.425 1.3186
84.45 1.3785
84.475 1.4275
84.5 1.4649
84.525 1.49
84.55 1.5041
84.575 1.5088
84.6 1.5065
84.625 1.4985
84.65 1.4801
84.675 1.4533
84.7 1.4234
84.725 1.3916
84.75 1.3594
84.775 1.327
84.8 1.2937
84.825 1.2571
84.85 1.219
84.875 1.18
84.9 1.1413
84.925 1.1017
84.95 1.0645
84.975 1.0368
85 1.0192
85.025 1.0032
85.05 0.9879
85.075 0.9738
85.1 0.9617
85.125 0.9524
85.15 0.9455
85.175 0.9443
85.2 0.9485
85.225 0.9539
85.25 0.956
85.275 0.9522
85.3 0.9431
85.325 0.9298
85.35 0.9151
85.375 0.9016
85.4 0.89
85.425 0.8788
85.45 0.8691
85.475 0.8616
85.5 0.8529
85.525 0.8387
85.55 0.8194
85.575 0.795
85.6 0.7656
85.625 0.7285
85.65 0.6806
85.675 0.6225
85.7 0.5536
85.725 0.4744
85.75 0.3887
85.775 0.2992
85.8 0.2103
85.825 0.1259
85.85 0.0466
85.875 -0.0293
85.9 -0.1016
85.925 -0.1698
85.95 -0.2314
85.975 -0.2915
86 -0.3505
86.025 -0.411
86.05 -0.4728
86.075 -0.5333
86.1 -0.5903
86.125 -0.6416
86.15 -0.6954
86.175 -0.7538
86.2 -0.8172
86.225 -0.8765
86.25 -0.9232
86.275 -0.9399
86.3 -0.9298
86.325 -0.9003
86.35 -0.8579
86.375 -0.8051
86.4 -0.7454
86.425 -0.6816
86.45 -0.6163
86.475 -0.5531
86.5 -0.492
86.525 -0.4323
86.55 -0.3733
86.575 -0.3122
86.6 -0.251
86.625 -0.1939
86.65 -0.1411
86.675 -0.0906
86.7 -0.0437
86.725 -0.0036
86.75 0.0244
86.775 0.0418
86.8 0.0531
86.825 0.0612
86.85 0.0674
86.875 0.0692
86.9 0.0605
86.925 0.0411
86.95 0.015
86.975 -0.0146
87 -0.0453
87.025 -0.0762
87.05 -0.1063
87.075 -0.1341
87.1 -0.1586
87.125 -0.1788
87.15 -0.1926
87.175 -0.1961
87.2 -0.186
87.225 -0.1588
87.25 -0.125
87.275 -0.0933
87.3 -0.0613
87.325 -0.027
87.35 0.013
87.375 0.0595
87.4 0.1081
87.425 0.1527
87.45 0.194
87.475 0.2333
87.5 0.2711
87.525 0.3024
87.55 0.3259
87.575 0.3417
87.6 0.3479
87.625 0.3462
87.65 0.3358
87.675 0.3182
87.7 0.2939
87.725 0.2652
87.75 0.2385
87.775 0.2131
87.8 0.1869
87.825 0.1633
87.85 0.1461
87.875 0.1385
87.9 0.1364
87.925 0.1343
87.95 0.1298
87.975 0.1198
88 0.1031
88.025 0.0793
88.05 0.0479
88.075 0.0105
88.1 -0.0308
88.125 -0.0779
88.15 -0.1303
88.175 -0.1828
88.2 -0.2333
88.225 -0.2794
88.25 -0.3164
88.275 -0.3446
88.3 -0.3712
88.325 -0.3996
88.35 -0.4271
88.375 -0.4566
88.4 -0.4876
88.425 -0.5171
88.45 -0.5395
88.475 -0.5472
88.5 -0.5407
88.525 -0.526
88.55 -0.5031
88.575 -0.4718
88.6 -0.4365
88.625 -0.3969
88.65 -0.3551
88.675 -0.3133
88.7 -0.2758
88.725 -0.2438
88.75 -0.2167
88.775 -0.1866
88.8 -0.1493
88.825 -0.1034
88.85 -0.0555
88.875 -0.0087
88.9 0.0341
88.925 0.0679
88.95 0.0944
88.975 0.1139
89 0.129
89.025 0.1425
89.05 0.1542
89.075 0.1645
89.1 0.1747
89.125 0.1816
89.15 0.1863
89.175 0.1943
89.2 0.2091
89.225 0.229
89.25 0.2466
89.275 0.2633
89.3 0.2851
89.325 0.3119
89.35 0.3374
89.375 0.3542
89.4 0.3611
89.425 0.3594
89.45 0.3508
89.475 0.3366
89.5 0.3189
89.525 0.2967
89.55 0.2733
89.575 0.255
89.6 0.248
89.625 0.252
89.65 0.2609
89.675 0.2865
89.7 0.329
89.725 0.3831
89.75 0.4407
89.775 0.4967
89.8 0.548
89.825 0.5942
89.85 0.6359
89.875 0.6751
89.9 0.7125
89.925 0.7481
89.95 0.7801
89.975 0.8081
90 0.8313
90.025 0.8474
90.05 0.8578
90.075 0.8644
90.1 0.8712
90.125 0.8703
90.15 0.8594
90.175 0.8395
90.2 0.8172
90.225 0.8047
90.25 0.804
90.275 0.8097
90.3 0.8169
90.325 0.8242
90.35 0.8287
90.375 0.8297
90.4 0.8263
90.425 0.8159
90.45 0.7993
90.475 0.7783
90.5 0.7574
90.525 0.742
90.55 0.7361
90.575 0.7373
90.6 0.7423
90.625 0.7504
90.65 0.7659
90.675 0.7844
90.7 0.8054
90.725 0.8243
90.75 0.8384
90.775 0.847
90.8 0.8507
90.825 0.8491
90.85 0.8417
90.875 0.831
90.9 0.8183
90.925 0.8035
90.95 0.786
90.975 0.7667
91 0.7458
91.025 0.7262
91.05 0.7113
91.075 0.706
91.1 0.7081
91.125 0.7191
91.15 0.739
91.175 0.77
91.2 0.8136
91.225 0.8638
91.25 0.9178
91.275 0.9778
91.3 1.037
91.325 1.0922
91.35 1.1424
91.375 1.1892
91.4 1.2358
91.425 1.2843
91.45 1.3321
91.475 1.3761
91.5 1.4155
91.525 1.4502
91.55 1.48
91.575 1.5048
91.6 1.5249
91.625 1.5401
91.65 1.552
91.675 1.5611
91.7 1.5678
91.725 1.5734
91.75 1.5798
91.775 1.5859
91.8 1.5912
91.825 1.6019
91.85 1.6263
91.875 1.6624
91.9 1.7048
91.925 1.7495
91.95 1.7952
91.975 1.8402
92 1.8835
92.025 1.9231
92.05 1.9594
92.075 1.9919
92.1 2.0191
92.125 2.0407
92.15 2.0565
92.175 2.0683
92.2 2.077
92.225 2.0825
92.25 2.083
92.275 2.0768
92.3 2.0612
92.325 2.0379
92.35 2.0076
92.375 1.9736
92.4 1.9421
92.425 1.9188
92.45 1.897
92.475 1.8728
92.5 1.8456
92.525 1.8138
92.55 1.7811
92.575 1.7527
92.6 1.7275
92.625 1.701
92.65 1.6686
92.675 1.6315
92.7 1.5976
92.725 1.5868
92.75 1.6054
92.775 1.6353
92.8 1.6616
92.825 1.6819
92.85 1.6964
92.875 1.7066
92.9 1.7209
92.925 1.7404
92.95 1.765
92.975 1.7941
93 1.8323
93.025 1.8854
93.05 1.9431
93.075 1.9957
93.1 2.041
93.125 2.0796
93.15 2.1111
93.175 2.1353
93.2 2.151
93.225 2.1598
93.25 2.163
93.275 2.1617
93.3 2.1552
93.325 2.1434
93.35 2.1295
93.375 2.115
93.4 2.0987
93.425 2.0809
93.45 2.0633
93.475 2.0448
93.5 2.0232
93.525 1.997
93.55 1.9666
93.575 1.9342
93.6 1.9024
93.625 1.8715
93.65 1.8457
93.675 1.8297
93.7 1.823
93.725 1.8211
93.75 1.8239
93.775 1.8335
93.8 1.8433
93.825 1.8468
93.85 1.8425
93.875 1.8327
93.9 1.8177
93.925 1.7965
93.95 1.7666
93.975 1.7292
94 1.6873
94.025 1.6394
94.05 1.5828
94.075 1.5172
94.1 1.4428
94.125 1.3608
94.15 1.279
94.175 1.2041
94.2 1.1381
94.225 1.0752
94.25 1.0119
94.275 0.9471
94.3 0.8765
94.325 0.7996
94.35 0.7174
94.375 0.6311
94.4 0.5428
94.425 0.4562
94.45 0.3735
94.475 0.2949
94.5 0.2245
94.525 0.172
94.55 0.1316
94.575 0.0952
94.6 0.0605
94.625 0.0311
94.65 0.0066
94.675 -0.0154
94.7 -0.037
94.725 -0.0607
94.75 -0.0814
94.775 -0.1019
94.8 -0.1215
94.825 -0.1406
94.85 -0.1529
94.875 -0.1522
94.9 -0.1375
94.925 -0.1129
94.95 -0.0843
94.975 -0.0561
95 -0.0314
95.025 -0.0076
95.05 0.0166
95.075 0.0401
95.1 0.0599
95.125 0.0779
95.15 0.0965
95.175 0.116
95.2 0.1373
95.225 0.1617
95.25 0.1907
95.275 0.2206
95.3 0.2521
95.325 0.2824
95.35 0.3104
95.375 0.3372
95.4 0.358
95.425 0.3735
95.45 0.3849
95.475 0.3913
95.5 0.3888
95.525 0.3802
95.55 0.3688
95.575 0.3561
95.6 0.3401
95.625 0.3169
95.65 0.2883
95.675 0.2577
95.7 0.2293
95.725 0.2036
95.75 0.1808
95.775 0.1617
95.8 0.1461
95.825 0.1358
95.85 0.1355
95.875 0.1389
95.9 0.1389
95.925 0.1335
95.95 0.1215
95.975 0.1094
96 0.1047
96.025 0.1051
96.05 0.1092
96.075 0.1143
96.1 0.1169
96.125 0.1147
96.15 0.1072
96.175 0.0975
96.2 0.0864
96.225 0.0826
96.25 0.0949
96.275 0.1183
96.3 0.1412
96.325 0.1599
96.35 0.1788
96.375 0.2021
96.4 0.2343
96.425 0.2782
96.45 0.3342
96.475 0.4036
96.5 0.4833
96.525 0.5649
96.55 0.6429
96.575 0.7143
96.6 0.7783
96.625 0.8344
96.65 0.8854
96.675 0.9318
96.7 0.9747
96.725 1.0213
96.75 1.0707
96.775 1.1176
96.8 1.1587
96.825 1.1913
96.85 1.2115
96.875 1.221
96.9 1.2194
96.925 1.2047
96.95 1.1782
96.975 1.1437
97 1.1077
97.025 1.0789
97.05 1.0613
97.075 1.0558
97.1 1.0604
97.125 1.0673
97.15 1.0697
97.175 1.0637
97.2 1.0479
97.225 1.0218
97.25 0.9871
97.275 0.9493
97.3 0.9122
97.325 0.8785
97.35 0.8504
97.375 0.8337
97.4 0.8285
97.425 0.8323
97.45 0.8389
97.475 0.8429
97.5 0.8447
97.525 0.8434
97.55 0.8379
97.575 0.8279
97.6 0.8129
97.625 0.795
97.65 0.7746
97.675 0.7499
97.7 0.7226
97.725 0.6977
97.75 0.6726
97.775 0.6497
97.8 0.6382
97.825 0.6419
97.85 0.6543
97.875 0.6673
97.9 0.677
97.925 0.6828
97.95 0.6914
97.975 0.7067
98 0.7272
98.025 0.7502
98.05 0.7714
98.075 0.7906
98.1 0.8117
98.125 0.8399
98.15 0.878
98.175 0.9177
98.2 0.9523
98.225 0.9825
98.25 1.0096
98.275 1.0376
98.3 1.062
98.325 1.0781
98.35 1.0845
98.375 1.0842
98.4 1.0935
98.425 1.1321
98.45 1.1938
98.475 1.2731
98.5 1.3648
98.525 1.4664
98.55 1.5688
98.575 1.6648
98.6 1.7519
98.625 1.8286
98.65 1.8958
98.675 1.9547
98.7 2.0057
98.725 2.0496
98.75 2.0875
98.775 2.121
98.8 2.1486
98.825 2.1708
98.85 2.1875
98.875 2.1989
98.9 2.2038
98.925 2.202
98.95 2.1923
98.975 2.174
99 2.1492
99.025 2.1293
99.05 2.1228
99.075 2.1261
99.1 2.1357
99.125 2.1519
99.15 2.1738
99.175 2.2002
99.2 2.2267
99.225 2.2479
99.25 2.2621
99.275 2.2723
99.3 2.2855
99.325 2.3033
99.35 2.3273
99.375 2.3513
99.4 2.3763
99.425 2.3991
99.45 2.4169
99.475 2.4335
99.5 2.4517
99.525 2.4725
99.55 2.4899
99.575 2.5032
99.6 2.5126
99.625 2.5174
99.65 2.517
99.675 2.5145
99.7 2.5092
99.725 2.5047
99.75 2.5037
99.775 2.509
99.8 2.5137
99.825 2.5151
99.85 2.5202
99.875 2.5252
99.9 2.5264
99.925 2.5239
99.95 2.5207
99.975 2.5228
100 2.5396
