# Supplementary material for: Uptake of N2O5 by aqueous aerosol unveiled using chemically accurate many-body potentials
Source: Nat Commun. 2022 Mar 10;13:1266. doi: 10.1038/s41467-022-28697-8 (PMC8913772; doi:10.1038/s41467-022-28697-8)
Supplement: Supplementary file 3 — Source Data [file 41467_2022_28697_MOESM3_ESM.zip › n2o5-uptake-data/Fig2/scattering/rep09run14/relcom_gds.dat]

0.025 11.8984
0.05 11.8892
0.075 11.88
0.1 11.8709
0.125 11.8617
0.15 11.8524
0.175 11.8432
0.2 11.834
0.225 11.8248
0.25 11.8155
0.275 11.8062
0.3 11.7969
0.325 11.7876
0.35 11.7783
0.375 11.769
0.4 11.7597
0.425 11.7504
0.45 11.7411
0.475 11.7317
0.5 11.7224
0.525 11.713
0.55 11.7037
0.575 11.6943
0.6 11.6849
0.625 11.6755
0.65 11.6661
0.675 11.6567
0.7 11.6472
0.725 11.6378
0.75 11.6284
0.775 11.619
0.8 11.6095
0.825 11.6001
0.85 11.5906
0.875 11.5811
0.9 11.5717
0.925 11.5622
0.95 11.5527
0.975 11.5432
1 11.5336
1.025 11.5241
1.05 11.5145
1.075 11.5049
1.1 11.4953
1.125 11.4856
1.15 11.4759
1.175 11.4662
1.2 11.4564
1.225 11.4466
1.25 11.4368
1.275 11.427
1.3 11.4171
1.325 11.4073
1.35 11.3974
1.375 11.3875
1.4 11.3776
1.425 11.3676
1.45 11.3577
1.475 11.3477
1.5 11.3377
1.525 11.3277
1.55 11.3176
1.575 11.3076
1.6 11.2975
1.625 11.2873
1.65 11.2772
1.675 11.267
1.7 11.2568
1.725 11.2466
1.75 11.2363
1.775 11.226
1.8 11.2158
1.825 11.2054
1.85 11.1951
1.875 11.1847
1.9 11.1743
1.925 11.1639
1.95 11.1534
1.975 11.143
2 11.1325
2.025 11.1219
2.05 11.1114
2.075 11.1008
2.1 11.0902
2.125 11.0796
2.15 11.0689
2.175 11.0582
2.2 11.0475
2.225 11.0368
2.25 11.026
2.275 11.0152
2.3 11.0043
2.325 10.9935
2.35 10.9826
2.375 10.9717
2.4 10.9607
2.425 10.9497
2.45 10.9387
2.475 10.9277
2.5 10.9166
2.525 10.9055
2.55 10.8944
2.575 10.8832
2.6 10.8721
2.625 10.8608
2.65 10.8496
2.675 10.8383
2.7 10.827
2.725 10.8157
2.75 10.8043
2.775 10.793
2.8 10.7816
2.825 10.7702
2.85 10.7589
2.875 10.7475
2.9 10.7362
2.925 10.7248
2.95 10.7134
2.975 10.7021
3 10.6906
3.025 10.6792
3.05 10.6677
3.075 10.6562
3.1 10.6446
3.125 10.633
3.15 10.6213
3.175 10.6096
3.2 10.5979
3.225 10.5862
3.25 10.5744
3.275 10.5626
3.3 10.5508
3.325 10.539
3.35 10.5271
3.375 10.5153
3.4 10.5034
3.425 10.4915
3.45 10.4796
3.475 10.4677
3.5 10.4557
3.525 10.4438
3.55 10.4318
3.575 10.4198
3.6 10.4078
3.625 10.3958
3.65 10.3838
3.675 10.3717
3.7 10.3596
3.725 10.3475
3.75 10.3353
3.775 10.3232
3.8 10.311
3.825 10.2987
3.85 10.2865
3.875 10.2742
3.9 10.2619
3.925 10.2495
3.95 10.2371
3.975 10.2248
4 10.2123
4.025 10.1999
4.05 10.1874
4.075 10.1749
4.1 10.1623
4.125 10.1497
4.15 10.1371
4.175 10.1244
4.2 10.1117
4.225 10.099
4.25 10.0863
4.275 10.0735
4.3 10.0607
4.325 10.0479
4.35 10.035
4.375 10.0221
4.4 10.0092
4.425 9.9963
4.45 9.9834
4.475 9.9704
4.5 9.9573
4.525 9.9443
4.55 9.9312
4.575 9.9181
4.6 9.9049
4.625 9.8917
4.65 9.8784
4.675 9.8652
4.7 9.8519
4.725 9.8386
4.75 9.8253
4.775 9.8119
4.8 9.7985
4.825 9.7851
4.85 9.7717
4.875 9.7582
4.9 9.7448
4.925 9.7312
4.95 9.7177
4.975 9.7041
5 9.6904
5.025 9.6767
5.05 9.6629
5.075 9.649
5.1 9.6352
5.125 9.6213
5.15 9.6074
5.175 9.5934
5.2 9.5795
5.225 9.5655
5.25 9.5515
5.275 9.5374
5.3 9.5233
5.325 9.5091
5.35 9.4949
5.375 9.4806
5.4 9.4663
5.425 9.4519
5.45 9.4375
5.475 9.4231
5.5 9.4086
5.525 9.3941
5.55 9.3795
5.575 9.3649
5.6 9.3503
5.625 9.3356
5.65 9.3209
5.675 9.3062
5.7 9.2914
5.725 9.2766
5.75 9.2618
5.775 9.247
5.8 9.232
5.825 9.2171
5.85 9.2021
5.875 9.1872
5.9 9.1721
5.925 9.1571
5.95 9.1419
5.975 9.1267
6 9.1115
6.025 9.0962
6.05 9.0809
6.075 9.0656
6.1 9.0502
6.125 9.0348
6.15 9.0193
6.175 9.0038
6.2 8.9882
6.225 8.9726
6.25 8.9569
6.275 8.9412
6.3 8.9254
6.325 8.9095
6.35 8.8937
6.375 8.8778
6.4 8.8618
6.425 8.8458
6.45 8.8298
6.475 8.8137
6.5 8.7976
6.525 8.7815
6.55 8.7654
6.575 8.7492
6.6 8.7329
6.625 8.7166
6.65 8.7003
6.675 8.6839
6.7 8.6675
6.725 8.651
6.75 8.6344
6.775 8.6178
6.8 8.6012
6.825 8.5844
6.85 8.5676
6.875 8.5507
6.9 8.5338
6.925 8.5168
6.95 8.4997
6.975 8.4826
7 8.4654
7.025 8.4481
7.05 8.4308
7.075 8.4133
7.1 8.3958
7.125 8.3783
7.15 8.3606
7.175 8.3428
7.2 8.325
7.225 8.3069
7.25 8.2888
7.275 8.2704
7.3 8.252
7.325 8.2334
7.35 8.2147
7.375 8.1959
7.4 8.177
7.425 8.1579
7.45 8.1388
7.475 8.1195
7.5 8.1003
7.525 8.0809
7.55 8.0614
7.575 8.0418
7.6 8.022
7.625 8.0019
7.65 7.9816
7.675 7.9612
7.7 7.9408
7.725 7.9204
7.75 7.8998
7.775 7.8788
7.8 7.8575
7.825 7.8359
7.85 7.8139
7.875 7.7915
7.9 7.7688
7.925 7.7458
7.95 7.7224
7.975 7.6988
8 7.675
8.025 7.6508
8.05 7.6263
8.075 7.6015
8.1 7.5763
8.125 7.5507
8.15 7.5248
8.175 7.4985
8.2 7.472
8.225 7.4452
8.25 7.4181
8.275 7.3907
8.3 7.3629
8.325 7.3346
8.35 7.3059
8.375 7.2768
8.4 7.2473
8.425 7.2173
8.45 7.1868
8.475 7.1558
8.5 7.1244
8.525 7.0926
8.55 7.0603
8.575 7.0276
8.6 6.9944
8.625 6.9606
8.65 6.9262
8.675 6.891
8.7 6.8549
8.725 6.8177
8.75 6.7794
8.775 6.7399
8.8 6.699
8.825 6.6567
8.85 6.6125
8.875 6.5665
8.9 6.5185
8.925 6.4685
8.95 6.4166
8.975 6.3624
9 6.3059
9.025 6.2468
9.05 6.1852
9.075 6.121
9.1 6.0545
9.125 5.9859
9.15 5.9155
9.175 5.8436
9.2 5.7702
9.225 5.6953
9.25 5.6189
9.275 5.5409
9.3 5.4614
9.325 5.3806
9.35 5.2985
9.375 5.215
9.4 5.13
9.425 5.044
9.45 4.9571
9.475 4.8699
9.5 4.7836
9.525 4.6983
9.55 4.6133
9.575 4.5275
9.6 4.4402
9.625 4.3517
9.65 4.2624
9.675 4.1753
9.7 4.0911
9.725 4.0103
9.75 3.9326
9.775 3.8609
9.8 3.7936
9.825 3.7282
9.85 3.664
9.875 3.6043
9.9 3.5509
9.925 3.507
9.95 3.4698
9.975 3.4349
10 3.4015
10.025 3.3674
10.05 3.3326
10.075 3.298
10.1 3.2628
10.125 3.2254
10.15 3.1838
10.175 3.1381
10.2 3.0866
10.225 3.0305
10.25 2.9715
10.275 2.9086
10.3 2.8406
10.325 2.7664
10.35 2.6854
10.375 2.5985
10.4 2.5078
10.425 2.4135
10.45 2.3225
10.475 2.2408
10.5 2.1717
10.525 2.1136
10.55 2.0643
10.575 2.025
10.6 1.9902
10.625 1.9531
10.65 1.9118
10.675 1.8643
10.7 1.8111
10.725 1.7527
10.75 1.6864
10.775 1.6127
10.8 1.5335
10.825 1.4496
10.85 1.3619
10.875 1.2708
10.9 1.1754
10.925 1.0754
10.95 0.9728
10.975 0.8686
11 0.7652
11.025 0.6631
11.05 0.5622
11.075 0.4611
11.1 0.3579
11.125 0.2533
11.15 0.1472
11.175 0.0408
11.2 -0.0659
11.225 -0.1738
11.25 -0.2802
11.275 -0.3851
11.3 -0.4879
11.325 -0.5868
11.35 -0.6776
11.375 -0.7568
11.4 -0.8287
11.425 -0.8985
11.45 -0.9659
11.475 -1.0244
11.5 -1.0712
11.525 -1.1064
11.55 -1.1304
11.575 -1.1482
11.6 -1.1583
11.625 -1.1581
11.65 -1.1528
11.675 -1.1489
11.7 -1.1472
11.725 -1.1495
11.75 -1.1573
11.775 -1.1709
11.8 -1.1897
11.825 -1.213
11.85 -1.2412
11.875 -1.2747
11.9 -1.3129
11.925 -1.3558
11.95 -1.4009
11.975 -1.4475
12 -1.496
12.025 -1.5469
12.05 -1.6005
12.075 -1.6545
12.1 -1.6981
12.125 -1.7137
12.15 -1.6983
12.175 -1.6689
12.2 -1.6369
12.225 -1.605
12.25 -1.5776
12.275 -1.5552
12.3 -1.5377
12.325 -1.5246
12.35 -1.5124
12.375 -1.5006
12.4 -1.4883
12.425 -1.4751
12.45 -1.4594
12.475 -1.4434
12.5 -1.4311
12.525 -1.4233
12.55 -1.4118
12.575 -1.3949
12.6 -1.3722
12.625 -1.3456
12.65 -1.3169
12.675 -1.2866
12.7 -1.2553
12.725 -1.2171
12.75 -1.1672
12.775 -1.1084
12.8 -1.0464
12.825 -0.9864
12.85 -0.9332
12.875 -0.888
12.9 -0.8492
12.925 -0.8173
12.95 -0.7935
12.975 -0.7762
13 -0.7663
13.025 -0.7647
13.05 -0.7717
13.075 -0.787
13.1 -0.8115
13.125 -0.8451
13.15 -0.8868
13.175 -0.9372
13.2 -0.9972
13.225 -1.0665
13.25 -1.1446
13.275 -1.231
13.3 -1.3209
13.325 -1.4117
13.35 -1.5038
13.375 -1.6004
13.4 -1.7004
13.425 -1.7983
13.45 -1.8853
13.475 -1.9436
13.5 -1.9607
13.525 -1.9409
13.55 -1.8966
13.575 -1.827
13.6 -1.7372
13.625 -1.637
13.65 -1.5338
13.675 -1.4262
13.7 -1.3222
13.725 -1.2225
13.75 -1.1286
13.775 -1.0432
13.8 -0.9684
13.825 -0.9066
13.85 -0.8555
13.875 -0.8132
13.9 -0.7735
13.925 -0.7279
13.95 -0.6677
13.975 -0.5998
14 -0.5323
14.025 -0.466
14.05 -0.4025
14.075 -0.3424
14.1 -0.287
14.125 -0.2364
14.15 -0.1915
14.175 -0.1457
14.2 -0.0904
14.225 -0.0251
14.25 0.045
14.275 0.1151
14.3 0.182
14.325 0.2461
14.35 0.3054
14.375 0.3581
14.4 0.4027
14.425 0.44
14.45 0.4709
14.475 0.4961
14.5 0.522
14.525 0.5597
14.55 0.603
14.575 0.6427
14.6 0.6728
14.625 0.6943
14.65 0.7102
14.675 0.726
14.7 0.7388
14.725 0.7461
14.75 0.7504
14.775 0.7518
14.8 0.7492
14.825 0.7436
14.85 0.7352
14.875 0.7261
14.9 0.7243
14.925 0.7251
14.95 0.7206
14.975 0.7071
15 0.6832
15.025 0.6541
15.05 0.6279
15.075 0.6059
15.1 0.5875
15.125 0.5723
15.15 0.5624
15.175 0.5547
15.2 0.5435
15.225 0.5297
15.25 0.5141
15.275 0.501
15.3 0.4934
15.325 0.4858
15.35 0.4737
15.375 0.4588
15.4 0.4454
15.425 0.437
15.45 0.4311
15.475 0.4288
15.5 0.4278
15.525 0.4293
15.55 0.4318
15.575 0.4305
15.6 0.4209
15.625 0.4055
15.65 0.3846
15.675 0.3605
15.7 0.3355
15.725 0.3115
15.75 0.2933
15.775 0.2885
15.8 0.2982
15.825 0.322
15.85 0.3595
15.875 0.4023
15.9 0.4492
15.925 0.4951
15.95 0.5385
15.975 0.5805
16 0.6184
16.025 0.6497
16.05 0.674
16.075 0.6923
16.1 0.7113
16.125 0.7332
16.15 0.7535
16.175 0.7691
16.2 0.7781
16.225 0.7798
16.25 0.7737
16.275 0.7595
16.3 0.736
16.325 0.7049
16.35 0.6692
16.375 0.6264
16.4 0.5755
16.425 0.5221
16.45 0.4684
16.475 0.411
16.5 0.3538
16.525 0.2995
16.55 0.2456
16.575 0.1958
16.6 0.1502
16.625 0.1047
16.65 0.053
16.675 -0.0072
16.7 -0.0685
16.725 -0.1238
16.75 -0.1658
16.775 -0.1924
16.8 -0.202
16.825 -0.1996
16.85 -0.1902
16.875 -0.1788
16.9 -0.1689
16.925 -0.1628
16.95 -0.1614
16.975 -0.1644
17 -0.1743
17.025 -0.1918
17.05 -0.2159
17.075 -0.2489
17.1 -0.2858
17.125 -0.3204
17.15 -0.3497
17.175 -0.3796
17.2 -0.4159
17.225 -0.459
17.25 -0.51
17.275 -0.5671
17.3 -0.6246
17.325 -0.676
17.35 -0.7221
17.375 -0.7688
17.4 -0.8185
17.425 -0.8746
17.45 -0.9367
17.475 -1.0046
17.5 -1.0772
17.525 -1.144
17.55 -1.1796
17.575 -1.194
17.6 -1.2017
17.625 -1.1985
17.65 -1.184
17.675 -1.1653
17.7 -1.1521
17.725 -1.1452
17.75 -1.1413
17.775 -1.1323
17.8 -1.1153
17.825 -1.0901
17.85 -1.0609
17.875 -1.0328
17.9 -1.0106
17.925 -0.9925
17.95 -0.9756
17.975 -0.9588
18 -0.9355
18.025 -0.8878
18.05 -0.8091
18.075 -0.7189
18.1 -0.6305
18.125 -0.548
18.15 -0.4695
18.175 -0.3958
18.2 -0.3295
18.225 -0.2738
18.25 -0.2278
18.275 -0.1911
18.3 -0.1623
18.325 -0.14
18.35 -0.1244
18.375 -0.1153
18.4 -0.1103
18.425 -0.1033
18.45 -0.0871
18.475 -0.0631
18.5 -0.0391
18.525 -0.0201
18.55 -0.0101
18.575 -0.0062
18.6 -0.0035
18.625 0.0026
18.65 0.0169
18.675 0.0393
18.7 0.0667
18.725 0.0995
18.75 0.1412
18.775 0.1896
18.8 0.2385
18.825 0.2831
18.85 0.3202
18.875 0.3482
18.9 0.3674
18.925 0.3788
18.95 0.3901
18.975 0.4127
19 0.4505
19.025 0.5006
19.05 0.5494
19.075 0.5904
19.1 0.6244
19.125 0.6513
19.15 0.6719
19.175 0.6863
19.2 0.6944
19.225 0.6984
19.25 0.6963
19.275 0.6867
19.3 0.67
19.325 0.6461
19.35 0.6148
19.375 0.575
19.4 0.5289
19.425 0.4774
19.45 0.4247
19.475 0.3822
19.5 0.3508
19.525 0.3226
19.55 0.2973
19.575 0.2744
19.6 0.2506
19.625 0.2268
19.65 0.2078
19.675 0.1945
19.7 0.1867
19.725 0.1806
19.75 0.1743
19.775 0.1697
19.8 0.1677
19.825 0.1648
19.85 0.1588
19.875 0.1481
19.9 0.1349
19.925 0.1281
19.95 0.1395
19.975 0.176
20 0.2295
20.025 0.2906
20.05 0.3547
20.075 0.4198
20.1 0.4814
20.125 0.5383
20.15 0.5931
20.175 0.6486
20.2 0.702
20.225 0.7545
20.25 0.8067
20.275 0.8608
20.3 0.9162
20.325 0.9707
20.35 1.0217
20.375 1.0672
20.4 1.1075
20.425 1.1429
20.45 1.1715
20.475 1.1924
20.5 1.2062
20.525 1.2132
20.55 1.2132
20.575 1.2064
20.6 1.1945
20.625 1.1796
20.65 1.1627
20.675 1.142
20.7 1.1172
20.725 1.0917
20.75 1.0636
20.775 1.0322
20.8 0.9947
20.825 0.9488
20.85 0.8973
20.875 0.8433
20.9 0.7958
20.925 0.7634
20.95 0.7413
20.975 0.7237
21 0.7151
21.025 0.7225
21.05 0.7467
21.075 0.7807
21.1 0.8212
21.125 0.8664
21.15 0.9116
21.175 0.9522
21.2 0.9878
21.225 1.018
21.25 1.0405
21.275 1.0543
21.3 1.0611
21.325 1.0713
21.35 1.0873
21.375 1.1036
21.4 1.1213
21.425 1.1428
21.45 1.1712
21.475 1.213
21.5 1.2535
21.525 1.286
21.55 1.3094
21.575 1.3223
21.6 1.327
21.625 1.3267
21.65 1.3226
21.675 1.3143
21.7 1.3064
21.725 1.3044
21.75 1.3045
21.775 1.3034
21.8 1.2998
21.825 1.2945
21.85 1.2916
21.875 1.2943
21.9 1.2955
21.925 1.289
21.95 1.2755
21.975 1.2561
22 1.2326
22.025 1.2092
22.05 1.1901
22.075 1.174
22.1 1.1602
22.125 1.1484
22.15 1.1347
22.175 1.1245
22.2 1.1215
22.225 1.1227
22.25 1.12
22.275 1.1117
22.3 1.096
22.325 1.0729
22.35 1.0442
22.375 1.0107
22.4 0.9729
22.425 0.9325
22.45 0.89
22.475 0.8437
22.5 0.7913
22.525 0.7337
22.55 0.6775
22.575 0.6398
22.6 0.6209
22.625 0.6063
22.65 0.5903
22.675 0.5722
22.7 0.5477
22.725 0.5152
22.75 0.4765
22.775 0.4333
22.8 0.3823
22.825 0.3195
22.85 0.241
22.875 0.1561
22.9 0.0757
22.925 0.0021
22.95 -0.0646
22.975 -0.1277
23 -0.19
23.025 -0.2529
23.05 -0.3143
23.075 -0.3711
23.1 -0.4218
23.125 -0.4628
23.15 -0.494
23.175 -0.5173
23.2 -0.5352
23.225 -0.5433
23.25 -0.5367
23.275 -0.5192
23.3 -0.5005
23.325 -0.4877
23.35 -0.4815
23.375 -0.48
23.4 -0.4775
23.425 -0.4701
23.45 -0.4609
23.475 -0.4499
23.5 -0.4362
23.525 -0.42
23.55 -0.4018
23.575 -0.3862
23.6 -0.3733
23.625 -0.3634
23.65 -0.3582
23.675 -0.361
23.7 -0.3685
23.725 -0.3738
23.75 -0.3718
23.775 -0.3664
23.8 -0.3647
23.825 -0.3687
23.85 -0.3778
23.875 -0.3924
23.9 -0.4099
23.925 -0.4285
23.95 -0.4401
23.975 -0.4394
24 -0.427
24.025 -0.4042
24.05 -0.3783
24.075 -0.3552
24.1 -0.334
24.125 -0.3127
24.15 -0.2883
24.175 -0.2506
24.2 -0.1938
24.225 -0.128
24.25 -0.0557
24.275 0.0245
24.3 0.1191
24.325 0.2277
24.35 0.3411
24.375 0.4515
24.4 0.5533
24.425 0.6454
24.45 0.7269
24.475 0.7999
24.5 0.8684
24.525 0.9371
24.55 1.006
24.575 1.0703
24.6 1.1303
24.625 1.1863
24.65 1.237
24.675 1.2818
24.7 1.3208
24.725 1.3537
24.75 1.3797
24.775 1.3992
24.8 1.4126
24.825 1.4209
24.85 1.4259
24.875 1.4265
24.9 1.4244
24.925 1.4206
24.95 1.4165
24.975 1.4156
25 1.4158
25.025 1.4167
25.05 1.4152
25.075 1.411
25.1 1.4065
25.125 1.4013
25.15 1.3989
25.175 1.399
25.2 1.4022
25.225 1.405
25.25 1.4067
25.275 1.4067
25.3 1.4029
25.325 1.3953
25.35 1.3826
25.375 1.3661
25.4 1.3493
25.425 1.3348
25.45 1.3223
25.475 1.3104
25.5 1.2974
25.525 1.2836
25.55 1.2672
25.575 1.2468
25.6 1.2225
25.625 1.1945
25.65 1.1623
25.675 1.1255
25.7 1.086
25.725 1.0436
25.75 0.9986
25.775 0.9516
25.8 0.9
25.825 0.8422
25.85 0.7781
25.875 0.7111
25.9 0.6463
25.925 0.5824
25.95 0.5274
25.975 0.4913
26 0.4677
26.025 0.4477
26.05 0.4231
26.075 0.3922
26.1 0.3504
26.125 0.3026
26.15 0.2492
26.175 0.1915
26.2 0.129
26.225 0.0595
26.25 -0.0144
26.275 -0.0928
26.3 -0.1758
26.325 -0.2633
26.35 -0.3525
26.375 -0.4428
26.4 -0.5348
26.425 -0.6264
26.45 -0.7149
26.475 -0.7795
26.5 -0.7958
26.525 -0.7693
26.55 -0.7201
26.575 -0.6683
26.6 -0.6222
26.625 -0.5829
26.65 -0.553
26.675 -0.5191
26.7 -0.4726
26.725 -0.4145
26.75 -0.3538
26.775 -0.2956
26.8 -0.2444
26.825 -0.202
26.85 -0.169
26.875 -0.1437
26.9 -0.1267
26.925 -0.1171
26.95 -0.112
26.975 -0.1129
27 -0.117
27.025 -0.1232
27.05 -0.1349
27.075 -0.1521
27.1 -0.175
27.125 -0.2013
27.15 -0.2302
27.175 -0.2613
27.2 -0.2935
27.225 -0.3257
27.25 -0.359
27.275 -0.3953
27.3 -0.4355
27.325 -0.469
27.35 -0.4875
27.375 -0.5018
27.4 -0.5177
27.425 -0.5385
27.45 -0.5602
27.475 -0.5768
27.5 -0.5846
27.525 -0.58
27.55 -0.5555
27.575 -0.521
27.6 -0.4845
27.625 -0.4443
27.65 -0.4033
27.675 -0.36
27.7 -0.3167
27.725 -0.2751
27.75 -0.2314
27.775 -0.1817
27.8 -0.1279
27.825 -0.0725
27.85 -0.0191
27.875 0.031
27.9 0.0772
27.925 0.1207
27.95 0.163
27.975 0.1972
28 0.2204
28.025 0.2322
28.05 0.2353
28.075 0.2379
28.1 0.2469
28.125 0.2617
28.15 0.276
28.175 0.2875
28.2 0.2958
28.225 0.3016
28.25 0.3049
28.275 0.3082
28.3 0.3156
28.325 0.3284
28.35 0.3462
28.375 0.3703
28.4 0.401
28.425 0.4376
28.45 0.4784
28.475 0.5175
28.5 0.5511
28.525 0.5792
28.55 0.6013
28.575 0.6182
28.6 0.6372
28.625 0.6569
28.65 0.6732
28.675 0.687
28.7 0.7028
28.725 0.7235
28.75 0.743
28.775 0.753
28.8 0.753
28.825 0.7448
28.85 0.7289
28.875 0.7042
28.9 0.6699
28.925 0.6281
28.95 0.588
28.975 0.5574
29 0.5325
29.025 0.5134
29.05 0.5089
29.075 0.5243
29.1 0.5447
29.125 0.5606
29.15 0.5741
29.175 0.5844
29.2 0.5903
29.225 0.5916
29.25 0.5872
29.275 0.5816
29.3 0.5798
29.325 0.5818
29.35 0.587
29.375 0.5951
29.4 0.606
29.425 0.6213
29.45 0.6403
29.475 0.6636
29.5 0.6909
29.525 0.7209
29.55 0.7534
29.575 0.7882
29.6 0.8242
29.625 0.859
29.65 0.8933
29.675 0.9257
29.7 0.9534
29.725 0.9769
29.75 0.9996
29.775 1.0227
29.8 1.0461
29.825 1.0688
29.85 1.0898
29.875 1.1086
29.9 1.1244
29.925 1.1369
29.95 1.1459
29.975 1.1508
30 1.1519
30.025 1.1481
30.05 1.1384
30.075 1.1242
30.1 1.1052
30.125 1.082
30.15 1.0537
30.175 1.0196
30.2 0.9803
30.225 0.9349
30.25 0.8852
30.275 0.832
30.3 0.7736
30.325 0.7087
30.35 0.6363
30.375 0.5609
30.4 0.4905
30.425 0.4316
30.45 0.3793
30.475 0.3366
30.5 0.3122
30.525 0.3041
30.55 0.2958
30.575 0.2819
30.6 0.2651
30.625 0.2474
30.65 0.2288
30.675 0.2085
30.7 0.1832
30.725 0.1532
30.75 0.1257
30.775 0.1111
30.8 0.1038
30.825 0.0966
30.85 0.0886
30.875 0.0814
30.9 0.074
30.925 0.0662
30.95 0.055
30.975 0.0378
31 0.0161
31.025 -0.0056
31.05 -0.0226
31.075 -0.037
31.1 -0.0469
31.125 -0.0485
31.15 -0.0364
31.175 -0.0103
31.2 0.0262
31.225 0.0664
31.25 0.1053
31.275 0.1381
31.3 0.1637
31.325 0.1836
31.35 0.1981
31.375 0.2073
31.4 0.2098
31.425 0.206
31.45 0.2025
31.475 0.2074
31.5 0.228
31.525 0.26
31.55 0.3001
31.575 0.3404
31.6 0.3759
31.625 0.4078
31.65 0.4432
31.675 0.488
31.7 0.5339
31.725 0.578
31.75 0.6252
31.775 0.6806
31.8 0.7457
31.825 0.8148
31.85 0.8824
31.875 0.9467
31.9 1.0086
31.925 1.0691
31.95 1.1275
31.975 1.1811
32 1.2286
32.025 1.2696
32.05 1.3057
32.075 1.3377
32.1 1.3644
32.125 1.3854
32.15 1.4018
32.175 1.4142
32.2 1.4295
32.225 1.4565
32.25 1.4966
32.275 1.5472
32.3 1.6003
32.325 1.6484
32.35 1.6921
32.375 1.7336
32.4 1.7713
32.425 1.8044
32.45 1.8333
32.475 1.8562
32.5 1.8733
32.525 1.8847
32.55 1.8909
32.575 1.8924
32.6 1.8885
32.625 1.8812
32.65 1.8741
32.675 1.8681
32.7 1.8606
32.725 1.8491
32.75 1.8307
32.775 1.808
32.8 1.7878
32.825 1.7734
32.85 1.7654
32.875 1.7629
32.9 1.7602
32.925 1.7532
32.95 1.7383
32.975 1.7153
33 1.6853
33.025 1.6494
33.05 1.6084
33.075 1.562
33.1 1.511
33.125 1.4558
33.15 1.396
33.175 1.3325
33.2 1.2661
33.225 1.1982
33.25 1.1294
33.275 1.0595
33.3 0.9906
33.325 0.9307
33.35 0.8852
33.375 0.8527
33.4 0.8289
33.425 0.814
33.45 0.8066
33.475 0.8037
33.5 0.8021
33.525 0.7949
33.55 0.7797
33.575 0.7602
33.6 0.7386
33.625 0.7199
33.65 0.7174
33.675 0.7284
33.7 0.741
33.725 0.749
33.75 0.7503
33.775 0.744
33.8 0.7282
33.825 0.7007
33.85 0.6607
33.875 0.61
33.9 0.5501
33.925 0.4796
33.95 0.3994
33.975 0.3115
34 0.2218
34.025 0.1397
34.05 0.067
34.075 0.0038
34.1 -0.0526
34.125 -0.1052
34.15 -0.1604
34.175 -0.2206
34.2 -0.287
34.225 -0.359
34.25 -0.4344
34.275 -0.5148
34.3 -0.598
34.325 -0.6805
34.35 -0.7485
34.375 -0.8012
34.4 -0.8474
34.425 -0.8908
34.45 -0.9318
34.475 -0.9691
34.5 -1.0019
34.525 -1.0268
34.55 -1.042
34.575 -1.0484
34.6 -1.0455
34.625 -1.0313
34.65 -1.0019
34.675 -0.9617
34.7 -0.9135
34.725 -0.8601
34.75 -0.7995
34.775 -0.7379
34.8 -0.6793
34.825 -0.6261
34.85 -0.5785
34.875 -0.5408
34.9 -0.5149
34.925 -0.4968
34.95 -0.4813
34.975 -0.4668
35 -0.4542
35.025 -0.4457
35.05 -0.4438
35.075 -0.4453
35.1 -0.4426
35.125 -0.4307
35.15 -0.416
35.175 -0.407
35.2 -0.4072
35.225 -0.4075
35.25 -0.3958
35.275 -0.3646
35.3 -0.3155
35.325 -0.2584
35.35 -0.2026
35.375 -0.1522
35.4 -0.1076
35.425 -0.0684
35.45 -0.0313
35.475 0.0107
35.5 0.0593
35.525 0.1128
35.55 0.1652
35.575 0.2126
35.6 0.2528
35.625 0.2862
35.65 0.3128
35.675 0.332
35.7 0.3472
35.725 0.3613
35.75 0.3742
35.775 0.3859
35.8 0.3904
35.825 0.3861
35.85 0.3742
35.875 0.3572
35.9 0.336
35.925 0.311
35.95 0.2867
35.975 0.2715
36 0.2724
36.025 0.2887
36.05 0.3124
36.075 0.3398
36.1 0.3684
36.125 0.3963
36.15 0.4203
36.175 0.4379
36.2 0.4484
36.225 0.4506
36.25 0.4428
36.275 0.4239
36.3 0.3959
36.325 0.3649
36.35 0.3419
36.375 0.3489
36.4 0.3906
36.425 0.4474
36.45 0.5064
36.475 0.5632
36.5 0.6186
36.525 0.6693
36.55 0.7146
36.575 0.7531
36.6 0.7826
36.625 0.8026
36.65 0.8175
36.675 0.8287
36.7 0.8365
36.725 0.839
36.75 0.8346
36.775 0.8224
36.8 0.8035
36.825 0.7783
36.85 0.7461
36.875 0.7075
36.9 0.6649
36.925 0.6218
36.95 0.5784
36.975 0.5334
37 0.4836
37.025 0.4256
37.05 0.3602
37.075 0.2884
37.1 0.2113
37.125 0.1286
37.15 0.0437
37.175 -0.0337
37.2 -0.0857
37.225 -0.1177
37.25 -0.146
37.275 -0.173
37.3 -0.1978
37.325 -0.2124
37.35 -0.2125
37.375 -0.201
37.4 -0.1833
37.425 -0.1616
37.45 -0.1454
37.475 -0.135
37.5 -0.1295
37.525 -0.1278
37.55 -0.1286
37.575 -0.135
37.6 -0.1469
37.625 -0.1626
37.65 -0.1833
37.675 -0.2108
37.7 -0.242
37.725 -0.2711
37.75 -0.297
37.775 -0.3172
37.8 -0.3278
37.825 -0.333
37.85 -0.3304
37.875 -0.3201
37.9 -0.2979
37.925 -0.2602
37.95 -0.2045
37.975 -0.1327
38 -0.0466
38.025 0.0491
38.05 0.1498
38.075 0.2528
38.1 0.3527
38.125 0.4482
38.15 0.5388
38.175 0.6252
38.2 0.707
38.225 0.7825
38.25 0.8535
38.275 0.9198
38.3 0.9825
38.325 1.0409
38.35 1.0961
38.375 1.1467
38.4 1.1891
38.425 1.2244
38.45 1.255
38.475 1.2807
38.5 1.3002
38.525 1.3119
38.55 1.3157
38.575 1.3107
38.6 1.3015
38.625 1.2879
38.65 1.2683
38.675 1.2428
38.7 1.2118
38.725 1.1783
38.75 1.1456
38.775 1.1176
38.8 1.0976
38.825 1.0864
38.85 1.0792
38.875 1.077
38.9 1.0808
38.925 1.0882
38.95 1.0946
38.975 1.0947
39 1.0868
39.025 1.0745
39.05 1.0634
39.075 1.0498
39.1 1.0304
39.125 1.0044
39.15 0.9765
39.175 0.9529
39.2 0.9334
39.225 0.9166
39.25 0.9005
39.275 0.8812
39.3 0.8588
39.325 0.8349
39.35 0.8155
39.375 0.8054
39.4 0.7964
39.425 0.7874
39.45 0.7807
39.475 0.7778
39.5 0.7713
39.525 0.7574
39.55 0.7389
39.575 0.7152
39.6 0.6868
39.625 0.6548
39.65 0.6207
39.675 0.5875
39.7 0.5512
39.725 0.5092
39.75 0.4679
39.775 0.4289
39.8 0.3911
39.825 0.352
39.85 0.3111
39.875 0.2687
39.9 0.2266
39.925 0.1849
39.95 0.1435
39.975 0.1024
40 0.0599
40.025 0.0136
40.05 -0.0384
40.075 -0.0941
40.1 -0.151
40.125 -0.2093
40.15 -0.2701
40.175 -0.3316
40.2 -0.3869
40.225 -0.4373
40.25 -0.4816
40.275 -0.5204
40.3 -0.5576
40.325 -0.5974
40.35 -0.642
40.375 -0.6914
40.4 -0.7476
40.425 -0.8075
40.45 -0.8662
40.475 -0.9211
40.5 -0.9677
40.525 -1.0012
40.55 -1.0225
40.575 -1.0359
40.6 -1.0396
40.625 -1.0361
40.65 -1.0248
40.675 -1.005
40.7 -0.9742
40.725 -0.9343
40.75 -0.888
40.775 -0.835
40.8 -0.7767
40.825 -0.7146
40.85 -0.6507
40.875 -0.5876
40.9 -0.5264
40.925 -0.4686
40.95 -0.4147
40.975 -0.366
41 -0.3246
41.025 -0.2917
41.05 -0.2656
41.075 -0.2423
41.1 -0.221
41.125 -0.202
41.15 -0.1874
41.175 -0.1756
41.2 -0.1657
41.225 -0.1613
41.25 -0.1648
41.275 -0.1707
41.3 -0.18
41.325 -0.1917
41.35 -0.1982
41.375 -0.1922
41.4 -0.1693
41.425 -0.1328
41.45 -0.096
41.475 -0.0628
41.5 -0.0344
41.525 -0.0132
41.55 0
41.575 0.0052
41.6 0.0017
41.625 -0.0106
41.65 -0.031
41.675 -0.0557
41.7 -0.0829
41.725 -0.1103
41.75 -0.1369
41.775 -0.163
41.8 -0.1844
41.825 -0.1952
41.85 -0.1926
41.875 -0.1849
41.9 -0.1755
41.925 -0.1631
41.95 -0.1489
41.975 -0.1358
42 -0.125
42.025 -0.1165
42.05 -0.1095
42.075 -0.1031
42.1 -0.0914
42.125 -0.0713
42.15 -0.0469
42.175 -0.0228
42.2 0.0051
42.225 0.0376
42.25 0.0695
42.275 0.0973
42.3 0.1179
42.325 0.1351
42.35 0.1484
42.375 0.1556
42.4 0.1568
42.425 0.1512
42.45 0.1391
42.475 0.1195
42.5 0.0929
42.525 0.0606
42.55 0.0221
42.575 -0.0232
42.6 -0.0745
42.625 -0.1289
42.65 -0.1866
42.675 -0.2484
42.7 -0.3148
42.725 -0.387
42.75 -0.4617
42.775 -0.5353
42.8 -0.6104
42.825 -0.6845
42.85 -0.7562
42.875 -0.8234
42.9 -0.8783
42.925 -0.9099
42.95 -0.9117
42.975 -0.8906
43 -0.8571
43.025 -0.8171
43.05 -0.7739
43.075 -0.7316
43.1 -0.6944
43.125 -0.6636
43.15 -0.6387
43.175 -0.6172
43.2 -0.598
43.225 -0.5822
43.25 -0.5703
43.275 -0.5641
43.3 -0.5628
43.325 -0.564
43.35 -0.5679
43.375 -0.5754
43.4 -0.5781
43.425 -0.5702
43.45 -0.5568
43.475 -0.5433
43.5 -0.528
43.525 -0.5096
43.55 -0.4894
43.575 -0.4684
43.6 -0.4451
43.625 -0.4108
43.65 -0.3685
43.675 -0.3222
43.7 -0.2758
43.725 -0.233
43.75 -0.1954
43.775 -0.1653
43.8 -0.1446
43.825 -0.1326
43.85 -0.1282
43.875 -0.1302
43.9 -0.1369
43.925 -0.1454
43.95 -0.152
43.975 -0.159
44 -0.1666
44.025 -0.1752
44.05 -0.182
44.075 -0.1853
44.1 -0.1828
44.125 -0.1724
44.15 -0.1539
44.175 -0.1358
44.2 -0.1234
44.225 -0.1125
44.25 -0.1052
44.275 -0.1026
44.3 -0.1046
44.325 -0.1114
44.35 -0.1232
44.375 -0.1388
44.4 -0.1506
44.425 -0.1514
44.45 -0.1511
44.475 -0.1588
44.5 -0.1757
44.525 -0.2032
44.55 -0.2392
44.575 -0.2813
44.6 -0.3321
44.625 -0.3882
44.65 -0.4424
44.675 -0.4844
44.7 -0.5065
44.725 -0.5087
44.75 -0.4944
44.775 -0.472
44.8 -0.4487
44.825 -0.4262
44.85 -0.4049
44.875 -0.3858
44.9 -0.3694
44.925 -0.3571
44.95 -0.3512
44.975 -0.3507
45 -0.3537
45.025 -0.36
45.05 -0.3681
45.075 -0.3779
45.1 -0.39
45.125 -0.4033
45.15 -0.4165
45.175 -0.4268
45.2 -0.4293
45.225 -0.4182
45.25 -0.4014
45.275 -0.3877
45.3 -0.3777
45.325 -0.3741
45.35 -0.3764
45.375 -0.385
45.4 -0.3968
45.425 -0.4149
45.45 -0.4352
45.475 -0.4514
45.5 -0.4637
45.525 -0.4753
45.55 -0.4828
45.575 -0.4856
45.6 -0.4875
45.625 -0.4923
45.65 -0.4986
45.675 -0.5043
45.7 -0.5009
45.725 -0.4721
45.75 -0.424
45.775 -0.3692
45.8 -0.3102
45.825 -0.2494
45.85 -0.1868
45.875 -0.1251
45.9 -0.0662
45.925 -0.0109
45.95 0.0399
45.975 0.0874
46 0.1332
46.025 0.1767
46.05 0.218
46.075 0.2587
46.1 0.2998
46.125 0.339
46.15 0.3739
46.175 0.4059
46.2 0.435
46.225 0.459
46.25 0.4783
46.275 0.4933
46.3 0.5015
46.325 0.5035
46.35 0.5007
46.375 0.4973
46.4 0.4969
46.425 0.5002
46.45 0.5035
46.475 0.5053
46.5 0.5044
46.525 0.5031
46.55 0.5071
46.575 0.5166
46.6 0.5288
46.625 0.5428
46.65 0.5606
46.675 0.5822
46.7 0.6001
46.725 0.614
46.75 0.6241
46.775 0.6299
46.8 0.6305
46.825 0.6247
46.85 0.6117
46.875 0.5937
46.9 0.5774
46.925 0.5671
46.95 0.5599
46.975 0.5539
47 0.5488
47.025 0.539
47.05 0.5217
47.075 0.4985
47.1 0.4709
47.125 0.4414
47.15 0.4136
47.175 0.3908
47.2 0.3754
47.225 0.3719
47.25 0.3774
47.275 0.3891
47.3 0.4036
47.325 0.4166
47.35 0.427
47.375 0.4291
47.4 0.4278
47.425 0.4301
47.45 0.4369
47.475 0.4448
47.5 0.453
47.525 0.4614
47.55 0.4697
47.575 0.477
47.6 0.4779
47.625 0.4722
47.65 0.4621
47.675 0.4515
47.7 0.4473
47.725 0.4525
47.75 0.4775
47.775 0.5204
47.8 0.5712
47.825 0.6251
47.85 0.6816
47.875 0.7359
47.9 0.7887
47.925 0.8389
47.95 0.8849
47.975 0.9274
48 0.9661
48.025 1.0043
48.05 1.0424
48.075 1.0831
48.1 1.1299
48.125 1.1863
48.15 1.2462
48.175 1.3068
48.2 1.3623
48.225 1.4133
48.25 1.458
48.275 1.4963
48.3 1.5299
48.325 1.559
48.35 1.5832
48.375 1.6019
48.4 1.6137
48.425 1.6201
48.45 1.6204
48.475 1.6178
48.5 1.6167
48.525 1.6186
48.55 1.6161
48.575 1.6084
48.6 1.5975
48.625 1.5833
48.65 1.5655
48.675 1.5415
48.7 1.5113
48.725 1.4795
48.75 1.453
48.775 1.4349
48.8 1.4188
48.825 1.4015
48.85 1.383
48.875 1.3678
48.9 1.3581
48.925 1.3502
48.95 1.3395
48.975 1.3246
49 1.3057
49.025 1.284
49.05 1.2557
49.075 1.2179
49.1 1.1684
49.125 1.1108
49.15 1.0525
49.175 1.0039
49.2 0.9658
49.225 0.9318
49.25 0.8982
49.275 0.8637
49.3 0.8298
49.325 0.7904
49.35 0.7438
49.375 0.6906
49.4 0.635
49.425 0.5784
49.45 0.5235
49.475 0.486
49.5 0.4773
49.525 0.4931
49.55 0.5174
49.575 0.539
49.6 0.5525
49.625 0.5588
49.65 0.5564
49.675 0.5465
49.7 0.5288
49.725 0.5037
49.75 0.4738
49.775 0.444
49.8 0.4113
49.825 0.368
49.85 0.3131
49.875 0.2462
49.9 0.1736
49.925 0.1012
49.95 0.0324
49.975 -0.0341
50 -0.1001
50.025 -0.1641
50.05 -0.2237
50.075 -0.2727
50.1 -0.3099
50.125 -0.3344
50.15 -0.3481
50.175 -0.3556
50.2 -0.3612
50.225 -0.3676
50.25 -0.378
50.275 -0.3926
50.3 -0.4102
50.325 -0.4292
50.35 -0.4511
50.375 -0.4739
50.4 -0.4975
50.425 -0.5152
50.45 -0.5221
50.475 -0.525
50.5 -0.5252
50.525 -0.5172
50.55 -0.4913
50.575 -0.4374
50.6 -0.3577
50.625 -0.265
50.65 -0.1717
50.675 -0.0832
50.7 0.0029
50.725 0.0875
50.75 0.1704
50.775 0.2509
50.8 0.3312
50.825 0.4094
50.85 0.4861
50.875 0.5613
50.9 0.6329
50.925 0.6979
50.95 0.7552
50.975 0.8049
51 0.8467
51.025 0.8832
51.05 0.9147
51.075 0.9401
51.1 0.9591
51.125 0.9733
51.15 0.9863
51.175 0.9987
51.2 1.0124
51.225 1.0281
51.25 1.0459
51.275 1.0635
51.3 1.0776
51.325 1.0853
51.35 1.0857
51.375 1.0781
51.4 1.0639
51.425 1.0428
51.45 1.0134
51.475 0.9751
51.5 0.9295
51.525 0.8767
51.55 0.8227
51.575 0.7716
51.6 0.7191
51.625 0.6631
51.65 0.6031
51.675 0.5367
51.7 0.4656
51.725 0.3899
51.75 0.3075
51.775 0.2176
51.8 0.1225
51.825 0.028
51.85 -0.0488
51.875 -0.1019
51.9 -0.1359
51.925 -0.1552
51.95 -0.156
51.975 -0.1417
52 -0.1156
52.025 -0.082
52.05 -0.0482
52.075 -0.0115
52.1 0.0356
52.125 0.0967
52.15 0.1707
52.175 0.2495
52.2 0.3279
52.225 0.4035
52.25 0.4736
52.275 0.5359
52.3 0.5886
52.325 0.6321
52.35 0.6683
52.375 0.6998
52.4 0.727
52.425 0.748
52.45 0.7613
52.475 0.7666
52.5 0.7646
52.525 0.7548
52.55 0.7391
52.575 0.7206
52.6 0.6996
52.625 0.6764
52.65 0.6506
52.675 0.6207
52.7 0.5883
52.725 0.5558
52.75 0.5222
52.775 0.4877
52.8 0.4499
52.825 0.4128
52.85 0.3816
52.875 0.3568
52.9 0.3352
52.925 0.3175
52.95 0.3046
52.975 0.2902
53 0.2701
53.025 0.244
53.05 0.214
53.075 0.1847
53.1 0.1652
53.125 0.1527
53.15 0.1417
53.175 0.1286
53.2 0.11
53.225 0.0845
53.25 0.0541
53.275 0.0188
53.3 -0.0206
53.325 -0.0636
53.35 -0.1062
53.375 -0.1447
53.4 -0.1787
53.425 -0.2062
53.45 -0.2187
53.475 -0.2135
53.5 -0.1898
53.525 -0.1465
53.55 -0.0839
53.575 -0.0122
53.6 0.0591
53.625 0.1231
53.65 0.1742
53.675 0.2124
53.7 0.2409
53.725 0.2661
53.75 0.2938
53.775 0.325
53.8 0.3657
53.825 0.4147
53.85 0.47
53.875 0.5351
53.9 0.6126
53.925 0.6959
53.95 0.7805
53.975 0.8583
54 0.93
54.025 0.995
54.05 1.0534
54.075 1.1039
54.1 1.1479
54.125 1.1843
54.15 1.2133
54.175 1.2359
54.2 1.2516
54.225 1.263
54.25 1.2719
54.275 1.2805
54.3 1.2874
54.325 1.2898
54.35 1.2863
54.375 1.275
54.4 1.2583
54.425 1.2435
54.45 1.2384
54.475 1.2414
54.5 1.2473
54.525 1.2504
54.55 1.2489
54.575 1.2446
54.6 1.2437
54.625 1.2485
54.65 1.2553
54.675 1.2567
54.7 1.2494
54.725 1.2335
54.75 1.2184
54.775 1.2217
54.8 1.2391
54.825 1.2586
54.85 1.2733
54.875 1.2843
54.9 1.2921
54.925 1.2934
54.95 1.2857
54.975 1.2708
55 1.2482
55.025 1.2214
55.05 1.1917
55.075 1.1616
55.1 1.1348
55.125 1.1111
55.15 1.0902
55.175 1.0678
55.2 1.0436
55.225 1.0196
55.25 0.9931
55.275 0.9651
55.3 0.9371
55.325 0.9069
55.35 0.8742
55.375 0.8431
55.4 0.8082
55.425 0.7638
55.45 0.7096
55.475 0.6462
55.5 0.5751
55.525 0.4948
55.55 0.4086
55.575 0.3183
55.6 0.2309
55.625 0.1557
55.65 0.1027
55.675 0.0652
55.7 0.0436
55.725 0.0376
55.75 0.0491
55.775 0.0721
55.8 0.1
55.825 0.1246
55.85 0.1441
55.875 0.1584
55.9 0.1637
55.925 0.1621
55.95 0.1573
55.975 0.1533
56 0.1535
56.025 0.161
56.05 0.1737
56.075 0.189
56.1 0.2059
56.125 0.2207
56.15 0.232
56.175 0.2425
56.2 0.252
56.225 0.2664
56.25 0.2922
56.275 0.327
56.3 0.3708
56.325 0.4219
56.35 0.4741
56.375 0.5271
56.4 0.5781
56.425 0.6265
56.45 0.6717
56.475 0.7118
56.5 0.7459
56.525 0.7794
56.55 0.8198
56.575 0.8676
56.6 0.9184
56.625 0.9626
56.65 0.9982
56.675 1.0239
56.7 1.0397
56.725 1.0458
56.75 1.0443
56.775 1.0355
56.8 1.0194
56.825 0.9959
56.85 0.9658
56.875 0.9315
56.9 0.8955
56.925 0.8585
56.95 0.8188
56.975 0.7751
57 0.725
57.025 0.6703
57.05 0.6192
57.075 0.5796
57.1 0.5508
57.125 0.5285
57.15 0.5126
57.175 0.5033
57.2 0.5034
57.225 0.5095
57.25 0.5169
57.275 0.5277
57.3 0.549
57.325 0.5753
57.35 0.6065
57.375 0.6382
57.4 0.6654
57.425 0.6901
57.45 0.7135
57.475 0.734
57.5 0.7495
57.525 0.7616
57.55 0.7659
57.575 0.7621
57.6 0.7573
57.625 0.7531
57.65 0.7466
57.675 0.7366
57.7 0.7206
57.725 0.6967
57.75 0.6642
57.775 0.6256
57.8 0.5809
57.825 0.5366
57.85 0.504
57.875 0.4851
57.9 0.4818
57.925 0.4953
57.95 0.5167
57.975 0.5475
58 0.5941
58.025 0.6494
58.05 0.7046
58.075 0.7616
58.1 0.8306
58.125 0.9074
58.15 0.9798
58.175 1.0442
58.2 1.098
58.225 1.1404
58.25 1.1705
58.275 1.1922
58.3 1.2073
58.325 1.2144
58.35 1.2143
58.375 1.2075
58.4 1.1948
58.425 1.1825
58.45 1.1759
58.475 1.1752
58.5 1.1787
58.525 1.1811
58.55 1.1782
58.575 1.1671
58.6 1.144
58.625 1.1068
58.65 1.0581
58.675 1.002
58.7 0.9399
58.725 0.87
58.75 0.7922
58.775 0.7101
58.8 0.629
58.825 0.5456
58.85 0.4503
58.875 0.3436
58.9 0.2354
58.925 0.1314
58.95 0.0357
58.975 -0.0406
59 -0.09
59.025 -0.1135
59.05 -0.1239
59.075 -0.1302
59.1 -0.1328
59.125 -0.1317
59.15 -0.1278
59.175 -0.1254
59.2 -0.1287
59.225 -0.1395
59.25 -0.1564
59.275 -0.1705
59.3 -0.1776
59.325 -0.1833
59.35 -0.1911
59.375 -0.2017
59.4 -0.218
59.425 -0.2403
59.45 -0.2639
59.475 -0.2887
59.5 -0.3114
59.525 -0.3268
59.55 -0.3314
59.575 -0.3307
59.6 -0.3265
59.625 -0.3158
59.65 -0.2917
59.675 -0.2578
59.7 -0.2211
59.725 -0.1854
59.75 -0.1479
59.775 -0.1099
59.8 -0.0761
59.825 -0.0509
59.85 -0.031
59.875 0.0013
59.9 0.0451
59.925 0.0981
59.95 0.1579
59.975 0.2146
60 0.2634
60.025 0.3045
60.05 0.3403
60.075 0.3736
60.1 0.405
60.125 0.4324
60.15 0.4576
60.175 0.4805
60.2 0.4962
60.225 0.5033
60.25 0.5088
60.275 0.5184
60.3 0.5344
60.325 0.5543
60.35 0.5739
60.375 0.5877
60.4 0.5977
60.425 0.6051
60.45 0.6114
60.475 0.6182
60.5 0.62
60.525 0.6117
60.55 0.5929
60.575 0.5681
60.6 0.5404
60.625 0.5064
60.65 0.4623
60.675 0.4104
60.7 0.3573
60.725 0.3115
60.75 0.2702
60.775 0.2262
60.8 0.1803
60.825 0.1405
60.85 0.1117
60.875 0.0922
60.9 0.0746
60.925 0.0585
60.95 0.0473
60.975 0.0386
61 0.0323
61.025 0.0298
61.05 0.0364
61.075 0.0463
61.1 0.0552
61.125 0.0577
61.15 0.0552
61.175 0.0503
61.2 0.0459
61.225 0.0401
61.25 0.0358
61.275 0.0383
61.3 0.0468
61.325 0.0571
61.35 0.0723
61.375 0.0922
61.4 0.1151
61.425 0.1372
61.45 0.1539
61.475 0.1654
61.5 0.1712
61.525 0.1714
61.55 0.1678
61.575 0.1596
61.6 0.1457
61.625 0.1266
61.65 0.1038
61.675 0.0784
61.7 0.0498
61.725 0.0173
61.75 -0.018
61.775 -0.0509
61.8 -0.0837
61.825 -0.1196
61.85 -0.1608
61.875 -0.2022
61.9 -0.2388
61.925 -0.271
61.95 -0.2965
61.975 -0.3107
62 -0.3133
62.025 -0.3099
62.05 -0.308
62.075 -0.3083
62.1 -0.3057
62.125 -0.3014
62.15 -0.297
62.175 -0.289
62.2 -0.2805
62.225 -0.2743
62.25 -0.2708
62.275 -0.271
62.3 -0.2739
62.325 -0.278
62.35 -0.2823
62.375 -0.2885
62.4 -0.2975
62.425 -0.3074
62.45 -0.3116
62.475 -0.3029
62.5 -0.2835
62.525 -0.2595
62.55 -0.2357
62.575 -0.2124
62.6 -0.1889
62.625 -0.1647
62.65 -0.1443
62.675 -0.1286
62.7 -0.1207
62.725 -0.1215
62.75 -0.1237
62.775 -0.1224
62.8 -0.12
62.825 -0.1177
62.85 -0.1138
62.875 -0.109
62.9 -0.101
62.925 -0.0905
62.95 -0.0805
62.975 -0.0725
63 -0.0623
63.025 -0.0482
63.05 -0.0309
63.075 -0.0113
63.1 0.0152
63.125 0.0462
63.15 0.0804
63.175 0.1139
63.2 0.1386
63.225 0.1555
63.25 0.1645
63.275 0.1688
63.3 0.1689
63.325 0.1698
63.35 0.1731
63.375 0.1866
63.4 0.2228
63.425 0.2819
63.45 0.3562
63.475 0.4333
63.5 0.5078
63.525 0.5781
63.55 0.6448
63.575 0.7063
63.6 0.7618
63.625 0.8112
63.65 0.8542
63.675 0.8923
63.7 0.9255
63.725 0.9542
63.75 0.9777
63.775 0.997
63.8 1.0135
63.825 1.0271
63.85 1.0355
63.875 1.0366
63.9 1.0308
63.925 1.0193
63.95 1.0017
63.975 0.9786
64 0.952
64.025 0.9231
64.05 0.8901
64.075 0.8516
64.1 0.805
64.125 0.7505
64.15 0.6898
64.175 0.6223
64.2 0.5504
64.225 0.4778
64.25 0.4089
64.275 0.3446
64.3 0.2873
64.325 0.2391
64.35 0.2025
64.375 0.1741
64.4 0.1493
64.425 0.1267
64.45 0.11
64.475 0.1014
64.5 0.1051
64.525 0.1131
64.55 0.1249
64.575 0.146
64.6 0.1791
64.625 0.2284
64.65 0.2865
64.675 0.3465
64.7 0.4034
64.725 0.4577
64.75 0.5081
64.775 0.5534
64.8 0.591
64.825 0.6224
64.85 0.6463
64.875 0.6634
64.9 0.6737
64.925 0.6778
64.95 0.6764
64.975 0.6686
65 0.6544
65.025 0.6346
65.05 0.6089
65.075 0.5795
65.1 0.5473
65.125 0.5137
65.15 0.4795
65.175 0.4436
65.2 0.4079
65.225 0.3729
65.25 0.342
65.275 0.312
65.3 0.2855
65.325 0.2559
65.35 0.2239
65.375 0.19
65.4 0.1539
65.425 0.1115
65.45 0.0615
65.475 0.0058
65.5 -0.0515
65.525 -0.1077
65.55 -0.1601
65.575 -0.212
65.6 -0.2663
65.625 -0.3248
65.65 -0.3921
65.675 -0.4686
65.7 -0.5502
65.725 -0.6279
65.75 -0.6974
65.775 -0.7602
65.8 -0.8171
65.825 -0.8663
65.85 -0.906
65.875 -0.9369
65.9 -0.965
65.925 -0.9904
65.95 -1.0111
65.975 -1.0293
66 -1.0425
66.025 -1.0484
66.05 -1.0506
66.075 -1.051
66.1 -1.0513
66.125 -1.0511
66.15 -1.0501
66.175 -1.0503
66.2 -1.0533
66.225 -1.0555
66.25 -1.053
66.275 -1.0498
66.3 -1.0471
66.325 -1.0369
66.35 -1.0148
66.375 -0.9903
66.4 -0.9653
66.425 -0.9414
66.45 -0.9231
66.475 -0.909
66.5 -0.8946
66.525 -0.8803
66.55 -0.8666
66.575 -0.8612
66.6 -0.8674
66.625 -0.8846
66.65 -0.9043
66.675 -0.9105
66.7 -0.8984
66.725 -0.882
66.75 -0.8686
66.775 -0.8611
66.8 -0.8585
66.825 -0.8624
66.85 -0.8716
66.875 -0.8836
66.9 -0.8956
66.925 -0.9053
66.95 -0.9173
66.975 -0.9382
67 -0.9693
67.025 -1.0067
67.05 -1.0371
67.075 -1.056
67.1 -1.0686
67.125 -1.0807
67.15 -1.0999
67.175 -1.1294
67.2 -1.1664
67.225 -1.2044
67.25 -1.2429
67.275 -1.2853
67.3 -1.3321
67.325 -1.3836
67.35 -1.44
67.375 -1.4988
67.4 -1.556
67.425 -1.5984
67.45 -1.6085
67.475 -1.6057
67.5 -1.6043
67.525 -1.5989
67.55 -1.5864
67.575 -1.5619
67.6 -1.5274
67.625 -1.4859
67.65 -1.4447
67.675 -1.407
67.7 -1.3759
67.725 -1.3544
67.75 -1.344
67.775 -1.3394
67.8 -1.3359
67.825 -1.3351
67.85 -1.3359
67.875 -1.3333
67.9 -1.3212
67.925 -1.2933
67.95 -1.2563
67.975 -1.2202
68 -1.1851
68.025 -1.1371
68.05 -1.0716
68.075 -0.9968
68.1 -0.9208
68.125 -0.8486
68.15 -0.7837
68.175 -0.7265
68.2 -0.6771
68.225 -0.6324
68.25 -0.592
68.275 -0.5539
68.3 -0.5174
68.325 -0.4839
68.35 -0.4535
68.375 -0.4247
68.4 -0.3994
68.425 -0.3773
68.45 -0.3572
68.475 -0.3408
68.5 -0.3276
68.525 -0.3132
68.55 -0.294
68.575 -0.2733
68.6 -0.2568
68.625 -0.2472
68.65 -0.2428
68.675 -0.2423
68.7 -0.2456
68.725 -0.2537
68.75 -0.2672
68.775 -0.2813
68.8 -0.2917
68.825 -0.3061
68.85 -0.3255
68.875 -0.348
68.9 -0.3689
68.925 -0.3846
68.95 -0.3958
68.975 -0.4059
69 -0.4132
69.025 -0.4187
69.05 -0.4238
69.075 -0.4306
69.1 -0.442
69.125 -0.4577
69.15 -0.472
69.175 -0.4796
69.2 -0.4863
69.225 -0.4932
69.25 -0.496
69.275 -0.4941
69.3 -0.4841
69.325 -0.4657
69.35 -0.4363
69.375 -0.4007
69.4 -0.366
69.425 -0.3356
69.45 -0.3111
69.475 -0.2924
69.5 -0.2753
69.525 -0.2553
69.55 -0.2312
69.575 -0.206
69.6 -0.1798
69.625 -0.1532
69.65 -0.1261
69.675 -0.0981
69.7 -0.0731
69.725 -0.0499
69.75 -0.0256
69.775 -0.0012
69.8 0.0214
69.825 0.0366
69.85 0.0471
69.875 0.0558
69.9 0.0642
69.925 0.0751
69.95 0.0949
69.975 0.1179
70 0.1334
70.025 0.1393
70.05 0.1352
70.075 0.1215
70.1 0.0959
70.125 0.0604
70.15 0.0168
70.175 -0.0332
70.2 -0.0856
70.225 -0.1337
70.25 -0.1728
70.275 -0.2029
70.3 -0.2194
70.325 -0.2204
70.35 -0.2063
70.375 -0.1894
70.4 -0.1733
70.425 -0.1598
70.45 -0.1499
70.475 -0.1454
70.5 -0.1447
70.525 -0.1507
70.55 -0.1635
70.575 -0.1832
70.6 -0.2054
70.625 -0.2305
70.65 -0.2551
70.675 -0.2758
70.7 -0.2941
70.725 -0.3118
70.75 -0.3293
70.775 -0.3464
70.8 -0.3644
70.825 -0.383
70.85 -0.4028
70.875 -0.4246
70.9 -0.4494
70.925 -0.4758
70.95 -0.5022
70.975 -0.527
71 -0.5465
71.025 -0.5576
71.05 -0.5591
71.075 -0.555
71.1 -0.5486
71.125 -0.5415
71.15 -0.5336
71.175 -0.525
71.2 -0.512
71.225 -0.4937
71.25 -0.4715
71.275 -0.447
71.3 -0.4199
71.325 -0.3913
71.35 -0.3647
71.375 -0.3416
71.4 -0.3222
71.425 -0.3098
71.45 -0.3058
71.475 -0.3098
71.5 -0.3215
71.525 -0.3427
71.55 -0.376
71.575 -0.418
71.6 -0.4639
71.625 -0.5112
71.65 -0.5561
71.675 -0.5978
71.7 -0.6316
71.725 -0.6483
71.75 -0.651
71.775 -0.6368
71.8 -0.6051
71.825 -0.5601
71.85 -0.5099
71.875 -0.4636
71.9 -0.4238
71.925 -0.3879
71.95 -0.3519
71.975 -0.3169
72 -0.2866
72.025 -0.2622
72.05 -0.2439
72.075 -0.2311
72.1 -0.2204
72.125 -0.2125
72.15 -0.2035
72.175 -0.1895
72.2 -0.169
72.225 -0.1469
72.25 -0.1225
72.275 -0.0945
72.3 -0.0658
72.325 -0.0374
72.35 -0.0129
72.375 0.0069
72.4 0.0265
72.425 0.05
72.45 0.0789
72.475 0.1141
72.5 0.1544
72.525 0.201
72.55 0.2439
72.575 0.2823
72.6 0.3166
72.625 0.3447
72.65 0.3694
72.675 0.3942
72.7 0.4179
72.725 0.4403
72.75 0.4629
72.775 0.481
72.8 0.4926
72.825 0.4982
72.85 0.5005
72.875 0.503
72.9 0.5079
72.925 0.5122
72.95 0.5132
72.975 0.5079
73 0.4931
73.025 0.467
73.05 0.4306
73.075 0.3854
73.1 0.3327
73.125 0.2763
73.15 0.2252
73.175 0.185
73.2 0.1556
73.225 0.1344
73.25 0.116
73.275 0.1038
73.3 0.1007
73.325 0.1035
73.35 0.1095
73.375 0.1155
73.4 0.123
73.425 0.1328
73.45 0.1411
73.475 0.1464
73.5 0.1519
73.525 0.1607
73.55 0.1686
73.575 0.1736
73.6 0.1776
73.625 0.1864
73.65 0.2011
73.675 0.2138
73.7 0.219
73.725 0.2161
73.75 0.2072
73.775 0.1943
73.8 0.1827
73.825 0.1771
73.85 0.1828
73.875 0.2042
73.9 0.2349
73.925 0.2703
73.95 0.3059
73.975 0.3347
74 0.3559
74.025 0.369
74.05 0.3749
74.075 0.3757
74.1 0.3707
74.125 0.3582
74.15 0.3399
74.175 0.3216
74.2 0.3125
74.225 0.3141
74.25 0.3203
74.275 0.3301
74.3 0.3465
74.325 0.3725
74.35 0.4005
74.375 0.4249
74.4 0.4431
74.425 0.4536
74.45 0.4556
74.475 0.451
74.5 0.4417
74.525 0.4307
74.55 0.419
74.575 0.4043
74.6 0.3832
74.625 0.3566
74.65 0.3264
74.675 0.29
74.7 0.2468
74.725 0.1975
74.75 0.1405
74.775 0.0773
74.8 0.0154
74.825 -0.0395
74.85 -0.0884
74.875 -0.1357
74.9 -0.183
74.925 -0.232
74.95 -0.2837
74.975 -0.3388
75 -0.3993
75.025 -0.4711
75.05 -0.5524
75.075 -0.634
75.1 -0.7079
75.125 -0.7704
75.15 -0.8214
75.175 -0.8622
75.2 -0.8867
75.225 -0.8861
75.25 -0.8641
75.275 -0.8319
75.3 -0.7948
75.325 -0.7559
75.35 -0.7151
75.375 -0.673
75.4 -0.6325
75.425 -0.5938
75.45 -0.5567
75.475 -0.5226
75.5 -0.4928
75.525 -0.469
75.55 -0.4526
75.575 -0.443
75.6 -0.4383
75.625 -0.4373
75.65 -0.4405
75.675 -0.4483
75.7 -0.4592
75.725 -0.4727
75.75 -0.4918
75.775 -0.52
75.8 -0.5599
75.825 -0.6098
75.85 -0.6708
75.875 -0.7412
75.9 -0.8182
75.925 -0.8961
75.95 -0.9652
75.975 -1.0158
76 -1.0402
76.025 -1.0401
76.05 -1.0236
76.075 -0.998
76.1 -0.9687
76.125 -0.9336
76.15 -0.8965
76.175 -0.8631
76.2 -0.8312
76.225 -0.8031
76.25 -0.7732
76.275 -0.7428
76.3 -0.7156
76.325 -0.6923
76.35 -0.6727
76.375 -0.6584
76.4 -0.6478
76.425 -0.6396
76.45 -0.633
76.475 -0.6229
76.5 -0.6087
76.525 -0.5947
76.55 -0.5854
76.575 -0.5771
76.6 -0.5675
76.625 -0.5548
76.65 -0.5331
76.675 -0.5044
76.7 -0.4713
76.725 -0.4398
76.75 -0.4219
76.775 -0.4169
76.8 -0.4192
76.825 -0.4298
76.85 -0.4519
76.875 -0.4868
76.9 -0.5225
76.925 -0.5415
76.95 -0.5361
76.975 -0.5101
77 -0.476
77.025 -0.4385
77.05 -0.4006
77.075 -0.3674
77.1 -0.3421
77.125 -0.3203
77.15 -0.2924
77.175 -0.2498
77.2 -0.1943
77.225 -0.1282
77.25 -0.0552
77.275 0.021
77.3 0.0995
77.325 0.1816
77.35 0.2647
77.375 0.3441
77.4 0.4208
77.425 0.4932
77.45 0.5601
77.475 0.6275
77.5 0.7047
77.525 0.7936
77.55 0.8869
77.575 0.9753
77.6 1.0542
77.625 1.1252
77.65 1.1884
77.675 1.2451
77.7 1.2962
77.725 1.342
77.75 1.3832
77.775 1.4204
77.8 1.4545
77.825 1.4865
77.85 1.5169
77.875 1.5455
77.9 1.5716
77.925 1.5948
77.95 1.6143
77.975 1.6297
78 1.641
78.025 1.6496
78.05 1.6572
78.075 1.6676
78.1 1.6887
78.125 1.7214
78.15 1.7605
78.175 1.8032
78.2 1.8485
78.225 1.8966
78.25 1.9465
78.275 1.995
78.3 2.0402
78.325 2.0818
78.35 2.1205
78.375 2.1561
78.4 2.1874
78.425 2.2149
78.45 2.2388
78.475 2.2574
78.5 2.2697
78.525 2.2761
78.55 2.2759
78.575 2.2683
78.6 2.2529
78.625 2.23
78.65 2.2004
78.675 2.1638
78.7 2.1198
78.725 2.07
78.75 2.0161
78.775 1.9565
78.8 1.8944
78.825 1.8314
78.85 1.7695
78.875 1.7129
78.9 1.6593
78.925 1.6119
78.95 1.5738
78.975 1.5404
79 1.5046
79.025 1.4643
79.05 1.4186
79.075 1.367
79.1 1.3091
79.125 1.2441
79.15 1.1728
79.175 1.096
79.2 1.0147
79.225 0.93
79.25 0.8432
79.275 0.7587
79.3 0.6832
79.325 0.6188
79.35 0.5602
79.375 0.5033
79.4 0.4455
79.425 0.3871
79.45 0.3312
79.475 0.2798
79.5 0.233
79.525 0.194
79.55 0.164
79.575 0.1394
79.6 0.1209
79.625 0.1147
79.65 0.1152
79.675 0.1151
79.7 0.11
79.725 0.0962
79.75 0.0751
79.775 0.0503
79.8 0.0255
79.825 -0.0037
79.85 -0.0377
79.875 -0.0724
79.9 -0.1008
79.925 -0.1211
79.95 -0.1347
79.975 -0.1431
80 -0.155
80.025 -0.1703
80.05 -0.182
80.075 -0.1888
80.1 -0.188
80.125 -0.1808
80.15 -0.1741
80.175 -0.172
80.2 -0.1734
80.225 -0.1759
80.25 -0.1762
80.275 -0.1725
80.3 -0.1665
80.325 -0.1621
80.35 -0.1645
80.375 -0.175
80.4 -0.1916
80.425 -0.212
80.45 -0.2307
80.475 -0.2455
80.5 -0.2595
80.525 -0.2778
80.55 -0.3035
80.575 -0.3347
80.6 -0.3671
80.625 -0.3944
80.65 -0.4141
80.675 -0.4244
80.7 -0.4235
80.725 -0.4114
80.75 -0.3933
80.775 -0.3729
80.8 -0.3561
80.825 -0.3436
80.85 -0.3343
80.875 -0.3272
80.9 -0.3206
80.925 -0.312
80.95 -0.3027
80.975 -0.2944
81 -0.2889
81.025 -0.2859
81.05 -0.2868
81.075 -0.2949
81.1 -0.3148
81.125 -0.3463
81.15 -0.3848
81.175 -0.4266
81.2 -0.47
81.225 -0.5124
81.25 -0.5489
81.275 -0.5743
81.3 -0.5933
81.325 -0.6085
81.35 -0.6156
81.375 -0.613
81.4 -0.6014
81.425 -0.5835
81.45 -0.5608
81.475 -0.5322
81.5 -0.4994
81.525 -0.4671
81.55 -0.4356
81.575 -0.4034
81.6 -0.3667
81.625 -0.3246
81.65 -0.2829
81.675 -0.243
81.7 -0.2023
81.725 -0.1538
81.75 -0.0926
81.775 -0.0318
81.8 0.0194
81.825 0.0594
81.85 0.092
81.875 0.1162
81.9 0.1316
81.925 0.1398
81.95 0.1448
81.975 0.1492
82 0.1523
82.025 0.1506
82.05 0.1404
82.075 0.1258
82.1 0.124
82.125 0.1427
82.15 0.1708
82.175 0.1997
82.2 0.2251
82.225 0.2457
82.25 0.262
82.275 0.2742
82.3 0.283
82.325 0.2858
82.35 0.2836
82.375 0.2766
82.4 0.2617
82.425 0.239
82.45 0.2085
82.475 0.1778
82.5 0.1574
82.525 0.1501
82.55 0.1508
82.575 0.1533
82.6 0.1499
82.625 0.1388
82.65 0.1218
82.675 0.1027
82.7 0.0818
82.725 0.0572
82.75 0.0309
82.775 0.0038
82.8 -0.0234
82.825 -0.0507
82.85 -0.0781
82.875 -0.1109
82.9 -0.1511
82.925 -0.1963
82.95 -0.2421
82.975 -0.2894
83 -0.3384
83.025 -0.3788
83.05 -0.4014
83.075 -0.4119
83.1 -0.413
83.125 -0.4114
83.15 -0.4066
83.175 -0.3908
83.2 -0.3645
83.225 -0.3405
83.25 -0.3224
83.275 -0.3116
83.3 -0.3063
83.325 -0.3074
83.35 -0.3158
83.375 -0.3314
83.4 -0.3521
83.425 -0.3761
83.45 -0.4021
83.475 -0.4311
83.5 -0.4645
83.525 -0.5013
83.55 -0.5353
83.575 -0.5621
83.6 -0.5802
83.625 -0.5917
83.65 -0.588
83.675 -0.576
83.7 -0.5625
83.725 -0.5516
83.75 -0.5427
83.775 -0.5334
83.8 -0.5239
83.825 -0.5153
83.85 -0.5113
83.875 -0.5118
83.9 -0.5118
83.925 -0.5078
83.95 -0.5023
83.975 -0.4941
84 -0.4836
84.025 -0.4731
84.05 -0.4645
84.075 -0.4581
84.1 -0.4513
84.125 -0.4401
84.15 -0.4231
84.175 -0.3948
84.2 -0.3517
84.225 -0.3023
84.25 -0.2533
84.275 -0.2095
84.3 -0.171
84.325 -0.1324
84.35 -0.0884
84.375 -0.0372
84.4 0.0175
84.425 0.076
84.45 0.137
84.475 0.2003
84.5 0.2644
84.525 0.3261
84.55 0.3835
84.575 0.4364
84.6 0.4843
84.625 0.5249
84.65 0.5569
84.675 0.5816
84.7 0.6009
84.725 0.6147
84.75 0.6233
84.775 0.6266
84.8 0.6259
84.825 0.6233
84.85 0.618
84.875 0.6099
84.9 0.5991
84.925 0.5867
84.95 0.5742
84.975 0.5654
85 0.5648
85.025 0.5731
85.05 0.5868
85.075 0.6008
85.1 0.6149
85.125 0.629
85.15 0.6422
85.175 0.6547
85.2 0.6693
85.225 0.6915
85.25 0.7214
85.275 0.755
85.3 0.7916
85.325 0.8282
85.35 0.863
85.375 0.8961
85.4 0.9309
85.425 0.966
85.45 1.0017
85.475 1.0384
85.5 1.077
85.525 1.1194
85.55 1.1638
85.575 1.2092
85.6 1.2559
85.625 1.3051
85.65 1.3561
85.675 1.4059
85.7 1.4541
85.725 1.5003
85.75 1.5447
85.775 1.5897
85.8 1.6363
85.825 1.6823
85.85 1.7254
85.875 1.7656
85.9 1.8035
85.925 1.8403
85.95 1.8756
85.975 1.9087
86 1.9417
86.025 1.9874
86.05 2.0558
86.075 2.1375
86.1 2.2213
86.125 2.3022
86.15 2.3794
86.175 2.4524
86.2 2.5211
86.225 2.5877
86.25 2.6521
86.275 2.7128
86.3 2.7686
86.325 2.8194
86.35 2.8653
86.375 2.9078
86.4 2.9469
86.425 2.9833
86.45 3.0167
86.475 3.0474
86.5 3.0757
86.525 3.1011
86.55 3.1231
86.575 3.141
86.6 3.1551
86.625 3.1651
86.65 3.171
86.675 3.1725
86.7 3.1695
86.725 3.1624
86.75 3.1526
86.775 3.144
86.8 3.1382
86.825 3.1328
86.85 3.1225
86.875 3.1037
86.9 3.0764
86.925 3.0425
86.95 3.012
86.975 2.9947
87 2.9906
87.025 2.9933
87.05 3.002
87.075 3.0202
87.1 3.0518
87.125 3.0953
87.15 3.148
87.175 3.2063
87.2 3.2669
87.225 3.3239
87.25 3.3731
87.275 3.4132
87.3 3.4453
87.325 3.4712
87.35 3.4928
87.375 3.5151
87.4 3.5422
87.425 3.5846
87.45 3.6364
87.475 3.693
87.5 3.7515
87.525 3.8107
87.55 3.8684
87.575 3.9253
87.6 3.983
87.625 4.0408
87.65 4.095
87.675 4.1444
87.7 4.1898
87.725 4.2313
87.75 4.2682
87.775 4.3
87.8 4.3282
87.825 4.3548
87.85 4.3842
87.875 4.4214
87.9 4.4688
87.925 4.5274
87.95 4.5947
87.975 4.6638
88 4.7298
88.025 4.7905
88.05 4.8471
88.075 4.8994
88.1 4.9483
88.125 4.9937
88.15 5.0351
88.175 5.0719
88.2 5.1045
88.225 5.133
88.25 5.1572
88.275 5.1777
88.3 5.1943
88.325 5.2075
88.35 5.2176
88.375 5.2254
88.4 5.231
88.425 5.2346
88.45 5.2366
88.475 5.2368
88.5 5.2351
88.525 5.2316
88.55 5.2265
88.575 5.22
88.6 5.2126
88.625 5.2035
88.65 5.1927
88.675 5.1797
88.7 5.1629
88.725 5.1423
88.75 5.1175
88.775 5.0877
88.8 5.0526
88.825 5.0149
88.85 4.9794
88.875 4.9467
88.9 4.9135
88.925 4.8803
88.95 4.8513
88.975 4.8253
89 4.8007
89.025 4.775
89.05 4.7471
89.075 4.7164
89.1 4.6833
89.125 4.65
89.15 4.6158
89.175 4.5794
89.2 4.5408
89.225 4.5
89.25 4.4582
89.275 4.4149
89.3 4.3675
89.325 4.3159
89.35 4.2599
89.375 4.1994
89.4 4.1336
89.425 4.0624
89.45 3.9855
89.475 3.9034
89.5 3.8159
89.525 3.7233
89.55 3.6322
89.575 3.5574
89.6 3.5176
89.625 3.4976
89.65 3.4874
89.675 3.4852
89.7 3.49
89.725 3.5002
89.75 3.5092
89.775 3.5144
89.8 3.5155
89.825 3.5129
89.85 3.5074
89.875 3.5019
89.9 3.4961
89.925 3.491
89.95 3.4877
89.975 3.4925
90 3.5113
90.025 3.5397
90.05 3.5699
90.075 3.5963
90.1 3.6165
90.125 3.6303
90.15 3.6378
90.175 3.6392
90.2 3.6347
90.225 3.6225
90.25 3.6028
90.275 3.5759
90.3 3.5468
90.325 3.5199
90.35 3.4953
90.375 3.48
90.4 3.4836
90.425 3.5056
90.45 3.5365
90.475 3.572
90.5 3.6063
90.525 3.6353
90.55 3.6584
90.575 3.673
90.6 3.6781
90.625 3.6743
90.65 3.6629
90.675 3.6445
90.7 3.6195
90.725 3.5889
90.75 3.5547
90.775 3.5196
90.8 3.4838
90.825 3.4484
90.85 3.4152
90.875 3.3842
90.9 3.3546
90.925 3.3227
90.95 3.2869
90.975 3.2456
91 3.1986
91.025 3.1461
91.05 3.0872
91.075 3.0207
91.1 2.9479
91.125 2.8715
91.15 2.7962
91.175 2.7259
91.2 2.6597
91.225 2.5962
91.25 2.5259
91.275 2.4507
91.3 2.3717
91.325 2.2937
91.35 2.2327
91.375 2.1908
91.4 2.1745
91.425 2.171
91.45 2.1689
91.475 2.1655
91.5 2.1675
91.525 2.1797
91.55 2.1948
91.575 2.2075
91.6 2.2204
91.625 2.238
91.65 2.2514
91.675 2.2581
91.7 2.2571
91.725 2.2507
91.75 2.2406
91.775 2.2334
91.8 2.2321
91.825 2.2331
91.85 2.2281
91.875 2.2217
91.9 2.2303
91.925 2.2622
91.95 2.3076
91.975 2.3576
92 2.4072
92.025 2.4552
92.05 2.502
92.075 2.5431
92.1 2.5772
92.125 2.6058
92.15 2.6278
92.175 2.6409
92.2 2.6457
92.225 2.6437
92.25 2.6362
92.275 2.6269
92.3 2.6215
92.325 2.6181
92.35 2.6128
92.375 2.6013
92.4 2.584
92.425 2.5676
92.45 2.5552
92.475 2.5428
92.5 2.5279
92.525 2.5051
92.55 2.4751
92.575 2.4393
92.6 2.3998
92.625 2.3578
92.65 2.3189
92.675 2.2833
92.7 2.2517
92.725 2.2242
92.75 2.2014
92.775 2.1825
92.8 2.1621
92.825 2.1367
92.85 2.1038
92.875 2.0619
92.9 2.0126
92.925 1.9586
92.95 1.9102
92.975 1.8705
93 1.837
93.025 1.809
93.05 1.7822
93.075 1.7525
93.1 1.7195
93.125 1.6871
93.15 1.6595
93.175 1.6377
93.2 1.6178
93.225 1.5997
93.25 1.5814
93.275 1.563
93.3 1.5511
93.325 1.5486
93.35 1.5526
93.375 1.5622
93.4 1.5753
93.425 1.5945
93.45 1.6161
93.475 1.636
93.5 1.6528
93.525 1.6647
93.55 1.6712
93.575 1.6718
93.6 1.6632
93.625 1.6465
93.65 1.624
93.675 1.5949
93.7 1.5563
93.725 1.5163
93.75 1.4749
93.775 1.4268
93.8 1.3686
93.825 1.2987
93.85 1.2231
93.875 1.1444
93.9 1.0634
93.925 0.9808
93.95 0.8975
93.975 0.819
94 0.7533
94.025 0.7106
94.05 0.6921
94.075 0.6898
94.1 0.701
94.125 0.7214
94.15 0.7495
94.175 0.795
94.2 0.8668
94.225 0.9547
94.25 1.0457
94.275 1.1266
94.3 1.1956
94.325 1.2567
94.35 1.3155
94.375 1.3752
94.4 1.4358
94.425 1.4956
94.45 1.5521
94.475 1.6052
94.5 1.6556
94.525 1.7027
94.55 1.7458
94.575 1.7834
94.6 1.8165
94.625 1.8437
94.65 1.8657
94.675 1.8854
94.7 1.9107
94.725 1.9431
94.75 1.9765
94.775 2.0056
94.8 2.0288
94.825 2.0484
94.85 2.0667
94.875 2.0837
94.9 2.099
94.925 2.1131
94.95 2.124
94.975 2.1307
95 2.1323
95.025 2.1271
95.05 2.114
95.075 2.0927
95.1 2.0649
95.125 2.0393
95.15 2.0209
95.175 2.0086
95.2 1.9999
95.225 1.9892
95.25 1.9746
95.275 1.9571
95.3 1.9351
95.325 1.9089
95.35 1.8777
95.375 1.8424
95.4 1.8063
95.425 1.7823
95.45 1.7698
95.475 1.7593
95.5 1.7434
95.525 1.7162
95.55 1.6775
95.575 1.6323
95.6 1.5878
95.625 1.5489
95.65 1.5169
95.675 1.4908
95.7 1.4697
95.725 1.458
95.75 1.4605
95.775 1.4779
95.8 1.5073
95.825 1.5444
95.85 1.5828
95.875 1.6216
95.9 1.6585
95.925 1.6935
95.95 1.7275
95.975 1.7619
96 1.7952
96.025 1.8256
96.05 1.856
96.075 1.8899
96.1 1.924
96.125 1.9546
96.15 1.9833
96.175 2.0076
96.2 2.0259
96.225 2.0379
96.25 2.043
96.275 2.0385
96.3 2.0247
96.325 2.0047
96.35 1.9792
96.375 1.9523
96.4 1.9333
96.425 1.9286
96.45 1.9366
96.475 1.9522
96.5 1.9713
96.525 1.9901
96.55 2.0084
96.575 2.0264
96.6 2.0436
96.625 2.0591
96.65 2.0719
96.675 2.0822
96.7 2.0898
96.725 2.0988
96.75 2.1102
96.775 2.1211
96.8 2.1269
96.825 2.127
96.85 2.1243
96.875 2.1214
96.9 2.1189
96.925 2.1165
96.95 2.1141
96.975 2.107
97 2.0942
97.025 2.0797
97.05 2.0615
97.075 2.0392
97.1 2.013
97.125 1.9853
97.15 1.9597
97.175 1.9371
97.2 1.9181
97.225 1.9061
97.25 1.9143
97.275 1.9379
97.3 1.9698
97.325 2.0046
97.35 2.039
97.375 2.0722
97.4 2.1089
97.425 2.1462
97.45 2.1789
97.475 2.2063
97.5 2.2271
97.525 2.2419
97.55 2.2511
97.575 2.2577
97.6 2.2701
97.625 2.2918
97.65 2.3194
97.675 2.3458
97.7 2.3732
97.725 2.4041
97.75 2.4379
97.775 2.4741
97.8 2.5104
97.825 2.5438
97.85 2.5718
97.875 2.5945
97.9 2.6114
97.925 2.6226
97.95 2.628
97.975 2.628
98 2.6227
98.025 2.6112
98.05 2.5939
98.075 2.5729
98.1 2.5515
98.125 2.5435
98.15 2.5584
98.175 2.5792
98.2 2.5986
98.225 2.6168
98.25 2.6323
98.275 2.6436
98.3 2.6495
98.325 2.65
98.35 2.6463
98.375 2.6391
98.4 2.632
98.425 2.6261
98.45 2.6222
98.475 2.6205
98.5 2.6213
98.525 2.6284
98.55 2.6435
98.575 2.6677
98.6 2.6975
98.625 2.7293
98.65 2.7608
98.675 2.7895
98.7 2.8145
98.725 2.8356
98.75 2.8535
98.775 2.8678
98.8 2.8771
98.825 2.8823
98.85 2.885
98.875 2.8839
98.9 2.8788
98.925 2.8698
98.95 2.8569
98.975 2.841
99 2.8221
99.025 2.8001
99.05 2.7728
99.075 2.7394
99.1 2.6995
99.125 2.6544
99.15 2.6023
99.175 2.543
99.2 2.4795
99.225 2.4161
99.25 2.3647
99.275 2.3298
99.3 2.3073
99.325 2.2978
99.35 2.2932
99.375 2.2903
99.4 2.2846
99.425 2.2725
99.45 2.2525
99.475 2.2285
99.5 2.2129
99.525 2.2172
99.55 2.236
99.575 2.2619
99.6 2.2889
99.625 2.3141
99.65 2.3344
99.675 2.3516
99.7 2.3742
99.725 2.4151
99.75 2.4688
99.775 2.5294
99.8 2.5922
99.825 2.6538
99.85 2.7103
99.875 2.7591
99.9 2.8007
99.925 2.8349
99.95 2.8629
99.975 2.8846
100 2.8996
