# Supplementary material for: Uptake of N2O5 by aqueous aerosol unveiled using chemically accurate many-body potentials
Source: Nat Commun. 2022 Mar 10;13:1266. doi: 10.1038/s41467-022-28697-8 (PMC8913772; doi:10.1038/s41467-022-28697-8)
Supplement: Supplementary file 3 — Source Data [file 41467_2022_28697_MOESM3_ESM.zip › n2o5-uptake-data/Fig2/scattering/rep10run05/relcom_gds.dat]

0.025 11.7382
0.05 11.695
0.075 11.6518
0.1 11.6085
0.125 11.5652
0.15 11.522
0.175 11.4786
0.2 11.4353
0.225 11.3919
0.25 11.3485
0.275 11.3051
0.3 11.2616
0.325 11.2181
0.35 11.1746
0.375 11.131
0.4 11.0874
0.425 11.0438
0.45 11.0001
0.475 10.9565
0.5 10.9128
0.525 10.8691
0.55 10.8254
0.575 10.7815
0.6 10.7376
0.625 10.6936
0.65 10.6495
0.675 10.6054
0.7 10.5612
0.725 10.517
0.75 10.4727
0.775 10.4284
0.8 10.3841
0.825 10.3397
0.85 10.2953
0.875 10.2507
0.9 10.206
0.925 10.1612
0.95 10.1164
0.975 10.0716
1 10.0268
1.025 9.9819
1.05 9.937
1.075 9.8919
1.1 9.8468
1.125 9.8016
1.15 9.7564
1.175 9.7111
1.2 9.6658
1.225 9.6203
1.25 9.5749
1.275 9.5294
1.3 9.4838
1.325 9.4381
1.35 9.3924
1.375 9.3466
1.4 9.3007
1.425 9.2547
1.45 9.2086
1.475 9.1624
1.5 9.1161
1.525 9.0698
1.55 9.0233
1.575 8.9768
1.6 8.9302
1.625 8.8834
1.65 8.8367
1.675 8.7898
1.7 8.7429
1.725 8.6958
1.75 8.6487
1.775 8.6014
1.8 8.554
1.825 8.5066
1.85 8.459
1.875 8.4112
1.9 8.3633
1.925 8.3154
1.95 8.2673
1.975 8.219
2 8.1705
2.025 8.1219
2.05 8.0731
2.075 8.0243
2.1 7.9753
2.125 7.9262
2.15 7.877
2.175 7.8277
2.2 7.7784
2.225 7.7291
2.25 7.6796
2.275 7.6298
2.3 7.5796
2.325 7.5291
2.35 7.4783
2.375 7.4273
2.4 7.3759
2.425 7.3242
2.45 7.2721
2.475 7.2197
2.5 7.167
2.525 7.1141
2.55 7.061
2.575 7.0076
2.6 6.9538
2.625 6.8998
2.65 6.8454
2.675 6.7908
2.7 6.7359
2.725 6.6807
2.75 6.6251
2.775 6.5687
2.8 6.5116
2.825 6.4543
2.85 6.3969
2.875 6.3391
2.9 6.281
2.925 6.222
2.95 6.1623
2.975 6.1022
3 6.0419
3.025 5.9817
3.05 5.9213
3.075 5.8607
3.1 5.7997
3.125 5.738
3.15 5.6757
3.175 5.6132
3.2 5.5499
3.225 5.4858
3.25 5.4201
3.275 5.3529
3.3 5.2847
3.325 5.2151
3.35 5.144
3.375 5.0717
3.4 4.9981
3.425 4.9226
3.45 4.8453
3.475 4.7664
3.5 4.6861
3.525 4.6041
3.55 4.5202
3.575 4.4343
3.6 4.3467
3.625 4.2571
3.65 4.1653
3.675 4.0704
3.7 3.9715
3.725 3.8681
3.75 3.7614
3.775 3.653
3.8 3.5479
3.825 3.4553
3.85 3.3879
3.875 3.3501
3.9 3.3315
3.925 3.3314
3.95 3.3437
3.975 3.3542
4 3.3583
4.025 3.3566
4.05 3.3488
4.075 3.3349
4.1 3.3157
4.125 3.2914
4.15 3.2627
4.175 3.2307
4.2 3.1973
4.225 3.1648
4.25 3.1361
4.275 3.1099
4.3 3.0833
4.325 3.0533
4.35 3.0222
4.375 2.9948
4.4 2.9727
4.425 2.9539
4.45 2.9346
4.475 2.9128
4.5 2.8855
4.525 2.8525
4.55 2.8133
4.575 2.7684
4.6 2.7171
4.625 2.6599
4.65 2.5969
4.675 2.5292
4.7 2.457
4.725 2.3814
4.75 2.3041
4.775 2.2239
4.8 2.1387
4.825 2.0479
4.85 1.9509
4.875 1.8479
4.9 1.7406
4.925 1.6305
4.95 1.5208
4.975 1.4158
5 1.3235
5.025 1.2482
5.05 1.1892
5.075 1.1433
5.1 1.1052
5.125 1.0779
5.15 1.0629
5.175 1.0622
5.2 1.073
5.225 1.0886
5.25 1.1057
5.275 1.1255
5.3 1.1498
5.325 1.1737
5.35 1.1923
5.375 1.2072
5.4 1.2252
5.425 1.2473
5.45 1.2723
5.475 1.2976
5.5 1.3256
5.525 1.3595
5.55 1.3977
5.575 1.4414
5.6 1.4908
5.625 1.5404
5.65 1.587
5.675 1.6327
5.7 1.6798
5.725 1.7276
5.75 1.7727
5.775 1.8114
5.8 1.8434
5.825 1.8675
5.85 1.8854
5.875 1.8997
5.9 1.9176
5.925 1.9506
5.95 2.0014
5.975 2.0662
6 2.1348
6.025 2.2
6.05 2.2593
6.075 2.3128
6.1 2.3607
6.125 2.4042
6.15 2.4578
6.175 2.5439
6.2 2.6515
6.225 2.7648
6.25 2.8746
6.275 2.9785
6.3 3.0773
6.325 3.1697
6.35 3.2597
6.375 3.3514
6.4 3.4464
6.425 3.5425
6.45 3.6376
6.475 3.7297
6.5 3.8188
6.525 3.9051
6.55 3.9884
6.575 4.0689
6.6 4.1468
6.625 4.2224
6.65 4.296
6.675 4.3679
6.7 4.4384
6.725 4.5078
6.75 4.576
6.775 4.6433
6.8 4.7098
6.825 4.7755
6.85 4.8402
6.875 4.9038
6.9 4.9666
6.925 5.0284
6.95 5.0894
6.975 5.1498
7 5.2094
7.025 5.2684
7.05 5.3267
7.075 5.3842
7.1 5.4412
7.125 5.4976
7.15 5.5537
7.175 5.6092
7.2 5.6639
7.225 5.718
7.25 5.7716
7.275 5.8246
7.3 5.8773
7.325 5.9297
7.35 5.9817
7.375 6.0332
7.4 6.0843
7.425 6.1353
7.45 6.1861
7.475 6.2368
7.5 6.2872
7.525 6.3374
7.55 6.3872
7.575 6.4366
7.6 6.486
7.625 6.5352
7.65 6.584
7.675 6.6325
7.7 6.6809
7.725 6.729
7.75 6.7769
7.775 6.8247
7.8 6.8722
7.825 6.9195
7.85 6.9667
7.875 7.0136
7.9 7.0604
7.925 7.1071
7.95 7.1536
7.975 7.1998
8 7.2459
8.025 7.2918
8.05 7.3376
8.075 7.383
8.1 7.4284
8.125 7.4736
8.15 7.5186
8.175 7.5634
8.2 7.6078
8.225 7.6521
8.25 7.6962
8.275 7.7402
8.3 7.784
8.325 7.8276
8.35 7.8712
8.375 7.9146
8.4 7.9579
8.425 8.001
8.45 8.0441
8.475 8.0871
8.5 8.1298
8.525 8.1725
8.55 8.215
8.575 8.2575
8.6 8.2998
8.625 8.342
8.65 8.384
8.675 8.426
8.7 8.4679
8.725 8.5097
8.75 8.5515
8.775 8.5931
8.8 8.6348
8.825 8.6763
8.85 8.7178
8.875 8.7592
8.9 8.8006
8.925 8.842
8.95 8.8832
8.975 8.9245
9 8.9657
9.025 9.0068
9.05 9.0479
9.075 9.0889
9.1 9.1299
9.125 9.1708
9.15 9.2117
9.175 9.2526
9.2 9.2934
9.225 9.3342
9.25 9.375
9.275 9.4158
9.3 9.4566
9.325 9.4974
9.35 9.5382
9.375 9.579
9.4 9.6198
9.425 9.6606
9.45 9.7013
9.475 9.742
9.5 9.7827
9.525 9.8234
9.55 9.864
9.575 9.9046
9.6 9.9452
9.625 9.9858
9.65 10.0263
9.675 10.0667
9.7 10.1072
9.725 10.1476
9.75 10.188
9.775 10.2284
9.8 10.2687
9.825 10.3089
9.85 10.3491
9.875 10.3892
9.9 10.4291
9.925 10.4689
9.95 10.5087
9.975 10.5484
10 10.588
10.025 10.6276
10.05 10.6671
10.075 10.7066
10.1 10.7461
10.125 10.7854
10.15 10.8248
10.175 10.864
10.2 10.9032
10.225 10.9424
10.25 10.9815
10.275 11.0206
10.3 11.0597
10.325 11.0988
10.35 11.1379
10.375 11.1769
10.4 11.216
10.425 11.2551
10.45 11.2941
10.475 11.3332
10.5 11.3722
10.525 11.4112
10.55 11.4502
10.575 11.4892
10.6 11.5282
10.625 11.5673
10.65 11.6063
10.675 11.6453
10.7 11.6843
10.725 11.7233
10.75 11.7623
10.775 11.8013
10.8 11.8403
10.825 11.8794
10.85 11.9184
10.875 11.9574
10.9 11.9963
10.925 12.0353
10.95 12.0742
10.975 12.1131
11 12.152
11.025 12.1909
11.05 12.2298
11.075 12.2687
11.1 12.3075
11.125 12.3464
11.15 12.3853
11.175 12.4241
11.2 12.463
11.225 12.5018
11.25 12.5407
11.275 12.5795
11.3 12.6183
11.325 12.6571
11.35 12.6959
11.375 12.7347
11.4 12.7734
11.425 12.8121
11.45 12.8508
11.475 12.8895
11.5 12.9282
11.525 12.9669
11.55 13.0056
11.575 13.0442
11.6 13.0829
11.625 13.1215
11.65 13.1601
11.675 13.1987
11.7 13.2373
11.725 13.2759
11.75 13.3145
11.775 13.3531
11.8 13.3917
11.825 13.4302
11.85 13.4688
11.875 13.5074
11.9 13.5459
11.925 13.5844
11.95 13.623
11.975 13.6615
12 13.7
12.025 13.7384
12.05 13.7769
12.075 13.8154
12.1 13.8538
12.125 13.8923
12.15 13.9307
12.175 13.9691
12.2 14.0075
12.225 14.0459
12.25 14.0843
12.275 14.1227
12.3 14.1611
12.325 14.1995
12.35 14.2378
12.375 14.2762
12.4 14.3145
12.425 14.3529
12.45 14.3912
12.475 14.4295
12.5 14.4678
12.525 14.5061
12.55 14.5444
12.575 14.5827
12.6 14.621
12.625 14.6592
12.65 14.6975
12.675 14.7357
12.7 14.774
12.725 14.8122
12.75 14.8505
12.775 14.8887
12.8 14.9269
12.825 14.9651
12.85 15.0033
12.875 15.0415
12.9 15.0797
12.925 15.1179
12.95 15.1561
12.975 15.1943
13 15.2325
13.025 15.2707
13.05 15.3088
13.075 15.347
13.1 15.3852
13.125 15.4234
13.15 15.4615
13.175 15.4997
13.2 15.5379
13.225 15.576
13.25 15.6142
13.275 15.6523
13.3 15.6905
13.325 15.7286
13.35 15.7668
13.375 15.8049
13.4 15.843
13.425 15.8811
13.45 15.9192
13.475 15.9573
13.5 15.9954
13.525 16.0335
13.55 16.0715
13.575 16.1096
13.6 16.1477
13.625 16.1857
13.65 16.2238
13.675 16.2619
13.7 16.2999
13.725 16.338
13.75 16.376
13.775 16.4141
13.8 16.4522
13.825 16.4902
13.85 16.5283
13.875 16.5663
13.9 16.6044
13.925 16.6424
13.95 16.6805
13.975 16.7185
14 16.7566
14.025 16.7947
14.05 16.8327
14.075 16.8708
14.1 16.9088
14.125 16.9469
14.15 16.9849
14.175 17.023
14.2 17.061
14.225 17.0991
14.25 17.1371
14.275 17.1751
14.3 17.2131
14.325 17.2512
14.35 17.2892
14.375 17.3272
14.4 17.3652
14.425 17.4032
14.45 17.4413
14.475 17.4793
14.5 17.5173
14.525 17.5553
14.55 17.5933
14.575 17.6313
14.6 17.6693
14.625 17.7073
14.65 17.7453
14.675 17.7833
14.7 17.8213
14.725 17.8593
14.75 17.8973
14.775 17.9353
14.8 17.9732
14.825 18.0112
14.85 18.0492
14.875 18.0872
14.9 18.1251
14.925 18.1631
14.95 18.2011
14.975 18.2391
15 18.277
15.025 18.315
15.05 18.3529
15.075 18.3909
15.1 18.4289
15.125 18.4668
15.15 18.5048
15.175 18.5427
15.2 18.5806
15.225 18.6186
15.25 18.6565
15.275 18.6944
15.3 18.7324
15.325 18.7703
15.35 18.8082
15.375 18.8461
15.4 18.884
15.425 18.922
15.45 18.9599
15.475 18.9978
15.5 19.0357
15.525 19.0736
15.55 19.1115
15.575 19.1494
15.6 19.1873
15.625 19.2252
15.65 19.2631
15.675 19.301
15.7 19.3389
15.725 19.3768
15.75 19.4147
15.775 19.4526
15.8 19.4904
15.825 19.5283
15.85 19.5662
15.875 19.6041
15.9 19.642
15.925 19.6798
15.95 19.7177
15.975 19.7556
16 19.7934
16.025 19.8313
16.05 19.8692
16.075 19.907
16.1 19.9449
16.125 19.9827
16.15 20.0206
16.175 20.0584
16.2 20.0963
16.225 20.1341
16.25 20.1719
16.275 20.2098
16.3 20.2476
16.325 20.2854
16.35 20.3233
16.375 20.3611
16.4 20.3989
16.425 20.4367
16.45 20.4746
16.475 20.5124
16.5 20.5502
16.525 20.588
16.55 20.6259
16.575 20.6637
16.6 20.7015
16.625 20.7393
16.65 20.7771
16.675 20.8149
16.7 20.8527
16.725 20.8905
16.75 20.9283
16.775 20.9662
16.8 21.004
16.825 21.0418
16.85 21.0796
16.875 21.1174
16.9 21.1552
16.925 21.193
16.95 21.2308
16.975 21.2686
17 21.3064
17.025 21.3442
17.05 21.382
17.075 21.4198
17.1 21.4576
17.125 21.4953
17.15 21.5331
17.175 21.5709
17.2 21.6087
17.225 21.6465
17.25 21.6843
17.275 21.7221
17.3 21.7599
17.325 21.7977
17.35 21.8354
17.375 21.8732
17.4 21.911
17.425 21.9488
17.45 21.9866
17.475 22.0244
17.5 22.0622
17.525 22.0999
17.55 22.1377
17.575 22.1755
17.6 22.2133
17.625 22.251
17.65 22.2888
17.675 22.3266
17.7 22.3644
17.725 22.4021
17.75 22.4399
17.775 22.4777
17.8 22.5155
17.825 22.5532
17.85 22.591
17.875 22.6288
17.9 22.6665
17.925 22.7043
17.95 22.7421
17.975 22.7798
18 22.8176
18.025 22.8554
18.05 22.8931
18.075 22.9309
18.1 22.9686
18.125 23.0064
18.15 23.0442
18.175 23.0819
18.2 23.1197
18.225 23.1574
18.25 23.1952
18.275 23.233
18.3 23.2707
18.325 23.3085
18.35 23.3462
18.375 23.384
18.4 23.4217
18.425 23.4595
18.45 23.4972
18.475 23.5349
18.5 23.5727
18.525 23.6104
18.55 23.6482
18.575 23.6859
18.6 23.7236
18.625 23.7614
18.65 23.7991
18.675 23.8369
18.7 23.8746
18.725 23.9124
18.75 23.9501
18.775 23.9878
18.8 24.0256
18.825 24.0633
18.85 24.101
18.875 24.1388
18.9 24.1765
18.925 24.2143
18.95 24.252
18.975 24.2897
19 24.3275
19.025 24.3652
19.05 24.4029
19.075 24.4407
19.1 24.4784
19.125 24.5161
19.15 24.5539
19.175 24.5916
19.2 24.6293
19.225 24.667
19.25 24.7048
19.275 24.7425
19.3 24.7802
19.325 24.818
19.35 24.8557
19.375 24.8934
19.4 24.9311
19.425 24.9689
19.45 25.0066
19.475 25.0443
19.5 25.082
19.525 25.1197
19.55 25.1574
19.575 25.1952
19.6 25.2329
19.625 25.2706
19.65 25.3083
19.675 25.346
19.7 25.3837
19.725 25.4214
19.75 25.4591
19.775 25.4968
19.8 25.5345
19.825 25.5723
19.85 25.61
19.875 25.6477
19.9 25.6854
19.925 25.7231
19.95 25.7608
19.975 25.7985
20 25.8362
20.025 25.8739
20.05 25.9116
20.075 25.9493
20.1 25.987
20.125 26.0247
20.15 26.0624
20.175 26.1001
20.2 26.1378
20.225 26.1755
20.25 26.2132
20.275 26.2509
20.3 26.2886
20.325 26.3263
20.35 26.364
20.375 26.4017
20.4 26.4394
20.425 26.4771
20.45 26.5148
20.475 26.5525
20.5 26.5902
20.525 26.6279
20.55 26.6656
20.575 26.7033
20.6 26.7409
20.625 26.7786
20.65 26.8163
20.675 26.854
20.7 26.8917
20.725 26.9294
20.75 26.9671
20.775 27.0048
20.8 27.0425
20.825 27.0802
20.85 27.1179
20.875 27.1555
20.9 27.1932
20.925 27.2309
20.95 27.2686
20.975 27.3063
21 27.344
21.025 27.3817
21.05 27.4194
21.075 27.457
21.1 27.4947
21.125 27.5324
21.15 27.5701
21.175 27.6078
21.2 27.6455
21.225 27.6832
21.25 27.7208
21.275 27.7585
21.3 27.7962
21.325 27.8339
21.35 27.8716
21.375 27.9093
21.4 27.947
21.425 27.9846
21.45 28.0223
21.475 28.06
21.5 28.0977
21.525 28.1354
21.55 28.173
21.575 28.2107
21.6 28.2484
21.625 28.2861
21.65 28.3238
21.675 28.3614
21.7 28.3991
21.725 28.4368
21.75 28.4745
21.775 28.5121
21.8 28.5498
21.825 28.5875
21.85 28.6252
21.875 28.6628
21.9 28.7005
21.925 28.7382
21.95 28.7759
21.975 28.8135
22 28.8512
22.025 28.8889
22.05 28.9266
22.075 28.9642
22.1 29.0019
22.125 29.0396
22.15 29.0773
22.175 29.115
22.2 29.1526
22.225 29.1903
22.25 29.228
22.275 29.2656
22.3 29.3033
22.325 29.341
22.35 29.3787
22.375 29.4163
22.4 29.454
22.425 29.4917
22.45 29.5293
22.475 29.567
22.5 29.6047
22.525 29.6423
22.55 29.68
22.575 29.7177
22.6 29.7554
22.625 29.793
22.65 29.8307
22.675 29.8684
22.7 29.9061
22.725 29.9437
22.75 29.9814
22.775 30.0191
22.8 30.0567
22.825 30.0944
22.85 30.1321
22.875 30.1697
22.9 30.2074
22.925 30.2451
22.95 30.2827
22.975 30.3204
23 30.3581
23.025 30.3958
23.05 30.4334
23.075 30.4711
23.1 30.5088
23.125 30.5465
23.15 30.5841
23.175 30.6218
23.2 30.6595
23.225 30.6971
23.25 30.7348
23.275 30.7725
23.3 30.8101
23.325 30.8478
23.35 30.8855
23.375 30.9231
23.4 30.9608
23.425 30.9984
23.45 31.0361
23.475 31.0738
23.5 31.1114
23.525 31.1491
23.55 31.1868
23.575 31.2244
23.6 31.2621
23.625 31.2998
23.65 31.3374
23.675 31.3751
23.7 31.4127
23.725 31.4504
23.75 31.4881
23.775 31.5257
23.8 31.5634
23.825 31.601
23.85 31.6387
23.875 31.6763
23.9 31.714
23.925 31.7516
23.95 31.7893
23.975 31.827
24 31.8646
24.025 31.9023
24.05 31.9399
24.075 31.9776
24.1 32.0152
24.125 32.0529
24.15 32.0906
24.175 32.1282
24.2 32.1659
24.225 32.2035
24.25 32.2412
24.275 32.2788
24.3 32.3165
24.325 32.3541
24.35 32.3918
24.375 32.4295
24.4 32.4671
24.425 32.5048
24.45 32.5424
24.475 32.5801
24.5 32.6177
24.525 32.6554
24.55 32.693
24.575 32.7307
24.6 32.7683
24.625 32.806
24.65 32.8436
24.675 32.8813
24.7 32.9189
24.725 32.9566
24.75 32.9942
24.775 33.0319
24.8 33.0696
24.825 33.1072
24.85 33.1449
24.875 33.1825
24.9 33.2202
24.925 33.2578
24.95 33.2955
24.975 33.3331
25 33.3708
25.025 33.4084
25.05 33.4461
25.075 33.4837
25.1 33.5214
25.125 33.5591
25.15 33.5967
25.175 33.6344
25.2 33.672
25.225 33.7097
25.25 33.7473
25.275 33.785
25.3 33.8226
25.325 33.8603
25.35 33.8979
25.375 33.9356
25.4 33.9732
25.425 34.0109
25.45 34.0485
25.475 34.0862
25.5 34.1238
25.525 34.1615
25.55 34.1991
25.575 34.2368
25.6 34.2744
25.625 34.3121
25.65 34.3497
25.675 34.3874
25.7 34.425
25.725 34.4627
25.75 34.5003
25.775 34.538
25.8 34.5756
25.825 34.6133
25.85 34.6509
25.875 34.6886
25.9 34.7262
25.925 34.7639
25.95 34.8015
25.975 34.8392
26 34.8768
26.025 34.9144
26.05 34.9521
26.075 34.9897
26.1 35.0274
26.125 35.065
26.15 35.1026
26.175 35.1403
26.2 35.1779
26.225 35.2156
26.25 35.2532
26.275 35.2909
26.3 35.3285
26.325 35.3661
26.35 35.4038
26.375 35.4414
26.4 35.4791
26.425 35.5167
26.45 35.5543
26.475 35.592
26.5 35.6296
26.525 35.6672
26.55 35.7049
26.575 35.7425
26.6 35.7801
26.625 35.8178
26.65 35.8554
26.675 35.893
26.7 35.9307
26.725 35.9683
26.75 36.0059
26.775 36.0436
26.8 36.0812
26.825 36.1188
26.85 36.1564
26.875 36.1941
26.9 36.2317
26.925 36.2693
26.95 36.3069
26.975 36.3446
27 36.3822
27.025 36.4198
27.05 36.4575
27.075 36.4951
27.1 36.5327
27.125 36.5704
27.15 36.608
27.175 36.6456
27.2 36.6833
27.225 36.7209
27.25 36.7585
27.275 36.7962
27.3 36.8338
27.325 36.8714
27.35 36.9091
27.375 36.9467
27.4 36.9843
27.425 37.022
27.45 37.0596
27.475 37.0972
27.5 37.1349
27.525 37.1725
27.55 37.2101
27.575 37.2478
27.6 37.2854
27.625 37.323
27.65 37.3607
27.675 37.3983
27.7 37.436
27.725 37.4736
27.75 37.5112
27.775 37.5489
27.8 37.5865
27.825 37.6241
27.85 37.6618
27.875 37.6994
27.9 37.737
27.925 37.7747
27.95 37.8123
27.975 37.8499
28 37.8876
28.025 37.9252
28.05 37.9628
28.075 38.0005
28.1 38.0381
28.125 38.0758
28.15 38.1134
28.175 38.151
28.2 38.1887
28.225 38.2263
28.25 38.2639
28.275 38.3016
28.3 38.3392
28.325 38.3768
28.35 38.4145
28.375 38.4521
28.4 38.4898
28.425 38.5274
28.45 38.565
28.475 38.6027
28.5 38.6403
28.525 38.6779
28.55 38.7156
28.575 38.7532
28.6 38.7908
28.625 38.8285
28.65 38.8661
28.675 38.9037
28.7 38.9414
28.725 38.979
28.75 39.0166
28.775 39.0543
28.8 39.0919
28.825 39.1295
28.85 39.1671
28.875 39.2048
28.9 39.2424
28.925 39.28
28.95 39.3177
28.975 39.3553
29 39.3929
29.025 39.4306
29.05 39.4682
29.075 39.5058
29.1 39.5435
29.125 39.5811
29.15 39.6187
29.175 39.6564
29.2 39.694
29.225 39.7316
29.25 39.7693
29.275 39.8069
29.3 39.8445
29.325 39.8822
29.35 39.9198
29.375 39.9574
29.4 39.9951
29.425 40.0327
29.45 40.0703
29.475 40.108
29.5 40.1456
29.525 40.1832
29.55 40.2209
29.575 40.2585
29.6 40.2961
29.625 40.3338
29.65 40.3714
29.675 40.409
29.7 40.4467
29.725 40.4843
29.75 40.5219
29.775 40.5596
29.8 40.5972
29.825 40.6348
29.85 40.6725
29.875 40.7101
29.9 40.7477
29.925 40.7854
29.95 40.823
29.975 40.8606
30 40.8983
30.025 40.9359
30.05 40.9735
30.075 41.0112
30.1 41.0488
30.125 41.0864
30.15 41.1241
30.175 41.1617
30.2 41.1993
30.225 41.237
30.25 41.2746
30.275 41.3123
30.3 41.3499
30.325 41.3875
30.35 41.4252
30.375 41.4628
30.4 41.5004
30.425 41.5381
30.45 41.5757
30.475 41.6133
30.5 41.651
30.525 41.6886
30.55 41.7262
30.575 41.7639
30.6 41.8015
30.625 41.8391
30.65 41.8768
30.675 41.9144
30.7 41.952
30.725 41.9897
30.75 42.0273
30.775 42.0649
30.8 42.1025
30.825 42.1402
30.85 42.1778
30.875 42.2154
30.9 42.2531
30.925 42.2907
30.95 42.3283
30.975 42.366
31 42.4036
31.025 42.4412
31.05 42.4788
31.075 42.5165
31.1 42.5541
31.125 42.5917
31.15 42.6294
31.175 42.667
31.2 42.7046
31.225 42.7422
31.25 42.7799
31.275 42.8175
31.3 42.8551
31.325 42.8928
31.35 42.9304
31.375 42.968
31.4 43.0056
31.425 43.0433
31.45 43.0809
31.475 43.1185
31.5 43.1561
31.525 43.1938
31.55 43.2314
31.575 43.269
31.6 43.3066
31.625 43.3443
31.65 43.3819
31.675 43.4195
31.7 43.4572
31.725 43.4948
31.75 43.5324
31.775 43.57
31.8 43.6077
31.825 43.6453
31.85 43.6829
31.875 43.7206
31.9 43.7582
31.925 43.7958
31.95 43.8335
31.975 43.8711
32 43.9087
32.025 43.9463
32.05 43.984
32.075 44.0216
32.1 44.0592
32.125 44.0968
32.15 44.1345
32.175 44.1721
32.2 44.2097
32.225 44.2474
32.25 44.285
32.275 44.3226
32.3 44.3602
32.325 44.3979
32.35 44.4355
32.375 44.4731
32.4 44.5108
32.425 44.5484
32.45 44.586
32.475 44.6236
32.5 44.6613
32.525 44.6989
32.55 44.7365
32.575 44.7742
32.6 44.8118
32.625 44.8494
32.65 44.887
32.675 44.9247
32.7 44.9623
32.725 44.9999
32.75 45.0375
32.775 45.0752
32.8 45.1128
32.825 45.1504
32.85 45.188
32.875 45.2257
32.9 45.2633
32.925 45.3009
32.95 45.3385
32.975 45.3762
33 45.4138
33.025 45.4514
33.05 45.489
33.075 45.5266
33.1 45.5643
33.125 45.6019
33.15 45.6395
33.175 45.6771
33.2 45.7147
33.225 45.7524
33.25 45.79
33.275 45.8276
33.3 45.8652
33.325 45.9028
33.35 45.9404
33.375 45.9781
33.4 46.0157
33.425 46.0533
33.45 46.0909
33.475 46.1285
33.5 46.1662
33.525 46.2038
33.55 46.2414
33.575 46.279
33.6 46.3167
33.625 46.3543
33.65 46.3919
33.675 46.4295
33.7 46.4671
33.725 46.5047
33.75 46.5424
33.775 46.58
33.8 46.6176
33.825 46.6552
33.85 46.6929
33.875 46.7305
33.9 46.7681
33.925 46.8057
33.95 46.8433
33.975 46.881
34 46.9186
34.025 46.9562
34.05 46.9938
34.075 47.0314
34.1 47.0691
34.125 47.1067
34.15 47.1443
34.175 47.1819
34.2 47.2196
34.225 47.2572
34.25 47.2948
34.275 47.3324
34.3 47.37
34.325 47.4077
34.35 47.4453
34.375 47.4829
34.4 47.5205
34.425 47.5582
34.45 47.5958
34.475 47.6334
34.5 47.671
34.525 47.7086
34.55 47.7463
34.575 47.7839
34.6 47.8215
34.625 47.8591
34.65 47.8968
34.675 47.9344
34.7 47.972
34.725 48.0096
34.75 48.0472
34.775 48.0849
34.8 48.1225
34.825 48.1601
34.85 48.1977
34.875 48.2353
34.9 48.273
34.925 48.3106
34.95 48.3482
34.975 48.3858
35 48.4234
35.025 48.4611
35.05 48.4987
35.075 48.5363
35.1 48.5739
35.125 48.6116
35.15 48.6492
35.175 48.6868
35.2 48.7244
35.225 48.7621
35.25 48.7997
35.275 48.8373
35.3 48.8749
35.325 48.9126
35.35 48.9502
35.375 48.9878
35.4 49.0254
35.425 49.0631
35.45 49.1007
35.475 49.1383
35.5 49.1759
35.525 49.2136
35.55 49.2512
35.575 49.2888
35.6 49.3264
35.625 49.3641
35.65 49.4017
35.675 49.4393
35.7 49.4769
35.725 49.5145
35.75 49.5522
35.775 49.5898
35.8 49.6274
35.825 49.665
35.85 49.7027
35.875 49.7403
35.9 49.7779
35.925 49.8155
35.95 49.8531
35.975 49.8908
36 49.9284
36.025 49.966
36.05 50.0036
36.075 50.0413
36.1 50.0789
36.125 50.1165
36.15 50.1541
36.175 50.1917
36.2 50.2294
36.225 50.267
36.25 50.3046
36.275 50.3422
36.3 50.3798
36.325 50.4174
36.35 50.455
36.375 50.4927
36.4 50.5303
36.425 50.5679
36.45 50.6055
36.475 50.6431
36.5 50.6807
36.525 50.7183
36.55 50.7559
36.575 50.7935
36.6 50.8311
36.625 50.8688
36.65 50.9064
36.675 50.944
36.7 50.9816
36.725 51.0192
36.75 51.0568
36.775 51.0944
36.8 51.132
36.825 51.1696
36.85 51.2072
36.875 51.2448
36.9 51.2824
36.925 51.32
36.95 51.3576
36.975 51.3952
37 51.4328
37.025 51.4704
37.05 51.508
37.075 51.5457
37.1 51.5833
37.125 51.6209
37.15 51.6585
37.175 51.6961
37.2 51.7337
37.225 51.7713
37.25 51.8089
37.275 51.8465
37.3 51.8841
37.325 51.9217
37.35 51.9593
37.375 51.9969
37.4 52.0345
37.425 52.0721
37.45 52.1097
37.475 52.1473
37.5 52.1849
37.525 52.2225
37.55 52.2601
37.575 52.2977
37.6 52.3353
37.625 52.3729
37.65 52.4105
37.675 52.4481
37.7 52.4857
37.725 52.5233
37.75 52.5609
37.775 52.5985
37.8 52.6361
37.825 52.6737
37.85 52.7113
37.875 52.7489
37.9 52.7865
37.925 52.8241
37.95 52.8617
37.975 52.8993
38 52.9369
38.025 52.9745
38.05 53.0121
38.075 53.0497
38.1 53.0873
38.125 53.1249
38.15 53.1625
38.175 53.2001
38.2 53.2377
38.225 53.2753
38.25 53.3129
38.275 53.3505
38.3 53.3881
38.325 53.4257
38.35 53.4633
38.375 53.5009
38.4 53.5385
38.425 53.5761
38.45 53.6137
38.475 53.6513
38.5 53.6889
38.525 53.7265
38.55 53.7641
38.575 53.8017
38.6 53.8393
38.625 53.8769
38.65 53.9145
38.675 53.9521
38.7 53.9897
38.725 54.0273
38.75 54.0649
38.775 54.1025
38.8 54.1401
38.825 54.1777
38.85 54.2153
38.875 54.2529
38.9 54.2905
38.925 54.3281
38.95 54.3657
38.975 54.4033
39 54.4409
39.025 54.4785
39.05 54.5161
39.075 54.5537
39.1 54.5913
39.125 54.6289
39.15 54.6664
39.175 54.704
39.2 54.7416
39.225 54.7792
39.25 54.8168
39.275 54.8544
39.3 54.892
39.325 54.9296
39.35 54.9672
39.375 55.0048
39.4 55.0424
39.425 55.08
39.45 55.1176
39.475 55.1552
39.5 55.1928
39.525 55.2304
39.55 55.268
39.575 55.3057
39.6 55.3433
39.625 55.3809
39.65 55.4185
39.675 55.4561
39.7 55.4936
39.725 55.5312
39.75 55.5688
39.775 55.6064
39.8 55.644
39.825 55.6816
39.85 55.7192
39.875 55.7568
39.9 55.7944
39.925 55.832
39.95 55.8696
39.975 55.9072
40 55.9448
40.025 55.9824
40.05 56.02
40.075 56.0576
40.1 56.0952
40.125 56.1328
40.15 56.1704
40.175 56.208
40.2 56.2456
40.225 56.2832
40.25 56.3208
40.275 56.3584
40.3 56.396
40.325 56.4336
40.35 56.4712
40.375 56.5088
40.4 56.5464
40.425 56.5839
40.45 56.6216
40.475 56.6591
40.5 56.6967
40.525 56.7343
40.55 56.7719
40.575 56.8095
40.6 56.8471
40.625 56.8847
40.65 56.9223
40.675 56.9599
40.7 56.9975
40.725 57.0351
40.75 57.0727
40.775 57.1103
40.8 57.148
40.825 57.1855
40.85 57.2231
40.875 57.2607
40.9 57.2983
40.925 57.3359
40.95 57.3735
40.975 57.4111
41 57.4487
41.025 57.4863
41.05 57.5239
41.075 57.5615
41.1 57.5991
41.125 57.6367
41.15 57.6743
41.175 57.7119
41.2 57.7494
41.225 57.787
41.25 57.8246
41.275 57.8622
41.3 57.8998
41.325 57.9374
41.35 57.975
41.375 58.0126
41.4 58.0502
41.425 58.0878
41.45 58.1254
41.475 58.1629
41.5 58.2005
41.525 58.2381
41.55 58.2757
41.575 58.3133
41.6 58.3509
41.625 58.3885
41.65 58.4261
41.675 58.4637
41.7 58.5013
41.725 58.5389
41.75 58.5764
41.775 58.614
41.8 58.6516
41.825 58.6892
41.85 58.7268
41.875 58.7644
41.9 58.802
41.925 58.8396
41.95 58.8772
41.975 58.9148
42 58.9523
42.025 58.9899
42.05 59.0275
42.075 59.0651
42.1 59.1027
42.125 59.1403
42.15 59.1779
42.175 59.2155
42.2 59.2531
42.225 59.2906
42.25 59.3282
42.275 59.3658
42.3 59.4034
42.325 59.441
42.35 59.4786
42.375 59.5162
42.4 59.5538
42.425 59.5914
42.45 59.6289
42.475 59.6665
42.5 59.7041
42.525 59.7417
42.55 59.7793
42.575 59.8169
42.6 59.8545
42.625 59.892
42.65 59.9296
42.675 59.9672
42.7 60.0048
42.725 60.0424
42.75 60.08
42.775 60.1175
42.8 60.1551
42.825 60.1927
42.85 60.2303
42.875 60.2679
42.9 60.3055
42.925 60.343
42.95 60.3806
42.975 60.4182
43 60.4558
43.025 60.4933
43.05 60.5309
43.075 60.5685
43.1 60.6061
43.125 60.6437
43.15 60.6812
43.175 60.7188
43.2 60.7564
43.225 60.794
43.25 60.8316
43.275 60.8691
43.3 60.9067
43.325 60.9443
43.35 60.9819
43.375 61.0195
43.4 61.0571
43.425 61.0946
43.45 61.1322
43.475 61.1698
43.5 61.2074
43.525 61.245
43.55 61.2825
43.575 61.3201
43.6 61.3577
43.625 61.3953
43.65 61.4329
43.675 61.4704
43.7 61.508
43.725 61.5456
43.75 61.5832
43.775 61.6207
43.8 61.6583
43.825 61.6959
43.85 61.7335
43.875 61.7711
43.9 61.8086
43.925 61.8462
43.95 61.8838
43.975 61.9214
44 61.9589
44.025 61.9965
44.05 62.0341
44.075 62.0717
44.1 62.1092
44.125 62.1468
44.15 62.1844
44.175 62.222
44.2 62.2596
44.225 62.2971
44.25 62.3347
44.275 62.3723
44.3 62.4099
44.325 62.4474
44.35 62.485
44.375 62.5226
44.4 62.5602
44.425 62.5977
44.45 62.6353
44.475 62.6729
44.5 62.7105
44.525 62.748
44.55 62.7856
44.575 62.8232
44.6 62.8608
44.625 62.8983
44.65 62.9359
44.675 62.9735
44.7 63.0111
44.725 63.0487
44.75 63.0862
44.775 63.1238
44.8 63.1614
44.825 63.199
44.85 63.2365
44.875 63.2741
44.9 63.3117
44.925 63.3493
44.95 63.3868
44.975 63.4244
45 63.462
45.025 63.4996
45.05 63.5371
45.075 63.5747
45.1 63.6123
45.125 63.6499
45.15 63.6875
45.175 63.725
45.2 63.7626
45.225 63.8002
45.25 63.8378
45.275 63.8753
45.3 63.9129
45.325 63.9505
45.35 63.9881
45.375 64.0256
45.4 64.0632
45.425 64.1008
45.45 64.1383
45.475 64.1759
45.5 64.2135
45.525 64.2511
45.55 64.2886
45.575 64.3262
45.6 64.3638
45.625 64.4014
45.65 64.4389
45.675 64.4765
45.7 64.5141
45.725 64.5517
45.75 64.5892
45.775 64.6268
45.8 64.6644
45.825 64.7019
45.85 64.7395
45.875 64.7771
45.9 64.8147
45.925 64.8522
45.95 64.8898
45.975 64.9274
46 64.9649
46.025 65.0025
46.05 65.0401
46.075 65.0777
46.1 65.1152
46.125 65.1528
46.15 65.1904
46.175 65.228
46.2 65.2655
46.225 65.3031
46.25 65.3407
46.275 65.3783
46.3 65.4158
46.325 65.4534
46.35 65.491
46.375 65.5285
46.4 65.5661
46.425 65.6037
46.45 65.6412
46.475 65.6788
46.5 65.7164
46.525 65.7539
46.55 65.7915
46.575 65.8291
46.6 65.8666
46.625 65.9042
46.65 65.9418
46.675 65.9793
46.7 66.0169
46.725 66.0545
46.75 66.092
46.775 66.1296
46.8 66.1672
46.825 66.2047
46.85 66.2423
46.875 66.2799
46.9 66.3174
46.925 66.355
46.95 66.3925
46.975 66.4301
47 66.4677
47.025 66.5052
47.05 66.5428
47.075 66.5804
47.1 66.6179
47.125 66.6555
47.15 66.693
47.175 66.7306
47.2 66.7682
47.225 66.8057
47.25 66.8433
47.275 66.8808
47.3 66.9184
47.325 66.956
47.35 66.9935
47.375 67.0311
47.4 67.0686
47.425 67.1062
47.45 67.1438
47.475 67.1813
47.5 67.2189
47.525 67.2564
47.55 67.294
47.575 67.3316
47.6 67.3691
47.625 67.4067
47.65 67.4442
47.675 67.4818
47.7 67.5194
47.725 67.5569
47.75 67.5945
47.775 67.6321
47.8 67.6696
47.825 67.7072
47.85 67.7448
47.875 67.7823
47.9 67.8199
47.925 67.8574
47.95 67.895
47.975 67.9326
48 67.9701
48.025 68.0077
48.05 68.0452
48.075 68.0828
48.1 68.1204
48.125 68.1579
48.15 68.1955
48.175 68.2331
48.2 68.2706
48.225 68.3082
48.25 68.3457
48.275 68.3833
48.3 68.4209
48.325 68.4584
48.35 68.496
48.375 68.5336
48.4 68.5711
48.425 68.6087
48.45 68.6463
48.475 68.6838
48.5 68.7214
48.525 68.759
48.55 68.7965
48.575 68.8341
48.6 68.8717
48.625 68.9092
48.65 68.9468
48.675 68.9844
48.7 69.022
48.725 69.0595
48.75 69.0971
48.775 69.1347
48.8 69.1722
48.825 69.2098
48.85 69.2474
48.875 69.285
48.9 69.3225
48.925 69.3601
48.95 69.3977
48.975 69.4352
49 69.4728
49.025 69.5104
49.05 69.5479
49.075 69.5855
49.1 69.6231
49.125 69.6607
49.15 69.6982
49.175 69.7358
49.2 69.7734
49.225 69.8109
49.25 69.8485
49.275 69.8861
49.3 69.9236
49.325 69.9612
49.35 69.9988
49.375 70.0363
49.4 70.0739
49.425 70.1115
49.45 70.149
49.475 70.1866
49.5 70.2242
49.525 70.2617
49.55 70.2993
49.575 70.3368
49.6 70.3744
49.625 70.412
49.65 70.4495
49.675 70.4871
49.7 70.5247
49.725 70.5622
49.75 70.5998
49.775 70.6374
49.8 70.6749
49.825 70.7125
49.85 70.75
49.875 70.7876
49.9 70.8252
49.925 70.8627
49.95 70.9003
49.975 70.9379
50 70.9754
50.025 71.013
50.05 71.0505
50.075 71.0881
50.1 71.1257
50.125 71.1633
50.15 71.2008
50.175 71.2384
50.2 71.276
50.225 71.3135
50.25 71.3511
50.275 71.3887
50.3 71.4262
50.325 71.4638
50.35 71.5014
50.375 71.5389
50.4 71.5765
50.425 71.6141
50.45 71.6516
50.475 71.6892
50.5 71.7268
50.525 71.7643
50.55 71.8019
50.575 71.8395
50.6 71.877
50.625 71.9146
50.65 71.9522
50.675 71.9897
50.7 72.0273
50.725 72.0649
50.75 72.1024
50.775 72.14
50.8 72.1776
50.825 72.2152
50.85 72.2527
50.875 72.2903
50.9 72.3279
50.925 72.3654
50.95 72.403
50.975 72.4406
51 72.4781
51.025 72.5157
51.05 72.5533
51.075 72.5908
51.1 72.6284
51.125 72.666
51.15 72.7035
51.175 72.7411
51.2 72.7787
51.225 72.8162
51.25 72.8538
51.275 72.8914
51.3 72.9289
51.325 72.9665
51.35 73.0041
51.375 73.0416
51.4 73.0792
51.425 73.1168
51.45 73.1543
51.475 73.1919
51.5 73.2295
51.525 73.267
51.55 73.3046
51.575 73.3422
51.6 73.3797
51.625 73.4173
51.65 73.4549
51.675 73.4924
51.7 73.53
51.725 73.5676
51.75 73.6051
51.775 73.6427
51.8 73.6803
51.825 73.7178
51.85 73.7554
51.875 73.793
51.9 73.8305
51.925 73.8681
51.95 73.9057
51.975 73.9432
52 73.9808
52.025 74.0184
52.05 74.0559
52.075 74.0935
52.1 74.1311
52.125 74.1686
52.15 74.2062
52.175 74.2438
52.2 74.2813
52.225 74.3189
52.25 74.3565
52.275 74.394
52.3 74.4316
52.325 74.4692
52.35 74.5067
52.375 74.5443
52.4 74.5819
52.425 74.6194
52.45 74.657
52.475 74.6946
52.5 74.7321
52.525 74.7697
52.55 74.8073
52.575 74.8448
52.6 74.8824
52.625 74.92
52.65 74.9575
52.675 74.9951
52.7 75.0327
52.725 75.0703
52.75 75.1078
52.775 75.1454
52.8 75.183
52.825 75.2205
52.85 75.2581
52.875 75.2957
52.9 75.3332
52.925 75.3708
52.95 75.4083
52.975 75.4459
53 75.4835
53.025 75.521
53.05 75.5586
53.075 75.5962
53.1 75.6337
53.125 75.6713
53.15 75.7089
53.175 75.7464
53.2 75.784
53.225 75.8216
53.25 75.8591
53.275 75.8967
53.3 75.9343
53.325 75.9718
53.35 76.0094
53.375 76.047
53.4 76.0846
53.425 76.1221
53.45 76.1597
53.475 76.1973
53.5 76.2348
53.525 76.2724
53.55 76.31
53.575 76.3476
53.6 76.3851
53.625 76.4227
53.65 76.4603
53.675 76.4979
53.7 76.5354
53.725 76.573
53.75 76.6106
53.775 76.6482
53.8 76.6857
53.825 76.7233
53.85 76.7609
53.875 76.7984
53.9 76.836
53.925 76.8736
53.95 76.9112
53.975 76.9487
54 76.9863
54.025 77.0239
54.05 77.0615
54.075 77.099
54.1 77.1366
54.125 77.1742
54.15 77.2118
54.175 77.2493
54.2 77.2869
54.225 77.3245
54.25 77.3621
54.275 77.3996
54.3 77.4372
54.325 77.4748
54.35 77.5124
54.375 77.55
54.4 77.5875
54.425 77.6251
54.45 77.6627
54.475 77.7003
54.5 77.7379
54.525 77.7755
54.55 77.813
54.575 77.8506
54.6 77.8882
54.625 77.9258
54.65 77.9634
54.675 78.001
54.7 78.0386
54.725 78.0761
54.75 78.1137
54.775 78.1513
54.8 78.1889
54.825 78.2265
54.85 78.2641
54.875 78.3017
54.9 78.3392
54.925 78.3768
54.95 78.4144
54.975 78.452
55 78.4896
55.025 78.5272
55.05 78.5647
55.075 78.6023
55.1 78.6399
55.125 78.6775
55.15 78.7151
55.175 78.7527
55.2 78.7903
55.225 78.8278
55.25 78.8654
55.275 78.903
55.3 78.9406
55.325 78.9782
55.35 79.0158
55.375 79.0534
55.4 79.091
55.425 79.1285
55.45 79.1661
55.475 79.2037
55.5 79.2413
55.525 79.2789
55.55 79.3165
55.575 79.3541
55.6 79.3917
55.625 79.4292
55.65 79.4668
55.675 79.5044
55.7 79.542
55.725 79.5796
55.75 79.6172
55.775 79.6548
55.8 79.6924
55.825 79.73
55.85 79.7675
55.875 79.8051
55.9 79.8427
55.925 79.8803
55.95 79.9179
55.975 79.9555
56 79.9931
56.025 80.0307
56.05 80.0683
56.075 80.1059
56.1 80.1435
56.125 80.1811
56.15 80.2187
56.175 80.2563
56.2 80.2938
56.225 80.3314
56.25 80.369
56.275 80.4066
56.3 80.4442
56.325 80.4818
56.35 80.5194
56.375 80.557
56.4 80.5946
56.425 80.6322
56.45 80.6698
56.475 80.7074
56.5 80.745
56.525 80.7826
56.55 80.8202
56.575 80.8578
56.6 80.8954
56.625 80.933
56.65 80.9706
56.675 81.0082
56.7 81.0458
56.725 81.0834
56.75 81.121
56.775 81.1586
56.8 81.1962
56.825 81.2338
56.85 81.2714
56.875 81.309
56.9 81.3466
56.925 81.3842
56.95 81.4218
56.975 81.4594
57 81.497
57.025 81.5347
57.05 81.5723
57.075 81.6099
57.1 81.6475
57.125 81.6851
57.15 81.7226
57.175 81.7602
57.2 81.7978
57.225 81.8354
57.25 81.873
57.275 81.9106
57.3 81.9482
57.325 81.9858
57.35 82.0234
57.375 82.061
57.4 82.0986
57.425 82.1362
57.45 82.1738
57.475 82.2114
57.5 82.249
57.525 82.2866
57.55 82.3242
57.575 82.3618
57.6 82.3994
57.625 82.437
57.65 82.4746
57.675 82.5122
57.7 82.5498
57.725 82.5874
57.75 82.625
57.775 82.6626
57.8 82.7002
57.825 82.7378
57.85 82.7754
57.875 82.813
57.9 82.8506
57.925 82.8882
57.95 82.9258
57.975 82.9634
58 83.001
58.025 83.0386
58.05 83.0762
58.075 83.1138
58.1 83.1514
58.125 83.189
58.15 83.2266
58.175 83.2642
58.2 83.3018
58.225 83.3394
58.25 83.377
58.275 83.4146
58.3 83.4522
58.325 83.4898
58.35 83.5274
58.375 83.565
58.4 83.6025
58.425 83.6401
58.45 83.6777
58.475 83.7153
58.5 83.7529
58.525 83.7905
58.55 83.8281
58.575 83.8657
58.6 83.9033
58.625 83.9409
58.65 83.9785
58.675 84.0161
58.7 84.0537
58.725 84.0913
58.75 84.1289
58.775 84.1665
58.8 84.2041
58.825 84.2417
58.85 84.2793
58.875 84.3169
58.9 84.3545
58.925 84.3921
58.95 84.4297
58.975 84.4673
59 84.5049
59.025 84.5425
59.05 84.5801
59.075 84.6177
59.1 84.6553
59.125 84.6929
59.15 84.7304
59.175 84.768
59.2 84.8056
59.225 84.8432
59.25 84.8808
59.275 84.9184
59.3 84.956
59.325 84.9936
59.35 85.0312
59.375 85.0688
59.4 85.1064
59.425 85.144
59.45 85.1816
59.475 85.2192
59.5 85.2568
59.525 85.2944
59.55 85.332
59.575 85.3696
59.6 85.4072
59.625 85.4448
59.65 85.4824
59.675 85.52
59.7 85.5576
59.725 85.5952
59.75 85.6328
59.775 85.6704
59.8 85.708
59.825 85.7456
59.85 85.7832
59.875 85.8208
59.9 85.8584
59.925 85.896
59.95 85.9336
59.975 85.9712
60 86.0088
60.025 86.0464
60.05 86.0839
60.075 86.1215
60.1 86.1591
60.125 86.1967
60.15 86.2343
60.175 86.2719
60.2 86.3095
60.225 86.3471
60.25 86.3847
60.275 86.4223
60.3 86.4599
60.325 86.4975
60.35 86.5351
60.375 86.5727
60.4 86.6103
60.425 86.6479
60.45 86.6855
60.475 86.7231
60.5 86.7607
60.525 86.7983
60.55 86.8359
60.575 86.8735
60.6 86.9111
60.625 86.9487
60.65 86.9862
60.675 87.0238
60.7 87.0614
60.725 87.099
60.75 87.1366
60.775 87.1742
60.8 87.2118
60.825 87.2494
60.85 87.287
60.875 87.3246
60.9 87.3622
60.925 87.3998
60.95 87.4374
60.975 87.475
61 87.5126
61.025 87.5501
61.05 87.5877
61.075 87.6253
61.1 87.6629
61.125 87.7005
61.15 87.7381
61.175 -112.224
61.2 -112.187
61.225 -112.149
61.25 -112.112
61.275 -112.074
61.3 -112.036
61.325 -111.999
61.35 -111.961
61.375 -111.924
61.4 -111.886
61.425 -111.848
61.45 -111.811
61.475 -111.773
61.5 -111.736
61.525 -111.698
61.55 -111.66
61.575 -111.623
61.6 -111.585
61.625 -111.547
61.65 -111.51
61.675 -111.472
61.7 -111.435
61.725 -111.397
61.75 -111.359
61.775 -111.322
61.8 -111.284
61.825 -111.247
61.85 -111.209
61.875 -111.172
61.9 -111.134
61.925 -111.096
61.95 -111.059
61.975 -111.021
62 -110.984
62.025 -110.946
62.05 -110.908
62.075 -110.871
62.1 -110.833
62.125 -110.796
62.15 -110.758
62.175 -110.72
62.2 -110.683
62.225 -110.645
62.25 -110.608
62.275 -110.57
62.3 -110.532
62.325 -110.495
62.35 -110.457
62.375 -110.42
62.4 -110.382
62.425 -110.344
62.45 -110.307
62.475 -110.269
62.5 -110.232
62.525 -110.194
62.55 -110.156
62.575 -110.119
62.6 -110.081
62.625 -110.044
62.65 -110.006
62.675 -109.968
62.7 -109.931
62.725 -109.893
62.75 -109.856
62.775 -109.818
62.8 -109.78
62.825 -109.743
62.85 -109.705
62.875 -109.668
62.9 -109.63
62.925 -109.592
62.95 -109.555
62.975 -109.517
63 -109.48
63.025 -109.442
63.05 -109.404
63.075 -109.367
63.1 -109.329
63.125 -109.292
63.15 -109.254
63.175 -109.216
63.2 -109.179
63.225 -109.141
63.25 -109.104
63.275 -109.066
63.3 -109.028
63.325 -108.991
63.35 -108.953
63.375 -108.916
63.4 -108.878
63.425 -108.84
63.45 -108.803
63.475 -108.765
63.5 -108.728
63.525 -108.69
63.55 -108.652
63.575 -108.615
63.6 -108.577
63.625 -108.54
63.65 -108.502
63.675 -108.464
63.7 -108.427
63.725 -108.389
63.75 -108.352
63.775 -108.314
63.8 -108.276
63.825 -108.239
63.85 -108.201
63.875 -108.163
63.9 -108.126
63.925 -108.088
63.95 -108.051
63.975 -108.013
64 -107.975
64.025 -107.938
64.05 -107.9
64.075 -107.863
64.1 -107.825
64.125 -107.788
64.15 -107.75
64.175 -107.712
64.2 -107.675
64.225 -107.637
64.25 -107.6
64.275 -107.562
64.3 -107.524
64.325 -107.487
64.35 -107.449
64.375 -107.412
64.4 -107.374
64.425 -107.336
64.45 -107.299
64.475 -107.261
64.5 -107.224
64.525 -107.186
64.55 -107.148
64.575 -107.111
64.6 -107.073
64.625 -107.035
64.65 -106.998
64.675 -106.96
64.7 -106.923
64.725 -106.885
64.75 -106.847
64.775 -106.81
64.8 -106.772
64.825 -106.735
64.85 -106.697
64.875 -106.66
64.9 -106.622
64.925 -106.584
64.95 -106.547
64.975 -106.509
65 -106.472
65.025 -106.434
65.05 -106.396
65.075 -106.359
65.1 -106.321
65.125 -106.284
65.15 -106.246
65.175 -106.208
65.2 -106.171
65.225 -106.133
65.25 -106.096
65.275 -106.058
65.3 -106.02
65.325 -105.983
65.35 -105.945
65.375 -105.907
65.4 -105.87
65.425 -105.832
65.45 -105.795
65.475 -105.757
65.5 -105.719
65.525 -105.682
65.55 -105.644
65.575 -105.607
65.6 -105.569
65.625 -105.532
65.65 -105.494
65.675 -105.456
65.7 -105.419
65.725 -105.381
65.75 -105.343
65.775 -105.306
65.8 -105.268
65.825 -105.231
65.85 -105.193
65.875 -105.155
65.9 -105.118
65.925 -105.08
65.95 -105.043
65.975 -105.005
66 -104.967
66.025 -104.93
66.05 -104.892
66.075 -104.855
66.1 -104.817
66.125 -104.779
66.15 -104.742
66.175 -104.704
66.2 -104.667
66.225 -104.629
66.25 -104.591
66.275 -104.554
66.3 -104.516
66.325 -104.479
66.35 -104.441
66.375 -104.403
66.4 -104.366
66.425 -104.328
66.45 -104.291
66.475 -104.253
66.5 -104.215
66.525 -104.178
66.55 -104.14
66.575 -104.103
66.6 -104.065
66.625 -104.027
66.65 -103.99
66.675 -103.952
66.7 -103.915
66.725 -103.877
66.75 -103.839
66.775 -103.802
66.8 -103.764
66.825 -103.727
66.85 -103.689
66.875 -103.651
66.9 -103.614
66.925 -103.576
66.95 -103.539
66.975 -103.501
67 -103.463
67.025 -103.426
67.05 -103.388
67.075 -103.351
67.1 -103.313
67.125 -103.275
67.15 -103.238
67.175 -103.2
67.2 -103.163
67.225 -103.125
67.25 -103.087
67.275 -103.05
67.3 -103.012
67.325 -102.975
67.35 -102.937
67.375 -102.899
67.4 -102.862
67.425 -102.824
67.45 -102.787
67.475 -102.749
67.5 -102.711
67.525 -102.674
67.55 -102.636
67.575 -102.599
67.6 -102.561
67.625 -102.523
67.65 -102.486
67.675 -102.448
67.7 -102.411
67.725 -102.373
67.75 -102.335
67.775 -102.298
67.8 -102.26
67.825 -102.223
67.85 -102.185
67.875 -102.148
67.9 -102.11
67.925 -102.072
67.95 -102.035
67.975 -101.997
68 -101.96
68.025 -101.922
68.05 -101.884
68.075 -101.847
68.1 -101.809
68.125 -101.772
68.15 -101.734
68.175 -101.696
68.2 -101.659
68.225 -101.621
68.25 -101.584
68.275 -101.546
68.3 -101.508
68.325 -101.471
68.35 -101.433
68.375 -101.396
68.4 -101.358
68.425 -101.32
68.45 -101.283
68.475 -101.245
68.5 -101.208
68.525 -101.17
68.55 -101.133
68.575 -101.095
68.6 -101.057
68.625 -101.02
68.65 -100.982
68.675 -100.945
68.7 -100.907
68.725 -100.87
68.75 -100.832
68.775 -100.794
68.8 -100.757
68.825 -100.719
68.85 -100.681
68.875 -100.644
68.9 -100.606
68.925 -100.569
68.95 -100.531
68.975 -100.494
69 -100.456
69.025 -100.419
69.05 -100.381
69.075 -100.343
69.1 -100.306
69.125 -100.268
69.15 -100.231
69.175 -100.193
69.2 -100.155
69.225 -100.118
69.25 -100.08
69.275 -100.043
69.3 -100.005
69.325 -99.9675
69.35 -99.9299
69.375 -99.8923
69.4 -99.8547
69.425 -99.8172
69.45 -99.7796
69.475 -99.742
69.5 -99.7044
69.525 -99.6668
69.55 -99.6293
69.575 -99.5917
69.6 -99.5541
69.625 -99.5165
69.65 -99.4789
69.675 -99.4414
69.7 -99.4038
69.725 -99.3662
69.75 -99.3286
69.775 -99.2911
69.8 -99.2535
69.825 -99.2159
69.85 -99.1783
69.875 -99.1408
69.9 -99.1032
69.925 -99.0656
69.95 -99.028
69.975 -98.9905
70 -98.9529
70.025 -98.9153
70.05 -98.8777
70.075 -98.8402
70.1 -98.8026
70.125 -98.765
70.15 -98.7274
70.175 -98.6899
70.2 -98.6523
70.225 -98.6147
70.25 -98.5771
70.275 -98.5396
70.3 -98.502
70.325 -98.4644
70.35 -98.4269
70.375 -98.3893
70.4 -98.3517
70.425 -98.3141
70.45 -98.2766
70.475 -98.239
70.5 -98.2014
70.525 -98.1639
70.55 -98.1263
70.575 -98.0887
70.6 -98.0511
70.625 -98.0136
70.65 -97.976
70.675 -97.9384
70.7 -97.9008
70.725 -97.8633
70.75 -97.8257
70.775 -97.7881
70.8 -97.7505
70.825 -97.713
70.85 -97.6754
70.875 -97.6378
70.9 -97.6002
70.925 -97.5627
70.95 -97.5251
70.975 -97.4875
71 -97.45
71.025 -97.4124
71.05 -97.3748
71.075 -97.3372
71.1 -97.2997
71.125 -97.2621
71.15 -97.2245
71.175 -97.187
71.2 -97.1494
71.225 -97.1118
71.25 -97.0742
71.275 -97.0367
71.3 -96.9991
71.325 -96.9615
71.35 -96.924
71.375 -96.8864
71.4 -96.8488
71.425 -96.8113
71.45 -96.7737
71.475 -96.7361
71.5 -96.6985
71.525 -96.661
71.55 -96.6234
71.575 -96.5858
71.6 -96.5483
71.625 -96.5107
71.65 -96.4731
71.675 -96.4355
71.7 -96.398
71.725 -96.3604
71.75 -96.3228
71.775 -96.2852
71.8 -96.2477
71.825 -96.2101
71.85 -96.1725
71.875 -96.1349
71.9 -96.0974
71.925 -96.0598
71.95 -96.0222
71.975 -95.9847
72 -95.9471
72.025 -95.9095
72.05 -95.8719
72.075 -95.8343
72.1 -95.7968
72.125 -95.7592
72.15 -95.7216
72.175 -95.684
72.2 -95.6465
72.225 -95.6089
72.25 -95.5713
72.275 -95.5337
72.3 -95.4962
72.325 -95.4586
72.35 -95.421
72.375 -95.3834
72.4 -95.3458
72.425 -95.3083
72.45 -95.2707
72.475 -95.2331
72.5 -95.1956
72.525 -95.158
72.55 -95.1204
72.575 -95.0828
72.6 -95.0453
72.625 -95.0077
72.65 -94.9701
72.675 -94.9326
72.7 -94.895
72.725 -94.8574
72.75 -94.8199
72.775 -94.7823
72.8 -94.7447
72.825 -94.7071
72.85 -94.6696
72.875 -94.632
72.9 -94.5944
72.925 -94.5569
72.95 -94.5193
72.975 -94.4817
73 -94.4442
73.025 -94.4066
73.05 -94.369
73.075 -94.3315
73.1 -94.2939
73.125 -94.2563
73.15 -94.2188
73.175 -94.1812
73.2 -94.1436
73.225 -94.1061
73.25 -94.0685
73.275 -94.0309
73.3 -93.9934
73.325 -93.9558
73.35 -93.9182
73.375 -93.8807
73.4 -93.8431
73.425 -93.8056
73.45 -93.768
73.475 -93.7304
73.5 -93.6929
73.525 -93.6553
73.55 -93.6178
73.575 -93.5802
73.6 -93.5426
73.625 -93.5051
73.65 -93.4675
73.675 -93.43
73.7 -93.3924
73.725 -93.3548
73.75 -93.3173
73.775 -93.2797
73.8 -93.2422
73.825 -93.2046
73.85 -93.167
73.875 -93.1295
73.9 -93.0919
73.925 -93.0543
73.95 -93.0168
73.975 -92.9792
74 -92.9417
74.025 -92.9041
74.05 -92.8665
74.075 -92.829
74.1 -92.7914
74.125 -92.7539
74.15 -92.7163
74.175 -92.6787
74.2 -92.6412
74.225 -92.6036
74.25 -92.566
74.275 -92.5285
74.3 -92.4909
74.325 -92.4533
74.35 -92.4158
74.375 -92.3782
74.4 -92.3406
74.425 -92.3031
74.45 -92.2655
74.475 -92.2279
74.5 -92.1904
74.525 -92.1528
74.55 -92.1153
74.575 -92.0777
74.6 -92.0401
74.625 -92.0026
74.65 -91.965
74.675 -91.9274
74.7 -91.8899
74.725 -91.8523
74.75 -91.8147
74.775 -91.7772
74.8 -91.7396
74.825 -91.702
74.85 -91.6645
74.875 -91.6269
74.9 -91.5894
74.925 -91.5518
74.95 -91.5142
74.975 -91.4767
75 -91.4391
75.025 -91.4015
75.05 -91.364
75.075 -91.3264
75.1 -91.2888
75.125 -91.2513
75.15 -91.2137
75.175 -91.1761
75.2 -91.1386
75.225 -91.101
75.25 -91.0634
75.275 -91.0259
75.3 -90.9883
75.325 -90.9507
75.35 -90.9132
75.375 -90.8756
75.4 -90.838
75.425 -90.8005
75.45 -90.7629
75.475 -90.7253
75.5 -90.6878
75.525 -90.6502
75.55 -90.6127
75.575 -90.5751
75.6 -90.5375
75.625 -90.5
75.65 -90.4624
75.675 -90.4248
75.7 -90.3873
75.725 -90.3497
75.75 -90.3121
75.775 -90.2746
75.8 -90.237
75.825 -90.1994
75.85 -90.1619
75.875 -90.1243
75.9 -90.0867
75.925 -90.0492
75.95 -90.0116
75.975 -89.974
76 -89.9365
76.025 -89.8989
76.05 -89.8613
76.075 -89.8238
76.1 -89.7862
76.125 -89.7486
76.15 -89.7111
76.175 -89.6735
76.2 -89.6359
76.225 -89.5983
76.25 -89.5608
76.275 -89.5232
76.3 -89.4856
76.325 -89.448
76.35 -89.4105
76.375 -89.3729
76.4 -89.3353
76.425 -89.2978
76.45 -89.2602
76.475 -89.2226
76.5 -89.1851
76.525 -89.1475
76.55 -89.1099
76.575 -89.0724
76.6 -89.0348
76.625 -88.9972
76.65 -88.9597
76.675 -88.9221
76.7 -88.8846
76.725 -88.847
76.75 -88.8094
76.775 -88.7719
76.8 -88.7343
76.825 -88.6968
76.85 -88.6592
76.875 -88.6216
76.9 -88.5841
76.925 -88.5465
76.95 -88.509
76.975 -88.4714
77 -88.4338
77.025 -88.3963
77.05 -88.3587
77.075 -88.3211
77.1 -88.2836
77.125 -88.246
77.15 -88.2084
77.175 -88.1709
77.2 -88.1333
77.225 -88.0958
77.25 -88.0582
77.275 -88.0206
77.3 -87.9831
77.325 -87.9455
77.35 -87.9079
77.375 -87.8704
77.4 -87.8328
77.425 -87.7953
77.45 -87.7577
77.475 -87.7201
77.5 -87.6826
77.525 -87.645
77.55 -87.6074
77.575 -87.5699
77.6 -87.5323
77.625 -87.4948
77.65 -87.4572
77.675 -87.4196
77.7 -87.3821
77.725 -87.3445
77.75 -87.307
77.775 -87.2694
77.8 -87.2319
77.825 -87.1943
77.85 -87.1567
77.875 -87.1192
77.9 -87.0816
77.925 -87.0441
77.95 -87.0065
77.975 -86.9689
78 -86.9314
78.025 -86.8938
78.05 -86.8563
78.075 -86.8187
78.1 -86.7811
78.125 -86.7436
78.15 -86.706
78.175 -86.6684
78.2 -86.6309
78.225 -86.5933
78.25 -86.5557
78.275 -86.5182
78.3 -86.4806
78.325 -86.443
78.35 -86.4055
78.375 -86.3679
78.4 -86.3303
78.425 -86.2928
78.45 -86.2552
78.475 -86.2177
78.5 -86.1801
78.525 -86.1425
78.55 -86.105
78.575 -86.0674
78.6 -86.0298
78.625 -85.9923
78.65 -85.9547
78.675 -85.9172
78.7 -85.8796
78.725 -85.842
78.75 -85.8045
78.775 -85.7669
78.8 -85.7293
78.825 -85.6918
78.85 -85.6542
78.875 -85.6167
78.9 -85.5791
78.925 -85.5415
78.95 -85.504
78.975 -85.4664
79 -85.4288
79.025 -85.3913
79.05 -85.3537
79.075 -85.3162
79.1 -85.2786
79.125 -85.241
79.15 -85.2035
79.175 -85.1659
79.2 -85.1283
79.225 -85.0908
79.25 -85.0532
79.275 -85.0156
79.3 -84.978
79.325 -84.9405
79.35 -84.9029
79.375 -84.8653
79.4 -84.8278
79.425 -84.7902
79.45 -84.7526
79.475 -84.715
79.5 -84.6775
79.525 -84.6399
79.55 -84.6023
79.575 -84.5648
79.6 -84.5272
79.625 -84.4896
79.65 -84.4521
79.675 -84.4145
79.7 -84.3769
79.725 -84.3394
79.75 -84.3018
79.775 -84.2642
79.8 -84.2267
79.825 -84.1891
79.85 -84.1516
79.875 -84.114
79.9 -84.0764
79.925 -84.0389
79.95 -84.0013
79.975 -83.9637
80 -83.9262
80.025 -83.8886
80.05 -83.851
80.075 -83.8135
80.1 -83.7759
80.125 -83.7384
80.15 -83.7008
80.175 -83.6632
80.2 -83.6257
80.225 -83.5881
80.25 -83.5505
80.275 -83.513
80.3 -83.4754
80.325 -83.4378
80.35 -83.4003
80.375 -83.3627
80.4 -83.3251
80.425 -83.2876
80.45 -83.25
80.475 -83.2124
80.5 -83.1749
80.525 -83.1373
80.55 -83.0997
80.575 -83.0622
80.6 -83.0246
80.625 -82.987
80.65 -82.9495
80.675 -82.9119
80.7 -82.8743
80.725 -82.8368
80.75 -82.7992
80.775 -82.7616
80.8 -82.7241
80.825 -82.6865
80.85 -82.649
80.875 -82.6114
80.9 -82.5738
80.925 -82.5363
80.95 -82.4987
80.975 -82.4612
81 -82.4236
81.025 -82.386
81.05 -82.3485
81.075 -82.3109
81.1 -82.2734
81.125 -82.2358
81.15 -82.1983
81.175 -82.1607
81.2 -82.1232
81.225 -82.0856
81.25 -82.0481
81.275 -82.0105
81.3 -81.973
81.325 -81.9354
81.35 -81.8979
81.375 -81.8603
81.4 -81.8227
81.425 -81.7852
81.45 -81.7476
81.475 -81.7101
81.5 -81.6725
81.525 -81.635
81.55 -81.5974
81.575 -81.5598
81.6 -81.5223
81.625 -81.4847
81.65 -81.4472
81.675 -81.4096
81.7 -81.372
81.725 -81.3345
81.75 -81.2969
81.775 -81.2593
81.8 -81.2218
81.825 -81.1842
81.85 -81.1467
81.875 -81.1091
81.9 -81.0715
81.925 -81.034
81.95 -80.9964
81.975 -80.9588
82 -80.9213
82.025 -80.8837
82.05 -80.8462
82.075 -80.8086
82.1 -80.771
82.125 -80.7335
82.15 -80.6959
82.175 -80.6583
82.2 -80.6208
82.225 -80.5832
82.25 -80.5456
82.275 -80.5081
82.3 -80.4705
82.325 -80.4329
82.35 -80.3954
82.375 -80.3578
82.4 -80.3202
82.425 -80.2827
82.45 -80.2451
82.475 -80.2075
82.5 -80.17
82.525 -80.1324
82.55 -80.0948
82.575 -80.0573
82.6 -80.0197
82.625 -79.9822
82.65 -79.9446
82.675 -79.907
82.7 -79.8695
82.725 -79.8319
82.75 -79.7944
82.775 -79.7568
82.8 -79.7192
82.825 -79.6817
82.85 -79.6441
82.875 -79.6065
82.9 -79.569
82.925 -79.5314
82.95 -79.4938
82.975 -79.4563
83 -79.4187
83.025 -79.3811
83.05 -79.3436
83.075 -79.306
83.1 -79.2684
83.125 -79.2308
83.15 -79.1933
83.175 -79.1557
83.2 -79.1181
83.225 -79.0806
83.25 -79.043
83.275 -79.0054
83.3 -78.9679
83.325 -78.9303
83.35 -78.8927
83.375 -78.8551
83.4 -78.8176
83.425 -78.78
83.45 -78.7424
83.475 -78.7048
83.5 -78.6673
83.525 -78.6297
83.55 -78.5921
83.575 -78.5546
83.6 -78.517
83.625 -78.4794
83.65 -78.4418
83.675 -78.4043
83.7 -78.3667
83.725 -78.3291
83.75 -78.2916
83.775 -78.254
83.8 -78.2164
83.825 -78.1788
83.85 -78.1413
83.875 -78.1037
83.9 -78.0661
83.925 -78.0286
83.95 -77.991
83.975 -77.9534
84 -77.9159
84.025 -77.8783
84.05 -77.8407
84.075 -77.8032
84.1 -77.7656
84.125 -77.728
84.15 -77.6905
84.175 -77.6529
84.2 -77.6153
84.225 -77.5778
84.25 -77.5402
84.275 -77.5026
84.3 -77.4651
84.325 -77.4275
84.35 -77.39
84.375 -77.3524
84.4 -77.3148
84.425 -77.2773
84.45 -77.2397
84.475 -77.2021
84.5 -77.1646
84.525 -77.127
84.55 -77.0894
84.575 -77.0519
84.6 -77.0143
84.625 -76.9767
84.65 -76.9392
84.675 -76.9016
84.7 -76.864
84.725 -76.8264
84.75 -76.7889
84.775 -76.7513
84.8 -76.7137
84.825 -76.6761
84.85 -76.6386
84.875 -76.601
84.9 -76.5634
84.925 -76.5258
84.95 -76.4882
84.975 -76.4507
85 -76.4131
85.025 -76.3755
85.05 -76.3379
85.075 -76.3004
85.1 -76.2628
85.125 -76.2252
85.15 -76.1876
85.175 -76.15
85.2 -76.1125
85.225 -76.0749
85.25 -76.0373
85.275 -75.9997
85.3 -75.9621
85.325 -75.9246
85.35 -75.887
85.375 -75.8494
85.4 -75.8118
85.425 -75.7743
85.45 -75.7367
85.475 -75.6991
85.5 -75.6615
85.525 -75.624
85.55 -75.5864
85.575 -75.5488
85.6 -75.5112
85.625 -75.4737
85.65 -75.4361
85.675 -75.3985
85.7 -75.3609
85.725 -75.3234
85.75 -75.2858
85.775 -75.2482
85.8 -75.2107
85.825 -75.1731
85.85 -75.1355
85.875 -75.0979
85.9 -75.0604
85.925 -75.0228
85.95 -74.9852
85.975 -74.9476
86 -74.9101
86.025 -74.8725
86.05 -74.8349
86.075 -74.7973
86.1 -74.7598
86.125 -74.7222
86.15 -74.6846
86.175 -74.6471
86.2 -74.6095
86.225 -74.5719
86.25 -74.5343
86.275 -74.4968
86.3 -74.4592
86.325 -74.4216
86.35 -74.3841
86.375 -74.3465
86.4 -74.3089
86.425 -74.2714
86.45 -74.2338
86.475 -74.1962
86.5 -74.1587
86.525 -74.1211
86.55 -74.0835
86.575 -74.0459
86.6 -74.0084
86.625 -73.9708
86.65 -73.9332
86.675 -73.8957
86.7 -73.8581
86.725 -73.8205
86.75 -73.7829
86.775 -73.7454
86.8 -73.7078
86.825 -73.6702
86.85 -73.6326
86.875 -73.5951
86.9 -73.5575
86.925 -73.5199
86.95 -73.4823
86.975 -73.4448
87 -73.4072
87.025 -73.3696
87.05 -73.332
87.075 -73.2944
87.1 -73.2569
87.125 -73.2193
87.15 -73.1817
87.175 -73.1441
87.2 -73.1066
87.225 -73.069
87.25 -73.0314
87.275 -72.9938
87.3 -72.9563
87.325 -72.9187
87.35 -72.8811
87.375 -72.8435
87.4 -72.8059
87.425 -72.7684
87.45 -72.7308
87.475 -72.6932
87.5 -72.6556
87.525 -72.6181
87.55 -72.5805
87.575 -72.5429
87.6 -72.5053
87.625 -72.4677
87.65 -72.4302
87.675 -72.3926
87.7 -72.355
87.725 -72.3174
87.75 -72.2798
87.775 -72.2422
87.8 -72.2046
87.825 -72.1671
87.85 -72.1295
87.875 -72.0919
87.9 -72.0543
87.925 -72.0167
87.95 -71.9791
87.975 -71.9415
88 -71.904
88.025 -71.8664
88.05 -71.8288
88.075 -71.7912
88.1 -71.7536
88.125 -71.716
88.15 -71.6784
88.175 -71.6409
88.2 -71.6033
88.225 -71.5657
88.25 -71.5281
88.275 -71.4905
88.3 -71.4529
88.325 -71.4153
88.35 -71.3778
88.375 -71.3402
88.4 -71.3026
88.425 -71.265
88.45 -71.2274
88.475 -71.1898
88.5 -71.1523
88.525 -71.1147
88.55 -71.0771
88.575 -71.0395
88.6 -71.0019
88.625 -70.9643
88.65 -70.9268
88.675 -70.8892
88.7 -70.8516
88.725 -70.814
88.75 -70.7764
88.775 -70.7389
88.8 -70.7013
88.825 -70.6637
88.85 -70.6261
88.875 -70.5885
88.9 -70.551
88.925 -70.5134
88.95 -70.4758
88.975 -70.4382
89 -70.4006
89.025 -70.363
89.05 -70.3255
89.075 -70.2879
89.1 -70.2503
89.125 -70.2127
89.15 -70.1751
89.175 -70.1375
89.2 -70.1
89.225 -70.0624
89.25 -70.0248
89.275 -69.9872
89.3 -69.9496
89.325 -69.9121
89.35 -69.8745
89.375 -69.8369
89.4 -69.7993
89.425 -69.7617
89.45 -69.7242
89.475 -69.6866
89.5 -69.649
89.525 -69.6114
89.55 -69.5738
89.575 -69.5363
89.6 -69.4987
89.625 -69.4611
89.65 -69.4235
89.675 -69.3859
89.7 -69.3484
89.725 -69.3108
89.75 -69.2732
89.775 -69.2356
89.8 -69.198
89.825 -69.1604
89.85 -69.1229
89.875 -69.0853
89.9 -69.0477
89.925 -69.0101
89.95 -68.9725
89.975 -68.935
90 -68.8974
90.025 -68.8598
90.05 -68.8222
90.075 -68.7846
90.1 -68.7471
90.125 -68.7095
90.15 -68.6719
90.175 -68.6343
90.2 -68.5968
90.225 -68.5592
90.25 -68.5216
90.275 -68.484
90.3 -68.4464
90.325 -68.4088
90.35 -68.3713
90.375 -68.3337
90.4 -68.2961
90.425 -68.2585
90.45 -68.2209
90.475 -68.1833
90.5 -68.1458
90.525 -68.1082
90.55 -68.0706
90.575 -68.033
90.6 -67.9954
90.625 -67.9578
90.65 -67.9202
90.675 -67.8827
90.7 -67.8451
90.725 -67.8075
90.75 -67.7699
90.775 -67.7323
90.8 -67.6947
90.825 -67.6571
90.85 -67.6195
90.875 -67.582
90.9 -67.5444
90.925 -67.5068
90.95 -67.4692
90.975 -67.4316
91 -67.394
91.025 -67.3564
91.05 -67.3188
91.075 -67.2812
91.1 -67.2436
91.125 -67.206
91.15 -67.1685
91.175 -67.1309
91.2 -67.0933
91.225 -67.0557
91.25 -67.0181
91.275 -66.9805
91.3 -66.9429
91.325 -66.9053
91.35 -66.8678
91.375 -66.8302
91.4 -66.7926
91.425 -66.755
91.45 -66.7174
91.475 -66.6798
91.5 -66.6422
91.525 -66.6046
91.55 -66.567
91.575 -66.5294
91.6 -66.4919
91.625 -66.4543
91.65 -66.4167
91.675 -66.3791
91.7 -66.3415
91.725 -66.3039
91.75 -66.2663
91.775 -66.2287
91.8 -66.1911
91.825 -66.1535
91.85 -66.1159
91.875 -66.0783
91.9 -66.0407
91.925 -66.0031
91.95 -65.9655
91.975 -65.9279
92 -65.8903
92.025 -65.8527
92.05 -65.8151
92.075 -65.7775
92.1 -65.7399
92.125 -65.7023
92.15 -65.6647
92.175 -65.6271
92.2 -65.5895
92.225 -65.5519
92.25 -65.5143
92.275 -65.4767
92.3 -65.4391
92.325 -65.4015
92.35 -65.3639
92.375 -65.3263
92.4 -65.2887
92.425 -65.2511
92.45 -65.2135
92.475 -65.1759
92.5 -65.1383
92.525 -65.1007
92.55 -65.0631
92.575 -65.0255
92.6 -64.9879
92.625 -64.9503
92.65 -64.9127
92.675 -64.8751
92.7 -64.8375
92.725 -64.7999
92.75 -64.7623
92.775 -64.7247
92.8 -64.6871
92.825 -64.6495
92.85 -64.6119
92.875 -64.5743
92.9 -64.5367
92.925 -64.4991
92.95 -64.4615
92.975 -64.4239
93 -64.3863
93.025 -64.3487
93.05 -64.3111
93.075 -64.2735
93.1 -64.2359
93.125 -64.1983
93.15 -64.1607
93.175 -64.1231
93.2 -64.0855
93.225 -64.0479
93.25 -64.0103
93.275 -63.9727
93.3 -63.9351
93.325 -63.8975
93.35 -63.8599
93.375 -63.8223
93.4 -63.7847
93.425 -63.7471
93.45 -63.7094
93.475 -63.6718
93.5 -63.6342
93.525 -63.5966
93.55 -63.559
93.575 -63.5214
93.6 -63.4838
93.625 -63.4462
93.65 -63.4086
93.675 -63.371
93.7 -63.3334
93.725 -63.2958
93.75 -63.2582
93.775 -63.2206
93.8 -63.183
93.825 -63.1454
93.85 -63.1078
93.875 -63.0702
93.9 -63.0325
93.925 -62.9949
93.95 -62.9573
93.975 -62.9197
94 -62.8821
94.025 -62.8445
94.05 -62.8069
94.075 -62.7693
94.1 -62.7317
94.125 -62.6941
94.15 -62.6565
94.175 -62.6189
94.2 -62.5813
94.225 -62.5437
94.25 -62.5061
94.275 -62.4685
94.3 -62.4309
94.325 -62.3933
94.35 -62.3557
94.375 -62.3181
94.4 -62.2805
94.425 -62.2429
94.45 -62.2053
94.475 -62.1677
94.5 -62.1301
94.525 -62.0925
94.55 -62.0549
94.575 -62.0173
94.6 -61.9796
94.625 -61.942
94.65 -61.9044
94.675 -61.8668
94.7 -61.8292
94.725 -61.7916
94.75 -61.754
94.775 -61.7164
94.8 -61.6788
94.825 -61.6412
94.85 -61.6036
94.875 -61.566
94.9 -61.5284
94.925 -61.4908
94.95 -61.4532
94.975 -61.4155
95 -61.3779
95.025 -61.3403
95.05 -61.3027
95.075 -61.2651
95.1 -61.2275
95.125 -61.1899
95.15 -61.1523
95.175 -61.1147
95.2 -61.0771
95.225 -61.0395
95.25 -61.0019
95.275 -60.9642
95.3 -60.9266
95.325 -60.889
95.35 -60.8514
95.375 -60.8138
95.4 -60.7762
95.425 -60.7386
95.45 -60.7009
95.475 -60.6633
95.5 -60.6257
95.525 -60.5881
95.55 -60.5505
95.575 -60.5129
95.6 -60.4752
95.625 -60.4376
95.65 -60.4
95.675 -60.3624
95.7 -60.3248
95.725 -60.2871
95.75 -60.2495
95.775 -60.2119
95.8 -60.1743
95.825 -60.1367
95.85 -60.099
95.875 -60.0614
95.9 -60.0238
95.925 -59.9862
95.95 -59.9485
95.975 -59.9109
96 -59.8733
96.025 -59.8357
96.05 -59.7981
96.075 -59.7604
96.1 -59.7228
96.125 -59.6852
96.15 -59.6476
96.175 -59.61
96.2 -59.5724
96.225 -59.5347
96.25 -59.4971
96.275 -59.4595
96.3 -59.4219
96.325 -59.3843
96.35 -59.3467
96.375 -59.309
96.4 -59.2714
96.425 -59.2338
96.45 -59.1962
96.475 -59.1586
96.5 -59.121
96.525 -59.0833
96.55 -59.0457
96.575 -59.0081
96.6 -58.9705
96.625 -58.9328
96.65 -58.8952
96.675 -58.8576
96.7 -58.82
96.725 -58.7824
96.75 -58.7447
96.775 -58.7071
96.8 -58.6695
96.825 -58.6319
96.85 -58.5943
96.875 -58.5567
96.9 -58.519
96.925 -58.4814
96.95 -58.4438
96.975 -58.4062
97 -58.3686
97.025 -58.331
97.05 -58.2933
97.075 -58.2557
97.1 -58.2181
97.125 -58.1805
97.15 -58.1429
97.175 -58.1053
97.2 -58.0677
97.225 -58.0301
97.25 -57.9924
97.275 -57.9548
97.3 -57.9172
97.325 -57.8796
97.35 -57.842
97.375 -57.8044
97.4 -57.7668
97.425 -57.7292
97.45 -57.6916
97.475 -57.6539
97.5 -57.6163
97.525 -57.5787
97.55 -57.5411
97.575 -57.5035
97.6 -57.4659
97.625 -57.4283
97.65 -57.3906
97.675 -57.353
97.7 -57.3154
97.725 -57.2778
97.75 -57.2402
97.775 -57.2026
97.8 -57.1649
97.825 -57.1273
97.85 -57.0897
97.875 -57.0521
97.9 -57.0145
97.925 -56.9769
97.95 -56.9392
97.975 -56.9016
98 -56.864
98.025 -56.8264
98.05 -56.7888
98.075 -56.7512
98.1 -56.7136
98.125 -56.6759
98.15 -56.6383
98.175 -56.6007
98.2 -56.5631
98.225 -56.5255
98.25 -56.4878
98.275 -56.4502
98.3 -56.4126
98.325 -56.375
98.35 -56.3373
98.375 -56.2997
98.4 -56.2621
98.425 -56.2245
98.45 -56.1868
98.475 -56.1492
98.5 -56.1116
98.525 -56.074
98.55 -56.0363
98.575 -55.9987
98.6 -55.9611
98.625 -55.9235
98.65 -55.8858
98.675 -55.8482
98.7 -55.8106
98.725 -55.7729
98.75 -55.7353
98.775 -55.6977
98.8 -55.66
98.825 -55.6224
98.85 -55.5848
98.875 -55.5472
98.9 -55.5095
98.925 -55.4719
98.95 -55.4343
98.975 -55.3966
99 -55.359
99.025 -55.3213
99.05 -55.2837
99.075 -55.2461
99.1 -55.2084
99.125 -55.1708
99.15 -55.1332
99.175 -55.0955
99.2 -55.0579
99.225 -55.0202
99.25 -54.9826
99.275 -54.945
99.3 -54.9073
99.325 -54.8697
99.35 -54.832
99.375 -54.7944
99.4 -54.7567
99.425 -54.7191
99.45 -54.6814
99.475 -54.6438
99.5 -54.6061
99.525 -54.5685
99.55 -54.5308
99.575 -54.4932
99.6 -54.4556
99.625 -54.4179
99.65 -54.3803
99.675 -54.3426
99.7 -54.305
99.725 -54.2673
99.75 -54.2297
99.775 -54.192
99.8 -54.1544
99.825 -54.1167
99.85 -54.0791
99.875 -54.0414
99.9 -54.0038
99.925 -53.9661
99.95 -53.9285
99.975 -53.8908
100 -53.8532
