# Supplementary material for: Uptake of N2O5 by aqueous aerosol unveiled using chemically accurate many-body potentials
Source: Nat Commun. 2022 Mar 10;13:1266. doi: 10.1038/s41467-022-28697-8 (PMC8913772; doi:10.1038/s41467-022-28697-8)
Supplement: Supplementary file 3 — Source Data [file 41467_2022_28697_MOESM3_ESM.zip › n2o5-uptake-data/Fig2/scattering/rep01run19/relcom_gds.dat]

0.025 12.0358
0.05 12.0141
0.075 11.9924
0.1 11.9707
0.125 11.9489
0.15 11.9272
0.175 11.9055
0.2 11.8837
0.225 11.862
0.25 11.8403
0.275 11.8185
0.3 11.7968
0.325 11.7751
0.35 11.7533
0.375 11.7316
0.4 11.7098
0.425 11.688
0.45 11.6663
0.475 11.6445
0.5 11.6227
0.525 11.6009
0.55 11.5791
0.575 11.5573
0.6 11.5354
0.625 11.5136
0.65 11.4917
0.675 11.4697
0.7 11.4478
0.725 11.4258
0.75 11.4039
0.775 11.3819
0.8 11.3599
0.825 11.3378
0.85 11.3158
0.875 11.2938
0.9 11.2717
0.925 11.2496
0.95 11.2275
0.975 11.2054
1 11.1833
1.025 11.1612
1.05 11.139
1.075 11.1169
1.1 11.0947
1.125 11.0726
1.15 11.0504
1.175 11.0282
1.2 11.006
1.225 10.9837
1.25 10.9615
1.275 10.9392
1.3 10.9169
1.325 10.8946
1.35 10.8722
1.375 10.8498
1.4 10.8274
1.425 10.8049
1.45 10.7824
1.475 10.7598
1.5 10.7373
1.525 10.7146
1.55 10.692
1.575 10.6693
1.6 10.6465
1.625 10.6237
1.65 10.6009
1.675 10.578
1.7 10.5551
1.725 10.5322
1.75 10.5092
1.775 10.4862
1.8 10.4632
1.825 10.4401
1.85 10.4171
1.875 10.3939
1.9 10.3708
1.925 10.3476
1.95 10.3245
1.975 10.3013
2 10.278
2.025 10.2547
2.05 10.2314
2.075 10.208
2.1 10.1847
2.125 10.1614
2.15 10.138
2.175 10.1146
2.2 10.0911
2.225 10.0676
2.25 10.0441
2.275 10.0205
2.3 9.9968
2.325 9.973
2.35 9.9492
2.375 9.9253
2.4 9.9014
2.425 9.8774
2.45 9.8534
2.475 9.8294
2.5 9.8053
2.525 9.7812
2.55 9.7569
2.575 9.7326
2.6 9.7083
2.625 9.6839
2.65 9.6595
2.675 9.6351
2.7 9.6105
2.725 9.5859
2.75 9.5613
2.775 9.5366
2.8 9.5118
2.825 9.487
2.85 9.4622
2.875 9.4373
2.9 9.4123
2.925 9.3872
2.95 9.3621
2.975 9.3368
3 9.3115
3.025 9.2862
3.05 9.2607
3.075 9.2352
3.1 9.2096
3.125 9.184
3.15 9.1583
3.175 9.1324
3.2 9.1065
3.225 9.0806
3.25 9.0546
3.275 9.0286
3.3 9.0024
3.325 8.9763
3.35 8.95
3.375 8.9237
3.4 8.8974
3.425 8.8709
3.45 8.8444
3.475 8.8179
3.5 8.7913
3.525 8.7647
3.55 8.7381
3.575 8.7114
3.6 8.6847
3.625 8.658
3.65 8.6313
3.675 8.6046
3.7 8.5777
3.725 8.5507
3.75 8.5236
3.775 8.4964
3.8 8.4691
3.825 8.4417
3.85 8.4143
3.875 8.3867
3.9 8.3591
3.925 8.3313
3.95 8.3033
3.975 8.2751
4 8.2468
4.025 8.2183
4.05 8.1897
4.075 8.1608
4.1 8.1316
4.125 8.1022
4.15 8.0727
4.175 8.043
4.2 8.0133
4.225 7.9834
4.25 7.9533
4.275 7.9231
4.3 7.8929
4.325 7.8626
4.35 7.8322
4.375 7.8016
4.4 7.7709
4.425 7.7401
4.45 7.709
4.475 7.6778
4.5 7.6464
4.525 7.6149
4.55 7.5832
4.575 7.5514
4.6 7.5194
4.625 7.4874
4.65 7.4552
4.675 7.4227
4.7 7.39
4.725 7.3571
4.75 7.3241
4.775 7.2908
4.8 7.2572
4.825 7.2235
4.85 7.1894
4.875 7.1551
4.9 7.1205
4.925 7.0855
4.95 7.0503
4.975 7.0148
5 6.9789
5.025 6.9427
5.05 6.9061
5.075 6.8692
5.1 6.8318
5.125 6.794
5.15 6.7557
5.175 6.717
5.2 6.6778
5.225 6.6382
5.25 6.5983
5.275 6.5579
5.3 6.5173
5.325 6.4762
5.35 6.4346
5.375 6.3928
5.4 6.3506
5.425 6.3078
5.45 6.2646
5.475 6.2209
5.5 6.1765
5.525 6.1306
5.55 6.0835
5.575 6.0345
5.6 5.9833
5.625 5.9302
5.65 5.8747
5.675 5.8182
5.7 5.7594
5.725 5.6988
5.75 5.6353
5.775 5.5686
5.8 5.4976
5.825 5.4198
5.85 5.3378
5.875 5.2564
5.9 5.1803
5.925 5.1135
5.95 5.0551
5.975 5.0055
6 4.9671
6.025 4.9336
6.05 4.9039
6.075 4.8768
6.1 4.8515
6.125 4.8285
6.15 4.8087
6.175 4.7913
6.2 4.7792
6.225 4.7763
6.25 4.7839
6.275 4.8021
6.3 4.8305
6.325 4.8667
6.35 4.9049
6.375 4.944
6.4 4.9819
6.425 5.0175
6.45 5.0499
6.475 5.0788
6.5 5.1042
6.525 5.1266
6.55 5.1459
6.575 5.1621
6.6 5.1743
6.625 5.1824
6.65 5.1871
6.675 5.1893
6.7 5.1892
6.725 5.1866
6.75 5.1815
6.775 5.174
6.8 5.1641
6.825 5.1521
6.85 5.1378
6.875 5.1219
6.9 5.106
6.925 5.0928
6.95 5.0823
6.975 5.0737
7 5.0661
7.025 5.0583
7.05 5.0502
7.075 5.0409
7.1 5.03
7.125 5.0175
7.15 5.0028
7.175 4.9855
7.2 4.9651
7.225 4.9424
7.25 4.9178
7.275 4.8923
7.3 4.8698
7.325 4.8569
7.35 4.857
7.375 4.8683
7.4 4.8848
7.425 4.9032
7.45 4.9226
7.475 4.9414
7.5 4.9578
7.525 4.9713
7.55 4.9823
7.575 4.9912
7.6 4.9978
7.625 5.0019
7.65 5.0031
7.675 5.0008
7.7 4.995
7.725 4.986
7.75 4.9742
7.775 4.9608
7.8 4.9456
7.825 4.9288
7.85 4.9108
7.875 4.8932
7.9 4.8764
7.925 4.8624
7.95 4.8503
7.975 4.8381
8 4.8241
8.025 4.8071
8.05 4.7871
8.075 4.7634
8.1 4.7352
8.125 4.7013
8.15 4.6615
8.175 4.616
8.2 4.5651
8.225 4.5114
8.25 4.4552
8.275 4.3939
8.3 4.327
8.325 4.2543
8.35 4.1762
8.375 4.0935
8.4 4.0057
8.425 3.9136
8.45 3.8185
8.475 3.7209
8.5 3.6209
8.525 3.522
8.55 3.4273
8.575 3.3407
8.6 3.2639
8.625 3.1925
8.65 3.1252
8.675 3.0672
8.7 3.021
8.725 2.9771
8.75 2.9297
8.775 2.8773
8.8 2.8212
8.825 2.7673
8.85 2.7198
8.875 2.6778
8.9 2.6432
8.925 2.6127
8.95 2.5875
8.975 2.5646
9 2.5411
9.025 2.5133
9.05 2.4802
9.075 2.4421
9.1 2.3987
9.125 2.3504
9.15 2.299
9.175 2.2455
9.2 2.1919
9.225 2.1353
9.25 2.077
9.275 2.0178
9.3 1.9587
9.325 1.8976
9.35 1.8372
9.375 1.7848
9.4 1.7498
9.425 1.7343
9.45 1.7365
9.475 1.7511
9.5 1.7793
9.525 1.8135
9.55 1.8446
9.575 1.8697
9.6 1.887
9.625 1.8963
9.65 1.899
9.675 1.8914
9.7 1.8738
9.725 1.8465
9.75 1.8123
9.775 1.7762
9.8 1.7451
9.825 1.7218
9.85 1.697
9.875 1.6662
9.9 1.6316
9.925 1.5954
9.95 1.5617
9.975 1.5284
10 1.4916
10.025 1.4512
10.05 1.4078
10.075 1.3638
10.1 1.3225
10.125 1.2837
10.15 1.2477
10.175 1.2213
10.2 1.2187
10.225 1.2534
10.25 1.3232
10.275 1.4146
10.3 1.519
10.325 1.6296
10.35 1.7409
10.375 1.8498
10.4 1.9554
10.425 2.058
10.45 2.1561
10.475 2.2508
10.5 2.3395
10.525 2.4208
10.55 2.4936
10.575 2.5602
10.6 2.6264
10.625 2.6908
10.65 2.7488
10.675 2.7968
10.7 2.8339
10.725 2.8634
10.75 2.8992
10.775 2.9482
10.8 2.9967
10.825 3.0362
10.85 3.0656
10.875 3.0848
10.9 3.0927
10.925 3.0889
10.95 3.0748
10.975 3.0513
11 3.0248
11.025 3.0005
11.05 2.9827
11.075 2.9739
11.1 2.9697
11.125 2.966
11.15 2.9603
11.175 2.9489
11.2 2.9316
11.225 2.9069
11.25 2.8767
11.275 2.8444
11.3 2.8112
11.325 2.7769
11.35 2.7451
11.375 2.7166
11.4 2.6916
11.425 2.6703
11.45 2.657
11.475 2.6561
11.5 2.6633
11.525 2.6715
11.55 2.6748
11.575 2.6733
11.6 2.6706
11.625 2.6777
11.65 2.7006
11.675 2.7319
11.7 2.7615
11.725 2.7872
11.75 2.8073
11.775 2.8211
11.8 2.8269
11.825 2.8247
11.85 2.8164
11.875 2.8027
11.9 2.7883
11.925 2.7862
11.95 2.8086
11.975 2.8604
12 2.9338
12.025 3.0174
12.05 3.1
12.075 3.176
12.1 3.2418
12.125 3.2974
12.15 3.3507
12.175 3.4059
12.2 3.4594
12.225 3.5078
12.25 3.5502
12.275 3.586
12.3 3.6178
12.325 3.6506
12.35 3.6831
12.375 3.715
12.4 3.7482
12.425 3.7813
12.45 3.8138
12.475 3.8517
12.5 3.8974
12.525 3.9458
12.55 3.9906
12.575 4.0288
12.6 4.0594
12.625 4.0828
12.65 4.1004
12.675 4.114
12.7 4.1249
12.725 4.1308
12.75 4.1291
12.775 4.1205
12.8 4.105
12.825 4.0848
12.85 4.06
12.875 4.0279
12.9 3.9836
12.925 3.9263
12.95 3.8661
12.975 3.8162
13 3.7873
13.025 3.7757
13.05 3.7737
13.075 3.7739
13.1 3.7749
13.125 3.7832
13.15 3.8014
13.175 3.8257
13.2 3.8534
13.225 3.8868
13.25 3.9248
13.275 3.9631
13.3 3.9991
13.325 4.0286
13.35 4.0516
13.375 4.0766
13.4 4.1089
13.425 4.1446
13.45 4.1832
13.475 4.226
13.5 4.2768
13.525 4.3351
13.55 4.3968
13.575 4.4569
13.6 4.5127
13.625 4.5643
13.65 4.6116
13.675 4.656
13.7 4.6986
13.725 4.7408
13.75 4.7813
13.775 4.8178
13.8 4.8518
13.825 4.8859
13.85 4.9212
13.875 4.9573
13.9 4.9968
13.925 5.0377
13.95 5.0766
13.975 5.1151
14 5.1528
14.025 5.1894
14.05 5.2245
14.075 5.2574
14.1 5.287
14.125 5.3139
14.15 5.342
14.175 5.3697
14.2 5.3965
14.225 5.4211
14.25 5.4427
14.275 5.4617
14.3 5.4777
14.325 5.4899
14.35 5.4989
14.375 5.5035
14.4 5.5034
14.425 5.4992
14.45 5.4918
14.475 5.4805
14.5 5.4654
14.525 5.4458
14.55 5.4216
14.575 5.3931
14.6 5.3598
14.625 5.3236
14.65 5.2849
14.675 5.2421
14.7 5.1932
14.725 5.1384
14.75 5.0792
14.775 5.016
14.8 4.9492
14.825 4.8788
14.85 4.8091
14.875 4.7533
14.9 4.7128
14.925 4.6833
14.95 4.6617
14.975 4.6434
15 4.6272
15.025 4.6167
15.05 4.6082
15.075 4.5974
15.1 4.5802
15.125 4.5567
15.15 4.5277
15.175 4.493
15.2 4.4529
15.225 4.4091
15.25 4.3642
15.275 4.3199
15.3 4.277
15.325 4.2342
15.35 4.1898
15.375 4.1475
15.4 4.1057
15.425 4.0647
15.45 4.0234
15.475 3.9791
15.5 3.9286
15.525 3.8721
15.55 3.8088
15.575 3.7382
15.6 3.6608
15.625 3.579
15.65 3.4936
15.675 3.4043
15.7 3.3086
15.725 3.2068
15.75 3.101
15.775 2.9947
15.8 2.8937
15.825 2.8033
15.85 2.7234
15.875 2.6494
15.9 2.5824
15.925 2.5257
15.95 2.4813
15.975 2.4463
16 2.4183
16.025 2.391
16.05 2.3603
16.075 2.3251
16.1 2.2836
16.125 2.2365
16.15 2.1844
16.175 2.1243
16.2 2.0577
16.225 1.9883
16.25 1.9221
16.275 1.8678
16.3 1.8336
16.325 1.8219
16.35 1.8289
16.375 1.8512
16.4 1.8854
16.425 1.922
16.45 1.9594
16.475 1.9921
16.5 2.0184
16.525 2.039
16.55 2.0516
16.575 2.0586
16.6 2.065
16.625 2.0709
16.65 2.0748
16.675 2.0781
16.7 2.0823
16.725 2.0864
16.75 2.0857
16.775 2.0825
16.8 2.0763
16.825 2.07
16.85 2.0629
16.875 2.0551
16.9 2.0487
16.925 2.0418
16.95 2.0325
16.975 2.0183
17 2.0003
17.025 1.9772
17.05 1.9505
17.075 1.9207
17.1 1.8838
17.125 1.8398
17.15 1.789
17.175 1.7315
17.2 1.6682
17.225 1.5994
17.25 1.5253
17.275 1.4464
17.3 1.3637
17.325 1.2764
17.35 1.1873
17.375 1.0971
17.4 1.0072
17.425 0.9154
17.45 0.8208
17.475 0.7267
17.5 0.6382
17.525 0.5618
17.55 0.4991
17.575 0.4489
17.6 0.4086
17.625 0.3712
17.65 0.3332
17.675 0.2926
17.7 0.2526
17.725 0.2175
17.75 0.1901
17.775 0.1613
17.8 0.1294
17.825 0.0992
17.85 0.0754
17.875 0.0572
17.9 0.0435
17.925 0.0331
17.95 0.0259
17.975 0.0225
18 0.019
18.025 0.0125
18.05 0.0027
18.075 -0.0112
18.1 -0.0327
18.125 -0.0602
18.15 -0.0911
18.175 -0.1259
18.2 -0.1604
18.225 -0.1914
18.25 -0.2174
18.275 -0.2369
18.3 -0.2422
18.325 -0.2262
18.35 -0.2028
18.375 -0.1813
18.4 -0.1624
18.425 -0.1453
18.45 -0.114
18.475 -0.0756
18.5 -0.0419
18.525 -0.0162
18.55 0.0023
18.575 0.0134
18.6 0.0164
18.625 0.0142
18.65 0.0081
18.675 -0.0011
18.7 -0.0117
18.725 -0.024
18.75 -0.0367
18.775 -0.0542
18.8 -0.0784
18.825 -0.1097
18.85 -0.1474
18.875 -0.1896
18.9 -0.2319
18.925 -0.2668
18.95 -0.2932
18.975 -0.3174
19 -0.3475
19.025 -0.3837
19.05 -0.4264
19.075 -0.4679
19.1 -0.4961
19.125 -0.5068
19.15 -0.502
19.175 -0.4774
19.2 -0.4248
19.225 -0.3395
19.25 -0.2366
19.275 -0.1344
19.3 -0.0394
19.325 0.047
19.35 0.1212
19.375 0.1831
19.4 0.2347
19.425 0.2783
19.45 0.314
19.475 0.3397
19.5 0.3546
19.525 0.3571
19.55 0.3436
19.575 0.3186
19.6 0.2884
19.625 0.2573
19.65 0.2291
19.675 0.2135
19.7 0.2239
19.725 0.2469
19.75 0.2767
19.775 0.3074
19.8 0.3341
19.825 0.3526
19.85 0.3663
19.875 0.3792
19.9 0.3918
19.925 0.4078
19.95 0.4263
19.975 0.4477
20 0.4727
20.025 0.5015
20.05 0.5353
20.075 0.5767
20.1 0.6234
20.125 0.6685
20.15 0.709
20.175 0.7443
20.2 0.7769
20.225 0.804
20.25 0.8238
20.275 0.8364
20.3 0.8433
20.325 0.8461
20.35 0.8451
20.375 0.8417
20.4 0.8363
20.425 0.8267
20.45 0.811
20.475 0.7888
20.5 0.7603
20.525 0.7278
20.55 0.6921
20.575 0.6508
20.6 0.604
20.625 0.5507
20.65 0.4908
20.675 0.4234
20.7 0.3483
20.725 0.2671
20.75 0.1792
20.775 0.0872
20.8 -0.0083
20.825 -0.1049
20.85 -0.2032
20.875 -0.3015
20.9 -0.3982
20.925 -0.4929
20.95 -0.581
20.975 -0.6547
21 -0.7125
21.025 -0.754
21.05 -0.7715
21.075 -0.7689
21.1 -0.7585
21.125 -0.7455
21.15 -0.7309
21.175 -0.7135
21.2 -0.6952
21.225 -0.6788
21.25 -0.6664
21.275 -0.66
21.3 -0.6597
21.325 -0.6645
21.35 -0.6745
21.375 -0.6891
21.4 -0.7079
21.425 -0.7298
21.45 -0.754
21.475 -0.7803
21.5 -0.8122
21.525 -0.8572
21.55 -0.9127
21.575 -0.9736
21.6 -1.0403
21.625 -1.1119
21.65 -1.1834
21.675 -1.2466
21.7 -1.2922
21.725 -1.3162
21.75 -1.3179
21.775 -1.3019
21.8 -1.2757
21.825 -1.2459
21.85 -1.2166
21.875 -1.1907
21.9 -1.1695
21.925 -1.1548
21.95 -1.1485
21.975 -1.1498
22 -1.1562
22.025 -1.1669
22.05 -1.18
22.075 -1.197
22.1 -1.2188
22.125 -1.237
22.15 -1.2459
22.175 -1.2482
22.2 -1.2477
22.225 -1.2426
22.25 -1.2337
22.275 -1.2212
22.3 -1.204
22.325 -1.1854
22.35 -1.1664
22.375 -1.1514
22.4 -1.1412
22.425 -1.1307
22.45 -1.1181
22.475 -1.1
22.5 -1.0775
22.525 -1.0545
22.55 -1.031
22.575 -1.0006
22.6 -0.9585
22.625 -0.9032
22.65 -0.8351
22.675 -0.7594
22.7 -0.6841
22.725 -0.6072
22.75 -0.535
22.775 -0.4734
22.8 -0.418
22.825 -0.3684
22.85 -0.3265
22.875 -0.2919
22.9 -0.2661
22.925 -0.245
22.95 -0.2224
22.975 -0.2029
23 -0.1897
23.025 -0.1855
23.05 -0.1927
23.075 -0.2095
23.1 -0.2362
23.125 -0.2739
23.15 -0.3204
23.175 -0.3742
23.2 -0.4352
23.225 -0.5007
23.25 -0.5684
23.275 -0.6348
23.3 -0.6972
23.325 -0.7525
23.35 -0.7977
23.375 -0.8338
23.4 -0.86
23.425 -0.8715
23.45 -0.8558
23.475 -0.8181
23.5 -0.7744
23.525 -0.7307
23.55 -0.69
23.575 -0.6529
23.6 -0.6175
23.625 -0.5815
23.65 -0.5458
23.675 -0.5121
23.7 -0.4801
23.725 -0.4493
23.75 -0.42
23.775 -0.3954
23.8 -0.3715
23.825 -0.3475
23.85 -0.3214
23.875 -0.2889
23.9 -0.2502
23.925 -0.209
23.95 -0.1621
23.975 -0.1076
24 -0.036
24.025 0.0462
24.05 0.1324
24.075 0.2211
24.1 0.3078
24.125 0.3893
24.15 0.4607
24.175 0.5209
24.2 0.5716
24.225 0.6195
24.25 0.6666
24.275 0.7129
24.3 0.7634
24.325 0.8129
24.35 0.8617
24.375 0.9097
24.4 0.9569
24.425 1.0014
24.45 1.0417
24.475 1.078
24.5 1.1092
24.525 1.1347
24.55 1.1549
24.575 1.17
24.6 1.1775
24.625 1.177
24.65 1.168
24.675 1.1519
24.7 1.1332
24.725 1.1135
24.75 1.0931
24.775 1.0723
24.8 1.0512
24.825 1.0253
24.85 0.9936
24.875 0.9521
24.9 0.8991
24.925 0.8354
24.95 0.7635
24.975 0.6951
25 0.6348
25.025 0.581
25.05 0.5296
25.075 0.4789
25.1 0.4225
25.125 0.3602
25.15 0.2896
25.175 0.2124
25.2 0.1334
25.225 0.0521
25.25 -0.0341
25.275 -0.1262
25.3 -0.2228
25.325 -0.3191
25.35 -0.4124
25.375 -0.5014
25.4 -0.5839
25.425 -0.65
25.45 -0.6956
25.475 -0.733
25.5 -0.7676
25.525 -0.8007
25.55 -0.8352
25.575 -0.8627
25.6 -0.8732
25.625 -0.8601
25.65 -0.8302
25.675 -0.789
25.7 -0.7385
25.725 -0.6834
25.75 -0.6342
25.775 -0.5917
25.8 -0.5549
25.825 -0.5226
25.85 -0.4956
25.875 -0.4732
25.9 -0.4541
25.925 -0.4374
25.95 -0.4213
25.975 -0.405
26 -0.3872
26.025 -0.3671
26.05 -0.3487
26.075 -0.3327
26.1 -0.3192
26.125 -0.3078
26.15 -0.2963
26.175 -0.2846
26.2 -0.2751
26.225 -0.2688
26.25 -0.2656
26.275 -0.261
26.3 -0.2478
26.325 -0.2236
26.35 -0.1911
26.375 -0.1523
26.4 -0.1091
26.425 -0.0657
26.45 -0.0245
26.475 0.0127
26.5 0.0443
26.525 0.0686
26.55 0.0854
26.575 0.0964
26.6 0.1054
26.625 0.1154
26.65 0.1245
26.675 0.1308
26.7 0.1345
26.725 0.142
26.75 0.1612
26.775 0.1908
26.8 0.2234
26.825 0.2507
26.85 0.2717
26.875 0.2864
26.9 0.2929
26.925 0.2911
26.95 0.2807
26.975 0.2614
27 0.2321
27.025 0.1963
27.05 0.1562
27.075 0.1136
27.1 0.0657
27.125 0.0171
27.15 -0.019
27.175 -0.0461
27.2 -0.0747
27.225 -0.1058
27.25 -0.1363
27.275 -0.1652
27.3 -0.1896
27.325 -0.2062
27.35 -0.2173
27.375 -0.2259
27.4 -0.2328
27.425 -0.2376
27.45 -0.2397
27.475 -0.2352
27.5 -0.2219
27.525 -0.2012
27.55 -0.1748
27.575 -0.1419
27.6 -0.0962
27.625 -0.0418
27.65 0.016
27.675 0.0738
27.7 0.13
27.725 0.1861
27.75 0.2382
27.775 0.2848
27.8 0.3273
27.825 0.3667
27.85 0.401
27.875 0.4285
27.9 0.4491
27.925 0.4618
27.95 0.4665
27.975 0.4631
28 0.4531
28.025 0.4375
28.05 0.4154
28.075 0.3873
28.1 0.3537
28.125 0.315
28.15 0.2693
28.175 0.2164
28.2 0.1587
28.225 0.1029
28.25 0.0613
28.275 0.031
28.3 0.0073
28.325 -0.0086
28.35 -0.0155
28.375 -0.0147
28.4 -0.011
28.425 -0.0033
28.45 0.0127
28.475 0.0305
28.5 0.0431
28.525 0.049
28.55 0.0478
28.575 0.0413
28.6 0.0271
28.625 0.0031
28.65 -0.0296
28.675 -0.0725
28.7 -0.1262
28.725 -0.1893
28.75 -0.257
28.775 -0.325
28.8 -0.3973
28.825 -0.4745
28.85 -0.5559
28.875 -0.6383
28.9 -0.7143
28.925 -0.78
28.95 -0.8435
28.975 -0.9069
29 -0.9649
29.025 -1.0147
29.05 -1.0564
29.075 -1.0924
29.1 -1.1259
29.125 -1.1594
29.15 -1.1966
29.175 -1.2401
29.2 -1.2905
29.225 -1.3467
29.25 -1.4084
29.275 -1.4791
29.3 -1.5579
29.325 -1.6437
29.35 -1.7374
29.375 -1.8348
29.4 -1.9315
29.425 -2.0197
29.45 -2.0933
29.475 -2.1316
29.5 -2.1366
29.525 -2.1213
29.55 -2.102
29.575 -2.0865
29.6 -2.0759
29.625 -2.0715
29.65 -2.0695
29.675 -2.0708
29.7 -2.0715
29.725 -2.0669
29.75 -2.0603
29.775 -2.0524
29.8 -2.0479
29.825 -2.0528
29.85 -2.0644
29.875 -2.0797
29.9 -2.0988
29.925 -2.1232
29.95 -2.1521
29.975 -2.1831
30 -2.218
30.025 -2.2541
30.05 -2.2867
30.075 -2.306
30.1 -2.3112
30.125 -2.3048
30.15 -2.2919
30.175 -2.278
30.2 -2.2652
30.225 -2.2545
30.25 -2.2486
30.275 -2.2492
30.3 -2.255
30.325 -2.2638
30.35 -2.2619
30.375 -2.2417
30.4 -2.215
30.425 -2.192
30.45 -2.1742
30.475 -2.1596
30.5 -2.1469
30.525 -2.1353
30.55 -2.1212
30.575 -2.0961
30.6 -2.0559
30.625 -2.01
30.65 -1.9677
30.675 -1.9307
30.7 -1.8987
30.725 -1.869
30.75 -1.8414
30.775 -1.818
30.8 -1.7993
30.825 -1.7856
30.85 -1.7745
30.875 -1.7647
30.9 -1.7598
30.925 -1.7616
30.95 -1.7681
30.975 -1.7817
31 -1.8039
31.025 -1.8332
31.05 -1.866
31.075 -1.8997
31.1 -1.9287
31.125 -1.9462
31.15 -1.952
31.175 -1.9559
31.2 -1.9614
31.225 -1.9671
31.25 -1.9661
31.275 -1.9511
31.3 -1.9241
31.325 -1.8904
31.35 -1.8567
31.375 -1.8254
31.4 -1.7977
31.425 -1.775
31.45 -1.7598
31.475 -1.754
31.5 -1.757
31.525 -1.7678
31.55 -1.7851
31.575 -1.8073
31.6 -1.8336
31.625 -1.865
31.65 -1.8994
31.675 -1.9333
31.7 -1.9636
31.725 -1.9887
31.75 -2.0076
31.775 -2.0215
31.8 -2.0297
31.825 -2.0242
31.85 -2.0019
31.875 -1.9745
31.9 -1.9484
31.925 -1.9233
31.95 -1.8991
31.975 -1.8825
32 -1.8754
32.025 -1.8781
32.05 -1.8871
32.075 -1.8997
32.1 -1.9155
32.125 -1.9302
32.15 -1.9389
32.175 -1.9404
32.2 -1.939
32.225 -1.9358
32.25 -1.925
32.275 -1.9051
32.3 -1.8706
32.325 -1.8265
32.35 -1.7793
32.375 -1.7285
32.4 -1.6705
32.425 -1.6037
32.45 -1.5304
32.475 -1.4554
32.5 -1.3824
32.525 -1.3171
32.55 -1.261
32.575 -1.2145
32.6 -1.178
32.625 -1.1495
32.65 -1.1294
32.675 -1.1179
32.7 -1.1143
32.725 -1.1162
32.75 -1.1157
32.775 -1.1089
32.8 -1.1039
32.825 -1.1028
32.85 -1.1001
32.875 -1.0935
32.9 -1.0771
32.925 -1.0521
32.95 -1.0221
32.975 -0.9844
33 -0.9421
33.025 -0.899
33.05 -0.8565
33.075 -0.8193
33.1 -0.7868
33.125 -0.7591
33.15 -0.7349
33.175 -0.7155
33.2 -0.7015
33.225 -0.6912
33.25 -0.683
33.275 -0.668
33.3 -0.6425
33.325 -0.6096
33.35 -0.5767
33.375 -0.5451
33.4 -0.5138
33.425 -0.4806
33.45 -0.4467
33.475 -0.4128
33.5 -0.3773
33.525 -0.34
33.55 -0.2991
33.575 -0.2561
33.6 -0.2157
33.625 -0.1826
33.65 -0.1585
33.675 -0.1432
33.7 -0.1363
33.725 -0.1336
33.75 -0.1329
33.775 -0.1324
33.8 -0.1284
33.825 -0.116
33.85 -0.0966
33.875 -0.0784
33.9 -0.0658
33.925 -0.0596
33.95 -0.0572
33.975 -0.0588
34 -0.0657
34.025 -0.0797
34.05 -0.1
34.075 -0.1247
34.1 -0.1529
34.125 -0.1859
34.15 -0.2219
34.175 -0.2603
34.2 -0.2991
34.225 -0.3348
34.25 -0.3675
34.275 -0.401
34.3 -0.4391
34.325 -0.4842
34.35 -0.536
34.375 -0.5915
34.4 -0.6499
34.425 -0.7132
34.45 -0.7838
34.475 -0.8603
34.5 -0.943
34.525 -1.0331
34.55 -1.13
34.575 -1.2322
34.6 -1.3375
34.625 -1.4447
34.65 -1.5508
34.675 -1.6518
34.7 -1.7444
34.725 -1.8305
34.75 -1.917
34.775 -2.0074
34.8 -2.1013
34.825 -2.1987
34.85 -2.2994
34.875 -2.4012
34.9 -2.5009
34.925 -2.5994
34.95 -2.6993
34.975 -2.7986
35 -2.8956
35.025 -2.9887
35.05 -3.0779
35.075 -3.165
35.1 -3.2526
35.125 -3.3396
35.15 -3.4165
35.175 -3.4739
35.2 -3.502
35.225 -3.5046
35.25 -3.4906
35.275 -3.4709
35.3 -3.4563
35.325 -3.4534
35.35 -3.4642
35.375 -3.4861
35.4 -3.5169
35.425 -3.5523
35.45 -3.5876
35.475 -3.6209
35.5 -3.6497
35.525 -3.6712
35.55 -3.6789
35.575 -3.6732
35.6 -3.658
35.625 -3.6326
35.65 -3.5981
35.675 -3.5613
35.7 -3.5267
35.725 -3.4929
35.75 -3.4563
35.775 -3.4158
35.8 -3.3685
35.825 -3.3195
35.85 -3.2674
35.875 -3.2087
35.9 -3.1472
35.925 -3.082
35.95 -3.0102
35.975 -2.9375
36 -2.8701
36.025 -2.8093
36.05 -2.7542
36.075 -2.7028
36.1 -2.6592
36.125 -2.6229
36.15 -2.591
36.175 -2.5624
36.2 -2.5384
36.225 -2.5239
36.25 -2.5177
36.275 -2.5159
36.3 -2.5185
36.325 -2.5269
36.35 -2.5419
36.375 -2.5614
36.4 -2.5827
36.425 -2.6017
36.45 -2.6169
36.475 -2.6275
36.5 -2.6332
36.525 -2.6341
36.55 -2.6384
36.575 -2.6525
36.6 -2.6757
36.625 -2.7045
36.65 -2.7361
36.675 -2.7707
36.7 -2.8108
36.725 -2.8585
36.75 -2.9166
36.775 -2.9841
36.8 -3.0594
36.825 -3.1383
36.85 -3.2188
36.875 -3.3006
36.9 -3.3833
36.925 -3.4695
36.95 -3.5575
36.975 -3.6425
37 -3.7246
37.025 -3.8077
37.05 -3.8864
37.075 -3.9592
37.1 -4.0231
37.125 -4.0809
37.15 -4.1274
37.175 -4.161
37.2 -4.1785
37.225 -4.1807
37.25 -4.1752
37.275 -4.1659
37.3 -4.1532
37.325 -4.1355
37.35 -4.1146
37.375 -4.0945
37.4 -4.0767
37.425 -4.0581
37.45 -4.0384
37.475 -4.0067
37.5 -3.9501
37.525 -3.8713
37.55 -3.7862
37.575 -3.6994
37.6 -3.609
37.625 -3.5156
37.65 -3.4248
37.675 -3.3431
37.7 -3.2677
37.725 -3.1985
37.75 -3.1355
37.775 -3.0805
37.8 -3.0315
37.825 -2.9833
37.85 -2.9334
37.875 -2.8856
37.9 -2.8459
37.925 -2.8194
37.95 -2.8081
37.975 -2.8141
38 -2.8357
38.025 -2.8726
38.05 -2.9191
38.075 -2.9648
38.1 -3.006
38.125 -3.0448
38.15 -3.0826
38.175 -3.118
38.2 -3.1493
38.225 -3.1781
38.25 -3.2071
38.275 -3.2372
38.3 -3.2686
38.325 -3.3002
38.35 -3.33
38.375 -3.3533
38.4 -3.3733
38.425 -3.3898
38.45 -3.4004
38.475 -3.4076
38.5 -3.4138
38.525 -3.4181
38.55 -3.4232
38.575 -3.4292
38.6 -3.4369
38.625 -3.4491
38.65 -3.4662
38.675 -3.4834
38.7 -3.4985
38.725 -3.5128
38.75 -3.5271
38.775 -3.5446
38.8 -3.5612
38.825 -3.5772
38.85 -3.5961
38.875 -3.6195
38.9 -3.6472
38.925 -3.6778
38.95 -3.7056
38.975 -3.7269
39 -3.7411
39.025 -3.7502
39.05 -3.7569
39.075 -3.7654
39.1 -3.7749
39.125 -3.7785
39.15 -3.7772
39.175 -3.767
39.2 -3.7481
39.225 -3.7232
39.25 -3.6974
39.275 -3.6698
39.3 -3.6319
39.325 -3.5758
39.35 -3.5032
39.375 -3.4209
39.4 -3.3386
39.425 -3.2596
39.45 -3.1866
39.475 -3.1205
39.5 -3.062
39.525 -3.0092
39.55 -2.9614
39.575 -2.9193
39.6 -2.8816
39.625 -2.8448
39.65 -2.8068
39.675 -2.7674
39.7 -2.7263
39.725 -2.684
39.75 -2.6396
39.775 -2.5936
39.8 -2.5479
39.825 -2.5041
39.85 -2.4622
39.875 -2.4231
39.9 -2.3876
39.925 -2.3523
39.95 -2.3144
39.975 -2.2798
40 -2.254
40.025 -2.242
40.05 -2.2451
40.075 -2.2647
40.1 -2.2943
40.125 -2.3164
40.15 -2.3222
40.175 -2.3229
40.2 -2.3243
40.225 -2.3306
40.25 -2.3372
40.275 -2.3387
40.3 -2.3356
40.325 -2.3287
40.35 -2.3197
40.375 -2.3027
40.4 -2.2755
40.425 -2.2389
40.45 -2.1994
40.475 -2.158
40.5 -2.1161
40.525 -2.0784
40.55 -2.0483
40.575 -2.0255
40.6 -2.0085
40.625 -1.9991
40.65 -1.9985
40.675 -2.0034
40.7 -2.0102
40.725 -2.0179
40.75 -2.0201
40.775 -2.001
40.8 -1.9637
40.825 -1.9298
40.85 -1.9083
40.875 -1.8971
40.9 -1.8941
40.925 -1.8966
40.95 -1.9017
40.975 -1.9058
41 -1.9064
41.025 -1.9015
41.05 -1.8938
41.075 -1.8898
41.1 -1.8936
41.125 -1.9038
41.15 -1.9135
41.175 -1.917
41.2 -1.9174
41.225 -1.9112
41.25 -1.8972
41.275 -1.8789
41.3 -1.8537
41.325 -1.8254
41.35 -1.7963
41.375 -1.7676
41.4 -1.7415
41.425 -1.7135
41.45 -1.675
41.475 -1.6303
41.5 -1.588
41.525 -1.548
41.55 -1.5134
41.575 -1.4846
41.6 -1.4575
41.625 -1.4272
41.65 -1.3911
41.675 -1.3535
41.7 -1.317
41.725 -1.2802
41.75 -1.2436
41.775 -1.2093
41.8 -1.1778
41.825 -1.1527
41.85 -1.1351
41.875 -1.1242
41.9 -1.1172
41.925 -1.1109
41.95 -1.0981
41.975 -1.0751
42 -1.0452
42.025 -1.0131
42.05 -0.983
42.075 -0.9573
42.1 -0.9427
42.125 -0.9463
42.15 -0.9644
42.175 -0.9878
42.2 -1.0135
42.225 -1.041
42.25 -1.0676
42.275 -1.0901
42.3 -1.1014
42.325 -1.0939
42.35 -1.0691
42.375 -1.0325
42.4 -0.9866
42.425 -0.9284
42.45 -0.8553
42.475 -0.7742
42.5 -0.6938
42.525 -0.6185
42.55 -0.5501
42.575 -0.4889
42.6 -0.4327
42.625 -0.3807
42.65 -0.3316
42.675 -0.2837
42.7 -0.2353
42.725 -0.1817
42.75 -0.1226
42.775 -0.0608
42.8 0.0043
42.825 0.0752
42.85 0.155
42.875 0.2414
42.9 0.3266
42.925 0.4056
42.95 0.4775
42.975 0.5437
43 0.6027
43.025 0.6542
43.05 0.6972
43.075 0.7311
43.1 0.7573
43.125 0.7753
43.15 0.7893
43.175 0.8017
43.2 0.8081
43.225 0.8041
43.25 0.7914
43.275 0.7737
43.3 0.7508
43.325 0.7193
43.35 0.6752
43.375 0.621
43.4 0.5722
43.425 0.5457
43.45 0.5388
43.475 0.5436
43.5 0.5624
43.525 0.5905
43.55 0.6293
43.575 0.6756
43.6 0.7184
43.625 0.7523
43.65 0.779
43.675 0.8018
43.7 0.8174
43.725 0.8246
43.75 0.8247
43.775 0.8186
43.8 0.8068
43.825 0.7871
43.85 0.7629
43.875 0.7366
43.9 0.7102
43.925 0.6832
43.95 0.6563
43.975 0.6296
44 0.6078
44.025 0.5901
44.05 0.5745
44.075 0.5614
44.1 0.5496
44.125 0.5346
44.15 0.5141
44.175 0.4846
44.2 0.4469
44.225 0.4039
44.25 0.3561
44.275 0.3072
44.3 0.2627
44.325 0.2249
44.35 0.2003
44.375 0.192
44.4 0.192
44.425 0.1943
44.45 0.1966
44.475 0.199
44.5 0.2118
44.525 0.2447
44.55 0.286
44.575 0.3264
44.6 0.3669
44.625 0.4098
44.65 0.4471
44.675 0.4744
44.7 0.4922
44.725 0.5028
44.75 0.509
44.775 0.5072
44.8 0.4945
44.825 0.4731
44.85 0.4412
44.875 0.4001
44.9 0.3536
44.925 0.3082
44.95 0.2745
44.975 0.251
45 0.2274
45.025 0.1954
45.05 0.1514
45.075 0.0949
45.1 0.0274
45.125 -0.0474
45.15 -0.1256
45.175 -0.2023
45.2 -0.2723
45.225 -0.3329
45.25 -0.3891
45.275 -0.4347
45.3 -0.4639
45.325 -0.4815
45.35 -0.4932
45.375 -0.5052
45.4 -0.5218
45.425 -0.5388
45.45 -0.5518
45.475 -0.5591
45.5 -0.5603
45.525 -0.5543
45.55 -0.5421
45.575 -0.5244
45.6 -0.4982
45.625 -0.4616
45.65 -0.4191
45.675 -0.3729
45.7 -0.325
45.725 -0.2756
45.75 -0.2261
45.775 -0.1791
45.8 -0.1382
45.825 -0.1039
45.85 -0.0748
45.875 -0.0523
45.9 -0.0372
45.925 -0.028
45.95 -0.0226
45.975 -0.0201
46 -0.0232
46.025 -0.032
46.05 -0.0407
46.075 -0.0462
46.1 -0.0507
46.125 -0.0541
46.15 -0.0513
46.175 -0.0426
46.2 -0.0288
46.225 -0.0112
46.25 0.0094
46.275 0.0326
46.3 0.0549
46.325 0.0747
46.35 0.0906
46.375 0.0993
46.4 0.1007
46.425 0.0955
46.45 0.0863
46.475 0.0779
46.5 0.0738
46.525 0.0803
46.55 0.0997
46.575 0.1269
46.6 0.1565
46.625 0.1865
46.65 0.2156
46.675 0.2418
46.7 0.2639
46.725 0.2818
46.75 0.2978
46.775 0.3168
46.8 0.3464
46.825 0.3891
46.85 0.4394
46.875 0.4899
46.9 0.5348
46.925 0.5765
46.95 0.6134
46.975 0.6397
47 0.6551
47.025 0.6603
47.05 0.6554
47.075 0.641
47.1 0.6168
47.125 0.5852
47.15 0.5497
47.175 0.5124
47.2 0.4761
47.225 0.4384
47.25 0.4003
47.275 0.3611
47.3 0.3186
47.325 0.2709
47.35 0.2171
47.375 0.1574
47.4 0.0938
47.425 0.0252
47.45 -0.0513
47.475 -0.1307
47.5 -0.2071
47.525 -0.2797
47.55 -0.3528
47.575 -0.4179
47.6 -0.4653
47.625 -0.4941
47.65 -0.512
47.675 -0.5232
47.7 -0.528
47.725 -0.5294
47.75 -0.5294
47.775 -0.5309
47.8 -0.538
47.825 -0.5513
47.85 -0.57
47.875 -0.5934
47.9 -0.6216
47.925 -0.6544
47.95 -0.6926
47.975 -0.736
48 -0.7815
48.025 -0.8228
48.05 -0.8505
48.075 -0.8691
48.1 -0.8842
48.125 -0.8969
48.15 -0.9053
48.175 -0.9092
48.2 -0.9112
48.225 -0.9129
48.25 -0.9156
48.275 -0.9214
48.3 -0.9326
48.325 -0.9521
48.35 -0.9786
48.375 -1.0075
48.4 -1.0316
48.425 -1.0482
48.45 -1.0567
48.475 -1.0604
48.5 -1.0598
48.525 -1.0561
48.55 -1.0528
48.575 -1.0444
48.6 -1.0298
48.625 -1.012
48.65 -0.9871
48.675 -0.9523
48.7 -0.9131
48.725 -0.8729
48.75 -0.8391
48.775 -0.8138
48.8 -0.7956
48.825 -0.7862
48.85 -0.7868
48.875 -0.7927
48.9 -0.7975
48.925 -0.7923
48.95 -0.7757
48.975 -0.7551
49 -0.7238
49.025 -0.6758
49.05 -0.6128
49.075 -0.5388
49.1 -0.4626
49.125 -0.3886
49.15 -0.3176
49.175 -0.2525
49.2 -0.1961
49.225 -0.149
49.25 -0.1105
49.275 -0.0776
49.3 -0.0455
49.325 -0.0076
49.35 0.0386
49.375 0.0911
49.4 0.1445
49.425 0.1999
49.45 0.2574
49.475 0.3148
49.5 0.3677
49.525 0.4129
49.55 0.4473
49.575 0.472
49.6 0.487
49.625 0.4907
49.65 0.4864
49.675 0.482
49.7 0.481
49.725 0.4921
49.75 0.5239
49.775 0.5659
49.8 0.6163
49.825 0.6725
49.85 0.7297
49.875 0.7839
49.9 0.8338
49.925 0.8787
49.95 0.9172
49.975 0.949
50 0.9733
50.025 0.9903
50.05 1.0001
50.075 1.002
50.1 0.9965
50.125 0.9835
50.15 0.9629
50.175 0.9368
50.2 0.909
50.225 0.8819
50.25 0.8546
50.275 0.8257
50.3 0.7941
50.325 0.7611
50.35 0.7274
50.375 0.6927
50.4 0.6576
50.425 0.6261
50.45 0.6016
50.475 0.5842
50.5 0.5717
50.525 0.5655
50.55 0.5645
50.575 0.5656
50.6 0.5701
50.625 0.5791
50.65 0.5944
50.675 0.6169
50.7 0.6453
50.725 0.6804
50.75 0.7218
50.775 0.7578
50.8 0.7859
50.825 0.8094
50.85 0.8329
50.875 0.8609
50.9 0.8927
50.925 0.9227
50.95 0.9482
50.975 0.9725
51 0.9937
51.025 1.0103
51.05 1.0243
51.075 1.0395
51.1 1.0531
51.125 1.0613
51.15 1.0647
51.175 1.0708
51.2 1.0834
51.225 1.0977
51.25 1.1143
51.275 1.1314
51.3 1.1462
51.325 1.1619
51.35 1.1811
51.375 1.201
51.4 1.2213
51.425 1.241
51.45 1.2582
51.475 1.2739
51.5 1.2885
51.525 1.3013
51.55 1.3102
51.575 1.3192
51.6 1.331
51.625 1.3416
51.65 1.3482
51.675 1.3547
51.7 1.3629
51.725 1.3708
51.75 1.3766
51.775 1.3769
51.8 1.3682
51.825 1.3496
51.85 1.3235
51.875 1.2905
51.9 1.2503
51.925 1.2031
51.95 1.1503
51.975 1.0954
52 1.0399
52.025 0.9829
52.05 0.9238
52.075 0.8634
52.1 0.7974
52.125 0.7256
52.15 0.6481
52.175 0.5721
52.2 0.5017
52.225 0.4353
52.25 0.3719
52.275 0.3128
52.3 0.2587
52.325 0.2091
52.35 0.1612
52.375 0.1161
52.4 0.0742
52.425 0.0313
52.45 -0.0158
52.475 -0.0637
52.5 -0.1117
52.525 -0.1573
52.55 -0.2001
52.575 -0.2386
52.6 -0.2764
52.625 -0.307
52.65 -0.3209
52.675 -0.3241
52.7 -0.3212
52.725 -0.3146
52.75 -0.3049
52.775 -0.2951
52.8 -0.2858
52.825 -0.2808
52.85 -0.2805
52.875 -0.2838
52.9 -0.2857
52.925 -0.2857
52.95 -0.2871
52.975 -0.2915
53 -0.295
53.025 -0.293
53.05 -0.2817
53.075 -0.2548
53.1 -0.216
53.125 -0.1723
53.15 -0.1337
53.175 -0.1082
53.2 -0.0961
53.225 -0.0909
53.25 -0.0893
53.275 -0.0884
53.3 -0.0831
53.325 -0.074
53.35 -0.0587
53.375 -0.0361
53.4 -0.0112
53.425 0.012
53.45 0.0326
53.475 0.0504
53.5 0.0716
53.525 0.104
53.55 0.1482
53.575 0.2019
53.6 0.2642
53.625 0.3315
53.65 0.3999
53.675 0.4673
53.7 0.5317
53.725 0.5937
53.75 0.651
53.775 0.7013
53.8 0.7421
53.825 0.7742
53.85 0.8002
53.875 0.821
53.9 0.8393
53.925 0.8572
53.95 0.8749
53.975 0.8895
54 0.9028
54.025 0.9129
54.05 0.9236
54.075 0.9386
54.1 0.9514
54.125 0.9588
54.15 0.9607
54.175 0.9585
54.2 0.9512
54.225 0.94
54.25 0.9235
54.275 0.9077
54.3 0.8979
54.325 0.8945
54.35 0.8952
54.375 0.9031
54.4 0.9151
54.425 0.925
54.45 0.9308
54.475 0.9322
54.5 0.9275
54.525 0.9148
54.55 0.8929
54.575 0.8622
54.6 0.8224
54.625 0.7752
54.65 0.7232
54.675 0.6661
54.7 0.6046
54.725 0.5413
54.75 0.4774
54.775 0.4123
54.8 0.3449
54.825 0.2759
54.85 0.2071
54.875 0.1418
54.9 0.0837
54.925 0.0332
54.95 -0.0083
54.975 -0.045
55 -0.0746
55.025 -0.0954
55.05 -0.1087
55.075 -0.118
55.1 -0.1269
55.125 -0.1392
55.15 -0.1539
55.175 -0.1671
55.2 -0.1769
55.225 -0.1823
55.25 -0.1834
55.275 -0.181
55.3 -0.1751
55.325 -0.1632
55.35 -0.1456
55.375 -0.1216
55.4 -0.0939
55.425 -0.0628
55.45 -0.0318
55.475 -0.0041
55.5 0.0183
55.525 0.0321
55.55 0.0374
55.575 0.036
55.6 0.0291
55.625 0.0148
55.65 -0.0043
55.675 -0.0272
55.7 -0.0552
55.725 -0.0839
55.75 -0.1125
55.775 -0.1353
55.8 -0.1543
55.825 -0.1707
55.85 -0.188
55.875 -0.2086
55.9 -0.2302
55.925 -0.2543
55.95 -0.283
55.975 -0.3177
56 -0.3581
56.025 -0.4013
56.05 -0.4443
56.075 -0.4822
56.1 -0.5064
56.125 -0.5208
56.15 -0.535
56.175 -0.5546
56.2 -0.5798
56.225 -0.6106
56.25 -0.6478
56.275 -0.6901
56.3 -0.7383
56.325 -0.7885
56.35 -0.8282
56.375 -0.849
56.4 -0.8597
56.425 -0.8715
56.45 -0.8811
56.475 -0.8915
56.5 -0.9027
56.525 -0.9188
56.55 -0.9429
56.575 -0.972
56.6 -1.0051
56.625 -1.0371
56.65 -1.065
56.675 -1.0877
56.7 -1.1048
56.725 -1.1193
56.75 -1.1312
56.775 -1.1386
56.8 -1.1379
56.825 -1.1281
56.85 -1.1084
56.875 -1.0831
56.9 -1.0591
56.925 -1.0381
56.95 -1.0168
56.975 -0.9885
57 -0.9507
57.025 -0.9023
57.05 -0.8469
57.075 -0.7898
57.1 -0.7349
57.125 -0.6823
57.15 -0.6334
57.175 -0.5879
57.2 -0.5472
57.225 -0.5115
57.25 -0.4822
57.275 -0.4583
57.3 -0.4387
57.325 -0.424
57.35 -0.4146
57.375 -0.409
57.4 -0.409
57.425 -0.4153
57.45 -0.426
57.475 -0.4398
57.5 -0.4564
57.525 -0.4749
57.55 -0.4912
57.575 -0.5027
57.6 -0.5056
57.625 -0.4955
57.65 -0.476
57.675 -0.4539
57.7 -0.4294
57.725 -0.3979
57.75 -0.3663
57.775 -0.3365
57.8 -0.3056
57.825 -0.2686
57.85 -0.2272
57.875 -0.1881
57.9 -0.153
57.925 -0.1241
57.95 -0.1008
57.975 -0.0824
58 -0.069
58.025 -0.0589
58.05 -0.0518
58.075 -0.049
58.1 -0.0456
58.125 -0.0426
58.15 -0.0421
58.175 -0.0434
58.2 -0.0434
58.225 -0.0424
58.25 -0.0441
58.275 -0.0508
58.3 -0.0653
58.325 -0.0863
58.35 -0.1118
58.375 -0.1378
58.4 -0.1598
58.425 -0.1767
58.45 -0.1776
58.475 -0.1592
58.5 -0.1395
58.525 -0.1289
58.55 -0.1263
58.575 -0.1279
58.6 -0.1289
58.625 -0.1277
58.65 -0.1281
58.675 -0.1324
58.7 -0.143
58.725 -0.1576
58.75 -0.1768
58.775 -0.2008
58.8 -0.2194
58.825 -0.2259
58.85 -0.2195
58.875 -0.2028
58.9 -0.1873
58.925 -0.1793
58.95 -0.1784
58.975 -0.185
59 -0.1988
59.025 -0.2178
59.05 -0.2426
59.075 -0.2725
59.1 -0.3073
59.125 -0.3484
59.15 -0.3956
59.175 -0.4473
59.2 -0.5028
59.225 -0.5637
59.25 -0.631
59.275 -0.7052
59.3 -0.7854
59.325 -0.8693
59.35 -0.9564
59.375 -1.0483
59.4 -1.1475
59.425 -1.2568
59.45 -1.3763
59.475 -1.5006
59.5 -1.627
59.525 -1.7469
59.55 -1.833
59.575 -1.8796
59.6 -1.8966
59.625 -1.8974
59.65 -1.8896
59.675 -1.8765
59.7 -1.8583
59.725 -1.8363
59.75 -1.8126
59.775 -1.7894
59.8 -1.7704
59.825 -1.7606
59.85 -1.7592
59.875 -1.7629
59.9 -1.7721
59.925 -1.7845
59.95 -1.7909
59.975 -1.7757
60 -1.7431
60.025 -1.711
60.05 -1.6887
60.075 -1.6761
60.1 -1.6722
60.125 -1.6736
60.15 -1.676
60.175 -1.6806
60.2 -1.6847
60.225 -1.6827
60.25 -1.6703
60.275 -1.6341
60.3 -1.5805
60.325 -1.5225
60.35 -1.4655
60.375 -1.4098
60.4 -1.3516
60.425 -1.2837
60.45 -1.2096
60.475 -1.1334
60.5 -1.0478
60.525 -0.9563
60.55 -0.8704
60.575 -0.7916
60.6 -0.7209
60.625 -0.6575
60.65 -0.5996
60.675 -0.5465
60.7 -0.4972
60.725 -0.4435
60.75 -0.3846
60.775 -0.3207
60.8 -0.2551
60.825 -0.1965
60.85 -0.1452
60.875 -0.1022
60.9 -0.0704
60.925 -0.0465
60.95 -0.0294
60.975 -0.0179
61 -0.0122
61.025 -0.0093
61.05 -0.0056
61.075 0.0045
61.1 0.0227
61.125 0.0443
61.15 0.0698
61.175 0.0999
61.2 0.1301
61.225 0.1593
61.25 0.1899
61.275 0.2228
61.3 0.2586
61.325 0.2996
61.35 0.3419
61.375 0.3798
61.4 0.4106
61.425 0.435
61.45 0.4511
61.475 0.4557
61.5 0.448
61.525 0.4297
61.55 0.4003
61.575 0.3611
61.6 0.3118
61.625 0.259
61.65 0.2054
61.675 0.1566
61.7 0.1157
61.725 0.0852
61.75 0.0627
61.775 0.0477
61.8 0.0389
61.825 0.0354
61.85 0.0492
61.875 0.0903
61.9 0.1519
61.925 0.2221
61.95 0.2933
61.975 0.3672
62 0.4425
62.025 0.5181
62.05 0.5915
62.075 0.6571
62.1 0.7118
62.125 0.7578
62.15 0.7995
62.175 0.8325
62.2 0.8536
62.225 0.8637
62.25 0.8678
62.275 0.8711
62.3 0.8792
62.325 0.8862
62.35 0.8874
62.375 0.8842
62.4 0.8864
62.425 0.9027
62.45 0.9293
62.475 0.9601
62.5 0.9911
62.525 1.0192
62.55 1.0423
62.575 1.0584
62.6 1.0665
62.625 1.0671
62.65 1.0636
62.675 1.0607
62.7 1.0576
62.725 1.0499
62.75 1.0343
62.775 1.0132
62.8 0.9872
62.825 0.9568
62.85 0.9231
62.875 0.8827
62.9 0.8349
62.925 0.7831
62.95 0.7311
62.975 0.6786
63 0.6242
63.025 0.5678
63.05 0.5068
63.075 0.4383
63.1 0.3611
63.125 0.2793
63.15 0.1952
63.175 0.1099
63.2 0.0267
63.225 -0.0508
63.25 -0.1166
63.275 -0.1739
63.3 -0.2242
63.325 -0.2695
63.35 -0.3124
63.375 -0.3506
63.4 -0.381
63.425 -0.3976
63.45 -0.4005
63.475 -0.3944
63.5 -0.3863
63.525 -0.3776
63.55 -0.3705
63.575 -0.3667
63.6 -0.3671
63.625 -0.3722
63.65 -0.3799
63.675 -0.3882
63.7 -0.3968
63.725 -0.4084
63.75 -0.4226
63.775 -0.4391
63.8 -0.4593
63.825 -0.4845
63.85 -0.5158
63.875 -0.5536
63.9 -0.5981
63.925 -0.6505
63.95 -0.7123
63.975 -0.7827
64 -0.8565
64.025 -0.928
64.05 -0.9838
64.075 -1.0186
64.1 -1.0403
64.125 -1.0569
64.15 -1.075
64.175 -1.0961
64.2 -1.1175
64.225 -1.1385
64.25 -1.153
64.275 -1.1589
64.3 -1.1586
64.325 -1.1559
64.35 -1.1496
64.375 -1.1406
64.4 -1.1354
64.425 -1.1385
64.45 -1.1526
64.475 -1.1774
64.5 -1.2119
64.525 -1.254
64.55 -1.2992
64.575 -1.3452
64.6 -1.3792
64.625 -1.3859
64.65 -1.3723
64.675 -1.3497
64.7 -1.3225
64.725 -1.2898
64.75 -1.252
64.775 -1.2082
64.8 -1.1587
64.825 -1.1099
64.85 -1.0671
64.875 -1.0313
64.9 -1.0014
64.925 -0.9727
64.95 -0.9443
64.975 -0.9165
65 -0.8873
65.025 -0.8548
65.05 -0.8211
65.075 -0.7908
65.1 -0.7615
65.125 -0.7323
65.15 -0.7033
65.175 -0.6737
65.2 -0.6487
65.225 -0.6306
65.25 -0.6189
65.275 -0.6125
65.3 -0.6142
65.325 -0.6269
65.35 -0.6496
65.375 -0.6853
65.4 -0.7359
65.425 -0.799
65.45 -0.8697
65.475 -0.9415
65.5 -1.0122
65.525 -1.0835
65.55 -1.1549
65.575 -1.2263
65.6 -1.2977
65.625 -1.36
65.65 -1.3986
65.675 -1.4128
65.7 -1.4118
65.725 -1.4045
65.75 -1.3864
65.775 -1.3541
65.8 -1.3103
65.825 -1.2613
65.85 -1.2165
65.875 -1.1767
65.9 -1.1423
65.925 -1.1136
65.95 -1.0906
65.975 -1.0736
66 -1.0625
66.025 -1.0573
66.05 -1.0535
66.075 -1.0404
66.1 -1.0197
66.125 -0.9972
66.15 -0.9732
66.175 -0.9457
66.2 -0.9101
66.225 -0.8609
66.25 -0.7972
66.275 -0.7212
66.3 -0.6436
66.325 -0.5654
66.35 -0.4778
66.375 -0.3777
66.4 -0.2754
66.425 -0.1714
66.45 -0.0619
66.475 0.0468
66.5 0.1474
66.525 0.2401
66.55 0.3289
66.575 0.4158
66.6 0.5026
66.625 0.5894
66.65 0.677
66.675 0.7686
66.7 0.8629
66.725 0.9564
66.75 1.0488
66.775 1.1356
66.8 1.2172
66.825 1.2932
66.85 1.3627
66.875 1.4252
66.9 1.4814
66.925 1.5321
66.95 1.5784
66.975 1.6208
67 1.6593
67.025 1.6958
67.05 1.7302
67.075 1.7615
67.1 1.788
67.125 1.8114
67.15 1.8368
67.175 1.8675
67.2 1.9003
67.225 1.9326
67.25 1.9637
67.275 1.9948
67.3 2.0252
67.325 2.0523
67.35 2.0756
67.375 2.0949
67.4 2.1098
67.425 2.1197
67.45 2.1261
67.475 2.1281
67.5 2.1252
67.525 2.1178
67.55 2.1065
67.575 2.092
67.6 2.0743
67.625 2.0527
67.65 2.0263
67.675 1.9936
67.7 1.9546
67.725 1.9108
67.75 1.8628
67.775 1.8128
67.8 1.7671
67.825 1.7333
67.85 1.7134
67.875 1.6993
67.9 1.686
67.925 1.6705
67.95 1.6506
67.975 1.6255
68 1.5934
68.025 1.5526
68.05 1.5032
68.075 1.4469
68.1 1.3854
68.125 1.3218
68.15 1.2561
68.175 1.1908
68.2 1.1267
68.225 1.0623
68.25 0.9953
68.275 0.9229
68.3 0.8457
68.325 0.7676
68.35 0.696
68.375 0.6411
68.4 0.6044
68.425 0.5796
68.45 0.5643
68.475 0.5624
68.5 0.5739
68.525 0.59
68.55 0.6057
68.575 0.6233
68.6 0.6516
68.625 0.6883
68.65 0.7228
68.675 0.7502
68.7 0.7698
68.725 0.7822
68.75 0.7898
68.775 0.7959
68.8 0.805
68.825 0.8246
68.85 0.8573
68.875 0.9004
68.9 0.9475
68.925 0.9944
68.95 1.0412
68.975 1.0876
69 1.133
69.025 1.1788
69.05 1.223
69.075 1.2644
69.1 1.3039
69.125 1.3458
69.15 1.3924
69.175 1.442
69.2 1.4915
69.225 1.5348
69.25 1.5701
69.275 1.5957
69.3 1.613
69.325 1.6233
69.35 1.6284
69.375 1.6295
69.4 1.6266
69.425 1.622
69.45 1.6226
69.475 1.6317
69.5 1.6466
69.525 1.6596
69.55 1.6685
69.575 1.6697
69.6 1.6631
69.625 1.6487
69.65 1.6255
69.675 1.5928
69.7 1.5557
69.725 1.5227
69.75 1.4944
69.775 1.4629
69.8 1.4253
69.825 1.3817
69.85 1.3301
69.875 1.269
69.9 1.1984
69.925 1.124
69.95 1.0484
69.975 0.9731
70 0.8974
70.025 0.8211
70.05 0.7445
70.075 0.6738
70.1 0.6107
70.125 0.561
70.15 0.5234
70.175 0.4947
70.2 0.4713
70.225 0.449
70.25 0.4317
70.275 0.4192
70.3 0.4168
70.325 0.4193
70.35 0.4284
70.375 0.4555
70.4 0.5207
70.425 0.6109
70.45 0.706
70.475 0.8001
70.5 0.8933
70.525 0.986
70.55 1.0775
70.575 1.1656
70.6 1.2509
70.625 1.3358
70.65 1.4225
70.675 1.5108
70.7 1.5964
70.725 1.6793
70.75 1.7591
70.775 1.8319
70.8 1.8996
70.825 1.9619
70.85 2.0186
70.875 2.0694
70.9 2.1139
70.925 2.1525
70.95 2.1836
70.975 2.207
71 2.2227
71.025 2.2303
71.05 2.2314
71.075 2.2281
71.1 2.2193
71.125 2.2058
71.15 2.1882
71.175 2.1659
71.2 2.1391
71.225 2.1086
71.25 2.0744
71.275 2.0376
71.3 2.0016
71.325 1.9686
71.35 1.9352
71.375 1.8974
71.4 1.8563
71.425 1.8151
71.45 1.7734
71.475 1.7325
71.5 1.6912
71.525 1.6508
71.55 1.611
71.575 1.5735
71.6 1.5452
71.625 1.5277
71.65 1.5196
71.675 1.5141
71.7 1.5039
71.725 1.4897
71.75 1.4692
71.775 1.4419
71.8 1.4146
71.825 1.3895
71.85 1.3724
71.875 1.3703
71.9 1.3832
71.925 1.409
71.95 1.4429
71.975 1.4775
72 1.5078
72.025 1.5356
72.05 1.562
72.075 1.5868
72.1 1.6089
72.125 1.6284
72.15 1.6496
72.175 1.6745
72.2 1.7032
72.225 1.7379
72.25 1.7803
72.275 1.8323
72.3 1.8962
72.325 1.9682
72.35 2.0377
72.375 2.1011
72.4 2.1614
72.425 2.2199
72.45 2.2776
72.475 2.3317
72.5 2.3832
72.525 2.4334
72.55 2.4893
72.575 2.5503
72.6 2.6127
72.625 2.6777
72.65 2.7493
72.675 2.8272
72.7 2.9048
72.725 2.9754
72.75 3.0376
72.775 3.0922
72.8 3.139
72.825 3.1778
72.85 3.2092
72.875 3.2324
72.9 3.2477
72.925 3.2557
72.95 3.2573
72.975 3.254
73 3.2467
73.025 3.2356
73.05 3.2213
73.075 3.2056
73.1 3.1887
73.125 3.1714
73.15 3.151
73.175 3.1232
73.2 3.0884
73.225 3.0526
73.25 3.0185
73.275 2.9826
73.3 2.9405
73.325 2.8914
73.35 2.8342
73.375 2.7699
73.4 2.6985
73.425 2.6228
73.45 2.5436
73.475 2.4694
73.5 2.4176
73.525 2.3929
73.55 2.3979
73.575 2.419
73.6 2.4487
73.625 2.4942
73.65 2.5505
73.675 2.6116
73.7 2.6698
73.725 2.7195
73.75 2.7605
73.775 2.7918
73.8 2.8147
73.825 2.8295
73.85 2.8345
73.875 2.8289
73.9 2.8167
73.925 2.8034
73.95 2.7902
73.975 2.7782
74 2.7725
74.025 2.7769
74.05 2.7878
74.075 2.8001
74.1 2.8116
74.125 2.8192
74.15 2.8192
74.175 2.8109
74.2 2.7955
74.225 2.7754
74.25 2.7569
74.275 2.7461
74.3 2.7456
74.325 2.7468
74.35 2.7463
74.375 2.7476
74.4 2.7538
74.425 2.7601
74.45 2.76
74.475 2.7559
74.5 2.7491
74.525 2.7428
74.55 2.7417
74.575 2.7481
74.6 2.7639
74.625 2.7879
74.65 2.8167
74.675 2.8491
74.7 2.8833
74.725 2.9183
74.75 2.9536
74.775 2.991
74.8 3.0273
74.825 3.061
74.85 3.0891
74.875 3.1082
74.9 3.118
74.925 3.1238
74.95 3.1285
74.975 3.1299
75 3.1275
75.025 3.123
75.05 3.1254
75.075 3.136
75.1 3.1512
75.125 3.1679
75.15 3.1885
75.175 3.2177
75.2 3.2539
75.225 3.2917
75.25 3.3273
75.275 3.3599
75.3 3.3912
75.325 3.4209
75.35 3.4449
75.375 3.4632
75.4 3.4755
75.425 3.4834
75.45 3.4893
75.475 3.4952
75.5 3.5019
75.525 3.5124
75.55 3.5268
75.575 3.5484
75.6 3.5838
75.625 3.6387
75.65 3.7108
75.675 3.7905
75.7 3.8723
75.725 3.95
75.75 4.0222
75.775 4.0876
75.8 4.1451
75.825 4.1939
75.85 4.2343
75.875 4.2667
75.9 4.291
75.925 4.3059
75.95 4.3124
75.975 4.3112
76 4.3041
76.025 4.2935
76.05 4.2794
76.075 4.2613
76.1 4.2383
76.125 4.2106
76.15 4.1781
76.175 4.1403
76.2 4.0981
76.225 4.053
76.25 4.0045
76.275 3.9528
76.3 3.8976
76.325 3.8388
76.35 3.7777
76.375 3.7135
76.4 3.6461
76.425 3.5726
76.45 3.4918
76.475 3.4048
76.5 3.3146
76.525 3.225
76.55 3.1395
76.575 3.0553
76.6 2.9698
76.625 2.8804
76.65 2.7836
76.675 2.6796
76.7 2.5699
76.725 2.4579
76.75 2.3512
76.775 2.2575
76.8 2.1819
76.825 2.1272
76.85 2.0949
76.875 2.0737
76.9 2.0619
76.925 2.059
76.95 2.0618
76.975 2.0676
77 2.0725
77.025 2.0757
77.05 2.0786
77.075 2.0819
77.1 2.0836
77.125 2.0856
77.15 2.0879
77.175 2.0889
77.2 2.0885
77.225 2.0854
77.25 2.0844
77.275 2.0845
77.3 2.0836
77.325 2.0848
77.35 2.0927
77.375 2.1092
77.4 2.1355
77.425 2.1623
77.45 2.186
77.475 2.2061
77.5 2.2207
77.525 2.2279
77.55 2.2382
77.575 2.2612
77.6 2.3013
77.625 2.3512
77.65 2.3988
77.675 2.4427
77.7 2.4862
77.725 2.5272
77.75 2.567
77.775 2.6037
77.8 2.635
77.825 2.6575
77.85 2.671
77.875 2.6782
77.9 2.6801
77.925 2.6751
77.95 2.661
77.975 2.6339
78 2.591
78.025 2.5334
78.05 2.463
78.075 2.3805
78.1 2.2922
78.125 2.2138
78.15 2.1586
78.175 2.1176
78.2 2.0707
78.225 2.0085
78.25 1.9289
78.275 1.8372
78.3 1.7509
78.325 1.6836
78.35 1.6344
78.375 1.5894
78.4 1.554
78.425 1.5315
78.45 1.5242
78.475 1.5434
78.5 1.5802
78.525 1.6179
78.55 1.65
78.575 1.6771
78.6 1.6955
78.625 1.7041
78.65 1.7045
78.675 1.696
78.7 1.6829
78.725 1.6713
78.75 1.6686
78.775 1.6736
78.8 1.6788
78.825 1.6818
78.85 1.6868
78.875 1.7015
78.9 1.7262
78.925 1.7623
78.95 1.8013
78.975 1.8366
79 1.8643
79.025 1.8852
79.05 1.9019
79.075 1.916
79.1 1.9286
79.125 1.9397
79.15 1.9493
79.175 1.9553
79.2 1.9604
79.225 1.9693
79.25 1.9838
79.275 2.0083
79.3 2.0348
79.325 2.0557
79.35 2.0685
79.375 2.0728
79.4 2.0692
79.425 2.0583
79.45 2.0407
79.475 2.0182
79.5 1.9907
79.525 1.9579
79.55 1.9203
79.575 1.8787
79.6 1.8352
79.625 1.7917
79.65 1.7467
79.675 1.7006
79.7 1.6568
79.725 1.6163
79.75 1.5766
79.775 1.5343
79.8 1.4892
79.825 1.442
79.85 1.3915
79.875 1.3392
79.9 1.2882
79.925 1.2427
79.95 1.2056
79.975 1.1735
80 1.1493
80.025 1.1358
80.05 1.1393
80.075 1.1584
80.1 1.1811
80.125 1.2042
80.15 1.2304
80.175 1.2576
80.2 1.2854
80.225 1.3207
80.25 1.364
80.275 1.4172
80.3 1.4836
80.325 1.563
80.35 1.6489
80.375 1.741
80.4 1.8376
80.425 1.9376
80.45 2.0346
80.475 2.1253
80.5 2.2071
80.525 2.2803
80.55 2.3441
80.575 2.4006
80.6 2.4497
80.625 2.4916
80.65 2.5251
80.675 2.5508
80.7 2.5702
80.725 2.584
80.75 2.5918
80.775 2.5955
80.8 2.5936
80.825 2.5836
80.85 2.5661
80.875 2.5406
80.9 2.509
80.925 2.4727
80.95 2.4326
80.975 2.395
81 2.3621
81.025 2.3324
81.05 2.3028
81.075 2.2732
81.1 2.2444
81.125 2.2167
81.15 2.1894
81.175 2.1643
81.2 2.1411
81.225 2.1176
81.25 2.0907
81.275 2.0563
81.3 2.0136
81.325 1.9627
81.35 1.9027
81.375 1.8331
81.4 1.755
81.425 1.6688
81.45 1.5798
81.475 1.4942
81.5 1.4154
81.525 1.346
81.55 1.2912
81.575 1.2609
81.6 1.24
81.625 1.2166
81.65 1.1906
81.675 1.1582
81.7 1.122
81.725 1.0849
81.75 1.049
81.775 1.027
81.8 1.0202
81.825 1.0257
81.85 1.0406
81.875 1.0598
81.9 1.0822
81.925 1.1147
81.95 1.1628
81.975 1.2224
82 1.2838
82.025 1.3395
82.05 1.3892
82.075 1.4366
82.1 1.4794
82.125 1.516
82.15 1.5466
82.175 1.5706
82.2 1.589
82.225 1.6051
82.25 1.6237
82.275 1.6473
82.3 1.6704
82.325 1.6899
82.35 1.7041
82.375 1.7113
82.4 1.7124
82.425 1.708
82.45 1.6973
82.475 1.6799
82.5 1.6567
82.525 1.634
82.55 1.6153
82.575 1.5974
82.6 1.5785
82.625 1.5568
82.65 1.5305
82.675 1.5009
82.7 1.474
82.725 1.4545
82.75 1.4402
82.775 1.4289
82.8 1.4208
82.825 1.4162
82.85 1.4112
82.875 1.4078
82.9 1.4103
82.925 1.423
82.95 1.45
82.975 1.485
83 1.524
83.025 1.5621
83.05 1.5965
83.075 1.628
83.1 1.6546
83.125 1.6782
83.15 1.6984
83.175 1.7135
83.2 1.7228
83.225 1.7257
83.25 1.721
83.275 1.7079
83.3 1.6901
83.325 1.6676
83.35 1.644
83.375 1.6236
83.4 1.6073
83.425 1.5922
83.45 1.575
83.475 1.5538
83.5 1.5289
83.525 1.4979
83.55 1.4602
83.575 1.4164
83.6 1.3684
83.625 1.3178
83.65 1.2688
83.675 1.2274
83.7 1.1975
83.725 1.1821
83.75 1.1796
83.775 1.1827
83.8 1.1842
83.825 1.1786
83.85 1.1648
83.875 1.1422
83.9 1.1108
83.925 1.0733
83.95 1.0327
83.975 0.9911
84 0.9598
84.025 0.9469
84.05 0.9467
84.075 0.9566
84.1 0.9756
84.125 0.9947
84.15 1.0094
84.175 1.018
84.2 1.0232
84.225 1.0309
84.25 1.0416
84.275 1.0502
84.3 1.0568
84.325 1.0645
84.35 1.0754
84.375 1.0922
84.4 1.1136
84.425 1.1365
84.45 1.1578
84.475 1.1754
84.5 1.1895
84.525 1.1991
84.55 1.202
84.575 1.1991
84.6 1.1922
84.625 1.1853
84.65 1.1801
84.675 1.1827
84.7 1.1973
84.725 1.2242
84.75 1.2553
84.775 1.2832
84.8 1.3046
84.825 1.3181
84.85 1.3241
84.875 1.3228
84.9 1.3206
84.925 1.3222
84.95 1.3257
84.975 1.3298
85 1.3356
85.025 1.3419
85.05 1.3486
85.075 1.3543
85.1 1.3575
85.125 1.3604
85.15 1.3636
85.175 1.3609
85.2 1.3509
85.225 1.3312
85.25 1.304
85.275 1.2713
85.3 1.2381
85.325 1.2221
85.35 1.2327
85.375 1.266
85.4 1.3056
85.425 1.3435
85.45 1.3737
85.475 1.3939
85.5 1.4048
85.525 1.4099
85.55 1.4148
85.575 1.4218
85.6 1.429
85.625 1.4384
85.65 1.4549
85.675 1.4863
85.7 1.5455
85.725 1.6135
85.75 1.6796
85.775 1.7396
85.8 1.7914
85.825 1.8376
85.85 1.8795
85.875 1.9205
85.9 1.9707
85.925 2.0401
85.95 2.1224
85.975 2.2054
86 2.2838
86.025 2.3567
86.05 2.4228
86.075 2.4841
86.1 2.5417
86.125 2.596
86.15 2.6452
86.175 2.6869
86.2 2.7167
86.225 2.7302
86.25 2.729
86.275 2.7185
86.3 2.7027
86.325 2.6829
86.35 2.6591
86.375 2.6313
86.4 2.5999
86.425 2.5631
86.45 2.5226
86.475 2.4818
86.5 2.4408
86.525 2.3985
86.55 2.3612
86.575 2.3329
86.6 2.3135
86.625 2.3
86.65 2.2895
86.675 2.2794
86.7 2.2737
86.725 2.2745
86.75 2.275
86.775 2.2719
86.8 2.2627
86.825 2.2493
86.85 2.233
86.875 2.2135
86.9 2.19
86.925 2.1642
86.95 2.1383
86.975 2.113
87 2.086
87.025 2.0551
87.05 2.0185
87.075 1.976
87.1 1.9287
87.125 1.8793
87.15 1.8278
87.175 1.7743
87.2 1.7255
87.225 1.6915
87.25 1.6686
87.275 1.6453
87.3 1.6181
87.325 1.5861
87.35 1.5485
87.375 1.5098
87.4 1.4723
87.425 1.4363
87.45 1.4015
87.475 1.3722
87.5 1.3463
87.525 1.3224
87.55 1.3009
87.575 1.2855
87.6 1.2759
87.625 1.2709
87.65 1.2767
87.675 1.2994
87.7 1.3371
87.725 1.3791
87.75 1.4189
87.775 1.4527
87.8 1.4789
87.825 1.4967
87.85 1.5055
87.875 1.504
87.9 1.4956
87.925 1.4811
87.95 1.4622
87.975 1.4392
88 1.4147
88.025 1.3904
88.05 1.367
88.075 1.346
88.1 1.331
88.125 1.3265
88.15 1.3388
88.175 1.3662
88.2 1.4002
88.225 1.4321
88.25 1.4579
88.275 1.4735
88.3 1.4777
88.325 1.4784
88.35 1.4864
88.375 1.5021
88.4 1.5211
88.425 1.539
88.45 1.5616
88.475 1.5933
88.5 1.6342
88.525 1.6846
88.55 1.7388
88.575 1.7938
88.6 1.8509
88.625 1.9101
88.65 1.9704
88.675 2.0334
88.7 2.102
88.725 2.1712
88.75 2.2388
88.775 2.3044
88.8 2.3701
88.825 2.4332
88.85 2.4909
88.875 2.5465
88.9 2.6
88.925 2.6527
88.95 2.7047
88.975 2.7525
89 2.7949
89.025 2.8319
89.05 2.8636
89.075 2.8907
89.1 2.9128
89.125 2.9306
89.15 2.9444
89.175 2.955
89.2 2.966
89.225 2.9793
89.25 2.9964
89.275 3.014
89.3 3.0319
89.325 3.0515
89.35 3.0743
89.375 3.1034
89.4 3.1351
89.425 3.161
89.45 3.1813
89.475 3.1977
89.5 3.2103
89.525 3.2191
89.55 3.223
89.575 3.2217
89.6 3.2141
89.625 3.1998
89.65 3.177
89.675 3.1463
89.7 3.1077
89.725 3.0625
89.75 3.0119
89.775 2.9562
89.8 2.8957
89.825 2.8303
89.85 2.7591
89.875 2.6817
89.9 2.5981
89.925 2.5099
89.95 2.4168
89.975 2.3188
90 2.2205
90.025 2.1255
90.05 2.036
90.075 1.9536
90.1 1.8784
90.125 1.8136
90.15 1.7605
90.175 1.7174
90.2 1.6765
90.225 1.6354
90.25 1.5939
90.275 1.5515
90.3 1.5128
90.325 1.4806
90.35 1.4501
90.375 1.4152
90.4 1.3728
90.425 1.3215
90.45 1.2625
90.475 1.196
90.5 1.1224
90.525 1.044
90.55 0.9668
90.575 0.8939
90.6 0.8215
90.625 0.7461
90.65 0.6681
90.675 0.5933
90.7 0.5289
90.725 0.4763
90.75 0.4271
90.775 0.3805
90.8 0.342
90.825 0.3187
90.85 0.3111
90.875 0.3125
90.9 0.3171
90.925 0.3191
90.95 0.315
90.975 0.3054
91 0.2902
91.025 0.2753
91.05 0.2635
91.075 0.251
91.1 0.2391
91.125 0.2409
91.15 0.2593
91.175 0.2922
91.2 0.3301
91.225 0.3671
91.25 0.4004
91.275 0.4301
91.3 0.4609
91.325 0.495
91.35 0.5313
91.375 0.5639
91.4 0.5893
91.425 0.6079
91.45 0.6209
91.475 0.6336
91.5 0.6531
91.525 0.6805
91.55 0.7091
91.575 0.7357
91.6 0.7604
91.625 0.7791
91.65 0.7907
91.675 0.7947
91.7 0.7912
91.725 0.7829
91.75 0.7697
91.775 0.7561
91.8 0.7424
91.825 0.7256
91.85 0.7092
91.875 0.6956
91.9 0.6795
91.925 0.6562
91.95 0.63
91.975 0.6063
92 0.5923
92.025 0.5829
92.05 0.5723
92.075 0.5666
92.1 0.5712
92.125 0.578
92.15 0.5791
92.175 0.57
92.2 0.5549
92.225 0.5418
92.25 0.5365
92.275 0.5375
92.3 0.5418
92.325 0.5504
92.35 0.5632
92.375 0.5779
92.4 0.5894
92.425 0.5958
92.45 0.5979
92.475 0.5961
92.5 0.5937
92.525 0.5922
92.55 0.5901
92.575 0.5819
92.6 0.5608
92.625 0.5256
92.65 0.481
92.675 0.4325
92.7 0.3853
92.725 0.3547
92.75 0.3481
92.775 0.3604
92.8 0.3879
92.825 0.4375
92.85 0.5071
92.875 0.5825
92.9 0.6536
92.925 0.7161
92.95 0.77
92.975 0.8146
93 0.8523
93.025 0.8855
93.05 0.9217
93.075 0.967
93.1 1.0147
93.125 1.0563
93.15 1.0953
93.175 1.1327
93.2 1.1659
93.225 1.1949
93.25 1.2174
93.275 1.2283
93.3 1.2311
93.325 1.2299
93.35 1.2226
93.375 1.2111
93.4 1.1972
93.425 1.177
93.45 1.1561
93.475 1.1375
93.5 1.1224
93.525 1.1097
93.55 1.0985
93.575 1.0852
93.6 1.0624
93.625 1.0319
93.65 1.0006
93.675 0.9699
93.7 0.941
93.725 0.9138
93.75 0.8791
93.775 0.8336
93.8 0.7781
93.825 0.7139
93.85 0.6499
93.875 0.5955
93.9 0.5456
93.925 0.4956
93.95 0.4424
93.975 0.3817
94 0.3126
94.025 0.2339
94.05 0.1468
94.075 0.0551
94.1 -0.0325
94.125 -0.112
94.15 -0.1854
94.175 -0.2537
94.2 -0.3114
94.225 -0.3486
94.25 -0.3641
94.275 -0.3729
94.3 -0.3804
94.325 -0.3929
94.35 -0.4119
94.375 -0.4386
94.4 -0.4758
94.425 -0.5251
94.45 -0.5821
94.475 -0.6359
94.5 -0.6888
94.525 -0.7398
94.55 -0.7826
94.575 -0.8128
94.6 -0.8342
94.625 -0.8605
94.65 -0.8925
94.675 -0.9338
94.7 -0.9797
94.725 -1.026
94.75 -1.0637
94.775 -1.0929
94.8 -1.1121
94.825 -1.1203
94.85 -1.1112
94.875 -1.0857
94.9 -1.0533
94.925 -1.0233
94.95 -0.9979
94.975 -0.9787
95 -0.9676
95.025 -0.9655
95.05 -0.9713
95.075 -0.9818
95.1 -0.998
95.125 -1.0203
95.15 -1.0447
95.175 -1.0684
95.2 -1.0886
95.225 -1.1011
95.25 -1.1166
95.275 -1.1428
95.3 -1.1764
95.325 -1.2051
95.35 -1.2208
95.375 -1.2334
95.4 -1.2493
95.425 -1.268
95.45 -1.2848
95.475 -1.2955
95.5 -1.2985
95.525 -1.2957
95.55 -1.2932
95.575 -1.2939
95.6 -1.298
95.625 -1.3041
95.65 -1.3129
95.675 -1.3232
95.7 -1.3248
95.725 -1.3099
95.75 -1.2797
95.775 -1.2359
95.8 -1.1837
95.825 -1.1256
95.85 -1.0687
95.875 -1.0134
95.9 -0.9553
95.925 -0.8834
95.95 -0.7964
95.975 -0.7013
96 -0.6038
96.025 -0.5107
96.05 -0.4246
96.075 -0.3461
96.1 -0.2742
96.125 -0.2099
96.15 -0.1543
96.175 -0.1054
96.2 -0.0618
96.225 -0.0234
96.25 0.0141
96.275 0.0543
96.3 0.0975
96.325 0.1425
96.35 0.1833
96.375 0.2188
96.4 0.2518
96.425 0.2869
96.45 0.3263
96.475 0.3745
96.5 0.4392
96.525 0.5104
96.55 0.5844
96.575 0.6577
96.6 0.7291
96.625 0.799
96.65 0.8663
96.675 0.932
96.7 0.9956
96.725 1.0545
96.75 1.1066
96.775 1.1503
96.8 1.1844
96.825 1.2091
96.85 1.225
96.875 1.2329
96.9 1.2339
96.925 1.2272
96.95 1.2123
96.975 1.1904
97 1.1604
97.025 1.1217
97.05 1.0749
97.075 1.0258
97.1 0.9818
97.125 0.9521
97.15 0.9334
97.175 0.9196
97.2 0.9117
97.225 0.9068
97.25 0.8996
97.275 0.8876
97.3 0.873
97.325 0.8545
97.35 0.8322
97.375 0.8032
97.4 0.7695
97.425 0.7363
97.45 0.7099
97.475 0.6937
97.5 0.6876
97.525 0.6886
97.55 0.6928
97.575 0.6974
97.6 0.7019
97.625 0.7063
97.65 0.7119
97.675 0.72
97.7 0.7306
97.725 0.7426
97.75 0.7553
97.775 0.769
97.8 0.7823
97.825 0.7904
97.85 0.7941
97.875 0.7927
97.9 0.7853
97.925 0.7741
97.95 0.7573
97.975 0.7332
98 0.7035
98.025 0.6679
98.05 0.627
98.075 0.5814
98.1 0.533
98.125 0.4818
98.15 0.4251
98.175 0.3655
98.2 0.3142
98.225 0.2733
98.25 0.2372
98.275 0.2012
98.3 0.1649
98.325 0.1309
98.35 0.1069
98.375 0.0961
98.4 0.1006
98.425 0.1246
98.45 0.1624
98.475 0.2099
98.5 0.2626
98.525 0.3159
98.55 0.3688
98.575 0.4232
98.6 0.4851
98.625 0.5553
98.65 0.6358
98.675 0.731
98.7 0.8412
98.725 0.9695
98.75 1.1271
98.775 1.3065
98.8 1.4883
98.825 1.6666
98.85 1.8347
98.875 1.9915
98.9 2.138
98.925 2.2769
98.95 2.41
98.975 2.5357
99 2.6536
99.025 2.7643
99.05 2.8697
99.075 2.9706
99.1 3.0682
99.125 3.1618
99.15 3.2519
99.175 3.338
99.2 3.4201
99.225 3.4992
99.25 3.5755
99.275 3.6493
99.3 3.7201
99.325 3.7882
99.35 3.854
99.375 3.9175
99.4 3.9785
99.425 4.0372
99.45 4.0942
99.475 4.1491
99.5 4.202
99.525 4.2524
99.55 4.3004
99.575 4.3461
99.6 4.3894
99.625 4.4308
99.65 4.4705
99.675 4.5087
99.7 4.5457
99.725 4.5817
99.75 4.6166
99.775 4.6501
99.8 4.6826
99.825 4.7139
99.85 4.7441
99.875 4.7734
99.9 4.8021
99.925 4.8302
99.95 4.8577
99.975 4.8846
100 4.9109
