# Supplementary material for: Uptake of N2O5 by aqueous aerosol unveiled using chemically accurate many-body potentials
Source: Nat Commun. 2022 Mar 10;13:1266. doi: 10.1038/s41467-022-28697-8 (PMC8913772; doi:10.1038/s41467-022-28697-8)
Supplement: Supplementary file 3 — Source Data [file 41467_2022_28697_MOESM3_ESM.zip › n2o5-uptake-data/Fig2/scattering/rep05run23/relcom_gds.dat]

0.025 11.7132
0.05 11.6567
0.075 11.6001
0.1 11.5434
0.125 11.4868
0.15 11.4302
0.175 11.3735
0.2 11.3168
0.225 11.26
0.25 11.2033
0.275 11.1465
0.3 11.0898
0.325 11.033
0.35 10.9762
0.375 10.9193
0.4 10.8624
0.425 10.8055
0.45 10.7485
0.475 10.6915
0.5 10.6344
0.525 10.5774
0.55 10.5204
0.575 10.4633
0.6 10.4062
0.625 10.3491
0.65 10.292
0.675 10.2348
0.7 10.1776
0.725 10.1204
0.75 10.0631
0.775 10.0057
0.8 9.9483
0.825 9.8908
0.85 9.8333
0.875 9.7757
0.9 9.7181
0.925 9.6605
0.95 9.6029
0.975 9.5453
1 9.4876
1.025 9.4298
1.05 9.3719
1.075 9.314
1.1 9.256
1.125 9.198
1.15 9.1398
1.175 9.0816
1.2 9.0232
1.225 8.9648
1.25 8.9063
1.275 8.8478
1.3 8.7891
1.325 8.7304
1.35 8.6716
1.375 8.6128
1.4 8.5538
1.425 8.4948
1.45 8.4358
1.475 8.3766
1.5 8.3174
1.525 8.258
1.55 8.1986
1.575 8.1391
1.6 8.0795
1.625 8.0198
1.65 7.96
1.675 7.9002
1.7 7.8403
1.725 7.7803
1.75 7.7203
1.775 7.6602
1.8 7.6001
1.825 7.5399
1.85 7.4794
1.875 7.4188
1.9 7.3581
1.925 7.2973
1.95 7.2363
1.975 7.1752
2 7.1137
2.025 7.0519
2.05 6.9899
2.075 6.9275
2.1 6.8647
2.125 6.8014
2.15 6.7375
2.175 6.6731
2.2 6.6078
2.225 6.542
2.25 6.4756
2.275 6.4087
2.3 6.3412
2.325 6.2731
2.35 6.2043
2.375 6.135
2.4 6.0652
2.425 5.9948
2.45 5.924
2.475 5.8527
2.5 5.7808
2.525 5.7083
2.55 5.6351
2.575 5.5614
2.6 5.4868
2.625 5.4115
2.65 5.3352
2.675 5.2578
2.7 5.179
2.725 5.0989
2.75 5.0174
2.775 4.9344
2.8 4.8497
2.825 4.7629
2.85 4.6739
2.875 4.5827
2.9 4.4888
2.925 4.3918
2.95 4.2917
2.975 4.1913
3 4.0946
3.025 4.0037
3.05 3.9152
3.075 3.8273
3.1 3.7373
3.125 3.6467
3.15 3.5623
3.175 3.5045
3.2 3.4757
3.225 3.4509
3.25 3.4232
3.275 3.393
3.3 3.3646
3.325 3.341
3.35 3.3209
3.375 3.3003
3.4 3.2849
3.425 3.2772
3.45 3.2754
3.475 3.2755
3.5 3.2731
3.525 3.2649
3.55 3.2518
3.575 3.2374
3.6 3.2239
3.625 3.2154
3.65 3.2209
3.675 3.2411
3.7 3.266
3.725 3.2911
3.75 3.3147
3.775 3.3366
3.8 3.3582
3.825 3.3791
3.85 3.3986
3.875 3.4158
3.9 3.4295
3.925 3.4362
3.95 3.4342
3.975 3.4215
4 3.3972
4.025 3.3621
4.05 3.3164
4.075 3.2597
4.1 3.1915
4.125 3.1159
4.15 3.0401
4.175 2.97
4.2 2.9051
4.225 2.8389
4.25 2.7722
4.275 2.7055
4.3 2.6437
4.325 2.5907
4.35 2.5396
4.375 2.49
4.4 2.4478
4.425 2.4188
4.45 2.4077
4.475 2.4105
4.5 2.4153
4.525 2.4202
4.55 2.4212
4.575 2.4164
4.6 2.4053
4.625 2.387
4.65 2.3617
4.675 2.3296
4.7 2.2922
4.725 2.2502
4.75 2.2057
4.775 2.1606
4.8 2.1185
4.825 2.0773
4.85 2.0303
4.875 1.9777
4.9 1.9206
4.925 1.862
4.95 1.801
4.975 1.7377
5 1.6708
5.025 1.6013
5.05 1.5299
5.075 1.4579
5.1 1.385
5.125 1.3091
5.15 1.2349
5.175 1.1606
5.2 1.0814
5.225 1.0016
5.25 0.9303
5.275 0.8705
5.3 0.8259
5.325 0.7995
5.35 0.79
5.375 0.7926
5.4 0.7971
5.425 0.7977
5.45 0.791
5.475 0.7766
5.5 0.7537
5.525 0.7211
5.55 0.6847
5.575 0.6544
5.6 0.6306
5.625 0.6065
5.65 0.5768
5.675 0.5381
5.7 0.4898
5.725 0.432
5.75 0.3662
5.775 0.2981
5.8 0.2331
5.825 0.172
5.85 0.1222
5.875 0.083
5.9 0.0544
5.925 0.0349
5.95 0.0212
5.975 0.0177
6 0.0256
6.025 0.0373
6.05 0.0466
6.075 0.0553
6.1 0.0633
6.125 0.0666
6.15 0.0664
6.175 0.0698
6.2 0.0794
6.225 0.095
6.25 0.1142
6.275 0.1328
6.3 0.1489
6.325 0.1605
6.35 0.167
6.375 0.1706
6.4 0.1722
6.425 0.1726
6.45 0.1658
6.475 0.151
6.5 0.1314
6.525 0.1084
6.55 0.0813
6.575 0.053
6.6 0.0268
6.625 0.0094
6.65 0.0033
6.675 0.0071
6.7 0.0133
6.725 0.0155
6.75 0.0109
6.775 -0.0019
6.8 -0.0248
6.825 -0.0546
6.85 -0.0916
6.875 -0.136
6.9 -0.1853
6.925 -0.2359
6.95 -0.2831
6.975 -0.3288
7 -0.3741
7.025 -0.4106
7.05 -0.4263
7.075 -0.426
7.1 -0.4188
7.125 -0.4106
7.15 -0.4029
7.175 -0.4018
7.2 -0.405
7.225 -0.4033
7.25 -0.3909
7.275 -0.3758
7.3 -0.3644
7.325 -0.3572
7.35 -0.3528
7.375 -0.351
7.4 -0.351
7.425 -0.3522
7.45 -0.3581
7.475 -0.3716
7.5 -0.3944
7.525 -0.4283
7.55 -0.4739
7.575 -0.5294
7.6 -0.5949
7.625 -0.6659
7.65 -0.7398
7.675 -0.8172
7.7 -0.8974
7.725 -0.9817
7.75 -1.0663
7.775 -1.1454
7.8 -1.2173
7.825 -1.2804
7.85 -1.3366
7.875 -1.3881
7.9 -1.4386
7.925 -1.4867
7.95 -1.5196
7.975 -1.5274
8 -1.5168
8.025 -1.4997
8.05 -1.4823
8.075 -1.4649
8.1 -1.447
8.125 -1.4357
8.15 -1.429
8.175 -1.4273
8.2 -1.4264
8.225 -1.4235
8.25 -1.4164
8.275 -1.4008
8.3 -1.3758
8.325 -1.3449
8.35 -1.3113
8.375 -1.2755
8.4 -1.2458
8.425 -1.2259
8.45 -1.2154
8.475 -1.2132
8.5 -1.2161
8.525 -1.222
8.55 -1.2297
8.575 -1.2351
8.6 -1.2339
8.625 -1.2237
8.65 -1.2108
8.675 -1.1996
8.7 -1.1925
8.725 -1.1915
8.75 -1.1985
8.775 -1.2134
8.8 -1.2344
8.825 -1.2603
8.85 -1.2868
8.875 -1.3106
8.9 -1.3246
8.925 -1.3376
8.95 -1.3532
8.975 -1.3626
9 -1.3592
9.025 -1.3449
9.05 -1.3254
9.075 -1.3048
9.1 -1.2819
9.125 -1.2544
9.15 -1.2229
9.175 -1.1858
9.2 -1.1411
9.225 -1.0861
9.25 -1.0204
9.275 -0.9518
9.3 -0.8863
9.325 -0.8256
9.35 -0.7712
9.375 -0.7246
9.4 -0.6868
9.425 -0.6587
9.45 -0.6409
9.475 -0.6287
9.5 -0.6199
9.525 -0.6053
9.55 -0.5761
9.575 -0.5393
9.6 -0.5015
9.625 -0.4643
9.65 -0.4299
9.675 -0.3935
9.7 -0.3506
9.725 -0.3018
9.75 -0.2505
9.775 -0.1994
9.8 -0.1544
9.825 -0.1175
9.85 -0.0899
9.875 -0.0704
9.9 -0.0556
9.925 -0.0431
9.95 -0.0297
9.975 -0.014
10 0.0089
10.025 0.042
10.05 0.0831
10.075 0.1292
10.1 0.1811
10.125 0.2368
10.15 0.2941
10.175 0.3482
10.2 0.3954
10.225 0.4362
10.25 0.472
10.275 0.5054
10.3 0.5382
10.325 0.5691
10.35 0.5995
10.375 0.6297
10.4 0.6615
10.425 0.6973
10.45 0.7394
10.475 0.7902
10.5 0.8465
10.525 0.9057
10.55 0.9644
10.575 1.0206
10.6 1.0747
10.625 1.1256
10.65 1.1727
10.675 1.216
10.7 1.2522
10.725 1.2843
10.75 1.3116
10.775 1.3338
10.8 1.3509
10.825 1.3622
10.85 1.3713
10.875 1.377
10.9 1.3797
10.925 1.3778
10.95 1.3702
10.975 1.3568
11 1.3396
11.025 1.3187
11.05 1.2944
11.075 1.2669
11.1 1.236
11.125 1.202
11.15 1.166
11.175 1.133
11.2 1.1014
11.225 1.069
11.25 1.0361
11.275 1.0038
11.3 0.9737
11.325 0.9511
11.35 0.9342
11.375 0.9239
11.4 0.9147
11.425 0.9042
11.45 0.8925
11.475 0.8826
11.5 0.8712
11.525 0.8569
11.55 0.8409
11.575 0.8207
11.6 0.7953
11.625 0.7645
11.65 0.7267
11.675 0.6857
11.7 0.6483
11.725 0.6095
11.75 0.5693
11.775 0.5264
11.8 0.4799
11.825 0.4313
11.85 0.3817
11.875 0.3348
11.9 0.2881
11.925 0.2449
11.95 0.205
11.975 0.165
12 0.1285
12.025 0.1016
12.05 0.094
12.075 0.0984
12.1 0.1044
12.125 0.1076
12.15 0.1072
12.175 0.1076
12.2 0.1081
12.225 0.1101
12.25 0.1154
12.275 0.1209
12.3 0.1289
12.325 0.1437
12.35 0.1669
12.375 0.1961
12.4 0.2252
12.425 0.2478
12.45 0.2627
12.475 0.2719
12.5 0.2745
12.525 0.2705
12.55 0.2596
12.575 0.2457
12.6 0.2342
12.625 0.2292
12.65 0.2398
12.675 0.264
12.7 0.2979
12.725 0.3339
12.75 0.3703
12.775 0.4064
12.8 0.4378
12.825 0.4632
12.85 0.4819
12.875 0.4962
12.9 0.5069
12.925 0.5103
12.95 0.5116
12.975 0.5094
13 0.502
13.025 0.4878
13.05 0.471
13.075 0.451
13.1 0.4269
13.125 0.4007
13.15 0.3711
13.175 0.3369
13.2 0.2971
13.225 0.2532
13.25 0.2074
13.275 0.1625
13.3 0.121
13.325 0.0806
13.35 0.0459
13.375 0.0199
13.4 0.0066
13.425 0.0036
13.45 0.0045
13.475 0.003
13.5 0.0024
13.525 0.0042
13.55 0.0073
13.575 0.0094
13.6 0.0084
13.625 0.0024
13.65 -0.0107
13.675 -0.0259
13.7 -0.0383
13.725 -0.0473
13.75 -0.0508
13.775 -0.0451
13.8 -0.0327
13.825 -0.0181
13.85 -0.002
13.875 0.0145
13.9 0.0286
13.925 0.039
13.95 0.0483
13.975 0.0574
14 0.062
14.025 0.0637
14.05 0.0664
14.075 0.0745
14.1 0.0921
14.125 0.1181
14.15 0.1483
14.175 0.1774
14.2 0.2027
14.225 0.2189
14.25 0.2306
14.275 0.247
14.3 0.2679
14.325 0.2921
14.35 0.3231
14.375 0.3637
14.4 0.4098
14.425 0.456
14.45 0.4977
14.475 0.535
14.5 0.5679
14.525 0.5973
14.55 0.6229
14.575 0.6445
14.6 0.6623
14.625 0.6774
14.65 0.6916
14.675 0.7025
14.7 0.7092
14.725 0.7118
14.75 0.7072
14.775 0.6959
14.8 0.678
14.825 0.6565
14.85 0.6358
14.875 0.6194
14.9 0.61
14.925 0.6149
14.95 0.6325
14.975 0.6554
15 0.6765
15.025 0.6943
15.05 0.7052
15.075 0.7136
15.1 0.7197
15.125 0.7226
15.15 0.719
15.175 0.7093
15.2 0.6996
15.225 0.6914
15.25 0.6811
15.275 0.6655
15.3 0.6441
15.325 0.6188
15.35 0.5941
15.375 0.5709
15.4 0.5489
15.425 0.5269
15.45 0.503
15.475 0.4749
15.5 0.4399
15.525 0.3969
15.55 0.3454
15.575 0.2844
15.6 0.2175
15.625 0.1497
15.65 0.0867
15.675 0.0295
15.7 -0.0212
15.725 -0.0676
15.75 -0.1064
15.775 -0.1328
15.8 -0.1384
15.825 -0.1317
15.85 -0.1219
15.875 -0.1095
15.9 -0.0961
15.925 -0.084
15.95 -0.0741
15.975 -0.0644
16 -0.0543
16.025 -0.0428
16.05 -0.0313
16.075 -0.0194
16.1 -0.0017
16.125 0.0285
16.15 0.069
16.175 0.1154
16.2 0.1634
16.225 0.2107
16.25 0.2548
16.275 0.2924
16.3 0.3226
16.325 0.3442
16.35 0.3581
16.375 0.3653
16.4 0.3671
16.425 0.3644
16.45 0.3595
16.475 0.3543
16.5 0.3515
16.525 0.3505
16.55 0.3488
16.575 0.3441
16.6 0.336
16.625 0.3242
16.65 0.3103
16.675 0.2961
16.7 0.2857
16.725 0.28
16.75 0.2788
16.775 0.2801
16.8 0.2872
16.825 0.3013
16.85 0.3215
16.875 0.3476
16.9 0.3761
16.925 0.4027
16.95 0.4244
16.975 0.4399
17 0.4495
17.025 0.4534
17.05 0.4516
17.075 0.4445
17.1 0.433
17.125 0.417
17.15 0.3958
17.175 0.3688
17.2 0.3363
17.225 0.3033
17.25 0.2766
17.275 0.2604
17.3 0.2475
17.325 0.2308
17.35 0.2107
17.375 0.1862
17.4 0.1613
17.425 0.141
17.45 0.1256
17.475 0.1163
17.5 0.1152
17.525 0.1193
17.55 0.1238
17.575 0.1275
17.6 0.1298
17.625 0.1325
17.65 0.1366
17.675 0.1386
17.7 0.1389
17.725 0.136
17.75 0.1267
17.775 0.1097
17.8 0.0836
17.825 0.0476
17.85 0.0029
17.875 -0.0491
17.9 -0.1076
17.925 -0.1742
17.95 -0.2481
17.975 -0.3262
18 -0.4084
18.025 -0.4902
18.05 -0.5615
18.075 -0.6191
18.1 -0.662
18.125 -0.6904
18.15 -0.7045
18.175 -0.7081
18.2 -0.7022
18.225 -0.6916
18.25 -0.6806
18.275 -0.6727
18.3 -0.6648
18.325 -0.6522
18.35 -0.6386
18.375 -0.6223
18.4 -0.5995
18.425 -0.5698
18.45 -0.5318
18.475 -0.4888
18.5 -0.4445
18.525 -0.4026
18.55 -0.3675
18.575 -0.3408
18.6 -0.3226
18.625 -0.3107
18.65 -0.2993
18.675 -0.2838
18.7 -0.2637
18.725 -0.2384
18.75 -0.2164
18.775 -0.2036
18.8 -0.2027
18.825 -0.2136
18.85 -0.2364
18.875 -0.2699
18.9 -0.3133
18.925 -0.3664
18.95 -0.4272
18.975 -0.4938
19 -0.5674
19.025 -0.6516
19.05 -0.7436
19.075 -0.8366
19.1 -0.9178
19.125 -0.9722
19.15 -0.9956
19.175 -1.0015
19.2 -0.9977
19.225 -0.9812
19.25 -0.9492
19.275 -0.9066
19.3 -0.8567
19.325 -0.8019
19.35 -0.751
19.375 -0.7075
19.4 -0.6711
19.425 -0.6348
19.45 -0.5892
19.475 -0.5384
19.5 -0.482
19.525 -0.4196
19.55 -0.3512
19.575 -0.2819
19.6 -0.219
19.625 -0.1629
19.65 -0.1114
19.675 -0.0652
19.7 -0.0264
19.725 0.0079
19.75 0.0363
19.775 0.0591
19.8 0.0751
19.825 0.0827
19.85 0.0842
19.875 0.0819
19.9 0.0779
19.925 0.0702
19.95 0.0598
19.975 0.0496
20 0.039
20.025 0.0239
20.05 0.0011
20.075 -0.0303
20.1 -0.069
20.125 -0.1106
20.15 -0.1496
20.175 -0.1774
20.2 -0.19
20.225 -0.185
20.25 -0.156
20.275 -0.1069
20.3 -0.05
20.325 0.0099
20.35 0.0721
20.375 0.1314
20.4 0.187
20.425 0.2375
20.45 0.2816
20.475 0.3196
20.5 0.3506
20.525 0.3761
20.55 0.396
20.575 0.411
20.6 0.4231
20.625 0.4336
20.65 0.4429
20.675 0.4507
20.7 0.4528
20.725 0.4498
20.75 0.4434
20.775 0.4383
20.8 0.4307
20.825 0.4162
20.85 0.3935
20.875 0.3638
20.9 0.3318
20.925 0.301
20.95 0.2798
20.975 0.2699
21 0.2686
21.025 0.2682
21.05 0.2627
21.075 0.2495
21.1 0.2303
21.125 0.2102
21.15 0.1911
21.175 0.1743
21.2 0.16
21.225 0.1495
21.25 0.1474
21.275 0.1522
21.3 0.1643
21.325 0.1858
21.35 0.218
21.375 0.265
21.4 0.3287
21.425 0.405
21.45 0.4857
21.475 0.5637
21.5 0.6376
21.525 0.7106
21.55 0.7849
21.575 0.8618
21.6 0.9397
21.625 1.0179
21.65 1.0956
21.675 1.1713
21.7 1.2422
21.725 1.3071
21.75 1.3652
21.775 1.4178
21.8 1.4656
21.825 1.508
21.85 1.5442
21.875 1.5737
21.9 1.5964
21.925 1.6148
21.95 1.6285
21.975 1.6373
22 1.6417
22.025 1.6416
22.05 1.6354
22.075 1.6227
22.1 1.6036
22.125 1.5774
22.15 1.5429
22.175 1.4998
22.2 1.4487
22.225 1.3893
22.25 1.3222
22.275 1.2496
22.3 1.1755
22.325 1.1086
22.35 1.0544
22.375 1.007
22.4 0.9593
22.425 0.9075
22.45 0.8493
22.475 0.7888
22.5 0.7268
22.525 0.6628
22.55 0.598
22.575 0.5391
22.6 0.4873
22.625 0.4379
22.65 0.3913
22.675 0.3458
22.7 0.3021
22.725 0.267
22.75 0.2395
22.775 0.2179
22.8 0.2059
22.825 0.2044
22.85 0.2119
22.875 0.2288
22.9 0.2595
22.925 0.2949
22.95 0.3379
22.975 0.3871
23 0.4437
23.025 0.5124
23.05 0.5877
23.075 0.6608
23.1 0.7273
23.125 0.7901
23.15 0.8442
23.175 0.8883
23.2 0.9284
23.225 0.9684
23.25 1.009
23.275 1.0511
23.3 1.0906
23.325 1.1252
23.35 1.1495
23.375 1.1638
23.4 1.1727
23.425 1.1765
23.45 1.1722
23.475 1.1596
23.5 1.1404
23.525 1.119
23.55 1.099
23.575 1.0855
23.6 1.0792
23.625 1.0759
23.65 1.0726
23.675 1.065
23.7 1.0497
23.725 1.0272
23.75 0.9985
23.775 0.9632
23.8 0.9215
23.825 0.8745
23.85 0.8201
23.875 0.76
23.9 0.6951
23.925 0.6272
23.95 0.5526
23.975 0.474
24 0.3969
24.025 0.3252
24.05 0.2584
24.075 0.1985
24.1 0.1533
24.125 0.1271
24.15 0.1109
24.175 0.0925
24.2 0.0669
24.225 0.0333
24.25 -0.0076
24.275 -0.0533
24.3 -0.101
24.325 -0.1496
24.35 -0.1991
24.375 -0.2484
24.4 -0.2971
24.425 -0.3405
24.45 -0.3782
24.475 -0.4123
24.5 -0.4405
24.525 -0.4491
24.55 -0.4237
24.575 -0.3757
24.6 -0.3274
24.625 -0.2891
24.65 -0.2621
24.675 -0.2422
24.7 -0.2267
24.725 -0.216
24.75 -0.2121
24.775 -0.2148
24.8 -0.2196
24.825 -0.2238
24.85 -0.2258
24.875 -0.2253
24.9 -0.2224
24.925 -0.2174
24.95 -0.2131
24.975 -0.209
25 -0.2048
25.025 -0.1994
25.05 -0.1924
25.075 -0.1829
25.1 -0.1714
25.125 -0.1633
25.15 -0.1623
25.175 -0.1716
25.2 -0.1915
25.225 -0.2194
25.25 -0.2548
25.275 -0.2949
25.3 -0.3347
25.325 -0.3665
25.35 -0.3868
25.375 -0.3987
25.4 -0.4059
25.425 -0.4119
25.45 -0.4189
25.475 -0.4246
25.5 -0.4244
25.525 -0.4176
25.55 -0.4064
25.575 -0.3916
25.6 -0.3792
25.625 -0.373
25.65 -0.3732
25.675 -0.3775
25.7 -0.383
25.725 -0.3884
25.75 -0.3899
25.775 -0.3901
25.8 -0.3914
25.825 -0.3911
25.85 -0.387
25.875 -0.3792
25.9 -0.3651
25.925 -0.343
25.95 -0.3119
25.975 -0.2761
26 -0.2401
26.025 -0.2052
26.05 -0.1693
26.075 -0.1273
26.1 -0.0796
26.125 -0.032
26.15 0.0118
26.175 0.0532
26.2 0.0945
26.225 0.1362
26.25 0.1748
26.275 0.2063
26.3 0.2307
26.325 0.2488
26.35 0.2596
26.375 0.2626
26.4 0.2581
26.425 0.2472
26.45 0.2302
26.475 0.2055
26.5 0.1742
26.525 0.1355
26.55 0.0875
26.575 0.0282
26.6 -0.042
26.625 -0.1176
26.65 -0.1895
26.675 -0.2509
26.7 -0.3009
26.725 -0.3353
26.75 -0.3544
26.775 -0.3642
26.8 -0.3709
26.825 -0.3773
26.85 -0.3829
26.875 -0.3874
26.9 -0.3904
26.925 -0.3968
26.95 -0.4087
26.975 -0.4251
27 -0.4458
27.025 -0.4712
27.05 -0.4994
27.075 -0.5264
27.1 -0.5508
27.125 -0.5759
27.15 -0.6058
27.175 -0.6418
27.2 -0.6794
27.225 -0.7187
27.25 -0.7598
27.275 -0.8044
27.3 -0.8547
27.325 -0.9079
27.35 -0.9656
27.375 -1.0244
27.4 -1.0835
27.425 -1.144
27.45 -1.2084
27.475 -1.2773
27.5 -1.3444
27.525 -1.4108
27.55 -1.4783
27.575 -1.5454
27.6 -1.6079
27.625 -1.6686
27.65 -1.7257
27.675 -1.7757
27.7 -1.8149
27.725 -1.8376
27.75 -1.8474
27.775 -1.8484
27.8 -1.8466
27.825 -1.8423
27.85 -1.8299
27.875 -1.8156
27.9 -1.8035
27.925 -1.7956
27.95 -1.7915
27.975 -1.785
28 -1.7688
28.025 -1.7402
28.05 -1.6996
28.075 -1.647
28.1 -1.5845
28.125 -1.5196
28.15 -1.4575
28.175 -1.3996
28.2 -1.3485
28.225 -1.3072
28.25 -1.2759
28.275 -1.2531
28.3 -1.2369
28.325 -1.2218
28.35 -1.2039
28.375 -1.1863
28.4 -1.1714
28.425 -1.1635
28.45 -1.1623
28.475 -1.1671
28.5 -1.1776
28.525 -1.1929
28.55 -1.2071
28.575 -1.2128
28.6 -1.2078
28.625 -1.1958
28.65 -1.1688
28.675 -1.1198
28.7 -1.0504
28.725 -0.9584
28.75 -0.847
28.775 -0.7276
28.8 -0.609
28.825 -0.4951
28.85 -0.3896
28.875 -0.2891
28.9 -0.1976
28.925 -0.1199
28.95 -0.0565
28.975 -0.0076
29 0.029
29.025 0.0505
29.05 0.0573
29.075 0.0526
29.1 0.0377
29.125 0.0105
29.15 -0.0298
29.175 -0.082
29.2 -0.1438
29.225 -0.2116
29.25 -0.2775
29.275 -0.3418
29.3 -0.4078
29.325 -0.4707
29.35 -0.5172
29.375 -0.5412
29.4 -0.5525
29.425 -0.5604
29.45 -0.5653
29.475 -0.5719
29.5 -0.5812
29.525 -0.5942
29.55 -0.6079
29.575 -0.6159
29.6 -0.6068
29.625 -0.5774
29.65 -0.54
29.675 -0.4922
29.7 -0.4266
29.725 -0.3483
29.75 -0.2671
29.775 -0.1883
29.8 -0.1145
29.825 -0.0479
29.85 0.0125
29.875 0.0684
29.9 0.1189
29.925 0.1643
29.95 0.2069
29.975 0.248
30 0.2916
30.025 0.3457
30.05 0.4067
30.075 0.4675
30.1 0.5214
30.125 0.5672
30.15 0.6046
30.175 0.6342
30.2 0.6581
30.225 0.6762
30.25 0.692
30.275 0.7095
30.3 0.7267
30.325 0.7416
30.35 0.7508
30.375 0.7525
30.4 0.7454
30.425 0.7313
30.45 0.7093
30.475 0.6768
30.5 0.6377
30.525 0.5978
30.55 0.5658
30.575 0.54
30.6 0.5168
30.625 0.4929
30.65 0.4663
30.675 0.4433
30.7 0.4316
30.725 0.428
30.75 0.4255
30.775 0.4184
30.8 0.4068
30.825 0.3948
30.85 0.3971
30.875 0.4118
30.9 0.4337
30.925 0.4598
30.95 0.4847
30.975 0.508
31 0.527
31.025 0.5417
31.05 0.5531
31.075 0.5642
31.1 0.5775
31.125 0.5943
31.15 0.6143
31.175 0.6364
31.2 0.6611
31.225 0.6907
31.25 0.7293
31.275 0.7784
31.3 0.834
31.325 0.8943
31.35 0.959
31.375 1.027
31.4 1.0955
31.425 1.1627
31.45 1.2297
31.475 1.2953
31.5 1.3607
31.525 1.4264
31.55 1.492
31.575 1.5616
31.6 1.6303
31.625 1.6898
31.65 1.741
31.675 1.79
31.7 1.8405
31.725 1.8883
31.75 1.9306
31.775 1.9653
31.8 1.9909
31.825 2.0066
31.85 2.0132
31.875 2.009
31.9 1.9943
31.925 1.9701
31.95 1.937
31.975 1.8936
32 1.8401
32.025 1.7795
32.05 1.7143
32.075 1.6474
32.1 1.5783
32.125 1.503
32.15 1.4198
32.175 1.3305
32.2 1.2364
32.225 1.1408
32.25 1.0458
32.275 0.952
32.3 0.8592
32.325 0.7695
32.35 0.6849
32.375 0.602
32.4 0.5202
32.425 0.4371
32.45 0.3569
32.475 0.2836
32.5 0.2307
32.525 0.2001
32.55 0.1902
32.575 0.1935
32.6 0.2035
32.625 0.2136
32.65 0.2237
32.675 0.2358
32.7 0.2483
32.725 0.2556
32.75 0.2527
32.775 0.239
32.8 0.2229
32.825 0.2114
32.85 0.2064
32.875 0.2007
32.9 0.1899
32.925 0.1765
32.95 0.1601
32.975 0.1404
33 0.1177
33.025 0.0875
33.05 0.0467
33.075 -0.0023
33.1 -0.0515
33.125 -0.1042
33.15 -0.1568
33.175 -0.2096
33.2 -0.2588
33.225 -0.2887
33.25 -0.3005
33.275 -0.3022
33.3 -0.2999
33.325 -0.2971
33.35 -0.292
33.375 -0.2889
33.4 -0.2922
33.425 -0.3066
33.45 -0.3321
33.475 -0.3673
33.5 -0.407
33.525 -0.4468
33.55 -0.4827
33.575 -0.5043
33.6 -0.5136
33.625 -0.5153
33.65 -0.5097
33.675 -0.5007
33.7 -0.4954
33.725 -0.4959
33.75 -0.5051
33.775 -0.5246
33.8 -0.549
33.825 -0.5714
33.85 -0.5868
33.875 -0.5959
33.9 -0.6019
33.925 -0.6069
33.95 -0.6079
33.975 -0.5999
34 -0.5806
34.025 -0.5495
34.05 -0.5052
34.075 -0.4464
34.1 -0.3775
34.125 -0.3056
34.15 -0.2347
34.175 -0.1708
34.2 -0.1171
34.225 -0.0759
34.25 -0.0482
34.275 -0.0304
34.3 -0.0176
34.325 -0.0054
34.35 0.0072
34.375 0.0205
34.4 0.0326
34.425 0.0393
34.45 0.0403
34.475 0.0283
34.5 0.0004
34.525 -0.0419
34.55 -0.0931
34.575 -0.1424
34.6 -0.1864
34.625 -0.2239
34.65 -0.255
34.675 -0.2772
34.7 -0.2915
34.725 -0.3026
34.75 -0.3144
34.775 -0.3253
34.8 -0.3342
34.825 -0.3453
34.85 -0.36
34.875 -0.3784
34.9 -0.3976
34.925 -0.4089
34.95 -0.4084
34.975 -0.4043
35 -0.4061
35.025 -0.4192
35.05 -0.4447
35.075 -0.4843
35.1 -0.5352
35.125 -0.5973
35.15 -0.6666
35.175 -0.7267
35.2 -0.7608
35.225 -0.7727
35.25 -0.775
35.275 -0.7769
35.3 -0.7753
35.325 -0.7698
35.35 -0.7645
35.375 -0.761
35.4 -0.7617
35.425 -0.763
35.45 -0.767
35.475 -0.7732
35.5 -0.7795
35.525 -0.7793
35.55 -0.7666
35.575 -0.747
35.6 -0.7222
35.625 -0.7007
35.65 -0.6867
35.675 -0.6759
35.7 -0.66
35.725 -0.6281
35.75 -0.5816
35.775 -0.5304
35.8 -0.4786
35.825 -0.4277
35.85 -0.3826
35.875 -0.3496
35.9 -0.3249
35.925 -0.3074
35.95 -0.2956
35.975 -0.2895
36 -0.2908
36.025 -0.3005
36.05 -0.3152
36.075 -0.3303
36.1 -0.3457
36.125 -0.3538
36.15 -0.3569
36.175 -0.3585
36.2 -0.3563
36.225 -0.3565
36.25 -0.3608
36.275 -0.367
36.3 -0.3737
36.325 -0.3843
36.35 -0.4037
36.375 -0.4329
36.4 -0.473
36.425 -0.5239
36.45 -0.5848
36.475 -0.6544
36.5 -0.7315
36.525 -0.8162
36.55 -0.9075
36.575 -1.0026
36.6 -1.091
36.625 -1.1706
36.65 -1.2373
36.675 -1.288
36.7 -1.3207
36.725 -1.3391
36.75 -1.3482
36.775 -1.346
36.8 -1.3349
36.825 -1.3167
36.85 -1.2957
36.875 -1.2769
36.9 -1.2634
36.925 -1.2554
36.95 -1.2519
36.975 -1.2497
37 -1.2456
37.025 -1.2342
37.05 -1.2133
37.075 -1.1775
37.1 -1.1281
37.125 -1.072
37.15 -1.012
37.175 -0.9498
37.2 -0.888
37.225 -0.8334
37.25 -0.7862
37.275 -0.7466
37.3 -0.7125
37.325 -0.6837
37.35 -0.6609
37.375 -0.639
37.4 -0.6131
37.425 -0.5806
37.45 -0.5424
37.475 -0.4986
37.5 -0.4468
37.525 -0.3847
37.55 -0.3161
37.575 -0.2476
37.6 -0.1783
37.625 -0.1068
37.65 -0.0377
37.675 0.0271
37.7 0.086
37.725 0.1395
37.75 0.1872
37.775 0.2291
37.8 0.2648
37.825 0.2955
37.85 0.3199
37.875 0.3372
37.9 0.3484
37.925 0.3543
37.95 0.3538
37.975 0.3468
38 0.3325
38.025 0.3114
38.05 0.2833
38.075 0.2506
38.1 0.2148
38.125 0.1722
38.15 0.1212
38.175 0.0591
38.2 -0.0154
38.225 -0.0993
38.25 -0.1904
38.275 -0.2856
38.3 -0.3811
38.325 -0.4716
38.35 -0.5554
38.375 -0.6284
38.4 -0.6849
38.425 -0.7224
38.45 -0.7455
38.475 -0.7555
38.5 -0.7501
38.525 -0.7285
38.55 -0.7012
38.575 -0.6749
38.6 -0.6507
38.625 -0.627
38.65 -0.601
38.675 -0.5699
38.7 -0.537
38.725 -0.5029
38.75 -0.4707
38.775 -0.4425
38.8 -0.4168
38.825 -0.3926
38.85 -0.3672
38.875 -0.3467
38.9 -0.3352
38.925 -0.3342
38.95 -0.3402
38.975 -0.3498
39 -0.3628
39.025 -0.3746
39.05 -0.3839
39.075 -0.3923
39.1 -0.4042
39.125 -0.4219
39.15 -0.4463
39.175 -0.4779
39.2 -0.513
39.225 -0.5453
39.25 -0.5758
39.275 -0.6094
39.3 -0.6482
39.325 -0.6932
39.35 -0.7458
39.375 -0.8069
39.4 -0.877
39.425 -0.9477
39.45 -1.013
39.475 -1.0772
39.5 -1.1368
39.525 -1.196
39.55 -1.259
39.575 -1.3274
39.6 -1.4023
39.625 -1.4844
39.65 -1.5716
39.675 -1.66
39.7 -1.7478
39.725 -1.8355
39.75 -1.9248
39.775 -2.016
39.8 -2.1128
39.825 -2.2141
39.85 -2.3121
39.875 -2.4005
39.9 -2.4797
39.925 -2.5466
39.95 -2.6027
39.975 -2.6586
40 -2.717
40.025 -2.7718
40.05 -2.8243
40.075 -2.8766
40.1 -2.9335
40.125 -2.9985
40.15 -3.0753
40.175 -3.1617
40.2 -3.2475
40.225 -3.3231
40.25 -3.3789
40.275 -3.4207
40.3 -3.4379
40.325 -3.4216
40.35 -3.3864
40.375 -3.3439
40.4 -3.2965
40.425 -3.2377
40.45 -3.1663
40.475 -3.0914
40.5 -3.0229
40.525 -2.9614
40.55 -2.901
40.575 -2.8356
40.6 -2.7603
40.625 -2.6701
40.65 -2.5668
40.675 -2.4546
40.7 -2.3414
40.725 -2.2335
40.75 -2.1323
40.775 -2.0395
40.8 -1.9534
40.825 -1.8696
40.85 -1.7889
40.875 -1.715
40.9 -1.6486
40.925 -1.5926
40.95 -1.5471
40.975 -1.5101
41 -1.4777
41.025 -1.451
41.05 -1.4311
41.075 -1.4159
41.1 -1.3988
41.125 -1.374
41.15 -1.3441
41.175 -1.3107
41.2 -1.2744
41.225 -1.2361
41.25 -1.1976
41.275 -1.1562
41.3 -1.1104
41.325 -1.0571
41.35 -0.9963
41.375 -0.9321
41.4 -0.8636
41.425 -0.7921
41.45 -0.7234
41.475 -0.6573
41.5 -0.5918
41.525 -0.5292
41.55 -0.4674
41.575 -0.4104
41.6 -0.3619
41.625 -0.3258
41.65 -0.3028
41.675 -0.2904
41.7 -0.2863
41.725 -0.29
41.75 -0.2997
41.775 -0.3138
41.8 -0.3301
41.825 -0.3468
41.85 -0.3606
41.875 -0.3621
41.9 -0.3424
41.925 -0.3066
41.95 -0.2643
41.975 -0.219
42 -0.1783
42.025 -0.1468
42.05 -0.1238
42.075 -0.106
42.1 -0.0909
42.125 -0.0819
42.15 -0.0812
42.175 -0.0869
42.2 -0.0957
42.225 -0.1095
42.25 -0.1254
42.275 -0.1407
42.3 -0.155
42.325 -0.167
42.35 -0.1816
42.375 -0.2041
42.4 -0.2336
42.425 -0.2626
42.45 -0.2931
42.475 -0.3256
42.5 -0.3525
42.525 -0.3677
42.55 -0.3714
42.575 -0.3648
42.6 -0.3504
42.625 -0.3258
42.65 -0.295
42.675 -0.2614
42.7 -0.2222
42.725 -0.178
42.75 -0.1352
42.775 -0.0981
42.8 -0.0652
42.825 -0.0354
42.85 -0.0107
42.875 0.0101
42.9 0.0286
42.925 0.0402
42.95 0.0443
42.975 0.0432
43 0.0433
43.025 0.0449
43.05 0.045
43.075 0.0597
43.1 0.1031
43.125 0.1674
43.15 0.237
43.175 0.3027
43.2 0.3578
43.225 0.4019
43.25 0.4373
43.275 0.4684
43.3 0.4896
43.325 0.4994
43.35 0.5003
43.375 0.4939
43.4 0.4806
43.425 0.4634
43.45 0.4393
43.475 0.411
43.5 0.3927
43.525 0.3851
43.55 0.3898
43.575 0.4067
43.6 0.4286
43.625 0.4521
43.65 0.4763
43.675 0.499
43.7 0.5169
43.725 0.5301
43.75 0.5389
43.775 0.5414
43.8 0.5353
43.825 0.5215
43.85 0.4998
43.875 0.4696
43.9 0.4315
43.925 0.384
43.95 0.3254
43.975 0.2551
44 0.173
44.025 0.0813
44.05 -0.0162
44.075 -0.1118
44.1 -0.1908
44.125 -0.2416
44.15 -0.2502
44.175 -0.2231
44.2 -0.186
44.225 -0.1493
44.25 -0.1157
44.275 -0.0855
44.3 -0.056
44.325 -0.0202
44.35 0.018
44.375 0.0545
44.4 0.0873
44.425 0.1193
44.45 0.1529
44.475 0.1872
44.5 0.2211
44.525 0.2542
44.55 0.2873
44.575 0.3221
44.6 0.3538
44.625 0.3808
44.65 0.4031
44.675 0.4188
44.7 0.4296
44.725 0.4377
44.75 0.4424
44.775 0.4396
44.8 0.4273
44.825 0.4018
44.85 0.3621
44.875 0.3113
44.9 0.252
44.925 0.1857
44.95 0.1145
44.975 0.0427
45 -0.0245
45.025 -0.0837
45.05 -0.1371
45.075 -0.1819
45.1 -0.2131
45.125 -0.2289
45.15 -0.2333
45.175 -0.2296
45.2 -0.2189
45.225 -0.1987
45.25 -0.1706
45.275 -0.1405
45.3 -0.1096
45.325 -0.0773
45.35 -0.0437
45.375 -0.0168
45.4 0.0006
45.425 0.0124
45.45 0.0194
45.475 0.0209
45.5 0.0151
45.525 0.0004
45.55 -0.0213
45.575 -0.0478
45.6 -0.0775
45.625 -0.1079
45.65 -0.1374
45.675 -0.1654
45.7 -0.1918
45.725 -0.2203
45.75 -0.25
45.775 -0.2821
45.8 -0.3151
45.825 -0.3482
45.85 -0.3853
45.875 -0.4277
45.9 -0.4725
45.925 -0.5155
45.95 -0.5578
45.975 -0.6021
46 -0.6532
46.025 -0.7124
46.05 -0.7794
46.075 -0.8522
46.1 -0.9276
46.125 -1.0043
46.15 -1.0801
46.175 -1.1521
46.2 -1.2163
46.225 -1.2713
46.25 -1.3192
46.275 -1.3642
46.3 -1.4113
46.325 -1.4637
46.35 -1.5181
46.375 -1.5655
46.4 -1.5974
46.425 -1.6111
46.45 -1.6134
46.475 -1.6083
46.5 -1.5961
46.525 -1.5723
46.55 -1.5315
46.575 -1.4845
46.6 -1.4397
46.625 -1.3968
46.65 -1.3532
46.675 -1.3133
46.7 -1.2776
46.725 -1.243
46.75 -1.2079
46.775 -1.1709
46.8 -1.1334
46.825 -1.1
46.85 -1.071
46.875 -1.0435
46.9 -1.0168
46.925 -0.9886
46.95 -0.9595
46.975 -0.9252
47 -0.8844
47.025 -0.8417
47.05 -0.7947
47.075 -0.7422
47.1 -0.6822
47.125 -0.6191
47.15 -0.5591
47.175 -0.5056
47.2 -0.4597
47.225 -0.4228
47.25 -0.3951
47.275 -0.3735
47.3 -0.3515
47.325 -0.3239
47.35 -0.2938
47.375 -0.2644
47.4 -0.2325
47.425 -0.1921
47.45 -0.148
47.475 -0.0995
47.5 -0.0514
47.525 -0.0022
47.55 0.049
47.575 0.1036
47.6 0.1595
47.625 0.2099
47.65 0.2547
47.675 0.2942
47.7 0.3285
47.725 0.3573
47.75 0.3803
47.775 0.3946
47.8 0.4036
47.825 0.4111
47.85 0.4154
47.875 0.422
47.9 0.4278
47.925 0.4254
47.95 0.4131
47.975 0.3918
48 0.3677
48.025 0.3534
48.05 0.3559
48.075 0.3713
48.1 0.3984
48.125 0.4278
48.15 0.4482
48.175 0.4598
48.2 0.4632
48.225 0.4617
48.25 0.4563
48.275 0.4495
48.3 0.4443
48.325 0.4468
48.35 0.4519
48.375 0.456
48.4 0.4609
48.425 0.4638
48.45 0.4618
48.475 0.4536
48.5 0.4385
48.525 0.4185
48.55 0.3958
48.575 0.3717
48.6 0.3502
48.625 0.3305
48.65 0.3117
48.675 0.2945
48.7 0.2849
48.725 0.2857
48.75 0.298
48.775 0.3203
48.8 0.3539
48.825 0.3954
48.85 0.4389
48.875 0.479
48.9 0.5139
48.925 0.5422
48.95 0.5635
48.975 0.5779
49 0.5868
49.025 0.5937
49.05 0.6022
49.075 0.6084
49.1 0.6086
49.125 0.6011
49.15 0.5903
49.175 0.5847
49.2 0.5851
49.225 0.5906
49.25 0.5996
49.275 0.6102
49.3 0.6237
49.325 0.6413
49.35 0.6579
49.375 0.6705
49.4 0.6738
49.425 0.6667
49.45 0.6493
49.475 0.6239
49.5 0.5911
49.525 0.5519
49.55 0.5072
49.575 0.4596
49.6 0.4117
49.625 0.3675
49.65 0.3305
49.675 0.2978
49.7 0.2632
49.725 0.226
49.75 0.1892
49.775 0.1515
49.8 0.108
49.825 0.0562
49.85 -0.0008
49.875 -0.0601
49.9 -0.1171
49.925 -0.1718
49.95 -0.2269
49.975 -0.2841
50 -0.3384
50.025 -0.3845
50.05 -0.4175
50.075 -0.4329
50.1 -0.4303
50.125 -0.4031
50.15 -0.3598
50.175 -0.3136
50.2 -0.2643
50.225 -0.2169
50.25 -0.1718
50.275 -0.1295
50.3 -0.0907
50.325 -0.0573
50.35 -0.0291
50.375 -0.0064
50.4 0.0073
50.425 0.011
50.45 0.0083
50.475 -0.0021
50.5 -0.0202
50.525 -0.0429
50.55 -0.0712
50.575 -0.0977
50.6 -0.1139
50.625 -0.1193
50.65 -0.118
50.675 -0.1155
50.7 -0.1148
50.725 -0.1168
50.75 -0.125
50.775 -0.1393
50.8 -0.1589
50.825 -0.1749
50.85 -0.1723
50.875 -0.1531
50.9 -0.131
50.925 -0.1118
50.95 -0.0997
50.975 -0.0906
51 -0.0818
51.025 -0.0665
51.05 -0.0362
51.075 0.0108
51.1 0.0733
51.125 0.146
51.15 0.229
51.175 0.3188
51.2 0.4062
51.225 0.4868
51.25 0.558
51.275 0.6207
51.3 0.6754
51.325 0.7206
51.35 0.7537
51.375 0.7776
51.4 0.7975
51.425 0.8164
51.45 0.8427
51.475 0.8823
51.5 0.9188
51.525 0.9445
51.55 0.9596
51.575 0.9642
51.6 0.9582
51.625 0.9392
51.65 0.911
51.675 0.8818
51.7 0.8587
51.725 0.8416
51.75 0.8262
51.775 0.8173
51.8 0.822
51.825 0.8372
51.85 0.8541
51.875 0.8734
51.9 0.8952
51.925 0.9174
51.95 0.9436
51.975 0.9791
52 1.0234
52.025 1.0698
52.05 1.1136
52.075 1.1554
52.1 1.2002
52.125 1.2524
52.15 1.312
52.175 1.3737
52.2 1.4305
52.225 1.4805
52.25 1.5228
52.275 1.5571
52.3 1.5837
52.325 1.6037
52.35 1.6193
52.375 1.6329
52.4 1.646
52.425 1.6594
52.45 1.6795
52.475 1.7091
52.5 1.7426
52.525 1.7764
52.55 1.808
52.575 1.8337
52.6 1.856
52.625 1.8782
52.65 1.8989
52.675 1.9195
52.7 1.9429
52.725 1.97
52.75 1.997
52.775 2.0197
52.8 2.0387
52.825 2.0544
52.85 2.0663
52.875 2.0736
52.9 2.0776
52.925 2.0801
52.95 2.0824
52.975 2.0831
53 2.0797
53.025 2.0716
53.05 2.0591
53.075 2.0419
53.1 2.0198
53.125 1.9923
53.15 1.9586
53.175 1.9176
53.2 1.8728
53.225 1.8247
53.25 1.7729
53.275 1.7263
53.3 1.6935
53.325 1.6675
53.35 1.6402
53.375 1.6139
53.4 1.5878
53.425 1.5567
53.45 1.5178
53.475 1.4717
53.5 1.4202
53.525 1.3661
53.55 1.3091
53.575 1.2521
53.6 1.1957
53.625 1.1373
53.65 1.0815
53.675 1.0306
53.7 0.9843
53.725 0.9402
53.75 0.8947
53.775 0.8494
53.8 0.8076
53.825 0.7705
53.85 0.7415
53.875 0.7183
53.9 0.6939
53.925 0.6655
53.95 0.6365
53.975 0.6091
54 0.585
54.025 0.5637
54.05 0.545
54.075 0.5245
54.1 0.4959
54.125 0.4595
54.15 0.4189
54.175 0.3776
54.2 0.3362
54.225 0.2972
54.25 0.2632
54.275 0.233
54.3 0.2079
54.325 0.1857
54.35 0.1634
54.375 0.1392
54.4 0.108
54.425 0.0769
54.45 0.0522
54.475 0.0366
54.5 0.0242
54.525 0.0122
54.55 -0.0002
54.575 -0.0075
54.6 -0.0067
54.625 0.0043
54.65 0.0216
54.675 0.0412
54.7 0.0625
54.725 0.0874
54.75 0.1137
54.775 0.1404
54.8 0.1616
54.825 0.1772
54.85 0.1885
54.875 0.1993
54.9 0.2088
54.925 0.214
54.95 0.2105
54.975 0.1967
55 0.1715
55.025 0.1377
55.05 0.0934
55.075 0.0353
55.1 -0.0359
55.125 -0.1124
55.15 -0.1877
55.175 -0.2596
55.2 -0.3277
55.225 -0.3872
55.25 -0.4338
55.275 -0.4721
55.3 -0.5042
55.325 -0.528
55.35 -0.5348
55.375 -0.5134
55.4 -0.4736
55.425 -0.4283
55.45 -0.3845
55.475 -0.3419
55.5 -0.298
55.525 -0.2498
55.55 -0.1987
55.575 -0.1464
55.6 -0.0966
55.625 -0.0528
55.65 -0.0152
55.675 0.0143
55.7 0.0359
55.725 0.0516
55.75 0.0638
55.775 0.0746
55.8 0.0838
55.825 0.0904
55.85 0.0932
55.875 0.0922
55.9 0.0906
55.925 0.0909
55.95 0.0966
55.975 0.1031
56 0.1071
56.025 0.1108
56.05 0.117
56.075 0.126
56.1 0.1377
56.125 0.1488
56.15 0.1602
56.175 0.1711
56.2 0.1803
56.225 0.1871
56.25 0.1898
56.275 0.1878
56.3 0.1817
56.325 0.1735
56.35 0.1668
56.375 0.1627
56.4 0.1654
56.425 0.1791
56.45 0.2027
56.475 0.23
56.5 0.2549
56.525 0.273
56.55 0.2812
56.575 0.2793
56.6 0.2703
56.625 0.2551
56.65 0.2357
56.675 0.2121
56.7 0.1841
56.725 0.1516
56.75 0.1138
56.775 0.0714
56.8 0.0254
56.825 -0.021
56.85 -0.0679
56.875 -0.1147
56.9 -0.1608
56.925 -0.2095
56.95 -0.2612
56.975 -0.3066
57 -0.339
57.025 -0.3582
57.05 -0.3753
57.075 -0.4001
57.1 -0.434
57.125 -0.4758
57.15 -0.5248
57.175 -0.5816
57.2 -0.6461
57.225 -0.718
57.25 -0.7956
57.275 -0.8784
57.3 -0.9646
57.325 -1.0478
57.35 -1.1203
57.375 -1.187
57.4 -1.2564
57.425 -1.3275
57.45 -1.4012
57.475 -1.48
57.5 -1.5624
57.525 -1.6394
57.55 -1.7102
57.575 -1.777
57.6 -1.8448
57.625 -1.9149
57.65 -1.9863
57.675 -2.0541
57.7 -2.1173
57.725 -2.1807
57.75 -2.2463
57.775 -2.3127
57.8 -2.3803
57.825 -2.4492
57.85 -2.5204
57.875 -2.5913
57.9 -2.6516
57.925 -2.6993
57.95 -2.7331
57.975 -2.7602
58 -2.7867
58.025 -2.8118
58.05 -2.8357
58.075 -2.8597
58.1 -2.8846
58.125 -2.9134
58.15 -2.9524
58.175 -2.9984
58.2 -3.0481
58.225 -3.0937
58.25 -3.1346
58.275 -3.1678
58.3 -3.1954
58.325 -3.215
58.35 -3.2279
58.375 -3.2259
58.4 -3.2111
58.425 -3.1854
58.45 -3.1466
58.475 -3.1004
58.5 -3.0506
58.525 -2.997
58.55 -2.9385
58.575 -2.8704
58.6 -2.7928
58.625 -2.7049
58.65 -2.6075
58.675 -2.5067
58.7 -2.4134
58.725 -2.3305
58.75 -2.2564
58.775 -2.1852
58.8 -2.1164
58.825 -2.0594
58.85 -2.0152
58.875 -1.974
58.9 -1.9313
58.925 -1.8902
58.95 -1.8497
58.975 -1.8108
59 -1.7776
59.025 -1.7486
59.05 -1.7253
59.075 -1.7156
59.1 -1.7225
59.125 -1.7355
59.15 -1.7498
59.175 -1.7623
59.2 -1.7707
59.225 -1.7738
59.25 -1.7753
59.275 -1.7797
59.3 -1.7863
59.325 -1.7908
59.35 -1.79
59.375 -1.7816
59.4 -1.7643
59.425 -1.7386
59.45 -1.7072
59.475 -1.673
59.5 -1.6417
59.525 -1.6229
59.55 -1.6222
59.575 -1.6291
59.6 -1.6352
59.625 -1.6377
59.65 -1.6365
59.675 -1.6321
59.7 -1.6325
59.725 -1.6358
59.75 -1.6406
59.775 -1.6474
59.8 -1.6584
59.825 -1.6732
59.85 -1.6918
59.875 -1.711
59.9 -1.7298
59.925 -1.7535
59.95 -1.7874
59.975 -1.8294
60 -1.8795
60.025 -1.9312
60.05 -1.9795
60.075 -2.0142
60.1 -2.0229
60.125 -2.0008
60.15 -1.9587
60.175 -1.9066
60.2 -1.8523
60.225 -1.8057
60.25 -1.7853
60.275 -1.7873
60.3 -1.7981
60.325 -1.8077
60.35 -1.7987
60.375 -1.7532
60.4 -1.6764
60.425 -1.5868
60.45 -1.4982
60.475 -1.4161
60.5 -1.3375
60.525 -1.264
60.55 -1.1945
60.575 -1.1299
60.6 -1.0725
60.625 -1.021
60.65 -0.9743
60.675 -0.9321
60.7 -0.893
60.725 -0.8557
60.75 -0.8147
60.775 -0.765
60.8 -0.7085
60.825 -0.6535
60.85 -0.6045
60.875 -0.5627
60.9 -0.5267
60.925 -0.4949
60.95 -0.47
60.975 -0.4533
61 -0.4417
61.025 -0.4335
61.05 -0.4302
61.075 -0.4356
61.1 -0.4527
61.125 -0.482
61.15 -0.5247
61.175 -0.5792
61.2 -0.6443
61.225 -0.7185
61.25 -0.802
61.275 -0.8894
61.3 -0.9721
61.325 -1.0392
61.35 -1.0822
61.375 -1.1079
61.4 -1.1286
61.425 -1.1514
61.45 -1.1777
61.475 -1.2046
61.5 -1.2339
61.525 -1.2664
61.55 -1.3001
61.575 -1.3317
61.6 -1.3497
61.625 -1.3454
61.65 -1.3153
61.675 -1.2715
61.7 -1.2245
61.725 -1.1803
61.75 -1.1458
61.775 -1.1237
61.8 -1.1109
61.825 -1.1014
61.85 -1.0861
61.875 -1.0577
61.9 -1.0128
61.925 -0.9526
61.95 -0.8783
61.975 -0.7918
62 -0.7016
62.025 -0.6123
62.05 -0.5271
62.075 -0.4413
62.1 -0.3556
62.125 -0.2705
62.15 -0.1833
62.175 -0.0949
62.2 -0.0017
62.225 0.093
62.25 0.1837
62.275 0.2703
62.3 0.349
62.325 0.4249
62.35 0.5109
62.375 0.612
62.4 0.7259
62.425 0.8441
62.45 0.9595
62.475 1.0671
62.5 1.1645
62.525 1.2494
62.55 1.3256
62.575 1.3955
62.6 1.4597
62.625 1.5203
62.65 1.5786
62.675 1.6342
62.7 1.6879
62.725 1.74
62.75 1.7895
62.775 1.8342
62.8 1.8741
62.825 1.9099
62.85 1.9415
62.875 1.967
62.9 1.9866
62.925 2.0043
62.95 2.0194
62.975 2.0328
63 2.0487
63.025 2.069
63.05 2.0896
63.075 2.1062
63.1 2.1186
63.125 2.1299
63.15 2.1413
63.175 2.1516
63.2 2.1592
63.225 2.1625
63.25 2.1608
63.275 2.1528
63.3 2.1383
63.325 2.1178
63.35 2.0915
63.375 2.0578
63.4 2.0174
63.425 1.9723
63.45 1.9263
63.475 1.8783
63.5 1.829
63.525 1.7798
63.55 1.7297
63.575 1.6796
63.6 1.632
63.625 1.5798
63.65 1.5263
63.675 1.4733
63.7 1.422
63.725 1.3698
63.75 1.3159
63.775 1.2574
63.8 1.1944
63.825 1.1295
63.85 1.0636
63.875 0.998
63.9 0.9347
63.925 0.8711
63.95 0.8037
63.975 0.7315
64 0.6583
64.025 0.5927
64.05 0.5335
64.075 0.4753
64.1 0.4171
64.125 0.3621
64.15 0.3131
64.175 0.2741
64.2 0.2457
64.225 0.2291
64.25 0.2186
64.275 0.2106
64.3 0.2064
64.325 0.2113
64.35 0.2261
64.375 0.243
64.4 0.2574
64.425 0.2699
64.45 0.2808
64.475 0.2906
64.5 0.2985
64.525 0.3061
64.55 0.3139
64.575 0.3229
64.6 0.3335
64.625 0.3431
64.65 0.3516
64.675 0.3552
64.7 0.3519
64.725 0.3436
64.75 0.3324
64.775 0.3152
64.8 0.2907
64.825 0.2621
64.85 0.2321
64.875 0.2064
64.9 0.1893
64.925 0.1774
64.95 0.1717
64.975 0.1746
65 0.187
65.025 0.2032
65.05 0.2226
65.075 0.2463
65.1 0.2693
65.125 0.2914
65.15 0.3123
65.175 0.3302
65.2 0.3466
65.225 0.3606
65.25 0.3728
65.275 0.384
65.3 0.4
65.325 0.4237
65.35 0.4587
65.375 0.5042
65.4 0.5556
65.425 0.6085
65.45 0.6579
65.475 0.7009
65.5 0.7356
65.525 0.7625
65.55 0.7816
65.575 0.7937
65.6 0.7993
65.625 0.7985
65.65 0.7918
65.675 0.7797
65.7 0.765
65.725 0.7477
65.75 0.731
65.775 0.7186
65.8 0.7097
65.825 0.7019
65.85 0.6946
65.875 0.6869
65.9 0.6803
65.925 0.6725
65.95 0.6606
65.975 0.644
66 0.6223
66.025 0.5958
66.05 0.5641
66.075 0.5269
66.1 0.4834
66.125 0.4354
66.15 0.3881
66.175 0.3451
66.2 0.3111
66.225 0.2903
66.25 0.2756
66.275 0.2617
66.3 0.248
66.325 0.2321
66.35 0.2122
66.375 0.1902
66.4 0.1653
66.425 0.1357
66.45 0.1023
66.475 0.0662
66.5 0.0282
66.525 -0.0105
66.55 -0.0507
66.575 -0.0927
66.6 -0.1358
66.625 -0.1728
66.65 -0.1948
66.675 -0.2014
66.7 -0.2009
66.725 -0.1929
66.75 -0.1842
66.775 -0.1805
66.8 -0.1819
66.825 -0.1877
66.85 -0.1956
66.875 -0.2031
66.9 -0.206
66.925 -0.2032
66.95 -0.1933
66.975 -0.1762
67 -0.1506
67.025 -0.1225
67.05 -0.0952
67.075 -0.0726
67.1 -0.0534
67.125 -0.0359
67.15 -0.0184
67.175 0.007
67.2 0.0431
67.225 0.0864
67.25 0.1323
67.275 0.1763
67.3 0.2138
67.325 0.2492
67.35 0.2792
67.375 0.2988
67.4 0.307
67.425 0.3054
67.45 0.2916
67.475 0.2693
67.5 0.2422
67.525 0.2109
67.55 0.1783
67.575 0.1443
67.6 0.1079
67.625 0.0702
67.65 0.0415
67.675 0.0293
67.7 0.0294
67.725 0.0351
67.75 0.0471
67.775 0.0668
67.8 0.097
67.825 0.1426
67.85 0.1937
67.875 0.2394
67.9 0.2758
67.925 0.3054
67.95 0.3264
67.975 0.3373
68 0.3379
68.025 0.3325
68.05 0.3244
68.075 0.3141
68.1 0.2976
68.125 0.2776
68.15 0.2636
68.175 0.2658
68.2 0.2838
68.225 0.3113
68.25 0.341
68.275 0.3677
68.3 0.3888
68.325 0.4049
68.35 0.4197
68.375 0.4363
68.4 0.457
68.425 0.4793
68.45 0.4989
68.475 0.5144
68.5 0.5243
68.525 0.5272
68.55 0.5234
68.575 0.511
68.6 0.4925
68.625 0.4696
68.65 0.4407
68.675 0.4067
68.7 0.3661
68.725 0.3172
68.75 0.2627
68.775 0.2061
68.8 0.1491
68.825 0.0904
68.85 0.0286
68.875 -0.0356
68.9 -0.0978
68.925 -0.155
68.95 -0.2081
68.975 -0.2525
69 -0.2819
69.025 -0.2966
69.05 -0.3001
69.075 -0.2985
69.1 -0.2991
69.125 -0.2996
69.15 -0.2971
69.175 -0.2923
69.2 -0.2875
69.225 -0.2815
69.25 -0.2761
69.275 -0.2736
69.3 -0.277
69.325 -0.2847
69.35 -0.2915
69.375 -0.2889
69.4 -0.2744
69.425 -0.2506
69.45 -0.2221
69.475 -0.1972
69.5 -0.176
69.525 -0.1574
69.55 -0.1399
69.575 -0.1215
69.6 -0.1011
69.625 -0.0816
69.65 -0.0685
69.675 -0.0626
69.7 -0.0633
69.725 -0.0651
69.75 -0.0654
69.775 -0.0655
69.8 -0.0667
69.825 -0.0724
69.85 -0.0839
69.875 -0.1026
69.9 -0.1289
69.925 -0.1616
69.95 -0.2018
69.975 -0.2496
70 -0.3053
70.025 -0.3695
70.05 -0.4361
70.075 -0.4966
70.1 -0.5458
70.125 -0.5891
70.15 -0.6328
70.175 -0.6778
70.2 -0.7162
70.225 -0.739
70.25 -0.7454
70.275 -0.7464
70.3 -0.749
70.325 -0.7568
70.35 -0.7695
70.375 -0.7852
70.4 -0.8025
70.425 -0.8223
70.45 -0.8406
70.475 -0.8564
70.5 -0.8672
70.525 -0.8594
70.55 -0.828
70.575 -0.7849
70.6 -0.7466
70.625 -0.7197
70.65 -0.7061
70.675 -0.7069
70.7 -0.7232
70.725 -0.7517
70.75 -0.7857
70.775 -0.8153
70.8 -0.8301
70.825 -0.8372
70.85 -0.8432
70.875 -0.8513
70.9 -0.8596
70.925 -0.8627
70.95 -0.8547
70.975 -0.8307
71 -0.7937
71.025 -0.7524
71.05 -0.7118
71.075 -0.6709
71.1 -0.6332
71.125 -0.6019
71.15 -0.58
71.175 -0.5734
71.2 -0.5853
71.225 -0.6108
71.25 -0.6457
71.275 -0.6866
71.3 -0.7315
71.325 -0.7765
71.35 -0.8233
71.375 -0.8721
71.4 -0.9206
71.425 -0.9635
71.45 -1
71.475 -1.0279
71.5 -1.0456
71.525 -1.0566
71.55 -1.0608
71.575 -1.0491
71.6 -1.0294
71.625 -1.0123
71.65 -0.9992
71.675 -0.9897
71.7 -0.9838
71.725 -0.983
71.75 -0.9825
71.775 -0.9796
71.8 -0.9777
71.825 -0.9775
71.85 -0.9739
71.875 -0.9645
71.9 -0.9502
71.925 -0.9302
71.95 -0.9085
71.975 -0.8855
72 -0.861
72.025 -0.8361
72.05 -0.8082
72.075 -0.7817
72.1 -0.7574
72.125 -0.7343
72.15 -0.7098
72.175 -0.686
72.2 -0.6672
72.225 -0.655
72.25 -0.6488
72.275 -0.6499
72.3 -0.659
72.325 -0.6731
72.35 -0.6879
72.375 -0.7014
72.4 -0.7087
72.425 -0.7102
72.45 -0.7102
72.475 -0.7104
72.5 -0.7118
72.525 -0.7108
72.55 -0.7057
72.575 -0.7004
72.6 -0.7
72.625 -0.7037
72.65 -0.7092
72.675 -0.716
72.7 -0.7253
72.725 -0.7342
72.75 -0.7439
72.775 -0.7614
72.8 -0.7887
72.825 -0.8234
72.85 -0.8553
72.875 -0.882
72.9 -0.9066
72.925 -0.9303
72.95 -0.951
72.975 -0.9644
73 -0.9695
73.025 -0.9709
73.05 -0.972
73.075 -0.9734
73.1 -0.9754
73.125 -0.9785
73.15 -0.9827
73.175 -0.9886
73.2 -0.9897
73.225 -0.9815
73.25 -0.9577
73.275 -0.9168
73.3 -0.8616
73.325 -0.7965
73.35 -0.7272
73.375 -0.6585
73.4 -0.5921
73.425 -0.5293
73.45 -0.4741
73.475 -0.4273
73.5 -0.3896
73.525 -0.3598
73.55 -0.3357
73.575 -0.3171
73.6 -0.3083
73.625 -0.3132
73.65 -0.3299
73.675 -0.3568
73.7 -0.3927
73.725 -0.4346
73.75 -0.4756
73.775 -0.5191
73.8 -0.5656
73.825 -0.6177
73.85 -0.6745
73.875 -0.7311
73.9 -0.7853
73.925 -0.8351
73.95 -0.8727
73.975 -0.8963
74 -0.9105
74.025 -0.9131
74.05 -0.9088
74.075 -0.9027
74.1 -0.8941
74.125 -0.884
74.15 -0.8697
74.175 -0.8496
74.2 -0.8211
74.225 -0.7822
74.25 -0.7343
74.275 -0.6822
74.3 -0.6259
74.325 -0.5589
74.35 -0.4811
74.375 -0.3946
74.4 -0.3025
74.425 -0.2095
74.45 -0.1214
74.475 -0.037
74.5 0.0433
74.525 0.1216
74.55 0.1971
74.575 0.2658
74.6 0.3255
74.625 0.3754
74.65 0.415
74.675 0.4459
74.7 0.468
74.725 0.481
74.75 0.4842
74.775 0.4775
74.8 0.4615
74.825 0.4363
74.85 0.4009
74.875 0.3578
74.9 0.3106
74.925 0.26
74.95 0.2041
74.975 0.1441
75 0.0811
75.025 0.0164
75.05 -0.0457
75.075 -0.1055
75.1 -0.1604
75.125 -0.2127
75.15 -0.2682
75.175 -0.3285
75.2 -0.3937
75.225 -0.4616
75.25 -0.5307
75.275 -0.6056
75.3 -0.6906
75.325 -0.7858
75.35 -0.8795
75.375 -0.9523
75.4 -1.002
75.425 -1.0451
75.45 -1.0873
75.475 -1.1267
75.5 -1.1614
75.525 -1.1909
75.55 -1.211
75.575 -1.2227
75.6 -1.2316
75.625 -1.2406
75.65 -1.2494
75.675 -1.2562
75.7 -1.2555
75.725 -1.2465
75.75 -1.2215
75.775 -1.1747
75.8 -1.1073
75.825 -1.0267
75.85 -0.935
75.875 -0.8373
75.9 -0.7382
75.925 -0.6419
75.95 -0.5502
75.975 -0.4599
76 -0.3724
76.025 -0.2857
76.05 -0.1999
76.075 -0.1145
76.1 -0.0297
76.125 0.0512
76.15 0.1298
76.175 0.2058
76.2 0.2778
76.225 0.3427
76.25 0.3992
76.275 0.4479
76.3 0.4898
76.325 0.5265
76.35 0.5566
76.375 0.5787
76.4 0.5922
76.425 0.5969
76.45 0.5952
76.475 0.5878
76.5 0.5755
76.525 0.5597
76.55 0.5382
76.575 0.509
76.6 0.4759
76.625 0.4397
76.65 0.4035
76.675 0.3696
76.7 0.3378
76.725 0.3081
76.75 0.283
76.775 0.2651
76.8 0.2505
76.825 0.2375
76.85 0.2236
76.875 0.2108
76.9 0.1998
76.925 0.189
76.95 0.1779
76.975 0.1673
77 0.1555
77.025 0.1416
77.05 0.129
77.075 0.1163
77.1 0.1041
77.125 0.0944
77.15 0.0877
77.175 0.0854
77.2 0.0857
77.225 0.0892
77.25 0.0999
77.275 0.1177
77.3 0.1404
77.325 0.1677
77.35 0.2008
77.375 0.2367
77.4 0.2727
77.425 0.3062
77.45 0.3343
77.475 0.359
77.5 0.3808
77.525 0.3988
77.55 0.4105
77.575 0.4165
77.6 0.4206
77.625 0.4306
77.65 0.4539
77.675 0.4963
77.7 0.5485
77.725 0.594
77.75 0.6294
77.775 0.6582
77.8 0.6826
77.825 0.7022
77.85 0.7184
77.875 0.73
77.9 0.7394
77.925 0.7457
77.95 0.7473
77.975 0.7457
78 0.74
78.025 0.7338
78.05 0.7267
78.075 0.7157
78.1 0.7009
78.125 0.6872
78.15 0.6808
78.175 0.6774
78.2 0.6697
78.225 0.6575
78.25 0.6414
78.275 0.6245
78.3 0.6101
78.325 0.6064
78.35 0.6142
78.375 0.6313
78.4 0.6555
78.425 0.6892
78.45 0.7294
78.475 0.7792
78.5 0.8329
78.525 0.8941
78.55 0.9653
78.575 1.0492
78.6 1.1372
78.625 1.2193
78.65 1.2908
78.675 1.3525
78.7 1.4051
78.725 1.4474
78.75 1.4798
78.775 1.5054
78.8 1.524
78.825 1.5343
78.85 1.5369
78.875 1.5416
78.9 1.5555
78.925 1.5841
78.95 1.6266
78.975 1.6738
79 1.7229
79.025 1.7698
79.05 1.8119
79.075 1.8496
79.1 1.8814
79.125 1.9065
79.15 1.9246
79.175 1.9357
79.2 1.9409
79.225 1.9401
79.25 1.9313
79.275 1.9153
79.3 1.8922
79.325 1.8617
79.35 1.8254
79.375 1.7857
79.4 1.7478
79.425 1.716
79.45 1.6862
79.475 1.6591
79.5 1.6428
79.525 1.6413
79.55 1.6452
79.575 1.6491
79.6 1.6519
79.625 1.6514
79.65 1.6472
79.675 1.6364
79.7 1.6229
79.725 1.6211
79.75 1.6455
79.775 1.6859
79.8 1.7296
79.825 1.7715
79.85 1.809
79.875 1.8416
79.9 1.8688
79.925 1.8895
79.95 1.9024
79.975 1.911
80 1.9194
80.025 1.9289
80.05 1.9375
80.075 1.9413
80.1 1.9438
80.125 1.9465
80.15 1.9493
80.175 1.9514
80.2 1.9503
80.225 1.9443
80.25 1.9329
80.275 1.9169
80.3 1.897
80.325 1.8739
80.35 1.8477
80.375 1.8157
80.4 1.7788
80.425 1.7405
80.45 1.7044
80.475 1.6755
80.5 1.6613
80.525 1.6769
80.55 1.7147
80.575 1.7603
80.6 1.8093
80.625 1.8542
80.65 1.8944
80.675 1.9297
80.7 1.9586
80.725 1.9834
80.75 2.0036
80.775 2.0201
80.8 2.0353
80.825 2.0484
80.85 2.0588
80.875 2.0685
80.9 2.0792
80.925 2.0881
80.95 2.0972
80.975 2.1066
81 2.1144
81.025 2.116
81.05 2.1107
81.075 2.0986
81.1 2.0804
81.125 2.057
81.15 2.0343
81.175 2.0202
81.2 2.029
81.225 2.0569
81.25 2.0924
81.275 2.1284
81.3 2.1604
81.325 2.1875
81.35 2.2163
81.375 2.2526
81.4 2.2952
81.425 2.338
81.45 2.3785
81.475 2.4199
81.5 2.465
81.525 2.5163
81.55 2.5705
81.575 2.6221
81.6 2.6683
81.625 2.7093
81.65 2.746
81.675 2.7789
81.7 2.8083
81.725 2.8336
81.75 2.8539
81.775 2.8701
81.8 2.885
81.825 2.8993
81.85 2.9114
81.875 2.919
81.9 2.9231
81.925 2.9233
81.95 2.9189
81.975 2.911
82 2.8984
82.025 2.881
82.05 2.8599
82.075 2.8349
82.1 2.804
82.125 2.7675
82.15 2.7278
82.175 2.6851
82.2 2.6425
82.225 2.607
82.25 2.5775
82.275 2.5486
82.3 2.5157
82.325 2.4788
82.35 2.4366
82.375 2.3914
82.4 2.3473
82.425 2.3021
82.45 2.2545
82.475 2.208
82.5 2.1638
82.525 2.1214
82.55 2.0806
82.575 2.0455
82.6 2.0165
82.625 1.9874
82.65 1.9576
82.675 1.9268
82.7 1.8924
82.725 1.8551
82.75 1.8168
82.775 1.7762
82.8 1.7338
82.825 1.6911
82.85 1.6485
82.875 1.6037
82.9 1.5606
82.925 1.5231
82.95 1.4974
82.975 1.4785
83 1.4587
83.025 1.4373
83.05 1.4134
83.075 1.3909
83.1 1.3759
83.125 1.3693
83.15 1.365
83.175 1.3574
83.2 1.346
83.225 1.3331
83.25 1.3226
83.275 1.3107
83.3 1.2919
83.325 1.2644
83.35 1.2267
83.375 1.1821
83.4 1.1377
83.425 1.0945
83.45 1.0524
83.475 1.0162
83.5 0.9894
83.525 0.9716
83.55 0.9502
83.575 0.9177
83.6 0.874
83.625 0.8222
83.65 0.7653
83.675 0.7039
83.7 0.639
83.725 0.5685
83.75 0.4884
83.775 0.4002
83.8 0.309
83.825 0.2219
83.85 0.1498
83.875 0.0929
83.9 0.0465
83.925 0.0055
83.95 -0.0342
83.975 -0.0742
84 -0.112
84.025 -0.1457
84.05 -0.1723
84.075 -0.1903
84.1 -0.2027
84.125 -0.209
84.15 -0.2057
84.175 -0.1881
84.2 -0.1618
84.225 -0.1264
84.25 -0.0838
84.275 -0.0385
84.3 0.0096
84.325 0.0685
84.35 0.1462
84.375 0.2403
84.4 0.3417
84.425 0.4427
84.45 0.5396
84.475 0.631
84.5 0.718
84.525 0.7987
84.55 0.8711
84.575 0.9355
84.6 0.9909
84.625 1.0361
84.65 1.0744
84.675 1.1063
84.7 1.1332
84.725 1.1546
84.75 1.1705
84.775 1.181
84.8 1.186
84.825 1.1848
84.85 1.1792
84.875 1.169
84.9 1.1544
84.925 1.1344
84.95 1.1094
84.975 1.0811
85 1.0512
85.025 1.0255
85.05 1.0046
85.075 0.9855
85.1 0.9674
85.125 0.9493
85.15 0.9306
85.175 0.9076
85.2 0.8812
85.225 0.8509
85.25 0.8187
85.275 0.7855
85.3 0.7556
85.325 0.7277
85.35 0.6981
85.375 0.6718
85.4 0.6607
85.425 0.6595
85.45 0.6596
85.475 0.6627
85.5 0.669
85.525 0.6753
85.55 0.6814
85.575 0.6866
85.6 0.6898
85.625 0.6946
85.65 0.701
85.675 0.7054
85.7 0.7031
85.725 0.6959
85.75 0.6872
85.775 0.6729
85.8 0.6506
85.825 0.6196
85.85 0.5819
85.875 0.5435
85.9 0.5137
85.925 0.4985
85.95 0.4957
85.975 0.5017
86 0.5136
86.025 0.5276
86.05 0.5391
86.075 0.5495
86.1 0.5569
86.125 0.5606
86.15 0.5601
86.175 0.5607
86.2 0.5571
86.225 0.5445
86.25 0.5267
86.275 0.5048
86.3 0.4767
86.325 0.4363
86.35 0.3841
86.375 0.326
86.4 0.269
86.425 0.2148
86.45 0.1713
86.475 0.1405
86.5 0.1157
86.525 0.0896
86.55 0.0636
86.575 0.0368
86.6 0.0123
86.625 -0.0083
86.65 -0.0207
86.675 -0.0314
86.7 -0.0312
86.725 -0.0238
86.75 -0.0139
86.775 -0.0032
86.8 0.0014
86.825 -0.0043
86.85 -0.0136
86.875 -0.0199
86.9 -0.0217
86.925 -0.0174
86.95 -0.0126
86.975 -0.0169
87 -0.0303
87.025 -0.0451
87.05 -0.0521
87.075 -0.0504
87.1 -0.0475
87.125 -0.0496
87.15 -0.0556
87.175 -0.0575
87.2 -0.0441
87.225 -0.0123
87.25 0.0269
87.275 0.0633
87.3 0.0892
87.325 0.102
87.35 0.1063
87.375 0.117
87.4 0.1446
87.425 0.1859
87.45 0.2331
87.475 0.28
87.5 0.3254
87.525 0.3665
87.55 0.3984
87.575 0.4202
87.6 0.4362
87.625 0.4486
87.65 0.4587
87.675 0.4708
87.7 0.481
87.725 0.4873
87.75 0.4896
87.775 0.4824
87.8 0.4611
87.825 0.4344
87.85 0.4146
87.875 0.403
87.9 0.4034
87.925 0.4186
87.95 0.4498
87.975 0.4916
88 0.5418
88.025 0.5916
88.05 0.634
88.075 0.6686
88.1 0.6994
88.125 0.7326
88.15 0.764
88.175 0.7902
88.2 0.811
88.225 0.8278
88.25 0.8419
88.275 0.8536
88.3 0.8647
88.325 0.8723
88.35 0.8762
88.375 0.8738
88.4 0.8624
88.425 0.8439
88.45 0.8194
88.475 0.7894
88.5 0.7519
88.525 0.7059
88.55 0.6514
88.575 0.5888
88.6 0.5192
88.625 0.4407
88.65 0.3565
88.675 0.2737
88.7 0.2042
88.725 0.1638
88.75 0.1457
88.775 0.1228
88.8 0.0828
88.825 0.0495
88.85 0.0418
88.875 0.0559
88.9 0.0825
88.925 0.1178
88.95 0.1476
88.975 0.1668
89 0.1783
89.025 0.1836
89.05 0.1818
89.075 0.1756
89.1 0.1687
89.125 0.1674
89.15 0.1746
89.175 0.1873
89.2 0.1997
89.225 0.2079
89.25 0.2156
89.275 0.2275
89.3 0.2412
89.325 0.2544
89.35 0.2645
89.375 0.2769
89.4 0.2952
89.425 0.3158
89.45 0.3342
89.475 0.3504
89.5 0.3643
89.525 0.3797
89.55 0.3962
89.575 0.4118
89.6 0.4226
89.625 0.4273
89.65 0.4276
89.675 0.4303
89.7 0.4339
89.725 0.4324
89.75 0.4245
89.775 0.4107
89.8 0.3912
89.825 0.368
89.85 0.3447
89.875 0.3163
89.9 0.2812
89.925 0.2375
89.95 0.1852
89.975 0.1268
90 0.0621
90.025 -0.0043
90.05 -0.065
90.075 -0.1217
90.1 -0.1768
90.125 -0.2339
90.15 -0.2937
90.175 -0.3568
90.2 -0.4227
90.225 -0.4787
90.25 -0.5249
90.275 -0.5706
90.3 -0.6209
90.325 -0.6748
90.35 -0.7293
90.375 -0.7841
90.4 -0.8429
90.425 -0.9072
90.45 -0.9734
90.475 -1.0323
90.5 -1.0751
90.525 -1.1063
90.55 -1.1258
90.575 -1.1143
90.6 -1.074
90.625 -1.0185
90.65 -0.9634
90.675 -0.9143
90.7 -0.8725
90.725 -0.8366
90.75 -0.8012
90.775 -0.7612
90.8 -0.718
90.825 -0.6734
90.85 -0.6323
90.875 -0.5993
90.9 -0.5732
90.925 -0.549
90.95 -0.5234
90.975 -0.486
91 -0.4436
91.025 -0.4025
91.05 -0.3681
91.075 -0.3428
91.1 -0.3273
91.125 -0.3223
91.15 -0.3268
91.175 -0.3364
91.2 -0.3472
91.225 -0.3519
91.25 -0.352
91.275 -0.3487
91.3 -0.3407
91.325 -0.3283
91.35 -0.3121
91.375 -0.2953
91.4 -0.2785
91.425 -0.2633
91.45 -0.2487
91.475 -0.2337
91.5 -0.22
91.525 -0.2099
91.55 -0.2022
91.575 -0.1975
91.6 -0.1961
91.625 -0.1985
91.65 -0.2074
91.675 -0.2238
91.7 -0.2454
91.725 -0.2708
91.75 -0.3016
91.775 -0.336
91.8 -0.3733
91.825 -0.4133
91.85 -0.4572
91.875 -0.502
91.9 -0.5419
91.925 -0.571
91.95 -0.5969
91.975 -0.6264
92 -0.6595
92.025 -0.6935
92.05 -0.7236
92.075 -0.7443
92.1 -0.7516
92.125 -0.7416
92.15 -0.7136
92.175 -0.6625
92.2 -0.5929
92.225 -0.5208
92.25 -0.4495
92.275 -0.3814
92.3 -0.3197
92.325 -0.2655
92.35 -0.2197
92.375 -0.1838
92.4 -0.1584
92.425 -0.1411
92.45 -0.1298
92.475 -0.1223
92.5 -0.1202
92.525 -0.1239
92.55 -0.1315
92.575 -0.144
92.6 -0.1605
92.625 -0.1796
92.65 -0.2025
92.675 -0.2292
92.7 -0.2608
92.725 -0.2961
92.75 -0.3275
92.775 -0.3542
92.8 -0.3712
92.825 -0.3791
92.85 -0.3856
92.875 -0.3896
92.9 -0.3939
92.925 -0.3998
92.95 -0.4112
92.975 -0.4323
93 -0.4575
93.025 -0.4769
93.05 -0.4771
93.075 -0.4545
93.1 -0.419
93.125 -0.3775
93.15 -0.3304
93.175 -0.2757
93.2 -0.2187
93.225 -0.16
93.25 -0.0983
93.275 -0.0339
93.3 0.0277
93.325 0.0827
93.35 0.1295
93.375 0.1677
93.4 0.1979
93.425 0.2259
93.45 0.2573
93.475 0.2897
93.5 0.3222
93.525 0.3557
93.55 0.385
93.575 0.4106
93.6 0.4303
93.625 0.4426
93.65 0.4483
93.675 0.4469
93.7 0.4372
93.725 0.4186
93.75 0.3916
93.775 0.3605
93.8 0.332
93.825 0.3097
93.85 0.2929
93.875 0.2821
93.9 0.2837
93.925 0.2986
93.95 0.3209
93.975 0.3414
94 0.3519
94.025 0.3508
94.05 0.3387
94.075 0.315
94.1 0.2794
94.125 0.2327
94.15 0.1739
94.175 0.1057
94.2 0.0317
94.225 -0.0457
94.25 -0.124
94.275 -0.2005
94.3 -0.276
94.325 -0.3514
94.35 -0.4276
94.375 -0.5064
94.4 -0.5897
94.425 -0.6751
94.45 -0.7571
94.475 -0.8354
94.5 -0.9045
94.525 -0.9653
94.55 -1.0115
94.575 -1.0418
94.6 -1.0561
94.625 -1.0587
94.65 -1.057
94.675 -1.0567
94.7 -1.0543
94.725 -1.0417
94.75 -1.0194
94.775 -0.9963
94.8 -0.9815
94.825 -0.9727
94.85 -0.9678
94.875 -0.9652
94.9 -0.9614
94.925 -0.9505
94.95 -0.9305
94.975 -0.9059
95 -0.8813
95.025 -0.8617
95.05 -0.852
95.075 -0.852
95.1 -0.8601
95.125 -0.8713
95.15 -0.8819
95.175 -0.8918
95.2 -0.9019
95.225 -0.9137
95.25 -0.9309
95.275 -0.9543
95.3 -0.9849
95.325 -1.0205
95.35 -1.0617
95.375 -1.1099
95.4 -1.1632
95.425 -1.221
95.45 -1.2744
95.475 -1.3175
95.5 -1.3485
95.525 -1.3666
95.55 -1.3714
95.575 -1.3662
95.6 -1.3606
95.625 -1.3579
95.65 -1.3589
95.675 -1.3672
95.7 -1.3839
95.725 -1.3965
95.75 -1.397
95.775 -1.3857
95.8 -1.3638
95.825 -1.319
95.85 -1.2491
95.875 -1.1643
95.9 -1.0767
95.925 -0.9943
95.95 -0.9187
95.975 -0.846
96 -0.7747
96.025 -0.7001
96.05 -0.6247
96.075 -0.5464
96.1 -0.4661
96.125 -0.3848
96.15 -0.3023
96.175 -0.2189
96.2 -0.137
96.225 -0.0601
96.25 0.0105
96.275 0.0745
96.3 0.1308
96.325 0.1794
96.35 0.2211
96.375 0.2554
96.4 0.2828
96.425 0.3055
96.45 0.3257
96.475 0.3418
96.5 0.3584
96.525 0.3794
96.55 0.4053
96.575 0.4335
96.6 0.4568
96.625 0.4744
96.65 0.4942
96.675 0.5234
96.7 0.5595
96.725 0.6053
96.75 0.6583
96.775 0.7157
96.8 0.7728
96.825 0.829
96.85 0.8788
96.875 0.9205
96.9 0.9526
96.925 0.9736
96.95 0.984
96.975 0.9843
97 0.9777
97.025 0.9642
97.05 0.9439
97.075 0.9198
97.1 0.8953
97.125 0.8703
97.15 0.8404
97.175 0.8045
97.2 0.7628
97.225 0.7153
97.25 0.6645
97.275 0.6153
97.3 0.5743
97.325 0.5453
97.35 0.5275
97.375 0.5167
97.4 0.5111
97.425 0.5141
97.45 0.532
97.475 0.5728
97.5 0.6341
97.525 0.7028
97.55 0.7695
97.575 0.8311
97.6 0.886
97.625 0.9325
97.65 0.9683
97.675 0.9944
97.7 1.0105
97.725 1.0161
97.75 1.0124
97.775 1.0009
97.8 0.9838
97.825 0.9625
97.85 0.9376
97.875 0.9051
97.9 0.8659
97.925 0.8288
97.95 0.7965
97.975 0.7619
98 0.725
98.025 0.687
98.05 0.6561
98.075 0.6357
98.1 0.6212
98.125 0.6065
98.15 0.5836
98.175 0.5527
98.2 0.5241
98.225 0.5073
98.25 0.5117
98.275 0.536
98.3 0.57
98.325 0.6043
98.35 0.6361
98.375 0.6632
98.4 0.6871
98.425 0.7096
98.45 0.7288
98.475 0.7474
98.5 0.7639
98.525 0.7747
98.55 0.7771
98.575 0.7707
98.6 0.758
98.625 0.7408
98.65 0.7226
98.675 0.7061
98.7 0.6843
98.725 0.6582
98.75 0.6284
98.775 0.5974
98.8 0.5656
98.825 0.5306
98.85 0.4939
98.875 0.4539
98.9 0.4112
98.925 0.366
98.95 0.319
98.975 0.2703
99 0.2201
99.025 0.1672
99.05 0.1115
99.075 0.0545
99.1 -0.0018
99.125 -0.0555
99.15 -0.1048
99.175 -0.1468
99.2 -0.1837
99.225 -0.2168
99.25 -0.2489
99.275 -0.2787
99.3 -0.3056
99.325 -0.3337
99.35 -0.3657
99.375 -0.399
99.4 -0.4298
99.425 -0.4552
99.45 -0.4722
99.475 -0.4701
99.5 -0.4449
99.525 -0.4076
99.55 -0.3622
99.575 -0.3156
99.6 -0.2711
99.625 -0.2239
99.65 -0.1683
99.675 -0.1014
99.7 -0.0248
99.725 0.0518
99.75 0.1245
99.775 0.1891
99.8 0.2451
99.825 0.2924
99.85 0.3339
99.875 0.3713
99.9 0.4049
99.925 0.4349
99.95 0.4638
99.975 0.4896
100 0.5152
