# Supplementary material for: Uptake of N2O5 by aqueous aerosol unveiled using chemically accurate many-body potentials
Source: Nat Commun. 2022 Mar 10;13:1266. doi: 10.1038/s41467-022-28697-8 (PMC8913772; doi:10.1038/s41467-022-28697-8)
Supplement: Supplementary file 3 — Source Data [file 41467_2022_28697_MOESM3_ESM.zip › n2o5-uptake-data/Fig2/scattering/rep09run22/relcom_gds.dat]

0.025 11.9079
0.05 11.9082
0.075 11.9085
0.1 11.9088
0.125 11.9091
0.15 11.9094
0.175 11.9097
0.2 11.9099
0.225 11.9101
0.25 11.9103
0.275 11.9105
0.3 11.9107
0.325 11.9108
0.35 11.911
0.375 11.9111
0.4 11.9112
0.425 11.9113
0.45 11.9113
0.475 11.9113
0.5 11.9114
0.525 11.9114
0.55 11.9113
0.575 11.9113
0.6 11.9112
0.625 11.9112
0.65 11.9111
0.675 11.911
0.7 11.9109
0.725 11.9108
0.75 11.9107
0.775 11.9106
0.8 11.9105
0.825 11.9104
0.85 11.9102
0.875 11.9101
0.9 11.9099
0.925 11.9097
0.95 11.9096
0.975 11.9094
1 11.9091
1.025 11.9089
1.05 11.9086
1.075 11.9084
1.1 11.9081
1.125 11.9078
1.15 11.9075
1.175 11.9071
1.2 11.9068
1.225 11.9064
1.25 11.906
1.275 11.9056
1.3 11.9052
1.325 11.9047
1.35 11.9043
1.375 11.9038
1.4 11.9033
1.425 11.9028
1.45 11.9023
1.475 11.9018
1.5 11.9013
1.525 11.9007
1.55 11.9001
1.575 11.8995
1.6 11.8988
1.625 11.8982
1.65 11.8975
1.675 11.8968
1.7 11.896
1.725 11.8953
1.75 11.8945
1.775 11.8938
1.8 11.893
1.825 11.8922
1.85 11.8914
1.875 11.8905
1.9 11.8897
1.925 11.8889
1.95 11.8881
1.975 11.8872
2 11.8864
2.025 11.8856
2.05 11.8847
2.075 11.8839
2.1 11.883
2.125 11.8822
2.15 11.8813
2.175 11.8804
2.2 11.8795
2.225 11.8785
2.25 11.8776
2.275 11.8766
2.3 11.8757
2.325 11.8747
2.35 11.8737
2.375 11.8727
2.4 11.8717
2.425 11.8707
2.45 11.8696
2.475 11.8686
2.5 11.8675
2.525 11.8664
2.55 11.8653
2.575 11.8642
2.6 11.8631
2.625 11.862
2.65 11.8608
2.675 11.8596
2.7 11.8584
2.725 11.8572
2.75 11.856
2.775 11.8547
2.8 11.8535
2.825 11.8522
2.85 11.8509
2.875 11.8496
2.9 11.8484
2.925 11.8471
2.95 11.8458
2.975 11.8445
3 11.8431
3.025 11.8418
3.05 11.8405
3.075 11.8391
3.1 11.8378
3.125 11.8364
3.15 11.835
3.175 11.8336
3.2 11.8322
3.225 11.8308
3.25 11.8294
3.275 11.828
3.3 11.8266
3.325 11.8251
3.35 11.8237
3.375 11.8222
3.4 11.8207
3.425 11.8192
3.45 11.8177
3.475 11.8162
3.5 11.8147
3.525 11.8131
3.55 11.8115
3.575 11.8099
3.6 11.8083
3.625 11.8066
3.65 11.8049
3.675 11.8032
3.7 11.8015
3.725 11.7997
3.75 11.7979
3.775 11.7961
3.8 11.7943
3.825 11.7925
3.85 11.7906
3.875 11.7887
3.9 11.7868
3.925 11.7848
3.95 11.7829
3.975 11.7809
4 11.7789
4.025 11.7768
4.05 11.7748
4.075 11.7727
4.1 11.7707
4.125 11.7686
4.15 11.7664
4.175 11.7643
4.2 11.7621
4.225 11.7599
4.25 11.7577
4.275 11.7555
4.3 11.7533
4.325 11.751
4.35 11.7488
4.375 11.7465
4.4 11.7442
4.425 11.7419
4.45 11.7396
4.475 11.7373
4.5 11.735
4.525 11.7326
4.55 11.7303
4.575 11.7279
4.6 11.7255
4.625 11.7231
4.65 11.7207
4.675 11.7183
4.7 11.7158
4.725 11.7134
4.75 11.7109
4.775 11.7084
4.8 11.7059
4.825 11.7034
4.85 11.7009
4.875 11.6983
4.9 11.6958
4.925 11.6932
4.95 11.6907
4.975 11.6881
5 11.6855
5.025 11.6829
5.05 11.6803
5.075 11.6777
5.1 11.675
5.125 11.6724
5.15 11.6698
5.175 11.6672
5.2 11.6645
5.225 11.6619
5.25 11.6592
5.275 11.6565
5.3 11.6539
5.325 11.6512
5.35 11.6484
5.375 11.6457
5.4 11.6429
5.425 11.64
5.45 11.6372
5.475 11.6343
5.5 11.6314
5.525 11.6284
5.55 11.6255
5.575 11.6224
5.6 11.6194
5.625 11.6163
5.65 11.6132
5.675 11.6101
5.7 11.6069
5.725 11.6037
5.75 11.6005
5.775 11.5973
5.8 11.5941
5.825 11.5908
5.85 11.5876
5.875 11.5843
5.9 11.5809
5.925 11.5776
5.95 11.5743
5.975 11.571
6 11.5676
6.025 11.5643
6.05 11.561
6.075 11.5576
6.1 11.5542
6.125 11.5507
6.15 11.5472
6.175 11.5437
6.2 11.5401
6.225 11.5364
6.25 11.5327
6.275 11.5289
6.3 11.525
6.325 11.5211
6.35 11.5171
6.375 11.5131
6.4 11.509
6.425 11.5049
6.45 11.5008
6.475 11.4967
6.5 11.4926
6.525 11.4884
6.55 11.4842
6.575 11.4799
6.6 11.4757
6.625 11.4714
6.65 11.467
6.675 11.4627
6.7 11.4584
6.725 11.454
6.75 11.4496
6.775 11.4453
6.8 11.4408
6.825 11.4364
6.85 11.432
6.875 11.4276
6.9 11.4232
6.925 11.4187
6.95 11.4142
6.975 11.4098
7 11.4054
7.025 11.401
7.05 11.3966
7.075 11.3922
7.1 11.388
7.125 11.3837
7.15 11.3795
7.175 11.3753
7.2 11.3711
7.225 11.3668
7.25 11.3624
7.275 11.358
7.3 11.3536
7.325 11.3491
7.35 11.3446
7.375 11.3401
7.4 11.3356
7.425 11.331
7.45 11.3264
7.475 11.3218
7.5 11.3171
7.525 11.3124
7.55 11.3077
7.575 11.303
7.6 11.2982
7.625 11.2934
7.65 11.2885
7.675 11.2836
7.7 11.2787
7.725 11.2737
7.75 11.2687
7.775 11.2637
7.8 11.2587
7.825 11.2536
7.85 11.2484
7.875 11.2433
7.9 11.2381
7.925 11.2329
7.95 11.2276
7.975 11.2223
8 11.2169
8.025 11.2115
8.05 11.206
8.075 11.2005
8.1 11.1949
8.125 11.1893
8.15 11.1837
8.175 11.178
8.2 11.1723
8.225 11.1665
8.25 11.1608
8.275 11.1549
8.3 11.1491
8.325 11.1433
8.35 11.1374
8.375 11.1316
8.4 11.1257
8.425 11.1198
8.45 11.1139
8.475 11.1079
8.5 11.1019
8.525 11.0959
8.55 11.0898
8.575 11.0837
8.6 11.0776
8.625 11.0715
8.65 11.0653
8.675 11.0591
8.7 11.0529
8.725 11.0466
8.75 11.0403
8.775 11.034
8.8 11.0276
8.825 11.0212
8.85 11.0147
8.875 11.0083
8.9 11.0018
8.925 10.9952
8.95 10.9886
8.975 10.982
9 10.9753
9.025 10.9686
9.05 10.9619
9.075 10.9552
9.1 10.9484
9.125 10.9416
9.15 10.9348
9.175 10.9279
9.2 10.921
9.225 10.9141
9.25 10.9072
9.275 10.9003
9.3 10.8933
9.325 10.8864
9.35 10.8794
9.375 10.8724
9.4 10.8653
9.425 10.8583
9.45 10.8512
9.475 10.8441
9.5 10.837
9.525 10.8298
9.55 10.8227
9.575 10.8155
9.6 10.8083
9.625 10.8011
9.65 10.7938
9.675 10.7866
9.7 10.7793
9.725 10.772
9.75 10.7646
9.775 10.7573
9.8 10.7499
9.825 10.7424
9.85 10.735
9.875 10.7275
9.9 10.72
9.925 10.7125
9.95 10.705
9.975 10.6975
10 10.69
10.025 10.6825
10.05 10.675
10.075 10.6675
10.1 10.6599
10.125 10.6525
10.15 10.645
10.175 10.6375
10.2 10.6301
10.225 10.6227
10.25 10.6152
10.275 10.6078
10.3 10.6005
10.325 10.593
10.35 10.5856
10.375 10.5782
10.4 10.5708
10.425 10.5634
10.45 10.5559
10.475 10.5484
10.5 10.5409
10.525 10.5334
10.55 10.5258
10.575 10.5182
10.6 10.5106
10.625 10.5029
10.65 10.4952
10.675 10.4874
10.7 10.4796
10.725 10.4718
10.75 10.4639
10.775 10.4561
10.8 10.4482
10.825 10.4403
10.85 10.4324
10.875 10.4244
10.9 10.4165
10.925 10.4085
10.95 10.4005
10.975 10.3925
11 10.3844
11.025 10.3764
11.05 10.3682
11.075 10.3601
11.1 10.3519
11.125 10.3436
11.15 10.3354
11.175 10.327
11.2 10.3187
11.225 10.3103
11.25 10.3018
11.275 10.2934
11.3 10.2849
11.325 10.2763
11.35 10.2677
11.375 10.2591
11.4 10.2504
11.425 10.2417
11.45 10.2331
11.475 10.2244
11.5 10.2156
11.525 10.2069
11.55 10.1981
11.575 10.1893
11.6 10.1805
11.625 10.1717
11.65 10.1629
11.675 10.1541
11.7 10.1454
11.725 10.1366
11.75 10.1278
11.775 10.1189
11.8 10.11
11.825 10.101
11.85 10.092
11.875 10.083
11.9 10.0739
11.925 10.0648
11.95 10.0556
11.975 10.0465
12 10.0373
12.025 10.0281
12.05 10.0189
12.075 10.0097
12.1 10.0004
12.125 9.9909
12.15 9.9814
12.175 9.9718
12.2 9.962
12.225 9.9522
12.25 9.9423
12.275 9.9323
12.3 9.9222
12.325 9.912
12.35 9.9017
12.375 9.8913
12.4 9.8809
12.425 9.8703
12.45 9.8596
12.475 9.8489
12.5 9.8381
12.525 9.8273
12.55 9.8164
12.575 9.8057
12.6 9.7949
12.625 9.784
12.65 9.7733
12.675 9.7624
12.7 9.7515
12.725 9.7405
12.75 9.7295
12.775 9.7183
12.8 9.7071
12.825 9.6959
12.85 9.6846
12.875 9.6734
12.9 9.6621
12.925 9.6508
12.95 9.6394
12.975 9.628
13 9.6166
13.025 9.6052
13.05 9.5937
13.075 9.5822
13.1 9.5707
13.125 9.559
13.15 9.5473
13.175 9.5356
13.2 9.5238
13.225 9.5119
13.25 9.5
13.275 9.488
13.3 9.476
13.325 9.4638
13.35 9.4517
13.375 9.4395
13.4 9.4272
13.425 9.4149
13.45 9.4025
13.475 9.3901
13.5 9.3777
13.525 9.3652
13.55 9.3526
13.575 9.34
13.6 9.3274
13.625 9.3147
13.65 9.3019
13.675 9.2892
13.7 9.2764
13.725 9.2635
13.75 9.2506
13.775 9.2376
13.8 9.2246
13.825 9.2116
13.85 9.1985
13.875 9.1853
13.9 9.1722
13.925 9.1589
13.95 9.1457
13.975 9.1324
14 9.119
14.025 9.1056
14.05 9.0921
14.075 9.0786
14.1 9.065
14.125 9.0514
14.15 9.0377
14.175 9.0241
14.2 9.0104
14.225 8.9967
14.25 8.9829
14.275 8.9691
14.3 8.9553
14.325 8.9415
14.35 8.9276
14.375 8.9137
14.4 8.8997
14.425 8.8858
14.45 8.8717
14.475 8.8577
14.5 8.8436
14.525 8.8295
14.55 8.8153
14.575 8.8011
14.6 8.7868
14.625 8.7725
14.65 8.7581
14.675 8.7437
14.7 8.7292
14.725 8.7148
14.75 8.7003
14.775 8.6858
14.8 8.6712
14.825 8.6566
14.85 8.6419
14.875 8.6272
14.9 8.6124
14.925 8.5975
14.95 8.5826
14.975 8.5676
15 8.5525
15.025 8.5374
15.05 8.5222
15.075 8.507
15.1 8.4917
15.125 8.4763
15.15 8.4609
15.175 8.4454
15.2 8.4298
15.225 8.4142
15.25 8.3985
15.275 8.3827
15.3 8.3669
15.325 8.351
15.35 8.3351
15.375 8.3191
15.4 8.303
15.425 8.2869
15.45 8.2706
15.475 8.2544
15.5 8.238
15.525 8.2216
15.55 8.205
15.575 8.1884
15.6 8.1716
15.625 8.1548
15.65 8.1378
15.675 8.1207
15.7 8.1035
15.725 8.0862
15.75 8.0687
15.775 8.051
15.8 8.0333
15.825 8.0154
15.85 7.9975
15.875 7.9794
15.9 7.9612
15.925 7.9428
15.95 7.9243
15.975 7.9056
16 7.8868
16.025 7.8678
16.05 7.8486
16.075 7.8291
16.1 7.8087
16.125 7.7866
16.15 7.7629
16.175 7.7382
16.2 7.7121
16.225 7.6848
16.25 7.6559
16.275 7.6256
16.3 7.5943
16.325 7.5619
16.35 7.5286
16.375 7.4943
16.4 7.4591
16.425 7.4231
16.45 7.3859
16.475 7.3475
16.5 7.3078
16.525 7.2671
16.55 7.2249
16.575 7.1815
16.6 7.1357
16.625 7.087
16.65 7.0352
16.675 6.9801
16.7 6.9243
16.725 6.8728
16.75 6.8318
16.775 6.7997
16.8 6.7714
16.825 6.7483
16.85 6.7306
16.875 6.7144
16.9 6.6977
16.925 6.6792
16.95 6.6576
16.975 6.634
17 6.6101
17.025 6.5865
17.05 6.5641
17.075 6.542
17.1 6.519
17.125 6.4936
17.15 6.4652
17.175 6.4373
17.2 6.4158
17.225 6.4082
17.25 6.4093
17.275 6.4111
17.3 6.4124
17.325 6.414
17.35 6.4148
17.375 6.4141
17.4 6.4117
17.425 6.4073
17.45 6.4003
17.475 6.3908
17.5 6.3794
17.525 6.3662
17.55 6.35
17.575 6.3303
17.6 6.3076
17.625 6.2817
17.65 6.2526
17.675 6.2209
17.7 6.187
17.725 6.1508
17.75 6.1123
17.775 6.0719
17.8 6.0294
17.825 5.9852
17.85 5.9394
17.875 5.8918
17.9 5.842
17.925 5.79
17.95 5.7358
17.975 5.6793
18 5.6201
18.025 5.5575
18.05 5.4907
18.075 5.4195
18.1 5.3437
18.125 5.2642
18.15 5.1889
18.175 5.1229
18.2 5.0613
18.225 4.9997
18.25 4.9401
18.275 4.8843
18.3 4.8327
18.325 4.7828
18.35 4.7336
18.375 4.6936
18.4 4.6705
18.425 4.6559
18.45 4.6444
18.475 4.6299
18.5 4.609
18.525 4.582
18.55 4.5497
18.575 4.5105
18.6 4.4619
18.625 4.4073
18.65 4.3459
18.675 4.2768
18.7 4.2013
18.725 4.1269
18.75 4.0693
18.775 4.0374
18.8 4.0276
18.825 4.0204
18.85 4.0094
18.875 3.9943
18.9 3.972
18.925 3.9428
18.95 3.9072
18.975 3.8635
19 3.8148
19.025 3.7646
19.05 3.716
19.075 3.6768
19.1 3.6451
19.125 3.6192
19.15 3.5938
19.175 3.5654
19.2 3.5295
19.225 3.4868
19.25 3.4385
19.275 3.3837
19.3 3.3226
19.325 3.2583
19.35 3.1949
19.375 3.1327
19.4 3.0703
19.425 3.009
19.45 2.9529
19.475 2.9153
19.5 2.9084
19.525 2.9143
19.55 2.9232
19.575 2.9376
19.6 2.9597
19.625 2.9832
19.65 3.0023
19.675 3.0168
19.7 3.0348
19.725 3.0617
19.75 3.0931
19.775 3.1227
19.8 3.1472
19.825 3.1661
19.85 3.1798
19.875 3.1886
19.9 3.1933
19.925 3.194
19.95 3.1912
19.975 3.1843
20 3.1737
20.025 3.1575
20.05 3.1351
20.075 3.1052
20.1 3.0697
20.125 3.0293
20.15 2.9912
20.175 2.9635
20.2 2.9479
20.225 2.9398
20.25 2.9324
20.275 2.923
20.3 2.9106
20.325 2.8976
20.35 2.8833
20.375 2.8665
20.4 2.8465
20.425 2.8244
20.45 2.8008
20.475 2.7761
20.5 2.7523
20.525 2.7293
20.55 2.7045
20.575 2.6771
20.6 2.6474
20.625 2.616
20.65 2.5873
20.675 2.5638
20.7 2.5428
20.725 2.5215
20.75 2.4985
20.775 2.4765
20.8 2.4588
20.825 2.4482
20.85 2.4389
20.875 2.4244
20.9 2.4069
20.925 2.3913
20.95 2.3749
20.975 2.3546
21 2.3312
21.025 2.3112
21.05 2.2983
21.075 2.2916
21.1 2.2852
21.125 2.2747
21.15 2.2627
21.175 2.2465
21.2 2.2203
21.225 2.1867
21.25 2.1494
21.275 2.1132
21.3 2.0812
21.325 2.0543
21.35 2.0444
21.375 2.0589
21.4 2.0823
21.425 2.1001
21.45 2.1102
21.475 2.1146
21.5 2.1167
21.525 2.124
21.55 2.1352
21.575 2.1469
21.6 2.1577
21.625 2.1654
21.65 2.1676
21.675 2.165
21.7 2.1574
21.725 2.1451
21.75 2.1299
21.775 2.1143
21.8 2.0999
21.825 2.0834
21.85 2.0628
21.875 2.0379
21.9 2.0136
21.925 1.9923
21.95 1.9819
21.975 1.9829
22 1.9876
22.025 1.9928
22.05 1.9983
22.075 2.0052
22.1 2.0099
22.125 2.01
22.15 2.004
22.175 1.9928
22.2 1.9781
22.225 1.9614
22.25 1.9435
22.275 1.9252
22.3 1.9067
22.325 1.8841
22.35 1.8563
22.375 1.8225
22.4 1.7856
22.425 1.7487
22.45 1.7094
22.475 1.6648
22.5 1.6132
22.525 1.5527
22.55 1.4835
22.575 1.41
22.6 1.3414
22.625 1.2822
22.65 1.2316
22.675 1.1845
22.7 1.135
22.725 1.0831
22.75 1.0335
22.775 0.995
22.8 0.9647
22.825 0.9426
22.85 0.9355
22.875 0.9401
22.9 0.9526
22.925 0.9724
22.95 0.9994
22.975 1.0407
23 1.0937
23.025 1.1487
23.05 1.1985
23.075 1.2405
23.1 1.2744
23.125 1.3009
23.15 1.3204
23.175 1.3337
23.2 1.341
23.225 1.3423
23.25 1.3388
23.275 1.3321
23.3 1.3226
23.325 1.3109
23.35 1.2974
23.375 1.2795
23.4 1.2564
23.425 1.2292
23.45 1.1983
23.475 1.1638
23.5 1.129
23.525 1.0962
23.55 1.066
23.575 1.0378
23.6 1.0153
23.625 1.0008
23.65 0.9922
23.675 0.9841
23.7 0.9754
23.725 0.9706
23.75 0.9736
23.775 0.9829
23.8 0.9919
23.825 0.9961
23.85 0.9954
23.875 0.9911
23.9 0.9835
23.925 0.9708
23.95 0.9533
23.975 0.9322
24 0.9074
24.025 0.8801
24.05 0.854
24.075 0.8366
24.1 0.831
24.125 0.8348
24.15 0.8403
24.175 0.8463
24.2 0.8527
24.225 0.8578
24.25 0.8611
24.275 0.8629
24.3 0.8614
24.325 0.8552
24.35 0.8469
24.375 0.834
24.4 0.8156
24.425 0.7918
24.45 0.7631
24.475 0.7286
24.5 0.6891
24.525 0.6446
24.55 0.5931
24.575 0.5374
24.6 0.4849
24.625 0.4423
24.65 0.4074
24.675 0.3737
24.7 0.3397
24.725 0.3033
24.75 0.2663
24.775 0.2383
24.8 0.2218
24.825 0.211
24.85 0.1997
24.875 0.1826
24.9 0.1572
24.925 0.1257
24.95 0.0931
24.975 0.0628
25 0.035
25.025 0.0085
25.05 -0.0181
25.075 -0.0474
25.1 -0.0805
25.125 -0.1194
25.15 -0.1646
25.175 -0.2133
25.2 -0.2606
25.225 -0.284
25.25 -0.2801
25.275 -0.2691
25.3 -0.2561
25.325 -0.2357
25.35 -0.2063
25.375 -0.166
25.4 -0.1157
25.425 -0.0624
25.45 -0.0028
25.475 0.0592
25.5 0.1187
25.525 0.1772
25.55 0.2332
25.575 0.2854
25.6 0.3369
25.625 0.3916
25.65 0.4482
25.675 0.5036
25.7 0.5538
25.725 0.5975
25.75 0.6353
25.775 0.6674
25.8 0.6947
25.825 0.7178
25.85 0.7387
25.875 0.7574
25.9 0.7719
25.925 0.782
25.95 0.789
25.975 0.795
26 0.8018
26.025 0.8068
26.05 0.8112
26.075 0.8155
26.1 0.8181
26.125 0.8206
26.15 0.8259
26.175 0.8337
26.2 0.8423
26.225 0.8501
26.25 0.8558
26.275 0.8618
26.3 0.8669
26.325 0.87
26.35 0.8689
26.375 0.8619
26.4 0.8487
26.425 0.8309
26.45 0.8083
26.475 0.7818
26.5 0.7522
26.525 0.7182
26.55 0.6796
26.575 0.6386
26.6 0.5966
26.625 0.5534
26.65 0.5094
26.675 0.4626
26.7 0.4134
26.725 0.3647
26.75 0.3191
26.775 0.2797
26.8 0.2459
26.825 0.2126
26.85 0.1776
26.875 0.1411
26.9 0.1062
26.925 0.0727
26.95 0.0419
26.975 0.0115
27 -0.0197
27.025 -0.05
27.05 -0.075
27.075 -0.0957
27.1 -0.1167
27.125 -0.1361
27.15 -0.155
27.175 -0.1731
27.2 -0.1913
27.225 -0.2153
27.25 -0.2455
27.275 -0.2809
27.3 -0.315
27.325 -0.3446
27.35 -0.369
27.375 -0.3889
27.4 -0.4034
27.425 -0.4134
27.45 -0.4173
27.475 -0.4148
27.5 -0.4076
27.525 -0.4067
27.55 -0.4111
27.575 -0.4176
27.6 -0.423
27.625 -0.4306
27.65 -0.4466
27.675 -0.4707
27.7 -0.5004
27.725 -0.5326
27.75 -0.5643
27.775 -0.592
27.8 -0.6166
27.825 -0.6374
27.85 -0.6534
27.875 -0.6682
27.9 -0.6858
27.925 -0.7072
27.95 -0.7333
27.975 -0.7612
28 -0.7936
28.025 -0.8312
28.05 -0.8734
28.075 -0.9203
28.1 -0.9706
28.125 -1.0161
28.15 -1.044
28.175 -1.0544
28.2 -1.0612
28.225 -1.0696
28.25 -1.0828
28.275 -1.1038
28.3 -1.1312
28.325 -1.1615
28.35 -1.1906
28.375 -1.2147
28.4 -1.2321
28.425 -1.2447
28.45 -1.2584
28.475 -1.2776
28.5 -1.3051
28.525 -1.3372
28.55 -1.3736
28.575 -1.4109
28.6 -1.4421
28.625 -1.4603
28.65 -1.4601
28.675 -1.4445
28.7 -1.428
28.725 -1.409
28.75 -1.3793
28.775 -1.3404
28.8 -1.2976
28.825 -1.2521
28.85 -1.2054
28.875 -1.1561
28.9 -1.1035
28.925 -1.0461
28.95 -0.9818
28.975 -0.9174
29 -0.8605
29.025 -0.8125
29.05 -0.7725
29.075 -0.7411
29.1 -0.7182
29.125 -0.7024
29.15 -0.6923
29.175 -0.6891
29.2 -0.692
29.225 -0.6988
29.25 -0.7118
29.275 -0.7322
29.3 -0.7587
29.325 -0.7888
29.35 -0.823
29.375 -0.8607
29.4 -0.9016
29.425 -0.945
29.45 -0.9893
29.475 -1.0313
29.5 -1.0709
29.525 -1.1106
29.55 -1.1368
29.575 -1.1338
29.6 -1.1082
29.625 -1.0683
29.65 -1.0175
29.675 -0.9644
29.7 -0.9109
29.725 -0.8577
29.75 -0.8036
29.775 -0.7484
29.8 -0.6918
29.825 -0.6324
29.85 -0.5726
29.875 -0.5136
29.9 -0.4553
29.925 -0.3983
29.95 -0.3383
29.975 -0.2759
30 -0.2151
30.025 -0.1595
30.05 -0.1098
30.075 -0.0633
30.1 -0.0157
30.125 0.0329
30.15 0.0807
30.175 0.1262
30.2 0.169
30.225 0.2082
30.25 0.2444
30.275 0.2794
30.3 0.3125
30.325 0.3473
30.35 0.3852
30.375 0.4225
30.4 0.4564
30.425 0.4848
30.45 0.5074
30.475 0.526
30.5 0.5413
30.525 0.5553
30.55 0.5675
30.575 0.5762
30.6 0.5797
30.625 0.5785
30.65 0.572
30.675 0.5612
30.7 0.5474
30.725 0.5312
30.75 0.5106
30.775 0.482
30.8 0.4449
30.825 0.399
30.85 0.3436
30.875 0.2788
30.9 0.2049
30.925 0.1234
30.95 0.04
30.975 -0.0386
31 -0.1074
31.025 -0.1648
31.05 -0.2059
31.075 -0.2332
31.1 -0.2521
31.125 -0.2697
31.15 -0.2933
31.175 -0.3205
31.2 -0.3482
31.225 -0.3697
31.25 -0.3812
31.275 -0.3881
31.3 -0.3944
31.325 -0.4016
31.35 -0.4112
31.375 -0.4255
31.4 -0.446
31.425 -0.4716
31.45 -0.5012
31.475 -0.5356
31.5 -0.5771
31.525 -0.6243
31.55 -0.6754
31.575 -0.7289
31.6 -0.7844
31.625 -0.8439
31.65 -0.9039
31.675 -0.9519
31.7 -0.9804
31.725 -1.0001
31.75 -1.0184
31.775 -1.0355
31.8 -1.05
31.825 -1.0611
31.85 -1.0677
31.875 -1.0734
31.9 -1.0772
31.925 -1.0756
31.95 -1.0777
31.975 -1.0877
32 -1.1038
32.025 -1.1251
32.05 -1.1485
32.075 -1.1687
32.1 -1.1812
32.125 -1.1851
32.15 -1.1832
32.175 -1.1746
32.2 -1.154
32.225 -1.1197
32.25 -1.0778
32.275 -1.0375
32.3 -1.0025
32.325 -0.9732
32.35 -0.947
32.375 -0.922
32.4 -0.8991
32.425 -0.8782
32.45 -0.8573
32.475 -0.8401
32.5 -0.8271
32.525 -0.8181
32.55 -0.8112
32.575 -0.8031
32.6 -0.7944
32.625 -0.7866
32.65 -0.7771
32.675 -0.7653
32.7 -0.7502
32.725 -0.7337
32.75 -0.7229
32.775 -0.7195
32.8 -0.7212
32.825 -0.7284
32.85 -0.7418
32.875 -0.7591
32.9 -0.7749
32.925 -0.7853
32.95 -0.7891
32.975 -0.7875
33 -0.7845
33.025 -0.7797
33.05 -0.7758
33.075 -0.7732
33.1 -0.7719
33.125 -0.7686
33.15 -0.762
33.175 -0.7561
33.2 -0.7546
33.225 -0.7601
33.25 -0.7704
33.275 -0.7819
33.3 -0.7937
33.325 -0.8049
33.35 -0.8148
33.375 -0.8273
33.4 -0.8431
33.425 -0.8609
33.45 -0.8784
33.475 -0.8962
33.5 -0.9188
33.525 -0.9466
33.55 -0.9792
33.575 -1.0161
33.6 -1.0553
33.625 -1.0938
33.65 -1.1263
33.675 -1.1475
33.7 -1.161
33.725 -1.1713
33.75 -1.1826
33.775 -1.2021
33.8 -1.2303
33.825 -1.2658
33.85 -1.3
33.875 -1.3266
33.9 -1.3441
33.925 -1.3566
33.95 -1.3662
33.975 -1.3751
34 -1.3845
34.025 -1.3931
34.05 -1.402
34.075 -1.413
34.1 -1.4204
34.125 -1.4199
34.15 -1.4162
34.175 -1.4174
34.2 -1.4241
34.225 -1.4299
34.25 -1.4282
34.275 -1.4217
34.3 -1.4029
34.325 -1.3598
34.35 -1.2913
34.375 -1.2124
34.4 -1.1402
34.425 -1.0808
34.45 -1.0397
34.475 -1.0138
34.5 -0.9926
34.525 -0.9602
34.55 -0.9128
34.575 -0.8503
34.6 -0.7761
34.625 -0.7021
34.65 -0.6345
34.675 -0.5791
34.7 -0.5358
34.725 -0.5006
34.75 -0.4735
34.775 -0.4549
34.8 -0.4461
34.825 -0.4459
34.85 -0.4507
34.875 -0.4566
34.9 -0.459
34.925 -0.4575
34.95 -0.4538
34.975 -0.4497
35 -0.4501
35.025 -0.4558
35.05 -0.4691
35.075 -0.4933
35.1 -0.528
35.125 -0.5707
35.15 -0.6191
35.175 -0.6732
35.2 -0.7329
35.225 -0.7993
35.25 -0.8703
35.275 -0.9428
35.3 -1.0144
35.325 -1.0816
35.35 -1.1419
35.375 -1.1961
35.4 -1.2436
35.425 -1.2791
35.45 -1.2973
35.475 -1.302
35.5 -1.3006
35.525 -1.3038
35.55 -1.3162
35.575 -1.337
35.6 -1.3627
35.625 -1.3904
35.65 -1.4149
35.675 -1.4394
35.7 -1.4691
35.725 -1.505
35.75 -1.5468
35.775 -1.5925
35.8 -1.6429
35.825 -1.6956
35.85 -1.7587
35.875 -1.8344
35.9 -1.9185
35.925 -2.0056
35.95 -2.0864
35.975 -2.1503
36 -2.1979
36.025 -2.2349
36.05 -2.265
36.075 -2.2979
36.1 -2.3322
36.125 -2.3689
36.15 -2.4065
36.175 -2.4342
36.2 -2.4533
36.225 -2.474
36.25 -2.5028
36.275 -2.54
36.3 -2.5785
36.325 -2.6112
36.35 -2.6369
36.375 -2.658
36.4 -2.6761
36.425 -2.6885
36.45 -2.6943
36.475 -2.6987
36.5 -2.6996
36.525 -2.6972
36.55 -2.6952
36.575 -2.6986
36.6 -2.7144
36.625 -2.7383
36.65 -2.7658
36.675 -2.7956
36.7 -2.8236
36.725 -2.8508
36.75 -2.8764
36.775 -2.9009
36.8 -2.9293
36.825 -2.9553
36.85 -2.9793
36.875 -2.9952
36.9 -2.9919
36.925 -2.9605
36.95 -2.8965
36.975 -2.808
37 -2.7184
37.025 -2.6353
37.05 -2.5544
37.075 -2.478
37.1 -2.408
37.125 -2.3445
37.15 -2.2858
37.175 -2.2361
37.2 -2.1928
37.225 -2.1563
37.25 -2.1211
37.275 -2.0896
37.3 -2.0641
37.325 -2.0456
37.35 -2.0302
37.375 -2.0178
37.4 -2.004
37.425 -1.9907
37.45 -1.9861
37.475 -1.9926
37.5 -2.0091
37.525 -2.0402
37.55 -2.0851
37.575 -2.1367
37.6 -2.1779
37.625 -2.1954
37.65 -2.1963
37.675 -2.1967
37.7 -2.206
37.725 -2.2254
37.75 -2.2507
37.775 -2.2781
37.8 -2.3032
37.825 -2.3208
37.85 -2.3301
37.875 -2.329
37.9 -2.3265
37.925 -2.3223
37.95 -2.3146
37.975 -2.3062
38 -2.2948
38.025 -2.278
38.05 -2.2565
38.075 -2.225
38.1 -2.1863
38.125 -2.1383
38.15 -2.0807
38.175 -2.016
38.2 -1.9484
38.225 -1.8815
38.25 -1.8186
38.275 -1.7601
38.3 -1.7062
38.325 -1.6568
38.35 -1.6147
38.375 -1.5813
38.4 -1.5614
38.425 -1.557
38.45 -1.5669
38.475 -1.5866
38.5 -1.6114
38.525 -1.6387
38.55 -1.6678
38.575 -1.6977
38.6 -1.7283
38.625 -1.7601
38.65 -1.792
38.675 -1.8211
38.7 -1.8463
38.725 -1.868
38.75 -1.886
38.775 -1.9028
38.8 -1.9186
38.825 -1.9282
38.85 -1.915
38.875 -1.8783
38.9 -1.8342
38.925 -1.7923
38.95 -1.7549
38.975 -1.7214
39 -1.6931
39.025 -1.6712
39.05 -1.6574
39.075 -1.6494
39.1 -1.6393
39.125 -1.616
39.15 -1.5759
39.175 -1.5271
39.2 -1.4769
39.225 -1.4311
39.25 -1.39
39.275 -1.3526
39.3 -1.3182
39.325 -1.2885
39.35 -1.2661
39.375 -1.2507
39.4 -1.2437
39.425 -1.2489
39.45 -1.2661
39.475 -1.2951
39.5 -1.3375
39.525 -1.3926
39.55 -1.4573
39.575 -1.5244
39.6 -1.5859
39.625 -1.6366
39.65 -1.6794
39.675 -1.7162
39.7 -1.748
39.725 -1.7722
39.75 -1.7833
39.775 -1.7847
39.8 -1.7828
39.825 -1.784
39.85 -1.7896
39.875 -1.7982
39.9 -1.8104
39.925 -1.8224
39.95 -1.827
39.975 -1.82
40 -1.7986
40.025 -1.7677
40.05 -1.7361
40.075 -1.7019
40.1 -1.6662
40.125 -1.6325
40.15 -1.603
40.175 -1.5767
40.2 -1.5525
40.225 -1.529
40.25 -1.5026
40.275 -1.4723
40.3 -1.4447
40.325 -1.4211
40.35 -1.3992
40.375 -1.3791
40.4 -1.3606
40.425 -1.3435
40.45 -1.3275
40.475 -1.3105
40.5 -1.2945
40.525 -1.2826
40.55 -1.2706
40.575 -1.2543
40.6 -1.2318
40.625 -1.2038
40.65 -1.1705
40.675 -1.1314
40.7 -1.0886
40.725 -1.0515
40.75 -1.0236
40.775 -1.0024
40.8 -0.983
40.825 -0.9633
40.85 -0.9444
40.875 -0.9266
40.9 -0.912
40.925 -0.9014
40.95 -0.8939
40.975 -0.8893
41 -0.884
41.025 -0.8752
41.05 -0.8655
41.075 -0.86
41.1 -0.8602
41.125 -0.8673
41.15 -0.8835
41.175 -0.9079
41.2 -0.9369
41.225 -0.9636
41.25 -0.9794
41.275 -0.9815
41.3 -0.9773
41.325 -0.9722
41.35 -0.9737
41.375 -0.9831
41.4 -0.995
41.425 -1.007
41.45 -1.0191
41.475 -1.0321
41.5 -1.0455
41.525 -1.0586
41.55 -1.0724
41.575 -1.0859
41.6 -1.0977
41.625 -1.1002
41.65 -1.0921
41.675 -1.0812
41.7 -1.0693
41.725 -1.052
41.75 -1.027
41.775 -0.9897
41.8 -0.9412
41.825 -0.888
41.85 -0.8332
41.875 -0.7791
41.9 -0.7263
41.925 -0.6753
41.95 -0.6278
41.975 -0.5842
42 -0.5453
42.025 -0.5115
42.05 -0.4818
42.075 -0.4582
42.1 -0.441
42.125 -0.4293
42.15 -0.4235
42.175 -0.4233
42.2 -0.4275
42.225 -0.437
42.25 -0.4527
42.275 -0.4742
42.3 -0.5004
42.325 -0.53
42.35 -0.5644
42.375 -0.6059
42.4 -0.6521
42.425 -0.6991
42.45 -0.7453
42.475 -0.7906
42.5 -0.8323
42.525 -0.8721
42.55 -0.9124
42.575 -0.9508
42.6 -0.9861
42.625 -1.0185
42.65 -1.0476
42.675 -1.0747
42.7 -1.0997
42.725 -1.1248
42.75 -1.1399
42.775 -1.1306
42.8 -1.0987
42.825 -1.0569
42.85 -1.0091
42.875 -0.9547
42.9 -0.8965
42.925 -0.8395
42.95 -0.7897
42.975 -0.7503
43 -0.7175
43.025 -0.6933
43.05 -0.6794
43.075 -0.6745
43.1 -0.6767
43.125 -0.6813
43.15 -0.6887
43.175 -0.6962
43.2 -0.6929
43.225 -0.6772
43.25 -0.6572
43.275 -0.6422
43.3 -0.6315
43.325 -0.6196
43.35 -0.6006
43.375 -0.5774
43.4 -0.5548
43.425 -0.5335
43.45 -0.5144
43.475 -0.4989
43.5 -0.4877
43.525 -0.4789
43.55 -0.4715
43.575 -0.4675
43.6 -0.466
43.625 -0.4657
43.65 -0.4658
43.675 -0.4625
43.7 -0.4584
43.725 -0.4584
43.75 -0.4597
43.775 -0.4638
43.8 -0.474
43.825 -0.4918
43.85 -0.5178
43.875 -0.5522
43.9 -0.5959
43.925 -0.6478
43.95 -0.7083
43.975 -0.778
44 -0.8535
44.025 -0.9231
44.05 -0.9768
44.075 -1.0116
44.1 -1.0346
44.125 -1.0496
44.15 -1.0555
44.175 -1.0524
44.2 -1.0401
44.225 -1.0219
44.25 -1.0015
44.275 -0.9773
44.3 -0.9469
44.325 -0.9086
44.35 -0.8645
44.375 -0.8205
44.4 -0.7802
44.425 -0.746
44.45 -0.7153
44.475 -0.6804
44.5 -0.6355
44.525 -0.5832
44.55 -0.5288
44.575 -0.4754
44.6 -0.4239
44.625 -0.3753
44.65 -0.3314
44.675 -0.2927
44.7 -0.2578
44.725 -0.2256
44.75 -0.195
44.775 -0.1661
44.8 -0.1397
44.825 -0.1172
44.85 -0.0995
44.875 -0.0874
44.9 -0.0825
44.925 -0.086
44.95 -0.0976
44.975 -0.1183
45 -0.1465
45.025 -0.1805
45.05 -0.2195
45.075 -0.263
45.1 -0.3102
45.125 -0.3592
45.15 -0.4032
45.175 -0.4329
45.2 -0.4474
45.225 -0.4529
45.25 -0.4533
45.275 -0.4499
45.3 -0.4444
45.325 -0.4393
45.35 -0.4353
45.375 -0.4336
45.4 -0.4353
45.425 -0.4413
45.45 -0.4502
45.475 -0.4634
45.5 -0.479
45.525 -0.4966
45.55 -0.5166
45.575 -0.5389
45.6 -0.5623
45.625 -0.5832
45.65 -0.6001
45.675 -0.6109
45.7 -0.6071
45.725 -0.5852
45.75 -0.5514
45.775 -0.5129
45.8 -0.4705
45.825 -0.4249
45.85 -0.3767
45.875 -0.3297
45.9 -0.2846
45.925 -0.2412
45.95 -0.1989
45.975 -0.1577
46 -0.1226
46.025 -0.0968
46.05 -0.0812
46.075 -0.0747
46.1 -0.0746
46.125 -0.075
46.15 -0.0638
46.175 -0.0457
46.2 -0.0307
46.225 -0.0203
46.25 -0.0107
46.275 -0.0059
46.3 -0.0039
46.325 -0.0044
46.35 -0.0118
46.375 -0.0289
46.4 -0.0542
46.425 -0.0846
46.45 -0.1206
46.475 -0.1624
46.5 -0.2095
46.525 -0.2574
46.55 -0.3049
46.575 -0.3554
46.6 -0.406
46.625 -0.4546
46.65 -0.4994
46.675 -0.5411
46.7 -0.5716
46.725 -0.5847
46.75 -0.5749
46.775 -0.54
46.8 -0.4899
46.825 -0.434
46.85 -0.3778
46.875 -0.3256
46.9 -0.2776
46.925 -0.2308
46.95 -0.1804
46.975 -0.1244
47 -0.0676
47.025 -0.0141
47.05 0.0332
47.075 0.0734
47.1 0.1077
47.125 0.1383
47.15 0.1669
47.175 0.1915
47.2 0.2082
47.225 0.2175
47.25 0.2226
47.275 0.2235
47.3 0.2198
47.325 0.2122
47.35 0.1981
47.375 0.1767
47.4 0.1482
47.425 0.1166
47.45 0.0903
47.475 0.0704
47.5 0.0536
47.525 0.0341
47.55 0.0117
47.575 -0.0096
47.6 -0.0235
47.625 -0.0321
47.65 -0.0399
47.675 -0.0478
47.7 -0.0513
47.725 -0.0374
47.75 -0.0027
47.775 0.047
47.8 0.1094
47.825 0.1744
47.85 0.2345
47.875 0.2897
47.9 0.3464
47.925 0.4094
47.95 0.4772
47.975 0.5432
48 0.607
48.025 0.6639
48.05 0.7109
48.075 0.7473
48.1 0.7772
48.125 0.8005
48.15 0.8171
48.175 0.8262
48.2 0.8253
48.225 0.813
48.25 0.7892
48.275 0.7591
48.3 0.7275
48.325 0.696
48.35 0.6675
48.375 0.6446
48.4 0.6232
48.425 0.5989
48.45 0.5694
48.475 0.5338
48.5 0.4907
48.525 0.4395
48.55 0.3797
48.575 0.3123
48.6 0.2393
48.625 0.1647
48.65 0.0908
48.675 0.0187
48.7 -0.0497
48.725 -0.1139
48.75 -0.1773
48.775 -0.2419
48.8 -0.3066
48.825 -0.3705
48.85 -0.4349
48.875 -0.497
48.9 -0.5533
48.925 -0.6023
48.95 -0.6374
48.975 -0.6488
49 -0.6325
49.025 -0.5949
49.05 -0.5425
49.075 -0.482
49.1 -0.4219
49.125 -0.3623
49.15 -0.3061
49.175 -0.2567
49.2 -0.2176
49.225 -0.1881
49.25 -0.166
49.275 -0.152
49.3 -0.1464
49.325 -0.1459
49.35 -0.1497
49.375 -0.1539
49.4 -0.1568
49.425 -0.1601
49.45 -0.1632
49.475 -0.1654
49.5 -0.1663
49.525 -0.1725
49.55 -0.1845
49.575 -0.1962
49.6 -0.2088
49.625 -0.2193
49.65 -0.2255
49.675 -0.2229
49.7 -0.2102
49.725 -0.1904
49.75 -0.1657
49.775 -0.1389
49.8 -0.1119
49.825 -0.0902
49.85 -0.0726
49.875 -0.049
49.9 -0.011
49.925 0.0369
49.95 0.0857
49.975 0.135
50 0.1802
50.025 0.22
50.05 0.2595
50.075 0.296
50.1 0.3246
50.125 0.343
50.15 0.3566
50.175 0.3687
50.2 0.3754
50.225 0.3751
50.25 0.3683
50.275 0.3561
50.3 0.336
50.325 0.3056
50.35 0.2647
50.375 0.2157
50.4 0.1596
50.425 0.0972
50.45 0.0291
50.475 -0.0424
50.5 -0.1084
50.525 -0.165
50.55 -0.2171
50.575 -0.2654
50.6 -0.304
50.625 -0.3319
50.65 -0.3544
50.675 -0.3737
50.7 -0.3908
50.725 -0.4141
50.75 -0.4415
50.775 -0.474
50.8 -0.5058
50.825 -0.5349
50.85 -0.5622
50.875 -0.5832
50.9 -0.5975
50.925 -0.6118
50.95 -0.6274
50.975 -0.6388
51 -0.6467
51.025 -0.6538
51.05 -0.6621
51.075 -0.6739
51.1 -0.6881
51.125 -0.699
51.15 -0.7057
51.175 -0.7121
51.2 -0.7192
51.225 -0.7299
51.25 -0.7436
51.275 -0.7598
51.3 -0.7806
51.325 -0.8052
51.35 -0.8322
51.375 -0.8589
51.4 -0.8823
51.425 -0.9011
51.45 -0.9208
51.475 -0.944
51.5 -0.9711
51.525 -1.0027
51.55 -1.0384
51.575 -1.0747
51.6 -1.1051
51.625 -1.1282
51.65 -1.1447
51.675 -1.1563
51.7 -1.1651
51.725 -1.1676
51.75 -1.1652
51.775 -1.1657
51.8 -1.1707
51.825 -1.1754
51.85 -1.1724
51.875 -1.1646
51.9 -1.1571
51.925 -1.152
51.95 -1.1491
51.975 -1.1537
52 -1.1524
52.025 -1.1405
52.05 -1.1219
52.075 -1.0992
52.1 -1.0761
52.125 -1.0547
52.15 -1.0335
52.175 -1.0116
52.2 -0.9934
52.225 -0.9852
52.25 -0.9837
52.275 -0.987
52.3 -0.9936
52.325 -1.005
52.35 -1.0219
52.375 -1.0408
52.4 -1.0608
52.425 -1.0848
52.45 -1.1119
52.475 -1.141
52.5 -1.1716
52.525 -1.2018
52.55 -1.2288
52.575 -1.2523
52.6 -1.2685
52.625 -1.2753
52.65 -1.2689
52.675 -1.2531
52.7 -1.2345
52.725 -1.2189
52.75 -1.2088
52.775 -1.2043
52.8 -1.2059
52.825 -1.2107
52.85 -1.2201
52.875 -1.2362
52.9 -1.2588
52.925 -1.2851
52.95 -1.3115
52.975 -1.3372
53 -1.3637
53.025 -1.3922
53.05 -1.4206
53.075 -1.4474
53.1 -1.4725
53.125 -1.4974
53.15 -1.5217
53.175 -1.5498
53.2 -1.5875
53.225 -1.6344
53.25 -1.6869
53.275 -1.7387
53.3 -1.7779
53.325 -1.7973
53.35 -1.8074
53.375 -1.8145
53.4 -1.8217
53.425 -1.8274
53.45 -1.8304
53.475 -1.8303
53.5 -1.8235
53.525 -1.8075
53.55 -1.7843
53.575 -1.7589
53.6 -1.7357
53.625 -1.7131
53.65 -1.693
53.675 -1.6751
53.7 -1.6612
53.725 -1.6547
53.75 -1.6587
53.775 -1.6683
53.8 -1.6797
53.825 -1.6922
53.85 -1.7108
53.875 -1.7384
53.9 -1.7753
53.925 -1.8175
53.95 -1.8634
53.975 -1.9178
54 -1.9832
54.025 -2.0552
54.05 -2.1258
54.075 -2.1909
54.1 -2.2503
54.125 -2.3112
54.15 -2.3721
54.175 -2.429
54.2 -2.4809
54.225 -2.5285
54.25 -2.5751
54.275 -2.6217
54.3 -2.6608
54.325 -2.687
54.35 -2.7022
54.375 -2.7161
54.4 -2.7343
54.425 -2.7618
54.45 -2.7947
54.475 -2.8308
54.5 -2.8687
54.525 -2.9091
54.55 -2.9533
54.575 -2.9998
54.6 -3.0499
54.625 -3.1041
54.65 -3.1608
54.675 -3.213
54.7 -3.2541
54.725 -3.2816
54.75 -3.3084
54.775 -3.3359
54.8 -3.3641
54.825 -3.3899
54.85 -3.4029
54.875 -3.4093
54.9 -3.4122
54.925 -3.4086
54.95 -3.3977
54.975 -3.3784
55 -3.3538
55.025 -3.3319
55.05 -3.3133
55.075 -3.2995
55.1 -3.29
55.125 -3.2819
55.15 -3.2796
55.175 -3.2851
55.2 -3.3
55.225 -3.3208
55.25 -3.3462
55.275 -3.3687
55.3 -3.3858
55.325 -3.4024
55.35 -3.4206
55.375 -3.4419
55.4 -3.4662
55.425 -3.4964
55.45 -3.5331
55.475 -3.5748
55.5 -3.6188
55.525 -3.662
55.55 -3.7073
55.575 -3.7541
55.6 -3.8049
55.625 -3.8601
55.65 -3.9144
55.675 -3.9662
55.7 -4.0137
55.725 -4.0536
55.75 -4.0933
55.775 -4.1341
55.8 -4.1726
55.825 -4.2043
55.85 -4.2248
55.875 -4.2356
55.9 -4.2438
55.925 -4.2534
55.95 -4.2646
55.975 -4.2768
56 -4.2898
56.025 -4.3052
56.05 -4.321
56.075 -4.3343
56.1 -4.3417
56.125 -4.3337
56.15 -4.3071
56.175 -4.271
56.2 -4.2318
56.225 -4.1947
56.25 -4.1602
56.275 -4.1249
56.3 -4.0936
56.325 -4.0656
56.35 -4.0369
56.375 -4.0066
56.4 -3.9754
56.425 -3.9504
56.45 -3.9359
56.475 -3.9449
56.5 -3.9751
56.525 -4.0112
56.55 -4.0428
56.575 -4.061
56.6 -4.0636
56.625 -4.0542
56.65 -4.0339
56.675 -4.0006
56.7 -3.9576
56.725 -3.9093
56.75 -3.8521
56.775 -3.7858
56.8 -3.7192
56.825 -3.652
56.85 -3.5833
56.875 -3.5149
56.9 -3.4521
56.925 -3.3929
56.95 -3.3424
56.975 -3.2994
57 -3.2568
57.025 -3.2271
57.05 -3.2158
57.075 -3.2097
57.1 -3.1999
57.125 -3.1938
57.15 -3.1928
57.175 -3.1971
57.2 -3.203
57.225 -3.2091
57.25 -3.2131
57.275 -3.2119
57.3 -3.207
57.325 -3.2051
57.35 -3.2147
57.375 -3.2312
57.4 -3.2535
57.425 -3.2791
57.45 -3.3042
57.475 -3.3192
57.5 -3.3185
57.525 -3.3047
57.55 -3.285
57.575 -3.265
57.6 -3.2417
57.625 -3.2121
57.65 -3.1777
57.675 -3.1435
57.7 -3.1141
57.725 -3.0957
57.75 -3.0832
57.775 -3.07
57.8 -3.0533
57.825 -3.0304
57.85 -2.9987
57.875 -2.9611
57.9 -2.9212
57.925 -2.8852
57.95 -2.8542
57.975 -2.832
58 -2.8214
58.025 -2.8215
58.05 -2.8279
58.075 -2.8325
58.1 -2.8299
58.125 -2.8206
58.15 -2.8031
58.175 -2.7764
58.2 -2.748
58.225 -2.7254
58.25 -2.7134
58.275 -2.7164
58.3 -2.7336
58.325 -2.757
58.35 -2.7842
58.375 -2.8098
58.4 -2.8242
58.425 -2.8345
58.45 -2.8472
58.475 -2.8644
58.5 -2.8801
58.525 -2.8886
58.55 -2.8878
58.575 -2.89
58.6 -2.9149
58.625 -2.9563
58.65 -2.9841
58.675 -2.982
58.7 -2.9562
58.725 -2.9219
58.75 -2.8937
58.775 -2.8791
58.8 -2.8824
58.825 -2.9011
58.85 -2.9306
58.875 -2.9543
58.9 -2.9617
58.925 -2.953
58.95 -2.9236
58.975 -2.8745
59 -2.8177
59.025 -2.7595
59.05 -2.6879
59.075 -2.6082
59.1 -2.5314
59.125 -2.4657
59.15 -2.4126
59.175 -2.3702
59.2 -2.3336
59.225 -2.2909
59.25 -2.2399
59.275 -2.187
59.3 -2.1418
59.325 -2.1098
59.35 -2.0914
59.375 -2.0873
59.4 -2.0883
59.425 -2.0874
59.45 -2.0859
59.475 -2.0762
59.5 -2.0485
59.525 -2.0073
59.55 -1.9666
59.575 -1.9303
59.6 -1.8981
59.625 -1.8751
59.65 -1.8604
59.675 -1.8523
59.7 -1.8509
59.725 -1.859
59.75 -1.876
59.775 -1.9003
59.8 -1.9283
59.825 -1.9503
59.85 -1.9661
59.875 -1.98
59.9 -1.9985
59.925 -2.0207
59.95 -2.0386
59.975 -2.045
60 -2.0459
60.025 -2.0461
60.05 -2.0464
60.075 -2.0501
60.1 -2.0521
60.125 -2.0447
60.15 -2.0236
60.175 -1.9949
60.2 -1.974
60.225 -1.963
60.25 -1.9517
60.275 -1.9377
60.3 -1.9301
60.325 -1.9328
60.35 -1.9395
60.375 -1.9511
60.4 -1.9663
60.425 -1.9826
60.45 -2.0039
60.475 -2.0345
60.5 -2.077
60.525 -2.1291
60.55 -2.1876
60.575 -2.2461
60.6 -2.2927
60.625 -2.318
60.65 -2.3179
60.675 -2.2901
60.7 -2.2402
60.725 -2.1749
60.75 -2.1045
60.775 -2.04
60.8 -1.9848
60.825 -1.9382
60.85 -1.9042
60.875 -1.8792
60.9 -1.8562
60.925 -1.8266
60.95 -1.7805
60.975 -1.716
61 -1.639
61.025 -1.5591
61.05 -1.4841
61.075 -1.4189
61.1 -1.365
61.125 -1.3155
61.15 -1.2669
61.175 -1.2227
61.2 -1.1858
61.225 -1.1562
61.25 -1.1316
61.275 -1.1108
61.3 -1.0941
61.325 -1.0819
61.35 -1.0715
61.375 -1.0589
61.4 -1.0429
61.425 -1.024
61.45 -1.0038
61.475 -0.9839
61.5 -0.9607
61.525 -0.9365
61.55 -0.9129
61.575 -0.8909
61.6 -0.8746
61.625 -0.8629
61.65 -0.8602
61.675 -0.8657
61.7 -0.8767
61.725 -0.8863
61.75 -0.8915
61.775 -0.8799
61.8 -0.8515
61.825 -0.8156
61.85 -0.7762
61.875 -0.7359
61.9 -0.695
61.925 -0.6509
61.95 -0.6062
61.975 -0.5646
62 -0.5299
62.025 -0.5018
62.05 -0.4798
62.075 -0.4611
62.1 -0.4433
62.125 -0.4198
62.15 -0.3872
62.175 -0.3495
62.2 -0.3147
62.225 -0.2908
62.25 -0.2763
62.275 -0.2633
62.3 -0.2496
62.325 -0.2391
62.35 -0.2321
62.375 -0.2202
62.4 -0.2038
62.425 -0.1914
62.45 -0.19
62.475 -0.2026
62.5 -0.2265
62.525 -0.248
62.55 -0.2584
62.575 -0.2654
62.6 -0.2754
62.625 -0.2946
62.65 -0.3163
62.675 -0.3396
62.7 -0.3676
62.725 -0.403
62.75 -0.4467
62.775 -0.4886
62.8 -0.5228
62.825 -0.5445
62.85 -0.5512
62.875 -0.5464
62.9 -0.5373
62.925 -0.5258
62.95 -0.5094
62.975 -0.4905
63 -0.474
63.025 -0.4607
63.05 -0.4456
63.075 -0.4264
63.1 -0.4032
63.125 -0.3768
63.15 -0.3476
63.175 -0.3217
63.2 -0.2955
63.225 -0.2557
63.25 -0.2026
63.275 -0.1441
63.3 -0.0743
63.325 0.0108
63.35 0.1068
63.375 0.2042
63.4 0.2981
63.425 0.3885
63.45 0.4744
63.475 0.5538
63.5 0.624
63.525 0.6849
63.55 0.7375
63.575 0.7805
63.6 0.8133
63.625 0.837
63.65 0.8536
63.675 0.8625
63.7 0.8647
63.725 0.8608
63.75 0.8519
63.775 0.8386
63.8 0.8312
63.825 0.8318
63.85 0.8417
63.875 0.8601
63.9 0.885
63.925 0.9198
63.95 0.9681
63.975 1.0248
64 1.0794
64.025 1.1313
64.05 1.1857
64.075 1.2445
64.1 1.3071
64.125 1.371
64.15 1.4412
64.175 1.5169
64.2 1.5975
64.225 1.6783
64.25 1.7567
64.275 1.8255
64.3 1.8819
64.325 1.9284
64.35 1.9663
64.375 1.9963
64.4 2.0179
64.425 2.0395
64.45 2.0728
64.475 2.1129
64.5 2.1516
64.525 2.186
64.55 2.2165
64.575 2.2447
64.6 2.2723
64.625 2.2959
64.65 2.3136
64.675 2.3293
64.7 2.3493
64.725 2.3765
64.75 2.4052
64.775 2.4328
64.8 2.4621
64.825 2.5018
64.85 2.5535
64.875 2.6068
64.9 2.6551
64.925 2.701
64.95 2.747
64.975 2.7994
65 2.8532
65.025 2.9036
65.05 2.9485
65.075 2.9869
65.1 3.0211
65.125 3.0507
65.15 3.0783
65.175 3.1116
65.2 3.1529
65.225 3.1949
65.25 3.2349
65.275 3.271
65.3 3.2981
65.325 3.3137
65.35 3.3172
65.375 3.3085
65.4 3.2899
65.425 3.2641
65.45 3.2322
65.475 3.1932
65.5 3.1475
65.525 3.0984
65.55 3.0523
65.575 3.0131
65.6 2.9808
65.625 2.9508
65.65 2.9172
65.675 2.8762
65.7 2.8264
65.725 2.7718
65.75 2.7228
65.775 2.6954
65.8 2.6919
65.825 2.6929
65.85 2.6924
65.875 2.6906
65.9 2.686
65.925 2.6766
65.95 2.661
65.975 2.64
66 2.6161
66.025 2.5925
66.05 2.5689
66.075 2.5405
66.1 2.5069
66.125 2.4681
66.15 2.4287
66.175 2.4016
66.2 2.387
66.225 2.3762
66.25 2.3626
66.275 2.3447
66.3 2.3192
66.325 2.2861
66.35 2.2484
66.375 2.2072
66.4 2.178
66.425 2.1679
66.45 2.1601
66.475 2.146
66.5 2.1255
66.525 2.1004
66.55 2.0737
66.575 2.043
66.6 2.0073
66.625 1.9712
66.65 1.9467
66.675 1.9444
66.7 1.9571
66.725 1.9736
66.75 1.9922
66.775 2.0183
66.8 2.0492
66.825 2.0802
66.85 2.1117
66.875 2.1485
66.9 2.1871
66.925 2.2238
66.95 2.2557
66.975 2.2806
67 2.2985
67.025 2.3106
67.05 2.317
67.075 2.3163
67.1 2.3084
67.125 2.2948
67.15 2.2751
67.175 2.2494
67.2 2.2189
67.225 2.1838
67.25 2.1481
67.275 2.1168
67.3 2.0984
67.325 2.0923
67.35 2.0929
67.375 2.1003
67.4 2.1099
67.425 2.1216
67.45 2.1303
67.475 2.1351
67.5 2.1382
67.525 2.1429
67.55 2.1584
67.575 2.1849
67.6 2.2104
67.625 2.2356
67.65 2.2637
67.675 2.2936
67.7 2.3235
67.725 2.3523
67.75 2.3776
67.775 2.3986
67.8 2.4149
67.825 2.4262
67.85 2.4321
67.875 2.4329
67.9 2.4283
67.925 2.4179
67.95 2.4015
67.975 2.3808
68 2.3619
68.025 2.3478
68.05 2.3326
68.075 2.3144
68.1 2.2955
68.125 2.2732
68.15 2.2521
68.175 2.2404
68.2 2.2285
68.225 2.2116
68.25 2.1896
68.275 2.1606
68.3 2.1256
68.325 2.0869
68.35 2.0498
68.375 2.0225
68.4 2.0092
68.425 2.0095
68.45 2.012
68.475 2.0094
68.5 1.9991
68.525 1.9812
68.55 1.9541
68.575 1.9176
68.6 1.8717
68.625 1.8213
68.65 1.7749
68.675 1.7329
68.7 1.6896
68.725 1.6429
68.75 1.5965
68.775 1.5573
68.8 1.5229
68.825 1.4895
68.85 1.4512
68.875 1.4056
68.9 1.3522
68.925 1.2919
68.95 1.2348
68.975 1.2035
69 1.2015
69.025 1.2153
69.05 1.2377
69.075 1.2623
69.1 1.2852
69.125 1.3062
69.15 1.3262
69.175 1.3434
69.2 1.3561
69.225 1.3657
69.25 1.3717
69.275 1.3737
69.3 1.3696
69.325 1.3623
69.35 1.3533
69.375 1.3429
69.4 1.3341
69.425 1.3397
69.45 1.3702
69.475 1.4276
69.5 1.5043
69.525 1.59
69.55 1.6753
69.575 1.7526
69.6 1.817
69.625 1.8681
69.65 1.9097
69.675 1.9464
69.7 1.9827
69.725 2.0188
69.75 2.0519
69.775 2.0773
69.8 2.0923
69.825 2.0995
69.85 2.1027
69.875 2.1024
69.9 2.1009
69.925 2.0997
69.95 2.097
69.975 2.0884
70 2.0704
70.025 2.0436
70.05 2.0099
70.075 1.9693
70.1 1.9208
70.125 1.865
70.15 1.8124
70.175 1.7801
70.2 1.7698
70.225 1.7656
70.25 1.7596
70.275 1.749
70.3 1.7377
70.325 1.7236
70.35 1.7075
70.375 1.6926
70.4 1.6829
70.425 1.681
70.45 1.6806
70.475 1.6804
70.5 1.6809
70.525 1.6805
70.55 1.6788
70.575 1.6734
70.6 1.6613
70.625 1.6428
70.65 1.6199
70.675 1.5921
70.7 1.5571
70.725 1.5198
70.75 1.4805
70.775 1.4416
70.8 1.4029
70.825 1.3657
70.85 1.3261
70.875 1.2872
70.9 1.2498
70.925 1.2147
70.95 1.1822
70.975 1.1524
71 1.1228
71.025 1.0917
71.05 1.0592
71.075 1.0267
71.1 0.9957
71.125 0.9641
71.15 0.9371
71.175 0.9213
71.2 0.9144
71.225 0.9085
71.25 0.9012
71.275 0.891
71.3 0.8767
71.325 0.8582
71.35 0.8373
71.375 0.8134
71.4 0.7878
71.425 0.7612
71.45 0.7367
71.475 0.7183
71.5 0.7046
71.525 0.6915
71.55 0.679
71.575 0.6672
71.6 0.6537
71.625 0.6351
71.65 0.6114
71.675 0.5872
71.7 0.5651
71.725 0.5441
71.75 0.5212
71.775 0.4955
71.8 0.4649
71.825 0.429
71.85 0.3885
71.875 0.3436
71.9 0.2966
71.925 0.2492
71.95 0.206
71.975 0.1709
72 0.1464
72.025 0.135
72.05 0.1326
72.075 0.1311
72.1 0.1267
72.125 0.1199
72.15 0.1123
72.175 0.102
72.2 0.0876
72.225 0.0677
72.25 0.0463
72.275 0.032
72.3 0.0307
72.325 0.0444
72.35 0.0694
72.375 0.096
72.4 0.1261
72.425 0.1617
72.45 0.2034
72.475 0.2443
72.5 0.282
72.525 0.3154
72.55 0.343
72.575 0.362
72.6 0.3713
72.625 0.374
72.65 0.3707
72.675 0.3626
72.7 0.3567
72.725 0.3546
72.75 0.3572
72.775 0.365
72.8 0.376
72.825 0.3865
72.85 0.3938
72.875 0.3999
72.9 0.4129
72.925 0.4543
72.95 0.534
72.975 0.6267
73 0.7219
73.025 0.8132
73.05 0.8999
73.075 0.9831
73.1 1.0614
73.125 1.1338
73.15 1.1986
73.175 1.2564
73.2 1.3049
73.225 1.3433
73.25 1.3734
73.275 1.3983
73.3 1.4248
73.325 1.4584
73.35 1.4975
73.375 1.5386
73.4 1.5779
73.425 1.612
73.45 1.638
73.475 1.6576
73.5 1.6713
73.525 1.6779
73.55 1.6774
73.575 1.6696
73.6 1.6553
73.625 1.6384
73.65 1.6204
73.675 1.6024
73.7 1.5842
73.725 1.5644
73.75 1.5431
73.775 1.5211
73.8 1.5002
73.825 1.4793
73.85 1.4583
73.875 1.4408
73.9 1.4279
73.925 1.42
73.95 1.4186
73.975 1.4254
74 1.4378
74.025 1.4525
74.05 1.4661
74.075 1.4793
74.1 1.4957
74.125 1.5144
74.15 1.5302
74.175 1.5403
74.2 1.5436
74.225 1.5398
74.25 1.5286
74.275 1.5105
74.3 1.4856
74.325 1.4549
74.35 1.4187
74.375 1.3766
74.4 1.328
74.425 1.2727
74.45 1.2102
74.475 1.1412
74.5 1.0653
74.525 0.9817
74.55 0.8895
74.575 0.7916
74.6 0.6962
74.625 0.62
74.65 0.5694
74.675 0.5374
74.7 0.5159
74.725 0.4949
74.75 0.4698
74.775 0.4416
74.8 0.4133
74.825 0.3862
74.85 0.3597
74.875 0.334
74.9 0.3106
74.925 0.2926
74.95 0.2791
74.975 0.2644
75 0.2484
75.025 0.2286
75.05 0.2048
75.075 0.176
75.1 0.1431
75.125 0.1049
75.15 0.0599
75.175 0.0124
75.2 -0.0365
75.225 -0.0871
75.25 -0.1433
75.275 -0.2033
75.3 -0.2642
75.325 -0.32
75.35 -0.3711
75.375 -0.4189
75.4 -0.4674
75.425 -0.5199
75.45 -0.5752
75.475 -0.6287
75.5 -0.6725
75.525 -0.7049
75.55 -0.7255
75.575 -0.7318
75.6 -0.728
75.625 -0.7252
75.65 -0.7291
75.675 -0.7364
75.7 -0.7484
75.725 -0.7665
75.75 -0.792
75.775 -0.8258
75.8 -0.8656
75.825 -0.9106
75.85 -0.9592
75.875 -1.013
75.9 -1.0743
75.925 -1.1398
75.95 -1.2046
75.975 -1.2625
76 -1.3123
76.025 -1.3504
76.05 -1.3801
76.075 -1.4049
76.1 -1.4237
76.125 -1.4337
76.15 -1.434
76.175 -1.4278
76.2 -1.4193
76.225 -1.4055
76.25 -1.3883
76.275 -1.3664
76.3 -1.3396
76.325 -1.3079
76.35 -1.2763
76.375 -1.249
76.4 -1.2252
76.425 -1.2017
76.45 -1.1789
76.475 -1.1581
76.5 -1.1406
76.525 -1.1268
76.55 -1.118
76.575 -1.1165
76.6 -1.1232
76.625 -1.1369
76.65 -1.1583
76.675 -1.1882
76.7 -1.227
76.725 -1.2731
76.75 -1.3234
76.775 -1.3738
76.8 -1.4232
76.825 -1.4709
76.85 -1.5177
76.875 -1.5606
76.9 -1.5955
76.925 -1.6219
76.95 -1.6396
76.975 -1.6465
77 -1.6452
77.025 -1.6353
77.05 -1.6174
77.075 -1.5949
77.1 -1.5681
77.125 -1.538
77.15 -1.509
77.175 -1.4818
77.2 -1.4546
77.225 -1.4268
77.25 -1.3964
77.275 -1.3634
77.3 -1.3279
77.325 -1.2881
77.35 -1.245
77.375 -1.2014
77.4 -1.1588
77.425 -1.1198
77.45 -1.0861
77.475 -1.0569
77.5 -1.0305
77.525 -1.0036
77.55 -0.9728
77.575 -0.9421
77.6 -0.9104
77.625 -0.8787
77.65 -0.8521
77.675 -0.8338
77.7 -0.8243
77.725 -0.8213
77.75 -0.8206
77.775 -0.8206
77.8 -0.8183
77.825 -0.8129
77.85 -0.8026
77.875 -0.7897
77.9 -0.7727
77.925 -0.7526
77.95 -0.7302
77.975 -0.7081
78 -0.688
78.025 -0.674
78.05 -0.6671
78.075 -0.6655
78.1 -0.6672
78.125 -0.6711
78.15 -0.6789
78.175 -0.694
78.2 -0.716
78.225 -0.7433
78.25 -0.7807
78.275 -0.8244
78.3 -0.8706
78.325 -0.9138
78.35 -0.9562
78.375 -0.9991
78.4 -1.042
78.425 -1.0823
78.45 -1.1224
78.475 -1.1575
78.5 -1.1883
78.525 -1.2141
78.55 -1.2329
78.575 -1.2445
78.6 -1.2553
78.625 -1.2692
78.65 -1.2856
78.675 -1.305
78.7 -1.3293
78.725 -1.3596
78.75 -1.3912
78.775 -1.421
78.8 -1.4511
78.825 -1.4822
78.85 -1.5078
78.875 -1.522
78.9 -1.5334
78.925 -1.5418
78.95 -1.551
78.975 -1.5637
79 -1.5708
79.025 -1.5658
79.05 -1.544
79.075 -1.508
79.1 -1.4678
79.125 -1.4274
79.15 -1.3853
79.175 -1.3513
79.2 -1.3342
79.225 -1.3366
79.25 -1.3541
79.275 -1.3793
79.3 -1.4025
79.325 -1.4218
79.35 -1.4374
79.375 -1.4486
79.4 -1.461
79.425 -1.4775
79.45 -1.5043
79.475 -1.5357
79.5 -1.5655
79.525 -1.5906
79.55 -1.6134
79.575 -1.634
79.6 -1.6483
79.625 -1.665
79.65 -1.6934
79.675 -1.7346
79.7 -1.7825
79.725 -1.8368
79.75 -1.8999
79.775 -1.9753
79.8 -2.0647
79.825 -2.1624
79.85 -2.2596
79.875 -2.3478
79.9 -2.4228
79.925 -2.4881
79.95 -2.5412
79.975 -2.5718
80 -2.5814
80.025 -2.5789
80.05 -2.5716
80.075 -2.5611
80.1 -2.5513
80.125 -2.547
80.15 -2.5469
80.175 -2.553
80.2 -2.5658
80.225 -2.581
80.25 -2.6019
80.275 -2.631
80.3 -2.6724
80.325 -2.7273
80.35 -2.79
80.375 -2.8565
80.4 -2.9248
80.425 -2.9789
80.45 -3.0099
80.475 -3.0101
80.5 -2.9752
80.525 -2.9215
80.55 -2.8637
80.575 -2.8096
80.6 -2.7726
80.625 -2.755
80.65 -2.7538
80.675 -2.7719
80.7 -2.7937
80.725 -2.782
80.75 -2.7411
80.775 -2.6987
80.8 -2.6664
80.825 -2.6523
80.85 -2.6636
80.875 -2.6918
80.9 -2.7283
80.925 -2.7667
80.95 -2.8057
80.975 -2.8427
81 -2.8784
81.025 -2.9176
81.05 -2.9605
81.075 -3.0064
81.1 -3.0588
81.125 -3.12
81.15 -3.1956
81.175 -3.28
81.2 -3.3627
81.225 -3.4388
81.25 -3.5106
81.275 -3.5776
81.3 -3.6353
81.325 -3.6797
81.35 -3.7116
81.375 -3.7327
81.4 -3.7429
81.425 -3.7318
81.45 -3.6903
81.475 -3.6248
81.5 -3.5564
81.525 -3.4945
81.55 -3.4372
81.575 -3.3778
81.6 -3.3173
81.625 -3.2607
81.65 -3.2078
81.675 -3.1628
81.7 -3.1271
81.725 -3.1043
81.75 -3.0939
81.775 -3.0854
81.8 -3.0693
81.825 -3.0456
81.85 -3.0155
81.875 -2.983
81.9 -2.9481
81.925 -2.9012
81.95 -2.8406
81.975 -2.7718
82 -2.696
82.025 -2.6191
82.05 -2.5417
82.075 -2.4695
82.1 -2.4018
82.125 -2.3397
82.15 -2.2934
82.175 -2.2686
82.2 -2.2787
82.225 -2.3264
82.25 -2.3888
82.275 -2.4467
82.3 -2.4965
82.325 -2.5418
82.35 -2.5882
82.375 -2.6405
82.4 -2.6929
82.425 -2.7295
82.45 -2.7538
82.475 -2.7726
82.5 -2.79
82.525 -2.8141
82.55 -2.8514
82.575 -2.89
82.6 -2.9296
82.625 -2.9687
82.65 -3.0025
82.675 -3.0292
82.7 -3.0509
82.725 -3.0683
82.75 -3.0858
82.775 -3.1121
82.8 -3.1555
82.825 -3.2118
82.85 -3.2746
82.875 -3.3299
82.9 -3.3691
82.925 -3.3936
82.95 -3.3972
82.975 -3.3754
83 -3.3334
83.025 -3.3018
83.05 -3.3015
83.075 -3.313
83.1 -3.3174
83.125 -3.3087
83.15 -3.2958
83.175 -3.2847
83.2 -3.279
83.225 -3.2799
83.25 -3.2809
83.275 -3.282
83.3 -3.2953
83.325 -3.3357
83.35 -3.404
83.375 -3.4919
83.4 -3.589
83.425 -3.6823
83.45 -3.7581
83.475 -3.82
83.5 -3.8696
83.525 -3.9058
83.55 -3.9263
83.575 -3.9319
83.6 -3.9224
83.625 -3.8931
83.65 -3.8381
83.675 -3.7638
83.7 -3.6902
83.725 -3.6242
83.75 -3.5602
83.775 -3.4986
83.8 -3.4404
83.825 -3.3833
83.85 -3.3186
83.875 -3.2394
83.9 -3.1476
83.925 -3.0568
83.95 -2.9832
83.975 -2.937
84 -2.9181
84.025 -2.9115
84.05 -2.914
84.075 -2.9218
84.1 -2.9295
84.125 -2.9422
84.15 -2.9586
84.175 -2.9799
84.2 -3.009
84.225 -3.0422
84.25 -3.0701
84.275 -3.0907
84.3 -3.1149
84.325 -3.1495
84.35 -3.19
84.375 -3.2332
84.4 -3.2721
84.425 -3.2976
84.45 -3.3084
84.475 -3.3132
84.5 -3.3225
84.525 -3.346
84.55 -3.3869
84.575 -3.4416
84.6 -3.4955
84.625 -3.5365
84.65 -3.5596
84.675 -3.5627
84.7 -3.5489
84.725 -3.5257
84.75 -3.4964
84.775 -3.4646
84.8 -3.4339
84.825 -3.4128
84.85 -3.4104
84.875 -3.4307
84.9 -3.4684
84.925 -3.5139
84.95 -3.5612
84.975 -3.6056
85 -3.6439
85.025 -3.6751
85.05 -3.695
85.075 -3.6981
85.1 -3.6905
85.125 -3.6793
85.15 -3.6685
85.175 -3.6716
85.2 -3.698
85.225 -3.7415
85.25 -3.792
85.275 -3.839
85.3 -3.8779
85.325 -3.912
85.35 -3.9433
85.375 -3.9721
85.4 -4.0009
85.425 -4.0413
85.45 -4.0936
85.475 -4.1502
85.5 -4.2057
85.525 -4.2651
85.55 -4.3285
85.575 -4.4044
85.6 -4.4963
85.625 -4.583
85.65 -4.646
85.675 -4.6871
85.7 -4.7137
85.725 -4.734
85.75 -4.7489
85.775 -4.7573
85.8 -4.7652
85.825 -4.7721
85.85 -4.7794
85.875 -4.7963
85.9 -4.8149
85.925 -4.8287
85.95 -4.8334
85.975 -4.8217
86 -4.7975
86.025 -4.763
86.05 -4.7318
86.075 -4.7111
86.1 -4.6954
86.125 -4.6793
86.15 -4.6601
86.175 -4.6321
86.2 -4.6052
86.225 -4.592
86.25 -4.6014
86.275 -4.6373
86.3 -4.6912
86.325 -4.7539
86.35 -4.8066
86.375 -4.8206
86.4 -4.7958
86.425 -4.7463
86.45 -4.6782
86.475 -4.5944
86.5 -4.4946
86.525 -4.392
86.55 -4.2995
86.575 -4.2241
86.6 -4.1645
86.625 -4.116
86.65 -4.0783
86.675 -4.0481
86.7 -4.0254
86.725 -4.009
86.75 -4.0002
86.775 -4
86.8 -4.0056
86.825 -4.0196
86.85 -4.0529
86.875 -4.1132
86.9 -4.183
86.925 -4.2501
86.95 -4.3033
86.975 -4.3383
87 -4.3741
87.025 -4.4155
87.05 -4.4668
87.075 -4.5284
87.1 -4.5981
87.125 -4.6746
87.15 -4.7555
87.175 -4.8442
87.2 -4.9318
87.225 -5.016
87.25 -5.1085
87.275 -5.2166
87.3 -5.3278
87.325 -5.4322
87.35 -5.5081
87.375 -5.5457
87.4 -5.5488
87.425 -5.5377
87.45 -5.5222
87.475 -5.5054
87.5 -5.4867
87.525 -5.4653
87.55 -5.4383
87.575 -5.4017
87.6 -5.3629
87.625 -5.3345
87.65 -5.3212
87.675 -5.3188
87.7 -5.3267
87.725 -5.3449
87.75 -5.3725
87.775 -5.4028
87.8 -5.426
87.825 -5.4386
87.85 -5.4376
87.875 -5.4368
87.9 -5.4403
87.925 -5.4466
87.95 -5.4504
87.975 -5.4514
88 -5.4519
88.025 -5.4522
88.05 -5.4498
88.075 -5.4462
88.1 -5.4403
88.125 -5.4225
88.15 -5.3923
88.175 -5.3526
88.2 -5.3047
88.225 -5.253
88.25 -5.2052
88.275 -5.1631
88.3 -5.1257
88.325 -5.0962
88.35 -5.0749
88.375 -5.0565
88.4 -5.035
88.425 -5.0077
88.45 -4.9794
88.475 -4.9554
88.5 -4.9388
88.525 -4.9374
88.55 -4.9542
88.575 -4.9867
88.6 -5.0201
88.625 -5.0537
88.65 -5.0849
88.675 -5.1098
88.7 -5.1163
88.725 -5.1018
88.75 -5.0779
88.775 -5.0441
88.8 -5.0108
88.825 -4.992
88.85 -4.9866
88.875 -4.9844
88.9 -4.9797
88.925 -4.9708
88.95 -4.9655
88.975 -4.9595
89 -4.9466
89.025 -4.9242
89.05 -4.8967
89.075 -4.8659
89.1 -4.829
89.125 -4.7858
89.15 -4.7431
89.175 -4.7095
89.2 -4.698
89.225 -4.7059
89.25 -4.7141
89.275 -4.7182
89.3 -4.715
89.325 -4.7015
89.35 -4.683
89.375 -4.6563
89.4 -4.6188
89.425 -4.5793
89.45 -4.5502
89.475 -4.5446
89.5 -4.5654
89.525 -4.6018
89.55 -4.6428
89.575 -4.6873
89.6 -4.7279
89.625 -4.7624
89.65 -4.7904
89.675 -4.8147
89.7 -4.8316
89.725 -4.8373
89.75 -4.8303
89.775 -4.8108
89.8 -4.781
89.825 -4.758
89.85 -4.7473
89.875 -4.743
89.9 -4.7432
89.925 -4.7436
89.95 -4.7389
89.975 -4.7345
90 -4.7384
90.025 -4.7582
90.05 -4.7968
90.075 -4.8595
90.1 -4.9433
90.125 -5.0452
90.15 -5.1583
90.175 -5.2715
90.2 -5.3824
90.225 -5.4811
90.25 -5.5656
90.275 -5.6399
90.3 -5.704
90.325 -5.7569
90.35 -5.7974
90.375 -5.8323
90.4 -5.8632
90.425 -5.8871
90.45 -5.9078
90.475 -5.9295
90.5 -5.9557
90.525 -5.9901
90.55 -6.0379
90.575 -6.0902
90.6 -6.138
90.625 -6.1761
90.65 -6.1959
90.675 -6.2056
90.7 -6.2113
90.725 -6.2168
90.75 -6.2216
90.775 -6.2254
90.8 -6.2235
90.825 -6.2161
90.85 -6.1959
90.875 -6.1644
90.9 -6.1266
90.925 -6.0934
90.95 -6.0646
90.975 -6.038
91 -6.0122
91.025 -5.9906
91.05 -5.974
91.075 -5.9561
91.1 -5.9391
91.125 -5.9229
91.15 -5.9093
91.175 -5.8952
91.2 -5.8781
91.225 -5.8572
91.25 -5.8281
91.275 -5.7912
91.3 -5.7491
91.325 -5.7036
91.35 -5.66
91.375 -5.6299
91.4 -5.618
91.425 -5.6281
91.45 -5.6607
91.475 -5.7034
91.5 -5.7453
91.525 -5.7734
91.55 -5.7753
91.575 -5.7547
91.6 -5.7245
91.625 -5.6896
91.65 -5.6408
91.675 -5.5723
91.7 -5.4932
91.725 -5.4101
91.75 -5.3284
91.775 -5.248
91.8 -5.1684
91.825 -5.0901
91.85 -5.0211
91.875 -4.969
91.9 -4.9328
91.925 -4.912
91.95 -4.9024
91.975 -4.8953
92 -4.8802
92.025 -4.86
92.05 -4.847
92.075 -4.839
92.1 -4.8394
92.125 -4.8523
92.15 -4.8754
92.175 -4.9071
92.2 -4.9509
92.225 -5
92.25 -5.0397
92.275 -5.0635
92.3 -5.0712
92.325 -5.0673
92.35 -5.0496
92.375 -5.0141
92.4 -4.9669
92.425 -4.9177
92.45 -4.8796
92.475 -4.8606
92.5 -4.8676
92.525 -4.8952
92.55 -4.9373
92.575 -4.9852
92.6 -5.0374
92.625 -5.099
92.65 -5.1645
92.675 -5.2274
92.7 -5.2821
92.725 -5.3292
92.75 -5.3613
92.775 -5.3696
92.8 -5.3636
92.825 -5.3497
92.85 -5.3252
92.875 -5.289
92.9 -5.2467
92.925 -5.2001
92.95 -5.1552
92.975 -5.1157
93 -5.0857
93.025 -5.0602
93.05 -5.0347
93.075 -5.004
93.1 -4.9709
93.125 -4.9499
93.15 -4.9664
93.175 -5.0175
93.2 -5.0897
93.225 -5.1748
93.25 -5.2672
93.275 -5.3627
93.3 -5.4567
93.325 -5.5485
93.35 -5.6276
93.375 -5.6844
93.4 -5.7165
93.425 -5.728
93.45 -5.7267
93.475 -5.7197
93.5 -5.7084
93.525 -5.689
93.55 -5.6626
93.575 -5.6319
93.6 -5.5973
93.625 -5.5599
93.65 -5.5191
93.675 -5.4757
93.7 -5.438
93.725 -5.4202
93.75 -5.4275
93.775 -5.4614
93.8 -5.5163
93.825 -5.5771
93.85 -5.6223
93.875 -5.6461
93.9 -5.6516
93.925 -5.6475
93.95 -5.6426
93.975 -5.6445
94 -5.653
94.025 -5.6657
94.05 -5.6776
94.075 -5.6808
94.1 -5.6778
94.125 -5.6801
94.15 -5.6902
94.175 -5.7026
94.2 -5.7122
94.225 -5.7188
94.25 -5.7204
94.275 -5.716
94.3 -5.7078
94.325 -5.6977
94.35 -5.6826
94.375 -5.6655
94.4 -5.6547
94.425 -5.652
94.45 -5.6658
94.475 -5.6963
94.5 -5.7272
94.525 -5.7438
94.55 -5.7465
94.575 -5.7445
94.6 -5.7441
94.625 -5.7442
94.65 -5.7481
94.675 -5.7624
94.7 -5.7855
94.725 -5.8133
94.75 -5.8473
94.775 -5.8796
94.8 -5.8935
94.825 -5.8881
94.85 -5.8747
94.875 -5.8625
94.9 -5.8532
94.925 -5.8474
94.95 -5.8478
94.975 -5.8654
95 -5.9013
95.025 -5.9487
95.05 -5.9923
95.075 -6.0215
95.1 -6.0253
95.125 -5.9999
95.15 -5.9436
95.175 -5.8698
95.2 -5.8007
95.225 -5.7608
95.25 -5.7458
95.275 -5.7427
95.3 -5.7517
95.325 -5.7697
95.35 -5.8046
95.375 -5.8584
95.4 -5.9163
95.425 -5.9741
95.45 -6.0322
95.475 -6.087
95.5 -6.1345
95.525 -6.1746
95.55 -6.2028
95.575 -6.2207
95.6 -6.2313
95.625 -6.2382
95.65 -6.2457
95.675 -6.2528
95.7 -6.2576
95.725 -6.2597
95.75 -6.2619
95.775 -6.2625
95.8 -6.2634
95.825 -6.2692
95.85 -6.275
95.875 -6.2743
95.9 -6.2716
95.925 -6.2683
95.95 -6.2642
95.975 -6.2597
96 -6.2563
96.025 -6.2529
96.05 -6.2479
96.075 -6.2345
96.1 -6.218
96.125 -6.2047
96.15 -6.1939
96.175 -6.1803
96.2 -6.1636
96.225 -6.1447
96.25 -6.1297
96.275 -6.1223
96.3 -6.1249
96.325 -6.1354
96.35 -6.1511
96.375 -6.172
96.4 -6.1989
96.425 -6.2259
96.45 -6.2509
96.475 -6.2729
96.5 -6.2908
96.525 -6.3032
96.55 -6.3122
96.575 -6.3181
96.6 -6.3218
96.625 -6.3204
96.65 -6.3173
96.675 -6.3087
96.7 -6.2906
96.725 -6.2598
96.75 -6.2214
96.775 -6.1879
96.8 -6.1616
96.825 -6.1502
96.85 -6.1522
96.875 -6.1785
96.9 -6.2268
96.925 -6.289
96.95 -6.3504
96.975 -6.404
97 -6.4559
97.025 -6.5083
97.05 -6.5618
97.075 -6.6203
97.1 -6.6798
97.125 -6.7378
97.15 -6.7954
97.175 -6.8536
97.2 -6.9106
97.225 -6.9687
97.25 -7.0261
97.275 -7.0688
97.3 -7.0993
97.325 -7.1195
97.35 -7.1327
97.375 -7.1453
97.4 -7.1563
97.425 -7.1655
97.45 -7.1728
97.475 -7.182
97.5 -7.1884
97.525 -7.192
97.55 -7.1963
97.575 -7.2075
97.6 -7.2312
97.625 -7.2649
97.65 -7.3054
97.675 -7.3502
97.7 -7.3935
97.725 -7.439
97.75 -7.4836
97.775 -7.526
97.8 -7.5543
97.825 -7.5661
97.85 -7.5645
97.875 -7.5519
97.9 -7.5313
97.925 -7.5087
97.95 -7.4867
97.975 -7.4672
98 -7.4494
98.025 -7.4357
98.05 -7.4355
98.075 -7.4455
98.1 -7.4526
98.125 -7.4443
98.15 -7.4182
98.175 -7.3885
98.2 -7.3631
98.225 -7.3434
98.25 -7.3285
98.275 -7.3179
98.3 -7.3131
98.325 -7.3098
98.35 -7.3019
98.375 -7.2922
98.4 -7.2842
98.425 -7.2818
98.45 -7.2883
98.475 -7.3034
98.5 -7.3309
98.525 -7.3573
98.55 -7.3777
98.575 -7.3856
98.6 -7.3846
98.625 -7.378
98.65 -7.3629
98.675 -7.3396
98.7 -7.3013
98.725 -7.255
98.75 -7.2045
98.775 -7.1629
98.8 -7.139
98.825 -7.1256
98.85 -7.1236
98.875 -7.1179
98.9 -7.1063
98.925 -7.09
98.95 -7.0607
98.975 -7.0218
99 -6.9984
99.025 -7.0051
99.05 -7.0243
99.075 -7.0365
99.1 -7.0434
99.125 -7.0481
99.15 -7.0554
99.175 -7.0674
99.2 -7.0835
99.225 -7.1099
99.25 -7.1556
99.275 -7.2239
99.3 -7.304
99.325 -7.3939
99.35 -7.4911
99.375 -7.5922
99.4 -7.6933
99.425 -7.7807
99.45 -7.8545
99.475 -7.9217
99.5 -7.9817
99.525 -8.0318
99.55 -8.0737
99.575 -8.1142
99.6 -8.1537
99.625 -8.1917
99.65 -8.2226
99.675 -8.2494
99.7 -8.2719
99.725 -8.2825
99.75 -8.2751
99.775 -8.2411
99.8 -8.1755
99.825 -8.0955
99.85 -8.0229
99.875 -7.9848
99.9 -7.9803
99.925 -7.9945
99.95 -8.0089
99.975 -8.0105
100 -8.0087
