# Supplementary material for: Uptake of N2O5 by aqueous aerosol unveiled using chemically accurate many-body potentials
Source: Nat Commun. 2022 Mar 10;13:1266. doi: 10.1038/s41467-022-28697-8 (PMC8913772; doi:10.1038/s41467-022-28697-8)
Supplement: Supplementary file 3 — Source Data [file 41467_2022_28697_MOESM3_ESM.zip › n2o5-uptake-data/Fig2/scattering/rep01run10/relcom_gds.dat]

0.025 11.9636
0.05 11.8696
0.075 11.7756
0.1 11.6816
0.125 11.5876
0.15 11.4936
0.175 11.3996
0.2 11.3056
0.225 11.2116
0.25 11.1175
0.275 11.0234
0.3 10.9294
0.325 10.8353
0.35 10.7411
0.375 10.647
0.4 10.5528
0.425 10.4586
0.45 10.3643
0.475 10.27
0.5 10.1757
0.525 10.0813
0.55 9.9869
0.575 9.8924
0.6 9.7979
0.625 9.7033
0.65 9.6087
0.675 9.514
0.7 9.4193
0.725 9.3246
0.75 9.2298
0.775 9.1348
0.8 9.0399
0.825 8.9448
0.85 8.8497
0.875 8.7546
0.9 8.6594
0.925 8.5641
0.95 8.4688
0.975 8.3734
1 8.2779
1.025 8.1823
1.05 8.0866
1.075 7.9908
1.1 7.895
1.125 7.799
1.15 7.7029
1.175 7.6068
1.2 7.5105
1.225 7.4142
1.25 7.3174
1.275 7.2205
1.3 7.1233
1.325 7.026
1.35 6.9284
1.375 6.8304
1.4 6.7321
1.425 6.6335
1.45 6.5345
1.475 6.4349
1.5 6.3345
1.525 6.2333
1.55 6.131
1.575 6.0279
1.6 5.9238
1.625 5.819
1.65 5.7135
1.675 5.6071
1.7 5.4999
1.725 5.3916
1.75 5.2819
1.775 5.1706
1.8 5.0576
1.825 4.9425
1.85 4.8247
1.875 4.7043
1.9 4.5809
1.925 4.4537
1.95 4.3225
1.975 4.1873
2 4.0477
2.025 3.9043
2.05 3.7576
2.075 3.6065
2.1 3.4507
2.125 3.2923
2.15 3.1393
2.175 3.01
2.2 2.9019
2.225 2.8016
2.25 2.705
2.275 2.6048
2.3 2.5008
2.325 2.3914
2.35 2.2769
2.375 2.1615
2.4 2.0519
2.425 1.9474
2.45 1.8481
2.475 1.7559
2.5 1.6726
2.525 1.5931
2.55 1.517
2.575 1.4426
2.6 1.3681
2.625 1.3041
2.65 1.2503
2.675 1.1992
2.7 1.1453
2.725 1.086
2.75 1.0204
2.775 0.9493
2.8 0.8759
2.825 0.7987
2.85 0.7151
2.875 0.6244
2.9 0.5304
2.925 0.4377
2.95 0.3522
2.975 0.2754
3 0.2087
3.025 0.1515
3.05 0.1061
3.075 0.0737
3.1 0.0588
3.125 0.0675
3.15 0.0943
3.175 0.1343
3.2 0.1817
3.225 0.2357
3.25 0.2944
3.275 0.3588
3.3 0.4233
3.325 0.4848
3.35 0.543
3.375 0.5989
3.4 0.6532
3.425 0.7059
3.45 0.7531
3.475 0.792
3.5 0.8246
3.525 0.8493
3.55 0.8652
3.575 0.8729
3.6 0.8731
3.625 0.8688
3.65 0.8649
3.675 0.8634
3.7 0.8639
3.725 0.8678
3.75 0.8751
3.775 0.8836
3.8 0.9012
3.825 0.9349
3.85 0.9797
3.875 1.0277
3.9 1.0749
3.925 1.1176
3.95 1.1529
3.975 1.1799
4 1.2002
4.025 1.2133
4.05 1.2185
4.075 1.2169
4.1 1.2141
4.125 1.2117
4.15 1.2093
4.175 1.2049
4.2 1.1988
4.225 1.194
4.25 1.1888
4.275 1.1796
4.3 1.1646
4.325 1.1436
4.35 1.1167
4.375 1.0839
4.4 1.0493
4.425 1.0167
4.45 0.9862
4.475 0.9539
4.5 0.9183
4.525 0.879
4.55 0.8372
4.575 0.797
4.6 0.7624
4.625 0.7291
4.65 0.6958
4.675 0.6591
4.7 0.617
4.725 0.5657
4.75 0.506
4.775 0.4419
4.8 0.3756
4.825 0.3078
4.85 0.2374
4.875 0.1694
4.9 0.112
4.925 0.0683
4.95 0.0449
4.975 0.0377
5 0.0453
5.025 0.0662
5.05 0.0991
5.075 0.145
5.1 0.1961
5.125 0.2507
5.15 0.3089
5.175 0.3757
5.2 0.4425
5.225 0.5022
5.25 0.5534
5.275 0.5971
5.3 0.6325
5.325 0.661
5.35 0.6837
5.375 0.7025
5.4 0.7215
5.425 0.7402
5.45 0.7568
5.475 0.7723
5.5 0.7919
5.525 0.8188
5.55 0.8539
5.575 0.8899
5.6 0.9241
5.625 0.9532
5.65 0.976
5.675 0.9948
5.7 1.012
5.725 1.0304
5.75 1.0486
5.775 1.0644
5.8 1.0805
5.825 1.1035
5.85 1.1369
5.875 1.1748
5.9 1.211
5.925 1.2428
5.95 1.2703
5.975 1.2934
6 1.3114
6.025 1.324
6.05 1.3327
6.075 1.3385
6.1 1.3373
6.125 1.328
6.15 1.3137
6.175 1.2939
6.2 1.2693
6.225 1.2417
6.25 1.2135
6.275 1.1973
6.3 1.1906
6.325 1.1821
6.35 1.1687
6.375 1.1515
6.4 1.1299
6.425 1.108
6.45 1.0903
6.475 1.07
6.5 1.043
6.525 1.0111
6.55 0.9794
6.575 0.9541
6.6 0.935
6.625 0.9248
6.65 0.917
6.675 0.9101
6.7 0.9044
6.725 0.9043
6.75 0.908
6.775 0.9143
6.8 0.9178
6.825 0.9151
6.85 0.9039
6.875 0.8826
6.9 0.8508
6.925 0.8107
6.95 0.7609
6.975 0.7047
7 0.6512
7.025 0.6021
7.05 0.5633
7.075 0.5399
7.1 0.5348
7.125 0.5448
7.15 0.5669
7.175 0.5946
7.2 0.6249
7.225 0.6561
7.25 0.6873
7.275 0.7165
7.3 0.7406
7.325 0.7596
7.35 0.7747
7.375 0.7868
7.4 0.7962
7.425 0.8043
7.45 0.8153
7.475 0.8288
7.5 0.8383
7.525 0.8444
7.55 0.8501
7.575 0.8547
7.6 0.8598
7.625 0.8633
7.65 0.8704
7.675 0.8837
7.7 0.8964
7.725 0.9055
7.75 0.9101
7.775 0.9128
7.8 0.916
7.825 0.924
7.85 0.9389
7.875 0.9598
7.9 0.989
7.925 1.0231
7.95 1.0573
7.975 1.0856
8 1.107
8.025 1.1208
8.05 1.1237
8.075 1.1185
8.1 1.1071
8.125 1.0917
8.15 1.0749
8.175 1.0591
8.2 1.042
8.225 1.0227
8.25 1.0029
8.275 0.9836
8.3 0.9633
8.325 0.9402
8.35 0.9127
8.375 0.8766
8.4 0.834
8.425 0.7894
8.45 0.7542
8.475 0.7356
8.5 0.7223
8.525 0.7047
8.55 0.6784
8.575 0.6451
8.6 0.6066
8.625 0.5582
8.65 0.4989
8.675 0.4324
8.7 0.3625
8.725 0.2899
8.75 0.218
8.775 0.1477
8.8 0.0809
8.825 0.018
8.85 -0.0442
8.875 -0.1135
8.9 -0.1887
8.925 -0.2616
8.95 -0.3223
8.975 -0.3686
9 -0.4014
9.025 -0.4238
9.05 -0.4388
9.075 -0.4505
9.1 -0.4697
9.125 -0.4986
9.15 -0.5345
9.175 -0.5733
9.2 -0.6152
9.225 -0.6584
9.25 -0.6944
9.275 -0.71
9.3 -0.7101
9.325 -0.7071
9.35 -0.7122
9.375 -0.7269
9.4 -0.7481
9.425 -0.7698
9.45 -0.7866
9.475 -0.7991
9.5 -0.8074
9.525 -0.8099
9.55 -0.8101
9.575 -0.8135
9.6 -0.8226
9.625 -0.8379
9.65 -0.8566
9.675 -0.8744
9.7 -0.8867
9.725 -0.8946
9.75 -0.9038
9.775 -0.9143
9.8 -0.922
9.825 -0.9245
9.85 -0.9275
9.875 -0.9334
9.9 -0.9407
9.925 -0.9502
9.95 -0.962
9.975 -0.975
10 -0.9854
10.025 -0.9919
10.05 -0.9961
10.075 -0.9921
10.1 -0.9803
10.125 -0.9616
10.15 -0.9344
10.175 -0.8948
10.2 -0.8489
10.225 -0.8019
10.25 -0.7555
10.275 -0.7086
10.3 -0.6606
10.325 -0.6141
10.35 -0.5692
10.375 -0.526
10.4 -0.4816
10.425 -0.4334
10.45 -0.3819
10.475 -0.3307
10.5 -0.2809
10.525 -0.2339
10.55 -0.1932
10.575 -0.162
10.6 -0.1409
10.625 -0.127
10.65 -0.1201
10.675 -0.1191
10.7 -0.1182
10.725 -0.1158
10.75 -0.1157
10.775 -0.1209
10.8 -0.1266
10.825 -0.1334
10.85 -0.1421
10.875 -0.1533
10.9 -0.1692
10.925 -0.1894
10.95 -0.2125
10.975 -0.2388
11 -0.2664
11.025 -0.2961
11.05 -0.3301
11.075 -0.3689
11.1 -0.4101
11.125 -0.45
11.15 -0.4863
11.175 -0.5168
11.2 -0.5353
11.225 -0.5461
11.25 -0.5496
11.275 -0.5457
11.3 -0.5392
11.325 -0.5222
11.35 -0.4898
11.375 -0.4469
11.4 -0.4042
11.425 -0.3668
11.45 -0.3359
11.475 -0.3107
11.5 -0.2889
11.525 -0.2715
11.55 -0.2588
11.575 -0.2497
11.6 -0.2386
11.625 -0.2228
11.65 -0.2077
11.675 -0.1987
11.7 -0.1975
11.725 -0.2049
11.75 -0.2178
11.775 -0.2321
11.8 -0.2471
11.825 -0.2538
11.85 -0.2512
11.875 -0.2428
11.9 -0.2302
11.925 -0.2119
11.95 -0.1857
11.975 -0.1543
12 -0.1169
12.025 -0.069
12.05 -0.005
12.075 0.0806
12.1 0.179
12.125 0.277
12.15 0.3698
12.175 0.4517
12.2 0.5184
12.225 0.5768
12.25 0.6344
12.275 0.6917
12.3 0.7446
12.325 0.7912
12.35 0.8309
12.375 0.8632
12.4 0.8855
12.425 0.8963
12.45 0.8947
12.475 0.8838
12.5 0.8644
12.525 0.8354
12.55 0.7991
12.575 0.7588
12.6 0.7192
12.625 0.6831
12.65 0.6506
12.675 0.621
12.7 0.6
12.725 0.5975
12.75 0.6114
12.775 0.6369
12.8 0.6688
12.825 0.7002
12.85 0.7287
12.875 0.7547
12.9 0.7773
12.925 0.7964
12.95 0.8156
12.975 0.8388
13 0.8653
13.025 0.8937
13.05 0.9217
13.075 0.9478
13.1 0.9734
13.125 0.9982
13.15 1.0222
13.175 1.044
13.2 1.0646
13.225 1.0807
13.25 1.0924
13.275 1.1014
13.3 1.1075
13.325 1.1098
13.35 1.1093
13.375 1.1071
13.4 1.1038
13.425 1.1004
13.45 1.0968
13.475 1.0908
13.5 1.0827
13.525 1.0719
13.55 1.0643
13.575 1.0598
13.6 1.0564
13.625 1.048
13.65 1.0345
13.675 1.0207
13.7 1.0059
13.725 0.99
13.75 0.9744
13.775 0.9562
13.8 0.9355
13.825 0.9083
13.85 0.872
13.875 0.8284
13.9 0.7826
13.925 0.7395
13.95 0.7038
13.975 0.6771
14 0.6544
14.025 0.6264
14.05 0.5954
14.075 0.5667
14.1 0.5406
14.125 0.515
14.15 0.4901
14.175 0.4658
14.2 0.4453
14.225 0.4328
14.25 0.4278
14.275 0.4237
14.3 0.4194
14.325 0.4128
14.35 0.4075
14.375 0.4047
14.4 0.4016
14.425 0.3998
14.45 0.3972
14.475 0.3923
14.5 0.3836
14.525 0.3764
14.55 0.3759
14.575 0.3813
14.6 0.3875
14.625 0.3908
14.65 0.3884
14.675 0.3797
14.7 0.365
14.725 0.3454
14.75 0.3199
14.775 0.288
14.8 0.2521
14.825 0.2132
14.85 0.1687
14.875 0.1169
14.9 0.056
14.925 -0.0144
14.95 -0.0894
14.975 -0.1686
15 -0.2477
15.025 -0.3155
15.05 -0.361
15.075 -0.3825
15.1 -0.3833
15.125 -0.3658
15.15 -0.337
15.175 -0.3024
15.2 -0.2695
15.225 -0.2402
15.25 -0.2154
15.275 -0.193
15.3 -0.1714
15.325 -0.15
15.35 -0.1267
15.375 -0.1027
15.4 -0.0805
15.425 -0.0607
15.45 -0.0402
15.475 0.0013
15.5 0.0735
15.525 0.1558
15.55 0.2379
15.575 0.3235
15.6 0.4193
15.625 0.5268
15.65 0.6422
15.675 0.7611
15.7 0.8784
15.725 0.9924
15.75 1.0986
15.775 1.1968
15.8 1.2905
15.825 1.3771
15.85 1.4559
15.875 1.5286
15.9 1.5957
15.925 1.6584
15.95 1.716
15.975 1.7689
16 1.8182
16.025 1.8624
16.05 1.9012
16.075 1.924
16.1 1.9194
16.125 1.8951
16.15 1.8599
16.175 1.8199
16.2 1.7775
16.225 1.7336
16.25 1.6901
16.275 1.6481
16.3 1.6046
16.325 1.5572
16.35 1.5075
16.375 1.4567
16.4 1.4108
16.425 1.371
16.45 1.3332
16.475 1.2944
16.5 1.2558
16.525 1.2251
16.55 1.2044
16.575 1.1937
16.6 1.1852
16.625 1.1716
16.65 1.1478
16.675 1.1094
16.7 1.0555
16.725 0.9887
16.75 0.9112
16.775 0.8265
16.8 0.7413
16.825 0.6599
16.85 0.5846
16.875 0.5179
16.9 0.4606
16.925 0.4119
16.95 0.3722
16.975 0.336
17 0.3015
17.025 0.269
17.05 0.2362
17.075 0.1973
17.1 0.1516
17.125 0.0968
17.15 0.0303
17.175 -0.0398
17.2 -0.109
17.225 -0.1772
17.25 -0.2402
17.275 -0.2863
17.3 -0.3061
17.325 -0.3101
17.35 -0.3089
17.375 -0.306
17.4 -0.2942
17.425 -0.2705
17.45 -0.2375
17.475 -0.2017
17.5 -0.1673
17.525 -0.1336
17.55 -0.0998
17.575 -0.0694
17.6 -0.044
17.625 -0.0237
17.65 -0.0067
17.675 0.0088
17.7 0.0229
17.725 0.0393
17.75 0.0589
17.775 0.0803
17.8 0.1019
17.825 0.1185
17.85 0.1247
17.875 0.1155
17.9 0.0929
17.925 0.0568
17.95 0.0105
17.975 -0.045
18 -0.1067
18.025 -0.1716
18.05 -0.2376
18.075 -0.3007
18.1 -0.3594
18.125 -0.4155
18.15 -0.4715
18.175 -0.5312
18.2 -0.5927
18.225 -0.6442
18.25 -0.6774
18.275 -0.6972
18.3 -0.7106
18.325 -0.718
18.35 -0.7161
18.375 -0.7011
18.4 -0.6789
18.425 -0.6611
18.45 -0.6462
18.475 -0.6311
18.5 -0.6155
18.525 -0.6008
18.55 -0.5954
18.575 -0.591
18.6 -0.5809
18.625 -0.5641
18.65 -0.5398
18.675 -0.5056
18.7 -0.4655
18.725 -0.4273
18.75 -0.3882
18.775 -0.3512
18.8 -0.3234
18.825 -0.3005
18.85 -0.2821
18.875 -0.2731
18.9 -0.2726
18.925 -0.2758
18.95 -0.2799
18.975 -0.2874
19 -0.2978
19.025 -0.3115
19.05 -0.3285
19.075 -0.3531
19.1 -0.3864
19.125 -0.4259
19.15 -0.4739
19.175 -0.5292
19.2 -0.5919
19.225 -0.6607
19.25 -0.736
19.275 -0.8173
19.3 -0.8971
19.325 -0.9669
19.35 -1.0367
19.375 -1.1078
19.4 -1.1765
19.425 -1.2475
19.45 -1.3222
19.475 -1.3985
19.5 -1.4684
19.525 -1.532
19.55 -1.5922
19.575 -1.6456
19.6 -1.6923
19.625 -1.7275
19.65 -1.7514
19.675 -1.7608
19.7 -1.7576
19.725 -1.7487
19.75 -1.7354
19.775 -1.719
19.8 -1.7015
19.825 -1.6863
19.85 -1.672
19.875 -1.656
19.9 -1.6385
19.925 -1.6211
19.95 -1.6053
19.975 -1.5903
20 -1.5745
20.025 -1.5466
20.05 -1.5028
20.075 -1.4457
20.1 -1.3832
20.125 -1.3293
20.15 -1.2866
20.175 -1.2403
20.2 -1.1813
20.225 -1.1109
20.25 -1.0354
20.275 -0.9567
20.3 -0.8774
20.325 -0.8016
20.35 -0.7356
20.375 -0.6843
20.4 -0.6441
20.425 -0.5995
20.45 -0.548
20.475 -0.4931
20.5 -0.4379
20.525 -0.3839
20.55 -0.3336
20.575 -0.29
20.6 -0.2479
20.625 -0.2015
20.65 -0.1526
20.675 -0.107
20.7 -0.0685
20.725 -0.0392
20.75 -0.0184
20.775 -0.0045
20.8 0.0038
20.825 0.0066
20.85 0.0031
20.875 -0.0045
20.9 -0.0099
20.925 -0.0072
20.95 0.0037
20.975 0.0166
21 0.0267
21.025 0.0329
21.05 0.0354
21.075 0.0346
21.1 0.0288
21.125 0.0185
21.15 0.0055
21.175 -0.0072
21.2 -0.0215
21.225 -0.0394
21.25 -0.0578
21.275 -0.0731
21.3 -0.0874
21.325 -0.1037
21.35 -0.1226
21.375 -0.144
21.4 -0.1628
21.425 -0.1702
21.45 -0.1622
21.475 -0.141
21.5 -0.1114
21.525 -0.078
21.55 -0.0448
21.575 -0.0145
21.6 0.0093
21.625 0.0291
21.65 0.0452
21.675 0.0571
21.7 0.0644
21.725 0.0682
21.75 0.0705
21.775 0.0708
21.8 0.0666
21.825 0.0577
21.85 0.0468
21.875 0.0342
21.9 0.0194
21.925 0.0028
21.95 -0.0181
21.975 -0.0436
22 -0.0732
22.025 -0.1077
22.05 -0.1473
22.075 -0.1906
22.1 -0.239
22.125 -0.2928
22.15 -0.3498
22.175 -0.4105
22.2 -0.4745
22.225 -0.5395
22.25 -0.6009
22.275 -0.6528
22.3 -0.6973
22.325 -0.7378
22.35 -0.7702
22.375 -0.7901
22.4 -0.8025
22.425 -0.8129
22.45 -0.8173
22.475 -0.8051
22.5 -0.7757
22.525 -0.7409
22.55 -0.7068
22.575 -0.6694
22.6 -0.6258
22.625 -0.5805
22.65 -0.5432
22.675 -0.5115
22.7 -0.4801
22.725 -0.4482
22.75 -0.4156
22.775 -0.3793
22.8 -0.3405
22.825 -0.3032
22.85 -0.2675
22.875 -0.2317
22.9 -0.1935
22.925 -0.1566
22.95 -0.1215
22.975 -0.0921
23 -0.0693
23.025 -0.0537
23.05 -0.0461
23.075 -0.0489
23.1 -0.0581
23.125 -0.066
23.15 -0.0676
23.175 -0.0645
23.2 -0.0606
23.225 -0.0591
23.25 -0.0601
23.275 -0.0643
23.3 -0.0658
23.325 -0.0557
23.35 -0.0352
23.375 -0.0057
23.4 0.0359
23.425 0.0843
23.45 0.1309
23.475 0.1711
23.5 0.2038
23.525 0.233
23.55 0.2618
23.575 0.294
23.6 0.3335
23.625 0.3804
23.65 0.435
23.675 0.4994
23.7 0.5666
23.725 0.63
23.75 0.6849
23.775 0.7303
23.8 0.767
23.825 0.7936
23.85 0.8105
23.875 0.8188
23.9 0.8175
23.925 0.8072
23.95 0.7918
23.975 0.7738
24 0.7549
24.025 0.7331
24.05 0.7075
24.075 0.6762
24.1 0.6413
24.125 0.6077
24.15 0.5847
24.175 0.5747
24.2 0.5723
24.225 0.574
24.25 0.5764
24.275 0.5785
24.3 0.576
24.325 0.568
24.35 0.5548
24.375 0.5371
24.4 0.5162
24.425 0.4937
24.45 0.4729
24.475 0.4531
24.5 0.4324
24.525 0.4114
24.55 0.3905
24.575 0.3705
24.6 0.349
24.625 0.323
24.65 0.2942
24.675 0.2658
24.7 0.2379
24.725 0.2098
24.75 0.1803
24.775 0.1506
24.8 0.1231
24.825 0.0947
24.85 0.0723
24.875 0.0606
24.9 0.0604
24.925 0.0684
24.95 0.0773
24.975 0.0864
25 0.0932
25.025 0.103
25.05 0.1172
25.075 0.1357
25.1 0.1605
25.125 0.1943
25.15 0.2369
25.175 0.2792
25.2 0.3149
25.225 0.3487
25.25 0.3876
25.275 0.432
25.3 0.4818
25.325 0.5421
25.35 0.6154
25.375 0.6986
25.4 0.7811
25.425 0.8493
25.45 0.9012
25.475 0.9456
25.5 0.9859
25.525 1.0233
25.55 1.0559
25.575 1.0851
25.6 1.1097
25.625 1.1363
25.65 1.1774
25.675 1.2362
25.7 1.3011
25.725 1.3622
25.75 1.4139
25.775 1.456
25.8 1.4882
25.825 1.5086
25.85 1.51
25.875 1.5022
25.9 1.4938
25.925 1.4989
25.95 1.5126
25.975 1.5275
26 1.5406
26.025 1.5496
26.05 1.5536
26.075 1.5549
26.1 1.5545
26.125 1.5486
26.15 1.5348
26.175 1.5125
26.2 1.482
26.225 1.4443
26.25 1.3989
26.275 1.3468
26.3 1.2892
26.325 1.2301
26.35 1.1802
26.375 1.1464
26.4 1.1241
26.425 1.1098
26.45 1.0957
26.475 1.0738
26.5 1.0497
26.525 1.0396
26.55 1.039
26.575 1.0319
26.6 1.0153
26.625 0.9926
26.65 0.9648
26.675 0.9316
26.7 0.8998
26.725 0.8778
26.75 0.8651
26.775 0.8512
26.8 0.832
26.825 0.8101
26.85 0.788
26.875 0.7729
26.9 0.7636
26.925 0.7607
26.95 0.7589
26.975 0.7558
27 0.7495
27.025 0.7406
27.05 0.7316
27.075 0.7234
27.1 0.7196
27.125 0.7177
27.15 0.7157
27.175 0.712
27.2 0.7085
27.225 0.7052
27.25 0.7033
27.275 0.6994
27.3 0.6939
27.325 0.6865
27.35 0.6742
27.375 0.6617
27.4 0.6521
27.425 0.6413
27.45 0.6274
27.475 0.6093
27.5 0.5865
27.525 0.5614
27.55 0.5351
27.575 0.5077
27.6 0.4771
27.625 0.4435
27.65 0.4068
27.675 0.3629
27.7 0.3124
27.725 0.257
27.75 0.2016
27.775 0.1543
27.8 0.1227
27.825 0.1138
27.85 0.1245
27.875 0.1498
27.9 0.1825
27.925 0.214
27.95 0.2444
27.975 0.2766
28 0.317
28.025 0.3632
28.05 0.4063
28.075 0.4415
28.1 0.4669
28.125 0.4778
28.15 0.4726
28.175 0.4561
28.2 0.4342
28.225 0.4057
28.25 0.3732
28.275 0.3382
28.3 0.3037
28.325 0.2703
28.35 0.2375
28.375 0.2039
28.4 0.1673
28.425 0.1271
28.45 0.0796
28.475 0.0232
28.5 -0.0447
28.525 -0.1235
28.55 -0.2108
28.575 -0.3032
28.6 -0.3929
28.625 -0.4723
28.65 -0.534
28.675 -0.5835
28.7 -0.6289
28.725 -0.6703
28.75 -0.7086
28.775 -0.7444
28.8 -0.7738
28.825 -0.7978
28.85 -0.8152
28.875 -0.8176
28.9 -0.8003
28.925 -0.7656
28.95 -0.7183
28.975 -0.6579
29 -0.5806
29.025 -0.4902
29.05 -0.3981
29.075 -0.3131
29.1 -0.2341
29.125 -0.1547
29.15 -0.072
29.175 0.0192
29.2 0.1197
29.225 0.2239
29.25 0.3313
29.275 0.4415
29.3 0.553
29.325 0.6704
29.35 0.7966
29.375 0.9265
29.4 1.0514
29.425 1.1701
29.45 1.2835
29.475 1.3943
29.5 1.5042
29.525 1.6107
29.55 1.7118
29.575 1.8034
29.6 1.8859
29.625 1.9594
29.65 2.0237
29.675 2.0797
29.7 2.13
29.725 2.177
29.75 2.2235
29.775 2.2665
29.8 2.3065
29.825 2.3423
29.85 2.3777
29.875 2.4187
29.9 2.4654
29.925 2.5134
29.95 2.5589
29.975 2.5999
30 2.6316
30.025 2.6523
30.05 2.6626
30.075 2.6641
30.1 2.6596
30.125 2.654
30.15 2.6518
30.175 2.6537
30.2 2.6634
30.225 2.6834
30.25 2.7104
30.275 2.7377
30.3 2.7644
30.325 2.7929
30.35 2.8246
30.375 2.8591
30.4 2.894
30.425 2.9275
30.45 2.9581
30.475 2.9849
30.5 3.0108
30.525 3.0353
30.55 3.06
30.575 3.0851
30.6 3.1134
30.625 3.1474
30.65 3.1862
30.675 3.2283
30.7 3.2739
30.725 3.3224
30.75 3.3711
30.775 3.4116
30.8 3.4407
30.825 3.4573
30.85 3.4635
30.875 3.4628
30.9 3.4554
30.925 3.4412
30.95 3.4218
30.975 3.4035
31 3.386
31.025 3.3606
31.05 3.3235
31.075 3.2763
31.1 3.2201
31.125 3.1588
31.15 3.0944
31.175 3.0282
31.2 2.9603
31.225 2.8861
31.25 2.8059
31.275 2.7319
31.3 2.6815
31.325 2.6512
31.35 2.6308
31.375 2.6146
31.4 2.5967
31.425 2.5769
31.45 2.556
31.475 2.538
31.5 2.5204
31.525 2.5028
31.55 2.4844
31.575 2.4676
31.6 2.4569
31.625 2.4479
31.65 2.4313
31.675 2.4083
31.7 2.3791
31.725 2.3416
31.75 2.2967
31.775 2.2467
31.8 2.1937
31.825 2.136
31.85 2.0708
31.875 1.9979
31.9 1.9168
31.925 1.8312
31.95 1.7536
31.975 1.6954
32 1.6514
32.025 1.6136
32.05 1.5698
32.075 1.518
32.1 1.4639
32.125 1.4158
32.15 1.3844
32.175 1.3666
32.2 1.3517
32.225 1.3338
32.25 1.3114
32.275 1.2851
32.3 1.2568
32.325 1.2263
32.35 1.1903
32.375 1.1476
32.4 1.0994
32.425 1.0502
32.45 1.0049
32.475 0.9709
32.5 0.9562
32.525 0.9573
32.55 0.966
32.575 0.9788
32.6 0.9965
32.625 1.0191
32.65 1.0481
32.675 1.0809
32.7 1.1157
32.725 1.1496
32.75 1.1854
32.775 1.2256
32.8 1.2752
32.825 1.3309
32.85 1.3871
32.875 1.4387
32.9 1.4822
32.925 1.5181
32.95 1.5469
32.975 1.5652
33 1.5707
33.025 1.5637
33.05 1.5478
33.075 1.5348
33.1 1.5382
33.125 1.5492
33.15 1.5542
33.175 1.5516
33.2 1.5411
33.225 1.5224
33.25 1.4993
33.275 1.4771
33.3 1.4573
33.325 1.4381
33.35 1.4179
33.375 1.4017
33.4 1.4037
33.425 1.4377
33.45 1.4902
33.475 1.5503
33.5 1.6118
33.525 1.6672
33.55 1.7152
33.575 1.7581
33.6 1.7967
33.625 1.8319
33.65 1.8619
33.675 1.8848
33.7 1.8999
33.725 1.9073
33.75 1.9124
33.775 1.9228
33.8 1.9419
33.825 1.9685
33.85 2.0041
33.875 2.0507
33.9 2.1085
33.925 2.1732
33.95 2.2344
33.975 2.2876
34 2.3322
34.025 2.3708
34.05 2.4026
34.075 2.4258
34.1 2.443
34.125 2.4571
34.15 2.4648
34.175 2.4638
34.2 2.4593
34.225 2.4555
34.25 2.4531
34.275 2.4531
34.3 2.4585
34.325 2.4658
34.35 2.4688
34.375 2.4668
34.4 2.4558
34.425 2.437
34.45 2.4132
34.475 2.3857
34.5 2.3604
34.525 2.3393
34.55 2.3257
34.575 2.3187
34.6 2.3182
34.625 2.3238
34.65 2.3296
34.675 2.3315
34.7 2.328
34.725 2.316
34.75 2.2924
34.775 2.2557
34.8 2.2087
34.825 2.1606
34.85 2.1234
34.875 2.1082
34.9 2.1124
34.925 2.1314
34.95 2.1575
34.975 2.1855
35 2.2143
35.025 2.2454
35.05 2.2741
35.075 2.2934
35.1 2.3045
35.125 2.3118
35.15 2.3149
35.175 2.3152
35.2 2.321
35.225 2.3507
35.25 2.4009
35.275 2.4517
35.3 2.4965
35.325 2.5327
35.35 2.5587
35.375 2.5759
35.4 2.5855
35.425 2.5892
35.45 2.5873
35.475 2.5796
35.5 2.5683
35.525 2.5557
35.55 2.5425
35.575 2.5285
35.6 2.5079
35.625 2.4836
35.65 2.4573
35.675 2.4349
35.7 2.4188
35.725 2.4066
35.75 2.3929
35.775 2.3775
35.8 2.3619
35.825 2.3464
35.85 2.3309
35.875 2.3173
35.9 2.3029
35.925 2.2858
35.95 2.2659
35.975 2.243
36 2.2189
36.025 2.1919
36.05 2.1618
36.075 2.1317
36.1 2.1139
36.125 2.1072
36.15 2.1056
36.175 2.1058
36.2 2.1055
36.225 2.1038
36.25 2.0988
36.275 2.0933
36.3 2.0885
36.325 2.0852
36.35 2.0807
36.375 2.071
36.4 2.0563
36.425 2.0366
36.45 2.0145
36.475 1.993
36.5 1.978
36.525 1.9783
36.55 1.9904
36.575 2.0113
36.6 2.0398
36.625 2.0707
36.65 2.1014
36.675 2.1291
36.7 2.1575
36.725 2.183
36.75 2.2039
36.775 2.219
36.8 2.2256
36.825 2.2242
36.85 2.2168
36.875 2.2038
36.9 2.1878
36.925 2.1673
36.95 2.1412
36.975 2.1134
37 2.0889
37.025 2.0717
37.05 2.0585
37.075 2.0471
37.1 2.0363
37.125 2.0242
37.15 2.0098
37.175 1.9934
37.2 1.9716
37.225 1.9453
37.25 1.9168
37.275 1.8816
37.3 1.8445
37.325 1.8067
37.35 1.7673
37.375 1.7268
37.4 1.6885
37.425 1.6599
37.45 1.6442
37.475 1.6375
37.5 1.6354
37.525 1.6337
37.55 1.6388
37.575 1.6626
37.6 1.7031
37.625 1.7526
37.65 1.8023
37.675 1.8462
37.7 1.8853
37.725 1.926
37.75 1.9663
37.775 2.0036
37.8 2.0363
37.825 2.0627
37.85 2.0837
37.875 2.1057
37.9 2.1371
37.925 2.1761
37.95 2.2131
37.975 2.2434
38 2.2647
38.025 2.2725
38.05 2.2695
38.075 2.2696
38.1 2.2948
38.125 2.3412
38.15 2.3888
38.175 2.4287
38.2 2.4613
38.225 2.4865
38.25 2.5037
38.275 2.5124
38.3 2.5148
38.325 2.5111
38.35 2.5024
38.375 2.4938
38.4 2.4908
38.425 2.4912
38.45 2.4913
38.475 2.486
38.5 2.4729
38.525 2.4508
38.55 2.4235
38.575 2.3898
38.6 2.3475
38.625 2.2954
38.65 2.2324
38.675 2.1599
38.7 2.0831
38.725 2.0037
38.75 1.9237
38.775 1.8457
38.8 1.7725
38.825 1.7038
38.85 1.6414
38.875 1.5837
38.9 1.5259
38.925 1.4657
38.95 1.4004
38.975 1.3341
39 1.276
39.025 1.2287
39.05 1.1853
39.075 1.1433
39.1 1.1101
39.125 1.0858
39.15 1.0625
39.175 1.0402
39.2 1.0202
39.225 1.0034
39.25 0.989
39.275 0.9807
39.3 0.9879
39.325 1.0107
39.35 1.0473
39.375 1.0976
39.4 1.1601
39.425 1.2318
39.45 1.317
39.475 1.4093
39.5 1.4999
39.525 1.5881
39.55 1.6716
39.575 1.7503
39.6 1.8255
39.625 1.8953
39.65 1.9595
39.675 2.0185
39.7 2.0745
39.725 2.1312
39.75 2.1884
39.775 2.2464
39.8 2.3034
39.825 2.3557
39.85 2.4043
39.875 2.4478
39.9 2.4852
39.925 2.5178
39.95 2.5466
39.975 2.5718
40 2.5946
40.025 2.6158
40.05 2.6338
40.075 2.6476
40.1 2.6568
40.125 2.6608
40.15 2.6594
40.175 2.6541
40.2 2.6461
40.225 2.6364
40.25 2.6255
40.275 2.6146
40.3 2.6061
40.325 2.6061
40.35 2.614
40.375 2.6326
40.4 2.66
40.425 2.6874
40.45 2.7108
40.475 2.7352
40.5 2.7661
40.525 2.8016
40.55 2.8456
40.575 2.9008
40.6 2.9627
40.625 3.0261
40.65 3.0853
40.675 3.1393
40.7 3.1887
40.725 3.2335
40.75 3.2746
40.775 3.3127
40.8 3.3469
40.825 3.3781
40.85 3.4064
40.875 3.4305
40.9 3.4531
40.925 3.4762
40.95 3.502
40.975 3.5268
41 3.5478
41.025 3.5626
41.05 3.5706
41.075 3.5745
41.1 3.5752
41.125 3.57
41.15 3.5619
41.175 3.5517
41.2 3.5357
41.225 3.5109
41.25 3.4729
41.275 3.4242
41.3 3.376
41.325 3.3328
41.35 3.2972
41.375 3.2672
41.4 3.2354
41.425 3.2044
41.45 3.1735
41.475 3.1504
41.5 3.1395
41.525 3.1358
41.55 3.1277
41.575 3.1116
41.6 3.0876
41.625 3.057
41.65 3.0237
41.675 2.9878
41.7 2.9503
41.725 2.9133
41.75 2.8793
41.775 2.8523
41.8 2.8309
41.825 2.8129
41.85 2.7955
41.875 2.7752
41.9 2.752
41.925 2.7258
41.95 2.6994
41.975 2.6692
42 2.6348
42.025 2.5952
42.05 2.5503
42.075 2.5039
42.1 2.4617
42.125 2.4344
42.15 2.4224
42.175 2.4238
42.2 2.444
42.225 2.4739
42.25 2.5025
42.275 2.5249
42.3 2.5383
42.325 2.5423
42.35 2.5375
42.375 2.5237
42.4 2.4985
42.425 2.4635
42.45 2.4265
42.475 2.3879
42.5 2.3481
42.525 2.3067
42.55 2.2583
42.575 2.2042
42.6 2.1503
42.625 2.1044
42.65 2.0743
42.675 2.0512
42.7 2.0263
42.725 1.9985
42.75 1.9682
42.775 1.9423
42.8 1.9248
42.825 1.9171
42.85 1.9281
42.875 1.9591
42.9 2.0068
42.925 2.067
42.95 2.1368
42.975 2.205
43 2.2678
43.025 2.3251
43.05 2.3816
43.075 2.438
43.1 2.4922
43.125 2.5419
43.15 2.5841
43.175 2.6159
43.2 2.6377
43.225 2.655
43.25 2.6712
43.275 2.6854
43.3 2.699
43.325 2.7172
43.35 2.7444
43.375 2.7809
43.4 2.8242
43.425 2.8676
43.45 2.909
43.475 2.9484
43.5 2.9869
43.525 3.0273
43.55 3.0719
43.575 3.119
43.6 3.1699
43.625 3.2225
43.65 3.2735
43.675 3.3199
43.7 3.3607
43.725 3.3968
43.75 3.4292
43.775 3.4584
43.8 3.4836
43.825 3.5032
43.85 3.5178
43.875 3.5272
43.9 3.5295
43.925 3.5243
43.95 3.5103
43.975 3.4889
44 3.465
44.025 3.4479
44.05 3.4441
44.075 3.4564
44.1 3.4803
44.125 3.5093
44.15 3.5389
44.175 3.5644
44.2 3.5865
44.225 3.6036
44.25 3.6174
44.275 3.6313
44.3 3.6485
44.325 3.6707
44.35 3.6961
44.375 3.7234
44.4 3.7531
44.425 3.7846
44.45 3.8142
44.475 3.84
44.5 3.8617
44.525 3.8799
44.55 3.8933
44.575 3.8981
44.6 3.8924
44.625 3.8771
44.65 3.851
44.675 3.8106
44.7 3.7591
44.725 3.6994
44.75 3.6417
44.775 3.6047
44.8 3.5976
44.825 3.6091
44.85 3.6213
44.875 3.6307
44.9 3.6356
44.925 3.6361
44.95 3.6299
44.975 3.6168
45 3.5967
45.025 3.5725
45.05 3.5461
45.075 3.5195
45.1 3.4994
45.125 3.4899
45.15 3.4945
45.175 3.5075
45.2 3.5222
45.225 3.5348
45.25 3.5442
45.275 3.5505
45.3 3.5517
45.325 3.5491
45.35 3.5433
45.375 3.5323
45.4 3.519
45.425 3.509
45.45 3.5032
45.475 3.4937
45.5 3.4798
45.525 3.4679
45.55 3.4721
45.575 3.5028
45.6 3.5567
45.625 3.6235
45.65 3.6909
45.675 3.7522
45.7 3.8024
45.725 3.8403
45.75 3.8651
45.775 3.8767
45.8 3.8771
45.825 3.8675
45.85 3.8503
45.875 3.8309
45.9 3.8156
45.925 3.8025
45.95 3.7866
45.975 3.768
46 3.744
46.025 3.7154
46.05 3.6823
46.075 3.644
46.1 3.6003
46.125 3.5501
46.15 3.4975
46.175 3.4439
46.2 3.3915
46.225 3.3445
46.25 3.2975
46.275 3.2529
46.3 3.2131
46.325 3.1805
46.35 3.1646
46.375 3.1681
46.4 3.1841
46.425 3.2019
46.45 3.2199
46.475 3.235
46.5 3.2447
46.525 3.2469
46.55 3.2411
46.575 3.2286
46.6 3.2121
46.625 3.1915
46.65 3.1652
46.675 3.1326
46.7 3.094
46.725 3.0507
46.75 3.0029
46.775 2.9548
46.8 2.9053
46.825 2.8522
46.85 2.7983
46.875 2.7426
46.9 2.6815
46.925 2.6134
46.95 2.5391
46.975 2.4582
47 2.3714
47.025 2.2809
47.05 2.1884
47.075 2.1008
47.1 2.0272
47.125 1.9719
47.15 1.9292
47.175 1.8893
47.2 1.8504
47.225 1.8121
47.25 1.7785
47.275 1.7466
47.3 1.7164
47.325 1.683
47.35 1.643
47.375 1.6025
47.4 1.573
47.425 1.566
47.45 1.5753
47.475 1.593
47.5 1.6103
47.525 1.623
47.55 1.6336
47.575 1.6449
47.6 1.6513
47.625 1.6517
47.65 1.652
47.675 1.6553
47.7 1.6602
47.725 1.6635
47.75 1.6644
47.775 1.6612
47.8 1.6581
47.825 1.6578
47.85 1.6594
47.875 1.659
47.9 1.6509
47.925 1.6329
47.95 1.6051
47.975 1.5732
48 1.5445
48.025 1.5226
48.05 1.5134
48.075 1.5124
48.1 1.5119
48.125 1.5109
48.15 1.5095
48.175 1.5068
48.2 1.5011
48.225 1.4999
48.25 1.513
48.275 1.5417
48.3 1.5827
48.325 1.6268
48.35 1.6692
48.375 1.7083
48.4 1.7432
48.425 1.7742
48.45 1.808
48.475 1.8503
48.5 1.8929
48.525 1.9278
48.55 1.9535
48.575 1.9715
48.6 1.9841
48.625 1.9891
48.65 1.989
48.675 1.9854
48.7 1.9764
48.725 1.9639
48.75 1.9503
48.775 1.9311
48.8 1.9045
48.825 1.8737
48.85 1.839
48.875 1.8074
48.9 1.7749
48.925 1.7366
48.95 1.6962
48.975 1.6604
49 1.6306
49.025 1.6089
49.05 1.6003
49.075 1.6058
49.1 1.6192
49.125 1.6319
49.15 1.6409
49.175 1.6488
49.2 1.6579
49.225 1.6693
49.25 1.6878
49.275 1.7115
49.3 1.7313
49.325 1.744
49.35 1.747
49.375 1.7391
49.4 1.7233
49.425 1.7033
49.45 1.6792
49.475 1.655
49.5 1.6357
49.525 1.6192
49.55 1.6026
49.575 1.5828
49.6 1.5572
49.625 1.5244
49.65 1.4879
49.675 1.4638
49.7 1.4435
49.725 1.4149
49.75 1.3763
49.775 1.334
49.8 1.3012
49.825 1.2816
49.85 1.2715
49.875 1.2642
49.9 1.256
49.925 1.2427
49.95 1.2209
49.975 1.1907
50 1.1536
50.025 1.1135
50.05 1.0748
50.075 1.0401
50.1 1.0117
50.125 0.9869
50.15 0.9679
50.175 0.9557
50.2 0.9494
50.225 0.9468
50.25 0.9456
50.275 0.9452
50.3 0.9475
50.325 0.9538
50.35 0.9641
50.375 0.9761
50.4 0.9866
50.425 0.9951
50.45 1.0033
50.475 1.0105
50.5 1.0169
50.525 1.0263
50.55 1.0449
50.575 1.0698
50.6 1.0951
50.625 1.1176
50.65 1.1352
50.675 1.1495
50.7 1.1605
50.725 1.1674
50.75 1.17
50.775 1.1688
50.8 1.1623
50.825 1.152
50.85 1.1407
50.875 1.1288
50.9 1.1159
50.925 1.1037
50.95 1.0945
50.975 1.084
51 1.0677
51.025 1.046
51.05 1.0206
51.075 0.9927
51.1 0.9644
51.125 0.9356
51.15 0.9052
51.175 0.8721
51.2 0.835
51.225 0.7962
51.25 0.7587
51.275 0.7218
51.3 0.6885
51.325 0.6586
51.35 0.631
51.375 0.6009
51.4 0.5683
51.425 0.5356
51.45 0.5044
51.475 0.4763
51.5 0.4567
51.525 0.4447
51.55 0.4405
51.575 0.442
51.6 0.4471
51.625 0.4559
51.65 0.4696
51.675 0.4867
51.7 0.5066
51.725 0.5302
51.75 0.5576
51.775 0.5854
51.8 0.6129
51.825 0.6402
51.85 0.6679
51.875 0.6965
51.9 0.7272
51.925 0.7587
51.95 0.7901
51.975 0.8181
52 0.8384
52.025 0.8501
52.05 0.854
52.075 0.8547
52.1 0.8545
52.125 0.8609
52.15 0.8735
52.175 0.8914
52.2 0.9064
52.225 0.9193
52.25 0.9306
52.275 0.9419
52.3 0.9535
52.325 0.9638
52.35 0.9685
52.375 0.9656
52.4 0.954
52.425 0.9343
52.45 0.907
52.475 0.874
52.5 0.8347
52.525 0.7882
52.55 0.7372
52.575 0.6855
52.6 0.6465
52.625 0.6252
52.65 0.6129
52.675 0.6024
52.7 0.5885
52.725 0.5691
52.75 0.5484
52.775 0.5322
52.8 0.5203
52.825 0.513
52.85 0.5139
52.875 0.5214
52.9 0.5308
52.925 0.5373
52.95 0.5403
52.975 0.5416
53 0.5393
53.025 0.5328
53.05 0.5217
53.075 0.5062
53.1 0.4893
53.125 0.4746
53.15 0.465
53.175 0.4594
53.2 0.4512
53.225 0.4427
53.25 0.4385
53.275 0.4355
53.3 0.43
53.325 0.4245
53.35 0.4179
53.375 0.4065
53.4 0.3918
53.425 0.376
53.45 0.3621
53.475 0.3479
53.5 0.3279
53.525 0.2965
53.55 0.2529
53.575 0.2042
53.6 0.155
53.625 0.1065
53.65 0.4352
53.675 0.3934
53.7 0.3585
53.725 0.3345
53.75 0.3248
53.775 0.3229
53.8 0.3232
53.825 0.3271
53.85 0.3432
53.875 0.3793
53.9 0.4301
53.925 0.4854
53.95 0.5372
53.975 0.584
54 0.6261
54.025 0.6639
54.05 0.6974
54.075 0.7256
54.1 0.7467
54.125 0.7594
54.15 0.7635
54.175 0.7593
54.2 0.7465
54.225 0.7267
54.25 0.7006
54.275 0.6724
54.3 0.6441
54.325 0.6133
54.35 0.5843
54.375 0.5621
54.4 0.5487
54.425 0.5436
54.45 0.5463
54.475 0.5548
54.5 0.5677
54.525 0.5809
54.55 0.593
54.575 0.6062
54.6 0.6219
54.625 0.6392
54.65 0.6557
54.675 0.6678
54.7 0.6749
54.725 0.676
54.75 0.6715
54.775 0.6605
54.8 0.6437
54.825 0.6224
54.85 0.5982
54.875 0.5764
54.9 0.5708
54.925 0.5769
54.95 0.5817
54.975 0.5778
55 0.5628
55.025 0.5386
55.05 0.5044
55.075 0.4577
55.1 0.3987
55.125 0.3284
55.15 0.2512
55.175 0.1806
55.2 0.1253
55.225 0.0843
55.25 0.0535
55.275 0.024
55.3 -0.0093
55.325 -0.0454
55.35 -0.0819
55.375 -0.1189
55.4 -0.1567
55.425 -0.1897
55.45 -0.2117
55.475 -0.2148
55.5 -0.2008
55.525 -0.1832
55.55 -0.1671
55.575 -0.1538
55.6 -0.1424
55.625 -0.1307
55.65 -0.1172
55.675 -0.0978
55.7 -0.0749
55.725 -0.0452
55.75 -0.0144
55.775 0.0191
55.8 0.0559
55.825 0.0959
55.85 0.1327
55.875 0.1604
55.9 0.1764
55.925 0.179
55.95 0.1709
55.975 0.1556
56 0.1385
56.025 0.1197
56.05 0.0939
56.075 0.059
56.1 0.018
56.125 -0.0192
56.15 -0.038
56.175 -0.0313
56.2 -0.0135
56.225 -0.0003
56.25 0.0054
56.275 0.0047
56.3 0.0034
56.325 0.0054
56.35 0.0128
56.375 0.0262
56.4 0.0451
56.425 0.0642
56.45 0.083
56.475 0.1024
56.5 0.1206
56.525 0.133
56.55 0.1372
56.575 0.1319
56.6 0.1186
56.625 0.0991
56.65 0.0774
56.675 0.0634
56.7 0.0671
56.725 0.089
56.75 0.1195
56.775 0.1504
56.8 0.1788
56.825 0.2004
56.85 0.2131
56.875 0.2184
56.9 0.2167
56.925 0.2081
56.95 0.194
56.975 0.1745
57 0.1539
57.025 0.1365
57.05 0.1237
57.075 0.1107
57.1 0.0945
57.125 0.0718
57.15 0.0447
57.175 0.0172
57.2 -0.0097
57.225 -0.0257
57.25 -0.0156
57.275 0.0128
57.3 0.0472
57.325 0.0837
57.35 0.1183
57.375 0.1446
57.4 0.1614
57.425 0.1688
57.45 0.1708
57.475 0.1712
57.5 0.171
57.525 0.1769
57.55 0.1886
57.575 0.203
57.6 0.2206
57.625 0.2421
57.65 0.269
57.675 0.2965
57.7 0.3206
57.725 0.3396
57.75 0.354
57.775 0.368
57.8 0.3829
57.825 0.3984
57.85 0.4103
57.875 0.4177
57.9 0.4203
57.925 0.4183
57.95 0.4119
57.975 0.4038
58 0.3964
58.025 0.3913
58.05 0.3872
58.075 0.3811
58.1 0.3719
58.125 0.3598
58.15 0.3433
58.175 0.3207
58.2 0.2923
58.225 0.259
58.25 0.2251
58.275 0.1966
58.3 0.1723
58.325 0.1432
58.35 0.1072
58.375 0.0642
58.4 0.0156
58.425 -0.038
58.45 -0.0934
58.475 -0.152
58.5 -0.2133
58.525 -0.2769
58.55 -0.3434
58.575 -0.4137
58.6 -0.4876
58.625 -0.565
58.65 -0.6444
58.675 -0.7212
58.7 -0.7893
58.725 -0.8427
58.75 -0.8715
58.775 -0.874
58.8 -0.8462
58.825 -0.7935
58.85 -0.7286
58.875 -0.6596
58.9 -0.5882
58.925 -0.5164
58.95 -0.4455
58.975 -0.3699
59 -0.2873
59.025 -0.2056
59.05 -0.133
59.075 -0.0699
59.1 -0.0168
59.125 0.0244
59.15 0.0537
59.175 0.0698
59.2 0.0806
59.225 0.0853
59.25 0.0907
59.275 0.0974
59.3 0.1018
59.325 0.1087
59.35 0.1202
59.375 0.1359
59.4 0.1529
59.425 0.1667
59.45 0.1741
59.475 0.1725
59.5 0.162
59.525 0.1468
59.55 0.1256
59.575 0.1014
59.6 0.0769
59.625 0.0535
59.65 0.0311
59.675 0.0081
59.7 -0.0218
59.725 -0.0624
59.75 -0.1124
59.775 -0.1728
59.8 -0.2438
59.825 -0.3202
59.85 -0.3912
59.875 -0.4441
59.9 -0.4619
59.925 -0.4553
59.95 -0.4384
59.975 -0.4088
60 -0.3715
60.025 -0.3334
60.05 -0.2995
60.075 -0.2705
60.1 -0.2432
60.125 -0.2114
60.15 -0.1676
60.175 -0.1078
60.2 -0.0354
60.225 0.0474
60.25 0.1325
60.275 0.2193
60.3 0.3037
60.325 0.3842
60.35 0.4651
60.375 0.5489
60.4 0.6303
60.425 0.707
60.45 0.7787
60.475 0.8462
60.5 0.9089
60.525 0.9642
60.55 1.0119
60.575 1.0537
60.6 1.0887
60.625 1.1167
60.65 1.1364
60.675 1.1496
60.7 1.1578
60.725 1.1634
60.75 1.1677
60.775 1.1722
60.8 1.1781
60.825 1.1843
60.85 1.1874
60.875 1.1893
60.9 1.1967
60.925 1.2131
60.95 1.2378
60.975 1.2695
61 1.3024
61.025 1.3378
61.05 1.3772
61.075 1.4142
61.1 1.4465
61.125 1.4723
61.15 1.4907
61.175 1.5025
61.2 1.5088
61.225 1.5105
61.25 1.5069
61.275 1.4974
61.3 1.4849
61.325 1.4749
61.35 1.469
61.375 1.4644
61.4 1.459
61.425 1.4509
61.45 1.44
61.475 1.4261
61.5 1.4077
61.525 1.3825
61.55 1.3504
61.575 1.312
61.6 1.2682
61.625 1.2197
61.65 1.1661
61.675 1.1089
61.7 1.0498
61.725 0.9895
61.75 0.9299
61.775 0.8737
61.8 0.8208
61.825 0.77
61.85 0.7176
61.875 0.6656
61.9 0.6233
61.925 0.5959
61.95 0.578
61.975 0.5672
62 0.5579
62.025 0.5511
62.05 0.549
62.075 0.5544
62.1 0.5676
62.125 0.598
62.15 0.6489
62.175 0.7119
62.2 0.7782
62.225 0.8423
62.25 0.9002
62.275 0.9517
62.3 0.9966
62.325 1.0349
62.35 1.0664
62.375 1.091
62.4 1.1091
62.425 1.1226
62.45 1.1319
62.475 1.137
62.5 1.1386
62.525 1.136
62.55 1.1293
62.575 1.1191
62.6 1.1045
62.625 1.0848
62.65 1.0613
62.675 1.0375
62.7 1.0189
62.725 1.0067
62.75 0.9959
62.775 0.9809
62.8 0.9575
62.825 0.924
62.85 0.8841
62.875 0.8475
62.9 0.8236
62.925 0.8133
62.95 0.811
62.975 0.8115
63 0.8154
63.025 0.8224
63.05 0.8267
63.075 0.8245
63.1 0.8165
63.125 0.8076
63.15 0.8142
63.175 0.8616
63.2 0.9357
63.225 1.0134
63.25 1.0871
63.275 1.154
63.3 1.2146
63.325 1.268
63.35 1.3135
63.375 1.3522
63.4 1.3839
63.425 1.4086
63.45 1.4274
63.475 1.4402
63.5 1.447
63.525 1.4479
63.55 1.4438
63.575 1.4353
63.6 1.4219
63.625 1.4022
63.65 1.3766
63.675 1.3449
63.7 1.3098
63.725 1.2722
63.75 1.2319
63.775 1.1895
63.8 1.1446
63.825 1.0949
63.85 1.0418
63.875 0.9863
63.9 0.9249
63.925 0.8585
63.95 0.7875
63.975 0.7121
64 0.6329
64.025 0.5484
64.05 0.4593
64.075 0.3703
64.1 0.2808
64.125 0.1922
64.15 0.1135
64.175 0.0541
64.2 0.0127
64.225 -0.007
64.25 -0.0087
64.275 0.0072
64.3 0.0359
64.325 0.0663
64.35 0.0853
64.375 0.0912
64.4 0.0889
64.425 0.0813
64.45 0.0705
64.475 0.0551
64.5 0.0319
64.525 -0.0011
64.55 -0.0431
64.575 -0.0905
64.6 -0.1376
64.625 -0.1812
64.65 -0.2199
64.675 -0.2533
64.7 -0.2781
64.725 -0.296
64.75 -0.3163
64.775 -0.3341
64.8 -0.3464
64.825 -0.3604
64.85 -0.3773
64.875 -0.3956
64.9 -0.4166
64.925 -0.4435
64.95 -0.4723
64.975 -0.4882
65 -0.4886
65.025 -0.4793
65.05 -0.4671
65.075 -0.451
65.1 -0.4259
65.125 -0.3908
65.15 -0.3487
65.175 -0.3092
65.2 -0.2774
65.225 -0.2534
65.25 -0.2358
65.275 -0.2242
65.3 -0.219
65.325 -0.2203
65.35 -0.2281
65.375 -0.2412
65.4 -0.2585
65.425 -0.2764
65.45 -0.2943
65.475 -0.3149
65.5 -0.3401
65.525 -0.3697
65.55 -0.404
65.575 -0.4436
65.6 -0.4881
65.625 -0.5343
65.65 -0.5792
65.675 -0.6157
65.7 -0.6356
65.725 -0.6419
65.75 -0.6412
65.775 -0.635
65.8 -0.6262
65.825 -0.6192
65.85 -0.6148
65.875 -0.6108
65.9 -0.6006
65.925 -0.581
65.95 -0.5555
65.975 -0.5295
66 -0.5041
66.025 -0.4774
66.05 -0.452
66.075 -0.431
66.1 -0.4164
66.125 -0.4092
66.15 -0.4076
66.175 -0.4065
66.2 -0.3988
66.225 -0.3866
66.25 -0.3778
66.275 -0.3748
66.3 -0.3789
66.325 -0.3903
66.35 -0.4055
66.375 -0.4155
66.4 -0.4128
66.425 -0.3978
66.45 -0.3782
66.475 -0.3576
66.5 -0.3359
66.525 -0.3106
66.55 -0.28
66.575 -0.2445
66.6 -0.2051
66.625 -0.1649
66.65 -0.1166
66.675 -0.0515
66.7 0.0299
66.725 0.1199
66.75 0.2081
66.775 0.2903
66.8 0.3651
66.825 0.4336
66.85 0.4951
66.875 0.5491
66.9 0.595
66.925 0.6333
66.95 0.666
66.975 0.6947
67 0.7218
67.025 0.7463
67.05 0.7674
67.075 0.7878
67.1 0.8065
67.125 0.8259
67.15 0.8479
67.175 0.8732
67.2 0.9025
67.225 0.9347
67.25 0.968
67.275 1.0015
67.3 1.0355
67.325 1.0701
67.35 1.1041
67.375 1.1377
67.4 1.1692
67.425 1.1971
67.45 1.2194
67.475 1.2357
67.5 1.2464
67.525 1.2514
67.55 1.2512
67.575 1.2463
67.6 1.2368
67.625 1.2233
67.65 1.2054
67.675 1.1819
67.7 1.1519
67.725 1.1165
67.75 1.0763
67.775 1.0318
67.8 0.9827
67.825 0.9321
67.85 0.8793
67.875 0.8229
67.9 0.7638
67.925 0.702
67.95 0.6407
67.975 0.582
68 0.5256
68.025 0.4708
68.05 0.4149
68.075 0.355
68.1 0.289
68.125 0.2176
68.15 0.141
68.175 0.0603
68.2 -0.0224
68.225 -0.1036
68.25 -0.1778
68.275 -0.2453
68.3 -0.311
68.325 -0.3803
68.35 -0.4532
68.375 -0.5313
68.4 -0.6142
68.425 -0.7014
68.45 -0.7893
68.475 -0.8717
68.5 -0.9427
68.525 -0.9971
68.55 -1.0381
68.575 -1.0691
68.6 -1.0943
68.625 -1.1126
68.65 -1.1214
68.675 -1.1209
68.7 -1.1149
68.725 -1.1047
68.75 -1.0895
68.775 -1.0709
68.8 -1.054
68.825 -1.0409
68.85 -1.0323
68.875 -1.0267
68.9 -1.0241
68.925 -1.0266
68.95 -1.0327
68.975 -1.0418
69 -1.0507
69.025 -1.0566
69.05 -1.0575
69.075 -1.0548
69.1 -1.048
69.125 -1.0374
69.15 -1.0253
69.175 -1.0127
69.2 -1.0031
69.225 -0.9948
69.25 -0.9859
69.275 -0.9738
69.3 -0.9581
69.325 -0.9427
69.35 -0.9309
69.375 -0.9236
69.4 -0.9207
69.425 -0.9216
69.45 -0.9252
69.475 -0.9301
69.5 -0.936
69.525 -0.9458
69.55 -0.962
69.575 -0.9825
69.6 -1.0047
69.625 -1.0257
69.65 -1.0444
69.675 -1.0625
69.7 -1.085
69.725 -1.1135
69.75 -1.1489
69.775 -1.189
69.8 -1.2304
69.825 -1.2726
69.85 -1.3137
69.875 -1.3584
69.9 -1.4053
69.925 -1.4443
69.95 -1.4649
69.975 -1.4722
70 -1.4696
70.025 -1.4654
70.05 -1.4633
70.075 -1.4649
70.1 -1.4664
70.125 -1.4682
70.15 -1.4747
70.175 -1.4863
70.2 -1.5008
70.225 -1.5109
70.25 -1.513
70.275 -1.5058
70.3 -1.4977
70.325 -1.4948
70.35 -1.4962
70.375 -1.4959
70.4 -1.4924
70.425 -1.4865
70.45 -1.4785
70.475 -1.4666
70.5 -1.4488
70.525 -1.4237
70.55 -1.3898
70.575 -1.3466
70.6 -1.2956
70.625 -1.2393
70.65 -1.1829
70.675 -1.1305
70.7 -1.0844
70.725 -1.0454
70.75 -1.014
70.775 -0.9865
70.8 -0.9578
70.825 -0.925
70.85 -0.8919
70.875 -0.8657
70.9 -0.8495
70.925 -0.8424
70.95 -0.8431
70.975 -0.8498
71 -0.8607
71.025 -0.8753
71.05 -0.8943
71.075 -0.9142
71.1 -0.9326
71.125 -0.9368
71.15 -0.9163
71.175 -0.8871
71.2 -0.8597
71.225 -0.838
71.25 -0.8215
71.275 -0.8116
71.3 -0.8084
71.325 -0.8093
71.35 -0.8109
71.375 -0.8138
71.4 -0.8165
71.425 -0.8226
71.45 -0.8351
71.475 -0.8497
71.5 -0.8628
71.525 -0.8767
71.55 -0.8892
71.575 -0.9008
71.6 -0.9067
71.625 -0.8925
71.65 -0.8591
71.675 -0.8243
71.7 -0.7951
71.725 -0.7712
71.75 -0.7543
71.775 -0.7454
71.8 -0.7453
71.825 -0.7528
71.85 -0.7674
71.875 -0.7882
71.9 -0.8137
71.925 -0.8436
71.95 -0.8772
71.975 -0.9124
72 -0.9472
72.025 -0.9821
72.05 -1.0164
72.075 -1.0418
72.1 -1.0534
72.125 -1.0505
72.15 -1.0442
72.175 -1.0442
72.2 -1.0541
72.225 -1.0737
72.25 -1.101
72.275 -1.1273
72.3 -1.1437
72.325 -1.137
72.35 -1.1082
72.375 -1.0663
72.4 -1.0247
72.425 -0.9909
72.45 -0.9641
72.475 -0.9451
72.5 -0.9333
72.525 -0.9263
72.55 -0.9188
72.575 -0.9137
72.6 -0.9129
72.625 -0.9166
72.65 -0.9284
72.675 -0.9484
72.7 -0.9777
72.725 -1.0144
72.75 -1.056
72.775 -1.1067
72.8 -1.1676
72.825 -1.2382
72.85 -1.3155
72.875 -1.3955
72.9 -1.4759
72.925 -1.5554
72.95 -1.6339
72.975 -1.7119
73 -1.7798
73.025 -1.8287
73.05 -1.8621
73.075 -1.8882
73.1 -1.9074
73.125 -1.9204
73.15 -1.928
73.175 -1.9305
73.2 -1.9263
73.225 -1.9185
73.25 -1.9079
73.275 -1.8964
73.3 -1.8871
73.325 -1.8827
73.35 -1.8834
73.375 -1.8892
73.4 -1.9006
73.425 -1.9174
73.45 -1.9325
73.475 -1.9397
73.5 -1.9404
73.525 -1.9408
73.55 -1.9454
73.575 -1.9563
73.6 -1.9738
73.625 -1.9933
73.65 -2.0132
73.675 -2.033
73.7 -2.0528
73.725 -2.0743
73.75 -2.0998
73.775 -2.1283
73.8 -2.1597
73.825 -2.1937
73.85 -2.2317
73.875 -2.2749
73.9 -2.3182
73.925 -2.3563
73.95 -2.3846
73.975 -2.4063
74 -2.4271
74.025 -2.4454
74.05 -2.458
74.075 -2.4625
74.1 -2.4587
74.125 -2.4488
74.15 -2.4296
74.175 -2.3999
74.2 -2.3613
74.225 -2.3199
74.25 -2.2835
74.275 -2.258
74.3 -2.2452
74.325 -2.2426
74.35 -2.2479
74.375 -2.2581
74.4 -2.2715
74.425 -2.289
74.45 -2.3051
74.475 -2.3125
74.5 -2.3081
74.525 -2.2958
74.55 -2.2834
74.575 -2.2689
74.6 -2.2491
74.625 -2.2236
74.65 -2.1961
74.675 -2.1741
74.7 -2.1591
74.725 -2.1497
74.75 -2.1431
74.775 -2.1359
74.8 -2.1234
74.825 -2.0998
74.85 -2.0722
74.875 -2.0473
74.9 -2.0273
74.925 -2.0123
74.95 -2.0043
74.975 -2.0029
75 -2.0097
75.025 -2.0231
75.05 -2.0408
75.075 -2.0603
75.1 -2.0834
75.125 -2.1106
75.15 -2.1386
75.175 -2.1668
75.2 -2.1991
75.225 -2.2389
75.25 -2.2877
75.275 -2.3448
75.3 -2.4064
75.325 -2.467
75.35 -2.5212
75.375 -2.5656
75.4 -2.6069
75.425 -2.6493
75.45 -2.6947
75.475 -2.7414
75.5 -2.7796
75.525 -2.8081
75.55 -2.8289
75.575 -2.8409
75.6 -2.8436
75.625 -2.8344
75.65 -2.8139
75.675 -2.7818
75.7 -2.7412
75.725 -2.6915
75.75 -2.6362
75.775 -2.5809
75.8 -2.5319
75.825 -2.4917
75.85 -2.4587
75.875 -2.4292
75.9 -2.3955
75.925 -2.3561
75.95 -2.3119
75.975 -2.2562
76 -2.1882
76.025 -2.1193
76.05 -2.0577
76.075 -2.0012
76.1 -1.9414
76.125 -1.8741
76.15 -1.8034
76.175 -1.732
76.2 -1.6587
76.225 -1.5878
76.25 -1.5279
76.275 -1.481
76.3 -1.4445
76.325 -1.4179
76.35 -1.4007
76.375 -1.3873
76.4 -1.3679
76.425 -1.3434
76.45 -1.3247
76.475 -1.3106
76.5 -1.2937
76.525 -1.267
76.55 -1.2249
76.575 -1.1676
76.6 -1.0999
76.625 -1.0268
76.65 -0.9511
76.675 -0.8771
76.7 -0.8088
76.725 -0.7486
76.75 -0.6956
76.775 -0.6468
76.8 -0.5988
76.825 -0.5549
76.85 -0.5185
76.875 -0.4908
76.9 -0.4699
76.925 -0.4553
76.95 -0.4482
76.975 -0.4484
77 -0.4555
77.025 -0.4692
77.05 -0.4878
77.075 -0.51
77.1 -0.534
77.125 -0.5591
77.15 -0.5866
77.175 -0.6185
77.2 -0.6556
77.225 -0.6979
77.25 -0.7463
77.275 -0.7991
77.3 -0.8554
77.325 -0.9158
77.35 -0.9765
77.375 -1.0357
77.4 -1.0917
77.425 -1.1385
77.45 -1.1732
77.475 -1.2062
77.5 -1.2418
77.525 -1.284
77.55 -1.3339
77.575 -1.3885
77.6 -1.4461
77.625 -1.5056
77.65 -1.5623
77.675 -1.6081
77.7 -1.6418
77.725 -1.6625
77.75 -1.6735
77.775 -1.6757
77.8 -1.6682
77.825 -1.6541
77.85 -1.6361
77.875 -1.6114
77.9 -1.5725
77.925 -1.5176
77.95 -1.4564
77.975 -1.3964
78 -1.3389
78.025 -1.283
78.05 -1.2275
78.075 -1.1709
78.1 -1.1151
78.125 -1.0631
78.15 -1.016
78.175 -0.9762
78.2 -0.9453
78.225 -0.9222
78.25 -0.9063
78.275 -0.8967
78.3 -0.893
78.325 -0.8956
78.35 -0.9022
78.375 -0.9121
78.4 -0.92
78.425 -0.9242
78.45 -0.9268
78.475 -0.9224
78.5 -0.9082
78.525 -0.8883
78.55 -0.8662
78.575 -0.843
78.6 -0.8249
78.625 -0.8199
78.65 -0.8239
78.675 -0.8297
78.7 -0.8351
78.725 -0.839
78.75 -0.8388
78.775 -0.8345
78.8 -0.8245
78.825 -0.8065
78.85 -0.7834
78.875 -0.757
78.9 -0.7294
78.925 -0.7016
78.95 -0.6731
78.975 -0.6437
79 -0.6114
79.025 -0.5757
79.05 -0.5331
79.075 -0.4844
79.1 -0.4329
79.125 -0.382
79.15 -0.3339
79.175 -0.2891
79.2 -0.2485
79.225 -0.2133
79.25 -0.1829
79.275 -0.1566
79.3 -0.1364
79.325 -0.1238
79.35 -0.1184
79.375 -0.1197
79.4 -0.126
79.425 -0.1347
79.45 -0.1455
79.475 -0.16
79.5 -0.1789
79.525 -0.1993
79.55 -0.2177
79.575 -0.2314
79.6 -0.2416
79.625 -0.2509
79.65 -0.2587
79.675 -0.2672
79.7 -0.2776
79.725 -0.2893
79.75 -0.304
79.775 -0.3233
79.8 -0.3483
79.825 -0.3794
79.85 -0.4153
79.875 -0.4507
79.9 -0.4839
79.925 -0.5034
79.95 -0.5026
79.975 -0.482
80 -0.452
80.025 -0.4143
80.05 -0.3692
80.075 -0.3195
80.1 -0.2664
80.125 -0.212
80.15 -0.1552
80.175 -0.0974
80.2 -0.0346
80.225 0.0314
80.25 0.0954
80.275 0.1529
80.3 0.2037
80.325 0.2489
80.35 0.2881
80.375 0.3229
80.4 0.3543
80.425 0.3822
80.45 0.4111
80.475 0.4442
80.5 0.4739
80.525 0.4941
80.55 0.5039
80.575 0.5043
80.6 0.4958
80.625 0.4793
80.65 0.4549
80.675 0.4228
80.7 0.385
80.725 0.3457
80.75 0.3098
80.775 0.2833
80.8 0.2704
80.825 0.2594
80.85 0.2492
80.875 0.2447
80.9 0.2445
80.925 0.2493
80.95 0.2555
80.975 0.2608
81 0.2611
81.025 0.255
81.05 0.241
81.075 0.2188
81.1 0.1884
81.125 0.1499
81.15 0.1057
81.175 0.0593
81.2 0.0143
81.225 -0.0257
81.25 -0.0517
81.275 -0.0634
81.3 -0.067
81.325 -0.0665
81.35 -0.0599
81.375 -0.0437
81.4 -0.0263
81.425 -0.0143
81.45 -0.0115
81.475 -0.0211
81.5 -0.0392
81.525 -0.0625
81.55 -0.0893
81.575 -0.1204
81.6 -0.1562
81.625 -0.1975
81.65 -0.2434
81.675 -0.2918
81.7 -0.3374
81.725 -0.3718
81.75 -0.3977
81.775 -0.4198
81.8 -0.4444
81.825 -0.472
81.85 -0.5007
81.875 -0.5298
81.9 -0.5583
81.925 -0.5855
81.95 -0.6085
81.975 -0.6257
82 -0.6414
82.025 -0.6593
82.05 -0.6766
82.075 -0.699
82.1 -0.7286
82.125 -0.7564
82.15 -0.7808
82.175 -0.8081
82.2 -0.837
82.225 -0.8606
82.25 -0.8749
82.275 -0.8748
82.3 -0.8595
82.325 -0.8298
82.35 -0.794
82.375 -0.7601
82.4 -0.7332
82.425 -0.7164
82.45 -0.7065
82.475 -0.7038
82.5 -0.7082
82.525 -0.7158
82.55 -0.7246
82.575 -0.7317
82.6 -0.7381
82.625 -0.7434
82.65 -0.7511
82.675 -0.7601
82.7 -0.7717
82.725 -0.7856
82.75 -0.8034
82.775 -0.8225
82.8 -0.8347
82.825 -0.8385
82.85 -0.8384
82.875 -0.8354
82.9 -0.8347
82.925 -0.8357
82.95 -0.8377
82.975 -0.8412
83 -0.8495
83.025 -0.863
83.05 -0.885
83.075 -0.9198
83.1 -0.9678
83.125 -1.0285
83.15 -1.1009
83.175 -1.173
83.2 -1.2281
83.225 -1.2637
83.25 -1.2836
83.275 -1.2927
83.3 -1.2916
83.325 -1.2796
83.35 -1.2588
83.375 -1.2295
83.4 -1.1967
83.425 -1.1583
83.45 -1.1088
83.475 -1.0514
83.5 -0.9953
83.525 -0.9416
83.55 -0.8938
83.575 -0.853
83.6 -0.8183
83.625 -0.787
83.65 -0.7594
83.675 -0.7365
83.7 -0.7158
83.725 -0.6947
83.75 -0.666
83.775 -0.6199
83.8 -0.5608
83.825 -0.497
83.85 -0.421
83.875 -0.3347
83.9 -0.2465
83.925 -0.1484
83.95 -0.0427
83.975 0.0653
84 0.1688
84.025 0.2626
84.05 0.3459
84.075 0.4193
84.1 0.4836
84.125 0.5405
84.15 0.5921
84.175 0.6393
84.2 0.6862
84.225 0.7333
84.25 0.7804
84.275 0.8249
84.3 0.8653
84.325 0.904
84.35 0.9469
84.375 0.9949
84.4 1.0427
84.425 1.0851
84.45 1.123
84.475 1.1552
84.5 1.1818
84.525 1.206
84.55 1.2255
84.575 1.2409
84.6 1.2497
84.625 1.2515
84.65 1.2477
84.675 1.2421
84.7 1.2475
84.725 1.2792
84.75 1.3259
84.775 1.3717
84.8 1.4134
84.825 1.4527
84.85 1.4898
84.875 1.5203
84.9 1.5426
84.925 1.556
84.95 1.5608
84.975 1.5573
85 1.5469
85.025 1.5318
85.05 1.5109
85.075 1.4833
85.1 1.4506
85.125 1.4197
85.15 1.4005
85.175 1.3906
85.2 1.3784
85.225 1.3612
85.25 1.3403
85.275 1.3209
85.3 1.3055
85.325 1.2922
85.35 1.2783
85.375 1.263
85.4 1.2528
85.425 1.262
85.45 1.2911
85.475 1.333
85.5 1.387
85.525 1.4531
85.55 1.5221
85.575 1.5866
85.6 1.6444
85.625 1.6946
85.65 1.7364
85.675 1.7702
85.7 1.796
85.725 1.8144
85.75 1.825
85.775 1.8277
85.8 1.8232
85.825 1.8116
85.85 1.7939
85.875 1.7748
85.9 1.7586
85.925 1.7442
85.95 1.7299
85.975 1.7135
86 1.696
86.025 1.6759
86.05 1.6516
86.075 1.6223
86.1 1.5867
86.125 1.5494
86.15 1.5251
86.175 1.5208
86.2 1.5245
86.225 1.5237
86.25 1.5136
86.275 1.4925
86.3 1.4616
86.325 1.421
86.35 1.3716
86.375 1.3143
86.4 1.2501
86.425 1.1808
86.45 1.1132
86.475 1.0552
86.5 1.0116
86.525 0.98
86.55 0.9559
86.575 0.9397
86.6 0.9337
86.625 0.936
86.65 0.946
86.675 0.9636
86.7 0.983
86.725 1.005
86.75 1.0306
86.775 1.0559
86.8 1.0774
86.825 1.0911
86.85 1.0988
86.875 1.1051
86.9 1.112
86.925 1.1186
86.95 1.127
86.975 1.1364
87 1.15
87.025 1.1641
87.05 1.1729
87.075 1.1733
87.1 1.1643
87.125 1.1477
87.15 1.1289
87.175 1.1089
87.2 1.0819
87.225 1.0466
87.25 1.0057
87.275 0.9644
87.3 0.9262
87.325 0.8898
87.35 0.8552
87.375 0.8216
87.4 0.7945
87.425 0.7739
87.45 0.763
87.475 0.7594
87.5 0.7589
87.525 0.7579
87.55 0.7552
87.575 0.7526
87.6 0.7474
87.625 0.7368
87.65 0.7193
87.675 0.6999
87.7 0.6846
87.725 0.6751
87.75 0.6716
87.775 0.6708
87.8 0.6715
87.825 0.6711
87.85 0.6686
87.875 0.6648
87.9 0.6601
87.925 0.6508
87.95 0.6326
87.975 0.6048
88 0.5693
88.025 0.5269
88.05 0.4787
88.075 0.4284
88.1 0.3782
88.125 0.3335
88.15 0.3045
88.175 0.2998
88.2 0.3136
88.225 0.3337
88.25 0.3511
88.275 0.3665
88.3 0.3834
88.325 0.3997
88.35 0.4152
88.375 0.434
88.4 0.4564
88.425 0.4828
88.45 0.5152
88.475 0.5534
88.5 0.5944
88.525 0.6365
88.55 0.6744
88.575 0.7072
88.6 0.7374
88.625 0.7651
88.65 0.7906
88.675 0.8156
88.7 0.8354
88.725 0.8493
88.75 0.8564
88.775 0.8562
88.8 0.8476
88.825 0.8328
88.85 0.8087
88.875 0.7767
88.9 0.734
88.925 0.6802
88.95 0.6219
88.975 0.5588
89 0.4925
89.025 0.4255
89.05 0.3611
89.075 0.3008
89.1 0.2417
89.125 0.1825
89.15 0.1287
89.175 0.0862
89.2 0.045
89.225 -0.0062
89.25 -0.0613
89.275 -0.1195
89.3 -0.1825
89.325 -0.2409
89.35 -0.2801
89.375 -0.2892
89.4 -0.2658
89.425 -0.2253
89.45 -0.1849
89.475 -0.1528
89.5 -0.1285
89.525 -0.1119
89.55 -0.0992
89.575 -0.0861
89.6 -0.067
89.625 -0.0449
89.65 -0.0216
89.675 -0.0004
89.7 0.018
89.725 0.0371
89.75 0.0541
89.775 0.0677
89.8 0.0868
89.825 0.1115
89.85 0.1409
89.875 0.1811
89.9 0.2381
89.925 0.3209
89.95 0.4232
89.975 0.5338
90 0.6486
90.025 0.7604
90.05 0.8623
90.075 0.9561
90.1 1.045
90.125 1.1338
90.15 1.2213
90.175 1.3003
90.2 1.3661
90.225 1.4216
90.25 1.466
90.275 1.5006
90.3 1.5301
90.325 1.5622
90.35 1.5997
90.375 1.6373
90.4 1.6689
90.425 1.6921
90.45 1.7074
90.475 1.7161
90.5 1.7201
90.525 1.7232
90.55 1.7252
90.575 1.7231
90.6 1.7169
90.625 1.7072
90.65 1.6941
90.675 1.6802
90.7 1.6641
90.725 1.6447
90.75 1.6238
90.775 1.607
90.8 1.5984
90.825 1.595
90.85 1.5941
90.875 1.6
90.9 1.6227
90.925 1.6521
90.95 1.6814
90.975 1.7051
91 1.7212
91.025 1.7307
91.05 1.7337
91.075 1.7323
91.1 1.7312
91.125 1.7326
91.15 1.7394
91.175 1.7483
91.2 1.7563
91.225 1.7611
91.25 1.7626
91.275 1.7609
91.3 1.7577
91.325 1.7572
91.35 1.764
91.375 1.776
91.4 1.79
91.425 1.805
91.45 1.8203
91.475 1.8336
91.5 1.8438
91.525 1.8507
91.55 1.854
91.575 1.8558
91.6 1.8567
91.625 1.8556
91.65 1.8521
91.675 1.8479
91.7 1.8447
91.725 1.841
91.75 1.8362
91.775 1.8282
91.8 1.815
91.825 1.7954
91.85 1.7694
91.875 1.7384
91.9 1.7049
91.925 1.6717
91.95 1.6395
91.975 1.6067
92 1.5726
92.025 1.5377
92.05 1.5013
92.075 1.462
92.1 1.4202
92.125 1.383
92.15 1.359
92.175 1.3432
92.2 1.3304
92.225 1.3242
92.25 1.331
92.275 1.3487
92.3 1.372
92.325 1.3969
92.35 1.4236
92.375 1.4517
92.4 1.4769
92.425 1.4959
92.45 1.5075
92.475 1.5138
92.5 1.5162
92.525 1.5113
92.55 1.5012
92.575 1.4896
92.6 1.4752
92.625 1.4577
92.65 1.4365
92.675 1.4117
92.7 1.3889
92.725 1.3706
92.75 1.3571
92.775 1.3496
92.8 1.353
92.825 1.3723
92.85 1.4025
92.875 1.4352
92.9 1.4641
92.925 1.4906
92.95 1.5145
92.975 1.5373
93 1.5732
93.025 1.6293
93.05 1.6879
93.075 1.7407
93.1 1.7849
93.125 1.8203
93.15 1.849
93.175 1.8735
93.2 1.8937
93.225 1.9124
93.25 1.9328
93.275 1.9534
93.3 1.9726
93.325 1.988
93.35 2.0012
93.375 2.0163
93.4 2.0342
93.425 2.0517
93.45 2.0629
93.475 2.0649
93.5 2.0581
93.525 2.0446
93.55 2.0239
93.575 1.9978
93.6 1.9671
93.625 1.9297
93.65 1.8856
93.675 1.8359
93.7 1.7827
93.725 1.7333
93.75 1.6904
93.775 1.6495
93.8 1.6057
93.825 1.5596
93.85 1.5132
93.875 1.4649
93.9 1.412
93.925 1.3546
93.95 1.2934
93.975 1.2277
94 1.157
94.025 1.0837
94.05 1.0062
94.075 0.9222
94.1 0.8328
94.125 0.7403
94.15 0.6565
94.175 0.5897
94.2 0.5386
94.225 0.4961
94.25 0.4516
94.275 0.4019
94.3 0.3471
94.325 0.2861
94.35 0.2222
94.375 0.1581
94.4 0.09
94.425 0.0168
94.45 -0.0561
94.475 -0.1178
94.5 -0.1562
94.525 -0.1721
94.55 -0.1721
94.575 -0.1565
94.6 -0.1269
94.625 -0.0892
94.65 -0.0492
94.675 -0.015
94.7 0.0107
94.725 0.028
94.75 0.0377
94.775 0.0401
94.8 0.0342
94.825 0.0219
94.85 0.0074
94.875 -0.0061
94.9 -0.0154
94.925 -0.0182
94.95 -0.019
94.975 -0.0201
95 -0.0223
95.025 -0.0279
95.05 -0.0404
95.075 -0.0603
95.1 -0.085
95.125 -0.1076
95.15 -0.1191
95.175 -0.1207
95.2 -0.1232
95.225 -0.1328
95.25 -0.1496
95.275 -0.1708
95.3 -0.1925
95.325 -0.2056
95.35 -0.1947
95.375 -0.1519
95.4 -0.0834
95.425 -0.0011
95.45 0.0864
95.475 0.1754
95.5 0.2661
95.525 0.3592
95.55 0.4542
95.575 0.5473
95.6 0.6358
95.625 0.7173
95.65 0.7903
95.675 0.8551
95.7 0.9114
95.725 0.9581
95.75 0.996
95.775 1.0265
95.8 1.0533
95.825 1.0847
95.85 1.1278
95.875 1.1828
95.9 1.2481
95.925 1.3164
95.95 1.3804
95.975 1.4349
96 1.4784
96.025 1.5107
96.05 1.5319
96.075 1.5436
96.1 1.5476
96.125 1.5448
96.15 1.5343
96.175 1.516
96.2 1.49
96.225 1.4575
96.25 1.4186
96.275 1.3724
96.3 1.3181
96.325 1.258
96.35 1.1965
96.375 1.1394
96.4 1.0913
96.425 1.047
96.45 1.0043
96.475 0.9729
96.5 0.9589
96.525 0.9583
96.55 0.9669
96.575 0.9841
96.6 1.0071
96.625 1.0293
96.65 1.0459
96.675 1.0548
96.7 1.0595
96.725 1.0596
96.75 1.0565
96.775 1.0507
96.8 1.0398
96.825 1.0253
96.85 1.008
96.875 0.9912
96.9 0.9749
96.925 0.9565
96.95 0.9365
96.975 0.9146
97 0.8899
97.025 0.8645
97.05 0.8374
97.075 0.8129
97.1 0.792
97.125 0.7718
97.15 0.7526
97.175 0.735
97.2 0.7221
97.225 0.716
97.25 0.715
97.275 0.7186
97.3 0.7238
97.325 0.7253
97.35 0.719
97.375 0.7068
97.4 0.6916
97.425 0.6733
97.45 0.6529
97.475 0.6314
97.5 0.6144
97.525 0.6053
97.55 0.5978
97.575 0.5915
97.6 0.5858
97.625 0.5841
97.65 0.5942
97.675 0.6248
97.7 0.6741
97.725 0.7379
97.75 0.8157
97.775 0.9045
97.8 0.9951
97.825 1.0812
97.85 1.1608
97.875 1.2315
97.9 1.2929
97.925 1.3505
97.95 1.4069
97.975 1.4621
98 1.5149
98.025 1.5722
98.05 1.634
98.075 1.6967
98.1 1.7562
98.125 1.8114
98.15 1.8618
98.175 1.9067
98.2 1.9456
98.225 1.9788
98.25 2.0062
98.275 2.0292
98.3 2.0536
98.325 2.0828
98.35 2.1117
98.375 2.1377
98.4 2.1632
98.425 2.1858
98.45 2.2063
98.475 2.2256
98.5 2.2441
98.525 2.2641
98.55 2.283
98.575 2.2993
98.6 2.3111
98.625 2.3189
98.65 2.3218
98.675 2.3199
98.7 2.3127
98.725 2.3018
98.75 2.2901
98.775 2.2829
98.8 2.2788
98.825 2.2748
98.85 2.2681
98.875 2.2559
98.9 2.237
98.925 2.2117
98.95 2.1822
98.975 2.1536
99 2.1304
99.025 2.1143
99.05 2.0985
99.075 2.0796
99.1 2.056
99.125 2.0278
99.15 1.9951
99.175 1.9589
99.2 1.9188
99.225 1.8764
99.25 1.8347
99.275 1.7955
99.3 1.7633
99.325 1.7449
99.35 1.7499
99.375 1.7754
99.4 1.8137
99.425 1.8611
99.45 1.9139
99.475 1.9681
99.5 2.0196
99.525 2.0671
99.55 2.1114
99.575 2.1564
99.6 2.2076
99.625 2.268
99.65 2.3306
99.675 2.3901
99.7 2.4439
99.725 2.4904
99.75 2.5294
99.775 2.562
99.8 2.5877
99.825 2.6093
99.85 2.6303
99.875 2.6563
99.9 2.6848
99.925 2.7097
99.95 2.729
99.975 2.7411
100 2.7447
