# Supplementary material for: Uptake of N2O5 by aqueous aerosol unveiled using chemically accurate many-body potentials
Source: Nat Commun. 2022 Mar 10;13:1266. doi: 10.1038/s41467-022-28697-8 (PMC8913772; doi:10.1038/s41467-022-28697-8)
Supplement: Supplementary file 3 — Source Data [file 41467_2022_28697_MOESM3_ESM.zip › n2o5-uptake-data/Fig2/scattering/rep06run05/relcom_gds.dat]

0.025 12.1298
0.05 12.0696
0.075 12.0093
0.1 11.9491
0.125 11.8888
0.15 11.8285
0.175 11.7682
0.2 11.7079
0.225 11.6476
0.25 11.5872
0.275 11.5269
0.3 11.4665
0.325 11.4062
0.35 11.3458
0.375 11.2854
0.4 11.225
0.425 11.1646
0.45 11.1042
0.475 11.0437
0.5 10.9832
0.525 10.9228
0.55 10.8623
0.575 10.8018
0.6 10.7412
0.625 10.6807
0.65 10.6201
0.675 10.5595
0.7 10.4988
0.725 10.438
0.75 10.3771
0.775 10.3161
0.8 10.2551
0.825 10.1941
0.85 10.133
0.875 10.0719
0.9 10.0107
0.925 9.9495
0.95 9.8883
0.975 9.827
1 9.7657
1.025 9.7044
1.05 9.643
1.075 9.5816
1.1 9.5201
1.125 9.4586
1.15 9.397
1.175 9.3355
1.2 9.2738
1.225 9.2122
1.25 9.1505
1.275 9.0888
1.3 9.027
1.325 8.9651
1.35 8.9032
1.375 8.8413
1.4 8.7794
1.425 8.7175
1.45 8.6555
1.475 8.5935
1.5 8.5315
1.525 8.4693
1.55 8.407
1.575 8.3446
1.6 8.2822
1.625 8.2198
1.65 8.1573
1.675 8.0948
1.7 8.0322
1.725 7.9695
1.75 7.9068
1.775 7.8439
1.8 7.781
1.825 7.718
1.85 7.6548
1.875 7.5915
1.9 7.5281
1.925 7.4645
1.95 7.4007
1.975 7.3367
2 7.2726
2.025 7.2082
2.05 7.1435
2.075 7.0785
2.1 7.0133
2.125 6.948
2.15 6.8826
2.175 6.817
2.2 6.7513
2.225 6.6856
2.25 6.6197
2.275 6.5538
2.3 6.4876
2.325 6.4214
2.35 6.355
2.375 6.2884
2.4 6.2212
2.425 6.1536
2.45 6.0857
2.475 6.0173
2.5 5.9483
2.525 5.8787
2.55 5.8087
2.575 5.7383
2.6 5.6673
2.625 5.5953
2.65 5.5224
2.675 5.4481
2.7 5.372
2.725 5.2941
2.75 5.2142
2.775 5.1325
2.8 5.0489
2.825 4.9636
2.85 4.8765
2.875 4.7874
2.9 4.6965
2.925 4.6035
2.95 4.5082
2.975 4.4104
3 4.3096
3.025 4.206
3.05 4.0994
3.075 3.9895
3.1 3.8755
3.125 3.7578
3.15 3.6379
3.175 3.5207
3.2 3.4113
3.225 3.3047
3.25 3.1961
3.275 3.0831
3.3 2.965
3.325 2.8414
3.35 2.7152
3.375 2.5872
3.4 2.4555
3.425 2.3188
3.45 2.1783
3.475 2.0365
3.5 1.8993
3.525 1.7679
3.55 1.639
3.575 1.5098
3.6 1.3802
3.625 1.2538
3.65 1.1373
3.675 1.0317
3.7 0.9352
3.725 0.8487
3.75 0.7789
3.775 0.7229
3.8 0.6744
3.825 0.626
3.85 0.5751
3.875 0.522
3.9 0.4624
3.925 0.3952
3.95 0.3228
3.975 0.2552
4 0.2053
4.025 0.1724
4.05 0.1458
4.075 0.1211
4.1 0.0971
4.125 0.0763
4.15 0.0576
4.175 0.0372
4.2 0.0125
4.225 -0.02
4.25 -0.0597
4.275 -0.1022
4.3 -0.1467
4.325 -0.1894
4.35 -0.2321
4.375 -0.2795
4.4 -0.3306
4.425 -0.3856
4.45 -0.4447
4.475 -0.5008
4.5 -0.5485
4.525 -0.5842
4.55 -0.6149
4.575 -0.6503
4.6 -0.6937
4.625 -0.7417
4.65 -0.792
4.675 -0.8415
4.7 -0.8779
4.725 -0.8905
4.75 -0.8847
4.775 -0.8701
4.8 -0.8505
4.825 -0.8255
4.85 -0.7939
4.875 -0.7564
4.9 -0.7154
4.925 -0.6722
4.95 -0.6315
4.975 -0.5931
5 -0.551
5.025 -0.509
5.05 -0.4701
5.075 -0.4341
5.1 -0.3921
5.125 -0.3361
5.15 -0.2686
5.175 -0.195
5.2 -0.1216
5.225 -0.049
5.25 0.0239
5.275 0.0946
5.3 0.1575
5.325 0.2133
5.35 0.2651
5.375 0.3156
5.4 0.3639
5.425 0.4077
5.45 0.4489
5.475 0.4888
5.5 0.5265
5.525 0.5603
5.55 0.5902
5.575 0.6127
5.6 0.6238
5.625 0.6207
5.65 0.603
5.675 0.5762
5.7 0.5455
5.725 0.5109
5.75 0.4758
5.775 0.4444
5.8 0.4191
5.825 0.3988
5.85 0.3789
5.875 0.3548
5.9 0.3285
5.925 0.2991
5.95 0.2659
5.975 0.2314
6 0.1939
6.025 0.1514
6.05 0.1037
6.075 0.0508
6.1 -0.0056
6.125 -0.0615
6.15 -0.1093
6.175 -0.1449
6.2 -0.1674
6.225 -0.1799
6.25 -0.1852
6.275 -0.186
6.3 -0.1845
6.325 -0.181
6.35 -0.1768
6.375 -0.1739
6.4 -0.1739
6.425 -0.1786
6.45 -0.1891
6.475 -0.2045
6.5 -0.2209
6.525 -0.2384
6.55 -0.2576
6.575 -0.2808
6.6 -0.2975
6.625 -0.3025
6.65 -0.3027
6.675 -0.3023
6.7 -0.3015
6.725 -0.2956
6.75 -0.2767
6.775 -0.2483
6.8 -0.2185
6.825 -0.1945
6.85 -0.1771
6.875 -0.1647
6.9 -0.151
6.925 -0.1309
6.95 -0.1051
6.975 -0.077
7 -0.051
7.025 -0.0282
7.05 -0.0028
7.075 0.0268
7.1 0.0555
7.125 0.0808
7.15 0.1016
7.175 0.1182
7.2 0.131
7.225 0.1418
7.25 0.1472
7.275 0.143
7.3 0.1291
7.325 0.1077
7.35 0.0789
7.375 0.0455
7.4 0.0039
7.425 -0.0399
7.45 -0.0819
7.475 -0.119
7.5 -0.1472
7.525 -0.1666
7.55 -0.1827
7.575 -0.1978
7.6 -0.2095
7.625 -0.2192
7.65 -0.2324
7.675 -0.2487
7.7 -0.2689
7.725 -0.2942
7.75 -0.3255
7.775 -0.3637
7.8 -0.4079
7.825 -0.4592
7.85 -0.5174
7.875 -0.5818
7.9 -0.6543
7.925 -0.7302
7.95 -0.8011
7.975 -0.8636
8 -0.9163
8.025 -0.9591
8.05 -0.9941
8.075 -1.0199
8.1 -1.0349
8.125 -1.0427
8.15 -1.0466
8.175 -1.0428
8.2 -1.0282
8.225 -1.0028
8.25 -0.9695
8.275 -0.9283
8.3 -0.8823
8.325 -0.8417
8.35 -0.8075
8.375 -0.7767
8.4 -0.7498
8.425 -0.7298
8.45 -0.7169
8.475 -0.7116
8.5 -0.7067
8.525 -0.6979
8.55 -0.6831
8.575 -0.667
8.6 -0.6497
8.625 -0.6324
8.65 -0.6208
8.675 -0.6133
8.7 -0.6084
8.725 -0.6036
8.75 -0.6033
8.775 -0.6049
8.8 -0.6045
8.825 -0.606
8.85 -0.6069
8.875 -0.6074
8.9 -0.6048
8.925 -0.5974
8.95 -0.5855
8.975 -0.5723
9 -0.5608
9.025 -0.5559
9.05 -0.5525
9.075 -0.5434
9.1 -0.51
9.125 -0.4452
9.15 -0.3651
9.175 -0.2779
9.2 -0.1886
9.225 -0.1037
9.25 -0.0268
9.275 0.0446
9.3 0.1083
9.325 0.1625
9.35 0.2081
9.375 0.2481
9.4 0.2819
9.425 0.3054
9.45 0.3274
9.475 0.3534
9.5 0.3805
9.525 0.406
9.55 0.4307
9.575 0.4537
9.6 0.473
9.625 0.484
9.65 0.4901
9.675 0.5006
9.7 0.5217
9.725 0.5477
9.75 0.5745
9.775 0.6039
9.8 0.6395
9.825 0.6793
9.85 0.7175
9.875 0.7533
9.9 0.7872
9.925 0.818
9.95 0.8466
9.975 0.8734
10 0.8938
10.025 0.909
10.05 0.9197
10.075 0.9244
10.1 0.9206
10.125 0.9115
10.15 0.9021
10.175 0.8931
10.2 0.8829
10.225 0.868
10.25 0.8482
10.275 0.8265
10.3 0.8053
10.325 0.7847
10.35 0.7603
10.375 0.7313
10.4 0.697
10.425 0.6588
10.45 0.6232
10.475 0.5966
10.5 0.5796
10.525 0.5661
10.55 0.5527
10.575 0.5361
10.6 0.5166
10.625 0.4918
10.65 0.4598
10.675 0.423
10.7 0.3839
10.725 0.3451
10.75 0.3059
10.775 0.2717
10.8 0.2447
10.825 0.2251
10.85 0.2074
10.875 0.1888
10.9 0.1691
10.925 0.1512
10.95 0.1382
10.975 0.1308
11 0.1229
11.025 0.1124
11.05 0.1026
11.075 0.0962
11.1 0.095
11.125 0.0976
11.15 0.1042
11.175 0.113
11.2 0.1226
11.225 0.1384
11.25 0.1643
11.275 0.1959
11.3 0.2304
11.325 0.2656
11.35 0.2972
11.375 0.3279
11.4 0.3574
11.425 0.3859
11.45 0.4184
11.475 0.4578
11.5 0.5007
11.525 0.5442
11.55 0.5874
11.575 0.6276
11.6 0.6602
11.625 0.6819
11.65 0.6981
11.675 0.7241
11.7 0.7665
11.725 0.8152
11.75 0.8592
11.775 0.8922
11.8 0.9159
11.825 0.9327
11.85 0.9441
11.875 0.9514
11.9 0.9551
11.925 0.9554
11.95 0.9533
11.975 0.952
12 0.9536
12.025 0.9532
12.05 0.9471
12.075 0.937
12.1 0.92
12.125 0.892
12.15 0.8537
12.175 0.8071
12.2 0.7574
12.225 0.7101
12.25 0.674
12.275 0.6473
12.3 0.632
12.325 0.6274
12.35 0.6319
12.375 0.6388
12.4 0.6435
12.425 0.6456
12.45 0.6438
12.475 0.6363
12.5 0.6264
12.525 0.6189
12.55 0.6148
12.575 0.6127
12.6 0.611
12.625 0.6081
12.65 0.6047
12.675 0.6009
12.7 0.5995
12.725 0.6015
12.75 0.6035
12.775 0.6051
12.8 0.6108
12.825 0.6251
12.85 0.647
12.875 0.6708
12.9 0.6955
12.925 0.7224
12.95 0.751
12.975 0.7802
13 0.809
13.025 0.8394
13.05 0.8715
13.075 0.9041
13.1 0.9365
13.125 0.968
13.15 0.9989
13.175 1.0298
13.2 1.0581
13.225 1.0824
13.25 1.1017
13.275 1.1146
13.3 1.1223
13.325 1.1243
13.35 1.1189
13.375 1.1084
13.4 1.0931
13.425 1.0724
13.45 1.0441
13.475 1.0076
13.5 0.9658
13.525 0.9206
13.55 0.8747
13.575 0.8295
13.6 0.7856
13.625 0.7439
13.65 0.7044
13.675 0.6726
13.7 0.6477
13.725 0.6305
13.75 0.6177
13.775 0.6042
13.8 0.5896
13.825 0.5682
13.85 0.5387
13.875 0.5024
13.9 0.4592
13.925 0.4104
13.95 0.3583
13.975 0.3028
14 0.2484
14.025 0.2022
14.05 0.166
14.075 0.1368
14.1 0.1123
14.125 0.0931
14.15 0.0799
14.175 0.0716
14.2 0.0656
14.225 0.0552
14.25 0.0361
14.275 0.009
14.3 -0.023
14.325 -0.0511
14.35 -0.0708
14.375 -0.0836
14.4 -0.0878
14.425 -0.0875
14.45 -0.0843
14.475 -0.0836
14.5 -0.0841
14.525 -0.0817
14.55 -0.0747
14.575 -0.0662
14.6 -0.0584
14.625 -0.0562
14.65 -0.0601
14.675 -0.0709
14.7 -0.083
14.725 -0.0935
14.75 -0.1047
14.775 -0.1165
14.8 -0.1244
14.825 -0.1211
14.85 -0.1111
14.875 -0.1001
14.9 -0.0915
14.925 -0.0875
14.95 -0.0904
14.975 -0.1
15 -0.1147
15.025 -0.1369
15.05 -0.1641
15.075 -0.193
15.1 -0.2259
15.125 -0.2657
15.15 -0.3085
15.175 -0.3535
15.2 -0.4011
15.225 -0.4505
15.25 -0.497
15.275 -0.5386
15.3 -0.5639
15.325 -0.5706
15.35 -0.5629
15.375 -0.5457
15.4 -0.5175
15.425 -0.4856
15.45 -0.4558
15.475 -0.4312
15.5 -0.411
15.525 -0.3915
15.55 -0.3749
15.575 -0.3656
15.6 -0.3602
15.625 -0.3495
15.65 -0.3301
15.675 -0.3043
15.7 -0.2763
15.725 -0.2505
15.75 -0.2309
15.775 -0.2166
15.8 -0.2053
15.825 -0.1963
15.85 -0.1926
15.875 -0.195
15.9 -0.2047
15.925 -0.2206
15.95 -0.2416
15.975 -0.267
16 -0.2962
16.025 -0.3286
16.05 -0.3628
16.075 -0.3982
16.1 -0.4253
16.125 -0.4381
16.15 -0.4397
16.175 -0.4369
16.2 -0.432
16.225 -0.427
16.25 -0.4221
16.275 -0.4197
16.3 -0.4192
16.325 -0.4186
16.35 -0.4187
16.375 -0.4244
16.4 -0.4362
16.425 -0.4525
16.45 -0.475
16.475 -0.5029
16.5 -0.5401
16.525 -0.5833
16.55 -0.6312
16.575 -0.6794
16.6 -0.7277
16.625 -0.7753
16.65 -0.8182
16.675 -0.8547
16.7 -0.8875
16.725 -0.9214
16.75 -0.9572
16.775 -0.9947
16.8 -1.0293
16.825 -1.0657
16.85 -1.1068
16.875 -1.1544
16.9 -1.2086
16.925 -1.2671
16.95 -1.3267
16.975 -1.3671
17 -1.391
17.025 -1.4074
17.05 -1.4151
17.075 -1.4136
17.1 -1.4006
17.125 -1.3741
17.15 -1.3384
17.175 -1.3018
17.2 -1.2704
17.225 -1.2515
17.25 -1.2441
17.275 -1.2473
17.3 -1.259
17.325 -1.2759
17.35 -1.2966
17.375 -1.3171
17.4 -1.3322
17.425 -1.3428
17.45 -1.3525
17.475 -1.3646
17.5 -1.3779
17.525 -1.393
17.55 -1.4097
17.575 -1.4276
17.6 -1.4503
17.625 -1.478
17.65 -1.5062
17.675 -1.5298
17.7 -1.5412
17.725 -1.535
17.75 -1.5095
17.775 -1.4696
17.8 -1.4198
17.825 -1.3647
17.85 -1.3063
17.875 -1.2439
17.9 -1.1791
17.925 -1.1112
17.95 -1.0389
17.975 -0.9559
18 -0.8691
18.025 -0.7885
18.05 -0.7152
18.075 -0.6465
18.1 -0.5825
18.125 -0.5226
18.15 -0.4651
18.175 -0.4075
18.2 -0.3481
18.225 -0.2857
18.25 -0.2245
18.275 -0.1695
18.3 -0.1212
18.325 -0.0783
18.35 -0.0389
18.375 -0.0006
18.4 0.0388
18.425 0.0834
18.45 0.134
18.475 0.182
18.5 0.2282
18.525 0.2733
18.55 0.3165
18.575 0.3571
18.6 0.3938
18.625 0.4266
18.65 0.4557
18.675 0.4799
18.7 0.5
18.725 0.5159
18.75 0.5277
18.775 0.534
18.8 0.5333
18.825 0.525
18.85 0.507
18.875 0.4786
18.9 0.4404
18.925 0.3929
18.95 0.3373
18.975 0.2749
19 0.2042
19.025 0.1258
19.05 0.0411
19.075 -0.0464
19.1 -0.1363
19.125 -0.2279
19.15 -0.32
19.175 -0.406
19.2 -0.4802
19.225 -0.5388
19.25 -0.5788
19.275 -0.6035
19.3 -0.6234
19.325 -0.6409
19.35 -0.652
19.375 -0.6609
19.4 -0.6697
19.425 -0.6803
19.45 -0.6916
19.475 -0.7037
19.5 -0.7194
19.525 -0.7413
19.55 -0.7717
19.575 -0.8109
19.6 -0.8587
19.625 -0.9117
19.65 -0.9656
19.675 -1.0189
19.7 -1.0575
19.725 -1.0838
19.75 -1.1069
19.775 -1.1281
19.8 -1.142
19.825 -1.1453
19.85 -1.1413
19.875 -1.1348
19.9 -1.1263
19.925 -1.1145
19.95 -1.1003
19.975 -1.0816
20 -1.0598
20.025 -1.0344
20.05 -1.0062
20.075 -0.9808
20.1 -0.9556
20.125 -0.928
20.15 -0.8948
20.175 -0.8563
20.2 -0.8165
20.225 -0.7778
20.25 -0.7395
20.275 -0.6938
20.3 -0.6361
20.325 -0.5738
20.35 -0.5112
20.375 -0.4466
20.4 -0.3745
20.425 -0.2962
20.45 -0.2202
20.475 -0.1514
20.5 -0.093
20.525 -0.0471
20.55 -0.0139
20.575 0.0079
20.6 0.0186
20.625 0.0212
20.65 0.0165
20.675 0.0086
20.7 -0.0013
20.725 -0.0105
20.75 -0.0226
20.775 -0.0413
20.8 -0.065
20.825 -0.0813
20.85 -0.0805
20.875 -0.0542
20.9 -0.0077
20.925 0.0338
20.95 0.0478
20.975 0.0464
21 0.0396
21.025 0.0316
21.05 0.0227
21.075 0.0122
21.1 -0.0002
21.125 -0.0163
21.15 -0.0378
21.175 -0.0628
21.2 -0.0927
21.225 -0.1293
21.25 -0.1703
21.275 -0.2127
21.3 -0.2562
21.325 -0.3025
21.35 -0.3524
21.375 -0.4031
21.4 -0.4503
21.425 -0.4866
21.45 -0.5059
21.475 -0.5069
21.5 -0.4926
21.525 -0.4706
21.55 -0.4431
21.575 -0.4066
21.6 -0.3578
21.625 -0.3018
21.65 -0.2491
21.675 -0.2025
21.7 -0.1635
21.725 -0.1334
21.75 -0.1112
21.775 -0.0965
21.8 -0.0862
21.825 -0.0788
21.85 -0.0764
21.875 -0.0788
21.9 -0.0866
21.925 -0.1012
21.95 -0.1231
21.975 -0.1469
22 -0.1624
22.025 -0.1629
22.05 -0.1482
22.075 -0.1252
22.1 -0.1026
22.125 -0.0831
22.15 -0.0652
22.175 -0.0497
22.2 -0.0381
22.225 -0.0285
22.25 -0.0207
22.275 -0.0137
22.3 -0.0073
22.325 -0.0001
22.35 0.007
22.375 0.0166
22.4 0.0341
22.425 0.063
22.45 0.1046
22.475 0.1533
22.5 0.2039
22.525 0.2528
22.55 0.2933
22.575 0.3271
22.6 0.3543
22.625 0.3719
22.65 0.3745
22.675 0.3653
22.7 0.3511
22.725 0.336
22.75 0.324
22.775 0.3127
22.8 0.3015
22.825 0.2879
22.85 0.2756
22.875 0.2685
22.9 0.2652
22.925 0.2583
22.95 0.2466
22.975 0.2386
23 0.2386
23.025 0.246
23.05 0.2545
23.075 0.2589
23.1 0.2555
23.125 0.2444
23.15 0.228
23.175 0.2092
23.2 0.1915
23.225 0.1811
23.25 0.1856
23.275 0.1963
23.3 0.2026
23.325 0.202
23.35 0.1975
23.375 0.1914
23.4 0.1818
23.425 0.1683
23.45 0.1537
23.475 0.1367
23.5 0.1163
23.525 0.0938
23.55 0.0695
23.575 0.0452
23.6 0.0205
23.625 -0.0082
23.65 -0.0429
23.675 -0.0836
23.7 -0.129
23.725 -0.1786
23.75 -0.2269
23.775 -0.2702
23.8 -0.3063
23.825 -0.3255
23.85 -0.3209
23.875 -0.2983
23.9 -0.264
23.925 -0.2258
23.95 -0.1853
23.975 -0.1357
24 -0.0809
24.025 -0.0274
24.05 0.0209
24.075 0.0627
24.1 0.0982
24.125 0.1278
24.15 0.1563
24.175 0.1794
24.2 0.1966
24.225 0.2102
24.25 0.2203
24.275 0.2295
24.3 0.2364
24.325 0.235
24.35 0.2244
24.375 0.2077
24.4 0.1895
24.425 0.1796
24.45 0.1901
24.475 0.2152
24.5 0.2395
24.525 0.2564
24.55 0.2664
24.575 0.2673
24.6 0.2585
24.625 0.241
24.65 0.2191
24.675 0.1945
24.7 0.1654
24.725 0.1281
24.75 0.0799
24.775 0.0243
24.8 -0.0348
24.825 -0.0968
24.85 -0.1606
24.875 -0.2287
24.9 -0.2949
24.925 -0.3569
24.95 -0.4122
24.975 -0.455
25 -0.4789
25.025 -0.4812
25.05 -0.4744
25.075 -0.4688
25.1 -0.4666
25.125 -0.465
25.15 -0.4648
25.175 -0.4621
25.2 -0.4614
25.225 -0.4625
25.25 -0.4691
25.275 -0.4805
25.3 -0.4947
25.325 -0.5124
25.35 -0.5337
25.375 -0.5548
25.4 -0.5755
25.425 -0.5956
25.45 -0.6098
25.475 -0.6157
25.5 -0.6216
25.525 -0.6231
25.55 -0.6198
25.575 -0.6143
25.6 -0.6081
25.625 -0.6021
25.65 -0.5961
25.675 -0.5811
25.7 -0.5492
25.725 -0.5053
25.75 -0.4589
25.775 -0.4167
25.8 -0.3823
25.825 -0.3561
25.85 -0.337
25.875 -0.3239
25.9 -0.3189
25.925 -0.3239
25.95 -0.3373
25.975 -0.3523
26 -0.3611
26.025 -0.3565
26.05 -0.3416
26.075 -0.3218
26.1 -0.304
26.125 -0.2872
26.15 -0.2708
26.175 -0.2573
26.2 -0.2453
26.225 -0.2326
26.25 -0.212
26.275 -0.179
26.3 -0.1333
26.325 -0.083
26.35 -0.0371
26.375 0.0021
26.4 0.0389
26.425 0.0767
26.45 0.1162
26.475 0.157
26.5 0.2011
26.525 0.2462
26.55 0.2913
26.575 0.3334
26.6 0.3731
26.625 0.4132
26.65 0.4525
26.675 0.4933
26.7 0.543
26.725 0.6058
26.75 0.6704
26.775 0.7277
26.8 0.7781
26.825 0.8216
26.85 0.8598
26.875 0.8997
26.9 0.9529
26.925 1.0132
26.95 1.0692
26.975 1.1155
27 1.156
27.025 1.2007
27.05 1.2474
27.075 1.2865
27.1 1.3139
27.125 1.3363
27.15 1.3538
27.175 1.3644
27.2 1.3715
27.225 1.3772
27.25 1.3819
27.275 1.3866
27.3 1.3912
27.325 1.3925
27.35 1.3825
27.375 1.3621
27.4 1.3359
27.425 1.3107
27.45 1.2956
27.475 1.2926
27.5 1.2996
27.525 1.316
27.55 1.3348
27.575 1.3541
27.6 1.3799
27.625 1.4069
27.65 1.4318
27.675 1.4522
27.7 1.467
27.725 1.4765
27.75 1.4849
27.775 1.4955
27.8 1.5025
27.825 1.5037
27.85 1.4985
27.875 1.4932
27.9 1.4946
27.925 1.5025
27.95 1.5089
27.975 1.5092
28 1.5013
28.025 1.4877
28.05 1.4731
28.075 1.4598
28.1 1.4455
28.125 1.4276
28.15 1.4077
28.175 1.3858
28.2 1.3598
28.225 1.3335
28.25 1.3043
28.275 1.2671
28.3 1.2231
28.325 1.1762
28.35 1.1284
28.375 1.078
28.4 1.0238
28.425 0.9746
28.45 0.9399
28.475 0.9093
28.5 0.8693
28.525 0.8193
28.55 0.7637
28.575 0.703
28.6 0.6361
28.625 0.5715
28.65 0.5135
28.675 0.4554
28.7 0.3909
28.725 0.3176
28.75 0.2389
28.775 0.1591
28.8 0.089
28.825 0.0356
28.85 -0.011
28.875 -0.0647
28.9 -0.1253
28.925 -0.1897
28.95 -0.2532
28.975 -0.3081
29 -0.3541
29.025 -0.3948
29.05 -0.417
29.075 -0.4063
29.1 -0.3762
29.125 -0.3461
29.15 -0.3239
29.175 -0.3093
29.2 -0.2997
29.225 -0.2945
29.25 -0.297
29.275 -0.3115
29.3 -0.3384
29.325 -0.3764
29.35 -0.4199
29.375 -0.46
29.4 -0.4826
29.425 -0.4789
29.45 -0.4579
29.475 -0.4353
29.5 -0.417
29.525 -0.407
29.55 -0.4074
29.575 -0.4164
29.6 -0.4315
29.625 -0.4543
29.65 -0.4856
29.675 -0.5228
29.7 -0.5598
29.725 -0.596
29.75 -0.6342
29.775 -0.6761
29.8 -0.7255
29.825 -0.783
29.85 -0.8492
29.875 -0.9223
29.9 -0.9965
29.925 -1.0713
29.95 -1.1485
29.975 -1.2217
30 -1.2889
30.025 -1.3524
30.05 -1.4134
30.075 -1.4722
30.1 -1.5241
30.125 -1.5699
30.15 -1.6141
30.175 -1.6629
30.2 -1.7145
30.225 -1.7505
30.25 -1.7563
30.275 -1.7396
30.3 -1.7128
30.325 -1.6844
30.35 -1.658
30.375 -1.6387
30.4 -1.626
30.425 -1.6179
30.45 -1.6129
30.475 -1.6084
30.5 -1.6019
30.525 -1.5943
30.55 -1.5881
30.575 -1.5849
30.6 -1.5858
30.625 -1.5905
30.65 -1.598
30.675 -1.6104
30.7 -1.6264
30.725 -1.6406
30.75 -1.6502
30.775 -1.6538
30.8 -1.6516
30.825 -1.6437
30.85 -1.6316
30.875 -1.619
30.9 -1.6068
30.925 -1.5902
30.95 -1.5628
30.975 -1.5222
31 -1.4681
31.025 -1.4081
31.05 -1.3521
31.075 -1.3031
31.1 -1.2618
31.125 -1.2286
31.15 -1.2004
31.175 -1.1745
31.2 -1.1462
31.225 -1.1149
31.25 -1.0814
31.275 -1.0477
31.3 -1.0151
31.325 -0.9779
31.35 -0.9274
31.375 -0.859
31.4 -0.7749
31.425 -0.6843
31.45 -0.5962
31.475 -0.5173
31.5 -0.4482
31.525 -0.387
31.55 -0.3335
31.575 -0.2863
31.6 -0.2447
31.625 -0.2095
31.65 -0.1788
31.675 -0.1501
31.7 -0.1206
31.725 -0.0933
31.75 -0.0712
31.775 -0.0542
31.8 -0.0409
31.825 -0.03
31.85 -0.0217
31.875 -0.0175
31.9 -0.0166
31.925 -0.0162
31.95 -0.0181
31.975 -0.0209
32 -0.0274
32.025 -0.0408
32.05 -0.0603
32.075 -0.0859
32.1 -0.1162
32.125 -0.1532
32.15 -0.1934
32.175 -0.2367
32.2 -0.2809
32.225 -0.326
32.25 -0.3677
32.275 -0.4067
32.3 -0.4394
32.325 -0.4618
32.35 -0.4767
32.375 -0.485
32.4 -0.4875
32.425 -0.4832
32.45 -0.4739
32.475 -0.4647
32.5 -0.4575
32.525 -0.4529
32.55 -0.456
32.575 -0.4636
32.6 -0.4744
32.625 -0.4892
32.65 -0.5066
32.675 -0.5176
32.7 -0.509
32.725 -0.4869
32.75 -0.4649
32.775 -0.448
32.8 -0.4311
32.825 -0.4146
32.85 -0.4013
32.875 -0.3916
32.9 -0.3811
32.925 -0.3608
32.95 -0.3261
32.975 -0.2817
33 -0.2359
33.025 -0.1952
33.05 -0.1626
33.075 -0.1395
33.1 -0.1262
33.125 -0.1209
33.15 -0.1207
33.175 -0.1213
33.2 -0.1136
33.225 -0.0972
33.25 -0.078
33.275 -0.0586
33.3 -0.038
33.325 -0.0153
33.35 0.009
33.375 0.0384
33.4 0.0735
33.425 0.1139
33.45 0.1567
33.475 0.1932
33.5 0.2194
33.525 0.2327
33.55 0.2317
33.575 0.2186
33.6 0.1913
33.625 0.1517
33.65 0.1041
33.675 0.056
33.7 0.0152
33.725 -0.0221
33.75 -0.0571
33.775 -0.0891
33.8 -0.1146
33.825 -0.1386
33.85 -0.1662
33.875 -0.1873
33.9 -0.1848
33.925 -0.164
33.95 -0.139
33.975 -0.1138
34 -0.09
34.025 -0.0693
34.05 -0.0547
34.075 -0.0461
34.1 -0.0435
34.125 -0.0445
34.15 -0.0471
34.175 -0.0525
34.2 -0.0642
34.225 -0.0802
34.25 -0.0997
34.275 -0.1245
34.3 -0.1562
34.325 -0.1955
34.35 -0.2416
34.375 -0.2932
34.4 -0.3473
34.425 -0.3998
34.45 -0.4483
34.475 -0.4924
34.5 -0.5345
34.525 -0.5756
34.55 -0.6175
34.575 -0.663
34.6 -0.7132
34.625 -0.7655
34.65 -0.815
34.675 -0.8596
34.7 -0.9038
34.725 -0.9418
34.75 -0.97
34.775 -0.9875
34.8 -0.9787
34.825 -0.9587
34.85 -0.9355
34.875 -0.9097
34.9 -0.8844
34.925 -0.8609
34.95 -0.8378
34.975 -0.8162
35 -0.7957
35.025 -0.7734
35.05 -0.7508
35.075 -0.7286
35.1 -0.7062
35.125 -0.6846
35.15 -0.6642
35.175 -0.6463
35.2 -0.634
35.225 -0.6268
35.25 -0.6222
35.275 -0.6156
35.3 -0.6079
35.325 -0.5998
35.35 -0.5911
35.375 -0.5876
35.4 -0.592
35.425 -0.6009
35.45 -0.6119
35.475 -0.62
35.5 -0.621
35.525 -0.6106
35.55 -0.5964
35.575 -0.5818
35.6 -0.5679
35.625 -0.5531
35.65 -0.5386
35.675 -0.526
35.7 -0.5098
35.725 -0.4894
35.75 -0.4662
35.775 -0.4381
35.8 -0.4093
35.825 -0.3809
35.85 -0.356
35.875 -0.3353
35.9 -0.3167
35.925 -0.3014
35.95 -0.2942
35.975 -0.293
36 -0.2953
36.025 -0.3039
36.05 -0.3208
36.075 -0.3442
36.1 -0.3655
36.125 -0.3832
36.15 -0.4009
36.175 -0.4215
36.2 -0.4472
36.225 -0.4773
36.25 -0.5083
36.275 -0.5353
36.3 -0.5607
36.325 -0.5897
36.35 -0.6239
36.375 -0.6602
36.4 -0.6947
36.425 -0.7282
36.45 -0.7653
36.475 -0.81
36.5 -0.863
36.525 -0.9226
36.55 -0.9891
36.575 -1.0584
36.6 -1.129
36.625 -1.1962
36.65 -1.2578
36.675 -1.3129
36.7 -1.3667
36.725 -1.4226
36.75 -1.481
36.775 -1.5406
36.8 -1.5992
36.825 -1.6536
36.85 -1.6988
36.875 -1.7324
36.9 -1.756
36.925 -1.7648
36.95 -1.7594
36.975 -1.7461
37 -1.727
37.025 -1.7044
37.05 -1.6799
37.075 -1.6549
37.1 -1.6358
37.125 -1.6237
37.15 -1.6128
37.175 -1.5924
37.2 -1.5585
37.225 -1.5181
37.25 -1.4789
37.275 -1.4462
37.3 -1.4215
37.325 -1.4028
37.35 -1.3813
37.375 -1.3547
37.4 -1.3261
37.425 -1.2984
37.45 -1.2725
37.475 -1.2485
37.5 -1.2279
37.525 -1.2099
37.55 -1.1902
37.575 -1.1675
37.6 -1.1421
37.625 -1.1197
37.65 -1.1021
37.675 -1.087
37.7 -1.07
37.725 -1.053
37.75 -1.0389
37.775 -1.0308
37.8 -1.0253
37.825 -1.016
37.85 -0.9973
37.875 -0.9719
37.9 -0.945
37.925 -0.9223
37.95 -0.9064
37.975 -0.8967
38 -0.8891
38.025 -0.8861
38.05 -0.8852
38.075 -0.8827
38.1 -0.8794
38.125 -0.8749
38.15 -0.8674
38.175 -0.8534
38.2 -0.829
38.225 -0.7994
38.25 -0.7707
38.275 -0.743
38.3 -0.7114
38.325 -0.6733
38.35 -0.6288
38.375 -0.5809
38.4 -0.5353
38.425 -0.4902
38.45 -0.4457
38.475 -0.4013
38.5 -0.36
38.525 -0.3241
38.55 -0.2916
38.575 -0.2601
38.6 -0.2252
38.625 -0.1843
38.65 -0.1385
38.675 -0.0862
38.7 -0.0383
38.725 -0.0021
38.75 0.0206
38.775 0.0323
38.8 0.0347
38.825 0.0275
38.85 0.0116
38.875 -0.0094
38.9 -0.0331
38.925 -0.0582
38.95 -0.0847
38.975 -0.1113
39 -0.1405
39.025 -0.175
39.05 -0.2144
39.075 -0.2596
39.1 -0.3089
39.125 -0.3627
39.15 -0.4201
39.175 -0.4755
39.2 -0.5206
39.225 -0.5443
39.25 -0.551
39.275 -0.5553
39.3 -0.566
39.325 -0.5833
39.35 -0.6045
39.375 -0.6293
39.4 -0.6588
39.425 -0.6948
39.45 -0.7366
39.475 -0.7817
39.5 -0.8292
39.525 -0.8781
39.55 -0.9273
39.575 -0.9762
39.6 -1.0234
39.625 -1.0649
39.65 -1.0952
39.675 -1.1161
39.7 -1.1295
39.725 -1.1429
39.75 -1.1528
39.775 -1.1563
39.8 -1.1511
39.825 -1.1342
39.85 -1.1098
39.875 -1.0896
39.9 -1.0735
39.925 -1.0583
39.95 -1.0372
39.975 -1.0095
40 -0.9771
40.025 -0.9407
40.05 -0.9006
40.075 -0.8538
40.1 -0.8007
40.125 -0.7479
40.15 -0.6943
40.175 -0.6419
40.2 -0.5894
40.225 -0.536
40.25 -0.4805
40.275 -0.4174
40.3 -0.3458
40.325 -0.2762
40.35 -0.2123
40.375 -0.1541
40.4 -0.0978
40.425 -0.0346
40.45 0.0366
40.475 0.1067
40.5 0.1738
40.525 0.2356
40.55 0.2905
40.575 0.3402
40.6 0.3868
40.625 0.4299
40.65 0.4692
40.675 0.5052
40.7 0.5374
40.725 0.5651
40.75 0.5885
40.775 0.6106
40.8 0.6413
40.825 0.6825
40.85 0.7275
40.875 0.7724
40.9 0.8151
40.925 0.8538
40.95 0.8878
40.975 0.9168
41 0.9412
41.025 0.9599
41.05 0.9724
41.075 0.9781
41.1 0.977
41.125 0.9718
41.15 0.9649
41.175 0.9622
41.2 0.9657
41.225 0.9734
41.25 0.985
41.275 1.0018
41.3 1.0247
41.325 1.0496
41.35 1.0739
41.375 1.0966
41.4 1.1169
41.425 1.1345
41.45 1.1508
41.475 1.1663
41.5 1.1795
41.525 1.1915
41.55 1.202
41.575 1.2118
41.6 1.2211
41.625 1.2296
41.65 1.237
41.675 1.2436
41.7 1.2511
41.725 1.2612
41.75 1.2726
41.775 1.2873
41.8 1.3036
41.825 1.3211
41.85 1.3374
41.875 1.3504
41.9 1.3595
41.925 1.364
41.95 1.3638
41.975 1.3605
42 1.3547
42.025 1.3451
42.05 1.3311
42.075 1.3139
42.1 1.295
42.125 1.2739
42.15 1.2499
42.175 1.2224
42.2 1.1927
42.225 1.1595
42.25 1.1212
42.275 1.0795
42.3 1.0359
42.325 0.9925
42.35 0.9517
42.375 0.9131
42.4 0.8726
42.425 0.8263
42.45 0.7751
42.475 0.7219
42.5 0.6734
42.525 0.6344
42.55 0.6031
42.575 0.5747
42.6 0.5488
42.625 0.5233
42.65 0.493
42.675 0.4615
42.7 0.4325
42.725 0.407
42.75 0.3859
42.775 0.3623
42.8 0.3319
42.825 0.2952
42.85 0.2542
42.875 0.2154
42.9 0.1882
42.925 0.1798
42.95 0.1875
42.975 0.195
43 0.1966
43.025 0.1951
43.05 0.1957
43.075 0.1952
43.1 0.1897
43.125 0.1781
43.15 0.161
43.175 0.138
43.2 0.1094
43.225 0.0745
43.25 0.0333
43.275 -0.0119
43.3 -0.0562
43.325 -0.1001
43.35 -0.1463
43.375 -0.1923
43.4 -0.2345
43.425 -0.2711
43.45 -0.3089
43.475 -0.349
43.5 -0.3933
43.525 -0.4411
43.55 -0.4903
43.575 -0.5393
43.6 -0.5871
43.625 -0.6312
43.65 -0.6691
43.675 -0.7001
43.7 -0.7226
43.725 -0.7326
43.75 -0.7298
43.775 -0.7229
43.8 -0.7166
43.825 -0.7145
43.85 -0.7168
43.875 -0.717
43.9 -0.7125
43.925 -0.7065
43.95 -0.6937
43.975 -0.679
44 -0.6657
44.025 -0.6538
44.05 -0.6436
44.075 -0.6364
44.1 -0.6301
44.125 -0.6187
44.15 -0.5968
44.175 -0.5689
44.2 -0.5391
44.225 -0.506
44.25 -0.4732
44.275 -0.4426
44.3 -0.4095
44.325 -0.3717
44.35 -0.3265
44.375 -0.2766
44.4 -0.2253
44.425 -0.1716
44.45 -0.1149
44.475 -0.0653
44.5 -0.0296
44.525 -0.0076
44.55 0.003
44.575 0.0045
44.6 -0.0012
44.625 -0.0116
44.65 -0.0188
44.675 -0.0069
44.7 0.0324
44.725 0.0863
44.75 0.1413
44.775 0.1929
44.8 0.236
44.825 0.2684
44.85 0.2931
44.875 0.312
44.9 0.3289
44.925 0.3483
44.95 0.3669
44.975 0.3827
45 0.3976
45.025 0.4127
45.05 0.428
45.075 0.4443
45.1 0.4594
45.125 0.4673
45.15 0.4665
45.175 0.4587
45.2 0.449
45.225 0.4427
45.25 0.4394
45.275 0.439
45.3 0.4416
45.325 0.4436
45.35 0.4408
45.375 0.4289
45.4 0.4083
45.425 0.3853
45.45 0.3664
45.475 0.3573
45.5 0.3624
45.525 0.3736
45.55 0.3897
45.575 0.4198
45.6 0.4745
45.625 0.5489
45.65 0.6271
45.675 0.7016
45.7 0.773
45.725 0.8431
45.75 0.9087
45.775 0.9678
45.8 1.0198
45.825 1.0651
45.85 1.1031
45.875 1.134
45.9 1.1584
45.925 1.1771
45.95 1.1911
45.975 1.1999
46 1.2044
46.025 1.2074
46.05 1.2152
46.075 1.2298
46.1 1.246
46.125 1.2587
46.15 1.2686
46.175 1.2762
46.2 1.2825
46.225 1.2872
46.25 1.2886
46.275 1.286
46.3 1.2794
46.325 1.2692
46.35 1.2562
46.375 1.2407
46.4 1.2225
46.425 1.2006
46.45 1.1756
46.475 1.1474
46.5 1.1153
46.525 1.0794
46.55 1.0393
46.575 0.9947
46.6 0.9448
46.625 0.8891
46.65 0.8277
46.675 0.7607
46.7 0.6885
46.725 0.614
46.75 0.5394
46.775 0.4654
46.8 0.3929
46.825 0.3211
46.85 0.2523
46.875 0.1909
46.9 0.1423
46.925 0.1033
46.95 0.0617
46.975 0.0139
47 -0.0399
47.025 -0.0996
47.05 -0.1628
47.075 -0.2244
47.1 -0.2807
47.125 -0.331
47.15 -0.3768
47.175 -0.4184
47.2 -0.4576
47.225 -0.4958
47.25 -0.535
47.275 -0.579
47.3 -0.6327
47.325 -0.6982
47.35 -0.7638
47.375 -0.8262
47.4 -0.8851
47.425 -0.9394
47.45 -0.9858
47.475 -1.0186
47.5 -1.0375
47.525 -1.0474
47.55 -1.0506
47.575 -1.0488
47.6 -1.0461
47.625 -1.0445
47.65 -1.0408
47.675 -1.0339
47.7 -1.0302
47.725 -1.0322
47.75 -1.0396
47.775 -1.0498
47.8 -1.0569
47.825 -1.061
47.85 -1.0689
47.875 -1.0811
47.9 -1.0962
47.925 -1.1136
47.95 -1.1306
47.975 -1.1454
48 -1.1585
48.025 -1.1647
48.05 -1.1624
48.075 -1.1506
48.1 -1.1281
48.125 -1.099
48.15 -1.0681
48.175 -1.0414
48.2 -1.0188
48.225 -1.0007
48.25 -0.9886
48.275 -0.9848
48.3 -0.9855
48.325 -0.992
48.35 -1.0033
48.375 -1.0144
48.4 -1.0256
48.425 -1.0372
48.45 -1.0515
48.475 -1.0691
48.5 -1.0898
48.525 -1.1163
48.55 -1.1497
48.575 -1.1907
48.6 -1.2393
48.625 -1.2917
48.65 -1.3381
48.675 -1.3661
48.7 -1.3745
48.725 -1.3614
48.75 -1.3269
48.775 -1.2733
48.8 -1.2051
48.825 -1.1282
48.85 -1.0493
48.875 -0.9692
48.9 -0.8937
48.925 -0.828
48.95 -0.7724
48.975 -0.7276
49 -0.6935
49.025 -0.6719
49.05 -0.6584
49.075 -0.6514
49.1 -0.6445
49.125 -0.6281
49.15 -0.6054
49.175 -0.5814
49.2 -0.5631
49.225 -0.5508
49.25 -0.5452
49.275 -0.5404
49.3 -0.5339
49.325 -0.5263
49.35 -0.5194
49.375 -0.5137
49.4 -0.5092
49.425 -0.5001
49.45 -0.49
49.475 -0.4778
49.5 -0.4641
49.525 -0.4528
49.55 -0.4462
49.575 -0.441
49.6 -0.437
49.625 -0.4335
49.65 -0.4304
49.675 -0.4263
49.7 -0.4133
49.725 -0.3916
49.75 -0.3697
49.775 -0.3505
49.8 -0.3283
49.825 -0.3068
49.85 -0.2866
49.875 -0.2649
49.9 -0.2384
49.925 -0.2095
49.95 -0.1831
49.975 -0.1629
50 -0.1504
50.025 -0.1436
50.05 -0.1366
50.075 -0.126
50.1 -0.1171
50.125 -0.1138
50.15 -0.1187
50.175 -0.1316
50.2 -0.1498
50.225 -0.1703
50.25 -0.1849
50.275 -0.1916
50.3 -0.1942
50.325 -0.1944
50.35 -0.1911
50.375 -0.1844
50.4 -0.1763
50.425 -0.1668
50.45 -0.1559
50.475 -0.1402
50.5 -0.1186
50.525 -0.094
50.55 -0.0725
50.575 -0.057
50.6 -0.0493
50.625 -0.0508
50.65 -0.0613
50.675 -0.0794
50.7 -0.1032
50.725 -0.1318
50.75 -0.1668
50.775 -0.2093
50.8 -0.2578
50.825 -0.3078
50.85 -0.3599
50.875 -0.4167
50.9 -0.4782
50.925 -0.5419
50.95 -0.597
50.975 -0.6335
51 -0.6599
51.025 -0.6773
51.05 -0.6856
51.075 -0.6893
51.1 -0.6871
51.125 -0.6762
51.15 -0.6592
51.175 -0.6362
51.2 -0.6074
51.225 -0.5755
51.25 -0.5419
51.275 -0.504
51.3 -0.4588
51.325 -0.4045
51.35 -0.3445
51.375 -0.2858
51.4 -0.2309
51.425 -0.1821
51.45 -0.1379
51.475 -0.0993
51.5 -0.0627
51.525 -0.0271
51.55 0.0073
51.575 0.041
51.6 0.0735
51.625 0.1049
51.65 0.1372
51.675 0.1681
51.7 0.1956
51.725 0.2179
51.75 0.2343
51.775 0.2454
51.8 0.2542
51.825 0.2615
51.85 0.2698
51.875 0.2766
51.9 0.2801
51.925 0.2807
51.95 0.2786
51.975 0.2725
52 0.2623
52.025 0.2482
52.05 0.2293
52.075 0.2072
52.1 0.1867
52.125 0.1722
52.15 0.1607
52.175 0.1483
52.2 0.131
52.225 0.1088
52.25 0.0848
52.275 0.0632
52.3 0.0486
52.325 0.0383
52.35 0.0321
52.375 0.0376
52.4 0.0612
52.425 0.0964
52.45 0.1358
52.475 0.171
52.5 0.1981
52.525 0.2169
52.55 0.2259
52.575 0.226
52.6 0.2177
52.625 0.2004
52.65 0.1783
52.675 0.1552
52.7 0.1308
52.725 0.1103
52.75 0.1001
52.775 0.1039
52.8 0.1147
52.825 0.1225
52.85 0.1227
52.875 0.1132
52.9 0.0982
52.925 0.0795
52.95 0.0586
52.975 0.0386
53 0.0206
53.025 0.0061
53.05 -0.0026
53.075 -0.0036
53.1 0.005
53.125 0.0291
53.15 0.0673
53.175 0.1152
53.2 0.1679
53.225 0.2219
53.25 0.2773
53.275 0.3315
53.3 0.382
53.325 0.4274
53.35 0.468
53.375 0.5022
53.4 0.5286
53.425 0.546
53.45 0.5536
53.475 0.5505
53.5 0.5348
53.525 0.507
53.55 0.4714
53.575 0.4412
53.6 0.4319
53.625 0.4395
53.65 0.4504
53.675 0.4604
53.7 0.4685
53.725 0.4816
53.75 0.5129
53.775 0.5583
53.8 0.6096
53.825 0.6617
53.85 0.7148
53.875 0.7632
53.9 0.8031
53.925 0.8341
53.95 0.856
53.975 0.8705
54 0.8768
54.025 0.8745
54.05 0.8656
54.075 0.8519
54.1 0.8335
54.125 0.8098
54.15 0.7803
54.175 0.7454
54.2 0.7073
54.225 0.6666
54.25 0.6297
54.275 0.5993
54.3 0.569
54.325 0.5373
54.35 0.5051
54.375 0.4686
54.4 0.4273
54.425 0.3801
54.45 0.3271
54.475 0.2725
54.5 0.2219
54.525 0.1765
54.55 0.1365
54.575 0.1046
54.6 0.0815
54.625 0.0659
54.65 0.0565
54.675 0.0543
54.7 0.0568
54.725 0.0619
54.75 0.0659
54.775 0.0677
54.8 0.0677
54.825 0.0637
54.85 0.0538
54.875 0.0398
54.9 0.0218
54.925 -0.0003
54.95 -0.0212
54.975 -0.0389
55 -0.0557
55.025 -0.0745
55.05 -0.0993
55.075 -0.1264
55.1 -0.1596
55.125 -0.2004
55.15 -0.2498
55.175 -0.301
55.2 -0.3455
55.225 -0.3735
55.25 -0.3822
55.275 -0.3697
55.3 -0.3395
55.325 -0.2968
55.35 -0.248
55.375 -0.1936
55.4 -0.1344
55.425 -0.0735
55.45 -0.0161
55.475 0.0338
55.5 0.0768
55.525 0.1146
55.55 0.1527
55.575 0.1897
55.6 0.2228
55.625 0.2487
55.65 0.2653
55.675 0.2717
55.7 0.2681
55.725 0.2561
55.75 0.2351
55.775 0.2024
55.8 0.1571
55.825 0.1008
55.85 0.0393
55.875 -0.018
55.9 -0.0695
55.925 -0.1175
55.95 -0.1544
55.975 -0.1758
56 -0.1902
56.025 -0.1997
56.05 -0.2027
56.075 -0.198
56.1 -0.1858
56.125 -0.1777
56.15 -0.1737
56.175 -0.1708
56.2 -0.1766
56.225 -0.1891
56.25 -0.2021
56.275 -0.2083
56.3 -0.2069
56.325 -0.1964
56.35 -0.1865
56.375 -0.1761
56.4 -0.1601
56.425 -0.1392
56.45 -0.1115
56.475 -0.0743
56.5 -0.0243
56.525 0.0305
56.55 0.0838
56.575 0.1339
56.6 0.1794
56.625 0.2205
56.65 0.2579
56.675 0.2919
56.7 0.3258
56.725 0.3588
56.75 0.3884
56.775 0.4149
56.8 0.4418
56.825 0.4706
56.85 0.4981
56.875 0.5213
56.9 0.5399
56.925 0.552
56.95 0.5579
56.975 0.5581
57 0.5569
57.025 0.5576
57.05 0.5706
57.075 0.598
57.1 0.6322
57.125 0.6651
57.15 0.6916
57.175 0.7122
57.2 0.7332
57.225 0.757
57.25 0.7819
57.275 0.8026
57.3 0.8192
57.325 0.8325
57.35 0.8495
57.375 0.8693
57.4 0.8896
57.425 0.9047
57.45 0.9161
57.475 0.9245
57.5 0.9262
57.525 0.9197
57.55 0.9115
57.575 0.9121
57.6 0.9222
57.625 0.9397
57.65 0.9583
57.675 0.9751
57.7 0.9877
57.725 0.992
57.75 0.987
57.775 0.9719
57.8 0.9476
57.825 0.9132
57.85 0.8713
57.875 0.8273
57.9 0.7854
57.925 0.7514
57.95 0.7257
57.975 0.7122
58 0.7076
58.025 0.7084
58.05 0.7121
58.075 0.7167
58.1 0.7212
58.125 0.7236
58.15 0.7226
58.175 0.725
58.2 0.7387
58.225 0.7704
58.25 0.8149
58.275 0.8664
58.3 0.9208
58.325 0.9764
58.35 1.0313
58.375 1.0871
58.4 1.1414
58.425 1.1913
58.45 1.2368
58.475 1.2754
58.5 1.3046
58.525 1.3252
58.55 1.3368
58.575 1.341
58.6 1.3406
58.625 1.3356
58.65 1.3271
58.675 1.3162
58.7 1.3016
58.725 1.2817
58.75 1.256
58.775 1.2256
58.8 1.192
58.825 1.1619
58.85 1.1416
58.875 1.1284
58.9 1.1175
58.925 1.1112
58.95 1.1106
58.975 1.1151
59 1.1232
59.025 1.1326
59.05 1.1374
59.075 1.1343
59.1 1.1207
59.125 1.1004
59.15 1.0786
59.175 1.059
59.2 1.0507
59.225 1.0646
59.25 1.0951
59.275 1.1301
59.3 1.1643
59.325 1.1953
59.35 1.2195
59.375 1.2361
59.4 1.2453
59.425 1.2482
59.45 1.2452
59.475 1.2378
59.5 1.2286
59.525 1.2188
59.55 1.2127
59.575 1.213
59.6 1.2291
59.625 1.2588
59.65 1.2917
59.675 1.3242
59.7 1.354
59.725 1.3802
59.75 1.4031
59.775 1.4196
59.8 1.4305
59.825 1.4341
59.85 1.4309
59.875 1.426
59.9 1.4204
59.925 1.4181
59.95 1.4189
59.975 1.4169
60 1.4111
60.025 1.4007
60.05 1.3835
60.075 1.3626
60.1 1.3435
60.125 1.3274
60.15 1.3141
60.175 1.3103
60.2 1.3137
60.225 1.3214
60.25 1.3372
60.275 1.3654
60.3 1.4055
60.325 1.4484
60.35 1.4843
60.375 1.5125
60.4 1.5332
60.425 1.5458
60.45 1.55
60.475 1.5488
60.5 1.5463
60.525 1.5511
60.55 1.5544
60.575 1.5488
60.6 1.538
60.625 1.5216
60.65 1.5027
60.675 1.494
60.7 1.5053
60.725 1.5346
60.75 1.5753
60.775 1.6215
60.8 1.6684
60.825 1.713
60.85 1.7529
60.875 1.786
60.9 1.8122
60.925 1.8316
60.95 1.8448
60.975 1.8518
61 1.8523
61.025 1.8439
61.05 1.8259
61.075 1.7973
61.1 1.7573
61.125 1.7072
61.15 1.6495
61.175 1.5862
61.2 1.5218
61.225 1.4596
61.25 1.4028
61.275 1.3541
61.3 1.3111
61.325 1.2682
61.35 1.2251
61.375 1.1848
61.4 1.1496
61.425 1.1223
61.45 1.1013
61.475 1.0843
61.5 1.0654
61.525 1.0411
61.55 1.0123
61.575 0.9808
61.6 0.9449
61.625 0.904
61.65 0.8591
61.675 0.8113
61.7 0.7598
61.725 0.7096
61.75 0.6729
61.775 0.6523
61.8 0.641
61.825 0.6288
61.85 0.6104
61.875 0.5852
61.9 0.5558
61.925 0.5247
61.95 0.4891
61.975 0.4468
62 0.4042
62.025 0.3615
62.05 0.3203
62.075 0.2795
62.1 0.2406
62.125 0.2103
62.15 0.1789
62.175 0.139
62.2 0.0929
62.225 0.0432
62.25 -0.0081
62.275 -0.0592
62.3 -0.1011
62.325 -0.1285
62.35 -0.143
62.375 -0.144
62.4 -0.1298
62.425 -0.1102
62.45 -0.0882
62.475 -0.0611
62.5 -0.0311
62.525 -0.001
62.55 0.0317
62.575 0.0663
62.6 0.101
62.625 0.1332
62.65 0.1614
62.675 0.1845
62.7 0.2029
62.725 0.2155
62.75 0.2212
62.775 0.2205
62.8 0.2134
62.825 0.2005
62.85 0.184
62.875 0.1637
62.9 0.138
62.925 0.1058
62.95 0.0646
62.975 0.0128
63 -0.0473
63.025 -0.1154
63.05 -0.1924
63.075 -0.28
63.1 -0.3773
63.125 -0.4814
63.15 -0.5865
63.175 -0.689
63.2 -0.7931
63.225 -0.9
63.25 -1.0104
63.275 -1.1211
63.3 -1.2306
63.325 -1.3413
63.35 -1.4573
63.375 -1.5739
63.4 -1.6809
63.425 -1.7674
63.45 -1.8335
63.475 -1.8935
63.5 -1.9586
63.525 -2.03
63.55 -2.1026
63.575 -2.1737
63.6 -2.2461
63.625 -2.3155
63.65 -2.3793
63.675 -2.4399
63.7 -2.4885
63.725 -2.5323
63.75 -2.583
63.775 -2.6314
63.8 -2.6727
63.825 -2.704
63.85 -2.7219
63.875 -2.721
63.9 -2.7072
63.925 -2.6839
63.95 -2.6502
63.975 -2.6056
64 -2.5483
64.025 -2.4855
64.05 -2.4283
64.075 -2.3802
64.1 -2.3393
64.125 -2.2973
64.15 -2.2507
64.175 -2.2089
64.2 -2.1739
64.225 -2.1421
64.25 -2.1147
64.275 -2.0904
64.3 -2.0661
64.325 -2.0402
64.35 -2.0132
64.375 -1.9791
64.4 -1.9352
64.425 -1.8804
64.45 -1.8162
64.475 -1.7439
64.5 -1.6671
64.525 -1.5919
64.55 -1.5178
64.575 -1.4491
64.6 -1.3885
64.625 -1.3333
64.65 -1.2876
64.675 -1.2522
64.7 -1.2272
64.725 -1.2104
64.75 -1.2007
64.775 -1.1977
64.8 -1.2002
64.825 -1.2005
64.85 -1.1896
64.875 -1.1545
64.9 -1.1022
64.925 -1.0506
64.95 -1.0035
64.975 -0.9615
65 -0.9218
65.025 -0.887
65.05 -0.8577
65.075 -0.8302
65.1 -0.8017
65.125 -0.7758
65.15 -0.7534
65.175 -0.7353
65.2 -0.7205
65.225 -0.7107
65.25 -0.7053
65.275 -0.7031
65.3 -0.7045
65.325 -0.708
65.35 -0.7135
65.375 -0.717
65.4 -0.7182
65.425 -0.714
65.45 -0.6993
65.475 -0.6754
65.5 -0.6473
65.525 -0.62
65.55 -0.5981
65.575 -0.5849
65.6 -0.5808
65.625 -0.5831
65.65 -0.5865
65.675 -0.5906
65.7 -0.5921
65.725 -0.588
65.75 -0.5771
65.775 -0.5619
65.8 -0.5451
65.825 -0.5258
65.85 -0.4913
65.875 -0.446
65.9 -0.3947
65.925 -0.3408
65.95 -0.2855
65.975 -0.231
66 -0.1778
66.025 -0.1279
66.05 -0.0855
66.075 -0.0455
66.1 -0.0097
66.125 0.0168
66.15 0.033
66.175 0.0396
66.2 0.0363
66.225 0.0228
66.25 0.002
66.275 -0.0216
66.3 -0.0433
66.325 -0.0655
66.35 -0.0893
66.375 -0.1152
66.4 -0.1424
66.425 -0.1672
66.45 -0.1899
66.475 -0.2115
66.5 -0.2314
66.525 -0.247
66.55 -0.2578
66.575 -0.2656
66.6 -0.2729
66.625 -0.2822
66.65 -0.2951
66.675 -0.3109
66.7 -0.3317
66.725 -0.3585
66.75 -0.3915
66.775 -0.4288
66.8 -0.4647
66.825 -0.4909
66.85 -0.5064
66.875 -0.5133
66.9 -0.5137
66.925 -0.5129
66.95 -0.5155
66.975 -0.5214
67 -0.5263
67.025 -0.5288
67.05 -0.5322
67.075 -0.535
67.1 -0.5351
67.125 -0.5307
67.15 -0.5292
67.175 -0.5341
67.2 -0.5464
67.225 -0.5692
67.25 -0.6018
67.275 -0.6345
67.3 -0.656
67.325 -0.6635
67.35 -0.6575
67.375 -0.6439
67.4 -0.6268
67.425 -0.6102
67.45 -0.5913
67.475 -0.5674
67.5 -0.539
67.525 -0.5106
67.55 -0.4835
67.575 -0.4605
67.6 -0.4444
67.625 -0.4332
67.65 -0.4291
67.675 -0.4323
67.7 -0.4422
67.725 -0.4576
67.75 -0.478
67.775 -0.4998
67.8 -0.5179
67.825 -0.52
67.85 -0.4817
67.875 -0.3991
67.9 -0.2943
67.925 -0.18
67.95 -0.0661
67.975 0.0429
68 0.1447
68.025 0.2355
68.05 0.3174
68.075 0.3914
68.1 0.4574
68.125 0.5163
68.15 0.5695
68.175 0.6159
68.2 0.6537
68.225 0.6815
68.25 0.7042
68.275 0.7236
68.3 0.7403
68.325 0.758
68.35 0.7772
68.375 0.7941
68.4 0.8066
68.425 0.8163
68.45 0.8225
68.475 0.8248
68.5 0.825
68.525 0.8281
68.55 0.8328
68.575 0.8321
68.6 0.8227
68.625 0.8045
68.65 0.7799
68.675 0.7506
68.7 0.7164
68.725 0.676
68.75 0.6293
68.775 0.5753
68.8 0.5138
68.825 0.4447
68.85 0.3668
68.875 0.283
68.9 0.1989
68.925 0.1242
68.95 0.0703
68.975 0.0384
69 0.0216
69.025 0.0151
69.05 0.0267
69.075 0.0509
69.1 0.0825
69.125 0.1133
69.15 0.1395
69.175 0.1571
69.2 0.1686
69.225 0.1781
69.25 0.188
69.275 0.1966
69.3 0.202
69.325 0.2015
69.35 0.2024
69.375 0.2104
69.4 0.2273
69.425 0.2491
69.45 0.2704
69.475 0.2845
69.5 0.2911
69.525 0.2925
69.55 0.29
69.575 0.2856
69.6 0.2806
69.625 0.2762
69.65 0.273
69.675 0.2805
69.7 0.3065
69.725 0.3497
69.75 0.4041
69.775 0.464
69.8 0.5272
69.825 0.5887
69.85 0.6439
69.875 0.6962
69.9 0.7502
69.925 0.8059
69.95 0.8643
69.975 0.9279
70 0.9971
70.025 1.0693
70.05 1.1443
70.075 1.222
70.1 1.3021
70.125 1.3846
70.15 1.4689
70.175 1.5511
70.2 1.6296
70.225 1.7066
70.25 1.7798
70.275 1.8468
70.3 1.9053
70.325 1.9548
70.35 1.998
70.375 2.0351
70.4 2.0658
70.425 2.09
70.45 2.109
70.475 2.1252
70.5 2.1403
70.525 2.15
70.55 2.1509
70.575 2.144
70.6 2.1302
70.625 2.1094
70.65 2.0812
70.675 2.0431
70.7 1.9942
70.725 1.9358
70.75 1.8709
70.775 1.8011
70.8 1.7307
70.825 1.6737
70.85 1.6464
70.875 1.6396
70.9 1.6443
70.925 1.6619
70.95 1.6972
70.975 1.7497
71 1.8122
71.025 1.8743
71.05 1.9301
71.075 1.9795
71.1 2.0224
71.125 2.058
71.15 2.0841
71.175 2.1031
71.2 2.1172
71.225 2.1252
71.25 2.1263
71.275 2.12
71.3 2.1062
71.325 2.0854
71.35 2.0588
71.375 2.0323
71.4 2.0085
71.425 1.987
71.45 1.9649
71.475 1.946
71.5 1.9394
71.525 1.943
71.55 1.953
71.575 1.9654
71.6 1.9756
71.625 1.9821
71.65 1.9862
71.675 1.9924
71.7 2.0011
71.725 2.0072
71.75 2.0048
71.775 1.9949
71.8 1.9778
71.825 1.9508
71.85 1.9139
71.875 1.8672
71.9 1.8136
71.925 1.7537
71.95 1.6872
71.975 1.6205
72 1.559
72.025 1.509
72.05 1.4762
72.075 1.4602
72.1 1.4577
72.125 1.4604
72.15 1.4657
72.175 1.4793
72.2 1.4979
72.225 1.5143
72.25 1.5271
72.275 1.5364
72.3 1.5439
72.325 1.5497
72.35 1.5545
72.375 1.5638
72.4 1.5751
72.425 1.5853
72.45 1.5939
72.475 1.598
72.5 1.5981
72.525 1.5953
72.55 1.5884
72.575 1.5763
72.6 1.5653
72.625 1.5599
72.65 1.56
72.675 1.5641
72.7 1.572
72.725 1.5834
72.75 1.5979
72.775 1.6257
72.8 1.6637
72.825 1.7054
72.85 1.7549
72.875 1.818
72.9 1.8909
72.925 1.9648
72.95 2.0347
72.975 2.0961
73 2.1483
73.025 2.1909
73.05 2.2243
73.075 2.2497
73.1 2.2704
73.125 2.2897
73.15 2.3065
73.175 2.3221
73.2 2.3404
73.225 2.3634
73.25 2.3884
73.275 2.4092
73.3 2.4223
73.325 2.4264
73.35 2.4213
73.375 2.4075
73.4 2.3925
73.425 2.3784
73.45 2.3588
73.475 2.3317
73.5 2.3019
73.525 2.2743
73.55 2.2502
73.575 2.227
73.6 2.2035
73.625 2.1862
73.65 2.185
73.675 2.1975
73.7 2.2176
73.725 2.2376
73.75 2.2619
73.775 2.2932
73.8 2.3328
73.825 2.3869
73.85 2.4527
73.875 2.5318
73.9 2.618
73.925 2.7098
73.95 2.8048
73.975 2.8997
74 2.9911
74.025 3.0794
74.05 3.1652
74.075 3.2489
74.1 3.3306
74.125 3.4102
74.15 3.4871
74.175 3.5597
74.2 3.6275
74.225 3.6916
74.25 3.7515
74.275 3.8059
74.3 3.8542
74.325 3.8973
74.35 3.9361
74.375 3.9707
74.4 4.0008
74.425 4.0273
74.45 4.0507
74.475 4.0707
74.5 4.0866
74.525 4.0993
74.55 4.1094
74.575 4.1175
74.6 4.1234
74.625 4.1269
74.65 4.1281
74.675 4.1273
74.7 4.1242
74.725 4.1184
74.75 4.11
74.775 4.0992
74.8 4.0856
74.825 4.069
74.85 4.05
74.875 4.0278
74.9 4.0025
74.925 3.9749
74.95 3.9449
74.975 3.9119
75 3.8763
75.025 3.838
75.05 3.7972
75.075 3.7531
75.1 3.7052
75.125 3.6535
75.15 3.5984
75.175 3.5397
75.2 3.4772
75.225 3.4116
75.25 3.3451
75.275 3.2795
75.3 3.2163
75.325 3.1573
75.35 3.1014
75.375 3.0492
75.4 2.9975
75.425 2.9432
75.45 2.887
75.475 2.83
75.5 2.7726
75.525 2.7142
75.55 2.6554
75.575 2.5981
75.6 2.5423
75.625 2.486
75.65 2.427
75.675 2.365
75.7 2.3009
75.725 2.2355
75.75 2.1712
75.775 2.1089
75.8 2.0465
75.825 1.9835
75.85 1.9219
75.875 1.8662
75.9 1.8245
75.925 1.7973
75.95 1.7815
75.975 1.773
76 1.7662
76.025 1.7587
76.05 1.7492
76.075 1.7371
76.1 1.7236
76.125 1.7134
76.15 1.7098
76.175 1.7151
76.2 1.7276
76.225 1.7422
76.25 1.7593
76.275 1.7764
76.3 1.7947
76.325 1.8156
76.35 1.8359
76.375 1.8569
76.4 1.8766
76.425 1.8916
76.45 1.9032
76.475 1.9091
76.5 1.9066
76.525 1.8957
76.55 1.8806
76.575 1.8676
76.6 1.8594
76.625 1.8527
76.65 1.8425
76.675 1.8304
76.7 1.8189
76.725 1.8151
76.75 1.8228
76.775 1.838
76.8 1.8585
76.825 1.8796
76.85 1.8971
76.875 1.9178
76.9 1.9495
76.925 1.9895
76.95 2.0323
76.975 2.0769
77 2.1227
77.025 2.1705
77.05 2.2217
77.075 2.2833
77.1 2.3598
77.125 2.4459
77.15 2.5303
77.175 2.6093
77.2 2.6792
77.225 2.7388
77.25 2.7896
77.275 2.8329
77.3 2.874
77.325 2.9177
77.35 2.9616
77.375 3.0002
77.4 3.0322
77.425 3.0589
77.45 3.0805
77.475 3.0962
77.5 3.1063
77.525 3.1129
77.55 3.116
77.575 3.113
77.6 3.1013
77.625 3.0797
77.65 3.0499
77.675 3.0129
77.7 2.9731
77.725 2.9316
77.75 2.8878
77.775 2.8412
77.8 2.7905
77.825 2.7326
77.85 2.6665
77.875 2.5936
77.9 2.5145
77.925 2.4271
77.95 2.3332
77.975 2.2382
78 2.1537
78.025 2.0845
78.05 2.0259
78.075 1.971
78.1 1.913
78.125 1.8502
78.15 1.7807
78.175 1.7023
78.2 1.614
78.225 1.5161
78.25 1.4148
78.275 1.3199
78.3 1.2339
78.325 1.158
78.35 1.0894
78.375 1.0307
78.4 0.976
78.425 0.9226
78.45 0.871
78.475 0.8212
78.5 0.7721
78.525 0.7231
78.55 0.6753
78.575 0.6306
78.6 0.5947
78.625 0.568
78.65 0.5479
78.675 0.5318
78.7 0.5266
78.725 0.5353
78.75 0.5472
78.775 0.5569
78.8 0.5638
78.825 0.5706
78.85 0.5859
78.875 0.6135
78.9 0.6456
78.925 0.6752
78.95 0.6978
78.975 0.7138
79 0.7243
79.025 0.73
79.05 0.7333
79.075 0.7366
79.1 0.7417
79.125 0.7511
79.15 0.7679
79.175 0.7885
79.2 0.8077
79.225 0.823
79.25 0.832
79.275 0.8382
79.3 0.8415
79.325 0.842
79.35 0.8376
79.375 0.8308
79.4 0.8278
79.425 0.8311
79.45 0.8393
79.475 0.855
79.5 0.8777
79.525 0.9049
79.55 0.9295
79.575 0.9502
79.6 0.971
79.625 0.9945
79.65 1.0149
79.675 1.0315
79.7 1.0494
79.725 1.0738
79.75 1.1106
79.775 1.1557
79.8 1.2031
79.825 1.2525
79.85 1.3048
79.875 1.3589
79.9 1.4135
79.925 1.4684
79.95 1.5226
79.975 1.5769
80 1.6268
80.025 1.6689
80.05 1.7036
80.075 1.7344
80.1 1.7652
80.125 1.7974
80.15 1.8307
80.175 1.8662
80.2 1.902
80.225 1.9346
80.25 1.9609
80.275 1.9806
80.3 1.9928
80.325 2.0008
80.35 2.0086
80.375 2.016
80.4 2.0191
80.425 2.0147
80.45 2.0013
80.475 1.9778
80.5 1.9455
80.525 1.9058
80.55 1.8581
80.575 1.8033
80.6 1.7406
80.625 1.6727
80.65 1.6023
80.675 1.5281
80.7 1.4508
80.725 1.3724
80.75 1.2932
80.775 1.2156
80.8 1.141
80.825 1.068
80.85 0.9958
80.875 0.9291
80.9 0.8663
80.925 0.8067
80.95 0.7649
80.975 0.7392
81 0.7223
81.025 0.706
81.05 0.6857
81.075 0.6628
81.1 0.6409
81.125 0.6164
81.15 0.5917
81.175 0.568
81.2 0.5461
81.225 0.5266
81.25 0.5106
81.275 0.5034
81.3 0.5068
81.325 0.5127
81.35 0.5209
81.375 0.5316
81.4 0.5459
81.425 0.5585
81.45 0.5644
81.475 0.5634
81.5 0.5569
81.525 0.5455
81.55 0.5316
81.575 0.5178
81.6 0.5061
81.625 0.4926
81.65 0.4775
81.675 0.4597
81.7 0.4399
81.725 0.4154
81.75 0.3881
81.775 0.3634
81.8 0.3427
81.825 0.3281
81.85 0.3183
81.875 0.3155
81.9 0.3215
81.925 0.3296
81.95 0.3338
81.975 0.3339
82 0.3291
82.025 0.3191
82.05 0.3032
82.075 0.2837
82.1 0.2656
82.125 0.2548
82.15 0.2583
82.175 0.2735
82.2 0.2971
82.225 0.3304
82.25 0.3739
82.275 0.423
82.3 0.4746
82.325 0.5257
82.35 0.577
82.375 0.6278
82.4 0.6774
82.425 0.7273
82.45 0.7753
82.475 0.8208
82.5 0.8618
82.525 0.8968
82.55 0.9256
82.575 0.9479
82.6 0.9636
82.625 0.9721
82.65 0.9744
82.675 0.971
82.7 0.962
82.725 0.9485
82.75 0.9288
82.775 0.9035
82.8 0.8739
82.825 0.8396
82.85 0.7999
82.875 0.756
82.9 0.7101
82.925 0.6645
82.95 0.6286
82.975 0.6056
83 0.5876
83.025 0.5722
83.05 0.5568
83.075 0.5392
83.1 0.5176
83.125 0.491
83.15 0.4586
83.175 0.422
83.2 0.3834
83.225 0.3443
83.25 0.3044
83.275 0.2632
83.3 0.2225
83.325 0.185
83.35 0.1468
83.375 0.1056
83.4 0.0591
83.425 0.0059
83.45 -0.0516
83.475 -0.1079
83.5 -0.156
83.525 -0.1862
83.55 -0.2002
83.575 -0.2004
83.6 -0.1909
83.625 -0.1797
83.65 -0.1686
83.675 -0.1551
83.7 -0.1349
83.725 -0.1065
83.75 -0.069
83.775 -0.0176
83.8 0.0399
83.825 0.0978
83.85 0.1549
83.875 0.2101
83.9 0.2618
83.925 0.3064
83.95 0.3437
83.975 0.3725
84 0.3958
84.025 0.4221
84.05 0.4579
84.075 0.502
84.1 0.5543
84.125 0.6098
84.15 0.6592
84.175 0.7031
84.2 0.7427
84.225 0.7842
84.25 0.8303
84.275 0.8792
84.3 0.927
84.325 0.9679
84.35 0.998
84.375 1.0175
84.4 1.0289
84.425 1.0327
84.45 1.0283
84.475 1.0176
84.5 1.0055
84.525 0.9923
84.55 0.9738
84.575 0.9483
84.6 0.9144
84.625 0.8716
84.65 0.8195
84.675 0.7585
84.7 0.6897
84.725 0.6143
84.75 0.534
84.775 0.4531
84.8 0.377
84.825 0.3122
84.85 0.2637
84.875 0.2358
84.9 0.2193
84.925 0.2016
84.95 0.1743
84.975 0.1358
85 0.0867
85.025 0.0285
85.05 -0.0305
85.075 -0.0838
85.1 -0.1356
85.125 -0.1877
85.15 -0.244
85.175 -0.3026
85.2 -0.3572
85.225 -0.4082
85.25 -0.4487
85.275 -0.4674
85.3 -0.4622
85.325 -0.4412
85.35 -0.4112
85.375 -0.3828
85.4 -0.3613
85.425 -0.3476
85.45 -0.3396
85.475 -0.3384
85.5 -0.3458
85.525 -0.3618
85.55 -0.3881
85.575 -0.425
85.6 -0.4704
85.625 -0.5179
85.65 -0.5659
85.675 -0.6192
85.7 -0.6771
85.725 -0.7397
85.75 -0.8004
85.775 -0.8514
85.8 -0.8912
85.825 -0.9215
85.85 -0.937
85.875 -0.9357
85.9 -0.9202
85.925 -0.8967
85.95 -0.8713
85.975 -0.8507
86 -0.8343
86.025 -0.8183
86.05 -0.8016
86.075 -0.7833
86.1 -0.7602
86.125 -0.7318
86.15 -0.7008
86.175 -0.6757
86.2 -0.6621
86.225 -0.6569
86.25 -0.6551
86.275 -0.6517
86.3 -0.6421
86.325 -0.6273
86.35 -0.6051
86.375 -0.5767
86.4 -0.548
86.425 -0.5215
86.45 -0.4982
86.475 -0.4752
86.5 -0.4407
86.525 -0.3857
86.55 -0.324
86.575 -0.2665
86.6 -0.2191
86.625 -0.1831
86.65 -0.1556
86.675 -0.1323
86.7 -0.1119
86.725 -0.0926
86.75 -0.073
86.775 -0.0515
86.8 -0.0315
86.825 -0.019
86.85 -0.0142
86.875 -0.0182
86.9 -0.0321
86.925 -0.0559
86.95 -0.0867
86.975 -0.1233
87 -0.1636
87.025 -0.2042
87.05 -0.2481
87.075 -0.2963
87.1 -0.3479
87.125 -0.3979
87.15 -0.4393
87.175 -0.4725
87.2 -0.5024
87.225 -0.5322
87.25 -0.5597
87.275 -0.5801
87.3 -0.5944
87.325 -0.6081
87.35 -0.6195
87.375 -0.6285
87.4 -0.6362
87.425 -0.6478
87.45 -0.6632
87.475 -0.68
87.5 -0.6946
87.525 -0.7021
87.55 -0.6929
87.575 -0.6573
87.6 -0.6044
87.625 -0.5502
87.65 -0.5017
87.675 -0.4549
87.7 -0.4042
87.725 -0.3514
87.75 -0.3002
87.775 -0.255
87.8 -0.217
87.825 -0.1804
87.85 -0.1424
87.875 -0.1074
87.9 -0.0756
87.925 -0.0446
87.95 -0.019
87.975 -0.0015
88 0.006
88.025 0.0082
88.05 0.0149
88.075 0.0259
88.1 0.0388
88.125 0.0517
88.15 0.0666
88.175 0.0872
88.2 0.1195
88.225 0.1587
88.25 0.1993
88.275 0.2392
88.3 0.2759
88.325 0.3071
88.35 0.3319
88.375 0.3507
88.4 0.3659
88.425 0.3751
88.45 0.3765
88.475 0.3723
88.5 0.3622
88.525 0.3458
88.55 0.3249
88.575 0.2979
88.6 0.2643
88.625 0.2253
88.65 0.1822
88.675 0.1339
88.7 0.0825
88.725 0.0262
88.75 -0.0339
88.775 -0.0927
88.8 -0.1406
88.825 -0.1725
88.85 -0.1873
88.875 -0.1899
88.9 -0.1902
88.925 -0.1922
88.95 -0.1981
88.975 -0.2013
89 -0.1972
89.025 -0.1882
89.05 -0.1802
89.075 -0.1753
89.1 -0.1742
89.125 -0.171
89.15 -0.1684
89.175 -0.1678
89.2 -0.1646
89.225 -0.1557
89.25 -0.1393
89.275 -0.1132
89.3 -0.081
89.325 -0.0489
89.35 -0.0216
89.375 -0.0018
89.4 0.0107
89.425 0.015
89.45 0.0073
89.475 -0.0134
89.5 -0.0487
89.525 -0.0963
89.55 -0.148
89.575 -0.1995
89.6 -0.2516
89.625 -0.3082
89.65 -0.3711
89.675 -0.4393
89.7 -0.5136
89.725 -0.5946
89.75 -0.6809
89.775 -0.7725
89.8 -0.8665
89.825 -0.9606
89.85 -1.0527
89.875 -1.1383
89.9 -1.2135
89.925 -1.2781
89.95 -1.3298
89.975 -1.3667
90 -1.3795
90.025 -1.3737
90.05 -1.3531
90.075 -1.3264
90.1 -1.3012
90.125 -1.2793
90.15 -1.2567
90.175 -1.2331
90.2 -1.2108
90.225 -1.1891
90.25 -1.1625
90.275 -1.1277
90.3 -1.0902
90.325 -1.0528
90.35 -1.0167
90.375 -0.9819
90.4 -0.9455
90.425 -0.9074
90.45 -0.8665
90.475 -0.8247
90.5 -0.7859
90.525 -0.7518
90.55 -0.7279
90.575 -0.7162
90.6 -0.7142
90.625 -0.7215
90.65 -0.7378
90.675 -0.7614
90.7 -0.7915
90.725 -0.8275
90.75 -0.8668
90.775 -0.9065
90.8 -0.949
90.825 -0.995
90.85 -1.0445
90.875 -1.0993
90.9 -1.1576
90.925 -1.2165
90.95 -1.2731
90.975 -1.3253
91 -1.3691
91.025 -1.4024
91.05 -1.4218
91.075 -1.4357
91.1 -1.4491
91.125 -1.4678
91.15 -1.493
91.175 -1.5172
91.2 -1.534
91.225 -1.5384
91.25 -1.5348
91.275 -1.5268
91.3 -1.5186
91.325 -1.5097
91.35 -1.4936
91.375 -1.4676
91.4 -1.4375
91.425 -1.4104
91.45 -1.3868
91.475 -1.3677
91.5 -1.3523
91.525 -1.3417
91.55 -1.3374
91.575 -1.3374
91.6 -1.3409
91.625 -1.3481
91.65 -1.3566
91.675 -1.364
91.7 -1.3685
91.725 -1.3721
91.75 -1.3727
91.775 -1.3654
91.8 -1.3512
91.825 -1.3373
91.85 -1.33
91.875 -1.3277
91.9 -1.3273
91.925 -1.3291
91.95 -1.3328
91.975 -1.3356
92 -1.3313
92.025 -1.3193
92.05 -1.2983
92.075 -1.2583
92.1 -1.1962
92.125 -1.1127
92.15 -1.0068
92.175 -0.8914
92.2 -0.7747
92.225 -0.6602
92.25 -0.5526
92.275 -0.4511
92.3 -0.355
92.325 -0.2665
92.35 -0.1864
92.375 -0.1126
92.4 -0.0426
92.425 0.0202
92.45 0.0786
92.475 0.1418
92.5 0.2101
92.525 0.2796
92.55 0.3488
92.575 0.4198
92.6 0.4908
92.625 0.5609
92.65 0.6328
92.675 0.7054
92.7 0.7749
92.725 0.8392
92.75 0.8991
92.775 0.9546
92.8 1.0041
92.825 1.0477
92.85 1.0866
92.875 1.1201
92.9 1.1459
92.925 1.1652
92.95 1.1788
92.975 1.1871
93 1.1888
93.025 1.1837
93.05 1.1726
93.075 1.1572
93.1 1.1377
93.125 1.1121
93.15 1.0813
93.175 1.0487
93.2 1.0207
93.225 0.9974
93.25 0.9768
93.275 0.9596
93.3 0.9461
93.325 0.9333
93.35 0.9167
93.375 0.8952
93.4 0.8686
93.425 0.8364
93.45 0.7995
93.475 0.7558
93.5 0.706
93.525 0.6501
93.55 0.5872
93.575 0.5189
93.6 0.4453
93.625 0.3676
93.65 0.2866
93.675 0.2014
93.7 0.1117
93.725 0.0182
93.75 -0.0776
93.775 -0.1745
93.8 -0.2708
93.825 -0.3588
93.85 -0.4384
93.875 -0.5102
93.9 -0.5701
93.925 -0.625
93.95 -0.6765
93.975 -0.7244
94 -0.7758
94.025 -0.8302
94.05 -0.8853
94.075 -0.9371
94.1 -0.9814
94.125 -1.0116
94.15 -1.0277
94.175 -1.0317
94.2 -1.0191
94.225 -0.9948
94.25 -0.9615
94.275 -0.9201
94.3 -0.8722
94.325 -0.8196
94.35 -0.7603
94.375 -0.6977
94.4 -0.635
94.425 -0.5767
94.45 -0.5262
94.475 -0.4825
94.5 -0.4417
94.525 -0.398
94.55 -0.3448
94.575 -0.2847
94.6 -0.2245
94.625 -0.162
94.65 -0.0947
94.675 -0.0258
94.7 0.0408
94.725 0.1057
94.75 0.1704
94.775 0.2318
94.8 0.2854
94.825 0.332
94.85 0.3714
94.875 0.405
94.9 0.4344
94.925 0.4602
94.95 0.482
94.975 0.4987
95 0.5124
95.025 0.5253
95.05 0.5403
95.075 0.5625
95.1 0.5883
95.125 0.6148
95.15 0.6394
95.175 0.6659
95.2 0.6991
95.225 0.7405
95.25 0.7809
95.275 0.8189
95.3 0.8593
95.325 0.9041
95.35 0.9508
95.375 0.993
95.4 1.0315
95.425 1.07
95.45 1.1107
95.475 1.1463
95.5 1.1712
95.525 1.1869
95.55 1.1946
95.575 1.1989
95.6 1.2066
95.625 1.2152
95.65 1.2178
95.675 1.2134
95.7 1.2038
95.725 1.1904
95.75 1.1744
95.775 1.1543
95.8 1.1257
95.825 1.0903
95.85 1.048
95.875 1.0001
95.9 0.9518
95.925 0.9053
95.95 0.8566
95.975 0.8008
96 0.7359
96.025 0.6668
96.05 0.6014
96.075 0.5476
96.1 0.4953
96.125 0.4377
96.15 0.3739
96.175 0.3048
96.2 0.2279
96.225 0.1436
96.25 0.0565
96.275 -0.0295
96.3 -0.1102
96.325 -0.18
96.35 -0.2407
96.375 -0.2918
96.4 -0.3341
96.425 -0.37
96.45 -0.3946
96.475 -0.4016
96.5 -0.3972
96.525 -0.3925
96.55 -0.395
96.575 -0.4044
96.6 -0.4169
96.625 -0.433
96.65 -0.4549
96.675 -0.4822
96.7 -0.5111
96.725 -0.5323
96.75 -0.545
96.775 -0.5626
96.8 -0.5881
96.825 -0.6203
96.85 -0.6557
96.875 -0.6955
96.9 -0.7473
96.925 -0.8163
96.95 -0.8926
96.975 -0.9623
97 -1.0092
97.025 -1.0268
97.05 -1.0249
97.075 -1.01
97.1 -0.9903
97.125 -0.9685
97.15 -0.9392
97.175 -0.8962
97.2 -0.8457
97.225 -0.8025
97.25 -0.7701
97.275 -0.7439
97.3 -0.7211
97.325 -0.7012
97.35 -0.6871
97.375 -0.6804
97.4 -0.6808
97.425 -0.6885
97.45 -0.7047
97.475 -0.7288
97.5 -0.7576
97.525 -0.7916
97.55 -0.8313
97.575 -0.8709
97.6 -0.9107
97.625 -0.9508
97.65 -0.9903
97.675 -1.0258
97.7 -1.0587
97.725 -1.0918
97.75 -1.1272
97.775 -1.1681
97.8 -1.2104
97.825 -1.2498
97.85 -1.2897
97.875 -1.3311
97.9 -1.3711
97.925 -1.4027
97.95 -1.4264
97.975 -1.442
98 -1.4468
98.025 -1.4395
98.05 -1.4127
98.075 -1.3584
98.1 -1.2881
98.125 -1.2172
98.15 -1.1502
98.175 -1.0923
98.2 -1.0442
98.225 -1.0036
98.25 -0.9706
98.275 -0.9412
98.3 -0.9095
98.325 -0.88
98.35 -0.8562
98.375 -0.838
98.4 -0.8246
98.425 -0.8184
98.45 -0.8238
98.475 -0.8423
98.5 -0.8701
98.525 -0.9042
98.55 -0.9419
98.575 -0.9791
98.6 -1.0144
98.625 -1.0463
98.65 -1.0776
98.675 -1.112
98.7 -1.1526
98.725 -1.1947
98.75 -1.2376
98.775 -1.2769
98.8 -1.3076
98.825 -1.3279
98.85 -1.3318
98.875 -1.3144
98.9 -1.2778
98.925 -1.2236
98.95 -1.1616
98.975 -1.0965
99 -1.0307
99.025 -0.9696
99.05 -0.919
99.075 -0.8778
99.1 -0.8423
99.125 -0.8126
99.15 -0.7921
99.175 -0.7812
99.2 -0.7837
99.225 -0.7959
99.25 -0.8173
99.275 -0.8501
99.3 -0.8922
99.325 -0.9408
99.35 -0.9924
99.375 -1.0383
99.4 -1.0635
99.425 -1.0614
99.45 -1.0388
99.475 -1.0006
99.5 -0.9512
99.525 -0.899
99.55 -0.8511
99.575 -0.809
99.6 -0.7706
99.625 -0.7351
99.65 -0.7032
99.675 -0.6765
99.7 -0.6573
99.725 -0.6416
99.75 -0.6308
99.775 -0.6237
99.8 -0.6188
99.825 -0.6173
99.85 -0.6226
99.875 -0.6354
99.9 -0.6577
99.925 -0.6897
99.95 -0.728
99.975 -0.7658
100 -0.7986
