# Supplementary material for: Uptake of N2O5 by aqueous aerosol unveiled using chemically accurate many-body potentials
Source: Nat Commun. 2022 Mar 10;13:1266. doi: 10.1038/s41467-022-28697-8 (PMC8913772; doi:10.1038/s41467-022-28697-8)
Supplement: Supplementary file 3 — Source Data [file 41467_2022_28697_MOESM3_ESM.zip › n2o5-uptake-data/Fig2/scattering/rep05run15/relcom_gds.dat]

0.025 11.7339
0.05 11.698
0.075 11.662
0.1 11.6261
0.125 11.5901
0.15 11.5541
0.175 11.518
0.2 11.482
0.225 11.4459
0.25 11.4098
0.275 11.3737
0.3 11.3376
0.325 11.3014
0.35 11.2652
0.375 11.229
0.4 11.1928
0.425 11.1565
0.45 11.1202
0.475 11.0839
0.5 11.0476
0.525 11.0113
0.55 10.9749
0.575 10.9385
0.6 10.902
0.625 10.8656
0.65 10.8291
0.675 10.7927
0.7 10.7562
0.725 10.7197
0.75 10.6832
0.775 10.6467
0.8 10.6102
0.825 10.5737
0.85 10.5372
0.875 10.5006
0.9 10.464
0.925 10.4274
0.95 10.3908
0.975 10.3541
1 10.3175
1.025 10.2808
1.05 10.2441
1.075 10.2074
1.1 10.1707
1.125 10.1339
1.15 10.0971
1.175 10.0602
1.2 10.0234
1.225 9.9865
1.25 9.9497
1.275 9.9128
1.3 9.8759
1.325 9.8389
1.35 9.802
1.375 9.7649
1.4 9.7279
1.425 9.6908
1.45 9.6537
1.475 9.6166
1.5 9.5794
1.525 9.5422
1.55 9.5051
1.575 9.4678
1.6 9.4306
1.625 9.3933
1.65 9.356
1.675 9.3186
1.7 9.2812
1.725 9.2438
1.75 9.2063
1.775 9.1688
1.8 9.1312
1.825 9.0936
1.85 9.0559
1.875 9.0182
1.9 8.9803
1.925 8.9424
1.95 8.9045
1.975 8.8665
2 8.8284
2.025 8.7903
2.05 8.7521
2.075 8.7138
2.1 8.6755
2.125 8.6371
2.15 8.5987
2.175 8.5601
2.2 8.5215
2.225 8.4828
2.25 8.4439
2.275 8.4049
2.3 8.3658
2.325 8.3266
2.35 8.2872
2.375 8.2479
2.4 8.2083
2.425 8.1687
2.45 8.129
2.475 8.0892
2.5 8.0494
2.525 8.0094
2.55 7.9693
2.575 7.9291
2.6 7.8887
2.625 7.8483
2.65 7.8077
2.675 7.767
2.7 7.7261
2.725 7.6851
2.75 7.644
2.775 7.6028
2.8 7.5615
2.825 7.5201
2.85 7.4784
2.875 7.4367
2.9 7.3949
2.925 7.3531
2.95 7.3114
2.975 7.2697
3 7.2278
3.025 7.1858
3.05 7.1437
3.075 7.1016
3.1 7.0596
3.125 7.0174
3.15 6.9751
3.175 6.9326
3.2 6.8899
3.225 6.8469
3.25 6.8037
3.275 6.7602
3.3 6.7162
3.325 6.672
3.35 6.6276
3.375 6.5831
3.4 6.5385
3.425 6.4936
3.45 6.4482
3.475 6.4022
3.5 6.3558
3.525 6.3089
3.55 6.2619
3.575 6.2146
3.6 6.1667
3.625 6.1181
3.65 6.0686
3.675 6.0184
3.7 5.9676
3.725 5.9161
3.75 5.8638
3.775 5.8108
3.8 5.7567
3.825 5.7015
3.85 5.6448
3.875 5.5865
3.9 5.5264
3.925 5.4646
3.95 5.4007
3.975 5.3349
4 5.2679
4.025 5.1994
4.05 5.1288
4.075 5.0559
4.1 4.9801
4.125 4.9018
4.15 4.8203
4.175 4.7352
4.2 4.6459
4.225 4.5521
4.25 4.4545
4.275 4.3538
4.3 4.2553
4.325 4.1679
4.35 4.0986
4.375 4.0426
4.4 3.99
4.425 3.9371
4.45 3.8866
4.475 3.8381
4.5 3.79
4.525 3.7401
4.55 3.6878
4.575 3.6316
4.6 3.5697
4.625 3.5026
4.65 3.4339
4.675 3.3672
4.7 3.3083
4.725 3.2574
4.75 3.208
4.775 3.158
4.8 3.1101
4.825 3.0656
4.85 3.0308
4.875 3.0111
4.9 3.0058
4.925 3.0049
4.95 3.0053
4.975 3.0075
5 3.0079
5.025 3.0047
5.05 2.9939
5.075 2.9741
5.1 2.9442
5.125 2.9095
5.15 2.8805
5.175 2.8603
5.2 2.8525
5.225 2.8516
5.25 2.8583
5.275 2.8733
5.3 2.8877
5.325 2.902
5.35 2.9154
5.375 2.9309
5.4 2.9494
5.425 2.9697
5.45 2.987
5.475 3.0003
5.5 3.0102
5.525 3.0156
5.55 3.0172
5.575 3.0147
5.6 3.0082
5.625 3.0005
5.65 2.9965
5.675 2.9972
5.7 2.9987
5.725 3.0006
5.75 3.0014
5.775 2.999
5.8 2.9966
5.825 2.9935
5.85 2.989
5.875 2.983
5.9 2.9748
5.925 2.9676
5.95 2.9655
5.975 2.9646
6 2.9636
6.025 2.9683
6.05 2.9797
6.075 2.9909
6.1 2.9942
6.125 2.9884
6.15 2.9716
6.175 2.9424
6.2 2.9032
6.225 2.8569
6.25 2.806
6.275 2.7564
6.3 2.7141
6.325 2.6783
6.35 2.6473
6.375 2.6236
6.4 2.6063
6.425 2.5985
6.45 2.6064
6.475 2.6254
6.5 2.6496
6.525 2.6743
6.55 2.697
6.575 2.7159
6.6 2.7306
6.625 2.7413
6.65 2.7488
6.675 2.7508
6.7 2.7481
6.725 2.7402
6.75 2.7269
6.775 2.7085
6.8 2.6862
6.825 2.6633
6.85 2.6457
6.875 2.6358
6.9 2.6297
6.925 2.6198
6.95 2.6051
6.975 2.5869
7 2.5659
7.025 2.542
7.05 2.5184
7.075 2.504
7.1 2.5159
7.125 2.5543
7.15 2.6026
7.175 2.651
7.2 2.6966
7.225 2.7399
7.25 2.7818
7.275 2.8217
7.3 2.8575
7.325 2.888
7.35 2.9145
7.375 2.9403
7.4 2.9685
7.425 3.0003
7.45 3.0347
7.475 3.067
7.5 3.0962
7.525 3.1203
7.55 3.1414
7.575 3.1604
7.6 3.179
7.625 3.1984
7.65 3.2161
7.675 3.2347
7.7 3.2561
7.725 3.2791
7.75 3.3016
7.775 3.3209
7.8 3.3374
7.825 3.3508
7.85 3.3622
7.875 3.3763
7.9 3.3941
7.925 3.4152
7.95 3.4356
7.975 3.4514
8 3.4632
8.025 3.4695
8.05 3.4701
8.075 3.465
8.1 3.4531
8.125 3.4316
8.15 3.4042
8.175 3.3715
8.2 3.3327
8.225 3.2869
8.25 3.2379
8.275 3.1915
8.3 3.1505
8.325 3.108
8.35 3.0597
8.375 3.0089
8.4 2.9591
8.425 2.9098
8.45 2.8601
8.475 2.8073
8.5 2.7508
8.525 2.6885
8.55 2.622
8.575 2.5528
8.6 2.4809
8.625 2.4058
8.65 2.3268
8.675 2.2424
8.7 2.1492
8.725 2.0455
8.75 1.9384
8.775 1.8326
8.8 1.7302
8.825 1.6342
8.85 1.5474
8.875 1.4723
8.9 1.4096
8.925 1.3558
8.95 1.3085
8.975 1.2646
9 1.223
9.025 1.181
9.05 1.1411
9.075 1.104
9.1 1.0774
9.125 1.0613
9.15 1.0522
9.175 1.0466
9.2 1.0456
9.225 1.0468
9.25 1.043
9.275 1.0303
9.3 1.0058
9.325 0.9717
9.35 0.9293
9.375 0.8778
9.4 0.8184
9.425 0.7559
9.45 0.69
9.475 0.6217
9.5 0.5512
9.525 0.4779
9.55 0.4042
9.575 0.3319
9.6 0.2648
9.625 0.2103
9.65 0.1717
9.675 0.1437
9.7 0.1162
9.725 0.0901
9.75 0.0682
9.775 0.055
9.8 0.0526
9.825 0.0621
9.85 0.0773
9.875 0.0908
9.9 0.1065
9.925 0.1303
9.95 0.1609
9.975 0.1999
10 0.2495
10.025 0.3073
10.05 0.369
10.075 0.43
10.1 0.4879
10.125 0.5402
10.15 0.5853
10.175 0.6219
10.2 0.652
10.225 0.6754
10.25 0.6927
10.275 0.705
10.3 0.7131
10.325 0.7167
10.35 0.7155
10.375 0.7106
10.4 0.7016
10.425 0.6901
10.45 0.6763
10.475 0.6627
10.5 0.6525
10.525 0.65
10.55 0.653
10.575 0.6574
10.6 0.6629
10.625 0.6704
10.65 0.6787
10.675 0.6847
10.7 0.6875
10.725 0.687
10.75 0.6832
10.775 0.68
10.8 0.6763
10.825 0.6735
10.85 0.6708
10.875 0.6641
10.9 0.6498
10.925 0.6278
10.95 0.6131
10.975 0.6104
11 0.6071
11.025 0.6046
11.05 0.6024
11.075 0.6055
11.1 0.6221
11.125 0.657
11.15 0.702
11.175 0.7497
11.2 0.7966
11.225 0.8422
11.25 0.8871
11.275 0.9289
11.3 0.9743
11.325 1.0231
11.35 1.0668
11.375 1.1049
11.4 1.1395
11.425 1.1708
11.45 1.1985
11.475 1.2247
11.5 1.2498
11.525 1.2712
11.55 1.2889
11.575 1.3043
11.6 1.3178
11.625 1.3288
11.65 1.3352
11.675 1.3384
11.7 1.3401
11.725 1.3466
11.75 1.3621
11.775 1.385
11.8 1.4074
11.825 1.4276
11.85 1.4459
11.875 1.4639
11.9 1.4822
11.925 1.4982
11.95 1.5087
11.975 1.512
12 1.5096
12.025 1.5038
12.05 1.4985
12.075 1.4953
12.1 1.4931
12.125 1.4912
12.15 1.4891
12.175 1.4906
12.2 1.5014
12.225 1.5211
12.25 1.5461
12.275 1.5741
12.3 1.6063
12.325 1.6406
12.35 1.679
12.375 1.7234
12.4 1.7693
12.425 1.8137
12.45 1.8573
12.475 1.9015
12.5 1.9455
12.525 1.9876
12.55 2.0254
12.575 2.0565
12.6 2.0802
12.625 2.0963
12.65 2.1051
12.675 2.1053
12.7 2.0987
12.725 2.0865
12.75 2.0697
12.775 2.0504
12.8 2.0286
12.825 2.0031
12.85 1.9735
12.875 1.942
12.9 1.9104
12.925 1.8775
12.95 1.8423
12.975 1.805
13 1.7639
13.025 1.7215
13.05 1.6823
13.075 1.644
13.1 1.6064
13.125 1.5668
13.15 1.5215
13.175 1.4691
13.2 1.4106
13.225 1.3558
13.25 1.3162
13.275 1.2887
13.3 1.26
13.325 1.2248
13.35 1.1859
13.375 1.1418
13.4 1.0948
13.425 1.0468
13.45 1.0052
13.475 0.9744
13.5 0.9556
13.525 0.9426
13.55 0.9302
13.575 0.9208
13.6 0.9144
13.625 0.9067
13.65 0.8966
13.675 0.8846
13.7 0.871
13.725 0.8538
13.75 0.8375
13.775 0.8316
13.8 0.8397
13.825 0.8602
13.85 0.8831
13.875 0.8995
13.9 0.9068
13.925 0.905
13.95 0.8967
13.975 0.8854
14 0.8736
14.025 0.8638
14.05 0.8597
14.075 0.8625
14.1 0.87
14.125 0.8813
14.15 0.9007
14.175 0.936
14.2 0.975
14.225 1.008
14.25 1.0449
14.275 1.0924
14.3 1.1427
14.325 1.1892
14.35 1.2278
14.375 1.2568
14.4 1.2775
14.425 1.2896
14.45 1.2935
14.475 1.2903
14.5 1.2783
14.525 1.2537
14.55 1.2171
14.575 1.1798
14.6 1.1444
14.625 1.1128
14.65 1.0902
14.675 1.0714
14.7 1.0515
14.725 1.0317
14.75 1.011
14.775 0.9904
14.8 0.9691
14.825 0.9432
14.85 0.9108
14.875 0.8724
14.9 0.8268
14.925 0.775
14.95 0.7181
14.975 0.6587
15 0.5937
15.025 0.5227
15.05 0.449
15.075 0.3824
15.1 0.3276
15.125 0.2828
15.15 0.2474
15.175 0.2213
15.2 0.2058
15.225 0.1964
15.25 0.1934
15.275 0.1822
15.3 0.1562
15.325 0.1173
15.35 0.0745
15.375 0.0302
15.4 -0.015
15.425 -0.0602
15.45 -0.1086
15.475 -0.1596
15.5 -0.2062
15.525 -0.2402
15.55 -0.2521
15.575 -0.244
15.6 -0.2323
15.625 -0.2241
15.65 -0.2135
15.675 -0.1956
15.7 -0.164
15.725 -0.1206
15.75 -0.0721
15.775 -0.0277
15.8 0.0104
15.825 0.0378
15.85 0.0508
15.875 0.057
15.9 0.0574
15.925 0.0603
15.95 0.0725
15.975 0.0928
16 0.1175
16.025 0.1428
16.05 0.1692
16.075 0.1949
16.1 0.2204
16.125 0.2457
16.15 0.2694
16.175 0.2897
16.2 0.3079
16.225 0.3244
16.25 0.3391
16.275 0.3503
16.3 0.3587
16.325 0.3686
16.35 0.3778
16.375 0.3841
16.4 0.3903
16.425 0.3992
16.45 0.4093
16.475 0.4205
16.5 0.435
16.525 0.4554
16.55 0.4772
16.575 0.4968
16.6 0.5121
16.625 0.5219
16.65 0.5276
16.675 0.5303
16.7 0.5321
16.725 0.5336
16.75 0.532
16.775 0.5306
16.8 0.5326
16.825 0.5335
16.85 0.53
16.875 0.5194
16.9 0.501
16.925 0.4746
16.95 0.4422
16.975 0.405
17 0.3681
17.025 0.3345
17.05 0.3043
17.075 0.2747
17.1 0.2447
17.125 0.2135
17.15 0.1784
17.175 0.1404
17.2 0.099
17.225 0.0566
17.25 0.0195
17.275 -0.0079
17.3 -0.0222
17.325 -0.0294
17.35 -0.0321
17.375 -0.0381
17.4 -0.0511
17.425 -0.0672
17.45 -0.0812
17.475 -0.0937
17.5 -0.1072
17.525 -0.1153
17.55 -0.1134
17.575 -0.1057
17.6 -0.0977
17.625 -0.09
17.65 -0.0808
17.675 -0.073
17.7 -0.0651
17.725 -0.0573
17.75 -0.0523
17.775 -0.0511
17.8 -0.0502
17.825 -0.0465
17.85 -0.0391
17.875 -0.0334
17.9 -0.0266
17.925 -0.015
17.95 0.0005
17.975 0.0188
18 0.0387
18.025 0.0628
18.05 0.0926
18.075 0.131
18.1 0.1744
18.125 0.2325
18.15 0.3026
18.175 0.3757
18.2 0.4445
18.225 0.5056
18.25 0.5599
18.275 0.6079
18.3 0.6484
18.325 0.6802
18.35 0.7048
18.375 0.7214
18.4 0.7308
18.425 0.7358
18.45 0.7403
18.475 0.7493
18.5 0.7621
18.525 0.775
18.55 0.7875
18.575 0.7977
18.6 0.8018
18.625 0.7992
18.65 0.7903
18.675 0.7784
18.7 0.7629
18.725 0.7379
18.75 0.7045
18.775 0.6636
18.8 0.6202
18.825 0.5805
18.85 0.5515
18.875 0.5392
18.9 0.534
18.925 0.5297
18.95 0.5235
18.975 0.517
19 0.5119
19.025 0.5066
19.05 0.499
19.075 0.4891
19.1 0.4771
19.125 0.4595
19.15 0.4325
19.175 0.4042
19.2 0.3891
19.225 0.398
19.25 0.4249
19.275 0.4551
19.3 0.4841
19.325 0.5079
19.35 0.5247
19.375 0.5328
19.4 0.5329
19.425 0.5282
19.45 0.5211
19.475 0.5166
19.5 0.5214
19.525 0.5421
19.55 0.5792
19.575 0.6303
19.6 0.6928
19.625 0.7773
19.65 0.8744
19.675 0.9775
19.7 1.0862
19.725 1.195
19.75 1.2989
19.775 1.4008
19.8 1.5047
19.825 1.6187
19.85 1.7381
19.875 1.8534
19.9 1.9611
19.925 2.0583
19.95 2.1438
19.975 2.2191
20 2.2852
20.025 2.3448
20.05 2.3997
20.075 2.4495
20.1 2.4932
20.125 2.5301
20.15 2.5594
20.175 2.5793
20.2 2.5887
20.225 2.5874
20.25 2.581
20.275 2.5768
20.3 2.5841
20.325 2.6022
20.35 2.6274
20.375 2.6585
20.4 2.691
20.425 2.723
20.45 2.7565
20.475 2.7902
20.5 2.8224
20.525 2.8594
20.55 2.9037
20.575 2.9621
20.6 3.035
20.625 3.1183
20.65 3.2035
20.675 3.2892
20.7 3.3729
20.725 3.4528
20.75 3.529
20.775 3.6021
20.8 3.6719
20.825 3.7346
20.85 3.7907
20.875 3.8415
20.9 3.887
20.925 3.9276
20.95 3.9643
20.975 3.9972
21 4.026
21.025 4.0508
21.05 4.0719
21.075 4.0892
21.1 4.1019
21.125 4.109
21.15 4.1102
21.175 4.1052
21.2 4.0952
21.225 4.0797
21.25 4.0589
21.275 4.0349
21.3 4.0111
21.325 3.9863
21.35 3.9634
21.375 3.9472
21.4 3.9431
21.425 3.9427
21.45 3.9399
21.475 3.9325
21.5 3.9212
21.525 3.9059
21.55 3.887
21.575 3.8656
21.6 3.844
21.625 3.8261
21.65 3.8178
21.675 3.8276
21.7 3.8561
21.725 3.8928
21.75 3.9276
21.775 3.956
21.8 3.9779
21.825 3.9929
21.85 4.0008
21.875 4.0029
21.9 4.0014
21.925 3.9977
21.95 3.9931
21.975 3.9904
22 3.9954
22.025 4.0092
22.05 4.0292
22.075 4.0517
22.1 4.0749
22.125 4.0968
22.15 4.1155
22.175 4.1315
22.2 4.1444
22.225 4.1545
22.25 4.1623
22.275 4.1682
22.3 4.1714
22.325 4.174
22.35 4.1798
22.375 4.1924
22.4 4.2125
22.425 4.2382
22.45 4.2661
22.475 4.2954
22.5 4.3237
22.525 4.3501
22.55 4.3741
22.575 4.3977
22.6 4.4253
22.625 4.4535
22.65 4.4786
22.675 4.4999
22.7 4.5169
22.725 4.532
22.75 4.5456
22.775 4.5545
22.8 4.5574
22.825 4.5536
22.85 4.5443
22.875 4.5287
22.9 4.5067
22.925 4.4782
22.95 4.4449
22.975 4.4073
23 4.3682
23.025 4.328
23.05 4.2875
23.075 4.2481
23.1 4.2162
23.125 4.1919
23.15 4.1776
23.175 4.1746
23.2 4.1843
23.225 4.2042
23.25 4.227
23.275 4.2482
23.3 4.2648
23.325 4.2757
23.35 4.2822
23.375 4.2867
23.4 4.2888
23.425 4.287
23.45 4.2813
23.475 4.2719
23.5 4.2577
23.525 4.2406
23.55 4.2233
23.575 4.2059
23.6 4.187
23.625 4.1674
23.65 4.1443
23.675 4.1165
23.7 4.0848
23.725 4.0536
23.75 4.0308
23.775 4.019
23.8 4.0107
23.825 3.9975
23.85 3.9746
23.875 3.9443
23.9 3.91
23.925 3.8716
23.95 3.8284
23.975 3.7813
24 3.7303
24.025 3.6801
24.05 3.6306
24.075 3.5791
24.1 3.5218
24.125 3.4601
24.15 3.3936
24.175 3.321
24.2 3.2412
24.225 3.1548
24.25 3.0605
24.275 2.958
24.3 2.8471
24.325 2.7277
24.35 2.5988
24.375 2.4602
24.4 2.3166
24.425 2.1728
24.45 2.0295
24.475 1.8911
24.5 1.7615
24.525 1.6423
24.55 1.5374
24.575 1.4413
24.6 1.3461
24.625 1.2535
24.65 1.1695
24.675 1.099
24.7 1.0403
24.725 0.9974
24.75 0.9685
24.775 0.949
24.8 0.9419
24.825 0.9429
24.85 0.9473
24.875 0.951
24.9 0.9552
24.925 0.9582
24.95 0.9581
24.975 0.9524
25 0.9394
25.025 0.9196
25.05 0.8927
25.075 0.8599
25.1 0.8211
25.125 0.7758
25.15 0.7238
25.175 0.6655
25.2 0.604
25.225 0.5413
25.25 0.4786
25.275 0.4132
25.3 0.3442
25.325 0.2744
25.35 0.2076
25.375 0.1472
25.4 0.1018
25.425 0.0769
25.45 0.0776
25.475 0.0928
25.5 0.119
25.525 0.1555
25.55 0.198
25.575 0.2409
25.6 0.2832
25.625 0.3229
25.65 0.3568
25.675 0.3826
25.7 0.4015
25.725 0.4159
25.75 0.425
25.775 0.4283
25.8 0.4247
25.825 0.4121
25.85 0.3921
25.875 0.3669
25.9 0.337
25.925 0.3066
25.95 0.2772
25.975 0.2493
26 0.2233
26.025 0.1973
26.05 0.1704
26.075 0.146
26.1 0.1258
26.125 0.1074
26.15 0.0903
26.175 0.071
26.2 0.0498
26.225 0.0385
26.25 0.0389
26.275 0.0454
26.3 0.0502
26.325 0.0501
26.35 0.0462
26.375 0.0389
26.4 0.0294
26.425 0.0201
26.45 0.0108
26.475 -0.0006
26.5 -0.0128
26.525 -0.0236
26.55 -0.0352
26.575 -0.0502
26.6 -0.0661
26.625 -0.0798
26.65 -0.0893
26.675 -0.0932
26.7 -0.0918
26.725 -0.0884
26.75 -0.0858
26.775 -0.0832
26.8 -0.079
26.825 -0.0727
26.85 -0.061
26.875 -0.0494
26.9 -0.0404
26.925 -0.0371
26.95 -0.0406
26.975 -0.0481
27 -0.0597
27.025 -0.0749
27.05 -0.0931
27.075 -0.1142
27.1 -0.132
27.125 -0.147
27.15 -0.1615
27.175 -0.1784
27.2 -0.2013
27.225 -0.2299
27.25 -0.2552
27.275 -0.2722
27.3 -0.2867
27.325 -0.2992
27.35 -0.3078
27.375 -0.3173
27.4 -0.3319
27.425 -0.3498
27.45 -0.3704
27.475 -0.3948
27.5 -0.4238
27.525 -0.4524
27.55 -0.4742
27.575 -0.4823
27.6 -0.4713
27.625 -0.4449
27.65 -0.4023
27.675 -0.3434
27.7 -0.2784
27.725 -0.2175
27.75 -0.1624
27.775 -0.1134
27.8 -0.0727
27.825 -0.0413
27.85 -0.0192
27.875 -0.006
27.9 -0.0002
27.925 0.0008
27.95 -0.0006
27.975 -0.0037
28 -0.012
28.025 -0.0274
28.05 -0.0484
28.075 -0.0749
28.1 -0.1054
28.125 -0.1398
28.15 -0.1786
28.175 -0.2192
28.2 -0.2608
28.225 -0.2988
28.25 -0.3339
28.275 -0.3704
28.3 -0.4096
28.325 -0.4516
28.35 -0.4958
28.375 -0.5385
28.4 -0.5817
28.425 -0.6274
28.45 -0.6757
28.475 -0.7274
28.5 -0.7815
28.525 -0.834
28.55 -0.876
28.575 -0.9048
28.6 -0.9283
28.625 -0.951
28.65 -0.9753
28.675 -0.9993
28.7 -1.0208
28.725 -1.0395
28.75 -1.06
28.775 -1.0785
28.8 -1.0866
28.825 -1.0864
28.85 -1.0788
28.875 -1.0715
28.9 -1.066
28.925 -1.0621
28.95 -1.059
28.975 -1.0563
29 -1.051
29.025 -1.0404
29.05 -1.0277
29.075 -1.0129
29.1 -0.997
29.125 -0.9866
29.15 -0.9796
29.175 -0.9757
29.2 -0.979
29.225 -0.9862
29.25 -0.9916
29.275 -0.9878
29.3 -0.9697
29.325 -0.9414
29.35 -0.911
29.375 -0.8854
29.4 -0.8684
29.425 -0.8616
29.45 -0.8629
29.475 -0.872
29.5 -0.8884
29.525 -0.9115
29.55 -0.9368
29.575 -0.9609
29.6 -0.9837
29.625 -1.0091
29.65 -1.038
29.675 -1.0666
29.7 -1.0926
29.725 -1.1174
29.75 -1.1462
29.775 -1.1804
29.8 -1.2159
29.825 -1.2518
29.85 -1.2858
29.875 -1.3147
29.9 -1.3397
29.925 -1.3603
29.95 -1.3786
29.975 -1.394
30 -1.4112
30.025 -1.4342
30.05 -1.4629
30.075 -1.4962
30.1 -1.5329
30.125 -1.5719
30.15 -1.6127
30.175 -1.6554
30.2 -1.7006
30.225 -1.7477
30.25 -1.7998
30.275 -1.861
30.3 -1.9265
30.325 -1.9974
30.35 -2.0717
30.375 -2.1415
30.4 -2.202
30.425 -2.2564
30.45 -2.3095
30.475 -2.3655
30.5 -2.4273
30.525 -2.4955
30.55 -2.5683
30.575 -2.6406
30.6 -2.7061
30.625 -2.7606
30.65 -2.8035
30.675 -2.835
30.7 -2.8589
30.725 -2.8723
30.75 -2.8737
30.775 -2.8672
30.8 -2.8595
30.825 -2.8525
30.85 -2.8503
30.875 -2.8582
30.9 -2.8703
30.925 -2.8767
30.95 -2.8755
30.975 -2.8737
31 -2.8766
31.025 -2.8777
31.05 -2.8676
31.075 -2.8335
31.1 -2.7775
31.125 -2.7171
31.15 -2.6614
31.175 -2.6128
31.2 -2.5699
31.225 -2.5352
31.25 -2.5094
31.275 -2.4917
31.3 -2.4801
31.325 -2.476
31.35 -2.4756
31.375 -2.4732
31.4 -2.4672
31.425 -2.4613
31.45 -2.454
31.475 -2.4438
31.5 -2.4297
31.525 -2.4103
31.55 -2.3745
31.575 -2.3237
31.6 -2.2617
31.625 -2.1947
31.65 -2.1279
31.675 -2.0652
31.7 -2.0108
31.725 -1.9621
31.75 -1.9163
31.775 -1.8711
31.8 -1.8283
31.825 -1.7862
31.85 -1.7451
31.875 -1.7046
31.9 -1.6654
31.925 -1.6296
31.95 -1.5989
31.975 -1.5741
32 -1.5545
32.025 -1.541
32.05 -1.5342
32.075 -1.5348
32.1 -1.543
32.125 -1.5604
32.15 -1.5894
32.175 -1.6275
32.2 -1.6713
32.225 -1.7179
32.25 -1.7611
32.275 -1.8004
32.3 -1.8337
32.325 -1.8568
32.35 -1.8754
32.375 -1.8983
32.4 -1.928
32.425 -1.9624
32.45 -1.9925
32.475 -2.0135
32.5 -2.0339
32.525 -2.056
32.55 -2.0789
32.575 -2.0972
32.6 -2.1053
32.625 -2.1037
32.65 -2.094
32.675 -2.0778
32.7 -2.0595
32.725 -2.0444
32.75 -2.0315
32.775 -2.0202
32.8 -2.009
32.825 -1.9986
32.85 -1.9879
32.875 -1.9733
32.9 -1.9581
32.925 -1.9477
32.95 -1.9458
32.975 -1.9482
33 -1.9479
33.025 -1.9464
33.05 -1.9489
33.075 -1.9575
33.1 -1.9672
33.125 -1.9704
33.15 -1.9622
33.175 -1.942
33.2 -1.9109
33.225 -1.8699
33.25 -1.8204
33.275 -1.7686
33.3 -1.7194
33.325 -1.6769
33.35 -1.6414
33.375 -1.6133
33.4 -1.5921
33.425 -1.5799
33.45 -1.5771
33.475 -1.5811
33.5 -1.5922
33.525 -1.6098
33.55 -1.6346
33.575 -1.6686
33.6 -1.7101
33.625 -1.7594
33.65 -1.8125
33.675 -1.8617
33.7 -1.904
33.725 -1.9324
33.75 -1.9497
33.775 -1.9657
33.8 -1.986
33.825 -2.013
33.85 -2.0461
33.875 -2.0846
33.9 -2.1291
33.925 -2.1795
33.95 -2.235
33.975 -2.2933
34 -2.3549
34.025 -2.4142
34.05 -2.4635
34.075 -2.497
34.1 -2.5161
34.125 -2.5254
34.15 -2.5264
34.175 -2.5188
34.2 -2.5083
34.225 -2.5027
34.25 -2.5033
34.275 -2.5072
34.3 -2.5162
34.325 -2.5327
34.35 -2.5561
34.375 -2.5836
34.4 -2.606
34.425 -2.6161
34.45 -2.6149
34.475 -2.6029
34.5 -2.5782
34.525 -2.5454
34.55 -2.5144
34.575 -2.492
34.6 -2.4786
34.625 -2.4699
34.65 -2.4632
34.675 -2.4594
34.7 -2.4591
34.725 -2.4645
34.75 -2.4781
34.775 -2.4988
34.8 -2.5282
34.825 -2.5648
34.85 -2.6069
34.875 -2.6539
34.9 -2.6989
34.925 -2.7275
34.95 -2.7201
34.975 -2.6819
35 -2.6328
35.025 -2.582
35.05 -2.5345
35.075 -2.4918
35.1 -2.457
35.125 -2.428
35.15 -2.3998
35.175 -2.3721
35.2 -2.3448
35.225 -2.318
35.25 -2.2861
35.275 -2.2404
35.3 -2.1846
35.325 -2.1222
35.35 -2.0556
35.375 -1.9867
35.4 -1.9188
35.425 -1.8545
35.45 -1.7959
35.475 -1.7422
35.5 -1.6926
35.525 -1.6457
35.55 -1.5961
35.575 -1.5404
35.6 -1.4789
35.625 -1.4155
35.65 -1.3546
35.675 -1.2994
35.7 -1.25
35.725 -1.2058
35.75 -1.1654
35.775 -1.1293
35.8 -1.097
35.825 -1.068
35.85 -1.0412
35.875 -1.0193
35.9 -1.0025
35.925 -0.9893
35.95 -0.9796
35.975 -0.9744
36 -0.9736
36.025 -0.9788
36.05 -0.989
36.075 -1.0026
36.1 -1.0213
36.125 -1.0435
36.15 -1.0652
36.175 -1.0851
36.2 -1.1074
36.225 -1.1326
36.25 -1.1578
36.275 -1.1735
36.3 -1.1659
36.325 -1.1456
36.35 -1.1275
36.375 -1.1182
36.4 -1.1156
36.425 -1.1082
36.45 -1.0886
36.475 -1.0582
36.5 -1.021
36.525 -0.9857
36.55 -0.959
36.575 -0.9439
36.6 -0.9367
36.625 -0.9284
36.65 -0.8983
36.675 -0.8581
36.7 -0.8206
36.725 -0.7877
36.75 -0.761
36.775 -0.7415
36.8 -0.7231
36.825 -0.7085
36.85 -0.6962
36.875 -0.6824
36.9 -0.665
36.925 -0.6445
36.95 -0.624
36.975 -0.6028
37 -0.5817
37.025 -0.5596
37.05 -0.5337
37.075 -0.5048
37.1 -0.4736
37.125 -0.44
37.15 -0.4097
37.175 -0.3858
37.2 -0.3692
37.225 -0.357
37.25 -0.3462
37.275 -0.334
37.3 -0.321
37.325 -0.3104
37.35 -0.3036
37.375 -0.3019
37.4 -0.3034
37.425 -0.3041
37.45 -0.3004
37.475 -0.2902
37.5 -0.2764
37.525 -0.2605
37.55 -0.2452
37.575 -0.2334
37.6 -0.2265
37.625 -0.2228
37.65 -0.2124
37.675 -0.1883
37.7 -0.1589
37.725 -0.1284
37.75 -0.1004
37.775 -0.0748
37.8 -0.0531
37.825 -0.0386
37.85 -0.0322
37.875 -0.0322
37.9 -0.0375
37.925 -0.0487
37.95 -0.0645
37.975 -0.0801
38 -0.087
38.025 -0.0851
38.05 -0.0845
38.075 -0.0899
38.1 -0.1033
38.125 -0.1246
38.15 -0.1556
38.175 -0.1958
38.2 -0.2429
38.225 -0.2953
38.25 -0.3553
38.275 -0.424
38.3 -0.5008
38.325 -0.5858
38.35 -0.6769
38.375 -0.7715
38.4 -0.8637
38.425 -0.9528
38.45 -1.0375
38.475 -1.117
38.5 -1.1905
38.525 -1.2522
38.55 -1.3015
38.575 -1.3429
38.6 -1.3743
38.625 -1.3983
38.65 -1.4195
38.675 -1.437
38.7 -1.4537
38.725 -1.4672
38.75 -1.4804
38.775 -1.4996
38.8 -1.5297
38.825 -1.5703
38.85 -1.617
38.875 -1.6632
38.9 -1.7027
38.925 -1.7284
38.95 -1.7408
38.975 -1.748
39 -1.7559
39.025 -1.7666
39.05 -1.7816
39.075 -1.8012
39.1 -1.8271
39.125 -1.858
39.15 -1.8895
39.175 -1.9223
39.2 -1.9531
39.225 -1.9818
39.25 -2.0139
39.275 -2.0475
39.3 -2.0785
39.325 -2.108
39.35 -2.1379
39.375 -2.1705
39.4 -2.2055
39.425 -2.2421
39.45 -2.2751
39.475 -2.2956
39.5 -2.289
39.525 -2.257
39.55 -2.2104
39.575 -2.162
39.6 -2.115
39.625 -2.0652
39.65 -2.009
39.675 -1.9484
39.7 -1.8867
39.725 -1.8284
39.75 -1.7758
39.775 -1.7287
39.8 -1.6875
39.825 -1.6531
39.85 -1.6246
39.875 -1.5999
39.9 -1.5796
39.925 -1.5652
39.95 -1.5578
39.975 -1.5563
40 -1.5602
40.025 -1.571
40.05 -1.5854
40.075 -1.6008
40.1 -1.6163
40.125 -1.6331
40.15 -1.6536
40.175 -1.6765
40.2 -1.7041
40.225 -1.7372
40.25 -1.7788
40.275 -1.823
40.3 -1.8505
40.325 -1.8555
40.35 -1.848
40.375 -1.8334
40.4 -1.8124
40.425 -1.7879
40.45 -1.7705
40.475 -1.7657
40.5 -1.7747
40.525 -1.799
40.55 -1.8405
40.575 -1.8937
40.6 -1.9538
40.625 -2.011
40.65 -2.0582
40.675 -2.0768
40.7 -2.0692
40.725 -2.0539
40.75 -2.0355
40.775 -2.0147
40.8 -1.9889
40.825 -1.9591
40.85 -1.9275
40.875 -1.8921
40.9 -1.855
40.925 -1.8205
40.95 -1.7866
40.975 -1.7545
41 -1.7256
41.025 -1.6993
41.05 -1.6753
41.075 -1.6541
41.1 -1.6316
41.125 -1.6049
41.15 -1.5704
41.175 -1.5332
41.2 -1.4996
41.225 -1.4697
41.25 -1.4439
41.275 -1.4227
41.3 -1.4057
41.325 -1.3927
41.35 -1.3836
41.375 -1.3749
41.4 -1.3641
41.425 -1.3517
41.45 -1.3392
41.475 -1.3259
41.5 -1.3128
41.525 -1.2977
41.55 -1.2752
41.575 -1.245
41.6 -1.206
41.625 -1.1624
41.65 -1.1198
41.675 -1.0787
41.7 -1.0385
41.725 -1
41.75 -0.9593
41.775 -0.9161
41.8 -0.8755
41.825 -0.8407
41.85 -0.8106
41.875 -0.788
41.9 -0.7716
41.925 -0.7607
41.95 -0.7521
41.975 -0.741
42 -0.7238
42.025 -0.7009
42.05 -0.676
42.075 -0.6518
42.1 -0.6293
42.125 -0.6126
42.15 -0.603
42.175 -0.5959
42.2 -0.5879
42.225 -0.5766
42.25 -0.5603
42.275 -0.5442
42.3 -0.5355
42.325 -0.5361
42.35 -0.5478
42.375 -0.5693
42.4 -0.5993
42.425 -0.6304
42.45 -0.6547
42.475 -0.666
42.5 -0.6669
42.525 -0.6642
42.55 -0.6629
42.575 -0.6662
42.6 -0.68
42.625 -0.7011
42.65 -0.7214
42.675 -0.7463
42.7 -0.7738
42.725 -0.8079
42.75 -0.8488
42.775 -0.8964
42.8 -0.9477
42.825 -1.0014
42.85 -1.0531
42.875 -1.092
42.9 -1.1205
42.925 -1.1414
42.95 -1.1529
42.975 -1.1504
43 -1.1334
43.025 -1.1057
43.05 -1.0696
43.075 -1.0248
43.1 -0.976
43.125 -0.9267
43.15 -0.876
43.175 -0.8222
43.2 -0.7642
43.225 -0.7077
43.25 -0.6566
43.275 -0.612
43.3 -0.573
43.325 -0.5406
43.35 -0.5201
43.375 -0.5104
43.4 -0.5089
43.425 -0.5132
43.45 -0.5145
43.475 -0.5093
43.5 -0.5011
43.525 -0.492
43.55 -0.4762
43.575 -0.4536
43.6 -0.4315
43.625 -0.4106
43.65 -0.3896
43.675 -0.3679
43.7 -0.344
43.725 -0.3199
43.75 -0.2967
43.775 -0.277
43.8 -0.2591
43.825 -0.2438
43.85 -0.234
43.875 -0.2315
43.9 -0.238
43.925 -0.2555
43.95 -0.2814
43.975 -0.314
44 -0.3521
44.025 -0.3957
44.05 -0.4467
44.075 -0.5046
44.1 -0.5592
44.125 -0.5841
44.15 -0.5817
44.175 -0.5675
44.2 -0.5405
44.225 -0.4996
44.25 -0.4528
44.275 -0.4075
44.3 -0.3673
44.325 -0.3274
44.35 -0.2873
44.375 -0.2425
44.4 -0.1948
44.425 -0.152
44.45 -0.113
44.475 -0.0744
44.5 -0.0351
44.525 0.0002
44.55 0.03
44.575 0.0536
44.6 0.0735
44.625 0.0928
44.65 0.1116
44.675 0.1293
44.7 0.1453
44.725 0.1637
44.75 0.1876
44.775 0.2203
44.8 0.2636
44.825 0.3119
44.85 0.3596
44.875 0.4084
44.9 0.4607
44.925 0.5188
44.95 0.5803
44.975 0.6429
45 0.705
45.025 0.7658
45.05 0.8253
45.075 0.8836
45.1 0.9386
45.125 0.9921
45.15 1.0454
45.175 1.099
45.2 1.1556
45.225 1.2168
45.25 1.2778
45.275 1.3348
45.3 1.3862
45.325 1.4326
45.35 1.4741
45.375 1.5116
45.4 1.5449
45.425 1.5726
45.45 1.5946
45.475 1.6101
45.5 1.619
45.525 1.6226
45.55 1.6211
45.575 1.6144
45.6 1.6041
45.625 1.5914
45.65 1.5795
45.675 1.5741
45.7 1.5791
45.725 1.5908
45.75 1.6039
45.775 1.6152
45.8 1.6231
45.825 1.6267
45.85 1.6245
45.875 1.6181
45.9 1.6106
45.925 1.6057
45.95 1.6022
45.975 1.597
46 1.5864
46.025 1.5687
46.05 1.5446
46.075 1.5159
46.1 1.4829
46.125 1.4453
46.15 1.3994
46.175 1.3477
46.2 1.2914
46.225 1.2331
46.25 1.1754
46.275 1.1266
46.3 1.0955
46.325 1.0778
46.35 1.0685
46.375 1.0661
46.4 1.0674
46.425 1.0668
46.45 1.0627
46.475 1.056
46.5 1.0474
46.525 1.039
46.55 1.0353
46.575 1.0375
46.6 1.0425
46.625 1.0472
46.65 1.0484
46.675 1.0472
46.7 1.047
46.725 1.0471
46.75 1.0458
46.775 1.0414
46.8 1.0317
46.825 1.014
46.85 0.9884
46.875 0.9553
46.9 0.9131
46.925 0.8621
46.95 0.8046
46.975 0.7458
47 0.6906
47.025 0.6398
47.05 0.5903
47.075 0.5349
47.1 0.4707
47.125 0.4002
47.15 0.3292
47.175 0.2655
47.2 0.2147
47.225 0.1744
47.25 0.1427
47.275 0.1186
47.3 0.101
47.325 0.0871
47.35 0.0746
47.375 0.0641
47.4 0.057
47.425 0.0534
47.45 0.0562
47.475 0.0669
47.5 0.0789
47.525 0.0879
47.55 0.0908
47.575 0.0894
47.6 0.0893
47.625 0.0917
47.65 0.0907
47.675 0.0874
47.7 0.0839
47.725 0.0801
47.75 0.0755
47.775 0.0671
47.8 0.056
47.825 0.042
47.85 0.0213
47.875 -0.0086
47.9 -0.0492
47.925 -0.094
47.95 -0.1361
47.975 -0.1737
48 -0.1969
48.025 -0.2034
48.05 -0.2002
48.075 -0.191
48.1 -0.1722
48.125 -0.1403
48.15 -0.0972
48.175 -0.0447
48.2 0.0189
48.225 0.0904
48.25 0.1665
48.275 0.2424
48.3 0.3161
48.325 0.3894
48.35 0.4594
48.375 0.5201
48.4 0.5721
48.425 0.6156
48.45 0.6483
48.475 0.6757
48.5 0.6995
48.525 0.7192
48.55 0.7319
48.575 0.7399
48.6 0.7445
48.625 0.7467
48.65 0.7423
48.675 0.7294
48.7 0.7078
48.725 0.6805
48.75 0.648
48.775 0.6106
48.8 0.5712
48.825 0.5407
48.85 0.5277
48.875 0.5269
48.9 0.5285
48.925 0.5296
48.95 0.5278
48.975 0.5213
49 0.5126
49.025 0.5013
49.05 0.4851
49.075 0.4649
49.1 0.443
49.125 0.4261
49.15 0.4158
49.175 0.4077
49.2 0.397
49.225 0.383
49.25 0.3655
49.275 0.3472
49.3 0.3324
49.325 0.3252
49.35 0.3227
49.375 0.3205
49.4 0.3191
49.425 0.3193
49.45 0.3205
49.475 0.3237
49.5 0.3344
49.525 0.356
49.55 0.384
49.575 0.4144
49.6 0.4442
49.625 0.4718
49.65 0.4967
49.675 0.519
49.7 0.541
49.725 0.5621
49.75 0.5839
49.775 0.6047
49.8 0.6221
49.825 0.6373
49.85 0.6506
49.875 0.6617
49.9 0.6712
49.925 0.6794
49.95 0.6862
49.975 0.6913
50 0.6928
50.025 0.6901
50.05 0.6869
50.075 0.6825
50.1 0.6744
50.125 0.661
50.15 0.6425
50.175 0.619
50.2 0.5902
50.225 0.5582
50.25 0.5278
50.275 0.4968
50.3 0.4654
50.325 0.4466
50.35 0.4503
50.375 0.4703
50.4 0.5018
50.425 0.5349
50.45 0.5648
50.475 0.5906
50.5 0.6122
50.525 0.631
50.55 0.6463
50.575 0.6617
50.6 0.6808
50.625 0.7092
50.65 0.7532
50.675 0.8126
50.7 0.8791
50.725 0.951
50.75 1.0269
50.775 1.1041
50.8 1.1776
50.825 1.2466
50.85 1.309
50.875 1.3639
50.9 1.4114
50.925 1.4543
50.95 1.4963
50.975 1.539
51 1.5818
51.025 1.6225
51.05 1.6626
51.075 1.7036
51.1 1.7431
51.125 1.7773
51.15 1.8032
51.175 1.8201
51.2 1.8279
51.225 1.8297
51.25 1.8274
51.275 1.8211
51.3 1.8119
51.325 1.8004
51.35 1.7844
51.375 1.7653
51.4 1.745
51.425 1.7258
51.45 1.7096
51.475 1.7
51.5 1.6991
51.525 1.7035
51.55 1.7072
51.575 1.7084
51.6 1.7056
51.625 1.6966
51.65 1.6835
51.675 1.6698
51.7 1.6616
51.725 1.6574
51.75 1.6548
51.775 1.6512
51.8 1.6463
51.825 1.6425
51.85 1.6379
51.875 1.6306
51.9 1.6197
51.925 1.6058
51.95 1.5906
51.975 1.5777
52 1.5676
52.025 1.5618
52.05 1.5623
52.075 1.5695
52.1 1.5782
52.125 1.5856
52.15 1.5917
52.175 1.5925
52.2 1.5863
52.225 1.573
52.25 1.5543
52.275 1.5306
52.3 1.5027
52.325 1.472
52.35 1.4379
52.375 1.3982
52.4 1.3517
52.425 1.2987
52.45 1.2394
52.475 1.1732
52.5 1.1013
52.525 1.0248
52.55 0.9448
52.575 0.8632
52.6 0.7813
52.625 0.7037
52.65 0.6316
52.675 0.561
52.7 0.4894
52.725 0.4142
52.75 0.3361
52.775 0.2613
52.8 0.1891
52.825 0.1238
52.85 0.0678
52.875 0.0209
52.9 -0.0215
52.925 -0.0648
52.95 -0.1096
52.975 -0.153
53 -0.1892
53.025 -0.2147
53.05 -0.2281
53.075 -0.2265
53.1 -0.211
53.125 -0.1822
53.15 -0.1379
53.175 -0.083
53.2 -0.0188
53.225 0.0558
53.25 0.1365
53.275 0.2177
53.3 0.2963
53.325 0.3724
53.35 0.4459
53.375 0.5156
53.4 0.5794
53.425 0.6357
53.45 0.6834
53.475 0.7211
53.5 0.7517
53.525 0.7725
53.55 0.7888
53.575 0.8056
53.6 0.8235
53.625 0.8428
53.65 0.8593
53.675 0.8717
53.7 0.8822
53.725 0.8912
53.75 0.8971
53.775 0.9037
53.8 0.9147
53.825 0.9282
53.85 0.9458
53.875 0.9701
53.9 1.0027
53.925 1.0402
53.95 1.0808
53.975 1.1214
54 1.1605
54.025 1.1979
54.05 1.2321
54.075 1.2657
54.1 1.2985
54.125 1.3292
54.15 1.3572
54.175 1.3845
54.2 1.4135
54.225 1.443
54.25 1.4691
54.275 1.4898
54.3 1.505
54.325 1.513
54.35 1.5143
54.375 1.5094
54.4 1.4987
54.425 1.483
54.45 1.4628
54.475 1.4375
54.5 1.4066
54.525 1.3708
54.55 1.3305
54.575 1.2856
54.6 1.2372
54.625 1.1877
54.65 1.1475
54.675 1.1258
54.7 1.1111
54.725 1.0949
54.75 1.0754
54.775 1.0514
54.8 1.0232
54.825 0.9899
54.85 0.9504
54.875 0.9054
54.9 0.8552
54.925 0.7996
54.95 0.7389
54.975 0.6736
55 0.6042
55.025 0.5295
55.05 0.4507
55.075 0.3672
55.1 0.2808
55.125 0.1965
55.15 0.1203
55.175 0.0518
55.2 -0.0185
55.225 -0.0931
55.25 -0.1721
55.275 -0.2516
55.3 -0.3239
55.325 -0.3859
55.35 -0.4381
55.375 -0.4685
55.4 -0.4693
55.425 -0.459
55.45 -0.4479
55.475 -0.4373
55.5 -0.4239
55.525 -0.4105
55.55 -0.3985
55.575 -0.3894
55.6 -0.3868
55.625 -0.3919
55.65 -0.4047
55.675 -0.4252
55.7 -0.4528
55.725 -0.4868
55.75 -0.5258
55.775 -0.5689
55.8 -0.6148
55.825 -0.6644
55.85 -0.717
55.875 -0.7701
55.9 -0.8229
55.925 -0.8814
55.95 -0.9411
55.975 -0.9968
56 -1.0547
56.025 -1.1185
56.05 -1.1862
56.075 -1.2536
56.1 -1.3101
56.125 -1.349
56.15 -1.3671
56.175 -1.3742
56.2 -1.3769
56.225 -1.3796
56.25 -1.3824
56.275 -1.387
56.3 -1.3851
56.325 -1.3718
56.35 -1.3442
56.375 -1.303
56.4 -1.2449
56.425 -1.1781
56.45 -1.1104
56.475 -1.0461
56.5 -0.9867
56.525 -0.9353
56.55 -0.8932
56.575 -0.8582
56.6 -0.8257
56.625 -0.7892
56.65 -0.7477
56.675 -0.705
56.7 -0.663
56.725 -0.622
56.75 -0.5825
56.775 -0.5443
56.8 -0.505
56.825 -0.4652
56.85 -0.4227
56.875 -0.3811
56.9 -0.3417
56.925 -0.3049
56.95 -0.2653
56.975 -0.223
57 -0.1827
57.025 -0.1524
57.05 -0.1297
57.075 -0.1104
57.1 -0.0916
57.125 -0.0716
57.15 -0.0536
57.175 -0.0419
57.2 -0.0362
57.225 -0.0357
57.25 -0.037
57.275 -0.0365
57.3 -0.0341
57.325 -0.03
57.35 -0.0214
57.375 -0.007
57.4 0.0099
57.425 0.0261
57.45 0.0381
57.475 0.0456
57.5 0.0503
57.525 0.0515
57.55 0.0497
57.575 0.0443
57.6 0.0348
57.625 0.0198
57.65 0.0002
57.675 -0.0197
57.7 -0.0384
57.725 -0.0597
57.75 -0.0858
57.775 -0.1107
57.8 -0.1322
57.825 -0.1537
57.85 -0.1747
57.875 -0.1927
57.9 -0.2024
57.925 -0.2043
57.95 -0.2031
57.975 -0.2011
58 -0.2033
58.025 -0.2062
58.05 -0.2034
58.075 -0.1832
58.1 -0.15
58.125 -0.1108
58.15 -0.0656
58.175 -0.0128
58.2 0.044
58.225 0.1076
58.25 0.1725
58.275 0.2327
58.3 0.2874
58.325 0.3355
58.35 0.3733
58.375 0.3998
58.4 0.4167
58.425 0.423
58.45 0.4182
58.475 0.4046
58.5 0.3892
58.525 0.3749
58.55 0.3606
58.575 0.3441
58.6 0.3236
58.625 0.2996
58.65 0.2737
58.675 0.2423
58.7 0.2054
58.725 0.168
58.75 0.1292
58.775 0.087
58.8 0.041
58.825 -0.0091
58.85 -0.0631
58.875 -0.1165
58.9 -0.1671
58.925 -0.2037
58.95 -0.2143
58.975 -0.2122
59 -0.2141
59.025 -0.2185
59.05 -0.223
59.075 -0.223
59.1 -0.2162
59.125 -0.1961
59.15 -0.1576
59.175 -0.1086
59.2 -0.0595
59.225 -0.0176
59.25 0.0183
59.275 0.0423
59.3 0.0528
59.325 0.0562
59.35 0.0583
59.375 0.0662
59.4 0.0833
59.425 0.1135
59.45 0.1489
59.475 0.1828
59.5 0.2129
59.525 0.2356
59.55 0.2503
59.575 0.2618
59.6 0.2704
59.625 0.2768
59.65 0.2811
59.675 0.2802
59.7 0.275
59.725 0.2707
59.75 0.2678
59.775 0.2615
59.8 0.2522
59.825 0.243
59.85 0.2353
59.875 0.225
59.9 0.2095
59.925 0.1915
59.95 0.1683
59.975 0.1418
60 0.1141
60.025 0.0893
60.05 0.0729
60.075 0.0728
60.1 0.0861
60.125 0.1068
60.15 0.1285
60.175 0.1494
60.2 0.1693
60.225 0.1904
60.25 0.2106
60.275 0.2249
60.3 0.2298
60.325 0.2251
60.35 0.2133
60.375 0.1955
60.4 0.1731
60.425 0.1481
60.45 0.1206
60.475 0.0923
60.5 0.0677
60.525 0.0517
60.55 0.0409
60.575 0.0322
60.6 0.0232
60.625 0.0112
60.65 -0.0054
60.675 -0.0239
60.7 -0.0386
60.725 -0.0527
60.75 -0.0753
60.775 -0.1081
60.8 -0.1475
60.825 -0.1914
60.85 -0.2325
60.875 -0.2615
60.9 -0.2786
60.925 -0.2901
60.95 -0.2955
60.975 -0.2882
61 -0.2644
61.025 -0.2305
61.05 -0.1938
61.075 -0.1555
61.1 -0.1114
61.125 -0.0587
61.15 -0.0034
61.175 0.0488
61.2 0.0946
61.225 0.1317
61.25 0.1589
61.275 0.1765
61.3 0.1838
61.325 0.186
61.35 0.1873
61.375 0.1982
61.4 0.2251
61.425 0.2579
61.45 0.2883
61.475 0.3123
61.5 0.3315
61.525 0.3471
61.55 0.3568
61.575 0.3586
61.6 0.3506
61.625 0.3316
61.65 0.3009
61.675 0.2591
61.7 0.2087
61.725 0.1522
61.75 0.0891
61.775 0.018
61.8 -0.0581
61.825 -0.1373
61.85 -0.2162
61.875 -0.2885
61.9 -0.3545
61.925 -0.4144
61.95 -0.4702
61.975 -0.5259
62 -0.5863
62.025 -0.6454
62.05 -0.6947
62.075 -0.7345
62.1 -0.7703
62.125 -0.8037
62.15 -0.835
62.175 -0.8716
62.2 -0.9121
62.225 -0.9528
62.25 -0.9878
62.275 -1.0134
62.3 -1.0284
62.325 -1.0358
62.35 -1.0337
62.375 -1.0239
62.4 -1.0085
62.425 -0.9907
62.45 -0.9685
62.475 -0.9451
62.5 -0.9251
62.525 -0.9097
62.55 -0.8971
62.575 -0.8837
62.6 -0.8719
62.625 -0.8628
62.65 -0.8594
62.675 -0.8651
62.7 -0.8804
62.725 -0.9031
62.75 -0.9303
62.775 -0.957
62.8 -0.9796
62.825 -0.9943
62.85 -1.0016
62.875 -1.0018
62.9 -0.9937
62.925 -0.9704
62.95 -0.9251
62.975 -0.871
63 -0.8191
63.025 -0.7701
63.05 -0.7227
63.075 -0.6735
63.1 -0.622
63.125 -0.5699
63.15 -0.5207
63.175 -0.4787
63.2 -0.4439
63.225 -0.4151
63.25 -0.3918
63.275 -0.3748
63.3 -0.3675
63.325 -0.3654
63.35 -0.3613
63.375 -0.3454
63.4 -0.3155
63.425 -0.2749
63.45 -0.2299
63.475 -0.1826
63.5 -0.1339
63.525 -0.0875
63.55 -0.0452
63.575 -0.0106
63.6 0.0172
63.625 0.0393
63.65 0.054
63.675 0.0604
63.7 0.061
63.725 0.0548
63.75 0.0399
63.775 0.0148
63.8 -0.0181
63.825 -0.0565
63.85 -0.0996
63.875 -0.142
63.9 -0.182
63.925 -0.2195
63.95 -0.2561
63.975 -0.294
64 -0.332
64.025 -0.3715
64.05 -0.4148
64.075 -0.4593
64.1 -0.5078
64.125 -0.5619
64.15 -0.6205
64.175 -0.6816
64.2 -0.7433
64.225 -0.8063
64.25 -0.8678
64.275 -0.9286
64.3 -0.9884
64.325 -1.0427
64.35 -1.0908
64.375 -1.1318
64.4 -1.1575
64.425 -1.1545
64.45 -1.1194
64.475 -1.0681
64.5 -1.0136
64.525 -0.9581
64.55 -0.9052
64.575 -0.8665
64.6 -0.8443
64.625 -0.8328
64.65 -0.8251
64.675 -0.8188
64.7 -0.8084
64.725 -0.796
64.75 -0.786
64.775 -0.781
64.8 -0.7814
64.825 -0.7839
64.85 -0.7874
64.875 -0.7964
64.9 -0.8115
64.925 -0.8322
64.95 -0.8542
64.975 -0.8758
65 -0.8975
65.025 -0.9143
65.05 -0.9178
65.075 -0.9068
65.1 -0.8885
65.125 -0.8666
65.15 -0.8444
65.175 -0.8216
65.2 -0.7976
65.225 -0.7746
65.25 -0.7553
65.275 -0.7412
65.3 -0.7328
65.325 -0.7288
65.35 -0.7283
65.375 -0.733
65.4 -0.7389
65.425 -0.7415
65.45 -0.746
65.475 -0.7567
65.5 -0.7767
65.525 -0.8008
65.55 -0.8224
65.575 -0.8396
65.6 -0.8534
65.625 -0.8599
65.65 -0.8551
65.675 -0.8389
65.7 -0.8107
65.725 -0.7787
65.75 -0.7443
65.775 -0.7089
65.8 -0.6713
65.825 -0.6337
65.85 -0.5993
65.875 -0.5684
65.9 -0.5403
65.925 -0.5146
65.95 -0.4939
65.975 -0.4838
66 -0.4805
66.025 -0.4828
66.05 -0.489
66.075 -0.4894
66.1 -0.4783
66.125 -0.4572
66.15 -0.4321
66.175 -0.4071
66.2 -0.3821
66.225 -0.3583
66.25 -0.3372
66.275 -0.3153
66.3 -0.2898
66.325 -0.2627
66.35 -0.2416
66.375 -0.2292
66.4 -0.2238
66.425 -0.2223
66.45 -0.2212
66.475 -0.2213
66.5 -0.2227
66.525 -0.2244
66.55 -0.223
66.575 -0.218
66.6 -0.2123
66.625 -0.2102
66.65 -0.215
66.675 -0.2262
66.7 -0.2407
66.725 -0.2569
66.75 -0.2717
66.775 -0.2835
66.8 -0.2955
66.825 -0.3039
66.85 -0.3014
66.875 -0.2947
66.9 -0.2843
66.925 -0.2714
66.95 -0.261
66.975 -0.2464
67 -0.2263
67.025 -0.1976
67.05 -0.1606
67.075 -0.1164
67.1 -0.0662
67.125 -0.0106
67.15 0.0463
67.175 0.0989
67.2 0.1455
67.225 0.1901
67.25 0.2381
67.275 0.2927
67.3 0.3491
67.325 0.4029
67.35 0.4511
67.375 0.4922
67.4 0.5297
67.425 0.5659
67.45 0.601
67.475 0.6317
67.5 0.6577
67.525 0.6814
67.55 0.7007
67.575 0.7167
67.6 0.7288
67.625 0.742
67.65 0.7604
67.675 0.7811
67.7 0.7981
67.725 0.8085
67.75 0.81
67.775 0.8073
67.8 0.8054
67.825 0.8055
67.85 0.8083
67.875 0.8131
67.9 0.8223
67.925 0.8383
67.95 0.8618
67.975 0.891
68 0.9189
68.025 0.9385
68.05 0.9493
68.075 0.9523
68.1 0.9463
68.125 0.9325
68.15 0.9124
68.175 0.8883
68.2 0.8594
68.225 0.8296
68.25 0.802
68.275 0.7739
68.3 0.7424
68.325 0.7061
68.35 0.6654
68.375 0.6207
68.4 0.5767
68.425 0.5358
68.45 0.4995
68.475 0.4608
68.5 0.4136
68.525 0.3584
68.55 0.2996
68.575 0.2407
68.6 0.1848
68.625 0.1399
68.65 0.1114
68.675 0.1045
68.7 0.1125
68.725 0.1242
68.75 0.1368
68.775 0.1493
68.8 0.1622
68.825 0.1726
68.85 0.1847
68.875 0.2058
68.9 0.2444
68.925 0.2875
68.95 0.3232
68.975 0.3507
69 0.3711
69.025 0.3873
69.05 0.4092
69.075 0.4383
69.1 0.4679
69.125 0.4932
69.15 0.5111
69.175 0.5223
69.2 0.527
69.225 0.5254
69.25 0.5169
69.275 0.5013
69.3 0.4794
69.325 0.4536
69.35 0.4183
69.375 0.3715
69.4 0.3145
69.425 0.2476
69.45 0.1734
69.475 0.0966
69.5 0.0253
69.525 -0.0362
69.55 -0.0919
69.575 -0.1378
69.6 -0.1697
69.625 -0.1842
69.65 -0.1862
69.675 -0.1808
69.7 -0.1731
69.725 -0.1628
69.75 -0.1493
69.775 -0.1344
69.8 -0.1215
69.825 -0.1133
69.85 -0.1088
69.875 -0.1083
69.9 -0.1079
69.925 -0.1039
69.95 -0.0932
69.975 -0.0807
70 -0.0673
70.025 -0.0453
70.05 -0.0112
70.075 0.0362
70.1 0.0918
70.125 0.1436
70.15 0.1813
70.175 0.2051
70.2 0.2205
70.225 0.2346
70.25 0.2517
70.275 0.2702
70.3 0.2891
70.325 0.3074
70.35 0.3225
70.375 0.3341
70.4 0.3409
70.425 0.3404
70.45 0.3365
70.475 0.3298
70.5 0.3211
70.525 0.3096
70.55 0.297
70.575 0.2818
70.6 0.2628
70.625 0.2443
70.65 0.2297
70.675 0.226
70.7 0.2296
70.725 0.2372
70.75 0.2437
70.775 0.2491
70.8 0.2531
70.825 0.2519
70.85 0.2436
70.875 0.2272
70.9 0.2068
70.925 0.186
70.95 0.1656
70.975 0.1449
71 0.1209
71.025 0.0907
71.05 0.057
71.075 0.0235
71.1 -0.0098
71.125 -0.045
71.15 -0.0862
71.175 -0.1313
71.2 -0.1797
71.225 -0.2316
71.25 -0.2879
71.275 -0.3422
71.3 -0.3938
71.325 -0.4329
71.35 -0.4625
71.375 -0.495
71.4 -0.5198
71.425 -0.5324
71.45 -0.532
71.475 -0.5214
71.5 -0.503
71.525 -0.4794
71.55 -0.4572
71.575 -0.4403
71.6 -0.4262
71.625 -0.4108
71.65 -0.3975
71.675 -0.3819
71.7 -0.3547
71.725 -0.3117
71.75 -0.263
71.775 -0.216
71.8 -0.1758
71.825 -0.1435
71.85 -0.1141
71.875 -0.0867
71.9 -0.0629
71.925 -0.0475
71.95 -0.0415
71.975 -0.0445
72 -0.055
72.025 -0.0704
72.05 -0.0886
72.075 -0.1076
72.1 -0.1275
72.125 -0.1465
72.15 -0.1626
72.175 -0.1726
72.2 -0.1736
72.225 -0.1664
72.25 -0.1548
72.275 -0.1401
72.3 -0.1223
72.325 -0.1055
72.35 -0.0879
72.375 -0.0664
72.4 -0.04
72.425 -0.0074
72.45 0.0287
72.475 0.0654
72.5 0.0994
72.525 0.1288
72.55 0.1542
72.575 0.1748
72.6 0.1875
72.625 0.1928
72.65 0.189
72.675 0.1755
72.7 0.1559
72.725 0.1405
72.75 0.1422
72.775 0.1635
72.8 0.1975
72.825 0.2374
72.85 0.2789
72.875 0.3188
72.9 0.3561
72.925 0.3911
72.95 0.4244
72.975 0.4548
73 0.4824
73.025 0.5077
73.05 0.5326
73.075 0.5548
73.1 0.5763
73.125 0.6009
73.15 0.6301
73.175 0.6618
73.2 0.6913
73.225 0.7147
73.25 0.7324
73.275 0.7451
73.3 0.7521
73.325 0.7529
73.35 0.7468
73.375 0.7343
73.4 0.7167
73.425 0.6983
73.45 0.6835
73.475 0.6732
73.5 0.6641
73.525 0.6525
73.55 0.6363
73.575 0.6148
73.6 0.588
73.625 0.5593
73.65 0.5297
73.675 0.4999
73.7 0.4681
73.725 0.4308
73.75 0.3888
73.775 0.3449
73.8 0.3009
73.825 0.2614
73.85 0.2261
73.875 0.1955
73.9 0.1669
73.925 0.1379
73.95 0.1047
73.975 0.065
74 0.0181
74.025 -0.0344
74.05 -0.0915
74.075 -0.1545
74.1 -0.2244
74.125 -0.2981
74.15 -0.3783
74.175 -0.4659
74.2 -0.5556
74.225 -0.6408
74.25 -0.7135
74.275 -0.7722
74.3 -0.82
74.325 -0.8621
74.35 -0.9065
74.375 -0.9548
74.4 -1.0028
74.425 -1.0419
74.45 -1.0682
74.475 -1.0853
74.5 -1.0914
74.525 -1.0875
74.55 -1.0767
74.575 -1.0647
74.6 -1.0633
74.625 -1.0746
74.65 -1.0858
74.675 -1.0997
74.7 -1.1195
74.725 -1.1358
74.75 -1.146
74.775 -1.1469
74.8 -1.1463
74.825 -1.1456
74.85 -1.1396
74.875 -1.1294
74.9 -1.1159
74.925 -1.1028
74.95 -1.0896
74.975 -1.0754
75 -1.0643
75.025 -1.0553
75.05 -1.047
75.075 -1.0367
75.1 -1.0253
75.125 -1.0212
75.15 -1.039
75.175 -1.0676
75.2 -1.0973
75.225 -1.1278
75.25 -1.1629
75.275 -1.2018
75.3 -1.2434
75.325 -1.2877
75.35 -1.3317
75.375 -1.3741
75.4 -1.4153
75.425 -1.4546
75.45 -1.497
75.475 -1.5469
75.5 -1.5898
75.525 -1.6182
75.55 -1.6363
75.575 -1.6544
75.6 -1.6707
75.625 -1.6818
75.65 -1.6889
75.675 -1.6866
75.7 -1.6755
75.725 -1.6558
75.75 -1.6287
75.775 -1.6
75.8 -1.5776
75.825 -1.5587
75.85 -1.5389
75.875 -1.5167
75.9 -1.494
75.925 -1.4739
75.95 -1.4574
75.975 -1.4398
76 -1.4127
76.025 -1.3744
76.05 -1.3339
76.075 -1.2953
76.1 -1.2647
76.125 -1.2473
76.15 -1.2358
76.175 -1.2234
76.2 -1.2077
76.225 -1.192
76.25 -1.1824
76.275 -1.1823
76.3 -1.1924
76.325 -1.2112
76.35 -1.2385
76.375 -1.2706
76.4 -1.3012
76.425 -1.3236
76.45 -1.3359
76.475 -1.3434
76.5 -1.3557
76.525 -1.3729
76.55 -1.3949
76.575 -1.4159
76.6 -1.4295
76.625 -1.4381
76.65 -1.4459
76.675 -1.4604
76.7 -1.4848
76.725 -1.5161
76.75 -1.5494
76.775 -1.5808
76.8 -1.5997
76.825 -1.591
76.85 -1.5552
76.875 -1.512
76.9 -1.4761
76.925 -1.4532
76.95 -1.4424
76.975 -1.4394
77 -1.4401
77.025 -1.4448
77.05 -1.4549
77.075 -1.4675
77.1 -1.4827
77.125 -1.4817
77.15 -1.4604
77.175 -1.4259
77.2 -1.391
77.225 -1.3582
77.25 -1.3303
77.275 -1.3105
77.3 -1.2991
77.325 -1.294
77.35 -1.2916
77.375 -1.2896
77.4 -1.2893
77.425 -1.2925
77.45 -1.2969
77.475 -1.3022
77.5 -1.311
77.525 -1.327
77.55 -1.3512
77.575 -1.3837
77.6 -1.424
77.625 -1.473
77.65 -1.5293
77.675 -1.5873
77.7 -1.6411
77.725 -1.6804
77.75 -1.7013
77.775 -1.7122
77.8 -1.7207
77.825 -1.7305
77.85 -1.7433
77.875 -1.7617
77.9 -1.7868
77.925 -1.8165
77.95 -1.8475
77.975 -1.88
78 -1.9164
78.025 -1.9551
78.05 -1.9948
78.075 -2.0374
78.1 -2.0839
78.125 -2.1308
78.15 -2.1659
78.175 -2.1694
78.2 -2.1443
78.225 -2.1133
78.25 -2.0912
78.275 -2.0813
78.3 -2.0874
78.325 -2.107
78.35 -2.1367
78.375 -2.1731
78.4 -2.2147
78.425 -2.259
78.45 -2.3095
78.475 -2.3679
78.5 -2.4338
78.525 -2.5049
78.55 -2.5768
78.575 -2.6497
78.6 -2.724
78.625 -2.7978
78.65 -2.8674
78.675 -2.9279
78.7 -2.9721
78.725 -2.9937
78.75 -2.9932
78.775 -2.9835
78.8 -2.9731
78.825 -2.965
78.85 -2.9612
78.875 -2.9596
78.9 -2.957
78.925 -2.9608
78.95 -2.9652
78.975 -2.9694
79 -2.9749
79.025 -2.9805
79.05 -2.9848
79.075 -2.9836
79.1 -2.9732
79.125 -2.9575
79.15 -2.9433
79.175 -2.9373
79.2 -2.939
79.225 -2.9449
79.25 -2.9533
79.275 -2.9667
79.3 -2.9858
79.325 -3.0104
79.35 -3.0387
79.375 -3.0691
79.4 -3.1013
79.425 -3.1296
79.45 -3.1537
79.475 -3.187
79.5 -3.2324
79.525 -3.2807
79.55 -3.3289
79.575 -3.373
79.6 -3.4119
79.625 -3.4483
79.65 -3.4808
79.675 -3.5025
79.7 -3.5108
79.725 -3.5007
79.75 -3.468
79.775 -3.4107
79.8 -3.3363
79.825 -3.2594
79.85 -3.192
79.875 -3.1404
79.9 -3.0958
79.925 -3.0502
79.95 -3.0061
79.975 -2.9665
80 -2.9369
80.025 -2.9167
80.05 -2.8929
80.075 -2.8519
80.1 -2.8018
80.125 -2.7566
80.15 -2.7229
80.175 -2.6991
80.2 -2.6851
80.225 -2.6784
80.25 -2.6781
80.275 -2.691
80.3 -2.7169
80.325 -2.7511
80.35 -2.7932
80.375 -2.8416
80.4 -2.8957
80.425 -2.9419
80.45 -2.9743
80.475 -2.9861
80.5 -2.9736
80.525 -2.9503
80.55 -2.9287
80.575 -2.908
80.6 -2.8834
80.625 -2.8555
80.65 -2.8306
80.675 -2.8131
80.7 -2.8063
80.725 -2.8043
80.75 -2.8033
80.775 -2.8002
80.8 -2.7928
80.825 -2.7836
80.85 -2.7739
80.875 -2.7652
80.9 -2.7617
80.925 -2.7624
80.95 -2.7627
80.975 -2.7594
81 -2.756
81.025 -2.7584
81.05 -2.7723
81.075 -2.7978
81.1 -2.8313
81.125 -2.8708
81.15 -2.9157
81.175 -2.9646
81.2 -3.0182
81.225 -3.0775
81.25 -3.1461
81.275 -3.2135
81.3 -3.2623
81.325 -3.2962
81.35 -3.3179
81.375 -3.3224
81.4 -3.3075
81.425 -3.2771
81.45 -3.2307
81.475 -3.17
81.5 -3.0991
81.525 -3.0222
81.55 -2.943
81.575 -2.8651
81.6 -2.7924
81.625 -2.7273
81.65 -2.6645
81.675 -2.6034
81.7 -2.5427
81.725 -2.4808
81.75 -2.4176
81.775 -2.3553
81.8 -2.292
81.825 -2.2259
81.85 -2.1589
81.875 -2.0912
81.9 -2.024
81.925 -1.9599
81.95 -1.9006
81.975 -1.8508
82 -1.8142
82.025 -1.7803
82.05 -1.7451
82.075 -1.7077
82.1 -1.6684
82.125 -1.6295
82.15 -1.5948
82.175 -1.5652
82.2 -1.5349
82.225 -1.4965
82.25 -1.4546
82.275 -1.4144
82.3 -1.3811
82.325 -1.3555
82.35 -1.3355
82.375 -1.3233
82.4 -1.319
82.425 -1.3189
82.45 -1.3163
82.475 -1.3072
82.5 -1.2884
82.525 -1.2604
82.55 -1.2253
82.575 -1.1855
82.6 -1.143
82.625 -1.1006
82.65 -1.0621
82.675 -1.0321
82.7 -1.0126
82.725 -1.0006
82.75 -0.9898
82.775 -0.9697
82.8 -0.9433
82.825 -0.9129
82.85 -0.8818
82.875 -0.844
82.9 -0.7932
82.925 -0.7241
82.95 -0.6451
82.975 -0.5636
83 -0.4839
83.025 -0.4064
83.05 -0.3308
83.075 -0.2586
83.1 -0.1921
83.125 -0.1324
83.15 -0.0802
83.175 -0.0358
83.2 0.0029
83.225 0.0358
83.25 0.0608
83.275 0.0801
83.3 0.0961
83.325 0.1101
83.35 0.1234
83.375 0.1399
83.4 0.156
83.425 0.166
83.45 0.1667
83.475 0.1598
83.5 0.1466
83.525 0.1359
83.55 0.1346
83.575 0.141
83.6 0.1472
83.625 0.1522
83.65 0.1524
83.675 0.1413
83.7 0.1208
83.725 0.0915
83.75 0.0515
83.775 0.0033
83.8 -0.0462
83.825 -0.0961
83.85 -0.1493
83.875 -0.2073
83.9 -0.2706
83.925 -0.3389
83.95 -0.4083
83.975 -0.4712
84 -0.5189
84.025 -0.5467
84.05 -0.5484
84.075 -0.5379
84.1 -0.5367
84.125 -0.5473
84.15 -0.568
84.175 -0.5933
84.2 -0.6196
84.225 -0.646
84.25 -0.6683
84.275 -0.6855
84.3 -0.6977
84.325 -0.709
84.35 -0.7246
84.375 -0.7411
84.4 -0.7556
84.425 -0.7668
84.45 -0.7757
84.475 -0.7819
84.5 -0.7869
84.525 -0.7941
84.55 -0.8017
84.575 -0.8071
84.6 -0.8104
84.625 -0.8109
84.65 -0.8114
84.675 -0.8187
84.7 -0.8371
84.725 -0.8632
84.75 -0.8852
84.775 -0.904
84.8 -0.9195
84.825 -0.9341
84.85 -0.9512
84.875 -0.9678
84.9 -0.9792
84.925 -0.9851
84.95 -0.9799
84.975 -0.9595
85 -0.9392
85.025 -0.9259
85.05 -0.9216
85.075 -0.9247
85.1 -0.9346
85.125 -0.9482
85.15 -0.9577
85.175 -0.9617
85.2 -0.9661
85.225 -0.9729
85.25 -0.9795
85.275 -0.9872
85.3 -0.996
85.325 -1.0036
85.35 -1.0111
85.375 -1.0194
85.4 -1.0288
85.425 -1.0427
85.45 -1.0592
85.475 -1.0723
85.5 -1.0789
85.525 -1.0819
85.55 -1.0821
85.575 -1.0722
85.6 -1.0372
85.625 -0.9786
85.65 -0.9002
85.675 -0.8111
85.7 -0.719
85.725 -0.6307
85.75 -0.5541
85.775 -0.4889
85.8 -0.4296
85.825 -0.3772
85.85 -0.3299
85.875 -0.2839
85.9 -0.242
85.925 -0.2061
85.95 -0.1807
85.975 -0.1658
86 -0.1583
86.025 -0.155
86.05 -0.1488
86.075 -0.129
86.1 -0.0977
86.125 -0.0636
86.15 -0.0328
86.175 -0.0097
86.2 0.008
86.225 0.0156
86.25 0.0131
86.275 0.0004
86.3 -0.0204
86.325 -0.0417
86.35 -0.0448
86.375 -0.0204
86.4 0.0156
86.425 0.0525
86.45 0.0867
86.475 0.1143
86.5 0.1344
86.525 0.149
86.55 0.1592
86.575 0.1672
86.6 0.1712
86.625 0.1688
86.65 0.1616
86.675 0.1507
86.7 0.1348
86.725 0.1129
86.75 0.0884
86.775 0.0636
86.8 0.0441
86.825 0.0309
86.85 0.0263
86.875 0.0253
86.9 0.0288
86.925 0.0333
86.95 0.0369
86.975 0.0389
87 0.0359
87.025 0.0248
87.05 0.0065
87.075 -0.0156
87.1 -0.0341
87.125 -0.0451
87.15 -0.0545
87.175 -0.068
87.2 -0.0846
87.225 -0.1019
87.25 -0.1171
87.275 -0.1315
87.3 -0.149
87.325 -0.1712
87.35 -0.198
87.375 -0.2294
87.4 -0.2631
87.425 -0.2964
87.45 -0.321
87.475 -0.3322
87.5 -0.3384
87.525 -0.3464
87.55 -0.3606
87.575 -0.3849
87.6 -0.418
87.625 -0.4516
87.65 -0.4761
87.675 -0.4901
87.7 -0.4989
87.725 -0.5049
87.75 -0.5049
87.775 -0.4967
87.8 -0.4816
87.825 -0.461
87.85 -0.4387
87.875 -0.4184
87.9 -0.3982
87.925 -0.3793
87.95 -0.3596
87.975 -0.3387
88 -0.3131
88.025 -0.2844
88.05 -0.2508
88.075 -0.2054
88.1 -0.1439
88.125 -0.0681
88.15 0.0102
88.175 0.0836
88.2 0.1486
88.225 0.2035
88.25 0.2486
88.275 0.2833
88.3 0.3111
88.325 0.3345
88.35 0.3539
88.375 0.3696
88.4 0.3816
88.425 0.3926
88.45 0.4081
88.475 0.4317
88.5 0.4631
88.525 0.5018
88.55 0.5404
88.575 0.5714
88.6 0.5944
88.625 0.61
88.65 0.618
88.675 0.6195
88.7 0.6137
88.725 0.598
88.75 0.5768
88.775 0.5504
88.8 0.5219
88.825 0.4959
88.85 0.4679
88.875 0.4359
88.9 0.3993
88.925 0.3608
88.95 0.32
88.975 0.2726
89 0.2171
89.025 0.1535
89.05 0.0813
89.075 0.0044
89.1 -0.07
89.125 -0.1319
89.15 -0.1871
89.175 -0.2423
89.2 -0.2958
89.225 -0.3448
89.25 -0.3757
89.275 -0.3768
89.3 -0.3472
89.325 -0.2982
89.35 -0.2437
89.375 -0.1857
89.4 -0.1245
89.425 -0.0609
89.45 0.0005
89.475 0.0559
89.5 0.1039
89.525 0.1449
89.55 0.1802
89.575 0.2119
89.6 0.2466
89.625 0.2825
89.65 0.3122
89.675 0.3329
89.7 0.343
89.725 0.3433
89.75 0.3358
89.775 0.3242
89.8 0.3157
89.825 0.3072
89.85 0.2912
89.875 0.2632
89.9 0.2257
89.925 0.1796
89.95 0.1246
89.975 0.0615
90 -0.0096
90.025 -0.0895
90.05 -0.1773
90.075 -0.2657
90.1 -0.3454
90.125 -0.4096
90.15 -0.462
90.175 -0.5035
90.2 -0.5338
90.225 -0.5573
90.25 -0.5816
90.275 -0.6115
90.3 -0.6499
90.325 -0.6951
90.35 -0.7451
90.375 -0.7962
90.4 -0.8462
90.425 -0.8945
90.45 -0.9412
90.475 -0.9892
90.5 -1.0378
90.525 -1.0844
90.55 -1.1237
90.575 -1.1488
90.6 -1.1582
90.625 -1.1617
90.65 -1.1693
90.675 -1.1833
90.7 -1.2011
90.725 -1.2221
90.75 -1.2454
90.775 -1.2639
90.8 -1.2831
90.825 -1.314
90.85 -1.3561
90.875 -1.4006
90.9 -1.4427
90.925 -1.4818
90.95 -1.5161
90.975 -1.5411
91 -1.5493
91.025 -1.5404
91.05 -1.5201
91.075 -1.4873
91.1 -1.446
91.125 -1.3989
91.15 -1.3435
91.175 -1.2837
91.2 -1.2286
91.225 -1.1813
91.25 -1.1412
91.275 -1.108
91.3 -1.0826
91.325 -1.0632
91.35 -1.0472
91.375 -1.03
91.4 -1.0116
91.425 -0.9944
91.45 -0.9807
91.475 -0.9736
91.5 -0.976
91.525 -0.9813
91.55 -0.9903
91.575 -1.0047
91.6 -1.0206
91.625 -1.0366
91.65 -1.0491
91.675 -1.0482
91.7 -1.0301
91.725 -0.9855
91.75 -0.9097
91.775 -0.8051
91.8 -0.6914
91.825 -0.5818
91.85 -0.4834
91.875 -0.3922
91.9 -0.3081
91.925 -0.2359
91.95 -0.1726
91.975 -0.1168
92 -0.0682
92.025 -0.0208
92.05 0.0279
92.075 0.0718
92.1 0.107
92.125 0.1367
92.15 0.162
92.175 0.1839
92.2 0.2023
92.225 0.217
92.25 0.2304
92.275 0.2478
92.3 0.2694
92.325 0.2948
92.35 0.3271
92.375 0.3712
92.4 0.4226
92.425 0.4743
92.45 0.5263
92.475 0.5726
92.5 0.6123
92.525 0.6507
92.55 0.6921
92.575 0.7349
92.6 0.7743
92.625 0.8075
92.65 0.8328
92.675 0.8487
92.7 0.8556
92.725 0.8547
92.75 0.8469
92.775 0.8307
92.8 0.8077
92.825 0.7802
92.85 0.7513
92.875 0.7234
92.9 0.7018
92.925 0.6894
92.95 0.6881
92.975 0.6924
93 0.6967
93.025 0.698
93.05 0.6965
93.075 0.6941
93.1 0.6888
93.125 0.6815
93.15 0.6735
93.175 0.666
93.2 0.6554
93.225 0.6363
93.25 0.6103
93.275 0.5802
93.3 0.5465
93.325 0.5067
93.35 0.4617
93.375 0.4129
93.4 0.3584
93.425 0.2975
93.45 0.2305
93.475 0.1579
93.5 0.0798
93.525 -0.0037
93.55 -0.0913
93.575 -0.1832
93.6 -0.2782
93.625 -0.375
93.65 -0.4678
93.675 -0.5527
93.7 -0.6317
93.725 -0.7094
93.75 -0.7884
93.775 -0.866
93.8 -0.9421
93.825 -1.0201
93.85 -1.1013
93.875 -1.1844
93.9 -1.261
93.925 -1.3317
93.95 -1.4037
93.975 -1.4743
94 -1.5333
94.025 -1.563
94.05 -1.5736
94.075 -1.5767
94.1 -1.5755
94.125 -1.568
94.15 -1.5554
94.175 -1.5351
94.2 -1.506
94.225 -1.4675
94.25 -1.4226
94.275 -1.3751
94.3 -1.3291
94.325 -1.287
94.35 -1.2481
94.375 -1.2111
94.4 -1.1758
94.425 -1.1418
94.45 -1.1103
94.475 -1.0781
94.5 -1.0411
94.525 -1.0019
94.55 -0.9647
94.575 -0.9331
94.6 -0.9104
94.625 -0.8983
94.65 -0.8943
94.675 -0.8941
94.7 -0.8947
94.725 -0.8942
94.75 -0.8878
94.775 -0.8747
94.8 -0.8513
94.825 -0.8223
94.85 -0.7918
94.875 -0.7621
94.9 -0.7345
94.925 -0.7095
94.95 -0.6857
94.975 -0.6603
95 -0.6324
95.025 -0.6029
95.05 -0.576
95.075 -0.5494
95.1 -0.5183
95.125 -0.4841
95.15 -0.4525
95.175 -0.4278
95.2 -0.4124
95.225 -0.4056
95.25 -0.4071
95.275 -0.4156
95.3 -0.4282
95.325 -0.444
95.35 -0.4643
95.375 -0.4915
95.4 -0.5255
95.425 -0.5626
95.45 -0.5976
95.475 -0.6313
95.5 -0.6647
95.525 -0.6877
95.55 -0.6863
95.575 -0.6648
95.6 -0.636
95.625 -0.6083
95.65 -0.5847
95.675 -0.5641
95.7 -0.5424
95.725 -0.5159
95.75 -0.4818
95.775 -0.4428
95.8 -0.4011
95.825 -0.3593
95.85 -0.327
95.875 -0.3051
95.9 -0.2929
95.925 -0.2874
95.95 -0.2869
95.975 -0.2907
96 -0.299
96.025 -0.3123
96.05 -0.3309
96.075 -0.3545
96.1 -0.3799
96.125 -0.409
96.15 -0.4428
96.175 -0.4837
96.2 -0.5321
96.225 -0.5863
96.25 -0.6461
96.275 -0.7081
96.3 -0.7657
96.325 -0.8115
96.35 -0.8432
96.375 -0.8646
96.4 -0.8849
96.425 -0.9093
96.45 -0.9396
96.475 -0.9728
96.5 -1.0087
96.525 -1.0439
96.55 -1.0784
96.575 -1.1156
96.6 -1.1543
96.625 -1.1944
96.65 -1.235
96.675 -1.2747
96.7 -1.3106
96.725 -1.3412
96.75 -1.3661
96.775 -1.3877
96.8 -1.4064
96.825 -1.42
96.85 -1.433
96.875 -1.4459
96.9 -1.4558
96.925 -1.4609
96.95 -1.4633
96.975 -1.4654
97 -1.4663
97.025 -1.4653
97.05 -1.4672
97.075 -1.4659
97.1 -1.4608
97.125 -1.4545
97.15 -1.4447
97.175 -1.4262
97.2 -1.3977
97.225 -1.3636
97.25 -1.3328
97.275 -1.3067
97.3 -1.2797
97.325 -1.2484
97.35 -1.2045
97.375 -1.1466
97.4 -1.0881
97.425 -1.0374
97.45 -0.9986
97.475 -0.9715
97.5 -0.9581
97.525 -0.9587
97.55 -0.9696
97.575 -0.9886
97.6 -1.0108
97.625 -1.0306
97.65 -1.0462
97.675 -1.0496
97.7 -1.0368
97.725 -1.0177
97.75 -0.9994
97.775 -0.9843
97.8 -0.9721
97.825 -0.9614
97.85 -0.9572
97.875 -0.9634
97.9 -0.9805
97.925 -1.0079
97.95 -1.0478
97.975 -1.0975
98 -1.156
98.025 -1.2209
98.05 -1.2887
98.075 -1.3579
98.1 -1.4264
98.125 -1.4905
98.15 -1.5467
98.175 -1.5935
98.2 -1.6299
98.225 -1.6589
98.25 -1.6822
98.275 -1.7002
98.3 -1.7153
98.325 -1.7244
98.35 -1.7283
98.375 -1.7304
98.4 -1.7297
98.425 -1.725
98.45 -1.719
98.475 -1.7158
98.5 -1.7216
98.525 -1.7421
98.55 -1.7764
98.575 -1.8137
98.6 -1.8395
98.625 -1.8488
98.65 -1.8473
98.675 -1.8438
98.7 -1.8386
98.725 -1.8318
98.75 -1.8201
98.775 -1.7994
98.8 -1.7704
98.825 -1.729
98.85 -1.6687
98.875 -1.5903
98.9 -1.5023
98.925 -1.4165
98.95 -1.3386
98.975 -1.2692
99 -1.2063
99.025 -1.1484
99.05 -1.0942
99.075 -1.0414
99.1 -0.9937
99.125 -0.9565
99.15 -0.9283
99.175 -0.904
99.2 -0.8876
99.225 -0.8849
99.25 -0.8978
99.275 -0.9272
99.3 -0.9709
99.325 -1.0228
99.35 -1.084
99.375 -1.1532
99.4 -1.2264
99.425 -1.2982
99.45 -1.3652
99.475 -1.4236
99.5 -1.4774
99.525 -1.5293
99.55 -1.5813
99.575 -1.631
99.6 -1.6795
99.625 -1.7312
99.65 -1.7842
99.675 -1.8382
99.7 -1.9028
99.725 -1.9796
99.75 -2.0637
99.775 -2.149
99.8 -2.2322
99.825 -2.3102
99.85 -2.3763
99.875 -2.4292
99.9 -2.4715
99.925 -2.5092
99.95 -2.5454
99.975 -2.5791
100 -2.607
