# Supplementary material for: Uptake of N2O5 by aqueous aerosol unveiled using chemically accurate many-body potentials
Source: Nat Commun. 2022 Mar 10;13:1266. doi: 10.1038/s41467-022-28697-8 (PMC8913772; doi:10.1038/s41467-022-28697-8)
Supplement: Supplementary file 3 — Source Data [file 41467_2022_28697_MOESM3_ESM.zip › n2o5-uptake-data/Fig2/scattering/rep06run02/relcom_gds.dat]

0.025 12.1448
0.05 12.0996
0.075 12.0545
0.1 12.0093
0.125 11.964
0.15 11.9188
0.175 11.8736
0.2 11.8284
0.225 11.7831
0.25 11.7378
0.275 11.6925
0.3 11.6472
0.325 11.6019
0.35 11.5565
0.375 11.5112
0.4 11.4658
0.425 11.4204
0.45 11.375
0.475 11.3295
0.5 11.2841
0.525 11.2386
0.55 11.193
0.575 11.1475
0.6 11.1019
0.625 11.0563
0.65 11.0107
0.675 10.965
0.7 10.9193
0.725 10.8736
0.75 10.8278
0.775 10.7821
0.8 10.7363
0.825 10.6904
0.85 10.6446
0.875 10.5987
0.9 10.5528
0.925 10.5069
0.95 10.4609
0.975 10.4149
1 10.3689
1.025 10.3229
1.05 10.2768
1.075 10.2307
1.1 10.1846
1.125 10.1384
1.15 10.0922
1.175 10.0459
1.2 9.9996
1.225 9.9532
1.25 9.9068
1.275 9.8602
1.3 9.8136
1.325 9.7669
1.35 9.7201
1.375 9.6731
1.4 9.6261
1.425 9.579
1.45 9.5318
1.475 9.4844
1.5 9.4369
1.525 9.3893
1.55 9.3416
1.575 9.2937
1.6 9.2457
1.625 9.1977
1.65 9.1496
1.675 9.1014
1.7 9.053
1.725 9.0046
1.75 8.956
1.775 8.9073
1.8 8.8586
1.825 8.8097
1.85 8.7607
1.875 8.7116
1.9 8.6624
1.925 8.613
1.95 8.5636
1.975 8.514
2 8.4641
2.025 8.4139
2.05 8.3635
2.075 8.3127
2.1 8.2618
2.125 8.2107
2.15 8.1595
2.175 8.1081
2.2 8.0566
2.225 8.005
2.25 7.9533
2.275 7.9013
2.3 7.8489
2.325 7.7962
2.35 7.7431
2.375 7.6896
2.4 7.6357
2.425 7.5814
2.45 7.5268
2.475 7.4718
2.5 7.4164
2.525 7.3606
2.55 7.3048
2.575 7.2487
2.6 7.1923
2.625 7.1352
2.65 7.0773
2.675 7.0188
2.7 6.9597
2.725 6.9
2.75 6.8399
2.775 6.7796
2.8 6.719
2.825 6.6582
2.85 6.5971
2.875 6.5357
2.9 6.474
2.925 6.412
2.95 6.3492
2.975 6.2852
3 6.2205
3.025 6.1551
3.05 6.0896
3.075 6.0242
3.1 5.9589
3.125 5.8935
3.15 5.8285
3.175 5.7636
3.2 5.6985
3.225 5.6334
3.25 5.5681
3.275 5.5019
3.3 5.4343
3.325 5.3661
3.35 5.2971
3.375 5.2279
3.4 5.1576
3.425 5.0869
3.45 5.0157
3.475 4.9434
3.5 4.8689
3.525 4.7918
3.55 4.7115
3.575 4.6267
3.6 4.5377
3.625 4.4478
3.65 4.36
3.675 4.2736
3.7 4.1859
3.725 4.096
3.75 4.0046
3.775 3.913
3.8 3.8216
3.825 3.729
3.85 3.6335
3.875 3.5346
3.9 3.4307
3.925 3.321
3.95 3.2055
3.975 3.0856
4 2.963
4.025 2.8396
4.05 2.7169
4.075 2.5966
4.1 2.4884
4.125 2.4041
4.15 2.3384
4.175 2.2873
4.2 2.2368
4.225 2.1844
4.25 2.1254
4.275 2.0547
4.3 1.9758
4.325 1.9058
4.35 1.8611
4.375 1.8416
4.4 1.8413
4.425 1.8544
4.45 1.8741
4.475 1.8964
4.5 1.9212
4.525 1.942
4.55 1.9559
4.575 1.9631
4.6 1.9654
4.625 1.9643
4.65 1.9594
4.675 1.9499
4.7 1.9347
4.725 1.9166
4.75 1.8982
4.775 1.8849
4.8 1.8777
4.825 1.884
4.85 1.9019
4.875 1.9188
4.9 1.9286
4.925 1.9303
4.95 1.923
4.975 1.9073
5 1.8873
5.025 1.8652
5.05 1.8405
5.075 1.809
5.1 1.77
5.125 1.7251
5.15 1.676
5.175 1.6206
5.2 1.5589
5.225 1.4934
5.25 1.4279
5.275 1.3586
5.3 1.2807
5.325 1.1944
5.35 1.1017
5.375 1.0043
5.4 0.9117
5.425 0.8364
5.45 0.7756
5.475 0.7244
5.5 0.6806
5.525 0.6472
5.55 0.6279
5.575 0.6217
5.6 0.6277
5.625 0.6423
5.65 0.661
5.675 0.6786
5.7 0.691
5.725 0.6968
5.75 0.6931
5.775 0.6795
5.8 0.6561
5.825 0.6237
5.85 0.58
5.875 0.526
5.9 0.4667
5.925 0.4067
5.95 0.3518
5.975 0.3033
6 0.2616
6.025 0.2226
6.05 0.1858
6.075 0.1495
6.1 0.1122
6.125 0.0804
6.15 0.0643
6.175 0.0675
6.2 0.0839
6.225 0.0999
6.25 0.1113
6.275 0.1177
6.3 0.1244
6.325 0.1387
6.35 0.1591
6.375 0.1739
6.4 0.1812
6.425 0.1852
6.45 0.1974
6.475 0.2235
6.5 0.2553
6.525 0.2895
6.55 0.3238
6.575 0.3556
6.6 0.3831
6.625 0.4041
6.65 0.4175
6.675 0.4239
6.7 0.421
6.725 0.4083
6.75 0.3859
6.775 0.3577
6.8 0.3294
6.825 0.3043
6.85 0.2852
6.875 0.2676
6.9 0.2475
6.925 0.2237
6.95 0.1938
6.975 0.1608
7 0.1312
7.025 0.115
7.05 0.1165
7.075 0.128
7.1 0.149
7.125 0.1764
7.15 0.2166
7.175 0.2675
7.2 0.3277
7.225 0.3921
7.25 0.4615
7.275 0.5348
7.3 0.6072
7.325 0.6782
7.35 0.7502
7.375 0.8238
7.4 0.8954
7.425 0.9633
7.45 1.0252
7.475 1.0847
7.5 1.1446
7.525 1.2093
7.55 1.2796
7.575 1.3517
7.6 1.4254
7.625 1.5002
7.65 1.572
7.675 1.6395
7.7 1.7022
7.725 1.7608
7.75 1.8139
7.775 1.8598
7.8 1.897
7.825 1.9267
7.85 1.9521
7.875 1.975
7.9 1.9974
7.925 2.0161
7.95 2.0363
7.975 2.0689
8 2.1112
8.025 2.1584
8.05 2.2117
8.075 2.2628
8.1 2.3064
8.125 2.3433
8.15 2.3749
8.175 2.4078
8.2 2.4459
8.225 2.4835
8.25 2.5153
8.275 2.5382
8.3 2.5526
8.325 2.5648
8.35 2.5748
8.375 2.5857
8.4 2.5969
8.425 2.605
8.45 2.6094
8.475 2.6082
8.5 2.6025
8.525 2.5939
8.55 2.5841
8.575 2.5783
8.6 2.5779
8.625 2.5819
8.65 2.5858
8.675 2.5865
8.7 2.5864
8.725 2.5842
8.75 2.5755
8.775 2.5553
8.8 2.5216
8.825 2.4751
8.85 2.4186
8.875 2.3593
8.9 2.3007
8.925 2.2451
8.95 2.1858
8.975 2.1185
9 2.0513
9.025 1.9958
9.05 1.9643
9.075 1.9397
9.1 1.9167
9.125 1.9189
9.15 1.9496
9.175 1.9819
9.2 2.0113
9.225 2.0401
9.25 2.0696
9.275 2.101
9.3 2.1343
9.325 2.1666
9.35 2.1976
9.375 2.2297
9.4 2.263
9.425 2.2996
9.45 2.3411
9.475 2.3932
9.5 2.4562
9.525 2.5302
9.55 2.6267
9.575 2.7425
9.6 2.8648
9.625 2.9881
9.65 3.1078
9.675 3.2205
9.7 3.3252
9.725 3.422
9.75 3.5099
9.775 3.5896
9.8 3.6622
9.825 3.7286
9.85 3.7889
9.875 3.8434
9.9 3.8932
9.925 3.9392
9.95 3.9812
9.975 4.0211
10 4.0583
10.025 4.0917
10.05 4.1203
10.075 4.1453
10.1 4.1668
10.125 4.1852
10.15 4.2016
10.175 4.2152
10.2 4.2261
10.225 4.2316
10.25 4.2309
10.275 4.2231
10.3 4.2072
10.325 4.1828
10.35 4.1504
10.375 4.1114
10.4 4.0689
10.425 4.0243
10.45 3.9783
10.475 3.9308
10.5 3.8832
10.525 3.8395
10.55 3.8042
10.575 3.7712
10.6 3.7357
10.625 3.6998
10.65 3.6705
10.675 3.6603
10.7 3.6627
10.725 3.6674
10.75 3.6699
10.775 3.6689
10.8 3.664
10.825 3.6564
10.85 3.6462
10.875 3.6305
10.9 3.6075
10.925 3.5792
10.95 3.5507
10.975 3.5243
11 3.4977
11.025 3.4677
11.05 3.4337
11.075 3.3956
11.1 3.3575
11.125 3.3207
11.15 3.2796
11.175 3.2315
11.2 3.1753
11.225 3.1094
11.25 3.0407
11.275 2.985
11.3 2.9479
11.325 2.9218
11.35 2.9
11.375 2.8812
11.4 2.8665
11.425 2.8553
11.45 2.8453
11.475 2.844
11.5 2.8561
11.525 2.879
11.55 2.9053
11.575 2.9301
11.6 2.9561
11.625 2.9837
11.65 3.0106
11.675 3.0384
11.7 3.0705
11.725 3.1069
11.75 3.1427
11.775 3.1739
11.8 3.1973
11.825 3.2136
11.85 3.2283
11.875 3.2419
11.9 3.2525
11.925 3.259
11.95 3.2588
11.975 3.2516
12 3.237
12.025 3.2147
12.05 3.1907
12.075 3.1681
12.1 3.1479
12.125 3.1278
12.15 3.1086
12.175 3.0906
12.2 3.0725
12.225 3.0548
12.25 3.0481
12.275 3.0632
12.3 3.0876
12.325 3.1082
12.35 3.1223
12.375 3.1318
12.4 3.1375
12.425 3.1368
12.45 3.1287
12.475 3.1117
12.5 3.084
12.525 3.0458
12.55 3.001
12.575 2.95
12.6 2.8962
12.625 2.8395
12.65 2.7784
12.675 2.7164
12.7 2.6602
12.725 2.6129
12.75 2.5822
12.775 2.5723
12.8 2.5802
12.825 2.5996
12.85 2.6299
12.875 2.6696
12.9 2.7128
12.925 2.7561
12.95 2.7961
12.975 2.8309
13 2.8588
13.025 2.8788
13.05 2.8911
13.075 2.8965
13.1 2.896
13.125 2.891
13.15 2.8848
13.175 2.8873
13.2 2.9069
13.225 2.9343
13.25 2.9623
13.275 2.9879
13.3 3.0111
13.325 3.0316
13.35 3.0528
13.375 3.0787
13.4 3.1126
13.425 3.1526
13.45 3.1989
13.475 3.2504
13.5 3.3064
13.525 3.3638
13.55 3.4189
13.575 3.4657
13.6 3.5022
13.625 3.5263
13.65 3.539
13.675 3.5403
13.7 3.5328
13.725 3.5162
13.75 3.4899
13.775 3.4563
13.8 3.4233
13.825 3.4023
13.85 3.3965
13.875 3.405
13.9 3.4216
13.925 3.4423
13.95 3.4624
13.975 3.4804
14 3.4896
14.025 3.49
14.05 3.4821
14.075 3.4696
14.1 3.4534
14.125 3.436
14.15 3.4252
14.175 3.4224
14.2 3.4277
14.225 3.4359
14.25 3.4397
14.275 3.4354
14.3 3.4224
14.325 3.404
14.35 3.3774
14.375 3.3443
14.4 3.306
14.425 3.2622
14.45 3.2156
14.475 3.1668
14.5 3.114
14.525 3.0568
14.55 2.9973
14.575 2.934
14.6 2.8675
14.625 2.8008
14.65 2.7337
14.675 2.662
14.7 2.5859
14.725 2.5092
14.75 2.4344
14.775 2.3654
14.8 2.3057
14.825 2.2507
14.85 2.2011
14.875 2.1549
14.9 2.1065
14.925 2.0587
14.95 2.0115
14.975 1.9627
15 1.9197
15.025 1.8973
15.05 1.896
15.075 1.9032
15.1 1.9143
15.125 1.9273
15.15 1.9409
15.175 1.9581
15.2 1.9839
15.225 2.0209
15.25 2.0712
15.275 2.1304
15.3 2.1888
15.325 2.2383
15.35 2.2777
15.375 2.3097
15.4 2.3366
15.425 2.3596
15.45 2.3827
15.475 2.4062
15.5 2.425
15.525 2.4366
15.55 2.4431
15.575 2.4537
15.6 2.477
15.625 2.5052
15.65 2.5315
15.675 2.5547
15.7 2.574
15.725 2.5883
15.75 2.5939
15.775 2.5903
15.8 2.5778
15.825 2.5583
15.85 2.5339
15.875 2.5044
15.9 2.4728
15.925 2.4401
15.95 2.4094
15.975 2.3917
16 2.3915
16.025 2.4118
16.05 2.4475
16.075 2.4866
16.1 2.5223
16.125 2.5574
16.15 2.5903
16.175 2.6239
16.2 2.6625
16.225 2.6979
16.25 2.7238
16.275 2.7423
16.3 2.7558
16.325 2.76
16.35 2.7592
16.375 2.7596
16.4 2.7601
16.425 2.7584
16.45 2.7567
16.475 2.7494
16.5 2.7343
16.525 2.713
16.55 2.6879
16.575 2.6643
16.6 2.6493
16.625 2.6392
16.65 2.6276
16.675 2.6121
16.7 2.5912
16.725 2.5632
16.75 2.5323
16.775 2.5019
16.8 2.4794
16.825 2.4642
16.85 2.4553
16.875 2.4508
16.9 2.4479
16.925 2.4465
16.95 2.4417
16.975 2.4333
17 2.4261
17.025 2.4241
17.05 2.4236
17.075 2.419
17.1 2.4112
17.125 2.3983
17.15 2.3826
17.175 2.3626
17.2 2.3446
17.225 2.3349
17.25 2.3424
17.275 2.3715
17.3 2.4184
17.325 2.4683
17.35 2.5158
17.375 2.5585
17.4 2.5945
17.425 2.6254
17.45 2.6522
17.475 2.6731
17.5 2.6868
17.525 2.6913
17.55 2.6871
17.575 2.6739
17.6 2.6475
17.625 2.612
17.65 2.5727
17.675 2.5398
17.7 2.5282
17.725 2.5312
17.75 2.5335
17.775 2.5286
17.8 2.5161
17.825 2.4971
17.85 2.471
17.875 2.4376
17.9 2.3945
17.925 2.3438
17.95 2.286
17.975 2.2219
18 2.1519
18.025 2.0788
18.05 2.0061
18.075 1.9431
18.1 1.8934
18.125 1.8591
18.15 1.8356
18.175 1.8115
18.2 1.7845
18.225 1.7589
18.25 1.7493
18.275 1.7692
18.3 1.8099
18.325 1.8591
18.35 1.907
18.375 1.9482
18.4 1.9832
18.425 2.0153
18.45 2.0468
18.475 2.077
18.5 2.1034
18.525 2.1271
18.55 2.1463
18.575 2.1575
18.6 2.1671
18.625 2.1845
18.65 2.2108
18.675 2.2418
18.7 2.274
18.725 2.3047
18.75 2.3288
18.775 2.3453
18.8 2.3531
18.825 2.3536
18.85 2.3503
18.875 2.3448
18.9 2.3408
18.925 2.3417
18.95 2.3422
18.975 2.3392
19 2.3305
19.025 2.3169
19.05 2.2976
19.075 2.2768
19.1 2.2617
19.125 2.2505
19.15 2.2436
19.175 2.2495
19.2 2.2712
19.225 2.3009
19.25 2.3327
19.275 2.366
19.3 2.3966
19.325 2.4238
19.35 2.4502
19.375 2.4752
19.4 2.4965
19.425 2.5181
19.45 2.5416
19.475 2.5664
19.5 2.5935
19.525 2.623
19.55 2.6584
19.575 2.7056
19.6 2.7567
19.625 2.8035
19.65 2.8431
19.675 2.8723
19.7 2.8901
19.725 2.8978
19.75 2.9008
19.775 2.9044
19.8 2.9108
19.825 2.9207
19.85 2.9285
19.875 2.9324
19.9 2.9323
19.925 2.9269
19.95 2.9169
19.975 2.9
20 2.8815
20.025 2.8617
20.05 2.8418
20.075 2.8241
20.1 2.8059
20.125 2.7922
20.15 2.7876
20.175 2.8023
20.2 2.8348
20.225 2.8722
20.25 2.9076
20.275 2.94
20.3 2.9688
20.325 2.9945
20.35 3.0168
20.375 3.042
20.4 3.0637
20.425 3.0794
20.45 3.0874
20.475 3.0871
20.5 3.0767
20.525 3.0565
20.55 3.0255
20.575 2.9826
20.6 2.9258
20.625 2.8567
20.65 2.7761
20.675 2.6835
20.7 2.5826
20.725 2.4866
20.75 2.406
20.775 2.3359
20.8 2.2717
20.825 2.2115
20.85 2.1551
20.875 2.1092
20.9 2.074
20.925 2.0481
20.95 2.0356
20.975 2.0426
21 2.0628
21.025 2.0885
21.05 2.1147
21.075 2.1433
21.1 2.1692
21.125 2.19
21.15 2.2086
21.175 2.2292
21.2 2.2601
21.225 2.3009
21.25 2.3459
21.275 2.3857
21.3 2.4153
21.325 2.4358
21.35 2.4483
21.375 2.4547
21.4 2.4579
21.425 2.4601
21.45 2.455
21.475 2.4403
21.5 2.4209
21.525 2.396
21.55 2.369
21.575 2.3379
21.6 2.3008
21.625 2.2574
21.65 2.2085
21.675 2.156
21.7 2.1071
21.725 2.0628
21.75 2.0244
21.775 1.9911
21.8 1.965
21.825 1.9467
21.85 1.9364
21.875 1.9339
21.9 1.9362
21.925 1.9362
21.95 1.9387
21.975 1.9482
22 1.9698
22.025 1.9922
22.05 2.0077
22.075 2.0151
22.1 2.0144
22.125 2.0074
22.15 1.9953
22.175 1.9795
22.2 1.9594
22.225 1.9387
22.25 1.923
22.275 1.9164
22.3 1.913
22.325 1.9059
22.35 1.8938
22.375 1.8789
22.4 1.8611
22.425 1.8418
22.45 1.8213
22.475 1.7996
22.5 1.7776
22.525 1.7559
22.55 1.7316
22.575 1.7057
22.6 1.6761
22.625 1.6409
22.65 1.5994
22.675 1.5513
22.7 1.501
22.725 1.4521
22.75 1.4083
22.775 1.3669
22.8 1.3278
22.825 1.2877
22.85 1.2499
22.875 1.2148
22.9 1.1818
22.925 1.1524
22.95 1.1251
22.975 1.0944
23 1.0588
23.025 1.0157
23.05 0.9668
23.075 0.9237
23.1 0.8955
23.125 0.891
23.15 0.9138
23.175 0.9571
23.2 1.0112
23.225 1.0701
23.25 1.1266
23.275 1.1765
23.3 1.2196
23.325 1.2535
23.35 1.2769
23.375 1.2926
23.4 1.3017
23.425 1.3055
23.45 1.3069
23.475 1.3163
23.5 1.3406
23.525 1.3694
23.55 1.3916
23.575 1.4109
23.6 1.4246
23.625 1.4301
23.65 1.4286
23.675 1.4224
23.7 1.4115
23.725 1.3961
23.75 1.3781
23.775 1.3568
23.8 1.3324
23.825 1.3026
23.85 1.2693
23.875 1.2407
23.9 1.2329
23.925 1.2442
23.95 1.2661
23.975 1.2949
24 1.3227
24.025 1.3433
24.05 1.352
24.075 1.3484
24.1 1.3341
24.125 1.3101
24.15 1.278
24.175 1.2382
24.2 1.1936
24.225 1.1466
24.25 1.1018
24.275 1.0715
24.3 1.0594
24.325 1.0557
24.35 1.0516
24.375 1.0423
24.4 1.0293
24.425 1.0093
24.45 0.985
24.475 0.9609
24.5 0.943
24.525 0.9279
24.55 0.9174
24.575 0.9139
24.6 0.9199
24.625 0.9334
24.65 0.9496
24.675 0.9729
24.7 1.006
24.725 1.0469
24.75 1.0893
24.775 1.1341
24.8 1.1836
24.825 1.2419
24.85 1.3062
24.875 1.3684
24.9 1.4263
24.925 1.4818
24.95 1.5325
24.975 1.5762
25 1.6121
25.025 1.64
25.05 1.6615
25.075 1.6769
25.1 1.6823
25.125 1.6777
25.15 1.6692
25.175 1.6632
25.2 1.659
25.225 1.6612
25.25 1.6741
25.275 1.6957
25.3 1.7291
25.325 1.7747
25.35 1.8236
25.375 1.8762
25.4 1.9267
25.425 1.9706
25.45 2.0112
25.475 2.0442
25.5 2.0704
25.525 2.0935
25.55 2.1156
25.575 2.1348
25.6 2.1495
25.625 2.1598
25.65 2.1657
25.675 2.1684
25.7 2.1692
25.725 2.1707
25.75 2.1716
25.775 2.1709
25.8 2.1671
25.825 2.1588
25.85 2.1443
25.875 2.128
25.9 2.1131
25.925 2.0969
25.95 2.0736
25.975 2.0401
26 1.9983
26.025 1.9465
26.05 1.8847
26.075 1.8222
26.1 1.7639
26.125 1.709
26.15 1.6497
26.175 1.5836
26.2 1.5098
26.225 1.433
26.25 1.3563
26.275 1.2865
26.3 1.2295
26.325 1.1822
26.35 1.1417
26.375 1.1061
26.4 1.0719
26.425 1.04
26.45 1.0044
26.475 0.9635
26.5 0.917
26.525 0.865
26.55 0.8129
26.575 0.7669
26.6 0.7227
26.625 0.6763
26.65 0.6286
26.675 0.5832
26.7 0.5483
26.725 0.5276
26.75 0.5203
26.775 0.5251
26.8 0.5399
26.825 0.5592
26.85 0.576
26.875 0.5905
26.9 0.6073
26.925 0.6272
26.95 0.6542
26.975 0.6866
27 0.718
27.025 0.7468
27.05 0.7765
27.075 0.8096
27.1 0.8488
27.125 0.8919
27.15 0.936
27.175 0.9746
27.2 1.0066
27.225 1.0308
27.25 1.0483
27.275 1.0594
27.3 1.0685
27.325 1.0776
27.35 1.0819
27.375 1.0803
27.4 1.0739
27.425 1.063
27.45 1.0446
27.475 1.0143
27.5 0.9734
27.525 0.9244
27.55 0.8665
27.575 0.8013
27.6 0.7332
27.625 0.6655
27.65 0.6031
27.675 0.5521
27.7 0.5139
27.725 0.4873
27.75 0.473
27.775 0.4676
27.8 0.4708
27.825 0.4843
27.85 0.5075
27.875 0.5384
27.9 0.5799
27.925 0.6316
27.95 0.6853
27.975 0.7392
28 0.7948
28.025 0.8536
28.05 0.9152
28.075 0.9734
28.1 1.027
28.125 1.08
28.15 1.1295
28.175 1.1697
28.2 1.2043
28.225 1.2374
28.25 1.2697
28.275 1.3002
28.3 1.3297
28.325 1.357
28.35 1.3811
28.375 1.4018
28.4 1.4207
28.425 1.4399
28.45 1.4596
28.475 1.4804
28.5 1.5035
28.525 1.5304
28.55 1.5541
28.575 1.5696
28.6 1.5776
28.625 1.5802
28.65 1.5746
28.675 1.5632
28.7 1.5545
28.725 1.5489
28.75 1.5374
28.775 1.5168
28.8 1.4847
28.825 1.4403
28.85 1.3836
28.875 1.3141
28.9 1.2331
28.925 1.1436
28.95 1.0507
28.975 0.9597
29 0.8797
29.025 0.8172
29.05 0.7763
29.075 0.7462
29.1 0.7199
29.125 0.6979
29.15 0.6735
29.175 0.643
29.2 0.6132
29.225 0.5854
29.25 0.5614
29.275 0.5393
29.3 0.5214
29.325 0.5127
29.35 0.5172
29.375 0.5281
29.4 0.5367
29.425 0.5408
29.45 0.538
29.475 0.5301
29.5 0.5187
29.525 0.5057
29.55 0.4903
29.575 0.4722
29.6 0.4555
29.625 0.4467
29.65 0.4494
29.675 0.4621
29.7 0.4872
29.725 0.5186
29.75 0.5496
29.775 0.5807
29.8 0.6117
29.825 0.6428
29.85 0.6715
29.875 0.697
29.9 0.7181
29.925 0.733
29.95 0.7413
29.975 0.7441
30 0.7422
30.025 0.7362
30.05 0.7282
30.075 0.7184
30.1 0.7041
30.125 0.6848
30.15 0.6612
30.175 0.6346
30.2 0.6043
30.225 0.5699
30.25 0.533
30.275 0.4968
30.3 0.4619
30.325 0.4312
30.35 0.4077
30.375 0.3929
30.4 0.3864
30.425 0.3954
30.45 0.424
30.475 0.4647
30.5 0.5079
30.525 0.5492
30.55 0.5875
30.575 0.6212
30.6 0.6513
30.625 0.6785
30.65 0.7081
30.675 0.749
30.7 0.7956
30.725 0.8411
30.75 0.8816
30.775 0.9155
30.8 0.9436
30.825 0.9664
30.85 0.9865
30.875 1.0041
30.9 1.0184
30.925 1.0316
30.95 1.0497
30.975 1.0734
31 1.1012
31.025 1.129
31.05 1.1545
31.075 1.1794
31.1 1.204
31.125 1.2266
31.15 1.2459
31.175 1.2618
31.2 1.2726
31.225 1.2776
31.25 1.2786
31.275 1.2774
31.3 1.2751
31.325 1.2734
31.35 1.2724
31.375 1.2674
31.4 1.259
31.425 1.2508
31.45 1.2442
31.475 1.2368
31.5 1.2297
31.525 1.2206
31.55 1.2065
31.575 1.1883
31.6 1.1664
31.625 1.1394
31.65 1.1083
31.675 1.0755
31.7 1.0426
31.725 1.0103
31.75 0.9817
31.775 0.9546
31.8 0.9255
31.825 0.8893
31.85 0.8474
31.875 0.8011
31.9 0.7577
31.925 0.727
31.95 0.7075
31.975 0.6926
32 0.6791
32.025 0.6687
32.05 0.6689
32.075 0.6795
32.1 0.6916
32.125 0.7022
32.15 0.7234
32.175 0.756
32.2 0.7958
32.225 0.8395
32.25 0.8778
32.275 0.9097
32.3 0.9369
32.325 0.9569
32.35 0.969
32.375 0.9807
32.4 0.993
32.425 1.0132
32.45 1.0468
32.475 1.093
32.5 1.155
32.525 1.2276
32.55 1.302
32.575 1.3752
32.6 1.4436
32.625 1.5024
32.65 1.5526
32.675 1.6001
32.7 1.6463
32.725 1.6966
32.75 1.7611
32.775 1.8383
32.8 1.9132
32.825 1.9792
32.85 2.0354
32.875 2.0832
32.9 2.1221
32.925 2.1519
32.95 2.1744
32.975 2.1907
33 2.201
33.025 2.206
33.05 2.2063
33.075 2.2015
33.1 2.1917
33.125 2.1767
33.15 2.1561
33.175 2.1297
33.2 2.0972
33.225 2.0584
33.25 2.0141
33.275 1.9669
33.3 1.9221
33.325 1.8785
33.35 1.8361
33.375 1.7996
33.4 1.7756
33.425 1.7685
33.45 1.7688
33.475 1.7687
33.5 1.7656
33.525 1.7571
33.55 1.7418
33.575 1.7185
33.6 1.6878
33.625 1.6516
33.65 1.611
33.675 1.5642
33.7 1.5117
33.725 1.4536
33.75 1.3921
33.775 1.3291
33.8 1.2664
33.825 1.2031
33.85 1.1394
33.875 1.0781
33.9 1.0277
33.925 0.9958
33.95 0.9809
33.975 0.9741
34 0.9741
34.025 0.9811
34.05 1.0048
34.075 1.0498
34.1 1.1052
34.125 1.1616
34.15 1.2171
34.175 1.2679
34.2 1.3116
34.225 1.3475
34.25 1.3743
34.275 1.3916
34.3 1.3991
34.325 1.3971
34.35 1.3852
34.375 1.3648
34.4 1.3368
34.425 1.3023
34.45 1.2618
34.475 1.2147
34.5 1.1618
34.525 1.1057
34.55 1.0527
34.575 1.0098
34.6 0.9821
34.625 0.9711
34.65 0.973
34.675 0.9802
34.7 0.9994
34.725 1.0321
34.75 1.0713
34.775 1.11
34.8 1.1437
34.825 1.1722
34.85 1.1937
34.875 1.2078
34.9 1.2142
34.925 1.2094
34.95 1.1942
34.975 1.171
35 1.1399
35.025 1.1021
35.05 1.0592
35.075 1.011
35.1 0.9585
35.125 0.903
35.15 0.8462
35.175 0.7924
35.2 0.7455
35.225 0.7025
35.25 0.6663
35.275 0.6415
35.3 0.6268
35.325 0.6233
35.35 0.6292
35.375 0.6397
35.4 0.6485
35.425 0.65
35.45 0.6434
35.475 0.6268
35.5 0.5992
35.525 0.5627
35.55 0.5187
35.575 0.4684
35.6 0.4173
35.625 0.3704
35.65 0.3296
35.675 0.2988
35.7 0.2723
35.725 0.2432
35.75 0.2097
35.775 0.1687
35.8 0.1181
35.825 0.0619
35.85 0.0057
35.875 -0.0475
35.9 -0.0937
35.925 -0.1342
35.95 -0.1718
35.975 -0.2049
36 -0.237
36.025 -0.2703
36.05 -0.3033
36.075 -0.3355
36.1 -0.3678
36.125 -0.3978
36.15 -0.423
36.175 -0.4406
36.2 -0.4484
36.225 -0.4468
36.25 -0.4443
36.275 -0.4395
36.3 -0.4313
36.325 -0.4214
36.35 -0.4136
36.375 -0.4107
36.4 -0.4131
36.425 -0.4211
36.45 -0.4337
36.475 -0.4482
36.5 -0.4645
36.525 -0.485
36.55 -0.5058
36.575 -0.5223
36.6 -0.526
36.625 -0.5115
36.65 -0.4871
36.675 -0.4666
36.7 -0.4586
36.725 -0.4646
36.75 -0.4798
36.775 -0.5021
36.8 -0.5316
36.825 -0.5679
36.85 -0.6103
36.875 -0.6566
36.9 -0.7027
36.925 -0.7435
36.95 -0.7789
36.975 -0.81
37 -0.8369
37.025 -0.8576
37.05 -0.8694
37.075 -0.8787
37.1 -0.8917
37.125 -0.9057
37.15 -0.9189
37.175 -0.9304
37.2 -0.9414
37.225 -0.9566
37.25 -0.9782
37.275 -1.0017
37.3 -1.0149
37.325 -1.0137
37.35 -1.006
37.375 -0.9947
37.4 -0.9841
37.425 -0.9794
37.45 -0.9856
37.475 -0.9993
37.5 -1.0181
37.525 -1.0454
37.55 -1.0848
37.575 -1.1388
37.6 -1.2097
37.625 -1.288
37.65 -1.365
37.675 -1.4378
37.7 -1.511
37.725 -1.5847
37.75 -1.6559
37.775 -1.7172
37.8 -1.7663
37.825 -1.8042
37.85 -1.8346
37.875 -1.8614
37.9 -1.8835
37.925 -1.8989
37.95 -1.899
37.975 -1.8731
38 -1.8205
38.025 -1.7561
38.05 -1.6848
38.075 -1.6087
38.1 -1.5323
38.125 -1.4527
38.15 -1.3673
38.175 -1.2787
38.2 -1.1868
38.225 -1.0949
38.25 -1.0057
38.275 -0.9177
38.3 -0.8301
38.325 -0.7378
38.35 -0.6394
38.375 -0.5354
38.4 -0.4236
38.425 -0.3141
38.45 -0.2128
38.475 -0.1193
38.5 -0.0292
38.525 0.0609
38.55 0.1529
38.575 0.2479
38.6 0.3411
38.625 0.4261
38.65 0.5006
38.675 0.5657
38.7 0.6219
38.725 0.6714
38.75 0.7146
38.775 0.7504
38.8 0.7769
38.825 0.7942
38.85 0.8016
38.875 0.8058
38.9 0.8177
38.925 0.8388
38.95 0.8685
38.975 0.9109
39 0.9575
39.025 1.0002
39.05 1.0366
39.075 1.0656
39.1 1.0876
39.125 1.1059
39.15 1.1224
39.175 1.1373
39.2 1.1513
39.225 1.1676
39.25 1.1823
39.275 1.1927
39.3 1.2007
39.325 1.2094
39.35 1.22
39.375 1.2286
39.4 1.2316
39.425 1.2272
39.45 1.2173
39.475 1.202
39.5 1.1807
39.525 1.1524
39.55 1.1155
39.575 1.07
39.6 1.0175
39.625 0.9587
39.65 0.8943
39.675 0.8275
39.7 0.7606
39.725 0.7028
39.75 0.6534
39.775 0.6061
39.8 0.5548
39.825 0.4983
39.85 0.4369
39.875 0.3706
39.9 0.3042
39.925 0.2408
39.95 0.1805
39.975 0.1208
40 0.0623
40.025 0.0017
40.05 -0.066
40.075 -0.1357
40.1 -0.2026
40.125 -0.2632
40.15 -0.3039
40.175 -0.3081
40.2 -0.2894
40.225 -0.2626
40.25 -0.2344
40.275 -0.2049
40.3 -0.1706
40.325 -0.1211
40.35 -0.0585
40.375 0.0126
40.4 0.0871
40.425 0.1596
40.45 0.2296
40.475 0.2953
40.5 0.3557
40.525 0.4105
40.55 0.4628
40.575 0.5129
40.6 0.559
40.625 0.6022
40.65 0.6445
40.675 0.6853
40.7 0.725
40.725 0.7674
40.75 0.8077
40.775 0.8446
40.8 0.8778
40.825 0.9049
40.85 0.9328
40.875 0.9671
40.9 1.0089
40.925 1.0484
40.95 1.0832
40.975 1.1215
41 1.1621
41.025 1.2078
41.05 1.2617
41.075 1.3258
41.1 1.4014
41.125 1.4813
41.15 1.5602
41.175 1.6364
41.2 1.7122
41.225 1.7865
41.25 1.8539
41.275 1.9113
41.3 1.9579
41.325 1.9934
41.35 2.0177
41.375 2.0299
41.4 2.0315
41.425 2.0252
41.45 2.0132
41.475 2.0029
41.5 1.9971
41.525 1.9953
41.55 1.993
41.575 1.9846
41.6 1.9684
41.625 1.9433
41.65 1.9102
41.675 1.8732
41.7 1.8358
41.725 1.8059
41.75 1.7828
41.775 1.7724
41.8 1.7763
41.825 1.7827
41.85 1.7874
41.875 1.7892
41.9 1.7845
41.925 1.7735
41.95 1.7606
41.975 1.751
42 1.7582
42.025 1.7844
42.05 1.8217
42.075 1.8668
42.1 1.9167
42.125 1.9631
42.15 2.0052
42.175 2.0432
42.2 2.0813
42.225 2.1234
42.25 2.161
42.275 2.1892
42.3 2.2106
42.325 2.2298
42.35 2.2591
42.375 2.2995
42.4 2.3396
42.425 2.3774
42.45 2.4131
42.475 2.4462
42.5 2.4732
42.525 2.4931
42.55 2.5052
42.575 2.5107
42.6 2.5139
42.625 2.5192
42.65 2.5313
42.675 2.5504
42.7 2.5726
42.725 2.5945
42.75 2.6128
42.775 2.6252
42.8 2.6298
42.825 2.6286
42.85 2.6283
42.875 2.637
42.9 2.6438
42.925 2.6395
42.95 2.6221
42.975 2.5928
43 2.5548
43.025 2.5128
43.05 2.4702
43.075 2.4274
43.1 2.3809
43.125 2.3281
43.15 2.2654
43.175 2.1934
43.2 2.127
43.225 2.0902
43.25 2.0818
43.275 2.0836
43.3 2.0878
43.325 2.093
43.35 2.1
43.375 2.1048
43.4 2.1092
43.425 2.1276
43.45 2.1652
43.475 2.2161
43.5 2.2732
43.525 2.333
43.55 2.3955
43.575 2.456
43.6 2.5164
43.625 2.5815
43.65 2.6467
43.675 2.7067
43.7 2.7575
43.725 2.7998
43.75 2.8351
43.775 2.8641
43.8 2.8871
43.825 2.9024
43.85 2.9104
43.875 2.9128
43.9 2.914
43.925 2.9215
43.95 2.9354
43.975 2.952
44 2.9681
44.025 2.9817
44.05 2.9948
44.075 3.0073
44.1 3.0198
44.125 3.0319
44.15 3.043
44.175 3.0529
44.2 3.0649
44.225 3.0793
44.25 3.0919
44.275 3.099
44.3 3.1017
44.325 3.0986
44.35 3.0903
44.375 3.0813
44.4 3.0759
44.425 3.0734
44.45 3.0685
44.475 3.0563
44.5 3.0357
44.525 3.006
44.55 2.972
44.575 2.9402
44.6 2.9075
44.625 2.8716
44.65 2.8323
44.675 2.7874
44.7 2.7351
44.725 2.6755
44.75 2.6097
44.775 2.537
44.8 2.46
44.825 2.3837
44.85 2.3086
44.875 2.2359
44.9 2.1677
44.925 2.1026
44.95 2.0403
44.975 1.9843
45 1.9389
45.025 1.9028
45.05 1.8707
45.075 1.8405
45.1 1.8105
45.125 1.7823
45.15 1.753
45.175 1.716
45.2 1.6719
45.225 1.6207
45.25 1.5633
45.275 1.5004
45.3 1.4295
45.325 1.354
45.35 1.2745
45.375 1.1934
45.4 1.1099
45.425 1.0248
45.45 0.94
45.475 0.8593
45.5 0.7841
45.525 0.7173
45.55 0.668
45.575 0.6382
45.6 0.624
45.625 0.6223
45.65 0.6267
45.675 0.6363
45.7 0.648
45.725 0.6595
45.75 0.6721
45.775 0.6871
45.8 0.7028
45.825 0.715
45.85 0.7237
45.875 0.7277
45.9 0.7243
45.925 0.7119
45.95 0.6906
45.975 0.6618
46 0.6273
46.025 0.5888
46.05 0.5459
46.075 0.4969
46.1 0.4413
46.125 0.3801
46.15 0.3196
46.175 0.264
46.2 0.2169
46.225 0.1759
46.25 0.1345
46.275 0.0991
46.3 0.0676
46.325 0.0292
46.35 -0.0222
46.375 -0.0818
46.4 -0.1483
46.425 -0.2224
46.45 -0.3017
46.475 -0.3869
46.5 -0.4742
46.525 -0.5601
46.55 -0.645
46.575 -0.7293
46.6 -0.8129
46.625 -0.8953
46.65 -0.9714
46.675 -1.0362
46.7 -1.0876
46.725 -1.1313
46.75 -1.1585
46.775 -1.1687
46.8 -1.1679
46.825 -1.1631
46.85 -1.1608
46.875 -1.1637
46.9 -1.1712
46.925 -1.181
46.95 -1.1919
46.975 -1.2049
47 -1.2172
47.025 -1.2203
47.05 -1.2094
47.075 -1.1876
47.1 -1.1584
47.125 -1.1256
47.15 -1.0942
47.175 -1.0652
47.2 -1.0401
47.225 -1.0185
47.25 -1.0025
47.275 -0.9857
47.3 -0.9731
47.325 -0.9703
47.35 -0.9732
47.375 -0.9812
47.4 -0.9977
47.425 -1.0226
47.45 -1.0593
47.475 -1.109
47.5 -1.164
47.525 -1.2192
47.55 -1.274
47.575 -1.3183
47.6 -1.3435
47.625 -1.353
47.65 -1.3587
47.675 -1.3713
47.7 -1.398
47.725 -1.4427
47.75 -1.5032
47.775 -1.5726
47.8 -1.6474
47.825 -1.7239
47.85 -1.792
47.875 -1.8482
47.9 -1.9009
47.925 -1.9554
47.95 -2.0151
47.975 -2.0791
48 -2.1455
48.025 -2.2156
48.05 -2.289
48.075 -2.3607
48.1 -2.426
48.125 -2.4783
48.15 -2.5147
48.175 -2.5438
48.2 -2.5715
48.225 -2.601
48.25 -2.6334
48.275 -2.6674
48.3 -2.7045
48.325 -2.7464
48.35 -2.7912
48.375 -2.8341
48.4 -2.8727
48.425 -2.907
48.45 -2.9396
48.475 -2.9707
48.5 -2.9959
48.525 -3.0131
48.55 -3.0245
48.575 -3.0338
48.6 -3.0406
48.625 -3.0448
48.65 -3.0415
48.675 -3.0233
48.7 -2.9883
48.725 -2.9518
48.75 -2.9206
48.775 -2.8959
48.8 -2.8763
48.825 -2.8534
48.85 -2.8118
48.875 -2.7517
48.9 -2.6861
48.925 -2.6207
48.95 -2.5563
48.975 -2.4782
49 -2.3921
49.025 -2.3185
49.05 -2.2648
49.075 -2.2293
49.1 -2.2097
49.125 -2.2042
49.15 -2.2098
49.175 -2.2229
49.2 -2.2403
49.225 -2.264
49.25 -2.2958
49.275 -2.3349
49.3 -2.382
49.325 -2.4358
49.35 -2.4905
49.375 -2.5453
49.4 -2.5975
49.425 -2.6459
49.45 -2.6812
49.475 -2.7025
49.5 -2.716
49.525 -2.7311
49.55 -2.7531
49.575 -2.7827
49.6 -2.8215
49.625 -2.8619
49.65 -2.8913
49.675 -2.9
49.7 -2.8894
49.725 -2.8759
49.75 -2.8683
49.775 -2.8649
49.8 -2.8643
49.825 -2.8691
49.85 -2.8762
49.875 -2.887
49.9 -2.9041
49.925 -2.9255
49.95 -2.9506
49.975 -2.9781
50 -3.0057
50.025 -3.0318
50.05 -3.0461
50.075 -3.0356
50.1 -3.0073
50.125 -2.9625
50.15 -2.9047
50.175 -2.8397
50.2 -2.7736
50.225 -2.7103
50.25 -2.6466
50.275 -2.5778
50.3 -2.5055
50.325 -2.439
50.35 -2.3823
50.375 -2.3332
50.4 -2.2917
50.425 -2.2571
50.45 -2.2292
50.475 -2.2097
50.5 -2.1979
50.525 -2.1949
50.55 -2.1972
50.575 -2.2046
50.6 -2.2117
50.625 -2.2183
50.65 -2.2261
50.675 -2.2328
50.7 -2.2404
50.725 -2.2407
50.75 -2.234
50.775 -2.2209
50.8 -2.2035
50.825 -2.1918
50.85 -2.1887
50.875 -2.1867
50.9 -2.1776
50.925 -2.161
50.95 -2.1438
50.975 -2.1343
51 -2.1304
51.025 -2.1235
51.05 -2.106
51.075 -2.0784
51.1 -2.048
51.125 -2.0164
51.15 -1.9752
51.175 -1.9145
51.2 -1.8436
51.225 -1.7719
51.25 -1.7022
51.275 -1.6325
51.3 -1.5634
51.325 -1.4921
51.35 -1.4163
51.375 -1.3363
51.4 -1.2546
51.425 -1.1728
51.45 -1.0911
51.475 -1.0101
51.5 -0.9317
51.525 -0.8604
51.55 -0.7959
51.575 -0.7376
51.6 -0.6829
51.625 -0.6328
51.65 -0.5923
51.675 -0.558
51.7 -0.5209
51.725 -0.4811
51.75 -0.4447
51.775 -0.4116
51.8 -0.3797
51.825 -0.3474
51.85 -0.3123
51.875 -0.2691
51.9 -0.2207
51.925 -0.171
51.95 -0.1216
51.975 -0.0705
52 -0.0175
52.025 0.0394
52.05 0.0992
52.075 0.16
52.1 0.2213
52.125 0.281
52.15 0.3358
52.175 0.3847
52.2 0.4285
52.225 0.4698
52.25 0.5103
52.275 0.55
52.3 0.5904
52.325 0.633
52.35 0.6782
52.375 0.724
52.4 0.7694
52.425 0.8113
52.45 0.8461
52.475 0.8743
52.5 0.8963
52.525 0.9115
52.55 0.9207
52.575 0.9282
52.6 0.9313
52.625 0.9203
52.65 0.8974
52.675 0.8707
52.7 0.8471
52.725 0.8209
52.75 0.7899
52.775 0.7539
52.8 0.7093
52.825 0.6567
52.85 0.5998
52.875 0.5449
52.9 0.4961
52.925 0.453
52.95 0.4112
52.975 0.3666
53 0.3257
53.025 0.2959
53.05 0.276
53.075 0.2591
53.1 0.2426
53.125 0.2252
53.15 0.2072
53.175 0.1922
53.2 0.1817
53.225 0.1743
53.25 0.1738
53.275 0.192
53.3 0.2258
53.325 0.2634
53.35 0.3003
53.375 0.3332
53.4 0.3614
53.425 0.3864
53.45 0.4078
53.475 0.4262
53.5 0.4485
53.525 0.4823
53.55 0.5272
53.575 0.5714
53.6 0.6141
53.625 0.655
53.65 0.6931
53.675 0.7275
53.7 0.7551
53.725 0.7763
53.75 0.7934
53.775 0.8041
53.8 0.8097
53.825 0.8148
53.85 0.8258
53.875 0.8421
53.9 0.8579
53.925 0.8702
53.95 0.8777
53.975 0.8815
54 0.8817
54.025 0.8776
54.05 0.8684
54.075 0.8539
54.1 0.835
54.125 0.8126
54.15 0.7877
54.175 0.7633
54.2 0.7408
54.225 0.7182
54.25 0.695
54.275 0.6711
54.3 0.6451
54.325 0.6157
54.35 0.581
54.375 0.5404
54.4 0.4934
54.425 0.4413
54.45 0.3888
54.475 0.3396
54.5 0.2934
54.525 0.2489
54.55 0.2114
54.575 0.1823
54.6 0.1597
54.625 0.1449
54.65 0.1392
54.675 0.1391
54.7 0.1446
54.725 0.1595
54.75 0.1821
54.775 0.2065
54.8 0.2205
54.825 0.221
54.85 0.209
54.875 0.185
54.9 0.1507
54.925 0.1078
54.95 0.0554
54.975 -0.0042
55 -0.0674
55.025 -0.1288
55.05 -0.1871
55.075 -0.2356
55.1 -0.2712
55.125 -0.2951
55.15 -0.3118
55.175 -0.3184
55.2 -0.3067
55.225 -0.282
55.25 -0.2529
55.275 -0.2227
55.3 -0.1941
55.325 -0.17
55.35 -0.1489
55.375 -0.1268
55.4 -0.1023
55.425 -0.078
55.45 -0.0599
55.475 -0.0482
55.5 -0.0386
55.525 -0.0322
55.55 -0.028
55.575 -0.0214
55.6 -0.0077
55.625 0.0112
55.65 0.033
55.675 0.0627
55.7 0.1073
55.725 0.1648
55.75 0.2265
55.775 0.2855
55.8 0.3498
55.825 0.4248
55.85 0.4989
55.875 0.5718
55.9 0.6411
55.925 0.7076
55.95 0.7742
55.975 0.8389
56 0.8973
56.025 0.9468
56.05 0.9894
56.075 1.0276
56.1 1.0636
56.125 1.098
56.15 1.1284
56.175 1.1494
56.2 1.1602
56.225 1.1631
56.25 1.1598
56.275 1.15
56.3 1.1418
56.325 1.1449
56.35 1.1609
56.375 1.1838
56.4 1.2063
56.425 1.2226
56.45 1.231
56.475 1.2318
56.5 1.2245
56.525 1.2093
56.55 1.1899
56.575 1.1712
56.6 1.1572
56.625 1.1512
56.65 1.1447
56.675 1.1396
56.7 1.142
56.725 1.1499
56.75 1.1618
56.775 1.1789
56.8 1.2011
56.825 1.2236
56.85 1.2418
56.875 1.2549
56.9 1.2628
56.925 1.264
56.95 1.2574
56.975 1.2433
57 1.2237
57.025 1.2015
57.05 1.1764
57.075 1.1477
57.1 1.1129
57.125 1.0735
57.15 1.0318
57.175 0.9906
57.2 0.9533
57.225 0.9185
57.25 0.8826
57.275 0.8425
57.3 0.796
57.325 0.7414
57.35 0.6791
57.375 0.6084
57.4 0.5311
57.425 0.449
57.45 0.3613
57.475 0.2674
57.5 0.1733
57.525 0.0838
57.55 0.0021
57.575 -0.0691
57.6 -0.1326
57.625 -0.1929
57.65 -0.2527
57.675 -0.3115
57.7 -0.3644
57.725 -0.3949
57.75 -0.3889
57.775 -0.3526
57.8 -0.3008
57.825 -0.2464
57.85 -0.1924
57.875 -0.1373
57.9 -0.0804
57.925 -0.0235
57.95 0.0305
57.975 0.0841
58 0.1374
58.025 0.1883
58.05 0.2344
58.075 0.2735
58.1 0.3024
58.125 0.3204
58.15 0.3296
58.175 0.3325
58.2 0.3306
58.225 0.3261
58.25 0.32
58.275 0.3152
58.3 0.3144
58.325 0.3194
58.35 0.3328
58.375 0.3556
58.4 0.3891
58.425 0.4325
58.45 0.4793
58.475 0.5247
58.5 0.5672
58.525 0.6073
58.55 0.6436
58.575 0.6744
58.6 0.7018
58.625 0.7274
58.65 0.7502
58.675 0.7698
58.7 0.7856
58.725 0.8009
58.75 0.8188
58.775 0.841
58.8 0.8717
58.825 0.9103
58.85 0.9543
58.875 0.9975
58.9 1.0315
58.925 1.056
58.95 1.0711
58.975 1.0774
59 1.0742
59.025 1.061
59.05 1.0395
59.075 1.0101
59.1 0.9754
59.125 0.9374
59.15 0.8984
59.175 0.8585
59.2 0.8111
59.225 0.7577
59.25 0.7025
59.275 0.65
59.3 0.6094
59.325 0.5884
59.35 0.5865
59.375 0.5961
59.4 0.6084
59.425 0.6204
59.45 0.6284
59.475 0.6311
59.5 0.6264
59.525 0.6138
59.55 0.5921
59.575 0.5629
59.6 0.5291
59.625 0.4882
59.65 0.4435
59.675 0.3978
59.7 0.3571
59.725 0.3167
59.75 0.2747
59.775 0.2345
59.8 0.1961
59.825 0.1631
59.85 0.1402
59.875 0.1281
59.9 0.1263
59.925 0.1294
59.95 0.1343
59.975 0.1366
60 0.1341
60.025 0.1267
60.05 0.112
60.075 0.0911
60.1 0.064
60.125 0.0312
60.15 -0.009
60.175 -0.0576
60.2 -0.1104
60.225 -0.1641
60.25 -0.2119
60.275 -0.2495
60.3 -0.2783
60.325 -0.2977
60.35 -0.3064
60.375 -0.3088
60.4 -0.3139
60.425 -0.3107
60.45 -0.2855
60.475 -0.2379
60.5 -0.1733
60.525 -0.0999
60.55 -0.0274
60.575 0.039
60.6 0.1007
60.625 0.1563
60.65 0.2072
60.675 0.2505
60.7 0.2856
60.725 0.3138
60.75 0.3371
60.775 0.3588
60.8 0.3771
60.825 0.3907
60.85 0.3953
60.875 0.3888
60.9 0.3756
60.925 0.3607
60.95 0.3469
60.975 0.3374
61 0.3281
61.025 0.3196
61.05 0.3114
61.075 0.3039
61.1 0.2967
61.125 0.2899
61.15 0.2863
61.175 0.2893
61.2 0.299
61.225 0.3109
61.25 0.3218
61.275 0.3341
61.3 0.3505
61.325 0.3692
61.35 0.3862
61.375 0.3994
61.4 0.4067
61.425 0.4079
61.45 0.3996
61.475 0.3818
61.5 0.3554
61.525 0.3185
61.55 0.2725
61.575 0.218
61.6 0.1549
61.625 0.0845
61.65 0.0048
61.675 -0.0778
61.7 -0.1594
61.725 -0.2371
61.75 -0.3032
61.775 -0.3488
61.8 -0.3714
61.825 -0.3701
61.85 -0.3502
61.875 -0.3236
61.9 -0.3001
61.925 -0.2858
61.95 -0.2709
61.975 -0.251
62 -0.2278
62.025 -0.2032
62.05 -0.1774
62.075 -0.1552
62.1 -0.1321
62.125 -0.1027
62.15 -0.0747
62.175 -0.0511
62.2 -0.0304
62.225 -0.0085
62.25 0.0167
62.275 0.044
62.3 0.0785
62.325 0.1218
62.35 0.1715
62.375 0.2207
62.4 0.2675
62.425 0.311
62.45 0.3525
62.475 0.3914
62.5 0.4261
62.525 0.4575
62.55 0.4834
62.575 0.506
62.6 0.5278
62.625 0.551
62.65 0.5723
62.675 0.5877
62.7 0.5958
62.725 0.5999
62.75 0.6041
62.775 0.6105
62.8 0.6153
62.825 0.6146
62.85 0.6085
62.875 0.5953
62.9 0.5739
62.925 0.5486
62.95 0.5176
62.975 0.4871
63 0.4623
63.025 0.448
63.05 0.454
63.075 0.4753
63.1 0.4982
63.125 0.5166
63.15 0.5316
63.175 0.5407
63.2 0.5424
63.225 0.5362
63.25 0.5212
63.275 0.4991
63.3 0.4786
63.325 0.4634
63.35 0.4512
63.375 0.4358
63.4 0.4131
63.425 0.3828
63.45 0.3449
63.475 0.3003
63.5 0.2507
63.525 0.195
63.55 0.1319
63.575 0.0628
63.6 -0.014
63.625 -0.0959
63.65 -0.169
63.675 -0.2211
63.7 -0.2582
63.725 -0.2857
63.75 -0.3057
63.775 -0.3278
63.8 -0.3565
63.825 -0.3957
63.85 -0.4453
63.875 -0.503
63.9 -0.5691
63.925 -0.6437
63.95 -0.7207
63.975 -0.792
64 -0.8527
64.025 -0.9007
64.05 -0.9292
64.075 -0.9382
64.1 -0.9311
64.125 -0.9073
64.15 -0.8718
64.175 -0.8304
64.2 -0.7925
64.225 -0.7659
64.25 -0.7523
64.275 -0.7517
64.3 -0.7647
64.325 -0.7905
64.35 -0.8281
64.375 -0.874
64.4 -0.923
64.425 -0.9719
64.45 -1.0121
64.475 -1.0276
64.5 -1.0149
64.525 -0.9816
64.55 -0.9373
64.575 -0.88
64.6 -0.8197
64.625 -0.7617
64.65 -0.709
64.675 -0.6628
64.7 -0.6198
64.725 -0.5751
64.75 -0.5287
64.775 -0.481
64.8 -0.4358
64.825 -0.3954
64.85 -0.3611
64.875 -0.3336
64.9 -0.3124
64.925 -0.2944
64.95 -0.2775
64.975 -0.261
65 -0.2478
65.025 -0.2374
65.05 -0.2302
65.075 -0.2287
65.1 -0.2342
65.125 -0.2459
65.15 -0.2638
65.175 -0.2871
65.2 -0.3144
65.225 -0.3423
65.25 -0.3729
65.275 -0.408
65.3 -0.4512
65.325 -0.4992
65.35 -0.5431
65.375 -0.5764
65.4 -0.6002
65.425 -0.6091
65.45 -0.6081
65.475 -0.596
65.5 -0.5731
65.525 -0.5366
65.55 -0.497
65.575 -0.4575
65.6 -0.4171
65.625 -0.379
65.65 -0.3422
65.675 -0.3063
65.7 -0.2723
65.725 -0.2445
65.75 -0.2239
65.775 -0.2079
65.8 -0.1943
65.825 -0.1815
65.85 -0.1694
65.875 -0.1602
65.9 -0.1525
65.925 -0.1471
65.95 -0.1467
65.975 -0.1509
66 -0.1601
66.025 -0.1709
66.05 -0.1838
66.075 -0.1983
66.1 -0.2119
66.125 -0.2218
66.15 -0.2217
66.175 -0.2078
66.2 -0.1897
66.225 -0.1763
66.25 -0.1661
66.275 -0.1589
66.3 -0.1558
66.325 -0.1575
66.35 -0.1604
66.375 -0.1601
66.4 -0.1577
66.425 -0.1534
66.45 -0.1501
66.475 -0.1489
66.5 -0.1511
66.525 -0.1527
66.55 -0.1453
66.575 -0.1246
66.6 -0.0945
66.625 -0.0566
66.65 -0.0129
66.675 0.0338
66.7 0.0819
66.725 0.13
66.75 0.1809
66.775 0.2289
66.8 0.2668
66.825 0.2934
66.85 0.3098
66.875 0.3197
66.9 0.3326
66.925 0.3585
66.95 0.3976
66.975 0.4341
67 0.462
67.025 0.4839
67.05 0.5047
67.075 0.5316
67.1 0.5597
67.125 0.5851
67.15 0.6043
67.175 0.6195
67.2 0.6288
67.225 0.6293
67.25 0.6207
67.275 0.6004
67.3 0.5683
67.325 0.5292
67.35 0.4904
67.375 0.4572
67.4 0.4278
67.425 0.3953
67.45 0.3552
67.475 0.3084
67.5 0.2605
67.525 0.215
67.55 0.1762
67.575 0.1462
67.6 0.1245
67.625 0.1086
67.65 0.0977
67.675 0.0902
67.7 0.0793
67.725 0.0642
67.75 0.0441
67.775 0.0151
67.8 -0.025
67.825 -0.0762
67.85 -0.1401
67.875 -0.2173
67.9 -0.3037
67.925 -0.3962
67.95 -0.4931
67.975 -0.5869
68 -0.6726
68.025 -0.7498
68.05 -0.8066
68.075 -0.8297
68.1 -0.8367
68.125 -0.8427
68.15 -0.8488
68.175 -0.855
68.2 -0.8538
68.225 -0.8451
68.25 -0.8331
68.275 -0.8193
68.3 -0.8047
68.325 -0.7905
68.35 -0.7766
68.375 -0.7575
68.4 -0.7315
68.425 -0.7014
68.45 -0.6698
68.475 -0.6354
68.5 -0.5992
68.525 -0.5675
68.55 -0.5429
68.575 -0.5274
68.6 -0.5207
68.625 -0.5222
68.65 -0.5306
68.675 -0.5435
68.7 -0.5584
68.725 -0.5741
68.75 -0.5871
68.775 -0.5961
68.8 -0.5927
68.825 -0.5765
68.85 -0.5625
68.875 -0.5538
68.9 -0.5486
68.925 -0.5479
68.95 -0.5519
68.975 -0.5603
69 -0.5749
69.025 -0.5963
69.05 -0.6239
69.075 -0.6541
69.1 -0.6833
69.125 -0.7138
69.15 -0.749
69.175 -0.7843
69.2 -0.8158
69.225 -0.8453
69.25 -0.8696
69.275 -0.8862
69.3 -0.8977
69.325 -0.9067
69.35 -0.9143
69.375 -0.9215
69.4 -0.9298
69.425 -0.9392
69.45 -0.9456
69.475 -0.9467
69.5 -0.9474
69.525 -0.9525
69.55 -0.9652
69.575 -0.9844
69.6 -1.0051
69.625 -1.0199
69.65 -1.0267
69.675 -1.0301
69.7 -1.0352
69.725 -1.043
69.75 -1.0534
69.775 -1.0623
69.8 -1.0661
69.825 -1.0646
69.85 -1.0618
69.875 -1.0621
69.9 -1.0667
69.925 -1.0776
69.95 -1.0958
69.975 -1.1212
70 -1.1536
70.025 -1.1919
70.05 -1.2354
70.075 -1.2837
70.1 -1.3325
70.125 -1.3707
70.15 -1.4001
70.175 -1.4254
70.2 -1.4472
70.225 -1.4563
70.25 -1.4428
70.275 -1.4137
70.3 -1.3783
70.325 -1.34
70.35 -1.2998
70.375 -1.2598
70.4 -1.2203
70.425 -1.1777
70.45 -1.1346
70.475 -1.0955
70.5 -1.0617
70.525 -1.0293
70.55 -0.9973
70.575 -0.9699
70.6 -0.9467
70.625 -0.9242
70.65 -0.9041
70.675 -0.8858
70.7 -0.867
70.725 -0.8477
70.75 -0.8314
70.775 -0.8207
70.8 -0.8149
70.825 -0.8121
70.85 -0.8049
70.875 -0.7897
70.9 -0.7714
70.925 -0.7538
70.95 -0.7331
70.975 -0.7104
71 -0.6892
71.025 -0.6677
71.05 -0.6512
71.075 -0.6427
71.1 -0.6315
71.125 -0.6093
71.15 -0.5765
71.175 -0.5253
71.2 -0.4584
71.225 -0.3883
71.25 -0.3236
71.275 -0.2592
71.3 -0.1969
71.325 -0.1373
71.35 -0.0812
71.375 -0.0317
71.4 0.0105
71.425 0.0437
71.45 0.0687
71.475 0.0856
71.5 0.0942
71.525 0.0946
71.55 0.0878
71.575 0.0731
71.6 0.0502
71.625 0.0203
71.65 -0.0149
71.675 -0.0531
71.7 -0.0946
71.725 -0.1371
71.75 -0.173
71.775 -0.1913
71.8 -0.1759
71.825 -0.1388
71.85 -0.0975
71.875 -0.0609
71.9 -0.0306
71.925 -0.0094
71.95 -0.0004
71.975 -0.0018
72 -0.0115
72.025 -0.0247
72.05 -0.032
72.075 -0.0241
72.1 -0.0004
72.125 0.0273
72.15 0.0526
72.175 0.0727
72.2 0.0876
72.225 0.0996
72.25 0.1112
72.275 0.1298
72.3 0.1617
72.325 0.2113
72.35 0.2771
72.375 0.3502
72.4 0.4198
72.425 0.4819
72.45 0.5394
72.475 0.5924
72.5 0.6391
72.525 0.6788
72.55 0.7112
72.575 0.7375
72.6 0.7602
72.625 0.7832
72.65 0.8054
72.675 0.8254
72.7 0.8449
72.725 0.8678
72.75 0.8951
72.775 0.9259
72.8 0.9583
72.825 0.9873
72.85 1.0094
72.875 1.0288
72.9 1.0489
72.925 1.0658
72.95 1.075
72.975 1.0752
73 1.0663
73.025 1.0475
73.05 1.0183
73.075 0.9809
73.1 0.9379
73.125 0.8957
73.15 0.868
73.175 0.8603
73.2 0.8658
73.225 0.879
73.25 0.8987
73.275 0.9143
73.3 0.9209
73.325 0.9229
73.35 0.9269
73.375 0.9405
73.4 0.973
73.425 1.0259
73.45 1.0954
73.475 1.1739
73.5 1.2511
73.525 1.3245
73.55 1.3941
73.575 1.46
73.6 1.5199
73.625 1.5737
73.65 1.6233
73.675 1.6698
73.7 1.7113
73.725 1.7467
73.75 1.776
73.775 1.8005
73.8 1.8205
73.825 1.834
73.85 1.8418
73.875 1.8455
73.9 1.8463
73.925 1.8474
73.95 1.8506
73.975 1.851
74 1.8473
74.025 1.8423
74.05 1.8387
74.075 1.8367
74.1 1.8349
74.125 1.8334
74.15 1.8312
74.175 1.8293
74.2 1.8266
74.225 1.8236
74.25 1.8197
74.275 1.8138
74.3 1.8087
74.325 1.8033
74.35 1.7956
74.375 1.7891
74.4 1.7904
74.425 1.8008
74.45 1.8171
74.475 1.836
74.5 1.8559
74.525 1.8805
74.55 1.9138
74.575 1.9511
74.6 1.9873
74.625 2.0182
74.65 2.0489
74.675 2.0886
74.7 2.1316
74.725 2.1714
74.75 2.2103
74.775 2.2518
74.8 2.2971
74.825 2.3472
74.85 2.399
74.875 2.4526
74.9 2.5025
74.925 2.549
74.95 2.5919
74.975 2.6317
75 2.6698
75.025 2.7074
75.05 2.7471
75.075 2.7898
75.1 2.8364
75.125 2.8858
75.15 2.9378
75.175 2.9922
75.2 3.0466
75.225 3.0964
75.25 3.139
75.275 3.1749
75.3 3.2049
75.325 3.2291
75.35 3.2478
75.375 3.2608
75.4 3.2685
75.425 3.2745
75.45 3.2865
75.475 3.305
75.5 3.326
75.525 3.3451
75.55 3.3598
75.575 3.3672
75.6 3.3653
75.625 3.3552
75.65 3.3387
75.675 3.3142
75.7 3.2829
75.725 3.2477
75.75 3.2118
75.775 3.181
75.8 3.1549
75.825 3.1281
75.85 3.0958
75.875 3.0572
75.9 3.0112
75.925 2.9577
75.95 2.8966
75.975 2.8296
76 2.7621
76.025 2.6986
76.05 2.6429
76.075 2.5997
76.1 2.5807
76.125 2.5901
76.15 2.6171
76.175 2.6478
76.2 2.6756
76.225 2.7024
76.25 2.7296
76.275 2.7555
76.3 2.7805
76.325 2.8035
76.35 2.8213
76.375 2.8337
76.4 2.8396
76.425 2.8404
76.45 2.8364
76.475 2.8292
76.5 2.8189
76.525 2.8031
76.55 2.7786
76.575 2.7444
76.6 2.7019
76.625 2.6542
76.65 2.6033
76.675 2.5471
76.7 2.4892
76.725 2.4393
76.75 2.4022
76.775 2.3957
76.8 2.4065
76.825 2.4195
76.85 2.4304
76.875 2.44
76.9 2.4501
76.925 2.46
76.95 2.4695
76.975 2.4791
77 2.4911
77.025 2.5061
77.05 2.5228
77.075 2.54
77.1 2.5571
77.125 2.5747
77.15 2.5908
77.175 2.6039
77.2 2.615
77.225 2.6241
77.25 2.6302
77.275 2.6343
77.3 2.6368
77.325 2.636
77.35 2.633
77.375 2.6319
77.4 2.6358
77.425 2.6395
77.45 2.6383
77.475 2.63
77.5 2.6144
77.525 2.593
77.55 2.5646
77.575 2.5279
77.6 2.4826
77.625 2.4327
77.65 2.387
77.675 2.3506
77.7 2.3319
77.725 2.3274
77.75 2.3301
77.775 2.3338
77.8 2.3401
77.825 2.3517
77.85 2.3626
77.875 2.374
77.9 2.3815
77.925 2.3883
77.95 2.3914
77.975 2.393
78 2.3914
78.025 2.3848
78.05 2.3743
78.075 2.356
78.1 2.336
78.125 2.322
78.15 2.324
78.175 2.3397
78.2 2.359
78.225 2.3766
78.25 2.3843
78.275 2.3809
78.3 2.3652
78.325 2.3399
78.35 2.3062
78.375 2.2656
78.4 2.2184
78.425 2.1702
78.45 2.1291
78.475 2.0961
78.5 2.0654
78.525 2.0313
78.55 1.9963
78.575 1.9606
78.6 1.9316
78.625 1.9204
78.65 1.9204
78.675 1.9227
78.7 1.9207
78.725 1.9128
78.75 1.9006
78.775 1.89
78.8 1.8857
78.825 1.8974
78.85 1.9324
78.875 1.9841
78.9 2.0408
78.925 2.0945
78.95 2.1405
78.975 2.1791
79 2.2082
79.025 2.2262
79.05 2.2335
79.075 2.232
79.1 2.2247
79.125 2.2124
79.15 2.1941
79.175 2.1693
79.2 2.1377
79.225 2.099
79.25 2.0612
79.275 2.0264
79.3 1.9874
79.325 1.9451
79.35 1.9073
79.375 1.8727
79.4 1.8385
79.425 1.803
79.45 1.7595
79.475 1.7059
79.5 1.6432
79.525 1.5741
79.55 1.4997
79.575 1.4212
79.6 1.3398
79.625 1.2615
79.65 1.1975
79.675 1.1445
79.7 1.0931
79.725 1.0426
79.75 0.9918
79.775 0.9431
79.8 0.904
79.825 0.8877
79.85 0.8938
79.875 0.9097
79.9 0.93
79.925 0.9505
79.95 0.9713
79.975 1.0022
80 1.0485
80.025 1.1029
80.05 1.1545
80.075 1.1964
80.1 1.23
80.125 1.2601
80.15 1.2834
80.175 1.2969
80.2 1.3008
80.225 1.2956
80.25 1.2823
80.275 1.2622
80.3 1.2401
80.325 1.2212
80.35 1.215
80.375 1.2243
80.4 1.239
80.425 1.2528
80.45 1.2612
80.475 1.261
80.5 1.2537
80.525 1.2439
80.55 1.235
80.575 1.2273
80.6 1.2272
80.625 1.239
80.65 1.2589
80.675 1.2852
80.7 1.3134
80.725 1.3398
80.75 1.366
80.775 1.3927
80.8 1.4163
80.825 1.4336
80.85 1.4432
80.875 1.4452
80.9 1.4412
80.925 1.4344
80.95 1.4254
80.975 1.4148
81 1.4038
81.025 1.3947
81.05 1.3897
81.075 1.3875
81.1 1.3884
81.125 1.3901
81.15 1.3905
81.175 1.3865
81.2 1.3769
81.225 1.3615
81.25 1.3401
81.275 1.3124
81.3 1.2776
81.325 1.2361
81.35 1.1885
81.375 1.1345
81.4 1.0727
81.425 1.0011
81.45 0.9222
81.475 0.8383
81.5 0.7544
81.525 0.6736
81.55 0.5939
81.575 0.5116
81.6 0.4266
81.625 0.3409
81.65 0.2601
81.675 0.1828
81.7 0.1063
81.725 0.0314
81.75 -0.0367
81.775 -0.0948
81.8 -0.1389
81.825 -0.1599
81.85 -0.1626
81.875 -0.1616
81.9 -0.1566
81.925 -0.1464
81.95 -0.1311
81.975 -0.1121
82 -0.0766
82.025 -0.0195
82.05 0.0557
82.075 0.1352
82.1 0.2122
82.125 0.29
82.15 0.3697
82.175 0.4439
82.2 0.5092
82.225 0.5702
82.25 0.6273
82.275 0.6789
82.3 0.7242
82.325 0.7604
82.35 0.7868
82.375 0.8087
82.4 0.8247
82.425 0.8353
82.45 0.8443
82.475 0.8562
82.5 0.8658
82.525 0.8702
82.55 0.8711
82.575 0.869
82.6 0.8675
82.625 0.8644
82.65 0.8557
82.675 0.8403
82.7 0.8203
82.725 0.8025
82.75 0.8035
82.775 0.8273
82.8 0.8537
82.825 0.8746
82.85 0.8885
82.875 0.896
82.9 0.8968
82.925 0.8899
82.95 0.8769
82.975 0.8608
83 0.8443
83.025 0.8308
83.05 0.8214
83.075 0.8141
83.1 0.8061
83.125 0.7949
83.15 0.7789
83.175 0.7593
83.2 0.736
83.225 0.7121
83.25 0.6877
83.275 0.6645
83.3 0.6463
83.325 0.6367
83.35 0.6337
83.375 0.6347
83.4 0.634
83.425 0.6307
83.45 0.6239
83.475 0.6212
83.5 0.6242
83.525 0.6292
83.55 0.6339
83.575 0.6364
83.6 0.6313
83.625 0.6218
83.65 0.6106
83.675 0.6023
83.7 0.5944
83.725 0.5793
83.75 0.5555
83.775 0.526
83.8 0.4904
83.825 0.4511
83.85 0.4079
83.875 0.3631
83.9 0.3199
83.925 0.2783
83.95 0.2414
83.975 0.2106
84 0.1848
84.025 0.1602
84.05 0.1357
84.075 0.112
84.1 0.0859
84.125 0.0582
84.15 0.0285
84.175 -0.0049
84.2 -0.0406
84.225 -0.076
84.25 -0.1129
84.275 -0.1513
84.3 -0.1903
84.325 -0.2334
84.35 -0.2742
84.375 -0.3115
84.4 -0.3495
84.425 -0.3901
84.45 -0.4302
84.475 -0.468
84.5 -0.5005
84.525 -0.5216
84.55 -0.5324
84.575 -0.5346
84.6 -0.5331
84.625 -0.5319
84.65 -0.5344
84.675 -0.5394
84.7 -0.5426
84.725 -0.5469
84.75 -0.5514
84.775 -0.5547
84.8 -0.5553
84.825 -0.5568
84.85 -0.567
84.875 -0.5821
84.9 -0.6003
84.925 -0.6275
84.95 -0.6637
84.975 -0.7059
85 -0.7562
85.025 -0.8159
85.05 -0.882
85.075 -0.9432
85.1 -0.987
85.125 -1.0073
85.15 -1.0079
85.175 -1.0046
85.2 -1.0036
85.225 -1.0076
85.25 -1.0174
85.275 -1.0303
85.3 -1.0475
85.325 -1.0713
85.35 -1.1025
85.375 -1.1396
85.4 -1.176
85.425 -1.2082
85.45 -1.2324
85.475 -1.2431
85.5 -1.2455
85.525 -1.2434
85.55 -1.245
85.575 -1.2547
85.6 -1.2741
85.625 -1.2985
85.65 -1.3195
85.675 -1.3345
85.7 -1.3484
85.725 -1.363
85.75 -1.3758
85.775 -1.3872
85.8 -1.3974
85.825 -1.4074
85.85 -1.4204
85.875 -1.4389
85.9 -1.4646
85.925 -1.4974
85.95 -1.5338
85.975 -1.5685
86 -1.5914
86.025 -1.595
86.05 -1.5806
86.075 -1.5503
86.1 -1.5108
86.125 -1.4711
86.15 -1.4405
86.175 -1.4196
86.2 -1.3971
86.225 -1.3706
86.25 -1.3331
86.275 -1.2888
86.3 -1.2489
86.325 -1.2184
86.35 -1.1938
86.375 -1.1724
86.4 -1.1546
86.425 -1.1443
86.45 -1.1393
86.475 -1.1443
86.5 -1.1589
86.525 -1.1761
86.55 -1.1916
86.575 -1.2028
86.6 -1.2053
86.625 -1.2129
86.65 -1.2289
86.675 -1.2458
86.7 -1.2607
86.725 -1.2754
86.75 -1.2879
86.775 -1.3048
86.8 -1.3224
86.825 -1.3352
86.85 -1.3421
86.875 -1.3372
86.9 -1.3113
86.925 -1.266
86.95 -1.2212
86.975 -1.1778
87 -1.1241
87.025 -1.0692
87.05 -1.017
87.075 -0.9686
87.1 -0.9259
87.125 -0.8901
87.15 -0.8589
87.175 -0.8254
87.2 -0.7819
87.225 -0.7295
87.25 -0.6735
87.275 -0.6248
87.3 -0.5903
87.325 -0.5661
87.35 -0.5494
87.375 -0.5368
87.4 -0.5241
87.425 -0.5089
87.45 -0.4904
87.475 -0.4645
87.5 -0.4223
87.525 -0.3655
87.55 -0.3016
87.575 -0.236
87.6 -0.1744
87.625 -0.1188
87.65 -0.0651
87.675 -0.0121
87.7 0.0402
87.725 0.0896
87.75 0.1425
87.775 0.1953
87.8 0.2425
87.825 0.2794
87.85 0.3085
87.875 0.3304
87.9 0.3493
87.925 0.3644
87.95 0.3687
87.975 0.3625
88 0.3492
88.025 0.3311
88.05 0.3103
88.075 0.2878
88.1 0.2615
88.125 0.2332
88.15 0.2051
88.175 0.1777
88.2 0.1574
88.225 0.1509
88.25 0.1598
88.275 0.1754
88.3 0.1801
88.325 0.1801
88.35 0.1797
88.375 0.1902
88.4 0.2198
88.425 0.257
88.45 0.295
88.475 0.3299
88.5 0.3635
88.525 0.3985
88.55 0.4301
88.575 0.455
88.6 0.4667
88.625 0.4649
88.65 0.4516
88.675 0.436
88.7 0.4339
88.725 0.4435
88.75 0.4505
88.775 0.4505
88.8 0.4487
88.825 0.4518
88.85 0.4566
88.875 0.4569
88.9 0.4452
88.925 0.4209
88.95 0.3852
88.975 0.3393
89 0.2974
89.025 0.2692
89.05 0.2569
89.075 0.2646
89.1 0.2771
89.125 0.2811
89.15 0.2807
89.175 0.2831
89.2 0.2979
89.225 0.3221
89.25 0.3483
89.275 0.374
89.3 0.4065
89.325 0.4482
89.35 0.5049
89.375 0.5829
89.4 0.6701
89.425 0.7553
89.45 0.8343
89.475 0.9084
89.5 0.9756
89.525 1.0362
89.55 1.0902
89.575 1.1382
89.6 1.1823
89.625 1.2244
89.65 1.2672
89.675 1.3161
89.7 1.368
89.725 1.4121
89.75 1.4414
89.775 1.4554
89.8 1.4607
89.825 1.4598
89.85 1.4553
89.875 1.4436
89.9 1.4259
89.925 1.4054
89.95 1.383
89.975 1.3577
90 1.3275
90.025 1.2922
90.05 1.2517
90.075 1.2066
90.1 1.1596
90.125 1.1107
90.15 1.0623
90.175 1.0196
90.2 0.9909
90.225 0.9724
90.25 0.9557
90.275 0.9379
90.3 0.9182
90.325 0.894
90.35 0.867
90.375 0.8398
90.4 0.8101
90.425 0.7767
90.45 0.7503
90.475 0.7403
90.5 0.7484
90.525 0.7735
90.55 0.8132
90.575 0.8584
90.6 0.9067
90.625 0.9511
90.65 0.9905
90.675 1.0246
90.7 1.0539
90.725 1.0784
90.75 1.0937
90.775 1.099
90.8 1.0993
90.825 1.0968
90.85 1.0888
90.875 1.0742
90.9 1.0555
90.925 1.0334
90.95 1.0089
90.975 0.985
91 0.9617
91.025 0.9346
91.05 0.9048
91.075 0.8738
91.1 0.8448
91.125 0.8201
91.15 0.7969
91.175 0.7828
91.2 0.7843
91.225 0.8056
91.25 0.8486
91.275 0.903
91.3 0.963
91.325 1.0216
91.35 1.0744
91.375 1.1195
91.4 1.1576
91.425 1.195
91.45 1.2285
91.475 1.2601
91.5 1.2897
91.525 1.3129
91.55 1.329
91.575 1.3379
91.6 1.3424
91.625 1.3443
91.65 1.3448
91.675 1.353
91.7 1.3803
91.725 1.4293
91.75 1.4869
91.775 1.5476
91.8 1.6048
91.825 1.6554
91.85 1.6994
91.875 1.7385
91.9 1.7729
91.925 1.8005
91.95 1.8202
91.975 1.8347
92 1.8476
92.025 1.8566
92.05 1.8616
92.075 1.8673
92.1 1.8798
92.125 1.9052
92.15 1.9346
92.175 1.9642
92.2 1.9922
92.225 2.0179
92.25 2.0451
92.275 2.077
92.3 2.1125
92.325 2.1507
92.35 2.1913
92.375 2.2356
92.4 2.2818
92.425 2.3309
92.45 2.3823
92.475 2.4371
92.5 2.4911
92.525 2.5407
92.55 2.5855
92.575 2.6313
92.6 2.6807
92.625 2.7348
92.65 2.79
92.675 2.8492
92.7 2.9123
92.725 2.9787
92.75 3.0463
92.775 3.1152
92.8 3.1884
92.825 3.2637
92.85 3.339
92.875 3.4139
92.9 3.4871
92.925 3.5543
92.95 3.6145
92.975 3.6702
93 3.7211
93.025 3.7667
93.05 3.8072
93.075 3.8441
93.1 3.8782
93.125 3.9068
93.15 3.9276
93.175 3.9414
93.2 3.9548
93.225 3.9766
93.25 4.0001
93.275 4.0167
93.3 4.0245
93.325 4.0235
93.35 4.0131
93.375 3.9933
93.4 3.9665
93.425 3.9325
93.45 3.8923
93.475 3.8511
93.5 3.8132
93.525 3.7782
93.55 3.7454
93.575 3.7189
93.6 3.6976
93.625 3.6856
93.65 3.6826
93.675 3.6827
93.7 3.6822
93.725 3.6767
93.75 3.6679
93.775 3.6554
93.8 3.6396
93.825 3.6206
93.85 3.5979
93.875 3.5708
93.9 3.5384
93.925 3.5007
93.95 3.4577
93.975 3.4099
94 3.3578
94.025 3.3033
94.05 3.2486
94.075 3.1987
94.1 3.1575
94.125 3.1247
94.15 3.098
94.175 3.0814
94.2 3.0717
94.225 3.065
94.25 3.0601
94.275 3.0599
94.3 3.0602
94.325 3.0561
94.35 3.0447
94.375 3.027
94.4 3.0062
94.425 2.983
94.45 2.9591
94.475 2.9355
94.5 2.909
94.525 2.8777
94.55 2.8445
94.575 2.8154
94.6 2.7942
94.625 2.7851
94.65 2.787
94.675 2.7929
94.7 2.7975
94.725 2.7968
94.75 2.7885
94.775 2.7727
94.8 2.7491
94.825 2.7154
94.85 2.6723
94.875 2.6215
94.9 2.5624
94.925 2.4922
94.95 2.4099
94.975 2.3162
95 2.2112
95.025 2.0962
95.05 1.9706
95.075 1.8353
95.1 1.695
95.125 1.5621
95.15 1.4476
95.175 1.3543
95.2 1.2898
95.225 1.2573
95.25 1.2425
95.275 1.236
95.3 1.2371
95.325 1.2418
95.35 1.2515
95.375 1.2652
95.4 1.2852
95.425 1.3067
95.45 1.3265
95.475 1.3402
95.5 1.3484
95.525 1.3531
95.55 1.353
95.575 1.3477
95.6 1.3382
95.625 1.327
95.65 1.3168
95.675 1.308
95.7 1.2991
95.725 1.2899
95.75 1.2802
95.775 1.2696
95.8 1.2558
95.825 1.238
95.85 1.2161
95.875 1.1955
95.9 1.1771
95.925 1.1605
95.95 1.1471
95.975 1.137
96 1.1283
96.025 1.1236
96.05 1.1216
96.075 1.1196
96.1 1.1164
96.125 1.1113
96.15 1.1039
96.175 1.0923
96.2 1.0759
96.225 1.0556
96.25 1.0318
96.275 1.006
96.3 0.9772
96.325 0.9443
96.35 0.9063
96.375 0.8629
96.4 0.8143
96.425 0.761
96.45 0.7038
96.475 0.6417
96.5 0.5746
96.525 0.5019
96.55 0.4223
96.575 0.3363
96.6 0.2444
96.625 0.1489
96.65 0.0549
96.675 -0.033
96.7 -0.1188
96.725 -0.2024
96.75 -0.2838
96.775 -0.3649
96.8 -0.4442
96.825 -0.5214
96.85 -0.5975
96.875 -0.6692
96.9 -0.7373
96.925 -0.8057
96.95 -0.8776
96.975 -0.9537
97 -1.0353
97.025 -1.1204
97.05 -1.2079
97.075 -1.2908
97.1 -1.3627
97.125 -1.4212
97.15 -1.4733
97.175 -1.5209
97.2 -1.5685
97.225 -1.6191
97.25 -1.6714
97.275 -1.7193
97.3 -1.7543
97.325 -1.7766
97.35 -1.7909
97.375 -1.7919
97.4 -1.7817
97.425 -1.7613
97.45 -1.7327
97.475 -1.6984
97.5 -1.6551
97.525 -1.6072
97.55 -1.5596
97.575 -1.5162
97.6 -1.4795
97.625 -1.4537
97.65 -1.4401
97.675 -1.4379
97.7 -1.4488
97.725 -1.4713
97.75 -1.5026
97.775 -1.5404
97.8 -1.5811
97.825 -1.6249
97.85 -1.674
97.875 -1.7298
97.9 -1.7921
97.925 -1.8582
97.95 -1.9301
97.975 -2.008
98 -2.0884
98.025 -2.1727
98.05 -2.2662
98.075 -2.3721
98.1 -2.4879
98.125 -2.5957
98.15 -2.6793
98.175 -2.7385
98.2 -2.7742
98.225 -2.7857
98.25 -2.7814
98.275 -2.7692
98.3 -2.7579
98.325 -2.7548
98.35 -2.7616
98.375 -2.7805
98.4 -2.803
98.425 -2.8235
98.45 -2.8392
98.475 -2.8501
98.5 -2.8543
98.525 -2.8515
98.55 -2.8449
98.575 -2.8363
98.6 -2.8276
98.625 -2.8182
98.65 -2.8149
98.675 -2.8173
98.7 -2.827
98.725 -2.8427
98.75 -2.8636
98.775 -2.8891
98.8 -2.9169
98.825 -2.9495
98.85 -2.9845
98.875 -3.0172
98.9 -3.0351
98.925 -3.0348
98.95 -3.0282
98.975 -3.0255
99 -3.0309
99.025 -3.0418
99.05 -3.0593
99.075 -3.0759
99.1 -3.0894
99.125 -3.103
99.15 -3.1206
99.175 -3.1463
99.2 -3.1746
99.225 -3.2048
99.25 -3.2355
99.275 -3.2649
99.3 -3.2886
99.325 -3.2991
99.35 -3.2928
99.375 -3.274
99.4 -3.247
99.425 -3.2166
99.45 -3.1878
99.475 -3.1575
99.5 -3.1171
99.525 -3.0605
99.55 -2.9942
99.575 -2.9276
99.6 -2.8677
99.625 -2.8109
99.65 -2.7536
99.675 -2.6998
99.7 -2.6535
99.725 -2.6172
99.75 -2.5841
99.775 -2.5491
99.8 -2.5079
99.825 -2.4584
99.85 -2.4029
99.875 -2.3418
99.9 -2.2757
99.925 -2.2106
99.95 -2.1466
99.975 -2.0832
100 -2.0233
