# Supplementary material for: Uptake of N2O5 by aqueous aerosol unveiled using chemically accurate many-body potentials
Source: Nat Commun. 2022 Mar 10;13:1266. doi: 10.1038/s41467-022-28697-8 (PMC8913772; doi:10.1038/s41467-022-28697-8)
Supplement: Supplementary file 3 — Source Data [file 41467_2022_28697_MOESM3_ESM.zip › n2o5-uptake-data/Fig2/scattering/rep01run17/relcom_gds.dat]

0.025 12.0604
0.05 12.0632
0.075 12.066
0.1 12.0688
0.125 12.0716
0.15 12.0744
0.175 12.0772
0.2 12.08
0.225 12.0828
0.25 12.0855
0.275 12.0883
0.3 12.091
0.325 12.0938
0.35 12.0965
0.375 12.0992
0.4 12.1019
0.425 12.1045
0.45 12.1072
0.475 12.1098
0.5 12.1125
0.525 12.1151
0.55 12.1177
0.575 12.1202
0.6 12.1228
0.625 12.1253
0.65 12.1279
0.675 12.1304
0.7 12.1329
0.725 12.1354
0.75 12.1379
0.775 12.1404
0.8 12.1429
0.825 12.1454
0.85 12.1479
0.875 12.1503
0.9 12.1527
0.925 12.1552
0.95 12.1576
0.975 12.16
1 12.1624
1.025 12.1648
1.05 12.1672
1.075 12.1696
1.1 12.172
1.125 12.1743
1.15 12.1767
1.175 12.1791
1.2 12.1814
1.225 12.1837
1.25 12.1861
1.275 12.1884
1.3 12.1907
1.325 12.193
1.35 12.1953
1.375 12.1975
1.4 12.1998
1.425 12.202
1.45 12.2043
1.475 12.2065
1.5 12.2087
1.525 12.2108
1.55 12.213
1.575 12.2151
1.6 12.2172
1.625 12.2194
1.65 12.2215
1.675 12.2236
1.7 12.2257
1.725 12.2277
1.75 12.2298
1.775 12.2318
1.8 12.2338
1.825 12.2358
1.85 12.2378
1.875 12.2397
1.9 12.2417
1.925 12.2436
1.95 12.2456
1.975 12.2475
2 12.2494
2.025 12.2513
2.05 12.2532
2.075 12.255
2.1 12.2568
2.125 12.2586
2.15 12.2604
2.175 12.2622
2.2 12.2639
2.225 12.2657
2.25 12.2674
2.275 12.2691
2.3 12.2708
2.325 12.2724
2.35 12.2741
2.375 12.2758
2.4 12.2774
2.425 12.279
2.45 12.2806
2.475 12.2823
2.5 12.2838
2.525 12.2854
2.55 12.287
2.575 12.2886
2.6 12.2902
2.625 12.2917
2.65 12.2932
2.675 12.2947
2.7 12.2962
2.725 12.2977
2.75 12.2991
2.775 12.3006
2.8 12.302
2.825 12.3034
2.85 12.3048
2.875 12.3062
2.9 12.3076
2.925 12.309
2.95 12.3104
2.975 12.3118
3 12.3131
3.025 12.3145
3.05 12.3159
3.075 12.3172
3.1 12.3185
3.125 12.3198
3.15 12.3212
3.175 12.3225
3.2 12.3238
3.225 12.3251
3.25 12.3264
3.275 12.3276
3.3 12.3289
3.325 12.3302
3.35 12.3315
3.375 12.3328
3.4 12.3341
3.425 12.3353
3.45 12.3366
3.475 12.3378
3.5 12.339
3.525 12.3402
3.55 12.3414
3.575 12.3426
3.6 12.3438
3.625 12.345
3.65 12.3462
3.675 12.3474
3.7 12.3486
3.725 12.3497
3.75 12.3509
3.775 12.3521
3.8 12.3533
3.825 12.3545
3.85 12.3557
3.875 12.3568
3.9 12.358
3.925 12.3592
3.95 12.3604
3.975 12.3616
4 12.3627
4.025 12.3639
4.05 12.365
4.075 12.3661
4.1 12.3673
4.125 12.3684
4.15 12.3695
4.175 12.3707
4.2 12.3718
4.225 12.3729
4.25 12.374
4.275 12.3751
4.3 12.3761
4.325 12.3772
4.35 12.3782
4.375 12.3793
4.4 12.3803
4.425 12.3813
4.45 12.3823
4.475 12.3833
4.5 12.3842
4.525 12.3852
4.55 12.3861
4.575 12.3871
4.6 12.388
4.625 12.3889
4.65 12.3898
4.675 12.3907
4.7 12.3916
4.725 12.3924
4.75 12.3933
4.775 12.3942
4.8 12.395
4.825 12.3959
4.85 12.3967
4.875 12.3975
4.9 12.3983
4.925 12.3991
4.95 12.3999
4.975 12.4007
5 12.4015
5.025 12.4023
5.05 12.403
5.075 12.4038
5.1 12.4045
5.125 12.4053
5.15 12.406
5.175 12.4067
5.2 12.4075
5.225 12.4082
5.25 12.4089
5.275 12.4096
5.3 12.4103
5.325 12.411
5.35 12.4117
5.375 12.4124
5.4 12.4131
5.425 12.4137
5.45 12.4144
5.475 12.4151
5.5 12.4158
5.525 12.4164
5.55 12.4171
5.575 12.4178
5.6 12.4184
5.625 12.4191
5.65 12.4197
5.675 12.4204
5.7 12.4211
5.725 12.4217
5.75 12.4224
5.775 12.4231
5.8 12.4237
5.825 12.4244
5.85 12.425
5.875 12.4257
5.9 12.4264
5.925 12.427
5.95 12.4277
5.975 12.4284
6 12.429
6.025 12.4297
6.05 12.4303
6.075 12.4309
6.1 12.4315
6.125 12.4322
6.15 12.4328
6.175 12.4334
6.2 12.434
6.225 12.4346
6.25 12.4352
6.275 12.4358
6.3 12.4364
6.325 12.4369
6.35 12.4375
6.375 12.438
6.4 12.4385
6.425 12.439
6.45 12.4395
6.475 12.44
6.5 12.4405
6.525 12.441
6.55 12.4414
6.575 12.4419
6.6 12.4423
6.625 12.4428
6.65 12.4432
6.675 12.4436
6.7 12.444
6.725 12.4445
6.75 12.4449
6.775 12.4453
6.8 12.4457
6.825 12.4461
6.85 12.4464
6.875 12.4468
6.9 12.4472
6.925 12.4475
6.95 12.4479
6.975 12.4482
7 12.4485
7.025 12.4488
7.05 12.4491
7.075 12.4493
7.1 12.4496
7.125 12.4498
7.15 12.4501
7.175 12.4503
7.2 12.4505
7.225 12.4507
7.25 12.451
7.275 12.4512
7.3 12.4514
7.325 12.4516
7.35 12.4518
7.375 12.4519
7.4 12.4521
7.425 12.4523
7.45 12.4525
7.475 12.4526
7.5 12.4528
7.525 12.4529
7.55 12.4531
7.575 12.4532
7.6 12.4534
7.625 12.4535
7.65 12.4536
7.675 12.4537
7.7 12.4538
7.725 12.4539
7.75 12.454
7.775 12.4541
7.8 12.4541
7.825 12.4542
7.85 12.4542
7.875 12.4543
7.9 12.4543
7.925 12.4544
7.95 12.4544
7.975 12.4544
8 12.4544
8.025 12.4544
8.05 12.4544
8.075 12.4544
8.1 12.4544
8.125 12.4544
8.15 12.4544
8.175 12.4543
8.2 12.4543
8.225 12.4542
8.25 12.4542
8.275 12.4541
8.3 12.454
8.325 12.454
8.35 12.4539
8.375 12.4539
8.4 12.4538
8.425 12.4537
8.45 12.4537
8.475 12.4536
8.5 12.4535
8.525 12.4535
8.55 12.4534
8.575 12.4533
8.6 12.4532
8.625 12.4531
8.65 12.453
8.675 12.4529
8.7 12.4527
8.725 12.4526
8.75 12.4524
8.775 12.4521
8.8 12.4519
8.825 12.4516
8.85 12.4513
8.875 12.451
8.9 12.4507
8.925 12.4503
8.95 12.45
8.975 12.4495
9 12.4491
9.025 12.4487
9.05 12.4482
9.075 12.4477
9.1 12.4472
9.125 12.4467
9.15 12.4461
9.175 12.4455
9.2 12.4449
9.225 12.4442
9.25 12.4435
9.275 12.4428
9.3 12.4421
9.325 12.4413
9.35 12.4405
9.375 12.4397
9.4 12.4388
9.425 12.438
9.45 12.4371
9.475 12.4362
9.5 12.4353
9.525 12.4344
9.55 12.4335
9.575 12.4326
9.6 12.4316
9.625 12.4307
9.65 12.4297
9.675 12.4288
9.7 12.4278
9.725 12.4269
9.75 12.4259
9.775 12.425
9.8 12.424
9.825 12.4231
9.85 12.4221
9.875 12.4212
9.9 12.4202
9.925 12.4192
9.95 12.4182
9.975 12.4172
10 12.4162
10.025 12.4152
10.05 12.4142
10.075 12.4132
10.1 12.4121
10.125 12.4111
10.15 12.41
10.175 12.4089
10.2 12.4077
10.225 12.4065
10.25 12.4053
10.275 12.4041
10.3 12.4028
10.325 12.4014
10.35 12.4001
10.375 12.3987
10.4 12.3972
10.425 12.3958
10.45 12.3943
10.475 12.3928
10.5 12.3912
10.525 12.3897
10.55 12.3881
10.575 12.3865
10.6 12.3849
10.625 12.3833
10.65 12.3816
10.675 12.3799
10.7 12.3783
10.725 12.3766
10.75 12.3748
10.775 12.3731
10.8 12.3714
10.825 12.3697
10.85 12.368
10.875 12.3663
10.9 12.3646
10.925 12.3628
10.95 12.361
10.975 12.3591
11 12.3573
11.025 12.3554
11.05 12.3535
11.075 12.3515
11.1 12.3495
11.125 12.3475
11.15 12.3454
11.175 12.3433
11.2 12.3412
11.225 12.3389
11.25 12.3367
11.275 12.3344
11.3 12.3321
11.325 12.3297
11.35 12.3274
11.375 12.325
11.4 12.3226
11.425 12.3202
11.45 12.3178
11.475 12.3154
11.5 12.313
11.525 12.3106
11.55 12.3082
11.575 12.3058
11.6 12.3033
11.625 12.3008
11.65 12.2984
11.675 12.2958
11.7 12.2933
11.725 12.2908
11.75 12.2882
11.775 12.2857
11.8 12.2831
11.825 12.2806
11.85 12.278
11.875 12.2755
11.9 12.2729
11.925 12.2703
11.95 12.2677
11.975 12.2651
12 12.2625
12.025 12.2598
12.05 12.2572
12.075 12.2545
12.1 12.2518
12.125 12.2491
12.15 12.2464
12.175 12.2436
12.2 12.2409
12.225 12.2382
12.25 12.2354
12.275 12.2326
12.3 12.2299
12.325 12.2271
12.35 12.2242
12.375 12.2214
12.4 12.2186
12.425 12.2157
12.45 12.2128
12.475 12.2099
12.5 12.2069
12.525 12.2039
12.55 12.2009
12.575 12.1978
12.6 12.1948
12.625 12.1918
12.65 12.1887
12.675 12.1857
12.7 12.1827
12.725 12.1796
12.75 12.1766
12.775 12.1736
12.8 12.1705
12.825 12.1674
12.85 12.1644
12.875 12.1613
12.9 12.1582
12.925 12.1551
12.95 12.152
12.975 12.1489
13 12.1457
13.025 12.1426
13.05 12.1394
13.075 12.1363
13.1 12.1331
13.125 12.13
13.15 12.1268
13.175 12.1237
13.2 12.1205
13.225 12.1174
13.25 12.1142
13.275 12.111
13.3 12.1078
13.325 12.1047
13.35 12.1015
13.375 12.0983
13.4 12.095
13.425 12.0918
13.45 12.0886
13.475 12.0853
13.5 12.082
13.525 12.0787
13.55 12.0753
13.575 12.0719
13.6 12.0685
13.625 12.065
13.65 12.0616
13.675 12.0581
13.7 12.0546
13.725 12.051
13.75 12.0475
13.775 12.0439
13.8 12.0403
13.825 12.0367
13.85 12.0331
13.875 12.0295
13.9 12.0258
13.925 12.0222
13.95 12.0184
13.975 12.0147
14 12.0109
14.025 12.0072
14.05 12.0034
14.075 11.9996
14.1 11.9958
14.125 11.992
14.15 11.9882
14.175 11.9844
14.2 11.9806
14.225 11.9768
14.25 11.973
14.275 11.9693
14.3 11.9655
14.325 11.9617
14.35 11.9579
14.375 11.9542
14.4 11.9505
14.425 11.9468
14.45 11.943
14.475 11.9393
14.5 11.9356
14.525 11.932
14.55 11.9283
14.575 11.9246
14.6 11.9209
14.625 11.9173
14.65 11.9136
14.675 11.9099
14.7 11.9062
14.725 11.9025
14.75 11.8988
14.775 11.8951
14.8 11.8913
14.825 11.8875
14.85 11.8837
14.875 11.8799
14.9 11.876
14.925 11.8722
14.95 11.8683
14.975 11.8644
15 11.8605
15.025 11.8566
15.05 11.8526
15.075 11.8486
15.1 11.8446
15.125 11.8406
15.15 11.8366
15.175 11.8325
15.2 11.8284
15.225 11.8243
15.25 11.8202
15.275 11.8161
15.3 11.812
15.325 11.8079
15.35 11.8038
15.375 11.7997
15.4 11.7955
15.425 11.7914
15.45 11.7872
15.475 11.783
15.5 11.7788
15.525 11.7746
15.55 11.7704
15.575 11.7662
15.6 11.762
15.625 11.7577
15.65 11.7534
15.675 11.7492
15.7 11.7449
15.725 11.7406
15.75 11.7362
15.775 11.7319
15.8 11.7275
15.825 11.7231
15.85 11.7187
15.875 11.7143
15.9 11.7098
15.925 11.7054
15.95 11.701
15.975 11.6965
16 11.6921
16.025 11.6876
16.05 11.6831
16.075 11.6786
16.1 11.6741
16.125 11.6696
16.15 11.6651
16.175 11.6606
16.2 11.6561
16.225 11.6515
16.25 11.647
16.275 11.6425
16.3 11.6379
16.325 11.6333
16.35 11.6287
16.375 11.624
16.4 11.6194
16.425 11.6147
16.45 11.6099
16.475 11.6052
16.5 11.6004
16.525 11.5956
16.55 11.5908
16.575 11.5859
16.6 11.5811
16.625 11.5761
16.65 11.5712
16.675 11.5662
16.7 11.5612
16.725 11.5562
16.75 11.5511
16.775 11.546
16.8 11.541
16.825 11.5359
16.85 11.5307
16.875 11.5256
16.9 11.5204
16.925 11.5151
16.95 11.5099
16.975 11.5047
17 11.4994
17.025 11.4941
17.05 11.4888
17.075 11.4834
17.1 11.478
17.125 11.4726
17.15 11.4672
17.175 11.4618
17.2 11.4563
17.225 11.4508
17.25 11.4453
17.275 11.4398
17.3 11.4343
17.325 11.4287
17.35 11.423
17.375 11.4174
17.4 11.4118
17.425 11.406
17.45 11.4003
17.475 11.3946
17.5 11.3888
17.525 11.3829
17.55 11.3771
17.575 11.3712
17.6 11.3653
17.625 11.3594
17.65 11.3534
17.675 11.3473
17.7 11.3413
17.725 11.3352
17.75 11.329
17.775 11.3228
17.8 11.3166
17.825 11.3103
17.85 11.3039
17.875 11.2975
17.9 11.2911
17.925 11.2846
17.95 11.278
17.975 11.2715
18 11.2649
18.025 11.2582
18.05 11.2516
18.075 11.245
18.1 11.2383
18.125 11.2316
18.15 11.2249
18.175 11.2182
18.2 11.2115
18.225 11.2047
18.25 11.198
18.275 11.1912
18.3 11.1843
18.325 11.1775
18.35 11.1706
18.375 11.1637
18.4 11.1568
18.425 11.1498
18.45 11.1429
18.475 11.1359
18.5 11.1289
18.525 11.1219
18.55 11.1149
18.575 11.1079
18.6 11.1009
18.625 11.0939
18.65 11.0868
18.675 11.0798
18.7 11.0727
18.725 11.0656
18.75 11.0585
18.775 11.0513
18.8 11.0442
18.825 11.037
18.85 11.0298
18.875 11.0226
18.9 11.0154
18.925 11.0082
18.95 11.0009
18.975 10.9937
19 10.9864
19.025 10.9792
19.05 10.9719
19.075 10.9646
19.1 10.9573
19.125 10.95
19.15 10.9426
19.175 10.9353
19.2 10.9279
19.225 10.9205
19.25 10.9131
19.275 10.9057
19.3 10.8982
19.325 10.8908
19.35 10.8833
19.375 10.8758
19.4 10.8682
19.425 10.8607
19.45 10.8531
19.475 10.8455
19.5 10.8379
19.525 10.8302
19.55 10.8226
19.575 10.8149
19.6 10.8072
19.625 10.7995
19.65 10.7918
19.675 10.7841
19.7 10.7764
19.725 10.7687
19.75 10.7609
19.775 10.7532
19.8 10.7454
19.825 10.7375
19.85 10.7297
19.875 10.7218
19.9 10.7139
19.925 10.706
19.95 10.698
19.975 10.69
20 10.682
20.025 10.674
20.05 10.6659
20.075 10.6578
20.1 10.6498
20.125 10.6417
20.15 10.6335
20.175 10.6254
20.2 10.6172
20.225 10.6091
20.25 10.6009
20.275 10.5926
20.3 10.5844
20.325 10.5762
20.35 10.5679
20.375 10.5597
20.4 10.5514
20.425 10.5431
20.45 10.5349
20.475 10.5265
20.5 10.5182
20.525 10.5099
20.55 10.5015
20.575 10.4932
20.6 10.4848
20.625 10.4763
20.65 10.4679
20.675 10.4594
20.7 10.4509
20.725 10.4423
20.75 10.4337
20.775 10.4249
20.8 10.4162
20.825 10.4073
20.85 10.3984
20.875 10.3894
20.9 10.3803
20.925 10.371
20.95 10.3618
20.975 10.3525
21 10.3431
21.025 10.3337
21.05 10.3243
21.075 10.3149
21.1 10.3055
21.125 10.296
21.15 10.2865
21.175 10.2771
21.2 10.2676
21.225 10.2581
21.25 10.2485
21.275 10.2389
21.3 10.2293
21.325 10.2197
21.35 10.21
21.375 10.2004
21.4 10.1907
21.425 10.181
21.45 10.1713
21.475 10.1616
21.5 10.1519
21.525 10.1421
21.55 10.1323
21.575 10.1225
21.6 10.1127
21.625 10.1028
21.65 10.0929
21.675 10.083
21.7 10.073
21.725 10.063
21.75 10.053
21.775 10.0429
21.8 10.0328
21.825 10.0226
21.85 10.0124
21.875 10.0022
21.9 9.9918
21.925 9.9815
21.95 9.9711
21.975 9.9606
22 9.9501
22.025 9.9397
22.05 9.9292
22.075 9.9187
22.1 9.9081
22.125 9.8976
22.15 9.8871
22.175 9.8764
22.2 9.8657
22.225 9.8549
22.25 9.8441
22.275 9.8331
22.3 9.8221
22.325 9.8111
22.35 9.7999
22.375 9.7886
22.4 9.7773
22.425 9.766
22.45 9.7546
22.475 9.7432
22.5 9.7319
22.525 9.7205
22.55 9.7092
22.575 9.6978
22.6 9.6866
22.625 9.6754
22.65 9.6641
22.675 9.6528
22.7 9.6416
22.725 9.6303
22.75 9.6189
22.775 9.6075
22.8 9.5961
22.825 9.5846
22.85 9.5731
22.875 9.5616
22.9 9.55
22.925 9.5383
22.95 9.5266
22.975 9.5148
23 9.503
23.025 9.4911
23.05 9.4791
23.075 9.467
23.1 9.4549
23.125 9.4428
23.15 9.4306
23.175 9.4185
23.2 9.4063
23.225 9.3941
23.25 9.3818
23.275 9.3696
23.3 9.3573
23.325 9.345
23.35 9.3327
23.375 9.3205
23.4 9.3082
23.425 9.2959
23.45 9.2836
23.475 9.2712
23.5 9.2588
23.525 9.2463
23.55 9.2338
23.575 9.2212
23.6 9.2085
23.625 9.1958
23.65 9.1831
23.675 9.1703
23.7 9.1574
23.725 9.1445
23.75 9.1316
23.775 9.1186
23.8 9.1056
23.825 9.0925
23.85 9.0793
23.875 9.0661
23.9 9.0529
23.925 9.0396
23.95 9.0263
23.975 9.013
24 8.9995
24.025 8.986
24.05 8.9725
24.075 8.9588
24.1 8.9451
24.125 8.9314
24.15 8.9176
24.175 8.9037
24.2 8.8897
24.225 8.8757
24.25 8.8616
24.275 8.8474
24.3 8.8333
24.325 8.819
24.35 8.8047
24.375 8.7903
24.4 8.7759
24.425 8.7614
24.45 8.7469
24.475 8.7322
24.5 8.7175
24.525 8.7028
24.55 8.6879
24.575 8.673
24.6 8.658
24.625 8.6431
24.65 8.628
24.675 8.6128
24.7 8.5976
24.725 8.5823
24.75 8.5667
24.775 8.5509
24.8 8.5348
24.825 8.5182
24.85 8.5011
24.875 8.4839
24.9 8.4664
24.925 8.4486
24.95 8.4306
24.975 8.4125
25 8.3943
25.025 8.3759
25.05 8.3573
25.075 8.3387
25.1 8.3199
25.125 8.3011
25.15 8.2822
25.175 8.2632
25.2 8.2441
25.225 8.225
25.25 8.2058
25.275 8.1864
25.3 8.1669
25.325 8.1473
25.35 8.1275
25.375 8.1075
25.4 8.0874
25.425 8.0671
25.45 8.0466
25.475 8.0259
25.5 8.005
25.525 7.9838
25.55 7.9625
25.575 7.9409
25.6 7.9189
25.625 7.8964
25.65 7.8735
25.675 7.8502
25.7 7.8265
25.725 7.8023
25.75 7.7776
25.775 7.7525
25.8 7.7267
25.825 7.7005
25.85 7.6736
25.875 7.6462
25.9 7.6181
25.925 7.5895
25.95 7.5602
25.975 7.5302
26 7.4996
26.025 7.4682
26.05 7.4358
26.075 7.4027
26.1 7.3686
26.125 7.3334
26.15 7.2974
26.175 7.2606
26.2 7.2231
26.225 7.1848
26.25 7.1455
26.275 7.1052
26.3 7.0634
26.325 7.0196
26.35 6.9742
26.375 6.9269
26.4 6.8764
26.425 6.8219
26.45 6.7653
26.475 6.71
26.5 6.6573
26.525 6.6071
26.55 6.5576
26.575 6.5089
26.6 6.4612
26.625 6.4137
26.65 6.3654
26.675 6.3157
26.7 6.2647
26.725 6.2126
26.75 6.1591
26.775 6.1043
26.8 6.0501
26.825 5.9991
26.85 5.9532
26.875 5.9116
26.9 5.8719
26.925 5.8325
26.95 5.7916
26.975 5.7494
27 5.7059
27.025 5.6613
27.05 5.6151
27.075 5.5679
27.1 5.5195
27.125 5.4698
27.15 5.419
27.175 5.3675
27.2 5.3154
27.225 5.2624
27.25 5.2086
27.275 5.1535
27.3 5.0971
27.325 5.0395
27.35 4.981
27.375 4.9218
27.4 4.8619
27.425 4.8013
27.45 4.7404
27.475 4.679
27.5 4.6179
27.525 4.5579
27.55 4.4966
27.575 4.4333
27.6 4.3677
27.625 4.3001
27.65 4.2304
27.675 4.1586
27.7 4.0849
27.725 4.0093
27.75 3.9322
27.775 3.8532
27.8 3.7726
27.825 3.6899
27.85 3.6052
27.875 3.5186
27.9 3.4296
27.925 3.3384
27.95 3.2453
27.975 3.1504
28 3.0533
28.025 2.9543
28.05 2.8535
28.075 2.7506
28.1 2.6457
28.125 2.5387
28.15 2.43
28.175 2.3194
28.2 2.208
28.225 2.0967
28.25 1.9856
28.275 1.875
28.3 1.7655
28.325 1.6598
28.35 1.5576
28.375 1.4573
28.4 1.3606
28.425 1.2724
28.45 1.1916
28.475 1.1113
28.5 1.028
28.525 0.9384
28.55 0.8425
28.575 0.7407
28.6 0.6383
28.625 0.5468
28.65 0.4677
28.675 0.4016
28.7 0.3442
28.725 0.2958
28.75 0.2575
28.775 0.2315
28.8 0.2166
28.825 0.2135
28.85 0.2229
28.875 0.2385
28.9 0.2608
28.925 0.2911
28.95 0.3255
28.975 0.3556
29 0.3793
29.025 0.3977
29.05 0.41
29.075 0.4157
29.1 0.4146
29.125 0.4069
29.15 0.3929
29.175 0.3737
29.2 0.3511
29.225 0.3267
29.25 0.3004
29.275 0.2744
29.3 0.2521
29.325 0.2358
29.35 0.2205
29.375 0.2041
29.4 0.1853
29.425 0.1676
29.45 0.1559
29.475 0.1503
29.5 0.1561
29.525 0.1727
29.55 0.193
29.575 0.2125
29.6 0.2294
29.625 0.2442
29.65 0.2608
29.675 0.2833
29.7 0.3116
29.725 0.3412
29.75 0.3734
29.775 0.4101
29.8 0.4524
29.825 0.503
29.85 0.5631
29.875 0.6271
29.9 0.6918
29.925 0.7537
29.95 0.8091
29.975 0.8576
30 0.9024
30.025 0.9484
30.05 1.0003
30.075 1.0563
30.1 1.1114
30.125 1.1619
30.15 1.2091
30.175 1.2548
30.2 1.2975
30.225 1.3359
30.25 1.3703
30.275 1.4019
30.3 1.435
30.325 1.4735
30.35 1.5129
30.375 1.5476
30.4 1.5742
30.425 1.591
30.45 1.5984
30.475 1.5982
30.5 1.5958
30.525 1.6042
30.55 1.6372
30.575 1.6889
30.6 1.7461
30.625 1.7995
30.65 1.8452
30.675 1.882
30.7 1.9096
30.725 1.9269
30.75 1.9333
30.775 1.9297
30.8 1.9153
30.825 1.8898
30.85 1.8548
30.875 1.8107
30.9 1.7599
30.925 1.7077
30.95 1.6602
30.975 1.6167
31 1.5734
31.025 1.529
31.05 1.4865
31.075 1.4454
31.1 1.4051
31.125 1.3652
31.15 1.3242
31.175 1.2837
31.2 1.2476
31.225 1.2169
31.25 1.1928
31.275 1.1751
31.3 1.1672
31.325 1.1639
31.35 1.1583
31.375 1.146
31.4 1.1313
31.425 1.1185
31.45 1.1121
31.475 1.111
31.5 1.1121
31.525 1.1179
31.55 1.1326
31.575 1.1568
31.6 1.1902
31.625 1.2336
31.65 1.2874
31.675 1.3527
31.7 1.4275
31.725 1.5053
31.75 1.581
31.775 1.653
31.8 1.7204
31.825 1.782
31.85 1.8399
31.875 1.9015
31.9 1.9751
31.925 2.0524
31.95 2.1298
31.975 2.2023
32 2.2665
32.025 2.3279
32.05 2.3891
32.075 2.4539
32.1 2.5216
32.125 2.5864
32.15 2.6466
32.175 2.7028
32.2 2.7547
32.225 2.8008
32.25 2.8414
32.275 2.878
32.3 2.9112
32.325 2.9414
32.35 2.969
32.375 2.9944
32.4 3.0162
32.425 3.0332
32.45 3.0446
32.475 3.0518
32.5 3.0541
32.525 3.0518
32.55 3.0453
32.575 3.0341
32.6 3.0186
32.625 2.9994
32.65 2.981
32.675 2.969
32.7 2.96
32.725 2.9512
32.75 2.9408
32.775 2.9277
32.8 2.9112
32.825 2.8908
32.85 2.8667
32.875 2.8391
32.9 2.809
32.925 2.7772
32.95 2.7467
32.975 2.7206
33 2.7001
33.025 2.6872
33.05 2.6821
33.075 2.6821
33.1 2.6831
33.125 2.6812
33.15 2.6742
33.175 2.6617
33.2 2.6431
33.225 2.6198
33.25 2.5918
33.275 2.5584
33.3 2.5195
33.325 2.4748
33.35 2.4254
33.375 2.3706
33.4 2.3082
33.425 2.2385
33.45 2.1609
33.475 2.0767
33.5 1.9914
33.525 1.9157
33.55 1.8584
33.575 1.8169
33.6 1.7782
33.625 1.7313
33.65 1.6762
33.675 1.6129
33.7 1.5424
33.725 1.4659
33.75 1.3841
33.775 1.3015
33.8 1.2231
33.825 1.1588
33.85 1.119
33.875 1.1047
33.9 1.1078
33.925 1.1233
33.95 1.1449
33.975 1.167
34 1.1872
34.025 1.2073
34.05 1.2275
34.075 1.2468
34.1 1.2654
34.125 1.2801
34.15 1.2909
34.175 1.3005
34.2 1.3071
34.225 1.3098
34.25 1.3098
34.275 1.3065
34.3 1.2989
34.325 1.2851
34.35 1.2636
34.375 1.2341
34.4 1.1977
34.425 1.1533
34.45 1.1042
34.475 1.0577
34.5 1.0174
34.525 0.981
34.55 0.9482
34.575 0.9182
34.6 0.8901
34.625 0.8637
34.65 0.838
34.675 0.8189
34.7 0.8102
34.725 0.806
34.75 0.7995
34.775 0.7888
34.8 0.772
34.825 0.7503
34.85 0.7264
34.875 0.7012
34.9 0.6724
34.925 0.6405
34.95 0.6097
34.975 0.5815
35 0.5575
35.025 0.542
35.05 0.541
35.075 0.5576
35.1 0.5859
35.125 0.6193
35.15 0.6532
35.175 0.686
35.2 0.7146
35.225 0.739
35.25 0.7589
35.275 0.7754
35.3 0.787
35.325 0.7935
35.35 0.7959
35.375 0.7984
35.4 0.8058
35.425 0.8208
35.45 0.8425
35.475 0.8667
35.5 0.887
35.525 0.9016
35.55 0.9111
35.575 0.9171
35.6 0.9221
35.625 0.9351
35.65 0.9601
35.675 0.991
35.7 1.025
35.725 1.0628
35.75 1.1089
35.775 1.1588
35.8 1.2037
35.825 1.2396
35.85 1.2678
35.875 1.2902
35.9 1.3057
35.925 1.3177
35.95 1.3289
35.975 1.3392
36 1.3516
36.025 1.3712
36.05 1.4033
36.075 1.4469
36.1 1.4954
36.125 1.5441
36.15 1.5904
36.175 1.6328
36.2 1.6699
36.225 1.6992
36.25 1.7222
36.275 1.7395
36.3 1.7536
36.325 1.7621
36.35 1.7638
36.375 1.7617
36.4 1.7592
36.425 1.7622
36.45 1.7751
36.475 1.7949
36.5 1.8162
36.525 1.8351
36.55 1.8461
36.575 1.8482
36.6 1.8414
36.625 1.8258
36.65 1.8004
36.675 1.7668
36.7 1.7257
36.725 1.6776
36.75 1.6241
36.775 1.5671
36.8 1.5112
36.825 1.4654
36.85 1.4346
36.875 1.4164
36.9 1.4055
36.925 1.4006
36.95 1.401
36.975 1.4051
37 1.4168
37.025 1.4407
37.05 1.4729
37.075 1.5082
37.1 1.5437
37.125 1.5792
37.15 1.6122
37.175 1.6431
37.2 1.6712
37.225 1.694
37.25 1.7149
37.275 1.7311
37.3 1.7429
37.325 1.7512
37.35 1.7566
37.375 1.758
37.4 1.755
37.425 1.7492
37.45 1.7406
37.475 1.7291
37.5 1.7125
37.525 1.6894
37.55 1.66
37.575 1.6228
37.6 1.5774
37.625 1.5237
37.65 1.4661
37.675 1.4066
37.7 1.347
37.725 1.2853
37.75 1.2242
37.775 1.1705
37.8 1.1308
37.825 1.1066
37.85 1.0971
37.875 1.0967
37.9 1.1079
37.925 1.1306
37.95 1.1589
37.975 1.1881
38 1.2192
38.025 1.2529
38.05 1.2864
38.075 1.3207
38.1 1.3577
38.125 1.3996
38.15 1.4424
38.175 1.483
38.2 1.5208
38.225 1.5544
38.25 1.5837
38.275 1.6078
38.3 1.625
38.325 1.6343
38.35 1.6341
38.375 1.6244
38.4 1.6111
38.425 1.6127
38.45 1.6294
38.475 1.6511
38.5 1.6754
38.525 1.699
38.55 1.7195
38.575 1.7333
38.6 1.7371
38.625 1.7323
38.65 1.7202
38.675 1.702
38.7 1.6787
38.725 1.6538
38.75 1.6335
38.775 1.635
38.8 1.6538
38.825 1.6783
38.85 1.7012
38.875 1.725
38.9 1.75
38.925 1.7741
38.95 1.7978
38.975 1.8166
39 1.8278
39.025 1.8312
39.05 1.8285
39.075 1.8185
39.1 1.7989
39.125 1.7714
39.15 1.7363
39.175 1.703
39.2 1.6696
39.225 1.6302
39.25 1.5856
39.275 1.5353
39.3 1.4842
39.325 1.445
39.35 1.4297
39.375 1.4347
39.4 1.4551
39.425 1.4878
39.45 1.526
39.475 1.5643
39.5 1.6016
39.525 1.6395
39.55 1.6769
39.575 1.711
39.6 1.7427
39.625 1.7705
39.65 1.7925
39.675 1.807
39.7 1.8152
39.725 1.8189
39.75 1.8174
39.775 1.8112
39.8 1.7982
39.825 1.7816
39.85 1.7687
39.875 1.7652
39.9 1.7745
39.925 1.7921
39.95 1.8096
39.975 1.8257
40 1.8381
40.025 1.8455
40.05 1.847
40.075 1.841
40.1 1.8293
40.125 1.8205
40.15 1.8146
40.175 1.8057
40.2 1.7993
40.225 1.805
40.25 1.8155
40.275 1.8199
40.3 1.8182
40.325 1.8134
40.35 1.8048
40.375 1.7957
40.4 1.7897
40.425 1.7852
40.45 1.7779
40.475 1.7694
40.5 1.7599
40.525 1.7564
40.55 1.7581
40.575 1.7615
40.6 1.763
40.625 1.7589
40.65 1.7468
40.675 1.7269
40.7 1.7003
40.725 1.6694
40.75 1.6346
40.775 1.5935
40.8 1.5449
40.825 1.4908
40.85 1.4301
40.875 1.3615
40.9 1.2882
40.925 1.2145
40.95 1.1414
40.975 1.0721
41 1.0172
41.025 0.9838
41.05 0.9597
41.075 0.9475
41.1 0.9587
41.125 0.9829
41.15 1.0076
41.175 1.029
41.2 1.0445
41.225 1.0589
41.25 1.0704
41.275 1.076
41.3 1.0741
41.325 1.063
41.35 1.0489
41.375 1.0355
41.4 1.029
41.425 1.0336
41.45 1.0475
41.475 1.0693
41.5 1.0933
41.525 1.1187
41.55 1.1482
41.575 1.1824
41.6 1.2199
41.625 1.2604
41.65 1.2992
41.675 1.3359
41.7 1.3687
41.725 1.4046
41.75 1.4535
41.775 1.5047
41.8 1.5542
41.825 1.5993
41.85 1.6419
41.875 1.6845
41.9 1.7296
41.925 1.778
41.95 1.8238
41.975 1.8703
42 1.9298
42.025 1.9998
42.05 2.0683
42.075 2.1319
42.1 2.1907
42.125 2.2434
42.15 2.2903
42.175 2.3334
42.2 2.3734
42.225 2.412
42.25 2.4464
42.275 2.4762
42.3 2.5006
42.325 2.5197
42.35 2.5342
42.375 2.5438
42.4 2.5479
42.425 2.5464
42.45 2.5393
42.475 2.5265
42.5 2.5085
42.525 2.4856
42.55 2.4579
42.575 2.4254
42.6 2.3904
42.625 2.3603
42.65 2.3363
42.675 2.3127
42.7 2.288
42.725 2.26
42.75 2.232
42.775 2.2094
42.8 2.1944
42.825 2.1866
42.85 2.1857
42.875 2.189
42.9 2.1944
42.925 2.2025
42.95 2.2103
42.975 2.2203
43 2.2325
43.025 2.2442
43.05 2.258
43.075 2.2754
43.1 2.293
43.125 2.309
43.15 2.326
43.175 2.3457
43.2 2.3667
43.225 2.3849
43.25 2.4009
43.275 2.4144
43.3 2.4281
43.325 2.4428
43.35 2.4526
43.375 2.4557
43.4 2.4511
43.425 2.4387
43.45 2.4198
43.475 2.3956
43.5 2.3688
43.525 2.3423
43.55 2.3203
43.575 2.3023
43.6 2.2854
43.625 2.2671
43.65 2.2464
43.675 2.2217
43.7 2.1917
43.725 2.1597
43.75 2.1292
43.775 2.1042
43.8 2.0848
43.825 2.0683
43.85 2.052
43.875 2.0326
43.9 2.0098
43.925 1.9842
43.95 1.9557
43.975 1.9254
44 1.895
44.025 1.8642
44.05 1.8341
44.075 1.804
44.1 1.7713
44.125 1.7363
44.15 1.6992
44.175 1.6599
44.2 1.6186
44.225 1.5746
44.25 1.527
44.275 1.4779
44.3 1.4311
44.325 1.3937
44.35 1.3669
44.375 1.3411
44.4 1.3156
44.425 1.2918
44.45 1.2678
44.475 1.2404
44.5 1.2075
44.525 1.1689
44.55 1.1243
44.575 1.0754
44.6 1.0255
44.625 0.9795
44.65 0.9398
44.675 0.9073
44.7 0.8822
44.725 0.8655
44.75 0.8546
44.775 0.8468
44.8 0.8458
44.825 0.8514
44.85 0.8617
44.875 0.8749
44.9 0.8893
44.925 0.9006
44.95 0.9095
44.975 0.9205
45 0.9312
45.025 0.9373
45.05 0.9379
45.075 0.9279
45.1 0.9095
45.125 0.8899
45.15 0.8757
45.175 0.867
45.2 0.8557
45.225 0.837
45.25 0.8133
45.275 0.7819
45.3 0.7425
45.325 0.6968
45.35 0.6475
45.375 0.5998
45.4 0.555
45.425 0.5091
45.45 0.4638
45.475 0.4231
45.5 0.3948
45.525 0.3807
45.55 0.3752
45.575 0.371
45.6 0.3717
45.625 0.3797
45.65 0.4049
45.675 0.4472
45.7 0.4969
45.725 0.5469
45.75 0.591
45.775 0.6308
45.8 0.6694
45.825 0.7067
45.85 0.749
45.875 0.798
45.9 0.8451
45.925 0.8849
45.95 0.9165
45.975 0.9392
46 0.9538
46.025 0.9631
46.05 0.9646
46.075 0.9563
46.1 0.9397
46.125 0.9177
46.15 0.8923
46.175 0.8642
46.2 0.8385
46.225 0.8175
46.25 0.8002
46.275 0.7825
46.3 0.7613
46.325 0.7359
46.35 0.7102
46.375 0.6847
46.4 0.6587
46.425 0.6308
46.45 0.5972
46.475 0.5596
46.5 0.5194
46.525 0.4784
46.55 0.4415
46.575 0.4105
46.6 0.383
46.625 0.3621
46.65 0.3508
46.675 0.3518
46.7 0.3655
46.725 0.3852
46.75 0.4123
46.775 0.4464
46.8 0.482
46.825 0.5161
46.85 0.5479
46.875 0.5772
46.9 0.602
46.925 0.6196
46.95 0.6309
46.975 0.6355
47 0.6301
47.025 0.6175
47.05 0.5993
47.075 0.5768
47.1 0.5491
47.125 0.517
47.15 0.4802
47.175 0.438
47.2 0.388
47.225 0.3296
47.25 0.2662
47.275 0.2001
47.3 0.1288
47.325 0.0506
47.35 -0.0337
47.375 -0.124
47.4 -0.2127
47.425 -0.2909
47.45 -0.3618
47.475 -0.424
47.5 -0.4754
47.525 -0.5178
47.55 -0.5509
47.575 -0.5689
47.6 -0.5644
47.625 -0.5414
47.65 -0.5055
47.675 -0.4654
47.7 -0.4285
47.725 -0.3972
47.75 -0.3715
47.775 -0.352
47.8 -0.3388
47.825 -0.3334
47.85 -0.3358
47.875 -0.3402
47.9 -0.3401
47.925 -0.3295
47.95 -0.3039
47.975 -0.268
48 -0.2329
48.025 -0.2016
48.05 -0.1722
48.075 -0.1438
48.1 -0.1155
48.125 -0.089
48.15 -0.0619
48.175 -0.0322
48.2 -0.0033
48.225 0.0209
48.25 0.0398
48.275 0.0585
48.3 0.0738
48.325 0.0859
48.35 0.0983
48.375 0.1038
48.4 0.1003
48.425 0.0879
48.45 0.0668
48.475 0.0335
48.5 -0.0119
48.525 -0.0679
48.55 -0.1306
48.575 -0.1847
48.6 -0.2162
48.625 -0.2133
48.65 -0.1899
48.675 -0.1623
48.7 -0.121
48.725 -0.075
48.75 -0.034
48.775 -0.0042
48.8 0.0146
48.825 0.0213
48.85 0.0225
48.875 0.0267
48.9 0.0455
48.925 0.0769
48.95 0.1082
48.975 0.135
49 0.1589
49.025 0.1842
49.05 0.2091
49.075 0.2299
49.1 0.2464
49.125 0.26
49.15 0.2724
49.175 0.2844
49.2 0.2979
49.225 0.3159
49.25 0.3379
49.275 0.3618
49.3 0.3894
49.325 0.4225
49.35 0.4562
49.375 0.4864
49.4 0.5112
49.425 0.5292
49.45 0.5404
49.475 0.5474
49.5 0.5522
49.525 0.5523
49.55 0.5534
49.575 0.5665
49.6 0.5901
49.625 0.6207
49.65 0.6534
49.675 0.6841
49.7 0.7104
49.725 0.733
49.75 0.7531
49.775 0.7698
49.8 0.783
49.825 0.7934
49.85 0.8028
49.875 0.8117
49.9 0.819
49.925 0.8251
49.95 0.8295
49.975 0.8309
50 0.8296
50.025 0.8272
50.05 0.8242
50.075 0.8178
50.1 0.8078
50.125 0.7963
50.15 0.784
50.175 0.7684
50.2 0.7474
50.225 0.7217
50.25 0.6913
50.275 0.6564
50.3 0.6159
50.325 0.5674
50.35 0.5107
50.375 0.4474
50.4 0.3859
50.425 0.3407
50.45 0.3129
50.475 0.2937
50.5 0.2738
50.525 0.2473
50.55 0.2148
50.575 0.1777
50.6 0.1363
50.625 0.0943
50.65 0.0529
50.675 0.0153
50.7 -0.0189
50.725 -0.0535
50.75 -0.0862
50.775 -0.1184
50.8 -0.1448
50.825 -0.1635
50.85 -0.1795
50.875 -0.1918
50.9 -0.1991
50.925 -0.2011
50.95 -0.2017
50.975 -0.2025
51 -0.2005
51.025 -0.1936
51.05 -0.1852
51.075 -0.1755
51.1 -0.1636
51.125 -0.1511
51.15 -0.1388
51.175 -0.1249
51.2 -0.1095
51.225 -0.0942
51.25 -0.0823
51.275 -0.0761
51.3 -0.0727
51.325 -0.0666
51.35 -0.0556
51.375 -0.0389
51.4 -0.0185
51.425 0.003
51.45 0.0243
51.475 0.0473
51.5 0.0771
51.525 0.1146
51.55 0.1567
51.575 0.2031
51.6 0.2516
51.625 0.2958
51.65 0.3336
51.675 0.3665
51.7 0.3919
51.725 0.4087
51.75 0.4171
51.775 0.4183
51.8 0.4116
51.825 0.3961
51.85 0.3719
51.875 0.3406
51.9 0.3035
51.925 0.2671
51.95 0.2468
51.975 0.2378
52 0.2261
52.025 0.2064
52.05 0.1777
52.075 0.1417
52.1 0.1029
52.125 0.0629
52.15 0.0294
52.175 0.0097
52.2 0.0029
52.225 0.0107
52.25 0.0263
52.275 0.0482
52.3 0.0761
52.325 0.1049
52.35 0.1294
52.375 0.1511
52.4 0.1797
52.425 0.2126
52.45 0.2463
52.475 0.2821
52.5 0.3182
52.525 0.3476
52.55 0.3693
52.575 0.3831
52.6 0.3876
52.625 0.3818
52.65 0.3649
52.675 0.3385
52.7 0.3024
52.725 0.2572
52.75 0.2092
52.775 0.1694
52.8 0.1467
52.825 0.1367
52.85 0.1289
52.875 0.117
52.9 0.0997
52.925 0.0758
52.95 0.044
52.975 0.0045
53 -0.0421
53.025 -0.0959
53.05 -0.1575
53.075 -0.2256
53.1 -0.2946
53.125 -0.3546
53.15 -0.39
53.175 -0.4003
53.2 -0.4006
53.225 -0.3992
53.25 -0.3954
53.275 -0.3885
53.3 -0.3836
53.325 -0.3825
53.35 -0.3875
53.375 -0.4029
53.4 -0.4311
53.425 -0.4697
53.45 -0.5224
53.475 -0.5931
53.5 -0.6766
53.525 -0.7678
53.55 -0.8626
53.575 -0.9523
53.6 -1.0367
53.625 -1.1213
53.65 -1.2073
53.675 -1.2904
53.7 -1.3655
53.725 -1.4264
53.75 -1.4689
53.775 -1.4999
53.8 -1.5209
53.825 -1.5399
53.85 -1.5613
53.875 -1.5833
53.9 -1.6034
53.925 -1.6192
53.95 -1.6296
53.975 -1.6332
54 -1.6303
54.025 -1.6159
54.05 -1.5838
54.075 -1.5291
54.1 -1.4667
54.125 -1.4109
54.15 -1.3668
54.175 -1.3349
54.2 -1.3144
54.225 -1.3047
54.25 -1.3061
54.275 -1.3168
54.3 -1.335
54.325 -1.3564
54.35 -1.3695
54.375 -1.3643
54.4 -1.3414
54.425 -1.308
54.45 -1.271
54.475 -1.2325
54.5 -1.1945
54.525 -1.1551
54.55 -1.111
54.575 -1.0626
54.6 -1.0125
54.625 -0.9645
54.65 -0.9228
54.675 -0.8874
54.7 -0.8576
54.725 -0.8332
54.75 -0.8123
54.775 -0.7942
54.8 -0.7787
54.825 -0.7662
54.85 -0.7553
54.875 -0.7461
54.9 -0.7404
54.925 -0.7398
54.95 -0.7412
54.975 -0.7439
55 -0.7445
55.025 -0.7394
55.05 -0.7222
55.075 -0.6872
55.1 -0.6421
55.125 -0.5865
55.15 -0.524
55.175 -0.4597
55.2 -0.3972
55.225 -0.3404
55.25 -0.2879
55.275 -0.2385
55.3 -0.1916
55.325 -0.1468
55.35 -0.1048
55.375 -0.0678
55.4 -0.0415
55.425 -0.0267
55.45 -0.0249
55.475 -0.037
55.5 -0.062
55.525 -0.0967
55.55 -0.1395
55.575 -0.1896
55.6 -0.2495
55.625 -0.3195
55.65 -0.4006
55.675 -0.4914
55.7 -0.5913
55.725 -0.6994
55.75 -0.8104
55.775 -0.9178
55.8 -1.0133
55.825 -1.0787
55.85 -1.0944
55.875 -1.0895
55.9 -1.0857
55.925 -1.0906
55.95 -1.1051
55.975 -1.1254
56 -1.1508
56.025 -1.1785
56.05 -1.2081
56.075 -1.2414
56.1 -1.2737
56.125 -1.3078
56.15 -1.3414
56.175 -1.3696
56.2 -1.3913
56.225 -1.4069
56.25 -1.4243
56.275 -1.4436
56.3 -1.4477
56.325 -1.4341
56.35 -1.4055
56.375 -1.3651
56.4 -1.3222
56.425 -1.2836
56.45 -1.2549
56.475 -1.2395
56.5 -1.2395
56.525 -1.2515
56.55 -1.2718
56.575 -1.2928
56.6 -1.3015
56.625 -1.2887
56.65 -1.2536
56.675 -1.2052
56.7 -1.1498
56.725 -1.0886
56.75 -1.0197
56.775 -0.944
56.8 -0.8645
56.825 -0.7856
56.85 -0.7113
56.875 -0.644
56.9 -0.5813
56.925 -0.5235
56.95 -0.4713
56.975 -0.4244
57 -0.3836
57.025 -0.3497
57.05 -0.3214
57.075 -0.298
57.1 -0.2782
57.125 -0.2599
57.15 -0.2413
57.175 -0.2212
57.2 -0.2007
57.225 -0.1824
57.25 -0.166
57.275 -0.1533
57.3 -0.1434
57.325 -0.1289
57.35 -0.1101
57.375 -0.0928
57.4 -0.0789
57.425 -0.0722
57.45 -0.0715
57.475 -0.0753
57.5 -0.0852
57.525 -0.1022
57.55 -0.1263
57.575 -0.1574
57.6 -0.1933
57.625 -0.2326
57.65 -0.274
57.675 -0.3173
57.7 -0.3608
57.725 -0.4022
57.75 -0.4411
57.775 -0.4772
57.8 -0.5033
57.825 -0.5094
57.85 -0.5028
57.875 -0.4952
57.9 -0.4881
57.925 -0.4806
57.95 -0.4671
57.975 -0.4427
58 -0.4042
58.025 -0.3612
58.05 -0.3166
58.075 -0.2712
58.1 -0.2268
58.125 -0.1847
58.15 -0.1482
58.175 -0.117
58.2 -0.0908
58.225 -0.0705
58.25 -0.0582
58.275 -0.052
58.3 -0.0507
58.325 -0.0553
58.35 -0.0667
58.375 -0.0854
58.4 -0.1098
58.425 -0.1359
58.45 -0.1613
58.475 -0.1868
58.5 -0.2162
58.525 -0.2514
58.55 -0.2901
58.575 -0.3275
58.6 -0.3612
58.625 -0.3918
58.65 -0.4223
58.675 -0.4552
58.7 -0.4872
58.725 -0.5148
58.75 -0.5357
58.775 -0.5514
58.8 -0.5631
58.825 -0.5716
58.85 -0.5789
58.875 -0.5812
58.9 -0.5731
58.925 -0.5571
58.95 -0.5375
58.975 -0.5154
59 -0.4926
59.025 -0.4737
59.05 -0.4629
59.075 -0.4611
59.1 -0.4645
59.125 -0.4741
59.15 -0.4899
59.175 -0.511
59.2 -0.5281
59.225 -0.5286
59.25 -0.5102
59.275 -0.4774
59.3 -0.4299
59.325 -0.3737
59.35 -0.3102
59.375 -0.2417
59.4 -0.1764
59.425 -0.1114
59.45 -0.0422
59.475 0.0201
59.5 0.0688
59.525 0.1046
59.55 0.1314
59.575 0.1524
59.6 0.1703
59.625 0.1905
59.65 0.2142
59.675 0.2324
59.7 0.2415
59.725 0.2434
59.75 0.2403
59.775 0.2391
59.8 0.2504
59.825 0.2701
59.85 0.2884
59.875 0.2978
59.9 0.2991
59.925 0.2948
59.95 0.287
59.975 0.281
60 0.2826
60.025 0.2898
60.05 0.3038
60.075 0.3194
60.1 0.3343
60.125 0.3482
60.15 0.3588
60.175 0.3655
60.2 0.3682
60.225 0.365
60.25 0.3585
60.275 0.3496
60.3 0.3375
60.325 0.3229
60.35 0.3024
60.375 0.2793
60.4 0.2577
60.425 0.2404
60.45 0.2288
60.475 0.2238
60.5 0.2224
60.525 0.2222
60.55 0.2155
60.575 0.2
60.6 0.1795
60.625 0.1586
60.65 0.1383
60.675 0.1187
60.7 0.0965
60.725 0.0766
60.75 0.0711
60.775 0.0872
60.8 0.1168
60.825 0.146
60.85 0.1717
60.875 0.1935
60.9 0.2125
60.925 0.2307
60.95 0.2457
60.975 0.2552
61 0.2586
61.025 0.2554
61.05 0.245
61.075 0.2292
61.1 0.2075
61.125 0.1782
61.15 0.1405
61.175 0.0943
61.2 0.0403
61.225 -0.0201
61.25 -0.0863
61.275 -0.1563
61.3 -0.2261
61.325 -0.2924
61.35 -0.3579
61.375 -0.4219
61.4 -0.484
61.425 -0.5467
61.45 -0.6117
61.475 -0.6831
61.5 -0.7609
61.525 -0.8426
61.55 -0.9235
61.575 -0.9936
61.6 -1.0541
61.625 -1.1013
61.65 -1.1353
61.675 -1.1555
61.7 -1.168
61.725 -1.1737
61.75 -1.1779
61.775 -1.1805
61.8 -1.181
61.825 -1.1782
61.85 -1.1735
61.875 -1.1689
61.9 -1.1633
61.925 -1.1564
61.95 -1.1496
61.975 -1.1461
62 -1.1456
62.025 -1.1459
62.05 -1.1486
62.075 -1.156
62.1 -1.1704
62.125 -1.1914
62.15 -1.2184
62.175 -1.2519
62.2 -1.2904
62.225 -1.3329
62.25 -1.3792
62.275 -1.4315
62.3 -1.4854
62.325 -1.5283
62.35 -1.5549
62.375 -1.5644
62.4 -1.5533
62.425 -1.5129
62.45 -1.4373
62.475 -1.341
62.5 -1.2395
62.525 -1.1406
62.55 -1.055
62.575 -0.9856
62.6 -0.9316
62.625 -0.8924
62.65 -0.8622
62.675 -0.839
62.7 -0.8203
62.725 -0.8049
62.75 -0.792
62.775 -0.7822
62.8 -0.7781
62.825 -0.776
62.85 -0.7703
62.875 -0.761
62.9 -0.7524
62.925 -0.745
62.95 -0.7371
62.975 -0.7313
63 -0.7315
63.025 -0.7384
63.05 -0.7484
63.075 -0.7545
63.1 -0.7581
63.125 -0.7596
63.15 -0.7625
63.175 -0.7623
63.2 -0.7548
63.225 -0.7371
63.25 -0.7183
63.275 -0.7
63.3 -0.6764
63.325 -0.6351
63.35 -0.5762
63.375 -0.5071
63.4 -0.4299
63.425 -0.3513
63.45 -0.2755
63.475 -0.2028
63.5 -0.1311
63.525 -0.0574
63.55 0.0216
63.575 0.1084
63.6 0.1974
63.625 0.2859
63.65 0.374
63.675 0.459
63.7 0.5357
63.725 0.6008
63.75 0.6572
63.775 0.7082
63.8 0.7579
63.825 0.8084
63.85 0.8596
63.875 0.9114
63.9 0.9621
63.925 1.0087
63.95 1.0597
63.975 1.1274
64 1.2058
64.025 1.286
64.05 1.3629
64.075 1.4337
64.1 1.4982
64.125 1.5599
64.15 1.6173
64.175 1.6691
64.2 1.7142
64.225 1.7511
64.25 1.7799
64.275 1.7985
64.3 1.8061
64.325 1.8039
64.35 1.7973
64.375 1.7973
64.4 1.8039
64.425 1.8093
64.45 1.8075
64.475 1.7997
64.5 1.7864
64.525 1.7676
64.55 1.7447
64.575 1.7192
64.6 1.6932
64.625 1.6653
64.65 1.6363
64.675 1.6066
64.7 1.5738
64.725 1.5351
64.75 1.4911
64.775 1.4423
64.8 1.3906
64.825 1.3442
64.85 1.3119
64.875 1.2845
64.9 1.2516
64.925 1.2146
64.95 1.1812
64.975 1.1566
65 1.1404
65.025 1.1336
65.05 1.1306
65.075 1.127
65.1 1.1197
65.125 1.1047
65.15 1.0853
65.175 1.0654
65.2 1.0417
65.225 1.01
65.25 0.9686
65.275 0.9169
65.3 0.8578
65.325 0.7948
65.35 0.732
65.375 0.6695
65.4 0.6069
65.425 0.5435
65.45 0.488
65.475 0.4438
65.5 0.4009
65.525 0.3544
65.55 0.3061
65.575 0.2667
65.6 0.2415
65.625 0.2266
65.65 0.2183
65.675 0.219
65.7 0.2306
65.725 0.2514
65.75 0.2764
65.775 0.3043
65.8 0.3341
65.825 0.3661
65.85 0.405
65.875 0.4517
65.9 0.5012
65.925 0.5484
65.95 0.5974
65.975 0.6563
66 0.7211
66.025 0.788
66.05 0.8558
66.075 0.9274
66.1 1.0014
66.125 1.0754
66.15 1.1463
66.175 1.2128
66.2 1.274
66.225 1.3294
66.25 1.3795
66.275 1.4238
66.3 1.4623
66.325 1.496
66.35 1.5244
66.375 1.5471
66.4 1.5652
66.425 1.5805
66.45 1.5938
66.475 1.604
66.5 1.6103
66.525 1.6133
66.55 1.6138
66.575 1.6146
66.6 1.6209
66.625 1.6402
66.65 1.6673
66.675 1.698
66.7 1.7356
66.725 1.7782
66.75 1.8212
66.775 1.862
66.8 1.8988
66.825 1.9311
66.85 1.9597
66.875 1.9847
66.9 2.006
66.925 2.0231
66.95 2.0354
66.975 2.0437
67 2.0488
67.025 2.0503
67.05 2.0471
67.075 2.0396
67.1 2.0271
67.125 2.009
67.15 1.9854
67.175 1.9569
67.2 1.9245
67.225 1.8902
67.25 1.8547
67.275 1.8189
67.3 1.7821
67.325 1.7435
67.35 1.6995
67.375 1.649
67.4 1.5914
67.425 1.5251
67.45 1.4504
67.475 1.3689
67.5 1.2859
67.525 1.2065
67.55 1.1336
67.575 1.0671
67.6 1.0094
67.625 0.9666
67.65 0.9406
67.675 0.9204
67.7 0.9043
67.725 0.885
67.75 0.8562
67.775 0.8218
67.8 0.7846
67.825 0.7436
67.85 0.6977
67.875 0.6479
67.9 0.5936
67.925 0.5349
67.95 0.475
67.975 0.4258
68 0.3909
68.025 0.3736
68.05 0.3758
68.075 0.3942
68.1 0.4223
68.125 0.4521
68.15 0.4806
68.175 0.5041
68.2 0.5249
68.225 0.55
68.25 0.5812
68.275 0.614
68.3 0.6448
68.325 0.6725
68.35 0.698
68.375 0.7215
68.4 0.7419
68.425 0.7591
68.45 0.7754
68.475 0.7948
68.5 0.825
68.525 0.872
68.55 0.9301
68.575 0.9908
68.6 1.0524
68.625 1.1116
68.65 1.1663
68.675 1.2145
68.7 1.2551
68.725 1.2889
68.75 1.3154
68.775 1.3336
68.8 1.3442
68.825 1.3482
68.85 1.347
68.875 1.3403
68.9 1.3298
68.925 1.3196
68.95 1.314
68.975 1.3153
69 1.3219
69.025 1.3291
69.05 1.3328
69.075 1.3303
69.1 1.3228
69.125 1.31
69.15 1.2921
69.175 1.2696
69.2 1.2456
69.225 1.2231
69.25 1.2002
69.275 1.176
69.3 1.1495
69.325 1.1201
69.35 1.0842
69.375 1.0389
69.4 0.9829
69.425 0.9189
69.45 0.8502
69.475 0.7809
69.5 0.717
69.525 0.662
69.55 0.6139
69.575 0.5739
69.6 0.5504
69.625 0.543
69.65 0.5417
69.675 0.5443
69.7 0.5505
69.725 0.563
69.75 0.5819
69.775 0.6049
69.8 0.624
69.825 0.6334
69.85 0.6313
69.875 0.619
69.9 0.5978
69.925 0.5723
69.95 0.5508
69.975 0.5388
70 0.5403
70.025 0.5509
70.05 0.564
70.075 0.5736
70.1 0.5775
70.125 0.5737
70.15 0.5644
70.175 0.5503
70.2 0.5338
70.225 0.5151
70.25 0.4965
70.275 0.4838
70.3 0.4814
70.325 0.4938
70.35 0.5207
70.375 0.5559
70.4 0.5994
70.425 0.6547
70.45 0.721
70.475 0.7923
70.5 0.8603
70.525 0.922
70.55 0.9764
70.575 1.0225
70.6 1.0593
70.625 1.087
70.65 1.1065
70.675 1.1188
70.7 1.1269
70.725 1.1326
70.75 1.1371
70.775 1.1366
70.8 1.1305
70.825 1.1187
70.85 1.1049
70.875 1.0947
70.9 1.0879
70.925 1.0792
70.95 1.0661
70.975 1.0511
71 1.0366
71.025 1.0233
71.05 1.0133
71.075 1.0036
71.1 0.9911
71.125 0.9758
71.15 0.9615
71.175 0.9493
71.2 0.943
71.225 0.9438
71.25 0.9554
71.275 0.9781
71.3 1.0135
71.325 1.0544
71.35 1.0948
71.375 1.1315
71.4 1.1632
71.425 1.1877
71.45 1.207
71.475 1.221
71.5 1.2346
71.525 1.2458
71.55 1.2535
71.575 1.2571
71.6 1.2544
71.625 1.2472
71.65 1.2336
71.675 1.2105
71.7 1.1777
71.725 1.1328
71.75 1.0788
71.775 1.0163
71.8 0.9451
71.825 0.8656
71.85 0.7761
71.875 0.6813
71.9 0.5855
71.925 0.4869
71.95 0.3822
71.975 0.2748
72 0.1727
72.025 0.0823
72.05 0.0105
72.075 -0.0327
72.1 -0.0515
72.125 -0.0632
72.15 -0.0778
72.175 -0.0967
72.2 -0.1161
72.225 -0.1307
72.25 -0.1371
72.275 -0.1381
72.3 -0.1359
72.325 -0.1276
72.35 -0.1086
72.375 -0.0786
72.4 -0.0436
72.425 -0.008
72.45 0.0267
72.475 0.0606
72.5 0.0934
72.525 0.1202
72.55 0.1408
72.575 0.1522
72.6 0.1535
72.625 0.1448
72.65 0.126
72.675 0.0995
72.7 0.0678
72.725 0.0354
72.75 0.0067
72.775 -0.0165
72.8 -0.0397
72.825 -0.068
72.85 -0.1031
72.875 -0.1442
72.9 -0.191
72.925 -0.2438
72.95 -0.3007
72.975 -0.3596
73 -0.4187
73.025 -0.4729
73.05 -0.5155
73.075 -0.5358
73.1 -0.547
73.125 -0.5608
73.15 -0.5788
73.175 -0.5923
73.2 -0.596
73.225 -0.5983
73.25 -0.6045
73.275 -0.6153
73.3 -0.6293
73.325 -0.6412
73.35 -0.6494
73.375 -0.6503
73.4 -0.6458
73.425 -0.6388
73.45 -0.627
73.475 -0.6108
73.5 -0.5934
73.525 -0.5773
73.55 -0.56
73.575 -0.5435
73.6 -0.5308
73.625 -0.5226
73.65 -0.5165
73.675 -0.5111
73.7 -0.5061
73.725 -0.5038
73.75 -0.5073
73.775 -0.5166
73.8 -0.5321
73.825 -0.5532
73.85 -0.5758
73.875 -0.5972
73.9 -0.616
73.925 -0.6326
73.95 -0.6433
73.975 -0.6442
74 -0.6318
74.025 -0.609
74.05 -0.5761
74.075 -0.5348
74.1 -0.4896
74.125 -0.4456
74.15 -0.404
74.175 -0.3668
74.2 -0.333
74.225 -0.3065
74.25 -0.2869
74.275 -0.2733
74.3 -0.2603
74.325 -0.2473
74.35 -0.2306
74.375 -0.2092
74.4 -0.1851
74.425 -0.1605
74.45 -0.1408
74.475 -0.1254
74.5 -0.1136
74.525 -0.1045
74.55 -0.099
74.575 -0.1007
74.6 -0.1108
74.625 -0.1263
74.65 -0.1428
74.675 -0.158
74.7 -0.1682
74.725 -0.1758
74.75 -0.1833
74.775 -0.1963
74.8 -0.2171
74.825 -0.2435
74.85 -0.2744
74.875 -0.3085
74.9 -0.3429
74.925 -0.3707
74.95 -0.3961
74.975 -0.4272
75 -0.4637
75.025 -0.5047
75.05 -0.5465
75.075 -0.5828
75.1 -0.6054
75.125 -0.5962
75.15 -0.5563
75.175 -0.4982
75.2 -0.4339
75.225 -0.3727
75.25 -0.317
75.275 -0.2665
75.3 -0.2173
75.325 -0.1698
75.35 -0.1266
75.375 -0.0901
75.4 -0.0604
75.425 -0.0366
75.45 -0.0188
75.475 -0.0062
75.5 0.0017
75.525 0.0077
75.55 0.0182
75.575 0.0362
75.6 0.0554
75.625 0.0746
75.65 0.0958
75.675 0.1223
75.7 0.1611
75.725 0.21
75.75 0.2607
75.775 0.3113
75.8 0.3609
75.825 0.4066
75.85 0.4475
75.875 0.4855
75.9 0.5222
75.925 0.5548
75.95 0.5849
75.975 0.6138
76 0.6428
76.025 0.6738
76.05 0.7033
76.075 0.728
76.1 0.747
76.125 0.7655
76.15 0.7804
76.175 0.7932
76.2 0.8007
76.225 0.8018
76.25 0.8006
76.275 0.8017
76.3 0.8044
76.325 0.8082
76.35 0.817
76.375 0.8328
76.4 0.8564
76.425 0.888
76.45 0.9221
76.475 0.9516
76.5 0.9726
76.525 0.986
76.55 0.9927
76.575 0.9894
76.6 0.9749
76.625 0.9528
76.65 0.9272
76.675 0.8944
76.7 0.8575
76.725 0.8192
76.75 0.7813
76.775 0.7456
76.8 0.7105
76.825 0.6783
76.85 0.6434
76.875 0.6044
76.9 0.5627
76.925 0.5199
76.95 0.4837
76.975 0.452
77 0.4209
77.025 0.3898
77.05 0.3648
77.075 0.3468
77.1 0.3296
77.125 0.3083
77.15 0.2824
77.175 0.2553
77.2 0.2221
77.225 0.1814
77.25 0.1348
77.275 0.0861
77.3 0.0365
77.325 -0.0126
77.35 -0.0661
77.375 -0.1263
77.4 -0.1881
77.425 -0.245
77.45 -0.2868
77.475 -0.3016
77.5 -0.2842
77.525 -0.2505
77.55 -0.2107
77.575 -0.168
77.6 -0.1233
77.625 -0.0771
77.65 -0.0304
77.675 0.0137
77.7 0.0548
77.725 0.0939
77.75 0.1334
77.775 0.1781
77.8 0.228
77.825 0.2793
77.85 0.3243
77.875 0.3618
77.9 0.3972
77.925 0.4382
77.95 0.4849
77.975 0.5309
78 0.5784
78.025 0.6218
78.05 0.6556
78.075 0.6795
78.1 0.6938
78.125 0.7009
78.15 0.7018
78.175 0.6962
78.2 0.6837
78.225 0.6663
78.25 0.6462
78.275 0.6203
78.3 0.596
78.325 0.5783
78.35 0.575
78.375 0.5819
78.4 0.5958
78.425 0.6189
78.45 0.6526
78.475 0.6944
78.5 0.7371
78.525 0.777
78.55 0.8116
78.575 0.8398
78.6 0.8594
78.625 0.8719
78.65 0.8794
78.675 0.8843
78.7 0.8919
78.725 0.9023
78.75 0.9122
78.775 0.9188
78.8 0.9215
78.825 0.92
78.85 0.918
78.875 0.9207
78.9 0.9322
78.925 0.9493
78.95 0.965
78.975 0.9759
79 0.9813
79.025 0.9818
79.05 0.9845
79.075 0.9954
79.1 1.0154
79.125 1.0445
79.15 1.0811
79.175 1.1174
79.2 1.1513
79.225 1.1833
79.25 1.2133
79.275 1.2388
79.3 1.2606
79.325 1.2795
79.35 1.2965
79.375 1.3052
79.4 1.3047
79.425 1.2931
79.45 1.2711
79.475 1.2437
79.5 1.2143
79.525 1.1892
79.55 1.1749
79.575 1.1658
79.6 1.1483
79.625 1.1176
79.65 1.0726
79.675 1.0191
79.7 0.9598
79.725 0.8986
79.75 0.8366
79.775 0.7712
79.8 0.7023
79.825 0.6375
79.85 0.58
79.875 0.5305
79.9 0.4882
79.925 0.4506
79.95 0.4195
79.975 0.3882
80 0.3565
80.025 0.3224
80.05 0.2884
80.075 0.2574
80.1 0.2263
80.125 0.1983
80.15 0.1746
80.175 0.1568
80.2 0.1449
80.225 0.1366
80.25 0.1303
80.275 0.1241
80.3 0.1229
80.325 0.1335
80.35 0.1539
80.375 0.1794
80.4 0.2102
80.425 0.2438
80.45 0.2816
80.475 0.3218
80.5 0.3595
80.525 0.3929
80.55 0.4183
80.575 0.4338
80.6 0.4466
80.625 0.4571
80.65 0.4687
80.675 0.4855
80.7 0.5062
80.725 0.5398
80.75 0.5837
80.775 0.6229
80.8 0.6556
80.825 0.6849
80.85 0.7091
80.875 0.7214
80.9 0.7228
80.925 0.7152
80.95 0.7046
80.975 0.6944
81 0.6866
81.025 0.6847
81.05 0.6833
81.075 0.6804
81.1 0.6792
81.125 0.6842
81.15 0.6926
81.175 0.7009
81.2 0.7051
81.225 0.7027
81.25 0.6961
81.275 0.6868
81.3 0.6782
81.325 0.6708
81.35 0.662
81.375 0.6558
81.4 0.6514
81.425 0.6438
81.45 0.6316
81.475 0.6188
81.5 0.6075
81.525 0.5981
81.55 0.591
81.575 0.5891
81.6 0.5903
81.625 0.591
81.65 0.5867
81.675 0.5736
81.7 0.5547
81.725 0.5479
81.75 0.5578
81.775 0.5827
81.8 0.6229
81.825 0.6787
81.85 0.7417
81.875 0.8051
81.9 0.8647
81.925 0.9175
81.95 0.9616
81.975 0.9972
82 1.0251
82.025 1.0465
82.05 1.0608
82.075 1.0692
82.1 1.0719
82.125 1.0734
82.15 1.0805
82.175 1.0847
82.2 1.0798
82.225 1.0616
82.25 1.0297
82.275 0.9855
82.3 0.9322
82.325 0.8762
82.35 0.8215
82.375 0.7706
82.4 0.723
82.425 0.6778
82.45 0.6346
82.475 0.5905
82.5 0.5443
82.525 0.4942
82.55 0.4342
82.575 0.3632
82.6 0.2842
82.625 0.2072
82.65 0.1391
82.675 0.0847
82.7 0.0425
82.725 0.0109
82.75 -0.011
82.775 -0.0292
82.8 -0.0494
82.825 -0.0688
82.85 -0.0844
82.875 -0.0927
82.9 -0.0944
82.925 -0.0899
82.95 -0.0775
82.975 -0.0645
83 -0.0521
83.025 -0.0436
83.05 -0.0413
83.075 -0.0416
83.1 -0.0421
83.125 -0.0417
83.15 -0.0373
83.175 -0.0262
83.2 -0.0085
83.225 0.015
83.25 0.0412
83.275 0.0675
83.3 0.093
83.325 0.1125
83.35 0.1274
83.375 0.1403
83.4 0.149
83.425 0.153
83.45 0.1535
83.475 0.152
83.5 0.1537
83.525 0.1601
83.55 0.1641
83.575 0.1608
83.6 0.1496
83.625 0.1303
83.65 0.1031
83.675 0.0681
83.7 0.0258
83.725 -0.0219
83.75 -0.0726
83.775 -0.1274
83.8 -0.1868
83.825 -0.2437
83.85 -0.2964
83.875 -0.3455
83.9 -0.3914
83.925 -0.4348
83.95 -0.4833
83.975 -0.5322
84 -0.573
84.025 -0.6066
84.05 -0.6332
84.075 -0.6569
84.1 -0.6799
84.125 -0.6994
84.15 -0.7157
84.175 -0.7274
84.2 -0.7302
84.225 -0.7255
84.25 -0.7197
84.275 -0.7177
84.3 -0.7195
84.325 -0.7253
84.35 -0.7353
84.375 -0.7514
84.4 -0.7703
84.425 -0.7797
84.45 -0.7752
84.475 -0.7636
84.5 -0.7469
84.525 -0.7299
84.55 -0.7151
84.575 -0.7049
84.6 -0.703
84.625 -0.7098
84.65 -0.7236
84.675 -0.7459
84.7 -0.7805
84.725 -0.8285
84.75 -0.8882
84.775 -0.9564
84.8 -1.0322
84.825 -1.1176
84.85 -1.2069
84.875 -1.2958
84.9 -1.3867
84.925 -1.4771
84.95 -1.5652
84.975 -1.6524
85 -1.7334
85.025 -1.8019
85.05 -1.8634
85.075 -1.9245
85.1 -1.9861
85.125 -2.0469
85.15 -2.0964
85.175 -2.1323
85.2 -2.1602
85.225 -2.1904
85.25 -2.2228
85.275 -2.2577
85.3 -2.2915
85.325 -2.3162
85.35 -2.3312
85.375 -2.3428
85.4 -2.3517
85.425 -2.3592
85.45 -2.3673
85.475 -2.3776
85.5 -2.3864
85.525 -2.3882
85.55 -2.3931
85.575 -2.3969
85.6 -2.396
85.625 -2.3875
85.65 -2.3785
85.675 -2.3794
85.7 -2.3915
85.725 -2.4146
85.75 -2.444
85.775 -2.4745
85.8 -2.5057
85.825 -2.5211
85.85 -2.5192
85.875 -2.5084
85.9 -2.4983
85.925 -2.4968
85.95 -2.5082
85.975 -2.5325
86 -2.5672
86.025 -2.6
86.05 -2.6311
86.075 -2.6665
86.1 -2.7107
86.125 -2.763
86.15 -2.8156
86.175 -2.8627
86.2 -2.9092
86.225 -2.9542
86.25 -2.9868
86.275 -3.0042
86.3 -3.0152
86.325 -3.0243
86.35 -3.0324
86.375 -3.0434
86.4 -3.0609
86.425 -3.0857
86.45 -3.1182
86.475 -3.1581
86.5 -3.2031
86.525 -3.249
86.55 -3.285
86.575 -3.3089
86.6 -3.3262
86.625 -3.3408
86.65 -3.3556
86.675 -3.3772
86.7 -3.4075
86.725 -3.4395
86.75 -3.4685
86.775 -3.4938
86.8 -3.5136
86.825 -3.5207
86.85 -3.5048
86.875 -3.4732
86.9 -3.4307
86.925 -3.3881
86.95 -3.355
86.975 -3.3355
87 -3.3323
87.025 -3.3476
87.05 -3.3781
87.075 -3.4129
87.1 -3.4487
87.125 -3.4753
87.15 -3.4882
87.175 -3.4938
87.2 -3.4952
87.225 -3.4897
87.25 -3.4759
87.275 -3.4599
87.3 -3.4523
87.325 -3.4583
87.35 -3.467
87.375 -3.4652
87.4 -3.4599
87.425 -3.4595
87.45 -3.463
87.475 -3.4662
87.5 -3.4658
87.525 -3.4661
87.55 -3.4724
87.575 -3.4884
87.6 -3.5161
87.625 -3.5494
87.65 -3.5793
87.675 -3.5974
87.7 -3.5901
87.725 -3.557
87.75 -3.5209
87.775 -3.4915
87.8 -3.4764
87.825 -3.4776
87.85 -3.4859
87.875 -3.4852
87.9 -3.4679
87.925 -3.4452
87.95 -3.4234
87.975 -3.4015
88 -3.3808
88.025 -3.3592
88.05 -3.3271
88.075 -3.2805
88.1 -3.232
88.125 -3.1975
88.15 -3.1625
88.175 -3.1277
88.2 -3.0963
88.225 -3.0652
88.25 -3.031
88.275 -2.9815
88.3 -2.9064
88.325 -2.8124
88.35 -2.7118
88.375 -2.6176
88.4 -2.5305
88.425 -2.4502
88.45 -2.3764
88.475 -2.3129
88.5 -2.2567
88.525 -2.2021
88.55 -2.1508
88.575 -2.1033
88.6 -2.0576
88.625 -2.0148
88.65 -1.9831
88.675 -1.9629
88.7 -1.9513
88.725 -1.9454
88.75 -1.9437
88.775 -1.9433
88.8 -1.9378
88.825 -1.9239
88.85 -1.9069
88.875 -1.8924
88.9 -1.8801
88.925 -1.8705
88.95 -1.8668
88.975 -1.8685
89 -1.8732
89.025 -1.8785
89.05 -1.8857
89.075 -1.8934
89.1 -1.8935
89.125 -1.8828
89.15 -1.8609
89.175 -1.8326
89.2 -1.8005
89.225 -1.7692
89.25 -1.7424
89.275 -1.7192
89.3 -1.6924
89.325 -1.6648
89.35 -1.6404
89.375 -1.6238
89.4 -1.6168
89.425 -1.617
89.45 -1.6216
89.475 -1.6307
89.5 -1.6451
89.525 -1.6658
89.55 -1.6949
89.575 -1.7316
89.6 -1.776
89.625 -1.8324
89.65 -1.9022
89.675 -1.9748
89.7 -2.045
89.725 -2.11
89.75 -2.1744
89.775 -2.2433
89.8 -2.3039
89.825 -2.3454
89.85 -2.3751
89.875 -2.406
89.9 -2.4406
89.925 -2.4799
89.95 -2.5235
89.975 -2.5695
90 -2.6127
90.025 -2.6476
90.05 -2.6725
90.075 -2.6842
90.1 -2.6754
90.125 -2.6445
90.15 -2.6034
90.175 -2.5756
90.2 -2.5617
90.225 -2.5546
90.25 -2.5476
90.275 -2.5398
90.3 -2.528
90.325 -2.5028
90.35 -2.4494
90.375 -2.3769
90.4 -2.2999
90.425 -2.2242
90.45 -2.1506
90.475 -2.0838
90.5 -2.0256
90.525 -1.9734
90.55 -1.9325
90.575 -1.9003
90.6 -1.8729
90.625 -1.8478
90.65 -1.8247
90.675 -1.7975
90.7 -1.762
90.725 -1.7194
90.75 -1.6732
90.775 -1.6307
90.8 -1.6018
90.825 -1.5809
90.85 -1.5575
90.875 -1.5202
90.9 -1.4621
90.925 -1.4039
90.95 -1.3656
90.975 -1.3453
91 -1.336
91.025 -1.3364
91.05 -1.3447
91.075 -1.357
91.1 -1.3691
91.125 -1.3781
91.15 -1.3819
91.175 -1.3841
91.2 -1.3888
91.225 -1.3957
91.25 -1.4123
91.275 -1.4372
91.3 -1.4633
91.325 -1.4797
91.35 -1.4858
91.375 -1.4804
91.4 -1.4629
91.425 -1.4249
91.45 -1.3708
91.475 -1.3126
91.5 -1.2545
91.525 -1.1961
91.55 -1.1389
91.575 -1.0776
91.6 -1.0131
91.625 -0.9465
91.65 -0.8751
91.675 -0.8012
91.7 -0.7237
91.725 -0.6398
91.75 -0.5555
91.775 -0.472
91.8 -0.3853
91.825 -0.2952
91.85 -0.2083
91.875 -0.1243
91.9 -0.045
91.925 0.0279
91.95 0.0954
91.975 0.1586
92 0.2208
92.025 0.2819
92.05 0.3407
92.075 0.3936
92.1 0.4399
92.125 0.4802
92.15 0.5145
92.175 0.5414
92.2 0.5614
92.225 0.5805
92.25 0.6002
92.275 0.6224
92.3 0.6558
92.325 0.6976
92.35 0.7457
92.375 0.7944
92.4 0.8425
92.425 0.8894
92.45 0.9326
92.475 0.9722
92.5 1.0173
92.525 1.0734
92.55 1.1362
92.575 1.2051
92.6 1.2839
92.625 1.3709
92.65 1.4598
92.675 1.5446
92.7 1.6247
92.725 1.6992
92.75 1.7689
92.775 1.8336
92.8 1.8935
92.825 1.9498
92.85 2.0019
92.875 2.0477
92.9 2.0864
92.925 2.1172
92.95 2.1406
92.975 2.158
93 2.1734
93.025 2.1907
93.05 2.2072
93.075 2.2189
93.1 2.226
93.125 2.2316
93.15 2.2363
93.175 2.2404
93.2 2.2427
93.225 2.2379
93.25 2.2253
93.275 2.2073
93.3 2.1862
93.325 2.165
93.35 2.1478
93.375 2.1333
93.4 2.1155
93.425 2.0945
93.45 2.0686
93.475 2.0378
93.5 2.0107
93.525 1.9987
93.55 2.0011
93.575 2.0155
93.6 2.0371
93.625 2.0618
93.65 2.0871
93.675 2.1112
93.7 2.1342
93.725 2.1539
93.75 2.1721
93.775 2.1878
93.8 2.2011
93.825 2.2133
93.85 2.2237
93.875 2.2299
93.9 2.2308
93.925 2.2255
93.95 2.2128
93.975 2.1926
94 2.1646
94.025 2.1302
94.05 2.0891
94.075 2.0419
94.1 1.9869
94.125 1.9254
94.15 1.864
94.175 1.8094
94.2 1.7586
94.225 1.7083
94.25 1.6543
94.275 1.5995
94.3 1.5567
94.325 1.5362
94.35 1.526
94.375 1.5158
94.4 1.5026
94.425 1.4816
94.45 1.4529
94.475 1.422
94.5 1.3954
94.525 1.3733
94.55 1.3462
94.575 1.3101
94.6 1.2666
94.625 1.2149
94.65 1.152
94.675 1.0769
94.7 0.9894
94.725 0.8884
94.75 0.7747
94.775 0.6506
94.8 0.5199
94.825 0.3804
94.85 0.2364
94.875 0.0924
94.9 -0.0451
94.925 -0.1722
94.95 -0.275
94.975 -0.3442
95 -0.3899
95.025 -0.4185
95.05 -0.4234
95.075 -0.3943
95.1 -0.3352
95.125 -0.2668
95.15 -0.2041
95.175 -0.1452
95.2 -0.0922
95.225 -0.0438
95.25 0
95.275 0.0407
95.3 0.0718
95.325 0.0919
95.35 0.1051
95.375 0.111
95.4 0.1132
95.425 0.1195
95.45 0.1341
95.475 0.1483
95.5 0.1605
95.525 0.1697
95.55 0.1746
95.575 0.1806
95.6 0.1971
95.625 0.2238
95.65 0.2557
95.675 0.2879
95.7 0.3187
95.725 0.3469
95.75 0.371
95.775 0.3928
95.8 0.4138
95.825 0.4316
95.85 0.4426
95.875 0.4456
95.9 0.4471
95.925 0.4491
95.95 0.4512
95.975 0.455
96 0.4571
96.025 0.4542
96.05 0.4443
96.075 0.4249
96.1 0.3944
96.125 0.3605
96.15 0.3219
96.175 0.2775
96.2 0.2254
96.225 0.1654
96.25 0.0981
96.275 0.0272
96.3 -0.0421
96.325 -0.0978
96.35 -0.1345
96.375 -0.1595
96.4 -0.1774
96.425 -0.1865
96.45 -0.1892
96.475 -0.1874
96.5 -0.1802
96.525 -0.1722
96.55 -0.1685
96.575 -0.1723
96.6 -0.183
96.625 -0.1998
96.65 -0.2176
96.675 -0.2313
96.7 -0.2339
96.725 -0.2184
96.75 -0.1696
96.775 -0.0815
96.8 0.0295
96.825 0.1461
96.85 0.26
96.875 0.3665
96.9 0.4658
96.925 0.5589
96.95 0.6455
96.975 0.7255
97 0.7977
97.025 0.8635
97.05 0.9261
97.075 0.9882
97.1 1.0519
97.125 1.1151
97.15 1.1752
97.175 1.2284
97.2 1.273
97.225 1.3101
97.25 1.3393
97.275 1.3618
97.3 1.3766
97.325 1.385
97.35 1.3918
97.375 1.4099
97.4 1.4427
97.425 1.4894
97.45 1.549
97.475 1.6122
97.5 1.6697
97.525 1.7219
97.55 1.7691
97.575 1.8112
97.6 1.8495
97.625 1.8815
97.65 1.907
97.675 1.9257
97.7 1.9418
97.725 1.9624
97.75 1.9889
97.775 2.018
97.8 2.0428
97.825 2.0571
97.85 2.0612
97.875 2.0586
97.9 2.0499
97.925 2.037
97.95 2.0212
97.975 2.0035
98 1.987
98.025 1.9762
98.05 1.9741
98.075 1.9763
98.1 1.9768
98.125 1.9714
98.15 1.9583
98.175 1.9378
98.2 1.9081
98.225 1.8684
98.25 1.8191
98.275 1.7606
98.3 1.6931
98.325 1.6188
98.35 1.5412
98.375 1.4649
98.4 1.3954
98.425 1.335
98.45 1.2862
98.475 1.2507
98.5 1.2288
98.525 1.2274
98.55 1.2499
98.575 1.2835
98.6 1.3164
98.625 1.345
98.65 1.3731
98.675 1.4026
98.7 1.4312
98.725 1.455
98.75 1.4742
98.775 1.492
98.8 1.5095
98.825 1.5226
98.85 1.5302
98.875 1.5316
98.9 1.5263
98.925 1.5183
98.95 1.5062
98.975 1.4908
99 1.4748
99.025 1.4533
99.05 1.4247
99.075 1.3928
99.1 1.3565
99.125 1.3141
99.15 1.2675
99.175 1.2212
99.2 1.183
99.225 1.1535
99.25 1.129
99.275 1.1049
99.3 1.0823
99.325 1.0618
99.35 1.0472
99.375 1.0441
99.4 1.0657
99.425 1.1132
99.45 1.1678
99.475 1.2192
99.5 1.2645
99.525 1.3069
99.55 1.3539
99.575 1.4139
99.6 1.4769
99.625 1.5334
99.65 1.5792
99.675 1.6153
99.7 1.6427
99.725 1.6644
99.75 1.6806
99.775 1.689
99.8 1.6923
99.825 1.6927
99.85 1.6913
99.875 1.6854
99.9 1.6695
99.925 1.6419
99.95 1.6043
99.975 1.5586
100 1.5122
