# Supplementary material for: Uptake of N2O5 by aqueous aerosol unveiled using chemically accurate many-body potentials
Source: Nat Commun. 2022 Mar 10;13:1266. doi: 10.1038/s41467-022-28697-8 (PMC8913772; doi:10.1038/s41467-022-28697-8)
Supplement: Supplementary file 3 — Source Data [file 41467_2022_28697_MOESM3_ESM.zip › n2o5-uptake-data/Fig2/scattering/rep09run25/relcom_gds.dat]

0.025 11.9012
0.05 11.8948
0.075 11.8885
0.1 11.8821
0.125 11.8757
0.15 11.8694
0.175 11.863
0.2 11.8566
0.225 11.8502
0.25 11.8438
0.275 11.8374
0.3 11.831
0.325 11.8246
0.35 11.8181
0.375 11.8117
0.4 11.8052
0.425 11.7987
0.45 11.7922
0.475 11.7856
0.5 11.7791
0.525 11.7726
0.55 11.766
0.575 11.7595
0.6 11.7529
0.625 11.7464
0.65 11.7398
0.675 11.7332
0.7 11.7266
0.725 11.72
0.75 11.7135
0.775 11.7069
0.8 11.7003
0.825 11.6937
0.85 11.687
0.875 11.6804
0.9 11.6738
0.925 11.6671
0.95 11.6604
0.975 11.6537
1 11.647
1.025 11.6403
1.05 11.6335
1.075 11.6267
1.1 11.6199
1.125 11.6131
1.15 11.6063
1.175 11.5994
1.2 11.5925
1.225 11.5856
1.25 11.5786
1.275 11.5717
1.3 11.5647
1.325 11.5577
1.35 11.5506
1.375 11.5436
1.4 11.5366
1.425 11.5295
1.45 11.5224
1.475 11.5153
1.5 11.5082
1.525 11.501
1.55 11.4938
1.575 11.4867
1.6 11.4795
1.625 11.4723
1.65 11.4651
1.675 11.458
1.7 11.4508
1.725 11.4435
1.75 11.4363
1.775 11.429
1.8 11.4217
1.825 11.4144
1.85 11.4071
1.875 11.3998
1.9 11.3925
1.925 11.3851
1.95 11.3777
1.975 11.3703
2 11.3629
2.025 11.3554
2.05 11.348
2.075 11.3405
2.1 11.333
2.125 11.3255
2.15 11.318
2.175 11.3105
2.2 11.3029
2.225 11.2953
2.25 11.2878
2.275 11.2802
2.3 11.2725
2.325 11.2649
2.35 11.2572
2.375 11.2496
2.4 11.2419
2.425 11.2342
2.45 11.2265
2.475 11.2187
2.5 11.211
2.525 11.2031
2.55 11.1953
2.575 11.1874
2.6 11.1795
2.625 11.1716
2.65 11.1637
2.675 11.1557
2.7 11.1477
2.725 11.1397
2.75 11.1316
2.775 11.1236
2.8 11.1155
2.825 11.1075
2.85 11.0994
2.875 11.0912
2.9 11.0831
2.925 11.075
2.95 11.0668
2.975 11.0586
3 11.0505
3.025 11.0423
3.05 11.034
3.075 11.0258
3.1 11.0176
3.125 11.0093
3.15 11.001
3.175 10.9927
3.2 10.9845
3.225 10.9762
3.25 10.9679
3.275 10.9596
3.3 10.9513
3.325 10.943
3.35 10.9347
3.375 10.9263
3.4 10.918
3.425 10.9096
3.45 10.9012
3.475 10.8928
3.5 10.8844
3.525 10.876
3.55 10.8675
3.575 10.859
3.6 10.8506
3.625 10.8421
3.65 10.8336
3.675 10.8251
3.7 10.8166
3.725 10.8081
3.75 10.7996
3.775 10.791
3.8 10.7825
3.825 10.774
3.85 10.7654
3.875 10.7568
3.9 10.7482
3.925 10.7396
3.95 10.7309
3.975 10.7222
4 10.7135
4.025 10.7048
4.05 10.696
4.075 10.6872
4.1 10.6784
4.125 10.6696
4.15 10.6607
4.175 10.6518
4.2 10.6429
4.225 10.6339
4.25 10.625
4.275 10.616
4.3 10.607
4.325 10.598
4.35 10.5889
4.375 10.5799
4.4 10.5708
4.425 10.5617
4.45 10.5527
4.475 10.5435
4.5 10.5344
4.525 10.5252
4.55 10.5161
4.575 10.5069
4.6 10.4976
4.625 10.4884
4.65 10.4791
4.675 10.4697
4.7 10.4604
4.725 10.451
4.75 10.4415
4.775 10.432
4.8 10.4224
4.825 10.4128
4.85 10.4031
4.875 10.3934
4.9 10.3836
4.925 10.3738
4.95 10.3638
4.975 10.3538
5 10.3438
5.025 10.3338
5.05 10.3238
5.075 10.3138
5.1 10.3037
5.125 10.2936
5.15 10.2834
5.175 10.2732
5.2 10.263
5.225 10.2527
5.25 10.2424
5.275 10.2321
5.3 10.2216
5.325 10.2111
5.35 10.2006
5.375 10.19
5.4 10.1793
5.425 10.1686
5.45 10.1579
5.475 10.1471
5.5 10.1363
5.525 10.1254
5.55 10.1145
5.575 10.1036
5.6 10.0926
5.625 10.0816
5.65 10.0706
5.675 10.0596
5.7 10.0486
5.725 10.0376
5.75 10.0266
5.775 10.0155
5.8 10.0044
5.825 9.9933
5.85 9.9821
5.875 9.9709
5.9 9.9598
5.925 9.9486
5.95 9.9374
5.975 9.9262
6 9.9149
6.025 9.9036
6.05 9.8923
6.075 9.8809
6.1 9.8695
6.125 9.8581
6.15 9.8466
6.175 9.8352
6.2 9.8238
6.225 9.8122
6.25 9.8007
6.275 9.7892
6.3 9.7777
6.325 9.7662
6.35 9.7547
6.375 9.7431
6.4 9.7316
6.425 9.7201
6.45 9.7086
6.475 9.6971
6.5 9.6855
6.525 9.6737
6.55 9.6618
6.575 9.6498
6.6 9.6377
6.625 9.6253
6.65 9.6128
6.675 9.6001
6.7 9.5873
6.725 9.5742
6.75 9.5611
6.775 9.5478
6.8 9.5344
6.825 9.5209
6.85 9.5073
6.875 9.4936
6.9 9.4798
6.925 9.4659
6.95 9.452
6.975 9.438
7 9.4241
7.025 9.41
7.05 9.396
7.075 9.3819
7.1 9.3678
7.125 9.3537
7.15 9.3395
7.175 9.3253
7.2 9.311
7.225 9.2966
7.25 9.2823
7.275 9.2679
7.3 9.2534
7.325 9.2389
7.35 9.2244
7.375 9.2098
7.4 9.1951
7.425 9.1804
7.45 9.1656
7.475 9.1507
7.5 9.1358
7.525 9.1207
7.55 9.1057
7.575 9.0906
7.6 9.0756
7.625 9.0606
7.65 9.0456
7.675 9.0305
7.7 9.0154
7.725 9.0003
7.75 8.9851
7.775 8.97
7.8 8.9548
7.825 8.9395
7.85 8.9241
7.875 8.9089
7.9 8.8936
7.925 8.8783
7.95 8.8628
7.975 8.8473
8 8.8316
8.025 8.8159
8.05 8.8001
8.075 8.7842
8.1 8.7682
8.125 8.7521
8.15 8.7358
8.175 8.7195
8.2 8.703
8.225 8.6865
8.25 8.6698
8.275 8.6531
8.3 8.6362
8.325 8.6192
8.35 8.6022
8.375 8.5851
8.4 8.5678
8.425 8.5505
8.45 8.5332
8.475 8.5157
8.5 8.4982
8.525 8.4806
8.55 8.463
8.575 8.4452
8.6 8.4274
8.625 8.4095
8.65 8.3915
8.675 8.3735
8.7 8.3555
8.725 8.3374
8.75 8.3192
8.775 8.301
8.8 8.2828
8.825 8.2646
8.85 8.2463
8.875 8.2278
8.9 8.2094
8.925 8.1909
8.95 8.1723
8.975 8.1536
9 8.1347
9.025 8.1157
9.05 8.0965
9.075 8.0772
9.1 8.0578
9.125 8.0382
9.15 8.0184
9.175 7.9986
9.2 7.9786
9.225 7.9586
9.25 7.9384
9.275 7.9181
9.3 7.8976
9.325 7.8769
9.35 7.8561
9.375 7.8351
9.4 7.8139
9.425 7.7925
9.45 7.7708
9.475 7.749
9.5 7.7271
9.525 7.7049
9.55 7.6826
9.575 7.66
9.6 7.637
9.625 7.6138
9.65 7.5902
9.675 7.566
9.7 7.5415
9.725 7.5166
9.75 7.4915
9.775 7.466
9.8 7.4402
9.825 7.4141
9.85 7.3875
9.875 7.3606
9.9 7.3335
9.925 7.3061
9.95 7.2783
9.975 7.2502
10 7.2215
10.025 7.1924
10.05 7.1629
10.075 7.133
10.1 7.1026
10.125 7.0717
10.15 7.0403
10.175 7.0082
10.2 6.9758
10.225 6.9428
10.25 6.9094
10.275 6.8756
10.3 6.8414
10.325 6.8068
10.35 6.7717
10.375 6.7362
10.4 6.7002
10.425 6.6637
10.45 6.6266
10.475 6.5891
10.5 6.5513
10.525 6.5129
10.55 6.4744
10.575 6.4356
10.6 6.3966
10.625 6.3575
10.65 6.3182
10.675 6.2784
10.7 6.2384
10.725 6.1983
10.75 6.1582
10.775 6.1179
10.8 6.0773
10.825 6.0367
10.85 5.9959
10.875 5.9552
10.9 5.9144
10.925 5.8734
10.95 5.8324
10.975 5.7911
11 5.7494
11.025 5.7075
11.05 5.6651
11.075 5.6223
11.1 5.5788
11.125 5.5346
11.15 5.4898
11.175 5.4443
11.2 5.3981
11.225 5.3513
11.25 5.3038
11.275 5.2553
11.3 5.2061
11.325 5.1563
11.35 5.1063
11.375 5.0558
11.4 5.0045
11.425 4.9524
11.45 4.8993
11.475 4.8452
11.5 4.7904
11.525 4.735
11.55 4.6783
11.575 4.6203
11.6 4.5613
11.625 4.501
11.65 4.439
11.675 4.3746
11.7 4.3071
11.725 4.2365
11.75 4.1629
11.775 4.0863
11.8 4.0065
11.825 3.9239
11.85 3.8381
11.875 3.7491
11.9 3.6569
11.925 3.5621
11.95 3.465
11.975 3.365
12 3.2619
12.025 3.1547
12.05 3.0426
12.075 2.9261
12.1 2.8061
12.125 2.6851
12.15 2.5655
12.175 2.4474
12.2 2.3294
12.225 2.2125
12.25 2.0998
12.275 1.9974
12.3 1.9033
12.325 1.822
12.35 1.7523
12.375 1.687
12.4 1.6271
12.425 1.5775
12.45 1.5372
12.475 1.5026
12.5 1.4689
12.525 1.4376
12.55 1.4125
12.575 1.3899
12.6 1.3663
12.625 1.3441
12.65 1.3289
12.675 1.3194
12.7 1.3055
12.725 1.2837
12.75 1.2552
12.775 1.2231
12.8 1.1902
12.825 1.1614
12.85 1.1411
12.875 1.126
12.9 1.111
12.925 1.0933
12.95 1.0747
12.975 1.0579
13 1.0402
13.025 1.0218
13.05 1.0099
13.075 1.0085
13.1 1.0171
13.125 1.029
13.15 1.0375
13.175 1.0371
13.2 1.0303
13.225 1.0198
13.25 1.0092
13.275 0.9975
13.3 0.9846
13.325 0.9699
13.35 0.9551
13.375 0.9456
13.4 0.9407
13.425 0.9314
13.45 0.9144
13.475 0.8912
13.5 0.8655
13.525 0.8364
13.55 0.8052
13.575 0.7779
13.6 0.759
13.625 0.7473
13.65 0.7424
13.675 0.7367
13.7 0.7262
13.725 0.7092
13.75 0.6867
13.775 0.6592
13.8 0.6275
13.825 0.5924
13.85 0.5591
13.875 0.5338
13.9 0.5158
13.925 0.4961
13.95 0.4711
13.975 0.4415
14 0.4085
14.025 0.3745
14.05 0.3417
14.075 0.3136
14.1 0.2905
14.125 0.2744
14.15 0.2731
14.175 0.2869
14.2 0.3095
14.225 0.3385
14.25 0.3738
14.275 0.4101
14.3 0.4405
14.325 0.4614
14.35 0.4726
14.375 0.4739
14.4 0.4644
14.425 0.4452
14.45 0.4177
14.475 0.3843
14.5 0.3499
14.525 0.3152
14.55 0.2778
14.575 0.2383
14.6 0.2034
14.625 0.1865
14.65 0.1812
14.675 0.1812
14.7 0.1871
14.725 0.2002
14.75 0.2184
14.775 0.2384
14.8 0.2617
14.825 0.2905
14.85 0.3274
14.875 0.3786
14.9 0.4376
14.925 0.4965
14.95 0.5514
14.975 0.6011
15 0.6437
15.025 0.6793
15.05 0.7093
15.075 0.7331
15.1 0.7501
15.125 0.7636
15.15 0.7741
15.175 0.781
15.2 0.7841
15.225 0.7854
15.25 0.785
15.275 0.7815
15.3 0.7745
15.325 0.7631
15.35 0.7459
15.375 0.7236
15.4 0.6955
15.425 0.6658
15.45 0.6383
15.475 0.6104
15.5 0.58
15.525 0.5453
15.55 0.5067
15.575 0.4665
15.6 0.4393
15.625 0.4347
15.65 0.4415
15.675 0.4503
15.7 0.4672
15.725 0.4863
15.75 0.501
15.775 0.5103
15.8 0.5121
15.825 0.5069
15.85 0.4962
15.875 0.4826
15.9 0.4666
15.925 0.4465
15.95 0.4214
15.975 0.3898
16 0.3548
16.025 0.3192
16.05 0.2879
16.075 0.2674
16.1 0.2637
16.125 0.2743
16.15 0.2929
16.175 0.3081
16.2 0.3178
16.225 0.3247
16.25 0.3349
16.275 0.3496
16.3 0.367
16.325 0.386
16.35 0.403
16.375 0.4195
16.4 0.437
16.425 0.455
16.45 0.474
16.475 0.5003
16.5 0.5367
16.525 0.5772
16.55 0.6172
16.575 0.6586
16.6 0.7025
16.625 0.747
16.65 0.7875
16.675 0.8197
16.7 0.8426
16.725 0.8549
16.75 0.8598
16.775 0.8629
16.8 0.8669
16.825 0.8724
16.85 0.8757
16.875 0.8767
16.9 0.875
16.925 0.8711
16.95 0.8689
16.975 0.8698
17 0.873
17.025 0.8782
17.05 0.8857
17.075 0.8923
17.1 0.8958
17.125 0.8969
17.15 0.8975
17.175 0.8965
17.2 0.893
17.225 0.8902
17.25 0.8945
17.275 0.9087
17.3 0.9286
17.325 0.9511
17.35 0.9801
17.375 1.0155
17.4 1.0511
17.425 1.0819
17.45 1.1071
17.475 1.1263
17.5 1.1397
17.525 1.1463
17.55 1.1453
17.575 1.1357
17.6 1.1193
17.625 1.096
17.65 1.0673
17.675 1.0366
17.7 1.0073
17.725 0.9773
17.75 0.9429
17.775 0.9046
17.8 0.8658
17.825 0.83
17.85 0.7953
17.875 0.7634
17.9 0.7375
17.925 0.7188
17.95 0.703
17.975 0.6832
18 0.6553
18.025 0.619
18.05 0.5738
18.075 0.5212
18.1 0.4662
18.125 0.4257
18.15 0.4032
18.175 0.3996
18.2 0.4054
18.225 0.421
18.25 0.4449
18.275 0.475
18.3 0.5081
18.325 0.5373
18.35 0.5585
18.375 0.5708
18.4 0.5765
18.425 0.5806
18.45 0.5885
18.475 0.6052
18.5 0.6314
18.525 0.6712
18.55 0.7161
18.575 0.7603
18.6 0.805
18.625 0.849
18.65 0.8907
18.675 0.9306
18.7 0.9687
18.725 1.0065
18.75 1.0388
18.775 1.0674
18.8 1.0934
18.825 1.1178
18.85 1.1406
18.875 1.1593
18.9 1.1741
18.925 1.1876
18.95 1.1991
18.975 1.205
19 1.2071
19.025 1.2029
19.05 1.1937
19.075 1.1817
19.1 1.1663
19.125 1.1492
19.15 1.1256
19.175 1.097
19.2 1.0702
19.225 1.0434
19.25 1.0124
19.275 0.9747
19.3 0.928
19.325 0.8725
19.35 0.8149
19.375 0.7634
19.4 0.7239
19.425 0.6992
19.45 0.6811
19.475 0.671
19.5 0.6664
19.525 0.6678
19.55 0.6694
19.575 0.6663
19.6 0.6566
19.625 0.6399
19.65 0.6176
19.675 0.5904
19.7 0.5601
19.725 0.5265
19.75 0.4965
19.775 0.469
19.8 0.4451
19.825 0.4244
19.85 0.4041
19.875 0.3832
19.9 0.3637
19.925 0.3448
19.95 0.3328
19.975 0.3258
20 0.3222
20.025 0.3251
20.05 0.3325
20.075 0.3473
20.1 0.3686
20.125 0.3967
20.15 0.4275
20.175 0.4556
20.2 0.4777
20.225 0.4913
20.25 0.4975
20.275 0.4953
20.3 0.4876
20.325 0.4734
20.35 0.4558
20.375 0.4381
20.4 0.4259
20.425 0.4213
20.45 0.4208
20.475 0.4235
20.5 0.4274
20.525 0.4315
20.55 0.4329
20.575 0.4342
20.6 0.4343
20.625 0.4333
20.65 0.4304
20.675 0.4277
20.7 0.4254
20.725 0.4221
20.75 0.4148
20.775 0.4041
20.8 0.3922
20.825 0.3832
20.85 0.3747
20.875 0.3634
20.9 0.3476
20.925 0.3258
20.95 0.2992
20.975 0.2691
21 0.2363
21.025 0.1998
21.05 0.1618
21.075 0.1233
21.1 0.0848
21.125 0.045
21.15 0.0109
21.175 -0.0093
21.2 -0.0129
21.225 0.004
21.25 0.037
21.275 0.0775
21.3 0.1182
21.325 0.152
21.35 0.1766
21.375 0.194
21.4 0.206
21.425 0.2145
21.45 0.2203
21.475 0.2233
21.5 0.2208
21.525 0.2128
21.55 0.1961
21.575 0.1694
21.6 0.1404
21.625 0.1201
21.65 0.1119
21.675 0.1168
21.7 0.1355
21.725 0.1663
21.75 0.2042
21.775 0.2411
21.8 0.272
21.825 0.2953
21.85 0.3113
21.875 0.3214
21.9 0.3309
21.925 0.3404
21.95 0.3509
21.975 0.3643
22 0.3818
22.025 0.4056
22.05 0.43
22.075 0.4485
22.1 0.4571
22.125 0.4574
22.15 0.4539
22.175 0.4533
22.2 0.4538
22.225 0.4526
22.25 0.449
22.275 0.4455
22.3 0.4436
22.325 0.4429
22.35 0.4428
22.375 0.4438
22.4 0.4454
22.425 0.4442
22.45 0.4387
22.475 0.4304
22.5 0.4138
22.525 0.3935
22.55 0.3733
22.575 0.3613
22.6 0.3607
22.625 0.3683
22.65 0.3781
22.675 0.3887
22.7 0.3964
22.725 0.4003
22.75 0.4011
22.775 0.4005
22.8 0.405
22.825 0.4181
22.85 0.4345
22.875 0.4463
22.9 0.4511
22.925 0.4505
22.95 0.4478
22.975 0.4433
23 0.4366
23.025 0.4286
23.05 0.4217
23.075 0.4209
23.1 0.4269
23.125 0.4382
23.15 0.4535
23.175 0.4709
23.2 0.4901
23.225 0.5085
23.25 0.5228
23.275 0.5302
23.3 0.5351
23.325 0.5418
23.35 0.5515
23.375 0.5648
23.4 0.5805
23.425 0.5984
23.45 0.6173
23.475 0.6323
23.5 0.6419
23.525 0.6511
23.55 0.6604
23.575 0.6706
23.6 0.6814
23.625 0.6953
23.65 0.7052
23.675 0.7083
23.7 0.7045
23.725 0.6945
23.75 0.6783
23.775 0.658
23.8 0.636
23.825 0.6165
23.85 0.6024
23.875 0.5913
23.9 0.579
23.925 0.5625
23.95 0.5429
23.975 0.5197
24 0.4949
24.025 0.4723
24.05 0.4582
24.075 0.4556
24.1 0.4617
24.125 0.4721
24.15 0.4842
24.175 0.4944
24.2 0.4998
24.225 0.5024
24.25 0.5032
24.275 0.5034
24.3 0.5034
24.325 0.5038
24.35 0.5065
24.375 0.5133
24.4 0.5221
24.425 0.5296
24.45 0.5344
24.475 0.5359
24.5 0.5341
24.525 0.528
24.55 0.5183
24.575 0.5106
24.6 0.5063
24.625 0.5048
24.65 0.5038
24.675 0.5035
24.7 0.5056
24.725 0.5089
24.75 0.5124
24.775 0.5131
24.8 0.512
24.825 0.5122
24.85 0.5178
24.875 0.5235
24.9 0.5247
24.925 0.5206
24.95 0.5125
24.975 0.5014
25 0.4902
25.025 0.4824
25.05 0.4766
25.075 0.4716
25.1 0.4665
25.125 0.4617
25.15 0.4547
25.175 0.4472
25.2 0.4417
25.225 0.4402
25.25 0.4487
25.275 0.4752
25.3 0.5104
25.325 0.5438
25.35 0.5723
25.375 0.6012
25.4 0.6357
25.425 0.675
25.45 0.7185
25.475 0.7623
25.5 0.81
25.525 0.8681
25.55 0.9334
25.575 1.0009
25.6 1.0736
25.625 1.1468
25.65 1.2183
25.675 1.2883
25.7 1.3537
25.725 1.412
25.75 1.4632
25.775 1.5071
25.8 1.5423
25.825 1.5725
25.85 1.5987
25.875 1.62
25.9 1.6366
25.925 1.6467
25.95 1.6534
25.975 1.6626
26 1.6792
26.025 1.701
26.05 1.7235
26.075 1.7477
26.1 1.7733
26.125 1.7966
26.15 1.8156
26.175 1.8315
26.2 1.8471
26.225 1.8656
26.25 1.8864
26.275 1.9079
26.3 1.9294
26.325 1.9514
26.35 1.9722
26.375 1.9908
26.4 2.0046
26.425 2.0129
26.45 2.0153
26.475 2.0121
26.5 2.0032
26.525 1.9889
26.55 1.9709
26.575 1.9516
26.6 1.9318
26.625 1.911
26.65 1.8866
26.675 1.8574
26.7 1.8221
26.725 1.7803
26.75 1.7325
26.775 1.6819
26.8 1.6283
26.825 1.5712
26.85 1.5112
26.875 1.4543
26.9 1.4125
26.925 1.3964
26.95 1.4147
26.975 1.4585
27 1.5203
27.025 1.5968
27.05 1.6845
27.075 1.7749
27.1 1.8657
27.125 1.9564
27.15 2.0461
27.175 2.1352
27.2 2.2235
27.225 2.3114
27.25 2.4023
27.275 2.4957
27.3 2.5909
27.325 2.6882
27.35 2.7839
27.375 2.8772
27.4 2.9676
27.425 3.0557
27.45 3.1432
27.475 3.2311
27.5 3.3165
27.525 3.398
27.55 3.4753
27.575 3.5476
27.6 3.6158
27.625 3.6803
27.65 3.7412
27.675 3.7984
27.7 3.8523
27.725 3.9036
27.75 3.9519
27.775 3.9962
27.8 4.0364
27.825 4.073
27.85 4.1065
27.875 4.1379
27.9 4.1691
27.925 4.2011
27.95 4.2317
27.975 4.2577
28 4.2801
28.025 4.2997
28.05 4.3152
28.075 4.3253
28.1 4.3329
28.125 4.3384
28.15 4.3406
28.175 4.3415
28.2 4.3416
28.225 4.343
28.25 4.3491
28.275 4.3556
28.3 4.361
28.325 4.3617
28.35 4.3591
28.375 4.3521
28.4 4.3404
28.425 4.3236
28.45 4.3008
28.475 4.2748
28.5 4.2483
28.525 4.2191
28.55 4.1867
28.575 4.156
28.6 4.1444
28.625 4.1561
28.65 4.1792
28.675 4.2038
28.7 4.2261
28.725 4.2454
28.75 4.2643
28.775 4.2858
28.8 4.3118
28.825 4.3434
28.85 4.3769
28.875 4.4107
28.9 4.444
28.925 4.4754
28.95 4.5043
28.975 4.5299
29 4.5523
29.025 4.572
29.05 4.5895
29.075 4.6051
29.1 4.6185
29.125 4.6297
29.15 4.639
29.175 4.6463
29.2 4.6514
29.225 4.6545
29.25 4.6559
29.275 4.6563
29.3 4.6557
29.325 4.6544
29.35 4.6527
29.375 4.6502
29.4 4.6472
29.425 4.6436
29.45 4.6395
29.475 4.6346
29.5 4.6289
29.525 4.6227
29.55 4.6158
29.575 4.6083
29.6 4.6004
29.625 4.5917
29.65 4.5822
29.675 4.5719
29.7 4.5609
29.725 4.549
29.75 4.5364
29.775 4.5229
29.8 4.5087
29.825 4.494
29.85 4.4785
29.875 4.4626
29.9 4.4461
29.925 4.4287
29.95 4.4103
29.975 4.3908
30 4.3702
30.025 4.3484
30.05 4.3255
30.075 4.301
30.1 4.2752
30.125 4.2474
30.15 4.2177
30.175 4.1866
30.2 4.1539
30.225 4.1185
30.25 4.0795
30.275 4.037
30.3 3.9929
30.325 3.9489
30.35 3.9025
30.375 3.8545
30.4 3.8052
30.425 3.755
30.45 3.7036
30.475 3.6513
30.5 3.5996
30.525 3.5493
30.55 3.5018
30.575 3.469
30.6 3.4647
30.625 3.4792
30.65 3.4992
30.675 3.5164
30.7 3.5296
30.725 3.5373
30.75 3.5399
30.775 3.5373
30.8 3.5293
30.825 3.5163
30.85 3.4991
30.875 3.4779
30.9 3.4521
30.925 3.4222
30.95 3.389
30.975 3.3551
31 3.3273
31.025 3.3062
31.05 3.2861
31.075 3.2642
31.1 3.2421
31.125 3.2256
31.15 3.2206
31.175 3.2243
31.2 3.2284
31.225 3.2307
31.25 3.2296
31.275 3.2247
31.3 3.217
31.325 3.2071
31.35 3.195
31.375 3.1805
31.4 3.1639
31.425 3.1457
31.45 3.1262
31.475 3.1054
31.5 3.0835
31.525 3.0603
31.55 3.0359
31.575 3.0098
31.6 2.9817
31.625 2.9519
31.65 2.9206
31.675 2.8875
31.7 2.8529
31.725 2.8169
31.75 2.7797
31.775 2.7414
31.8 2.7018
31.825 2.6607
31.85 2.6189
31.875 2.5765
31.9 2.533
31.925 2.4873
31.95 2.4389
31.975 2.3873
32 2.3332
32.025 2.2748
32.05 2.2121
32.075 2.1462
32.1 2.084
32.125 2.0382
32.15 2.0093
32.175 1.9858
32.2 1.9636
32.225 1.9427
32.25 1.9194
32.275 1.8916
32.3 1.8589
32.325 1.8215
32.35 1.7798
32.375 1.734
32.4 1.6842
32.425 1.6326
32.45 1.5825
32.475 1.538
32.5 1.4993
32.525 1.4613
32.55 1.4228
32.575 1.3817
32.6 1.3367
32.625 1.2869
32.65 1.2316
32.675 1.1724
32.7 1.1099
32.725 1.0472
32.75 0.9841
32.775 0.9209
32.8 0.8586
32.825 0.8011
32.85 0.7523
32.875 0.7167
32.9 0.6949
32.925 0.6823
32.95 0.6714
32.975 0.659
33 0.6474
33.025 0.6339
33.05 0.617
33.075 0.5949
33.1 0.568
33.125 0.5377
33.15 0.5042
33.175 0.4693
33.2 0.4333
33.225 0.3954
33.25 0.3564
33.275 0.3167
33.3 0.2799
33.325 0.244
33.35 0.203
33.375 0.1591
33.4 0.1174
33.425 0.0813
33.45 0.0562
33.475 0.0517
33.5 0.0663
33.525 0.0955
33.55 0.1357
33.575 0.1856
33.6 0.2427
33.625 0.3031
33.65 0.3636
33.675 0.4177
33.7 0.4606
33.725 0.4927
33.75 0.5129
33.775 0.5193
33.8 0.5121
33.825 0.4965
33.85 0.4741
33.875 0.4471
33.9 0.4201
33.925 0.3972
33.95 0.3843
33.975 0.3854
34 0.3992
34.025 0.4192
34.05 0.4438
34.075 0.4686
34.1 0.4879
34.125 0.5015
34.15 0.5092
34.175 0.5106
34.2 0.5088
34.225 0.5083
34.25 0.5146
34.275 0.5313
34.3 0.5555
34.325 0.583
34.35 0.6087
34.375 0.6275
34.4 0.6374
34.425 0.6406
34.45 0.6381
34.475 0.6321
34.5 0.6235
34.525 0.6146
34.55 0.6083
34.575 0.6067
34.6 0.6089
34.625 0.6148
34.65 0.6228
34.675 0.6313
34.7 0.6348
34.725 0.6323
34.75 0.6233
34.775 0.6056
34.8 0.5779
34.825 0.54
34.85 0.4955
34.875 0.4465
34.9 0.3945
34.925 0.3421
34.95 0.2933
34.975 0.2538
35 0.2193
35.025 0.1823
35.05 0.1427
35.075 0.1021
35.1 0.0649
35.125 0.0311
35.15 -0.0043
35.175 -0.0462
35.2 -0.0938
35.225 -0.1473
35.25 -0.2012
35.275 -0.2435
35.3 -0.2743
35.325 -0.2974
35.35 -0.313
35.375 -0.3244
35.4 -0.3367
35.425 -0.3501
35.45 -0.3669
35.475 -0.3884
35.5 -0.4107
35.525 -0.4376
35.55 -0.4665
35.575 -0.4963
35.6 -0.5236
35.625 -0.5416
35.65 -0.5541
35.675 -0.5606
35.7 -0.5543
35.725 -0.5401
35.75 -0.5224
35.775 -0.5073
35.8 -0.4955
35.825 -0.4857
35.85 -0.4753
35.875 -0.4601
35.9 -0.4389
35.925 -0.4095
35.95 -0.3706
35.975 -0.32
36 -0.2551
36.025 -0.1792
36.05 -0.0987
36.075 -0.0152
36.1 0.0772
36.125 0.1779
36.15 0.2807
36.175 0.3818
36.2 0.479
36.225 0.57
36.25 0.6543
36.275 0.7302
36.3 0.8032
36.325 0.8758
36.35 0.9464
36.375 1.0123
36.4 1.0707
36.425 1.121
36.45 1.1644
36.475 1.2026
36.5 1.2353
36.525 1.2649
36.55 1.2958
36.575 1.3272
36.6 1.3575
36.625 1.383
36.65 1.4039
36.675 1.4207
36.7 1.433
36.725 1.4406
36.75 1.4439
36.775 1.4441
36.8 1.4438
36.825 1.4431
36.85 1.4422
36.875 1.4413
36.9 1.4414
36.925 1.4444
36.95 1.4458
36.975 1.4436
37 1.4387
37.025 1.4294
37.05 1.4158
37.075 1.4008
37.1 1.3827
37.125 1.3596
37.15 1.332
37.175 1.2999
37.2 1.2639
37.225 1.2242
37.25 1.1805
37.275 1.134
37.3 1.0837
37.325 1.0267
37.35 0.9616
37.375 0.8917
37.4 0.8182
37.425 0.743
37.45 0.6704
37.475 0.6139
37.5 0.6025
37.525 0.6323
37.55 0.6842
37.575 0.7453
37.6 0.8123
37.625 0.8857
37.65 0.959
37.675 1.0351
37.7 1.1119
37.725 1.1851
37.75 1.2525
37.775 1.3161
37.8 1.3785
37.825 1.4419
37.85 1.513
37.875 1.5959
37.9 1.6812
37.925 1.7621
37.95 1.8363
37.975 1.9096
38 1.9841
38.025 2.0549
38.05 2.1196
38.075 2.18
38.1 2.2409
38.125 2.3025
38.15 2.3632
38.175 2.4226
38.2 2.4814
38.225 2.5381
38.25 2.5919
38.275 2.6439
38.3 2.6968
38.325 2.7525
38.35 2.807
38.375 2.857
38.4 2.9021
38.425 2.9411
38.45 2.9739
38.475 3.0012
38.5 3.0231
38.525 3.0401
38.55 3.0547
38.575 3.0693
38.6 3.0893
38.625 3.1174
38.65 3.1514
38.675 3.1851
38.7 3.2155
38.725 3.2412
38.75 3.2622
38.775 3.2782
38.8 3.2901
38.825 3.2965
38.85 3.2969
38.875 3.2914
38.9 3.28
38.925 3.2642
38.95 3.2456
38.975 3.2252
39 3.203
39.025 3.1792
39.05 3.152
39.075 3.1202
39.1 3.0826
39.125 3.0383
39.15 2.9884
39.175 2.9338
39.2 2.8742
39.225 2.8098
39.25 2.7417
39.275 2.6699
39.3 2.595
39.325 2.5185
39.35 2.4419
39.375 2.3665
39.4 2.2904
39.425 2.2119
39.45 2.135
39.475 2.0644
39.5 1.9994
39.525 1.9376
39.55 1.8767
39.575 1.8156
39.6 1.755
39.625 1.6949
39.65 1.6368
39.675 1.5852
39.7 1.5377
39.725 1.4923
39.75 1.4524
39.775 1.4182
39.8 1.3889
39.825 1.362
39.85 1.332
39.875 1.2971
39.9 1.257
39.925 1.211
39.95 1.1595
39.975 1.1017
40 1.0429
40.025 0.9934
40.05 0.9746
40.075 0.9743
40.1 0.986
40.125 1.0141
40.15 1.051
40.175 1.0991
40.2 1.1536
40.225 1.2077
40.25 1.2609
40.275 1.3116
40.3 1.3587
40.325 1.4043
40.35 1.453
40.375 1.512
40.4 1.5846
40.425 1.6678
40.45 1.7563
40.475 1.8465
40.5 1.9366
40.525 2.0247
40.55 2.1084
40.575 2.1876
40.6 2.2629
40.625 2.3341
40.65 2.405
40.675 2.475
40.7 2.5406
40.725 2.601
40.75 2.6558
40.775 2.705
40.8 2.7481
40.825 2.7852
40.85 2.8155
40.875 2.8396
40.9 2.8578
40.925 2.8718
40.95 2.8847
40.975 2.8967
41 2.9056
41.025 2.9099
41.05 2.9094
41.075 2.904
41.1 2.8945
41.125 2.8831
41.15 2.8734
41.175 2.871
41.2 2.8773
41.225 2.8844
41.25 2.8881
41.275 2.886
41.3 2.8768
41.325 2.8582
41.35 2.8294
41.375 2.7899
41.4 2.7411
41.425 2.688
41.45 2.6364
41.475 2.5965
41.5 2.5728
41.525 2.5533
41.55 2.5325
41.575 2.5085
41.6 2.4828
41.625 2.4597
41.65 2.4435
41.675 2.4345
41.7 2.4314
41.725 2.4295
41.75 2.4277
41.775 2.431
41.8 2.4406
41.825 2.4572
41.85 2.4809
41.875 2.5115
41.9 2.55
41.925 2.5961
41.95 2.6461
41.975 2.7019
42 2.7634
42.025 2.8277
42.05 2.8894
42.075 2.9431
42.1 2.9888
42.125 3.0268
42.15 3.056
42.175 3.074
42.2 3.0822
42.225 3.0827
42.25 3.0755
42.275 3.0577
42.3 3.0306
42.325 2.9992
42.35 2.9752
42.375 2.9659
42.4 2.9625
42.425 2.9574
42.45 2.9488
42.475 2.939
42.5 2.931
42.525 2.9228
42.55 2.9151
42.575 2.9057
42.6 2.896
42.625 2.8845
42.65 2.8725
42.675 2.86
42.7 2.8456
42.725 2.829
42.75 2.8108
42.775 2.79
42.8 2.7665
42.825 2.7419
42.85 2.721
42.875 2.7042
42.9 2.6915
42.925 2.6832
42.95 2.6791
42.975 2.6755
43 2.6701
43.025 2.6649
43.05 2.658
43.075 2.6467
43.1 2.6334
43.125 2.6169
43.15 2.5964
43.175 2.5743
43.2 2.556
43.225 2.5436
43.25 2.531
43.275 2.516
43.3 2.4954
43.325 2.4687
43.35 2.4348
43.375 2.3919
43.4 2.3412
43.425 2.2884
43.45 2.2345
43.475 2.1839
43.5 2.1415
43.525 2.1026
43.55 2.068
43.575 2.032
43.6 1.9913
43.625 1.949
43.65 1.9038
43.675 1.8556
43.7 1.8038
43.725 1.7469
43.75 1.6851
43.775 1.6224
43.8 1.5628
43.825 1.5097
43.85 1.4715
43.875 1.447
43.9 1.4316
43.925 1.4255
43.95 1.4223
43.975 1.4169
44 1.41
44.025 1.4031
44.05 1.3941
44.075 1.3864
44.1 1.3888
44.125 1.413
44.15 1.4607
44.175 1.5185
44.2 1.5776
44.225 1.6315
44.25 1.6789
44.275 1.7227
44.3 1.7631
44.325 1.796
44.35 1.8188
44.375 1.8349
44.4 1.8462
44.425 1.8544
44.45 1.8598
44.475 1.8624
44.5 1.8608
44.525 1.8542
44.55 1.8434
44.575 1.8278
44.6 1.8075
44.625 1.7826
44.65 1.7558
44.675 1.728
44.7 1.6989
44.725 1.6688
44.75 1.6374
44.775 1.6101
44.8 1.596
44.825 1.5896
44.85 1.5853
44.875 1.5845
44.9 1.5915
44.925 1.6029
44.95 1.6128
44.975 1.6213
45 1.6313
45.025 1.6395
45.05 1.6425
45.075 1.639
45.1 1.6303
45.125 1.6191
45.15 1.6065
45.175 1.5924
45.2 1.5775
45.225 1.5656
45.25 1.5585
45.275 1.5549
45.3 1.5565
45.325 1.5628
45.35 1.5723
45.375 1.5824
45.4 1.5935
45.425 1.6053
45.45 1.6175
45.475 1.6282
45.5 1.6343
45.525 1.6348
45.55 1.6299
45.575 1.6191
45.6 1.6017
45.625 1.5775
45.65 1.5473
45.675 1.5172
45.7 1.4863
45.725 1.4575
45.75 1.4329
45.775 1.4164
45.8 1.4297
45.825 1.4659
45.85 1.5048
45.875 1.5388
45.9 1.5758
45.925 1.6141
45.95 1.6538
45.975 1.6997
46 1.7491
46.025 1.796
46.05 1.8393
46.075 1.8792
46.1 1.9158
46.125 1.9488
46.15 1.9772
46.175 2.0015
46.2 2.0225
46.225 2.0379
46.25 2.0473
46.275 2.054
46.3 2.0583
46.325 2.0635
46.35 2.0706
46.375 2.0774
46.4 2.0851
46.425 2.094
46.45 2.1064
46.475 2.1238
46.5 2.1439
46.525 2.1625
46.55 2.1794
46.575 2.1961
46.6 2.2157
46.625 2.2382
46.65 2.26
46.675 2.2795
46.7 2.2949
46.725 2.3055
46.75 2.3124
46.775 2.3153
46.8 2.3138
46.825 2.3062
46.85 2.2951
46.875 2.284
46.9 2.2702
46.925 2.2516
46.95 2.2263
46.975 2.1942
47 2.1544
47.025 2.1085
47.05 2.0575
47.075 2.0002
47.1 1.9369
47.125 1.869
47.15 1.7958
47.175 1.7163
47.2 1.6305
47.225 1.5384
47.25 1.4388
47.275 1.3316
47.3 1.2171
47.325 1.095
47.35 0.9682
47.375 0.8408
47.4 0.7187
47.425 0.6109
47.45 0.5186
47.475 0.4427
47.5 0.3868
47.525 0.3547
47.55 0.3445
47.575 0.3545
47.6 0.3848
47.625 0.4206
47.65 0.4494
47.675 0.4667
47.7 0.4716
47.725 0.4694
47.75 0.4699
47.775 0.4869
47.8 0.5137
47.825 0.5379
47.85 0.555
47.875 0.5631
47.9 0.5588
47.925 0.5414
47.95 0.513
47.975 0.4766
48 0.4387
48.025 0.414
48.05 0.4159
48.075 0.4412
48.1 0.4776
48.125 0.5143
48.15 0.5448
48.175 0.5689
48.2 0.5864
48.225 0.5974
48.25 0.6024
48.275 0.6055
48.3 0.6073
48.325 0.6104
48.35 0.619
48.375 0.6284
48.4 0.6336
48.425 0.6314
48.45 0.6191
48.475 0.5988
48.5 0.5748
48.525 0.5539
48.55 0.5409
48.575 0.538
48.6 0.5457
48.625 0.5622
48.65 0.5843
48.675 0.609
48.7 0.6313
48.725 0.6496
48.75 0.6629
48.775 0.6689
48.8 0.6691
48.825 0.6673
48.85 0.6774
48.875 0.7046
48.9 0.7437
48.925 0.7901
48.95 0.851
48.975 0.9228
49 0.9994
49.025 1.078
49.05 1.1548
49.075 1.226
49.1 1.2897
49.125 1.345
49.15 1.3932
49.175 1.4353
49.2 1.4739
49.225 1.5123
49.25 1.5552
49.275 1.6052
49.3 1.6569
49.325 1.7034
49.35 1.7416
49.375 1.7713
49.4 1.7927
49.425 1.8065
49.45 1.8128
49.475 1.8145
49.5 1.8146
49.525 1.8182
49.55 1.8317
49.575 1.8514
49.6 1.8703
49.625 1.8837
49.65 1.8904
49.675 1.8902
49.7 1.8845
49.725 1.8769
49.75 1.869
49.775 1.8636
49.8 1.8607
49.825 1.8563
49.85 1.8485
49.875 1.8364
49.9 1.8204
49.925 1.7999
49.95 1.7732
49.975 1.7413
50 1.713
50.025 1.6985
50.05 1.6925
50.075 1.6864
50.1 1.6796
50.125 1.6742
50.15 1.6726
50.175 1.6761
50.2 1.6812
50.225 1.6824
50.25 1.6759
50.275 1.6628
50.3 1.6476
50.325 1.6358
50.35 1.628
50.375 1.6203
50.4 1.6119
50.425 1.607
50.45 1.6089
50.475 1.6205
50.5 1.6413
50.525 1.6638
50.55 1.6887
50.575 1.7158
50.6 1.7407
50.625 1.7615
50.65 1.7737
50.675 1.7786
50.7 1.776
50.725 1.7667
50.75 1.7501
50.775 1.7302
50.8 1.7119
50.825 1.7003
50.85 1.6931
50.875 1.681
50.9 1.6632
50.925 1.6408
50.95 1.615
50.975 1.5855
51 1.5481
51.025 1.5017
51.05 1.4462
51.075 1.3834
51.1 1.3146
51.125 1.241
51.15 1.1662
51.175 1.0978
51.2 1.0374
51.225 0.9933
51.25 0.9674
51.275 0.9542
51.3 0.9481
51.325 0.9419
51.35 0.931
51.375 0.9161
51.4 0.8995
51.425 0.8767
51.45 0.8446
51.475 0.809
51.5 0.775
51.525 0.7511
51.55 0.7383
51.575 0.7362
51.6 0.7387
51.625 0.7414
51.65 0.7465
51.675 0.7571
51.7 0.7735
51.725 0.7895
51.75 0.7978
51.775 0.7952
51.8 0.7831
51.825 0.7653
51.85 0.7482
51.875 0.7336
51.9 0.7173
51.925 0.6957
51.95 0.6656
51.975 0.6302
52 0.598
52.025 0.5705
52.05 0.5396
52.075 0.5013
52.1 0.4554
52.125 0.4079
52.15 0.3693
52.175 0.3408
52.2 0.3182
52.225 0.2984
52.25 0.2791
52.275 0.2704
52.3 0.2817
52.325 0.3074
52.35 0.3376
52.375 0.3682
52.4 0.394
52.425 0.4172
52.45 0.4421
52.475 0.4706
52.5 0.505
52.525 0.5452
52.55 0.5844
52.575 0.6158
52.6 0.6352
52.625 0.6415
52.65 0.6329
52.675 0.6106
52.7 0.578
52.725 0.5415
52.75 0.5082
52.775 0.4831
52.8 0.4568
52.825 0.4245
52.85 0.3913
52.875 0.3567
52.9 0.3238
52.925 0.3065
52.95 0.3159
52.975 0.3403
53 0.3707
53.025 0.4046
53.05 0.4365
53.075 0.4648
53.1 0.4918
53.125 0.5188
53.15 0.5458
53.175 0.572
53.2 0.5969
53.225 0.6228
53.25 0.657
53.275 0.7029
53.3 0.7557
53.325 0.8075
53.35 0.8544
53.375 0.8971
53.4 0.9365
53.425 0.9749
53.45 1.0161
53.475 1.0601
53.5 1.1079
53.525 1.158
53.55 1.209
53.575 1.2549
53.6 1.2957
53.625 1.3286
53.65 1.3591
53.675 1.3912
53.7 1.435
53.725 1.4918
53.75 1.5532
53.775 1.6187
53.8 1.6862
53.825 1.7598
53.85 1.8355
53.875 1.9097
53.9 1.987
53.925 2.063
53.95 2.1348
53.975 2.2003
54 2.2606
54.025 2.3178
54.05 2.3731
54.075 2.4277
54.1 2.4804
54.125 2.528
54.15 2.5713
54.175 2.6146
54.2 2.6621
54.225 2.7114
54.25 2.7635
54.275 2.8181
54.3 2.8734
54.325 2.9237
54.35 2.968
54.375 3.0064
54.4 3.0392
54.425 3.0671
54.45 3.0911
54.475 3.1108
54.5 3.1248
54.525 3.1337
54.55 3.1392
54.575 3.1497
54.6 3.1753
54.625 3.2116
54.65 3.2453
54.675 3.2733
54.7 3.3022
54.725 3.3287
54.75 3.3518
54.775 3.377
54.8 3.4113
54.825 3.4466
54.85 3.476
54.875 3.4954
54.9 3.5074
54.925 3.5154
54.95 3.5214
54.975 3.5232
55 3.519
55.025 3.5109
55.05 3.4983
55.075 3.4806
55.1 3.4591
55.125 3.4327
55.15 3.3997
55.175 3.3579
55.2 3.3056
55.225 3.2437
55.25 3.1781
55.275 3.1171
55.3 3.0649
55.325 3.0263
55.35 3.0015
55.375 2.9795
55.4 2.9557
55.425 2.9378
55.45 2.9371
55.475 2.945
55.5 2.9536
55.525 2.9603
55.55 2.9626
55.575 2.9585
55.6 2.9469
55.625 2.9277
55.65 2.901
55.675 2.8681
55.7 2.836
55.725 2.8172
55.75 2.811
55.775 2.8073
55.8 2.8032
55.825 2.8036
55.85 2.8123
55.875 2.8239
55.9 2.8424
55.925 2.878
55.95 2.9205
55.975 2.959
56 2.9911
56.025 3.0163
56.05 3.0356
56.075 3.0489
56.1 3.057
56.125 3.0613
56.15 3.0622
56.175 3.0606
56.2 3.0576
56.225 3.0549
56.25 3.0509
56.275 3.0449
56.3 3.0369
56.325 3.0269
56.35 3.0132
56.375 2.9963
56.4 2.977
56.425 2.9565
56.45 2.9384
56.475 2.9225
56.5 2.9061
56.525 2.8853
56.55 2.8577
56.575 2.8235
56.6 2.7829
56.625 2.7369
56.65 2.6882
56.675 2.6392
56.7 2.5896
56.725 2.542
56.75 2.4991
56.775 2.4656
56.8 2.4405
56.825 2.4178
56.85 2.3952
56.875 2.372
56.9 2.3472
56.925 2.32
56.95 2.289
56.975 2.2542
57 2.2152
57.025 2.1721
57.05 2.1282
57.075 2.0901
57.1 2.0569
57.125 2.0211
57.15 1.9775
57.175 1.9268
57.2 1.8711
57.225 1.8099
57.25 1.7461
57.275 1.6831
57.3 1.6253
57.325 1.5809
57.35 1.5458
57.375 1.5141
57.4 1.4807
57.425 1.4476
57.45 1.4162
57.475 1.3907
57.5 1.3725
57.525 1.3572
57.55 1.3374
57.575 1.3136
57.6 1.2902
57.625 1.2686
57.65 1.2468
57.675 1.2287
57.7 1.2143
57.725 1.2016
57.75 1.1914
57.775 1.1843
57.8 1.1816
57.825 1.1907
57.85 1.2131
57.875 1.2475
57.9 1.291
57.925 1.342
57.95 1.3983
57.975 1.4538
58 1.5072
58.025 1.5595
58.05 1.6125
58.075 1.666
58.1 1.7225
58.125 1.7822
58.15 1.8411
58.175 1.8958
58.2 1.9455
58.225 1.989
58.25 2.0275
58.275 2.0625
58.3 2.0939
58.325 2.1221
58.35 2.1465
58.375 2.1676
58.4 2.1871
58.425 2.2075
58.45 2.2318
58.475 2.2618
58.5 2.2949
58.525 2.3282
58.55 2.3598
58.575 2.3876
58.6 2.4099
58.625 2.425
58.65 2.4351
58.675 2.4417
58.7 2.4457
58.725 2.4496
58.75 2.4544
58.775 2.4613
58.8 2.4674
58.825 2.4749
58.85 2.4869
58.875 2.5012
58.9 2.5136
58.925 2.5245
58.95 2.5344
58.975 2.5464
59 2.5709
59.025 2.6132
59.05 2.6633
59.075 2.7129
59.1 2.7585
59.125 2.798
59.15 2.8311
59.175 2.8589
59.2 2.8815
59.225 2.9028
59.25 2.9312
59.275 2.9658
59.3 3.0034
59.325 3.0439
59.35 3.0825
59.375 3.1141
59.4 3.1395
59.425 3.1602
59.45 3.1771
59.475 3.1917
59.5 3.2067
59.525 3.2204
59.55 3.235
59.575 3.2559
59.6 3.2826
59.625 3.3046
59.65 3.3186
59.675 3.3236
59.7 3.3254
59.725 3.3316
59.75 3.353
59.775 3.3915
59.8 3.4373
59.825 3.4867
59.85 3.5354
59.875 3.5803
59.9 3.6204
59.925 3.6571
59.95 3.6934
59.975 3.7341
60 3.7779
60.025 3.8206
60.05 3.8624
60.075 3.9027
60.1 3.946
60.125 3.9972
60.15 4.0567
60.175 4.1183
60.2 4.1801
60.225 4.244
60.25 4.3107
60.275 4.3752
60.3 4.4345
60.325 4.4882
60.35 4.5367
60.375 4.5811
60.4 4.6212
60.425 4.6562
60.45 4.688
60.475 4.7167
60.5 4.7394
60.525 4.7555
60.55 4.7676
60.575 4.7779
60.6 4.7905
60.625 4.8114
60.65 4.8403
60.675 4.8701
60.7 4.8973
60.725 4.921
60.75 4.9385
60.775 4.9489
60.8 4.9525
60.825 4.9505
60.85 4.9421
60.875 4.9284
60.9 4.9093
60.925 4.8849
60.95 4.8557
60.975 4.8234
61 4.7893
61.025 4.7553
61.05 4.7252
61.075 4.7027
61.1 4.6935
61.125 4.6912
61.15 4.6863
61.175 4.6771
61.2 4.6628
61.225 4.6437
61.25 4.6206
61.275 4.593
61.3 4.5622
61.325 4.5292
61.35 4.5005
61.375 4.4786
61.4 4.4643
61.425 4.4584
61.45 4.4572
61.475 4.459
61.5 4.4589
61.525 4.4521
61.55 4.4372
61.575 4.4133
61.6 4.3814
61.625 4.3426
61.65 4.3009
61.675 4.2574
61.7 4.2147
61.725 4.174
61.75 4.1339
61.775 4.092
61.8 4.0467
61.825 4.0007
61.85 3.956
61.875 3.9159
61.9 3.8773
61.925 3.8373
61.95 3.7981
61.975 3.7657
62 3.7537
62.025 3.7642
62.05 3.7846
62.075 3.8035
62.1 3.8203
62.125 3.8399
62.15 3.8628
62.175 3.8855
62.2 3.9041
62.225 3.9166
62.25 3.9218
62.275 3.9218
62.3 3.917
62.325 3.9091
62.35 3.8969
62.375 3.8774
62.4 3.8499
62.425 3.8142
62.45 3.7714
62.475 3.7231
62.5 3.6742
62.525 3.6314
62.55 3.5936
62.575 3.5562
62.6 3.5186
62.625 3.4781
62.65 3.4349
62.675 3.3854
62.7 3.3299
62.725 3.2698
62.75 3.2082
62.775 3.1447
62.8 3.0771
62.825 3.0056
62.85 2.9334
62.875 2.8667
62.9 2.8153
62.925 2.7791
62.95 2.7446
62.975 2.708
63 2.6686
63.025 2.6271
63.05 2.5857
63.075 2.5441
63.1 2.5037
63.125 2.4664
63.15 2.435
63.175 2.408
63.2 2.3799
63.225 2.3486
63.25 2.3137
63.275 2.2763
63.3 2.2337
63.325 2.1837
63.35 2.126
63.375 2.0601
63.4 1.9857
63.425 1.9032
63.45 1.8134
63.475 1.7213
63.5 1.6309
63.525 1.5482
63.55 1.4849
63.575 1.4474
63.6 1.4397
63.625 1.46
63.65 1.4992
63.675 1.5536
63.7 1.6182
63.725 1.6899
63.75 1.7699
63.775 1.8624
63.8 1.9687
63.825 2.0848
63.85 2.2061
63.875 2.3275
63.9 2.445
63.925 2.5565
63.95 2.6657
63.975 2.7744
64 2.8807
64.025 2.9833
64.05 3.0799
64.075 3.1704
64.1 3.2539
64.125 3.3342
64.15 3.415
64.175 3.5001
64.2 3.5942
64.225 3.6923
64.25 3.7894
64.275 3.8824
64.3 3.9717
64.325 4.0584
64.35 4.1421
64.375 4.2234
64.4 4.3019
64.425 4.3774
64.45 4.4503
64.475 4.5211
64.5 4.59
64.525 4.6566
64.55 4.7207
64.575 4.7829
64.6 4.8437
64.625 4.9026
64.65 4.9597
64.675 5.0154
64.7 5.07
64.725 5.1235
64.75 5.176
64.775 5.2276
64.8 5.2783
64.825 5.3281
64.85 5.3772
64.875 5.4256
64.9 5.4734
64.925 5.5208
64.95 5.5677
64.975 5.6142
65 5.6606
65.025 5.7066
65.05 5.7523
65.075 5.7976
65.1 5.8425
65.125 5.8869
65.15 5.931
65.175 5.9749
65.2 6.0187
65.225 6.0622
65.25 6.1056
65.275 6.1486
65.3 6.1915
65.325 6.234
65.35 6.2764
65.375 6.3185
65.4 6.3604
65.425 6.4019
65.45 6.443
65.475 6.4841
65.5 6.525
65.525 6.5658
65.55 6.6064
65.575 6.6469
65.6 6.6872
65.625 6.7273
65.65 6.7672
65.675 6.8069
65.7 6.8463
65.725 6.8856
65.75 6.9247
65.775 6.9635
65.8 7.002
65.825 7.0404
65.85 7.0787
65.875 7.117
65.9 7.1553
65.925 7.1936
65.95 7.2319
65.975 7.2701
66 7.3083
66.025 7.3464
66.05 7.3844
66.075 7.4224
66.1 7.4603
66.125 7.498
66.15 7.5358
66.175 7.5734
66.2 7.611
66.225 7.6486
66.25 7.6861
66.275 7.7235
66.3 7.7609
66.325 7.7982
66.35 7.8354
66.375 7.8726
66.4 7.9097
66.425 7.9467
66.45 7.9837
66.475 8.0205
66.5 8.0573
66.525 8.094
66.55 8.1307
66.575 8.1672
66.6 8.2037
66.625 8.2401
66.65 8.2765
66.675 8.3127
66.7 8.3489
66.725 8.385
66.75 8.421
66.775 8.4569
66.8 8.4928
66.825 8.5286
66.85 8.5645
66.875 8.6002
66.9 8.6359
66.925 8.6716
66.95 8.7072
66.975 8.7428
67 8.7784
67.025 8.8139
67.05 8.8494
67.075 8.8849
67.1 8.9203
67.125 8.9556
67.15 8.9909
67.175 9.0262
67.2 9.0614
67.225 9.0966
67.25 9.1318
67.275 9.1669
67.3 9.202
67.325 9.2371
67.35 9.2721
67.375 9.3071
67.4 9.3421
67.425 9.3771
67.45 9.4121
67.475 9.4471
67.5 9.482
67.525 9.517
67.55 9.5519
67.575 9.5867
67.6 9.6216
67.625 9.6564
67.65 9.6913
67.675 9.7261
67.7 9.7608
67.725 9.7956
67.75 9.8303
67.775 9.8651
67.8 9.8998
67.825 9.9345
67.85 9.9692
67.875 10.0038
67.9 10.0385
67.925 10.0731
67.95 10.1077
67.975 10.1422
68 10.1767
68.025 10.2112
68.05 10.2457
68.075 10.2801
68.1 10.3145
68.125 10.3489
68.15 10.3833
68.175 10.4176
68.2 10.452
68.225 10.4863
68.25 10.5205
68.275 10.5548
68.3 10.5891
68.325 10.6233
68.35 10.6575
68.375 10.6917
68.4 10.7259
68.425 10.7601
68.45 10.7942
68.475 10.8284
68.5 10.8625
68.525 10.8967
68.55 10.9308
68.575 10.9649
68.6 10.9989
68.625 11.033
68.65 11.0671
68.675 11.1011
68.7 11.1351
68.725 11.1692
68.75 11.2032
68.775 11.2372
68.8 11.2712
68.825 11.3052
68.85 11.3392
68.875 11.3731
68.9 11.4071
68.925 11.4411
68.95 11.475
68.975 11.5089
69 11.5428
69.025 11.5767
69.05 11.6106
69.075 11.6445
69.1 11.6784
69.125 11.7123
69.15 11.7461
69.175 11.78
69.2 11.8138
69.225 11.8476
69.25 11.8814
69.275 11.9152
69.3 11.949
69.325 11.9828
69.35 12.0166
69.375 12.0504
69.4 12.0842
69.425 12.1179
69.45 12.1517
69.475 12.1854
69.5 12.2191
69.525 12.2528
69.55 12.2865
69.575 12.3202
69.6 12.3538
69.625 12.3875
69.65 12.4211
69.675 12.4547
69.7 12.4883
69.725 12.522
69.75 12.5556
69.775 12.5892
69.8 12.6228
69.825 12.6563
69.85 12.6899
69.875 12.7235
69.9 12.7571
69.925 12.7906
69.95 12.8242
69.975 12.8577
70 12.8913
70.025 12.9248
70.05 12.9583
70.075 12.9919
70.1 13.0254
70.125 13.0589
70.15 13.0924
70.175 13.1259
70.2 13.1594
70.225 13.1929
70.25 13.2264
70.275 13.2599
70.3 13.2933
70.325 13.3268
70.35 13.3602
70.375 13.3936
70.4 13.427
70.425 13.4604
70.45 13.4937
70.475 13.5271
70.5 13.5604
70.525 13.5938
70.55 13.6271
70.575 13.6604
70.6 13.6937
70.625 13.727
70.65 13.7603
70.675 13.7936
70.7 13.8268
70.725 13.8601
70.75 13.8934
70.775 13.9266
70.8 13.9599
70.825 13.9931
70.85 14.0263
70.875 14.0596
70.9 14.0928
70.925 14.126
70.95 14.1592
70.975 14.1924
71 14.2255
71.025 14.2587
71.05 14.2919
71.075 14.325
71.1 14.3582
71.125 14.3913
71.15 14.4244
71.175 14.4576
71.2 14.4907
71.225 14.5238
71.25 14.5569
71.275 14.59
71.3 14.6231
71.325 14.6561
71.35 14.6892
71.375 14.7223
71.4 14.7554
71.425 14.7884
71.45 14.8215
71.475 14.8545
71.5 14.8876
71.525 14.9206
71.55 14.9536
71.575 14.9867
71.6 15.0197
71.625 15.0527
71.65 15.0857
71.675 15.1187
71.7 15.1517
71.725 15.1847
71.75 15.2177
71.775 15.2507
71.8 15.2836
71.825 15.3166
71.85 15.3496
71.875 15.3825
71.9 15.4155
71.925 15.4484
71.95 15.4814
71.975 15.5143
72 15.5472
72.025 15.5802
72.05 15.6131
72.075 15.646
72.1 15.679
72.125 15.7119
72.15 15.7448
72.175 15.7778
72.2 15.8107
72.225 15.8436
72.25 15.8765
72.275 15.9094
72.3 15.9423
72.325 15.9752
72.35 16.0081
72.375 16.041
72.4 16.0739
72.425 16.1068
72.45 16.1397
72.475 16.1726
72.5 16.2055
72.525 16.2383
72.55 16.2712
72.575 16.3041
72.6 16.3369
72.625 16.3698
72.65 16.4027
72.675 16.4355
72.7 16.4684
72.725 16.5012
72.75 16.5341
72.775 16.567
72.8 16.5998
72.825 16.6327
72.85 16.6655
72.875 16.6984
72.9 16.7312
72.925 16.7641
72.95 16.797
72.975 16.8298
73 16.8626
73.025 16.8955
73.05 16.9283
73.075 16.9612
73.1 16.994
73.125 17.0268
73.15 17.0596
73.175 17.0924
73.2 17.1252
73.225 17.158
73.25 17.1908
73.275 17.2236
73.3 17.2564
73.325 17.2892
73.35 17.322
73.375 17.3548
73.4 17.3875
73.425 17.4203
73.45 17.453
73.475 17.4858
73.5 17.5186
73.525 17.5513
73.55 17.584
73.575 17.6168
73.6 17.6495
73.625 17.6822
73.65 17.715
73.675 17.7477
73.7 17.7804
73.725 17.8131
73.75 17.8459
73.775 17.8786
73.8 17.9113
73.825 17.944
73.85 17.9767
73.875 18.0094
73.9 18.0421
73.925 18.0748
73.95 18.1076
73.975 18.1403
74 18.173
74.025 18.2057
74.05 18.2384
74.075 18.2711
74.1 18.3037
74.125 18.3364
74.15 18.3691
74.175 18.4018
74.2 18.4345
74.225 18.4672
74.25 18.4999
74.275 18.5325
74.3 18.5652
74.325 18.5979
74.35 18.6305
74.375 18.6632
74.4 18.6959
74.425 18.7286
74.45 18.7612
74.475 18.7939
74.5 18.8265
74.525 18.8592
74.55 18.8919
74.575 18.9245
74.6 18.9572
74.625 18.9898
74.65 19.0225
74.675 19.0551
74.7 19.0877
74.725 19.1204
74.75 19.153
74.775 19.1857
74.8 19.2183
74.825 19.2509
74.85 19.2836
74.875 19.3162
74.9 19.3488
74.925 19.3815
74.95 19.4141
74.975 19.4467
75 19.4794
75.025 19.512
75.05 19.5446
75.075 19.5772
75.1 19.6098
75.125 19.6425
75.15 19.6751
75.175 19.7077
75.2 19.7403
75.225 19.773
75.25 19.8056
75.275 19.8382
75.3 19.8708
75.325 19.9034
75.35 19.936
75.375 19.9686
75.4 20.0013
75.425 20.0339
75.45 20.0665
75.475 20.0991
75.5 20.1317
75.525 20.1643
75.55 20.1969
75.575 20.2295
75.6 20.2621
75.625 20.2947
75.65 20.3273
75.675 20.3599
75.7 20.3925
75.725 20.4251
75.75 20.4577
75.775 20.4903
75.8 20.5229
75.825 20.5554
75.85 20.588
75.875 20.6206
75.9 20.6532
75.925 20.6858
75.95 20.7184
75.975 20.751
76 20.7836
76.025 20.8162
76.05 20.8488
76.075 20.8813
76.1 20.9139
76.125 20.9465
76.15 20.9791
76.175 21.0117
76.2 21.0442
76.225 21.0768
76.25 21.1094
76.275 21.142
76.3 21.1745
76.325 21.2071
76.35 21.2397
76.375 21.2723
76.4 21.3048
76.425 21.3374
76.45 21.37
76.475 21.4025
76.5 21.4351
76.525 21.4677
76.55 21.5002
76.575 21.5328
76.6 21.5654
76.625 21.5979
76.65 21.6305
76.675 21.663
76.7 21.6956
76.725 21.7281
76.75 21.7607
76.775 21.7933
76.8 21.8258
76.825 21.8584
76.85 21.8909
76.875 21.9235
76.9 21.956
76.925 21.9885
76.95 22.0211
76.975 22.0536
77 22.0862
77.025 22.1187
77.05 22.1512
77.075 22.1838
77.1 22.2163
77.125 22.2488
77.15 22.2814
77.175 22.3139
77.2 22.3464
77.225 22.379
77.25 22.4115
77.275 22.444
77.3 22.4765
77.325 22.509
77.35 22.5416
77.375 22.5741
77.4 22.6066
77.425 22.6391
77.45 22.6716
77.475 22.7042
77.5 22.7367
77.525 22.7692
77.55 22.8017
77.575 22.8342
77.6 22.8667
77.625 22.8993
77.65 22.9318
77.675 22.9643
77.7 22.9968
77.725 23.0293
77.75 23.0618
77.775 23.0943
77.8 23.1269
77.825 23.1594
77.85 23.1919
77.875 23.2244
77.9 23.2569
77.925 23.2894
77.95 23.3219
77.975 23.3544
78 23.3869
78.025 23.4194
78.05 23.452
78.075 23.4845
78.1 23.517
78.125 23.5495
78.15 23.582
78.175 23.6145
78.2 23.647
78.225 23.6795
78.25 23.712
78.275 23.7445
78.3 23.777
78.325 23.8095
78.35 23.842
78.375 23.8745
78.4 23.907
78.425 23.9394
78.45 23.9719
78.475 24.0044
78.5 24.0369
78.525 24.0694
78.55 24.1019
78.575 24.1344
78.6 24.1669
78.625 24.1994
78.65 24.2319
78.675 24.2644
78.7 24.2969
78.725 24.3293
78.75 24.3618
78.775 24.3943
78.8 24.4268
78.825 24.4593
78.85 24.4918
78.875 24.5243
78.9 24.5568
78.925 24.5893
78.95 24.6217
78.975 24.6542
79 24.6867
79.025 24.7192
79.05 24.7517
79.075 24.7842
79.1 24.8167
79.125 24.8491
79.15 24.8816
79.175 24.9141
79.2 24.9466
79.225 24.9791
79.25 25.0116
79.275 25.0441
79.3 25.0765
79.325 25.109
79.35 25.1415
79.375 25.174
79.4 25.2065
79.425 25.239
79.45 25.2714
79.475 25.3039
79.5 25.3364
79.525 25.3689
79.55 25.4014
79.575 25.4338
79.6 25.4663
79.625 25.4988
79.65 25.5313
79.675 25.5638
79.7 25.5962
79.725 25.6287
79.75 25.6612
79.775 25.6937
79.8 25.7261
79.825 25.7586
79.85 25.7911
79.875 25.8236
79.9 25.8561
79.925 25.8885
79.95 25.921
79.975 25.9535
80 25.9859
80.025 26.0184
80.05 26.0509
80.075 26.0834
80.1 26.1158
80.125 26.1483
80.15 26.1808
80.175 26.2133
80.2 26.2457
80.225 26.2782
80.25 26.3107
80.275 26.3431
80.3 26.3756
80.325 26.4081
80.35 26.4406
80.375 26.473
80.4 26.5055
80.425 26.5379
80.45 26.5704
80.475 26.6029
80.5 26.6353
80.525 26.6678
80.55 26.7003
80.575 26.7327
80.6 26.7652
80.625 26.7977
80.65 26.8301
80.675 26.8626
80.7 26.895
80.725 26.9275
80.75 26.96
80.775 26.9924
80.8 27.0249
80.825 27.0574
80.85 27.0898
80.875 27.1223
80.9 27.1548
80.925 27.1872
80.95 27.2197
80.975 27.2522
81 27.2847
81.025 27.3171
81.05 27.3496
81.075 27.3821
81.1 27.4145
81.125 27.447
81.15 27.4795
81.175 27.512
81.2 27.5444
81.225 27.5769
81.25 27.6094
81.275 27.6419
81.3 27.6743
81.325 27.7068
81.35 27.7393
81.375 27.7717
81.4 27.8042
81.425 27.8367
81.45 27.8691
81.475 27.9016
81.5 27.9341
81.525 27.9665
81.55 27.999
81.575 28.0314
81.6 28.0639
81.625 28.0964
81.65 28.1288
81.675 28.1613
81.7 28.1937
81.725 28.2262
81.75 28.2587
81.775 28.2911
81.8 28.3236
81.825 28.356
81.85 28.3885
81.875 28.421
81.9 28.4534
81.925 28.4859
81.95 28.5184
81.975 28.5508
82 28.5833
82.025 28.6157
82.05 28.6482
82.075 28.6807
82.1 28.7131
82.125 28.7456
82.15 28.778
82.175 28.8105
82.2 28.843
82.225 28.8754
82.25 28.9079
82.275 28.9403
82.3 28.9728
82.325 29.0052
82.35 29.0377
82.375 29.0701
82.4 29.1026
82.425 29.1351
82.45 29.1675
82.475 29.2
82.5 29.2324
82.525 29.2649
82.55 29.2973
82.575 29.3298
82.6 29.3623
82.625 29.3947
82.65 29.4272
82.675 29.4596
82.7 29.4921
82.725 29.5246
82.75 29.557
82.775 29.5895
82.8 29.6219
82.825 29.6544
82.85 29.6869
82.875 29.7193
82.9 29.7518
82.925 29.7842
82.95 29.8167
82.975 29.8492
83 29.8816
83.025 29.9141
83.05 29.9465
83.075 29.979
83.1 30.0115
83.125 30.0439
83.15 30.0764
83.175 30.1088
83.2 30.1413
83.225 30.1737
83.25 30.2062
83.275 30.2386
83.3 30.2711
83.325 30.3036
83.35 30.336
83.375 30.3685
83.4 30.4009
83.425 30.4334
83.45 30.4658
83.475 30.4983
83.5 30.5307
83.525 30.5632
83.55 30.5956
83.575 30.6281
83.6 30.6606
83.625 30.693
83.65 30.7255
83.675 30.7579
83.7 30.7904
83.725 30.8228
83.75 30.8553
83.775 30.8877
83.8 30.9202
83.825 30.9526
83.85 30.9851
83.875 31.0175
83.9 31.05
83.925 31.0824
83.95 31.1149
83.975 31.1473
84 31.1798
84.025 31.2122
84.05 31.2447
84.075 31.2771
84.1 31.3096
84.125 31.3421
84.15 31.3745
84.175 31.407
84.2 31.4394
84.225 31.4719
84.25 31.5043
84.275 31.5367
84.3 31.5692
84.325 31.6016
84.35 31.6341
84.375 31.6665
84.4 31.699
84.425 31.7314
84.45 31.7639
84.475 31.7963
84.5 31.8288
84.525 31.8612
84.55 31.8937
84.575 31.9261
84.6 31.9586
84.625 31.991
84.65 32.0235
84.675 32.0559
84.7 32.0883
84.725 32.1208
84.75 32.1532
84.775 32.1857
84.8 32.2181
84.825 32.2506
84.85 32.283
84.875 32.3155
84.9 32.3479
84.925 32.3804
84.95 32.4128
84.975 32.4453
85 32.4777
85.025 32.5102
85.05 32.5426
85.075 32.5751
85.1 32.6075
85.125 32.64
85.15 32.6724
85.175 32.7049
85.2 32.7373
85.225 32.7698
85.25 32.8022
85.275 32.8347
85.3 32.8671
85.325 32.8996
85.35 32.932
85.375 32.9644
85.4 32.9969
85.425 33.0293
85.45 33.0618
85.475 33.0942
85.5 33.1267
85.525 33.1591
85.55 33.1916
85.575 33.224
85.6 33.2565
85.625 33.2889
85.65 33.3214
85.675 33.3538
85.7 33.3863
85.725 33.4187
85.75 33.4512
85.775 33.4836
85.8 33.5161
85.825 33.5485
85.85 33.581
85.875 33.6134
85.9 33.6459
85.925 33.6783
85.95 33.7108
85.975 33.7432
86 33.7757
86.025 33.8081
86.05 33.8405
86.075 33.873
86.1 33.9054
86.125 33.9379
86.15 33.9703
86.175 34.0028
86.2 34.0352
86.225 34.0677
86.25 34.1001
86.275 34.1326
86.3 34.165
86.325 34.1974
86.35 34.2299
86.375 34.2623
86.4 34.2948
86.425 34.3272
86.45 34.3597
86.475 34.3921
86.5 34.4246
86.525 34.457
86.55 34.4895
86.575 34.5219
86.6 34.5544
86.625 34.5868
86.65 34.6193
86.675 34.6517
86.7 34.6842
86.725 34.7166
86.75 34.7491
86.775 34.7815
86.8 34.814
86.825 34.8464
86.85 34.8789
86.875 34.9113
86.9 34.9438
86.925 34.9762
86.95 35.0087
86.975 35.0411
87 35.0736
87.025 35.106
87.05 35.1385
87.075 35.1709
87.1 35.2034
87.125 35.2358
87.15 35.2683
87.175 35.3007
87.2 35.3332
87.225 35.3657
87.25 35.3981
87.275 35.4306
87.3 35.463
87.325 35.4955
87.35 35.5279
87.375 35.5604
87.4 35.5928
87.425 35.6253
87.45 35.6577
87.475 35.6902
87.5 35.7227
87.525 35.7551
87.55 35.7876
87.575 35.82
87.6 35.8525
87.625 35.8849
87.65 35.9174
87.675 35.9498
87.7 35.9823
87.725 36.0147
87.75 36.0472
87.775 36.0796
87.8 36.1121
87.825 36.1445
87.85 36.177
87.875 36.2094
87.9 36.2419
87.925 36.2744
87.95 36.3068
87.975 36.3393
88 36.3717
88.025 36.4042
88.05 36.4366
88.075 36.4691
88.1 36.5015
88.125 36.534
88.15 36.5664
88.175 36.5989
88.2 36.6313
88.225 36.6638
88.25 36.6962
88.275 36.7287
88.3 36.7611
88.325 36.7936
88.35 36.826
88.375 36.8585
88.4 36.8909
88.425 36.9234
88.45 36.9558
88.475 36.9883
88.5 37.0207
88.525 37.0532
88.55 37.0856
88.575 37.1181
88.6 37.1505
88.625 37.1829
88.65 37.2154
88.675 37.2478
88.7 37.2803
88.725 37.3127
88.75 37.3452
88.775 37.3776
88.8 37.4101
88.825 37.4425
88.85 37.4749
88.875 37.5074
88.9 37.5398
88.925 37.5723
88.95 37.6047
88.975 37.6372
89 37.6696
89.025 37.7021
89.05 37.7345
89.075 37.767
89.1 37.7994
89.125 37.8318
89.15 37.8643
89.175 37.8967
89.2 37.9292
89.225 37.9616
89.25 37.9941
89.275 38.0265
89.3 38.059
89.325 38.0914
89.35 38.1239
89.375 38.1563
89.4 38.1887
89.425 38.2212
89.45 38.2536
89.475 38.2861
89.5 38.3185
89.525 38.351
89.55 38.3834
89.575 38.4158
89.6 38.4483
89.625 38.4807
89.65 38.5132
89.675 38.5456
89.7 38.578
89.725 38.6105
89.75 38.6429
89.775 38.6754
89.8 38.7078
89.825 38.7403
89.85 38.7727
89.875 38.8051
89.9 38.8376
89.925 38.87
89.95 38.9025
89.975 38.9349
90 38.9673
90.025 38.9998
90.05 39.0322
90.075 39.0647
90.1 39.0971
90.125 39.1295
90.15 39.162
90.175 39.1944
90.2 39.2268
90.225 39.2593
90.25 39.2917
90.275 39.3241
90.3 39.3566
90.325 39.389
90.35 39.4214
90.375 39.4538
90.4 39.4863
90.425 39.5187
90.45 39.5511
90.475 39.5835
90.5 39.616
90.525 39.6484
90.55 39.6808
90.575 39.7132
90.6 39.7457
90.625 39.7781
90.65 39.8105
90.675 39.8429
90.7 39.8753
90.725 39.9078
90.75 39.9402
90.775 39.9726
90.8 40.005
90.825 40.0374
90.85 40.0698
90.875 40.1023
90.9 40.1347
90.925 40.1671
90.95 40.1995
90.975 40.2319
91 40.2643
91.025 40.2967
91.05 40.3292
91.075 40.3616
91.1 40.394
91.125 40.4264
91.15 40.4588
91.175 40.4912
91.2 40.5236
91.225 40.556
91.25 40.5884
91.275 40.6209
91.3 40.6533
91.325 40.6857
91.35 40.7181
91.375 40.7505
91.4 40.7829
91.425 40.8153
91.45 40.8478
91.475 40.8802
91.5 40.9126
91.525 40.945
91.55 40.9774
91.575 41.0098
91.6 41.0422
91.625 41.0747
91.65 41.1071
91.675 41.1395
91.7 41.1719
91.725 41.2043
91.75 41.2367
91.775 41.2691
91.8 41.3015
91.825 41.334
91.85 41.3664
91.875 41.3988
91.9 41.4312
91.925 41.4636
91.95 41.496
91.975 41.5284
92 41.5609
92.025 41.5933
92.05 41.6257
92.075 41.6581
92.1 41.6906
92.125 41.723
92.15 41.7554
92.175 41.7878
92.2 41.8203
92.225 41.8527
92.25 41.8851
92.275 41.9175
92.3 41.95
92.325 41.9824
92.35 42.0148
92.375 42.0472
92.4 42.0797
92.425 42.1121
92.45 42.1445
92.475 42.1769
92.5 42.2094
92.525 42.2418
92.55 42.2742
92.575 42.3067
92.6 42.3391
92.625 42.3715
92.65 42.404
92.675 42.4364
92.7 42.4688
92.725 42.5013
92.75 42.5337
92.775 42.5661
92.8 42.5986
92.825 42.631
92.85 42.6634
92.875 42.6958
92.9 42.7283
92.925 42.7607
92.95 42.7931
92.975 42.8256
93 42.858
93.025 42.8904
93.05 42.9229
93.075 42.9553
93.1 42.9877
93.125 43.0202
93.15 43.0526
93.175 43.085
93.2 43.1175
93.225 43.1499
93.25 43.1823
93.275 43.2148
93.3 43.2472
93.325 43.2796
93.35 43.312
93.375 43.3445
93.4 43.3769
93.425 43.4093
93.45 43.4418
93.475 43.4742
93.5 43.5066
93.525 43.5391
93.55 43.5715
93.575 43.6039
93.6 43.6364
93.625 43.6688
93.65 43.7012
93.675 43.7337
93.7 43.7661
93.725 43.7985
93.75 43.831
93.775 43.8634
93.8 43.8958
93.825 43.9283
93.85 43.9607
93.875 43.9931
93.9 44.0256
93.925 44.058
93.95 44.0904
93.975 44.1229
94 44.1553
94.025 44.1877
94.05 44.2202
94.075 44.2526
94.1 44.285
94.125 44.3175
94.15 44.3499
94.175 44.3823
94.2 44.4148
94.225 44.4472
94.25 44.4797
94.275 44.5121
94.3 44.5445
94.325 44.577
94.35 44.6094
94.375 44.6418
94.4 44.6743
94.425 44.7067
94.45 44.7391
94.475 44.7716
94.5 44.804
94.525 44.8365
94.55 44.8689
94.575 44.9013
94.6 44.9338
94.625 44.9662
94.65 44.9986
94.675 45.0311
94.7 45.0635
94.725 45.0959
94.75 45.1284
94.775 45.1608
94.8 45.1932
94.825 45.2257
94.85 45.2581
94.875 45.2906
94.9 45.323
94.925 45.3554
94.95 45.3879
94.975 45.4203
95 45.4528
95.025 45.4852
95.05 45.5176
95.075 45.5501
95.1 45.5825
95.125 45.6149
95.15 45.6474
95.175 45.6798
95.2 45.7123
95.225 45.7447
95.25 45.7771
95.275 45.8096
95.3 45.842
95.325 45.8744
95.35 45.9069
95.375 45.9393
95.4 45.9717
95.425 46.0042
95.45 46.0366
95.475 46.0691
95.5 46.1015
95.525 46.1339
95.55 46.1664
95.575 46.1988
95.6 46.2313
95.625 46.2637
95.65 46.2961
95.675 46.3286
95.7 46.361
95.725 46.3934
95.75 46.4259
95.775 46.4583
95.8 46.4908
95.825 46.5232
95.85 46.5557
95.875 46.5881
95.9 46.6205
95.925 46.653
95.95 46.6854
95.975 46.7179
96 46.7503
96.025 46.7827
96.05 46.8152
96.075 46.8476
96.1 46.88
96.125 46.9125
96.15 46.9449
96.175 46.9774
96.2 47.0098
96.225 47.0422
96.25 47.0747
96.275 47.1071
96.3 47.1396
96.325 47.172
96.35 47.2044
96.375 47.2369
96.4 47.2693
96.425 47.3018
96.45 47.3342
96.475 47.3666
96.5 47.3991
96.525 47.4315
96.55 47.464
96.575 47.4964
96.6 47.5288
96.625 47.5613
96.65 47.5937
96.675 47.6262
96.7 47.6586
96.725 47.6911
96.75 47.7235
96.775 47.7559
96.8 47.7884
96.825 47.8208
96.85 47.8533
96.875 47.8857
96.9 47.9182
96.925 47.9506
96.95 47.983
96.975 48.0155
97 48.0479
97.025 48.0804
97.05 48.1128
97.075 48.1453
97.1 48.1777
97.125 48.2101
97.15 48.2426
97.175 48.275
97.2 48.3075
97.225 48.3399
97.25 48.3723
97.275 48.4048
97.3 48.4372
97.325 48.4697
97.35 48.5021
97.375 48.5345
97.4 48.567
97.425 48.5994
97.45 48.6319
97.475 48.6643
97.5 48.6968
97.525 48.7292
97.55 48.7616
97.575 48.7941
97.6 48.8265
97.625 48.859
97.65 48.8914
97.675 48.9238
97.7 48.9563
97.725 48.9887
97.75 49.0212
97.775 49.0536
97.8 49.086
97.825 49.1185
97.85 49.1509
97.875 49.1834
97.9 49.2158
97.925 49.2483
97.95 49.2807
97.975 49.3132
98 49.3456
98.025 49.378
98.05 49.4105
98.075 49.4429
98.1 49.4754
98.125 49.5078
98.15 49.5402
98.175 49.5727
98.2 49.6051
98.225 49.6376
98.25 49.67
98.275 49.7024
98.3 49.7349
98.325 49.7673
98.35 49.7997
98.375 49.8322
98.4 49.8646
98.425 49.897
98.45 49.9295
98.475 49.9619
98.5 49.9943
98.525 50.0268
98.55 50.0592
98.575 50.0916
98.6 50.1241
98.625 50.1565
98.65 50.1889
98.675 50.2214
98.7 50.2538
98.725 50.2863
98.75 50.3187
98.775 50.3511
98.8 50.3836
98.825 50.416
98.85 50.4484
98.875 50.4809
98.9 50.5133
98.925 50.5458
98.95 50.5782
98.975 50.6106
99 50.6431
99.025 50.6755
99.05 50.7079
99.075 50.7404
99.1 50.7728
99.125 50.8053
99.15 50.8377
99.175 50.8701
99.2 50.9026
99.225 50.935
99.25 50.9675
99.275 50.9999
99.3 51.0323
99.325 51.0648
99.35 51.0972
99.375 51.1296
99.4 51.1621
99.425 51.1945
99.45 51.2269
99.475 51.2594
99.5 51.2918
99.525 51.3243
99.55 51.3567
99.575 51.3891
99.6 51.4216
99.625 51.454
99.65 51.4864
99.675 51.5189
99.7 51.5513
99.725 51.5837
99.75 51.6162
99.775 51.6486
99.8 51.6811
99.825 51.7135
99.85 51.7459
99.875 51.7784
99.9 51.8108
99.925 51.8433
99.95 51.8757
99.975 51.9081
100 51.9406
