# Supplementary material for: Uptake of N2O5 by aqueous aerosol unveiled using chemically accurate many-body potentials
Source: Nat Commun. 2022 Mar 10;13:1266. doi: 10.1038/s41467-022-28697-8 (PMC8913772; doi:10.1038/s41467-022-28697-8)
Supplement: Supplementary file 3 — Source Data [file 41467_2022_28697_MOESM3_ESM.zip › n2o5-uptake-data/Fig2/scattering/rep05run12/relcom_gds.dat]

0.025 11.7113
0.05 11.6529
0.075 11.5944
0.1 11.5359
0.125 11.4774
0.15 11.4188
0.175 11.3602
0.2 11.3016
0.225 11.2429
0.25 11.1842
0.275 11.1255
0.3 11.0667
0.325 11.008
0.35 10.9492
0.375 10.8904
0.4 10.8315
0.425 10.7727
0.45 10.7138
0.475 10.6549
0.5 10.5961
0.525 10.5372
0.55 10.4783
0.575 10.4193
0.6 10.3604
0.625 10.3014
0.65 10.2424
0.675 10.1834
0.7 10.1243
0.725 10.0652
0.75 10.0061
0.775 9.947
0.8 9.8879
0.825 9.8287
0.85 9.7695
0.875 9.7103
0.9 9.6511
0.925 9.5918
0.95 9.5326
0.975 9.4733
1 9.414
1.025 9.3546
1.05 9.2952
1.075 9.2357
1.1 9.1761
1.125 9.1165
1.15 9.0567
1.175 8.9969
1.2 8.937
1.225 8.877
1.25 8.8169
1.275 8.7567
1.3 8.6964
1.325 8.636
1.35 8.5754
1.375 8.5146
1.4 8.4534
1.425 8.392
1.45 8.3305
1.475 8.2688
1.5 8.207
1.525 8.145
1.55 8.0828
1.575 8.0206
1.6 7.9582
1.625 7.8956
1.65 7.8329
1.675 7.7699
1.7 7.7068
1.725 7.6435
1.75 7.58
1.775 7.5163
1.8 7.4526
1.825 7.3887
1.85 7.3246
1.875 7.2604
1.9 7.1961
1.925 7.1315
1.95 7.0666
1.975 7.0016
2 6.9363
2.025 6.8707
2.05 6.805
2.075 6.739
2.1 6.6728
2.125 6.6063
2.15 6.5393
2.175 6.4718
2.2 6.4037
2.225 6.3352
2.25 6.2662
2.275 6.1966
2.3 6.1265
2.325 6.0555
2.35 5.9841
2.375 5.912
2.4 5.8395
2.425 5.7664
2.45 5.6927
2.475 5.6184
2.5 5.5434
2.525 5.4681
2.55 5.3925
2.575 5.3165
2.6 5.24
2.625 5.1627
2.65 5.0846
2.675 5.0055
2.7 4.9254
2.725 4.8438
2.75 4.7608
2.775 4.6768
2.8 4.5918
2.825 4.5064
2.85 4.4205
2.875 4.3336
2.9 4.2448
2.925 4.1534
2.95 4.0574
2.975 3.9581
3 3.8575
3.025 3.7574
3.05 3.6637
3.075 3.5798
3.1 3.5107
3.125 3.4635
3.15 3.4213
3.175 3.3742
3.2 3.3217
3.225 3.2642
3.25 3.2053
3.275 3.1472
3.3 3.0924
3.325 3.0395
3.35 2.9846
3.375 2.9256
3.4 2.8614
3.425 2.7939
3.45 2.7267
3.475 2.6685
3.5 2.6254
3.525 2.5926
3.55 2.5657
3.575 2.5439
3.6 2.5271
3.625 2.5141
3.65 2.5037
3.675 2.4962
3.7 2.4913
3.725 2.4891
3.75 2.4851
3.775 2.4779
3.8 2.467
3.825 2.4526
3.85 2.4353
3.875 2.4173
3.9 2.3975
3.925 2.3731
3.95 2.3446
3.975 2.3163
4 2.2899
4.025 2.2658
4.05 2.2465
4.075 2.2312
4.1 2.2147
4.125 2.1941
4.15 2.1725
4.175 2.1524
4.2 2.1439
4.225 2.1548
4.25 2.175
4.275 2.1948
4.3 2.2125
4.325 2.2318
4.35 2.2542
4.375 2.2802
4.4 2.3082
4.425 2.3344
4.45 2.3542
4.475 2.368
4.5 2.3789
4.525 2.3871
4.55 2.3911
4.575 2.3902
4.6 2.3852
4.625 2.3798
4.65 2.3788
4.675 2.3801
4.7 2.3798
4.725 2.3741
4.75 2.3623
4.775 2.3474
4.8 2.3377
4.825 2.3356
4.85 2.3379
4.875 2.3378
4.9 2.3352
4.925 2.3322
4.95 2.335
4.975 2.3444
5 2.355
5.025 2.3677
5.05 2.3874
5.075 2.422
5.1 2.4745
5.125 2.5475
5.15 2.6334
5.175 2.7238
5.2 2.8162
5.225 2.909
5.25 3.004
5.275 3.0981
5.3 3.1861
5.325 3.2663
5.35 3.3363
5.375 3.3953
5.4 3.4443
5.425 3.4843
5.45 3.5164
5.475 3.5421
5.5 3.5632
5.525 3.5802
5.55 3.5927
5.575 3.6007
5.6 3.6022
5.625 3.5963
5.65 3.5817
5.675 3.5612
5.7 3.5352
5.725 3.5039
5.75 3.4679
5.775 3.4238
5.8 3.3703
5.825 3.3062
5.85 3.2344
5.875 3.1635
5.9 3.0948
5.925 3.0234
5.95 2.9453
5.975 2.8567
6 2.7581
6.025 2.6536
6.05 2.5467
6.075 2.4444
6.1 2.3465
6.125 2.2499
6.15 2.1555
6.175 2.0648
6.2 1.9784
6.225 1.8959
6.25 1.8197
6.275 1.7487
6.3 1.6824
6.325 1.6186
6.35 1.5572
6.375 1.4965
6.4 1.4348
6.425 1.3763
6.45 1.3251
6.475 1.2815
6.5 1.2476
6.525 1.2247
6.55 1.2133
6.575 1.2099
6.6 1.2121
6.625 1.2162
6.65 1.2176
6.675 1.219
6.7 1.2334
6.725 1.2626
6.75 1.299
6.775 1.3357
6.8 1.376
6.825 1.4197
6.85 1.4732
6.875 1.537
6.9 1.6083
6.925 1.6809
6.95 1.7517
6.975 1.8193
7 1.8829
7.025 1.9438
7.05 1.999
7.075 2.0499
7.1 2.0985
7.125 2.1472
7.15 2.1944
7.175 2.2418
7.2 2.2868
7.225 2.3238
7.25 2.3544
7.275 2.3813
7.3 2.4144
7.325 2.4638
7.35 2.5274
7.375 2.5969
7.4 2.6698
7.425 2.7462
7.45 2.8256
7.475 2.9102
7.5 2.9965
7.525 3.0798
7.55 3.1582
7.575 3.2363
7.6 3.3191
7.625 3.4081
7.65 3.4994
7.675 3.5877
7.7 3.6735
7.725 3.756
7.75 3.8348
7.775 3.9093
7.8 3.9795
7.825 4.0456
7.85 4.1061
7.875 4.1613
7.9 4.2111
7.925 4.2539
7.95 4.2909
7.975 4.3233
8 4.3537
8.025 4.3823
8.05 4.4075
8.075 4.4286
8.1 4.4445
8.125 4.4541
8.15 4.4572
8.175 4.4553
8.2 4.448
8.225 4.4366
8.25 4.4247
8.275 4.4137
8.3 4.404
8.325 4.3958
8.35 4.3875
8.375 4.3777
8.4 4.3632
8.425 4.3432
8.45 4.3175
8.475 4.2839
8.5 4.2424
8.525 4.1965
8.55 4.1618
8.575 4.1554
8.6 4.1724
8.625 4.1987
8.65 4.2264
8.675 4.2564
8.7 4.2884
8.725 4.3227
8.75 4.3617
8.775 4.4072
8.8 4.4563
8.825 4.5051
8.85 4.5499
8.875 4.588
8.9 4.6174
8.925 4.6358
8.95 4.6434
8.975 4.6404
9 4.6276
9.025 4.6068
9.05 4.582
9.075 4.5572
9.1 4.534
9.125 4.5126
9.15 4.4986
9.175 4.5027
9.2 4.5253
9.225 4.5571
9.25 4.5963
9.275 4.641
9.3 4.6893
9.325 4.7339
9.35 4.7712
9.375 4.8033
9.4 4.831
9.425 4.8528
9.45 4.8699
9.475 4.8825
9.5 4.8925
9.525 4.9014
9.55 4.9083
9.575 4.9133
9.6 4.9162
9.625 4.9169
9.65 4.914
9.675 4.9064
9.7 4.8935
9.725 4.8764
9.75 4.8556
9.775 4.8313
9.8 4.8031
9.825 4.7715
9.85 4.7368
9.875 4.6996
9.9 4.6601
9.925 4.6189
9.95 4.5756
9.975 4.5299
10 4.4812
10.025 4.4284
10.05 4.3707
10.075 4.3083
10.1 4.2424
10.125 4.1733
10.15 4.1019
10.175 4.0292
10.2 3.9586
10.225 3.8917
10.25 3.8284
10.275 3.764
10.3 3.6947
10.325 3.6181
10.35 3.5325
10.375 3.4395
10.4 3.3398
10.425 3.2362
10.45 3.1357
10.475 3.0433
10.5 2.956
10.525 2.8676
10.55 2.7761
10.575 2.6808
10.6 2.5831
10.625 2.4815
10.65 2.3773
10.675 2.2766
10.7 2.1898
10.725 2.1333
10.75 2.1169
10.775 2.1205
10.8 2.1261
10.825 2.1264
10.85 2.1208
10.875 2.108
10.9 2.0869
10.925 2.0576
10.95 2.0217
10.975 1.9822
11 1.9393
11.025 1.8913
11.05 1.8383
11.075 1.7809
11.1 1.7184
11.125 1.6493
11.15 1.5734
11.175 1.4975
11.2 1.4423
11.225 1.4197
11.25 1.4059
11.275 1.3884
11.3 1.3698
11.325 1.3584
11.35 1.3575
11.375 1.3734
11.4 1.4003
11.425 1.4327
11.45 1.4683
11.475 1.5051
11.5 1.5433
11.525 1.5842
11.55 1.625
11.575 1.6654
11.6 1.7024
11.625 1.737
11.65 1.7688
11.675 1.7942
11.7 1.8145
11.725 1.8316
11.75 1.8495
11.775 1.8731
11.8 1.9001
11.825 1.9238
11.85 1.9426
11.875 1.958
11.9 1.9713
11.925 1.9901
11.95 2.0168
11.975 2.0524
12 2.0919
12.025 2.1294
12.05 2.1615
12.075 2.1856
12.1 2.2023
12.125 2.2101
12.15 2.2089
12.175 2.1976
12.2 2.1773
12.225 2.1503
12.25 2.1204
12.275 2.0893
12.3 2.0582
12.325 2.0292
12.35 2.0079
12.375 2.0028
12.4 2.0133
12.425 2.0249
12.45 2.0312
12.475 2.0319
12.5 2.0226
12.525 2.0004
12.55 1.9671
12.575 1.9241
12.6 1.8704
12.625 1.8089
12.65 1.7441
12.675 1.6786
12.7 1.6103
12.725 1.5394
12.75 1.47
12.775 1.4018
12.8 1.3302
12.825 1.255
12.85 1.1827
12.875 1.1237
12.9 1.0773
12.925 1.038
12.95 1.0022
12.975 0.9728
13 0.9506
13.025 0.9386
13.05 0.9457
13.075 0.975
13.1 1.0244
13.125 1.0885
13.15 1.1606
13.175 1.2326
13.2 1.3033
13.225 1.3701
13.25 1.4305
13.275 1.4835
13.3 1.5291
13.325 1.5672
13.35 1.5985
13.375 1.6232
13.4 1.6414
13.425 1.6532
13.45 1.6625
13.475 1.6716
13.5 1.6786
13.525 1.6834
13.55 1.6835
13.575 1.6783
13.6 1.6669
13.625 1.6484
13.65 1.623
13.675 1.5907
13.7 1.5517
13.725 1.5054
13.75 1.4524
13.775 1.3934
13.8 1.3291
13.825 1.2612
13.85 1.1957
13.875 1.1403
13.9 1.0977
13.925 1.0676
13.95 1.0443
13.975 1.0243
14 1.0047
14.025 0.9817
14.05 0.9556
14.075 0.9349
14.1 0.9233
14.125 0.9127
14.15 0.8973
14.175 0.8752
14.2 0.848
14.225 0.821
14.25 0.7976
14.275 0.7756
14.3 0.7521
14.325 0.7257
14.35 0.6928
14.375 0.6582
14.4 0.6401
14.425 0.6358
14.45 0.6357
14.475 0.6363
14.5 0.6345
14.525 0.6246
14.55 0.6038
14.575 0.5736
14.6 0.5348
14.625 0.4864
14.65 0.4339
14.675 0.386
14.7 0.3436
14.725 0.3036
14.75 0.2593
14.775 0.2112
14.8 0.1663
14.825 0.1332
14.85 0.1131
14.875 0.1137
14.9 0.1292
14.925 0.1502
14.95 0.1798
14.975 0.2156
15 0.2471
15.025 0.2746
15.05 0.2997
15.075 0.3275
15.1 0.3631
15.125 0.4032
15.15 0.4417
15.175 0.4829
15.2 0.5351
15.225 0.5927
15.25 0.6479
15.275 0.7047
15.3 0.7609
15.325 0.8221
15.35 0.8898
15.375 0.9556
15.4 1.0221
15.425 1.0947
15.45 1.1722
15.475 1.2515
15.5 1.3265
15.525 1.3938
15.55 1.4524
15.575 1.5038
15.6 1.5482
15.625 1.584
15.65 1.6115
15.675 1.6303
15.7 1.6411
15.725 1.6471
15.75 1.654
15.775 1.6589
15.8 1.659
15.825 1.6548
15.85 1.6435
15.875 1.6269
15.9 1.6065
15.925 1.5798
15.95 1.5456
15.975 1.504
16 1.4553
16.025 1.4004
16.05 1.3384
16.075 1.2693
16.1 1.1922
16.125 1.1109
16.15 1.0279
16.175 0.947
16.2 0.8679
16.225 0.7869
16.25 0.7033
16.275 0.6195
16.3 0.5385
16.325 0.4572
16.35 0.3734
16.375 0.2875
16.4 0.2017
16.425 0.1206
16.45 0.0463
16.475 -0.0182
16.5 -0.0679
16.525 -0.1047
16.55 -0.1333
16.575 -0.1562
16.6 -0.1765
16.625 -0.1981
16.65 -0.2146
16.675 -0.2203
16.7 -0.2207
16.725 -0.223
16.75 -0.2324
16.775 -0.2484
16.8 -0.2672
16.825 -0.2849
16.85 -0.2995
16.875 -0.299
16.9 -0.2864
16.925 -0.2705
16.95 -0.2527
16.975 -0.2357
17 -0.2145
17.025 -0.1867
17.05 -0.1598
17.075 -0.1348
17.1 -0.1113
17.125 -0.0876
17.15 -0.0652
17.175 -0.0475
17.2 -0.0347
17.225 -0.0277
17.25 -0.0294
17.275 -0.0405
17.3 -0.0643
17.325 -0.1009
17.35 -0.1407
17.375 -0.177
17.4 -0.2078
17.425 -0.2346
17.45 -0.2606
17.475 -0.2801
17.5 -0.2849
17.525 -0.2862
17.55 -0.2908
17.575 -0.2908
17.6 -0.2754
17.625 -0.2318
17.65 -0.1638
17.675 -0.0855
17.7 -0.0071
17.725 0.0687
17.75 0.1419
17.775 0.214
17.8 0.2845
17.825 0.3546
17.85 0.4241
17.875 0.4904
17.9 0.551
17.925 0.6052
17.95 0.6508
17.975 0.6874
18 0.7162
18.025 0.7369
18.05 0.7489
18.075 0.7523
18.1 0.7464
18.125 0.7318
18.15 0.7082
18.175 0.6799
18.2 0.6541
18.225 0.6249
18.25 0.5912
18.275 0.5494
18.3 0.5006
18.325 0.4498
18.35 0.3999
18.375 0.3499
18.4 0.3059
18.425 0.2686
18.45 0.2296
18.475 0.1868
18.5 0.1468
18.525 0.1087
18.55 0.0774
18.575 0.0501
18.6 0.0269
18.625 0.0066
18.65 -0.0138
18.675 -0.0338
18.7 -0.0518
18.725 -0.0679
18.75 -0.0848
18.775 -0.106
18.8 -0.1383
18.825 -0.1816
18.85 -0.2323
18.875 -0.2867
18.9 -0.3435
18.925 -0.4029
18.95 -0.4689
18.975 -0.5391
19 -0.6085
19.025 -0.6797
19.05 -0.7561
19.075 -0.8362
19.1 -0.9223
19.125 -1.0123
19.15 -1.1006
19.175 -1.1879
19.2 -1.2747
19.225 -1.3611
19.25 -1.4453
19.275 -1.5193
19.3 -1.5776
19.325 -1.6175
19.35 -1.6445
19.375 -1.6692
19.4 -1.6952
19.425 -1.7195
19.45 -1.7418
19.475 -1.7647
19.5 -1.7957
19.525 -1.8514
19.55 -1.922
19.575 -1.99
19.6 -2.0509
19.625 -2.1074
19.65 -2.1596
19.675 -2.2095
19.7 -2.2563
19.725 -2.3016
19.75 -2.3473
19.775 -2.3968
19.8 -2.4513
19.825 -2.5062
19.85 -2.5612
19.875 -2.6108
19.9 -2.6509
19.925 -2.6693
19.95 -2.6634
19.975 -2.6465
20 -2.6315
20.025 -2.6273
20.05 -2.6337
20.075 -2.6405
20.1 -2.6376
20.125 -2.6287
20.15 -2.6154
20.175 -2.6047
20.2 -2.6045
20.225 -2.6174
20.25 -2.6447
20.275 -2.6807
20.3 -2.7247
20.325 -2.7743
20.35 -2.822
20.375 -2.8572
20.4 -2.8767
20.425 -2.8753
20.45 -2.8499
20.475 -2.8119
20.5 -2.7686
20.525 -2.7212
20.55 -2.6714
20.575 -2.6294
20.6 -2.5989
20.625 -2.5786
20.65 -2.5667
20.675 -2.5649
20.7 -2.5663
20.725 -2.5668
20.75 -2.5662
20.775 -2.5641
20.8 -2.5583
20.825 -2.5498
20.85 -2.5398
20.875 -2.5313
20.9 -2.5263
20.925 -2.522
20.95 -2.5069
20.975 -2.4749
21 -2.4283
21.025 -2.3791
21.05 -2.3303
21.075 -2.2828
21.1 -2.2379
21.125 -2.1969
21.15 -2.158
21.175 -2.1165
21.2 -2.0641
21.225 -1.9916
21.25 -1.9148
21.275 -1.8431
21.3 -1.777
21.325 -1.7118
21.35 -1.6483
21.375 -1.5901
21.4 -1.5372
21.425 -1.4907
21.45 -1.4511
21.475 -1.419
21.5 -1.3962
21.525 -1.3848
21.55 -1.3849
21.575 -1.3951
21.6 -1.4132
21.625 -1.4372
21.65 -1.473
21.675 -1.5199
21.7 -1.5743
21.725 -1.6324
21.75 -1.6927
21.775 -1.752
21.8 -1.8078
21.825 -1.8583
21.85 -1.9041
21.875 -1.946
21.9 -1.984
21.925 -2.0163
21.95 -2.0465
21.975 -2.0738
22 -2.0911
22.025 -2.0894
22.05 -2.0811
22.075 -2.0752
22.1 -2.0744
22.125 -2.0823
22.15 -2.1017
22.175 -2.1226
22.2 -2.1322
22.225 -2.1232
22.25 -2.0966
22.275 -2.0549
22.3 -2.0049
22.325 -1.9575
22.35 -1.9164
22.375 -1.8853
22.4 -1.8654
22.425 -1.8563
22.45 -1.8549
22.475 -1.8591
22.5 -1.8661
22.525 -1.8714
22.55 -1.8784
22.575 -1.8926
22.6 -1.9152
22.625 -1.9433
22.65 -1.9741
22.675 -2.0022
22.7 -2.0273
22.725 -2.051
22.75 -2.0733
22.775 -2.099
22.8 -2.1303
22.825 -2.1687
22.85 -2.2144
22.875 -2.2633
22.9 -2.3163
22.925 -2.3771
22.95 -2.4436
22.975 -2.5152
23 -2.5903
23.025 -2.6636
23.05 -2.7311
23.075 -2.7947
23.1 -2.8455
23.125 -2.8858
23.15 -2.9236
23.175 -2.9618
23.2 -2.9962
23.225 -3.0188
23.25 -3.0266
23.275 -3.0288
23.3 -3.0313
23.325 -3.0364
23.35 -3.0423
23.375 -3.0455
23.4 -3.0481
23.425 -3.0515
23.45 -3.0576
23.475 -3.0669
23.5 -3.0773
23.525 -3.0882
23.55 -3.0993
23.575 -3.1089
23.6 -3.1182
23.625 -3.1255
23.65 -3.1304
23.675 -3.1305
23.7 -3.1244
23.725 -3.1099
23.75 -3.0886
23.775 -3.0665
23.8 -3.0501
23.825 -3.0425
23.85 -3.0414
23.875 -3.0453
23.9 -3.0548
23.925 -3.0678
23.95 -3.0859
23.975 -3.1101
24 -3.1394
24.025 -3.1717
24.05 -3.2088
24.075 -3.253
24.1 -3.3026
24.125 -3.3558
24.15 -3.4115
24.175 -3.4676
24.2 -3.5251
24.225 -3.5828
24.25 -3.6368
24.275 -3.6791
24.3 -3.7065
24.325 -3.7184
24.35 -3.7179
24.375 -3.7133
24.4 -3.7074
24.425 -3.6921
24.45 -3.6597
24.475 -3.612
24.5 -3.5574
24.525 -3.5004
24.55 -3.4339
24.575 -3.3596
24.6 -3.2876
24.625 -3.2203
24.65 -3.1564
24.675 -3.0885
24.7 -3.0142
24.725 -2.9317
24.75 -2.847
24.775 -2.7669
24.8 -2.6935
24.825 -2.6245
24.85 -2.5626
24.875 -2.5096
24.9 -2.4639
24.925 -2.4266
24.95 -2.3975
24.975 -2.3781
25 -2.3672
25.025 -2.3628
25.05 -2.3645
25.075 -2.3736
25.1 -2.3882
25.125 -2.4102
25.15 -2.4439
25.175 -2.4839
25.2 -2.5294
25.225 -2.585
25.25 -2.6494
25.275 -2.7187
25.3 -2.7911
25.325 -2.8651
25.35 -2.9411
25.375 -3.0153
25.4 -3.0839
25.425 -3.1432
25.45 -3.1896
25.475 -3.2175
25.5 -3.2209
25.525 -3.2083
25.55 -3.1863
25.575 -3.1614
25.6 -3.1345
25.625 -3.1009
25.65 -3.0618
25.675 -3.0232
25.7 -2.9877
25.725 -2.9516
25.75 -2.9178
25.775 -2.8905
25.8 -2.8701
25.825 -2.8545
25.85 -2.8424
25.875 -2.831
25.9 -2.82
25.925 -2.8092
25.95 -2.8005
25.975 -2.7946
26 -2.7918
26.025 -2.7912
26.05 -2.7912
26.075 -2.7891
26.1 -2.7842
26.125 -2.7783
26.15 -2.7717
26.175 -2.7695
26.2 -2.7727
26.225 -2.7804
26.25 -2.7953
26.275 -2.8179
26.3 -2.8457
26.325 -2.8754
26.35 -2.9123
26.375 -2.9534
26.4 -2.9952
26.425 -3.0425
26.45 -3.0962
26.475 -3.152
26.5 -3.2094
26.525 -3.2653
26.55 -3.3149
26.575 -3.3538
26.6 -3.3785
26.625 -3.3839
26.65 -3.3669
26.675 -3.3408
26.7 -3.3173
26.725 -3.3093
26.75 -3.3163
26.775 -3.3318
26.8 -3.3544
26.825 -3.3849
26.85 -3.4211
26.875 -3.4643
26.9 -3.5093
26.925 -3.5441
26.95 -3.5685
26.975 -3.5808
27 -3.583
27.025 -3.5741
27.05 -3.5514
27.075 -3.5208
27.1 -3.4833
27.125 -3.4361
27.15 -3.3839
27.175 -3.3355
27.2 -3.2972
27.225 -3.2686
27.25 -3.2492
27.275 -3.2376
27.3 -3.2316
27.325 -3.2282
27.35 -3.2267
27.375 -3.2276
27.4 -3.2244
27.425 -3.2067
27.45 -3.173
27.475 -3.1253
27.5 -3.0709
27.525 -3.02
27.55 -2.9774
27.575 -2.9428
27.6 -2.9169
27.625 -2.8982
27.65 -2.8795
27.675 -2.8606
27.7 -2.8431
27.725 -2.8294
27.75 -2.8249
27.775 -2.8298
27.8 -2.8335
27.825 -2.8288
27.85 -2.8194
27.875 -2.8106
27.9 -2.8043
27.925 -2.7992
27.95 -2.7972
27.975 -2.7974
28 -2.7973
28.025 -2.7945
28.05 -2.7828
28.075 -2.7641
28.1 -2.7432
28.125 -2.7266
28.15 -2.7246
28.175 -2.7311
28.2 -2.7427
28.225 -2.7563
28.25 -2.7659
28.275 -2.7715
28.3 -2.7824
28.325 -2.8016
28.35 -2.823
28.375 -2.8394
28.4 -2.8427
28.425 -2.8201
28.45 -2.78
28.475 -2.7343
28.5 -2.6775
28.525 -2.6099
28.55 -2.5393
28.575 -2.4742
28.6 -2.4159
28.625 -2.3628
28.65 -2.3125
28.675 -2.2651
28.7 -2.2205
28.725 -2.1765
28.75 -2.139
28.775 -2.1091
28.8 -2.0854
28.825 -2.0663
28.85 -2.0501
28.875 -2.0323
28.9 -2.0108
28.925 -1.9852
28.95 -1.952
28.975 -1.9041
29 -1.8416
29.025 -1.774
29.05 -1.7051
29.075 -1.6369
29.1 -1.5684
29.125 -1.4994
29.15 -1.4295
29.175 -1.3631
29.2 -1.3013
29.225 -1.2452
29.25 -1.1946
29.275 -1.1442
29.3 -1.0898
29.325 -1.0299
29.35 -0.9644
29.375 -0.8961
29.4 -0.831
29.425 -0.7732
29.45 -0.7255
29.475 -0.6883
29.5 -0.6578
29.525 -0.6325
29.55 -0.6116
29.575 -0.5926
29.6 -0.5727
29.625 -0.551
29.65 -0.5259
29.675 -0.5006
29.7 -0.4769
29.725 -0.456
29.75 -0.4419
29.775 -0.4368
29.8 -0.4356
29.825 -0.4333
29.85 -0.4321
29.875 -0.4352
29.9 -0.4398
29.925 -0.4421
29.95 -0.4414
29.975 -0.4373
30 -0.4266
30.025 -0.4152
30.05 -0.4092
30.075 -0.4083
30.1 -0.4065
30.125 -0.4036
30.15 -0.4017
30.175 -0.4032
30.2 -0.4126
30.225 -0.4336
30.25 -0.4649
30.275 -0.5083
30.3 -0.563
30.325 -0.6252
30.35 -0.6923
30.375 -0.7596
30.4 -0.8187
30.425 -0.862
30.45 -0.8838
30.475 -0.8835
30.5 -0.8671
30.525 -0.8453
30.55 -0.8231
30.575 -0.7977
30.6 -0.767
30.625 -0.7257
30.65 -0.6688
30.675 -0.5972
30.7 -0.5169
30.725 -0.4346
30.75 -0.3561
30.775 -0.2854
30.8 -0.2207
30.825 -0.1585
30.85 -0.099
30.875 -0.044
30.9 0.0078
30.925 0.0528
30.95 0.0924
30.975 0.1279
31 0.1565
31.025 0.1776
31.05 0.1913
31.075 0.1983
31.1 0.1986
31.125 0.1923
31.15 0.1796
31.175 0.1599
31.2 0.1334
31.225 0.1005
31.25 0.0601
31.275 0.0117
31.3 -0.0449
31.325 -0.109
31.35 -0.1785
31.375 -0.2516
31.4 -0.3281
31.425 -0.4086
31.45 -0.4927
31.475 -0.5811
31.5 -0.6724
31.525 -0.7643
31.55 -0.8517
31.575 -0.9357
31.6 -1.0146
31.625 -1.0874
31.65 -1.1477
31.675 -1.1868
31.7 -1.2095
31.725 -1.2233
31.75 -1.2326
31.775 -1.2363
31.8 -1.226
31.825 -1.2005
31.85 -1.1671
31.875 -1.1291
31.9 -1.0896
31.925 -1.0516
31.95 -1.0152
31.975 -0.9778
32 -0.9384
32.025 -0.8967
32.05 -0.858
32.075 -0.8215
32.1 -0.7894
32.125 -0.7649
32.15 -0.7444
32.175 -0.7195
32.2 -0.6862
32.225 -0.6549
32.25 -0.628
32.275 -0.6013
32.3 -0.5717
32.325 -0.5374
32.35 -0.4996
32.375 -0.4594
32.4 -0.4182
32.425 -0.3793
32.45 -0.3431
32.475 -0.3115
32.5 -0.2844
32.525 -0.2626
32.55 -0.248
32.575 -0.2369
32.6 -0.2293
32.625 -0.2265
32.65 -0.2275
32.675 -0.2292
32.7 -0.2294
32.725 -0.2246
32.75 -0.2192
32.775 -0.2191
32.8 -0.2238
32.825 -0.2343
32.85 -0.2534
32.875 -0.2807
32.9 -0.3159
32.925 -0.3533
32.95 -0.3845
32.975 -0.4083
33 -0.4256
33.025 -0.446
33.05 -0.4693
33.075 -0.4872
33.1 -0.488
33.125 -0.4729
33.15 -0.4503
33.175 -0.4241
33.2 -0.3993
33.225 -0.3774
33.25 -0.3534
33.275 -0.3279
33.3 -0.308
33.325 -0.2915
33.35 -0.2808
33.375 -0.2741
33.4 -0.2673
33.425 -0.2584
33.45 -0.2495
33.475 -0.2462
33.5 -0.25
33.525 -0.2598
33.55 -0.276
33.575 -0.3002
33.6 -0.3339
33.625 -0.3786
33.65 -0.4311
33.675 -0.4909
33.7 -0.5557
33.725 -0.6219
33.75 -0.6834
33.775 -0.7373
33.8 -0.7866
33.825 -0.8337
33.85 -0.8795
33.875 -0.9239
33.9 -0.9639
33.925 -0.9956
33.95 -1.0196
33.975 -1.0369
34 -1.049
34.025 -1.0494
34.05 -1.032
34.075 -1.0028
34.1 -0.9746
34.125 -0.9545
34.15 -0.9434
34.175 -0.9416
34.2 -0.9513
34.225 -0.9729
34.25 -1.0008
34.275 -1.0319
34.3 -1.0636
34.325 -1.0896
34.35 -1.1097
34.375 -1.1225
34.4 -1.1251
34.425 -1.1216
34.45 -1.1184
34.475 -1.121
34.5 -1.1308
34.525 -1.1463
34.55 -1.1634
34.575 -1.1755
34.6 -1.1714
34.625 -1.1478
34.65 -1.1183
34.675 -1.0856
34.7 -1.0516
34.725 -1.0185
34.75 -0.9866
34.775 -0.9476
34.8 -0.8971
34.825 -0.8432
34.85 -0.7879
34.875 -0.7299
34.9 -0.668
34.925 -0.6014
34.95 -0.5275
34.975 -0.4484
35 -0.3687
35.025 -0.2909
35.05 -0.2167
35.075 -0.1488
35.1 -0.0875
35.125 -0.0324
35.15 0.0194
35.175 0.0707
35.2 0.1205
35.225 0.1665
35.25 0.2066
35.275 0.2404
35.3 0.2693
35.325 0.2936
35.35 0.3145
35.375 0.3315
35.4 0.3441
35.425 0.3561
35.45 0.3694
35.475 0.3818
35.5 0.3924
35.525 0.3984
35.55 0.3988
35.575 0.3937
35.6 0.3831
35.625 0.3686
35.65 0.3539
35.675 0.3431
35.7 0.339
35.725 0.3382
35.75 0.3373
35.775 0.3381
35.8 0.3429
35.825 0.3521
35.85 0.363
35.875 0.3726
35.9 0.38
35.925 0.3813
35.95 0.3744
35.975 0.3687
36 0.3664
36.025 0.3636
36.05 0.3663
36.075 0.3865
36.1 0.4239
36.125 0.463
36.15 0.5016
36.175 0.5401
36.2 0.5819
36.225 0.6296
36.25 0.684
36.275 0.7428
36.3 0.8073
36.325 0.8722
36.35 0.9293
36.375 0.9777
36.4 1.0177
36.425 1.046
36.45 1.0608
36.475 1.0698
36.5 1.0807
36.525 1.0992
36.55 1.1198
36.575 1.1353
36.6 1.1447
36.625 1.1435
36.65 1.1288
36.675 1.0988
36.7 1.0573
36.725 1.0138
36.75 0.9765
36.775 0.9486
36.8 0.9247
36.825 0.9034
36.85 0.8888
36.875 0.8835
36.9 0.8836
36.925 0.8828
36.95 0.8778
36.975 0.871
37 0.8625
37.025 0.8504
37.05 0.8327
37.075 0.8033
37.1 0.7627
37.125 0.7171
37.15 0.6713
37.175 0.6363
37.2 0.6349
37.225 0.6667
37.25 0.7202
37.275 0.7703
37.3 0.7976
37.325 0.8149
37.35 0.8447
37.375 0.8857
37.4 0.9256
37.425 0.9555
37.45 0.9783
37.475 0.9948
37.5 1.0055
37.525 1.0077
37.55 1.0027
37.575 0.9932
37.6 0.9775
37.625 0.957
37.65 0.933
37.675 0.9083
37.7 0.8838
37.725 0.8572
37.75 0.8277
37.775 0.7978
37.8 0.7672
37.825 0.7352
37.85 0.7037
37.875 0.6779
37.9 0.6641
37.925 0.6535
37.95 0.6413
37.975 0.6288
38 0.6153
38.025 0.6007
38.05 0.584
38.075 0.563
38.1 0.5372
38.125 0.51
38.15 0.4823
38.175 0.4553
38.2 0.4329
38.225 0.4127
38.25 0.395
38.275 0.3798
38.3 0.3639
38.325 0.3455
38.35 0.327
38.375 0.312
38.4 0.3094
38.425 0.3157
38.45 0.3295
38.475 0.3488
38.5 0.3664
38.525 0.383
38.55 0.4
38.575 0.418
38.6 0.4331
38.625 0.4441
38.65 0.4557
38.675 0.4674
38.7 0.4763
38.725 0.4785
38.75 0.4727
38.775 0.4594
38.8 0.4396
38.825 0.4128
38.85 0.38
38.875 0.345
38.9 0.3125
38.925 0.2907
38.95 0.284
38.975 0.2908
39 0.3104
39.025 0.3388
39.05 0.3693
39.075 0.3975
39.1 0.4204
39.125 0.4353
39.15 0.442
39.175 0.4415
39.2 0.4335
39.225 0.4197
39.25 0.4021
39.275 0.3814
39.3 0.36
39.325 0.3434
39.35 0.3299
39.375 0.3192
39.4 0.3164
39.425 0.3167
39.45 0.3187
39.475 0.3209
39.5 0.3207
39.525 0.3186
39.55 0.316
39.575 0.3106
39.6 0.3063
39.625 0.3088
39.65 0.3194
39.675 0.3334
39.7 0.346
39.725 0.3551
39.75 0.3595
39.775 0.36
39.8 0.3602
39.825 0.358
39.85 0.3505
39.875 0.3358
39.9 0.3135
39.925 0.2847
39.95 0.25
39.975 0.2102
40 0.1668
40.025 0.1206
40.05 0.0688
40.075 0.0112
40.1 -0.0435
40.125 -0.0932
40.15 -0.1434
40.175 -0.1937
40.2 -0.2346
40.225 -0.2602
40.25 -0.2667
40.275 -0.2611
40.3 -0.2542
40.325 -0.2493
40.35 -0.245
40.375 -0.2409
40.4 -0.238
40.425 -0.2366
40.45 -0.2334
40.475 -0.2276
40.5 -0.2209
40.525 -0.2161
40.55 -0.2128
40.575 -0.2163
40.6 -0.2263
40.625 -0.236
40.65 -0.2433
40.675 -0.2528
40.7 -0.2658
40.725 -0.2808
40.75 -0.2958
40.775 -0.3076
40.8 -0.3185
40.825 -0.3323
40.85 -0.3481
40.875 -0.3599
40.9 -0.366
40.925 -0.3687
40.95 -0.3723
40.975 -0.3743
41 -0.3687
41.025 -0.3531
41.05 -0.3326
41.075 -0.3148
41.1 -0.3017
41.125 -0.2941
41.15 -0.2945
41.175 -0.3035
41.2 -0.3236
41.225 -0.3541
41.25 -0.3949
41.275 -0.4443
41.3 -0.5004
41.325 -0.5588
41.35 -0.6154
41.375 -0.6699
41.4 -0.7262
41.425 -0.7821
41.45 -0.8344
41.475 -0.8817
41.5 -0.9216
41.525 -0.9508
41.55 -0.9645
41.575 -0.9655
41.6 -0.9603
41.625 -0.9506
41.65 -0.9329
41.675 -0.9023
41.7 -0.8495
41.725 -0.7655
41.75 -0.663
41.775 -0.5492
41.8 -0.4282
41.825 -0.3067
41.85 -0.1905
41.875 -0.0799
41.9 0.0244
41.925 0.1223
41.95 0.214
41.975 0.2989
42 0.3768
42.025 0.4478
42.05 0.5107
42.075 0.5658
42.1 0.6148
42.125 0.6568
42.15 0.6924
42.175 0.7224
42.2 0.7478
42.225 0.7704
42.25 0.7945
42.275 0.8211
42.3 0.8502
42.325 0.882
42.35 0.917
42.375 0.9556
42.4 0.9955
42.425 1.0336
42.45 1.0698
42.475 1.1033
42.5 1.1339
42.525 1.1608
42.55 1.1833
42.575 1.2029
42.6 1.2202
42.625 1.2368
42.65 1.2533
42.675 1.273
42.7 1.2977
42.725 1.3257
42.75 1.3549
42.775 1.3839
42.8 1.4136
42.825 1.4463
42.85 1.4818
42.875 1.5192
42.9 1.5553
42.925 1.5889
42.95 1.6207
42.975 1.6519
43 1.6823
43.025 1.7139
43.05 1.7466
43.075 1.7771
43.1 1.8048
43.125 1.8284
43.15 1.8474
43.175 1.8616
43.2 1.87
43.225 1.8728
43.25 1.8693
43.275 1.8603
43.3 1.8462
43.325 1.8273
43.35 1.8022
43.375 1.7702
43.4 1.7295
43.425 1.6801
43.45 1.6251
43.475 1.5712
43.5 1.5292
43.525 1.5104
43.55 1.5101
43.575 1.5208
43.6 1.5365
43.625 1.5549
43.65 1.5908
43.675 1.6644
43.7 1.7614
43.725 1.8687
43.75 1.975
43.775 2.0754
43.8 2.171
43.825 2.2626
43.85 2.3508
43.875 2.4313
43.9 2.5061
43.925 2.574
43.95 2.6363
43.975 2.6968
44 2.7622
44.025 2.828
44.05 2.8853
44.075 2.9386
44.1 2.9965
44.125 3.0525
44.15 3.1047
44.175 3.1546
44.2 3.2025
44.225 3.2478
44.25 3.2851
44.275 3.31
44.3 3.3221
44.325 3.3224
44.35 3.3157
44.375 3.3074
44.4 3.2968
44.425 3.2818
44.45 3.2601
44.475 3.2328
44.5 3.2017
44.525 3.1669
44.55 3.1294
44.575 3.0885
44.6 3.0453
44.625 2.9979
44.65 2.948
44.675 2.8947
44.7 2.837
44.725 2.7751
44.75 2.7112
44.775 2.6476
44.8 2.5857
44.825 2.525
44.85 2.4646
44.875 2.4042
44.9 2.3398
44.925 2.2713
44.95 2.1991
44.975 2.124
45 2.0498
45.025 1.9775
45.05 1.9124
45.075 1.851
45.1 1.7888
45.125 1.7202
45.15 1.6434
45.175 1.5657
45.2 1.4898
45.225 1.4371
45.25 1.41
45.275 1.4009
45.3 1.408
45.325 1.4223
45.35 1.4363
45.375 1.45
45.4 1.4697
45.425 1.4931
45.45 1.5166
45.475 1.536
45.5 1.5472
45.525 1.549
45.55 1.5442
45.575 1.534
45.6 1.5171
45.625 1.4971
45.65 1.4747
45.675 1.4528
45.7 1.4311
45.725 1.4087
45.75 1.3874
45.775 1.3622
45.8 1.3315
45.825 1.2962
45.85 1.2586
45.875 1.2244
45.9 1.2016
45.925 1.1846
45.95 1.171
45.975 1.1773
46 1.2086
46.025 1.2586
46.05 1.3191
46.075 1.3852
46.1 1.4559
46.125 1.5306
46.15 1.6045
46.175 1.6733
46.2 1.7376
46.225 1.7983
46.25 1.8523
46.275 1.8996
46.3 1.9392
46.325 1.9706
46.35 1.9946
46.375 2.0129
46.4 2.028
46.425 2.0407
46.45 2.0565
46.475 2.0834
46.5 2.1103
46.525 2.1308
46.55 2.1449
46.575 2.1524
46.6 2.1535
46.625 2.1482
46.65 2.1367
46.675 2.1186
46.7 2.0907
46.725 2.0539
46.75 2.0112
46.775 1.9641
46.8 1.9126
46.825 1.8575
46.85 1.8021
46.875 1.7535
46.9 1.7132
46.925 1.6802
46.95 1.6519
46.975 1.6171
47 1.5719
47.025 1.5178
47.05 1.4583
47.075 1.3995
47.1 1.3473
47.125 1.296
47.15 1.2388
47.175 1.1771
47.2 1.1175
47.225 1.0671
47.25 1.0252
47.275 0.9919
47.3 0.963
47.325 0.9336
47.35 0.9063
47.375 0.8842
47.4 0.8699
47.425 0.859
47.45 0.8486
47.475 0.8336
47.5 0.8141
47.525 0.7896
47.55 0.7639
47.575 0.7493
47.6 0.7539
47.625 0.7773
47.65 0.8121
47.675 0.8555
47.7 0.9019
47.725 0.9481
47.75 0.9952
47.775 1.0464
47.8 1.106
47.825 1.1718
47.85 1.2433
47.875 1.3169
47.9 1.3905
47.925 1.4612
47.95 1.5273
47.975 1.5861
48 1.6368
48.025 1.6804
48.05 1.7161
48.075 1.7451
48.1 1.7687
48.125 1.786
48.15 1.7975
48.175 1.8034
48.2 1.8065
48.225 1.8074
48.25 1.8069
48.275 1.8045
48.3 1.8048
48.325 1.8095
48.35 1.8178
48.375 1.8302
48.4 1.8483
48.425 1.8757
48.45 1.9086
48.475 1.943
48.5 1.9792
48.525 2.0137
48.55 2.0445
48.575 2.0708
48.6 2.0933
48.625 2.11
48.65 2.1181
48.675 2.1169
48.7 2.1118
48.725 2.108
48.75 2.1052
48.775 2.1009
48.8 2.094
48.825 2.0818
48.85 2.0621
48.875 2.0348
48.9 2.0005
48.925 1.9592
48.95 1.9126
48.975 1.86
49 1.8015
49.025 1.7392
49.05 1.6755
49.075 1.6118
49.1 1.5508
49.125 1.5003
49.15 1.4714
49.175 1.456
49.2 1.4454
49.225 1.4392
49.25 1.4381
49.275 1.4457
49.3 1.4668
49.325 1.5006
49.35 1.5397
49.375 1.5798
49.4 1.6174
49.425 1.6491
49.45 1.6775
49.475 1.7067
49.5 1.7349
49.525 1.7621
49.55 1.7921
49.575 1.8372
49.6 1.9087
49.625 1.9949
49.65 2.076
49.675 2.1459
49.7 2.2074
49.725 2.2636
49.75 2.3176
49.775 2.3708
49.8 2.425
49.825 2.4798
49.85 2.532
49.875 2.5801
49.9 2.6241
49.925 2.6639
49.95 2.6994
49.975 2.7309
50 2.7579
50.025 2.7812
50.05 2.8012
50.075 2.818
50.1 2.8316
50.125 2.8414
50.15 2.848
50.175 2.8509
50.2 2.8492
50.225 2.8435
50.25 2.8339
50.275 2.8204
50.3 2.8025
50.325 2.7809
50.35 2.7543
50.375 2.7229
50.4 2.6872
50.425 2.648
50.45 2.6074
50.475 2.5705
50.5 2.5402
50.525 2.5142
50.55 2.4913
50.575 2.4731
50.6 2.4576
50.625 2.4415
50.65 2.4232
50.675 2.4036
50.7 2.3829
50.725 2.3613
50.75 2.3393
50.775 2.3151
50.8 2.2875
50.825 2.2562
50.85 2.2223
50.875 2.1869
50.9 2.1511
50.925 2.1148
50.95 2.081
50.975 2.0488
51 2.0161
51.025 1.9811
51.05 1.9451
51.075 1.911
51.1 1.8811
51.125 1.8558
51.15 1.8371
51.175 1.8198
51.2 1.7995
51.225 1.7741
51.25 1.7404
51.275 1.6984
51.3 1.6508
51.325 1.6018
51.35 1.5611
51.375 1.5361
51.4 1.5207
51.425 1.5204
51.45 1.5315
51.475 1.5405
51.5 1.544
51.525 1.5415
51.55 1.5378
51.575 1.5367
51.6 1.5381
51.625 1.5459
51.65 1.5575
51.675 1.5693
51.7 1.5804
51.725 1.591
51.75 1.6068
51.775 1.6323
51.8 1.6689
51.825 1.7118
51.85 1.755
51.875 1.7983
51.9 1.8442
51.925 1.8887
51.95 1.9299
51.975 1.9679
52 1.9993
52.025 2.0222
52.05 2.0379
52.075 2.0494
52.1 2.0662
52.125 2.0968
52.15 2.1345
52.175 2.1739
52.2 2.2214
52.225 2.2818
52.25 2.349
52.275 2.4168
52.3 2.4815
52.325 2.5429
52.35 2.5988
52.375 2.6481
52.4 2.6897
52.425 2.7255
52.45 2.7563
52.475 2.7824
52.5 2.8028
52.525 2.8164
52.55 2.8235
52.575 2.8266
52.6 2.8275
52.625 2.83
52.65 2.8325
52.675 2.8352
52.7 2.8376
52.725 2.8382
52.75 2.8358
52.775 2.8308
52.8 2.8229
52.825 2.8121
52.85 2.7993
52.875 2.7845
52.9 2.7683
52.925 2.7492
52.95 2.7263
52.975 2.7022
53 2.677
53.025 2.6488
53.05 2.6164
53.075 2.5798
53.1 2.5415
53.125 2.5016
53.15 2.4597
53.175 2.4139
53.2 2.3651
53.225 2.3141
53.25 2.2598
53.275 2.2017
53.3 2.1398
53.325 2.0751
53.35 2.0051
53.375 1.9285
53.4 1.8459
53.425 1.7573
53.45 1.6613
53.475 1.5567
53.5 1.4451
53.525 1.3319
53.55 1.2222
53.575 1.117
53.6 1.0205
53.625 0.9377
53.65 0.8675
53.675 0.8064
53.7 0.7502
53.725 0.6926
53.75 0.6376
53.775 0.5855
53.8 0.5339
53.825 0.48
53.85 0.4229
53.875 0.3604
53.9 0.2902
53.925 0.2122
53.95 0.1265
53.975 0.0345
54 -0.0635
54.025 -0.1656
54.05 -0.2689
54.075 -0.3684
54.1 -0.4648
54.125 -0.5518
54.15 -0.6102
54.175 -0.6401
54.2 -0.6552
54.225 -0.6648
54.25 -0.6735
54.275 -0.6872
54.3 -0.7062
54.325 -0.7313
54.35 -0.7607
54.375 -0.7857
54.4 -0.8
54.425 -0.8136
54.45 -0.8329
54.475 -0.8535
54.5 -0.8657
54.525 -0.8684
54.55 -0.8683
54.575 -0.8597
54.6 -0.8363
54.625 -0.7928
54.65 -0.7237
54.675 -0.6415
54.7 -0.5518
54.725 -0.4565
54.75 -0.3583
54.775 -0.2646
54.8 -0.1789
54.825 -0.1023
54.85 -0.0327
54.875 0.0298
54.9 0.0845
54.925 0.1316
54.95 0.1725
54.975 0.2057
55 0.2311
55.025 0.2499
55.05 0.2678
55.075 0.2852
55.1 0.2984
55.125 0.3045
55.15 0.3019
55.175 0.2924
55.2 0.2835
55.225 0.2774
55.25 0.2815
55.275 0.2936
55.3 0.3155
55.325 0.3481
55.35 0.3863
55.375 0.424
55.4 0.4573
55.425 0.4859
55.45 0.5071
55.475 0.52
55.5 0.5233
55.525 0.5185
55.55 0.5059
55.575 0.4849
55.6 0.4557
55.625 0.4215
55.65 0.3942
55.675 0.3818
55.7 0.3805
55.725 0.384
55.75 0.3907
55.775 0.4042
55.8 0.4207
55.825 0.4456
55.85 0.4885
55.875 0.5499
55.9 0.6311
55.925 0.7234
55.95 0.825
55.975 0.9347
56 1.0532
56.025 1.1678
56.05 1.2709
56.075 1.3632
56.1 1.4473
56.125 1.5268
56.15 1.6017
56.175 1.6674
56.2 1.7248
56.225 1.7786
56.25 1.8278
56.275 1.8685
56.3 1.8989
56.325 1.9224
56.35 1.9408
56.375 1.9555
56.4 1.972
56.425 1.9946
56.45 2.0205
56.475 2.0479
56.5 2.0744
56.525 2.0962
56.55 2.1112
56.575 2.1197
56.6 2.1228
56.625 2.1214
56.65 2.121
56.675 2.1288
56.7 2.1433
56.725 2.1607
56.75 2.1769
56.775 2.1893
56.8 2.196
56.825 2.1981
56.85 2.1952
56.875 2.1894
56.9 2.1797
56.925 2.1668
56.95 2.1509
56.975 2.1348
57 2.124
57.025 2.1186
57.05 2.1137
57.075 2.1056
57.1 2.0923
57.125 2.0751
57.15 2.0549
57.175 2.0319
57.2 2.006
57.225 1.9774
57.25 1.9459
57.275 1.9104
57.3 1.8735
57.325 1.8348
57.35 1.794
57.375 1.7525
57.4 1.7125
57.425 1.6727
57.45 1.635
57.475 1.599
57.5 1.5615
57.525 1.5203
57.55 1.4754
57.575 1.427
57.6 1.3745
57.625 1.3191
57.65 1.2637
57.675 1.2101
57.7 1.159
57.725 1.1099
57.75 1.0657
57.775 1.0285
57.8 0.9964
57.825 0.9679
57.85 0.9382
57.875 0.9067
57.9 0.8725
57.925 0.835
57.95 0.7978
57.975 0.7589
58 0.7168
58.025 0.6722
58.05 0.629
58.075 0.5901
58.1 0.5524
58.125 0.5162
58.15 0.4833
58.175 0.455
58.2 0.4284
58.225 0.4014
58.25 0.3757
58.275 0.3601
58.3 0.354
58.325 0.3549
58.35 0.3596
58.375 0.3656
58.4 0.3711
58.425 0.3765
58.45 0.3795
58.475 0.379
58.5 0.3757
58.525 0.3714
58.55 0.3651
58.575 0.3546
58.6 0.3403
58.625 0.3215
58.65 0.3
58.675 0.277
58.7 0.2539
58.725 0.2317
58.75 0.209
58.775 0.1873
58.8 0.1678
58.825 0.1571
58.85 0.1631
58.875 0.1855
58.9 0.2178
58.925 0.2569
58.95 0.3013
58.975 0.3538
59 0.4157
59.025 0.4782
59.05 0.5381
59.075 0.5947
59.1 0.6488
59.125 0.7028
59.15 0.7555
59.175 0.8068
59.2 0.8556
59.225 0.9006
59.25 0.9408
59.275 0.9768
59.3 1.0088
59.325 1.0359
59.35 1.058
59.375 1.075
59.4 1.0861
59.425 1.0919
59.45 1.093
59.475 1.089
59.5 1.0797
59.525 1.0647
59.55 1.0435
59.575 1.0185
59.6 0.9931
59.625 0.9679
59.65 0.943
59.675 0.9175
59.7 0.8939
59.725 0.8706
59.75 0.8441
59.775 0.8115
59.8 0.7761
59.825 0.738
59.85 0.6973
59.875 0.6552
59.9 0.6115
59.925 0.5651
59.95 0.5115
59.975 0.4498
60 0.3803
60.025 0.3057
60.05 0.2293
60.075 0.1627
60.1 0.112
60.125 0.0695
60.15 0.033
60.175 0.0031
60.2 -0.0157
60.225 -0.0157
60.25 0.0018
60.275 0.0292
60.3 0.0594
60.325 0.0903
60.35 0.121
60.375 0.1456
60.4 0.1629
60.425 0.1756
60.45 0.1847
60.475 0.1905
60.5 0.1908
60.525 0.1865
60.55 0.1772
60.575 0.1611
60.6 0.1365
60.625 0.106
60.65 0.0695
60.675 0.0274
60.7 -0.0168
60.725 -0.0581
60.75 -0.0918
60.775 -0.1185
60.8 -0.1394
60.825 -0.1555
60.85 -0.1703
60.875 -0.186
60.9 -0.2035
60.925 -0.2218
60.95 -0.2412
60.975 -0.2638
61 -0.2876
61.025 -0.312
61.05 -0.3339
61.075 -0.3542
61.1 -0.3722
61.125 -0.392
61.15 -0.4168
61.175 -0.4497
61.2 -0.4887
61.225 -0.5331
61.25 -0.5864
61.275 -0.6459
61.3 -0.712
61.325 -0.7811
61.35 -0.8519
61.375 -0.9206
61.4 -0.9886
61.425 -1.0577
61.45 -1.1253
61.475 -1.1886
61.5 -1.2401
61.525 -1.2736
61.55 -1.2983
61.575 -1.3199
61.6 -1.3365
61.625 -1.342
61.65 -1.3283
61.675 -1.2951
61.7 -1.2491
61.725 -1.1983
61.75 -1.1493
61.775 -1.1045
61.8 -1.0646
61.825 -1.0324
61.85 -1.0091
61.875 -0.994
61.9 -0.9876
61.925 -0.9864
61.95 -0.983
61.975 -0.9777
62 -0.9732
62.025 -0.9655
62.05 -0.9489
62.075 -0.9293
62.1 -0.913
62.125 -0.906
62.15 -0.9067
62.175 -0.9121
62.2 -0.9202
62.225 -0.9296
62.25 -0.9434
62.275 -0.9601
62.3 -0.9804
62.325 -1.0032
62.35 -1.0248
62.375 -1.0439
62.4 -1.0614
62.425 -1.0786
62.45 -1.0976
62.475 -1.1181
62.5 -1.1418
62.525 -1.1695
62.55 -1.202
62.575 -1.2403
62.6 -1.2833
62.625 -1.3301
62.65 -1.3815
62.675 -1.4387
62.7 -1.4936
62.725 -1.5361
62.75 -1.5585
62.775 -1.5643
62.8 -1.5634
62.825 -1.5646
62.85 -1.5712
62.875 -1.5819
62.9 -1.5911
62.925 -1.5937
62.95 -1.5856
62.975 -1.5618
63 -1.5268
63.025 -1.493
63.05 -1.4699
63.075 -1.4588
63.1 -1.458
63.125 -1.4664
63.15 -1.4853
63.175 -1.5145
63.2 -1.5509
63.225 -1.5966
63.25 -1.6491
63.275 -1.7049
63.3 -1.7621
63.325 -1.8089
63.35 -1.8397
63.375 -1.8609
63.4 -1.8766
63.425 -1.8817
63.45 -1.8738
63.475 -1.8595
63.5 -1.8446
63.525 -1.8277
63.55 -1.8086
63.575 -1.789
63.6 -1.77
63.625 -1.7498
63.65 -1.7208
63.675 -1.683
63.7 -1.6412
63.725 -1.6023
63.75 -1.5675
63.775 -1.5369
63.8 -1.5052
63.825 -1.4651
63.85 -1.4174
63.875 -1.3693
63.9 -1.3265
63.925 -1.2944
63.95 -1.2744
63.975 -1.2612
64 -1.2525
64.025 -1.2475
64.05 -1.2466
64.075 -1.2424
64.1 -1.2321
64.125 -1.2173
64.15 -1.2026
64.175 -1.1883
64.2 -1.1786
64.225 -1.1752
64.25 -1.1788
64.275 -1.1885
64.3 -1.2049
64.325 -1.2289
64.35 -1.2574
64.375 -1.2854
64.4 -1.3135
64.425 -1.3371
64.45 -1.3593
64.475 -1.3819
64.5 -1.4058
64.525 -1.4332
64.55 -1.4607
64.575 -1.4835
64.6 -1.4994
64.625 -1.509
64.65 -1.515
64.675 -1.5203
64.7 -1.5244
64.725 -1.5256
64.75 -1.5213
64.775 -1.5076
64.8 -1.4882
64.825 -1.4632
64.85 -1.4395
64.875 -1.4159
64.9 -1.3886
64.925 -1.3603
64.95 -1.3321
64.975 -1.3123
65 -1.2996
65.025 -1.291
65.05 -1.2777
65.075 -1.2498
65.1 -1.2101
65.125 -1.1688
65.15 -1.1326
65.175 -1.1027
65.2 -1.0799
65.225 -1.0652
65.25 -1.0551
65.275 -1.0453
65.3 -1.0366
65.325 -1.031
65.35 -1.0307
65.375 -1.0344
65.4 -1.0415
65.425 -1.0497
65.45 -1.0562
65.475 -1.0539
65.5 -1.0463
65.525 -1.0365
65.55 -1.019
65.575 -0.9931
65.6 -0.9659
65.625 -0.9446
65.65 -0.934
65.675 -0.9353
65.7 -0.9498
65.725 -0.9784
65.75 -1.0201
65.775 -1.0735
65.8 -1.1374
65.825 -1.2112
65.85 -1.2933
65.875 -1.3823
65.9 -1.4698
65.925 -1.5372
65.95 -1.5763
65.975 -1.5901
66 -1.5844
66.025 -1.5672
66.05 -1.5468
66.075 -1.5262
66.1 -1.505
66.125 -1.4818
66.15 -1.4586
66.175 -1.4399
66.2 -1.4278
66.225 -1.4247
66.25 -1.4286
66.275 -1.4376
66.3 -1.4534
66.325 -1.474
66.35 -1.4991
66.375 -1.5283
66.4 -1.5604
66.425 -1.5947
66.45 -1.6336
66.475 -1.672
66.5 -1.6959
66.525 -1.7127
66.55 -1.7309
66.575 -1.7544
66.6 -1.7819
66.625 -1.8086
66.65 -1.8339
66.675 -1.8594
66.7 -1.881
66.725 -1.889
66.75 -1.8844
66.775 -1.8725
66.8 -1.8576
66.825 -1.8429
66.85 -1.8257
66.875 -1.8068
66.9 -1.7867
66.925 -1.7676
66.95 -1.7532
66.975 -1.746
67 -1.7469
67.025 -1.755
67.05 -1.7679
67.075 -1.7868
67.1 -1.8139
67.125 -1.8512
67.15 -1.8978
67.175 -1.9555
67.2 -2.0212
67.225 -2.0849
67.25 -2.1369
67.275 -2.1787
67.3 -2.2105
67.325 -2.2281
67.35 -2.2292
67.375 -2.2157
67.4 -2.1915
67.425 -2.1636
67.45 -2.1396
67.475 -2.1203
67.5 -2.1005
67.525 -2.0756
67.55 -2.0444
67.575 -2.0107
67.6 -1.9805
67.625 -1.9551
67.65 -1.9371
67.675 -1.9233
67.7 -1.9123
67.725 -1.9054
67.75 -1.9019
67.775 -1.9016
67.8 -1.9056
67.825 -1.9125
67.85 -1.9236
67.875 -1.9373
67.9 -1.951
67.925 -1.9679
67.95 -1.9849
67.975 -1.9981
68 -2.0028
68.025 -2.0047
68.05 -2.0052
68.075 -2.0099
68.1 -2.0268
68.125 -2.0497
68.15 -2.0728
68.175 -2.0866
68.2 -2.0897
68.225 -2.0867
68.25 -2.084
68.275 -2.0761
68.3 -2.0585
68.325 -2.0422
68.35 -2.0392
68.375 -2.0523
68.4 -2.0727
68.425 -2.0923
68.45 -2.1101
68.475 -2.1231
68.5 -2.1349
68.525 -2.1452
68.55 -2.1595
68.575 -2.1843
68.6 -2.2208
68.625 -2.2673
68.65 -2.3175
68.675 -2.3622
68.7 -2.3878
68.725 -2.3954
68.75 -2.3878
68.775 -2.3711
68.8 -2.3505
68.825 -2.3296
68.85 -2.3048
68.875 -2.2731
68.9 -2.239
68.925 -2.2037
68.95 -2.1653
68.975 -2.1285
69 -2.0935
69.025 -2.0613
69.05 -2.0322
69.075 -2.002
69.1 -1.9711
69.125 -1.9431
69.15 -1.9208
69.175 -1.9032
69.2 -1.888
69.225 -1.8714
69.25 -1.8505
69.275 -1.8196
69.3 -1.7831
69.325 -1.748
69.35 -1.7146
69.375 -1.6814
69.4 -1.6507
69.425 -1.6229
69.45 -1.5958
69.475 -1.566
69.5 -1.5299
69.525 -1.4924
69.55 -1.4557
69.575 -1.417
69.6 -1.3779
69.625 -1.3398
69.65 -1.3062
69.675 -1.2807
69.7 -1.2631
69.725 -1.2536
69.75 -1.2517
69.775 -1.2572
69.8 -1.267
69.825 -1.2789
69.85 -1.2905
69.875 -1.3012
69.9 -1.3135
69.925 -1.3285
69.95 -1.3452
69.975 -1.3644
70 -1.3867
70.025 -1.4141
70.05 -1.4459
70.075 -1.4787
70.1 -1.5091
70.125 -1.5376
70.15 -1.5655
70.175 -1.593
70.2 -1.6185
70.225 -1.6416
70.25 -1.6595
70.275 -1.6683
70.3 -1.6668
70.325 -1.6543
70.35 -1.6343
70.375 -1.6136
70.4 -1.5986
70.425 -1.5924
70.45 -1.5927
70.475 -1.5987
70.5 -1.6061
70.525 -1.6071
70.55 -1.6015
70.575 -1.5927
70.6 -1.5819
70.625 -1.5714
70.65 -1.5635
70.675 -1.5496
70.7 -1.5263
70.725 -1.4947
70.75 -1.4577
70.775 -1.4193
70.8 -1.3789
70.825 -1.3361
70.85 -1.292
70.875 -1.2505
70.9 -1.2129
70.925 -1.1799
70.95 -1.1524
70.975 -1.1294
71 -1.1128
71.025 -1.1025
71.05 -1.0967
71.075 -1.0948
71.1 -1.0955
71.125 -1.0963
71.15 -1.0957
71.175 -1.0923
71.2 -1.0843
71.225 -1.0714
71.25 -1.0544
71.275 -1.0362
71.3 -1.0193
71.325 -1.0056
71.35 -0.9953
71.375 -0.9896
71.4 -0.9862
71.425 -0.9835
71.45 -0.9805
71.475 -0.9749
71.5 -0.9654
71.525 -0.955
71.55 -0.9413
71.575 -0.9163
71.6 -0.8826
71.625 -0.8508
71.65 -0.8259
71.675 -0.809
71.7 -0.7993
71.725 -0.7988
71.75 -0.8078
71.775 -0.8259
71.8 -0.8519
71.825 -0.8834
71.85 -0.9157
71.875 -0.9451
71.9 -0.9764
71.925 -1.0159
71.95 -1.0627
71.975 -1.1146
72 -1.1735
72.025 -1.2391
72.05 -1.3076
72.075 -1.3719
72.1 -1.4237
72.125 -1.4566
72.15 -1.4733
72.175 -1.484
72.2 -1.4885
72.225 -1.4818
72.25 -1.4676
72.275 -1.4524
72.3 -1.4328
72.325 -1.4121
72.35 -1.3922
72.375 -1.3756
72.4 -1.3576
72.425 -1.3365
72.45 -1.3139
72.475 -1.2899
72.5 -1.266
72.525 -1.2455
72.55 -1.2293
72.575 -1.2168
72.6 -1.2121
72.625 -1.2164
72.65 -1.2301
72.675 -1.2505
72.7 -1.2749
72.725 -1.3007
72.75 -1.3269
72.775 -1.3556
72.8 -1.3859
72.825 -1.4182
72.85 -1.4519
72.875 -1.4876
72.9 -1.5259
72.925 -1.5608
72.95 -1.5856
72.975 -1.5979
73 -1.5994
73.025 -1.5927
73.05 -1.5735
73.075 -1.5428
73.1 -1.4999
73.125 -1.45
73.15 -1.3985
73.175 -1.3503
73.2 -1.3065
73.225 -1.2632
73.25 -1.2149
73.275 -1.1643
73.3 -1.113
73.325 -1.0659
73.35 -1.0288
73.375 -0.9995
73.4 -0.9743
73.425 -0.9503
73.45 -0.9272
73.475 -0.9063
73.5 -0.8868
73.525 -0.8691
73.55 -0.8503
73.575 -0.8297
73.6 -0.8103
73.625 -0.795
73.65 -0.7837
73.675 -0.7774
73.7 -0.7796
73.725 -0.7863
73.75 -0.7913
73.775 -0.7965
73.8 -0.8047
73.825 -0.8166
73.85 -0.8352
73.875 -0.8586
73.9 -0.8826
73.925 -0.9067
73.95 -0.9338
73.975 -0.9672
74 -1.0032
74.025 -1.0419
74.05 -1.0854
74.075 -1.1329
74.1 -1.1839
74.125 -1.2384
74.15 -1.293
74.175 -1.3457
74.2 -1.3916
74.225 -1.4237
74.25 -1.4452
74.275 -1.4642
74.3 -1.4807
74.325 -1.4913
74.35 -1.488
74.375 -1.4703
74.4 -1.44
74.425 -1.401
74.45 -1.3541
74.475 -1.2997
74.5 -1.2442
74.525 -1.1926
74.55 -1.143
74.575 -1.099
74.6 -1.0656
74.625 -1.0417
74.65 -1.0273
74.675 -1.0182
74.7 -1.0102
74.725 -0.9985
74.75 -0.983
74.775 -0.9674
74.8 -0.9533
74.825 -0.9401
74.85 -0.9264
74.875 -0.9101
74.9 -0.8919
74.925 -0.8778
74.95 -0.8673
74.975 -0.8578
75 -0.8543
75.025 -0.8578
75.05 -0.8676
75.075 -0.8868
75.1 -0.9156
75.125 -0.9486
75.15 -0.9831
75.175 -1.017
75.2 -1.0495
75.225 -1.0856
75.25 -1.1261
75.275 -1.1644
75.3 -1.1898
75.325 -1.1975
75.35 -1.1918
75.375 -1.1764
75.4 -1.1588
75.425 -1.1443
75.45 -1.1312
75.475 -1.1209
75.5 -1.1166
75.525 -1.1195
75.55 -1.1293
75.575 -1.1472
75.6 -1.1708
75.625 -1.1935
75.65 -1.2146
75.675 -1.2329
75.7 -1.2466
75.725 -1.256
75.75 -1.262
75.775 -1.2646
75.8 -1.2621
75.825 -1.2598
75.85 -1.2611
75.875 -1.2647
75.9 -1.2698
75.925 -1.2776
75.95 -1.2865
75.975 -1.2983
76 -1.3149
76.025 -1.3273
76.05 -1.3363
76.075 -1.3386
76.1 -1.3327
76.125 -1.3255
76.15 -1.3178
76.175 -1.3086
76.2 -1.2981
76.225 -1.2836
76.25 -1.2687
76.275 -1.2541
76.3 -1.2417
76.325 -1.2323
76.35 -1.2301
76.375 -1.2324
76.4 -1.2288
76.425 -1.2187
76.45 -1.2108
76.475 -1.206
76.5 -1.209
76.525 -1.2201
76.55 -1.235
76.575 -1.2505
76.6 -1.2668
76.625 -1.2814
76.65 -1.2953
76.675 -1.3074
76.7 -1.3148
76.725 -1.3202
76.75 -1.3231
76.775 -1.3266
76.8 -1.3291
76.825 -1.3299
76.85 -1.3309
76.875 -1.3326
76.9 -1.3386
76.925 -1.3514
76.95 -1.36
76.975 -1.3558
77 -1.3324
77.025 -1.2976
77.05 -1.2588
77.075 -1.2178
77.1 -1.1772
77.125 -1.1402
77.15 -1.1107
77.175 -1.0929
77.2 -1.085
77.225 -1.0819
77.25 -1.0809
77.275 -1.079
77.3 -1.0744
77.325 -1.0587
77.35 -1.0301
77.375 -0.9936
77.4 -0.955
77.425 -0.9166
77.45 -0.8753
77.475 -0.8338
77.5 -0.7938
77.525 -0.7572
77.55 -0.7229
77.575 -0.6898
77.6 -0.6588
77.625 -0.6319
77.65 -0.611
77.675 -0.5926
77.7 -0.5775
77.725 -0.5682
77.75 -0.5629
77.775 -0.5638
77.8 -0.5695
77.825 -0.5739
77.85 -0.5705
77.875 -0.5622
77.9 -0.5559
77.925 -0.5502
77.95 -0.5448
77.975 -0.5421
78 -0.5454
78.025 -0.5574
78.05 -0.5792
78.075 -0.6091
78.1 -0.6413
78.125 -0.6706
78.15 -0.6958
78.175 -0.7191
78.2 -0.7411
78.225 -0.7568
78.25 -0.7707
78.275 -0.7951
78.3 -0.8377
78.325 -0.8927
78.35 -0.9474
78.375 -0.9991
78.4 -1.0496
78.425 -1.1029
78.45 -1.1554
78.475 -1.2037
78.5 -1.2408
78.525 -1.2608
78.55 -1.2618
78.575 -1.2502
78.6 -1.2301
78.625 -1.2034
78.65 -1.1743
78.675 -1.1424
78.7 -1.114
78.725 -1.0962
78.75 -1.0964
78.775 -1.1136
78.8 -1.1332
78.825 -1.1303
78.85 -1.1035
78.875 -1.0574
78.9 -1.002
78.925 -0.9461
78.95 -0.8931
78.975 -0.8435
79 -0.7923
79.025 -0.74
79.05 -0.6874
79.075 -0.6372
79.1 -0.592
79.125 -0.5495
79.15 -0.5165
79.175 -0.4961
79.2 -0.4928
79.225 -0.5068
79.25 -0.5305
79.275 -0.5566
79.3 -0.5853
79.325 -0.6186
79.35 -0.6556
79.375 -0.6965
79.4 -0.742
79.425 -0.7911
79.45 -0.8451
79.475 -0.9026
79.5 -0.9616
79.525 -1.0166
79.55 -1.0612
79.575 -1.0941
79.6 -1.1119
79.625 -1.1176
79.65 -1.1154
79.675 -1.108
79.7 -1.0954
79.725 -1.0768
79.75 -1.0596
79.775 -1.0468
79.8 -1.0383
79.825 -1.0347
79.85 -1.0344
79.875 -1.0326
79.9 -1.0332
79.925 -1.0397
79.95 -1.0545
79.975 -1.072
80 -1.0857
80.025 -1.0925
80.05 -1.093
80.075 -1.0925
80.1 -1.0988
80.125 -1.1127
80.15 -1.1301
80.175 -1.1488
80.2 -1.1651
80.225 -1.1732
80.25 -1.1722
80.275 -1.1589
80.3 -1.1333
80.325 -1.1012
80.35 -1.0647
80.375 -1.0296
80.4 -1.0012
80.425 -0.9839
80.45 -0.9792
80.475 -0.9839
80.5 -0.9921
80.525 -0.998
80.55 -1.0053
80.575 -1.0185
80.6 -1.0425
80.625 -1.0656
80.65 -1.0629
80.675 -1.0253
80.7 -0.9693
80.725 -0.9075
80.75 -0.8438
80.775 -0.7726
80.8 -0.6911
80.825 -0.5986
80.85 -0.4923
80.875 -0.3746
80.9 -0.2566
80.925 -0.1503
80.95 -0.0523
80.975 0.0356
81 0.112
81.025 0.1794
81.05 0.2347
81.075 0.2804
81.1 0.3191
81.125 0.3516
81.15 0.3815
81.175 0.4115
81.2 0.4404
81.225 0.4638
81.25 0.48
81.275 0.4879
81.3 0.4862
81.325 0.478
81.35 0.4659
81.375 0.4524
81.4 0.4426
81.425 0.435
81.45 0.4257
81.475 0.4142
81.5 0.4042
81.525 0.394
81.55 0.3815
81.575 0.3658
81.6 0.3515
81.625 0.337
81.65 0.3193
81.675 0.2988
81.7 0.2767
81.725 0.2548
81.75 0.2358
81.775 0.2181
81.8 0.2039
81.825 0.196
81.85 0.2002
81.875 0.2088
81.9 0.2165
81.925 0.2208
81.95 0.2163
81.975 0.2027
82 0.1768
82.025 0.1393
82.05 0.0907
82.075 0.0381
82.1 -0.014
82.125 -0.0617
82.15 -0.1031
82.175 -0.1382
82.2 -0.1629
82.225 -0.1792
82.25 -0.1894
82.275 -0.1963
82.3 -0.2036
82.325 -0.2139
82.35 -0.2307
82.375 -0.2576
82.4 -0.2925
82.425 -0.3235
82.45 -0.3527
82.475 -0.384
82.5 -0.4165
82.525 -0.4405
82.55 -0.4551
82.575 -0.4618
82.6 -0.4647
82.625 -0.4702
82.65 -0.477
82.675 -0.4858
82.7 -0.4939
82.725 -0.4965
82.75 -0.4933
82.775 -0.4907
82.8 -0.4935
82.825 -0.4999
82.85 -0.5096
82.875 -0.5222
82.9 -0.5351
82.925 -0.5515
82.95 -0.5722
82.975 -0.594
83 -0.6148
83.025 -0.6347
83.05 -0.6558
83.075 -0.6683
83.1 -0.666
83.125 -0.6515
83.15 -0.6278
83.175 -0.6016
83.2 -0.5777
83.225 -0.5586
83.25 -0.5506
83.275 -0.5535
83.3 -0.5612
83.325 -0.5644
83.35 -0.5589
83.375 -0.5428
83.4 -0.5214
83.425 -0.4921
83.45 -0.4421
83.475 -0.3763
83.5 -0.3016
83.525 -0.2185
83.55 -0.1323
83.575 -0.0524
83.6 0.0129
83.625 0.068
83.65 0.1192
83.675 0.1685
83.7 0.2173
83.725 0.2664
83.75 0.314
83.775 0.3579
83.8 0.3932
83.825 0.4178
83.85 0.4272
83.875 0.4324
83.9 0.4431
83.925 0.4609
83.95 0.4858
83.975 0.5154
84 0.5473
84.025 0.5864
84.05 0.6316
84.075 0.674
84.1 0.7113
84.125 0.7456
84.15 0.7751
84.175 0.8
84.2 0.8195
84.225 0.8332
84.25 0.8429
84.275 0.8505
84.3 0.862
84.325 0.8868
84.35 0.9191
84.375 0.9507
84.4 0.9792
84.425 1.0044
84.45 1.028
84.475 1.0536
84.5 1.0805
84.525 1.1079
84.55 1.1364
84.575 1.1641
84.6 1.1884
84.625 1.207
84.65 1.2219
84.675 1.234
84.7 1.2447
84.725 1.2602
84.75 1.2802
84.775 1.3047
84.8 1.3332
84.825 1.3628
84.85 1.3929
84.875 1.4282
84.9 1.4726
84.925 1.516
84.95 1.5504
84.975 1.5714
85 1.5807
85.025 1.5843
85.05 1.6003
85.075 1.6317
85.1 1.6689
85.125 1.7108
85.15 1.7528
85.175 1.7901
85.2 1.8217
85.225 1.8473
85.25 1.8693
85.275 1.8892
85.3 1.9081
85.325 1.9258
85.35 1.9404
85.375 1.9507
85.4 1.9583
85.425 1.9616
85.45 1.962
85.475 1.9585
85.5 1.9522
85.525 1.9431
85.55 1.9319
85.575 1.9163
85.6 1.8966
85.625 1.8724
85.65 1.8418
85.675 1.8033
85.7 1.7576
85.725 1.7073
85.75 1.6582
85.775 1.6141
85.8 1.5749
85.825 1.5413
85.85 1.5154
85.875 1.4949
85.9 1.4752
85.925 1.4531
85.95 1.4255
85.975 1.3909
86 1.35
86.025 1.3048
86.05 1.26
86.075 1.2246
86.1 1.1941
86.125 1.1696
86.15 1.1556
86.175 1.1542
86.2 1.1683
86.225 1.1989
86.25 1.2451
86.275 1.2966
86.3 1.3472
86.325 1.3953
86.35 1.444
86.375 1.5022
86.4 1.5715
86.425 1.6423
86.45 1.7076
86.475 1.7651
86.5 1.8148
86.525 1.857
86.55 1.8919
86.575 1.9201
86.6 1.9428
86.625 1.9604
86.65 1.9733
86.675 1.9802
86.7 1.9803
86.725 1.9719
86.75 1.9562
86.775 1.9348
86.8 1.9145
86.825 1.8997
86.85 1.8856
86.875 1.8667
86.9 1.8416
86.925 1.8098
86.95 1.772
86.975 1.7273
87 1.6771
87.025 1.6217
87.05 1.5619
87.075 1.4968
87.1 1.4253
87.125 1.3472
87.15 1.2627
87.175 1.1716
87.2 1.0744
87.225 0.9744
87.25 0.8816
87.275 0.8109
87.3 0.7575
87.325 0.7097
87.35 0.6623
87.375 0.6162
87.4 0.5727
87.425 0.54
87.45 0.5178
87.475 0.4994
87.5 0.4839
87.525 0.4694
87.55 0.4599
87.575 0.4634
87.6 0.4859
87.625 0.5187
87.65 0.5564
87.675 0.5936
87.7 0.633
87.725 0.6768
87.75 0.7187
87.775 0.7575
87.8 0.7919
87.825 0.8268
87.85 0.8652
87.875 0.9146
87.9 0.9882
87.925 1.0738
87.95 1.1604
87.975 1.2405
88 1.3125
88.025 1.3764
88.05 1.4329
88.075 1.482
88.1 1.5229
88.125 1.5557
88.15 1.581
88.175 1.6013
88.2 1.6221
88.225 1.6455
88.25 1.6685
88.275 1.6908
88.3 1.7104
88.325 1.7277
88.35 1.7477
88.375 1.7741
88.4 1.8033
88.425 1.8312
88.45 1.8552
88.475 1.873
88.5 1.8854
88.525 1.8933
88.55 1.8966
88.575 1.8958
88.6 1.8902
88.625 1.8802
88.65 1.8649
88.675 1.8436
88.7 1.8173
88.725 1.786
88.75 1.7509
88.775 1.7163
88.8 1.6928
88.825 1.6916
88.85 1.7057
88.875 1.7205
88.9 1.7309
88.925 1.7333
88.95 1.7289
88.975 1.7196
89 1.7071
89.025 1.6986
89.05 1.7059
89.075 1.7327
89.1 1.77
89.125 1.8088
89.15 1.8436
89.175 1.8758
89.2 1.9053
89.225 1.9323
89.25 1.9556
89.275 1.9746
89.3 1.9902
89.325 2.0055
89.35 2.0232
89.375 2.0412
89.4 2.055
89.425 2.0624
89.45 2.0643
89.475 2.0628
89.5 2.061
89.525 2.0643
89.55 2.0764
89.575 2.0963
89.6 2.1172
89.625 2.1365
89.65 2.1533
89.675 2.1672
89.7 2.1775
89.725 2.1861
89.75 2.1976
89.775 2.2263
89.8 2.2765
89.825 2.3329
89.85 2.3874
89.875 2.4397
89.9 2.4886
89.925 2.533
89.95 2.5734
89.975 2.6114
90 2.6472
90.025 2.6796
90.05 2.7086
90.075 2.7351
90.1 2.7597
90.125 2.7829
90.15 2.8044
90.175 2.8237
90.2 2.8406
90.225 2.8559
90.25 2.8697
90.275 2.8822
90.3 2.8931
90.325 2.9011
90.35 2.9047
90.375 2.9048
90.4 2.9001
90.425 2.8902
90.45 2.8761
90.475 2.8587
90.5 2.8377
90.525 2.812
90.55 2.7815
90.575 2.7449
90.6 2.702
90.625 2.6539
90.65 2.6012
90.675 2.5456
90.7 2.4977
90.725 2.4671
90.75 2.4432
90.775 2.426
90.8 2.4152
90.825 2.4052
90.85 2.3927
90.875 2.3769
90.9 2.3605
90.925 2.3467
90.95 2.3386
90.975 2.3373
91 2.3367
91.025 2.3293
91.05 2.3142
91.075 2.2917
91.1 2.2631
91.125 2.2313
91.15 2.1952
91.175 2.1563
91.2 2.1117
91.225 2.0606
91.25 2.0027
91.275 1.9375
91.3 1.8642
91.325 1.7824
91.35 1.6932
91.375 1.5985
91.4 1.5066
91.425 1.4218
91.45 1.3451
91.475 1.2726
91.5 1.2066
91.525 1.1458
91.55 1.0866
91.575 1.0218
91.6 0.9526
91.625 0.8785
91.65 0.7944
91.675 0.704
91.7 0.6129
91.725 0.5286
91.75 0.4497
91.775 0.3723
91.8 0.2906
91.825 0.2057
91.85 0.1271
91.875 0.0656
91.9 0.0302
91.925 0.0155
91.95 0.0161
91.975 0.0201
92 0.0238
92.025 0.0361
92.05 0.062
92.075 0.0938
92.1 0.1265
92.125 0.1605
92.15 0.2026
92.175 0.2504
92.2 0.3024
92.225 0.3646
92.25 0.4333
92.275 0.4996
92.3 0.5635
92.325 0.6261
92.35 0.6823
92.375 0.7313
92.4 0.773
92.425 0.8071
92.45 0.8331
92.475 0.8519
92.5 0.8625
92.525 0.8657
92.55 0.8606
92.575 0.8468
92.6 0.8255
92.625 0.798
92.65 0.7644
92.675 0.724
92.7 0.6783
92.725 0.6269
92.75 0.5694
92.775 0.5044
92.8 0.4322
92.825 0.3586
92.85 0.2896
92.875 0.2295
92.9 0.1726
92.925 0.1189
92.95 0.0773
92.975 0.0579
93 0.059
93.025 0.076
93.05 0.1022
93.075 0.1337
93.1 0.1632
93.125 0.1859
93.15 0.2006
93.175 0.2122
93.2 0.2261
93.225 0.2473
93.25 0.2746
93.275 0.3025
93.3 0.3261
93.325 0.3413
93.35 0.3476
93.375 0.3472
93.4 0.3388
93.425 0.3212
93.45 0.2961
93.475 0.2636
93.5 0.2241
93.525 0.1801
93.55 0.1329
93.575 0.0821
93.6 0.0298
93.625 -0.0239
93.65 -0.0809
93.675 -0.142
93.7 -0.214
93.725 -0.2983
93.75 -0.3892
93.775 -0.4831
93.8 -0.5719
93.825 -0.6591
93.85 -0.7493
93.875 -0.8323
93.9 -0.8898
93.925 -0.9027
93.95 -0.885
93.975 -0.8526
94 -0.8106
94.025 -0.7706
94.05 -0.7326
94.075 -0.6924
94.1 -0.6441
94.125 -0.5914
94.15 -0.536
94.175 -0.48
94.2 -0.4302
94.225 -0.3904
94.25 -0.3624
94.275 -0.3431
94.3 -0.3331
94.325 -0.3348
94.35 -0.3486
94.375 -0.3739
94.4 -0.4122
94.425 -0.4627
94.45 -0.5224
94.475 -0.5884
94.5 -0.6565
94.525 -0.7149
94.55 -0.7553
94.575 -0.7791
94.6 -0.797
94.625 -0.822
94.65 -0.8524
94.675 -0.8901
94.7 -0.9325
94.725 -0.976
94.75 -1.0036
94.775 -0.9804
94.8 -0.919
94.825 -0.8519
94.85 -0.7861
94.875 -0.7232
94.9 -0.6595
94.925 -0.594
94.95 -0.5196
94.975 -0.4435
95 -0.3709
95.025 -0.3043
95.05 -0.2465
95.075 -0.1994
95.1 -0.1651
95.125 -0.1353
95.15 -0.0916
95.175 -0.025
95.2 0.0545
95.225 0.1296
95.25 0.1945
95.275 0.2457
95.3 0.2839
95.325 0.3097
95.35 0.3268
95.375 0.3385
95.4 0.3508
95.425 0.3718
95.45 0.4039
95.475 0.4377
95.5 0.4659
95.525 0.4863
95.55 0.4986
95.575 0.5009
95.6 0.4921
95.625 0.4737
95.65 0.4477
95.675 0.4173
95.7 0.3801
95.725 0.3316
95.75 0.2718
95.775 0.2039
95.8 0.1356
95.825 0.0787
95.85 0.0347
95.875 -0.0032
95.9 -0.0359
95.925 -0.0561
95.95 -0.0726
95.975 -0.0908
96 -0.1101
96.025 -0.1256
96.05 -0.1328
96.075 -0.1356
96.1 -0.1419
96.125 -0.1542
96.15 -0.1733
96.175 -0.2001
96.2 -0.2316
96.225 -0.2699
96.25 -0.3114
96.275 -0.3483
96.3 -0.3868
96.325 -0.4242
96.35 -0.4605
96.375 -0.4938
96.4 -0.5201
96.425 -0.5384
96.45 -0.55
96.475 -0.5504
96.5 -0.5384
96.525 -0.518
96.55 -0.4922
96.575 -0.4597
96.6 -0.4232
96.625 -0.3899
96.65 -0.3632
96.675 -0.3367
96.7 -0.3115
96.725 -0.29
96.75 -0.2745
96.775 -0.2664
96.8 -0.267
96.825 -0.2777
96.85 -0.2978
96.875 -0.3212
96.9 -0.3323
96.925 -0.3232
96.95 -0.3019
96.975 -0.2758
97 -0.2431
97.025 -0.1947
97.05 -0.1331
97.075 -0.0634
97.1 0.0095
97.125 0.0784
97.15 0.1412
97.175 0.1976
97.2 0.2477
97.225 0.2917
97.25 0.3322
97.275 0.3695
97.3 0.4038
97.325 0.4346
97.35 0.4632
97.375 0.4876
97.4 0.5084
97.425 0.527
97.45 0.5427
97.475 0.555
97.5 0.5645
97.525 0.5708
97.55 0.5779
97.575 0.5857
97.6 0.5952
97.625 0.6142
97.65 0.6458
97.675 0.6813
97.7 0.7137
97.725 0.7412
97.75 0.7645
97.775 0.7822
97.8 0.7932
97.825 0.7967
97.85 0.7915
97.875 0.7776
97.9 0.7506
97.925 0.7054
97.95 0.6537
97.975 0.6026
98 0.5518
98.025 0.5008
98.05 0.4491
98.075 0.3982
98.1 0.3502
98.125 0.3055
98.15 0.2603
98.175 0.2113
98.2 0.1575
98.225 0.1006
98.25 0.0382
98.275 -0.0296
98.3 -0.1
98.325 -0.1757
98.35 -0.2593
98.375 -0.3447
98.4 -0.4288
98.425 -0.5088
98.45 -0.582
98.475 -0.6491
98.5 -0.7108
98.525 -0.7682
98.55 -0.8226
98.575 -0.8739
98.6 -0.9227
98.625 -0.9701
98.65 -1.0207
98.675 -1.0758
98.7 -1.126
98.725 -1.1643
98.75 -1.1901
98.775 -1.2044
98.8 -1.2155
98.825 -1.2198
98.85 -1.2121
98.875 -1.1955
98.9 -1.1783
98.925 -1.17
98.95 -1.1713
98.975 -1.171
99 -1.162
99.025 -1.1389
99.05 -1.1022
99.075 -1.0473
99.1 -0.9793
99.125 -0.9082
99.15 -0.8333
99.175 -0.7539
99.2 -0.6707
99.225 -0.5846
99.25 -0.4944
99.275 -0.4054
99.3 -0.3221
99.325 -0.2478
99.35 -0.1812
99.375 -0.1227
99.4 -0.0716
99.425 -0.0266
99.45 0.0126
99.475 0.0471
99.5 0.0774
99.525 0.1008
99.55 0.1184
99.575 0.13
99.6 0.1355
99.625 0.1326
99.65 0.1218
99.675 0.105
99.7 0.0836
99.725 0.0584
99.75 0.0294
99.775 -0.0044
99.8 -0.0408
99.825 -0.0777
99.85 -0.1116
99.875 -0.1417
99.9 -0.1727
99.925 -0.2105
99.95 -0.2564
99.975 -0.3071
100 -0.3584
