# Supplementary material for: Uptake of N2O5 by aqueous aerosol unveiled using chemically accurate many-body potentials
Source: Nat Commun. 2022 Mar 10;13:1266. doi: 10.1038/s41467-022-28697-8 (PMC8913772; doi:10.1038/s41467-022-28697-8)
Supplement: Supplementary file 3 — Source Data [file 41467_2022_28697_MOESM3_ESM.zip › n2o5-uptake-data/Fig2/scattering/rep02run07/relcom_gds.dat]

0.025 11.9857
0.05 11.9419
0.075 11.8982
0.1 11.8544
0.125 11.8107
0.15 11.7669
0.175 11.7231
0.2 11.6794
0.225 11.6356
0.25 11.5918
0.275 11.548
0.3 11.5042
0.325 11.4604
0.35 11.4166
0.375 11.3728
0.4 11.3289
0.425 11.2851
0.45 11.2412
0.475 11.1974
0.5 11.1535
0.525 11.1096
0.55 11.0657
0.575 11.0218
0.6 10.9779
0.625 10.934
0.65 10.89
0.675 10.8461
0.7 10.802
0.725 10.7579
0.75 10.7138
0.775 10.6696
0.8 10.6254
0.825 10.5811
0.85 10.5368
0.875 10.4924
0.9 10.4479
0.925 10.4034
0.95 10.3588
0.975 10.3143
1 10.2698
1.025 10.2252
1.05 10.1806
1.075 10.136
1.1 10.0912
1.125 10.0463
1.15 10.0013
1.175 9.9563
1.2 9.911
1.225 9.8654
1.25 9.8199
1.275 9.7744
1.3 9.7288
1.325 9.6829
1.35 9.6371
1.375 9.5912
1.4 9.5451
1.425 9.499
1.45 9.4528
1.475 9.4065
1.5 9.3602
1.525 9.3139
1.55 9.2675
1.575 9.2211
1.6 9.1744
1.625 9.1277
1.65 9.0808
1.675 9.0338
1.7 8.9866
1.725 8.9392
1.75 8.8918
1.775 8.8442
1.8 8.7965
1.825 8.7487
1.85 8.7007
1.875 8.6526
1.9 8.6043
1.925 8.5559
1.95 8.5074
1.975 8.4587
2 8.4097
2.025 8.3605
2.05 8.3111
2.075 8.2614
2.1 8.2114
2.125 8.1612
2.15 8.1108
2.175 8.0601
2.2 8.0092
2.225 7.9581
2.25 7.9068
2.275 7.8552
2.3 7.8034
2.325 7.7515
2.35 7.6995
2.375 7.6472
2.4 7.5948
2.425 7.5423
2.45 7.4896
2.475 7.4366
2.5 7.3835
2.525 7.3303
2.55 7.2768
2.575 7.223
2.6 7.1689
2.625 7.1147
2.65 7.0602
2.675 7.0055
2.7 6.9506
2.725 6.8956
2.75 6.8404
2.775 6.7852
2.8 6.7298
2.825 6.6741
2.85 6.618
2.875 6.5616
2.9 6.5049
2.925 6.4479
2.95 6.3907
2.975 6.333
3 6.2749
3.025 6.2164
3.05 6.1575
3.075 6.0981
3.1 6.0383
3.125 5.9779
3.15 5.9169
3.175 5.8552
3.2 5.7928
3.225 5.7297
3.25 5.6656
3.275 5.6002
3.3 5.5337
3.325 5.4658
3.35 5.3967
3.375 5.3264
3.4 5.2551
3.425 5.1823
3.45 5.1077
3.475 5.0311
3.5 4.9519
3.525 4.87
3.55 4.7853
3.575 4.6971
3.6 4.6046
3.625 4.508
3.65 4.4065
3.675 4.2997
3.7 4.1936
3.725 4.1032
3.75 4.0424
3.775 4.0006
3.8 3.9654
3.825 3.9307
3.85 3.897
3.875 3.859
3.9 3.8177
3.925 3.7763
3.95 3.7372
3.975 3.7115
4 3.7061
4.025 3.7192
4.05 3.7389
4.075 3.7577
4.1 3.7752
4.125 3.7902
4.15 3.8058
4.175 3.8217
4.2 3.8353
4.225 3.8466
4.25 3.8533
4.275 3.8529
4.3 3.847
4.325 3.8375
4.35 3.8225
4.375 3.8023
4.4 3.7784
4.425 3.7526
4.45 3.725
4.475 3.6969
4.5 3.6672
4.525 3.6349
4.55 3.5996
4.575 3.5596
4.6 3.5179
4.625 3.4728
4.65 3.4222
4.675 3.3667
4.7 3.3093
4.725 3.2502
4.75 3.1865
4.775 3.1198
4.8 3.0526
4.825 2.9866
4.85 2.9204
4.875 2.8526
4.9 2.7819
4.925 2.7069
4.95 2.6263
4.975 2.5413
5 2.4633
5.025 2.4032
5.05 2.3558
5.075 2.3086
5.1 2.2569
5.125 2.2014
5.15 2.141
5.175 2.0787
5.2 2.0185
5.225 1.9616
5.25 1.9036
5.275 1.8404
5.3 1.7718
5.325 1.7039
5.35 1.6422
5.375 1.5891
5.4 1.5407
5.425 1.4916
5.45 1.4365
5.475 1.3758
5.5 1.3088
5.525 1.2378
5.55 1.1679
5.575 1.0957
5.6 1.0216
5.625 0.9477
5.65 0.8787
5.675 0.8118
5.7 0.7491
5.725 0.6929
5.75 0.6504
5.775 0.6183
5.8 0.5953
5.825 0.581
5.85 0.5732
5.875 0.5655
5.9 0.559
5.925 0.5579
5.95 0.5654
5.975 0.5823
6 0.6049
6.025 0.633
6.05 0.6662
6.075 0.7047
6.1 0.7522
6.125 0.8109
6.15 0.8729
6.175 0.9294
6.2 0.9748
6.225 1.0128
6.25 1.0496
6.275 1.0819
6.3 1.1049
6.325 1.1192
6.35 1.1272
6.375 1.1301
6.4 1.1324
6.425 1.1361
6.45 1.143
6.475 1.1584
6.5 1.1806
6.525 1.2016
6.55 1.2188
6.575 1.2302
6.6 1.2334
6.625 1.2301
6.65 1.2233
6.675 1.2138
6.7 1.202
6.725 1.1851
6.75 1.1675
6.775 1.1555
6.8 1.1508
6.825 1.1483
6.85 1.1402
6.875 1.1237
6.9 1.1033
6.925 1.0899
6.95 1.0875
6.975 1.0995
7 1.1147
7.025 1.1285
7.05 1.1373
7.075 1.1372
7.1 1.133
7.125 1.1336
7.15 1.1355
7.175 1.1314
7.2 1.1193
7.225 1.0986
7.25 1.0691
7.275 1.033
7.3 0.9882
7.325 0.9327
7.35 0.8742
7.375 0.8213
7.4 0.7771
7.425 0.7378
7.45 0.7016
7.475 0.6691
7.5 0.6368
7.525 0.6028
7.55 0.5689
7.575 0.5357
7.6 0.5059
7.625 0.4797
7.65 0.458
7.675 0.4482
7.7 0.4579
7.725 0.4828
7.75 0.5137
7.775 0.5461
7.8 0.5765
7.825 0.6012
7.85 0.6194
7.875 0.634
7.9 0.643
7.925 0.6477
7.95 0.6489
7.975 0.6401
8 0.6231
8.025 0.6024
8.05 0.5844
8.075 0.5718
8.1 0.5747
8.125 0.5981
8.15 0.6339
8.175 0.67
8.2 0.6989
8.225 0.7199
8.25 0.7381
8.275 0.765
8.3 0.7982
8.325 0.8254
8.35 0.8417
8.375 0.8445
8.4 0.842
8.425 0.8396
8.45 0.8402
8.475 0.8402
8.5 0.8352
8.525 0.8202
8.55 0.7922
8.575 0.7574
8.6 0.7242
8.625 0.702
8.65 0.6928
8.675 0.6902
8.7 0.6874
8.725 0.6832
8.75 0.6788
8.775 0.6729
8.8 0.661
8.825 0.6472
8.85 0.635
8.875 0.6233
8.9 0.6085
8.925 0.5901
8.95 0.5681
8.975 0.5454
9 0.5225
9.025 0.5
9.05 0.4775
9.075 0.4546
9.1 0.43
9.125 0.4033
9.15 0.3734
9.175 0.3451
9.2 0.3228
9.225 0.3059
9.25 0.2902
9.275 0.2758
9.3 0.2639
9.325 0.2542
9.35 0.245
9.375 0.2377
9.4 0.233
9.425 0.2324
9.45 0.2433
9.475 0.2665
9.5 0.3069
9.525 0.3677
9.55 0.4466
9.575 0.543
9.6 0.6474
9.625 0.7532
9.65 0.8591
9.675 0.9632
9.7 1.0617
9.725 1.152
9.75 1.234
9.775 1.3133
9.8 1.3974
9.825 1.4862
9.85 1.5713
9.875 1.6486
9.9 1.7176
9.925 1.781
9.95 1.8377
9.975 1.888
10 1.9279
10.025 1.9564
10.05 1.9723
10.075 1.977
10.1 1.9726
10.125 1.968
10.15 1.9633
10.175 1.9607
10.2 1.9681
10.225 1.9902
10.25 2.021
10.275 2.0481
10.3 2.0687
10.325 2.0835
10.35 2.091
10.375 2.09
10.4 2.0824
10.425 2.0703
10.45 2.0558
10.475 2.0382
10.5 2.0174
10.525 1.9929
10.55 1.9688
10.575 1.9496
10.6 1.942
10.625 1.948
10.65 1.9607
10.675 1.9697
10.7 1.9726
10.725 1.9682
10.75 1.9572
10.775 1.9388
10.8 1.9143
10.825 1.8891
10.85 1.8631
10.875 1.8362
10.9 1.8079
10.925 1.7788
10.95 1.7473
10.975 1.7121
11 1.6746
11.025 1.6389
11.05 1.6116
11.075 1.5911
11.1 1.5816
11.125 1.5866
11.15 1.6053
11.175 1.6393
11.2 1.6848
11.225 1.7381
11.25 1.7985
11.275 1.8622
11.3 1.9242
11.325 1.9848
11.35 2.043
11.375 2.0962
11.4 2.1418
11.425 2.1791
11.45 2.2063
11.475 2.2234
11.5 2.2306
11.525 2.2297
11.55 2.2207
11.575 2.2036
11.6 2.1784
11.625 2.1457
11.65 2.1052
11.675 2.0558
11.7 1.9986
11.725 1.9355
11.75 1.87
11.775 1.8098
11.8 1.7555
11.825 1.7018
11.85 1.6506
11.875 1.6068
11.9 1.5663
11.925 1.5228
11.95 1.4758
11.975 1.4221
12 1.3619
12.025 1.2993
12.05 1.2394
12.075 1.1879
12.1 1.1491
12.125 1.1295
12.15 1.1242
12.175 1.1227
12.2 1.1181
12.225 1.1087
12.25 1.0961
12.275 1.0823
12.3 1.0681
12.325 1.0489
12.35 1.0215
12.375 0.9866
12.4 0.9465
12.425 0.9044
12.45 0.8615
12.475 0.8152
12.5 0.7597
12.525 0.6956
12.55 0.625
12.575 0.5572
12.6 0.5036
12.625 0.4684
12.65 0.4545
12.675 0.4589
12.7 0.4811
12.725 0.5126
12.75 0.5376
12.775 0.5516
12.8 0.556
12.825 0.5533
12.85 0.5471
12.875 0.5419
12.9 0.5349
12.925 0.5202
12.95 0.4983
12.975 0.473
13 0.448
13.025 0.428
13.05 0.4153
13.075 0.4052
13.1 0.3948
13.125 0.3808
13.15 0.3655
13.175 0.3538
13.2 0.3508
13.225 0.3614
13.25 0.3808
13.275 0.4059
13.3 0.4397
13.325 0.4867
13.35 0.5482
13.375 0.6207
13.4 0.6948
13.425 0.7661
13.45 0.8417
13.475 0.9243
13.5 1.0119
13.525 1.0975
13.55 1.1744
13.575 1.2427
13.6 1.3017
13.625 1.3503
13.65 1.3877
13.675 1.4143
13.7 1.4327
13.725 1.4478
13.75 1.4628
13.775 1.4764
13.8 1.4884
13.825 1.4982
13.85 1.5074
13.875 1.5157
13.9 1.5207
13.925 1.521
13.95 1.5144
13.975 1.5019
14 1.4844
14.025 1.4641
14.05 1.4466
14.075 1.4312
14.1 1.4177
14.125 1.409
14.15 1.4049
14.175 1.4046
14.2 1.408
14.225 1.4115
14.25 1.4095
14.275 1.3983
14.3 1.3771
14.325 1.3456
14.35 1.3037
14.375 1.2543
14.4 1.1969
14.425 1.1293
14.45 1.0544
14.475 0.9766
14.5 0.8989
14.525 0.8247
14.55 0.763
14.575 0.7178
14.6 0.6945
14.625 0.6858
14.65 0.6831
14.675 0.6789
14.7 0.6674
14.725 0.6489
14.75 0.6228
14.775 0.5886
14.8 0.5464
14.825 0.4973
14.85 0.4432
14.875 0.3853
14.9 0.3247
14.925 0.2626
14.95 0.2044
14.975 0.1566
15 0.118
15.025 0.0891
15.05 0.0734
15.075 0.0728
15.1 0.0879
15.125 0.1071
15.15 0.1276
15.175 0.1523
15.2 0.18
15.225 0.2047
15.25 0.2277
15.275 0.2542
15.3 0.2893
15.325 0.333
15.35 0.3822
15.375 0.4286
15.4 0.4726
15.425 0.5133
15.45 0.5518
15.475 0.587
15.5 0.6183
15.525 0.6423
15.55 0.657
15.575 0.6636
15.6 0.6607
15.625 0.6487
15.65 0.6318
15.675 0.6145
15.7 0.5973
15.725 0.579
15.75 0.5591
15.775 0.539
15.8 0.5167
15.825 0.4905
15.85 0.4645
15.875 0.4416
15.9 0.4308
15.925 0.4326
15.95 0.4434
15.975 0.4604
16 0.4815
16.025 0.5035
16.05 0.5206
16.075 0.528
16.1 0.525
16.125 0.5128
16.15 0.4946
16.175 0.4778
16.2 0.4804
16.225 0.5177
16.25 0.5831
16.275 0.665
16.3 0.7552
16.325 0.8454
16.35 0.9297
16.375 1.0069
16.4 1.0807
16.425 1.1543
16.45 1.2307
16.475 1.3096
16.5 1.3895
16.525 1.4661
16.55 1.5389
16.575 1.6053
16.6 1.6651
16.625 1.7188
16.65 1.7667
16.675 1.8101
16.7 1.8502
16.725 1.8867
16.75 1.9192
16.775 1.9479
16.8 1.9744
16.825 1.9999
16.85 2.0236
16.875 2.047
16.9 2.0745
16.925 2.1075
16.95 2.1464
16.975 2.1944
17 2.2476
17.025 2.3027
17.05 2.3575
17.075 2.4135
17.1 2.4713
17.125 2.5296
17.15 2.5884
17.175 2.6482
17.2 2.7076
17.225 2.767
17.25 2.8269
17.275 2.8826
17.3 2.9348
17.325 2.9835
17.35 3.0268
17.375 3.0638
17.4 3.0944
17.425 3.1184
17.45 3.1359
17.475 3.1474
17.5 3.1512
17.525 3.1483
17.55 3.1394
17.575 3.1244
17.6 3.1013
17.625 3.0715
17.65 3.0367
17.675 2.999
17.7 2.9631
17.725 2.9326
17.75 2.91
17.775 2.8882
17.8 2.8653
17.825 2.8419
17.85 2.8176
17.875 2.7981
17.9 2.7834
17.925 2.7721
17.95 2.7592
17.975 2.7446
18 2.7282
18.025 2.7114
18.05 2.6972
18.075 2.6872
18.1 2.6822
18.125 2.68
18.15 2.6779
18.175 2.6733
18.2 2.6654
18.225 2.6558
18.25 2.6456
18.275 2.6369
18.3 2.6288
18.325 2.6177
18.35 2.602
18.375 2.5833
18.4 2.5671
18.425 2.554
18.45 2.5409
18.475 2.5264
18.5 2.5103
18.525 2.4931
18.55 2.4735
18.575 2.4491
18.6 2.4182
18.625 2.3801
18.65 2.334
18.675 2.2792
18.7 2.2157
18.725 2.1461
18.75 2.074
18.775 2.0052
18.8 1.9442
18.825 1.8938
18.85 1.8519
18.875 1.8116
18.9 1.7651
18.925 1.7101
18.95 1.6488
18.975 1.5826
19 1.5142
19.025 1.4428
19.05 1.365
19.075 1.2813
19.1 1.1901
19.125 1.0918
19.15 0.9894
19.175 0.8868
19.2 0.7995
19.225 0.7471
19.25 0.7223
19.275 0.7138
19.3 0.7146
19.325 0.7213
19.35 0.7349
19.375 0.7538
19.4 0.7785
19.425 0.8078
19.45 0.8455
19.475 0.8912
19.5 0.9368
19.525 0.9812
19.55 1.0286
19.575 1.0823
19.6 1.1385
19.625 1.193
19.65 1.2438
19.675 1.2899
19.7 1.3316
19.725 1.3691
19.75 1.4026
19.775 1.4348
19.8 1.4612
19.825 1.4837
19.85 1.4998
19.875 1.5081
19.9 1.5076
19.925 1.4991
19.95 1.4833
19.975 1.4628
20 1.4415
20.025 1.4269
20.05 1.4164
20.075 1.4064
20.1 1.3946
20.125 1.373
20.15 1.3446
20.175 1.3136
20.2 1.2885
20.225 1.2706
20.25 1.2638
20.275 1.2757
20.3 1.3001
20.325 1.3251
20.35 1.3461
20.375 1.364
20.4 1.3816
20.425 1.4029
20.45 1.4358
20.475 1.4833
20.5 1.5349
20.525 1.5893
20.55 1.6449
20.575 1.695
20.6 1.7432
20.625 1.7968
20.65 1.8645
20.675 1.9433
20.7 2.0345
20.725 2.144
20.75 2.2649
20.775 2.381
20.8 2.4866
20.825 2.5824
20.85 2.668
20.875 2.7411
20.9 2.8032
20.925 2.8551
20.95 2.8966
20.975 2.9291
21 2.9539
21.025 2.9715
21.05 2.9813
21.075 2.9845
21.1 2.9838
21.125 2.9784
21.15 2.9677
21.175 2.9517
21.2 2.9309
21.225 2.9042
21.25 2.8725
21.275 2.8371
21.3 2.7987
21.325 2.7578
21.35 2.715
21.375 2.6696
21.4 2.6204
21.425 2.5675
21.45 2.5107
21.475 2.4514
21.5 2.3927
21.525 2.3372
21.55 2.2854
21.575 2.2371
21.6 2.1906
21.625 2.1468
21.65 2.1044
21.675 2.0635
21.7 2.0224
21.725 1.9799
21.75 1.9353
21.775 1.8899
21.8 1.8443
21.825 1.7963
21.85 1.7478
21.875 1.6996
21.9 1.6518
21.925 1.6042
21.95 1.5574
21.975 1.5118
22 1.4664
22.025 1.4211
22.05 1.372
22.075 1.3178
22.1 1.258
22.125 1.1959
22.15 1.1447
22.175 1.1068
22.2 1.0731
22.225 1.0404
22.25 1.0148
22.275 1.006
22.3 1.0133
22.325 1.0318
22.35 1.0577
22.375 1.0849
22.4 1.1054
22.425 1.1149
22.45 1.1136
22.475 1.1022
22.5 1.0789
22.525 1.0466
22.55 1.0094
22.575 0.9749
22.6 0.9513
22.625 0.9314
22.65 0.9077
22.675 0.8836
22.7 0.8676
22.725 0.853
22.75 0.837
22.775 0.8208
22.8 0.8059
22.825 0.7913
22.85 0.7775
22.875 0.7643
22.9 0.7612
22.925 0.7795
22.95 0.8136
22.975 0.8519
23 0.8883
23.025 0.926
23.05 0.9638
23.075 1.0012
23.1 1.0395
23.125 1.0769
23.15 1.1138
23.175 1.1467
23.2 1.1738
23.225 1.1969
23.25 1.2158
23.275 1.2331
23.3 1.2508
23.325 1.2676
23.35 1.2792
23.375 1.2854
23.4 1.2871
23.425 1.2851
23.45 1.2789
23.475 1.2655
23.5 1.2464
23.525 1.2236
23.55 1.1968
23.575 1.1696
23.6 1.1478
23.625 1.135
23.65 1.1236
23.675 1.1095
23.7 1.0965
23.725 1.0862
23.75 1.0794
23.775 1.0775
23.8 1.076
23.825 1.0699
23.85 1.059
23.875 1.0418
23.9 1.019
23.925 0.9926
23.95 0.9621
23.975 0.9271
24 0.8895
24.025 0.8558
24.05 0.8309
24.075 0.8146
24.1 0.8064
24.125 0.8
24.15 0.7883
24.175 0.7689
24.2 0.7411
24.225 0.7051
24.25 0.6607
24.275 0.6076
24.3 0.5474
24.325 0.4814
24.35 0.4111
24.375 0.3399
24.4 0.2683
24.425 0.1944
24.45 0.1161
24.475 0.0326
24.5 -0.056
24.525 -0.1474
24.55 -0.2397
24.575 -0.3275
24.6 -0.407
24.625 -0.4755
24.65 -0.5362
24.675 -0.5948
24.7 -0.649
24.725 -0.6954
24.75 -0.7363
24.775 -0.7741
24.8 -0.8066
24.825 -0.8345
24.85 -0.8619
24.875 -0.8835
24.9 -0.8926
24.925 -0.8982
24.95 -0.9081
24.975 -0.9246
25 -0.9496
25.025 -0.9825
25.05 -1.0177
25.075 -1.05
25.1 -1.0749
25.125 -1.0953
25.15 -1.1139
25.175 -1.1297
25.2 -1.1429
25.225 -1.1571
25.25 -1.1714
25.275 -1.1891
25.3 -1.2116
25.325 -1.2402
25.35 -1.2772
25.375 -1.3234
25.4 -1.3785
25.425 -1.441
25.45 -1.5076
25.475 -1.5769
25.5 -1.6503
25.525 -1.7298
25.55 -1.8175
25.575 -1.9092
25.6 -1.9998
25.625 -2.0831
25.65 -2.1584
25.675 -2.225
25.7 -2.2825
25.725 -2.3297
25.75 -2.3698
25.775 -2.407
25.8 -2.4438
25.825 -2.4779
25.85 -2.5062
25.875 -2.5254
25.9 -2.5299
25.925 -2.5202
25.95 -2.4969
25.975 -2.4568
26 -2.4119
26.025 -2.3698
26.05 -2.3307
26.075 -2.2891
26.1 -2.2452
26.125 -2.204
26.15 -2.1648
26.175 -2.1212
26.2 -2.0717
26.225 -2.0149
26.25 -1.9498
26.275 -1.8805
26.3 -1.8076
26.325 -1.7365
26.35 -1.6712
26.375 -1.6103
26.4 -1.5471
26.425 -1.4877
26.45 -1.435
26.475 -1.3822
26.5 -1.3183
26.525 -1.2481
26.55 -1.1802
26.575 -1.1181
26.6 -1.0593
26.625 -1.002
26.65 -0.9458
26.675 -0.8931
26.7 -0.8457
26.725 -0.8056
26.75 -0.7697
26.775 -0.7361
26.8 -0.7071
26.825 -0.6831
26.85 -0.6611
26.875 -0.6377
26.9 -0.6151
26.925 -0.5932
26.95 -0.5702
26.975 -0.546
27 -0.5216
27.025 -0.5009
27.05 -0.4892
27.075 -0.4853
27.1 -0.4868
27.125 -0.4934
27.15 -0.5039
27.175 -0.5181
27.2 -0.5324
27.225 -0.5409
27.25 -0.5464
27.275 -0.5557
27.3 -0.5724
27.325 -0.5945
27.35 -0.6216
27.375 -0.6524
27.4 -0.6849
27.425 -0.7203
27.45 -0.7626
27.475 -0.8128
27.5 -0.8697
27.525 -0.9228
27.55 -0.9694
27.575 -1.0179
27.6 -1.0704
27.625 -1.129
27.65 -1.1932
27.675 -1.2604
27.7 -1.3276
27.725 -1.3873
27.75 -1.4302
27.775 -1.4511
27.8 -1.4576
27.825 -1.4619
27.85 -1.4668
27.875 -1.4726
27.9 -1.4807
27.925 -1.4939
27.95 -1.5131
27.975 -1.5381
28 -1.5681
28.025 -1.6018
28.05 -1.6375
28.075 -1.668
28.1 -1.6934
28.125 -1.7116
28.15 -1.7247
28.175 -1.7351
28.2 -1.7393
28.225 -1.7387
28.25 -1.7358
28.275 -1.7345
28.3 -1.7362
28.325 -1.7415
28.35 -1.7553
28.375 -1.7778
28.4 -1.8069
28.425 -1.8413
28.45 -1.8795
28.475 -1.9161
28.5 -1.9496
28.525 -1.9807
28.55 -2.0138
28.575 -2.0418
28.6 -2.0606
28.625 -2.0716
28.65 -2.0707
28.675 -2.0545
28.7 -2.0208
28.725 -1.9734
28.75 -1.9133
28.775 -1.8435
28.8 -1.7737
28.825 -1.7114
28.85 -1.6591
28.875 -1.6193
28.9 -1.5888
28.925 -1.5652
28.95 -1.5439
28.975 -1.5146
29 -1.4732
29.025 -1.4225
29.05 -1.3692
29.075 -1.3242
29.1 -1.2991
29.125 -1.2899
29.15 -1.2915
29.175 -1.3018
29.2 -1.3192
29.225 -1.3452
29.25 -1.3774
29.275 -1.4113
29.3 -1.4446
29.325 -1.4772
29.35 -1.5083
29.375 -1.5376
29.4 -1.5663
29.425 -1.5954
29.45 -1.6223
29.475 -1.6401
29.5 -1.6446
29.525 -1.6301
29.55 -1.5993
29.575 -1.5519
29.6 -1.4926
29.625 -1.4301
29.65 -1.3665
29.675 -1.3057
29.7 -1.2515
29.725 -1.2063
29.75 -1.1686
29.775 -1.1371
29.8 -1.1065
29.825 -1.072
29.85 -1.0405
29.875 -1.0138
29.9 -0.9927
29.925 -0.9794
29.95 -0.9734
29.975 -0.9756
30 -0.9857
30.025 -0.9997
30.05 -1.0168
30.075 -1.0384
30.1 -1.0638
30.125 -1.0932
30.15 -1.1275
30.175 -1.1683
30.2 -1.2153
30.225 -1.2694
30.25 -1.331
30.275 -1.3966
30.3 -1.4649
30.325 -1.531
30.35 -1.5763
30.375 -1.5894
30.4 -1.5896
30.425 -1.5869
30.45 -1.5882
30.475 -1.596
30.5 -1.6109
30.525 -1.6322
30.55 -1.6597
30.575 -1.6924
30.6 -1.7295
30.625 -1.7702
30.65 -1.8126
30.675 -1.855
30.7 -1.8931
30.725 -1.9267
30.75 -1.9577
30.775 -1.9886
30.8 -2.0212
30.825 -2.0562
30.85 -2.0947
30.875 -2.1354
30.9 -2.1777
30.925 -2.2226
30.95 -2.2709
30.975 -2.319
31 -2.3638
31.025 -2.4065
31.05 -2.4482
31.075 -2.4857
31.1 -2.5232
31.125 -2.5662
31.15 -2.6117
31.175 -2.6515
31.2 -2.6807
31.225 -2.7016
31.25 -2.7156
31.275 -2.7234
31.3 -2.7277
31.325 -2.7259
31.35 -2.7128
31.375 -2.6888
31.4 -2.6528
31.425 -2.6024
31.45 -2.5357
31.475 -2.4525
31.5 -2.3531
31.525 -2.2483
31.55 -2.1446
31.575 -2.048
31.6 -1.9602
31.625 -1.878
31.65 -1.8019
31.675 -1.7318
31.7 -1.6635
31.725 -1.5948
31.75 -1.528
31.775 -1.4669
31.8 -1.4141
31.825 -1.3707
31.85 -1.3305
31.875 -1.2874
31.9 -1.235
31.925 -1.1802
31.95 -1.1261
31.975 -1.0771
32 -1.0334
32.025 -0.9947
32.05 -0.9646
32.075 -0.9421
32.1 -0.9239
32.125 -0.9145
32.15 -0.9146
32.175 -0.9242
32.2 -0.947
32.225 -0.9784
32.25 -1.0155
32.275 -1.0526
32.3 -1.088
32.325 -1.1218
32.35 -1.153
32.375 -1.1832
32.4 -1.2098
32.425 -1.2292
32.45 -1.2434
32.475 -1.255
32.5 -1.2654
32.525 -1.2814
32.55 -1.3072
32.575 -1.3437
32.6 -1.388
32.625 -1.4397
32.65 -1.4979
32.675 -1.5618
32.7 -1.6322
32.725 -1.7112
32.75 -1.7955
32.775 -1.8769
32.8 -1.9477
32.825 -2.0082
32.85 -2.0594
32.875 -2.1029
32.9 -2.1418
32.925 -2.1789
32.95 -2.2169
32.975 -2.2552
33 -2.2934
33.025 -2.3286
33.05 -2.3574
33.075 -2.3771
33.1 -2.381
33.125 -2.3698
33.15 -2.3431
33.175 -2.2996
33.2 -2.2416
33.225 -2.1739
33.25 -2.1016
33.275 -2.0279
33.3 -1.9555
33.325 -1.8853
33.35 -1.8174
33.375 -1.7516
33.4 -1.6854
33.425 -1.6154
33.45 -1.5412
33.475 -1.4646
33.5 -1.3885
33.525 -1.316
33.55 -1.2478
33.575 -1.1836
33.6 -1.1253
33.625 -1.0771
33.65 -1.0386
33.675 -1.0087
33.7 -0.9867
33.725 -0.9645
33.75 -0.9313
33.775 -0.8925
33.8 -0.8564
33.825 -0.8266
33.85 -0.8004
33.875 -0.7716
33.9 -0.7383
33.925 -0.7032
33.95 -0.6704
33.975 -0.6428
34 -0.6212
34.025 -0.6047
34.05 -0.591
34.075 -0.5773
34.1 -0.564
34.125 -0.5489
34.15 -0.5336
34.175 -0.521
34.2 -0.5132
34.225 -0.5109
34.25 -0.5127
34.275 -0.5184
34.3 -0.529
34.325 -0.5456
34.35 -0.5687
34.375 -0.5953
34.4 -0.6243
34.425 -0.655
34.45 -0.6867
34.475 -0.718
34.5 -0.7472
34.525 -0.7667
34.55 -0.7746
34.575 -0.7704
34.6 -0.7558
34.625 -0.7355
34.65 -0.7118
34.675 -0.6825
34.7 -0.6441
34.725 -0.5999
34.75 -0.5525
34.775 -0.5059
34.8 -0.4621
34.825 -0.4225
34.85 -0.3865
34.875 -0.351
34.9 -0.313
34.925 -0.2674
34.95 -0.2136
34.975 -0.1536
35 -0.0898
35.025 -0.0236
35.05 0.0495
35.075 0.1281
35.1 0.2087
35.125 0.2903
35.15 0.3701
35.175 0.4459
35.2 0.5163
35.225 0.5807
35.25 0.6375
35.275 0.6878
35.3 0.7308
35.325 0.7681
35.35 0.7993
35.375 0.8231
35.4 0.8397
35.425 0.8482
35.45 0.8494
35.475 0.8442
35.5 0.8364
35.525 0.8279
35.55 0.8145
35.575 0.7935
35.6 0.7643
35.625 0.7261
35.65 0.6801
35.675 0.6257
35.7 0.5636
35.725 0.4949
35.75 0.422
35.775 0.3468
35.8 0.2694
35.825 0.1922
35.85 0.1142
35.875 0.0409
35.9 -0.0174
35.925 -0.0603
35.95 -0.084
35.975 -0.0898
36 -0.0865
36.025 -0.08
36.05 -0.0722
36.075 -0.0621
36.1 -0.0527
36.125 -0.0454
36.15 -0.0397
36.175 -0.0347
36.2 -0.0313
36.225 -0.0272
36.25 -0.0199
36.275 -0.0109
36.3 -0.0024
36.325 0.0031
36.35 0.0029
36.375 -0.0032
36.4 -0.0147
36.425 -0.0326
36.45 -0.0573
36.475 -0.0873
36.5 -0.1199
36.525 -0.1539
36.55 -0.1897
36.575 -0.2269
36.6 -0.2616
36.625 -0.291
36.65 -0.315
36.675 -0.3353
36.7 -0.3533
36.725 -0.3712
36.75 -0.3915
36.775 -0.4142
36.8 -0.4415
36.825 -0.4758
36.85 -0.5125
36.875 -0.5424
36.9 -0.5662
36.925 -0.5889
36.95 -0.6161
36.975 -0.648
37 -0.6842
37.025 -0.7271
37.05 -0.7779
37.075 -0.8386
37.1 -0.9049
37.125 -0.977
37.15 -1.0555
37.175 -1.1431
37.2 -1.2271
37.225 -1.2862
37.25 -1.3161
37.275 -1.328
37.3 -1.3351
37.325 -1.3431
37.35 -1.3534
37.375 -1.3633
37.4 -1.3672
37.425 -1.363
37.45 -1.3492
37.475 -1.3286
37.5 -1.3044
37.525 -1.2781
37.55 -1.2485
37.575 -1.2154
37.6 -1.1828
37.625 -1.1533
37.65 -1.1222
37.675 -1.0862
37.7 -1.0456
37.725 -1.0043
37.75 -0.9664
37.775 -0.9343
37.8 -0.9067
37.825 -0.8817
37.85 -0.8544
37.875 -0.8286
37.9 -0.8042
37.925 -0.7801
37.95 -0.756
37.975 -0.7299
38 -0.6999
38.025 -0.6671
38.05 -0.628
38.075 -0.5835
38.1 -0.5373
38.125 -0.4927
38.15 -0.4518
38.175 -0.4173
38.2 -0.3932
38.225 -0.382
38.25 -0.3851
38.275 -0.4015
38.3 -0.4296
38.325 -0.4676
38.35 -0.5137
38.375 -0.5653
38.4 -0.6169
38.425 -0.6567
38.45 -0.6727
38.475 -0.6647
38.5 -0.6387
38.525 -0.5987
38.55 -0.5479
38.575 -0.4861
38.6 -0.421
38.625 -0.3552
38.65 -0.2902
38.675 -0.2279
38.7 -0.1699
38.725 -0.1171
38.75 -0.0688
38.775 -0.0234
38.8 0.0176
38.825 0.0524
38.85 0.0807
38.875 0.104
38.9 0.1218
38.925 0.1343
38.95 0.1422
38.975 0.1479
39 0.1514
39.025 0.1515
39.05 0.1474
39.075 0.1424
39.1 0.1359
39.125 0.1276
39.15 0.1166
39.175 0.1014
39.2 0.0776
39.225 0.0448
39.25 0.0089
39.275 -0.028
39.3 -0.0655
39.325 -0.1064
39.35 -0.1524
39.375 -0.2055
39.4 -0.2635
39.425 -0.3282
39.45 -0.3999
39.475 -0.475
39.5 -0.5523
39.525 -0.6264
39.55 -0.6946
39.575 -0.7556
39.6 -0.8049
39.625 -0.8397
39.65 -0.8591
39.675 -0.8654
39.7 -0.8681
39.725 -0.8702
39.75 -0.8712
39.775 -0.8672
39.8 -0.8571
39.825 -0.845
39.85 -0.8373
39.875 -0.8363
39.9 -0.8453
39.925 -0.863
39.95 -0.8879
39.975 -0.9189
40 -0.9548
40.025 -0.9887
40.05 -1.0142
40.075 -1.0271
40.1 -1.0281
40.125 -1.0132
40.15 -0.9721
40.175 -0.9062
40.2 -0.817
40.225 -0.7135
40.25 -0.6033
40.275 -0.4884
40.3 -0.3759
40.325 -0.2701
40.35 -0.1751
40.375 -0.0906
40.4 -0.017
40.425 0.0482
40.45 0.105
40.475 0.154
40.5 0.196
40.525 0.2338
40.55 0.2693
40.575 0.3044
40.6 0.339
40.625 0.3708
40.65 0.3967
40.675 0.4152
40.7 0.4267
40.725 0.4335
40.75 0.4409
40.775 0.4496
40.8 0.46
40.825 0.4686
40.85 0.4731
40.875 0.4727
40.9 0.4671
40.925 0.4575
40.95 0.4443
40.975 0.4269
41 0.4045
41.025 0.3755
41.05 0.3389
41.075 0.2942
41.1 0.2449
41.125 0.1945
41.15 0.1454
41.175 0.0942
41.2 0.0375
41.225 -0.0249
41.25 -0.09
41.275 -0.1535
41.3 -0.205
41.325 -0.2331
41.35 -0.2496
41.375 -0.2658
41.4 -0.2859
41.425 -0.3081
41.45 -0.3334
41.475 -0.3638
41.5 -0.4001
41.525 -0.4393
41.55 -0.4745
41.575 -0.4884
41.6 -0.4856
41.625 -0.4757
41.65 -0.4668
41.675 -0.4593
41.7 -0.4543
41.725 -0.4548
41.75 -0.4588
41.775 -0.4658
41.8 -0.4709
41.825 -0.4694
41.85 -0.4641
41.875 -0.4636
41.9 -0.4733
41.925 -0.4911
41.95 -0.5145
41.975 -0.5435
42 -0.5796
42.025 -0.6228
42.05 -0.6703
42.075 -0.719
42.1 -0.7695
42.125 -0.819
42.15 -0.8615
42.175 -0.8936
42.2 -0.9114
42.225 -0.9221
42.25 -0.9327
42.275 -0.9433
42.3 -0.9589
42.325 -0.9815
42.35 -1.0094
42.375 -1.039
42.4 -1.0607
42.425 -1.063
42.45 -1.0472
42.475 -1.015
42.5 -0.975
42.525 -0.934
42.55 -0.8956
42.575 -0.8632
42.6 -0.8383
42.625 -0.8199
42.65 -0.8049
42.675 -0.7935
42.7 -0.7878
42.725 -0.7935
42.75 -0.8113
42.775 -0.8246
42.8 -0.8191
42.825 -0.7881
42.85 -0.7385
42.875 -0.674
42.9 -0.6012
42.925 -0.5285
42.95 -0.46
42.975 -0.3964
43 -0.3379
43.025 -0.2865
43.05 -0.2436
43.075 -0.211
43.1 -0.1871
43.125 -0.1685
43.15 -0.1493
43.175 -0.124
43.2 -0.0859
43.225 -0.0335
43.25 0.0298
43.275 0.0926
43.3 0.1442
43.325 0.182
43.35 0.2094
43.375 0.2379
43.4 0.2798
43.425 0.3253
43.45 0.3624
43.475 0.3875
43.5 0.4008
43.525 0.4139
43.55 0.438
43.575 0.4714
43.6 0.5034
43.625 0.5312
43.65 0.5574
43.675 0.5874
43.7 0.6262
43.725 0.6682
43.75 0.7019
43.775 0.7244
43.8 0.7416
43.825 0.7558
43.85 0.762
43.875 0.7599
43.9 0.7529
43.925 0.7408
43.95 0.7236
43.975 0.7053
44 0.6953
44.025 0.7022
44.05 0.7209
44.075 0.7411
44.1 0.7584
44.125 0.7736
44.15 0.7828
44.175 0.7832
44.2 0.7786
44.225 0.7704
44.25 0.7597
44.275 0.7465
44.3 0.7293
44.325 0.7122
44.35 0.7038
44.375 0.7093
44.4 0.7306
44.425 0.7615
44.45 0.7964
44.475 0.8292
44.5 0.8585
44.525 0.885
44.55 0.91
44.575 0.9375
44.6 0.9701
44.625 1.0097
44.65 1.0506
44.675 1.086
44.7 1.1134
44.725 1.133
44.75 1.1436
44.775 1.1445
44.8 1.1373
44.825 1.1234
44.85 1.1037
44.875 1.0807
44.9 1.0618
44.925 1.0514
44.95 1.0535
44.975 1.0639
45 1.0766
45.025 1.0879
45.05 1.0953
45.075 1.0992
45.1 1.0989
45.125 1.0936
45.15 1.0833
45.175 1.0671
45.2 1.044
45.225 1.0135
45.25 0.9747
45.275 0.9283
45.3 0.8758
45.325 0.8172
45.35 0.7521
45.375 0.6806
45.4 0.6002
45.425 0.5139
45.45 0.4345
45.475 0.3829
45.5 0.359
45.525 0.3479
45.55 0.3404
45.575 0.331
45.6 0.3164
45.625 0.2964
45.65 0.2726
45.675 0.2515
45.7 0.2317
45.725 0.2145
45.75 0.2006
45.775 0.1859
45.8 0.1671
45.825 0.1513
45.85 0.1559
45.875 0.1824
45.9 0.2133
45.925 0.2401
45.95 0.2618
45.975 0.2814
46 0.3015
46.025 0.3205
46.05 0.3429
46.075 0.3736
46.1 0.4225
46.125 0.4967
46.15 0.5895
46.175 0.6887
46.2 0.7847
46.225 0.8719
46.25 0.9488
46.275 1.0168
46.3 1.0774
46.325 1.1297
46.35 1.1717
46.375 1.2043
46.4 1.2302
46.425 1.25
46.45 1.2632
46.475 1.2689
46.5 1.2678
46.525 1.2642
46.55 1.2598
46.575 1.2593
46.6 1.2646
46.625 1.272
46.65 1.2782
46.675 1.2857
46.7 1.2945
46.725 1.3009
46.75 1.3044
46.775 1.3043
46.8 1.3073
46.825 1.3078
46.85 1.3055
46.875 1.3023
46.9 1.2984
46.925 1.3017
46.95 1.3087
46.975 1.313
47 1.3136
47.025 1.3077
47.05 1.2965
47.075 1.2808
47.1 1.2609
47.125 1.2384
47.15 1.2107
47.175 1.1755
47.2 1.1353
47.225 1.0911
47.25 1.0421
47.275 0.9919
47.3 0.9427
47.325 0.8932
47.35 0.8458
47.375 0.8103
47.4 0.7967
47.425 0.7972
47.45 0.7998
47.475 0.8005
47.5 0.797
47.525 0.7923
47.55 0.7867
47.575 0.7751
47.6 0.7544
47.625 0.7245
47.65 0.6845
47.675 0.6353
47.7 0.5821
47.725 0.5334
47.75 0.4918
47.775 0.4575
47.8 0.4398
47.825 0.4435
47.85 0.4544
47.875 0.4668
47.9 0.4763
47.925 0.481
47.95 0.4857
47.975 0.4961
48 0.5115
48.025 0.5307
48.05 0.553
48.075 0.5732
48.1 0.5904
48.125 0.6105
48.15 0.6391
48.175 0.6778
48.2 0.7294
48.225 0.7868
48.25 0.8412
48.275 0.8897
48.3 0.9307
48.325 0.9633
48.35 0.9871
48.375 1.0021
48.4 1.0102
48.425 1.02
48.45 1.0409
48.475 1.0719
48.5 1.1105
48.525 1.1521
48.55 1.1926
48.575 1.2273
48.6 1.2561
48.625 1.2805
48.65 1.2978
48.675 1.3074
48.7 1.3103
48.725 1.306
48.75 1.2947
48.775 1.282
48.8 1.2689
48.825 1.2558
48.85 1.2437
48.875 1.2391
48.9 1.2465
48.925 1.2565
48.95 1.2604
48.975 1.2572
49 1.2472
49.025 1.2299
49.05 1.2042
49.075 1.1721
49.1 1.135
49.125 1.092
49.15 1.0439
49.175 0.9919
49.2 0.9389
49.225 0.8872
49.25 0.8364
49.275 0.7876
49.3 0.7393
49.325 0.6847
49.35 0.6244
49.375 0.559
49.4 0.4886
49.425 0.4187
49.45 0.3532
49.475 0.2934
49.5 0.2423
49.525 0.2118
49.55 0.2184
49.575 0.2614
49.6 0.3115
49.625 0.3532
49.65 0.3822
49.675 0.3991
49.7 0.4046
49.725 0.401
49.75 0.39
49.775 0.3778
49.8 0.3737
49.825 0.3864
49.85 0.4123
49.875 0.4398
49.9 0.462
49.925 0.476
49.95 0.4815
49.975 0.4796
50 0.4721
50.025 0.4598
50.05 0.4435
50.075 0.4313
50.1 0.43
50.125 0.4376
50.15 0.4509
50.175 0.4704
50.2 0.4989
50.225 0.5346
50.25 0.575
50.275 0.6182
50.3 0.6613
50.325 0.7012
50.35 0.7342
50.375 0.7589
50.4 0.7763
50.425 0.7871
50.45 0.7916
50.475 0.7962
50.5 0.8057
50.525 0.8194
50.55 0.833
50.575 0.8429
50.6 0.8479
50.625 0.847
50.65 0.84
50.675 0.8286
50.7 0.8162
50.725 0.8021
50.75 0.7847
50.775 0.7625
50.8 0.7365
50.825 0.7102
50.85 0.6887
50.875 0.6747
50.9 0.6661
50.925 0.6604
50.95 0.6525
50.975 0.6402
51 0.6238
51.025 0.6046
51.05 0.5822
51.075 0.5566
51.1 0.5277
51.125 0.4947
51.15 0.4565
51.175 0.4136
51.2 0.3703
51.225 0.3298
51.25 0.2914
51.275 0.2497
51.3 0.2014
51.325 0.1453
51.35 0.0876
51.375 0.0316
51.4 -0.0264
51.425 -0.0919
51.45 -0.1675
51.475 -0.2541
51.5 -0.3489
51.525 -0.4482
51.55 -0.5423
51.575 -0.6182
51.6 -0.6586
51.625 -0.6616
51.65 -0.632
51.675 -0.5764
51.7 -0.5044
51.725 -0.4222
51.75 -0.3408
51.775 -0.2649
51.8 -0.1973
51.825 -0.1367
51.85 -0.0834
51.875 -0.039
51.9 -0.0022
51.925 0.0291
51.95 0.0524
51.975 0.0666
52 0.0724
52.025 0.0716
52.05 0.0695
52.075 0.067
52.1 0.0653
52.125 0.0656
52.15 0.0718
52.175 0.0847
52.2 0.1031
52.225 0.1244
52.25 0.1472
52.275 0.1711
52.3 0.194
52.325 0.215
52.35 0.2355
52.375 0.2555
52.4 0.2739
52.425 0.2901
52.45 0.3012
52.475 0.3081
52.5 0.3111
52.525 0.3101
52.55 0.3052
52.575 0.3002
52.6 0.2968
52.625 0.2966
52.65 0.3015
52.675 0.3141
52.7 0.3354
52.725 0.3594
52.75 0.3781
52.775 0.3915
52.8 0.4018
52.825 0.4082
52.85 0.4106
52.875 0.4081
52.9 0.4016
52.925 0.3914
52.95 0.3777
52.975 0.3611
53 0.3421
53.025 0.32
53.05 0.2935
53.075 0.2637
53.1 0.2317
53.125 0.1982
53.15 0.163
53.175 0.1268
53.2 0.0904
53.225 0.0549
53.25 0.0194
53.275 -0.0194
53.3 -0.0623
53.325 -0.11
53.35 -0.1636
53.375 -0.2197
53.4 -0.2759
53.425 -0.3302
53.45 -0.3816
53.475 -0.4268
53.5 -0.4601
53.525 -0.4835
53.55 -0.501
53.575 -0.5159
53.6 -0.5287
53.625 -0.542
53.65 -0.5588
53.675 -0.576
53.7 -0.5887
53.725 -0.588
53.75 -0.573
53.775 -0.5509
53.8 -0.5268
53.825 -0.5056
53.85 -0.4884
53.875 -0.476
53.9 -0.4694
53.925 -0.4687
53.95 -0.4701
53.975 -0.4749
54 -0.4849
54.025 -0.4999
54.05 -0.5192
54.075 -0.5414
54.1 -0.5683
54.125 -0.6015
54.15 -0.6388
54.175 -0.6732
54.2 -0.7025
54.225 -0.7328
54.25 -0.7685
54.275 -0.8122
54.3 -0.8602
54.325 -0.9051
54.35 -0.9437
54.375 -0.9743
54.4 -0.9979
54.425 -1.0169
54.45 -1.03
54.475 -1.0372
54.5 -1.0371
54.525 -1.0263
54.55 -1.0072
54.575 -0.9807
54.6 -0.9517
54.625 -0.9215
54.65 -0.8911
54.675 -0.8605
54.7 -0.8292
54.725 -0.7938
54.75 -0.7528
54.775 -0.703
54.8 -0.6492
54.825 -0.5966
54.85 -0.5497
54.875 -0.5109
54.9 -0.479
54.925 -0.4557
54.95 -0.4389
54.975 -0.4257
55 -0.4129
55.025 -0.4001
55.05 -0.3862
55.075 -0.3728
55.1 -0.3596
55.125 -0.3452
55.15 -0.3337
55.175 -0.325
55.2 -0.3197
55.225 -0.3201
55.25 -0.3269
55.275 -0.3377
55.3 -0.3537
55.325 -0.3697
55.35 -0.3793
55.375 -0.3816
55.4 -0.377
55.425 -0.3619
55.45 -0.3277
55.475 -0.2659
55.5 -0.1758
55.525 -0.0683
55.55 0.0515
55.575 0.1779
55.6 0.3056
55.625 0.4309
55.65 0.5522
55.675 0.6678
55.7 0.7779
55.725 0.8858
55.75 0.9879
55.775 1.0828
55.8 1.1688
55.825 1.2485
55.85 1.3241
55.875 1.3946
55.9 1.459
55.925 1.5201
55.95 1.5784
55.975 1.6341
56 1.6867
56.025 1.7371
56.05 1.7831
56.075 1.8245
56.1 1.861
56.125 1.892
56.15 1.9177
56.175 1.9402
56.2 1.9613
56.225 1.9836
56.25 2.0057
56.275 2.0244
56.3 2.0383
56.325 2.0462
56.35 2.0476
56.375 2.0411
56.4 2.0286
56.425 2.0108
56.45 1.9864
56.475 1.9553
56.5 1.9169
56.525 1.8714
56.55 1.8207
56.575 1.7665
56.6 1.7072
56.625 1.6427
56.65 1.5802
56.675 1.5226
56.7 1.4665
56.725 1.4039
56.75 1.3339
56.775 1.2587
56.8 1.1785
56.825 1.0979
56.85 1.0265
56.875 0.9686
56.9 0.9266
56.925 0.9034
56.95 0.8941
56.975 0.8921
57 0.8901
57.025 0.8841
57.05 0.8767
57.075 0.8655
57.1 0.8451
57.125 0.8225
57.15 0.7939
57.175 0.7551
57.2 0.7087
57.225 0.6592
57.25 0.6069
57.275 0.556
57.3 0.5059
57.325 0.4494
57.35 0.3792
57.375 0.2984
57.4 0.2101
57.425 0.1161
57.45 0.0213
57.475 -0.0622
57.5 -0.1162
57.525 -0.1279
57.55 -0.1109
57.575 -0.0842
57.6 -0.0545
57.625 -0.0243
57.65 0.0086
57.675 0.0463
57.7 0.0929
57.725 0.155
57.75 0.235
57.775 0.3246
57.8 0.4134
57.825 0.4964
57.85 0.5792
57.875 0.6624
57.9 0.7487
57.925 0.8314
57.95 0.8992
57.975 0.9553
58 1.004
58.025 1.0436
58.05 1.0781
58.075 1.11
58.1 1.1433
58.125 1.1727
58.15 1.1965
58.175 1.2159
58.2 1.2312
58.225 1.2432
58.25 1.2561
58.275 1.275
58.3 1.2992
58.325 1.3254
58.35 1.3502
58.375 1.3764
58.4 1.4088
58.425 1.4442
58.45 1.482
58.475 1.5217
58.5 1.5696
58.525 1.6265
58.55 1.6885
58.575 1.7506
58.6 1.8114
58.625 1.8697
58.65 1.9261
58.675 1.9811
58.7 2.0338
58.725 2.0832
58.75 2.1307
58.775 2.177
58.8 2.2278
58.825 2.2904
58.85 2.3572
58.875 2.4179
58.9 2.47
58.925 2.514
58.95 2.5509
58.975 2.5815
59 2.6068
59.025 2.6278
59.05 2.6484
59.075 2.6695
59.1 2.687
59.125 2.7021
59.15 2.7146
59.175 2.7237
59.2 2.7296
59.225 2.733
59.25 2.73
59.275 2.7183
59.3 2.6985
59.325 2.6706
59.35 2.6346
59.375 2.5917
59.4 2.5427
59.425 2.4912
59.45 2.445
59.475 2.4121
59.5 2.3864
59.525 2.3651
59.55 2.3544
59.575 2.3537
59.6 2.3572
59.625 2.364
59.65 2.3736
59.675 2.3858
59.7 2.401
59.725 2.4178
59.75 2.4351
59.775 2.4501
59.8 2.4596
59.825 2.4624
59.85 2.4615
59.875 2.4659
59.9 2.4842
59.925 2.5095
59.95 2.5325
59.975 2.5498
60 2.562
60.025 2.5698
60.05 2.5743
60.075 2.5757
60.1 2.5767
60.125 2.5806
60.15 2.5872
60.175 2.5952
60.2 2.6024
60.225 2.6087
60.25 2.613
60.275 2.6132
60.3 2.6089
60.325 2.5999
60.35 2.588
60.375 2.5735
60.4 2.5556
60.425 2.5344
60.45 2.5102
60.475 2.4826
60.5 2.4509
60.525 2.4147
60.55 2.373
60.575 2.326
60.6 2.2745
60.625 2.2172
60.65 2.1525
60.675 2.0805
60.7 2.0055
60.725 1.9398
60.75 1.8834
60.775 1.8271
60.8 1.7663
60.825 1.7004
60.85 1.6313
60.875 1.5608
60.9 1.4912
60.925 1.4178
60.95 1.3379
60.975 1.2527
61 1.1615
61.025 1.0648
61.05 0.9637
61.075 0.8645
61.1 0.7764
61.125 0.7018
61.15 0.6372
61.175 0.5797
61.2 0.5302
61.225 0.4907
61.25 0.4581
61.275 0.4289
61.3 0.4016
61.325 0.3726
61.35 0.3407
61.375 0.306
61.4 0.2723
61.425 0.2456
61.45 0.2284
61.475 0.2135
61.5 0.1949
61.525 0.1736
61.55 0.1567
61.575 0.149
61.6 0.1497
61.625 0.1549
61.65 0.165
61.675 0.1813
61.7 0.2086
61.725 0.2483
61.75 0.2974
61.775 0.3515
61.8 0.4051
61.825 0.4559
61.85 0.5018
61.875 0.5414
61.9 0.5748
61.925 0.6045
61.95 0.6321
61.975 0.6589
62 0.6862
62.025 0.7148
62.05 0.7456
62.075 0.7794
62.1 0.8141
62.125 0.8464
62.15 0.8736
62.175 0.8967
62.2 0.9156
62.225 0.9298
62.25 0.9377
62.275 0.9396
62.3 0.9366
62.325 0.9319
62.35 0.9295
62.375 0.9311
62.4 0.9347
62.425 0.941
62.45 0.9489
62.475 0.9555
62.5 0.9634
62.525 0.9753
62.55 0.9914
62.575 1.0098
62.6 1.0259
62.625 1.0351
62.65 1.0368
62.675 1.0344
62.7 1.0318
62.725 1.0299
62.75 1.0265
62.775 1.0202
62.8 1.015
62.825 1.0151
62.85 1.0193
62.875 1.0301
62.9 1.0428
62.925 1.0531
62.95 1.0593
62.975 1.0604
63 1.0536
63.025 1.0388
63.05 1.018
63.075 0.9915
63.1 0.9593
63.125 0.9214
63.15 0.8756
63.175 0.821
63.2 0.7621
63.225 0.7074
63.25 0.6641
63.275 0.6334
63.3 0.612
63.325 0.5932
63.35 0.5754
63.375 0.558
63.4 0.5412
63.425 0.528
63.45 0.521
63.475 0.5224
63.5 0.5314
63.525 0.547
63.55 0.5631
63.575 0.5759
63.6 0.584
63.625 0.5894
63.65 0.5963
63.675 0.6041
63.7 0.6075
63.725 0.6036
63.75 0.5943
63.775 0.5831
63.8 0.5735
63.825 0.5686
63.85 0.5672
63.875 0.5717
63.9 0.5842
63.925 0.6004
63.95 0.6171
63.975 0.6338
64 0.6495
64.025 0.6596
64.05 0.6564
64.075 0.6392
64.1 0.6159
64.125 0.5964
64.15 0.5877
64.175 0.5911
64.2 0.6013
64.225 0.6194
64.25 0.6422
64.275 0.6646
64.3 0.6887
64.325 0.7136
64.35 0.7371
64.375 0.751
64.4 0.7546
64.425 0.749
64.45 0.7374
64.475 0.7251
64.5 0.7128
64.525 0.6965
64.55 0.6755
64.575 0.6508
64.6 0.6254
64.625 0.6013
64.65 0.5821
64.675 0.565
64.7 0.5474
64.725 0.5283
64.75 0.51
64.775 0.4948
64.8 0.4775
64.825 0.4554
64.85 0.4339
64.875 0.4226
64.9 0.4203
64.925 0.4297
64.95 0.4475
64.975 0.4698
65 0.4891
65.025 0.5051
65.05 0.5208
65.075 0.5304
65.1 0.5324
65.125 0.528
65.15 0.5149
65.175 0.4925
65.2 0.462
65.225 0.4243
65.25 0.3818
65.275 0.3377
65.3 0.2905
65.325 0.2396
65.35 0.1864
65.375 0.1322
65.4 0.0801
65.425 0.0326
65.45 -0.0128
65.475 -0.0534
65.5 -0.0867
65.525 -0.1151
65.55 -0.142
65.575 -0.1703
65.6 -0.2
65.625 -0.2318
65.65 -0.2664
65.675 -0.3059
65.7 -0.3457
65.725 -0.3809
65.75 -0.409
65.775 -0.4306
65.8 -0.4477
65.825 -0.467
65.85 -0.4822
65.875 -0.4735
65.9 -0.4511
65.925 -0.4253
65.95 -0.3998
65.975 -0.379
66 -0.3608
66.025 -0.3453
66.05 -0.3358
66.075 -0.3329
66.1 -0.335
66.125 -0.3384
66.15 -0.3411
66.175 -0.3447
66.2 -0.3487
66.225 -0.3486
66.25 -0.3458
66.275 -0.3495
66.3 -0.3617
66.325 -0.3766
66.35 -0.3962
66.375 -0.4201
66.4 -0.448
66.425 -0.4802
66.45 -0.5148
66.475 -0.5529
66.5 -0.5951
66.525 -0.6446
66.55 -0.7016
66.575 -0.7656
66.6 -0.8355
66.625 -0.9065
66.65 -0.9698
66.675 -1.0205
66.7 -1.0612
66.725 -1.0938
66.75 -1.1198
66.775 -1.139
66.8 -1.1517
66.825 -1.1598
66.85 -1.1629
66.875 -1.1599
66.9 -1.156
66.925 -1.153
66.95 -1.1547
66.975 -1.1602
67 -1.1555
67.025 -1.1306
67.05 -1.0945
67.075 -1.0556
67.1 -1.0165
67.125 -0.9812
67.15 -0.9535
67.175 -0.9327
67.2 -0.9137
67.225 -0.8922
67.25 -0.8626
67.275 -0.8218
67.3 -0.7784
67.325 -0.7385
67.35 -0.7055
67.375 -0.6824
67.4 -0.67
67.425 -0.6666
67.45 -0.6669
67.475 -0.6683
67.5 -0.6712
67.525 -0.6772
67.55 -0.6879
67.575 -0.703
67.6 -0.7232
67.625 -0.7476
67.65 -0.7723
67.675 -0.7945
67.7 -0.8147
67.725 -0.8322
67.75 -0.8481
67.775 -0.8613
67.8 -0.8676
67.825 -0.8578
67.85 -0.8365
67.875 -0.802
67.9 -0.7586
67.925 -0.7133
67.95 -0.6706
67.975 -0.6282
68 -0.5868
68.025 -0.5462
68.05 -0.5069
68.075 -0.4717
68.1 -0.4423
68.125 -0.4142
68.15 -0.385
68.175 -0.3583
68.2 -0.3379
68.225 -0.3245
68.25 -0.3219
68.275 -0.3293
68.3 -0.3448
68.325 -0.3695
68.35 -0.4041
68.375 -0.4468
68.4 -0.4972
68.425 -0.5548
68.45 -0.6178
68.475 -0.6868
68.5 -0.7606
68.525 -0.8371
68.55 -0.9121
68.575 -0.9768
68.6 -1.0303
68.625 -1.075
68.65 -1.1052
68.675 -1.1254
68.7 -1.1406
68.725 -1.1517
68.75 -1.1637
68.775 -1.1814
68.8 -1.2001
68.825 -1.2138
68.85 -1.2227
68.875 -1.2265
68.9 -1.2263
68.925 -1.2249
68.95 -1.2267
68.975 -1.2339
69 -1.2443
69.025 -1.2571
69.05 -1.2716
69.075 -1.2874
69.1 -1.3028
69.125 -1.3119
69.15 -1.311
69.175 -1.2952
69.2 -1.2709
69.225 -1.246
69.25 -1.2235
69.275 -1.2062
69.3 -1.1946
69.325 -1.1914
69.35 -1.1962
69.375 -1.2074
69.4 -1.2232
69.425 -1.2422
69.45 -1.2622
69.475 -1.2809
69.5 -1.2987
69.525 -1.3192
69.55 -1.347
69.575 -1.3774
69.6 -1.4081
69.625 -1.4391
69.65 -1.4694
69.675 -1.4915
69.7 -1.5068
69.725 -1.5226
69.75 -1.5429
69.775 -1.5689
69.8 -1.5995
69.825 -1.6307
69.85 -1.6606
69.875 -1.6862
69.9 -1.6983
69.925 -1.6941
69.95 -1.6823
69.975 -1.6696
70 -1.6546
70.025 -1.6367
70.05 -1.6149
70.075 -1.5931
70.1 -1.5721
70.125 -1.5574
70.15 -1.5512
70.175 -1.5529
70.2 -1.5603
70.225 -1.5716
70.25 -1.5864
70.275 -1.6052
70.3 -1.6283
70.325 -1.6587
70.35 -1.6949
70.375 -1.7301
70.4 -1.7624
70.425 -1.7905
70.45 -1.8122
70.475 -1.8303
70.5 -1.846
70.525 -1.8609
70.55 -1.875
70.575 -1.8865
70.6 -1.8933
70.625 -1.8972
70.65 -1.8983
70.675 -1.9007
70.7 -1.9046
70.725 -1.9063
70.75 -1.9021
70.775 -1.8941
70.8 -1.884
70.825 -1.8611
70.85 -1.824
70.875 -1.7783
70.9 -1.7279
70.925 -1.6775
70.95 -1.6269
70.975 -1.5778
71 -1.5302
71.025 -1.4837
71.05 -1.4389
71.075 -1.3957
71.1 -1.3521
71.125 -1.3072
71.15 -1.2612
71.175 -1.2164
71.2 -1.178
71.225 -1.1511
71.25 -1.1438
71.275 -1.1549
71.3 -1.1774
71.325 -1.2062
71.35 -1.2365
71.375 -1.2653
71.4 -1.2919
71.425 -1.314
71.45 -1.3328
71.475 -1.3493
71.5 -1.365
71.525 -1.3786
71.55 -1.3896
71.575 -1.395
71.6 -1.392
71.625 -1.3868
71.65 -1.3838
71.675 -1.3844
71.7 -1.3844
71.725 -1.379
71.75 -1.3696
71.775 -1.3658
71.8 -1.3747
71.825 -1.3928
71.85 -1.4174
71.875 -1.4465
71.9 -1.4794
71.925 -1.5183
71.95 -1.5646
71.975 -1.6152
72 -1.6653
72.025 -1.7076
72.05 -1.745
72.075 -1.7852
72.1 -1.8332
72.125 -1.8894
72.15 -1.9543
72.175 -2.0212
72.2 -2.0803
72.225 -2.1171
72.25 -2.1302
72.275 -2.1297
72.3 -2.1228
72.325 -2.1113
72.35 -2.0968
72.375 -2.0718
72.4 -2.0369
72.425 -1.9991
72.45 -1.9596
72.475 -1.9184
72.5 -1.8792
72.525 -1.8462
72.55 -1.8194
72.575 -1.7963
72.6 -1.7712
72.625 -1.7349
72.65 -1.6824
72.675 -1.62
72.7 -1.5554
72.725 -1.4941
72.75 -1.4377
72.775 -1.3838
72.8 -1.3326
72.825 -1.2831
72.85 -1.2352
72.875 -1.1884
72.9 -1.14
72.925 -1.0865
72.95 -1.029
72.975 -0.9737
73 -0.9247
73.025 -0.8853
73.05 -0.8558
73.075 -0.8355
73.1 -0.8246
73.125 -0.8223
73.15 -0.8288
73.175 -0.8415
73.2 -0.8617
73.225 -0.8907
73.25 -0.926
73.275 -0.9642
73.3 -1.0055
73.325 -1.0511
73.35 -1.1033
73.375 -1.1632
73.4 -1.2304
73.425 -1.3087
73.45 -1.3954
73.475 -1.4817
73.5 -1.5617
73.525 -1.6272
73.55 -1.6753
73.575 -1.7101
73.6 -1.7396
73.625 -1.7604
73.65 -1.771
73.675 -1.7733
73.7 -1.7699
73.725 -1.7517
73.75 -1.7164
73.775 -1.6707
73.8 -1.6146
73.825 -1.5527
73.85 -1.487
73.875 -1.4206
73.9 -1.3558
73.925 -1.2965
73.95 -1.2497
73.975 -1.2107
74 -1.1742
74.025 -1.1372
74.05 -1.1006
74.075 -1.0682
74.1 -1.0395
74.125 -1.0094
74.15 -0.9775
74.175 -0.9444
74.2 -0.9136
74.225 -0.8858
74.25 -0.8586
74.275 -0.8306
74.3 -0.8044
74.325 -0.7835
74.35 -0.7673
74.375 -0.7552
74.4 -0.7445
74.425 -0.7372
74.45 -0.7357
74.475 -0.7363
74.5 -0.7409
74.525 -0.751
74.55 -0.7696
74.575 -0.7987
74.6 -0.8402
74.625 -0.8904
74.65 -0.9415
74.675 -0.992
74.7 -1.0409
74.725 -1.0898
74.75 -1.1406
74.775 -1.1928
74.8 -1.2504
74.825 -1.3112
74.85 -1.3739
74.875 -1.4406
74.9 -1.5091
74.925 -1.5805
74.95 -1.6508
74.975 -1.7162
75 -1.7781
75.025 -1.8381
75.05 -1.8916
75.075 -1.9345
75.1 -1.9682
75.125 -1.9922
75.15 -2.01
75.175 -2.0244
75.2 -2.0392
75.225 -2.055
75.25 -2.071
75.275 -2.0915
75.3 -2.1198
75.325 -2.1505
75.35 -2.1836
75.375 -2.223
75.4 -2.2643
75.425 -2.3073
75.45 -2.3525
75.475 -2.3937
75.5 -2.4214
75.525 -2.4349
75.55 -2.4364
75.575 -2.4314
75.6 -2.4255
75.625 -2.4184
75.65 -2.4069
75.675 -2.3894
75.7 -2.3651
75.725 -2.332
75.75 -2.2932
75.775 -2.2484
75.8 -2.1958
75.825 -2.1407
75.85 -2.0867
75.875 -2.035
75.9 -1.9896
75.925 -1.9534
75.95 -1.9196
75.975 -1.8861
76 -1.8475
76.025 -1.8002
76.05 -1.7536
76.075 -1.7166
76.1 -1.6867
76.125 -1.6629
76.15 -1.6443
76.175 -1.6273
76.2 -1.6092
76.225 -1.5906
76.25 -1.5738
76.275 -1.5581
76.3 -1.5406
76.325 -1.5223
76.35 -1.506
76.375 -1.4935
76.4 -1.476
76.425 -1.4401
76.45 -1.3841
76.475 -1.3172
76.5 -1.2456
76.525 -1.1737
76.55 -1.1146
76.575 -1.0686
76.6 -1.031
76.625 -1.0018
76.65 -0.9766
76.675 -0.9522
76.7 -0.9264
76.725 -0.9018
76.75 -0.8826
76.775 -0.8691
76.8 -0.8575
76.825 -0.8459
76.85 -0.8381
76.875 -0.8355
76.9 -0.8394
76.925 -0.8539
76.95 -0.8849
76.975 -0.9357
77 -1.0048
77.025 -1.0834
77.05 -1.1658
77.075 -1.25
77.1 -1.3353
77.125 -1.4136
77.15 -1.4649
77.175 -1.4857
77.2 -1.4934
77.225 -1.4996
77.25 -1.5125
77.275 -1.5355
77.3 -1.571
77.325 -1.6213
77.35 -1.6777
77.375 -1.734
77.4 -1.788
77.425 -1.8395
77.45 -1.8879
77.475 -1.9318
77.5 -1.9713
77.525 -2.0084
77.55 -2.0424
77.575 -2.0682
77.6 -2.0811
77.625 -2.0777
77.65 -2.0631
77.675 -2.0429
77.7 -2.0175
77.725 -1.9859
77.75 -1.9546
77.775 -1.9243
77.8 -1.8923
77.825 -1.8478
77.85 -1.7898
77.875 -1.7284
77.9 -1.6735
77.925 -1.6322
77.95 -1.6146
77.975 -1.6126
78 -1.6161
78.025 -1.6294
78.05 -1.6605
78.075 -1.7077
78.1 -1.7673
78.125 -1.8359
78.15 -1.9096
78.175 -1.9814
78.2 -2.0555
78.225 -2.134
78.25 -2.2147
78.275 -2.2964
78.3 -2.376
78.325 -2.4526
78.35 -2.5306
78.375 -2.6068
78.4 -2.6746
78.425 -2.7332
78.45 -2.7855
78.475 -2.8384
78.5 -2.8926
78.525 -2.9418
78.55 -2.9817
78.575 -3.0143
78.6 -3.0376
78.625 -3.0574
78.65 -3.0762
78.675 -3.0923
78.7 -3.1104
78.725 -3.1296
78.75 -3.1521
78.775 -3.182
78.8 -3.2163
78.825 -3.2478
78.85 -3.2714
78.875 -3.2878
78.9 -3.297
78.925 -3.2987
78.95 -3.2955
78.975 -3.2868
79 -3.2695
79.025 -3.2435
79.05 -3.2113
79.075 -3.1735
79.1 -3.1317
79.125 -3.0843
79.15 -3.0327
79.175 -2.9808
79.2 -2.929
79.225 -2.8786
79.25 -2.8302
79.275 -2.785
79.3 -2.7421
79.325 -2.7023
79.35 -2.6681
79.375 -2.6378
79.4 -2.6123
79.425 -2.5918
79.45 -2.5803
79.475 -2.5856
79.5 -2.6057
79.525 -2.6298
79.55 -2.6526
79.575 -2.6714
79.6 -2.6843
79.625 -2.6927
79.65 -2.6985
79.675 -2.705
79.7 -2.7177
79.725 -2.7357
79.75 -2.7574
79.775 -2.7774
79.8 -2.7861
79.825 -2.7781
79.85 -2.7563
79.875 -2.7291
79.9 -2.7019
79.925 -2.6835
79.95 -2.6679
79.975 -2.6547
80 -2.6439
80.025 -2.6307
80.05 -2.6161
80.075 -2.5988
80.1 -2.5826
80.125 -2.5713
80.15 -2.5662
80.175 -2.5664
80.2 -2.5669
80.225 -2.5648
80.25 -2.5678
80.275 -2.5728
80.3 -2.5782
80.325 -2.589
80.35 -2.6076
80.375 -2.6349
80.4 -2.6699
80.425 -2.713
80.45 -2.7576
80.475 -2.8001
80.5 -2.8383
80.525 -2.8643
80.55 -2.8693
80.575 -2.8465
80.6 -2.8103
80.625 -2.7739
80.65 -2.7421
80.675 -2.7048
80.7 -2.6552
80.725 -2.603
80.75 -2.5577
80.775 -2.5213
80.8 -2.4933
80.825 -2.4779
80.85 -2.4747
80.875 -2.4774
80.9 -2.4788
80.925 -2.476
80.95 -2.4726
80.975 -2.4701
81 -2.4716
81.025 -2.4804
81.05 -2.4951
81.075 -2.5178
81.1 -2.544
81.125 -2.5656
81.15 -2.565
81.175 -2.5545
81.2 -2.5457
81.225 -2.5428
81.25 -2.5527
81.275 -2.5663
81.3 -2.5874
81.325 -2.6219
81.35 -2.6667
81.375 -2.7235
81.4 -2.7916
81.425 -2.8619
81.45 -2.9253
81.475 -2.9766
81.5 -3.0172
81.525 -3.0445
81.55 -3.0631
81.575 -3.0754
81.6 -3.0829
81.625 -3.0831
81.65 -3.0753
81.675 -3.0563
81.7 -3.0298
81.725 -3
81.75 -2.9724
81.775 -2.9486
81.8 -2.9267
81.825 -2.9045
81.85 -2.8801
81.875 -2.8486
81.9 -2.8046
81.925 -2.749
81.95 -2.6896
81.975 -2.6287
82 -2.5642
82.025 -2.495
82.05 -2.4236
82.075 -2.3537
82.1 -2.2884
82.125 -2.23
82.15 -2.1758
82.175 -2.1225
82.2 -2.0704
82.225 -2.02
82.25 -1.9688
82.275 -1.9113
82.3 -1.8506
82.325 -1.7934
82.35 -1.7412
82.375 -1.6931
82.4 -1.6508
82.425 -1.6158
82.45 -1.5872
82.475 -1.5643
82.5 -1.545
82.525 -1.5284
82.55 -1.511
82.575 -1.4928
82.6 -1.4747
82.625 -1.4582
82.65 -1.4434
82.675 -1.4296
82.7 -1.4129
82.725 -1.3941
82.75 -1.3749
82.775 -1.356
82.8 -1.3377
82.825 -1.3214
82.85 -1.31
82.875 -1.3005
82.9 -1.2907
82.925 -1.2838
82.95 -1.2808
82.975 -1.2814
83 -1.2858
83.025 -1.2949
83.05 -1.3122
83.075 -1.3381
83.1 -1.3701
83.125 -1.4063
83.15 -1.4451
83.175 -1.4851
83.2 -1.5279
83.225 -1.5727
83.25 -1.6193
83.275 -1.6686
83.3 -1.7207
83.325 -1.7785
83.35 -1.841
83.375 -1.9084
83.4 -1.9735
83.425 -2.0187
83.45 -2.0463
83.475 -2.0697
83.5 -2.0923
83.525 -2.1145
83.55 -2.1371
83.575 -2.1619
83.6 -2.1889
83.625 -2.2191
83.65 -2.2517
83.675 -2.2839
83.7 -2.3093
83.725 -2.3254
83.75 -2.3323
83.775 -2.3271
83.8 -2.3095
83.825 -2.2819
83.85 -2.2516
83.875 -2.2237
83.9 -2.1974
83.925 -2.1645
83.95 -2.1194
83.975 -2.0604
84 -1.9936
84.025 -1.9195
84.05 -1.84
84.075 -1.7505
84.1 -1.6519
84.125 -1.5521
84.15 -1.4561
84.175 -1.3644
84.2 -1.2777
84.225 -1.1926
84.25 -1.1081
84.275 -1.0262
84.3 -0.9491
84.325 -0.8761
84.35 -0.8042
84.375 -0.7354
84.4 -0.6703
84.425 -0.6075
84.45 -0.5475
84.475 -0.4894
84.5 -0.4315
84.525 -0.3762
84.55 -0.3226
84.575 -0.2673
84.6 -0.2123
84.625 -0.1578
84.65 -0.1021
84.675 -0.0424
84.7 0.0198
84.725 0.0817
84.75 0.1428
84.775 0.2016
84.8 0.2555
84.825 0.3033
84.85 0.3437
84.875 0.3764
84.9 0.4021
84.925 0.4229
84.95 0.4447
84.975 0.47
85 0.4958
85.025 0.5205
85.05 0.5464
85.075 0.5735
85.1 0.6021
85.125 0.6379
85.15 0.6804
85.175 0.7322
85.2 0.7913
85.225 0.8549
85.25 0.9243
85.275 0.9947
85.3 1.0631
85.325 1.1243
85.35 1.1783
85.375 1.2242
85.4 1.2615
85.425 1.2907
85.45 1.3159
85.475 1.3371
85.5 1.3537
85.525 1.3657
85.55 1.3712
85.575 1.3675
85.6 1.358
85.625 1.3445
85.65 1.3287
85.675 1.3098
85.7 1.2897
85.725 1.2715
85.75 1.2545
85.775 1.2438
85.8 1.2439
85.825 1.2552
85.85 1.2668
85.875 1.2827
85.9 1.3002
85.925 1.3148
85.95 1.3238
85.975 1.3278
86 1.3277
86.025 1.323
86.05 1.3149
86.075 1.3007
86.1 1.2735
86.125 1.2309
86.15 1.1725
86.175 1.1015
86.2 1.0239
86.225 0.9418
86.25 0.8571
86.275 0.7736
86.3 0.692
86.325 0.6106
86.35 0.5301
86.375 0.4474
86.4 0.3596
86.425 0.2689
86.45 0.1779
86.475 0.0866
86.5 -0.0074
86.525 -0.0999
86.55 -0.1872
86.575 -0.2715
86.6 -0.3513
86.625 -0.4244
86.65 -0.4889
86.675 -0.5442
86.7 -0.5962
86.725 -0.6469
86.75 -0.6936
86.775 -0.7325
86.8 -0.7656
86.825 -0.7941
86.85 -0.8195
86.875 -0.8467
86.9 -0.8764
86.925 -0.9065
86.95 -0.9348
86.975 -0.9666
87 -1.0019
87.025 -1.0382
87.05 -1.078
87.075 -1.1143
87.1 -1.139
87.125 -1.1467
87.15 -1.1422
87.175 -1.1299
87.2 -1.1077
87.225 -1.0739
87.25 -1.0314
87.275 -0.9887
87.3 -0.9467
87.325 -0.9063
87.35 -0.8689
87.375 -0.8365
87.4 -0.8049
87.425 -0.7673
87.45 -0.7235
87.475 -0.6782
87.5 -0.6383
87.525 -0.6077
87.55 -0.5857
87.575 -0.5689
87.6 -0.5551
87.625 -0.5464
87.65 -0.5428
87.675 -0.5359
87.7 -0.5238
87.725 -0.5054
87.75 -0.4823
87.775 -0.4603
87.8 -0.4465
87.825 -0.4412
87.85 -0.4368
87.875 -0.428
87.9 -0.4141
87.925 -0.4002
87.95 -0.3893
87.975 -0.3814
88 -0.3677
88.025 -0.3509
88.05 -0.335
88.075 -0.3176
88.1 -0.2985
88.125 -0.2782
88.15 -0.2521
88.175 -0.2127
88.2 -0.1609
88.225 -0.1049
88.25 -0.0496
88.275 0.0128
88.3 0.0817
88.325 0.1533
88.35 0.2278
88.375 0.3058
88.4 0.3844
88.425 0.4639
88.45 0.5428
88.475 0.6179
88.5 0.6909
88.525 0.7602
88.55 0.828
88.575 0.9
88.6 0.978
88.625 1.0585
88.65 1.1378
88.675 1.2173
88.7 1.2968
88.725 1.3756
88.75 1.4505
88.775 1.5211
88.8 1.5869
88.825 1.6493
88.85 1.7073
88.875 1.7574
88.9 1.7979
88.925 1.8311
88.95 1.8595
88.975 1.8829
89 1.9018
89.025 1.9157
89.05 1.9264
89.075 1.9343
89.1 1.9385
89.125 1.9394
89.15 1.9369
89.175 1.9307
89.2 1.9196
89.225 1.9025
89.25 1.8804
89.275 1.8537
89.3 1.8229
89.325 1.7909
89.35 1.762
89.375 1.7403
89.4 1.7282
89.425 1.7234
89.45 1.7226
89.475 1.7241
89.5 1.7261
89.525 1.7246
89.55 1.7201
89.575 1.7152
89.6 1.7128
89.625 1.7137
89.65 1.7111
89.675 1.7022
89.7 1.6875
89.725 1.6664
89.75 1.6391
89.775 1.6053
89.8 1.5639
89.825 1.515
89.85 1.46
89.875 1.4028
89.9 1.3434
89.925 1.2824
89.95 1.2205
89.975 1.1582
90 1.0952
90.025 1.0402
90.05 1.0076
90.075 0.9973
90.1 0.997
90.125 0.9999
90.15 1.0086
90.175 1.0179
90.2 1.0219
90.225 1.0213
90.25 1.0161
90.275 1.0059
90.3 0.9978
90.325 1.0022
90.35 1.017
90.375 1.0321
90.4 1.0428
90.425 1.0503
90.45 1.0536
90.475 1.0545
90.5 1.0615
90.525 1.0741
90.55 1.0817
90.575 1.0827
90.6 1.0775
90.625 1.0685
90.65 1.0586
90.675 1.0495
90.7 1.0421
90.725 1.04
90.75 1.0469
90.775 1.0602
90.8 1.0779
90.825 1.0947
90.85 1.1097
90.875 1.1241
90.9 1.1477
90.925 1.1838
90.95 1.2367
90.975 1.3113
91 1.3904
91.025 1.4628
91.05 1.5256
91.075 1.5807
91.1 1.629
91.125 1.6733
91.15 1.7155
91.175 1.754
91.2 1.7878
91.225 1.8161
91.25 1.8395
91.275 1.8562
91.3 1.8665
91.325 1.8749
91.35 1.8811
91.375 1.8817
91.4 1.8751
91.425 1.8623
91.45 1.8443
91.475 1.8213
91.5 1.7967
91.525 1.7728
91.55 1.7478
91.575 1.7189
91.6 1.6844
91.625 1.6449
91.65 1.6006
91.675 1.5517
91.7 1.5002
91.725 1.4533
91.75 1.412
91.775 1.3777
91.8 1.351
91.825 1.3387
91.85 1.3399
91.875 1.3452
91.9 1.3468
91.925 1.3388
91.95 1.3229
91.975 1.3038
92 1.291
92.025 1.2905
92.05 1.3029
92.075 1.3236
92.1 1.3539
92.125 1.3969
92.15 1.4469
92.175 1.496
92.2 1.5415
92.225 1.5843
92.25 1.6224
92.275 1.6596
92.3 1.6951
92.325 1.7303
92.35 1.7665
92.375 1.804
92.4 1.838
92.425 1.8658
92.45 1.8862
92.475 1.9049
92.5 1.9293
92.525 1.9636
92.55 2.0068
92.575 2.0574
92.6 2.1079
92.625 2.1531
92.65 2.1937
92.675 2.2321
92.7 2.2677
92.725 2.3007
92.75 2.3314
92.775 2.3573
92.8 2.377
92.825 2.3907
92.85 2.3988
92.875 2.4009
92.9 2.3945
92.925 2.3814
92.95 2.364
92.975 2.3465
93 2.3322
93.025 2.3251
93.05 2.3344
93.075 2.3554
93.1 2.3814
93.125 2.4091
93.15 2.4319
93.175 2.4479
93.2 2.4562
93.225 2.4583
93.25 2.4548
93.275 2.4454
93.3 2.4294
93.325 2.4086
93.35 2.3829
93.375 2.3554
93.4 2.3266
93.425 2.2981
93.45 2.272
93.475 2.2532
93.5 2.2406
93.525 2.23
93.55 2.2197
93.575 2.2135
93.6 2.2132
93.625 2.2101
93.65 2.202
93.675 2.1929
93.7 2.1882
93.725 2.191
93.75 2.2
93.775 2.215
93.8 2.2325
93.825 2.2532
93.85 2.2801
93.875 2.3106
93.9 2.3409
93.925 2.3745
93.95 2.4194
93.975 2.4741
94 2.5302
94.025 2.5823
94.05 2.6273
94.075 2.6651
94.1 2.6951
94.125 2.7172
94.15 2.7338
94.175 2.7453
94.2 2.7518
94.225 2.7516
94.25 2.7467
94.275 2.7365
94.3 2.7237
94.325 2.7099
94.35 2.6974
94.375 2.6893
94.4 2.6843
94.425 2.6736
94.45 2.6523
94.475 2.6219
94.5 2.5819
94.525 2.5336
94.55 2.4793
94.575 2.4216
94.6 2.3672
94.625 2.3237
94.65 2.2905
94.675 2.2596
94.7 2.2252
94.725 2.1872
94.75 2.1472
94.775 2.1077
94.8 2.069
94.825 2.0339
94.85 2.0061
94.875 1.9928
94.9 1.9998
94.925 2.0238
94.95 2.0492
94.975 2.0711
95 2.0926
95.025 2.111
95.05 2.1235
95.075 2.1294
95.1 2.1293
95.125 2.1283
95.15 2.1294
95.175 2.1315
95.2 2.1356
95.225 2.1396
95.25 2.1417
95.275 2.1397
95.3 2.1319
95.325 2.1171
95.35 2.0955
95.375 2.0669
95.4 2.0327
95.425 1.9954
95.45 1.955
95.475 1.9124
95.5 1.8689
95.525 1.8213
95.55 1.7672
95.575 1.7068
95.6 1.64
95.625 1.568
95.65 1.4946
95.675 1.4211
95.7 1.3527
95.725 1.2933
95.75 1.2416
95.775 1.1959
95.8 1.1536
95.825 1.1135
95.85 1.0777
95.875 1.0514
95.9 1.0378
95.925 1.0283
95.95 1.0171
95.975 0.9993
96 0.9721
96.025 0.9351
96.05 0.8913
96.075 0.8412
96.1 0.7869
96.125 0.7281
96.15 0.6644
96.175 0.5992
96.2 0.5417
96.225 0.5028
96.25 0.4873
96.275 0.4871
96.3 0.4936
96.325 0.5031
96.35 0.5104
96.375 0.518
96.4 0.527
96.425 0.5326
96.45 0.5337
96.475 0.528
96.5 0.513
96.525 0.49
96.55 0.4597
96.575 0.4236
96.6 0.3829
96.625 0.3391
96.65 0.2991
96.675 0.2667
96.7 0.2412
96.725 0.2223
96.75 0.2081
96.775 0.197
96.8 0.1844
96.825 0.1642
96.85 0.1308
96.875 0.085
96.9 0.0308
96.925 -0.0267
96.95 -0.0882
96.975 -0.1524
97 -0.2176
97.025 -0.2842
97.05 -0.3531
97.075 -0.426
97.1 -0.5043
97.125 -0.5845
97.15 -0.661
97.175 -0.7288
97.2 -0.7873
97.225 -0.8335
97.25 -0.86
97.275 -0.8628
97.3 -0.8508
97.325 -0.8326
97.35 -0.8075
97.375 -0.7764
97.4 -0.7414
97.425 -0.7061
97.45 -0.6723
97.475 -0.6361
97.5 -0.5982
97.525 -0.5639
97.55 -0.534
97.575 -0.5083
97.6 -0.4881
97.625 -0.4705
97.65 -0.4587
97.675 -0.452
97.7 -0.4471
97.725 -0.4438
97.75 -0.4457
97.775 -0.4502
97.8 -0.4507
97.825 -0.4407
97.85 -0.4172
97.875 -0.378
97.9 -0.3319
97.925 -0.2847
97.95 -0.2384
97.975 -0.1916
98 -0.146
98.025 -0.1006
98.05 -0.0541
98.075 -0.006
98.1 0.0391
98.125 0.078
98.15 0.1082
98.175 0.1313
98.2 0.1449
98.225 0.1462
98.25 0.1371
98.275 0.1162
98.3 0.0831
98.325 0.0413
98.35 -0.0022
98.375 -0.0416
98.4 -0.0736
98.425 -0.102
98.45 -0.1273
98.475 -0.152
98.5 -0.1785
98.525 -0.2058
98.55 -0.2368
98.575 -0.2686
98.6 -0.2967
98.625 -0.3257
98.65 -0.3582
98.675 -0.3945
98.7 -0.4341
98.725 -0.4766
98.75 -0.5211
98.775 -0.5709
98.8 -0.6331
98.825 -0.7096
98.85 -0.7971
98.875 -0.8891
98.9 -0.9809
98.925 -1.0679
98.95 -1.1475
98.975 -1.2133
99 -1.2547
99.025 -1.2659
99.05 -1.2486
99.075 -1.2108
99.1 -1.1601
99.125 -1.1018
99.15 -1.0362
99.175 -0.963
99.2 -0.8784
99.225 -0.7864
99.25 -0.6985
99.275 -0.617
99.3 -0.5415
99.325 -0.472
99.35 -0.4088
99.375 -0.3503
99.4 -0.292
99.425 -0.2272
99.45 -0.1561
99.475 -0.0874
99.5 -0.0222
99.525 0.0395
99.55 0.098
99.575 0.1516
99.6 0.1989
99.625 0.2404
99.65 0.2782
99.675 0.3142
99.7 0.3453
99.725 0.374
99.75 0.4046
99.775 0.4373
99.8 0.4692
99.825 0.5064
99.85 0.5479
99.875 0.5869
99.9 0.6257
99.925 0.6623
99.95 0.6975
99.975 0.7307
100 0.7609
