# Supplementary material for: Uptake of N2O5 by aqueous aerosol unveiled using chemically accurate many-body potentials
Source: Nat Commun. 2022 Mar 10;13:1266. doi: 10.1038/s41467-022-28697-8 (PMC8913772; doi:10.1038/s41467-022-28697-8)
Supplement: Supplementary file 3 — Source Data [file 41467_2022_28697_MOESM3_ESM.zip › n2o5-uptake-data/Fig2/scattering/rep01run16/relcom_gds.dat]

0.025 12.0538
0.05 12.05
0.075 12.0462
0.1 12.0424
0.125 12.0386
0.15 12.0348
0.175 12.0309
0.2 12.0271
0.225 12.0232
0.25 12.0193
0.275 12.0153
0.3 12.0114
0.325 12.0075
0.35 12.0035
0.375 11.9996
0.4 11.9956
0.425 11.9917
0.45 11.9877
0.475 11.9837
0.5 11.9797
0.525 11.9756
0.55 11.9716
0.575 11.9675
0.6 11.9634
0.625 11.9593
0.65 11.9552
0.675 11.9511
0.7 11.9469
0.725 11.9428
0.75 11.9386
0.775 11.9344
0.8 11.9302
0.825 11.926
0.85 11.9217
0.875 11.9175
0.9 11.9132
0.925 11.9088
0.95 11.9045
0.975 11.9001
1 11.8958
1.025 11.8914
1.05 11.887
1.075 11.8825
1.1 11.8781
1.125 11.8736
1.15 11.8692
1.175 11.8647
1.2 11.8601
1.225 11.8556
1.25 11.8511
1.275 11.8465
1.3 11.8419
1.325 11.8374
1.35 11.8328
1.375 11.8282
1.4 11.8235
1.425 11.8189
1.45 11.8143
1.475 11.8096
1.5 11.8049
1.525 11.8002
1.55 11.7955
1.575 11.7908
1.6 11.786
1.625 11.7813
1.65 11.7765
1.675 11.7717
1.7 11.7668
1.725 11.762
1.75 11.7571
1.775 11.7522
1.8 11.7472
1.825 11.7422
1.85 11.7373
1.875 11.7323
1.9 11.7272
1.925 11.7222
1.95 11.7172
1.975 11.7121
2 11.7071
2.025 11.7021
2.05 11.6971
2.075 11.6921
2.1 11.6871
2.125 11.6822
2.15 11.6772
2.175 11.6723
2.2 11.6673
2.225 11.6624
2.25 11.6574
2.275 11.6525
2.3 11.6475
2.325 11.6425
2.35 11.6375
2.375 11.6325
2.4 11.6275
2.425 11.6225
2.45 11.6175
2.475 11.6125
2.5 11.6075
2.525 11.6025
2.55 11.5975
2.575 11.5925
2.6 11.5875
2.625 11.5824
2.65 11.5774
2.675 11.5723
2.7 11.5672
2.725 11.5621
2.75 11.557
2.775 11.5518
2.8 11.5466
2.825 11.5414
2.85 11.5362
2.875 11.531
2.9 11.5257
2.925 11.5205
2.95 11.5152
2.975 11.5099
3 11.5046
3.025 11.4992
3.05 11.4939
3.075 11.4885
3.1 11.4831
3.125 11.4777
3.15 11.4723
3.175 11.4668
3.2 11.4613
3.225 11.4558
3.25 11.4502
3.275 11.4447
3.3 11.4391
3.325 11.4335
3.35 11.4279
3.375 11.4223
3.4 11.4166
3.425 11.411
3.45 11.4053
3.475 11.3996
3.5 11.3939
3.525 11.3881
3.55 11.3824
3.575 11.3767
3.6 11.3709
3.625 11.3651
3.65 11.3593
3.675 11.3535
3.7 11.3476
3.725 11.3418
3.75 11.3359
3.775 11.33
3.8 11.3241
3.825 11.3181
3.85 11.3122
3.875 11.3063
3.9 11.3003
3.925 11.2943
3.95 11.2884
3.975 11.2824
4 11.2764
4.025 11.2704
4.05 11.2644
4.075 11.2584
4.1 11.2523
4.125 11.2463
4.15 11.2402
4.175 11.234
4.2 11.2279
4.225 11.2217
4.25 11.2155
4.275 11.2092
4.3 11.203
4.325 11.1967
4.35 11.1904
4.375 11.184
4.4 11.1776
4.425 11.1712
4.45 11.1648
4.475 11.1583
4.5 11.1518
4.525 11.1453
4.55 11.1388
4.575 11.1323
4.6 11.1257
4.625 11.1191
4.65 11.1125
4.675 11.106
4.7 11.0994
4.725 11.0927
4.75 11.0861
4.775 11.0795
4.8 11.0728
4.825 11.0662
4.85 11.0595
4.875 11.0528
4.9 11.0461
4.925 11.0395
4.95 11.0328
4.975 11.0261
5 11.0194
5.025 11.0127
5.05 11.006
5.075 10.9992
5.1 10.9924
5.125 10.9856
5.15 10.9788
5.175 10.9719
5.2 10.9651
5.225 10.9582
5.25 10.9513
5.275 10.9444
5.3 10.9374
5.325 10.9305
5.35 10.9235
5.375 10.9165
5.4 10.9095
5.425 10.9025
5.45 10.8954
5.475 10.8883
5.5 10.8812
5.525 10.874
5.55 10.8669
5.575 10.8596
5.6 10.8524
5.625 10.8451
5.65 10.8377
5.675 10.8304
5.7 10.823
5.725 10.8156
5.75 10.8082
5.775 10.8008
5.8 10.7934
5.825 10.7859
5.85 10.7784
5.875 10.7709
5.9 10.7634
5.925 10.7558
5.95 10.7481
5.975 10.7404
6 10.7327
6.025 10.7249
6.05 10.7171
6.075 10.7092
6.1 10.7013
6.125 10.6934
6.15 10.6854
6.175 10.6774
6.2 10.6694
6.225 10.6613
6.25 10.6532
6.275 10.645
6.3 10.6368
6.325 10.6286
6.35 10.6203
6.375 10.612
6.4 10.6037
6.425 10.5954
6.45 10.5871
6.475 10.5789
6.5 10.5708
6.525 10.5628
6.55 10.5548
6.575 10.5469
6.6 10.539
6.625 10.5312
6.65 10.5234
6.675 10.5156
6.7 10.508
6.725 10.5004
6.75 10.4928
6.775 10.4854
6.8 10.4779
6.825 10.4705
6.85 10.463
6.875 10.4556
6.9 10.4481
6.925 10.4406
6.95 10.433
6.975 10.4254
7 10.4178
7.025 10.4101
7.05 10.4024
7.075 10.3946
7.1 10.3868
7.125 10.3789
7.15 10.371
7.175 10.363
7.2 10.355
7.225 10.3469
7.25 10.3389
7.275 10.3308
7.3 10.3227
7.325 10.3145
7.35 10.3063
7.375 10.298
7.4 10.2897
7.425 10.2813
7.45 10.2729
7.475 10.2645
7.5 10.256
7.525 10.2474
7.55 10.2389
7.575 10.2303
7.6 10.2217
7.625 10.2131
7.65 10.2044
7.675 10.1957
7.7 10.187
7.725 10.1782
7.75 10.1693
7.775 10.1603
7.8 10.1513
7.825 10.1422
7.85 10.133
7.875 10.1237
7.9 10.1144
7.925 10.1049
7.95 10.0953
7.975 10.0856
8 10.0757
8.025 10.0657
8.05 10.0556
8.075 10.0453
8.1 10.035
8.125 10.0246
8.15 10.0141
8.175 10.0035
8.2 9.9928
8.225 9.9821
8.25 9.9712
8.275 9.9603
8.3 9.9493
8.325 9.9382
8.35 9.927
8.375 9.9157
8.4 9.9044
8.425 9.893
8.45 9.8815
8.475 9.8699
8.5 9.8582
8.525 9.8463
8.55 9.8343
8.575 9.8223
8.6 9.8101
8.625 9.7978
8.65 9.7854
8.675 9.7729
8.7 9.7603
8.725 9.7475
8.75 9.7347
8.775 9.7218
8.8 9.7087
8.825 9.6954
8.85 9.6821
8.875 9.6686
8.9 9.6551
8.925 9.6414
8.95 9.6277
8.975 9.6139
9 9.6001
9.025 9.5861
9.05 9.5721
9.075 9.558
9.1 9.5438
9.125 9.5296
9.15 9.5153
9.175 9.5009
9.2 9.4864
9.225 9.472
9.25 9.4574
9.275 9.4427
9.3 9.428
9.325 9.4132
9.35 9.3983
9.375 9.3833
9.4 9.3683
9.425 9.3532
9.45 9.3381
9.475 9.323
9.5 9.3077
9.525 9.2925
9.55 9.2771
9.575 9.2618
9.6 9.2464
9.625 9.2309
9.65 9.2154
9.675 9.1998
9.7 9.1841
9.725 9.1683
9.75 9.1525
9.775 9.1367
9.8 9.1208
9.825 9.1049
9.85 9.0888
9.875 9.0726
9.9 9.0562
9.925 9.0398
9.95 9.0233
9.975 9.0068
10 8.9901
10.025 8.9734
10.05 8.9566
10.075 8.9397
10.1 8.9226
10.125 8.9055
10.15 8.8884
10.175 8.871
10.2 8.8535
10.225 8.8359
10.25 8.8181
10.275 8.8002
10.3 8.7821
10.325 8.7637
10.35 8.7452
10.375 8.7264
10.4 8.7076
10.425 8.6885
10.45 8.6691
10.475 8.6496
10.5 8.63
10.525 8.6101
10.55 8.5897
10.575 8.5691
10.6 8.5482
10.625 8.5272
10.65 8.506
10.675 8.4849
10.7 8.4636
10.725 8.4423
10.75 8.4209
10.775 8.3993
10.8 8.3774
10.825 8.3553
10.85 8.333
10.875 8.3105
10.9 8.2879
10.925 8.265
10.95 8.242
10.975 8.2189
11 8.1954
11.025 8.1718
11.05 8.1479
11.075 8.1237
11.1 8.0992
11.125 8.0745
11.15 8.0494
11.175 8.0241
11.2 7.9984
11.225 7.9726
11.25 7.9465
11.275 7.9202
11.3 7.8937
11.325 7.867
11.35 7.8403
11.375 7.8134
11.4 7.7864
11.425 7.7592
11.45 7.7319
11.475 7.7045
11.5 7.6769
11.525 7.6493
11.55 7.6215
11.575 7.5937
11.6 7.5658
11.625 7.5378
11.65 7.5097
11.675 7.4815
11.7 7.4532
11.725 7.4248
11.75 7.3963
11.775 7.3679
11.8 7.3394
11.825 7.311
11.85 7.2826
11.875 7.2541
11.9 7.2256
11.925 7.197
11.95 7.1683
11.975 7.1394
12 7.1106
12.025 7.0818
12.05 7.0529
12.075 7.0239
12.1 6.9948
12.125 6.9655
12.15 6.9361
12.175 6.9067
12.2 6.8773
12.225 6.8477
12.25 6.8177
12.275 6.7876
12.3 6.7572
12.325 6.7261
12.35 6.6945
12.375 6.6623
12.4 6.6293
12.425 6.5953
12.45 6.5603
12.475 6.5241
12.5 6.4867
12.525 6.449
12.55 6.4108
12.575 6.3713
12.6 6.3303
12.625 6.2882
12.65 6.2446
12.675 6.1995
12.7 6.1531
12.725 6.1039
12.75 6.0526
12.775 5.9997
12.8 5.9448
12.825 5.8876
12.85 5.8275
12.875 5.7638
12.9 5.6972
12.925 5.6291
12.95 5.5666
12.975 5.5269
13 5.5046
13.025 5.488
13.05 5.4732
13.075 5.4585
13.1 5.4432
13.125 5.4253
13.15 5.4042
13.175 5.3813
13.2 5.3571
13.225 5.3317
13.25 5.305
13.275 5.2766
13.3 5.2466
13.325 5.2151
13.35 5.1824
13.375 5.1483
13.4 5.1127
13.425 5.0757
13.45 5.0371
13.475 4.997
13.5 4.9553
13.525 4.9122
13.55 4.8672
13.575 4.8224
13.6 4.7811
13.625 4.7457
13.65 4.7152
13.675 4.6878
13.7 4.6598
13.725 4.6293
13.75 4.5956
13.775 4.5589
13.8 4.5194
13.825 4.4782
13.85 4.4357
13.875 4.3923
13.9 4.349
13.925 4.3044
13.95 4.2581
13.975 4.2094
14 4.1582
14.025 4.1039
14.05 4.0471
14.075 3.9877
14.1 3.9258
14.125 3.8618
14.15 3.796
14.175 3.7291
14.2 3.6636
14.225 3.6024
14.25 3.5471
14.275 3.4938
14.3 3.4399
14.325 3.3846
14.35 3.3288
14.375 3.274
14.4 3.2239
14.425 3.1814
14.45 3.1474
14.475 3.1275
14.5 3.1234
14.525 3.1231
14.55 3.1235
14.575 3.1229
14.6 3.1188
14.625 3.1109
14.65 3.1009
14.675 3.0911
14.7 3.0794
14.725 3.0633
14.75 3.0439
14.775 3.0209
14.8 2.9954
14.825 2.9692
14.85 2.9444
14.875 2.9194
14.9 2.8935
14.925 2.8677
14.95 2.8433
14.975 2.8205
15 2.7996
15.025 2.7779
15.05 2.7519
15.075 2.7212
15.1 2.6837
15.125 2.6379
15.15 2.5842
15.175 2.5231
15.2 2.4542
15.225 2.378
15.25 2.3052
15.275 2.2525
15.3 2.2193
15.325 2.193
15.35 2.1673
15.375 2.1405
15.4 2.1099
15.425 2.0761
15.45 2.0406
15.475 2.0046
15.5 1.9687
15.525 1.9338
15.55 1.8973
15.575 1.8569
15.6 1.8113
15.625 1.7611
15.65 1.7124
15.675 1.6721
15.7 1.6416
15.725 1.6208
15.75 1.6081
15.775 1.6009
15.8 1.5991
15.825 1.6078
15.85 1.6338
15.875 1.6679
15.9 1.7063
15.925 1.7448
15.95 1.7812
15.975 1.8211
16 1.868
16.025 1.9195
16.05 1.9725
16.075 2.028
16.1 2.0864
16.125 2.1454
16.15 2.2055
16.175 2.2641
16.2 2.3172
16.225 2.3641
16.25 2.4082
16.275 2.4496
16.3 2.487
16.325 2.5196
16.35 2.5486
16.375 2.5741
16.4 2.5976
16.425 2.6186
16.45 2.6409
16.475 2.6655
16.5 2.6897
16.525 2.7109
16.55 2.7284
16.575 2.7418
16.6 2.7516
16.625 2.7567
16.65 2.7595
16.675 2.7589
16.7 2.7561
16.725 2.7523
16.75 2.7544
16.775 2.7578
16.8 2.7608
16.825 2.7646
16.85 2.7727
16.875 2.7818
16.9 2.7876
16.925 2.7876
16.95 2.7808
16.975 2.7699
17 2.7591
17.025 2.7522
17.05 2.7436
17.075 2.73
17.1 2.7126
17.125 2.6962
17.15 2.6827
17.175 2.6705
17.2 2.662
17.225 2.6569
17.25 2.6555
17.275 2.6583
17.3 2.6647
17.325 2.6717
17.35 2.6747
17.375 2.6735
17.4 2.666
17.425 2.6497
17.45 2.6286
17.475 2.6075
17.5 2.5875
17.525 2.5696
17.55 2.5522
17.575 2.5296
17.6 2.4979
17.625 2.4584
17.65 2.4114
17.675 2.3561
17.7 2.293
17.725 2.2288
17.75 2.1686
17.775 2.1119
17.8 2.0566
17.825 2.0036
17.85 1.9549
17.875 1.9093
17.9 1.8646
17.925 1.8142
17.95 1.7549
17.975 1.6877
18 1.6149
18.025 1.5475
18.05 1.4978
18.075 1.4609
18.1 1.4307
18.125 1.4005
18.15 1.3659
18.175 1.3241
18.2 1.2788
18.225 1.2341
18.25 1.2002
18.275 1.1877
18.3 1.1962
18.325 1.2168
18.35 1.2494
18.375 1.2838
18.4 1.3181
18.425 1.3521
18.45 1.3827
18.475 1.4116
18.5 1.4388
18.525 1.463
18.55 1.4815
18.575 1.4954
18.6 1.5023
18.625 1.5031
18.65 1.4987
18.675 1.498
18.7 1.5089
18.725 1.5274
18.75 1.5452
18.775 1.5563
18.8 1.5578
18.825 1.5494
18.85 1.532
18.875 1.5054
18.9 1.4671
18.925 1.4181
18.95 1.3581
18.975 1.2877
19 1.2091
19.025 1.1349
19.05 1.0938
19.075 1.0701
19.1 1.0434
19.125 1.011
19.15 0.9731
19.175 0.9358
19.2 0.905
19.225 0.8823
19.25 0.8684
19.275 0.8714
19.3 0.9062
19.325 0.9731
19.35 1.0612
19.375 1.1554
19.4 1.2461
19.425 1.3305
19.45 1.4075
19.475 1.4797
19.5 1.5441
19.525 1.5991
19.55 1.6428
19.575 1.6758
19.6 1.6986
19.625 1.7146
19.65 1.7233
19.675 1.7276
19.7 1.7286
19.725 1.7247
19.75 1.7142
19.775 1.6951
19.8 1.6676
19.825 1.6331
19.85 1.5916
19.875 1.5452
19.9 1.4938
19.925 1.4425
19.95 1.3913
19.975 1.3392
20 1.2866
20.025 1.2353
20.05 1.1864
20.075 1.1447
20.1 1.1071
20.125 1.071
20.15 1.0379
20.175 1.0139
20.2 1.0053
20.225 1.0168
20.25 1.048
20.275 1.107
20.3 1.183
20.325 1.2631
20.35 1.3492
20.375 1.4413
20.4 1.5345
20.425 1.6258
20.45 1.7155
20.475 1.8043
20.5 1.8918
20.525 1.9763
20.55 2.055
20.575 2.1277
20.6 2.1919
20.625 2.2503
20.65 2.3112
20.675 2.3779
20.7 2.4435
20.725 2.5059
20.75 2.5625
20.775 2.6128
20.8 2.6553
20.825 2.6913
20.85 2.7209
20.875 2.7428
20.9 2.7578
20.925 2.7683
20.95 2.7744
20.975 2.7771
21 2.7765
21.025 2.7715
21.05 2.7634
21.075 2.753
21.1 2.7407
21.125 2.7258
21.15 2.708
21.175 2.6869
21.2 2.6616
21.225 2.6313
21.25 2.5965
21.275 2.558
21.3 2.516
21.325 2.4702
21.35 2.4207
21.375 2.3682
21.4 2.3128
21.425 2.2551
21.45 2.196
21.475 2.1349
21.5 2.0733
21.525 2.0154
21.55 1.9637
21.575 1.9198
21.6 1.8836
21.625 1.8507
21.65 1.8183
21.675 1.7845
21.7 1.7484
21.725 1.7095
21.75 1.6676
21.775 1.6228
21.8 1.5765
21.825 1.5327
21.85 1.4959
21.875 1.4719
21.9 1.4583
21.925 1.4467
21.95 1.4335
21.975 1.42
22 1.4094
22.025 1.4022
22.05 1.3951
22.075 1.387
22.1 1.3777
22.125 1.3658
22.15 1.3509
22.175 1.3337
22.2 1.3143
22.225 1.2939
22.25 1.2752
22.275 1.2611
22.3 1.2516
22.325 1.2445
22.35 1.2355
22.375 1.2264
22.4 1.2132
22.425 1.1963
22.45 1.1761
22.475 1.1559
22.5 1.1467
22.525 1.1534
22.55 1.1625
22.575 1.1677
22.6 1.1678
22.625 1.162
22.65 1.1519
22.675 1.136
22.7 1.1145
22.725 1.0928
22.75 1.0705
22.775 1.0442
22.8 1.0153
22.825 0.9894
22.85 0.9682
22.875 0.9479
22.9 0.9238
22.925 0.8913
22.95 0.8527
22.975 0.8104
23 0.7615
23.025 0.7066
23.05 0.6486
23.075 0.5932
23.1 0.5506
23.125 0.5166
23.15 0.4844
23.175 0.4473
23.2 0.4055
23.225 0.3628
23.25 0.3221
23.275 0.2932
23.3 0.2845
23.325 0.2923
23.35 0.3154
23.375 0.3522
23.4 0.4043
23.425 0.464
23.45 0.5277
23.475 0.593
23.5 0.6569
23.525 0.7162
23.55 0.7689
23.575 0.8176
23.6 0.8606
23.625 0.8939
23.65 0.9185
23.675 0.9327
23.7 0.9355
23.725 0.928
23.75 0.9125
23.775 0.8886
23.8 0.8607
23.825 0.8338
23.85 0.8127
23.875 0.7994
23.9 0.7893
23.925 0.7774
23.95 0.7583
23.975 0.7311
24 0.6955
24.025 0.6506
24.05 0.5971
24.075 0.5361
24.1 0.4695
24.125 0.3991
24.15 0.3288
24.175 0.259
24.2 0.1849
24.225 0.1043
24.25 0.0143
24.275 -0.0853
24.3 -0.1929
24.325 -0.306
24.35 -0.4246
24.375 -0.5497
24.4 -0.6816
24.425 -0.8183
24.45 -0.9571
24.475 -1.0921
24.5 -1.2221
24.525 -1.3526
24.55 -1.4785
24.575 -1.5821
24.6 -1.6546
24.625 -1.6946
24.65 -1.7158
24.675 -1.7252
24.7 -1.7257
24.725 -1.7151
24.75 -1.6924
24.775 -1.6624
24.8 -1.6245
24.825 -1.5783
24.85 -1.5325
24.875 -1.4879
24.9 -1.4468
24.925 -1.4075
24.95 -1.3719
24.975 -1.3431
25 -1.3227
25.025 -1.3125
25.05 -1.3093
25.075 -1.3105
25.1 -1.3129
25.125 -1.3137
25.15 -1.3067
25.175 -1.2965
25.2 -1.2896
25.225 -1.2909
25.25 -1.3015
25.275 -1.3209
25.3 -1.3462
25.325 -1.3665
25.35 -1.3597
25.375 -1.3292
25.4 -1.2966
25.425 -1.2619
25.45 -1.2178
25.475 -1.1628
25.5 -1.099
25.525 -1.0367
25.55 -0.9793
25.575 -0.9269
25.6 -0.8784
25.625 -0.8335
25.65 -0.7964
25.675 -0.766
25.7 -0.7414
25.725 -0.7245
25.75 -0.7132
25.775 -0.7057
25.8 -0.6993
25.825 -0.6868
25.85 -0.6629
25.875 -0.6286
25.9 -0.5872
25.925 -0.5392
25.95 -0.4849
25.975 -0.4232
26 -0.3572
26.025 -0.2922
26.05 -0.2301
26.075 -0.1723
26.1 -0.1201
26.125 -0.0754
26.15 -0.0385
26.175 -0.0091
26.2 0.0124
26.225 0.0264
26.25 0.0329
26.275 0.0305
26.3 0.0206
26.325 0.0093
26.35 -0.0004
26.375 -0.0079
26.4 -0.014
26.425 -0.0192
26.45 -0.0276
26.475 -0.0383
26.5 -0.047
26.525 -0.0522
26.55 -0.0572
26.575 -0.0655
26.6 -0.0793
26.625 -0.0996
26.65 -0.1264
26.675 -0.1584
26.7 -0.1937
26.725 -0.2316
26.75 -0.2723
26.775 -0.3141
26.8 -0.3554
26.825 -0.395
26.85 -0.4314
26.875 -0.4698
26.9 -0.5095
26.925 -0.5516
26.95 -0.5978
26.975 -0.6505
27 -0.7104
27.025 -0.7761
27.05 -0.8483
27.075 -0.9264
27.1 -1.0062
27.125 -1.0838
27.15 -1.1596
27.175 -1.2337
27.2 -1.3031
27.225 -1.3673
27.25 -1.4173
27.275 -1.4473
27.3 -1.4605
27.325 -1.4659
27.35 -1.4616
27.375 -1.4466
27.4 -1.4277
27.425 -1.412
27.45 -1.4035
27.475 -1.4038
27.5 -1.4147
27.525 -1.4321
27.55 -1.4511
27.575 -1.473
27.6 -1.4952
27.625 -1.5153
27.65 -1.5364
27.675 -1.5635
27.7 -1.5986
27.725 -1.6386
27.75 -1.6826
27.775 -1.7297
27.8 -1.7772
27.825 -1.8242
27.85 -1.8686
27.875 -1.9069
27.9 -1.9371
27.925 -1.9534
27.95 -1.954
27.975 -1.9505
28 -1.95
28.025 -1.9491
28.05 -1.9419
28.075 -1.9197
28.1 -1.8927
28.125 -1.8684
28.15 -1.8506
28.175 -1.8282
28.2 -1.7836
28.225 -1.7125
28.25 -1.6223
28.275 -1.5204
28.3 -1.4172
28.325 -1.3183
28.35 -1.2248
28.375 -1.1374
28.4 -1.0567
28.425 -0.9814
28.45 -0.9108
28.475 -0.8455
28.5 -0.7874
28.525 -0.7362
28.55 -0.6906
28.575 -0.6503
28.6 -0.6149
28.625 -0.584
28.65 -0.5585
28.675 -0.5361
28.7 -0.5107
28.725 -0.478
28.75 -0.4385
28.775 -0.3964
28.8 -0.3584
28.825 -0.3255
28.85 -0.2941
28.875 -0.2616
28.9 -0.2185
28.925 -0.167
28.95 -0.1164
28.975 -0.0729
29 -0.037
29.025 -0.0079
29.05 0.0165
29.075 0.0359
29.1 0.0497
29.125 0.0575
29.15 0.0592
29.175 0.0564
29.2 0.0491
29.225 0.0364
29.25 0.0201
29.275 0.0013
29.3 -0.0207
29.325 -0.0447
29.35 -0.0674
29.375 -0.091
29.4 -0.1181
29.425 -0.149
29.45 -0.1828
29.475 -0.2162
29.5 -0.2508
29.525 -0.2875
29.55 -0.3242
29.575 -0.3499
29.6 -0.3594
29.625 -0.3583
29.65 -0.3504
29.675 -0.3382
29.7 -0.3207
29.725 -0.3016
29.75 -0.2859
29.775 -0.2764
29.8 -0.2745
29.825 -0.281
29.85 -0.2958
29.875 -0.3195
29.9 -0.3502
29.925 -0.3869
29.95 -0.428
29.975 -0.4744
30 -0.5231
30.025 -0.5623
30.05 -0.5846
30.075 -0.5916
30.1 -0.5906
30.125 -0.5877
30.15 -0.5848
30.175 -0.5828
30.2 -0.5838
30.225 -0.5894
30.25 -0.5982
30.275 -0.6097
30.3 -0.6229
30.325 -0.6376
30.35 -0.656
30.375 -0.6794
30.4 -0.71
30.425 -0.7482
30.45 -0.792
30.475 -0.8393
30.5 -0.8895
30.525 -0.9426
30.55 -0.9948
30.575 -1.0392
30.6 -1.074
30.625 -1.1022
30.65 -1.1283
30.675 -1.1499
30.7 -1.1612
30.725 -1.1592
30.75 -1.1451
30.775 -1.125
30.8 -1.1043
30.825 -1.083
30.85 -1.0611
30.875 -1.0395
30.9 -1.0161
30.925 -0.9926
30.95 -0.969
30.975 -0.9469
31 -0.9286
31.025 -0.9162
31.05 -0.9097
31.075 -0.9105
31.1 -0.9187
31.125 -0.9325
31.15 -0.9521
31.175 -0.977
31.2 -1.0062
31.225 -1.0409
31.25 -1.0827
31.275 -1.1324
31.3 -1.1844
31.325 -1.2237
31.35 -1.2383
31.375 -1.2369
31.4 -1.2302
31.425 -1.2255
31.45 -1.2272
31.475 -1.2407
31.5 -1.2641
31.525 -1.2957
31.55 -1.3331
31.575 -1.3705
31.6 -1.4074
31.625 -1.446
31.65 -1.4853
31.675 -1.5206
31.7 -1.5493
31.725 -1.5755
31.75 -1.5985
31.775 -1.6196
31.8 -1.6404
31.825 -1.6606
31.85 -1.6775
31.875 -1.69
31.9 -1.6877
31.925 -1.6632
31.95 -1.6199
31.975 -1.5618
32 -1.4926
32.025 -1.422
32.05 -1.3532
32.075 -1.2904
32.1 -1.2342
32.125 -1.1878
32.15 -1.1503
32.175 -1.1181
32.2 -1.0856
32.225 -1.05
32.25 -1.0134
32.275 -0.9803
32.3 -0.9528
32.325 -0.9324
32.35 -0.9203
32.375 -0.9164
32.4 -0.9176
32.425 -0.9198
32.45 -0.9208
32.475 -0.9244
32.5 -0.9338
32.525 -0.9484
32.55 -0.9661
32.575 -0.9871
32.6 -1.0031
32.625 -1.0115
32.65 -1.0127
32.675 -1.012
32.7 -1.0078
32.725 -1.0005
32.75 -0.993
32.775 -0.9891
32.8 -0.9877
32.825 -0.9836
32.85 -0.9622
32.875 -0.9291
32.9 -0.897
32.925 -0.8686
32.95 -0.8432
32.975 -0.8177
33 -0.7916
33.025 -0.7646
33.05 -0.7328
33.075 -0.6964
33.1 -0.6555
33.125 -0.6174
33.15 -0.5845
33.175 -0.5566
33.2 -0.5301
33.225 -0.5102
33.25 -0.4998
33.275 -0.4978
33.3 -0.5023
33.325 -0.5045
33.35 -0.5011
33.375 -0.491
33.4 -0.4691
33.425 -0.4379
33.45 -0.4059
33.475 -0.3774
33.5 -0.3529
33.525 -0.3358
33.55 -0.3249
33.575 -0.3197
33.6 -0.3213
33.625 -0.3288
33.65 -0.3401
33.675 -0.3531
33.7 -0.3668
33.725 -0.3751
33.75 -0.3746
33.775 -0.3652
33.8 -0.3525
33.825 -0.3402
33.85 -0.3312
33.875 -0.3248
33.9 -0.32
33.925 -0.3182
33.95 -0.3193
33.975 -0.3221
34 -0.3301
34.025 -0.344
34.05 -0.3618
34.075 -0.3842
34.1 -0.4083
34.125 -0.4254
34.15 -0.435
34.175 -0.4434
34.2 -0.4546
34.225 -0.4675
34.25 -0.4792
34.275 -0.4884
34.3 -0.4965
34.325 -0.5031
34.35 -0.5074
34.375 -0.5037
34.4 -0.483
34.425 -0.4487
34.45 -0.4085
34.475 -0.363
34.5 -0.3116
34.525 -0.2501
34.55 -0.1861
34.575 -0.1256
34.6 -0.0697
34.625 -0.0206
34.65 0.021
34.675 0.0546
34.7 0.0813
34.725 0.1011
34.75 0.1213
34.775 0.1485
34.8 0.1939
34.825 0.2573
34.85 0.3385
34.875 0.4336
34.9 0.5398
34.925 0.6452
34.95 0.748
34.975 0.8508
35 0.9508
35.025 1.0475
35.05 1.14
35.075 1.2268
35.1 1.3073
35.125 1.3817
35.15 1.4505
35.175 1.5132
35.2 1.569
35.225 1.6169
35.25 1.6568
35.275 1.6898
35.3 1.7161
35.325 1.7377
35.35 1.7558
35.375 1.7693
35.4 1.7763
35.425 1.7785
35.45 1.7771
35.475 1.7682
35.5 1.7497
35.525 1.7219
35.55 1.6894
35.575 1.6567
35.6 1.6284
35.625 1.6078
35.65 1.5893
35.675 1.5661
35.7 1.5363
35.725 1.5035
35.75 1.4797
35.775 1.4643
35.8 1.4474
35.825 1.4239
35.85 1.3944
35.875 1.3571
35.9 1.3154
35.925 1.2717
35.95 1.2267
35.975 1.179
36 1.1286
36.025 1.0816
36.05 1.0739
36.075 1.1384
36.1 1.2278
36.125 1.3147
36.15 1.3971
36.175 1.4747
36.2 1.5459
36.225 1.6085
36.25 1.6645
36.275 1.7196
36.3 1.7764
36.325 1.8346
36.35 1.8938
36.375 1.9504
36.4 2.0037
36.425 2.0532
36.45 2.1011
36.475 2.1518
36.5 2.2061
36.525 2.2585
36.55 2.3063
36.575 2.3495
36.6 2.3888
36.625 2.4232
36.65 2.4524
36.675 2.4768
36.7 2.4967
36.725 2.5125
36.75 2.5228
36.775 2.5267
36.8 2.523
36.825 2.5158
36.85 2.5135
36.875 2.52
36.9 2.5319
36.925 2.5448
36.95 2.5587
36.975 2.5734
37 2.5875
37.025 2.5979
37.05 2.604
37.075 2.6061
37.1 2.6022
37.125 2.5914
37.15 2.5738
37.175 2.5501
37.2 2.5242
37.225 2.5049
37.25 2.501
37.275 2.5088
37.3 2.5164
37.325 2.5183
37.35 2.5147
37.375 2.5043
37.4 2.4867
37.425 2.4644
37.45 2.4386
37.475 2.4098
37.5 2.3796
37.525 2.3495
37.55 2.3244
37.575 2.31
37.6 2.3044
37.625 2.3017
37.65 2.2997
37.675 2.298
37.7 2.2964
37.725 2.2958
37.75 2.2924
37.775 2.2834
37.8 2.2664
37.825 2.2435
37.85 2.2215
37.875 2.2176
37.9 2.2393
37.925 2.2792
37.95 2.3292
37.975 2.3834
38 2.4384
38.025 2.4908
38.05 2.5384
38.075 2.5787
38.1 2.6111
38.125 2.6366
38.15 2.6566
38.175 2.6719
38.2 2.6823
38.225 2.686
38.25 2.6826
38.275 2.6741
38.3 2.66
38.325 2.6413
38.35 2.6203
38.375 2.6016
38.4 2.5882
38.425 2.5833
38.45 2.5907
38.475 2.6029
38.5 2.6167
38.525 2.628
38.55 2.6355
38.575 2.638
38.6 2.6349
38.625 2.6276
38.65 2.6163
38.675 2.6011
38.7 2.5838
38.725 2.5627
38.75 2.538
38.775 2.5111
38.8 2.4838
38.825 2.4621
38.85 2.4574
38.875 2.4796
38.9 2.5221
38.925 2.5698
38.95 2.6146
38.975 2.655
39 2.6921
39.025 2.7279
39.05 2.7607
39.075 2.7904
39.1 2.817
39.125 2.8408
39.15 2.8617
39.175 2.8797
39.2 2.8928
39.225 2.9007
39.25 2.9037
39.275 2.9017
39.3 2.8959
39.325 2.8874
39.35 2.8767
39.375 2.8648
39.4 2.8505
39.425 2.8312
39.45 2.8076
39.475 2.7787
39.5 2.7447
39.525 2.7059
39.55 2.6617
39.575 2.6121
39.6 2.558
39.625 2.5022
39.65 2.4479
39.675 2.4039
39.7 2.3704
39.725 2.3409
39.75 2.3138
39.775 2.2912
39.8 2.2742
39.825 2.2649
39.85 2.2682
39.875 2.2808
39.9 2.2976
39.925 2.314
39.95 2.3281
39.975 2.341
40 2.3521
40.025 2.3604
40.05 2.3657
40.075 2.3671
40.1 2.3646
40.125 2.3589
40.15 2.3492
40.175 2.3349
40.2 2.3167
40.225 2.2952
40.25 2.2697
40.275 2.2416
40.3 2.2127
40.325 2.1848
40.35 2.1589
40.375 2.1397
40.4 2.1354
40.425 2.1457
40.45 2.1649
40.475 2.1881
40.5 2.211
40.525 2.2328
40.55 2.2522
40.575 2.2672
40.6 2.2761
40.625 2.2782
40.65 2.275
40.675 2.2653
40.7 2.2483
40.725 2.2283
40.75 2.2046
40.775 2.1755
40.8 2.1383
40.825 2.0916
40.85 2.0335
40.875 1.9674
40.9 1.9011
40.925 1.8416
40.95 1.7952
40.975 1.7616
41 1.7348
41.025 1.7127
41.05 1.6927
41.075 1.6738
41.1 1.6559
41.125 1.6352
41.15 1.6125
41.175 1.5916
41.2 1.5722
41.225 1.5539
41.25 1.5409
41.275 1.5362
41.3 1.5375
41.325 1.5485
41.35 1.5713
41.375 1.6044
41.4 1.6445
41.425 1.6843
41.45 1.7174
41.475 1.7428
41.5 1.76
41.525 1.7691
41.55 1.7725
41.575 1.7725
41.6 1.7738
41.625 1.782
41.65 1.8009
41.675 1.8312
41.7 1.8677
41.725 1.9099
41.75 1.948
41.775 1.9763
41.8 1.9933
41.825 2.003
41.85 2.0099
41.875 2.0135
41.9 2.0145
41.925 2.0184
41.95 2.0304
41.975 2.0519
42 2.0857
42.025 2.1263
42.05 2.1675
42.075 2.2076
42.1 2.247
42.125 2.2901
42.15 2.341
42.175 2.3969
42.2 2.4473
42.225 2.4889
42.25 2.525
42.275 2.5588
42.3 2.5893
42.325 2.6179
42.35 2.6457
42.375 2.6707
42.4 2.6919
42.425 2.7115
42.45 2.7318
42.475 2.7547
42.5 2.7748
42.525 2.7885
42.55 2.7958
42.575 2.7976
42.6 2.7965
42.625 2.7941
42.65 2.7944
42.675 2.8022
42.7 2.8172
42.725 2.8362
42.75 2.8569
42.775 2.8748
42.8 2.8872
42.825 2.8929
42.85 2.8959
42.875 2.9002
42.9 2.9047
42.925 2.9071
42.95 2.9069
42.975 2.9027
43 2.8936
43.025 2.8828
43.05 2.876
43.075 2.8761
43.1 2.8796
43.125 2.8842
43.15 2.8865
43.175 2.8851
43.2 2.8829
43.225 2.8792
43.25 2.8716
43.275 2.8574
43.3 2.8374
43.325 2.8133
43.35 2.7842
43.375 2.7509
43.4 2.7119
43.425 2.6692
43.45 2.6267
43.475 2.5884
43.5 2.5589
43.525 2.5462
43.55 2.5489
43.575 2.556
43.6 2.5603
43.625 2.5629
43.65 2.5695
43.675 2.5837
43.7 2.6032
43.725 2.629
43.75 2.6571
43.775 2.6855
43.8 2.7153
43.825 2.7471
43.85 2.7786
43.875 2.8057
43.9 2.825
43.925 2.8366
43.95 2.8384
43.975 2.8291
44 2.8128
44.025 2.7946
44.05 2.7773
44.075 2.7632
44.1 2.7559
44.125 2.7596
44.15 2.7713
44.175 2.7838
44.2 2.7934
44.225 2.7967
44.25 2.7878
44.275 2.7767
44.3 2.7732
44.325 2.7817
44.35 2.7959
44.375 2.8095
44.4 2.8184
44.425 2.8226
44.45 2.8262
44.475 2.8347
44.5 2.8437
44.525 2.8481
44.55 2.8472
44.575 2.8421
44.6 2.8331
44.625 2.8211
44.65 2.8079
44.675 2.7955
44.7 2.7899
44.725 2.7982
44.75 2.8158
44.775 2.8353
44.8 2.8496
44.825 2.8583
44.85 2.8634
44.875 2.8659
44.9 2.8681
44.925 2.8698
44.95 2.8711
44.975 2.8706
45 2.8702
45.025 2.8697
45.05 2.8704
45.075 2.8739
45.1 2.8796
45.125 2.8877
45.15 2.8934
45.175 2.8979
45.2 2.9001
45.225 2.9037
45.25 2.9082
45.275 2.9163
45.3 2.9249
45.325 2.9315
45.35 2.9401
45.375 2.9551
45.4 2.9775
45.425 3.0071
45.45 3.0414
45.475 3.0761
45.5 3.1065
45.525 3.1298
45.55 3.1451
45.575 3.1518
45.6 3.1508
45.625 3.1434
45.65 3.1304
45.675 3.1107
45.7 3.0853
45.725 3.0574
45.75 3.0258
45.775 2.9931
45.8 2.9591
45.825 2.9237
45.85 2.9014
45.875 2.9005
45.9 2.9101
45.925 2.9182
45.95 2.9172
45.975 2.9061
46 2.8866
46.025 2.8682
46.05 2.8627
46.075 2.8711
46.1 2.8836
46.125 2.9021
46.15 2.9264
46.175 2.9605
46.2 3.0082
46.225 3.0685
46.25 3.1344
46.275 3.1968
46.3 3.2543
46.325 3.3066
46.35 3.3499
46.375 3.384
46.4 3.4122
46.425 3.4362
46.45 3.4571
46.475 3.473
46.5 3.4815
46.525 3.4816
46.55 3.4737
46.575 3.4576
46.6 3.4354
46.625 3.4072
46.65 3.3724
46.675 3.3366
46.7 3.3058
46.725 3.2793
46.75 3.2495
46.775 3.2134
46.8 3.1714
46.825 3.1234
46.85 3.0707
46.875 3.0134
46.9 2.9499
46.925 2.8786
46.95 2.8019
46.975 2.7213
47 2.6373
47.025 2.5499
47.05 2.4574
47.075 2.364
47.1 2.2759
47.125 2.2047
47.15 2.1539
47.175 2.1215
47.2 2.1013
47.225 2.0907
47.25 2.0878
47.275 2.0926
47.3 2.1115
47.325 2.1347
47.35 2.1579
47.375 2.1822
47.4 2.213
47.425 2.2548
47.45 2.3111
47.475 2.3746
47.5 2.4434
47.525 2.5178
47.55 2.5983
47.575 2.6838
47.6 2.7716
47.625 2.8565
47.65 2.9354
47.675 3.0102
47.7 3.087
47.725 3.1651
47.75 3.2431
47.775 3.3141
47.8 3.3759
47.825 3.4297
47.85 3.4771
47.875 3.5193
47.9 3.5578
47.925 3.5939
47.95 3.6255
47.975 3.6493
48 3.6667
48.025 3.678
48.05 3.6845
48.075 3.6919
48.1 3.7015
48.125 3.7099
48.15 3.7172
48.175 3.724
48.2 3.7295
48.225 3.7327
48.25 3.7319
48.275 3.7243
48.3 3.7132
48.325 3.7043
48.35 3.7056
48.375 3.7138
48.4 3.7234
48.425 3.7329
48.45 3.7425
48.475 3.7525
48.5 3.7615
48.525 3.766
48.55 3.7657
48.575 3.7638
48.6 3.7567
48.625 3.7444
48.65 3.7303
48.675 3.7163
48.7 3.6994
48.725 3.6828
48.75 3.6761
48.775 3.675
48.8 3.6737
48.825 3.6813
48.85 3.6943
48.875 3.7047
48.9 3.7098
48.925 3.7101
48.95 3.7092
48.975 3.7074
49 3.7024
49.025 3.6941
49.05 3.6847
49.075 3.679
49.1 3.6786
49.125 3.6885
49.15 3.7041
49.175 3.7224
49.2 3.7423
49.225 3.766
49.25 3.794
49.275 3.827
49.3 3.8627
49.325 3.8994
49.35 3.9366
49.375 3.9718
49.4 4.0041
49.425 4.032
49.45 4.0575
49.475 4.0773
49.5 4.0921
49.525 4.1029
49.55 4.1072
49.575 4.1052
49.6 4.0964
49.625 4.0815
49.65 4.0611
49.675 4.0375
49.7 4.0144
49.725 3.9921
49.75 3.9666
49.775 3.9357
49.8 3.9006
49.825 3.8628
49.85 3.8217
49.875 3.7777
49.9 3.735
49.925 3.6955
49.95 3.6574
49.975 3.6185
50 3.5799
50.025 3.5449
50.05 3.5162
50.075 3.4914
50.1 3.4707
50.125 3.4477
50.15 3.417
50.175 3.3794
50.2 3.3358
50.225 3.2846
50.25 3.2218
50.275 3.1441
50.3 3.0529
50.325 2.9539
50.35 2.8534
50.375 2.7743
50.4 2.7444
50.425 2.7664
50.45 2.8194
50.475 2.8765
50.5 2.9263
50.525 2.9678
50.55 3.0017
50.575 3.0289
50.6 3.0488
50.625 3.0617
50.65 3.0691
50.675 3.071
50.7 3.0671
50.725 3.056
50.75 3.0425
50.775 3.0333
50.8 3.0268
50.825 3.0188
50.85 3.007
50.875 2.9924
50.9 2.9772
50.925 2.9658
50.95 2.9606
50.975 2.9666
51 2.9816
51.025 2.994
51.05 2.9981
51.075 2.9965
51.1 2.9916
51.125 2.9829
51.15 2.9755
51.175 2.9749
51.2 2.9805
51.225 2.9882
51.25 2.9977
51.275 3.0199
51.3 3.0605
51.325 3.1111
51.35 3.1605
51.375 3.2037
51.4 3.2382
51.425 3.2647
51.45 3.2836
51.475 3.2951
51.5 3.301
51.525 3.3031
51.55 3.3039
51.575 3.3054
51.6 3.3068
51.625 3.3088
51.65 3.3144
51.675 3.3283
51.7 3.35
51.725 3.3719
51.75 3.3879
51.775 3.3962
51.8 3.3981
51.825 3.3957
51.85 3.3926
51.875 3.3886
51.9 3.3796
51.925 3.3643
51.95 3.3416
51.975 3.3092
52 3.2678
52.025 3.2198
52.05 3.1739
52.075 3.136
52.1 3.0997
52.125 3.0606
52.15 3.0132
52.175 2.9604
52.2 2.9105
52.225 2.8675
52.25 2.8399
52.275 2.8377
52.3 2.8536
52.325 2.8733
52.35 2.8903
52.375 2.9049
52.4 2.9172
52.425 2.9274
52.45 2.936
52.475 2.9398
52.5 2.9397
52.525 2.936
52.55 2.9269
52.575 2.9169
52.6 2.9119
52.625 2.9073
52.65 2.8987
52.675 2.8846
52.7 2.8662
52.725 2.8449
52.75 2.8194
52.775 2.7908
52.8 2.7604
52.825 2.7301
52.85 2.7054
52.875 2.692
52.9 2.6848
52.925 2.6783
52.95 2.6671
52.975 2.6503
53 2.6279
53.025 2.5999
53.05 2.5667
53.075 2.5271
53.1 2.4808
53.125 2.4303
53.15 2.3781
53.175 2.324
53.2 2.2688
53.225 2.2175
53.25 2.1748
53.275 2.1376
53.3 2.1049
53.325 2.0721
53.35 2.0401
53.375 2.0091
53.4 1.976
53.425 1.9422
53.45 1.9024
53.475 1.8544
53.5 1.8003
53.525 1.7389
53.55 1.6708
53.575 1.5994
53.6 1.5298
53.625 1.4673
53.65 1.4141
53.675 1.3601
53.7 1.2983
53.725 1.2369
53.75 1.1898
53.775 1.1627
53.8 1.1448
53.825 1.128
53.85 1.1089
53.875 1.0891
53.9 1.0662
53.925 1.0426
53.95 1.0192
53.975 0.9939
54 0.9654
54.025 0.9315
54.05 0.8881
54.075 0.8344
54.1 0.7764
54.125 0.7297
54.15 0.7019
54.175 0.6942
54.2 0.6976
54.225 0.7048
54.25 0.7111
54.275 0.7132
54.3 0.7105
54.325 0.7038
54.35 0.6916
54.375 0.6757
54.4 0.6569
54.425 0.6354
54.45 0.6117
54.475 0.5843
54.5 0.551
54.525 0.5106
54.55 0.4677
54.575 0.4259
54.6 0.3866
54.625 0.3491
54.65 0.3126
54.675 0.2732
54.7 0.2274
54.725 0.1749
54.75 0.1164
54.775 0.0566
54.8 -0.0022
54.825 -0.0595
54.85 -0.1131
54.875 -0.1513
54.9 -0.1701
54.925 -0.1781
54.95 -0.1864
54.975 -0.1968
55 -0.2063
55.025 -0.218
55.05 -0.232
55.075 -0.2507
55.1 -0.2754
55.125 -0.3072
55.15 -0.3467
55.175 -0.3918
55.2 -0.4414
55.225 -0.4892
55.25 -0.5242
55.275 -0.536
55.3 -0.5348
55.325 -0.5335
55.35 -0.5345
55.375 -0.5325
55.4 -0.528
55.425 -0.5267
55.45 -0.5331
55.475 -0.5443
55.5 -0.5509
55.525 -0.5538
55.55 -0.5572
55.575 -0.565
55.6 -0.5805
55.625 -0.6028
55.65 -0.627
55.675 -0.6468
55.7 -0.6515
55.725 -0.6443
55.75 -0.6304
55.775 -0.6133
55.8 -0.5985
55.825 -0.5886
55.85 -0.5837
55.875 -0.5819
55.9 -0.5833
55.925 -0.5871
55.95 -0.5956
55.975 -0.6097
56 -0.6314
56.025 -0.6632
56.05 -0.7038
56.075 -0.7542
56.1 -0.8168
56.125 -0.888
56.15 -0.9642
56.175 -1.0392
56.2 -1.1045
56.225 -1.1578
56.25 -1.1911
56.275 -1.1962
56.3 -1.1753
56.325 -1.1428
56.35 -1.1092
56.375 -1.0845
56.4 -1.0691
56.425 -1.0556
56.45 -1.0395
56.475 -1.0191
56.5 -1.0024
56.525 -0.994
56.55 -0.9916
56.575 -0.9958
56.6 -1.0084
56.625 -1.0249
56.65 -1.0394
56.675 -1.0543
56.7 -1.0727
56.725 -1.0922
56.75 -1.1127
56.775 -1.1378
56.8 -1.1704
56.825 -1.2081
56.85 -1.2495
56.875 -1.2913
56.9 -1.3318
56.925 -1.3704
56.95 -1.4029
56.975 -1.4246
57 -1.4389
57.025 -1.4473
57.05 -1.4472
57.075 -1.438
57.1 -1.4248
57.125 -1.4131
57.15 -1.4048
57.175 -1.3967
57.2 -1.3913
57.225 -1.3883
57.25 -1.3862
57.275 -1.3838
57.3 -1.3788
57.325 -1.3713
57.35 -1.3653
57.375 -1.3589
57.4 -1.3508
57.425 -1.3435
57.45 -1.3411
57.475 -1.3456
57.5 -1.3572
57.525 -1.377
57.55 -1.4082
57.575 -1.4453
57.6 -1.485
57.625 -1.5261
57.65 -1.5603
57.675 -1.5856
57.7 -1.5973
57.725 -1.598
57.75 -1.5984
57.775 -1.6006
57.8 -1.6001
57.825 -1.5894
57.85 -1.5549
57.875 -1.4993
57.9 -1.4322
57.925 -1.364
57.95 -1.3004
57.975 -1.2461
58 -1.203
58.025 -1.171
58.05 -1.1493
58.075 -1.1371
58.1 -1.134
58.125 -1.1395
58.15 -1.1541
58.175 -1.1791
58.2 -1.2163
58.225 -1.2634
58.25 -1.3148
58.275 -1.3588
58.3 -1.3865
58.325 -1.3848
58.35 -1.3476
58.375 -1.2838
58.4 -1.202
58.425 -1.1105
58.45 -1.02
58.475 -0.9374
58.5 -0.8617
58.525 -0.7933
58.55 -0.725
58.575 -0.6486
58.6 -0.5581
58.625 -0.4616
58.65 -0.3654
58.675 -0.2715
58.7 -0.1812
58.725 -0.0937
58.75 -0.0094
58.775 0.0701
58.8 0.1428
58.825 0.2075
58.85 0.2637
58.875 0.3102
58.9 0.3474
58.925 0.3758
58.95 0.3965
58.975 0.4092
59 0.4148
59.025 0.4143
59.05 0.4057
59.075 0.3911
59.1 0.37
59.125 0.34
59.15 0.3029
59.175 0.2595
59.2 0.2107
59.225 0.154
59.25 0.0913
59.275 0.0286
59.3 -0.0302
59.325 -0.0831
59.35 -0.1314
59.375 -0.1731
59.4 -0.2054
59.425 -0.2271
59.45 -0.2336
59.475 -0.2225
59.5 -0.1872
59.525 -0.1303
59.55 -0.0611
59.575 0.0057
59.6 0.0654
59.625 0.1176
59.65 0.1639
59.675 0.2051
59.7 0.238
59.725 0.2659
59.75 0.2903
59.775 0.3138
59.8 0.3362
59.825 0.3541
59.85 0.3664
59.875 0.3722
59.9 0.373
59.925 0.3708
59.95 0.3645
59.975 0.3513
60 0.3315
60.025 0.3059
60.05 0.2745
60.075 0.2366
60.1 0.1932
60.125 0.1456
60.15 0.0957
60.175 0.0469
60.2 0.0009
60.225 -0.041
60.25 -0.0767
60.275 -0.1038
60.3 -0.1231
60.325 -0.1339
60.35 -0.1362
60.375 -0.1352
60.4 -0.1309
60.425 -0.1247
60.45 -0.1213
60.475 -0.1202
60.5 -0.122
60.525 -0.1253
60.55 -0.1288
60.575 -0.1294
60.6 -0.124
60.625 -0.1128
60.65 -0.0992
60.675 -0.0853
60.7 -0.0722
60.725 -0.0592
60.75 -0.0488
60.775 -0.0411
60.8 -0.0352
60.825 -0.0319
60.85 -0.0318
60.875 -0.0316
60.9 -0.0249
60.925 -0.0072
60.95 0.0232
60.975 0.0721
61 0.1396
61.025 0.215
61.05 0.2924
61.075 0.3688
61.1 0.4442
61.125 0.5157
61.15 0.5775
61.175 0.6275
61.2 0.6675
61.225 0.7036
61.25 0.7365
61.275 0.7621
61.3 0.781
61.325 0.7936
61.35 0.8015
61.375 0.8065
61.4 0.8113
61.425 0.8169
61.45 0.8203
61.475 0.8258
61.5 0.8443
61.525 0.8891
61.55 0.9528
61.575 1.0178
61.6 1.0772
61.625 1.1243
61.65 1.1607
61.675 1.1878
61.7 1.2079
61.725 1.2217
61.75 1.2313
61.775 1.2386
61.8 1.2417
61.825 1.2383
61.85 1.2295
61.875 1.2182
61.9 1.2083
61.925 1.2025
61.95 1.1982
61.975 1.1945
62 1.1879
62.025 1.1778
62.05 1.1638
62.075 1.1477
62.1 1.132
62.125 1.1207
62.15 1.1146
62.175 1.1081
62.2 1.1007
62.225 1.0911
62.25 1.0812
62.275 1.0705
62.3 1.0548
62.325 1.032
62.35 1.0032
62.375 0.969
62.4 0.9289
62.425 0.8827
62.45 0.8301
62.475 0.7727
62.5 0.7117
62.525 0.6507
62.55 0.5915
62.575 0.5364
62.6 0.4876
62.625 0.4418
62.65 0.3952
62.675 0.3468
62.7 0.295
62.725 0.239
62.75 0.1805
62.775 0.1223
62.8 0.0736
62.825 0.044
62.85 0.0364
62.875 0.0426
62.9 0.0587
62.925 0.083
62.95 0.1154
62.975 0.1565
63 0.2016
63.025 0.2458
63.05 0.2875
63.075 0.3271
63.1 0.3616
63.125 0.3917
63.15 0.4164
63.175 0.4354
63.2 0.4497
63.225 0.4628
63.25 0.489
63.275 0.5277
63.3 0.5717
63.325 0.6131
63.35 0.6467
63.375 0.6705
63.4 0.6846
63.425 0.689
63.45 0.6838
63.475 0.6699
63.5 0.6499
63.525 0.6304
63.55 0.614
63.575 0.6024
63.6 0.5916
63.625 0.5817
63.65 0.5683
63.675 0.5452
63.7 0.5086
63.725 0.4563
63.75 0.3924
63.775 0.3201
63.8 0.2386
63.825 0.1536
63.85 0.0781
63.875 0.0331
63.9 0.0177
63.925 0.0238
63.95 0.0409
63.975 0.0607
64 0.0794
64.025 0.0981
64.05 0.1175
64.075 0.1401
64.1 0.1639
64.125 0.1885
64.15 0.214
64.175 0.2393
64.2 0.2626
64.225 0.2825
64.25 0.2964
64.275 0.3044
64.3 0.3145
64.325 0.3397
64.35 0.379
64.375 0.4267
64.4 0.479
64.425 0.5339
64.45 0.5906
64.475 0.6488
64.5 0.7084
64.525 0.7687
64.55 0.8293
64.575 0.89
64.6 0.9484
64.625 0.9997
64.65 1.0422
64.675 1.0783
64.7 1.1099
64.725 1.1358
64.75 1.153
64.775 1.1632
64.8 1.1656
64.825 1.1581
64.85 1.1414
64.875 1.1154
64.9 1.0817
64.925 1.045
64.95 1.0068
64.975 0.966
65 0.9233
65.025 0.8804
65.05 0.8422
65.075 0.8121
65.1 0.7907
65.125 0.779
65.15 0.7774
65.175 0.7829
65.2 0.7889
65.225 0.7938
65.25 0.7982
65.275 0.7996
65.3 0.7958
65.325 0.7854
65.35 0.765
65.375 0.7328
65.4 0.6951
65.425 0.6554
65.45 0.6147
65.475 0.5759
65.5 0.5383
65.525 0.5028
65.55 0.4694
65.575 0.4404
65.6 0.4158
65.625 0.3918
65.65 0.3667
65.675 0.3414
65.7 0.3137
65.725 0.2779
65.75 0.2331
65.775 0.181
65.8 0.1268
65.825 0.0752
65.85 0.0284
65.875 -0.0139
65.9 -0.0481
65.925 -0.0673
65.95 -0.0532
65.975 -0.0119
66 0.0417
66.025 0.0983
66.05 0.1522
66.075 0.2012
66.1 0.2436
66.125 0.281
66.15 0.315
66.175 0.3448
66.2 0.3696
66.225 0.3896
66.25 0.403
66.275 0.4118
66.3 0.4147
66.325 0.4098
66.35 0.3982
66.375 0.3802
66.4 0.3575
66.425 0.3368
66.45 0.3236
66.475 0.325
66.5 0.3291
66.525 0.3264
66.55 0.3356
66.575 0.3754
66.6 0.429
66.625 0.4844
66.65 0.539
66.675 0.5893
66.7 0.6372
66.725 0.6807
66.75 0.7167
66.775 0.7446
66.8 0.7654
66.825 0.7819
66.85 0.796
66.875 0.8106
66.9 0.8278
66.925 0.8437
66.95 0.8549
66.975 0.8616
67 0.8615
67.025 0.8532
67.05 0.8417
67.075 0.829
67.1 0.8175
67.125 0.8024
67.15 0.7812
67.175 0.7515
67.2 0.715
67.225 0.6766
67.25 0.6337
67.275 0.5821
67.3 0.5256
67.325 0.4746
67.35 0.4312
67.375 0.3952
67.4 0.372
67.425 0.3668
67.45 0.3775
67.475 0.3949
67.5 0.4153
67.525 0.4375
67.55 0.4641
67.575 0.4959
67.6 0.5318
67.625 0.5693
67.65 0.6056
67.675 0.6414
67.7 0.6751
67.725 0.7054
67.75 0.7304
67.775 0.7497
67.8 0.7622
67.825 0.7689
67.85 0.7725
67.875 0.7755
67.9 0.7819
67.925 0.7909
67.95 0.8004
67.975 0.8075
68 0.8112
68.025 0.8103
68.05 0.8076
68.075 0.8032
68.1 0.7982
68.125 0.7982
68.15 0.8066
68.175 0.8187
68.2 0.8321
68.225 0.8437
68.25 0.8497
68.275 0.8505
68.3 0.8464
68.325 0.8377
68.35 0.8243
68.375 0.8082
68.4 0.7907
68.425 0.7705
68.45 0.7471
68.475 0.7189
68.5 0.6848
68.525 0.6459
68.55 0.6038
68.575 0.5596
68.6 0.5142
68.625 0.4692
68.65 0.426
68.675 0.3855
68.7 0.351
68.725 0.3327
68.75 0.3296
68.775 0.3309
68.8 0.3354
68.825 0.3466
68.85 0.3642
68.875 0.3799
68.9 0.3937
68.925 0.4108
68.95 0.4319
68.975 0.455
69 0.4798
69.025 0.5082
69.05 0.5456
69.075 0.5924
69.1 0.6393
69.125 0.681
69.15 0.7164
69.175 0.7465
69.2 0.7742
69.225 0.8035
69.25 0.8315
69.275 0.8582
69.3 0.8849
69.325 0.9091
69.35 0.9261
69.375 0.9351
69.4 0.936
69.425 0.9292
69.45 0.9169
69.475 0.9038
69.5 0.8928
69.525 0.8881
69.55 0.8982
69.575 0.9227
69.6 0.9537
69.625 0.9911
69.65 1.0461
69.675 1.1115
69.7 1.1761
69.725 1.2369
69.75 1.2915
69.775 1.3385
69.8 1.3759
69.825 1.4043
69.85 1.4246
69.875 1.4421
69.9 1.4667
69.925 1.4977
69.95 1.5256
69.975 1.5452
70 1.5555
70.025 1.5561
70.05 1.5496
70.075 1.5431
70.1 1.545
70.125 1.5574
70.15 1.578
70.175 1.6026
70.2 1.6279
70.225 1.6531
70.25 1.6792
70.275 1.7051
70.3 1.7297
70.325 1.7537
70.35 1.7753
70.375 1.7925
70.4 1.8064
70.425 1.8185
70.45 1.827
70.475 1.8305
70.5 1.8272
70.525 1.8176
70.55 1.802
70.575 1.7823
70.6 1.7599
70.625 1.7401
70.65 1.7273
70.675 1.7193
70.7 1.7126
70.725 1.7043
70.75 1.6922
70.775 1.6745
70.8 1.6497
70.825 1.6178
70.85 1.5798
70.875 1.5364
70.9 1.4898
70.925 1.4401
70.95 1.3897
70.975 1.3447
71 1.316
71.025 1.3094
71.05 1.3178
71.075 1.3337
71.1 1.3546
71.125 1.3796
71.15 1.4036
71.175 1.4286
71.2 1.4518
71.225 1.4716
71.25 1.4926
71.275 1.5162
71.3 1.5392
71.325 1.5604
71.35 1.5816
71.375 1.6044
71.4 1.6274
71.425 1.6486
71.45 1.6653
71.475 1.6758
71.5 1.6839
71.525 1.694
71.55 1.7067
71.575 1.7206
71.6 1.7306
71.625 1.7346
71.65 1.7333
71.675 1.7263
71.7 1.7118
71.725 1.6919
71.75 1.6701
71.775 1.6496
71.8 1.6341
71.825 1.6257
71.85 1.6269
71.875 1.6327
71.9 1.6374
71.925 1.6392
71.95 1.6324
71.975 1.6181
72 1.5955
72.025 1.5642
72.05 1.5271
72.075 1.4861
72.1 1.4423
72.125 1.3998
72.15 1.3668
72.175 1.3431
72.2 1.3228
72.225 1.3013
72.25 1.277
72.275 1.2496
72.3 1.2208
72.325 1.19
72.35 1.1576
72.375 1.1245
72.4 1.0972
72.425 1.0845
72.45 1.0806
72.475 1.0802
72.5 1.0837
72.525 1.0907
72.55 1.0985
72.575 1.1096
72.6 1.1238
72.625 1.1393
72.65 1.1564
72.675 1.1718
72.7 1.182
72.725 1.1849
72.75 1.1853
72.775 1.1852
72.8 1.1837
72.825 1.1812
72.85 1.1791
72.875 1.1749
72.9 1.1708
72.925 1.1697
72.95 1.1725
72.975 1.1792
73 1.1865
73.025 1.1911
73.05 1.1916
73.075 1.1899
73.1 1.1891
73.125 1.1883
73.15 1.1869
73.175 1.1875
73.2 1.1928
73.225 1.2005
73.25 1.2061
73.275 1.2078
73.3 1.2051
73.325 1.1982
73.35 1.1866
73.375 1.1706
73.4 1.1501
73.425 1.1261
73.45 1.0976
73.475 1.0665
73.5 1.0359
73.525 1.0084
73.55 0.9952
73.575 1.0091
73.6 1.0372
73.625 1.0679
73.65 1.0993
73.675 1.1291
73.7 1.1561
73.725 1.1831
73.75 1.2168
73.775 1.2594
73.8 1.3022
73.825 1.3388
73.85 1.3668
73.875 1.385
73.9 1.3958
73.925 1.399
73.95 1.3954
73.975 1.3875
74 1.38
74.025 1.3757
74.05 1.3712
74.075 1.3653
74.1 1.3628
74.125 1.3657
74.15 1.3682
74.175 1.3659
74.2 1.3602
74.225 1.3478
74.25 1.3267
74.275 1.2965
74.3 1.2587
74.325 1.2157
74.35 1.1711
74.375 1.1265
74.4 1.0824
74.425 1.0419
74.45 1.0088
74.475 0.9874
74.5 0.9761
74.525 0.9746
74.55 0.9789
74.575 0.9786
74.6 0.9712
74.625 0.9576
74.65 0.9403
74.675 0.9206
74.7 0.9021
74.725 0.8887
74.75 0.8805
74.775 0.8737
74.8 0.8629
74.825 0.8502
74.85 0.8421
74.875 0.8439
74.9 0.8601
74.925 0.886
74.95 0.9132
74.975 0.9358
75 0.9533
75.025 0.9682
75.05 0.9807
75.075 0.9919
75.1 1.004
75.125 1.0211
75.15 1.0443
75.175 1.0706
75.2 1.0979
75.225 1.125
75.25 1.1546
75.275 1.1919
75.3 1.2401
75.325 1.3006
75.35 1.3724
75.375 1.4494
75.4 1.5278
75.425 1.6048
75.45 1.6784
75.475 1.749
75.5 1.8156
75.525 1.8763
75.55 1.9287
75.575 1.9702
75.6 2.0068
75.625 2.0467
75.65 2.0883
75.675 2.1266
75.7 2.1583
75.725 2.1859
75.75 2.2136
75.775 2.2405
75.8 2.2628
75.825 2.2819
75.85 2.2992
75.875 2.3132
75.9 2.3243
75.925 2.3363
75.95 2.3525
75.975 2.3702
76 2.3851
76.025 2.3938
76.05 2.3951
76.075 2.3896
76.1 2.3767
76.125 2.3553
76.15 2.3254
76.175 2.2864
76.2 2.2387
76.225 2.182
76.25 2.1157
76.275 2.0423
76.3 1.9624
76.325 1.8767
76.35 1.7892
76.375 1.7055
76.4 1.6317
76.425 1.5716
76.45 1.5217
76.475 1.4839
76.5 1.4535
76.525 1.4238
76.55 1.397
76.575 1.3719
76.6 1.3519
76.625 1.3389
76.65 1.3347
76.675 1.3314
76.7 1.3245
76.725 1.3128
76.75 1.2955
76.775 1.2749
76.8 1.2525
76.825 1.2252
76.85 1.1926
76.875 1.1549
76.9 1.1124
76.925 1.0689
76.95 1.0279
76.975 0.9927
77 0.9637
77.025 0.9418
77.05 0.9251
77.075 0.9132
77.1 0.9057
77.125 0.8961
77.15 0.8867
77.175 0.8841
77.2 0.8937
77.225 0.9154
77.25 0.9468
77.275 0.9909
77.3 1.0456
77.325 1.1027
77.35 1.1635
77.375 1.2265
77.4 1.2851
77.425 1.3387
77.45 1.3909
77.475 1.4444
77.5 1.4964
77.525 1.5423
77.55 1.5815
77.575 1.6151
77.6 1.6429
77.625 1.6644
77.65 1.6797
77.675 1.6896
77.7 1.6935
77.725 1.69
77.75 1.6787
77.775 1.6606
77.8 1.6346
77.825 1.6021
77.85 1.5644
77.875 1.5239
77.9 1.4872
77.925 1.458
77.95 1.4453
77.975 1.4551
78 1.4865
78.025 1.5319
78.05 1.5826
78.075 1.6327
78.1 1.6775
78.125 1.7143
78.15 1.7415
78.175 1.7579
78.2 1.764
78.225 1.7612
78.25 1.7499
78.275 1.7323
78.3 1.7103
78.325 1.687
78.35 1.6656
78.375 1.644
78.4 1.6201
78.425 1.5976
78.45 1.5775
78.475 1.5606
78.5 1.5458
78.525 1.5284
78.55 1.5073
78.575 1.4827
78.6 1.4503
78.625 1.4043
78.65 1.3417
78.675 1.2632
78.7 1.1773
78.725 1.0895
78.75 1.0041
78.775 0.9188
78.8 0.8327
78.825 0.7465
78.85 0.6644
78.875 0.5895
78.9 0.5256
78.925 0.4745
78.95 0.4309
78.975 0.3906
79 0.3496
79.025 0.3065
79.05 0.2596
79.075 0.2088
79.1 0.1545
79.125 0.1015
79.15 0.0589
79.175 0.0277
79.2 0.0031
79.225 -0.0144
79.25 -0.0243
79.275 -0.0307
79.3 -0.0352
79.325 -0.0371
79.35 -0.0396
79.375 -0.0418
79.4 -0.0404
79.425 -0.0366
79.45 -0.0338
79.475 -0.0315
79.5 -0.0304
79.525 -0.0312
79.55 -0.0312
79.575 -0.0324
79.6 -0.038
79.625 -0.0522
79.65 -0.0763
79.675 -0.1089
79.7 -0.1476
79.725 -0.1792
79.75 -0.1977
79.775 -0.2028
79.8 -0.1907
79.825 -0.1589
79.85 -0.1199
79.875 -0.0781
79.9 -0.0424
79.925 -0.0136
79.95 0.0091
79.975 0.0232
80 0.027
80.025 0.0211
80.05 0.0091
80.075 -0.0074
80.1 -0.0256
80.125 -0.0417
80.15 -0.0565
80.175 -0.0707
80.2 -0.0808
80.225 -0.0832
80.25 -0.0793
80.275 -0.0737
80.3 -0.0673
80.325 -0.0598
80.35 -0.0525
80.375 -0.0462
80.4 -0.0446
80.425 -0.0497
80.45 -0.0603
80.475 -0.0802
80.5 -0.1088
80.525 -0.1471
80.55 -0.1922
80.575 -0.2356
80.6 -0.2748
80.625 -0.3078
80.65 -0.3355
80.675 -0.3538
80.7 -0.3596
80.725 -0.3516
80.75 -0.332
80.775 -0.3032
80.8 -0.2684
80.825 -0.2303
80.85 -0.1906
80.875 -0.1514
80.9 -0.1132
80.925 -0.0763
80.95 -0.0448
80.975 -0.0194
81 0.0023
81.025 0.0215
81.05 0.0418
81.075 0.0626
81.1 0.0862
81.125 0.1176
81.15 0.1567
81.175 0.1932
81.2 0.2216
81.225 0.2439
81.25 0.2611
81.275 0.2741
81.3 0.2816
81.325 0.2808
81.35 0.2706
81.375 0.2636
81.4 0.2721
81.425 0.2918
81.45 0.3202
81.475 0.3579
81.5 0.4065
81.525 0.4609
81.55 0.5089
81.575 0.5487
81.6 0.5823
81.625 0.6103
81.65 0.6343
81.675 0.6545
81.7 0.6711
81.725 0.6853
81.75 0.699
81.775 0.7096
81.8 0.716
81.825 0.7208
81.85 0.7259
81.875 0.7315
81.9 0.7353
81.925 0.7359
81.95 0.737
81.975 0.7389
82 0.7452
82.025 0.7555
82.05 0.7668
82.075 0.7777
82.1 0.7874
82.125 0.7957
82.15 0.8003
82.175 0.8016
82.2 0.8004
82.225 0.7958
82.25 0.7937
82.275 0.7947
82.3 0.7928
82.325 0.7797
82.35 0.7596
82.375 0.7357
82.4 0.7109
82.425 0.6835
82.45 0.6532
82.475 0.6206
82.5 0.5878
82.525 0.5571
82.55 0.5331
82.575 0.5201
82.6 0.5182
82.625 0.5216
82.65 0.5267
82.675 0.5322
82.7 0.5409
82.725 0.5513
82.75 0.5673
82.775 0.5886
82.8 0.6108
82.825 0.6292
82.85 0.6399
82.875 0.6427
82.9 0.6387
82.925 0.6284
82.95 0.6113
82.975 0.587
83 0.5548
83.025 0.5131
83.05 0.4615
83.075 0.4027
83.1 0.3379
83.125 0.2726
83.15 0.2181
83.175 0.1876
83.2 0.1851
83.225 0.2033
83.25 0.2321
83.275 0.2638
83.3 0.2949
83.325 0.3286
83.35 0.3649
83.375 0.402
83.4 0.4354
83.425 0.4615
83.45 0.4801
83.475 0.4918
83.5 0.4966
83.525 0.4924
83.55 0.4786
83.575 0.4583
83.6 0.4321
83.625 0.4003
83.65 0.3615
83.675 0.32
83.7 0.2812
83.725 0.246
83.75 0.2121
83.775 0.1758
83.8 0.1421
83.825 0.1161
83.85 0.1022
83.875 0.1055
83.9 0.1272
83.925 0.1557
83.95 0.1875
83.975 0.2206
84 0.2557
84.025 0.2904
84.05 0.3217
84.075 0.3527
84.1 0.3858
84.125 0.4161
84.15 0.4433
84.175 0.4682
84.2 0.4915
84.225 0.5143
84.25 0.5346
84.275 0.5517
84.3 0.5677
84.325 0.5851
84.35 0.6065
84.375 0.6295
84.4 0.6511
84.425 0.6702
84.45 0.6846
84.475 0.6938
84.5 0.6974
84.525 0.6952
84.55 0.6872
84.575 0.6747
84.6 0.6579
84.625 0.6379
84.65 0.6136
84.675 0.5828
84.7 0.5441
84.725 0.4984
84.75 0.4471
84.775 0.3907
84.8 0.3308
84.825 0.266
84.85 0.1943
84.875 0.1159
84.9 0.0326
84.925 -0.055
84.95 -0.1466
84.975 -0.2417
85 -0.3383
85.025 -0.4241
85.05 -0.481
85.075 -0.5186
85.1 -0.5441
85.125 -0.558
85.15 -0.563
85.175 -0.5607
85.2 -0.5432
85.225 -0.5171
85.25 -0.4924
85.275 -0.47
85.3 -0.4475
85.325 -0.421
85.35 -0.3913
85.375 -0.3632
85.4 -0.335
85.425 -0.3041
85.45 -0.2688
85.475 -0.2325
85.5 -0.2001
85.525 -0.1747
85.55 -0.1512
85.575 -0.125
85.6 -0.0978
85.625 -0.072
85.65 -0.0535
85.675 -0.0434
85.7 -0.0431
85.725 -0.0526
85.75 -0.0711
85.775 -0.0978
85.8 -0.1299
85.825 -0.1553
85.85 -0.1628
85.875 -0.1554
85.9 -0.1298
85.925 -0.0855
85.95 -0.0393
85.975 0.0045
86 0.0456
86.025 0.0787
86.05 0.1001
86.075 0.11
86.1 0.1087
86.125 0.0934
86.15 0.0629
86.175 0.0199
86.2 -0.0323
86.225 -0.0906
86.25 -0.1523
86.275 -0.2148
86.3 -0.2776
86.325 -0.3322
86.35 -0.37
86.375 -0.3987
86.4 -0.4293
86.425 -0.4657
86.45 -0.5037
86.475 -0.5359
86.5 -0.5619
86.525 -0.5876
86.55 -0.6162
86.575 -0.6474
86.6 -0.6801
86.625 -0.7167
86.65 -0.758
86.675 -0.8072
86.7 -0.8648
86.725 -0.9266
86.75 -0.9903
86.775 -1.0584
86.8 -1.1276
86.825 -1.194
86.85 -1.2473
86.875 -1.275
86.9 -1.2817
86.925 -1.276
86.95 -1.2637
86.975 -1.249
87 -1.2379
87.025 -1.2317
87.05 -1.233
87.075 -1.2421
87.1 -1.2574
87.125 -1.2763
87.15 -1.2968
87.175 -1.3202
87.2 -1.3437
87.225 -1.3614
87.25 -1.353
87.275 -1.3206
87.3 -1.2684
87.325 -1.1954
87.35 -1.0941
87.375 -0.9784
87.4 -0.8635
87.425 -0.7566
87.45 -0.6614
87.475 -0.5763
87.5 -0.4963
87.525 -0.418
87.55 -0.3363
87.575 -0.255
87.6 -0.1744
87.625 -0.0938
87.65 -0.0149
87.675 0.0596
87.7 0.1298
87.725 0.1945
87.75 0.2509
87.775 0.2974
87.8 0.3349
87.825 0.365
87.85 0.3873
87.875 0.4004
87.9 0.4023
87.925 0.3937
87.95 0.3738
87.975 0.3428
88 0.3024
88.025 0.2553
88.05 0.2003
88.075 0.1457
88.1 0.1039
88.125 0.0814
88.15 0.0745
88.175 0.078
88.2 0.0781
88.225 0.0694
88.25 0.0536
88.275 0.0299
88.3 -0.002
88.325 -0.0364
88.35 -0.0695
88.375 -0.0983
88.4 -0.1209
88.425 -0.1366
88.45 -0.1509
88.475 -0.1589
88.5 -0.1636
88.525 -0.1652
88.55 -0.168
88.575 -0.1807
88.6 -0.2043
88.625 -0.2347
88.65 -0.2741
88.675 -0.3235
88.7 -0.3805
88.725 -0.4375
88.75 -0.4873
88.775 -0.5312
88.8 -0.5699
88.825 -0.6033
88.85 -0.6396
88.875 -0.6872
88.9 -0.7468
88.925 -0.8149
88.95 -0.886
88.975 -0.9541
89 -1.0138
89.025 -1.0632
89.05 -1.1034
89.075 -1.1363
89.1 -1.1635
89.125 -1.1875
89.15 -1.2082
89.175 -1.2232
89.2 -1.2341
89.225 -1.2457
89.25 -1.2623
89.275 -1.2819
89.3 -1.2959
89.325 -1.2912
89.35 -1.2638
89.375 -1.2153
89.4 -1.1515
89.425 -1.0861
89.45 -1.0257
89.475 -0.9728
89.5 -0.9257
89.525 -0.8827
89.55 -0.8434
89.575 -0.8103
89.6 -0.7843
89.625 -0.7667
89.65 -0.7586
89.675 -0.7587
89.7 -0.7639
89.725 -0.7744
89.75 -0.7884
89.775 -0.798
89.8 -0.7988
89.825 -0.7885
89.85 -0.7721
89.875 -0.7496
89.9 -0.715
89.925 -0.6651
89.95 -0.604
89.975 -0.5315
90 -0.4485
90.025 -0.3585
90.05 -0.2691
90.075 -0.1843
90.1 -0.108
90.125 -0.0397
90.15 0.0226
90.175 0.0776
90.2 0.1272
90.225 0.1707
90.25 0.2081
90.275 0.2433
90.3 0.28
90.325 0.3189
90.35 0.3586
90.375 0.3962
90.4 0.4329
90.425 0.4698
90.45 0.5059
90.475 0.5395
90.5 0.5776
90.525 0.6254
90.55 0.6841
90.575 0.7559
90.6 0.8325
90.625 0.907
90.65 0.9752
90.675 1.0354
90.7 1.0887
90.725 1.136
90.75 1.1789
90.775 1.2199
90.8 1.2603
90.825 1.2985
90.85 1.3364
90.875 1.3766
90.9 1.4223
90.925 1.4731
90.95 1.5211
90.975 1.565
91 1.6026
91.025 1.6316
91.05 1.6531
91.075 1.6684
91.1 1.68
91.125 1.6931
91.15 1.7065
91.175 1.7133
91.2 1.7155
91.225 1.715
91.25 1.7087
91.275 1.6928
91.3 1.6688
91.325 1.6399
91.35 1.606
91.375 1.5671
91.4 1.5284
91.425 1.4931
91.45 1.4558
91.475 1.4117
91.5 1.3613
91.525 1.3076
91.55 1.2614
91.575 1.2363
91.6 1.2393
91.625 1.2647
91.65 1.2962
91.675 1.3235
91.7 1.3432
91.725 1.3557
91.75 1.3586
91.775 1.3522
91.8 1.339
91.825 1.3208
91.85 1.3
91.875 1.2762
91.9 1.2481
91.925 1.221
91.95 1.2002
91.975 1.1981
92 1.2163
92.025 1.2408
92.05 1.2646
92.075 1.283
92.1 1.2967
92.125 1.3087
92.15 1.3198
92.175 1.3299
92.2 1.3377
92.225 1.341
92.25 1.3391
92.275 1.3303
92.3 1.3147
92.325 1.2932
92.35 1.2664
92.375 1.2347
92.4 1.1995
92.425 1.1644
92.45 1.1333
92.475 1.1112
92.5 1.098
92.525 1.092
92.55 1.0868
92.575 1.0823
92.6 1.0778
92.625 1.0759
92.65 1.0775
92.675 1.0851
92.7 1.0965
92.725 1.1115
92.75 1.1295
92.775 1.1528
92.8 1.1835
92.825 1.2191
92.85 1.255
92.875 1.2879
92.9 1.3177
92.925 1.3458
92.95 1.3742
92.975 1.4075
93 1.4436
93.025 1.478
93.05 1.5099
93.075 1.5389
93.1 1.564
93.125 1.5858
93.15 1.6051
93.175 1.6232
93.2 1.6396
93.225 1.6518
93.25 1.6629
93.275 1.6738
93.3 1.6846
93.325 1.6946
93.35 1.7058
93.375 1.7296
93.4 1.7759
93.425 1.8332
93.45 1.8907
93.475 1.9428
93.5 1.9877
93.525 2.0255
93.55 2.0548
93.575 2.0761
93.6 2.0896
93.625 2.0955
93.65 2.0935
93.675 2.0845
93.7 2.0685
93.725 2.0459
93.75 2.0166
93.775 1.9812
93.8 1.9403
93.825 1.8935
93.85 1.8448
93.875 1.8029
93.9 1.7767
93.925 1.7572
93.95 1.733
93.975 1.7018
94 1.6656
94.025 1.6263
94.05 1.5851
94.075 1.5392
94.1 1.4856
94.125 1.426
94.15 1.3623
94.175 1.2958
94.2 1.2276
94.225 1.1633
94.25 1.1243
94.275 1.1118
94.3 1.1118
94.325 1.1124
94.35 1.1087
94.375 1.1013
94.4 1.0902
94.425 1.079
94.45 1.069
94.475 1.0615
94.5 1.0595
94.525 1.0745
94.55 1.1151
94.575 1.1673
94.6 1.227
94.625 1.2966
94.65 1.3749
94.675 1.4581
94.7 1.5428
94.725 1.6226
94.75 1.6964
94.775 1.7634
94.8 1.8221
94.825 1.8743
94.85 1.9213
94.875 1.9644
94.9 2.0038
94.925 2.0364
94.95 2.0618
94.975 2.0849
95 2.1067
95.025 2.1273
95.05 2.1472
95.075 2.1659
95.1 2.1819
95.125 2.198
95.15 2.2182
95.175 2.2365
95.2 2.2495
95.225 2.2586
95.25 2.2654
95.275 2.2681
95.3 2.267
95.325 2.265
95.35 2.261
95.375 2.2529
95.4 2.2426
95.425 2.2375
95.45 2.2462
95.475 2.265
95.5 2.2819
95.525 2.2928
95.55 2.2971
95.575 2.298
95.6 2.3009
95.625 2.3088
95.65 2.3241
95.675 2.3404
95.7 2.3542
95.725 2.3641
95.75 2.3692
95.775 2.3665
95.8 2.3546
95.825 2.3381
95.85 2.3269
95.875 2.3255
95.9 2.3275
95.925 2.3278
95.95 2.3255
95.975 2.3283
96 2.3521
96.025 2.3939
96.05 2.4457
96.075 2.5015
96.1 2.5584
96.125 2.6133
96.15 2.6649
96.175 2.7138
96.2 2.7609
96.225 2.806
96.25 2.8499
96.275 2.8969
96.3 2.9468
96.325 2.9961
96.35 3.044
96.375 3.0916
96.4 3.1379
96.425 3.1796
96.45 3.2147
96.475 3.2426
96.5 3.2634
96.525 3.2779
96.55 3.2867
96.575 3.2892
96.6 3.286
96.625 3.2788
96.65 3.2672
96.675 3.252
96.7 3.2334
96.725 3.2102
96.75 3.18
96.775 3.1438
96.8 3.103
96.825 3.0587
96.85 3.0118
96.875 2.9648
96.9 2.9177
96.925 2.8678
96.95 2.8129
96.975 2.7519
97 2.682
97.025 2.6024
97.05 2.5129
97.075 2.413
97.1 2.3053
97.125 2.1939
97.15 2.0901
97.175 2.0061
97.2 1.9359
97.225 1.8699
97.25 1.801
97.275 1.7274
97.3 1.6496
97.325 1.5704
97.35 1.4944
97.375 1.4233
97.4 1.3573
97.425 1.2956
97.45 1.2374
97.475 1.1828
97.5 1.1291
97.525 1.0754
97.55 1.0252
97.575 0.9786
97.6 0.9306
97.625 0.881
97.65 0.8319
97.675 0.7877
97.7 0.7502
97.725 0.7198
97.75 0.6978
97.775 0.6825
97.8 0.6718
97.825 0.6626
97.85 0.6549
97.875 0.6477
97.9 0.6404
97.925 0.6346
97.95 0.6298
97.975 0.6266
98 0.6236
98.025 0.6172
98.05 0.6046
98.075 0.5856
98.1 0.5645
98.125 0.5606
98.15 0.5867
98.175 0.6287
98.2 0.672
98.225 0.7102
98.25 0.7419
98.275 0.7692
98.3 0.7922
98.325 0.8103
98.35 0.8246
98.375 0.8362
98.4 0.8428
98.425 0.8452
98.45 0.8424
98.475 0.8343
98.5 0.8216
98.525 0.8057
98.55 0.7879
98.575 0.7668
98.6 0.7428
98.625 0.7161
98.65 0.689
98.675 0.6629
98.7 0.6384
98.725 0.616
98.75 0.596
98.775 0.577
98.8 0.5572
98.825 0.5325
98.85 0.5012
98.875 0.4651
98.9 0.4277
98.925 0.3912
98.95 0.3582
98.975 0.3275
99 0.3001
99.025 0.2759
99.05 0.2571
99.075 0.2445
99.1 0.2358
99.125 0.2283
99.15 0.2215
99.175 0.2113
99.2 0.1975
99.225 0.1829
99.25 0.1673
99.275 0.1507
99.3 0.1337
99.325 0.1212
99.35 0.1196
99.375 0.134
99.4 0.1532
99.425 0.1695
99.45 0.18
99.475 0.1818
99.5 0.1739
99.525 0.1568
99.55 0.1306
99.575 0.0972
99.6 0.0594
99.625 0.023
99.65 -0.0077
99.675 -0.0309
99.7 -0.0429
99.725 -0.0385
99.75 -0.0175
99.775 0.0133
99.8 0.051
99.825 0.0849
99.85 0.1121
99.875 0.1326
99.9 0.1462
99.925 0.1527
99.95 0.1508
99.975 0.1417
100 0.124
