# Supplementary material for: Uptake of N2O5 by aqueous aerosol unveiled using chemically accurate many-body potentials
Source: Nat Commun. 2022 Mar 10;13:1266. doi: 10.1038/s41467-022-28697-8 (PMC8913772; doi:10.1038/s41467-022-28697-8)
Supplement: Supplementary file 3 — Source Data [file 41467_2022_28697_MOESM3_ESM.zip › n2o5-uptake-data/Fig2/scattering/rep09run24/relcom_gds.dat]

0.025 11.8961
0.05 11.8848
0.075 11.8734
0.1 11.862
0.125 11.8505
0.15 11.8391
0.175 11.8276
0.2 11.8161
0.225 11.8046
0.25 11.7931
0.275 11.7815
0.3 11.77
0.325 11.7584
0.35 11.7468
0.375 11.7353
0.4 11.7236
0.425 11.712
0.45 11.7004
0.475 11.6887
0.5 11.677
0.525 11.6654
0.55 11.6537
0.575 11.6419
0.6 11.6302
0.625 11.6184
0.65 11.6066
0.675 11.5948
0.7 11.583
0.725 11.5711
0.75 11.5592
0.775 11.5473
0.8 11.5354
0.825 11.5235
0.85 11.5116
0.875 11.4997
0.9 11.4877
0.925 11.4758
0.95 11.4638
0.975 11.4519
1 11.4399
1.025 11.4279
1.05 11.4159
1.075 11.4039
1.1 11.3919
1.125 11.3799
1.15 11.3678
1.175 11.3557
1.2 11.3437
1.225 11.3315
1.25 11.3194
1.275 11.3073
1.3 11.2951
1.325 11.283
1.35 11.2708
1.375 11.2586
1.4 11.2464
1.425 11.2342
1.45 11.222
1.475 11.2097
1.5 11.1975
1.525 11.1852
1.55 11.1729
1.575 11.1606
1.6 11.1483
1.625 11.1359
1.65 11.1235
1.675 11.1112
1.7 11.0988
1.725 11.0864
1.75 11.074
1.775 11.0616
1.8 11.0492
1.825 11.0367
1.85 11.0242
1.875 11.0117
1.9 10.9992
1.925 10.9867
1.95 10.9741
1.975 10.9616
2 10.949
2.025 10.9364
2.05 10.9237
2.075 10.9111
2.1 10.8984
2.125 10.8858
2.15 10.8731
2.175 10.8603
2.2 10.8476
2.225 10.8349
2.25 10.8221
2.275 10.8093
2.3 10.7965
2.325 10.7836
2.35 10.7707
2.375 10.7578
2.4 10.7449
2.425 10.7319
2.45 10.7189
2.475 10.7059
2.5 10.6929
2.525 10.6799
2.55 10.6668
2.575 10.6538
2.6 10.6407
2.625 10.6277
2.65 10.6146
2.675 10.6015
2.7 10.5884
2.725 10.5753
2.75 10.5622
2.775 10.5491
2.8 10.536
2.825 10.5229
2.85 10.5097
2.875 10.4966
2.9 10.4834
2.925 10.4703
2.95 10.4571
2.975 10.444
3 10.4308
3.025 10.4176
3.05 10.4044
3.075 10.3912
3.1 10.3779
3.125 10.3647
3.15 10.3514
3.175 10.3382
3.2 10.3249
3.225 10.3115
3.25 10.2982
3.275 10.2848
3.3 10.2715
3.325 10.2581
3.35 10.2447
3.375 10.2312
3.4 10.2178
3.425 10.2043
3.45 10.1909
3.475 10.1774
3.5 10.1639
3.525 10.1504
3.55 10.1369
3.575 10.1233
3.6 10.1098
3.625 10.0962
3.65 10.0826
3.675 10.069
3.7 10.0554
3.725 10.0418
3.75 10.0282
3.775 10.0146
3.8 10.0009
3.825 9.9872
3.85 9.9736
3.875 9.9599
3.9 9.9462
3.925 9.9324
3.95 9.9187
3.975 9.9049
4 9.891
4.025 9.8772
4.05 9.8633
4.075 9.8493
4.1 9.8354
4.125 9.8214
4.15 9.8074
4.175 9.7933
4.2 9.7793
4.225 9.7652
4.25 9.751
4.275 9.7369
4.3 9.7227
4.325 9.7085
4.35 9.6943
4.375 9.68
4.4 9.6657
4.425 9.6513
4.45 9.6369
4.475 9.6225
4.5 9.608
4.525 9.5935
4.55 9.5789
4.575 9.5643
4.6 9.5497
4.625 9.535
4.65 9.5204
4.675 9.5057
4.7 9.491
4.725 9.4762
4.75 9.4615
4.775 9.4467
4.8 9.4318
4.825 9.417
4.85 9.4021
4.875 9.3871
4.9 9.3721
4.925 9.3571
4.95 9.342
4.975 9.3269
5 9.3117
5.025 9.2965
5.05 9.2813
5.075 9.266
5.1 9.2507
5.125 9.2353
5.15 9.2199
5.175 9.2045
5.2 9.189
5.225 9.1735
5.25 9.158
5.275 9.1424
5.3 9.1268
5.325 9.1112
5.35 9.0955
5.375 9.0798
5.4 9.0641
5.425 9.0484
5.45 9.0327
5.475 9.0169
5.5 9.0011
5.525 8.9853
5.55 8.9694
5.575 8.9536
5.6 8.9377
5.625 8.9218
5.65 8.9058
5.675 8.8899
5.7 8.8739
5.725 8.8579
5.75 8.8418
5.775 8.8258
5.8 8.8097
5.825 8.7936
5.85 8.7775
5.875 8.7613
5.9 8.745
5.925 8.7288
5.95 8.7124
5.975 8.696
6 8.6796
6.025 8.6631
6.05 8.6465
6.075 8.6299
6.1 8.6133
6.125 8.5966
6.15 8.5798
6.175 8.563
6.2 8.5461
6.225 8.5292
6.25 8.5122
6.275 8.4951
6.3 8.478
6.325 8.4609
6.35 8.4437
6.375 8.4264
6.4 8.4091
6.425 8.3918
6.45 8.3744
6.475 8.3569
6.5 8.3394
6.525 8.3218
6.55 8.3042
6.575 8.2865
6.6 8.2687
6.625 8.2509
6.65 8.233
6.675 8.215
6.7 8.197
6.725 8.1789
6.75 8.1608
6.775 8.1426
6.8 8.1243
6.825 8.106
6.85 8.0877
6.875 8.0694
6.9 8.0512
6.925 8.033
6.95 8.0147
6.975 7.9965
7 7.9783
7.025 7.9601
7.05 7.9419
7.075 7.9236
7.1 7.9053
7.125 7.8869
7.15 7.8686
7.175 7.8502
7.2 7.8317
7.225 7.8132
7.25 7.7946
7.275 7.7759
7.3 7.7571
7.325 7.7383
7.35 7.7195
7.375 7.7005
7.4 7.6816
7.425 7.6625
7.45 7.6435
7.475 7.6243
7.5 7.6051
7.525 7.5857
7.55 7.5663
7.575 7.5468
7.6 7.5271
7.625 7.5073
7.65 7.4874
7.675 7.4674
7.7 7.4474
7.725 7.4272
7.75 7.407
7.775 7.3867
7.8 7.3662
7.825 7.3456
7.85 7.3249
7.875 7.3041
7.9 7.2833
7.925 7.2623
7.95 7.2413
7.975 7.2203
8 7.1992
8.025 7.178
8.05 7.1567
8.075 7.1354
8.1 7.114
8.125 7.0925
8.15 7.0709
8.175 7.0492
8.2 7.0274
8.225 7.0054
8.25 6.9832
8.275 6.9607
8.3 6.9379
8.325 6.9148
8.35 6.8914
8.375 6.8676
8.4 6.8435
8.425 6.8189
8.45 6.7939
8.475 6.7686
8.5 6.7429
8.525 6.7166
8.55 6.69
8.575 6.6631
8.6 6.6358
8.625 6.6083
8.65 6.5807
8.675 6.5528
8.7 6.5247
8.725 6.4965
8.75 6.4682
8.775 6.4397
8.8 6.411
8.825 6.3821
8.85 6.353
8.875 6.3237
8.9 6.294
8.925 6.2638
8.95 6.2333
8.975 6.2024
9 6.1714
9.025 6.14
9.05 6.1085
9.075 6.0768
9.1 6.045
9.125 6.013
9.15 5.9808
9.175 5.9483
9.2 5.9155
9.225 5.8825
9.25 5.8492
9.275 5.8158
9.3 5.782
9.325 5.7473
9.35 5.7117
9.375 5.6754
9.4 5.6379
9.425 5.5991
9.45 5.5591
9.475 5.5177
9.5 5.4742
9.525 5.4286
9.55 5.3803
9.575 5.3297
9.6 5.2772
9.625 5.2229
9.65 5.1661
9.675 5.107
9.7 5.0462
9.725 4.9836
9.75 4.9191
9.775 4.8526
9.8 4.7849
9.825 4.7153
9.85 4.6439
9.875 4.5705
9.9 4.4954
9.925 4.4189
9.95 4.3408
9.975 4.261
10 4.1794
10.025 4.095
10.05 4.0079
10.075 3.9184
10.1 3.8263
10.125 3.7315
10.15 3.6337
10.175 3.5328
10.2 3.4289
10.225 3.3229
10.25 3.217
10.275 3.1114
10.3 3.006
10.325 2.9014
10.35 2.8015
10.375 2.7139
10.4 2.6362
10.425 2.562
10.45 2.4886
10.475 2.4151
10.5 2.3387
10.525 2.2576
10.55 2.1705
10.575 2.0767
10.6 1.9768
10.625 1.8715
10.65 1.7608
10.675 1.6452
10.7 1.5277
10.725 1.4078
10.75 1.2831
10.775 1.1555
10.8 1.0289
10.825 0.9082
10.85 0.8017
10.875 0.7182
10.9 0.6557
10.925 0.6072
10.95 0.5671
10.975 0.5318
11 0.5003
11.025 0.4774
11.05 0.4646
11.075 0.4558
11.1 0.4534
11.125 0.4626
11.15 0.4816
11.175 0.5073
11.2 0.5337
11.225 0.5604
11.25 0.587
11.275 0.6086
11.3 0.6233
11.325 0.6399
11.35 0.6585
11.375 0.6773
11.4 0.6921
11.425 0.6991
11.45 0.6947
11.475 0.6802
11.5 0.6571
11.525 0.628
11.55 0.5946
11.575 0.5585
11.6 0.5177
11.625 0.4712
11.65 0.4205
11.675 0.3744
11.7 0.3377
11.725 0.3126
11.75 0.299
11.775 0.2914
11.8 0.287
11.825 0.2848
11.85 0.2833
11.875 0.2809
11.9 0.273
11.925 0.2637
11.95 0.2579
11.975 0.2571
12 0.2596
12.025 0.2636
12.05 0.2632
12.075 0.2546
12.1 0.2376
12.125 0.2163
12.15 0.1934
12.175 0.1697
12.2 0.1465
12.225 0.1289
12.25 0.1183
12.275 0.1169
12.3 0.1192
12.325 0.1234
12.35 0.1256
12.375 0.1257
12.4 0.1217
12.425 0.1123
12.45 0.0964
12.475 0.0771
12.5 0.059
12.525 0.0488
12.55 0.0531
12.575 0.0759
12.6 0.1114
12.625 0.1526
12.65 0.1983
12.675 0.2437
12.7 0.287
12.725 0.3292
12.75 0.3799
12.775 0.4402
12.8 0.5
12.825 0.5531
12.85 0.598
12.875 0.6341
12.9 0.6609
12.925 0.6801
12.95 0.6936
12.975 0.7029
13 0.7089
13.025 0.7113
13.05 0.7067
13.075 0.6951
13.1 0.6808
13.125 0.6671
13.15 0.66
13.175 0.6644
13.2 0.674
13.225 0.6813
13.25 0.6841
13.275 0.6781
13.3 0.6623
13.325 0.6447
13.35 0.637
13.375 0.6478
13.4 0.6809
13.425 0.7308
13.45 0.7829
13.475 0.8252
13.5 0.8542
13.525 0.8735
13.55 0.8841
13.575 0.8921
13.6 0.9041
13.625 0.9182
13.65 0.9311
13.675 0.9381
13.7 0.9393
13.725 0.9384
13.75 0.9391
13.775 0.9424
13.8 0.9592
13.825 1.003
13.85 1.0587
13.875 1.1109
13.9 1.1603
13.925 1.2133
13.95 1.2735
13.975 1.3309
14 1.3783
14.025 1.4153
14.05 1.4409
14.075 1.4563
14.1 1.4646
14.125 1.4686
14.15 1.4683
14.175 1.4643
14.2 1.4557
14.225 1.4419
14.25 1.4199
14.275 1.3887
14.3 1.3517
14.325 1.3138
14.35 1.2773
14.375 1.2406
14.4 1.203
14.425 1.1638
14.45 1.1172
14.475 1.0605
14.5 0.9917
14.525 0.9175
14.55 0.853
14.575 0.7997
14.6 0.7446
14.625 0.6827
14.65 0.6263
14.675 0.5921
14.7 0.5749
14.725 0.5602
14.75 0.5424
14.775 0.5227
14.8 0.5064
14.825 0.4898
14.85 0.4726
14.875 0.4548
14.9 0.4394
14.925 0.4318
14.95 0.4348
14.975 0.4429
15 0.4566
15.025 0.4715
15.05 0.4881
15.075 0.5089
15.1 0.5377
15.125 0.5765
15.15 0.6202
15.175 0.6634
15.2 0.7038
15.225 0.739
15.25 0.769
15.275 0.7938
15.3 0.8144
15.325 0.8353
15.35 0.8648
15.375 0.8972
15.4 0.9238
15.425 0.9434
15.45 0.9587
15.475 0.9702
15.5 0.9786
15.525 0.9857
15.55 0.9928
15.575 0.9956
15.6 0.9916
15.625 0.9795
15.65 0.9589
15.675 0.9334
15.7 0.9027
15.725 0.8683
15.75 0.8265
15.775 0.7757
15.8 0.7164
15.825 0.6503
15.85 0.587
15.875 0.5312
15.9 0.4903
15.925 0.4551
15.95 0.4197
15.975 0.384
16 0.3486
16.025 0.3132
16.05 0.2839
16.075 0.2531
16.1 0.2278
16.125 0.2144
16.15 0.2156
16.175 0.2246
16.2 0.2412
16.225 0.2703
16.25 0.3065
16.275 0.3351
16.3 0.353
16.325 0.3588
16.35 0.3552
16.375 0.3431
16.4 0.3253
16.425 0.3056
16.45 0.2848
16.475 0.2635
16.5 0.2443
16.525 0.2278
16.55 0.2133
16.575 0.201
16.6 0.1961
16.625 0.2017
16.65 0.2252
16.675 0.2912
16.7 0.3907
16.725 0.5115
16.75 0.6394
16.775 0.7723
16.8 0.91
16.825 1.0503
16.85 1.1921
16.875 1.3422
16.9 1.4998
16.925 1.6591
16.95 1.8167
16.975 1.968
17 2.1107
17.025 2.2446
17.05 2.3712
17.075 2.4924
17.1 2.6102
17.125 2.7272
17.15 2.8422
17.175 2.9515
17.2 3.0543
17.225 3.1512
17.25 3.2425
17.275 3.328
17.3 3.4071
17.325 3.4806
17.35 3.5486
17.375 3.6108
17.4 3.666
17.425 3.7168
17.45 3.7633
17.475 3.8042
17.5 3.8402
17.525 3.8723
17.55 3.9005
17.575 3.9252
17.6 3.9517
17.625 3.9832
17.65 4.0154
17.675 4.0478
17.7 4.0809
17.725 4.1139
17.75 4.1471
17.775 4.1825
17.8 4.223
17.825 4.2674
17.85 4.3104
17.875 4.3501
17.9 4.3856
17.925 4.4147
17.95 4.4364
17.975 4.4521
18 4.4627
18.025 4.4675
18.05 4.4678
18.075 4.464
18.1 4.4548
18.125 4.4415
18.15 4.4276
18.175 4.4181
18.2 4.4154
18.225 4.431
18.25 4.4663
18.275 4.5038
18.3 4.5367
18.325 4.5622
18.35 4.5787
18.375 4.588
18.4 4.5908
18.425 4.5878
18.45 4.5816
18.475 4.5798
18.5 4.595
18.525 4.6239
18.55 4.6577
18.575 4.6878
18.6 4.7101
18.625 4.7243
18.65 4.7318
18.675 4.7314
18.7 4.7222
18.725 4.7064
18.75 4.6831
18.775 4.6572
18.8 4.6347
18.825 4.6122
18.85 4.588
18.875 4.5638
18.9 4.5382
18.925 4.5078
18.95 4.4737
18.975 4.4353
19 4.3925
19.025 4.3449
19.05 4.2933
19.075 4.2377
19.1 4.1768
19.125 4.1105
19.15 4.0404
19.175 3.9671
19.2 3.8911
19.225 3.8098
19.25 3.7229
19.275 3.6329
19.3 3.5384
19.325 3.4369
19.35 3.3317
19.375 3.2302
19.4 3.1443
19.425 3.0612
19.45 2.9703
19.475 2.871
19.5 2.7697
19.525 2.6744
19.55 2.5829
19.575 2.4949
19.6 2.4104
19.625 2.3316
19.65 2.2565
19.675 2.1808
19.7 2.1053
19.725 2.0275
19.75 1.9488
19.775 1.8679
19.8 1.7887
19.825 1.7157
19.85 1.645
19.875 1.5732
19.9 1.5
19.925 1.4296
19.95 1.3625
19.975 1.3004
20 1.2417
20.025 1.1849
20.05 1.1259
20.075 1.0628
20.1 0.9956
20.125 0.9255
20.15 0.8579
20.175 0.7936
20.2 0.7352
20.225 0.6793
20.25 0.6227
20.275 0.5634
20.3 0.5004
20.325 0.4317
20.35 0.3608
20.375 0.2929
20.4 0.2267
20.425 0.1595
20.45 0.0924
20.475 0.0274
20.5 -0.0312
20.525 -0.0726
20.55 -0.0911
20.575 -0.0962
20.6 -0.0932
20.625 -0.0862
20.65 -0.0814
20.675 -0.0819
20.7 -0.0864
20.725 -0.098
20.75 -0.1208
20.775 -0.1528
20.8 -0.1915
20.825 -0.2362
20.85 -0.2859
20.875 -0.3327
20.9 -0.369
20.925 -0.3971
20.95 -0.424
20.975 -0.4475
21 -0.4702
21.025 -0.4928
21.05 -0.5085
21.075 -0.5087
21.1 -0.4891
21.125 -0.4516
21.15 -0.404
21.175 -0.3554
21.2 -0.309
21.225 -0.2625
21.25 -0.215
21.275 -0.1663
21.3 -0.1147
21.325 -0.063
21.35 -0.0161
21.375 0.0268
21.4 0.0656
21.425 0.1001
21.45 0.1272
21.475 0.1422
21.5 0.1445
21.525 0.137
21.55 0.125
21.575 0.1186
21.6 0.1305
21.625 0.158
21.65 0.1948
21.675 0.2356
21.7 0.2765
21.725 0.318
21.75 0.3576
21.775 0.3921
21.8 0.4258
21.825 0.4653
21.85 0.5129
21.875 0.5647
21.9 0.6142
21.925 0.6578
21.95 0.6971
21.975 0.7338
22 0.7707
22.025 0.8062
22.05 0.8382
22.075 0.8651
22.1 0.8859
22.125 0.9002
22.15 0.9068
22.175 0.9074
22.2 0.9034
22.225 0.8948
22.25 0.8806
22.275 0.8605
22.3 0.8347
22.325 0.802
22.35 0.7633
22.375 0.7193
22.4 0.6726
22.425 0.6232
22.45 0.5686
22.475 0.5088
22.5 0.4443
22.525 0.3765
22.55 0.3105
22.575 0.2489
22.6 0.1955
22.625 0.1541
22.65 0.1298
22.675 0.1279
22.7 0.146
22.725 0.1748
22.75 0.2074
22.775 0.2434
22.8 0.2784
22.825 0.3183
22.85 0.3621
22.875 0.406
22.9 0.4454
22.925 0.4766
22.95 0.4983
22.975 0.515
23 0.5303
23.025 0.5516
23.05 0.5732
23.075 0.5921
23.1 0.6124
23.125 0.6339
23.15 0.6488
23.175 0.6592
23.2 0.668
23.225 0.6728
23.25 0.6714
23.275 0.6622
23.3 0.647
23.325 0.6294
23.35 0.6231
23.375 0.6285
23.4 0.6367
23.425 0.6445
23.45 0.6489
23.475 0.6498
23.5 0.6496
23.525 0.6496
23.55 0.653
23.575 0.6573
23.6 0.6578
23.625 0.6515
23.65 0.6381
23.675 0.6176
23.7 0.5937
23.725 0.5739
23.75 0.5635
23.775 0.5615
23.8 0.5641
23.825 0.5677
23.85 0.5702
23.875 0.5708
23.9 0.5725
23.925 0.5736
23.95 0.572
23.975 0.5673
24 0.5654
24.025 0.5706
24.05 0.5797
24.075 0.5919
24.1 0.6056
24.125 0.6215
24.15 0.6441
24.175 0.6721
24.2 0.7034
24.225 0.7391
24.25 0.7775
24.275 0.8167
24.3 0.858
24.325 0.9094
24.35 0.9705
24.375 1.034
24.4 1.0955
24.425 1.1519
24.45 1.2042
24.475 1.2524
24.5 1.2943
24.525 1.3285
24.55 1.3544
24.575 1.3763
24.6 1.3967
24.625 1.4136
24.65 1.423
24.675 1.4265
24.7 1.4259
24.725 1.4209
24.75 1.4123
24.775 1.4048
24.8 1.4035
24.825 1.4094
24.85 1.4223
24.875 1.4378
24.9 1.4543
24.925 1.4684
24.95 1.4816
24.975 1.4979
25 1.5176
25.025 1.5389
25.05 1.5596
25.075 1.5756
25.1 1.5879
25.125 1.5989
25.15 1.6127
25.175 1.6259
25.2 1.6341
25.225 1.6368
25.25 1.6336
25.275 1.6274
25.3 1.6209
25.325 1.6137
25.35 1.604
25.375 1.5919
25.4 1.5756
25.425 1.5542
25.45 1.5267
25.475 1.4918
25.5 1.4494
25.525 1.4015
25.55 1.3539
25.575 1.3162
25.6 1.292
25.625 1.2779
25.65 1.2703
25.675 1.2669
25.7 1.2642
25.725 1.261
25.75 1.2566
25.775 1.2576
25.8 1.2632
25.825 1.2692
25.85 1.2713
25.875 1.2655
25.9 1.2498
25.925 1.2247
25.95 1.19
25.975 1.1471
26 1.1001
26.025 1.0505
26.05 1.0021
26.075 0.9578
26.1 0.9218
26.125 0.8982
26.15 0.886
26.175 0.8806
26.2 0.8791
26.225 0.884
26.25 0.9014
26.275 0.9346
26.3 0.983
26.325 1.0315
26.35 1.0715
26.375 1.1108
26.4 1.1608
26.425 1.2255
26.45 1.2944
26.475 1.3619
26.5 1.4266
26.525 1.4866
26.55 1.5416
26.575 1.5904
26.6 1.6302
26.625 1.663
26.65 1.6915
26.675 1.7148
26.7 1.7328
26.725 1.7462
26.75 1.7542
26.775 1.7589
26.8 1.7588
26.825 1.7518
26.85 1.7407
26.875 1.7297
26.9 1.7249
26.925 1.723
26.95 1.7187
26.975 1.7087
27 1.6967
27.025 1.6878
27.05 1.6837
27.075 1.6789
27.1 1.6685
27.125 1.6502
27.15 1.6235
27.175 1.5899
27.2 1.5565
27.225 1.5338
27.25 1.5285
27.275 1.531
27.3 1.5342
27.325 1.5347
27.35 1.5387
27.375 1.5487
27.4 1.5649
27.425 1.5901
27.45 1.6278
27.475 1.6824
27.5 1.7466
27.525 1.8079
27.55 1.8612
27.575 1.9044
27.6 1.937
27.625 1.9589
27.65 1.9735
27.675 1.9784
27.7 1.9728
27.725 1.9756
27.75 2.0026
27.775 2.0408
27.8 2.0811
27.825 2.1149
27.85 2.1464
27.875 2.1789
27.9 2.2078
27.925 2.2294
27.95 2.2478
27.975 2.2628
28 2.2756
28.025 2.2863
28.05 2.2998
28.075 2.3174
28.1 2.3355
28.125 2.3506
28.15 2.3632
28.175 2.376
28.2 2.3921
28.225 2.4117
28.25 2.4332
28.275 2.4525
28.3 2.4675
28.325 2.4805
28.35 2.4943
28.375 2.5087
28.4 2.5202
28.425 2.5269
28.45 2.5282
28.475 2.5262
28.5 2.5188
28.525 2.5073
28.55 2.4938
28.575 2.4808
28.6 2.471
28.625 2.4625
28.65 2.4528
28.675 2.4415
28.7 2.4275
28.725 2.4098
28.75 2.3884
28.775 2.3658
28.8 2.3421
28.825 2.3139
28.85 2.2831
28.875 2.2514
28.9 2.2164
28.925 2.1751
28.95 2.1286
28.975 2.0784
29 2.0302
29.025 1.9953
29.05 1.9787
29.075 1.97
29.1 1.9626
29.125 1.9549
29.15 1.9518
29.175 1.9531
29.2 1.9544
29.225 1.9552
29.25 1.9536
29.275 1.9441
29.3 1.9268
29.325 1.9046
29.35 1.8831
29.375 1.8607
29.4 1.8347
29.425 1.8037
29.45 1.7646
29.475 1.7179
29.5 1.6635
29.525 1.6039
29.55 1.5448
29.575 1.4927
29.6 1.4456
29.625 1.408
29.65 1.3735
29.675 1.3382
29.7 1.3013
29.725 1.2633
29.75 1.2182
29.775 1.1678
29.8 1.114
29.825 1.057
29.85 1.0057
29.875 0.9766
29.9 0.9774
29.925 1.0032
29.95 1.0467
29.975 1.1009
30 1.1566
30.025 1.2058
30.05 1.2502
30.075 1.2897
30.1 1.321
30.125 1.3427
30.15 1.3536
30.175 1.353
30.2 1.34
30.225 1.315
30.25 1.2796
30.275 1.2382
30.3 1.193
30.325 1.145
30.35 1.0997
30.375 1.0598
30.4 1.0178
30.425 0.9735
30.45 0.9337
30.475 0.9079
30.5 0.9053
30.525 0.9189
30.55 0.9406
30.575 0.9721
30.6 1.0054
30.625 1.0334
30.65 1.0505
30.675 1.0526
30.7 1.04
30.725 1.0125
30.75 0.972
30.775 0.9244
30.8 0.8801
30.825 0.8477
30.85 0.8238
30.875 0.8039
30.9 0.7885
30.925 0.7786
30.95 0.7716
30.975 0.7607
31 0.7433
31.025 0.7094
31.05 0.6675
31.075 0.6305
31.1 0.5984
31.125 0.5694
31.15 0.5419
31.175 0.5162
31.2 0.5027
31.225 0.5153
31.25 0.5514
31.275 0.6049
31.3 0.6696
31.325 0.7423
31.35 0.818
31.375 0.891
31.4 0.9577
31.425 1.0172
31.45 1.0736
31.475 1.1291
31.5 1.1853
31.525 1.2399
31.55 1.2937
31.575 1.3466
31.6 1.3976
31.625 1.4423
31.65 1.4765
31.675 1.5003
31.7 1.5182
31.725 1.5343
31.75 1.5467
31.775 1.5564
31.8 1.5621
31.825 1.5606
31.85 1.5507
31.875 1.5321
31.9 1.5053
31.925 1.476
31.95 1.4502
31.975 1.4288
32 1.4064
32.025 1.3791
32.05 1.3487
32.075 1.3183
32.1 1.2957
32.125 1.2854
32.15 1.2944
32.175 1.3251
32.2 1.3775
32.225 1.4484
32.25 1.534
32.275 1.6291
32.3 1.732
32.325 1.8361
32.35 1.9389
32.375 2.0362
32.4 2.1278
32.425 2.2147
32.45 2.2952
32.475 2.3687
32.5 2.4351
32.525 2.4941
32.55 2.5469
32.575 2.5917
32.6 2.6309
32.625 2.6656
32.65 2.6943
32.675 2.7145
32.7 2.7252
32.725 2.7246
32.75 2.7139
32.775 2.6988
32.8 2.6814
32.825 2.6664
32.85 2.6661
32.875 2.6742
32.9 2.6816
32.925 2.6862
32.95 2.6868
32.975 2.6799
33 2.6641
33.025 2.6397
33.05 2.6086
33.075 2.5786
33.1 2.5566
33.125 2.5392
33.15 2.521
33.175 2.5014
33.2 2.4877
33.225 2.4886
33.25 2.517
33.275 2.5746
33.3 2.6403
33.325 2.7017
33.35 2.7569
33.375 2.8066
33.4 2.8516
33.425 2.8937
33.45 2.9374
33.475 2.99
33.5 3.0531
33.525 3.13
33.55 3.224
33.575 3.3342
33.6 3.4535
33.625 3.5748
33.65 3.6951
33.675 3.8133
33.7 3.9293
33.725 4.0434
33.75 4.1554
33.775 4.2649
33.8 4.3726
33.825 4.4789
33.85 4.5838
33.875 4.6873
33.9 4.7896
33.925 4.8911
33.95 4.992
33.975 5.0921
34 5.1913
34.025 5.2892
34.05 5.3857
34.075 5.4809
34.1 5.5753
34.125 5.6691
34.15 5.7621
34.175 5.8542
34.2 5.9455
34.225 6.0361
34.25 6.1264
34.275 6.2163
34.3 6.3059
34.325 6.3951
34.35 6.4839
34.375 6.5724
34.4 6.6607
34.425 6.749
34.45 6.8373
34.475 6.9253
34.5 7.0132
34.525 7.101
34.55 7.1888
34.575 7.2765
34.6 7.3642
34.625 7.4519
34.65 7.5394
34.675 7.6269
34.7 7.7143
34.725 7.8017
34.75 7.889
34.775 7.9763
34.8 8.0636
34.825 8.1508
34.85 8.238
34.875 8.3252
34.9 8.4124
34.925 8.4995
34.95 8.5864
34.975 8.6733
35 8.7603
35.025 8.8472
35.05 8.9339
35.075 9.0207
35.1 9.1074
35.125 9.1941
35.15 9.2807
35.175 9.3673
35.2 9.4539
35.225 9.5405
35.25 9.627
35.275 9.7136
35.3 9.8001
35.325 9.8865
35.35 9.973
35.375 10.0594
35.4 10.1458
35.425 10.2321
35.45 10.3184
35.475 10.4047
35.5 10.4909
35.525 10.5771
35.55 10.6634
35.575 10.7496
35.6 10.8357
35.625 10.9219
35.65 11.0081
35.675 11.0942
35.7 11.1803
35.725 11.2664
35.75 11.3524
35.775 11.4385
35.8 11.5245
35.825 11.6105
35.85 11.6965
35.875 11.7825
35.9 11.8684
35.925 11.9543
35.95 12.0403
35.975 12.1262
36 12.2121
36.025 12.298
36.05 12.3838
36.075 12.4697
36.1 12.5556
36.125 12.6414
36.15 12.7272
36.175 12.8131
36.2 12.8989
36.225 12.9847
36.25 13.0705
36.275 13.1562
36.3 13.242
36.325 13.3277
36.35 13.4134
36.375 13.4991
36.4 13.5848
36.425 13.6704
36.45 13.7561
36.475 13.8418
36.5 13.9274
36.525 14.0131
36.55 14.0987
36.575 14.1844
36.6 14.27
36.625 14.3556
36.65 14.4413
36.675 14.5269
36.7 14.6125
36.725 14.6981
36.75 14.7838
36.775 14.8693
36.8 14.9549
36.825 15.0405
36.85 15.1261
36.875 15.2116
36.9 15.2972
36.925 15.3827
36.95 15.4682
36.975 15.5537
37 15.6392
37.025 15.7247
37.05 15.8102
37.075 15.8956
37.1 15.9811
37.125 16.0665
37.15 16.152
37.175 16.2374
37.2 16.3228
37.225 16.4082
37.25 16.4936
37.275 16.579
37.3 16.6644
37.325 16.7498
37.35 16.8352
37.375 16.9206
37.4 17.006
37.425 17.0914
37.45 17.1767
37.475 17.2621
37.5 17.3475
37.525 17.4329
37.55 17.5182
37.575 17.6036
37.6 17.6889
37.625 17.7743
37.65 17.8596
37.675 17.945
37.7 18.0303
37.725 18.1157
37.75 18.201
37.775 18.2863
37.8 18.3717
37.825 18.457
37.85 18.5423
37.875 18.6276
37.9 18.713
37.925 18.7983
37.95 18.8836
37.975 18.9689
38 19.0542
38.025 19.1395
38.05 19.2248
38.075 19.3101
38.1 19.3954
38.125 19.4807
38.15 19.566
38.175 19.6513
38.2 19.7366
38.225 19.8218
38.25 19.9071
38.275 19.9924
38.3 20.0777
38.325 20.163
38.35 20.2482
38.375 20.3335
38.4 20.4188
38.425 20.5041
38.45 20.5893
38.475 20.6746
38.5 20.7599
38.525 20.8451
38.55 20.9304
38.575 21.0157
38.6 21.1009
38.625 21.1862
38.65 21.2714
38.675 21.3567
38.7 21.442
38.725 21.5272
38.75 21.6125
38.775 21.6977
38.8 21.783
38.825 21.8682
38.85 21.9535
38.875 22.0387
38.9 22.124
38.925 22.2092
38.95 22.2945
38.975 22.3797
39 22.465
39.025 22.5502
39.05 22.6355
39.075 22.7207
39.1 22.806
39.125 22.8912
39.15 22.9764
39.175 23.0617
39.2 23.1469
39.225 23.2322
39.25 23.3174
39.275 23.4027
39.3 23.4879
39.325 23.5731
39.35 23.6584
39.375 23.7436
39.4 23.8288
39.425 23.9141
39.45 23.9993
39.475 24.0845
39.5 24.1698
39.525 24.255
39.55 24.3402
39.575 24.4255
39.6 24.5107
39.625 24.5959
39.65 24.6812
39.675 24.7664
39.7 24.8516
39.725 24.9369
39.75 25.0221
39.775 25.1073
39.8 25.1925
39.825 25.2778
39.85 25.363
39.875 25.4482
39.9 25.5334
39.925 25.6187
39.95 25.7039
39.975 25.7891
40 25.8743
40.025 25.9596
40.05 26.0448
40.075 26.13
40.1 26.2153
40.125 26.3005
40.15 26.3857
40.175 26.4709
40.2 26.5561
40.225 26.6414
40.25 26.7266
40.275 26.8118
40.3 26.897
40.325 26.9823
40.35 27.0675
40.375 27.1527
40.4 27.2379
40.425 27.3232
40.45 27.4084
40.475 27.4936
40.5 27.5788
40.525 27.664
40.55 27.7493
40.575 27.8345
40.6 27.9197
40.625 28.0049
40.65 28.0901
40.675 28.1754
40.7 28.2606
40.725 28.3458
40.75 28.431
40.775 28.5162
40.8 28.6015
40.825 28.6867
40.85 28.7719
40.875 28.8571
40.9 28.9423
40.925 29.0275
40.95 29.1127
40.975 29.198
41 29.2832
41.025 29.3684
41.05 29.4536
41.075 29.5388
41.1 29.624
41.125 29.7093
41.15 29.7945
41.175 29.8797
41.2 29.9649
41.225 30.0501
41.25 30.1353
41.275 30.2205
41.3 30.3057
41.325 30.3909
41.35 30.4762
41.375 30.5614
41.4 30.6466
41.425 30.7318
41.45 30.817
41.475 30.9022
41.5 30.9874
41.525 31.0726
41.55 31.1578
41.575 31.243
41.6 31.3282
41.625 31.4134
41.65 31.4986
41.675 31.5838
41.7 31.669
41.725 31.7542
41.75 31.8395
41.775 31.9247
41.8 32.0099
41.825 32.0951
41.85 32.1803
41.875 32.2655
41.9 32.3507
41.925 32.4359
41.95 32.5211
41.975 32.6063
42 32.6915
42.025 32.7767
42.05 32.8619
42.075 32.9471
42.1 33.0323
42.125 33.1175
42.15 33.2027
42.175 33.2879
42.2 33.3731
42.225 33.4584
42.25 33.5436
42.275 33.6288
42.3 33.714
42.325 33.7992
42.35 33.8844
42.375 33.9696
42.4 34.0548
42.425 34.14
42.45 34.2252
42.475 34.3104
42.5 34.3956
42.525 34.4808
42.55 34.566
42.575 34.6512
42.6 34.7364
42.625 34.8216
42.65 34.9068
42.675 34.992
42.7 35.0772
42.725 35.1624
42.75 35.2476
42.775 35.3328
42.8 35.418
42.825 35.5032
42.85 35.5884
42.875 35.6736
42.9 35.7588
42.925 35.844
42.95 35.9292
42.975 36.0144
43 36.0996
43.025 36.1848
43.05 36.27
43.075 36.3552
43.1 36.4404
43.125 36.5256
43.15 36.6108
43.175 36.696
43.2 36.7812
43.225 36.8664
43.25 36.9516
43.275 37.0368
43.3 37.122
43.325 37.2072
43.35 37.2924
43.375 37.3776
43.4 37.4628
43.425 37.548
43.45 37.6332
43.475 37.7184
43.5 37.8036
43.525 37.8888
43.55 37.974
43.575 38.0592
43.6 38.1444
43.625 38.2296
43.65 38.3148
43.675 38.4
43.7 38.4852
43.725 38.5704
43.75 38.6556
43.775 38.7408
43.8 38.826
43.825 38.9112
43.85 38.9964
43.875 39.0816
43.9 39.1668
43.925 39.252
43.95 39.3372
43.975 39.4224
44 39.5076
44.025 39.5928
44.05 39.678
44.075 39.7632
44.1 39.8484
44.125 39.9336
44.15 40.0188
44.175 40.104
44.2 40.1892
44.225 40.2743
44.25 40.3595
44.275 40.4447
44.3 40.5299
44.325 40.6151
44.35 40.7003
44.375 40.7855
44.4 40.8707
44.425 40.9559
44.45 41.0411
44.475 41.1263
44.5 41.2115
44.525 41.2967
44.55 41.3819
44.575 41.4671
44.6 41.5523
44.625 41.6375
44.65 41.7227
44.675 41.8079
44.7 41.8931
44.725 41.9782
44.75 42.0634
44.775 42.1486
44.8 42.2338
44.825 42.319
44.85 42.4042
44.875 42.4894
44.9 42.5746
44.925 42.6598
44.95 42.745
44.975 42.8302
45 42.9153
45.025 43.0005
45.05 43.0857
45.075 43.1709
45.1 43.2561
45.125 43.3413
45.15 43.4265
45.175 43.5117
45.2 43.5969
45.225 43.6821
45.25 43.7673
45.275 43.8524
45.3 43.9376
45.325 44.0228
45.35 44.108
45.375 44.1932
45.4 44.2784
45.425 44.3636
45.45 44.4488
45.475 44.534
45.5 44.6192
45.525 44.7043
45.55 44.7895
45.575 44.8747
45.6 44.9599
45.625 45.0451
45.65 45.1303
45.675 45.2155
45.7 45.3007
45.725 45.3859
45.75 45.471
45.775 45.5562
45.8 45.6414
45.825 45.7266
45.85 45.8118
45.875 45.897
45.9 45.9822
45.925 46.0674
45.95 46.1526
45.975 46.2377
46 46.3229
46.025 46.4081
46.05 46.4933
46.075 46.5785
46.1 46.6637
46.125 46.7489
46.15 46.8341
46.175 46.9192
46.2 47.0044
46.225 47.0896
46.25 47.1748
46.275 47.26
46.3 47.3452
46.325 47.4304
46.35 47.5156
46.375 47.6007
46.4 47.6859
46.425 47.7711
46.45 47.8563
46.475 47.9415
46.5 48.0267
46.525 48.1119
46.55 48.1971
46.575 48.2822
46.6 48.3674
46.625 48.4526
46.65 48.5378
46.675 48.623
46.7 48.7082
46.725 48.7934
46.75 48.8785
46.775 48.9637
46.8 49.0489
46.825 49.1341
46.85 49.2193
46.875 49.3045
46.9 49.3897
46.925 49.4748
46.95 49.56
46.975 49.6452
47 49.7304
47.025 49.8156
47.05 49.9008
47.075 49.986
47.1 50.0712
47.125 50.1563
47.15 50.2415
47.175 50.3267
47.2 50.4119
47.225 50.4971
47.25 50.5823
47.275 50.6675
47.3 50.7527
47.325 50.8378
47.35 50.923
47.375 51.0082
47.4 51.0934
47.425 51.1786
47.45 51.2638
47.475 51.349
47.5 51.4342
47.525 51.5193
47.55 51.6045
47.575 51.6897
47.6 51.7749
47.625 51.8601
47.65 51.9453
47.675 52.0305
47.7 52.1157
47.725 52.2008
47.75 52.286
47.775 52.3712
47.8 52.4564
47.825 52.5416
47.85 52.6268
47.875 52.712
47.9 52.7972
47.925 52.8823
47.95 52.9675
47.975 53.0527
48 53.1379
48.025 53.2231
48.05 53.3083
48.075 53.3935
48.1 53.4787
48.125 53.5638
48.15 53.649
48.175 53.7342
48.2 53.8194
48.225 53.9046
48.25 53.9898
48.275 54.075
48.3 54.1602
48.325 54.2453
48.35 54.3305
48.375 54.4157
48.4 54.5009
48.425 54.5861
48.45 54.6713
48.475 54.7565
48.5 54.8417
48.525 54.9268
48.55 55.012
48.575 55.0972
48.6 55.1824
48.625 55.2676
48.65 55.3528
48.675 55.438
48.7 55.5232
48.725 55.6083
48.75 55.6935
48.775 55.7787
48.8 55.8639
48.825 55.9491
48.85 56.0343
48.875 56.1195
48.9 56.2046
48.925 56.2898
48.95 56.375
48.975 56.4602
49 56.5454
49.025 56.6306
49.05 56.7158
49.075 56.801
49.1 56.8861
49.125 56.9713
49.15 57.0565
49.175 57.1417
49.2 57.2269
49.225 57.3121
49.25 57.3973
49.275 57.4825
49.3 57.5676
49.325 57.6528
49.35 57.738
49.375 57.8232
49.4 57.9084
49.425 57.9936
49.45 58.0788
49.475 58.1639
49.5 58.2491
49.525 58.3343
49.55 58.4195
49.575 58.5047
49.6 58.5899
49.625 58.6751
49.65 58.7602
49.675 58.8454
49.7 58.9306
49.725 59.0158
49.75 59.101
49.775 59.1862
49.8 59.2713
49.825 59.3565
49.85 59.4417
49.875 59.5269
49.9 59.6121
49.925 59.6973
49.95 59.7825
49.975 59.8677
50 59.9528
50.025 60.038
50.05 60.1232
50.075 60.2084
50.1 60.2936
50.125 60.3788
50.15 60.464
50.175 60.5491
50.2 60.6343
50.225 60.7195
50.25 60.8047
50.275 60.8899
50.3 60.9751
50.325 61.0603
50.35 61.1454
50.375 61.2306
50.4 61.3158
50.425 61.401
50.45 61.4862
50.475 61.5714
50.5 61.6566
50.525 61.7417
50.55 61.8269
50.575 61.9121
50.6 61.9973
50.625 62.0825
50.65 62.1677
50.675 62.2528
50.7 62.338
50.725 62.4232
50.75 62.5084
50.775 62.5936
50.8 62.6788
50.825 62.764
50.85 62.8492
50.875 62.9343
50.9 63.0195
50.925 63.1047
50.95 63.1899
50.975 63.2751
51 63.3603
51.025 63.4455
51.05 63.5306
51.075 63.6158
51.1 63.701
51.125 63.7862
51.15 63.8714
51.175 63.9566
51.2 64.0418
51.225 64.1269
51.25 64.2121
51.275 64.2973
51.3 64.3825
51.325 64.4677
51.35 64.5529
51.375 64.6381
51.4 64.7233
51.425 64.8085
51.45 64.8936
51.475 64.9788
51.5 65.064
51.525 65.1492
51.55 65.2344
51.575 65.3196
51.6 65.4048
51.625 65.4899
51.65 65.5751
51.675 65.6603
51.7 65.7455
51.725 65.8307
51.75 65.9159
51.775 66.0011
51.8 66.0862
51.825 66.1714
51.85 66.2566
51.875 66.3418
51.9 66.427
51.925 66.5122
51.95 66.5974
51.975 66.6825
52 66.7677
52.025 66.8529
52.05 66.9381
52.075 67.0233
52.1 67.1085
52.125 67.1937
52.15 67.2788
52.175 67.364
52.2 67.4492
52.225 67.5344
52.25 67.6196
52.275 67.7048
52.3 67.7899
52.325 67.8751
52.35 67.9603
52.375 68.0455
52.4 68.1307
52.425 68.2159
52.45 68.301
52.475 68.3862
52.5 68.4714
52.525 68.5566
52.55 68.6418
52.575 68.727
52.6 68.8121
52.625 68.8973
52.65 68.9825
52.675 69.0677
52.7 69.1529
52.725 69.2381
52.75 69.3232
52.775 69.4084
52.8 69.4936
52.825 69.5788
52.85 69.664
52.875 69.7491
52.9 69.8343
52.925 69.9195
52.95 70.0047
52.975 70.0899
53 70.1751
53.025 70.2602
53.05 70.3454
53.075 70.4306
53.1 70.5158
53.125 70.601
53.15 70.6861
53.175 70.7713
53.2 70.8565
53.225 70.9417
53.25 71.0269
53.275 71.112
53.3 71.1972
53.325 71.2824
53.35 71.3676
53.375 71.4528
53.4 71.5379
53.425 71.6231
53.45 71.7083
53.475 71.7935
53.5 71.8787
53.525 71.9638
53.55 72.049
53.575 72.1342
53.6 72.2194
53.625 72.3046
53.65 72.3897
53.675 72.4749
53.7 72.5601
53.725 72.6453
53.75 72.7305
53.775 72.8156
53.8 72.9008
53.825 72.986
53.85 73.0712
53.875 73.1564
53.9 73.2415
53.925 73.3267
53.95 73.4119
53.975 73.4971
54 73.5822
54.025 73.6674
54.05 73.7526
54.075 73.8378
54.1 73.9229
54.125 74.0081
54.15 74.0933
54.175 74.1785
54.2 74.2637
54.225 74.3488
54.25 74.434
54.275 74.5192
54.3 74.6044
54.325 74.6896
54.35 74.7747
54.375 74.8599
54.4 74.9451
54.425 75.0303
54.45 75.1154
54.475 75.2006
54.5 75.2858
54.525 75.371
54.55 75.4561
54.575 75.5413
54.6 75.6265
54.625 75.7117
54.65 75.7968
54.675 75.882
54.7 75.9672
54.725 76.0524
54.75 76.1375
54.775 76.2227
54.8 76.3079
54.825 76.3931
54.85 76.4782
54.875 76.5634
54.9 76.6486
54.925 76.7338
54.95 76.8189
54.975 76.9041
55 76.9893
55.025 77.0744
55.05 77.1596
55.075 77.2448
55.1 77.33
55.125 77.4151
55.15 77.5003
55.175 77.5855
55.2 77.6707
55.225 77.7558
55.25 77.841
55.275 77.9262
55.3 78.0113
55.325 78.0965
55.35 78.1817
55.375 78.2669
55.4 78.352
55.425 78.4372
55.45 78.5224
55.475 78.6076
55.5 78.6927
55.525 78.7779
55.55 78.8631
55.575 -121.052
55.6 -120.967
55.625 -120.881
55.65 -120.796
55.675 -120.711
55.7 -120.626
55.725 -120.541
55.75 -120.456
55.775 -120.37
55.8 -120.285
55.825 -120.2
55.85 -120.115
55.875 -120.03
55.9 -119.945
55.925 -119.859
55.95 -119.774
55.975 -119.689
56 -119.604
56.025 -119.519
56.05 -119.433
56.075 -119.348
56.1 -119.263
56.125 -119.178
56.15 -119.093
56.175 -119.008
56.2 -118.922
56.225 -118.837
56.25 -118.752
56.275 -118.667
56.3 -118.582
56.325 -118.497
56.35 -118.412
56.375 -118.326
56.4 -118.241
56.425 -118.156
56.45 -118.071
56.475 -117.986
56.5 -117.9
56.525 -117.815
56.55 -117.73
56.575 -117.645
56.6 -117.56
56.625 -117.475
56.65 -117.389
56.675 -117.304
56.7 -117.219
56.725 -117.134
56.75 -117.049
56.775 -116.963
56.8 -116.878
56.825 -116.793
56.85 -116.708
56.875 -116.623
56.9 -116.538
56.925 -116.453
56.95 -116.367
56.975 -116.282
57 -116.197
57.025 -116.112
57.05 -116.027
57.075 -115.941
57.1 -115.856
57.125 -115.771
57.15 -115.686
57.175 -115.601
57.2 -115.516
57.225 -115.43
57.25 -115.345
57.275 -115.26
57.3 -115.175
57.325 -115.09
57.35 -115.005
57.375 -114.919
57.4 -114.834
57.425 -114.749
57.45 -114.664
57.475 -114.579
57.5 -114.493
57.525 -114.408
57.55 -114.323
57.575 -114.238
57.6 -114.153
57.625 -114.068
57.65 -113.983
57.675 -113.897
57.7 -113.812
57.725 -113.727
57.75 -113.642
57.775 -113.557
57.8 -113.471
57.825 -113.386
57.85 -113.301
57.875 -113.216
57.9 -113.131
57.925 -113.046
57.95 -112.96
57.975 -112.875
58 -112.79
58.025 -112.705
58.05 -112.62
58.075 -112.535
58.1 -112.449
58.125 -112.364
58.15 -112.279
58.175 -112.194
58.2 -112.109
58.225 -112.023
58.25 -111.938
58.275 -111.853
58.3 -111.768
58.325 -111.683
58.35 -111.598
58.375 -111.513
58.4 -111.427
58.425 -111.342
58.45 -111.257
58.475 -111.172
58.5 -111.087
58.525 -111.001
58.55 -110.916
58.575 -110.831
58.6 -110.746
58.625 -110.661
58.65 -110.576
58.675 -110.49
58.7 -110.405
58.725 -110.32
58.75 -110.235
58.775 -110.15
58.8 -110.064
58.825 -109.979
58.85 -109.894
58.875 -109.809
58.9 -109.724
58.925 -109.639
58.95 -109.553
58.975 -109.468
59 -109.383
59.025 -109.298
59.05 -109.213
59.075 -109.128
59.1 -109.043
59.125 -108.957
59.15 -108.872
59.175 -108.787
59.2 -108.702
59.225 -108.617
59.25 -108.532
59.275 -108.446
59.3 -108.361
59.325 -108.276
59.35 -108.191
59.375 -108.106
59.4 -108.02
59.425 -107.935
59.45 -107.85
59.475 -107.765
59.5 -107.68
59.525 -107.595
59.55 -107.509
59.575 -107.424
59.6 -107.339
59.625 -107.254
59.65 -107.169
59.675 -107.084
59.7 -106.998
59.725 -106.913
59.75 -106.828
59.775 -106.743
59.8 -106.658
59.825 -106.573
59.85 -106.487
59.875 -106.402
59.9 -106.317
59.925 -106.232
59.95 -106.147
59.975 -106.061
60 -105.976
60.025 -105.891
60.05 -105.806
60.075 -105.721
60.1 -105.636
60.125 -105.55
60.15 -105.465
60.175 -105.38
60.2 -105.295
60.225 -105.21
60.25 -105.125
60.275 -105.039
60.3 -104.954
60.325 -104.869
60.35 -104.784
60.375 -104.699
60.4 -104.614
60.425 -104.528
60.45 -104.443
60.475 -104.358
60.5 -104.273
60.525 -104.188
60.55 -104.103
60.575 -104.017
60.6 -103.932
60.625 -103.847
60.65 -103.762
60.675 -103.677
60.7 -103.591
60.725 -103.506
60.75 -103.421
60.775 -103.336
60.8 -103.251
60.825 -103.166
60.85 -103.08
60.875 -102.995
60.9 -102.91
60.925 -102.825
60.95 -102.74
60.975 -102.654
61 -102.569
61.025 -102.484
61.05 -102.399
61.075 -102.314
61.1 -102.229
61.125 -102.143
61.15 -102.058
61.175 -101.973
61.2 -101.888
61.225 -101.803
61.25 -101.718
61.275 -101.632
61.3 -101.547
61.325 -101.462
61.35 -101.377
61.375 -101.292
61.4 -101.207
61.425 -101.121
61.45 -101.036
61.475 -100.951
61.5 -100.866
61.525 -100.781
61.55 -100.695
61.575 -100.61
61.6 -100.525
61.625 -100.44
61.65 -100.355
61.675 -100.27
61.7 -100.184
61.725 -100.099
61.75 -100.014
61.775 -99.9288
61.8 -99.8436
61.825 -99.7584
61.85 -99.6732
61.875 -99.5881
61.9 -99.5029
61.925 -99.4177
61.95 -99.3325
61.975 -99.2473
62 -99.1622
62.025 -99.077
62.05 -98.9918
62.075 -98.9066
62.1 -98.8214
62.125 -98.7363
62.15 -98.6511
62.175 -98.5659
62.2 -98.4807
62.225 -98.3955
62.25 -98.3104
62.275 -98.2252
62.3 -98.14
62.325 -98.0548
62.35 -97.9696
62.375 -97.8845
62.4 -97.7993
62.425 -97.7141
62.45 -97.6289
62.475 -97.5437
62.5 -97.4585
62.525 -97.3734
62.55 -97.2882
62.575 -97.203
62.6 -97.1178
62.625 -97.0326
62.65 -96.9475
62.675 -96.8623
62.7 -96.7771
62.725 -96.6919
62.75 -96.6067
62.775 -96.5216
62.8 -96.4364
62.825 -96.3512
62.85 -96.266
62.875 -96.1808
62.9 -96.0956
62.925 -96.0105
62.95 -95.9253
62.975 -95.8401
63 -95.7549
63.025 -95.6697
63.05 -95.5846
63.075 -95.4994
63.1 -95.4142
63.125 -95.329
63.15 -95.2438
63.175 -95.1586
63.2 -95.0735
63.225 -94.9883
63.25 -94.9031
63.275 -94.8179
63.3 -94.7328
63.325 -94.6476
63.35 -94.5624
63.375 -94.4772
63.4 -94.392
63.425 -94.3069
63.45 -94.2217
63.475 -94.1365
63.5 -94.0513
63.525 -93.9661
63.55 -93.881
63.575 -93.7958
63.6 -93.7106
63.625 -93.6254
63.65 -93.5402
63.675 -93.4551
63.7 -93.3699
63.725 -93.2847
63.75 -93.1995
63.775 -93.1143
63.8 -93.0292
63.825 -92.944
63.85 -92.8588
63.875 -92.7736
63.9 -92.6884
63.925 -92.6033
63.95 -92.5181
63.975 -92.4329
64 -92.3477
64.025 -92.2626
64.05 -92.1774
64.075 -92.0922
64.1 -92.007
64.125 -91.9218
64.15 -91.8367
64.175 -91.7515
64.2 -91.6663
64.225 -91.5811
64.25 -91.4959
64.275 -91.4108
64.3 -91.3256
64.325 -91.2404
64.35 -91.1552
64.375 -91.07
64.4 -90.9849
64.425 -90.8997
64.45 -90.8145
64.475 -90.7293
64.5 -90.6442
64.525 -90.559
64.55 -90.4738
64.575 -90.3886
64.6 -90.3035
64.625 -90.2183
64.65 -90.1331
64.675 -90.0479
64.7 -89.9627
64.725 -89.8776
64.75 -89.7924
64.775 -89.7072
64.8 -89.622
64.825 -89.5369
64.85 -89.4517
64.875 -89.3665
64.9 -89.2813
64.925 -89.1962
64.95 -89.111
64.975 -89.0258
65 -88.9406
65.025 -88.8555
65.05 -88.7703
65.075 -88.6851
65.1 -88.5999
65.125 -88.5148
65.15 -88.4296
65.175 -88.3444
65.2 -88.2592
65.225 -88.174
65.25 -88.0889
65.275 -88.0037
65.3 -87.9185
65.325 -87.8333
65.35 -87.7482
65.375 -87.663
65.4 -87.5778
65.425 -87.4926
65.45 -87.4075
65.475 -87.3223
65.5 -87.2371
65.525 -87.1519
65.55 -87.0667
65.575 -86.9816
65.6 -86.8964
65.625 -86.8112
65.65 -86.726
65.675 -86.6409
65.7 -86.5557
65.725 -86.4705
65.75 -86.3853
65.775 -86.3001
65.8 -86.215
65.825 -86.1298
65.85 -86.0446
65.875 -85.9594
65.9 -85.8742
65.925 -85.7891
65.95 -85.7039
65.975 -85.6187
66 -85.5335
66.025 -85.4483
66.05 -85.3632
66.075 -85.278
66.1 -85.1928
66.125 -85.1076
66.15 -85.0224
66.175 -84.9373
66.2 -84.8521
66.225 -84.7669
66.25 -84.6817
66.275 -84.5965
66.3 -84.5113
66.325 -84.4262
66.35 -84.341
66.375 -84.2558
66.4 -84.1706
66.425 -84.0854
66.45 -84.0002
66.475 -83.9151
66.5 -83.8299
66.525 -83.7447
66.55 -83.6595
66.575 -83.5743
66.6 -83.4891
66.625 -83.404
66.65 -83.3188
66.675 -83.2336
66.7 -83.1484
66.725 -83.0632
66.75 -82.978
66.775 -82.8929
66.8 -82.8077
66.825 -82.7225
66.85 -82.6373
66.875 -82.5521
66.9 -82.4669
66.925 -82.3818
66.95 -82.2966
66.975 -82.2114
67 -82.1262
67.025 -82.041
67.05 -81.9558
67.075 -81.8707
67.1 -81.7855
67.125 -81.7003
67.15 -81.6151
67.175 -81.5299
67.2 -81.4448
67.225 -81.3596
67.25 -81.2744
67.275 -81.1892
67.3 -81.104
67.325 -81.0188
67.35 -80.9337
67.375 -80.8485
67.4 -80.7633
67.425 -80.6781
67.45 -80.5929
67.475 -80.5077
67.5 -80.4226
67.525 -80.3374
67.55 -80.2522
67.575 -80.167
67.6 -80.0818
67.625 -79.9966
67.65 -79.9115
67.675 -79.8263
67.7 -79.7411
67.725 -79.6559
67.75 -79.5707
67.775 -79.4855
67.8 -79.4004
67.825 -79.3152
67.85 -79.23
67.875 -79.1448
67.9 -79.0596
67.925 -78.9744
67.95 -78.8893
67.975 -78.8041
68 -78.7189
68.025 -78.6337
68.05 -78.5485
68.075 -78.4634
68.1 -78.3782
68.125 -78.293
68.15 -78.2078
68.175 -78.1226
68.2 -78.0374
68.225 -77.9522
68.25 -77.8671
68.275 -77.7819
68.3 -77.6967
68.325 -77.6115
68.35 -77.5263
68.375 -77.4411
68.4 -77.356
68.425 -77.2708
68.45 -77.1856
68.475 -77.1004
68.5 -77.0152
68.525 -76.93
68.55 -76.8448
68.575 -76.7597
68.6 -76.6745
68.625 -76.5893
68.65 -76.5041
68.675 -76.4189
68.7 -76.3338
68.725 -76.2486
68.75 -76.1634
68.775 -76.0782
68.8 -75.993
68.825 -75.9078
68.85 -75.8227
68.875 -75.7375
68.9 -75.6523
68.925 -75.5671
68.95 -75.4819
68.975 -75.3967
69 -75.3116
69.025 -75.2264
69.05 -75.1412
69.075 -75.056
69.1 -74.9708
69.125 -74.8857
69.15 -74.8005
69.175 -74.7153
69.2 -74.6301
69.225 -74.5449
69.25 -74.4597
69.275 -74.3746
69.3 -74.2894
69.325 -74.2042
69.35 -74.119
69.375 -74.0338
69.4 -73.9487
69.425 -73.8635
69.45 -73.7783
69.475 -73.6931
69.5 -73.6079
69.525 -73.5227
69.55 -73.4376
69.575 -73.3524
69.6 -73.2672
69.625 -73.182
69.65 -73.0968
69.675 -73.0116
69.7 -72.9265
69.725 -72.8413
69.75 -72.7561
69.775 -72.6709
69.8 -72.5857
69.825 -72.5005
69.85 -72.4154
69.875 -72.3302
69.9 -72.245
69.925 -72.1598
69.95 -72.0746
69.975 -71.9894
70 -71.9043
70.025 -71.8191
70.05 -71.7339
70.075 -71.6487
70.1 -71.5635
70.125 -71.4783
70.15 -71.3932
70.175 -71.308
70.2 -71.2228
70.225 -71.1376
70.25 -71.0524
70.275 -70.9672
70.3 -70.8821
70.325 -70.7969
70.35 -70.7117
70.375 -70.6265
70.4 -70.5413
70.425 -70.4561
70.45 -70.3709
70.475 -70.2858
70.5 -70.2006
70.525 -70.1154
70.55 -70.0302
70.575 -69.945
70.6 -69.8598
70.625 -69.7747
70.65 -69.6895
70.675 -69.6043
70.7 -69.5191
70.725 -69.4339
70.75 -69.3487
70.775 -69.2635
70.8 -69.1784
70.825 -69.0932
70.85 -69.008
70.875 -68.9228
70.9 -68.8376
70.925 -68.7524
70.95 -68.6673
70.975 -68.5821
71 -68.4969
71.025 -68.4117
71.05 -68.3265
71.075 -68.2413
71.1 -68.1561
71.125 -68.0709
71.15 -67.9858
71.175 -67.9006
71.2 -67.8154
71.225 -67.7302
71.25 -67.645
71.275 -67.5598
71.3 -67.4746
71.325 -67.3895
71.35 -67.3043
71.375 -67.2191
71.4 -67.1339
71.425 -67.0487
71.45 -66.9635
71.475 -66.8783
71.5 -66.7931
71.525 -66.708
71.55 -66.6228
71.575 -66.5376
71.6 -66.4524
71.625 -66.3672
71.65 -66.282
71.675 -66.1968
71.7 -66.1117
71.725 -66.0265
71.75 -65.9413
71.775 -65.8561
71.8 -65.7709
71.825 -65.6857
71.85 -65.6005
71.875 -65.5153
71.9 -65.4302
71.925 -65.345
71.95 -65.2598
71.975 -65.1746
72 -65.0894
72.025 -65.0042
72.05 -64.919
72.075 -64.8338
72.1 -64.7486
72.125 -64.6635
72.15 -64.5783
72.175 -64.4931
72.2 -64.4079
72.225 -64.3227
72.25 -64.2375
72.275 -64.1523
72.3 -64.0671
72.325 -63.9819
72.35 -63.8968
72.375 -63.8116
72.4 -63.7264
72.425 -63.6412
72.45 -63.556
72.475 -63.4708
72.5 -63.3856
72.525 -63.3004
72.55 -63.2152
72.575 -63.13
72.6 -63.0449
72.625 -62.9597
72.65 -62.8745
72.675 -62.7893
72.7 -62.7041
72.725 -62.6189
72.75 -62.5337
72.775 -62.4485
72.8 -62.3633
72.825 -62.2781
72.85 -62.1929
72.875 -62.1077
72.9 -62.0225
72.925 -61.9374
72.95 -61.8522
72.975 -61.767
73 -61.6818
73.025 -61.5966
73.05 -61.5114
73.075 -61.4262
73.1 -61.341
73.125 -61.2558
73.15 -61.1706
73.175 -61.0854
73.2 -61.0002
73.225 -60.915
73.25 -60.8298
73.275 -60.7446
73.3 -60.6594
73.325 -60.5742
73.35 -60.489
73.375 -60.4038
73.4 -60.3186
73.425 -60.2334
73.45 -60.1482
73.475 -60.063
73.5 -59.9778
73.525 -59.8926
73.55 -59.8074
73.575 -59.7222
73.6 -59.637
73.625 -59.5518
73.65 -59.4666
73.675 -59.3814
73.7 -59.2962
73.725 -59.211
73.75 -59.1258
73.775 -59.0406
73.8 -58.9554
73.825 -58.8702
73.85 -58.785
73.875 -58.6998
73.9 -58.6146
73.925 -58.5294
73.95 -58.4442
73.975 -58.359
74 -58.2738
74.025 -58.1886
74.05 -58.1034
74.075 -58.0182
74.1 -57.933
74.125 -57.8478
74.15 -57.7626
74.175 -57.6774
74.2 -57.5922
74.225 -57.507
74.25 -57.4218
74.275 -57.3366
74.3 -57.2514
74.325 -57.1662
74.35 -57.081
74.375 -56.9958
74.4 -56.9106
74.425 -56.8254
74.45 -56.7402
74.475 -56.655
74.5 -56.5698
74.525 -56.4845
74.55 -56.3993
74.575 -56.3141
74.6 -56.2289
74.625 -56.1437
74.65 -56.0585
74.675 -55.9733
74.7 -55.8881
74.725 -55.8029
74.75 -55.7177
74.775 -55.6325
74.8 -55.5473
74.825 -55.462
74.85 -55.3768
74.875 -55.2916
74.9 -55.2064
74.925 -55.1212
74.95 -55.036
74.975 -54.9508
75 -54.8656
75.025 -54.7804
75.05 -54.6951
75.075 -54.6099
75.1 -54.5247
75.125 -54.4395
75.15 -54.3543
75.175 -54.2691
75.2 -54.1839
75.225 -54.0986
75.25 -54.0134
75.275 -53.9282
75.3 -53.843
75.325 -53.7578
75.35 -53.6725
75.375 -53.5873
75.4 -53.5021
75.425 -53.4169
75.45 -53.3317
75.475 -53.2465
75.5 -53.1612
75.525 -53.076
75.55 -52.9908
75.575 -52.9056
75.6 -52.8203
75.625 -52.7351
75.65 -52.6499
75.675 -52.5647
75.7 -52.4794
75.725 -52.3942
75.75 -52.309
75.775 -52.2238
75.8 -52.1385
75.825 -52.0533
75.85 -51.9681
75.875 -51.8829
75.9 -51.7976
75.925 -51.7124
75.95 -51.6272
75.975 -51.5419
76 -51.4567
76.025 -51.3715
76.05 -51.2863
76.075 -51.201
76.1 -51.1158
76.125 -51.0306
76.15 -50.9453
76.175 -50.8601
76.2 -50.7749
76.225 -50.6897
76.25 -50.6044
76.275 -50.5192
76.3 -50.434
76.325 -50.3487
76.35 -50.2635
76.375 -50.1783
76.4 -50.093
76.425 -50.0078
76.45 -49.9226
76.475 -49.8373
76.5 -49.7521
76.525 -49.6669
76.55 -49.5816
76.575 -49.4964
76.6 -49.4111
76.625 -49.3259
76.65 -49.2407
76.675 -49.1554
76.7 -49.0702
76.725 -48.9849
76.75 -48.8997
76.775 -48.8144
76.8 -48.7292
76.825 -48.6439
76.85 -48.5587
76.875 -48.4734
76.9 -48.3882
76.925 -48.3029
76.95 -48.2177
76.975 -48.1324
77 -48.0471
77.025 -47.9619
77.05 -47.8766
77.075 -47.7914
77.1 -47.7061
77.125 -47.6209
77.15 -47.5356
77.175 -47.4504
77.2 -47.3651
77.225 -47.2798
77.25 -47.1946
77.275 -47.1093
77.3 -47.024
77.325 -46.9388
77.35 -46.8535
77.375 -46.7682
77.4 -46.683
77.425 -46.5977
77.45 -46.5124
77.475 -46.4271
77.5 -46.3419
77.525 -46.2566
77.55 -46.1713
77.575 -46.086
77.6 -46.0007
77.625 -45.9155
77.65 -45.8302
77.675 -45.7449
77.7 -45.6596
77.725 -45.5743
77.75 -45.489
77.775 -45.4037
77.8 -45.3184
77.825 -45.2331
77.85 -45.1478
77.875 -45.0625
77.9 -44.9772
77.925 -44.8919
77.95 -44.8066
77.975 -44.7212
78 -44.6359
78.025 -44.5506
78.05 -44.4652
78.075 -44.3799
78.1 -44.2946
78.125 -44.2092
78.15 -44.1239
78.175 -44.0385
78.2 -43.9531
78.225 -43.8678
78.25 -43.7824
78.275 -43.697
78.3 -43.6117
78.325 -43.5263
78.35 -43.4409
78.375 -43.3555
78.4 -43.2701
78.425 -43.1847
78.45 -43.0993
78.475 -43.0139
78.5 -42.9285
78.525 -42.8431
78.55 -42.7576
78.575 -42.6722
78.6 -42.5868
78.625 -42.5014
78.65 -42.4159
78.675 -42.3305
78.7 -42.2451
78.725 -42.1596
78.75 -42.0742
78.775 -41.9887
78.8 -41.9033
78.825 -41.8178
78.85 -41.7323
78.875 -41.6469
78.9 -41.5614
78.925 -41.4759
78.95 -41.3904
78.975 -41.3049
79 -41.2194
79.025 -41.1339
79.05 -41.0484
79.075 -40.9629
79.1 -40.8773
79.125 -40.7918
79.15 -40.7063
79.175 -40.6207
79.2 -40.5351
79.225 -40.4496
79.25 -40.364
79.275 -40.2784
79.3 -40.1928
79.325 -40.1072
79.35 -40.0216
79.375 -39.936
79.4 -39.8504
79.425 -39.7648
79.45 -39.6792
79.475 -39.5936
79.5 -39.508
79.525 -39.4224
79.55 -39.3367
79.575 -39.2511
79.6 -39.1655
79.625 -39.0799
79.65 -38.9943
79.675 -38.9086
79.7 -38.823
79.725 -38.7374
79.75 -38.6517
79.775 -38.566
79.8 -38.4804
79.825 -38.3947
79.85 -38.309
79.875 -38.2233
79.9 -38.1376
79.925 -38.0518
79.95 -37.9661
79.975 -37.8803
80 -37.7945
80.025 -37.7087
80.05 -37.6228
80.075 -37.537
80.1 -37.4511
80.125 -37.3651
80.15 -37.2792
80.175 -37.1932
80.2 -37.1071
80.225 -37.021
80.25 -36.9348
80.275 -36.8486
80.3 -36.7623
80.325 -36.6759
80.35 -36.5895
80.375 -36.503
80.4 -36.4164
80.425 -36.3298
80.45 -36.2431
80.475 -36.1564
80.5 -36.0696
80.525 -35.9827
80.55 -35.8959
80.575 -35.8089
80.6 -35.7219
80.625 -35.6348
80.65 -35.5477
80.675 -35.4604
80.7 -35.3732
80.725 -35.2858
80.75 -35.1984
80.775 -35.111
80.8 -35.0235
80.825 -34.936
80.85 -34.8485
80.875 -34.7609
80.9 -34.6732
80.925 -34.5856
80.95 -34.4979
80.975 -34.4101
81 -34.3222
81.025 -34.2343
81.05 -34.1462
81.075 -34.0581
81.1 -33.9698
81.125 -33.8815
81.15 -33.7931
81.175 -33.7045
81.2 -33.6159
81.225 -33.5271
81.25 -33.4382
81.275 -33.3492
81.3 -33.2597
81.325 -33.17
81.35 -33.0802
81.375 -32.9903
81.4 -32.9001
81.425 -32.8097
81.45 -32.7192
81.475 -32.6285
81.5 -32.5374
81.525 -32.4459
81.55 -32.3539
81.575 -32.2611
81.6 -32.1671
81.625 -32.0724
81.65 -31.9765
81.675 -31.8796
81.7 -31.7817
81.725 -31.683
81.75 -31.5831
81.775 -31.4821
81.8 -31.3801
81.825 -31.2765
81.85 -31.1715
81.875 -31.0652
81.9 -30.9571
81.925 -30.847
81.95 -30.7351
81.975 -30.6203
82 -30.502
82.025 -30.3813
82.05 -30.2578
82.075 -30.1305
82.1 -29.9996
82.125 -29.8652
82.15 -29.7284
82.175 -29.5955
82.2 -29.4774
82.225 -29.3773
82.25 -29.285
82.275 -29.1908
82.3 -29.0909
82.325 -28.9861
82.35 -28.8763
82.375 -28.7615
82.4 -28.6421
82.425 -28.5174
82.45 -28.3858
82.475 -28.2468
82.5 -28.105
82.525 -27.9599
82.55 -27.8154
82.575 -27.6763
82.6 -27.545
82.625 -27.4186
82.65 -27.2937
82.675 -27.1719
82.7 -27.0537
82.725 -26.9433
82.75 -26.8513
82.775 -26.8001
82.8 -26.7887
82.825 -26.7899
82.85 -26.7881
82.875 -26.7793
82.9 -26.7688
82.925 -26.7601
82.95 -26.7488
82.975 -26.7313
83 -26.7109
83.025 -26.693
83.05 -26.6817
83.075 -26.6794
83.1 -26.6899
83.125 -26.7128
83.15 -26.7441
83.175 -26.7796
83.2 -26.8159
83.225 -26.8449
83.25 -26.863
83.275 -26.8696
83.3 -26.8649
83.325 -26.849
83.35 -26.8243
83.375 -26.7925
83.4 -26.7581
83.425 -26.7328
83.45 -26.72
83.475 -26.72
83.5 -26.7319
83.525 -26.7506
83.55 -26.7733
83.575 -26.7964
83.6 -26.8189
83.625 -26.8426
83.65 -26.8669
83.675 -26.8906
83.7 -26.9147
83.725 -26.9398
83.75 -26.9688
83.775 -27.0043
83.8 -27.0402
83.825 -27.07
83.85 -27.0924
83.875 -27.1099
83.9 -27.1201
83.925 -27.1227
83.95 -27.1223
83.975 -27.1177
84 -27.106
84.025 -27.0906
84.05 -27.0711
84.075 -27.0481
84.1 -27.0262
84.125 -27.0137
84.15 -27.0115
84.175 -27.0203
84.2 -27.0366
84.225 -27.0576
84.25 -27.0787
84.275 -27.0971
84.3 -27.1089
84.325 -27.1132
84.35 -27.1108
84.375 -27.1039
84.4 -27.095
84.425 -27.0819
84.45 -27.0634
84.475 -27.0396
84.5 -27.0085
84.525 -26.9679
84.55 -26.9178
84.575 -26.8601
84.6 -26.8005
84.625 -26.7449
84.65 -26.6985
84.675 -26.6597
84.7 -26.6252
84.725 -26.5921
84.75 -26.5614
84.775 -26.5309
84.8 -26.4974
84.825 -26.4534
84.85 -26.4034
84.875 -26.3573
84.9 -26.3165
84.925 -26.2716
84.95 -26.2222
84.975 -26.1724
85 -26.1243
85.025 -26.0839
85.05 -26.0506
85.075 -26.0242
85.1 -26.0134
85.125 -26.0224
85.15 -26.0445
85.175 -26.0694
85.2 -26.0931
85.225 -26.1133
85.25 -26.1252
85.275 -26.131
85.3 -26.1323
85.325 -26.1282
85.35 -26.1235
85.375 -26.119
85.4 -26.1182
85.425 -26.1208
85.45 -26.1263
85.475 -26.1378
85.5 -26.1557
85.525 -26.1773
85.55 -26.1977
85.575 -26.2106
85.6 -26.2144
85.625 -26.2126
85.65 -26.2098
85.675 -26.2102
85.7 -26.2167
85.725 -26.2331
85.75 -26.2555
85.775 -26.2813
85.8 -26.3123
85.825 -26.3486
85.85 -26.3888
85.875 -26.4275
85.9 -26.4594
85.925 -26.4847
85.95 -26.505
85.975 -26.5184
86 -26.5245
86.025 -26.5235
86.05 -26.5149
86.075 -26.4994
86.1 -26.4774
86.125 -26.4519
86.15 -26.4277
86.175 -26.4112
86.2 -26.412
86.225 -26.4415
86.25 -26.4927
86.275 -26.5571
86.3 -26.6249
86.325 -26.69
86.35 -26.7516
86.375 -26.8086
86.4 -26.8619
86.425 -26.9137
86.45 -26.9618
86.475 -27.006
86.5 -27.0487
86.525 -27.0963
86.55 -27.1552
86.575 -27.2219
86.6 -27.291
86.625 -27.3589
86.65 -27.4254
86.675 -27.4911
86.7 -27.5556
86.725 -27.6146
86.75 -27.6691
86.775 -27.7191
86.8 -27.7655
86.825 -27.8084
86.85 -27.8477
86.875 -27.8835
86.9 -27.9154
86.925 -27.944
86.95 -27.9688
86.975 -27.9895
87 -28.0074
87.025 -28.0221
87.05 -28.032
87.075 -28.0365
87.1 -28.0352
87.125 -28.0288
87.15 -28.0173
87.175 -27.9999
87.2 -27.976
87.225 -27.9457
87.25 -27.9088
87.275 -27.8657
87.3 -27.8171
87.325 -27.7625
87.35 -27.702
87.375 -27.6375
87.4 -27.5685
87.425 -27.4937
87.45 -27.412
87.475 -27.3236
87.5 -27.2306
87.525 -27.1333
87.55 -27.0326
87.575 -26.9358
87.6 -26.8462
87.625 -26.7563
87.65 -26.6608
87.675 -26.5598
87.7 -26.4568
87.725 -26.3563
87.75 -26.2649
87.775 -26.1802
87.8 -26.0982
87.825 -26.0246
87.85 -25.9599
87.875 -25.8967
87.9 -25.8343
87.925 -25.7734
87.95 -25.7155
87.975 -25.6578
88 -25.6004
88.025 -25.5408
88.05 -25.4804
88.075 -25.421
88.1 -25.3642
88.125 -25.3083
88.15 -25.2544
88.175 -25.2064
88.2 -25.1727
88.225 -25.1514
88.25 -25.1327
88.275 -25.1119
88.3 -25.0934
88.325 -25.0832
88.35 -25.0861
88.375 -25.1016
88.4 -25.1293
88.425 -25.1617
88.45 -25.1916
88.475 -25.2123
88.5 -25.2246
88.525 -25.2279
88.55 -25.2209
88.575 -25.2061
88.6 -25.1872
88.625 -25.1755
88.65 -25.1761
88.675 -25.201
88.7 -25.2466
88.725 -25.2965
88.75 -25.3408
88.775 -25.3733
88.8 -25.3873
88.825 -25.3856
88.85 -25.3755
88.875 -25.3647
88.9 -25.3551
88.925 -25.3467
88.95 -25.3357
88.975 -25.3188
89 -25.2966
89.025 -25.2769
89.05 -25.2686
89.075 -25.2773
89.1 -25.302
89.125 -25.3404
89.15 -25.392
89.175 -25.4549
89.2 -25.5231
89.225 -25.5949
89.25 -25.6722
89.275 -25.7547
89.3 -25.84
89.325 -25.9251
89.35 -26.0103
89.375 -26.0966
89.4 -26.1822
89.425 -26.2648
89.45 -26.3424
89.475 -26.4158
89.5 -26.4843
89.525 -26.5499
89.55 -26.6168
89.575 -26.6878
89.6 -26.7586
89.625 -26.8259
89.65 -26.8877
89.675 -26.9427
89.7 -26.991
89.725 -27.0329
89.75 -27.0685
89.775 -27.0977
89.8 -27.1187
89.825 -27.1314
89.85 -27.1366
89.875 -27.1353
89.9 -27.1303
89.925 -27.124
89.95 -27.1171
89.975 -27.1099
90 -27.1033
90.025 -27.0976
90.05 -27.0943
90.075 -27.0918
90.1 -27.089
90.125 -27.0851
90.15 -27.0837
90.175 -27.0882
90.2 -27.0943
90.225 -27.1033
90.25 -27.1121
90.275 -27.1209
90.3 -27.1316
90.325 -27.1457
90.35 -27.1622
90.375 -27.1841
90.4 -27.2098
90.425 -27.2404
90.45 -27.2734
90.475 -27.3061
90.5 -27.3378
90.525 -27.3717
90.55 -27.4129
90.575 -27.4625
90.6 -27.5121
90.625 -27.5566
90.65 -27.5948
90.675 -27.6273
90.7 -27.6524
90.725 -27.6736
90.75 -27.6934
90.775 -27.7129
90.8 -27.7354
90.825 -27.7566
90.85 -27.776
90.875 -27.7911
90.9 -27.8016
90.925 -27.8075
90.95 -27.8092
90.975 -27.8067
91 -27.799
91.025 -27.7858
91.05 -27.7646
91.075 -27.7353
91.1 -27.7003
91.125 -27.6617
91.15 -27.6188
91.175 -27.5738
91.2 -27.5282
91.225 -27.4832
91.25 -27.4409
91.275 -27.3987
91.3 -27.3551
91.325 -27.3116
91.35 -27.2719
91.375 -27.2367
91.4 -27.2048
91.425 -27.1732
91.45 -27.1429
91.475 -27.1143
91.5 -27.0849
91.525 -27.0532
91.55 -27.0187
91.575 -26.9805
91.6 -26.939
91.625 -26.8955
91.65 -26.8481
91.675 -26.7933
91.7 -26.7296
91.725 -26.6578
91.75 -26.5793
91.775 -26.4933
91.8 -26.4056
91.825 -26.3255
91.85 -26.2532
91.875 -26.1868
91.9 -26.1337
91.925 -26.0964
91.95 -26.0756
91.975 -26.068
92 -26.0742
92.025 -26.0855
92.05 -26.094
92.075 -26.0996
92.1 -26.1048
92.125 -26.1068
92.15 -26.1065
92.175 -26.1053
92.2 -26.104
92.225 -26.1009
92.25 -26.0929
92.275 -26.0784
92.3 -26.0603
92.325 -26.0414
92.35 -26.0227
92.375 -26.0038
92.4 -25.9856
92.425 -25.9705
92.45 -25.965
92.475 -25.9736
92.5 -25.9895
92.525 -26.0089
92.55 -26.0349
92.575 -26.0668
92.6 -26.1007
92.625 -26.1368
92.65 -26.1781
92.675 -26.2172
92.7 -26.2449
92.725 -26.2592
92.75 -26.2619
92.775 -26.2569
92.8 -26.2493
92.825 -26.2424
92.85 -26.235
92.875 -26.2246
92.9 -26.2116
92.925 -26.1907
92.95 -26.1663
92.975 -26.1488
93 -26.14
93.025 -26.1339
93.05 -26.1259
93.075 -26.1155
93.1 -26.1036
93.125 -26.09
93.15 -26.0748
93.175 -26.0548
93.2 -26.0268
93.225 -25.9931
93.25 -25.9557
93.275 -25.9164
93.3 -25.8774
93.325 -25.8365
93.35 -25.7921
93.375 -25.7448
93.4 -25.701
93.425 -25.6657
93.45 -25.6349
93.475 -25.6083
93.5 -25.5854
93.525 -25.5655
93.55 -25.5484
93.575 -25.5362
93.6 -25.5335
93.625 -25.5411
93.65 -25.5615
93.675 -25.5899
93.7 -25.6254
93.725 -25.6755
93.75 -25.7382
93.775 -25.8127
93.8 -25.8996
93.825 -25.9912
93.85 -26.0841
93.875 -26.172
93.9 -26.2492
93.925 -26.3138
93.95 -26.3679
93.975 -26.4105
94 -26.4442
94.025 -26.4716
94.05 -26.4946
94.075 -26.5137
94.1 -26.5268
94.125 -26.5347
94.15 -26.5352
94.175 -26.5279
94.2 -26.512
94.225 -26.4875
94.25 -26.4581
94.275 -26.4227
94.3 -26.3812
94.325 -26.3332
94.35 -26.2808
94.375 -26.2319
94.4 -26.192
94.425 -26.1571
94.45 -26.1211
94.475 -26.085
94.5 -26.0578
94.525 -26.0586
94.55 -26.0908
94.575 -26.1326
94.6 -26.1719
94.625 -26.2097
94.65 -26.2447
94.675 -26.2731
94.7 -26.2916
94.725 -26.2974
94.75 -26.2921
94.775 -26.2803
94.8 -26.2647
94.825 -26.2419
94.85 -26.2088
94.875 -26.1663
94.9 -26.1165
94.925 -26.061
94.95 -26.0021
94.975 -25.9414
95 -25.8802
95.025 -25.8324
95.05 -25.8045
95.075 -25.7927
95.1 -25.7881
95.125 -25.7849
95.15 -25.785
95.175 -25.7975
95.2 -25.8321
95.225 -25.8871
95.25 -25.9459
95.275 -25.9985
95.3 -26.0414
95.325 -26.0644
95.35 -26.0624
95.375 -26.0499
95.4 -26.0336
95.425 -26.014
95.45 -25.9934
95.475 -25.9696
95.5 -25.9419
95.525 -25.9137
95.55 -25.8889
95.575 -25.8566
95.6 -25.8052
95.625 -25.7357
95.65 -25.6541
95.675 -25.5671
95.7 -25.4825
95.725 -25.4095
95.75 -25.3468
95.775 -25.2932
95.8 -25.2611
95.825 -25.258
95.85 -25.274
95.875 -25.2939
95.9 -25.3135
95.925 -25.3299
95.95 -25.3489
95.975 -25.3774
96 -25.4106
96.025 -25.4451
96.05 -25.4796
96.075 -25.5124
96.1 -25.5434
96.125 -25.5729
96.15 -25.5978
96.175 -25.6178
96.2 -25.6324
96.225 -25.6412
96.25 -25.6445
96.275 -25.6465
96.3 -25.6494
96.325 -25.6531
96.35 -25.6608
96.375 -25.6671
96.4 -25.6719
96.425 -25.6745
96.45 -25.6709
96.475 -25.6611
96.5 -25.6435
96.525 -25.6201
96.55 -25.59
96.575 -25.5574
96.6 -25.5263
96.625 -25.4969
96.65 -25.4682
96.675 -25.4431
96.7 -25.4223
96.725 -25.4054
96.75 -25.3951
96.775 -25.3951
96.8 -25.4059
96.825 -25.4227
96.85 -25.4423
96.875 -25.4626
96.9 -25.4816
96.925 -25.4993
96.95 -25.5158
96.975 -25.5331
97 -25.5533
97.025 -25.5793
97.05 -25.6076
97.075 -25.6317
97.1 -25.6493
97.125 -25.6623
97.15 -25.6706
97.175 -25.675
97.2 -25.6776
97.225 -25.681
97.25 -25.6819
97.275 -25.6816
97.3 -25.6791
97.325 -25.6734
97.35 -25.6667
97.375 -25.6622
97.4 -25.6569
97.425 -25.6466
97.45 -25.6254
97.475 -25.5888
97.5 -25.5468
97.525 -25.5032
97.55 -25.4586
97.575 -25.4173
97.6 -25.3786
97.625 -25.343
97.65 -25.3136
97.675 -25.29
97.7 -25.2675
97.725 -25.2426
97.75 -25.2139
97.775 -25.1805
97.8 -25.1468
97.825 -25.1183
97.85 -25.1048
97.875 -25.11
97.9 -25.1254
97.925 -25.1397
97.95 -25.1447
97.975 -25.1444
98 -25.1445
98.025 -25.1486
98.05 -25.1567
98.075 -25.1652
98.1 -25.1686
98.125 -25.1646
98.15 -25.1528
98.175 -25.1323
98.2 -25.1021
98.225 -25.064
98.25 -25.0256
98.275 -24.9967
98.3 -24.9797
98.325 -24.973
98.35 -24.9783
98.375 -25.0005
98.4 -25.0436
98.425 -25.0955
98.45 -25.1496
98.475 -25.204
98.5 -25.2601
98.525 -25.3129
98.55 -25.3623
98.575 -25.4077
98.6 -25.4467
98.625 -25.4801
98.65 -25.5024
98.675 -25.5114
98.7 -25.5101
98.725 -25.5044
98.75 -25.4988
98.775 -25.4889
98.8 -25.4709
98.825 -25.4442
98.85 -25.4123
98.875 -25.3788
98.9 -25.3506
98.925 -25.3339
98.95 -25.3227
98.975 -25.3106
99 -25.2928
99.025 -25.2713
99.05 -25.2476
99.075 -25.2245
99.1 -25.2064
99.125 -25.19
99.15 -25.1709
99.175 -25.1429
99.2 -25.1032
99.225 -25.0573
99.25 -25.0139
99.275 -24.9716
99.3 -24.928
99.325 -24.8803
99.35 -24.8322
99.375 -24.7895
99.4 -24.7625
99.425 -24.7522
99.45 -24.7535
99.475 -24.7706
99.5 -24.8061
99.525 -24.8602
99.55 -24.9292
99.575 -25.0008
99.6 -25.0708
99.625 -25.1361
99.65 -25.1951
99.675 -25.2456
99.7 -25.2848
99.725 -25.3155
99.75 -25.3428
99.775 -25.3716
99.8 -25.4044
99.825 -25.4452
99.85 -25.4951
99.875 -25.5509
99.9 -25.612
99.925 -25.6814
99.95 -25.764
99.975 -25.8531
100 -25.9417
