# Supplementary material for: Uptake of N2O5 by aqueous aerosol unveiled using chemically accurate many-body potentials
Source: Nat Commun. 2022 Mar 10;13:1266. doi: 10.1038/s41467-022-28697-8 (PMC8913772; doi:10.1038/s41467-022-28697-8)
Supplement: Supplementary file 3 — Source Data [file 41467_2022_28697_MOESM3_ESM.zip › n2o5-uptake-data/Fig2/scattering/rep06run03/relcom_gds.dat]

0.025 12.151
0.05 12.1121
0.075 12.0731
0.1 12.0342
0.125 11.9952
0.15 11.9562
0.175 11.9172
0.2 11.8781
0.225 11.8391
0.25 11.8
0.275 11.7608
0.3 11.7216
0.325 11.6824
0.35 11.6432
0.375 11.6039
0.4 11.5647
0.425 11.5254
0.45 11.4861
0.475 11.4468
0.5 11.4075
0.525 11.3681
0.55 11.3288
0.575 11.2894
0.6 11.25
0.625 11.2106
0.65 11.1711
0.675 11.1317
0.7 11.0922
0.725 11.0527
0.75 11.0132
0.775 10.9737
0.8 10.9341
0.825 10.8945
0.85 10.8549
0.875 10.8153
0.9 10.7756
0.925 10.7358
0.95 10.696
0.975 10.6562
1 10.6164
1.025 10.5765
1.05 10.5367
1.075 10.4968
1.1 10.4569
1.125 10.4169
1.15 10.377
1.175 10.337
1.2 10.2969
1.225 10.2568
1.25 10.2168
1.275 10.1766
1.3 10.1365
1.325 10.0963
1.35 10.0561
1.375 10.0159
1.4 9.9757
1.425 9.9354
1.45 9.8951
1.475 9.8548
1.5 9.8144
1.525 9.774
1.55 9.7336
1.575 9.6931
1.6 9.6527
1.625 9.6121
1.65 9.5716
1.675 9.5309
1.7 9.4902
1.725 9.4495
1.75 9.4086
1.775 9.3677
1.8 9.3268
1.825 9.2858
1.85 9.2448
1.875 9.2037
1.9 9.1626
1.925 9.1214
1.95 9.0802
1.975 9.0388
2 8.9974
2.025 8.956
2.05 8.9145
2.075 8.8729
2.1 8.8313
2.125 8.7896
2.15 8.7478
2.175 8.706
2.2 8.6641
2.225 8.6222
2.25 8.5801
2.275 8.538
2.3 8.4958
2.325 8.4536
2.35 8.4113
2.375 8.3689
2.4 8.3265
2.425 8.284
2.45 8.2414
2.475 8.1988
2.5 8.1561
2.525 8.1133
2.55 8.0706
2.575 8.0278
2.6 7.9849
2.625 7.942
2.65 7.899
2.675 7.856
2.7 7.8127
2.725 7.7694
2.75 7.7259
2.775 7.6824
2.8 7.6389
2.825 7.5956
2.85 7.5524
2.875 7.5093
2.9 7.4662
2.925 7.423
2.95 7.3797
2.975 7.3363
3 7.2928
3.025 7.2493
3.05 7.2055
3.075 7.1615
3.1 7.1174
3.125 7.073
3.15 7.0284
3.175 6.9837
3.2 6.9387
3.225 6.8936
3.25 6.8484
3.275 6.8029
3.3 6.7573
3.325 6.7115
3.35 6.6656
3.375 6.6196
3.4 6.5733
3.425 6.5269
3.45 6.4802
3.475 6.4334
3.5 6.3865
3.525 6.3393
3.55 6.2921
3.575 6.2445
3.6 6.1967
3.625 6.1487
3.65 6.1003
3.675 6.0516
3.7 6.0026
3.725 5.9532
3.75 5.9033
3.775 5.853
3.8 5.8024
3.825 5.7515
3.85 5.7001
3.875 5.648
3.9 5.5953
3.925 5.542
3.95 5.4877
3.975 5.4323
4 5.3762
4.025 5.3188
4.05 5.2599
4.075 5.1997
4.1 5.1387
4.125 5.0762
4.15 5.0125
4.175 4.9475
4.2 4.8807
4.225 4.8119
4.25 4.7418
4.275 4.6709
4.3 4.598
4.325 4.5244
4.35 4.4504
4.375 4.3762
4.4 4.3006
4.425 4.2262
4.45 4.1552
4.475 4.0893
4.5 4.0248
4.525 3.9601
4.55 3.8931
4.575 3.8227
4.6 3.7488
4.625 3.6716
4.65 3.5912
4.675 3.5077
4.7 3.421
4.725 3.3309
4.75 3.2374
4.775 3.1407
4.8 3.043
4.825 2.9466
4.85 2.8541
4.875 2.78
4.9 2.7302
4.925 2.698
4.95 2.6753
4.975 2.656
5 2.6378
5.025 2.6208
5.05 2.6034
5.075 2.5845
5.1 2.5631
5.125 2.5385
5.15 2.5093
5.175 2.4749
5.2 2.4344
5.225 2.3872
5.25 2.3332
5.275 2.2731
5.3 2.2105
5.325 2.15
5.35 2.098
5.375 2.0615
5.4 2.0428
5.425 2.0357
5.45 2.04
5.475 2.054
5.5 2.0692
5.525 2.0806
5.55 2.0855
5.575 2.083
5.6 2.0806
5.625 2.0807
5.65 2.0824
5.675 2.0845
5.7 2.0892
5.725 2.102
5.75 2.124
5.775 2.1535
5.8 2.1808
5.825 2.2018
5.85 2.2156
5.875 2.2247
5.9 2.2324
5.925 2.2423
5.95 2.2565
5.975 2.2704
6 2.2848
6.025 2.3012
6.05 2.3175
6.075 2.3337
6.1 2.3492
6.125 2.3631
6.15 2.3748
6.175 2.3831
6.2 2.3878
6.225 2.3883
6.25 2.3867
6.275 2.3843
6.3 2.3807
6.325 2.3753
6.35 2.3678
6.375 2.3577
6.4 2.345
6.425 2.3288
6.45 2.3101
6.475 2.2901
6.5 2.2722
6.525 2.2558
6.55 2.2399
6.575 2.2243
6.6 2.2069
6.625 2.1858
6.65 2.1606
6.675 2.1319
6.7 2.0999
6.725 2.0646
6.75 2.0258
6.775 1.984
6.8 1.9391
6.825 1.8913
6.85 1.8403
6.875 1.7854
6.9 1.7272
6.925 1.6654
6.95 1.5994
6.975 1.5296
7 1.4572
7.025 1.3849
7.05 1.3136
7.075 1.2429
7.1 1.1715
7.125 1.1109
7.15 1.0811
7.175 1.0641
7.2 1.0436
7.225 1.0162
7.25 0.9807
7.275 0.9359
7.3 0.8815
7.325 0.8194
7.35 0.7511
7.375 0.6789
7.4 0.6061
7.425 0.5399
7.45 0.4909
7.475 0.4626
7.5 0.4413
7.525 0.4168
7.55 0.389
7.575 0.3568
7.6 0.3225
7.625 0.2847
7.65 0.243
7.675 0.1975
7.7 0.1486
7.725 0.0983
7.75 0.0531
7.775 0.0215
7.8 0.0023
7.825 -0.0112
7.85 -0.023
7.875 -0.0366
7.9 -0.0552
7.925 -0.0789
7.95 -0.108
7.975 -0.1417
8 -0.175
8.025 -0.2024
8.05 -0.2117
8.075 -0.2077
8.1 -0.1968
8.125 -0.1805
8.15 -0.1629
8.175 -0.1446
8.2 -0.1231
8.225 -0.0996
8.25 -0.0768
8.275 -0.0563
8.3 -0.0366
8.325 -0.0216
8.35 -0.0119
8.375 -0.0048
8.4 0.0042
8.425 0.0157
8.45 0.028
8.475 0.0386
8.5 0.0433
8.525 0.0429
8.55 0.0364
8.575 0.0271
8.6 0.0186
8.625 0.0109
8.65 0.0047
8.675 0.0045
8.7 0.0164
8.725 0.0355
8.75 0.0616
8.775 0.097
8.8 0.1319
8.825 0.1639
8.85 0.1984
8.875 0.2408
8.9 0.2895
8.925 0.3353
8.95 0.3745
8.975 0.4083
9 0.4357
9.025 0.4623
9.05 0.496
9.075 0.5369
9.1 0.5864
9.125 0.6467
9.15 0.7132
9.175 0.7876
9.2 0.8714
9.225 0.9618
9.25 1.0522
9.275 1.1427
9.3 1.2301
9.325 1.3117
9.35 1.3839
9.375 1.445
9.4 1.4948
9.425 1.5368
9.45 1.5725
9.475 1.6045
9.5 1.633
9.525 1.6583
9.55 1.6799
9.575 1.6964
9.6 1.7102
9.625 1.7274
9.65 1.7496
9.675 1.7743
9.7 1.7959
9.725 1.8106
9.75 1.8164
9.775 1.8105
9.8 1.7996
9.825 1.7871
9.85 1.7707
9.875 1.7476
9.9 1.7168
9.925 1.6796
9.95 1.6345
9.975 1.5828
10 1.5299
10.025 1.4795
10.05 1.4305
10.075 1.3812
10.1 1.3308
10.125 1.2785
10.15 1.2205
10.175 1.1564
10.2 1.0899
10.225 1.0296
10.25 0.9916
10.275 0.9844
10.3 1.0019
10.325 1.0287
10.35 1.0598
10.375 1.0966
10.4 1.1412
10.425 1.1882
10.45 1.2356
10.475 1.2816
10.5 1.3256
10.525 1.3652
10.55 1.399
10.575 1.4253
10.6 1.4436
10.625 1.4534
10.65 1.4551
10.675 1.4489
10.7 1.4344
10.725 1.4136
10.75 1.3877
10.775 1.3546
10.8 1.3137
10.825 1.2638
10.85 1.2083
10.875 1.1481
10.9 1.0869
10.925 1.0289
10.95 0.982
10.975 0.9532
11 0.9451
11.025 0.9654
11.05 1.0179
11.075 1.0916
11.1 1.1736
11.125 1.2561
11.15 1.3375
11.175 1.4148
11.2 1.4843
11.225 1.5466
11.25 1.6023
11.275 1.6538
11.3 1.701
11.325 1.7444
11.35 1.7826
11.375 1.8158
11.4 1.8439
11.425 1.871
11.45 1.9012
11.475 1.9365
11.5 1.9726
11.525 2.0053
11.55 2.0336
11.575 2.0593
11.6 2.0843
11.625 2.1115
11.65 2.1403
11.675 2.1696
11.7 2.1982
11.725 2.228
11.75 2.2653
11.775 2.3164
11.8 2.3779
11.825 2.4516
11.85 2.5359
11.875 2.6277
11.9 2.7279
11.925 2.8336
11.95 2.9406
11.975 3.042
12 3.1347
12.025 3.2187
12.05 3.2931
12.075 3.3579
12.1 3.415
12.125 3.4643
12.15 3.5072
12.175 3.5434
12.2 3.5727
12.225 3.5953
12.25 3.6126
12.275 3.6255
12.3 3.6342
12.325 3.6394
12.35 3.6424
12.375 3.6413
12.4 3.6349
12.425 3.6239
12.45 3.6106
12.475 3.5954
12.5 3.5775
12.525 3.5557
12.55 3.5313
12.575 3.5077
12.6 3.487
12.625 3.4676
12.65 3.4489
12.675 3.4302
12.7 3.41
12.725 3.389
12.75 3.371
12.775 3.3594
12.8 3.3537
12.825 3.3491
12.85 3.3433
12.875 3.3359
12.9 3.3273
12.925 3.3181
12.95 3.3078
12.975 3.2977
13 3.2925
13.025 3.2938
13.05 3.298
13.075 3.3025
13.1 3.3053
13.125 3.3049
13.15 3.3013
13.175 3.293
13.2 3.2791
13.225 3.2596
13.25 3.2342
13.275 3.2029
13.3 3.1667
13.325 3.1248
13.35 3.0769
13.375 3.0231
13.4 2.9631
13.425 2.8983
13.45 2.8294
13.475 2.7558
13.5 2.6777
13.525 2.594
13.55 2.5067
13.575 2.4235
13.6 2.3563
13.625 2.3073
13.65 2.2735
13.675 2.2512
13.7 2.229
13.725 2.2072
13.75 2.1904
13.775 2.1818
13.8 2.1807
13.825 2.1851
13.85 2.1893
13.875 2.1951
13.9 2.204
13.925 2.2142
13.95 2.227
13.975 2.2456
14 2.2709
14.025 2.3029
14.05 2.3385
14.075 2.374
14.1 2.4074
14.125 2.4379
14.15 2.4689
14.175 2.5109
14.2 2.5671
14.225 2.6251
14.25 2.6767
14.275 2.7214
14.3 2.7591
14.325 2.7898
14.35 2.8133
14.375 2.8315
14.4 2.8443
14.425 2.8525
14.45 2.856
14.475 2.8569
14.5 2.8591
14.525 2.8661
14.55 2.8813
14.575 2.8998
14.6 2.9159
14.625 2.9268
14.65 2.9314
14.675 2.9288
14.7 2.9187
14.725 2.9007
14.75 2.8748
14.775 2.8414
14.8 2.8018
14.825 2.7598
14.85 2.7244
14.875 2.7034
14.9 2.7005
14.925 2.7171
14.95 2.745
14.975 2.7758
15 2.8049
15.025 2.8326
15.05 2.858
15.075 2.8819
15.1 2.9068
15.125 2.9303
15.15 2.9512
15.175 2.9742
15.2 2.9974
15.225 3.0134
15.25 3.02
15.275 3.0168
15.3 3.003
15.325 2.978
15.35 2.9416
15.375 2.8935
15.4 2.8367
15.425 2.779
15.45 2.738
15.475 2.7124
15.5 2.6923
15.525 2.673
15.55 2.6574
15.575 2.6441
15.6 2.6303
15.625 2.614
15.65 2.6
15.675 2.5827
15.7 2.5589
15.725 2.5277
15.75 2.4883
15.775 2.4398
15.8 2.3842
15.825 2.3258
15.85 2.2646
15.875 2.2022
15.9 2.1442
15.925 2.0948
15.95 2.0585
15.975 2.0334
16 2.0228
16.025 2.0294
16.05 2.0441
16.075 2.0637
16.1 2.0841
16.125 2.1049
16.15 2.1306
16.175 2.1634
16.2 2.1999
16.225 2.2365
16.25 2.2703
16.275 2.2985
16.3 2.3201
16.325 2.3372
16.35 2.3507
16.375 2.3661
16.4 2.3822
16.425 2.396
16.45 2.4054
16.475 2.415
16.5 2.428
16.525 2.4449
16.55 2.4615
16.575 2.473
16.6 2.483
16.625 2.4938
16.65 2.5027
16.675 2.5084
16.7 2.5106
16.725 2.5079
16.75 2.4994
16.775 2.4871
16.8 2.4744
16.825 2.4653
16.85 2.4653
16.875 2.4846
16.9 2.5206
16.925 2.5629
16.95 2.6062
16.975 2.6499
17 2.6938
17.025 2.7375
17.05 2.7792
17.075 2.8186
17.1 2.8549
17.125 2.8864
17.15 2.9119
17.175 2.9319
17.2 2.946
17.225 2.9543
17.25 2.9577
17.275 2.9603
17.3 2.9692
17.325 2.9833
17.35 2.998
17.375 3.0123
17.4 3.0255
17.425 3.0363
17.45 3.0454
17.475 3.0522
17.5 3.0561
17.525 3.056
17.55 3.0516
17.575 3.0424
17.6 3.0286
17.625 3.0098
17.65 2.9876
17.675 2.9653
17.7 2.941
17.725 2.9139
17.75 2.8822
17.775 2.8443
17.8 2.8011
17.825 2.7562
17.85 2.7086
17.875 2.6549
17.9 2.5942
17.925 2.5267
17.95 2.4525
17.975 2.3724
18 2.2864
18.025 2.193
18.05 2.0919
18.075 1.9827
18.1 1.8655
18.125 1.7402
18.15 1.6064
18.175 1.4644
18.2 1.3131
18.225 1.152
18.25 0.9824
18.275 0.8099
18.3 0.6443
18.325 0.4925
18.35 0.3577
18.375 0.2407
18.4 0.1453
18.425 0.0682
18.45 0.005
18.475 -0.0477
18.5 -0.0834
18.525 -0.0945
18.55 -0.0913
18.575 -0.0731
18.6 -0.034
18.625 0.0183
18.65 0.0772
18.675 0.1407
18.7 0.2077
18.725 0.2837
18.75 0.3646
18.775 0.4442
18.8 0.5202
18.825 0.5891
18.85 0.6492
18.875 0.6985
18.9 0.7375
18.925 0.767
18.95 0.788
18.975 0.8029
19 0.8138
19.025 0.8211
19.05 0.8275
19.075 0.8366
19.1 0.8584
19.125 0.8995
19.15 0.9522
19.175 1.0063
19.2 1.0582
19.225 1.1031
19.25 1.1386
19.275 1.1645
19.3 1.1823
19.325 1.1949
19.35 1.206
19.375 1.2244
19.4 1.267
19.425 1.341
19.45 1.4389
19.475 1.545
19.5 1.6504
19.525 1.7535
19.55 1.8532
19.575 1.9491
19.6 2.0428
19.625 2.1379
19.65 2.2331
19.675 2.3257
19.7 2.4126
19.725 2.4936
19.75 2.5713
19.775 2.6459
19.8 2.7158
19.825 2.7822
19.85 2.845
19.875 2.903
19.9 2.9553
19.925 2.9998
19.95 3.0395
19.975 3.0795
20 3.1271
20.025 3.1774
20.05 3.2204
20.075 3.2558
20.1 3.2843
20.125 3.3099
20.15 3.3373
20.175 3.3688
20.2 3.4096
20.225 3.4572
20.25 3.5057
20.275 3.553
20.3 3.5978
20.325 3.6422
20.35 3.6951
20.375 3.7617
20.4 3.834
20.425 3.9055
20.45 3.9747
20.475 4.0412
20.5 4.1044
20.525 4.1643
20.55 4.2205
20.575 4.2731
20.6 4.3219
20.625 4.3659
20.65 4.4052
20.675 4.4408
20.7 4.473
20.725 4.5026
20.75 4.5322
20.775 4.5665
20.8 4.6073
20.825 4.6509
20.85 4.6908
20.875 4.725
20.9 4.7543
20.925 4.7793
20.95 4.8012
20.975 4.8204
21 4.8374
21.025 4.8519
21.05 4.8636
21.075 4.8723
21.1 4.8772
21.125 4.878
21.15 4.8753
21.175 4.8698
21.2 4.8613
21.225 4.8501
21.25 4.8363
21.275 4.8204
21.3 4.8024
21.325 4.7826
21.35 4.7613
21.375 4.7379
21.4 4.7129
21.425 4.686
21.45 4.657
21.475 4.6262
21.5 4.5937
21.525 4.5589
21.55 4.5216
21.575 4.4817
21.6 4.4394
21.625 4.3947
21.65 4.3475
21.675 4.2981
21.7 4.2472
21.725 4.1948
21.75 4.1406
21.775 4.0849
21.8 4.0283
21.825 3.9706
21.85 3.9107
21.875 3.8483
21.9 3.7838
21.925 3.7188
21.95 3.6533
21.975 3.587
22 3.521
22.025 3.456
22.05 3.3873
22.075 3.3129
22.1 3.2337
22.125 3.1475
22.15 3.0546
22.175 2.9555
22.2 2.848
22.225 2.7317
22.25 2.6071
22.275 2.4824
22.3 2.3647
22.325 2.2571
22.35 2.1602
22.375 2.0751
22.4 2.0014
22.425 1.9319
22.45 1.859
22.475 1.7774
22.5 1.6858
22.525 1.5852
22.55 1.478
22.575 1.3653
22.6 1.2545
22.625 1.1546
22.65 1.0679
22.675 0.9905
22.7 0.9255
22.725 0.8757
22.75 0.8483
22.775 0.8387
22.8 0.8375
22.825 0.8464
22.85 0.8612
22.875 0.8804
22.9 0.9005
22.925 0.9224
22.95 0.9486
22.975 0.9787
23 1.0194
23.025 1.0793
23.05 1.1593
23.075 1.2463
23.1 1.3275
23.125 1.4011
23.15 1.4686
23.175 1.5266
23.2 1.5742
23.225 1.6144
23.25 1.6573
23.275 1.7134
23.3 1.7757
23.325 1.839
23.35 1.8995
23.375 1.9544
23.4 2.003
23.425 2.0443
23.45 2.0799
23.475 2.1089
23.5 2.1304
23.525 2.144
23.55 2.1503
23.575 2.1478
23.6 2.135
23.625 2.1175
23.65 2.1074
23.675 2.117
23.7 2.1432
23.725 2.1694
23.75 2.1904
23.775 2.2084
23.8 2.225
23.825 2.2387
23.85 2.2501
23.875 2.2636
23.9 2.282
23.925 2.2977
23.95 2.3075
23.975 2.3112
24 2.3084
24.025 2.2997
24.05 2.2856
24.075 2.2703
24.1 2.2517
24.125 2.2264
24.15 2.1959
24.175 2.1612
24.2 2.1229
24.225 2.0864
24.25 2.0551
24.275 2.0297
24.3 2.0041
24.325 1.9748
24.35 1.9423
24.375 1.9068
24.4 1.869
24.425 1.8279
24.45 1.7863
24.475 1.7457
24.5 1.7098
24.525 1.6771
24.55 1.6526
24.575 1.6346
24.6 1.6244
24.625 1.6178
24.65 1.6091
24.675 1.5953
24.7 1.5739
24.725 1.5471
24.75 1.5133
24.775 1.4716
24.8 1.4221
24.825 1.3683
24.85 1.3107
24.875 1.2475
24.9 1.1859
24.925 1.1299
24.95 1.0921
24.975 1.0671
25 1.0485
25.025 1.0326
25.05 1.0174
25.075 1.0045
25.1 0.9935
25.125 0.9811
25.15 0.9643
25.175 0.9421
25.2 0.9152
25.225 0.8833
25.25 0.8499
25.275 0.8172
25.3 0.7852
25.325 0.7585
25.35 0.7432
25.375 0.7485
25.4 0.7648
25.425 0.7819
25.45 0.7964
25.475 0.8093
25.5 0.8207
25.525 0.8325
25.55 0.8468
25.575 0.8722
25.6 0.914
25.625 0.972
25.65 1.0341
25.675 1.0965
25.7 1.1545
25.725 1.2064
25.75 1.2536
25.775 1.297
25.8 1.3344
25.825 1.3666
25.85 1.3934
25.875 1.4142
25.9 1.43
25.925 1.4452
25.95 1.458
25.975 1.4638
26 1.4625
26.025 1.4582
26.05 1.4468
26.075 1.4317
26.1 1.4229
26.125 1.4229
26.15 1.4266
26.175 1.4282
26.2 1.4285
26.225 1.4277
26.25 1.4259
26.275 1.427
26.3 1.4336
26.325 1.4466
26.35 1.4685
26.375 1.5007
26.4 1.5373
26.425 1.5717
26.45 1.6045
26.475 1.6366
26.5 1.6706
26.525 1.7056
26.55 1.7424
26.575 1.7862
26.6 1.8333
26.625 1.8771
26.65 1.918
26.675 1.952
26.7 1.9795
26.725 2.0012
26.75 2.0179
26.775 2.0341
26.8 2.0489
26.825 2.0636
26.85 2.0789
26.875 2.0904
26.9 2.0981
26.925 2.1002
26.95 2.0957
26.975 2.0839
27 2.0678
27.025 2.0496
27.05 2.0336
27.075 2.0198
27.1 2.0058
27.125 1.9871
27.15 1.9652
27.175 1.9464
27.2 1.9342
27.225 1.9262
27.25 1.9193
27.275 1.9078
27.3 1.8912
27.325 1.867
27.35 1.836
27.375 1.8008
27.4 1.7631
27.425 1.7203
27.45 1.6758
27.475 1.6394
27.5 1.6239
27.525 1.6367
27.55 1.6676
27.575 1.7081
27.6 1.76
27.625 1.8169
27.65 1.8709
27.675 1.9239
27.7 1.9795
27.725 2.0436
27.75 2.1099
27.775 2.1723
27.8 2.2269
27.825 2.2714
27.85 2.3041
27.875 2.3294
27.9 2.3543
27.925 2.3805
27.95 2.4063
27.975 2.4294
28 2.4485
28.025 2.4631
28.05 2.473
28.075 2.476
28.1 2.472
28.125 2.4608
28.15 2.4402
28.175 2.4152
28.2 2.3921
28.225 2.3733
28.25 2.3609
28.275 2.359
28.3 2.3693
28.325 2.3826
28.35 2.3895
28.375 2.3898
28.4 2.3915
28.425 2.3971
28.45 2.3991
28.475 2.3954
28.5 2.3892
28.525 2.378
28.55 2.3617
28.575 2.3398
28.6 2.3133
28.625 2.2823
28.65 2.253
28.675 2.2272
28.7 2.204
28.725 2.185
28.75 2.1692
28.775 2.155
28.8 2.1377
28.825 2.119
28.85 2.1022
28.875 2.0916
28.9 2.0887
28.925 2.0849
28.95 2.0767
28.975 2.0656
29 2.0574
29.025 2.0554
29.05 2.0594
29.075 2.0659
29.1 2.071
29.125 2.076
29.15 2.0796
29.175 2.0798
29.2 2.0739
29.225 2.0609
29.25 2.0419
29.275 2.0172
29.3 1.9868
29.325 1.9493
29.35 1.9052
29.375 1.8521
29.4 1.7892
29.425 1.717
29.45 1.6395
29.475 1.5629
29.5 1.4927
29.525 1.435
29.55 1.382
29.575 1.3273
29.6 1.2696
29.625 1.2107
29.65 1.1581
29.675 1.1161
29.7 1.0847
29.725 1.0512
29.75 1.0093
29.775 0.9615
29.8 0.9105
29.825 0.8578
29.85 0.8051
29.875 0.7537
29.9 0.7028
29.925 0.6505
29.95 0.603
29.975 0.5669
30 0.5424
30.025 0.5253
30.05 0.5217
30.075 0.5248
30.1 0.523
30.125 0.5149
30.15 0.5015
30.175 0.4848
30.2 0.4796
30.225 0.4913
30.25 0.5087
30.275 0.5214
30.3 0.5248
30.325 0.5191
30.35 0.5072
30.375 0.4937
30.4 0.479
30.425 0.4619
30.45 0.4492
30.475 0.4406
30.5 0.4308
30.525 0.4171
30.55 0.4011
30.575 0.3846
30.6 0.3705
30.625 0.3624
30.65 0.3621
30.675 0.3702
30.7 0.3809
30.725 0.3883
30.75 0.3948
30.775 0.3964
30.8 0.3855
30.825 0.3666
30.85 0.3417
30.875 0.3093
30.9 0.2727
30.925 0.2319
30.95 0.1889
30.975 0.1504
31 0.1212
31.025 0.1022
31.05 0.088
31.075 0.0734
31.1 0.0613
31.125 0.0519
31.15 0.0471
31.175 0.0514
31.2 0.0626
31.225 0.0748
31.25 0.0846
31.275 0.0884
31.3 0.0872
31.325 0.084
31.35 0.0787
31.375 0.0712
31.4 0.0606
31.425 0.0432
31.45 0.022
31.475 -0.0005
31.5 -0.0319
31.525 -0.0724
31.55 -0.1198
31.575 -0.1729
31.6 -0.224
31.625 -0.2683
31.65 -0.3016
31.675 -0.3233
31.7 -0.3353
31.725 -0.3458
31.75 -0.3603
31.775 -0.3755
31.8 -0.3916
31.825 -0.4081
31.85 -0.425
31.875 -0.4352
31.9 -0.4312
31.925 -0.4083
31.95 -0.3718
31.975 -0.3336
32 -0.3016
32.025 -0.2805
32.05 -0.2594
32.075 -0.2277
32.1 -0.1854
32.125 -0.1373
32.15 -0.0837
32.175 -0.022
32.2 0.049
32.225 0.133
32.25 0.2281
32.275 0.3268
32.3 0.4233
32.325 0.5152
32.35 0.6038
32.375 0.6879
32.4 0.7637
32.425 0.8311
32.45 0.8897
32.475 0.9402
32.5 0.9842
32.525 1.0212
32.55 1.0526
32.575 1.0788
32.6 1.1013
32.625 1.1202
32.65 1.1371
32.675 1.1527
32.7 1.1682
32.725 1.1813
32.75 1.1912
32.775 1.1967
32.8 1.1979
32.825 1.1956
32.85 1.1893
32.875 1.1793
32.9 1.1663
32.925 1.1493
32.95 1.1298
32.975 1.1091
33 1.0909
33.025 1.0791
33.05 1.0711
33.075 1.0659
33.1 1.0648
33.125 1.069
33.15 1.0762
33.175 1.0857
33.2 1.0976
33.225 1.1105
33.25 1.1239
33.275 1.1326
33.3 1.1368
33.325 1.1369
33.35 1.1328
33.375 1.1272
33.4 1.121
33.425 1.1153
33.45 1.1087
33.475 1.1041
33.5 1.0998
33.525 1.0884
33.55 1.0664
33.575 1.0302
33.6 0.9832
33.625 0.9258
33.65 0.8625
33.675 0.7952
33.7 0.7327
33.725 0.6906
33.75 0.6701
33.775 0.658
33.8 0.6501
33.825 0.6447
33.85 0.6447
33.875 0.6501
33.9 0.6569
33.925 0.6574
33.95 0.6529
33.975 0.641
34 0.6244
34.025 0.6155
34.05 0.6199
34.075 0.6299
34.1 0.6381
34.125 0.6546
34.15 0.6859
34.175 0.7263
34.2 0.7684
34.225 0.8104
34.25 0.8491
34.275 0.8828
34.3 0.9068
34.325 0.9221
34.35 0.9328
34.375 0.9397
34.4 0.9431
34.425 0.9461
34.45 0.9604
34.475 0.9854
34.5 1.0088
34.525 1.0264
34.55 1.0389
34.575 1.0427
34.6 1.0345
34.625 1.0149
34.65 0.9893
34.675 0.9674
34.7 0.9499
34.725 0.9276
34.75 0.9007
34.775 0.8698
34.8 0.8337
34.825 0.7913
34.85 0.7455
34.875 0.6961
34.9 0.6475
34.925 0.6072
34.95 0.5822
34.975 0.5749
35 0.5778
35.025 0.5883
35.05 0.6018
35.075 0.6151
35.1 0.6319
35.125 0.6499
35.15 0.669
35.175 0.6888
35.2 0.7136
35.225 0.7446
35.25 0.7752
35.275 0.7983
35.3 0.8135
35.325 0.8263
35.35 0.844
35.375 0.8643
35.4 0.8808
35.425 0.8926
35.45 0.8979
35.475 0.8933
35.5 0.8857
35.525 0.889
35.55 0.9073
35.575 0.9337
35.6 0.958
35.625 0.9762
35.65 0.9894
35.675 0.9972
35.7 0.9962
35.725 0.9858
35.75 0.9717
35.775 0.9556
35.8 0.9393
35.825 0.9267
35.85 0.9134
35.875 0.9007
35.9 0.8947
35.925 0.8935
35.95 0.8919
35.975 0.8867
36 0.8744
36.025 0.8548
36.05 0.8287
36.075 0.7972
36.1 0.7632
36.125 0.729
36.15 0.6908
36.175 0.6476
36.2 0.6
36.225 0.5503
36.25 0.4994
36.275 0.4484
36.3 0.3943
36.325 0.3349
36.35 0.2715
36.375 0.2039
36.4 0.1321
36.425 0.0571
36.45 -0.0232
36.475 -0.1104
36.5 -0.201
36.525 -0.293
36.55 -0.3863
36.575 -0.4736
36.6 -0.5461
36.625 -0.6002
36.65 -0.625
36.675 -0.6138
36.7 -0.5753
36.725 -0.5254
36.75 -0.4651
36.775 -0.4024
36.8 -0.3467
36.825 -0.2975
36.85 -0.2518
36.875 -0.21
36.9 -0.172
36.925 -0.1377
36.95 -0.1108
36.975 -0.0892
37 -0.0732
37.025 -0.0617
37.05 -0.0533
37.075 -0.0447
37.1 -0.0313
37.125 -0.0107
37.15 0.0128
37.175 0.0375
37.2 0.059
37.225 0.0769
37.25 0.0891
37.275 0.0972
37.3 0.0989
37.325 0.0934
37.35 0.084
37.375 0.0718
37.4 0.0566
37.425 0.0498
37.45 0.0602
37.475 0.0833
37.5 0.116
37.525 0.1528
37.55 0.188
37.575 0.2188
37.6 0.2448
37.625 0.2675
37.65 0.2873
37.675 0.3044
37.7 0.3155
37.725 0.3224
37.75 0.3312
37.775 0.3406
37.8 0.3498
37.825 0.3628
37.85 0.376
37.875 0.3912
37.9 0.4098
37.925 0.432
37.95 0.4544
37.975 0.4709
38 0.4776
38.025 0.4744
38.05 0.4628
38.075 0.4426
38.1 0.4109
38.125 0.3685
38.15 0.3187
38.175 0.269
38.2 0.2347
38.225 0.2213
38.25 0.2276
38.275 0.2488
38.3 0.2755
38.325 0.3029
38.35 0.3268
38.375 0.3467
38.4 0.3651
38.425 0.3835
38.45 0.3972
38.475 0.4062
38.5 0.4096
38.525 0.4097
38.55 0.415
38.575 0.4253
38.6 0.4404
38.625 0.4655
38.65 0.4983
38.675 0.5322
38.7 0.5618
38.725 0.5837
38.75 0.597
38.775 0.6013
38.8 0.5966
38.825 0.5814
38.85 0.5567
38.875 0.5276
38.9 0.5
38.925 0.4783
38.95 0.4652
38.975 0.458
39 0.4584
39.025 0.4718
39.05 0.5017
39.075 0.5425
39.1 0.5896
39.125 0.64
39.15 0.6866
39.175 0.7292
39.2 0.7687
39.225 0.8005
39.25 0.8231
39.275 0.8369
39.3 0.8404
39.325 0.8346
39.35 0.8224
39.375 0.8016
39.4 0.7722
39.425 0.7346
39.45 0.6882
39.475 0.6349
39.5 0.5778
39.525 0.5128
39.55 0.4401
39.575 0.3636
39.6 0.2845
39.625 0.1988
39.65 0.1036
39.675 0.0043
39.7 -0.0839
39.725 -0.1517
39.75 -0.2087
39.775 -0.2615
39.8 -0.3102
39.825 -0.3535
39.85 -0.393
39.875 -0.4331
39.9 -0.4785
39.925 -0.533
39.95 -0.5977
39.975 -0.6638
40 -0.7234
40.025 -0.7782
40.05 -0.8262
40.075 -0.8609
40.1 -0.8859
40.125 -0.9015
40.15 -0.9198
40.175 -0.9432
40.2 -0.971
40.225 -0.9971
40.25 -1.018
40.275 -1.036
40.3 -1.0536
40.325 -1.0674
40.35 -1.0768
40.375 -1.0893
40.4 -1.1061
40.425 -1.1257
40.45 -1.1456
40.475 -1.1566
40.5 -1.1577
40.525 -1.154
40.55 -1.1445
40.575 -1.135
40.6 -1.1294
40.625 -1.1317
40.65 -1.1436
40.675 -1.1645
40.7 -1.191
40.725 -1.2231
40.75 -1.26
40.775 -1.2997
40.8 -1.3395
40.825 -1.3721
40.85 -1.3945
40.875 -1.3994
40.9 -1.389
40.925 -1.3625
40.95 -1.3238
40.975 -1.2785
41 -1.2305
41.025 -1.1868
41.05 -1.1517
41.075 -1.1296
41.1 -1.1183
41.125 -1.1147
41.15 -1.1157
41.175 -1.1197
41.2 -1.1274
41.225 -1.1367
41.25 -1.1459
41.275 -1.1546
41.3 -1.1663
41.325 -1.1819
41.35 -1.2028
41.375 -1.2299
41.4 -1.2593
41.425 -1.2898
41.45 -1.3205
41.475 -1.3487
41.5 -1.3716
41.525 -1.3902
41.55 -1.401
41.575 -1.4023
41.6 -1.3994
41.625 -1.3946
41.65 -1.3875
41.675 -1.38
41.7 -1.3748
41.725 -1.3718
41.75 -1.3717
41.775 -1.3739
41.8 -1.3775
41.825 -1.3849
41.85 -1.3973
41.875 -1.4183
41.9 -1.4498
41.925 -1.4866
41.95 -1.5293
41.975 -1.5748
42 -1.6155
42.025 -1.6491
42.05 -1.6717
42.075 -1.6824
42.1 -1.6818
42.125 -1.6674
42.15 -1.6362
42.175 -1.5743
42.2 -1.4898
42.225 -1.4038
42.25 -1.3187
42.275 -1.2368
42.3 -1.1576
42.325 -1.0811
42.35 -1.0063
42.375 -0.9294
42.4 -0.8507
42.425 -0.7723
42.45 -0.6983
42.475 -0.6339
42.5 -0.576
42.525 -0.5197
42.55 -0.4701
42.575 -0.4337
42.6 -0.4092
42.625 -0.3919
42.65 -0.3845
42.675 -0.384
42.7 -0.3861
42.725 -0.3941
42.75 -0.4047
42.775 -0.417
42.8 -0.4326
42.825 -0.4505
42.85 -0.469
42.875 -0.488
42.9 -0.5066
42.925 -0.5242
42.95 -0.5425
42.975 -0.5661
43 -0.6017
43.025 -0.6497
43.05 -0.7034
43.075 -0.7572
43.1 -0.8049
43.125 -0.8405
43.15 -0.8626
43.175 -0.8735
43.2 -0.8753
43.225 -0.8787
43.25 -0.8922
43.275 -0.9138
43.3 -0.9432
43.325 -0.9813
43.35 -1.0281
43.375 -1.0805
43.4 -1.1335
43.425 -1.1872
43.45 -1.2377
43.475 -1.2827
43.5 -1.3248
43.525 -1.365
43.55 -1.4061
43.575 -1.4505
43.6 -1.4978
43.625 -1.5489
43.65 -1.6071
43.675 -1.6696
43.7 -1.7368
43.725 -1.8063
43.75 -1.8614
43.775 -1.8805
43.8 -1.8636
43.825 -1.8283
43.85 -1.7876
43.875 -1.7426
43.9 -1.6916
43.925 -1.6347
43.95 -1.5703
43.975 -1.5066
44 -1.4583
44.025 -1.4247
44.05 -1.3985
44.075 -1.383
44.1 -1.3829
44.125 -1.4001
44.15 -1.4258
44.175 -1.4556
44.2 -1.4855
44.225 -1.5152
44.25 -1.5422
44.275 -1.5665
44.3 -1.5913
44.325 -1.6194
44.35 -1.6509
44.375 -1.6833
44.4 -1.7159
44.425 -1.7498
44.45 -1.7832
44.475 -1.813
44.5 -1.8363
44.525 -1.8563
44.55 -1.879
44.575 -1.9025
44.6 -1.9187
44.625 -1.9287
44.65 -1.9335
44.675 -1.9312
44.7 -1.917
44.725 -1.891
44.75 -1.8583
44.775 -1.8231
44.8 -1.7847
44.825 -1.7459
44.85 -1.707
44.875 -1.6664
44.9 -1.6212
44.925 -1.575
44.95 -1.5554
44.975 -1.5893
45 -1.6513
45.025 -1.7124
45.05 -1.7586
45.075 -1.7843
45.1 -1.7961
45.125 -1.7974
45.15 -1.7889
45.175 -1.774
45.2 -1.7543
45.225 -1.7339
45.25 -1.7078
45.275 -1.6645
45.3 -1.6125
45.325 -1.5633
45.35 -1.5179
45.375 -1.4793
45.4 -1.4458
45.425 -1.4126
45.45 -1.3763
45.475 -1.3365
45.5 -1.2936
45.525 -1.2506
45.55 -1.2066
45.575 -1.1613
45.6 -1.1164
45.625 -1.0733
45.65 -1.0314
45.675 -0.9915
45.7 -0.9556
45.725 -0.9229
45.75 -0.8941
45.775 -0.8693
45.8 -0.8482
45.825 -0.8325
45.85 -0.8229
45.875 -0.8189
45.9 -0.8223
45.925 -0.8345
45.95 -0.8566
45.975 -0.8859
46 -0.9214
46.025 -0.9618
46.05 -1.0065
46.075 -1.0562
46.1 -1.1108
46.125 -1.1703
46.15 -1.2348
46.175 -1.3065
46.2 -1.3877
46.225 -1.4752
46.25 -1.5627
46.275 -1.6405
46.3 -1.7009
46.325 -1.7459
46.35 -1.7835
46.375 -1.8127
46.4 -1.833
46.425 -1.8441
46.45 -1.8414
46.475 -1.827
46.5 -1.8105
46.525 -1.7971
46.55 -1.7857
46.575 -1.7761
46.6 -1.7696
46.625 -1.765
46.65 -1.761
46.675 -1.7557
46.7 -1.7373
46.725 -1.7036
46.75 -1.6658
46.775 -1.6325
46.8 -1.6058
46.825 -1.5833
46.85 -1.5638
46.875 -1.5425
46.9 -1.5106
46.925 -1.4703
46.95 -1.429
46.975 -1.3888
47 -1.3511
47.025 -1.3188
47.05 -1.2946
47.075 -1.2784
47.1 -1.269
47.125 -1.2652
47.15 -1.2691
47.175 -1.2799
47.2 -1.2957
47.225 -1.3125
47.25 -1.3282
47.275 -1.3384
47.3 -1.3417
47.325 -1.3315
47.35 -1.2986
47.375 -1.2538
47.4 -1.208
47.425 -1.1634
47.45 -1.1225
47.475 -1.0894
47.5 -1.0646
47.525 -1.046
47.55 -1.0314
47.575 -1.0189
47.6 -1.0073
47.625 -0.9984
47.65 -0.9956
47.675 -0.9998
47.7 -1.0121
47.725 -1.0318
47.75 -1.0542
47.775 -1.074
47.8 -1.0828
47.825 -1.0767
47.85 -1.0559
47.875 -1.0246
47.9 -0.9902
47.925 -0.9546
47.95 -0.9168
47.975 -0.8778
48 -0.8375
48.025 -0.7981
48.05 -0.7622
48.075 -0.731
48.1 -0.7044
48.125 -0.6827
48.15 -0.6665
48.175 -0.6563
48.2 -0.6525
48.225 -0.6541
48.25 -0.6624
48.275 -0.6809
48.3 -0.71
48.325 -0.7467
48.35 -0.7874
48.375 -0.8276
48.4 -0.8657
48.425 -0.9073
48.45 -0.9557
48.475 -1.0089
48.5 -1.0618
48.525 -1.1107
48.55 -1.154
48.575 -1.1934
48.6 -1.227
48.625 -1.2494
48.65 -1.2535
48.675 -1.2347
48.7 -1.201
48.725 -1.1607
48.75 -1.1228
48.775 -1.0901
48.8 -1.0646
48.825 -1.048
48.85 -1.0403
48.875 -1.0372
48.9 -1.033
48.925 -1.0187
48.95 -0.9936
48.975 -0.9694
49 -0.96
49.025 -0.9657
49.05 -0.9776
49.075 -0.9933
49.1 -1.0105
49.125 -1.0259
49.15 -1.0416
49.175 -1.0622
49.2 -1.0892
49.225 -1.1212
49.25 -1.1581
49.275 -1.2009
49.3 -1.2499
49.325 -1.3052
49.35 -1.3679
49.375 -1.4342
49.4 -1.4964
49.425 -1.5414
49.45 -1.5635
49.475 -1.5731
49.5 -1.5747
49.525 -1.566
49.55 -1.5481
49.575 -1.5203
49.6 -1.4867
49.625 -1.4496
49.65 -1.411
49.675 -1.3713
49.7 -1.33
49.725 -1.2896
49.75 -1.2525
49.775 -1.219
49.8 -1.1886
49.825 -1.1625
49.85 -1.1428
49.875 -1.1313
49.9 -1.1276
49.925 -1.13
49.95 -1.137
49.975 -1.1473
50 -1.1629
50.025 -1.1862
50.05 -1.2167
50.075 -1.2524
50.1 -1.2891
50.125 -1.3225
50.15 -1.3495
50.175 -1.367
50.2 -1.3662
50.225 -1.3445
50.25 -1.3102
50.275 -1.274
50.3 -1.2411
50.325 -1.2159
50.35 -1.2002
50.375 -1.1945
50.4 -1.1991
50.425 -1.212
50.45 -1.231
50.475 -1.2559
50.5 -1.286
50.525 -1.3201
50.55 -1.3595
50.575 -1.4026
50.6 -1.445
50.625 -1.4857
50.65 -1.5231
50.675 -1.5488
50.7 -1.5653
50.725 -1.5761
50.75 -1.5748
50.775 -1.5615
50.8 -1.5436
50.825 -1.521
50.85 -1.4834
50.875 -1.4343
50.9 -1.3841
50.925 -1.3372
50.95 -1.2909
50.975 -1.2464
51 -1.2047
51.025 -1.1673
51.05 -1.136
51.075 -1.11
51.1 -1.0867
51.125 -1.0677
51.15 -1.0526
51.175 -1.0366
51.2 -1.0144
51.225 -0.9896
51.25 -0.9697
51.275 -0.955
51.3 -0.9417
51.325 -0.9276
51.35 -0.9147
51.375 -0.9015
51.4 -0.8947
51.425 -0.8929
51.45 -0.8959
51.475 -0.8992
51.5 -0.8979
51.525 -0.8887
51.55 -0.8733
51.575 -0.8558
51.6 -0.8382
51.625 -0.8186
51.65 -0.8015
51.675 -0.787
51.7 -0.7707
51.725 -0.7513
51.75 -0.7198
51.775 -0.6765
51.8 -0.6311
51.825 -0.5881
51.85 -0.5502
51.875 -0.5187
51.9 -0.4943
51.925 -0.4715
51.95 -0.4437
51.975 -0.4104
52 -0.3724
52.025 -0.3325
52.05 -0.2912
52.075 -0.25
52.1 -0.2113
52.125 -0.1721
52.15 -0.1335
52.175 -0.0992
52.2 -0.0715
52.225 -0.0467
52.25 -0.024
52.275 -0.0066
52.3 0.0028
52.325 0.0021
52.35 -0.0071
52.375 -0.0218
52.4 -0.041
52.425 -0.0595
52.45 -0.0751
52.475 -0.0872
52.5 -0.0969
52.525 -0.109
52.55 -0.1224
52.575 -0.135
52.6 -0.1436
52.625 -0.147
52.65 -0.1461
52.675 -0.143
52.7 -0.1335
52.725 -0.1136
52.75 -0.0773
52.775 -0.0238
52.8 0.0342
52.825 0.0871
52.85 0.1316
52.875 0.1678
52.9 0.1953
52.925 0.2147
52.95 0.2278
52.975 0.2364
53 0.2406
53.025 0.2428
53.05 0.2453
53.075 0.2461
53.1 0.2413
53.125 0.2284
53.15 0.2084
53.175 0.1844
53.2 0.1586
53.225 0.1291
53.25 0.0935
53.275 0.0541
53.3 0.0138
53.325 -0.0252
53.35 -0.0612
53.375 -0.0925
53.4 -0.1204
53.425 -0.1491
53.45 -0.1795
53.475 -0.2116
53.5 -0.2417
53.525 -0.2631
53.55 -0.271
53.575 -0.2735
53.6 -0.2761
53.625 -0.2809
53.65 -0.2903
53.675 -0.3038
53.7 -0.3218
53.725 -0.3407
53.75 -0.3572
53.775 -0.3673
53.8 -0.3703
53.825 -0.3692
53.85 -0.3669
53.875 -0.364
53.9 -0.361
53.925 -0.3548
53.95 -0.3485
53.975 -0.3454
54 -0.3494
54.025 -0.3647
54.05 -0.3885
54.075 -0.4164
54.1 -0.4456
54.125 -0.4718
54.15 -0.4879
54.175 -0.4892
54.2 -0.4817
54.225 -0.4688
54.25 -0.4538
54.275 -0.4366
54.3 -0.4167
54.325 -0.392
54.35 -0.3597
54.375 -0.3204
54.4 -0.2731
54.425 -0.2167
54.45 -0.148
54.475 -0.0714
54.5 0.0097
54.525 0.0948
54.55 0.1821
54.575 0.2691
54.6 0.3515
54.625 0.4273
54.65 0.4963
54.675 0.5585
54.7 0.614
54.725 0.6639
54.75 0.7125
54.775 0.7635
54.8 0.8151
54.825 0.8627
54.85 0.9037
54.875 0.9375
54.9 0.9694
54.925 1.0032
54.95 1.0375
54.975 1.0689
55 1.0933
55.025 1.1122
55.05 1.1266
55.075 1.1375
55.1 1.1457
55.125 1.1481
55.15 1.1436
55.175 1.1329
55.2 1.1203
55.225 1.1078
55.25 1.1012
55.275 1.1034
55.3 1.1099
55.325 1.1167
55.35 1.1202
55.375 1.1201
55.4 1.1174
55.425 1.1186
55.45 1.123
55.475 1.1287
55.5 1.1326
55.525 1.1363
55.55 1.1454
55.575 1.1573
55.6 1.1656
55.625 1.1674
55.65 1.163
55.675 1.1525
55.7 1.138
55.725 1.1187
55.75 1.0952
55.775 1.0671
55.8 1.0337
55.825 0.9971
55.85 0.9561
55.875 0.9078
55.9 0.8628
55.925 0.8272
55.95 0.7976
55.975 0.7757
56 0.7618
56.025 0.7513
56.05 0.7384
56.075 0.716
56.1 0.6854
56.125 0.6486
56.15 0.6044
56.175 0.5513
56.2 0.4889
56.225 0.4256
56.25 0.3757
56.275 0.3446
56.3 0.3341
56.325 0.3477
56.35 0.3766
56.375 0.4017
56.4 0.4206
56.425 0.4367
56.45 0.4478
56.475 0.4499
56.5 0.4478
56.525 0.4422
56.55 0.4326
56.575 0.4263
56.6 0.4275
56.625 0.4432
56.65 0.4608
56.675 0.4781
56.7 0.497
56.725 0.5229
56.75 0.5566
56.775 0.5874
56.8 0.6084
56.825 0.6165
56.85 0.614
56.875 0.6032
56.9 0.5914
56.925 0.5829
56.95 0.5788
56.975 0.5786
57 0.5794
57.025 0.5803
57.05 0.579
57.075 0.5722
57.1 0.5606
57.125 0.543
57.15 0.5196
57.175 0.507
57.2 0.5164
57.225 0.5386
57.25 0.5662
57.275 0.5956
57.3 0.6319
57.325 0.6787
57.35 0.7245
57.375 0.7672
57.4 0.8158
57.425 0.8682
57.45 0.9185
57.475 0.9655
57.5 1.007
57.525 1.0428
57.55 1.0753
57.575 1.1059
57.6 1.1333
57.625 1.1562
57.65 1.1749
57.675 1.1901
57.7 1.2047
57.725 1.2213
57.75 1.24
57.775 1.2575
57.8 1.2685
57.825 1.2728
57.85 1.2706
57.875 1.2649
57.9 1.2581
57.925 1.2521
57.95 1.2437
57.975 1.2378
58 1.2364
58.025 1.2375
58.05 1.2418
58.075 1.2472
58.1 1.2513
58.125 1.2528
58.15 1.2541
58.175 1.2559
58.2 1.2572
58.225 1.2563
58.25 1.2537
58.275 1.2527
58.3 1.2589
58.325 1.273
58.35 1.2911
58.375 1.3109
58.4 1.3363
58.425 1.3684
58.45 1.4072
58.475 1.4494
58.5 1.4922
58.525 1.5333
58.55 1.5698
58.575 1.6001
58.6 1.6244
58.625 1.6416
58.65 1.6524
58.675 1.66
58.7 1.6656
58.725 1.6742
58.75 1.6851
58.775 1.6941
58.8 1.6978
58.825 1.6949
58.85 1.6875
58.875 1.6781
58.9 1.6679
58.925 1.6615
58.95 1.6639
58.975 1.6793
59 1.7084
59.025 1.7515
59.05 1.8043
59.075 1.8573
59.1 1.9046
59.125 1.9443
59.15 1.9769
59.175 2.0058
59.2 2.0313
59.225 2.0516
59.25 2.0675
59.275 2.0776
59.3 2.0794
59.325 2.0722
59.35 2.0571
59.375 2.0381
59.4 2.0175
59.425 1.9994
59.45 1.9881
59.475 1.9812
59.5 1.9774
59.525 1.9716
59.55 1.9602
59.575 1.9416
59.6 1.9128
59.625 1.8735
59.65 1.8257
59.675 1.7691
59.7 1.7086
59.725 1.6565
59.75 1.6178
59.775 1.5852
59.8 1.5561
59.825 1.5252
59.85 1.4883
59.875 1.4431
59.9 1.3905
59.925 1.3296
59.95 1.2617
59.975 1.1876
60 1.108
60.025 1.0211
60.05 0.927
60.075 0.8264
60.1 0.7217
60.125 0.6212
60.15 0.5329
60.175 0.4527
60.2 0.378
60.225 0.307
60.25 0.2413
60.275 0.1797
60.3 0.1237
60.325 0.0805
60.35 0.0522
60.375 0.0393
60.4 0.0339
60.425 0.0307
60.45 0.0249
60.475 0.0156
60.5 -0.0011
60.525 -0.026
60.55 -0.0596
60.575 -0.0965
60.6 -0.1312
60.625 -0.1566
60.65 -0.1684
60.675 -0.1719
60.7 -0.169
60.725 -0.1678
60.75 -0.1725
60.775 -0.1802
60.8 -0.186
60.825 -0.187
60.85 -0.1843
60.875 -0.179
60.9 -0.1722
60.925 -0.1617
60.95 -0.1494
60.975 -0.1401
61 -0.137
61.025 -0.137
61.05 -0.1381
61.075 -0.1484
61.1 -0.1767
61.125 -0.2208
61.15 -0.273
61.175 -0.3303
61.2 -0.3946
61.225 -0.4608
61.25 -0.5238
61.275 -0.5833
61.3 -0.6413
61.325 -0.6967
61.35 -0.749
61.375 -0.7962
61.4 -0.8311
61.425 -0.8569
61.45 -0.8719
61.475 -0.8723
61.5 -0.86
61.525 -0.8379
61.55 -0.8053
61.575 -0.7619
61.6 -0.7057
61.625 -0.6438
61.65 -0.5826
61.675 -0.5254
61.7 -0.4727
61.725 -0.4253
61.75 -0.3856
61.775 -0.3553
61.8 -0.3347
61.825 -0.3231
61.85 -0.318
61.875 -0.3109
61.9 -0.2955
61.925 -0.267
61.95 -0.2314
61.975 -0.198
62 -0.1707
62.025 -0.1473
62.05 -0.1249
62.075 -0.1004
62.1 -0.074
62.125 -0.051
62.15 -0.0306
62.175 -0.0117
62.2 0.0053
62.225 0.0234
62.25 0.0429
62.275 0.0627
62.3 0.082
62.325 0.1005
62.35 0.1208
62.375 0.14
62.4 0.1553
62.425 0.1685
62.45 0.1792
62.475 0.1898
62.5 0.2025
62.525 0.2201
62.55 0.2483
62.575 0.2814
62.6 0.3128
62.625 0.3397
62.65 0.359
62.675 0.3713
62.7 0.3793
62.725 0.3884
62.75 0.4015
62.775 0.4258
62.8 0.4629
62.825 0.51
62.85 0.5661
62.875 0.6225
62.9 0.6747
62.925 0.7178
62.95 0.7518
62.975 0.7784
63 0.8001
63.025 0.8177
63.05 0.8328
63.075 0.849
63.1 0.8719
63.125 0.9046
63.15 0.9376
63.175 0.9658
63.2 0.9844
63.225 0.9914
63.25 0.9853
63.275 0.9684
63.3 0.9434
63.325 0.9103
63.35 0.8703
63.375 0.8273
63.4 0.7819
63.425 0.7337
63.45 0.6793
63.475 0.6176
63.5 0.5517
63.525 0.4845
63.55 0.4234
63.575 0.377
63.6 0.3455
63.625 0.3254
63.65 0.3134
63.675 0.3011
63.7 0.2865
63.725 0.2707
63.75 0.2562
63.775 0.248
63.8 0.2392
63.825 0.2299
63.85 0.2206
63.875 0.2115
63.9 0.2052
63.925 0.209
63.95 0.2271
63.975 0.265
64 0.3174
64.025 0.3728
64.05 0.4244
64.075 0.4743
64.1 0.5195
64.125 0.5569
64.15 0.5889
64.175 0.6202
64.2 0.6529
64.225 0.6862
64.25 0.7178
64.275 0.7443
64.3 0.7645
64.325 0.7799
64.35 0.7898
64.375 0.7968
64.4 0.8026
64.425 0.807
64.45 0.8084
64.475 0.8038
64.5 0.7909
64.525 0.7701
64.55 0.7421
64.575 0.7049
64.6 0.6581
64.625 0.6049
64.65 0.5469
64.675 0.484
64.7 0.4215
64.725 0.3686
64.75 0.3269
64.775 0.2926
64.8 0.2599
64.825 0.2238
64.85 0.1845
64.875 0.143
64.9 0.0988
64.925 0.0545
64.95 0.0086
64.975 -0.0409
65 -0.0929
65.025 -0.1452
65.05 -0.1935
65.075 -0.2325
65.1 -0.2605
65.125 -0.2765
65.15 -0.2868
65.175 -0.2969
65.2 -0.303
65.225 -0.299
65.25 -0.2884
65.275 -0.2714
65.3 -0.2503
65.325 -0.227
65.35 -0.2028
65.375 -0.181
65.4 -0.163
65.425 -0.1466
65.45 -0.1257
65.475 -0.101
65.5 -0.0777
65.525 -0.0555
65.55 -0.0323
65.575 -0.002
65.6 0.04
65.625 0.0926
65.65 0.1539
65.675 0.2202
65.7 0.2838
65.725 0.3413
65.75 0.3945
65.775 0.4455
65.8 0.4933
65.825 0.5362
65.85 0.5761
65.875 0.6101
65.9 0.6373
65.925 0.6593
65.95 0.6748
65.975 0.6849
66 0.692
66.025 0.7017
66.05 0.7218
66.075 0.7532
66.1 0.7887
66.125 0.8208
66.15 0.8471
66.175 0.8663
66.2 0.8805
66.225 0.8946
66.25 0.9073
66.275 0.9157
66.3 0.9167
66.325 0.911
66.35 0.8983
66.375 0.8798
66.4 0.8601
66.425 0.8395
66.45 0.8171
66.475 0.7969
66.5 0.7846
66.525 0.7828
66.55 0.7898
66.575 0.8003
66.6 0.8146
66.625 0.8335
66.65 0.8546
66.675 0.8812
66.7 0.9162
66.725 0.9613
66.75 1.0114
66.775 1.0578
66.8 1.1011
66.825 1.1392
66.85 1.1725
66.875 1.2045
66.9 1.2351
66.925 1.2603
66.95 1.279
66.975 1.2889
67 1.2886
67.025 1.2759
67.05 1.2516
67.075 1.2169
67.1 1.1727
67.125 1.1162
67.15 1.0486
67.175 0.974
67.2 0.8946
67.225 0.8159
67.25 0.7472
67.275 0.6983
67.3 0.6633
67.325 0.6392
67.35 0.621
67.375 0.6084
67.4 0.5982
67.425 0.5851
67.45 0.5656
67.475 0.5369
67.5 0.5008
67.525 0.4732
67.55 0.4606
67.575 0.462
67.6 0.4677
67.625 0.4692
67.65 0.4671
67.675 0.4622
67.7 0.4575
67.725 0.4604
67.75 0.4762
67.775 0.4983
67.8 0.5186
67.825 0.5331
67.85 0.5389
67.875 0.542
67.9 0.5519
67.925 0.5721
67.95 0.5981
67.975 0.6207
68 0.6368
68.025 0.6478
68.05 0.6514
68.075 0.647
68.1 0.6441
68.125 0.651
68.15 0.6645
68.175 0.6817
68.2 0.6964
68.225 0.7096
68.25 0.7282
68.275 0.7477
68.3 0.7723
68.325 0.7967
68.35 0.8199
68.375 0.8462
68.4 0.8706
68.425 0.8893
68.45 0.9056
68.475 0.9189
68.5 0.933
68.525 0.9504
68.55 0.9707
68.575 0.9927
68.6 1.0204
68.625 1.0519
68.65 1.0827
68.675 1.1107
68.7 1.1374
68.725 1.1597
68.75 1.1765
68.775 1.1895
68.8 1.1975
68.825 1.2
68.85 1.1957
68.875 1.1839
68.9 1.1668
68.925 1.1444
68.95 1.118
68.975 1.0883
69 1.0521
69.025 1.0096
69.05 0.9651
69.075 0.9265
69.1 0.8992
69.125 0.8858
69.15 0.8873
69.175 0.9077
69.2 0.9452
69.225 0.9909
69.25 1.0362
69.275 1.0758
69.3 1.1095
69.325 1.1383
69.35 1.1631
69.375 1.1853
69.4 1.2046
69.425 1.2205
69.45 1.2339
69.475 1.2474
69.5 1.2622
69.525 1.2772
69.55 1.2919
69.575 1.3069
69.6 1.3219
69.625 1.3339
69.65 1.3405
69.675 1.3432
69.7 1.3424
69.725 1.3387
69.75 1.3354
69.775 1.3342
69.8 1.334
69.825 1.3311
69.85 1.3234
69.875 1.3097
69.9 1.2897
69.925 1.2646
69.95 1.2373
69.975 1.2094
70 1.1816
70.025 1.1516
70.05 1.1137
70.075 1.068
70.1 1.0184
70.125 0.9697
70.15 0.9279
70.175 0.8982
70.2 0.8785
70.225 0.8578
70.25 0.8316
70.275 0.8037
70.3 0.7793
70.325 0.7643
70.35 0.7528
70.375 0.7398
70.4 0.7254
70.425 0.7108
70.45 0.7061
70.475 0.708
70.5 0.7095
70.525 0.7095
70.55 0.7086
70.575 0.7049
70.6 0.696
70.625 0.6807
70.65 0.6585
70.675 0.6311
70.7 0.5966
70.725 0.5556
70.75 0.5095
70.775 0.4603
70.8 0.4108
70.825 0.3591
70.85 0.3058
70.875 0.2578
70.9 0.2202
70.925 0.1889
70.95 0.1587
70.975 0.1225
71 0.0675
71.025 0.0003
71.05 -0.0691
71.075 -0.1317
71.1 -0.1862
71.125 -0.2301
71.15 -0.2614
71.175 -0.2882
71.2 -0.3091
71.225 -0.3203
71.25 -0.3199
71.275 -0.3132
71.3 -0.3024
71.325 -0.2905
71.35 -0.2826
71.375 -0.2802
71.4 -0.2741
71.425 -0.2484
71.45 -0.2106
71.475 -0.1756
71.5 -0.1517
71.525 -0.1389
71.55 -0.1349
71.575 -0.1377
71.6 -0.1465
71.625 -0.1552
71.65 -0.1626
71.675 -0.1679
71.7 -0.163
71.725 -0.1512
71.75 -0.1331
71.775 -0.113
71.8 -0.0962
71.825 -0.0838
71.85 -0.0777
71.875 -0.0774
71.9 -0.0823
71.925 -0.0915
71.95 -0.1023
71.975 -0.1144
72 -0.1285
72.025 -0.1432
72.05 -0.1578
72.075 -0.1709
72.1 -0.1835
72.125 -0.196
72.15 -0.2116
72.175 -0.2361
72.2 -0.2704
72.225 -0.3116
72.25 -0.3574
72.275 -0.4074
72.3 -0.4617
72.325 -0.519
72.35 -0.5755
72.375 -0.6287
72.4 -0.679
72.425 -0.7277
72.45 -0.7733
72.475 -0.8189
72.5 -0.8674
72.525 -0.9152
72.55 -0.9681
72.575 -1.0239
72.6 -1.0674
72.625 -1.0922
72.65 -1.1034
72.675 -1.1088
72.7 -1.1109
72.725 -1.1085
72.75 -1.1067
72.775 -1.105
72.8 -1.1046
72.825 -1.1076
72.85 -1.1149
72.875 -1.128
72.9 -1.1464
72.925 -1.1726
72.95 -1.2049
72.975 -1.2486
73 -1.2965
73.025 -1.3442
73.05 -1.3781
73.075 -1.3879
73.1 -1.3774
73.125 -1.3543
73.15 -1.323
73.175 -1.2798
73.2 -1.2281
73.225 -1.1786
73.25 -1.1361
73.275 -1.1007
73.3 -1.0724
73.325 -1.0507
73.35 -1.0349
73.375 -1.025
73.4 -1.0204
73.425 -1.0213
73.45 -1.0288
73.475 -1.0418
73.5 -1.0591
73.525 -1.0813
73.55 -1.1101
73.575 -1.1433
73.6 -1.1777
73.625 -1.2084
73.65 -1.2336
73.675 -1.2527
73.7 -1.2658
73.725 -1.2801
73.75 -1.3028
73.775 -1.3346
73.8 -1.371
73.825 -1.4076
73.85 -1.4394
73.875 -1.4664
73.9 -1.4835
73.925 -1.4894
73.95 -1.4804
73.975 -1.4525
74 -1.4114
74.025 -1.3684
74.05 -1.3172
74.075 -1.2517
74.1 -1.1856
74.125 -1.1243
74.15 -1.0696
74.175 -1.0195
74.2 -0.9739
74.225 -0.9364
74.25 -0.9094
74.275 -0.8904
74.3 -0.8729
74.325 -0.8536
74.35 -0.8323
74.375 -0.8142
74.4 -0.802
74.425 -0.7958
74.45 -0.7861
74.475 -0.7674
74.5 -0.7422
74.525 -0.7178
74.55 -0.6953
74.575 -0.6743
74.6 -0.6523
74.625 -0.6348
74.65 -0.6252
74.675 -0.6225
74.7 -0.6222
74.725 -0.6243
74.75 -0.6282
74.775 -0.6288
74.8 -0.621
74.825 -0.6071
74.85 -0.596
74.875 -0.5938
74.9 -0.6066
74.925 -0.6265
74.95 -0.6487
74.975 -0.6698
75 -0.6825
75.025 -0.6812
75.05 -0.6714
75.075 -0.6522
75.1 -0.6219
75.125 -0.5869
75.15 -0.5496
75.175 -0.5095
75.2 -0.4748
75.225 -0.4492
75.25 -0.4308
75.275 -0.4228
75.3 -0.4257
75.325 -0.4384
75.35 -0.4571
75.375 -0.4736
75.4 -0.4784
75.425 -0.4728
75.45 -0.4628
75.475 -0.4537
75.5 -0.4465
75.525 -0.4422
75.55 -0.4442
75.575 -0.4543
75.6 -0.4658
75.625 -0.4688
75.65 -0.4612
75.675 -0.4442
75.7 -0.4253
75.725 -0.4128
75.75 -0.4114
75.775 -0.4233
75.8 -0.4456
75.825 -0.474
75.85 -0.5083
75.875 -0.5491
75.9 -0.5969
75.925 -0.6512
75.95 -0.7118
75.975 -0.7717
76 -0.8232
76.025 -0.8621
76.05 -0.8936
76.075 -0.9233
76.1 -0.9512
76.125 -0.9677
76.15 -0.9773
76.175 -0.9879
76.2 -0.9999
76.225 -1.0102
76.25 -1.0174
76.275 -1.0196
76.3 -1.0201
76.325 -1.0245
76.35 -1.0255
76.375 -1.0117
76.4 -0.9787
76.425 -0.9359
76.45 -0.8942
76.475 -0.8592
76.5 -0.8304
76.525 -0.8078
76.55 -0.7891
76.575 -0.7742
76.6 -0.7608
76.625 -0.75
76.65 -0.7392
76.675 -0.7176
76.7 -0.6802
76.725 -0.6215
76.75 -0.5464
76.775 -0.4644
76.8 -0.3861
76.825 -0.3198
76.85 -0.2683
76.875 -0.2274
76.9 -0.1962
76.925 -0.1737
76.95 -0.1553
76.975 -0.1443
77 -0.14
77.025 -0.1367
77.05 -0.1366
77.075 -0.1408
77.1 -0.1458
77.125 -0.15
77.15 -0.1533
77.175 -0.1602
77.2 -0.1728
77.225 -0.1938
77.25 -0.2254
77.275 -0.2634
77.3 -0.3038
77.325 -0.3446
77.35 -0.383
77.375 -0.4227
77.4 -0.468
77.425 -0.5207
77.45 -0.5799
77.475 -0.6463
77.5 -0.7124
77.525 -0.769
77.55 -0.8095
77.575 -0.8412
77.6 -0.8672
77.625 -0.8811
77.65 -0.8833
77.675 -0.8796
77.7 -0.8768
77.725 -0.8784
77.75 -0.8872
77.775 -0.9027
77.8 -0.9218
77.825 -0.9404
77.85 -0.9558
77.875 -0.9681
77.9 -0.9798
77.925 -0.9841
77.95 -0.9737
77.975 -0.9505
78 -0.9241
78.025 -0.8954
78.05 -0.8635
78.075 -0.8316
78.1 -0.8035
78.125 -0.7809
78.15 -0.7669
78.175 -0.7625
78.2 -0.765
78.225 -0.768
78.25 -0.7629
78.275 -0.7477
78.3 -0.7298
78.325 -0.7112
78.35 -0.6908
78.375 -0.6702
78.4 -0.6531
78.425 -0.6368
78.45 -0.6145
78.475 -0.5889
78.5 -0.5626
78.525 -0.5384
78.55 -0.5106
78.575 -0.4785
78.6 -0.4394
78.625 -0.3972
78.65 -0.3545
78.675 -0.3126
78.7 -0.2726
78.725 -0.238
78.75 -0.2147
78.775 -0.2051
78.8 -0.2089
78.825 -0.2241
78.85 -0.2464
78.875 -0.2713
78.9 -0.296
78.925 -0.3229
78.95 -0.3553
78.975 -0.3954
79 -0.4439
79.025 -0.5001
79.05 -0.5602
79.075 -0.6197
79.1 -0.6697
79.125 -0.705
79.15 -0.7286
79.175 -0.7462
79.2 -0.7563
79.225 -0.7552
79.25 -0.7412
79.275 -0.7218
79.3 -0.7062
79.325 -0.6951
79.35 -0.6863
79.375 -0.6792
79.4 -0.6746
79.425 -0.6724
79.45 -0.6724
79.475 -0.6729
79.5 -0.6745
79.525 -0.6785
79.55 -0.682
79.575 -0.6907
79.6 -0.7034
79.625 -0.7207
79.65 -0.7406
79.675 -0.762
79.7 -0.787
79.725 -0.8139
79.75 -0.8364
79.775 -0.8597
79.8 -0.8893
79.825 -0.9255
79.85 -0.9649
79.875 -1.008
79.9 -1.0575
79.925 -1.1131
79.95 -1.1699
79.975 -1.2178
80 -1.2539
80.025 -1.2853
80.05 -1.3173
80.075 -1.3509
80.1 -1.3826
80.125 -1.4125
80.15 -1.44
80.175 -1.4627
80.2 -1.4822
80.225 -1.4996
80.25 -1.5174
80.275 -1.5329
80.3 -1.5487
80.325 -1.5684
80.35 -1.5936
80.375 -1.6247
80.4 -1.6578
80.425 -1.6909
80.45 -1.7237
80.475 -1.7519
80.5 -1.7695
80.525 -1.781
80.55 -1.794
80.575 -1.812
80.6 -1.8378
80.625 -1.8719
80.65 -1.9096
80.675 -1.942
80.7 -1.9626
80.725 -1.9724
80.75 -1.9786
80.775 -1.9898
80.8 -2.0063
80.825 -2.0294
80.85 -2.0591
80.875 -2.093
80.9 -2.1275
80.925 -2.1632
80.95 -2.2016
80.975 -2.2407
81 -2.2812
81.025 -2.3235
81.05 -2.3674
81.075 -2.4114
81.1 -2.4576
81.125 -2.5069
81.15 -2.5573
81.175 -2.6088
81.2 -2.6595
81.225 -2.7059
81.25 -2.7388
81.275 -2.7597
81.3 -2.7771
81.325 -2.7942
81.35 -2.8126
81.375 -2.8352
81.4 -2.8591
81.425 -2.888
81.45 -2.9239
81.475 -2.9605
81.5 -2.9924
81.525 -3.0114
81.55 -3.0139
81.575 -3.007
81.6 -3.0029
81.625 -3.0044
81.65 -3.0069
81.675 -3.008
81.7 -3.0054
81.725 -2.9884
81.75 -2.9568
81.775 -2.9179
81.8 -2.8727
81.825 -2.8254
81.85 -2.7749
81.875 -2.7164
81.9 -2.6507
81.925 -2.5804
81.95 -2.5109
81.975 -2.4418
82 -2.3773
82.025 -2.3196
82.05 -2.2706
82.075 -2.2316
82.1 -2.2004
82.125 -2.1743
82.15 -2.1478
82.175 -2.1189
82.2 -2.0881
82.225 -2.0558
82.25 -2.0259
82.275 -1.9985
82.3 -1.9684
82.325 -1.9317
82.35 -1.8917
82.375 -1.8523
82.4 -1.8153
82.425 -1.7844
82.45 -1.7587
82.475 -1.7372
82.5 -1.7142
82.525 -1.6843
82.55 -1.6527
82.575 -1.6213
82.6 -1.5928
82.625 -1.5688
82.65 -1.5521
82.675 -1.5447
82.7 -1.5477
82.725 -1.5618
82.75 -1.5861
82.775 -1.6207
82.8 -1.6569
82.825 -1.6841
82.85 -1.7055
82.875 -1.7254
82.9 -1.7455
82.925 -1.7676
82.95 -1.7895
82.975 -1.8105
83 -1.8272
83.025 -1.8338
83.05 -1.8214
83.075 -1.791
83.1 -1.7539
83.125 -1.7138
83.15 -1.6718
83.175 -1.6327
83.2 -1.5962
83.225 -1.5628
83.25 -1.5356
83.275 -1.516
83.3 -1.5031
83.325 -1.4955
83.35 -1.4923
83.375 -1.493
83.4 -1.4968
83.425 -1.5017
83.45 -1.5051
83.475 -1.5087
83.5 -1.5178
83.525 -1.5339
83.55 -1.5545
83.575 -1.5731
83.6 -1.5764
83.625 -1.5543
83.65 -1.5157
83.675 -1.4695
83.7 -1.4193
83.725 -1.3661
83.75 -1.3062
83.775 -1.2378
83.8 -1.158
83.825 -1.0737
83.85 -0.9923
83.875 -0.9194
83.9 -0.8553
83.925 -0.7999
83.95 -0.7534
83.975 -0.717
84 -0.6916
84.025 -0.6762
84.05 -0.6712
84.075 -0.673
84.1 -0.6673
84.125 -0.6493
84.15 -0.63
84.175 -0.6115
84.2 -0.5974
84.225 -0.5893
84.25 -0.5891
84.275 -0.5919
84.3 -0.5937
84.325 -0.5923
84.35 -0.5894
84.375 -0.587
84.4 -0.586
84.425 -0.5849
84.45 -0.5793
84.475 -0.5646
84.5 -0.5374
84.525 -0.5006
84.55 -0.4568
84.575 -0.4075
84.6 -0.3556
84.625 -0.3029
84.65 -0.2524
84.675 -0.2044
84.7 -0.1595
84.725 -0.1196
84.75 -0.0834
84.775 -0.051
84.8 -0.0216
84.825 0.0056
84.85 0.0293
84.875 0.0521
84.9 0.076
84.925 0.1076
84.95 0.1479
84.975 0.1935
85 0.2381
85.025 0.2812
85.05 0.3218
85.075 0.3583
85.1 0.3932
85.125 0.4299
85.15 0.4663
85.175 0.4968
85.2 0.5196
85.225 0.5349
85.25 0.5448
85.275 0.5549
85.3 0.575
85.325 0.6092
85.35 0.6536
85.375 0.696
85.4 0.73
85.425 0.7591
85.45 0.787
85.475 0.8116
85.5 0.8285
85.525 0.8401
85.55 0.8479
85.575 0.8535
85.6 0.8602
85.625 0.871
85.65 0.8847
85.675 0.898
85.7 0.9095
85.725 0.9199
85.75 0.9288
85.775 0.9347
85.8 0.936
85.825 0.9338
85.85 0.9309
85.875 0.9273
85.9 0.9179
85.925 0.9045
85.95 0.8993
85.975 0.9038
86 0.9068
86.025 0.9034
86.05 0.8989
86.075 0.894
86.1 0.8881
86.125 0.8797
86.15 0.8667
86.175 0.8471
86.2 0.823
86.225 0.7958
86.25 0.7652
86.275 0.7353
86.3 0.7063
86.325 0.6812
86.35 0.661
86.375 0.6457
86.4 0.6387
86.425 0.6385
86.45 0.64
86.475 0.6412
86.5 0.6437
86.525 0.6512
86.55 0.6687
86.575 0.6922
86.6 0.7173
86.625 0.7423
86.65 0.7672
86.675 0.7904
86.7 0.8102
86.725 0.8258
86.75 0.8411
86.775 0.8572
86.8 0.8746
86.825 0.8895
86.85 0.9038
86.875 0.9262
86.9 0.9605
86.925 0.996
86.95 1.0282
86.975 1.0577
87 1.0867
87.025 1.1137
87.05 1.1389
87.075 1.1633
87.1 1.1834
87.125 1.1969
87.15 1.2024
87.175 1.2029
87.2 1.1996
87.225 1.1939
87.25 1.1897
87.275 1.1936
87.3 1.2145
87.325 1.2582
87.35 1.3198
87.375 1.3881
87.4 1.4584
87.425 1.5279
87.45 1.5944
87.475 1.6531
87.5 1.705
87.525 1.7484
87.55 1.7864
87.575 1.8176
87.6 1.8412
87.625 1.8582
87.65 1.8671
87.675 1.8699
87.7 1.8659
87.725 1.8551
87.75 1.8413
87.775 1.8236
87.8 1.8018
87.825 1.7796
87.85 1.757
87.875 1.731
87.9 1.7
87.925 1.662
87.95 1.6161
87.975 1.5615
88 1.4994
88.025 1.428
88.05 1.3485
88.075 1.2623
88.1 1.1704
88.125 1.0747
88.15 0.9766
88.175 0.8752
88.2 0.7727
88.225 0.6722
88.25 0.5761
88.275 0.4871
88.3 0.4061
88.325 0.3397
88.35 0.2964
88.375 0.2707
88.4 0.2579
88.425 0.2517
88.45 0.2421
88.475 0.2275
88.5 0.2087
88.525 0.1849
88.55 0.1557
88.575 0.1218
88.6 0.0863
88.625 0.0519
88.65 0.0225
88.675 0.0077
88.7 0.0107
88.725 0.0209
88.75 0.0293
88.775 0.0286
88.8 0.0189
88.825 -0.0009
88.85 -0.0293
88.875 -0.0593
88.9 -0.0848
88.925 -0.0977
88.95 -0.0985
88.975 -0.0985
89 -0.1069
89.025 -0.1236
89.05 -0.1446
89.075 -0.1719
89.1 -0.2084
89.125 -0.2511
89.15 -0.2974
89.175 -0.346
89.2 -0.3939
89.225 -0.4303
89.25 -0.4485
89.275 -0.4531
89.3 -0.4492
89.325 -0.4391
89.35 -0.4246
89.375 -0.406
89.4 -0.3833
89.425 -0.359
89.45 -0.3353
89.475 -0.3165
89.5 -0.3032
89.525 -0.2995
89.55 -0.3047
89.575 -0.3173
89.6 -0.3376
89.625 -0.3624
89.65 -0.3908
89.675 -0.4272
89.7 -0.4693
89.725 -0.516
89.75 -0.5672
89.775 -0.6211
89.8 -0.6764
89.825 -0.7333
89.85 -0.7905
89.875 -0.8508
89.9 -0.9194
89.925 -0.9954
89.95 -1.0789
89.975 -1.163
90 -1.242
90.025 -1.3109
90.05 -1.3679
90.075 -1.4127
90.1 -1.4515
90.125 -1.4869
90.15 -1.5204
90.175 -1.5487
90.2 -1.567
90.225 -1.5719
90.25 -1.5636
90.275 -1.5525
90.3 -1.5452
90.325 -1.5334
90.35 -1.5166
90.375 -1.4984
90.4 -1.4706
90.425 -1.4278
90.45 -1.3678
90.475 -1.2992
90.5 -1.2251
90.525 -1.1479
90.55 -1.0678
90.575 -0.9866
90.6 -0.9057
90.625 -0.8235
90.65 -0.7401
90.675 -0.6564
90.7 -0.5665
90.725 -0.4682
90.75 -0.3639
90.775 -0.2587
90.8 -0.1558
90.825 -0.0526
90.85 0.0491
90.875 0.1469
90.9 0.2312
90.925 0.2963
90.95 0.3474
90.975 0.3877
91 0.4196
91.025 0.4447
91.05 0.465
91.075 0.4798
91.1 0.4891
91.125 0.4964
91.15 0.504
91.175 0.5126
91.2 0.5207
91.225 0.524
91.25 0.5175
91.275 0.5049
91.3 0.4929
91.325 0.4848
91.35 0.4759
91.375 0.4628
91.4 0.4453
91.425 0.425
91.45 0.4028
91.475 0.3797
91.5 0.3579
91.525 0.3399
91.55 0.3237
91.575 0.3049
91.6 0.2801
91.625 0.2486
91.65 0.2172
91.675 0.1922
91.7 0.179
91.725 0.1742
91.75 0.177
91.775 0.1826
91.8 0.1883
91.825 0.1918
91.85 0.1866
91.875 0.1726
91.9 0.1469
91.925 0.1114
91.95 0.0692
91.975 0.0187
92 -0.0392
92.025 -0.1062
92.05 -0.1783
92.075 -0.2489
92.1 -0.3099
92.125 -0.3592
92.15 -0.3984
92.175 -0.4296
92.2 -0.4587
92.225 -0.4888
92.25 -0.5169
92.275 -0.5383
92.3 -0.5554
92.325 -0.5718
92.35 -0.5931
92.375 -0.6172
92.4 -0.647
92.425 -0.6815
92.45 -0.7159
92.475 -0.7539
92.5 -0.7987
92.525 -0.8484
92.55 -0.8997
92.575 -0.9483
92.6 -0.9924
92.625 -1.0341
92.65 -1.0744
92.675 -1.1124
92.7 -1.1435
92.725 -1.1568
92.75 -1.1515
92.775 -1.1274
92.8 -1.086
92.825 -1.0291
92.85 -0.9625
92.875 -0.8886
92.9 -0.8131
92.925 -0.743
92.95 -0.6832
92.975 -0.6352
93 -0.5985
93.025 -0.5714
93.05 -0.5528
93.075 -0.5406
93.1 -0.5371
93.125 -0.5416
93.15 -0.5511
93.175 -0.5664
93.2 -0.5875
93.225 -0.6101
93.25 -0.6299
93.275 -0.6449
93.3 -0.6574
93.325 -0.6643
93.35 -0.6672
93.375 -0.6684
93.4 -0.6675
93.425 -0.6672
93.45 -0.6704
93.475 -0.6806
93.5 -0.6923
93.525 -0.6975
93.55 -0.6878
93.575 -0.6581
93.6 -0.613
93.625 -0.5621
93.65 -0.5069
93.675 -0.4505
93.7 -0.3951
93.725 -0.3423
93.75 -0.294
93.775 -0.2507
93.8 -0.2194
93.825 -0.2062
93.85 -0.2101
93.875 -0.2253
93.9 -0.2462
93.925 -0.2587
93.95 -0.2465
93.975 -0.2127
94 -0.1766
94.025 -0.1451
94.05 -0.1135
94.075 -0.0707
94.1 -0.0125
94.125 0.0504
94.15 0.1118
94.175 0.1709
94.2 0.2282
94.225 0.2894
94.25 0.3607
94.275 0.4398
94.3 0.5248
94.325 0.6124
94.35 0.6985
94.375 0.778
94.4 0.8458
94.425 0.9021
94.45 0.9515
94.475 0.9937
94.5 1.0276
94.525 1.0535
94.55 1.0723
94.575 1.0853
94.6 1.0918
94.625 1.0919
94.65 1.086
94.675 1.0734
94.7 1.0551
94.725 1.0323
94.75 1.0071
94.775 0.9846
94.8 0.9695
94.825 0.9585
94.85 0.9518
94.875 0.9482
94.9 0.9452
94.925 0.94
94.95 0.9309
94.975 0.9182
95 0.9089
95.025 0.9045
95.05 0.9021
95.075 0.8985
95.1 0.8931
95.125 0.8866
95.15 0.8781
95.175 0.8695
95.2 0.8612
95.225 0.8555
95.25 0.8519
95.275 0.8472
95.3 0.838
95.325 0.8248
95.35 0.8082
95.375 0.7905
95.4 0.7726
95.425 0.757
95.45 0.7456
95.475 0.7395
95.5 0.735
95.525 0.7256
95.55 0.6996
95.575 0.6636
95.6 0.6284
95.625 0.5968
95.65 0.5695
95.675 0.5493
95.7 0.5405
95.725 0.5485
95.75 0.5728
95.775 0.606
95.8 0.6404
95.825 0.6677
95.85 0.6809
95.875 0.6773
95.9 0.6641
95.925 0.6528
95.95 0.6463
95.975 0.6424
96 0.6446
96.025 0.6529
96.05 0.6638
96.075 0.6782
96.1 0.7007
96.125 0.7328
96.15 0.774
96.175 0.8179
96.2 0.8596
96.225 0.9
96.25 0.9393
96.275 0.9711
96.3 0.9957
96.325 1.0192
96.35 1.0501
96.375 1.0909
96.4 1.1367
96.425 1.1851
96.45 1.2332
96.475 1.2766
96.5 1.3146
96.525 1.3466
96.55 1.3742
96.575 1.3968
96.6 1.4102
96.625 1.4157
96.65 1.4155
96.675 1.4098
96.7 1.3971
96.725 1.3758
96.75 1.344
96.775 1.3035
96.8 1.2554
96.825 1.2018
96.85 1.1467
96.875 1.0918
96.9 1.0369
96.925 0.9824
96.95 0.9318
96.975 0.8883
97 0.853
97.025 0.8258
97.05 0.805
97.075 0.7947
97.1 0.798
97.125 0.8086
97.15 0.82
97.175 0.8313
97.2 0.8388
97.225 0.8326
97.25 0.8155
97.275 0.7958
97.3 0.7822
97.325 0.7703
97.35 0.756
97.375 0.7414
97.4 0.7289
97.425 0.7197
97.45 0.7138
97.475 0.7078
97.5 0.6999
97.525 0.7015
97.55 0.7166
97.575 0.742
97.6 0.7684
97.625 0.792
97.65 0.8091
97.675 0.8164
97.7 0.8158
97.725 0.8099
97.75 0.8003
97.775 0.7879
97.8 0.7796
97.825 0.7868
97.85 0.8073
97.875 0.8339
97.9 0.8592
97.925 0.8875
97.95 0.9182
97.975 0.9442
98 0.9649
98.025 0.9813
98.05 0.9947
98.075 1.0087
98.1 1.0321
98.125 1.0729
98.15 1.1245
98.175 1.1794
98.2 1.2358
98.225 1.294
98.25 1.3531
98.275 1.4091
98.3 1.46
98.325 1.5054
98.35 1.544
98.375 1.5739
98.4 1.5932
98.425 1.6031
98.45 1.6064
98.475 1.6047
98.5 1.5998
98.525 1.5905
98.55 1.575
98.575 1.5513
98.6 1.5192
98.625 1.4776
98.65 1.4265
98.675 1.3696
98.7 1.3144
98.725 1.2629
98.75 1.2106
98.775 1.1566
98.8 1.1041
98.825 1.0625
98.85 1.0479
98.875 1.0681
98.9 1.1067
98.925 1.1532
98.95 1.2062
98.975 1.2601
99 1.3137
99.025 1.3665
99.05 1.4173
99.075 1.4667
99.1 1.5162
99.125 1.5618
99.15 1.6023
99.175 1.6382
99.2 1.675
99.225 1.7105
99.25 1.7411
99.275 1.7717
99.3 1.8011
99.325 1.8248
99.35 1.8413
99.375 1.8507
99.4 1.8526
99.425 1.846
99.45 1.8342
99.475 1.818
99.5 1.7965
99.525 1.7687
99.55 1.735
99.575 1.6952
99.6 1.6549
99.625 1.6201
99.65 1.5912
99.675 1.5631
99.7 1.5335
99.725 1.5007
99.75 1.4666
99.775 1.4331
99.8 1.4022
99.825 1.3759
99.85 1.3562
99.875 1.3385
99.9 1.3214
99.925 1.3071
99.95 1.2978
99.975 1.2937
100 1.2896
