# Supplementary material for: Uptake of N2O5 by aqueous aerosol unveiled using chemically accurate many-body potentials
Source: Nat Commun. 2022 Mar 10;13:1266. doi: 10.1038/s41467-022-28697-8 (PMC8913772; doi:10.1038/s41467-022-28697-8)
Supplement: Supplementary file 3 — Source Data [file 41467_2022_28697_MOESM3_ESM.zip › n2o5-uptake-data/Fig2/scattering/rep02run06/relcom_gds.dat]

0.025 12.0132
0.05 11.997
0.075 11.9808
0.1 11.9646
0.125 11.9484
0.15 11.9322
0.175 11.916
0.2 11.8999
0.225 11.8837
0.25 11.8676
0.275 11.8514
0.3 11.8353
0.325 11.8191
0.35 11.8029
0.375 11.7867
0.4 11.7705
0.425 11.7543
0.45 11.738
0.475 11.7218
0.5 11.7055
0.525 11.6893
0.55 11.673
0.575 11.6567
0.6 11.6404
0.625 11.624
0.65 11.6077
0.675 11.5913
0.7 11.5748
0.725 11.5584
0.75 11.5419
0.775 11.5254
0.8 11.5089
0.825 11.4923
0.85 11.4758
0.875 11.4592
0.9 11.4426
0.925 11.4259
0.95 11.4093
0.975 11.3926
1 11.3759
1.025 11.3592
1.05 11.3424
1.075 11.3257
1.1 11.3089
1.125 11.2921
1.15 11.2753
1.175 11.2585
1.2 11.2416
1.225 11.2248
1.25 11.2079
1.275 11.191
1.3 11.1741
1.325 11.1571
1.35 11.1401
1.375 11.1231
1.4 11.1061
1.425 11.0891
1.45 11.072
1.475 11.0549
1.5 11.0378
1.525 11.0206
1.55 11.0034
1.575 10.9861
1.6 10.9688
1.625 10.9514
1.65 10.934
1.675 10.9166
1.7 10.8991
1.725 10.8816
1.75 10.8641
1.775 10.8466
1.8 10.829
1.825 10.8114
1.85 10.7937
1.875 10.7761
1.9 10.7583
1.925 10.7406
1.95 10.7228
1.975 10.705
2 10.6871
2.025 10.6692
2.05 10.6512
2.075 10.6332
2.1 10.6152
2.125 10.5971
2.15 10.579
2.175 10.5609
2.2 10.5427
2.225 10.5245
2.25 10.5062
2.275 10.488
2.3 10.4697
2.325 10.4515
2.35 10.4332
2.375 10.4148
2.4 10.3965
2.425 10.3781
2.45 10.3598
2.475 10.3413
2.5 10.3229
2.525 10.3044
2.55 10.2859
2.575 10.2674
2.6 10.2489
2.625 10.2303
2.65 10.2117
2.675 10.193
2.7 10.1743
2.725 10.1556
2.75 10.1368
2.775 10.118
2.8 10.0991
2.825 10.0802
2.85 10.0612
2.875 10.0422
2.9 10.0232
2.925 10.0042
2.95 9.9851
2.975 9.966
3 9.9469
3.025 9.9277
3.05 9.9086
3.075 9.8894
3.1 9.8701
3.125 9.8508
3.15 9.8315
3.175 9.8122
3.2 9.7929
3.225 9.7738
3.25 9.7548
3.275 9.7359
3.3 9.717
3.325 9.6982
3.35 9.6794
3.375 9.6606
3.4 9.6418
3.425 9.6231
3.45 9.6043
3.475 9.5856
3.5 9.567
3.525 9.5486
3.55 9.5301
3.575 9.5117
3.6 9.4934
3.625 9.4751
3.65 9.4569
3.675 9.4388
3.7 9.4207
3.725 9.4026
3.75 9.3845
3.775 9.3665
3.8 9.3484
3.825 9.3304
3.85 9.3123
3.875 9.2943
3.9 9.2762
3.925 9.2581
3.95 9.24
3.975 9.2219
4 9.2039
4.025 9.1859
4.05 9.1681
4.075 9.1504
4.1 9.1328
4.125 9.1152
4.15 9.0978
4.175 9.0804
4.2 9.0629
4.225 9.0453
4.25 9.0277
4.275 9.01
4.3 8.9922
4.325 8.9743
4.35 8.9564
4.375 8.9383
4.4 8.9202
4.425 8.902
4.45 8.8837
4.475 8.8655
4.5 8.8472
4.525 8.8289
4.55 8.8106
4.575 8.7922
4.6 8.7738
4.625 8.7554
4.65 8.7368
4.675 8.7182
4.7 8.6996
4.725 8.6809
4.75 8.662
4.775 8.6431
4.8 8.624
4.825 8.6047
4.85 8.5853
4.875 8.5658
4.9 8.546
4.925 8.526
4.95 8.5058
4.975 8.4855
5 8.465
5.025 8.4444
5.05 8.4236
5.075 8.4027
5.1 8.3816
5.125 8.3603
5.15 8.3387
5.175 8.3169
5.2 8.2948
5.225 8.2723
5.25 8.2495
5.275 8.2265
5.3 8.2033
5.325 8.1798
5.35 8.156
5.375 8.1318
5.4 8.1074
5.425 8.0827
5.45 8.0579
5.475 8.0329
5.5 8.0075
5.525 7.9818
5.55 7.9558
5.575 7.9296
5.6 7.9028
5.625 7.8757
5.65 7.8481
5.675 7.8201
5.7 7.7916
5.725 7.7628
5.75 7.7335
5.775 7.7034
5.8 7.6728
5.825 7.6419
5.85 7.6106
5.875 7.5788
5.9 7.5467
5.925 7.514
5.95 7.4806
5.975 7.4467
6 7.4124
6.025 7.3775
6.05 7.3419
6.075 7.3059
6.1 7.2693
6.125 7.232
6.15 7.1941
6.175 7.1555
6.2 7.1162
6.225 7.076
6.25 7.035
6.275 6.9934
6.3 6.9512
6.325 6.9081
6.35 6.8642
6.375 6.8202
6.4 6.7762
6.425 6.7319
6.45 6.6872
6.475 6.6417
6.5 6.5955
6.525 6.5486
6.55 6.5014
6.575 6.4537
6.6 6.4054
6.625 6.3561
6.65 6.3057
6.675 6.2545
6.7 6.2026
6.725 6.1496
6.75 6.0955
6.775 6.0403
6.8 5.9842
6.825 5.9271
6.85 5.869
6.875 5.8098
6.9 5.7494
6.925 5.6881
6.95 5.6261
6.975 5.5632
7 5.4991
7.025 5.4337
7.05 5.3666
7.075 5.2975
7.1 5.226
7.125 5.1519
7.15 5.0751
7.175 4.9956
7.2 4.9143
7.225 4.8363
7.25 4.7667
7.275 4.7147
7.3 4.6794
7.325 4.6527
7.35 4.6305
7.375 4.6117
7.4 4.595
7.425 4.5779
7.45 4.5594
7.475 4.5396
7.5 4.5188
7.525 4.4971
7.55 4.4746
7.575 4.4514
7.6 4.4267
7.625 4.3991
7.65 4.3681
7.675 4.333
7.7 4.2936
7.725 4.2495
7.75 4.2003
7.775 4.1459
7.8 4.0873
7.825 4.0253
7.85 3.9597
7.875 3.8886
7.9 3.8104
7.925 3.7252
7.95 3.6342
7.975 3.5481
8 3.4945
8.025 3.4729
8.05 3.4551
8.075 3.4337
8.1 3.4076
8.125 3.3773
8.15 3.3438
8.175 3.3079
8.2 3.2703
8.225 3.2308
8.25 3.1888
8.275 3.1436
8.3 3.0925
8.325 3.0367
8.35 2.9751
8.375 2.9087
8.4 2.837
8.425 2.7638
8.45 2.6906
8.475 2.6196
8.5 2.5503
8.525 2.4866
8.55 2.4293
8.575 2.3755
8.6 2.323
8.625 2.2675
8.65 2.2056
8.675 2.136
8.7 2.0583
8.725 1.9742
8.75 1.8878
8.775 1.8107
8.8 1.7478
8.825 1.6936
8.85 1.6413
8.875 1.586
8.9 1.5318
8.925 1.4915
8.95 1.4636
8.975 1.4418
9 1.4224
9.025 1.4009
9.05 1.3764
9.075 1.347
9.1 1.3137
9.125 1.2806
9.15 1.2454
9.175 1.2076
9.2 1.1663
9.225 1.1261
9.25 1.0861
9.275 1.0499
9.3 1.0247
9.325 1.006
9.35 0.992
9.375 0.9761
9.4 0.9551
9.425 0.9284
9.45 0.9025
9.475 0.8816
9.5 0.8569
9.525 0.8253
9.55 0.7853
9.575 0.7385
9.6 0.6989
9.625 0.6811
9.65 0.6757
9.675 0.6681
9.7 0.6543
9.725 0.6359
9.75 0.6138
9.775 0.5885
9.8 0.5571
9.825 0.523
9.85 0.4892
9.875 0.4629
9.9 0.4536
9.925 0.464
9.95 0.4941
9.975 0.5372
10 0.5945
10.025 0.6576
10.05 0.7248
10.075 0.791
10.1 0.8569
10.125 0.9255
10.15 0.9958
10.175 1.0669
10.2 1.134
10.225 1.1904
10.25 1.2372
10.275 1.2745
10.3 1.3052
10.325 1.3291
10.35 1.3444
10.375 1.3505
10.4 1.3517
10.425 1.351
10.45 1.3536
10.475 1.3611
10.5 1.3679
10.525 1.3706
10.55 1.3682
10.575 1.357
10.6 1.3426
10.625 1.3266
10.65 1.3085
10.675 1.2893
10.7 1.2709
10.725 1.2516
10.75 1.2294
10.775 1.2053
10.8 1.1797
10.825 1.1541
10.85 1.1343
10.875 1.1244
10.9 1.1206
10.925 1.1128
10.95 1.0918
10.975 1.0571
11 1.0094
11.025 0.9541
11.05 0.8966
11.075 0.8461
11.1 0.8065
11.125 0.7802
11.15 0.7563
11.175 0.728
11.2 0.6889
11.225 0.6386
11.25 0.5762
11.275 0.5054
11.3 0.4343
11.325 0.3708
11.35 0.3184
11.375 0.272
11.4 0.2263
11.425 0.1943
11.45 0.1827
11.475 0.1878
11.5 0.1962
11.525 0.1998
11.55 0.1933
11.575 0.1802
11.6 0.1666
11.625 0.1671
11.65 0.1901
11.675 0.2233
11.7 0.2705
11.725 0.3216
11.75 0.3708
11.775 0.4162
11.8 0.4647
11.825 0.5324
11.85 0.6083
11.875 0.6777
11.9 0.7381
11.925 0.7887
11.95 0.8282
11.975 0.8576
12 0.8778
12.025 0.8883
12.05 0.8896
12.075 0.8814
12.1 0.8635
12.125 0.838
12.15 0.8051
12.175 0.7657
12.2 0.7233
12.225 0.6807
12.25 0.6475
12.275 0.6264
12.3 0.6215
12.325 0.6323
12.35 0.6481
12.375 0.6611
12.4 0.6713
12.425 0.677
12.45 0.6801
12.475 0.6837
12.5 0.6938
12.525 0.7068
12.55 0.7168
12.575 0.7232
12.6 0.7308
12.625 0.7473
12.65 0.7737
12.675 0.8047
12.7 0.8343
12.725 0.858
12.75 0.8734
12.775 0.879
12.8 0.8764
12.825 0.8668
12.85 0.8511
12.875 0.8319
12.9 0.8104
12.925 0.7834
12.95 0.7478
12.975 0.7087
13 0.6672
13.025 0.6325
13.05 0.6161
13.075 0.6246
13.1 0.6536
13.125 0.6865
13.15 0.7157
13.175 0.7366
13.2 0.7506
13.225 0.7585
13.25 0.7641
13.275 0.7739
13.3 0.7907
13.325 0.8084
13.35 0.8257
13.375 0.8448
13.4 0.8621
13.425 0.8763
13.45 0.8858
13.475 0.8893
13.5 0.8852
13.525 0.8719
13.55 0.8493
13.575 0.818
13.6 0.7782
13.625 0.7305
13.65 0.6747
13.675 0.6118
13.7 0.5425
13.725 0.4736
13.75 0.4131
13.775 0.3547
13.8 0.3006
13.825 0.2617
13.85 0.2347
13.875 0.2128
13.9 0.1982
13.925 0.1884
13.95 0.1777
13.975 0.1739
14 0.1931
14.025 0.2277
14.05 0.2741
14.075 0.3302
14.1 0.3916
14.125 0.4473
14.15 0.4969
14.175 0.5406
14.2 0.5738
14.225 0.5937
14.25 0.607
14.275 0.6205
14.3 0.6505
14.325 0.7013
14.35 0.755
14.375 0.8036
14.4 0.847
14.425 0.8855
14.45 0.9203
14.475 0.9504
14.5 0.9746
14.525 0.9935
14.55 1.0057
14.575 1.0104
14.6 1.0076
14.625 0.9971
14.65 0.98
14.675 0.9588
14.7 0.9426
14.725 0.9431
14.75 0.9619
14.775 0.9906
14.8 1.0159
14.825 1.0342
14.85 1.0438
14.875 1.0436
14.9 1.0326
14.925 1.0097
14.95 0.9786
14.975 0.9429
15 0.9021
15.025 0.8562
15.05 0.806
15.075 0.7508
15.1 0.6933
15.125 0.6437
15.15 0.6045
15.175 0.5781
15.2 0.5759
15.225 0.5851
15.25 0.5965
15.275 0.6107
15.3 0.626
15.325 0.6426
15.35 0.6614
15.375 0.6825
15.4 0.7027
15.425 0.7143
15.45 0.718
15.475 0.7205
15.5 0.7199
15.525 0.7146
15.55 0.7077
15.575 0.6994
15.6 0.6936
15.625 0.6918
15.65 0.6938
15.675 0.6969
15.7 0.6949
15.725 0.6889
15.75 0.6832
15.775 0.6779
15.8 0.6679
15.825 0.6533
15.85 0.6353
15.875 0.6156
15.9 0.5974
15.925 0.5877
15.95 0.5957
15.975 0.6204
16 0.6518
16.025 0.6792
16.05 0.7023
16.075 0.7237
16.1 0.7432
16.125 0.7578
16.15 0.7691
16.175 0.7774
16.2 0.7769
16.225 0.7666
16.25 0.755
16.275 0.7526
16.3 0.7592
16.325 0.7626
16.35 0.7574
16.375 0.7425
16.4 0.719
16.425 0.6893
16.45 0.6537
16.475 0.6078
16.5 0.5512
16.525 0.4931
16.55 0.4497
16.575 0.4367
16.6 0.4526
16.625 0.4837
16.65 0.5232
16.675 0.5656
16.7 0.6063
16.725 0.6408
16.75 0.6689
16.775 0.6944
16.8 0.7179
16.825 0.7413
16.85 0.7656
16.875 0.7893
16.9 0.8092
16.925 0.8243
16.95 0.8341
16.975 0.8409
17 0.8446
17.025 0.8464
17.05 0.8487
17.075 0.8551
17.1 0.8628
17.125 0.8672
17.15 0.8682
17.175 0.8643
17.2 0.8564
17.225 0.8454
17.25 0.8381
17.275 0.8411
17.3 0.8506
17.325 0.8695
17.35 0.9024
17.375 0.95
17.4 1.012
17.425 1.0783
17.45 1.1411
17.475 1.196
17.5 1.2439
17.525 1.2905
17.55 1.339
17.575 1.387
17.6 1.4328
17.625 1.4754
17.65 1.5137
17.675 1.5504
17.7 1.5882
17.725 1.6413
17.75 1.71
17.775 1.7804
17.8 1.8457
17.825 1.9066
17.85 1.9628
17.875 2.013
17.9 2.0569
17.925 2.0941
17.95 2.125
17.975 2.1495
18 2.1682
18.025 2.1806
18.05 2.1862
18.075 2.1838
18.1 2.1743
18.125 2.1589
18.15 2.1385
18.175 2.114
18.2 2.0876
18.225 2.0615
18.25 2.0377
18.275 2.0179
18.3 2.0034
18.325 1.9992
18.35 2.0163
18.375 2.0527
18.4 2.0986
18.425 2.1447
18.45 2.1873
18.475 2.2244
18.5 2.2552
18.525 2.2815
18.55 2.3015
18.575 2.3163
18.6 2.3255
18.625 2.3284
18.65 2.3242
18.675 2.3138
18.7 2.2996
18.725 2.283
18.75 2.2637
18.775 2.2442
18.8 2.2245
18.825 2.2046
18.85 2.1823
18.875 2.1559
18.9 2.125
18.925 2.0898
18.95 2.0534
18.975 2.021
19 1.9968
19.025 1.9852
19.05 1.9867
19.075 2.0016
19.1 2.0231
19.125 2.0448
19.15 2.0619
19.175 2.0733
19.2 2.0789
19.225 2.0809
19.25 2.0817
19.275 2.0819
19.3 2.0819
19.325 2.0802
19.35 2.0766
19.375 2.0729
19.4 2.0686
19.425 2.065
19.45 2.0606
19.475 2.0603
19.5 2.0654
19.525 2.0778
19.55 2.0962
19.575 2.1178
19.6 2.1424
19.625 2.1707
19.65 2.2048
19.675 2.2422
19.7 2.2858
19.725 2.3358
19.75 2.3883
19.775 2.4404
19.8 2.4879
19.825 2.5295
19.85 2.5642
19.875 2.5926
19.9 2.6148
19.925 2.6314
19.95 2.6423
19.975 2.6484
20 2.6502
20.025 2.6485
20.05 2.6449
20.075 2.6409
20.1 2.6374
20.125 2.6359
20.15 2.6388
20.175 2.6459
20.2 2.6553
20.225 2.6669
20.25 2.6774
20.275 2.6855
20.3 2.6906
20.325 2.6931
20.35 2.6919
20.375 2.6866
20.4 2.6772
20.425 2.6641
20.45 2.6478
20.475 2.6283
20.5 2.6049
20.525 2.5777
20.55 2.5472
20.575 2.5134
20.6 2.4765
20.625 2.436
20.65 2.3914
20.675 2.3429
20.7 2.2912
20.725 2.2361
20.75 2.1761
20.775 2.111
20.8 2.0436
20.825 1.9742
20.85 1.906
20.875 1.845
20.9 1.7986
20.925 1.7667
20.95 1.7459
20.975 1.7374
21 1.7407
21.025 1.7512
21.05 1.7657
21.075 1.7798
21.1 1.7927
21.125 1.8041
21.15 1.8124
21.175 1.8212
21.2 1.8291
21.225 1.8359
21.25 1.841
21.275 1.8423
21.3 1.8394
21.325 1.8318
21.35 1.8188
21.375 1.7998
21.4 1.7731
21.425 1.7368
21.45 1.6932
21.475 1.6473
21.5 1.5994
21.525 1.5548
21.55 1.5218
21.575 1.5052
21.6 1.5018
21.625 1.503
21.65 1.5027
21.675 1.5005
21.7 1.4966
21.725 1.4918
21.75 1.4861
21.775 1.4781
21.8 1.4667
21.825 1.4496
21.85 1.4257
21.875 1.3972
21.9 1.3711
21.925 1.3598
21.95 1.3555
21.975 1.354
22 1.3586
22.025 1.3742
22.05 1.397
22.075 1.4213
22.1 1.4453
22.125 1.4705
22.15 1.4963
22.175 1.5193
22.2 1.5418
22.225 1.5705
22.25 1.605
22.275 1.6468
22.3 1.6938
22.325 1.7414
22.35 1.7861
22.375 1.828
22.4 1.8674
22.425 1.9017
22.45 1.9354
22.475 1.969
22.5 2.0027
22.525 2.0377
22.55 2.0767
22.575 2.1159
22.6 2.1498
22.625 2.1763
22.65 2.1962
22.675 2.2108
22.7 2.2246
22.725 2.2399
22.75 2.2537
22.775 2.2645
22.8 2.2716
22.825 2.2758
22.85 2.2768
22.875 2.2736
22.9 2.2663
22.925 2.255
22.95 2.24
22.975 2.2217
23 2.1995
23.025 2.1728
23.05 2.1415
23.075 2.1051
23.1 2.0629
23.125 2.0141
23.15 1.9571
23.175 1.8901
23.2 1.8117
23.225 1.724
23.25 1.6367
23.275 1.5586
23.3 1.487
23.325 1.4253
23.35 1.379
23.375 1.3434
23.4 1.3156
23.425 1.2877
23.45 1.2541
23.475 1.2119
23.5 1.1611
23.525 1.105
23.55 1.0513
23.575 1.0049
23.6 0.9597
23.625 0.9113
23.65 0.8596
23.675 0.8056
23.7 0.7547
23.725 0.7087
23.75 0.6658
23.775 0.6245
23.8 0.5801
23.825 0.5366
23.85 0.4978
23.875 0.4659
23.9 0.4429
23.925 0.4294
23.95 0.4197
23.975 0.4084
24 0.3954
24.025 0.3819
24.05 0.3659
24.075 0.345
24.1 0.319
24.125 0.2865
24.15 0.2553
24.175 0.2304
24.2 0.216
24.225 0.2095
24.25 0.2121
24.275 0.2251
24.3 0.2452
24.325 0.2675
24.35 0.2907
24.375 0.3183
24.4 0.3492
24.425 0.3805
24.45 0.4104
24.475 0.4405
24.5 0.4687
24.525 0.4968
24.55 0.5238
24.575 0.5497
24.6 0.5748
24.625 0.6022
24.65 0.6341
24.675 0.6711
24.7 0.711
24.725 0.7549
24.75 0.8044
24.775 0.8567
24.8 0.9101
24.825 0.9675
24.85 1.0272
24.875 1.087
24.9 1.1458
24.925 1.2048
24.95 1.2624
24.975 1.3193
25 1.3775
25.025 1.4378
25.05 1.5027
25.075 1.5734
25.1 1.6496
25.125 1.7249
25.15 1.7964
25.175 1.864
25.2 1.9276
25.225 1.9878
25.25 2.0453
25.275 2.0996
25.3 2.1511
25.325 2.2006
25.35 2.2473
25.375 2.2916
25.4 2.3339
25.425 2.3736
25.45 2.4108
25.475 2.4467
25.5 2.4817
25.525 2.5158
25.55 2.549
25.575 2.5801
25.6 2.6062
25.625 2.629
25.65 2.6493
25.675 2.6677
25.7 2.6834
25.725 2.6955
25.75 2.7041
25.775 2.7099
25.8 2.7134
25.825 2.7142
25.85 2.7117
25.875 2.7063
25.9 2.6985
25.925 2.6881
25.95 2.6748
25.975 2.659
26 2.6408
26.025 2.6202
26.05 2.5973
26.075 2.5725
26.1 2.5456
26.125 2.519
26.15 2.5015
26.175 2.4992
26.2 2.5074
26.225 2.5154
26.25 2.5191
26.275 2.5173
26.3 2.5101
26.325 2.4997
26.35 2.4905
26.375 2.503
26.4 2.5508
26.425 2.6158
26.45 2.6845
26.475 2.7528
26.5 2.819
26.525 2.8824
26.55 2.9429
26.575 3.0003
26.6 3.0547
26.625 3.1061
26.65 3.1553
26.675 3.2025
26.7 3.2477
26.725 3.2901
26.75 3.3294
26.775 3.3663
26.8 3.401
26.825 3.4338
26.85 3.464
26.875 3.4917
26.9 3.5175
26.925 3.5418
26.95 3.564
26.975 3.5843
27 3.6023
27.025 3.6172
27.05 3.629
27.075 3.6377
27.1 3.6428
27.125 3.6443
27.15 3.6428
27.175 3.6384
27.2 3.6306
27.225 3.6201
27.25 3.6074
27.275 3.5925
27.3 3.5752
27.325 3.5561
27.35 3.5347
27.375 3.5109
27.4 3.4851
27.425 3.4569
27.45 3.4259
27.475 3.3924
27.5 3.3555
27.525 3.3146
27.55 3.2705
27.575 3.2229
27.6 3.1715
27.625 3.1164
27.65 3.0582
27.675 2.9976
27.7 2.9371
27.725 2.8793
27.75 2.824
27.775 2.7716
27.8 2.7212
27.825 2.6687
27.85 2.6147
27.875 2.5597
27.9 2.5029
27.925 2.4451
27.95 2.3884
27.975 2.3359
28 2.288
28.025 2.2427
28.05 2.1992
28.075 2.1608
28.1 2.1292
28.125 2.1065
28.15 2.0878
28.175 2.071
28.2 2.0549
28.225 2.0406
28.25 2.0263
28.275 2.0096
28.3 1.9915
28.325 1.9731
28.35 1.9533
28.375 1.935
28.4 1.9252
28.425 1.9249
28.45 1.927
28.475 1.9281
28.5 1.9293
28.525 1.9333
28.55 1.9398
28.575 1.9446
28.6 1.9467
28.625 1.9479
28.65 1.9462
28.675 1.9406
28.7 1.932
28.725 1.9218
28.75 1.9089
28.775 1.893
28.8 1.8779
28.825 1.8649
28.85 1.8548
28.875 1.8466
28.9 1.8387
28.925 1.8333
28.95 1.8288
28.975 1.8234
29 1.8172
29.025 1.8119
29.05 1.8066
29.075 1.7987
29.1 1.7896
29.125 1.7816
29.15 1.7718
29.175 1.757
29.2 1.7356
29.225 1.7083
29.25 1.676
29.275 1.6375
29.3 1.5949
29.325 1.5483
29.35 1.4983
29.375 1.4446
29.4 1.3908
29.425 1.3452
29.45 1.3137
29.475 1.2857
29.5 1.2539
29.525 1.2183
29.55 1.1836
29.575 1.1515
29.6 1.1177
29.625 1.0806
29.65 1.0416
29.675 1.0046
29.7 0.9702
29.725 0.9475
29.75 0.945
29.775 0.9645
29.8 0.9984
29.825 1.0435
29.85 1.0931
29.875 1.1408
29.9 1.1867
29.925 1.2284
29.95 1.2622
29.975 1.2869
30 1.3051
30.025 1.3153
30.05 1.3172
30.075 1.3174
30.1 1.3195
30.125 1.3327
30.15 1.3588
30.175 1.3973
30.2 1.4388
30.225 1.4777
30.25 1.5127
30.275 1.5475
30.3 1.5879
30.325 1.6346
30.35 1.6816
30.375 1.7269
30.4 1.77
30.425 1.811
30.45 1.847
30.475 1.8763
30.5 1.901
30.525 1.9202
30.55 1.936
30.575 1.9485
30.6 1.9585
30.625 1.9654
30.65 1.9658
30.675 1.96
30.7 1.9444
30.725 1.9203
30.75 1.8892
30.775 1.855
30.8 1.8214
30.825 1.7918
30.85 1.7648
30.875 1.7491
30.9 1.7567
30.925 1.7886
30.95 1.8357
30.975 1.8848
31 1.9275
31.025 1.9614
31.05 1.9865
31.075 2.0012
31.1 2.0071
31.125 2.0045
31.15 1.9923
31.175 1.9715
31.2 1.9441
31.225 1.906
31.25 1.859
31.275 1.8042
31.3 1.7438
31.325 1.6808
31.35 1.6218
31.375 1.5659
31.4 1.5095
31.425 1.4533
31.45 1.3941
31.475 1.335
31.5 1.2754
31.525 1.2201
31.55 1.178
31.575 1.1531
31.6 1.142
31.625 1.1394
31.65 1.1442
31.675 1.1526
31.7 1.156
31.725 1.1533
31.75 1.1464
31.775 1.133
31.8 1.1147
31.825 1.0928
31.85 1.0679
31.875 1.0443
31.9 1.0272
31.925 1.0217
31.95 1.0274
31.975 1.037
32 1.0435
32.025 1.0438
32.05 1.0347
32.075 1.0147
32.1 0.9873
32.125 0.9549
32.15 0.9208
32.175 0.8896
32.2 0.8693
32.225 0.8601
32.25 0.8527
32.275 0.8442
32.3 0.8337
32.325 0.8226
32.35 0.8125
32.375 0.8105
32.4 0.8236
32.425 0.8572
32.45 0.9064
32.475 0.9706
32.5 1.0443
32.525 1.1189
32.55 1.191
32.575 1.2571
32.6 1.3181
32.625 1.3816
32.65 1.4515
32.675 1.5327
32.7 1.6184
32.725 1.7004
32.75 1.7743
32.775 1.8387
32.8 1.8972
32.825 1.9584
32.85 2.0263
32.875 2.0907
32.9 2.148
32.925 2.1982
32.95 2.2402
32.975 2.2731
33 2.2989
33.025 2.3189
33.05 2.3323
33.075 2.3389
33.1 2.3386
33.125 2.3337
33.15 2.3248
33.175 2.3133
33.2 2.3001
33.225 2.29
33.25 2.2904
33.275 2.3046
33.3 2.3248
33.325 2.3434
33.35 2.3591
33.375 2.3707
33.4 2.3791
33.425 2.3858
33.45 2.3902
33.475 2.3912
33.5 2.3901
33.525 2.3863
33.55 2.3802
33.575 2.3715
33.6 2.3579
33.625 2.3402
33.65 2.3174
33.675 2.2912
33.7 2.2623
33.725 2.2303
33.75 2.1994
33.775 2.172
33.8 2.1486
33.825 2.1289
33.85 2.1103
33.875 2.0967
33.9 2.0864
33.925 2.0773
33.95 2.0714
33.975 2.0692
34 2.0667
34.025 2.061
34.05 2.0493
34.075 2.0326
34.1 2.0132
34.125 1.9914
34.15 1.9662
34.175 1.9366
34.2 1.9035
34.225 1.8674
34.25 1.8253
34.275 1.7752
34.3 1.7193
34.325 1.6589
34.35 1.5936
34.375 1.5225
34.4 1.453
34.425 1.3918
34.45 1.3418
34.475 1.3096
34.5 1.2885
34.525 1.2697
34.55 1.2512
34.575 1.2331
34.6 1.2193
34.625 1.2154
34.65 1.2195
34.675 1.2302
34.7 1.2518
34.725 1.28
34.75 1.3195
34.775 1.3727
34.8 1.4384
34.825 1.5149
34.85 1.5901
34.875 1.6597
34.9 1.7218
34.925 1.7779
34.95 1.8305
34.975 1.8782
35 1.9194
35.025 1.9565
35.05 1.9907
35.075 2.0208
35.1 2.0452
35.125 2.0651
35.15 2.0806
35.175 2.0929
35.2 2.1047
35.225 2.1155
35.25 2.1253
35.275 2.1311
35.3 2.1327
35.325 2.1285
35.35 2.1178
35.375 2.0998
35.4 2.0729
35.425 2.0373
35.45 1.9945
35.475 1.947
35.5 1.896
35.525 1.8458
35.55 1.7987
35.575 1.762
35.6 1.7331
35.625 1.7101
35.65 1.6916
35.675 1.672
35.7 1.6487
35.725 1.619
35.75 1.5828
35.775 1.5402
35.8 1.4937
35.825 1.446
35.85 1.4074
35.875 1.3933
35.9 1.3926
35.925 1.3908
35.95 1.384
35.975 1.3721
36 1.353
36.025 1.3259
36.05 1.2996
36.075 1.2724
36.1 1.2394
36.125 1.1984
36.15 1.155
36.175 1.1116
36.2 1.0669
36.225 1.0218
36.25 0.9735
36.275 0.9246
36.3 0.8793
36.325 0.8388
36.35 0.8032
36.375 0.7716
36.4 0.744
36.425 0.7238
36.45 0.7154
36.475 0.7204
36.5 0.734
36.525 0.7505
36.55 0.7649
36.575 0.7744
36.6 0.7768
36.625 0.7782
36.65 0.782
36.675 0.7902
36.7 0.8016
36.725 0.8134
36.75 0.8216
36.775 0.8247
36.8 0.8237
36.825 0.8178
36.85 0.8054
36.875 0.7853
36.9 0.7594
36.925 0.7274
36.95 0.6906
36.975 0.6497
37 0.6149
37.025 0.588
37.05 0.5733
37.075 0.5653
37.1 0.5648
37.125 0.5761
37.15 0.5947
37.175 0.6285
37.2 0.672
37.225 0.72
37.25 0.7755
37.275 0.8406
37.3 0.9112
37.325 0.982
37.35 1.0527
37.375 1.1273
37.4 1.2113
37.425 1.3168
37.45 1.4427
37.475 1.5748
37.5 1.7042
37.525 1.8239
37.55 1.9315
37.575 2.0276
37.6 2.1125
37.625 2.187
37.65 2.2515
37.675 2.3067
37.7 2.3524
37.725 2.3894
37.75 2.419
37.775 2.4401
37.8 2.4524
37.825 2.4572
37.85 2.4568
37.875 2.4499
37.9 2.4357
37.925 2.4203
37.95 2.4103
37.975 2.4053
38 2.4004
38.025 2.3906
38.05 2.376
38.075 2.3564
38.1 2.3315
38.125 2.2999
38.15 2.2608
38.175 2.2137
38.2 2.1605
38.225 2.1021
38.25 2.0444
38.275 1.9985
38.3 1.9567
38.325 1.9104
38.35 1.8555
38.375 1.7902
38.4 1.7138
38.425 1.6294
38.45 1.54
38.475 1.4519
38.5 1.3794
38.525 1.3211
38.55 1.2701
38.575 1.2181
38.6 1.1646
38.625 1.1112
38.65 1.0632
38.675 1.0314
38.7 1.0158
38.725 1.0111
38.75 1.0178
38.775 1.0397
38.8 1.0774
38.825 1.1253
38.85 1.1744
38.875 1.2184
38.9 1.2526
38.925 1.2746
38.95 1.2859
38.975 1.2858
39 1.2751
39.025 1.2562
39.05 1.2342
39.075 1.2175
39.1 1.2123
39.125 1.2121
39.15 1.211
39.175 1.2078
39.2 1.2009
39.225 1.1865
39.25 1.1626
39.275 1.13
39.3 1.0901
39.325 1.0432
39.35 0.9916
39.375 0.9385
39.4 0.888
39.425 0.8429
39.45 0.8009
39.475 0.7577
39.5 0.718
39.525 0.6856
39.55 0.6592
39.575 0.6391
39.6 0.621
39.625 0.6062
39.65 0.5985
39.675 0.5939
39.7 0.5897
39.725 0.5849
39.75 0.5823
39.775 0.5818
39.8 0.58
39.825 0.5749
39.85 0.5657
39.875 0.5538
39.9 0.5391
39.925 0.5242
39.95 0.5095
39.975 0.4931
40 0.4749
40.025 0.4574
40.05 0.4399
40.075 0.4281
40.1 0.426
40.125 0.433
40.15 0.4418
40.175 0.4477
40.2 0.4497
40.225 0.452
40.25 0.4572
40.275 0.4628
40.3 0.4668
40.325 0.4699
40.35 0.4707
40.375 0.4742
40.4 0.4799
40.425 0.483
40.45 0.4822
40.475 0.4772
40.5 0.4696
40.525 0.4592
40.55 0.4448
40.575 0.4262
40.6 0.4054
40.625 0.3828
40.65 0.3581
40.675 0.3294
40.7 0.2963
40.725 0.2633
40.75 0.242
40.775 0.247
40.8 0.2743
40.825 0.3137
40.85 0.3557
40.875 0.3972
40.9 0.4365
40.925 0.4743
40.95 0.508
40.975 0.537
41 0.5599
41.025 0.5811
41.05 0.6078
41.075 0.6391
41.1 0.6722
41.125 0.702
41.15 0.7278
41.175 0.7498
41.2 0.7679
41.225 0.7812
41.25 0.7905
41.275 0.7974
41.3 0.7986
41.325 0.7936
41.35 0.7923
41.375 0.8045
41.4 0.8298
41.425 0.8642
41.45 0.9078
41.475 0.962
41.5 1.0305
41.525 1.1025
41.55 1.1718
41.575 1.2364
41.6 1.2929
41.625 1.341
41.65 1.3825
41.675 1.4164
41.7 1.4409
41.725 1.4569
41.75 1.4657
41.775 1.4685
41.8 1.4675
41.825 1.465
41.85 1.4622
41.875 1.46
41.9 1.4599
41.925 1.4618
41.95 1.4647
41.975 1.4703
42 1.478
42.025 1.4865
42.05 1.4962
42.075 1.5034
42.1 1.5063
42.125 1.5066
42.15 1.5062
42.175 1.5053
42.2 1.5036
42.225 1.4994
42.25 1.4956
42.275 1.4929
42.3 1.4907
42.325 1.4877
42.35 1.4846
42.375 1.4848
42.4 1.4861
42.425 1.4898
42.45 1.5066
42.475 1.5372
42.5 1.5728
42.525 1.6136
42.55 1.6616
42.575 1.7104
42.6 1.7568
42.625 1.8033
42.65 1.8449
42.675 1.8794
42.7 1.9096
42.725 1.9383
42.75 1.9644
42.775 1.9945
42.8 2.0346
42.825 2.0734
42.85 2.1073
42.875 2.1365
42.9 2.159
42.925 2.1737
42.95 2.1828
42.975 2.191
43 2.1977
43.025 2.2023
43.05 2.2067
43.075 2.2055
43.1 2.1968
43.125 2.1835
43.15 2.1686
43.175 2.1588
43.2 2.1559
43.225 2.1527
43.25 2.1444
43.275 2.1313
43.3 2.1228
43.325 2.1182
43.35 2.1101
43.375 2.0971
43.4 2.0764
43.425 2.0466
43.45 2.0088
43.475 1.9636
43.5 1.9103
43.525 1.8482
43.55 1.7779
43.575 1.7022
43.6 1.6225
43.625 1.5436
43.65 1.4731
43.675 1.4165
43.7 1.3693
43.725 1.3248
43.75 1.2813
43.775 1.2362
43.8 1.1902
43.825 1.1404
43.85 1.0827
43.875 1.0188
43.9 0.951
43.925 0.8812
43.95 0.8169
43.975 0.7683
44 0.7413
44.025 0.7258
44.05 0.7092
44.075 0.6878
44.1 0.6643
44.125 0.6441
44.15 0.6254
44.175 0.6063
44.2 0.5841
44.225 0.5564
44.25 0.5223
44.275 0.4896
44.3 0.4733
44.325 0.4728
44.35 0.4837
44.375 0.5034
44.4 0.523
44.425 0.536
44.45 0.5407
44.475 0.5382
44.5 0.5303
44.525 0.5186
44.55 0.5039
44.575 0.4855
44.6 0.4662
44.625 0.4531
44.65 0.4528
44.675 0.4689
44.7 0.4986
44.725 0.5442
44.75 0.6104
44.775 0.698
44.8 0.7979
44.825 0.9002
44.85 1.0012
44.875 1.1017
44.9 1.2005
44.925 1.2947
44.95 1.3809
44.975 1.4585
45 1.527
45.025 1.5868
45.05 1.6385
45.075 1.6831
45.1 1.7189
45.125 1.7473
45.15 1.7686
45.175 1.7825
45.2 1.7889
45.225 1.7878
45.25 1.7791
45.275 1.7635
45.3 1.7412
45.325 1.7109
45.35 1.6736
45.375 1.6282
45.4 1.575
45.425 1.5144
45.45 1.4453
45.475 1.3666
45.5 1.2794
45.525 1.1845
45.55 1.0832
45.575 0.9779
45.6 0.8709
45.625 0.7638
45.65 0.6641
45.675 0.5806
45.7 0.5122
45.725 0.45
45.75 0.3881
45.775 0.3235
45.8 0.2623
45.825 0.2155
45.85 0.1826
45.875 0.1517
45.9 0.1206
45.925 0.0834
45.95 0.0398
45.975 -0.0077
46 -0.0535
46.025 -0.0918
46.05 -0.1056
46.075 -0.0952
46.1 -0.0659
46.125 -0.0196
46.15 0.0354
46.175 0.0903
46.2 0.1431
46.225 0.1905
46.25 0.23
46.275 0.2627
46.3 0.2902
46.325 0.3165
46.35 0.3468
46.375 0.3843
46.4 0.4278
46.425 0.4743
46.45 0.5134
46.475 0.5407
46.5 0.5601
46.525 0.5714
46.55 0.5712
46.575 0.5612
46.6 0.5448
46.625 0.5242
46.65 0.499
46.675 0.4669
46.7 0.4291
46.725 0.3906
46.75 0.3549
46.775 0.3217
46.8 0.2884
46.825 0.2557
46.85 0.2214
46.875 0.1853
46.9 0.149
46.925 0.1146
46.95 0.0849
46.975 0.0642
47 0.0551
47.025 0.0531
47.05 0.0484
47.075 0.0421
47.1 0.0388
47.125 0.039
47.15 0.0428
47.175 0.0528
47.2 0.073
47.225 0.1009
47.25 0.133
47.275 0.1633
47.3 0.1855
47.325 0.197
47.35 0.1989
47.375 0.1949
47.4 0.1888
47.425 0.1856
47.45 0.1882
47.475 0.1921
47.5 0.1907
47.525 0.1808
47.55 0.1591
47.575 0.1267
47.6 0.0868
47.625 0.0428
47.65 0.0002
47.675 -0.033
47.7 -0.0541
47.725 -0.0535
47.75 -0.0241
47.775 0.0279
47.8 0.0891
47.825 0.147
47.85 0.1949
47.875 0.2313
47.9 0.2565
47.925 0.2756
47.95 0.2904
47.975 0.3007
48 0.302
48.025 0.2898
48.05 0.2696
48.075 0.244
48.1 0.2127
48.125 0.1761
48.15 0.1416
48.175 0.1117
48.2 0.0881
48.225 0.0774
48.25 0.0783
48.275 0.0859
48.3 0.0977
48.325 0.1134
48.35 0.1293
48.375 0.1451
48.4 0.1582
48.425 0.1658
48.45 0.1682
48.475 0.1619
48.5 0.1477
48.525 0.1304
48.55 0.1139
48.575 0.1011
48.6 0.0941
48.625 0.0997
48.65 0.1212
48.675 0.1602
48.7 0.2069
48.725 0.2499
48.75 0.2884
48.775 0.3203
48.8 0.3482
48.825 0.3747
48.85 0.399
48.875 0.4227
48.9 0.445
48.925 0.4626
48.95 0.4688
48.975 0.4684
49 0.4641
49.025 0.4587
49.05 0.4548
49.075 0.4548
49.1 0.461
49.125 0.4812
49.15 0.5203
49.175 0.5667
49.2 0.6154
49.225 0.6673
49.25 0.7204
49.275 0.7809
49.3 0.8527
49.325 0.9332
49.35 1.0158
49.375 1.102
49.4 1.1908
49.425 1.2725
49.45 1.3422
49.475 1.4015
49.5 1.4493
49.525 1.4921
49.55 1.5316
49.575 1.5671
49.6 1.599
49.625 1.6271
49.65 1.6531
49.675 1.6791
49.7 1.7007
49.725 1.7139
49.75 1.7183
49.775 1.7132
49.8 1.6976
49.825 1.673
49.85 1.6421
49.875 1.6075
49.9 1.5717
49.925 1.5341
49.95 1.4986
49.975 1.4673
50 1.4444
50.025 1.4322
50.05 1.4269
50.075 1.421
50.1 1.414
50.125 1.4061
50.15 1.4008
50.175 1.3963
50.2 1.3883
50.225 1.373
50.25 1.3537
50.275 1.3366
50.3 1.321
50.325 1.3004
50.35 1.2775
50.375 1.2607
50.4 1.2579
50.425 1.2643
50.45 1.2789
50.475 1.3064
50.5 1.3463
50.525 1.3924
50.55 1.434
50.575 1.4706
50.6 1.5028
50.625 1.5322
50.65 1.5567
50.675 1.5741
50.7 1.5821
50.725 1.5832
50.75 1.5838
50.775 1.588
50.8 1.5989
50.825 1.6155
50.85 1.6306
50.875 1.6378
50.9 1.6338
50.925 1.6245
50.95 1.6251
50.975 1.6341
51 1.6398
51.025 1.6385
51.05 1.635
51.075 1.6312
51.1 1.6309
51.125 1.6319
51.15 1.6353
51.175 1.6404
51.2 1.6476
51.225 1.6563
51.25 1.6646
51.275 1.6779
51.3 1.6958
51.325 1.7149
51.35 1.7287
51.375 1.7371
51.4 1.7403
51.425 1.7398
51.45 1.7396
51.475 1.7445
51.5 1.7516
51.525 1.7551
51.55 1.7549
51.575 1.7489
51.6 1.7373
51.625 1.7213
51.65 1.7016
51.675 1.6815
51.7 1.6591
51.725 1.6337
51.75 1.61
51.775 1.5899
51.8 1.5705
51.825 1.5492
51.85 1.5284
51.875 1.5086
51.9 1.4982
51.925 1.5067
51.95 1.5351
51.975 1.576
52 1.6217
52.025 1.6649
52.05 1.7051
52.075 1.7438
52.1 1.7877
52.125 1.8441
52.15 1.9061
52.175 1.9703
52.2 2.0354
52.225 2.1043
52.25 2.1877
52.275 2.2855
52.3 2.3891
52.325 2.4894
52.35 2.5843
52.375 2.6733
52.4 2.7568
52.425 2.8365
52.45 2.9117
52.475 2.982
52.5 3.0471
52.525 3.1082
52.55 3.1639
52.575 3.2138
52.6 3.2575
52.625 3.294
52.65 3.3242
52.675 3.3482
52.7 3.3655
52.725 3.3762
52.75 3.3806
52.775 3.3788
52.8 3.3714
52.825 3.3587
52.85 3.3407
52.875 3.319
52.9 3.2941
52.925 3.2658
52.95 3.2336
52.975 3.1959
53 3.152
53.025 3.1028
53.05 3.0499
53.075 2.9923
53.1 2.9313
53.125 2.8735
53.15 2.8262
53.175 2.7853
53.2 2.7415
53.225 2.6894
53.25 2.6274
53.275 2.5558
53.3 2.4747
53.325 2.3854
53.35 2.2918
53.375 2.2015
53.4 2.1156
53.425 2.0301
53.45 1.9405
53.475 1.8472
53.5 1.757
53.525 1.671
53.55 1.5894
53.575 1.5115
53.6 1.4454
53.625 1.3981
53.65 1.3697
53.675 1.3539
53.7 1.3413
53.725 1.3256
53.75 1.3069
53.775 1.2869
53.8 1.2657
53.825 1.2403
53.85 1.2131
53.875 1.1921
53.9 1.1808
53.925 1.1803
53.95 1.1861
53.975 1.1947
54 1.2069
54.025 1.2306
54.05 1.2666
54.075 1.3042
54.1 1.3386
54.125 1.3711
54.15 1.4056
54.175 1.4398
54.2 1.4698
54.225 1.4896
54.25 1.4977
54.275 1.4921
54.3 1.4753
54.325 1.45
54.35 1.4143
54.375 1.3733
54.4 1.3371
54.425 1.3162
54.45 1.3205
54.475 1.333
54.5 1.3429
54.525 1.3499
54.55 1.3563
54.575 1.3586
54.6 1.3518
54.625 1.3339
54.65 1.3156
54.675 1.3113
54.7 1.3218
54.725 1.3373
54.75 1.3475
54.775 1.3508
54.8 1.3532
54.825 1.3515
54.85 1.3431
54.875 1.3271
54.9 1.305
54.925 1.2773
54.95 1.2444
54.975 1.2058
55 1.161
55.025 1.1095
55.05 1.0522
55.075 0.9906
55.1 0.9263
55.125 0.8603
55.15 0.7899
55.175 0.7172
55.2 0.6474
55.225 0.5864
55.25 0.5342
55.275 0.492
55.3 0.4495
55.325 0.4018
55.35 0.3552
55.375 0.3085
55.4 0.2611
55.425 0.2099
55.45 0.1557
55.475 0.1027
55.5 0.0522
55.525 0.0023
55.55 -0.0423
55.575 -0.0782
55.6 -0.1085
55.625 -0.1336
55.65 -0.153
55.675 -0.1687
55.7 -0.1825
55.725 -0.1963
55.75 -0.213
55.775 -0.2288
55.8 -0.2403
55.825 -0.2526
55.85 -0.2714
55.875 -0.2959
55.9 -0.3237
55.925 -0.3517
55.95 -0.3765
55.975 -0.3872
56 -0.3831
56.025 -0.3689
56.05 -0.3533
56.075 -0.3438
56.1 -0.3424
56.125 -0.3446
56.15 -0.3462
56.175 -0.3432
56.2 -0.3421
56.225 -0.3415
56.25 -0.3485
56.275 -0.3618
56.3 -0.3775
56.325 -0.3974
56.35 -0.4123
56.375 -0.4213
56.4 -0.4218
56.425 -0.4202
56.45 -0.4165
56.475 -0.4086
56.5 -0.4015
56.525 -0.3909
56.55 -0.37
56.575 -0.3426
56.6 -0.3125
56.625 -0.2787
56.65 -0.2384
56.675 -0.1932
56.7 -0.1518
56.725 -0.1197
56.75 -0.0959
56.775 -0.0768
56.8 -0.0546
56.825 -0.025
56.85 0.0156
56.875 0.0617
56.9 0.106
56.925 0.1448
56.95 0.1807
56.975 0.2171
57 0.2597
57.025 0.3035
57.05 0.3388
57.075 0.3625
57.1 0.3743
57.125 0.3761
57.15 0.3701
57.175 0.3554
57.2 0.3328
57.225 0.3018
57.25 0.2613
57.275 0.2117
57.3 0.1529
57.325 0.0883
57.35 0.0204
57.375 -0.0479
57.4 -0.1112
57.425 -0.1654
57.45 -0.21
57.475 -0.2428
57.5 -0.2693
57.525 -0.2914
57.55 -0.3114
57.575 -0.3337
57.6 -0.358
57.625 -0.3849
57.65 -0.4146
57.675 -0.4504
57.7 -0.4937
57.725 -0.5417
57.75 -0.5917
57.775 -0.6436
57.8 -0.6983
57.825 -0.7538
57.85 -0.8053
57.875 -0.8529
57.9 -0.8991
57.925 -0.9446
57.95 -0.9888
57.975 -1.0284
58 -1.0631
58.025 -1.0921
58.05 -1.1215
58.075 -1.1532
58.1 -1.186
58.125 -1.2117
58.15 -1.2264
58.175 -1.2299
58.2 -1.2229
58.225 -1.2053
58.25 -1.1734
58.275 -1.1287
58.3 -1.073
58.325 -1.0133
58.35 -0.9543
58.375 -0.9004
58.4 -0.8488
58.425 -0.7997
58.45 -0.7539
58.475 -0.7119
58.5 -0.6783
58.525 -0.6543
58.55 -0.6405
58.575 -0.6319
58.6 -0.6174
58.625 -0.5877
58.65 -0.5485
58.675 -0.5151
58.7 -0.4906
58.725 -0.4741
58.75 -0.4646
58.775 -0.4613
58.8 -0.4646
58.825 -0.4748
58.85 -0.4922
58.875 -0.5167
58.9 -0.5482
58.925 -0.5835
58.95 -0.6209
58.975 -0.657
59 -0.6833
59.025 -0.7062
59.05 -0.7325
59.075 -0.766
59.1 -0.8073
59.125 -0.8544
59.15 -0.9053
59.175 -0.9536
59.2 -0.9927
59.225 -1.0195
59.25 -1.035
59.275 -1.0437
59.3 -1.0524
59.325 -1.0671
59.35 -1.0896
59.375 -1.1222
59.4 -1.1606
59.425 -1.1961
59.45 -1.2236
59.475 -1.2389
59.5 -1.2398
59.525 -1.2257
59.55 -1.2024
59.575 -1.1729
59.6 -1.1404
59.625 -1.1089
59.65 -1.0832
59.675 -1.0636
59.7 -1.0484
59.725 -1.0376
59.75 -1.03
59.775 -1.0231
59.8 -1.0175
59.825 -1.0099
59.85 -0.9992
59.875 -0.9844
59.9 -0.9669
59.925 -0.9457
59.95 -0.9173
59.975 -0.8836
60 -0.8495
60.025 -0.8203
60.05 -0.8012
60.075 -0.7949
60.1 -0.8013
60.125 -0.8181
60.15 -0.8375
60.175 -0.8518
60.2 -0.8608
60.225 -0.8636
60.25 -0.8662
60.275 -0.8699
60.3 -0.8753
60.325 -0.8806
60.35 -0.8856
60.375 -0.8915
60.4 -0.8974
60.425 -0.9038
60.45 -0.9087
60.475 -0.912
60.5 -0.9156
60.525 -0.9198
60.55 -0.9253
60.575 -0.9323
60.6 -0.9422
60.625 -0.9532
60.65 -0.9578
60.675 -0.9568
60.7 -0.9556
60.725 -0.9599
60.75 -0.9744
60.775 -1.0009
60.8 -1.0348
60.825 -1.0727
60.85 -1.1137
60.875 -1.1576
60.9 -1.2046
60.925 -1.2526
60.95 -1.2983
60.975 -1.343
61 -1.3866
61.025 -1.4311
61.05 -1.4741
61.075 -1.5133
61.1 -1.544
61.125 -1.5689
61.15 -1.5938
61.175 -1.6233
61.2 -1.6561
61.225 -1.6905
61.25 -1.7276
61.275 -1.7674
61.3 -1.8086
61.325 -1.8555
61.35 -1.9119
61.375 -1.9731
61.4 -2.0391
61.425 -2.1108
61.45 -2.1871
61.475 -2.2636
61.5 -2.339
61.525 -2.4113
61.55 -2.4795
61.575 -2.5293
61.6 -2.5557
61.625 -2.5589
61.65 -2.5368
61.675 -2.4985
61.7 -2.4507
61.725 -2.3965
61.75 -2.3336
61.775 -2.2661
61.8 -2.1986
61.825 -2.1367
61.85 -2.0797
61.875 -2.0314
61.9 -1.9776
61.925 -1.9155
61.95 -1.8452
61.975 -1.766
62 -1.6857
62.025 -1.6116
62.05 -1.5455
62.075 -1.4894
62.1 -1.443
62.125 -1.4059
62.15 -1.3778
62.175 -1.3611
62.2 -1.3553
62.225 -1.3591
62.25 -1.3724
62.275 -1.398
62.3 -1.436
62.325 -1.481
62.35 -1.5311
62.375 -1.5789
62.4 -1.6132
62.425 -1.6289
62.45 -1.6327
62.475 -1.635
62.5 -1.6397
62.525 -1.6454
62.55 -1.6483
62.575 -1.6426
62.6 -1.6213
62.625 -1.5885
62.65 -1.5547
62.675 -1.5224
62.7 -1.4879
62.725 -1.4495
62.75 -1.4074
62.775 -1.3654
62.8 -1.3261
62.825 -1.2937
62.85 -1.2676
62.875 -1.2419
62.9 -1.2106
62.925 -1.1759
62.95 -1.1472
62.975 -1.1274
63 -1.1143
63.025 -1.0976
63.05 -1.0542
63.075 -0.9777
63.1 -0.8844
63.125 -0.7888
63.15 -0.6959
63.175 -0.6086
63.2 -0.5293
63.225 -0.4596
63.25 -0.3981
63.275 -0.3441
63.3 -0.2986
63.325 -0.2609
63.35 -0.2297
63.375 -0.2041
63.4 -0.1831
63.425 -0.1651
63.45 -0.1495
63.475 -0.1398
63.5 -0.1363
63.525 -0.1378
63.55 -0.1429
63.575 -0.1523
63.6 -0.1663
63.625 -0.1841
63.65 -0.2043
63.675 -0.2282
63.7 -0.2547
63.725 -0.2827
63.75 -0.3131
63.775 -0.3464
63.8 -0.3856
63.825 -0.4305
63.85 -0.4813
63.875 -0.5364
63.9 -0.5916
63.925 -0.6437
63.95 -0.6933
63.975 -0.7396
64 -0.7849
64.025 -0.83
64.05 -0.8745
64.075 -0.9156
64.1 -0.9585
64.125 -1.0055
64.15 -1.0536
64.175 -1.1002
64.2 -1.1422
64.225 -1.1793
64.25 -1.2121
64.275 -1.2448
64.3 -1.2764
64.325 -1.3066
64.35 -1.3338
64.375 -1.3588
64.4 -1.3824
64.425 -1.4047
64.45 -1.4242
64.475 -1.4435
64.5 -1.4665
64.525 -1.4955
64.55 -1.5313
64.575 -1.5746
64.6 -1.6268
64.625 -1.6878
64.65 -1.7519
64.675 -1.8105
64.7 -1.8533
64.725 -1.8782
64.75 -1.8898
64.775 -1.8901
64.8 -1.8759
64.825 -1.8562
64.85 -1.8417
64.875 -1.8406
64.9 -1.8545
64.925 -1.8799
64.95 -1.9151
64.975 -1.9587
65 -2.0121
65.025 -2.0624
65.05 -2.0979
65.075 -2.1099
65.1 -2.096
65.125 -2.0607
65.15 -2.0082
65.175 -1.9469
65.2 -1.8796
65.225 -1.8116
65.25 -1.7441
65.275 -1.6808
65.3 -1.6236
65.325 -1.5732
65.35 -1.5319
65.375 -1.5022
65.4 -1.4831
65.425 -1.4727
65.45 -1.469
65.475 -1.4715
65.5 -1.4741
65.525 -1.4725
65.55 -1.4616
65.575 -1.4467
65.6 -1.4281
65.625 -1.4082
65.65 -1.3836
65.675 -1.3547
65.7 -1.3275
65.725 -1.3047
65.75 -1.2861
65.775 -1.2712
65.8 -1.2589
65.825 -1.2499
65.85 -1.2406
65.875 -1.2324
65.9 -1.2256
65.925 -1.2216
65.95 -1.2213
65.975 -1.2269
66 -1.2391
66.025 -1.2555
66.05 -1.2708
66.075 -1.2781
66.1 -1.2814
66.125 -1.284
66.15 -1.2879
66.175 -1.2896
66.2 -1.2913
66.225 -1.2992
66.25 -1.3158
66.275 -1.3426
66.3 -1.3733
66.325 -1.4017
66.35 -1.4252
66.375 -1.4499
66.4 -1.4835
66.425 -1.5208
66.45 -1.5532
66.475 -1.5741
66.5 -1.5823
66.525 -1.5832
66.55 -1.5845
66.575 -1.5859
66.6 -1.5868
66.625 -1.5893
66.65 -1.5948
66.675 -1.607
66.7 -1.6265
66.725 -1.6496
66.75 -1.675
66.775 -1.7044
66.8 -1.7358
66.825 -1.763
66.85 -1.7815
66.875 -1.7932
66.9 -1.8071
66.925 -1.8287
66.95 -1.8509
66.975 -1.87
67 -1.8846
67.025 -1.8928
67.05 -1.8934
67.075 -1.8917
67.1 -1.8831
67.125 -1.8611
67.15 -1.8283
67.175 -1.7902
67.2 -1.7507
67.225 -1.7142
67.25 -1.6772
67.275 -1.6391
67.3 -1.603
67.325 -1.5686
67.35 -1.5429
67.375 -1.5233
67.4 -1.5103
67.425 -1.5038
67.45 -1.5019
67.475 -1.5044
67.5 -1.5161
67.525 -1.5327
67.55 -1.5459
67.575 -1.5496
67.6 -1.5495
67.625 -1.5556
67.65 -1.5727
67.675 -1.6005
67.7 -1.6358
67.725 -1.672
67.75 -1.6967
67.775 -1.7082
67.8 -1.7127
67.825 -1.7037
67.85 -1.6824
67.875 -1.6555
67.9 -1.6342
67.925 -1.6185
67.95 -1.6031
67.975 -1.5858
68 -1.5615
68.025 -1.5282
68.05 -1.4899
68.075 -1.4443
68.1 -1.3951
68.125 -1.3444
68.15 -1.3008
68.175 -1.2634
68.2 -1.2262
68.225 -1.1841
68.25 -1.1424
68.275 -1.1053
68.3 -1.0731
68.325 -1.0397
68.35 -1.0016
68.375 -0.9626
68.4 -0.9238
68.425 -0.8888
68.45 -0.861
68.475 -0.8401
68.5 -0.8187
68.525 -0.7905
68.55 -0.7507
68.575 -0.7108
68.6 -0.676
68.625 -0.6481
68.65 -0.6266
68.675 -0.6117
68.7 -0.6011
68.725 -0.5968
68.75 -0.5973
68.775 -0.5988
68.8 -0.6016
68.825 -0.6072
68.85 -0.613
68.875 -0.6122
68.9 -0.6035
68.925 -0.5884
68.95 -0.5689
68.975 -0.5475
69 -0.5269
69.025 -0.5084
69.05 -0.4925
69.075 -0.4782
69.1 -0.4687
69.125 -0.4661
69.15 -0.4715
69.175 -0.4845
69.2 -0.5031
69.225 -0.5214
69.25 -0.534
69.275 -0.541
69.3 -0.5443
69.325 -0.5468
69.35 -0.5487
69.375 -0.5506
69.4 -0.5523
69.425 -0.5559
69.45 -0.5641
69.475 -0.5753
69.5 -0.5837
69.525 -0.5886
69.55 -0.5858
69.575 -0.5721
69.6 -0.5473
69.625 -0.508
69.65 -0.4549
69.675 -0.3961
69.7 -0.3358
69.725 -0.2763
69.75 -0.2189
69.775 -0.1654
69.8 -0.1145
69.825 -0.0668
69.85 -0.0236
69.875 0.0155
69.9 0.0542
69.925 0.0942
69.95 0.1323
69.975 0.1661
70 0.1967
70.025 0.2246
70.05 0.2506
70.075 0.2743
70.1 0.2952
70.125 0.3113
70.15 0.3223
70.175 0.3277
70.2 0.3306
70.225 0.3345
70.25 0.3404
70.275 0.3451
70.3 0.3496
70.325 0.3545
70.35 0.3612
70.375 0.3685
70.4 0.3736
70.425 0.3745
70.45 0.3689
70.475 0.3583
70.5 0.3415
70.525 0.3183
70.55 0.2907
70.575 0.2569
70.6 0.2225
70.625 0.195
70.65 0.1799
70.675 0.179
70.7 0.1861
70.725 0.1957
70.75 0.2057
70.775 0.2187
70.8 0.2379
70.825 0.2618
70.85 0.2861
70.875 0.3081
70.9 0.3279
70.925 0.3454
70.95 0.3618
70.975 0.3814
71 0.4064
71.025 0.435
71.05 0.4649
71.075 0.4937
71.1 0.5201
71.125 0.5455
71.15 0.57
71.175 0.5958
71.2 0.6258
71.225 0.6573
71.25 0.6863
71.275 0.7096
71.3 0.7251
71.325 0.7312
71.35 0.7278
71.375 0.7188
71.4 0.7113
71.425 0.7146
71.45 0.7275
71.475 0.7548
71.5 0.7933
71.525 0.8375
71.55 0.8821
71.575 0.9248
71.6 0.965
71.625 1.0057
71.65 1.0421
71.675 1.0693
71.7 1.0887
71.725 1.1062
71.75 1.1297
71.775 1.1687
71.8 1.2209
71.825 1.2725
71.85 1.3147
71.875 1.3477
71.9 1.3808
71.925 1.4237
71.95 1.4702
71.975 1.5177
72 1.5624
72.025 1.5993
72.05 1.627
72.075 1.648
72.1 1.6638
72.125 1.6745
72.15 1.6829
72.175 1.6839
72.2 1.6788
72.225 1.6731
72.25 1.6644
72.275 1.6533
72.3 1.6409
72.325 1.6273
72.35 1.613
72.375 1.596
72.4 1.5758
72.425 1.5523
72.45 1.5226
72.475 1.4908
72.5 1.4645
72.525 1.4444
72.55 1.4183
72.575 1.3828
72.6 1.3403
72.625 1.2914
72.65 1.2337
72.675 1.1687
72.7 1.1006
72.725 1.0346
72.75 0.9715
72.775 0.9139
72.8 0.8546
72.825 0.7915
72.85 0.7301
72.875 0.6681
72.9 0.6004
72.925 0.5315
72.95 0.4617
72.975 0.3867
73 0.3061
73.025 0.2256
73.05 0.1491
73.075 0.0796
73.1 0.02
73.125 -0.025
73.15 -0.0488
73.175 -0.055
73.2 -0.0492
73.225 -0.0354
73.25 -0.0178
73.275 -0.0031
73.3 0.0167
73.325 0.0411
73.35 0.0622
73.375 0.0792
73.4 0.0938
73.425 0.1044
73.45 0.1115
73.475 0.1116
73.5 0.1081
73.525 0.1019
73.55 0.0921
73.575 0.0791
73.6 0.0643
73.625 0.0522
73.65 0.0478
73.675 0.05
73.7 0.0539
73.725 0.0595
73.75 0.0596
73.775 0.0455
73.8 0.0221
73.825 -0.0064
73.85 -0.0406
73.875 -0.0792
73.9 -0.1237
73.925 -0.1731
73.95 -0.2262
73.975 -0.2808
74 -0.3356
74.025 -0.392
74.05 -0.4486
74.075 -0.5073
74.1 -0.5686
74.125 -0.6301
74.15 -0.692
74.175 -0.7547
74.2 -0.8223
74.225 -0.8984
74.25 -0.9815
74.275 -1.0736
74.3 -1.1654
74.325 -1.2532
74.35 -1.3319
74.375 -1.3948
74.4 -1.4349
74.425 -1.4567
74.45 -1.4617
74.475 -1.447
74.5 -1.4245
74.525 -1.4035
74.55 -1.3835
74.575 -1.3627
74.6 -1.3421
74.625 -1.3188
74.65 -1.2984
74.675 -1.2826
74.7 -1.269
74.725 -1.2562
74.75 -1.2438
74.775 -1.2318
74.8 -1.2237
74.825 -1.2216
74.85 -1.2224
74.875 -1.225
74.9 -1.2287
74.925 -1.2369
74.95 -1.2494
74.975 -1.2624
75 -1.2735
75.025 -1.2814
75.05 -1.2838
75.075 -1.2692
75.1 -1.2209
75.125 -1.1443
75.15 -1.0571
75.175 -0.9747
75.2 -0.9053
75.225 -0.8454
75.25 -0.7934
75.275 -0.7488
75.3 -0.7094
75.325 -0.6751
75.35 -0.646
75.375 -0.6262
75.4 -0.6145
75.425 -0.6055
75.45 -0.5967
75.475 -0.5893
75.5 -0.5872
75.525 -0.5908
75.55 -0.6033
75.575 -0.6271
75.6 -0.6618
75.625 -0.7037
75.65 -0.7509
75.675 -0.7994
75.7 -0.8483
75.725 -0.8971
75.75 -0.947
75.775 -0.9963
75.8 -1.0424
75.825 -1.0865
75.85 -1.1206
75.875 -1.1474
75.9 -1.1733
75.925 -1.1999
75.95 -1.2292
75.975 -1.2605
76 -1.2913
76.025 -1.3189
76.05 -1.3469
76.075 -1.3754
76.1 -1.4056
76.125 -1.4344
76.15 -1.4591
76.175 -1.4743
76.2 -1.4759
76.225 -1.4659
76.25 -1.4517
76.275 -1.4397
76.3 -1.4275
76.325 -1.4152
76.35 -1.4056
76.375 -1.3995
76.4 -1.3957
76.425 -1.3896
76.45 -1.375
76.475 -1.3512
76.5 -1.3214
76.525 -1.2873
76.55 -1.2478
76.575 -1.2023
76.6 -1.15
76.625 -1.0893
76.65 -1.0218
76.675 -0.9518
76.7 -0.8808
76.725 -0.8097
76.75 -0.7406
76.775 -0.6755
76.8 -0.6152
76.825 -0.5603
76.85 -0.5097
76.875 -0.4632
76.9 -0.4223
76.925 -0.3875
76.95 -0.3589
76.975 -0.3367
77 -0.3204
77.025 -0.3098
77.05 -0.3061
77.075 -0.3082
77.1 -0.3158
77.125 -0.3259
77.15 -0.332
77.175 -0.3268
77.2 -0.3167
77.225 -0.3083
77.25 -0.2991
77.275 -0.2833
77.3 -0.2645
77.325 -0.2466
77.35 -0.2356
77.375 -0.2345
77.4 -0.2432
77.425 -0.2625
77.45 -0.2877
77.475 -0.3167
77.5 -0.3505
77.525 -0.3913
77.55 -0.436
77.575 -0.4837
77.6 -0.5332
77.625 -0.586
77.65 -0.6307
77.675 -0.6587
77.7 -0.6773
77.725 -0.6869
77.75 -0.6928
77.775 -0.6991
77.8 -0.708
77.825 -0.7249
77.85 -0.751
77.875 -0.7825
77.9 -0.8159
77.925 -0.8431
77.95 -0.868
77.975 -0.8886
78 -0.8923
78.025 -0.8818
78.05 -0.8674
78.075 -0.8509
78.1 -0.837
78.125 -0.8301
78.15 -0.8301
78.175 -0.839
78.2 -0.8569
78.225 -0.8811
78.25 -0.9092
78.275 -0.9385
78.3 -0.9597
78.325 -0.9712
78.35 -0.9779
78.375 -0.9861
78.4 -0.9981
78.425 -1.0062
78.45 -1.0092
78.475 -1.0096
78.5 -1.0098
78.525 -1.0094
78.55 -1.0042
78.575 -0.9973
78.6 -0.9914
78.625 -0.9873
78.65 -0.985
78.675 -0.9862
78.7 -0.993
78.725 -1.0048
78.75 -1.0213
78.775 -1.0385
78.8 -1.0514
78.825 -1.0566
78.85 -1.0482
78.875 -1.0259
78.9 -0.9973
78.925 -0.9698
78.95 -0.9455
78.975 -0.9235
79 -0.9012
79.025 -0.8702
79.05 -0.8306
79.075 -0.792
79.1 -0.7575
79.125 -0.7312
79.15 -0.7115
79.175 -0.7
79.2 -0.7009
79.225 -0.7138
79.25 -0.7354
79.275 -0.7598
79.3 -0.7743
79.325 -0.7703
79.35 -0.7454
79.375 -0.7003
79.4 -0.6335
79.425 -0.5541
79.45 -0.4759
79.475 -0.4055
79.5 -0.348
79.525 -0.2976
79.55 -0.2505
79.575 -0.2067
79.6 -0.167
79.625 -0.1288
79.65 -0.0914
79.675 -0.0576
79.7 -0.0335
79.725 -0.018
79.75 0.0004
79.775 0.0369
79.8 0.0866
79.825 0.1354
79.85 0.176
79.875 0.2087
79.9 0.2364
79.925 0.2599
79.95 0.2756
79.975 0.2828
80 0.2829
80.025 0.2746
80.05 0.2569
80.075 0.2307
80.1 0.1994
80.125 0.1795
80.15 0.1849
80.175 0.2126
80.2 0.2596
80.225 0.3236
80.25 0.3967
80.275 0.4732
80.3 0.5467
80.325 0.6122
80.35 0.672
80.375 0.7311
80.4 0.7889
80.425 0.8414
80.45 0.8889
80.475 0.9363
80.5 0.9885
80.525 1.0418
80.55 1.0866
80.575 1.1174
80.6 1.132
80.625 1.1333
80.65 1.1251
80.675 1.1108
80.7 1.0922
80.725 1.0719
80.75 1.0518
80.775 1.0336
80.8 1.0217
80.825 1.0145
80.85 1.0151
80.875 1.0228
80.9 1.0314
80.925 1.0416
80.95 1.0519
80.975 1.0561
81 1.0561
81.025 1.0539
81.05 1.0498
81.075 1.0442
81.1 1.0439
81.125 1.0517
81.15 1.0637
81.175 1.0771
81.2 1.085
81.225 1.0859
81.25 1.0764
81.275 1.0586
81.3 1.0399
81.325 1.0271
81.35 1.033
81.375 1.0543
81.4 1.0767
81.425 1.091
81.45 1.0967
81.475 1.0986
81.5 1.0954
81.525 1.0892
81.55 1.0803
81.575 1.0662
81.6 1.0475
81.625 1.0222
81.65 0.9901
81.675 0.9533
81.7 0.9127
81.725 0.867
81.75 0.8193
81.775 0.7699
81.8 0.7177
81.825 0.6632
81.85 0.6092
81.875 0.5616
81.9 0.5155
81.925 0.462
81.95 0.4031
81.975 0.3447
82 0.2896
82.025 0.2359
82.05 0.1893
82.075 0.1498
82.1 0.1124
82.125 0.0714
82.15 0.0219
82.175 -0.0289
82.2 -0.0764
82.225 -0.1182
82.25 -0.1542
82.275 -0.1883
82.3 -0.2249
82.325 -0.2642
82.35 -0.3058
82.375 -0.3491
82.4 -0.3895
82.425 -0.4329
82.45 -0.4891
82.475 -0.5583
82.5 -0.6307
82.525 -0.7002
82.55 -0.7659
82.575 -0.8271
82.6 -0.8876
82.625 -0.9446
82.65 -0.995
82.675 -1.0427
82.7 -1.0921
82.725 -1.1473
82.75 -1.2081
82.775 -1.2743
82.8 -1.344
82.825 -1.4106
82.85 -1.4713
82.875 -1.5299
82.9 -1.5891
82.925 -1.6514
82.95 -1.7142
82.975 -1.7755
83 -1.839
83.025 -1.8971
83.05 -1.9272
83.075 -1.9169
83.1 -1.8837
83.125 -1.8461
83.15 -1.8114
83.175 -1.7821
83.2 -1.7541
83.225 -1.7225
83.25 -1.6902
83.275 -1.6631
83.3 -1.6438
83.325 -1.6296
83.35 -1.6161
83.375 -1.6
83.4 -1.5851
83.425 -1.5724
83.45 -1.562
83.475 -1.555
83.5 -1.5514
83.525 -1.5477
83.55 -1.5414
83.575 -1.5305
83.6 -1.5179
83.625 -1.5001
83.65 -1.4796
83.675 -1.4599
83.7 -1.443
83.725 -1.4311
83.75 -1.4271
83.775 -1.4343
83.8 -1.4518
83.825 -1.4783
83.85 -1.5122
83.875 -1.5527
83.9 -1.5998
83.925 -1.6545
83.95 -1.7114
83.975 -1.7687
84 -1.8209
84.025 -1.86
84.05 -1.8807
84.075 -1.8699
84.1 -1.8273
84.125 -1.7556
84.15 -1.6665
84.175 -1.5679
84.2 -1.4663
84.225 -1.365
84.25 -1.2661
84.275 -1.1721
84.3 -1.0837
84.325 -1.0015
84.35 -0.9226
84.375 -0.8454
84.4 -0.7629
84.425 -0.6725
84.45 -0.5764
84.475 -0.4774
84.5 -0.379
84.525 -0.2823
84.55 -0.1871
84.575 -0.0955
84.6 -0.0117
84.625 0.0633
84.65 0.1337
84.675 0.1952
84.7 0.2465
84.725 0.2894
84.75 0.3255
84.775 0.3564
84.8 0.3818
84.825 0.402
84.85 0.4172
84.875 0.4283
84.9 0.4356
84.925 0.4395
84.95 0.4389
84.975 0.4335
85 0.4237
85.025 0.4079
85.05 0.3871
85.075 0.3611
85.1 0.329
85.125 0.2902
85.15 0.2464
85.175 0.1965
85.2 0.1404
85.225 0.0801
85.25 0.015
85.275 -0.0544
85.3 -0.1246
85.325 -0.188
85.35 -0.2414
85.375 -0.2934
85.4 -0.3487
85.425 -0.4083
85.45 -0.468
85.475 -0.523
85.5 -0.5747
85.525 -0.6237
85.55 -0.6694
85.575 -0.7121
85.6 -0.7567
85.625 -0.8058
85.65 -0.8601
85.675 -0.923
85.7 -0.9939
85.725 -1.0723
85.75 -1.1493
85.775 -1.2127
85.8 -1.2524
85.825 -1.2777
85.85 -1.3032
85.875 -1.3326
85.9 -1.3636
85.925 -1.3972
85.95 -1.4361
85.975 -1.4806
86 -1.5317
86.025 -1.5912
86.05 -1.6551
86.075 -1.7183
86.1 -1.7774
86.125 -1.8304
86.15 -1.8647
86.175 -1.862
86.2 -1.8291
86.225 -1.7806
86.25 -1.726
86.275 -1.6686
86.3 -1.6106
86.325 -1.5552
86.35 -1.5047
86.375 -1.4599
86.4 -1.4169
86.425 -1.3785
86.45 -1.3469
86.475 -1.3221
86.5 -1.3033
86.525 -1.2901
86.55 -1.2831
86.575 -1.2827
86.6 -1.2901
86.625 -1.304
86.65 -1.3215
86.675 -1.3435
86.7 -1.3662
86.725 -1.3856
86.75 -1.3953
86.775 -1.3911
86.8 -1.3775
86.825 -1.3595
86.85 -1.3403
86.875 -1.3225
86.9 -1.3087
86.925 -1.2973
86.95 -1.2871
86.975 -1.2777
87 -1.2703
87.025 -1.2639
87.05 -1.2581
87.075 -1.2544
87.1 -1.2535
87.125 -1.2573
87.15 -1.2673
87.175 -1.2842
87.2 -1.3104
87.225 -1.3496
87.25 -1.404
87.275 -1.4703
87.3 -1.5464
87.325 -1.632
87.35 -1.7257
87.375 -1.8286
87.4 -1.9347
87.425 -2.0409
87.45 -2.1445
87.475 -2.2418
87.5 -2.3294
87.525 -2.4053
87.55 -2.4697
87.575 -2.5241
87.6 -2.5706
87.625 -2.6079
87.65 -2.6351
87.675 -2.6586
87.7 -2.6798
87.725 -2.6988
87.75 -2.7136
87.775 -2.7257
87.8 -2.736
87.825 -2.7499
87.85 -2.7695
87.875 -2.7943
87.9 -2.8237
87.925 -2.8508
87.95 -2.8673
87.975 -2.8651
88 -2.8419
88.025 -2.803
88.05 -2.7592
88.075 -2.7172
88.1 -2.6766
88.125 -2.6345
88.15 -2.5914
88.175 -2.5395
88.2 -2.4688
88.225 -2.3868
88.25 -2.3056
88.275 -2.2306
88.3 -2.1618
88.325 -2.0958
88.35 -2.033
88.375 -1.9749
88.4 -1.9198
88.425 -1.8664
88.45 -1.8125
88.475 -1.7593
88.5 -1.7092
88.525 -1.6601
88.55 -1.612
88.575 -1.5647
88.6 -1.519
88.625 -1.4767
88.65 -1.4371
88.675 -1.4043
88.7 -1.382
88.725 -1.369
88.75 -1.3651
88.775 -1.3681
88.8 -1.3779
88.825 -1.3924
88.85 -1.4105
88.875 -1.4342
88.9 -1.4662
88.925 -1.5032
88.95 -1.5407
88.975 -1.5772
89 -1.6144
89.025 -1.6559
89.05 -1.7046
89.075 -1.7598
89.1 -1.8207
89.125 -1.8855
89.15 -1.9523
89.175 -2.0192
89.2 -2.0845
89.225 -2.1525
89.25 -2.2202
89.275 -2.2784
89.3 -2.3201
89.325 -2.355
89.35 -2.3915
89.375 -2.4352
89.4 -2.4839
89.425 -2.5352
89.45 -2.5837
89.475 -2.6177
89.5 -2.6366
89.525 -2.6263
89.55 -2.5816
89.575 -2.5105
89.6 -2.4268
89.625 -2.3406
89.65 -2.2616
89.675 -2.1901
89.7 -2.1226
89.725 -2.0619
89.75 -2.0121
89.775 -1.9765
89.8 -1.9631
89.825 -1.9714
89.85 -1.9922
89.875 -2.0227
89.9 -2.0623
89.925 -2.1089
89.95 -2.1618
89.975 -2.2239
90 -2.2944
90.025 -2.3708
90.05 -2.4469
90.075 -2.5208
90.1 -2.5919
90.125 -2.6586
90.15 -2.7155
90.175 -2.752
90.2 -2.7607
90.225 -2.7471
90.25 -2.7195
90.275 -2.6858
90.3 -2.6492
90.325 -2.6167
90.35 -2.5888
90.375 -2.5656
90.4 -2.5513
90.425 -2.5469
90.45 -2.5502
90.475 -2.559
90.5 -2.5716
90.525 -2.5852
90.55 -2.5936
90.575 -2.5911
90.6 -2.5627
90.625 -2.5051
90.65 -2.4385
90.675 -2.3753
90.7 -2.316
90.725 -2.2604
90.75 -2.2082
90.775 -2.1596
90.8 -2.1127
90.825 -2.0673
90.85 -2.0222
90.875 -1.9785
90.9 -1.935
90.925 -1.8884
90.95 -1.8354
90.975 -1.7819
91 -1.7341
91.025 -1.694
91.05 -1.6629
91.075 -1.6416
91.1 -1.6311
91.125 -1.6313
91.15 -1.6379
91.175 -1.6479
91.2 -1.6587
91.225 -1.6701
91.25 -1.6809
91.275 -1.688
91.3 -1.6945
91.325 -1.6991
91.35 -1.7003
91.375 -1.6998
91.4 -1.7002
91.425 -1.6979
91.45 -1.6874
91.475 -1.6669
91.5 -1.6431
91.525 -1.6211
91.55 -1.6031
91.575 -1.5891
91.6 -1.5778
91.625 -1.5732
91.65 -1.5795
91.675 -1.5963
91.7 -1.6229
91.725 -1.6564
91.75 -1.6938
91.775 -1.7312
91.8 -1.7656
91.825 -1.792
91.85 -1.8093
91.875 -1.8168
91.9 -1.8106
91.925 -1.7899
91.95 -1.758
91.975 -1.7242
92 -1.6974
92.025 -1.6741
92.05 -1.6443
92.075 -1.6074
92.1 -1.5676
92.125 -1.5289
92.15 -1.4902
92.175 -1.4516
92.2 -1.4219
92.225 -1.4029
92.25 -1.3969
92.275 -1.4012
92.3 -1.4108
92.325 -1.4226
92.35 -1.4296
92.375 -1.4274
92.4 -1.4149
92.425 -1.3957
92.45 -1.3696
92.475 -1.3395
92.5 -1.3077
92.525 -1.278
92.55 -1.2519
92.575 -1.2283
92.6 -1.2057
92.625 -1.1751
92.65 -1.1381
92.675 -1.0977
92.7 -1.0585
92.725 -1.0216
92.75 -0.9884
92.775 -0.9644
92.8 -0.9546
92.825 -0.9693
92.85 -1.01
92.875 -1.0517
92.9 -1.0816
92.925 -1.1059
92.95 -1.1305
92.975 -1.1525
93 -1.1694
93.025 -1.1801
93.05 -1.1874
93.075 -1.1939
93.1 -1.2024
93.125 -1.2116
93.15 -1.2173
93.175 -1.2233
93.2 -1.2341
93.225 -1.2486
93.25 -1.2644
93.275 -1.2837
93.3 -1.3068
93.325 -1.3333
93.35 -1.37
93.375 -1.4245
93.4 -1.4925
93.425 -1.5656
93.45 -1.638
93.475 -1.705
93.5 -1.7593
93.525 -1.799
93.55 -1.8163
93.575 -1.812
93.6 -1.7974
93.625 -1.7831
93.65 -1.7723
93.675 -1.7611
93.7 -1.7518
93.725 -1.7519
93.75 -1.7636
93.775 -1.7813
93.8 -1.7963
93.825 -1.8024
93.85 -1.7996
93.875 -1.7951
93.9 -1.7919
93.925 -1.7901
93.95 -1.7954
93.975 -1.8049
94 -1.8176
94.025 -1.83
94.05 -1.8308
94.075 -1.8134
94.1 -1.7798
94.125 -1.7349
94.15 -1.6882
94.175 -1.643
94.2 -1.6013
94.225 -1.5666
94.25 -1.5409
94.275 -1.5242
94.3 -1.5161
94.325 -1.5159
94.35 -1.5204
94.375 -1.5269
94.4 -1.5345
94.425 -1.5374
94.45 -1.5316
94.475 -1.5171
94.5 -1.4959
94.525 -1.4748
94.55 -1.4535
94.575 -1.4305
94.6 -1.4131
94.625 -1.4034
94.65 -1.4002
94.675 -1.4041
94.7 -1.4118
94.725 -1.4182
94.75 -1.4242
94.775 -1.4285
94.8 -1.4264
94.825 -1.4133
94.85 -1.3852
94.875 -1.3496
94.9 -1.312
94.925 -1.2728
94.95 -1.2373
94.975 -1.2094
95 -1.1903
95.025 -1.1811
95.05 -1.1784
95.075 -1.1756
95.1 -1.1663
95.125 -1.1521
95.15 -1.1369
95.175 -1.1233
95.2 -1.1127
95.225 -1.1049
95.25 -1.1005
95.275 -1.0978
95.3 -1.0926
95.325 -1.0778
95.35 -1.0452
95.375 -0.9956
95.4 -0.9356
95.425 -0.8752
95.45 -0.821
95.475 -0.7779
95.5 -0.747
95.525 -0.7244
95.55 -0.7096
95.575 -0.7019
95.6 -0.7
95.625 -0.7011
95.65 -0.7056
95.675 -0.7134
95.7 -0.7252
95.725 -0.7401
95.75 -0.76
95.775 -0.784
95.8 -0.81
95.825 -0.8365
95.85 -0.8598
95.875 -0.8767
95.9 -0.8794
95.925 -0.8709
95.95 -0.8571
95.975 -0.839
96 -0.8175
96.025 -0.7951
96.05 -0.7736
96.075 -0.7516
96.1 -0.7308
96.125 -0.7149
96.15 -0.6999
96.175 -0.6879
96.2 -0.6808
96.225 -0.677
96.25 -0.6739
96.275 -0.6749
96.3 -0.6825
96.325 -0.6935
96.35 -0.7062
96.375 -0.7143
96.4 -0.7217
96.425 -0.7278
96.45 -0.7348
96.475 -0.7461
96.5 -0.759
96.525 -0.7703
96.55 -0.7818
96.575 -0.7956
96.6 -0.8129
96.625 -0.8322
96.65 -0.8517
96.675 -0.8698
96.7 -0.8895
96.725 -0.9135
96.75 -0.9386
96.775 -0.9677
96.8 -1.0014
96.825 -1.0318
96.85 -1.0509
96.875 -1.0568
96.9 -1.049
96.925 -1.0243
96.95 -0.9845
96.975 -0.9359
97 -0.8803
97.025 -0.819
97.05 -0.7535
97.075 -0.6839
97.1 -0.6116
97.125 -0.5372
97.15 -0.4597
97.175 -0.3855
97.2 -0.3132
97.225 -0.2462
97.25 -0.1846
97.275 -0.1277
97.3 -0.0751
97.325 -0.0276
97.35 0.0169
97.375 0.0606
97.4 0.1024
97.425 0.1388
97.45 0.1698
97.475 0.1965
97.5 0.2158
97.525 0.2271
97.55 0.2325
97.575 0.2327
97.6 0.2288
97.625 0.2211
97.65 0.2069
97.675 0.1842
97.7 0.1527
97.725 0.1105
97.75 0.0799
97.775 0.0689
97.8 0.0699
97.825 0.0805
97.85 0.0934
97.875 0.0966
97.9 0.0861
97.925 0.0699
97.95 0.0493
97.975 0.0264
98 0.0069
98.025 -0.0067
98.05 -0.0119
98.075 0.0008
98.1 0.035
98.125 0.087
98.15 0.1539
98.175 0.2351
98.2 0.3258
98.225 0.4197
98.25 0.5177
98.275 0.6185
98.3 0.7147
98.325 0.8006
98.35 0.8806
98.375 0.9522
98.4 1.0129
98.425 1.0622
98.45 1.0971
98.475 1.1165
98.5 1.1228
98.525 1.1182
98.55 1.102
98.575 1.0728
98.6 1.0313
98.625 0.9785
98.65 0.9157
98.675 0.8483
98.7 0.7819
98.725 0.7228
98.75 0.6692
98.775 0.6241
98.8 0.5888
98.825 0.5622
98.85 0.539
98.875 0.5123
98.9 0.4809
98.925 0.446
98.95 0.4054
98.975 0.3565
99 0.3022
99.025 0.2502
99.05 0.2046
99.075 0.1639
99.1 0.1229
99.125 0.0822
99.15 0.0411
99.175 -0.0031
99.2 -0.0511
99.225 -0.1042
99.25 -0.1588
99.275 -0.2087
99.3 -0.2446
99.325 -0.2607
99.35 -0.261
99.375 -0.2456
99.4 -0.215
99.425 -0.1755
99.45 -0.1359
99.475 -0.0985
99.5 -0.0647
99.525 -0.0376
99.55 -0.0184
99.575 -0.0081
99.6 -0.0094
99.625 -0.0248
99.65 -0.0515
99.675 -0.0867
99.7 -0.1245
99.725 -0.1459
99.75 -0.1441
99.775 -0.118
99.8 -0.0696
99.825 -0.0086
99.85 0.0572
99.875 0.1206
99.9 0.1743
99.925 0.2165
99.95 0.2485
99.975 0.2751
100 0.2994
