# Supplementary material for: Uptake of N2O5 by aqueous aerosol unveiled using chemically accurate many-body potentials
Source: Nat Commun. 2022 Mar 10;13:1266. doi: 10.1038/s41467-022-28697-8 (PMC8913772; doi:10.1038/s41467-022-28697-8)
Supplement: Supplementary file 3 — Source Data [file 41467_2022_28697_MOESM3_ESM.zip › n2o5-uptake-data/Fig2/scattering/rep05run13/relcom_gds.dat]

0.025 11.7329
0.05 11.696
0.075 11.659
0.1 11.622
0.125 11.585
0.15 11.548
0.175 11.5109
0.2 11.4738
0.225 11.4367
0.25 11.3996
0.275 11.3625
0.3 11.3254
0.325 11.2882
0.35 11.2511
0.375 11.214
0.4 11.1768
0.425 11.1396
0.45 11.1025
0.475 11.0653
0.5 11.0281
0.525 10.9908
0.55 10.9536
0.575 10.9163
0.6 10.879
0.625 10.8417
0.65 10.8044
0.675 10.7671
0.7 10.7297
0.725 10.6924
0.75 10.655
0.775 10.6176
0.8 10.5801
0.825 10.5426
0.85 10.5051
0.875 10.4676
0.9 10.4301
0.925 10.3925
0.95 10.3549
0.975 10.3172
1 10.2795
1.025 10.2418
1.05 10.204
1.075 10.1662
1.1 10.1283
1.125 10.0903
1.15 10.0524
1.175 10.0144
1.2 9.9763
1.225 9.9382
1.25 9.9001
1.275 9.8619
1.3 9.8237
1.325 9.7855
1.35 9.7472
1.375 9.7089
1.4 9.6706
1.425 9.6321
1.45 9.5937
1.475 9.5551
1.5 9.5165
1.525 9.4779
1.55 9.4393
1.575 9.4006
1.6 9.362
1.625 9.3234
1.65 9.2847
1.675 9.246
1.7 9.2072
1.725 9.1684
1.75 9.1296
1.775 9.0907
1.8 9.0518
1.825 9.0129
1.85 8.9739
1.875 8.9348
1.9 8.8957
1.925 8.8565
1.95 8.8173
1.975 8.7781
2 8.7388
2.025 8.6995
2.05 8.6601
2.075 8.6207
2.1 8.5813
2.125 8.5418
2.15 8.5022
2.175 8.4626
2.2 8.4229
2.225 8.3831
2.25 8.3433
2.275 8.3034
2.3 8.2635
2.325 8.2234
2.35 8.1833
2.375 8.1431
2.4 8.1029
2.425 8.0625
2.45 8.022
2.475 7.9814
2.5 7.9407
2.525 7.8999
2.55 7.859
2.575 7.818
2.6 7.777
2.625 7.7358
2.65 7.6945
2.675 7.6531
2.7 7.6116
2.725 7.5701
2.75 7.5286
2.775 7.4869
2.8 7.4452
2.825 7.4032
2.85 7.3611
2.875 7.3187
2.9 7.2761
2.925 7.2333
2.95 7.1902
2.975 7.1468
3 7.1031
3.025 7.0591
3.05 7.0148
3.075 6.9703
3.1 6.9255
3.125 6.8806
3.15 6.8353
3.175 6.7898
3.2 6.744
3.225 6.6981
3.25 6.6518
3.275 6.6051
3.3 6.5579
3.325 6.5104
3.35 6.4628
3.375 6.4147
3.4 6.3661
3.425 6.317
3.45 6.2675
3.475 6.2173
3.5 6.1665
3.525 6.1152
3.55 6.0633
3.575 6.0108
3.6 5.9575
3.625 5.9034
3.65 5.8483
3.675 5.7926
3.7 5.7358
3.725 5.6776
3.75 5.619
3.775 5.5598
3.8 5.4997
3.825 5.4388
3.85 5.3776
3.875 5.3159
3.9 5.2534
3.925 5.1895
3.95 5.1246
3.975 5.0587
4 4.9917
4.025 4.9235
4.05 4.854
4.075 4.7832
4.1 4.7112
4.125 4.6379
4.15 4.5632
4.175 4.4869
4.2 4.4088
4.225 4.3282
4.25 4.2448
4.275 4.1588
4.3 4.0702
4.325 3.9788
4.35 3.8832
4.375 3.7821
4.4 3.677
4.425 3.5674
4.45 3.4538
4.475 3.3351
4.5 3.2068
4.525 3.072
4.55 2.9291
4.575 2.7823
4.6 2.6387
4.625 2.5053
4.65 2.3998
4.675 2.3303
4.7 2.2864
4.725 2.2646
4.75 2.2612
4.775 2.2703
4.8 2.2848
4.825 2.3014
4.85 2.3167
4.875 2.3261
4.9 2.3286
4.925 2.3255
4.95 2.3187
4.975 2.309
5 2.2983
5.025 2.2904
5.05 2.2827
5.075 2.2741
5.1 2.2604
5.125 2.2419
5.15 2.2205
5.175 2.2073
5.2 2.2009
5.225 2.2031
5.25 2.206
5.275 2.2035
5.3 2.1937
5.325 2.1774
5.35 2.1589
5.375 2.1483
5.4 2.1629
5.425 2.2068
5.45 2.2623
5.475 2.3125
5.5 2.3511
5.525 2.3775
5.55 2.3946
5.575 2.4029
5.6 2.4058
5.625 2.4044
5.65 2.4023
5.675 2.3989
5.7 2.392
5.725 2.3796
5.75 2.3613
5.775 2.3397
5.8 2.3144
5.825 2.2843
5.85 2.2524
5.875 2.2202
5.9 2.186
5.925 2.1517
5.95 2.1157
5.975 2.0759
6 2.0291
6.025 1.9758
6.05 1.9216
6.075 1.8786
6.1 1.8503
6.125 1.8256
6.15 1.7951
6.175 1.7558
6.2 1.7111
6.225 1.6709
6.25 1.6473
6.275 1.6467
6.3 1.6562
6.325 1.6674
6.35 1.6769
6.375 1.684
6.4 1.688
6.425 1.6852
6.45 1.6753
6.475 1.6585
6.5 1.6354
6.525 1.6062
6.55 1.5731
6.575 1.5461
6.6 1.5273
6.625 1.5078
6.65 1.4825
6.675 1.4474
6.7 1.4042
6.725 1.369
6.75 1.3498
6.775 1.3342
6.8 1.316
6.825 1.2941
6.85 1.269
6.875 1.2395
6.9 1.2061
6.925 1.1676
6.95 1.1249
6.975 1.0776
7 1.026
7.025 0.9694
7.05 0.9116
7.075 0.8572
7.1 0.8036
7.125 0.7573
7.15 0.7264
7.175 0.713
7.2 0.711
7.225 0.7129
7.25 0.7147
7.275 0.7116
7.3 0.7006
7.325 0.6789
7.35 0.6498
7.375 0.6163
7.4 0.5856
7.425 0.5634
7.45 0.5427
7.475 0.52
7.5 0.4946
7.525 0.4668
7.55 0.4392
7.575 0.4192
7.6 0.4147
7.625 0.4266
7.65 0.4555
7.675 0.4947
7.7 0.5341
7.725 0.5697
7.75 0.6013
7.775 0.6277
7.8 0.6455
7.825 0.6553
7.85 0.6548
7.875 0.6449
7.9 0.6254
7.925 0.5954
7.95 0.5526
7.975 0.4967
8 0.4357
8.025 0.3793
8.05 0.3392
8.075 0.3174
8.1 0.3082
8.125 0.3002
8.15 0.2862
8.175 0.2657
8.2 0.2432
8.225 0.2277
8.25 0.2164
8.275 0.2047
8.3 0.1954
8.325 0.1896
8.35 0.1921
8.375 0.201
8.4 0.2111
8.425 0.2178
8.45 0.2218
8.475 0.22
8.5 0.212
8.525 0.1967
8.55 0.1778
8.575 0.1568
8.6 0.1392
8.625 0.1287
8.65 0.1231
8.675 0.1184
8.7 0.1101
8.725 0.0928
8.75 0.0685
8.775 0.0409
8.8 0.0131
8.825 -0.0159
8.85 -0.0441
8.875 -0.0699
8.9 -0.1004
8.925 -0.1389
8.95 -0.1856
8.975 -0.2388
9 -0.2923
9.025 -0.3394
9.05 -0.3807
9.075 -0.4228
9.1 -0.4684
9.125 -0.5138
9.15 -0.5492
9.175 -0.5694
9.2 -0.5848
9.225 -0.6045
9.25 -0.6329
9.275 -0.6706
9.3 -0.7105
9.325 -0.7483
9.35 -0.7746
9.375 -0.7843
9.4 -0.7874
9.425 -0.7943
9.45 -0.8011
9.475 -0.794
9.5 -0.7852
9.525 -0.784
9.55 -0.7965
9.575 -0.8212
9.6 -0.8506
9.625 -0.8753
9.65 -0.8879
9.675 -0.8899
9.7 -0.8792
9.725 -0.857
9.75 -0.8241
9.775 -0.7812
9.8 -0.7309
9.825 -0.6797
9.85 -0.6309
9.875 -0.5844
9.9 -0.547
9.925 -0.5209
9.95 -0.5037
9.975 -0.4893
10 -0.4682
10.025 -0.4395
10.05 -0.4027
10.075 -0.3683
10.1 -0.3376
10.125 -0.3108
10.15 -0.2855
10.175 -0.2584
10.2 -0.2368
10.225 -0.2257
10.25 -0.2234
10.275 -0.2205
10.3 -0.2127
10.325 -0.2048
10.35 -0.1943
10.375 -0.1819
10.4 -0.1675
10.425 -0.1521
10.45 -0.1293
10.475 -0.1016
10.5 -0.0734
10.525 -0.0469
10.55 -0.0238
10.575 -0.0004
10.6 0.0253
10.625 0.05
10.65 0.0684
10.675 0.08
10.7 0.086
10.725 0.086
10.75 0.0812
10.775 0.0754
10.8 0.0731
10.825 0.0737
10.85 0.0732
10.875 0.0696
10.9 0.0626
10.925 0.0526
10.95 0.0376
10.975 0.0158
11 -0.0113
11.025 -0.0456
11.05 -0.0863
11.075 -0.1331
11.1 -0.1857
11.125 -0.2433
11.15 -0.3069
11.175 -0.3788
11.2 -0.4569
11.225 -0.5387
11.25 -0.6233
11.275 -0.7045
11.3 -0.7789
11.325 -0.8484
11.35 -0.9139
11.375 -0.9779
11.4 -1.0396
11.425 -1.1011
11.45 -1.1645
11.475 -1.2293
11.5 -1.2888
11.525 -1.3326
11.55 -1.3598
11.575 -1.3746
11.6 -1.3842
11.625 -1.39
11.65 -1.3886
11.675 -1.3819
11.7 -1.375
11.725 -1.369
11.75 -1.3663
11.775 -1.3679
11.8 -1.373
11.825 -1.3821
11.85 -1.3936
11.875 -1.4027
11.9 -1.4034
11.925 -1.3967
11.95 -1.3875
11.975 -1.3757
12 -1.3617
12.025 -1.3492
12.05 -1.3445
12.075 -1.347
12.1 -1.3505
12.125 -1.3519
12.15 -1.349
12.175 -1.343
12.2 -1.3311
12.225 -1.3132
12.25 -1.2948
12.275 -1.2796
12.3 -1.2664
12.325 -1.2477
12.35 -1.214
12.375 -1.167
12.4 -1.1151
12.425 -1.0669
12.45 -1.0246
12.475 -0.9849
12.5 -0.9467
12.525 -0.9094
12.55 -0.8746
12.575 -0.8445
12.6 -0.8148
12.625 -0.7811
12.65 -0.7477
12.675 -0.7188
12.7 -0.6947
12.725 -0.6744
12.75 -0.6552
12.775 -0.637
12.8 -0.621
12.825 -0.6079
12.85 -0.5948
12.875 -0.5759
12.9 -0.5554
12.925 -0.5374
12.95 -0.5249
12.975 -0.5182
13 -0.5178
13.025 -0.5229
13.05 -0.5293
13.075 -0.5319
13.1 -0.5319
13.125 -0.5329
13.15 -0.5377
13.175 -0.5496
13.2 -0.5679
13.225 -0.5864
13.25 -0.6042
13.275 -0.6229
13.3 -0.6428
13.325 -0.6613
13.35 -0.6789
13.375 -0.6968
13.4 -0.7141
13.425 -0.7288
13.45 -0.748
13.475 -0.7722
13.5 -0.7951
13.525 -0.8202
13.55 -0.8522
13.575 -0.8898
13.6 -0.9317
13.625 -0.9748
13.65 -1.0222
13.675 -1.0705
13.7 -1.1111
13.725 -1.1441
13.75 -1.1721
13.775 -1.1954
13.8 -1.2059
13.825 -1.2026
13.85 -1.1953
13.875 -1.1884
13.9 -1.1848
13.925 -1.1864
13.95 -1.1916
13.975 -1.2005
14 -1.2094
14.025 -1.2149
14.05 -1.2119
14.075 -1.2017
14.1 -1.1877
14.125 -1.1727
14.15 -1.1567
14.175 -1.1412
14.2 -1.1269
14.225 -1.1122
14.25 -1.0978
14.275 -1.089
14.3 -1.088
14.325 -1.0958
14.35 -1.111
14.375 -1.1299
14.4 -1.1539
14.425 -1.1799
14.45 -1.2083
14.475 -1.2363
14.5 -1.2584
14.525 -1.272
14.55 -1.2776
14.575 -1.2715
14.6 -1.2564
14.625 -1.2319
14.65 -1.1992
14.675 -1.1564
14.7 -1.1025
14.725 -1.0381
14.75 -0.9649
14.775 -0.8829
14.8 -0.793
14.825 -0.6988
14.85 -0.6052
14.875 -0.5165
14.9 -0.4331
14.925 -0.3546
14.95 -0.2799
14.975 -0.2099
15 -0.1441
15.025 -0.0837
15.05 -0.0278
15.075 0.0266
15.1 0.0797
15.125 0.1297
15.15 0.1777
15.175 0.2234
15.2 0.2674
15.225 0.3135
15.25 0.3652
15.275 0.4243
15.3 0.4895
15.325 0.5574
15.35 0.625
15.375 0.6907
15.4 0.7537
15.425 0.8121
15.45 0.8663
15.475 0.9156
15.5 0.9594
15.525 0.9953
15.55 1.0213
15.575 1.0364
15.6 1.0425
15.625 1.042
15.65 1.0333
15.675 1.0173
15.7 0.9975
15.725 0.9808
15.75 0.9714
15.775 0.9688
15.8 0.9635
15.825 0.9508
15.85 0.9302
15.875 0.9033
15.9 0.8734
15.925 0.849
15.95 0.8353
15.975 0.828
16 0.8215
16.025 0.8124
16.05 0.7977
16.075 0.7771
16.1 0.7507
16.125 0.7186
16.15 0.6817
16.175 0.641
16.2 0.5965
16.225 0.5482
16.25 0.4973
16.275 0.4469
16.3 0.3986
16.325 0.354
16.35 0.3183
16.375 0.2884
16.4 0.254
16.425 0.2162
16.45 0.1859
16.475 0.169
16.5 0.1609
16.525 0.165
16.55 0.1813
16.575 0.2052
16.6 0.2349
16.625 0.2669
16.65 0.2972
16.675 0.3225
16.7 0.3441
16.725 0.3639
16.75 0.3815
16.775 0.3969
16.8 0.41
16.825 0.4212
16.85 0.4326
16.875 0.4461
16.9 0.4609
16.925 0.477
16.95 0.493
16.975 0.5076
17 0.5222
17.025 0.539
17.05 0.5567
17.075 0.5721
17.1 0.5841
17.125 0.5935
17.15 0.6011
17.175 0.6062
17.2 0.6076
17.225 0.6019
17.25 0.5876
17.275 0.5657
17.3 0.5395
17.325 0.5098
17.35 0.4733
17.375 0.4271
17.4 0.3713
17.425 0.306
17.45 0.2326
17.475 0.154
17.5 0.0742
17.525 -0.008
17.55 -0.0952
17.575 -0.1869
17.6 -0.2729
17.625 -0.3446
17.65 -0.4005
17.675 -0.4462
17.7 -0.4815
17.725 -0.4979
17.75 -0.4885
17.775 -0.4523
17.8 -0.3932
17.825 -0.3197
17.85 -0.2329
17.875 -0.1363
17.9 -0.0359
17.925 0.0629
17.95 0.1616
17.975 0.2577
18 0.3498
18.025 0.437
18.05 0.5187
18.075 0.5961
18.1 0.6687
18.125 0.7371
18.15 0.8009
18.175 0.8606
18.2 0.9156
18.225 0.9646
18.25 1.0101
18.275 1.0521
18.3 1.0931
18.325 1.134
18.35 1.1727
18.375 1.2099
18.4 1.2453
18.425 1.285
18.45 1.3337
18.475 1.3954
18.5 1.472
18.525 1.5566
18.55 1.6425
18.575 1.7253
18.6 1.8064
18.625 1.8896
18.65 1.9748
18.675 2.0585
18.7 2.1387
18.725 2.2161
18.75 2.2915
18.775 2.3633
18.8 2.432
18.825 2.4955
18.85 2.5559
18.875 2.6146
18.9 2.6686
18.925 2.7178
18.95 2.7618
18.975 2.8006
19 2.8349
19.025 2.8652
19.05 2.8911
19.075 2.9128
19.1 2.9307
19.125 2.9445
19.15 2.9551
19.175 2.9619
19.2 2.9645
19.225 2.9624
19.25 2.9559
19.275 2.9449
19.3 2.9298
19.325 2.9102
19.35 2.8853
19.375 2.8563
19.4 2.824
19.425 2.7868
19.45 2.7436
19.475 2.6946
19.5 2.6413
19.525 2.585
19.55 2.5251
19.575 2.46
19.6 2.3895
19.625 2.3149
19.65 2.2405
19.675 2.171
19.7 2.1075
19.725 2.0468
19.75 1.9838
19.775 1.9158
19.8 1.8417
19.825 1.7629
19.85 1.6817
19.875 1.6018
19.9 1.5245
19.925 1.4535
19.95 1.3873
19.975 1.3257
20 1.2691
20.025 1.2217
20.05 1.1998
20.075 1.2105
20.1 1.2451
20.125 1.2925
20.15 1.3427
20.175 1.3903
20.2 1.4343
20.225 1.4725
20.25 1.5043
20.275 1.5312
20.3 1.5528
20.325 1.5696
20.35 1.5822
20.375 1.5937
20.4 1.609
20.425 1.6317
20.45 1.6663
20.475 1.7063
20.5 1.7473
20.525 1.7868
20.55 1.8235
20.575 1.8546
20.6 1.8799
20.625 1.8986
20.65 1.9128
20.675 1.9299
20.7 1.9591
20.725 1.9992
20.75 2.0379
20.775 2.0725
20.8 2.1016
20.825 2.1229
20.85 2.1357
20.875 2.1424
20.9 2.1437
20.925 2.1387
20.95 2.1279
20.975 2.1115
21 2.0897
21.025 2.0629
21.05 2.03
21.075 1.9904
21.1 1.9424
21.125 1.8926
21.15 1.8545
21.175 1.8343
21.2 1.8225
21.225 1.814
21.25 1.8074
21.275 1.8027
21.3 1.8008
21.325 1.7937
21.35 1.7817
21.375 1.7698
21.4 1.7567
21.425 1.7406
21.45 1.7236
21.475 1.7074
21.5 1.692
21.525 1.6796
21.55 1.6706
21.575 1.6623
21.6 1.657
21.625 1.6646
21.65 1.6859
21.675 1.709
21.7 1.7245
21.725 1.7345
21.75 1.7381
21.775 1.7349
21.8 1.7263
21.825 1.7111
21.85 1.6882
21.875 1.6617
21.9 1.6398
21.925 1.6287
21.95 1.6277
21.975 1.6344
22 1.6436
22.025 1.6502
22.05 1.6535
22.075 1.659
22.1 1.6734
22.125 1.6954
22.15 1.7233
22.175 1.7576
22.2 1.7988
22.225 1.8454
22.25 1.8914
22.275 1.9325
22.3 1.9663
22.325 1.9942
22.35 2.0173
22.375 2.0377
22.4 2.0543
22.425 2.0664
22.45 2.0758
22.475 2.0801
22.5 2.0766
22.525 2.0631
22.55 2.0451
22.575 2.0247
22.6 2.0083
22.625 1.9963
22.65 1.9822
22.675 1.9615
22.7 1.933
22.725 1.9034
22.75 1.882
22.775 1.8716
22.8 1.8709
22.825 1.8737
22.85 1.8808
22.875 1.8869
22.9 1.8838
22.925 1.8714
22.95 1.8536
22.975 1.8371
23 1.8301
23.025 1.8334
23.05 1.8465
23.075 1.8652
23.1 1.8821
23.125 1.8963
23.15 1.9087
23.175 1.918
23.2 1.92
23.225 1.9145
23.25 1.9025
23.275 1.8854
23.3 1.861
23.325 1.8298
23.35 1.794
23.375 1.7522
23.4 1.7048
23.425 1.6568
23.45 1.6194
23.475 1.5936
23.5 1.5795
23.525 1.5811
23.55 1.5857
23.575 1.5876
23.6 1.5856
23.625 1.5791
23.65 1.5672
23.675 1.5512
23.7 1.5323
23.725 1.5083
23.75 1.4804
23.775 1.4478
23.8 1.4088
23.825 1.3638
23.85 1.315
23.875 1.2661
23.9 1.216
23.925 1.1611
23.95 1.0976
23.975 1.0243
24 0.9421
24.025 0.8542
24.05 0.7603
24.075 0.6593
24.1 0.5507
24.125 0.436
24.15 0.3192
24.175 0.2032
24.2 0.0909
24.225 -0.0103
24.25 -0.0874
24.275 -0.1487
24.3 -0.2012
24.325 -0.2443
24.35 -0.2766
24.375 -0.3016
24.4 -0.324
24.425 -0.3414
24.45 -0.3501
24.475 -0.3529
24.5 -0.3568
24.525 -0.362
24.55 -0.3607
24.575 -0.3503
24.6 -0.3352
24.625 -0.3232
24.65 -0.3178
24.675 -0.3191
24.7 -0.3257
24.725 -0.3399
24.75 -0.361
24.775 -0.388
24.8 -0.4236
24.825 -0.4678
24.85 -0.5171
24.875 -0.5678
24.9 -0.6167
24.925 -0.6565
24.95 -0.687
24.975 -0.7177
25 -0.7523
25.025 -0.7824
25.05 -0.8005
25.075 -0.8101
25.1 -0.8219
25.125 -0.8438
25.15 -0.8776
25.175 -0.918
25.2 -0.9645
25.225 -1.0231
25.25 -1.0944
25.275 -1.1781
25.3 -1.2675
25.325 -1.3546
25.35 -1.4402
25.375 -1.5289
25.4 -1.6218
25.425 -1.7065
25.45 -1.7715
25.475 -1.8243
25.5 -1.8739
25.525 -1.9318
25.55 -1.9961
25.575 -2.056
25.6 -2.0925
25.625 -2.1048
25.65 -2.1168
25.675 -2.1343
25.7 -2.1655
25.725 -2.2124
25.75 -2.2705
25.775 -2.3308
25.8 -2.3866
25.825 -2.4388
25.85 -2.4804
25.875 -2.5077
25.9 -2.5219
25.925 -2.5251
25.95 -2.5198
25.975 -2.5086
26 -2.4953
26.025 -2.4806
26.05 -2.467
26.075 -2.4497
26.1 -2.4303
26.125 -2.4129
26.15 -2.4011
26.175 -2.3951
26.2 -2.3874
26.225 -2.3772
26.25 -2.3665
26.275 -2.3627
26.3 -2.3663
26.325 -2.3701
26.35 -2.3701
26.375 -2.3682
26.4 -2.3583
26.425 -2.3469
26.45 -2.344
26.475 -2.3546
26.5 -2.3814
26.525 -2.4222
26.55 -2.47
26.575 -2.5158
26.6 -2.5588
26.625 -2.6038
26.65 -2.6535
26.675 -2.7083
26.7 -2.7671
26.725 -2.8324
26.75 -2.9028
26.775 -2.97
26.8 -3.0227
26.825 -3.054
26.85 -3.0665
26.875 -3.0605
26.9 -3.0355
26.925 -2.9935
26.95 -2.9397
26.975 -2.8766
27 -2.808
27.025 -2.7386
27.05 -2.665
27.075 -2.583
27.1 -2.4993
27.125 -2.4203
27.15 -2.347
27.175 -2.2733
27.2 -2.2022
27.225 -2.1313
27.25 -2.0594
27.275 -1.9885
27.3 -1.9208
27.325 -1.8569
27.35 -1.7954
27.375 -1.7366
27.4 -1.6859
27.425 -1.646
27.45 -1.6166
27.475 -1.596
27.5 -1.5832
27.525 -1.5782
27.55 -1.5791
27.575 -1.5845
27.6 -1.5931
27.625 -1.6044
27.65 -1.6155
27.675 -1.6225
27.7 -1.626
27.725 -1.6245
27.75 -1.6171
27.775 -1.6052
27.8 -1.5901
27.825 -1.5721
27.85 -1.55
27.875 -1.5265
27.9 -1.4973
27.925 -1.4615
27.95 -1.4233
27.975 -1.3855
28 -1.3513
28.025 -1.3211
28.05 -1.295
28.075 -1.2622
28.1 -1.2079
28.125 -1.1444
28.15 -1.0848
28.175 -1.035
28.2 -0.9942
28.225 -0.9573
28.25 -0.9221
28.275 -0.8907
28.3 -0.8655
28.325 -0.8485
28.35 -0.841
28.375 -0.8418
28.4 -0.85
28.425 -0.8643
28.45 -0.8847
28.475 -0.9097
28.5 -0.9329
28.525 -0.9513
28.55 -0.9683
28.575 -0.987
28.6 -1.0005
28.625 -0.9953
28.65 -0.9709
28.675 -0.9421
28.7 -0.9191
28.725 -0.9033
28.75 -0.8882
28.775 -0.8746
28.8 -0.8669
28.825 -0.8643
28.85 -0.8662
28.875 -0.8752
28.9 -0.8861
28.925 -0.894
28.95 -0.8999
28.975 -0.9045
29 -0.9078
29.025 -0.9092
29.05 -0.9086
29.075 -0.9056
29.1 -0.9021
29.125 -0.8991
29.15 -0.8923
29.175 -0.8794
29.2 -0.862
29.225 -0.8429
29.25 -0.8258
29.275 -0.8109
29.3 -0.7995
29.325 -0.7922
29.35 -0.7875
29.375 -0.785
29.4 -0.7851
29.425 -0.7854
29.45 -0.7869
29.475 -0.7908
29.5 -0.7973
29.525 -0.8031
29.55 -0.8071
29.575 -0.8086
29.6 -0.8054
29.625 -0.793
29.65 -0.7758
29.675 -0.7585
29.7 -0.7443
29.725 -0.7333
29.75 -0.7251
29.775 -0.72
29.8 -0.7151
29.825 -0.7055
29.85 -0.6921
29.875 -0.678
29.9 -0.6638
29.925 -0.6448
29.95 -0.6245
29.975 -0.608
30 -0.5991
30.025 -0.6018
30.05 -0.6157
30.075 -0.6358
30.1 -0.6588
30.125 -0.6838
30.15 -0.7073
30.175 -0.726
30.2 -0.7425
30.225 -0.759
30.25 -0.778
30.275 -0.7978
30.3 -0.8154
30.325 -0.834
30.35 -0.8541
30.375 -0.8764
30.4 -0.9012
30.425 -0.9308
30.45 -0.9648
30.475 -1.0021
30.5 -1.039
30.525 -1.0682
30.55 -1.0842
30.575 -1.0901
30.6 -1.0864
30.625 -1.0663
30.65 -1.0278
30.675 -0.9695
30.7 -0.9044
30.725 -0.8418
30.75 -0.7861
30.775 -0.7442
30.8 -0.7128
30.825 -0.6885
30.85 -0.6603
30.875 -0.6203
30.9 -0.5686
30.925 -0.5134
30.95 -0.4577
30.975 -0.405
31 -0.3605
31.025 -0.3237
31.05 -0.2897
31.075 -0.2592
31.1 -0.2353
31.125 -0.2195
31.15 -0.2132
31.175 -0.2151
31.2 -0.2244
31.225 -0.2437
31.25 -0.2769
31.275 -0.3219
31.3 -0.3736
31.325 -0.4316
31.35 -0.497
31.375 -0.5702
31.4 -0.6511
31.425 -0.7374
31.45 -0.8258
31.475 -0.9172
31.5 -1.0106
31.525 -1.103
31.55 -1.1876
31.575 -1.2513
31.6 -1.2933
31.625 -1.3233
31.65 -1.3447
31.675 -1.3526
31.7 -1.3441
31.725 -1.3176
31.75 -1.2744
31.775 -1.2257
31.8 -1.1788
31.825 -1.1359
31.85 -1.0983
31.875 -1.0671
31.9 -1.0447
31.925 -1.0308
31.95 -1.024
31.975 -1.0213
32 -1.0236
32.025 -1.0311
32.05 -1.0439
32.075 -1.0606
32.1 -1.0799
32.125 -1.1012
32.15 -1.1221
32.175 -1.1416
32.2 -1.1579
32.225 -1.1744
32.25 -1.1921
32.275 -1.2104
32.3 -1.2308
32.325 -1.2543
32.35 -1.2807
32.375 -1.3119
32.4 -1.3511
32.425 -1.3978
32.45 -1.4485
32.475 -1.4931
32.5 -1.5183
32.525 -1.5274
32.55 -1.5333
32.575 -1.5419
32.6 -1.5525
32.625 -1.5606
32.65 -1.5667
32.675 -1.5733
32.7 -1.5795
32.725 -1.5848
32.75 -1.587
32.775 -1.5913
32.8 -1.5993
32.825 -1.6118
32.85 -1.6337
32.875 -1.6646
32.9 -1.7004
32.925 -1.7375
32.95 -1.7702
32.975 -1.8003
33 -1.828
33.025 -1.8546
33.05 -1.8814
33.075 -1.9103
33.1 -1.9363
33.125 -1.9557
33.15 -1.967
33.175 -1.967
33.2 -1.9559
33.225 -1.9334
33.25 -1.897
33.275 -1.8469
33.3 -1.7963
33.325 -1.7507
33.35 -1.7118
33.375 -1.6784
33.4 -1.6494
33.425 -1.6256
33.45 -1.6104
33.475 -1.6053
33.5 -1.6015
33.525 -1.5923
33.55 -1.5837
33.575 -1.5822
33.6 -1.5931
33.625 -1.6145
33.65 -1.6425
33.675 -1.6775
33.7 -1.719
33.725 -1.7652
33.75 -1.815
33.775 -1.8636
33.8 -1.8997
33.825 -1.9207
33.85 -1.9328
33.875 -1.9422
33.9 -1.9423
33.925 -1.9211
33.95 -1.8793
33.975 -1.8304
34 -1.785
34.025 -1.748
34.05 -1.7206
34.075 -1.7073
34.1 -1.7106
34.125 -1.7275
34.15 -1.7566
34.175 -1.7921
34.2 -1.829
34.225 -1.8656
34.25 -1.8925
34.275 -1.9096
34.3 -1.9243
34.325 -1.9238
34.35 -1.9175
34.375 -1.9228
34.4 -1.9362
34.425 -1.9491
34.45 -1.9531
34.475 -1.9569
34.5 -1.9667
34.525 -1.9865
34.55 -2.0141
34.575 -2.0378
34.6 -2.0387
34.625 -2.01
34.65 -1.9663
34.675 -1.914
34.7 -1.8587
34.725 -1.8027
34.75 -1.7398
34.775 -1.6654
34.8 -1.5892
34.825 -1.5133
34.85 -1.4372
34.875 -1.3599
34.9 -1.2788
34.925 -1.191
34.95 -1.107
34.975 -1.0253
35 -0.944
35.025 -0.8601
35.05 -0.7671
35.075 -0.6697
35.1 -0.5794
35.125 -0.4967
35.15 -0.4199
35.175 -0.3483
35.2 -0.2836
35.225 -0.2252
35.25 -0.1734
35.275 -0.1291
35.3 -0.0898
35.325 -0.051
35.35 -0.0102
35.375 0.0331
35.4 0.0757
35.425 0.1135
35.45 0.1448
35.475 0.1707
35.5 0.1891
35.525 0.201
35.55 0.2062
35.575 0.2043
35.6 0.1951
35.625 0.1789
35.65 0.1557
35.675 0.1253
35.7 0.087
35.725 0.0401
35.75 -0.0119
35.775 -0.0634
35.8 -0.1091
35.825 -0.1523
35.85 -0.1953
35.875 -0.2372
35.9 -0.2755
35.925 -0.3073
35.95 -0.3394
35.975 -0.376
36 -0.4153
36.025 -0.4565
36.05 -0.4992
36.075 -0.5434
36.1 -0.5884
36.125 -0.6335
36.15 -0.6744
36.175 -0.7036
36.2 -0.7202
36.225 -0.7334
36.25 -0.7472
36.275 -0.7572
36.3 -0.7596
36.325 -0.7566
36.35 -0.7546
36.375 -0.7574
36.4 -0.7658
36.425 -0.7794
36.45 -0.7988
36.475 -0.8257
36.5 -0.8601
36.525 -0.9022
36.55 -0.9531
36.575 -1.0098
36.6 -1.0706
36.625 -1.1349
36.65 -1.2039
36.675 -1.2721
36.7 -1.332
36.725 -1.3838
36.75 -1.4316
36.775 -1.4739
36.8 -1.5085
36.825 -1.5357
36.85 -1.5542
36.875 -1.5592
36.9 -1.5369
36.925 -1.4816
36.95 -1.4178
36.975 -1.3621
37 -1.3128
37.025 -1.2703
37.05 -1.2338
37.075 -1.2035
37.1 -1.1796
37.125 -1.1628
37.15 -1.1508
37.175 -1.1394
37.2 -1.1248
37.225 -1.1071
37.25 -1.0917
37.275 -1.0786
37.3 -1.0645
37.325 -1.0482
37.35 -1.0349
37.375 -1.0266
37.4 -1.0204
37.425 -1.0163
37.45 -1.0117
37.475 -1.0108
37.5 -1.0192
37.525 -1.0356
37.55 -1.06
37.575 -1.0918
37.6 -1.1312
37.625 -1.1743
37.65 -1.2216
37.675 -1.2739
37.7 -1.3313
37.725 -1.3939
37.75 -1.4591
37.775 -1.5202
37.8 -1.5779
37.825 -1.6382
37.85 -1.6994
37.875 -1.7594
37.9 -1.817
37.925 -1.8655
37.95 -1.8999
37.975 -1.9225
38 -1.9403
38.025 -1.9547
38.05 -1.9633
38.075 -1.9735
38.1 -2.0001
38.125 -2.0348
38.15 -2.0702
38.175 -2.1034
38.2 -2.1368
38.225 -2.1738
38.25 -2.2102
38.275 -2.2373
38.3 -2.2623
38.325 -2.2868
38.35 -2.3161
38.375 -2.3512
38.4 -2.3932
38.425 -2.4428
38.45 -2.4961
38.475 -2.545
38.5 -2.5865
38.525 -2.62
38.55 -2.6425
38.575 -2.6549
38.6 -2.6568
38.625 -2.6565
38.65 -2.6637
38.675 -2.688
38.7 -2.7386
38.725 -2.8118
38.75 -2.8962
38.775 -2.9778
38.8 -3.0384
38.825 -3.0695
38.85 -3.082
38.875 -3.0865
38.9 -3.0935
38.925 -3.108
38.95 -3.1252
38.975 -3.142
39 -3.1445
39.025 -3.1299
39.05 -3.1079
39.075 -3.082
39.1 -3.0511
39.125 -3.0182
39.15 -2.9883
39.175 -2.9666
39.2 -2.9518
39.225 -2.9418
39.25 -2.9394
39.275 -2.9514
39.3 -2.9797
39.325 -3.0246
39.35 -3.083
39.375 -3.1499
39.4 -3.2214
39.425 -3.2956
39.45 -3.3682
39.475 -3.4357
39.5 -3.4976
39.525 -3.5525
39.55 -3.5953
39.575 -3.623
39.6 -3.6371
39.625 -3.6466
39.65 -3.6578
39.675 -3.6699
39.7 -3.6827
39.725 -3.6859
39.75 -3.6758
39.775 -3.6569
39.8 -3.6318
39.825 -3.6048
39.85 -3.5755
39.875 -3.5437
39.9 -3.5098
39.925 -3.4728
39.95 -3.4368
39.975 -3.4039
40 -3.3757
40.025 -3.3503
40.05 -3.3262
40.075 -3.3023
40.1 -3.2705
40.125 -3.2314
40.15 -3.1917
40.175 -3.1591
40.2 -3.1375
40.225 -3.1226
40.25 -3.1154
40.275 -3.1158
40.3 -3.126
40.325 -3.1471
40.35 -3.1787
40.375 -3.221
40.4 -3.2727
40.425 -3.3266
40.45 -3.3779
40.475 -3.426
40.5 -3.4622
40.525 -3.4833
40.55 -3.4956
40.575 -3.5015
40.6 -3.5025
40.625 -3.4945
40.65 -3.4817
40.675 -3.4718
40.7 -3.4673
40.725 -3.4628
40.75 -3.453
40.775 -3.4429
40.8 -3.4349
40.825 -3.4301
40.85 -3.4275
40.875 -3.425
40.9 -3.4273
40.925 -3.4335
40.95 -3.4417
40.975 -3.4553
41 -3.4743
41.025 -3.491
41.05 -3.5038
41.075 -3.5143
41.1 -3.5201
41.125 -3.5202
41.15 -3.5074
41.175 -3.4831
41.2 -3.4555
41.225 -3.4283
41.25 -3.404
41.275 -3.3815
41.3 -3.361
41.325 -3.3413
41.35 -3.3265
41.375 -3.3159
41.4 -3.3067
41.425 -3.3
41.45 -3.2973
41.475 -3.2951
41.5 -3.2921
41.525 -3.2884
41.55 -3.2858
41.575 -3.2853
41.6 -3.2863
41.625 -3.2899
41.65 -3.2938
41.675 -3.2969
41.7 -3.3026
41.725 -3.3123
41.75 -3.3237
41.775 -3.34
41.8 -3.3705
41.825 -3.42
41.85 -3.4879
41.875 -3.5665
41.9 -3.648
41.925 -3.7354
41.95 -3.8261
41.975 -3.9132
42 -3.9922
42.025 -4.0561
42.05 -4.0968
42.075 -4.1215
42.1 -4.1373
42.125 -4.1413
42.15 -4.1277
42.175 -4.0957
42.2 -4.0485
42.225 -3.9905
42.25 -3.9261
42.275 -3.865
42.3 -3.8162
42.325 -3.7844
42.35 -3.7733
42.375 -3.7802
42.4 -3.7994
42.425 -3.8154
42.45 -3.8113
42.475 -3.7917
42.5 -3.7613
42.525 -3.7201
42.55 -3.6732
42.575 -3.6179
42.6 -3.5571
42.625 -3.4904
42.65 -3.4223
42.675 -3.3537
42.7 -3.2894
42.725 -3.2337
42.75 -3.1904
42.775 -3.1602
42.8 -3.1424
42.825 -3.1372
42.85 -3.14
42.875 -3.1508
42.9 -3.1731
42.925 -3.2046
42.95 -3.2393
42.975 -3.2654
43 -3.2854
43.025 -3.3075
43.05 -3.3323
43.075 -3.3604
43.1 -3.3908
43.125 -3.4208
43.15 -3.449
43.175 -3.4724
43.2 -3.496
43.225 -3.5179
43.25 -3.5345
43.275 -3.5466
43.3 -3.5621
43.325 -3.5825
43.35 -3.6054
43.375 -3.6266
43.4 -3.6419
43.425 -3.6443
43.45 -3.6337
43.475 -3.6129
43.5 -3.5876
43.525 -3.5545
43.55 -3.509
43.575 -3.4536
43.6 -3.3951
43.625 -3.3355
43.65 -3.283
43.675 -3.2393
43.7 -3.2043
43.725 -3.1752
43.75 -3.1467
43.775 -3.12
43.8 -3.0948
43.825 -3.0713
43.85 -3.0524
43.875 -3.0366
43.9 -3.0217
43.925 -3.0061
43.95 -2.986
43.975 -2.9628
44 -2.9401
44.025 -2.9154
44.05 -2.887
44.075 -2.8567
44.1 -2.8222
44.125 -2.7756
44.15 -2.7105
44.175 -2.6376
44.2 -2.572
44.225 -2.5173
44.25 -2.4688
44.275 -2.4288
44.3 -2.4026
44.325 -2.3856
44.35 -2.3735
44.375 -2.3649
44.4 -2.3599
44.425 -2.3565
44.45 -2.3498
44.475 -2.3391
44.5 -2.3295
44.525 -2.3228
44.55 -2.3184
44.575 -2.3144
44.6 -2.3004
44.625 -2.2765
44.65 -2.2472
44.675 -2.2168
44.7 -2.1864
44.725 -2.159
44.75 -2.1374
44.775 -2.124
44.8 -2.1175
44.825 -2.1151
44.85 -2.1141
44.875 -2.1093
44.9 -2.1013
44.925 -2.0983
44.95 -2.106
44.975 -2.1212
45 -2.138
45.025 -2.1526
45.05 -2.1632
45.075 -2.1717
45.1 -2.1726
45.125 -2.1655
45.15 -2.1507
45.175 -2.1252
45.2 -2.0867
45.225 -2.0372
45.25 -1.9792
45.275 -1.9159
45.3 -1.8533
45.325 -1.7944
45.35 -1.7402
45.375 -1.6914
45.4 -1.6473
45.425 -1.6075
45.45 -1.5716
45.475 -1.5452
45.5 -1.5374
45.525 -1.5465
45.55 -1.5652
45.575 -1.5922
45.6 -1.6269
45.625 -1.6666
45.65 -1.7115
45.675 -1.7603
45.7 -1.8095
45.725 -1.8537
45.75 -1.8854
45.775 -1.9045
45.8 -1.91
45.825 -1.8945
45.85 -1.8617
45.875 -1.8224
45.9 -1.7852
45.925 -1.754
45.95 -1.7298
45.975 -1.7105
46 -1.6934
46.025 -1.676
46.05 -1.6588
46.075 -1.6427
46.1 -1.6281
46.125 -1.6171
46.15 -1.61
46.175 -1.6089
46.2 -1.6152
46.225 -1.6246
46.25 -1.6382
46.275 -1.6539
46.3 -1.6658
46.325 -1.6651
46.35 -1.6565
46.375 -1.6463
46.4 -1.6381
46.425 -1.6345
46.45 -1.6382
46.475 -1.652
46.5 -1.6746
46.525 -1.7002
46.55 -1.7286
46.575 -1.7545
46.6 -1.7758
46.625 -1.7917
46.65 -1.8022
46.675 -1.8122
46.7 -1.824
46.725 -1.8371
46.75 -1.8509
46.775 -1.8655
46.8 -1.8813
46.825 -1.9
46.85 -1.9226
46.875 -1.9523
46.9 -1.9872
46.925 -2.0243
46.95 -2.0602
46.975 -2.0933
47 -2.1237
47.025 -2.142
47.05 -2.1351
47.075 -2.0984
47.1 -2.0441
47.125 -1.9857
47.15 -1.9313
47.175 -1.8851
47.2 -1.8485
47.225 -1.8222
47.25 -1.806
47.275 -1.7953
47.3 -1.7905
47.325 -1.788
47.35 -1.7844
47.375 -1.7819
47.4 -1.7814
47.425 -1.7847
47.45 -1.7899
47.475 -1.8006
47.5 -1.8139
47.525 -1.8281
47.55 -1.8393
47.575 -1.8427
47.6 -1.8373
47.625 -1.8192
47.65 -1.7811
47.675 -1.7237
47.7 -1.6581
47.725 -1.5962
47.75 -1.5424
47.775 -1.4939
47.8 -1.4468
47.825 -1.3976
47.85 -1.3473
47.875 -1.302
47.9 -1.2627
47.925 -1.2302
47.95 -1.2057
47.975 -1.1896
48 -1.1798
48.025 -1.1746
48.05 -1.1698
48.075 -1.158
48.1 -1.1402
48.125 -1.1278
48.15 -1.1237
48.175 -1.1276
48.2 -1.139
48.225 -1.1582
48.25 -1.1844
48.275 -1.2164
48.3 -1.2502
48.325 -1.2816
48.35 -1.3128
48.375 -1.3474
48.4 -1.3846
48.425 -1.4254
48.45 -1.4695
48.475 -1.5153
48.5 -1.563
48.525 -1.6109
48.55 -1.656
48.575 -1.6986
48.6 -1.741
48.625 -1.7877
48.65 -1.8368
48.675 -1.8828
48.7 -1.9273
48.725 -1.973
48.75 -2.0234
48.775 -2.0782
48.8 -2.1328
48.825 -2.1831
48.85 -2.2312
48.875 -2.2763
48.9 -2.3141
48.925 -2.3403
48.95 -2.3485
48.975 -2.3461
49 -2.343
49.025 -2.3427
49.05 -2.3469
49.075 -2.3522
49.1 -2.3493
49.125 -2.3346
49.15 -2.3113
49.175 -2.2833
49.2 -2.2532
49.225 -2.2272
49.25 -2.2098
49.275 -2.1963
49.3 -2.1839
49.325 -2.171
49.35 -2.1476
49.375 -2.1051
49.4 -2.0532
49.425 -1.9997
49.45 -1.9485
49.475 -1.9011
49.5 -1.8576
49.525 -1.8199
49.55 -1.7884
49.575 -1.7647
49.6 -1.7491
49.625 -1.7382
49.65 -1.7319
49.675 -1.7288
49.7 -1.7281
49.725 -1.735
49.75 -1.7498
49.775 -1.7681
49.8 -1.7895
49.825 -1.8129
49.85 -1.8395
49.875 -1.8705
49.9 -1.9053
49.925 -1.9421
49.95 -1.9775
49.975 -2.0089
50 -2.0353
50.025 -2.0605
50.05 -2.0888
50.075 -2.1258
50.1 -2.1664
50.125 -2.2025
50.15 -2.232
50.175 -2.2566
50.2 -2.2832
50.225 -2.3203
50.25 -2.3642
50.275 -2.4065
50.3 -2.4433
50.325 -2.4741
50.35 -2.5017
50.375 -2.526
50.4 -2.5432
50.425 -2.5563
50.45 -2.5712
50.475 -2.5901
50.5 -2.6189
50.525 -2.6569
50.55 -2.6987
50.575 -2.7351
50.6 -2.7673
50.625 -2.8002
50.65 -2.8308
50.675 -2.8559
50.7 -2.8691
50.725 -2.8746
50.75 -2.8784
50.775 -2.8753
50.8 -2.8573
50.825 -2.8185
50.85 -2.7629
50.875 -2.7009
50.9 -2.6386
50.925 -2.5785
50.95 -2.5195
50.975 -2.4611
51 -2.4053
51.025 -2.3543
51.05 -2.3052
51.075 -2.2566
51.1 -2.2007
51.125 -2.1341
51.15 -2.06
51.175 -1.9856
51.2 -1.9185
51.225 -1.8624
51.25 -1.8146
51.275 -1.7728
51.3 -1.7382
51.325 -1.7014
51.35 -1.6643
51.375 -1.6292
51.4 -1.5897
51.425 -1.5504
51.45 -1.5126
51.475 -1.4737
51.5 -1.4353
51.525 -1.4022
51.55 -1.3777
51.575 -1.3623
51.6 -1.3546
51.625 -1.3509
51.65 -1.3423
51.675 -1.3211
51.7 -1.2916
51.725 -1.2636
51.75 -1.2396
51.775 -1.2204
51.8 -1.2064
51.825 -1.1973
51.85 -1.1944
51.875 -1.1985
51.9 -1.208
51.925 -1.2236
51.95 -1.245
51.975 -1.2692
52 -1.2941
52.025 -1.3213
52.05 -1.3527
52.075 -1.3923
52.1 -1.4383
52.125 -1.4863
52.15 -1.5347
52.175 -1.5794
52.2 -1.6205
52.225 -1.6595
52.25 -1.7007
52.275 -1.7441
52.3 -1.7899
52.325 -1.8331
52.35 -1.8682
52.375 -1.8916
52.4 -1.9001
52.425 -1.9003
52.45 -1.899
52.475 -1.8991
52.5 -1.902
52.525 -1.9058
52.55 -1.9146
52.575 -1.9286
52.6 -1.9404
52.625 -1.9454
52.65 -1.9471
52.675 -1.9515
52.7 -1.9577
52.725 -1.9614
52.75 -1.955
52.775 -1.9435
52.8 -1.9332
52.825 -1.9277
52.85 -1.9243
52.875 -1.9163
52.9 -1.8975
52.925 -1.8591
52.95 -1.8041
52.975 -1.7419
53 -1.6779
53.025 -1.6146
53.05 -1.5553
53.075 -1.5008
53.1 -1.4535
53.125 -1.4146
53.15 -1.3819
53.175 -1.3506
53.2 -1.3203
53.225 -1.2919
53.25 -1.2612
53.275 -1.2241
53.3 -1.1804
53.325 -1.1338
53.35 -1.0894
53.375 -1.0515
53.4 -1.0186
53.425 -0.9831
53.45 -0.9398
53.475 -0.8859
53.5 -0.8299
53.525 -0.7767
53.55 -0.7278
53.575 -0.6828
53.6 -0.6417
53.625 -0.6043
53.65 -0.571
53.675 -0.5431
53.7 -0.5215
53.725 -0.5067
53.75 -0.4995
53.775 -0.4988
53.8 -0.5035
53.825 -0.5126
53.85 -0.5259
53.875 -0.542
53.9 -0.5604
53.925 -0.5762
53.95 -0.5858
53.975 -0.5892
54 -0.5873
54.025 -0.5794
54.05 -0.5659
54.075 -0.5498
54.1 -0.5356
54.125 -0.5268
54.15 -0.5241
54.175 -0.523
54.2 -0.5122
54.225 -0.4925
54.25 -0.4713
54.275 -0.4451
54.3 -0.4173
54.325 -0.3867
54.35 -0.3606
54.375 -0.3449
54.4 -0.3402
54.425 -0.3456
54.45 -0.3607
54.475 -0.3862
54.5 -0.4216
54.525 -0.4652
54.55 -0.5164
54.575 -0.5766
54.6 -0.6456
54.625 -0.7192
54.65 -0.791
54.675 -0.8558
54.7 -0.9134
54.725 -0.9556
54.75 -0.9842
54.775 -1.0106
54.8 -1.0396
54.825 -1.0764
54.85 -1.1239
54.875 -1.1815
54.9 -1.247
54.925 -1.318
54.95 -1.39
54.975 -1.4601
55 -1.5262
55.025 -1.586
55.05 -1.64
55.075 -1.685
55.1 -1.7199
55.125 -1.7446
55.15 -1.7619
55.175 -1.7792
55.2 -1.7974
55.225 -1.816
55.25 -1.8363
55.275 -1.8586
55.3 -1.8814
55.325 -1.9002
55.35 -1.9127
55.375 -1.9175
55.4 -1.9079
55.425 -1.8695
55.45 -1.8131
55.475 -1.7571
55.5 -1.7113
55.525 -1.6772
55.55 -1.6525
55.575 -1.6362
55.6 -1.6274
55.625 -1.6266
55.65 -1.6322
55.675 -1.6435
55.7 -1.6603
55.725 -1.683
55.75 -1.7119
55.775 -1.7489
55.8 -1.7947
55.825 -1.8486
55.85 -1.9089
55.875 -1.9712
55.9 -2.0242
55.925 -2.0643
55.95 -2.0827
55.975 -2.084
56 -2.0772
56.025 -2.0704
56.05 -2.0677
56.075 -2.0727
56.1 -2.0885
56.125 -2.1154
56.15 -2.1494
56.175 -2.1887
56.2 -2.2303
56.225 -2.2719
56.25 -2.3111
56.275 -2.3421
56.3 -2.3596
56.325 -2.3675
56.35 -2.3707
56.375 -2.3694
56.4 -2.3633
56.425 -2.3526
56.45 -2.3347
56.475 -2.3093
56.5 -2.278
56.525 -2.2392
56.55 -2.1986
56.575 -2.1603
56.6 -2.1269
56.625 -2.0969
56.65 -2.068
56.675 -2.0396
56.7 -2.0129
56.725 -1.9851
56.75 -1.9595
56.775 -1.9378
56.8 -1.9157
56.825 -1.8878
56.85 -1.8485
56.875 -1.7973
56.9 -1.7484
56.925 -1.7093
56.95 -1.6813
56.975 -1.6634
57 -1.6512
57.025 -1.6448
57.05 -1.6444
57.075 -1.6492
57.1 -1.6605
57.125 -1.6784
57.15 -1.7037
57.175 -1.7367
57.2 -1.7765
57.225 -1.8203
57.25 -1.8639
57.275 -1.9051
57.3 -1.9419
57.325 -1.9736
57.35 -1.9977
57.375 -2.0117
57.4 -2.0118
57.425 -2.0032
57.45 -1.9892
57.475 -1.9741
57.5 -1.9582
57.525 -1.9437
57.55 -1.9266
57.575 -1.9092
57.6 -1.8948
57.625 -1.8856
57.65 -1.8825
57.675 -1.8879
57.7 -1.9019
57.725 -1.9238
57.75 -1.9537
57.775 -1.9874
57.8 -2.0095
57.825 -2.0115
57.85 -2.008
57.875 -2.0069
57.9 -2.0095
57.925 -2.0127
57.95 -2.0141
57.975 -2.013
58 -2.0084
58.025 -2.0038
58.05 -2.0034
58.075 -2.0066
58.1 -2.0093
58.125 -2.0023
58.15 -1.9849
58.175 -1.9598
58.2 -1.929
58.225 -1.8934
58.25 -1.8568
58.275 -1.8254
58.3 -1.7998
58.325 -1.7835
58.35 -1.7794
58.375 -1.785
58.4 -1.7942
58.425 -1.8024
58.45 -1.8068
58.475 -1.7998
58.5 -1.775
58.525 -1.7316
58.55 -1.684
58.575 -1.6366
58.6 -1.5942
58.625 -1.5573
58.65 -1.5272
58.675 -1.5018
58.7 -1.4772
58.725 -1.4533
58.75 -1.4311
58.775 -1.411
58.8 -1.396
58.825 -1.3881
58.85 -1.3888
58.875 -1.3967
58.9 -1.4051
58.925 -1.4056
58.95 -1.3942
58.975 -1.3729
59 -1.3326
59.025 -1.2686
59.05 -1.1873
59.075 -1.1026
59.1 -1.0219
59.125 -0.9525
59.15 -0.9019
59.175 -0.8671
59.2 -0.8454
59.225 -0.8362
59.25 -0.8347
59.275 -0.8383
59.3 -0.848
59.325 -0.8633
59.35 -0.8835
59.375 -0.9084
59.4 -0.9371
59.425 -0.9708
59.45 -1.0094
59.475 -1.0492
59.5 -1.089
59.525 -1.1269
59.55 -1.1586
59.575 -1.1837
59.6 -1.2069
59.625 -1.2321
59.65 -1.2639
59.675 -1.3018
59.7 -1.344
59.725 -1.3895
59.75 -1.4407
59.775 -1.5011
59.8 -1.5676
59.825 -1.6296
59.85 -1.6578
59.875 -1.6605
59.9 -1.6487
59.925 -1.6308
59.95 -1.6147
59.975 -1.6039
60 -1.5984
60.025 -1.593
60.05 -1.5888
60.075 -1.5831
60.1 -1.5752
60.125 -1.5651
60.15 -1.5581
60.175 -1.5561
60.2 -1.5588
60.225 -1.568
60.25 -1.5866
60.275 -1.6122
60.3 -1.6389
60.325 -1.6529
60.35 -1.6447
60.375 -1.6308
60.4 -1.6142
60.425 -1.5961
60.45 -1.5768
60.475 -1.5564
60.5 -1.5347
60.525 -1.5167
60.55 -1.5057
60.575 -1.5013
60.6 -1.5011
60.625 -1.5052
60.65 -1.516
60.675 -1.5334
60.7 -1.5554
60.725 -1.5821
60.75 -1.614
60.775 -1.6503
60.8 -1.6908
60.825 -1.7367
60.85 -1.7838
60.875 -1.8244
60.9 -1.8534
60.925 -1.8763
60.95 -1.8944
60.975 -1.9072
61 -1.9118
61.025 -1.9066
61.05 -1.8881
61.075 -1.856
61.1 -1.8177
61.125 -1.7807
61.15 -1.7485
61.175 -1.7214
61.2 -1.7016
61.225 -1.6862
61.25 -1.671
61.275 -1.6521
61.3 -1.6283
61.325 -1.6022
61.35 -1.5733
61.375 -1.5377
61.4 -1.5037
61.425 -1.463
61.45 -1.42
61.475 -1.3829
61.5 -1.3509
61.525 -1.3214
61.55 -1.2901
61.575 -1.2524
61.6 -1.2076
61.625 -1.1573
61.65 -1.1048
61.675 -1.0469
61.7 -0.9796
61.725 -0.9015
61.75 -0.8161
61.775 -0.7249
61.8 -0.6317
61.825 -0.538
61.85 -0.4461
61.875 -0.3569
61.9 -0.269
61.925 -0.1844
61.95 -0.1011
61.975 -0.0188
62 0.0595
62.025 0.1328
62.05 0.2001
62.075 0.2607
62.1 0.318
62.125 0.3717
62.15 0.4206
62.175 0.4661
62.2 0.5089
62.225 0.5485
62.25 0.5842
62.275 0.614
62.3 0.6369
62.325 0.6532
62.35 0.663
62.375 0.6683
62.4 0.6712
62.425 0.6717
62.45 0.6697
62.475 0.6674
62.5 0.662
62.525 0.6528
62.55 0.6429
62.575 0.6317
62.6 0.6183
62.625 0.608
62.65 0.6005
62.675 0.5962
62.7 0.5966
62.725 0.6029
62.75 0.6184
62.775 0.6442
62.8 0.6745
62.825 0.7028
62.85 0.7274
62.875 0.7462
62.9 0.7564
62.925 0.7584
62.95 0.7547
62.975 0.745
63 0.727
63.025 0.6988
63.05 0.6634
63.075 0.6261
63.1 0.5851
63.125 0.5407
63.15 0.4921
63.175 0.44
63.2 0.3892
63.225 0.3474
63.25 0.3174
63.275 0.2971
63.3 0.2831
63.325 0.2759
63.35 0.2749
63.375 0.277
63.4 0.2788
63.425 0.279
63.45 0.2789
63.475 0.2794
63.5 0.2768
63.525 0.2707
63.55 0.2646
63.575 0.2644
63.6 0.2654
63.625 0.2623
63.65 0.2553
63.675 0.2473
63.7 0.2375
63.725 0.2267
63.75 0.2111
63.775 0.1891
63.8 0.1639
63.825 0.1377
63.85 0.1131
63.875 0.0955
63.9 0.0856
63.925 0.0843
63.95 0.0942
63.975 0.1178
64 0.1484
64.025 0.1789
64.05 0.2084
64.075 0.2396
64.1 0.2716
64.125 0.3044
64.15 0.3414
64.175 0.3824
64.2 0.4211
64.225 0.4542
64.25 0.4815
64.275 0.5031
64.3 0.521
64.325 0.5395
64.35 0.5639
64.375 0.6006
64.4 0.6575
64.425 0.7379
64.45 0.8264
64.475 0.91
64.5 0.9854
64.525 1.0558
64.55 1.1258
64.575 1.1922
64.6 1.2508
64.625 1.2992
64.65 1.3406
64.675 1.3731
64.7 1.3947
64.725 1.4055
64.75 1.4073
64.775 1.4016
64.8 1.3897
64.825 1.3758
64.85 1.3608
64.875 1.342
64.9 1.3171
64.925 1.2833
64.95 1.2418
64.975 1.1926
65 1.1346
65.025 1.0676
65.05 0.9938
65.075 0.9134
65.1 0.823
65.125 0.7229
65.15 0.6143
65.175 0.5006
65.2 0.3858
65.225 0.2787
65.25 0.1843
65.275 0.1142
65.3 0.0856
65.325 0.0885
65.35 0.1079
65.375 0.1326
65.4 0.157
65.425 0.1801
65.45 0.2019
65.475 0.2206
65.5 0.2355
65.525 0.2475
65.55 0.2584
65.575 0.2657
65.6 0.2697
65.625 0.2771
65.65 0.2864
65.675 0.2939
65.7 0.2973
65.725 0.2961
65.75 0.2879
65.775 0.2729
65.8 0.257
65.825 0.2421
65.85 0.2268
65.875 0.207
65.9 0.1819
65.925 0.1506
65.95 0.1117
65.975 0.0648
66 0.0103
66.025 -0.0521
66.05 -0.1221
66.075 -0.1936
66.1 -0.2562
66.125 -0.3034
66.15 -0.3408
66.175 -0.3771
66.2 -0.4166
66.225 -0.459
66.25 -0.5035
66.275 -0.5533
66.3 -0.6093
66.325 -0.6708
66.35 -0.736
66.375 -0.8006
66.4 -0.8602
66.425 -0.9151
66.45 -0.9675
66.475 -1.0193
66.5 -1.0683
66.525 -1.1114
66.55 -1.1451
66.575 -1.1689
66.6 -1.179
66.625 -1.1763
66.65 -1.1644
66.675 -1.1445
66.7 -1.121
66.725 -1.0966
66.75 -1.0752
66.775 -1.0539
66.8 -1.0346
66.825 -1.0145
66.85 -0.9894
66.875 -0.9597
66.9 -0.9233
66.925 -0.8802
66.95 -0.8361
66.975 -0.7952
67 -0.7535
67.025 -0.7027
67.05 -0.6436
67.075 -0.5775
67.1 -0.4942
67.125 -0.3932
67.15 -0.2783
67.175 -0.1533
67.2 -0.0281
67.225 0.092
67.25 0.2054
67.275 0.3103
67.3 0.4054
67.325 0.4899
67.35 0.5645
67.375 0.6325
67.4 0.6944
67.425 0.7466
67.45 0.7905
67.475 0.8282
67.5 0.8616
67.525 0.8921
67.55 0.9216
67.575 0.9546
67.6 0.9885
67.625 1.0193
67.65 1.0456
67.675 1.066
67.7 1.0812
67.725 1.0917
67.75 1.0978
67.775 1.0981
67.8 1.0927
67.825 1.0811
67.85 1.0644
67.875 1.0438
67.9 1.0203
67.925 0.9952
67.95 0.9685
67.975 0.9388
68 0.9064
68.025 0.8712
68.05 0.8339
68.075 0.7958
68.1 0.7554
68.125 0.7107
68.15 0.6615
68.175 0.6101
68.2 0.5586
68.225 0.5096
68.25 0.4598
68.275 0.412
68.3 0.374
68.325 0.3548
68.35 0.3566
68.375 0.3706
68.4 0.3917
68.425 0.4209
68.45 0.453
68.475 0.4811
68.5 0.5032
68.525 0.5236
68.55 0.5438
68.575 0.5627
68.6 0.5818
68.625 0.6011
68.65 0.6233
68.675 0.6522
68.7 0.6882
68.725 0.7312
68.75 0.7787
68.775 0.8234
68.8 0.863
68.825 0.8965
68.85 0.925
68.875 0.9486
68.9 0.9655
68.925 0.9754
68.95 0.9794
68.975 0.9781
69 0.9735
69.025 0.9659
69.05 0.9558
69.075 0.9431
69.1 0.9283
69.125 0.9132
69.15 0.9029
69.175 0.8957
69.2 0.8906
69.225 0.8931
69.25 0.9059
69.275 0.925
69.3 0.9495
69.325 0.9747
69.35 1.0017
69.375 1.0285
69.4 1.0529
69.425 1.0722
69.45 1.0922
69.475 1.1158
69.5 1.1438
69.525 1.1737
69.55 1.2028
69.575 1.228
69.6 1.247
69.625 1.2577
69.65 1.2621
69.675 1.2637
69.7 1.2667
69.725 1.2707
69.75 1.271
69.775 1.2647
69.8 1.2536
69.825 1.2392
69.85 1.2229
69.875 1.2024
69.9 1.1756
69.925 1.1417
69.95 1.1053
69.975 1.0735
70 1.0534
70.025 1.0449
70.05 1.0511
70.075 1.0748
70.1 1.1094
70.125 1.146
70.15 1.1831
70.175 1.2203
70.2 1.255
70.225 1.2858
70.25 1.3122
70.275 1.334
70.3 1.3497
70.325 1.3575
70.35 1.356
70.375 1.3457
70.4 1.3278
70.425 1.3036
70.45 1.276
70.475 1.2436
70.5 1.2062
70.525 1.1623
70.55 1.1112
70.575 1.054
70.6 0.991
70.625 0.9251
70.65 0.859
70.675 0.7954
70.7 0.7314
70.725 0.6663
70.75 0.6043
70.775 0.5542
70.8 0.5165
70.825 0.4849
70.85 0.4561
70.875 0.4309
70.9 0.4104
70.925 0.3906
70.95 0.3691
70.975 0.3501
71 0.3345
71.025 0.3166
71.05 0.2957
71.075 0.2711
71.1 0.2397
71.125 0.1986
71.15 0.1472
71.175 0.0851
71.2 0.0125
71.225 -0.0568
71.25 -0.0959
71.275 -0.1224
71.3 -0.1432
71.325 -0.1578
71.35 -0.1727
71.375 -0.1871
71.4 -0.1784
71.425 -0.1549
71.45 -0.1322
71.475 -0.115
71.5 -0.1034
71.525 -0.0983
71.55 -0.0936
71.575 -0.0819
71.6 -0.0668
71.625 -0.054
71.65 -0.0486
71.675 -0.0515
71.7 -0.0609
71.725 -0.0729
71.75 -0.0898
71.775 -0.1138
71.8 -0.1447
71.825 -0.1849
71.85 -0.2343
71.875 -0.2895
71.9 -0.345
71.925 -0.4014
71.95 -0.4613
71.975 -0.5254
72 -0.5956
72.025 -0.6671
72.05 -0.7342
72.075 -0.7998
72.1 -0.8664
72.125 -0.9315
72.15 -0.9966
72.175 -1.0568
72.2 -1.1123
72.225 -1.1675
72.25 -1.2239
72.275 -1.2796
72.3 -1.3304
72.325 -1.3753
72.35 -1.4116
72.375 -1.4383
72.4 -1.4628
72.425 -1.4877
72.45 -1.5126
72.475 -1.5348
72.5 -1.5506
72.525 -1.5542
72.55 -1.5418
72.575 -1.5154
72.6 -1.4836
72.625 -1.4569
72.65 -1.4441
72.675 -1.4438
72.7 -1.4493
72.725 -1.4556
72.75 -1.4593
72.775 -1.4596
72.8 -1.4582
72.825 -1.4575
72.85 -1.4612
72.875 -1.4674
72.9 -1.4737
72.925 -1.4747
72.95 -1.4712
72.975 -1.4645
73 -1.459
73.025 -1.4564
73.05 -1.4559
73.075 -1.4577
73.1 -1.4555
73.125 -1.4498
73.15 -1.4396
73.175 -1.4244
73.2 -1.4056
73.225 -1.382
73.25 -1.3583
73.275 -1.3376
73.3 -1.322
73.325 -1.3066
73.35 -1.284
73.375 -1.2566
73.4 -1.2278
73.425 -1.1986
73.45 -1.1725
73.475 -1.1509
73.5 -1.136
73.525 -1.1298
73.55 -1.1318
73.575 -1.1379
73.6 -1.1443
73.625 -1.1418
73.65 -1.1323
73.675 -1.1238
73.7 -1.1212
73.725 -1.1254
73.75 -1.1338
73.775 -1.1476
73.8 -1.1668
73.825 -1.1898
73.85 -1.2138
73.875 -1.2346
73.9 -1.2456
73.925 -1.2457
73.95 -1.2438
73.975 -1.2444
74 -1.2494
74.025 -1.2584
74.05 -1.2701
74.075 -1.2822
74.1 -1.2909
74.125 -1.2932
74.15 -1.2879
74.175 -1.272
74.2 -1.2482
74.225 -1.2176
74.25 -1.1838
74.275 -1.1545
74.3 -1.1321
74.325 -1.1156
74.35 -1.1048
74.375 -1.1008
74.4 -1.1004
74.425 -1.1024
74.45 -1.1073
74.475 -1.1122
74.5 -1.1162
74.525 -1.1179
74.55 -1.1139
74.575 -1.1028
74.6 -1.0847
74.625 -1.0665
74.65 -1.0539
74.675 -1.0513
74.7 -1.0601
74.725 -1.0742
74.75 -1.0887
74.775 -1.0967
74.8 -1.0993
74.825 -1.101
74.85 -1.1049
74.875 -1.1091
74.9 -1.1115
74.925 -1.1114
74.95 -1.1068
74.975 -1.0944
75 -1.0819
75.025 -1.0746
75.05 -1.0762
75.075 -1.088
75.1 -1.1099
75.125 -1.1401
75.15 -1.177
75.175 -1.2225
75.2 -1.273
75.225 -1.322
75.25 -1.3675
75.275 -1.4079
75.3 -1.4457
75.325 -1.48
75.35 -1.5114
75.375 -1.5435
75.4 -1.5757
75.425 -1.6028
75.45 -1.6251
75.475 -1.6465
75.5 -1.6705
75.525 -1.696
75.55 -1.7205
75.575 -1.7438
75.6 -1.7628
75.625 -1.774
75.65 -1.7814
75.675 -1.7865
75.7 -1.7872
75.725 -1.7757
75.75 -1.7501
75.775 -1.7205
75.8 -1.6949
75.825 -1.676
75.85 -1.6627
75.875 -1.6545
75.9 -1.6506
75.925 -1.6482
75.95 -1.6444
75.975 -1.64
76 -1.6348
76.025 -1.628
76.05 -1.619
76.075 -1.606
76.1 -1.5912
76.125 -1.5794
76.15 -1.5711
76.175 -1.5657
76.2 -1.5598
76.225 -1.5492
76.25 -1.5337
76.275 -1.5157
76.3 -1.5016
76.325 -1.494
76.35 -1.4956
76.375 -1.5056
76.4 -1.5243
76.425 -1.5486
76.45 -1.5795
76.475 -1.6092
76.5 -1.6332
76.525 -1.6483
76.55 -1.654
76.575 -1.648
76.6 -1.6226
76.625 -1.5811
76.65 -1.5338
76.675 -1.4862
76.7 -1.4427
76.725 -1.4063
76.75 -1.3742
76.775 -1.3362
76.8 -1.2866
76.825 -1.2291
76.85 -1.1718
76.875 -1.1171
76.9 -1.0644
76.925 -1.0133
76.95 -0.9675
76.975 -0.9297
77 -0.9002
77.025 -0.8791
77.05 -0.8663
77.075 -0.8611
77.1 -0.8617
77.125 -0.867
77.15 -0.8771
77.175 -0.8933
77.2 -0.9144
77.225 -0.939
77.25 -0.9658
77.275 -0.9975
77.3 -1.0354
77.325 -1.078
77.35 -1.1261
77.375 -1.1831
77.4 -1.243
77.425 -1.3036
77.45 -1.3603
77.475 -1.414
77.5 -1.466
77.525 -1.5079
77.55 -1.5404
77.575 -1.5732
77.6 -1.6096
77.625 -1.6515
77.65 -1.6983
77.675 -1.7405
77.7 -1.7675
77.725 -1.7791
77.75 -1.7783
77.775 -1.7759
77.8 -1.7781
77.825 -1.7816
77.85 -1.7798
77.875 -1.7742
77.9 -1.7667
77.925 -1.7512
77.95 -1.7333
77.975 -1.7136
78 -1.6927
78.025 -1.6741
78.05 -1.657
78.075 -1.6439
78.1 -1.6377
78.125 -1.6368
78.15 -1.6389
78.175 -1.6421
78.2 -1.6435
78.225 -1.6432
78.25 -1.6339
78.275 -1.6134
78.3 -1.5883
78.325 -1.5657
78.35 -1.544
78.375 -1.5169
78.4 -1.4851
78.425 -1.4573
78.45 -1.4352
78.475 -1.4183
78.5 -1.4045
78.525 -1.3912
78.55 -1.3823
78.575 -1.3758
78.6 -1.3712
78.625 -1.3675
78.65 -1.3657
78.675 -1.3664
78.7 -1.3723
78.725 -1.3842
78.75 -1.3992
78.775 -1.4156
78.8 -1.4331
78.825 -1.4519
78.85 -1.4722
78.875 -1.4973
78.9 -1.5267
78.925 -1.5595
78.95 -1.5927
78.975 -1.6231
79 -1.6491
79.025 -1.6685
79.05 -1.6839
79.075 -1.6967
79.1 -1.7059
79.125 -1.7107
79.15 -1.7122
79.175 -1.7135
79.2 -1.7168
79.225 -1.7236
79.25 -1.7334
79.275 -1.7465
79.3 -1.7619
79.325 -1.78
79.35 -1.8008
79.375 -1.8207
79.4 -1.8332
79.425 -1.8334
79.45 -1.8193
79.475 -1.7921
79.5 -1.7575
79.525 -1.7168
79.55 -1.6726
79.575 -1.6283
79.6 -1.5902
79.625 -1.5599
79.65 -1.534
79.675 -1.5059
79.7 -1.4719
79.725 -1.4333
79.75 -1.396
79.775 -1.3661
79.8 -1.3442
79.825 -1.3276
79.85 -1.3156
79.875 -1.3079
79.9 -1.295
79.925 -1.2756
79.95 -1.2599
79.975 -1.2529
80 -1.254
80.025 -1.2639
80.05 -1.2858
80.075 -1.3182
80.1 -1.3494
80.125 -1.3669
80.15 -1.3633
80.175 -1.3489
80.2 -1.3354
80.225 -1.3273
80.25 -1.3225
80.275 -1.3188
80.3 -1.316
80.325 -1.3182
80.35 -1.3264
80.375 -1.3414
80.4 -1.3631
80.425 -1.3912
80.45 -1.4249
80.475 -1.4648
80.5 -1.5095
80.525 -1.5587
80.55 -1.6105
80.575 -1.6599
80.6 -1.7106
80.625 -1.7671
80.65 -1.8314
80.675 -1.901
80.7 -1.9779
80.725 -2.0599
80.75 -2.1378
80.775 -2.2064
80.8 -2.2671
80.825 -2.3231
80.85 -2.3729
80.875 -2.4194
80.9 -2.4651
80.925 -2.5089
80.95 -2.5472
80.975 -2.5758
81 -2.595
81.025 -2.6124
81.05 -2.6305
81.075 -2.6499
81.1 -2.6703
81.125 -2.6949
81.15 -2.7191
81.175 -2.7336
81.2 -2.7321
81.225 -2.7166
81.25 -2.6958
81.275 -2.6741
81.3 -2.654
81.325 -2.6371
81.35 -2.6247
81.375 -2.6155
81.4 -2.6113
81.425 -2.6165
81.45 -2.632
81.475 -2.6549
81.5 -2.6795
81.525 -2.6985
81.55 -2.7132
81.575 -2.7251
81.6 -2.7346
81.625 -2.7424
81.65 -2.7492
81.675 -2.7504
81.7 -2.7468
81.725 -2.7418
81.75 -2.7363
81.775 -2.7304
81.8 -2.7215
81.825 -2.7105
81.85 -2.7016
81.875 -2.6961
81.9 -2.6959
81.925 -2.7029
81.95 -2.7182
81.975 -2.7416
82 -2.7685
82.025 -2.785
82.05 -2.7934
82.075 -2.805
82.1 -2.8259
82.125 -2.8568
82.15 -2.8953
82.175 -2.9421
82.2 -2.9985
82.225 -3.0654
82.25 -3.1449
82.275 -3.229
82.3 -3.288
82.325 -3.3195
82.35 -3.3499
82.375 -3.3846
82.4 -3.417
82.425 -3.4422
82.45 -3.4535
82.475 -3.4527
82.5 -3.4407
82.525 -3.4218
82.55 -3.4032
82.575 -3.3841
82.6 -3.3644
82.625 -3.346
82.65 -3.332
82.675 -3.3228
82.7 -3.3174
82.725 -3.3171
82.75 -3.3226
82.775 -3.328
82.8 -3.331
82.825 -3.3307
82.85 -3.3258
82.875 -3.3126
82.9 -3.2876
82.925 -3.252
82.95 -3.2026
82.975 -3.1456
83 -3.0854
83.025 -3.0219
83.05 -2.9541
83.075 -2.8789
83.1 -2.7977
83.125 -2.7128
83.15 -2.6295
83.175 -2.5549
83.2 -2.4895
83.225 -2.43
83.25 -2.3729
83.275 -2.3206
83.3 -2.2737
83.325 -2.2327
83.35 -2.1987
83.375 -2.1714
83.4 -2.1527
83.425 -2.1422
83.45 -2.1397
83.475 -2.146
83.5 -2.159
83.525 -2.1774
83.55 -2.1991
83.575 -2.2211
83.6 -2.2464
83.625 -2.276
83.65 -2.3116
83.675 -2.3512
83.7 -2.3965
83.725 -2.451
83.75 -2.5094
83.775 -2.5675
83.8 -2.6263
83.825 -2.687
83.85 -2.7504
83.875 -2.8158
83.9 -2.8825
83.925 -2.9474
83.95 -3.0141
83.975 -3.078
84 -3.1398
84.025 -3.2003
84.05 -3.2578
84.075 -3.3131
84.1 -3.362
84.125 -3.4025
84.15 -3.432
84.175 -3.4501
84.2 -3.4598
84.225 -3.4581
84.25 -3.438
84.275 -3.4062
84.3 -3.3635
84.325 -3.3105
84.35 -3.2514
84.375 -3.1887
84.4 -3.123
84.425 -3.0567
84.45 -2.989
84.475 -2.9257
84.5 -2.8711
84.525 -2.8283
84.55 -2.7973
84.575 -2.7776
84.6 -2.7626
84.625 -2.7379
84.65 -2.7044
84.675 -2.6681
84.7 -2.6314
84.725 -2.5945
84.75 -2.5575
84.775 -2.5169
84.8 -2.4696
84.825 -2.4158
84.85 -2.3524
84.875 -2.2788
84.9 -2.1994
84.925 -2.1189
84.95 -2.0347
84.975 -1.9448
85 -1.8516
85.025 -1.7581
85.05 -1.6681
85.075 -1.581
85.1 -1.4926
85.125 -1.3998
85.15 -1.3013
85.175 -1.1954
85.2 -1.0877
85.225 -0.9822
85.25 -0.8834
85.275 -0.7917
85.3 -0.7077
85.325 -0.6299
85.35 -0.5556
85.375 -0.4816
85.4 -0.4061
85.425 -0.3266
85.45 -0.2415
85.475 -0.159
85.5 -0.0818
85.525 -0.01
85.55 0.0555
85.575 0.1134
85.6 0.1644
85.625 0.2106
85.65 0.2531
85.675 0.2942
85.7 0.3364
85.725 0.3802
85.75 0.4256
85.775 0.4705
85.8 0.5119
85.825 0.5484
85.85 0.5802
85.875 0.6079
85.9 0.6343
85.925 0.6618
85.95 0.6887
85.975 0.7139
86 0.7367
86.025 0.7559
86.05 0.772
86.075 0.7856
86.1 0.7945
86.125 0.7979
86.15 0.7964
86.175 0.7903
86.2 0.7781
86.225 0.7594
86.25 0.7335
86.275 0.7001
86.3 0.6606
86.325 0.6181
86.35 0.5754
86.375 0.5357
86.4 0.4991
86.425 0.4635
86.45 0.427
86.475 0.3854
86.5 0.3374
86.525 0.2843
86.55 0.2261
86.575 0.1657
86.6 0.105
86.625 0.0439
86.65 -0.0173
86.675 -0.0786
86.7 -0.1393
86.725 -0.1998
86.75 -0.2547
86.775 -0.2989
86.8 -0.3392
86.825 -0.3788
86.85 -0.4148
86.875 -0.4451
86.9 -0.4716
86.925 -0.4973
86.95 -0.5196
86.975 -0.5388
87 -0.5553
87.025 -0.5691
87.05 -0.58
87.075 -0.592
87.1 -0.6074
87.125 -0.6255
87.15 -0.6462
87.175 -0.6692
87.2 -0.6949
87.225 -0.723
87.25 -0.7511
87.275 -0.7785
87.3 -0.8067
87.325 -0.8388
87.35 -0.8762
87.375 -0.9149
87.4 -0.9441
87.425 -0.9536
87.45 -0.9493
87.475 -0.9362
87.5 -0.9198
87.525 -0.9069
87.55 -0.8971
87.575 -0.8913
87.6 -0.8905
87.625 -0.8939
87.65 -0.902
87.675 -0.9148
87.7 -0.9311
87.725 -0.951
87.75 -0.9705
87.775 -0.9889
87.8 -1.0052
87.825 -1.0162
87.85 -1.0218
87.875 -1.02
87.9 -1.0086
87.925 -0.9886
87.95 -0.9644
87.975 -0.937
88 -0.9087
88.025 -0.8834
88.05 -0.8615
88.075 -0.8426
88.1 -0.8242
88.125 -0.8068
88.15 -0.7913
88.175 -0.7793
88.2 -0.77
88.225 -0.7603
88.25 -0.7513
88.275 -0.745
88.3 -0.74
88.325 -0.7357
88.35 -0.7318
88.375 -0.7302
88.4 -0.7245
88.425 -0.71
88.45 -0.6906
88.475 -0.6748
88.5 -0.6668
88.525 -0.6653
88.55 -0.6681
88.575 -0.6739
88.6 -0.6848
88.625 -0.6982
88.65 -0.7142
88.675 -0.7328
88.7 -0.7534
88.725 -0.7737
88.75 -0.793
88.775 -0.8086
88.8 -0.8186
88.825 -0.8283
88.85 -0.8354
88.875 -0.8446
88.9 -0.8567
88.925 -0.8651
88.95 -0.8694
88.975 -0.8729
89 -0.8769
89.025 -0.8826
89.05 -0.8864
89.075 -0.8853
89.1 -0.8815
89.125 -0.8735
89.15 -0.8615
89.175 -0.85
89.2 -0.8401
89.225 -0.8338
89.25 -0.8347
89.275 -0.8403
89.3 -0.8457
89.325 -0.8503
89.35 -0.8534
89.375 -0.8569
89.4 -0.8616
89.425 -0.8639
89.45 -0.8612
89.475 -0.8477
89.5 -0.8261
89.525 -0.8003
89.55 -0.7734
89.575 -0.7467
89.6 -0.719
89.625 -0.6915
89.65 -0.6672
89.675 -0.6485
89.7 -0.6373
89.725 -0.6316
89.75 -0.6293
89.775 -0.6281
89.8 -0.6288
89.825 -0.6318
89.85 -0.6372
89.875 -0.6457
89.9 -0.6562
89.925 -0.6664
89.95 -0.674
89.975 -0.6813
90 -0.6899
90.025 -0.7004
90.05 -0.715
90.075 -0.7375
90.1 -0.7669
90.125 -0.802
90.15 -0.8436
90.175 -0.8885
90.2 -0.9355
90.225 -0.9855
90.25 -1.0373
90.275 -1.0883
90.3 -1.1357
90.325 -1.1788
90.35 -1.219
90.375 -1.2592
90.4 -1.2993
90.425 -1.3406
90.45 -1.3831
90.475 -1.4248
90.5 -1.467
90.525 -1.5097
90.55 -1.5527
90.575 -1.5934
90.6 -1.626
90.625 -1.6513
90.65 -1.6699
90.675 -1.6868
90.7 -1.7067
90.725 -1.7279
90.75 -1.7506
90.775 -1.7669
90.8 -1.7745
90.825 -1.7694
90.85 -1.7555
90.875 -1.7376
90.9 -1.7177
90.925 -1.6975
90.95 -1.6772
90.975 -1.6626
91 -1.6554
91.025 -1.6497
91.05 -1.642
91.075 -1.632
91.1 -1.6144
91.125 -1.5879
91.15 -1.5539
91.175 -1.5224
91.2 -1.4934
91.225 -1.4693
91.25 -1.4511
91.275 -1.4333
91.3 -1.4141
91.325 -1.3936
91.35 -1.3736
91.375 -1.3576
91.4 -1.3425
91.425 -1.3253
91.45 -1.3064
91.475 -1.281
91.5 -1.2466
91.525 -1.2059
91.55 -1.1615
91.575 -1.1176
91.6 -1.0789
91.625 -1.0437
91.65 -1.0095
91.675 -0.9779
91.7 -0.9507
91.725 -0.9287
91.75 -0.9167
91.775 -0.9167
91.8 -0.9294
91.825 -0.9515
91.85 -0.9849
91.875 -1.028
91.9 -1.078
91.925 -1.1321
91.95 -1.19
91.975 -1.2495
92 -1.3097
92.025 -1.3714
92.05 -1.4309
92.075 -1.4812
92.1 -1.5075
92.125 -1.5139
92.15 -1.5074
92.175 -1.4948
92.2 -1.48
92.225 -1.4649
92.25 -1.4531
92.275 -1.4446
92.3 -1.4375
92.325 -1.4295
92.35 -1.4135
92.375 -1.3871
92.4 -1.3514
92.425 -1.3065
92.45 -1.2553
92.475 -1.1942
92.5 -1.1261
92.525 -1.0563
92.55 -0.9882
92.575 -0.9244
92.6 -0.8633
92.625 -0.8058
92.65 -0.7522
92.675 -0.705
92.7 -0.6656
92.725 -0.6312
92.75 -0.5956
92.775 -0.5607
92.8 -0.5282
92.825 -0.4972
92.85 -0.4671
92.875 -0.4378
92.9 -0.4108
92.925 -0.3881
92.95 -0.3701
92.975 -0.354
93 -0.3376
93.025 -0.3186
93.05 -0.2997
93.075 -0.2858
93.1 -0.2792
93.125 -0.2796
93.15 -0.2872
93.175 -0.3034
93.2 -0.3285
93.225 -0.3606
93.25 -0.3997
93.275 -0.447
93.3 -0.4983
93.325 -0.5476
93.35 -0.5838
93.375 -0.5994
93.4 -0.5955
93.425 -0.5819
93.45 -0.5687
93.475 -0.5595
93.5 -0.557
93.525 -0.5596
93.55 -0.562
93.575 -0.5649
93.6 -0.5681
93.625 -0.5722
93.65 -0.5793
93.675 -0.5864
93.7 -0.5884
93.725 -0.5778
93.75 -0.5563
93.775 -0.5265
93.8 -0.4901
93.825 -0.4525
93.85 -0.4194
93.875 -0.3951
93.9 -0.3814
93.925 -0.3797
93.95 -0.3882
93.975 -0.3957
94 -0.3975
94.025 -0.3845
94.05 -0.356
94.075 -0.3228
94.1 -0.2945
94.125 -0.2717
94.15 -0.2556
94.175 -0.252
94.2 -0.26
94.225 -0.2768
94.25 -0.2962
94.275 -0.3091
94.3 -0.3091
94.325 -0.2957
94.35 -0.2758
94.375 -0.2508
94.4 -0.22
94.425 -0.1877
94.45 -0.1643
94.475 -0.1458
94.5 -0.1313
94.525 -0.1266
94.55 -0.1325
94.575 -0.1461
94.6 -0.1674
94.625 -0.195
94.65 -0.2204
94.675 -0.2338
94.7 -0.2394
94.725 -0.2404
94.75 -0.2361
94.775 -0.2227
94.8 -0.2038
94.825 -0.1834
94.85 -0.1602
94.875 -0.1359
94.9 -0.1136
94.925 -0.0902
94.95 -0.0613
94.975 -0.026
95 0.0145
95.025 0.0537
95.05 0.0869
95.075 0.1143
95.1 0.1422
95.125 0.1782
95.15 0.2253
95.175 0.2808
95.2 0.3446
95.225 0.416
95.25 0.4909
95.275 0.5607
95.3 0.6247
95.325 0.6839
95.35 0.7377
95.375 0.787
95.4 0.8322
95.425 0.8742
95.45 0.9142
95.475 0.9517
95.5 0.9882
95.525 1.0256
95.55 1.0627
95.575 1.0973
95.6 1.1284
95.625 1.1557
95.65 1.1792
95.675 1.2004
95.7 1.2198
95.725 1.2387
95.75 1.257
95.775 1.2756
95.8 1.2975
95.825 1.3156
95.85 1.3275
95.875 1.3346
95.9 1.3367
95.925 1.332
95.95 1.3213
95.975 1.3047
96 1.2807
96.025 1.2515
96.05 1.2199
96.075 1.1827
96.1 1.1409
96.125 1.0942
96.15 1.041
96.175 0.9817
96.2 0.9168
96.225 0.8498
96.25 0.7858
96.275 0.7268
96.3 0.6719
96.325 0.6163
96.35 0.5556
96.375 0.4926
96.4 0.4253
96.425 0.3535
96.45 0.2866
96.475 0.2419
96.5 0.2143
96.525 0.1934
96.55 0.1767
96.575 0.1582
96.6 0.1344
96.625 0.1045
96.65 0.0664
96.675 0.0194
96.7 -0.0341
96.725 -0.0937
96.75 -0.1604
96.775 -0.2322
96.8 -0.3048
96.825 -0.3711
96.85 -0.4244
96.875 -0.4595
96.9 -0.4761
96.925 -0.4782
96.95 -0.461
96.975 -0.4285
97 -0.3971
97.025 -0.3698
97.05 -0.3375
97.075 -0.2932
97.1 -0.2378
97.125 -0.1692
97.15 -0.0909
97.175 -0.0128
97.2 0.0633
97.225 0.1388
97.25 0.2105
97.275 0.278
97.3 0.3412
97.325 0.4057
97.35 0.4688
97.375 0.5212
97.4 0.5601
97.425 0.5881
97.45 0.6137
97.475 0.6428
97.5 0.682
97.525 0.7288
97.55 0.7803
97.575 0.8351
97.6 0.8973
97.625 0.9674
97.65 1.0364
97.675 1.1013
97.7 1.1636
97.725 1.2222
97.75 1.2803
97.775 1.344
97.8 1.4105
97.825 1.4774
97.85 1.5454
97.875 1.6096
97.9 1.669
97.925 1.7258
97.95 1.7801
97.975 1.83
98 1.8815
98.025 1.9385
98.05 1.997
98.075 2.0548
98.1 2.1097
98.125 2.1601
98.15 2.2071
98.175 2.2485
98.2 2.2829
98.225 2.3123
98.25 2.3393
98.275 2.3661
98.3 2.3936
98.325 2.4208
98.35 2.4444
98.375 2.4655
98.4 2.4858
98.425 2.5041
98.45 2.5191
98.475 2.5259
98.5 2.5192
98.525 2.4955
98.55 2.4583
98.575 2.4138
98.6 2.3662
98.625 2.3176
98.65 2.2675
98.675 2.2144
98.7 2.1582
98.725 2.0983
98.75 2.0346
98.775 1.9687
98.8 1.902
98.825 1.8432
98.85 1.7961
98.875 1.7589
98.9 1.7284
98.925 1.7017
98.95 1.6763
98.975 1.6427
99 1.6056
99.025 1.5796
99.05 1.569
99.075 1.572
99.1 1.5805
99.125 1.5964
99.15 1.6239
99.175 1.6528
99.2 1.6774
99.225 1.6967
99.25 1.7117
99.275 1.7233
99.3 1.7307
99.325 1.7366
99.35 1.7423
99.375 1.7469
99.4 1.7497
99.425 1.749
99.45 1.7476
99.475 1.751
99.5 1.7597
99.525 1.7694
99.55 1.7784
99.575 1.7848
99.6 1.7877
99.625 1.7843
99.65 1.773
99.675 1.7512
99.7 1.7184
99.725 1.6775
99.75 1.6347
99.775 1.5977
99.8 1.573
99.825 1.5599
99.85 1.5546
99.875 1.5524
99.9 1.5506
99.925 1.5498
99.95 1.5478
99.975 1.5414
100 1.5293
