# Supplementary material for: Uptake of N2O5 by aqueous aerosol unveiled using chemically accurate many-body potentials
Source: Nat Commun. 2022 Mar 10;13:1266. doi: 10.1038/s41467-022-28697-8 (PMC8913772; doi:10.1038/s41467-022-28697-8)
Supplement: Supplementary file 3 — Source Data [file 41467_2022_28697_MOESM3_ESM.zip › n2o5-uptake-data/Fig2/scattering/rep06run04/relcom_gds.dat]

0.025 12.1441
0.05 12.0982
0.075 12.0523
0.1 12.0064
0.125 11.9605
0.15 11.9146
0.175 11.8687
0.2 11.8228
0.225 11.7768
0.25 11.7309
0.275 11.6849
0.3 11.6389
0.325 11.593
0.35 11.547
0.375 11.501
0.4 11.455
0.425 11.4089
0.45 11.3629
0.475 11.3168
0.5 11.2707
0.525 11.2246
0.55 11.1785
0.575 11.1324
0.6 11.0862
0.625 11.0399
0.65 10.9937
0.675 10.9474
0.7 10.9011
0.725 10.8547
0.75 10.8083
0.775 10.7619
0.8 10.7155
0.825 10.669
0.85 10.6225
0.875 10.5759
0.9 10.5293
0.925 10.4826
0.95 10.4359
0.975 10.3891
1 10.3423
1.025 10.2954
1.05 10.2485
1.075 10.2016
1.1 10.1546
1.125 10.1075
1.15 10.0603
1.175 10.0131
1.2 9.9658
1.225 9.9184
1.25 9.8709
1.275 9.8232
1.3 9.7755
1.325 9.7276
1.35 9.6797
1.375 9.6317
1.4 9.5837
1.425 9.5357
1.45 9.4876
1.475 9.4393
1.5 9.391
1.525 9.3426
1.55 9.2943
1.575 9.246
1.6 9.1976
1.625 9.1492
1.65 9.1007
1.675 9.0522
1.7 9.0036
1.725 8.9548
1.75 8.9059
1.775 8.8568
1.8 8.8076
1.825 8.7583
1.85 8.7088
1.875 8.6593
1.9 8.6096
1.925 8.5598
1.95 8.5098
1.975 8.4598
2 8.4098
2.025 8.3596
2.05 8.3094
2.075 8.2592
2.1 8.2089
2.125 8.1586
2.15 8.1082
2.175 8.0578
2.2 8.0073
2.225 7.9568
2.25 7.9063
2.275 7.8557
2.3 7.805
2.325 7.7543
2.35 7.7035
2.375 7.6526
2.4 7.6017
2.425 7.5508
2.45 7.4997
2.475 7.4486
2.5 7.3975
2.525 7.3462
2.55 7.2947
2.575 7.243
2.6 7.1909
2.625 7.1386
2.65 7.086
2.675 7.0334
2.7 6.9806
2.725 6.9279
2.75 6.8749
2.775 6.8218
2.8 6.7685
2.825 6.715
2.85 6.6612
2.875 6.6069
2.9 6.552
2.925 6.4963
2.95 6.44
2.975 6.3829
3 6.3252
3.025 6.2669
3.05 6.2083
3.075 6.1493
3.1 6.09
3.125 6.0307
3.15 5.9711
3.175 5.9116
3.2 5.8521
3.225 5.7924
3.25 5.7325
3.275 5.6722
3.3 5.6115
3.325 5.5503
3.35 5.4889
3.375 5.427
3.4 5.3647
3.425 5.3021
3.45 5.2392
3.475 5.1758
3.5 5.1118
3.525 5.0474
3.55 4.9823
3.575 4.9165
3.6 4.8499
3.625 4.7823
3.65 4.7135
3.675 4.6438
3.7 4.5731
3.725 4.501
3.75 4.4278
3.775 4.3531
3.8 4.2765
3.825 4.198
3.85 4.1166
3.875 4.0323
3.9 3.9454
3.925 3.8567
3.95 3.7672
3.975 3.6765
4 3.5853
4.025 3.4929
4.05 3.399
4.075 3.3056
4.1 3.2141
4.125 3.1255
4.15 3.0407
4.175 2.9553
4.2 2.8666
4.225 2.7747
4.25 2.6795
4.275 2.5803
4.3 2.4772
4.325 2.3705
4.35 2.2608
4.375 2.148
4.4 2.0333
4.425 1.9232
4.45 1.8268
4.475 1.7362
4.5 1.6433
4.525 1.5482
4.55 1.4491
4.575 1.3514
4.6 1.257
4.625 1.1682
4.65 1.0896
4.675 1.0134
4.7 0.9388
4.725 0.8692
4.75 0.8077
4.775 0.745
4.8 0.6734
4.825 0.5996
4.85 0.5322
4.875 0.4747
4.9 0.4231
4.925 0.3725
4.95 0.3208
4.975 0.2783
5 0.2673
5.025 0.284
5.05 0.3204
5.075 0.3772
5.1 0.4462
5.125 0.5166
5.15 0.5873
5.175 0.6556
5.2 0.721
5.225 0.7823
5.25 0.8395
5.275 0.8912
5.3 0.9388
5.325 0.9866
5.35 1.042
5.375 1.1091
5.4 1.18
5.425 1.2495
5.45 1.3193
5.475 1.3921
5.5 1.4699
5.525 1.5514
5.55 1.6332
5.575 1.7124
5.6 1.7861
5.625 1.8541
5.65 1.915
5.675 1.9692
5.7 2.0185
5.725 2.0629
5.75 2.1018
5.775 2.1382
5.8 2.1744
5.825 2.2096
5.85 2.2444
5.875 2.28
5.9 2.318
5.925 2.3572
5.95 2.395
5.975 2.4313
6 2.465
6.025 2.4953
6.05 2.5208
6.075 2.5413
6.1 2.556
6.125 2.564
6.15 2.5656
6.175 2.56
6.2 2.5477
6.225 2.5287
6.25 2.5024
6.275 2.4689
6.3 2.4277
6.325 2.378
6.35 2.3195
6.375 2.2541
6.4 2.1836
6.425 2.1081
6.45 2.0278
6.475 1.9393
6.5 1.8451
6.525 1.7514
6.55 1.6636
6.575 1.5878
6.6 1.5222
6.625 1.4577
6.65 1.3939
6.675 1.33
6.7 1.267
6.725 1.2142
6.75 1.1758
6.775 1.1446
6.8 1.1144
6.825 1.0818
6.85 1.05
6.875 1.0233
6.9 0.9987
6.925 0.972
6.95 0.9426
6.975 0.9171
7 0.8971
7.025 0.8821
7.05 0.8727
7.075 0.8692
7.1 0.8744
7.125 0.8901
7.15 0.9176
7.175 0.9577
7.2 1.0037
7.225 1.0488
7.25 1.0886
7.275 1.1229
7.3 1.1487
7.325 1.1674
7.35 1.191
7.375 1.2217
7.4 1.2526
7.425 1.2837
7.45 1.314
7.475 1.3426
7.5 1.3662
7.525 1.3837
7.55 1.3963
7.575 1.4058
7.6 1.4167
7.625 1.4335
7.65 1.4524
7.675 1.4736
7.7 1.4978
7.725 1.5222
7.75 1.543
7.775 1.5608
7.8 1.5782
7.825 1.5934
7.85 1.6023
7.875 1.6029
7.9 1.5959
7.925 1.5825
7.95 1.5635
7.975 1.5436
8 1.5279
8.025 1.5171
8.05 1.5116
8.075 1.5106
8.1 1.5129
8.125 1.5156
8.15 1.5123
8.175 1.503
8.2 1.4863
8.225 1.4603
8.25 1.4245
8.275 1.3762
8.3 1.32
8.325 1.2554
8.35 1.1859
8.375 1.1205
8.4 1.0666
8.425 1.0386
8.45 1.0254
8.475 1.0083
8.5 0.9826
8.525 0.945
8.55 0.8984
8.575 0.8504
8.6 0.8074
8.625 0.7793
8.65 0.7657
8.675 0.7549
8.7 0.7473
8.725 0.7399
8.75 0.7268
8.775 0.7075
8.8 0.6833
8.825 0.6547
8.85 0.626
8.875 0.6041
8.9 0.5917
8.925 0.5864
8.95 0.5834
8.975 0.5819
9 0.5806
9.025 0.5795
9.05 0.5739
9.075 0.5617
9.1 0.5484
9.125 0.5362
9.15 0.5337
9.175 0.549
9.2 0.5882
9.225 0.6339
9.25 0.6777
9.275 0.7153
9.3 0.7453
9.325 0.7644
9.35 0.77
9.375 0.7737
9.4 0.7808
9.425 0.7869
9.45 0.7896
9.475 0.786
9.5 0.7749
9.525 0.7571
9.55 0.7359
9.575 0.7164
9.6 0.7006
9.625 0.6834
9.65 0.6591
9.675 0.6304
9.7 0.5984
9.725 0.5623
9.75 0.5203
9.775 0.469
9.8 0.4084
9.825 0.342
9.85 0.2713
9.875 0.2041
9.9 0.1517
9.925 0.113
9.95 0.0779
9.975 0.0384
10 -0.0073
10.025 -0.0602
10.05 -0.1167
10.075 -0.1714
10.1 -0.2216
10.125 -0.2652
10.15 -0.3028
10.175 -0.3378
10.2 -0.3617
10.225 -0.362
10.25 -0.3413
10.275 -0.3115
10.3 -0.2819
10.325 -0.253
10.35 -0.221
10.375 -0.1757
10.4 -0.1139
10.425 -0.0462
10.45 0.0224
10.475 0.0928
10.5 0.1615
10.525 0.2222
10.55 0.2739
10.575 0.3154
10.6 0.3447
10.625 0.3613
10.65 0.3654
10.675 0.356
10.7 0.337
10.725 0.3121
10.75 0.2884
10.775 0.2668
10.8 0.2424
10.825 0.2172
10.85 0.1981
10.875 0.1938
10.9 0.2015
10.925 0.2144
10.95 0.2229
10.975 0.2269
11 0.231
11.025 0.2372
11.05 0.2437
11.075 0.2501
11.1 0.2537
11.125 0.2538
11.15 0.2485
11.175 0.2378
11.2 0.2203
11.225 0.195
11.25 0.1614
11.275 0.1199
11.3 0.0704
11.325 0.0134
11.35 -0.048
11.375 -0.1098
11.4 -0.1712
11.425 -0.2313
11.45 -0.2904
11.475 -0.3485
11.5 -0.4062
11.525 -0.4646
11.55 -0.523
11.575 -0.5822
11.6 -0.6406
11.625 -0.6963
11.65 -0.7435
11.675 -0.7719
11.7 -0.78
11.725 -0.7663
11.75 -0.731
11.775 -0.6798
11.8 -0.6234
11.825 -0.5695
11.85 -0.5218
11.875 -0.4826
11.9 -0.4513
11.925 -0.4288
11.95 -0.4137
11.975 -0.4079
12 -0.4083
12.025 -0.4101
12.05 -0.408
12.075 -0.3981
12.1 -0.3828
12.125 -0.3625
12.15 -0.3432
12.175 -0.3272
12.2 -0.313
12.225 -0.2977
12.25 -0.2773
12.275 -0.2512
12.3 -0.222
12.325 -0.1897
12.35 -0.1603
12.375 -0.1393
12.4 -0.1271
12.425 -0.1226
12.45 -0.1219
12.475 -0.112
12.5 -0.0866
12.525 -0.044
12.55 0.0187
12.575 0.1077
12.6 0.2133
12.625 0.324
12.65 0.4308
12.675 0.5307
12.7 0.6227
12.725 0.7071
12.75 0.7847
12.775 0.8552
12.8 0.9181
12.825 0.9757
12.85 1.0295
12.875 1.078
12.9 1.1219
12.925 1.1657
12.95 1.2111
12.975 1.2573
13 1.3019
13.025 1.3402
13.05 1.3707
13.075 1.394
13.1 1.4102
13.125 1.4166
13.15 1.4136
13.175 1.4016
13.2 1.3806
13.225 1.3523
13.25 1.3196
13.275 1.2904
13.3 1.2724
13.325 1.264
13.35 1.2531
13.375 1.2341
13.4 1.2072
13.425 1.1741
13.45 1.1357
13.475 1.0892
13.5 1.0333
13.525 0.9693
13.55 0.8986
13.575 0.8215
13.6 0.7384
13.625 0.6522
13.65 0.5709
13.675 0.5065
13.7 0.4589
13.725 0.4163
13.75 0.3745
13.775 0.3316
13.8 0.2884
13.825 0.2486
13.85 0.2093
13.875 0.1711
13.9 0.1316
13.925 0.0907
13.95 0.0523
13.975 0.0195
14 -0.0098
14.025 -0.038
14.05 -0.0629
14.075 -0.0833
14.1 -0.1062
14.125 -0.1346
14.15 -0.1708
14.175 -0.2139
14.2 -0.262
14.225 -0.3135
14.25 -0.3627
14.275 -0.4066
14.3 -0.4468
14.325 -0.4808
14.35 -0.5016
14.375 -0.5065
14.4 -0.5022
14.425 -0.4923
14.45 -0.4757
14.475 -0.4554
14.5 -0.4354
14.525 -0.4192
14.55 -0.4107
14.575 -0.4094
14.6 -0.4184
14.625 -0.4372
14.65 -0.4653
14.675 -0.5021
14.7 -0.5475
14.725 -0.5972
14.75 -0.6419
14.775 -0.6764
14.8 -0.702
14.825 -0.7256
14.85 -0.7495
14.875 -0.7758
14.9 -0.8051
14.925 -0.8364
14.95 -0.8642
14.975 -0.883
15 -0.8877
15.025 -0.8698
15.05 -0.8342
15.075 -0.791
15.1 -0.7503
15.125 -0.7155
15.15 -0.6882
15.175 -0.6685
15.2 -0.6583
15.225 -0.6584
15.25 -0.6662
15.275 -0.6815
15.3 -0.7047
15.325 -0.7343
15.35 -0.7677
15.375 -0.7991
15.4 -0.8238
15.425 -0.8384
15.45 -0.8423
15.475 -0.8407
15.5 -0.8349
15.525 -0.8267
15.55 -0.8188
15.575 -0.8145
15.6 -0.813
15.625 -0.8146
15.65 -0.8129
15.675 -0.7976
15.7 -0.7656
15.725 -0.7287
15.75 -0.7017
15.775 -0.6909
15.8 -0.6951
15.825 -0.7117
15.85 -0.736
15.875 -0.7662
15.9 -0.7968
15.925 -0.8237
15.95 -0.8493
15.975 -0.8751
16 -0.9021
16.025 -0.9336
16.05 -0.9721
16.075 -1.0172
16.1 -1.0664
16.125 -1.1149
16.15 -1.1614
16.175 -1.2077
16.2 -1.2593
16.225 -1.3179
16.25 -1.3808
16.275 -1.439
16.3 -1.4785
16.325 -1.4971
16.35 -1.5065
16.375 -1.5099
16.4 -1.5067
16.425 -1.4946
16.45 -1.4718
16.475 -1.4428
16.5 -1.4158
16.525 -1.392
16.55 -1.3667
16.575 -1.3306
16.6 -1.2891
16.625 -1.2534
16.65 -1.2254
16.675 -1.2056
16.7 -1.1935
16.725 -1.1817
16.75 -1.1618
16.775 -1.1357
16.8 -1.1065
16.825 -1.0811
16.85 -1.0585
16.875 -1.0411
16.9 -1.0295
16.925 -1.0189
16.95 -1.0061
16.975 -0.9937
17 -0.9858
17.025 -0.9842
17.05 -0.9878
17.075 -0.9929
17.1 -0.9957
17.125 -0.991
17.15 -0.9729
17.175 -0.9461
17.2 -0.919
17.225 -0.8963
17.25 -0.8799
17.275 -0.8699
17.3 -0.8672
17.325 -0.8683
17.35 -0.8704
17.375 -0.875
17.4 -0.8823
17.425 -0.8933
17.45 -0.909
17.475 -0.9291
17.5 -0.9516
17.525 -0.9788
17.55 -1.0127
17.575 -1.0537
17.6 -1.1028
17.625 -1.1617
17.65 -1.2257
17.675 -1.2869
17.7 -1.3382
17.725 -1.3827
17.75 -1.4265
17.775 -1.4727
17.8 -1.52
17.825 -1.5586
17.85 -1.5747
17.875 -1.5682
17.9 -1.5475
17.925 -1.5262
17.95 -1.5115
17.975 -1.5032
18 -1.5006
18.025 -1.5031
18.05 -1.5105
18.075 -1.5203
18.1 -1.5326
18.125 -1.5471
18.15 -1.5599
18.175 -1.5743
18.2 -1.5946
18.225 -1.6179
18.25 -1.6398
18.275 -1.658
18.3 -1.6778
18.325 -1.7052
18.35 -1.7378
18.375 -1.7676
18.4 -1.7929
18.425 -1.813
18.45 -1.829
18.475 -1.8403
18.5 -1.8502
18.525 -1.8577
18.55 -1.8531
18.575 -1.8328
18.6 -1.7924
18.625 -1.7375
18.65 -1.6755
18.675 -1.6129
18.7 -1.5431
18.725 -1.4703
18.75 -1.4056
18.775 -1.3518
18.8 -1.3084
18.825 -1.2767
18.85 -1.2547
18.875 -1.238
18.9 -1.2233
18.925 -1.2052
18.95 -1.1859
18.975 -1.1703
19 -1.1627
19.025 -1.1634
19.05 -1.1703
19.075 -1.1815
19.1 -1.1959
19.125 -1.2092
19.15 -1.2143
19.175 -1.2124
19.2 -1.2079
19.225 -1.2033
19.25 -1.1952
19.275 -1.1867
19.3 -1.1828
19.325 -1.1846
19.35 -1.1924
19.375 -1.2068
19.4 -1.2266
19.425 -1.2501
19.45 -1.2756
19.475 -1.2996
19.5 -1.3157
19.525 -1.3216
19.55 -1.3216
19.575 -1.3196
19.6 -1.3184
19.625 -1.3208
19.65 -1.3301
19.675 -1.348
19.7 -1.3742
19.725 -1.4065
19.75 -1.4448
19.775 -1.4819
19.8 -1.516
19.825 -1.5409
19.85 -1.5546
19.875 -1.565
19.9 -1.5693
19.925 -1.5714
19.95 -1.5788
19.975 -1.5929
20 -1.6157
20.025 -1.6478
20.05 -1.6878
20.075 -1.7325
20.1 -1.778
20.125 -1.8221
20.15 -1.867
20.175 -1.9118
20.2 -1.9513
20.225 -1.9854
20.25 -2.0151
20.275 -2.0469
20.3 -2.0817
20.325 -2.1152
20.35 -2.1491
20.375 -2.1818
20.4 -2.2075
20.425 -2.2209
20.45 -2.2241
20.475 -2.2155
20.5 -2.2007
20.525 -2.1841
20.55 -2.1675
20.575 -2.1495
20.6 -2.1298
20.625 -2.109
20.65 -2.0863
20.675 -2.0618
20.7 -2.0329
20.725 -1.9953
20.75 -1.9529
20.775 -1.9117
20.8 -1.8718
20.825 -1.8379
20.85 -1.8092
20.875 -1.7845
20.9 -1.7638
20.925 -1.748
20.95 -1.7353
20.975 -1.7236
21 -1.7109
21.025 -1.6929
21.05 -1.6639
21.075 -1.6289
21.1 -1.5958
21.125 -1.5684
21.15 -1.5438
21.175 -1.5213
21.2 -1.5017
21.225 -1.4853
21.25 -1.4736
21.275 -1.467
21.3 -1.4657
21.325 -1.4685
21.35 -1.4775
21.375 -1.4907
21.4 -1.5047
21.425 -1.515
21.45 -1.5202
21.475 -1.5233
21.5 -1.526
21.525 -1.5293
21.55 -1.5334
21.575 -1.5421
21.6 -1.5655
21.625 -1.6007
21.65 -1.6411
21.675 -1.6859
21.7 -1.7308
21.725 -1.7672
21.75 -1.7948
21.775 -1.8165
21.8 -1.8406
21.825 -1.8658
21.85 -1.8918
21.875 -1.9185
21.9 -1.9468
21.925 -1.971
21.95 -1.9857
21.975 -1.9926
22 -1.9952
22.025 -1.9992
22.05 -2.006
22.075 -2.0165
22.1 -2.0249
22.125 -2.0231
22.15 -2.014
22.175 -2
22.2 -1.98
22.225 -1.9547
22.25 -1.9247
22.275 -1.8947
22.3 -1.869
22.325 -1.8494
22.35 -1.831
22.375 -1.8093
22.4 -1.7875
22.425 -1.7675
22.45 -1.7479
22.475 -1.7305
22.5 -1.7165
22.525 -1.7073
22.55 -1.7023
22.575 -1.7021
22.6 -1.7019
22.625 -1.7014
22.65 -1.7045
22.675 -1.7088
22.7 -1.7156
22.725 -1.7239
22.75 -1.7328
22.775 -1.7383
22.8 -1.7437
22.825 -1.7527
22.85 -1.7625
22.875 -1.7699
22.9 -1.775
22.925 -1.7747
22.95 -1.7691
22.975 -1.7663
23 -1.7634
23.025 -1.7591
23.05 -1.7569
23.075 -1.7571
23.1 -1.7603
23.125 -1.7655
23.15 -1.7678
23.175 -1.763
23.2 -1.7428
23.225 -1.7055
23.25 -1.6602
23.275 -1.6159
23.3 -1.5748
23.325 -1.54
23.35 -1.5133
23.375 -1.4915
23.4 -1.4714
23.425 -1.4511
23.45 -1.4322
23.475 -1.4203
23.5 -1.4171
23.525 -1.4232
23.55 -1.4397
23.575 -1.4579
23.6 -1.4676
23.625 -1.4672
23.65 -1.4632
23.675 -1.4583
23.7 -1.4511
23.725 -1.4425
23.75 -1.4347
23.775 -1.4267
23.8 -1.4212
23.825 -1.4209
23.85 -1.4272
23.875 -1.4414
23.9 -1.4631
23.925 -1.4923
23.95 -1.5294
23.975 -1.5732
24 -1.6252
24.025 -1.6846
24.05 -1.7508
24.075 -1.8219
24.1 -1.8943
24.125 -1.966
24.15 -2.037
24.175 -2.1089
24.2 -2.1799
24.225 -2.2504
24.25 -2.3194
24.275 -2.3855
24.3 -2.4473
24.325 -2.5015
24.35 -2.5451
24.375 -2.5796
24.4 -2.6075
24.425 -2.6254
24.45 -2.6273
24.475 -2.6126
24.5 -2.5835
24.525 -2.5386
24.55 -2.4707
24.575 -2.3834
24.6 -2.289
24.625 -2.1967
24.65 -2.1103
24.675 -2.0294
24.7 -1.9554
24.725 -1.8894
24.75 -1.8288
24.775 -1.7732
24.8 -1.7219
24.825 -1.6724
24.85 -1.6229
24.875 -1.5726
24.9 -1.5175
24.925 -1.4578
24.95 -1.395
24.975 -1.3316
25 -1.2651
25.025 -1.1942
25.05 -1.1208
25.075 -1.0521
25.1 -0.9876
25.125 -0.9232
25.15 -0.856
25.175 -0.7865
25.2 -0.7154
25.225 -0.6442
25.25 -0.5769
25.275 -0.5157
25.3 -0.4597
25.325 -0.4106
25.35 -0.3679
25.375 -0.3313
25.4 -0.2992
25.425 -0.2692
25.45 -0.2398
25.475 -0.2113
25.5 -0.184
25.525 -0.1587
25.55 -0.1368
25.575 -0.1144
25.6 -0.0876
25.625 -0.0588
25.65 -0.0328
25.675 -0.0102
25.7 0.0073
25.725 0.0259
25.75 0.0446
25.775 0.0647
25.8 0.0854
25.825 0.1073
25.85 0.1277
25.875 0.1429
25.9 0.1501
25.925 0.1515
25.95 0.1467
25.975 0.1356
26 0.1181
26.025 0.0953
26.05 0.0694
26.075 0.0423
26.1 0.0117
26.125 -0.0229
26.15 -0.0635
26.175 -0.1117
26.2 -0.1682
26.225 -0.2305
26.25 -0.2938
26.275 -0.3572
26.3 -0.4197
26.325 -0.4829
26.35 -0.5447
26.375 -0.5996
26.4 -0.6452
26.425 -0.6847
26.45 -0.7175
26.475 -0.7394
26.5 -0.7545
26.525 -0.7693
26.55 -0.7879
26.575 -0.8104
26.6 -0.8373
26.625 -0.8654
26.65 -0.8923
26.675 -0.918
26.7 -0.9408
26.725 -0.959
26.75 -0.9705
26.775 -0.9788
26.8 -0.9876
26.825 -1.0003
26.85 -1.0127
26.875 -1.0229
26.9 -1.0353
26.925 -1.0532
26.95 -1.0782
26.975 -1.1095
27 -1.1445
27.025 -1.1849
27.05 -1.2284
27.075 -1.2717
27.1 -1.3149
27.125 -1.3565
27.15 -1.3927
27.175 -1.4252
27.2 -1.4534
27.225 -1.4665
27.25 -1.4501
27.275 -1.4004
27.3 -1.3293
27.325 -1.2458
27.35 -1.1563
27.375 -1.0715
27.4 -0.998
27.425 -0.9354
27.45 -0.8821
27.475 -0.8348
27.5 -0.7896
27.525 -0.738
27.55 -0.6799
27.575 -0.6235
27.6 -0.5703
27.625 -0.519
27.65 -0.4707
27.675 -0.4244
27.7 -0.3827
27.725 -0.3451
27.75 -0.312
27.775 -0.278
27.8 -0.2436
27.825 -0.2103
27.85 -0.178
27.875 -0.1466
27.9 -0.1085
27.925 -0.0593
27.95 -0.0054
27.975 0.0477
28 0.0985
28.025 0.1469
28.05 0.1967
28.075 0.2476
28.1 0.2933
28.125 0.3339
28.15 0.3702
28.175 0.4045
28.2 0.4363
28.225 0.464
28.25 0.4886
28.275 0.5104
28.3 0.5307
28.325 0.5483
28.35 0.5607
28.375 0.5703
28.4 0.5764
28.425 0.5798
28.45 0.5821
28.475 0.5877
28.5 0.593
28.525 0.6003
28.55 0.6134
28.575 0.6342
28.6 0.6612
28.625 0.69
28.65 0.717
28.675 0.7392
28.7 0.7555
28.725 0.7664
28.75 0.7715
28.775 0.7708
28.8 0.7619
28.825 0.7433
28.85 0.7176
28.875 0.6897
28.9 0.6581
28.925 0.6218
28.95 0.5842
28.975 0.5525
29 0.5346
29.025 0.526
29.05 0.5153
29.075 0.4988
29.1 0.4812
29.125 0.4598
29.15 0.4342
29.175 0.4062
29.2 0.3794
29.225 0.3558
29.25 0.3354
29.275 0.3202
29.3 0.3119
29.325 0.3109
29.35 0.3206
29.375 0.3425
29.4 0.3755
29.425 0.4192
29.45 0.468
29.475 0.5123
29.5 0.5487
29.525 0.577
29.55 0.5981
29.575 0.6117
29.6 0.6201
29.625 0.6277
29.65 0.6455
29.675 0.6813
29.7 0.7351
29.725 0.8024
29.75 0.8748
29.775 0.9455
29.8 1.0124
29.825 1.0769
29.85 1.1406
29.875 1.203
29.9 1.2662
29.925 1.3322
29.95 1.3953
29.975 1.4496
30 1.4937
30.025 1.5287
30.05 1.5577
30.075 1.5847
30.1 1.6111
30.125 1.6372
30.15 1.666
30.175 1.6952
30.2 1.7235
30.225 1.7493
30.25 1.773
30.275 1.7938
30.3 1.8109
30.325 1.8238
30.35 1.8338
30.375 1.8426
30.4 1.8503
30.425 1.8546
30.45 1.854
30.475 1.8487
30.5 1.8386
30.525 1.8233
30.55 1.8043
30.575 1.7828
30.6 1.7612
30.625 1.747
30.65 1.7431
30.675 1.7494
30.7 1.7559
30.725 1.7573
30.75 1.7507
30.775 1.7376
30.8 1.717
30.825 1.6882
30.85 1.6527
30.875 1.6123
30.9 1.5673
30.925 1.5156
30.95 1.4558
30.975 1.3902
31 1.3336
31.025 1.2964
31.05 1.2762
31.075 1.275
31.1 1.2981
31.125 1.3357
31.15 1.3763
31.175 1.4186
31.2 1.4609
31.225 1.5001
31.25 1.5324
31.275 1.5625
31.3 1.5965
31.325 1.6404
31.35 1.7014
31.375 1.7867
31.4 1.8881
31.425 1.9945
31.45 2.1019
31.475 2.2038
31.5 2.2976
31.525 2.3807
31.55 2.4552
31.575 2.5211
31.6 2.5789
31.625 2.6319
31.65 2.6821
31.675 2.7284
31.7 2.7701
31.725 2.81
31.75 2.8484
31.775 2.8844
31.8 2.9141
31.825 2.9359
31.85 2.9485
31.875 2.9536
31.9 2.9527
31.925 2.9478
31.95 2.9426
31.975 2.9374
32 2.9288
32.025 2.9132
32.05 2.8894
32.075 2.8563
32.1 2.8141
32.125 2.764
32.15 2.7055
32.175 2.6391
32.2 2.5647
32.225 2.4823
32.25 2.3955
32.275 2.3099
32.3 2.2304
32.325 2.162
32.35 2.1181
32.375 2.0997
32.4 2.0899
32.425 2.0788
32.45 2.0638
32.475 2.0441
32.5 2.0215
32.525 2.0012
32.55 1.9861
32.575 1.9712
32.6 1.9549
32.625 1.936
32.65 1.9164
32.675 1.8983
32.7 1.8793
32.725 1.8555
32.75 1.8277
32.775 1.7966
32.8 1.7693
32.825 1.7465
32.85 1.7184
32.875 1.682
32.9 1.6382
32.925 1.5893
32.95 1.5327
32.975 1.4675
33 1.3998
33.025 1.3342
33.05 1.2778
33.075 1.2421
33.1 1.229
33.125 1.2315
33.15 1.2469
33.175 1.274
33.2 1.3111
33.225 1.3601
33.25 1.4146
33.275 1.4689
33.3 1.524
33.325 1.5831
33.35 1.6441
33.375 1.7043
33.4 1.7678
33.425 1.8322
33.45 1.8933
33.475 1.9476
33.5 1.9951
33.525 2.0366
33.55 2.0729
33.575 2.1049
33.6 2.1332
33.625 2.1569
33.65 2.1747
33.675 2.1843
33.7 2.1854
33.725 2.1791
33.75 2.1674
33.775 2.1503
33.8 2.126
33.825 2.098
33.85 2.0645
33.875 2.0277
33.9 1.99
33.925 1.9556
33.95 1.9278
33.975 1.9029
34 1.8777
34.025 1.8512
34.05 1.8247
34.075 1.8008
34.1 1.7798
34.125 1.7571
34.15 1.7282
34.175 1.6945
34.2 1.6557
34.225 1.6098
34.25 1.5575
34.275 1.5027
34.3 1.4447
34.325 1.3836
34.35 1.3255
34.375 1.2754
34.4 1.2351
34.425 1.2003
34.45 1.1672
34.475 1.1358
34.5 1.1025
34.525 1.0691
34.55 1.0413
34.575 1.0207
34.6 0.9997
34.625 0.9744
34.65 0.9442
34.675 0.9126
34.7 0.888
34.725 0.8712
34.75 0.8589
34.775 0.8549
34.8 0.8628
34.825 0.8787
34.85 0.9002
34.875 0.9272
34.9 0.9602
34.925 1.0002
34.95 1.0436
34.975 1.0858
35 1.1247
35.025 1.158
35.05 1.1893
35.075 1.2223
35.1 1.2608
35.125 1.3063
35.15 1.3558
35.175 1.4042
35.2 1.4507
35.225 1.494
35.25 1.5335
35.275 1.5715
35.3 1.6129
35.325 1.6629
35.35 1.7199
35.375 1.78
35.4 1.8379
35.425 1.8926
35.45 1.9433
35.475 1.9917
35.5 2.0424
35.525 2.0982
35.55 2.1559
35.575 2.2094
35.6 2.2537
35.625 2.2897
35.65 2.3205
35.675 2.3473
35.7 2.3665
35.725 2.3766
35.75 2.3766
35.775 2.3649
35.8 2.3468
35.825 2.3306
35.85 2.3163
35.875 2.3012
35.9 2.2827
35.925 2.2605
35.95 2.2369
35.975 2.2113
36 2.1847
36.025 2.1609
36.05 2.1403
36.075 2.1241
36.1 2.1147
36.125 2.1138
36.15 2.1228
36.175 2.1348
36.2 2.1425
36.225 2.145
36.25 2.1387
36.275 2.1239
36.3 2.1046
36.325 2.0868
36.35 2.0742
36.375 2.0659
36.4 2.0616
36.425 2.0589
36.45 2.0576
36.475 2.0592
36.5 2.0572
36.525 2.0497
36.55 2.0434
36.575 2.0463
36.6 2.0583
36.625 2.0712
36.65 2.079
36.675 2.0791
36.7 2.0711
36.725 2.0551
36.75 2.0303
36.775 1.997
36.8 1.9569
36.825 1.9173
36.85 1.892
36.875 1.8849
36.9 1.8837
36.925 1.8792
36.95 1.8699
36.975 1.8541
37 1.8305
37.025 1.799
37.05 1.7618
37.075 1.7228
37.1 1.6842
37.125 1.6469
37.15 1.6109
37.175 1.5752
37.2 1.5402
37.225 1.5101
37.25 1.4892
37.275 1.4845
37.3 1.5049
37.325 1.544
37.35 1.6001
37.375 1.6679
37.4 1.7422
37.425 1.8192
37.45 1.8948
37.475 1.9627
37.5 2.0258
37.525 2.087
37.55 2.1466
37.575 2.2062
37.6 2.2679
37.625 2.3282
37.65 2.3819
37.675 2.4263
37.7 2.4608
37.725 2.4863
37.75 2.5039
37.775 2.5228
37.8 2.5603
37.825 2.608
37.85 2.6536
37.875 2.6925
37.9 2.7233
37.925 2.7454
37.95 2.7592
37.975 2.7642
38 2.7643
38.025 2.7649
38.05 2.7743
38.075 2.7958
38.1 2.8264
38.125 2.86
38.15 2.8938
38.175 2.9282
38.2 2.9673
38.225 3.0118
38.25 3.0577
38.275 3.1055
38.3 3.1451
38.325 3.1741
38.35 3.1964
38.375 3.2128
38.4 3.2217
38.425 3.2241
38.45 3.2203
38.475 3.2107
38.5 3.1953
38.525 3.1737
38.55 3.1457
38.575 3.1109
38.6 3.069
38.625 3.021
38.65 2.9683
38.675 2.9104
38.7 2.8466
38.725 2.7773
38.75 2.7036
38.775 2.6252
38.8 2.545
38.825 2.4654
38.85 2.3855
38.875 2.3065
38.9 2.2276
38.925 2.1499
38.95 2.0821
38.975 2.0212
39 1.9665
39.025 1.914
39.05 1.8589
39.075 1.8008
39.1 1.7414
39.125 1.6855
39.15 1.6339
39.175 1.5868
39.2 1.5464
39.225 1.5193
39.25 1.501
39.275 1.4855
39.3 1.4728
39.325 1.4675
39.35 1.4788
39.375 1.5044
39.4 1.5358
39.425 1.5671
39.45 1.5952
39.475 1.6217
39.5 1.6483
39.525 1.6751
39.55 1.6983
39.575 1.7145
39.6 1.7221
39.625 1.722
39.65 1.716
39.675 1.7067
39.7 1.6981
39.725 1.6914
39.75 1.6854
39.775 1.6809
39.8 1.6754
39.825 1.6682
39.85 1.6597
39.875 1.6472
39.9 1.6326
39.925 1.6146
39.95 1.5936
39.975 1.5762
40 1.574
40.025 1.5827
40.05 1.5906
40.075 1.5915
40.1 1.5862
40.125 1.5736
40.15 1.5563
40.175 1.5357
40.2 1.513
40.225 1.4885
40.25 1.4597
40.275 1.4259
40.3 1.3861
40.325 1.3409
40.35 1.2901
40.375 1.2348
40.4 1.1751
40.425 1.1109
40.45 1.0414
40.475 0.9662
40.5 0.8866
40.525 0.8042
40.55 0.7252
40.575 0.6574
40.6 0.6058
40.625 0.5703
40.65 0.5473
40.675 0.5331
40.7 0.5212
40.725 0.5104
40.75 0.4996
40.775 0.4908
40.8 0.482
40.825 0.4703
40.85 0.4579
40.875 0.4433
40.9 0.4232
40.925 0.3998
40.95 0.3741
40.975 0.3503
41 0.3347
41.025 0.3264
41.05 0.323
41.075 0.3242
41.1 0.3281
41.125 0.3334
41.15 0.3395
41.175 0.3403
41.2 0.3308
41.225 0.3072
41.25 0.2733
41.275 0.2308
41.3 0.1829
41.325 0.1314
41.35 0.0797
41.375 0.03
41.4 -0.0169
41.425 -0.0586
41.45 -0.0975
41.475 -0.1305
41.5 -0.1569
41.525 -0.174
41.55 -0.182
41.575 -0.1876
41.6 -0.1949
41.625 -0.2016
41.65 -0.2067
41.675 -0.2071
41.7 -0.1999
41.725 -0.1872
41.75 -0.1724
41.775 -0.1551
41.8 -0.1351
41.825 -0.1117
41.85 -0.0844
41.875 -0.0534
41.9 -0.0238
41.925 0.0039
41.95 0.0316
41.975 0.0582
42 0.0819
42.025 0.1108
42.05 0.1489
42.075 0.1941
42.1 0.2388
42.125 0.2797
42.15 0.3157
42.175 0.347
42.2 0.3763
42.225 0.4023
42.25 0.4187
42.275 0.4276
42.3 0.4324
42.325 0.4348
42.35 0.4353
42.375 0.4371
42.4 0.4418
42.425 0.45
42.45 0.4599
42.475 0.4693
42.5 0.4719
42.525 0.4616
42.55 0.4398
42.575 0.4063
42.6 0.3583
42.625 0.2979
42.65 0.2258
42.675 0.1398
42.7 0.0445
42.725 -0.0567
42.75 -0.1601
42.775 -0.2645
42.8 -0.3716
42.825 -0.4767
42.85 -0.5731
42.875 -0.6577
42.9 -0.7317
42.925 -0.7966
42.95 -0.8509
42.975 -0.9015
43 -0.9604
43.025 -1.0205
43.05 -1.0678
43.075 -1.0966
43.1 -1.1171
43.125 -1.1386
43.15 -1.1659
43.175 -1.1955
43.2 -1.2138
43.225 -1.2139
43.25 -1.1964
43.275 -1.1652
43.3 -1.1105
43.325 -1.0353
43.35 -0.9511
43.375 -0.8638
43.4 -0.7781
43.425 -0.6983
43.45 -0.6266
43.475 -0.5592
43.5 -0.4917
43.525 -0.4247
43.55 -0.3606
43.575 -0.2992
43.6 -0.2397
43.625 -0.1791
43.65 -0.1127
43.675 -0.0339
43.7 0.054
43.725 0.1401
43.75 0.2119
43.775 0.263
43.8 0.2935
43.825 0.3083
43.85 0.3146
43.875 0.3223
43.9 0.3331
43.925 0.344
43.95 0.3562
43.975 0.3677
44 0.375
44.025 0.3752
44.05 0.3706
44.075 0.3626
44.1 0.3511
44.125 0.3371
44.15 0.3181
44.175 0.294
44.2 0.2654
44.225 0.2327
44.25 0.1994
44.275 0.1669
44.3 0.1346
44.325 0.1005
44.35 0.0632
44.375 0.0218
44.4 -0.0246
44.425 -0.0771
44.45 -0.1343
44.475 -0.1947
44.5 -0.2589
44.525 -0.3293
44.55 -0.4078
44.575 -0.4932
44.6 -0.5812
44.625 -0.6657
44.65 -0.7416
44.675 -0.8118
44.7 -0.8775
44.725 -0.9338
44.75 -0.975
44.775 -0.9955
44.8 -0.9953
44.825 -0.9827
44.85 -0.9678
44.875 -0.9599
44.9 -0.9582
44.925 -0.96
44.95 -0.9619
44.975 -0.9656
45 -0.9721
45.025 -0.9825
45.05 -0.9971
45.075 -1.0109
45.1 -1.0198
45.125 -1.0224
45.15 -1.0139
45.175 -0.9967
45.2 -0.9776
45.225 -0.9584
45.25 -0.9401
45.275 -0.9237
45.3 -0.9098
45.325 -0.8997
45.35 -0.8952
45.375 -0.8967
45.4 -0.9003
45.425 -0.9065
45.45 -0.9176
45.475 -0.9347
45.5 -0.9572
45.525 -0.9895
45.55 -1.0358
45.575 -1.0926
45.6 -1.151
45.625 -1.2052
45.65 -1.2534
45.675 -1.2968
45.7 -1.3416
45.725 -1.3866
45.75 -1.4225
45.775 -1.4507
45.8 -1.4749
45.825 -1.4977
45.85 -1.5277
45.875 -1.5653
45.9 -1.6046
45.925 -1.6379
45.95 -1.6651
45.975 -1.6889
46 -1.7066
46.025 -1.7107
46.05 -1.7042
46.075 -1.6866
46.1 -1.6532
46.125 -1.614
46.15 -1.5788
46.175 -1.5519
46.2 -1.5298
46.225 -1.5108
46.25 -1.4949
46.275 -1.4786
46.3 -1.4586
46.325 -1.4331
46.35 -1.4063
46.375 -1.3845
46.4 -1.3693
46.425 -1.3563
46.45 -1.3458
46.475 -1.3383
46.5 -1.3317
46.525 -1.3215
46.55 -1.3052
46.575 -1.2906
46.6 -1.2843
46.625 -1.2876
46.65 -1.297
46.675 -1.3105
46.7 -1.32
46.725 -1.3322
46.75 -1.3563
46.775 -1.3878
46.8 -1.4112
46.825 -1.4232
46.85 -1.4188
46.875 -1.3908
46.9 -1.3342
46.925 -1.2629
46.95 -1.1924
46.975 -1.1251
47 -1.0607
47.025 -1.0004
47.05 -0.9474
47.075 -0.9033
47.1 -0.8683
47.125 -0.8388
47.15 -0.8102
47.175 -0.7802
47.2 -0.7436
47.225 -0.6888
47.25 -0.6105
47.275 -0.5262
47.3 -0.4433
47.325 -0.3626
47.35 -0.2821
47.375 -0.2009
47.4 -0.1218
47.425 -0.0468
47.45 0.0229
47.475 0.0868
47.5 0.1435
47.525 0.1941
47.55 0.2434
47.575 0.2913
47.6 0.3448
47.625 0.4139
47.65 0.4972
47.675 0.5853
47.7 0.6745
47.725 0.7658
47.75 0.8581
47.775 0.9495
47.8 1.0399
47.825 1.1301
47.85 1.2183
47.875 1.3004
47.9 1.3745
47.925 1.4414
47.95 1.5016
47.975 1.5554
48 1.604
48.025 1.647
48.05 1.6835
48.075 1.7137
48.1 1.7376
48.125 1.7566
48.15 1.771
48.175 1.7793
48.2 1.7824
48.225 1.7806
48.25 1.7749
48.275 1.7676
48.3 1.76
48.325 1.7531
48.35 1.7478
48.375 1.7469
48.4 1.7524
48.425 1.7628
48.45 1.7756
48.475 1.785
48.5 1.788
48.525 1.7838
48.55 1.7717
48.575 1.7523
48.6 1.7254
48.625 1.6915
48.65 1.6494
48.675 1.5991
48.7 1.5415
48.725 1.4773
48.75 1.4061
48.775 1.3289
48.8 1.2464
48.825 1.1632
48.85 1.0865
48.875 1.025
48.9 0.9876
48.925 0.9731
48.95 0.9825
48.975 1.0069
49 1.0349
49.025 1.0654
49.05 1.1008
49.075 1.1415
49.1 1.1828
49.125 1.2214
49.15 1.2571
49.175 1.2878
49.2 1.312
49.225 1.3307
49.25 1.3457
49.275 1.3588
49.3 1.3739
49.325 1.3932
49.35 1.416
49.375 1.4392
49.4 1.4619
49.425 1.4882
49.45 1.5189
49.475 1.548
49.5 1.5721
49.525 1.5893
49.55 1.6008
49.575 1.6061
49.6 1.6058
49.625 1.6009
49.65 1.5934
49.675 1.5872
49.7 1.5842
49.725 1.5858
49.75 1.5901
49.775 1.5973
49.8 1.6069
49.825 1.6162
49.85 1.6231
49.875 1.625
49.9 1.6212
49.925 1.6116
49.95 1.5966
49.975 1.577
50 1.554
50.025 1.5303
50.05 1.5101
50.075 1.4963
50.1 1.4859
50.125 1.4776
50.15 1.4707
50.175 1.4624
50.2 1.4513
50.225 1.4349
50.25 1.4126
50.275 1.3836
50.3 1.3487
50.325 1.3137
50.35 1.2849
50.375 1.2642
50.4 1.2476
50.425 1.2347
50.45 1.2255
50.475 1.2199
50.5 1.2156
50.525 1.2106
50.55 1.2039
50.575 1.1932
50.6 1.1758
50.625 1.1508
50.65 1.1187
50.675 1.0805
50.7 1.0364
50.725 0.9884
50.75 0.9397
50.775 0.8931
50.8 0.8477
50.825 0.8025
50.85 0.7554
50.875 0.7055
50.9 0.6528
50.925 0.597
50.95 0.5374
50.975 0.4723
51 0.4015
51.025 0.3294
51.05 0.2581
51.075 0.1908
51.1 0.1255
51.125 0.0586
51.15 -0.0112
51.175 -0.084
51.2 -0.1591
51.225 -0.2392
51.25 -0.3251
51.275 -0.416
51.3 -0.509
51.325 -0.6005
51.35 -0.686
51.375 -0.7661
51.4 -0.843
51.425 -0.9152
51.45 -0.976
51.475 -1.0243
51.5 -1.0658
51.525 -1.1004
51.55 -1.1245
51.575 -1.1415
51.6 -1.1564
51.625 -1.1649
51.65 -1.1561
51.675 -1.1298
51.7 -1.0952
51.725 -1.0629
51.75 -1.0364
51.775 -1.0164
51.8 -1.0058
51.825 -1.0035
51.85 -1.0055
51.875 -1.0108
51.9 -1.018
51.925 -1.0276
51.95 -1.0382
51.975 -1.0491
52 -1.0604
52.025 -1.0726
52.05 -1.087
52.075 -1.1018
52.1 -1.1173
52.125 -1.1316
52.15 -1.1462
52.175 -1.1658
52.2 -1.1886
52.225 -1.2093
52.25 -1.2239
52.275 -1.2356
52.3 -1.249
52.325 -1.2656
52.35 -1.283
52.375 -1.3018
52.4 -1.3204
52.425 -1.336
52.45 -1.3467
52.475 -1.3541
52.5 -1.3612
52.525 -1.3684
52.55 -1.3755
52.575 -1.3831
52.6 -1.3916
52.625 -1.3997
52.65 -1.4032
52.675 -1.3976
52.7 -1.3803
52.725 -1.348
52.75 -1.3043
52.775 -1.2537
52.8 -1.2016
52.825 -1.1525
52.85 -1.108
52.875 -1.07
52.9 -1.0392
52.925 -1.0153
52.95 -1.0008
52.975 -0.9925
53 -0.9899
53.025 -0.9929
53.05 -1.0027
53.075 -1.0202
53.1 -1.0446
53.125 -1.0758
53.15 -1.1144
53.175 -1.1609
53.2 -1.2147
53.225 -1.2736
53.25 -1.3337
53.275 -1.3941
53.3 -1.4542
53.325 -1.5161
53.35 -1.586
53.375 -1.6696
53.4 -1.7694
53.425 -1.8756
53.45 -1.985
53.475 -2.0937
53.5 -2.2
53.525 -2.3061
53.55 -2.4122
53.575 -2.5203
53.6 -2.6314
53.625 -2.7454
53.65 -2.8537
53.675 -2.9484
53.7 -3.0214
53.725 -3.0642
53.75 -3.0865
53.775 -3.0946
53.8 -3.088
53.825 -3.0752
53.85 -3.0602
53.875 -3.0452
53.9 -3.0306
53.925 -3.0127
53.95 -2.9929
53.975 -2.9746
54 -2.9549
54.025 -2.9294
54.05 -2.906
54.075 -2.8856
54.1 -2.8683
54.125 -2.8592
54.15 -2.863
54.175 -2.878
54.2 -2.9007
54.225 -2.9252
54.25 -2.9463
54.275 -2.9642
54.3 -2.9775
54.325 -2.9907
54.35 -3.006
54.375 -3.0203
54.4 -3.0281
54.425 -3.0318
54.45 -3.0363
54.475 -3.0432
54.5 -3.0526
54.525 -3.0656
54.55 -3.0845
54.575 -3.113
54.6 -3.1502
54.625 -3.1873
54.65 -3.214
54.675 -3.2212
54.7 -3.2074
54.725 -3.1797
54.75 -3.1465
54.775 -3.1107
54.8 -3.0772
54.825 -3.0466
54.85 -3.019
54.875 -2.9938
54.9 -2.9702
54.925 -2.9508
54.95 -2.9353
54.975 -2.9229
55 -2.9128
55.025 -2.9067
55.05 -2.9054
55.075 -2.9065
55.1 -2.9097
55.125 -2.9117
55.15 -2.9103
55.175 -2.9063
55.2 -2.9008
55.225 -2.8974
55.25 -2.8974
55.275 -2.8978
55.3 -2.8983
55.325 -2.9021
55.35 -2.9102
55.375 -2.921
55.4 -2.9329
55.425 -2.9459
55.45 -2.9628
55.475 -2.9842
55.5 -3.0089
55.525 -3.0383
55.55 -3.0719
55.575 -3.1078
55.6 -3.1452
55.625 -3.1819
55.65 -3.2117
55.675 -3.2339
55.7 -3.2456
55.725 -3.2445
55.75 -3.233
55.775 -3.2086
55.8 -3.181
55.825 -3.154
55.85 -3.1311
55.875 -3.1084
55.9 -3.0853
55.925 -3.0585
55.95 -3.0293
55.975 -2.9997
56 -2.9769
56.025 -2.9548
56.05 -2.9315
56.075 -2.9071
56.1 -2.8853
56.125 -2.8634
56.15 -2.8394
56.175 -2.8152
56.2 -2.7863
56.225 -2.7494
56.25 -2.7074
56.275 -2.6615
56.3 -2.6146
56.325 -2.5712
56.35 -2.5339
56.375 -2.5031
56.4 -2.4813
56.425 -2.4701
56.45 -2.4685
56.475 -2.4778
56.5 -2.494
56.525 -2.5125
56.55 -2.5281
56.575 -2.5333
56.6 -2.5207
56.625 -2.4945
56.65 -2.463
56.675 -2.4325
56.7 -2.4086
56.725 -2.3924
56.75 -2.3815
56.775 -2.3756
56.8 -2.3739
56.825 -2.3744
56.85 -2.3789
56.875 -2.389
56.9 -2.405
56.925 -2.4246
56.95 -2.4462
56.975 -2.4685
57 -2.4914
57.025 -2.5145
57.05 -2.5395
57.075 -2.5682
57.1 -2.6017
57.125 -2.6372
57.15 -2.6703
57.175 -2.6982
57.2 -2.7262
57.225 -2.7583
57.25 -2.797
57.275 -2.8442
57.3 -2.8953
57.325 -2.9487
57.35 -3.0065
57.375 -3.0676
57.4 -3.1303
57.425 -3.1949
57.45 -3.2628
57.475 -3.3261
57.5 -3.3774
57.525 -3.4169
57.55 -3.4488
57.575 -3.4723
57.6 -3.4713
57.625 -3.436
57.65 -3.387
57.675 -3.339
57.7 -3.306
57.725 -3.2931
57.75 -3.2975
57.775 -3.3056
57.8 -3.3068
57.825 -3.2938
57.85 -3.2574
57.875 -3.2185
57.9 -3.1922
57.925 -3.1802
57.95 -3.1772
57.975 -3.1764
58 -3.1763
58.025 -3.1714
58.05 -3.1636
58.075 -3.1532
58.1 -3.1391
58.125 -3.1157
58.15 -3.0747
58.175 -3.0116
58.2 -2.9285
58.225 -2.8268
58.25 -2.7197
58.275 -2.6152
58.3 -2.5171
58.325 -2.4233
58.35 -2.3337
58.375 -2.2469
58.4 -2.1592
58.425 -2.069
58.45 -1.9786
58.475 -1.8897
58.5 -1.8082
58.525 -1.7373
58.55 -1.6755
58.575 -1.6188
58.6 -1.5596
58.625 -1.4915
58.65 -1.4163
58.675 -1.334
58.7 -1.2511
58.725 -1.1706
58.75 -1.0911
58.775 -1.0153
58.8 -0.9457
58.825 -0.881
58.85 -0.8156
58.875 -0.7523
58.9 -0.696
58.925 -0.6461
58.95 -0.5986
58.975 -0.5532
59 -0.5136
59.025 -0.4814
59.05 -0.4586
59.075 -0.4454
59.1 -0.4443
59.125 -0.4543
59.15 -0.4702
59.175 -0.4902
59.2 -0.515
59.225 -0.5387
59.25 -0.5544
59.275 -0.5552
59.3 -0.5393
59.325 -0.5108
59.35 -0.4738
59.375 -0.4293
59.4 -0.3773
59.425 -0.3202
59.45 -0.2689
59.475 -0.2295
59.5 -0.2025
59.525 -0.1855
59.55 -0.1741
59.575 -0.1678
59.6 -0.1636
59.625 -0.1583
59.65 -0.1479
59.675 -0.1361
59.7 -0.1265
59.725 -0.1197
59.75 -0.1165
59.775 -0.1176
59.8 -0.1211
59.825 -0.1261
59.85 -0.1305
59.875 -0.1349
59.9 -0.1408
59.925 -0.1443
59.95 -0.1377
59.975 -0.1204
60 -0.1021
60.025 -0.0894
60.05 -0.0858
60.075 -0.0906
60.1 -0.1003
60.125 -0.1139
60.15 -0.135
60.175 -0.1652
60.2 -0.2033
60.225 -0.2503
60.25 -0.3007
60.275 -0.3384
60.3 -0.3539
60.325 -0.3573
60.35 -0.3603
60.375 -0.3672
60.4 -0.3759
60.425 -0.3821
60.45 -0.388
60.475 -0.3984
60.5 -0.4139
60.525 -0.4346
60.55 -0.4592
60.575 -0.4868
60.6 -0.5181
60.625 -0.5505
60.65 -0.5851
60.675 -0.6227
60.7 -0.6631
60.725 -0.7051
60.75 -0.7447
60.775 -0.7796
60.8 -0.8054
60.825 -0.8207
60.85 -0.825
60.875 -0.8191
60.9 -0.8088
60.925 -0.8026
60.95 -0.8054
60.975 -0.8188
61 -0.8406
61.025 -0.8717
61.05 -0.9126
61.075 -0.9611
61.1 -1.0127
61.125 -1.0617
61.15 -1.1059
61.175 -1.1459
61.2 -1.1795
61.225 -1.2113
61.25 -1.2481
61.275 -1.2901
61.3 -1.3368
61.325 -1.3884
61.35 -1.4455
61.375 -1.5026
61.4 -1.542
61.425 -1.5695
61.45 -1.5954
61.475 -1.6208
61.5 -1.646
61.525 -1.6692
61.55 -1.6835
61.575 -1.6875
61.6 -1.6875
61.625 -1.6862
61.65 -1.6823
61.675 -1.6767
61.7 -1.6798
61.725 -1.6938
61.75 -1.713
61.775 -1.7369
61.8 -1.7629
61.825 -1.7905
61.85 -1.8134
61.875 -1.8258
61.9 -1.8166
61.925 -1.7873
61.95 -1.7471
61.975 -1.6995
62 -1.6517
62.025 -1.6039
62.05 -1.5571
62.075 -1.515
62.1 -1.4778
62.125 -1.4455
62.15 -1.4161
62.175 -1.3841
62.2 -1.3434
62.225 -1.2897
62.25 -1.2282
62.275 -1.1649
62.3 -1.1032
62.325 -1.0469
62.35 -0.9986
62.375 -0.9581
62.4 -0.923
62.425 -0.891
62.45 -0.8609
62.475 -0.8345
62.5 -0.8157
62.525 -0.8055
62.55 -0.8054
62.575 -0.8171
62.6 -0.8388
62.625 -0.8666
62.65 -0.8984
62.675 -0.9338
62.7 -0.968
62.725 -1.0034
62.75 -1.0445
62.775 -1.0884
62.8 -1.1277
62.825 -1.1635
62.85 -1.1923
62.875 -1.2185
62.9 -1.2495
62.925 -1.2849
62.95 -1.3251
62.975 -1.37
63 -1.4163
63.025 -1.4595
63.05 -1.4977
63.075 -1.5375
63.1 -1.5782
63.125 -1.6176
63.15 -1.6529
63.175 -1.681
63.2 -1.7074
63.225 -1.7338
63.25 -1.7605
63.275 -1.7893
63.3 -1.8193
63.325 -1.8494
63.35 -1.8775
63.375 -1.9
63.4 -1.9127
63.425 -1.9185
63.45 -1.924
63.475 -1.9377
63.5 -1.9729
63.525 -2.0282
63.55 -2.094
63.575 -2.1615
63.6 -2.2276
63.625 -2.2908
63.65 -2.3448
63.675 -2.3849
63.7 -2.4085
63.725 -2.4217
63.75 -2.4235
63.775 -2.4224
63.8 -2.4243
63.825 -2.4317
63.85 -2.4408
63.875 -2.4471
63.9 -2.4466
63.925 -2.4395
63.95 -2.4294
63.975 -2.4175
64 -2.4071
64.025 -2.4024
64.05 -2.4072
64.075 -2.4208
64.1 -2.4433
64.125 -2.4735
64.15 -2.5112
64.175 -2.5518
64.2 -2.5918
64.225 -2.6316
64.25 -2.6701
64.275 -2.706
64.3 -2.7395
64.325 -2.7772
64.35 -2.8191
64.375 -2.8605
64.4 -2.895
64.425 -2.9268
64.45 -2.9581
64.475 -2.9813
64.5 -2.9964
64.525 -3.0111
64.55 -3.0299
64.575 -3.0541
64.6 -3.0813
64.625 -3.108
64.65 -3.122
64.675 -3.1211
64.7 -3.1123
64.725 -3.0968
64.75 -3.0743
64.775 -3.0485
64.8 -3.0175
64.825 -2.9852
64.85 -2.9474
64.875 -2.9099
64.9 -2.8751
64.925 -2.8487
64.95 -2.8311
64.975 -2.8271
65 -2.8374
65.025 -2.8523
65.05 -2.8722
65.075 -2.8941
65.1 -2.9031
65.125 -2.8957
65.15 -2.8688
65.175 -2.8262
65.2 -2.7736
65.225 -2.722
65.25 -2.6807
65.275 -2.6499
65.3 -2.6268
65.325 -2.6083
65.35 -2.5889
65.375 -2.5655
65.4 -2.5449
65.425 -2.5291
65.45 -2.5172
65.475 -2.5113
65.5 -2.5135
65.525 -2.5244
65.55 -2.5398
65.575 -2.5579
65.6 -2.5815
65.625 -2.6094
65.65 -2.6412
65.675 -2.6773
65.7 -2.7157
65.725 -2.7556
65.75 -2.7944
65.775 -2.8305
65.8 -2.8707
65.825 -2.9149
65.85 -2.9604
65.875 -3.0088
65.9 -3.0599
65.925 -3.1144
65.95 -3.1718
65.975 -3.2277
66 -3.2764
66.025 -3.3144
66.05 -3.3337
66.075 -3.3376
66.1 -3.3376
66.125 -3.3475
66.15 -3.3694
66.175 -3.3948
66.2 -3.4145
66.225 -3.429
66.25 -3.4421
66.275 -3.4517
66.3 -3.454
66.325 -3.4561
66.35 -3.4632
66.375 -3.47
66.4 -3.4725
66.425 -3.472
66.45 -3.467
66.475 -3.4575
66.5 -3.4485
66.525 -3.4469
66.55 -3.4532
66.575 -3.4578
66.6 -3.4496
66.625 -3.429
66.65 -3.4008
66.675 -3.3699
66.7 -3.3359
66.725 -3.2992
66.75 -3.2542
66.775 -3.1993
66.8 -3.1332
66.825 -3.0609
66.85 -2.9841
66.875 -2.8999
66.9 -2.8085
66.925 -2.71
66.95 -2.6102
66.975 -2.5114
67 -2.4149
67.025 -2.3242
67.05 -2.2408
67.075 -2.1656
67.1 -2.101
67.125 -2.0453
67.15 -1.993
67.175 -1.9385
67.2 -1.8797
67.225 -1.8226
67.25 -1.768
67.275 -1.7138
67.3 -1.6567
67.325 -1.5964
67.35 -1.5343
67.375 -1.4744
67.4 -1.4257
67.425 -1.387
67.45 -1.3548
67.475 -1.331
67.5 -1.3166
67.525 -1.3147
67.55 -1.3254
67.575 -1.3457
67.6 -1.3732
67.625 -1.4048
67.65 -1.4425
67.675 -1.4885
67.7 -1.539
67.725 -1.5909
67.75 -1.6485
67.775 -1.7151
67.8 -1.7863
67.825 -1.8598
67.85 -1.9339
67.875 -2.0148
67.9 -2.1021
67.925 -2.1917
67.95 -2.2843
67.975 -2.3739
68 -2.4565
68.025 -2.5354
68.05 -2.6125
68.075 -2.687
68.1 -2.7598
68.125 -2.83
68.15 -2.8921
68.175 -2.9472
68.2 -2.999
68.225 -3.0441
68.25 -3.0748
68.275 -3.0892
68.3 -3.0904
68.325 -3.073
68.35 -3.0372
68.375 -2.9932
68.4 -2.9485
68.425 -2.9115
68.45 -2.8897
68.475 -2.8756
68.5 -2.8619
68.525 -2.8469
68.55 -2.8373
68.575 -2.8395
68.6 -2.8532
68.625 -2.8727
68.65 -2.8929
68.675 -2.9084
68.7 -2.913
68.725 -2.8965
68.75 -2.8609
68.775 -2.8179
68.8 -2.7773
68.825 -2.7423
68.85 -2.7151
68.875 -2.6957
68.9 -2.6828
68.925 -2.6699
68.95 -2.6531
68.975 -2.6269
69 -2.5873
69.025 -2.5339
69.05 -2.4758
69.075 -2.4148
69.1 -2.3512
69.125 -2.2876
69.15 -2.2277
69.175 -2.1676
69.2 -2.105
69.225 -2.0396
69.25 -1.9717
69.275 -1.9064
69.3 -1.8443
69.325 -1.7862
69.35 -1.7349
69.375 -1.6946
69.4 -1.6659
69.425 -1.6449
69.45 -1.6276
69.475 -1.6107
69.5 -1.5959
69.525 -1.5877
69.55 -1.5878
69.575 -1.5941
69.6 -1.6065
69.625 -1.6254
69.65 -1.6514
69.675 -1.6807
69.7 -1.715
69.725 -1.7587
69.75 -1.8061
69.775 -1.8453
69.8 -1.8719
69.825 -1.8941
69.85 -1.9127
69.875 -1.924
69.9 -1.9241
69.925 -1.9168
69.95 -1.9089
69.975 -1.9005
70 -1.8945
70.025 -1.8922
70.05 -1.8912
70.075 -1.8847
70.1 -1.8648
70.125 -1.8402
70.15 -1.8229
70.175 -1.8146
70.2 -1.8103
70.225 -1.8132
70.25 -1.8283
70.275 -1.8527
70.3 -1.8886
70.325 -1.9273
70.35 -1.956
70.375 -1.9802
70.4 -2.0004
70.425 -2.0143
70.45 -2.0241
70.475 -2.0313
70.5 -2.0397
70.525 -2.0437
70.55 -2.0335
70.575 -2.0058
70.6 -1.9641
70.625 -1.9135
70.65 -1.8572
70.675 -1.8022
70.7 -1.7503
70.725 -1.7025
70.75 -1.6602
70.775 -1.6261
70.8 -1.601
70.825 -1.5853
70.85 -1.5767
70.875 -1.575
70.9 -1.5805
70.925 -1.5954
70.95 -1.6215
70.975 -1.6548
71 -1.6803
71.025 -1.6867
71.05 -1.6643
71.075 -1.6188
71.1 -1.559
71.125 -1.4898
71.15 -1.4144
71.175 -1.333
71.2 -1.2494
71.225 -1.1644
71.25 -1.0802
71.275 -1.002
71.3 -0.929
71.325 -0.8551
71.35 -0.7726
71.375 -0.6776
71.4 -0.575
71.425 -0.4683
71.45 -0.3599
71.475 -0.25
71.5 -0.1406
71.525 -0.0352
71.55 0.0648
71.575 0.1579
71.6 0.2432
71.625 0.3204
71.65 0.3916
71.675 0.4556
71.7 0.5135
71.725 0.5657
71.75 0.6143
71.775 0.6605
71.8 0.7046
71.825 0.7511
71.85 0.8064
71.875 0.8714
71.9 0.9459
71.925 1.027
71.95 1.1086
71.975 1.1867
72 1.2601
72.025 1.3339
72.05 1.4048
72.075 1.4674
72.1 1.5222
72.125 1.5667
72.15 1.6023
72.175 1.6283
72.2 1.6452
72.225 1.6544
72.25 1.6559
72.275 1.6486
72.3 1.6339
72.325 1.6118
72.35 1.581
72.375 1.5423
72.4 1.4989
72.425 1.4547
72.45 1.4118
72.475 1.3727
72.5 1.3431
72.525 1.3312
72.55 1.3358
72.575 1.345
72.6 1.3508
72.625 1.3505
72.65 1.3463
72.675 1.3396
72.7 1.3329
72.725 1.3252
72.75 1.3163
72.775 1.3046
72.8 1.2914
72.825 1.2798
72.85 1.2659
72.875 1.2501
72.9 1.2351
72.925 1.2182
72.95 1.1965
72.975 1.1688
73 1.1394
73.025 1.1115
73.05 1.0828
73.075 1.0473
73.1 1.0005
73.125 0.9447
73.15 0.881
73.175 0.8072
73.2 0.7229
73.225 0.6311
73.25 0.5358
73.275 0.4428
73.3 0.3531
73.325 0.264
73.35 0.1702
73.375 0.0695
73.4 -0.0393
73.425 -0.1472
73.45 -0.24
73.475 -0.3026
73.5 -0.3351
73.525 -0.3445
73.55 -0.3401
73.575 -0.3329
73.6 -0.3263
73.625 -0.3244
73.65 -0.3293
73.675 -0.3341
73.7 -0.3323
73.725 -0.3247
73.75 -0.3161
73.775 -0.3114
73.8 -0.3119
73.825 -0.3181
73.85 -0.3288
73.875 -0.3416
73.9 -0.3569
73.925 -0.3793
73.95 -0.4131
73.975 -0.4628
74 -0.526
74.025 -0.5891
74.05 -0.6301
74.075 -0.6575
74.1 -0.6816
74.125 -0.7063
74.15 -0.7382
74.175 -0.7765
74.2 -0.8178
74.225 -0.8481
74.25 -0.864
74.275 -0.8623
74.3 -0.8464
74.325 -0.8163
74.35 -0.7833
74.375 -0.7542
74.4 -0.7331
74.425 -0.7219
74.45 -0.7227
74.475 -0.7349
74.5 -0.7543
74.525 -0.7791
74.55 -0.8092
74.575 -0.8384
74.6 -0.8532
74.625 -0.8413
74.65 -0.7992
74.675 -0.7345
74.7 -0.6541
74.725 -0.5661
74.75 -0.4803
74.775 -0.4037
74.8 -0.333
74.825 -0.2656
74.85 -0.2079
74.875 -0.1629
74.9 -0.1265
74.925 -0.0988
74.95 -0.0767
74.975 -0.0599
75 -0.0442
75.025 -0.0325
75.05 -0.0317
75.075 -0.0418
75.1 -0.0558
75.125 -0.067
75.15 -0.0725
75.175 -0.0758
75.2 -0.0715
75.225 -0.0659
75.25 -0.0616
75.275 -0.0557
75.3 -0.0448
75.325 -0.0248
75.35 0.0014
75.375 0.0297
75.4 0.0537
75.425 0.0706
75.45 0.0821
75.475 0.0874
75.5 0.0839
75.525 0.0721
75.55 0.0519
75.575 0.0248
75.6 -0.0049
75.625 -0.0358
75.65 -0.0637
75.675 -0.0886
75.7 -0.1164
75.725 -0.1485
75.75 -0.1848
75.775 -0.2231
75.8 -0.2598
75.825 -0.2891
75.85 -0.3071
75.875 -0.3127
75.9 -0.3008
75.925 -0.2819
75.95 -0.2627
75.975 -0.2469
76 -0.2362
76.025 -0.2298
76.05 -0.2306
76.075 -0.2393
76.1 -0.2562
76.125 -0.2815
76.15 -0.3166
76.175 -0.3579
76.2 -0.4037
76.225 -0.4515
76.25 -0.4985
76.275 -0.5452
76.3 -0.5938
76.325 -0.6411
76.35 -0.6847
76.375 -0.7149
76.4 -0.7259
76.425 -0.7188
76.45 -0.7056
76.475 -0.6973
76.5 -0.6973
76.525 -0.7059
76.55 -0.7218
76.575 -0.7444
76.6 -0.7736
76.625 -0.81
76.65 -0.8556
76.675 -0.9117
76.7 -0.9801
76.725 -1.0583
76.75 -1.1424
76.775 -1.2274
76.8 -1.3104
76.825 -1.3881
76.85 -1.4599
76.875 -1.5307
76.9 -1.603
76.925 -1.6768
76.95 -1.7444
76.975 -1.8018
77 -1.8493
77.025 -1.8871
77.05 -1.9241
77.075 -1.9631
77.1 -2.0021
77.125 -2.033
77.15 -2.0531
77.175 -2.0658
77.2 -2.0704
77.225 -2.0672
77.25 -2.058
77.275 -2.0419
77.3 -2.0217
77.325 -2.0082
77.35 -2.0001
77.375 -1.9988
77.4 -2.0032
77.425 -2.0134
77.45 -2.0306
77.475 -2.0512
77.5 -2.0759
77.525 -2.1014
77.55 -2.1194
77.575 -2.1223
77.6 -2.1069
77.625 -2.0804
77.65 -2.0456
77.675 -2.0048
77.7 -1.958
77.725 -1.9062
77.75 -1.8539
77.775 -1.8031
77.8 -1.7575
77.825 -1.7198
77.85 -1.693
77.875 -1.6785
77.9 -1.6717
77.925 -1.6712
77.95 -1.6757
77.975 -1.6796
78 -1.6873
78.025 -1.7028
78.05 -1.7237
78.075 -1.75
78.1 -1.7802
78.125 -1.8148
78.15 -1.8511
78.175 -1.8857
78.2 -1.9191
78.225 -1.9491
78.25 -1.9752
78.275 -1.9977
78.3 -2.0156
78.325 -2.0308
78.35 -2.0456
78.375 -2.0654
78.4 -2.0904
78.425 -2.1192
78.45 -2.1538
78.475 -2.1956
78.5 -2.2435
78.525 -2.2962
78.55 -2.3522
78.575 -2.41
78.6 -2.4666
78.625 -2.5205
78.65 -2.5646
78.675 -2.5895
78.7 -2.5879
78.725 -2.5607
78.75 -2.5189
78.775 -2.4642
78.8 -2.3977
78.825 -2.3201
78.85 -2.2327
78.875 -2.1419
78.9 -2.0504
78.925 -1.9572
78.95 -1.8638
78.975 -1.7686
79 -1.6728
79.025 -1.5819
79.05 -1.4996
79.075 -1.4273
79.1 -1.3651
79.125 -1.3123
79.15 -1.2683
79.175 -1.2304
79.2 -1.2024
79.225 -1.188
79.25 -1.1863
79.275 -1.1938
79.3 -1.2078
79.325 -1.2224
79.35 -1.2364
79.375 -1.2533
79.4 -1.2732
79.425 -1.297
79.45 -1.3245
79.475 -1.3543
79.5 -1.388
79.525 -1.4282
79.55 -1.4765
79.575 -1.5297
79.6 -1.5873
79.625 -1.6464
79.65 -1.7025
79.675 -1.7496
79.7 -1.7852
79.725 -1.8085
79.75 -1.8198
79.775 -1.8221
79.8 -1.813
79.825 -1.7923
79.85 -1.7636
79.875 -1.736
79.9 -1.7091
79.925 -1.6795
79.95 -1.6458
79.975 -1.6015
80 -1.5458
80.025 -1.4835
80.05 -1.4204
80.075 -1.358
80.1 -1.2996
80.125 -1.2474
80.15 -1.1937
80.175 -1.1337
80.2 -1.0657
80.225 -0.9936
80.25 -0.921
80.275 -0.8495
80.3 -0.7803
80.325 -0.7146
80.35 -0.6499
80.375 -0.583
80.4 -0.5146
80.425 -0.4525
80.45 -0.4002
80.475 -0.3579
80.5 -0.3244
80.525 -0.2995
80.55 -0.2838
80.575 -0.278
80.6 -0.2808
80.625 -0.2908
80.65 -0.306
80.675 -0.3234
80.7 -0.3425
80.725 -0.3649
80.75 -0.3934
80.775 -0.4276
80.8 -0.4661
80.825 -0.5035
80.85 -0.5352
80.875 -0.5524
80.9 -0.5578
80.925 -0.562
80.95 -0.5618
80.975 -0.5659
81 -0.5724
81.025 -0.5825
81.05 -0.6007
81.075 -0.6253
81.1 -0.6557
81.125 -0.6914
81.15 -0.7284
81.175 -0.7647
81.2 -0.8023
81.225 -0.8398
81.25 -0.8737
81.275 -0.9056
81.3 -0.9375
81.325 -0.9737
81.35 -1.0118
81.375 -1.052
81.4 -1.0925
81.425 -1.1299
81.45 -1.1667
81.475 -1.2067
81.5 -1.2395
81.525 -1.2574
81.55 -1.2592
81.575 -1.2504
81.6 -1.236
81.625 -1.217
81.65 -1.193
81.675 -1.1613
81.7 -1.1238
81.725 -1.0792
81.75 -1.0315
81.775 -0.9844
81.8 -0.9375
81.825 -0.8907
81.85 -0.8417
81.875 -0.7927
81.9 -0.7422
81.925 -0.6933
81.95 -0.6458
81.975 -0.5966
82 -0.5421
82.025 -0.4791
82.05 -0.4055
82.075 -0.3305
82.1 -0.262
82.125 -0.2019
82.15 -0.1501
82.175 -0.1052
82.2 -0.0664
82.225 -0.0348
82.25 -0.0113
82.275 0.0039
82.3 0.0117
82.325 0.0111
82.35 0.0028
82.375 -0.0147
82.4 -0.04
82.425 -0.0716
82.45 -0.1066
82.475 -0.144
82.5 -0.1835
82.525 -0.2256
82.55 -0.2711
82.575 -0.3183
82.6 -0.3673
82.625 -0.4175
82.65 -0.4655
82.675 -0.5026
82.7 -0.5254
82.725 -0.5364
82.75 -0.5349
82.775 -0.5231
82.8 -0.5064
82.825 -0.4874
82.85 -0.4653
82.875 -0.4422
82.9 -0.4192
82.925 -0.3954
82.95 -0.3759
82.975 -0.3574
83 -0.3387
83.025 -0.3045
83.05 -0.2466
83.075 -0.1763
83.1 -0.1124
83.125 -0.0603
83.15 -0.0185
83.175 0.009
83.2 0.0229
83.225 0.0311
83.25 0.038
83.275 0.0407
83.3 0.0357
83.325 0.023
83.35 0.0016
83.375 -0.0296
83.4 -0.0737
83.425 -0.1296
83.45 -0.1899
83.475 -0.2486
83.5 -0.3102
83.525 -0.377
83.55 -0.4439
83.575 -0.5065
83.6 -0.5618
83.625 -0.6127
83.65 -0.6642
83.675 -0.7161
83.7 -0.7676
83.725 -0.8189
83.75 -0.8704
83.775 -0.9154
83.8 -0.9532
83.825 -0.9875
83.85 -1.0183
83.875 -1.05
83.9 -1.0871
83.925 -1.1274
83.95 -1.1655
83.975 -1.2061
84 -1.2515
84.025 -1.3029
84.05 -1.3582
84.075 -1.4156
84.1 -1.4749
84.125 -1.5364
84.15 -1.6002
84.175 -1.6674
84.2 -1.7356
84.225 -1.8052
84.25 -1.8736
84.275 -1.9351
84.3 -1.9879
84.325 -2.027
84.35 -2.0545
84.375 -2.0714
84.4 -2.0756
84.425 -2.074
84.45 -2.0739
84.475 -2.0711
84.5 -2.0702
84.525 -2.0738
84.55 -2.0797
84.575 -2.0852
84.6 -2.0894
84.625 -2.0926
84.65 -2.0973
84.675 -2.0992
84.7 -2.0949
84.725 -2.0851
84.75 -2.0687
84.775 -2.0532
84.8 -2.0422
84.825 -2.0382
84.85 -2.0436
84.875 -2.0574
84.9 -2.0771
84.925 -2.1013
84.95 -2.1295
84.975 -2.1588
85 -2.1917
85.025 -2.2315
85.05 -2.2737
85.075 -2.3123
85.1 -2.3473
85.125 -2.3786
85.15 -2.4087
85.175 -2.4367
85.2 -2.4568
85.225 -2.4694
85.25 -2.4718
85.275 -2.4576
85.3 -2.4202
85.325 -2.3627
85.35 -2.2986
85.375 -2.2389
85.4 -2.1879
85.425 -2.1452
85.45 -2.1104
85.475 -2.0833
85.5 -2.0595
85.525 -2.0328
85.55 -2.0011
85.575 -1.9639
85.6 -1.9233
85.625 -1.8811
85.65 -1.839
85.675 -1.7967
85.7 -1.7533
85.725 -1.7119
85.75 -1.6745
85.775 -1.6404
85.8 -1.6105
85.825 -1.5834
85.85 -1.559
85.875 -1.5361
85.9 -1.5156
85.925 -1.5015
85.95 -1.497
85.975 -1.495
86 -1.4974
86.025 -1.5082
86.05 -1.5294
86.075 -1.5607
86.1 -1.5962
86.125 -1.6404
86.15 -1.6948
86.175 -1.7502
86.2 -1.7968
86.225 -1.828
86.25 -1.8409
86.275 -1.8337
86.3 -1.8186
86.325 -1.8031
86.35 -1.7908
86.375 -1.7837
86.4 -1.7827
86.425 -1.7885
86.45 -1.802
86.475 -1.8229
86.5 -1.8472
86.525 -1.8678
86.55 -1.8783
86.575 -1.8793
86.6 -1.8709
86.625 -1.854
86.65 -1.8276
86.675 -1.7951
86.7 -1.7574
86.725 -1.7187
86.75 -1.6754
86.775 -1.63
86.8 -1.5813
86.825 -1.5306
86.85 -1.4824
86.875 -1.4365
86.9 -1.3948
86.925 -1.3556
86.95 -1.3186
86.975 -1.2856
87 -1.2549
87.025 -1.2232
87.05 -1.1877
87.075 -1.1499
87.1 -1.1161
87.125 -1.0893
87.15 -1.0717
87.175 -1.0627
87.2 -1.0615
87.225 -1.0662
87.25 -1.0725
87.275 -1.0691
87.3 -1.0579
87.325 -1.047
87.35 -1.0432
87.375 -1.049
87.4 -1.0619
87.425 -1.084
87.45 -1.1153
87.475 -1.1541
87.5 -1.2027
87.525 -1.256
87.55 -1.3084
87.575 -1.3625
87.6 -1.4153
87.625 -1.465
87.65 -1.5053
87.675 -1.5302
87.7 -1.5417
87.725 -1.5403
87.75 -1.5252
87.775 -1.5009
87.8 -1.4721
87.825 -1.4429
87.85 -1.4136
87.875 -1.3839
87.9 -1.3533
87.925 -1.3194
87.95 -1.2838
87.975 -1.2475
88 -1.2106
88.025 -1.174
88.05 -1.1414
88.075 -1.1164
88.1 -1.1
88.125 -1.0874
88.15 -1.0742
88.175 -1.0567
88.2 -1.0342
88.225 -1.0101
88.25 -0.986
88.275 -0.961
88.3 -0.9353
88.325 -0.9125
88.35 -0.8941
88.375 -0.8815
88.4 -0.8752
88.425 -0.8717
88.45 -0.8699
88.475 -0.8669
88.5 -0.8636
88.525 -0.8594
88.55 -0.8525
88.575 -0.8465
88.6 -0.8394
88.625 -0.8365
88.65 -0.838
88.675 -0.8481
88.7 -0.8685
88.725 -0.897
88.75 -0.9322
88.775 -0.9724
88.8 -1.0163
88.825 -1.0594
88.85 -1.0987
88.875 -1.1352
88.9 -1.1715
88.925 -1.2116
88.95 -1.2516
88.975 -1.2878
89 -1.3234
89.025 -1.3589
89.05 -1.3925
89.075 -1.4225
89.1 -1.4515
89.125 -1.4788
89.15 -1.5046
89.175 -1.5282
89.2 -1.5517
89.225 -1.579
89.25 -1.6059
89.275 -1.63
89.3 -1.6539
89.325 -1.6814
89.35 -1.7162
89.375 -1.7575
89.4 -1.8074
89.425 -1.8652
89.45 -1.9251
89.475 -1.9764
89.5 -2.0136
89.525 -2.033
89.55 -2.0297
89.575 -2.0138
89.6 -1.9947
89.625 -1.9652
89.65 -1.9249
89.675 -1.8736
89.7 -1.8109
89.725 -1.7373
89.75 -1.6536
89.775 -1.5663
89.8 -1.4812
89.825 -1.401
89.85 -1.3267
89.875 -1.2546
89.9 -1.1826
89.925 -1.1122
89.95 -1.0462
89.975 -0.985
90 -0.9282
90.025 -0.873
90.05 -0.8187
90.075 -0.7695
90.1 -0.7268
90.125 -0.6853
90.15 -0.6472
90.175 -0.6204
90.2 -0.606
90.225 -0.5951
90.25 -0.578
90.275 -0.5543
90.3 -0.5284
90.325 -0.5026
90.35 -0.4739
90.375 -0.447
90.4 -0.4235
90.425 -0.4071
90.45 -0.3969
90.475 -0.3875
90.5 -0.3789
90.525 -0.371
90.55 -0.3635
90.575 -0.3601
90.6 -0.3661
90.625 -0.3831
90.65 -0.4065
90.675 -0.4319
90.7 -0.4563
90.725 -0.4792
90.75 -0.498
90.775 -0.5087
90.8 -0.5114
90.825 -0.5081
90.85 -0.5045
90.875 -0.5023
90.9 -0.5005
90.925 -0.4997
90.95 -0.501
90.975 -0.5053
91 -0.5073
91.025 -0.4995
91.05 -0.4771
91.075 -0.4429
91.1 -0.4031
91.125 -0.3595
91.15 -0.3148
91.175 -0.2726
91.2 -0.2346
91.225 -0.2014
91.25 -0.1697
91.275 -0.1337
91.3 -0.0921
91.325 -0.0423
91.35 0.013
91.375 0.0702
91.4 0.1266
91.425 0.1788
91.45 0.2233
91.475 0.2611
91.5 0.2917
91.525 0.3118
91.55 0.3197
91.575 0.3158
91.6 0.3021
91.625 0.28
91.65 0.2482
91.675 0.2091
91.7 0.1677
91.725 0.1234
91.75 0.0783
91.775 0.0357
91.8 0.0004
91.825 -0.0271
91.85 -0.0545
91.875 -0.0835
91.9 -0.1145
91.925 -0.1495
91.95 -0.1903
91.975 -0.2385
92 -0.2905
92.025 -0.3376
92.05 -0.3779
92.075 -0.4148
92.1 -0.454
92.125 -0.4934
92.15 -0.5287
92.175 -0.5531
92.2 -0.5641
92.225 -0.5659
92.25 -0.5659
92.275 -0.564
92.3 -0.5605
92.325 -0.5563
92.35 -0.5522
92.375 -0.5507
92.4 -0.5499
92.425 -0.5512
92.45 -0.5558
92.475 -0.5648
92.5 -0.5782
92.525 -0.5945
92.55 -0.6134
92.575 -0.6354
92.6 -0.6578
92.625 -0.6728
92.65 -0.6755
92.675 -0.6668
92.7 -0.6493
92.725 -0.6263
92.75 -0.6015
92.775 -0.5777
92.8 -0.5584
92.825 -0.5422
92.85 -0.5239
92.875 -0.4985
92.9 -0.4642
92.925 -0.4261
92.95 -0.3925
92.975 -0.3647
93 -0.3465
93.025 -0.3411
93.05 -0.3494
93.075 -0.3706
93.1 -0.401
93.125 -0.4311
93.15 -0.4544
93.175 -0.4708
93.2 -0.479
93.225 -0.4826
93.25 -0.4841
93.275 -0.483
93.3 -0.4769
93.325 -0.4656
93.35 -0.4538
93.375 -0.4404
93.4 -0.4258
93.425 -0.4154
93.45 -0.4102
93.475 -0.412
93.5 -0.4219
93.525 -0.4402
93.55 -0.4648
93.575 -0.49
93.6 -0.5135
93.625 -0.5292
93.65 -0.5373
93.675 -0.5417
93.7 -0.5441
93.725 -0.5397
93.75 -0.5259
93.775 -0.5054
93.8 -0.484
93.825 -0.4685
93.85 -0.4611
93.875 -0.4631
93.9 -0.4747
93.925 -0.4931
93.95 -0.5129
93.975 -0.5253
94 -0.5255
94.025 -0.5164
94.05 -0.5039
94.075 -0.4949
94.1 -0.4919
94.125 -0.4916
94.15 -0.4897
94.175 -0.4829
94.2 -0.4697
94.225 -0.4558
94.25 -0.4499
94.275 -0.454
94.3 -0.4675
94.325 -0.4886
94.35 -0.5119
94.375 -0.5291
94.4 -0.5427
94.425 -0.558
94.45 -0.5781
94.475 -0.6025
94.5 -0.629
94.525 -0.656
94.55 -0.6833
94.575 -0.7067
94.6 -0.7271
94.625 -0.7459
94.65 -0.7657
94.675 -0.791
94.7 -0.8234
94.725 -0.8625
94.75 -0.9047
94.775 -0.9445
94.8 -0.9821
94.825 -1.0187
94.85 -1.0536
94.875 -1.087
94.9 -1.115
94.925 -1.1409
94.95 -1.169
94.975 -1.2085
95 -1.2624
95.025 -1.3238
95.05 -1.3856
95.075 -1.4415
95.1 -1.4909
95.125 -1.5356
95.15 -1.578
95.175 -1.6192
95.2 -1.6542
95.225 -1.6814
95.25 -1.7
95.275 -1.7177
95.3 -1.7433
95.325 -1.7797
95.35 -1.8258
95.375 -1.8721
95.4 -1.9072
95.425 -1.9347
95.45 -1.9522
95.475 -1.9612
95.5 -1.9701
95.525 -1.9784
95.55 -1.9854
95.575 -1.9956
95.6 -2.007
95.625 -2.0147
95.65 -2.022
95.675 -2.0316
95.7 -2.042
95.725 -2.0552
95.75 -2.071
95.775 -2.0881
95.8 -2.1011
95.825 -2.1025
95.85 -2.0949
95.875 -2.0843
95.9 -2.0658
95.925 -2.0315
95.95 -1.9936
95.975 -1.9573
96 -1.925
96.025 -1.8978
96.05 -1.8746
96.075 -1.8555
96.1 -1.8425
96.125 -1.8378
96.15 -1.8413
96.175 -1.8523
96.2 -1.8717
96.225 -1.8976
96.25 -1.9225
96.275 -1.9382
96.3 -1.9396
96.325 -1.9239
96.35 -1.9011
96.375 -1.8765
96.4 -1.8473
96.425 -1.8094
96.45 -1.7654
96.475 -1.7174
96.5 -1.6657
96.525 -1.6139
96.55 -1.565
96.575 -1.5232
96.6 -1.4896
96.625 -1.4653
96.65 -1.452
96.675 -1.4497
96.7 -1.4549
96.725 -1.466
96.75 -1.4829
96.775 -1.5047
96.8 -1.5302
96.825 -1.5598
96.85 -1.5915
96.875 -1.6216
96.9 -1.6469
96.925 -1.6663
96.95 -1.6772
96.975 -1.6836
97 -1.6917
97.025 -1.705
97.05 -1.7244
97.075 -1.7489
97.1 -1.7787
97.125 -1.8142
97.15 -1.8534
97.175 -1.8967
97.2 -1.9458
97.225 -2.0024
97.25 -2.0634
97.275 -2.1204
97.3 -2.1712
97.325 -2.2104
97.35 -2.2427
97.375 -2.273
97.4 -2.3041
97.425 -2.3341
97.45 -2.3658
97.475 -2.4007
97.5 -2.4378
97.525 -2.4777
97.55 -2.5209
97.575 -2.5571
97.6 -2.5806
97.625 -2.5923
97.65 -2.5972
97.675 -2.5964
97.7 -2.5939
97.725 -2.5936
97.75 -2.5989
97.775 -2.6102
97.8 -2.6231
97.825 -2.6353
97.85 -2.6509
97.875 -2.6739
97.9 -2.7051
97.925 -2.7387
97.95 -2.7713
97.975 -2.8061
98 -2.8388
98.025 -2.8659
98.05 -2.892
98.075 -2.917
98.1 -2.9386
98.125 -2.9459
98.15 -2.9379
98.175 -2.921
98.2 -2.8997
98.225 -2.8798
98.25 -2.866
98.275 -2.8576
98.3 -2.8559
98.325 -2.8673
98.35 -2.8898
98.375 -2.9194
98.4 -2.9582
98.425 -3.0042
98.45 -3.0438
98.475 -3.0684
98.5 -3.0837
98.525 -3.0949
98.55 -3.1042
98.575 -3.1134
98.6 -3.1233
98.625 -3.1343
98.65 -3.1505
98.675 -3.1684
98.7 -3.1813
98.725 -3.1914
98.75 -3.2088
98.775 -3.2349
98.8 -3.2647
98.825 -3.2888
98.85 -3.3034
98.875 -3.3153
98.9 -3.3325
98.925 -3.3582
98.95 -3.395
98.975 -3.4383
99 -3.4794
99.025 -3.5227
99.05 -3.5705
99.075 -3.6214
99.1 -3.6757
99.125 -3.7307
99.15 -3.7778
99.175 -3.8125
99.2 -3.8336
99.225 -3.849
99.25 -3.8645
99.275 -3.887
99.3 -3.9131
99.325 -3.9435
99.35 -3.9844
99.375 -4.0261
99.4 -4.0538
99.425 -4.0742
99.45 -4.0891
99.475 -4.1032
99.5 -4.1222
99.525 -4.1429
99.55 -4.1656
99.575 -4.181
99.6 -4.1908
99.625 -4.2015
99.65 -4.2145
99.675 -4.2258
99.7 -4.2315
99.725 -4.2329
99.75 -4.2316
99.775 -4.2298
99.8 -4.2292
99.825 -4.2295
99.85 -4.2307
99.875 -4.2356
99.9 -4.246
99.925 -4.2628
99.95 -4.2805
99.975 -4.3006
100 -4.3254
