# Supplementary material for: Uptake of N2O5 by aqueous aerosol unveiled using chemically accurate many-body potentials
Source: Nat Commun. 2022 Mar 10;13:1266. doi: 10.1038/s41467-022-28697-8 (PMC8913772; doi:10.1038/s41467-022-28697-8)
Supplement: Supplementary file 3 — Source Data [file 41467_2022_28697_MOESM3_ESM.zip › n2o5-uptake-data/Fig2/scattering/rep09run23/relcom_gds.dat]

0.025 11.8938
0.05 11.8801
0.075 11.8664
0.1 11.8527
0.125 11.839
0.15 11.8252
0.175 11.8115
0.2 11.7977
0.225 11.7839
0.25 11.7701
0.275 11.7563
0.3 11.7425
0.325 11.7286
0.35 11.7148
0.375 11.7009
0.4 11.687
0.425 11.6731
0.45 11.6591
0.475 11.6452
0.5 11.6313
0.525 11.6173
0.55 11.6034
0.575 11.5894
0.6 11.5754
0.625 11.5614
0.65 11.5474
0.675 11.5334
0.7 11.5194
0.725 11.5054
0.75 11.4914
0.775 11.4773
0.8 11.4632
0.825 11.4492
0.85 11.4351
0.875 11.421
0.9 11.4069
0.925 11.3928
0.95 11.3787
0.975 11.3646
1 11.3505
1.025 11.3364
1.05 11.3222
1.075 11.3081
1.1 11.2939
1.125 11.2798
1.15 11.2656
1.175 11.2514
1.2 11.2372
1.225 11.223
1.25 11.2087
1.275 11.1944
1.3 11.1801
1.325 11.1658
1.35 11.1514
1.375 11.1371
1.4 11.1227
1.425 11.1083
1.45 11.0939
1.475 11.0794
1.5 11.065
1.525 11.0505
1.55 11.0361
1.575 11.0216
1.6 11.0071
1.625 10.9925
1.65 10.9779
1.675 10.9634
1.7 10.9487
1.725 10.9341
1.75 10.9194
1.775 10.9047
1.8 10.89
1.825 10.8752
1.85 10.8605
1.875 10.8457
1.9 10.8309
1.925 10.8161
1.95 10.8013
1.975 10.7865
2 10.7717
2.025 10.7568
2.05 10.7419
2.075 10.727
2.1 10.7121
2.125 10.6972
2.15 10.6822
2.175 10.6672
2.2 10.6521
2.225 10.637
2.25 10.6219
2.275 10.6067
2.3 10.5915
2.325 10.5763
2.35 10.561
2.375 10.5457
2.4 10.5303
2.425 10.515
2.45 10.4995
2.475 10.4841
2.5 10.4686
2.525 10.453
2.55 10.4375
2.575 10.4219
2.6 10.4064
2.625 10.3908
2.65 10.3752
2.675 10.3596
2.7 10.344
2.725 10.3284
2.75 10.3127
2.775 10.297
2.8 10.2813
2.825 10.2655
2.85 10.2497
2.875 10.2338
2.9 10.2179
2.925 10.202
2.95 10.186
2.975 10.17
3 10.154
3.025 10.1379
3.05 10.1218
3.075 10.1057
3.1 10.0895
3.125 10.0733
3.15 10.0571
3.175 10.0408
3.2 10.0246
3.225 10.0083
3.25 9.992
3.275 9.9757
3.3 9.9594
3.325 9.9431
3.35 9.9268
3.375 9.9104
3.4 9.894
3.425 9.8776
3.45 9.8612
3.475 9.8447
3.5 9.8282
3.525 9.8116
3.55 9.795
3.575 9.7784
3.6 9.7618
3.625 9.7451
3.65 9.7284
3.675 9.7117
3.7 9.6949
3.725 9.6781
3.75 9.6613
3.775 9.6445
3.8 9.6277
3.825 9.6108
3.85 9.5939
3.875 9.5769
3.9 9.5598
3.925 9.5427
3.95 9.5254
3.975 9.5081
4 9.4907
4.025 9.4733
4.05 9.4558
4.075 9.4382
4.1 9.4205
4.125 9.4027
4.15 9.3849
4.175 9.367
4.2 9.3489
4.225 9.3307
4.25 9.3125
4.275 9.2942
4.3 9.276
4.325 9.2576
4.35 9.2393
4.375 9.221
4.4 9.2027
4.425 9.1844
4.45 9.166
4.475 9.1476
4.5 9.129
4.525 9.1103
4.55 9.0915
4.575 9.0726
4.6 9.0537
4.625 9.0347
4.65 9.0157
4.675 8.9965
4.7 8.9773
4.725 8.9581
4.75 8.9389
4.775 8.9196
4.8 8.9003
4.825 8.8809
4.85 8.8614
4.875 8.842
4.9 8.8225
4.925 8.8029
4.95 8.7833
4.975 8.7638
5 8.7442
5.025 8.7247
5.05 8.7052
5.075 8.6856
5.1 8.6659
5.125 8.6461
5.15 8.6262
5.175 8.6063
5.2 8.5864
5.225 8.5664
5.25 8.5463
5.275 8.5262
5.3 8.506
5.325 8.4859
5.35 8.4657
5.375 8.4454
5.4 8.4251
5.425 8.4046
5.45 8.3841
5.475 8.3634
5.5 8.3427
5.525 8.322
5.55 8.3011
5.575 8.28
5.6 8.2587
5.625 8.2373
5.65 8.2158
5.675 8.194
5.7 8.1721
5.725 8.15
5.75 8.1277
5.775 8.1054
5.8 8.0829
5.825 8.0603
5.85 8.0376
5.875 8.0146
5.9 7.9914
5.925 7.968
5.95 7.9442
5.975 7.9202
6 7.896
6.025 7.8715
6.05 7.8468
6.075 7.8218
6.1 7.7966
6.125 7.7712
6.15 7.7456
6.175 7.7197
6.2 7.6936
6.225 7.6672
6.25 7.6407
6.275 7.6141
6.3 7.5873
6.325 7.5604
6.35 7.5334
6.375 7.5063
6.4 7.4791
6.425 7.4518
6.45 7.4243
6.475 7.3965
6.5 7.3686
6.525 7.3403
6.55 7.312
6.575 7.2834
6.6 7.2545
6.625 7.2255
6.65 7.1963
6.675 7.1668
6.7 7.1371
6.725 7.1074
6.75 7.0774
6.775 7.0472
6.8 7.017
6.825 6.9865
6.85 6.9558
6.875 6.9249
6.9 6.8937
6.925 6.8621
6.95 6.8302
6.975 6.7979
7 6.7651
7.025 6.7319
7.05 6.6982
7.075 6.6641
7.1 6.6294
7.125 6.5943
7.15 6.5585
7.175 6.5221
7.2 6.4851
7.225 6.4475
7.25 6.4093
7.275 6.3705
7.3 6.3312
7.325 6.2911
7.35 6.2501
7.375 6.2084
7.4 6.1658
7.425 6.1221
7.45 6.0769
7.475 6.0305
7.5 5.9831
7.525 5.9348
7.55 5.8855
7.575 5.835
7.6 5.7828
7.625 5.7291
7.65 5.6737
7.675 5.6171
7.7 5.5592
7.725 5.4998
7.75 5.4388
7.775 5.3765
7.8 5.3126
7.825 5.2472
7.85 5.1805
7.875 5.1126
7.9 5.0434
7.925 4.9729
7.95 4.901
7.975 4.8273
8 4.7518
8.025 4.6742
8.05 4.5941
8.075 4.5112
8.1 4.425
8.125 4.3358
8.15 4.2433
8.175 4.1467
8.2 4.046
8.225 3.9403
8.25 3.8317
8.275 3.732
8.3 3.6586
8.325 3.6253
8.35 3.62
8.375 3.6244
8.4 3.6298
8.425 3.6297
8.45 3.625
8.475 3.6164
8.5 3.6031
8.525 3.5848
8.55 3.5627
8.575 3.5369
8.6 3.5072
8.625 3.4727
8.65 3.4325
8.675 3.3863
8.7 3.3339
8.725 3.2754
8.75 3.2111
8.775 3.1419
8.8 3.0682
8.825 2.9924
8.85 2.9139
8.875 2.8315
8.9 2.7444
8.925 2.6561
8.95 2.5723
8.975 2.4956
9 2.4221
9.025 2.3512
9.05 2.2858
9.075 2.2349
9.1 2.2056
9.125 2.193
9.15 2.1816
9.175 2.1652
9.2 2.142
9.225 2.1117
9.25 2.0737
9.275 2.0287
9.3 1.9771
9.325 1.9171
9.35 1.8492
9.375 1.7846
9.4 1.737
9.425 1.7026
9.45 1.6684
9.475 1.6315
9.5 1.5931
9.525 1.5561
9.55 1.5344
9.575 1.5412
9.6 1.564
9.625 1.5926
9.65 1.6238
9.675 1.6592
9.7 1.6979
9.725 1.7382
9.75 1.7792
9.775 1.8198
9.8 1.8622
9.825 1.9111
9.85 1.977
9.875 2.0549
9.9 2.1315
9.925 2.2035
9.95 2.2702
9.975 2.3305
10 2.3839
10.025 2.4308
10.05 2.4709
10.075 2.5026
10.1 2.5259
10.125 2.5421
10.15 2.5508
10.175 2.5515
10.2 2.5447
10.225 2.5308
10.25 2.5199
10.275 2.5208
10.3 2.5326
10.325 2.5557
10.35 2.5995
10.375 2.6687
10.4 2.74
10.425 2.8064
10.45 2.8704
10.475 2.9265
10.5 2.9719
10.525 3.0082
10.55 3.0361
10.575 3.0596
10.6 3.0866
10.625 3.1247
10.65 3.1786
10.675 3.2417
10.7 3.3106
10.725 3.3764
10.75 3.4355
10.775 3.4875
10.8 3.5329
10.825 3.5726
10.85 3.607
10.875 3.6366
10.9 3.6608
10.925 3.6788
10.95 3.6919
10.975 3.7008
11 3.7058
11.025 3.7067
11.05 3.7032
11.075 3.6951
11.1 3.6831
11.125 3.6696
11.15 3.6579
11.175 3.6516
11.2 3.647
11.225 3.6414
11.25 3.633
11.275 3.6253
11.3 3.6201
11.325 3.6178
11.35 3.6157
11.375 3.6112
11.4 3.603
11.425 3.5892
11.45 3.5695
11.475 3.5431
11.5 3.5103
11.525 3.4709
11.55 3.4242
11.575 3.3725
11.6 3.3185
11.625 3.2638
11.65 3.2088
11.675 3.1549
11.7 3.1071
11.725 3.067
11.75 3.0319
11.775 2.9982
11.8 2.9627
11.825 2.925
11.85 2.8855
11.875 2.8434
11.9 2.7994
11.925 2.7566
11.95 2.7168
11.975 2.6781
12 2.6361
12.025 2.5913
12.05 2.548
12.075 2.5098
12.1 2.4828
12.125 2.468
12.15 2.4626
12.175 2.4625
12.2 2.4668
12.225 2.4735
12.25 2.4817
12.275 2.487
12.3 2.4868
12.325 2.4835
12.35 2.4811
12.375 2.4816
12.4 2.4824
12.425 2.4787
12.45 2.4683
12.475 2.4526
12.5 2.4378
12.525 2.4243
12.55 2.4056
12.575 2.3784
12.6 2.3435
12.625 2.3042
12.65 2.2631
12.675 2.2206
12.7 2.1706
12.725 2.1149
12.75 2.0622
12.775 2.0102
12.8 1.9646
12.825 1.9421
12.85 1.9295
12.875 1.9122
12.9 1.8878
12.925 1.8556
12.95 1.8174
12.975 1.7796
13 1.7451
13.025 1.7197
13.05 1.7104
13.075 1.7216
13.1 1.7386
13.125 1.7578
13.15 1.7771
13.175 1.7972
13.2 1.8188
13.225 1.8454
13.25 1.8806
13.275 1.923
13.3 1.969
13.325 2.0171
13.35 2.066
13.375 2.1146
13.4 2.1646
13.425 2.2141
13.45 2.2592
13.475 2.3059
13.5 2.3617
13.525 2.4226
13.55 2.4764
13.575 2.5196
13.6 2.5519
13.625 2.5729
13.65 2.5841
13.675 2.5866
13.7 2.581
13.725 2.5695
13.75 2.5625
13.775 2.5802
13.8 2.6167
13.825 2.6507
13.85 2.6741
13.875 2.6879
13.9 2.6947
13.925 2.6978
13.95 2.6977
13.975 2.6938
14 2.6868
14.025 2.6775
14.05 2.6668
14.075 2.6591
14.1 2.6577
14.125 2.6588
14.15 2.657
14.175 2.6494
14.2 2.6354
14.225 2.6156
14.25 2.5906
14.275 2.5639
14.3 2.5372
14.325 2.5151
14.35 2.5031
14.375 2.502
14.4 2.5092
14.425 2.5137
14.45 2.5158
14.475 2.5176
14.5 2.5129
14.525 2.5002
14.55 2.4801
14.575 2.4528
14.6 2.4184
14.625 2.3752
14.65 2.3237
14.675 2.2691
14.7 2.2186
14.725 2.1698
14.75 2.1215
14.775 2.083
14.8 2.049
14.825 2.0143
14.85 1.9752
14.875 1.9306
14.9 1.8791
14.925 1.8234
14.95 1.7653
14.975 1.7011
15 1.6301
15.025 1.5536
15.05 1.4769
15.075 1.4115
15.1 1.3658
15.125 1.3385
15.15 1.3188
15.175 1.2996
15.2 1.2826
15.225 1.2702
15.25 1.2598
15.275 1.2514
15.3 1.2457
15.325 1.2527
15.35 1.2835
15.375 1.3409
15.4 1.4181
15.425 1.5039
15.45 1.5918
15.475 1.6782
15.5 1.768
15.525 1.8614
15.55 1.9591
15.575 2.0589
15.6 2.1569
15.625 2.2569
15.65 2.3649
15.675 2.4765
15.7 2.5833
15.725 2.6823
15.75 2.777
15.775 2.867
15.8 2.9524
15.825 3.0374
15.85 3.1214
15.875 3.2002
15.9 3.2749
15.925 3.3452
15.95 3.4099
15.975 3.4694
16 3.5231
16.025 3.5706
16.05 3.6123
16.075 3.6488
16.1 3.6805
16.125 3.7088
16.15 3.7335
16.175 3.7525
16.2 3.7652
16.225 3.7715
16.25 3.773
16.275 3.7742
16.3 3.7831
16.325 3.8027
16.35 3.8256
16.375 3.8474
16.4 3.8655
16.425 3.8798
16.45 3.8894
16.475 3.8943
16.5 3.8946
16.525 3.8893
16.55 3.8776
16.575 3.8588
16.6 3.8338
16.625 3.802
16.65 3.7627
16.675 3.7183
16.7 3.6711
16.725 3.6249
16.75 3.5869
16.775 3.562
16.8 3.5392
16.825 3.5109
16.85 3.4773
16.875 3.4427
16.9 3.4082
16.925 3.376
16.95 3.3491
16.975 3.3277
17 3.3091
17.025 3.2931
17.05 3.2757
17.075 3.2609
17.1 3.2561
17.125 3.2597
17.15 3.264
17.175 3.2636
17.2 3.2608
17.225 3.2601
17.25 3.2632
17.275 3.27
17.3 3.2803
17.325 3.2983
17.35 3.3231
17.375 3.3543
17.4 3.385
17.425 3.4098
17.45 3.4322
17.475 3.452
17.5 3.4655
17.525 3.4722
17.55 3.4757
17.575 3.4777
17.6 3.4807
17.625 3.487
17.65 3.4985
17.675 3.5135
17.7 3.5321
17.725 3.5509
17.75 3.5703
17.775 3.5876
17.8 3.601
17.825 3.6091
17.85 3.6108
17.875 3.6097
17.9 3.605
17.925 3.5983
17.95 3.5895
17.975 3.5822
18 3.578
18.025 3.5818
18.05 3.5912
18.075 3.6016
18.1 3.6146
18.125 3.6284
18.15 3.6378
18.175 3.641
18.2 3.6373
18.225 3.6269
18.25 3.6081
18.275 3.5821
18.3 3.5494
18.325 3.5101
18.35 3.4657
18.375 3.4155
18.4 3.3602
18.425 3.3015
18.45 3.2419
18.475 3.1832
18.5 3.1291
18.525 3.0848
18.55 3.0477
18.575 3.0123
18.6 2.9725
18.625 2.9315
18.65 2.8892
18.675 2.8454
18.7 2.7988
18.725 2.7455
18.75 2.6847
18.775 2.6161
18.8 2.5376
18.825 2.4499
18.85 2.3632
18.875 2.2925
18.9 2.2466
18.925 2.212
18.95 2.1873
18.975 2.1708
19 2.1642
19.025 2.1645
19.05 2.1716
19.075 2.19
19.1 2.2183
19.125 2.2561
19.15 2.2977
19.175 2.3346
19.2 2.3622
19.225 2.3806
19.25 2.3893
19.275 2.3904
19.3 2.3855
19.325 2.3753
19.35 2.3608
19.375 2.3419
19.4 2.3196
19.425 2.2926
19.45 2.26
19.475 2.2244
19.5 2.19
19.525 2.1629
19.55 2.1436
19.575 2.1255
19.6 2.1045
19.625 2.0794
19.65 2.0496
19.675 2.0141
19.7 1.9732
19.725 1.9309
19.75 1.8902
19.775 1.8573
19.8 1.8364
19.825 1.8214
19.85 1.8039
19.875 1.7769
19.9 1.7388
19.925 1.692
19.95 1.6383
19.975 1.5869
20 1.5479
20.025 1.5214
20.05 1.503
20.075 1.4855
20.1 1.471
20.125 1.462
20.15 1.4625
20.175 1.4743
20.2 1.4922
20.225 1.5104
20.25 1.5303
20.275 1.5562
20.3 1.5804
20.325 1.5989
20.35 1.6148
20.375 1.6314
20.4 1.6464
20.425 1.6611
20.45 1.6749
20.475 1.6869
20.5 1.6977
20.525 1.7074
20.55 1.7165
20.575 1.7318
20.6 1.763
20.625 1.8067
20.65 1.854
20.675 1.897
20.7 1.9389
20.725 1.9797
20.75 2.0179
20.775 2.0543
20.8 2.0945
20.825 2.1365
20.85 2.1786
20.875 2.2219
20.9 2.2682
20.925 2.3161
20.95 2.3589
20.975 2.3891
21 2.408
21.025 2.4203
21.05 2.4272
21.075 2.4303
21.1 2.4283
21.125 2.4218
21.15 2.4127
21.175 2.3999
21.2 2.3847
21.225 2.3692
21.25 2.3558
21.275 2.347
21.3 2.3426
21.325 2.3428
21.35 2.3418
21.375 2.3392
21.4 2.3328
21.425 2.3256
21.45 2.3201
21.475 2.3187
21.5 2.3179
21.525 2.3143
21.55 2.3041
21.575 2.2859
21.6 2.2622
21.625 2.2374
21.65 2.2192
21.675 2.2131
21.7 2.2121
21.725 2.2113
21.75 2.2062
21.775 2.1954
21.8 2.1777
21.825 2.1537
21.85 2.1272
21.875 2.0995
21.9 2.0673
21.925 2.0317
21.95 1.9915
21.975 1.9475
22 1.9012
22.025 1.8515
22.05 1.7991
22.075 1.7458
22.1 1.6963
22.125 1.6519
22.15 1.6088
22.175 1.5669
22.2 1.5261
22.225 1.4866
22.25 1.4482
22.275 1.4091
22.3 1.371
22.325 1.3347
22.35 1.2978
22.375 1.2617
22.4 1.2282
22.425 1.2053
22.45 1.1985
22.475 1.2018
22.5 1.2042
22.525 1.2048
22.55 1.2012
22.575 1.1922
22.6 1.1815
22.625 1.1757
22.65 1.1719
22.675 1.17
22.7 1.1665
22.725 1.1634
22.75 1.1619
22.775 1.1627
22.8 1.1619
22.825 1.1566
22.85 1.1514
22.875 1.1483
22.9 1.1535
22.925 1.1633
22.95 1.1701
22.975 1.1746
23 1.181
23.025 1.1873
23.05 1.1899
23.075 1.1893
23.1 1.1833
23.125 1.176
23.15 1.1687
23.175 1.1605
23.2 1.1493
23.225 1.1342
23.25 1.1135
23.275 1.0885
23.3 1.0639
23.325 1.0376
23.35 1.0088
23.375 0.9769
23.4 0.9386
23.425 0.8902
23.45 0.8318
23.475 0.7662
23.5 0.6926
23.525 0.6089
23.55 0.5185
23.575 0.4249
23.6 0.3294
23.625 0.2404
23.65 0.1659
23.675 0.0997
23.7 0.0361
23.725 -0.0261
23.75 -0.0854
23.775 -0.143
23.8 -0.2016
23.825 -0.2618
23.85 -0.3237
23.875 -0.388
23.9 -0.4519
23.925 -0.5144
23.95 -0.5752
23.975 -0.6342
24 -0.6945
24.025 -0.7572
24.05 -0.8224
24.075 -0.8892
24.1 -0.9514
24.125 -1.0045
24.15 -1.0461
24.175 -1.0805
24.2 -1.1127
24.225 -1.1469
24.25 -1.1839
24.275 -1.2239
24.3 -1.2656
24.325 -1.3104
24.35 -1.359
24.375 -1.4085
24.4 -1.4592
24.425 -1.5138
24.45 -1.5727
24.475 -1.6341
24.5 -1.6967
24.525 -1.7553
24.55 -1.8066
24.575 -1.8545
24.6 -1.9019
24.625 -1.9489
24.65 -1.9955
24.675 -2.0453
24.7 -2.0976
24.725 -2.1512
24.75 -2.2067
24.775 -2.2631
24.8 -2.3184
24.825 -2.3706
24.85 -2.4213
24.875 -2.4718
24.9 -2.5241
24.925 -2.5746
24.95 -2.6175
24.975 -2.6456
25 -2.652
25.025 -2.6348
25.05 -2.6024
25.075 -2.5648
25.1 -2.5218
25.125 -2.4696
25.15 -2.404
25.175 -2.3239
25.2 -2.2395
25.225 -2.16
25.25 -2.0838
25.275 -2.0063
25.3 -1.9276
25.325 -1.8525
25.35 -1.7821
25.375 -1.7168
25.4 -1.6556
25.425 -1.605
25.45 -1.5702
25.475 -1.5542
25.5 -1.5529
25.525 -1.5637
25.55 -1.582
25.575 -1.6033
25.6 -1.6249
25.625 -1.6401
25.65 -1.6471
25.675 -1.6473
25.7 -1.6407
25.725 -1.6253
25.75 -1.5962
25.775 -1.5572
25.8 -1.5138
25.825 -1.4656
25.85 -1.4105
25.875 -1.3459
25.9 -1.2712
25.925 -1.1963
25.95 -1.1266
25.975 -1.0614
26 -1.0005
26.025 -0.9441
26.05 -0.8926
26.075 -0.8474
26.1 -0.8079
26.125 -0.7754
26.15 -0.7481
26.175 -0.7209
26.2 -0.6947
26.225 -0.675
26.25 -0.6641
26.275 -0.6631
26.3 -0.6714
26.325 -0.6885
26.35 -0.713
26.375 -0.744
26.4 -0.7792
26.425 -0.8175
26.45 -0.8582
26.475 -0.903
26.5 -0.9553
26.525 -1.0143
26.55 -1.0775
26.575 -1.1439
26.6 -1.2119
26.625 -1.2731
26.65 -1.32
26.675 -1.3556
26.7 -1.3757
26.725 -1.3759
26.75 -1.3581
26.775 -1.3253
26.8 -1.2826
26.825 -1.2313
26.85 -1.1727
26.875 -1.1113
26.9 -1.0545
26.925 -1.0056
26.95 -0.9662
26.975 -0.9352
27 -0.9059
27.025 -0.8703
27.05 -0.8294
27.075 -0.7814
27.1 -0.7236
27.125 -0.659
27.15 -0.591
27.175 -0.5238
27.2 -0.4593
27.225 -0.3973
27.25 -0.3317
27.275 -0.2574
27.3 -0.177
27.325 -0.0987
27.35 -0.024
27.375 0.0489
27.4 0.1203
27.425 0.1899
27.45 0.2564
27.475 0.32
27.5 0.3844
27.525 0.4607
27.55 0.5586
27.575 0.6579
27.6 0.7479
27.625 0.8268
27.65 0.897
27.675 0.96
27.7 1.0143
27.725 1.0614
27.75 1.1023
27.775 1.1383
27.8 1.1701
27.825 1.1983
27.85 1.223
27.875 1.2435
27.9 1.2598
27.925 1.2721
27.95 1.2797
27.975 1.2818
28 1.2782
28.025 1.269
28.05 1.2541
28.075 1.234
28.1 1.2094
28.125 1.1801
28.15 1.1481
28.175 1.1112
28.2 1.0686
28.225 1.0211
28.25 0.9708
28.275 0.9168
28.3 0.8575
28.325 0.7942
28.35 0.729
28.375 0.6645
28.4 0.604
28.425 0.5519
28.45 0.502
28.475 0.4555
28.5 0.4123
28.525 0.3708
28.55 0.3313
28.575 0.2929
28.6 0.2547
28.625 0.2148
28.65 0.1701
28.675 0.1213
28.7 0.068
28.725 0.0082
28.75 -0.0556
28.775 -0.122
28.8 -0.1911
28.825 -0.2619
28.85 -0.3326
28.875 -0.4036
28.9 -0.4789
28.925 -0.5643
28.95 -0.6575
28.975 -0.7529
29 -0.8478
29.025 -0.9374
29.05 -1.0175
29.075 -1.0828
29.1 -1.1287
29.125 -1.1565
29.15 -1.178
29.175 -1.1996
29.2 -1.2251
29.225 -1.2594
29.25 -1.3018
29.275 -1.3494
29.3 -1.4002
29.325 -1.4506
29.35 -1.4999
29.375 -1.5492
29.4 -1.6001
29.425 -1.6509
29.45 -1.6977
29.475 -1.7421
29.5 -1.7863
29.525 -1.8355
29.55 -1.8896
29.575 -1.9455
29.6 -2.0027
29.625 -2.0642
29.65 -2.1252
29.675 -2.1803
29.7 -2.2259
29.725 -2.2619
29.75 -2.2969
29.775 -2.3393
29.8 -2.3903
29.825 -2.4468
29.85 -2.506
29.875 -2.5684
29.9 -2.6342
29.925 -2.7061
29.95 -2.7849
29.975 -2.873
30 -2.9643
30.025 -3.0398
30.05 -3.0824
30.075 -3.0959
30.1 -3.0983
30.125 -3.1032
30.15 -3.1103
30.175 -3.1065
30.2 -3.0903
30.225 -3.0637
30.25 -3.0401
30.275 -3.0193
30.3 -3.0101
30.325 -3.0075
30.35 -3.0037
30.375 -2.9958
30.4 -2.9859
30.425 -2.9713
30.45 -2.9503
30.475 -2.9198
30.5 -2.8756
30.525 -2.8248
30.55 -2.7737
30.575 -2.7257
30.6 -2.6779
30.625 -2.627
30.65 -2.5731
30.675 -2.5172
30.7 -2.461
30.725 -2.4031
30.75 -2.3425
30.775 -2.2779
30.8 -2.218
30.825 -2.1705
30.85 -2.1315
30.875 -2.0986
30.9 -2.0741
30.925 -2.0588
30.95 -2.0529
30.975 -2.0583
31 -2.0753
31.025 -2.0988
31.05 -2.1264
31.075 -2.152
31.1 -2.1737
31.125 -2.1931
31.15 -2.2075
31.175 -2.2139
31.2 -2.213
31.225 -2.2054
31.25 -2.1975
31.275 -2.2007
31.3 -2.2148
31.325 -2.2327
31.35 -2.2497
31.375 -2.2678
31.4 -2.2884
31.425 -2.3098
31.45 -2.3309
31.475 -2.3531
31.5 -2.3744
31.525 -2.3933
31.55 -2.4119
31.575 -2.4311
31.6 -2.4515
31.625 -2.4728
31.65 -2.492
31.675 -2.5064
31.7 -2.5154
31.725 -2.525
31.75 -2.5382
31.775 -2.5608
31.8 -2.5926
31.825 -2.6345
31.85 -2.6708
31.875 -2.687
31.9 -2.6865
31.925 -2.6799
31.95 -2.6687
31.975 -2.6557
32 -2.6427
32.025 -2.6246
32.05 -2.6061
32.075 -2.5916
32.1 -2.5837
32.125 -2.5849
32.15 -2.5906
32.175 -2.5982
32.2 -2.606
32.225 -2.6169
32.25 -2.6309
32.275 -2.6476
32.3 -2.6597
32.325 -2.663
32.35 -2.6584
32.375 -2.651
32.4 -2.6455
32.425 -2.6429
32.45 -2.6442
32.475 -2.6505
32.5 -2.6607
32.525 -2.6738
32.55 -2.6863
32.575 -2.6976
32.6 -2.7121
32.625 -2.7321
32.65 -2.7579
32.675 -2.7866
32.7 -2.8152
32.725 -2.8369
32.75 -2.8508
32.775 -2.8586
32.8 -2.8593
32.825 -2.8557
32.85 -2.848
32.875 -2.8305
32.9 -2.8064
32.925 -2.7799
32.95 -2.7529
32.975 -2.7311
33 -2.7157
33.025 -2.7068
33.05 -2.7038
33.075 -2.7106
33.1 -2.7305
33.125 -2.7578
33.15 -2.789
33.175 -2.8241
33.2 -2.8637
33.225 -2.9061
33.25 -2.9516
33.275 -3.0018
33.3 -3.0579
33.325 -3.119
33.35 -3.1697
33.375 -3.1947
33.4 -3.1892
33.425 -3.1556
33.45 -3.1062
33.475 -3.0625
33.5 -3.0318
33.525 -3.0122
33.55 -3.0028
33.575 -3.0012
33.6 -3.0076
33.625 -3.0183
33.65 -3.0333
33.675 -3.0531
33.7 -3.0744
33.725 -3.098
33.75 -3.1254
33.775 -3.158
33.8 -3.1934
33.825 -3.2311
33.85 -3.2724
33.875 -3.3187
33.9 -3.3691
33.925 -3.4313
33.95 -3.4999
33.975 -3.5644
34 -3.6177
34.025 -3.6592
34.05 -3.6932
34.075 -3.7218
34.1 -3.7409
34.125 -3.751
34.15 -3.7551
34.175 -3.7586
34.2 -3.7615
34.225 -3.7592
34.25 -3.7516
34.275 -3.7419
34.3 -3.7369
34.325 -3.7358
34.35 -3.7311
34.375 -3.7214
34.4 -3.7115
34.425 -3.7086
34.45 -3.7155
34.475 -3.7281
34.5 -3.7432
34.525 -3.7603
34.55 -3.7765
34.575 -3.7963
34.6 -3.811
34.625 -3.8148
34.65 -3.8067
34.675 -3.7866
34.7 -3.7572
34.725 -3.7198
34.75 -3.6765
34.775 -3.6282
34.8 -3.5829
34.825 -3.5463
34.85 -3.518
34.875 -3.4956
34.9 -3.4777
34.925 -3.4688
34.95 -3.4655
34.975 -3.4656
35 -3.4708
35.025 -3.4838
35.05 -3.5063
35.075 -3.5405
35.1 -3.5748
35.125 -3.6035
35.15 -3.6175
35.175 -3.6115
35.2 -3.5914
35.225 -3.5601
35.25 -3.5269
35.275 -3.5054
35.3 -3.4935
35.325 -3.4858
35.35 -3.4788
35.375 -3.4692
35.4 -3.4537
35.425 -3.4279
35.45 -3.3922
35.475 -3.3489
35.5 -3.3018
35.525 -3.2501
35.55 -3.1918
35.575 -3.1316
35.6 -3.0718
35.625 -3.0138
35.65 -2.9584
35.675 -2.903
35.7 -2.8384
35.725 -2.7648
35.75 -2.6906
35.775 -2.6201
35.8 -2.5541
35.825 -2.4979
35.85 -2.4541
35.875 -2.4251
35.9 -2.402
35.925 -2.3771
35.95 -2.3472
35.975 -2.3067
36 -2.2614
36.025 -2.2179
36.05 -2.1781
36.075 -2.1418
36.1 -2.1117
36.125 -2.0882
36.15 -2.072
36.175 -2.0654
36.2 -2.0694
36.225 -2.0846
36.25 -2.1096
36.275 -2.1394
36.3 -2.1721
36.325 -2.2041
36.35 -2.2334
36.375 -2.2598
36.4 -2.2828
36.425 -2.3045
36.45 -2.3247
36.475 -2.3414
36.5 -2.3604
36.525 -2.3815
36.55 -2.4048
36.575 -2.4292
36.6 -2.4562
36.625 -2.4891
36.65 -2.529
36.675 -2.5703
36.7 -2.6078
36.725 -2.6394
36.75 -2.6684
36.775 -2.6974
36.8 -2.7231
36.825 -2.7409
36.85 -2.7511
36.875 -2.7582
36.9 -2.7668
36.925 -2.7716
36.95 -2.7669
36.975 -2.7598
37 -2.7566
37.025 -2.7598
37.05 -2.7708
37.075 -2.7842
37.1 -2.7931
37.125 -2.7939
37.15 -2.7826
37.175 -2.7575
37.2 -2.7206
37.225 -2.6778
37.25 -2.6413
37.275 -2.611
37.3 -2.5927
37.325 -2.5888
37.35 -2.5969
37.375 -2.6125
37.4 -2.6348
37.425 -2.6572
37.45 -2.6687
37.475 -2.6734
37.5 -2.6746
37.525 -2.6831
37.55 -2.7097
37.575 -2.7505
37.6 -2.7988
37.625 -2.849
37.65 -2.8971
37.675 -2.937
37.7 -2.9605
37.725 -2.9644
37.75 -2.9576
37.775 -2.9532
37.8 -2.962
37.825 -2.9795
37.85 -3.0005
37.875 -3.0231
37.9 -3.0432
37.925 -3.0591
37.95 -3.0604
37.975 -3.0303
38 -2.9713
38.025 -2.8928
38.05 -2.8014
38.075 -2.7036
38.1 -2.6073
38.125 -2.5229
38.15 -2.4526
38.175 -2.3866
38.2 -2.3198
38.225 -2.2498
38.25 -2.1717
38.275 -2.0887
38.3 -2.0117
38.325 -1.9485
38.35 -1.9013
38.375 -1.8674
38.4 -1.8433
38.425 -1.8243
38.45 -1.805
38.475 -1.7843
38.5 -1.7616
38.525 -1.7374
38.55 -1.7122
38.575 -1.6894
38.6 -1.6724
38.625 -1.668
38.65 -1.6742
38.675 -1.6895
38.7 -1.7151
38.725 -1.748
38.75 -1.7832
38.775 -1.8132
38.8 -1.8396
38.825 -1.8641
38.85 -1.8867
38.875 -1.9079
38.9 -1.9241
38.925 -1.9342
38.95 -1.9381
38.975 -1.9367
39 -1.9306
39.025 -1.9215
39.05 -1.9154
39.075 -1.9195
39.1 -1.9388
39.125 -1.9771
39.15 -2.0365
39.175 -2.1007
39.2 -2.1619
39.225 -2.2156
39.25 -2.2626
39.275 -2.3087
39.3 -2.3557
39.325 -2.3957
39.35 -2.4293
39.375 -2.4599
39.4 -2.4872
39.425 -2.5069
39.45 -2.5213
39.475 -2.5391
39.5 -2.5646
39.525 -2.5939
39.55 -2.6275
39.575 -2.6626
39.6 -2.6958
39.625 -2.715
39.65 -2.7057
39.675 -2.6779
39.7 -2.6447
39.725 -2.6088
39.75 -2.573
39.775 -2.5368
39.8 -2.502
39.825 -2.4635
39.85 -2.4206
39.875 -2.374
39.9 -2.3218
39.925 -2.2706
39.95 -2.2253
39.975 -2.1845
40 -2.1527
40.025 -2.1317
40.05 -2.116
40.075 -2.0992
40.1 -2.0765
40.125 -2.0477
40.15 -2.0176
40.175 -1.9847
40.2 -1.9426
40.225 -1.8896
40.25 -1.8368
40.275 -1.7896
40.3 -1.7428
40.325 -1.6935
40.35 -1.6531
40.375 -1.6247
40.4 -1.6078
40.425 -1.6046
40.45 -1.6121
40.475 -1.6237
40.5 -1.6349
40.525 -1.6495
40.55 -1.6736
40.575 -1.7031
40.6 -1.7362
40.625 -1.7711
40.65 -1.8054
40.675 -1.8358
40.7 -1.867
40.725 -1.9006
40.75 -1.9396
40.775 -1.9847
40.8 -2.035
40.825 -2.085
40.85 -2.1373
40.875 -2.1817
40.9 -2.2164
40.925 -2.2414
40.95 -2.2582
40.975 -2.2718
41 -2.2931
41.025 -2.3349
41.05 -2.3926
41.075 -2.4623
41.1 -2.5424
41.125 -2.6286
41.15 -2.72
41.175 -2.8088
41.2 -2.8871
41.225 -2.9476
41.25 -2.9895
41.275 -3.0167
41.3 -3.0318
41.325 -3.0406
41.35 -3.0477
41.375 -3.0533
41.4 -3.0591
41.425 -3.0684
41.45 -3.085
41.475 -3.1083
41.5 -3.1367
41.525 -3.1634
41.55 -3.1928
41.575 -3.2244
41.6 -3.258
41.625 -3.2962
41.65 -3.3361
41.675 -3.3807
41.7 -3.4276
41.725 -3.4792
41.75 -3.5382
41.775 -3.5949
41.8 -3.6356
41.825 -3.646
41.85 -3.6255
41.875 -3.5863
41.9 -3.5494
41.925 -3.5223
41.95 -3.4994
41.975 -3.4727
42 -3.4307
42.025 -3.3683
42.05 -3.2898
42.075 -3.199
42.1 -3.1039
42.125 -3.0301
42.15 -2.9782
42.175 -2.9328
42.2 -2.8817
42.225 -2.8177
42.25 -2.7442
42.275 -2.6779
42.3 -2.6199
42.325 -2.5567
42.35 -2.4789
42.375 -2.3897
42.4 -2.2974
42.425 -2.2078
42.45 -2.1219
42.475 -2.0447
42.5 -1.9761
42.525 -1.9143
42.55 -1.8594
42.575 -1.8096
42.6 -1.7657
42.625 -1.7277
42.65 -1.7095
42.675 -1.7078
42.7 -1.7145
42.725 -1.7297
42.75 -1.7514
42.775 -1.7708
42.8 -1.7898
42.825 -1.8054
42.85 -1.8091
42.875 -1.7991
42.9 -1.7751
42.925 -1.7374
42.95 -1.6877
42.975 -1.6331
43 -1.5817
43.025 -1.534
43.05 -1.487
43.075 -1.4398
43.1 -1.3968
43.125 -1.3619
43.15 -1.3319
43.175 -1.3043
43.2 -1.2787
43.225 -1.2553
43.25 -1.239
43.275 -1.2349
43.3 -1.2401
43.325 -1.2493
43.35 -1.2596
43.375 -1.2701
43.4 -1.2822
43.425 -1.2965
43.45 -1.3074
43.475 -1.3053
43.5 -1.2814
43.525 -1.2435
43.55 -1.2015
43.575 -1.1665
43.6 -1.1412
43.625 -1.1232
43.65 -1.1121
43.675 -1.1098
43.7 -1.1198
43.725 -1.1427
43.75 -1.1767
43.775 -1.2155
43.8 -1.2474
43.825 -1.2585
43.85 -1.2615
43.875 -1.2614
43.9 -1.2548
43.925 -1.2427
43.95 -1.2289
43.975 -1.2182
44 -1.218
44.025 -1.2332
44.05 -1.2546
44.075 -1.2651
44.1 -1.2589
44.125 -1.2455
44.15 -1.2324
44.175 -1.2218
44.2 -1.2123
44.225 -1.203
44.25 -1.1923
44.275 -1.1809
44.3 -1.169
44.325 -1.1554
44.35 -1.1395
44.375 -1.1267
44.4 -1.1185
44.425 -1.1162
44.45 -1.1216
44.475 -1.1339
44.5 -1.1444
44.525 -1.1449
44.55 -1.1327
44.575 -1.1125
44.6 -1.0908
44.625 -1.0706
44.65 -1.0585
44.675 -1.0563
44.7 -1.0607
44.725 -1.0643
44.75 -1.0638
44.775 -1.0569
44.8 -1.045
44.825 -1.0294
44.85 -1.0144
44.875 -1.0058
44.9 -1.0068
44.925 -1.0193
44.95 -1.042
44.975 -1.0744
45 -1.1141
45.025 -1.1542
45.05 -1.1896
45.075 -1.2124
45.1 -1.2243
45.125 -1.2339
45.15 -1.243
45.175 -1.244
45.2 -1.2419
45.225 -1.2357
45.25 -1.2248
45.275 -1.2132
45.3 -1.204
45.325 -1.1921
45.35 -1.1783
45.375 -1.1655
45.4 -1.1501
45.425 -1.1353
45.45 -1.1218
45.475 -1.1101
45.5 -1.0956
45.525 -1.0706
45.55 -1.0371
45.575 -0.9981
45.6 -0.9596
45.625 -0.9214
45.65 -0.8858
45.675 -0.8547
45.7 -0.8294
45.725 -0.8132
45.75 -0.8072
45.775 -0.8127
45.8 -0.8293
45.825 -0.8506
45.85 -0.8685
45.875 -0.88
45.9 -0.8866
45.925 -0.8919
45.95 -0.8938
45.975 -0.8907
46 -0.8822
46.025 -0.8687
46.05 -0.8531
46.075 -0.8389
46.1 -0.8284
46.125 -0.8184
46.15 -0.8095
46.175 -0.8135
46.2 -0.8287
46.225 -0.8434
46.25 -0.853
46.275 -0.8574
46.3 -0.8553
46.325 -0.84
46.35 -0.8157
46.375 -0.7895
46.4 -0.7605
46.425 -0.7187
46.45 -0.6604
46.475 -0.5981
46.5 -0.5379
46.525 -0.479
46.55 -0.422
46.575 -0.3654
46.6 -0.3128
46.625 -0.2686
46.65 -0.2328
46.675 -0.2059
46.7 -0.1868
46.725 -0.175
46.75 -0.1717
46.775 -0.1758
46.8 -0.1843
46.825 -0.1944
46.85 -0.2077
46.875 -0.2278
46.9 -0.2556
46.925 -0.2936
46.95 -0.3428
46.975 -0.4008
47 -0.463
47.025 -0.5305
47.05 -0.599
47.075 -0.6582
47.1 -0.6985
47.125 -0.7179
47.15 -0.7177
47.175 -0.7053
47.2 -0.6832
47.225 -0.6562
47.25 -0.6326
47.275 -0.6153
47.3 -0.6015
47.325 -0.5897
47.35 -0.5796
47.375 -0.5735
47.4 -0.5735
47.425 -0.5803
47.45 -0.5897
47.475 -0.5961
47.5 -0.5929
47.525 -0.5733
47.55 -0.543
47.575 -0.5104
47.6 -0.4813
47.625 -0.4572
47.65 -0.4312
47.675 -0.3997
47.7 -0.358
47.725 -0.3049
47.75 -0.2408
47.775 -0.1662
47.8 -0.0894
47.825 -0.0146
47.85 0.0582
47.875 0.1275
47.9 0.1923
47.925 0.2536
47.95 0.3116
47.975 0.3659
48 0.4114
48.025 0.445
48.05 0.468
48.075 0.4814
48.1 0.4866
48.125 0.4841
48.15 0.4748
48.175 0.4616
48.2 0.4465
48.225 0.4283
48.25 0.4046
48.275 0.371
48.3 0.3279
48.325 0.2766
48.35 0.2211
48.375 0.1726
48.4 0.1338
48.425 0.0986
48.45 0.0635
48.475 0.0246
48.5 -0.0211
48.525 -0.076
48.55 -0.1404
48.575 -0.2116
48.6 -0.2855
48.625 -0.3534
48.65 -0.4106
48.675 -0.4578
48.7 -0.4943
48.725 -0.5144
48.75 -0.5187
48.775 -0.5117
48.8 -0.4943
48.825 -0.4713
48.85 -0.4429
48.875 -0.4098
48.9 -0.3766
48.925 -0.3497
48.95 -0.3324
48.975 -0.3251
49 -0.3253
49.025 -0.3285
49.05 -0.3275
49.075 -0.3251
49.1 -0.3294
49.125 -0.3438
49.15 -0.3661
49.175 -0.3942
49.2 -0.4236
49.225 -0.4518
49.25 -0.4797
49.275 -0.5097
49.3 -0.5442
49.325 -0.5804
49.35 -0.6111
49.375 -0.6307
49.4 -0.6342
49.425 -0.6247
49.45 -0.6112
49.475 -0.5994
49.5 -0.5871
49.525 -0.5706
49.55 -0.5556
49.575 -0.5439
49.6 -0.534
49.625 -0.5224
49.65 -0.5065
49.675 -0.4885
49.7 -0.4689
49.725 -0.4524
49.75 -0.4425
49.775 -0.4369
49.8 -0.4346
49.825 -0.4311
49.85 -0.422
49.875 -0.4044
49.9 -0.3772
49.925 -0.3409
49.95 -0.3014
49.975 -0.2625
50 -0.2277
50.025 -0.1969
50.05 -0.1699
50.075 -0.1502
50.1 -0.1356
50.125 -0.1239
50.15 -0.1092
50.175 -0.089
50.2 -0.0635
50.225 -0.03
50.25 0.0096
50.275 0.0544
50.3 0.1038
50.325 0.1595
50.35 0.2281
50.375 0.3055
50.4 0.3857
50.425 0.4643
50.45 0.5362
50.475 0.5993
50.5 0.6551
50.525 0.7039
50.55 0.7451
50.575 0.7786
50.6 0.8048
50.625 0.8225
50.65 0.8331
50.675 0.8364
50.7 0.8339
50.725 0.8269
50.75 0.8171
50.775 0.8042
50.8 0.7883
50.825 0.7688
50.85 0.7496
50.875 0.7308
50.9 0.7112
50.925 0.6881
50.95 0.6614
50.975 0.6318
51 0.5988
51.025 0.5611
51.05 0.5184
51.075 0.4696
51.1 0.4173
51.125 0.3659
51.15 0.3197
51.175 0.2842
51.2 0.2625
51.225 0.2544
51.25 0.256
51.275 0.2639
51.3 0.2806
51.325 0.3013
51.35 0.3243
51.375 0.3526
51.4 0.3858
51.425 0.4204
51.45 0.4514
51.475 0.4759
51.5 0.4958
51.525 0.5141
51.55 0.5325
51.575 0.548
51.6 0.5617
51.625 0.5716
51.65 0.5748
51.675 0.5731
51.7 0.5673
51.725 0.5588
51.75 0.5469
51.775 0.5306
51.8 0.5126
51.825 0.5013
51.85 0.5008
51.875 0.5092
51.9 0.5206
51.925 0.5321
51.95 0.5432
51.975 0.5587
52 0.5775
52.025 0.5997
52.05 0.6249
52.075 0.6532
52.1 0.6862
52.125 0.7318
52.15 0.788
52.175 0.845
52.2 0.8965
52.225 0.9421
52.25 0.9831
52.275 1.0218
52.3 1.0623
52.325 1.1061
52.35 1.1499
52.375 1.1906
52.4 1.2282
52.425 1.2625
52.45 1.2921
52.475 1.3158
52.5 1.3331
52.525 1.3446
52.55 1.3515
52.575 1.3533
52.6 1.3494
52.625 1.3415
52.65 1.3309
52.675 1.3199
52.7 1.3124
52.725 1.311
52.75 1.3171
52.775 1.3283
52.8 1.3444
52.825 1.3654
52.85 1.3893
52.875 1.4128
52.9 1.4317
52.925 1.4451
52.95 1.4537
52.975 1.4572
53 1.4551
53.025 1.4473
53.05 1.4332
53.075 1.4114
53.1 1.3802
53.125 1.3392
53.15 1.2883
53.175 1.2307
53.2 1.1719
53.225 1.1136
53.25 1.0569
53.275 1.0054
53.3 0.9623
53.325 0.9279
53.35 0.8972
53.375 0.8647
53.4 0.8268
53.425 0.7835
53.45 0.7357
53.475 0.6857
53.5 0.6324
53.525 0.5761
53.55 0.5188
53.575 0.4619
53.6 0.4043
53.625 0.3484
53.65 0.2936
53.675 0.2405
53.7 0.1916
53.725 0.1496
53.75 0.1144
53.775 0.081
53.8 0.0442
53.825 0.0006
53.85 -0.0478
53.875 -0.0998
53.9 -0.154
53.925 -0.2108
53.95 -0.2677
53.975 -0.3253
54 -0.3773
54.025 -0.4242
54.05 -0.4699
54.075 -0.5122
54.1 -0.546
54.125 -0.56
54.15 -0.5594
54.175 -0.555
54.2 -0.5544
54.225 -0.5614
54.25 -0.5788
54.275 -0.6084
54.3 -0.6475
54.325 -0.6908
54.35 -0.7374
54.375 -0.7875
54.4 -0.8426
54.425 -0.9056
54.45 -0.976
54.475 -1.0471
54.5 -1.1104
54.525 -1.1598
54.55 -1.1926
54.575 -1.2079
54.6 -1.2022
54.625 -1.1729
54.65 -1.1185
54.675 -1.0441
54.7 -0.9584
54.725 -0.8668
54.75 -0.7766
54.775 -0.6932
54.8 -0.6193
54.825 -0.5492
54.85 -0.4799
54.875 -0.4088
54.9 -0.3361
54.925 -0.2649
54.95 -0.2003
54.975 -0.1417
55 -0.0901
55.025 -0.0413
55.05 0.008
55.075 0.0572
55.1 0.1039
55.125 0.1467
55.15 0.1902
55.175 0.2338
55.2 0.2734
55.225 0.3072
55.25 0.3341
55.275 0.3581
55.3 0.3778
55.325 0.3927
55.35 0.4031
55.375 0.408
55.4 0.4116
55.425 0.4123
55.45 0.4068
55.475 0.3936
55.5 0.3729
55.525 0.3476
55.55 0.3223
55.575 0.3019
55.6 0.2803
55.625 0.2575
55.65 0.2328
55.675 0.2055
55.7 0.1792
55.725 0.1585
55.75 0.1418
55.775 0.123
55.8 0.098
55.825 0.0701
55.85 0.0482
55.875 0.035
55.9 0.0309
55.925 0.0342
55.95 0.0444
55.975 0.0607
56 0.0776
56.025 0.0929
56.05 0.1058
56.075 0.1128
56.1 0.1112
56.125 0.103
56.15 0.0957
56.175 0.1007
56.2 0.1132
56.225 0.1215
56.25 0.1247
56.275 0.1237
56.3 0.1206
56.325 0.1211
56.35 0.1378
56.375 0.1753
56.4 0.2259
56.425 0.2836
56.45 0.3432
56.475 0.4014
56.5 0.4563
56.525 0.5059
56.55 0.5519
56.575 0.5941
56.6 0.6321
56.625 0.6657
56.65 0.6962
56.675 0.7242
56.7 0.7506
56.725 0.7751
56.75 0.7984
56.775 0.8212
56.8 0.8432
56.825 0.8644
56.85 0.8844
56.875 0.9051
56.9 0.9283
56.925 0.9538
56.95 0.9801
56.975 1.0045
57 1.0263
57.025 1.0447
57.05 1.0607
57.075 1.0778
57.1 1.0948
57.125 1.109
57.15 1.1193
57.175 1.1248
57.2 1.1264
57.225 1.1254
57.25 1.1216
57.275 1.1144
57.3 1.1043
57.325 1.0909
57.35 1.0731
57.375 1.0506
57.4 1.0245
57.425 0.9948
57.45 0.9608
57.475 0.9221
57.5 0.8809
57.525 0.843
57.55 0.8103
57.575 0.7808
57.6 0.7507
57.625 0.7162
57.65 0.6765
57.675 0.6365
57.7 0.6006
57.725 0.5613
57.75 0.5183
57.775 0.4751
57.8 0.436
57.825 0.4117
57.85 0.4066
57.875 0.4124
57.9 0.426
57.925 0.4527
57.95 0.5005
57.975 0.5602
58 0.6206
58.025 0.677
58.05 0.7297
58.075 0.7826
58.1 0.8361
58.125 0.888
58.15 0.9363
58.175 0.9818
58.2 1.0261
58.225 1.0682
58.25 1.1036
58.275 1.1341
58.3 1.1599
58.325 1.1797
58.35 1.194
58.375 1.2028
58.4 1.2097
58.425 1.2246
58.45 1.2487
58.475 1.2778
58.5 1.3046
58.525 1.3259
58.55 1.3411
58.575 1.3537
58.6 1.365
58.625 1.3761
58.65 1.3872
58.675 1.3956
58.7 1.4021
58.725 1.4062
58.75 1.4081
58.775 1.4084
58.8 1.4059
58.825 1.3974
58.85 1.3824
58.875 1.3633
58.9 1.3397
58.925 1.3075
58.95 1.2657
58.975 1.2139
59 1.1522
59.025 1.08
59.05 0.9972
59.075 0.9063
59.1 0.812
59.125 0.7167
59.15 0.6238
59.175 0.5326
59.2 0.4473
59.225 0.3694
59.25 0.2951
59.275 0.2212
59.3 0.1486
59.325 0.0846
59.35 0.0405
59.375 0.0204
59.4 0.0254
59.425 0.0518
59.45 0.0855
59.475 0.1283
59.5 0.1713
59.525 0.2102
59.55 0.2423
59.575 0.2653
59.6 0.2805
59.625 0.2919
59.65 0.3051
59.675 0.3242
59.7 0.347
59.725 0.3748
59.75 0.4058
59.775 0.4431
59.8 0.4824
59.825 0.5195
59.85 0.5528
59.875 0.5802
59.9 0.5976
59.925 0.6049
59.95 0.6023
59.975 0.5887
60 0.5643
60.025 0.5297
60.05 0.4887
60.075 0.4404
60.1 0.3846
60.125 0.3215
60.15 0.2494
60.175 0.1722
60.2 0.099
60.225 0.045
60.25 0.0242
60.275 0.0314
60.3 0.0504
60.325 0.0696
60.35 0.0912
60.375 0.1146
60.4 0.1399
60.425 0.1635
60.45 0.1835
60.475 0.1957
60.5 0.1961
60.525 0.188
60.55 0.1767
60.575 0.1651
60.6 0.152
60.625 0.1335
60.65 0.1116
60.675 0.0868
60.7 0.0585
60.725 0.0287
60.75 -0.005
60.775 -0.0476
60.8 -0.0978
60.825 -0.1509
60.85 -0.2029
60.875 -0.2512
60.9 -0.2981
60.925 -0.3453
60.95 -0.3888
60.975 -0.4298
61 -0.4715
61.025 -0.5168
61.05 -0.5682
61.075 -0.6273
61.1 -0.6902
61.125 -0.7537
61.15 -0.8142
61.175 -0.8734
61.2 -0.9348
61.225 -1.0013
61.25 -1.0683
61.275 -1.1373
61.3 -1.2117
61.325 -1.2877
61.35 -1.3596
61.375 -1.4263
61.4 -1.4887
61.425 -1.5546
61.45 -1.6261
61.475 -1.6982
61.5 -1.7643
61.525 -1.8129
61.55 -1.835
61.575 -1.8281
61.6 -1.8054
61.625 -1.7799
61.65 -1.7545
61.675 -1.7268
61.7 -1.7062
61.725 -1.7
61.75 -1.7037
61.775 -1.712
61.8 -1.723
61.825 -1.7383
61.85 -1.7584
61.875 -1.7846
61.9 -1.8105
61.925 -1.82
61.95 -1.8035
61.975 -1.7713
62 -1.7289
62.025 -1.6804
62.05 -1.626
62.075 -1.5663
62.1 -1.5069
62.125 -1.451
62.15 -1.3951
62.175 -1.3377
62.2 -1.2808
62.225 -1.2246
62.25 -1.1709
62.275 -1.1204
62.3 -1.0749
62.325 -1.0358
62.35 -1.004
62.375 -0.9798
62.4 -0.9658
62.425 -0.9639
62.45 -0.9743
62.475 -0.9939
62.5 -1.0194
62.525 -1.0443
62.55 -1.0632
62.575 -1.0842
62.6 -1.1111
62.625 -1.1436
62.65 -1.1827
62.675 -1.2291
62.7 -1.2816
62.725 -1.3422
62.75 -1.4112
62.775 -1.4901
62.8 -1.5765
62.825 -1.666
62.85 -1.7536
62.875 -1.8137
62.9 -1.8523
62.925 -1.8813
62.95 -1.9072
62.975 -1.9265
63 -1.9351
63.025 -1.9294
63.05 -1.9032
63.075 -1.8568
63.1 -1.7941
63.125 -1.7262
63.15 -1.6659
63.175 -1.627
63.2 -1.6042
63.225 -1.5894
63.25 -1.5804
63.275 -1.5696
63.3 -1.5509
63.325 -1.5278
63.35 -1.5065
63.375 -1.4884
63.4 -1.4709
63.425 -1.4568
63.45 -1.4499
63.475 -1.4506
63.5 -1.4512
63.525 -1.4462
63.55 -1.4368
63.575 -1.4199
63.6 -1.3976
63.625 -1.3775
63.65 -1.3616
63.675 -1.3515
63.7 -1.3504
63.725 -1.3568
63.75 -1.3697
63.775 -1.387
63.8 -1.4052
63.825 -1.4243
63.85 -1.4453
63.875 -1.4685
63.9 -1.4884
63.925 -1.4948
63.95 -1.4813
63.975 -1.4462
64 -1.3954
64.025 -1.3368
64.05 -1.2775
64.075 -1.2258
64.1 -1.1809
64.125 -1.1397
64.15 -1.1013
64.175 -1.068
64.2 -1.0399
64.225 -1.0192
64.25 -1.0066
64.275 -1.0006
64.3 -1.0017
64.325 -1.0097
64.35 -1.0254
64.375 -1.0462
64.4 -1.0718
64.425 -1.1036
64.45 -1.1356
64.475 -1.1651
64.5 -1.1856
64.525 -1.1935
64.55 -1.1983
64.575 -1.2098
64.6 -1.2373
64.625 -1.2779
64.65 -1.3247
64.675 -1.3697
64.7 -1.4105
64.725 -1.4457
64.75 -1.4755
64.775 -1.5007
64.8 -1.5223
64.825 -1.5382
64.85 -1.5531
64.875 -1.5682
64.9 -1.5776
64.925 -1.5811
64.95 -1.588
64.975 -1.6028
65 -1.6189
65.025 -1.623
65.05 -1.6056
65.075 -1.5784
65.1 -1.5514
65.125 -1.5316
65.15 -1.5318
65.175 -1.5531
65.2 -1.5812
65.225 -1.6054
65.25 -1.62
65.275 -1.6223
65.3 -1.6067
65.325 -1.5729
65.35 -1.5278
65.375 -1.4788
65.4 -1.4352
65.425 -1.3976
65.45 -1.364
65.475 -1.3283
65.5 -1.2903
65.525 -1.2497
65.55 -1.2074
65.575 -1.1674
65.6 -1.1283
65.625 -1.0946
65.65 -1.067
65.675 -1.0449
65.7 -1.029
65.725 -1.0162
65.75 -1.0074
65.775 -1.0036
65.8 -1.003
65.825 -1.0074
65.85 -1.0184
65.875 -1.0344
65.9 -1.0504
65.925 -1.0649
65.95 -1.0799
65.975 -1.0958
66 -1.1131
66.025 -1.1329
66.05 -1.1537
66.075 -1.1752
66.1 -1.1984
66.125 -1.2245
66.15 -1.2565
66.175 -1.2955
66.2 -1.3401
66.225 -1.3909
66.25 -1.4481
66.275 -1.5111
66.3 -1.579
66.325 -1.6506
66.35 -1.7243
66.375 -1.7999
66.4 -1.8806
66.425 -1.9641
66.45 -2.042
66.475 -2.1015
66.5 -2.143
66.525 -2.1646
66.55 -2.1682
66.575 -2.1589
66.6 -2.147
66.625 -2.1358
66.65 -2.1268
66.675 -2.1191
66.7 -2.1088
66.725 -2.0965
66.75 -2.0833
66.775 -2.0737
66.8 -2.0687
66.825 -2.0668
66.85 -2.0651
66.875 -2.0623
66.9 -2.0629
66.925 -2.0698
66.95 -2.0882
66.975 -2.1222
67 -2.1687
67.025 -2.2213
67.05 -2.2746
67.075 -2.3237
67.1 -2.3713
67.125 -2.4243
67.15 -2.4803
67.175 -2.5356
67.2 -2.5926
67.225 -2.6473
67.25 -2.6926
67.275 -2.7239
67.3 -2.7491
67.325 -2.7755
67.35 -2.7996
67.375 -2.8144
67.4 -2.8167
67.425 -2.8048
67.45 -2.7801
67.475 -2.748
67.5 -2.7126
67.525 -2.6818
67.55 -2.6577
67.575 -2.6417
67.6 -2.6292
67.625 -2.6201
67.65 -2.6157
67.675 -2.6176
67.7 -2.6242
67.725 -2.6304
67.75 -2.6325
67.775 -2.6256
67.8 -2.6046
67.825 -2.5634
67.85 -2.4981
67.875 -2.4237
67.9 -2.3489
67.925 -2.2787
67.95 -2.217
67.975 -2.1641
68 -2.1179
68.025 -2.0772
68.05 -2.0431
68.075 -2.0152
68.1 -1.9929
68.125 -1.9776
68.15 -1.9657
68.175 -1.9592
68.2 -1.9576
68.225 -1.9549
68.25 -1.9437
68.275 -1.9266
68.3 -1.9055
68.325 -1.8793
68.35 -1.85
68.375 -1.8171
68.4 -1.7833
68.425 -1.7515
68.45 -1.7244
68.475 -1.6977
68.5 -1.6607
68.525 -1.6198
68.55 -1.5814
68.575 -1.5473
68.6 -1.5164
68.625 -1.484
68.65 -1.4484
68.675 -1.4101
68.7 -1.3696
68.725 -1.325
68.75 -1.2777
68.775 -1.2293
68.8 -1.1785
68.825 -1.1235
68.85 -1.0644
68.875 -1.0037
68.9 -0.9448
68.925 -0.8928
68.95 -0.8488
68.975 -0.8148
69 -0.7934
69.025 -0.7851
69.05 -0.7895
69.075 -0.8046
69.1 -0.8241
69.125 -0.8408
69.15 -0.8637
69.175 -0.9049
69.2 -0.9601
69.225 -1.0143
69.25 -1.0543
69.275 -1.0811
69.3 -1.0986
69.325 -1.1086
69.35 -1.1101
69.375 -1.0985
69.4 -1.0738
69.425 -1.0473
69.45 -1.0232
69.475 -1.0039
69.5 -0.9885
69.525 -0.9734
69.55 -0.9571
69.575 -0.9388
69.6 -0.9208
69.625 -0.9044
69.65 -0.8881
69.675 -0.8705
69.7 -0.8563
69.725 -0.8482
69.75 -0.8421
69.775 -0.8284
69.8 -0.8095
69.825 -0.7922
69.85 -0.7777
69.875 -0.7634
69.9 -0.7483
69.925 -0.7263
69.95 -0.6986
69.975 -0.6709
70 -0.6423
70.025 -0.6094
70.05 -0.5699
70.075 -0.5211
70.1 -0.4662
70.125 -0.4134
70.15 -0.3693
70.175 -0.3326
70.2 -0.2995
70.225 -0.272
70.25 -0.2521
70.275 -0.2386
70.3 -0.2297
70.325 -0.2262
70.35 -0.232
70.375 -0.2478
70.4 -0.271
70.425 -0.2997
70.45 -0.3341
70.475 -0.3763
70.5 -0.4245
70.525 -0.4746
70.55 -0.5229
70.575 -0.5668
70.6 -0.6094
70.625 -0.6503
70.65 -0.6892
70.675 -0.7312
70.7 -0.7744
70.725 -0.8156
70.75 -0.8518
70.775 -0.8789
70.8 -0.8998
70.825 -0.9194
70.85 -0.941
70.875 -0.9658
70.9 -0.9939
70.925 -1.0213
70.95 -1.0475
70.975 -1.0759
71 -1.1058
71.025 -1.1331
71.05 -1.1561
71.075 -1.1705
71.1 -1.1768
71.125 -1.1823
71.15 -1.1897
71.175 -1.1945
71.2 -1.1978
71.225 -1.2005
71.25 -1.2002
71.275 -1.2001
71.3 -1.206
71.325 -1.2183
71.35 -1.2345
71.375 -1.2542
71.4 -1.2769
71.425 -1.3022
71.45 -1.3317
71.475 -1.3605
71.5 -1.3794
71.525 -1.3759
71.55 -1.3452
71.575 -1.2948
71.6 -1.243
71.625 -1.1985
71.65 -1.1617
71.675 -1.1284
71.7 -1.0982
71.725 -1.0722
71.75 -1.0475
71.775 -1.025
71.8 -1.0065
71.825 -0.9882
71.85 -0.9702
71.875 -0.9552
71.9 -0.9467
71.925 -0.9442
71.95 -0.9469
71.975 -0.9523
72 -0.9599
72.025 -0.9649
72.05 -0.9672
72.075 -0.9606
72.1 -0.9449
72.125 -0.9273
72.15 -0.9132
72.175 -0.9049
72.2 -0.9026
72.225 -0.9066
72.25 -0.9165
72.275 -0.9318
72.3 -0.9504
72.325 -0.9717
72.35 -0.9932
72.375 -1.0165
72.4 -1.0421
72.425 -1.0714
72.45 -1.1023
72.475 -1.135
72.5 -1.1734
72.525 -1.2176
72.55 -1.2672
72.575 -1.322
72.6 -1.379
72.625 -1.4298
72.65 -1.4689
72.675 -1.4996
72.7 -1.5228
72.725 -1.5412
72.75 -1.5548
72.775 -1.5601
72.8 -1.5555
72.825 -1.55
72.85 -1.5504
72.875 -1.5571
72.9 -1.5701
72.925 -1.5842
72.95 -1.5915
72.975 -1.5884
73 -1.5686
73.025 -1.5249
73.05 -1.4572
73.075 -1.3808
73.1 -1.3067
73.125 -1.237
73.15 -1.1676
73.175 -1.0965
73.2 -1.0243
73.225 -0.9551
73.25 -0.8868
73.275 -0.8167
73.3 -0.7453
73.325 -0.6638
73.35 -0.5707
73.375 -0.4756
73.4 -0.3851
73.425 -0.3038
73.45 -0.2331
73.475 -0.1715
73.5 -0.1161
73.525 -0.0631
73.55 -0.007
73.575 0.0538
73.6 0.1178
73.625 0.1777
73.65 0.2286
73.675 0.2689
73.7 0.2975
73.725 0.3144
73.75 0.3209
73.775 0.3182
73.8 0.3101
73.825 0.3049
73.85 0.3074
73.875 0.3109
73.9 0.3072
73.925 0.2926
73.95 0.2682
73.975 0.2345
74 0.1929
74.025 0.1502
74.05 0.1127
74.075 0.0804
74.1 0.0477
74.125 0.0097
74.15 -0.0362
74.175 -0.0903
74.2 -0.1524
74.225 -0.2229
74.25 -0.3023
74.275 -0.3896
74.3 -0.4814
74.325 -0.5663
74.35 -0.6357
74.375 -0.7048
74.4 -0.7804
74.425 -0.8616
74.45 -0.9459
74.475 -1.0338
74.5 -1.1266
74.525 -1.2212
74.55 -1.3099
74.575 -1.373
74.6 -1.3902
74.625 -1.3675
74.65 -1.3226
74.675 -1.2694
74.7 -1.2094
74.725 -1.1503
74.75 -1.0983
74.775 -1.0562
74.8 -1.0231
74.825 -1.0003
74.85 -0.9909
74.875 -0.9918
74.9 -0.9993
74.925 -1.009
74.95 -1.0157
74.975 -1.0159
75 -1.011
75.025 -1.0082
75.05 -1.0092
75.075 -1.0125
75.1 -1.0164
75.125 -1.0173
75.15 -1.016
75.175 -1.0161
75.2 -1.0179
75.225 -1.0193
75.25 -1.0178
75.275 -1.0151
75.3 -1.0191
75.325 -1.0315
75.35 -1.0447
75.375 -1.0555
75.4 -1.0664
75.425 -1.079
75.45 -1.0964
75.475 -1.1149
75.5 -1.131
75.525 -1.1468
75.55 -1.1609
75.575 -1.1688
75.6 -1.1733
75.625 -1.1764
75.65 -1.1775
75.675 -1.176
75.7 -1.176
75.725 -1.1806
75.75 -1.1949
75.775 -1.2189
75.8 -1.2442
75.825 -1.2703
75.85 -1.3024
75.875 -1.3422
75.9 -1.3895
75.925 -1.4393
75.95 -1.4825
75.975 -1.5081
76 -1.5234
76.025 -1.5386
76.05 -1.5547
76.075 -1.5656
76.1 -1.5618
76.125 -1.5403
76.15 -1.5062
76.175 -1.467
76.2 -1.4257
76.225 -1.3818
76.25 -1.3369
76.275 -1.29
76.3 -1.2457
76.325 -1.2086
76.35 -1.1802
76.375 -1.163
76.4 -1.1539
76.425 -1.1466
76.45 -1.1385
76.475 -1.1374
76.5 -1.1409
76.525 -1.1443
76.55 -1.149
76.575 -1.153
76.6 -1.1512
76.625 -1.1385
76.65 -1.1111
76.675 -1.0669
76.7 -1.0079
76.725 -0.9417
76.75 -0.875
76.775 -0.8171
76.8 -0.7729
76.825 -0.7442
76.85 -0.7338
76.875 -0.7335
76.9 -0.7307
76.925 -0.7184
76.95 -0.6943
76.975 -0.6634
77 -0.6359
77.025 -0.6181
77.05 -0.6163
77.075 -0.6291
77.1 -0.6515
77.125 -0.6778
77.15 -0.7033
77.175 -0.7263
77.2 -0.7466
77.225 -0.7649
77.25 -0.7878
77.275 -0.8156
77.3 -0.8483
77.325 -0.8881
77.35 -0.9333
77.375 -0.9835
77.4 -1.0359
77.425 -1.0853
77.45 -1.1304
77.475 -1.1697
77.5 -1.205
77.525 -1.2356
77.55 -1.2606
77.575 -1.2802
77.6 -1.2959
77.625 -1.3086
77.65 -1.3177
77.675 -1.3218
77.7 -1.3225
77.725 -1.3247
77.75 -1.3299
77.775 -1.3355
77.8 -1.3416
77.825 -1.3524
77.85 -1.3697
77.875 -1.3882
77.9 -1.4014
77.925 -1.404
77.95 -1.4003
77.975 -1.3923
78 -1.3757
78.025 -1.346
78.05 -1.3074
78.075 -1.2649
78.1 -1.2212
78.125 -1.1739
78.15 -1.1227
78.175 -1.0719
78.2 -1.0201
78.225 -0.9654
78.25 -0.9101
78.275 -0.8571
78.3 -0.8072
78.325 -0.7642
78.35 -0.7287
78.375 -0.7008
78.4 -0.6815
78.425 -0.6696
78.45 -0.6515
78.475 -0.6142
78.5 -0.5667
78.525 -0.5149
78.55 -0.4633
78.575 -0.417
78.6 -0.3768
78.625 -0.3454
78.65 -0.3178
78.675 -0.291
78.7 -0.2679
78.725 -0.2488
78.75 -0.2318
78.775 -0.2164
78.8 -0.1996
78.825 -0.1732
78.85 -0.1369
78.875 -0.0978
78.9 -0.0624
78.925 -0.0326
78.95 -0.0063
78.975 0.0185
79 0.0394
79.025 0.058
79.05 0.079
79.075 0.0989
79.1 0.1199
79.125 0.141
79.15 0.1591
79.175 0.1749
79.2 0.1918
79.225 0.2085
79.25 0.2248
79.275 0.2447
79.3 0.267
79.325 0.2975
79.35 0.3495
79.375 0.4186
79.4 0.4921
79.425 0.5609
79.45 0.6214
79.475 0.6738
79.5 0.7206
79.525 0.7652
79.55 0.8078
79.575 0.8447
79.6 0.875
79.625 0.9015
79.65 0.9281
79.675 0.9563
79.7 0.9806
79.725 0.9984
79.75 1.0092
79.775 1.0128
79.8 1.0075
79.825 0.9933
79.85 0.9729
79.875 0.9491
79.9 0.9255
79.925 0.9091
79.95 0.9068
79.975 0.9226
80 0.9535
80.025 0.9923
80.05 1.0344
80.075 1.0736
80.1 1.1076
80.125 1.136
80.15 1.159
80.175 1.177
80.2 1.1918
80.225 1.2023
80.25 1.2073
80.275 1.2061
80.3 1.1997
80.325 1.1923
80.35 1.186
80.375 1.1777
80.4 1.1669
80.425 1.1565
80.45 1.1529
80.475 1.1687
80.5 1.2066
80.525 1.2571
80.55 1.313
80.575 1.3686
80.6 1.4192
80.625 1.4632
80.65 1.5022
80.675 1.5398
80.7 1.5843
80.725 1.6451
80.75 1.7233
80.775 1.8088
80.8 1.893
80.825 1.9708
80.85 2.0392
80.875 2.0963
80.9 2.1412
80.925 2.1745
80.95 2.1998
80.975 2.2207
81 2.2354
81.025 2.241
81.05 2.2348
81.075 2.2155
81.1 2.1879
81.125 2.1591
81.15 2.1282
81.175 2.0974
81.2 2.0677
81.225 2.0386
81.25 2.0104
81.275 1.9894
81.3 1.9813
81.325 1.9854
81.35 1.9934
81.375 2.0009
81.4 2.0029
81.425 1.9966
81.45 1.9822
81.475 1.9571
81.5 1.9216
81.525 1.8816
81.55 1.8455
81.575 1.815
81.6 1.7866
81.625 1.7568
81.65 1.7227
81.675 1.6833
81.7 1.6408
81.725 1.5976
81.75 1.5496
81.775 1.4955
81.8 1.4368
81.825 1.3747
81.85 1.3087
81.875 1.2415
81.9 1.1776
81.925 1.1227
81.95 1.0822
81.975 1.0533
82 1.0267
82.025 0.9968
82.05 0.963
82.075 0.9272
82.1 0.8894
82.125 0.8496
82.15 0.8083
82.175 0.7628
82.2 0.7139
82.225 0.6645
82.25 0.6213
82.275 0.5951
82.3 0.5854
82.325 0.5847
82.35 0.589
82.375 0.5924
82.4 0.5919
82.425 0.59
82.45 0.5894
82.475 0.5872
82.5 0.5839
82.525 0.5811
82.55 0.579
82.575 0.5813
82.6 0.5918
82.625 0.6091
82.65 0.6356
82.675 0.6687
82.7 0.7014
82.725 0.73
82.75 0.7561
82.775 0.7817
82.8 0.8061
82.825 0.8267
82.85 0.8412
82.875 0.8494
82.9 0.8573
82.925 0.8658
82.95 0.8768
82.975 0.8857
83 0.8917
83.025 0.8931
83.05 0.8896
83.075 0.8825
83.1 0.8692
83.125 0.8477
83.15 0.8208
83.175 0.788
83.2 0.7487
83.225 0.7059
83.25 0.664
83.275 0.6271
83.3 0.6004
83.325 0.5789
83.35 0.5584
83.375 0.536
83.4 0.5104
83.425 0.4822
83.45 0.4541
83.475 0.4312
83.5 0.4173
83.525 0.4164
83.55 0.4306
83.575 0.4609
83.6 0.5053
83.625 0.5565
83.65 0.6135
83.675 0.6734
83.7 0.7355
83.725 0.8002
83.75 0.8691
83.775 0.9399
83.8 1.0077
83.825 1.0695
83.85 1.1231
83.875 1.1646
83.9 1.1919
83.925 1.2116
83.95 1.2351
83.975 1.2703
84 1.311
84.025 1.354
84.05 1.3952
84.075 1.4355
84.1 1.4825
84.125 1.5342
84.15 1.5852
84.175 1.633
84.2 1.6746
84.225 1.7085
84.25 1.7312
84.275 1.7464
84.3 1.7568
84.325 1.7657
84.35 1.7743
84.375 1.7807
84.4 1.7857
84.425 1.7906
84.45 1.7943
84.475 1.7967
84.5 1.7976
84.525 1.7936
84.55 1.7796
84.575 1.7607
84.6 1.744
84.625 1.7306
84.65 1.7173
84.675 1.699
84.7 1.675
84.725 1.6476
84.75 1.6199
84.775 1.5973
84.8 1.5844
84.825 1.5769
84.85 1.5711
84.875 1.5708
84.9 1.5741
84.925 1.5792
84.95 1.5938
84.975 1.6218
85 1.665
85.025 1.7209
85.05 1.7825
85.075 1.8435
85.1 1.8982
85.125 1.9488
85.15 1.9967
85.175 2.042
85.2 2.0836
85.225 2.1207
85.25 2.1536
85.275 2.183
85.3 2.2086
85.325 2.2309
85.35 2.2485
85.375 2.2596
85.4 2.2651
85.425 2.2612
85.45 2.2487
85.475 2.2266
85.5 2.1944
85.525 2.1537
85.55 2.1039
85.575 2.0478
85.6 1.9883
85.625 1.9266
85.65 1.8652
85.675 1.8059
85.7 1.7465
85.725 1.6827
85.75 1.6141
85.775 1.5401
85.8 1.4657
85.825 1.4055
85.85 1.3772
85.875 1.3801
85.9 1.4047
85.925 1.4399
85.95 1.4779
85.975 1.5169
86 1.5539
86.025 1.5851
86.05 1.6046
86.075 1.6157
86.1 1.6185
86.125 1.6183
86.15 1.6169
86.175 1.6197
86.2 1.6291
86.225 1.648
86.25 1.6742
86.275 1.7072
86.3 1.744
86.325 1.7821
86.35 1.8196
86.375 1.8537
86.4 1.8808
86.425 1.8992
86.45 1.9095
86.475 1.9163
86.5 1.9312
86.525 1.9572
86.55 1.9839
86.575 2.005
86.6 2.0266
86.625 2.0511
86.65 2.0742
86.675 2.0941
86.7 2.1108
86.725 2.1233
86.75 2.133
86.775 2.1446
86.8 2.1582
86.825 2.1799
86.85 2.2112
86.875 2.2454
86.9 2.2797
86.925 2.3259
86.95 2.3747
86.975 2.419
87 2.4622
87.025 2.5069
87.05 2.5537
87.075 2.6053
87.1 2.6564
87.125 2.702
87.15 2.7413
87.175 2.7733
87.2 2.7953
87.225 2.8078
87.25 2.8122
87.275 2.8094
87.3 2.7998
87.325 2.783
87.35 2.7598
87.375 2.7309
87.4 2.6995
87.425 2.6643
87.45 2.6238
87.475 2.5766
87.5 2.5214
87.525 2.4556
87.55 2.3842
87.575 2.308
87.6 2.234
87.625 2.1621
87.65 2.1031
87.675 2.0653
87.7 2.0424
87.725 2.0355
87.75 2.0368
87.775 2.0453
87.8 2.051
87.825 2.0438
87.85 2.028
87.875 2.0114
87.9 1.9992
87.925 1.9961
87.95 2.0125
87.975 2.0519
88 2.0959
88.025 2.1373
88.05 2.1782
88.075 2.214
88.1 2.2421
88.125 2.2602
88.15 2.2685
88.175 2.2699
88.2 2.2657
88.225 2.2573
88.25 2.2426
88.275 2.2225
88.3 2.1991
88.325 2.1694
88.35 2.1389
88.375 2.1188
88.4 2.1184
88.425 2.1252
88.45 2.1307
88.475 2.1286
88.5 2.1205
88.525 2.1031
88.55 2.0741
88.575 2.0368
88.6 1.9926
88.625 1.9444
88.65 1.8966
88.675 1.8533
88.7 1.819
88.725 1.797
88.75 1.7908
88.775 1.7915
88.8 1.7926
88.825 1.79
88.85 1.7823
88.875 1.7695
88.9 1.7523
88.925 1.734
88.95 1.7163
88.975 1.6964
89 1.674
89.025 1.6528
89.05 1.6332
89.075 1.6133
89.1 1.5958
89.125 1.5829
89.15 1.567
89.175 1.5494
89.2 1.5276
89.225 1.5044
89.25 1.4792
89.275 1.4532
89.3 1.4244
89.325 1.3923
89.35 1.3566
89.375 1.3142
89.4 1.2685
89.425 1.2159
89.45 1.152
89.475 1.0785
89.5 0.9997
89.525 0.9184
89.55 0.8398
89.575 0.7754
89.6 0.7304
89.625 0.7009
89.65 0.68
89.675 0.6651
89.7 0.6467
89.725 0.6241
89.75 0.5977
89.775 0.5749
89.8 0.5595
89.825 0.5533
89.85 0.5626
89.875 0.5987
89.9 0.6657
89.925 0.7504
89.95 0.8409
89.975 0.9315
90 1.0186
90.025 1.1023
90.05 1.1837
90.075 1.2608
90.1 1.3319
90.125 1.3965
90.15 1.4541
90.175 1.5043
90.2 1.547
90.225 1.5819
90.25 1.609
90.275 1.6282
90.3 1.6394
90.325 1.6434
90.35 1.6405
90.375 1.6304
90.4 1.6138
90.425 1.5911
90.45 1.562
90.475 1.5263
90.5 1.4847
90.525 1.4394
90.55 1.3955
90.575 1.3608
90.6 1.3444
90.625 1.3424
90.65 1.3481
90.675 1.3625
90.7 1.3814
90.725 1.3997
90.75 1.4172
90.775 1.4356
90.8 1.4565
90.825 1.4787
90.85 1.5003
90.875 1.519
90.9 1.5312
90.925 1.535
90.95 1.5291
90.975 1.5115
91 1.4847
91.025 1.4515
91.05 1.4157
91.075 1.3804
91.1 1.3415
91.125 1.2966
91.15 1.2444
91.175 1.1856
91.2 1.1213
91.225 1.0501
91.25 0.9704
91.275 0.8829
91.3 0.7902
91.325 0.7009
91.35 0.6281
91.375 0.5702
91.4 0.5198
91.425 0.4742
91.45 0.4301
91.475 0.3846
91.5 0.3375
91.525 0.2871
91.55 0.2312
91.575 0.1718
91.6 0.1101
91.625 0.0482
91.65 -0.0039
91.675 -0.0429
91.7 -0.0721
91.725 -0.0896
91.75 -0.0919
91.775 -0.0802
91.8 -0.0618
91.825 -0.0415
91.85 -0.0206
91.875 0.0017
91.9 0.0254
91.925 0.0548
91.95 0.0878
91.975 0.1232
92 0.1629
92.025 0.2067
92.05 0.2536
92.075 0.3052
92.1 0.3633
92.125 0.4258
92.15 0.4958
92.175 0.5745
92.2 0.6592
92.225 0.7467
92.25 0.8328
92.275 0.9142
92.3 0.9877
92.325 1.0524
92.35 1.1104
92.375 1.1628
92.4 1.2143
92.425 1.2667
92.45 1.3163
92.475 1.3596
92.5 1.3958
92.525 1.4268
92.55 1.4508
92.575 1.4699
92.6 1.4856
92.625 1.5002
92.65 1.5137
92.675 1.5256
92.7 1.536
92.725 1.5472
92.75 1.5571
92.775 1.5633
92.8 1.5643
92.825 1.5603
92.85 1.5506
92.875 1.5346
92.9 1.5118
92.925 1.4806
92.95 1.4408
92.975 1.3933
93 1.3368
93.025 1.2731
93.05 1.2036
93.075 1.1276
93.1 1.0482
93.125 0.9725
93.15 0.9043
93.175 0.8469
93.2 0.8067
93.225 0.7832
93.25 0.7721
93.275 0.7627
93.3 0.7547
93.325 0.7475
93.35 0.7383
93.375 0.7234
93.4 0.7066
93.425 0.696
93.45 0.6872
93.475 0.6782
93.5 0.6714
93.525 0.6695
93.55 0.6677
93.575 0.6622
93.6 0.6516
93.625 0.641
93.65 0.6383
93.675 0.6372
93.7 0.634
93.725 0.6256
93.75 0.6099
93.775 0.585
93.8 0.5481
93.825 0.4988
93.85 0.4386
93.875 0.3704
93.9 0.2955
93.925 0.2289
93.95 0.2017
93.975 0.2033
94 0.2131
94.025 0.2283
94.05 0.2412
94.075 0.2505
94.1 0.2579
94.125 0.2658
94.15 0.2731
94.175 0.2649
94.2 0.2347
94.225 0.1839
94.25 0.1308
94.275 0.0836
94.3 0.0417
94.325 0.0033
94.35 -0.0258
94.375 -0.0417
94.4 -0.0432
94.425 -0.0141
94.45 0.0497
94.475 0.1165
94.5 0.1744
94.525 0.2303
94.55 0.29
94.575 0.3572
94.6 0.4231
94.625 0.4884
94.65 0.5528
94.675 0.6151
94.7 0.6846
94.725 0.7611
94.75 0.8364
94.775 0.9091
94.8 0.9844
94.825 1.0764
94.85 1.1905
94.875 1.3146
94.9 1.4328
94.925 1.541
94.95 1.6384
94.975 1.7258
95 1.8071
95.025 1.8852
95.05 1.9611
95.075 2.0337
95.1 2.1028
95.125 2.1691
95.15 2.2319
95.175 2.2914
95.2 2.3477
95.225 2.4008
95.25 2.4504
95.275 2.4983
95.3 2.5443
95.325 2.5909
95.35 2.6349
95.375 2.6716
95.4 2.7027
95.425 2.7303
95.45 2.7543
95.475 2.7722
95.5 2.7817
95.525 2.7845
95.55 2.7826
95.575 2.7763
95.6 2.769
95.625 2.7649
95.65 2.7709
95.675 2.7878
95.7 2.8157
95.725 2.8469
95.75 2.8756
95.775 2.9009
95.8 2.9227
95.825 2.9413
95.85 2.9556
95.875 2.9654
95.9 2.9698
95.925 2.9704
95.95 2.9674
95.975 2.9615
96 2.9522
96.025 2.9368
96.05 2.916
96.075 2.8893
96.1 2.8574
96.125 2.8261
96.15 2.7997
96.175 2.7756
96.2 2.7513
96.225 2.7256
96.25 2.7002
96.275 2.6796
96.3 2.664
96.325 2.649
96.35 2.6288
96.375 2.6011
96.4 2.5649
96.425 2.5238
96.45 2.4808
96.475 2.4389
96.5 2.4022
96.525 2.3675
96.55 2.3318
96.575 2.2932
96.6 2.2523
96.625 2.2121
96.65 2.1714
96.675 2.1354
96.7 2.1036
96.725 2.072
96.75 2.0399
96.775 2.0052
96.8 1.9653
96.825 1.92
96.85 1.8679
96.875 1.8113
96.9 1.7525
96.925 1.6938
96.95 1.6354
96.975 1.5732
97 1.5088
97.025 1.4454
97.05 1.3851
97.075 1.3202
97.1 1.2459
97.125 1.1603
97.15 1.0658
97.175 0.9643
97.2 0.8583
97.225 0.7567
97.25 0.6722
97.275 0.6089
97.3 0.5717
97.325 0.5587
97.35 0.5632
97.375 0.5839
97.4 0.6138
97.425 0.642
97.45 0.6675
97.475 0.6902
97.5 0.7122
97.525 0.7406
97.55 0.7796
97.575 0.8249
97.6 0.8745
97.625 0.9347
97.65 1.0169
97.675 1.1148
97.7 1.217
97.725 1.3201
97.75 1.4225
97.775 1.5236
97.8 1.6232
97.825 1.7203
97.85 1.8118
97.875 1.9
97.9 1.9902
97.925 2.0851
97.95 2.182
97.975 2.2806
98 2.3784
98.025 2.4738
98.05 2.5644
98.075 2.6511
98.1 2.7327
98.125 2.8075
98.15 2.8756
98.175 2.9379
98.2 2.9952
98.225 3.0484
98.25 3.0968
98.275 3.1391
98.3 3.1746
98.325 3.2029
98.35 3.2247
98.375 3.2404
98.4 3.2516
98.425 3.258
98.45 3.2597
98.475 3.2573
98.5 3.2506
98.525 3.2388
98.55 3.2224
98.575 3.2018
98.6 3.1764
98.625 3.1458
98.65 3.1103
98.675 3.0707
98.7 3.0263
98.725 2.9778
98.75 2.9275
98.775 2.8777
98.8 2.8286
98.825 2.7784
98.85 2.727
98.875 2.6752
98.9 2.6247
98.925 2.5781
98.95 2.5346
98.975 2.4929
99 2.4558
99.025 2.4243
99.05 2.4006
99.075 2.3998
99.1 2.4172
99.125 2.4402
99.15 2.4662
99.175 2.4924
99.2 2.5171
99.225 2.5384
99.25 2.5543
99.275 2.569
99.3 2.5866
99.325 2.6027
99.35 2.6137
99.375 2.6203
99.4 2.6204
99.425 2.6138
99.45 2.6019
99.475 2.5864
99.5 2.5715
99.525 2.5606
99.55 2.5529
99.575 2.5515
99.6 2.5598
99.625 2.5772
99.65 2.597
99.675 2.6142
99.7 2.6274
99.725 2.6352
99.75 2.6366
99.775 2.631
99.8 2.6181
99.825 2.5976
99.85 2.5725
99.875 2.5505
99.9 2.5368
99.925 2.5244
99.95 2.5085
99.975 2.4865
100 2.4571
