# Supplementary material for: Uptake of N2O5 by aqueous aerosol unveiled using chemically accurate many-body potentials
Source: Nat Commun. 2022 Mar 10;13:1266. doi: 10.1038/s41467-022-28697-8 (PMC8913772; doi:10.1038/s41467-022-28697-8)
Supplement: Supplementary file 3 — Source Data [file 41467_2022_28697_MOESM3_ESM.zip › n2o5-uptake-data/Fig2/scattering/rep01run11/relcom_gds.dat]

0.025 12.0128
0.05 11.9681
0.075 11.9234
0.1 11.8786
0.125 11.8339
0.15 11.7891
0.175 11.7444
0.2 11.6996
0.225 11.6548
0.25 11.6099
0.275 11.5651
0.3 11.5202
0.325 11.4754
0.35 11.4305
0.375 11.3855
0.4 11.3406
0.425 11.2956
0.45 11.2506
0.475 11.2056
0.5 11.1606
0.525 11.1156
0.55 11.0705
0.575 11.0255
0.6 10.9804
0.625 10.9353
0.65 10.8901
0.675 10.845
0.7 10.7998
0.725 10.7546
0.75 10.7094
0.775 10.6641
0.8 10.6188
0.825 10.5735
0.85 10.5281
0.875 10.4828
0.9 10.4374
0.925 10.3919
0.95 10.3465
0.975 10.301
1 10.2554
1.025 10.2098
1.05 10.1642
1.075 10.1186
1.1 10.0729
1.125 10.0272
1.15 9.9814
1.175 9.9356
1.2 9.8898
1.225 9.844
1.25 9.7982
1.275 9.7523
1.3 9.7064
1.325 9.6604
1.35 9.6145
1.375 9.5684
1.4 9.5224
1.425 9.4763
1.45 9.4302
1.475 9.384
1.5 9.3378
1.525 9.2916
1.55 9.2453
1.575 9.199
1.6 9.1527
1.625 9.1064
1.65 9.0601
1.675 9.0137
1.7 8.9674
1.725 8.921
1.75 8.8746
1.775 8.8281
1.8 8.7816
1.825 8.735
1.85 8.6884
1.875 8.6418
1.9 8.595
1.925 8.5482
1.95 8.5013
1.975 8.4543
2 8.4072
2.025 8.3599
2.05 8.3125
2.075 8.265
2.1 8.2173
2.125 8.1693
2.15 8.1213
2.175 8.0731
2.2 8.0247
2.225 7.976
2.25 7.9272
2.275 7.8783
2.3 7.8291
2.325 7.7797
2.35 7.7302
2.375 7.6804
2.4 7.6305
2.425 7.5805
2.45 7.5304
2.475 7.4802
2.5 7.4299
2.525 7.3796
2.55 7.3293
2.575 7.2788
2.6 7.2283
2.625 7.1777
2.65 7.1269
2.675 7.0761
2.7 7.0252
2.725 6.9742
2.75 6.9231
2.775 6.872
2.8 6.8207
2.825 6.7693
2.85 6.7177
2.875 6.6659
2.9 6.6139
2.925 6.5615
2.95 6.5088
2.975 6.4559
3 6.4024
3.025 6.3483
3.05 6.294
3.075 6.2392
3.1 6.1841
3.125 6.1287
3.15 6.0731
3.175 6.0172
3.2 5.9607
3.225 5.9038
3.25 5.8463
3.275 5.7883
3.3 5.7298
3.325 5.671
3.35 5.6117
3.375 5.5519
3.4 5.4915
3.425 5.4307
3.45 5.3694
3.475 5.3073
3.5 5.2446
3.525 5.1811
3.55 5.117
3.575 5.052
3.6 4.9862
3.625 4.92
3.65 4.853
3.675 4.7852
3.7 4.7168
3.725 4.6482
3.75 4.5789
3.775 4.5088
3.8 4.4382
3.825 4.3671
3.85 4.2951
3.875 4.2225
3.9 4.1492
3.925 4.0751
3.95 4.0004
3.975 3.9253
4 3.8493
4.025 3.7723
4.05 3.6942
4.075 3.6154
4.1 3.5357
4.125 3.4549
4.15 3.3729
4.175 3.2893
4.2 3.2041
4.225 3.1179
4.25 3.0305
4.275 2.9407
4.3 2.8485
4.325 2.7533
4.35 2.6545
4.375 2.5524
4.4 2.4476
4.425 2.3398
4.45 2.231
4.475 2.1208
4.5 2.0061
4.525 1.8861
4.55 1.7606
4.575 1.6298
4.6 1.496
4.625 1.3601
4.65 1.2229
4.675 1.0869
4.7 0.9501
4.725 0.8128
4.75 0.6789
4.775 0.5508
4.8 0.4235
4.825 0.2916
4.85 0.1595
4.875 0.0458
4.9 -0.0404
4.925 -0.101
4.95 -0.1299
4.975 -0.1197
5 -0.0826
5.025 -0.0357
5.05 0.0121
5.075 0.0595
5.1 0.1103
5.125 0.1638
5.15 0.22
5.175 0.2805
5.2 0.3477
5.225 0.4177
5.25 0.4874
5.275 0.5552
5.3 0.6212
5.325 0.6914
5.35 0.7674
5.375 0.8447
5.4 0.9189
5.425 0.9859
5.45 1.0453
5.475 1.0968
5.5 1.1402
5.525 1.1744
5.55 1.1994
5.575 1.2183
5.6 1.2334
5.625 1.2452
5.65 1.2543
5.675 1.2582
5.7 1.2579
5.725 1.2575
5.75 1.2604
5.775 1.2694
5.8 1.2825
5.825 1.2954
5.85 1.3059
5.875 1.3161
5.9 1.3279
5.925 1.3395
5.95 1.3478
5.975 1.3517
6 1.3525
6.025 1.3516
6.05 1.3473
6.075 1.3405
6.1 1.3312
6.125 1.3195
6.15 1.306
6.175 1.2914
6.2 1.2748
6.225 1.2551
6.25 1.2313
6.275 1.2027
6.3 1.1681
6.325 1.1271
6.35 1.0804
6.375 1.0271
6.4 0.9675
6.425 0.9022
6.45 0.8303
6.475 0.7569
6.5 0.6903
6.525 0.6447
6.55 0.61
6.575 0.5775
6.6 0.5443
6.625 0.5086
6.65 0.4766
6.675 0.4552
6.7 0.4503
6.725 0.4564
6.75 0.464
6.775 0.4736
6.8 0.4779
6.825 0.4754
6.85 0.4656
6.875 0.4517
6.9 0.4347
6.925 0.4185
6.95 0.4087
6.975 0.4034
7 0.3937
7.025 0.3805
7.05 0.3685
7.075 0.3547
7.1 0.336
7.125 0.3093
7.15 0.275
7.175 0.2323
7.2 0.1815
7.225 0.1257
7.25 0.0728
7.275 0.0399
7.3 0.0292
7.325 0.0337
7.35 0.0438
7.375 0.0594
7.4 0.0862
7.425 0.1224
7.45 0.1541
7.475 0.1802
7.5 0.1992
7.525 0.2107
7.55 0.2193
7.575 0.2303
7.6 0.2448
7.625 0.2591
7.65 0.2759
7.675 0.2973
7.7 0.3211
7.725 0.3501
7.75 0.3944
7.775 0.4438
7.8 0.4904
7.825 0.5349
7.85 0.5799
7.875 0.6265
7.9 0.6732
7.925 0.7184
7.95 0.7588
7.975 0.7927
8 0.8196
8.025 0.838
8.05 0.8461
8.075 0.8441
8.1 0.8357
8.125 0.8353
8.15 0.8464
8.175 0.8626
8.2 0.8854
8.225 0.9157
8.25 0.9479
8.275 0.9805
8.3 1.0106
8.325 1.0367
8.35 1.0572
8.375 1.0732
8.4 1.0841
8.425 1.0898
8.45 1.0902
8.475 1.0851
8.5 1.0746
8.525 1.0592
8.55 1.0388
8.575 1.013
8.6 0.9817
8.625 0.9428
8.65 0.8979
8.675 0.8576
8.7 0.8356
8.725 0.8348
8.75 0.8515
8.775 0.8795
8.8 0.9126
8.825 0.9468
8.85 0.982
8.875 1.0161
8.9 1.0484
8.925 1.0842
8.95 1.1244
8.975 1.1659
9 1.2092
9.025 1.2524
9.05 1.2932
9.075 1.3311
9.1 1.363
9.125 1.3883
9.15 1.4069
9.175 1.4215
9.2 1.4315
9.225 1.4377
9.25 1.4378
9.275 1.4321
9.3 1.4219
9.325 1.4082
9.35 1.3915
9.375 1.3714
9.4 1.3455
9.425 1.3132
9.45 1.2745
9.475 1.2302
9.5 1.1847
9.525 1.1415
9.55 1.0985
9.575 1.0524
9.6 1.0016
9.625 0.9523
9.65 0.9124
9.675 0.8751
9.7 0.8363
9.725 0.7942
9.75 0.7458
9.775 0.693
9.8 0.6399
9.825 0.5873
9.85 0.5349
9.875 0.4888
9.9 0.4592
9.925 0.4451
9.95 0.4401
9.975 0.4355
10 0.4287
10.025 0.4185
10.05 0.403
10.075 0.3831
10.1 0.3602
10.125 0.338
10.15 0.3226
10.175 0.3197
10.2 0.3296
10.225 0.3512
10.25 0.3924
10.275 0.4547
10.3 0.5261
10.325 0.6003
10.35 0.6764
10.375 0.7545
10.4 0.8318
10.425 0.9061
10.45 0.9758
10.475 1.0414
10.5 1.1019
10.525 1.1587
10.55 1.2128
10.575 1.2616
10.6 1.3055
10.625 1.3486
10.65 1.3897
10.675 1.4276
10.7 1.4647
10.725 1.503
10.75 1.5478
10.775 1.6046
10.8 1.6748
10.825 1.7492
10.85 1.8257
10.875 1.9033
10.9 1.9759
10.925 2.0425
10.95 2.1018
10.975 2.1533
11 2.1988
11.025 2.2379
11.05 2.2717
11.075 2.3003
11.1 2.3243
11.125 2.3438
11.15 2.3584
11.175 2.3685
11.2 2.3743
11.225 2.3752
11.25 2.3713
11.275 2.3624
11.3 2.3478
11.325 2.3271
11.35 2.3004
11.375 2.2675
11.4 2.228
11.425 2.1822
11.45 2.1294
11.475 2.07
11.5 2.0048
11.525 1.9337
11.55 1.8555
11.575 1.7713
11.6 1.6813
11.625 1.5883
11.65 1.4942
11.675 1.3995
11.7 1.3089
11.725 1.2247
11.75 1.1515
11.775 1.0946
11.8 1.0486
11.825 1.0079
11.85 0.9697
11.875 0.9242
11.9 0.8691
11.925 0.8042
11.95 0.7342
11.975 0.6688
12 0.6236
12.025 0.6052
12.05 0.5998
12.075 0.597
12.1 0.5919
12.125 0.5804
12.15 0.563
12.175 0.5442
12.2 0.5324
12.225 0.5283
12.25 0.5302
12.275 0.5361
12.3 0.546
12.325 0.5674
12.35 0.6041
12.375 0.6485
12.4 0.6934
12.425 0.7395
12.45 0.7868
12.475 0.8306
12.5 0.8727
12.525 0.9129
12.55 0.948
12.575 0.9766
12.6 0.9969
12.625 1.0092
12.65 1.0115
12.675 1.0036
12.7 0.9879
12.725 0.9664
12.75 0.944
12.775 0.9329
12.8 0.9258
12.825 0.9172
12.85 0.9052
12.875 0.8874
12.9 0.8655
12.925 0.8448
12.95 0.8258
12.975 0.807
13 0.786
13.025 0.7643
13.05 0.7425
13.075 0.7251
13.1 0.7115
13.125 0.6986
13.15 0.6891
13.175 0.6821
13.2 0.6758
13.225 0.6686
13.25 0.6611
13.275 0.6556
13.3 0.6521
13.325 0.6498
13.35 0.6462
13.375 0.6394
13.4 0.6294
13.425 0.6185
13.45 0.6076
13.475 0.5953
13.5 0.5791
13.525 0.5598
13.55 0.5379
13.575 0.5124
13.6 0.4833
13.625 0.4493
13.65 0.4098
13.675 0.3664
13.7 0.3202
13.725 0.2715
13.75 0.2208
13.775 0.1698
13.8 0.1203
13.825 0.0742
13.85 0.0378
13.875 0.0184
13.9 0.0166
13.925 0.0241
13.95 0.0373
13.975 0.0495
14 0.0602
14.025 0.0744
14.05 0.0903
14.075 0.1019
14.1 0.1092
14.125 0.1104
14.15 0.1059
14.175 0.0996
14.2 0.089
14.225 0.0736
14.25 0.0576
14.275 0.0405
14.3 0.0237
14.325 0.0102
14.35 0.0006
14.375 -0.0023
14.4 0.0006
14.425 0.0095
14.45 0.021
14.475 0.031
14.5 0.0398
14.525 0.0452
14.55 0.0436
14.575 0.0355
14.6 0.0186
14.625 -0.0079
14.65 -0.0416
14.675 -0.0808
14.7 -0.1213
14.725 -0.1599
14.75 -0.1938
14.775 -0.2188
14.8 -0.2393
14.825 -0.2579
14.85 -0.2753
14.875 -0.2941
14.9 -0.3143
14.925 -0.3336
14.95 -0.3481
14.975 -0.3553
15 -0.3608
15.025 -0.371
15.05 -0.3891
15.075 -0.4081
15.1 -0.4267
15.125 -0.4462
15.15 -0.469
15.175 -0.4911
15.2 -0.5103
15.225 -0.5305
15.25 -0.5517
15.275 -0.5729
15.3 -0.5911
15.325 -0.6008
15.35 -0.6017
15.375 -0.5974
15.4 -0.5889
15.425 -0.5762
15.45 -0.5607
15.475 -0.5407
15.5 -0.5196
15.525 -0.5078
15.55 -0.5043
15.575 -0.5001
15.6 -0.4954
15.625 -0.4909
15.65 -0.4855
15.675 -0.4826
15.7 -0.4851
15.725 -0.4884
15.75 -0.4852
15.775 -0.4826
15.8 -0.4861
15.825 -0.4962
15.85 -0.5127
15.875 -0.5363
15.9 -0.5654
15.925 -0.5983
15.95 -0.6318
15.975 -0.6645
16 -0.6946
16.025 -0.7217
16.05 -0.748
16.075 -0.7751
16.1 -0.8026
16.125 -0.8258
16.15 -0.8431
16.175 -0.8584
16.2 -0.8758
16.225 -0.8955
16.25 -0.9175
16.275 -0.9417
16.3 -0.9714
16.325 -1.0069
16.35 -1.0423
16.375 -1.0788
16.4 -1.1186
16.425 -1.1571
16.45 -1.1924
16.475 -1.2222
16.5 -1.2399
16.525 -1.2477
16.55 -1.2472
16.575 -1.2407
16.6 -1.2267
16.625 -1.2056
16.65 -1.1806
16.675 -1.1543
16.7 -1.13
16.725 -1.1075
16.75 -1.079
16.775 -1.0424
16.8 -0.997
16.825 -0.9366
16.85 -0.8553
16.875 -0.7585
16.9 -0.6631
16.925 -0.5742
16.95 -0.4952
16.975 -0.4234
17 -0.3571
17.025 -0.299
17.05 -0.2423
17.075 -0.1866
17.1 -0.1363
17.125 -0.0905
17.15 -0.0408
17.175 0.0058
17.2 0.0371
17.225 0.0546
17.25 0.0631
17.275 0.0635
17.3 0.0606
17.325 0.0495
17.35 0.0261
17.375 -0.007
17.4 -0.0463
17.425 -0.0829
17.45 -0.1028
17.475 -0.1
17.5 -0.0785
17.525 -0.0458
17.55 -0.005
17.575 0.0407
17.6 0.0825
17.625 0.1155
17.65 0.136
17.675 0.1435
17.7 0.1376
17.725 0.1142
17.75 0.0743
17.775 0.0194
17.8 -0.0484
17.825 -0.1229
17.85 -0.1984
17.875 -0.2649
17.9 -0.3091
17.925 -0.3328
17.95 -0.3483
17.975 -0.361
18 -0.3734
18.025 -0.3896
18.05 -0.4035
18.075 -0.412
18.1 -0.4163
18.125 -0.4232
18.15 -0.4385
18.175 -0.4583
18.2 -0.478
18.225 -0.5006
18.25 -0.5266
18.275 -0.5567
18.3 -0.5874
18.325 -0.6143
18.35 -0.642
18.375 -0.6766
18.4 -0.7213
18.425 -0.7714
18.45 -0.8247
18.475 -0.8763
18.5 -0.9166
18.525 -0.9477
18.55 -0.9735
18.575 -0.9891
18.6 -0.9947
18.625 -0.9923
18.65 -0.9879
18.675 -0.9771
18.7 -0.9595
18.725 -0.9353
18.75 -0.911
18.775 -0.8936
18.8 -0.8814
18.825 -0.8671
18.85 -0.8468
18.875 -0.8261
18.9 -0.8082
18.925 -0.7895
18.95 -0.7662
18.975 -0.7412
19 -0.7209
19.025 -0.7107
19.05 -0.7059
19.075 -0.7059
19.1 -0.7077
19.125 -0.7048
19.15 -0.6983
19.175 -0.6901
19.2 -0.6815
19.225 -0.6747
19.25 -0.6713
19.275 -0.6737
19.3 -0.6858
19.325 -0.7106
19.35 -0.7457
19.375 -0.7905
19.4 -0.8372
19.425 -0.8718
19.45 -0.8874
19.475 -0.8837
19.5 -0.8711
19.525 -0.8581
19.55 -0.851
19.575 -0.8471
19.6 -0.8431
19.625 -0.8404
19.65 -0.8438
19.675 -0.854
19.7 -0.8644
19.725 -0.8715
19.75 -0.875
19.775 -0.8768
19.8 -0.8831
19.825 -0.8958
19.85 -0.9134
19.875 -0.9348
19.9 -0.9555
19.925 -0.9763
19.95 -1.0009
19.975 -1.0309
20 -1.0632
20.025 -1.0964
20.05 -1.1279
20.075 -1.1474
20.1 -1.1584
20.125 -1.1719
20.15 -1.1876
20.175 -1.2066
20.2 -1.2259
20.225 -1.2452
20.25 -1.2688
20.275 -1.299
20.3 -1.3385
20.325 -1.3831
20.35 -1.4309
20.375 -1.4862
20.4 -1.5525
20.425 -1.6273
20.45 -1.7078
20.475 -1.7969
20.5 -1.8916
20.525 -1.9893
20.55 -2.0824
20.575 -2.1583
20.6 -2.2128
20.625 -2.2523
20.65 -2.2824
20.675 -2.3063
20.7 -2.3257
20.725 -2.3384
20.75 -2.3446
20.775 -2.3446
20.8 -2.3399
20.825 -2.3322
20.85 -2.3252
20.875 -2.3215
20.9 -2.32
20.925 -2.3158
20.95 -2.3058
20.975 -2.2825
21 -2.2365
21.025 -2.1665
21.05 -2.0837
21.075 -1.9996
21.1 -1.9175
21.125 -1.8363
21.15 -1.7562
21.175 -1.6825
21.2 -1.6152
21.225 -1.5546
21.25 -1.499
21.275 -1.4473
21.3 -1.4028
21.325 -1.3649
21.35 -1.3336
21.375 -1.3057
21.4 -1.2786
21.425 -1.2502
21.45 -1.2203
21.475 -1.1868
21.5 -1.1536
21.525 -1.1252
21.55 -1.0982
21.575 -1.0675
21.6 -1.0334
21.625 -0.9938
21.65 -0.9508
21.675 -0.9079
21.7 -0.8701
21.725 -0.8381
21.75 -0.8084
21.775 -0.7822
21.8 -0.7571
21.825 -0.7277
21.85 -0.7
21.875 -0.6794
21.9 -0.6679
21.925 -0.6643
21.95 -0.6661
21.975 -0.6686
22 -0.6719
22.025 -0.6775
22.05 -0.6888
22.075 -0.706
22.1 -0.7287
22.125 -0.757
22.15 -0.7906
22.175 -0.829
22.2 -0.8737
22.225 -0.9245
22.25 -0.9818
22.275 -1.0444
22.3 -1.1132
22.325 -1.1856
22.35 -1.2504
22.375 -1.2959
22.4 -1.31
22.425 -1.3008
22.45 -1.2838
22.475 -1.263
22.5 -1.241
22.525 -1.2216
22.55 -1.2088
22.575 -1.2019
22.6 -1.2
22.625 -1.2007
22.65 -1.1992
22.675 -1.1873
22.7 -1.1685
22.725 -1.1532
22.75 -1.1441
22.775 -1.1362
22.8 -1.124
22.825 -1.1068
22.85 -1.0856
22.875 -1.062
22.9 -1.0388
22.925 -1.0183
22.95 -0.9985
22.975 -0.9793
23 -0.9671
23.025 -0.9647
23.05 -0.9645
23.075 -0.9612
23.1 -0.9558
23.125 -0.9518
23.15 -0.9532
23.175 -0.9611
23.2 -0.9729
23.225 -0.989
23.25 -1.0078
23.275 -1.0319
23.3 -1.0595
23.325 -1.0915
23.35 -1.1269
23.375 -1.1612
23.4 -1.1926
23.425 -1.227
23.45 -1.2682
23.475 -1.3163
23.5 -1.37
23.525 -1.4296
23.55 -1.4958
23.575 -1.5669
23.6 -1.642
23.625 -1.7126
23.65 -1.7619
23.675 -1.7847
23.7 -1.7946
23.725 -1.8077
23.75 -1.8288
23.775 -1.8571
23.8 -1.8837
23.825 -1.9013
23.85 -1.9135
23.875 -1.9225
23.9 -1.9287
23.925 -1.9338
23.95 -1.9418
23.975 -1.9625
24 -1.9997
24.025 -2.0467
24.05 -2.097
24.075 -2.1499
24.1 -2.2058
24.125 -2.2665
24.15 -2.3294
24.175 -2.3932
24.2 -2.4586
24.225 -2.5242
24.25 -2.5946
24.275 -2.671
24.3 -2.7522
24.325 -2.8385
24.35 -2.9316
24.375 -3.0309
24.4 -3.1338
24.425 -3.2367
24.45 -3.335
24.475 -3.4196
24.5 -3.4835
24.525 -3.5234
24.55 -3.5499
24.575 -3.5711
24.6 -3.5894
24.625 -3.6059
24.65 -3.6232
24.675 -3.6401
24.7 -3.6508
24.725 -3.6529
24.75 -3.6448
24.775 -3.6304
24.8 -3.6144
24.825 -3.5973
24.85 -3.5768
24.875 -3.5571
24.9 -3.5376
24.925 -3.5183
24.95 -3.5011
24.975 -3.4843
25 -3.4702
25.025 -3.4605
25.05 -3.4509
25.075 -3.4381
25.1 -3.4231
25.125 -3.4012
25.15 -3.3692
25.175 -3.3352
25.2 -3.2992
25.225 -3.2616
25.25 -3.2261
25.275 -3.1864
25.3 -3.1434
25.325 -3.1005
25.35 -3.0579
25.375 -3.0187
25.4 -2.9822
25.425 -2.9391
25.45 -2.8919
25.475 -2.8448
25.5 -2.8052
25.525 -2.7787
25.55 -2.7603
25.575 -2.7433
25.6 -2.7266
25.625 -2.7113
25.65 -2.699
25.675 -2.6887
25.7 -2.6804
25.725 -2.6762
25.75 -2.6797
25.775 -2.6887
25.8 -2.7001
25.825 -2.7188
25.85 -2.7424
25.875 -2.7676
25.9 -2.7974
25.925 -2.8333
25.95 -2.8711
25.975 -2.9045
26 -2.9331
26.025 -2.9575
26.05 -2.9773
26.075 -2.9956
26.1 -3.0096
26.125 -3.0174
26.15 -3.0203
26.175 -3.0236
26.2 -3.031
26.225 -3.0443
26.25 -3.0635
26.275 -3.0868
26.3 -3.1117
26.325 -3.133
26.35 -3.1458
26.375 -3.151
26.4 -3.1557
26.425 -3.1612
26.45 -3.1718
26.475 -3.1869
26.5 -3.201
26.525 -3.2109
26.55 -3.2165
26.575 -3.2189
26.6 -3.2216
26.625 -3.2192
26.65 -3.2107
26.675 -3.198
26.7 -3.1824
26.725 -3.1685
26.75 -3.1543
26.775 -3.1422
26.8 -3.1363
26.825 -3.1342
26.85 -3.1323
26.875 -3.1411
26.9 -3.1618
26.925 -3.1892
26.95 -3.2162
26.975 -3.2412
27 -3.264
27.025 -3.2801
27.05 -3.2895
27.075 -3.2952
27.1 -3.3008
27.125 -3.3054
27.15 -3.3088
27.175 -3.3125
27.2 -3.3136
27.225 -3.3177
27.25 -3.3198
27.275 -3.3206
27.3 -3.3241
27.325 -3.3301
27.35 -3.3361
27.375 -3.3378
27.4 -3.3332
27.425 -3.322
27.45 -3.3043
27.475 -3.2843
27.5 -3.2661
27.525 -3.2515
27.55 -3.2436
27.575 -3.243
27.6 -3.2512
27.625 -3.2652
27.65 -3.2742
27.675 -3.2723
27.7 -3.267
27.725 -3.2658
27.75 -3.2704
27.775 -3.276
27.8 -3.2856
27.825 -3.301
27.85 -3.3208
27.875 -3.3442
27.9 -3.3692
27.925 -3.3949
27.95 -3.4164
27.975 -3.4253
28 -3.4164
28.025 -3.3956
28.05 -3.3659
28.075 -3.3305
28.1 -3.288
28.125 -3.2362
28.15 -3.1807
28.175 -3.127
28.2 -3.0779
28.225 -3.0305
28.25 -2.9806
28.275 -2.9287
28.3 -2.8704
28.325 -2.8047
28.35 -2.7333
28.375 -2.6611
28.4 -2.592
28.425 -2.5277
28.45 -2.4676
28.475 -2.4115
28.5 -2.3588
28.525 -2.308
28.55 -2.2599
28.575 -2.2142
28.6 -2.1703
28.625 -2.1256
28.65 -2.0804
28.675 -2.0415
28.7 -2.0167
28.725 -2.0028
28.75 -1.9979
28.775 -1.9986
28.8 -2.0013
28.825 -2.0045
28.85 -2.008
28.875 -2.0071
28.9 -2.0046
28.925 -2.0065
28.95 -2.0153
28.975 -2.0291
29 -2.0442
29.025 -2.0544
29.05 -2.0503
29.075 -2.0389
29.1 -2.0334
29.125 -2.044
29.15 -2.0689
29.175 -2.0974
29.2 -2.125
29.225 -2.1518
29.25 -2.1784
29.275 -2.2017
29.3 -2.2176
29.325 -2.232
29.35 -2.2512
29.375 -2.2707
29.4 -2.2885
29.425 -2.3066
29.45 -2.3224
29.475 -2.3351
29.5 -2.3457
29.525 -2.3543
29.55 -2.3642
29.575 -2.3765
29.6 -2.3915
29.625 -2.409
29.65 -2.4304
29.675 -2.4581
29.7 -2.4905
29.725 -2.5278
29.75 -2.5669
29.775 -2.6052
29.8 -2.6435
29.825 -2.6814
29.85 -2.718
29.875 -2.7513
29.9 -2.7772
29.925 -2.798
29.95 -2.8189
29.975 -2.8371
30 -2.8557
30.025 -2.8791
30.05 -2.9106
30.075 -2.9495
30.1 -2.996
30.125 -3.0476
30.15 -3.103
30.175 -3.1619
30.2 -3.2233
30.225 -3.2886
30.25 -3.3475
30.275 -3.3873
30.3 -3.4165
30.325 -3.4425
30.35 -3.4706
30.375 -3.5023
30.4 -3.5397
30.425 -3.5814
30.45 -3.6174
30.475 -3.6331
30.5 -3.6236
30.525 -3.6009
30.55 -3.5794
30.575 -3.5596
30.6 -3.537
30.625 -3.5078
30.65 -3.47
30.675 -3.4258
30.7 -3.3765
30.725 -3.3215
30.75 -3.2638
30.775 -3.2017
30.8 -3.1313
30.825 -3.0539
30.85 -2.978
30.875 -2.9101
30.9 -2.851
30.925 -2.796
30.95 -2.7442
30.975 -2.6928
31 -2.6392
31.025 -2.5797
31.05 -2.5214
31.075 -2.4695
31.1 -2.4257
31.125 -2.3885
31.15 -2.3543
31.175 -2.321
31.2 -2.2907
31.225 -2.2588
31.25 -2.222
31.275 -2.1855
31.3 -2.1588
31.325 -2.1462
31.35 -2.1452
31.375 -2.1516
31.4 -2.1654
31.425 -2.1899
31.45 -2.2244
31.475 -2.2654
31.5 -2.3133
31.525 -2.3686
31.55 -2.4224
31.575 -2.4577
31.6 -2.4717
31.625 -2.4761
31.65 -2.4741
31.675 -2.4684
31.7 -2.4581
31.725 -2.4492
31.75 -2.4482
31.775 -2.4552
31.8 -2.4743
31.825 -2.5075
31.85 -2.5568
31.875 -2.6134
31.9 -2.6658
31.925 -2.7059
31.95 -2.7341
31.975 -2.747
32 -2.7426
32.025 -2.717
32.05 -2.6767
32.075 -2.6341
32.1 -2.5983
32.125 -2.5718
32.15 -2.56
32.175 -2.5568
32.2 -2.5559
32.225 -2.5501
32.25 -2.5404
32.275 -2.5198
32.3 -2.4885
32.325 -2.4504
32.35 -2.4146
32.375 -2.3827
32.4 -2.3541
32.425 -2.3277
32.45 -2.3015
32.475 -2.2757
32.5 -2.247
32.525 -2.2176
32.55 -2.1883
32.575 -2.1589
32.6 -2.1279
32.625 -2.0949
32.65 -2.0583
32.675 -2.0207
32.7 -1.9837
32.725 -1.9462
32.75 -1.909
32.775 -1.8714
32.8 -1.8223
32.825 -1.7455
32.85 -1.641
32.875 -1.5189
32.9 -1.3879
32.925 -1.2515
32.95 -1.1176
32.975 -0.9904
33 -0.8671
33.025 -0.7443
33.05 -0.6242
33.075 -0.5118
33.1 -0.4113
33.125 -0.3231
33.15 -0.2467
33.175 -0.178
33.2 -0.1129
33.225 -0.0528
33.25 -0.0013
33.275 0.0419
33.3 0.0771
33.325 0.1012
33.35 0.113
33.375 0.1138
33.4 0.1099
33.425 0.1122
33.45 0.1429
33.475 0.2117
33.5 0.2941
33.525 0.3734
33.55 0.4452
33.575 0.5084
33.6 0.5611
33.625 0.6028
33.65 0.6335
33.675 0.6523
33.7 0.6602
33.725 0.6583
33.75 0.6482
33.775 0.6323
33.8 0.6144
33.825 0.6041
33.85 0.6044
33.875 0.6114
33.9 0.6211
33.925 0.6273
33.95 0.6258
33.975 0.6179
34 0.6052
34.025 0.5864
34.05 0.5623
34.075 0.5336
34.1 0.4986
34.125 0.4574
34.15 0.4127
34.175 0.3627
34.2 0.3099
34.225 0.2572
34.25 0.214
34.275 0.1852
34.3 0.1642
34.325 0.1438
34.35 0.1223
34.375 0.1102
34.4 0.1192
34.425 0.1377
34.45 0.1523
34.475 0.1569
34.5 0.154
34.525 0.1477
34.55 0.1387
34.575 0.1265
34.6 0.1084
34.625 0.0817
34.65 0.0459
34.675 0.0017
34.7 -0.0504
34.725 -0.1081
34.75 -0.1751
34.775 -0.2517
34.8 -0.3263
34.825 -0.3862
34.85 -0.4424
34.875 -0.4966
34.9 -0.5471
34.925 -0.5966
34.95 -0.6428
34.975 -0.6782
35 -0.7035
35.025 -0.7219
35.05 -0.7348
35.075 -0.7394
35.1 -0.7262
35.125 -0.7043
35.15 -0.6826
35.175 -0.6614
35.2 -0.6377
35.225 -0.6069
35.25 -0.5702
35.275 -0.5325
35.3 -0.497
35.325 -0.4652
35.35 -0.4351
35.375 -0.4084
35.4 -0.3904
35.425 -0.3832
35.45 -0.3862
35.475 -0.3988
35.5 -0.4206
35.525 -0.4505
35.55 -0.4861
35.575 -0.5264
35.6 -0.5712
35.625 -0.6213
35.65 -0.6769
35.675 -0.7368
35.7 -0.8015
35.725 -0.8696
35.75 -0.9396
35.775 -0.9986
35.8 -1.0437
35.825 -1.0688
35.85 -1.0782
35.875 -1.0822
35.9 -1.0859
35.925 -1.0905
35.95 -1.093
35.975 -1.0931
36 -1.0814
36.025 -1.0605
36.05 -1.0417
36.075 -1.0289
36.1 -1.0224
36.125 -1.0194
36.15 -1.0094
36.175 -0.9852
36.2 -0.9516
36.225 -0.9109
36.25 -0.8653
36.275 -0.8169
36.3 -0.7701
36.325 -0.7322
36.35 -0.7049
36.375 -0.687
36.4 -0.6736
36.425 -0.6592
36.45 -0.6383
36.475 -0.606
36.5 -0.5658
36.525 -0.5267
36.55 -0.4951
36.575 -0.4711
36.6 -0.4543
36.625 -0.4449
36.65 -0.4415
36.675 -0.441
36.7 -0.4403
36.725 -0.4402
36.75 -0.4394
36.775 -0.435
36.8 -0.4276
36.825 -0.418
36.85 -0.4104
36.875 -0.408
36.9 -0.4084
36.925 -0.4104
36.95 -0.415
36.975 -0.4203
37 -0.4229
37.025 -0.4236
37.05 -0.416
37.075 -0.399
37.1 -0.3772
37.125 -0.3521
37.15 -0.323
37.175 -0.2917
37.2 -0.2622
37.225 -0.2359
37.25 -0.2149
37.275 -0.2013
37.3 -0.1935
37.325 -0.1877
37.35 -0.1852
37.375 -0.1842
37.4 -0.1804
37.425 -0.1709
37.45 -0.1577
37.475 -0.1437
37.5 -0.1302
37.525 -0.1149
37.55 -0.0952
37.575 -0.073
37.6 -0.0488
37.625 -0.0202
37.65 0.0096
37.675 0.0357
37.7 0.0577
37.725 0.0733
37.75 0.0814
37.775 0.0807
37.8 0.0705
37.825 0.052
37.85 0.0246
37.875 -0.0093
37.9 -0.0482
37.925 -0.0864
37.95 -0.1204
37.975 -0.1501
38 -0.1789
38.025 -0.2102
38.05 -0.2448
38.075 -0.2874
38.1 -0.3378
38.125 -0.3924
38.15 -0.4439
38.175 -0.4892
38.2 -0.5195
38.225 -0.5335
38.25 -0.5329
38.275 -0.518
38.3 -0.4965
38.325 -0.4746
38.35 -0.4496
38.375 -0.4123
38.4 -0.363
38.425 -0.3111
38.45 -0.2563
38.475 -0.2007
38.5 -0.1408
38.525 -0.0789
38.55 -0.0191
38.575 0.0329
38.6 0.0746
38.625 0.1093
38.65 0.1378
38.675 0.1626
38.7 0.1839
38.725 0.2045
38.75 0.2192
38.775 0.2248
38.8 0.2187
38.825 0.2088
38.85 0.1933
38.875 0.1724
38.9 0.1504
38.925 0.1272
38.95 0.1101
38.975 0.1001
39 0.0919
39.025 0.0823
39.05 0.0672
39.075 0.0455
39.1 0.0211
39.125 0.0028
39.15 -0.0119
39.175 -0.0267
39.2 -0.0421
39.225 -0.0632
39.25 -0.0915
39.275 -0.1254
39.3 -0.1661
39.325 -0.2097
39.35 -0.2497
39.375 -0.2824
39.4 -0.3041
39.425 -0.3075
39.45 -0.2946
39.475 -0.2727
39.5 -0.2501
39.525 -0.2336
39.55 -0.2251
39.575 -0.2253
39.6 -0.2335
39.625 -0.2476
39.65 -0.2635
39.675 -0.2771
39.7 -0.2931
39.725 -0.3154
39.75 -0.3461
39.775 -0.383
39.8 -0.4202
39.825 -0.4465
39.85 -0.4455
39.875 -0.4254
39.9 -0.4074
39.925 -0.4003
39.95 -0.3953
39.975 -0.3664
40 -0.3084
40.025 -0.2486
40.05 -0.2008
40.075 -0.1636
40.1 -0.1317
40.125 -0.1051
40.15 -0.0826
40.175 -0.0654
40.2 -0.0508
40.225 -0.0408
40.25 -0.0328
40.275 -0.027
40.3 -0.023
40.325 -0.0204
40.35 -0.022
40.375 -0.0255
40.4 -0.0259
40.425 -0.0155
40.45 0.0163
40.475 0.0623
40.5 0.1172
40.525 0.179
40.55 0.241
40.575 0.3011
40.6 0.3591
40.625 0.4117
40.65 0.4624
40.675 0.5112
40.7 0.5566
40.725 0.5962
40.75 0.6288
40.775 0.655
40.8 0.6766
40.825 0.6965
40.85 0.7178
40.875 0.7384
40.9 0.7585
40.925 0.7803
40.95 0.8038
40.975 0.8284
41 0.8522
41.025 0.8774
41.05 0.9005
41.075 0.9202
41.1 0.9354
41.125 0.9442
41.15 0.9475
41.175 0.9431
41.2 0.9293
41.225 0.9025
41.25 0.8651
41.275 0.8217
41.3 0.7779
41.325 0.738
41.35 0.6995
41.375 0.6598
41.4 0.619
41.425 0.5794
41.45 0.541
41.475 0.5053
41.5 0.47
41.525 0.4308
41.55 0.3853
41.575 0.3323
41.6 0.2706
41.625 0.2025
41.65 0.1294
41.675 0.0542
41.7 -0.0203
41.725 -0.0892
41.75 -0.1487
41.775 -0.1918
41.8 -0.2239
41.825 -0.2531
41.85 -0.2838
41.875 -0.3141
41.9 -0.3374
41.925 -0.3572
41.95 -0.3746
41.975 -0.3893
42 -0.3986
42.025 -0.3963
42.05 -0.3787
42.075 -0.3565
42.1 -0.3391
42.125 -0.3257
42.15 -0.3149
42.175 -0.3016
42.2 -0.2847
42.225 -0.264
42.25 -0.241
42.275 -0.2178
42.3 -0.1939
42.325 -0.1645
42.35 -0.1275
42.375 -0.0845
42.4 -0.0412
42.425 0.0043
42.45 0.0556
42.475 0.114
42.5 0.1728
42.525 0.2305
42.55 0.2833
42.575 0.3268
42.6 0.3642
42.625 0.4021
42.65 0.445
42.675 0.4905
42.7 0.5352
42.725 0.5769
42.75 0.6164
42.775 0.6548
42.8 0.6929
42.825 0.7308
42.85 0.7709
42.875 0.8119
42.9 0.8557
42.925 0.8994
42.95 0.9412
42.975 0.9771
43 1.0068
43.025 1.0304
43.05 1.0442
43.075 1.0488
43.1 1.0456
43.125 1.0363
43.15 1.0229
43.175 1.0076
43.2 0.9917
43.225 0.9744
43.25 0.9536
43.275 0.9266
43.3 0.8911
43.325 0.8473
43.35 0.8015
43.375 0.7556
43.4 0.7099
43.425 0.6672
43.45 0.6319
43.475 0.6042
43.5 0.5821
43.525 0.5627
43.55 0.5498
43.575 0.5474
43.6 0.5533
43.625 0.5621
43.65 0.566
43.675 0.5653
43.7 0.5611
43.725 0.5565
43.75 0.5537
43.775 0.5521
43.8 0.5457
43.825 0.5346
43.85 0.5172
43.875 0.4975
43.9 0.481
43.925 0.472
43.95 0.4716
43.975 0.4733
44 0.4736
44.025 0.4695
44.05 0.4617
44.075 0.4502
44.1 0.435
44.125 0.4169
44.15 0.3977
44.175 0.3814
44.2 0.3683
44.225 0.3534
44.25 0.3349
44.275 0.3186
44.3 0.309
44.325 0.3069
44.35 0.3104
44.375 0.32
44.4 0.3399
44.425 0.3698
44.45 0.4062
44.475 0.4477
44.5 0.4972
44.525 0.5522
44.55 0.6039
44.575 0.6482
44.6 0.6811
44.625 0.7037
44.65 0.7174
44.675 0.7241
44.7 0.7288
44.725 0.7301
44.75 0.7224
44.775 0.7102
44.8 0.6975
44.825 0.6839
44.85 0.6667
44.875 0.6477
44.9 0.6316
44.925 0.6314
44.95 0.6509
44.975 0.6768
45 0.699
45.025 0.7164
45.05 0.7286
45.075 0.7374
45.1 0.7458
45.125 0.7612
45.15 0.7838
45.175 0.8048
45.2 0.8203
45.225 0.825
45.25 0.8173
45.275 0.803
45.3 0.7852
45.325 0.7631
45.35 0.7382
45.375 0.7118
45.4 0.6904
45.425 0.6874
45.45 0.6984
45.475 0.7099
45.5 0.7175
45.525 0.7216
45.55 0.7224
45.575 0.7207
45.6 0.716
45.625 0.707
45.65 0.6953
45.675 0.6807
45.7 0.6606
45.725 0.6334
45.75 0.604
45.775 0.5802
45.8 0.569
45.825 0.568
45.85 0.5689
45.875 0.5683
45.9 0.5696
45.925 0.5724
45.95 0.5768
45.975 0.5865
46 0.6032
46.025 0.6281
46.05 0.6596
46.075 0.6967
46.1 0.7384
46.125 0.7789
46.15 0.8164
46.175 0.8512
46.2 0.8836
46.225 0.9128
46.25 0.9369
46.275 0.9536
46.3 0.9645
46.325 0.9697
46.35 0.9668
46.375 0.9551
46.4 0.935
46.425 0.907
46.45 0.8715
46.475 0.8287
46.5 0.7788
46.525 0.7274
46.55 0.6785
46.575 0.6331
46.6 0.5885
46.625 0.5417
46.65 0.4882
46.675 0.4261
46.7 0.3597
46.725 0.2932
46.75 0.2334
46.775 0.1835
46.8 0.1412
46.825 0.1025
46.85 0.0617
46.875 0.0137
46.9 -0.0365
46.925 -0.0704
46.95 -0.0854
46.975 -0.0932
47 -0.1032
47.025 -0.1176
47.05 -0.1358
47.075 -0.1605
47.1 -0.1942
47.125 -0.233
47.15 -0.2699
47.175 -0.2945
47.2 -0.2995
47.225 -0.2921
47.25 -0.2816
47.275 -0.2733
47.3 -0.2653
47.325 -0.2552
47.35 -0.2403
47.375 -0.2214
47.4 -0.2007
47.425 -0.1767
47.45 -0.1397
47.475 -0.0925
47.5 -0.045
47.525 0.0001
47.55 0.0448
47.575 0.0896
47.6 0.1298
47.625 0.1655
47.65 0.2028
47.675 0.2476
47.7 0.294
47.725 0.3398
47.75 0.3858
47.775 0.4327
47.8 0.4813
47.825 0.5297
47.85 0.574
47.875 0.6115
47.9 0.6412
47.925 0.6603
47.95 0.6713
47.975 0.6853
48 0.7082
48.025 0.7407
48.05 0.7732
48.075 0.807
48.1 0.8384
48.125 0.8653
48.15 0.8979
48.175 0.9501
48.2 1.0163
48.225 1.0915
48.25 1.1632
48.275 1.2285
48.3 1.2877
48.325 1.3417
48.35 1.3925
48.375 1.4389
48.4 1.4785
48.425 1.5114
48.45 1.5391
48.475 1.562
48.5 1.5813
48.525 1.597
48.55 1.6072
48.575 1.6115
48.6 1.6132
48.625 1.6147
48.65 1.6169
48.675 1.6199
48.7 1.6219
48.725 1.6196
48.75 1.6154
48.775 1.6144
48.8 1.6194
48.825 1.6285
48.85 1.6416
48.875 1.6547
48.9 1.669
48.925 1.684
48.95 1.6967
48.975 1.7036
49 1.7019
49.025 1.6922
49.05 1.6741
49.075 1.6508
49.1 1.6241
49.125 1.5932
49.15 1.5597
49.175 1.5244
49.2 1.4884
49.225 1.4533
49.25 1.418
49.275 1.3782
49.3 1.3332
49.325 1.2836
49.35 1.2279
49.375 1.1657
49.4 1.0947
49.425 1.0137
49.45 0.9247
49.475 0.83
49.5 0.7315
49.525 0.6279
49.55 0.5157
49.575 0.3939
49.6 0.2641
49.625 0.1276
49.65 -0.0147
49.675 -0.1582
49.7 -0.2971
49.725 -0.42
49.75 -0.5182
49.775 -0.5914
49.8 -0.6494
49.825 -0.6931
49.85 -0.7251
49.875 -0.7486
49.9 -0.7633
49.925 -0.7675
49.95 -0.7675
49.975 -0.7712
50 -0.783
50.025 -0.804
50.05 -0.827
50.075 -0.8441
50.1 -0.8572
50.125 -0.865
50.15 -0.8718
50.175 -0.8802
50.2 -0.8925
50.225 -0.9093
50.25 -0.9278
50.275 -0.94
50.3 -0.9404
50.325 -0.9261
50.35 -0.898
50.375 -0.8571
50.4 -0.8059
50.425 -0.7485
50.45 -0.6879
50.475 -0.6223
50.5 -0.551
50.525 -0.4796
50.55 -0.4142
50.575 -0.3559
50.6 -0.301
50.625 -0.245
50.65 -0.187
50.675 -0.1286
50.7 -0.0672
50.725 -0.0034
50.75 0.0616
50.775 0.1288
50.8 0.207
50.825 0.298
50.85 0.3967
50.875 0.4997
50.9 0.6003
50.925 0.6908
50.95 0.7705
50.975 0.8443
51 0.9176
51.025 0.9877
51.05 1.051
51.075 1.1097
51.1 1.1615
51.125 1.206
51.15 1.247
51.175 1.2841
51.2 1.3148
51.225 1.3405
51.25 1.3623
51.275 1.3798
51.3 1.3934
51.325 1.4039
51.35 1.4114
51.375 1.4153
51.4 1.4172
51.425 1.4182
51.45 1.4186
51.475 1.4171
51.5 1.4114
51.525 1.4018
51.55 1.3888
51.575 1.3738
51.6 1.3545
51.625 1.3286
51.65 1.2962
51.675 1.2569
51.7 1.2136
51.725 1.1671
51.75 1.1179
51.775 1.0656
51.8 1.0084
51.825 0.9467
51.85 0.88
51.875 0.8103
51.9 0.7406
51.925 0.6729
51.95 0.6092
51.975 0.5445
52 0.479
52.025 0.4104
52.05 0.3363
52.075 0.2543
52.1 0.1642
52.125 0.0698
52.15 -0.0242
52.175 -0.1151
52.2 -0.1961
52.225 -0.269
52.25 -0.3303
52.275 -0.3777
52.3 -0.4079
52.325 -0.4215
52.35 -0.4189
52.375 -0.4056
52.4 -0.3895
52.425 -0.373
52.45 -0.3581
52.475 -0.3466
52.5 -0.3369
52.525 -0.3245
52.55 -0.3021
52.575 -0.2637
52.6 -0.2176
52.625 -0.1723
52.65 -0.1316
52.675 -0.0985
52.7 -0.0673
52.725 -0.0352
52.75 -0.0029
52.775 0.0284
52.8 0.0604
52.825 0.0954
52.85 0.1342
52.875 0.1727
52.9 0.212
52.925 0.2553
52.95 0.3017
52.975 0.3464
53 0.384
53.025 0.4147
53.05 0.4403
53.075 0.4623
53.1 0.4839
53.125 0.505
53.15 0.5222
53.175 0.5358
53.2 0.5467
53.225 0.5527
53.25 0.5553
53.275 0.5546
53.3 0.551
53.325 0.5437
53.35 0.5317
53.375 0.5176
53.4 0.5079
53.425 0.5009
53.45 0.4952
53.475 0.4886
53.5 0.4823
53.525 0.4746
53.55 0.4626
53.575 0.4445
53.6 0.4191
53.625 0.3887
53.65 0.3531
53.675 0.3129
53.7 0.2728
53.725 0.2399
53.75 0.2153
53.775 0.2024
53.8 0.1982
53.825 0.1946
53.85 0.1863
53.875 0.1716
53.9 0.1505
53.925 0.1231
53.95 0.0888
53.975 0.0444
54 -0.0084
54.025 -0.0664
54.05 -0.1288
54.075 -0.1933
54.1 -0.2609
54.125 -0.3322
54.15 -0.4092
54.175 -0.4917
54.2 -0.5763
54.225 -0.6587
54.25 -0.7334
54.275 -0.7939
54.3 -0.8428
54.325 -0.8798
54.35 -0.9038
54.375 -0.9094
54.4 -0.8919
54.425 -0.8573
54.45 -0.8189
54.475 -0.7808
54.5 -0.7411
54.525 -0.7025
54.55 -0.6666
54.575 -0.6362
54.6 -0.6111
54.625 -0.5919
54.65 -0.5784
54.675 -0.5679
54.7 -0.5606
54.725 -0.557
54.75 -0.5564
54.775 -0.5566
54.8 -0.5549
54.825 -0.5449
54.85 -0.5233
54.875 -0.4913
54.9 -0.4525
54.925 -0.4071
54.95 -0.36
54.975 -0.3166
55 -0.2781
55.025 -0.2443
55.05 -0.2065
55.075 -0.1625
55.1 -0.1144
55.125 -0.0605
55.15 -0.0048
55.175 0.0529
55.2 0.1159
55.225 0.1802
55.25 0.2432
55.275 0.3009
55.3 0.3556
55.325 0.4064
55.35 0.454
55.375 0.4988
55.4 0.5391
55.425 0.5751
55.45 0.6072
55.475 0.6374
55.5 0.6654
55.525 0.6987
55.55 0.7401
55.575 0.7859
55.6 0.8359
55.625 0.8921
55.65 0.9591
55.675 1.0372
55.7 1.1199
55.725 1.197
55.75 1.2656
55.775 1.3236
55.8 1.3726
55.825 1.4157
55.85 1.4556
55.875 1.4935
55.9 1.5296
55.925 1.5657
55.95 1.604
55.975 1.6443
56 1.6869
56.025 1.7289
56.05 1.7722
56.075 1.8156
56.1 1.856
56.125 1.8918
56.15 1.9226
56.175 1.9493
56.2 1.973
56.225 1.9936
56.25 2.0091
56.275 2.0196
56.3 2.0259
56.325 2.0302
56.35 2.0325
56.375 2.0346
56.4 2.0351
56.425 2.0323
56.45 2.0258
56.475 2.013
56.5 1.995
56.525 1.9715
56.55 1.9409
56.575 1.9025
56.6 1.8562
56.625 1.8035
56.65 1.745
56.675 1.6827
56.7 1.6212
56.725 1.5647
56.75 1.5095
56.775 1.4538
56.8 1.4015
56.825 1.3486
56.85 1.296
56.875 1.2437
56.9 1.1931
56.925 1.1401
56.95 1.084
56.975 1.0261
57 0.9686
57.025 0.9073
57.05 0.8493
57.075 0.7998
57.1 0.7559
57.125 0.7119
57.15 0.6649
57.175 0.6126
57.2 0.5558
57.225 0.4968
57.25 0.4418
57.275 0.3994
57.3 0.3723
57.325 0.3513
57.35 0.3345
57.375 0.3251
57.4 0.3254
57.425 0.3372
57.45 0.3546
57.475 0.3704
57.5 0.3814
57.525 0.3853
57.55 0.3827
57.575 0.3797
57.6 0.3839
57.625 0.4008
57.65 0.4348
57.675 0.4817
57.7 0.5346
57.725 0.5862
57.75 0.6346
57.775 0.679
57.8 0.7207
57.825 0.7603
57.85 0.8008
57.875 0.8412
57.9 0.8821
57.925 0.9233
57.95 0.9622
57.975 0.9959
58 1.0247
58.025 1.0514
58.05 1.077
58.075 1.1008
58.1 1.1226
58.125 1.1428
58.15 1.1629
58.175 1.184
58.2 1.2057
58.225 1.2269
58.25 1.2461
58.275 1.2633
58.3 1.277
58.325 1.2848
58.35 1.2871
58.375 1.2858
58.4 1.2815
58.425 1.273
58.45 1.2598
58.475 1.2407
58.5 1.2151
58.525 1.1836
58.55 1.148
58.575 1.1098
58.6 1.0662
58.625 1.0159
58.65 0.9604
58.675 0.8998
58.7 0.8342
58.725 0.7658
58.75 0.7078
58.775 0.6687
58.8 0.6397
58.825 0.6198
58.85 0.6053
58.875 0.5894
58.9 0.5681
58.925 0.5388
58.95 0.5025
58.975 0.4627
59 0.4201
59.025 0.374
59.05 0.3244
59.075 0.2695
59.1 0.2109
59.125 0.1517
59.15 0.0955
59.175 0.0443
59.2 -0.0014
59.225 -0.0419
59.25 -0.0774
59.275 -0.114
59.3 -0.1568
59.325 -0.2053
59.35 -0.2578
59.375 -0.3155
59.4 -0.3807
59.425 -0.4519
59.45 -0.5329
59.475 -0.6245
59.5 -0.7157
59.525 -0.7925
59.55 -0.8577
59.575 -0.9123
59.6 -0.9605
59.625 -1.0054
59.65 -1.0417
59.675 -1.0678
59.7 -1.0898
59.725 -1.1096
59.75 -1.1285
59.775 -1.142
59.8 -1.145
59.825 -1.1236
59.85 -1.0717
59.875 -1.0037
59.9 -0.9312
59.925 -0.8606
59.95 -0.7965
59.975 -0.7362
60 -0.6798
60.025 -0.6278
60.05 -0.5796
60.075 -0.5365
60.1 -0.4997
60.125 -0.4726
60.15 -0.455
60.175 -0.444
60.2 -0.4378
60.225 -0.4328
60.25 -0.4295
60.275 -0.429
60.3 -0.4324
60.325 -0.4378
60.35 -0.4433
60.375 -0.4503
60.4 -0.4604
60.425 -0.4747
60.45 -0.4941
60.475 -0.5197
60.5 -0.5482
60.525 -0.5773
60.55 -0.608
60.575 -0.6416
60.6 -0.6772
60.625 -0.7118
60.65 -0.7484
60.675 -0.7885
60.7 -0.8335
60.725 -0.8866
60.75 -0.9465
60.775 -1.0073
60.8 -1.0673
60.825 -1.1229
60.85 -1.179
60.875 -1.2365
60.9 -1.2928
60.925 -1.3465
60.95 -1.4024
60.975 -1.4601
61 -1.5165
61.025 -1.5679
61.05 -1.6121
61.075 -1.6537
61.1 -1.6897
61.125 -1.7163
61.15 -1.7296
61.175 -1.7282
61.2 -1.7157
61.225 -1.6953
61.25 -1.6694
61.275 -1.6369
61.3 -1.5881
61.325 -1.5249
61.35 -1.4498
61.375 -1.3656
61.4 -1.2778
61.425 -1.1925
61.45 -1.1097
61.475 -1.0262
61.5 -0.9403
61.525 -0.8533
61.55 -0.7655
61.575 -0.675
61.6 -0.5809
61.625 -0.4849
61.65 -0.3899
61.675 -0.2962
61.7 -0.2041
61.725 -0.1138
61.75 -0.0262
61.775 0.0579
61.8 0.1397
61.825 0.2263
61.85 0.3162
61.875 0.4067
61.9 0.4928
61.925 0.5738
61.95 0.654
61.975 0.7343
62 0.8087
62.025 0.8759
62.05 0.9373
62.075 0.9958
62.1 1.0516
62.125 1.1043
62.15 1.1546
62.175 1.2011
62.2 1.2468
62.225 1.2925
62.25 1.3397
62.275 1.3893
62.3 1.4419
62.325 1.495
62.35 1.5466
62.375 1.5959
62.4 1.6446
62.425 1.6971
62.45 1.7539
62.475 1.8137
62.5 1.8768
62.525 1.9382
62.55 1.9954
62.575 2.0456
62.6 2.0882
62.625 2.1244
62.65 2.156
62.675 2.1829
62.7 2.2043
62.725 2.2204
62.75 2.2322
62.775 2.2392
62.8 2.2413
62.825 2.238
62.85 2.2276
62.875 2.2134
62.9 2.1968
62.925 2.1801
62.95 2.1637
62.975 2.1462
63 2.1266
63.025 2.1022
63.05 2.0701
63.075 2.0294
63.1 1.979
63.125 1.9185
63.15 1.849
63.175 1.7728
63.2 1.6897
63.225 1.6024
63.25 1.5126
63.275 1.4219
63.3 1.3312
63.325 1.2433
63.35 1.1561
63.375 1.0693
63.4 0.982
63.425 0.8972
63.45 0.8224
63.475 0.7588
63.5 0.707
63.525 0.6704
63.55 0.6552
63.575 0.6535
63.6 0.6528
63.625 0.6475
63.65 0.6448
63.675 0.6461
63.7 0.6464
63.725 0.6434
63.75 0.635
63.775 0.6197
63.8 0.5984
63.825 0.5739
63.85 0.547
63.875 0.5201
63.9 0.4972
63.925 0.4862
63.95 0.4922
63.975 0.5079
64 0.5296
64.025 0.5544
64.05 0.5798
64.075 0.6059
64.1 0.635
64.125 0.6718
64.15 0.7146
64.175 0.7563
64.2 0.7977
64.225 0.8377
64.25 0.8711
64.275 0.8954
64.3 0.9086
64.325 0.9095
64.35 0.8979
64.375 0.8751
64.4 0.844
64.425 0.807
64.45 0.7653
64.475 0.7228
64.5 0.6848
64.525 0.6474
64.55 0.611
64.575 0.5781
64.6 0.544
64.625 0.5032
64.65 0.4572
64.675 0.4085
64.7 0.3577
64.725 0.3052
64.75 0.2504
64.775 0.1963
64.8 0.1491
64.825 0.1124
64.85 0.0881
64.875 0.0761
64.9 0.0686
64.925 0.0573
64.95 0.0368
64.975 0.0064
65 -0.0344
65.025 -0.0822
65.05 -0.1371
65.075 -0.1971
65.1 -0.2571
65.125 -0.3136
65.15 -0.3605
65.175 -0.3894
65.2 -0.3733
65.225 -0.3237
65.25 -0.2625
65.275 -0.202
65.3 -0.1474
65.325 -0.097
65.35 -0.0497
65.375 -0.0052
65.4 0.0371
65.425 0.076
65.45 0.1091
65.475 0.1354
65.5 0.1555
65.525 0.17
65.55 0.1776
65.575 0.1753
65.6 0.1611
65.625 0.1387
65.65 0.1151
65.675 0.0961
65.7 0.081
65.725 0.0644
65.75 0.0468
65.775 0.0325
65.8 0.0311
65.825 0.0584
65.85 0.1184
65.875 0.1936
65.9 0.2672
65.925 0.3389
65.95 0.406
65.975 0.4686
66 0.5308
66.025 0.5969
66.05 0.6643
66.075 0.731
66.1 0.7952
66.125 0.8538
66.15 0.9065
66.175 0.9517
66.2 0.988
66.225 1.0163
66.25 1.0391
66.275 1.0604
66.3 1.0852
66.325 1.1108
66.35 1.1331
66.375 1.1489
66.4 1.1583
66.425 1.1638
66.45 1.1643
66.475 1.1594
66.5 1.1516
66.525 1.1427
66.55 1.1345
66.575 1.1276
66.6 1.1194
66.625 1.1054
66.65 1.084
66.675 1.057
66.7 1.0256
66.725 0.9933
66.75 0.9665
66.775 0.9535
66.8 0.962
66.825 0.991
66.85 1.029
66.875 1.0623
66.9 1.0853
66.925 1.0975
66.95 1.1009
66.975 1.0981
67 1.094
67.025 1.091
67.05 1.0878
67.075 1.0831
67.1 1.0753
67.125 1.0629
67.15 1.0453
67.175 1.0204
67.2 0.9906
67.225 0.9568
67.25 0.9195
67.275 0.8801
67.3 0.8411
67.325 0.8089
67.35 0.7915
67.375 0.7872
67.4 0.7906
67.425 0.7992
67.45 0.812
67.475 0.8273
67.5 0.8446
67.525 0.8634
67.55 0.8826
67.575 0.9001
67.6 0.916
67.625 0.9295
67.65 0.9404
67.675 0.9446
67.7 0.9432
67.725 0.9374
67.75 0.9312
67.775 0.9252
67.8 0.9174
67.825 0.9054
67.85 0.8883
67.875 0.8683
67.9 0.8462
67.925 0.8247
67.95 0.8048
67.975 0.7842
68 0.761
68.025 0.7301
68.05 0.6902
68.075 0.6449
68.1 0.5983
68.125 0.5599
68.15 0.5389
68.175 0.5376
68.2 0.5454
68.225 0.5623
68.25 0.579
68.275 0.5929
68.3 0.6031
68.325 0.6112
68.35 0.6169
68.375 0.617
68.4 0.6096
68.425 0.5973
68.45 0.5799
68.475 0.5586
68.5 0.5324
68.525 0.4984
68.55 0.4572
68.575 0.4104
68.6 0.3639
68.625 0.3241
68.65 0.2904
68.675 0.2567
68.7 0.2221
68.725 0.1844
68.75 0.1463
68.775 0.1138
68.8 0.0902
68.825 0.0792
68.85 0.0803
68.875 0.0852
68.9 0.0864
68.925 0.0819
68.95 0.074
68.975 0.0632
69 0.0487
69.025 0.0357
69.05 0.0294
69.075 0.0277
69.1 0.0276
69.125 0.0261
69.15 0.0183
69.175 0.0025
69.2 -0.0204
69.225 -0.0515
69.25 -0.0907
69.275 -0.1334
69.3 -0.1744
69.325 -0.2166
69.35 -0.2599
69.375 -0.2992
69.4 -0.3334
69.425 -0.364
69.45 -0.3939
69.475 -0.428
69.5 -0.4638
69.525 -0.4973
69.55 -0.5268
69.575 -0.5531
69.6 -0.5704
69.625 -0.5693
69.65 -0.5454
69.675 -0.4977
69.7 -0.4343
69.725 -0.3619
69.75 -0.2832
69.775 -0.2039
69.8 -0.127
69.825 -0.0526
69.85 0.0178
69.875 0.0846
69.9 0.1496
69.925 0.2124
69.95 0.2741
69.975 0.336
70 0.3957
70.025 0.4498
70.05 0.4965
70.075 0.5372
70.1 0.5737
70.125 0.6049
70.15 0.6322
70.175 0.6564
70.2 0.6784
70.225 0.7019
70.25 0.7314
70.275 0.7655
70.3 0.7992
70.325 0.8279
70.35 0.8482
70.375 0.8628
70.4 0.8737
70.425 0.8797
70.45 0.8803
70.475 0.8729
70.5 0.8601
70.525 0.8448
70.55 0.8238
70.575 0.7986
70.6 0.7722
70.625 0.7402
70.65 0.7025
70.675 0.6697
70.7 0.6445
70.725 0.6243
70.75 0.6125
70.775 0.6107
70.8 0.6126
70.825 0.6178
70.85 0.6251
70.875 0.6311
70.9 0.6281
70.925 0.6164
70.95 0.5976
70.975 0.5728
71 0.5395
71.025 0.4966
71.05 0.4451
71.075 0.3864
71.1 0.3202
71.125 0.2487
71.15 0.1808
71.175 0.1277
71.2 0.0902
71.225 0.0609
71.25 0.0344
71.275 0.0125
71.3 -0.012
71.325 -0.0342
71.35 -0.0456
71.375 -0.0536
71.4 -0.0597
71.425 -0.0581
71.45 -0.0506
71.475 -0.0392
71.5 -0.0167
71.525 0.015
71.55 0.0504
71.575 0.0825
71.6 0.11
71.625 0.1294
71.65 0.1474
71.675 0.168
71.7 0.1882
71.725 0.2064
71.75 0.2213
71.775 0.2328
71.8 0.2379
71.825 0.2352
71.85 0.2259
71.875 0.2126
71.9 0.1931
71.925 0.1695
71.95 0.146
71.975 0.1239
72 0.1046
72.025 0.0903
72.05 0.085
72.075 0.1001
72.1 0.1256
72.125 0.158
72.15 0.1899
72.175 0.2174
72.2 0.248
72.225 0.2809
72.25 0.3093
72.275 0.3322
72.3 0.3485
72.325 0.3572
72.35 0.3585
72.375 0.3511
72.4 0.3343
72.425 0.3106
72.45 0.2816
72.475 0.2438
72.5 0.2014
72.525 0.1602
72.55 0.125
72.575 0.0976
72.6 0.0723
72.625 0.0444
72.65 0.0129
72.675 -0.0201
72.7 -0.0563
72.725 -0.0962
72.75 -0.1403
72.775 -0.1844
72.8 -0.2221
72.825 -0.2442
72.85 -0.2386
72.875 -0.2047
72.9 -0.1508
72.925 -0.078
72.95 0.0092
72.975 0.1028
73 0.1996
73.025 0.2956
73.05 0.3872
73.075 0.4744
73.1 0.5576
73.125 0.6359
73.15 0.7118
73.175 0.7845
73.2 0.8509
73.225 0.9087
73.25 0.9579
73.275 0.997
73.3 1.0254
73.325 1.0496
73.35 1.08
73.375 1.1164
73.4 1.1514
73.425 1.1804
73.45 1.2013
73.475 1.215
73.5 1.227
73.525 1.2423
73.55 1.2581
73.575 1.2766
73.6 1.2933
73.625 1.3115
73.65 1.33
73.675 1.3454
73.7 1.3601
73.725 1.376
73.75 1.3959
73.775 1.4197
73.8 1.4507
73.825 1.4859
73.85 1.5229
73.875 1.5615
73.9 1.5992
73.925 1.6342
73.95 1.6655
73.975 1.6965
74 1.7331
74.025 1.7833
74.05 1.8454
74.075 1.9178
74.1 1.9959
74.125 2.0776
74.15 2.1655
74.175 2.2583
74.2 2.3546
74.225 2.4504
74.25 2.5422
74.275 2.6292
74.3 2.7104
74.325 2.7862
74.35 2.8579
74.375 2.9254
74.4 2.9891
74.425 3.05
74.45 3.1085
74.475 3.1641
74.5 3.2174
74.525 3.2678
74.55 3.3161
74.575 3.3622
74.6 3.4054
74.625 3.4454
74.65 3.4822
74.675 3.5157
74.7 3.5463
74.725 3.5748
74.75 3.6014
74.775 3.6258
74.8 3.6476
74.825 3.6674
74.85 3.6855
74.875 3.7017
74.9 3.7164
74.925 3.7293
74.95 3.7405
74.975 3.75
75 3.7571
75.025 3.7604
75.05 3.7599
75.075 3.7562
75.1 3.749
75.125 3.7377
75.15 3.7226
75.175 3.7033
75.2 3.6799
75.225 3.6528
75.25 3.6229
75.275 3.5925
75.3 3.5622
75.325 3.5326
75.35 3.5042
75.375 3.4775
75.4 3.4498
75.425 3.4184
75.45 3.3819
75.475 3.3409
75.5 3.2963
75.525 3.248
75.55 3.1964
75.575 3.1407
75.6 3.0816
75.625 3.0188
75.65 2.952
75.675 2.8822
75.7 2.8118
75.725 2.7524
75.75 2.7034
75.775 2.6625
75.8 2.6237
75.825 2.5847
75.85 2.5431
75.875 2.4972
75.9 2.4459
75.925 2.389
75.95 2.3278
75.975 2.2654
76 2.204
76.025 2.1454
76.05 2.0878
76.075 2.0258
76.1 1.9608
76.125 1.8963
76.15 1.843
76.175 1.8148
76.2 1.8185
76.225 1.8389
76.25 1.8609
76.275 1.8752
76.3 1.8831
76.325 1.8861
76.35 1.8868
76.375 1.8823
76.4 1.8706
76.425 1.8514
76.45 1.8291
76.475 1.8058
76.5 1.7825
76.525 1.7631
76.55 1.7495
76.575 1.7395
76.6 1.7302
76.625 1.7195
76.65 1.7083
76.675 1.6943
76.7 1.675
76.725 1.6556
76.75 1.6378
76.775 1.6237
76.8 1.6138
76.825 1.612
76.85 1.6207
76.875 1.6397
76.9 1.6677
76.925 1.6989
76.95 1.7323
76.975 1.7681
77 1.8021
77.025 1.8344
77.05 1.8688
77.075 1.9031
77.1 1.9345
77.125 1.9636
77.15 1.9954
77.175 2.0334
77.2 2.0752
77.225 2.1167
77.25 2.1553
77.275 2.1909
77.3 2.2231
77.325 2.2521
77.35 2.2769
77.375 2.2974
77.4 2.3129
77.425 2.3243
77.45 2.3308
77.475 2.3312
77.5 2.3256
77.525 2.3148
77.55 2.3002
77.575 2.2832
77.6 2.2646
77.625 2.2426
77.65 2.2169
77.675 2.187
77.7 2.1532
77.725 2.1173
77.75 2.0794
77.775 2.0397
77.8 1.9961
77.825 1.9456
77.85 1.8888
77.875 1.8264
77.9 1.7644
77.925 1.7116
77.95 1.6787
77.975 1.6537
78 1.6268
78.025 1.5952
78.05 1.5581
78.075 1.5146
78.1 1.4634
78.125 1.4042
78.15 1.3377
78.175 1.2663
78.2 1.1904
78.225 1.1115
78.25 1.0367
78.275 0.978
78.3 0.9311
78.325 0.8932
78.35 0.8676
78.375 0.8587
78.4 0.8592
78.425 0.8622
78.45 0.8664
78.475 0.8709
78.5 0.8717
78.525 0.8692
78.55 0.8732
78.575 0.8975
78.6 0.9328
78.625 0.965
78.65 0.991
78.675 1.0138
78.7 1.0359
78.725 1.0576
78.75 1.0785
78.775 1.0946
78.8 1.1052
78.825 1.1094
78.85 1.1052
78.875 1.0937
78.9 1.0773
78.925 1.0578
78.95 1.0354
78.975 1.0161
79 1.0045
79.025 1.0127
79.05 1.051
79.075 1.1158
79.1 1.2003
79.125 1.2881
79.15 1.3696
79.175 1.4425
79.2 1.509
79.225 1.5699
79.25 1.6245
79.275 1.6723
79.3 1.7144
79.325 1.7508
79.35 1.7822
79.375 1.8084
79.4 1.8285
79.425 1.8431
79.45 1.852
79.475 1.8566
79.5 1.8614
79.525 1.8673
79.55 1.8749
79.575 1.8811
79.6 1.884
79.625 1.8852
79.65 1.8877
79.675 1.8884
79.7 1.8844
79.725 1.8749
79.75 1.8616
79.775 1.8451
79.8 1.8271
79.825 1.8095
79.85 1.7923
79.875 1.772
79.9 1.7476
79.925 1.7194
79.95 1.6907
79.975 1.6641
80 1.6387
80.025 1.6104
80.05 1.5761
80.075 1.5342
80.1 1.487
80.125 1.4344
80.15 1.3766
80.175 1.313
80.2 1.2475
80.225 1.183
80.25 1.1229
80.275 1.0617
80.3 0.9944
80.325 0.9176
80.35 0.8327
80.375 0.7425
80.4 0.6474
80.425 0.5485
80.45 0.4497
80.475 0.3627
80.5 0.3039
80.525 0.2651
80.55 0.2353
80.575 0.2133
80.6 0.2007
80.625 0.1897
80.65 0.1767
80.675 0.1613
80.7 0.1457
80.725 0.1316
80.75 0.1266
80.775 0.1322
80.8 0.1457
80.825 0.1595
80.85 0.1743
80.875 0.1864
80.9 0.1936
80.925 0.1933
80.95 0.1889
80.975 0.1861
81 0.1905
81.025 0.205
81.05 0.229
81.075 0.263
81.1 0.3036
81.125 0.3471
81.15 0.3941
81.175 0.4395
81.2 0.4734
81.225 0.4922
81.25 0.4992
81.275 0.4989
81.3 0.4965
81.325 0.4937
81.35 0.4899
81.375 0.4853
81.4 0.4783
81.425 0.4639
81.45 0.4408
81.475 0.4075
81.5 0.3678
81.525 0.3274
81.55 0.2902
81.575 0.2543
81.6 0.2226
81.625 0.2019
81.65 0.1864
81.675 0.1685
81.7 0.1441
81.725 0.1142
81.75 0.0795
81.775 0.0405
81.8 -0.0059
81.825 -0.0643
81.85 -0.138
81.875 -0.2218
81.9 -0.3081
81.925 -0.3926
81.95 -0.4704
81.975 -0.5354
82 -0.5875
82.025 -0.626
82.05 -0.6499
82.075 -0.6623
82.1 -0.663
82.125 -0.6578
82.15 -0.6517
82.175 -0.6515
82.2 -0.6592
82.225 -0.6744
82.25 -0.6928
82.275 -0.7096
82.3 -0.7262
82.325 -0.7483
82.35 -0.7784
82.375 -0.8156
82.4 -0.8602
82.425 -0.9108
82.45 -0.9684
82.475 -1.0363
82.5 -1.1035
82.525 -1.1547
82.55 -1.1914
82.575 -1.2174
82.6 -1.2376
82.625 -1.257
82.65 -1.2708
82.675 -1.2757
82.7 -1.2755
82.725 -1.2755
82.75 -1.2787
82.775 -1.2876
82.8 -1.298
82.825 -1.3105
82.85 -1.3295
82.875 -1.3591
82.9 -1.4003
82.925 -1.4499
82.95 -1.5037
82.975 -1.5534
83 -1.5896
83.025 -1.6046
83.05 -1.5981
83.075 -1.5692
83.1 -1.5339
83.125 -1.5048
83.15 -1.4833
83.175 -1.4649
83.2 -1.4461
83.225 -1.4324
83.25 -1.4225
83.275 -1.4112
83.3 -1.3945
83.325 -1.3701
83.35 -1.3387
83.375 -1.3005
83.4 -1.2567
83.425 -1.2086
83.45 -1.152
83.475 -1.0871
83.5 -1.0175
83.525 -0.9481
83.55 -0.8823
83.575 -0.8199
83.6 -0.76
83.625 -0.7062
83.65 -0.663
83.675 -0.6297
83.7 -0.6032
83.725 -0.5829
83.75 -0.5691
83.775 -0.5621
83.8 -0.5621
83.825 -0.5689
83.85 -0.5804
83.875 -0.5949
83.9 -0.6104
83.925 -0.6251
83.95 -0.6397
83.975 -0.6585
84 -0.6814
84.025 -0.7093
84.05 -0.7429
84.075 -0.7813
84.1 -0.8202
84.125 -0.8624
84.15 -0.9092
84.175 -0.9621
84.2 -1.0144
84.225 -1.0516
84.25 -1.0587
84.275 -1.0484
84.3 -1.0356
84.325 -1.0206
84.35 -1.0021
84.375 -0.9787
84.4 -0.9517
84.425 -0.9234
84.45 -0.8961
84.475 -0.8688
84.5 -0.835
84.525 -0.7898
84.55 -0.7376
84.575 -0.6816
84.6 -0.6205
84.625 -0.5506
84.65 -0.4668
84.675 -0.3672
84.7 -0.2568
84.725 -0.1379
84.75 -0.0128
84.775 0.1132
84.8 0.2368
84.825 0.3545
84.85 0.4669
84.875 0.579
84.9 0.6941
84.925 0.8111
84.95 0.9269
84.975 1.0369
85 1.1395
85.025 1.2374
85.05 1.332
85.075 1.4263
85.1 1.5247
85.125 1.6283
85.15 1.73
85.175 1.8256
85.2 1.9146
85.225 1.9971
85.25 2.0732
85.275 2.145
85.3 2.211
85.325 2.2694
85.35 2.32
85.375 2.3652
85.4 2.406
85.425 2.4424
85.45 2.4744
85.475 2.5028
85.5 2.5276
85.525 2.5482
85.55 2.5646
85.575 2.5765
85.6 2.5865
85.625 2.5975
85.65 2.6101
85.675 2.6244
85.7 2.6417
85.725 2.6654
85.75 2.6975
85.775 2.732
85.8 2.7644
85.825 2.7933
85.85 2.8182
85.875 2.8393
85.9 2.8568
85.925 2.8712
85.95 2.8832
85.975 2.893
86 2.9002
86.025 2.9046
86.05 2.9062
86.075 2.9048
86.1 2.9004
86.125 2.8921
86.15 2.8803
86.175 2.8651
86.2 2.8454
86.225 2.8192
86.25 2.7863
86.275 2.7472
86.3 2.7026
86.325 2.6529
86.35 2.5968
86.375 2.5339
86.4 2.4651
86.425 2.3922
86.45 2.3176
86.475 2.2408
86.5 2.1651
86.525 2.0928
86.55 2.0248
86.575 1.9596
86.6 1.8906
86.625 1.8177
86.65 1.7389
86.675 1.6547
86.7 1.5661
86.725 1.4722
86.75 1.3732
86.775 1.2679
86.8 1.159
86.825 1.0538
86.85 0.9697
86.875 0.9104
86.9 0.8646
86.925 0.8268
86.95 0.7996
86.975 0.7906
87 0.7953
87.025 0.8094
87.05 0.8293
87.075 0.8476
87.1 0.864
87.125 0.8731
87.15 0.8732
87.175 0.8688
87.2 0.8685
87.225 0.8761
87.25 0.8854
87.275 0.8908
87.3 0.8902
87.325 0.8857
87.35 0.8766
87.375 0.8572
87.4 0.8269
87.425 0.7886
87.45 0.7447
87.475 0.6958
87.5 0.64
87.525 0.5791
87.55 0.5157
87.575 0.4527
87.6 0.3894
87.625 0.3301
87.65 0.2763
87.675 0.233
87.7 0.2031
87.725 0.1856
87.75 0.1863
87.775 0.2154
87.8 0.2809
87.825 0.3754
87.85 0.4871
87.875 0.6063
87.9 0.7183
87.925 0.8192
87.95 0.9061
87.975 0.9803
88 1.0434
88.025 1.0954
88.05 1.1365
88.075 1.1658
88.1 1.189
88.125 1.213
88.15 1.2404
88.175 1.2695
88.2 1.2946
88.225 1.3131
88.25 1.3247
88.275 1.3336
88.3 1.3402
88.325 1.3399
88.35 1.3312
88.375 1.3149
88.4 1.2955
88.425 1.2795
88.45 1.2647
88.475 1.2464
88.5 1.2262
88.525 1.2094
88.55 1.1946
88.575 1.1742
88.6 1.1494
88.625 1.1223
88.65 1.0989
88.675 1.0804
88.7 1.07
88.725 1.0643
88.75 1.0618
88.775 1.0609
88.8 1.0584
88.825 1.0617
88.85 1.0731
88.875 1.0863
88.9 1.0999
88.925 1.1118
88.95 1.123
88.975 1.1378
89 1.1588
89.025 1.1837
89.05 1.2086
89.075 1.2389
89.1 1.279
89.125 1.3235
89.15 1.3642
89.175 1.3972
89.2 1.4256
89.225 1.4524
89.25 1.4736
89.275 1.489
89.3 1.5029
89.325 1.52
89.35 1.5441
89.375 1.5797
89.4 1.6228
89.425 1.6655
89.45 1.6986
89.475 1.7245
89.5 1.7429
89.525 1.7519
89.55 1.7509
89.575 1.7394
89.6 1.7187
89.625 1.6895
89.65 1.6528
89.675 1.6141
89.7 1.5752
89.725 1.5335
89.75 1.4871
89.775 1.4346
89.8 1.375
89.825 1.3125
89.85 1.2521
89.875 1.1986
89.9 1.1561
89.925 1.1252
89.95 1.1025
89.975 1.0846
90 1.0647
90.025 1.0412
90.05 1.0127
90.075 0.9817
90.1 0.9512
90.125 0.9273
90.15 0.9114
90.175 0.9026
90.2 0.8977
90.225 0.8951
90.25 0.8976
90.275 0.9022
90.3 0.9084
90.325 0.9096
90.35 0.9035
90.375 0.8908
90.4 0.872
90.425 0.8492
90.45 0.8233
90.475 0.7933
90.5 0.7593
90.525 0.7216
90.55 0.6814
90.575 0.6383
90.6 0.5934
90.625 0.5478
90.65 0.5009
90.675 0.4518
90.7 0.4008
90.725 0.3505
90.75 0.3076
90.775 0.2753
90.8 0.2486
90.825 0.222
90.85 0.1969
90.875 0.1809
90.9 0.1761
90.925 0.1844
90.95 0.2105
90.975 0.2552
91 0.3088
91.025 0.3605
91.05 0.4055
91.075 0.4433
91.1 0.4762
91.125 0.5099
91.15 0.5454
91.175 0.5809
91.2 0.6188
91.225 0.6578
91.25 0.6938
91.275 0.7256
91.3 0.7513
91.325 0.7708
91.35 0.7858
91.375 0.7974
91.4 0.8102
91.425 0.8259
91.45 0.8411
91.475 0.8545
91.5 0.864
91.525 0.8691
91.55 0.8696
91.575 0.8658
91.6 0.8595
91.625 0.8495
91.65 0.8352
91.675 0.8152
91.7 0.7925
91.725 0.7727
91.75 0.7566
91.775 0.7469
91.8 0.7388
91.825 0.7302
91.85 0.7208
91.875 0.7086
91.9 0.6924
91.925 0.6713
91.95 0.6448
91.975 0.6114
92 0.5695
92.025 0.5199
92.05 0.4668
92.075 0.4159
92.1 0.3688
92.125 0.3284
92.15 0.3019
92.175 0.3001
92.2 0.3214
92.225 0.3654
92.25 0.4222
92.275 0.4808
92.3 0.5353
92.325 0.5826
92.35 0.6249
92.375 0.6639
92.4 0.7009
92.425 0.7338
92.45 0.7596
92.475 0.7755
92.5 0.7822
92.525 0.7806
92.55 0.7703
92.575 0.7517
92.6 0.7266
92.625 0.6954
92.65 0.66
92.675 0.626
92.7 0.5986
92.725 0.5833
92.75 0.5853
92.775 0.6064
92.8 0.6437
92.825 0.6957
92.85 0.7575
92.875 0.8232
92.9 0.8861
92.925 0.9432
92.95 0.9909
92.975 1.0321
93 1.0688
93.025 1.1006
93.05 1.1262
93.075 1.1455
93.1 1.16
93.125 1.1716
93.15 1.1805
93.175 1.187
93.2 1.1949
93.225 1.2015
93.25 1.209
93.275 1.2228
93.3 1.243
93.325 1.2673
93.35 1.2934
93.375 1.3198
93.4 1.3448
93.425 1.367
93.45 1.3892
93.475 1.4109
93.5 1.429
93.525 1.4449
93.55 1.4564
93.575 1.4619
93.6 1.4626
93.625 1.4601
93.65 1.4538
93.675 1.4435
93.7 1.4312
93.725 1.4203
93.75 1.4117
93.775 1.4026
93.8 1.3904
93.825 1.3806
93.85 1.3783
93.875 1.3914
93.9 1.4194
93.925 1.452
93.95 1.4808
93.975 1.5031
94 1.5197
94.025 1.5285
94.05 1.5282
94.075 1.5185
94.1 1.4998
94.125 1.4747
94.15 1.4437
94.175 1.4079
94.2 1.3765
94.225 1.3599
94.25 1.3541
94.275 1.3532
94.3 1.3534
94.325 1.3523
94.35 1.3475
94.375 1.3443
94.4 1.3439
94.425 1.3441
94.45 1.3431
94.475 1.3391
94.5 1.3321
94.525 1.32
94.55 1.2997
94.575 1.27
94.6 1.2314
94.625 1.1841
94.65 1.1283
94.675 1.0657
94.7 0.9972
94.725 0.9277
94.75 0.8632
94.775 0.8031
94.8 0.7425
94.825 0.6783
94.85 0.61
94.875 0.5406
94.9 0.4699
94.925 0.3993
94.95 0.3299
94.975 0.2685
95 0.2339
95.025 0.2271
95.05 0.2419
95.075 0.2675
95.1 0.3017
95.125 0.3491
95.15 0.4071
95.175 0.4675
95.2 0.5253
95.225 0.5843
95.25 0.642
95.275 0.7001
95.3 0.759
95.325 0.8185
95.35 0.8782
95.375 0.942
95.4 1.0083
95.425 1.074
95.45 1.1372
95.475 1.1972
95.5 1.2526
95.525 1.3038
95.55 1.3518
95.575 1.3985
95.6 1.4465
95.625 1.4939
95.65 1.5408
95.675 1.5871
95.7 1.634
95.725 1.6793
95.75 1.726
95.775 1.7736
95.8 1.8162
95.825 1.8539
95.85 1.8898
95.875 1.9288
95.9 1.9668
95.925 1.9974
95.95 2.018
95.975 2.0297
96 2.034
96.025 2.0317
96.05 2.0258
96.075 2.0141
96.1 1.9987
96.125 1.9805
96.15 1.9667
96.175 1.9644
96.2 1.9685
96.225 1.9726
96.25 1.9749
96.275 1.9757
96.3 1.9702
96.325 1.9604
96.35 1.9499
96.375 1.9432
96.4 1.9451
96.425 1.9522
96.45 1.9595
96.475 1.964
96.5 1.9667
96.525 1.9656
96.55 1.9682
96.575 1.9775
96.6 1.9884
96.625 2.0003
96.65 2.0107
96.675 2.0161
96.7 2.0179
96.725 2.015
96.75 2.0065
96.775 1.9951
96.8 1.9846
96.825 1.978
96.85 1.9752
96.875 1.9787
96.9 1.9892
96.925 2.0089
96.95 2.0423
96.975 2.0848
97 2.1349
97.025 2.1906
97.05 2.2448
97.075 2.2948
97.1 2.3385
97.125 2.3754
97.15 2.4045
97.175 2.4242
97.2 2.4349
97.225 2.4384
97.25 2.4357
97.275 2.4274
97.3 2.4156
97.325 2.4006
97.35 2.3817
97.375 2.3584
97.4 2.3315
97.425 2.3022
97.45 2.2788
97.475 2.2673
97.5 2.2666
97.525 2.2683
97.55 2.2675
97.575 2.2619
97.6 2.249
97.625 2.2336
97.65 2.2186
97.675 2.205
97.7 2.1939
97.725 2.1869
97.75 2.1772
97.775 2.1595
97.8 2.1347
97.825 2.1049
97.85 2.073
97.875 2.038
97.9 2.0007
97.925 1.9652
97.95 1.9342
97.975 1.9028
98 1.8714
98.025 1.8457
98.05 1.8269
98.075 1.8112
98.1 1.7916
98.125 1.7644
98.15 1.731
98.175 1.6962
98.2 1.663
98.225 1.6353
98.25 1.6147
98.275 1.6009
98.3 1.5971
98.325 1.604
98.35 1.6129
98.375 1.6195
98.4 1.6263
98.425 1.6408
98.45 1.6675
98.475 1.7041
98.5 1.7423
98.525 1.779
98.55 1.8241
98.575 1.8845
98.6 1.9517
98.625 2.016
98.65 2.0714
98.675 2.1177
98.7 2.1583
98.725 2.1955
98.75 2.2264
98.775 2.2535
98.8 2.2771
98.825 2.2957
98.85 2.3078
98.875 2.3139
98.9 2.3142
98.925 2.3134
98.95 2.3176
98.975 2.3303
99 2.3465
99.025 2.3582
99.05 2.3654
99.075 2.3737
99.1 2.3785
99.125 2.3776
99.15 2.3743
99.175 2.3696
99.2 2.3677
99.225 2.3806
99.25 2.3999
99.275 2.4155
99.3 2.4244
99.325 2.4253
99.35 2.4154
99.375 2.3978
99.4 2.3775
99.425 2.3528
99.45 2.3267
99.475 2.2995
99.5 2.2689
99.525 2.233
99.55 2.1905
99.575 2.1434
99.6 2.0976
99.625 2.0557
99.65 2.0196
99.675 1.9891
99.7 1.9668
99.725 1.9528
99.75 1.9496
99.775 1.9543
99.8 1.9623
99.825 1.9735
99.85 1.9873
99.875 2.0024
99.9 2.0148
99.925 2.0221
99.95 2.025
99.975 2.0244
100 2.0208
