# Supplementary material for: Uptake of N2O5 by aqueous aerosol unveiled using chemically accurate many-body potentials
Source: Nat Commun. 2022 Mar 10;13:1266. doi: 10.1038/s41467-022-28697-8 (PMC8913772; doi:10.1038/s41467-022-28697-8)
Supplement: Supplementary file 3 — Source Data [file 41467_2022_28697_MOESM3_ESM.zip › n2o5-uptake-data/Fig2/scattering/rep05run14/relcom_gds.dat]

0.025 11.756
0.05 11.7422
0.075 11.7284
0.1 11.7146
0.125 11.7007
0.15 11.6868
0.175 11.6729
0.2 11.6589
0.225 11.6449
0.25 11.6309
0.275 11.6169
0.3 11.6029
0.325 11.5889
0.35 11.5748
0.375 11.5607
0.4 11.5466
0.425 11.5325
0.45 11.5183
0.475 11.5042
0.5 11.49
0.525 11.4758
0.55 11.4616
0.575 11.4473
0.6 11.4331
0.625 11.4188
0.65 11.4045
0.675 11.3901
0.7 11.3758
0.725 11.3614
0.75 11.347
0.775 11.3326
0.8 11.3182
0.825 11.3038
0.85 11.2893
0.875 11.2748
0.9 11.2603
0.925 11.2458
0.95 11.2312
0.975 11.2166
1 11.202
1.025 11.1874
1.05 11.1727
1.075 11.158
1.1 11.1434
1.125 11.1286
1.15 11.1139
1.175 11.0992
1.2 11.0844
1.225 11.0696
1.25 11.0548
1.275 11.0399
1.3 11.0251
1.325 11.0102
1.35 10.9953
1.375 10.9804
1.4 10.9655
1.425 10.9506
1.45 10.9356
1.475 10.9206
1.5 10.9056
1.525 10.8906
1.55 10.8755
1.575 10.8604
1.6 10.8453
1.625 10.8302
1.65 10.815
1.675 10.7998
1.7 10.7846
1.725 10.7693
1.75 10.7541
1.775 10.7387
1.8 10.7234
1.825 10.7081
1.85 10.6927
1.875 10.6773
1.9 10.6619
1.925 10.6465
1.95 10.6311
1.975 10.6157
2 10.6003
2.025 10.5849
2.05 10.5695
2.075 10.5541
2.1 10.5387
2.125 10.5233
2.15 10.5079
2.175 10.4925
2.2 10.477
2.225 10.4616
2.25 10.4461
2.275 10.4307
2.3 10.4152
2.325 10.3996
2.35 10.3841
2.375 10.3685
2.4 10.3529
2.425 10.3372
2.45 10.3215
2.475 10.3058
2.5 10.29
2.525 10.2741
2.55 10.2582
2.575 10.2423
2.6 10.2263
2.625 10.2102
2.65 10.1941
2.675 10.1778
2.7 10.1615
2.725 10.1451
2.75 10.1287
2.775 10.1122
2.8 10.0957
2.825 10.0791
2.85 10.0625
2.875 10.0457
2.9 10.0288
2.925 10.0118
2.95 9.9947
2.975 9.9777
3 9.9604
3.025 9.943
3.05 9.9256
3.075 9.908
3.1 9.8903
3.125 9.8725
3.15 9.8545
3.175 9.8365
3.2 9.8185
3.225 9.8003
3.25 9.782
3.275 9.7636
3.3 9.7451
3.325 9.7266
3.35 9.708
3.375 9.6894
3.4 9.6707
3.425 9.652
3.45 9.6332
3.475 9.6143
3.5 9.5954
3.525 9.5765
3.55 9.5576
3.575 9.5387
3.6 9.5198
3.625 9.501
3.65 9.4821
3.675 9.4633
3.7 9.4444
3.725 9.4254
3.75 9.4062
3.775 9.3869
3.8 9.3676
3.825 9.3481
3.85 9.3284
3.875 9.3085
3.9 9.2883
3.925 9.268
3.95 9.2475
3.975 9.2267
4 9.2052
4.025 9.183
4.05 9.1599
4.075 9.1362
4.1 9.112
4.125 9.0877
4.15 9.0633
4.175 9.0386
4.2 9.0129
4.225 8.9866
4.25 8.9601
4.275 8.9335
4.3 8.9066
4.325 8.8796
4.35 8.8524
4.375 8.825
4.4 8.7974
4.425 8.7694
4.45 8.7411
4.475 8.7127
4.5 8.6841
4.525 8.6553
4.55 8.6264
4.575 8.5973
4.6 8.5683
4.625 8.5392
4.65 8.5101
4.675 8.4809
4.7 8.4516
4.725 8.4221
4.75 8.3926
4.775 8.363
4.8 8.3334
4.825 8.3035
4.85 8.2735
4.875 8.2435
4.9 8.2132
4.925 8.1828
4.95 8.1522
4.975 8.1215
5 8.0906
5.025 8.0594
5.05 8.0277
5.075 7.9959
5.1 7.9637
5.125 7.9313
5.15 7.8983
5.175 7.8647
5.2 7.8304
5.225 7.7951
5.25 7.7589
5.275 7.7215
5.3 7.6828
5.325 7.6432
5.35 7.6029
5.375 7.562
5.4 7.5207
5.425 7.479
5.45 7.4371
5.475 7.3949
5.5 7.3523
5.525 7.3093
5.55 7.2659
5.575 7.2222
5.6 7.1782
5.625 7.134
5.65 7.0896
5.675 7.0448
5.7 6.9997
5.725 6.9542
5.75 6.9083
5.775 6.8619
5.8 6.815
5.825 6.7676
5.85 6.7194
5.875 6.6706
5.9 6.6211
5.925 6.5709
5.95 6.5197
5.975 6.4673
6 6.4137
6.025 6.3592
6.05 6.3034
6.075 6.246
6.1 6.1872
6.125 6.1269
6.15 6.0651
6.175 6.0018
6.2 5.9368
6.225 5.8702
6.25 5.8021
6.275 5.7328
6.3 5.662
6.325 5.5892
6.35 5.515
6.375 5.4396
6.4 5.3634
6.425 5.286
6.45 5.2074
6.475 5.1275
6.5 5.0467
6.525 4.9647
6.55 4.8813
6.575 4.7964
6.6 4.7105
6.625 4.624
6.65 4.5371
6.675 4.4489
6.7 4.3601
6.725 4.271
6.75 4.1808
6.775 4.0897
6.8 3.9977
6.825 3.9046
6.85 3.8106
6.875 3.7145
6.9 3.6169
6.925 3.5177
6.95 3.4163
6.975 3.3129
7 3.2074
7.025 3.0992
7.05 2.9885
7.075 2.8747
7.1 2.7569
7.125 2.6349
7.15 2.5098
7.175 2.384
7.2 2.262
7.225 2.1475
7.25 2.0489
7.275 1.9614
7.3 1.8775
7.325 1.7951
7.35 1.7116
7.375 1.625
7.4 1.5334
7.425 1.4355
7.45 1.3317
7.475 1.2286
7.5 1.13
7.525 1.0354
7.55 0.9397
7.575 0.8412
7.6 0.7404
7.625 0.6372
7.65 0.5291
7.675 0.4195
7.7 0.3222
7.725 0.2462
7.75 0.1895
7.775 0.1447
7.8 0.1024
7.825 0.0563
7.85 0.0039
7.875 -0.0542
7.9 -0.1179
7.925 -0.1872
7.95 -0.2623
7.975 -0.3445
8 -0.4326
8.025 -0.5226
8.05 -0.6035
8.075 -0.6628
8.1 -0.7007
8.125 -0.7271
8.15 -0.7488
8.175 -0.7616
8.2 -0.7605
8.225 -0.7449
8.25 -0.7142
8.275 -0.6745
8.3 -0.6321
8.325 -0.5923
8.35 -0.5585
8.375 -0.5337
8.4 -0.5181
8.425 -0.511
8.45 -0.5103
8.475 -0.5159
8.5 -0.5237
8.525 -0.5268
8.55 -0.5261
8.575 -0.5208
8.6 -0.5131
8.625 -0.5071
8.65 -0.5058
8.675 -0.5111
8.7 -0.5167
8.725 -0.5138
8.75 -0.5023
8.775 -0.4878
8.8 -0.4725
8.825 -0.461
8.85 -0.4531
8.875 -0.4491
8.9 -0.4474
8.925 -0.446
8.95 -0.4426
8.975 -0.4406
9 -0.4383
9.025 -0.4364
9.05 -0.4371
9.075 -0.4406
9.1 -0.4482
9.125 -0.4601
9.15 -0.471
9.175 -0.4691
9.2 -0.4616
9.225 -0.4568
9.25 -0.4586
9.275 -0.458
9.3 -0.4517
9.325 -0.4413
9.35 -0.4344
9.375 -0.4332
9.4 -0.4363
9.425 -0.4434
9.45 -0.4512
9.475 -0.4578
9.5 -0.4603
9.525 -0.4547
9.55 -0.4353
9.575 -0.4008
9.6 -0.3543
9.625 -0.2989
9.65 -0.2443
9.675 -0.1913
9.7 -0.1381
9.725 -0.0835
9.75 -0.0279
9.775 0.0272
9.8 0.0783
9.825 0.1248
9.85 0.1679
9.875 0.2101
9.9 0.2535
9.925 0.2993
9.95 0.3492
9.975 0.3951
10 0.4352
10.025 0.4718
10.05 0.5063
10.075 0.5395
10.1 0.5762
10.125 0.6153
10.15 0.6549
10.175 0.6914
10.2 0.7249
10.225 0.7556
10.25 0.7805
10.275 0.7987
10.3 0.8094
10.325 0.8132
10.35 0.8098
10.375 0.8003
10.4 0.787
10.425 0.7697
10.45 0.7465
10.475 0.721
10.5 0.6937
10.525 0.6643
10.55 0.6313
10.575 0.5969
10.6 0.5608
10.625 0.5254
10.65 0.4988
10.675 0.4793
10.7 0.4685
10.725 0.4712
10.75 0.4991
10.775 0.5554
10.8 0.6299
10.825 0.7085
10.85 0.7837
10.875 0.8563
10.9 0.9247
10.925 0.9903
10.95 1.052
10.975 1.1116
11 1.1692
11.025 1.2239
11.05 1.2755
11.075 1.3238
11.1 1.3698
11.125 1.4125
11.15 1.4503
11.175 1.482
11.2 1.5108
11.225 1.5475
11.25 1.5991
11.275 1.6551
11.3 1.7106
11.325 1.7625
11.35 1.8093
11.375 1.8543
11.4 1.8939
11.425 1.9262
11.45 1.9502
11.475 1.9642
11.5 1.9686
11.525 1.9646
11.55 1.9532
11.575 1.9357
11.6 1.9126
11.625 1.8821
11.65 1.8429
11.675 1.797
11.7 1.7521
11.725 1.7143
11.75 1.676
11.775 1.6293
11.8 1.5745
11.825 1.5075
11.85 1.4313
11.875 1.3473
11.9 1.2634
11.925 1.1967
11.95 1.1586
11.975 1.1384
12 1.1183
12.025 1.0992
12.05 1.0819
12.075 1.0647
12.1 1.0459
12.125 1.0267
12.15 1.0048
12.175 0.9816
12.2 0.9536
12.225 0.9206
12.25 0.8803
12.275 0.8345
12.3 0.7831
12.325 0.7297
12.35 0.6809
12.375 0.656
12.4 0.6695
12.425 0.7055
12.45 0.7568
12.475 0.8136
12.5 0.8683
12.525 0.916
12.55 0.9537
12.575 0.9831
12.6 1.0051
12.625 1.02
12.65 1.0309
12.675 1.0459
12.7 1.0685
12.725 1.0889
12.75 1.1009
12.775 1.1072
12.8 1.1139
12.825 1.124
12.85 1.1366
12.875 1.1517
12.9 1.1624
12.925 1.1623
12.95 1.1534
12.975 1.1389
13 1.1169
13.025 1.0893
13.05 1.0556
13.075 1.0166
13.1 0.9741
13.125 0.9293
13.15 0.8836
13.175 0.8391
13.2 0.8029
13.225 0.7764
13.25 0.7537
13.275 0.7289
13.3 0.7008
13.325 0.6678
13.35 0.6279
13.375 0.5857
13.4 0.5504
13.425 0.5268
13.45 0.5108
13.475 0.4992
13.5 0.4885
13.525 0.4763
13.55 0.4602
13.575 0.44
13.6 0.4159
13.625 0.3873
13.65 0.3556
13.675 0.3233
13.7 0.295
13.725 0.2717
13.75 0.2502
13.775 0.2302
13.8 0.2128
13.825 0.1968
13.85 0.1802
13.875 0.1616
13.9 0.1403
13.925 0.1168
13.95 0.0903
13.975 0.0588
14 0.023
14.025 -0.0133
14.05 -0.0492
14.075 -0.082
14.1 -0.1102
14.125 -0.133
14.15 -0.1489
14.175 -0.1602
14.2 -0.1681
14.225 -0.1718
14.25 -0.1668
14.275 -0.1586
14.3 -0.1516
14.325 -0.1478
14.35 -0.1467
14.375 -0.1509
14.4 -0.1615
14.425 -0.1784
14.45 -0.2013
14.475 -0.2311
14.5 -0.2682
14.525 -0.3137
14.55 -0.3665
14.575 -0.4274
14.6 -0.4971
14.625 -0.5751
14.65 -0.6616
14.675 -0.7555
14.7 -0.8523
14.725 -0.9504
14.75 -1.0491
14.775 -1.1461
14.8 -1.2445
14.825 -1.3428
14.85 -1.4296
14.875 -1.4984
14.9 -1.5539
14.925 -1.6066
14.95 -1.6656
14.975 -1.7279
15 -1.7908
15.025 -1.8539
15.05 -1.9133
15.075 -1.9711
15.1 -2.0277
15.125 -2.0829
15.15 -2.1324
15.175 -2.1766
15.2 -2.2116
15.225 -2.2329
15.25 -2.235
15.275 -2.2226
15.3 -2.2051
15.325 -2.1868
15.35 -2.171
15.375 -2.1603
15.4 -2.1545
15.425 -2.1555
15.45 -2.1619
15.475 -2.17
15.5 -2.1772
15.525 -2.1841
15.55 -2.1935
15.575 -2.2086
15.6 -2.2326
15.625 -2.2614
15.65 -2.2933
15.675 -2.3262
15.7 -2.3577
15.725 -2.3844
15.75 -2.4056
15.775 -2.4246
15.8 -2.4459
15.825 -2.4671
15.85 -2.4801
15.875 -2.4823
15.9 -2.4786
15.925 -2.4748
15.95 -2.4729
15.975 -2.47
16 -2.4695
16.025 -2.4697
16.05 -2.4656
16.075 -2.4581
16.1 -2.4419
16.125 -2.4112
16.15 -2.3707
16.175 -2.3255
16.2 -2.2762
16.225 -2.2307
16.25 -2.1908
16.275 -2.154
16.3 -2.1187
16.325 -2.0849
16.35 -2.0463
16.375 -1.9993
16.4 -1.9454
16.425 -1.8908
16.45 -1.841
16.475 -1.7966
16.5 -1.7561
16.525 -1.7195
16.55 -1.6884
16.575 -1.6689
16.6 -1.6655
16.625 -1.679
16.65 -1.7065
16.675 -1.7438
16.7 -1.7888
16.725 -1.8393
16.75 -1.8962
16.775 -1.9602
16.8 -2.0312
16.825 -2.1066
16.85 -2.1845
16.875 -2.2608
16.9 -2.3305
16.925 -2.3838
16.95 -2.4115
16.975 -2.4171
17 -2.4185
17.025 -2.4211
17.05 -2.4264
17.075 -2.4319
17.1 -2.432
17.125 -2.4265
17.15 -2.4157
17.175 -2.4001
17.2 -2.374
17.225 -2.3399
17.25 -2.3076
17.275 -2.2832
17.3 -2.2674
17.325 -2.2571
17.35 -2.2545
17.375 -2.2562
17.4 -2.252
17.425 -2.2431
17.45 -2.2322
17.475 -2.2227
17.5 -2.2106
17.525 -2.1905
17.55 -2.1671
17.575 -2.1457
17.6 -2.1313
17.625 -2.1193
17.65 -2.1075
17.675 -2.0917
17.7 -2.0707
17.725 -2.0481
17.75 -2.0274
17.775 -2.0106
17.8 -1.9974
17.825 -1.9859
17.85 -1.9801
17.875 -1.977
17.9 -1.9728
17.925 -1.9679
17.95 -1.9619
17.975 -1.9505
18 -1.9303
18.025 -1.9063
18.05 -1.8816
18.075 -1.8566
18.1 -1.833
18.125 -1.8062
18.15 -1.7771
18.175 -1.7466
18.2 -1.7205
18.225 -1.6991
18.25 -1.6817
18.275 -1.6697
18.3 -1.6615
18.325 -1.6584
18.35 -1.664
18.375 -1.6799
18.4 -1.7049
18.425 -1.737
18.45 -1.7742
18.475 -1.8134
18.5 -1.8539
18.525 -1.8956
18.55 -1.9413
18.575 -1.9934
18.6 -2.052
18.625 -2.1139
18.65 -2.1729
18.675 -2.2263
18.7 -2.2703
18.725 -2.314
18.75 -2.3556
18.775 -2.3847
18.8 -2.3937
18.825 -2.3859
18.85 -2.37
18.875 -2.3468
18.9 -2.322
18.925 -2.2973
18.95 -2.2729
18.975 -2.2479
19 -2.2201
19.025 -2.1843
19.05 -2.1436
19.075 -2.1021
19.1 -2.0606
19.125 -2.0206
19.15 -1.9845
19.175 -1.9545
19.2 -1.9284
19.225 -1.9044
19.25 -1.8817
19.275 -1.8504
19.3 -1.8134
19.325 -1.7812
19.35 -1.7567
19.375 -1.7376
19.4 -1.721
19.425 -1.7087
19.45 -1.7014
19.475 -1.6996
19.5 -1.7005
19.525 -1.7016
19.55 -1.6998
19.575 -1.6956
19.6 -1.6934
19.625 -1.6945
19.65 -1.6986
19.675 -1.7024
19.7 -1.7066
19.725 -1.7048
19.75 -1.6922
19.775 -1.6669
19.8 -1.6344
19.825 -1.5928
19.85 -1.5436
19.875 -1.4946
19.9 -1.4514
19.925 -1.4154
19.95 -1.3859
19.975 -1.3652
20 -1.3555
20.025 -1.3574
20.05 -1.374
20.075 -1.4039
20.1 -1.4474
20.125 -1.4983
20.15 -1.5516
20.175 -1.605
20.2 -1.6583
20.225 -1.7199
20.25 -1.7895
20.275 -1.8607
20.3 -1.9342
20.325 -2.0055
20.35 -2.078
20.375 -2.1532
20.4 -2.2317
20.425 -2.3048
20.45 -2.3696
20.475 -2.4227
20.5 -2.4661
20.525 -2.4969
20.55 -2.5055
20.575 -2.4974
20.6 -2.486
20.625 -2.4758
20.65 -2.4723
20.675 -2.4722
20.7 -2.4643
20.725 -2.4485
20.75 -2.4268
20.775 -2.3995
20.8 -2.3699
20.825 -2.3423
20.85 -2.3233
20.875 -2.3125
20.9 -2.3064
20.925 -2.3043
20.95 -2.3054
20.975 -2.313
21 -2.329
21.025 -2.3527
21.05 -2.3757
21.075 -2.3902
21.1 -2.3869
21.125 -2.3579
21.15 -2.3083
21.175 -2.2579
21.2 -2.2186
21.225 -2.1849
21.25 -2.1506
21.275 -2.1186
21.3 -2.0897
21.325 -2.0639
21.35 -2.0423
21.375 -2.0262
21.4 -2.0161
21.425 -2.0124
21.45 -2.0179
21.475 -2.0388
21.5 -2.0723
21.525 -2.0992
21.55 -2.1109
21.575 -2.1062
21.6 -2.0897
21.625 -2.0635
21.65 -2.0317
21.675 -1.9985
21.7 -1.9673
21.725 -1.939
21.75 -1.9141
21.775 -1.8963
21.8 -1.8907
21.825 -1.8969
21.85 -1.9071
21.875 -1.901
21.9 -1.8737
21.925 -1.8423
21.95 -1.824
21.975 -1.8271
22 -1.8443
22.025 -1.8691
22.05 -1.8985
22.075 -1.9329
22.1 -1.9748
22.125 -2.0268
22.15 -2.0874
22.175 -2.1531
22.2 -2.224
22.225 -2.2976
22.25 -2.3706
22.275 -2.4386
22.3 -2.4951
22.325 -2.5417
22.35 -2.5763
22.375 -2.6013
22.4 -2.6162
22.425 -2.6216
22.45 -2.6189
22.475 -2.6032
22.5 -2.5708
22.525 -2.5261
22.55 -2.4808
22.575 -2.4425
22.6 -2.4144
22.625 -2.3987
22.65 -2.3955
22.675 -2.4031
22.7 -2.4124
22.725 -2.4201
22.75 -2.4249
22.775 -2.4247
22.8 -2.4284
22.825 -2.4346
22.85 -2.4374
22.875 -2.4409
22.9 -2.445
22.925 -2.4479
22.95 -2.4547
22.975 -2.47
23 -2.4975
23.025 -2.536
23.05 -2.5836
23.075 -2.6371
23.1 -2.6897
23.125 -2.7392
23.15 -2.782
23.175 -2.8151
23.2 -2.8321
23.225 -2.8453
23.25 -2.8569
23.275 -2.8661
23.3 -2.8772
23.325 -2.8985
23.35 -2.9279
23.375 -2.9618
23.4 -2.9963
23.425 -3.0277
23.45 -3.0508
23.475 -3.0571
23.5 -3.0394
23.525 -3.0114
23.55 -2.9896
23.575 -2.9898
23.6 -3.0123
23.625 -3.043
23.65 -3.0621
23.675 -3.0623
23.7 -3.0447
23.725 -3.0198
23.75 -2.9949
23.775 -2.9761
23.8 -2.959
23.825 -2.9356
23.85 -2.9062
23.875 -2.8587
23.9 -2.7765
23.925 -2.6743
23.95 -2.5776
23.975 -2.4931
24 -2.4181
24.025 -2.3495
24.05 -2.2872
24.075 -2.2321
24.1 -2.1817
24.125 -2.1347
24.15 -2.0924
24.175 -2.0601
24.2 -2.0325
24.225 -2.0068
24.25 -1.9778
24.275 -1.9459
24.3 -1.9165
24.325 -1.8913
24.35 -1.8744
24.375 -1.8682
24.4 -1.8748
24.425 -1.8915
24.45 -1.9173
24.475 -1.9532
24.5 -1.9999
24.525 -2.0546
24.55 -2.1101
24.575 -2.1644
24.6 -2.2131
24.625 -2.2483
24.65 -2.2754
24.675 -2.2964
24.7 -2.31
24.725 -2.319
24.75 -2.3275
24.775 -2.3291
24.8 -2.3191
24.825 -2.2959
24.85 -2.2636
24.875 -2.2255
24.9 -2.1841
24.925 -2.1416
24.95 -2.0956
24.975 -2.0435
25 -1.9919
25.025 -1.942
25.05 -1.8811
25.075 -1.7909
25.1 -1.6764
25.125 -1.5523
25.15 -1.4303
25.175 -1.3156
25.2 -1.2097
25.225 -1.1135
25.25 -1.0248
25.275 -0.943
25.3 -0.8709
25.325 -0.8102
25.35 -0.761
25.375 -0.7193
25.4 -0.6815
25.425 -0.6487
25.45 -0.6219
25.475 -0.6004
25.5 -0.5831
25.525 -0.5697
25.55 -0.5601
25.575 -0.5526
25.6 -0.5444
25.625 -0.5283
25.65 -0.4998
25.675 -0.4652
25.7 -0.4275
25.725 -0.3884
25.75 -0.35
25.775 -0.316
25.8 -0.2882
25.825 -0.2668
25.85 -0.2517
25.875 -0.2433
25.9 -0.2416
25.925 -0.2477
25.95 -0.2612
25.975 -0.2813
26 -0.3094
26.025 -0.3475
26.05 -0.3958
26.075 -0.4545
26.1 -0.5219
26.125 -0.5964
26.15 -0.6788
26.175 -0.7621
26.2 -0.8391
26.225 -0.9061
26.25 -0.9644
26.275 -1.0197
26.3 -1.0752
26.325 -1.1337
26.35 -1.1908
26.375 -1.236
26.4 -1.2589
26.425 -1.2645
26.45 -1.256
26.475 -1.2348
26.5 -1.2002
26.525 -1.1506
26.55 -1.096
26.575 -1.044
26.6 -0.9979
26.625 -0.9607
26.65 -0.9315
26.675 -0.9106
26.7 -0.9016
26.725 -0.9038
26.75 -0.9155
26.775 -0.9352
26.8 -0.9606
26.825 -0.9892
26.85 -1.0135
26.875 -1.0263
26.9 -1.0332
26.925 -1.0403
26.95 -1.0483
26.975 -1.0584
27 -1.0739
27.025 -1.0921
27.05 -1.1092
27.075 -1.1246
27.1 -1.1393
27.125 -1.1509
27.15 -1.1549
27.175 -1.1422
27.2 -1.1123
27.225 -1.0801
27.25 -1.0534
27.275 -1.0318
27.3 -1.0102
27.325 -0.9727
27.35 -0.9089
27.375 -0.8153
27.4 -0.7026
27.425 -0.5832
27.45 -0.4667
27.475 -0.3589
27.5 -0.2624
27.525 -0.1764
27.55 -0.0994
27.575 -0.0326
27.6 0.0231
27.625 0.0673
27.65 0.1004
27.675 0.1259
27.7 0.1445
27.725 0.1566
27.75 0.1592
27.775 0.1534
27.8 0.1377
27.825 0.1109
27.85 0.0763
27.875 0.0358
27.9 -0.006
27.925 -0.0323
27.95 -0.0329
27.975 -0.0157
28 0.0117
28.025 0.0554
28.05 0.1168
28.075 0.185
28.1 0.2583
28.125 0.3336
28.15 0.4103
28.175 0.4877
28.2 0.5627
28.225 0.6407
28.25 0.7359
28.275 0.8549
28.3 0.9863
28.325 1.1207
28.35 1.2532
28.375 1.3784
28.4 1.493
28.425 1.5972
28.45 1.6944
28.475 1.7867
28.5 1.8737
28.525 1.9562
28.55 2.0328
28.575 2.1039
28.6 2.1691
28.625 2.2276
28.65 2.279
28.675 2.3232
28.7 2.3618
28.725 2.3931
28.75 2.417
28.775 2.437
28.8 2.4538
28.825 2.4655
28.85 2.4717
28.875 2.4737
28.9 2.4728
28.925 2.4737
28.95 2.4824
28.975 2.503
29 2.5311
29.025 2.5604
29.05 2.5904
29.075 2.6217
29.1 2.6503
29.125 2.675
29.15 2.6957
29.175 2.7118
29.2 2.7231
29.225 2.7301
29.25 2.7329
29.275 2.7304
29.3 2.7224
29.325 2.7094
29.35 2.6913
29.375 2.668
29.4 2.6402
29.425 2.6076
29.45 2.5705
29.475 2.5305
29.5 2.4877
29.525 2.44
29.55 2.3856
29.575 2.3249
29.6 2.261
29.625 2.2011
29.65 2.155
29.675 2.1219
29.7 2.0893
29.725 2.0511
29.75 2.0089
29.775 1.9665
29.8 1.9201
29.825 1.8693
29.85 1.8159
29.875 1.7597
29.9 1.7005
29.925 1.638
29.95 1.5739
29.975 1.5045
30 1.4355
30.025 1.3795
30.05 1.339
30.075 1.3105
30.1 1.2896
30.125 1.2724
30.15 1.2529
30.175 1.2325
30.2 1.2111
30.225 1.1878
30.25 1.1631
30.275 1.1356
30.3 1.1036
30.325 1.0658
30.35 1.0266
30.375 0.9942
30.4 0.9716
30.425 0.9533
30.45 0.9311
30.475 0.9039
30.5 0.8715
30.525 0.8324
30.55 0.7894
30.575 0.7438
30.6 0.6973
30.625 0.6581
30.65 0.6329
30.675 0.6236
30.7 0.6331
30.725 0.6633
30.75 0.7084
30.775 0.757
30.8 0.8006
30.825 0.8373
30.85 0.8667
30.875 0.8889
30.9 0.9043
30.925 0.9126
30.95 0.9146
30.975 0.9121
31 0.9083
31.025 0.9077
31.05 0.9133
31.075 0.926
31.1 0.9474
31.125 0.974
31.15 1.003
31.175 1.0289
31.2 1.0505
31.225 1.0685
31.25 1.0838
31.275 1.0985
31.3 1.1155
31.325 1.134
31.35 1.1518
31.375 1.1676
31.4 1.1788
31.425 1.1849
31.45 1.1851
31.475 1.1811
31.5 1.1753
31.525 1.1721
31.55 1.1731
31.575 1.1768
31.6 1.1807
31.625 1.1874
31.65 1.1959
31.675 1.2025
31.7 1.207
31.725 1.2092
31.75 1.209
31.775 1.2036
31.8 1.1909
31.825 1.1712
31.85 1.1503
31.875 1.1363
31.9 1.1371
31.925 1.1469
31.95 1.1565
31.975 1.1662
32 1.1724
32.025 1.1741
32.05 1.1696
32.075 1.1587
32.1 1.1406
32.125 1.1156
32.15 1.0855
32.175 1.0504
32.2 1.0094
32.225 0.9641
32.25 0.9136
32.275 0.858
32.3 0.7969
32.325 0.7306
32.35 0.6618
32.375 0.5952
32.4 0.5343
32.425 0.477
32.45 0.418
32.475 0.3541
32.5 0.2835
32.525 0.2047
32.55 0.118
32.575 0.0254
32.6 -0.0719
32.625 -0.1707
32.65 -0.2695
32.675 -0.3661
32.7 -0.4625
32.725 -0.5567
32.75 -0.6473
32.775 -0.7332
32.8 -0.8126
32.825 -0.8811
32.85 -0.9303
32.875 -0.9597
32.9 -0.9723
32.925 -0.9745
32.95 -0.9655
32.975 -0.9472
33 -0.9193
33.025 -0.8825
33.05 -0.8437
33.075 -0.8058
33.1 -0.7694
33.125 -0.7383
33.15 -0.7139
33.175 -0.6963
33.2 -0.6805
33.225 -0.6587
33.25 -0.626
33.275 -0.5886
33.3 -0.5519
33.325 -0.52
33.35 -0.4955
33.375 -0.4776
33.4 -0.4659
33.425 -0.4593
33.45 -0.4586
33.475 -0.4638
33.5 -0.4698
33.525 -0.4676
33.55 -0.4556
33.575 -0.4355
33.6 -0.4095
33.625 -0.3794
33.65 -0.3454
33.675 -0.3105
33.7 -0.2795
33.725 -0.253
33.75 -0.2349
33.775 -0.2256
33.8 -0.2248
33.825 -0.2323
33.85 -0.2477
33.875 -0.2711
33.9 -0.3023
33.925 -0.3409
33.95 -0.3875
33.975 -0.4415
34 -0.5025
34.025 -0.5679
34.05 -0.6351
34.075 -0.697
34.1 -0.744
34.125 -0.7735
34.15 -0.7912
34.175 -0.7994
34.2 -0.8052
34.225 -0.8115
34.25 -0.8196
34.275 -0.8278
34.3 -0.8311
34.325 -0.8239
34.35 -0.8102
34.375 -0.7959
34.4 -0.7836
34.425 -0.7731
34.45 -0.762
34.475 -0.7487
34.5 -0.7312
34.525 -0.7125
34.55 -0.697
34.575 -0.6867
34.6 -0.6805
34.625 -0.6764
34.65 -0.6738
34.675 -0.669
34.7 -0.6643
34.725 -0.6531
34.75 -0.6291
34.775 -0.5945
34.8 -0.5572
34.825 -0.5198
34.85 -0.484
34.875 -0.4555
34.9 -0.4339
34.925 -0.4139
34.95 -0.3912
34.975 -0.3667
35 -0.3402
35.025 -0.3125
35.05 -0.2819
35.075 -0.2508
35.1 -0.2164
35.125 -0.1777
35.15 -0.1392
35.175 -0.0996
35.2 -0.0604
35.225 -0.0214
35.25 0.0151
35.275 0.0497
35.3 0.0828
35.325 0.1137
35.35 0.1417
35.375 0.1646
35.4 0.1821
35.425 0.1958
35.45 0.2067
35.475 0.2178
35.5 0.2362
35.525 0.2621
35.55 0.2916
35.575 0.3213
35.6 0.35
35.625 0.3754
35.65 0.3975
35.675 0.4167
35.7 0.4367
35.725 0.4616
35.75 0.4959
35.775 0.5312
35.8 0.5639
35.825 0.5919
35.85 0.6144
35.875 0.6315
35.9 0.6419
35.925 0.6476
35.95 0.6494
35.975 0.649
36 0.6492
36.025 0.6475
36.05 0.6468
36.075 0.6464
36.1 0.6457
36.125 0.6444
36.15 0.6428
36.175 0.6445
36.2 0.6493
36.225 0.6556
36.25 0.663
36.275 0.6741
36.3 0.6884
36.325 0.7026
36.35 0.714
36.375 0.7233
36.4 0.7348
36.425 0.746
36.45 0.7531
36.475 0.7567
36.5 0.7548
36.525 0.7429
36.55 0.7235
36.575 0.6982
36.6 0.6678
36.625 0.6331
36.65 0.5926
36.675 0.5472
36.7 0.4959
36.725 0.4426
36.75 0.3947
36.775 0.3575
36.8 0.3325
36.825 0.318
36.85 0.3145
36.875 0.3268
36.9 0.3539
36.925 0.3893
36.95 0.4311
36.975 0.4828
37 0.5416
37.025 0.6025
37.05 0.6615
37.075 0.7197
37.1 0.7748
37.125 0.8296
37.15 0.886
37.175 0.9451
37.2 1.0055
37.225 1.0666
37.25 1.127
37.275 1.1836
37.3 1.2351
37.325 1.2805
37.35 1.3201
37.375 1.3554
37.4 1.3908
37.425 1.4322
37.45 1.4752
37.475 1.5172
37.5 1.5552
37.525 1.588
37.55 1.6149
37.575 1.6347
37.6 1.6488
37.625 1.658
37.65 1.6632
37.675 1.6647
37.7 1.6657
37.725 1.6689
37.75 1.672
37.775 1.6745
37.8 1.6763
37.825 1.6789
37.85 1.6804
37.875 1.676
37.9 1.663
37.925 1.6449
37.95 1.6225
37.975 1.5945
38 1.5606
38.025 1.5209
38.05 1.4738
38.075 1.4206
38.1 1.3617
38.125 1.296
38.15 1.224
38.175 1.1474
38.2 1.0678
38.225 0.9832
38.25 0.8909
38.275 0.7908
38.3 0.6841
38.325 0.5721
38.35 0.4603
38.375 0.3545
38.4 0.2563
38.425 0.1622
38.45 0.0664
38.475 -0.0293
38.5 -0.1194
38.525 -0.1936
38.55 -0.2417
38.575 -0.262
38.6 -0.2603
38.625 -0.2405
38.65 -0.2074
38.675 -0.1615
38.7 -0.1081
38.725 -0.0522
38.75 0.0009
38.775 0.049
38.8 0.0884
38.825 0.1182
38.85 0.1373
38.875 0.1411
38.9 0.1297
38.925 0.1031
38.95 0.063
38.975 0.0231
39 0.0056
39.025 0.0141
39.05 0.042
39.075 0.0678
39.1 0.0845
39.125 0.0939
39.15 0.1016
39.175 0.1268
39.2 0.1762
39.225 0.2356
39.25 0.2958
39.275 0.3566
39.3 0.4179
39.325 0.4792
39.35 0.5407
39.375 0.603
39.4 0.6632
39.425 0.7176
39.45 0.7614
39.475 0.7913
39.5 0.8073
39.525 0.8084
39.55 0.7995
39.575 0.785
39.6 0.7732
39.625 0.7623
39.65 0.7494
39.675 0.7364
39.7 0.7242
39.725 0.7188
39.75 0.7165
39.775 0.7144
39.8 0.7077
39.825 0.6909
39.85 0.6666
39.875 0.6394
39.9 0.6111
39.925 0.583
39.95 0.5576
39.975 0.5382
40 0.5242
40.025 0.5113
40.05 0.5004
40.075 0.4913
40.1 0.4752
40.125 0.4537
40.15 0.4337
40.175 0.4252
40.2 0.433
40.225 0.4604
40.25 0.5022
40.275 0.5469
40.3 0.5879
40.325 0.6209
40.35 0.6455
40.375 0.6596
40.4 0.6645
40.425 0.6619
40.45 0.6532
40.475 0.6358
40.5 0.6122
40.525 0.5866
40.55 0.5663
40.575 0.5593
40.6 0.5684
40.625 0.5916
40.65 0.6169
40.675 0.6396
40.7 0.6588
40.725 0.6739
40.75 0.6874
40.775 0.7007
40.8 0.7191
40.825 0.7442
40.85 0.7728
40.875 0.7992
40.9 0.8197
40.925 0.8343
40.95 0.8454
40.975 0.8528
41 0.8568
41.025 0.8598
41.05 0.8614
41.075 0.8597
41.1 0.852
41.125 0.8386
41.15 0.821
41.175 0.8016
41.2 0.7857
41.225 0.7787
41.25 0.7834
41.275 0.7975
41.3 0.8152
41.325 0.8311
41.35 0.8437
41.375 0.852
41.4 0.8586
41.425 0.8641
41.45 0.872
41.475 0.8913
41.5 0.9233
41.525 0.9644
41.55 1.0044
41.575 1.0408
41.6 1.072
41.625 1.0961
41.65 1.113
41.675 1.1236
41.7 1.1282
41.725 1.1274
41.75 1.1247
41.775 1.1206
41.8 1.1132
41.825 1.1011
41.85 1.0838
41.875 1.0605
41.9 1.0303
41.925 0.993
41.95 0.9478
41.975 0.8936
42 0.8318
42.025 0.7618
42.05 0.6855
42.075 0.6095
42.1 0.5416
42.125 0.4848
42.15 0.4306
42.175 0.3754
42.2 0.3206
42.225 0.2693
42.25 0.2213
42.275 0.1779
42.3 0.1371
42.325 0.1012
42.35 0.076
42.375 0.0653
42.4 0.0721
42.425 0.097
42.45 0.1339
42.475 0.1754
42.5 0.2175
42.525 0.254
42.55 0.2824
42.575 0.3032
42.6 0.3193
42.625 0.3307
42.65 0.3355
42.675 0.3336
42.7 0.3273
42.725 0.3161
42.75 0.3045
42.775 0.2934
42.8 0.2844
42.825 0.275
42.85 0.261
42.875 0.2393
42.9 0.21
42.925 0.1772
42.95 0.1476
42.975 0.1273
43 0.1167
43.025 0.1114
43.05 0.1079
43.075 0.1021
43.1 0.0949
43.125 0.0886
43.15 0.0909
43.175 0.1038
43.2 0.1297
43.225 0.1661
43.25 0.2115
43.275 0.2676
43.3 0.3341
43.325 0.4108
43.35 0.4942
43.375 0.5776
43.4 0.6587
43.425 0.7377
43.45 0.8109
43.475 0.8759
43.5 0.9319
43.525 0.9808
43.55 1.0235
43.575 1.059
43.6 1.0857
43.625 1.1043
43.65 1.1164
43.675 1.1252
43.7 1.1355
43.725 1.1482
43.75 1.1593
43.775 1.1646
43.8 1.1643
43.825 1.1591
43.85 1.1484
43.875 1.1333
43.9 1.1181
43.925 1.1057
43.95 1.0966
43.975 1.0871
44 1.078
44.025 1.0691
44.05 1.065
44.075 1.0629
44.1 1.0612
44.125 1.0614
44.15 1.0676
44.175 1.0832
44.2 1.1037
44.225 1.126
44.25 1.1466
44.275 1.1647
44.3 1.1759
44.325 1.1809
44.35 1.1834
44.375 1.1861
44.4 1.1998
44.425 1.2302
44.45 1.2725
44.475 1.3191
44.5 1.3662
44.525 1.412
44.55 1.4578
44.575 1.5027
44.6 1.5487
44.625 1.5928
44.65 1.6335
44.675 1.6712
44.7 1.7038
44.725 1.731
44.75 1.7539
44.775 1.7711
44.8 1.7816
44.825 1.7852
44.85 1.7848
44.875 1.7816
44.9 1.7765
44.925 1.7708
44.95 1.7626
44.975 1.7495
45 1.7285
45.025 1.6993
45.05 1.6625
45.075 1.6183
45.1 1.568
45.125 1.5113
45.15 1.4485
45.175 1.381
45.2 1.3131
45.225 1.2498
45.25 1.1901
45.275 1.1364
45.3 1.0899
45.325 1.0489
45.35 1.0113
45.375 0.9749
45.4 0.9374
45.425 0.8974
45.45 0.854
45.475 0.8112
45.5 0.7699
45.525 0.7277
45.55 0.686
45.575 0.6501
45.6 0.6225
45.625 0.6039
45.65 0.5896
45.675 0.5763
45.7 0.5624
45.725 0.5473
45.75 0.5259
45.775 0.4971
45.8 0.4649
45.825 0.431
45.85 0.3961
45.875 0.363
45.9 0.3372
45.925 0.3251
45.95 0.324
45.975 0.3254
46 0.3225
46.025 0.3158
46.05 0.309
46.075 0.3079
46.1 0.3139
46.125 0.3235
46.15 0.3342
46.175 0.3439
46.2 0.3531
46.225 0.3617
46.25 0.3703
46.275 0.3799
46.3 0.3936
46.325 0.4133
46.35 0.4418
46.375 0.483
46.4 0.5369
46.425 0.5951
46.45 0.6503
46.475 0.7009
46.5 0.7465
46.525 0.7872
46.55 0.821
46.575 0.8471
46.6 0.867
46.625 0.8804
46.65 0.8865
46.675 0.8851
46.7 0.8768
46.725 0.8619
46.75 0.8407
46.775 0.8176
46.8 0.797
46.825 0.7799
46.85 0.7651
46.875 0.7465
46.9 0.7298
46.925 0.7332
46.95 0.7539
46.975 0.7784
47 0.7986
47.025 0.8111
47.05 0.8167
47.075 0.8168
47.1 0.8107
47.125 0.802
47.15 0.7933
47.175 0.7832
47.2 0.7674
47.225 0.7438
47.25 0.7137
47.275 0.6805
47.3 0.6518
47.325 0.6304
47.35 0.6069
47.375 0.5717
47.4 0.5241
47.425 0.4653
47.45 0.3985
47.475 0.3288
47.5 0.2649
47.525 0.2157
47.55 0.1843
47.575 0.1673
47.6 0.1592
47.625 0.1606
47.65 0.1634
47.675 0.1652
47.7 0.1635
47.725 0.1591
47.75 0.1559
47.775 0.1557
47.8 0.1621
47.825 0.1736
47.85 0.1859
47.875 0.1974
47.9 0.2098
47.925 0.2215
47.95 0.2351
47.975 0.2512
48 0.2775
48.025 0.3171
48.05 0.3656
48.075 0.4325
48.1 0.526
48.125 0.6345
48.15 0.7498
48.175 0.8665
48.2 0.9811
48.225 1.0911
48.25 1.1937
48.275 1.2894
48.3 1.3788
48.325 1.4619
48.35 1.5375
48.375 1.6053
48.4 1.6666
48.425 1.723
48.45 1.7741
48.475 1.8202
48.5 1.8625
48.525 1.9007
48.55 1.934
48.575 1.9628
48.6 1.9874
48.625 2.0087
48.65 2.0267
48.675 2.0417
48.7 2.054
48.725 2.0629
48.75 2.0682
48.775 2.0702
48.8 2.0687
48.825 2.0639
48.85 2.0556
48.875 2.0434
48.9 2.0272
48.925 2.0085
48.95 1.9873
48.975 1.9627
49 1.9348
49.025 1.9036
49.05 1.8695
49.075 1.8323
49.1 1.7916
49.125 1.7477
49.15 1.7018
49.175 1.653
49.2 1.5997
49.225 1.5411
49.25 1.4775
49.275 1.4083
49.3 1.3335
49.325 1.253
49.35 1.1672
49.375 1.0803
49.4 0.9992
49.425 0.941
49.45 0.9035
49.475 0.8728
49.5 0.8453
49.525 0.8198
49.55 0.7919
49.575 0.7631
49.6 0.7352
49.625 0.7056
49.65 0.6709
49.675 0.6306
49.7 0.5871
49.725 0.5419
49.75 0.4952
49.775 0.4503
49.8 0.4072
49.825 0.3647
49.85 0.3212
49.875 0.2767
49.9 0.2291
49.925 0.1795
49.95 0.1335
49.975 0.0871
50 0.0363
50.025 -0.0188
50.05 -0.0763
50.075 -0.1339
50.1 -0.1884
50.125 -0.2393
50.15 -0.2896
50.175 -0.3411
50.2 -0.3953
50.225 -0.4563
50.25 -0.5253
50.275 -0.5999
50.3 -0.6803
50.325 -0.765
50.35 -0.8498
50.375 -0.933
50.4 -1.0089
50.425 -1.0682
50.45 -1.1059
50.475 -1.1291
50.5 -1.1434
50.525 -1.1589
50.55 -1.181
50.575 -1.2113
50.6 -1.2453
50.625 -1.2743
50.65 -1.2977
50.675 -1.3194
50.7 -1.3397
50.725 -1.3602
50.75 -1.3782
50.775 -1.3952
50.8 -1.4104
50.825 -1.4091
50.85 -1.3868
50.875 -1.3628
50.9 -1.3467
50.925 -1.3407
50.95 -1.3451
50.975 -1.3631
51 -1.3977
51.025 -1.4457
51.05 -1.5024
51.075 -1.5617
51.1 -1.6166
51.125 -1.6639
51.15 -1.7026
51.175 -1.7297
51.2 -1.7405
51.225 -1.7315
51.25 -1.7117
51.275 -1.6815
51.3 -1.6349
51.325 -1.5871
51.35 -1.5466
51.375 -1.5156
51.4 -1.4943
51.425 -1.4817
51.45 -1.4775
51.475 -1.482
51.5 -1.4946
51.525 -1.5133
51.55 -1.5356
51.575 -1.5566
51.6 -1.5726
51.625 -1.5872
51.65 -1.601
51.675 -1.6127
51.7 -1.6239
51.725 -1.6333
51.75 -1.6426
51.775 -1.6526
51.8 -1.6669
51.825 -1.6897
51.85 -1.7198
51.875 -1.7499
51.9 -1.7729
51.925 -1.7882
51.95 -1.801
51.975 -1.8131
52 -1.8219
52.025 -1.8291
52.05 -1.8385
52.075 -1.8498
52.1 -1.8633
52.125 -1.8803
52.15 -1.8986
52.175 -1.9174
52.2 -1.9345
52.225 -1.9528
52.25 -1.9719
52.275 -1.9931
52.3 -2.0181
52.325 -2.0462
52.35 -2.0759
52.375 -2.1066
52.4 -2.1395
52.425 -2.1741
52.45 -2.2144
52.475 -2.2594
52.5 -2.3075
52.525 -2.3571
52.55 -2.4052
52.575 -2.4461
52.6 -2.4795
52.625 -2.5088
52.65 -2.537
52.675 -2.5645
52.7 -2.5924
52.725 -2.6204
52.75 -2.6458
52.775 -2.6642
52.8 -2.6701
52.825 -2.6558
52.85 -2.6213
52.875 -2.5663
52.9 -2.4937
52.925 -2.4057
52.95 -2.3146
52.975 -2.2223
53 -2.1279
53.025 -2.0347
53.05 -1.945
53.075 -1.8624
53.1 -1.7854
53.125 -1.7156
53.15 -1.6563
53.175 -1.6053
53.2 -1.5601
53.225 -1.5201
53.25 -1.4848
53.275 -1.4559
53.3 -1.4361
53.325 -1.4207
53.35 -1.4107
53.375 -1.4056
53.4 -1.4024
53.425 -1.3972
53.45 -1.3892
53.475 -1.3785
53.5 -1.3661
53.525 -1.3546
53.55 -1.343
53.575 -1.331
53.6 -1.3176
53.625 -1.3026
53.65 -1.2895
53.675 -1.2765
53.7 -1.2623
53.725 -1.2399
53.75 -1.2088
53.775 -1.176
53.8 -1.1475
53.825 -1.124
53.85 -1.1067
53.875 -1.0932
53.9 -1.0831
53.925 -1.0809
53.95 -1.0891
53.975 -1.1069
54 -1.1351
54.025 -1.1708
54.05 -1.2095
54.075 -1.2452
54.1 -1.2776
54.125 -1.3083
54.15 -1.3307
54.175 -1.3418
54.2 -1.3433
54.225 -1.3409
54.25 -1.3332
54.275 -1.316
54.3 -1.2879
54.325 -1.2496
54.35 -1.2061
54.375 -1.1602
54.4 -1.112
54.425 -1.0619
54.45 -1.0065
54.475 -0.9415
54.5 -0.8677
54.525 -0.7889
54.55 -0.7121
54.575 -0.639
54.6 -0.5721
54.625 -0.512
54.65 -0.4632
54.675 -0.424
54.7 -0.3915
54.725 -0.3634
54.75 -0.3382
54.775 -0.3143
54.8 -0.2895
54.825 -0.2645
54.85 -0.2431
54.875 -0.2266
54.9 -0.2144
54.925 -0.2079
54.95 -0.2093
54.975 -0.2211
55 -0.2441
55.025 -0.2727
55.05 -0.3065
55.075 -0.3443
55.1 -0.3816
55.125 -0.416
55.15 -0.4493
55.175 -0.4776
55.2 -0.4977
55.225 -0.5093
55.25 -0.5119
55.275 -0.5072
55.3 -0.5017
55.325 -0.5013
55.35 -0.5083
55.375 -0.5209
55.4 -0.5387
55.425 -0.5619
55.45 -0.5908
55.475 -0.6247
55.5 -0.6609
55.525 -0.7007
55.55 -0.745
55.575 -0.7957
55.6 -0.8553
55.625 -0.9238
55.65 -0.9999
55.675 -1.0788
55.7 -1.1576
55.725 -1.2338
55.75 -1.3051
55.775 -1.3745
55.8 -1.4451
55.825 -1.5174
55.85 -1.5873
55.875 -1.6513
55.9 -1.7102
55.925 -1.7688
55.95 -1.8217
55.975 -1.865
56 -1.8923
56.025 -1.9082
56.05 -1.9166
56.075 -1.918
56.1 -1.917
56.125 -1.918
56.15 -1.9209
56.175 -1.9292
56.2 -1.9445
56.225 -1.9628
56.25 -1.9861
56.275 -2.0107
56.3 -2.0304
56.325 -2.0437
56.35 -2.0515
56.375 -2.0583
56.4 -2.0663
56.425 -2.0776
56.45 -2.0908
56.475 -2.0991
56.5 -2.1042
56.525 -2.1138
56.55 -2.1317
56.575 -2.1603
56.6 -2.1993
56.625 -2.2451
56.65 -2.2905
56.675 -2.3255
56.7 -2.3384
56.725 -2.3319
56.75 -2.318
56.775 -2.3004
56.8 -2.2758
56.825 -2.247
56.85 -2.2166
56.875 -2.1779
56.9 -2.1373
56.925 -2.1055
56.95 -2.0852
56.975 -2.0803
57 -2.0919
57.025 -2.1149
57.05 -2.1495
57.075 -2.1976
57.1 -2.2542
57.125 -2.317
57.15 -2.3803
57.175 -2.4394
57.2 -2.4916
57.225 -2.5364
57.25 -2.578
57.275 -2.6139
57.3 -2.6408
57.325 -2.6625
57.35 -2.6891
57.375 -2.7179
57.4 -2.7456
57.425 -2.7704
57.45 -2.7893
57.475 -2.7989
57.5 -2.7959
57.525 -2.7898
57.55 -2.782
57.575 -2.7627
57.6 -2.7224
57.625 -2.6599
57.65 -2.5804
57.675 -2.4928
57.7 -2.4013
57.725 -2.3112
57.75 -2.2255
57.775 -2.146
57.8 -2.0717
57.825 -2.0091
57.85 -1.9585
57.875 -1.9188
57.9 -1.8873
57.925 -1.8677
57.95 -1.8604
57.975 -1.8684
58 -1.8867
58.025 -1.9068
58.05 -1.9239
58.075 -1.9355
58.1 -1.9413
58.125 -1.9422
58.15 -1.9389
58.175 -1.9375
58.2 -1.939
58.225 -1.9412
58.25 -1.9496
58.275 -1.9667
58.3 -1.9916
58.325 -2.0193
58.35 -2.0545
58.375 -2.1101
58.4 -2.1895
58.425 -2.2871
58.45 -2.3878
58.475 -2.4783
58.5 -2.5516
58.525 -2.6063
58.55 -2.6407
58.575 -2.6608
58.6 -2.6707
58.625 -2.6717
58.65 -2.6607
58.675 -2.6522
58.7 -2.6582
58.725 -2.6841
58.75 -2.7291
58.775 -2.7942
58.8 -2.8732
58.825 -2.957
58.85 -3.0388
58.875 -3.1148
58.9 -3.1886
58.925 -3.2599
58.95 -3.327
58.975 -3.3921
59 -3.4514
59.025 -3.5104
59.05 -3.5712
59.075 -3.6452
59.1 -3.7468
59.125 -3.8765
59.15 -4.0128
59.175 -4.1411
59.2 -4.2579
59.225 -4.3638
59.25 -4.4571
59.275 -4.5308
59.3 -4.5769
59.325 -4.5935
59.35 -4.5955
59.375 -4.591
59.4 -4.5825
59.425 -4.5711
59.45 -4.5608
59.475 -4.5588
59.5 -4.5701
59.525 -4.5918
59.55 -4.6187
59.575 -4.6369
59.6 -4.6411
59.625 -4.6303
59.65 -4.6023
59.675 -4.5565
59.7 -4.4911
59.725 -4.4027
59.75 -4.312
59.775 -4.2401
59.8 -4.2032
59.825 -4.1928
59.85 -4.1939
59.875 -4.1966
59.9 -4.1957
59.925 -4.191
59.95 -4.1821
59.975 -4.17
60 -4.1611
60.025 -4.1629
60.05 -4.1831
60.075 -4.2234
60.1 -4.2756
60.125 -4.3309
60.15 -4.3776
60.175 -4.4076
60.2 -4.4215
60.225 -4.4363
60.25 -4.4629
60.275 -4.4997
60.3 -4.5436
60.325 -4.5853
60.35 -4.626
60.375 -4.665
60.4 -4.6966
60.425 -4.7177
60.45 -4.7196
60.475 -4.7102
60.5 -4.6959
60.525 -4.6856
60.55 -4.6872
60.575 -4.7066
60.6 -4.7383
60.625 -4.7761
60.65 -4.8097
60.675 -4.834
60.7 -4.8396
60.725 -4.8157
60.75 -4.7749
60.775 -4.7295
60.8 -4.6853
60.825 -4.6468
60.85 -4.6058
60.875 -4.5522
60.9 -4.4917
60.925 -4.427
60.95 -4.3613
60.975 -4.296
61 -4.2315
61.025 -4.1658
61.05 -4.1007
61.075 -4.0408
61.1 -3.9879
61.125 -3.9466
61.15 -3.9228
61.175 -3.9134
61.2 -3.9121
61.225 -3.9164
61.25 -3.9273
61.275 -3.954
61.3 -3.9931
61.325 -4.0366
61.35 -4.0772
61.375 -4.11
61.4 -4.1367
61.425 -4.1572
61.45 -4.169
61.475 -4.1741
61.5 -4.1784
61.525 -4.1916
61.55 -4.2155
61.575 -4.2439
61.6 -4.2744
61.625 -4.3052
61.65 -4.3349
61.675 -4.366
61.7 -4.402
61.725 -4.4395
61.75 -4.4682
61.775 -4.4755
61.8 -4.4642
61.825 -4.4421
61.85 -4.4145
61.875 -4.3856
61.9 -4.3559
61.925 -4.3295
61.95 -4.3065
61.975 -4.2939
62 -4.2982
62.025 -4.3259
62.05 -4.3648
62.075 -4.4201
62.1 -4.5009
62.125 -4.6007
62.15 -4.7049
62.175 -4.8123
62.2 -4.923
62.225 -5.0232
62.25 -5.1003
62.275 -5.1529
62.3 -5.1962
62.325 -5.2401
62.35 -5.2919
62.375 -5.3454
62.4 -5.3877
62.425 -5.4105
62.45 -5.4136
62.475 -5.4041
62.5 -5.3965
62.525 -5.3874
62.55 -5.3786
62.575 -5.3726
62.6 -5.373
62.625 -5.3806
62.65 -5.395
62.675 -5.4137
62.7 -5.4367
62.725 -5.4621
62.75 -5.4854
62.775 -5.5073
62.8 -5.5237
62.825 -5.5395
62.85 -5.5597
62.875 -5.5884
62.9 -5.6311
62.925 -5.6766
62.95 -5.7165
62.975 -5.7528
63 -5.7828
63.025 -5.7983
63.05 -5.8004
63.075 -5.8016
63.1 -5.8087
63.125 -5.8192
63.15 -5.8324
63.175 -5.8543
63.2 -5.8762
63.225 -5.8784
63.25 -5.858
63.275 -5.8235
63.3 -5.7823
63.325 -5.7368
63.35 -5.6837
63.375 -5.629
63.4 -5.5774
63.425 -5.5355
63.45 -5.5055
63.475 -5.4819
63.5 -5.4673
63.525 -5.4671
63.55 -5.4765
63.575 -5.4904
63.6 -5.5037
63.625 -5.5152
63.65 -5.5265
63.675 -5.5378
63.7 -5.5536
63.725 -5.5761
63.75 -5.6005
63.775 -5.6213
63.8 -5.6363
63.825 -5.6434
63.85 -5.6374
63.875 -5.6222
63.9 -5.6033
63.925 -5.5937
63.95 -5.6096
63.975 -5.6473
64 -5.6953
64.025 -5.7511
64.05 -5.8191
64.075 -5.8948
64.1 -5.9721
64.125 -6.0434
64.15 -6.1027
64.175 -6.1402
64.2 -6.1549
64.225 -6.1558
64.25 -6.1444
64.275 -6.1164
64.3 -6.0797
64.325 -6.0497
64.35 -6.0234
64.375 -5.9921
64.4 -5.9536
64.425 -5.9092
64.45 -5.8712
64.475 -5.8453
64.5 -5.8352
64.525 -5.8304
64.55 -5.8288
64.575 -5.8241
64.6 -5.8181
64.625 -5.8132
64.65 -5.8092
64.675 -5.7993
64.7 -5.7796
64.725 -5.7507
64.75 -5.7145
64.775 -5.6743
64.8 -5.6378
64.825 -5.6114
64.85 -5.5979
64.875 -5.5949
64.9 -5.5931
64.925 -5.5908
64.95 -5.5916
64.975 -5.5944
65 -5.6012
65.025 -5.6111
65.05 -5.6241
65.075 -5.6426
65.1 -5.6712
65.125 -5.7089
65.15 -5.7551
65.175 -5.8086
65.2 -5.8685
65.225 -5.931
65.25 -5.9847
65.275 -6.0247
65.3 -6.0529
65.325 -6.0749
65.35 -6.0959
65.375 -6.1136
65.4 -6.1219
65.425 -6.1222
65.45 -6.1095
65.475 -6.085
65.5 -6.0572
65.525 -6.0318
65.55 -6.01
65.575 -5.9917
65.6 -5.9739
65.625 -5.957
65.65 -5.9393
65.675 -5.9188
65.7 -5.8949
65.725 -5.8623
65.75 -5.8208
65.775 -5.7753
65.8 -5.7293
65.825 -5.6839
65.85 -5.639
65.875 -5.5984
65.9 -5.5637
65.925 -5.5363
65.95 -5.525
65.975 -5.5371
66 -5.5663
66.025 -5.6045
66.05 -5.6428
66.075 -5.6778
66.1 -5.7093
66.125 -5.7339
66.15 -5.7436
66.175 -5.7278
66.2 -5.6863
66.225 -5.6267
66.25 -5.5601
66.275 -5.4897
66.3 -5.4172
66.325 -5.3496
66.35 -5.2965
66.375 -5.2672
66.4 -5.2644
66.425 -5.285
66.45 -5.3269
66.475 -5.3835
66.5 -5.4508
66.525 -5.5271
66.55 -5.6089
66.575 -5.6893
66.6 -5.7624
66.625 -5.8277
66.65 -5.8903
66.675 -5.9521
66.7 -6.0135
66.725 -6.0702
66.75 -6.1158
66.775 -6.1444
66.8 -6.1525
66.825 -6.1527
66.85 -6.16
66.875 -6.1772
66.9 -6.2014
66.925 -6.2251
66.95 -6.2509
66.975 -6.2803
67 -6.314
67.025 -6.3586
67.05 -6.4069
67.075 -6.4517
67.1 -6.4938
67.125 -6.531
67.15 -6.5636
67.175 -6.5842
67.2 -6.5957
67.225 -6.605
67.25 -6.6153
67.275 -6.6365
67.3 -6.6746
67.325 -6.7297
67.35 -6.7992
67.375 -6.8785
67.4 -6.9585
67.425 -7.0355
67.45 -7.1032
67.475 -7.1644
67.5 -7.2242
67.525 -7.2824
67.55 -7.3422
67.575 -7.4074
67.6 -7.4754
67.625 -7.5462
67.65 -7.6143
67.675 -7.681
67.7 -7.7471
67.725 -7.8115
67.75 -7.8735
67.775 -7.9318
67.8 -7.9784
67.825 -8.0093
67.85 -8.028
67.875 -8.0378
67.9 -8.0378
67.925 -8.0276
67.95 -8.0101
67.975 -7.9767
68 -7.934
68.025 -7.8917
68.05 -7.8523
68.075 -7.8201
68.1 -7.7927
68.125 -7.7687
68.15 -7.7475
68.175 -7.7281
68.2 -7.7126
68.225 -7.7065
68.25 -7.7195
68.275 -7.7514
68.3 -7.7954
68.325 -7.8402
68.35 -7.8777
68.375 -7.9058
68.4 -7.9321
68.425 -7.964
68.45 -8.004
68.475 -8.061
68.5 -8.1408
68.525 -8.2319
68.55 -8.32
68.575 -8.4006
68.6 -8.4715
68.625 -8.5408
68.65 -8.6118
68.675 -8.6844
68.7 -8.7548
68.725 -8.8155
68.75 -8.8671
68.775 -8.9043
68.8 -8.9271
68.825 -8.9385
68.85 -8.9416
68.875 -8.9383
68.9 -8.9263
68.925 -8.9109
68.95 -8.8984
68.975 -8.8985
69 -8.918
69.025 -8.9499
69.05 -8.9793
69.075 -9.0018
69.1 -9.0143
69.125 -9.0146
69.15 -9.0102
69.175 -9.0069
69.2 -9.0017
69.225 -8.994
69.25 -8.9889
69.275 -8.9765
69.3 -8.9486
69.325 -8.9115
69.35 -8.8683
69.375 -8.8264
69.4 -8.8011
69.425 -8.7991
69.45 -8.8192
69.475 -8.8493
69.5 -8.8837
69.525 -8.9103
69.55 -8.9163
69.575 -8.8938
69.6 -8.8457
69.625 -8.7817
69.65 -8.7143
69.675 -8.6571
69.7 -8.6255
69.725 -8.6173
69.75 -8.6256
69.775 -8.6454
69.8 -8.6812
69.825 -8.7226
69.85 -8.7596
69.875 -8.7856
69.9 -8.7948
69.925 -8.7941
69.95 -8.7804
69.975 -8.745
70 -8.6924
70.025 -8.629
70.05 -8.5555
70.075 -8.4829
70.1 -8.4378
70.125 -8.4277
70.15 -8.448
70.175 -8.4887
70.2 -8.5392
70.225 -8.5961
70.25 -8.6549
70.275 -8.7116
70.3 -8.7593
70.325 -8.7925
70.35 -8.8161
70.375 -8.8254
70.4 -8.8149
70.425 -8.7933
70.45 -8.7741
70.475 -8.762
70.5 -8.7556
70.525 -8.7524
70.55 -8.7518
70.575 -8.7572
70.6 -8.7639
70.625 -8.7669
70.65 -8.7759
70.675 -8.79
70.7 -8.8078
70.725 -8.8202
70.75 -8.8255
70.775 -8.8161
70.8 -8.7998
70.825 -8.7762
70.85 -8.7491
70.875 -8.7238
70.9 -8.7011
70.925 -8.6829
70.95 -8.6711
70.975 -8.6675
71 -8.6671
71.025 -8.6688
71.05 -8.6716
71.075 -8.6718
71.1 -8.666
71.125 -8.6596
71.15 -8.6541
71.175 -8.6533
71.2 -8.6481
71.225 -8.6299
71.25 -8.606
71.275 -8.5749
71.3 -8.5433
71.325 -8.5191
71.35 -8.5046
71.375 -8.5016
71.4 -8.5142
71.425 -8.5379
71.45 -8.5632
71.475 -8.5834
71.5 -8.5893
71.525 -8.5885
71.55 -8.59
71.575 -8.6041
71.6 -8.633
71.625 -8.675
71.65 -8.7253
71.675 -8.7761
71.7 -8.8219
71.725 -8.8537
71.75 -8.8739
71.775 -8.8812
71.8 -8.8746
71.825 -8.8673
71.85 -8.8725
71.875 -8.8919
71.9 -8.9141
71.925 -8.925
71.95 -8.9254
71.975 -8.9175
72 -8.9018
72.025 -8.8818
72.05 -8.8723
72.075 -8.8821
72.1 -8.9044
72.125 -8.9281
72.15 -8.9377
72.175 -8.919
72.2 -8.8731
72.225 -8.8103
72.25 -8.7419
72.275 -8.6766
72.3 -8.6175
72.325 -8.5649
72.35 -8.5217
72.375 -8.4905
72.4 -8.4724
72.425 -8.4672
72.45 -8.4756
72.475 -8.4987
72.5 -8.534
72.525 -8.5819
72.55 -8.6381
72.575 -8.6973
72.6 -8.7495
72.625 -8.7773
72.65 -8.7702
72.675 -8.7311
72.7 -8.6737
72.725 -8.6058
72.75 -8.5351
72.775 -8.471
72.8 -8.4174
72.825 -8.3749
72.85 -8.3433
72.875 -8.3188
72.9 -8.2963
72.925 -8.27
72.95 -8.2357
72.975 -8.1864
73 -8.1188
73.025 -8.0405
73.05 -7.9638
73.075 -7.8919
73.1 -7.8286
73.125 -7.7762
73.15 -7.7409
73.175 -7.7181
73.2 -7.703
73.225 -7.6885
73.25 -7.6689
73.275 -7.6426
73.3 -7.6105
73.325 -7.5808
73.35 -7.5567
73.375 -7.5422
73.4 -7.5349
73.425 -7.5334
73.45 -7.5342
73.475 -7.5377
73.5 -7.5456
73.525 -7.5564
73.55 -7.564
73.575 -7.5585
73.6 -7.5407
73.625 -7.5198
73.65 -7.5031
73.675 -7.4983
73.7 -7.4943
73.725 -7.4903
73.75 -7.4818
73.775 -7.4731
73.8 -7.468
73.825 -7.4588
73.85 -7.4349
73.875 -7.3982
73.9 -7.3508
73.925 -7.2881
73.95 -7.2207
73.975 -7.1594
74 -7.1073
74.025 -7.0695
74.05 -7.0532
74.075 -7.05
74.1 -7.0529
74.125 -7.0613
74.15 -7.0693
74.175 -7.068
74.2 -7.0611
74.225 -7.0588
74.25 -7.0715
74.275 -7.1077
74.3 -7.1644
74.325 -7.2313
74.35 -7.2975
74.375 -7.3479
74.4 -7.3772
74.425 -7.3851
74.45 -7.3842
74.475 -7.378
74.5 -7.3654
74.525 -7.3431
74.55 -7.3096
74.575 -7.2628
74.6 -7.2042
74.625 -7.1466
74.65 -7.0983
74.675 -7.0608
74.7 -7.0356
74.725 -7.0206
74.75 -7.0122
74.775 -7.009
74.8 -7.0113
74.825 -7.0198
74.85 -7.0304
74.875 -7.0465
74.9 -7.0751
74.925 -7.1136
74.95 -7.1575
74.975 -7.2018
75 -7.2411
75.025 -7.2679
75.05 -7.281
75.075 -7.2798
75.1 -7.2691
75.125 -7.2517
75.15 -7.2284
75.175 -7.2058
75.2 -7.186
75.225 -7.1685
75.25 -7.1525
75.275 -7.1369
75.3 -7.1216
75.325 -7.1054
75.35 -7.0859
75.375 -7.0611
75.4 -7.032
75.425 -7.0046
75.45 -6.9879
75.475 -6.9773
75.5 -6.9658
75.525 -6.9519
75.55 -6.9279
75.575 -6.8922
75.6 -6.8547
75.625 -6.8154
75.65 -6.7723
75.675 -6.724
75.7 -6.6712
75.725 -6.6192
75.75 -6.5749
75.775 -6.5397
75.8 -6.5102
75.825 -6.4919
75.85 -6.4955
75.875 -6.5114
75.9 -6.5301
75.925 -6.5509
75.95 -6.5794
75.975 -6.6184
76 -6.6728
76.025 -6.7367
76.05 -6.8052
76.075 -6.8748
76.1 -6.9417
76.125 -7.0031
76.15 -7.0586
76.175 -7.1112
76.2 -7.1622
76.225 -7.2096
76.25 -7.2501
76.275 -7.2898
76.3 -7.3314
76.325 -7.3791
76.35 -7.4306
76.375 -7.4796
76.4 -7.5196
76.425 -7.543
76.45 -7.5499
76.475 -7.5454
76.5 -7.5373
76.525 -7.5298
76.55 -7.524
76.575 -7.5157
76.6 -7.5039
76.625 -7.4778
76.65 -7.439
76.675 -7.4035
76.7 -7.3817
76.725 -7.3653
76.75 -7.3484
76.775 -7.3287
76.8 -7.3113
76.825 -7.2971
76.85 -7.2919
76.875 -7.298
76.9 -7.3122
76.925 -7.3292
76.95 -7.3506
76.975 -7.3627
77 -7.3629
77.025 -7.3507
77.05 -7.3339
77.075 -7.3157
77.1 -7.2975
77.125 -7.291
77.15 -7.3127
77.175 -7.3626
77.2 -7.4304
77.225 -7.5161
77.25 -7.6165
77.275 -7.7198
77.3 -7.8155
77.325 -7.8947
77.35 -7.9555
77.375 -8.0022
77.4 -8.0367
77.425 -8.0627
77.45 -8.0828
77.475 -8.0988
77.5 -8.117
77.525 -8.1398
77.55 -8.1621
77.575 -8.178
77.6 -8.1877
77.625 -8.184
77.65 -8.1656
77.675 -8.1433
77.7 -8.1266
77.725 -8.1192
77.75 -8.121
77.775 -8.1279
77.8 -8.129
77.825 -8.1202
77.85 -8.1121
77.875 -8.1062
77.9 -8.0989
77.925 -8.0997
77.95 -8.1172
77.975 -8.1441
78 -8.1716
78.025 -8.1887
78.05 -8.1986
78.075 -8.1973
78.1 -8.1871
78.125 -8.1724
78.15 -8.1527
78.175 -8.1314
78.2 -8.1159
78.225 -8.1131
78.25 -8.1243
78.275 -8.1512
78.3 -8.1779
78.325 -8.1995
78.35 -8.2221
78.375 -8.2565
78.4 -8.3073
78.425 -8.3714
78.45 -8.4404
78.475 -8.5087
78.5 -8.5683
78.525 -8.6119
78.55 -8.6393
78.575 -8.6559
78.6 -8.6642
78.625 -8.6648
78.65 -8.6516
78.675 -8.6356
78.7 -8.6217
78.725 -8.6091
78.75 -8.6118
78.775 -8.6254
78.8 -8.6392
78.825 -8.6533
78.85 -8.6712
78.875 -8.6921
78.9 -8.7153
78.925 -8.7411
78.95 -8.7695
78.975 -8.8028
79 -8.8342
79.025 -8.8572
79.05 -8.87
79.075 -8.8768
79.1 -8.8894
79.125 -8.9173
79.15 -8.962
79.175 -9.0237
79.2 -9.0898
79.225 -9.1465
79.25 -9.197
79.275 -9.2438
79.3 -9.2935
79.325 -9.3433
79.35 -9.3962
79.375 -9.4561
79.4 -9.5186
79.425 -9.5801
79.45 -9.631
79.475 -9.6591
79.5 -9.6639
79.525 -9.6512
79.55 -9.6249
79.575 -9.589
79.6 -9.5472
79.625 -9.4983
79.65 -9.4446
79.675 -9.3863
79.7 -9.3232
79.725 -9.2499
79.75 -9.167
79.775 -9.0822
79.8 -9.0006
79.825 -8.9279
79.85 -8.8657
79.875 -8.8161
79.9 -8.7812
79.925 -8.7597
79.95 -8.7514
79.975 -8.7549
80 -8.7671
80.025 -8.7871
80.05 -8.8189
80.075 -8.8702
80.1 -8.9376
80.125 -9.0085
80.15 -9.0718
80.175 -9.1249
80.2 -9.1745
80.225 -9.2235
80.25 -9.2714
80.275 -9.3163
80.3 -9.3586
80.325 -9.3993
80.35 -9.4384
80.375 -9.4791
80.4 -9.5247
80.425 -9.5698
80.45 -9.6092
80.475 -9.643
80.5 -9.6736
80.525 -9.6987
80.55 -9.7142
80.575 -9.7227
80.6 -9.7258
80.625 -9.73
80.65 -9.7382
80.675 -9.7524
80.7 -9.7716
80.725 -9.7953
80.75 -9.8193
80.775 -9.8369
80.8 -9.8415
80.825 -9.8324
80.85 -9.8107
80.875 -9.7788
80.9 -9.7427
80.925 -9.7021
80.95 -9.66
80.975 -9.6193
81 -9.5807
81.025 -9.5434
81.05 -9.5061
81.075 -9.4777
81.1 -9.4582
81.125 -9.4428
81.15 -9.4286
81.175 -9.4179
81.2 -9.4135
81.225 -9.4183
81.25 -9.4301
81.275 -9.446
81.3 -9.4619
81.325 -9.4769
81.35 -9.4856
81.375 -9.4792
81.4 -9.45
81.425 -9.398
81.45 -9.3407
81.475 -9.2927
81.5 -9.2631
81.525 -9.2557
81.55 -9.2611
81.575 -9.2703
81.6 -9.2775
81.625 -9.2808
81.65 -9.2821
81.675 -9.284
81.7 -9.2948
81.725 -9.3169
81.75 -9.3517
81.775 -9.392
81.8 -9.4317
81.825 -9.4665
81.85 -9.4949
81.875 -9.5205
81.9 -9.5467
81.925 -9.5721
81.95 -9.5992
81.975 -9.6298
82 -9.6655
82.025 -9.698
82.05 -9.7255
82.075 -9.754
82.1 -9.7813
82.125 -9.8024
82.15 -9.8276
82.175 -9.8542
82.2 -9.8796
82.225 -9.9018
82.25 -9.9169
82.275 -9.9252
82.3 -9.9332
82.325 -9.9447
82.35 -9.957
82.375 -9.9666
82.4 -9.9745
82.425 -9.9767
82.45 -9.967
82.475 -9.9399
82.5 -9.9034
82.525 -9.8662
82.55 -9.8328
82.575 -9.8054
82.6 -9.7824
82.625 -9.7653
82.65 -9.7568
82.675 -9.7574
82.7 -9.7719
82.725 -9.7986
82.75 -9.8325
82.775 -9.8735
82.8 -9.9195
82.825 -9.9664
82.85 -10.0093
82.875 -10.0544
82.9 -10.103
82.925 -10.1481
82.95 -10.1817
82.975 -10.2037
83 -10.2185
83.025 -10.2294
83.05 -10.2313
83.075 -10.2194
83.1 -10.1951
83.125 -10.1665
83.15 -10.1439
83.175 -10.1315
83.2 -10.1223
83.225 -10.1093
83.25 -10.0904
83.275 -10.067
83.3 -10.0401
83.325 -10.0205
83.35 -10.0063
83.375 -9.9899
83.4 -9.9672
83.425 -9.9376
83.45 -9.8998
83.475 -9.861
83.5 -9.8303
83.525 -9.8069
83.55 -9.7884
83.575 -9.7765
83.6 -9.7678
83.625 -9.7608
83.65 -9.7607
83.675 -9.7771
83.7 -9.8185
83.725 -9.8607
83.75 -9.8826
83.775 -9.8871
83.8 -9.885
83.825 -9.8778
83.85 -9.8635
83.875 -9.8453
83.9 -9.8226
83.925 -9.7937
83.95 -9.7606
83.975 -9.725
84 -9.683
84.025 -9.6346
84.05 -9.5956
84.075 -9.5753
84.1 -9.5715
84.125 -9.5777
84.15 -9.5844
84.175 -9.593
84.2 -9.5977
84.225 -9.598
84.25 -9.602
84.275 -9.6102
84.3 -9.6215
84.325 -9.6351
84.35 -9.6521
84.375 -9.6718
84.4 -9.6981
84.425 -9.7298
84.45 -9.7649
84.475 -9.8006
84.5 -9.8363
84.525 -9.8773
84.55 -9.9244
84.575 -9.9741
84.6 -10.0215
84.625 -10.0632
84.65 -10.094
84.675 -10.1136
84.7 -10.1238
84.725 -10.1274
84.75 -10.1266
84.775 -10.1245
84.8 -10.1235
84.825 -10.1201
84.85 -10.1139
84.875 -10.1088
84.9 -10.1121
84.925 -10.126
84.95 -10.1516
84.975 -10.1901
85 -10.2275
85.025 -10.261
85.05 -10.2894
85.075 -10.3085
85.1 -10.3201
85.125 -10.32
85.15 -10.3006
85.175 -10.2617
85.2 -10.2113
85.225 -10.154
85.25 -10.0954
85.275 -10.0297
85.3 -9.9642
85.325 -9.9073
85.35 -9.8666
85.375 -9.8353
85.4 -9.8114
85.425 -9.7922
85.45 -9.7755
85.475 -9.7542
85.5 -9.7305
85.525 -9.706
85.55 -9.6784
85.575 -9.6479
85.6 -9.6206
85.625 -9.5993
85.65 -9.5785
85.675 -9.5549
85.7 -9.5263
85.725 -9.506
85.75 -9.5086
85.775 -9.5332
85.8 -9.5824
85.825 -9.6527
85.85 -9.7382
85.875 -9.8374
85.9 -9.951
85.925 -10.0673
85.95 -10.18
85.975 -10.2804
86 -10.3473
86.025 -10.3741
86.05 -10.3761
86.075 -10.3604
86.1 -10.3371
86.125 -10.3224
86.15 -10.3151
86.175 -10.3099
86.2 -10.302
86.225 -10.2891
86.25 -10.2749
86.275 -10.2603
86.3 -10.2415
86.325 -10.2185
86.35 -10.1906
86.375 -10.1557
86.4 -10.1112
86.425 -10.0606
86.45 -10.0138
86.475 -9.9806
86.5 -9.9648
86.525 -9.9675
86.55 -9.9867
86.575 -10.018
86.6 -10.061
86.625 -10.1099
86.65 -10.1642
86.675 -10.2232
86.7 -10.2844
86.725 -10.3412
86.75 -10.3883
86.775 -10.4317
86.8 -10.4695
86.825 -10.5013
86.85 -10.5367
86.875 -10.587
86.9 -10.6523
86.925 -10.718
86.95 -10.771
86.975 -10.8084
87 -10.8353
87.025 -10.8578
87.05 -10.8783
87.075 -10.8972
87.1 -10.9066
87.125 -10.906
87.15 -10.8936
87.175 -10.8702
87.2 -10.8405
87.225 -10.8053
87.25 -10.7729
87.275 -10.7507
87.3 -10.7441
87.325 -10.7643
87.35 -10.8212
87.375 -10.9117
87.4 -11.0302
87.425 -11.1611
87.45 -11.2853
87.475 -11.395
87.5 -11.4807
87.525 -11.5451
87.55 -11.5894
87.575 -11.6154
87.6 -11.6186
87.625 -11.603
87.65 -11.5822
87.675 -11.5684
87.7 -11.5608
87.725 -11.5544
87.75 -11.5476
87.775 -11.5391
87.8 -11.5331
87.825 -11.5226
87.85 -11.5016
87.875 -11.4668
87.9 -11.4252
87.925 -11.3857
87.95 -11.3547
87.975 -11.3383
88 -11.3414
88.025 -11.3712
88.05 -11.443
88.075 -11.5489
88.1 -11.6653
88.125 -11.7751
88.15 -11.8669
88.175 -11.9309
88.2 -11.956
88.225 -11.9529
88.25 -11.9404
88.275 -11.9332
88.3 -11.9277
88.325 -11.9253
88.35 -11.9207
88.375 -11.907
88.4 -11.8838
88.425 -11.8656
88.45 -11.8491
88.475 -11.8274
88.5 -11.8016
88.525 -11.7729
88.55 -11.7436
88.575 -11.7255
88.6 -11.7237
88.625 -11.735
88.65 -11.7522
88.675 -11.7616
88.7 -11.7622
88.725 -11.7574
88.75 -11.7493
88.775 -11.7446
88.8 -11.7442
88.825 -11.7403
88.85 -11.732
88.875 -11.7301
88.9 -11.7416
88.925 -11.7701
88.95 -11.8119
88.975 -11.8558
89 -11.8904
89.025 -11.9135
89.05 -11.9286
89.075 -11.9417
89.1 -11.9559
89.125 -11.9689
89.15 -11.9813
89.175 -11.9908
89.2 -11.9981
89.225 -11.9957
89.25 -11.991
89.275 -11.9854
89.3 -11.9809
89.325 -11.9768
89.35 -11.9809
89.375 -11.9922
89.4 -12.012
89.425 -12.0388
89.45 -12.0716
89.475 -12.1088
89.5 -12.1477
89.525 -12.1883
89.55 -12.2252
89.575 -12.2624
89.6 -12.3008
89.625 -12.3319
89.65 -12.3451
89.675 -12.3421
89.7 -12.3179
89.725 -12.2783
89.75 -12.2283
89.775 -12.1747
89.8 -12.1159
89.825 -12.0669
89.85 -12.036
89.875 -12.0267
89.9 -12.0367
89.925 -12.052
89.95 -12.0635
89.975 -12.0693
90 -12.0706
90.025 -12.0692
90.05 -12.0668
90.075 -12.0644
90.1 -12.0537
90.125 -12.0304
90.15 -12.004
90.175 -11.9826
90.2 -11.9816
90.225 -12.0054
90.25 -12.0462
90.275 -12.0905
90.3 -12.1343
90.325 -12.1773
90.35 -12.2203
90.375 -12.257
90.4 -12.2855
90.425 -12.3068
90.45 -12.3247
90.475 -12.3467
90.5 -12.3637
90.525 -12.3545
90.55 -12.3164
90.575 -12.2565
90.6 -12.1853
90.625 -12.1291
90.65 -12.1133
90.675 -12.1317
90.7 -12.1547
90.725 -12.1669
90.75 -12.1679
90.775 -12.1602
90.8 -12.1427
90.825 -12.1029
90.85 -12.0364
90.875 -11.9473
90.9 -11.8505
90.925 -11.7613
90.95 -11.6898
90.975 -11.6417
91 -11.6146
91.025 -11.61
91.05 -11.6206
91.075 -11.6328
91.1 -11.6389
91.125 -11.644
91.15 -11.6446
91.175 -11.638
91.2 -11.6185
91.225 -11.5808
91.25 -11.5324
91.275 -11.4871
91.3 -11.4622
91.325 -11.4632
91.35 -11.4815
91.375 -11.5007
91.4 -11.5132
91.425 -11.5244
91.45 -11.5393
91.475 -11.5549
91.5 -11.5728
91.525 -11.5999
91.55 -11.635
91.575 -11.6831
91.6 -11.7406
91.625 -11.7978
91.65 -11.8522
91.675 -11.9022
91.7 -11.9469
91.725 -11.985
91.75 -12.0119
91.775 -12.024
91.8 -12.0118
91.825 -11.9771
91.85 -11.9221
91.875 -11.8502
91.9 -11.777
91.925 -11.7176
91.95 -11.6844
91.975 -11.6824
92 -11.7056
92.025 -11.745
92.05 -11.7873
92.075 -11.8303
92.1 -11.8794
92.125 -11.9386
92.15 -12.0043
92.175 -12.0676
92.2 -12.1233
92.225 -12.1736
92.25 -12.2227
92.275 -12.2727
92.3 -12.3246
92.325 -12.3765
92.35 -12.4297
92.375 -12.4817
92.4 -12.5312
92.425 -12.5728
92.45 -12.6071
92.475 -12.6404
92.5 -12.667
92.525 -12.6761
92.55 -12.6626
92.575 -12.6324
92.6 -12.586
92.625 -12.5268
92.65 -12.4566
92.675 -12.3809
92.7 -12.3082
92.725 -12.2526
92.75 -12.2129
92.775 -12.1809
92.8 -12.1613
92.825 -12.1626
92.85 -12.1864
92.875 -12.2299
92.9 -12.2881
92.925 -12.3538
92.95 -12.415
92.975 -12.4613
93 -12.4887
93.025 -12.4956
93.05 -12.4849
93.075 -12.4748
93.1 -12.478
93.125 -12.4937
93.15 -12.5118
93.175 -12.5385
93.2 -12.5793
93.225 -12.6275
93.25 -12.6672
93.275 -12.7001
93.3 -12.7224
93.325 -12.7298
93.35 -12.731
93.375 -12.7208
93.4 -12.6985
93.425 -12.6673
93.45 -12.6319
93.475 -12.5918
93.5 -12.5459
93.525 -12.4954
93.55 -12.4462
93.575 -12.4016
93.6 -12.3599
93.625 -12.3153
93.65 -12.2573
93.675 -12.184
93.7 -12.1006
93.725 -12.0146
93.75 -11.937
93.775 -11.8722
93.8 -11.8237
93.825 -11.7957
93.85 -11.792
93.875 -11.8086
93.9 -11.8384
93.925 -11.8747
93.95 -11.9179
93.975 -11.9668
94 -12.0258
94.025 -12.0905
94.05 -12.1631
94.075 -12.233
94.1 -12.2956
94.125 -12.3528
94.15 -12.4067
94.175 -12.463
94.2 -12.5096
94.225 -12.5413
94.25 -12.5519
94.275 -12.5431
94.3 -12.5212
94.325 -12.4931
94.35 -12.4608
94.375 -12.4203
94.4 -12.3832
94.425 -12.36
94.45 -12.354
94.475 -12.3644
94.5 -12.3882
94.525 -12.4167
94.55 -12.4335
94.575 -12.4333
94.6 -12.4262
94.625 -12.4137
94.65 -12.3894
94.675 -12.3577
94.7 -12.3215
94.725 -12.2849
94.75 -12.2572
94.775 -12.2391
94.8 -12.2278
94.825 -12.2189
94.85 -12.2056
94.875 -12.1865
94.9 -12.1635
94.925 -12.1371
94.95 -12.1093
94.975 -12.0816
95 -12.0523
95.025 -12.0275
95.05 -12.0113
95.075 -12.0098
95.1 -12.0205
95.125 -12.041
95.15 -12.0683
95.175 -12.0967
95.2 -12.1321
95.225 -12.1767
95.25 -12.2307
95.275 -12.2908
95.3 -12.3588
95.325 -12.4362
95.35 -12.5197
95.375 -12.6043
95.4 -12.6845
95.425 -12.7526
95.45 -12.8021
95.475 -12.8331
95.5 -12.8531
95.525 -12.8654
95.55 -12.8687
95.575 -12.8652
95.6 -12.8548
95.625 -12.8383
95.65 -12.8186
95.675 -12.7993
95.7 -12.783
95.725 -12.7741
95.75 -12.7702
95.775 -12.7678
95.8 -12.761
95.825 -12.7461
95.85 -12.7266
95.875 -12.7031
95.9 -12.6745
95.925 -12.6407
95.95 -12.5997
95.975 -12.5524
96 -12.4978
96.025 -12.435
96.05 -12.3635
96.075 -12.2908
96.1 -12.2267
96.125 -12.1729
96.15 -12.1314
96.175 -12.1057
96.2 -12.0927
96.225 -12.0832
96.25 -12.0738
96.275 -12.0637
96.3 -12.0541
96.325 -12.0442
96.35 -12.0325
96.375 -12.0177
96.4 -12.0023
96.425 -11.9901
96.45 -11.9823
96.475 -11.9781
96.5 -11.9814
96.525 -11.9879
96.55 -11.9963
96.575 -12.007
96.6 -12.0203
96.625 -12.0375
96.65 -12.0557
96.675 -12.0792
96.7 -12.1073
96.725 -12.1404
96.75 -12.1755
96.775 -12.2051
96.8 -12.223
96.825 -12.2305
96.85 -12.2283
96.875 -12.2146
96.9 -12.1807
96.925 -12.1193
96.95 -12.0401
96.975 -11.9534
97 -11.8703
97.025 -11.7965
97.05 -11.7422
97.075 -11.7119
97.1 -11.7015
97.125 -11.6977
97.15 -11.6906
97.175 -11.6814
97.2 -11.6666
97.225 -11.6475
97.25 -11.6248
97.275 -11.5912
97.3 -11.5557
97.325 -11.5298
97.35 -11.5128
97.375 -11.5022
97.4 -11.4932
97.425 -11.4828
97.45 -11.4719
97.475 -11.4627
97.5 -11.4575
97.525 -11.4582
97.55 -11.4621
97.575 -11.4765
97.6 -11.5102
97.625 -11.5628
97.65 -11.6302
97.675 -11.7098
97.7 -11.796
97.725 -11.8819
97.75 -11.9629
97.775 -12.0305
97.8 -12.0773
97.825 -12.1006
97.85 -12.1021
97.875 -12.0913
97.9 -12.0732
97.925 -12.0558
97.95 -12.042
97.975 -12.0269
98 -12.0088
98.025 -11.9854
98.05 -11.954
98.075 -11.9159
98.1 -11.8748
98.125 -11.8268
98.15 -11.7679
98.175 -11.7076
98.2 -11.6561
98.225 -11.6131
98.25 -11.5797
98.275 -11.5541
98.3 -11.5329
98.325 -11.5144
98.35 -11.5001
98.375 -11.4895
98.4 -11.4847
98.425 -11.4841
98.45 -11.4883
98.475 -11.4953
98.5 -11.4924
98.525 -11.481
98.55 -11.4645
98.575 -11.4512
98.6 -11.4517
98.625 -11.4694
98.65 -11.507
98.675 -11.5596
98.7 -11.6238
98.725 -11.6971
98.75 -11.7744
98.775 -11.8464
98.8 -11.915
98.825 -11.9786
98.85 -12.0364
98.875 -12.0884
98.9 -12.1289
98.925 -12.1554
98.95 -12.1663
98.975 -12.1629
99 -12.1485
99.025 -12.1233
99.05 -12.0883
99.075 -12.0396
99.1 -11.9797
99.125 -11.9142
99.15 -11.8417
99.175 -11.7651
99.2 -11.6882
99.225 -11.6079
99.25 -11.5184
99.275 -11.4194
99.3 -11.3277
99.325 -11.2576
99.35 -11.2113
99.375 -11.1838
99.4 -11.1679
99.425 -11.1644
99.45 -11.1743
99.475 -11.1967
99.5 -11.2245
99.525 -11.2572
99.55 -11.2954
99.575 -11.3412
99.6 -11.3915
99.625 -11.4436
99.65 -11.4988
99.675 -11.5558
99.7 -11.611
99.725 -11.6653
99.75 -11.7169
99.775 -11.7601
99.8 -11.7902
99.825 -11.7986
99.85 -11.7885
99.875 -11.7675
99.9 -11.7386
99.925 -11.7061
99.95 -11.6706
99.975 -11.6411
100 -11.6294
