# Supplementary material for: Uptake of N2O5 by aqueous aerosol unveiled using chemically accurate many-body potentials
Source: Nat Commun. 2022 Mar 10;13:1266. doi: 10.1038/s41467-022-28697-8 (PMC8913772; doi:10.1038/s41467-022-28697-8)
Supplement: Supplementary file 3 — Source Data [file 41467_2022_28697_MOESM3_ESM.zip › n2o5-uptake-data/Fig2/scattering/rep02run01/relcom_gds.dat]

0.025 11.9522
0.05 11.8749
0.075 11.7976
0.1 11.7203
0.125 11.6431
0.15 11.5658
0.175 11.4886
0.2 11.4113
0.225 11.3341
0.25 11.2568
0.275 11.1796
0.3 11.1023
0.325 11.025
0.35 10.9477
0.375 10.8704
0.4 10.7931
0.425 10.7158
0.45 10.6384
0.475 10.5611
0.5 10.4837
0.525 10.4064
0.55 10.329
0.575 10.2516
0.6 10.1742
0.625 10.0967
0.65 10.0192
0.675 9.9417
0.7 9.8642
0.725 9.7866
0.75 9.709
0.775 9.6314
0.8 9.5536
0.825 9.4759
0.85 9.398
0.875 9.3201
0.9 9.2422
0.925 9.1641
0.95 9.0861
0.975 9.0079
1 8.9298
1.025 8.8515
1.05 8.7732
1.075 8.6947
1.1 8.6162
1.125 8.5377
1.15 8.459
1.175 8.3803
1.2 8.3015
1.225 8.2226
1.25 8.1437
1.275 8.0646
1.3 7.9855
1.325 7.9063
1.35 7.827
1.375 7.7476
1.4 7.6681
1.425 7.5885
1.45 7.5088
1.475 7.429
1.5 7.349
1.525 7.269
1.55 7.1888
1.575 7.1085
1.6 7.0282
1.625 6.9478
1.65 6.8672
1.675 6.7865
1.7 6.7058
1.725 6.6247
1.75 6.5431
1.775 6.4612
1.8 6.3789
1.825 6.2959
1.85 6.2124
1.875 6.1284
1.9 6.0437
1.925 5.9581
1.95 5.8717
1.975 5.7847
2 5.6967
2.025 5.6076
2.05 5.5178
2.075 5.4269
2.1 5.3344
2.125 5.2405
2.15 5.1458
2.175 5.0491
2.2 4.9499
2.225 4.848
2.25 4.7452
2.275 4.6472
2.3 4.5611
2.325 4.488
2.35 4.4318
2.375 4.3927
2.4 4.361
2.425 4.3325
2.45 4.3027
2.475 4.2699
2.5 4.2325
2.525 4.1899
2.55 4.1425
2.575 4.0904
2.6 4.0338
2.625 3.9732
2.65 3.9089
2.675 3.8406
2.7 3.7685
2.725 3.6935
2.75 3.6155
2.775 3.535
2.8 3.4532
2.825 3.3705
2.85 3.2873
2.875 3.2047
2.9 3.1228
2.925 3.0378
2.95 2.9492
2.975 2.8627
3 2.7826
3.025 2.7173
3.05 2.6717
3.075 2.6468
3.1 2.6385
3.125 2.6414
3.15 2.6489
3.175 2.6587
3.2 2.6706
3.225 2.6806
3.25 2.6867
3.275 2.6873
3.3 2.6819
3.325 2.6702
3.35 2.6534
3.375 2.6315
3.4 2.6043
3.425 2.5713
3.45 2.5332
3.475 2.4891
3.5 2.4398
3.525 2.3855
3.55 2.3254
3.575 2.2602
3.6 2.189
3.625 2.1102
3.65 2.0254
3.675 1.9434
3.7 1.8731
3.725 1.8141
3.75 1.7602
3.775 1.7065
3.8 1.6508
3.825 1.5886
3.85 1.5247
3.875 1.4612
3.9 1.4032
3.925 1.3594
3.95 1.3396
3.975 1.3502
4 1.3835
4.025 1.4266
4.05 1.4682
4.075 1.5035
4.1 1.5339
4.125 1.5616
4.15 1.5925
4.175 1.6281
4.2 1.6702
4.225 1.7197
4.25 1.7816
4.275 1.8473
4.3 1.906
4.325 1.9563
4.35 2.0005
4.375 2.0375
4.4 2.0671
4.425 2.0902
4.45 2.1116
4.475 2.143
4.5 2.1838
4.525 2.2277
4.55 2.266
4.575 2.2966
4.6 2.3171
4.625 2.3267
4.65 2.3297
4.675 2.3307
4.7 2.3347
4.725 2.3415
4.75 2.3511
4.775 2.3587
4.8 2.3597
4.825 2.3522
4.85 2.3356
4.875 2.3104
4.9 2.2802
4.925 2.2461
4.95 2.2094
4.975 2.1751
5 2.1418
5.025 2.1076
5.05 2.0717
5.075 2.0349
5.1 1.9972
5.125 1.964
5.15 1.9423
5.175 1.9319
5.2 1.9224
5.225 1.9046
5.25 1.8771
5.275 1.842
5.3 1.8027
5.325 1.7622
5.35 1.7181
5.375 1.6685
5.4 1.62
5.425 1.5804
5.45 1.5451
5.475 1.5116
5.5 1.4885
5.525 1.4853
5.55 1.4997
5.575 1.5188
5.6 1.5364
5.625 1.5492
5.65 1.5565
5.675 1.5568
5.7 1.5495
5.725 1.5365
5.75 1.5204
5.775 1.5029
5.8 1.484
5.825 1.4613
5.85 1.4387
5.875 1.4232
5.9 1.4312
5.925 1.4514
5.95 1.47
5.975 1.4872
6 1.5052
6.025 1.5214
6.05 1.5366
6.075 1.5504
6.1 1.5685
6.125 1.5937
6.15 1.626
6.175 1.66
6.2 1.6894
6.225 1.7121
6.25 1.7291
6.275 1.7461
6.3 1.7652
6.325 1.7863
6.35 1.8146
6.375 1.8526
6.4 1.8978
6.425 1.9427
6.45 1.9823
6.475 2.0207
6.5 2.0578
6.525 2.0916
6.55 2.1202
6.575 2.1425
6.6 2.1601
6.625 2.1749
6.65 2.1909
6.675 2.2114
6.7 2.2315
6.725 2.2482
6.75 2.262
6.775 2.2726
6.8 2.2798
6.825 2.2848
6.85 2.2889
6.875 2.2915
6.9 2.2926
6.925 2.2976
6.95 2.3121
6.975 2.33
7 2.344
7.025 2.3513
7.05 2.3491
7.075 2.3367
7.1 2.3142
7.125 2.2828
7.15 2.2471
7.175 2.2119
7.2 2.1818
7.225 2.161
7.25 2.1503
7.275 2.1463
7.3 2.143
7.325 2.1384
7.35 2.1294
7.375 2.1228
7.4 2.1354
7.425 2.1671
7.45 2.2119
7.475 2.2628
7.5 2.3127
7.525 2.3566
7.55 2.3953
7.575 2.4307
7.6 2.4639
7.625 2.5001
7.65 2.5424
7.675 2.588
7.7 2.6355
7.725 2.6804
7.75 2.7193
7.775 2.7518
7.8 2.7771
7.825 2.7951
7.85 2.8052
7.875 2.8067
7.9 2.7987
7.925 2.7815
7.95 2.7558
7.975 2.724
8 2.6909
8.025 2.664
8.05 2.6537
8.075 2.6564
8.1 2.6574
8.125 2.6548
8.15 2.6512
8.175 2.6443
8.2 2.6309
8.225 2.6119
8.25 2.5948
8.275 2.5845
8.3 2.5784
8.325 2.5718
8.35 2.5643
8.375 2.5564
8.4 2.5486
8.425 2.5449
8.45 2.5469
8.475 2.5459
8.5 2.5397
8.525 2.5275
8.55 2.5092
8.575 2.4873
8.6 2.4611
8.625 2.4282
8.65 2.3895
8.675 2.3489
8.7 2.3096
8.725 2.2733
8.75 2.2389
8.775 2.2013
8.8 2.1613
8.825 2.1232
8.85 2.0892
8.875 2.0657
8.9 2.0485
8.925 2.0439
8.95 2.0602
8.975 2.088
9 2.1119
9.025 2.1282
9.05 2.1423
9.075 2.1567
9.1 2.1667
9.125 2.1676
9.15 2.1608
9.175 2.149
9.2 2.1322
9.225 2.1103
9.25 2.0893
9.275 2.0765
9.3 2.0731
9.325 2.073
9.35 2.0725
9.375 2.0706
9.4 2.0662
9.425 2.057
9.45 2.0452
9.475 2.0324
9.5 2.0176
9.525 1.9992
9.55 1.9795
9.575 1.9616
9.6 1.9477
9.625 1.9389
9.65 1.938
9.675 1.9386
9.7 1.9396
9.725 1.939
9.75 1.9346
9.775 1.9282
9.8 1.9233
9.825 1.9227
9.85 1.9202
9.875 1.9139
9.9 1.904
9.925 1.8944
9.95 1.8916
9.975 1.8945
10 1.899
10.025 1.9062
10.05 1.9139
10.075 1.9229
10.1 1.9346
10.125 1.9476
10.15 1.9591
10.175 1.968
10.2 1.973
10.225 1.9738
10.25 1.9704
10.275 1.9612
10.3 1.9472
10.325 1.9297
10.35 1.9092
10.375 1.885
10.4 1.8562
10.425 1.823
10.45 1.7863
10.475 1.7465
10.5 1.7093
10.525 1.6808
10.55 1.6674
10.575 1.6753
10.6 1.7033
10.625 1.7438
10.65 1.7843
10.675 1.8158
10.7 1.8383
10.725 1.8512
10.75 1.8515
10.775 1.8392
10.8 1.8171
10.825 1.7856
10.85 1.7453
10.875 1.6967
10.9 1.642
10.925 1.5822
10.95 1.5145
10.975 1.44
11 1.3575
11.025 1.2706
11.05 1.1837
11.075 1.097
11.1 1.0077
11.125 0.9159
11.15 0.8299
11.175 0.7542
11.2 0.6903
11.225 0.6393
11.25 0.6021
11.275 0.5819
11.3 0.5825
11.325 0.602
11.35 0.6429
11.375 0.6979
11.4 0.755
11.425 0.8052
11.45 0.8453
11.475 0.8741
11.5 0.8914
11.525 0.8966
11.55 0.8908
11.575 0.8748
11.6 0.8496
11.625 0.8163
11.65 0.7761
11.675 0.7288
11.7 0.6762
11.725 0.6194
11.75 0.564
11.775 0.5108
11.8 0.462
11.825 0.4248
11.85 0.404
11.875 0.4059
11.9 0.4297
11.925 0.4642
11.95 0.5043
11.975 0.5488
12 0.5921
12.025 0.6312
12.05 0.6635
12.075 0.6879
12.1 0.7023
12.125 0.7063
12.15 0.7112
12.175 0.7406
12.2 0.7977
12.225 0.8607
12.25 0.9176
12.275 0.9628
12.3 0.9985
12.325 1.0297
12.35 1.0579
12.375 1.0889
12.4 1.1289
12.425 1.1841
12.45 1.2499
12.475 1.3272
12.5 1.4155
12.525 1.5042
12.55 1.5866
12.575 1.66
12.6 1.7242
12.625 1.7855
12.65 1.8415
12.675 1.891
12.7 1.933
12.725 1.9718
12.75 2.0052
12.775 2.0316
12.8 2.054
12.825 2.0764
12.85 2.0999
12.875 2.1199
12.9 2.1328
12.925 2.1339
12.95 2.1225
12.975 2.0972
13 2.0585
13.025 2.0071
13.05 1.9448
13.075 1.8722
13.1 1.7916
13.125 1.7077
13.15 1.6309
13.175 1.5693
13.2 1.5285
13.225 1.5065
13.25 1.4931
13.275 1.4797
13.3 1.4616
13.325 1.4389
13.35 1.4115
13.375 1.379
13.4 1.3386
13.425 1.2883
13.45 1.2276
13.475 1.1613
13.5 1.0904
13.525 1.0165
13.55 0.9524
13.575 0.9143
13.6 0.8985
13.625 0.8916
13.65 0.8848
13.675 0.8751
13.7 0.8648
13.725 0.8522
13.75 0.8409
13.775 0.8337
13.8 0.8325
13.825 0.8349
13.85 0.8362
13.875 0.8377
13.9 0.8402
13.925 0.8423
13.95 0.8416
13.975 0.8407
14 0.8347
14.025 0.823
14.05 0.8083
14.075 0.7932
14.1 0.7823
14.125 0.7768
14.15 0.7747
14.175 0.7734
14.2 0.7699
14.225 0.7596
14.25 0.7397
14.275 0.7074
14.3 0.6627
14.325 0.6091
14.35 0.551
14.375 0.4914
14.4 0.4318
14.425 0.3765
14.45 0.3269
14.475 0.2913
14.5 0.2761
14.525 0.2772
14.55 0.291
14.575 0.3133
14.6 0.3453
14.625 0.3908
14.65 0.4479
14.675 0.5099
14.7 0.5694
14.725 0.6246
14.75 0.6714
14.775 0.7095
14.8 0.7389
14.825 0.7584
14.85 0.7679
14.875 0.7675
14.9 0.7586
14.925 0.7431
14.95 0.7208
14.975 0.6913
15 0.6554
15.025 0.617
15.05 0.5839
15.075 0.5676
15.1 0.5797
15.125 0.6137
15.15 0.6602
15.175 0.7096
15.2 0.7589
15.225 0.8061
15.25 0.8564
15.275 0.9068
15.3 0.9577
15.325 1.0088
15.35 1.0614
15.375 1.1144
15.4 1.1669
15.425 1.2176
15.45 1.2655
15.475 1.3108
15.5 1.3549
15.525 1.394
15.55 1.4239
15.575 1.4443
15.6 1.4598
15.625 1.4715
15.65 1.4794
15.675 1.4861
15.7 1.4925
15.725 1.5026
15.75 1.5168
15.775 1.532
15.8 1.5508
15.825 1.5738
15.85 1.5976
15.875 1.6205
15.9 1.6385
15.925 1.6502
15.95 1.6552
15.975 1.6556
16 1.6518
16.025 1.6462
16.05 1.6397
16.075 1.6312
16.1 1.6175
16.125 1.5994
16.15 1.5783
16.175 1.5556
16.2 1.5316
16.225 1.5056
16.25 1.4779
16.275 1.4506
16.3 1.4207
16.325 1.3914
16.35 1.3645
16.375 1.3342
16.4 1.2987
16.425 1.2594
16.45 1.2183
16.475 1.1759
16.5 1.131
16.525 1.0839
16.55 1.0319
16.575 0.9733
16.6 0.9082
16.625 0.8395
16.65 0.7733
16.675 0.7136
16.7 0.6512
16.725 0.584
16.75 0.518
16.775 0.4672
16.8 0.4402
16.825 0.4322
16.85 0.4304
16.875 0.4335
16.9 0.4427
16.925 0.4622
16.95 0.4897
16.975 0.5181
17 0.5462
17.025 0.5705
17.05 0.5901
17.075 0.6037
17.1 0.6088
17.125 0.6065
17.15 0.5956
17.175 0.5778
17.2 0.5548
17.225 0.529
17.25 0.5003
17.275 0.4659
17.3 0.4274
17.325 0.3894
17.35 0.3528
17.375 0.3109
17.4 0.2604
17.425 0.2052
17.45 0.1509
17.475 0.1077
17.5 0.0777
17.525 0.0505
17.55 0.0132
17.575 -0.0339
17.6 -0.0824
17.625 -0.1238
17.65 -0.1569
17.675 -0.1832
17.7 -0.2023
17.725 -0.2153
17.75 -0.2198
17.775 -0.2139
17.8 -0.1997
17.825 -0.1725
17.85 -0.1331
17.875 -0.0924
17.9 -0.0563
17.925 -0.0212
17.95 0.0099
17.975 0.0336
18 0.0477
18.025 0.0479
18.05 0.0354
18.075 0.0155
18.1 -0.0025
18.125 -0.0076
18.15 0.0041
18.175 0.0202
18.2 0.0386
18.225 0.0661
18.25 0.0992
18.275 0.127
18.3 0.1452
18.325 0.1558
18.35 0.1598
18.375 0.1557
18.4 0.1458
18.425 0.1359
18.45 0.1237
18.475 0.1066
18.5 0.0853
18.525 0.0654
18.55 0.0525
18.575 0.0405
18.6 0.0257
18.625 0.0072
18.65 -0.01
18.675 -0.0212
18.7 -0.0256
18.725 -0.0258
18.75 -0.0273
18.775 -0.0356
18.8 -0.0522
18.825 -0.0788
18.85 -0.1162
18.875 -0.1659
18.9 -0.2244
18.925 -0.283
18.95 -0.3316
18.975 -0.3625
19 -0.3838
19.025 -0.405
19.05 -0.4339
19.075 -0.4691
19.1 -0.514
19.125 -0.5691
19.15 -0.6303
19.175 -0.6939
19.2 -0.7551
19.225 -0.8111
19.25 -0.8562
19.275 -0.8855
19.3 -0.9016
19.325 -0.9103
19.35 -0.9154
19.375 -0.9198
19.4 -0.9248
19.425 -0.9304
19.45 -0.9349
19.475 -0.9318
19.5 -0.9135
19.525 -0.881
19.55 -0.8388
19.575 -0.7944
19.6 -0.7526
19.625 -0.7141
19.65 -0.677
19.675 -0.6344
19.7 -0.5832
19.725 -0.5248
19.75 -0.4596
19.775 -0.3922
19.8 -0.3259
19.825 -0.2613
19.85 -0.1977
19.875 -0.1366
19.9 -0.078
19.925 -0.0207
19.95 0.0349
19.975 0.0887
20 0.1433
20.025 0.2012
20.05 0.2602
20.075 0.3152
20.1 0.3662
20.125 0.4176
20.15 0.4722
20.175 0.5282
20.2 0.582
20.225 0.6346
20.25 0.686
20.275 0.7356
20.3 0.7855
20.325 0.8354
20.35 0.8808
20.375 0.9215
20.4 0.9586
20.425 0.9914
20.45 1.0211
20.475 1.0483
20.5 1.0719
20.525 1.0924
20.55 1.1091
20.575 1.1228
20.6 1.1347
20.625 1.1438
20.65 1.1581
20.675 1.1805
20.7 1.2023
20.725 1.2223
20.75 1.2353
20.775 1.2457
20.8 1.2551
20.825 1.2595
20.85 1.2714
20.875 1.2961
20.9 1.3256
20.925 1.3549
20.95 1.3804
20.975 1.4044
21 1.4273
21.025 1.4428
21.05 1.4515
21.075 1.4548
21.1 1.4522
21.125 1.4448
21.15 1.4335
21.175 1.4186
21.2 1.3995
21.225 1.3754
21.25 1.3431
21.275 1.3031
21.3 1.2568
21.325 1.205
21.35 1.1471
21.375 1.0838
21.4 1.0181
21.425 0.9549
21.45 0.905
21.475 0.8737
21.5 0.8574
21.525 0.848
21.55 0.8385
21.575 0.8249
21.6 0.8082
21.625 0.789
21.65 0.7674
21.675 0.7439
21.7 0.7163
21.725 0.6839
21.75 0.6453
21.775 0.6018
21.8 0.5533
21.825 0.5005
21.85 0.4449
21.875 0.3894
21.9 0.3342
21.925 0.277
21.95 0.2189
21.975 0.1588
22 0.0996
22.025 0.041
22.05 -0.0162
22.075 -0.0762
22.1 -0.1359
22.125 -0.1907
22.15 -0.2441
22.175 -0.2955
22.2 -0.3461
22.225 -0.4044
22.25 -0.4704
22.275 -0.5333
22.3 -0.5864
22.325 -0.6264
22.35 -0.6437
22.375 -0.6352
22.4 -0.6132
22.425 -0.5849
22.45 -0.5578
22.475 -0.5374
22.5 -0.5289
22.525 -0.5357
22.55 -0.5468
22.575 -0.5566
22.6 -0.5627
22.625 -0.5705
22.65 -0.5861
22.675 -0.6054
22.7 -0.6239
22.725 -0.6372
22.75 -0.6408
22.775 -0.6339
22.8 -0.6152
22.825 -0.5906
22.85 -0.5648
22.875 -0.5412
22.9 -0.5215
22.925 -0.5038
22.95 -0.4876
22.975 -0.4731
23 -0.46
23.025 -0.4477
23.05 -0.4381
23.075 -0.4288
23.1 -0.4189
23.125 -0.4091
23.15 -0.3989
23.175 -0.3849
23.2 -0.3648
23.225 -0.3427
23.25 -0.3193
23.275 -0.29
23.3 -0.2482
23.325 -0.1957
23.35 -0.138
23.375 -0.0764
23.4 -0.0106
23.425 0.0519
23.45 0.1112
23.475 0.1619
23.5 0.2015
23.525 0.2294
23.55 0.2446
23.575 0.2533
23.6 0.2618
23.625 0.2707
23.65 0.2832
23.675 0.2974
23.7 0.3085
23.725 0.3122
23.75 0.3084
23.775 0.2984
23.8 0.2857
23.825 0.273
23.85 0.2634
23.875 0.2611
23.9 0.2667
23.925 0.2791
23.95 0.2983
23.975 0.323
24 0.3526
24.025 0.383
24.05 0.4134
24.075 0.4424
24.1 0.469
24.125 0.4927
24.15 0.5146
24.175 0.5344
24.2 0.5507
24.225 0.5623
24.25 0.5646
24.275 0.5574
24.3 0.5393
24.325 0.5064
24.35 0.4634
24.375 0.4152
24.4 0.3633
24.425 0.3134
24.45 0.2658
24.475 0.2158
24.5 0.1615
24.525 0.1056
24.55 0.054
24.575 0.0077
24.6 -0.0339
24.625 -0.0685
24.65 -0.0903
24.675 -0.1009
24.7 -0.1075
24.725 -0.1153
24.75 -0.1283
24.775 -0.1485
24.8 -0.1739
24.825 -0.1966
24.85 -0.2197
24.875 -0.24
24.9 -0.2535
24.925 -0.2647
24.95 -0.2773
24.975 -0.2943
25 -0.3204
25.025 -0.3563
25.05 -0.4014
25.075 -0.4529
25.1 -0.5084
25.125 -0.5662
25.15 -0.6238
25.175 -0.68
25.2 -0.7325
25.225 -0.7814
25.25 -0.8216
25.275 -0.8539
25.3 -0.8772
25.325 -0.8867
25.35 -0.8892
25.375 -0.8766
25.4 -0.8562
25.425 -0.8357
25.45 -0.8174
25.475 -0.7994
25.5 -0.7848
25.525 -0.7775
25.55 -0.7749
25.575 -0.7736
25.6 -0.7723
25.625 -0.7651
25.65 -0.7514
25.675 -0.7314
25.7 -0.712
25.725 -0.7006
25.75 -0.7006
25.775 -0.7103
25.8 -0.7269
25.825 -0.7491
25.85 -0.7747
25.875 -0.8003
25.9 -0.824
25.925 -0.8425
25.95 -0.8549
25.975 -0.8629
26 -0.8681
26.025 -0.8768
26.05 -0.8931
26.075 -0.9156
26.1 -0.9432
26.125 -0.975
26.15 -1.0093
26.175 -1.0393
26.2 -1.0605
26.225 -1.0682
26.25 -1.0548
26.275 -1.0294
26.3 -0.9962
26.325 -0.9571
26.35 -0.9111
26.375 -0.8617
26.4 -0.8122
26.425 -0.7622
26.45 -0.7127
26.475 -0.6639
26.5 -0.6176
26.525 -0.5784
26.55 -0.547
26.575 -0.5224
26.6 -0.5052
26.625 -0.4958
26.65 -0.4914
26.675 -0.4917
26.7 -0.498
26.725 -0.5105
26.75 -0.5281
26.775 -0.5455
26.8 -0.5606
26.825 -0.5679
26.85 -0.5683
26.875 -0.5633
26.9 -0.5481
26.925 -0.5203
26.95 -0.4844
26.975 -0.4452
27 -0.4089
27.025 -0.3803
27.05 -0.362
27.075 -0.3535
27.1 -0.3542
27.125 -0.3627
27.15 -0.3771
27.175 -0.3947
27.2 -0.4204
27.225 -0.4562
27.25 -0.4975
27.275 -0.5368
27.3 -0.56
27.325 -0.569
27.35 -0.5714
27.375 -0.5683
27.4 -0.5612
27.425 -0.5487
27.45 -0.5299
27.475 -0.5029
27.5 -0.463
27.525 -0.4129
27.55 -0.3554
27.575 -0.2932
27.6 -0.2375
27.625 -0.1938
27.65 -0.1614
27.675 -0.1399
27.7 -0.1282
27.725 -0.1259
27.75 -0.1307
27.775 -0.139
27.8 -0.1456
27.825 -0.1447
27.85 -0.1372
27.875 -0.1249
27.9 -0.11
27.925 -0.0969
27.95 -0.0884
27.975 -0.0889
28 -0.0998
28.025 -0.1162
28.05 -0.1402
28.075 -0.1735
28.1 -0.2188
28.125 -0.273
28.15 -0.3334
28.175 -0.3978
28.2 -0.4596
28.225 -0.5127
28.25 -0.5604
28.275 -0.6115
28.3 -0.6663
28.325 -0.7228
28.35 -0.7794
28.375 -0.838
28.4 -0.8981
28.425 -0.9567
28.45 -1.0095
28.475 -1.0594
28.5 -1.108
28.525 -1.149
28.55 -1.1848
28.575 -1.213
28.6 -1.2291
28.625 -1.2306
28.65 -1.2227
28.675 -1.2101
28.7 -1.1955
28.725 -1.1793
28.75 -1.1599
28.775 -1.1382
28.8 -1.1186
28.825 -1.1086
28.85 -1.109
28.875 -1.121
28.9 -1.1468
28.925 -1.1849
28.95 -1.2328
28.975 -1.2839
29 -1.3347
29.025 -1.3873
29.05 -1.4429
29.075 -1.5029
29.1 -1.5671
29.125 -1.634
29.15 -1.7042
29.175 -1.7767
29.2 -1.85
29.225 -1.921
29.25 -1.9815
29.275 -2.0265
29.3 -2.0606
29.325 -2.0895
29.35 -2.111
29.375 -2.1171
29.4 -2.1046
29.425 -2.0775
29.45 -2.0393
29.475 -1.9954
29.5 -1.9535
29.525 -1.9257
29.55 -1.9145
29.575 -1.9122
29.6 -1.9199
29.625 -1.9301
29.65 -1.9395
29.675 -1.9507
29.7 -1.9666
29.725 -1.984
29.75 -2.002
29.775 -2.0217
29.8 -2.0459
29.825 -2.0703
29.85 -2.0906
29.875 -2.1045
29.9 -2.1066
29.925 -2.0982
29.95 -2.085
29.975 -2.0715
30 -2.0608
30.025 -2.0519
30.05 -2.0495
30.075 -2.0559
30.1 -2.0728
30.125 -2.0977
30.15 -2.1314
30.175 -2.1701
30.2 -2.2036
30.225 -2.232
30.25 -2.2603
30.275 -2.2852
30.3 -2.2988
30.325 -2.2962
30.35 -2.2793
30.375 -2.2527
30.4 -2.2171
30.425 -2.1732
30.45 -2.1185
30.475 -2.0576
30.5 -2.0092
30.525 -1.9861
30.55 -1.9889
30.575 -2.0058
30.6 -2.0287
30.625 -2.0532
30.65 -2.076
30.675 -2.0919
30.7 -2.1012
30.725 -2.1044
30.75 -2.1029
30.775 -2.0962
30.8 -2.0774
30.825 -2.0455
30.85 -2.0035
30.875 -1.9719
30.9 -1.9559
30.925 -1.9469
30.95 -1.9424
30.975 -1.936
31 -1.9315
31.025 -1.9217
31.05 -1.9033
31.075 -1.8724
31.1 -1.8351
31.125 -1.8004
31.15 -1.7836
31.175 -1.7929
31.2 -1.8198
31.225 -1.8517
31.25 -1.8817
31.275 -1.9088
31.3 -1.9293
31.325 -1.9437
31.35 -1.9517
31.375 -1.9552
31.4 -1.9557
31.425 -1.9506
31.45 -1.9408
31.475 -1.9278
31.5 -1.9109
31.525 -1.8823
31.55 -1.8376
31.575 -1.7801
31.6 -1.7073
31.625 -1.6189
31.65 -1.5316
31.675 -1.4687
31.7 -1.4349
31.725 -1.4226
31.75 -1.4218
31.775 -1.4252
31.8 -1.4325
31.825 -1.4411
31.85 -1.4518
31.875 -1.4661
31.9 -1.4826
31.925 -1.5007
31.95 -1.5178
31.975 -1.5331
32 -1.5435
32.025 -1.5415
32.05 -1.5178
32.075 -1.4668
32.1 -1.4057
32.125 -1.3533
32.15 -1.3125
32.175 -1.2784
32.2 -1.2456
32.225 -1.2098
32.25 -1.161
32.275 -1.1009
32.3 -1.0355
32.325 -0.9717
32.35 -0.9155
32.375 -0.8687
32.4 -0.8312
32.425 -0.8024
32.45 -0.7818
32.475 -0.7721
32.5 -0.7846
32.525 -0.8193
32.55 -0.8631
32.575 -0.9089
32.6 -0.9527
32.625 -0.9906
32.65 -1.0186
32.675 -1.0302
32.7 -1.0212
32.725 -0.9854
32.75 -0.9202
32.775 -0.8287
32.8 -0.7172
32.825 -0.5917
32.85 -0.4615
32.875 -0.3453
32.9 -0.2567
32.925 -0.1929
32.95 -0.1387
32.975 -0.0893
33 -0.0442
33.025 -0.0045
33.05 0.0293
33.075 0.0588
33.1 0.0864
33.125 0.1095
33.15 0.1267
33.175 0.1393
33.2 0.1472
33.225 0.1478
33.25 0.1421
33.275 0.1304
33.3 0.115
33.325 0.0975
33.35 0.0778
33.375 0.0603
33.4 0.0449
33.425 0.0331
33.45 0.0215
33.475 0.008
33.5 -0.006
33.525 -0.014
33.55 -0.0099
33.575 0.0115
33.6 0.0452
33.625 0.083
33.65 0.1192
33.675 0.1504
33.7 0.176
33.725 0.1968
33.75 0.2098
33.775 0.2158
33.8 0.2152
33.825 0.2092
33.85 0.1981
33.875 0.1844
33.9 0.1696
33.925 0.1536
33.95 0.1344
33.975 0.1104
34 0.0837
34.025 0.0535
34.05 0.0239
34.075 -0.0082
34.1 -0.0459
34.125 -0.0912
34.15 -0.1419
34.175 -0.192
34.2 -0.233
34.225 -0.2631
34.25 -0.2838
34.275 -0.2929
34.3 -0.2905
34.325 -0.281
34.35 -0.2643
34.375 -0.2411
34.4 -0.2146
34.425 -0.1861
34.45 -0.1556
34.475 -0.1241
34.5 -0.0906
34.525 -0.0557
34.55 -0.0207
34.575 0.0153
34.6 0.0509
34.625 0.0827
34.65 0.1105
34.675 0.1371
34.7 0.1605
34.725 0.1793
34.75 0.1929
34.775 0.2002
34.8 0.1993
34.825 0.1889
34.85 0.169
34.875 0.1406
34.9 0.1046
34.925 0.0618
34.95 0.0152
34.975 -0.0293
35 -0.0657
35.025 -0.0789
35.05 -0.0575
35.075 -0.0116
35.1 0.0471
35.125 0.1089
35.15 0.1705
35.175 0.2252
35.2 0.2708
35.225 0.3062
35.25 0.3313
35.275 0.3465
35.3 0.351
35.325 0.3452
35.35 0.3305
35.375 0.3068
35.4 0.2749
35.425 0.2344
35.45 0.1855
35.475 0.1291
35.5 0.071
35.525 0.0207
35.55 -0.017
35.575 -0.0535
35.6 -0.0977
35.625 -0.1494
35.65 -0.2045
35.675 -0.2646
35.7 -0.3275
35.725 -0.3932
35.75 -0.4604
35.775 -0.5225
35.8 -0.5814
35.825 -0.6404
35.85 -0.6964
35.875 -0.7535
35.9 -0.8124
35.925 -0.8746
35.95 -0.943
35.975 -1.0175
36 -1.0904
36.025 -1.1643
36.05 -1.2424
36.075 -1.3158
36.1 -1.3816
36.125 -1.4416
36.15 -1.5097
36.175 -1.5895
36.2 -1.6677
36.225 -1.7328
36.25 -1.7882
36.275 -1.8407
36.3 -1.8931
36.325 -1.9462
36.35 -1.9909
36.375 -2.0185
36.4 -2.0271
36.425 -2.0286
36.45 -2.0256
36.475 -2.028
36.5 -2.0359
36.525 -2.0528
36.55 -2.0748
36.575 -2.0957
36.6 -2.1153
36.625 -2.1328
36.65 -2.1438
36.675 -2.1376
36.7 -2.1026
36.725 -2.0442
36.75 -1.971
36.775 -1.8935
36.8 -1.8148
36.825 -1.736
36.85 -1.6581
36.875 -1.5781
36.9 -1.4838
36.925 -1.3759
36.95 -1.2681
36.975 -1.1723
37 -1.0877
37.025 -1.0147
37.05 -0.9514
37.075 -0.8938
37.1 -0.8429
37.125 -0.7957
37.15 -0.7466
37.175 -0.6958
37.2 -0.6444
37.225 -0.5927
37.25 -0.5443
37.275 -0.504
37.3 -0.469
37.325 -0.4384
37.35 -0.4152
37.375 -0.3988
37.4 -0.3896
37.425 -0.3918
37.45 -0.4108
37.475 -0.4417
37.5 -0.4796
37.525 -0.5224
37.55 -0.5638
37.575 -0.5956
37.6 -0.6201
37.625 -0.6357
37.65 -0.6459
37.675 -0.6561
37.7 -0.6646
37.725 -0.6722
37.75 -0.6795
37.775 -0.6882
37.8 -0.6987
37.825 -0.7105
37.85 -0.7268
37.875 -0.751
37.9 -0.785
37.925 -0.8296
37.95 -0.8798
37.975 -0.9259
38 -0.9586
38.025 -0.9809
38.05 -0.9957
38.075 -1.0036
38.1 -1.006
38.125 -1.0077
38.15 -1.0123
38.175 -1.0237
38.2 -1.0407
38.225 -1.0611
38.25 -1.0808
38.275 -1.0991
38.3 -1.1158
38.325 -1.1315
38.35 -1.1519
38.375 -1.1768
38.4 -1.2058
38.425 -1.2341
38.45 -1.2594
38.475 -1.2831
38.5 -1.3148
38.525 -1.366
38.55 -1.4333
38.575 -1.5056
38.6 -1.5762
38.625 -1.6444
38.65 -1.7069
38.675 -1.7614
38.7 -1.8099
38.725 -1.8519
38.75 -1.8914
38.775 -1.9409
38.8 -1.9952
38.825 -2.0469
38.85 -2.0829
38.875 -2.102
38.9 -2.1014
38.925 -2.0821
38.95 -2.0482
38.975 -2.0092
39 -1.9713
39.025 -1.9353
39.05 -1.9005
39.075 -1.8657
39.1 -1.8285
39.125 -1.782
39.15 -1.727
39.175 -1.6683
39.2 -1.6101
39.225 -1.5531
39.25 -1.4975
39.275 -1.4481
39.3 -1.411
39.325 -1.3897
39.35 -1.382
39.375 -1.3858
39.4 -1.4001
39.425 -1.4243
39.45 -1.4579
39.475 -1.5011
39.5 -1.5525
39.525 -1.6096
39.55 -1.6681
39.575 -1.7187
39.6 -1.7618
39.625 -1.8068
39.65 -1.8597
39.675 -1.9188
39.7 -1.9842
39.725 -2.0535
39.75 -2.122
39.775 -2.1883
39.8 -2.2557
39.825 -2.3285
39.85 -2.4064
39.875 -2.4888
39.9 -2.5741
39.925 -2.6598
39.95 -2.7417
39.975 -2.8072
40 -2.8509
40.025 -2.8781
40.05 -2.903
40.075 -2.9199
40.1 -2.9114
40.125 -2.8775
40.15 -2.8319
40.175 -2.7858
40.2 -2.7433
40.225 -2.7007
40.25 -2.6573
40.275 -2.614
40.3 -2.5692
40.325 -2.5188
40.35 -2.4693
40.375 -2.4278
40.4 -2.3999
40.425 -2.3816
40.45 -2.3723
40.475 -2.3781
40.5 -2.3992
40.525 -2.4256
40.55 -2.4469
40.575 -2.4602
40.6 -2.4756
40.625 -2.4786
40.65 -2.4725
40.675 -2.4694
40.7 -2.4715
40.725 -2.4691
40.75 -2.4472
40.775 -2.4017
40.8 -2.3442
40.825 -2.2787
40.85 -2.2082
40.875 -2.1386
40.9 -2.071
40.925 -2.0124
40.95 -1.9671
40.975 -1.9328
41 -1.9088
41.025 -1.8948
41.05 -1.8917
41.075 -1.9011
41.1 -1.9233
41.125 -1.9576
41.15 -1.9986
41.175 -2.0393
41.2 -2.0786
41.225 -2.1142
41.25 -2.1398
41.275 -2.1526
41.3 -2.1479
41.325 -2.131
41.35 -2.1061
41.375 -2.071
41.4 -2.0276
41.425 -1.9789
41.45 -1.929
41.475 -1.8818
41.5 -1.8378
41.525 -1.8011
41.55 -1.777
41.575 -1.7632
41.6 -1.7569
41.625 -1.7568
41.65 -1.7635
41.675 -1.7734
41.7 -1.791
41.725 -1.8236
41.75 -1.8713
41.775 -1.9364
41.8 -2.0134
41.825 -2.093
41.85 -2.1705
41.875 -2.243
41.9 -2.3097
41.925 -2.3734
41.95 -2.4399
41.975 -2.5124
42 -2.5842
42.025 -2.6373
42.05 -2.6634
42.075 -2.6668
42.1 -2.6575
42.125 -2.6399
42.15 -2.6202
42.175 -2.6
42.2 -2.5731
42.225 -2.5333
42.25 -2.4849
42.275 -2.4296
42.3 -2.3682
42.325 -2.2978
42.35 -2.2167
42.375 -2.1239
42.4 -2.0203
42.425 -1.9161
42.45 -1.8127
42.475 -1.7092
42.5 -1.6092
42.525 -1.5136
42.55 -1.4246
42.575 -1.3436
42.6 -1.2699
42.625 -1.2017
42.65 -1.1389
42.675 -1.0809
42.7 -1.029
42.725 -0.9825
42.75 -0.9412
42.775 -0.9035
42.8 -0.8684
42.825 -0.8359
42.85 -0.8089
42.875 -0.7887
42.9 -0.7788
42.925 -0.7791
42.95 -0.7853
42.975 -0.7968
43 -0.8122
43.025 -0.8313
43.05 -0.8553
43.075 -0.8794
43.1 -0.8895
43.125 -0.8784
43.15 -0.8527
43.175 -0.8277
43.2 -0.8092
43.225 -0.7984
43.25 -0.7942
43.275 -0.7915
43.3 -0.7904
43.325 -0.794
43.35 -0.8015
43.375 -0.808
43.4 -0.8096
43.425 -0.8079
43.45 -0.8018
43.475 -0.7874
43.5 -0.7629
43.525 -0.7359
43.55 -0.7145
43.575 -0.707
43.6 -0.7109
43.625 -0.7215
43.65 -0.7375
43.675 -0.7585
43.7 -0.7834
43.725 -0.8075
43.75 -0.8294
43.775 -0.847
43.8 -0.8563
43.825 -0.8607
43.85 -0.8656
43.875 -0.874
43.9 -0.8888
43.925 -0.9108
43.95 -0.9378
43.975 -0.9673
44 -0.9955
44.025 -1.0202
44.05 -1.0363
44.075 -1.0464
44.1 -1.0551
44.125 -1.0635
44.15 -1.0719
44.175 -1.0767
44.2 -1.0809
44.225 -1.0875
44.25 -1.0948
44.275 -1.1046
44.3 -1.1166
44.325 -1.1298
44.35 -1.1464
44.375 -1.1642
44.4 -1.181
44.425 -1.1933
44.45 -1.1995
44.475 -1.1982
44.5 -1.1929
44.525 -1.1883
44.55 -1.1857
44.575 -1.1848
44.6 -1.186
44.625 -1.1879
44.65 -1.1874
44.675 -1.1842
44.7 -1.178
44.725 -1.1656
44.75 -1.1355
44.775 -1.0864
44.8 -1.0265
44.825 -0.9645
44.85 -0.9043
44.875 -0.8528
44.9 -0.8094
44.925 -0.7719
44.95 -0.7377
44.975 -0.7055
45 -0.6698
45.025 -0.6299
45.05 -0.5903
45.075 -0.5537
45.1 -0.522
45.125 -0.4942
45.15 -0.4665
45.175 -0.4345
45.2 -0.401
45.225 -0.3667
45.25 -0.3323
45.275 -0.2998
45.3 -0.2718
45.325 -0.2503
45.35 -0.2342
45.375 -0.224
45.4 -0.2198
45.425 -0.2201
45.45 -0.2213
45.475 -0.2237
45.5 -0.2267
45.525 -0.2231
45.55 -0.2114
45.575 -0.191
45.6 -0.1669
45.625 -0.1442
45.65 -0.1302
45.675 -0.1223
45.7 -0.122
45.725 -0.1308
45.75 -0.1483
45.775 -0.1751
45.8 -0.2099
45.825 -0.252
45.85 -0.3014
45.875 -0.3579
45.9 -0.4208
45.925 -0.4902
45.95 -0.5657
45.975 -0.6465
46 -0.7301
46.025 -0.8084
46.05 -0.8763
46.075 -0.9265
46.1 -0.961
46.125 -0.9871
46.15 -1.0119
46.175 -1.0394
46.2 -1.0683
46.225 -1.0975
46.25 -1.1229
46.275 -1.149
46.3 -1.178
46.325 -1.2123
46.35 -1.2566
46.375 -1.3088
46.4 -1.3656
46.425 -1.42
46.45 -1.47
46.475 -1.5125
46.5 -1.5446
46.525 -1.566
46.55 -1.5778
46.575 -1.5872
46.6 -1.5932
46.625 -1.5951
46.65 -1.5913
46.675 -1.5768
46.7 -1.5504
46.725 -1.5123
46.75 -1.4655
46.775 -1.4171
46.8 -1.3715
46.825 -1.3264
46.85 -1.2818
46.875 -1.2392
46.9 -1.1997
46.925 -1.1638
46.95 -1.1345
46.975 -1.1122
47 -1.0937
47.025 -1.0768
47.05 -1.0643
47.075 -1.0581
47.1 -1.0571
47.125 -1.0608
47.15 -1.0666
47.175 -1.0742
47.2 -1.0851
47.225 -1.0992
47.25 -1.1143
47.275 -1.132
47.3 -1.1524
47.325 -1.1739
47.35 -1.1953
47.375 -1.2152
47.4 -1.2302
47.425 -1.24
47.45 -1.2431
47.475 -1.2412
47.5 -1.2375
47.525 -1.2363
47.55 -1.2383
47.575 -1.2438
47.6 -1.2526
47.625 -1.2587
47.65 -1.2632
47.675 -1.2736
47.7 -1.2886
47.725 -1.3119
47.75 -1.3448
47.775 -1.3883
47.8 -1.4413
47.825 -1.5015
47.85 -1.5636
47.875 -1.6157
47.9 -1.6535
47.925 -1.6743
47.95 -1.6813
47.975 -1.6819
48 -1.683
48.025 -1.6884
48.05 -1.7027
48.075 -1.7275
48.1 -1.7576
48.125 -1.7784
48.15 -1.772
48.175 -1.7428
48.2 -1.7074
48.225 -1.6752
48.25 -1.635
48.275 -1.5809
48.3 -1.5136
48.325 -1.442
48.35 -1.3733
48.375 -1.3083
48.4 -1.2506
48.425 -1.2032
48.45 -1.1638
48.475 -1.1293
48.5 -1.0994
48.525 -1.074
48.55 -1.0535
48.575 -1.0369
48.6 -1.0222
48.625 -1.0069
48.65 -0.9943
48.675 -0.9874
48.7 -0.986
48.725 -0.9931
48.75 -1.0081
48.775 -1.0315
48.8 -1.0631
48.825 -1.1016
48.85 -1.1474
48.875 -1.2008
48.9 -1.2613
48.925 -1.3281
48.95 -1.3992
48.975 -1.4715
49 -1.5328
49.025 -1.5685
49.05 -1.5725
49.075 -1.5595
49.1 -1.5351
49.125 -1.513
49.15 -1.4904
49.175 -1.4667
49.2 -1.4467
49.225 -1.4318
49.25 -1.4194
49.275 -1.4075
49.3 -1.3899
49.325 -1.3639
49.35 -1.327
49.375 -1.2812
49.4 -1.2274
49.425 -1.1681
49.45 -1.1075
49.475 -1.0435
49.5 -0.9798
49.525 -0.92
49.55 -0.8632
49.575 -0.8125
49.6 -0.7671
49.625 -0.7253
49.65 -0.6887
49.675 -0.6588
49.7 -0.6316
49.725 -0.6062
49.75 -0.576
49.775 -0.5365
49.8 -0.4969
49.825 -0.4657
49.85 -0.4404
49.875 -0.4174
49.9 -0.3883
49.925 -0.3506
49.95 -0.3044
49.975 -0.2586
50 -0.2181
50.025 -0.1824
50.05 -0.1472
50.075 -0.1098
50.1 -0.0707
50.125 -0.0272
50.15 0.0205
50.175 0.0688
50.2 0.1144
50.225 0.1544
50.25 0.1886
50.275 0.2187
50.3 0.2458
50.325 0.2691
50.35 0.2866
50.375 0.2995
50.4 0.3072
50.425 0.3102
50.45 0.3111
50.475 0.3151
50.5 0.332
50.525 0.3596
50.55 0.3939
50.575 0.4307
50.6 0.4678
50.625 0.5027
50.65 0.5336
50.675 0.56
50.7 0.5823
50.725 0.6012
50.75 0.6168
50.775 0.6293
50.8 0.6374
50.825 0.64
50.85 0.6388
50.875 0.6345
50.9 0.6277
50.925 0.619
50.95 0.6069
50.975 0.5914
51 0.5723
51.025 0.5531
51.05 0.5333
51.075 0.5063
51.1 0.4706
51.125 0.4272
51.15 0.3787
51.175 0.3365
51.2 0.3112
51.225 0.3062
51.25 0.3195
51.275 0.3477
51.3 0.3818
51.325 0.4163
51.35 0.4484
51.375 0.4761
51.4 0.5013
51.425 0.5236
51.45 0.5391
51.475 0.5487
51.5 0.5527
51.525 0.5509
51.55 0.5461
51.575 0.5368
51.6 0.5218
51.625 0.5022
51.65 0.4779
51.675 0.4475
51.7 0.4131
51.725 0.3753
51.75 0.3329
51.775 0.2841
51.8 0.2294
51.825 0.1686
51.85 0.101
51.875 0.0332
51.9 -0.0266
51.925 -0.0757
51.95 -0.1181
51.975 -0.1583
52 -0.1988
52.025 -0.2396
52.05 -0.2802
52.075 -0.3163
52.1 -0.3466
52.125 -0.3696
52.15 -0.3858
52.175 -0.4004
52.2 -0.4166
52.225 -0.4345
52.25 -0.4545
52.275 -0.4758
52.3 -0.4972
52.325 -0.5112
52.35 -0.5092
52.375 -0.4925
52.4 -0.4601
52.425 -0.4125
52.45 -0.3479
52.475 -0.2564
52.5 -0.1442
52.525 -0.0288
52.55 0.0829
52.575 0.1866
52.6 0.2782
52.625 0.3584
52.65 0.4288
52.675 0.4902
52.7 0.5418
52.725 0.5842
52.75 0.6249
52.775 0.6782
52.8 0.7614
52.825 0.8739
52.85 1.0041
52.875 1.1356
52.9 1.2611
52.925 1.3821
52.95 1.4994
52.975 1.61
53 1.7134
53.025 1.8088
53.05 1.8974
53.075 1.9802
53.1 2.058
53.125 2.1311
53.15 2.2
53.175 2.2647
53.2 2.3252
53.225 2.3817
53.25 2.4347
53.275 2.4843
53.3 2.5305
53.325 2.5736
53.35 2.6135
53.375 2.6501
53.4 2.683
53.425 2.7121
53.45 2.7377
53.475 2.7595
53.5 2.7767
53.525 2.7894
53.55 2.7973
53.575 2.8002
53.6 2.7973
53.625 2.789
53.65 2.7755
53.675 2.7574
53.7 2.7359
53.725 2.711
53.75 2.6825
53.775 2.6515
53.8 2.6201
53.825 2.5895
53.85 2.5639
53.875 2.5412
53.9 2.5198
53.925 2.497
53.95 2.47
53.975 2.4386
54 2.4009
54.025 2.3583
54.05 2.3127
54.075 2.2638
54.1 2.2158
54.125 2.173
54.15 2.1373
54.175 2.1122
54.2 2.0972
54.225 2.0881
54.25 2.0849
54.275 2.0846
54.3 2.0858
54.325 2.0854
54.35 2.0801
54.375 2.071
54.4 2.0584
54.425 2.0399
54.45 2.0146
54.475 1.9821
54.5 1.9423
54.525 1.8968
54.55 1.851
54.575 1.8093
54.6 1.7692
54.625 1.7289
54.65 1.686
54.675 1.6386
54.7 1.5864
54.725 1.5314
54.75 1.4768
54.775 1.4245
54.8 1.3759
54.825 1.3282
54.85 1.2768
54.875 1.22
54.9 1.1568
54.925 1.0861
54.95 1.0081
54.975 0.9241
55 0.8339
55.025 0.7403
55.05 0.6482
55.075 0.5633
55.1 0.4882
55.125 0.4215
55.15 0.3541
55.175 0.2867
55.2 0.2278
55.225 0.181
55.25 0.1437
55.275 0.1114
55.3 0.0908
55.325 0.0769
55.35 0.067
55.375 0.0591
55.4 0.0535
55.425 0.047
55.45 0.0346
55.475 0.0171
55.5 -0.005
55.525 -0.0336
55.55 -0.0666
55.575 -0.099
55.6 -0.1289
55.625 -0.1555
55.65 -0.1819
55.675 -0.2121
55.7 -0.2531
55.725 -0.3099
55.75 -0.3794
55.775 -0.4554
55.8 -0.5276
55.825 -0.5804
55.85 -0.6002
55.875 -0.5803
55.9 -0.5143
55.925 -0.4193
55.95 -0.3201
55.975 -0.2293
56 -0.1499
56.025 -0.0828
56.05 -0.0241
56.075 0.0357
56.1 0.1016
56.125 0.1697
56.15 0.2368
56.175 0.2997
56.2 0.3548
56.225 0.3977
56.25 0.4265
56.275 0.4422
56.3 0.448
56.325 0.4459
56.35 0.4379
56.375 0.4269
56.4 0.4157
56.425 0.4033
56.45 0.3894
56.475 0.3724
56.5 0.3512
56.525 0.3256
56.55 0.2971
56.575 0.2649
56.6 0.2269
56.625 0.1844
56.65 0.1431
56.675 0.1094
56.7 0.0839
56.725 0.0606
56.75 0.038
56.775 0.017
56.8 -0.0031
56.825 -0.0241
56.85 -0.0499
56.875 -0.0828
56.9 -0.1182
56.925 -0.1521
56.95 -0.1871
56.975 -0.2266
57 -0.2677
57.025 -0.3096
57.05 -0.3495
57.075 -0.3847
57.1 -0.4126
57.125 -0.4334
57.15 -0.4541
57.175 -0.4773
57.2 -0.505
57.225 -0.533
57.25 -0.5552
57.275 -0.5742
57.3 -0.5904
57.325 -0.605
57.35 -0.6155
57.375 -0.6186
57.4 -0.613
57.425 -0.6019
57.45 -0.5906
57.475 -0.5799
57.5 -0.571
57.525 -0.5655
57.55 -0.5646
57.575 -0.5694
57.6 -0.5798
57.625 -0.597
57.65 -0.6221
57.675 -0.6552
57.7 -0.6935
57.725 -0.7345
57.75 -0.774
57.775 -0.8068
57.8 -0.8412
57.825 -0.8803
57.85 -0.9222
57.875 -0.9612
57.9 -0.9921
57.925 -1.013
57.95 -1.0275
57.975 -1.0366
58 -1.0431
58.025 -1.0493
58.05 -1.0597
58.075 -1.0761
58.1 -1.0987
58.125 -1.1233
58.15 -1.1469
58.175 -1.1672
58.2 -1.1834
58.225 -1.1944
58.25 -1.2005
58.275 -1.1993
58.3 -1.1898
58.325 -1.177
58.35 -1.1618
58.375 -1.1402
58.4 -1.1094
58.425 -1.062
58.45 -1.0094
58.475 -0.9572
58.5 -0.9069
58.525 -0.8606
58.55 -0.8201
58.575 -0.7874
58.6 -0.764
58.625 -0.7495
58.65 -0.7422
58.675 -0.7373
58.7 -0.7338
58.725 -0.7272
58.75 -0.708
58.775 -0.6754
58.8 -0.6317
58.825 -0.5846
58.85 -0.5367
58.875 -0.4861
58.9 -0.4314
58.925 -0.3757
58.95 -0.3185
58.975 -0.2584
59 -0.1978
59.025 -0.1458
59.05 -0.1025
59.075 -0.0672
59.1 -0.0376
59.125 -0.0155
59.15 -0.0005
59.175 0.0097
59.2 0.0182
59.225 0.0244
59.25 0.0314
59.275 0.038
59.3 0.042
59.325 0.0468
59.35 0.0522
59.375 0.0569
59.4 0.0597
59.425 0.0597
59.45 0.0587
59.475 0.0613
59.5 0.0665
59.525 0.0669
59.55 0.0614
59.575 0.0523
59.6 0.0394
59.625 0.0205
59.65 -0.0017
59.675 -0.0262
59.7 -0.0576
59.725 -0.0977
59.75 -0.1411
59.775 -0.1791
59.8 -0.2075
59.825 -0.2348
59.85 -0.2677
59.875 -0.3072
59.9 -0.3501
59.925 -0.3852
59.95 -0.3998
59.975 -0.3896
60 -0.3651
60.025 -0.3369
60.05 -0.3083
60.075 -0.2812
60.1 -0.259
60.125 -0.2429
60.15 -0.2362
60.175 -0.238
60.2 -0.2474
60.225 -0.2642
60.25 -0.2846
60.275 -0.3035
60.3 -0.3165
60.325 -0.3284
60.35 -0.3403
60.375 -0.3567
60.4 -0.377
60.425 -0.3996
60.45 -0.4182
60.475 -0.4271
60.5 -0.4223
60.525 -0.4031
60.55 -0.3757
60.575 -0.3405
60.6 -0.2988
60.625 -0.2505
60.65 -0.2
60.675 -0.1517
60.7 -0.115
60.725 -0.09
60.75 -0.0734
60.775 -0.0609
60.8 -0.0502
60.825 -0.0386
60.85 -0.0261
60.875 -0.0151
60.9 -0.0081
60.925 -0.0028
60.95 -0.0016
60.975 -0.0033
61 -0.0079
61.025 -0.0155
61.05 -0.03
61.075 -0.0492
61.1 -0.0712
61.125 -0.0933
61.15 -0.1175
61.175 -0.1452
61.2 -0.1787
61.225 -0.2207
61.25 -0.269
61.275 -0.3215
61.3 -0.3728
61.325 -0.4188
61.35 -0.4569
61.375 -0.4888
61.4 -0.5233
61.425 -0.557
61.45 -0.5892
61.475 -0.6213
61.5 -0.6516
61.525 -0.6829
61.55 -0.7175
61.575 -0.7545
61.6 -0.7918
61.625 -0.8273
61.65 -0.8556
61.675 -0.8725
61.7 -0.8762
61.725 -0.873
61.75 -0.8694
61.775 -0.8665
61.8 -0.8632
61.825 -0.8569
61.85 -0.8487
61.875 -0.836
61.9 -0.8216
61.925 -0.8079
61.95 -0.7956
61.975 -0.7827
62 -0.7763
62.025 -0.7781
62.05 -0.7818
62.075 -0.7793
62.1 -0.7662
62.125 -0.7417
62.15 -0.7165
62.175 -0.698
62.2 -0.6844
62.225 -0.6797
62.25 -0.6882
62.275 -0.7036
62.3 -0.7177
62.325 -0.7363
62.35 -0.7619
62.375 -0.7778
62.4 -0.7784
62.425 -0.7803
62.45 -0.7905
62.475 -0.8068
62.5 -0.8296
62.525 -0.8599
62.55 -0.8978
62.575 -0.9411
62.6 -0.9887
62.625 -1.0402
62.65 -1.0921
62.675 -1.139
62.7 -1.175
62.725 -1.2039
62.75 -1.227
62.775 -1.2421
62.8 -1.256
62.825 -1.2681
62.85 -1.2768
62.875 -1.2825
62.9 -1.282
62.925 -1.2781
62.95 -1.2709
62.975 -1.2629
63 -1.2563
63.025 -1.2497
63.05 -1.2389
63.075 -1.2225
63.1 -1.2016
63.125 -1.178
63.15 -1.1544
63.175 -1.1358
63.2 -1.1196
63.225 -1.1038
63.25 -1.0827
63.275 -1.0552
63.3 -1.026
63.325 -1.001
63.35 -0.9821
63.375 -0.9707
63.4 -0.9691
63.425 -0.9769
63.45 -0.9895
63.475 -1.0065
63.5 -1.0238
63.525 -1.0366
63.55 -1.0387
63.575 -1.0273
63.6 -0.9986
63.625 -0.9531
63.65 -0.8979
63.675 -0.8372
63.7 -0.7748
63.725 -0.7112
63.75 -0.647
63.775 -0.5797
63.8 -0.5101
63.825 -0.4334
63.85 -0.3472
63.875 -0.2601
63.9 -0.1756
63.925 -0.0959
63.95 -0.0251
63.975 0.0358
64 0.0843
64.025 0.1207
64.05 0.1464
64.075 0.1615
64.1 0.1652
64.125 0.1581
64.15 0.144
64.175 0.1253
64.2 0.1062
64.225 0.0937
64.25 0.0835
64.275 0.0722
64.3 0.0537
64.325 0.0263
64.35 -0.0103
64.375 -0.0526
64.4 -0.0993
64.425 -0.1457
64.45 -0.1905
64.475 -0.2371
64.5 -0.287
64.525 -0.3322
64.55 -0.3625
64.575 -0.3698
64.6 -0.3506
64.625 -0.309
64.65 -0.2537
64.675 -0.1902
64.7 -0.1263
64.725 -0.0728
64.75 -0.0295
64.775 0.0055
64.8 0.0322
64.825 0.0539
64.85 0.0737
64.875 0.0877
64.9 0.0965
64.925 0.1041
64.95 0.1082
64.975 0.1098
65 0.1108
65.025 0.1105
65.05 0.1088
65.075 0.1077
65.1 0.1089
65.125 0.1159
65.15 0.1277
65.175 0.1391
65.2 0.1473
65.225 0.151
65.25 0.1489
65.275 0.1385
65.3 0.1216
65.325 0.0974
65.35 0.069
65.375 0.0397
65.4 0.0142
65.425 -0.0066
65.45 -0.0255
65.475 -0.0466
65.5 -0.0703
65.525 -0.0992
65.55 -0.1361
65.575 -0.1809
65.6 -0.2345
65.625 -0.297
65.65 -0.3679
65.675 -0.4458
65.7 -0.529
65.725 -0.6115
65.75 -0.6841
65.775 -0.7358
65.8 -0.7639
65.825 -0.7836
65.85 -0.7981
65.875 -0.8051
65.9 -0.8025
65.925 -0.7954
65.95 -0.7881
65.975 -0.7852
66 -0.7922
66.025 -0.8098
66.05 -0.8333
66.075 -0.8595
66.1 -0.8871
66.125 -0.9161
66.15 -0.9438
66.175 -0.9627
66.2 -0.9711
66.225 -0.9667
66.25 -0.9425
66.275 -0.9087
66.3 -0.8713
66.325 -0.8308
66.35 -0.7864
66.375 -0.7407
66.4 -0.6975
66.425 -0.6569
66.45 -0.6204
66.475 -0.5894
66.5 -0.5644
66.525 -0.5424
66.55 -0.5165
66.575 -0.4873
66.6 -0.4567
66.625 -0.4287
66.65 -0.4019
66.675 -0.378
66.7 -0.3603
66.725 -0.3436
66.75 -0.3206
66.775 -0.2815
66.8 -0.2219
66.825 -0.1545
66.85 -0.0828
66.875 -0.0029
66.9 0.0857
66.925 0.1769
66.95 0.2655
66.975 0.3477
67 0.4213
67.025 0.4849
67.05 0.5411
67.075 0.5903
67.1 0.6311
67.125 0.6626
67.15 0.6888
67.175 0.7125
67.2 0.7326
67.225 0.7467
67.25 0.754
67.275 0.7599
67.3 0.7704
67.325 0.7809
67.35 0.7881
67.375 0.8041
67.4 0.8512
67.425 0.9238
67.45 0.9973
67.475 1.0625
67.5 1.1163
67.525 1.1619
67.55 1.2004
67.575 1.2334
67.6 1.259
67.625 1.2798
67.65 1.2966
67.675 1.3099
67.7 1.3258
67.725 1.3437
67.75 1.3585
67.775 1.3666
67.8 1.3717
67.825 1.3841
67.85 1.4064
67.875 1.4323
67.9 1.4538
67.925 1.4678
67.95 1.476
67.975 1.4802
68 1.4832
68.025 1.4888
68.05 1.4962
68.075 1.4973
68.1 1.4891
68.125 1.4718
68.15 1.4466
68.175 1.417
68.2 1.3834
68.225 1.3468
68.25 1.3067
68.275 1.2646
68.3 1.2249
68.325 1.1926
68.35 1.1735
68.375 1.1649
68.4 1.1578
68.425 1.1494
68.45 1.1332
68.475 1.1091
68.5 1.0776
68.525 1.0455
68.55 1.0191
68.575 0.9877
68.6 0.9458
68.625 0.8964
68.65 0.8486
68.675 0.8123
68.7 0.7859
68.725 0.7614
68.75 0.7363
68.775 0.7123
68.8 0.6958
68.825 0.6975
68.85 0.7246
68.875 0.7637
68.9 0.8032
68.925 0.8381
68.95 0.8635
68.975 0.8793
69 0.8901
69.025 0.8969
69.05 0.8979
69.075 0.8957
69.1 0.8944
69.125 0.8945
69.15 0.896
69.175 0.902
69.2 0.915
69.225 0.9328
69.25 0.9548
69.275 0.9786
69.3 1.0033
69.325 1.0273
69.35 1.0481
69.375 1.0646
69.4 1.0778
69.425 1.0891
69.45 1.0979
69.475 1.0991
69.5 1.0915
69.525 1.074
69.55 1.0471
69.575 1.0119
69.6 0.9673
69.625 0.9165
69.65 0.8705
69.675 0.8379
69.7 0.8116
69.725 0.7904
69.75 0.7785
69.775 0.775
69.8 0.7706
69.825 0.764
69.85 0.757
69.875 0.7496
69.9 0.7463
69.925 0.7606
69.95 0.7874
69.975 0.816
70 0.8383
70.025 0.8566
70.05 0.8807
70.075 0.9122
70.1 0.951
70.125 0.9904
70.15 1.0263
70.175 1.0556
70.2 1.0791
70.225 1.0965
70.25 1.1095
70.275 1.1193
70.3 1.1272
70.325 1.1412
70.35 1.1685
70.375 1.2057
70.4 1.2501
70.425 1.2937
70.45 1.3322
70.475 1.3639
70.5 1.3889
70.525 1.4067
70.55 1.4153
70.575 1.415
70.6 1.4072
70.625 1.394
70.65 1.3774
70.675 1.3577
70.7 1.3356
70.725 1.3094
70.75 1.2797
70.775 1.2441
70.8 1.2022
70.825 1.1517
70.85 1.0931
70.875 1.0283
70.9 0.9594
70.925 0.887
70.95 0.8114
70.975 0.7379
71 0.6665
71.025 0.5957
71.05 0.5224
71.075 0.4527
71.1 0.401
71.125 0.3622
71.15 0.3204
71.175 0.2687
71.2 0.2038
71.225 0.1304
71.25 0.0625
71.275 0.0022
71.3 -0.0495
71.325 -0.0938
71.35 -0.1361
71.375 -0.1776
71.4 -0.2185
71.425 -0.2605
71.45 -0.3046
71.475 -0.3483
71.5 -0.3891
71.525 -0.4238
71.55 -0.4484
71.575 -0.4606
71.6 -0.4635
71.625 -0.4655
71.65 -0.4695
71.675 -0.4766
71.7 -0.4901
71.725 -0.5095
71.75 -0.5335
71.775 -0.5592
71.8 -0.581
71.825 -0.5932
71.85 -0.5879
71.875 -0.5695
71.9 -0.5463
71.925 -0.5167
71.95 -0.4798
71.975 -0.4399
72 -0.3985
72.025 -0.3518
72.05 -0.2968
72.075 -0.2363
72.1 -0.178
72.125 -0.1273
72.15 -0.0839
72.175 -0.0499
72.2 -0.0245
72.225 -0.0064
72.25 0.0086
72.275 0.0263
72.3 0.0511
72.325 0.0804
72.35 0.1104
72.375 0.136
72.4 0.1536
72.425 0.1653
72.45 0.174
72.475 0.1832
72.5 0.1952
72.525 0.2041
72.55 0.2047
72.575 0.1968
72.6 0.1783
72.625 0.1467
72.65 0.1008
72.675 0.0453
72.7 -0.0047
72.725 -0.0235
72.75 -0.0062
72.775 0.0217
72.8 0.044
72.825 0.0568
72.85 0.0592
72.875 0.0484
72.9 0.0251
72.925 -0.0085
72.95 -0.0486
72.975 -0.095
73 -0.1438
73.025 -0.1915
73.05 -0.2319
73.075 -0.2564
73.1 -0.2621
73.125 -0.2507
73.15 -0.2302
73.175 -0.209
73.2 -0.1854
73.225 -0.1589
73.25 -0.1312
73.275 -0.1077
73.3 -0.083
73.325 -0.0518
73.35 -0.0163
73.375 0.0192
73.4 0.0539
73.425 0.0873
73.45 0.119
73.475 0.1502
73.5 0.1787
73.525 0.2017
73.55 0.221
73.575 0.2437
73.6 0.2756
73.625 0.3113
73.65 0.3464
73.675 0.3774
73.7 0.4037
73.725 0.4253
73.75 0.4465
73.775 0.4682
73.8 0.4841
73.825 0.4944
73.85 0.501
73.875 0.5036
73.9 0.4991
73.925 0.4869
73.95 0.4695
73.975 0.45
74 0.4305
74.025 0.4142
74.05 0.4037
74.075 0.3984
74.1 0.3974
74.125 0.403
74.15 0.4128
74.175 0.4249
74.2 0.4389
74.225 0.4498
74.25 0.4534
74.275 0.4504
74.3 0.4441
74.325 0.4331
74.35 0.4212
74.375 0.417
74.4 0.42
74.425 0.4204
74.45 0.4144
74.475 0.4005
74.5 0.3764
74.525 0.3433
74.55 0.3032
74.575 0.2581
74.6 0.2107
74.625 0.1609
74.65 0.1087
74.675 0.0545
74.7 -0.0039
74.725 -0.0683
74.75 -0.1405
74.775 -0.2221
74.8 -0.3106
74.825 -0.4009
74.85 -0.4827
74.875 -0.5494
74.9 -0.5983
74.925 -0.6275
74.95 -0.6364
74.975 -0.633
75 -0.6255
75.025 -0.6143
75.05 -0.601
75.075 -0.5827
75.1 -0.564
75.125 -0.5459
75.15 -0.5286
75.175 -0.5114
75.2 -0.4935
75.225 -0.4758
75.25 -0.4598
75.275 -0.4448
75.3 -0.4271
75.325 -0.4048
75.35 -0.3778
75.375 -0.3473
75.4 -0.3141
75.425 -0.277
75.45 -0.2349
75.475 -0.1889
75.5 -0.1396
75.525 -0.0855
75.55 -0.0312
75.575 0.0148
75.6 0.0534
75.625 0.0912
75.65 0.1278
75.675 0.1604
75.7 0.1861
75.725 0.1993
75.75 0.2032
75.775 0.2009
75.8 0.1963
75.825 0.1931
75.85 0.1921
75.875 0.1931
75.9 0.1981
75.925 0.2093
75.95 0.2208
75.975 0.229
76 0.2352
76.025 0.2408
76.05 0.2475
76.075 0.2544
76.1 0.2552
76.125 0.2471
76.15 0.2325
76.175 0.216
76.2 0.2
76.225 0.1833
76.25 0.1652
76.275 0.1454
76.3 0.1249
76.325 0.1061
76.35 0.0922
76.375 0.0847
76.4 0.0826
76.425 0.0805
76.45 0.0754
76.475 0.0648
76.5 0.0473
76.525 0.0228
76.55 -0.0059
76.575 -0.0335
76.6 -0.0521
76.625 -0.0642
76.65 -0.0665
76.675 -0.0602
76.7 -0.0449
76.725 -0.0205
76.75 0.0163
76.775 0.0628
76.8 0.115
76.825 0.17
76.85 0.2254
76.875 0.2758
76.9 0.32
76.925 0.3591
76.95 0.3951
76.975 0.43
77 0.4718
77.025 0.5239
77.05 0.5834
77.075 0.6508
77.1 0.7275
77.125 0.812
77.15 0.897
77.175 0.9764
77.2 1.0501
77.225 1.1199
77.25 1.1882
77.275 1.254
77.3 1.3159
77.325 1.3756
77.35 1.4323
77.375 1.4838
77.4 1.5272
77.425 1.5605
77.45 1.5841
77.475 1.5994
77.5 1.6077
77.525 1.6088
77.55 1.6016
77.575 1.5865
77.6 1.5644
77.625 1.5385
77.65 1.5123
77.675 1.489
77.7 1.471
77.725 1.4591
77.75 1.4503
77.775 1.4396
77.8 1.424
77.825 1.4048
77.85 1.3837
77.875 1.3596
77.9 1.3321
77.925 1.2989
77.95 1.259
77.975 1.2124
78 1.1603
78.025 1.1093
78.05 1.0736
78.075 1.0594
78.1 1.0513
78.125 1.0436
78.15 1.0348
78.175 1.022
78.2 1.0036
78.225 0.9813
78.25 0.9572
78.275 0.9342
78.3 0.9119
78.325 0.8904
78.35 0.8747
78.375 0.8674
78.4 0.8681
78.425 0.8814
78.45 0.9075
78.475 0.9415
78.5 0.9758
78.525 1.0074
78.55 1.0377
78.575 1.0664
78.6 1.0935
78.625 1.1183
78.65 1.139
78.675 1.1556
78.7 1.1703
78.725 1.1877
78.75 1.2125
78.775 1.2458
78.8 1.2856
78.825 1.3286
78.85 1.3729
78.875 1.4158
78.9 1.4578
78.925 1.4983
78.95 1.5365
78.975 1.5692
79 1.5932
79.025 1.6084
79.05 1.6157
79.075 1.6148
79.1 1.6053
79.125 1.588
79.15 1.5624
79.175 1.5308
79.2 1.4962
79.225 1.4624
79.25 1.433
79.275 1.4088
79.3 1.3927
79.325 1.3915
79.35 1.4046
79.375 1.4257
79.4 1.4534
79.425 1.4909
79.45 1.5354
79.475 1.5847
79.5 1.6403
79.525 1.7003
79.55 1.7641
79.575 1.831
79.6 1.8967
79.625 1.9583
79.65 2.0156
79.675 2.0702
79.7 2.1226
79.725 2.1757
79.75 2.2299
79.775 2.285
79.8 2.3394
79.825 2.3921
79.85 2.4386
79.875 2.4773
79.9 2.5082
79.925 2.531
79.95 2.546
79.975 2.5552
80 2.5602
80.025 2.5591
80.05 2.5534
80.075 2.5461
80.1 2.5395
80.125 2.5325
80.15 2.5247
80.175 2.5153
80.2 2.5044
80.225 2.4902
80.25 2.4724
80.275 2.4497
80.3 2.4216
80.325 2.3882
80.35 2.35
80.375 2.307
80.4 2.2587
80.425 2.2069
80.45 2.1553
80.475 2.1067
80.5 2.0573
80.525 2.0045
80.55 1.9464
80.575 1.8821
80.6 1.8108
80.625 1.7341
80.65 1.6544
80.675 1.5765
80.7 1.5053
80.725 1.4469
80.75 1.401
80.775 1.3609
80.8 1.3239
80.825 1.2928
80.85 1.272
80.875 1.2648
80.9 1.2693
80.925 1.2837
80.95 1.3033
80.975 1.3249
81 1.3485
81.025 1.3759
81.05 1.4052
81.075 1.4343
81.1 1.4598
81.125 1.4827
81.15 1.5022
81.175 1.5183
81.2 1.5276
81.225 1.5303
81.25 1.5282
81.275 1.5215
81.3 1.5104
81.325 1.4946
81.35 1.4753
81.375 1.4594
81.4 1.4516
81.425 1.4582
81.45 1.47
81.475 1.4779
81.5 1.4788
81.525 1.4709
81.55 1.4554
81.575 1.4351
81.6 1.4101
81.625 1.3786
81.65 1.3417
81.675 1.3005
81.7 1.2555
81.725 1.2073
81.75 1.1562
81.775 1.1035
81.8 1.0589
81.825 1.0209
81.85 0.9921
81.875 0.9703
81.9 0.9539
81.925 0.938
81.95 0.9204
81.975 0.8979
82 0.8698
82.025 0.8348
82.05 0.7935
82.075 0.7479
82.1 0.7009
82.125 0.659
82.15 0.6353
82.175 0.6301
82.2 0.6396
82.225 0.6623
82.25 0.6943
82.275 0.7345
82.3 0.7806
82.325 0.8278
82.35 0.8711
82.375 0.9106
82.4 0.9471
82.425 0.9782
82.45 1.0021
82.475 1.0191
82.5 1.0311
82.525 1.0425
82.55 1.0568
82.575 1.0736
82.6 1.0918
82.625 1.1114
82.65 1.1372
82.675 1.1698
82.7 1.2068
82.725 1.2421
82.75 1.2771
82.775 1.3155
82.8 1.3615
82.825 1.4133
82.85 1.4646
82.875 1.5145
82.9 1.5627
82.925 1.6088
82.95 1.6555
82.975 1.7045
83 1.7553
83.025 1.8053
83.05 1.851
83.075 1.8904
83.1 1.9241
83.125 1.9514
83.15 1.9728
83.175 1.9876
83.2 1.9966
83.225 2
83.25 2.0005
83.275 1.9971
83.3 1.9883
83.325 1.9738
83.35 1.9538
83.375 1.9286
83.4 1.8985
83.425 1.8641
83.45 1.8261
83.475 1.7835
83.5 1.736
83.525 1.6848
83.55 1.6296
83.575 1.5669
83.6 1.4964
83.625 1.4192
83.65 1.3339
83.675 1.2424
83.7 1.1585
83.725 1.0936
83.75 1.039
83.775 0.9826
83.8 0.9184
83.825 0.8465
83.85 0.7682
83.875 0.6826
83.9 0.5894
83.925 0.4909
83.95 0.39
83.975 0.2964
84 0.2212
84.025 0.1744
84.05 0.1456
84.075 0.1234
84.1 0.1067
84.125 0.0975
84.15 0.0938
84.175 0.0948
84.2 0.0991
84.225 0.1081
84.25 0.1212
84.275 0.136
84.3 0.1528
84.325 0.1702
84.35 0.1857
84.375 0.1984
84.4 0.2055
84.425 0.2066
84.45 0.2018
84.475 0.1903
84.5 0.1739
84.525 0.1572
84.55 0.1415
84.575 0.128
84.6 0.1162
84.625 0.1083
84.65 0.1001
84.675 0.0895
84.7 0.0774
84.725 0.0613
84.75 0.0433
84.775 0.0245
84.8 0.0114
84.825 0.0057
84.85 0.0111
84.875 0.0219
84.9 0.0353
84.925 0.0503
84.95 0.0682
84.975 0.0942
85 0.1261
85.025 0.1596
85.05 0.1893
85.075 0.2145
85.1 0.2371
85.125 0.2585
85.15 0.2764
85.175 0.2916
85.2 0.3035
85.225 0.3123
85.25 0.3174
85.275 0.3172
85.3 0.3119
85.325 0.301
85.35 0.2853
85.375 0.2645
85.4 0.2369
85.425 0.2028
85.45 0.1625
85.475 0.1209
85.5 0.0791
85.525 0.0377
85.55 -0.0064
85.575 -0.0517
85.6 -0.0894
85.625 -0.1121
85.65 -0.1202
85.675 -0.1225
85.7 -0.119
85.725 -0.1108
85.75 -0.1006
85.775 -0.089
85.8 -0.0787
85.825 -0.0694
85.85 -0.0664
85.875 -0.0717
85.9 -0.083
85.925 -0.0957
85.95 -0.1022
85.975 -0.094
86 -0.0699
86.025 -0.0326
86.05 0.017
86.075 0.0647
86.1 0.1064
86.125 0.1529
86.15 0.2075
86.175 0.2656
86.2 0.3216
86.225 0.3728
86.25 0.4179
86.275 0.4558
86.3 0.4893
86.325 0.5177
86.35 0.5418
86.375 0.5626
86.4 0.5784
86.425 0.589
86.45 0.5954
86.475 0.5977
86.5 0.595
86.525 0.5855
86.55 0.5677
86.575 0.5425
86.6 0.5126
86.625 0.4787
86.65 0.4413
86.675 0.3996
86.7 0.3529
86.725 0.303
86.75 0.256
86.775 0.209
86.8 0.1588
86.825 0.1052
86.85 0.0436
86.875 -0.0275
86.9 -0.0995
86.925 -0.1588
86.95 -0.1998
86.975 -0.2313
87 -0.2538
87.025 -0.2645
87.05 -0.2612
87.075 -0.2476
87.1 -0.2298
87.125 -0.2112
87.15 -0.1956
87.175 -0.1872
87.2 -0.1906
87.225 -0.2069
87.25 -0.236
87.275 -0.2723
87.3 -0.3096
87.325 -0.3493
87.35 -0.3934
87.375 -0.4436
87.4 -0.4978
87.425 -0.551
87.45 -0.6057
87.475 -0.6619
87.5 -0.7175
87.525 -0.7705
87.55 -0.8163
87.575 -0.8509
87.6 -0.8782
87.625 -0.9039
87.65 -0.9298
87.675 -0.955
87.7 -0.9796
87.725 -1.0033
87.75 -1.026
87.775 -1.048
87.8 -1.0657
87.825 -1.0756
87.85 -1.0739
87.875 -1.0601
87.9 -1.0366
87.925 -1.0044
87.95 -0.9648
87.975 -0.9225
88 -0.8821
88.025 -0.8488
88.05 -0.8258
88.075 -0.8117
88.1 -0.8057
88.125 -0.8026
88.15 -0.7993
88.175 -0.7963
88.2 -0.7945
88.225 -0.7959
88.25 -0.8024
88.275 -0.8128
88.3 -0.8262
88.325 -0.8407
88.35 -0.8564
88.375 -0.8738
88.4 -0.8935
88.425 -0.916
88.45 -0.9353
88.475 -0.9445
88.5 -0.9372
88.525 -0.9183
88.55 -0.8974
88.575 -0.8796
88.6 -0.8622
88.625 -0.8476
88.65 -0.8305
88.675 -0.8081
88.7 -0.7855
88.725 -0.7638
88.75 -0.7444
88.775 -0.7229
88.8 -0.6959
88.825 -0.6602
88.85 -0.6195
88.875 -0.5792
88.9 -0.541
88.925 -0.5054
88.95 -0.474
88.975 -0.4477
89 -0.4264
89.025 -0.4089
89.05 -0.3989
89.075 -0.4025
89.1 -0.4193
89.125 -0.4463
89.15 -0.4811
89.175 -0.5177
89.2 -0.5554
89.225 -0.5941
89.25 -0.6353
89.275 -0.6774
89.3 -0.7177
89.325 -0.7558
89.35 -0.7902
89.375 -0.8182
89.4 -0.8418
89.425 -0.864
89.45 -0.8842
89.475 -0.9041
89.5 -0.9227
89.525 -0.933
89.55 -0.9231
89.575 -0.9009
89.6 -0.8781
89.625 -0.8508
89.65 -0.8131
89.675 -0.7684
89.7 -0.7217
89.725 -0.6751
89.75 -0.6319
89.775 -0.5934
89.8 -0.5593
89.825 -0.5285
89.85 -0.501
89.875 -0.4774
89.9 -0.4597
89.925 -0.4482
89.95 -0.4443
89.975 -0.4477
90 -0.4544
90.025 -0.4629
90.05 -0.4745
90.075 -0.4948
90.1 -0.5221
90.125 -0.5533
90.15 -0.5881
90.175 -0.6262
90.2 -0.6674
90.225 -0.7053
90.25 -0.7321
90.275 -0.7405
90.3 -0.7316
90.325 -0.7172
90.35 -0.702
90.375 -0.6855
90.4 -0.669
90.425 -0.6512
90.45 -0.6293
90.475 -0.6031
90.5 -0.5687
90.525 -0.5324
90.55 -0.4956
90.575 -0.4596
90.6 -0.4254
90.625 -0.3965
90.65 -0.3754
90.675 -0.3635
90.7 -0.3612
90.725 -0.3631
90.75 -0.3704
90.775 -0.3903
90.8 -0.4198
90.825 -0.4574
90.85 -0.5018
90.875 -0.5525
90.9 -0.6064
90.925 -0.6576
90.95 -0.7016
90.975 -0.7409
91 -0.7754
91.025 -0.8063
91.05 -0.8304
91.075 -0.8427
91.1 -0.8457
91.125 -0.8417
91.15 -0.8243
91.175 -0.7896
91.2 -0.7406
91.225 -0.6846
91.25 -0.6241
91.275 -0.5548
91.3 -0.4818
91.325 -0.4124
91.35 -0.3509
91.375 -0.293
91.4 -0.2329
91.425 -0.1695
91.45 -0.1059
91.475 -0.048
91.5 0.001
91.525 0.0405
91.55 0.0729
91.575 0.0994
91.6 0.1207
91.625 0.1356
91.65 0.1431
91.675 0.1454
91.7 0.1406
91.725 0.1262
91.75 0.1039
91.775 0.076
91.8 0.0434
91.825 0.0076
91.85 -0.0289
91.875 -0.0608
91.9 -0.0865
91.925 -0.1078
91.95 -0.1196
91.975 -0.1216
92 -0.1159
92.025 -0.1051
92.05 -0.0936
92.075 -0.078
92.1 -0.0555
92.125 -0.0218
92.15 0.0216
92.175 0.068
92.2 0.11
92.225 0.1465
92.25 0.1781
92.275 0.2036
92.3 0.2241
92.325 0.2427
92.35 0.2584
92.375 0.2697
92.4 0.2764
92.425 0.2772
92.45 0.273
92.475 0.2638
92.5 0.2503
92.525 0.233
92.55 0.2082
92.575 0.1748
92.6 0.1347
92.625 0.0888
92.65 0.0417
92.675 -0.0016
92.7 -0.0299
92.725 -0.0389
92.75 -0.0283
92.775 -0.0026
92.8 0.0335
92.825 0.0793
92.85 0.1328
92.875 0.1908
92.9 0.2569
92.925 0.3274
92.95 0.397
92.975 0.4621
93 0.5227
93.025 0.5777
93.05 0.6253
93.075 0.6646
93.1 0.6962
93.125 0.7235
93.15 0.7453
93.175 0.7631
93.2 0.774
93.225 0.7768
93.25 0.7714
93.275 0.758
93.3 0.7388
93.325 0.7136
93.35 0.6811
93.375 0.6405
93.4 0.5935
93.425 0.5422
93.45 0.4884
93.475 0.4343
93.5 0.3813
93.525 0.3321
93.55 0.2861
93.575 0.2387
93.6 0.1875
93.625 0.1349
93.65 0.0835
93.675 0.0376
93.7 -0.0008
93.725 -0.0296
93.75 -0.0506
93.775 -0.0705
93.8 -0.0913
93.825 -0.1093
93.85 -0.1236
93.875 -0.1346
93.9 -0.1481
93.925 -0.165
93.95 -0.1872
93.975 -0.2161
94 -0.2496
94.025 -0.2834
94.05 -0.3189
94.075 -0.3512
94.1 -0.3744
94.125 -0.3852
94.15 -0.388
94.175 -0.3798
94.2 -0.3541
94.225 -0.3212
94.25 -0.2879
94.275 -0.2608
94.3 -0.2368
94.325 -0.2081
94.35 -0.1747
94.375 -0.1419
94.4 -0.1153
94.425 -0.0938
94.45 -0.0772
94.475 -0.0648
94.5 -0.0575
94.525 -0.0543
94.55 -0.0469
94.575 -0.021
94.6 0.0189
94.625 0.0609
94.65 0.1033
94.675 0.1467
94.7 0.1866
94.725 0.222
94.75 0.2527
94.775 0.2782
94.8 0.2994
94.825 0.319
94.85 0.3395
94.875 0.3575
94.9 0.3725
94.925 0.386
94.95 0.3949
94.975 0.4009
95 0.4053
95.025 0.4093
95.05 0.4129
95.075 0.4163
95.1 0.4186
95.125 0.4198
95.15 0.4163
95.175 0.4057
95.2 0.3899
95.225 0.3709
95.25 0.3492
95.275 0.3254
95.3 0.2975
95.325 0.2609
95.35 0.2111
95.375 0.1516
95.4 0.0882
95.425 0.0258
95.45 -0.0291
95.475 -0.0758
95.5 -0.1198
95.525 -0.1589
95.55 -0.1815
95.575 -0.1821
95.6 -0.1727
95.625 -0.1597
95.65 -0.147
95.675 -0.1371
95.7 -0.1309
95.725 -0.1284
95.75 -0.1331
95.775 -0.1418
95.8 -0.1468
95.825 -0.1487
95.85 -0.1509
95.875 -0.1563
95.9 -0.1692
95.925 -0.1904
95.95 -0.2172
95.975 -0.2514
96 -0.2949
96.025 -0.3465
96.05 -0.4033
96.075 -0.4648
96.1 -0.5312
96.125 -0.595
96.15 -0.6514
96.175 -0.6997
96.2 -0.7403
96.225 -0.7781
96.25 -0.8175
96.275 -0.8604
96.3 -0.9062
96.325 -0.9514
96.35 -0.9872
96.375 -1.0002
96.4 -0.9945
96.425 -0.9744
96.45 -0.9537
96.475 -0.9397
96.5 -0.935
96.525 -0.9366
96.55 -0.9384
96.575 -0.936
96.6 -0.9234
96.625 -0.8991
96.65 -0.8699
96.675 -0.8367
96.7 -0.7999
96.725 -0.7583
96.75 -0.7167
96.775 -0.674
96.8 -0.63
96.825 -0.5895
96.85 -0.5552
96.875 -0.5297
96.9 -0.5142
96.925 -0.5046
96.95 -0.4927
96.975 -0.4602
97 -0.4043
97.025 -0.3382
97.05 -0.2666
97.075 -0.183
97.1 -0.0904
97.125 0.0026
97.15 0.0911
97.175 0.1753
97.2 0.2622
97.225 0.3536
97.25 0.4404
97.275 0.5191
97.3 0.5894
97.325 0.6518
97.35 0.7041
97.375 0.7463
97.4 0.7797
97.425 0.8062
97.45 0.8276
97.475 0.8439
97.5 0.8559
97.525 0.8696
97.55 0.8904
97.575 0.9184
97.6 0.9505
97.625 0.9865
97.65 1.0234
97.675 1.0581
97.7 1.0854
97.725 1.1041
97.75 1.1215
97.775 1.1407
97.8 1.1593
97.825 1.1768
97.85 1.1882
97.875 1.1907
97.9 1.1839
97.925 1.1679
97.95 1.1453
97.975 1.119
98 1.0924
98.025 1.0666
98.05 1.0415
98.075 1.0153
98.1 0.9879
98.125 0.9583
98.15 0.9292
98.175 0.9105
98.2 0.9077
98.225 0.916
98.25 0.9281
98.275 0.9355
98.3 0.9373
98.325 0.9324
98.35 0.9208
98.375 0.901
98.4 0.8716
98.425 0.8366
98.45 0.7992
98.475 0.7578
98.5 0.709
98.525 0.651
98.55 0.5918
98.575 0.5429
98.6 0.5024
98.625 0.4628
98.65 0.4181
98.675 0.3691
98.7 0.3137
98.725 0.2506
98.75 0.1804
98.775 0.1057
98.8 0.0323
98.825 -0.035
98.85 -0.0975
98.875 -0.1554
98.9 -0.2101
98.925 -0.2629
98.95 -0.3099
98.975 -0.3503
99 -0.3878
99.025 -0.4292
99.05 -0.4726
99.075 -0.5209
99.1 -0.5769
99.125 -0.6409
99.15 -0.7122
99.175 -0.7863
99.2 -0.856
99.225 -0.9147
99.25 -0.9582
99.275 -0.9878
99.3 -1.0105
99.325 -1.0284
99.35 -1.0371
99.375 -1.0353
99.4 -1.0261
99.425 -1.0091
99.45 -0.9859
99.475 -0.9581
99.5 -0.9262
99.525 -0.8948
99.55 -0.8653
99.575 -0.8366
99.6 -0.8054
99.625 -0.7749
99.65 -0.7489
99.675 -0.7264
99.7 -0.7109
99.725 -0.7042
99.75 -0.707
99.775 -0.7177
99.8 -0.7365
99.825 -0.7624
99.85 -0.7916
99.875 -0.8211
99.9 -0.8497
99.925 -0.8768
99.95 -0.9014
99.975 -0.9254
100 -0.9462
