# Supplementary material for: Uptake of N2O5 by aqueous aerosol unveiled using chemically accurate many-body potentials
Source: Nat Commun. 2022 Mar 10;13:1266. doi: 10.1038/s41467-022-28697-8 (PMC8913772; doi:10.1038/s41467-022-28697-8)
Supplement: Supplementary file 3 — Source Data [file 41467_2022_28697_MOESM3_ESM.zip › n2o5-uptake-data/Fig2/scattering/rep10run04/relcom_gds.dat]

0.025 11.7789
0.05 11.7764
0.075 11.7739
0.1 11.7713
0.125 11.7687
0.15 11.7661
0.175 11.7635
0.2 11.7608
0.225 11.7582
0.25 11.7555
0.275 11.7527
0.3 11.7499
0.325 11.7471
0.35 11.7442
0.375 11.7413
0.4 11.7383
0.425 11.7353
0.45 11.7322
0.475 11.7292
0.5 11.726
0.525 11.7229
0.55 11.7197
0.575 11.7165
0.6 11.7133
0.625 11.71
0.65 11.7067
0.675 11.7034
0.7 11.7001
0.725 11.6967
0.75 11.6933
0.775 11.6898
0.8 11.6864
0.825 11.6829
0.85 11.6793
0.875 11.6758
0.9 11.6722
0.925 11.6686
0.95 11.665
0.975 11.6613
1 11.6577
1.025 11.6539
1.05 11.6502
1.075 11.6465
1.1 11.6427
1.125 11.6389
1.15 11.635
1.175 11.6311
1.2 11.6272
1.225 11.6233
1.25 11.6193
1.275 11.6153
1.3 11.6113
1.325 11.6073
1.35 11.6033
1.375 11.5992
1.4 11.595
1.425 11.5908
1.45 11.5866
1.475 11.5824
1.5 11.5781
1.525 11.5738
1.55 11.5695
1.575 11.5652
1.6 11.5609
1.625 11.5565
1.65 11.5521
1.675 11.5477
1.7 11.5432
1.725 11.5388
1.75 11.5344
1.775 11.5299
1.8 11.5254
1.825 11.5209
1.85 11.5165
1.875 11.5119
1.9 11.5074
1.925 11.5029
1.95 11.4983
1.975 11.4938
2 11.4892
2.025 11.4847
2.05 11.4801
2.075 11.4755
2.1 11.4709
2.125 11.4663
2.15 11.4617
2.175 11.4571
2.2 11.4525
2.225 11.4479
2.25 11.4432
2.275 11.4386
2.3 11.4339
2.325 11.4293
2.35 11.4247
2.375 11.42
2.4 11.4154
2.425 11.4107
2.45 11.4061
2.475 11.4014
2.5 11.3967
2.525 11.3921
2.55 11.3874
2.575 11.3827
2.6 11.378
2.625 11.3733
2.65 11.3685
2.675 11.3638
2.7 11.359
2.725 11.3542
2.75 11.3494
2.775 11.3446
2.8 11.3398
2.825 11.3349
2.85 11.3301
2.875 11.3252
2.9 11.3203
2.925 11.3154
2.95 11.3105
2.975 11.3056
3 11.3006
3.025 11.2956
3.05 11.2906
3.075 11.2856
3.1 11.2805
3.125 11.2754
3.15 11.2704
3.175 11.2653
3.2 11.2601
3.225 11.255
3.25 11.2498
3.275 11.2447
3.3 11.2395
3.325 11.2342
3.35 11.229
3.375 11.2238
3.4 11.2185
3.425 11.2132
3.45 11.2079
3.475 11.2026
3.5 11.1972
3.525 11.1919
3.55 11.1865
3.575 11.1811
3.6 11.1758
3.625 11.1704
3.65 11.165
3.675 11.1596
3.7 11.1542
3.725 11.1487
3.75 11.1433
3.775 11.1378
3.8 11.1323
3.825 11.1268
3.85 11.1213
3.875 11.1157
3.9 11.1102
3.925 11.1046
3.95 11.099
3.975 11.0934
4 11.0878
4.025 11.0821
4.05 11.0765
4.075 11.0708
4.1 11.0652
4.125 11.0595
4.15 11.0539
4.175 11.0482
4.2 11.0426
4.225 11.0369
4.25 11.0312
4.275 11.0255
4.3 11.0198
4.325 11.0141
4.35 11.0084
4.375 11.0027
4.4 10.997
4.425 10.9912
4.45 10.9855
4.475 10.9797
4.5 10.974
4.525 10.9682
4.55 10.9624
4.575 10.9566
4.6 10.9508
4.625 10.945
4.65 10.9392
4.675 10.9333
4.7 10.9275
4.725 10.9216
4.75 10.9157
4.775 10.9098
4.8 10.9039
4.825 10.898
4.85 10.892
4.875 10.886
4.9 10.88
4.925 10.874
4.95 10.868
4.975 10.8619
5 10.8559
5.025 10.8498
5.05 10.8437
5.075 10.8376
5.1 10.8315
5.125 10.8253
5.15 10.8191
5.175 10.8129
5.2 10.8066
5.225 10.8004
5.25 10.794
5.275 10.7876
5.3 10.7812
5.325 10.7748
5.35 10.7684
5.375 10.7619
5.4 10.7554
5.425 10.7489
5.45 10.7423
5.475 10.7358
5.5 10.7292
5.525 10.7226
5.55 10.716
5.575 10.7094
5.6 10.7027
5.625 10.696
5.65 10.6893
5.675 10.6826
5.7 10.6758
5.725 10.669
5.75 10.6622
5.775 10.6554
5.8 10.6486
5.825 10.6417
5.85 10.6348
5.875 10.6278
5.9 10.6209
5.925 10.6139
5.95 10.6069
5.975 10.6
6 10.593
6.025 10.5859
6.05 10.5789
6.075 10.5718
6.1 10.5648
6.125 10.5577
6.15 10.5506
6.175 10.5436
6.2 10.5365
6.225 10.5294
6.25 10.5224
6.275 10.5155
6.3 10.5087
6.325 10.5018
6.35 10.4949
6.375 10.4881
6.4 10.4812
6.425 10.4743
6.45 10.4674
6.475 10.4604
6.5 10.4535
6.525 10.4466
6.55 10.4397
6.575 10.433
6.6 10.4262
6.625 10.4195
6.65 10.4128
6.675 10.406
6.7 10.3992
6.725 10.3924
6.75 10.3855
6.775 10.3785
6.8 10.3716
6.825 10.3646
6.85 10.3577
6.875 10.3507
6.9 10.3437
6.925 10.3367
6.95 10.3297
6.975 10.3227
7 10.3157
7.025 10.3087
7.05 10.3017
7.075 10.2946
7.1 10.2875
7.125 10.2804
7.15 10.2732
7.175 10.266
7.2 10.2588
7.225 10.2515
7.25 10.2442
7.275 10.2369
7.3 10.2295
7.325 10.2221
7.35 10.2147
7.375 10.2072
7.4 10.1996
7.425 10.1921
7.45 10.1845
7.475 10.177
7.5 10.1696
7.525 10.1622
7.55 10.1547
7.575 10.1473
7.6 10.1399
7.625 10.1326
7.65 10.1253
7.675 10.1179
7.7 10.1105
7.725 10.1031
7.75 10.0957
7.775 10.0882
7.8 10.0808
7.825 10.0733
7.85 10.0658
7.875 10.0582
7.9 10.0506
7.925 10.0431
7.95 10.0355
7.975 10.028
8 10.0204
8.025 10.0129
8.05 10.0053
8.075 9.9976
8.1 9.99
8.125 9.9823
8.15 9.9746
8.175 9.9669
8.2 9.9591
8.225 9.9513
8.25 9.9435
8.275 9.9356
8.3 9.9276
8.325 9.9197
8.35 9.9116
8.375 9.9036
8.4 9.8955
8.425 9.8874
8.45 9.8793
8.475 9.8712
8.5 9.863
8.525 9.8548
8.55 9.8466
8.575 9.8384
8.6 9.8302
8.625 9.8219
8.65 9.8137
8.675 9.8054
8.7 9.7971
8.725 9.7889
8.75 9.7805
8.775 9.7722
8.8 9.7639
8.825 9.7555
8.85 9.7471
8.875 9.7386
8.9 9.7301
8.925 9.7216
8.95 9.7131
8.975 9.7046
9 9.6961
9.025 9.6875
9.05 9.6789
9.075 9.6702
9.1 9.6615
9.125 9.6526
9.15 9.6438
9.175 9.6348
9.2 9.6259
9.225 9.6168
9.25 9.6077
9.275 9.5985
9.3 9.5893
9.325 9.58
9.35 9.5706
9.375 9.5612
9.4 9.5518
9.425 9.5423
9.45 9.5329
9.475 9.5234
9.5 9.5139
9.525 9.5044
9.55 9.4949
9.575 9.4854
9.6 9.4758
9.625 9.4662
9.65 9.4566
9.675 9.447
9.7 9.4373
9.725 9.4276
9.75 9.4179
9.775 9.4081
9.8 9.3983
9.825 9.3885
9.85 9.3787
9.875 9.3689
9.9 9.359
9.925 9.3491
9.95 9.3391
9.975 9.3291
10 9.3191
10.025 9.3091
10.05 9.2989
10.075 9.2888
10.1 9.2785
10.125 9.2683
10.15 9.258
10.175 9.2476
10.2 9.2372
10.225 9.2267
10.25 9.2162
10.275 9.2058
10.3 9.1953
10.325 9.1848
10.35 9.1743
10.375 9.1638
10.4 9.1532
10.425 9.1427
10.45 9.1321
10.475 9.1215
10.5 9.1109
10.525 9.1003
10.55 9.0895
10.575 9.0788
10.6 9.068
10.625 9.0572
10.65 9.0463
10.675 9.0354
10.7 9.0245
10.725 9.0136
10.75 9.0026
10.775 8.9917
10.8 8.9807
10.825 8.9698
10.85 8.9588
10.875 8.9478
10.9 8.9368
10.925 8.9258
10.95 8.9148
10.975 8.9037
11 8.8926
11.025 8.8815
11.05 8.8703
11.075 8.8591
11.1 8.8478
11.125 8.8365
11.15 8.8252
11.175 8.8139
11.2 8.8025
11.225 8.7911
11.25 8.7796
11.275 8.7682
11.3 8.7567
11.325 8.7451
11.35 8.7335
11.375 8.7219
11.4 8.7103
11.425 8.6987
11.45 8.687
11.475 8.6752
11.5 8.6634
11.525 8.6516
11.55 8.6397
11.575 8.6277
11.6 8.6157
11.625 8.6036
11.65 8.5914
11.675 8.5792
11.7 8.5668
11.725 8.5544
11.75 8.5419
11.775 8.5293
11.8 8.5166
11.825 8.5039
11.85 8.4911
11.875 8.4782
11.9 8.4652
11.925 8.4522
11.95 8.439
11.975 8.4258
12 8.4126
12.025 8.3992
12.05 8.3859
12.075 8.3724
12.1 8.3589
12.125 8.3454
12.15 8.3318
12.175 8.3181
12.2 8.3041
12.225 8.29
12.25 8.2759
12.275 8.2617
12.3 8.2473
12.325 8.2328
12.35 8.2182
12.375 8.2034
12.4 8.1884
12.425 8.1733
12.45 8.1579
12.475 8.1423
12.5 8.1265
12.525 8.1104
12.55 8.094
12.575 8.0773
12.6 8.0603
12.625 8.043
12.65 8.0253
12.675 8.0071
12.7 7.9885
12.725 7.9694
12.75 7.9497
12.775 7.9297
12.8 7.9093
12.825 7.8887
12.85 7.8678
12.875 7.8466
12.9 7.8251
12.925 7.8034
12.95 7.7813
12.975 7.7589
13 7.7362
13.025 7.7131
13.05 7.69
13.075 7.6668
13.1 7.6432
13.125 7.6194
13.15 7.5954
13.175 7.5711
13.2 7.5466
13.225 7.5218
13.25 7.4969
13.275 7.4718
13.3 7.4465
13.325 7.4207
13.35 7.3945
13.375 7.3679
13.4 7.3408
13.425 7.3134
13.45 7.2856
13.475 7.2577
13.5 7.2297
13.525 7.2016
13.55 7.1732
13.575 7.1445
13.6 7.1155
13.625 7.0861
13.65 7.0564
13.675 7.0263
13.7 6.9957
13.725 6.9648
13.75 6.9336
13.775 6.9021
13.8 6.8701
13.825 6.8377
13.85 6.8049
13.875 6.7719
13.9 6.7388
13.925 6.7055
13.95 6.6719
13.975 6.6375
14 6.6024
14.025 6.5665
14.05 6.5299
14.075 6.493
14.1 6.4554
14.125 6.4168
14.15 6.3767
14.175 6.3356
14.2 6.2936
14.225 6.2506
14.25 6.2066
14.275 6.1613
14.3 6.1146
14.325 6.0665
14.35 6.0173
14.375 5.967
14.4 5.9159
14.425 5.8639
14.45 5.8106
14.475 5.756
14.5 5.7003
14.525 5.6432
14.55 5.5846
14.575 5.5247
14.6 5.4633
14.625 5.4001
14.65 5.3354
14.675 5.2697
14.7 5.2025
14.725 5.1333
14.75 5.0625
14.775 4.9908
14.8 4.9179
14.825 4.8434
14.85 4.7671
14.875 4.6877
14.9 4.6059
14.925 4.5222
14.95 4.4371
14.975 4.3513
15 4.265
15.025 4.1796
15.05 4.0963
15.075 4.0135
15.1 3.9292
15.125 3.8414
15.15 3.7496
15.175 3.654
15.2 3.5547
15.225 3.451
15.25 3.342
15.275 3.2269
15.3 3.1063
15.325 2.9837
15.35 2.861
15.375 2.7347
15.4 2.6028
15.425 2.4679
15.45 2.3284
15.475 2.1844
15.5 2.0388
15.525 1.8921
15.55 1.7445
15.575 1.6009
15.6 1.4718
15.625 1.3647
15.65 1.2864
15.675 1.2333
15.7 1.1955
15.725 1.1673
15.75 1.1459
15.775 1.1256
15.8 1.1058
15.825 1.0896
15.85 1.0776
15.875 1.0698
15.9 1.0684
15.925 1.0846
15.95 1.1237
15.975 1.1798
16 1.2398
16.025 1.2958
16.05 1.346
16.075 1.3882
16.1 1.4214
16.125 1.4469
16.15 1.4638
16.175 1.4729
16.2 1.4768
16.225 1.4777
16.25 1.481
16.275 1.4875
16.3 1.4945
16.325 1.5156
16.35 1.5456
16.375 1.5809
16.4 1.6205
16.425 1.666
16.45 1.7109
16.475 1.7479
16.5 1.7765
16.525 1.7948
16.55 1.8071
16.575 1.8167
16.6 1.8214
16.625 1.819
16.65 1.8093
16.675 1.7958
16.7 1.7823
16.725 1.7712
16.75 1.7664
16.775 1.7677
16.8 1.772
16.825 1.7754
16.85 1.7713
16.875 1.7576
16.9 1.7347
16.925 1.7036
16.95 1.6639
16.975 1.6172
17 1.5639
17.025 1.5025
17.05 1.4373
17.075 1.3869
17.1 1.3725
17.125 1.386
17.15 1.4092
17.175 1.4371
17.2 1.4631
17.225 1.4837
17.25 1.4961
17.275 1.5032
17.3 1.5113
17.325 1.5234
17.35 1.5408
17.375 1.5676
17.4 1.5982
17.425 1.6304
17.45 1.6606
17.475 1.686
17.5 1.7059
17.525 1.7211
17.55 1.7354
17.575 1.7489
17.6 1.7625
17.625 1.7773
17.65 1.7997
17.675 1.8364
17.7 1.8836
17.725 1.9322
17.75 1.9775
17.775 2.0182
17.8 2.0532
17.825 2.0828
17.85 2.1099
17.875 2.1351
17.9 2.1599
17.925 2.1876
17.95 2.2193
17.975 2.2645
18 2.3271
18.025 2.3982
18.05 2.4646
18.075 2.5216
18.1 2.5721
18.125 2.618
18.15 2.6595
18.175 2.6955
18.2 2.726
18.225 2.7517
18.25 2.7755
18.275 2.7965
18.3 2.8177
18.325 2.8431
18.35 2.8714
18.375 2.8992
18.4 2.9222
18.425 2.9396
18.45 2.9513
18.475 2.9563
18.5 2.9541
18.525 2.9449
18.55 2.9289
18.575 2.9059
18.6 2.8762
18.625 2.8398
18.65 2.7967
18.675 2.7485
18.7 2.698
18.725 2.6448
18.75 2.5871
18.775 2.526
18.8 2.4604
18.825 2.3887
18.85 2.3133
18.875 2.2343
18.9 2.1488
18.925 2.0571
18.95 1.9635
18.975 1.8689
19 1.772
19.025 1.6744
19.05 1.5898
19.075 1.5319
19.1 1.5001
19.125 1.486
19.15 1.4812
19.175 1.4824
19.2 1.4901
19.225 1.4951
19.25 1.4957
19.275 1.4955
19.3 1.4958
19.325 1.4947
19.35 1.4917
19.375 1.4879
19.4 1.4861
19.425 1.4889
19.45 1.4974
19.475 1.5145
19.5 1.5397
19.525 1.5691
19.55 1.5972
19.575 1.6216
19.6 1.6438
19.625 1.6655
19.65 1.6877
19.675 1.7093
19.7 1.729
19.725 1.7447
19.75 1.7571
19.775 1.7627
19.8 1.7564
19.825 1.7396
19.85 1.7165
19.875 1.6839
19.9 1.6469
19.925 1.6094
19.95 1.5732
19.975 1.5408
20 1.512
20.025 1.4876
20.05 1.4653
20.075 1.4438
20.1 1.4301
20.125 1.4439
20.15 1.4708
20.175 1.5008
20.2 1.5368
20.225 1.5742
20.25 1.6127
20.275 1.6588
20.3 1.7134
20.325 1.7725
20.35 1.8323
20.375 1.8911
20.4 1.9478
20.425 2.0029
20.45 2.0559
20.475 2.1056
20.5 2.1538
20.525 2.2033
20.55 2.2478
20.575 2.2869
20.6 2.3229
20.625 2.3523
20.65 2.3792
20.675 2.4079
20.7 2.4405
20.725 2.4747
20.75 2.5075
20.775 2.5348
20.8 2.5547
20.825 2.5674
20.85 2.5739
20.875 2.5786
20.9 2.582
20.925 2.579
20.95 2.568
20.975 2.5525
21 2.5298
21.025 2.5008
21.05 2.4642
21.075 2.4186
21.1 2.3676
21.125 2.3127
21.15 2.2523
21.175 2.1885
21.2 2.1207
21.225 2.047
21.25 1.9653
21.275 1.8781
21.3 1.7857
21.325 1.6895
21.35 1.5932
21.375 1.5004
21.4 1.4211
21.425 1.3616
21.45 1.3196
21.475 1.2887
21.5 1.2599
21.525 1.2281
21.55 1.1931
21.575 1.1594
21.6 1.1316
21.625 1.1131
21.65 1.1004
21.675 1.0871
21.7 1.0686
21.725 1.0469
21.75 1.0254
21.775 1
21.8 0.9675
21.825 0.9302
21.85 0.89
21.875 0.8438
21.9 0.7929
21.925 0.739
21.95 0.6873
21.975 0.6375
22 0.5884
22.025 0.5421
22.05 0.5011
22.075 0.4689
22.1 0.4432
22.125 0.4163
22.15 0.3811
22.175 0.3333
22.2 0.2787
22.225 0.2301
22.25 0.1934
22.275 0.17
22.3 0.1576
22.325 0.1489
22.35 0.1395
22.375 0.1324
22.4 0.1238
22.425 0.1107
22.45 0.0932
22.475 0.0746
22.5 0.057
22.525 0.0422
22.55 0.0324
22.575 0.0269
22.6 0.0275
22.625 0.031
22.65 0.0358
22.675 0.0398
22.7 0.0392
22.725 0.0333
22.75 0.0209
22.775 0.0045
22.8 -0.0187
22.825 -0.0503
22.85 -0.0899
22.875 -0.1395
22.9 -0.1998
22.925 -0.2696
22.95 -0.3478
22.975 -0.4209
23 -0.474
23.025 -0.5099
23.05 -0.5277
23.075 -0.5396
23.1 -0.5523
23.125 -0.5669
23.15 -0.5845
23.175 -0.6045
23.2 -0.63
23.225 -0.6587
23.25 -0.6867
23.275 -0.7142
23.3 -0.7392
23.325 -0.7623
23.35 -0.7864
23.375 -0.8144
23.4 -0.8466
23.425 -0.8786
23.45 -0.8999
23.475 -0.9031
23.5 -0.8875
23.525 -0.8602
23.55 -0.8301
23.575 -0.7982
23.6 -0.7647
23.625 -0.7311
23.65 -0.7023
23.675 -0.6807
23.7 -0.6633
23.725 -0.6472
23.75 -0.6281
23.775 -0.6074
23.8 -0.5894
23.825 -0.5745
23.85 -0.5602
23.875 -0.5418
23.9 -0.518
23.925 -0.4933
23.95 -0.47
23.975 -0.4505
24 -0.4363
24.025 -0.4261
24.05 -0.4172
24.075 -0.4101
24.1 -0.4031
24.125 -0.3969
24.15 -0.3894
24.175 -0.3801
24.2 -0.3687
24.225 -0.3565
24.25 -0.3455
24.275 -0.3371
24.3 -0.3322
24.325 -0.3254
24.35 -0.3108
24.375 -0.2903
24.4 -0.2682
24.425 -0.2469
24.45 -0.2304
24.475 -0.2158
24.5 -0.1986
24.525 -0.1818
24.55 -0.1634
24.575 -0.1402
24.6 -0.1118
24.625 -0.0778
24.65 -0.0412
24.675 0.0025
24.7 0.0588
24.725 0.1234
24.75 0.188
24.775 0.2508
24.8 0.3109
24.825 0.3663
24.85 0.4186
24.875 0.47
24.9 0.5228
24.925 0.5739
24.95 0.6242
24.975 0.6719
25 0.7169
25.025 0.7581
25.05 0.7943
25.075 0.8254
25.1 0.8523
25.125 0.876
25.15 0.9034
25.175 0.9373
25.2 0.9739
25.225 1.0061
25.25 1.0337
25.275 1.0586
25.3 1.08
25.325 1.0987
25.35 1.1138
25.375 1.1232
25.4 1.1244
25.425 1.1157
25.45 1.0986
25.475 1.0733
25.5 1.0401
25.525 0.9978
25.55 0.9466
25.575 0.8864
25.6 0.8183
25.625 0.7461
25.65 0.6703
25.675 0.5977
25.7 0.5308
25.725 0.4685
25.75 0.4088
25.775 0.3502
25.8 0.2897
25.825 0.2249
25.85 0.1618
25.875 0.1131
25.9 0.0826
25.925 0.0586
25.95 0.0385
25.975 0.0301
26 0.0372
26.025 0.0523
26.05 0.0694
26.075 0.0852
26.1 0.0973
26.125 0.1037
26.15 0.1024
26.175 0.0937
26.2 0.0787
26.225 0.0584
26.25 0.0371
26.275 0.0141
26.3 -0.0069
26.325 -0.027
26.35 -0.0444
26.375 -0.0505
26.4 -0.0485
26.425 -0.042
26.45 -0.0337
26.475 -0.0304
26.5 -0.0326
26.525 -0.0363
26.55 -0.041
26.575 -0.049
26.6 -0.0615
26.625 -0.0786
26.65 -0.1002
26.675 -0.1231
26.7 -0.1461
26.725 -0.1728
26.75 -0.2061
26.775 -0.2447
26.8 -0.2847
26.825 -0.3254
26.85 -0.3629
26.875 -0.3942
26.9 -0.4223
26.925 -0.4508
26.95 -0.4807
26.975 -0.5079
27 -0.5223
27.025 -0.5221
27.05 -0.5162
27.075 -0.5025
27.1 -0.4826
27.125 -0.4534
27.15 -0.4109
27.175 -0.3567
27.2 -0.2946
27.225 -0.2283
27.25 -0.1622
27.275 -0.0973
27.3 -0.0345
27.325 0.0225
27.35 0.0732
27.375 0.1181
27.4 0.1599
27.425 0.201
27.45 0.2468
27.475 0.2987
27.5 0.3551
27.525 0.4122
27.55 0.4686
27.575 0.5189
27.6 0.5675
27.625 0.6181
27.65 0.6727
27.675 0.7277
27.7 0.7794
27.725 0.8247
27.75 0.8617
27.775 0.8904
27.8 0.9092
27.825 0.5447
27.85 0.5561
27.875 0.5736
27.9 0.5953
27.925 0.6141
27.95 0.63
27.975 0.6409
28 0.6415
28.025 0.6261
28.05 0.6013
28.075 0.5729
28.1 0.5473
28.125 0.5255
28.15 0.5026
28.175 0.4791
28.2 0.4561
28.225 0.4305
28.25 0.3972
28.275 0.358
28.3 0.316
28.325 0.2735
28.35 0.2363
28.375 0.2069
28.4 0.1805
28.425 0.1523
28.45 0.1207
28.475 0.0885
28.5 0.0573
28.525 0.027
28.55 -0.0078
28.575 -0.0495
28.6 -0.0968
28.625 -0.1462
28.65 -0.1934
28.675 -0.2346
28.7 -0.2676
28.725 -0.2944
28.75 -0.3215
28.775 -0.3516
28.8 -0.3785
28.825 -0.3949
28.85 -0.4017
28.875 -0.4034
28.9 -0.4054
28.925 -0.4099
28.95 -0.4185
28.975 -0.4311
29 -0.4503
29.025 -0.4746
29.05 -0.5027
29.075 -0.5336
29.1 -0.5586
29.125 -0.5722
29.15 -0.5766
29.175 -0.5805
29.2 -0.5869
29.225 -0.5889
29.25 -0.58
29.275 -0.556
29.3 -0.522
29.325 -0.4847
29.35 -0.4472
29.375 -0.4078
29.4 -0.3701
29.425 -0.3355
29.45 -0.3051
29.475 -0.2804
29.5 -0.2622
29.525 -0.2501
29.55 -0.2456
29.575 -0.2426
29.6 -0.2428
29.625 -0.25
29.65 -0.2641
29.675 -0.2802
29.7 -0.2919
29.725 -0.2919
29.75 -0.2771
29.775 -0.2521
29.8 -0.2213
29.825 -0.1888
29.85 -0.1575
29.875 -0.1275
29.9 -0.0917
29.925 -0.038
29.95 0.0384
29.975 0.1343
30 0.244
30.025 0.357
30.05 0.4646
30.075 0.5666
30.1 0.6639
30.125 0.758
30.15 0.8494
30.175 0.9355
30.2 1.0207
30.225 1.1092
30.25 1.2003
30.275 1.2887
30.3 1.3731
30.325 1.4549
30.35 1.5348
30.375 1.6122
30.4 1.6878
30.425 1.7621
30.45 1.8319
30.475 1.8936
30.5 1.9492
30.525 2.002
30.55 2.0542
30.575 2.1089
30.6 2.1682
30.625 2.2329
30.65 2.3003
30.675 2.3656
30.7 2.4267
30.725 2.4833
30.75 2.5386
30.775 2.5932
30.8 2.6437
30.825 2.6871
30.85 2.7215
30.875 2.7463
30.9 2.7627
30.925 2.7732
30.95 2.7784
30.975 2.7782
31 2.773
31.025 2.7651
31.05 2.7572
31.075 2.7471
31.1 2.7338
31.125 2.7159
31.15 2.694
31.175 2.6691
31.2 2.6402
31.225 2.605
31.25 2.5636
31.275 2.5169
31.3 2.4667
31.325 2.4144
31.35 2.3588
31.375 2.2999
31.4 2.2402
31.425 2.1847
31.45 2.13
31.475 2.0716
31.5 2.0106
31.525 1.948
31.55 1.8875
31.575 1.8283
31.6 1.7714
31.625 1.7158
31.65 1.6577
31.675 1.5983
31.7 1.5399
31.725 1.4908
31.75 1.4506
31.775 1.4144
31.8 1.3796
31.825 1.3469
31.85 1.3129
31.875 1.277
31.9 1.2369
31.925 1.1906
31.95 1.1386
31.975 1.0879
32 1.0445
32.025 1.0143
32.05 0.9935
32.075 0.9778
32.1 0.9704
32.125 0.9737
32.15 0.9899
32.175 1.0195
32.2 1.0606
32.225 1.111
32.25 1.1717
32.275 1.2397
32.3 1.3096
32.325 1.3781
32.35 1.4424
32.375 1.4998
32.4 1.5492
32.425 1.5902
32.45 1.6284
32.475 1.6673
32.5 1.7038
32.525 1.7376
32.55 1.7704
32.575 1.8036
32.6 1.8371
32.625 1.8712
32.65 1.9079
32.675 1.9459
32.7 1.9835
32.725 2.0208
32.75 2.0603
32.775 2.1014
32.8 2.1427
32.825 2.1823
32.85 2.2176
32.875 2.2485
32.9 2.2752
32.925 2.2956
32.95 2.3097
32.975 2.3188
33 2.3242
33.025 2.3258
33.05 2.323
33.075 2.3174
33.1 2.3216
33.125 2.3479
33.15 2.3921
33.175 2.4443
33.2 2.4969
33.225 2.5458
33.25 2.5883
33.275 2.6234
33.3 2.6515
33.325 2.6738
33.35 2.6914
33.375 2.7043
33.4 2.7133
33.425 2.7193
33.45 2.7227
33.475 2.7247
33.5 2.7263
33.525 2.7251
33.55 2.7195
33.575 2.7096
33.6 2.6967
33.625 2.6817
33.65 2.6671
33.675 2.6538
33.7 2.6411
33.725 2.6257
33.75 2.6057
33.775 2.5803
33.8 2.5491
33.825 2.5127
33.85 2.4703
33.875 2.4213
33.9 2.3667
33.925 2.3073
33.95 2.2431
33.975 2.1734
34 2.0974
34.025 2.0162
34.05 1.9311
34.075 1.8449
34.1 1.7599
34.125 1.6789
34.15 1.6022
34.175 1.5325
34.2 1.4733
34.225 1.4208
34.25 1.3704
34.275 1.3198
34.3 1.2658
34.325 1.209
34.35 1.148
34.375 1.084
34.4 1.0213
34.425 0.9625
34.45 0.9081
34.475 0.8593
34.5 0.8209
34.525 0.7938
34.55 0.7731
34.575 0.7512
34.6 0.7255
34.625 0.6953
34.65 0.6608
34.675 0.6202
34.7 0.5754
34.725 0.5296
34.75 0.4878
34.775 0.4555
34.8 0.4342
34.825 0.4237
34.85 0.4182
34.875 0.4122
34.9 0.4045
34.925 0.3906
34.95 0.3685
34.975 0.3383
35 0.3003
35.025 0.2592
35.05 0.2188
35.075 0.1899
35.1 0.1855
35.125 0.1915
35.15 0.1961
35.175 0.196
35.2 0.1913
35.225 0.1847
35.25 0.178
35.275 0.1714
35.3 0.1697
35.325 0.1729
35.35 0.1786
35.375 0.1866
35.4 0.1993
35.425 0.2166
35.45 0.2404
35.475 0.2663
35.5 0.2911
35.525 0.3132
35.55 0.3307
35.575 0.3442
35.6 0.3575
35.625 0.3754
35.65 0.4015
35.675 0.4315
35.7 0.4567
35.725 0.4758
35.75 0.4932
35.775 0.5115
35.8 0.5308
35.825 0.5495
35.85 0.5681
35.875 0.5876
35.9 0.6087
35.925 0.6319
35.95 0.6549
35.975 0.6768
36 0.6951
36.025 0.7079
36.05 0.7144
36.075 0.7119
36.1 0.6987
36.125 0.675
36.15 0.6465
36.175 0.6171
36.2 0.5883
36.225 0.5614
36.25 0.5297
36.275 0.4863
36.3 0.4299
36.325 0.3638
36.35 0.2916
36.375 0.2155
36.4 0.1393
36.425 0.0608
36.45 -0.0188
36.475 -0.0837
36.5 -0.1266
36.525 -0.1685
36.55 -0.217
36.575 -0.27
36.6 -0.324
36.625 -0.3737
36.65 -0.4207
36.675 -0.4662
36.7 -0.5092
36.725 -0.5417
36.75 -0.5639
36.775 -0.5853
36.8 -0.6079
36.825 -0.6323
36.85 -0.6576
36.875 -0.6847
36.9 -0.7137
36.925 -0.7486
36.95 -0.7888
36.975 -0.8272
37 -0.86
37.025 -0.8916
37.05 -0.9276
37.075 -0.9673
37.1 -1.0041
37.125 -1.0306
37.15 -1.0447
37.175 -1.0497
37.2 -1.0471
37.225 -1.0405
37.25 -1.0347
37.275 -1.0311
37.3 -1.0325
37.325 -1.0359
37.35 -1.0396
37.375 -1.044
37.4 -1.0432
37.425 -1.0362
37.45 -1.0261
37.475 -1.0149
37.5 -1.0002
37.525 -0.9779
37.55 -0.9511
37.575 -0.929
37.6 -0.913
37.625 -0.8973
37.65 -0.8766
37.675 -0.8451
37.7 -0.8026
37.725 -0.7522
37.75 -0.6995
37.775 -0.6418
37.8 -0.576
37.825 -0.5041
37.85 -0.4317
37.875 -0.3645
37.9 -0.3047
37.925 -0.2482
37.95 -0.1944
37.975 -0.1468
38 -0.1041
38.025 -0.0671
38.05 -0.0387
38.075 -0.0209
38.1 -0.0134
38.125 -0.0162
38.15 -0.0267
38.175 -0.0426
38.2 -0.064
38.225 -0.0903
38.25 -0.1208
38.275 -0.1564
38.3 -0.1938
38.325 -0.228
38.35 -0.2537
38.375 -0.2717
38.4 -0.2869
38.425 -0.3007
38.45 -0.3155
38.475 -0.3309
38.5 -0.3478
38.525 -0.3671
38.55 -0.3883
38.575 -0.4104
38.6 -0.4265
38.625 -0.4254
38.65 -0.405
38.675 -0.3761
38.7 -0.344
38.725 -0.3101
38.75 -0.2763
38.775 -0.2444
38.8 -0.2171
38.825 -0.1992
38.85 -0.1974
38.875 -0.217
38.9 -0.2498
38.925 -0.2866
38.95 -0.3241
38.975 -0.358
39 -0.3885
39.025 -0.4196
39.05 -0.4542
39.075 -0.4907
39.1 -0.5281
39.125 -0.5635
39.15 -0.5946
39.175 -0.6204
39.2 -0.637
39.225 -0.6474
39.25 -0.6512
39.275 -0.6458
39.3 -0.6331
39.325 -0.6075
39.35 -0.569
39.375 -0.5323
39.4 -0.5075
39.425 -0.4907
39.45 -0.4806
39.475 -0.4757
39.5 -0.4706
39.525 -0.4638
39.55 -0.4566
39.575 -0.444
39.6 -0.4194
39.625 -0.3848
39.65 -0.3396
39.675 -0.2853
39.7 -0.2261
39.725 -0.1652
39.75 -0.1062
39.775 -0.0531
39.8 -0.0012
39.825 0.0504
39.85 0.0977
39.875 0.1437
39.9 0.1927
39.925 0.2458
39.95 0.2979
39.975 0.3488
40 0.3939
40.025 0.4314
40.05 0.4614
40.075 0.4847
40.1 0.5038
40.125 0.5255
40.15 0.5544
40.175 0.5877
40.2 0.6215
40.225 0.653
40.25 0.6799
40.275 0.701
40.3 0.7159
40.325 0.7242
40.35 0.7279
40.375 0.7296
40.4 0.7304
40.425 0.731
40.45 0.7343
40.475 0.7406
40.5 0.745
40.525 0.7443
40.55 0.7382
40.575 0.7265
40.6 0.7094
40.625 0.6868
40.65 0.6571
40.675 0.6194
40.7 0.5774
40.725 0.5345
40.75 0.4946
40.775 0.4558
40.8 0.4164
40.825 0.3776
40.85 0.344
40.875 0.3145
40.9 0.2916
40.925 0.2744
40.95 0.2583
40.975 0.2388
41 0.2218
41.025 0.2088
41.05 0.1973
41.075 0.1858
41.1 0.1758
41.125 0.1708
41.15 0.1685
41.175 0.1684
41.2 0.1696
41.225 0.1719
41.25 0.1706
41.275 0.1641
41.3 0.1625
41.325 0.1686
41.35 0.1791
41.375 0.1896
41.4 0.1969
41.425 0.1999
41.45 0.1997
41.475 0.1993
41.5 0.2043
41.525 0.2166
41.55 0.2296
41.575 0.2412
41.6 0.2484
41.625 0.2517
41.65 0.2551
41.675 0.2584
41.7 0.2542
41.725 0.2432
41.75 0.2294
41.775 0.217
41.8 0.2017
41.825 0.1798
41.85 0.1527
41.875 0.1191
41.9 0.0774
41.925 0.0292
41.95 -0.0249
41.975 -0.0847
42 -0.1425
42.025 -0.1889
42.05 -0.219
42.075 -0.2329
42.1 -0.2355
42.125 -0.2338
42.15 -0.2297
42.175 -0.2255
42.2 -0.2186
42.225 -0.2027
42.25 -0.1732
42.275 -0.1343
42.3 -0.0927
42.325 -0.0507
42.35 -0.0121
42.375 0.0208
42.4 0.0501
42.425 0.0782
42.45 0.1042
42.475 0.1271
42.5 0.1481
42.525 0.1694
42.55 0.1908
42.575 0.2083
42.6 0.2237
42.625 0.2391
42.65 0.2524
42.675 0.2612
42.7 0.2645
42.725 0.2572
42.75 0.2423
42.775 0.2242
42.8 0.2002
42.825 0.1721
42.85 0.139
42.875 0.1012
42.9 0.0633
42.925 0.0284
42.95 -0.0035
42.975 -0.0309
43 -0.0566
43.025 -0.0828
43.05 -0.1049
43.075 -0.121
43.1 -0.1324
43.125 -0.1368
43.15 -0.1276
43.175 -0.1025
43.2 -0.0674
43.225 -0.0301
43.25 0.0085
43.275 0.0519
43.3 0.1022
43.325 0.1589
43.35 0.2194
43.375 0.2815
43.4 0.34
43.425 0.3901
43.45 0.4271
43.475 0.449
43.5 0.4571
43.525 0.4553
43.55 0.4515
43.575 0.4481
43.6 0.4403
43.625 0.4284
43.65 0.4151
43.675 0.4042
43.7 0.3934
43.725 0.3777
43.75 0.3518
43.775 0.3154
43.8 0.2711
43.825 0.2237
43.85 0.1748
43.875 0.123
43.9 0.072
43.925 0.0264
43.95 -0.0125
43.975 -0.0436
44 -0.0737
44.025 -0.1026
44.05 -0.1349
44.075 -0.1724
44.1 -0.2136
44.125 -0.2551
44.15 -0.2945
44.175 -0.3319
44.2 -0.3669
44.225 -0.3965
44.25 -0.4113
44.275 -0.4098
44.3 -0.3996
44.325 -0.3888
44.35 -0.3865
44.375 -0.3907
44.4 -0.3976
44.425 -0.4037
44.45 -0.4092
44.475 -0.4186
44.5 -0.4348
44.525 -0.4545
44.55 -0.4775
44.575 -0.5015
44.6 -0.5214
44.625 -0.5412
44.65 -0.5585
44.675 -0.5725
44.7 -0.5788
44.725 -0.5656
44.75 -0.5375
44.775 -0.5004
44.8 -0.455
44.825 -0.4042
44.85 -0.348
44.875 -0.2854
44.9 -0.2211
44.925 -0.1615
44.95 -0.1117
44.975 -0.0743
45 -0.0492
45.025 -0.0363
45.05 -0.0359
45.075 -0.0484
45.1 -0.0708
45.125 -0.0965
45.15 -0.1248
45.175 -0.1554
45.2 -0.1826
45.225 -0.1989
45.25 -0.208
45.275 -0.2157
45.3 -0.2238
45.325 -0.2348
45.35 -0.2482
45.375 -0.2648
45.4 -0.2863
45.425 -0.3173
45.45 -0.3592
45.475 -0.4084
45.5 -0.4621
45.525 -0.522
45.55 -0.5895
45.575 -0.6611
45.6 -0.7288
45.625 -0.7836
45.65 -0.8163
45.675 -0.8273
45.7 -0.8272
45.725 -0.8218
45.75 -0.8145
45.775 -0.804
45.8 -0.7898
45.825 -0.7739
45.85 -0.7575
45.875 -0.741
45.9 -0.7298
45.925 -0.7241
45.95 -0.7249
45.975 -0.7292
46 -0.7252
46.025 -0.6992
46.05 -0.6561
46.075 -0.609
46.1 -0.5589
46.125 -0.502
46.15 -0.4334
46.175 -0.3526
46.2 -0.2632
46.225 -0.1688
46.25 -0.07
46.275 0.0329
46.3 0.1371
46.325 0.2415
46.35 0.346
46.375 0.451
46.4 0.5539
46.425 0.6549
46.45 0.7533
46.475 0.85
46.5 0.9428
46.525 1.0282
46.55 1.104
46.575 1.1694
46.6 1.225
46.625 1.2706
46.65 1.3051
46.675 1.33
46.7 1.3476
46.725 1.3585
46.75 1.3621
46.775 1.3576
46.8 1.3465
46.825 1.3306
46.85 1.3102
46.875 1.2859
46.9 1.2582
46.925 1.2276
46.95 1.1924
46.975 1.1508
47 1.1044
47.025 1.0538
47.05 1.0004
47.075 0.9457
47.1 0.8925
47.125 0.8479
47.15 0.8087
47.175 0.7666
47.2 0.7195
47.225 0.6685
47.25 0.6146
47.275 0.5591
47.3 0.5049
47.325 0.4619
47.35 0.435
47.375 0.4243
47.4 0.4196
47.425 0.4173
47.45 0.4216
47.475 0.4319
47.5 0.446
47.525 0.4575
47.55 0.4656
47.575 0.4682
47.6 0.4675
47.625 0.4738
47.65 0.4915
47.675 0.5135
47.7 0.5364
47.725 0.56
47.75 0.5825
47.775 0.6063
47.8 0.6299
47.825 0.6526
47.85 0.6777
47.875 0.702
47.9 0.7203
47.925 0.7319
47.95 0.7365
47.975 0.7328
48 0.7201
48.025 0.6999
48.05 0.6767
48.075 0.6501
48.1 0.617
48.125 0.5748
48.15 0.5248
48.175 0.4684
48.2 0.4083
48.225 0.3467
48.25 0.2868
48.275 0.2337
48.3 0.1991
48.325 0.1879
48.35 0.19
48.375 0.1966
48.4 0.2037
48.425 0.2141
48.45 0.231
48.475 0.2538
48.5 0.2808
48.525 0.3118
48.55 0.3434
48.575 0.3708
48.6 0.3927
48.625 0.4077
48.65 0.4158
48.675 0.4165
48.7 0.4108
48.725 0.3987
48.75 0.3794
48.775 0.3538
48.8 0.3261
48.825 0.3037
48.85 0.2886
48.875 0.2829
48.9 0.29
48.925 0.3104
48.95 0.3352
48.975 0.3632
49 0.3933
49.025 0.427
49.05 0.4658
49.075 0.5067
49.1 0.5429
49.125 0.5701
49.15 0.5858
49.175 0.5926
49.2 0.6003
49.225 0.6162
49.25 0.6409
49.275 0.665
49.3 0.6839
49.325 0.6986
49.35 0.7101
49.375 0.7205
49.4 0.7328
49.425 0.7489
49.45 0.7702
49.475 0.7945
49.5 0.8157
49.525 0.8311
49.55 0.8413
49.575 0.8425
49.6 0.8381
49.625 0.8342
49.65 0.8346
49.675 0.8387
49.7 0.8425
49.725 0.8468
49.75 0.8486
49.775 0.8424
49.8 0.8265
49.825 0.8056
49.85 0.7851
49.875 0.7722
49.9 0.7678
49.925 0.776
49.95 0.7945
49.975 0.8189
50 0.8433
50.025 0.8644
50.05 0.8791
50.075 0.8873
50.1 0.8932
50.125 0.9017
50.15 0.9162
50.175 0.9388
50.2 0.9682
50.225 1.0053
50.25 1.0462
50.275 1.0834
50.3 1.1141
50.325 1.1396
50.35 1.1653
50.375 1.1949
50.4 1.2218
50.425 1.2398
50.45 1.2515
50.475 1.2664
50.5 1.298
50.525 1.339
50.55 1.3801
50.575 1.4231
50.6 1.4673
50.625 1.5144
50.65 1.5634
50.675 1.6127
50.7 1.6565
50.725 1.6919
50.75 1.7197
50.775 1.7409
50.8 1.7546
50.825 1.7606
50.85 1.7627
50.875 1.7654
50.9 1.7678
50.925 1.7741
50.95 1.7813
50.975 1.7863
51 1.7879
51.025 1.7852
51.05 1.7777
51.075 1.7656
51.1 1.7472
51.125 1.7231
51.15 1.6936
51.175 1.6572
51.2 1.6126
51.225 1.5611
51.25 1.5035
51.275 1.4413
51.3 1.377
51.325 1.3171
51.35 1.2663
51.375 1.2245
51.4 1.1923
51.425 1.1715
51.45 1.1652
51.475 1.1695
51.5 1.1756
51.525 1.179
51.55 1.1798
51.575 1.1793
51.6 1.1766
51.625 1.172
51.65 1.1692
51.675 1.1685
51.7 1.1665
51.725 1.1592
51.75 1.1468
51.775 1.1296
51.8 1.1061
51.825 1.0742
51.85 1.0349
51.875 0.9919
51.9 0.951
51.925 0.9229
51.95 0.9127
51.975 0.9239
52 0.9497
52.025 0.9858
52.05 1.0298
52.075 1.0847
52.1 1.1506
52.125 1.2198
52.15 1.2855
52.175 1.3423
52.2 1.3919
52.225 1.4346
52.25 1.4704
52.275 1.4993
52.3 1.5201
52.325 1.5339
52.35 1.5449
52.375 1.5556
52.4 1.5693
52.425 1.5853
52.45 1.6031
52.475 1.6298
52.5 1.6711
52.525 1.7159
52.55 1.7572
52.575 1.7944
52.6 1.8257
52.625 1.8517
52.65 1.8731
52.675 1.8912
52.7 1.9055
52.725 1.9172
52.75 1.9253
52.775 1.9275
52.8 1.926
52.825 1.9212
52.85 1.9113
52.875 1.898
52.9 1.8812
52.925 1.8612
52.95 1.8457
52.975 1.8422
53 1.8441
53.025 1.8464
53.05 1.8481
53.075 1.8477
53.1 1.845
53.125 1.8392
53.15 1.8263
53.175 1.805
53.2 1.7767
53.225 1.7412
53.25 1.6998
53.275 1.6526
53.3 1.5972
53.325 1.5377
53.35 1.4805
53.375 1.4312
53.4 1.3863
53.425 1.3412
53.45 1.2934
53.475 1.2431
53.5 1.1888
53.525 1.1306
53.55 1.0694
53.575 1.003
53.6 0.9311
53.625 0.8553
53.65 0.7768
53.675 0.6995
53.7 0.6221
53.725 0.5437
53.75 0.4597
53.775 0.3709
53.8 0.2776
53.825 0.1803
53.85 0.0803
53.875 -0.0223
53.9 -0.1284
53.925 -0.2409
53.95 -0.3612
53.975 -0.487
54 -0.6175
54.025 -0.7482
54.05 -0.8804
54.075 -1.016
54.1 -1.1547
54.125 -1.2905
54.15 -1.4224
54.175 -1.5508
54.2 -1.6751
54.225 -1.7894
54.25 -1.8955
54.275 -1.9877
54.3 -2.0711
54.325 -2.15
54.35 -2.2253
54.375 -2.2974
54.4 -2.3718
54.425 -2.4485
54.45 -2.5279
54.475 -2.6062
54.5 -2.6729
54.525 -2.7326
54.55 -2.7881
54.575 -2.8442
54.6 -2.8985
54.625 -2.9437
54.65 -2.9821
54.675 -3.0165
54.7 -3.0517
54.725 -3.093
54.75 -3.1417
54.775 -3.1928
54.8 -3.2295
54.825 -3.2422
54.85 -3.2176
54.875 -3.1635
54.9 -3.0999
54.925 -3.0401
54.95 -2.9914
54.975 -2.9525
55 -2.9212
55.025 -2.8944
55.05 -2.8732
55.075 -2.8561
55.1 -2.845
55.125 -2.8414
55.15 -2.846
55.175 -2.8576
55.2 -2.8758
55.225 -2.8944
55.25 -2.9084
55.275 -2.915
55.3 -2.9079
55.325 -2.8851
55.35 -2.8484
55.375 -2.7967
55.4 -2.7329
55.425 -2.6624
55.45 -2.5853
55.475 -2.5042
55.5 -2.4218
55.525 -2.3448
55.55 -2.2735
55.575 -2.2015
55.6 -2.1319
55.625 -2.0683
55.65 -2.0118
55.675 -1.9613
55.7 -1.9137
55.725 -1.8658
55.75 -1.8182
55.775 -1.776
55.8 -1.7397
55.825 -1.7098
55.85 -1.688
55.875 -1.6774
55.9 -1.6783
55.925 -1.6991
55.95 -1.7349
55.975 -1.7763
56 -1.8069
56.025 -1.8317
56.05 -1.859
56.075 -1.8916
56.1 -1.9319
56.125 -1.9814
56.15 -2.0369
56.175 -2.0983
56.2 -2.1643
56.225 -2.2333
56.25 -2.2999
56.275 -2.3485
56.3 -2.3599
56.325 -2.3563
56.35 -2.3488
56.375 -2.3462
56.4 -2.3556
56.425 -2.3753
56.45 -2.4001
56.475 -2.4254
56.5 -2.4458
56.525 -2.4643
56.55 -2.4842
56.575 -2.4994
56.6 -2.5083
56.625 -2.5124
56.65 -2.5154
56.675 -2.5212
56.7 -2.5327
56.725 -2.5508
56.75 -2.5778
56.775 -2.6163
56.8 -2.6667
56.825 -2.7294
56.85 -2.8027
56.875 -2.8832
56.9 -2.9694
56.925 -3.0588
56.95 -3.1419
56.975 -3.218
57 -3.292
57.025 -3.3695
57.05 -3.4537
57.075 -3.5446
57.1 -3.6427
57.125 -3.7475
57.15 -3.8557
57.175 -3.9631
57.2 -4.0603
57.225 -4.132
57.25 -4.1729
57.275 -4.1979
57.3 -4.225
57.325 -4.2589
57.35 -4.2961
57.375 -4.3345
57.4 -4.3754
57.425 -4.4166
57.45 -4.4527
57.475 -4.4823
57.5 -4.5128
57.525 -4.5436
57.55 -4.5707
57.575 -4.5862
57.6 -4.5805
57.625 -4.5534
57.65 -4.5184
57.675 -4.4953
57.7 -4.4871
57.725 -4.4889
57.75 -4.5006
57.775 -4.5181
57.8 -4.5382
57.825 -4.5601
57.85 -4.5819
57.875 -4.6007
57.9 -4.609
57.925 -4.5952
57.95 -4.5598
57.975 -4.515
58 -4.4688
58.025 -4.4264
58.05 -4.3876
58.075 -4.349
58.1 -4.3127
58.125 -4.2825
58.15 -4.2596
58.175 -4.2431
58.2 -4.229
58.225 -4.2181
58.25 -4.2174
58.275 -4.2296
58.3 -4.2494
58.325 -4.2713
58.35 -4.2954
58.375 -4.3213
58.4 -4.3493
58.425 -4.3808
58.45 -4.4142
58.475 -4.4508
58.5 -4.4938
58.525 -4.5507
58.55 -4.6227
58.575 -4.7032
58.6 -4.7777
58.625 -4.8412
58.65 -4.8956
58.675 -4.9437
58.7 -4.9875
58.725 -5.0272
58.75 -5.0501
58.775 -5.0517
58.8 -5.0401
58.825 -5.0216
58.85 -4.9969
58.875 -4.9636
58.9 -4.9199
58.925 -4.8616
58.95 -4.7964
58.975 -4.7279
59 -4.655
59.025 -4.58
59.05 -4.5101
59.075 -4.4414
59.1 -4.3686
59.125 -4.2954
59.15 -4.2329
59.175 -4.1897
59.2 -4.1515
59.225 -4.1154
59.25 -4.0806
59.275 -4.0474
59.3 -4.0185
59.325 -3.9918
59.35 -3.9675
59.375 -3.94
59.4 -3.907
59.425 -3.8713
59.45 -3.8364
59.475 -3.8054
59.5 -3.78
59.525 -3.7633
59.55 -3.7497
59.575 -3.7335
59.6 -3.7186
59.625 -3.7064
59.65 -3.6985
59.675 -3.697
59.7 -3.7029
59.725 -3.7189
59.75 -3.7469
59.775 -3.7809
59.8 -3.8197
59.825 -3.8679
59.85 -3.9282
59.875 -3.9985
59.9 -4.0766
59.925 -4.1648
59.95 -4.2595
59.975 -4.3545
60 -4.4476
60.025 -4.5297
60.05 -4.5962
60.075 -4.6487
60.1 -4.6912
60.125 -4.7306
60.15 -4.7724
60.175 -4.8136
60.2 -4.8522
60.225 -4.8819
60.25 -4.9042
60.275 -4.9199
60.3 -4.925
60.325 -4.919
60.35 -4.9074
60.375 -4.8904
60.4 -4.871
60.425 -4.8505
60.45 -4.8317
60.475 -4.8152
60.5 -4.8
60.525 -4.7862
60.55 -4.778
60.575 -4.7795
60.6 -4.7951
60.625 -4.8259
60.65 -4.8707
60.675 -4.9266
60.7 -4.9864
60.725 -5.0462
60.75 -5.0973
60.775 -5.1318
60.8 -5.1517
60.825 -5.1594
60.85 -5.1583
60.875 -5.149
60.9 -5.1256
60.925 -5.0947
60.95 -5.0648
60.975 -5.0286
61 -4.9839
61.025 -4.9522
61.05 -4.9396
61.075 -4.9398
61.1 -4.9473
61.125 -4.9567
61.15 -4.9706
61.175 -4.9888
61.2 -5.003
61.225 -4.9927
61.25 -4.9557
61.275 -4.9
61.3 -4.8362
61.325 -4.773
61.35 -4.716
61.375 -4.672
61.4 -4.6412
61.425 -4.6165
61.45 -4.5905
61.475 -4.5632
61.5 -4.5306
61.525 -4.4919
61.55 -4.4513
61.575 -4.4105
61.6 -4.3712
61.625 -4.3328
61.65 -4.2907
61.675 -4.245
61.7 -4.2112
61.725 -4.1988
61.75 -4.1972
61.775 -4.2016
61.8 -4.2096
61.825 -4.2158
61.85 -4.2153
61.875 -4.2096
61.9 -4.2042
61.925 -4.1984
61.95 -4.1914
61.975 -4.1836
62 -4.1716
62.025 -4.157
62.05 -4.1456
62.075 -4.1396
62.1 -4.1357
62.125 -4.127
62.15 -4.1101
62.175 -4.0823
62.2 -4.0448
62.225 -3.9964
62.25 -3.9367
62.275 -3.868
62.3 -3.7948
62.325 -3.7307
62.35 -3.6761
62.375 -3.6162
62.4 -3.549
62.425 -3.4864
62.45 -3.4394
62.475 -3.4042
62.5 -3.3734
62.525 -3.3445
62.55 -3.3187
62.575 -3.2931
62.6 -3.2671
62.625 -3.2403
62.65 -3.2139
62.675 -3.1905
62.7 -3.1701
62.725 -3.1446
62.75 -3.1118
62.775 -3.0733
62.8 -3.0384
62.825 -3.009
62.85 -2.9816
62.875 -2.9528
62.9 -2.9206
62.925 -2.8835
62.95 -2.84
62.975 -2.7924
63 -2.7454
63.025 -2.7053
63.05 -2.6677
63.075 -2.6313
63.1 -2.5953
63.125 -2.5568
63.15 -2.515
63.175 -2.4718
63.2 -2.429
63.225 -2.3898
63.25 -2.3526
63.275 -2.3153
63.3 -2.2721
63.325 -2.2182
63.35 -2.1498
63.375 -2.0759
63.4 -2.0016
63.425 -1.9337
63.45 -1.8716
63.475 -1.8125
63.5 -1.7537
63.525 -1.6945
63.55 -1.6339
63.575 -1.573
63.6 -1.5122
63.625 -1.4537
63.65 -1.3992
63.675 -1.3449
63.7 -1.286
63.725 -1.2241
63.75 -1.1571
63.775 -1.0902
63.8 -1.0246
63.825 -0.9591
63.85 -0.8924
63.875 -0.8287
63.9 -0.7727
63.925 -0.7264
63.95 -0.689
63.975 -0.661
64 -0.6415
64.025 -0.6295
64.05 -0.6256
64.075 -0.6308
64.1 -0.6458
64.125 -0.6708
64.15 -0.702
64.175 -0.7362
64.2 -0.7684
64.225 -0.7892
64.25 -0.7918
64.275 -0.7797
64.3 -0.7616
64.325 -0.746
64.35 -0.7351
64.375 -0.7249
64.4 -0.7088
64.425 -0.6856
64.45 -0.651
64.475 -0.5997
64.5 -0.5379
64.525 -0.4735
64.55 -0.4095
64.575 -0.3468
64.6 -0.2877
64.625 -0.2328
64.65 -0.1806
64.675 -0.1311
64.7 -0.0854
64.725 -0.0461
64.75 -0.0153
64.775 0.0085
64.8 0.0255
64.825 0.0318
64.85 0.0294
64.875 0.0279
64.9 0.0359
64.925 0.0508
64.95 0.0737
64.975 0.1077
65 0.149
65.025 0.1934
65.05 0.2375
65.075 0.2777
65.1 0.3137
65.125 0.3458
65.15 0.3742
65.175 0.3979
65.2 0.4181
65.225 0.4363
65.25 0.4495
65.275 0.4577
65.3 0.4611
65.325 0.4595
65.35 0.4545
65.375 0.4468
65.4 0.4338
65.425 0.4171
65.45 0.4009
65.475 0.3885
65.5 0.3771
65.525 0.3639
65.55 0.3449
65.575 0.3199
65.6 0.2878
65.625 0.2484
65.65 0.2057
65.675 0.1643
65.7 0.1225
65.725 0.0771
65.75 0.0309
65.775 -0.0139
65.8 -0.0522
65.825 -0.0829
65.85 -0.1121
65.875 -0.1353
65.9 -0.1493
65.925 -0.1568
65.95 -0.1602
65.975 -0.1542
66 -0.1366
66.025 -0.1058
66.05 -0.058
66.075 0.0022
66.1 0.0652
66.125 0.123
66.15 0.1734
66.175 0.2172
66.2 0.2562
66.225 0.2905
66.25 0.3209
66.275 0.3476
66.3 0.3688
66.325 0.3843
66.35 0.3954
66.375 0.4023
66.4 0.408
66.425 0.4153
66.45 0.4239
66.475 0.4303
66.5 0.4329
66.525 0.4347
66.55 0.4388
66.575 0.4433
66.6 0.4441
66.625 0.4412
66.65 0.4394
66.675 0.446
66.7 0.4646
66.725 0.4974
66.75 0.539
66.775 0.5831
66.8 0.6274
66.825 0.6687
66.85 0.6987
66.875 0.7224
66.9 0.7472
66.925 0.7726
66.95 0.7964
66.975 0.815
67 0.8262
67.025 0.8322
67.05 0.8405
67.075 0.8634
67.1 0.9016
67.125 0.9502
67.15 1.0018
67.175 1.053
67.2 1.1026
67.225 1.1526
67.25 1.2011
67.275 1.2461
67.3 1.2899
67.325 1.3316
67.35 1.3709
67.375 1.4089
67.4 1.4465
67.425 1.4835
67.45 1.5195
67.475 1.5526
67.5 1.5824
67.525 1.609
67.55 1.6306
67.575 1.6453
67.6 1.6537
67.625 1.6569
67.65 1.6551
67.675 1.645
67.7 1.6253
67.725 1.5974
67.75 1.5619
67.775 1.5209
67.8 1.476
67.825 1.4281
67.85 1.3771
67.875 1.3243
67.9 1.2702
67.925 1.2171
67.95 1.1664
67.975 1.1184
68 1.0739
68.025 1.0343
68.05 0.9992
68.075 0.9656
68.1 0.9317
68.125 0.8998
68.15 0.8752
68.175 0.8606
68.2 0.8568
68.225 0.8548
68.25 0.8483
68.275 0.8369
68.3 0.8249
68.325 0.8121
68.35 0.8059
68.375 0.8109
68.4 0.8281
68.425 0.848
68.45 0.8691
68.475 0.8878
68.5 0.9071
68.525 0.9273
68.55 0.9496
68.575 0.9722
68.6 0.9922
68.625 1.0079
68.65 1.0195
68.675 1.0264
68.7 1.0293
68.725 1.0289
68.75 1.0262
68.775 1.0196
68.8 1.0078
68.825 0.9895
68.85 0.9645
68.875 0.9344
68.9 0.9063
68.925 0.8828
68.95 0.8656
68.975 0.8503
69 0.8316
69.025 0.811
69.05 0.7916
69.075 0.7831
69.1 0.7844
69.125 0.791
69.15 0.7948
69.175 0.7931
69.2 0.7881
69.225 0.783
69.25 0.7819
69.275 0.7812
69.3 0.7799
69.325 0.7795
69.35 0.7851
69.375 0.7999
69.4 0.8178
69.425 0.8345
69.45 0.8486
69.475 0.8605
69.5 0.8716
69.525 0.8844
69.55 0.8994
69.575 0.9142
69.6 0.9244
69.625 0.9288
69.65 0.9265
69.675 0.9198
69.7 0.9093
69.725 0.8985
69.75 0.8871
69.775 0.8732
69.8 0.8555
69.825 0.8334
69.85 0.8056
69.875 0.7717
69.9 0.7315
69.925 0.6855
69.95 0.6346
69.975 0.5775
70 0.5165
70.025 0.4567
70.05 0.4006
70.075 0.3491
70.1 0.3021
70.125 0.2624
70.15 0.231
70.175 0.2011
70.2 0.1701
70.225 0.1402
70.25 0.1123
70.275 0.0831
70.3 0.051
70.325 0.016
70.35 -0.0203
70.375 -0.0572
70.4 -0.0975
70.425 -0.1402
70.45 -0.1746
70.475 -0.1907
70.5 -0.1911
70.525 -0.1808
70.55 -0.1676
70.575 -0.1566
70.6 -0.1516
70.625 -0.1571
70.65 -0.1734
70.675 -0.1954
70.7 -0.2187
70.725 -0.238
70.75 -0.2508
70.775 -0.2583
70.8 -0.2637
70.825 -0.266
70.85 -0.2644
70.875 -0.2602
70.9 -0.2535
70.925 -0.2367
70.95 -0.2181
70.975 -0.2025
71 -0.1895
71.025 -0.1779
71.05 -0.1611
71.075 -0.1367
71.1 -0.1059
71.125 -0.0718
71.15 -0.0413
71.175 -0.0155
71.2 0.006
71.225 0.025
71.25 0.0425
71.275 0.0567
71.3 0.0699
71.325 0.0839
71.35 0.1037
71.375 0.1273
71.4 0.1495
71.425 0.1694
71.45 0.1871
71.475 0.1993
71.5 0.2062
71.525 0.2068
71.55 0.203
71.575 0.1957
71.6 0.184
71.625 0.1633
71.65 0.1346
71.675 0.1024
71.7 0.0696
71.725 0.0412
71.75 0.0224
71.775 0.015
71.8 0.0203
71.825 0.0341
71.85 0.056
71.875 0.0903
71.9 0.1275
71.925 0.1655
71.95 0.2038
71.975 0.2375
72 0.2651
72.025 0.2854
72.05 0.301
72.075 0.3173
72.1 0.3371
72.125 0.358
72.15 0.3785
72.175 0.3972
72.2 0.4139
72.225 0.4279
72.25 0.4361
72.275 0.4397
72.3 0.4399
72.325 0.4366
72.35 0.4314
72.375 0.4243
72.4 0.4159
72.425 0.4069
72.45 0.3951
72.475 0.3827
72.5 0.372
72.525 0.3633
72.55 0.3599
72.575 0.3605
72.6 0.365
72.625 0.3749
72.65 0.3909
72.675 0.4098
72.7 0.4308
72.725 0.4555
72.75 0.4929
72.775 0.5563
72.8 0.6398
72.825 0.7284
72.85 0.8163
72.875 0.903
72.9 0.9872
72.925 1.0656
72.95 1.1362
72.975 1.2021
73 1.2661
73.025 1.325
73.05 1.3746
73.075 1.4164
73.1 1.4528
73.125 1.4883
73.15 1.5266
73.175 1.57
73.2 1.6143
73.225 1.6569
73.25 1.6959
73.275 1.7311
73.3 1.7621
73.325 1.7864
73.35 1.8044
73.375 1.8179
73.4 1.8289
73.425 1.8385
73.45 1.8478
73.475 1.8563
73.5 1.8645
73.525 1.868
73.55 1.8655
73.575 1.8599
73.6 1.8533
73.625 1.8453
73.65 1.8363
73.675 1.8303
73.7 1.8352
73.725 1.8542
73.75 1.8833
73.775 1.9139
73.8 1.9385
73.825 1.9535
73.85 1.9603
73.875 1.964
73.9 1.9646
73.925 1.9642
73.95 1.9626
73.975 1.9585
74 1.9522
74.025 1.9392
74.05 1.9169
74.075 1.8915
74.1 1.8733
74.125 1.8613
74.15 1.8442
74.175 1.8199
74.2 1.7905
74.225 1.7595
74.25 1.7278
74.275 1.6972
74.3 1.6672
74.325 1.6333
74.35 1.5953
74.375 1.5502
74.4 1.5006
74.425 1.4482
74.45 1.392
74.475 1.3341
74.5 1.2768
74.525 1.2235
74.55 1.1697
74.575 1.1115
74.6 1.0487
74.625 0.9837
74.65 0.9225
74.675 0.8664
74.7 0.8114
74.725 0.7542
74.75 0.6983
74.775 0.6488
74.8 0.6061
74.825 0.5666
74.85 0.5285
74.875 0.4895
74.9 0.4519
74.925 0.4155
74.95 0.3854
74.975 0.3637
75 0.3504
75.025 0.341
75.05 0.3355
75.075 0.3327
75.1 0.3306
75.125 0.3278
75.15 0.3244
75.175 0.3185
75.2 0.3099
75.225 0.2974
75.25 0.2807
75.275 0.2586
75.3 0.2341
75.325 0.2114
75.35 0.193
75.375 0.1765
75.4 0.1585
75.425 0.1344
75.45 0.1029
75.475 0.0619
75.5 0.0103
75.525 -0.0515
75.55 -0.1166
75.575 -0.1755
75.6 -0.2233
75.625 -0.2606
75.65 -0.281
75.675 -0.279
75.7 -0.2688
75.725 -0.2582
75.75 -0.2504
75.775 -0.2467
75.8 -0.2447
75.825 -0.2457
75.85 -0.2507
75.875 -0.2619
75.9 -0.2806
75.925 -0.3049
75.95 -0.3352
75.975 -0.3712
76 -0.4136
76.025 -0.4603
76.05 -0.5101
76.075 -0.5584
76.1 -0.6049
76.125 -0.6501
76.15 -0.6966
76.175 -0.7468
76.2 -0.7953
76.225 -0.8367
76.25 -0.8689
76.275 -0.8996
76.3 -0.9291
76.325 -0.9555
76.35 -0.9743
76.375 -0.9876
76.4 -0.9981
76.425 -1.009
76.45 -1.0182
76.475 -1.0271
76.5 -1.0375
76.525 -1.0499
76.55 -1.0646
76.575 -1.0819
76.6 -1.0984
76.625 -1.1127
76.65 -1.129
76.675 -1.1501
76.7 -1.1772
76.725 -1.2128
76.75 -1.2575
76.775 -1.314
76.8 -1.3786
76.825 -1.4489
76.85 -1.52
76.875 -1.5781
76.9 -1.6211
76.925 -1.6547
76.95 -1.6797
76.975 -1.6951
77 -1.7005
77.025 -1.6973
77.05 -1.6885
77.075 -1.6709
77.1 -1.6443
77.125 -1.6052
77.15 -1.558
77.175 -1.5098
77.2 -1.4569
77.225 -1.4017
77.25 -1.3451
77.275 -1.2911
77.3 -1.2398
77.325 -1.1891
77.35 -1.1357
77.375 -1.0807
77.4 -1.0255
77.425 -0.9741
77.45 -0.9288
77.475 -0.8888
77.5 -0.8534
77.525 -0.8196
77.55 -0.7881
77.575 -0.7615
77.6 -0.7413
77.625 -0.7267
77.65 -0.7174
77.675 -0.7132
77.7 -0.7068
77.725 -0.692
77.75 -0.671
77.775 -0.6431
77.8 -0.6127
77.825 -0.5843
77.85 -0.558
77.875 -0.5345
77.9 -0.5155
77.925 -0.5004
77.95 -0.4899
77.975 -0.4859
78 -0.4862
78.025 -0.4888
78.05 -0.492
78.075 -0.4936
78.1 -0.489
78.125 -0.4783
78.15 -0.4652
78.175 -0.4536
78.2 -0.4437
78.225 -0.4366
78.25 -0.4328
78.275 -0.4337
78.3 -0.4398
78.325 -0.451
78.35 -0.4666
78.375 -0.487
78.4 -0.5127
78.425 -0.5422
78.45 -0.5724
78.475 -0.5994
78.5 -0.6173
78.525 -0.6224
78.55 -0.6224
78.575 -0.6245
78.6 -0.631
78.625 -0.6422
78.65 -0.6579
78.675 -0.6797
78.7 -0.7135
78.725 -0.7621
78.75 -0.8254
78.775 -0.8979
78.8 -0.9666
78.825 -1.0246
78.85 -1.076
78.875 -1.123
78.9 -1.1656
78.925 -1.2057
78.95 -1.2463
78.975 -1.2895
79 -1.3313
79.025 -1.3641
79.05 -1.383
79.075 -1.3888
79.1 -1.3876
79.125 -1.3821
79.15 -1.3813
79.175 -1.3882
79.2 -1.4013
79.225 -1.4214
79.25 -1.4467
79.275 -1.4759
79.3 -1.5049
79.325 -1.5253
79.35 -1.5202
79.375 -1.4949
79.4 -1.471
79.425 -1.4515
79.45 -1.4373
79.475 -1.4318
79.5 -1.4381
79.525 -1.4565
79.55 -1.4864
79.575 -1.5259
79.6 -1.5746
79.625 -1.6303
79.65 -1.6903
79.675 -1.7534
79.7 -1.8198
79.725 -1.8884
79.75 -1.9613
79.775 -2.035
79.8 -2.1
79.825 -2.1591
79.85 -2.2181
79.875 -2.2774
79.9 -2.3274
79.925 -2.3631
79.95 -2.3884
79.975 -2.4111
80 -2.4335
80.025 -2.4559
80.05 -2.4761
80.075 -2.4923
80.1 -2.4955
80.125 -2.4816
80.15 -2.4523
80.175 -2.4145
80.2 -2.3715
80.225 -2.3267
80.25 -2.2811
80.275 -2.2352
80.3 -2.1867
80.325 -2.1384
80.35 -2.0917
80.375 -2.0505
80.4 -2.0167
80.425 -1.992
80.45 -1.976
80.475 -1.9697
80.5 -1.9741
80.525 -1.9884
80.55 -2.0136
80.575 -2.0482
80.6 -2.0799
80.625 -2.09
80.65 -2.0809
80.675 -2.0663
80.7 -2.0525
80.725 -2.04
80.75 -2.0287
80.775 -2.0173
80.8 -2.005
80.825 -1.9905
80.85 -1.9767
80.875 -1.9644
80.9 -1.9531
80.925 -1.9416
80.95 -1.93
80.975 -1.9174
81 -1.9022
81.025 -1.8808
81.05 -1.8558
81.075 -1.8322
81.1 -1.815
81.125 -1.8062
81.15 -1.8025
81.175 -1.8008
81.2 -1.8021
81.225 -1.8093
81.25 -1.8248
81.275 -1.8455
81.3 -1.8686
81.325 -1.8923
81.35 -1.9109
81.375 -1.9206
81.4 -1.9226
81.425 -1.9164
81.45 -1.8886
81.475 -1.8364
81.5 -1.77
81.525 -1.7002
81.55 -1.6291
81.575 -1.5576
81.6 -1.4865
81.625 -1.4193
81.65 -1.3572
81.675 -1.3013
81.7 -1.2514
81.725 -1.2083
81.75 -1.1743
81.775 -1.1514
81.8 -1.1412
81.825 -1.1433
81.85 -1.1569
81.875 -1.1788
81.9 -1.2064
81.925 -1.2379
81.95 -1.2708
81.975 -1.3043
82 -1.3363
82.025 -1.3659
82.05 -1.3923
82.075 -1.415
82.1 -1.4355
82.125 -1.4565
82.15 -1.4793
82.175 -1.507
82.2 -1.5414
82.225 -1.5792
82.25 -1.6191
82.275 -1.6567
82.3 -1.6895
82.325 -1.7168
82.35 -1.7435
82.375 -1.7673
82.4 -1.7819
82.425 -1.7852
82.45 -1.7813
82.475 -1.7764
82.5 -1.775
82.525 -1.7781
82.55 -1.7867
82.575 -1.8001
82.6 -1.8185
82.625 -1.8432
82.65 -1.8757
82.675 -1.9129
82.7 -1.9502
82.725 -1.9866
82.75 -2.0235
82.775 -2.0622
82.8 -2.0982
82.825 -2.1271
82.85 -2.153
82.875 -2.1825
82.9 -2.218
82.925 -2.2574
82.95 -2.2971
82.975 -2.3337
83 -2.3681
83.025 -2.4012
83.05 -2.4348
83.075 -2.4649
83.1 -2.4888
83.125 -2.5061
83.15 -2.5186
83.175 -2.5263
83.2 -2.5291
83.225 -2.5272
83.25 -2.5217
83.275 -2.5139
83.3 -2.5122
83.325 -2.514
83.35 -2.5129
83.375 -2.5009
83.4 -2.48
83.425 -2.4519
83.45 -2.4214
83.475 -2.3954
83.5 -2.3781
83.525 -2.371
83.55 -2.3691
83.575 -2.3713
83.6 -2.3769
83.625 -2.3815
83.65 -2.3801
83.675 -2.3742
83.7 -2.3645
83.725 -2.3505
83.75 -2.3313
83.775 -2.307
83.8 -2.2809
83.825 -2.2598
83.85 -2.2552
83.875 -2.2643
83.9 -2.2782
83.925 -2.2889
83.95 -2.2944
83.975 -2.2973
84 -2.3029
84.025 -2.3123
84.05 -2.3276
84.075 -2.3537
84.1 -2.392
84.125 -2.4427
84.15 -2.4977
84.175 -2.5513
84.2 -2.6029
84.225 -2.651
84.25 -2.6953
84.275 -2.7359
84.3 -2.7689
84.325 -2.7909
84.35 -2.8022
84.375 -2.8086
84.4 -2.8141
84.425 -2.8246
84.45 -2.8466
84.475 -2.8793
84.5 -2.9231
84.525 -2.9695
84.55 -3.0089
84.575 -3.0409
84.6 -3.0675
84.625 -3.0879
84.65 -3.108
84.675 -3.1328
84.7 -3.16
84.725 -3.1851
84.75 -3.21
84.775 -3.2395
84.8 -3.2739
84.825 -3.3122
84.85 -3.3574
84.875 -3.4142
84.9 -3.4814
84.925 -3.5564
84.95 -3.6373
84.975 -3.7193
85 -3.8019
85.025 -3.8849
85.05 -3.968
85.075 -4.0492
85.1 -4.1246
85.125 -4.1904
85.15 -4.2322
85.175 -4.2451
85.2 -4.2432
85.225 -4.2487
85.25 -4.2687
85.275 -4.2989
85.3 -4.3352
85.325 -4.3735
85.35 -4.4154
85.375 -4.463
85.4 -4.5124
85.425 -4.5629
85.45 -4.6152
85.475 -4.6691
85.5 -4.7259
85.525 -4.7807
85.55 -4.8265
85.575 -4.8572
85.6 -4.8754
85.625 -4.8866
85.65 -4.8927
85.675 -4.8925
85.7 -4.8808
85.725 -4.863
85.75 -4.8465
85.775 -4.8359
85.8 -4.8327
85.825 -4.8321
85.85 -4.8336
85.875 -4.8399
85.9 -4.8571
85.925 -4.8829
85.95 -4.9112
85.975 -4.9414
86 -4.972
86.025 -5.0032
86.05 -5.0332
86.075 -5.0583
86.1 -5.0702
86.125 -5.0701
86.15 -5.0629
86.175 -5.0547
86.2 -5.0461
86.225 -5.0362
86.25 -5.0347
86.275 -5.0403
86.3 -5.0338
86.325 -5.0031
86.35 -4.9495
86.375 -4.882
86.4 -4.8068
86.425 -4.7254
86.45 -4.642
86.475 -4.5582
86.5 -4.473
86.525 -4.3887
86.55 -4.3071
86.575 -4.2274
86.6 -4.1496
86.625 -4.0746
86.65 -3.9994
86.675 -3.9217
86.7 -3.8427
86.725 -3.7669
86.75 -3.6934
86.775 -3.618
86.8 -3.5413
86.825 -3.4651
86.85 -3.3919
86.875 -3.3235
86.9 -3.2623
86.925 -3.2098
86.95 -3.1677
86.975 -3.1389
87 -3.1251
87.025 -3.1266
87.05 -3.1468
87.075 -3.1849
87.1 -3.2411
87.125 -3.3155
87.15 -3.4064
87.175 -3.5094
87.2 -3.6152
87.225 -3.7102
87.25 -3.7816
87.275 -3.8277
87.3 -3.8582
87.325 -3.8811
87.35 -3.9038
87.375 -3.9327
87.4 -3.972
87.425 -4.0197
87.45 -4.0722
87.475 -4.1275
87.5 -4.1837
87.525 -4.2432
87.55 -4.3078
87.575 -4.3767
87.6 -4.4476
87.625 -4.5173
87.65 -4.5874
87.675 -4.6581
87.7 -4.7291
87.725 -4.7967
87.75 -4.8626
87.775 -4.9285
87.8 -4.9931
87.825 -5.0597
87.85 -5.1293
87.875 -5.2
87.9 -5.273
87.925 -5.3478
87.95 -5.4239
87.975 -5.4967
88 -5.5624
88.025 -5.6144
88.05 -5.649
88.075 -5.6631
88.1 -5.6598
88.125 -5.6394
88.15 -5.6114
88.175 -5.5859
88.2 -5.5627
88.225 -5.5408
88.25 -5.5226
88.275 -5.5001
88.3 -5.4763
88.325 -5.4492
88.35 -5.417
88.375 -5.3813
88.4 -5.3439
88.425 -5.3012
88.45 -5.2555
88.475 -5.2068
88.5 -5.1562
88.525 -5.1049
88.55 -5.0576
88.575 -5.0235
88.6 -5.0111
88.625 -5.0121
88.65 -5.0177
88.675 -5.0289
88.7 -5.0434
88.725 -5.0561
88.75 -5.0726
88.775 -5.0871
88.8 -5.0944
88.825 -5.0919
88.85 -5.092
88.875 -5.1004
88.9 -5.1142
88.925 -5.1268
88.95 -5.1308
88.975 -5.1199
89 -5.0983
89.025 -5.0692
89.05 -5.0326
89.075 -4.9851
89.1 -4.9292
89.125 -4.8763
89.15 -4.8315
89.175 -4.798
89.2 -4.788
89.225 -4.8103
89.25 -4.8466
89.275 -4.8864
89.3 -4.9235
89.325 -4.9511
89.35 -4.9642
89.375 -4.9457
89.4 -4.8993
89.425 -4.8485
89.45 -4.8105
89.475 -4.7999
89.5 -4.8141
89.525 -4.8375
89.55 -4.8643
89.575 -4.8872
89.6 -4.8937
89.625 -4.8825
89.65 -4.8649
89.675 -4.8417
89.7 -4.8139
89.725 -4.7911
89.75 -4.7702
89.775 -4.7482
89.8 -4.731
89.825 -4.721
89.85 -4.7149
89.875 -4.7125
89.9 -4.7129
89.925 -4.7182
89.95 -4.728
89.975 -4.7465
90 -4.768
90.025 -4.7801
90.05 -4.7722
90.075 -4.7474
90.1 -4.7117
90.125 -4.6674
90.15 -4.6125
90.175 -4.5497
90.2 -4.4833
90.225 -4.4158
90.25 -4.3478
90.275 -4.2774
90.3 -4.2
90.325 -4.1199
90.35 -4.0415
90.375 -3.9809
90.4 -3.9402
90.425 -3.9159
90.45 -3.9089
90.475 -3.9155
90.5 -3.9294
90.525 -3.9376
90.55 -3.935
90.575 -3.9196
90.6 -3.8942
90.625 -3.8637
90.65 -3.8364
90.675 -3.8149
90.7 -3.8004
90.725 -3.7927
90.75 -3.7884
90.775 -3.7903
90.8 -3.798
90.825 -3.809
90.85 -3.8233
90.875 -3.8402
90.9 -3.8577
90.925 -3.8748
90.95 -3.8918
90.975 -3.9142
91 -3.9398
91.025 -3.9721
91.05 -4.0073
91.075 -4.0441
91.1 -4.0793
91.125 -4.1117
91.15 -4.1402
91.175 -4.1607
91.2 -4.1686
91.225 -4.1684
91.25 -4.1593
91.275 -4.1419
91.3 -4.1185
91.325 -4.096
91.35 -4.0843
91.375 -4.0834
91.4 -4.0937
91.425 -4.1091
91.45 -4.1224
91.475 -4.122
91.5 -4.1144
91.525 -4.1116
91.55 -4.1188
91.575 -4.1377
91.6 -4.1694
91.625 -4.2095
91.65 -4.248
91.675 -4.2779
91.7 -4.293
91.725 -4.2932
91.75 -4.2797
91.775 -4.2523
91.8 -4.2195
91.825 -4.1906
91.85 -4.1751
91.875 -4.1725
91.9 -4.1777
91.925 -4.1904
91.95 -4.2084
91.975 -4.2235
92 -4.2304
92.025 -4.2257
92.05 -4.2125
92.075 -4.1916
92.1 -4.1668
92.125 -4.1427
92.15 -4.1251
92.175 -4.1209
92.2 -4.134
92.225 -4.1684
92.25 -4.2178
92.275 -4.2841
92.3 -4.3673
92.325 -4.4556
92.35 -4.5339
92.375 -4.59
92.4 -4.626
92.425 -4.6494
92.45 -4.6723
92.475 -4.7026
92.5 -4.7372
92.525 -4.7685
92.55 -4.7883
92.575 -4.7988
92.6 -4.8016
92.625 -4.8001
92.65 -4.801
92.675 -4.8114
92.7 -4.8348
92.725 -4.8751
92.75 -4.9277
92.775 -4.9904
92.8 -5.0555
92.825 -5.1133
92.85 -5.1616
92.875 -5.2041
92.9 -5.2382
92.925 -5.2588
92.95 -5.2704
92.975 -5.2803
93 -5.289
93.025 -5.2901
93.05 -5.2816
93.075 -5.26
93.1 -5.2285
93.125 -5.1886
93.15 -5.1434
93.175 -5.0943
93.2 -5.0431
93.225 -4.9887
93.25 -4.935
93.275 -4.8804
93.3 -4.8279
93.325 -4.7751
93.35 -4.7184
93.375 -4.6611
93.4 -4.6104
93.425 -4.5695
93.45 -4.5384
93.475 -4.514
93.5 -4.498
93.525 -4.4903
93.55 -4.4919
93.575 -4.5052
93.6 -4.5354
93.625 -4.5778
93.65 -4.6206
93.675 -4.6512
93.7 -4.6676
93.725 -4.6696
93.75 -4.6634
93.775 -4.6554
93.8 -4.6477
93.825 -4.6382
93.85 -4.6277
93.875 -4.6124
93.9 -4.5912
93.925 -4.5668
93.95 -4.5418
93.975 -4.5162
94 -4.4884
94.025 -4.4622
94.05 -4.4395
94.075 -4.4188
94.1 -4.3995
94.125 -4.3848
94.15 -4.3776
94.175 -4.3802
94.2 -4.3898
94.225 -4.4114
94.25 -4.4452
94.275 -4.4874
94.3 -4.5251
94.325 -4.5492
94.35 -4.5596
94.375 -4.5549
94.4 -4.5284
94.425 -4.4779
94.45 -4.4108
94.475 -4.3333
94.5 -4.2531
94.525 -4.1766
94.55 -4.1067
94.575 -4.0458
94.6 -3.9947
94.625 -3.9518
94.65 -3.9191
94.675 -3.8975
94.7 -3.8865
94.725 -3.8864
94.75 -3.8979
94.775 -3.918
94.8 -3.9427
94.825 -3.9653
94.85 -3.9794
94.875 -3.9827
94.9 -3.9735
94.925 -3.9512
94.95 -3.9226
94.975 -3.8933
95 -3.8634
95.025 -3.8346
95.05 -3.8111
95.075 -3.8009
95.1 -3.8058
95.125 -3.8278
95.15 -3.8653
95.175 -3.9159
95.2 -3.9791
95.225 -4.0436
95.25 -4.1114
95.275 -4.1839
95.3 -4.2635
95.325 -4.3467
95.35 -4.4262
95.375 -4.5006
95.4 -4.5673
95.425 -4.6276
95.45 -4.6823
95.475 -4.7326
95.5 -4.7789
95.525 -4.8262
95.55 -4.8784
95.575 -4.9353
95.6 -4.9948
95.625 -5.0514
95.65 -5.1047
95.675 -5.1587
95.7 -5.2158
95.725 -5.2755
95.75 -5.3377
95.775 -5.4026
95.8 -5.4657
95.825 -5.5203
95.85 -5.5613
95.875 -5.5827
95.9 -5.5844
95.925 -5.5722
95.95 -5.5454
95.975 -5.5045
96 -5.4567
96.025 -5.4077
96.05 -5.3627
96.075 -5.3212
96.1 -5.2815
96.125 -5.2496
96.15 -5.2276
96.175 -5.2127
96.2 -5.2043
96.225 -5.2062
96.25 -5.2239
96.275 -5.2548
96.3 -5.2932
96.325 -5.3392
96.35 -5.3886
96.375 -5.4411
96.4 -5.5021
96.425 -5.5699
96.45 -5.6406
96.475 -5.7069
96.5 -5.753
96.525 -5.7783
96.55 -5.7894
96.575 -5.7937
96.6 -5.7941
96.625 -5.7865
96.65 -5.7635
96.675 -5.7214
96.7 -5.6723
96.725 -5.6329
96.75 -5.6045
96.775 -5.5853
96.8 -5.5804
96.825 -5.5856
96.85 -5.5934
96.875 -5.6049
96.9 -5.6222
96.925 -5.6392
96.95 -5.6505
96.975 -5.6463
97 -5.6272
97.025 -5.5961
97.05 -5.5538
97.075 -5.4999
97.1 -5.4345
97.125 -5.3562
97.15 -5.2702
97.175 -5.1803
97.2 -5.0917
97.225 -5.0075
97.25 -4.9319
97.275 -4.8658
97.3 -4.8032
97.325 -4.7424
97.35 -4.6879
97.375 -4.646
97.4 -4.6149
97.425 -4.594
97.45 -4.5749
97.475 -4.5512
97.5 -4.5309
97.525 -4.5182
97.55 -4.5105
97.575 -4.5058
97.6 -4.4978
97.625 -4.4802
97.65 -4.4481
97.675 -4.4029
97.7 -4.3484
97.725 -4.2941
97.75 -4.2445
97.775 -4.2044
97.8 -4.1798
97.825 -4.1692
97.85 -4.1691
97.875 -4.1797
97.9 -4.1923
97.925 -4.2014
97.95 -4.2074
97.975 -4.2042
98 -4.1864
98.025 -4.1501
98.05 -4.1012
98.075 -4.0433
98.1 -3.974
98.125 -3.8907
98.15 -3.7948
98.175 -3.6863
98.2 -3.5698
98.225 -3.4553
98.25 -3.3495
98.275 -3.2544
98.3 -3.1711
98.325 -3.0979
98.35 -3.0331
98.375 -2.9779
98.4 -2.9329
98.425 -2.8962
98.45 -2.8678
98.475 -2.8473
98.5 -2.8325
98.525 -2.8199
98.55 -2.7993
98.575 -2.7687
98.6 -2.7329
98.625 -2.6944
98.65 -2.6552
98.675 -2.6183
98.7 -2.5881
98.725 -2.5655
98.75 -2.5514
98.775 -2.5459
98.8 -2.5457
98.825 -2.5463
98.85 -2.5475
98.875 -2.5465
98.9 -2.5424
98.925 -2.5377
98.95 -2.5337
98.975 -2.5314
99 -2.5299
99.025 -2.5285
99.05 -2.5254
99.075 -2.5192
99.1 -2.509
99.125 -2.487
99.15 -2.4562
99.175 -2.4235
99.2 -2.3915
99.225 -2.3642
99.25 -2.3422
99.275 -2.3251
99.3 -2.3145
99.325 -2.3096
99.35 -2.3122
99.375 -2.3184
99.4 -2.3271
99.425 -2.3391
99.45 -2.3547
99.475 -2.3752
99.5 -2.3966
99.525 -2.4107
99.55 -2.4018
99.575 -2.3654
99.6 -2.3193
99.625 -2.273
99.65 -2.2298
99.675 -2.1865
99.7 -2.1431
99.725 -2.103
99.75 -2.0686
99.775 -2.0432
99.8 -2.0276
99.825 -2.0169
99.85 -2.0069
99.875 -1.9996
99.9 -1.9982
99.925 -1.9999
99.95 -2.0004
99.975 -2.0008
100 -2.0013
