# Supplementary material for: Uptake of N2O5 by aqueous aerosol unveiled using chemically accurate many-body potentials
Source: Nat Commun. 2022 Mar 10;13:1266. doi: 10.1038/s41467-022-28697-8 (PMC8913772; doi:10.1038/s41467-022-28697-8)
Supplement: Supplementary file 3 — Source Data [file 41467_2022_28697_MOESM3_ESM.zip › n2o5-uptake-data/Fig2/scattering/rep09run15/relcom_gds.dat]

0.025 11.8874
0.05 11.8673
0.075 11.8472
0.1 11.827
0.125 11.8069
0.15 11.7867
0.175 11.7665
0.2 11.7463
0.225 11.7261
0.25 11.7059
0.275 11.6857
0.3 11.6654
0.325 11.6451
0.35 11.6248
0.375 11.6045
0.4 11.5842
0.425 11.5638
0.45 11.5434
0.475 11.5229
0.5 11.5025
0.525 11.482
0.55 11.4616
0.575 11.4411
0.6 11.4206
0.625 11.4
0.65 11.3795
0.675 11.3589
0.7 11.3383
0.725 11.3177
0.75 11.2971
0.775 11.2765
0.8 11.2559
0.825 11.2352
0.85 11.2145
0.875 11.1939
0.9 11.1731
0.925 11.1524
0.95 11.1316
0.975 11.1108
1 11.09
1.025 11.0691
1.05 11.0482
1.075 11.0273
1.1 11.0064
1.125 10.9854
1.15 10.9645
1.175 10.9435
1.2 10.9225
1.225 10.9015
1.25 10.8804
1.275 10.8594
1.3 10.8383
1.325 10.8172
1.35 10.7961
1.375 10.775
1.4 10.7538
1.425 10.7326
1.45 10.7114
1.475 10.6901
1.5 10.6688
1.525 10.6475
1.55 10.6262
1.575 10.6048
1.6 10.5834
1.625 10.562
1.65 10.5406
1.675 10.5191
1.7 10.4976
1.725 10.4761
1.75 10.4546
1.775 10.433
1.8 10.4114
1.825 10.3898
1.85 10.3682
1.875 10.3466
1.9 10.3249
1.925 10.3033
1.95 10.2816
1.975 10.2599
2 10.2381
2.025 10.2163
2.05 10.1945
2.075 10.1727
2.1 10.1508
2.125 10.1289
2.15 10.107
2.175 10.0851
2.2 10.0632
2.225 10.0413
2.25 10.0194
2.275 9.9974
2.3 9.9755
2.325 9.9536
2.35 9.9317
2.375 9.9097
2.4 9.8878
2.425 9.8658
2.45 9.8439
2.475 9.8219
2.5 9.7999
2.525 9.7779
2.55 9.7559
2.575 9.7339
2.6 9.7119
2.625 9.6898
2.65 9.6677
2.675 9.6455
2.7 9.6234
2.725 9.6012
2.75 9.5789
2.775 9.5566
2.8 9.5343
2.825 9.5119
2.85 9.4895
2.875 9.4671
2.9 9.4446
2.925 9.422
2.95 9.3995
2.975 9.3769
3 9.3542
3.025 9.3315
3.05 9.3088
3.075 9.286
3.1 9.2632
3.125 9.2403
3.15 9.2173
3.175 9.1944
3.2 9.1714
3.225 9.1484
3.25 9.1253
3.275 9.1022
3.3 9.079
3.325 9.0558
3.35 9.0325
3.375 9.0091
3.4 8.9857
3.425 8.9622
3.45 8.9387
3.475 8.9152
3.5 8.8916
3.525 8.868
3.55 8.8443
3.575 8.8206
3.6 8.7969
3.625 8.7731
3.65 8.7493
3.675 8.7255
3.7 8.7016
3.725 8.6776
3.75 8.6537
3.775 8.6297
3.8 8.6056
3.825 8.5815
3.85 8.5573
3.875 8.5331
3.9 8.5088
3.925 8.4845
3.95 8.4601
3.975 8.4356
4 8.4111
4.025 8.3866
4.05 8.3619
4.075 8.3371
4.1 8.3123
4.125 8.2874
4.15 8.2623
4.175 8.2372
4.2 8.2121
4.225 8.1868
4.25 8.1614
4.275 8.1359
4.3 8.1103
4.325 8.0846
4.35 8.0589
4.375 8.033
4.4 8.0071
4.425 7.981
4.45 7.9549
4.475 7.9287
4.5 7.9025
4.525 7.8761
4.55 7.8496
4.575 7.823
4.6 7.7963
4.625 7.7695
4.65 7.7426
4.675 7.7157
4.7 7.6887
4.725 7.6616
4.75 7.6345
4.775 7.6073
4.8 7.5801
4.825 7.5527
4.85 7.5253
4.875 7.4977
4.9 7.4701
4.925 7.4423
4.95 7.4145
4.975 7.3866
5 7.3585
5.025 7.3302
5.05 7.3018
5.075 7.2732
5.1 7.2444
5.125 7.2153
5.15 7.1861
5.175 7.1568
5.2 7.127
5.225 7.0967
5.25 7.0662
5.275 7.0354
5.3 7.0041
5.325 6.9724
5.35 6.9404
5.375 6.9083
5.4 6.876
5.425 6.8436
5.45 6.811
5.475 6.7782
5.5 6.7452
5.525 6.7119
5.55 6.6785
5.575 6.6449
5.6 6.6111
5.625 6.577
5.65 6.5426
5.675 6.5079
5.7 6.4731
5.725 6.4381
5.75 6.4029
5.775 6.3674
5.8 6.3315
5.825 6.2954
5.85 6.259
5.875 6.2227
5.9 6.1861
5.925 6.1491
5.95 6.1113
5.975 6.0728
6 6.0336
6.025 5.9938
6.05 5.9536
6.075 5.9132
6.1 5.8728
6.125 5.8325
6.15 5.7918
6.175 5.7508
6.2 5.7094
6.225 5.6678
6.25 5.6259
6.275 5.5836
6.3 5.5412
6.325 5.4986
6.35 5.4555
6.375 5.4117
6.4 5.3676
6.425 5.3233
6.45 5.2783
6.475 5.2328
6.5 5.1868
6.525 5.1405
6.55 5.0935
6.575 5.0461
6.6 4.9982
6.625 4.9497
6.65 4.9006
6.675 4.8508
6.7 4.8002
6.725 4.7487
6.75 4.6962
6.775 4.6425
6.8 4.5877
6.825 4.5313
6.85 4.4732
6.875 4.4134
6.9 4.3521
6.925 4.2899
6.95 4.2273
6.975 4.1647
7 4.1048
7.025 4.0497
7.05 3.9999
7.075 3.9549
7.1 3.9115
7.125 3.8677
7.15 3.8215
7.175 3.7726
7.2 3.7212
7.225 3.6673
7.25 3.6102
7.275 3.5493
7.3 3.4852
7.325 3.4183
7.35 3.3499
7.375 3.2827
7.4 3.2189
7.425 3.1574
7.45 3.096
7.475 3.0353
7.5 2.9772
7.525 2.9196
7.55 2.8639
7.575 2.8086
7.6 2.7506
7.625 2.689
7.65 2.6232
7.675 2.553
7.7 2.4791
7.725 2.4031
7.75 2.325
7.775 2.2441
7.8 2.1606
7.825 2.0763
7.85 1.9898
7.875 1.8984
7.9 1.8045
7.925 1.7164
7.95 1.6426
7.975 1.5759
8 1.5058
8.025 1.4283
8.05 1.3453
8.075 1.2589
8.1 1.1695
8.125 1.0784
8.15 0.9892
8.175 0.9048
8.2 0.8264
8.225 0.7522
8.25 0.6839
8.275 0.6216
8.3 0.5633
8.325 0.5057
8.35 0.4495
8.375 0.3946
8.4 0.3413
8.425 0.2926
8.45 0.2469
8.475 0.2001
8.5 0.1498
8.525 0.0947
8.55 0.0356
8.575 -0.0215
8.6 -0.0702
8.625 -0.1105
8.65 -0.1397
8.675 -0.1611
8.7 -0.1775
8.725 -0.1865
8.75 -0.1835
8.775 -0.1706
8.8 -0.1577
8.825 -0.1495
8.85 -0.1465
8.875 -0.1454
8.9 -0.1403
8.925 -0.1216
8.95 -0.0889
8.975 -0.0546
9 -0.0263
9.025 -0.0087
9.05 -0.0014
9.075 -0.0006
9.1 -0.0032
9.125 -0.0105
9.15 -0.0264
9.175 -0.05
9.2 -0.0791
9.225 -0.1053
9.25 -0.1192
9.275 -0.1246
9.3 -0.1284
9.325 -0.1358
9.35 -0.1484
9.375 -0.1623
9.4 -0.1749
9.425 -0.1853
9.45 -0.1914
9.475 -0.1888
9.5 -0.1813
9.525 -0.1751
9.55 -0.1659
9.575 -0.1467
9.6 -0.1096
9.625 -0.0577
9.65 0.0024
9.675 0.072
9.7 0.1472
9.725 0.2181
9.75 0.2838
9.775 0.3454
9.8 0.402
9.825 0.4512
9.85 0.4941
9.875 0.5338
9.9 0.5711
9.925 0.6035
9.95 0.6309
9.975 0.6553
10 0.6811
10.025 0.7098
10.05 0.7411
10.075 0.773
10.1 0.8035
10.125 0.8303
10.15 0.8512
10.175 0.8649
10.2 0.8742
10.225 0.88
10.25 0.8806
10.275 0.8835
10.3 0.8916
10.325 0.903
10.35 0.9162
10.375 0.9355
10.4 0.9626
10.425 0.9932
10.45 1.0199
10.475 1.0409
10.5 1.0562
10.525 1.0663
10.55 1.0713
10.575 1.0684
10.6 1.0577
10.625 1.0393
10.65 1.0126
10.675 0.9788
10.7 0.9422
10.725 0.9084
10.75 0.8893
10.775 0.8908
10.8 0.9074
10.825 0.9404
10.85 0.9915
10.875 1.0419
10.9 1.0854
10.925 1.1205
10.95 1.1483
10.975 1.1685
11 1.1884
11.025 1.2127
11.05 1.2407
11.075 1.2677
11.1 1.2907
11.125 1.3073
11.15 1.3172
11.175 1.3217
11.2 1.325
11.225 1.3332
11.25 1.3455
11.275 1.3562
11.3 1.361
11.325 1.3602
11.35 1.3526
11.375 1.3376
11.4 1.3145
11.425 1.2831
11.45 1.2447
11.475 1.2008
11.5 1.152
11.525 1.0979
11.55 1.0365
11.575 0.9737
11.6 0.9181
11.625 0.8683
11.65 0.8166
11.675 0.7619
11.7 0.7153
11.725 0.6781
11.75 0.6421
11.775 0.6013
11.8 0.5617
11.825 0.532
11.85 0.5202
11.875 0.5276
11.9 0.54
11.925 0.5455
11.95 0.5439
11.975 0.5322
12 0.5093
12.025 0.4765
12.05 0.4333
12.075 0.3829
12.1 0.3302
12.125 0.2801
12.15 0.242
12.175 0.2231
12.2 0.2218
12.225 0.2363
12.25 0.2559
12.275 0.2717
12.3 0.2844
12.325 0.3006
12.35 0.3176
12.375 0.3322
12.4 0.3471
12.425 0.3635
12.45 0.3769
12.475 0.3868
12.5 0.399
12.525 0.4224
12.55 0.4558
12.575 0.4934
12.6 0.532
12.625 0.5704
12.65 0.6119
12.675 0.66
12.7 0.7133
12.725 0.7649
12.75 0.8169
12.775 0.8721
12.8 0.9267
12.825 0.9857
12.85 1.0482
12.875 1.1169
12.9 1.191
12.925 1.2682
12.95 1.3461
12.975 1.4229
13 1.5002
13.025 1.5795
13.05 1.6585
13.075 1.7317
13.1 1.7964
13.125 1.8517
13.15 1.8997
13.175 1.9405
13.2 1.9742
13.225 2.011
13.25 2.0641
13.275 2.1335
13.3 2.2098
13.325 2.2873
13.35 2.3584
13.375 2.4229
13.4 2.4772
13.425 2.5206
13.45 2.5544
13.475 2.5787
13.5 2.5943
13.525 2.6009
13.55 2.5968
13.575 2.5876
13.6 2.5832
13.625 2.5865
13.65 2.5951
13.675 2.6059
13.7 2.6169
13.725 2.6285
13.75 2.6365
13.775 2.6372
13.8 2.6269
13.825 2.6061
13.85 2.5745
13.875 2.537
13.9 2.4992
13.925 2.4615
13.95 2.4213
13.975 2.3748
14 2.3241
14.025 2.2713
14.05 2.2174
14.075 2.1637
14.1 2.1091
14.125 2.0553
14.15 2.0069
14.175 1.9693
14.2 1.9449
14.225 1.9318
14.25 1.92
14.275 1.9051
14.3 1.8811
14.325 1.8512
14.35 1.8217
14.375 1.7868
14.4 1.7426
14.425 1.6878
14.45 1.6214
14.475 1.549
14.5 1.4779
14.525 1.4141
14.55 1.361
14.575 1.317
14.6 1.2816
14.625 1.2557
14.65 1.2456
14.675 1.2494
14.7 1.2582
14.725 1.272
14.75 1.3047
14.775 1.3552
14.8 1.4048
14.825 1.4406
14.85 1.4595
14.875 1.4623
14.9 1.4545
14.925 1.4404
14.95 1.4226
14.975 1.4163
15 1.4312
15.025 1.4632
15.05 1.5075
15.075 1.5528
15.1 1.5893
15.125 1.6169
15.15 1.6359
15.175 1.6441
15.2 1.6463
15.225 1.6454
15.25 1.649
15.275 1.6596
15.3 1.6729
15.325 1.7006
15.35 1.7424
15.375 1.8065
15.4 1.8877
15.425 1.9692
15.45 2.0474
15.475 2.1193
15.5 2.1864
15.525 2.2488
15.55 2.3099
15.575 2.3664
15.6 2.4134
15.625 2.4475
15.65 2.4683
15.675 2.475
15.7 2.4677
15.725 2.447
15.75 2.4132
15.775 2.3686
15.8 2.3147
15.825 2.2536
15.85 2.1879
15.875 2.124
15.9 2.065
15.925 2.02
15.95 1.9981
15.975 1.9981
16 2.006
16.025 2.0129
16.05 2.0184
16.075 2.0197
16.1 2.0125
16.125 1.9991
16.15 1.98
16.175 1.9529
16.2 1.9215
16.225 1.889
16.25 1.8528
16.275 1.8124
16.3 1.7647
16.325 1.7084
16.35 1.6466
16.375 1.583
16.4 1.5188
16.425 1.4552
16.45 1.3944
16.475 1.349
16.5 1.32
16.525 1.3004
16.55 1.2877
16.575 1.286
16.6 1.2929
16.625 1.307
16.65 1.3322
16.675 1.3653
16.7 1.4027
16.725 1.4392
16.75 1.4719
16.775 1.4998
16.8 1.5207
16.825 1.5332
16.85 1.5394
16.875 1.5398
16.9 1.5338
16.925 1.5237
16.95 1.509
16.975 1.4883
17 1.4656
17.025 1.4469
17.05 1.4321
17.075 1.415
17.1 1.391
17.125 1.3621
17.15 1.3336
17.175 1.3063
17.2 1.2847
17.225 1.2714
17.25 1.26
17.275 1.2495
17.3 1.2417
17.325 1.2359
17.35 1.2344
17.375 1.241
17.4 1.2531
17.425 1.2645
17.45 1.2714
17.475 1.2712
17.5 1.2651
17.525 1.2581
17.55 1.2546
17.575 1.2505
17.6 1.2391
17.625 1.2257
17.65 1.2121
17.675 1.2102
17.7 1.2286
17.725 1.2622
17.75 1.2998
17.775 1.3314
17.8 1.3553
17.825 1.3691
17.85 1.3703
17.875 1.3583
17.9 1.3323
17.925 1.2903
17.95 1.2346
17.975 1.1683
18 1.0963
18.025 1.0305
18.05 0.9843
18.075 0.9614
18.1 0.9599
18.125 0.9708
18.15 0.9872
18.175 1.0082
18.2 1.0313
18.225 1.058
18.25 1.0832
18.275 1.1114
18.3 1.1492
18.325 1.1987
18.35 1.258
18.375 1.3182
18.4 1.3736
18.425 1.4254
18.45 1.4728
18.475 1.5147
18.5 1.5478
18.525 1.5713
18.55 1.5871
18.575 1.5961
18.6 1.6009
18.625 1.6068
18.65 1.6226
18.675 1.6423
18.7 1.661
18.725 1.6775
18.75 1.6901
18.775 1.6952
18.8 1.6923
18.825 1.681
18.85 1.6606
18.875 1.6337
18.9 1.5997
18.925 1.5576
18.95 1.5144
18.975 1.4812
19 1.4623
19.025 1.4545
19.05 1.4477
19.075 1.4371
19.1 1.4196
19.125 1.3947
19.15 1.3623
19.175 1.3239
19.2 1.2822
19.225 1.2387
19.25 1.1952
19.275 1.1509
19.3 1.1052
19.325 1.0562
19.35 1.0032
19.375 0.951
19.4 0.9042
19.425 0.871
19.45 0.8505
19.475 0.8319
19.5 0.8103
19.525 0.7836
19.55 0.7534
19.575 0.7216
19.6 0.6931
19.625 0.6776
19.65 0.6703
19.675 0.6617
19.7 0.6479
19.725 0.6324
19.75 0.6186
19.775 0.6084
19.8 0.5972
19.825 0.5952
19.85 0.6152
19.875 0.6498
19.9 0.6817
19.925 0.7112
19.95 0.7379
19.975 0.7571
20 0.7641
20.025 0.7624
20.05 0.7533
20.075 0.7376
20.1 0.7165
20.125 0.6907
20.15 0.6631
20.175 0.6387
20.2 0.6149
20.225 0.5871
20.25 0.5584
20.275 0.526
20.3 0.4889
20.325 0.4495
20.35 0.4131
20.375 0.3811
20.4 0.3471
20.425 0.313
20.45 0.2818
20.475 0.2599
20.5 0.2547
20.525 0.2658
20.55 0.2938
20.575 0.3308
20.6 0.3739
20.625 0.4191
20.65 0.4644
20.675 0.5114
20.7 0.5573
20.725 0.5993
20.75 0.6362
20.775 0.6705
20.8 0.7035
20.825 0.732
20.85 0.7576
20.875 0.7806
20.9 0.8007
20.925 0.8179
20.95 0.8368
20.975 0.8604
21 0.89
21.025 0.9146
21.05 0.9299
21.075 0.9344
21.1 0.9221
21.125 0.8943
21.15 0.8567
21.175 0.8122
21.2 0.7694
21.225 0.7328
21.25 0.7021
21.275 0.6756
21.3 0.6514
21.325 0.6296
21.35 0.6085
21.375 0.5849
21.4 0.5548
21.425 0.5132
21.45 0.4672
21.475 0.422
21.5 0.3815
21.525 0.3468
21.55 0.3175
21.575 0.296
21.6 0.2838
21.625 0.2746
21.65 0.2612
21.675 0.2422
21.7 0.2179
21.725 0.1904
21.75 0.161
21.775 0.1282
21.8 0.0896
21.825 0.0469
21.85 0.0034
21.875 -0.0345
21.9 -0.0633
21.925 -0.0826
21.95 -0.0968
21.975 -0.1009
22 -0.0948
22.025 -0.0822
22.05 -0.0621
22.075 -0.0381
22.1 -0.0079
22.125 0.0286
22.15 0.0671
22.175 0.1015
22.2 0.1309
22.225 0.1544
22.25 0.1707
22.275 0.1779
22.3 0.1763
22.325 0.1669
22.35 0.1499
22.375 0.1282
22.4 0.1021
22.425 0.0763
22.45 0.0556
22.475 0.0403
22.5 0.0298
22.525 0.0259
22.55 0.0302
22.575 0.0406
22.6 0.0552
22.625 0.0708
22.65 0.0856
22.675 0.1013
22.7 0.1204
22.725 0.1479
22.75 0.184
22.775 0.2301
22.8 0.2824
22.825 0.3342
22.85 0.3851
22.875 0.4331
22.9 0.4774
22.925 0.5137
22.95 0.5424
22.975 0.5659
23 0.5867
23.025 0.6047
23.05 0.6213
23.075 0.6394
23.1 0.6615
23.125 0.7003
23.15 0.7592
23.175 0.828
23.2 0.9006
23.225 0.9782
23.25 1.0541
23.275 1.1208
23.3 1.1784
23.325 1.2258
23.35 1.2617
23.375 1.2843
23.4 1.2981
23.425 1.3074
23.45 1.3154
23.475 1.3344
23.5 1.3658
23.525 1.3963
23.55 1.422
23.575 1.4427
23.6 1.4563
23.625 1.4632
23.65 1.4668
23.675 1.4715
23.7 1.4831
23.725 1.5033
23.75 1.5249
23.775 1.5432
23.8 1.5546
23.825 1.5603
23.85 1.56
23.875 1.5577
23.9 1.559
23.925 1.5656
23.95 1.5803
23.975 1.6012
24 1.6205
24.025 1.6321
24.05 1.633
24.075 1.6252
24.1 1.6094
24.125 1.5827
24.15 1.5403
24.175 1.4839
24.2 1.4198
24.225 1.3589
24.25 1.3187
24.275 1.2984
24.3 1.2934
24.325 1.2964
24.35 1.3017
24.375 1.3022
24.4 1.2929
24.425 1.2756
24.45 1.2525
24.475 1.2217
24.5 1.1844
24.525 1.1414
24.55 1.0979
24.575 1.0652
24.6 1.0577
24.625 1.067
24.65 1.0843
24.675 1.1038
24.7 1.119
24.725 1.1319
24.75 1.1393
24.775 1.1436
24.8 1.1489
24.825 1.1556
24.85 1.1679
24.875 1.1817
24.9 1.1964
24.925 1.2106
24.95 1.2257
24.975 1.2469
25 1.2733
25.025 1.3038
25.05 1.3397
25.075 1.3765
25.1 1.4084
25.125 1.4365
25.15 1.4614
25.175 1.4845
25.2 1.5152
25.225 1.5568
25.25 1.6079
25.275 1.6676
25.3 1.7284
25.325 1.7864
25.35 1.8391
25.375 1.8845
25.4 1.9227
25.425 1.954
25.45 1.9801
25.475 2.0051
25.5 2.0296
25.525 2.0548
25.55 2.0803
25.575 2.1057
25.6 2.1296
25.625 2.1523
25.65 2.1782
25.675 2.2148
25.7 2.2646
25.725 2.3327
25.75 2.4077
25.775 2.4759
25.8 2.5351
25.825 2.5847
25.85 2.6237
25.875 2.652
25.9 2.6703
25.925 2.6791
25.95 2.677
25.975 2.6674
26 2.6546
26.025 2.6432
26.05 2.6344
26.075 2.6333
26.1 2.6535
26.125 2.6937
26.15 2.7392
26.175 2.7843
26.2 2.8284
26.225 2.8718
26.25 2.9119
26.275 2.9467
26.3 2.975
26.325 2.9962
26.35 3.0136
26.375 3.0316
26.4 3.0531
26.425 3.0715
26.45 3.0842
26.475 3.0903
26.5 3.0879
26.525 3.0789
26.55 3.0682
26.575 3.0599
26.6 3.06
26.625 3.0741
26.65 3.1083
26.675 3.1631
26.7 3.2257
26.725 3.2847
26.75 3.3394
26.775 3.3889
26.8 3.4283
26.825 3.4559
26.85 3.4734
26.875 3.4861
26.9 3.4985
26.925 3.5123
26.95 3.5264
26.975 3.5396
27 3.5577
27.025 3.5862
27.05 3.6208
27.075 3.6549
27.1 3.6859
27.125 3.7139
27.15 3.7385
27.175 3.7604
27.2 3.7764
27.225 3.7857
27.25 3.7865
27.275 3.7777
27.3 3.764
27.325 3.75
27.35 3.7377
27.375 3.7253
27.4 3.7106
27.425 3.6916
27.45 3.6659
27.475 3.6363
27.5 3.6061
27.525 3.5817
27.55 3.5617
27.575 3.5404
27.6 3.5171
27.625 3.4945
27.65 3.4724
27.675 3.4531
27.7 3.4346
27.725 3.4169
27.75 3.4031
27.775 3.3988
27.8 3.4056
27.825 3.4209
27.85 3.441
27.875 3.4584
27.9 3.4713
27.925 3.4848
27.95 3.4963
27.975 3.5059
28 3.5172
28.025 3.5366
28.05 3.5588
28.075 3.5798
28.1 3.6011
28.125 3.6181
28.15 3.6277
28.175 3.6294
28.2 3.6213
28.225 3.6048
28.25 3.581
28.275 3.5524
28.3 3.5196
28.325 3.4901
28.35 3.4747
28.375 3.4671
28.4 3.4595
28.425 3.4598
28.45 3.475
28.475 3.5021
28.5 3.5345
28.525 3.5718
28.55 3.6148
28.575 3.6607
28.6 3.7072
28.625 3.7499
28.65 3.787
28.675 3.8152
28.7 3.8337
28.725 3.8452
28.75 3.857
28.775 3.8759
28.8 3.8965
28.825 3.9127
28.85 3.9226
28.875 3.9287
28.9 3.9357
28.925 3.945
28.95 3.9526
28.975 3.9582
29 3.9599
29.025 3.9562
29.05 3.9467
29.075 3.9371
29.1 3.9306
29.125 3.9255
29.15 3.9186
29.175 3.9107
29.2 3.9027
29.225 3.8952
29.25 3.8861
29.275 3.876
29.3 3.8694
29.325 3.8692
29.35 3.8858
29.375 3.9169
29.4 3.9573
29.425 4.0023
29.45 4.0458
29.475 4.0849
29.5 4.1204
29.525 4.158
29.55 4.1944
29.575 4.2253
29.6 4.2485
29.625 4.2634
29.65 4.2707
29.675 4.2716
29.7 4.2692
29.725 4.2673
29.75 4.2676
29.775 4.2689
29.8 4.2685
29.825 4.2622
29.85 4.2479
29.875 4.2256
29.9 4.1964
29.925 4.1636
29.95 4.1324
29.975 4.1052
30 4.0793
30.025 4.0515
30.05 4.023
30.075 3.9918
30.1 3.9571
30.125 3.9182
30.15 3.8742
30.175 3.8271
30.2 3.7805
30.225 3.7413
30.25 3.7174
30.275 3.7019
30.3 3.683
30.325 3.6617
30.35 3.6433
30.375 3.6241
30.4 3.6032
30.425 3.5783
30.45 3.5494
30.475 3.5161
30.5 3.4798
30.525 3.4436
30.55 3.4072
30.575 3.3694
30.6 3.3296
30.625 3.2882
30.65 3.2441
30.675 3.1968
30.7 3.1454
30.725 3.0895
30.75 3.0286
30.775 2.9649
30.8 2.9034
30.825 2.8441
30.85 2.7875
30.875 2.74
30.9 2.7108
30.925 2.6988
30.95 2.693
30.975 2.6842
31 2.6698
31.025 2.6538
31.05 2.6377
31.075 2.6204
31.1 2.6094
31.125 2.6043
31.15 2.5995
31.175 2.596
31.2 2.5961
31.225 2.5979
31.25 2.5982
31.275 2.5965
31.3 2.5888
31.325 2.5743
31.35 2.5545
31.375 2.5304
31.4 2.5026
31.425 2.4704
31.45 2.4323
31.475 2.3907
31.5 2.3535
31.525 2.3259
31.55 2.3085
31.575 2.2988
31.6 2.2975
31.625 2.3059
31.65 2.3253
31.675 2.354
31.7 2.3865
31.725 2.4166
31.75 2.4415
31.775 2.4603
31.8 2.4703
31.825 2.4721
31.85 2.4661
31.875 2.4511
31.9 2.4306
31.925 2.4105
31.95 2.3987
31.975 2.3894
32 2.3766
32.025 2.358
32.05 2.3316
32.075 2.2988
32.1 2.2596
32.125 2.2167
32.15 2.1785
32.175 2.144
32.2 2.1108
32.225 2.0805
32.25 2.0583
32.275 2.051
32.3 2.0627
32.325 2.1018
32.35 2.1619
32.375 2.2317
32.4 2.3053
32.425 2.3773
32.45 2.4472
32.475 2.5186
32.5 2.5941
32.525 2.6729
32.55 2.7509
32.575 2.8257
32.6 2.8941
32.625 2.9561
32.65 3.0121
32.675 3.0632
32.7 3.1075
32.725 3.1437
32.75 3.1729
32.775 3.1969
32.8 3.217
32.825 3.2338
32.85 3.2475
32.875 3.2547
32.9 3.255
32.925 3.2472
32.95 3.2319
32.975 3.2114
33 3.1843
33.025 3.1491
33.05 3.107
33.075 3.0621
33.1 3.014
33.125 2.9631
33.15 2.9094
33.175 2.8543
33.2 2.7991
33.225 2.7443
33.25 2.6951
33.275 2.6656
33.3 2.6566
33.325 2.655
33.35 2.6529
33.375 2.653
33.4 2.6529
33.425 2.65
33.45 2.6421
33.475 2.6275
33.5 2.6055
33.525 2.5738
33.55 2.5324
33.575 2.4815
33.6 2.4218
33.625 2.353
33.65 2.2791
33.675 2.2027
33.7 2.1346
33.725 2.0813
33.75 2.0415
33.775 2.003
33.8 1.9642
33.825 1.9253
33.85 1.886
33.875 1.8513
33.9 1.8265
33.925 1.8166
33.95 1.818
33.975 1.8249
34 1.8372
34.025 1.8522
34.05 1.8735
34.075 1.9025
34.1 1.9357
34.125 1.9718
34.15 2.0108
34.175 2.0535
34.2 2.101
34.225 2.1532
34.25 2.2101
34.275 2.2686
34.3 2.3242
34.325 2.3756
34.35 2.4257
34.375 2.4778
34.4 2.5369
34.425 2.6008
34.45 2.6636
34.475 2.7274
34.5 2.7975
34.525 2.8687
34.55 2.9364
34.575 2.9983
34.6 3.0527
34.625 3.0988
34.65 3.137
34.675 3.1675
34.7 3.1913
34.725 3.2073
34.75 3.2193
34.775 3.2279
34.8 3.2348
34.825 3.2456
34.85 3.2566
34.875 3.2682
34.9 3.2803
34.925 3.2895
34.95 3.2975
34.975 3.3047
35 3.3114
35.025 3.3172
35.05 3.3188
35.075 3.3141
35.1 3.3033
35.125 3.2873
35.15 3.2699
35.175 3.2523
35.2 3.2324
35.225 3.2096
35.25 3.1869
35.275 3.1677
35.3 3.1561
35.325 3.1536
35.35 3.1586
35.375 3.1662
35.4 3.1728
35.425 3.1764
35.45 3.1769
35.475 3.176
35.5 3.1743
35.525 3.1721
35.55 3.1688
35.575 3.1635
35.6 3.1552
35.625 3.1435
35.65 3.1286
35.675 3.1109
35.7 3.0912
35.725 3.0681
35.75 3.0403
35.775 3.0073
35.8 2.9708
35.825 2.9317
35.85 2.8924
35.875 2.8533
35.9 2.814
35.925 2.7738
35.95 2.7343
35.975 2.698
36 2.665
36.025 2.6327
36.05 2.5984
36.075 2.5628
36.1 2.5263
36.125 2.4907
36.15 2.4522
36.175 2.4078
36.2 2.3592
36.225 2.3045
36.25 2.2473
36.275 2.1914
36.3 2.1378
36.325 2.0831
36.35 2.0255
36.375 1.9626
36.4 1.8949
36.425 1.82
36.45 1.7332
36.475 1.6354
36.5 1.5295
36.525 1.4167
36.55 1.3
36.575 1.1898
36.6 1.0895
36.625 1.0062
36.65 0.9441
36.675 0.9007
36.7 0.8688
36.725 0.8444
36.75 0.8206
36.775 0.7935
36.8 0.7603
36.825 0.7138
36.85 0.6535
36.875 0.5802
36.9 0.4949
36.925 0.4025
36.95 0.3046
36.975 0.2017
37 0.1049
37.025 0.02
37.05 -0.0539
37.075 -0.1161
37.1 -0.167
37.125 -0.2009
37.15 -0.2208
37.175 -0.2289
37.2 -0.2307
37.225 -0.236
37.25 -0.246
37.275 -0.2589
37.3 -0.2751
37.325 -0.2991
37.35 -0.3301
37.375 -0.3677
37.4 -0.4145
37.425 -0.4642
37.45 -0.5167
37.475 -0.5714
37.5 -0.6188
37.525 -0.6496
37.55 -0.6716
37.575 -0.6912
37.6 -0.7044
37.625 -0.7067
37.65 -0.6807
37.675 -0.6349
37.7 -0.5911
37.725 -0.5559
37.75 -0.5282
37.775 -0.5167
37.8 -0.525
37.825 -0.544
37.85 -0.5622
37.875 -0.5768
37.9 -0.5896
37.925 -0.5971
37.95 -0.6031
37.975 -0.6011
38 -0.5862
38.025 -0.5516
38.05 -0.4986
38.075 -0.431
38.1 -0.3521
38.125 -0.2691
38.15 -0.185
38.175 -0.0975
38.2 -0.0073
38.225 0.0838
38.25 0.1765
38.275 0.273
38.3 0.3735
38.325 0.4727
38.35 0.5647
38.375 0.6479
38.4 0.7221
38.425 0.7862
38.45 0.8397
38.475 0.883
38.5 0.9194
38.525 0.949
38.55 0.9714
38.575 0.9853
38.6 0.9902
38.625 0.9847
38.65 0.971
38.675 0.9522
38.7 0.93
38.725 0.9068
38.75 0.8806
38.775 0.8484
38.8 0.8103
38.825 0.7678
38.85 0.7301
38.875 0.7128
38.9 0.7115
38.925 0.7188
38.95 0.7262
38.975 0.7337
39 0.7418
39.025 0.7473
39.05 0.7491
39.075 0.7507
39.1 0.7547
39.125 0.7688
39.15 0.7959
39.175 0.8283
39.2 0.8616
39.225 0.8926
39.25 0.9177
39.275 0.9343
39.3 0.9406
39.325 0.9353
39.35 0.918
39.375 0.8919
39.4 0.8589
39.425 0.824
39.45 0.7916
39.475 0.7646
39.5 0.747
39.525 0.7318
39.55 0.713
39.575 0.6893
39.6 0.6669
39.625 0.6515
39.65 0.6515
39.675 0.6712
39.7 0.7136
39.725 0.7719
39.75 0.8344
39.775 0.8957
39.8 0.9532
39.825 1.0018
39.85 1.0393
39.875 1.0693
39.9 1.0965
39.925 1.1288
39.95 1.1689
39.975 1.2145
40 1.2605
40.025 1.3029
40.05 1.3435
40.075 1.3842
40.1 1.424
40.125 1.4611
40.15 1.4938
40.175 1.5195
40.2 1.5368
40.225 1.5496
40.25 1.5629
40.275 1.5784
40.3 1.5965
40.325 1.6121
40.35 1.6245
40.375 1.6334
40.4 1.6376
40.425 1.6354
40.45 1.6269
40.475 1.6121
40.5 1.5941
40.525 1.5789
40.55 1.5675
40.575 1.5572
40.6 1.5446
40.625 1.5277
40.65 1.5043
40.675 1.4773
40.7 1.4473
40.725 1.4123
40.75 1.3771
40.775 1.342
40.8 1.3064
40.825 1.271
40.85 1.2451
40.875 1.2284
40.9 1.2121
40.925 1.1947
40.95 1.1748
40.975 1.1521
41 1.1298
41.025 1.1079
41.05 1.0863
41.075 1.0644
41.1 1.044
41.125 1.0256
41.15 1.0143
41.175 1.0197
41.2 1.0437
41.225 1.0834
41.25 1.1323
41.275 1.1837
41.3 1.2355
41.325 1.289
41.35 1.3436
41.375 1.4008
41.4 1.4552
41.425 1.5042
41.45 1.5442
41.475 1.5782
41.5 1.6127
41.525 1.6539
41.55 1.7005
41.575 1.7534
41.6 1.8116
41.625 1.8737
41.65 1.9389
41.675 2.0084
41.7 2.079
41.725 2.1442
41.75 2.2036
41.775 2.2561
41.8 2.2994
41.825 2.3326
41.85 2.3564
41.875 2.3711
41.9 2.3785
41.925 2.3817
41.95 2.3837
41.975 2.3876
42 2.3972
42.025 2.4124
42.05 2.4287
42.075 2.4445
42.1 2.4583
42.125 2.4684
42.15 2.4721
42.175 2.4664
42.2 2.4504
42.225 2.4209
42.25 2.3767
42.275 2.3178
42.3 2.2509
42.325 2.1781
42.35 2.103
42.375 2.0309
42.4 1.965
42.425 1.907
42.45 1.8544
42.475 1.8078
42.5 1.7686
42.525 1.7324
42.55 1.6916
42.575 1.6444
42.6 1.5909
42.625 1.5292
42.65 1.4601
42.675 1.383
42.7 1.3007
42.725 1.2161
42.75 1.1341
42.775 1.0545
42.8 0.9763
42.825 0.9025
42.85 0.8586
42.875 0.8384
42.9 0.8184
42.925 0.8017
42.95 0.7859
42.975 0.7764
43 0.7775
43.025 0.7892
43.05 0.8028
43.075 0.8108
43.1 0.8145
43.125 0.8137
43.15 0.8067
43.175 0.7958
43.2 0.7843
43.225 0.7695
43.25 0.751
43.275 0.7228
43.3 0.6835
43.325 0.6313
43.35 0.5625
43.375 0.4788
43.4 0.3929
43.425 0.3179
43.45 0.2683
43.475 0.2451
43.5 0.2407
43.525 0.2468
43.55 0.2624
43.575 0.2855
43.6 0.3093
43.625 0.3276
43.65 0.3458
43.675 0.3699
43.7 0.3962
43.725 0.4197
43.75 0.4408
43.775 0.4628
43.8 0.4838
43.825 0.501
43.85 0.5121
43.875 0.52
43.9 0.5261
43.925 0.5327
43.95 0.5383
43.975 0.5459
44 0.5584
44.025 0.5805
44.05 0.6115
44.075 0.6494
44.1 0.6929
44.125 0.7403
44.15 0.789
44.175 0.8397
44.2 0.8903
44.225 0.9362
44.25 0.9737
44.275 1.0034
44.3 1.0275
44.325 1.0453
44.35 1.0565
44.375 1.0579
44.4 1.0496
44.425 1.0335
44.45 1.0117
44.475 0.9915
44.5 0.9796
44.525 0.9762
44.55 0.9798
44.575 0.9858
44.6 0.9932
44.625 1.0029
44.65 1.0192
44.675 1.0453
44.7 1.082
44.725 1.126
44.75 1.1726
44.775 1.2189
44.8 1.2643
44.825 1.3067
44.85 1.3447
44.875 1.3755
44.9 1.3989
44.925 1.4149
44.95 1.4226
44.975 1.4215
45 1.4141
45.025 1.4028
45.05 1.3876
45.075 1.3693
45.1 1.3457
45.125 1.3174
45.15 1.2884
45.175 1.2616
45.2 1.2368
45.225 1.2116
45.25 1.1846
45.275 1.1539
45.3 1.1181
45.325 1.0767
45.35 1.0334
45.375 0.9878
45.4 0.9377
45.425 0.8793
45.45 0.811
45.475 0.7352
45.5 0.6549
45.525 0.5688
45.55 0.475
45.575 0.3767
45.6 0.275
45.625 0.1742
45.65 0.0792
45.675 -0.0027
45.7 -0.0764
45.725 -0.1385
45.75 -0.1876
45.775 -0.2208
45.8 -0.2298
45.825 -0.2203
45.85 -0.2035
45.875 -0.1854
45.9 -0.1728
45.925 -0.1699
45.95 -0.178
45.975 -0.1948
46 -0.2167
46.025 -0.2365
46.05 -0.2428
46.075 -0.226
46.1 -0.1872
46.125 -0.1413
46.15 -0.0976
46.175 -0.0565
46.2 -0.0179
46.225 0.0189
46.25 0.0513
46.275 0.0801
46.3 0.1024
46.325 0.1159
46.35 0.1214
46.375 0.1273
46.4 0.1532
46.425 0.2009
46.45 0.2586
46.475 0.3218
46.5 0.3869
46.525 0.4538
46.55 0.5262
46.575 0.5996
46.6 0.6678
46.625 0.7309
46.65 0.7892
46.675 0.8392
46.7 0.8809
46.725 0.9211
46.75 0.964
46.775 1.0079
46.8 1.0515
46.825 1.0904
46.85 1.1216
46.875 1.1461
46.9 1.1623
46.925 1.1695
46.95 1.1673
46.975 1.1536
47 1.1288
47.025 1.0912
47.05 1.0437
47.075 0.987
47.1 0.9268
47.125 0.8666
47.15 0.8113
47.175 0.7664
47.2 0.736
47.225 0.7145
47.25 0.6962
47.275 0.6793
47.3 0.6632
47.325 0.6428
47.35 0.6176
47.375 0.5874
47.4 0.5524
47.425 0.5136
47.45 0.4725
47.475 0.4267
47.5 0.3812
47.525 0.3502
47.55 0.3439
47.575 0.3548
47.6 0.3792
47.625 0.4229
47.65 0.4993
47.675 0.5914
47.7 0.6805
47.725 0.7645
47.75 0.8449
47.775 0.9202
47.8 0.9896
47.825 1.054
47.85 1.1115
47.875 1.1614
47.9 1.2082
47.925 1.2548
47.95 1.3014
47.975 1.3484
48 1.3956
48.025 1.4412
48.05 1.484
48.075 1.5246
48.1 1.5626
48.125 1.5975
48.15 1.629
48.175 1.656
48.2 1.679
48.225 1.6982
48.25 1.7132
48.275 1.7232
48.3 1.7317
48.325 1.7526
48.35 1.7908
48.375 1.8353
48.4 1.8803
48.425 1.9243
48.45 1.9642
48.475 1.9988
48.5 2.0256
48.525 2.0437
48.55 2.0552
48.575 2.0617
48.6 2.0685
48.625 2.0821
48.65 2.1037
48.675 2.1284
48.7 2.1522
48.725 2.1728
48.75 2.1945
48.775 2.2258
48.8 2.2599
48.825 2.2927
48.85 2.3221
48.875 2.3478
48.9 2.3713
48.925 2.3938
48.95 2.4169
48.975 2.4402
49 2.4618
49.025 2.479
49.05 2.4892
49.075 2.4919
49.1 2.4884
49.125 2.4808
49.15 2.471
49.175 2.459
49.2 2.4448
49.225 2.4279
49.25 2.4065
49.275 2.3801
49.3 2.3498
49.325 2.3202
49.35 2.2962
49.375 2.2761
49.4 2.2617
49.425 2.2579
49.45 2.2639
49.475 2.2807
49.5 2.3023
49.525 2.3211
49.55 2.3362
49.575 2.3501
49.6 2.3644
49.625 2.3774
49.65 2.3863
49.675 2.3891
49.7 2.386
49.725 2.3748
49.75 2.3547
49.775 2.3266
49.8 2.2916
49.825 2.2513
49.85 2.2089
49.875 2.1664
49.9 2.1212
49.925 2.07
49.95 2.013
49.975 1.954
50 1.899
50.025 1.8484
50.05 1.8016
50.075 1.7571
50.1 1.7139
50.125 1.6723
50.15 1.6332
50.175 1.5984
50.2 1.5683
50.225 1.5446
50.25 1.5252
50.275 1.5041
50.3 1.4824
50.325 1.4658
50.35 1.4541
50.375 1.4452
50.4 1.437
50.425 1.4293
50.45 1.4238
50.475 1.4211
50.5 1.4218
50.525 1.4265
50.55 1.4329
50.575 1.4364
50.6 1.4358
50.625 1.4317
50.65 1.4238
50.675 1.4134
50.7 1.4001
50.725 1.3849
50.75 1.3666
50.775 1.3468
50.8 1.3269
50.825 1.3097
50.85 1.296
50.875 1.2902
50.9 1.2955
50.925 1.3047
50.95 1.3129
50.975 1.3191
51 1.3218
51.025 1.3205
51.05 1.3156
51.075 1.3066
51.1 1.2939
51.125 1.275
51.15 1.2507
51.175 1.2266
51.2 1.2194
51.225 1.2301
51.25 1.2473
51.275 1.2649
51.3 1.2844
51.325 1.3054
51.35 1.3335
51.375 1.3742
51.4 1.4199
51.425 1.4616
51.45 1.4952
51.475 1.5199
51.5 1.5362
51.525 1.5448
51.55 1.5442
51.575 1.5349
51.6 1.5211
51.625 1.5024
51.65 1.4782
51.675 1.4501
51.7 1.4197
51.725 1.3913
51.75 1.3623
51.775 1.3307
51.8 1.2974
51.825 1.2652
51.85 1.2385
51.875 1.214
51.9 1.1841
51.925 1.1464
51.95 1.1028
51.975 1.0554
52 1.0025
52.025 0.9451
52.05 0.8867
52.075 0.8264
52.1 0.763
52.125 0.6962
52.15 0.6263
52.175 0.5551
52.2 0.4876
52.225 0.428
52.25 0.3724
52.275 0.3174
52.3 0.2638
52.325 0.2129
52.35 0.1644
52.375 0.1223
52.4 0.0946
52.425 0.0851
52.45 0.089
52.475 0.1093
52.5 0.1394
52.525 0.1766
52.55 0.2067
52.575 0.2299
52.6 0.2477
52.625 0.2572
52.65 0.2599
52.675 0.2545
52.7 0.2436
52.725 0.229
52.75 0.2128
52.775 0.1959
52.8 0.1794
52.825 0.1634
52.85 0.1442
52.875 0.1191
52.9 0.0862
52.925 0.0468
52.95 0.0026
52.975 -0.0425
53 -0.0834
53.025 -0.1124
53.05 -0.1245
53.075 -0.1212
53.1 -0.1078
53.125 -0.0901
53.15 -0.076
53.175 -0.0685
53.2 -0.066
53.225 -0.0666
53.25 -0.0664
53.275 -0.0609
53.3 -0.0488
53.325 -0.0357
53.35 -0.025
53.375 -0.0164
53.4 -0.0125
53.425 -0.0137
53.45 -0.0204
53.475 -0.0324
53.5 -0.0507
53.525 -0.073
53.55 -0.095
53.575 -0.1137
53.6 -0.1349
53.625 -0.1653
53.65 -0.2041
53.675 -0.2497
53.7 -0.3008
53.725 -0.3544
53.75 -0.411
53.775 -0.4724
53.8 -0.5375
53.825 -0.6055
53.85 -0.6759
53.875 -0.7499
53.9 -0.8329
53.925 -0.9286
53.95 -1.0333
53.975 -1.1408
54 -1.2329
54.025 -1.2989
54.05 -1.3461
54.075 -1.3839
54.1 -1.4183
54.125 -1.449
54.15 -1.4746
54.175 -1.497
54.2 -1.5169
54.225 -1.5335
54.25 -1.5491
54.275 -1.5672
54.3 -1.5842
54.325 -1.5989
54.35 -1.6137
54.375 -1.6311
54.4 -1.6521
54.425 -1.6737
54.45 -1.6966
54.475 -1.7236
54.5 -1.753
54.525 -1.78
54.55 -1.7963
54.575 -1.7961
54.6 -1.7816
54.625 -1.7582
54.65 -1.7335
54.675 -1.7116
54.7 -1.6961
54.725 -1.6915
54.75 -1.696
54.775 -1.7079
54.8 -1.7276
54.825 -1.7553
54.85 -1.7878
54.875 -1.822
54.9 -1.8533
54.925 -1.8854
54.95 -1.9124
54.975 -1.9299
55 -1.9432
55.025 -1.9573
55.05 -1.9649
55.075 -1.9603
55.1 -1.9444
55.125 -1.9161
55.15 -1.8765
55.175 -1.8274
55.2 -1.7702
55.225 -1.7006
55.25 -1.6091
55.275 -1.4992
55.3 -1.3804
55.325 -1.2644
55.35 -1.155
55.375 -1.0537
55.4 -0.9597
55.425 -0.872
55.45 -0.7913
55.475 -0.7168
55.5 -0.6511
55.525 -0.5931
55.55 -0.5435
55.575 -0.5032
55.6 -0.4688
55.625 -0.4371
55.65 -0.4056
55.675 -0.374
55.7 -0.3424
55.725 -0.3143
55.75 -0.2929
55.775 -0.276
55.8 -0.2591
55.825 -0.2433
55.85 -0.2302
55.875 -0.2224
55.9 -0.2188
55.925 -0.2193
55.95 -0.2233
55.975 -0.2313
56 -0.2444
56.025 -0.257
56.05 -0.2657
56.075 -0.2713
56.1 -0.2796
56.125 -0.2942
56.15 -0.3153
56.175 -0.3415
56.2 -0.3763
56.225 -0.4198
56.25 -0.47
56.275 -0.5242
56.3 -0.5841
56.325 -0.645
56.35 -0.7019
56.375 -0.7519
56.4 -0.7954
56.425 -0.8341
56.45 -0.8692
56.475 -0.9026
56.5 -0.9371
56.525 -0.9773
56.55 -1.022
56.575 -1.0707
56.6 -1.1235
56.625 -1.1794
56.65 -1.2388
56.675 -1.3027
56.7 -1.3695
56.725 -1.4358
56.75 -1.4982
56.775 -1.5557
56.8 -1.6082
56.825 -1.649
56.85 -1.6746
56.875 -1.6822
56.9 -1.6752
56.925 -1.6605
56.95 -1.6374
56.975 -1.6067
57 -1.5708
57.025 -1.529
57.05 -1.4821
57.075 -1.4281
57.1 -1.3662
57.125 -1.295
57.15 -1.2215
57.175 -1.1516
57.2 -1.0857
57.225 -1.0243
57.25 -0.965
57.275 -0.9061
57.3 -0.8472
57.325 -0.7905
57.35 -0.7339
57.375 -0.6774
57.4 -0.6223
57.425 -0.563
57.45 -0.4976
57.475 -0.4302
57.5 -0.3658
57.525 -0.3013
57.55 -0.2356
57.575 -0.168
57.6 -0.1008
57.625 -0.0387
57.65 0.0172
57.675 0.0663
57.7 0.1092
57.725 0.1443
57.75 0.1707
57.775 0.1891
57.8 0.2036
57.825 0.2151
57.85 0.2245
57.875 0.2337
57.9 0.2465
57.925 0.2589
57.95 0.2669
57.975 0.2712
58 0.2705
58.025 0.2656
58.05 0.2599
58.075 0.2578
58.1 0.2608
58.125 0.265
58.15 0.2676
58.175 0.2701
58.2 0.2739
58.225 0.279
58.25 0.2898
58.275 0.3125
58.3 0.3438
58.325 0.378
58.35 0.411
58.375 0.4425
58.4 0.4764
58.425 0.5115
58.45 0.5434
58.475 0.5714
58.5 0.5971
58.525 0.6173
58.55 0.629
58.575 0.6291
58.6 0.6158
58.625 0.5888
58.65 0.5494
58.675 0.4985
58.7 0.4366
58.725 0.3669
58.75 0.2913
58.775 0.213
58.8 0.1344
58.825 0.0556
58.85 -0.0206
58.875 -0.0941
58.9 -0.1615
58.925 -0.2175
58.95 -0.263
58.975 -0.2998
59 -0.328
59.025 -0.3464
59.05 -0.355
59.075 -0.3548
59.1 -0.3492
59.125 -0.3415
59.15 -0.3359
59.175 -0.334
59.2 -0.336
59.225 -0.3375
59.25 -0.3393
59.275 -0.3457
59.3 -0.3587
59.325 -0.3796
59.35 -0.4063
59.375 -0.4396
59.4 -0.4805
59.425 -0.5285
59.45 -0.586
59.475 -0.6536
59.5 -0.7313
59.525 -0.8151
59.55 -0.9012
59.575 -0.9883
59.6 -1.0739
59.625 -1.1592
59.65 -1.2421
59.675 -1.3193
59.7 -1.3896
59.725 -1.4487
59.75 -1.4964
59.775 -1.5319
59.8 -1.5587
59.825 -1.5746
59.85 -1.5766
59.875 -1.5659
59.9 -1.5445
59.925 -1.5257
59.95 -1.5102
59.975 -1.4919
60 -1.47
60.025 -1.4473
60.05 -1.4265
60.075 -1.4058
60.1 -1.3826
60.125 -1.3545
60.15 -1.3251
60.175 -1.3027
60.2 -1.2861
60.225 -1.2778
60.25 -1.2748
60.275 -1.2738
60.3 -1.2727
60.325 -1.2751
60.35 -1.2808
60.375 -1.2898
60.4 -1.2994
60.425 -1.3063
60.45 -1.3045
60.475 -1.2934
60.5 -1.2752
60.525 -1.2516
60.55 -1.2248
60.575 -1.1941
60.6 -1.1604
60.625 -1.1238
60.65 -1.0862
60.675 -1.0507
60.7 -1.0202
60.725 -0.9943
60.75 -0.9739
60.775 -0.9575
60.8 -0.9445
60.825 -0.9338
60.85 -0.9246
60.875 -0.9182
60.9 -0.9153
60.925 -0.915
60.95 -0.9157
60.975 -0.9188
61 -0.9253
61.025 -0.9336
61.05 -0.9416
61.075 -0.9499
61.1 -0.9599
61.125 -0.9689
61.15 -0.9791
61.175 -0.9944
61.2 -1.0181
61.225 -1.0502
61.25 -1.0886
61.275 -1.1318
61.3 -1.178
61.325 -1.2277
61.35 -1.2822
61.375 -1.3374
61.4 -1.3832
61.425 -1.41
61.45 -1.4205
61.475 -1.4176
61.5 -1.4112
61.525 -1.4107
61.55 -1.416
61.575 -1.4246
61.6 -1.4321
61.625 -1.4385
61.65 -1.4483
61.675 -1.4622
61.7 -1.4806
61.725 -1.5031
61.75 -1.5287
61.775 -1.5569
61.8 -1.5861
61.825 -1.6158
61.85 -1.6475
61.875 -1.6796
61.9 -1.7083
61.925 -1.73
61.95 -1.7466
61.975 -1.76
62 -1.7726
62.025 -1.7829
62.05 -1.7914
62.075 -1.7985
62.1 -1.7978
62.125 -1.7871
62.15 -1.7735
62.175 -1.7591
62.2 -1.7446
62.225 -1.7312
62.25 -1.7229
62.275 -1.7242
62.3 -1.7354
62.325 -1.7545
62.35 -1.7808
62.375 -1.8127
62.4 -1.8499
62.425 -1.8947
62.45 -1.947
62.475 -2.0047
62.5 -2.0668
62.525 -2.1302
62.55 -2.1936
62.575 -2.2592
62.6 -2.3264
62.625 -2.396
62.65 -2.4663
62.675 -2.5334
62.7 -2.5968
62.725 -2.6592
62.75 -2.7184
62.775 -2.7688
62.8 -2.8091
62.825 -2.8431
62.85 -2.8736
62.875 -2.8984
62.9 -2.9155
62.925 -2.9277
62.95 -2.9382
62.975 -2.9478
63 -2.9597
63.025 -2.9803
63.05 -3.0105
63.075 -3.0484
63.1 -3.0951
63.125 -3.1501
63.15 -3.212
63.175 -3.2791
63.2 -3.3507
63.225 -3.426
63.25 -3.5033
63.275 -3.5835
63.3 -3.6637
63.325 -3.7417
63.35 -3.8149
63.375 -3.8743
63.4 -3.9258
63.425 -3.974
63.45 -4.0232
63.475 -4.0735
63.5 -4.1234
63.525 -4.1705
63.55 -4.221
63.575 -4.2812
63.6 -4.3556
63.625 -4.4412
63.65 -4.5364
63.675 -4.6446
63.7 -4.7698
63.725 -4.9092
63.75 -5.057
63.775 -5.197
63.8 -5.3145
63.825 -5.411
63.85 -5.4923
63.875 -5.5615
63.9 -5.6208
63.925 -5.6709
63.95 -5.7131
63.975 -5.748
64 -5.7701
64.025 -5.7717
64.05 -5.7553
64.075 -5.7329
64.1 -5.7121
64.125 -5.6929
64.15 -5.673
64.175 -5.6475
64.2 -5.6113
64.225 -5.5668
64.25 -5.5187
64.275 -5.4663
64.3 -5.4164
64.325 -5.3663
64.35 -5.3131
64.375 -5.2619
64.4 -5.2166
64.425 -5.1808
64.45 -5.1546
64.475 -5.1383
64.5 -5.1355
64.525 -5.151
64.55 -5.1905
64.575 -5.2431
64.6 -5.2873
64.625 -5.3229
64.65 -5.353
64.675 -5.3684
64.7 -5.3704
64.725 -5.3707
64.75 -5.3765
64.775 -5.3875
64.8 -5.403
64.825 -5.4227
64.85 -5.4507
64.875 -5.4856
64.9 -5.5282
64.925 -5.5727
64.95 -5.6096
64.975 -5.6356
65 -5.6504
65.025 -5.6529
65.05 -5.6451
65.075 -5.6361
65.1 -5.6302
65.125 -5.6237
65.15 -5.61
65.175 -5.5791
65.2 -5.544
65.225 -5.5206
65.25 -5.5063
65.275 -5.5006
65.3 -5.5044
65.325 -5.516
65.35 -5.5295
65.375 -5.5415
65.4 -5.5526
65.425 -5.5664
65.45 -5.5889
65.475 -5.6137
65.5 -5.6321
65.525 -5.6422
65.55 -5.6462
65.575 -5.6461
65.6 -5.6443
65.625 -5.6431
65.65 -5.6465
65.675 -5.6534
65.7 -5.6715
65.725 -5.6999
65.75 -5.7363
65.775 -5.7791
65.8 -5.8241
65.825 -5.8684
65.85 -5.9092
65.875 -5.9471
65.9 -5.985
65.925 -6.0192
65.95 -6.0475
65.975 -6.0729
66 -6.0975
66.025 -6.1235
66.05 -6.1539
66.075 -6.1934
66.1 -6.24
66.125 -6.2859
66.15 -6.3276
66.175 -6.361
66.2 -6.386
66.225 -6.3982
66.25 -6.4017
66.275 -6.3916
66.3 -6.3742
66.325 -6.3546
66.35 -6.3338
66.375 -6.3128
66.4 -6.2923
66.425 -6.2763
66.45 -6.2678
66.475 -6.2675
66.5 -6.2692
66.525 -6.2703
66.55 -6.2685
66.575 -6.2648
66.6 -6.2638
66.625 -6.2647
66.65 -6.2609
66.675 -6.245
66.7 -6.212
66.725 -6.1646
66.75 -6.1118
66.775 -6.0617
66.8 -6.0191
66.825 -5.985
66.85 -5.9593
66.875 -5.9406
66.9 -5.9263
66.925 -5.9122
66.95 -5.8948
66.975 -5.8761
67 -5.854
67.025 -5.829
67.05 -5.8106
67.075 -5.8052
67.1 -5.8085
67.125 -5.8176
67.15 -5.8307
67.175 -5.8477
67.2 -5.8697
67.225 -5.8968
67.25 -5.9269
67.275 -5.9586
67.3 -5.9926
67.325 -6.0238
67.35 -6.046
67.375 -6.0561
67.4 -6.0522
67.425 -6.0398
67.45 -6.0251
67.475 -6.0105
67.5 -5.9938
67.525 -5.9747
67.55 -5.9562
67.575 -5.9465
67.6 -5.9444
67.625 -5.9476
67.65 -5.9585
67.675 -5.9735
67.7 -5.9887
67.725 -6.0005
67.75 -6.0014
67.775 -5.9942
67.8 -5.9858
67.825 -5.9783
67.85 -5.9774
67.875 -5.9858
67.9 -6.0008
67.925 -6.024
67.95 -6.0546
67.975 -6.0902
68 -6.1312
68.025 -6.1793
68.05 -6.2331
68.075 -6.2935
68.1 -6.3576
68.125 -6.4203
68.15 -6.4831
68.175 -6.5416
68.2 -6.5924
68.225 -6.6394
68.25 -6.6914
68.275 -6.758
68.3 -6.8371
68.325 -6.9183
68.35 -6.9864
68.375 -7.0308
68.4 -7.0511
68.425 -7.0419
68.45 -6.9967
68.475 -6.9175
68.5 -6.8169
68.525 -6.7045
68.55 -6.5921
68.575 -6.4888
68.6 -6.396
68.625 -6.3156
68.65 -6.2518
68.675 -6.2003
68.7 -6.159
68.725 -6.1264
68.75 -6.0985
68.775 -6.0749
68.8 -6.0541
68.825 -6.0309
68.85 -5.9996
68.875 -5.9549
68.9 -5.892
68.925 -5.8224
68.95 -5.7589
68.975 -5.7195
69 -5.7119
69.025 -5.7272
69.05 -5.7527
69.075 -5.7828
69.1 -5.8152
69.125 -5.8457
69.15 -5.8771
69.175 -5.9055
69.2 -5.9283
69.225 -5.9468
69.25 -5.9608
69.275 -5.9702
69.3 -5.9746
69.325 -5.9717
69.35 -5.9597
69.375 -5.9345
69.4 -5.8967
69.425 -5.8536
69.45 -5.8138
69.475 -5.7844
69.5 -5.7639
69.525 -5.7456
69.55 -5.7277
69.575 -5.712
69.6 -5.6951
69.625 -5.675
69.65 -5.6557
69.675 -5.6391
69.7 -5.627
69.725 -5.622
69.75 -5.6259
69.775 -5.6324
69.8 -5.6394
69.825 -5.6535
69.85 -5.6776
69.875 -5.7132
69.9 -5.7593
69.925 -5.8057
69.95 -5.8453
69.975 -5.8772
70 -5.9033
70.025 -5.9267
70.05 -5.9475
70.075 -5.9628
70.1 -5.9657
70.125 -5.95
70.15 -5.9192
70.175 -5.8765
70.2 -5.8175
70.225 -5.7436
70.25 -5.6659
70.275 -5.5971
70.3 -5.5399
70.325 -5.4946
70.35 -5.4601
70.375 -5.4359
70.4 -5.4259
70.425 -5.428
70.45 -5.4362
70.475 -5.4454
70.5 -5.4548
70.525 -5.4646
70.55 -5.4658
70.575 -5.4587
70.6 -5.4466
70.625 -5.4319
70.65 -5.415
70.675 -5.3975
70.7 -5.3842
70.725 -5.375
70.75 -5.369
70.775 -5.3673
70.8 -5.3762
70.825 -5.3942
70.85 -5.4158
70.875 -5.4397
70.9 -5.4666
70.925 -5.4979
70.95 -5.5361
70.975 -5.5796
71 -5.6269
71.025 -5.6717
71.05 -5.7127
71.075 -5.7521
71.1 -5.7904
71.125 -5.8265
71.15 -5.8605
71.175 -5.8962
71.2 -5.9383
71.225 -5.9899
71.25 -6.0522
71.275 -6.121
71.3 -6.1846
71.325 -6.2372
71.35 -6.2699
71.375 -6.274
71.4 -6.2513
71.425 -6.2073
71.45 -6.1508
71.475 -6.101
71.5 -6.0741
71.525 -6.0596
71.55 -6.0434
71.575 -6.025
71.6 -6.0024
71.625 -5.9806
71.65 -5.9636
71.675 -5.9493
71.7 -5.9399
71.725 -5.9334
71.75 -5.9359
71.775 -5.9497
71.8 -5.9719
71.825 -6.0058
71.85 -6.0487
71.875 -6.0995
71.9 -6.155
71.925 -6.2076
71.95 -6.248
71.975 -6.2703
72 -6.2826
72.025 -6.292
72.05 -6.3017
72.075 -6.3107
72.1 -6.3132
72.125 -6.3142
72.15 -6.3194
72.175 -6.3295
72.2 -6.344
72.225 -6.3679
72.25 -6.4022
72.275 -6.437
72.3 -6.4639
72.325 -6.4801
72.35 -6.4943
72.375 -6.5089
72.4 -6.5185
72.425 -6.5256
72.45 -6.5322
72.475 -6.5309
72.5 -6.5187
72.525 -6.4924
72.55 -6.4547
72.575 -6.4165
72.6 -6.388
72.625 -6.3716
72.65 -6.3711
72.675 -6.3993
72.7 -6.4421
72.725 -6.493
72.75 -6.5471
72.775 -6.6008
72.8 -6.6427
72.825 -6.6684
72.85 -6.6726
72.875 -6.661
72.9 -6.6323
72.925 -6.5979
72.95 -6.5673
72.975 -6.5522
73 -6.5523
73.025 -6.5591
73.05 -6.5679
73.075 -6.5731
73.1 -6.5766
73.125 -6.5842
73.15 -6.5916
73.175 -6.5928
73.2 -6.5935
73.225 -6.5976
73.25 -6.6003
73.275 -6.5977
73.3 -6.5907
73.325 -6.5883
73.35 -6.604
73.375 -6.6394
73.4 -6.684
73.425 -6.736
73.45 -6.7934
73.475 -6.8476
73.5 -6.8969
73.525 -6.9371
73.55 -6.9614
73.575 -6.9708
73.6 -6.9684
73.625 -6.9551
73.65 -6.9372
73.675 -6.9172
73.7 -6.9004
73.725 -6.89
73.75 -6.8843
73.775 -6.8821
73.8 -6.8765
73.825 -6.8679
73.85 -6.8599
73.875 -6.8538
73.9 -6.8541
73.925 -6.8596
73.95 -6.8712
73.975 -6.8883
74 -6.9109
74.025 -6.9301
74.05 -6.9278
74.075 -6.8949
74.1 -6.8391
74.125 -6.7753
74.15 -6.7137
74.175 -6.6607
74.2 -6.6221
74.225 -6.6036
74.25 -6.6051
74.275 -6.6103
74.3 -6.6086
74.325 -6.6024
74.35 -6.5959
74.375 -6.585
74.4 -6.5622
74.425 -6.5212
74.45 -6.4661
74.475 -6.4025
74.5 -6.3367
74.525 -6.2742
74.55 -6.2172
74.575 -6.1665
74.6 -6.1216
74.625 -6.0811
74.65 -6.042
74.675 -6.0051
74.7 -5.9702
74.725 -5.9403
74.75 -5.9194
74.775 -5.9104
74.8 -5.9135
74.825 -5.9266
74.85 -5.9454
74.875 -5.9675
74.9 -5.9905
74.925 -6.0114
74.95 -6.028
74.975 -6.0379
75 -6.043
75.025 -6.0445
75.05 -6.0494
75.075 -6.0606
75.1 -6.077
75.125 -6.0924
75.15 -6.1038
75.175 -6.1169
75.2 -6.1288
75.225 -6.1325
75.25 -6.1295
75.275 -6.1287
75.3 -6.1298
75.325 -6.1314
75.35 -6.1344
75.375 -6.1398
75.4 -6.1512
75.425 -6.1761
75.45 -6.2134
75.475 -6.2519
75.5 -6.2888
75.525 -6.3195
75.55 -6.3473
75.575 -6.3721
75.6 -6.3901
75.625 -6.4063
75.65 -6.4263
75.675 -6.4464
75.7 -6.4654
75.725 -6.4828
75.75 -6.4931
75.775 -6.4904
75.8 -6.4812
75.825 -6.474
75.85 -6.4696
75.875 -6.4665
75.9 -6.4611
75.925 -6.4527
75.95 -6.4411
75.975 -6.424
76 -6.4049
76.025 -6.3912
76.05 -6.3833
76.075 -6.378
76.1 -6.3692
76.125 -6.3506
76.15 -6.3218
76.175 -6.2892
76.2 -6.2559
76.225 -6.2233
76.25 -6.1985
76.275 -6.1865
76.3 -6.1892
76.325 -6.2039
76.35 -6.2167
76.375 -6.2207
76.4 -6.2147
76.425 -6.205
76.45 -6.1932
76.475 -6.1816
76.5 -6.1722
76.525 -6.1684
76.55 -6.1733
76.575 -6.1905
76.6 -6.2285
76.625 -6.2858
76.65 -6.3471
76.675 -6.4021
76.7 -6.4521
76.725 -6.4994
76.75 -6.539
76.775 -6.5684
76.8 -6.5929
76.825 -6.6181
76.85 -6.6447
76.875 -6.6714
76.9 -6.6962
76.925 -6.7162
76.95 -6.7302
76.975 -6.7443
77 -6.763
77.025 -6.7835
77.05 -6.8099
77.075 -6.8433
77.1 -6.8826
77.125 -6.9235
77.15 -6.9604
77.175 -6.9874
77.2 -7.0019
77.225 -7.0082
77.25 -7.0192
77.275 -7.0341
77.3 -7.0497
77.325 -7.0636
77.35 -7.0807
77.375 -7.1068
77.4 -7.1378
77.425 -7.1583
77.45 -7.1592
77.475 -7.1478
77.5 -7.1309
77.525 -7.1188
77.55 -7.1177
77.575 -7.1289
77.6 -7.1479
77.625 -7.1605
77.65 -7.1577
77.675 -7.1395
77.7 -7.1063
77.725 -7.0567
77.75 -7.0003
77.775 -6.9459
77.8 -6.9025
77.825 -6.8738
77.85 -6.8533
77.875 -6.8364
77.9 -6.8219
77.925 -6.8104
77.95 -6.7971
77.975 -6.7822
78 -6.7675
78.025 -6.7502
78.05 -6.728
78.075 -6.6965
78.1 -6.6525
78.125 -6.6015
78.15 -6.548
78.175 -6.5015
78.2 -6.4721
78.225 -6.4645
78.25 -6.4759
78.275 -6.5
78.3 -6.5291
78.325 -6.5453
78.35 -6.5518
78.375 -6.5553
78.4 -6.5616
78.425 -6.5766
78.45 -6.5994
78.475 -6.6303
78.5 -6.6689
78.525 -6.7092
78.55 -6.7517
78.575 -6.7962
78.6 -6.8441
78.625 -6.8953
78.65 -6.939
78.675 -6.969
78.7 -6.9862
78.725 -6.9954
78.75 -7.0017
78.775 -7.0139
78.8 -7.0395
78.825 -7.0771
78.85 -7.1192
78.875 -7.1613
78.9 -7.2061
78.925 -7.2503
78.95 -7.2931
78.975 -7.337
79 -7.3833
79.025 -7.4312
79.05 -7.4764
79.075 -7.515
79.1 -7.5445
79.125 -7.5606
79.15 -7.5598
79.175 -7.5454
79.2 -7.5216
79.225 -7.4926
79.25 -7.465
79.275 -7.4403
79.3 -7.4159
79.325 -7.3913
79.35 -7.3676
79.375 -7.3441
79.4 -7.319
79.425 -7.299
79.45 -7.2888
79.475 -7.2832
79.5 -7.2747
79.525 -7.2626
79.55 -7.2439
79.575 -7.2246
79.6 -7.2098
79.625 -7.2022
79.65 -7.2074
79.675 -7.2232
79.7 -7.2476
79.725 -7.2768
79.75 -7.3105
79.775 -7.3493
79.8 -7.3835
79.825 -7.4092
79.85 -7.4223
79.875 -7.4239
79.9 -7.4159
79.925 -7.4047
79.95 -7.397
79.975 -7.4019
80 -7.4236
80.025 -7.4562
80.05 -7.4892
80.075 -7.521
80.1 -7.5572
80.125 -7.5987
80.15 -7.6415
80.175 -7.681
80.2 -7.7115
80.225 -7.731
80.25 -7.7373
80.275 -7.7295
80.3 -7.7079
80.325 -7.6726
80.35 -7.6323
80.375 -7.5965
80.4 -7.5782
80.425 -7.5786
80.45 -7.5921
80.475 -7.6099
80.5 -7.6252
80.525 -7.6359
80.55 -7.6417
80.575 -7.6427
80.6 -7.6325
80.625 -7.6106
80.65 -7.571
80.675 -7.5184
80.7 -7.4665
80.725 -7.42
80.75 -7.3827
80.775 -7.3622
80.8 -7.3612
80.825 -7.3778
80.85 -7.4012
80.875 -7.4237
80.9 -7.445
80.925 -7.4623
80.95 -7.4663
80.975 -7.4571
81 -7.4391
81.025 -7.4144
81.05 -7.3845
81.075 -7.3487
81.1 -7.3041
81.125 -7.2486
81.15 -7.1884
81.175 -7.1277
81.2 -7.0732
81.225 -7.0309
81.25 -7.0037
81.275 -6.9836
81.3 -6.9697
81.325 -6.9628
81.35 -6.9648
81.375 -6.9775
81.4 -7.0055
81.425 -7.0509
81.45 -7.1067
81.475 -7.1702
81.5 -7.2413
81.525 -7.3151
81.55 -7.3906
81.575 -7.4673
81.6 -7.54
81.625 -7.6022
81.65 -7.6461
81.675 -7.6743
81.7 -7.689
81.725 -7.6923
81.75 -7.6825
81.775 -7.6598
81.8 -7.6262
81.825 -7.5791
81.85 -7.5195
81.875 -7.4535
81.9 -7.3893
81.925 -7.329
81.95 -7.264
81.975 -7.1951
82 -7.1294
82.025 -7.0661
82.05 -7.0037
82.075 -6.9395
82.1 -6.8759
82.125 -6.823
82.15 -6.7857
82.175 -6.7635
82.2 -6.7482
82.225 -6.7341
82.25 -6.7184
82.275 -6.7077
82.3 -6.7085
82.325 -6.7348
82.35 -6.7834
82.375 -6.8403
82.4 -6.8995
82.425 -6.9587
82.45 -7.016
82.475 -7.0776
82.5 -7.1407
82.525 -7.2001
82.55 -7.2498
82.575 -7.2872
82.6 -7.3194
82.625 -7.3424
82.65 -7.3517
82.675 -7.3524
82.7 -7.3559
82.725 -7.3564
82.75 -7.353
82.775 -7.3472
82.8 -7.3409
82.825 -7.3303
82.85 -7.3135
82.875 -7.2899
82.9 -7.262
82.925 -7.2291
82.95 -7.19
82.975 -7.1444
83 -7.0937
83.025 -7.0329
83.05 -6.9658
83.075 -6.904
83.1 -6.8521
83.125 -6.8194
83.15 -6.8042
83.175 -6.802
83.2 -6.8065
83.225 -6.8115
83.25 -6.82
83.275 -6.8413
83.3 -6.8806
83.325 -6.9272
83.35 -6.9668
83.375 -6.9977
83.4 -7.0317
83.425 -7.07
83.45 -7.1078
83.475 -7.1412
83.5 -7.1668
83.525 -7.1829
83.55 -7.1838
83.575 -7.1693
83.6 -7.1388
83.625 -7.1011
83.65 -7.0637
83.675 -7.0346
83.7 -7.0099
83.725 -6.9907
83.75 -6.9724
83.775 -6.9498
83.8 -6.9158
83.825 -6.8745
83.85 -6.8473
83.875 -6.8482
83.9 -6.8672
83.925 -6.902
83.95 -6.9449
83.975 -6.9931
84 -7.0404
84.025 -7.0791
84.05 -7.1066
84.075 -7.119
84.1 -7.1196
84.125 -7.1115
84.15 -7.1026
84.175 -7.1013
84.2 -7.1082
84.225 -7.1173
84.25 -7.1216
84.275 -7.1192
84.3 -7.1123
84.325 -7.1079
84.35 -7.114
84.375 -7.1289
84.4 -7.1504
84.425 -7.1781
84.45 -7.2159
84.475 -7.263
84.5 -7.3098
84.525 -7.3387
84.55 -7.3339
84.575 -7.2939
84.6 -7.2397
84.625 -7.1933
84.65 -7.1633
84.675 -7.1524
84.7 -7.1525
84.725 -7.1611
84.75 -7.1831
84.775 -7.2239
84.8 -7.2784
84.825 -7.3307
84.85 -7.3791
84.875 -7.4267
84.9 -7.4708
84.925 -7.512
84.95 -7.5536
84.975 -7.6035
85 -7.6591
85.025 -7.6975
85.05 -7.7117
85.075 -7.7188
85.1 -7.7287
85.125 -7.7514
85.15 -7.7995
85.175 -7.8674
85.2 -7.9335
85.225 -7.9687
85.25 -7.9729
85.275 -7.9586
85.3 -7.9435
85.325 -7.9409
85.35 -7.9337
85.375 -7.9119
85.4 -7.8822
85.425 -7.8617
85.45 -7.8546
85.475 -7.8654
85.5 -7.8887
85.525 -7.9083
85.55 -7.9219
85.575 -7.924
85.6 -7.9067
85.625 -7.8757
85.65 -7.8489
85.675 -7.8325
85.7 -7.8261
85.725 -7.8373
85.75 -7.8591
85.775 -7.8823
85.8 -7.8973
85.825 -7.8915
85.85 -7.8695
85.875 -7.8394
85.9 -7.7995
85.925 -7.7523
85.95 -7.7021
85.975 -7.6505
86 -7.5978
86.025 -7.5388
86.05 -7.4689
86.075 -7.392
86.1 -7.321
86.125 -7.2657
86.15 -7.2205
86.175 -7.1797
86.2 -7.1438
86.225 -7.1214
86.25 -7.1172
86.275 -7.1257
86.3 -7.1325
86.325 -7.1357
86.35 -7.1374
86.375 -7.1372
86.4 -7.135
86.425 -7.1314
86.45 -7.1232
86.475 -7.1083
86.5 -7.085
86.525 -7.0521
86.55 -7.0123
86.575 -6.9658
86.6 -6.9222
86.625 -6.889
86.65 -6.8679
86.675 -6.8586
86.7 -6.8601
86.725 -6.8756
86.75 -6.906
86.775 -6.9494
86.8 -7.0045
86.825 -7.0641
86.85 -7.1241
86.875 -7.1869
86.9 -7.2526
86.925 -7.3178
86.95 -7.3801
86.975 -7.4364
87 -7.4833
87.025 -7.5202
87.05 -7.5404
87.075 -7.5383
87.1 -7.5148
87.125 -7.4742
87.15 -7.4292
87.175 -7.3833
87.2 -7.341
87.225 -7.3028
87.25 -7.2675
87.275 -7.2303
87.3 -7.2004
87.325 -7.1818
87.35 -7.173
87.375 -7.1755
87.4 -7.1881
87.425 -7.2104
87.45 -7.2378
87.475 -7.2706
87.5 -7.3148
87.525 -7.3713
87.55 -7.4405
87.575 -7.5182
87.6 -7.5977
87.625 -7.6729
87.65 -7.7361
87.675 -7.7748
87.7 -7.7882
87.725 -7.7838
87.75 -7.7625
87.775 -7.7265
87.8 -7.6741
87.825 -7.6083
87.85 -7.5377
87.875 -7.4752
87.9 -7.4273
87.925 -7.3989
87.95 -7.3859
87.975 -7.3867
88 -7.4002
88.025 -7.4181
88.05 -7.4293
88.075 -7.425
88.1 -7.4048
88.125 -7.3672
88.15 -7.3152
88.175 -7.255
88.2 -7.1946
88.225 -7.1526
88.25 -7.1461
88.275 -7.1572
88.3 -7.1731
88.325 -7.1905
88.35 -7.2067
88.375 -7.222
88.4 -7.2363
88.425 -7.2486
88.45 -7.2579
88.475 -7.266
88.5 -7.2784
88.525 -7.2956
88.55 -7.304
88.575 -7.2998
88.6 -7.2777
88.625 -7.2448
88.65 -7.2112
88.675 -7.1816
88.7 -7.1549
88.725 -7.1316
88.75 -7.1176
88.775 -7.1161
88.8 -7.1233
88.825 -7.1273
88.85 -7.1203
88.875 -7.104
88.9 -7.0829
88.925 -7.0601
88.95 -7.0398
88.975 -7.0291
89 -7.0295
89.025 -7.0401
89.05 -7.0534
89.075 -7.0635
89.1 -7.0675
89.125 -7.0666
89.15 -7.0593
89.175 -7.0472
89.2 -7.0322
89.225 -7.0185
89.25 -7.0052
89.275 -6.9949
89.3 -6.9906
89.325 -6.9872
89.35 -6.9877
89.375 -6.9951
89.4 -7.0076
89.425 -7.026
89.45 -7.0485
89.475 -7.0722
89.5 -7.0985
89.525 -7.1231
89.55 -7.1444
89.575 -7.168
89.6 -7.195
89.625 -7.2239
89.65 -7.2472
89.675 -7.259
89.7 -7.2582
89.725 -7.2466
89.75 -7.2296
89.775 -7.2135
89.8 -7.1988
89.825 -7.1856
89.85 -7.173
89.875 -7.1608
89.9 -7.1527
89.925 -7.1425
89.95 -7.122
89.975 -7.0941
90 -7.0674
90.025 -7.046
90.05 -7.0285
90.075 -7.0261
90.1 -7.049
90.125 -7.0971
90.15 -7.1638
90.175 -7.2459
90.2 -7.3324
90.225 -7.413
90.25 -7.4852
90.275 -7.5518
90.3 -7.6154
90.325 -7.671
90.35 -7.7166
90.375 -7.7452
90.4 -7.7475
90.425 -7.7299
90.45 -7.7045
90.475 -7.6749
90.5 -7.6437
90.525 -7.6131
90.55 -7.5824
90.575 -7.5503
90.6 -7.5169
90.625 -7.4844
90.65 -7.4633
90.675 -7.4638
90.7 -7.495
90.725 -7.5532
90.75 -7.6235
90.775 -7.6913
90.8 -7.7519
90.825 -7.8076
90.85 -7.8532
90.875 -7.8908
90.9 -7.9243
90.925 -7.9569
90.95 -7.9873
90.975 -8.009
91 -8.0216
91.025 -8.0292
91.05 -8.0394
91.075 -8.0639
91.1 -8.1095
91.125 -8.1739
91.15 -8.249
91.175 -8.327
91.2 -8.4003
91.225 -8.4688
91.25 -8.533
91.275 -8.5974
91.3 -8.658
91.325 -8.7094
91.35 -8.7492
91.375 -8.7782
91.4 -8.7957
91.425 -8.8052
91.45 -8.8102
91.475 -8.8114
91.5 -8.8097
91.525 -8.8008
91.55 -8.7811
91.575 -8.7493
91.6 -8.7127
91.625 -8.6791
91.65 -8.6503
91.675 -8.6237
91.7 -8.5988
91.725 -8.5755
91.75 -8.5559
91.775 -8.5433
91.8 -8.5365
91.825 -8.5328
91.85 -8.5326
91.875 -8.5361
91.9 -8.5435
91.925 -8.5503
91.95 -8.5542
91.975 -8.5537
92 -8.5505
92.025 -8.5442
92.05 -8.535
92.075 -8.5198
92.1 -8.4971
92.125 -8.4659
92.15 -8.4291
92.175 -8.3919
92.2 -8.3562
92.225 -8.3188
92.25 -8.2825
92.275 -8.2435
92.3 -8.1987
92.325 -8.1527
92.35 -8.107
92.375 -8.06
92.4 -8.0068
92.425 -7.9499
92.45 -7.898
92.475 -7.8531
92.5 -7.8199
92.525 -7.8018
92.55 -7.8159
92.575 -7.8669
92.6 -7.9353
92.625 -8.0037
92.65 -8.068
92.675 -8.1231
92.7 -8.1667
92.725 -8.1951
92.75 -8.2073
92.775 -8.2099
92.8 -8.211
92.825 -8.2163
92.85 -8.2298
92.875 -8.2465
92.9 -8.2614
92.925 -8.2722
92.95 -8.2768
92.975 -8.2739
93 -8.2642
93.025 -8.2472
93.05 -8.2231
93.075 -8.1911
93.1 -8.1558
93.125 -8.1193
93.15 -8.0883
93.175 -8.0556
93.2 -8.0151
93.225 -7.9703
93.25 -7.931
93.275 -7.911
93.3 -7.9283
93.325 -7.9607
93.35 -7.9928
93.375 -8.0174
93.4 -8.0319
93.425 -8.0407
93.45 -8.0467
93.475 -8.0551
93.5 -8.0707
93.525 -8.099
93.55 -8.1394
93.575 -8.1877
93.6 -8.2371
93.625 -8.2817
93.65 -8.3192
93.675 -8.3436
93.7 -8.366
93.725 -8.3995
93.75 -8.4462
93.775 -8.493
93.8 -8.5196
93.825 -8.5115
93.85 -8.4734
93.875 -8.4266
93.9 -8.3841
93.925 -8.3461
93.95 -8.3028
93.975 -8.2516
94 -8.1966
94.025 -8.1509
94.05 -8.1184
94.075 -8.0922
94.1 -8.0684
94.125 -8.055
94.15 -8.0521
94.175 -8.0451
94.2 -8.0292
94.225 -8.0077
94.25 -7.9807
94.275 -7.9477
94.3 -7.911
94.325 -7.8828
94.35 -7.8648
94.375 -7.8431
94.4 -7.8065
94.425 -7.7569
94.45 -7.7112
94.475 -7.6793
94.5 -7.6594
94.525 -7.6461
94.55 -7.6401
94.575 -7.639
94.6 -7.644
94.625 -7.6581
94.65 -7.6818
94.675 -7.7116
94.7 -7.7482
94.725 -7.7876
94.75 -7.8294
94.775 -7.8739
94.8 -7.916
94.825 -7.9539
94.85 -7.9859
94.875 -8.011
94.9 -8.0324
94.925 -8.0558
94.95 -8.0807
94.975 -8.102
95 -8.1203
95.025 -8.1354
95.05 -8.1475
95.075 -8.1562
95.1 -8.1705
95.125 -8.2014
95.15 -8.2612
95.175 -8.3528
95.2 -8.4719
95.225 -8.6037
95.25 -8.7254
95.275 -8.8171
95.3 -8.8823
95.325 -8.9241
95.35 -8.9407
95.375 -8.9326
95.4 -8.9071
95.425 -8.8761
95.45 -8.8473
95.475 -8.8182
95.5 -8.7877
95.525 -8.7657
95.55 -8.7586
95.575 -8.7598
95.6 -8.7595
95.625 -8.7494
95.65 -8.7242
95.675 -8.6889
95.7 -8.6516
95.725 -8.6229
95.75 -8.6065
95.775 -8.6009
95.8 -8.5989
95.825 -8.5907
95.85 -8.5697
95.875 -8.534
95.9 -8.4874
95.925 -8.4451
95.95 -8.4125
95.975 -8.3896
96 -8.3724
96.025 -8.3566
96.05 -8.3309
96.075 -8.2932
96.1 -8.2506
96.125 -8.2092
96.15 -8.1735
96.175 -8.1472
96.2 -8.1314
96.225 -8.1185
96.25 -8.1004
96.275 -8.0774
96.3 -8.0535
96.325 -8.0219
96.35 -7.9872
96.375 -7.9471
96.4 -7.8984
96.425 -7.8417
96.45 -7.7958
96.475 -7.7637
96.5 -7.739
96.525 -7.7165
96.55 -7.7024
96.575 -7.7116
96.6 -7.7443
96.625 -7.7934
96.65 -7.8536
96.675 -7.9196
96.7 -7.9851
96.725 -8.0315
96.75 -8.0495
96.775 -8.0467
96.8 -8.0295
96.825 -8.0063
96.85 -7.979
96.875 -7.9565
96.9 -7.9407
96.925 -7.9316
96.95 -7.9404
96.975 -7.9617
97 -7.9844
97.025 -7.9905
97.05 -7.9647
97.075 -7.9261
97.1 -7.8972
97.125 -7.892
97.15 -7.9121
97.175 -7.9508
97.2 -7.9991
97.225 -8.0451
97.25 -8.0801
97.275 -8.1088
97.3 -8.1416
97.325 -8.1756
97.35 -8.2052
97.375 -8.2212
97.4 -8.2238
97.425 -8.2119
97.45 -8.1868
97.475 -8.1556
97.5 -8.1232
97.525 -8.0834
97.55 -8.0284
97.575 -7.9617
97.6 -7.8832
97.625 -7.7971
97.65 -7.7181
97.675 -7.6556
97.7 -7.6143
97.725 -7.5931
97.75 -7.5902
97.775 -7.5985
97.8 -7.6017
97.825 -7.5929
97.85 -7.5769
97.875 -7.5738
97.9 -7.5815
97.925 -7.5912
97.95 -7.6012
97.975 -7.6032
98 -7.5973
98.025 -7.5948
98.05 -7.5946
98.075 -7.5933
98.1 -7.5915
98.125 -7.5962
98.15 -7.6134
98.175 -7.6518
98.2 -7.7095
98.225 -7.7763
98.25 -7.8462
98.275 -7.9145
98.3 -7.9831
98.325 -8.0568
98.35 -8.1382
98.375 -8.2221
98.4 -8.2911
98.425 -8.3303
98.45 -8.3382
98.475 -8.3222
98.5 -8.3006
98.525 -8.2776
98.55 -8.2491
98.575 -8.2149
98.6 -8.1779
98.625 -8.1399
98.65 -8.1065
98.675 -8.0794
98.7 -8.0558
98.725 -8.0339
98.75 -8.0155
98.775 -8.0017
98.8 -7.9864
98.825 -7.9631
98.85 -7.9272
98.875 -7.8758
98.9 -7.8035
98.925 -7.7055
98.95 -7.603
98.975 -7.5195
99 -7.4596
99.025 -7.4354
99.05 -7.4357
99.075 -7.4458
99.1 -7.4501
99.125 -7.4477
99.15 -7.4452
99.175 -7.4537
99.2 -7.4774
99.225 -7.5116
99.25 -7.5427
99.275 -7.5617
99.3 -7.5626
99.325 -7.5422
99.35 -7.5075
99.375 -7.4657
99.4 -7.4256
99.425 -7.3942
99.45 -7.3764
99.475 -7.3802
99.5 -7.404
99.525 -7.443
99.55 -7.4905
99.575 -7.5315
99.6 -7.5641
99.625 -7.5961
99.65 -7.6225
99.675 -7.638
99.7 -7.64
99.725 -7.6271
99.75 -7.6039
99.775 -7.5691
99.8 -7.5298
99.825 -7.4952
99.85 -7.4721
99.875 -7.4688
99.9 -7.4904
99.925 -7.5326
99.95 -7.5917
99.975 -7.6586
100 -7.7265
