# Supplementary material for: Uptake of N2O5 by aqueous aerosol unveiled using chemically accurate many-body potentials
Source: Nat Commun. 2022 Mar 10;13:1266. doi: 10.1038/s41467-022-28697-8 (PMC8913772; doi:10.1038/s41467-022-28697-8)
Supplement: Supplementary file 3 — Source Data [file 41467_2022_28697_MOESM3_ESM.zip › n2o5-uptake-data/Fig2/scattering/rep02run08/relcom_gds.dat]

0.025 12.0004
0.05 11.9713
0.075 11.9423
0.1 11.9132
0.125 11.8842
0.15 11.8551
0.175 11.826
0.2 11.797
0.225 11.7679
0.25 11.7388
0.275 11.7097
0.3 11.6806
0.325 11.6515
0.35 11.6224
0.375 11.5933
0.4 11.5642
0.425 11.535
0.45 11.5059
0.475 11.4768
0.5 11.4476
0.525 11.4184
0.55 11.3892
0.575 11.36
0.6 11.3307
0.625 11.3014
0.65 11.2721
0.675 11.2428
0.7 11.2135
0.725 11.1841
0.75 11.1548
0.775 11.1254
0.8 11.096
0.825 11.0665
0.85 11.0371
0.875 11.0076
0.9 10.9781
0.925 10.9485
0.95 10.919
0.975 10.8894
1 10.8597
1.025 10.8301
1.05 10.8004
1.075 10.7707
1.1 10.741
1.125 10.7113
1.15 10.6816
1.175 10.6519
1.2 10.6221
1.225 10.5923
1.25 10.5626
1.275 10.5328
1.3 10.5029
1.325 10.473
1.35 10.4431
1.375 10.4131
1.4 10.3831
1.425 10.353
1.45 10.3228
1.475 10.2926
1.5 10.2623
1.525 10.232
1.55 10.2017
1.575 10.1713
1.6 10.1409
1.625 10.1104
1.65 10.0799
1.675 10.0493
1.7 10.0187
1.725 9.988
1.75 9.9573
1.775 9.9265
1.8 9.8957
1.825 9.8648
1.85 9.8339
1.875 9.803
1.9 9.7719
1.925 9.7408
1.95 9.7096
1.975 9.6782
2 9.6468
2.025 9.6153
2.05 9.5837
2.075 9.5521
2.1 9.5205
2.125 9.4888
2.15 9.457
2.175 9.4252
2.2 9.3934
2.225 9.3615
2.25 9.3296
2.275 9.2977
2.3 9.2657
2.325 9.2336
2.35 9.2015
2.375 9.1694
2.4 9.1372
2.425 9.105
2.45 9.0728
2.475 9.0405
2.5 9.0082
2.525 8.9758
2.55 8.9434
2.575 8.911
2.6 8.8785
2.625 8.8461
2.65 8.8136
2.675 8.7811
2.7 8.7486
2.725 8.716
2.75 8.6834
2.775 8.6507
2.8 8.618
2.825 8.5852
2.85 8.5524
2.875 8.5195
2.9 8.4865
2.925 8.4535
2.95 8.4204
2.975 8.3873
3 8.3541
3.025 8.3207
3.05 8.2873
3.075 8.2538
3.1 8.2203
3.125 8.1867
3.15 8.153
3.175 8.1193
3.2 8.0855
3.225 8.0517
3.25 8.0178
3.275 7.9839
3.3 7.95
3.325 7.916
3.35 7.8819
3.375 7.8477
3.4 7.8134
3.425 7.779
3.45 7.7442
3.475 7.7094
3.5 7.6745
3.525 7.6393
3.55 7.6039
3.575 7.5683
3.6 7.5325
3.625 7.4966
3.65 7.4604
3.675 7.424
3.7 7.3873
3.725 7.3505
3.75 7.3135
3.775 7.2763
3.8 7.239
3.825 7.2015
3.85 7.1639
3.875 7.126
3.9 7.088
3.925 7.0497
3.95 7.0112
3.975 6.9724
4 6.9333
4.025 6.8941
4.05 6.8548
4.075 6.8153
4.1 6.7757
4.125 6.7359
4.15 6.696
4.175 6.6559
4.2 6.6157
4.225 6.5753
4.25 6.5347
4.275 6.4938
4.3 6.4525
4.325 6.411
4.35 6.3692
4.375 6.3272
4.4 6.2848
4.425 6.2423
4.45 6.1995
4.475 6.1563
4.5 6.1129
4.525 6.0693
4.55 6.0253
4.575 5.9811
4.6 5.9365
4.625 5.8917
4.65 5.8466
4.675 5.8013
4.7 5.7557
4.725 5.7101
4.75 5.6641
4.775 5.6179
4.8 5.5714
4.825 5.5244
4.85 5.477
4.875 5.4292
4.9 5.381
4.925 5.3323
4.95 5.2832
4.975 5.2337
5 5.1836
5.025 5.133
5.05 5.082
5.075 5.0304
5.1 4.9782
5.125 4.9256
5.15 4.8723
5.175 4.8184
5.2 4.7638
5.225 4.7086
5.25 4.6528
5.275 4.5964
5.3 4.5393
5.325 4.4816
5.35 4.4232
5.375 4.3642
5.4 4.3046
5.425 4.2444
5.45 4.1838
5.475 4.1226
5.5 4.0609
5.525 3.9986
5.55 3.9359
5.575 3.8726
5.6 3.8085
5.625 3.7436
5.65 3.678
5.675 3.6115
5.7 3.544
5.725 3.4757
5.75 3.4061
5.775 3.3356
5.8 3.2642
5.825 3.1918
5.85 3.118
5.875 3.0429
5.9 2.9665
5.925 2.8887
5.95 2.8094
5.975 2.7284
6 2.6456
6.025 2.5607
6.05 2.4731
6.075 2.3831
6.1 2.2904
6.125 2.1948
6.15 2.0956
6.175 1.9926
6.2 1.8849
6.225 1.773
6.25 1.6575
6.275 1.5387
6.3 1.4159
6.325 1.2883
6.35 1.1556
6.375 1.0171
6.4 0.873
6.425 0.7231
6.45 0.5707
6.475 0.4316
6.5 0.3135
6.525 0.2055
6.55 0.0982
6.575 -0.0099
6.6 -0.116
6.625 -0.2174
6.65 -0.3118
6.675 -0.3844
6.7 -0.4366
6.725 -0.4763
6.75 -0.5151
6.775 -0.5557
6.8 -0.598
6.825 -0.641
6.85 -0.6823
6.875 -0.7239
6.9 -0.7654
6.925 -0.8083
6.95 -0.8544
6.975 -0.9047
7 -0.9593
7.025 -1.0189
7.05 -1.0815
7.075 -1.1471
7.1 -1.212
7.125 -1.2702
7.15 -1.3215
7.175 -1.3655
7.2 -1.3983
7.225 -1.4197
7.25 -1.4383
7.275 -1.4573
7.3 -1.4793
7.325 -1.5056
7.35 -1.5352
7.375 -1.5649
7.4 -1.5955
7.425 -1.6282
7.45 -1.6621
7.475 -1.6957
7.5 -1.7275
7.525 -1.7559
7.55 -1.7801
7.575 -1.8012
7.6 -1.8191
7.625 -1.8327
7.65 -1.8387
7.675 -1.8362
7.7 -1.829
7.725 -1.8241
7.75 -1.8255
7.775 -1.831
7.8 -1.8306
7.825 -1.815
7.85 -1.7929
7.875 -1.7713
7.9 -1.742
7.925 -1.6986
7.95 -1.6375
7.975 -1.5545
8 -1.455
8.025 -1.3512
8.05 -1.2518
8.075 -1.163
8.1 -1.085
8.125 -1.0174
8.15 -0.9599
8.175 -0.9116
8.2 -0.8683
8.225 -0.8247
8.25 -0.7805
8.275 -0.7365
8.3 -0.6926
8.325 -0.6476
8.35 -0.5999
8.375 -0.5436
8.4 -0.4843
8.425 -0.4272
8.45 -0.3741
8.475 -0.3247
8.5 -0.2734
8.525 -0.2077
8.55 -0.121
8.575 -0.0199
8.6 0.0848
8.625 0.1869
8.65 0.2843
8.675 0.3764
8.7 0.463
8.725 0.544
8.75 0.6191
8.775 0.689
8.8 0.7559
8.825 0.821
8.85 0.8837
8.875 0.9456
8.9 1.0107
8.925 1.0773
8.95 1.1437
8.975 1.2077
9 1.267
9.025 1.3221
9.05 1.3739
9.075 1.4241
9.1 1.4716
9.125 1.5171
9.15 1.5627
9.175 1.6084
9.2 1.6527
9.225 1.6933
9.25 1.7301
9.275 1.7618
9.3 1.7886
9.325 1.8118
9.35 1.8341
9.375 1.8596
9.4 1.8899
9.425 1.9245
9.45 1.9586
9.475 1.9907
9.5 2.02
9.525 2.0464
9.55 2.0691
9.575 2.0879
9.6 2.1028
9.625 2.1141
9.65 2.1203
9.675 2.1208
9.7 2.1158
9.725 2.1049
9.75 2.0881
9.775 2.0653
9.8 2.0363
9.825 2.002
9.85 1.9635
9.875 1.923
9.9 1.8832
9.925 1.8473
9.95 1.8169
9.975 1.787
10 1.755
10.025 1.7195
10.05 1.6804
10.075 1.6385
10.1 1.5953
10.125 1.5503
10.15 1.5035
10.175 1.4552
10.2 1.4053
10.225 1.3537
10.25 1.3003
10.275 1.2451
10.3 1.192
10.325 1.1525
10.35 1.1321
10.375 1.1215
10.4 1.1146
10.425 1.1066
10.45 1.0962
10.475 1.0843
10.5 1.0748
10.525 1.0661
10.55 1.055
10.575 1.0407
10.6 1.0226
10.625 0.9997
10.65 0.9718
10.675 0.9454
10.7 0.9255
10.725 0.9111
10.75 0.8967
10.775 0.8806
10.8 0.8579
10.825 0.8244
10.85 0.7815
10.875 0.7291
10.9 0.668
10.925 0.6024
10.95 0.5375
10.975 0.4794
11 0.4345
11.025 0.4006
11.05 0.3728
11.075 0.3423
11.1 0.3033
11.125 0.2537
11.15 0.1957
11.175 0.1399
11.2 0.0975
11.225 0.067
11.25 0.0446
11.275 0.0253
11.3 0.0122
11.325 0.002
11.35 -0.0123
11.375 -0.0332
11.4 -0.0609
11.425 -0.092
11.45 -0.1251
11.475 -0.1632
11.5 -0.2061
11.525 -0.2445
11.55 -0.267
11.575 -0.2713
11.6 -0.2623
11.625 -0.2449
11.65 -0.2264
11.675 -0.2089
11.7 -0.1946
11.725 -0.1883
11.75 -0.1904
11.775 -0.2001
11.8 -0.2131
11.825 -0.2232
11.85 -0.2296
11.875 -0.2342
11.9 -0.2369
11.925 -0.239
11.95 -0.2423
11.975 -0.2471
12 -0.2516
12.025 -0.2576
12.05 -0.2659
12.075 -0.2759
12.1 -0.2865
12.125 -0.2981
12.15 -0.311
12.175 -0.3281
12.2 -0.3529
12.225 -0.3859
12.25 -0.4261
12.275 -0.4698
12.3 -0.5133
12.325 -0.5561
12.35 -0.5987
12.375 -0.6391
12.4 -0.68
12.425 -0.7216
12.45 -0.7619
12.475 -0.8003
12.5 -0.8357
12.525 -0.8675
12.55 -0.893
12.575 -0.9142
12.6 -0.9335
12.625 -0.9502
12.65 -0.9652
12.675 -0.9773
12.7 -0.9915
12.725 -1.0112
12.75 -1.034
12.775 -1.0532
12.8 -1.0613
12.825 -1.0544
12.85 -1.0357
12.875 -1.0089
12.9 -0.9767
12.925 -0.9434
12.95 -0.915
12.975 -0.8904
13 -0.8677
13.025 -0.8456
13.05 -0.8282
13.075 -0.817
13.1 -0.8114
13.125 -0.8099
13.15 -0.8123
13.175 -0.8209
13.2 -0.8367
13.225 -0.8579
13.25 -0.8802
13.275 -0.8973
13.3 -0.9072
13.325 -0.9137
13.35 -0.9172
13.375 -0.9198
13.4 -0.921
13.425 -0.9174
13.45 -0.9084
13.475 -0.894
13.5 -0.8803
13.525 -0.8735
13.55 -0.8758
13.575 -0.8883
13.6 -0.9116
13.625 -0.9432
13.65 -0.9795
13.675 -1.0158
13.7 -1.0463
13.725 -1.0622
13.75 -1.0629
13.775 -1.0571
13.8 -1.0511
13.825 -1.0486
13.85 -1.0501
13.875 -1.0559
13.9 -1.0635
13.925 -1.0728
13.95 -1.0825
13.975 -1.0893
14 -1.0821
14.025 -1.0582
14.05 -1.0197
14.075 -0.9722
14.1 -0.922
14.125 -0.8706
14.15 -0.8154
14.175 -0.7517
14.2 -0.679
14.225 -0.6064
14.25 -0.5392
14.275 -0.4781
14.3 -0.4212
14.325 -0.3615
14.35 -0.2959
14.375 -0.2302
14.4 -0.1674
14.425 -0.105
14.45 -0.0414
14.475 0.0255
14.5 0.0942
14.525 0.1603
14.55 0.2225
14.575 0.2818
14.6 0.3374
14.625 0.3893
14.65 0.4307
14.675 0.4613
14.7 0.4833
14.725 0.5033
14.75 0.5272
14.775 0.5554
14.8 0.5912
14.825 0.6228
14.85 0.6504
14.875 0.6846
14.9 0.7208
14.925 0.7629
14.95 0.8092
14.975 0.8546
15 0.9
15.025 0.9467
15.05 0.9901
15.075 1.0302
15.1 1.0662
15.125 1.097
15.15 1.1236
15.175 1.1448
15.2 1.1609
15.225 1.1738
15.25 1.1884
15.275 1.2169
15.3 1.2665
15.325 1.3258
15.35 1.3851
15.375 1.4401
15.4 1.4869
15.425 1.5275
15.45 1.5664
15.475 1.6061
15.5 1.6463
15.525 1.6821
15.55 1.7093
15.575 1.7279
15.6 1.7359
15.625 1.7336
15.65 1.7241
15.675 1.7207
15.7 1.7352
15.725 1.761
15.75 1.7892
15.775 1.8177
15.8 1.8437
15.825 1.8657
15.85 1.8818
15.875 1.8916
15.9 1.8949
15.925 1.8913
15.95 1.8816
15.975 1.8661
16 1.8451
16.025 1.821
16.05 1.7948
16.075 1.7651
16.1 1.7331
16.125 1.6986
16.15 1.6624
16.175 1.6267
16.2 1.5916
16.225 1.5546
16.25 1.5151
16.275 1.4703
16.3 1.4207
16.325 1.3688
16.35 1.3138
16.375 1.254
16.4 1.1894
16.425 1.1197
16.45 1.0444
16.475 0.9639
16.5 0.8774
16.525 0.7856
16.55 0.6904
16.575 0.5921
16.6 0.4921
16.625 0.3914
16.65 0.2941
16.675 0.2111
16.7 0.1511
16.725 0.105
16.75 0.0752
16.775 0.0627
16.8 0.061
16.825 0.0657
16.85 0.0729
16.875 0.0809
16.9 0.086
16.925 0.0867
16.95 0.085
16.975 0.0817
17 0.0754
17.025 0.0601
17.05 0.0352
17.075 0.0031
17.1 -0.036
17.125 -0.0816
17.15 -0.1353
17.175 -0.1976
17.2 -0.2684
17.225 -0.3441
17.25 -0.4196
17.275 -0.4942
17.3 -0.5666
17.325 -0.6347
17.35 -0.6994
17.375 -0.7596
17.4 -0.8142
17.425 -0.863
17.45 -0.9058
17.475 -0.9469
17.5 -0.992
17.525 -1.0494
17.55 -1.1206
17.575 -1.2006
17.6 -1.282
17.625 -1.3516
17.65 -1.399
17.675 -1.4264
17.7 -1.4398
17.725 -1.4442
17.75 -1.4424
17.775 -1.4333
17.8 -1.4187
17.825 -1.3905
17.85 -1.3541
17.875 -1.3106
17.9 -1.2633
17.925 -1.2165
17.95 -1.1717
17.975 -1.1293
18 -1.0922
18.025 -1.0581
18.05 -1.0281
18.075 -0.9989
18.1 -0.9661
18.125 -0.9328
18.15 -0.9073
18.175 -0.8894
18.2 -0.8792
18.225 -0.8779
18.25 -0.8819
18.275 -0.8914
18.3 -0.9023
18.325 -0.9109
18.35 -0.9137
18.375 -0.9068
18.4 -0.8927
18.425 -0.8697
18.45 -0.834
18.475 -0.7954
18.5 -0.7618
18.525 -0.7414
18.55 -0.7403
18.575 -0.7586
18.6 -0.7895
18.625 -0.8244
18.65 -0.856
18.675 -0.8809
18.7 -0.901
18.725 -0.9145
18.75 -0.9225
18.775 -0.9226
18.8 -0.9244
18.825 -0.9279
18.85 -0.9353
18.875 -0.9474
18.9 -0.9622
18.925 -0.9785
18.95 -0.9993
18.975 -1.0221
19 -1.0421
19.025 -1.0554
19.05 -1.0533
19.075 -1.035
19.1 -1.0073
19.125 -0.9727
19.15 -0.9366
19.175 -0.9012
19.2 -0.8647
19.225 -0.8259
19.25 -0.7888
19.275 -0.7549
19.3 -0.7246
19.325 -0.6973
19.35 -0.671
19.375 -0.6431
19.4 -0.6112
19.425 -0.5785
19.45 -0.5461
19.475 -0.5107
19.5 -0.4716
19.525 -0.4295
19.55 -0.3886
19.575 -0.3512
19.6 -0.3194
19.625 -0.2944
19.65 -0.2762
19.675 -0.2641
19.7 -0.2568
19.725 -0.2494
19.75 -0.2422
19.775 -0.2358
19.8 -0.2293
19.825 -0.2207
19.85 -0.2042
19.875 -0.1779
19.9 -0.1487
19.925 -0.1214
19.95 -0.1013
19.975 -0.0909
20 -0.0913
20.025 -0.103
20.05 -0.1248
20.075 -0.1552
20.1 -0.1944
20.125 -0.24
20.15 -0.2882
20.175 -0.3379
20.2 -0.3845
20.225 -0.4274
20.25 -0.4637
20.275 -0.4932
20.3 -0.5148
20.325 -0.5289
20.35 -0.5364
20.375 -0.5339
20.4 -0.5194
20.425 -0.4953
20.45 -0.4689
20.475 -0.4462
20.5 -0.4268
20.525 -0.4092
20.55 -0.3945
20.575 -0.3836
20.6 -0.3755
20.625 -0.3693
20.65 -0.366
20.675 -0.369
20.7 -0.3766
20.725 -0.3814
20.75 -0.3813
20.775 -0.3775
20.8 -0.3688
20.825 -0.3529
20.85 -0.3263
20.875 -0.2889
20.9 -0.2469
20.925 -0.2055
20.95 -0.1677
20.975 -0.1364
21 -0.1124
21.025 -0.0924
21.05 -0.0718
21.075 -0.0496
21.1 -0.0252
21.125 0.0073
21.15 0.0427
21.175 0.0727
21.2 0.0927
21.225 0.1021
21.25 0.1049
21.275 0.1055
21.3 0.1048
21.325 0.1028
21.35 0.102
21.375 0.1018
21.4 0.1015
21.425 0.0992
21.45 0.0942
21.475 0.0854
21.5 0.0726
21.525 0.0536
21.55 0.0262
21.575 -0.0102
21.6 -0.0459
21.625 -0.0738
21.65 -0.0863
21.675 -0.0865
21.7 -0.0849
21.725 -0.0916
21.75 -0.1089
21.775 -0.136
21.8 -0.1721
21.825 -0.2136
21.85 -0.2579
21.875 -0.3053
21.9 -0.356
21.925 -0.4098
21.95 -0.4667
21.975 -0.5257
22 -0.585
22.025 -0.6432
22.05 -0.6999
22.075 -0.7567
22.1 -0.8172
22.125 -0.8831
22.15 -0.9584
22.175 -1.0437
22.2 -1.1346
22.225 -1.229
22.25 -1.3233
22.275 -1.4197
22.3 -1.5068
22.325 -1.5854
22.35 -1.6587
22.375 -1.7275
22.4 -1.7927
22.425 -1.8539
22.45 -1.9093
22.475 -1.9557
22.5 -1.9929
22.525 -2.0172
22.55 -2.0348
22.575 -2.0452
22.6 -2.0496
22.625 -2.0491
22.65 -2.0486
22.675 -2.0453
22.7 -2.0412
22.725 -2.035
22.75 -2.0248
22.775 -2.0049
22.8 -1.9813
22.825 -1.9613
22.85 -1.9478
22.875 -1.94
22.9 -1.9242
22.925 -1.8967
22.95 -1.8628
22.975 -1.8251
23 -1.7821
23.025 -1.7263
23.05 -1.6572
23.075 -1.5776
23.1 -1.4946
23.125 -1.4143
23.15 -1.3395
23.175 -1.2764
23.2 -1.2234
23.225 -1.1746
23.25 -1.1271
23.275 -1.086
23.3 -1.0507
23.325 -1.0229
23.35 -1.001
23.375 -0.9812
23.4 -0.9659
23.425 -0.9531
23.45 -0.9418
23.475 -0.9327
23.5 -0.9253
23.525 -0.923
23.55 -0.9295
23.575 -0.9469
23.6 -0.977
23.625 -1.0163
23.65 -1.0603
23.675 -1.1053
23.7 -1.1487
23.725 -1.1878
23.75 -1.2187
23.775 -1.2405
23.8 -1.2572
23.825 -1.2786
23.85 -1.3041
23.875 -1.3368
23.9 -1.3775
23.925 -1.4178
23.95 -1.4415
23.975 -1.4433
24 -1.4259
24.025 -1.4006
24.05 -1.3732
24.075 -1.3474
24.1 -1.3244
24.125 -1.3063
24.15 -1.2912
24.175 -1.2781
24.2 -1.2683
24.225 -1.2624
24.25 -1.257
24.275 -1.2436
24.3 -1.219
24.325 -1.1886
24.35 -1.1554
24.375 -1.1185
24.4 -1.0734
24.425 -1.0177
24.45 -0.9559
24.475 -0.8941
24.5 -0.8357
24.525 -0.7823
24.55 -0.7345
24.575 -0.6902
24.6 -0.6451
24.625 -0.5982
24.65 -0.5516
24.675 -0.5032
24.7 -0.4537
24.725 -0.4007
24.75 -0.3494
24.775 -0.3045
24.8 -0.2652
24.825 -0.2308
24.85 -0.1974
24.875 -0.1605
24.9 -0.1224
24.925 -0.0857
24.95 -0.0507
24.975 -0.0177
25 0.0115
25.025 0.0362
25.05 0.0523
25.075 0.0601
25.1 0.0595
25.125 0.0493
25.15 0.03
25.175 0.0005
25.2 -0.0357
25.225 -0.0702
25.25 -0.0925
25.275 -0.095
25.3 -0.0823
25.325 -0.067
25.35 -0.0589
25.375 -0.0566
25.4 -0.0581
25.425 -0.0617
25.45 -0.0658
25.475 -0.065
25.5 -0.0558
25.525 -0.0433
25.55 -0.0317
25.575 -0.0233
25.6 -0.0223
25.625 -0.0291
25.65 -0.0426
25.675 -0.0628
25.7 -0.0889
25.725 -0.1203
25.75 -0.1565
25.775 -0.1971
25.8 -0.2393
25.825 -0.2779
25.85 -0.3121
25.875 -0.3454
25.9 -0.3817
25.925 -0.4214
25.95 -0.4639
25.975 -0.5112
26 -0.5625
26.025 -0.6175
26.05 -0.6773
26.075 -0.7412
26.1 -0.8092
26.125 -0.8813
26.15 -0.949
26.175 -0.9948
26.2 -1.0018
26.225 -0.9927
26.25 -0.9879
26.275 -0.9889
26.3 -0.9906
26.325 -0.9879
26.35 -0.9801
26.375 -0.9688
26.4 -0.9533
26.425 -0.9321
26.45 -0.9035
26.475 -0.868
26.5 -0.83
26.525 -0.7968
26.55 -0.7681
26.575 -0.7449
26.6 -0.7298
26.625 -0.7218
26.65 -0.7205
26.675 -0.727
26.7 -0.7411
26.725 -0.7623
26.75 -0.7903
26.775 -0.8227
26.8 -0.8593
26.825 -0.9009
26.85 -0.9419
26.875 -0.9711
26.9 -0.9847
26.925 -0.9941
26.95 -1.0048
26.975 -1.0136
27 -1.016
27.025 -1.0109
27.05 -0.9999
27.075 -0.9844
27.1 -0.9675
27.125 -0.9525
27.15 -0.9397
27.175 -0.9291
27.2 -0.9211
27.225 -0.9122
27.25 -0.8942
27.275 -0.8648
27.3 -0.8296
27.325 -0.7911
27.35 -0.7478
27.375 -0.7015
27.4 -0.6561
27.425 -0.611
27.45 -0.5667
27.475 -0.5215
27.5 -0.4713
27.525 -0.4188
27.55 -0.3696
27.575 -0.3264
27.6 -0.286
27.625 -0.2481
27.65 -0.2122
27.675 -0.1765
27.7 -0.1418
27.725 -0.1089
27.75 -0.0777
27.775 -0.0493
27.8 -0.0234
27.825 0.0038
27.85 0.0341
27.875 0.0669
27.9 0.1053
27.925 0.1516
27.95 0.2029
27.975 0.2556
28 0.3092
28.025 0.3622
28.05 0.4078
28.075 0.4417
28.1 0.4681
28.125 0.4922
28.15 0.513
28.175 0.529
28.2 0.5486
28.225 0.5727
28.25 0.5969
28.275 0.6229
28.3 0.6516
28.325 0.6816
28.35 0.718
28.375 0.7608
28.4 0.8032
28.425 0.8405
28.45 0.8695
28.475 0.8908
28.5 0.9042
28.525 0.91
28.55 0.9104
28.575 0.9061
28.6 0.8999
28.625 0.8927
28.65 0.8867
28.675 0.8815
28.7 0.877
28.725 0.869
28.75 0.854
28.775 0.8306
28.8 0.8003
28.825 0.7658
28.85 0.7287
28.875 0.6886
28.9 0.6485
28.925 0.6152
28.95 0.5838
28.975 0.5508
29 0.5135
29.025 0.473
29.05 0.4321
29.075 0.3923
29.1 0.3548
29.125 0.3236
29.15 0.2979
29.175 0.2766
29.2 0.2541
29.225 0.2262
29.25 0.1928
29.275 0.1525
29.3 0.106
29.325 0.0537
29.35 -0.0031
29.375 -0.0627
29.4 -0.1244
29.425 -0.1879
29.45 -0.2534
29.475 -0.32
29.5 -0.389
29.525 -0.4596
29.55 -0.5288
29.575 -0.591
29.6 -0.6471
29.625 -0.6957
29.65 -0.7374
29.675 -0.7738
29.7 -0.8008
29.725 -0.8185
29.75 -0.8324
29.775 -0.8432
29.8 -0.8511
29.825 -0.8477
29.85 -0.8255
29.875 -0.7827
29.9 -0.7296
29.925 -0.6736
29.95 -0.6138
29.975 -0.5536
30 -0.4948
30.025 -0.4406
30.05 -0.3932
30.075 -0.3543
30.1 -0.325
30.125 -0.3061
30.15 -0.2968
30.175 -0.2965
30.2 -0.305
30.225 -0.3223
30.25 -0.3478
30.275 -0.3791
30.3 -0.4165
30.325 -0.4577
30.35 -0.4932
30.375 -0.5158
30.4 -0.5161
30.425 -0.5081
30.45 -0.5004
30.475 -0.4908
30.5 -0.4786
30.525 -0.4688
30.55 -0.4687
30.575 -0.4799
30.6 -0.5028
30.625 -0.5378
30.65 -0.5837
30.675 -0.6336
30.7 -0.6849
30.725 -0.7394
30.75 -0.7982
30.775 -0.8569
30.8 -0.9111
30.825 -0.9562
30.85 -0.9923
30.875 -1.0184
30.9 -1.0285
30.925 -1.0275
30.95 -1.018
30.975 -1.0038
31 -0.9882
31.025 -0.9705
31.05 -0.9493
31.075 -0.9265
31.1 -0.9034
31.125 -0.8808
31.15 -0.8593
31.175 -0.839
31.2 -0.8167
31.225 -0.7871
31.25 -0.747
31.275 -0.7003
31.3 -0.6513
31.325 -0.604
31.35 -0.5613
31.375 -0.5222
31.4 -0.4828
31.425 -0.443
31.45 -0.3994
31.475 -0.3491
31.5 -0.2876
31.525 -0.2125
31.55 -0.1222
31.575 -0.0228
31.6 0.0772
31.625 0.1711
31.65 0.2578
31.675 0.3389
31.7 0.4113
31.725 0.4714
31.75 0.5212
31.775 0.5617
31.8 0.594
31.825 0.617
31.85 0.6282
31.875 0.629
31.9 0.6208
31.925 0.6109
31.95 0.6022
31.975 0.5926
32 0.5777
32.025 0.5544
32.05 0.5213
32.075 0.4809
32.1 0.4331
32.125 0.3765
32.15 0.3102
32.175 0.2332
32.2 0.1458
32.225 0.0508
32.25 -0.0375
32.275 -0.0941
32.3 -0.1117
32.325 -0.1115
32.35 -0.1094
32.375 -0.1105
32.4 -0.115
32.425 -0.124
32.45 -0.1388
32.475 -0.1603
32.5 -0.1875
32.525 -0.2188
32.55 -0.2549
32.575 -0.2971
32.6 -0.3461
32.625 -0.4018
32.65 -0.4612
32.675 -0.5166
32.7 -0.551
32.725 -0.5575
32.75 -0.545
32.775 -0.5305
32.8 -0.5226
32.825 -0.5239
32.85 -0.5375
32.875 -0.5662
32.9 -0.6054
32.925 -0.6465
32.95 -0.6787
32.975 -0.6922
33 -0.6872
33.025 -0.6673
33.05 -0.6397
33.075 -0.6111
33.1 -0.5867
33.125 -0.5712
33.15 -0.5637
33.175 -0.5629
33.2 -0.5633
33.225 -0.5559
33.25 -0.5399
33.275 -0.5197
33.3 -0.4979
33.325 -0.4802
33.35 -0.4691
33.375 -0.4626
33.4 -0.4612
33.425 -0.4658
33.45 -0.4739
33.475 -0.4825
33.5 -0.4879
33.525 -0.4885
33.55 -0.4854
33.575 -0.4805
33.6 -0.4755
33.625 -0.4737
33.65 -0.4789
33.675 -0.4942
33.7 -0.5167
33.725 -0.5365
33.75 -0.539
33.775 -0.5134
33.8 -0.4605
33.825 -0.3941
33.85 -0.3252
33.875 -0.2556
33.9 -0.1837
33.925 -0.114
33.95 -0.0518
33.975 0.0028
34 0.0515
34.025 0.0951
34.05 0.1345
34.075 0.1729
34.1 0.2164
34.125 0.2751
34.15 0.3418
34.175 0.408
34.2 0.4674
34.225 0.5198
34.25 0.5658
34.275 0.6067
34.3 0.643
34.325 0.6743
34.35 0.7027
34.375 0.7291
34.4 0.7546
34.425 0.7806
34.45 0.8034
34.475 0.8198
34.5 0.8287
34.525 0.8358
34.55 0.8471
34.575 0.8593
34.6 0.8696
34.625 0.8767
34.65 0.8769
34.675 0.869
34.7 0.8522
34.725 0.827
34.75 0.7965
34.775 0.764
34.8 0.7313
34.825 0.6986
34.85 0.6658
34.875 0.6302
34.9 0.5945
34.925 0.5688
34.95 0.5465
34.975 0.528
35 0.5086
35.025 0.4841
35.05 0.4543
35.075 0.4163
35.1 0.3718
35.125 0.3275
35.15 0.2801
35.175 0.2313
35.2 0.181
35.225 0.1318
35.25 0.0869
35.275 0.0476
35.3 0.0226
35.325 0.0131
35.35 0.0131
35.375 0.0153
35.4 0.0159
35.425 0.0137
35.45 0.0077
35.475 -0.003
35.5 -0.0119
35.525 -0.0147
35.55 -0.0088
35.575 0.0111
35.6 0.0489
35.625 0.0957
35.65 0.1414
35.675 0.1796
35.7 0.2078
35.725 0.2266
35.75 0.2357
35.775 0.2382
35.8 0.2426
35.825 0.249
35.85 0.2568
35.875 0.2622
35.9 0.261
35.925 0.25
35.95 0.2285
35.975 0.1992
36 0.1641
36.025 0.128
36.05 0.0931
36.075 0.0582
36.1 0.0212
36.125 -0.0193
36.15 -0.0624
36.175 -0.1078
36.2 -0.1483
36.225 -0.1815
36.25 -0.2138
36.275 -0.2499
36.3 -0.293
36.325 -0.3442
36.35 -0.4047
36.375 -0.4734
36.4 -0.5489
36.425 -0.6255
36.45 -0.6947
36.475 -0.7529
36.5 -0.8008
36.525 -0.8455
36.55 -0.887
36.575 -0.9207
36.6 -0.9402
36.625 -0.9468
36.65 -0.9462
36.675 -0.941
36.7 -0.9342
36.725 -0.9282
36.75 -0.9244
36.775 -0.9235
36.8 -0.9287
36.825 -0.9413
36.85 -0.9645
36.875 -0.9986
36.9 -1.042
36.925 -1.0921
36.95 -1.1468
36.975 -1.2033
37 -1.2578
37.025 -1.3031
37.05 -1.3374
37.075 -1.3598
37.1 -1.3696
37.125 -1.3628
37.15 -1.3374
37.175 -1.2983
37.2 -1.2418
37.225 -1.1703
37.25 -1.0919
37.275 -1.0132
37.3 -0.9347
37.325 -0.8551
37.35 -0.7748
37.375 -0.6883
37.4 -0.6
37.425 -0.5145
37.45 -0.4346
37.475 -0.3601
37.5 -0.2879
37.525 -0.2145
37.55 -0.1361
37.575 -0.0505
37.6 0.0413
37.625 0.1383
37.65 0.2387
37.675 0.3394
37.7 0.4386
37.725 0.5348
37.75 0.6267
37.775 0.7138
37.8 0.7946
37.825 0.8665
37.85 0.9305
37.875 0.9931
37.9 1.0646
37.925 1.1452
37.95 1.2283
37.975 1.31
38 1.3895
38.025 1.4671
38.05 1.5433
38.075 1.6176
38.1 1.6868
38.125 1.7493
38.15 1.8044
38.175 1.8543
38.2 1.902
38.225 1.9448
38.25 1.9812
38.275 2.0115
38.3 2.038
38.325 2.0623
38.35 2.0818
38.375 2.0914
38.4 2.0889
38.425 2.0734
38.45 2.0461
38.475 2.0079
38.5 1.9743
38.525 1.9617
38.55 1.9664
38.575 1.9803
38.6 1.9934
38.625 1.9974
38.65 1.9885
38.675 1.9696
38.7 1.9422
38.725 1.908
38.75 1.8789
38.775 1.8706
38.8 1.8819
38.825 1.9077
38.85 1.9394
38.875 1.9707
38.9 1.9973
38.925 2.0178
38.95 2.031
38.975 2.0365
39 2.0367
39.025 2.0327
39.05 2.0226
39.075 2.0049
39.1 1.9793
39.125 1.9465
39.15 1.907
39.175 1.8631
39.2 1.8183
39.225 1.777
39.25 1.7397
39.275 1.7044
39.3 1.6694
39.325 1.6375
39.35 1.609
39.375 1.5816
39.4 1.555
39.425 1.5312
39.45 1.5116
39.475 1.4935
39.5 1.4736
39.525 1.4502
39.55 1.4205
39.575 1.3842
39.6 1.3411
39.625 1.2922
39.65 1.2358
39.675 1.1685
39.7 1.0921
39.725 1.0152
39.75 0.9632
39.775 0.9505
39.8 0.962
39.825 0.9805
39.85 0.9951
39.875 1.0031
39.9 1.0007
39.925 0.9892
39.95 0.966
39.975 0.9312
40 0.8858
40.025 0.8292
40.05 0.7658
40.075 0.708
40.1 0.6591
40.125 0.6123
40.15 0.5632
40.175 0.5098
40.2 0.4543
40.225 0.3977
40.25 0.3428
40.275 0.2951
40.3 0.2542
40.325 0.2323
40.35 0.2444
40.375 0.2866
40.4 0.3463
40.425 0.4132
40.45 0.4788
40.475 0.5367
40.5 0.5869
40.525 0.6331
40.55 0.6764
40.575 0.7145
40.6 0.7461
40.625 0.7746
40.65 0.8115
40.675 0.8647
40.7 0.9226
40.725 0.9742
40.75 1.0153
40.775 1.0454
40.8 1.0663
40.825 1.0787
40.85 1.0906
40.875 1.1082
40.9 1.1361
40.925 1.1756
40.95 1.223
40.975 1.2685
41 1.3067
41.025 1.3342
41.05 1.3515
41.075 1.3567
41.1 1.3529
41.125 1.3486
41.15 1.3527
41.175 1.361
41.2 1.3644
41.225 1.3585
41.25 1.3432
41.275 1.3183
41.3 1.2835
41.325 1.2408
41.35 1.1903
41.375 1.1333
41.4 1.0764
41.425 1.0264
41.45 0.984
41.475 0.9477
41.5 0.9159
41.525 0.8802
41.55 0.842
41.575 0.8045
41.6 0.765
41.625 0.7293
41.65 0.7066
41.675 0.7069
41.7 0.7264
41.725 0.7567
41.75 0.7869
41.775 0.8114
41.8 0.8356
41.825 0.8604
41.85 0.8894
41.875 0.9284
41.9 0.9705
41.925 1.0126
41.95 1.0508
41.975 1.0851
42 1.1162
42.025 1.1395
42.05 1.1522
42.075 1.1588
42.1 1.1591
42.125 1.1534
42.15 1.142
42.175 1.1272
42.2 1.1079
42.225 1.0819
42.25 1.0478
42.275 1.0067
42.3 0.9645
42.325 0.922
42.35 0.8766
42.375 0.832
42.4 0.7904
42.425 0.7514
42.45 0.7162
42.475 0.6813
42.5 0.6412
42.525 0.5952
42.55 0.5495
42.575 0.5119
42.6 0.4822
42.625 0.4522
42.65 0.419
42.675 0.3795
42.7 0.3323
42.725 0.2792
42.75 0.2236
42.775 0.1629
42.8 0.1001
42.825 0.0428
42.85 -0.0035
42.875 -0.0426
42.9 -0.0817
42.925 -0.1169
42.95 -0.1378
42.975 -0.1421
43 -0.1411
43.025 -0.1329
43.05 -0.112
43.075 -0.0816
43.1 -0.0507
43.125 -0.0137
43.15 0.0393
43.175 0.1097
43.2 0.194
43.225 0.2865
43.25 0.3851
43.275 0.4875
43.3 0.5841
43.325 0.6716
43.35 0.7508
43.375 0.825
43.4 0.8931
43.425 0.9523
43.45 1.0005
43.475 1.0362
43.5 1.0588
43.525 1.0669
43.55 1.062
43.575 1.0494
43.6 1.0331
43.625 1.0205
43.65 1.0199
43.675 1.0244
43.7 1.0291
43.725 1.0366
43.75 1.049
43.775 1.0642
43.8 1.0807
43.825 1.0955
43.85 1.1051
43.875 1.1079
43.9 1.1028
43.925 1.092
43.95 1.0772
43.975 1.0584
44 1.0346
44.025 1.0066
44.05 0.9748
44.075 0.9425
44.1 0.9128
44.125 0.8956
44.15 0.899
44.175 0.934
44.2 1.0042
44.225 1.0936
44.25 1.1837
44.275 1.2663
44.3 1.3401
44.325 1.4048
44.35 1.4579
44.375 1.503
44.4 1.5466
44.425 1.5902
44.45 1.6329
44.475 1.6767
44.5 1.725
44.525 1.7788
44.55 1.8342
44.575 1.8845
44.6 1.9256
44.625 1.9556
44.65 1.976
44.675 1.9905
44.7 1.9999
44.725 2.0032
44.75 1.9998
44.775 1.9935
44.8 1.9868
44.825 1.9836
44.85 1.9878
44.875 1.9984
44.9 2.0094
44.925 2.0151
44.95 2.0178
44.975 2.0169
45 2.013
45.025 2.0089
45.05 2.0033
45.075 1.9983
45.1 1.9965
45.125 2.0007
45.15 2.0078
45.175 2.017
45.2 2.0232
45.225 2.0262
45.25 2.0263
45.275 2.029
45.3 2.0421
45.325 2.0646
45.35 2.0892
45.375 2.11
45.4 2.1267
45.425 2.1403
45.45 2.1535
45.475 2.1712
45.5 2.1898
45.525 2.2065
45.55 2.2203
45.575 2.2313
45.6 2.2394
45.625 2.2453
45.65 2.2497
45.675 2.2545
45.7 2.2665
45.725 2.2844
45.75 2.3026
45.775 2.3204
45.8 2.3364
45.825 2.3587
45.85 2.3843
45.875 2.412
45.9 2.4393
45.925 2.4582
45.95 2.4689
45.975 2.4763
46 2.4805
46.025 2.4801
46.05 2.4822
46.075 2.4925
46.1 2.5098
46.125 2.5367
46.15 2.5727
46.175 2.6122
46.2 2.6546
46.225 2.7038
46.25 2.7587
46.275 2.8136
46.3 2.8662
46.325 2.9164
46.35 2.9638
46.375 3.0065
46.4 3.043
46.425 3.0737
46.45 3.1001
46.475 3.1231
46.5 3.1424
46.525 3.1596
46.55 3.1746
46.575 3.1899
46.6 3.2091
46.625 3.2306
46.65 3.2509
46.675 3.2694
46.7 3.2838
46.725 3.2947
46.75 3.306
46.775 3.325
46.8 3.3483
46.825 3.3749
46.85 3.4005
46.875 3.4229
46.9 3.4399
46.925 3.453
46.95 3.4643
46.975 3.4765
47 3.4874
47.025 3.4935
47.05 3.4956
47.075 3.4957
47.1 3.4966
47.125 3.5047
47.15 3.5251
47.175 3.55
47.2 3.5706
47.225 3.5862
47.25 3.6006
47.275 3.6171
47.3 3.6333
47.325 3.6455
47.35 3.6529
47.375 3.6528
47.4 3.6449
47.425 3.6354
47.45 3.6287
47.475 3.6239
47.5 3.6208
47.525 3.6202
47.55 3.6209
47.575 3.6185
47.6 3.6094
47.625 3.5949
47.65 3.5752
47.675 3.5528
47.7 3.5281
47.725 3.5052
47.75 3.4845
47.775 3.4634
47.8 3.4405
47.825 3.4186
47.85 3.4063
47.875 3.4044
47.9 3.4071
47.925 3.4059
47.95 3.4009
47.975 3.3933
48 3.384
48.025 3.3739
48.05 3.3697
48.075 3.3731
48.1 3.3825
48.125 3.3937
48.15 3.4039
48.175 3.4112
48.2 3.4167
48.225 3.4202
48.25 3.4204
48.275 3.4179
48.3 3.4125
48.325 3.4041
48.35 3.396
48.375 3.3875
48.4 3.3754
48.425 3.3593
48.45 3.3435
48.475 3.3338
48.5 3.3384
48.525 3.355
48.55 3.3784
48.575 3.4027
48.6 3.4237
48.625 3.4414
48.65 3.4586
48.675 3.4794
48.7 3.5044
48.725 3.5301
48.75 3.554
48.775 3.5776
48.8 3.6023
48.825 3.6254
48.85 3.6444
48.875 3.6569
48.9 3.6629
48.925 3.6633
48.95 3.6585
48.975 3.6489
49 3.6349
49.025 3.6165
49.05 3.5943
49.075 3.5682
49.1 3.5379
49.125 3.5042
49.15 3.4669
49.175 3.4262
49.2 3.3827
49.225 3.3363
49.25 3.2869
49.275 3.2348
49.3 3.1812
49.325 3.128
49.35 3.0776
49.375 3.031
49.4 2.9858
49.425 2.9398
49.45 2.8916
49.475 2.8402
49.5 2.7847
49.525 2.7245
49.55 2.6597
49.575 2.5905
49.6 2.5166
49.625 2.4372
49.65 2.3529
49.675 2.2644
49.7 2.1712
49.725 2.0744
49.75 1.9762
49.775 1.8804
49.8 1.788
49.825 1.6976
49.85 1.6095
49.875 1.5235
49.9 1.4402
49.925 1.3558
49.95 1.2687
49.975 1.1807
50 1.0906
50.025 1.0041
50.05 0.9299
50.075 0.8814
50.1 0.8572
50.125 0.8468
50.15 0.8494
50.175 0.8612
50.2 0.8744
50.225 0.8826
50.25 0.8925
50.275 0.9123
50.3 0.9369
50.325 0.9692
50.35 1.0111
50.375 1.0561
50.4 1.0977
50.425 1.1361
50.45 1.1708
50.475 1.2019
50.5 1.2301
50.525 1.2516
50.55 1.2648
50.575 1.2685
50.6 1.2594
50.625 1.2375
50.65 1.2069
50.675 1.1689
50.7 1.1277
50.725 1.086
50.75 1.051
50.775 1.0262
50.8 1.0109
50.825 1.0139
50.85 1.035
50.875 1.0619
50.9 1.0859
50.925 1.1033
50.95 1.1118
50.975 1.1123
51 1.1059
51.025 1.1006
51.05 1.1094
51.075 1.1386
51.1 1.179
51.125 1.2199
51.15 1.2547
51.175 1.2832
51.2 1.3025
51.225 1.3121
51.25 1.3152
51.275 1.3142
51.3 1.3076
51.325 1.2973
51.35 1.2866
51.375 1.2795
51.4 1.2718
51.425 1.2592
51.45 1.2412
51.475 1.2173
51.5 1.19
51.525 1.164
51.55 1.14
51.575 1.1142
51.6 1.0811
51.625 1.0403
51.65 0.995
51.675 0.9465
51.7 0.8963
51.725 0.8439
51.75 0.7915
51.775 0.7435
51.8 0.7035
51.825 0.6709
51.85 0.6447
51.875 0.6218
51.9 0.5999
51.925 0.5797
51.95 0.5609
51.975 0.5439
52 0.534
52.025 0.5361
52.05 0.5561
52.075 0.5915
52.1 0.6386
52.125 0.7029
52.15 0.7782
52.175 0.8566
52.2 0.9343
52.225 1.0069
52.25 1.0743
52.275 1.1345
52.3 1.1821
52.325 1.2157
52.35 1.2368
52.375 1.2461
52.4 1.2433
52.425 1.2288
52.45 1.2038
52.475 1.1705
52.5 1.1292
52.525 1.0799
52.55 1.026
52.575 0.9743
52.6 0.9297
52.625 0.8871
52.65 0.8445
52.675 0.8009
52.7 0.7553
52.725 0.7106
52.75 0.6658
52.775 0.6194
52.8 0.5706
52.825 0.5232
52.85 0.4834
52.875 0.451
52.9 0.4277
52.925 0.4107
52.95 0.4021
52.975 0.4045
53 0.4142
53.025 0.4294
53.05 0.4505
53.075 0.4759
53.1 0.5009
53.125 0.5224
53.15 0.539
53.175 0.5511
53.2 0.5553
53.225 0.551
53.25 0.5405
53.275 0.5265
53.3 0.5071
53.325 0.4846
53.35 0.467
53.375 0.4591
53.4 0.4576
53.425 0.4588
53.45 0.4619
53.475 0.4673
53.5 0.4641
53.525 0.4531
53.55 0.4373
53.575 0.4206
53.6 0.412
53.625 0.4092
53.65 0.4109
53.675 0.4142
53.7 0.4189
53.725 0.4248
53.75 0.4312
53.775 0.4351
53.8 0.4385
53.825 0.4412
53.85 0.4403
53.875 0.4336
53.9 0.4198
53.925 0.4012
53.95 0.3838
53.975 0.3732
54 0.3776
54.025 0.3954
54.05 0.4213
54.075 0.4497
54.1 0.4736
54.125 0.4896
54.15 0.5004
54.175 0.5103
54.2 0.5238
54.225 0.5452
54.25 0.5729
54.275 0.6033
54.3 0.6353
54.325 0.6647
54.35 0.6881
54.375 0.7082
54.4 0.7267
54.425 0.7419
54.45 0.756
54.475 0.7695
54.5 0.7839
54.525 0.8
54.55 0.8182
54.575 0.8397
54.6 0.861
54.625 0.8791
54.65 0.8964
54.675 0.9141
54.7 0.9299
54.725 0.9377
54.75 0.9382
54.775 0.9312
54.8 0.9248
54.825 0.9214
54.85 0.9253
54.875 0.932
54.9 0.9378
54.925 0.9441
54.95 0.9518
54.975 0.9634
55 0.9804
55.025 1.001
55.05 1.0239
55.075 1.0545
55.1 1.0939
55.125 1.139
55.15 1.1869
55.175 1.2311
55.2 1.2659
55.225 1.2908
55.25 1.3068
55.275 1.3171
55.3 1.3273
55.325 1.3404
55.35 1.3575
55.375 1.38
55.4 1.407
55.425 1.436
55.45 1.4665
55.475 1.4984
55.5 1.5347
55.525 1.5766
55.55 1.6213
55.575 1.6687
55.6 1.7206
55.625 1.7727
55.65 1.8216
55.675 1.8671
55.7 1.9082
55.725 1.942
55.75 1.9698
55.775 1.994
55.8 2.0133
55.825 2.0251
55.85 2.0284
55.875 2.0242
55.9 2.0133
55.925 1.9956
55.95 1.9713
55.975 1.9415
56 1.9031
56.025 1.8578
56.05 1.8097
56.075 1.7642
56.1 1.7202
56.125 1.6776
56.15 1.6382
56.175 1.601
56.2 1.5632
56.225 1.5187
56.25 1.4657
56.275 1.4079
56.3 1.3477
56.325 1.2847
56.35 1.2171
56.375 1.1473
56.4 1.0804
56.425 1.0195
56.45 0.9703
56.475 0.9369
56.5 0.91
56.525 0.8809
56.55 0.8525
56.575 0.8266
56.6 0.7991
56.625 0.7692
56.65 0.7353
56.675 0.6944
56.7 0.6455
56.725 0.5905
56.75 0.5305
56.775 0.4674
56.8 0.4046
56.825 0.3453
56.85 0.2907
56.875 0.244
56.9 0.2101
56.925 0.1911
56.95 0.1886
56.975 0.1984
57 0.2163
57.025 0.2394
57.05 0.2655
57.075 0.2902
57.1 0.3088
57.125 0.3221
57.15 0.3303
57.175 0.3348
57.2 0.3364
57.225 0.3351
57.25 0.3364
57.275 0.3478
57.3 0.367
57.325 0.3973
57.35 0.4492
57.375 0.5218
57.4 0.6125
57.425 0.7116
57.45 0.8108
57.475 0.9071
57.5 0.9986
57.525 1.0826
57.55 1.158
57.575 1.2258
57.6 1.2856
57.625 1.3381
57.65 1.3839
57.675 1.4243
57.7 1.4612
57.725 1.4933
57.75 1.5192
57.775 1.5375
57.8 1.5502
57.825 1.5577
57.85 1.5589
57.875 1.5564
57.9 1.5513
57.925 1.5442
57.95 1.5399
57.975 1.5451
58 1.5591
58.025 1.5822
58.05 1.611
58.075 1.6474
58.1 1.6958
58.125 1.7511
58.15 1.807
58.175 1.858
58.2 1.9025
58.225 1.9422
58.25 1.9871
58.275 2.0529
58.3 2.1303
58.325 2.2056
58.35 2.2736
58.375 2.333
58.4 2.3833
58.425 2.4225
58.45 2.4533
58.475 2.4786
58.5 2.4976
58.525 2.5085
58.55 2.5105
58.575 2.5046
58.6 2.4928
58.625 2.4775
58.65 2.4578
58.675 2.433
58.7 2.4049
58.725 2.3784
58.75 2.3552
58.775 2.3388
58.8 2.3297
58.825 2.3229
58.85 2.3117
58.875 2.2978
58.9 2.2939
58.925 2.3085
58.95 2.3372
58.975 2.3749
59 2.4207
59.025 2.4673
59.05 2.5134
59.075 2.555
59.1 2.5922
59.125 2.6275
59.15 2.6645
59.175 2.7062
59.2 2.7522
59.225 2.803
59.25 2.8518
59.275 2.8959
59.3 2.9359
59.325 2.9702
59.35 2.9991
59.375 3.0227
59.4 3.0397
59.425 3.0519
59.45 3.0623
59.475 3.0716
59.5 3.0782
59.525 3.0804
59.55 3.0781
59.575 3.0754
59.6 3.0742
59.625 3.0717
59.65 3.0646
59.675 3.0514
59.7 3.0329
59.725 3.011
59.75 2.9845
59.775 2.9527
59.8 2.9177
59.825 2.8817
59.85 2.8468
59.875 2.8109
59.9 2.7697
59.925 2.7219
59.95 2.6666
59.975 2.6043
60 2.5391
60.025 2.474
60.05 2.4107
60.075 2.3457
60.1 2.2724
60.125 2.1906
60.15 2.1039
60.175 2.0217
60.2 1.9566
60.225 1.8998
60.25 1.8437
60.275 1.7872
60.3 1.7274
60.325 1.6712
60.35 1.6273
60.375 1.6022
60.4 1.5934
60.425 1.5908
60.45 1.5852
60.475 1.5766
60.5 1.5682
60.525 1.562
60.55 1.5591
60.575 1.5603
60.6 1.566
60.625 1.5774
60.65 1.5952
60.675 1.617
60.7 1.6404
60.725 1.6657
60.75 1.6888
60.775 1.7067
60.8 1.7226
60.825 1.7347
60.85 1.7429
60.875 1.7468
60.9 1.7422
60.925 1.7276
60.95 1.7027
60.975 1.6682
61 1.627
61.025 1.5832
61.05 1.5382
61.075 1.4928
61.1 1.4492
61.125 1.406
61.15 1.3637
61.175 1.3219
61.2 1.2855
61.225 1.2579
61.25 1.2459
61.275 1.2517
61.3 1.2635
61.325 1.2799
61.35 1.2992
61.375 1.3183
61.4 1.3372
61.425 1.359
61.45 1.3819
61.475 1.4052
61.5 1.4339
61.525 1.4662
61.55 1.4958
61.575 1.5192
61.6 1.5363
61.625 1.5517
61.65 1.5698
61.675 1.5922
61.7 1.6164
61.725 1.6391
61.75 1.6612
61.775 1.6806
61.8 1.6945
61.825 1.7009
61.85 1.7036
61.875 1.7052
61.9 1.7003
61.925 1.6884
61.95 1.673
61.975 1.6532
62 1.6337
62.025 1.6202
62.05 1.6166
62.075 1.6212
62.1 1.6259
62.125 1.6264
62.15 1.6231
62.175 1.6165
62.2 1.6054
62.225 1.5885
62.25 1.5672
62.275 1.5437
62.3 1.5194
62.325 1.4937
62.35 1.4683
62.375 1.4416
62.4 1.4136
62.425 1.3839
62.45 1.3529
62.475 1.3203
62.5 1.2862
62.525 1.251
62.55 1.2144
62.575 1.1751
62.6 1.1311
62.625 1.0818
62.65 1.027
62.675 0.968
62.7 0.9052
62.725 0.8379
62.75 0.7629
62.775 0.6791
62.8 0.5847
62.825 0.4773
62.85 0.3621
62.875 0.252
62.9 0.157
62.925 0.0717
62.95 -0.0101
62.975 -0.0915
63 -0.1737
63.025 -0.2592
63.05 -0.3501
63.075 -0.4472
63.1 -0.551
63.125 -0.6603
63.15 -0.7726
63.175 -0.8859
63.2 -0.9959
63.225 -1.0977
63.25 -1.1849
63.275 -1.2469
63.3 -1.2838
63.325 -1.3024
63.35 -1.3068
63.375 -1.3009
63.4 -1.2856
63.425 -1.2623
63.45 -1.2392
63.475 -1.2168
63.5 -1.196
63.525 -1.1781
63.55 -1.1606
63.575 -1.1454
63.6 -1.1334
63.625 -1.1251
63.65 -1.1182
63.675 -1.1095
63.7 -1.0967
63.725 -1.0843
63.75 -1.0758
63.775 -1.0735
63.8 -1.0739
63.825 -1.0744
63.85 -1.0729
63.875 -1.0694
63.9 -1.0654
63.925 -1.0636
63.95 -1.0627
63.975 -1.0585
64 -1.0483
64.025 -1.0359
64.05 -1.0265
64.075 -1.0209
64.1 -1.0182
64.125 -1.0176
64.15 -1.0107
64.175 -0.9988
64.2 -0.988
64.225 -0.9788
64.25 -0.9713
64.275 -0.9653
64.3 -0.9549
64.325 -0.9389
64.35 -0.9215
64.375 -0.9006
64.4 -0.8729
64.425 -0.84
64.45 -0.8038
64.475 -0.7659
64.5 -0.7282
64.525 -0.6906
64.55 -0.6552
64.575 -0.6238
64.6 -0.5976
64.625 -0.5757
64.65 -0.5636
64.675 -0.5641
64.7 -0.5758
64.725 -0.5955
64.75 -0.6118
64.775 -0.6104
64.8 -0.5911
64.825 -0.5664
64.85 -0.5443
64.875 -0.5302
64.9 -0.526
64.925 -0.5293
64.95 -0.5405
64.975 -0.5576
65 -0.5817
65.025 -0.6106
65.05 -0.6381
65.075 -0.6558
65.1 -0.6549
65.125 -0.6399
65.15 -0.6189
65.175 -0.5892
65.2 -0.5463
65.225 -0.4937
65.25 -0.4388
65.275 -0.3851
65.3 -0.3366
65.325 -0.2969
65.35 -0.2701
65.375 -0.2526
65.4 -0.2396
65.425 -0.2277
65.45 -0.217
65.475 -0.2077
65.5 -0.1938
65.525 -0.1726
65.55 -0.1453
65.575 -0.117
65.6 -0.0927
65.625 -0.0735
65.65 -0.0583
65.675 -0.0482
65.7 -0.0426
65.725 -0.043
65.75 -0.0499
65.775 -0.0646
65.8 -0.0848
65.825 -0.1098
65.85 -0.1423
65.875 -0.1816
65.9 -0.2264
65.925 -0.2748
65.95 -0.3216
65.975 -0.3675
66 -0.4131
66.025 -0.46
66.05 -0.5119
66.075 -0.5679
66.1 -0.6277
66.125 -0.6908
66.15 -0.7548
66.175 -0.8184
66.2 -0.8762
66.225 -0.9241
66.25 -0.9656
66.275 -0.9958
66.3 -1.0142
66.325 -1.0257
66.35 -1.0303
66.375 -1.0273
66.4 -1.0151
66.425 -0.9918
66.45 -0.9571
66.475 -0.9121
66.5 -0.8563
66.525 -0.7933
66.55 -0.7281
66.575 -0.6637
66.6 -0.6009
66.625 -0.5386
66.65 -0.4798
66.675 -0.4295
66.7 -0.386
66.725 -0.3494
66.75 -0.3213
66.775 -0.3026
66.8 -0.2919
66.825 -0.2914
66.85 -0.301
66.875 -0.3188
66.9 -0.3454
66.925 -0.3731
66.95 -0.397
66.975 -0.4184
67 -0.4347
67.025 -0.4441
67.05 -0.4492
67.075 -0.4534
67.1 -0.4493
67.125 -0.4341
67.15 -0.4097
67.175 -0.3812
67.2 -0.3471
67.225 -0.3015
67.25 -0.247
67.275 -0.1865
67.3 -0.1304
67.325 -0.0854
67.35 -0.0508
67.375 -0.0268
67.4 -0.0135
67.425 -0.01
67.45 -0.0151
67.475 -0.0283
67.5 -0.0482
67.525 -0.0744
67.55 -0.1041
67.575 -0.1371
67.6 -0.1738
67.625 -0.214
67.65 -0.2556
67.675 -0.2984
67.7 -0.3391
67.725 -0.3725
67.75 -0.3923
67.775 -0.3996
67.8 -0.4064
67.825 -0.4162
67.85 -0.4248
67.875 -0.4309
67.9 -0.4323
67.925 -0.4288
67.95 -0.4136
67.975 -0.3757
68 -0.3111
68.025 -0.23
68.05 -0.1534
68.075 -0.1041
68.1 -0.0766
68.125 -0.063
68.15 -0.0574
68.175 -0.0562
68.2 -0.0577
68.225 -0.0612
68.25 -0.0662
68.275 -0.0747
68.3 -0.0879
68.325 -0.1038
68.35 -0.1236
68.375 -0.1435
68.4 -0.1632
68.425 -0.1861
68.45 -0.2105
68.475 -0.2307
68.5 -0.2436
68.525 -0.2532
68.55 -0.2624
68.575 -0.2713
68.6 -0.2815
68.625 -0.2944
68.65 -0.3095
68.675 -0.3249
68.7 -0.341
68.725 -0.3552
68.75 -0.3666
68.775 -0.3752
68.8 -0.3784
68.825 -0.3706
68.85 -0.3493
68.875 -0.3232
68.9 -0.2962
68.925 -0.265
68.95 -0.2241
68.975 -0.1665
69 -0.0971
69.025 -0.0272
69.05 0.0366
69.075 0.0952
69.1 0.1531
69.125 0.2137
69.15 0.2734
69.175 0.3268
69.2 0.3711
69.225 0.4066
69.25 0.4351
69.275 0.4565
69.3 0.4718
69.325 0.4826
69.35 0.4891
69.375 0.4912
69.4 0.4886
69.425 0.4818
69.45 0.4713
69.475 0.4575
69.5 0.4392
69.525 0.4182
69.55 0.3931
69.575 0.3611
69.6 0.3234
69.625 0.2825
69.65 0.2387
69.675 0.1954
69.7 0.1531
69.725 0.11
69.75 0.0632
69.775 0.0142
69.8 -0.0342
69.825 -0.0767
69.85 -0.1161
69.875 -0.1568
69.9 -0.1994
69.925 -0.2414
69.95 -0.284
69.975 -0.3252
70 -0.3621
70.025 -0.3906
70.05 -0.4065
70.075 -0.4117
70.1 -0.4093
70.125 -0.3995
70.15 -0.3789
70.175 -0.3418
70.2 -0.289
70.225 -0.2262
70.25 -0.1613
70.275 -0.0997
70.3 -0.0446
70.325 0.0038
70.35 0.0455
70.375 0.0833
70.4 0.1223
70.425 0.1635
70.45 0.2033
70.475 0.2417
70.5 0.2778
70.525 0.3114
70.55 0.3445
70.575 0.3776
70.6 0.4096
70.625 0.4424
70.65 0.4835
70.675 0.5353
70.7 0.5919
70.725 0.6456
70.75 0.6914
70.775 0.7308
70.8 0.7661
70.825 0.8032
70.85 0.8438
70.875 0.8862
70.9 0.932
70.925 0.9764
70.95 1.0175
70.975 1.0514
71 1.0798
71.025 1.1051
71.05 1.132
71.075 1.1586
71.1 1.1882
71.125 1.212
71.15 1.2269
71.175 1.238
71.2 1.2456
71.225 1.2541
71.25 1.2758
71.275 1.3096
71.3 1.3473
71.325 1.3865
71.35 1.4338
71.375 1.4849
71.4 1.5371
71.425 1.5844
71.45 1.6247
71.475 1.6569
71.5 1.6812
71.525 1.6974
71.55 1.7065
71.575 1.7109
71.6 1.7098
71.625 1.702
71.65 1.6875
71.675 1.6675
71.7 1.6423
71.725 1.6136
71.75 1.5808
71.775 1.5442
71.8 1.5115
71.825 1.4874
71.85 1.4622
71.875 1.4337
71.9 1.4029
71.925 1.3737
71.95 1.3484
71.975 1.3239
72 1.2955
72.025 1.2612
72.05 1.2214
72.075 1.1788
72.1 1.1371
72.125 1.0979
72.15 1.0612
72.175 1.0271
72.2 0.9934
72.225 0.9608
72.25 0.9266
72.275 0.8902
72.3 0.8561
72.325 0.8271
72.35 0.8038
72.375 0.7897
72.4 0.7848
72.425 0.7841
72.45 0.7822
72.475 0.7793
72.5 0.7745
72.525 0.7691
72.55 0.7618
72.575 0.7584
72.6 0.7619
72.625 0.7764
72.65 0.7933
72.675 0.8087
72.7 0.8221
72.725 0.8397
72.75 0.8692
72.775 0.9188
72.8 0.9864
72.825 1.0592
72.85 1.1258
72.875 1.1822
72.9 1.2267
72.925 1.2593
72.95 1.2822
72.975 1.3019
73 1.3273
73.025 1.3605
73.05 1.3928
73.075 1.4172
73.1 1.4345
73.125 1.4485
73.15 1.4604
73.175 1.4699
73.2 1.4837
73.225 1.5196
73.25 1.5749
73.275 1.6318
73.3 1.6836
73.325 1.7287
73.35 1.7666
73.375 1.7969
73.4 1.8197
73.425 1.8379
73.45 1.8562
73.475 1.8766
73.5 1.8975
73.525 1.9156
73.55 1.9287
73.575 1.9375
73.6 1.94
73.625 1.9332
73.65 1.9183
73.675 1.8973
73.7 1.8685
73.725 1.8339
73.75 1.799
73.775 1.776
73.8 1.7723
73.825 1.7887
73.85 1.8067
73.875 1.8213
73.9 1.8308
73.925 1.8368
73.95 1.841
73.975 1.8421
74 1.842
74.025 1.8483
74.05 1.8628
74.075 1.8849
74.1 1.9119
74.125 1.9391
74.15 1.9675
74.175 2.0039
74.2 2.0533
74.225 2.1073
74.25 2.1553
74.275 2.194
74.3 2.2221
74.325 2.239
74.35 2.2476
74.375 2.2571
74.4 2.2855
74.425 2.3348
74.45 2.3886
74.475 2.4361
74.5 2.4719
74.525 2.4945
74.55 2.5057
74.575 2.5075
74.6 2.5018
74.625 2.4899
74.65 2.4728
74.675 2.452
74.7 2.4277
74.725 2.4021
74.75 2.3779
74.775 2.3538
74.8 2.3259
74.825 2.295
74.85 2.2732
74.875 2.2776
74.9 2.3019
74.925 2.338
74.95 2.3783
74.975 2.4151
75 2.4439
75.025 2.4647
75.05 2.4848
75.075 2.5121
75.1 2.541
75.125 2.5647
75.15 2.5798
75.175 2.5879
75.2 2.5891
75.225 2.5847
75.25 2.5756
75.275 2.5648
75.3 2.5544
75.325 2.5429
75.35 2.5299
75.375 2.5148
75.4 2.4936
75.425 2.4709
75.45 2.4554
75.475 2.446
75.5 2.4375
75.525 2.4307
75.55 2.4236
75.575 2.4123
75.6 2.3944
75.625 2.3691
75.65 2.3419
75.675 2.316
75.7 2.2964
75.725 2.2899
75.75 2.291
75.775 2.2898
75.8 2.2852
75.825 2.2773
75.85 2.263
75.875 2.2434
75.9 2.2219
75.925 2.1941
75.95 2.1594
75.975 2.1208
76 2.0806
76.025 2.0461
76.05 2.0206
76.075 1.9975
76.1 1.9738
76.125 1.9498
76.15 1.926
76.175 1.9022
76.2 1.8773
76.225 1.8521
76.25 1.8244
76.275 1.7929
76.3 1.7566
76.325 1.7153
76.35 1.6674
76.375 1.6115
76.4 1.55
76.425 1.4852
76.45 1.4199
76.475 1.3565
76.5 1.2967
76.525 1.2394
76.55 1.185
76.575 1.1336
76.6 1.0854
76.625 1.0415
76.65 1.0009
76.675 0.9631
76.7 0.9323
76.725 0.9091
76.75 0.8942
76.775 0.8869
76.8 0.8836
76.825 0.8765
76.85 0.8652
76.875 0.8513
76.9 0.8404
76.925 0.8306
76.95 0.8229
76.975 0.8207
77 0.8235
77.025 0.8306
77.05 0.841
77.075 0.8591
77.1 0.8845
77.125 0.9109
77.15 0.9345
77.175 0.9544
77.2 0.968
77.225 0.9752
77.25 0.9762
77.275 0.9733
77.3 0.9737
77.325 0.9818
77.35 0.9955
77.375 1.0156
77.4 1.0427
77.425 1.0743
77.45 1.1073
77.475 1.1361
77.5 1.1575
77.525 1.1714
77.55 1.1767
77.575 1.1756
77.6 1.1706
77.625 1.1606
77.65 1.1417
77.675 1.1135
77.7 1.0803
77.725 1.0522
77.75 1.035
77.775 1.0197
77.8 0.9991
77.825 0.971
77.85 0.934
77.875 0.8885
77.9 0.8329
77.925 0.768
77.95 0.6951
77.975 0.6189
78 0.5468
78.025 0.4802
78.05 0.4229
78.075 0.3771
78.1 0.341
78.125 0.3114
78.15 0.2864
78.175 0.2614
78.2 0.2304
78.225 0.1942
78.25 0.1515
78.275 0.1083
78.3 0.0725
78.325 0.0437
78.35 0.0265
78.375 0.0245
78.4 0.0403
78.425 0.0692
78.45 0.0984
78.475 0.1193
78.5 0.134
78.525 0.1389
78.55 0.1355
78.575 0.1258
78.6 0.1156
78.625 0.1016
78.65 0.0871
78.675 0.0772
78.7 0.0725
78.725 0.0864
78.75 0.1134
78.775 0.1475
78.8 0.1871
78.825 0.2271
78.85 0.2669
78.875 0.3061
78.9 0.3506
78.925 0.3964
78.95 0.4404
78.975 0.4803
79 0.5201
79.025 0.5702
79.05 0.6252
79.075 0.6733
79.1 0.7144
79.125 0.7478
79.15 0.7766
79.175 0.8015
79.2 0.8206
79.225 0.835
79.25 0.8468
79.275 0.8566
79.3 0.8664
79.325 0.8746
79.35 0.8778
79.375 0.8726
79.4 0.8565
79.425 0.8326
79.45 0.8077
79.475 0.7907
79.5 0.785
79.525 0.7888
79.55 0.8
79.575 0.8156
79.6 0.831
79.625 0.8398
79.65 0.8392
79.675 0.8295
79.7 0.8108
79.725 0.7847
79.75 0.7531
79.775 0.7164
79.8 0.6727
79.825 0.6231
79.85 0.5703
79.875 0.515
79.9 0.4569
79.925 0.4
79.95 0.3487
79.975 0.3033
80 0.2579
80.025 0.2086
80.05 0.1551
80.075 0.101
80.1 0.0473
80.125 -0.0037
80.15 -0.0512
80.175 -0.0951
80.2 -0.1349
80.225 -0.1698
80.25 -0.1989
80.275 -0.2264
80.3 -0.2541
80.325 -0.2797
80.35 -0.3014
80.375 -0.3196
80.4 -0.3366
80.425 -0.3557
80.45 -0.3796
80.475 -0.4076
80.5 -0.4383
80.525 -0.4697
80.55 -0.5019
80.575 -0.5333
80.6 -0.5632
80.625 -0.5943
80.65 -0.6293
80.675 -0.6687
80.7 -0.7084
80.725 -0.7405
80.75 -0.7686
80.775 -0.7965
80.8 -0.8237
80.825 -0.847
80.85 -0.8666
80.875 -0.88
80.9 -0.8826
80.925 -0.8662
80.95 -0.8298
80.975 -0.7827
81 -0.7356
81.025 -0.6866
81.05 -0.6388
81.075 -0.5985
81.1 -0.57
81.125 -0.5538
81.15 -0.5462
81.175 -0.5452
81.2 -0.5473
81.225 -0.5468
81.25 -0.5461
81.275 -0.5462
81.3 -0.5412
81.325 -0.5299
81.35 -0.511
81.375 -0.4922
81.4 -0.4775
81.425 -0.4667
81.45 -0.4587
81.475 -0.4495
81.5 -0.4357
81.525 -0.4194
81.55 -0.409
81.575 -0.4039
81.6 -0.4013
81.625 -0.3989
81.65 -0.3928
81.675 -0.3839
81.7 -0.3726
81.725 -0.3578
81.75 -0.3401
81.775 -0.3233
81.8 -0.3115
81.825 -0.3038
81.85 -0.2946
81.875 -0.279
81.9 -0.2563
81.925 -0.2349
81.95 -0.2165
81.975 -0.1986
82 -0.1795
82.025 -0.1611
82.05 -0.1451
82.075 -0.1324
82.1 -0.1205
82.125 -0.1034
82.15 -0.0757
82.175 -0.0409
82.2 -0.0033
82.225 0.0365
82.25 0.077
82.275 0.1148
82.3 0.1469
82.325 0.1709
82.35 0.1901
82.375 0.2083
82.4 0.2274
82.425 0.2446
82.45 0.2614
82.475 0.2845
82.5 0.3129
82.525 0.3394
82.55 0.3602
82.575 0.3755
82.6 0.3848
82.625 0.3879
82.65 0.3856
82.675 0.3783
82.7 0.3655
82.725 0.3484
82.75 0.3259
82.775 0.2974
82.8 0.2628
82.825 0.2247
82.85 0.186
82.875 0.1544
82.9 0.1387
82.925 0.1332
82.95 0.1299
82.975 0.1242
83 0.1155
83.025 0.1016
83.05 0.0811
83.075 0.0545
83.1 0.0225
83.125 -0.0161
83.15 -0.0611
83.175 -0.1105
83.2 -0.1593
83.225 -0.2013
83.25 -0.2316
83.275 -0.2559
83.3 -0.275
83.325 -0.2884
83.35 -0.2916
83.375 -0.2903
83.4 -0.2851
83.425 -0.2656
83.45 -0.2283
83.475 -0.1821
83.5 -0.1315
83.525 -0.0816
83.55 -0.0305
83.575 0.0179
83.6 0.0595
83.625 0.0913
83.65 0.1152
83.675 0.1337
83.7 0.146
83.725 0.1511
83.75 0.1504
83.775 0.1482
83.8 0.152
83.825 0.1644
83.85 0.178
83.875 0.1885
83.9 0.196
83.925 0.201
83.95 0.2063
83.975 0.2184
84 0.2431
84.025 0.2809
84.05 0.3256
84.075 0.3689
84.1 0.4094
84.125 0.4444
84.15 0.4724
84.175 0.4946
84.2 0.5119
84.225 0.5225
84.25 0.5278
84.275 0.5314
84.3 0.537
84.325 0.5434
84.35 0.5535
84.375 0.5653
84.4 0.5812
84.425 0.6047
84.45 0.6343
84.475 0.6681
84.5 0.7018
84.525 0.7319
84.55 0.7589
84.575 0.7845
84.6 0.8088
84.625 0.8326
84.65 0.8611
84.675 0.9025
84.7 0.9584
84.725 1.0256
84.75 1.0978
84.775 1.1706
84.8 1.2469
84.825 1.3326
84.85 1.4249
84.875 1.5192
84.9 1.61
84.925 1.6959
84.95 1.7759
84.975 1.8486
85 1.9139
85.025 1.9731
85.05 2.0271
85.075 2.0756
85.1 2.1179
85.125 2.1535
85.15 2.1823
85.175 2.2061
85.2 2.2251
85.225 2.2396
85.25 2.249
85.275 2.2524
85.3 2.251
85.325 2.2457
85.35 2.2418
85.375 2.2477
85.4 2.2635
85.425 2.2821
85.45 2.2967
85.475 2.3054
85.5 2.3075
85.525 2.3046
85.55 2.3003
85.575 2.3015
85.6 2.314
85.625 2.3415
85.65 2.3865
85.675 2.4452
85.7 2.5076
85.725 2.5699
85.75 2.6317
85.775 2.6934
85.8 2.757
85.825 2.8206
85.85 2.8844
85.875 2.9486
85.9 3.0151
85.925 3.0844
85.95 3.1558
85.975 3.2276
86 3.2971
86.025 3.3627
86.05 3.4239
86.075 3.4811
86.1 3.5341
86.125 3.5832
86.15 3.6292
86.175 3.6721
86.2 3.7122
86.225 3.7495
86.25 3.7846
86.275 3.8172
86.3 3.8475
86.325 3.8755
86.35 3.9013
86.375 3.9242
86.4 3.9442
86.425 3.9617
86.45 3.9767
86.475 3.9888
86.5 3.9983
86.525 4.0053
86.55 4.009
86.575 4.0092
86.6 4.006
86.625 3.9996
86.65 3.99
86.675 3.9771
86.7 3.9611
86.725 3.9413
86.75 3.917
86.775 3.888
86.8 3.8547
86.825 3.8182
86.85 3.7801
86.875 3.7405
86.9 3.6984
86.925 3.6544
86.95 3.6091
86.975 3.5621
87 3.5125
87.025 3.46
87.05 3.4051
87.075 3.3508
87.1 3.299
87.125 3.25
87.15 3.2003
87.175 3.1486
87.2 3.0946
87.225 3.0372
87.25 2.9762
87.275 2.9141
87.3 2.8485
87.325 2.7798
87.35 2.7079
87.375 2.6307
87.4 2.5465
87.425 2.4571
87.45 2.3682
87.475 2.2853
87.5 2.2118
87.525 2.1431
87.55 2.078
87.575 2.0145
87.6 1.955
87.625 1.8997
87.65 1.8559
87.675 1.8265
87.7 1.8106
87.725 1.809
87.75 1.8207
87.775 1.8441
87.8 1.8755
87.825 1.905
87.85 1.9283
87.875 1.9467
87.9 1.9605
87.925 1.9764
87.95 1.9968
87.975 2.0213
88 2.0422
88.025 2.0564
88.05 2.0667
88.075 2.0734
88.1 2.077
88.125 2.0789
88.15 2.0783
88.175 2.07
88.2 2.052
88.225 2.0246
88.25 1.9876
88.275 1.9426
88.3 1.8927
88.325 1.8456
88.35 1.8088
88.375 1.7809
88.4 1.7595
88.425 1.7466
88.45 1.7418
88.475 1.7414
88.5 1.7414
88.525 1.7394
88.55 1.7396
88.575 1.7438
88.6 1.7519
88.625 1.7654
88.65 1.7836
88.675 1.8064
88.7 1.8338
88.725 1.8674
88.75 1.9112
88.775 1.9634
88.8 2.0158
88.825 2.0636
88.85 2.1139
88.875 2.1754
88.9 2.2466
88.925 2.3206
88.95 2.3916
88.975 2.4587
89 2.5217
89.025 2.5801
89.05 2.6339
89.075 2.681
89.1 2.7207
89.125 2.7544
89.15 2.7903
89.175 2.8399
89.2 2.9049
89.225 2.979
89.25 3.0573
89.275 3.1355
89.3 3.2142
89.325 3.2923
89.35 3.3695
89.375 3.4437
89.4 3.5126
89.425 3.5759
89.45 3.6339
89.475 3.6859
89.5 3.7318
89.525 3.7745
89.55 3.8151
89.575 3.8579
89.6 3.9036
89.625 3.9486
89.65 3.9897
89.675 4.0257
89.7 4.0557
89.725 4.08
89.75 4.099
89.775 4.1137
89.8 4.1243
89.825 4.1299
89.85 4.1302
89.875 4.1259
89.9 4.1194
89.925 4.1142
89.95 4.107
89.975 4.0974
90 4.0836
90.025 4.0644
90.05 4.0398
90.075 4.0082
90.1 3.969
90.125 3.9228
90.15 3.8685
90.175 3.8121
90.2 3.7622
90.225 3.7211
90.25 3.6928
90.275 3.6782
90.3 3.6705
90.325 3.664
90.35 3.6571
90.375 3.6502
90.4 3.6415
90.425 3.6302
90.45 3.6147
90.475 3.5951
90.5 3.5702
90.525 3.541
90.55 3.5078
90.575 3.472
90.6 3.4316
90.625 3.3881
90.65 3.3529
90.675 3.3404
90.7 3.3495
90.725 3.3645
90.75 3.3752
90.775 3.3809
90.8 3.3786
90.825 3.3675
90.85 3.3488
90.875 3.3246
90.9 3.2956
90.925 3.2629
90.95 3.2257
90.975 3.1836
91 3.1398
91.025 3.0951
91.05 3.0515
91.075 3.0115
91.1 2.9772
91.125 2.9483
91.15 2.9243
91.175 2.905
91.2 2.8875
91.225 2.8681
91.25 2.8464
91.275 2.8198
91.3 2.7894
91.325 2.7564
91.35 2.7215
91.375 2.6871
91.4 2.653
91.425 2.62
91.45 2.5941
91.475 2.5812
91.5 2.5771
91.525 2.5775
91.55 2.5798
91.575 2.581
91.6 2.5826
91.625 2.5883
91.65 2.6031
91.675 2.6227
91.7 2.6446
91.725 2.6654
91.75 2.682
91.775 2.6954
91.8 2.7054
91.825 2.711
91.85 2.7092
91.875 2.7012
91.9 2.6896
91.925 2.6777
91.95 2.6648
91.975 2.6522
92 2.6419
92.025 2.6392
92.05 2.644
92.075 2.6523
92.1 2.664
92.125 2.6789
92.15 2.694
92.175 2.7105
92.2 2.7263
92.225 2.7411
92.25 2.7587
92.275 2.7774
92.3 2.8008
92.325 2.8238
92.35 2.8415
92.375 2.857
92.4 2.8729
92.425 2.8907
92.45 2.911
92.475 2.932
92.5 2.9484
92.525 2.9583
92.55 2.9613
92.575 2.957
92.6 2.9433
92.625 2.9198
92.65 2.8883
92.675 2.8524
92.7 2.8132
92.725 2.7721
92.75 2.7361
92.775 2.7126
92.8 2.7062
92.825 2.7144
92.85 2.7253
92.875 2.7357
92.9 2.7402
92.925 2.7356
92.95 2.7223
92.975 2.7016
93 2.6718
93.025 2.6336
93.05 2.5874
93.075 2.5345
93.1 2.4748
93.125 2.4113
93.15 2.3435
93.175 2.2696
93.2 2.1919
93.225 2.109
93.25 2.0213
93.275 1.9356
93.3 1.8594
93.325 1.7952
93.35 1.7449
93.375 1.7019
93.4 1.6597
93.425 1.616
93.45 1.5717
93.475 1.5249
93.5 1.4792
93.525 1.4454
93.55 1.4243
93.575 1.4063
93.6 1.385
93.625 1.3623
93.65 1.343
93.675 1.3292
93.7 1.3129
93.725 1.2878
93.75 1.2581
93.775 1.2389
93.8 1.2323
93.825 1.2307
93.85 1.2287
93.875 1.2203
93.9 1.2044
93.925 1.1883
93.95 1.1767
93.975 1.174
94 1.181
94.025 1.2013
94.05 1.2373
94.075 1.2749
94.1 1.3046
94.125 1.3244
94.15 1.3363
94.175 1.3408
94.2 1.3413
94.225 1.3364
94.25 1.3272
94.275 1.3133
94.3 1.2938
94.325 1.2741
94.35 1.2541
94.375 1.2398
94.4 1.2288
94.425 1.2148
94.45 1.1972
94.475 1.175
94.5 1.1551
94.525 1.1381
94.55 1.1226
94.575 1.108
94.6 1.0968
94.625 1.0867
94.65 1.0779
94.675 1.0763
94.7 1.0816
94.725 1.0916
94.75 1.1051
94.775 1.1198
94.8 1.1355
94.825 1.1548
94.85 1.1793
94.875 1.2067
94.9 1.2336
94.925 1.2662
94.95 1.3043
94.975 1.3411
95 1.3777
95.025 1.4151
95.05 1.4502
95.075 1.4848
95.1 1.5224
95.125 1.5584
95.15 1.5892
95.175 1.6137
95.2 1.6326
95.225 1.6481
95.25 1.6654
95.275 1.6853
95.3 1.7106
95.325 1.7446
95.35 1.7812
95.375 1.8167
95.4 1.8492
95.425 1.8766
95.45 1.8992
95.475 1.9159
95.5 1.9261
95.525 1.9313
95.55 1.9333
95.575 1.9308
95.6 1.9241
95.625 1.913
95.65 1.8965
95.675 1.8745
95.7 1.8508
95.725 1.8265
95.75 1.7941
95.775 1.7516
95.8 1.6995
95.825 1.6405
95.85 1.575
95.875 1.5073
95.9 1.4387
95.925 1.3747
95.95 1.3123
95.975 1.2435
96 1.1683
96.025 1.0923
96.05 1.0198
96.075 0.9523
96.1 0.8887
96.125 0.8292
96.15 0.7702
96.175 0.7051
96.2 0.6312
96.225 0.5535
96.25 0.4784
96.275 0.4181
96.3 0.3672
96.325 0.3257
96.35 0.3041
96.375 0.2972
96.4 0.2941
96.425 0.2945
96.45 0.2965
96.475 0.2923
96.5 0.2779
96.525 0.2589
96.55 0.2419
96.575 0.2297
96.6 0.2327
96.625 0.2496
96.65 0.2736
96.675 0.3004
96.7 0.3288
96.725 0.3599
96.75 0.3996
96.775 0.449
96.8 0.501
96.825 0.5506
96.85 0.5936
96.875 0.628
96.9 0.6568
96.925 0.6792
96.95 0.6968
96.975 0.7148
97 0.7337
97.025 0.7562
97.05 0.7833
97.075 0.8125
97.1 0.8417
97.125 0.8689
97.15 0.8905
97.175 0.9054
97.2 0.914
97.225 0.9169
97.25 0.9168
97.275 0.9187
97.3 0.9375
97.325 0.9715
97.35 1.0064
97.375 1.0353
97.4 1.0581
97.425 1.0743
97.45 1.0854
97.475 1.0964
97.5 1.1061
97.525 1.1177
97.55 1.1294
97.575 1.1396
97.6 1.1502
97.625 1.1592
97.65 1.1647
97.675 1.1682
97.7 1.1704
97.725 1.1717
97.75 1.1759
97.775 1.1854
97.8 1.1965
97.825 1.2061
97.85 1.2122
97.875 1.2129
97.9 1.2078
97.925 1.1988
97.95 1.1905
97.975 1.1875
98 1.185
98.025 1.1795
98.05 1.17
98.075 1.1638
98.1 1.1637
98.125 1.1668
98.15 1.1712
98.175 1.1766
98.2 1.1913
98.225 1.2181
98.25 1.2489
98.275 1.2814
98.3 1.3115
98.325 1.3379
98.35 1.3574
98.375 1.3693
98.4 1.3814
98.425 1.3974
98.45 1.4148
98.475 1.429
98.5 1.4374
98.525 1.4421
98.55 1.4431
98.575 1.4387
98.6 1.4265
98.625 1.4092
98.65 1.3881
98.675 1.3615
98.7 1.3299
98.725 1.2976
98.75 1.2719
98.775 1.2587
98.8 1.2541
98.825 1.2486
98.85 1.2422
98.875 1.2393
98.9 1.2493
98.925 1.2768
98.95 1.3204
98.975 1.3704
99 1.4215
99.025 1.4697
99.05 1.5106
99.075 1.5467
99.1 1.5778
99.125 1.6046
99.15 1.6296
99.175 1.6548
99.2 1.6827
99.225 1.7114
99.25 1.7388
99.275 1.7659
99.3 1.7935
99.325 1.8211
99.35 1.8453
99.375 1.8638
99.4 1.8758
99.425 1.881
99.45 1.8798
99.475 1.8731
99.5 1.8604
99.525 1.8414
99.55 1.8164
99.575 1.7856
99.6 1.7485
99.625 1.706
99.65 1.6588
99.675 1.6067
99.7 1.551
99.725 1.4944
99.75 1.44
99.775 1.3842
99.8 1.3224
99.825 1.2539
99.85 1.1798
99.875 1.1025
99.9 1.0262
99.925 0.9494
99.95 0.8688
99.975 0.7822
100 0.6906
