# Supplementary material for: Uptake of N2O5 by aqueous aerosol unveiled using chemically accurate many-body potentials
Source: Nat Commun. 2022 Mar 10;13:1266. doi: 10.1038/s41467-022-28697-8 (PMC8913772; doi:10.1038/s41467-022-28697-8)
Supplement: Supplementary file 3 — Source Data [file 41467_2022_28697_MOESM3_ESM.zip › n2o5-uptake-data/Fig2/scattering/rep05run22/relcom_gds.dat]

0.025 11.7494
0.05 11.729
0.075 11.7086
0.1 11.6881
0.125 11.6676
0.15 11.6472
0.175 11.6266
0.2 11.6061
0.225 11.5856
0.25 11.5651
0.275 11.5445
0.3 11.524
0.325 11.5034
0.35 11.4828
0.375 11.4623
0.4 11.4417
0.425 11.4211
0.45 11.4004
0.475 11.3798
0.5 11.3592
0.525 11.3385
0.55 11.3179
0.575 11.2972
0.6 11.2765
0.625 11.2559
0.65 11.2352
0.675 11.2145
0.7 11.1937
0.725 11.173
0.75 11.1521
0.775 11.1313
0.8 11.1104
0.825 11.0895
0.85 11.0686
0.875 11.0476
0.9 11.0266
0.925 11.0056
0.95 10.9845
0.975 10.9635
1 10.9424
1.025 10.9213
1.05 10.9001
1.075 10.8789
1.1 10.8577
1.125 10.8365
1.15 10.8153
1.175 10.794
1.2 10.7727
1.225 10.7514
1.25 10.7301
1.275 10.7087
1.3 10.6872
1.325 10.6658
1.35 10.6443
1.375 10.6228
1.4 10.6013
1.425 10.5797
1.45 10.5581
1.475 10.5364
1.5 10.5146
1.525 10.4929
1.55 10.4711
1.575 10.4492
1.6 10.4273
1.625 10.4054
1.65 10.3833
1.675 10.3613
1.7 10.3392
1.725 10.3171
1.75 10.2949
1.775 10.2728
1.8 10.2506
1.825 10.2284
1.85 10.2062
1.875 10.1839
1.9 10.1616
1.925 10.1392
1.95 10.1168
1.975 10.0944
2 10.072
2.025 10.0495
2.05 10.0272
2.075 10.0048
2.1 9.9823
2.125 9.9599
2.15 9.9375
2.175 9.915
2.2 9.8925
2.225 9.8698
2.25 9.8472
2.275 9.8245
2.3 9.8017
2.325 9.7789
2.35 9.7559
2.375 9.7328
2.4 9.7097
2.425 9.6865
2.45 9.6632
2.475 9.6399
2.5 9.6164
2.525 9.5929
2.55 9.5694
2.575 9.5458
2.6 9.5222
2.625 9.4985
2.65 9.4747
2.675 9.4509
2.7 9.4269
2.725 9.4029
2.75 9.3789
2.775 9.3547
2.8 9.3306
2.825 9.3065
2.85 9.2822
2.875 9.2579
2.9 9.2334
2.925 9.2087
2.95 9.1838
2.975 9.1588
3 9.1338
3.025 9.1087
3.05 9.0835
3.075 9.0581
3.1 9.0328
3.125 9.0073
3.15 8.9816
3.175 8.9557
3.2 8.9297
3.225 8.9036
3.25 8.8773
3.275 8.8508
3.3 8.8242
3.325 8.7974
3.35 8.7705
3.375 8.7433
3.4 8.7161
3.425 8.6885
3.45 8.6608
3.475 8.6329
3.5 8.605
3.525 8.5769
3.55 8.5487
3.575 8.5205
3.6 8.4921
3.625 8.4636
3.65 8.4351
3.675 8.4063
3.7 8.3773
3.725 8.3481
3.75 8.3185
3.775 8.2885
3.8 8.2582
3.825 8.2275
3.85 8.1964
3.875 8.1649
3.9 8.1333
3.925 8.1015
3.95 8.0692
3.975 8.0364
4 8.0033
4.025 7.9699
4.05 7.9361
4.075 7.902
4.1 7.8676
4.125 7.8328
4.15 7.7976
4.175 7.7622
4.2 7.7263
4.225 7.6902
4.25 7.6538
4.275 7.6172
4.3 7.5804
4.325 7.5434
4.35 7.5063
4.375 7.469
4.4 7.4315
4.425 7.3937
4.45 7.3555
4.475 7.3168
4.5 7.2777
4.525 7.2383
4.55 7.1983
4.575 7.1577
4.6 7.1166
4.625 7.0752
4.65 7.033
4.675 6.9902
4.7 6.9468
4.725 6.9027
4.75 6.8579
4.775 6.8124
4.8 6.7661
4.825 6.7189
4.85 6.6709
4.875 6.6219
4.9 6.5721
4.925 6.5212
4.95 6.4693
4.975 6.4166
5 6.3626
5.025 6.3073
5.05 6.2504
5.075 6.1916
5.1 6.131
5.125 6.0682
5.15 6.0034
5.175 5.9361
5.2 5.8657
5.225 5.7917
5.25 5.7143
5.275 5.6334
5.3 5.5494
5.325 5.4621
5.35 5.3711
5.375 5.2758
5.4 5.1758
5.425 5.0724
5.45 4.9679
5.475 4.8671
5.5 4.7762
5.525 4.6925
5.55 4.6139
5.575 4.5454
5.6 4.4902
5.625 4.4497
5.65 4.4204
5.675 4.4017
5.7 4.3917
5.725 4.3881
5.75 4.3861
5.775 4.384
5.8 4.3819
5.825 4.3779
5.85 4.3713
5.875 4.3627
5.9 4.3523
5.925 4.3431
5.95 4.3386
5.975 4.342
6 4.3514
6.025 4.3621
6.05 4.3689
6.075 4.3714
6.1 4.3685
6.125 4.3624
6.15 4.3513
6.175 4.3403
6.2 4.3318
6.225 4.3303
6.25 4.3374
6.275 4.3579
6.3 4.3862
6.325 4.4132
6.35 4.4354
6.375 4.4513
6.4 4.4602
6.425 4.4631
6.45 4.4624
6.475 4.4584
6.5 4.4516
6.525 4.4418
6.55 4.427
6.575 4.4068
6.6 4.3804
6.625 4.3466
6.65 4.3052
6.675 4.2555
6.7 4.197
6.725 4.1302
6.75 4.0538
6.775 3.9709
6.8 3.8859
6.825 3.8087
6.85 3.7415
6.875 3.6755
6.9 3.6113
6.925 3.5477
6.95 3.4866
6.975 3.4274
7 3.3708
7.025 3.3187
7.05 3.2762
7.075 3.2417
7.1 3.2091
7.125 3.1771
7.15 3.1438
7.175 3.1065
7.2 3.0677
7.225 3.0364
7.25 3.0216
7.275 3.0295
7.3 3.0493
7.325 3.0668
7.35 3.0789
7.375 3.0874
7.4 3.0923
7.425 3.094
7.45 3.0953
7.475 3.0993
7.5 3.1081
7.525 3.1222
7.55 3.1394
7.575 3.1554
7.6 3.169
7.625 3.1778
7.65 3.1819
7.675 3.1813
7.7 3.1758
7.725 3.1656
7.75 3.1514
7.775 3.1321
7.8 3.1079
7.825 3.0781
7.85 3.0425
7.875 3.0042
7.9 2.9647
7.925 2.9253
7.95 2.8878
7.975 2.8507
8 2.8156
8.025 2.7904
8.05 2.775
8.075 2.7631
8.1 2.7493
8.125 2.7309
8.15 2.7063
8.175 2.675
8.2 2.6372
8.225 2.5916
8.25 2.5373
8.275 2.4766
8.3 2.4142
8.325 2.3588
8.35 2.3133
8.375 2.2744
8.4 2.2375
8.425 2.1981
8.45 2.1597
8.475 2.126
8.5 2.0984
8.525 2.0782
8.55 2.0673
8.575 2.0613
8.6 2.0627
8.625 2.0746
8.65 2.1014
8.675 2.1389
8.7 2.1844
8.725 2.2375
8.75 2.2988
8.775 2.3687
8.8 2.4395
8.825 2.5095
8.85 2.5753
8.875 2.6344
8.9 2.685
8.925 2.7277
8.95 2.7638
8.975 2.7931
9 2.8158
9.025 2.8334
9.05 2.8445
9.075 2.8483
9.1 2.8446
9.125 2.8336
9.15 2.8165
9.175 2.793
9.2 2.7639
9.225 2.7304
9.25 2.6925
9.275 2.6497
9.3 2.6012
9.325 2.5456
9.35 2.4825
9.375 2.4103
9.4 2.3298
9.425 2.2429
9.45 2.1572
9.475 2.0815
9.5 2.0202
9.525 1.9682
9.55 1.9175
9.575 1.8657
9.6 1.8127
9.625 1.7623
9.65 1.7161
9.675 1.6754
9.7 1.65
9.725 1.6385
9.75 1.6406
9.775 1.6579
9.8 1.686
9.825 1.7198
9.85 1.754
9.875 1.7838
9.9 1.8064
9.925 1.8199
9.95 1.8261
9.975 1.8241
10 1.8122
10.025 1.7902
10.05 1.7571
10.075 1.7156
10.1 1.668
10.125 1.6264
10.15 1.61
10.175 1.6301
10.2 1.6893
10.225 1.7784
10.25 1.8796
10.275 1.9837
10.3 2.0836
10.325 2.1756
10.35 2.2568
10.375 2.3265
10.4 2.3859
10.425 2.436
10.45 2.4778
10.475 2.5116
10.5 2.5373
10.525 2.5555
10.55 2.5677
10.575 2.5741
10.6 2.5747
10.625 2.5715
10.65 2.5646
10.675 2.5532
10.7 2.5366
10.725 2.5136
10.75 2.4835
10.775 2.4462
10.8 2.4024
10.825 2.3524
10.85 2.2988
10.875 2.2438
10.9 2.1883
10.925 2.1294
10.95 2.0635
10.975 1.992
11 1.9169
11.025 1.8397
11.05 1.7598
11.075 1.6785
11.1 1.5934
11.125 1.5071
11.15 1.4329
11.175 1.3779
11.2 1.3381
11.225 1.2995
11.25 1.2556
11.275 1.2063
11.3 1.1529
11.325 1.0955
11.35 1.033
11.375 0.9647
11.4 0.8943
11.425 0.8325
11.45 0.784
11.475 0.7467
11.5 0.7187
11.525 0.6943
11.55 0.6709
11.575 0.6511
11.6 0.6374
11.625 0.6271
11.65 0.6181
11.675 0.6112
11.7 0.6048
11.725 0.5984
11.75 0.5919
11.775 0.583
11.8 0.5704
11.825 0.5551
11.85 0.5398
11.875 0.5334
11.9 0.5474
11.925 0.5793
11.95 0.6145
11.975 0.6458
12 0.6744
12.025 0.7026
12.05 0.727
12.075 0.7449
12.1 0.756
12.125 0.7592
12.15 0.7558
12.175 0.745
12.2 0.7256
12.225 0.6931
12.25 0.6464
12.275 0.5881
12.3 0.5221
12.325 0.4553
12.35 0.3939
12.375 0.3431
12.4 0.3011
12.425 0.2739
12.45 0.2621
12.475 0.2587
12.5 0.2602
12.525 0.2615
12.55 0.2641
12.575 0.2735
12.6 0.3057
12.625 0.3523
12.65 0.3993
12.675 0.4427
12.7 0.4747
12.725 0.4969
12.75 0.5108
12.775 0.5199
12.8 0.5297
12.825 0.5442
12.85 0.5592
12.875 0.5689
12.9 0.5693
12.925 0.56
12.95 0.5406
12.975 0.5135
13 0.4802
13.025 0.4467
13.05 0.4195
13.075 0.4084
13.1 0.4194
13.125 0.4462
13.15 0.4735
13.175 0.4958
13.2 0.5131
13.225 0.5252
13.25 0.53
13.275 0.5275
13.3 0.522
13.325 0.5186
13.35 0.5162
13.375 0.5149
13.4 0.5199
13.425 0.5368
13.45 0.5651
13.475 0.5995
13.5 0.6333
13.525 0.6681
13.55 0.7047
13.575 0.7406
13.6 0.7758
13.625 0.8164
13.65 0.8711
13.675 0.937
13.7 1.0035
13.725 1.063
13.75 1.1126
13.775 1.1504
13.8 1.1776
13.825 1.1968
13.85 1.2096
13.875 1.217
13.9 1.22
13.925 1.2241
13.95 1.2368
13.975 1.2596
14 1.2822
14.025 1.2955
14.05 1.2987
14.075 1.297
14.1 1.2931
14.125 1.2919
14.15 1.2966
14.175 1.3031
14.2 1.3075
14.225 1.3088
14.25 1.3075
14.275 1.3072
14.3 1.3148
14.325 1.3445
14.35 1.3943
14.375 1.4539
14.4 1.5108
14.425 1.5588
14.45 1.5975
14.475 1.6296
14.5 1.6559
14.525 1.6783
14.55 1.6951
14.575 1.7072
14.6 1.7151
14.625 1.7197
14.65 1.7206
14.675 1.7196
14.7 1.7148
14.725 1.7085
14.75 1.703
14.775 1.6954
14.8 1.6841
14.825 1.67
14.85 1.6519
14.875 1.6241
14.9 1.589
14.925 1.549
14.95 1.5015
14.975 1.447
15 1.3894
15.025 1.3299
15.05 1.27
15.075 1.215
15.1 1.1662
15.125 1.1213
15.15 1.0744
15.175 1.0273
15.2 0.9797
15.225 0.9324
15.25 0.8899
15.275 0.8609
15.3 0.8491
15.325 0.8473
15.35 0.8493
15.375 0.8462
15.4 0.8334
15.425 0.8098
15.45 0.7786
15.475 0.7421
15.5 0.7025
15.525 0.6634
15.55 0.6258
15.575 0.5895
15.6 0.5561
15.625 0.5234
15.65 0.4914
15.675 0.4578
15.7 0.4239
15.725 0.3973
15.75 0.3768
15.775 0.3567
15.8 0.3349
15.825 0.3145
15.85 0.3015
15.875 0.2932
15.9 0.2837
15.925 0.2679
15.95 0.2459
15.975 0.2214
16 0.1989
16.025 0.1762
16.05 0.1507
16.075 0.1291
16.1 0.1138
16.125 0.1117
16.15 0.1268
16.175 0.1509
16.2 0.1728
16.225 0.1886
16.25 0.2001
16.275 0.2059
16.3 0.2022
16.325 0.193
16.35 0.1859
16.375 0.1826
16.4 0.1798
16.425 0.1732
16.45 0.1579
16.475 0.1331
16.5 0.1006
16.525 0.0661
16.55 0.0307
16.575 -0.0039
16.6 -0.0284
16.625 -0.0329
16.65 -0.0258
16.675 -0.0145
16.7 -0.009
16.725 -0.0101
16.75 -0.0177
16.775 -0.0298
16.8 -0.0475
16.825 -0.0693
16.85 -0.0872
16.875 -0.1007
16.9 -0.1142
16.925 -0.1302
16.95 -0.1484
16.975 -0.165
17 -0.1729
17.025 -0.1695
17.05 -0.1599
17.075 -0.147
17.1 -0.1308
17.125 -0.1104
17.15 -0.0826
17.175 -0.0501
17.2 -0.0186
17.225 0.0052
17.25 0.0237
17.275 0.0417
17.3 0.0617
17.325 0.0833
17.35 0.1076
17.375 0.1321
17.4 0.1541
17.425 0.1814
17.45 0.2161
17.475 0.2596
17.5 0.3129
17.525 0.3682
17.55 0.4195
17.575 0.4682
17.6 0.5154
17.625 0.5611
17.65 0.6064
17.675 0.652
17.7 0.697
17.725 0.7451
17.75 0.7976
17.775 0.8499
17.8 0.8999
17.825 0.9507
17.85 0.9983
17.875 1.0377
17.9 1.0667
17.925 1.0844
17.95 1.0909
17.975 1.0874
18 1.0763
18.025 1.0586
18.05 1.0349
18.075 1.0051
18.1 0.9699
18.125 0.9285
18.15 0.8836
18.175 0.8375
18.2 0.7858
18.225 0.7292
18.25 0.6668
18.275 0.6019
18.3 0.5382
18.325 0.4827
18.35 0.4414
18.375 0.4217
18.4 0.4243
18.425 0.4474
18.45 0.4974
18.475 0.5614
18.5 0.6261
18.525 0.6871
18.55 0.7443
18.575 0.797
18.6 0.8429
18.625 0.8847
18.65 0.9259
18.675 0.9639
18.7 0.9976
18.725 1.0291
18.75 1.0603
18.775 1.0924
18.8 1.1208
18.825 1.1418
18.85 1.1546
18.875 1.1597
18.9 1.1564
18.925 1.1417
18.95 1.1173
18.975 1.0855
19 1.0452
19.025 0.9966
19.05 0.938
19.075 0.87
19.1 0.7931
19.125 0.7093
19.15 0.6242
19.175 0.5518
19.2 0.5021
19.225 0.4659
19.25 0.4317
19.275 0.3965
19.3 0.3619
19.325 0.3317
19.35 0.2991
19.375 0.2616
19.4 0.2219
19.425 0.1836
19.45 0.1439
19.475 0.1006
19.5 0.0554
19.525 0.0163
19.55 -0.0041
19.575 0.0122
19.6 0.0596
19.625 0.12
19.65 0.1793
19.675 0.2363
19.7 0.291
19.725 0.3464
19.75 0.4003
19.775 0.4534
19.8 0.5037
19.825 0.5532
19.85 0.5996
19.875 0.6428
19.9 0.6828
19.925 0.7189
19.95 0.7507
19.975 0.7763
20 0.7957
20.025 0.8095
20.05 0.8203
20.075 0.8315
20.1 0.8451
20.125 0.8625
20.15 0.8796
20.175 0.8967
20.2 0.91
20.225 0.9167
20.25 0.9155
20.275 0.9067
20.3 0.8929
20.325 0.8716
20.35 0.8459
20.375 0.8187
20.4 0.7883
20.425 0.7575
20.45 0.729
20.475 0.7057
20.5 0.6828
20.525 0.6549
20.55 0.6214
20.575 0.5828
20.6 0.5411
20.625 0.4961
20.65 0.4483
20.675 0.3998
20.7 0.3517
20.725 0.3094
20.75 0.2709
20.775 0.2349
20.8 0.1944
20.825 0.1519
20.85 0.1047
20.875 0.0543
20.9 0.0118
20.925 -0.0066
20.95 0.0074
20.975 0.0376
21 0.0695
21.025 0.1034
21.05 0.1395
21.075 0.1753
21.1 0.2141
21.125 0.2532
21.15 0.2996
21.175 0.3583
21.2 0.4188
21.225 0.4738
21.25 0.5262
21.275 0.576
21.3 0.62
21.325 0.6589
21.35 0.6913
21.375 0.7184
21.4 0.7401
21.425 0.7564
21.45 0.7658
21.475 0.7701
21.5 0.768
21.525 0.7657
21.55 0.7649
21.575 0.7663
21.6 0.7702
21.625 0.7785
21.65 0.7867
21.675 0.7935
21.7 0.7994
21.725 0.8038
21.75 0.8059
21.775 0.8028
21.8 0.7963
21.825 0.7918
21.85 0.7857
21.875 0.778
21.9 0.7669
21.925 0.7509
21.95 0.7309
21.975 0.7079
22 0.6832
22.025 0.6584
22.05 0.6365
22.075 0.6232
22.1 0.6217
22.125 0.6307
22.15 0.6549
22.175 0.6905
22.2 0.7425
22.225 0.8051
22.25 0.8778
22.275 0.9514
22.3 1.02
22.325 1.0796
22.35 1.13
22.375 1.175
22.4 1.216
22.425 1.2519
22.45 1.2788
22.475 1.2953
22.5 1.302
22.525 1.3
22.55 1.2901
22.575 1.2717
22.6 1.2434
22.625 1.207
22.65 1.1635
22.675 1.1153
22.7 1.065
22.725 1.0148
22.75 0.9656
22.775 0.9179
22.8 0.8702
22.825 0.8173
22.85 0.7625
22.875 0.7068
22.9 0.6529
22.925 0.6102
22.95 0.5768
22.975 0.5466
23 0.5171
23.025 0.4892
23.05 0.4699
23.075 0.4658
23.1 0.4792
23.125 0.5057
23.15 0.5398
23.175 0.5733
23.2 0.601
23.225 0.6228
23.25 0.6394
23.275 0.653
23.3 0.6655
23.325 0.6743
23.35 0.6762
23.375 0.6711
23.4 0.6588
23.425 0.641
23.45 0.6199
23.475 0.5951
23.5 0.5662
23.525 0.5372
23.55 0.5144
23.575 0.5085
23.6 0.5292
23.625 0.5683
23.65 0.6078
23.675 0.6399
23.7 0.6642
23.725 0.6802
23.75 0.6879
23.775 0.6842
23.8 0.6699
23.825 0.6472
23.85 0.6172
23.875 0.5817
23.9 0.5422
23.925 0.4969
23.95 0.4451
23.975 0.3895
24 0.3342
24.025 0.2887
24.05 0.2565
24.075 0.2321
24.1 0.2141
24.125 0.2003
24.15 0.1933
24.175 0.1972
24.2 0.2012
24.225 0.2025
24.25 0.2013
24.275 0.1985
24.3 0.1944
24.325 0.1871
24.35 0.1722
24.375 0.1469
24.4 0.1146
24.425 0.0801
24.45 0.0408
24.475 0.001
24.5 -0.0356
24.525 -0.0631
24.55 -0.0705
24.575 -0.0548
24.6 -0.0287
24.625 -0.0009
24.65 0.025
24.675 0.0465
24.7 0.0638
24.725 0.0785
24.75 0.0917
24.775 0.1047
24.8 0.1204
24.825 0.1501
24.85 0.1958
24.875 0.2624
24.9 0.3341
24.925 0.4001
24.95 0.4581
24.975 0.5079
25 0.5483
25.025 0.5792
25.05 0.6008
25.075 0.6129
25.1 0.619
25.125 0.6246
25.15 0.6292
25.175 0.6311
25.2 0.6274
25.225 0.6141
25.25 0.596
25.275 0.5774
25.3 0.5575
25.325 0.5328
25.35 0.5018
25.375 0.467
25.4 0.4293
25.425 0.3864
25.45 0.3372
25.475 0.2797
25.5 0.2175
25.525 0.1517
25.55 0.0794
25.575 -0.0017
25.6 -0.0903
25.625 -0.1822
25.65 -0.2684
25.675 -0.345
25.7 -0.4136
25.725 -0.4823
25.75 -0.5536
25.775 -0.6274
25.8 -0.7034
25.825 -0.7808
25.85 -0.8536
25.875 -0.9139
25.9 -0.9562
25.925 -0.9825
25.95 -1.0024
25.975 -1.0244
26 -1.0539
26.025 -1.0909
26.05 -1.1347
26.075 -1.1833
26.1 -1.2318
26.125 -1.2733
26.15 -1.302
26.175 -1.3136
26.2 -1.3037
26.225 -1.2758
26.25 -1.2296
26.275 -1.1698
26.3 -1.1006
26.325 -1.0199
26.35 -0.9266
26.375 -0.8193
26.4 -0.7043
26.425 -0.5854
26.45 -0.4651
26.475 -0.3411
26.5 -0.2178
26.525 -0.1016
26.55 0.0056
26.575 0.1009
26.6 0.185
26.625 0.259
26.65 0.3257
26.675 0.386
26.7 0.4408
26.725 0.491
26.75 0.5349
26.775 0.5734
26.8 0.6067
26.825 0.6335
26.85 0.6524
26.875 0.6627
26.9 0.664
26.925 0.6572
26.95 0.6435
26.975 0.6246
27 0.6027
27.025 0.5763
27.05 0.5463
27.075 0.514
27.1 0.4814
27.125 0.4493
27.15 0.4159
27.175 0.3817
27.2 0.3465
27.225 0.307
27.25 0.2613
27.275 0.21
27.3 0.1559
27.325 0.1032
27.35 0.0551
27.375 0.0161
27.4 -0.0116
27.425 -0.0264
27.45 -0.0329
27.475 -0.0385
27.5 -0.0494
27.525 -0.0655
27.55 -0.0842
27.575 -0.0992
27.6 -0.1077
27.625 -0.1146
27.65 -0.1228
27.675 -0.1308
27.7 -0.1375
27.725 -0.1436
27.75 -0.1433
27.775 -0.1358
27.8 -0.1189
27.825 -0.0918
27.85 -0.0577
27.875 -0.0201
27.9 0.0181
27.925 0.0541
27.95 0.0865
27.975 0.1145
28 0.1368
28.025 0.1532
28.05 0.1632
28.075 0.1682
28.1 0.1686
28.125 0.1613
28.15 0.1452
28.175 0.1196
28.2 0.0862
28.225 0.0446
28.25 -0.0076
28.275 -0.0701
28.3 -0.1442
28.325 -0.2272
28.35 -0.3161
28.375 -0.4046
28.4 -0.4884
28.425 -0.5618
28.45 -0.6234
28.475 -0.6762
28.5 -0.7215
28.525 -0.7569
28.55 -0.7735
28.575 -0.7688
28.6 -0.7475
28.625 -0.7063
28.65 -0.6423
28.675 -0.559
28.7 -0.4589
28.725 -0.3522
28.75 -0.2437
28.775 -0.1387
28.8 -0.0402
28.825 0.051
28.85 0.1332
28.875 0.2068
28.9 0.272
28.925 0.3299
28.95 0.3807
28.975 0.4242
29 0.4614
29.025 0.4941
29.05 0.5215
29.075 0.5456
29.1 0.5655
29.125 0.5807
29.15 0.59
29.175 0.5918
29.2 0.5794
29.225 0.5517
29.25 0.5252
29.275 0.5109
29.3 0.5056
29.325 0.5
29.35 0.4928
29.375 0.486
29.4 0.4806
29.425 0.4805
29.45 0.4811
29.475 0.4721
29.5 0.4509
29.525 0.4237
29.55 0.3979
29.575 0.3809
29.6 0.3756
29.625 0.3817
29.65 0.397
29.675 0.4171
29.7 0.4386
29.725 0.4603
29.75 0.4789
29.775 0.49
29.8 0.4918
29.825 0.4866
29.85 0.4759
29.875 0.46
29.9 0.4417
29.925 0.4204
29.95 0.3955
29.975 0.3675
30 0.336
30.025 0.2992
30.05 0.2568
30.075 0.2081
30.1 0.1525
30.125 0.098
30.15 0.0554
30.175 0.014
30.2 -0.0268
30.225 -0.0661
30.25 -0.1023
30.275 -0.1304
30.3 -0.1481
30.325 -0.1606
30.35 -0.1668
30.375 -0.1656
30.4 -0.1588
30.425 -0.1507
30.45 -0.1434
30.475 -0.1387
30.5 -0.1397
30.525 -0.1447
30.55 -0.1532
30.575 -0.1638
30.6 -0.174
30.625 -0.1839
30.65 -0.1894
30.675 -0.1875
30.7 -0.1843
30.725 -0.1862
30.75 -0.1948
30.775 -0.2102
30.8 -0.233
30.825 -0.2632
30.85 -0.299
30.875 -0.3358
30.9 -0.3722
30.925 -0.4074
30.95 -0.4373
30.975 -0.4651
31 -0.4935
31.025 -0.5222
31.05 -0.5453
31.075 -0.5606
31.1 -0.5694
31.125 -0.575
31.15 -0.5797
31.175 -0.5857
31.2 -0.5935
31.225 -0.6032
31.25 -0.6208
31.275 -0.6452
31.3 -0.6739
31.325 -0.7059
31.35 -0.7384
31.375 -0.7711
31.4 -0.8056
31.425 -0.8434
31.45 -0.8822
31.475 -0.9185
31.5 -0.9493
31.525 -0.9687
31.55 -0.9764
31.575 -0.9721
31.6 -0.9562
31.625 -0.9284
31.65 -0.8907
31.675 -0.849
31.7 -0.8051
31.725 -0.7598
31.75 -0.7161
31.775 -0.6721
31.8 -0.6294
31.825 -0.586
31.85 -0.5403
31.875 -0.493
31.9 -0.4445
31.925 -0.3904
31.95 -0.3366
31.975 -0.2832
32 -0.2315
32.025 -0.185
32.05 -0.143
32.075 -0.0978
32.1 -0.0525
32.125 -0.0071
32.15 0.0375
32.175 0.0802
32.2 0.118
32.225 0.1509
32.25 0.1795
32.275 0.2039
32.3 0.2303
32.325 0.254
32.35 0.2747
32.375 0.2997
32.4 0.3277
32.425 0.3619
32.45 0.4032
32.475 0.4466
32.5 0.4868
32.525 0.5241
32.55 0.5625
32.575 0.6067
32.6 0.656
32.625 0.7103
32.65 0.7676
32.675 0.8254
32.7 0.8828
32.725 0.9398
32.75 0.9942
32.775 1.0404
32.8 1.0816
32.825 1.1166
32.85 1.1448
32.875 1.1696
32.9 1.1966
32.925 1.2249
32.95 1.2555
32.975 1.2851
33 1.3099
33.025 1.326
33.05 1.3344
33.075 1.3376
33.1 1.3362
33.125 1.328
33.15 1.3084
33.175 1.2797
33.2 1.2437
33.225 1.2027
33.25 1.1579
33.275 1.113
33.3 1.0702
33.325 1.023
33.35 0.9765
33.375 0.932
33.4 0.8909
33.425 0.8498
33.45 0.8119
33.475 0.7789
33.5 0.747
33.525 0.7128
33.55 0.6757
33.575 0.6334
33.6 0.5843
33.625 0.5351
33.65 0.4883
33.675 0.4412
33.7 0.3979
33.725 0.3628
33.75 0.3432
33.775 0.3383
33.8 0.3392
33.825 0.3361
33.85 0.3273
33.875 0.3136
33.9 0.2974
33.925 0.2752
33.95 0.2486
33.975 0.2194
34 0.1892
34.025 0.1617
34.05 0.1403
34.075 0.1246
34.1 0.1131
34.125 0.1038
34.15 0.097
34.175 0.0914
34.2 0.0894
34.225 0.0935
34.25 0.0987
34.275 0.1054
34.3 0.116
34.325 0.1296
34.35 0.145
34.375 0.1589
34.4 0.168
34.425 0.1757
34.45 0.1868
34.475 0.1983
34.5 0.2153
34.525 0.2431
34.55 0.2711
34.575 0.2928
34.6 0.3057
34.625 0.313
34.65 0.3181
34.675 0.3238
34.7 0.3298
34.725 0.3334
34.75 0.3339
34.775 0.3287
34.8 0.321
34.825 0.3153
34.85 0.3135
34.875 0.3146
34.9 0.3144
34.925 0.3158
34.95 0.3184
34.975 0.3235
35 0.3352
35.025 0.3581
35.05 0.3917
35.075 0.4233
35.1 0.4445
35.125 0.4563
35.15 0.4615
35.175 0.4599
35.2 0.4507
35.225 0.434
35.25 0.4097
35.275 0.3763
35.3 0.3343
35.325 0.2878
35.35 0.237
35.375 0.1828
35.4 0.1235
35.425 0.0618
35.45 0.0031
35.475 -0.0473
35.5 -0.0901
35.525 -0.1311
35.55 -0.1664
35.575 -0.1936
35.6 -0.2144
35.625 -0.234
35.65 -0.2498
35.675 -0.251
35.7 -0.2318
35.725 -0.1933
35.75 -0.1384
35.775 -0.068
35.8 0.0163
35.825 0.1103
35.85 0.2139
35.875 0.3229
35.9 0.4313
35.925 0.5354
35.95 0.6329
35.975 0.7203
36 0.7967
36.025 0.8626
36.05 0.9209
36.075 0.9731
36.1 1.0202
36.125 1.0606
36.15 1.0947
36.175 1.1241
36.2 1.1529
36.225 1.1852
36.25 1.2192
36.275 1.2509
36.3 1.2765
36.325 1.2941
36.35 1.3032
36.375 1.305
36.4 1.2985
36.425 1.2833
36.45 1.2587
36.475 1.2243
36.5 1.1814
36.525 1.1319
36.55 1.0819
36.575 1.0384
36.6 1.0067
36.625 0.9834
36.65 0.9643
36.675 0.9484
36.7 0.9369
36.725 0.9282
36.75 0.9264
36.775 0.9314
36.8 0.9478
36.825 0.9754
36.85 1.012
36.875 1.0579
36.9 1.1147
36.925 1.1827
36.95 1.2556
36.975 1.3295
37 1.3995
37.025 1.4581
37.05 1.5083
37.075 1.553
37.1 1.5952
37.125 1.6413
37.15 1.6979
37.175 1.7681
37.2 1.8498
37.225 1.935
37.25 2.0188
37.275 2.102
37.3 2.1829
37.325 2.2571
37.35 2.3243
37.375 2.3826
37.4 2.4317
37.425 2.4718
37.45 2.5031
37.475 2.5285
37.5 2.5548
37.525 2.5815
37.55 2.6057
37.575 2.6254
37.6 2.644
37.625 2.665
37.65 2.6912
37.675 2.7191
37.7 2.7453
37.725 2.7686
37.75 2.7871
37.775 2.8019
37.8 2.8123
37.825 2.8188
37.85 2.8219
37.875 2.8213
37.9 2.8166
37.925 2.809
37.95 2.7973
37.975 2.7815
38 2.7615
38.025 2.7373
38.05 2.7077
38.075 2.6721
38.1 2.6315
38.125 2.5869
38.15 2.538
38.175 2.4862
38.2 2.4333
38.225 2.3783
38.25 2.3187
38.275 2.2544
38.3 2.1871
38.325 2.117
38.35 2.0442
38.375 1.9684
38.4 1.8891
38.425 1.8099
38.45 1.7325
38.475 1.663
38.5 1.6038
38.525 1.5537
38.55 1.509
38.575 1.4704
38.6 1.442
38.625 1.4285
38.65 1.4227
38.675 1.4157
38.7 1.4054
38.725 1.3918
38.75 1.3771
38.775 1.3635
38.8 1.3493
38.825 1.3325
38.85 1.3135
38.875 1.2948
38.9 1.2806
38.925 1.2798
38.95 1.2982
38.975 1.3318
39 1.3779
39.025 1.4341
39.05 1.4953
39.075 1.5555
39.1 1.6156
39.125 1.6802
39.15 1.7493
39.175 1.8201
39.2 1.89
39.225 1.9566
39.25 2.0176
39.275 2.0736
39.3 2.1251
39.325 2.1713
39.35 2.212
39.375 2.2471
39.4 2.2776
39.425 2.3028
39.45 2.3233
39.475 2.3392
39.5 2.3516
39.525 2.3612
39.55 2.3679
39.575 2.371
39.6 2.3701
39.625 2.3657
39.65 2.3592
39.675 2.3535
39.7 2.3486
39.725 2.3436
39.75 2.3385
39.775 2.3317
39.8 2.3222
39.825 2.3089
39.85 2.2917
39.875 2.2705
39.9 2.2444
39.925 2.2132
39.95 2.1779
39.975 2.1376
40 2.092
40.025 2.0408
40.05 1.9829
40.075 1.9195
40.1 1.8512
40.125 1.7782
40.15 1.6996
40.175 1.6149
40.2 1.525
40.225 1.4299
40.25 1.3297
40.275 1.225
40.3 1.1146
40.325 0.9988
40.35 0.8781
40.375 0.751
40.4 0.6165
40.425 0.4748
40.45 0.3285
40.475 0.1793
40.5 0.0309
40.525 -0.1088
40.55 -0.2236
40.575 -0.3124
40.6 -0.3843
40.625 -0.4378
40.65 -0.4816
40.675 -0.5251
40.7 -0.5663
40.725 -0.5958
40.75 -0.6161
40.775 -0.6355
40.8 -0.6558
40.825 -0.6684
40.85 -0.662
40.875 -0.6419
40.9 -0.6163
40.925 -0.5886
40.95 -0.5637
40.975 -0.5458
41 -0.5356
41.025 -0.5307
41.05 -0.531
41.075 -0.5322
41.1 -0.535
41.125 -0.5364
41.15 -0.5339
41.175 -0.5266
41.2 -0.5135
41.225 -0.4948
41.25 -0.4755
41.275 -0.4621
41.3 -0.4519
41.325 -0.4416
41.35 -0.4216
41.375 -0.3839
41.4 -0.3346
41.425 -0.2727
41.45 -0.1996
41.475 -0.1208
41.5 -0.0423
41.525 0.0294
41.55 0.089
41.575 0.136
41.6 0.1716
41.625 0.1977
41.65 0.2144
41.675 0.2231
41.7 0.2246
41.725 0.2172
41.75 0.2025
41.775 0.1839
41.8 0.1707
41.825 0.1611
41.85 0.1463
41.875 0.1292
41.9 0.111
41.925 0.0898
41.95 0.0689
41.975 0.0523
42 0.0391
42.025 0.025
42.05 0.01
42.075 -0.005
42.1 -0.0192
42.125 -0.0288
42.15 -0.0358
42.175 -0.0415
42.2 -0.0471
42.225 -0.0534
42.25 -0.0613
42.275 -0.0738
42.3 -0.0926
42.325 -0.1154
42.35 -0.1439
42.375 -0.1816
42.4 -0.2263
42.425 -0.2752
42.45 -0.3276
42.475 -0.3815
42.5 -0.4355
42.525 -0.4915
42.55 -0.5526
42.575 -0.6163
42.6 -0.6806
42.625 -0.7459
42.65 -0.8131
42.675 -0.8806
42.7 -0.944
42.725 -0.9938
42.75 -1.0262
42.775 -1.0521
42.8 -1.0771
42.825 -1.0993
42.85 -1.1222
42.875 -1.1451
42.9 -1.1661
42.925 -1.1857
42.95 -1.2047
42.975 -1.2236
43 -1.245
43.025 -1.2679
43.05 -1.2917
43.075 -1.3166
43.1 -1.3437
43.125 -1.3728
43.15 -1.4035
43.175 -1.4378
43.2 -1.477
43.225 -1.5199
43.25 -1.5627
43.275 -1.6016
43.3 -1.6393
43.325 -1.6743
43.35 -1.7067
43.375 -1.7413
43.4 -1.7859
43.425 -1.8446
43.45 -1.9162
43.475 -1.9869
43.5 -2.0353
43.525 -2.0567
43.55 -2.0566
43.575 -2.0387
43.6 -2.0044
43.625 -1.962
43.65 -1.9105
43.675 -1.8537
43.7 -1.795
43.725 -1.7392
43.75 -1.6875
43.775 -1.6448
43.8 -1.6164
43.825 -1.5953
43.85 -1.578
43.875 -1.5637
43.9 -1.55
43.925 -1.529
43.95 -1.5001
43.975 -1.4623
44 -1.4191
44.025 -1.3837
44.05 -1.3583
44.075 -1.3375
44.1 -1.3154
44.125 -1.2927
44.15 -1.2779
44.175 -1.2758
44.2 -1.2819
44.225 -1.2951
44.25 -1.311
44.275 -1.3177
44.3 -1.301
44.325 -1.2717
44.35 -1.2402
44.375 -1.2018
44.4 -1.1556
44.425 -1.1019
44.45 -1.0394
44.475 -0.9661
44.5 -0.8876
44.525 -0.8129
44.55 -0.7446
44.575 -0.6825
44.6 -0.6305
44.625 -0.5894
44.65 -0.5602
44.675 -0.544
44.7 -0.5429
44.725 -0.5526
44.75 -0.5626
44.775 -0.5641
44.8 -0.5613
44.825 -0.5536
44.85 -0.5382
44.875 -0.5115
44.9 -0.4784
44.925 -0.4459
44.95 -0.4136
44.975 -0.3811
45 -0.354
45.025 -0.3344
45.05 -0.3219
45.075 -0.3175
45.1 -0.3211
45.125 -0.3316
45.15 -0.3465
45.175 -0.3638
45.2 -0.3798
45.225 -0.3921
45.25 -0.4006
45.275 -0.4073
45.3 -0.414
45.325 -0.4192
45.35 -0.4239
45.375 -0.4285
45.4 -0.437
45.425 -0.4525
45.45 -0.4761
45.475 -0.5066
45.5 -0.544
45.525 -0.585
45.55 -0.6275
45.575 -0.6721
45.6 -0.7165
45.625 -0.7636
45.65 -0.8141
45.675 -0.8698
45.7 -0.9314
45.725 -0.9966
45.75 -1.0639
45.775 -1.129
45.8 -1.1882
45.825 -1.2413
45.85 -1.2902
45.875 -1.3376
45.9 -1.384
45.925 -1.4346
45.95 -1.4843
45.975 -1.5239
46 -1.5528
46.025 -1.5729
46.05 -1.5843
46.075 -1.5866
46.1 -1.5814
46.125 -1.5656
46.15 -1.5461
46.175 -1.5283
46.2 -1.5076
46.225 -1.4796
46.25 -1.4434
46.275 -1.3953
46.3 -1.3433
46.325 -1.3006
46.35 -1.2709
46.375 -1.2527
46.4 -1.2431
46.425 -1.239
46.45 -1.2387
46.475 -1.2451
46.5 -1.2598
46.525 -1.2848
46.55 -1.3229
46.575 -1.3699
46.6 -1.4211
46.625 -1.4725
46.65 -1.5263
46.675 -1.5801
46.7 -1.6307
46.725 -1.6743
46.75 -1.705
46.775 -1.7251
46.8 -1.7331
46.825 -1.7182
46.85 -1.681
46.875 -1.6388
46.9 -1.5966
46.925 -1.5561
46.95 -1.5149
46.975 -1.4723
47 -1.4282
47.025 -1.3845
47.05 -1.3438
47.075 -1.3063
47.1 -1.2693
47.125 -1.2347
47.15 -1.2071
47.175 -1.1851
47.2 -1.1632
47.225 -1.1428
47.25 -1.1247
47.275 -1.1077
47.3 -1.0938
47.325 -1.0846
47.35 -1.0824
47.375 -1.0879
47.4 -1.1008
47.425 -1.1194
47.45 -1.1416
47.475 -1.1684
47.5 -1.1986
47.525 -1.2313
47.55 -1.2634
47.575 -1.2945
47.6 -1.3236
47.625 -1.3528
47.65 -1.3836
47.675 -1.4073
47.7 -1.3972
47.725 -1.3583
47.75 -1.3056
47.775 -1.2522
47.8 -1.2054
47.825 -1.163
47.85 -1.127
47.875 -1.0962
47.9 -1.0697
47.925 -1.0471
47.95 -1.0202
47.975 -0.9831
48 -0.9398
48.025 -0.8959
48.05 -0.8594
48.075 -0.8354
48.1 -0.8231
48.125 -0.8215
48.15 -0.8254
48.175 -0.8312
48.2 -0.8354
48.225 -0.8289
48.25 -0.8161
48.275 -0.8033
48.3 -0.795
48.325 -0.7907
48.35 -0.7871
48.375 -0.781
48.4 -0.7776
48.425 -0.7799
48.45 -0.7861
48.475 -0.7962
48.5 -0.8094
48.525 -0.8236
48.55 -0.8332
48.575 -0.8328
48.6 -0.8252
48.625 -0.8152
48.65 -0.8052
48.675 -0.7977
48.7 -0.7966
48.725 -0.8025
48.75 -0.813
48.775 -0.8228
48.8 -0.8327
48.825 -0.8466
48.85 -0.8635
48.875 -0.879
48.9 -0.8898
48.925 -0.9014
48.95 -0.9165
48.975 -0.9346
49 -0.954
49.025 -0.9709
49.05 -0.9831
49.075 -0.983
49.1 -0.965
49.125 -0.939
49.15 -0.914
49.175 -0.8955
49.2 -0.8822
49.225 -0.8718
49.25 -0.8647
49.275 -0.8579
49.3 -0.8513
49.325 -0.8466
49.35 -0.8422
49.375 -0.8414
49.4 -0.8476
49.425 -0.8599
49.45 -0.8777
49.475 -0.8972
49.5 -0.917
49.525 -0.9383
49.55 -0.9578
49.575 -0.9685
49.6 -0.9579
49.625 -0.931
49.65 -0.8987
49.675 -0.8706
49.7 -0.8449
49.725 -0.8208
49.75 -0.7964
49.775 -0.7703
49.8 -0.7428
49.825 -0.7157
49.85 -0.6902
49.875 -0.665
49.9 -0.6367
49.925 -0.6049
49.95 -0.5705
49.975 -0.5356
50 -0.5051
50.025 -0.481
50.05 -0.4638
50.075 -0.4503
50.1 -0.4415
50.125 -0.4355
50.15 -0.4321
50.175 -0.4279
50.2 -0.4228
50.225 -0.4167
50.25 -0.4087
50.275 -0.404
50.3 -0.404
50.325 -0.4074
50.35 -0.4144
50.375 -0.4249
50.4 -0.4376
50.425 -0.451
50.45 -0.4686
50.475 -0.489
50.5 -0.512
50.525 -0.5381
50.55 -0.5639
50.575 -0.5868
50.6 -0.6065
50.625 -0.6281
50.65 -0.656
50.675 -0.6881
50.7 -0.7185
50.725 -0.7395
50.75 -0.7459
50.775 -0.7418
50.8 -0.7411
50.825 -0.7519
50.85 -0.7721
50.875 -0.7985
50.9 -0.829
50.925 -0.8614
50.95 -0.8912
50.975 -0.9219
51 -0.9519
51.025 -0.9787
51.05 -0.9922
51.075 -0.993
51.1 -0.9782
51.125 -0.9461
51.15 -0.8964
51.175 -0.8383
51.2 -0.7723
51.225 -0.6983
51.25 -0.6204
51.275 -0.5408
51.3 -0.4663
51.325 -0.3972
51.35 -0.3391
51.375 -0.292
51.4 -0.2504
51.425 -0.2121
51.45 -0.1752
51.475 -0.143
51.5 -0.1197
51.525 -0.1053
51.55 -0.0998
51.575 -0.1016
51.6 -0.103
51.625 -0.0979
51.65 -0.0946
51.675 -0.0979
51.7 -0.1049
51.725 -0.1118
51.75 -0.1155
51.775 -0.1103
51.8 -0.0939
51.825 -0.0684
51.85 -0.0351
51.875 0.0016
51.9 0.0367
51.925 0.0701
51.95 0.1026
51.975 0.1302
52 0.1508
52.025 0.1732
52.05 0.2033
52.075 0.2342
52.1 0.2676
52.125 0.303
52.15 0.3412
52.175 0.3877
52.2 0.4438
52.225 0.5056
52.25 0.5693
52.275 0.6356
52.3 0.7027
52.325 0.7694
52.35 0.8324
52.375 0.8908
52.4 0.9414
52.425 0.9811
52.45 1.0099
52.475 1.0286
52.5 1.0387
52.525 1.04
52.55 1.0339
52.575 1.0223
52.6 1.0042
52.625 0.9807
52.65 0.9523
52.675 0.9191
52.7 0.8814
52.725 0.8395
52.75 0.7926
52.775 0.74
52.8 0.6834
52.825 0.6219
52.85 0.5569
52.875 0.488
52.9 0.4151
52.925 0.3367
52.95 0.2572
52.975 0.1852
53 0.1265
53.025 0.0742
53.05 0.0217
53.075 -0.0321
53.1 -0.0845
53.125 -0.1336
53.15 -0.1786
53.175 -0.2158
53.2 -0.2434
53.225 -0.2634
53.25 -0.2832
53.275 -0.3044
53.3 -0.3252
53.325 -0.348
53.35 -0.3742
53.375 -0.4017
53.4 -0.4179
53.425 -0.4109
53.45 -0.3884
53.475 -0.3519
53.5 -0.295
53.525 -0.2199
53.55 -0.1431
53.575 -0.0724
53.6 -0.0095
53.625 0.0464
53.65 0.0932
53.675 0.1332
53.7 0.1658
53.725 0.1914
53.75 0.2108
53.775 0.2297
53.8 0.2518
53.825 0.2755
53.85 0.3002
53.875 0.3273
53.9 0.3557
53.925 0.3839
53.95 0.4105
53.975 0.432
54 0.4473
54.025 0.4574
54.05 0.4603
54.075 0.4567
54.1 0.4455
54.125 0.4274
54.15 0.4038
54.175 0.3758
54.2 0.3448
54.225 0.3116
54.25 0.2762
54.275 0.2386
54.3 0.2012
54.325 0.1656
54.35 0.1327
54.375 0.1019
54.4 0.075
54.425 0.0469
54.45 0.0154
54.475 -0.0195
54.5 -0.0568
54.525 -0.0959
54.55 -0.1376
54.575 -0.1801
54.6 -0.2199
54.625 -0.2501
54.65 -0.2687
54.675 -0.272
54.7 -0.2622
54.725 -0.2445
54.75 -0.2211
54.775 -0.199
54.8 -0.1797
54.825 -0.165
54.85 -0.1549
54.875 -0.1491
54.9 -0.1481
54.925 -0.1511
54.95 -0.1532
54.975 -0.1576
55 -0.1666
55.025 -0.1834
55.05 -0.2033
55.075 -0.2201
55.1 -0.2304
55.125 -0.2315
55.15 -0.2267
55.175 -0.2192
55.2 -0.2095
55.225 -0.2029
55.25 -0.1975
55.275 -0.1961
55.3 -0.2044
55.325 -0.2214
55.35 -0.2431
55.375 -0.2674
55.4 -0.2912
55.425 -0.3115
55.45 -0.3285
55.475 -0.3466
55.5 -0.3641
55.525 -0.373
55.55 -0.3682
55.575 -0.3413
55.6 -0.304
55.625 -0.2634
55.65 -0.2216
55.675 -0.1836
55.7 -0.148
55.725 -0.1124
55.75 -0.0776
55.775 -0.0438
55.8 -0.0138
55.825 0.0132
55.85 0.0393
55.875 0.0661
55.9 0.0955
55.925 0.125
55.95 0.1549
55.975 0.1859
56 0.2176
56.025 0.2456
56.05 0.2679
56.075 0.2826
56.1 0.2895
56.125 0.2881
56.15 0.2773
56.175 0.2584
56.2 0.2349
56.225 0.2111
56.25 0.193
56.275 0.1782
56.3 0.1639
56.325 0.1495
56.35 0.135
56.375 0.1235
56.4 0.1155
56.425 0.1095
56.45 0.1028
56.475 0.0954
56.5 0.0841
56.525 0.0655
56.55 0.0411
56.575 0.0165
56.6 -0.0095
56.625 -0.0375
56.65 -0.0687
56.675 -0.1071
56.7 -0.1527
56.725 -0.2038
56.75 -0.2594
56.775 -0.3136
56.8 -0.3667
56.825 -0.4196
56.85 -0.4705
56.875 -0.5194
56.9 -0.5585
56.925 -0.5875
56.95 -0.611
56.975 -0.6296
57 -0.6425
57.025 -0.6509
57.05 -0.6579
57.075 -0.6667
57.1 -0.6793
57.125 -0.6946
57.15 -0.7126
57.175 -0.7361
57.2 -0.7691
57.225 -0.8092
57.25 -0.8513
57.275 -0.8899
57.3 -0.9252
57.325 -0.9623
57.35 -1.0017
57.375 -1.042
57.4 -1.0757
57.425 -1.0872
57.45 -1.066
57.475 -1.019
57.5 -0.9641
57.525 -0.9097
57.55 -0.8622
57.575 -0.8241
57.6 -0.7969
57.625 -0.7798
57.65 -0.7703
57.675 -0.7633
57.7 -0.7587
57.725 -0.7576
57.75 -0.7599
57.775 -0.762
57.8 -0.7624
57.825 -0.7615
57.85 -0.7624
57.875 -0.7663
57.9 -0.7736
57.925 -0.7788
57.95 -0.7822
57.975 -0.7896
58 -0.8006
58.025 -0.8141
58.05 -0.8352
58.075 -0.8602
58.1 -0.8766
58.125 -0.8897
58.15 -0.9026
58.175 -0.9106
58.2 -0.9138
58.225 -0.9082
58.25 -0.8929
58.275 -0.8743
58.3 -0.8549
58.325 -0.8337
58.35 -0.8157
58.375 -0.8062
58.4 -0.8065
58.425 -0.8187
58.45 -0.8403
58.475 -0.8676
58.5 -0.8996
58.525 -0.9329
58.55 -0.9728
58.575 -1.018
58.6 -1.0642
58.625 -1.1002
58.65 -1.1073
58.675 -1.0778
58.7 -1.0237
58.725 -0.9604
58.75 -0.9041
58.775 -0.8602
58.8 -0.8251
58.825 -0.7937
58.85 -0.7631
58.875 -0.7303
58.9 -0.6946
58.925 -0.6548
58.95 -0.6094
58.975 -0.5546
59 -0.49
59.025 -0.4201
59.05 -0.3501
59.075 -0.2883
59.1 -0.2369
59.125 -0.1962
59.15 -0.1644
59.175 -0.1417
59.2 -0.1275
59.225 -0.1162
59.25 -0.1103
59.275 -0.1113
59.3 -0.115
59.325 -0.1176
59.35 -0.1186
59.375 -0.118
59.4 -0.1204
59.425 -0.128
59.45 -0.1437
59.475 -0.1699
59.5 -0.2061
59.525 -0.2447
59.55 -0.2733
59.575 -0.285
59.6 -0.2845
59.625 -0.2782
59.65 -0.2716
59.675 -0.2645
59.7 -0.2523
59.725 -0.2301
59.75 -0.2007
59.775 -0.169
59.8 -0.1407
59.825 -0.1208
59.85 -0.1071
59.875 -0.0987
59.9 -0.0973
59.925 -0.1025
59.95 -0.1161
59.975 -0.1354
60 -0.1589
60.025 -0.1875
60.05 -0.2222
60.075 -0.262
60.1 -0.307
60.125 -0.3565
60.15 -0.41
60.175 -0.4654
60.2 -0.5215
60.225 -0.5786
60.25 -0.6355
60.275 -0.6904
60.3 -0.7401
60.325 -0.7853
60.35 -0.8362
60.375 -0.8961
60.4 -0.9649
60.425 -1.0381
60.45 -1.1073
60.475 -1.1636
60.5 -1.2227
60.525 -1.2925
60.55 -1.3731
60.575 -1.4622
60.6 -1.5574
60.625 -1.6522
60.65 -1.743
60.675 -1.8234
60.7 -1.8881
60.725 -1.9301
60.75 -1.9452
60.775 -1.9335
60.8 -1.8951
60.825 -1.8357
60.85 -1.7628
60.875 -1.6848
60.9 -1.6047
60.925 -1.5211
60.95 -1.4345
60.975 -1.3486
61 -1.2668
61.025 -1.1893
61.05 -1.1151
61.075 -1.0418
61.1 -0.9714
61.125 -0.9078
61.15 -0.8551
61.175 -0.8124
61.2 -0.7751
61.225 -0.7416
61.25 -0.7107
61.275 -0.6808
61.3 -0.6515
61.325 -0.6236
61.35 -0.5943
61.375 -0.5562
61.4 -0.507
61.425 -0.4541
61.45 -0.3938
61.475 -0.3301
61.5 -0.2712
61.525 -0.2176
61.55 -0.1682
61.575 -0.1192
61.6 -0.0717
61.625 -0.0274
61.65 0.0114
61.675 0.0437
61.7 0.0668
61.725 0.0795
61.75 0.0828
61.775 0.0773
61.8 0.066
61.825 0.0498
61.85 0.0268
61.875 -0.0031
61.9 -0.0389
61.925 -0.0788
61.95 -0.1238
61.975 -0.1744
62 -0.2266
62.025 -0.272
62.05 -0.3054
62.075 -0.3236
62.1 -0.3234
62.125 -0.3086
62.15 -0.2892
62.175 -0.2667
62.2 -0.2346
62.225 -0.1894
62.25 -0.1336
62.275 -0.0855
62.3 -0.0493
62.325 -0.0238
62.35 -0.0099
62.375 -0.0044
62.4 -0.0065
62.425 -0.0143
62.45 -0.0248
62.475 -0.0341
62.5 -0.0424
62.525 -0.0532
62.55 -0.0663
62.575 -0.0783
62.6 -0.0888
62.625 -0.1009
62.65 -0.1177
62.675 -0.1368
62.7 -0.158
62.725 -0.1803
62.75 -0.2022
62.775 -0.2247
62.8 -0.2443
62.825 -0.2512
62.85 -0.2389
62.875 -0.2071
62.9 -0.169
62.925 -0.1312
62.95 -0.1007
62.975 -0.0763
63 -0.0609
63.025 -0.0533
63.05 -0.0505
63.075 -0.05
63.1 -0.0495
63.125 -0.0498
63.15 -0.0486
63.175 -0.0437
63.2 -0.0342
63.225 -0.0234
63.25 -0.0155
63.275 -0.0095
63.3 -0.0059
63.325 -0.0072
63.35 -0.0158
63.375 -0.0321
63.4 -0.0575
63.425 -0.091
63.45 -0.1297
63.475 -0.1732
63.5 -0.2189
63.525 -0.2616
63.55 -0.3016
63.575 -0.3409
63.6 -0.3831
63.625 -0.4279
63.65 -0.4753
63.675 -0.5194
63.7 -0.5557
63.725 -0.5788
63.75 -0.5924
63.775 -0.596
63.8 -0.5937
63.825 -0.5867
63.85 -0.5776
63.875 -0.563
63.9 -0.5393
63.925 -0.509
63.95 -0.4799
63.975 -0.4535
64 -0.4295
64.025 -0.4124
64.05 -0.3992
64.075 -0.389
64.1 -0.3809
64.125 -0.3642
64.15 -0.3297
64.175 -0.2819
64.2 -0.2276
64.225 -0.1667
64.25 -0.1019
64.275 -0.0368
64.3 0.0241
64.325 0.0785
64.35 0.1255
64.375 0.1647
64.4 0.1966
64.425 0.219
64.45 0.2317
64.475 0.2346
64.5 0.2316
64.525 0.231
64.55 0.2365
64.575 0.2449
64.6 0.2508
64.625 0.2538
64.65 0.2539
64.675 0.2505
64.7 0.2467
64.725 0.2404
64.75 0.2306
64.775 0.2161
64.8 0.195
64.825 0.1678
64.85 0.138
64.875 0.1101
64.9 0.0915
64.925 0.0867
64.95 0.0903
64.975 0.095
65 0.0951
65.025 0.0893
65.05 0.0745
65.075 0.0509
65.1 0.0241
65.125 0.0074
65.15 -0.0024
65.175 -0.0133
65.2 -0.0293
65.225 -0.0508
65.25 -0.0741
65.275 -0.0948
65.3 -0.1128
65.325 -0.1306
65.35 -0.1484
65.375 -0.1649
65.4 -0.1752
65.425 -0.1781
65.45 -0.173
65.475 -0.1605
65.5 -0.1411
65.525 -0.1156
65.55 -0.0875
65.575 -0.0617
65.6 -0.0421
65.625 -0.0226
65.65 0.0013
65.675 0.0321
65.7 0.0637
65.725 0.0946
65.75 0.1262
65.775 0.1597
65.8 0.1939
65.825 0.2231
65.85 0.2453
65.875 0.267
65.9 0.2979
65.925 0.3388
65.95 0.3869
65.975 0.4329
66 0.4735
66.025 0.5081
66.05 0.5399
66.075 0.572
66.1 0.6103
66.125 0.6589
66.15 0.7172
66.175 0.78
66.2 0.838
66.225 0.8885
66.25 0.9312
66.275 0.964
66.3 0.9894
66.325 1.0119
66.35 1.0363
66.375 1.0631
66.4 1.0975
66.425 1.1428
66.45 1.2011
66.475 1.2736
66.5 1.3569
66.525 1.4428
66.55 1.5268
66.575 1.6056
66.6 1.6781
66.625 1.7484
66.65 1.8191
66.675 1.8879
66.7 1.9545
66.725 2.0204
66.75 2.0826
66.775 2.141
66.8 2.1943
66.825 2.2415
66.85 2.2842
66.875 2.3215
66.9 2.3534
66.925 2.3803
66.95 2.4027
66.975 2.42
67 2.4314
67.025 2.4383
67.05 2.4408
67.075 2.4377
67.1 2.4315
67.125 2.425
67.15 2.415
67.175 2.4007
67.2 2.3859
67.225 2.3721
67.25 2.3584
67.275 2.3451
67.3 2.3319
67.325 2.3203
67.35 2.3109
67.375 2.3016
67.4 2.2885
67.425 2.27
67.45 2.247
67.475 2.2183
67.5 2.1855
67.525 2.148
67.55 2.1075
67.575 2.0643
67.6 2.0171
67.625 1.9654
67.65 1.9098
67.675 1.8508
67.7 1.7881
67.725 1.722
67.75 1.6566
67.775 1.5937
67.8 1.5334
67.825 1.4775
67.85 1.4254
67.875 1.3748
67.9 1.323
67.925 1.2696
67.95 1.2148
67.975 1.1598
68 1.1052
68.025 1.0481
68.05 0.9872
68.075 0.9237
68.1 0.8636
68.125 0.8139
68.15 0.7736
68.175 0.7375
68.2 0.6977
68.225 0.6524
68.25 0.6025
68.275 0.5487
68.3 0.4911
68.325 0.4329
68.35 0.3809
68.375 0.3441
68.4 0.3222
68.425 0.307
68.45 0.2926
68.475 0.2759
68.5 0.2533
68.525 0.2235
68.55 0.1875
68.575 0.1487
68.6 0.1086
68.625 0.0688
68.65 0.0337
68.675 0.0032
68.7 -0.0239
68.725 -0.0477
68.75 -0.0678
68.775 -0.0823
68.8 -0.0938
68.825 -0.1073
68.85 -0.1234
68.875 -0.1383
68.9 -0.1484
68.925 -0.1546
68.95 -0.1593
68.975 -0.1644
69 -0.1668
69.025 -0.166
69.05 -0.1655
69.075 -0.1695
69.1 -0.1815
69.125 -0.2028
69.15 -0.2302
69.175 -0.2602
69.2 -0.2895
69.225 -0.3106
69.25 -0.3172
69.275 -0.3143
69.3 -0.3038
69.325 -0.2875
69.35 -0.2704
69.375 -0.2514
69.4 -0.2279
69.425 -0.2025
69.45 -0.1788
69.475 -0.1594
69.5 -0.1422
69.525 -0.1283
69.55 -0.119
69.575 -0.1166
69.6 -0.1216
69.625 -0.1301
69.65 -0.1422
69.675 -0.1583
69.7 -0.1782
69.725 -0.1999
69.75 -0.2188
69.775 -0.2231
69.8 -0.2012
69.825 -0.1656
69.85 -0.1303
69.875 -0.0932
69.9 -0.0543
69.925 -0.0137
69.95 0.0253
69.975 0.0588
70 0.0826
70.025 0.1017
70.05 0.1205
70.075 0.1434
70.1 0.1766
70.125 0.2239
70.15 0.2759
70.175 0.3245
70.2 0.3684
70.225 0.4059
70.25 0.4397
70.275 0.4762
70.3 0.5169
70.325 0.563
70.35 0.623
70.375 0.6968
70.4 0.7764
70.425 0.859
70.45 0.9383
70.475 1.0127
70.5 1.0799
70.525 1.1416
70.55 1.1983
70.575 1.2515
70.6 1.2998
70.625 1.3444
70.65 1.3823
70.675 1.4124
70.7 1.4402
70.725 1.4677
70.75 1.4961
70.775 1.5345
70.8 1.5779
70.825 1.6171
70.85 1.6493
70.875 1.6754
70.9 1.696
70.925 1.7153
70.95 1.7372
70.975 1.7611
71 1.783
71.025 1.7977
71.05 1.8037
71.075 1.8013
71.1 1.7925
71.125 1.7767
71.15 1.753
71.175 1.7215
71.2 1.683
71.225 1.641
71.25 1.6012
71.275 1.5737
71.3 1.5659
71.325 1.5827
71.35 1.6187
71.375 1.6654
71.4 1.7174
71.425 1.7744
71.45 1.8371
71.475 1.9051
71.5 1.9773
71.525 2.0493
71.55 2.118
71.575 2.1863
71.6 2.2546
71.625 2.3179
71.65 2.3732
71.675 2.4177
71.7 2.4528
71.725 2.4791
71.75 2.4971
71.775 2.5072
71.8 2.5099
71.825 2.5089
71.85 2.5068
71.875 2.5045
71.9 2.4993
71.925 2.4941
71.95 2.4949
71.975 2.5045
72 2.5303
72.025 2.569
72.05 2.607
72.075 2.6409
72.1 2.6688
72.125 2.6915
72.15 2.7083
72.175 2.7203
72.2 2.7295
72.225 2.7372
72.25 2.742
72.275 2.7432
72.3 2.7399
72.325 2.7312
72.35 2.7191
72.375 2.7039
72.4 2.6859
72.425 2.6654
72.45 2.644
72.475 2.6231
72.5 2.6052
72.525 2.5909
72.55 2.577
72.575 2.5617
72.6 2.5443
72.625 2.5266
72.65 2.5064
72.675 2.4821
72.7 2.4544
72.725 2.4216
72.75 2.389
72.775 2.3661
72.8 2.3561
72.825 2.3597
72.85 2.3774
72.875 2.4003
72.9 2.4267
72.925 2.4567
72.95 2.4895
72.975 2.5237
73 2.5585
73.025 2.5959
73.05 2.6404
73.075 2.6923
73.1 2.7516
73.125 2.8187
73.15 2.8908
73.175 2.9648
73.2 3.0389
73.225 3.1115
73.25 3.1813
73.275 3.2477
73.3 3.3099
73.325 3.367
73.35 3.4188
73.375 3.4656
73.4 3.5081
73.425 3.5478
73.45 3.5865
73.475 3.6231
73.5 3.6577
73.525 3.6901
73.55 3.7188
73.575 3.7431
73.6 3.7629
73.625 3.7784
73.65 3.7898
73.675 3.7983
73.7 3.8056
73.725 3.812
73.75 3.8178
73.775 3.8209
73.8 3.8208
73.825 3.817
73.85 3.8077
73.875 3.7915
73.9 3.7683
73.925 3.7379
73.95 3.7007
73.975 3.6559
74 3.6025
74.025 3.5393
74.05 3.4667
74.075 3.3852
74.1 3.2958
74.125 3.1972
74.15 3.0896
74.175 2.9774
74.2 2.8676
74.225 2.769
74.25 2.6935
74.275 2.6429
74.3 2.6151
74.325 2.6054
74.35 2.606
74.375 2.6094
74.4 2.6107
74.425 2.6069
74.45 2.5989
74.475 2.5911
74.5 2.5844
74.525 2.5781
74.55 2.57
74.575 2.5586
74.6 2.5413
74.625 2.5198
74.65 2.4949
74.675 2.4657
74.7 2.4285
74.725 2.3809
74.75 2.3215
74.775 2.2541
74.8 2.1835
74.825 2.1133
74.85 2.053
74.875 2.0051
74.9 1.9667
74.925 1.9365
74.95 1.9174
74.975 1.9159
75 1.9352
75.025 1.9657
75.05 2.0019
75.075 2.0465
75.1 2.0987
75.125 2.1521
75.15 2.2026
75.175 2.2498
75.2 2.2936
75.225 2.3373
75.25 2.3847
75.275 2.4323
75.3 2.4774
75.325 2.5187
75.35 2.5586
75.375 2.601
75.4 2.6471
75.425 2.6936
75.45 2.7385
75.475 2.7784
75.5 2.8131
75.525 2.8468
75.55 2.8772
75.575 2.9014
75.6 2.9166
75.625 2.9237
75.65 2.9243
75.675 2.9181
75.7 2.9069
75.725 2.8891
75.75 2.8641
75.775 2.833
75.8 2.7967
75.825 2.7565
75.85 2.7146
75.875 2.6802
75.9 2.6604
75.925 2.6583
75.95 2.666
75.975 2.6789
76 2.6914
76.025 2.7021
76.05 2.7111
76.075 2.7179
76.1 2.7227
76.125 2.7262
76.15 2.7304
76.175 2.7351
76.2 2.7402
76.225 2.7442
76.25 2.7457
76.275 2.7436
76.3 2.7375
76.325 2.7283
76.35 2.715
76.375 2.697
76.4 2.6771
76.425 2.6668
76.45 2.6724
76.475 2.6831
76.5 2.6922
76.525 2.6963
76.55 2.6957
76.575 2.6977
76.6 2.7061
76.625 2.7164
76.65 2.7234
76.675 2.7257
76.7 2.7227
76.725 2.7143
76.75 2.7003
76.775 2.6812
76.8 2.6581
76.825 2.6312
76.85 2.5998
76.875 2.5635
76.9 2.5231
76.925 2.4797
76.95 2.4356
76.975 2.3937
77 2.3602
77.025 2.3339
77.05 2.31
77.075 2.2863
77.1 2.2619
77.125 2.2437
77.15 2.2347
77.175 2.2296
77.2 2.2283
77.225 2.2265
77.25 2.2241
77.275 2.222
77.3 2.2206
77.325 2.2196
77.35 2.2209
77.375 2.2247
77.4 2.2299
77.425 2.2384
77.45 2.2464
77.475 2.2522
77.5 2.2563
77.525 2.259
77.55 2.2625
77.575 2.2683
77.6 2.278
77.625 2.296
77.65 2.3211
77.675 2.3502
77.7 2.3824
77.725 2.42
77.75 2.4668
77.775 2.5172
77.8 2.5659
77.825 2.6131
77.85 2.6591
77.875 2.7038
77.9 2.7468
77.925 2.7869
77.95 2.8217
77.975 2.8502
78 2.8734
78.025 2.8905
78.05 2.9016
78.075 2.9082
78.1 2.913
78.125 2.9185
78.15 2.9232
78.175 2.9249
78.2 2.9237
78.225 2.9161
78.25 2.8991
78.275 2.8721
78.3 2.8371
78.325 2.7948
78.35 2.7488
78.375 2.7017
78.4 2.6565
78.425 2.6126
78.45 2.5708
78.475 2.5356
78.5 2.5077
78.525 2.4875
78.55 2.488
78.575 2.5049
78.6 2.5259
78.625 2.5432
78.65 2.553
78.675 2.551
78.7 2.5361
78.725 2.5084
78.75 2.4672
78.775 2.4116
78.8 2.3465
78.825 2.2763
78.85 2.2067
78.875 2.1371
78.9 2.0718
78.925 2.0109
78.95 1.9581
78.975 1.9127
79 1.8655
79.025 1.8134
79.05 1.7612
79.075 1.7125
79.1 1.668
79.125 1.6356
79.15 1.6097
79.175 1.5809
79.2 1.5485
79.225 1.5127
79.25 1.476
79.275 1.437
79.3 1.3954
79.325 1.354
79.35 1.3086
79.375 1.2546
79.4 1.1931
79.425 1.1232
79.45 1.044
79.475 0.9589
79.5 0.8709
79.525 0.78
79.55 0.684
79.575 0.5823
79.6 0.4777
79.625 0.3709
79.65 0.2672
79.675 0.1681
79.7 0.0718
79.725 -0.0196
79.75 -0.0964
79.775 -0.1619
79.8 -0.2201
79.825 -0.2716
79.85 -0.3169
79.875 -0.3548
79.9 -0.3837
79.925 -0.4072
79.95 -0.4247
79.975 -0.4346
80 -0.4353
80.025 -0.4207
80.05 -0.3869
80.075 -0.3419
80.1 -0.2862
80.125 -0.2277
80.15 -0.1649
80.175 -0.1001
80.2 -0.0367
80.225 0.0244
80.25 0.084
80.275 0.1395
80.3 0.1897
80.325 0.2342
80.35 0.2732
80.375 0.3091
80.4 0.3431
80.425 0.3725
80.45 0.3974
80.475 0.4184
80.5 0.4419
80.525 0.4749
80.55 0.5236
80.575 0.5845
80.6 0.6478
80.625 0.7088
80.65 0.7647
80.675 0.8138
80.7 0.8564
80.725 0.8933
80.75 0.9232
80.775 0.9465
80.8 0.9632
80.825 0.9729
80.85 0.9755
80.875 0.9707
80.9 0.9596
80.925 0.9431
80.95 0.9207
80.975 0.8922
81 0.857
81.025 0.8144
81.05 0.7653
81.075 0.7108
81.1 0.6528
81.125 0.595
81.15 0.5387
81.175 0.4917
81.2 0.4548
81.225 0.4256
81.25 0.4037
81.275 0.389
81.3 0.379
81.325 0.3736
81.35 0.3751
81.375 0.3891
81.4 0.4146
81.425 0.4548
81.45 0.5093
81.475 0.5744
81.5 0.6456
81.525 0.7177
81.55 0.7865
81.575 0.8512
81.6 0.9113
81.625 0.9662
81.65 1.0151
81.675 1.0582
81.7 1.0953
81.725 1.1262
81.75 1.1522
81.775 1.172
81.8 1.1846
81.825 1.1925
81.85 1.1979
81.875 1.2022
81.9 1.2038
81.925 1.1998
81.95 1.19
81.975 1.1754
82 1.1581
82.025 1.139
82.05 1.1194
82.075 1.0954
82.1 1.0647
82.125 1.0266
82.15 0.9874
82.175 0.9551
82.2 0.9373
82.225 0.9287
82.25 0.9223
82.275 0.9153
82.3 0.9072
82.325 0.8956
82.35 0.8802
82.375 0.8647
82.4 0.856
82.425 0.8647
82.45 0.8848
82.475 0.9089
82.5 0.9337
82.525 0.9559
82.55 0.9739
82.575 0.9854
82.6 0.9875
82.625 0.9819
82.65 0.9729
82.675 0.9598
82.7 0.9463
82.725 0.9424
82.75 0.9514
82.775 0.9633
82.8 0.9718
82.825 0.9742
82.85 0.9687
82.875 0.959
82.9 0.9451
82.925 0.9269
82.95 0.9024
82.975 0.871
83 0.8401
83.025 0.8251
83.05 0.83
83.075 0.8408
83.1 0.8525
83.125 0.8615
83.15 0.8663
83.175 0.8671
83.2 0.8632
83.225 0.8607
83.25 0.8676
83.275 0.8858
83.3 0.907
83.325 0.9256
83.35 0.9372
83.375 0.9396
83.4 0.9328
83.425 0.9195
83.45 0.8998
83.475 0.8792
83.5 0.8606
83.525 0.8518
83.55 0.8554
83.575 0.8625
83.6 0.8692
83.625 0.8779
83.65 0.8901
83.675 0.9076
83.7 0.9295
83.725 0.9534
83.75 0.973
83.775 0.9838
83.8 0.984
83.825 0.9739
83.85 0.9561
83.875 0.9336
83.9 0.9139
83.925 0.9047
83.95 0.8966
83.975 0.8831
84 0.8668
84.025 0.8521
84.05 0.8445
84.075 0.8513
84.1 0.8753
84.125 0.9155
84.15 0.9709
84.175 1.0307
84.2 1.0862
84.225 1.1396
84.25 1.1918
84.275 1.2415
84.3 1.2871
84.325 1.3273
84.35 1.3637
84.375 1.3977
84.4 1.4301
84.425 1.4605
84.45 1.492
84.475 1.5275
84.5 1.5644
84.525 1.5992
84.55 1.6282
84.575 1.6506
84.6 1.6661
84.625 1.6736
84.65 1.6716
84.675 1.6585
84.7 1.6344
84.725 1.5994
84.75 1.5546
84.775 1.5009
84.8 1.4394
84.825 1.373
84.85 1.3053
84.875 1.2405
84.9 1.1884
84.925 1.1464
84.95 1.108
84.975 1.0784
85 1.055
85.025 1.0279
85.05 0.9968
85.075 0.9662
85.1 0.9413
85.125 0.9198
85.15 0.8949
85.175 0.8645
85.2 0.8314
85.225 0.7987
85.25 0.7673
85.275 0.7344
85.3 0.6992
85.325 0.6679
85.35 0.6474
85.375 0.636
85.4 0.6297
85.425 0.6273
85.45 0.6302
85.475 0.6347
85.5 0.6333
85.525 0.6265
85.55 0.6226
85.575 0.6261
85.6 0.6321
85.625 0.641
85.65 0.6589
85.675 0.688
85.7 0.7309
85.725 0.7891
85.75 0.8575
85.775 0.9269
85.8 0.9936
85.825 1.0546
85.85 1.109
85.875 1.158
85.9 1.204
85.925 1.2505
85.95 1.2938
85.975 1.3326
86 1.3637
86.025 1.3899
86.05 1.4163
86.075 1.4492
86.1 1.4901
86.125 1.5311
86.15 1.5676
86.175 1.5982
86.2 1.6247
86.225 1.6562
86.25 1.7029
86.275 1.7571
86.3 1.8089
86.325 1.8535
86.35 1.8914
86.375 1.9253
86.4 1.9589
86.425 1.9947
86.45 2.034
86.475 2.0736
86.5 2.1128
86.525 2.162
86.55 2.2379
86.575 2.3389
86.6 2.4476
86.625 2.5515
86.65 2.6458
86.675 2.7308
86.7 2.8069
86.725 2.8758
86.75 2.9365
86.775 2.9897
86.8 3.0357
86.825 3.0763
86.85 3.1125
86.875 3.1439
86.9 3.1696
86.925 3.1899
86.95 3.2048
86.975 3.2119
87 3.2094
87.025 3.1971
87.05 3.1768
87.075 3.1512
87.1 3.1189
87.125 3.083
87.15 3.0498
87.175 3.0276
87.2 3.0129
87.225 3.0008
87.25 2.9868
87.275 2.9699
87.3 2.95
87.325 2.9291
87.35 2.9109
87.375 2.8984
87.4 2.8975
87.425 2.9115
87.45 2.9376
87.475 2.9689
87.5 2.9956
87.525 3.0168
87.55 3.032
87.575 3.0438
87.6 3.0566
87.625 3.073
87.65 3.0905
87.675 3.1071
87.7 3.123
87.725 3.1373
87.75 3.1524
87.775 3.1738
87.8 3.2032
87.825 3.2415
87.85 3.2905
87.875 3.3411
87.9 3.3902
87.925 3.4365
87.95 3.4818
87.975 3.5289
88 3.5765
88.025 3.6256
88.05 3.6792
88.075 3.7359
88.1 3.7889
88.125 3.8356
88.15 3.8764
88.175 3.9145
88.2 3.9529
88.225 3.9922
88.25 4.0317
88.275 4.0686
88.3 4.1018
88.325 4.1309
88.35 4.156
88.375 4.1769
88.4 4.1939
88.425 4.2073
88.45 4.2169
88.475 4.2235
88.5 4.228
88.525 4.2309
88.55 4.2325
88.575 4.2343
88.6 4.2363
88.625 4.2378
88.65 4.2382
88.675 4.2367
88.7 4.2336
88.725 4.2288
88.75 4.2216
88.775 4.2119
88.8 4.1993
88.825 4.1834
88.85 4.1638
88.875 4.1403
88.9 4.1129
88.925 4.081
88.95 4.0446
88.975 4.0035
89 3.9573
89.025 3.907
89.05 3.8524
89.075 3.7943
89.1 3.7365
89.125 3.6806
89.15 3.6244
89.175 3.5666
89.2 3.5094
89.225 3.4564
89.25 3.4119
89.275 3.3709
89.3 3.3298
89.325 3.2865
89.35 3.2387
89.375 3.1865
89.4 3.1303
89.425 3.0724
89.45 3.0134
89.475 2.9573
89.5 2.9098
89.525 2.8705
89.55 2.8331
89.575 2.7985
89.6 2.7695
89.625 2.7417
89.65 2.7099
89.675 2.6701
89.7 2.6214
89.725 2.5641
89.75 2.4979
89.775 2.4235
89.8 2.3456
89.825 2.2682
89.85 2.1969
89.875 2.1397
89.9 2.0973
89.925 2.0611
89.95 2.0254
89.975 1.988
90 1.9477
90.025 1.9059
90.05 1.8655
90.075 1.8243
90.1 1.7813
90.125 1.738
90.15 1.6926
90.175 1.6477
90.2 1.6051
90.225 1.5638
90.25 1.5291
90.275 1.5032
90.3 1.4928
90.325 1.4971
90.35 1.5163
90.375 1.5438
90.4 1.5695
90.425 1.5902
90.45 1.6075
90.475 1.6267
90.5 1.6459
90.525 1.6582
90.55 1.6609
90.575 1.6538
90.6 1.6368
90.625 1.6133
90.65 1.5857
90.675 1.5561
90.7 1.5281
90.725 1.5019
90.75 1.4781
90.775 1.4617
90.8 1.4551
90.825 1.4538
90.85 1.4542
90.875 1.4541
90.9 1.4534
90.925 1.4516
90.95 1.4479
90.975 1.4408
91 1.4317
91.025 1.4209
91.05 1.4104
91.075 1.4053
91.1 1.4083
91.125 1.4149
91.15 1.4191
91.175 1.4214
91.2 1.4246
91.225 1.4301
91.25 1.4389
91.275 1.4499
91.3 1.4624
91.325 1.4747
91.35 1.4874
91.375 1.5008
91.4 1.5166
91.425 1.5407
91.45 1.5789
91.475 1.6292
91.5 1.6836
91.525 1.7379
91.55 1.7883
91.575 1.8328
91.6 1.8729
91.625 1.9092
91.65 1.9433
91.675 1.9733
91.7 2.0014
91.725 2.0361
91.75 2.0773
91.775 2.1242
91.8 2.1767
91.825 2.2314
91.85 2.2866
91.875 2.3395
91.9 2.3912
91.925 2.4401
91.95 2.4846
91.975 2.5246
92 2.561
92.025 2.5954
92.05 2.6288
92.075 2.6612
92.1 2.691
92.125 2.7179
92.15 2.7475
92.175 2.7831
92.2 2.8249
92.225 2.871
92.25 2.9183
92.275 2.963
92.3 3.0046
92.325 3.0465
92.35 3.0886
92.375 3.1292
92.4 3.1642
92.425 3.195
92.45 3.2207
92.475 3.2391
92.5 3.2487
92.525 3.2492
92.55 3.2417
92.575 3.2278
92.6 3.204
92.625 3.1684
92.65 3.123
92.675 3.0704
92.7 3.0086
92.725 2.9349
92.75 2.8503
92.775 2.7612
92.8 2.6727
92.825 2.5879
92.85 2.5056
92.875 2.4312
92.9 2.3665
92.925 2.3113
92.95 2.2637
92.975 2.2194
93 2.1825
93.025 2.1552
93.05 2.138
93.075 2.1304
93.1 2.1299
93.125 2.1304
93.15 2.1246
93.175 2.1115
93.2 2.0983
93.225 2.0922
93.25 2.097
93.275 2.1062
93.3 2.1144
93.325 2.1155
93.35 2.1079
93.375 2.0929
93.4 2.0696
93.425 2.0437
93.45 2.0308
93.475 2.0169
93.5 1.9933
93.525 1.9609
93.55 1.9238
93.575 1.885
93.6 1.8476
93.625 1.8089
93.65 1.7646
93.675 1.7186
93.7 1.6797
93.725 1.6565
93.75 1.6481
93.775 1.6411
93.8 1.6275
93.825 1.6094
93.85 1.586
93.875 1.5583
93.9 1.527
93.925 1.491
93.95 1.4546
93.975 1.4139
94 1.3657
94.025 1.3156
94.05 1.2693
94.075 1.2287
94.1 1.1966
94.125 1.169
94.15 1.1491
94.175 1.1363
94.2 1.1292
94.225 1.1257
94.25 1.1298
94.275 1.1426
94.3 1.1571
94.325 1.1726
94.35 1.1888
94.375 1.2033
94.4 1.2137
94.425 1.2224
94.45 1.2283
94.475 1.2311
94.5 1.2291
94.525 1.2201
94.55 1.2036
94.575 1.1808
94.6 1.1528
94.625 1.1232
94.65 1.0999
94.675 1.0931
94.7 1.0961
94.725 1.1012
94.75 1.1051
94.775 1.1038
94.8 1.0945
94.825 1.0785
94.85 1.0603
94.875 1.0447
94.9 1.0328
94.925 1.024
94.95 1.0128
94.975 0.9994
95 0.987
95.025 0.9797
95.05 0.9772
95.075 0.9749
95.1 0.9675
95.125 0.9509
95.15 0.9243
95.175 0.8878
95.2 0.8435
95.225 0.7994
95.25 0.7571
95.275 0.7218
95.3 0.6979
95.325 0.6893
95.35 0.6935
95.375 0.7025
95.4 0.7093
95.425 0.71
95.45 0.7026
95.475 0.6864
95.5 0.6606
95.525 0.6265
95.55 0.5839
95.575 0.5376
95.6 0.4911
95.625 0.4448
95.65 0.4028
95.675 0.3617
95.7 0.322
95.725 0.2903
95.75 0.2665
95.775 0.2513
95.8 0.2482
95.825 0.2643
95.85 0.2998
95.875 0.3416
95.9 0.3818
95.925 0.4217
95.95 0.4606
95.975 0.4967
96 0.5284
96.025 0.5542
96.05 0.5765
96.075 0.5945
96.1 0.6073
96.125 0.6129
96.15 0.6137
96.175 0.6113
96.2 0.6065
96.225 0.6021
96.25 0.5954
96.275 0.586
96.3 0.5764
96.325 0.5663
96.35 0.5507
96.375 0.5269
96.4 0.4946
96.425 0.4515
96.45 0.3978
96.475 0.3386
96.5 0.2792
96.525 0.238
96.55 0.2302
96.575 0.2425
96.6 0.2618
96.625 0.2803
96.65 0.2951
96.675 0.3076
96.7 0.3186
96.725 0.3284
96.75 0.3417
96.775 0.3628
96.8 0.3965
96.825 0.4463
96.85 0.5049
96.875 0.5652
96.9 0.6239
96.925 0.682
96.95 0.738
96.975 0.8009
97 0.8752
97.025 0.9559
97.05 1.0388
97.075 1.1201
97.1 1.1956
97.125 1.2617
97.15 1.3199
97.175 1.373
97.2 1.4218
97.225 1.4647
97.25 1.4977
97.275 1.5254
97.3 1.5565
97.325 1.596
97.35 1.644
97.375 1.6985
97.4 1.7536
97.425 1.802
97.45 1.8435
97.475 1.8794
97.5 1.9065
97.525 1.9239
97.55 1.9341
97.575 1.9371
97.6 1.9325
97.625 1.92
97.65 1.8986
97.675 1.8688
97.7 1.8355
97.725 1.8048
97.75 1.779
97.775 1.7579
97.8 1.7383
97.825 1.7197
97.85 1.7076
97.875 1.7011
97.9 1.6956
97.925 1.6911
97.95 1.6848
97.975 1.6765
98 1.6667
98.025 1.66
98.05 1.6626
98.075 1.6798
98.1 1.7103
98.125 1.7426
98.15 1.7718
98.175 1.7999
98.2 1.8361
98.225 1.8786
98.25 1.9339
98.275 1.9993
98.3 2.0658
98.325 2.13
98.35 2.1897
98.375 2.2453
98.4 2.3036
98.425 2.3761
98.45 2.4595
98.475 2.5449
98.5 2.6228
98.525 2.6922
98.55 2.7541
98.575 2.807
98.6 2.8529
98.625 2.8907
98.65 2.919
98.675 2.9362
98.7 2.9422
98.725 2.9418
98.75 2.942
98.775 2.9477
98.8 2.9585
98.825 2.9699
98.85 2.9795
98.875 2.9872
98.9 2.9951
98.925 3.0012
98.95 3.0018
98.975 2.9966
99 2.9904
99.025 2.9861
99.05 2.9868
99.075 3.0004
99.1 3.0459
99.125 3.1219
99.15 3.2069
99.175 3.2904
99.2 3.3682
99.225 3.439
99.25 3.5034
99.275 3.5611
99.3 3.6134
99.325 3.6608
99.35 3.7035
99.375 3.7419
99.4 3.7763
99.425 3.8068
99.45 3.8332
99.475 3.8557
99.5 3.8744
99.525 3.8897
99.55 3.9019
99.575 3.9112
99.6 3.9176
99.625 3.922
99.65 3.9243
99.675 3.9244
99.7 3.9225
99.725 3.9193
99.75 3.9157
99.775 3.9131
99.8 3.9117
99.825 3.9098
99.85 3.9051
99.875 3.897
99.9 3.8854
99.925 3.8699
99.95 3.85
99.975 3.8248
100 3.7946
