# Supplementary material for: Uptake of N2O5 by aqueous aerosol unveiled using chemically accurate many-body potentials
Source: Nat Commun. 2022 Mar 10;13:1266. doi: 10.1038/s41467-022-28697-8 (PMC8913772; doi:10.1038/s41467-022-28697-8)
Supplement: Supplementary file 3 — Source Data [file 41467_2022_28697_MOESM3_ESM.zip › n2o5-uptake-data/Fig2/scattering/rep01run18/relcom_gds.dat]

0.025 11.9629
0.05 11.8682
0.075 11.7734
0.1 11.6787
0.125 11.584
0.15 11.4893
0.175 11.3945
0.2 11.2997
0.225 11.2049
0.25 11.1101
0.275 11.0153
0.3 10.9205
0.325 10.8256
0.35 10.7307
0.375 10.6357
0.4 10.5408
0.425 10.4458
0.45 10.3508
0.475 10.2558
0.5 10.1607
0.525 10.0656
0.55 9.9706
0.575 9.8755
0.6 9.7804
0.625 9.6853
0.65 9.5902
0.675 9.495
0.7 9.3998
0.725 9.3045
0.75 9.2092
0.775 9.1138
0.8 9.0184
0.825 8.923
0.85 8.8275
0.875 8.7319
0.9 8.6364
0.925 8.5407
0.95 8.445
0.975 8.3491
1 8.2532
1.025 8.1572
1.05 8.0612
1.075 7.965
1.1 7.8689
1.125 7.7726
1.15 7.6763
1.175 7.58
1.2 7.4836
1.225 7.3872
1.25 7.2907
1.275 7.1944
1.3 7.0981
1.325 7.0016
1.35 6.9052
1.375 6.8089
1.4 6.7124
1.425 6.6159
1.45 6.5194
1.475 6.4227
1.5 6.3258
1.525 6.2286
1.55 6.1313
1.575 6.0338
1.6 5.9361
1.625 5.8382
1.65 5.7401
1.675 5.6418
1.7 5.5434
1.725 5.4446
1.75 5.3456
1.775 5.2465
1.8 5.1474
1.825 5.0479
1.85 4.9481
1.875 4.848
1.9 4.7473
1.925 4.6458
1.95 4.5434
1.975 4.4403
2 4.3361
2.025 4.2305
2.05 4.1236
2.075 4.0151
2.1 3.9046
2.125 3.7923
2.15 3.6777
2.175 3.5605
2.2 3.4405
2.225 3.3178
2.25 3.191
2.275 3.0583
2.3 2.9193
2.325 2.7749
2.35 2.6293
2.375 2.4925
2.4 2.3703
2.425 2.2652
2.45 2.1762
2.475 2.0951
2.5 2.0191
2.525 1.9544
2.55 1.9075
2.575 1.8741
2.6 1.842
2.625 1.8042
2.65 1.7573
2.675 1.7013
2.7 1.6378
2.725 1.5723
2.75 1.5155
2.775 1.4799
2.8 1.4671
2.825 1.469
2.85 1.4747
2.875 1.4783
2.9 1.4766
2.925 1.4707
2.95 1.4643
2.975 1.4659
3 1.4862
3.025 1.5194
3.05 1.5523
3.075 1.5812
3.1 1.603
3.125 1.6172
3.15 1.6234
3.175 1.6223
3.2 1.6164
3.225 1.6073
3.25 1.5929
3.275 1.5721
3.3 1.5463
3.325 1.5189
3.35 1.4968
3.375 1.4868
3.4 1.4877
3.425 1.4881
3.45 1.4838
3.475 1.4736
3.5 1.4607
3.525 1.4492
3.55 1.4426
3.575 1.4374
3.6 1.4281
3.625 1.4153
3.65 1.3993
3.675 1.3795
3.7 1.3645
3.725 1.3559
3.75 1.3559
3.775 1.3596
3.8 1.3681
3.825 1.3846
3.85 1.4176
3.875 1.4693
3.9 1.5267
3.925 1.5827
3.95 1.6356
3.975 1.6869
4 1.7396
4.025 1.7908
4.05 1.8425
4.075 1.8939
4.1 1.9434
4.125 1.9911
4.15 2.0343
4.175 2.0715
4.2 2.1016
4.225 2.1238
4.25 2.1382
4.275 2.1432
4.3 2.1393
4.325 2.1277
4.35 2.1085
4.375 2.0827
4.4 2.0526
4.425 2.0183
4.45 1.9798
4.475 1.9386
4.5 1.9037
4.525 1.8824
4.55 1.8743
4.575 1.8681
4.6 1.8639
4.625 1.8562
4.65 1.8411
4.675 1.8168
4.7 1.7832
4.725 1.7407
4.75 1.6893
4.775 1.63
4.8 1.5659
4.825 1.4983
4.85 1.4274
4.875 1.3527
4.9 1.2756
4.925 1.2013
4.95 1.1339
4.975 1.0733
5 1.0176
5.025 0.9672
5.05 0.9294
5.075 0.9075
5.1 0.8953
5.125 0.8871
5.15 0.8815
5.175 0.8724
5.2 0.8565
5.225 0.8307
5.25 0.7942
5.275 0.749
5.3 0.6972
5.325 0.6423
5.35 0.5864
5.375 0.5259
5.4 0.4609
5.425 0.3943
5.45 0.3295
5.475 0.2663
5.5 0.2028
5.525 0.1379
5.55 0.0717
5.575 0.007
5.6 -0.0539
5.625 -0.1077
5.65 -0.1517
5.675 -0.1944
5.7 -0.2443
5.725 -0.3028
5.75 -0.3694
5.775 -0.4446
5.8 -0.5286
5.825 -0.6198
5.85 -0.7194
5.875 -0.8248
5.9 -0.9271
5.925 -1.0181
5.95 -1.0915
5.975 -1.1439
6 -1.1776
6.025 -1.2023
6.05 -1.2218
6.075 -1.2427
6.1 -1.2655
6.125 -1.2894
6.15 -1.3166
6.175 -1.3474
6.2 -1.3834
6.225 -1.4156
6.25 -1.4381
6.275 -1.4539
6.3 -1.4594
6.325 -1.4586
6.35 -1.4528
6.375 -1.4443
6.4 -1.4323
6.425 -1.4152
6.45 -1.3945
6.475 -1.3709
6.5 -1.3509
6.525 -1.3353
6.55 -1.3223
6.575 -1.3105
6.6 -1.2935
6.625 -1.2697
6.65 -1.2382
6.675 -1.2008
6.7 -1.1569
6.725 -1.1107
6.75 -1.0681
6.775 -1.0353
6.8 -1.009
6.825 -0.9949
6.85 -0.9935
6.875 -0.9997
6.9 -1.0078
6.925 -1.0215
6.95 -1.0371
6.975 -1.0531
7 -1.0685
7.025 -1.0777
7.05 -1.0781
7.075 -1.0717
7.1 -1.0648
7.125 -1.0571
7.15 -1.0431
7.175 -1.0285
7.2 -1.0231
7.225 -1.026
7.25 -1.0336
7.275 -1.0461
7.3 -1.059
7.325 -1.0657
7.35 -1.0678
7.375 -1.0632
7.4 -1.0554
7.425 -1.0472
7.45 -1.0429
7.475 -1.0407
7.5 -1.038
7.525 -1.033
7.55 -1.0303
7.575 -1.0295
7.6 -1.027
7.625 -1.024
7.65 -1.0182
7.675 -1.0024
7.7 -0.9744
7.725 -0.9419
7.75 -0.9118
7.775 -0.8849
7.8 -0.8587
7.825 -0.8322
7.85 -0.8037
7.875 -0.771
7.9 -0.7297
7.925 -0.6809
7.95 -0.6305
7.975 -0.5807
8 -0.5278
8.025 -0.4622
8.05 -0.3799
8.075 -0.2909
8.1 -0.2027
8.125 -0.1182
8.15 -0.0391
8.175 0.0344
8.2 0.1094
8.225 0.1848
8.25 0.256
8.275 0.326
8.3 0.3968
8.325 0.4638
8.35 0.5255
8.375 0.5812
8.4 0.6309
8.425 0.6765
8.45 0.7185
8.475 0.7554
8.5 0.7869
8.525 0.8117
8.55 0.8286
8.575 0.8408
8.6 0.8525
8.625 0.8667
8.65 0.8845
8.675 0.9032
8.7 0.9219
8.725 0.9396
8.75 0.9553
8.775 0.9666
8.8 0.9727
8.825 0.974
8.85 0.9705
8.875 0.9627
8.9 0.9501
8.925 0.9325
8.95 0.9103
8.975 0.8841
9 0.854
9.025 0.8214
9.05 0.7857
9.075 0.7461
9.1 0.7031
9.125 0.6571
9.15 0.6096
9.175 0.5614
9.2 0.5191
9.225 0.4744
9.25 0.4271
9.275 0.3805
9.3 0.3367
9.325 0.2992
9.35 0.2657
9.375 0.2317
9.4 0.1915
9.425 0.1418
9.45 0.0834
9.475 0.0261
9.5 -0.0271
9.525 -0.0829
9.55 -0.1417
9.575 -0.1888
9.6 -0.2153
9.625 -0.2297
9.65 -0.2393
9.675 -0.2469
9.7 -0.2564
9.725 -0.2686
9.75 -0.2815
9.775 -0.2976
9.8 -0.3177
9.825 -0.3429
9.85 -0.3767
9.875 -0.4201
9.9 -0.4703
9.925 -0.5226
9.95 -0.5763
9.975 -0.6337
10 -0.6923
10.025 -0.7485
10.05 -0.7969
10.075 -0.8337
10.1 -0.8576
10.125 -0.8701
10.15 -0.8725
10.175 -0.8617
10.2 -0.8318
10.225 -0.7806
10.25 -0.7105
10.275 -0.6345
10.3 -0.5612
10.325 -0.4918
10.35 -0.4256
10.375 -0.3626
10.4 -0.3028
10.425 -0.2461
10.45 -0.192
10.475 -0.1425
10.5 -0.0987
10.525 -0.062
10.55 -0.0324
10.575 -0.0098
10.6 0.0055
10.625 0.0137
10.65 0.0152
10.675 0.0093
10.7 -0.007
10.725 -0.0336
10.75 -0.0688
10.775 -0.1128
10.8 -0.1602
10.825 -0.2067
10.85 -0.2526
10.875 -0.3007
10.9 -0.3544
10.925 -0.4146
10.95 -0.4778
10.975 -0.5377
11 -0.591
11.025 -0.6353
11.05 -0.6768
11.075 -0.7175
11.1 -0.755
11.125 -0.7853
11.15 -0.808
11.175 -0.8283
11.2 -0.8477
11.225 -0.8673
11.25 -0.8894
11.275 -0.9136
11.3 -0.944
11.325 -0.9846
11.35 -1.0315
11.375 -1.0776
11.4 -1.1139
11.425 -1.1421
11.45 -1.1655
11.475 -1.1906
11.5 -1.2216
11.525 -1.259
11.55 -1.301
11.575 -1.3419
11.6 -1.3762
11.625 -1.4028
11.65 -1.424
11.675 -1.4413
11.7 -1.4572
11.725 -1.4717
11.75 -1.4813
11.775 -1.4842
11.8 -1.485
11.825 -1.4825
11.85 -1.4798
11.875 -1.4781
11.9 -1.4792
11.925 -1.4821
11.95 -1.4844
11.975 -1.4844
12 -1.4805
12.025 -1.4706
12.05 -1.4583
12.075 -1.4487
12.1 -1.4426
12.125 -1.4397
12.15 -1.438
12.175 -1.4322
12.2 -1.4181
12.225 -1.398
12.25 -1.3797
12.275 -1.3592
12.3 -1.3321
12.325 -1.3003
12.35 -1.267
12.375 -1.2326
12.4 -1.2028
12.425 -1.1798
12.45 -1.1604
12.475 -1.1418
12.5 -1.1223
12.525 -1.1036
12.55 -1.0884
12.575 -1.0823
12.6 -1.0944
12.625 -1.1208
12.65 -1.1552
12.675 -1.1878
12.7 -1.2132
12.725 -1.2375
12.75 -1.2666
12.775 -1.2981
12.8 -1.3294
12.825 -1.3576
12.85 -1.3845
12.875 -1.4138
12.9 -1.4432
12.925 -1.4735
12.95 -1.5026
12.975 -1.5308
13 -1.5612
13.025 -1.5929
13.05 -1.6271
13.075 -1.6658
13.1 -1.7094
13.125 -1.755
13.15 -1.8014
13.175 -1.8448
13.2 -1.8827
13.225 -1.9066
13.25 -1.9118
13.275 -1.9066
13.3 -1.8986
13.325 -1.8941
13.35 -1.8937
13.375 -1.9006
13.4 -1.9169
13.425 -1.9414
13.45 -1.9723
13.475 -2.005
13.5 -2.0359
13.525 -2.0589
13.55 -2.0652
13.575 -2.0575
13.6 -2.0443
13.625 -2.0303
13.65 -2.0182
13.675 -2.0134
13.7 -2.0176
13.725 -2.0241
13.75 -2.0228
13.775 -2.0076
13.8 -1.987
13.825 -1.9676
13.85 -1.9506
13.875 -1.9362
13.9 -1.923
13.925 -1.9119
13.95 -1.9055
13.975 -1.9019
14 -1.8996
14.025 -1.8982
14.05 -1.8975
14.075 -1.8963
14.1 -1.8924
14.125 -1.8868
14.15 -1.8872
14.175 -1.898
14.2 -1.9169
14.225 -1.9393
14.25 -1.9583
14.275 -1.9652
14.3 -1.9617
14.325 -1.9553
14.35 -1.9505
14.375 -1.9461
14.4 -1.9398
14.425 -1.9288
14.45 -1.9127
14.475 -1.9015
14.5 -1.9021
14.525 -1.9131
14.55 -1.9322
14.575 -1.9589
14.6 -1.9948
14.625 -2.0396
14.65 -2.0873
14.675 -2.1288
14.7 -2.15
14.725 -2.1572
14.75 -2.1595
14.775 -2.1618
14.8 -2.1658
14.825 -2.1662
14.85 -2.158
14.875 -2.1498
14.9 -2.1447
14.925 -2.1351
14.95 -2.1133
14.975 -2.0774
15 -2.0287
15.025 -1.9715
15.05 -1.9089
15.075 -1.8405
15.1 -1.7684
15.125 -1.6937
15.15 -1.6133
15.175 -1.5312
15.2 -1.4519
15.225 -1.3765
15.25 -1.3086
15.275 -1.2486
15.3 -1.1973
15.325 -1.157
15.35 -1.125
15.375 -1.0998
15.4 -1.0811
15.425 -1.0695
15.45 -1.0622
15.475 -1.059
15.5 -1.0606
15.525 -1.0685
15.55 -1.0829
15.575 -1.1032
15.6 -1.1333
15.625 -1.1725
15.65 -1.221
15.675 -1.2798
15.7 -1.3498
15.725 -1.4309
15.75 -1.5254
15.775 -1.631
15.8 -1.7393
15.825 -1.8493
15.85 -1.9618
15.875 -2.0761
15.9 -2.1927
15.925 -2.3025
15.95 -2.3928
15.975 -2.4559
16 -2.4911
16.025 -2.5014
16.05 -2.4968
16.075 -2.4979
16.1 -2.5118
16.125 -2.5314
16.15 -2.5458
16.175 -2.5429
16.2 -2.5295
16.225 -2.5137
16.25 -2.4994
16.275 -2.4921
16.3 -2.4966
16.325 -2.5073
16.35 -2.5109
16.375 -2.4957
16.4 -2.4576
16.425 -2.407
16.45 -2.3536
16.475 -2.3011
16.5 -2.2504
16.525 -2.2033
16.55 -2.1623
16.575 -2.1282
16.6 -2.0996
16.625 -2.0774
16.65 -2.0636
16.675 -2.0558
16.7 -2.0467
16.725 -2.0307
16.75 -2.0147
16.775 -2.0038
16.8 -2.001
16.825 -2.0033
16.85 -2.012
16.875 -2.0289
16.9 -2.0469
16.925 -2.0628
16.95 -2.0747
16.975 -2.082
17 -2.085
17.025 -2.0812
17.05 -2.0692
17.075 -2.0541
17.1 -2.0396
17.125 -2.027
17.15 -2.0159
17.175 -1.9952
17.2 -1.9559
17.225 -1.9018
17.25 -1.8527
17.275 -1.8205
17.3 -1.8041
17.325 -1.8053
17.35 -1.818
17.375 -1.8339
17.4 -1.8522
17.425 -1.8701
17.45 -1.8858
17.475 -1.8989
17.5 -1.9026
17.525 -1.8944
17.55 -1.8795
17.575 -1.8654
17.6 -1.8579
17.625 -1.8598
17.65 -1.8602
17.675 -1.8507
17.7 -1.8309
17.725 -1.7962
17.75 -1.7477
17.775 -1.6951
17.8 -1.6418
17.825 -1.5904
17.85 -1.5417
17.875 -1.4926
17.9 -1.4371
17.925 -1.378
17.95 -1.3166
17.975 -1.2572
18 -1.1996
18.025 -1.1398
18.05 -1.075
18.075 -1.0072
18.1 -0.9401
18.125 -0.8767
18.15 -0.817
18.175 -0.7603
18.2 -0.7057
18.225 -0.6548
18.25 -0.6108
18.275 -0.5768
18.3 -0.5527
18.325 -0.5376
18.35 -0.5206
18.375 -0.4931
18.4 -0.4587
18.425 -0.4248
18.45 -0.3946
18.475 -0.3659
18.5 -0.3383
18.525 -0.3115
18.55 -0.2882
18.575 -0.2687
18.6 -0.2495
18.625 -0.2302
18.65 -0.2064
18.675 -0.1779
18.7 -0.1477
18.725 -0.1167
18.75 -0.0886
18.775 -0.0616
18.8 -0.0225
18.825 0.025
18.85 0.0689
18.875 0.1061
18.9 0.1347
18.925 0.1543
18.95 0.1618
18.975 0.1588
19 0.1474
19.025 0.1261
19.05 0.0996
19.075 0.0748
19.1 0.0524
19.125 0.0372
19.15 0.0345
19.175 0.0394
19.2 0.0525
19.225 0.0616
19.25 0.0592
19.275 0.0465
19.3 0.0233
19.325 -0.0107
19.35 -0.0567
19.375 -0.1085
19.4 -0.1567
19.425 -0.1953
19.45 -0.2225
19.475 -0.2403
19.5 -0.2548
19.525 -0.2726
19.55 -0.2898
19.575 -0.3027
19.6 -0.3179
19.625 -0.3392
19.65 -0.3698
19.675 -0.4075
19.7 -0.4443
19.725 -0.4713
19.75 -0.4936
19.775 -0.5178
19.8 -0.5409
19.825 -0.5625
19.85 -0.5836
19.875 -0.6097
19.9 -0.6449
19.925 -0.689
19.95 -0.742
19.975 -0.8021
20 -0.8678
20.025 -0.9347
20.05 -0.9896
20.075 -1.0212
20.1 -1.0374
20.125 -1.0459
20.15 -1.0518
20.175 -1.0564
20.2 -1.0558
20.225 -1.0504
20.25 -1.0417
20.275 -1.033
20.3 -1.0249
20.325 -1.0198
20.35 -1.0187
20.375 -1.0246
20.4 -1.0392
20.425 -1.0609
20.45 -1.0887
20.475 -1.121
20.5 -1.1551
20.525 -1.1883
20.55 -1.2221
20.575 -1.2595
20.6 -1.3005
20.625 -1.3421
20.65 -1.3802
20.675 -1.4139
20.7 -1.4405
20.725 -1.4608
20.75 -1.4766
20.775 -1.4828
20.8 -1.4719
20.825 -1.4502
20.85 -1.428
20.875 -1.4129
20.9 -1.4042
20.925 -1.3987
20.95 -1.3951
20.975 -1.4006
21 -1.4138
21.025 -1.4279
21.05 -1.4409
21.075 -1.4528
21.1 -1.4593
21.125 -1.451
21.15 -1.4185
21.175 -1.3636
21.2 -1.2994
21.225 -1.2344
21.25 -1.1629
21.275 -1.0827
21.3 -0.9981
21.325 -0.9136
21.35 -0.8378
21.375 -0.7757
21.4 -0.7162
21.425 -0.659
21.45 -0.6063
21.475 -0.5565
21.5 -0.5049
21.525 -0.444
21.55 -0.3745
21.575 -0.3016
21.6 -0.2285
21.625 -0.1514
21.65 -0.0686
21.675 0.0142
21.7 0.0887
21.725 0.1561
21.75 0.2188
21.775 0.2803
21.8 0.3474
21.825 0.4216
21.85 0.4974
21.875 0.5693
21.9 0.6347
21.925 0.6946
21.95 0.7485
21.975 0.7992
22 0.8486
22.025 0.8949
22.05 0.9355
22.075 0.9673
22.1 0.9889
22.125 1.0028
22.15 1.0127
22.175 1.0197
22.2 1.0246
22.225 1.0259
22.25 1.0237
22.275 1.0206
22.3 1.0192
22.325 1.0226
22.35 1.0336
22.375 1.0495
22.4 1.0668
22.425 1.0873
22.45 1.1095
22.475 1.1327
22.5 1.1583
22.525 1.1864
22.55 1.2164
22.575 1.2498
22.6 1.282
22.625 1.3114
22.65 1.3363
22.675 1.3576
22.7 1.3857
22.725 1.4292
22.75 1.4763
22.775 1.5203
22.8 1.5594
22.825 1.5931
22.85 1.6235
22.875 1.6533
22.9 1.6808
22.925 1.7022
22.95 1.7192
22.975 1.733
23 1.7406
23.025 1.7391
23.05 1.7265
23.075 1.7054
23.1 1.6747
23.125 1.6344
23.15 1.586
23.175 1.5334
23.2 1.4827
23.225 1.4362
23.25 1.3889
23.275 1.3389
23.3 1.287
23.325 1.2348
23.35 1.1851
23.375 1.1409
23.4 1.1083
23.425 1.0941
23.45 1.094
23.475 1.1077
23.5 1.1302
23.525 1.1583
23.55 1.1847
23.575 1.2097
23.6 1.2349
23.625 1.2599
23.65 1.2892
23.675 1.3257
23.7 1.3684
23.725 1.4158
23.75 1.4609
23.775 1.5019
23.8 1.5309
23.825 1.5475
23.85 1.5567
23.875 1.5582
23.9 1.552
23.925 1.543
23.95 1.5348
23.975 1.5252
24 1.5134
24.025 1.499
24.05 1.482
24.075 1.4655
24.1 1.4474
24.125 1.4266
24.15 1.3998
24.175 1.3681
24.2 1.3315
24.225 1.2888
24.25 1.2408
24.275 1.1892
24.3 1.1349
24.325 1.0789
24.35 1.0257
24.375 0.9774
24.4 0.9384
24.425 0.9142
24.45 0.9102
24.475 0.9256
24.5 0.9504
24.525 0.9781
24.55 1.0069
24.575 1.038
24.6 1.0697
24.625 1.1026
24.65 1.1343
24.675 1.158
24.7 1.1686
24.725 1.1671
24.75 1.1609
24.775 1.1574
24.8 1.1594
24.825 1.1682
24.85 1.1817
24.875 1.1968
24.9 1.2104
24.925 1.2265
24.95 1.2496
24.975 1.2775
25 1.306
25.025 1.3369
25.05 1.3674
25.075 1.3958
25.1 1.4188
25.125 1.4354
25.15 1.4466
25.175 1.4519
25.2 1.45
25.225 1.4435
25.25 1.438
25.275 1.4402
25.3 1.4536
25.325 1.4727
25.35 1.4981
25.375 1.5321
25.4 1.5717
25.425 1.617
25.45 1.6628
25.475 1.7111
25.5 1.7635
25.525 1.8172
25.55 1.8701
25.575 1.919
25.6 1.9621
25.625 1.9971
25.65 2.0248
25.675 2.0458
25.7 2.0595
25.725 2.065
25.75 2.0634
25.775 2.056
25.8 2.0434
25.825 2.0272
25.85 2.0118
25.875 2.0017
25.9 1.9925
25.925 1.9784
25.95 1.959
25.975 1.9344
26 1.9079
26.025 1.8873
26.05 1.8787
26.075 1.8785
26.1 1.8798
26.125 1.8795
26.15 1.8758
26.175 1.8665
26.2 1.8508
26.225 1.8285
26.25 1.7999
26.275 1.7669
26.3 1.7318
26.325 1.6944
26.35 1.6517
26.375 1.6068
26.4 1.5649
26.425 1.5288
26.45 1.4999
26.475 1.4731
26.5 1.4437
26.525 1.4125
26.55 1.3889
26.575 1.3821
26.6 1.3876
26.625 1.4054
26.65 1.423
26.675 1.4428
26.7 1.4719
26.725 1.5133
26.75 1.5616
26.775 1.6147
26.8 1.6712
26.825 1.7263
26.85 1.7809
26.875 1.8302
26.9 1.8722
26.925 1.9068
26.95 1.9355
26.975 1.9583
27 1.9747
27.025 1.9838
27.05 1.9906
27.075 1.9996
27.1 2.0099
27.125 2.0187
27.15 2.0256
27.175 2.0311
27.2 2.0344
27.225 2.034
27.25 2.0277
27.275 2.0137
27.3 1.9912
27.325 1.9613
27.35 1.9252
27.375 1.8842
27.4 1.8421
27.425 1.803
27.45 1.7658
27.475 1.7273
27.5 1.6865
27.525 1.6444
27.55 1.6036
27.575 1.5637
27.6 1.531
27.625 1.5082
27.65 1.4938
27.675 1.4927
27.7 1.5055
27.725 1.5319
27.75 1.5699
27.775 1.6153
27.8 1.6654
27.825 1.7166
27.85 1.7647
27.875 1.8062
27.9 1.8433
27.925 1.8764
27.95 1.9044
27.975 1.9293
28 1.9509
28.025 1.9683
28.05 1.9845
28.075 1.9986
28.1 2.0088
28.125 2.0152
28.15 2.0187
28.175 2.0257
28.2 2.0357
28.225 2.046
28.25 2.0523
28.275 2.053
28.3 2.0509
28.325 2.0496
28.35 2.051
28.375 2.057
28.4 2.0646
28.425 2.0717
28.45 2.0764
28.475 2.0783
28.5 2.0775
28.525 2.0708
28.55 2.0559
28.575 2.032
28.6 1.999
28.625 1.9568
28.65 1.9068
28.675 1.8482
28.7 1.7842
28.725 1.721
28.75 1.6615
28.775 1.6055
28.8 1.5557
28.825 1.5128
28.85 1.4717
28.875 1.4348
28.9 1.4025
28.925 1.3773
28.95 1.3606
28.975 1.3534
29 1.3502
29.025 1.3502
29.05 1.3558
29.075 1.3775
29.1 1.4152
29.125 1.4539
29.15 1.4865
29.175 1.5146
29.2 1.5399
29.225 1.5646
29.25 1.5883
29.275 1.6111
29.3 1.6316
29.325 1.6488
29.35 1.6632
29.375 1.6759
29.4 1.6865
29.425 1.6943
29.45 1.7005
29.475 1.7048
29.5 1.7077
29.525 1.7098
29.55 1.7105
29.575 1.7132
29.6 1.7211
29.625 1.7335
29.65 1.7475
29.675 1.7596
29.7 1.7685
29.725 1.773
29.75 1.7709
29.775 1.7609
29.8 1.7455
29.825 1.7237
29.85 1.6947
29.875 1.6598
29.9 1.6201
29.925 1.578
29.95 1.5334
29.975 1.4865
30 1.4367
30.025 1.3861
30.05 1.3434
30.075 1.3141
30.1 1.3044
30.125 1.3238
30.15 1.3652
30.175 1.432
30.2 1.5206
30.225 1.6147
30.25 1.7066
30.275 1.7957
30.3 1.8814
30.325 1.9629
30.35 2.0386
30.375 2.1092
30.4 2.1748
30.425 2.2336
30.45 2.2887
30.475 2.338
30.5 2.3798
30.525 2.415
30.55 2.4466
30.575 2.4763
30.6 2.5025
30.625 2.5243
30.65 2.5398
30.675 2.5481
30.7 2.5496
30.725 2.5457
30.75 2.537
30.775 2.5236
30.8 2.5042
30.825 2.4808
30.85 2.453
30.875 2.4224
30.9 2.3912
30.925 2.3595
30.95 2.3264
30.975 2.2905
31 2.2502
31.025 2.2062
31.05 2.1576
31.075 2.1031
31.1 2.0422
31.125 1.9751
31.15 1.9035
31.175 1.8277
31.2 1.7505
31.225 1.6799
31.25 1.6297
31.275 1.6016
31.3 1.5849
31.325 1.57
31.35 1.556
31.375 1.5394
31.4 1.5175
31.425 1.489
31.45 1.4558
31.475 1.4186
31.5 1.3776
31.525 1.333
31.55 1.2848
31.575 1.2378
31.6 1.1913
31.625 1.1445
31.65 1.0972
31.675 1.0492
31.7 1.0056
31.725 0.9722
31.75 0.9476
31.775 0.9253
31.8 0.8987
31.825 0.8643
31.85 0.8211
31.875 0.7688
31.9 0.7053
31.925 0.6323
31.95 0.5543
31.975 0.4795
32 0.4176
32.025 0.3651
32.05 0.315
32.075 0.2694
32.1 0.2428
32.125 0.2343
32.15 0.2335
32.175 0.2294
32.2 0.217
32.225 0.2006
32.25 0.1858
32.275 0.1669
32.3 0.1449
32.325 0.1236
32.35 0.0999
32.375 0.0736
32.4 0.045
32.425 0.0174
32.45 -0.0059
32.475 -0.0178
32.5 -0.0164
32.525 -0.0073
32.55 0.008
32.575 0.0277
32.6 0.0488
32.625 0.0733
32.65 0.1058
32.675 0.1478
32.7 0.1936
32.725 0.244
32.75 0.2951
32.775 0.3448
32.8 0.3992
32.825 0.4628
32.85 0.5326
32.875 0.6066
32.9 0.6807
32.925 0.7512
32.95 0.8222
32.975 0.8941
33 0.9654
33.025 1.0371
33.05 1.1083
33.075 1.1762
33.1 1.2409
33.125 1.3082
33.15 1.377
33.175 1.4516
33.2 1.5316
33.225 1.6125
33.25 1.6899
33.275 1.7684
33.3 1.8467
33.325 1.9253
33.35 2.0035
33.375 2.0824
33.4 2.1586
33.425 2.2309
33.45 2.2971
33.475 2.3563
33.5 2.4076
33.525 2.4514
33.55 2.4874
33.575 2.5154
33.6 2.535
33.625 2.5459
33.65 2.5483
33.675 2.5413
33.7 2.5248
33.725 2.4983
33.75 2.4662
33.775 2.433
33.8 2.401
33.825 2.3699
33.85 2.3367
33.875 2.2962
33.9 2.2502
33.925 2.1992
33.95 2.1447
33.975 2.0889
34 2.0344
34.025 1.9799
34.05 1.9254
34.075 1.8731
34.1 1.8252
34.125 1.7855
34.15 1.756
34.175 1.7404
34.2 1.7371
34.225 1.7443
34.25 1.7624
34.275 1.7941
34.3 1.8351
34.325 1.8787
34.35 1.92
34.375 1.9612
34.4 2.0007
34.425 2.036
34.45 2.0659
34.475 2.0869
34.5 2.0991
34.525 2.1024
34.55 2.0959
34.575 2.0788
34.6 2.0518
34.625 2.0146
34.65 1.9692
34.675 1.9182
34.7 1.8701
34.725 1.8362
34.75 1.8187
34.775 1.807
34.8 1.792
34.825 1.7688
34.85 1.7352
34.875 1.6905
34.9 1.6354
34.925 1.5705
34.95 1.4957
34.975 1.4127
35 1.3248
35.025 1.2371
35.05 1.1543
35.075 1.0776
35.1 1.0041
35.125 0.9347
35.15 0.8754
35.175 0.8313
35.2 0.8013
35.225 0.7763
35.25 0.7536
35.275 0.7329
35.3 0.7172
35.325 0.7123
35.35 0.716
35.375 0.7213
35.4 0.7217
35.425 0.7153
35.45 0.7007
35.475 0.6792
35.5 0.6541
35.525 0.6256
35.55 0.5981
35.575 0.5685
35.6 0.5354
35.625 0.5045
35.65 0.4888
35.675 0.4973
35.7 0.5316
35.725 0.576
35.75 0.6184
35.775 0.6541
35.8 0.6848
35.825 0.7122
35.85 0.7366
35.875 0.7599
35.9 0.7832
35.925 0.8069
35.95 0.8375
35.975 0.884
36 0.9434
36.025 1.0064
36.05 1.0663
36.075 1.1197
36.1 1.164
36.125 1.1966
36.15 1.2165
36.175 1.2277
36.2 1.2374
36.225 1.2504
36.25 1.2661
36.275 1.28
36.3 1.2913
36.325 1.3019
36.35 1.3112
36.375 1.3169
36.4 1.3186
36.425 1.3238
36.45 1.3383
36.475 1.3556
36.5 1.3692
36.525 1.3768
36.55 1.3797
36.575 1.3795
36.6 1.3747
36.625 1.365
36.65 1.3492
36.675 1.3267
36.7 1.297
36.725 1.2584
36.75 1.2112
36.775 1.153
36.8 1.0863
36.825 1.0103
36.85 0.925
36.875 0.828
36.9 0.7266
36.925 0.6345
36.95 0.563
36.975 0.5117
37 0.4708
37.025 0.4364
37.05 0.4051
37.075 0.3811
37.1 0.369
37.125 0.3703
37.15 0.3872
37.175 0.4128
37.2 0.4426
37.225 0.4767
37.25 0.5115
37.275 0.5394
37.3 0.5552
37.325 0.5579
37.35 0.5504
37.375 0.5321
37.4 0.5033
37.425 0.4643
37.45 0.416
37.475 0.3606
37.5 0.2974
37.525 0.2257
37.55 0.1474
37.575 0.0625
37.6 -0.0289
37.625 -0.1276
37.65 -0.233
37.675 -0.3443
37.7 -0.4593
37.725 -0.5743
37.75 -0.6867
37.775 -0.7962
37.8 -0.9051
37.825 -1.011
37.85 -1.1049
37.875 -1.1804
37.9 -1.2392
37.925 -1.2862
37.95 -1.3228
37.975 -1.3483
38 -1.3603
38.025 -1.358
38.05 -1.3444
38.075 -1.3291
38.1 -1.318
38.125 -1.3148
38.15 -1.3211
38.175 -1.3356
38.2 -1.355
38.225 -1.3778
38.25 -1.4028
38.275 -1.4298
38.3 -1.4584
38.325 -1.4892
38.35 -1.521
38.375 -1.5512
38.4 -1.5769
38.425 -1.5909
38.45 -1.5887
38.475 -1.5805
38.5 -1.5728
38.525 -1.5696
38.55 -1.5685
38.575 -1.5662
38.6 -1.5639
38.625 -1.5654
38.65 -1.5754
38.675 -1.5956
38.7 -1.6233
38.725 -1.6555
38.75 -1.6887
38.775 -1.7222
38.8 -1.7506
38.825 -1.7629
38.85 -1.762
38.875 -1.7579
38.9 -1.7506
38.925 -1.7376
38.95 -1.7209
38.975 -1.7042
39 -1.6937
39.025 -1.6869
39.05 -1.674
39.075 -1.6463
39.1 -1.6091
39.125 -1.5711
39.15 -1.536
39.175 -1.5065
39.2 -1.4802
39.225 -1.4544
39.25 -1.4255
39.275 -1.3893
39.3 -1.3517
39.325 -1.3148
39.35 -1.2812
39.375 -1.2499
39.4 -1.2217
39.425 -1.1991
39.45 -1.1818
39.475 -1.1702
39.5 -1.1649
39.525 -1.1653
39.55 -1.1693
39.575 -1.1765
39.6 -1.1846
39.625 -1.1924
39.65 -1.2009
39.675 -1.2068
39.7 -1.2051
39.725 -1.1921
39.75 -1.1666
39.775 -1.136
39.8 -1.1078
39.825 -1.0827
39.85 -1.058
39.875 -1.0346
39.9 -1.0131
39.925 -0.9929
39.95 -0.9766
39.975 -0.9658
40 -0.9614
40.025 -0.9654
40.05 -0.9754
40.075 -0.9836
40.1 -0.982
40.125 -0.9746
40.15 -0.9686
40.175 -0.9687
40.2 -0.9737
40.225 -0.9755
40.25 -0.963
40.275 -0.927
40.3 -0.8768
40.325 -0.8283
40.35 -0.7863
40.375 -0.7522
40.4 -0.7252
40.425 -0.7059
40.45 -0.6931
40.475 -0.6847
40.5 -0.6827
40.525 -0.6867
40.55 -0.6976
40.575 -0.7152
40.6 -0.7367
40.625 -0.7564
40.65 -0.7674
40.675 -0.7674
40.7 -0.7613
40.725 -0.7522
40.75 -0.7436
40.775 -0.7402
40.8 -0.7426
40.825 -0.7495
40.85 -0.7621
40.875 -0.7809
40.9 -0.807
40.925 -0.84
40.95 -0.8754
40.975 -0.9038
41 -0.9223
41.025 -0.9376
41.05 -0.9558
41.075 -0.9751
41.1 -0.9913
41.125 -1.0018
41.15 -1.0113
41.175 -1.0241
41.2 -1.0418
41.225 -1.0608
41.25 -1.0803
41.275 -1.103
41.3 -1.1307
41.325 -1.1619
41.35 -1.193
41.375 -1.2166
41.4 -1.223
41.425 -1.2177
41.45 -1.2113
41.475 -1.2079
41.5 -1.2058
41.525 -1.2047
41.55 -1.2006
41.575 -1.1941
41.6 -1.1874
41.625 -1.1798
41.65 -1.1749
41.675 -1.1766
41.7 -1.1846
41.725 -1.1978
41.75 -1.2162
41.775 -1.2405
41.8 -1.2727
41.825 -1.3144
41.85 -1.3649
41.875 -1.4191
41.9 -1.4695
41.925 -1.5127
41.95 -1.5493
41.975 -1.5785
42 -1.602
42.025 -1.625
42.05 -1.6486
42.075 -1.6711
42.1 -1.6989
42.125 -1.7343
42.15 -1.7753
42.175 -1.8193
42.2 -1.8645
42.225 -1.9095
42.25 -1.9518
42.275 -1.9886
42.3 -2.0112
42.325 -2.0035
42.35 -1.9697
42.375 -1.9221
42.4 -1.8582
42.425 -1.7796
42.45 -1.7029
42.475 -1.6398
42.5 -1.592
42.525 -1.5583
42.55 -1.5378
42.575 -1.5247
42.6 -1.512
42.625 -1.4915
42.65 -1.4635
42.675 -1.4384
42.7 -1.4225
42.725 -1.4186
42.75 -1.4301
42.775 -1.4538
42.8 -1.4865
42.825 -1.5258
42.85 -1.5632
42.875 -1.5967
42.9 -1.6211
42.925 -1.6289
42.95 -1.6196
42.975 -1.5967
43 -1.566
43.025 -1.537
43.05 -1.5173
43.075 -1.5095
43.1 -1.513
43.125 -1.5282
43.15 -1.5555
43.175 -1.5943
43.2 -1.6444
43.225 -1.7031
43.25 -1.7646
43.275 -1.8251
43.3 -1.8771
43.325 -1.9083
43.35 -1.9125
43.375 -1.9033
43.4 -1.8937
43.425 -1.8903
43.45 -1.8943
43.475 -1.9102
43.5 -1.9354
43.525 -1.959
43.55 -1.9734
43.575 -1.983
43.6 -1.9962
43.625 -2.0163
43.65 -2.044
43.675 -2.0781
43.7 -2.1178
43.725 -2.1639
43.75 -2.216
43.775 -2.2732
43.8 -2.3346
43.825 -2.4003
43.85 -2.4645
43.875 -2.5165
43.9 -2.5494
43.925 -2.5554
43.95 -2.5294
43.975 -2.478
44 -2.4111
44.025 -2.3397
44.05 -2.2667
44.075 -2.1936
44.1 -2.1245
44.125 -2.0602
44.15 -2.0021
44.175 -1.9532
44.2 -1.9182
44.225 -1.8965
44.25 -1.8858
44.275 -1.8825
44.3 -1.887
44.325 -1.9013
44.35 -1.9201
44.375 -1.938
44.4 -1.9473
44.425 -1.9404
44.45 -1.923
44.475 -1.9021
44.5 -1.8838
44.525 -1.868
44.55 -1.8501
44.575 -1.8321
44.6 -1.8225
44.625 -1.8235
44.65 -1.8347
44.675 -1.8542
44.7 -1.8764
44.725 -1.8991
44.75 -1.9254
44.775 -1.957
44.8 -1.9926
44.825 -2.0331
44.85 -2.0826
44.875 -2.142
44.9 -2.2058
44.925 -2.2693
44.95 -2.3332
44.975 -2.3998
45 -2.4635
45.025 -2.5185
45.05 -2.5588
45.075 -2.5792
45.1 -2.5809
45.125 -2.5749
45.15 -2.569
45.175 -2.5638
45.2 -2.5594
45.225 -2.5566
45.25 -2.5495
45.275 -2.5336
45.3 -2.5146
45.325 -2.5003
45.35 -2.494
45.375 -2.4952
45.4 -2.5027
45.425 -2.5167
45.45 -2.5345
45.475 -2.5496
45.5 -2.5605
45.525 -2.5715
45.55 -2.5868
45.575 -2.597
45.6 -2.5985
45.625 -2.5948
45.65 -2.5917
45.675 -2.5937
45.7 -2.6011
45.725 -2.6146
45.75 -2.6343
45.775 -2.6542
45.8 -2.6736
45.825 -2.6928
45.85 -2.7041
45.875 -2.7014
45.9 -2.6791
45.925 -2.6381
45.95 -2.5936
45.975 -2.5554
46 -2.5285
46.025 -2.5114
46.05 -2.4997
46.075 -2.493
46.1 -2.4964
46.125 -2.5068
46.15 -2.5194
46.175 -2.5183
46.2 -2.4919
46.225 -2.459
46.25 -2.429
46.275 -2.399
46.3 -2.3697
46.325 -2.3401
46.35 -2.3118
46.375 -2.2885
46.4 -2.2708
46.425 -2.2581
46.45 -2.2511
46.475 -2.2433
46.5 -2.2355
46.525 -2.2297
46.55 -2.2242
46.575 -2.2208
46.6 -2.2208
46.625 -2.2253
46.65 -2.2332
46.675 -2.2447
46.7 -2.2628
46.725 -2.2889
46.75 -2.322
46.775 -2.3617
46.8 -2.4091
46.825 -2.4596
46.85 -2.5098
46.875 -2.5569
46.9 -2.5965
46.925 -2.6251
46.95 -2.6393
46.975 -2.6354
47 -2.6179
47.025 -2.5966
47.05 -2.5746
47.075 -2.5539
47.1 -2.5338
47.125 -2.51
47.15 -2.4811
47.175 -2.4526
47.2 -2.4315
47.225 -2.4196
47.25 -2.4153
47.275 -2.4182
47.3 -2.4262
47.325 -2.4429
47.35 -2.4682
47.375 -2.4979
47.4 -2.5306
47.425 -2.5594
47.45 -2.584
47.475 -2.61
47.5 -2.6417
47.525 -2.6787
47.55 -2.7187
47.575 -2.757
47.6 -2.7817
47.625 -2.7913
47.65 -2.795
47.675 -2.8023
47.7 -2.8151
47.725 -2.8291
47.75 -2.8436
47.775 -2.8576
47.8 -2.8714
47.825 -2.881
47.85 -2.881
47.875 -2.8688
47.9 -2.8555
47.925 -2.8452
47.95 -2.8386
47.975 -2.8359
48 -2.8344
48.025 -2.8377
48.05 -2.8489
48.075 -2.8713
48.1 -2.9029
48.125 -2.9421
48.15 -2.9888
48.175 -3.0395
48.2 -3.0968
48.225 -3.1644
48.25 -3.2424
48.275 -3.329
48.3 -3.4194
48.325 -3.5028
48.35 -3.572
48.375 -3.6305
48.4 -3.6805
48.425 -3.7226
48.45 -3.7521
48.475 -3.7703
48.5 -3.7795
48.525 -3.7788
48.55 -3.7664
48.575 -3.7457
48.6 -3.7234
48.625 -3.701
48.65 -3.6799
48.675 -3.6584
48.7 -3.6362
48.725 -3.6132
48.75 -3.5899
48.775 -3.5641
48.8 -3.5332
48.825 -3.5023
48.85 -3.4712
48.875 -3.4404
48.9 -3.4125
48.925 -3.3868
48.95 -3.366
48.975 -3.3493
49 -3.3347
49.025 -3.3229
49.05 -3.3127
49.075 -3.3027
49.1 -3.2923
49.125 -3.279
49.15 -3.2615
49.175 -3.2398
49.2 -3.2166
49.225 -3.1909
49.25 -3.1625
49.275 -3.1307
49.3 -3.0965
49.325 -3.0578
49.35 -3.0133
49.375 -2.9626
49.4 -2.9071
49.425 -2.8493
49.45 -2.7916
49.475 -2.7374
49.5 -2.689
49.525 -2.6502
49.55 -2.6216
49.575 -2.601
49.6 -2.5864
49.625 -2.5756
49.65 -2.5665
49.675 -2.5463
49.7 -2.5043
49.725 -2.4479
49.75 -2.3842
49.775 -2.3171
49.8 -2.2491
49.825 -2.1814
49.85 -2.1189
49.875 -2.0646
49.9 -2.0179
49.925 -1.9777
49.95 -1.9463
49.975 -1.9257
50 -1.9181
50.025 -1.9231
50.05 -1.9404
50.075 -1.9704
50.1 -2.0061
50.125 -2.0424
50.15 -2.0717
50.175 -2.0948
50.2 -2.1087
50.225 -2.1163
50.25 -2.1201
50.275 -2.1229
50.3 -2.1279
50.325 -2.1324
50.35 -2.1352
50.375 -2.1368
50.4 -2.145
50.425 -2.1629
50.45 -2.1908
50.475 -2.2294
50.5 -2.2771
50.525 -2.3316
50.55 -2.3918
50.575 -2.4472
50.6 -2.4913
50.625 -2.5195
50.65 -2.5278
50.675 -2.5199
50.7 -2.5062
50.725 -2.4918
50.75 -2.4794
50.775 -2.4699
50.8 -2.4595
50.825 -2.4467
50.85 -2.4288
50.875 -2.4004
50.9 -2.3655
50.925 -2.3318
50.95 -2.3038
50.975 -2.2834
51 -2.2708
51.025 -2.2647
51.05 -2.2592
51.075 -2.2533
51.1 -2.2507
51.125 -2.2519
51.15 -2.2529
51.175 -2.2529
51.2 -2.2526
51.225 -2.2545
51.25 -2.2597
51.275 -2.2669
51.3 -2.2686
51.325 -2.2612
51.35 -2.2396
51.375 -2.2018
51.4 -2.1499
51.425 -2.087
51.45 -2.0183
51.475 -1.9511
51.5 -1.8884
51.525 -1.8258
51.55 -1.7601
51.575 -1.6889
51.6 -1.6128
51.625 -1.5341
51.65 -1.4555
51.675 -1.3799
51.7 -1.3064
51.725 -1.2316
51.75 -1.1517
51.775 -1.0636
51.8 -0.9644
51.825 -0.8592
51.85 -0.7497
51.875 -0.6402
51.9 -0.5351
51.925 -0.4347
51.95 -0.3385
51.975 -0.247
52 -0.1635
52.025 -0.088
52.05 -0.0176
52.075 0.05
52.1 0.1135
52.125 0.1724
52.15 0.2259
52.175 0.2728
52.2 0.3128
52.225 0.3454
52.25 0.3703
52.275 0.3878
52.3 0.3979
52.325 0.4012
52.35 0.3974
52.375 0.3863
52.4 0.37
52.425 0.348
52.45 0.3194
52.475 0.2843
52.5 0.2435
52.525 0.1972
52.55 0.146
52.575 0.0939
52.6 0.0401
52.625 -0.0182
52.65 -0.0823
52.675 -0.1466
52.7 -0.1991
52.725 -0.2299
52.75 -0.2322
52.775 -0.2018
52.8 -0.1479
52.825 -0.0823
52.85 -0.0095
52.875 0.0634
52.9 0.1297
52.925 0.1914
52.95 0.2525
52.975 0.3116
53 0.3703
53.025 0.4265
53.05 0.4749
53.075 0.5154
53.1 0.5483
53.125 0.5731
53.15 0.5906
53.175 0.6008
53.2 0.6037
53.225 0.5996
53.25 0.5898
53.275 0.5759
53.3 0.5588
53.325 0.5395
53.35 0.5161
53.375 0.4873
53.4 0.4523
53.425 0.4106
53.45 0.3631
53.475 0.3109
53.5 0.2571
53.525 0.203
53.55 0.1531
53.575 0.1058
53.6 0.0585
53.625 0.0069
53.65 -0.0498
53.675 -0.1114
53.7 -0.1776
53.725 -0.2473
53.75 -0.3167
53.775 -0.3826
53.8 -0.443
53.825 -0.5048
53.85 -0.5697
53.875 -0.631
53.9 -0.6822
53.925 -0.7152
53.95 -0.7201
53.975 -0.6985
54 -0.6578
54.025 -0.6059
54.05 -0.5475
54.075 -0.4871
54.1 -0.4297
54.125 -0.3766
54.15 -0.3291
54.175 -0.2877
54.2 -0.2534
54.225 -0.2271
54.25 -0.2086
54.275 -0.1976
54.3 -0.1935
54.325 -0.1936
54.35 -0.2014
54.375 -0.221
54.4 -0.2478
54.425 -0.2774
54.45 -0.3116
54.475 -0.3498
54.5 -0.3872
54.525 -0.4255
54.55 -0.4668
54.575 -0.5108
54.6 -0.5528
54.625 -0.5895
54.65 -0.6175
54.675 -0.6373
54.7 -0.6529
54.725 -0.6711
54.75 -0.695
54.775 -0.7232
54.8 -0.7555
54.825 -0.795
54.85 -0.8383
54.875 -0.8742
54.9 -0.8989
54.925 -0.9206
54.95 -0.9466
54.975 -0.9849
55 -1.036
55.025 -1.0905
55.05 -1.1369
55.075 -1.1687
55.1 -1.1913
55.125 -1.2102
55.15 -1.2288
55.175 -1.2478
55.2 -1.2677
55.225 -1.2912
55.25 -1.313
55.275 -1.3167
55.3 -1.2937
55.325 -1.2509
55.35 -1.1968
55.375 -1.1369
55.4 -1.0764
55.425 -1.0179
55.45 -0.9628
55.475 -0.9143
55.5 -0.8733
55.525 -0.8401
55.55 -0.8128
55.575 -0.7912
55.6 -0.7773
55.625 -0.7713
55.65 -0.7729
55.675 -0.7815
55.7 -0.7986
55.725 -0.8236
55.75 -0.8462
55.775 -0.8548
55.8 -0.8553
55.825 -0.8598
55.85 -0.8713
55.875 -0.8883
55.9 -0.907
55.925 -0.9313
55.95 -0.9583
55.975 -0.9868
56 -1.0197
56.025 -1.0561
56.05 -1.0974
56.075 -1.1448
56.1 -1.1978
56.125 -1.2539
56.15 -1.3088
56.175 -1.3555
56.2 -1.3886
56.225 -1.4081
56.25 -1.4197
56.275 -1.4261
56.3 -1.4322
56.325 -1.4401
56.35 -1.4536
56.375 -1.4722
56.4 -1.4911
56.425 -1.5069
56.45 -1.5225
56.475 -1.5429
56.5 -1.57
56.525 -1.6027
56.55 -1.6394
56.575 -1.6837
56.6 -1.7359
56.625 -1.797
56.65 -1.8674
56.675 -1.9425
56.7 -2.0168
56.725 -2.0837
56.75 -2.1383
56.775 -2.1748
56.8 -2.1903
56.825 -2.1849
56.85 -2.1636
56.875 -2.1312
56.9 -2.0905
56.925 -2.044
56.95 -1.9924
56.975 -1.9345
57 -1.867
57.025 -1.7915
57.05 -1.7133
57.075 -1.6348
57.1 -1.557
57.125 -1.4817
57.15 -1.414
57.175 -1.3563
57.2 -1.31
57.225 -1.2737
57.25 -1.2472
57.275 -1.2285
57.3 -1.2197
57.325 -1.2202
57.35 -1.2229
57.375 -1.2208
57.4 -1.2116
57.425 -1.1978
57.45 -1.1851
57.475 -1.1743
57.5 -1.1634
57.525 -1.1494
57.55 -1.1333
57.575 -1.1182
57.6 -1.102
57.625 -1.0882
57.65 -1.0829
57.675 -1.0905
57.7 -1.1097
57.725 -1.1358
57.75 -1.1681
57.775 -1.208
57.8 -1.2557
57.825 -1.3076
57.85 -1.3597
57.875 -1.4096
57.9 -1.4508
57.925 -1.478
57.95 -1.49
57.975 -1.4961
58 -1.5022
58.025 -1.5089
58.05 -1.5202
58.075 -1.5397
58.1 -1.5684
58.125 -1.6088
58.15 -1.6584
58.175 -1.7147
58.2 -1.7765
58.225 -1.8404
58.25 -1.9006
58.275 -1.9522
58.3 -1.9924
58.325 -2.0228
58.35 -2.0498
58.375 -2.0789
58.4 -2.1142
58.425 -2.1513
58.45 -2.1952
58.475 -2.2537
58.5 -2.3225
58.525 -2.3926
58.55 -2.446
58.575 -2.4902
58.6 -2.5306
58.625 -2.5673
58.65 -2.6017
58.675 -2.6312
58.7 -2.657
58.725 -2.6787
58.75 -2.6907
58.775 -2.6868
58.8 -2.6633
58.825 -2.6196
58.85 -2.5579
58.875 -2.4903
58.9 -2.4274
58.925 -2.3739
58.95 -2.3367
58.975 -2.3148
59 -2.301
59.025 -2.2835
59.05 -2.2526
59.075 -2.217
59.1 -2.1838
59.125 -2.1522
59.15 -2.119
59.175 -2.0812
59.2 -2.038
59.225 -1.9888
59.25 -1.9339
59.275 -1.8742
59.3 -1.8176
59.325 -1.7674
59.35 -1.7226
59.375 -1.678
59.4 -1.635
59.425 -1.5967
59.45 -1.5626
59.475 -1.533
59.5 -1.5071
59.525 -1.4826
59.55 -1.4568
59.575 -1.4306
59.6 -1.4038
59.625 -1.377
59.65 -1.3534
59.675 -1.3372
59.7 -1.3284
59.725 -1.3255
59.75 -1.3297
59.775 -1.3417
59.8 -1.3642
59.825 -1.3933
59.85 -1.4264
59.875 -1.4708
59.9 -1.5278
59.925 -1.591
59.95 -1.6579
59.975 -1.7244
60 -1.7889
60.025 -1.8514
60.05 -1.913
60.075 -1.9774
60.1 -2.0394
60.125 -2.0968
60.15 -2.152
60.175 -2.1994
60.2 -2.2406
60.225 -2.2746
60.25 -2.3029
60.275 -2.3253
60.3 -2.3378
60.325 -2.339
60.35 -2.3301
60.375 -2.306
60.4 -2.2686
60.425 -2.2307
60.45 -2.1958
60.475 -2.1679
60.5 -2.1483
60.525 -2.1387
60.55 -2.1373
60.575 -2.1425
60.6 -2.1496
60.625 -2.1551
60.65 -2.1598
60.675 -2.1678
60.7 -2.181
60.725 -2.198
60.75 -2.2153
60.775 -2.233
60.8 -2.2507
60.825 -2.2628
60.85 -2.2653
60.875 -2.2544
60.9 -2.2287
60.925 -2.1944
60.95 -2.1565
60.975 -2.1227
61 -2.0914
61.025 -2.0624
61.05 -2.0346
61.075 -1.9976
61.1 -1.9485
61.125 -1.8913
61.15 -1.8316
61.175 -1.7685
61.2 -1.7
61.225 -1.6248
61.25 -1.5453
61.275 -1.4673
61.3 -1.3934
61.325 -1.3254
61.35 -1.2611
61.375 -1.2004
61.4 -1.146
61.425 -1.1009
61.45 -1.0649
61.475 -1.0363
61.5 -1.0126
61.525 -0.9909
61.55 -0.9785
61.575 -0.9764
61.6 -0.9824
61.625 -0.9927
61.65 -1.0017
61.675 -1.0044
61.7 -1.0002
61.725 -0.997
61.75 -0.9966
61.775 -0.9995
61.8 -1.0103
61.825 -1.0327
61.85 -1.0609
61.875 -1.0892
61.9 -1.1133
61.925 -1.1357
61.95 -1.1607
61.975 -1.1918
62 -1.2311
62.025 -1.2794
62.05 -1.3367
62.075 -1.4009
62.1 -1.4709
62.125 -1.5394
62.15 -1.6065
62.175 -1.6725
62.2 -1.737
62.225 -1.7952
62.25 -1.8436
62.275 -1.8812
62.3 -1.9064
62.325 -1.9212
62.35 -1.9213
62.375 -1.9114
62.4 -1.9012
62.425 -1.8969
62.45 -1.8981
62.475 -1.9033
62.5 -1.9134
62.525 -1.929
62.55 -1.9476
62.575 -1.971
62.6 -2.0023
62.625 -2.0415
62.65 -2.0869
62.675 -2.1333
62.7 -2.1758
62.725 -2.2116
62.75 -2.2394
62.775 -2.2634
62.8 -2.2887
62.825 -2.3189
62.85 -2.3546
62.875 -2.3913
62.9 -2.4267
62.925 -2.4653
62.95 -2.5077
62.975 -2.5538
63 -2.6047
63.025 -2.6611
63.05 -2.7212
63.075 -2.7845
63.1 -2.8482
63.125 -2.9061
63.15 -2.9448
63.175 -2.9575
63.2 -2.9594
63.225 -2.958
63.25 -2.9616
63.275 -2.9783
63.3 -3.0037
63.325 -3.0263
63.35 -3.0336
63.375 -3.0177
63.4 -2.987
63.425 -2.9581
63.45 -2.9379
63.475 -2.9267
63.5 -2.9188
63.525 -2.9152
63.55 -2.9139
63.575 -2.9052
63.6 -2.8915
63.625 -2.8786
63.65 -2.8682
63.675 -2.86
63.7 -2.8551
63.725 -2.8563
63.75 -2.8667
63.775 -2.8871
63.8 -2.9156
63.825 -2.9512
63.85 -2.9921
63.875 -3.0392
63.9 -3.0914
63.925 -3.1497
63.95 -3.2139
63.975 -3.2793
64 -3.3341
64.025 -3.3732
64.05 -3.3936
64.075 -3.4024
64.1 -3.4063
64.125 -3.4051
64.15 -3.3905
64.175 -3.3539
64.2 -3.2984
64.225 -3.2321
64.25 -3.1561
64.275 -3.0738
64.3 -2.9897
64.325 -2.909
64.35 -2.8355
64.375 -2.7677
64.4 -2.7058
64.425 -2.6505
64.45 -2.6048
64.475 -2.5663
64.5 -2.5381
64.525 -2.518
64.55 -2.5031
64.575 -2.4949
64.6 -2.4935
64.625 -2.495
64.65 -2.4956
64.675 -2.4935
64.7 -2.4839
64.725 -2.4674
64.75 -2.4473
64.775 -2.4225
64.8 -2.3929
64.825 -2.3619
64.85 -2.3317
64.875 -2.2997
64.9 -2.2668
64.925 -2.2305
64.95 -2.1933
64.975 -2.1582
65 -2.1269
65.025 -2.1001
65.05 -2.0761
65.075 -2.0556
65.1 -2.0378
65.125 -2.0256
65.15 -2.0202
65.175 -2.0202
65.2 -2.0245
65.225 -2.0323
65.25 -2.0436
65.275 -2.0605
65.3 -2.0875
65.325 -2.1246
65.35 -2.1678
65.375 -2.2117
65.4 -2.254
65.425 -2.2939
65.45 -2.3338
65.475 -2.3738
65.5 -2.4108
65.525 -2.4411
65.55 -2.4594
65.575 -2.4625
65.6 -2.4504
65.625 -2.4275
65.65 -2.4002
65.675 -2.3721
65.7 -2.3454
65.725 -2.3236
65.75 -2.3022
65.775 -2.2831
65.8 -2.2671
65.825 -2.2488
65.85 -2.2201
65.875 -2.1767
65.9 -2.1266
65.925 -2.0771
65.95 -2.0284
65.975 -1.978
66 -1.9234
66.025 -1.8707
66.05 -1.8287
66.075 -1.7982
66.1 -1.7769
66.125 -1.7667
66.15 -1.7664
66.175 -1.7735
66.2 -1.7871
66.225 -1.8062
66.25 -1.8226
66.275 -1.8315
66.3 -1.8372
66.325 -1.8388
66.35 -1.8297
66.375 -1.805
66.4 -1.7705
66.425 -1.7357
66.45 -1.6984
66.475 -1.6541
66.5 -1.6015
66.525 -1.5466
66.55 -1.4911
66.575 -1.4389
66.6 -1.3911
66.625 -1.3464
66.65 -1.3062
66.675 -1.2736
66.7 -1.2498
66.725 -1.2327
66.75 -1.2215
66.775 -1.2146
66.8 -1.2107
66.825 -1.2099
66.85 -1.212
66.875 -1.2146
66.9 -1.2205
66.925 -1.2307
66.95 -1.2458
66.975 -1.2656
67 -1.2896
67.025 -1.3177
67.05 -1.3498
67.075 -1.3868
67.1 -1.4293
67.125 -1.475
67.15 -1.5237
67.175 -1.5749
67.2 -1.6232
67.225 -1.6734
67.25 -1.7279
67.275 -1.7816
67.3 -1.83
67.325 -1.868
67.35 -1.8909
67.375 -1.9019
67.4 -1.9056
67.425 -1.9035
67.45 -1.8994
67.475 -1.8952
67.5 -1.8868
67.525 -1.8699
67.55 -1.8447
67.575 -1.8105
67.6 -1.7723
67.625 -1.7317
67.65 -1.6866
67.675 -1.6401
67.7 -1.5911
67.725 -1.5397
67.75 -1.4859
67.775 -1.4313
67.8 -1.3772
67.825 -1.3253
67.85 -1.2766
67.875 -1.2303
67.9 -1.1872
67.925 -1.1453
67.95 -1.1026
67.975 -1.0574
68 -1.011
68.025 -0.9703
68.05 -0.9384
68.075 -0.9143
68.1 -0.8951
68.125 -0.877
68.15 -0.8571
68.175 -0.8341
68.2 -0.807
68.225 -0.7785
68.25 -0.7527
68.275 -0.7308
68.3 -0.7138
68.325 -0.7001
68.35 -0.6782
68.375 -0.6433
68.4 -0.5995
68.425 -0.5516
68.45 -0.5047
68.475 -0.462
68.5 -0.4237
68.525 -0.3917
68.55 -0.36
68.575 -0.313
68.6 -0.2471
68.625 -0.1567
68.65 -0.0443
68.675 0.076
68.7 0.1994
68.725 0.3242
68.75 0.4456
68.775 0.5616
68.8 0.6698
68.825 0.7712
68.85 0.8661
68.875 0.9505
68.9 1.0247
68.925 1.0869
68.95 1.1327
68.975 1.1594
69 1.1724
69.025 1.1755
69.05 1.1718
69.075 1.1595
69.1 1.1404
69.125 1.1185
69.15 1.0949
69.175 1.066
69.2 1.028
69.225 0.9832
69.25 0.9355
69.275 0.8843
69.3 0.8267
69.325 0.7595
69.35 0.6802
69.375 0.5899
69.4 0.4945
69.425 0.4107
69.45 0.3425
69.475 0.2798
69.5 0.2199
69.525 0.1666
69.55 0.1246
69.575 0.0915
69.6 0.0591
69.625 0.0262
69.65 -0.009
69.675 -0.0444
69.7 -0.0756
69.725 -0.1035
69.75 -0.1306
69.775 -0.1577
69.8 -0.1758
69.825 -0.1747
69.85 -0.1592
69.875 -0.1427
69.9 -0.1274
69.925 -0.1107
69.95 -0.0941
69.975 -0.0789
70 -0.0665
70.025 -0.0591
70.05 -0.0587
70.075 -0.0676
70.1 -0.0868
70.125 -0.1151
70.15 -0.1508
70.175 -0.1891
70.2 -0.2243
70.225 -0.2539
70.25 -0.2721
70.275 -0.2764
70.3 -0.2707
70.325 -0.2643
70.35 -0.2586
70.375 -0.2523
70.4 -0.2424
70.425 -0.2326
70.45 -0.2269
70.475 -0.2238
70.5 -0.216
70.525 -0.2007
70.55 -0.1769
70.575 -0.1481
70.6 -0.1198
70.625 -0.0875
70.65 -0.0462
70.675 0.0066
70.7 0.065
70.725 0.1232
70.75 0.1765
70.775 0.2277
70.8 0.2824
70.825 0.3427
70.85 0.4048
70.875 0.4641
70.9 0.5163
70.925 0.5636
70.95 0.608
70.975 0.645
71 0.6719
71.025 0.689
71.05 0.6971
71.075 0.6993
71.1 0.698
71.125 0.6949
71.15 0.691
71.175 0.6836
71.2 0.6719
71.225 0.6568
71.25 0.6439
71.275 0.6313
71.3 0.6159
71.325 0.5943
71.35 0.5678
71.375 0.541
71.4 0.5213
71.425 0.5127
71.45 0.5143
71.475 0.5167
71.5 0.5124
71.525 0.4965
71.55 0.4716
71.575 0.4415
71.6 0.4073
71.625 0.3717
71.65 0.3332
71.675 0.2951
71.7 0.2632
71.725 0.2378
71.75 0.2172
71.775 0.211
71.8 0.219
71.825 0.2352
71.85 0.2573
71.875 0.2794
71.9 0.2954
71.925 0.3081
71.95 0.3183
71.975 0.3252
72 0.3336
72.025 0.3475
72.05 0.3648
72.075 0.3847
72.1 0.4075
72.125 0.4292
72.15 0.4465
72.175 0.4608
72.2 0.4735
72.225 0.4893
72.25 0.5076
72.275 0.5246
72.3 0.54
72.325 0.555
72.35 0.5661
72.375 0.5714
72.4 0.5702
72.425 0.5629
72.45 0.5481
72.475 0.5268
72.5 0.504
72.525 0.4855
72.55 0.4744
72.575 0.4722
72.6 0.4725
72.625 0.4695
72.65 0.4657
72.675 0.4634
72.7 0.4595
72.725 0.4617
72.75 0.4892
72.775 0.55
72.8 0.6325
72.825 0.7199
72.85 0.8023
72.875 0.8754
72.9 0.9403
72.925 1.0004
72.95 1.053
72.975 1.0999
73 1.1409
73.025 1.1723
73.05 1.1961
73.075 1.2208
73.1 1.2474
73.125 1.2731
73.15 1.2986
73.175 1.3273
73.2 1.3549
73.225 1.376
73.25 1.3873
73.275 1.3872
73.3 1.3766
73.325 1.3615
73.35 1.3643
73.375 1.3852
73.4 1.4126
73.425 1.4372
73.45 1.4585
73.475 1.4757
73.5 1.4927
73.525 1.5187
73.55 1.5622
73.575 1.6181
73.6 1.6759
73.625 1.7315
73.65 1.7835
73.675 1.8294
73.7 1.8669
73.725 1.8964
73.75 1.9166
73.775 1.9268
73.8 1.9279
73.825 1.9201
73.85 1.9039
73.875 1.8807
73.9 1.8503
73.925 1.814
73.95 1.7735
73.975 1.7312
74 1.6903
74.025 1.6526
74.05 1.617
74.075 1.5856
74.1 1.5591
74.125 1.537
74.15 1.513
74.175 1.4816
74.2 1.4444
74.225 1.4051
74.25 1.3679
74.275 1.3327
74.3 1.298
74.325 1.2616
74.35 1.2221
74.375 1.1782
74.4 1.1356
74.425 1.0979
74.45 1.0618
74.475 1.0227
74.5 0.9806
74.525 0.9381
74.55 0.8996
74.575 0.867
74.6 0.8374
74.625 0.8008
74.65 0.7524
74.675 0.6957
74.7 0.6382
74.725 0.587
74.75 0.5432
74.775 0.5037
74.8 0.4725
74.825 0.4526
74.85 0.4486
74.875 0.4625
74.9 0.4869
74.925 0.5143
74.95 0.5411
74.975 0.5659
75 0.5874
75.025 0.6048
75.05 0.6179
75.075 0.6243
75.1 0.6236
75.125 0.6204
75.15 0.6143
75.175 0.6063
75.2 0.5969
75.225 0.583
75.25 0.5639
75.275 0.5481
75.3 0.5521
75.325 0.5685
75.35 0.5875
75.375 0.6073
75.4 0.6293
75.425 0.652
75.45 0.6754
75.475 0.701
75.5 0.7326
75.525 0.7756
75.55 0.8255
75.575 0.8778
75.6 0.9301
75.625 0.9814
75.65 1.0318
75.675 1.0794
75.7 1.1235
75.725 1.1658
75.75 1.2045
75.775 1.2403
75.8 1.2741
75.825 1.3056
75.85 1.3368
75.875 1.3666
75.9 1.3953
75.925 1.4227
75.95 1.4484
75.975 1.4719
76 1.4927
76.025 1.5097
76.05 1.5211
76.075 1.5248
76.1 1.5224
76.125 1.5137
76.15 1.5052
76.175 1.5066
76.2 1.5232
76.225 1.5505
76.25 1.5816
76.275 1.6135
76.3 1.6431
76.325 1.6687
76.35 1.6893
76.375 1.7057
76.4 1.7199
76.425 1.7343
76.45 1.7545
76.475 1.7837
76.5 1.8175
76.525 1.8522
76.55 1.8874
76.575 1.922
76.6 1.9548
76.625 1.9846
76.65 2.0115
76.675 2.0374
76.7 2.0628
76.725 2.0872
76.75 2.1127
76.775 2.1396
76.8 2.1635
76.825 2.1839
76.85 2.2008
76.875 2.2136
76.9 2.2213
76.925 2.2251
76.95 2.2235
76.975 2.2169
77 2.2055
77.025 2.1891
77.05 2.1662
77.075 2.1367
77.1 2.0998
77.125 2.0591
77.15 2.0201
77.175 1.9815
77.2 1.9454
77.225 1.9103
77.25 1.8887
77.275 1.8889
77.3 1.8948
77.325 1.8972
77.35 1.8922
77.375 1.8812
77.4 1.8713
77.425 1.8605
77.45 1.8422
77.475 1.8175
77.5 1.7868
77.525 1.747
77.55 1.6993
77.575 1.6514
77.6 1.6056
77.625 1.5586
77.65 1.5111
77.675 1.4623
77.7 1.4085
77.725 1.3479
77.75 1.2805
77.775 1.2045
77.8 1.1198
77.825 1.0288
77.85 0.9352
77.875 0.8457
77.9 0.7642
77.925 0.689
77.95 0.6169
77.975 0.5413
78 0.4624
78.025 0.381
78.05 0.2963
78.075 0.2077
78.1 0.1157
78.125 0.0211
78.15 -0.075
78.175 -0.1654
78.2 -0.2436
78.225 -0.307
78.25 -0.3518
78.275 -0.3756
78.3 -0.3695
78.325 -0.3325
78.35 -0.2874
78.375 -0.249
78.4 -0.216
78.425 -0.1847
78.45 -0.15
78.475 -0.1119
78.5 -0.0714
78.525 -0.0319
78.55 0.0051
78.575 0.0394
78.6 0.0735
78.625 0.109
78.65 0.1448
78.675 0.1828
78.7 0.2235
78.725 0.2642
78.75 0.3013
78.775 0.3378
78.8 0.3777
78.825 0.4247
78.85 0.4835
78.875 0.5492
78.9 0.6155
78.925 0.6735
78.95 0.7238
78.975 0.7645
79 0.7946
79.025 0.8187
79.05 0.8422
79.075 0.8661
79.1 0.8854
79.125 0.9039
79.15 0.9236
79.175 0.95
79.2 0.9919
79.225 1.0552
79.25 1.1348
79.275 1.223
79.3 1.3133
79.325 1.3995
79.35 1.4782
79.375 1.5465
79.4 1.6054
79.425 1.6566
79.45 1.7024
79.475 1.7427
79.5 1.7754
79.525 1.802
79.55 1.8214
79.575 1.8322
79.6 1.8345
79.625 1.8281
79.65 1.8121
79.675 1.7886
79.7 1.759
79.725 1.7254
79.75 1.688
79.775 1.6452
79.8 1.5949
79.825 1.5362
79.85 1.4711
79.875 1.4008
79.9 1.3308
79.925 1.2705
79.95 1.2233
79.975 1.1799
80 1.1392
80.025 1.1052
80.05 1.0817
80.075 1.0739
80.1 1.0765
80.125 1.0895
80.15 1.1114
80.175 1.1363
80.2 1.1621
80.225 1.1881
80.25 1.2117
80.275 1.2368
80.3 1.2655
80.325 1.2966
80.35 1.3294
80.375 1.3659
80.4 1.4037
80.425 1.4388
80.45 1.4682
80.475 1.4903
80.5 1.5041
80.525 1.5082
80.55 1.503
80.575 1.4877
80.6 1.4633
80.625 1.4305
80.65 1.3905
80.675 1.344
80.7 1.2906
80.725 1.2284
80.75 1.1582
80.775 1.083
80.8 1.0067
80.825 0.9295
80.85 0.8497
80.875 0.768
80.9 0.6863
80.925 0.6044
80.95 0.5268
80.975 0.4602
81 0.4094
81.025 0.3715
81.05 0.3419
81.075 0.3199
81.1 0.3049
81.125 0.2964
81.15 0.2955
81.175 0.3022
81.2 0.3114
81.225 0.3209
81.25 0.3308
81.275 0.3413
81.3 0.3507
81.325 0.3599
81.35 0.3696
81.375 0.3798
81.4 0.3918
81.425 0.4048
81.45 0.4124
81.475 0.4123
81.5 0.4055
81.525 0.3926
81.55 0.3747
81.575 0.3543
81.6 0.3363
81.625 0.3234
81.65 0.3175
81.675 0.3146
81.7 0.311
81.725 0.3047
81.75 0.2964
81.775 0.288
81.8 0.2815
81.825 0.2859
81.85 0.3065
81.875 0.3473
81.9 0.4086
81.925 0.4744
81.95 0.5352
81.975 0.5878
82 0.6308
82.025 0.6673
82.05 0.6982
82.075 0.7241
82.1 0.7459
82.125 0.761
82.15 0.7641
82.175 0.7527
82.2 0.733
82.225 0.7095
82.25 0.6858
82.275 0.6616
82.3 0.6365
82.325 0.6081
82.35 0.5743
82.375 0.5348
82.4 0.4908
82.425 0.4422
82.45 0.3916
82.475 0.3412
82.5 0.2931
82.525 0.2479
82.55 0.2042
82.575 0.1613
82.6 0.1216
82.625 0.085
82.65 0.0524
82.675 0.0214
82.7 -0.0074
82.725 -0.0351
82.75 -0.0644
82.775 -0.0974
82.8 -0.136
82.825 -0.1805
82.85 -0.2307
82.875 -0.2876
82.9 -0.3508
82.925 -0.4191
82.95 -0.4936
82.975 -0.5741
83 -0.661
83.025 -0.751
83.05 -0.8396
83.075 -0.9211
83.1 -0.9964
83.125 -1.0674
83.15 -1.1386
83.175 -1.21
83.2 -1.2844
83.225 -1.3667
83.25 -1.4574
83.275 -1.549
83.3 -1.6264
83.325 -1.6795
83.35 -1.6998
83.375 -1.6993
83.4 -1.6796
83.425 -1.6434
83.45 -1.5942
83.475 -1.5397
83.5 -1.4887
83.525 -1.4425
83.55 -1.3981
83.575 -1.3515
83.6 -1.309
83.625 -1.2717
83.65 -1.2328
83.675 -1.1909
83.7 -1.1494
83.725 -1.1079
83.75 -1.0703
83.775 -1.0406
83.8 -1.0099
83.825 -0.9761
83.85 -0.9484
83.875 -0.9353
83.9 -0.934
83.925 -0.9415
83.95 -0.9515
83.975 -0.9628
84 -0.972
84.025 -0.9747
84.05 -0.967
84.075 -0.9506
84.1 -0.9309
84.125 -0.906
84.15 -0.8734
84.175 -0.8381
84.2 -0.8027
84.225 -0.7724
84.25 -0.7465
84.275 -0.7244
84.3 -0.7146
84.325 -0.7171
84.35 -0.726
84.375 -0.7421
84.4 -0.7641
84.425 -0.7899
84.45 -0.8208
84.475 -0.8565
84.5 -0.8938
84.525 -0.9287
84.55 -0.9568
84.575 -0.978
84.6 -0.996
84.625 -1.0052
84.65 -1.003
84.675 -0.9889
84.7 -0.9656
84.725 -0.9343
84.75 -0.8931
84.775 -0.8445
84.8 -0.7861
84.825 -0.7137
84.85 -0.6314
84.875 -0.5495
84.9 -0.4739
84.925 -0.4039
84.95 -0.3385
84.975 -0.2722
85 -0.2022
85.025 -0.1338
85.05 -0.066
85.075 -0.0007
85.1 0.0628
85.125 0.123
85.15 0.1858
85.175 0.2543
85.2 0.3275
85.225 0.4017
85.25 0.474
85.275 0.5416
85.3 0.6045
85.325 0.6601
85.35 0.7099
85.375 0.7565
85.4 0.7997
85.425 0.8395
85.45 0.8767
85.475 0.9093
85.5 0.9366
85.525 0.9593
85.55 0.9756
85.575 0.989
85.6 1.0072
85.625 1.038
85.65 1.0811
85.675 1.1244
85.7 1.1615
85.725 1.1935
85.75 1.2233
85.775 1.2509
85.8 1.2722
85.825 1.2856
85.85 1.2929
85.875 1.3037
85.9 1.3254
85.925 1.3538
85.95 1.3856
85.975 1.4142
86 1.4373
86.025 1.4547
86.05 1.4657
86.075 1.4693
86.1 1.4706
86.125 1.4761
86.15 1.4884
86.175 1.5044
86.2 1.5312
86.225 1.5674
86.25 1.6061
86.275 1.6449
86.3 1.6843
86.325 1.7283
86.35 1.7704
86.375 1.8058
86.4 1.8324
86.425 1.8532
86.45 1.8711
86.475 1.8894
86.5 1.9107
86.525 1.9365
86.55 1.9656
86.575 1.993
86.6 2.0146
86.625 2.0307
86.65 2.0431
86.675 2.0485
86.7 2.0437
86.725 2.0297
86.75 2.0078
86.775 1.9787
86.8 1.9474
86.825 1.9139
86.85 1.8753
86.875 1.8282
86.9 1.7715
86.925 1.7056
86.95 1.6306
86.975 1.5471
87 1.4561
87.025 1.3647
87.05 1.2812
87.075 1.209
87.1 1.1434
87.125 1.085
87.15 1.0364
87.175 1.0033
87.2 0.9779
87.225 0.9517
87.25 0.9191
87.275 0.8773
87.3 0.8327
87.325 0.7897
87.35 0.7537
87.375 0.7286
87.4 0.712
87.425 0.7068
87.45 0.7131
87.475 0.7331
87.5 0.7706
87.525 0.8224
87.55 0.8801
87.575 0.9387
87.6 0.9943
87.625 1.0394
87.65 1.0741
87.675 1.1008
87.7 1.1178
87.725 1.1262
87.75 1.1241
87.775 1.1134
87.8 1.0945
87.825 1.0686
87.85 1.0374
87.875 1.0085
87.9 0.9928
87.925 0.9881
87.95 0.9846
87.975 0.9787
88 0.9652
88.025 0.9436
88.05 0.9209
88.075 0.9051
88.1 0.9072
88.125 0.9256
88.15 0.9456
88.175 0.9566
88.2 0.9571
88.225 0.9464
88.25 0.9246
88.275 0.8933
88.3 0.8526
88.325 0.8034
88.35 0.7479
88.375 0.6866
88.4 0.6235
88.425 0.5652
88.45 0.5221
88.475 0.5009
88.5 0.5029
88.525 0.512
88.55 0.5145
88.575 0.5073
88.6 0.493
88.625 0.4743
88.65 0.4522
88.675 0.4337
88.7 0.4259
88.725 0.4217
88.75 0.4179
88.775 0.4108
88.8 0.3972
88.825 0.3765
88.85 0.3495
88.875 0.3143
88.9 0.272
88.925 0.225
88.95 0.1754
88.975 0.127
89 0.0824
89.025 0.0413
89.05 0
89.075 -0.0428
89.1 -0.085
89.125 -0.1275
89.15 -0.1691
89.175 -0.2117
89.2 -0.2521
89.225 -0.2834
89.25 -0.3033
89.275 -0.3161
89.3 -0.3229
89.325 -0.3293
89.35 -0.3382
89.375 -0.3495
89.4 -0.3585
89.425 -0.3615
89.45 -0.3565
89.475 -0.3478
89.5 -0.3357
89.525 -0.3201
89.55 -0.3046
89.575 -0.2908
89.6 -0.2796
89.625 -0.2719
89.65 -0.2669
89.675 -0.2554
89.7 -0.2335
89.725 -0.209
89.75 -0.1871
89.775 -0.1684
89.8 -0.1553
89.825 -0.1467
89.85 -0.1414
89.875 -0.1396
89.9 -0.1413
89.925 -0.1468
89.95 -0.1553
89.975 -0.1646
90 -0.1722
90.025 -0.1749
90.05 -0.1766
90.075 -0.1736
90.1 -0.1603
90.125 -0.1437
90.15 -0.1298
90.175 -0.1169
90.2 -0.0917
90.225 -0.0443
90.25 0.0117
90.275 0.065
90.3 0.1146
90.325 0.1635
90.35 0.2129
90.375 0.265
90.4 0.3169
90.425 0.3653
90.45 0.4086
90.475 0.4444
90.5 0.4739
90.525 0.4978
90.55 0.5167
90.575 0.5309
90.6 0.5398
90.625 0.5444
90.65 0.5461
90.675 0.5459
90.7 0.5448
90.725 0.5417
90.75 0.5335
90.775 0.5185
90.8 0.4997
90.825 0.4779
90.85 0.4518
90.875 0.4212
90.9 0.3892
90.925 0.3641
90.95 0.3456
90.975 0.3321
91 0.3233
91.025 0.3174
91.05 0.3131
91.075 0.309
91.1 0.3053
91.125 0.3036
91.15 0.2995
91.175 0.2915
91.2 0.2804
91.225 0.2681
91.25 0.2564
91.275 0.2465
91.3 0.2426
91.325 0.2429
91.35 0.243
91.375 0.2421
91.4 0.2424
91.425 0.2532
91.45 0.2782
91.475 0.3115
91.5 0.3507
91.525 0.3919
91.55 0.4285
91.575 0.4604
91.6 0.4863
91.625 0.5064
91.65 0.5207
91.675 0.5342
91.7 0.5525
91.725 0.585
91.75 0.6317
91.775 0.6829
91.8 0.7342
91.825 0.7833
91.85 0.8287
91.875 0.8697
91.9 0.9119
91.925 0.9565
91.95 0.9999
91.975 1.0439
92 1.092
92.025 1.1461
92.05 1.2038
92.075 1.2622
92.1 1.3209
92.125 1.3776
92.15 1.4299
92.175 1.4773
92.2 1.5189
92.225 1.5546
92.25 1.5862
92.275 1.6135
92.3 1.6356
92.325 1.6545
92.35 1.6748
92.375 1.7008
92.4 1.7331
92.425 1.7698
92.45 1.8048
92.475 1.837
92.5 1.8648
92.525 1.8871
92.55 1.905
92.575 1.9213
92.6 1.9375
92.625 1.9538
92.65 1.9718
92.675 1.9901
92.7 2.006
92.725 2.0185
92.75 2.03
92.775 2.0426
92.8 2.0566
92.825 2.0723
92.85 2.0895
92.875 2.1059
92.9 2.1183
92.925 2.127
92.95 2.1317
92.975 2.1346
93 2.1343
93.025 2.135
93.05 2.1402
93.075 2.1534
93.1 2.1776
93.125 2.207
93.15 2.234
93.175 2.2578
93.2 2.2791
93.225 2.2956
93.25 2.3056
93.275 2.3124
93.3 2.3187
93.325 2.3243
93.35 2.3266
93.375 2.3315
93.4 2.3421
93.425 2.352
93.45 2.3607
93.475 2.3644
93.5 2.3598
93.525 2.3474
93.55 2.3281
93.575 2.3016
93.6 2.2679
93.625 2.2267
93.65 2.1787
93.675 2.1244
93.7 2.0667
93.725 2.0076
93.75 1.949
93.775 1.8879
93.8 1.821
93.825 1.7502
93.85 1.6771
93.875 1.601
93.9 1.5189
93.925 1.4297
93.95 1.3324
93.975 1.226
94 1.1096
94.025 0.9858
94.05 0.8575
94.075 0.7276
94.1 0.6004
94.125 0.4778
94.15 0.3593
94.175 0.2406
94.2 0.122
94.225 0.0071
94.25 -0.1023
94.275 -0.1973
94.3 -0.2719
94.325 -0.3323
94.35 -0.376
94.375 -0.3875
94.4 -0.361
94.425 -0.3151
94.45 -0.2646
94.475 -0.2165
94.5 -0.173
94.525 -0.1335
94.55 -0.0995
94.575 -0.0735
94.6 -0.0571
94.625 -0.0483
94.65 -0.0429
94.675 -0.0389
94.7 -0.0366
94.725 -0.035
94.75 -0.0327
94.775 -0.0233
94.8 -0.0047
94.825 0.0177
94.85 0.0442
94.875 0.0717
94.9 0.0966
94.925 0.1199
94.95 0.1383
94.975 0.1544
95 0.1707
95.025 0.1911
95.05 0.2162
95.075 0.2439
95.1 0.2744
95.125 0.3144
95.15 0.3652
95.175 0.4259
95.2 0.4915
95.225 0.559
95.25 0.6269
95.275 0.6931
95.3 0.7527
95.325 0.8061
95.35 0.8538
95.375 0.8969
95.4 0.9357
95.425 0.9715
95.45 1.007
95.475 1.0411
95.5 1.0707
95.525 1.0932
95.55 1.1096
95.575 1.12
95.6 1.123
95.625 1.1198
95.65 1.1109
95.675 1.0973
95.7 1.0823
95.725 1.0668
95.75 1.0482
95.775 1.0252
95.8 0.9988
95.825 0.9735
95.85 0.9542
95.875 0.9429
95.9 0.9403
95.925 0.9473
95.95 0.9676
95.975 1.0027
96 1.0499
96.025 1.107
96.05 1.1708
96.075 1.2364
96.1 1.3001
96.125 1.359
96.15 1.4142
96.175 1.4662
96.2 1.5124
96.225 1.5557
96.25 1.6002
96.275 1.6461
96.3 1.691
96.325 1.7373
96.35 1.787
96.375 1.8365
96.4 1.8801
96.425 1.9173
96.45 1.9485
96.475 1.9748
96.5 1.9992
96.525 2.0247
96.55 2.0513
96.575 2.0784
96.6 2.1041
96.625 2.1307
96.65 2.1624
96.675 2.1994
96.7 2.2365
96.725 2.2701
96.75 2.2971
96.775 2.3184
96.8 2.3361
96.825 2.354
96.85 2.3722
96.875 2.3875
96.9 2.3974
96.925 2.4033
96.95 2.4042
96.975 2.4002
97 2.3923
97.025 2.3825
97.05 2.371
97.075 2.3514
97.1 2.321
97.125 2.2835
97.15 2.2428
97.175 2.1976
97.2 2.1487
97.225 2.0987
97.25 2.045
97.275 1.9888
97.3 1.9342
97.325 1.8855
97.35 1.8399
97.375 1.7918
97.4 1.7375
97.425 1.6765
97.45 1.6106
97.475 1.5498
97.5 1.511
97.525 1.4943
97.55 1.4871
97.575 1.4834
97.6 1.4792
97.625 1.4766
97.65 1.4788
97.675 1.4865
97.7 1.5053
97.725 1.5342
97.75 1.5668
97.775 1.5972
97.8 1.6246
97.825 1.6459
97.85 1.6608
97.875 1.6697
97.9 1.6733
97.925 1.6784
97.95 1.6903
97.975 1.7079
98 1.7315
98.025 1.764
98.05 1.8028
98.075 1.8441
98.1 1.8871
98.125 1.9294
98.15 1.9683
98.175 1.9999
98.2 2.0246
98.225 2.0448
98.25 2.0595
98.275 2.0689
98.3 2.0755
98.325 2.0797
98.35 2.0824
98.375 2.0828
98.4 2.0816
98.425 2.0823
98.45 2.0816
98.475 2.0811
98.5 2.0912
98.525 2.1092
98.55 2.1228
98.575 2.1281
98.6 2.1255
98.625 2.1159
98.65 2.0974
98.675 2.0725
98.7 2.0435
98.725 2.0147
98.75 1.9926
98.775 1.9759
98.8 1.9583
98.825 1.9352
98.85 1.9025
98.875 1.8668
98.9 1.8345
98.925 1.8032
98.95 1.7718
98.975 1.7442
99 1.7264
99.025 1.7229
99.05 1.7336
99.075 1.7541
99.1 1.7852
99.125 1.8245
99.15 1.8656
99.175 1.9116
99.2 1.9592
99.225 2.0031
99.25 2.046
99.275 2.0915
99.3 2.1382
99.325 2.1857
99.35 2.2306
99.375 2.2691
99.4 2.301
99.425 2.3247
99.45 2.3407
99.475 2.3522
99.5 2.3638
99.525 2.3768
99.55 2.3965
99.575 2.4292
99.6 2.4733
99.625 2.5193
99.65 2.56
99.675 2.592
99.7 2.6189
99.725 2.642
99.75 2.662
99.775 2.6807
99.8 2.6972
99.825 2.7114
99.85 2.7237
99.875 2.7342
99.9 2.7453
99.925 2.7584
99.95 2.7727
99.975 2.7913
100 2.8133
