# Supplementary material for: Uptake of N2O5 by aqueous aerosol unveiled using chemically accurate many-body potentials
Source: Nat Commun. 2022 Mar 10;13:1266. doi: 10.1038/s41467-022-28697-8 (PMC8913772; doi:10.1038/s41467-022-28697-8)
Supplement: Supplementary file 3 — Source Data [file 41467_2022_28697_MOESM3_ESM.zip › n2o5-uptake-data/Fig2/scattering/rep09run12/relcom_gds.dat]

0.025 11.9006
0.05 11.8937
0.075 11.8868
0.1 11.8799
0.125 11.873
0.15 11.866
0.175 11.859
0.2 11.852
0.225 11.845
0.25 11.8379
0.275 11.8309
0.3 11.8238
0.325 11.8168
0.35 11.8097
0.375 11.8027
0.4 11.7956
0.425 11.7886
0.45 11.7815
0.475 11.7745
0.5 11.7674
0.525 11.7603
0.55 11.7532
0.575 11.7461
0.6 11.739
0.625 11.7319
0.65 11.7248
0.675 11.7176
0.7 11.7104
0.725 11.7032
0.75 11.6961
0.775 11.6888
0.8 11.6816
0.825 11.6744
0.85 11.6671
0.875 11.6599
0.9 11.6526
0.925 11.6453
0.95 11.638
0.975 11.6306
1 11.6233
1.025 11.6159
1.05 11.6085
1.075 11.6011
1.1 11.5937
1.125 11.5863
1.15 11.5789
1.175 11.5715
1.2 11.564
1.225 11.5565
1.25 11.5491
1.275 11.5416
1.3 11.5341
1.325 11.5265
1.35 11.519
1.375 11.5115
1.4 11.504
1.425 11.4965
1.45 11.4889
1.475 11.4813
1.5 11.4737
1.525 11.4661
1.55 11.4584
1.575 11.4508
1.6 11.4431
1.625 11.4354
1.65 11.4277
1.675 11.4201
1.7 11.4123
1.725 11.4046
1.75 11.3969
1.775 11.3891
1.8 11.3814
1.825 11.3736
1.85 11.3659
1.875 11.3581
1.9 11.3504
1.925 11.3426
1.95 11.3349
1.975 11.3271
2 11.3193
2.025 11.3115
2.05 11.3037
2.075 11.2959
2.1 11.288
2.125 11.2802
2.15 11.2723
2.175 11.2643
2.2 11.2564
2.225 11.2484
2.25 11.2403
2.275 11.2323
2.3 11.2242
2.325 11.2161
2.35 11.208
2.375 11.1998
2.4 11.1917
2.425 11.1835
2.45 11.1753
2.475 11.1672
2.5 11.159
2.525 11.1508
2.55 11.1426
2.575 11.1343
2.6 11.1261
2.625 11.1177
2.65 11.1094
2.675 11.101
2.7 11.0926
2.725 11.0842
2.75 11.0757
2.775 11.0672
2.8 11.0588
2.825 11.0502
2.85 11.0417
2.875 11.0331
2.9 11.0245
2.925 11.0158
2.95 11.0071
2.975 10.9984
3 10.9896
3.025 10.9808
3.05 10.972
3.075 10.9632
3.1 10.9544
3.125 10.9455
3.15 10.9366
3.175 10.9277
3.2 10.9188
3.225 10.9098
3.25 10.9008
3.275 10.8918
3.3 10.8827
3.325 10.8737
3.35 10.8646
3.375 10.8555
3.4 10.8464
3.425 10.8372
3.45 10.828
3.475 10.8188
3.5 10.8096
3.525 10.8003
3.55 10.791
3.575 10.7816
3.6 10.7722
3.625 10.7628
3.65 10.7533
3.675 10.7438
3.7 10.7343
3.725 10.7247
3.75 10.7151
3.775 10.7054
3.8 10.6957
3.825 10.686
3.85 10.6762
3.875 10.6665
3.9 10.6567
3.925 10.6468
3.95 10.637
3.975 10.6271
4 10.6172
4.025 10.6073
4.05 10.5974
4.075 10.5874
4.1 10.5774
4.125 10.5673
4.15 10.5572
4.175 10.5471
4.2 10.537
4.225 10.5268
4.25 10.5166
4.275 10.5064
4.3 10.4962
4.325 10.4859
4.35 10.4756
4.375 10.4653
4.4 10.455
4.425 10.4446
4.45 10.4343
4.475 10.4239
4.5 10.4134
4.525 10.403
4.55 10.3926
4.575 10.3821
4.6 10.3716
4.625 10.3611
4.65 10.3505
4.675 10.34
4.7 10.3294
4.725 10.3188
4.75 10.3081
4.775 10.2974
4.8 10.2867
4.825 10.276
4.85 10.2652
4.875 10.2545
4.9 10.2437
4.925 10.2328
4.95 10.222
4.975 10.2112
5 10.2003
5.025 10.1894
5.05 10.1784
5.075 10.1675
5.1 10.1565
5.125 10.1455
5.15 10.1345
5.175 10.1234
5.2 10.1124
5.225 10.1013
5.25 10.0901
5.275 10.079
5.3 10.0677
5.325 10.0565
5.35 10.0452
5.375 10.0338
5.4 10.0224
5.425 10.011
5.45 9.9994
5.475 9.9879
5.5 9.9763
5.525 9.9647
5.55 9.9531
5.575 9.9414
5.6 9.9297
5.625 9.9179
5.65 9.9062
5.675 9.8943
5.7 9.8825
5.725 9.8706
5.75 9.8586
5.775 9.8466
5.8 9.8346
5.825 9.8226
5.85 9.8105
5.875 9.7984
5.9 9.7862
5.925 9.774
5.95 9.7618
5.975 9.7495
6 9.7373
6.025 9.725
6.05 9.7126
6.075 9.7003
6.1 9.6879
6.125 9.6755
6.15 9.663
6.175 9.6505
6.2 9.638
6.225 9.6254
6.25 9.6129
6.275 9.6002
6.3 9.5876
6.325 9.5749
6.35 9.5621
6.375 9.5493
6.4 9.5365
6.425 9.5236
6.45 9.5107
6.475 9.4977
6.5 9.4848
6.525 9.4718
6.55 9.4588
6.575 9.4457
6.6 9.4327
6.625 9.4196
6.65 9.4064
6.675 9.3932
6.7 9.38
6.725 9.3666
6.75 9.3533
6.775 9.3398
6.8 9.3264
6.825 9.3129
6.85 9.2993
6.875 9.2857
6.9 9.2721
6.925 9.2584
6.95 9.2446
6.975 9.2309
7 9.217
7.025 9.2032
7.05 9.1893
7.075 9.1753
7.1 9.1614
7.125 9.1473
7.15 9.1332
7.175 9.119
7.2 9.1048
7.225 9.0905
7.25 9.0762
7.275 9.0618
7.3 9.0474
7.325 9.033
7.35 9.0186
7.375 9.0041
7.4 8.9896
7.425 8.9751
7.45 8.9606
7.475 8.946
7.5 8.9314
7.525 8.9167
7.55 8.902
7.575 8.8872
7.6 8.8724
7.625 8.8574
7.65 8.8424
7.675 8.8274
7.7 8.8123
7.725 8.7971
7.75 8.782
7.775 8.7668
7.8 8.7515
7.825 8.7363
7.85 8.7211
7.875 8.7058
7.9 8.6905
7.925 8.6751
7.95 8.6597
7.975 8.6443
8 8.6288
8.025 8.6133
8.05 8.5979
8.075 8.5823
8.1 8.5668
8.125 8.5512
8.15 8.5355
8.175 8.5199
8.2 8.5042
8.225 8.4884
8.25 8.4727
8.275 8.4568
8.3 8.4409
8.325 8.425
8.35 8.409
8.375 8.3929
8.4 8.3767
8.425 8.3604
8.45 8.3441
8.475 8.3276
8.5 8.3111
8.525 8.2945
8.55 8.2778
8.575 8.2611
8.6 8.2442
8.625 8.2273
8.65 8.2104
8.675 8.1933
8.7 8.1762
8.725 8.159
8.75 8.1417
8.775 8.1244
8.8 8.107
8.825 8.0895
8.85 8.0719
8.875 8.0542
8.9 8.0366
8.925 8.0189
8.95 8.0011
8.975 7.9833
9 7.9654
9.025 7.9475
9.05 7.9296
9.075 7.9117
9.1 7.8937
9.125 7.8757
9.15 7.8576
9.175 7.8394
9.2 7.821
9.225 7.8026
9.25 7.784
9.275 7.765
9.3 7.7457
9.325 7.7258
9.35 7.7054
9.375 7.6845
9.4 7.6632
9.425 7.6416
9.45 7.6195
9.475 7.5972
9.5 7.5746
9.525 7.5517
9.55 7.5287
9.575 7.5055
9.6 7.4822
9.625 7.4589
9.65 7.4355
9.675 7.412
9.7 7.3884
9.725 7.3645
9.75 7.3404
9.775 7.3161
9.8 7.2915
9.825 7.2666
9.85 7.2414
9.875 7.216
9.9 7.1903
9.925 7.1644
9.95 7.1383
9.975 7.1121
10 7.0856
10.025 7.0589
10.05 7.032
10.075 7.0048
10.1 6.9775
10.125 6.9501
10.15 6.9225
10.175 6.8949
10.2 6.867
10.225 6.8389
10.25 6.8107
10.275 6.7823
10.3 6.7537
10.325 6.7247
10.35 6.6952
10.375 6.6652
10.4 6.6345
10.425 6.6033
10.45 6.5715
10.475 6.5389
10.5 6.5054
10.525 6.4711
10.55 6.4357
10.575 6.3993
10.6 6.3621
10.625 6.3242
10.65 6.2856
10.675 6.2465
10.7 6.2069
10.725 6.1669
10.75 6.1261
10.775 6.0845
10.8 6.0419
10.825 5.9982
10.85 5.9534
10.875 5.9072
10.9 5.8593
10.925 5.8097
10.95 5.7583
10.975 5.7051
11 5.6507
11.025 5.5952
11.05 5.5385
11.075 5.4818
11.1 5.4247
11.125 5.3669
11.15 5.3105
11.175 5.2553
11.2 5.2
11.225 5.1452
11.25 5.0885
11.275 5.028
11.3 4.9649
11.325 4.9001
11.35 4.834
11.375 4.7665
11.4 4.6963
11.425 4.6231
11.45 4.5483
11.475 4.4731
11.5 4.3986
11.525 4.3237
11.55 4.2484
11.575 4.1708
11.6 4.0905
11.625 4.0078
11.65 3.9208
11.675 3.8289
11.7 3.7315
11.725 3.629
11.75 3.5215
11.775 3.4087
11.8 3.2956
11.825 3.188
11.85 3.0874
11.875 2.9882
11.9 2.8871
11.925 2.7916
11.95 2.7129
11.975 2.6506
12 2.5959
12.025 2.5451
12.05 2.495
12.075 2.4463
12.1 2.4042
12.125 2.3733
12.15 2.3545
12.175 2.3435
12.2 2.3356
12.225 2.33
12.25 2.3245
12.275 2.3178
12.3 2.3126
12.325 2.3069
12.35 2.2994
12.375 2.2959
12.4 2.3093
12.425 2.3413
12.45 2.3845
12.475 2.4355
12.5 2.4865
12.525 2.5323
12.55 2.5727
12.575 2.6077
12.6 2.6383
12.625 2.6644
12.65 2.6857
12.675 2.704
12.7 2.7249
12.725 2.7493
12.75 2.7749
12.775 2.7972
12.8 2.817
12.825 2.8335
12.85 2.8457
12.875 2.8554
12.9 2.8625
12.925 2.8661
12.95 2.864
12.975 2.8565
13 2.8436
13.025 2.8252
13.05 2.8029
13.075 2.7801
13.1 2.7615
13.125 2.7467
13.15 2.7333
13.175 2.7197
13.2 2.703
13.225 2.6828
13.25 2.6616
13.275 2.6381
13.3 2.6104
13.325 2.5779
13.35 2.5407
13.375 2.4993
13.4 2.4532
13.425 2.4033
13.45 2.3512
13.475 2.2972
13.5 2.2408
13.525 2.1822
13.55 2.1212
13.575 2.0575
13.6 1.9914
13.625 1.9205
13.65 1.8436
13.675 1.7618
13.7 1.6762
13.725 1.5857
13.75 1.4906
13.775 1.3935
13.8 1.3061
13.825 1.2367
13.85 1.1844
13.875 1.1516
13.9 1.1416
13.925 1.15
13.95 1.1708
13.975 1.1982
14 1.2318
14.025 1.2688
14.05 1.3083
14.075 1.3492
14.1 1.3912
14.125 1.4381
14.15 1.4966
14.175 1.5635
14.2 1.6273
14.225 1.6867
14.25 1.7415
14.275 1.7938
14.3 1.843
14.325 1.889
14.35 1.9295
14.375 1.9619
14.4 1.9852
14.425 1.9968
14.45 1.9961
14.475 1.9875
14.5 1.9739
14.525 1.9619
14.55 1.9518
14.575 1.9422
14.6 1.9327
14.625 1.9287
14.65 1.9317
14.675 1.9382
14.7 1.9416
14.725 1.9397
14.75 1.9302
14.775 1.9141
14.8 1.8923
14.825 1.8652
14.85 1.8334
14.875 1.7972
14.9 1.7574
14.925 1.7172
14.95 1.6771
14.975 1.6338
15 1.5857
15.025 1.5346
15.05 1.4785
15.075 1.4171
15.1 1.3503
15.125 1.2807
15.15 1.2142
15.175 1.1588
15.2 1.1111
15.225 1.0627
15.25 1.0068
15.275 0.9491
15.3 0.8968
15.325 0.8522
15.35 0.8107
15.375 0.7722
15.4 0.7339
15.425 0.6965
15.45 0.6639
15.475 0.6358
15.5 0.6146
15.525 0.6021
15.55 0.5908
15.575 0.5782
15.6 0.5637
15.625 0.5486
15.65 0.5324
15.675 0.5162
15.7 0.5051
15.725 0.5032
15.75 0.5073
15.775 0.5152
15.8 0.5317
15.825 0.5555
15.85 0.5806
15.875 0.6042
15.9 0.6275
15.925 0.6475
15.95 0.6698
15.975 0.6929
16 0.714
16.025 0.7321
16.05 0.7463
16.075 0.7557
16.1 0.7598
16.125 0.758
16.15 0.749
16.175 0.7329
16.2 0.7122
16.225 0.6885
16.25 0.661
16.275 0.6268
16.3 0.5883
16.325 0.5478
16.35 0.5077
16.375 0.4665
16.4 0.422
16.425 0.3793
16.45 0.3379
16.475 0.3001
16.5 0.2598
16.525 0.2196
16.55 0.1766
16.575 0.1291
16.6 0.0765
16.625 0.0198
16.65 -0.0386
16.675 -0.0906
16.7 -0.1258
16.725 -0.1501
16.75 -0.1704
16.775 -0.1853
16.8 -0.1861
16.825 -0.176
16.85 -0.1637
16.875 -0.1525
16.9 -0.1472
16.925 -0.1455
16.95 -0.1476
16.975 -0.154
17 -0.1636
17.025 -0.1774
17.05 -0.1951
17.075 -0.2161
17.1 -0.2395
17.125 -0.2652
17.15 -0.2902
17.175 -0.3162
17.2 -0.3448
17.225 -0.3762
17.25 -0.4098
17.275 -0.4438
17.3 -0.4796
17.325 -0.5174
17.35 -0.5577
17.375 -0.6045
17.4 -0.6579
17.425 -0.7184
17.45 -0.7857
17.475 -0.8628
17.5 -0.9519
17.525 -1.0502
17.55 -1.1494
17.575 -1.239
17.6 -1.3156
17.625 -1.3748
17.65 -1.4114
17.675 -1.4218
17.7 -1.4154
17.725 -1.4029
17.75 -1.3874
17.775 -1.3745
17.8 -1.3694
17.825 -1.3697
17.85 -1.3682
17.875 -1.3626
17.9 -1.3601
17.925 -1.364
17.95 -1.3745
17.975 -1.3904
18 -1.4077
18.025 -1.4249
18.05 -1.4474
18.075 -1.4749
18.1 -1.5082
18.125 -1.5466
18.15 -1.5799
18.175 -1.6068
18.2 -1.636
18.225 -1.6711
18.25 -1.7118
18.275 -1.7555
18.3 -1.8
18.325 -1.8469
18.35 -1.8945
18.375 -1.9442
18.4 -1.9976
18.425 -2.0541
18.45 -2.1108
18.475 -2.1642
18.5 -2.2105
18.525 -2.2527
18.55 -2.292
18.575 -2.3299
18.6 -2.3659
18.625 -2.4039
18.65 -2.4442
18.675 -2.4831
18.7 -2.5191
18.725 -2.5442
18.75 -2.5576
18.775 -2.5603
18.8 -2.5503
18.825 -2.531
18.85 -2.5074
18.875 -2.4874
18.9 -2.4697
18.925 -2.4499
18.95 -2.4268
18.975 -2.398
19 -2.3661
19.025 -2.3317
19.05 -2.302
19.075 -2.2763
19.1 -2.2531
19.125 -2.231
19.15 -2.213
19.175 -2.1992
19.2 -2.1885
19.225 -2.1821
19.25 -2.1823
19.275 -2.1923
19.3 -2.2129
19.325 -2.2399
19.35 -2.2724
19.375 -2.3045
19.4 -2.3248
19.425 -2.3318
19.45 -2.3318
19.475 -2.3278
19.5 -2.3225
19.525 -2.3074
19.55 -2.2793
19.575 -2.2483
19.6 -2.2168
19.625 -2.1853
19.65 -2.1562
19.675 -2.1309
19.7 -2.1114
19.725 -2.098
19.75 -2.0882
19.775 -2.0818
19.8 -2.0738
19.825 -2.0576
19.85 -2.0284
19.875 -1.9876
19.9 -1.939
19.925 -1.8872
19.95 -1.8333
19.975 -1.7789
20 -1.7254
20.025 -1.6765
20.05 -1.6334
20.075 -1.595
20.1 -1.5627
20.125 -1.5368
20.15 -1.5164
20.175 -1.4942
20.2 -1.4661
20.225 -1.4363
20.25 -1.4074
20.275 -1.383
20.3 -1.3646
20.325 -1.3514
20.35 -1.3441
20.375 -1.3388
20.4 -1.3354
20.425 -1.3346
20.45 -1.3357
20.475 -1.3415
20.5 -1.3504
20.525 -1.3627
20.55 -1.3794
20.575 -1.403
20.6 -1.4301
20.625 -1.4565
20.65 -1.4815
20.675 -1.5103
20.7 -1.5446
20.725 -1.5859
20.75 -1.6353
20.775 -1.691
20.8 -1.7488
20.825 -1.808
20.85 -1.8681
20.875 -1.9227
20.9 -1.9661
20.925 -1.9981
20.95 -2.0214
20.975 -2.0347
21 -2.0445
21.025 -2.0546
21.05 -2.0666
21.075 -2.0814
21.1 -2.0951
21.125 -2.0984
21.15 -2.0772
21.175 -2.0285
21.2 -1.964
21.225 -1.8943
21.25 -1.825
21.275 -1.7596
21.3 -1.6958
21.325 -1.6341
21.35 -1.5782
21.375 -1.5281
21.4 -1.4813
21.425 -1.4364
21.45 -1.3919
21.475 -1.3421
21.5 -1.2852
21.525 -1.2259
21.55 -1.1682
21.575 -1.1111
21.6 -1.0546
21.625 -1.0016
21.65 -0.9514
21.675 -0.903
21.7 -0.8552
21.725 -0.808
21.75 -0.7602
21.775 -0.7076
21.8 -0.6522
21.825 -0.5996
21.85 -0.5507
21.875 -0.5082
21.9 -0.4737
21.925 -0.4474
21.95 -0.4312
21.975 -0.4249
22 -0.4277
22.025 -0.4387
22.05 -0.4579
22.075 -0.4847
22.1 -0.5187
22.125 -0.5589
22.15 -0.605
22.175 -0.6561
22.2 -0.7094
22.225 -0.7632
22.25 -0.817
22.275 -0.8723
22.3 -0.9298
22.325 -0.9889
22.35 -1.051
22.375 -1.1159
22.4 -1.1816
22.425 -1.2471
22.45 -1.3126
22.475 -1.3776
22.5 -1.4405
22.525 -1.502
22.55 -1.5612
22.575 -1.6149
22.6 -1.6606
22.625 -1.7019
22.65 -1.7399
22.675 -1.7792
22.7 -1.8109
22.725 -1.8307
22.75 -1.8435
22.775 -1.8551
22.8 -1.8663
22.825 -1.874
22.85 -1.8745
22.875 -1.8698
22.9 -1.8539
22.925 -1.8253
22.95 -1.7861
22.975 -1.7399
23 -1.6868
23.025 -1.629
23.05 -1.5695
23.075 -1.5126
23.1 -1.4554
23.125 -1.4018
23.15 -1.3513
23.175 -1.3005
23.2 -1.2513
23.225 -1.2055
23.25 -1.1641
23.275 -1.1274
23.3 -1.0952
23.325 -1.0642
23.35 -1.0298
23.375 -0.9913
23.4 -0.9501
23.425 -0.9102
23.45 -0.8722
23.475 -0.8375
23.5 -0.8083
23.525 -0.7859
23.55 -0.7696
23.575 -0.7601
23.6 -0.7585
23.625 -0.7655
23.65 -0.779
23.675 -0.7991
23.7 -0.8242
23.725 -0.8485
23.75 -0.8721
23.775 -0.8986
23.8 -0.9384
23.825 -0.9897
23.85 -1.0348
23.875 -1.0613
23.9 -1.0737
23.925 -1.0819
23.95 -1.0929
23.975 -1.109
24 -1.1296
24.025 -1.1529
24.05 -1.1794
24.075 -1.2059
24.1 -1.2315
24.125 -1.2579
24.15 -1.291
24.175 -1.3402
24.2 -1.3998
24.225 -1.4614
24.25 -1.5184
24.275 -1.5674
24.3 -1.6134
24.325 -1.6527
24.35 -1.6837
24.375 -1.7171
24.4 -1.7566
24.425 -1.799
24.45 -1.8404
24.475 -1.8775
24.5 -1.9119
24.525 -1.9498
24.55 -1.9936
24.575 -2.0392
24.6 -2.0911
24.625 -2.1492
24.65 -2.2133
24.675 -2.286
24.7 -2.3706
24.725 -2.4647
24.75 -2.5675
24.775 -2.6778
24.8 -2.7969
24.825 -2.9255
24.85 -3.0652
24.875 -3.2106
24.9 -3.3516
24.925 -3.471
24.95 -3.56
24.975 -3.6203
25 -3.6582
25.025 -3.6672
25.05 -3.6543
25.075 -3.6275
25.1 -3.593
25.125 -3.5617
25.15 -3.5355
25.175 -3.521
25.2 -3.5298
25.225 -3.5552
25.25 -3.5935
25.275 -3.642
25.3 -3.7075
25.325 -3.7764
25.35 -3.8234
25.375 -3.8484
25.4 -3.8629
25.425 -3.8631
25.45 -3.8248
25.475 -3.7512
25.5 -3.6645
25.525 -3.573
25.55 -3.4781
25.575 -3.3835
25.6 -3.2905
25.625 -3.2057
25.65 -3.1375
25.675 -3.0825
25.7 -3.0362
25.725 -2.994
25.75 -2.9554
25.775 -2.9153
25.8 -2.8706
25.825 -2.8208
25.85 -2.7676
25.875 -2.7116
25.9 -2.6467
25.925 -2.5699
25.95 -2.4865
25.975 -2.4001
26 -2.3125
26.025 -2.2294
26.05 -2.1539
26.075 -2.0797
26.1 -2.009
26.125 -1.9435
26.15 -1.8844
26.175 -1.828
26.2 -1.7691
26.225 -1.7014
26.25 -1.6231
26.275 -1.5424
26.3 -1.4619
26.325 -1.3891
26.35 -1.3267
26.375 -1.2802
26.4 -1.2479
26.425 -1.2249
26.45 -1.206
26.475 -1.1904
26.5 -1.1712
26.525 -1.154
26.55 -1.1386
26.575 -1.1265
26.6 -1.1209
26.625 -1.1206
26.65 -1.1249
26.675 -1.1336
26.7 -1.1481
26.725 -1.1685
26.75 -1.1986
26.775 -1.2357
26.8 -1.2713
26.825 -1.3049
26.85 -1.3386
26.875 -1.3731
26.9 -1.41
26.925 -1.4516
26.95 -1.4965
26.975 -1.5436
27 -1.5946
27.025 -1.6497
27.05 -1.7008
27.075 -1.7436
27.1 -1.777
27.125 -1.8039
27.15 -1.8281
27.175 -1.8531
27.2 -1.879
27.225 -1.9037
27.25 -1.9246
27.275 -1.9392
27.3 -1.9416
27.325 -1.9287
27.35 -1.9102
27.375 -1.8952
27.4 -1.8856
27.425 -1.8767
27.45 -1.8681
27.475 -1.8643
27.5 -1.8657
27.525 -1.8745
27.55 -1.8891
27.575 -1.9018
27.6 -1.9068
27.625 -1.9092
27.65 -1.9117
27.675 -1.9102
27.7 -1.9027
27.725 -1.8839
27.75 -1.8453
27.775 -1.7937
27.8 -1.738
27.825 -1.6834
27.85 -1.6328
27.875 -1.5859
27.9 -1.5446
27.925 -1.5066
27.95 -1.4699
27.975 -1.4328
28 -1.3983
28.025 -1.3677
28.05 -1.3403
28.075 -1.316
28.1 -1.2963
28.125 -1.2799
28.15 -1.2666
28.175 -1.257
28.2 -1.2527
28.225 -1.2539
28.25 -1.2584
28.275 -1.2635
28.3 -1.2694
28.325 -1.28
28.35 -1.2936
28.375 -1.3102
28.4 -1.3295
28.425 -1.3491
28.45 -1.3653
28.475 -1.3785
28.5 -1.3942
28.525 -1.4166
28.55 -1.4456
28.575 -1.4784
28.6 -1.5165
28.625 -1.5606
28.65 -1.6109
28.675 -1.6661
28.7 -1.7263
28.725 -1.7862
28.75 -1.838
28.775 -1.88
28.8 -1.9074
28.825 -1.9162
28.85 -1.911
28.875 -1.8885
28.9 -1.8518
28.925 -1.8064
28.95 -1.7577
28.975 -1.7118
29 -1.6794
29.025 -1.653
29.05 -1.6244
29.075 -1.5886
29.1 -1.5473
29.125 -1.5065
29.15 -1.4696
29.175 -1.4348
29.2 -1.4016
29.225 -1.3725
29.25 -1.3503
29.275 -1.336
29.3 -1.3288
29.325 -1.3293
29.35 -1.3376
29.375 -1.3507
29.4 -1.3664
29.425 -1.3885
29.45 -1.4169
29.475 -1.4535
29.5 -1.4947
29.525 -1.5405
29.55 -1.5846
29.575 -1.6205
29.6 -1.6455
29.625 -1.6577
29.65 -1.6586
29.675 -1.6502
29.7 -1.6425
29.725 -1.6398
29.75 -1.6406
29.775 -1.6453
29.8 -1.6518
29.825 -1.6612
29.85 -1.6748
29.875 -1.6876
29.9 -1.6905
29.925 -1.6847
29.95 -1.6764
29.975 -1.6702
30 -1.668
30.025 -1.6684
30.05 -1.6709
30.075 -1.6749
30.1 -1.6776
30.125 -1.677
30.15 -1.6737
30.175 -1.6644
30.2 -1.6437
30.225 -1.6122
30.25 -1.5649
30.275 -1.5074
30.3 -1.4432
30.325 -1.3708
30.35 -1.2949
30.375 -1.2214
30.4 -1.1528
30.425 -1.0903
30.45 -1.0314
30.475 -0.9762
30.5 -0.9262
30.525 -0.8825
30.55 -0.8468
30.575 -0.8171
30.6 -0.7905
30.625 -0.7637
30.65 -0.7389
30.675 -0.7182
30.7 -0.7027
30.725 -0.6926
30.75 -0.6877
30.775 -0.6862
30.8 -0.6844
30.825 -0.6796
30.85 -0.6668
30.875 -0.6447
30.9 -0.6214
30.925 -0.6018
30.95 -0.5872
30.975 -0.5762
31 -0.5612
31.025 -0.5414
31.05 -0.522
31.075 -0.5069
31.1 -0.5002
31.125 -0.5036
31.15 -0.5169
31.175 -0.5381
31.2 -0.5625
31.225 -0.5876
31.25 -0.6066
31.275 -0.6163
31.3 -0.6207
31.325 -0.6236
31.35 -0.6275
31.375 -0.6325
31.4 -0.6383
31.425 -0.6453
31.45 -0.6517
31.475 -0.6523
31.5 -0.6473
31.525 -0.6391
31.55 -0.6367
31.575 -0.6411
31.6 -0.6507
31.625 -0.6591
31.65 -0.6632
31.675 -0.6625
31.7 -0.6591
31.725 -0.6557
31.75 -0.6516
31.775 -0.6453
31.8 -0.639
31.825 -0.6328
31.85 -0.6259
31.875 -0.6198
31.9 -0.6149
31.925 -0.6101
31.95 -0.6039
31.975 -0.5958
32 -0.5893
32.025 -0.587
32.05 -0.5907
32.075 -0.6017
32.1 -0.6156
32.125 -0.6315
32.15 -0.6446
32.175 -0.6544
32.2 -0.666
32.225 -0.6774
32.25 -0.6879
32.275 -0.6953
32.3 -0.7
32.325 -0.7053
32.35 -0.7118
32.375 -0.717
32.4 -0.7161
32.425 -0.7092
32.45 -0.7046
32.475 -0.7046
32.5 -0.7111
32.525 -0.7237
32.55 -0.7353
32.575 -0.7366
32.6 -0.7316
32.625 -0.7284
32.65 -0.7296
32.675 -0.7289
32.7 -0.717
32.725 -0.6987
32.75 -0.6845
32.775 -0.6799
32.8 -0.6859
32.825 -0.7017
32.85 -0.7249
32.875 -0.7531
32.9 -0.7784
32.925 -0.7957
32.95 -0.8027
32.975 -0.8085
33 -0.8223
33.025 -0.8469
33.05 -0.8751
33.075 -0.8958
33.1 -0.9016
33.125 -0.8891
33.15 -0.865
33.175 -0.8365
33.2 -0.8053
33.225 -0.7761
33.25 -0.7471
33.275 -0.717
33.3 -0.6899
33.325 -0.6724
33.35 -0.6668
33.375 -0.6698
33.4 -0.6785
33.425 -0.6917
33.45 -0.7054
33.475 -0.7165
33.5 -0.72
33.525 -0.7151
33.55 -0.7049
33.575 -0.6917
33.6 -0.6775
33.625 -0.6595
33.65 -0.6352
33.675 -0.609
33.7 -0.5869
33.725 -0.5723
33.75 -0.5625
33.775 -0.5536
33.8 -0.5416
33.825 -0.5264
33.85 -0.5082
33.875 -0.4883
33.9 -0.471
33.925 -0.452
33.95 -0.428
33.975 -0.4057
34 -0.3874
34.025 -0.3712
34.05 -0.3576
34.075 -0.348
34.1 -0.343
34.125 -0.3367
34.15 -0.3266
34.175 -0.3123
34.2 -0.2969
34.225 -0.2846
34.25 -0.2771
34.275 -0.2733
34.3 -0.2734
34.325 -0.2754
34.35 -0.2794
34.375 -0.2849
34.4 -0.2917
34.425 -0.2982
34.45 -0.3037
34.475 -0.3116
34.5 -0.3224
34.525 -0.3334
34.55 -0.3476
34.575 -0.3655
34.6 -0.384
34.625 -0.4034
34.65 -0.4244
34.675 -0.4528
34.7 -0.4886
34.725 -0.5235
34.75 -0.5569
34.775 -0.5879
34.8 -0.6168
34.825 -0.6465
34.85 -0.6791
34.875 -0.7163
34.9 -0.759
34.925 -0.808
34.95 -0.8579
34.975 -0.9056
35 -0.9471
35.025 -0.9815
35.05 -1.0111
35.075 -1.0382
35.1 -1.0624
35.125 -1.084
35.15 -1.1017
35.175 -1.1143
35.2 -1.1236
35.225 -1.1332
35.25 -1.1434
35.275 -1.1571
35.3 -1.1753
35.325 -1.1971
35.35 -1.217
35.375 -1.2334
35.4 -1.2471
35.425 -1.2609
35.45 -1.279
35.475 -1.3035
35.5 -1.3331
35.525 -1.3633
35.55 -1.3934
35.575 -1.4252
35.6 -1.4582
35.625 -1.4921
35.65 -1.5266
35.675 -1.5606
35.7 -1.5941
35.725 -1.6283
35.75 -1.6649
35.775 -1.7044
35.8 -1.7477
35.825 -1.7967
35.85 -1.8472
35.875 -1.8959
35.9 -1.9418
35.925 -1.9897
35.95 -2.0465
35.975 -2.1172
36 -2.1989
36.025 -2.2841
36.05 -2.3678
36.075 -2.4423
36.1 -2.5031
36.125 -2.5524
36.15 -2.5922
36.175 -2.6274
36.2 -2.6606
36.225 -2.6908
36.25 -2.7138
36.275 -2.7268
36.3 -2.7248
36.325 -2.7056
36.35 -2.6726
36.375 -2.6324
36.4 -2.593
36.425 -2.5578
36.45 -2.5284
36.475 -2.5024
36.5 -2.4779
36.525 -2.4548
36.55 -2.4257
36.575 -2.393
36.6 -2.3632
36.625 -2.3383
36.65 -2.3211
36.675 -2.3109
36.7 -2.3069
36.725 -2.3051
36.75 -2.3026
36.775 -2.2978
36.8 -2.284
36.825 -2.2573
36.85 -2.2246
36.875 -2.1943
36.9 -2.1686
36.925 -2.149
36.95 -2.1375
36.975 -2.1324
37 -2.1335
37.025 -2.1384
37.05 -2.147
37.075 -2.1607
37.1 -2.1795
37.125 -2.2045
37.15 -2.2378
37.175 -2.2743
37.2 -2.307
37.225 -2.3307
37.25 -2.3402
37.275 -2.3307
37.3 -2.3085
37.325 -2.2863
37.35 -2.271
37.375 -2.2661
37.4 -2.2754
37.425 -2.298
37.45 -2.3381
37.475 -2.3932
37.5 -2.4606
37.525 -2.5365
37.55 -2.6173
37.575 -2.6974
37.6 -2.7743
37.625 -2.8433
37.65 -2.9036
37.675 -2.9581
37.7 -3.0075
37.725 -3.0489
37.75 -3.074
37.775 -3.0867
37.8 -3.0979
37.825 -3.1079
37.85 -3.1115
37.875 -3.1161
37.9 -3.1245
37.925 -3.1408
37.95 -3.1663
37.975 -3.1998
38 -3.2421
38.025 -3.293
38.05 -3.3463
38.075 -3.391
38.1 -3.4211
38.125 -3.4307
38.15 -3.4256
38.175 -3.4155
38.2 -3.4047
38.225 -3.3918
38.25 -3.3783
38.275 -3.3623
38.3 -3.345
38.325 -3.3324
38.35 -3.3321
38.375 -3.3525
38.4 -3.3907
38.425 -3.4413
38.45 -3.4992
38.475 -3.5636
38.5 -3.6308
38.525 -3.6982
38.55 -3.7657
38.575 -3.8266
38.6 -3.8815
38.625 -3.9171
38.65 -3.9293
38.675 -3.9237
38.7 -3.8951
38.725 -3.8391
38.75 -3.7675
38.775 -3.6956
38.8 -3.6288
38.825 -3.5672
38.85 -3.5185
38.875 -3.4755
38.9 -3.4308
38.925 -3.3864
38.95 -3.3427
38.975 -3.2981
39 -3.2517
39.025 -3.2059
39.05 -3.1645
39.075 -3.127
39.1 -3.0925
39.125 -3.0644
39.15 -3.0465
39.175 -3.037
39.2 -3.0297
39.225 -3.0197
39.25 -3.003
39.275 -2.9893
39.3 -2.9881
39.325 -2.9938
39.35 -2.9974
39.375 -2.9993
39.4 -2.9968
39.425 -2.99
39.45 -2.9825
39.475 -2.9761
39.5 -2.9723
39.525 -2.9721
39.55 -2.9766
39.575 -2.9854
39.6 -2.9983
39.625 -3.0164
39.65 -3.0401
39.675 -3.0693
39.7 -3.1037
39.725 -3.1444
39.75 -3.1886
39.775 -3.237
39.8 -3.2891
39.825 -3.3447
39.85 -3.3996
39.875 -3.4458
39.9 -3.4857
39.925 -3.5221
39.95 -3.5567
39.975 -3.5912
40 -3.626
40.025 -3.6521
40.05 -3.6672
40.075 -3.664
40.1 -3.6434
40.125 -3.6196
40.15 -3.6029
40.175 -3.5851
40.2 -3.5503
40.225 -3.5
40.25 -3.4497
40.275 -3.4086
40.3 -3.3799
40.325 -3.3578
40.35 -3.3393
40.375 -3.3273
40.4 -3.3182
40.425 -3.3123
40.45 -3.3098
40.475 -3.3115
40.5 -3.3075
40.525 -3.2893
40.55 -3.2521
40.575 -3.2048
40.6 -3.1559
40.625 -3.1118
40.65 -3.0713
40.675 -3.0265
40.7 -2.9726
40.725 -2.9161
40.75 -2.8602
40.775 -2.8082
40.8 -2.7625
40.825 -2.7313
40.85 -2.7224
40.875 -2.7302
40.9 -2.7427
40.925 -2.756
40.95 -2.7683
40.975 -2.7812
41 -2.7949
41.025 -2.7996
41.05 -2.7894
41.075 -2.7669
41.1 -2.7462
41.125 -2.7354
41.15 -2.735
41.175 -2.7445
41.2 -2.7519
41.225 -2.7226
41.25 -2.6586
41.275 -2.5934
41.3 -2.5369
41.325 -2.4911
41.35 -2.4538
41.375 -2.4243
41.4 -2.3973
41.425 -2.3753
41.45 -2.3621
41.475 -2.3647
41.5 -2.3815
41.525 -2.4039
41.55 -2.4237
41.575 -2.4422
41.6 -2.4548
41.625 -2.4605
41.65 -2.4583
41.675 -2.4514
41.7 -2.4441
41.725 -2.4334
41.75 -2.4139
41.775 -2.3853
41.8 -2.3454
41.825 -2.2987
41.85 -2.2513
41.875 -2.1992
41.9 -2.1437
41.925 -2.0831
41.95 -2.0204
41.975 -1.9572
42 -1.8915
42.025 -1.8231
42.05 -1.7524
42.075 -1.6854
42.1 -1.6272
42.125 -1.5767
42.15 -1.5303
42.175 -1.4968
42.2 -1.4786
42.225 -1.4642
42.25 -1.4446
42.275 -1.4239
42.3 -1.4039
42.325 -1.382
42.35 -1.3555
42.375 -1.3264
42.4 -1.2938
42.425 -1.2575
42.45 -1.218
42.475 -1.1786
42.5 -1.1442
42.525 -1.1165
42.55 -1.0983
42.575 -1.0913
42.6 -1.0922
42.625 -1.0915
42.65 -1.0821
42.675 -1.0599
42.7 -1.022
42.725 -0.9726
42.75 -0.9191
42.775 -0.8665
42.8 -0.8152
42.825 -0.766
42.85 -0.719
42.875 -0.6727
42.9 -0.6274
42.925 -0.5849
42.95 -0.5486
42.975 -0.5181
43 -0.4906
43.025 -0.4616
43.05 -0.4304
43.075 -0.3969
43.1 -0.3631
43.125 -0.3303
43.15 -0.3015
43.175 -0.2783
43.2 -0.2592
43.225 -0.2408
43.25 -0.2163
43.275 -0.1848
43.3 -0.1499
43.325 -0.11
43.35 -0.0629
43.375 -0.0117
43.4 0.04
43.425 0.0949
43.45 0.155
43.475 0.2198
43.5 0.285
43.525 0.3494
43.55 0.4104
43.575 0.4679
43.6 0.5217
43.625 0.5707
43.65 0.6142
43.675 0.6493
43.7 0.6753
43.725 0.6926
43.75 0.7023
43.775 0.705
43.8 0.7008
43.825 0.6914
43.85 0.6787
43.875 0.6651
43.9 0.6504
43.925 0.6308
43.95 0.6074
43.975 0.5785
44 0.5454
44.025 0.5103
44.05 0.4803
44.075 0.4578
44.1 0.4407
44.125 0.4353
44.15 0.4391
44.175 0.4442
44.2 0.4471
44.225 0.4481
44.25 0.4445
44.275 0.4374
44.3 0.4279
44.325 0.4167
44.35 0.4037
44.375 0.3901
44.4 0.3744
44.425 0.355
44.45 0.3301
44.475 0.2979
44.5 0.2594
44.525 0.2218
44.55 0.1898
44.575 0.1649
44.6 0.1442
44.625 0.1243
44.65 0.1087
44.675 0.0935
44.7 0.075
44.725 0.0502
44.75 0.0228
44.775 0.0046
44.8 -0.0035
44.825 0.0032
44.85 0.0219
44.875 0.0455
44.9 0.0697
44.925 0.0931
44.95 0.1092
44.975 0.1171
45 0.1195
45.025 0.1187
45.05 0.1171
45.075 0.1163
45.1 0.1163
45.125 0.1157
45.15 0.1156
45.175 0.1152
45.2 0.1164
45.225 0.1214
45.25 0.1315
45.275 0.1454
45.3 0.1641
45.325 0.1813
45.35 0.1904
45.375 0.1913
45.4 0.1856
45.425 0.1735
45.45 0.159
45.475 0.1408
45.5 0.1181
45.525 0.0877
45.55 0.0514
45.575 0.0138
45.6 -0.0201
45.625 -0.0484
45.65 -0.0734
45.675 -0.0954
45.7 -0.1182
45.725 -0.1426
45.75 -0.1698
45.775 -0.2012
45.8 -0.235
45.825 -0.27
45.85 -0.3046
45.875 -0.3379
45.9 -0.3676
45.925 -0.3866
45.95 -0.3947
45.975 -0.3943
46 -0.3914
46.025 -0.3861
46.05 -0.3783
46.075 -0.3653
46.1 -0.3477
46.125 -0.3254
46.15 -0.2963
46.175 -0.2607
46.2 -0.2214
46.225 -0.1825
46.25 -0.1443
46.275 -0.1051
46.3 -0.0608
46.325 -0.0102
46.35 0.04
46.375 0.0825
46.4 0.1148
46.425 0.1393
46.45 0.1629
46.475 0.1907
46.5 0.219
46.525 0.2447
46.55 0.2708
46.575 0.2975
46.6 0.3248
46.625 0.3507
46.65 0.3738
46.675 0.3934
46.7 0.4113
46.725 0.4308
46.75 0.4503
46.775 0.4663
46.8 0.4773
46.825 0.4861
46.85 0.4947
46.875 0.5047
46.9 0.5206
46.925 0.538
46.95 0.5555
46.975 0.574
47 0.5949
47.025 0.6191
47.05 0.6436
47.075 0.6645
47.1 0.6824
47.125 0.7025
47.15 0.7212
47.175 0.7343
47.2 0.7359
47.225 0.7261
47.25 0.7062
47.275 0.6813
47.3 0.6563
47.325 0.6278
47.35 0.5939
47.375 0.5525
47.4 0.5038
47.425 0.4496
47.45 0.3908
47.475 0.3258
47.5 0.2552
47.525 0.1814
47.55 0.1191
47.575 0.0786
47.6 0.0623
47.625 0.057
47.65 0.054
47.675 0.0483
47.7 0.0357
47.725 0.0152
47.75 -0.0117
47.775 -0.043
47.8 -0.0748
47.825 -0.1035
47.85 -0.1206
47.875 -0.1216
47.9 -0.1058
47.925 -0.0744
47.95 -0.0325
47.975 0.0199
48 0.0791
48.025 0.1456
48.05 0.2186
48.075 0.2939
48.1 0.3682
48.125 0.4431
48.15 0.5182
48.175 0.5922
48.2 0.6693
48.225 0.7493
48.25 0.8303
48.275 0.9082
48.3 0.979
48.325 1.0465
48.35 1.1079
48.375 1.1598
48.4 1.1996
48.425 1.2278
48.45 1.2458
48.475 1.2517
48.5 1.247
48.525 1.2328
48.55 1.2101
48.575 1.1813
48.6 1.1475
48.625 1.1085
48.65 1.0627
48.675 1.0088
48.7 0.9493
48.725 0.8874
48.75 0.826
48.775 0.7648
48.8 0.7068
48.825 0.6537
48.85 0.6021
48.875 0.5518
48.9 0.5057
48.925 0.4703
48.95 0.4473
48.975 0.4349
49 0.4291
49.025 0.4232
49.05 0.4169
49.075 0.4105
49.1 0.4025
49.125 0.3926
49.15 0.3803
49.175 0.3674
49.2 0.3565
49.225 0.3491
49.25 0.3475
49.275 0.3544
49.3 0.3724
49.325 0.4056
49.35 0.4589
49.375 0.5368
49.4 0.6299
49.425 0.7261
49.45 0.8206
49.475 0.9088
49.5 0.9898
49.525 1.0634
49.55 1.1318
49.575 1.196
49.6 1.2551
49.625 1.3092
49.65 1.3597
49.675 1.4071
49.7 1.4502
49.725 1.4879
49.75 1.5196
49.775 1.5452
49.8 1.5642
49.825 1.5771
49.85 1.5863
49.875 1.5924
49.9 1.5954
49.925 1.595
49.95 1.5892
49.975 1.5774
50 1.5661
50.025 1.5616
50.05 1.5625
50.075 1.5699
50.1 1.5926
50.125 1.6307
50.15 1.6759
50.175 1.7235
50.2 1.7734
50.225 1.8268
50.25 1.8844
50.275 1.9438
50.3 1.9989
50.325 2.048
50.35 2.0921
50.375 2.1325
50.4 2.1682
50.425 2.198
50.45 2.2218
50.475 2.2375
50.5 2.2446
50.525 2.243
50.55 2.2338
50.575 2.2199
50.6 2.2041
50.625 2.1869
50.65 2.1679
50.675 2.1519
50.7 2.1419
50.725 2.1359
50.75 2.1314
50.775 2.1267
50.8 2.1212
50.825 2.114
50.85 2.103
50.875 2.0871
50.9 2.0663
50.925 2.0409
50.95 2.0098
50.975 1.9724
51 1.928
51.025 1.8776
51.05 1.8286
51.075 1.7891
51.1 1.7628
51.125 1.756
51.15 1.7611
51.175 1.7679
51.2 1.7725
51.225 1.7729
51.25 1.7707
51.275 1.7665
51.3 1.7578
51.325 1.7435
51.35 1.7235
51.375 1.699
51.4 1.6713
51.425 1.6429
51.45 1.6153
51.475 1.5931
51.5 1.5787
51.525 1.5679
51.55 1.5587
51.575 1.5513
51.6 1.5471
51.625 1.5457
51.65 1.5493
51.675 1.5659
51.7 1.6009
51.725 1.6479
51.75 1.6963
51.775 1.7437
51.8 1.7856
51.825 1.8223
51.85 1.8532
51.875 1.8765
51.9 1.8953
51.925 1.9112
51.95 1.9238
51.975 1.9314
52 1.9341
52.025 1.9328
52.05 1.9276
52.075 1.9189
52.1 1.9063
52.125 1.8899
52.15 1.8717
52.175 1.8566
52.2 1.8472
52.225 1.8404
52.25 1.8315
52.275 1.8182
52.3 1.8039
52.325 1.7901
52.35 1.7759
52.375 1.7595
52.4 1.7403
52.425 1.7177
52.45 1.6913
52.475 1.6598
52.5 1.6234
52.525 1.582
52.55 1.5371
52.575 1.4929
52.6 1.4509
52.625 1.4125
52.65 1.3755
52.675 1.3419
52.7 1.3155
52.725 1.2989
52.75 1.3007
52.775 1.3165
52.8 1.3445
52.825 1.3815
52.85 1.419
52.875 1.4507
52.9 1.4749
52.925 1.4897
52.95 1.4967
52.975 1.497
53 1.4961
53.025 1.5015
53.05 1.5197
53.075 1.5563
53.1 1.6133
53.125 1.69
53.15 1.7753
53.175 1.8607
53.2 1.9423
53.225 2.0187
53.25 2.0901
53.275 2.1552
53.3 2.2153
53.325 2.2715
53.35 2.3263
53.375 2.3815
53.4 2.4364
53.425 2.4919
53.45 2.5435
53.475 2.5876
53.5 2.6218
53.525 2.6472
53.55 2.6639
53.575 2.6732
53.6 2.6761
53.625 2.674
53.65 2.6685
53.675 2.6592
53.7 2.6468
53.725 2.6312
53.75 2.6111
53.775 2.5861
53.8 2.5559
53.825 2.524
53.85 2.5
53.875 2.4944
53.9 2.4997
53.925 2.504
53.95 2.5035
53.975 2.4977
54 2.4864
54.025 2.4672
54.05 2.4414
54.075 2.4202
54.1 2.4188
54.125 2.4349
54.15 2.452
54.175 2.4638
54.2 2.4699
54.225 2.4715
54.25 2.4715
54.275 2.4713
54.3 2.4757
54.325 2.4895
54.35 2.5087
54.375 2.5282
54.4 2.5459
54.425 2.569
54.45 2.6064
54.475 2.648
54.5 2.68
54.525 2.7024
54.55 2.7198
54.575 2.7327
54.6 2.7399
54.625 2.7438
54.65 2.7455
54.675 2.7497
54.7 2.7595
54.725 2.7769
54.75 2.7992
54.775 2.8241
54.8 2.8481
54.825 2.8704
54.85 2.8931
54.875 2.915
54.9 2.9361
54.925 2.9525
54.95 2.9618
54.975 2.964
55 2.9575
55.025 2.9433
55.05 2.9223
55.075 2.8944
55.1 2.8639
55.125 2.8357
55.15 2.8106
55.175 2.7871
55.2 2.7601
55.225 2.7296
55.25 2.6976
55.275 2.6627
55.3 2.6282
55.325 2.5951
55.35 2.5601
55.375 2.5222
55.4 2.4802
55.425 2.4373
55.45 2.4004
55.475 2.3734
55.5 2.3636
55.525 2.3669
55.55 2.3777
55.575 2.389
55.6 2.4003
55.625 2.4135
55.65 2.4266
55.675 2.4373
55.7 2.4446
55.725 2.4481
55.75 2.4502
55.775 2.4552
55.8 2.4575
55.825 2.4568
55.85 2.4503
55.875 2.4388
55.9 2.4217
55.925 2.3987
55.95 2.37
55.975 2.3362
56 2.2983
56.025 2.256
56.05 2.2084
56.075 2.1564
56.1 2.1003
56.125 2.0398
56.15 1.9775
56.175 1.9216
56.2 1.8759
56.225 1.8421
56.25 1.8165
56.275 1.7922
56.3 1.7656
56.325 1.7345
56.35 1.7056
56.375 1.6879
56.4 1.6919
56.425 1.7222
56.45 1.7791
56.475 1.8573
56.5 1.9483
56.525 2.0453
56.55 2.1483
56.575 2.2565
56.6 2.3677
56.625 2.4763
56.65 2.5781
56.675 2.6692
56.7 2.7492
56.725 2.82
56.75 2.8827
56.775 2.9381
56.8 2.9849
56.825 3.0248
56.85 3.0561
56.875 3.0826
56.9 3.1055
56.925 3.1229
56.95 3.1398
56.975 3.1628
57 3.1905
57.025 3.2188
57.05 3.2425
57.075 3.2577
57.1 3.2658
57.125 3.2723
57.15 3.2815
57.175 3.2912
57.2 3.2959
57.225 3.2932
57.25 3.2858
57.275 3.2769
57.3 3.2649
57.325 3.2466
57.35 3.2207
57.375 3.1926
57.4 3.1735
57.425 3.1661
57.45 3.162
57.475 3.1526
57.5 3.1341
57.525 3.1054
57.55 3.0667
57.575 3.019
57.6 2.9648
57.625 2.9082
57.65 2.8538
57.675 2.8056
57.7 2.7598
57.725 2.7147
57.75 2.6737
57.775 2.6338
57.8 2.5915
57.825 2.5468
57.85 2.5066
57.875 2.4861
57.9 2.4903
57.925 2.5044
57.95 2.5187
57.975 2.5312
58 2.538
58.025 2.5352
58.05 2.5234
58.075 2.5034
58.1 2.476
58.125 2.4455
58.15 2.4106
58.175 2.3748
58.2 2.3417
58.225 2.3143
58.25 2.2971
58.275 2.2825
58.3 2.2623
58.325 2.2355
58.35 2.2027
58.375 2.1636
58.4 2.1196
58.425 2.0735
58.45 2.0263
58.475 1.9857
58.5 1.9552
58.525 1.9365
58.55 1.9327
58.575 1.9502
58.6 1.9948
58.625 2.0424
58.65 2.0833
58.675 2.1144
58.7 2.1374
58.725 2.1548
58.75 2.169
58.775 2.1782
58.8 2.186
58.825 2.1902
58.85 2.1895
58.875 2.1827
58.9 2.1682
58.925 2.1459
58.95 2.1187
58.975 2.0927
59 2.0745
59.025 2.0619
59.05 2.0576
59.075 2.0601
59.1 2.069
59.125 2.0871
59.15 2.1116
59.175 2.135
59.2 2.1551
59.225 2.1693
59.25 2.1782
59.275 2.189
59.3 2.2126
59.325 2.2471
59.35 2.2834
59.375 2.3125
59.4 2.3319
59.425 2.3419
59.45 2.3448
59.475 2.3426
59.5 2.335
59.525 2.3236
59.55 2.3125
59.575 2.3098
59.6 2.3178
59.625 2.325
59.65 2.3258
59.675 2.3177
59.7 2.3011
59.725 2.2742
59.75 2.2423
59.775 2.2139
59.8 2.194
59.825 2.18
59.85 2.1709
59.875 2.1638
59.9 2.1551
59.925 2.1471
59.95 2.1428
59.975 2.1456
60 2.1594
60.025 2.1792
60.05 2.2015
60.075 2.2259
60.1 2.2504
60.125 2.2741
60.15 2.2954
60.175 2.3141
60.2 2.3351
60.225 2.3579
60.25 2.3777
60.275 2.3906
60.3 2.396
60.325 2.3918
60.35 2.3814
60.375 2.3653
60.4 2.3385
60.425 2.3002
60.45 2.2515
60.475 2.1912
60.5 2.1258
60.525 2.0692
60.55 2.0301
60.575 2.0118
60.6 2.0007
60.625 1.992
60.65 1.983
60.675 1.9766
60.7 1.976
60.725 1.9788
60.75 1.9811
60.775 1.9818
60.8 1.9801
60.825 1.9762
60.85 1.9743
60.875 1.9754
60.9 1.9815
60.925 1.9895
60.95 2.0055
60.975 2.029
61 2.0547
61.025 2.0816
61.05 2.1075
61.075 2.1317
61.1 2.1537
61.125 2.1705
61.15 2.1813
61.175 2.1855
61.2 2.184
61.225 2.1752
61.25 2.1579
61.275 2.1354
61.3 2.1114
61.325 2.089
61.35 2.0714
61.375 2.0606
61.4 2.0547
61.425 2.0536
61.45 2.059
61.475 2.0685
61.5 2.0819
61.525 2.0955
61.55 2.1043
61.575 2.1099
61.6 2.1196
61.625 2.1398
61.65 2.1673
61.675 2.1931
61.7 2.2137
61.725 2.2265
61.75 2.2335
61.775 2.2368
61.8 2.2339
61.825 2.2248
61.85 2.2147
61.875 2.2121
61.9 2.2227
61.925 2.2431
61.95 2.2698
61.975 2.3016
62 2.3375
62.025 2.381
62.05 2.4317
62.075 2.4812
62.1 2.5259
62.125 2.5653
62.15 2.5993
62.175 2.6293
62.2 2.6569
62.225 2.6874
62.25 2.7204
62.275 2.7512
62.3 2.7782
62.325 2.7989
62.35 2.81
62.375 2.8112
62.4 2.8004
62.425 2.778
62.45 2.7456
62.475 2.7053
62.5 2.6595
62.525 2.6104
62.55 2.556
62.575 2.4966
62.6 2.4333
62.625 2.3663
62.65 2.2969
62.675 2.2301
62.7 2.168
62.725 2.1072
62.75 2.0496
62.775 1.9936
62.8 1.933
62.825 1.8647
62.85 1.7894
62.875 1.7125
62.9 1.641
62.925 1.5747
62.95 1.5075
62.975 1.4358
63 1.3563
63.025 1.2681
63.05 1.1751
63.075 1.0869
63.1 1.0114
63.125 0.9503
63.15 0.9004
63.175 0.857
63.2 0.8195
63.225 0.7856
63.25 0.7573
63.275 0.7274
63.3 0.6928
63.325 0.6521
63.35 0.6051
63.375 0.5555
63.4 0.5066
63.425 0.4617
63.45 0.4263
63.475 0.3947
63.5 0.3695
63.525 0.3639
63.55 0.3716
63.575 0.3839
63.6 0.3983
63.625 0.4097
63.65 0.4175
63.675 0.4202
63.7 0.4234
63.725 0.4402
63.75 0.4726
63.775 0.5172
63.8 0.5742
63.825 0.6403
63.85 0.7089
63.875 0.7762
63.9 0.8345
63.925 0.8832
63.95 0.9242
63.975 0.9619
64 1.0018
64.025 1.0495
64.05 1.102
64.075 1.1512
64.1 1.1977
64.125 1.2448
64.15 1.298
64.175 1.3564
64.2 1.4164
64.225 1.4745
64.25 1.5268
64.275 1.5715
64.3 1.6082
64.325 1.6404
64.35 1.6692
64.375 1.6917
64.4 1.7058
64.425 1.7107
64.45 1.7076
64.475 1.6986
64.5 1.6895
64.525 1.6836
64.55 1.6788
64.575 1.6697
64.6 1.6553
64.625 1.639
64.65 1.6208
64.675 1.6011
64.7 1.5799
64.725 1.5552
64.75 1.5249
64.775 1.489
64.8 1.4489
64.825 1.4044
64.85 1.3562
64.875 1.3013
64.9 1.2372
64.925 1.1657
64.95 1.0931
64.975 1.0247
65 0.9642
65.025 0.9052
65.05 0.8408
65.075 0.77
65.1 0.6937
65.125 0.6175
65.15 0.5553
65.175 0.5292
65.2 0.5338
65.225 0.5433
65.25 0.5455
65.275 0.5399
65.3 0.5275
65.325 0.5122
65.35 0.499
65.375 0.4859
65.4 0.4704
65.425 0.4526
65.45 0.4341
65.475 0.4225
65.5 0.4249
65.525 0.4441
65.55 0.4734
65.575 0.5063
65.6 0.5456
65.625 0.6029
65.65 0.6755
65.675 0.749
65.7 0.8155
65.725 0.8721
65.75 0.9182
65.775 0.9567
65.8 0.9911
65.825 1.0194
65.85 1.0383
65.875 1.0475
65.9 1.0519
65.925 1.0597
65.95 1.0755
65.975 1.0932
66 1.1082
66.025 1.1187
66.05 1.1278
66.075 1.1444
66.1 1.176
66.125 1.2173
66.15 1.2641
66.175 1.3153
66.2 1.3666
66.225 1.4105
66.25 1.4453
66.275 1.4695
66.3 1.485
66.325 1.4959
66.35 1.5024
66.375 1.5082
66.4 1.5134
66.425 1.5156
66.45 1.5113
66.475 1.4983
66.5 1.477
66.525 1.4464
66.55 1.4073
66.575 1.3622
66.6 1.3107
66.625 1.2517
66.65 1.1858
66.675 1.1141
66.7 1.0378
66.725 0.9615
66.75 0.8923
66.775 0.84
66.8 0.7971
66.825 0.7542
66.85 0.7096
66.875 0.6644
66.9 0.6233
66.925 0.5886
66.95 0.5564
66.975 0.5214
67 0.4825
67.025 0.4378
67.05 0.3855
67.075 0.3281
67.1 0.2708
67.125 0.222
67.15 0.1934
67.175 0.1967
67.2 0.22
67.225 0.2529
67.25 0.2874
67.275 0.3176
67.3 0.3417
67.325 0.3604
67.35 0.3755
67.375 0.3905
67.4 0.411
67.425 0.4457
67.45 0.499
67.475 0.571
67.5 0.6543
67.525 0.7409
67.55 0.8248
67.575 0.9005
67.6 0.9663
67.625 1.0233
67.65 1.071
67.675 1.1096
67.7 1.1391
67.725 1.1594
67.75 1.1749
67.775 1.1906
67.8 1.2127
67.825 1.2399
67.85 1.2647
67.875 1.2837
67.9 1.2957
67.925 1.2988
67.95 1.2927
67.975 1.2771
68 1.2547
68.025 1.2269
68.05 1.1946
68.075 1.1579
68.1 1.1175
68.125 1.0786
68.15 1.0446
68.175 1.0246
68.2 1.0283
68.225 1.0638
68.25 1.1199
68.275 1.1828
68.3 1.2447
68.325 1.3053
68.35 1.3647
68.375 1.419
68.4 1.4648
68.425 1.5028
68.45 1.5345
68.475 1.5627
68.5 1.5912
68.525 1.6219
68.55 1.662
68.575 1.7113
68.6 1.7677
68.625 1.8257
68.65 1.8794
68.675 1.9254
68.7 1.9634
68.725 1.9949
68.75 2.0232
68.775 2.0517
68.8 2.08
68.825 2.1057
68.85 2.1296
68.875 2.1501
68.9 2.1645
68.925 2.1747
68.95 2.1821
68.975 2.1869
69 2.1925
69.025 2.201
69.05 2.2102
69.075 2.2188
69.1 2.2232
69.125 2.2225
69.15 2.2138
69.175 2.1978
69.2 2.1758
69.225 2.148
69.25 2.1212
69.275 2.0972
69.3 2.0774
69.325 2.057
69.35 2.0388
69.375 2.0226
69.4 2.006
69.425 1.9958
69.45 1.9998
69.475 2.0212
69.5 2.0523
69.525 2.0876
69.55 2.1241
69.575 2.1609
69.6 2.193
69.625 2.2203
69.65 2.2434
69.675 2.2563
69.7 2.2568
69.725 2.248
69.75 2.2343
69.775 2.22
69.8 2.2053
69.825 2.1893
69.85 2.1713
69.875 2.1557
69.9 2.1416
69.925 2.1217
69.95 2.0952
69.975 2.0664
70 2.0424
70.025 2.0223
70.05 2.0045
70.075 1.9872
70.1 1.971
70.125 1.9633
70.15 1.9629
70.175 1.9665
70.2 1.9752
70.225 1.9923
70.25 2.0181
70.275 2.0476
70.3 2.0769
70.325 2.1018
70.35 2.1228
70.375 2.1408
70.4 2.1525
70.425 2.1548
70.45 2.1493
70.475 2.137
70.5 2.1195
70.525 2.1006
70.55 2.0807
70.575 2.0607
70.6 2.0404
70.625 2.0251
70.65 2.0193
70.675 2.0193
70.7 2.0219
70.725 2.024
70.75 2.0257
70.775 2.0226
70.8 2.0136
70.825 2
70.85 1.9823
70.875 1.9576
70.9 1.9315
70.925 1.9071
70.95 1.8886
70.975 1.8743
71 1.8617
71.025 1.8541
71.05 1.8492
71.075 1.8416
71.1 1.8294
71.125 1.81
71.15 1.7824
71.175 1.7521
71.2 1.7258
71.225 1.704
71.25 1.6806
71.275 1.6511
71.3 1.6087
71.325 1.5539
71.35 1.4984
71.375 1.4605
71.4 1.4465
71.425 1.4475
71.45 1.4517
71.475 1.4599
71.5 1.4809
71.525 1.5152
71.55 1.5576
71.575 1.6016
71.6 1.6469
71.625 1.6876
71.65 1.7246
71.675 1.757
71.7 1.7845
71.725 1.8118
71.75 1.8476
71.775 1.8977
71.8 1.9663
71.825 2.0438
71.85 2.1125
71.875 2.1672
71.9 2.2092
71.925 2.2405
71.95 2.2637
71.975 2.2816
72 2.2985
72.025 2.3209
72.05 2.3458
72.075 2.3653
72.1 2.3784
72.125 2.3853
72.15 2.3869
72.175 2.384
72.2 2.3796
72.225 2.3782
72.25 2.3846
72.275 2.3975
72.3 2.4164
72.325 2.4477
72.35 2.4866
72.375 2.526
72.4 2.5603
72.425 2.5932
72.45 2.623
72.475 2.6484
72.5 2.6707
72.525 2.691
72.55 2.7091
72.575 2.7251
72.6 2.7378
72.625 2.7499
72.65 2.7675
72.675 2.79
72.7 2.8124
72.725 2.831
72.75 2.8483
72.775 2.8683
72.8 2.8898
72.825 2.9088
72.85 2.9239
72.875 2.9339
72.9 2.94
72.925 2.9428
72.95 2.9429
72.975 2.941
73 2.9355
73.025 2.9252
73.05 2.91
73.075 2.89
73.1 2.8648
73.125 2.8343
73.15 2.8018
73.175 2.7775
73.2 2.761
73.225 2.7458
73.25 2.7304
73.275 2.7152
73.3 2.7004
73.325 2.6814
73.35 2.656
73.375 2.6254
73.4 2.5891
73.425 2.5468
73.45 2.4986
73.475 2.4454
73.5 2.3872
73.525 2.3257
73.55 2.2633
73.575 2.1977
73.6 2.1298
73.625 2.0593
73.65 1.9915
73.675 1.9309
73.7 1.8795
73.725 1.8348
73.75 1.7921
73.775 1.7485
73.8 1.7069
73.825 1.6738
73.85 1.6522
73.875 1.6413
73.9 1.6384
73.925 1.6351
73.95 1.6236
73.975 1.6039
74 1.5786
74.025 1.5531
74.05 1.5307
74.075 1.5088
74.1 1.4851
74.125 1.4585
74.15 1.4311
74.175 1.4093
74.2 1.3942
74.225 1.3802
74.25 1.3673
74.275 1.3568
74.3 1.3419
74.325 1.3206
74.35 1.2913
74.375 1.2542
74.4 1.2098
74.425 1.1573
74.45 1.097
74.475 1.0281
74.5 0.9529
74.525 0.8748
74.55 0.8012
74.575 0.7383
74.6 0.6886
74.625 0.651
74.65 0.6239
74.675 0.6051
74.7 0.5917
74.725 0.5797
74.75 0.565
74.775 0.5482
74.8 0.5337
74.825 0.5262
74.85 0.5332
74.875 0.5521
74.9 0.5781
74.925 0.6055
74.95 0.628
74.975 0.646
75 0.6607
75.025 0.6733
75.05 0.6841
75.075 0.6972
75.1 0.7132
75.125 0.7331
75.15 0.7565
75.175 0.7797
75.2 0.8001
75.225 0.8123
75.25 0.8135
75.275 0.8041
75.3 0.7846
75.325 0.7468
75.35 0.69
75.375 0.6236
75.4 0.5537
75.425 0.4881
75.45 0.4375
75.475 0.4108
75.5 0.4063
75.525 0.4125
75.55 0.4198
75.575 0.426
75.6 0.435
75.625 0.4545
75.65 0.4849
75.675 0.5173
75.7 0.5488
75.725 0.5789
75.75 0.6053
75.775 0.6287
75.8 0.651
75.825 0.6697
75.85 0.6847
75.875 0.6978
75.9 0.7088
75.925 0.7188
75.95 0.7287
75.975 0.739
76 0.7545
76.025 0.776
76.05 0.8013
76.075 0.8272
76.1 0.8487
76.125 0.8615
76.15 0.8637
76.175 0.8532
76.2 0.8294
76.225 0.7937
76.25 0.7479
76.275 0.6939
76.3 0.6345
76.325 0.5716
76.35 0.5078
76.375 0.445
76.4 0.3825
76.425 0.3216
76.45 0.2654
76.475 0.2117
76.5 0.1621
76.525 0.1296
76.55 0.1138
76.575 0.0983
76.6 0.0764
76.625 0.0471
76.65 0.0122
76.675 -0.0276
76.7 -0.0748
76.725 -0.124
76.75 -0.176
76.775 -0.2258
76.8 -0.2633
76.825 -0.2882
76.85 -0.3062
76.875 -0.314
76.9 -0.3076
76.925 -0.2863
76.95 -0.2538
76.975 -0.2154
77 -0.1739
77.025 -0.1326
77.05 -0.094
77.075 -0.0535
77.1 -0.0028
77.125 0.0566
77.15 0.1221
77.175 0.1918
77.2 0.2746
77.225 0.3615
77.25 0.4415
77.275 0.5128
77.3 0.579
77.325 0.6425
77.35 0.6998
77.375 0.7495
77.4 0.7895
77.425 0.8215
77.45 0.8449
77.475 0.8604
77.5 0.8708
77.525 0.8797
77.55 0.8846
77.575 0.8836
77.6 0.8764
77.625 0.8628
77.65 0.8421
77.675 0.8144
77.7 0.778
77.725 0.7331
77.75 0.6792
77.775 0.618
77.8 0.5532
77.825 0.4844
77.85 0.4083
77.875 0.327
77.9 0.2546
77.925 0.2145
77.95 0.2156
77.975 0.2355
78 0.2544
78.025 0.2633
78.05 0.261
78.075 0.2466
78.1 0.2225
78.125 0.1905
78.15 0.1558
78.175 0.1229
78.2 0.0924
78.225 0.0694
78.25 0.0561
78.275 0.048
78.3 0.0415
78.325 0.0354
78.35 0.0255
78.375 0.0127
78.4 -0.0002
78.425 -0.0139
78.45 -0.0286
78.475 -0.0416
78.5 -0.0496
78.525 -0.0586
78.55 -0.0674
78.575 -0.0637
78.6 -0.032
78.625 0.0325
78.65 0.1219
78.675 0.2248
78.7 0.3307
78.725 0.4305
78.75 0.5238
78.775 0.6097
78.8 0.6876
78.825 0.76
78.85 0.8265
78.875 0.8909
78.9 0.9541
78.925 1.0191
78.95 1.0857
78.975 1.146
79 1.2002
79.025 1.2514
79.05 1.2997
79.075 1.3421
79.1 1.3777
79.125 1.4071
79.15 1.4293
79.175 1.4429
79.2 1.4497
79.225 1.4502
79.25 1.4433
79.275 1.4296
79.3 1.4094
79.325 1.3827
79.35 1.3513
79.375 1.317
79.4 1.2846
79.425 1.2597
79.45 1.2401
79.475 1.2179
79.5 1.1896
79.525 1.1542
79.55 1.1134
79.575 1.0708
79.6 1.0301
79.625 0.9901
79.65 0.9442
79.675 0.8886
79.7 0.8256
79.725 0.7596
79.75 0.6935
79.775 0.6284
79.8 0.5585
79.825 0.4781
79.85 0.3857
79.875 0.2837
79.9 0.1751
79.925 0.0656
79.95 -0.0354
79.975 -0.1178
80 -0.1862
80.025 -0.2455
80.05 -0.3034
80.075 -0.3623
80.1 -0.414
80.125 -0.4471
80.15 -0.4572
80.175 -0.4511
80.2 -0.4382
80.225 -0.4265
80.25 -0.4247
80.275 -0.4324
80.3 -0.4516
80.325 -0.4809
80.35 -0.5176
80.375 -0.5627
80.4 -0.6173
80.425 -0.6766
80.45 -0.7316
80.475 -0.7786
80.5 -0.8209
80.525 -0.8616
80.55 -0.9015
80.575 -0.9415
80.6 -0.9801
80.625 -1.0188
80.65 -1.062
80.675 -1.1078
80.7 -1.1511
80.725 -1.1835
80.75 -1.1838
80.775 -1.1686
80.8 -1.154
80.825 -1.1438
80.85 -1.1382
80.875 -1.1368
80.9 -1.1372
80.925 -1.1359
80.95 -1.1309
80.975 -1.1207
81 -1.1065
81.025 -1.0918
81.05 -1.0807
81.075 -1.0747
81.1 -1.0728
81.125 -1.0714
81.15 -1.067
81.175 -1.0527
81.2 -1.029
81.225 -0.9944
81.25 -0.9527
81.275 -0.9069
81.3 -0.8618
81.325 -0.819
81.35 -0.7764
81.375 -0.7308
81.4 -0.6768
81.425 -0.6111
81.45 -0.5417
81.475 -0.4743
81.5 -0.413
81.525 -0.3555
81.55 -0.3016
81.575 -0.2511
81.6 -0.2038
81.625 -0.1572
81.65 -0.1109
81.675 -0.0649
81.7 -0.0225
81.725 0.0156
81.75 0.0511
81.775 0.0864
81.8 0.1187
81.825 0.1457
81.85 0.1659
81.875 0.1785
81.9 0.1836
81.925 0.1799
81.95 0.1682
81.975 0.1533
82 0.1343
82.025 0.1136
82.05 0.0931
82.075 0.0808
82.1 0.0843
82.125 0.0998
82.15 0.1232
82.175 0.1598
82.2 0.211
82.225 0.2687
82.25 0.3276
82.275 0.3863
82.3 0.4436
82.325 0.4964
82.35 0.5438
82.375 0.5836
82.4 0.6165
82.425 0.6484
82.45 0.6789
82.475 0.7088
82.5 0.7404
82.525 0.7722
82.55 0.8041
82.575 0.8366
82.6 0.8709
82.625 0.9094
82.65 0.9559
82.675 1.0132
82.7 1.0782
82.725 1.1428
82.75 1.2027
82.775 1.255
82.8 1.2999
82.825 1.3381
82.85 1.3709
82.875 1.4
82.9 1.428
82.925 1.4571
82.95 1.4861
82.975 1.5119
83 1.5332
83.025 1.5479
83.05 1.5545
83.075 1.5527
83.1 1.5409
83.125 1.5202
83.15 1.4942
83.175 1.4664
83.2 1.4407
83.225 1.4157
83.25 1.3895
83.275 1.3647
83.3 1.3421
83.325 1.321
83.35 1.3003
83.375 1.2798
83.4 1.2606
83.425 1.2417
83.45 1.2229
83.475 1.2063
83.5 1.1927
83.525 1.1878
83.55 1.2016
83.575 1.2387
83.6 1.2912
83.625 1.3485
83.65 1.4085
83.675 1.4711
83.7 1.5412
83.725 1.6197
83.75 1.6939
83.775 1.7591
83.8 1.8144
83.825 1.8606
83.85 1.8989
83.875 1.9311
83.9 1.9592
83.925 1.984
83.95 2.0054
83.975 2.022
84 2.0324
84.025 2.0369
84.05 2.0372
84.075 2.0347
84.1 2.0262
84.125 2.0119
84.15 1.9897
84.175 1.9591
84.2 1.9213
84.225 1.8788
84.25 1.8329
84.275 1.7852
84.3 1.7394
84.325 1.6947
84.35 1.6494
84.375 1.6038
84.4 1.5573
84.425 1.512
84.45 1.4672
84.475 1.4189
84.5 1.3633
84.525 1.2991
84.55 1.2277
84.575 1.1504
84.6 1.0671
84.625 0.9813
84.65 0.899
84.675 0.8309
84.7 0.7855
84.725 0.7505
84.75 0.7121
84.775 0.6673
84.8 0.6188
84.825 0.5732
84.85 0.5307
84.875 0.4889
84.9 0.4484
84.925 0.4087
84.95 0.3683
84.975 0.3224
85 0.2693
85.025 0.2071
85.05 0.1363
85.075 0.0663
85.1 0.0139
85.125 -0.0159
85.15 -0.0308
85.175 -0.0404
85.2 -0.0474
85.225 -0.0508
85.25 -0.0482
85.275 -0.0354
85.3 -0.014
85.325 0.0139
85.35 0.0456
85.375 0.0791
85.4 0.1127
85.425 0.1445
85.45 0.175
85.475 0.2086
85.5 0.2454
85.525 0.2814
85.55 0.3165
85.575 0.358
85.6 0.4056
85.625 0.4486
85.65 0.4821
85.675 0.5064
85.7 0.5254
85.725 0.5451
85.75 0.5661
85.775 0.5853
85.8 0.6002
85.825 0.6084
85.85 0.6066
85.875 0.5951
85.9 0.5748
85.925 0.5502
85.95 0.5267
85.975 0.5163
86 0.5134
86.025 0.5107
86.05 0.5065
86.075 0.5006
86.1 0.4946
86.125 0.4848
86.15 0.472
86.175 0.4558
86.2 0.438
86.225 0.4211
86.25 0.4039
86.275 0.3828
86.3 0.3559
86.325 0.3232
86.35 0.287
86.375 0.2454
86.4 0.2018
86.425 0.154
86.45 0.1014
86.475 0.0473
86.5 -0.0075
86.525 -0.0633
86.55 -0.1169
86.575 -0.1647
86.6 -0.2099
86.625 -0.2539
86.65 -0.2981
86.675 -0.344
86.7 -0.3879
86.725 -0.4286
86.75 -0.4652
86.775 -0.4971
86.8 -0.5222
86.825 -0.5414
86.85 -0.558
86.875 -0.5706
86.9 -0.5774
86.925 -0.5786
86.95 -0.5757
86.975 -0.5727
87 -0.5693
87.025 -0.567
87.05 -0.5649
87.075 -0.5643
87.1 -0.5636
87.125 -0.5589
87.15 -0.5429
87.175 -0.5205
87.2 -0.4951
87.225 -0.4709
87.25 -0.451
87.275 -0.434
87.3 -0.4221
87.325 -0.4149
87.35 -0.4134
87.375 -0.4147
87.4 -0.4171
87.425 -0.4191
87.45 -0.4212
87.475 -0.4226
87.5 -0.4285
87.525 -0.4385
87.55 -0.4518
87.575 -0.4619
87.6 -0.4678
87.625 -0.4695
87.65 -0.4694
87.675 -0.4653
87.7 -0.4567
87.725 -0.4321
87.75 -0.3964
87.775 -0.3568
87.8 -0.3177
87.825 -0.2795
87.85 -0.2419
87.875 -0.2026
87.9 -0.1581
87.925 -0.0982
87.95 -0.0293
87.975 0.0422
88 0.1171
88.025 0.1921
88.05 0.2652
88.075 0.3335
88.1 0.3971
88.125 0.4553
88.15 0.5121
88.175 0.5713
88.2 0.6378
88.225 0.7038
88.25 0.7615
88.275 0.8088
88.3 0.845
88.325 0.8703
88.35 0.8839
88.375 0.8862
88.4 0.8786
88.425 0.8643
88.45 0.8468
88.475 0.8284
88.5 0.8151
88.525 0.8075
88.55 0.801
88.575 0.7941
88.6 0.7845
88.625 0.7713
88.65 0.7535
88.675 0.7304
88.7 0.7032
88.725 0.6713
88.75 0.635
88.775 0.5935
88.8 0.545
88.825 0.4929
88.85 0.4444
88.875 0.3995
88.9 0.3562
88.925 0.3136
88.95 0.2699
88.975 0.2249
89 0.1771
89.025 0.1225
89.05 0.06
89.075 -0.0095
89.1 -0.0846
89.125 -0.1567
89.15 -0.2167
89.175 -0.2603
89.2 -0.2923
89.225 -0.3124
89.25 -0.3174
89.275 -0.3071
89.3 -0.2899
89.325 -0.2698
89.35 -0.2448
89.375 -0.2127
89.4 -0.1713
89.425 -0.1281
89.45 -0.0937
89.475 -0.0715
89.5 -0.064
89.525 -0.0677
89.55 -0.0803
89.575 -0.1002
89.6 -0.1274
89.625 -0.1612
89.65 -0.196
89.675 -0.2259
89.7 -0.2493
89.725 -0.266
89.75 -0.2807
89.775 -0.301
89.8 -0.3283
89.825 -0.3575
89.85 -0.3853
89.875 -0.4119
89.9 -0.4365
89.925 -0.4596
89.95 -0.4816
89.975 -0.5
90 -0.507
90.025 -0.4999
90.05 -0.4822
90.075 -0.4627
90.1 -0.4454
90.125 -0.4291
90.15 -0.4189
90.175 -0.416
90.2 -0.4199
90.225 -0.4289
90.25 -0.446
90.275 -0.4709
90.3 -0.4959
90.325 -0.5224
90.35 -0.5497
90.375 -0.5743
90.4 -0.6004
90.425 -0.6319
90.45 -0.6675
90.475 -0.7043
90.5 -0.7384
90.525 -0.7674
90.55 -0.7864
90.575 -0.7829
90.6 -0.7637
90.625 -0.7348
90.65 -0.6986
90.675 -0.6391
90.7 -0.556
90.725 -0.4668
90.75 -0.3772
90.775 -0.2918
90.8 -0.2123
90.825 -0.1403
90.85 -0.072
90.875 0.001
90.9 0.0867
90.925 0.1805
90.95 0.2726
90.975 0.359
91 0.4405
91.025 0.5165
91.05 0.5856
91.075 0.6466
91.1 0.6994
91.125 0.7451
91.15 0.7865
91.175 0.8276
91.2 0.8695
91.225 0.9095
91.25 0.945
91.275 0.9748
91.3 0.9985
91.325 1.0147
91.35 1.023
91.375 1.0246
91.4 1.0215
91.425 1.0142
91.45 1.003
91.475 0.9847
91.5 0.9562
91.525 0.9171
91.55 0.8681
91.575 0.8121
91.6 0.7529
91.625 0.6951
91.65 0.6339
91.675 0.5675
91.7 0.5028
91.725 0.4485
91.75 0.4063
91.775 0.3737
91.8 0.3549
91.825 0.3525
91.85 0.3665
91.875 0.3994
91.9 0.4482
91.925 0.5128
91.95 0.5918
91.975 0.6837
92 0.7823
92.025 0.8801
92.05 0.9738
92.075 1.0626
92.1 1.1441
92.125 1.2182
92.15 1.2855
92.175 1.346
92.2 1.4
92.225 1.4493
92.25 1.4959
92.275 1.5428
92.3 1.5884
92.325 1.6288
92.35 1.6625
92.375 1.6898
92.4 1.7137
92.425 1.7358
92.45 1.7576
92.475 1.7814
92.5 1.8111
92.525 1.8447
92.55 1.8789
92.575 1.9119
92.6 1.9426
92.625 1.9663
92.65 1.9821
92.675 1.9906
92.7 1.9948
92.725 1.9976
92.75 1.9982
92.775 1.9953
92.8 1.9891
92.825 1.9792
92.85 1.9659
92.875 1.9512
92.9 1.9433
92.925 1.9445
92.95 1.958
92.975 1.9807
93 2.0041
93.025 2.024
93.05 2.0414
93.075 2.0546
93.1 2.0673
93.125 2.0866
93.15 2.1171
93.175 2.1599
93.2 2.2134
93.225 2.2732
93.25 2.3321
93.275 2.3861
93.3 2.4322
93.325 2.4672
93.35 2.4905
93.375 2.5004
93.4 2.4991
93.425 2.4866
93.45 2.4636
93.475 2.4342
93.5 2.3969
93.525 2.3542
93.55 2.3093
93.575 2.2671
93.6 2.2358
93.625 2.2202
93.65 2.2289
93.675 2.2591
93.7 2.2984
93.725 2.3396
93.75 2.3793
93.775 2.417
93.8 2.4528
93.825 2.4843
93.85 2.5127
93.875 2.5407
93.9 2.5713
93.925 2.6074
93.95 2.6484
93.975 2.6897
94 2.7298
94.025 2.7688
94.05 2.8063
94.075 2.8414
94.1 2.8718
94.125 2.897
94.15 2.9176
94.175 2.9321
94.2 2.9412
94.225 2.9491
94.25 2.9572
94.275 2.9628
94.3 2.9614
94.325 2.9524
94.35 2.9361
94.375 2.9146
94.4 2.8871
94.425 2.8546
94.45 2.8181
94.475 2.7783
94.5 2.7357
94.525 2.6878
94.55 2.6327
94.575 2.5686
94.6 2.4968
94.625 2.4189
94.65 2.339
94.675 2.2578
94.7 2.1796
94.725 2.1041
94.75 2.0324
94.775 1.9645
94.8 1.8942
94.825 1.8152
94.85 1.7288
94.875 1.6425
94.9 1.5755
94.925 1.5468
94.95 1.5434
94.975 1.5458
95 1.5481
95.025 1.5492
95.05 1.5444
95.075 1.5299
95.1 1.504
95.125 1.4689
95.15 1.4348
95.175 1.4055
95.2 1.3768
95.225 1.3438
95.25 1.3057
95.275 1.2612
95.3 1.2148
95.325 1.1735
95.35 1.15
95.375 1.1502
95.4 1.1869
95.425 1.2479
95.45 1.3155
95.475 1.3876
95.5 1.4723
95.525 1.5715
95.55 1.6743
95.575 1.7757
95.6 1.8722
95.625 1.9561
95.65 2.0287
95.675 2.092
95.7 2.1469
95.725 2.1944
95.75 2.234
95.775 2.2657
95.8 2.2912
95.825 2.3118
95.85 2.3302
95.875 2.3454
95.9 2.357
95.925 2.3673
95.95 2.3778
95.975 2.3864
96 2.3925
96.025 2.3968
96.05 2.3983
96.075 2.396
96.1 2.3917
96.125 2.3858
96.15 2.3821
96.175 2.3806
96.2 2.3782
96.225 2.3739
96.25 2.3643
96.275 2.3476
96.3 2.3238
96.325 2.2923
96.35 2.2516
96.375 2.2016
96.4 2.1424
96.425 2.0796
96.45 2.0155
96.475 1.9554
96.5 1.902
96.525 1.8536
96.55 1.8112
96.575 1.769
96.6 1.7222
96.625 1.6669
96.65 1.6004
96.675 1.5249
96.7 1.4417
96.725 1.3503
96.75 1.2523
96.775 1.149
96.8 1.0403
96.825 0.9301
96.85 0.8278
96.875 0.7455
96.9 0.6822
96.925 0.6311
96.95 0.589
96.975 0.5548
97 0.5318
97.025 0.5153
97.05 0.5073
97.075 0.5096
97.1 0.5218
97.125 0.5435
97.15 0.5747
97.175 0.6078
97.2 0.6391
97.225 0.6698
97.25 0.7012
97.275 0.73
97.3 0.7571
97.325 0.786
97.35 0.821
97.375 0.8585
97.4 0.8935
97.425 0.9262
97.45 0.9708
97.475 1.0322
97.5 1.1027
97.525 1.1736
97.55 1.2439
97.575 1.3095
97.6 1.3669
97.625 1.4175
97.65 1.4646
97.675 1.5085
97.7 1.5493
97.725 1.5878
97.75 1.6285
97.775 1.6741
97.8 1.7225
97.825 1.7676
97.85 1.8059
97.875 1.8352
97.9 1.8541
97.925 1.8651
97.95 1.8697
97.975 1.8703
98 1.8685
98.025 1.8641
98.05 1.8577
98.075 1.8488
98.1 1.8351
98.125 1.8163
98.15 1.7918
98.175 1.7601
98.2 1.7225
98.225 1.6842
98.25 1.6525
98.275 1.6327
98.3 1.6263
98.325 1.6317
98.35 1.651
98.375 1.6925
98.4 1.7412
98.425 1.7866
98.45 1.8254
98.475 1.8547
98.5 1.8734
98.525 1.8814
98.55 1.8787
98.575 1.8698
98.6 1.8597
98.625 1.8537
98.65 1.8521
98.675 1.8512
98.7 1.8466
98.725 1.8346
98.75 1.8128
98.775 1.782
98.8 1.7444
98.825 1.7004
98.85 1.649
98.875 1.5917
98.9 1.5291
98.925 1.4611
98.95 1.3872
98.975 1.3052
99 1.2152
99.025 1.1146
99.05 1.0044
99.075 0.8861
99.1 0.7623
99.125 0.6368
99.15 0.5184
99.175 0.4127
99.2 0.3098
99.225 0.2075
99.25 0.1112
99.275 0.0285
99.3 -0.028
99.325 -0.0639
99.35 -0.0879
99.375 -0.102
99.4 -0.1104
99.425 -0.1111
99.45 -0.1018
99.475 -0.0819
99.5 -0.0575
99.525 -0.0344
99.55 -0.0138
99.575 0.0037
99.6 0.0167
99.625 0.0222
99.65 0.0204
99.675 0.0101
99.7 -0.0108
99.725 -0.0407
99.75 -0.0761
99.775 -0.1183
99.8 -0.1682
99.825 -0.2187
99.85 -0.2651
99.875 -0.3053
99.9 -0.337
99.925 -0.361
99.95 -0.3753
99.975 -0.3833
100 -0.3818
