# Supplementary material for: Uptake of N2O5 by aqueous aerosol unveiled using chemically accurate many-body potentials
Source: Nat Commun. 2022 Mar 10;13:1266. doi: 10.1038/s41467-022-28697-8 (PMC8913772; doi:10.1038/s41467-022-28697-8)
Supplement: Supplementary file 3 — Source Data [file 41467_2022_28697_MOESM3_ESM.zip › n2o5-uptake-data/Fig2/scattering/rep01run20/relcom_gds.dat]

0.025 12.0343
0.05 12.011
0.075 11.9877
0.1 11.9644
0.125 11.9411
0.15 11.9178
0.175 11.8945
0.2 11.8712
0.225 11.8478
0.25 11.8245
0.275 11.8012
0.3 11.7778
0.325 11.7544
0.35 11.731
0.375 11.7076
0.4 11.6842
0.425 11.6608
0.45 11.6374
0.475 11.6139
0.5 11.5905
0.525 11.567
0.55 11.5435
0.575 11.5199
0.6 11.4964
0.625 11.4729
0.65 11.4493
0.675 11.4257
0.7 11.4022
0.725 11.3786
0.75 11.3549
0.775 11.3313
0.8 11.3076
0.825 11.2839
0.85 11.2603
0.875 11.2365
0.9 11.2128
0.925 11.1891
0.95 11.1653
0.975 11.1415
1 11.1176
1.025 11.0937
1.05 11.0698
1.075 11.0458
1.1 11.0218
1.125 10.9978
1.15 10.9738
1.175 10.9498
1.2 10.9258
1.225 10.9017
1.25 10.8776
1.275 10.8535
1.3 10.8294
1.325 10.8052
1.35 10.781
1.375 10.7568
1.4 10.7326
1.425 10.7084
1.45 10.6841
1.475 10.6598
1.5 10.6355
1.525 10.6112
1.55 10.5869
1.575 10.5626
1.6 10.5382
1.625 10.5138
1.65 10.4894
1.675 10.465
1.7 10.4406
1.725 10.4162
1.75 10.3917
1.775 10.3673
1.8 10.3428
1.825 10.3184
1.85 10.2939
1.875 10.2693
1.9 10.2448
1.925 10.2202
1.95 10.1956
1.975 10.1711
2 10.1465
2.025 10.1219
2.05 10.0973
2.075 10.0727
2.1 10.0481
2.125 10.0235
2.15 9.9988
2.175 9.9742
2.2 9.9495
2.225 9.9248
2.25 9.9001
2.275 9.8754
2.3 9.8506
2.325 9.8258
2.35 9.801
2.375 9.7762
2.4 9.7513
2.425 9.7264
2.45 9.7014
2.475 9.6763
2.5 9.6512
2.525 9.6261
2.55 9.6009
2.575 9.5757
2.6 9.5505
2.625 9.5252
2.65 9.4998
2.675 9.4745
2.7 9.4491
2.725 9.4236
2.75 9.3982
2.775 9.3726
2.8 9.3471
2.825 9.3214
2.85 9.2957
2.875 9.27
2.9 9.2442
2.925 9.2183
2.95 9.1924
2.975 9.1664
3 9.1403
3.025 9.1141
3.05 9.0879
3.075 9.0616
3.1 9.0352
3.125 9.0088
3.15 8.9823
3.175 8.9559
3.2 8.9293
3.225 8.9027
3.25 8.8761
3.275 8.8495
3.3 8.8228
3.325 8.796
3.35 8.7691
3.375 8.7422
3.4 8.7152
3.425 8.6882
3.45 8.6612
3.475 8.6342
3.5 8.6072
3.525 8.5801
3.55 8.553
3.575 8.5259
3.6 8.4987
3.625 8.4715
3.65 8.4442
3.675 8.4168
3.7 8.3894
3.725 8.3619
3.75 8.3344
3.775 8.3068
3.8 8.2792
3.825 8.2514
3.85 8.2237
3.875 8.1959
3.9 8.168
3.925 8.1401
3.95 8.1121
3.975 8.084
4 8.0559
4.025 8.0277
4.05 7.9994
4.075 7.9711
4.1 7.9427
4.125 7.9143
4.15 7.8857
4.175 7.8571
4.2 7.8284
4.225 7.7996
4.25 7.7707
4.275 7.7417
4.3 7.7127
4.325 7.6835
4.35 7.6541
4.375 7.6246
4.4 7.5949
4.425 7.565
4.45 7.535
4.475 7.5048
4.5 7.4745
4.525 7.4442
4.55 7.4138
4.575 7.3833
4.6 7.3525
4.625 7.3217
4.65 7.2907
4.675 7.2595
4.7 7.2282
4.725 7.1967
4.75 7.165
4.775 7.133
4.8 7.101
4.825 7.0687
4.85 7.0362
4.875 7.0036
4.9 6.9708
4.925 6.9378
4.95 6.9047
4.975 6.8713
5 6.8378
5.025 6.8042
5.05 6.7705
5.075 6.7367
5.1 6.7027
5.125 6.6686
5.15 6.6343
5.175 6.5997
5.2 6.565
5.225 6.53
5.25 6.4948
5.275 6.4592
5.3 6.4235
5.325 6.3876
5.35 6.3515
5.375 6.3152
5.4 6.2787
5.425 6.242
5.45 6.2051
5.475 6.1679
5.5 6.1307
5.525 6.0935
5.55 6.0561
5.575 6.0186
5.6 5.981
5.625 5.9431
5.65 5.9051
5.675 5.8668
5.7 5.8282
5.725 5.7891
5.75 5.7497
5.775 5.7101
5.8 5.6699
5.825 5.6294
5.85 5.5884
5.875 5.5472
5.9 5.5055
5.925 5.4632
5.95 5.4205
5.975 5.3771
6 5.3331
6.025 5.2885
6.05 5.2435
6.075 5.1981
6.1 5.1524
6.125 5.1062
6.15 5.0592
6.175 5.0117
6.2 4.9631
6.225 4.9134
6.25 4.8624
6.275 4.8101
6.3 4.7564
6.325 4.7015
6.35 4.6455
6.375 4.5886
6.4 4.5304
6.425 4.4712
6.45 4.4108
6.475 4.3488
6.5 4.2851
6.525 4.2189
6.55 4.1498
6.575 4.0763
6.6 3.998
6.625 3.9135
6.65 3.8229
6.675 3.7246
6.7 3.6199
6.725 3.5103
6.75 3.3962
6.775 3.2836
6.8 3.1773
6.825 3.0786
6.85 2.982
6.875 2.8832
6.9 2.7772
6.925 2.6634
6.95 2.5419
6.975 2.4126
7 2.2741
7.025 2.1248
7.05 1.9671
7.075 1.8082
7.1 1.6597
7.125 1.5339
7.15 1.426
7.175 1.3313
7.2 1.2485
7.225 1.1719
7.25 1.0968
7.275 1.0214
7.3 0.948
7.325 0.8826
7.35 0.8261
7.375 0.7732
7.4 0.72
7.425 0.6702
7.45 0.6261
7.475 0.5929
7.5 0.5784
7.525 0.5876
7.55 0.6211
7.575 0.6724
7.6 0.7359
7.625 0.8001
7.65 0.8572
7.675 0.9121
7.7 0.9654
7.725 1.0166
7.75 1.0621
7.775 1.1026
7.8 1.1463
7.825 1.1936
7.85 1.2446
7.875 1.2995
7.9 1.3579
7.925 1.4209
7.95 1.4824
7.975 1.5363
8 1.5795
8.025 1.6108
8.05 1.6324
8.075 1.6471
8.1 1.6524
8.125 1.6465
8.15 1.6306
8.175 1.6057
8.2 1.5736
8.225 1.5359
8.25 1.4961
8.275 1.4636
8.3 1.4395
8.325 1.4163
8.35 1.3869
8.375 1.3494
8.4 1.3036
8.425 1.2467
8.45 1.1787
8.475 1.1034
8.5 1.0273
8.525 0.9521
8.55 0.8723
8.575 0.7853
8.6 0.6943
8.625 0.6099
8.65 0.5491
8.675 0.517
8.7 0.5062
8.725 0.507
8.75 0.5115
8.775 0.5105
8.8 0.5058
8.825 0.5056
8.85 0.512
8.875 0.519
8.9 0.5301
8.925 0.567
8.95 0.6337
8.975 0.704
9 0.7679
9.025 0.8299
9.05 0.8917
9.075 0.9511
9.1 1.0076
9.125 1.0622
9.15 1.1139
9.175 1.163
9.2 1.2086
9.225 1.2484
9.25 1.2807
9.275 1.3035
9.3 1.3194
9.325 1.3294
9.35 1.3335
9.375 1.3377
9.4 1.3545
9.425 1.383
9.45 1.4144
9.475 1.4446
9.5 1.4714
9.525 1.4965
9.55 1.5162
9.575 1.5299
9.6 1.5396
9.625 1.544
9.65 1.543
9.675 1.5415
9.7 1.5405
9.725 1.54
9.75 1.5386
9.775 1.536
9.8 1.5345
9.825 1.5345
9.85 1.5349
9.875 1.5345
9.9 1.5316
9.925 1.5237
9.95 1.5105
9.975 1.4927
10 1.47
10.025 1.4428
10.05 1.4102
10.075 1.3714
10.1 1.326
10.125 1.2745
10.15 1.217
10.175 1.1561
10.2 1.0934
10.225 1.0297
10.25 0.9664
10.275 0.9066
10.3 0.8572
10.325 0.8257
10.35 0.8142
10.375 0.8139
10.4 0.8142
10.425 0.8124
10.45 0.8048
10.475 0.7914
10.5 0.7715
10.525 0.7476
10.55 0.7248
10.575 0.7063
10.6 0.6948
10.625 0.6938
10.65 0.6988
10.675 0.7049
10.7 0.7116
10.725 0.7207
10.75 0.7365
10.775 0.7623
10.8 0.7957
10.825 0.8256
10.85 0.8483
10.875 0.8634
10.9 0.8697
10.925 0.87
10.95 0.8723
10.975 0.8777
11 0.8852
11.025 0.897
11.05 0.9192
11.075 0.9491
11.1 0.9817
11.125 1.01
11.15 1.0299
11.175 1.0437
11.2 1.0535
11.225 1.0608
11.25 1.0643
11.275 1.0627
11.3 1.06
11.325 1.0582
11.35 1.0541
11.375 1.0469
11.4 1.037
11.425 1.0241
11.45 1.0104
11.475 0.9961
11.5 0.9823
11.525 0.9673
11.55 0.9517
11.575 0.9375
11.6 0.923
11.625 0.9094
11.65 0.8939
11.675 0.8759
11.7 0.8526
11.725 0.8245
11.75 0.7899
11.775 0.7511
11.8 0.7208
11.825 0.7012
11.85 0.6835
11.875 0.6639
11.9 0.6435
11.925 0.6325
11.95 0.631
11.975 0.627
12 0.6136
12.025 0.5951
12.05 0.5817
12.075 0.5689
12.1 0.551
12.125 0.5364
12.15 0.5322
12.175 0.5357
12.2 0.5412
12.225 0.5437
12.25 0.5404
12.275 0.533
12.3 0.5277
12.325 0.5328
12.35 0.5487
12.375 0.5727
12.4 0.6016
12.425 0.6333
12.45 0.6628
12.475 0.6871
12.5 0.7044
12.525 0.7145
12.55 0.7164
12.575 0.7113
12.6 0.7017
12.625 0.6897
12.65 0.6762
12.675 0.6601
12.7 0.6384
12.725 0.6104
12.75 0.5777
12.775 0.5415
12.8 0.5089
12.825 0.4873
12.85 0.4813
12.875 0.4875
12.9 0.5047
12.925 0.5282
12.95 0.5536
12.975 0.5807
13 0.6098
13.025 0.6388
13.05 0.6651
13.075 0.6875
13.1 0.7036
13.125 0.7126
13.15 0.7138
13.175 0.708
13.2 0.6968
13.225 0.6825
13.25 0.6668
13.275 0.6485
13.3 0.6235
13.325 0.591
13.35 0.5539
13.375 0.5133
13.4 0.4762
13.425 0.4444
13.45 0.4156
13.475 0.3856
13.5 0.3544
13.525 0.3243
13.55 0.297
13.575 0.2761
13.6 0.2635
13.625 0.259
13.65 0.2587
13.675 0.2573
13.7 0.2518
13.725 0.2458
13.75 0.2469
13.775 0.2562
13.8 0.273
13.825 0.2928
13.85 0.3111
13.875 0.3249
13.9 0.3339
13.925 0.3408
13.95 0.3514
13.975 0.3658
14 0.3788
14.025 0.3872
14.05 0.3919
14.075 0.3909
14.1 0.3824
14.125 0.3644
14.15 0.3342
14.175 0.289
14.2 0.2318
14.225 0.1647
14.25 0.0892
14.275 0.0073
14.3 -0.0771
14.325 -0.154
14.35 -0.2201
14.375 -0.2837
14.4 -0.3484
14.425 -0.4176
14.45 -0.4898
14.475 -0.5653
14.5 -0.6449
14.525 -0.7273
14.55 -0.8089
14.575 -0.8869
14.6 -0.9549
14.625 -1.0111
14.65 -1.054
14.675 -1.0857
14.7 -1.1067
14.725 -1.1209
14.75 -1.132
14.775 -1.1427
14.8 -1.1541
14.825 -1.1662
14.85 -1.1742
14.875 -1.1765
14.9 -1.1758
14.925 -1.1735
14.95 -1.1715
14.975 -1.1714
15 -1.1749
15.025 -1.1833
15.05 -1.196
15.075 -1.2105
15.1 -1.228
15.125 -1.251
15.15 -1.2826
15.175 -1.3249
15.2 -1.3693
15.225 -1.3952
15.25 -1.4019
15.275 -1.3818
15.3 -1.344
15.325 -1.2969
15.35 -1.2523
15.375 -1.2169
15.4 -1.1902
15.425 -1.1717
15.45 -1.1583
15.475 -1.1477
15.5 -1.1344
15.525 -1.1201
15.55 -1.1036
15.575 -1.0804
15.6 -1.0544
15.625 -1.0308
15.65 -1.0077
15.675 -0.9831
15.7 -0.9553
15.725 -0.9231
15.75 -0.8883
15.775 -0.8448
15.8 -0.7917
15.825 -0.731
15.85 -0.6611
15.875 -0.5858
15.9 -0.5104
15.925 -0.4355
15.95 -0.3562
15.975 -0.2749
16 -0.1991
16.025 -0.1312
16.05 -0.07
16.075 -0.0129
16.1 0.0411
16.125 0.0947
16.15 0.1518
16.175 0.2107
16.2 0.2711
16.225 0.3329
16.25 0.3937
16.275 0.4543
16.3 0.5154
16.325 0.5778
16.35 0.64
16.375 0.6975
16.4 0.7482
16.425 0.7927
16.45 0.8294
16.475 0.8556
16.5 0.8736
16.525 0.8839
16.55 0.8876
16.575 0.8867
16.6 0.8827
16.625 0.8773
16.65 0.8701
16.675 0.8596
16.7 0.8439
16.725 0.8233
16.75 0.7989
16.775 0.7712
16.8 0.7387
16.825 0.701
16.85 0.6622
16.875 0.627
16.9 0.601
16.925 0.5831
16.95 0.5669
16.975 0.5484
17 0.5259
17.025 0.4979
17.05 0.468
17.075 0.4396
17.1 0.4127
17.125 0.3871
17.15 0.3603
17.175 0.3315
17.2 0.3
17.225 0.2665
17.25 0.2296
17.275 0.1902
17.3 0.1521
17.325 0.1201
17.35 0.0966
17.375 0.0787
17.4 0.0625
17.425 0.0424
17.45 0.0152
17.475 -0.0168
17.5 -0.0479
17.525 -0.0717
17.55 -0.0878
17.575 -0.0958
17.6 -0.0987
17.625 -0.1009
17.65 -0.1003
17.675 -0.094
17.7 -0.0877
17.725 -0.0858
17.75 -0.0872
17.775 -0.0911
17.8 -0.097
17.825 -0.1025
17.85 -0.1087
17.875 -0.1125
17.9 -0.1138
17.925 -0.1172
17.95 -0.1239
17.975 -0.1298
18 -0.1323
18.025 -0.1342
18.05 -0.1396
18.075 -0.1475
18.1 -0.1535
18.125 -0.1551
18.15 -0.1569
18.175 -0.1643
18.2 -0.1775
18.225 -0.1936
18.25 -0.2119
18.275 -0.2339
18.3 -0.2618
18.325 -0.2968
18.35 -0.3398
18.375 -0.3922
18.4 -0.4542
18.425 -0.5262
18.45 -0.6067
18.475 -0.6943
18.5 -0.7865
18.525 -0.8836
18.55 -0.9871
18.575 -1.0982
18.6 -1.216
18.625 -1.3373
18.65 -1.4592
18.675 -1.5791
18.7 -1.6922
18.725 -1.7873
18.75 -1.8631
18.775 -1.9226
18.8 -1.9721
18.825 -2.0195
18.85 -2.0664
18.875 -2.1087
18.9 -2.1479
18.925 -2.182
18.95 -2.2142
18.975 -2.2413
19 -2.2659
19.025 -2.2881
19.05 -2.3061
19.075 -2.311
19.1 -2.2905
19.125 -2.2327
19.15 -2.1534
19.175 -2.0758
19.2 -2.0073
19.225 -1.9489
19.25 -1.8974
19.275 -1.8523
19.3 -1.8122
19.325 -1.7737
19.35 -1.7364
19.375 -1.6991
19.4 -1.6627
19.425 -1.6273
19.45 -1.5895
19.475 -1.5463
19.5 -1.496
19.525 -1.4427
19.55 -1.3925
19.575 -1.3514
19.6 -1.3208
19.625 -1.3015
19.65 -1.2913
19.675 -1.2926
19.7 -1.3049
19.725 -1.3236
19.75 -1.3428
19.775 -1.3572
19.8 -1.3648
19.825 -1.3679
19.85 -1.3655
19.875 -1.3563
19.9 -1.3421
19.925 -1.3243
19.95 -1.3088
19.975 -1.2986
20 -1.2912
20.025 -1.2851
20.05 -1.2786
20.075 -1.2682
20.1 -1.248
20.125 -1.2186
20.15 -1.1842
20.175 -1.1512
20.2 -1.1234
20.225 -1.103
20.25 -1.0895
20.275 -1.0852
20.3 -1.0907
20.325 -1.1057
20.35 -1.1261
20.375 -1.1486
20.4 -1.1659
20.425 -1.1674
20.45 -1.156
20.475 -1.1382
20.5 -1.1173
20.525 -1.0996
20.55 -1.0907
20.575 -1.0908
20.6 -1.0986
20.625 -1.1114
20.65 -1.1239
20.675 -1.1286
20.7 -1.1242
20.725 -1.1158
20.75 -1.1091
20.775 -1.1069
20.8 -1.1099
20.825 -1.1167
20.85 -1.1251
20.875 -1.1392
20.9 -1.1609
20.925 -1.1874
20.95 -1.219
20.975 -1.2573
21 -1.3014
21.025 -1.3483
21.05 -1.4003
21.075 -1.456
21.1 -1.5139
21.125 -1.5747
21.15 -1.6389
21.175 -1.7061
21.2 -1.7767
21.225 -1.8513
21.25 -1.9263
21.275 -1.9903
21.3 -2.0302
21.325 -2.0474
21.35 -2.0407
21.375 -2.0147
21.4 -1.981
21.425 -1.9465
21.45 -1.9143
21.475 -1.8879
21.5 -1.8663
21.525 -1.8459
21.55 -1.8257
21.575 -1.8049
21.6 -1.7822
21.625 -1.7564
21.65 -1.7294
21.675 -1.7036
21.7 -1.6841
21.725 -1.6734
21.75 -1.6761
21.775 -1.6878
21.8 -1.7019
21.825 -1.7156
21.85 -1.7301
21.875 -1.744
21.9 -1.7521
21.925 -1.7501
21.95 -1.7411
21.975 -1.7283
22 -1.7135
22.025 -1.698
22.05 -1.6854
22.075 -1.6761
22.1 -1.6712
22.125 -1.6715
22.15 -1.6768
22.175 -1.6873
22.2 -1.7036
22.225 -1.7239
22.25 -1.7456
22.275 -1.7636
22.3 -1.7762
22.325 -1.7848
22.35 -1.7963
22.375 -1.8113
22.4 -1.8271
22.425 -1.8427
22.45 -1.8555
22.475 -1.8743
22.5 -1.9037
22.525 -1.9461
22.55 -1.996
22.575 -2.0499
22.6 -2.1075
22.625 -2.1659
22.65 -2.2243
22.675 -2.2731
22.7 -2.2981
22.725 -2.2999
22.75 -2.2879
22.775 -2.2644
22.8 -2.2354
22.825 -2.1995
22.85 -2.1641
22.875 -2.1342
22.9 -2.1099
22.925 -2.0859
22.95 -2.0582
22.975 -2.0252
23 -1.9879
23.025 -1.946
23.05 -1.899
23.075 -1.8482
23.1 -1.7974
23.125 -1.7471
23.15 -1.6979
23.175 -1.6491
23.2 -1.6061
23.225 -1.5745
23.25 -1.5524
23.275 -1.5383
23.3 -1.5274
23.325 -1.5217
23.35 -1.5213
23.375 -1.5235
23.4 -1.5276
23.425 -1.5303
23.45 -1.5311
23.475 -1.5289
23.5 -1.5271
23.525 -1.5298
23.55 -1.5341
23.575 -1.5428
23.6 -1.5536
23.625 -1.5624
23.65 -1.5698
23.675 -1.576
23.7 -1.5809
23.725 -1.5906
23.75 -1.6076
23.775 -1.6321
23.8 -1.6622
23.825 -1.6967
23.85 -1.7354
23.875 -1.7776
23.9 -1.8181
23.925 -1.8612
23.95 -1.9114
23.975 -1.9623
24 -2.014
24.025 -2.0705
24.05 -2.1318
24.075 -2.1975
24.1 -2.2636
24.125 -2.3142
24.15 -2.3504
24.175 -2.3784
24.2 -2.4006
24.225 -2.4156
24.25 -2.422
24.275 -2.4203
24.3 -2.4119
24.325 -2.4015
24.35 -2.3863
24.375 -2.3674
24.4 -2.349
24.425 -2.338
24.45 -2.3355
24.475 -2.3397
24.5 -2.3514
24.525 -2.3675
24.55 -2.3853
24.575 -2.4026
24.6 -2.4172
24.625 -2.4284
24.65 -2.4318
24.675 -2.4291
24.7 -2.4278
24.725 -2.4305
24.75 -2.4314
24.775 -2.4318
24.8 -2.4297
24.825 -2.4192
24.85 -2.3968
24.875 -2.3609
24.9 -2.3145
24.925 -2.2656
24.95 -2.2166
24.975 -2.1617
25 -2.0993
25.025 -2.041
25.05 -2.0016
25.075 -1.9792
25.1 -1.9651
25.125 -1.9524
25.15 -1.9331
25.175 -1.9055
25.2 -1.8669
25.225 -1.8101
25.25 -1.7487
25.275 -1.6985
25.3 -1.6663
25.325 -1.6475
25.35 -1.6403
25.375 -1.6439
25.4 -1.6528
25.425 -1.6657
25.45 -1.6802
25.475 -1.6961
25.5 -1.7124
25.525 -1.733
25.55 -1.7609
25.575 -1.791
25.6 -1.8175
25.625 -1.842
25.65 -1.869
25.675 -1.8992
25.7 -1.9341
25.725 -1.9767
25.75 -2.0269
25.775 -2.0867
25.8 -2.1538
25.825 -2.2251
25.85 -2.296
25.875 -2.3494
25.9 -2.3729
25.925 -2.3756
25.95 -2.3695
25.975 -2.362
26 -2.3483
26.025 -2.3305
26.05 -2.3169
26.075 -2.3116
26.1 -2.3176
26.125 -2.3355
26.15 -2.3619
26.175 -2.3944
26.2 -2.4322
26.225 -2.4722
26.25 -2.5105
26.275 -2.5394
26.3 -2.5546
26.325 -2.5608
26.35 -2.5636
26.375 -2.5661
26.4 -2.5708
26.425 -2.5778
26.45 -2.5877
26.475 -2.5942
26.5 -2.5906
26.525 -2.5721
26.55 -2.5451
26.575 -2.5138
26.6 -2.4731
26.625 -2.4193
26.65 -2.3591
26.675 -2.2903
26.7 -2.2096
26.725 -2.1162
26.75 -2.0125
26.775 -1.9059
26.8 -1.8054
26.825 -1.7115
26.85 -1.6229
26.875 -1.5341
26.9 -1.4409
26.925 -1.35
26.95 -1.2634
26.975 -1.1817
27 -1.1076
27.025 -1.0435
27.05 -0.99
27.075 -0.9434
27.1 -0.9021
27.125 -0.8607
27.15 -0.8107
27.175 -0.7487
27.2 -0.6716
27.225 -0.5828
27.25 -0.4768
27.275 -0.3608
27.3 -0.2416
27.325 -0.1247
27.35 -0.0135
27.375 0.094
27.4 0.2002
27.425 0.3053
27.45 0.4062
27.475 0.5025
27.5 0.6016
27.525 0.7056
27.55 0.8094
27.575 0.9112
27.6 1.0098
27.625 1.1036
27.65 1.194
27.675 1.278
27.7 1.3542
27.725 1.4237
27.75 1.4912
27.775 1.5669
27.8 1.6539
27.825 1.7517
27.85 1.8683
27.875 2.0024
27.9 2.1495
27.925 2.2988
27.95 2.4383
27.975 2.5641
28 2.6783
28.025 2.7825
28.05 2.8773
28.075 2.9605
28.1 3.0381
28.125 3.1138
28.15 3.1858
28.175 3.2521
28.2 3.3142
28.225 3.3701
28.25 3.4168
28.275 3.4564
28.3 3.4904
28.325 3.5176
28.35 3.5356
28.375 3.5464
28.4 3.5496
28.425 3.5455
28.45 3.5365
28.475 3.529
28.5 3.5227
28.525 3.511
28.55 3.4919
28.575 3.4656
28.6 3.4349
28.625 3.4032
28.65 3.3718
28.675 3.3406
28.7 3.311
28.725 3.2833
28.75 3.2611
28.775 3.2395
28.8 3.2139
28.825 3.1868
28.85 3.1551
28.875 3.1162
28.9 3.0717
28.925 3.0218
28.95 2.974
28.975 2.9358
29 2.9093
29.025 2.8978
29.05 2.8946
29.075 2.8949
29.1 2.896
29.125 2.896
29.15 2.8959
29.175 2.8959
29.2 2.8964
29.225 2.8985
29.25 2.8996
29.275 2.8975
29.3 2.8927
29.325 2.8829
29.35 2.8663
29.375 2.8415
29.4 2.8082
29.425 2.7675
29.45 2.7224
29.475 2.6782
29.5 2.6309
29.525 2.5747
29.55 2.5121
29.575 2.452
29.6 2.4088
29.625 2.376
29.65 2.3404
29.675 2.2987
29.7 2.2489
29.725 2.1953
29.75 2.1422
29.775 2.0871
29.8 2.0267
29.825 1.9612
29.85 1.8891
29.875 1.8082
29.9 1.7201
29.925 1.6267
29.95 1.5287
29.975 1.4288
30 1.3313
30.025 1.2415
30.05 1.1612
30.075 1.0841
30.1 1.0096
30.125 0.9383
30.15 0.8703
30.175 0.8087
30.2 0.7538
30.225 0.7014
30.25 0.6489
30.275 0.5981
30.3 0.5543
30.325 0.5352
30.35 0.5391
30.375 0.5556
30.4 0.5819
30.425 0.6166
30.45 0.6576
30.475 0.7048
30.5 0.7583
30.525 0.8195
30.55 0.8864
30.575 0.9537
30.6 1.0186
30.625 1.0822
30.65 1.1447
30.675 1.204
30.7 1.2589
30.725 1.3085
30.75 1.3515
30.775 1.3888
30.8 1.4206
30.825 1.4476
30.85 1.4706
30.875 1.4885
30.9 1.4991
30.925 1.5018
30.95 1.4971
30.975 1.4846
31 1.466
31.025 1.4432
31.05 1.4162
31.075 1.3859
31.1 1.3567
31.125 1.3306
31.15 1.3036
31.175 1.2748
31.2 1.244
31.225 1.2104
31.25 1.1751
31.275 1.1371
31.3 1.0951
31.325 1.0492
31.35 1.0004
31.375 0.9514
31.4 0.9032
31.425 0.8534
31.45 0.7998
31.475 0.7439
31.5 0.6878
31.525 0.6304
31.55 0.5721
31.575 0.5117
31.6 0.4506
31.625 0.3931
31.65 0.3432
31.675 0.2963
31.7 0.2469
31.725 0.1983
31.75 0.151
31.775 0.1034
31.8 0.0527
31.825 0.0023
31.85 -0.0433
31.875 -0.0836
31.9 -0.1128
31.925 -0.1312
31.95 -0.1407
31.975 -0.1467
32 -0.1504
32.025 -0.1513
32.05 -0.1533
32.075 -0.1584
32.1 -0.1702
32.125 -0.1916
32.15 -0.2225
32.175 -0.2622
32.2 -0.3088
32.225 -0.3596
32.25 -0.4145
32.275 -0.4712
32.3 -0.5228
32.325 -0.5682
32.35 -0.6143
32.375 -0.6632
32.4 -0.7183
32.425 -0.7802
32.45 -0.8399
32.475 -0.8903
32.5 -0.9289
32.525 -0.9626
32.55 -0.9912
32.575 -1.0051
32.6 -1.0002
32.625 -0.9887
32.65 -0.9797
32.675 -0.9724
32.7 -0.9641
32.725 -0.9516
32.75 -0.9369
32.775 -0.9221
32.8 -0.9046
32.825 -0.884
32.85 -0.8652
32.875 -0.8477
32.9 -0.8241
32.925 -0.7935
32.95 -0.7583
32.975 -0.7211
33 -0.6788
33.025 -0.6348
33.05 -0.5931
33.075 -0.558
33.1 -0.533
33.125 -0.5185
33.15 -0.508
33.175 -0.4905
33.2 -0.4646
33.225 -0.4394
33.25 -0.4245
33.275 -0.419
33.3 -0.4206
33.325 -0.4229
33.35 -0.4117
33.375 -0.3805
33.4 -0.3344
33.425 -0.2886
33.45 -0.2493
33.475 -0.2153
33.5 -0.1843
33.525 -0.1541
33.55 -0.123
33.575 -0.0935
33.6 -0.0689
33.625 -0.0456
33.65 -0.0236
33.675 -0.0049
33.7 0.0128
33.725 0.0334
33.75 0.0614
33.775 0.0994
33.8 0.1389
33.825 0.1711
33.85 0.1959
33.875 0.2155
33.9 0.2311
33.925 0.2399
33.95 0.2408
33.975 0.2331
34 0.2162
34.025 0.1889
34.05 0.1503
34.075 0.1012
34.1 0.0426
34.125 -0.0245
34.15 -0.0968
34.175 -0.1687
34.2 -0.2375
34.225 -0.3039
34.25 -0.3689
34.275 -0.4219
34.3 -0.4484
34.325 -0.4447
34.35 -0.4321
34.375 -0.4219
34.4 -0.4195
34.425 -0.428
34.45 -0.4441
34.475 -0.4589
34.5 -0.461
34.525 -0.4437
34.55 -0.4132
34.575 -0.3792
34.6 -0.3489
34.625 -0.3268
34.65 -0.3142
34.675 -0.312
34.7 -0.3195
34.725 -0.3348
34.75 -0.3593
34.775 -0.391
34.8 -0.4261
34.825 -0.462
34.85 -0.496
34.875 -0.5296
34.9 -0.5628
34.925 -0.5926
34.95 -0.6222
34.975 -0.6542
35 -0.6886
35.025 -0.7262
35.05 -0.7677
35.075 -0.811
35.1 -0.8552
35.125 -0.8964
35.15 -0.928
35.175 -0.9494
35.2 -0.9614
35.225 -0.9652
35.25 -0.9695
35.275 -0.9798
35.3 -0.9962
35.325 -1.017
35.35 -1.0404
35.375 -1.0667
35.4 -1.0828
35.425 -1.0709
35.45 -1.0382
35.475 -0.9978
35.5 -0.9488
35.525 -0.886
35.55 -0.8139
35.575 -0.7333
35.6 -0.6474
35.625 -0.5598
35.65 -0.4746
35.675 -0.3898
35.7 -0.3047
35.725 -0.2191
35.75 -0.1346
35.775 -0.0568
35.8 0.0142
35.825 0.0785
35.85 0.1357
35.875 0.1866
35.9 0.2322
35.925 0.2729
35.95 0.3115
35.975 0.3475
36 0.381
36.025 0.4155
36.05 0.4493
36.075 0.484
36.1 0.5209
36.125 0.5609
36.15 0.6033
36.175 0.6495
36.2 0.6984
36.225 0.7481
36.25 0.7981
36.275 0.8471
36.3 0.8963
36.325 0.9446
36.35 0.9909
36.375 1.0321
36.4 1.0662
36.425 1.0923
36.45 1.1139
36.475 1.1361
36.5 1.1575
36.525 1.1793
36.55 1.2062
36.575 1.2437
36.6 1.2982
36.625 1.3647
36.65 1.4331
36.675 1.4978
36.7 1.5587
36.725 1.6173
36.75 1.674
36.775 1.7307
36.8 1.7862
36.825 1.8438
36.85 1.907
36.875 1.981
36.9 2.064
36.925 2.1458
36.95 2.2229
36.975 2.2973
37 2.3694
37.025 2.4383
37.05 2.5034
37.075 2.5646
37.1 2.6225
37.125 2.6769
37.15 2.7269
37.175 2.7725
37.2 2.8139
37.225 2.8509
37.25 2.8839
37.275 2.9128
37.3 2.9379
37.325 2.9597
37.35 2.978
37.375 2.993
37.4 3.0046
37.425 3.0127
37.45 3.0167
37.475 3.016
37.5 3.0112
37.525 3.0007
37.55 2.9842
37.575 2.9618
37.6 2.9328
37.625 2.8988
37.65 2.8598
37.675 2.8167
37.7 2.7691
37.725 2.7153
37.75 2.6565
37.775 2.5936
37.8 2.5252
37.825 2.4511
37.85 2.3729
37.875 2.2909
37.9 2.203
37.925 2.1085
37.95 2.0076
37.975 1.9
38 1.7866
38.025 1.6677
38.05 1.5439
38.075 1.4218
38.1 1.3067
38.125 1.211
38.15 1.1401
38.175 1.0785
38.2 1.019
38.225 0.9745
38.25 0.9619
38.275 0.9659
38.3 0.971
38.325 0.981
38.35 0.9989
38.375 1.0241
38.4 1.0566
38.425 1.0881
38.45 1.1175
38.475 1.1441
38.5 1.1704
38.525 1.2002
38.55 1.2382
38.575 1.285
38.6 1.3388
38.625 1.4022
38.65 1.4742
38.675 1.5561
38.7 1.6457
38.725 1.7397
38.75 1.8307
38.775 1.9162
38.8 1.9967
38.825 2.0736
38.85 2.1462
38.875 2.2164
38.9 2.2852
38.925 2.3525
38.95 2.4198
38.975 2.4878
39 2.5535
39.025 2.6152
39.05 2.6723
39.075 2.7258
39.1 2.776
39.125 2.8236
39.15 2.8678
39.175 2.9094
39.2 2.9474
39.225 2.9814
39.25 3.0124
39.275 3.0399
39.3 3.0629
39.325 3.08
39.35 3.0917
39.375 3.0988
39.4 3.1009
39.425 3.0969
39.45 3.0863
39.475 3.0702
39.5 3.0496
39.525 3.0248
39.55 3.0015
39.575 2.9867
39.6 2.9721
39.625 2.9542
39.65 2.9314
39.675 2.9036
39.7 2.8702
39.725 2.8309
39.75 2.7862
39.775 2.7351
39.8 2.6774
39.825 2.6122
39.85 2.5393
39.875 2.46
39.9 2.3756
39.925 2.2924
39.95 2.2267
39.975 2.1915
40 2.1872
40.025 2.2026
40.05 2.228
40.075 2.2626
40.1 2.3013
40.125 2.3406
40.15 2.3775
40.175 2.4099
40.2 2.4361
40.225 2.4565
40.25 2.4709
40.275 2.479
40.3 2.4806
40.325 2.4771
40.35 2.469
40.375 2.4553
40.4 2.4374
40.425 2.4191
40.45 2.4034
40.475 2.3887
40.5 2.3741
40.525 2.3557
40.55 2.3319
40.575 2.3024
40.6 2.2683
40.625 2.2313
40.65 2.1902
40.675 2.1469
40.7 2.1006
40.725 2.0499
40.75 1.9971
40.775 1.9441
40.8 1.8929
40.825 1.8428
40.85 1.7984
40.875 1.7608
40.9 1.733
40.925 1.714
40.95 1.7018
40.975 1.6951
41 1.6919
41.025 1.6926
41.05 1.7016
41.075 1.7227
41.1 1.7545
41.125 1.7986
41.15 1.8453
41.175 1.8902
41.2 1.9322
41.225 1.9693
41.25 1.9992
41.275 2.0231
41.3 2.042
41.325 2.0562
41.35 2.0655
41.375 2.0699
41.4 2.07
41.425 2.0692
41.45 2.069
41.475 2.0708
41.5 2.0736
41.525 2.0743
41.55 2.0717
41.575 2.0633
41.6 2.0483
41.625 2.026
41.65 1.9961
41.675 1.9574
41.7 1.9084
41.725 1.8514
41.75 1.798
41.775 1.761
41.8 1.7392
41.825 1.7292
41.85 1.7208
41.875 1.7039
41.9 1.6756
41.925 1.638
41.95 1.5906
41.975 1.5349
42 1.477
42.025 1.4206
42.05 1.367
42.075 1.318
42.1 1.2761
42.125 1.2338
42.15 1.1828
42.175 1.1293
42.2 1.0773
42.225 1.0303
42.25 0.9947
42.275 0.9663
42.3 0.9355
42.325 0.9009
42.35 0.8634
42.375 0.8209
42.4 0.7742
42.425 0.7216
42.45 0.6664
42.475 0.6128
42.5 0.571
42.525 0.55
42.55 0.5426
42.575 0.5385
42.6 0.5321
42.625 0.5228
42.65 0.516
42.675 0.5112
42.7 0.5071
42.725 0.4991
42.75 0.4891
42.775 0.4797
42.8 0.4704
42.825 0.4681
42.85 0.4825
42.875 0.4997
42.9 0.5082
42.925 0.5073
42.95 0.4958
42.975 0.4736
43 0.4448
43.025 0.4114
43.05 0.3774
43.075 0.3461
43.1 0.318
43.125 0.2929
43.15 0.2663
43.175 0.2372
43.2 0.2057
43.225 0.1716
43.25 0.133
43.275 0.0896
43.3 0.043
43.325 -0.004
43.35 -0.0482
43.375 -0.091
43.4 -0.1384
43.425 -0.1877
43.45 -0.2361
43.475 -0.2824
43.5 -0.3183
43.525 -0.3395
43.55 -0.3487
43.575 -0.354
43.6 -0.3629
43.625 -0.3762
43.65 -0.3963
43.675 -0.4248
43.7 -0.4612
43.725 -0.5042
43.75 -0.5544
43.775 -0.6095
43.8 -0.6617
43.825 -0.7081
43.85 -0.7482
43.875 -0.7862
43.9 -0.8196
43.925 -0.8503
43.95 -0.8794
43.975 -0.901
44 -0.9168
44.025 -0.9352
44.05 -0.9587
44.075 -0.9846
44.1 -1.0104
44.125 -1.0318
44.15 -1.0401
44.175 -1.0377
44.2 -1.0308
44.225 -1.0284
44.25 -1.0357
44.275 -1.0509
44.3 -1.0704
44.325 -1.0894
44.35 -1.1061
44.375 -1.1211
44.4 -1.1343
44.425 -1.1465
44.45 -1.1585
44.475 -1.1677
44.5 -1.1696
44.525 -1.1665
44.55 -1.1592
44.575 -1.1486
44.6 -1.1406
44.625 -1.1415
44.65 -1.157
44.675 -1.1857
44.7 -1.2243
44.725 -1.268
44.75 -1.31
44.775 -1.3414
44.8 -1.3637
44.825 -1.3831
44.85 -1.4061
44.875 -1.4381
44.9 -1.4844
44.925 -1.5428
44.95 -1.6059
44.975 -1.664
45 -1.7148
45.025 -1.7599
45.05 -1.8047
45.075 -1.8471
45.1 -1.8853
45.125 -1.9207
45.15 -1.9456
45.175 -1.9558
45.2 -1.9522
45.225 -1.9397
45.25 -1.9233
45.275 -1.9024
45.3 -1.8821
45.325 -1.8603
45.35 -1.8369
45.375 -1.8147
45.4 -1.7964
45.425 -1.7778
45.45 -1.7601
45.475 -1.7452
45.5 -1.733
45.525 -1.7195
45.55 -1.7108
45.575 -1.7086
45.6 -1.7084
45.625 -1.7041
45.65 -1.6953
45.675 -1.6835
45.7 -1.6645
45.725 -1.642
45.75 -1.6186
45.775 -1.5964
45.8 -1.5813
45.825 -1.572
45.85 -1.5645
45.875 -1.5611
45.9 -1.5604
45.925 -1.5617
45.95 -1.5661
45.975 -1.5718
46 -1.5746
46.025 -1.5736
46.05 -1.5712
46.075 -1.568
46.1 -1.5628
46.125 -1.5569
46.15 -1.548
46.175 -1.528
46.2 -1.4984
46.225 -1.46
46.25 -1.4214
46.275 -1.3877
46.3 -1.3629
46.325 -1.3498
46.35 -1.3475
46.375 -1.3503
46.4 -1.3575
46.425 -1.3652
46.45 -1.3709
46.475 -1.3773
46.5 -1.3865
46.525 -1.4006
46.55 -1.4175
46.575 -1.4342
46.6 -1.4498
46.625 -1.4601
46.65 -1.4629
46.675 -1.4605
46.7 -1.4575
46.725 -1.4566
46.75 -1.4625
46.775 -1.4783
46.8 -1.5032
46.825 -1.5328
46.85 -1.5618
46.875 -1.5864
46.9 -1.6085
46.925 -1.6312
46.95 -1.6538
46.975 -1.6769
47 -1.6976
47.025 -1.7151
47.05 -1.7311
47.075 -1.7443
47.1 -1.7503
47.125 -1.7447
47.15 -1.7315
47.175 -1.7144
47.2 -1.6904
47.225 -1.6621
47.25 -1.6332
47.275 -1.6025
47.3 -1.5654
47.325 -1.5176
47.35 -1.46
47.375 -1.4025
47.4 -1.3526
47.425 -1.3246
47.45 -1.3156
47.475 -1.3116
47.5 -1.3084
47.525 -1.3048
47.55 -1.2993
47.575 -1.2898
47.6 -1.2747
47.625 -1.2597
47.65 -1.2481
47.675 -1.2396
47.7 -1.2337
47.725 -1.2345
47.75 -1.2406
47.775 -1.2456
47.8 -1.2477
47.825 -1.2526
47.85 -1.2671
47.875 -1.2908
47.9 -1.3141
47.925 -1.3262
47.95 -1.33
47.975 -1.3315
48 -1.3361
48.025 -1.3421
48.05 -1.3443
48.075 -1.3419
48.1 -1.3402
48.125 -1.3418
48.15 -1.3493
48.175 -1.3623
48.2 -1.3757
48.225 -1.3858
48.25 -1.3916
48.275 -1.4
48.3 -1.4131
48.325 -1.4299
48.35 -1.4442
48.375 -1.4491
48.4 -1.4534
48.425 -1.4599
48.45 -1.4664
48.475 -1.4763
48.5 -1.4876
48.525 -1.5036
48.55 -1.5235
48.575 -1.5419
48.6 -1.5555
48.625 -1.5539
48.65 -1.5418
48.675 -1.5315
48.7 -1.527
48.725 -1.5289
48.75 -1.5366
48.775 -1.5486
48.8 -1.5589
48.825 -1.557
48.85 -1.5415
48.875 -1.522
48.9 -1.5064
48.925 -1.4993
48.95 -1.5027
48.975 -1.5135
49 -1.5215
49.025 -1.5176
49.05 -1.5067
49.075 -1.4969
49.1 -1.4909
49.125 -1.4906
49.15 -1.497
49.175 -1.5101
49.2 -1.5221
49.225 -1.5261
49.25 -1.5194
49.275 -1.5001
49.3 -1.4782
49.325 -1.4609
49.35 -1.4531
49.375 -1.4529
49.4 -1.4597
49.425 -1.4661
49.45 -1.4717
49.475 -1.4799
49.5 -1.4908
49.525 -1.5067
49.55 -1.5284
49.575 -1.5522
49.6 -1.5757
49.625 -1.5998
49.65 -1.6203
49.675 -1.6366
49.7 -1.6454
49.725 -1.6423
49.75 -1.6344
49.775 -1.6254
49.8 -1.6049
49.825 -1.5702
49.85 -1.5286
49.875 -1.4827
49.9 -1.434
49.925 -1.3846
49.95 -1.3338
49.975 -1.2848
50 -1.2337
50.025 -1.183
50.05 -1.134
50.075 -1.0866
50.1 -1.0404
50.125 -0.9963
50.15 -0.9557
50.175 -0.9202
50.2 -0.8754
50.225 -0.8111
50.25 -0.7384
50.275 -0.6685
50.3 -0.602
50.325 -0.5359
50.35 -0.47
50.375 -0.4043
50.4 -0.3391
50.425 -0.2696
50.45 -0.1937
50.475 -0.1167
50.5 -0.044
50.525 0.0222
50.55 0.0822
50.575 0.1363
50.6 0.1832
50.625 0.2267
50.65 0.2711
50.675 0.3165
50.7 0.3628
50.725 0.4189
50.75 0.4899
50.775 0.5664
50.8 0.6415
50.825 0.7178
50.85 0.8002
50.875 0.8908
50.9 0.9913
50.925 1.0952
50.95 1.1952
50.975 1.2837
51 1.3595
51.025 1.428
51.05 1.492
51.075 1.5558
51.1 1.6223
51.125 1.6908
51.15 1.7606
51.175 1.8322
51.2 1.906
51.225 1.9804
51.25 2.0533
51.275 2.1222
51.3 2.1849
51.325 2.2394
51.35 2.2859
51.375 2.3219
51.4 2.3473
51.425 2.3627
51.45 2.372
51.475 2.3779
51.5 2.3819
51.525 2.3846
51.55 2.3849
51.575 2.3791
51.6 2.3674
51.625 2.3544
51.65 2.3424
51.675 2.3363
51.7 2.3316
51.725 2.3207
51.75 2.3037
51.775 2.281
51.8 2.2525
51.825 2.2195
51.85 2.1799
51.875 2.1341
51.9 2.0849
51.925 2.0332
51.95 1.9776
51.975 1.9228
52 1.8767
52.025 1.8469
52.05 1.8381
52.075 1.8386
52.1 1.8384
52.125 1.8362
52.15 1.8326
52.175 1.8293
52.2 1.8255
52.225 1.8143
52.25 1.7963
52.275 1.7743
52.3 1.7557
52.325 1.7428
52.35 1.7375
52.375 1.7433
52.4 1.755
52.425 1.7703
52.45 1.7913
52.475 1.8215
52.5 1.8655
52.525 1.917
52.55 1.9702
52.575 2.0202
52.6 2.0626
52.625 2.093
52.65 2.1134
52.675 2.127
52.7 2.136
52.725 2.1391
52.75 2.1362
52.775 2.1337
52.8 2.1437
52.825 2.1643
52.85 2.1865
52.875 2.2081
52.9 2.2234
52.925 2.2315
52.95 2.2463
52.975 2.2779
53 2.3179
53.025 2.3562
53.05 2.3919
53.075 2.4215
53.1 2.4484
53.125 2.4707
53.15 2.4885
53.175 2.5007
53.2 2.5035
53.225 2.5
53.25 2.4915
53.275 2.4766
53.3 2.4519
53.325 2.4196
53.35 2.3814
53.375 2.3392
53.4 2.2983
53.425 2.2555
53.45 2.214
53.475 2.1726
53.5 2.1344
53.525 2.1002
53.55 2.0725
53.575 2.0521
53.6 2.0443
53.625 2.0456
53.65 2.0506
53.675 2.0574
53.7 2.0654
53.725 2.0721
53.75 2.0755
53.775 2.0766
53.8 2.0751
53.825 2.0713
53.85 2.0643
53.875 2.0543
53.9 2.0417
53.925 2.0243
53.95 2.0035
53.975 1.9773
54 1.9461
54.025 1.9105
54.05 1.874
54.075 1.8375
54.1 1.7974
54.125 1.7529
54.15 1.702
54.175 1.6463
54.2 1.5907
54.225 1.5405
54.25 1.4959
54.275 1.4511
54.3 1.4062
54.325 1.3588
54.35 1.3067
54.375 1.2574
54.4 1.2235
54.425 1.1953
54.45 1.1636
54.475 1.1276
54.5 1.0899
54.525 1.0543
54.55 1.02
54.575 0.9818
54.6 0.9383
54.625 0.8923
54.65 0.8475
54.675 0.7976
54.7 0.7445
54.725 0.6892
54.75 0.6318
54.775 0.5744
54.8 0.5164
54.825 0.4559
54.85 0.3939
54.875 0.33
54.9 0.2625
54.925 0.1917
54.95 0.1155
54.975 0.0362
55 -0.0357
55.025 -0.0976
55.05 -0.1513
55.075 -0.1872
55.1 -0.1973
55.125 -0.1904
55.15 -0.1832
55.175 -0.1814
55.2 -0.1818
55.225 -0.1782
55.25 -0.1599
55.275 -0.1232
55.3 -0.0731
55.325 -0.0141
55.35 0.0504
55.375 0.1173
55.4 0.1824
55.425 0.2457
55.45 0.3074
55.475 0.367
55.5 0.4242
55.525 0.4746
55.55 0.5164
55.575 0.5477
55.6 0.5697
55.625 0.5822
55.65 0.585
55.675 0.5797
55.7 0.571
55.725 0.5615
55.75 0.5516
55.775 0.5426
55.8 0.5396
55.825 0.5433
55.85 0.5536
55.875 0.5716
55.9 0.5974
55.925 0.6249
55.95 0.6528
55.975 0.6825
56 0.7107
56.025 0.7349
56.05 0.752
56.075 0.7571
56.1 0.7534
56.125 0.7405
56.15 0.716
56.175 0.6831
56.2 0.646
56.225 0.6093
56.25 0.5791
56.275 0.556
56.3 0.5401
56.325 0.5276
56.35 0.5183
56.375 0.5102
56.4 0.4985
56.425 0.4807
56.45 0.455
56.475 0.4211
56.5 0.3832
56.525 0.3459
56.55 0.311
56.575 0.2855
56.6 0.2676
56.625 0.2553
56.65 0.2451
56.675 0.2349
56.7 0.2236
56.725 0.2119
56.75 0.1969
56.775 0.1779
56.8 0.1557
56.825 0.1295
56.85 0.1016
56.875 0.0771
56.9 0.0598
56.925 0.053
56.95 0.0565
56.975 0.0671
57 0.0818
57.025 0.0955
57.05 0.1078
57.075 0.1215
57.1 0.1366
57.125 0.1472
57.15 0.1523
57.175 0.1503
57.2 0.1405
57.225 0.1277
57.25 0.1199
57.275 0.119
57.3 0.1194
57.325 0.1308
57.35 0.1466
57.375 0.1582
57.4 0.1656
57.425 0.175
57.45 0.1942
57.475 0.232
57.5 0.287
57.525 0.3542
57.55 0.4249
57.575 0.493
57.6 0.5547
57.625 0.6071
57.65 0.6499
57.675 0.6818
57.7 0.705
57.725 0.7218
57.75 0.7362
57.775 0.7553
57.8 0.7838
57.825 0.823
57.85 0.8705
57.875 0.923
57.9 0.9726
57.925 1.0147
57.95 1.0477
57.975 1.0735
58 1.094
58.025 1.1106
58.05 1.1207
58.075 1.1218
58.1 1.1131
58.125 1.0963
58.15 1.072
58.175 1.0397
58.2 1.002
58.225 0.9598
58.25 0.9139
58.275 0.8743
58.3 0.8539
58.325 0.8512
58.35 0.8553
58.375 0.862
58.4 0.8684
58.425 0.8707
58.45 0.8682
58.475 0.8598
58.5 0.8452
58.525 0.8244
58.55 0.7973
58.575 0.7633
58.6 0.7215
58.625 0.6717
58.65 0.614
58.675 0.5461
58.7 0.4659
58.725 0.3736
58.75 0.2713
58.775 0.1588
58.8 0.0368
58.825 -0.0954
58.85 -0.2305
58.875 -0.3585
58.9 -0.4594
58.925 -0.5294
58.95 -0.5817
58.975 -0.6214
59 -0.6436
59.025 -0.6469
59.05 -0.6432
59.075 -0.6457
59.1 -0.6589
59.125 -0.6828
59.15 -0.7184
59.175 -0.7646
59.2 -0.8173
59.225 -0.8695
59.25 -0.9139
59.275 -0.9465
59.3 -0.9695
59.325 -0.9865
59.35 -1
59.375 -1.0105
59.4 -1.0146
59.425 -1.0081
59.45 -0.9909
59.475 -0.9604
59.5 -0.9152
59.525 -0.8612
59.55 -0.8096
59.575 -0.7605
59.6 -0.7151
59.625 -0.6762
59.65 -0.6437
59.675 -0.6192
59.7 -0.5996
59.725 -0.5786
59.75 -0.5537
59.775 -0.5216
59.8 -0.4858
59.825 -0.4501
59.85 -0.4165
59.875 -0.3851
59.9 -0.3599
59.925 -0.3422
59.95 -0.3302
59.975 -0.3229
60 -0.3201
60.025 -0.3225
60.05 -0.3346
60.075 -0.3589
60.1 -0.3926
60.125 -0.4237
60.15 -0.4476
60.175 -0.4598
60.2 -0.4435
60.225 -0.3934
60.25 -0.333
60.275 -0.2765
60.3 -0.2271
60.325 -0.1856
60.35 -0.1473
60.375 -0.1083
60.4 -0.0595
60.425 0.0062
60.45 0.0825
60.475 0.1656
60.5 0.251
60.525 0.3294
60.55 0.3967
60.575 0.455
60.6 0.5035
60.625 0.541
60.65 0.5663
60.675 0.583
60.7 0.5945
60.725 0.5997
60.75 0.6017
60.775 0.5984
60.8 0.5874
60.825 0.5675
60.85 0.5381
60.875 0.4975
60.9 0.4463
60.925 0.389
60.95 0.3386
60.975 0.313
61 0.3033
61.025 0.2974
61.05 0.2911
61.075 0.2906
61.1 0.3022
61.125 0.3276
61.15 0.371
61.175 0.4311
61.2 0.5002
61.225 0.5747
61.25 0.6527
61.275 0.7343
61.3 0.8158
61.325 0.8912
61.35 0.9627
61.375 1.0308
61.4 1.0905
61.425 1.1408
61.45 1.1838
61.475 1.2214
61.5 1.2563
61.525 1.2901
61.55 1.3269
61.575 1.3661
61.6 1.4022
61.625 1.4301
61.65 1.4464
61.675 1.4546
61.7 1.455
61.725 1.4481
61.75 1.4353
61.775 1.4216
61.8 1.4054
61.825 1.3868
61.85 1.3667
61.875 1.3412
61.9 1.3084
61.925 1.2687
61.95 1.2227
61.975 1.1715
62 1.1179
62.025 1.0706
62.05 1.0336
62.075 1.005
62.1 0.9866
62.125 0.9864
62.15 1.0054
62.175 1.0316
62.2 1.0668
62.225 1.1112
62.25 1.1629
62.275 1.2259
62.3 1.2994
62.325 1.3773
62.35 1.4523
62.375 1.52
62.4 1.5754
62.425 1.6188
62.45 1.6532
62.475 1.6831
62.5 1.7131
62.525 1.7451
62.55 1.7822
62.575 1.8221
62.6 1.8612
62.625 1.904
62.65 1.9504
62.675 1.9994
62.7 2.0486
62.725 2.0992
62.75 2.1512
62.775 2.2022
62.8 2.2508
62.825 2.2963
62.85 2.3385
62.875 2.3781
62.9 2.4192
62.925 2.4602
62.95 2.4996
62.975 2.5333
63 2.5626
63.025 2.5911
63.05 2.6246
63.075 2.6729
63.1 2.7312
63.125 2.7996
63.15 2.8734
63.175 2.9453
63.2 3.0148
63.225 3.0825
63.25 3.1488
63.275 3.2099
63.3 3.2636
63.325 3.3083
63.35 3.3446
63.375 3.3743
63.4 3.4005
63.425 3.4258
63.45 3.4507
63.475 3.4754
63.5 3.4961
63.525 3.5117
63.55 3.5221
63.575 3.5277
63.6 3.5271
63.625 3.5207
63.65 3.509
63.675 3.4922
63.7 3.4699
63.725 3.442
63.75 3.4092
63.775 3.3722
63.8 3.329
63.825 3.279
63.85 3.2237
63.875 3.1643
63.9 3.1009
63.925 3.0322
63.95 2.9592
63.975 2.8811
64 2.8017
64.025 2.7246
64.05 2.6563
64.075 2.5947
64.1 2.5398
64.125 2.4962
64.15 2.4576
64.175 2.4222
64.2 2.39
64.225 2.3676
64.25 2.3522
64.275 2.34
64.3 2.328
64.325 2.3181
64.35 2.308
64.375 2.2946
64.4 2.2739
64.425 2.2441
64.45 2.2093
64.475 2.1801
64.5 2.1624
64.525 2.1549
64.55 2.1508
64.575 2.1403
64.6 2.122
64.625 2.0953
64.65 2.0681
64.675 2.0461
64.7 2.0229
64.725 1.9955
64.75 1.9643
64.775 1.9246
64.8 1.8793
64.825 1.8318
64.85 1.7878
64.875 1.7524
64.9 1.7262
64.925 1.712
64.95 1.7055
64.975 1.7011
65 1.6997
65.025 1.7034
65.05 1.7076
65.075 1.7111
65.1 1.7141
65.125 1.7213
65.15 1.7366
65.175 1.7652
65.2 1.8061
65.225 1.8568
65.25 1.9149
65.275 1.9798
65.3 2.0499
65.325 2.1218
65.35 2.1913
65.375 2.2543
65.4 2.3106
65.425 2.3628
65.45 2.4128
65.475 2.4597
65.5 2.5078
65.525 2.5571
65.55 2.6083
65.575 2.6622
65.6 2.7171
65.625 2.7715
65.65 2.8288
65.675 2.8836
65.7 2.932
65.725 2.9724
65.75 3.0025
65.775 3.0222
65.8 3.0324
65.825 3.0328
65.85 3.0237
65.875 3.0064
65.9 2.9805
65.925 2.9506
65.95 2.9226
65.975 2.8936
66 2.8626
66.025 2.8281
66.05 2.7886
66.075 2.7434
66.1 2.6916
66.125 2.6319
66.15 2.5644
66.175 2.4903
66.2 2.4133
66.225 2.3365
66.25 2.2655
66.275 2.2023
66.3 2.1435
66.325 2.0881
66.35 2.0363
66.375 1.9901
66.4 1.9474
66.425 1.9107
66.45 1.8812
66.475 1.8616
66.5 1.849
66.525 1.8407
66.55 1.833
66.575 1.8231
66.6 1.8134
66.625 1.8044
66.65 1.7983
66.675 1.7899
66.7 1.7771
66.725 1.7614
66.75 1.7411
66.775 1.7267
66.8 1.7221
66.825 1.7299
66.85 1.7521
66.875 1.7821
66.9 1.8137
66.925 1.8436
66.95 1.8696
66.975 1.8935
67 1.917
67.025 1.941
67.05 1.9651
67.075 1.986
67.1 1.9985
67.125 2.005
67.15 2.0084
67.175 2.0091
67.2 2.0058
67.225 1.9949
67.25 1.9757
67.275 1.948
67.3 1.9113
67.325 1.8657
67.35 1.8151
67.375 1.7623
67.4 1.7089
67.425 1.6614
67.45 1.6258
67.475 1.6091
67.5 1.6122
67.525 1.6311
67.55 1.6606
67.575 1.6965
67.6 1.7328
67.625 1.7681
67.65 1.8055
67.675 1.8458
67.7 1.8891
67.725 1.9337
67.75 1.9718
67.775 2.0039
67.8 2.0321
67.825 2.0572
67.85 2.0753
67.875 2.0847
67.9 2.0851
67.925 2.0775
67.95 2.0631
67.975 2.0436
68 2.0192
68.025 1.9885
68.05 1.9546
68.075 1.9188
68.1 1.8803
68.125 1.8383
68.15 1.7901
68.175 1.7344
68.2 1.672
68.225 1.602
68.25 1.5246
68.275 1.4437
68.3 1.3637
68.325 1.2876
68.35 1.2192
68.375 1.1579
68.4 1.0971
68.425 1.0387
68.45 0.9801
68.475 0.9234
68.5 0.8751
68.525 0.8415
68.55 0.8297
68.575 0.8425
68.6 0.8683
68.625 0.8976
68.65 0.9281
68.675 0.9566
68.7 0.9845
68.725 1.0141
68.75 1.045
68.775 1.0761
68.8 1.1047
68.825 1.1331
68.85 1.1656
68.875 1.2024
68.9 1.2405
68.925 1.28
68.95 1.3174
68.975 1.3513
69 1.3805
69.025 1.4033
69.05 1.4188
69.075 1.4304
69.1 1.4387
69.125 1.4431
69.15 1.4448
69.175 1.4424
69.2 1.4384
69.225 1.4374
69.25 1.4447
69.275 1.4571
69.3 1.4665
69.325 1.469
69.35 1.4677
69.375 1.463
69.4 1.4527
69.425 1.4395
69.45 1.4262
69.475 1.4111
69.5 1.3959
69.525 1.3839
69.55 1.3762
69.575 1.3733
69.6 1.3701
69.625 1.3654
69.65 1.3588
69.675 1.3488
69.7 1.3371
69.725 1.3271
69.75 1.3195
69.775 1.3099
69.8 1.2955
69.825 1.2756
69.85 1.2497
69.875 1.2181
69.9 1.1781
69.925 1.1272
69.95 1.0681
69.975 1.003
70 0.9332
70.025 0.8571
70.05 0.7754
70.075 0.689
70.1 0.5999
70.125 0.5204
70.15 0.452
70.175 0.3925
70.2 0.3423
70.225 0.3003
70.25 0.2662
70.275 0.238
70.3 0.2161
70.325 0.1957
70.35 0.1726
70.375 0.1483
70.4 0.1215
70.425 0.0935
70.45 0.0687
70.475 0.0469
70.5 0.0275
70.525 0.0088
70.55 -0.0104
70.575 -0.0305
70.6 -0.048
70.625 -0.0611
70.65 -0.0667
70.675 -0.0616
70.7 -0.0478
70.725 -0.0232
70.75 0.0109
70.775 0.0492
70.8 0.0882
70.825 0.1219
70.85 0.1481
70.875 0.1674
70.9 0.1808
70.925 0.1902
70.95 0.2018
70.975 0.2217
71 0.2525
71.025 0.2884
71.05 0.322
71.075 0.3489
71.1 0.3647
71.125 0.3689
71.15 0.362
71.175 0.3473
71.2 0.3311
71.225 0.3148
71.25 0.2975
71.275 0.2757
71.3 0.2476
71.325 0.215
71.35 0.1824
71.375 0.1505
71.4 0.1173
71.425 0.0811
71.45 0.0403
71.475 -0.0056
71.5 -0.0529
71.525 -0.0978
71.55 -0.139
71.575 -0.1779
71.6 -0.2152
71.625 -0.2537
71.65 -0.2927
71.675 -0.3303
71.7 -0.3693
71.725 -0.4097
71.75 -0.4477
71.775 -0.4804
71.8 -0.5067
71.825 -0.5308
71.85 -0.5533
71.875 -0.5599
71.9 -0.5446
71.925 -0.5162
71.95 -0.4811
71.975 -0.4409
72 -0.3977
72.025 -0.3496
72.05 -0.3028
72.075 -0.2607
72.1 -0.2205
72.125 -0.1807
72.15 -0.1414
72.175 -0.1005
72.2 -0.0579
72.225 -0.0187
72.25 0.0173
72.275 0.0522
72.3 0.0858
72.325 0.1122
72.35 0.1291
72.375 0.1341
72.4 0.1255
72.425 0.1044
72.45 0.0764
72.475 0.0422
72.5 0.0055
72.525 -0.026
72.55 -0.0447
72.575 -0.045
72.6 -0.0257
72.625 0.0086
72.65 0.048
72.675 0.0835
72.7 0.1159
72.725 0.1473
72.75 0.1745
72.775 0.1968
72.8 0.2114
72.825 0.2191
72.85 0.2211
72.875 0.2178
72.9 0.2122
72.925 0.2029
72.95 0.1887
72.975 0.1728
73 0.1556
73.025 0.1382
73.05 0.1232
73.075 0.1114
73.1 0.1048
73.125 0.1056
73.15 0.1152
73.175 0.1322
73.2 0.1559
73.225 0.1867
73.25 0.2203
73.275 0.2558
73.3 0.2894
73.325 0.319
73.35 0.3461
73.375 0.376
73.4 0.4077
73.425 0.4386
73.45 0.4694
73.475 0.5008
73.5 0.5313
73.525 0.5601
73.55 0.5865
73.575 0.6072
73.6 0.6218
73.625 0.6319
73.65 0.6361
73.675 0.6344
73.7 0.6278
73.725 0.6178
73.75 0.6034
73.775 0.5819
73.8 0.5522
73.825 0.517
73.85 0.4817
73.875 0.4477
73.9 0.414
73.925 0.3834
73.95 0.3595
73.975 0.3549
74 0.364
74.025 0.3763
74.05 0.3866
74.075 0.3963
74.1 0.4084
74.125 0.4249
74.15 0.4505
74.175 0.4855
74.2 0.5219
74.225 0.5605
74.25 0.6092
74.275 0.6611
74.3 0.7017
74.325 0.7234
74.35 0.7274
74.375 0.7175
74.4 0.6969
74.425 0.672
74.45 0.6546
74.475 0.6473
74.5 0.6488
74.525 0.6564
74.55 0.6673
74.575 0.6758
74.6 0.6807
74.625 0.6815
74.65 0.6811
74.675 0.6822
74.7 0.6873
74.725 0.6974
74.75 0.712
74.775 0.7289
74.8 0.7439
74.825 0.7542
74.85 0.7597
74.875 0.759
74.9 0.7529
74.925 0.7399
74.95 0.724
74.975 0.7108
75 0.7103
75.025 0.7267
75.05 0.7633
75.075 0.815
75.1 0.8727
75.125 0.9318
75.15 0.9938
75.175 1.0554
75.2 1.1093
75.225 1.1511
75.25 1.1817
75.275 1.2029
75.3 1.222
75.325 1.242
75.35 1.2628
75.375 1.2845
75.4 1.306
75.425 1.3286
75.45 1.3488
75.475 1.3626
75.5 1.3764
75.525 1.4004
75.55 1.4356
75.575 1.4709
75.6 1.5015
75.625 1.5259
75.65 1.5455
75.675 1.5581
75.7 1.562
75.725 1.5543
75.75 1.5382
75.775 1.5204
75.8 1.4986
75.825 1.4693
75.85 1.4326
75.875 1.3903
75.9 1.3474
75.925 1.3176
75.95 1.2997
75.975 1.2864
76 1.2725
76.025 1.2587
76.05 1.2475
76.075 1.2412
76.1 1.2432
76.125 1.2521
76.15 1.2651
76.175 1.2782
76.2 1.2894
76.225 1.3015
76.25 1.3212
76.275 1.3484
76.3 1.3781
76.325 1.4042
76.35 1.425
76.375 1.4433
76.4 1.4634
76.425 1.4859
76.45 1.5059
76.475 1.5207
76.5 1.5301
76.525 1.5333
76.55 1.533
76.575 1.5311
76.6 1.5298
76.625 1.5313
76.65 1.5388
76.675 1.553
76.7 1.5713
76.725 1.5927
76.75 1.6159
76.775 1.638
76.8 1.6591
76.825 1.6798
76.85 1.7
76.875 1.72
76.9 1.7434
76.925 1.7713
76.95 1.8025
76.975 1.8357
77 1.8734
77.025 1.9149
77.05 1.9595
77.075 2.0084
77.1 2.0624
77.125 2.1258
77.15 2.2035
77.175 2.2909
77.2 2.3808
77.225 2.4677
77.25 2.5465
77.275 2.6148
77.3 2.6753
77.325 2.7298
77.35 2.779
77.375 2.8241
77.4 2.8672
77.425 2.909
77.45 2.9505
77.475 2.9906
77.5 3.0313
77.525 3.0762
77.55 3.1281
77.575 3.1885
77.6 3.2539
77.625 3.3178
77.65 3.379
77.675 3.4369
77.7 3.4905
77.725 3.5379
77.75 3.5784
77.775 3.6123
77.8 3.6399
77.825 3.6626
77.85 3.6805
77.875 3.6934
77.9 3.7006
77.925 3.6988
77.95 3.6879
77.975 3.668
78 3.6395
78.025 3.6028
78.05 3.559
78.075 3.516
78.1 3.4862
78.125 3.47
78.15 3.4551
78.175 3.437
78.2 3.4137
78.225 3.3921
78.25 3.3905
78.275 3.4095
78.3 3.4389
78.325 3.4714
78.35 3.5032
78.375 3.5337
78.4 3.5673
78.425 3.6
78.45 3.6284
78.475 3.655
78.5 3.681
78.525 3.7101
78.55 3.7396
78.575 3.7656
78.6 3.787
78.625 3.8031
78.65 3.8143
78.675 3.8229
78.7 3.8292
78.725 3.8346
78.75 3.8363
78.775 3.832
78.8 3.8212
78.825 3.8067
78.85 3.7893
78.875 3.7716
78.9 3.7583
78.925 3.7532
78.95 3.7576
78.975 3.7855
79 3.8353
79.025 3.8901
79.05 3.9409
79.075 3.9856
79.1 4.0251
79.125 4.0599
79.15 4.0898
79.175 4.116
79.2 4.1377
79.225 4.1549
79.25 4.1681
79.275 4.1777
79.3 4.1826
79.325 4.1811
79.35 4.175
79.375 4.1652
79.4 4.151
79.425 4.1334
79.45 4.1122
79.475 4.0868
79.5 4.0548
79.525 4.0165
79.55 3.9726
79.575 3.9243
79.6 3.8721
79.625 3.8144
79.65 3.7508
79.675 3.6888
79.7 3.6406
79.725 3.6045
79.75 3.5709
79.775 3.5373
79.8 3.505
79.825 3.473
79.85 3.4384
79.875 3.3974
79.9 3.3515
79.925 3.3024
79.95 3.2482
79.975 3.1936
80 3.1406
80.025 3.0919
80.05 3.0433
80.075 2.9918
80.1 2.9342
80.125 2.87
80.15 2.8011
80.175 2.7358
80.2 2.6784
80.225 2.6295
80.25 2.5888
80.275 2.5549
80.3 2.5316
80.325 2.5277
80.35 2.5434
80.375 2.5659
80.4 2.5888
80.425 2.6088
80.45 2.6211
80.475 2.6253
80.5 2.6202
80.525 2.6041
80.55 2.5811
80.575 2.5572
80.6 2.5357
80.625 2.5167
80.65 2.4957
80.675 2.4713
80.7 2.4462
80.725 2.4255
80.75 2.4101
80.775 2.3972
80.8 2.3842
80.825 2.3683
80.85 2.3472
80.875 2.3191
80.9 2.2838
80.925 2.2419
80.95 2.1966
80.975 2.1538
81 2.1145
81.025 2.0762
81.05 2.0383
81.075 2.0008
81.1 1.9632
81.125 1.9231
81.15 1.8782
81.175 1.8285
81.2 1.7749
81.225 1.7168
81.25 1.6536
81.275 1.5898
81.3 1.5312
81.325 1.4849
81.35 1.4424
81.375 1.3953
81.4 1.3435
81.425 1.2874
81.45 1.2267
81.475 1.1617
81.5 1.0917
81.525 1.0172
81.55 0.938
81.575 0.8571
81.6 0.7784
81.625 0.7054
81.65 0.6366
81.675 0.5729
81.7 0.5148
81.725 0.4635
81.75 0.4148
81.775 0.368
81.8 0.323
81.825 0.2766
81.85 0.2293
81.875 0.1852
81.9 0.1616
81.925 0.1783
81.95 0.22
81.975 0.268
82 0.3122
82.025 0.35
82.05 0.3826
82.075 0.409
82.1 0.431
82.125 0.4487
82.15 0.4623
82.175 0.4734
82.2 0.4843
82.225 0.4931
82.25 0.5015
82.275 0.518
82.3 0.5519
82.325 0.5943
82.35 0.6346
82.375 0.6739
82.4 0.709
82.425 0.7419
82.45 0.7716
82.475 0.7948
82.5 0.8116
82.525 0.8327
82.55 0.8643
82.575 0.9043
82.6 0.9531
82.625 1.0075
82.65 1.0647
82.675 1.1275
82.7 1.1959
82.725 1.2638
82.75 1.3263
82.775 1.3872
82.8 1.4481
82.825 1.5071
82.85 1.5595
82.875 1.6048
82.9 1.6428
82.925 1.6727
82.95 1.6937
82.975 1.7053
83 1.7085
83.025 1.7029
83.05 1.6909
83.075 1.6729
83.1 1.6497
83.125 1.6215
83.15 1.5952
83.175 1.5737
83.2 1.5643
83.225 1.5655
83.25 1.5682
83.275 1.5663
83.3 1.5572
83.325 1.5442
83.35 1.5295
83.375 1.5177
83.4 1.5079
83.425 1.4966
83.45 1.4812
83.475 1.4609
83.5 1.4348
83.525 1.4028
83.55 1.3648
83.575 1.3239
83.6 1.2844
83.625 1.2455
83.65 1.2018
83.675 1.1526
83.7 1.1024
83.725 1.057
83.75 1.011
83.775 0.96
83.8 0.9033
83.825 0.8486
83.85 0.7998
83.875 0.7524
83.9 0.6997
83.925 0.6425
83.95 0.5793
83.975 0.5186
84 0.4645
84.025 0.4164
84.05 -0.0015
84.075 -0.0368
84.1 -0.0656
84.125 -0.0872
84.15 -0.0975
84.175 -0.0927
84.2 -0.0678
84.225 -0.0268
84.25 0.0218
84.275 0.071
84.3 0.1162
84.325 0.1569
84.35 0.1877
84.375 0.2085
84.4 0.2205
84.425 0.2249
84.45 0.2231
84.475 0.2186
84.5 0.2128
84.525 0.2063
84.55 0.1991
84.575 0.1919
84.6 0.1903
84.625 0.1963
84.65 0.204
84.675 0.2104
84.7 0.2123
84.725 0.2092
84.75 0.2014
84.775 0.1905
84.8 0.1803
84.825 0.1719
84.85 0.1601
84.875 0.1425
84.9 0.1178
84.925 0.0848
84.95 0.0456
84.975 -0.0026
85 -0.0603
85.025 -0.1248
85.05 -0.1949
85.075 -0.2697
85.1 -0.3446
85.125 -0.418
85.15 -0.4948
85.175 -0.5798
85.2 -0.6731
85.225 -0.77
85.25 -0.8563
85.275 -0.9264
85.3 -0.9704
85.325 -0.9844
85.35 -0.9752
85.375 -0.9527
85.4 -0.9202
85.425 -0.884
85.45 -0.8471
85.475 -0.81
85.5 -0.7732
85.525 -0.7381
85.55 -0.7021
85.575 -0.6627
85.6 -0.6196
85.625 -0.5785
85.65 -0.5446
85.675 -0.5165
85.7 -0.496
85.725 -0.4815
85.75 -0.4676
85.775 -0.4466
85.8 -0.4058
85.825 -0.3373
85.85 -0.2503
85.875 -0.1564
85.9 -0.0619
85.925 0.0323
85.95 0.128
85.975 0.2227
86 0.3131
86.025 0.3966
86.05 0.4711
86.075 0.534
86.1 0.5855
86.125 0.6261
86.15 0.6567
86.175 0.6779
86.2 0.6895
86.225 0.6917
86.25 0.6834
86.275 0.664
86.3 0.6332
86.325 0.591
86.35 0.5366
86.375 0.4719
86.4 0.4019
86.425 0.3339
86.45 0.282
86.475 0.2451
86.5 0.2136
86.525 0.185
86.55 0.1606
86.575 0.1421
86.6 0.1284
86.625 0.1245
86.65 0.1394
86.675 0.1715
86.7 0.21
86.725 0.25
86.75 0.287
86.775 0.3197
86.8 0.3505
86.825 0.3829
86.85 0.4178
86.875 0.4544
86.9 0.4878
86.925 0.5161
86.95 0.5444
86.975 0.5741
87 0.605
87.025 0.6384
87.05 0.6723
87.075 0.7073
87.1 0.7357
87.125 0.7583
87.15 0.7766
87.175 0.7927
87.2 0.8073
87.225 0.8217
87.25 0.836
87.275 0.8461
87.3 0.8504
87.325 0.8463
87.35 0.8323
87.375 0.8086
87.4 0.7747
87.425 0.733
87.45 0.689
87.475 0.6625
87.5 0.6687
87.525 0.6911
87.55 0.7138
87.575 0.7387
87.6 0.7712
87.625 0.8087
87.65 0.8513
87.675 0.9059
87.7 0.965
87.725 1.021
87.75 1.0702
87.775 1.1125
87.8 1.1492
87.825 1.1817
87.85 1.2094
87.875 1.2302
87.9 1.2459
87.925 1.2577
87.95 1.2677
87.975 1.2759
88 1.284
88.025 1.2905
88.05 1.291
88.075 1.285
88.1 1.2776
88.125 1.2703
88.15 1.2633
88.175 1.2607
88.2 1.2636
88.225 1.2705
88.25 1.2805
88.275 1.2887
88.3 1.2928
88.325 1.2951
88.35 1.2976
88.375 1.2994
88.4 1.3008
88.425 1.3
88.45 1.3
88.475 1.3045
88.5 1.3169
88.525 1.3362
88.55 1.3551
88.575 1.3698
88.6 1.3766
88.625 1.3738
88.65 1.3632
88.675 1.3505
88.7 1.3419
88.725 1.3408
88.75 1.3559
88.775 1.4045
88.8 1.481
88.825 1.5636
88.85 1.6445
88.875 1.729
88.9 1.8219
88.925 1.9168
88.95 2.0089
88.975 2.0949
89 2.1737
89.025 2.2472
89.05 2.3157
89.075 2.3798
89.1 2.4405
89.125 2.4985
89.15 2.5541
89.175 2.6073
89.2 2.6579
89.225 2.7062
89.25 2.7525
89.275 2.7968
89.3 2.8396
89.325 2.8805
89.35 2.9188
89.375 2.9552
89.4 2.9904
89.425 3.0239
89.45 3.0548
89.475 3.0828
89.5 3.1082
89.525 3.1307
89.55 3.1502
89.575 3.1675
89.6 3.1825
89.625 3.1943
89.65 3.2031
89.675 3.2095
89.7 3.2135
89.725 3.2143
89.75 3.2111
89.775 3.2039
89.8 3.1951
89.825 3.1848
89.85 3.1732
89.875 3.16
89.9 3.1443
89.925 3.1257
89.95 3.1043
89.975 3.0802
90 3.0529
90.025 3.0283
90.05 3.0178
90.075 3.0243
90.1 3.0437
90.125 3.0679
90.15 3.0928
90.175 3.1157
90.2 3.1351
90.225 3.1509
90.25 3.1625
90.275 3.1689
90.3 3.1689
90.325 3.1631
90.35 3.1526
90.375 3.1376
90.4 3.1177
90.425 3.0933
90.45 3.0641
90.475 3.0302
90.5 2.9934
90.525 2.9549
90.55 2.915
90.575 2.8743
90.6 2.8346
90.625 2.7936
90.65 2.7512
90.675 2.7065
90.7 2.6609
90.725 2.6124
90.75 2.559
90.775 2.4979
90.8 2.4286
90.825 2.3502
90.85 2.262
90.875 2.1636
90.9 2.0605
90.925 1.9603
90.95 1.8648
90.975 1.7701
91 1.6715
91.025 1.5662
91.05 1.4546
91.075 1.3392
91.1 1.2255
91.125 1.1155
91.15 1.0109
91.175 0.9107
91.2 0.8069
91.225 0.6967
91.25 0.5804
91.275 0.4591
91.3 0.3309
91.325 0.195
91.35 0.0588
91.375 -0.0642
91.4 -0.1574
91.425 -0.2068
91.45 -0.2195
91.475 -0.2094
91.5 -0.1856
91.525 -0.1513
91.55 -0.1128
91.575 -0.0753
91.6 -0.0395
91.625 -0.001
91.65 0.0451
91.675 0.0977
91.7 0.1543
91.725 0.2094
91.75 0.2591
91.775 0.3014
91.8 0.3379
91.825 0.3749
91.85 0.4247
91.875 0.4794
91.9 0.5318
91.925 0.5798
91.95 0.6209
91.975 0.6553
92 0.6839
92.025 0.7066
92.05 0.7214
92.075 0.7293
92.1 0.7318
92.125 0.7281
92.15 0.7166
92.175 0.7025
92.2 0.684
92.225 0.6574
92.25 0.6227
92.275 0.5805
92.3 0.5285
92.325 0.4683
92.35 0.4029
92.375 0.3367
92.4 0.2717
92.425 0.216
92.45 0.168
92.475 0.1245
92.5 0.0849
92.525 0.0521
92.55 0.0262
92.575 0.0037
92.6 -0.0187
92.625 -0.0416
92.65 -0.0653
92.675 -0.0935
92.7 -0.1285
92.725 -0.1705
92.75 -0.2203
92.775 -0.2776
92.8 -0.343
92.825 -0.4189
92.85 -0.5066
92.875 -0.6074
92.9 -0.7174
92.925 -0.8312
92.95 -0.9506
92.975 -1.0688
93 -1.1818
93.025 -1.29
93.05 -1.3793
93.075 -1.4506
93.1 -1.5159
93.125 -1.5746
93.15 -1.6196
93.175 -1.6507
93.2 -1.6712
93.225 -1.6863
93.25 -1.6948
93.275 -1.698
93.3 -1.6905
93.325 -1.6674
93.35 -1.6373
93.375 -1.6044
93.4 -1.5667
93.425 -1.5256
93.45 -1.4847
93.475 -1.4484
93.5 -1.4159
93.525 -1.384
93.55 -1.3483
93.575 -1.3127
93.6 -1.2745
93.625 -1.2316
93.65 -1.186
93.675 -1.1392
93.7 -1.095
93.725 -1.0588
93.75 -1.0291
93.775 -1.006
93.8 -0.9891
93.825 -0.978
93.85 -0.9746
93.875 -0.9804
93.9 -0.9904
93.925 -1.0006
93.95 -1.0136
93.975 -1.0298
94 -1.0409
94.025 -1.0431
94.05 -1.042
94.075 -1.0407
94.1 -1.034
94.125 -1.0256
94.15 -1.0219
94.175 -1.0183
94.2 -1.0055
94.225 -0.9823
94.25 -0.9475
94.275 -0.8984
94.3 -0.84
94.325 -0.7795
94.35 -0.7153
94.375 -0.6508
94.4 -0.5915
94.425 -0.537
94.45 -0.4854
94.475 -0.437
94.5 -0.3899
94.525 -0.3429
94.55 -0.2961
94.575 -0.2488
94.6 -0.2009
94.625 -0.156
94.65 -0.1165
94.675 -0.0842
94.7 -0.0593
94.725 -0.041
94.75 -0.0278
94.775 -0.014
94.8 0.009
94.825 0.0492
94.85 0.1046
94.875 0.165
94.9 0.2266
94.925 0.2852
94.95 0.3387
94.975 0.3893
95 0.4394
95.025 0.4878
95.05 0.5344
95.075 0.5788
95.1 0.6197
95.125 0.6573
95.15 0.69
95.175 0.7159
95.2 0.7349
95.225 0.7457
95.25 0.7478
95.275 0.7408
95.3 0.7263
95.325 0.7086
95.35 0.6916
95.375 0.6729
95.4 0.6474
95.425 0.6146
95.45 0.5743
95.475 0.5268
95.5 0.4732
95.525 0.4131
95.55 0.3477
95.575 0.2826
95.6 0.2337
95.625 0.2121
95.65 0.2
95.675 0.1821
95.7 0.1561
95.725 0.1239
95.75 0.086
95.775 0.0447
95.8 0.0051
95.825 -0.0311
95.85 -0.0612
95.875 -0.0865
95.9 -0.1094
95.925 -0.1241
95.95 -0.1292
95.975 -0.1301
96 -0.1289
96.025 -0.1226
96.05 -0.1091
96.075 -0.0881
96.1 -0.0625
96.125 -0.0383
96.15 -0.0181
96.175 -0.0012
96.2 0.0102
96.225 0.0151
96.25 0.0152
96.275 0.0131
96.3 0.0071
96.325 -0.0049
96.35 -0.0225
96.375 -0.0459
96.4 -0.0774
96.425 -0.1178
96.45 -0.1644
96.475 -0.2119
96.5 -0.2582
96.525 -0.3027
96.55 -0.346
96.575 -0.3908
96.6 -0.4358
96.625 -0.4803
96.65 -0.5286
96.675 -0.5815
96.7 -0.6368
96.725 -0.69
96.75 -0.7301
96.775 -0.7438
96.8 -0.7269
96.825 -0.6963
96.85 -0.6643
96.875 -0.6363
96.9 -0.6151
96.925 -0.6023
96.95 -0.5983
96.975 -0.6015
97 -0.6114
97.025 -0.6293
97.05 -0.6543
97.075 -0.6807
97.1 -0.704
97.125 -0.719
97.15 -0.7216
97.175 -0.7163
97.2 -0.7112
97.225 -0.7042
97.25 -0.6924
97.275 -0.6784
97.3 -0.6668
97.325 -0.6622
97.35 -0.665
97.375 -0.6759
97.4 -0.6955
97.425 -0.7274
97.45 -0.7707
97.475 -0.822
97.5 -0.8815
97.525 -0.9468
97.55 -1.0142
97.575 -1.0866
97.6 -1.1644
97.625 -1.2461
97.65 -1.3302
97.675 -1.4157
97.7 -1.4942
97.725 -1.5617
97.75 -1.62
97.775 -1.6618
97.8 -1.694
97.825 -1.722
97.85 -1.746
97.875 -1.7685
97.9 -1.7849
97.925 -1.797
97.95 -1.7971
97.975 -1.7865
98 -1.7674
98.025 -1.7418
98.05 -1.7128
98.075 -1.6826
98.1 -1.6555
98.125 -1.6325
98.15 -1.6133
98.175 -1.5989
98.2 -1.5908
98.225 -1.5844
98.25 -1.5757
98.275 -1.5558
98.3 -1.5325
98.325 -1.5085
98.35 -1.4766
98.375 -1.43
98.4 -1.3641
98.425 -1.2817
98.45 -1.188
98.475 -1.088
98.5 -0.9854
98.525 -0.8808
98.55 -0.7756
98.575 -0.6717
98.6 -0.5711
98.625 -0.4748
98.65 -0.3861
98.675 -0.3061
98.7 -0.2365
98.725 -0.1772
98.75 -0.1282
98.775 -0.0899
98.8 -0.061
98.825 -0.0427
98.85 -0.0358
98.875 -0.0392
98.9 -0.052
98.925 -0.0737
98.95 -0.1035
98.975 -0.1409
99 -0.1846
99.025 -0.2317
99.05 -0.2798
99.075 -0.3294
99.1 -0.3829
99.125 -0.442
99.15 -0.5092
99.175 -0.5818
99.2 -0.6582
99.225 -0.7404
99.25 -0.828
99.275 -0.9179
99.3 -1.004
99.325 -1.082
99.35 -1.1432
99.375 -1.1818
99.4 -1.2017
99.425 -1.2124
99.45 -1.2146
99.475 -1.2123
99.5 -1.2048
99.525 -1.1967
99.55 -1.1936
99.575 -1.194
99.6 -1.196
99.625 -1.1958
99.65 -1.1903
99.675 -1.1795
99.7 -1.169
99.725 -1.1659
99.75 -1.1714
99.775 -1.1851
99.8 -1.2084
99.825 -1.2416
99.85 -1.2824
99.875 -1.329
99.9 -1.3831
99.925 -1.4439
99.95 -1.5076
99.975 -1.5692
100 -1.6235
