# Supplementary material for: Uptake of N2O5 by aqueous aerosol unveiled using chemically accurate many-body potentials
Source: Nat Commun. 2022 Mar 10;13:1266. doi: 10.1038/s41467-022-28697-8 (PMC8913772; doi:10.1038/s41467-022-28697-8)
Supplement: Supplementary file 3 — Source Data [file 41467_2022_28697_MOESM3_ESM.zip › n2o5-uptake-data/Fig2/scattering/rep10run03/relcom_gds.dat]

0.025 11.7521
0.05 11.7227
0.075 11.6933
0.1 11.6639
0.125 11.6344
0.15 11.6049
0.175 11.5754
0.2 11.5458
0.225 11.5162
0.25 11.4865
0.275 11.4568
0.3 11.427
0.325 11.3972
0.35 11.3674
0.375 11.3376
0.4 11.3077
0.425 11.2778
0.45 11.2478
0.475 11.2179
0.5 11.1879
0.525 11.1578
0.55 11.1278
0.575 11.0977
0.6 11.0676
0.625 11.0375
0.65 11.0074
0.675 10.9773
0.7 10.9471
0.725 10.9169
0.75 10.8868
0.775 10.8566
0.8 10.8267
0.825 10.7967
0.85 10.7666
0.875 10.7364
0.9 10.7062
0.925 10.6757
0.95 10.6451
0.975 10.6144
1 10.5836
1.025 10.5529
1.05 10.5222
1.075 10.4913
1.1 10.4602
1.125 10.429
1.15 10.3977
1.175 10.3664
1.2 10.3349
1.225 10.3034
1.25 10.272
1.275 10.2406
1.3 10.2092
1.325 10.1776
1.35 10.1459
1.375 10.114
1.4 10.0818
1.425 10.0495
1.45 10.017
1.475 9.9844
1.5 9.9516
1.525 9.9187
1.55 9.8857
1.575 9.8525
1.6 9.8191
1.625 9.7853
1.65 9.7512
1.675 9.7167
1.7 9.6818
1.725 9.6464
1.75 9.6106
1.775 9.5745
1.8 9.5382
1.825 9.5017
1.85 9.4652
1.875 9.4285
1.9 9.3915
1.925 9.3542
1.95 9.3164
1.975 9.2783
2 9.2398
2.025 9.2009
2.05 9.1618
2.075 9.1224
2.1 9.0827
2.125 9.0429
2.15 9.0029
2.175 8.9626
2.2 8.922
2.225 8.8811
2.25 8.84
2.275 8.7985
2.3 8.7567
2.325 8.7147
2.35 8.6724
2.375 8.6297
2.4 8.5865
2.425 8.5426
2.45 8.4977
2.475 8.4519
2.5 8.4052
2.525 8.3576
2.55 8.3089
2.575 8.2595
2.6 8.2095
2.625 8.159
2.65 8.1076
2.675 8.0553
2.7 8.0021
2.725 7.9481
2.75 7.8932
2.775 7.8374
2.8 7.7807
2.825 7.7222
2.85 7.662
2.875 7.6003
2.9 7.5371
2.925 7.4722
2.95 7.4052
2.975 7.3362
3 7.2653
3.025 7.1924
3.05 7.1175
3.075 7.0408
3.1 6.9627
3.125 6.8834
3.15 6.8024
3.175 6.7199
3.2 6.636
3.225 6.5511
3.25 6.4646
3.275 6.3766
3.3 6.2866
3.325 6.1937
3.35 6.0975
3.375 5.9985
3.4 5.8975
3.425 5.7939
3.45 5.6873
3.475 5.5783
3.5 5.4667
3.525 5.3519
3.55 5.2334
3.575 5.1096
3.6 4.9817
3.625 4.8506
3.65 4.7208
3.675 4.5955
3.7 4.4774
3.725 4.3785
3.75 4.3012
3.775 4.2393
3.8 4.1881
3.825 4.1555
3.85 4.1393
3.875 4.1336
3.9 4.1321
3.925 4.1333
3.95 4.1401
3.975 4.1501
4 4.1597
4.025 4.1676
4.05 4.1735
4.075 4.1776
4.1 4.184
4.125 4.1954
4.15 4.2091
4.175 4.2199
4.2 4.2245
4.225 4.2186
4.25 4.2005
4.275 4.1696
4.3 4.1253
4.325 4.0675
4.35 3.9963
4.375 3.9122
4.4 3.82
4.425 3.7312
4.45 3.667
4.475 3.6387
4.5 3.639
4.525 3.6548
4.55 3.6742
4.575 3.6893
4.6 3.7013
4.625 3.7164
4.65 3.739
4.675 3.7704
4.7 3.8068
4.725 3.8448
4.75 3.8872
4.775 3.9358
4.8 3.9882
4.825 4.0396
4.85 4.0863
4.875 4.1255
4.9 4.1581
4.925 4.185
4.95 4.2054
4.975 4.2183
5 4.2242
5.025 4.2253
5.05 4.2233
5.075 4.2191
5.1 4.2103
5.125 4.1962
5.15 4.1769
5.175 4.1505
5.2 4.1173
5.225 4.0749
5.25 4.0274
5.275 3.9842
5.3 3.9488
5.325 3.9145
5.35 3.8774
5.375 3.8366
5.4 3.793
5.425 3.7456
5.45 3.6949
5.475 3.6435
5.5 3.5911
5.525 3.542
5.55 3.4979
5.575 3.4531
5.6 3.4064
5.625 3.3621
5.65 3.3249
5.675 3.2963
5.7 3.2725
5.725 3.2503
5.75 3.2285
5.775 3.2043
5.8 3.1768
5.825 3.1465
5.85 3.1147
5.875 3.0821
5.9 3.048
5.925 3.0125
5.95 2.9758
5.975 2.9411
6 2.9134
6.025 2.8965
6.05 2.8883
6.075 2.8865
6.1 2.886
6.125 2.8823
6.15 2.8752
6.175 2.8695
6.2 2.8672
6.225 2.8683
6.25 2.8739
6.275 2.8835
6.3 2.8939
6.325 2.9019
6.35 2.9074
6.375 2.9085
6.4 2.9068
6.425 2.9027
6.45 2.8959
6.475 2.8894
6.5 2.8814
6.525 2.8675
6.55 2.847
6.575 2.8205
6.6 2.7906
6.625 2.7576
6.65 2.7236
6.675 2.69
6.7 2.6607
6.725 2.6364
6.75 2.6156
6.775 2.6002
6.8 2.5972
6.825 2.6062
6.85 2.622
6.875 2.6452
6.9 2.6754
6.925 2.723
6.95 2.7973
6.975 2.8808
7 2.9659
7.025 3.0512
7.05 3.1317
7.075 3.2035
7.1 3.2632
7.125 3.3103
7.15 3.3442
7.175 3.3669
7.2 3.3859
7.225 3.4064
7.25 3.4284
7.275 3.4519
7.3 3.4741
7.325 3.4909
7.35 3.4996
7.375 3.4999
7.4 3.4943
7.425 3.483
7.45 3.4649
7.475 3.4391
7.5 3.4064
7.525 3.3676
7.55 3.3262
7.575 3.2891
7.6 3.2627
7.625 3.2501
7.65 3.2479
7.675 3.253
7.7 3.257
7.725 3.2533
7.75 3.2397
7.775 3.2197
7.8 3.1916
7.825 3.1593
7.85 3.1289
7.875 3.1055
7.9 3.0832
7.925 3.0509
7.95 3.006
7.975 2.9505
8 2.8837
8.025 2.8064
8.05 2.732
8.075 2.6849
8.1 2.676
8.125 2.6988
8.15 2.736
8.175 2.7776
8.2 2.8196
8.225 2.8626
8.25 2.9052
8.275 2.9473
8.3 2.9854
8.325 3.018
8.35 3.0439
8.375 3.0618
8.4 3.0712
8.425 3.0729
8.45 3.0674
8.475 3.0543
8.5 3.0338
8.525 3.0076
8.55 2.9786
8.575 2.9515
8.6 2.9301
8.625 2.9137
8.65 2.8971
8.675 2.8786
8.7 2.8553
8.725 2.8262
8.75 2.7904
8.775 2.7464
8.8 2.6942
8.825 2.6348
8.85 2.5743
8.875 2.5192
8.9 2.4655
8.925 2.4071
8.95 2.3426
8.975 2.2738
9 2.1981
9.025 2.1138
9.05 2.0263
9.075 1.953
9.1 1.8988
9.125 1.8576
9.15 1.8227
9.175 1.7869
9.2 1.7432
9.225 1.6951
9.25 1.6435
9.275 1.5919
9.3 1.5443
9.325 1.5054
9.35 1.4857
9.375 1.48
9.4 1.4726
9.425 1.4559
9.45 1.4303
9.475 1.3995
9.5 1.3648
9.525 1.3394
9.55 1.33
9.575 1.3377
9.6 1.3529
9.625 1.3716
9.65 1.3936
9.675 1.4165
9.7 1.4393
9.725 1.461
9.75 1.4761
9.775 1.4835
9.8 1.4908
9.825 1.5082
9.85 1.5491
9.875 1.6195
9.9 1.7076
9.925 1.8012
9.95 1.8937
9.975 1.9815
10 2.0635
10.025 2.1393
10.05 2.2077
10.075 2.2689
10.1 2.3222
10.125 2.3665
10.15 2.4044
10.175 2.4371
10.2 2.47
10.225 2.5119
10.25 2.5594
10.275 2.607
10.3 2.6546
10.325 2.7043
10.35 2.7563
10.375 2.8075
10.4 2.8542
10.425 2.8949
10.45 2.9294
10.475 2.959
10.5 2.9853
10.525 3.0088
10.55 3.0277
10.575 3.0411
10.6 3.0496
10.625 3.0535
10.65 3.0532
10.675 3.0477
10.7 3.0372
10.725 3.0231
10.75 3.0061
10.775 2.985
10.8 2.9591
10.825 2.9289
10.85 2.8959
10.875 2.862
10.9 2.8299
10.925 2.7986
10.95 2.767
10.975 2.74
11 2.7168
11.025 2.6904
11.05 2.66
11.075 2.6255
11.1 2.5861
11.125 2.5412
11.15 2.4936
11.175 2.4507
11.2 2.4152
11.225 2.3865
11.25 2.3593
11.275 2.3278
11.3 2.2906
11.325 2.2432
11.35 2.1861
11.375 2.1219
11.4 2.0522
11.425 1.9826
11.45 1.9139
11.475 1.8413
11.5 1.7647
11.525 1.6877
11.55 1.6101
11.575 1.5284
11.6 1.449
11.625 1.3794
11.65 1.3129
11.675 1.2398
11.7 1.1581
11.725 1.0696
11.75 0.9765
11.775 0.8836
11.8 0.7926
11.825 0.7086
11.85 0.6373
11.875 0.5999
11.9 0.5867
11.925 0.5792
11.95 0.5679
11.975 0.5488
12 0.5234
12.025 0.4992
12.05 0.4838
12.075 0.4801
12.1 0.4855
12.125 0.4958
12.15 0.504
12.175 0.5079
12.2 0.5132
12.225 0.5195
12.25 0.5281
12.275 0.5382
12.3 0.5552
12.325 0.5759
12.35 0.5966
12.375 0.6201
12.4 0.6452
12.425 0.6718
12.45 0.6985
12.475 0.7253
12.5 0.7464
12.525 0.7607
12.55 0.7671
12.575 0.768
12.6 0.7662
12.625 0.7632
12.65 0.762
12.675 0.7635
12.7 0.764
12.725 0.7627
12.75 0.761
12.775 0.7635
12.8 0.7722
12.825 0.7896
12.85 0.8161
12.875 0.8516
12.9 0.8908
12.925 0.9305
12.95 0.9679
12.975 0.9996
13 1.0258
13.025 1.0468
13.05 1.0626
13.075 1.0728
13.1 1.0789
13.125 1.0843
13.15 1.0874
13.175 1.0898
13.2 1.1007
13.225 1.1179
13.25 1.133
13.275 1.1454
13.3 1.1536
13.325 1.1533
13.35 1.1452
13.375 1.1376
13.4 1.1332
13.425 1.126
13.45 1.1176
13.475 1.1059
13.5 1.0924
13.525 1.0732
13.55 1.0469
13.575 1.0155
13.6 0.9845
13.625 0.9558
13.65 0.9257
13.675 0.8949
13.7 0.8625
13.725 0.826
13.75 0.7861
13.775 0.744
13.8 0.7038
13.825 0.6716
13.85 0.6519
13.875 0.6422
13.9 0.6365
13.925 0.6312
13.95 0.622
13.975 0.6057
14 0.5817
14.025 0.5508
14.05 0.5137
14.075 0.4744
14.1 0.4381
14.125 0.407
14.15 0.3728
14.175 0.3293
14.2 0.277
14.225 0.2171
14.25 0.1516
14.275 0.0835
14.3 0.0151
14.325 -0.0492
14.35 -0.107
14.375 -0.1578
14.4 -0.2027
14.425 -0.2424
14.45 -0.2798
14.475 -0.3082
14.5 -0.3241
14.525 -0.3206
14.55 -0.3021
14.575 -0.2725
14.6 -0.2353
14.625 -0.1926
14.65 -0.1421
14.675 -0.0894
14.7 -0.0377
14.725 0.0072
14.75 0.046
14.775 0.0757
14.8 0.097
14.825 0.1168
14.85 0.1427
14.875 0.181
14.9 0.2306
14.925 0.2903
14.95 0.3512
14.975 0.4105
15 0.4698
15.025 0.5318
15.05 0.5962
15.075 0.6552
15.1 0.7059
15.125 0.7443
15.15 0.7717
15.175 0.7881
15.2 0.7954
15.225 0.7964
15.25 0.7919
15.275 0.7836
15.3 0.7716
15.325 0.7527
15.35 0.7262
15.375 0.6919
15.4 0.6489
15.425 0.5978
15.45 0.5433
15.475 0.4936
15.5 0.4546
15.525 0.4295
15.55 0.4021
15.575 0.3667
15.6 0.3281
15.625 0.2965
15.65 0.2882
15.675 0.3052
15.7 0.3293
15.725 0.3513
15.75 0.3781
15.775 0.4147
15.8 0.453
15.825 0.4855
15.85 0.5076
15.875 0.5246
15.9 0.5392
15.925 0.5488
15.95 0.5523
15.975 0.5503
16 0.5433
16.025 0.5338
16.05 0.521
16.075 0.5013
16.1 0.4751
16.125 0.4423
16.15 0.4031
16.175 0.3605
16.2 0.3195
16.225 0.2815
16.25 0.247
16.275 0.2166
16.3 0.1906
16.325 0.1705
16.35 0.1484
16.375 0.119
16.4 0.0869
16.425 0.0562
16.45 0.0261
16.475 -0.006
16.5 -0.0399
16.525 -0.0687
16.55 -0.084
16.575 -0.0867
16.6 -0.0854
16.625 -0.0871
16.65 -0.0925
16.675 -0.0985
16.7 -0.1007
16.725 -0.0983
16.75 -0.094
16.775 -0.0864
16.8 -0.0767
16.825 -0.07
16.85 -0.0663
16.875 -0.0643
16.9 -0.0652
16.925 -0.0682
16.95 -0.0733
16.975 -0.08
17 -0.0923
17.025 -0.1097
17.05 -0.1346
17.075 -0.1667
17.1 -0.2058
17.125 -0.2489
17.15 -0.291
17.175 -0.3233
17.2 -0.3418
17.225 -0.3501
17.25 -0.3492
17.275 -0.3393
17.3 -0.3243
17.325 -0.3131
17.35 -0.3087
17.375 -0.3136
17.4 -0.3278
17.425 -0.3478
17.45 -0.3727
17.475 -0.4003
17.5 -0.4304
17.525 -0.4644
17.55 -0.5022
17.575 -0.5433
17.6 -0.5886
17.625 -0.6332
17.65 -0.6618
17.675 -0.667
17.7 -0.6593
17.725 -0.6504
17.75 -0.6456
17.775 -0.6462
17.8 -0.6531
17.825 -0.6674
17.85 -0.689
17.875 -0.7163
17.9 -0.7496
17.925 -0.7846
17.95 -0.811
17.975 -0.8155
18 -0.8024
18.025 -0.7859
18.05 -0.7724
18.075 -0.761
18.1 -0.7499
18.125 -0.7412
18.15 -0.737
18.175 -0.7388
18.2 -0.7459
18.225 -0.7566
18.25 -0.7668
18.275 -0.7689
18.3 -0.7537
18.325 -0.7308
18.35 -0.7117
18.375 -0.701
18.4 -0.6971
18.425 -0.6962
18.45 -0.697
18.475 -0.7008
18.5 -0.7045
18.525 -0.7056
18.55 -0.7039
18.575 -0.7071
18.6 -0.7236
18.625 -0.7524
18.65 -0.7807
18.675 -0.8101
18.7 -0.8408
18.725 -0.8721
18.75 -0.9048
18.775 -0.9403
18.8 -0.9796
18.825 -1.0235
18.85 -1.0763
18.875 -1.1384
18.9 -1.2111
18.925 -1.2925
18.95 -1.3798
18.975 -1.4684
19 -1.5579
19.025 -1.6429
19.05 -1.7196
19.075 -1.7855
19.1 -1.8381
19.125 -1.8837
19.15 -1.9267
19.175 -1.967
19.2 -2.0024
19.225 -2.0327
19.25 -2.058
19.275 -2.076
19.3 -2.0875
19.325 -2.0965
19.35 -2.1062
19.375 -2.1174
19.4 -2.1307
19.425 -2.1484
19.45 -2.1725
19.475 -2.2007
19.5 -2.2319
19.525 -2.2668
19.55 -2.3082
19.575 -2.3562
19.6 -2.4083
19.625 -2.4617
19.65 -2.5174
19.675 -2.5731
19.7 -2.6186
19.725 -2.6507
19.75 -2.681
19.775 -2.7133
19.8 -2.7475
19.825 -2.7842
19.85 -2.824
19.875 -2.8691
19.9 -2.9253
19.925 -2.9931
19.95 -3.0662
19.975 -3.142
20 -3.2169
20.025 -3.2893
20.05 -3.3597
20.075 -3.4251
20.1 -3.4744
20.125 -3.5045
20.15 -3.5149
20.175 -3.5109
20.2 -3.4921
20.225 -3.4662
20.25 -3.4393
20.275 -3.4116
20.3 -3.3812
20.325 -3.3463
20.35 -3.303
20.375 -3.2539
20.4 -3.2175
20.425 -3.2092
20.45 -3.218
20.475 -3.2339
20.5 -3.2476
20.525 -3.2595
20.55 -3.2685
20.575 -3.2707
20.6 -3.2634
20.625 -3.2482
20.65 -3.2327
20.675 -3.223
20.7 -3.2186
20.725 -3.2201
20.75 -3.2282
20.775 -3.2364
20.8 -3.2442
20.825 -3.2477
20.85 -3.2375
20.875 -3.2141
20.9 -3.1863
20.925 -3.1571
20.95 -3.1292
20.975 -3.1039
21 -3.0881
21.025 -3.0837
21.05 -3.0871
21.075 -3.0948
21.1 -3.1083
21.125 -3.1251
21.15 -3.1436
21.175 -3.1531
21.2 -3.1489
21.225 -3.1338
21.25 -3.1117
21.275 -3.0866
21.3 -3.0621
21.325 -3.0398
21.35 -3.0215
21.375 -3.0039
21.4 -2.9846
21.425 -2.9642
21.45 -2.9366
21.475 -2.8975
21.5 -2.8496
21.525 -2.7862
21.55 -2.7131
21.575 -2.6365
21.6 -2.5619
21.625 -2.489
21.65 -2.4202
21.675 -2.3579
21.7 -2.3007
21.725 -2.2447
21.75 -2.1932
21.775 -2.1488
21.8 -2.1104
21.825 -2.0776
21.85 -2.0507
21.875 -2.031
21.9 -2.0201
21.925 -2.0193
21.95 -2.0284
21.975 -2.0471
22 -2.0781
22.025 -2.1222
22.05 -2.1759
22.075 -2.235
22.1 -2.2902
22.125 -2.3387
22.15 -2.378
22.175 -2.4155
22.2 -2.46
22.225 -2.4979
22.25 -2.5234
22.275 -2.5315
22.3 -2.518
22.325 -2.4854
22.35 -2.4433
22.375 -2.3997
22.4 -2.3534
22.425 -2.3053
22.45 -2.2588
22.475 -2.2127
22.5 -2.1656
22.525 -2.1203
22.55 -2.0823
22.575 -2.0488
22.6 -2.0175
22.625 -1.9873
22.65 -1.9622
22.675 -1.9439
22.7 -1.9273
22.725 -1.9071
22.75 -1.8841
22.775 -1.8633
22.8 -1.8521
22.825 -1.8553
22.85 -1.8717
22.875 -1.8961
22.9 -1.9213
22.925 -1.9436
22.95 -1.9647
22.975 -1.9866
23 -2.0118
23.025 -2.04
23.05 -2.0731
23.075 -2.109
23.1 -2.1474
23.125 -2.1913
23.15 -2.2384
23.175 -2.2889
23.2 -2.3416
23.225 -2.3934
23.25 -2.445
23.275 -2.4946
23.3 -2.5397
23.325 -2.5785
23.35 -2.6141
23.375 -2.6496
23.4 -2.6881
23.425 -2.7327
23.45 -2.7879
23.475 -2.8513
23.5 -2.9183
23.525 -2.9903
23.55 -3.0594
23.575 -3.1176
23.6 -3.1585
23.625 -3.1789
23.65 -3.1747
23.675 -3.1404
23.7 -3.0877
23.725 -3.0267
23.75 -2.9602
23.775 -2.8987
23.8 -2.8493
23.825 -2.8169
23.85 -2.7979
23.875 -2.7866
23.9 -2.7825
23.925 -2.783
23.95 -2.7881
23.975 -2.7978
24 -2.8094
24.025 -2.8231
24.05 -2.8387
24.075 -2.8568
24.1 -2.8786
24.125 -2.9066
24.15 -2.9375
24.175 -2.9604
24.2 -2.966
24.225 -2.9568
24.25 -2.9425
24.275 -2.9284
24.3 -2.9175
24.325 -2.9131
24.35 -2.9185
24.375 -2.9312
24.4 -2.9361
24.425 -2.9252
24.45 -2.899
24.475 -2.8638
24.5 -2.8251
24.525 -2.789
24.55 -2.7594
24.575 -2.7378
24.6 -2.7216
24.625 -2.708
24.65 -2.6978
24.675 -2.6901
24.7 -2.6872
24.725 -2.688
24.75 -2.6923
24.775 -2.6943
24.8 -2.6876
24.825 -2.6743
24.85 -2.6564
24.875 -2.6285
24.9 -2.5882
24.925 -2.5426
24.95 -2.5002
24.975 -2.4598
25 -2.4233
25.025 -2.3928
25.05 -2.366
25.075 -2.3396
25.1 -2.309
25.125 -2.2749
25.15 -2.2379
25.175 -2.2001
25.2 -2.1622
25.225 -2.1265
25.25 -2.0927
25.275 -2.0631
25.3 -2.0404
25.325 -2.0209
25.35 -1.998
25.375 -1.9695
25.4 -1.9407
25.425 -1.9141
25.45 -1.8903
25.475 -1.8652
25.5 -1.8388
25.525 -1.8118
25.55 -1.7848
25.575 -1.7597
25.6 -1.7352
25.625 -1.7088
25.65 -1.683
25.675 -1.6599
25.7 -1.6371
25.725 -1.6185
25.75 -1.6058
25.775 -1.6007
25.8 -1.6103
25.825 -1.6293
25.85 -1.6558
25.875 -1.6885
25.9 -1.7251
25.925 -1.7632
25.95 -1.804
25.975 -1.8442
26 -1.8823
26.025 -1.9207
26.05 -1.9582
26.075 -1.9974
26.1 -2.0424
26.125 -2.0936
26.15 -2.1516
26.175 -2.2167
26.2 -2.2868
26.225 -2.3602
26.25 -2.4329
26.275 -2.5013
26.3 -2.5663
26.325 -2.6274
26.35 -2.6845
26.375 -2.7353
26.4 -2.774
26.425 -2.7976
26.45 -2.8102
26.475 -2.8208
26.5 -2.8417
26.525 -2.8705
26.55 -2.8978
26.575 -2.9213
26.6 -2.9414
26.625 -2.9627
26.65 -2.9882
26.675 -3.0142
26.7 -3.0422
26.725 -3.0675
26.75 -3.0861
26.775 -3.1033
26.8 -3.118
26.825 -3.1296
26.85 -3.1372
26.875 -3.1456
26.9 -3.1649
26.925 -3.2046
26.95 -3.2519
26.975 -3.2929
27 -3.315
27.025 -3.3181
27.05 -3.3073
27.075 -3.2883
27.1 -3.2682
27.125 -3.2591
27.15 -3.2565
27.175 -3.2518
27.2 -3.2374
27.225 -3.2061
27.25 -3.1589
27.275 -3.1052
27.3 -3.0532
27.325 -3.0118
27.35 -2.9814
27.375 -2.9614
27.4 -2.9516
27.425 -2.9562
27.45 -2.9772
27.475 -3.0132
27.5 -3.0566
27.525 -3.1054
27.55 -3.1559
27.575 -3.2026
27.6 -3.2416
27.625 -3.2687
27.65 -3.2896
27.675 -3.3151
27.7 -3.3483
27.725 -3.3778
27.75 -3.3977
27.775 -3.4035
27.8 -3.3949
27.825 -3.3848
27.85 -3.3834
27.875 -3.4018
27.9 -3.4355
27.925 -3.4769
27.95 -3.5227
27.975 -3.5571
28 -3.5633
28.025 -3.5501
28.05 -3.5245
28.075 -3.4928
28.1 -3.4637
28.125 -3.4421
28.15 -3.4361
28.175 -3.4446
28.2 -3.4545
28.225 -3.4538
28.25 -3.4423
28.275 -3.4248
28.3 -3.4094
28.325 -3.3985
28.35 -3.3937
28.375 -3.3912
28.4 -3.3901
28.425 -3.3932
28.45 -3.4032
28.475 -3.4177
28.5 -3.4275
28.525 -3.4361
28.55 -3.4428
28.575 -3.4508
28.6 -3.4615
28.625 -3.4773
28.65 -3.4969
28.675 -3.5178
28.7 -3.5388
28.725 -3.5592
28.75 -3.5779
28.775 -3.5927
28.8 -3.6019
28.825 -3.6029
28.85 -3.5918
28.875 -3.5693
28.9 -3.5412
28.925 -3.5176
28.95 -3.5022
28.975 -3.4966
29 -3.4978
29.025 -3.5008
29.05 -3.5025
29.075 -3.5046
29.1 -3.5095
29.125 -3.5174
29.15 -3.5281
29.175 -3.5417
29.2 -3.5656
29.225 -3.6069
29.25 -3.6656
29.275 -3.7298
29.3 -3.7848
29.325 -3.8169
29.35 -3.814
29.375 -3.7835
29.4 -3.7304
29.425 -3.6706
29.45 -3.6145
29.475 -3.5714
29.5 -3.549
29.525 -3.5329
29.55 -3.5185
29.575 -3.5012
29.6 -3.4791
29.625 -3.4514
29.65 -3.4194
29.675 -3.3876
29.7 -3.3584
29.725 -3.3298
29.75 -3.3021
29.775 -3.277
29.8 -3.2537
29.825 -3.231
29.85 -3.2109
29.875 -3.1889
29.9 -3.1649
29.925 -3.1425
29.95 -3.1279
29.975 -3.1194
30 -3.1151
30.025 -3.1193
30.05 -3.1279
30.075 -3.1434
30.1 -3.1689
30.125 -3.2034
30.15 -3.246
30.175 -3.2947
30.2 -3.3423
30.225 -3.3801
30.25 -3.4113
30.275 -3.4372
30.3 -3.4574
30.325 -3.4678
30.35 -3.4756
30.375 -3.483
30.4 -3.481
30.425 -3.4677
30.45 -3.4508
30.475 -3.4287
30.5 -3.4014
30.525 -3.3752
30.55 -3.3548
30.575 -3.3367
30.6 -3.3214
30.625 -3.31
30.65 -3.3014
30.675 -3.2927
30.7 -3.2838
30.725 -3.2762
30.75 -3.2622
30.775 -3.2346
30.8 -3.1999
30.825 -3.1628
30.85 -3.1186
30.875 -3.071
30.9 -3.0309
30.925 -3.0053
30.95 -2.9918
30.975 -2.9868
31 -2.9863
31.025 -2.9895
31.05 -2.9952
31.075 -3.0042
31.1 -3.0092
31.125 -3.0041
31.15 -2.9991
31.175 -3.0046
31.2 -3.0164
31.225 -3.0346
31.25 -3.0582
31.275 -3.0819
31.3 -3.1114
31.325 -3.1504
31.35 -3.197
31.375 -3.2578
31.4 -3.3358
31.425 -3.431
31.45 -3.533
31.475 -3.6364
31.5 -3.737
31.525 -3.8334
31.55 -3.9236
31.575 -4.0082
31.6 -4.083
31.625 -4.1257
31.65 -4.1222
31.675 -4.0905
31.7 -4.0462
31.725 -3.9975
31.75 -3.9546
31.775 -3.911
31.8 -3.8679
31.825 -3.8366
31.85 -3.8188
31.875 -3.8065
31.9 -3.7971
31.925 -3.7897
31.95 -3.786
31.975 -3.7921
32 -3.8061
32.025 -3.823
32.05 -3.8332
32.075 -3.8245
32.1 -3.7998
32.125 -3.7761
32.15 -3.7606
32.175 -3.7568
32.2 -3.7627
32.225 -3.7725
32.25 -3.7816
32.275 -3.7886
32.3 -3.7862
32.325 -3.771
32.35 -3.744
32.375 -3.708
32.4 -3.6674
32.425 -3.6094
32.45 -3.5251
32.475 -3.4353
32.5 -3.35
32.525 -3.2727
32.55 -3.1999
32.575 -3.129
32.6 -3.0695
32.625 -3.034
32.65 -3.026
32.675 -3.0365
32.7 -3.0599
32.725 -3.0883
32.75 -3.1198
32.775 -3.1584
32.8 -3.2039
32.825 -3.2529
32.85 -3.3012
32.875 -3.3491
32.9 -3.3961
32.925 -3.4389
32.95 -3.4785
32.975 -3.5123
33 -3.5422
33.025 -3.5664
33.05 -3.5819
33.075 -3.5885
33.1 -3.5911
33.125 -3.595
33.15 -3.6009
33.175 -3.6119
33.2 -3.6284
33.225 -3.6499
33.25 -3.674
33.275 -3.6943
33.3 -3.7081
33.325 -3.7217
33.35 -3.738
33.375 -3.7572
33.4 -3.778
33.425 -3.7922
33.45 -3.7995
33.475 -3.8033
33.5 -3.805
33.525 -3.8058
33.55 -3.8027
33.575 -3.7913
33.6 -3.7712
33.625 -3.7434
33.65 -3.7093
33.675 -3.6762
33.7 -3.6528
33.725 -3.6406
33.75 -3.6356
33.775 -3.6369
33.8 -3.6369
33.825 -3.6369
33.85 -3.6378
33.875 -3.6421
33.9 -3.6577
33.925 -3.6885
33.95 -3.732
33.975 -3.7877
34 -3.8532
34.025 -3.923
34.05 -3.9948
34.075 -4.0545
34.1 -4.0864
34.125 -4.1043
34.15 -4.1386
34.175 -4.2022
34.2 -4.2846
34.225 -4.3741
34.25 -4.4626
34.275 -4.5479
34.3 -4.6291
34.325 -4.7033
34.35 -4.7602
34.375 -4.7876
34.4 -4.7868
34.425 -4.774
34.45 -4.7635
34.475 -4.7646
34.5 -4.7823
34.525 -4.8101
34.55 -4.8392
34.575 -4.869
34.6 -4.8975
34.625 -4.9048
34.65 -4.8802
34.675 -4.8393
34.7 -4.7924
34.725 -4.7487
34.75 -4.7199
34.775 -4.7137
34.8 -4.7289
34.825 -4.7624
34.85 -4.8004
34.875 -4.8345
34.9 -4.8648
34.925 -4.8893
34.95 -4.8986
34.975 -4.8877
35 -4.8592
35.025 -4.8211
35.05 -4.7844
35.075 -4.7531
35.1 -4.7206
35.125 -4.6755
35.15 -4.6129
35.175 -4.5349
35.2 -4.4508
35.225 -4.3703
35.25 -4.2977
35.275 -4.2346
35.3 -4.1861
35.325 -4.1564
35.35 -4.1395
35.375 -4.1296
35.4 -4.1213
35.425 -4.1039
35.45 -4.0787
35.475 -4.0482
35.5 -4.0196
35.525 -3.998
35.55 -3.9874
35.575 -3.9874
35.6 -3.9973
35.625 -4.0117
35.65 -4.0248
35.675 -4.0338
35.7 -4.0434
35.725 -4.0556
35.75 -4.0647
35.775 -4.0727
35.8 -4.0784
35.825 -4.0779
35.85 -4.067
35.875 -4.0387
35.9 -3.994
35.925 -3.9371
35.95 -3.871
35.975 -3.8013
36 -3.7368
36.025 -3.6847
36.05 -3.6475
36.075 -3.6246
36.1 -3.6182
36.125 -3.6264
36.15 -3.6425
36.175 -3.6606
36.2 -3.6751
36.225 -3.6817
36.25 -3.673
36.275 -3.6494
36.3 -3.6139
36.325 -3.5742
36.35 -3.5382
36.375 -3.5049
36.4 -3.4744
36.425 -3.4467
36.45 -3.4225
36.475 -3.4006
36.5 -3.3789
36.525 -3.3589
36.55 -3.3388
36.575 -3.3196
36.6 -3.2987
36.625 -3.2766
36.65 -3.255
36.675 -3.2378
36.7 -3.2231
36.725 -3.2046
36.75 -3.1819
36.775 -3.161
36.8 -3.1474
36.825 -3.1416
36.85 -3.1351
36.875 -3.1169
36.9 -3.0876
36.925 -3.0566
36.95 -3.0277
36.975 -3.0005
37 -2.9738
37.025 -2.9507
37.05 -2.9376
37.075 -2.9281
37.1 -2.9219
37.125 -2.9238
37.15 -2.9306
37.175 -2.9422
37.2 -2.9589
37.225 -2.9802
37.25 -3.0087
37.275 -3.044
37.3 -3.0816
37.325 -3.1169
37.35 -3.1557
37.375 -3.2032
37.4 -3.2581
37.425 -3.3091
37.45 -3.3464
37.475 -3.3721
37.5 -3.3914
37.525 -3.4038
37.55 -3.4109
37.575 -3.4043
37.6 -3.3919
37.625 -3.3837
37.65 -3.3825
37.675 -3.3915
37.7 -3.4109
37.725 -3.4385
37.75 -3.468
37.775 -3.4975
37.8 -3.5301
37.825 -3.5638
37.85 -3.5976
37.875 -3.6303
37.9 -3.6647
37.925 -3.6945
37.95 -3.7151
37.975 -3.7346
38 -3.7583
38.025 -3.7907
38.05 -3.8274
38.075 -3.8694
38.1 -3.9118
38.125 -3.949
38.15 -3.9841
38.175 -4.0199
38.2 -4.0581
38.225 -4.0976
38.25 -4.1391
38.275 -4.1821
38.3 -4.2292
38.325 -4.2768
38.35 -4.3171
38.375 -4.3512
38.4 -4.3792
38.425 -4.4046
38.45 -4.4227
38.475 -4.4289
38.5 -4.418
38.525 -4.397
38.55 -4.3791
38.575 -4.3667
38.6 -4.352
38.625 -4.3223
38.65 -4.2707
38.675 -4.2044
38.7 -4.1355
38.725 -4.0693
38.75 -4.0064
38.775 -3.9498
38.8 -3.9019
38.825 -3.8632
38.85 -3.8334
38.875 -3.8127
38.9 -3.7989
38.925 -3.7923
38.95 -3.795
38.975 -3.8072
39 -3.8267
39.025 -3.8517
39.05 -3.883
39.075 -3.9174
39.1 -3.9503
39.125 -3.9787
39.15 -4.0006
39.175 -4.0193
39.2 -4.022
39.225 -4.001
39.25 -3.9761
39.275 -3.9583
39.3 -3.9569
39.325 -3.9748
39.35 -4.0111
39.375 -4.0603
39.4 -4.1185
39.425 -4.1834
39.45 -4.2441
39.475 -4.2935
39.5 -4.3221
39.525 -4.3285
39.55 -4.3175
39.575 -4.2947
39.6 -4.2702
39.625 -4.2418
39.65 -4.2052
39.675 -4.1632
39.7 -4.1192
39.725 -4.0793
39.75 -4.0518
39.775 -4.0382
39.8 -4.0324
39.825 -4.0253
39.85 -4.0169
39.875 -4.0049
39.9 -3.9929
39.925 -3.9867
39.95 -3.9903
39.975 -4.0024
40 -4.0151
40.025 -4.0191
40.05 -4.0078
40.075 -3.9866
40.1 -3.9636
40.125 -3.9432
40.15 -3.9305
40.175 -3.9262
40.2 -3.9289
40.225 -3.9376
40.25 -3.9567
40.275 -3.9876
40.3 -4.0211
40.325 -4.0433
40.35 -4.0413
40.375 -4.022
40.4 -3.9956
40.425 -3.9595
40.45 -3.9131
40.475 -3.8594
40.5 -3.7965
40.525 -3.7295
40.55 -3.664
40.575 -3.5994
40.6 -3.5376
40.625 -3.4814
40.65 -3.4329
40.675 -3.3919
40.7 -3.3508
40.725 -3.3007
40.75 -3.2381
40.775 -3.1711
40.8 -3.1057
40.825 -3.0458
40.85 -2.9937
40.875 -2.9539
40.9 -2.9268
40.925 -2.9073
40.95 -2.8928
40.975 -2.88
41 -2.8662
41.025 -2.8522
41.05 -2.8367
41.075 -2.8182
41.1 -2.8001
41.125 -2.7871
41.15 -2.7813
41.175 -2.7874
41.2 -2.8058
41.225 -2.8356
41.25 -2.8746
41.275 -2.9229
41.3 -2.9741
41.325 -3.0251
41.35 -3.0694
41.375 -3.1046
41.4 -3.138
41.425 -3.167
41.45 -3.1944
41.475 -3.2214
41.5 -3.2432
41.525 -3.2621
41.55 -3.2802
41.575 -3.2972
41.6 -3.3177
41.625 -3.3458
41.65 -3.3831
41.675 -3.423
41.7 -3.4589
41.725 -3.4869
41.75 -3.5072
41.775 -3.52
41.8 -3.5191
41.825 -3.5055
41.85 -3.4823
41.875 -3.4553
41.9 -3.4285
41.925 -3.4066
41.95 -3.3943
41.975 -3.3936
42 -3.4028
42.025 -3.4236
42.05 -3.4549
42.075 -3.4907
42.1 -3.526
42.125 -3.5606
42.15 -3.5984
42.175 -3.6368
42.2 -3.6725
42.225 -3.7052
42.25 -3.7292
42.275 -3.7388
42.3 -3.735
42.325 -3.715
42.35 -3.6769
42.375 -3.6349
42.4 -3.5989
42.425 -3.5679
42.45 -3.5385
42.475 -3.5141
42.5 -3.4893
42.525 -3.4588
42.55 -3.4239
42.575 -3.3919
42.6 -3.3706
42.625 -3.3641
42.65 -3.3676
42.675 -3.378
42.7 -3.3952
42.725 -3.4186
42.75 -3.4456
42.775 -3.4723
42.8 -3.4979
42.825 -3.5284
42.85 -3.5631
42.875 -3.5953
42.9 -3.6222
42.925 -3.6399
42.95 -3.6493
42.975 -3.6482
43 -3.6385
43.025 -3.623
43.05 -3.6031
43.075 -3.5819
43.1 -3.5653
43.125 -3.5569
43.15 -3.5553
43.175 -3.5592
43.2 -3.5601
43.225 -3.5635
43.25 -3.5696
43.275 -3.5761
43.3 -3.5849
43.325 -3.6008
43.35 -3.6256
43.375 -3.6562
43.4 -3.6869
43.425 -3.7201
43.45 -3.7558
43.475 -3.7888
43.5 -3.8207
43.525 -3.8527
43.55 -3.8842
43.575 -3.9161
43.6 -3.9494
43.625 -3.9853
43.65 -4.0229
43.675 -4.0629
43.7 -4.1053
43.725 -4.1525
43.75 -4.203
43.775 -4.2555
43.8 -4.3057
43.825 -4.3463
43.85 -4.3682
43.875 -4.3771
43.9 -4.3803
43.925 -4.3824
43.95 -4.3867
43.975 -4.3948
44 -4.4076
44.025 -4.4254
44.05 -4.4461
44.075 -4.47
44.1 -4.4973
44.125 -4.5316
44.15 -4.5693
44.175 -4.6095
44.2 -4.6534
44.225 -4.6966
44.25 -4.7386
44.275 -4.781
44.3 -4.8208
44.325 -4.8535
44.35 -4.8774
44.375 -4.8957
44.4 -4.91
44.425 -4.9216
44.45 -4.9299
44.475 -4.9308
44.5 -4.924
44.525 -4.9146
44.55 -4.9106
44.575 -4.9136
44.6 -4.9244
44.625 -4.9401
44.65 -4.9552
44.675 -4.972
44.7 -4.9891
44.725 -5.007
44.75 -5.0266
44.775 -5.0467
44.8 -5.0689
44.825 -5.0898
44.85 -5.1087
44.875 -5.1208
44.9 -5.1262
44.925 -5.132
44.95 -5.1438
44.975 -5.1635
45 -5.194
45.025 -5.2359
45.05 -5.2855
45.075 -5.3392
45.1 -5.3929
45.125 -5.4411
45.15 -5.4776
45.175 -5.5034
45.2 -5.5198
45.225 -5.5271
45.25 -5.5285
45.275 -5.5237
45.3 -5.5143
45.325 -5.5031
45.35 -5.4925
45.375 -5.4805
45.4 -5.469
45.425 -5.4596
45.45 -5.4593
45.475 -5.4726
45.5 -5.4957
45.525 -5.5245
45.55 -5.5529
45.575 -5.5761
45.6 -5.59
45.625 -5.5958
45.65 -5.5975
45.675 -5.5941
45.7 -5.5765
45.725 -5.5362
45.75 -5.4721
45.775 -5.3923
45.8 -5.3095
45.825 -5.2288
45.85 -5.151
45.875 -5.0722
45.9 -4.9933
45.925 -4.9089
45.95 -4.8238
45.975 -4.7418
46 -4.6629
46.025 -4.5906
46.05 -4.5264
46.075 -4.4679
46.1 -4.4169
46.125 -4.3749
46.15 -4.3431
46.175 -4.3186
46.2 -4.3003
46.225 -4.2828
46.25 -4.2582
46.275 -4.226
46.3 -4.1893
46.325 -4.155
46.35 -4.1219
46.375 -4.0863
46.4 -4.044
46.425 -3.9995
46.45 -3.9568
46.475 -3.9167
46.5 -3.8786
46.525 -3.8423
46.55 -3.8099
46.575 -3.7831
46.6 -3.764
46.625 -3.7514
46.65 -3.7372
46.675 -3.7143
46.7 -3.6863
46.725 -3.6559
46.75 -3.623
46.775 -3.5903
46.8 -3.5611
46.825 -3.5364
46.85 -3.5119
46.875 -3.4797
46.9 -3.4364
46.925 -3.388
46.95 -3.3401
46.975 -3.293
47 -3.2474
47.025 -3.204
47.05 -3.1612
47.075 -3.1207
47.1 -3.0851
47.125 -3.0554
47.15 -3.0298
47.175 -3.0066
47.2 -2.9842
47.225 -2.9626
47.25 -2.9433
47.275 -2.9279
47.3 -2.9122
47.325 -2.892
47.35 -2.8675
47.375 -2.838
47.4 -2.8006
47.425 -2.7558
47.45 -2.7041
47.475 -2.644
47.5 -2.5774
47.525 -2.505
47.55 -2.4286
47.575 -2.3535
47.6 -2.2818
47.625 -2.2135
47.65 -2.1497
47.675 -2.0894
47.7 -2.0312
47.725 -1.9773
47.75 -1.9264
47.775 -1.8787
47.8 -1.8381
47.825 -1.8043
47.85 -1.7733
47.875 -1.7434
47.9 -1.7128
47.925 -1.6834
47.95 -1.6556
47.975 -1.6295
48 -1.6087
48.025 -1.5914
48.05 -1.578
48.075 -1.5682
48.1 -1.553
48.125 -1.5257
48.15 -1.4979
48.175 -1.476
48.2 -1.4607
48.225 -1.4507
48.25 -1.4466
48.275 -1.4461
48.3 -1.4449
48.325 -1.4357
48.35 -1.4098
48.375 -1.3761
48.4 -1.3374
48.425 -1.2943
48.45 -1.2499
48.475 -1.206
48.5 -1.1638
48.525 -1.1229
48.55 -1.0843
48.575 -1.051
48.6 -1.0251
48.625 -1.0047
48.65 -0.9889
48.675 -0.9765
48.7 -0.9656
48.725 -0.9546
48.75 -0.9467
48.775 -0.9452
48.8 -0.9502
48.825 -0.9609
48.85 -0.9725
48.875 -0.9819
48.9 -0.9903
48.925 -0.9918
48.95 -0.9818
48.975 -0.9692
49 -0.9611
49.025 -0.9619
49.05 -0.9721
49.075 -0.991
49.1 -1.0178
49.125 -1.0522
49.15 -1.0939
49.175 -1.1412
49.2 -1.1951
49.225 -1.2577
49.25 -1.3244
49.275 -1.3938
49.3 -1.4684
49.325 -1.5494
49.35 -1.6361
49.375 -1.7282
49.4 -1.8206
49.425 -1.9051
49.45 -1.9838
49.475 -2.0569
49.5 -2.1245
49.525 -2.1872
49.55 -2.2475
49.575 -2.3073
49.6 -2.3672
49.625 -2.4298
49.65 -2.4973
49.675 -2.569
49.7 -2.6401
49.725 -2.7086
49.75 -2.7719
49.775 -2.8275
49.8 -2.869
49.825 -2.8964
49.85 -2.9184
49.875 -2.9289
49.9 -2.9303
49.925 -2.9281
49.95 -2.9275
49.975 -2.936
50 -2.9511
50.025 -2.9727
50.05 -3
50.075 -3.0323
50.1 -3.0612
50.125 -3.0814
50.15 -3.0923
50.175 -3.0903
50.2 -3.0826
50.225 -3.0779
50.25 -3.0851
50.275 -3.1078
50.3 -3.1395
50.325 -3.1735
50.35 -3.2067
50.375 -3.2381
50.4 -3.2665
50.425 -3.2892
50.45 -3.305
50.475 -3.3111
50.5 -3.3129
50.525 -3.3257
50.55 -3.3498
50.575 -3.3783
50.6 -3.4128
50.625 -3.4462
50.65 -3.475
50.675 -3.5036
50.7 -3.5328
50.725 -3.5635
50.75 -3.5984
50.775 -3.6413
50.8 -3.694
50.825 -3.7541
50.85 -3.8202
50.875 -3.8917
50.9 -3.9678
50.925 -4.0472
50.95 -4.1221
50.975 -4.1899
51 -4.2529
51.025 -4.3135
51.05 -4.375
51.075 -4.4337
51.1 -4.4848
51.125 -4.5259
51.15 -4.5546
51.175 -4.5707
51.2 -4.5744
51.225 -4.5648
51.25 -4.547
51.275 -4.5262
51.3 -4.5015
51.325 -4.4765
51.35 -4.4533
51.375 -4.4349
51.4 -4.4218
51.425 -4.4182
51.45 -4.423
51.475 -4.4302
51.5 -4.435
51.525 -4.4475
51.55 -4.4665
51.575 -4.4837
51.6 -4.499
51.625 -4.513
51.65 -4.5233
51.675 -4.5296
51.7 -4.5281
51.725 -4.5208
51.75 -4.5141
51.775 -4.5133
51.8 -4.5197
51.825 -4.5316
51.85 -4.5489
51.875 -4.57
51.9 -4.5897
51.925 -4.6062
51.95 -4.6187
51.975 -4.63
52 -4.6451
52.025 -4.6639
52.05 -4.6846
52.075 -4.7046
52.1 -4.7191
52.125 -4.7305
52.15 -4.7404
52.175 -4.7496
52.2 -4.7598
52.225 -4.7755
52.25 -4.7989
52.275 -4.8323
52.3 -4.8763
52.325 -4.9292
52.35 -4.9905
52.375 -5.0567
52.4 -5.1156
52.425 -5.1674
52.45 -5.2149
52.475 -5.2555
52.5 -5.2853
52.525 -5.3056
52.55 -5.3194
52.575 -5.3285
52.6 -5.3261
52.625 -5.3007
52.65 -5.2522
52.675 -5.192
52.7 -5.1309
52.725 -5.0767
52.75 -5.0287
52.775 -4.9847
52.8 -4.9355
52.825 -4.8753
52.85 -4.8061
52.875 -4.7316
52.9 -4.6503
52.925 -4.5638
52.95 -4.481
52.975 -4.4067
53 -4.3458
53.025 -4.2976
53.05 -4.2541
53.075 -4.2146
53.1 -4.1823
53.125 -4.16
53.15 -4.1404
53.175 -4.1254
53.2 -4.1139
53.225 -4.1022
53.25 -4.086
53.275 -4.065
53.3 -4.0406
53.325 -4.016
53.35 -3.9908
53.375 -3.9652
53.4 -3.9375
53.425 -3.906
53.45 -3.8695
53.475 -3.8299
53.5 -3.7915
53.525 -3.7596
53.55 -3.7314
53.575 -3.6916
53.6 -3.627
53.625 -3.5372
53.65 -3.4392
53.675 -3.3537
53.7 -3.295
53.725 -3.2675
53.75 -3.2577
53.775 -3.2448
53.8 -3.2184
53.825 -3.1834
53.85 -3.1409
53.875 -3.0917
53.9 -3.0396
53.925 -2.9862
53.95 -2.9343
53.975 -2.8867
54 -2.844
54.025 -2.8022
54.05 -2.7611
54.075 -2.7256
54.1 -2.693
54.125 -2.6606
54.15 -2.6288
54.175 -2.5971
54.2 -2.5664
54.225 -2.536
54.25 -2.5066
54.275 -2.4805
54.3 -2.455
54.325 -2.4326
54.35 -2.414
54.375 -2.4
54.4 -2.3911
54.425 -2.3797
54.45 -2.3655
54.475 -2.3522
54.5 -2.3384
54.525 -2.3218
54.55 -2.3026
54.575 -2.2812
54.6 -2.2597
54.625 -2.2386
54.65 -2.2183
54.675 -2.2018
54.7 -2.1894
54.725 -2.1757
54.75 -2.1569
54.775 -2.1281
54.8 -2.089
54.825 -2.0452
54.85 -1.998
54.875 -1.954
54.9 -1.9182
54.925 -1.891
54.95 -1.8708
54.975 -1.8488
55 -1.8241
55.025 -1.7938
55.05 -1.7546
55.075 -1.7167
55.1 -1.6807
55.125 -1.6458
55.15 -1.6056
55.175 -1.5543
55.2 -1.4936
55.225 -1.4294
55.25 -1.3625
55.275 -1.294
55.3 -1.2272
55.325 -1.162
55.35 -1.1019
55.375 -1.0493
55.4 -1.0057
55.425 -0.9716
55.45 -0.9455
55.475 -0.9252
55.5 -0.9107
55.525 -0.9004
55.55 -0.8951
55.575 -0.8952
55.6 -0.8979
55.625 -0.9016
55.65 -0.9034
55.675 -0.9012
55.7 -0.8965
55.725 -0.8925
55.75 -0.8906
55.775 -0.8911
55.8 -0.8949
55.825 -0.9021
55.85 -0.9128
55.875 -0.9276
55.9 -0.9485
55.925 -0.9762
55.95 -1.0131
55.975 -1.0597
56 -1.1113
56.025 -1.1646
56.05 -1.2209
56.075 -1.2779
56.1 -1.3339
56.125 -1.3896
56.15 -1.4453
56.175 -1.4998
56.2 -1.5534
56.225 -1.6038
56.25 -1.6532
56.275 -1.7021
56.3 -1.7475
56.325 -1.7916
56.35 -1.834
56.375 -1.8738
56.4 -1.9149
56.425 -1.9603
56.45 -2.0139
56.475 -2.074
56.5 -2.1339
56.525 -2.1878
56.55 -2.2361
56.575 -2.2753
56.6 -2.3012
56.625 -2.3181
56.65 -2.3238
56.675 -2.3247
56.7 -2.325
56.725 -2.3282
56.75 -2.3323
56.775 -2.3322
56.8 -2.3278
56.825 -2.3225
56.85 -2.3162
56.875 -2.3118
56.9 -2.3149
56.925 -2.3242
56.95 -2.3387
56.975 -2.359
57 -2.3869
57.025 -2.4205
57.05 -2.4529
57.075 -2.4797
57.1 -2.5
57.125 -2.512
57.15 -2.5175
57.175 -2.5211
57.2 -2.527
57.225 -2.5425
57.25 -2.5709
57.275 -2.6083
57.3 -2.6469
57.325 -2.6811
57.35 -2.7092
57.375 -2.7315
57.4 -2.7454
57.425 -2.7516
57.45 -2.7525
57.475 -2.7487
57.5 -2.7442
57.525 -2.747
57.55 -2.7591
57.575 -2.7781
57.6 -2.8024
57.625 -2.8299
57.65 -2.8576
57.675 -2.8807
57.7 -2.8932
57.725 -2.8937
57.75 -2.8844
57.775 -2.869
57.8 -2.8559
57.825 -2.8479
57.85 -2.8456
57.875 -2.8509
57.9 -2.8603
57.925 -2.8697
57.95 -2.8771
57.975 -2.8779
58 -2.867
58.025 -2.8462
58.05 -2.828
58.075 -2.8116
58.1 -2.7897
58.125 -2.763
58.15 -2.738
58.175 -2.7157
58.2 -2.6949
58.225 -2.6764
58.25 -2.6613
58.275 -2.651
58.3 -2.6472
58.325 -2.6527
58.35 -2.6703
58.375 -2.6952
58.4 -2.7239
58.425 -2.753
58.45 -2.7861
58.475 -2.8271
58.5 -2.869
58.525 -2.9104
58.55 -2.9543
58.575 -2.9967
58.6 -3.0402
58.625 -3.0825
58.65 -3.125
58.675 -3.1698
58.7 -3.2188
58.725 -3.2721
58.75 -3.3297
58.775 -3.3889
58.8 -3.4474
58.825 -3.5087
58.85 -3.5669
58.875 -3.6158
58.9 -3.647
58.925 -3.6546
58.95 -3.6381
58.975 -3.611
59 -3.5831
59.025 -3.5589
59.05 -3.5422
59.075 -3.5403
59.1 -3.5585
59.125 -3.5906
59.15 -3.629
59.175 -3.6691
59.2 -3.707
59.225 -3.7453
59.25 -3.7846
59.275 -3.8215
59.3 -3.8526
59.325 -3.875
59.35 -3.8766
59.375 -3.8559
59.4 -3.8157
59.425 -3.7652
59.45 -3.7085
59.475 -3.6448
59.5 -3.5756
59.525 -3.5046
59.55 -3.4383
59.575 -3.3787
59.6 -3.3277
59.625 -3.2849
59.65 -3.2475
59.675 -3.2129
59.7 -3.1773
59.725 -3.1437
59.75 -3.1106
59.775 -3.0748
59.8 -3.038
59.825 -3.0039
59.85 -2.9748
59.875 -2.9507
59.9 -2.9321
59.925 -2.9204
59.95 -2.9135
59.975 -2.9107
60 -2.912
60.025 -2.9155
60.05 -2.922
60.075 -2.9285
60.1 -2.9334
60.125 -2.9383
60.15 -2.9454
60.175 -2.9543
60.2 -2.9646
60.225 -2.9782
60.25 -2.9951
60.275 -3.0113
60.3 -3.0259
60.325 -3.0417
60.35 -3.0579
60.375 -3.073
60.4 -3.0869
60.425 -3.0995
60.45 -3.1126
60.475 -3.1233
60.5 -3.1264
60.525 -3.1162
60.55 -3.0892
60.575 -3.0524
60.6 -3.0122
60.625 -2.9642
60.65 -2.9052
60.675 -2.8391
60.7 -2.7712
60.725 -2.7026
60.75 -2.6309
60.775 -2.5542
60.8 -2.4716
60.825 -2.3863
60.85 -2.2997
60.875 -2.2131
60.9 -2.1264
60.925 -2.0375
60.95 -1.9488
60.975 -1.868
61 -1.7971
61.025 -1.7306
61.05 -1.6643
61.075 -1.5973
61.1 -1.5296
61.125 -1.4651
61.15 -1.4046
61.175 -1.347
61.2 -1.2929
61.225 -1.2429
61.25 -1.1986
61.275 -1.1637
61.3 -1.1348
61.325 -1.1095
61.35 -1.0877
61.375 -1.0691
61.4 -1.0555
61.425 -1.046
61.45 -1.041
61.475 -1.0378
61.5 -1.0361
61.525 -1.0386
61.55 -1.047
61.575 -1.0634
61.6 -1.0873
61.625 -1.1179
61.65 -1.1524
61.675 -1.191
61.7 -1.2371
61.725 -1.2914
61.75 -1.3555
61.775 -1.4292
61.8 -1.509
61.825 -1.5922
61.85 -1.6734
61.875 -1.7448
61.9 -1.8055
61.925 -1.8625
61.95 -1.9173
61.975 -1.9661
62 -2.0113
62.025 -2.054
62.05 -2.0936
62.075 -2.1276
62.1 -2.1563
62.125 -2.1828
62.15 -2.2077
62.175 -2.2307
62.2 -2.2502
62.225 -2.2566
62.25 -2.2416
62.275 -2.2172
62.3 -2.1985
62.325 -2.188
62.35 -2.1865
62.375 -2.1915
62.4 -2.201
62.425 -2.2136
62.45 -2.2283
62.475 -2.2461
62.5 -2.2684
62.525 -2.2909
62.55 -2.3095
62.575 -2.3234
62.6 -2.3346
62.625 -2.346
62.65 -2.3602
62.675 -2.3745
62.7 -2.3834
62.725 -2.3792
62.75 -2.3505
62.775 -2.2939
62.8 -2.2167
62.825 -2.1269
62.85 -2.0331
62.875 -1.9369
62.9 -1.8455
62.925 -1.76
62.95 -1.678
62.975 -1.5965
63 -1.5164
63.025 -1.4401
63.05 -1.3683
63.075 -1.2964
63.1 -1.2253
63.125 -1.1604
63.15 -1.1003
63.175 -1.0442
63.2 -0.9914
63.225 -0.9448
63.25 -0.9054
63.275 -0.8698
63.3 -0.8376
63.325 -0.8092
63.35 -0.7829
63.375 -0.7504
63.4 -0.6969
63.425 -0.6246
63.45 -0.553
63.475 -0.4887
63.5 -0.4308
63.525 -0.3815
63.55 -0.3422
63.575 -0.3116
63.6 -0.2876
63.625 -0.2704
63.65 -0.2595
63.675 -0.2514
63.7 -0.2416
63.725 -0.2332
63.75 -0.2321
63.775 -0.2391
63.8 -0.2522
63.825 -0.2683
63.85 -0.2846
63.875 -0.2956
63.9 -0.2986
63.925 -0.296
63.95 -0.2899
63.975 -0.2809
64 -0.2634
64.025 -0.2354
64.05 -0.1988
64.075 -0.1557
64.1 -0.1108
64.125 -0.069
64.15 -0.0353
64.175 -0.0111
64.2 0.0042
64.225 0.0116
64.25 0.0139
64.275 0.0127
64.3 0.0081
64.325 -0.0001
64.35 -0.0085
64.375 -0.0113
64.4 -0.0096
64.425 -0.0037
64.45 0.0076
64.475 0.0226
64.5 0.039
64.525 0.0601
64.55 0.0848
64.575 0.1084
64.6 0.1275
64.625 0.1432
64.65 0.1603
64.675 0.183
64.7 0.211
64.725 0.2414
64.75 0.2727
64.775 0.3047
64.8 0.3363
64.825 0.3655
64.85 0.3882
64.875 0.4059
64.9 0.4215
64.925 0.4407
64.95 0.4644
64.975 0.4848
65 0.4987
65.025 0.5073
65.05 0.5127
65.075 0.5155
65.1 0.5143
65.125 0.5101
65.15 0.5048
65.175 0.4968
65.2 0.4848
65.225 0.468
65.25 0.4476
65.275 0.4262
65.3 0.405
65.325 0.3854
65.35 0.3666
65.375 0.3467
65.4 0.3228
65.425 0.2924
65.45 0.2555
65.475 0.2138
65.5 0.1665
65.525 0.1118
65.55 0.0513
65.575 -0.0115
65.6 -0.0725
65.625 -0.1308
65.65 -0.1824
65.675 -0.2221
65.7 -0.2539
65.725 -0.2806
65.75 -0.3028
65.775 -0.3208
65.8 -0.3375
65.825 -0.3567
65.85 -0.3799
65.875 -0.4073
65.9 -0.4399
65.925 -0.475
65.95 -0.5082
65.975 -0.5372
66 -0.5603
66.025 -0.5785
66.05 -0.5964
66.075 -0.615
66.1 -0.6325
66.125 -0.6399
66.15 -0.6382
66.175 -0.6357
66.2 -0.6393
66.225 -0.6523
66.25 -0.6747
66.275 -0.7049
66.3 -0.7389
66.325 -0.7729
66.35 -0.7976
66.375 -0.8129
66.4 -0.8275
66.425 -0.8478
66.45 -0.8685
66.475 -0.8828
66.5 -0.8914
66.525 -0.897
66.55 -0.9038
66.575 -0.9168
66.6 -0.9345
66.625 -0.9503
66.65 -0.9641
66.675 -0.9712
66.7 -0.9698
66.725 -0.9581
66.75 -0.9406
66.775 -0.9233
66.8 -0.9093
66.825 -0.8993
66.85 -0.8924
66.875 -0.8879
66.9 -0.8736
66.925 -0.8444
66.95 -0.7994
66.975 -0.7413
67 -0.672
67.025 -0.6009
67.05 -0.5326
67.075 -0.4658
67.1 -0.3991
67.125 -0.3358
67.15 -0.2746
67.175 -0.2124
67.2 -0.1485
67.225 -0.0869
67.25 -0.0271
67.275 0.0315
67.3 0.0865
67.325 0.1383
67.35 0.1852
67.375 0.228
67.4 0.2656
67.425 0.298
67.45 0.3261
67.475 0.3496
67.5 0.3687
67.525 0.3862
67.55 0.4065
67.575 0.4335
67.6 0.4662
67.625 0.4995
67.65 0.5285
67.675 0.5518
67.7 0.5706
67.725 0.5854
67.75 0.5963
67.775 0.6064
67.8 0.6227
67.825 0.6527
67.85 0.6996
67.875 0.7613
67.9 0.8274
67.925 0.8921
67.95 0.9536
67.975 1.0118
68 1.0657
68.025 1.1149
68.05 1.1571
68.075 1.1922
68.1 1.2186
68.125 1.2379
68.15 1.2514
68.175 1.261
68.2 1.2702
68.225 1.2769
68.25 1.2796
68.275 1.2793
68.3 1.2792
68.325 1.2789
68.35 1.2771
68.375 1.2765
68.4 1.2822
68.425 1.2903
68.45 1.295
68.475 1.2959
68.5 1.2921
68.525 1.284
68.55 1.2722
68.575 1.2563
68.6 1.2366
68.625 1.2152
68.65 1.1982
68.675 1.1892
68.7 1.1843
68.725 1.1795
68.75 1.1708
68.775 1.155
68.8 1.1318
68.825 1.1029
68.85 1.0701
68.875 1.0315
68.9 0.9859
68.925 0.9355
68.95 0.8805
68.975 0.8215
69 0.759
69.025 0.6933
69.05 0.6285
69.075 0.564
69.1 0.4995
69.125 0.4352
69.15 0.3694
69.175 0.299
69.2 0.2303
69.225 0.1704
69.25 0.1169
69.275 0.0663
69.3 0.0182
69.325 -0.0299
69.35 -0.0803
69.375 -0.1334
69.4 -0.1889
69.425 -0.2442
69.45 -0.3021
69.475 -0.3631
69.5 -0.4262
69.525 -0.4864
69.55 -0.5469
69.575 -0.609
69.6 -0.6721
69.625 -0.7361
69.65 -0.7974
69.675 -0.852
69.7 -0.8951
69.725 -0.9263
69.75 -0.9458
69.775 -0.9528
69.8 -0.9489
69.825 -0.9378
69.85 -0.9245
69.875 -0.914
69.9 -0.9057
69.925 -0.899
69.95 -0.8935
69.975 -0.8916
70 -0.8905
70.025 -0.8897
70.05 -0.8855
70.075 -0.8777
70.1 -0.8633
70.125 -0.8456
70.15 -0.8259
70.175 -0.8066
70.2 -0.791
70.225 -0.7798
70.25 -0.7737
70.275 -0.7713
70.3 -0.7734
70.325 -0.7786
70.35 -0.7857
70.375 -0.7932
70.4 -0.8001
70.425 -0.8082
70.45 -0.82
70.475 -0.8417
70.5 -0.8727
70.525 -0.9103
70.55 -0.9521
70.575 -0.9974
70.6 -1.0433
70.625 -1.0842
70.65 -1.1211
70.675 -1.1518
70.7 -1.1748
70.725 -1.1938
70.75 -1.2162
70.775 -1.2527
70.8 -1.307
70.825 -1.3716
70.85 -1.4441
70.875 -1.5201
70.9 -1.5988
70.925 -1.6823
70.95 -1.7679
70.975 -1.8462
71 -1.9084
71.025 -1.9618
71.05 -2.0101
71.075 -2.0562
71.1 -2.1011
71.125 -2.1443
71.15 -2.1846
71.175 -2.2188
71.2 -2.2457
71.225 -2.2727
71.25 -2.2978
71.275 -2.3192
71.3 -2.3335
71.325 -2.3393
71.35 -2.3348
71.375 -2.3237
71.4 -2.3118
71.425 -2.3009
71.45 -2.2921
71.475 -2.286
71.5 -2.2816
71.525 -2.2766
71.55 -2.2716
71.575 -2.2647
71.6 -2.2521
71.625 -2.2357
71.65 -2.2194
71.675 -2.2056
71.7 -2.1906
71.725 -2.1687
71.75 -2.135
71.775 -2.095
71.8 -2.0541
71.825 -2.0135
71.85 -1.9699
71.875 -1.9185
71.9 -1.8574
71.925 -1.786
71.95 -1.7055
71.975 -1.6169
72 -1.5137
72.025 -1.4009
72.05 -1.2808
72.075 -1.1586
72.1 -1.0334
72.125 -0.9028
72.15 -0.7651
72.175 -0.6242
72.2 -0.4849
72.225 -0.351
72.25 -0.224
72.275 -0.1027
72.3 0.0111
72.325 0.1165
72.35 0.2123
72.375 0.2994
72.4 0.3794
72.425 0.4557
72.45 0.5292
72.475 0.5967
72.5 0.6599
72.525 0.7192
72.55 0.7761
72.575 0.8335
72.6 0.8932
72.625 0.9538
72.65 1.0116
72.675 1.0674
72.7 1.1198
72.725 1.17
72.75 1.2227
72.775 1.277
72.8 1.3281
72.825 1.3746
72.85 1.4167
72.875 1.454
72.9 1.4843
72.925 1.5064
72.95 1.5204
72.975 1.5317
73 1.5549
73.025 1.5846
73.05 1.6102
73.075 1.6266
73.1 1.6326
73.125 1.6306
73.15 1.6209
73.175 1.6012
73.2 1.5716
73.225 1.5363
73.25 1.4997
73.275 1.4644
73.3 1.4287
73.325 1.3897
73.35 1.346
73.375 1.3003
73.4 1.2536
73.425 1.2092
73.45 1.1782
73.475 1.1609
73.5 1.1506
73.525 1.1459
73.55 1.1477
73.575 1.1512
73.6 1.1515
73.625 1.1505
73.65 1.1535
73.675 1.1691
73.7 1.198
73.725 1.2313
73.75 1.2653
73.775 1.2963
73.8 1.3194
73.825 1.3341
73.85 1.3451
73.875 1.3548
73.9 1.3684
73.925 1.3851
73.95 1.3986
73.975 1.4028
74 1.3968
74.025 1.3781
74.05 1.3436
74.075 1.2956
74.1 1.2363
74.125 1.1681
74.15 1.0989
74.175 1.036
74.2 0.9743
74.225 0.9153
74.25 0.8575
74.275 0.8026
74.3 0.7613
74.325 0.7377
74.35 0.7208
74.375 0.7086
74.4 0.7013
74.425 0.7025
74.45 0.7096
74.475 0.7222
74.5 0.7326
74.525 0.737
74.55 0.7354
74.575 0.7289
74.6 0.7157
74.625 0.6947
74.65 0.666
74.675 0.6316
74.7 0.6013
74.725 0.5913
74.75 0.6018
74.775 0.611
74.8 0.6106
74.825 0.5994
74.85 0.5787
74.875 0.5503
74.9 0.5123
74.925 0.4715
74.95 0.4467
74.975 0.4701
75 0.5233
75.025 0.5868
75.05 0.656
75.075 0.722
75.1 0.7883
75.125 0.857
75.15 0.926
75.175 0.9903
75.2 1.0506
75.225 1.1101
75.25 1.1665
75.275 1.2206
75.3 1.2681
75.325 1.3067
75.35 1.336
75.375 1.3551
75.4 1.3635
75.425 1.364
75.45 1.3586
75.475 1.3472
75.5 1.3282
75.525 1.3012
75.55 1.2654
75.575 1.2198
75.6 1.1661
75.625 1.1088
75.65 1.0535
75.675 0.9986
75.7 0.9405
75.725 0.8801
75.75 0.8229
75.775 0.7691
75.8 0.713
75.825 0.6508
75.85 0.5811
75.875 0.5073
75.9 0.436
75.925 0.3788
75.95 0.3384
75.975 0.305
76 0.2712
76.025 0.2345
76.05 0.194
76.075 0.1502
76.1 0.1079
76.125 0.0621
76.15 0.0156
76.175 -0.0325
76.2 -0.0847
76.225 -0.1424
76.25 -0.2029
76.275 -0.2587
76.3 -0.3029
76.325 -0.3325
76.35 -0.3489
76.375 -0.3564
76.4 -0.3569
76.425 -0.3499
76.45 -0.3411
76.475 -0.3354
76.5 -0.3344
76.525 -0.3374
76.55 -0.343
76.575 -0.3503
76.6 -0.3576
76.625 -0.3662
76.65 -0.373
76.675 -0.3792
76.7 -0.3871
76.725 -0.3963
76.75 -0.4026
76.775 -0.402
76.8 -0.3941
76.825 -0.3837
76.85 -0.374
76.875 -0.3676
76.9 -0.3674
76.925 -0.3749
76.95 -0.389
76.975 -0.409
77 -0.432
77.025 -0.4552
77.05 -0.473
77.075 -0.4746
77.1 -0.4668
77.125 -0.4595
77.15 -0.4559
77.175 -0.4513
77.2 -0.4373
77.225 -0.414
77.25 -0.3874
77.275 -0.3616
77.3 -0.3382
77.325 -0.3205
77.35 -0.311
77.375 -0.3096
77.4 -0.3161
77.425 -0.3295
77.45 -0.3485
77.475 -0.3719
77.5 -0.397
77.525 -0.4206
77.55 -0.4349
77.575 -0.4365
77.6 -0.4293
77.625 -0.419
77.65 -0.4088
77.675 -0.4035
77.7 -0.4028
77.725 -0.4047
77.75 -0.4069
77.775 -0.4119
77.8 -0.42
77.825 -0.4281
77.85 -0.437
77.875 -0.4457
77.9 -0.4531
77.925 -0.4595
77.95 -0.4636
77.975 -0.465
78 -0.4678
78.025 -0.4734
78.05 -0.4806
78.075 -0.4894
78.1 -0.5004
78.125 -0.5181
78.15 -0.5457
78.175 -0.5832
78.2 -0.6263
78.225 -0.6655
78.25 -0.6898
78.275 -0.7091
78.3 -0.7298
78.325 -0.7582
78.35 -0.7919
78.375 -0.8288
78.4 -0.8691
78.425 -0.9075
78.45 -0.9438
78.475 -0.9783
78.5 -1.0102
78.525 -1.0304
78.55 -1.041
78.575 -1.0475
78.6 -1.0504
78.625 -1.0497
78.65 -1.0407
78.675 -1.0257
78.7 -1.0017
78.725 -0.9689
78.75 -0.9374
78.775 -0.9124
78.8 -0.8936
78.825 -0.8817
78.85 -0.8717
78.875 -0.8607
78.9 -0.8481
78.925 -0.8325
78.95 -0.8137
78.975 -0.7879
79 -0.7612
79.025 -0.7383
79.05 -0.7217
79.075 -0.7109
79.1 -0.7032
79.125 -0.6993
79.15 -0.6978
79.175 -0.699
79.2 -0.7005
79.225 -0.7
79.25 -0.6993
79.275 -0.701
79.3 -0.706
79.325 -0.7159
79.35 -0.7297
79.375 -0.7464
79.4 -0.7678
79.425 -0.7933
79.45 -0.8216
79.475 -0.8501
79.5 -0.8782
79.525 -0.9057
79.55 -0.9335
79.575 -0.9596
79.6 -0.9769
79.625 -0.9907
79.65 -1.0033
79.675 -1.0152
79.7 -1.0245
79.725 -1.0287
79.75 -1.029
79.775 -1.0264
79.8 -1.0147
79.825 -0.9937
79.85 -0.972
79.875 -0.9539
79.9 -0.9385
79.925 -0.9182
79.95 -0.887
79.975 -0.8448
80 -0.7905
80.025 -0.7273
80.05 -0.6605
80.075 -0.5946
80.1 -0.5363
80.125 -0.4932
80.15 -0.4625
80.175 -0.4298
80.2 -0.3908
80.225 -0.3469
80.25 -0.3073
80.275 -0.275
80.3 -0.245
80.325 -0.2161
80.35 -0.1929
80.375 -0.1742
80.4 -0.1598
80.425 -0.1496
80.45 -0.1441
80.475 -0.1433
80.5 -0.1459
80.525 -0.1507
80.55 -0.1574
80.575 -0.1663
80.6 -0.1767
80.625 -0.1903
80.65 -0.204
80.675 -0.2166
80.7 -0.2298
80.725 -0.2434
80.75 -0.2528
80.775 -0.2545
80.8 -0.2442
80.825 -0.2177
80.85 -0.177
80.875 -0.1261
80.9 -0.0668
80.925 0.0006
80.95 0.0773
80.975 0.1583
81 0.239
81.025 0.3207
81.05 0.4058
81.075 0.4972
81.1 0.599
81.125 0.7053
81.15 0.8055
81.175 0.8961
81.2 0.9749
81.225 1.0431
81.25 1.1045
81.275 1.1608
81.3 1.2109
81.325 1.254
81.35 1.2905
81.375 1.3205
81.4 1.3447
81.425 1.3677
81.45 1.3883
81.475 1.4065
81.5 1.4236
81.525 1.4387
81.55 1.4506
81.575 1.458
81.6 1.4609
81.625 1.4588
81.65 1.4523
81.675 1.439
81.7 1.4177
81.725 1.3904
81.75 1.3608
81.775 1.3308
81.8 1.2993
81.825 1.2707
81.85 1.248
81.875 1.226
81.9 1.1994
81.925 1.1667
81.95 1.1317
81.975 1.095
82 1.0547
82.025 1.0125
82.05 0.9683
82.075 0.9197
82.1 0.866
82.125 0.807
82.15 0.7415
82.175 0.6693
82.2 0.5904
82.225 0.5051
82.25 0.4127
82.275 0.3114
82.3 0.2013
82.325 0.0831
82.35 -0.0407
82.375 -0.1672
82.4 -0.296
82.425 -0.4276
82.45 -0.5569
82.475 -0.6693
82.5 -0.7572
82.525 -0.8382
82.55 -0.9206
82.575 -1.0018
82.6 -1.0761
82.625 -1.1348
82.65 -1.1778
82.675 -1.1938
82.7 -1.1723
82.725 -1.1152
82.75 -1.0387
82.775 -0.9496
82.8 -0.8497
82.825 -0.7471
82.85 -0.6484
82.875 -0.558
82.9 -0.4758
82.925 -0.4019
82.95 -0.3316
82.975 -0.26
83 -0.1875
83.025 -0.1144
83.05 -0.039
83.075 0.0462
83.1 0.1394
83.125 0.237
83.15 0.3331
83.175 0.4229
83.2 0.5049
83.225 0.5797
83.25 0.647
83.275 0.7079
83.3 0.7654
83.325 0.8189
83.35 0.8673
83.375 0.9107
83.4 0.9489
83.425 0.9819
83.45 1.0102
83.475 1.0348
83.5 1.0542
83.525 1.0688
83.55 1.0776
83.575 1.0828
83.6 1.0873
83.625 1.0877
83.65 1.0823
83.675 1.0715
83.7 1.0563
83.725 1.0413
83.75 1.0357
83.775 1.0391
83.8 1.0472
83.825 1.0606
83.85 1.0763
83.875 1.0923
83.9 1.1029
83.925 1.1044
83.95 1.0975
83.975 1.083
84 1.061
84.025 1.0344
84.05 1.006
84.075 0.9805
84.1 0.959
84.125 0.937
84.15 0.9191
84.175 0.9041
84.2 0.8925
84.225 0.8839
84.25 0.8809
84.275 0.8848
84.3 0.889
84.325 0.8899
84.35 0.8858
84.375 0.8755
84.4 0.8654
84.425 0.8576
84.45 0.8515
84.475 0.8455
84.5 0.8444
84.525 0.8594
84.55 0.8873
84.575 0.919
84.6 0.9478
84.625 0.9705
84.65 0.9832
84.675 0.9872
84.7 0.9843
84.725 0.9754
84.75 0.9593
84.775 0.9383
84.8 0.9147
84.825 0.888
84.85 0.8556
84.875 0.8142
84.9 0.7637
84.925 0.7115
84.95 0.6661
84.975 0.6298
85 0.5965
85.025 0.5587
85.05 0.5168
85.075 0.4712
85.1 0.4203
85.125 0.3674
85.15 0.3163
85.175 0.2704
85.2 0.231
85.225 0.2004
85.25 0.175
85.275 0.1552
85.3 0.1363
85.325 0.1149
85.35 0.0921
85.375 0.0697
85.4 0.0502
85.425 0.03
85.45 0.0107
85.475 -0.0025
85.5 -0.0109
85.525 -0.0222
85.55 -0.0399
85.575 -0.0653
85.6 -0.0886
85.625 -0.1051
85.65 -0.1202
85.675 -0.1354
85.7 -0.1467
85.725 -0.1525
85.75 -0.1573
85.775 -0.165
85.8 -0.1716
85.825 -0.1786
85.85 -0.1896
85.875 -0.2056
85.9 -0.2247
85.925 -0.2435
85.95 -0.255
85.975 -0.2591
86 -0.2618
86.025 -0.2615
86.05 -0.2644
86.075 -0.2723
86.1 -0.2832
86.125 -0.2915
86.15 -0.297
86.175 -0.3058
86.2 -0.3217
86.225 -0.3392
86.25 -0.3542
86.275 -0.366
86.3 -0.3729
86.325 -0.3725
86.35 -0.362
86.375 -0.3322
86.4 -0.282
86.425 -0.2262
86.45 -0.1715
86.475 -0.1173
86.5 -0.0672
86.525 -0.0237
86.55 0.0153
86.575 0.0507
86.6 0.0831
86.625 0.1132
86.65 0.1433
86.675 0.1732
86.7 0.2037
86.725 0.2383
86.75 0.2789
86.775 0.3206
86.8 0.3625
86.825 0.4034
86.85 0.4399
86.875 0.4685
86.9 0.4857
86.925 0.4898
86.95 0.4818
86.975 0.4663
87 0.4481
87.025 0.4294
87.05 0.41
87.075 0.3925
87.1 0.3834
87.125 0.3876
87.15 0.4037
87.175 0.429
87.2 0.4586
87.225 0.4872
87.25 0.507
87.275 0.5135
87.3 0.5079
87.325 0.4942
87.35 0.4736
87.375 0.447
87.4 0.413
87.425 0.3726
87.45 0.3328
87.475 0.2992
87.5 0.2789
87.525 0.283
87.55 0.3067
87.575 0.3501
87.6 0.3989
87.625 0.437
87.65 0.458
87.675 0.4649
87.7 0.4608
87.725 0.4498
87.75 0.432
87.775 0.4112
87.8 0.3905
87.825 0.3675
87.85 0.3447
87.875 0.3255
87.9 0.3108
87.925 0.3027
87.95 0.3092
87.975 0.328
88 0.3481
88.025 0.364
88.05 0.377
88.075 0.3887
88.1 0.3981
88.125 0.4103
88.15 0.4264
88.175 0.4497
88.2 0.4938
88.225 0.5569
88.25 0.6318
88.275 0.7154
88.3 0.8098
88.325 0.9206
88.35 1.0456
88.375 1.1787
88.4 1.3142
88.425 1.4476
88.45 1.5789
88.475 1.71
88.5 1.8398
88.525 1.9647
88.55 2.0823
88.575 2.1924
88.6 2.2953
88.625 2.3903
88.65 2.4778
88.675 2.5592
88.7 2.6343
88.725 2.7034
88.75 2.767
88.775 2.8263
88.8 2.8807
88.825 2.9293
88.85 2.9714
88.875 3.006
88.9 3.0327
88.925 3.0516
88.95 3.0631
88.975 3.0701
89 3.0752
89.025 3.0838
89.05 3.0956
89.075 3.1061
89.1 3.1128
89.125 3.1127
89.15 3.1052
89.175 3.0907
89.2 3.0735
89.225 3.0543
89.25 3.033
89.275 3.009
89.3 2.9824
89.325 2.9516
89.35 2.9147
89.375 2.8718
89.4 2.8247
89.425 2.7759
89.45 2.7247
89.475 2.6709
89.5 2.6152
89.525 2.5564
89.55 2.4922
89.575 2.425
89.6 2.3561
89.625 2.2984
89.65 2.2524
89.675 2.2091
89.7 2.1621
89.725 2.1169
89.75 2.0832
89.775 2.0612
89.8 2.0457
89.825 2.0345
89.85 2.0241
89.875 2.0112
89.9 1.9927
89.925 1.9678
89.95 1.9378
89.975 1.9053
90 1.8701
90.025 1.8279
90.05 1.7763
90.075 1.7167
90.1 1.6505
90.125 1.5772
90.15 1.4994
90.175 1.4205
90.2 1.3401
90.225 1.2562
90.25 1.1671
90.275 1.0689
90.3 0.9641
90.325 0.8564
90.35 0.7468
90.375 0.6395
90.4 0.5352
90.425 0.4296
90.45 0.3266
90.475 0.2364
90.5 0.1583
90.525 0.09
90.55 0.0374
90.575 -0.0064
90.6 -0.0419
90.625 -0.0684
90.65 -0.0907
90.675 -0.1127
90.7 -0.135
90.725 -0.1564
90.75 -0.1768
90.775 -0.1985
90.8 -0.2227
90.825 -0.2506
90.85 -0.2836
90.875 -0.3201
90.9 -0.3615
90.925 -0.4067
90.95 -0.4548
90.975 -0.506
91 -0.561
91.025 -0.6201
91.05 -0.6846
91.075 -0.7516
91.1 -0.818
91.125 -0.8805
91.15 -0.935
91.175 -0.9863
91.2 -1.0398
91.225 -1.0968
91.25 -1.1635
91.275 -1.2395
91.3 -1.3182
91.325 -1.3872
91.35 -1.4409
91.375 -1.4885
91.4 -1.532
91.425 -1.5688
91.45 -1.5949
91.475 -1.6082
91.5 -1.6151
91.525 -1.6236
91.55 -1.6406
91.575 -1.6685
91.6 -1.7054
91.625 -1.7445
91.65 -1.7774
91.675 -1.7975
91.7 -1.8059
91.725 -1.8007
91.75 -1.7833
91.775 -1.7529
91.8 -1.7116
91.825 -1.665
91.85 -1.6175
91.875 -1.5729
91.9 -1.5317
91.925 -1.4915
91.95 -1.4502
91.975 -1.4102
92 -1.3712
92.025 -1.3327
92.05 -1.2942
92.075 -1.2588
92.1 -1.2253
92.125 -1.1904
92.15 -1.1492
92.175 -1.098
92.2 -1.0391
92.225 -0.979
92.25 -0.9221
92.275 -0.8696
92.3 -0.8214
92.325 -0.7772
92.35 -0.7382
92.375 -0.7063
92.4 -0.6826
92.425 -0.6633
92.45 -0.6447
92.475 -0.6268
92.5 -0.6129
92.525 -0.5976
92.55 -0.5817
92.575 -0.569
92.6 -0.5595
92.625 -0.5507
92.65 -0.5427
92.675 -0.5327
92.7 -0.5235
92.725 -0.5184
92.75 -0.5158
92.775 -0.5143
92.8 -0.518
92.825 -0.5258
92.85 -0.5389
92.875 -0.5596
92.9 -0.5864
92.925 -0.6146
92.95 -0.6401
92.975 -0.6602
93 -0.6698
93.025 -0.6705
93.05 -0.6678
93.075 -0.6658
93.1 -0.6675
93.125 -0.6717
93.15 -0.6774
93.175 -0.6802
93.2 -0.6845
93.225 -0.6906
93.25 -0.6975
93.275 -0.7058
93.3 -0.7168
93.325 -0.7309
93.35 -0.7463
93.375 -0.761
93.4 -0.7752
93.425 -0.7901
93.45 -0.8098
93.475 -0.8372
93.5 -0.8706
93.525 -0.9101
93.55 -0.9557
93.575 -1.0046
93.6 -1.0541
93.625 -1.0983
93.65 -1.1324
93.675 -1.1527
93.7 -1.1623
93.725 -1.1639
93.75 -1.1591
93.775 -1.1525
93.8 -1.1465
93.825 -1.1349
93.85 -1.1139
93.875 -1.0887
93.9 -1.0663
93.925 -1.0449
93.95 -1.0208
93.975 -0.9948
94 -0.9714
94.025 -0.9558
94.05 -0.9544
94.075 -0.9694
94.1 -0.9917
94.125 -1.0138
94.15 -1.0262
94.175 -1.021
94.2 -0.9978
94.225 -0.9655
94.25 -0.9328
94.275 -0.9018
94.3 -0.8714
94.325 -0.8437
94.35 -0.8194
94.375 -0.798
94.4 -0.7821
94.425 -0.7713
94.45 -0.7664
94.475 -0.7672
94.5 -0.7713
94.525 -0.775
94.55 -0.7771
94.575 -0.7712
94.6 -0.7506
94.625 -0.7099
94.65 -0.653
94.675 -0.5918
94.7 -0.5341
94.725 -0.4838
94.75 -0.444
94.775 -0.4156
94.8 -0.3964
94.825 -0.3833
94.85 -0.3721
94.875 -0.3605
94.9 -0.3499
94.925 -0.3407
94.95 -0.334
94.975 -0.3327
95 -0.3381
95.025 -0.3495
95.05 -0.3635
95.075 -0.3825
95.1 -0.411
95.125 -0.4516
95.15 -0.4993
95.175 -0.5486
95.2 -0.5963
95.225 -0.6363
95.25 -0.6565
95.275 -0.6543
95.3 -0.6426
95.325 -0.6283
95.35 -0.6108
95.375 -0.5886
95.4 -0.5696
95.425 -0.5592
95.45 -0.5551
95.475 -0.5528
95.5 -0.5516
95.525 -0.5549
95.55 -0.5547
95.575 -0.5505
95.6 -0.5465
95.625 -0.5462
95.65 -0.5502
95.675 -0.5566
95.7 -0.5652
95.725 -0.5742
95.75 -0.5789
95.775 -0.5789
95.8 -0.5728
95.825 -0.563
95.85 -0.552
95.875 -0.5386
95.9 -0.5244
95.925 -0.5114
95.95 -0.4988
95.975 -0.487
96 -0.4745
96.025 -0.4625
96.05 -0.4515
96.075 -0.4385
96.1 -0.4198
96.125 -0.3974
96.15 -0.3729
96.175 -0.349
96.2 -0.3303
96.225 -0.3167
96.25 -0.3072
96.275 -0.2982
96.3 -0.286
96.325 -0.2694
96.35 -0.2501
96.375 -0.2297
96.4 -0.2123
96.425 -0.2013
96.45 -0.1994
96.475 -0.2106
96.5 -0.2336
96.525 -0.2631
96.55 -0.2945
96.575 -0.3214
96.6 -0.3427
96.625 -0.3564
96.65 -0.3625
96.675 -0.3635
96.7 -0.3601
96.725 -0.3491
96.75 -0.3306
96.775 -0.3069
96.8 -0.2816
96.825 -0.2546
96.85 -0.2154
96.875 -0.1633
96.9 -0.1047
96.925 -0.0448
96.95 0.0119
96.975 0.0649
97 0.1156
97.025 0.164
97.05 0.2086
97.075 0.2479
97.1 0.2805
97.125 0.3057
97.15 0.3232
97.175 0.3349
97.2 0.3423
97.225 0.3436
97.25 0.3364
97.275 0.3198
97.3 0.2955
97.325 0.269
97.35 0.2481
97.375 0.2408
97.4 0.2441
97.425 0.2509
97.45 0.2592
97.475 0.2698
97.5 0.2838
97.525 0.3019
97.55 0.3209
97.575 0.3423
97.6 0.3679
97.625 0.3967
97.65 0.4275
97.675 0.4563
97.7 0.4806
97.725 0.5022
97.75 0.5222
97.775 0.5431
97.8 0.5697
97.825 0.6003
97.85 0.6328
97.875 0.6653
97.9 0.696
97.925 0.7241
97.95 0.7507
97.975 0.779
98 0.8114
98.025 0.8459
98.05 0.8806
98.075 0.9142
98.1 0.9459
98.125 0.9752
98.15 1.001
98.175 1.023
98.2 1.0414
98.225 1.0585
98.25 1.0785
98.275 1.1022
98.3 1.1285
98.325 1.1588
98.35 1.192
98.375 1.2246
98.4 1.2554
98.425 1.2868
98.45 1.3156
98.475 1.3379
98.5 1.355
98.525 1.3672
98.55 1.3743
98.575 1.3769
98.6 1.3749
98.625 1.3694
98.65 1.3619
98.675 1.3515
98.7 1.3389
98.725 1.3239
98.75 1.3058
98.775 1.283
98.8 1.2548
98.825 1.2229
98.85 1.1873
98.875 1.1483
98.9 1.106
98.925 1.0618
98.95 1.0169
98.975 0.9709
99 0.9269
99.025 0.8856
99.05 0.8464
99.075 0.809
99.1 0.771
99.125 0.7302
99.15 0.6861
99.175 0.641
99.2 0.5959
99.225 0.5496
99.25 0.5049
99.275 0.4615
99.3 0.4153
99.325 0.3677
99.35 0.317
99.375 0.2626
99.4 0.2067
99.425 0.1565
99.45 0.1115
99.475 0.0631
99.5 0.0072
99.525 -0.0537
99.55 -0.1162
99.575 -0.1766
99.6 -0.2301
99.625 -0.2782
99.65 -0.3223
99.675 -0.3617
99.7 -0.3981
99.725 -0.4349
99.75 -0.4745
99.775 -0.5131
99.8 -0.5465
99.825 -0.5739
99.85 -0.598
99.875 -0.6195
99.9 -0.6402
99.925 -0.6599
99.95 -0.6773
99.975 -0.6907
100 -0.6952
