# Supplementary material for: Uptake of N2O5 by aqueous aerosol unveiled using chemically accurate many-body potentials
Source: Nat Commun. 2022 Mar 10;13:1266. doi: 10.1038/s41467-022-28697-8 (PMC8913772; doi:10.1038/s41467-022-28697-8)
Supplement: Supplementary file 3 — Source Data [file 41467_2022_28697_MOESM3_ESM.zip › n2o5-uptake-data/Fig2/scattering/rep05run25/relcom_gds.dat]

0.025 11.7242
0.05 11.6785
0.075 11.6329
0.1 11.5872
0.125 11.5416
0.15 11.4959
0.175 11.4502
0.2 11.4045
0.225 11.3587
0.25 11.3129
0.275 11.2671
0.3 11.2213
0.325 11.1755
0.35 11.1297
0.375 11.0839
0.4 11.038
0.425 10.9921
0.45 10.9462
0.475 10.9003
0.5 10.8544
0.525 10.8084
0.55 10.7625
0.575 10.7165
0.6 10.6704
0.625 10.6244
0.65 10.5783
0.675 10.5322
0.7 10.486
0.725 10.4399
0.75 10.3937
0.775 10.3475
0.8 10.3013
0.825 10.255
0.85 10.2087
0.875 10.1623
0.9 10.116
0.925 10.0695
0.95 10.0231
0.975 9.9765
1 9.93
1.025 9.8834
1.05 9.8368
1.075 9.7901
1.1 9.7434
1.125 9.6967
1.15 9.65
1.175 9.6032
1.2 9.5564
1.225 9.5095
1.25 9.4626
1.275 9.4156
1.3 9.3685
1.325 9.3214
1.35 9.2742
1.375 9.2269
1.4 9.1796
1.425 9.1322
1.45 9.0847
1.475 9.0371
1.5 8.9895
1.525 8.9418
1.55 8.8939
1.575 8.846
1.6 8.798
1.625 8.75
1.65 8.7019
1.675 8.6538
1.7 8.6056
1.725 8.5573
1.75 8.509
1.775 8.4605
1.8 8.4119
1.825 8.3633
1.85 8.3146
1.875 8.2658
1.9 8.2168
1.925 8.1677
1.95 8.1185
1.975 8.0691
2 8.0198
2.025 7.9703
2.05 7.9207
2.075 7.8709
2.1 7.8211
2.125 7.7711
2.15 7.721
2.175 7.6707
2.2 7.6202
2.225 7.5697
2.25 7.5189
2.275 7.4679
2.3 7.4167
2.325 7.3652
2.35 7.3136
2.375 7.2617
2.4 7.2096
2.425 7.1572
2.45 7.1046
2.475 7.0517
2.5 6.9986
2.525 6.9453
2.55 6.8918
2.575 6.8383
2.6 6.7846
2.625 6.7306
2.65 6.6762
2.675 6.6215
2.7 6.5664
2.725 6.5107
2.75 6.4542
2.775 6.3967
2.8 6.3379
2.825 6.2773
2.85 6.2149
2.875 6.1509
2.9 6.0849
2.925 6.0165
2.95 5.946
2.975 5.8732
3 5.798
3.025 5.7217
3.05 5.6445
3.075 5.566
3.1 5.4851
3.125 5.4014
3.15 5.3151
3.175 5.2268
3.2 5.1355
3.225 5.0417
3.25 4.9442
3.275 4.8445
3.3 4.745
3.325 4.6491
3.35 4.5594
3.375 4.474
3.4 4.3894
3.425 4.3049
3.45 4.2243
3.475 4.1539
3.5 4.0947
3.525 4.0412
3.55 3.9894
3.575 3.9371
3.6 3.8836
3.625 3.8277
3.65 3.7689
3.675 3.7067
3.7 3.6428
3.725 3.5791
3.75 3.5177
3.775 3.461
3.8 3.4102
3.825 3.3627
3.85 3.3139
3.875 3.2617
3.9 3.2049
3.925 3.1428
3.95 3.0758
3.975 3.005
4 2.9304
4.025 2.8509
4.05 2.7663
4.075 2.6752
4.1 2.5776
4.125 2.4754
4.15 2.3707
4.175 2.2708
4.2 2.1792
4.225 2.0975
4.25 2.0278
4.275 1.9716
4.3 1.9396
4.325 1.9233
4.35 1.9141
4.375 1.9066
4.4 1.9013
4.425 1.9012
4.45 1.9027
4.475 1.9031
4.5 1.9028
4.525 1.9026
4.55 1.8991
4.575 1.8887
4.6 1.872
4.625 1.8505
4.65 1.8215
4.675 1.785
4.7 1.7439
4.725 1.7004
4.75 1.6576
4.775 1.6171
4.8 1.5772
4.825 1.5407
4.85 1.509
4.875 1.4853
4.9 1.4735
4.925 1.4755
4.95 1.4864
4.975 1.5084
5 1.5433
5.025 1.5868
5.05 1.633
5.075 1.6817
5.1 1.7322
5.125 1.7835
5.15 1.8373
5.175 1.896
5.2 1.956
5.225 2.0136
5.25 2.0667
5.275 2.1156
5.3 2.16
5.325 2.2001
5.35 2.2373
5.375 2.2737
5.4 2.3109
5.425 2.3486
5.45 2.3852
5.475 2.4196
5.5 2.4488
5.525 2.4716
5.55 2.4872
5.575 2.4949
5.6 2.4961
5.625 2.4923
5.65 2.4854
5.675 2.4764
5.7 2.4614
5.725 2.4378
5.75 2.4051
5.775 2.3636
5.8 2.3149
5.825 2.259
5.85 2.1993
5.875 2.1395
5.9 2.0813
5.925 2.0249
5.95 1.9715
5.975 1.923
6 1.8834
6.025 1.8547
6.05 1.8302
6.075 1.8067
6.1 1.7841
6.125 1.7625
6.15 1.7406
6.175 1.717
6.2 1.6891
6.225 1.6564
6.25 1.6183
6.275 1.5711
6.3 1.5163
6.325 1.4561
6.35 1.3921
6.375 1.3288
6.4 1.2734
6.425 1.226
6.45 1.1845
6.475 1.145
6.5 1.1061
6.525 1.0662
6.55 1.0222
6.575 0.9728
6.6 0.9181
6.625 0.8573
6.65 0.7928
6.675 0.7248
6.7 0.6504
6.725 0.5721
6.75 0.4917
6.775 0.4118
6.8 0.329
6.825 0.2397
6.85 0.1423
6.875 0.037
6.9 -0.0774
6.925 -0.1996
6.95 -0.3231
6.975 -0.4302
7 -0.4808
7.025 -0.4793
7.05 -0.4537
7.075 -0.4138
7.1 -0.3695
7.125 -0.3176
7.15 -0.2578
7.175 -0.1894
7.2 -0.1028
7.225 -0.0014
7.25 0.105
7.275 0.2099
7.3 0.3121
7.325 0.4105
7.35 0.5021
7.375 0.5852
7.4 0.6595
7.425 0.7255
7.45 0.7847
7.475 0.8385
7.5 0.8892
7.525 0.9354
7.55 0.9757
7.575 1.0064
7.6 1.0282
7.625 1.0416
7.65 1.0493
7.675 1.051
7.7 1.0461
7.725 1.0346
7.75 1.0195
7.775 1.0037
7.8 0.9861
7.825 0.9642
7.85 0.9366
7.875 0.9024
7.9 0.8614
7.925 0.8127
7.95 0.7598
7.975 0.7054
8 0.6534
8.025 0.6039
8.05 0.5506
8.075 0.4924
8.1 0.4287
8.125 0.3622
8.15 0.2984
8.175 0.2439
8.2 0.2114
8.225 0.192
8.25 0.1685
8.275 0.1378
8.3 0.0984
8.325 0.0518
8.35 0.0018
8.375 -0.0474
8.4 -0.0981
8.425 -0.1497
8.45 -0.1999
8.475 -0.2515
8.5 -0.302
8.525 -0.351
8.55 -0.3937
8.575 -0.4306
8.6 -0.4584
8.625 -0.4778
8.65 -0.4912
8.675 -0.5004
8.7 -0.5071
8.725 -0.5168
8.75 -0.5236
8.775 -0.5253
8.8 -0.5153
8.825 -0.4816
8.85 -0.4275
8.875 -0.3725
8.9 -0.3179
8.925 -0.2572
8.95 -0.1881
8.975 -0.1211
9 -0.064
9.025 -0.0183
9.05 0.017
9.075 0.0449
9.1 0.0675
9.125 0.088
9.15 0.1044
9.175 0.1175
9.2 0.1301
9.225 0.1451
9.25 0.1583
9.275 0.1687
9.3 0.1752
9.325 0.1776
9.35 0.1833
9.375 0.1976
9.4 0.2264
9.425 0.2663
9.45 0.3112
9.475 0.3551
9.5 0.3939
9.525 0.4275
9.55 0.4553
9.575 0.4762
9.6 0.4913
9.625 0.5011
9.65 0.5073
9.675 0.5101
9.7 0.5098
9.725 0.508
9.75 0.5157
9.775 0.5401
9.8 0.5708
9.825 0.595
9.85 0.6082
9.875 0.6087
9.9 0.5967
9.925 0.5744
9.95 0.5435
9.975 0.5066
10 0.4663
10.025 0.4255
10.05 0.3849
10.075 0.3496
10.1 0.3274
10.125 0.3183
10.15 0.3133
10.175 0.3109
10.2 0.3194
10.225 0.3356
10.25 0.3556
10.275 0.3764
10.3 0.3947
10.325 0.4057
10.35 0.4107
10.375 0.4098
10.4 0.4016
10.425 0.3895
10.45 0.3733
10.475 0.3553
10.5 0.337
10.525 0.3203
10.55 0.3041
10.575 0.287
10.6 0.2699
10.625 0.249
10.65 0.2189
10.675 0.1815
10.7 0.1389
10.725 0.1042
10.75 0.0888
10.775 0.0976
10.8 0.1224
10.825 0.1501
10.85 0.1762
10.875 0.2002
10.9 0.2253
10.925 0.2546
10.95 0.2855
10.975 0.3167
11 0.3416
11.025 0.3582
11.05 0.367
11.075 0.3689
11.1 0.3656
11.125 0.3542
11.15 0.3388
11.175 0.3251
11.2 0.3238
11.225 0.3393
11.25 0.3657
11.275 0.396
11.3 0.4234
11.325 0.446
11.35 0.4632
11.375 0.4729
11.4 0.4766
11.425 0.476
11.45 0.4705
11.475 0.4606
11.5 0.4457
11.525 0.4267
11.55 0.4061
11.575 0.3831
11.6 0.3539
11.625 0.3158
11.65 0.2697
11.675 0.2177
11.7 0.1617
11.725 0.1103
11.75 0.0757
11.775 0.0582
11.8 0.0535
11.825 0.0587
11.85 0.0653
11.875 0.0701
11.9 0.0742
11.925 0.0862
11.95 0.1097
11.975 0.15
12 0.2051
12.025 0.2671
12.05 0.3325
12.075 0.3982
12.1 0.463
12.125 0.5214
12.15 0.5729
12.175 0.6193
12.2 0.6597
12.225 0.6987
12.25 0.7372
12.275 0.7733
12.3 0.8048
12.325 0.829
12.35 0.8493
12.375 0.868
12.4 0.888
12.425 0.9076
12.45 0.9211
12.475 0.9283
12.5 0.9284
12.525 0.9196
12.55 0.9049
12.575 0.8871
12.6 0.87
12.625 0.855
12.65 0.84
12.675 0.8233
12.7 0.8064
12.725 0.7892
12.75 0.7719
12.775 0.7508
12.8 0.727
12.825 0.6982
12.85 0.6683
12.875 0.6417
12.9 0.6142
12.925 0.5872
12.95 0.5589
12.975 0.5288
13 0.4968
13.025 0.464
13.05 0.435
13.075 0.4219
13.1 0.4233
13.125 0.4274
13.15 0.4292
13.175 0.4308
13.2 0.4346
13.225 0.4364
13.25 0.4338
13.275 0.4238
13.3 0.4041
13.325 0.3773
13.35 0.344
13.375 0.3034
13.4 0.2637
13.425 0.2231
13.45 0.1802
13.475 0.1357
13.5 0.0924
13.525 0.0511
13.55 0.0237
13.575 0.0204
13.6 0.0308
13.625 0.0572
13.65 0.0891
13.675 0.1171
13.7 0.1399
13.725 0.1553
13.75 0.1622
13.775 0.1609
13.8 0.1571
13.825 0.1572
13.85 0.1655
13.875 0.1742
13.9 0.1753
13.925 0.168
13.95 0.158
13.975 0.1489
14 0.1412
14.025 0.1358
14.05 0.1374
14.075 0.1444
14.1 0.1602
14.125 0.1861
14.15 0.2131
14.175 0.2354
14.2 0.2544
14.225 0.2666
14.25 0.276
14.275 0.2806
14.3 0.2863
14.325 0.2943
14.35 0.2993
14.375 0.3028
14.4 0.3071
14.425 0.3152
14.45 0.3264
14.475 0.3374
14.5 0.3477
14.525 0.3528
14.55 0.3533
14.575 0.3545
14.6 0.3555
14.625 0.3551
14.65 0.3506
14.675 0.3426
14.7 0.3348
14.725 0.3325
14.75 0.3355
14.775 0.3378
14.8 0.3341
14.825 0.3231
14.85 0.3067
14.875 0.2862
14.9 0.2619
14.925 0.2337
14.95 0.2025
14.975 0.1739
15 0.1524
15.025 0.1383
15.05 0.1318
15.075 0.1359
15.1 0.1479
15.125 0.1606
15.15 0.1696
15.175 0.1748
15.2 0.1768
15.225 0.1772
15.25 0.183
15.275 0.196
15.3 0.2191
15.325 0.2498
15.35 0.2849
15.375 0.3149
15.4 0.3345
15.425 0.3451
15.45 0.3489
15.475 0.349
15.5 0.3461
15.525 0.3403
15.55 0.3334
15.575 0.3251
15.6 0.3118
15.625 0.2925
15.65 0.2652
15.675 0.2317
15.7 0.199
15.725 0.1713
15.75 0.1464
15.775 0.1279
15.8 0.1108
15.825 0.0922
15.85 0.0691
15.875 0.0452
15.9 0.0222
15.925 -0.0048
15.95 -0.0384
15.975 -0.0739
16 -0.1109
16.025 -0.1511
16.05 -0.1901
16.075 -0.2215
16.1 -0.241
16.125 -0.2541
16.15 -0.2649
16.175 -0.2722
16.2 -0.2768
16.225 -0.28
16.25 -0.2791
16.275 -0.2741
16.3 -0.2644
16.325 -0.2544
16.35 -0.244
16.375 -0.2324
16.4 -0.2186
16.425 -0.2025
16.45 -0.1877
16.475 -0.1794
16.5 -0.1797
16.525 -0.192
16.55 -0.2153
16.575 -0.2475
16.6 -0.2854
16.625 -0.3316
16.65 -0.385
16.675 -0.438
16.7 -0.4893
16.725 -0.542
16.75 -0.5972
16.775 -0.6547
16.8 -0.7105
16.825 -0.7565
16.85 -0.7961
16.875 -0.8311
16.9 -0.8632
16.925 -0.8925
16.95 -0.9172
16.975 -0.9407
17 -0.9661
17.025 -0.997
17.05 -1.0344
17.075 -1.076
17.1 -1.1195
17.125 -1.1506
17.15 -1.1673
17.175 -1.1739
17.2 -1.1674
17.225 -1.1457
17.25 -1.1133
17.275 -1.0823
17.3 -1.0615
17.325 -1.0578
17.35 -1.0664
17.375 -1.0824
17.4 -1.1027
17.425 -1.1197
17.45 -1.1281
17.475 -1.1268
17.5 -1.1181
17.525 -1.1044
17.55 -1.0908
17.575 -1.0835
17.6 -1.0858
17.625 -1.0963
17.65 -1.1151
17.675 -1.1418
17.7 -1.1746
17.725 -1.209
17.75 -1.241
17.775 -1.2645
17.8 -1.2782
17.825 -1.2819
17.85 -1.2745
17.875 -1.2613
17.9 -1.2457
17.925 -1.2199
17.95 -1.1817
17.975 -1.1379
18 -1.097
18.025 -1.0605
18.05 -1.0246
18.075 -0.9842
18.1 -0.9383
18.125 -0.8935
18.15 -0.8549
18.175 -0.8228
18.2 -0.7945
18.225 -0.7668
18.25 -0.7327
18.275 -0.6876
18.3 -0.6374
18.325 -0.5898
18.35 -0.546
18.375 -0.5044
18.4 -0.4645
18.425 -0.4299
18.45 -0.4021
18.475 -0.3813
18.5 -0.3653
18.525 -0.3525
18.55 -0.3453
18.575 -0.3406
18.6 -0.3383
18.625 -0.3397
18.65 -0.3468
18.675 -0.3619
18.7 -0.3849
18.725 -0.4159
18.75 -0.4548
18.775 -0.4995
18.8 -0.5492
18.825 -0.6039
18.85 -0.6627
18.875 -0.7253
18.9 -0.7927
18.925 -0.8629
18.95 -0.9331
18.975 -0.9974
19 -1.0524
19.025 -1.0981
19.05 -1.1405
19.075 -1.1871
19.1 -1.2413
19.125 -1.3009
19.15 -1.3631
19.175 -1.4178
19.2 -1.456
19.225 -1.4691
19.25 -1.4539
19.275 -1.4161
19.3 -1.365
19.325 -1.3013
19.35 -1.2323
19.375 -1.1661
19.4 -1.104
19.425 -1.0452
19.45 -0.9927
19.475 -0.9442
19.5 -0.8856
19.525 -0.811
19.55 -0.7279
19.575 -0.6419
19.6 -0.5586
19.625 -0.4787
19.65 -0.4017
19.675 -0.3259
19.7 -0.2512
19.725 -0.1806
19.75 -0.1161
19.775 -0.0586
19.8 -0.0071
19.825 0.0386
19.85 0.0784
19.875 0.1127
19.9 0.1419
19.925 0.1664
19.95 0.1864
19.975 0.2021
20 0.2146
20.025 0.2249
20.05 0.2339
20.075 0.2464
20.1 0.2652
20.125 0.2905
20.15 0.3158
20.175 0.3359
20.2 0.3558
20.225 0.374
20.25 0.3877
20.275 0.3988
20.3 0.4035
20.325 0.4012
20.35 0.3936
20.375 0.3831
20.4 0.3725
20.425 0.3601
20.45 0.3448
20.475 0.3257
20.5 0.3002
20.525 0.2667
20.55 0.2261
20.575 0.1794
20.6 0.1264
20.625 0.0673
20.65 0.0032
20.675 -0.0672
20.7 -0.1443
20.725 -0.2282
20.75 -0.3218
20.775 -0.4235
20.8 -0.5297
20.825 -0.6404
20.85 -0.7578
20.875 -0.8808
20.9 -1.0074
20.925 -1.1375
20.95 -1.2713
20.975 -1.4107
21 -1.5575
21.025 -1.708
21.05 -1.8556
21.075 -1.996
21.1 -2.1262
21.125 -2.2441
21.15 -2.3386
21.175 -2.4035
21.2 -2.4463
21.225 -2.4733
21.25 -2.4928
21.275 -2.5106
21.3 -2.5295
21.325 -2.5492
21.35 -2.5669
21.375 -2.5802
21.4 -2.5875
21.425 -2.5901
21.45 -2.5928
21.475 -2.5962
21.5 -2.5973
21.525 -2.5951
21.55 -2.5886
21.575 -2.5743
21.6 -2.5388
21.625 -2.4853
21.65 -2.4265
21.675 -2.365
21.7 -2.3007
21.725 -2.2302
21.75 -2.1604
21.775 -2.0935
21.8 -2.0285
21.825 -1.9765
21.85 -1.9418
21.875 -1.918
21.9 -1.899
21.925 -1.8853
21.95 -1.8705
21.975 -1.8551
22 -1.8342
22.025 -1.8069
22.05 -1.7765
22.075 -1.7488
22.1 -1.7184
22.125 -1.6855
22.15 -1.6555
22.175 -1.6292
22.2 -1.6081
22.225 -1.5946
22.25 -1.5883
22.275 -1.5879
22.3 -1.5862
22.325 -1.5804
22.35 -1.5763
22.375 -1.5799
22.4 -1.5893
22.425 -1.6021
22.45 -1.6155
22.475 -1.6239
22.5 -1.628
22.525 -1.6345
22.55 -1.6458
22.575 -1.6626
22.6 -1.6849
22.625 -1.7108
22.65 -1.7414
22.675 -1.7775
22.7 -1.821
22.725 -1.8701
22.75 -1.9257
22.775 -1.9902
22.8 -2.0597
22.825 -2.1337
22.85 -2.2107
22.875 -2.2904
22.9 -2.369
22.925 -2.4349
22.95 -2.4748
22.975 -2.4885
23 -2.4763
23.025 -2.4467
23.05 -2.4063
23.075 -2.3574
23.1 -2.2981
23.125 -2.2312
23.15 -2.1564
23.175 -2.0773
23.2 -2.0019
23.225 -1.9337
23.25 -1.8708
23.275 -1.808
23.3 -1.7379
23.325 -1.6554
23.35 -1.5647
23.375 -1.4671
23.4 -1.3665
23.425 -1.2648
23.45 -1.164
23.475 -1.0717
23.5 -0.9929
23.525 -0.9235
23.55 -0.8562
23.575 -0.7886
23.6 -0.7195
23.625 -0.6575
23.65 -0.6077
23.675 -0.5711
23.7 -0.5471
23.725 -0.5359
23.75 -0.537
23.775 -0.5472
23.8 -0.5609
23.825 -0.5703
23.85 -0.5694
23.875 -0.5578
23.9 -0.5399
23.925 -0.5209
23.95 -0.5033
23.975 -0.4854
24 -0.4707
24.025 -0.4599
24.05 -0.4519
24.075 -0.4475
24.1 -0.4457
24.125 -0.4471
24.15 -0.4496
24.175 -0.453
24.2 -0.4554
24.225 -0.4506
24.25 -0.4375
24.275 -0.4147
24.3 -0.3887
24.325 -0.3626
24.35 -0.3391
24.375 -0.3199
24.4 -0.3062
24.425 -0.2986
24.45 -0.2991
24.475 -0.3099
24.5 -0.3293
24.525 -0.3567
24.55 -0.3958
24.575 -0.4429
24.6 -0.4955
24.625 -0.5474
24.65 -0.5919
24.675 -0.6212
24.7 -0.6389
24.725 -0.6525
24.75 -0.6649
24.775 -0.675
24.8 -0.6891
24.825 -0.7071
24.85 -0.7258
24.875 -0.7441
24.9 -0.7609
24.925 -0.7806
24.95 -0.8024
24.975 -0.8239
25 -0.8435
25.025 -0.8622
25.05 -0.8818
25.075 -0.9026
25.1 -0.9251
25.125 -0.9481
25.15 -0.9721
25.175 -0.9973
25.2 -1.0195
25.225 -1.0385
25.25 -1.0552
25.275 -1.0738
25.3 -1.0977
25.325 -1.122
25.35 -1.1432
25.375 -1.1586
25.4 -1.1696
25.425 -1.1826
25.45 -1.2039
25.475 -1.2388
25.5 -1.2861
25.525 -1.3403
25.55 -1.3886
25.575 -1.4226
25.6 -1.4403
25.625 -1.4485
25.65 -1.449
25.675 -1.4357
25.7 -1.4111
25.725 -1.3749
25.75 -1.3293
25.775 -1.2817
25.8 -1.24
25.825 -1.2035
25.85 -1.1689
25.875 -1.1325
25.9 -1.0963
25.925 -1.0659
25.95 -1.0479
25.975 -1.0422
26 -1.045
26.025 -1.0489
26.05 -1.0471
26.075 -1.044
26.1 -1.0505
26.125 -1.0646
26.15 -1.0808
26.175 -1.0952
26.2 -1.1053
26.225 -1.1106
26.25 -1.1107
26.275 -1.1118
26.3 -1.1166
26.325 -1.1276
26.35 -1.1511
26.375 -1.1844
26.4 -1.2155
26.425 -1.2387
26.45 -1.2638
26.475 -1.2912
26.5 -1.3215
26.525 -1.3499
26.55 -1.3761
26.575 -1.3988
26.6 -1.422
26.625 -1.444
26.65 -1.4595
26.675 -1.4675
26.7 -1.4692
26.725 -1.4663
26.75 -1.4584
26.775 -1.4443
26.8 -1.4265
26.825 -1.4156
26.85 -1.413
26.875 -1.4073
26.9 -1.3899
26.925 -1.3648
26.95 -1.3355
26.975 -1.3048
27 -1.2808
27.025 -1.2725
27.05 -1.2823
27.075 -1.3045
27.1 -1.3306
27.125 -1.3555
27.15 -1.3723
27.175 -1.3831
27.2 -1.3912
27.225 -1.393
27.25 -1.3804
27.275 -1.3673
27.3 -1.3581
27.325 -1.3551
27.35 -1.3509
27.375 -1.341
27.4 -1.3306
27.425 -1.3225
27.45 -1.3131
27.475 -1.3064
27.5 -1.3033
27.525 -1.302
27.55 -1.2996
27.575 -1.2896
27.6 -1.2741
27.625 -1.2553
27.65 -1.2301
27.675 -1.1996
27.7 -1.1641
27.725 -1.1311
27.75 -1.1047
27.775 -1.0921
27.8 -1.094
27.825 -1.1085
27.85 -1.1281
27.875 -1.1439
27.9 -1.1548
27.925 -1.164
27.95 -1.1757
27.975 -1.1897
28 -1.2047
28.025 -1.2213
28.05 -1.2378
28.075 -1.2558
28.1 -1.2748
28.125 -1.2996
28.15 -1.3308
28.175 -1.3704
28.2 -1.4154
28.225 -1.4593
28.25 -1.4946
28.275 -1.5049
28.3 -1.4896
28.325 -1.4607
28.35 -1.4268
28.375 -1.4038
28.4 -1.3937
28.425 -1.3866
28.45 -1.3726
28.475 -1.3535
28.5 -1.3318
28.525 -1.3092
28.55 -1.2871
28.575 -1.2647
28.6 -1.2433
28.625 -1.2247
28.65 -1.2105
28.675 -1.2063
28.7 -1.2153
28.725 -1.2331
28.75 -1.2573
28.775 -1.2862
28.8 -1.3197
28.825 -1.3622
28.85 -1.4136
28.875 -1.4715
28.9 -1.5345
28.925 -1.6009
28.95 -1.6652
28.975 -1.7286
29 -1.7927
29.025 -1.8565
29.05 -1.9119
29.075 -1.9446
29.1 -1.9499
29.125 -1.9405
29.15 -1.9259
29.175 -1.9022
29.2 -1.8656
29.225 -1.8233
29.25 -1.7841
29.275 -1.7511
29.3 -1.7232
29.325 -1.6959
29.35 -1.6684
29.375 -1.6369
29.4 -1.5999
29.425 -1.5641
29.45 -1.5353
29.475 -1.5182
29.5 -1.5147
29.525 -1.5214
29.55 -1.5304
29.575 -1.5327
29.6 -1.5298
29.625 -1.523
29.65 -1.5151
29.675 -1.5044
29.7 -1.4889
29.725 -1.4668
29.75 -1.4404
29.775 -1.411
29.8 -1.3805
29.825 -1.354
29.85 -1.3344
29.875 -1.3242
29.9 -1.3236
29.925 -1.33
29.95 -1.3459
29.975 -1.3736
30 -1.4076
30.025 -1.4468
30.05 -1.4905
30.075 -1.5387
30.1 -1.5866
30.125 -1.6331
30.15 -1.6809
30.175 -1.7345
30.2 -1.7938
30.225 -1.8611
30.25 -1.9369
30.275 -2.0187
30.3 -2.1066
30.325 -2.2009
30.35 -2.2965
30.375 -2.3884
30.4 -2.4727
30.425 -2.5451
30.45 -2.6068
30.475 -2.6567
30.5 -2.6981
30.525 -2.7334
30.55 -2.7645
30.575 -2.7931
30.6 -2.8183
30.625 -2.84
30.65 -2.8646
30.675 -2.8912
30.7 -2.9185
30.725 -2.9424
30.75 -2.9543
30.775 -2.9503
30.8 -2.932
30.825 -2.903
30.85 -2.862
30.875 -2.812
30.9 -2.7526
30.925 -2.6882
30.95 -2.623
30.975 -2.5535
31 -2.4842
31.025 -2.4216
31.05 -2.3693
31.075 -2.3305
31.1 -2.3056
31.125 -2.2929
31.15 -2.2877
31.175 -2.286
31.2 -2.2849
31.225 -2.2852
31.25 -2.2879
31.275 -2.2883
31.3 -2.2859
31.325 -2.2806
31.35 -2.2706
31.375 -2.2496
31.4 -2.2012
31.425 -2.1308
31.45 -2.0579
31.475 -1.992
31.5 -1.9363
31.525 -1.8911
31.55 -1.8547
31.575 -1.8248
31.6 -1.7967
31.625 -1.768
31.65 -1.734
31.675 -1.6939
31.7 -1.6518
31.725 -1.6074
31.75 -1.566
31.775 -1.5321
31.8 -1.5061
31.825 -1.4869
31.85 -1.4706
31.875 -1.4559
31.9 -1.4457
31.925 -1.44
31.95 -1.4397
31.975 -1.444
32 -1.4512
32.025 -1.4612
32.05 -1.4756
32.075 -1.4915
32.1 -1.5077
32.125 -1.5263
32.15 -1.5486
32.175 -1.5746
32.2 -1.6045
32.225 -1.6386
32.25 -1.6763
32.275 -1.714
32.3 -1.7534
32.325 -1.796
32.35 -1.84
32.375 -1.8873
32.4 -1.9397
32.425 -1.9939
32.45 -2.0539
32.475 -2.118
32.5 -2.1887
32.525 -2.2625
32.55 -2.3382
32.575 -2.4153
32.6 -2.4911
32.625 -2.5642
32.65 -2.6308
32.675 -2.6852
32.7 -2.7274
32.725 -2.7628
32.75 -2.7973
32.775 -2.8302
32.8 -2.8574
32.825 -2.8805
32.85 -2.9015
32.875 -2.9208
32.9 -2.9418
32.925 -2.9606
32.95 -2.9664
32.975 -2.9493
33 -2.9175
33.025 -2.8814
33.05 -2.8494
33.075 -2.8197
33.1 -2.7902
33.125 -2.7556
33.15 -2.7158
33.175 -2.6679
33.2 -2.617
33.225 -2.5808
33.25 -2.5601
33.275 -2.5471
33.3 -2.5403
33.325 -2.5412
33.35 -2.548
33.375 -2.5592
33.4 -2.5692
33.425 -2.5692
33.45 -2.5628
33.475 -2.5496
33.5 -2.5298
33.525 -2.5128
33.55 -2.5041
33.575 -2.5057
33.6 -2.517
33.625 -2.5315
33.65 -2.5428
33.675 -2.5536
33.7 -2.5712
33.725 -2.5967
33.75 -2.6248
33.775 -2.6534
33.8 -2.6832
33.825 -2.712
33.85 -2.7367
33.875 -2.7561
33.9 -2.7675
33.925 -2.766
33.95 -2.7422
33.975 -2.7002
34 -2.6528
34.025 -2.6102
34.05 -2.576
34.075 -2.5465
34.1 -2.5226
34.125 -2.5057
34.15 -2.4959
34.175 -2.4911
34.2 -2.4864
34.225 -2.474
34.25 -2.4509
34.275 -2.4214
34.3 -2.3912
34.325 -2.3623
34.35 -2.3326
34.375 -2.3045
34.4 -2.2801
34.425 -2.2604
34.45 -2.2448
34.475 -2.2324
34.5 -2.2222
34.525 -2.2139
34.55 -2.2069
34.575 -2.2026
34.6 -2.2007
34.625 -2.1933
34.65 -2.1753
34.675 -2.1501
34.7 -2.1247
34.725 -2.1012
34.75 -2.0792
34.775 -2.057
34.8 -2.0295
34.825 -1.9935
34.85 -1.9477
34.875 -1.8947
34.9 -1.8366
34.925 -1.7753
34.95 -1.7147
34.975 -1.6567
35 -1.6017
35.025 -1.5482
35.05 -1.4921
35.075 -1.4323
35.1 -1.3705
35.125 -1.3087
35.15 -1.2462
35.175 -1.1816
35.2 -1.1142
35.225 -1.0436
35.25 -0.9732
35.275 -0.9071
35.3 -0.8453
35.325 -0.7844
35.35 -0.7206
35.375 -0.6497
35.4 -0.5731
35.425 -0.4936
35.45 -0.4132
35.475 -0.3333
35.5 -0.2514
35.525 -0.1667
35.55 -0.08
35.575 0.0096
35.6 0.0979
35.625 0.1786
35.65 0.2496
35.675 0.3148
35.7 0.3737
35.725 0.4261
35.75 0.4742
35.775 0.5212
35.8 0.5665
35.825 0.6094
35.85 0.6502
35.875 0.6871
35.9 0.7202
35.925 0.7486
35.95 0.7699
35.975 0.7861
36 0.7986
36.025 0.8104
36.05 0.8221
36.075 0.8348
36.1 0.8476
36.125 0.858
36.15 0.8645
36.175 0.8682
36.2 0.8683
36.225 0.8673
36.25 0.8703
36.275 0.8851
36.3 0.9116
36.325 0.9413
36.35 0.9694
36.375 0.9944
36.4 1.0191
36.425 1.043
36.45 1.072
36.475 1.1049
36.5 1.133
36.525 1.1557
36.55 1.1734
36.575 1.1841
36.6 1.1881
36.625 1.1861
36.65 1.1795
36.675 1.1707
36.7 1.1612
36.725 1.1547
36.75 1.152
36.775 1.152
36.8 1.154
36.825 1.1566
36.85 1.1571
36.875 1.1544
36.9 1.1489
36.925 1.1415
36.95 1.1351
36.975 1.1317
37 1.1331
37.025 1.1392
37.05 1.1504
37.075 1.1611
37.1 1.1687
37.125 1.172
37.15 1.1703
37.175 1.1635
37.2 1.1519
37.225 1.1349
37.25 1.1148
37.275 1.0922
37.3 1.066
37.325 1.036
37.35 0.9999
37.375 0.9573
37.4 0.9085
37.425 0.8572
37.45 0.8094
37.475 0.7757
37.5 0.7558
37.525 0.7411
37.55 0.7276
37.575 0.7147
37.6 0.6994
37.625 0.6789
37.65 0.6549
37.675 0.6317
37.7 0.6113
37.725 0.5986
37.75 0.5961
37.775 0.5979
37.8 0.6045
37.825 0.6159
37.85 0.6349
37.875 0.6564
37.9 0.675
37.925 0.6897
37.95 0.7015
37.975 0.7104
38 0.7161
38.025 0.7186
38.05 0.7223
38.075 0.7323
38.1 0.7455
38.125 0.7541
38.15 0.7566
38.175 0.7529
38.2 0.7429
38.225 0.7258
38.25 0.7005
38.275 0.6706
38.3 0.638
38.325 0.6018
38.35 0.5603
38.375 0.5146
38.4 0.4662
38.425 0.4126
38.45 0.3506
38.475 0.2812
38.5 0.2097
38.525 0.1416
38.55 0.0809
38.575 0.0301
38.6 -0.0108
38.625 -0.0471
38.65 -0.0769
38.675 -0.0992
38.7 -0.1161
38.725 -0.1276
38.75 -0.1357
38.775 -0.1468
38.8 -0.1619
38.825 -0.1737
38.85 -0.1742
38.875 -0.1687
38.9 -0.165
38.925 -0.1663
38.95 -0.1692
38.975 -0.1644
39 -0.1452
39.025 -0.1087
39.05 -0.0565
39.075 0.0065
39.1 0.0756
39.125 0.1464
39.15 0.2153
39.175 0.2819
39.2 0.3445
39.225 0.3993
39.25 0.4431
39.275 0.4765
39.3 0.5039
39.325 0.5363
39.35 0.5755
39.375 0.6226
39.4 0.6724
39.425 0.7173
39.45 0.7552
39.475 0.7895
39.5 0.822
39.525 0.8553
39.55 0.8888
39.575 0.918
39.6 0.9413
39.625 0.9635
39.65 0.9861
39.675 1.0115
39.7 1.0437
39.725 1.0806
39.75 1.1142
39.775 1.1411
39.8 1.1599
39.825 1.1704
39.85 1.1744
39.875 1.1733
39.9 1.1721
39.925 1.1713
39.95 1.1699
39.975 1.1727
40 1.1827
40.025 1.2024
40.05 1.2218
40.075 1.2384
40.1 1.2543
40.125 1.2723
40.15 1.2916
40.175 1.3063
40.2 1.315
40.225 1.3154
40.25 1.3049
40.275 1.2834
40.3 1.2562
40.325 1.2332
40.35 1.226
40.375 1.2351
40.4 1.2579
40.425 1.2891
40.45 1.3207
40.475 1.3436
40.5 1.3563
40.525 1.359
40.55 1.3513
40.575 1.3342
40.6 1.3078
40.625 1.2732
40.65 1.2326
40.675 1.1868
40.7 1.1375
40.725 1.0864
40.75 1.0317
40.775 0.9718
40.8 0.9078
40.825 0.8386
40.85 0.7644
40.875 0.6842
40.9 0.5994
40.925 0.5191
40.95 0.466
40.975 0.4432
41 0.4313
41.025 0.4262
41.05 0.4256
41.075 0.4249
41.1 0.4233
41.125 0.4193
41.15 0.4128
41.175 0.4091
41.2 0.4112
41.225 0.4124
41.25 0.4076
41.275 0.3963
41.3 0.3802
41.325 0.7376
41.35 0.7248
41.375 0.73
41.4 0.755
41.425 0.7893
41.45 0.8245
41.475 0.8543
41.5 0.877
41.525 0.8937
41.55 0.9069
41.575 0.9138
41.6 0.9159
41.625 0.9175
41.65 0.9228
41.675 0.9327
41.7 0.9469
41.725 0.961
41.75 0.9709
41.775 0.9796
41.8 0.9857
41.825 0.9898
41.85 0.9931
41.875 0.9957
41.9 1.0016
41.925 1.0138
41.95 1.0294
41.975 1.0454
42 1.0611
42.025 1.0753
42.05 1.0871
42.075 1.0941
42.1 1.0974
42.125 1.0976
42.15 1.0969
42.175 1.0922
42.2 1.0814
42.225 1.0653
42.25 1.0465
42.275 1.0257
42.3 1.0059
42.325 0.9962
42.35 1.0021
42.375 1.0256
42.4 1.0583
42.425 1.0994
42.45 1.1494
42.475 1.211
42.5 1.2832
42.525 1.3596
42.55 1.4369
42.575 1.5143
42.6 1.5877
42.625 1.6546
42.65 1.7139
42.675 1.7652
42.7 1.8094
42.725 1.8472
42.75 1.878
42.775 1.9017
42.8 1.9194
42.825 1.9304
42.85 1.935
42.875 1.9345
42.9 1.9291
42.925 1.9181
42.95 1.901
42.975 1.8768
43 1.8454
43.025 1.8062
43.05 1.758
43.075 1.7021
43.1 1.6442
43.125 1.5889
43.15 1.5398
43.175 1.5012
43.2 1.4759
43.225 1.4683
43.25 1.4776
43.275 1.4944
43.3 1.518
43.325 1.5493
43.35 1.5854
43.375 1.6234
43.4 1.6568
43.425 1.6844
43.45 1.7033
43.475 1.7152
43.5 1.7208
43.525 1.7215
43.55 1.7192
43.575 1.7145
43.6 1.7066
43.625 1.6978
43.65 1.6885
43.675 1.6799
43.7 1.6718
43.725 1.6629
43.75 1.6505
43.775 1.6326
43.8 1.6073
43.825 1.5745
43.85 1.5353
43.875 1.4892
43.9 1.4381
43.925 1.3812
43.95 1.3168
43.975 1.2465
44 1.1718
44.025 1.0926
44.05 1.011
44.075 0.9358
44.1 0.8755
44.125 0.8281
44.15 0.7903
44.175 0.7591
44.2 0.7398
44.225 0.7382
44.25 0.7541
44.275 0.7847
44.3 0.8261
44.325 0.8718
44.35 0.9244
44.375 0.989
44.4 1.0606
44.425 1.1358
44.45 1.2087
44.475 1.2799
44.5 1.3514
44.525 1.4237
44.55 1.4967
44.575 1.5693
44.6 1.6393
44.625 1.7056
44.65 1.7683
44.675 1.8271
44.7 1.881
44.725 1.9296
44.75 1.9728
44.775 2.0123
44.8 2.0488
44.825 2.0827
44.85 2.1158
44.875 2.1487
44.9 2.1799
44.925 2.208
44.95 2.2336
44.975 2.2579
45 2.2822
45.025 2.3049
45.05 2.3222
45.075 2.3329
45.1 2.3371
45.125 2.3361
45.15 2.3365
45.175 2.3423
45.2 2.3557
45.225 2.3781
45.25 2.403
45.275 2.425
45.3 2.4446
45.325 2.457
45.35 2.4621
45.375 2.4614
45.4 2.4585
45.425 2.4565
45.45 2.4561
45.475 2.4534
45.5 2.4433
45.525 2.4249
45.55 2.4008
45.575 2.3741
45.6 2.3441
45.625 2.3132
45.65 2.2779
45.675 2.239
45.7 2.1983
45.725 2.1585
45.75 2.1214
45.775 2.0872
45.8 2.0514
45.825 2.0134
45.85 1.9776
45.875 1.943
45.9 1.9066
45.925 1.866
45.95 1.8203
45.975 1.7697
46 1.715
46.025 1.6631
46.05 1.6255
46.075 1.6044
46.1 1.592
46.125 1.5822
46.15 1.5842
46.175 1.6058
46.2 1.6481
46.225 1.6991
46.25 1.7499
46.275 1.7955
46.3 1.8315
46.325 1.8628
46.35 1.8894
46.375 1.9057
46.4 1.9124
46.425 1.9133
46.45 1.9059
46.475 1.8912
46.5 1.8701
46.525 1.843
46.55 1.8113
46.575 1.7731
46.6 1.7319
46.625 1.6877
46.65 1.6389
46.675 1.5826
46.7 1.5235
46.725 1.462
46.75 1.4034
46.775 1.3462
46.8 1.3027
46.825 1.2746
46.85 1.2714
46.875 1.2879
46.9 1.3174
46.925 1.3544
46.95 1.3952
46.975 1.4313
47 1.4635
47.025 1.4953
47.05 1.5282
47.075 1.5663
47.1 1.6125
47.125 1.663
47.15 1.712
47.175 1.7567
47.2 1.7943
47.225 1.8251
47.25 1.8477
47.275 1.8616
47.3 1.8676
47.325 1.8666
47.35 1.8596
47.375 1.8486
47.4 1.8357
47.425 1.8182
47.45 1.7972
47.475 1.7731
47.5 1.7445
47.525 1.7108
47.55 1.672
47.575 1.6254
47.6 1.5683
47.625 1.503
47.65 1.429
47.675 1.3464
47.7 1.2615
47.725 1.177
47.75 1.0943
47.775 1.0132
47.8 0.9365
47.825 0.8673
47.85 0.805
47.875 0.7511
47.9 0.7087
47.925 0.6811
47.95 0.6676
47.975 0.6592
48 0.6586
48.025 0.6743
48.05 0.7175
48.075 0.7753
48.1 0.8388
48.125 0.907
48.15 0.9802
48.175 1.0569
48.2 1.1335
48.225 1.2024
48.25 1.2634
48.275 1.3188
48.3 1.3691
48.325 1.4164
48.35 1.4601
48.375 1.4977
48.4 1.5273
48.425 1.5495
48.45 1.563
48.475 1.5703
48.5 1.5752
48.525 1.581
48.55 1.581
48.575 1.5681
48.6 1.5421
48.625 1.503
48.65 1.4604
48.675 1.4349
48.7 1.4438
48.725 1.4778
48.75 1.523
48.775 1.578
48.8 1.6313
48.825 1.6746
48.85 1.7111
48.875 1.7407
48.9 1.7602
48.925 1.7688
48.95 1.7716
48.975 1.7721
49 1.7719
49.025 1.7697
49.05 1.7705
49.075 1.7669
49.1 1.7623
49.125 1.7617
49.15 1.7584
49.175 1.7486
49.2 1.7278
49.225 1.6979
49.25 1.659
49.275 1.6139
49.3 1.5633
49.325 1.5114
49.35 1.4682
49.375 1.4323
49.4 1.3967
49.425 1.361
49.45 1.3264
49.475 1.29
49.5 1.2517
49.525 1.2114
49.55 1.1654
49.575 1.1145
49.6 1.0593
49.625 0.9982
49.65 0.9378
49.675 0.8903
49.7 0.8705
49.725 0.8826
49.75 0.9153
49.775 0.957
49.8 1.0002
49.825 1.044
49.85 1.0913
49.875 1.1401
49.9 1.195
49.925 1.2619
49.95 1.3482
49.975 1.4424
50 1.536
50.025 1.6266
50.05 1.711
50.075 1.7869
50.1 1.8543
50.125 1.9147
50.15 1.9688
50.175 2.018
50.2 2.0624
50.225 2.101
50.25 2.1349
50.275 2.1628
50.3 2.1841
50.325 2.1981
50.35 2.2052
50.375 2.2068
50.4 2.203
50.425 2.1925
50.45 2.175
50.475 2.1506
50.5 2.1197
50.525 2.0833
50.55 2.0432
50.575 1.9979
50.6 1.9499
50.625 1.8997
50.65 1.8531
50.675 1.8135
50.7 1.779
50.725 1.7429
50.75 1.7022
50.775 1.6579
50.8 1.6126
50.825 1.5718
50.85 1.5361
50.875 1.5003
50.9 1.4628
50.925 1.4234
50.95 1.3875
50.975 1.3586
51 1.3358
51.025 1.3201
51.05 1.3074
51.075 1.2967
51.1 1.285
51.125 1.2704
51.15 1.2527
51.175 1.2334
51.2 1.2175
51.225 1.21
51.25 1.2108
51.275 1.2109
51.3 1.206
51.325 1.1944
51.35 1.177
51.375 1.1563
51.4 1.1324
51.425 1.1111
51.45 1.093
51.475 1.0805
51.5 1.0705
51.525 1.0637
51.55 1.0623
51.575 1.0658
51.6 1.0653
51.625 1.0578
51.65 1.0457
51.675 1.0359
51.7 1.0288
51.725 1.0262
51.75 1.0326
51.775 1.0513
51.8 1.0786
51.825 1.106
51.85 1.1284
51.875 1.1448
51.9 1.1544
51.925 1.1587
51.95 1.1581
51.975 1.1539
52 1.1513
52.025 1.1612
52.05 1.1906
52.075 1.2338
52.1 1.2787
52.125 1.3163
52.15 1.3483
52.175 1.3747
52.2 1.395
52.225 1.4107
52.25 1.4269
52.275 1.4462
52.3 1.4661
52.325 1.4856
52.35 1.5074
52.375 1.5366
52.4 1.5778
52.425 1.6254
52.45 1.6763
52.475 1.7313
52.5 1.7898
52.525 1.8495
52.55 1.9072
52.575 1.9614
52.6 2.0136
52.625 2.0638
52.65 2.1118
52.675 2.1572
52.7 2.202
52.725 2.2463
52.75 2.2882
52.775 2.324
52.8 2.3548
52.825 2.3845
52.85 2.4169
52.875 2.4533
52.9 2.494
52.925 2.5394
52.95 2.5868
52.975 2.6347
53 2.6815
53.025 2.7275
53.05 2.7729
53.075 2.8182
53.1 2.8654
53.125 2.9174
53.15 2.9743
53.175 3.0331
53.2 3.0911
53.225 3.1495
53.25 3.2082
53.275 3.2656
53.3 3.32
53.325 3.3695
53.35 3.4136
53.375 3.4517
53.4 3.4837
53.425 3.5094
53.45 3.5284
53.475 3.5413
53.5 3.5485
53.525 3.5503
53.55 3.5472
53.575 3.5404
53.6 3.5292
53.625 3.5167
53.65 3.505
53.675 3.4931
53.7 3.4803
53.725 3.4651
53.75 3.4486
53.775 3.4313
53.8 3.4141
53.825 3.3965
53.85 3.3737
53.875 3.3453
53.9 3.3114
53.925 3.2749
53.95 3.2357
53.975 3.1915
54 3.1439
54.025 3.0999
54.05 3.0718
54.075 3.0593
54.1 3.0543
54.125 3.0579
54.15 3.0777
54.175 3.1104
54.2 3.1472
54.225 3.1832
54.25 3.2148
54.275 3.2396
54.3 3.2594
54.325 3.2757
54.35 3.288
54.375 3.2955
54.4 3.2974
54.425 3.2936
54.45 3.2838
54.475 3.2678
54.5 3.2474
54.525 3.2222
54.55 3.1923
54.575 3.1584
54.6 3.1206
54.625 3.0798
54.65 3.0362
54.675 2.9908
54.7 2.9461
54.725 2.901
54.75 2.8565
54.775 2.8157
54.8 2.7853
54.825 2.7601
54.85 2.7317
54.875 2.6966
54.9 2.6543
54.925 2.6045
54.95 2.55
54.975 2.4941
55 2.44
55.025 2.3913
55.05 2.35
55.075 2.3167
55.1 2.2949
55.125 2.2878
55.15 2.2908
55.175 2.2922
55.2 2.2871
55.225 2.2755
55.25 2.2559
55.275 2.2289
55.3 2.1967
55.325 2.1635
55.35 2.1305
55.375 2.0977
55.4 2.0646
55.425 2.0324
55.45 2.0002
55.475 1.9663
55.5 1.9311
55.525 1.8965
55.55 1.8693
55.575 1.863
55.6 1.8736
55.625 1.8854
55.65 1.8915
55.675 1.8891
55.7 1.8794
55.725 1.8646
55.75 1.8486
55.775 1.8354
55.8 1.8217
55.825 1.8038
55.85 1.7827
55.875 1.756
55.9 1.7224
55.925 1.684
55.95 1.6414
55.975 1.5989
56 1.5596
56.025 1.5233
56.05 1.4919
56.075 1.4654
56.1 1.4452
56.125 1.4268
56.15 1.4072
56.175 1.3846
56.2 1.3625
56.225 1.3489
56.25 1.3401
56.275 1.3327
56.3 1.3208
56.325 1.3026
56.35 1.2845
56.375 1.2636
56.4 1.2343
56.425 1.2
56.45 1.1674
56.475 1.1412
56.5 1.1231
56.525 1.1124
56.55 1.1048
56.575 1.0925
56.6 1.0735
56.625 1.0504
56.65 1.029
56.675 1.0128
56.7 1.0002
56.725 0.9899
56.75 0.979
56.775 0.9661
56.8 0.9486
56.825 0.9236
56.85 0.8925
56.875 0.8571
56.9 0.8228
56.925 0.7986
56.95 0.7825
56.975 0.7714
57 0.757
57.025 0.7369
57.05 0.7146
57.075 0.6893
57.1 0.6606
57.125 0.6334
57.15 0.6116
57.175 0.5958
57.2 0.5834
57.225 0.5752
57.25 0.5762
57.275 0.5841
57.3 0.5922
57.325 0.5961
57.35 0.5931
57.375 0.5852
57.4 0.5722
57.425 0.5557
57.45 0.5384
57.475 0.5201
57.5 0.4989
57.525 0.475
57.55 0.4469
57.575 0.4159
57.6 0.3924
57.625 0.3898
57.65 0.4037
57.675 0.4323
57.7 0.4795
57.725 0.5393
57.75 0.599
57.775 0.6518
57.8 0.7004
57.825 0.75
57.85 0.8037
57.875 0.8664
57.9 0.93
57.925 0.9913
57.95 1.0477
57.975 1.1014
58 1.1594
58.025 1.219
58.05 1.2771
58.075 1.3331
58.1 1.3911
58.125 1.4569
58.15 1.5317
58.175 1.6109
58.2 1.6849
58.225 1.7496
58.25 1.8046
58.275 1.8497
58.3 1.8829
58.325 1.904
58.35 1.9162
58.375 1.9199
58.4 1.9172
58.425 1.9125
58.45 1.9049
58.475 1.8957
58.5 1.889
58.525 1.8786
58.55 1.8628
58.575 1.8465
58.6 1.8386
58.625 1.8403
58.65 1.8456
58.675 1.8478
58.7 1.8438
58.725 1.8344
58.75 1.8217
58.775 1.8062
58.8 1.7878
58.825 1.7631
58.85 1.7308
58.875 1.6936
58.9 1.6546
58.925 1.6199
58.95 1.59
58.975 1.5598
59 1.5297
59.025 1.502
59.05 1.4792
59.075 1.4614
59.1 1.4426
59.125 1.4151
59.15 1.3774
59.175 1.3292
59.2 1.2699
59.225 1.1986
59.25 1.1159
59.275 1.0232
59.3 0.9226
59.325 0.8176
59.35 0.7084
59.375 0.5996
59.4 0.4973
59.425 0.4087
59.45 0.3357
59.475 0.2722
59.5 0.2125
59.525 0.1599
59.55 0.1231
59.575 0.1094
59.6 0.1129
59.625 0.1268
59.65 0.1433
59.675 0.1741
59.7 0.2256
59.725 0.2806
59.75 0.335
59.775 0.389
59.8 0.4419
59.825 0.492
59.85 0.536
59.875 0.5719
59.9 0.6006
59.925 0.6249
59.95 0.6457
59.975 0.661
60 0.669
60.025 0.6685
60.05 0.6588
60.075 0.6386
60.1 0.6077
60.125 0.5662
60.15 0.5145
60.175 0.4527
60.2 0.3828
60.225 0.3057
60.25 0.2272
60.275 0.1638
60.3 0.1263
60.325 0.1033
60.35 0.0797
60.375 0.0568
60.4 0.0361
60.425 0.0142
60.45 -0.014
60.475 -0.0456
60.5 -0.0763
60.525 -0.1067
60.55 -0.1399
60.575 -0.176
60.6 -0.2143
60.625 -0.2526
60.65 -0.2891
60.675 -0.3187
60.7 -0.3359
60.725 -0.3359
60.75 -0.3107
60.775 -0.2696
60.8 -0.2204
60.825 -0.1674
60.85 -0.1063
60.875 -0.041
60.9 0.0208
60.925 0.075
60.95 0.1206
60.975 0.1596
61 0.1924
61.025 0.2177
61.05 0.2358
61.075 0.2474
61.1 0.2491
61.125 0.2421
61.15 0.2309
61.175 0.2155
61.2 0.1935
61.225 0.1668
61.25 0.1376
61.275 0.1062
61.3 0.068
61.325 0.024
61.35 -0.022
61.375 -0.0683
61.4 -0.1124
61.425 -0.1562
61.45 -0.203
61.475 -0.2553
61.5 -0.3118
61.525 -0.3675
61.55 -0.4147
61.575 -0.4478
61.6 -0.4654
61.625 -0.4717
61.65 -0.4714
61.675 -0.4679
61.7 -0.4634
61.725 -0.4571
61.75 -0.4477
61.775 -0.4345
61.8 -0.4134
61.825 -0.384
61.85 -0.3482
61.875 -0.3121
61.9 -0.2789
61.925 -0.2516
61.95 -0.2315
61.975 -0.2179
62 -0.2106
62.025 -0.2108
62.05 -0.2177
62.075 -0.2302
62.1 -0.249
62.125 -0.2733
62.15 -0.3019
62.175 -0.3336
62.2 -0.3684
62.225 -0.4095
62.25 -0.4573
62.275 -0.5099
62.3 -0.5642
62.325 -0.621
62.35 -0.679
62.375 -0.7381
62.4 -0.7987
62.425 -0.8612
62.45 -0.9223
62.475 -0.9778
62.5 -1.0212
62.525 -1.0531
62.55 -1.0752
62.575 -1.0861
62.6 -1.0843
62.625 -1.0731
62.65 -1.0514
62.675 -1.0186
62.7 -0.9716
62.725 -0.9229
62.75 -0.8729
62.775 -0.8148
62.8 -0.7567
62.825 -0.7078
62.85 -0.672
62.875 -0.6413
62.9 -0.619
62.925 -0.6085
62.95 -0.6082
62.975 -0.6144
63 -0.626
63.025 -0.6397
63.05 -0.6524
63.075 -0.6625
63.1 -0.6675
63.125 -0.6711
63.15 -0.6785
63.175 -0.6918
63.2 -0.708
63.225 -0.7231
63.25 -0.7268
63.275 -0.7126
63.3 -0.6858
63.325 -0.6585
63.35 -0.634
63.375 -0.6143
63.4 -0.5985
63.425 -0.5864
63.45 -0.5792
63.475 -0.5786
63.5 -0.588
63.525 -0.6062
63.55 -0.6327
63.575 -0.6657
63.6 -0.7036
63.625 -0.7445
63.65 -0.7871
63.675 -0.831
63.7 -0.878
63.725 -0.9299
63.75 -0.9748
63.775 -1.0066
63.8 -1.0325
63.825 -1.0546
63.85 -1.0665
63.875 -1.0757
63.9 -1.0878
63.925 -1.1018
63.95 -1.1173
63.975 -1.1354
64 -1.1528
64.025 -1.1675
64.05 -1.1843
64.075 -1.2034
64.1 -1.22
64.125 -1.2333
64.15 -1.2459
64.175 -1.256
64.2 -1.2657
64.225 -1.2762
64.25 -1.2798
64.275 -1.2801
64.3 -1.2818
64.325 -1.2905
64.35 -1.3103
64.375 -1.3376
64.4 -1.3629
64.425 -1.3812
64.45 -1.3904
64.475 -1.3885
64.5 -1.3793
64.525 -1.3654
64.55 -1.3432
64.575 -1.3132
64.6 -1.2735
64.625 -1.2252
64.65 -1.1628
64.675 -1.088
64.7 -1.0047
64.725 -0.9214
64.75 -0.8472
64.775 -0.7844
64.8 -0.7306
64.825 -0.6867
64.85 -0.6522
64.875 -0.626
64.9 -0.6074
64.925 -0.5964
64.95 -0.594
64.975 -0.6022
65 -0.6206
65.025 -0.6487
65.05 -0.6847
65.075 -0.728
65.1 -0.7777
65.125 -0.8318
65.15 -0.8885
65.175 -0.9425
65.2 -0.994
65.225 -1.0452
65.25 -1.0942
65.275 -1.1374
65.3 -1.1755
65.325 -1.211
65.35 -1.2447
65.375 -1.273
65.4 -1.2975
65.425 -1.322
65.45 -1.3468
65.475 -1.3715
65.5 -1.396
65.525 -1.4207
65.55 -1.4425
65.575 -1.4589
65.6 -1.469
65.625 -1.4783
65.65 -1.4923
65.675 -1.5068
65.7 -1.5177
65.725 -1.528
65.75 -1.5357
65.775 -1.542
65.8 -1.5526
65.825 -1.5669
65.85 -1.5817
65.875 -1.5929
65.9 -1.6
65.925 -1.6016
65.95 -1.5948
65.975 -1.5777
66 -1.5483
66.025 -1.5123
66.05 -1.4792
66.075 -1.4509
66.1 -1.4294
66.125 -1.4102
66.15 -1.3905
66.175 -1.3601
66.2 -1.3168
66.225 -1.2662
66.25 -1.2111
66.275 -1.1553
66.3 -1.1055
66.325 -1.0657
66.35 -1.0363
66.375 -1.0171
66.4 -1.0075
66.425 -1.007
66.45 -1.0122
66.475 -1.022
66.5 -1.0358
66.525 -1.0556
66.55 -1.0783
66.575 -1.1036
66.6 -1.1315
66.625 -1.165
66.65 -1.2041
66.675 -1.2496
66.7 -1.2996
66.725 -1.3507
66.75 -1.3999
66.775 -1.4352
66.8 -1.4554
66.825 -1.461
66.85 -1.4608
66.875 -1.4622
66.9 -1.4679
66.925 -1.4783
66.95 -1.494
66.975 -1.5134
67 -1.5352
67.025 -1.5565
67.05 -1.5774
67.075 -1.5997
67.1 -1.6254
67.125 -1.6554
67.15 -1.691
67.175 -1.7337
67.2 -1.7823
67.225 -1.8349
67.25 -1.8909
67.275 -1.9459
67.3 -1.9962
67.325 -2.0344
67.35 -2.0562
67.375 -2.0694
67.4 -2.0816
67.425 -2.0883
67.45 -2.0879
67.475 -2.0805
67.5 -2.0657
67.525 -2.0421
67.55 -2.0092
67.575 -1.9664
67.6 -1.9162
67.625 -1.8649
67.65 -1.8183
67.675 -1.7775
67.7 -1.7407
67.725 -1.7025
67.75 -1.6515
67.775 -1.5891
67.8 -1.5292
67.825 -1.4785
67.85 -1.4401
67.875 -1.4162
67.9 -1.4021
67.925 -1.3922
67.95 -1.3825
67.975 -1.3647
68 -1.3353
68.025 -1.3015
68.05 -1.2708
68.075 -1.2445
68.1 -1.2233
68.125 -1.2085
68.15 -1.1943
68.175 -1.1818
68.2 -1.1657
68.225 -1.1428
68.25 -1.1192
68.275 -1.0974
68.3 -1.0773
68.325 -1.0598
68.35 -1.0487
68.375 -1.045
68.4 -1.0465
68.425 -1.051
68.45 -1.0538
68.475 -1.0497
68.5 -1.0399
68.525 -1.0236
68.55 -1.0025
68.575 -0.9764
68.6 -0.9463
68.625 -0.9175
68.65 -0.8898
68.675 -0.8651
68.7 -0.8423
68.725 -0.818
68.75 -0.7885
68.775 -0.7624
68.8 -0.7423
68.825 -0.7244
68.85 -0.7088
68.875 -0.6962
68.9 -0.6856
68.925 -0.6794
68.95 -0.6769
68.975 -0.6805
69 -0.6911
69.025 -0.7059
69.05 -0.7223
69.075 -0.7388
69.1 -0.7551
69.125 -0.7695
69.15 -0.7802
69.175 -0.7875
69.2 -0.7915
69.225 -0.7872
69.25 -0.7693
69.275 -0.7404
69.3 -0.7054
69.325 -0.6642
69.35 -0.617
69.375 -0.5752
69.4 -0.5411
69.425 -0.5107
69.45 -0.4837
69.475 -0.462
69.5 -0.4462
69.525 -0.4325
69.55 -0.4207
69.575 -0.4135
69.6 -0.4133
69.625 -0.4186
69.65 -0.4283
69.675 -0.4394
69.7 -0.451
69.725 -0.4637
69.75 -0.4754
69.775 -0.4881
69.8 -0.5034
69.825 -0.5222
69.85 -0.546
69.875 -0.5739
69.9 -0.605
69.925 -0.6376
69.95 -0.6726
69.975 -0.712
70 -0.7483
70.025 -0.7704
70.05 -0.782
70.075 -0.7999
70.1 -0.8256
70.125 -0.8584
70.15 -0.8972
70.175 -0.9407
70.2 -0.9884
70.225 -1.04
70.25 -1.0937
70.275 -1.1492
70.3 -1.209
70.325 -1.2759
70.35 -1.3461
70.375 -1.4135
70.4 -1.4674
70.425 -1.5072
70.45 -1.5466
70.475 -1.5872
70.5 -1.6301
70.525 -1.6813
70.55 -1.7374
70.575 -1.7895
70.6 -1.8381
70.625 -1.8832
70.65 -1.9259
70.675 -1.9696
70.7 -2.0151
70.725 -2.0536
70.75 -2.083
70.775 -2.1076
70.8 -2.1231
70.825 -2.1276
70.85 -2.1273
70.875 -2.1256
70.9 -2.1246
70.925 -2.1184
70.95 -2.104
70.975 -2.0854
71 -2.063
71.025 -2.0364
71.05 -2.0079
71.075 -1.9742
71.1 -1.9357
71.125 -1.8919
71.15 -1.8458
71.175 -1.8055
71.2 -1.7705
71.225 -1.7398
71.25 -1.7051
71.275 -1.6547
71.3 -1.5919
71.325 -1.5245
71.35 -1.4625
71.375 -1.4091
71.4 -1.3698
71.425 -1.3549
71.45 -1.3668
71.475 -1.3999
71.5 -1.4442
71.525 -1.4929
71.55 -1.5447
71.575 -1.5979
71.6 -1.6534
71.625 -1.7099
71.65 -1.7677
71.675 -1.8241
71.7 -1.875
71.725 -1.912
71.75 -1.9375
71.775 -1.9568
71.8 -1.9683
71.825 -1.9743
71.85 -1.9793
71.875 -1.9859
71.9 -1.9933
71.925 -1.997
71.95 -1.9955
71.975 -1.989
72 -1.9804
72.025 -1.9728
72.05 -1.9708
72.075 -1.9699
72.1 -1.9714
72.125 -1.9793
72.15 -1.9962
72.175 -2.0208
72.2 -2.0507
72.225 -2.0865
72.25 -2.1257
72.275 -2.1664
72.3 -2.2054
72.325 -2.2438
72.35 -2.2831
72.375 -2.3229
72.4 -2.3616
72.425 -2.3894
72.45 -2.4013
72.475 -2.4047
72.5 -2.4012
72.525 -2.4001
72.55 -2.4032
72.575 -2.4143
72.6 -2.4355
72.625 -2.4591
72.65 -2.4766
72.675 -2.4926
72.7 -2.5034
72.725 -2.5028
72.75 -2.497
72.775 -2.4898
72.8 -2.4785
72.825 -2.4677
72.85 -2.4569
72.875 -2.4447
72.9 -2.4233
72.925 -2.3954
72.95 -2.3688
72.975 -2.3451
73 -2.3307
73.025 -2.3248
73.05 -2.3199
73.075 -2.3125
73.1 -2.3007
73.125 -2.2879
73.15 -2.2771
73.175 -2.2675
73.2 -2.2607
73.225 -2.2595
73.25 -2.2653
73.275 -2.2762
73.3 -2.2889
73.325 -2.3028
73.35 -2.3167
73.375 -2.3291
73.4 -2.3408
73.425 -2.3541
73.45 -2.3735
73.475 -2.3998
73.5 -2.4261
73.525 -2.4431
73.55 -2.4419
73.575 -2.4193
73.6 -2.378
73.625 -2.3291
73.65 -2.2799
73.675 -2.233
73.7 -2.184
73.725 -2.1347
73.75 -2.0839
73.775 -2.0282
73.8 -1.966
73.825 -1.8942
73.85 -1.8145
73.875 -1.736
73.9 -1.6619
73.925 -1.5928
73.95 -1.531
73.975 -1.4779
74 -1.4324
74.025 -1.3936
74.05 -1.3624
74.075 -1.3436
74.1 -1.3386
74.125 -1.3464
74.15 -1.3665
74.175 -1.3963
74.2 -1.4276
74.225 -1.4558
74.25 -1.4815
74.275 -1.5064
74.3 -1.532
74.325 -1.5592
74.35 -1.5908
74.375 -1.6248
74.4 -1.66
74.425 -1.692
74.45 -1.7191
74.475 -1.7428
74.5 -1.7658
74.525 -1.7869
74.55 -1.809
74.575 -1.8347
74.6 -1.864
74.625 -1.8978
74.65 -1.9338
74.675 -1.9714
74.7 -2.0065
74.725 -2.0345
74.75 -2.0552
74.775 -2.0738
74.8 -2.0971
74.825 -2.1261
74.85 -2.1618
74.875 -2.2087
74.9 -2.2698
74.925 -2.3379
74.95 -2.3987
74.975 -2.4461
75 -2.4783
75.025 -2.4937
75.05 -2.4913
75.075 -2.4647
75.1 -2.4213
75.125 -2.3757
75.15 -2.3284
75.175 -2.2821
75.2 -2.241
75.225 -2.2019
75.25 -2.1613
75.275 -2.118
75.3 -2.071
75.325 -2.0204
75.35 -1.9703
75.375 -1.9267
75.4 -1.8912
75.425 -1.8644
75.45 -1.8463
75.475 -1.8334
75.5 -1.8211
75.525 -1.8123
75.55 -1.8082
75.575 -1.8102
75.6 -1.8163
75.625 -1.8266
75.65 -1.8395
75.675 -1.8544
75.7 -1.8721
75.725 -1.8883
75.75 -1.9026
75.775 -1.9144
75.8 -1.9253
75.825 -1.9337
75.85 -1.9387
75.875 -1.9372
75.9 -1.9335
75.925 -1.9313
75.95 -1.9285
75.975 -1.9209
76 -1.9058
76.025 -1.8827
76.05 -1.8576
76.075 -1.8291
76.1 -1.7952
76.125 -1.7631
76.15 -1.7367
76.175 -1.717
76.2 -1.7013
76.225 -1.6866
76.25 -1.6677
76.275 -1.6409
76.3 -1.6101
76.325 -1.5826
76.35 -1.5582
76.375 -1.5366
76.4 -1.5164
76.425 -1.4973
76.45 -1.4821
76.475 -1.4721
76.5 -1.464
76.525 -1.4589
76.55 -1.4565
76.575 -1.4549
76.6 -1.4537
76.625 -1.4517
76.65 -1.4417
76.675 -1.4257
76.7 -1.4099
76.725 -1.397
76.75 -1.3857
76.775 -1.3744
76.8 -1.3604
76.825 -1.3395
76.85 -1.3126
76.875 -1.2842
76.9 -1.2575
76.925 -1.2328
76.95 -1.2113
76.975 -1.1917
77 -1.1769
77.025 -1.1695
77.05 -1.1665
77.075 -1.1642
77.1 -1.1665
77.125 -1.1762
77.15 -1.191
77.175 -1.206
77.2 -1.2107
77.225 -1.2023
77.25 -1.1797
77.275 -1.1451
77.3 -1.1049
77.325 -1.0672
77.35 -1.0371
77.375 -1.017
77.4 -1.0077
77.425 -1.0144
77.45 -1.0349
77.475 -1.0623
77.5 -1.0931
77.525 -1.124
77.55 -1.154
77.575 -1.1792
77.6 -1.2025
77.625 -1.2255
77.65 -1.2514
77.675 -1.2783
77.7 -1.305
77.725 -1.3344
77.75 -1.3682
77.775 -1.4063
77.8 -1.4537
77.825 -1.5088
77.85 -1.5714
77.875 -1.6416
77.9 -1.7179
77.925 -1.7998
77.95 -1.8887
77.975 -1.9799
78 -2.0675
78.025 -2.1472
78.05 -2.2124
78.075 -2.251
78.1 -2.2553
78.125 -2.2187
78.15 -2.1538
78.175 -2.0721
78.2 -1.9813
78.225 -1.8915
78.25 -1.8058
78.275 -1.7195
78.3 -1.6368
78.325 -1.5625
78.35 -1.4984
78.375 -1.4443
78.4 -1.3992
78.425 -1.3623
78.45 -1.3304
78.475 -1.3055
78.5 -1.2859
78.525 -1.2717
78.55 -1.2624
78.575 -1.2571
78.6 -1.252
78.625 -1.2425
78.65 -1.219
78.675 -1.1811
78.7 -1.1332
78.725 -1.0822
78.75 -1.0317
78.775 -0.9784
78.8 -0.9256
78.825 -0.8749
78.85 -0.8232
78.875 -0.7718
78.9 -0.7264
78.925 -0.6896
78.95 -0.6566
78.975 -0.6249
79 -0.593
79.025 -0.5563
79.05 -0.5028
79.075 -0.4331
79.1 -0.3531
79.125 -0.269
79.15 -0.1868
79.175 -0.1096
79.2 -0.0404
79.225 0.0197
79.25 0.071
79.275 0.1143
79.3 0.151
79.325 0.1815
79.35 0.2035
79.375 0.2161
79.4 0.2188
79.425 0.21
79.45 0.1936
79.475 0.1721
79.5 0.1454
79.525 0.1154
79.55 0.0811
79.575 0.0431
79.6 0.0024
79.625 -0.0381
79.65 -0.0781
79.675 -0.1168
79.7 -0.1576
79.725 -0.2015
79.75 -0.246
79.775 -0.2842
79.8 -0.3118
79.825 -0.3327
79.85 -0.3462
79.875 -0.3448
79.9 -0.3316
79.925 -0.3175
79.95 -0.3072
79.975 -0.3018
80 -0.3008
80.025 -0.3053
80.05 -0.317
80.075 -0.3339
80.1 -0.3548
80.125 -0.381
80.15 -0.4157
80.175 -0.4577
80.2 -0.5073
80.225 -0.5644
80.25 -0.6261
80.275 -0.6867
80.3 -0.7438
80.325 -0.7942
80.35 -0.8389
80.375 -0.8801
80.4 -0.92
80.425 -0.9577
80.45 -0.988
80.475 -1.0053
80.5 -1.0094
80.525 -1.0115
80.55 -1.0133
80.575 -1.0189
80.6 -1.0272
80.625 -1.0379
80.65 -1.0471
80.675 -1.0554
80.7 -1.0609
80.725 -1.0613
80.75 -1.0576
80.775 -1.0524
80.8 -1.0485
80.825 -1.045
80.85 -1.0453
80.875 -1.049
80.9 -1.0556
80.925 -1.0718
80.95 -1.0975
80.975 -1.1315
81 -1.1632
81.025 -1.1853
81.05 -1.1993
81.075 -1.2079
81.1 -1.2135
81.125 -1.2137
81.15 -1.2128
81.175 -1.212
81.2 -1.2119
81.225 -1.2142
81.25 -1.2208
81.275 -1.2332
81.3 -1.2491
81.325 -1.2653
81.35 -1.2826
81.375 -1.304
81.4 -1.3305
81.425 -1.3629
81.45 -1.3951
81.475 -1.4223
81.5 -1.4466
81.525 -1.469
81.55 -1.487
81.575 -1.496
81.6 -1.4947
81.625 -1.488
81.65 -1.4803
81.675 -1.4726
81.7 -1.4667
81.725 -1.4609
81.75 -1.4564
81.775 -1.4575
81.8 -1.4613
81.825 -1.4619
81.85 -1.4544
81.875 -1.4354
81.9 -1.4137
81.925 -1.4006
81.95 -1.3987
81.975 -1.4058
82 -1.4202
82.025 -1.4402
82.05 -1.4613
82.075 -1.4813
82.1 -1.5022
82.125 -1.5221
82.15 -1.5372
82.175 -1.5492
82.2 -1.5593
82.225 -1.568
82.25 -1.574
82.275 -1.5743
82.3 -1.5672
82.325 -1.5536
82.35 -1.5359
82.375 -1.513
82.4 -1.4856
82.425 -1.4524
82.45 -1.4133
82.475 -1.3723
82.5 -1.3374
82.525 -1.3114
82.55 -1.2869
82.575 -1.2565
82.6 -1.2177
82.625 -1.1789
82.65 -1.1483
82.675 -1.1296
82.7 -1.1217
82.725 -1.1219
82.75 -1.1247
82.775 -1.1265
82.8 -1.1258
82.825 -1.1247
82.85 -1.1234
82.875 -1.1212
82.9 -1.1162
82.925 -1.1089
82.95 -1.0988
82.975 -1.0842
83 -1.0664
83.025 -1.0474
83.05 -1.0326
83.075 -1.0239
83.1 -1.0196
83.125 -1.0199
83.15 -1.0207
83.175 -1.025
83.2 -1.0356
83.225 -1.0508
83.25 -1.0702
83.275 -1.0938
83.3 -1.1166
83.325 -1.1406
83.35 -1.1697
83.375 -1.2037
83.4 -1.2399
83.425 -1.2797
83.45 -1.3175
83.475 -1.344
83.5 -1.3583
83.525 -1.3663
83.55 -1.3716
83.575 -1.3735
83.6 -1.3752
83.625 -1.3846
83.65 -1.4009
83.675 -1.4288
83.7 -1.469
83.725 -1.5167
83.75 -1.5666
83.775 -1.6164
83.8 -1.6659
83.825 -1.7131
83.85 -1.7565
83.875 -1.7998
83.9 -1.8471
83.925 -1.9001
83.95 -1.9567
83.975 -2.0092
84 -2.0431
84.025 -2.0552
84.05 -2.0491
84.075 -2.0281
84.1 -1.998
84.125 -1.957
84.15 -1.8986
84.175 -1.8212
84.2 -1.734
84.225 -1.6425
84.25 -1.5492
84.275 -1.4619
84.3 -1.3816
84.325 -1.3063
84.35 -1.2369
84.375 -1.1735
84.4 -1.1148
84.425 -1.059
84.45 -1.0034
84.475 -0.9514
84.5 -0.9054
84.525 -0.855
84.55 -0.7962
84.575 -0.7337
84.6 -0.6629
84.625 -0.5827
84.65 -0.5025
84.675 -0.426
84.7 -0.3535
84.725 -0.2844
84.75 -0.223
84.775 -0.1691
84.8 -0.1271
84.825 -0.1021
84.85 -0.089
84.875 -0.0776
84.9 -0.0553
84.925 -0.0086
84.95 0.0628
84.975 0.1484
85 0.2358
85.025 0.3183
85.05 0.3935
85.075 0.4574
85.1 0.5071
85.125 0.5416
85.15 0.5606
85.175 0.5677
85.2 0.5682
85.225 0.5596
85.25 0.5403
85.275 0.5143
85.3 0.483
85.325 0.4427
85.35 0.3961
85.375 0.3433
85.4 0.2883
85.425 0.2406
85.45 0.2049
85.475 0.1731
85.5 0.1384
85.525 0.1014
85.55 0.0625
85.575 0.0213
85.6 -0.0241
85.625 -0.0748
85.65 -0.132
85.675 -0.1924
85.7 -0.2485
85.725 -0.2977
85.75 -0.3444
85.775 -0.3923
85.8 -0.4427
85.825 -0.495
85.85 -0.5496
85.875 -0.609
85.9 -0.6694
85.925 -0.7268
85.95 -0.7806
85.975 -0.8328
86 -0.8835
86.025 -0.9329
86.05 -0.9794
86.075 -1.0214
86.1 -1.0604
86.125 -1.0998
86.15 -1.1398
86.175 -1.1819
86.2 -1.2279
86.225 -1.2736
86.25 -1.3149
86.275 -1.3561
86.3 -1.4012
86.325 -1.4536
86.35 -1.5117
86.375 -1.5738
86.4 -1.6393
86.425 -1.7107
86.45 -1.7896
86.475 -1.8747
86.5 -1.9611
86.525 -2.0444
86.55 -2.1202
86.575 -2.1843
86.6 -2.2351
86.625 -2.2835
86.65 -2.3318
86.675 -2.3756
86.7 -2.4067
86.725 -2.4195
86.75 -2.4176
86.775 -2.4079
86.8 -2.3934
86.825 -2.3759
86.85 -2.3528
86.875 -2.3295
86.9 -2.3086
86.925 -2.293
86.95 -2.2837
86.975 -2.2791
87 -2.2756
87.025 -2.2723
87.05 -2.2754
87.075 -2.293
87.1 -2.3205
87.125 -2.352
87.15 -2.3899
87.175 -2.4379
87.2 -2.4923
87.225 -2.5427
87.25 -2.5761
87.275 -2.5956
87.3 -2.6107
87.325 -2.6274
87.35 -2.6437
87.375 -2.6582
87.4 -2.6687
87.425 -2.6721
87.45 -2.6716
87.475 -2.6712
87.5 -2.669
87.525 -2.6558
87.55 -2.6185
87.575 -2.5607
87.6 -2.4992
87.625 -2.4367
87.65 -2.3767
87.675 -2.3207
87.7 -2.2676
87.725 -2.2089
87.75 -2.1444
87.775 -2.0777
87.8 -2.015
87.825 -1.9593
87.85 -1.9147
87.875 -1.8844
87.9 -1.8662
87.925 -1.8539
87.95 -1.8459
87.975 -1.8422
88 -1.8399
88.025 -1.8366
88.05 -1.8289
88.075 -1.8101
88.1 -1.7782
88.125 -1.7392
88.15 -1.698
88.175 -1.6595
88.2 -1.626
88.225 -1.6001
88.25 -1.5825
88.275 -1.5675
88.3 -1.5483
88.325 -1.5212
88.35 -1.482
88.375 -1.4367
88.4 -1.393
88.425 -1.3563
88.45 -1.3344
88.475 -1.3274
88.5 -1.3276
88.525 -1.3351
88.55 -1.3509
88.575 -1.3717
88.6 -1.3971
88.625 -1.4274
88.65 -1.4612
88.675 -1.4962
88.7 -1.5312
88.725 -1.5632
88.75 -1.5909
88.775 -1.6142
88.8 -1.6266
88.825 -1.6262
88.85 -1.6183
88.875 -1.6057
88.9 -1.5889
88.925 -1.5687
88.95 -1.5483
88.975 -1.5268
89 -1.5061
89.025 -1.4906
89.05 -1.4814
89.075 -1.4753
89.1 -1.4733
89.125 -1.4812
89.15 -1.4938
89.175 -1.5052
89.2 -1.5128
89.225 -1.52
89.25 -1.5229
89.275 -1.5255
89.3 -1.5257
89.325 -1.5234
89.35 -1.5185
89.375 -1.5111
89.4 -1.5033
89.425 -1.5004
89.45 -1.5012
89.475 -1.5049
89.5 -1.505
89.525 -1.4884
89.55 -1.4521
89.575 -1.4054
89.6 -1.3585
89.625 -1.3119
89.65 -1.2696
89.675 -1.2365
89.7 -1.2122
89.725 -1.1941
89.75 -1.1774
89.775 -1.1636
89.8 -1.1503
89.825 -1.141
89.85 -1.1377
89.875 -1.1445
89.9 -1.1621
89.925 -1.1893
89.95 -1.2236
89.975 -1.2633
90 -1.3067
90.025 -1.3536
90.05 -1.4049
90.075 -1.4607
90.1 -1.5195
90.125 -1.5765
90.15 -1.6303
90.175 -1.6839
90.2 -1.7367
90.225 -1.7894
90.25 -1.842
90.275 -1.8921
90.3 -1.9373
90.325 -1.9782
90.35 -2.0135
90.375 -2.0441
90.4 -2.069
90.425 -2.0832
90.45 -2.0877
90.475 -2.0883
90.5 -2.0892
90.525 -2.0871
90.55 -2.0752
90.575 -2.0529
90.6 -2.0208
90.625 -1.9792
90.65 -1.9353
90.675 -1.8947
90.7 -1.8588
90.725 -1.823
90.75 -1.7852
90.775 -1.7503
90.8 -1.7233
90.825 -1.7045
90.85 -1.6934
90.875 -1.6884
90.9 -1.688
90.925 -1.6889
90.95 -1.6851
90.975 -1.6725
91 -1.6522
91.025 -1.6284
91.05 -1.6103
91.075 -1.6001
91.1 -1.5945
91.125 -1.5942
91.15 -1.599
91.175 -1.6077
91.2 -1.6196
91.225 -1.6368
91.25 -1.6609
91.275 -1.6889
91.3 -1.7193
91.325 -1.7485
91.35 -1.7734
91.375 -1.7932
91.4 -1.8136
91.425 -1.8362
91.45 -1.8613
91.475 -1.8898
91.5 -1.9203
91.525 -1.9561
91.55 -1.9989
91.575 -2.0396
91.6 -2.0685
91.625 -2.0893
91.65 -2.1066
91.675 -2.1228
91.7 -2.1391
91.725 -2.1476
91.75 -2.144
91.775 -2.1315
91.8 -2.1121
91.825 -2.0858
91.85 -2.0546
91.875 -2.0195
91.9 -1.9826
91.925 -1.9436
91.95 -1.9039
91.975 -1.8656
92 -1.8308
92.025 -1.8006
92.05 -1.7738
92.075 -1.7495
92.1 -1.7267
92.125 -1.7049
92.15 -1.6754
92.175 -1.6222
92.2 -1.5389
92.225 -1.4427
92.25 -1.3496
92.275 -1.2678
92.3 -1.1939
92.325 -1.1225
92.35 -1.0511
92.375 -0.9768
92.4 -0.9036
92.425 -0.8351
92.45 -0.7702
92.475 -0.7025
92.5 -0.6251
92.525 -0.5419
92.55 -0.4595
92.575 -0.3822
92.6 -0.3094
92.625 -0.2407
92.65 -0.1763
92.675 -0.1158
92.7 -0.0603
92.725 -0.0104
92.75 0.0351
92.775 0.0765
92.8 0.115
92.825 0.1524
92.85 0.1883
92.875 0.2222
92.9 0.2532
92.925 0.2794
92.95 0.3005
92.975 0.3142
93 0.3202
93.025 0.3192
93.05 0.3127
93.075 0.3011
93.1 0.2834
93.125 0.2592
93.15 0.2295
93.175 0.1938
93.2 0.1536
93.225 0.1123
93.25 0.0687
93.275 0.0211
93.3 -0.0287
93.325 -0.0802
93.35 -0.133
93.375 -0.1791
93.4 -0.2194
93.425 -0.2592
93.45 -0.2978
93.475 -0.3343
93.5 -0.3722
93.525 -0.4128
93.55 -0.4574
93.575 -0.5047
93.6 -0.552
93.625 -0.6031
93.65 -0.6617
93.675 -0.7244
93.7 -0.7906
93.725 -0.8604
93.75 -0.9274
93.775 -0.9776
93.8 -1.0017
93.825 -1.0138
93.85 -1.0245
93.875 -1.0369
93.9 -1.0499
93.925 -1.0638
93.95 -1.079
93.975 -1.0982
94 -1.1207
94.025 -1.1446
94.05 -1.171
94.075 -1.2013
94.1 -1.2364
94.125 -1.2789
94.15 -1.3292
94.175 -1.3854
94.2 -1.4445
94.225 -1.4981
94.25 -1.5366
94.275 -1.5502
94.3 -1.5407
94.325 -1.5185
94.35 -1.4946
94.375 -1.4719
94.4 -1.4521
94.425 -1.4376
94.45 -1.431
94.475 -1.4329
94.5 -1.4404
94.525 -1.4547
94.55 -1.4709
94.575 -1.4807
94.6 -1.4844
94.625 -1.477
94.65 -1.4509
94.675 -1.4178
94.7 -1.3825
94.725 -1.3447
94.75 -1.3103
94.775 -1.2735
94.8 -1.2289
94.825 -1.1762
94.85 -1.1242
94.875 -1.0788
94.9 -1.0403
94.925 -1.0092
94.95 -0.9849
94.975 -0.9698
95 -0.9629
95.025 -0.9622
95.05 -0.9686
95.075 -0.98
95.1 -0.9966
95.125 -1.0201
95.15 -1.0511
95.175 -1.0883
95.2 -1.1309
95.225 -1.1776
95.25 -1.211
95.275 -1.2247
95.3 -1.2198
95.325 -1.2071
95.35 -1.1941
95.375 -1.1763
95.4 -1.1555
95.425 -1.1364
95.45 -1.1232
95.475 -1.1148
95.5 -1.1084
95.525 -1.0983
95.55 -1.0775
95.575 -1.0405
95.6 -0.9926
95.625 -0.9432
95.65 -0.8979
95.675 -0.8574
95.7 -0.824
95.725 -0.7978
95.75 -0.778
95.775 -0.7648
95.8 -0.7576
95.825 -0.7548
95.85 -0.7562
95.875 -0.7634
95.9 -0.7782
95.925 -0.8014
95.95 -0.8313
95.975 -0.8676
96 -0.9076
96.025 -0.9505
96.05 -0.9947
96.075 -1.0383
96.1 -1.0853
96.125 -1.1357
96.15 -1.1891
96.175 -1.243
96.2 -1.2944
96.225 -1.3418
96.25 -1.3813
96.275 -1.4157
96.3 -1.4421
96.325 -1.4633
96.35 -1.4789
96.375 -1.493
96.4 -1.5066
96.425 -1.5168
96.45 -1.5242
96.475 -1.5346
96.5 -1.5472
96.525 -1.5598
96.55 -1.5766
96.575 -1.5964
96.6 -1.6128
96.625 -1.6171
96.65 -1.6098
96.675 -1.5922
96.7 -1.5657
96.725 -1.5353
96.75 -1.5012
96.775 -1.4701
96.8 -1.4455
96.825 -1.4291
96.85 -1.4219
96.875 -1.4236
96.9 -1.4312
96.925 -1.4411
96.95 -1.4526
96.975 -1.4663
97 -1.4819
97.025 -1.4999
97.05 -1.5225
97.075 -1.5518
97.1 -1.5846
97.125 -1.6175
97.15 -1.6447
97.175 -1.6647
97.2 -1.6763
97.225 -1.6835
97.25 -1.6877
97.275 -1.6924
97.3 -1.7002
97.325 -1.7109
97.35 -1.7249
97.375 -1.7342
97.4 -1.7328
97.425 -1.7191
97.45 -1.6937
97.475 -1.6592
97.5 -1.6215
97.525 -1.5825
97.55 -1.5424
97.575 -1.4996
97.6 -1.4507
97.625 -1.3964
97.65 -1.3371
97.675 -1.2738
97.7 -1.2104
97.725 -1.1478
97.75 -1.0838
97.775 -1.0176
97.8 -0.953
97.825 -0.8922
97.85 -0.8355
97.875 -0.7808
97.9 -0.7277
97.925 -0.678
97.95 -0.6348
97.975 -0.6
98 -0.5764
98.025 -0.5637
98.05 -0.5568
98.075 -0.5571
98.1 -0.5651
98.125 -0.5795
98.15 -0.5992
98.175 -0.6268
98.2 -0.6606
98.225 -0.7013
98.25 -0.7477
98.275 -0.7981
98.3 -0.854
98.325 -0.9142
98.35 -0.9764
98.375 -1.0357
98.4 -1.0915
98.425 -1.146
98.45 -1.2003
98.475 -1.2557
98.5 -1.3077
98.525 -1.353
98.55 -1.3917
98.575 -1.4214
98.6 -1.4394
98.625 -1.4547
98.65 -1.4753
98.675 -1.5034
98.7 -1.5395
98.725 -1.581
98.75 -1.6269
98.775 -1.6797
98.8 -1.7399
98.825 -1.8042
98.85 -1.8695
98.875 -1.9371
98.9 -1.9976
98.925 -2.0334
98.95 -2.0431
98.975 -2.0386
99 -2.0313
99.025 -2.025
99.05 -2.0178
99.075 -2.0081
99.1 -1.9987
99.125 -1.9922
99.15 -1.9878
99.175 -1.9812
99.2 -1.9677
99.225 -1.9461
99.25 -1.9174
99.275 -1.8816
99.3 -1.8344
99.325 -1.775
99.35 -1.7071
99.375 -1.6345
99.4 -1.5562
99.425 -1.4677
99.45 -1.3743
99.475 -1.2811
99.5 -1.1934
99.525 -1.1171
99.55 -1.0485
99.575 -0.9819
99.6 -0.9146
99.625 -0.8509
99.65 -0.7934
99.675 -0.7468
99.7 -0.7122
99.725 -0.6818
99.75 -0.6408
99.775 -0.5845
99.8 -0.5257
99.825 -0.4766
99.85 -0.4393
99.875 -0.4127
99.9 -0.395
99.925 -0.3862
99.95 -0.3866
99.975 -0.3953
100 -0.4022
