# Supplementary material for: Uptake of N2O5 by aqueous aerosol unveiled using chemically accurate many-body potentials
Source: Nat Commun. 2022 Mar 10;13:1266. doi: 10.1038/s41467-022-28697-8 (PMC8913772; doi:10.1038/s41467-022-28697-8)
Supplement: Supplementary file 3 — Source Data [file 41467_2022_28697_MOESM3_ESM.zip › n2o5-uptake-data/Fig2/scattering/rep04run25/relcom_gds.dat]

0.025 12.1056
0.05 12.0884
0.075 12.0712
0.1 12.0539
0.125 12.0367
0.15 12.0195
0.175 12.0022
0.2 11.9849
0.225 11.9676
0.25 11.9503
0.275 11.933
0.3 11.9157
0.325 11.8984
0.35 11.8811
0.375 11.8637
0.4 11.8463
0.425 11.8289
0.45 11.8114
0.475 11.7939
0.5 11.7764
0.525 11.7589
0.55 11.7414
0.575 11.7239
0.6 11.7063
0.625 11.6887
0.65 11.6711
0.675 11.6535
0.7 11.6359
0.725 11.6182
0.75 11.6005
0.775 11.5827
0.8 11.565
0.825 11.5472
0.85 11.5294
0.875 11.5116
0.9 11.4938
0.925 11.476
0.95 11.4582
0.975 11.4404
1 11.4226
1.025 11.4048
1.05 11.387
1.075 11.3692
1.1 11.3513
1.125 11.3334
1.15 11.3156
1.175 11.2977
1.2 11.2797
1.225 11.2618
1.25 11.2438
1.275 11.2258
1.3 11.2078
1.325 11.1898
1.35 11.1717
1.375 11.1536
1.4 11.1354
1.425 11.1172
1.45 11.099
1.475 11.0807
1.5 11.0624
1.525 11.0441
1.55 11.0257
1.575 11.0073
1.6 10.9889
1.625 10.9704
1.65 10.9519
1.675 10.9334
1.7 10.9149
1.725 10.8964
1.75 10.8778
1.775 10.8592
1.8 10.8406
1.825 10.822
1.85 10.8034
1.875 10.7847
1.9 10.766
1.925 10.7473
1.95 10.7286
1.975 10.7098
2 10.691
2.025 10.6722
2.05 10.6534
2.075 10.6346
2.1 10.6157
2.125 10.5969
2.15 10.578
2.175 10.5591
2.2 10.5402
2.225 10.5212
2.25 10.5023
2.275 10.4833
2.3 10.4643
2.325 10.4453
2.35 10.4262
2.375 10.4071
2.4 10.388
2.425 10.3688
2.45 10.3496
2.475 10.3303
2.5 10.311
2.525 10.2917
2.55 10.2723
2.575 10.253
2.6 10.2336
2.625 10.2141
2.65 10.1947
2.675 10.1753
2.7 10.1558
2.725 10.1363
2.75 10.1168
2.775 10.0973
2.8 10.0778
2.825 10.0583
2.85 10.0387
2.875 10.0191
2.9 9.9994
2.925 9.9797
2.95 9.96
2.975 9.9402
3 9.9204
3.025 9.9005
3.05 9.8806
3.075 9.8607
3.1 9.8408
3.125 9.8208
3.15 9.8008
3.175 9.7807
3.2 9.7606
3.225 9.7405
3.25 9.7204
3.275 9.7002
3.3 9.68
3.325 9.6597
3.35 9.6394
3.375 9.6191
3.4 9.5987
3.425 9.5782
3.45 9.5577
3.475 9.5371
3.5 9.5164
3.525 9.4957
3.55 9.4749
3.575 9.4541
3.6 9.4332
3.625 9.4122
3.65 9.3912
3.675 9.3702
3.7 9.3491
3.725 9.3281
3.75 9.307
3.775 9.2859
3.8 9.2647
3.825 9.2435
3.85 9.2223
3.875 9.2011
3.9 9.1797
3.925 9.1584
3.95 9.137
3.975 9.1155
4 9.094
4.025 9.0724
4.05 9.0507
4.075 9.029
4.1 9.0073
4.125 8.9855
4.15 8.9636
4.175 8.9417
4.2 8.9198
4.225 8.8978
4.25 8.8757
4.275 8.8537
4.3 8.8315
4.325 8.8093
4.35 8.787
4.375 8.7645
4.4 8.7418
4.425 8.7191
4.45 8.6963
4.475 8.6734
4.5 8.6503
4.525 8.627
4.55 8.6034
4.575 8.5797
4.6 8.5558
4.625 8.5317
4.65 8.5075
4.675 8.4831
4.7 8.4586
4.725 8.4339
4.75 8.4091
4.775 8.3841
4.8 8.3589
4.825 8.3337
4.85 8.3083
4.875 8.2829
4.9 8.2575
4.925 8.2319
4.95 8.2062
4.975 8.1804
5 8.1545
5.025 8.1284
5.05 8.1023
5.075 8.076
5.1 8.0495
5.125 8.0227
5.15 7.9955
5.175 7.9678
5.2 7.9398
5.225 7.9113
5.25 7.8818
5.275 7.8514
5.3 7.8204
5.325 7.7889
5.35 7.7569
5.375 7.7243
5.4 7.6912
5.425 7.6572
5.45 7.6223
5.475 7.5867
5.5 7.5503
5.525 7.5133
5.55 7.4757
5.575 7.4374
5.6 7.3985
5.625 7.3591
5.65 7.3194
5.675 7.2792
5.7 7.2386
5.725 7.1976
5.75 7.1562
5.775 7.1145
5.8 7.0725
5.825 7.0299
5.85 6.9868
5.875 6.9433
5.9 6.8996
5.925 6.8556
5.95 6.8114
5.975 6.7667
6 6.7218
6.025 6.6767
6.05 6.6312
6.075 6.5856
6.1 6.5397
6.125 6.4935
6.15 6.4471
6.175 6.4003
6.2 6.3529
6.225 6.305
6.25 6.2567
6.275 6.2078
6.3 6.1583
6.325 6.1082
6.35 6.0575
6.375 6.006
6.4 5.9537
6.425 5.9008
6.45 5.8473
6.475 5.7931
6.5 5.7378
6.525 5.6813
6.55 5.6234
6.575 5.5639
6.6 5.5024
6.625 5.4391
6.65 5.3741
6.675 5.3072
6.7 5.2384
6.725 5.1675
6.75 5.0938
6.775 5.0166
6.8 4.9353
6.825 4.8533
6.85 4.774
6.875 4.7038
6.9 4.6463
6.925 4.5937
6.95 4.5401
6.975 4.4821
7 4.4196
7.025 4.3532
7.05 4.2834
7.075 4.2097
7.1 4.1337
7.125 4.0554
7.15 3.9744
7.175 3.8905
7.2 3.8039
7.225 3.7146
7.25 3.6222
7.275 3.5268
7.3 3.4276
7.325 3.3244
7.35 3.2171
7.375 3.1047
7.4 2.9877
7.425 2.8669
7.45 2.7427
7.475 2.6168
7.5 2.493
7.525 2.378
7.55 2.2766
7.575 2.1847
7.6 2.0958
7.625 2.005
7.65 1.911
7.675 1.8172
7.7 1.7262
7.725 1.6424
7.75 1.5709
7.775 1.5131
7.8 1.4624
7.825 1.4113
7.85 1.3559
7.875 1.2991
7.9 1.2435
7.925 1.1927
7.95 1.1455
7.975 1.1021
8 1.0732
8.025 1.0738
8.05 1.1039
8.075 1.1482
8.1 1.1973
8.125 1.2467
8.15 1.2909
8.175 1.3288
8.2 1.361
8.225 1.3861
8.25 1.4027
8.275 1.4108
8.3 1.4098
8.325 1.4
8.35 1.3834
8.375 1.3671
8.4 1.3614
8.425 1.3654
8.45 1.3686
8.475 1.3657
8.5 1.3552
8.525 1.3366
8.55 1.3104
8.575 1.2758
8.6 1.2356
8.625 1.193
8.65 1.1514
8.675 1.1134
8.7 1.0793
8.725 1.052
8.75 1.0333
8.775 1.0216
8.8 1.012
8.825 0.9951
8.85 0.9652
8.875 0.9203
8.9 0.8639
8.925 0.8006
8.95 0.7314
8.975 0.6545
9 0.5714
9.025 0.4963
9.05 0.4536
9.075 0.4323
9.1 0.419
9.125 0.4078
9.15 0.3981
9.175 0.3843
9.2 0.3598
9.225 0.3264
9.25 0.2883
9.275 0.2556
9.3 0.2374
9.325 0.2302
9.35 0.2234
9.375 0.2143
9.4 0.2054
9.425 0.2004
9.45 0.1997
9.475 0.1982
9.5 0.2045
9.525 0.2203
9.55 0.2412
9.575 0.2593
9.6 0.2691
9.625 0.2715
9.65 0.2663
9.675 0.2553
9.7 0.239
9.725 0.2206
9.75 0.2032
9.775 0.1851
9.8 0.1664
9.825 0.1533
9.85 0.153
9.875 0.1779
9.9 0.2203
9.925 0.2595
9.95 0.2898
9.975 0.3084
10 0.313
10.025 0.3054
10.05 0.2905
10.075 0.27
10.1 0.2419
10.125 0.2085
10.15 0.1765
10.175 0.1495
10.2 0.13
10.225 0.1148
10.25 0.1053
10.275 0.1023
10.3 0.108
10.325 0.1256
10.35 0.1568
10.375 0.1973
10.4 0.242
10.425 0.285
10.45 0.3208
10.475 0.3491
10.5 0.3707
10.525 0.3867
10.55 0.4011
10.575 0.4174
10.6 0.4342
10.625 0.4505
10.65 0.4653
10.675 0.4814
10.7 0.501
10.725 0.5204
10.75 0.5348
10.775 0.5425
10.8 0.544
10.825 0.54
10.85 0.5316
10.875 0.5151
10.9 0.4926
10.925 0.4727
10.95 0.4622
10.975 0.4627
11 0.4687
11.025 0.4724
11.05 0.4663
11.075 0.4524
11.1 0.4362
11.125 0.4172
11.15 0.4011
11.175 0.3891
11.2 0.386
11.225 0.3952
11.25 0.4165
11.275 0.4473
11.3 0.4867
11.325 0.54
11.35 0.6063
11.375 0.678
11.4 0.7481
11.425 0.8117
11.45 0.8688
11.475 0.9205
11.5 0.97
11.525 1.0163
11.55 1.06
11.575 1.1066
11.6 1.158
11.625 1.2132
11.65 1.2724
11.675 1.3297
11.7 1.3825
11.725 1.4319
11.75 1.4779
11.775 1.5192
11.8 1.5537
11.825 1.5812
11.85 1.6031
11.875 1.6201
11.9 1.6312
11.925 1.6356
11.95 1.6327
11.975 1.6242
12 1.612
12.025 1.5979
12.05 1.5832
12.075 1.5666
12.1 1.5483
12.125 1.528
12.15 1.5083
12.175 1.4892
12.2 1.4688
12.225 1.4459
12.25 1.4185
12.275 1.3873
12.3 1.359
12.325 1.3362
12.35 1.3194
12.375 1.3077
12.4 1.3034
12.425 1.2999
12.45 1.2917
12.475 1.2794
12.5 1.2654
12.525 1.246
12.55 1.2189
12.575 1.1868
12.6 1.1507
12.625 1.1175
12.65 1.094
12.675 1.0791
12.7 1.0696
12.725 1.0588
12.75 1.0427
12.775 1.0181
12.8 0.986
12.825 0.951
12.85 0.9203
12.875 0.9015
12.9 0.8975
12.925 0.9078
12.95 0.9247
12.975 0.9403
13 0.9489
13.025 0.9506
13.05 0.9473
13.075 0.9381
13.1 0.9204
13.125 0.8946
13.15 0.8656
13.175 0.8462
13.2 0.8434
13.225 0.8456
13.25 0.8478
13.275 0.8512
13.3 0.8574
13.325 0.8674
13.35 0.8819
13.375 0.9081
13.4 0.9459
13.425 0.991
13.45 1.0383
13.475 1.0829
13.5 1.1236
13.525 1.1603
13.55 1.1927
13.575 1.2211
13.6 1.2441
13.625 1.2609
13.65 1.2693
13.675 1.2682
13.7 1.2566
13.725 1.2335
13.75 1.2024
13.775 1.1717
13.8 1.1494
13.825 1.1353
13.85 1.126
13.875 1.1237
13.9 1.1323
13.925 1.1626
13.95 1.2095
13.975 1.2615
14 1.3095
14.025 1.348
14.05 1.3804
14.075 1.4058
14.1 1.4216
14.125 1.4264
14.15 1.4247
14.175 1.4197
14.2 1.4134
14.225 1.4015
14.25 1.3826
14.275 1.3578
14.3 1.3256
14.325 1.2844
14.35 1.2388
14.375 1.195
14.4 1.1628
14.425 1.1466
14.45 1.1397
14.475 1.1364
14.5 1.134
14.525 1.1303
14.55 1.1229
14.575 1.1107
14.6 1.0952
14.625 1.0777
14.65 1.0577
14.675 1.0361
14.7 1.0166
14.725 1.0118
14.75 1.0297
14.775 1.0602
14.8 1.0907
14.825 1.1156
14.85 1.1352
14.875 1.1494
14.9 1.1583
14.925 1.1622
14.95 1.1653
14.975 1.1731
15 1.1866
15.025 1.2016
15.05 1.2116
15.075 1.2141
15.1 1.2058
15.125 1.1847
15.15 1.1543
15.175 1.1202
15.2 1.0899
15.225 1.0667
15.25 1.0467
15.275 1.0278
15.3 1.0087
15.325 0.99
15.35 0.9745
15.375 0.9676
15.4 0.9767
15.425 1.0006
15.45 1.0412
15.475 1.1027
15.5 1.178
15.525 1.2598
15.55 1.3422
15.575 1.4197
15.6 1.4915
15.625 1.5592
15.65 1.625
15.675 1.6884
15.7 1.7465
15.725 1.7979
15.75 1.8417
15.775 1.8782
15.8 1.908
15.825 1.9315
15.85 1.9526
15.875 1.9758
15.9 2.0004
15.925 2.0202
15.95 2.0341
15.975 2.0419
16 2.0432
16.025 2.0393
16.05 2.0345
16.075 2.0345
16.1 2.0374
16.125 2.0379
16.15 2.0333
16.175 2.0221
16.2 2.0054
16.225 1.9842
16.25 1.9561
16.275 1.9223
16.3 1.8882
16.325 1.863
16.35 1.848
16.375 1.8385
16.4 1.8297
16.425 1.8203
16.45 1.8109
16.475 1.8006
16.5 1.7881
16.525 1.7748
16.55 1.7604
16.575 1.7476
16.6 1.7329
16.625 1.7155
16.65 1.6967
16.675 1.673
16.7 1.6417
16.725 1.605
16.75 1.5686
16.775 1.533
16.8 1.495
16.825 1.451
16.85 1.4024
16.875 1.3546
16.9 1.3097
16.925 1.2701
16.95 1.2319
16.975 1.1917
17 1.1558
17.025 1.13
17.05 1.11
17.075 1.0845
17.1 1.0493
17.125 1.0039
17.15 0.9483
17.175 0.884
17.2 0.8127
17.225 0.7386
17.25 0.6738
17.275 0.6272
17.3 0.592
17.325 0.5653
17.35 0.545
17.375 0.5284
17.4 0.5143
17.425 0.4984
17.45 0.4732
17.475 0.439
17.5 0.3984
17.525 0.3552
17.55 0.3091
17.575 0.2599
17.6 0.2084
17.625 0.1585
17.65 0.1156
17.675 0.0815
17.7 0.0559
17.725 0.0436
17.75 0.0499
17.775 0.0661
17.8 0.0877
17.825 0.1111
17.85 0.1378
17.875 0.1733
17.9 0.2177
17.925 0.2687
17.95 0.3226
17.975 0.3772
18 0.4291
18.025 0.4809
18.05 0.5297
18.075 0.583
18.1 0.6571
18.125 0.7418
18.15 0.8283
18.175 0.9081
18.2 0.9788
18.225 1.0399
18.25 1.0889
18.275 1.1279
18.3 1.1589
18.325 1.1813
18.35 1.1947
18.375 1.2009
18.4 1.2002
18.425 1.1921
18.45 1.1772
18.475 1.1554
18.5 1.1291
18.525 1.1014
18.55 1.0743
18.575 1.0492
18.6 1.0266
18.625 1.0049
18.65 0.9825
18.675 0.956
18.7 0.9285
18.725 0.903
18.75 0.8805
18.775 0.8631
18.8 0.851
18.825 0.8466
18.85 0.8536
18.875 0.8664
18.9 0.8768
18.925 0.8774
18.95 0.8774
18.975 0.8779
19 0.8729
19.025 0.8629
19.05 0.8483
19.075 0.8305
19.1 0.8086
19.125 0.7832
19.15 0.7563
19.175 0.7288
19.2 0.7003
19.225 0.6679
19.25 0.6321
19.275 0.5917
19.3 0.5454
19.325 0.4943
19.35 0.4451
19.375 0.4038
19.4 0.3718
19.425 0.3497
19.45 0.331
19.475 0.3161
19.5 0.301
19.525 0.2828
19.55 0.2585
19.575 0.2291
19.6 0.1976
19.625 0.1661
19.65 0.1369
19.675 0.1169
19.7 0.1139
19.725 0.1257
19.75 0.1457
19.775 0.164
19.8 0.1762
19.825 0.1845
19.85 0.1881
19.875 0.1854
19.9 0.1796
19.925 0.1707
19.95 0.1617
19.975 0.1561
20 0.1545
20.025 0.1586
20.05 0.1666
20.075 0.1763
20.1 0.1838
20.125 0.1893
20.15 0.1935
20.175 0.1999
20.2 0.2115
20.225 0.2249
20.25 0.2372
20.275 0.2471
20.3 0.2516
20.325 0.2494
20.35 0.2425
20.375 0.2327
20.4 0.2193
20.425 0.2049
20.45 0.1933
20.475 0.1855
20.5 0.1771
20.525 0.1681
20.55 0.161
20.575 0.156
20.6 0.1521
20.625 0.1475
20.65 0.1395
20.675 0.1265
20.7 0.1121
20.725 0.098
20.75 0.0767
20.775 0.046
20.8 0.0067
20.825 -0.0393
20.85 -0.0865
20.875 -0.1275
20.9 -0.1549
20.925 -0.1643
20.95 -0.1605
20.975 -0.1526
21 -0.1469
21.025 -0.1474
21.05 -0.1545
21.075 -0.1685
21.1 -0.1893
21.125 -0.2167
21.15 -0.249
21.175 -0.2809
21.2 -0.3083
21.225 -0.3341
21.25 -0.3611
21.275 -0.3815
21.3 -0.3878
21.325 -0.3895
21.35 -0.3938
21.375 -0.3995
21.4 -0.4076
21.425 -0.4226
21.45 -0.4454
21.475 -0.4761
21.5 -0.5156
21.525 -0.5641
21.55 -0.6206
21.575 -0.6863
21.6 -0.7605
21.625 -0.8409
21.65 -0.9289
21.675 -1.0244
21.7 -1.1226
21.725 -1.212
21.75 -1.2814
21.775 -1.3333
21.8 -1.3719
21.825 -1.4003
21.85 -1.4223
21.875 -1.4234
21.9 -1.4121
21.925 -1.4016
21.95 -1.3959
21.975 -1.3966
22 -1.4039
22.025 -1.4143
22.05 -1.4251
22.075 -1.4377
22.1 -1.4522
22.125 -1.4685
22.15 -1.4875
22.175 -1.5072
22.2 -1.5273
22.225 -1.5473
22.25 -1.5677
22.275 -1.5856
22.3 -1.6004
22.325 -1.6142
22.35 -1.6288
22.375 -1.6386
22.4 -1.6396
22.425 -1.6339
22.45 -1.6233
22.475 -1.6091
22.5 -1.5921
22.525 -1.5754
22.55 -1.5591
22.575 -1.5441
22.6 -1.5345
22.625 -1.5277
22.65 -1.5237
22.675 -1.523
22.7 -1.523
22.725 -1.5259
22.75 -1.5358
22.775 -1.5539
22.8 -1.5814
22.825 -1.6114
22.85 -1.6421
22.875 -1.6739
22.9 -1.7032
22.925 -1.7298
22.95 -1.7545
22.975 -1.7765
23 -1.7991
23.025 -1.8287
23.05 -1.8656
23.075 -1.9072
23.1 -1.9526
23.125 -1.9998
23.15 -2.0514
23.175 -2.1091
23.2 -2.1704
23.225 -2.2321
23.25 -2.2906
23.275 -2.3398
23.3 -2.3799
23.325 -2.4133
23.35 -2.4374
23.375 -2.4495
23.4 -2.4493
23.425 -2.4428
23.45 -2.4348
23.475 -2.4288
23.5 -2.4278
23.525 -2.4334
23.55 -2.4442
23.575 -2.4584
23.6 -2.4753
23.625 -2.4952
23.65 -2.5157
23.675 -2.5317
23.7 -2.5415
23.725 -2.5491
23.75 -2.5563
23.775 -2.5626
23.8 -2.5717
23.825 -2.5859
23.85 -2.6079
23.875 -2.6346
23.9 -2.6586
23.925 -2.6697
23.95 -2.6645
23.975 -2.6436
24 -2.6074
24.025 -2.5649
24.05 -2.5223
24.075 -2.478
24.1 -2.4276
24.125 -2.3642
24.15 -2.2833
24.175 -2.1859
24.2 -2.0822
24.225 -1.9743
24.25 -1.865
24.275 -1.7578
24.3 -1.6526
24.325 -1.5519
24.35 -1.459
24.375 -1.3746
24.4 -1.302
24.425 -1.2416
24.45 -1.1929
24.475 -1.1531
24.5 -1.1186
24.525 -1.0872
24.55 -1.0625
24.575 -1.0479
24.6 -1.0449
24.625 -1.0511
24.65 -1.0606
24.675 -1.0705
24.7 -1.0824
24.725 -1.097
24.75 -1.1159
24.775 -1.1419
24.8 -1.1723
24.825 -1.1909
24.85 -1.1975
24.875 -1.205
24.9 -1.2219
24.925 -1.2461
24.95 -1.2764
24.975 -1.3132
25 -1.3563
25.025 -1.4056
25.05 -1.4601
25.075 -1.5201
25.1 -1.5811
25.125 -1.6337
25.15 -1.6669
25.175 -1.6815
25.2 -1.6868
25.225 -1.6941
25.25 -1.7078
25.275 -1.7257
25.3 -1.7465
25.325 -1.7733
25.35 -1.8056
25.375 -1.8452
25.4 -1.8908
25.425 -1.9439
25.45 -2.0065
25.475 -2.0785
25.5 -2.1584
25.525 -2.2436
25.55 -2.3313
25.575 -2.4159
25.6 -2.4861
25.625 -2.533
25.65 -2.5668
25.675 -2.5985
25.7 -2.6312
25.725 -2.6676
25.75 -2.7041
25.775 -2.7391
25.8 -2.7723
25.825 -2.8042
25.85 -2.8357
25.875 -2.872
25.9 -2.9159
25.925 -2.9634
25.95 -3.0096
25.975 -3.0527
26 -3.0825
26.025 -3.0897
26.05 -3.0754
26.075 -3.0522
26.1 -3.0375
26.125 -3.0316
26.15 -3.0306
26.175 -3.0326
26.2 -3.032
26.225 -3.032
26.25 -3.0369
26.275 -3.0502
26.3 -3.078
26.325 -3.1215
26.35 -3.1749
26.375 -3.2276
26.4 -3.2761
26.425 -3.3195
26.45 -3.355
26.475 -3.3777
26.5 -3.389
26.525 -3.396
26.55 -3.3944
26.575 -3.3745
26.6 -3.3372
26.625 -3.2873
26.65 -3.2325
26.675 -3.1726
26.7 -3.1023
26.725 -3.0196
26.75 -2.9292
26.775 -2.8379
26.8 -2.7509
26.825 -2.6714
26.85 -2.5994
26.875 -2.5317
26.9 -2.4656
26.925 -2.4002
26.95 -2.3354
26.975 -2.2725
27 -2.218
27.025 -2.1704
27.05 -2.1248
27.075 -2.0836
27.1 -2.055
27.125 -2.0395
27.15 -2.0302
27.175 -2.0221
27.2 -2.0179
27.225 -2.0183
27.25 -2.0222
27.275 -2.0266
27.3 -2.0297
27.325 -2.028
27.35 -2.0209
27.375 -2.0095
27.4 -1.9948
27.425 -1.979
27.45 -1.9635
27.475 -1.9514
27.5 -1.9516
27.525 -1.9692
27.55 -1.9913
27.575 -2.0078
27.6 -2.0094
27.625 -1.9995
27.65 -1.9857
27.675 -1.9765
27.7 -1.9714
27.725 -1.97
27.75 -1.97
27.775 -1.973
27.8 -1.9826
27.825 -1.9973
27.85 -2.0083
27.875 -2.0123
27.9 -2.008
27.925 -1.9998
27.95 -1.9913
27.975 -1.9866
28 -1.9941
28.025 -2.019
28.05 -2.0583
28.075 -2.1041
28.1 -2.1371
28.125 -2.1376
28.15 -2.1171
28.175 -2.0919
28.2 -2.0653
28.225 -2.0393
28.25 -2.0171
28.275 -2.0021
28.3 -1.9951
28.325 -1.9966
28.35 -2.0034
28.375 -2.0124
28.4 -2.0217
28.425 -2.0312
28.45 -2.0427
28.475 -2.0545
28.5 -2.0645
28.525 -2.0748
28.55 -2.0839
28.575 -2.0883
28.6 -2.087
28.625 -2.0818
28.65 -2.0674
28.675 -2.0404
28.7 -2.0044
28.725 -1.9642
28.75 -1.931
28.775 -1.9069
28.8 -1.887
28.825 -1.8654
28.85 -1.8429
28.875 -1.8219
28.9 -1.8038
28.925 -1.7843
28.95 -1.7591
28.975 -1.7369
29 -1.7268
29.025 -1.7343
29.05 -1.7596
29.075 -1.7859
29.1 -1.8001
29.125 -1.7947
29.15 -1.774
29.175 -1.7378
29.2 -1.6905
29.225 -1.635
29.25 -1.5759
29.275 -1.5156
29.3 -1.4529
29.325 -1.3882
29.35 -1.3248
29.375 -1.2665
29.4 -1.2135
29.425 -1.162
29.45 -1.1131
29.475 -1.0675
29.5 -1.0199
29.525 -0.9754
29.55 -0.937
29.575 -0.9024
29.6 -0.865
29.625 -0.8178
29.65 -0.7577
29.675 -0.6865
29.7 -0.6106
29.725 -0.5367
29.75 -0.4696
29.775 -0.4061
29.8 -0.3442
29.825 -0.2871
29.85 -0.2348
29.875 -0.1883
29.9 -0.1515
29.925 -0.1213
29.95 -0.0979
29.975 -0.0803
30 -0.0672
30.025 -0.0581
30.05 -0.0538
30.075 -0.0514
30.1 -0.0489
30.125 -0.048
30.15 -0.0467
30.175 -0.0379
30.2 -0.0154
30.225 0.0176
30.25 0.0601
30.275 0.1036
30.3 0.1414
30.325 0.1726
30.35 0.1961
30.375 0.2117
30.4 0.2177
30.425 0.2152
30.45 0.2047
30.475 0.186
30.5 0.1604
30.525 0.1316
30.55 0.1057
30.575 0.0896
30.6 0.0869
30.625 0.0891
30.65 0.0862
30.675 0.0783
30.7 0.0661
30.725 0.0554
30.75 0.0507
30.775 0.0514
30.8 0.0511
30.825 0.0502
30.85 0.0577
30.875 0.0819
30.9 0.1197
30.925 0.1611
30.95 0.2016
30.975 0.2384
31 0.2683
31.025 0.2907
31.05 0.3072
31.075 0.3238
31.1 0.3442
31.125 0.3687
31.15 0.3929
31.175 0.4128
31.2 0.4255
31.225 0.43
31.25 0.4265
31.275 0.4145
31.3 0.3947
31.325 0.3671
31.35 0.3312
31.375 0.2865
31.4 0.2322
31.425 0.1693
31.45 0.0973
31.475 0.017
31.5 -0.0673
31.525 -0.155
31.55 -0.2466
31.575 -0.3393
31.6 -0.4297
31.625 -0.5174
31.65 -0.6063
31.675 -0.6972
31.7 -0.7885
31.725 -0.8755
31.75 -0.9515
31.775 -1.019
31.8 -1.0809
31.825 -1.1375
31.85 -1.1917
31.875 -1.2443
31.9 -1.2917
31.925 -1.332
31.95 -1.3659
31.975 -1.3975
32 -1.4321
32.025 -1.468
32.05 -1.499
32.075 -1.5249
32.1 -1.5531
32.125 -1.5874
32.15 -1.6257
32.175 -1.6665
32.2 -1.7101
32.225 -1.7575
32.25 -1.8079
32.275 -1.8591
32.3 -1.9115
32.325 -1.9716
32.35 -2.0387
32.375 -2.1111
32.4 -2.1834
32.425 -2.2553
32.45 -2.327
32.475 -2.3989
32.5 -2.4653
32.525 -2.5186
32.55 -2.5591
32.575 -2.5832
32.6 -2.5981
32.625 -2.612
32.65 -2.616
32.675 -2.6108
32.7 -2.5986
32.725 -2.5786
32.75 -2.5463
32.775 -2.4938
32.8 -2.4182
32.825 -2.3247
32.85 -2.2216
32.875 -2.1119
32.9 -2.0017
32.925 -1.8928
32.95 -1.788
32.975 -1.6888
33 -1.5979
33.025 -1.5164
33.05 -1.4429
33.075 -1.376
33.1 -1.317
33.125 -1.2678
33.15 -1.228
33.175 -1.1986
33.2 -1.1811
33.225 -1.1761
33.25 -1.1761
33.275 -1.1753
33.3 -1.1716
33.325 -1.1689
33.35 -1.1688
33.375 -1.1734
33.4 -1.183
33.425 -1.1962
33.45 -1.2116
33.475 -1.2282
33.5 -1.2441
33.525 -1.2562
33.55 -1.2665
33.575 -1.2772
33.6 -1.2914
33.625 -1.3089
33.65 -1.3253
33.675 -1.3358
33.7 -1.3396
33.725 -1.3445
33.75 -1.3481
33.775 -1.3473
33.8 -1.3452
33.825 -1.3446
33.85 -1.3509
33.875 -1.3642
33.9 -1.3842
33.925 -1.4085
33.95 -1.4343
33.975 -1.4593
34 -1.4824
34.025 -1.5006
34.05 -1.5062
34.075 -1.4978
34.1 -1.4796
34.125 -1.458
34.15 -1.4379
34.175 -1.4204
34.2 -1.4073
34.225 -1.3979
34.25 -1.3898
34.275 -1.3778
34.3 -1.3634
34.325 -1.3501
34.35 -1.3418
34.375 -1.3354
34.4 -1.3248
34.425 -1.3113
34.45 -1.2938
34.475 -1.2713
34.5 -1.2466
34.525 -1.2218
34.55 -1.2028
34.575 -1.1979
34.6 -1.2156
34.625 -1.2502
34.65 -1.2945
34.675 -1.3464
34.7 -1.4032
34.725 -1.4596
34.75 -1.5082
34.775 -1.5342
34.8 -1.5373
34.825 -1.5267
34.85 -1.5072
34.875 -1.4807
34.9 -1.4489
34.925 -1.4174
34.95 -1.3911
34.975 -1.3711
35 -1.3566
35.025 -1.3456
35.05 -1.3372
35.075 -1.3225
35.1 -1.2974
35.125 -1.2647
35.15 -1.2196
35.175 -1.1532
35.2 -1.0814
35.225 -1.0185
35.25 -0.9645
35.275 -0.9183
35.3 -0.8783
35.325 -0.8452
35.35 -0.8161
35.375 -0.7893
35.4 -0.7675
35.425 -0.7532
35.45 -0.7488
35.475 -0.7511
35.5 -0.7584
35.525 -0.7704
35.55 -0.7878
35.575 -0.8076
35.6 -0.8279
35.625 -0.8451
35.65 -0.863
35.675 -0.8877
35.7 -0.9194
35.725 -0.9579
35.75 -1.0045
35.775 -1.0512
35.8 -1.083
35.825 -1.0932
35.85 -1.0957
35.875 -1.0956
35.9 -1.0981
35.925 -1.0989
35.95 -1.0965
35.975 -1.0888
36 -1.073
36.025 -1.0476
36.05 -1.0109
36.075 -0.9649
36.1 -0.9135
36.125 -0.859
36.15 -0.8018
36.175 -0.741
36.2 -0.6779
36.225 -0.6169
36.25 -0.5621
36.275 -0.5146
36.3 -0.4759
36.325 -0.4462
36.35 -0.4241
36.375 -0.4094
36.4 -0.4015
36.425 -0.4004
36.45 -0.4055
36.475 -0.4156
36.5 -0.4288
36.525 -0.445
36.55 -0.4644
36.575 -0.4887
36.6 -0.5201
36.625 -0.5601
36.65 -0.6096
36.675 -0.6679
36.7 -0.736
36.725 -0.8139
36.75 -0.8981
36.775 -0.9784
36.8 -1.0468
36.825 -1.1006
36.85 -1.1422
36.875 -1.1717
36.9 -1.1917
36.925 -1.2051
36.95 -1.2159
36.975 -1.2201
37 -1.215
37.025 -1.2024
37.05 -1.1901
37.075 -1.1849
37.1 -1.1853
37.125 -1.1894
37.15 -1.1934
37.175 -1.2018
37.2 -1.2159
37.225 -1.2356
37.25 -1.2541
37.275 -1.2697
37.3 -1.2806
37.325 -1.2813
37.35 -1.2722
37.375 -1.2538
37.4 -1.2237
37.425 -1.188
37.45 -1.1549
37.475 -1.1277
37.5 -1.1085
37.525 -1.0998
37.55 -1.0992
37.575 -1.0998
37.6 -1.0997
37.625 -1.0977
37.65 -1.0934
37.675 -1.0863
37.7 -1.0783
37.725 -1.0722
37.75 -1.0775
37.775 -1.0936
37.8 -1.1074
37.825 -1.1166
37.85 -1.1227
37.875 -1.1172
37.9 -1.1055
37.925 -1.1082
37.95 -1.1296
37.975 -1.161
38 -1.1987
38.025 -1.241
38.05 -1.2847
38.075 -1.3232
38.1 -1.3487
38.125 -1.3631
38.15 -1.371
38.175 -1.3722
38.2 -1.3697
38.225 -1.3656
38.25 -1.3625
38.275 -1.3562
38.3 -1.3426
38.325 -1.3267
38.35 -1.3117
38.375 -1.2979
38.4 -1.2829
38.425 -1.2663
38.45 -1.2537
38.475 -1.2441
38.5 -1.2377
38.525 -1.2357
38.55 -1.2365
38.575 -1.2357
38.6 -1.2285
38.625 -1.2161
38.65 -1.2047
38.675 -1.1961
38.7 -1.1851
38.725 -1.1695
38.75 -1.1509
38.775 -1.1312
38.8 -1.1074
38.825 -1.0766
38.85 -1.0422
38.875 -1.0091
38.9 -0.9802
38.925 -0.957
38.95 -0.9377
38.975 -0.9218
39 -0.9085
39.025 -0.898
39.05 -0.8943
39.075 -0.8943
39.1 -0.8979
39.125 -0.9069
39.15 -0.9173
39.175 -0.9262
39.2 -0.9306
39.225 -0.9281
39.25 -0.9242
39.275 -0.9247
39.3 -0.9291
39.325 -0.9346
39.35 -0.9404
39.375 -0.9482
39.4 -0.961
39.425 -0.9779
39.45 -0.996
39.475 -1.0131
39.5 -1.0287
39.525 -1.0452
39.55 -1.0707
39.575 -1.1049
39.6 -1.1461
39.625 -1.1919
39.65 -1.238
39.675 -1.2797
39.7 -1.3158
39.725 -1.3463
39.75 -1.3688
39.775 -1.3721
39.8 -1.3654
39.825 -1.3634
39.85 -1.367
39.875 -1.3739
39.9 -1.378
39.925 -1.3752
39.95 -1.3717
39.975 -1.3758
40 -1.3882
40.025 -1.4053
40.05 -1.4255
40.075 -1.4502
40.1 -1.4832
40.125 -1.5211
40.15 -1.5567
40.175 -1.5833
40.2 -1.6028
40.225 -1.6199
40.25 -1.6407
40.275 -1.6663
40.3 -1.6932
40.325 -1.7209
40.35 -1.7467
40.375 -1.7709
40.4 -1.7971
40.425 -1.824
40.45 -1.8461
40.475 -1.8591
40.5 -1.8679
40.525 -1.8755
40.55 -1.8784
40.575 -1.8717
40.6 -1.8507
40.625 -1.8162
40.65 -1.7782
40.675 -1.7452
40.7 -1.726
40.725 -1.7203
40.75 -1.7227
40.775 -1.7299
40.8 -1.7403
40.825 -1.7532
40.85 -1.7689
40.875 -1.7901
40.9 -1.8223
40.925 -1.8664
40.95 -1.9229
40.975 -1.9868
41 -2.0488
41.025 -2.1009
41.05 -2.1428
41.075 -2.184
41.1 -2.2293
41.125 -2.2785
41.15 -2.3311
41.175 -2.3899
41.2 -2.4533
41.225 -2.5159
41.25 -2.568
41.275 -2.6007
41.3 -2.612
41.325 -2.6083
41.35 -2.5898
41.375 -2.5599
41.4 -2.5235
41.425 -2.4804
41.45 -2.4351
41.475 -2.392
41.5 -2.3544
41.525 -2.3227
41.55 -2.2919
41.575 -2.2552
41.6 -2.204
41.625 -2.1368
41.65 -2.0601
41.675 -1.9778
41.7 -1.8866
41.725 -1.7843
41.75 -1.6784
41.775 -1.5714
41.8 -1.4668
41.825 -1.3624
41.85 -1.2591
41.875 -1.1591
41.9 -1.0654
41.925 -0.9794
41.95 -0.9049
41.975 -0.8428
42 -0.793
42.025 -0.7545
42.05 -0.7264
42.075 -0.7057
42.1 -0.6895
42.125 -0.6781
42.15 -0.6719
42.175 -0.6693
42.2 -0.669
42.225 -0.6667
42.25 -0.6635
42.275 -0.662
42.3 -0.6627
42.325 -0.662
42.35 -0.6562
42.375 -0.6486
42.4 -0.6434
42.425 -0.6425
42.45 -0.6404
42.475 -0.6319
42.5 -0.6135
42.525 -0.5866
42.55 -0.5561
42.575 -0.5251
42.6 -0.4957
42.625 -0.4682
42.65 -0.4457
42.675 -0.4306
42.7 -0.4235
42.725 -0.4222
42.75 -0.4236
42.775 -0.4247
42.8 -0.4236
42.825 -0.4218
42.85 -0.4209
42.875 -0.4211
42.9 -0.4226
42.925 -0.426
42.95 -0.4306
42.975 -0.4346
43 -0.4363
43.025 -0.4343
43.05 -0.4259
43.075 -0.4036
43.1 -0.371
43.125 -0.3357
43.15 -0.3027
43.175 -0.2739
43.2 -0.2516
43.225 -0.2355
43.25 -0.2209
43.275 -0.2037
43.3 -0.1752
43.325 -0.1356
43.35 -0.094
43.375 -0.0601
43.4 -0.0381
43.425 -0.0264
43.45 -0.0217
43.475 -0.0185
43.5 -0.0159
43.525 -0.013
43.55 -0.0119
43.575 -0.0131
43.6 -0.017
43.625 -0.0234
43.65 -0.031
43.675 -0.0397
43.7 -0.049
43.725 -0.0602
43.75 -0.0768
43.775 -0.1003
43.8 -0.1273
43.825 -0.152
43.85 -0.1736
43.875 -0.1928
43.9 -0.2118
43.925 -0.2317
43.95 -0.255
43.975 -0.2848
44 -0.321
44.025 -0.3621
44.05 -0.4037
44.075 -0.4428
44.1 -0.4851
44.125 -0.5269
44.15 -0.5677
44.175 -0.6103
44.2 -0.6542
44.225 -0.6945
44.25 -0.7271
44.275 -0.7497
44.3 -0.7579
44.325 -0.7498
44.35 -0.7294
44.375 -0.7066
44.4 -0.682
44.425 -0.66
44.45 -0.642
44.475 -0.6292
44.5 -0.6251
44.525 -0.63
44.55 -0.6409
44.575 -0.659
44.6 -0.6783
44.625 -0.6967
44.65 -0.7046
44.675 -0.7042
44.7 -0.6959
44.725 -0.6804
44.75 -0.663
44.775 -0.6432
44.8 -0.6219
44.825 -0.6009
44.85 -0.5772
44.875 -0.5454
44.9 -0.5026
44.925 -0.4412
44.95 -0.3598
44.975 -0.2666
45 -0.1642
45.025 -0.0534
45.05 0.0625
45.075 0.1788
45.1 0.2914
45.125 0.3981
45.15 0.5001
45.175 0.5957
45.2 0.6828
45.225 0.7615
45.25 0.8328
45.275 0.895
45.3 0.9489
45.325 0.996
45.35 1.0353
45.375 1.0678
45.4 1.093
45.425 1.1105
45.45 1.1205
45.475 1.1238
45.5 1.121
45.525 1.1125
45.55 1.0989
45.575 1.0803
45.6 1.0558
45.625 1.0258
45.65 0.9898
45.675 0.9457
45.7 0.8944
45.725 0.8364
45.75 0.7716
45.775 0.7017
45.8 0.6318
45.825 0.5694
45.85 0.5274
45.875 0.5121
45.9 0.5177
45.925 0.5374
45.95 0.5609
45.975 0.581
46 0.595
46.025 0.606
46.05 0.6206
46.075 0.6385
46.1 0.6572
46.125 0.6834
46.15 0.7148
46.175 0.7437
46.2 0.7678
46.225 0.7927
46.25 0.8175
46.275 0.8402
46.3 0.8574
46.325 0.8653
46.35 0.861
46.375 0.8483
46.4 0.8315
46.425 0.8094
46.45 0.7814
46.475 0.7484
46.5 0.7101
46.525 0.667
46.55 0.6252
46.575 0.5921
46.6 0.5627
46.625 0.5295
46.65 0.4906
46.675 0.4457
46.7 0.3943
46.725 0.3382
46.75 0.2785
46.775 0.2163
46.8 0.1543
46.825 0.0973
46.85 0.0494
46.875 0.012
46.9 -0.0152
46.925 -0.0285
46.95 -0.0325
46.975 -0.0303
47 -0.0263
47.025 -0.022
47.05 -0.0133
47.075 0.0029
47.1 0.0199
47.125 0.0291
47.15 0.0282
47.175 0.0219
47.2 0.0092
47.225 -0.0137
47.25 -0.0362
47.275 -0.0569
47.3 -0.0846
47.325 -0.1167
47.35 -0.1589
47.375 -0.2119
47.4 -0.2726
47.425 -0.3439
47.45 -0.4255
47.475 -0.5161
47.5 -0.6155
47.525 -0.7205
47.55 -0.8246
47.575 -0.9208
47.6 -1.0031
47.625 -1.065
47.65 -1.1157
47.675 -1.1552
47.7 -1.1848
47.725 -1.2033
47.75 -1.2067
47.775 -1.1976
47.8 -1.1747
47.825 -1.1432
47.85 -1.1067
47.875 -1.0682
47.9 -1.0309
47.925 -0.9922
47.95 -0.9509
47.975 -0.9048
48 -0.8649
48.025 -0.8295
48.05 -0.8009
48.075 -0.7802
48.1 -0.7629
48.125 -0.7536
48.15 -0.7506
48.175 -0.7511
48.2 -0.7544
48.225 -0.7627
48.25 -0.7757
48.275 -0.7938
48.3 -0.8157
48.325 -0.8417
48.35 -0.8758
48.375 -0.9159
48.4 -0.9576
48.425 -0.9947
48.45 -1.0244
48.475 -1.0516
48.5 -1.0822
48.525 -1.1212
48.55 -1.1656
48.575 -1.2051
48.6 -1.2307
48.625 -1.245
48.65 -1.2507
48.675 -1.2524
48.7 -1.2446
48.725 -1.2264
48.75 -1.2012
48.775 -1.1728
48.8 -1.1418
48.825 -1.1121
48.85 -1.0868
48.875 -1.0669
48.9 -1.0488
48.925 -1.0263
48.95 -0.9911
48.975 -0.9489
49 -0.9044
49.025 -0.8586
49.05 -0.8144
49.075 -0.7697
49.1 -0.7203
49.125 -0.6734
49.15 -0.6324
49.175 -0.6
49.2 -0.5772
49.225 -0.5656
49.25 -0.5669
49.275 -0.5768
49.3 -0.5967
49.325 -0.625
49.35 -0.6571
49.375 -0.6899
49.4 -0.7255
49.425 -0.7605
49.45 -0.7899
49.475 -0.8078
49.5 -0.8065
49.525 -0.7908
49.55 -0.7683
49.575 -0.7381
49.6 -0.6976
49.625 -0.653
49.65 -0.606
49.675 -0.5591
49.7 -0.5128
49.725 -0.4699
49.75 -0.4267
49.775 -0.3764
49.8 -0.3222
49.825 -0.2626
49.85 -0.196
49.875 -0.1224
49.9 -0.0431
49.925 0.0403
49.95 0.1241
49.975 0.2054
50 0.2837
50.025 0.359
50.05 0.43
50.075 0.4967
50.1 0.5592
50.125 0.6187
50.15 0.6741
50.175 0.7238
50.2 0.7678
50.225 0.8066
50.25 0.8414
50.275 0.8752
50.3 0.911
50.325 0.9549
50.35 1.0031
50.375 1.0531
50.4 1.1025
50.425 1.1499
50.45 1.1942
50.475 1.2347
50.5 1.2711
50.525 1.3033
50.55 1.3306
50.575 1.3525
50.6 1.3689
50.625 1.38
50.65 1.3879
50.675 1.3945
50.7 1.3986
50.725 1.3998
50.75 1.3988
50.775 1.3936
50.8 1.3838
50.825 1.3704
50.85 1.3525
50.875 1.33
50.9 1.3033
50.925 1.2722
50.95 1.2369
50.975 1.1975
51 1.154
51.025 1.1056
51.05 1.0531
51.075 0.997
51.1 0.9359
51.125 0.8697
51.15 0.7989
51.175 0.7256
51.2 0.6523
51.225 0.5794
51.25 0.5103
51.275 0.4461
51.3 0.3852
51.325 0.3241
51.35 0.2613
51.375 0.1963
51.4 0.1275
51.425 0.0507
51.45 -0.0385
51.475 -0.1394
51.5 -0.2488
51.525 -0.3674
51.55 -0.4958
51.575 -0.6309
51.6 -0.7691
51.625 -0.9077
51.65 -1.0451
51.675 -1.1794
51.7 -1.3065
51.725 -1.4173
51.75 -1.4957
51.775 -1.5294
51.8 -1.5287
51.825 -1.5082
51.85 -1.4706
51.875 -1.4181
51.9 -1.356
51.925 -1.2875
51.95 -1.2177
51.975 -1.1518
52 -1.101
52.025 -1.066
52.05 -1.0428
52.075 -1.0306
52.1 -1.0277
52.125 -1.0301
52.15 -1.0393
52.175 -1.0537
52.2 -1.0697
52.225 -1.0805
52.25 -1.0822
52.275 -1.0776
52.3 -1.0715
52.325 -1.0687
52.35 -1.0733
52.375 -1.0817
52.4 -1.0928
52.425 -1.1119
52.45 -1.1378
52.475 -1.169
52.5 -1.2088
52.525 -1.2572
52.55 -1.3125
52.575 -1.3699
52.6 -1.4277
52.625 -1.4809
52.65 -1.5276
52.675 -1.5608
52.7 -1.5783
52.725 -1.5883
52.75 -1.5948
52.775 -1.6013
52.8 -1.6097
52.825 -1.6186
52.85 -1.6217
52.875 -1.6234
52.9 -1.6302
52.925 -1.6427
52.95 -1.6583
52.975 -1.6751
53 -1.6922
53.025 -1.7106
53.05 -1.7303
53.075 -1.7518
53.1 -1.7739
53.125 -1.7911
53.15 -1.7964
53.175 -1.7811
53.2 -1.746
53.225 -1.6899
53.25 -1.6171
53.275 -1.539
53.3 -1.465
53.325 -1.3991
53.35 -1.341
53.375 -1.2879
53.4 -1.2367
53.425 -1.187
53.45 -1.1392
53.475 -1.0922
53.5 -1.045
53.525 -0.9994
53.55 -0.9595
53.575 -0.927
53.6 -0.9044
53.625 -0.8913
53.65 -0.8855
53.675 -0.8862
53.7 -0.8868
53.725 -0.8841
53.75 -0.8766
53.775 -0.8706
53.8 -0.8718
53.825 -0.8795
53.85 -0.8944
53.875 -0.9141
53.9 -0.9324
53.925 -0.9482
53.95 -0.9676
53.975 -0.9937
54 -1.027
54.025 -1.0675
54.05 -1.1133
54.075 -1.1594
54.1 -1.2034
54.125 -1.2445
54.15 -1.2771
54.175 -1.3018
54.2 -1.324
54.225 -1.3461
54.25 -1.3731
54.275 -1.3981
54.3 -1.4178
54.325 -1.4372
54.35 -1.4539
54.375 -1.4617
54.4 -1.4674
54.425 -1.481
54.45 -1.5044
54.475 -1.5367
54.5 -1.5823
54.525 -1.6376
54.55 -1.6976
54.575 -1.7562
54.6 -1.8093
54.625 -1.8571
54.65 -1.9059
54.675 -1.957
54.7 -2.0067
54.725 -2.0551
54.75 -2.1006
54.775 -2.1356
54.8 -2.155
54.825 -2.1557
54.85 -2.1354
54.875 -2.1013
54.9 -2.0615
54.925 -2.023
54.95 -1.9897
54.975 -1.9638
55 -1.9421
55.025 -1.9198
55.05 -1.9004
55.075 -1.8867
55.1 -1.8805
55.125 -1.8813
55.15 -1.888
55.175 -1.8973
55.2 -1.9083
55.225 -1.9145
55.25 -1.9121
55.275 -1.9066
55.3 -1.8967
55.325 -1.8854
55.35 -1.8733
55.375 -1.8541
55.4 -1.8314
55.425 -1.8111
55.45 -1.7971
55.475 -1.7911
55.5 -1.794
55.525 -1.8044
55.55 -1.8203
55.575 -1.8415
55.6 -1.8657
55.625 -1.8903
55.65 -1.9124
55.675 -1.9299
55.7 -1.9394
55.725 -1.9402
55.75 -1.9387
55.775 -1.9445
55.8 -1.9557
55.825 -1.9663
55.85 -1.9753
55.875 -1.9848
55.9 -1.9933
55.925 -2.003
55.95 -2.0114
55.975 -2.0251
56 -2.0513
56.025 -2.0872
56.05 -2.1268
56.075 -2.1665
56.1 -2.2033
56.125 -2.2274
56.15 -2.2299
56.175 -2.2147
56.2 -2.1914
56.225 -2.1667
56.25 -2.1438
56.275 -2.1169
56.3 -2.0837
56.325 -2.0445
56.35 -2.0043
56.375 -1.9678
56.4 -1.9323
56.425 -1.8938
56.45 -1.851
56.475 -1.8063
56.5 -1.7661
56.525 -1.7323
56.55 -1.7038
56.575 -1.6792
56.6 -1.6595
56.625 -1.6449
56.65 -1.6335
56.675 -1.6251
56.7 -1.6213
56.725 -1.6238
56.75 -1.6307
56.775 -1.6408
56.8 -1.6584
56.825 -1.683
56.85 -1.7135
56.875 -1.7462
56.9 -1.7803
56.925 -1.8217
56.95 -1.8695
56.975 -1.9215
57 -1.9698
57.025 -2.0038
57.05 -2.0262
57.075 -2.047
57.1 -2.0697
57.125 -2.0885
57.15 -2.1005
57.175 -2.112
57.2 -2.1262
57.225 -2.1436
57.25 -2.1615
57.275 -2.1806
57.3 -2.2012
57.325 -2.2167
57.35 -2.2196
57.375 -2.2059
57.4 -2.1788
57.425 -2.1475
57.45 -2.1148
57.475 -2.0828
57.5 -2.0474
57.525 -2.0026
57.55 -1.9514
57.575 -1.9008
57.6 -1.8529
57.625 -1.8108
57.65 -1.7767
57.675 -1.7517
57.7 -1.7398
57.725 -1.7332
57.75 -1.7219
57.775 -1.6961
57.8 -1.6565
57.825 -1.6059
57.85 -1.5446
57.875 -1.4776
57.9 -1.4091
57.925 -1.3415
57.95 -1.2766
57.975 -1.22
58 -1.1669
58.025 -1.1099
58.05 -1.0553
58.075 -1.0113
58.1 -0.9767
58.125 -0.9504
58.15 -0.93
58.175 -0.9171
58.2 -0.9145
58.225 -0.9242
58.25 -0.9438
58.275 -0.9713
58.3 -1.0082
58.325 -1.0522
58.35 -1.0994
58.375 -1.1422
58.4 -1.1758
58.425 -1.2008
58.45 -1.2107
58.475 -1.2072
58.5 -1.1899
58.525 -1.1631
58.55 -1.1273
58.575 -1.0897
58.6 -1.0505
58.625 -1.0158
58.65 -0.99
58.675 -0.9742
58.7 -0.9648
58.725 -0.9573
58.75 -0.9559
58.775 -0.9575
58.8 -0.9578
58.825 -0.9527
58.85 -0.9396
58.875 -0.9202
58.9 -0.901
58.925 -0.8822
58.95 -0.8623
58.975 -0.8402
59 -0.8173
59.025 -0.7953
59.05 -0.7704
59.075 -0.7413
59.1 -0.7037
59.125 -0.6571
59.15 -0.6067
59.175 -0.5626
59.2 -0.5289
59.225 -0.501
59.25 -0.4794
59.275 -0.4606
59.3 -0.4426
59.325 -0.4204
59.35 -0.394
59.375 -0.3612
59.4 -0.3211
59.425 -0.2694
59.45 -0.208
59.475 -0.1449
59.5 -0.0842
59.525 -0.024
59.55 0.0338
59.575 0.0892
59.6 0.1419
59.625 0.1891
59.65 0.2304
59.675 0.2655
59.7 0.2963
59.725 0.3208
59.75 0.342
59.775 0.3629
59.8 0.3809
59.825 0.3936
59.85 0.4011
59.875 0.4055
59.9 0.4079
59.925 0.4081
59.95 0.4037
59.975 0.3917
60 0.3726
60.025 0.3491
60.05 0.3243
60.075 0.2983
60.1 0.2708
60.125 0.2406
60.15 0.2061
60.175 0.1662
60.2 0.1214
60.225 0.07
60.25 0.0137
60.275 -0.0426
60.3 -0.0898
60.325 -0.1263
60.35 -0.1522
60.375 -0.1681
60.4 -0.1763
60.425 -0.1773
60.45 -0.169
60.475 -0.1458
60.5 -0.1039
60.525 -0.0531
60.55 0.0015
60.575 0.0564
60.6 0.1087
60.625 0.1583
60.65 0.21
60.675 0.2668
60.7 0.3225
60.725 0.3759
60.75 0.4261
60.775 0.4685
60.8 0.4999
60.825 0.522
60.85 0.5366
60.875 0.5434
60.9 0.5449
60.925 0.5413
60.95 0.5343
60.975 0.5283
61 0.5251
61.025 0.5267
61.05 0.5325
61.075 0.5376
61.1 0.5394
61.125 0.545
61.15 0.562
61.175 0.5862
61.2 0.6127
61.225 0.6386
61.25 0.6631
61.275 0.6845
61.3 0.7039
61.325 0.7209
61.35 0.7401
61.375 0.7646
61.4 0.7933
61.425 0.8194
61.45 0.8388
61.475 0.8494
61.5 0.8492
61.525 0.8393
61.55 0.8211
61.575 0.7983
61.6 0.7764
61.625 0.765
61.65 0.7699
61.675 0.7834
61.7 0.7968
61.725 0.8078
61.75 0.8228
61.775 0.8456
61.8 0.8717
61.825 0.9019
61.85 0.9379
61.875 0.9775
61.9 1.0183
61.925 1.0599
61.95 1.1017
61.975 1.1411
62 1.1784
62.025 1.2119
62.05 1.2395
62.075 1.2608
62.1 1.2782
62.125 1.2921
62.15 1.3018
62.175 1.3039
62.2 1.2937
62.225 1.2737
62.25 1.2483
62.275 1.2228
62.3 1.1987
62.325 1.1754
62.35 1.1581
62.375 1.1491
62.4 1.1499
62.425 1.1566
62.45 1.1637
62.475 1.1654
62.5 1.1603
62.525 1.1507
62.55 1.1373
62.575 1.1197
62.6 1.0966
62.625 1.0668
62.65 1.0275
62.675 0.9805
62.7 0.9287
62.725 0.8758
62.75 0.8219
62.775 0.7691
62.8 0.7168
62.825 0.6568
62.85 0.59
62.875 0.5223
62.9 0.4546
62.925 0.3922
62.95 0.3394
62.975 0.3007
63 0.2662
63.025 0.2297
63.05 0.1914
63.075 0.1585
63.1 0.1446
63.125 0.1519
63.15 0.1756
63.175 0.206
63.2 0.2389
63.225 0.2739
63.25 0.3053
63.275 0.3318
63.3 0.3551
63.325 0.3772
63.35 0.3931
63.375 0.3979
63.4 0.3959
63.425 0.3921
63.45 0.3873
63.475 0.3797
63.5 0.3683
63.525 0.3547
63.55 0.3417
63.575 0.3295
63.6 0.3205
63.625 0.3137
63.65 0.3092
63.675 0.3099
63.7 0.3178
63.725 0.3291
63.75 0.34
63.775 0.3467
63.8 0.3469
63.825 0.3385
63.85 0.3218
63.875 0.2989
63.9 0.2754
63.925 0.2567
63.95 0.2447
63.975 0.2567
64 0.2904
64.025 0.324
64.05 0.3492
64.075 0.3631
64.1 0.3656
64.125 0.3596
64.15 0.3458
64.175 0.3274
64.2 0.3068
64.225 0.2787
64.25 0.2426
64.275 0.2032
64.3 0.1636
64.325 0.1288
64.35 0.1008
64.375 0.0794
64.4 0.0659
64.425 0.0552
64.45 0.0443
64.475 0.0338
64.5 0.0209
64.525 0.0045
64.55 -0.0121
64.575 -0.0216
64.6 -0.0227
64.625 -0.0193
64.65 -0.0098
64.675 0.0134
64.7 0.0465
64.725 0.0825
64.75 0.1194
64.775 0.1601
64.8 0.2013
64.825 0.2452
64.85 0.295
64.875 0.3469
64.9 0.3967
64.925 0.4464
64.95 0.4971
64.975 0.5449
65 0.5874
65.025 0.6232
65.05 0.6506
65.075 0.67
65.1 0.6854
65.125 0.6955
65.15 0.6995
65.175 0.6974
65.2 0.6912
65.225 0.6844
65.25 0.6786
65.275 0.6735
65.3 0.6704
65.325 0.6667
65.35 0.6605
65.375 0.6548
65.4 0.6463
65.425 0.6329
65.45 0.6127
65.475 0.5829
65.5 0.5444
65.525 0.4983
65.55 0.4468
65.575 0.3906
65.6 0.3287
65.625 0.268
65.65 0.2159
65.675 0.1679
65.7 0.1299
65.725 0.1128
65.75 0.1099
65.775 0.1138
65.8 0.126
65.825 0.1435
65.85 0.1594
65.875 0.1707
65.9 0.1848
65.925 0.1976
65.95 0.2074
65.975 0.2162
66 0.223
66.025 0.2289
66.05 0.2318
66.075 0.2306
66.1 0.2253
66.125 0.2166
66.15 0.2054
66.175 0.1997
66.2 0.2014
66.225 0.2111
66.25 0.2433
66.275 0.3024
66.3 0.3739
66.325 0.4519
66.35 0.5325
66.375 0.6102
66.4 0.6851
66.425 0.7577
66.45 0.8254
66.475 0.8878
66.5 0.9455
66.525 0.9969
66.55 1.0415
66.575 1.0806
66.6 1.1136
66.625 1.1385
66.65 1.1579
66.675 1.1722
66.7 1.1807
66.725 1.1838
66.75 1.182
66.775 1.1736
66.8 1.1588
66.825 1.1381
66.85 1.1118
66.875 1.0791
66.9 1.0389
66.925 0.9921
66.95 0.9392
66.975 0.8811
67 0.8215
67.025 0.7661
67.05 0.7174
67.075 0.6766
67.1 0.6431
67.125 0.618
67.15 0.6018
67.175 0.5885
67.2 0.5685
67.225 0.5423
67.25 0.5099
67.275 0.4743
67.3 0.4362
67.325 0.3924
67.35 0.3404
67.375 0.28
67.4 0.2106
67.425 0.1415
67.45 0.0955
67.475 0.0729
67.5 0.0566
67.525 0.0419
67.55 0.0283
67.575 0.0166
67.6 0.0056
67.625 -0.0058
67.65 -0.0191
67.675 -0.0339
67.7 -0.0506
67.725 -0.0663
67.75 -0.0769
67.775 -0.0836
67.8 -0.0892
67.825 -0.097
67.85 -0.1107
67.875 -0.1275
67.9 -0.1417
67.925 -0.1464
67.95 -0.1405
67.975 -0.1355
68 -0.1302
68.025 -0.1172
68.05 -0.1007
68.075 -0.0861
68.1 -0.0787
68.125 -0.0787
68.15 -0.0861
68.175 -0.1043
68.2 -0.1312
68.225 -0.1659
68.25 -0.2081
68.275 -0.2529
68.3 -0.2847
68.325 -0.2962
68.35 -0.3081
68.375 -0.3239
68.4 -0.3334
68.425 -0.3308
68.45 -0.3142
68.475 -0.2785
68.5 -0.2318
68.525 -0.1873
68.55 -0.1476
68.575 -0.1122
68.6 -0.0851
68.625 -0.0666
68.65 -0.054
68.675 -0.0446
68.7 -0.0377
68.725 -0.0356
68.75 -0.0358
68.775 -0.0247
68.8 0.0071
68.825 0.0521
68.85 0.1007
68.875 0.1508
68.9 0.2042
68.925 0.2624
68.95 0.3203
68.975 0.3734
69 0.4203
69.025 0.4622
69.05 0.5019
69.075 0.5434
69.1 0.5851
69.125 0.624
69.15 0.6578
69.175 0.6861
69.2 0.7096
69.225 0.7281
69.25 0.7432
69.275 0.7557
69.3 0.7688
69.325 0.7808
69.35 0.7945
69.375 0.812
69.4 0.8325
69.425 0.8546
69.45 0.8791
69.475 0.9063
69.5 0.9375
69.525 0.9703
69.55 0.9999
69.575 1.0239
69.6 1.044
69.625 1.0604
69.65 1.0718
69.675 1.0775
69.7 1.0778
69.725 1.0727
69.75 1.0607
69.775 1.0421
69.8 1.0182
69.825 0.9926
69.85 0.9701
69.875 0.9542
69.9 0.9473
69.925 0.945
69.95 0.9402
69.975 0.9283
70 0.9081
70.025 0.8798
70.05 0.8425
70.075 0.7967
70.1 0.7471
70.125 0.7043
70.15 0.6674
70.175 0.6303
70.2 0.591
70.225 0.5537
70.25 0.5275
70.275 0.514
70.3 0.5062
70.325 0.4995
70.35 0.4877
70.375 0.4683
70.4 0.4425
70.425 0.4098
70.45 0.3693
70.475 0.3225
70.5 0.2694
70.525 0.2126
70.55 0.1557
70.575 0.1041
70.6 0.0602
70.625 0.0282
70.65 0.0069
70.675 -0.0031
70.7 -0.0099
70.725 -0.0249
70.75 -0.05
70.775 -0.0807
70.8 -0.1103
70.825 -0.14
70.85 -0.1666
70.875 -0.1904
70.9 -0.2129
70.925 -0.2248
70.95 -0.2173
70.975 -0.1927
71 -0.1504
71.025 -0.0905
71.05 -0.0219
71.075 0.051
71.1 0.1301
71.125 0.2128
71.15 0.2957
71.175 0.3781
71.2 0.4572
71.225 0.5343
71.25 0.6085
71.275 0.6792
71.3 0.746
71.325 0.8094
71.35 0.8752
71.375 0.9472
71.4 1.0223
71.425 1.0937
71.45 1.1605
71.475 1.223
71.5 1.2797
71.525 1.3294
71.55 1.3678
71.575 1.3977
71.6 1.4209
71.625 1.4401
71.65 1.4608
71.675 1.4875
71.7 1.518
71.725 1.5494
71.75 1.5789
71.775 1.6049
71.8 1.6277
71.825 1.6462
71.85 1.6593
71.875 1.6657
71.9 1.6653
71.925 1.6589
71.95 1.6466
71.975 1.629
72 1.6074
72.025 1.5838
72.05 1.559
72.075 1.5337
72.1 1.5102
72.125 1.4864
72.15 1.4587
72.175 1.4281
72.2 1.3957
72.225 1.3617
72.25 1.3259
72.275 1.2895
72.3 1.2526
72.325 1.2179
72.35 1.188
72.375 1.165
72.4 1.1488
72.425 1.1319
72.45 1.1111
72.475 1.0897
72.5 1.0687
72.525 1.0473
72.55 1.0227
72.575 0.9927
72.6 0.9599
72.625 0.9221
72.65 0.8791
72.675 0.8325
72.7 0.7859
72.725 0.7465
72.75 0.7232
72.775 0.7112
72.8 0.7057
72.825 0.7008
72.85 0.6934
72.875 0.6821
72.9 0.6653
72.925 0.6428
72.95 0.6149
72.975 0.581
73 0.5407
73.025 0.4986
73.05 0.4637
73.075 0.4465
73.1 0.446
73.125 0.4553
73.15 0.4678
73.175 0.4822
73.2 0.4975
73.225 0.5118
73.25 0.5217
73.275 0.5241
73.3 0.5188
73.325 0.506
73.35 0.4967
73.375 0.5039
73.4 0.5265
73.425 0.5638
73.45 0.6152
73.475 0.6781
73.5 0.746
73.525 0.8121
73.55 0.8737
73.575 0.9314
73.6 0.9867
73.625 1.0355
73.65 1.0763
73.675 1.1098
73.7 1.1346
73.725 1.1509
73.75 1.1611
73.775 1.1633
73.8 1.1577
73.825 1.1459
73.85 1.1305
73.875 1.1141
73.9 1.1045
73.925 1.1064
73.95 1.115
73.975 1.1216
74 1.1242
74.025 1.1224
74.05 1.1168
74.075 1.1087
74.1 1.1032
74.125 1.1042
74.15 1.1135
74.175 1.1298
74.2 1.1535
74.225 1.1808
74.25 1.2068
74.275 1.2288
74.3 1.2441
74.325 1.2515
74.35 1.2511
74.375 1.2434
74.4 1.2309
74.425 1.2175
74.45 1.2057
74.475 1.1928
74.5 1.1765
74.525 1.1562
74.55 1.1389
74.575 1.1379
74.6 1.1445
74.625 1.1447
74.65 1.1326
74.675 1.1065
74.7 1.0658
74.725 1.0111
74.75 0.9437
74.775 0.868
74.8 0.7896
74.825 0.7219
74.85 0.6699
74.875 0.6272
74.9 0.5862
74.925 0.5388
74.95 0.485
74.975 0.4346
75 0.4
75.025 0.381
75.05 0.3687
75.075 0.3564
75.1 0.3435
75.125 0.3364
75.15 0.3434
75.175 0.3589
75.2 0.3734
75.225 0.3814
75.25 0.381
75.275 0.3725
75.3 0.3568
75.325 0.3387
75.35 0.3169
75.375 0.2963
75.4 0.2889
75.425 0.3138
75.45 0.3624
75.475 0.4183
75.5 0.471
75.525 0.5164
75.55 0.5543
75.575 0.5854
75.6 0.6092
75.625 0.6255
75.65 0.6357
75.675 0.6452
75.7 0.6559
75.725 0.6664
75.75 0.6749
75.775 0.6812
75.8 0.6898
75.825 0.7042
75.85 0.7235
75.875 0.741
75.9 0.7556
75.925 0.7753
75.95 0.8019
75.975 0.8278
76 0.85
76.025 0.8734
76.05 0.906
76.075 0.9485
76.1 0.9958
76.125 1.0394
76.15 1.0743
76.175 1.1001
76.2 1.1164
76.225 1.1233
76.25 1.123
76.275 1.1159
76.3 1.1048
76.325 1.0872
76.35 1.0585
76.375 1.0194
76.4 0.972
76.425 0.9154
76.45 0.8545
76.475 0.8006
76.5 0.7602
76.525 0.7326
76.55 0.7169
76.575 0.7142
76.6 0.7271
76.625 0.7523
76.65 0.7857
76.675 0.8261
76.7 0.8721
76.725 0.9212
76.75 0.9732
76.775 1.0244
76.8 1.0713
76.825 1.1106
76.85 1.1406
76.875 1.1604
76.9 1.1687
76.925 1.1674
76.95 1.1604
76.975 1.1476
77 1.1273
77.025 1.0997
77.05 1.064
77.075 1.0196
77.1 0.9644
77.125 0.9022
77.15 0.8344
77.175 0.7633
77.2 0.6916
77.225 0.6246
77.25 0.566
77.275 0.5161
77.3 0.4747
77.325 0.4347
77.35 0.3907
77.375 0.3429
77.4 0.2939
77.425 0.2487
77.45 0.2116
77.475 0.1891
77.5 0.1888
77.525 0.2088
77.55 0.239
77.575 0.2695
77.6 0.2979
77.625 0.3233
77.65 0.3457
77.675 0.3677
77.7 0.3891
77.725 0.4045
77.75 0.411
77.775 0.4097
77.8 0.4026
77.825 0.3929
77.85 0.3858
77.875 0.385
77.9 0.3981
77.925 0.424
77.95 0.4514
77.975 0.4741
78 0.4916
78.025 0.503
78.05 0.5071
78.075 0.5029
78.1 0.4895
78.125 0.4668
78.15 0.4336
78.175 0.3897
78.2 0.3389
78.225 0.2881
78.25 0.2452
78.275 0.2086
78.3 0.1712
78.325 0.1313
78.35 0.0874
78.375 0.0391
78.4 -0.0138
78.425 -0.0725
78.45 -0.1379
78.475 -0.2103
78.5 -0.2897
78.525 -0.373
78.55 -0.4593
78.575 -0.5491
78.6 -0.6422
78.625 -0.7354
78.65 -0.8256
78.675 -0.9131
78.7 -0.997
78.725 -1.0758
78.75 -1.1495
78.775 -1.2134
78.8 -1.2581
78.825 -1.2837
78.85 -1.2919
78.875 -1.2791
78.9 -1.2532
78.925 -1.2255
78.95 -1.2016
78.975 -1.1816
79 -1.1632
79.025 -1.1458
79.05 -1.1281
79.075 -1.1041
79.1 -1.0715
79.125 -1.0307
79.15 -0.9854
79.175 -0.9368
79.2 -0.8831
79.225 -0.8204
79.25 -0.7466
79.275 -0.6557
79.3 -0.5436
79.325 -0.4202
79.35 -0.2931
79.375 -0.1654
79.4 -0.0433
79.425 0.0677
79.45 0.1677
79.475 0.26
79.5 0.345
79.525 0.423
79.55 0.4944
79.575 0.5586
79.6 0.6145
79.625 0.6621
79.65 0.702
79.675 0.7341
79.7 0.7591
79.725 0.7776
79.75 0.789
79.775 0.7938
79.8 0.7919
79.825 0.7839
79.85 0.7704
79.875 0.752
79.9 0.7292
79.925 0.7018
79.95 0.6704
79.975 0.6344
80 0.5931
80.025 0.5497
80.05 0.5129
80.075 0.4851
80.1 0.4611
80.125 0.4422
80.15 0.4287
80.175 0.4192
80.2 0.4114
80.225 0.4058
80.25 0.4102
80.275 0.4351
80.3 0.4776
80.325 0.538
80.35 0.6051
80.375 0.673
80.4 0.7404
80.425 0.8082
80.45 0.8771
80.475 0.9425
80.5 1.0031
80.525 1.0596
80.55 1.1123
80.575 1.1605
80.6 1.2033
80.625 1.2434
80.65 1.2851
80.675 1.3318
80.7 1.3808
80.725 1.4277
80.75 1.4724
80.775 1.5162
80.8 1.5569
80.825 1.5946
80.85 1.6297
80.875 1.6623
80.9 1.6941
80.925 1.7249
80.95 1.7521
80.975 1.7739
81 1.7899
81.025 1.7994
81.05 1.8038
81.075 1.8027
81.1 1.7956
81.125 1.7815
81.15 1.7591
81.175 1.7298
81.2 1.6938
81.225 1.6505
81.25 1.6006
81.275 1.5445
81.3 1.4829
81.325 1.4145
81.35 1.3398
81.375 1.2601
81.4 1.18
81.425 1.1094
81.45 1.0501
81.475 1.0069
81.5 0.9822
81.525 0.9691
81.55 0.9618
81.575 0.9582
81.6 0.9555
81.625 0.95
81.65 0.9414
81.675 0.9296
81.7 0.9131
81.725 0.8903
81.75 0.8613
81.775 0.8257
81.8 0.7832
81.825 0.7341
81.85 0.6789
81.875 0.6174
81.9 0.5478
81.925 0.4698
81.95 0.3863
81.975 0.3058
82 0.2319
82.025 0.1614
82.05 0.0891
82.075 0.0131
82.1 -0.0706
82.125 -0.1609
82.15 -0.2519
82.175 -0.3405
82.2 -0.4294
82.225 -0.5195
82.25 -0.6068
82.275 -0.6826
82.3 -0.7378
82.325 -0.773
82.35 -0.799
82.375 -0.8223
82.4 -0.8459
82.425 -0.8716
82.45 -0.8992
82.475 -0.9299
82.5 -0.9624
82.525 -0.9895
82.55 -1.003
82.575 -1.0037
82.6 -1.0044
82.625 -1.0103
82.65 -1.0183
82.675 -1.0219
82.7 -1.0125
82.725 -0.9862
82.75 -0.9482
82.775 -0.9065
82.8 -0.8641
82.825 -0.8161
82.85 -0.7545
82.875 -0.6736
82.9 -0.5714
82.925 -0.4484
82.95 -0.3176
82.975 -0.1895
83 -0.068
83.025 0.0467
83.05 0.1566
83.075 0.2632
83.1 0.3659
83.125 0.4639
83.15 0.5579
83.175 0.6469
83.2 0.7316
83.225 0.8121
83.25 0.8882
83.275 0.9614
83.3 1.0305
83.325 1.0948
83.35 1.1538
83.375 1.2067
83.4 1.2535
83.425 1.2938
83.45 1.3301
83.475 1.3691
83.5 1.419
83.525 1.4876
83.55 1.5701
83.575 1.6595
83.6 1.7523
83.625 1.8439
83.65 1.9325
83.675 2.0165
83.7 2.0958
83.725 2.1707
83.75 2.2413
83.775 2.3082
83.8 2.3718
83.825 2.4318
83.85 2.4887
83.875 2.5424
83.9 2.5934
83.925 2.6424
83.95 2.6908
83.975 2.741
84 2.7924
84.025 2.8447
84.05 2.8973
84.075 2.9485
84.1 2.9961
84.125 3.0395
84.15 3.0799
84.175 3.1179
84.2 3.1521
84.225 3.1827
84.25 3.2083
84.275 3.2274
84.3 3.2382
84.325 3.2419
84.35 3.2389
84.375 3.2281
84.4 3.209
84.425 3.1784
84.45 3.1409
84.475 3.1018
84.5 3.0624
84.525 3.0231
84.55 2.9912
84.575 2.9683
84.6 2.9471
84.625 2.928
84.65 2.9116
84.675 2.8965
84.7 2.8851
84.725 2.8767
84.75 2.8685
84.775 2.8604
84.8 2.8525
84.825 2.8434
84.85 2.8345
84.875 2.8302
84.9 2.831
84.925 2.8382
84.95 2.8515
84.975 2.8674
85 2.884
85.025 2.9017
85.05 2.9205
85.075 2.9376
85.1 2.9513
85.125 2.9629
85.15 2.9719
85.175 2.9763
85.2 2.9764
85.225 2.9724
85.25 2.9645
85.275 2.9518
85.3 2.9346
85.325 2.913
85.35 2.8869
85.375 2.8556
85.4 2.818
85.425 2.7757
85.45 2.729
85.475 2.6768
85.5 2.6214
85.525 2.5689
85.55 2.5201
85.575 2.4715
85.6 2.4246
85.625 2.3871
85.65 2.3641
85.675 2.3494
85.7 2.3365
85.725 2.3238
85.75 2.3117
85.775 2.3035
85.8 2.2948
85.825 2.284
85.85 2.2679
85.875 2.2436
85.9 2.2101
85.925 2.1671
85.95 2.1141
85.975 2.0549
86 1.9943
86.025 1.934
86.05 1.8758
86.075 1.8232
86.1 1.7749
86.125 1.7257
86.15 1.6713
86.175 1.6097
86.2 1.5433
86.225 1.4865
86.25 1.4471
86.275 1.4161
86.3 1.393
86.325 1.3914
86.35 1.4216
86.375 1.468
86.4 1.5236
86.425 1.5803
86.45 1.6404
86.475 1.7093
86.5 1.7829
86.525 1.8551
86.55 1.9216
86.575 1.9833
86.6 2.0412
86.625 2.0994
86.65 2.1587
86.675 2.2239
86.7 2.3089
86.725 2.4067
86.75 2.5001
86.775 2.5857
86.8 2.6651
86.825 2.7395
86.85 2.8099
86.875 2.8751
86.9 2.9356
86.925 2.9912
86.95 3.0422
86.975 3.0961
87 3.1592
87.025 3.2302
87.05 3.303
87.075 3.3743
87.1 3.4426
87.125 3.5071
87.15 3.5682
87.175 3.6243
87.2 3.6757
87.225 3.7223
87.25 3.7638
87.275 3.8009
87.3 3.8342
87.325 3.8628
87.35 3.8871
87.375 3.9076
87.4 3.9246
87.425 3.9383
87.45 3.9491
87.475 3.9573
87.5 3.9634
87.525 3.9677
87.55 3.9701
87.575 3.9707
87.6 3.9693
87.625 3.9662
87.65 3.9612
87.675 3.9546
87.7 3.9464
87.725 3.9363
87.75 3.9245
87.775 3.9112
87.8 3.896
87.825 3.8787
87.85 3.8595
87.875 3.8382
87.9 3.8147
87.925 3.7888
87.95 3.7608
87.975 3.7313
88 3.6997
88.025 3.6658
88.05 3.6293
88.075 3.5902
88.1 3.5483
88.125 3.5035
88.15 3.4555
88.175 3.4034
88.2 3.3474
88.225 3.2884
88.25 3.226
88.275 3.1606
88.3 3.0917
88.325 3.0198
88.35 2.9446
88.375 2.8665
88.4 2.7864
88.425 2.7058
88.45 2.6228
88.475 2.5333
88.5 2.4353
88.525 2.3283
88.55 2.2121
88.575 2.0915
88.6 1.9701
88.625 1.8604
88.65 1.7745
88.675 1.7026
88.7 1.633
88.725 1.5643
88.75 1.5016
88.775 1.451
88.8 1.4056
88.825 1.3607
88.85 1.332
88.875 1.326
88.9 1.3265
88.925 1.3272
88.95 1.3229
88.975 1.3143
89 1.3044
89.025 1.2912
89.05 1.2769
89.075 1.2569
89.1 1.2337
89.125 1.2138
89.15 1.1881
89.175 1.1558
89.2 1.1188
89.225 1.072
89.25 1.0161
89.275 0.951
89.3 0.8763
89.325 0.8011
89.35 0.7461
89.375 0.7277
89.4 0.7422
89.425 0.7753
89.45 0.8184
89.475 0.8729
89.5 0.9304
89.525 0.9883
89.55 1.0436
89.575 1.0916
89.6 1.1327
89.625 1.1653
89.65 1.1886
89.675 1.2029
89.7 1.2073
89.725 1.2022
89.75 1.1898
89.775 1.1738
89.8 1.1621
89.825 1.1573
89.85 1.1522
89.875 1.1404
89.9 1.1218
89.925 1.0972
89.95 1.0665
89.975 1.0317
90 0.9961
90.025 0.9635
90.05 0.9353
90.075 0.9071
90.1 0.8778
90.125 0.8486
90.15 0.8213
90.175 0.793
90.2 0.7595
90.225 0.7199
90.25 0.6729
90.275 0.6169
90.3 0.5529
90.325 0.4898
90.35 0.4284
90.375 0.3663
90.4 0.301
90.425 0.2319
90.45 0.1577
90.475 0.0812
90.5 0.0088
90.525 -0.0632
90.55 -0.1352
90.575 -0.2048
90.6 -0.2709
90.625 -0.3339
90.65 -0.3971
90.675 -0.4642
90.7 -0.5362
90.725 -0.6102
90.75 -0.6843
90.775 -0.7513
90.8 -0.8037
90.825 -0.8409
90.85 -0.8686
90.875 -0.8899
90.9 -0.9029
90.925 -0.897
90.95 -0.8679
90.975 -0.8168
91 -0.7491
91.025 -0.6714
91.05 -0.5953
91.075 -0.5283
91.1 -0.4736
91.125 -0.4325
91.15 -0.4041
91.175 -0.3833
91.2 -0.3641
91.225 -0.3477
91.25 -0.3366
91.275 -0.3308
91.3 -0.3335
91.325 -0.3472
91.35 -0.3712
91.375 -0.4073
91.4 -0.4535
91.425 -0.5038
91.45 -0.5525
91.475 -0.5971
91.5 -0.6268
91.525 -0.6382
91.55 -0.6389
91.575 -0.6321
91.6 -0.6201
91.625 -0.6066
91.65 -0.5915
91.675 -0.5784
91.7 -0.571
91.725 -0.5721
91.75 -0.5835
91.775 -0.6083
91.8 -0.6452
91.825 -0.6909
91.85 -0.7451
91.875 -0.8045
91.9 -0.866
91.925 -0.9269
91.95 -0.9782
91.975 -1.0158
92 -1.0415
92.025 -1.0587
92.05 -1.07
92.075 -1.0774
92.1 -1.0747
92.125 -1.0554
92.15 -1.026
92.175 -0.9976
92.2 -0.977
92.225 -0.963
92.25 -0.952
92.275 -0.9385
92.3 -0.9136
92.325 -0.879
92.35 -0.8391
92.375 -0.7954
92.4 -0.7543
92.425 -0.719
92.45 -0.6896
92.475 -0.6636
92.5 -0.6407
92.525 -0.6217
92.55 -0.6103
92.575 -0.6063
92.6 -0.6094
92.625 -0.6213
92.65 -0.637
92.675 -0.6516
92.7 -0.6609
92.725 -0.6653
92.75 -0.6652
92.775 -0.6634
92.8 -0.6593
92.825 -0.6561
92.85 -0.6537
92.875 -0.65
92.9 -0.6432
92.925 -0.6333
92.95 -0.6227
92.975 -0.6121
93 -0.6076
93.025 -0.6103
93.05 -0.6146
93.075 -0.6195
93.1 -0.6262
93.125 -0.6332
93.15 -0.6412
93.175 -0.6498
93.2 -0.6636
93.225 -0.6837
93.25 -0.7076
93.275 -0.7326
93.3 -0.7606
93.325 -0.7908
93.35 -0.8242
93.375 -0.8635
93.4 -0.9079
93.425 -0.9533
93.45 -0.9961
93.475 -1.0394
93.5 -1.0813
93.525 -1.1149
93.55 -1.1332
93.575 -1.1333
93.6 -1.1161
93.625 -1.096
93.65 -1.0826
93.675 -1.0808
93.7 -1.0906
93.725 -1.1094
93.75 -1.1326
93.775 -1.1428
93.8 -1.132
93.825 -1.1123
93.85 -1.0951
93.875 -1.0835
93.9 -1.0795
93.925 -1.0803
93.95 -1.0845
93.975 -1.0908
94 -1.102
94.025 -1.1156
94.05 -1.1298
94.075 -1.1457
94.1 -1.1621
94.125 -1.1763
94.15 -1.1826
94.175 -1.1777
94.2 -1.1692
94.225 -1.163
94.25 -1.1609
94.275 -1.1447
94.3 -1.0984
94.325 -1.0448
94.35 -0.9947
94.375 -0.9512
94.4 -0.9109
94.425 -0.8679
94.45 -0.8177
94.475 -0.7595
94.5 -0.6967
94.525 -0.634
94.55 -0.5762
94.575 -0.524
94.6 -0.4772
94.625 -0.4346
94.65 -0.3951
94.675 -0.3534
94.7 -0.2999
94.725 -0.2385
94.75 -0.1781
94.775 -0.1231
94.8 -0.0729
94.825 -0.0265
94.85 0.0129
94.875 0.0502
94.9 0.0861
94.925 0.1204
94.95 0.1512
94.975 0.1754
95 0.1888
95.025 0.187
95.05 0.1707
95.075 0.1462
95.1 0.1168
95.125 0.0846
95.15 0.0505
95.175 0.0138
95.2 -0.026
95.225 -0.0651
95.25 -0.105
95.275 -0.1506
95.3 -0.2049
95.325 -0.265
95.35 -0.3244
95.375 -0.3752
95.4 -0.422
95.425 -0.4679
95.45 -0.5109
95.475 -0.5501
95.5 -0.5799
95.525 -0.5989
95.55 -0.6095
95.575 -0.6122
95.6 -0.6017
95.625 -0.5761
95.65 -0.5309
95.675 -0.4757
95.7 -0.4182
95.725 -0.365
95.75 -0.3187
95.775 -0.2792
95.8 -0.2468
95.825 -0.2206
95.85 -0.2007
95.875 -0.1872
95.9 -0.1756
95.925 -0.1613
95.95 -0.1399
95.975 -0.1098
96 -0.0817
96.025 -0.0599
96.05 -0.0467
96.075 -0.0419
96.1 -0.0452
96.125 -0.0571
96.15 -0.0757
96.175 -0.0987
96.2 -0.122
96.225 -0.1429
96.25 -0.1621
96.275 -0.1784
96.3 -0.1939
96.325 -0.2117
96.35 -0.2324
96.375 -0.258
96.4 -0.2872
96.425 -0.3185
96.45 -0.3493
96.475 -0.3821
96.5 -0.4171
96.525 -0.4522
96.55 -0.4837
96.575 -0.511
96.6 -0.5352
96.625 -0.5599
96.65 -0.5873
96.675 -0.6208
96.7 -0.6609
96.725 -0.7094
96.75 -0.7617
96.775 -0.8133
96.8 -0.8638
96.825 -0.9129
96.85 -0.9571
96.875 -0.9899
96.9 -1.005
96.925 -0.9956
96.95 -0.9622
96.975 -0.9175
97 -0.8694
97.025 -0.8146
97.05 -0.7412
97.075 -0.653
97.1 -0.5665
97.125 -0.4858
97.15 -0.408
97.175 -0.3313
97.2 -0.2537
97.225 -0.1825
97.25 -0.1146
97.275 -0.0442
97.3 0.027
97.325 0.0934
97.35 0.1546
97.375 0.2111
97.4 0.263
97.425 0.3104
97.45 0.3526
97.475 0.3913
97.5 0.4276
97.525 0.4608
97.55 0.4903
97.575 0.5168
97.6 0.5428
97.625 0.5705
97.65 0.6014
97.675 0.6358
97.7 0.676
97.725 0.7223
97.75 0.7712
97.775 0.8179
97.8 0.8605
97.825 0.8969
97.85 0.9276
97.875 0.9556
97.9 0.9844
97.925 1.0106
97.95 1.0337
97.975 1.052
98 1.0666
98.025 1.0836
98.05 1.1083
98.075 1.1461
98.1 1.1919
98.125 1.2393
98.15 1.2846
98.175 1.3273
98.2 1.3699
98.225 1.4151
98.25 1.4623
98.275 1.5065
98.3 1.5435
98.325 1.5723
98.35 1.5886
98.375 1.5885
98.4 1.5753
98.425 1.5522
98.45 1.5246
98.475 1.4956
98.5 1.4739
98.525 1.4588
98.55 1.4419
98.575 1.4244
98.6 1.4094
98.625 1.4029
98.65 1.4115
98.675 1.4372
98.7 1.47
98.725 1.5032
98.75 1.5352
98.775 1.5643
98.8 1.5891
98.825 1.6106
98.85 1.626
98.875 1.6344
98.9 1.6375
98.925 1.6303
98.95 1.6137
98.975 1.5935
99 1.5747
99.025 1.5576
99.05 1.5437
99.075 1.529
99.1 1.5086
99.125 1.4842
99.15 1.4558
99.175 1.4239
99.2 1.3921
99.225 1.36
99.25 1.3266
99.275 1.301
99.3 1.2886
99.325 1.2872
99.35 1.2894
99.375 1.2896
99.4 1.2846
99.425 1.2727
99.45 1.2517
99.475 1.222
99.5 1.1866
99.525 1.1525
99.55 1.1341
99.575 1.135
99.6 1.1456
99.625 1.1612
99.65 1.1866
99.675 1.2204
99.7 1.2531
99.725 1.2774
99.75 1.2913
99.775 1.2965
99.8 1.2982
99.825 1.2961
99.85 1.2941
99.875 1.293
99.9 1.2886
99.925 1.2801
99.95 1.267
99.975 1.247
100 1.223
