# Supplementary material for: Uptake of N2O5 by aqueous aerosol unveiled using chemically accurate many-body potentials
Source: Nat Commun. 2022 Mar 10;13:1266. doi: 10.1038/s41467-022-28697-8 (PMC8913772; doi:10.1038/s41467-022-28697-8)
Supplement: Supplementary file 3 — Source Data [file 41467_2022_28697_MOESM3_ESM.zip › n2o5-uptake-data/Fig2/scattering/rep08run12/relcom_gds.dat]

0.025 12.0364
0.05 12.0258
0.075 12.0152
0.1 12.0045
0.125 11.9938
0.15 11.9831
0.175 11.9724
0.2 11.9617
0.225 11.951
0.25 11.9403
0.275 11.9295
0.3 11.9188
0.325 11.908
0.35 11.8972
0.375 11.8864
0.4 11.8755
0.425 11.8647
0.45 11.8539
0.475 11.843
0.5 11.8322
0.525 11.8213
0.55 11.8105
0.575 11.7996
0.6 11.7888
0.625 11.7779
0.65 11.7671
0.675 11.7562
0.7 11.7453
0.725 11.7345
0.75 11.7236
0.775 11.7127
0.8 11.7018
0.825 11.6909
0.85 11.68
0.875 11.6691
0.9 11.6581
0.925 11.6472
0.95 11.6362
0.975 11.6252
1 11.6142
1.025 11.6031
1.05 11.5921
1.075 11.581
1.1 11.5699
1.125 11.5588
1.15 11.5477
1.175 11.5366
1.2 11.5255
1.225 11.5143
1.25 11.5032
1.275 11.492
1.3 11.4808
1.325 11.4696
1.35 11.4584
1.375 11.4472
1.4 11.436
1.425 11.4247
1.45 11.4135
1.475 11.4022
1.5 11.391
1.525 11.3797
1.55 11.3685
1.575 11.3572
1.6 11.346
1.625 11.3347
1.65 11.3235
1.675 11.3122
1.7 11.301
1.725 11.2897
1.75 11.2784
1.775 11.2671
1.8 11.2558
1.825 11.2445
1.85 11.2332
1.875 11.2218
1.9 11.2104
1.925 11.199
1.95 11.1876
1.975 11.1762
2 11.1647
2.025 11.1533
2.05 11.1418
2.075 11.1303
2.1 11.1188
2.125 11.1073
2.15 11.0957
2.175 11.0842
2.2 11.0726
2.225 11.061
2.25 11.0493
2.275 11.0376
2.3 11.0259
2.325 11.0142
2.35 11.0025
2.375 10.9907
2.4 10.9789
2.425 10.9671
2.45 10.9552
2.475 10.9434
2.5 10.9315
2.525 10.9196
2.55 10.9077
2.575 10.8958
2.6 10.8839
2.625 10.872
2.65 10.86
2.675 10.8481
2.7 10.8361
2.725 10.8242
2.75 10.8123
2.775 10.8003
2.8 10.7885
2.825 10.7766
2.85 10.7648
2.875 10.753
2.9 10.7412
2.925 10.7294
2.95 10.7176
2.975 10.7059
3 10.6941
3.025 10.6823
3.05 10.6706
3.075 10.6588
3.1 10.647
3.125 10.6352
3.15 10.6233
3.175 10.6115
3.2 10.5996
3.225 10.5877
3.25 10.5758
3.275 10.5639
3.3 10.552
3.325 10.5401
3.35 10.5282
3.375 10.5162
3.4 10.5043
3.425 10.4923
3.45 10.4803
3.475 10.4682
3.5 10.4561
3.525 10.444
3.55 10.4319
3.575 10.4197
3.6 10.4076
3.625 10.3954
3.65 10.3832
3.675 10.371
3.7 10.3588
3.725 10.3466
3.75 10.3344
3.775 10.3221
3.8 10.3099
3.825 10.2976
3.85 10.2852
3.875 10.2729
3.9 10.2604
3.925 10.248
3.95 10.2355
3.975 10.223
4 10.2105
4.025 10.198
4.05 10.1854
4.075 10.1728
4.1 10.1602
4.125 10.1475
4.15 10.1349
4.175 10.1221
4.2 10.1094
4.225 10.0967
4.25 10.0839
4.275 10.0711
4.3 10.0584
4.325 10.0456
4.35 10.0327
4.375 10.0199
4.4 10.0071
4.425 9.9942
4.45 9.9813
4.475 9.9684
4.5 9.9554
4.525 9.9424
4.55 9.9294
4.575 9.9164
4.6 9.9033
4.625 9.8902
4.65 9.8771
4.675 9.864
4.7 9.8509
4.725 9.8377
4.75 9.8246
4.775 9.8114
4.8 9.7982
4.825 9.785
4.85 9.7718
4.875 9.7587
4.9 9.7455
4.925 9.7323
4.95 9.7191
4.975 9.7059
5 9.6927
5.025 9.6794
5.05 9.6661
5.075 9.6527
5.1 9.6393
5.125 9.6259
5.15 9.6124
5.175 9.5989
5.2 9.5854
5.225 9.5718
5.25 9.5582
5.275 9.5445
5.3 9.5308
5.325 9.517
5.35 9.5032
5.375 9.4893
5.4 9.4754
5.425 9.4614
5.45 9.4473
5.475 9.4331
5.5 9.4189
5.525 9.4046
5.55 9.3903
5.575 9.3759
5.6 9.3615
5.625 9.3471
5.65 9.3327
5.675 9.3183
5.7 9.3039
5.725 9.2894
5.75 9.2749
5.775 9.2604
5.8 9.2458
5.825 9.2312
5.85 9.2166
5.875 9.2019
5.9 9.1872
5.925 9.1725
5.95 9.1577
5.975 9.1429
6 9.1281
6.025 9.1133
6.05 9.0984
6.075 9.0835
6.1 9.0686
6.125 9.0537
6.15 9.0387
6.175 9.0237
6.2 9.0086
6.225 8.9935
6.25 8.9783
6.275 8.9631
6.3 8.9478
6.325 8.9324
6.35 8.9168
6.375 8.9012
6.4 8.8855
6.425 8.8696
6.45 8.8537
6.475 8.8376
6.5 8.8214
6.525 8.8052
6.55 8.7889
6.575 8.7725
6.6 8.7561
6.625 8.7397
6.65 8.7232
6.675 8.7067
6.7 8.6902
6.725 8.6736
6.75 8.657
6.775 8.6404
6.8 8.6238
6.825 8.607
6.85 8.5903
6.875 8.5734
6.9 8.5565
6.925 8.5395
6.95 8.5224
6.975 8.5052
7 8.488
7.025 8.4706
7.05 8.4531
7.075 8.4355
7.1 8.4179
7.125 8.4002
7.15 8.3824
7.175 8.3645
7.2 8.3465
7.225 8.3284
7.25 8.3101
7.275 8.2917
7.3 8.2732
7.325 8.2546
7.35 8.2359
7.375 8.2171
7.4 8.1982
7.425 8.1792
7.45 8.1602
7.475 8.141
7.5 8.1219
7.525 8.1026
7.55 8.0834
7.575 8.064
7.6 8.0446
7.625 8.0251
7.65 8.0055
7.675 7.9859
7.7 7.9663
7.725 7.9465
7.75 7.9267
7.775 7.9068
7.8 7.8868
7.825 7.8668
7.85 7.8467
7.875 7.8265
7.9 7.8062
7.925 7.7859
7.95 7.7655
7.975 7.7451
8 7.7245
8.025 7.7039
8.05 7.6831
8.075 7.6623
8.1 7.6414
8.125 7.6204
8.15 7.5993
8.175 7.5782
8.2 7.557
8.225 7.5357
8.25 7.5145
8.275 7.4931
8.3 7.4717
8.325 7.4503
8.35 7.4287
8.375 7.407
8.4 7.3852
8.425 7.3633
8.45 7.3413
8.475 7.3191
8.5 7.2969
8.525 7.2746
8.55 7.2522
8.575 7.2298
8.6 7.2073
8.625 7.1848
8.65 7.1622
8.675 7.1396
8.7 7.1168
8.725 7.094
8.75 7.0711
8.775 7.0481
8.8 7.025
8.825 7.0016
8.85 6.9782
8.875 6.9547
8.9 6.931
8.925 6.9072
8.95 6.8833
8.975 6.8593
9 6.8352
9.025 6.8109
9.05 6.7866
9.075 6.7621
9.1 6.7374
9.125 6.7126
9.15 6.6876
9.175 6.6624
9.2 6.637
9.225 6.6113
9.25 6.5855
9.275 6.5594
9.3 6.533
9.325 6.5065
9.35 6.4794
9.375 6.452
9.4 6.4242
9.425 6.3961
9.45 6.3677
9.475 6.339
9.5 6.31
9.525 6.2808
9.55 6.2513
9.575 6.2216
9.6 6.192
9.625 6.1626
9.65 6.1331
9.675 6.1035
9.7 6.0739
9.725 6.0444
9.75 6.015
9.775 5.9856
9.8 5.956
9.825 5.9261
9.85 5.8959
9.875 5.8656
9.9 5.8351
9.925 5.8045
9.95 5.7738
9.975 5.7426
10 5.7113
10.025 5.6796
10.05 5.6476
10.075 5.6155
10.1 5.5834
10.125 5.551
10.15 5.5185
10.175 5.4857
10.2 5.4526
10.225 5.4191
10.25 5.3854
10.275 5.3512
10.3 5.3166
10.325 5.2816
10.35 5.2464
10.375 5.2106
10.4 5.1741
10.425 5.1371
10.45 5.0997
10.475 5.0616
10.5 5.0225
10.525 4.9823
10.55 4.9413
10.575 4.8997
10.6 4.8571
10.625 4.8137
10.65 4.7696
10.675 4.7248
10.7 4.6791
10.725 4.6327
10.75 4.5855
10.775 4.5376
10.8 4.4889
10.825 4.4394
10.85 4.3893
10.875 4.3382
10.9 4.2861
10.925 4.2326
10.95 4.178
10.975 4.1222
11 4.0653
11.025 4.0073
11.05 3.9481
11.075 3.8877
11.1 3.826
11.125 3.7629
11.15 3.6981
11.175 3.6317
11.2 3.5638
11.225 3.4943
11.25 3.423
11.275 3.3499
11.3 3.2751
11.325 3.1985
11.35 3.1198
11.375 3.0388
11.4 2.9557
11.425 2.8701
11.45 2.7805
11.475 2.6863
11.5 2.5887
11.525 2.4884
11.55 2.3858
11.575 2.2804
11.6 2.171
11.625 2.0566
11.65 1.9363
11.675 1.8098
11.7 1.6774
11.725 1.54
11.75 1.4014
11.775 1.2701
11.8 1.1539
11.825 1.0593
11.85 0.9867
11.875 0.9282
11.9 0.8784
11.925 0.8379
11.95 0.8226
11.975 0.8368
12 0.8592
12.025 0.8805
12.05 0.9067
12.075 0.9431
12.1 0.9927
12.125 1.0646
12.15 1.1534
12.175 1.2532
12.2 1.3634
12.225 1.484
12.25 1.6063
12.275 1.723
12.3 1.8331
12.325 1.9368
12.35 2.0345
12.375 2.1267
12.4 2.2131
12.425 2.2949
12.45 2.3728
12.475 2.4464
12.5 2.5162
12.525 2.5824
12.55 2.6451
12.575 2.705
12.6 2.7618
12.625 2.8156
12.65 2.8664
12.675 2.9139
12.7 2.9579
12.725 2.9989
12.75 3.0375
12.775 3.0736
12.8 3.1075
12.825 3.1383
12.85 3.1662
12.875 3.1916
12.9 3.2147
12.925 3.2361
12.95 3.2555
12.975 3.2731
13 3.2888
13.025 3.3025
13.05 3.3146
13.075 3.3251
13.1 3.3337
13.125 3.3406
13.15 3.3457
13.175 3.3491
13.2 3.3505
13.225 3.3502
13.25 3.3482
13.275 3.3444
13.3 3.3389
13.325 3.3319
13.35 3.3232
13.375 3.3129
13.4 3.3005
13.425 3.2861
13.45 3.2696
13.475 3.251
13.5 3.2302
13.525 3.2068
13.55 3.1807
13.575 3.1519
13.6 3.12
13.625 3.0846
13.65 3.0451
13.675 3.0005
13.7 2.951
13.725 2.8962
13.75 2.8362
13.775 2.7716
13.8 2.7022
13.825 2.6297
13.85 2.5542
13.875 2.4764
13.9 2.3955
13.925 2.3146
13.95 2.2402
13.975 2.1778
14 2.1269
14.025 2.0803
14.05 2.0338
14.075 1.9871
14.1 1.9422
14.125 1.8958
14.15 1.846
14.175 1.7946
14.2 1.7427
14.225 1.6924
14.25 1.6408
14.275 1.5874
14.3 1.5366
14.325 1.499
14.35 1.4851
14.375 1.4891
14.4 1.5
14.425 1.5073
14.45 1.5135
14.475 1.5213
14.5 1.5307
14.525 1.537
14.55 1.5375
14.575 1.5322
14.6 1.5249
14.625 1.5195
14.65 1.5154
14.675 1.5155
14.7 1.5208
14.725 1.5294
14.75 1.5345
14.775 1.5315
14.8 1.5205
14.825 1.5025
14.85 1.4811
14.875 1.4573
14.9 1.4317
14.925 1.4036
14.95 1.3753
14.975 1.344
15 1.3123
15.025 1.2763
15.05 1.2308
15.075 1.1812
15.1 1.1348
15.125 1.0959
15.15 1.059
15.175 1.0246
15.2 0.997
15.225 0.9867
15.25 0.9888
15.275 0.9936
15.3 1.0056
15.325 1.023
15.35 1.0462
15.375 1.072
15.4 1.1037
15.425 1.1401
15.45 1.1772
15.475 1.209
15.5 1.2325
15.525 1.2436
15.55 1.2421
15.575 1.2323
15.6 1.2142
15.625 1.1885
15.65 1.1588
15.675 1.1362
15.7 1.1205
15.725 1.1049
15.75 1.0864
15.775 1.0664
15.8 1.0501
15.825 1.0328
15.85 1.0158
15.875 0.996
15.9 0.9712
15.925 0.9394
15.95 0.9043
15.975 0.8685
16 0.831
16.025 0.7927
16.05 0.7493
16.075 0.702
16.1 0.6553
16.125 0.6122
16.15 0.5737
16.175 0.537
16.2 0.4974
16.225 0.4541
16.25 0.4054
16.275 0.3486
16.3 0.2841
16.325 0.214
16.35 0.1399
16.375 0.0621
16.4 -0.0188
16.425 -0.0986
16.45 -0.1741
16.475 -0.2448
16.5 -0.3123
16.525 -0.3723
16.55 -0.4019
16.575 -0.3894
16.6 -0.3528
16.625 -0.3113
16.65 -0.2733
16.675 -0.2416
16.7 -0.2167
16.725 -0.1926
16.75 -0.1655
16.775 -0.1391
16.8 -0.1163
16.825 -0.0972
16.85 -0.0831
16.875 -0.0736
16.9 -0.0686
16.925 -0.0721
16.95 -0.0808
16.975 -0.0925
17 -0.1037
17.025 -0.1088
17.05 -0.0995
17.075 -0.0733
17.1 -0.0349
17.125 0.0079
17.15 0.0514
17.175 0.0931
17.2 0.1334
17.225 0.1751
17.25 0.2165
17.275 0.2546
17.3 0.287
17.325 0.3125
17.35 0.3296
17.375 0.3361
17.4 0.3326
17.425 0.3218
17.45 0.3103
17.475 0.3071
17.5 0.3131
17.525 0.3254
17.55 0.3471
17.575 0.3658
17.6 0.375
17.625 0.3712
17.65 0.3535
17.675 0.3281
17.7 0.3016
17.725 0.2796
17.75 0.259
17.775 0.2414
17.8 0.2297
17.825 0.2301
17.85 0.2487
17.875 0.2783
17.9 0.31
17.925 0.3384
17.95 0.3618
17.975 0.3782
18 0.3859
18.025 0.3842
18.05 0.3779
18.075 0.3713
18.1 0.3628
18.125 0.3501
18.15 0.3311
18.175 0.3056
18.2 0.2755
18.225 0.2409
18.25 0.2054
18.275 0.1708
18.3 0.1394
18.325 0.113
18.35 0.0904
18.375 0.0687
18.4 0.044
18.425 0.0109
18.45 -0.0345
18.475 -0.0928
18.5 -0.1589
18.525 -0.2286
18.55 -0.2957
18.575 -0.3594
18.6 -0.4228
18.625 -0.4873
18.65 -0.5508
18.675 -0.6141
18.7 -0.6749
18.725 -0.7283
18.75 -0.7717
18.775 -0.8039
18.8 -0.8187
18.825 -0.818
18.85 -0.8118
18.875 -0.8042
18.9 -0.7994
18.925 -0.8042
18.95 -0.8107
18.975 -0.8128
19 -0.8231
19.025 -0.8499
19.05 -0.8784
19.075 -0.9003
19.1 -0.9096
19.125 -0.8987
19.15 -0.875
19.175 -0.845
19.2 -0.8091
19.225 -0.7658
19.25 -0.7063
19.275 -0.6355
19.3 -0.5644
19.325 -0.498
19.35 -0.4374
19.375 -0.3814
19.4 -0.3253
19.425 -0.2681
19.45 -0.2209
19.475 -0.1847
19.5 -0.1584
19.525 -0.1401
19.55 -0.1215
19.575 -0.0923
19.6 -0.0539
19.625 -0.0163
19.65 0.0196
19.675 0.0613
19.7 0.1102
19.725 0.1635
19.75 0.2207
19.775 0.2815
19.8 0.3465
19.825 0.4185
19.85 0.5026
19.875 0.5995
19.9 0.7049
19.925 0.8162
19.95 0.9388
19.975 1.0694
20 1.2015
20.025 1.3335
20.05 1.4613
20.075 1.58
20.1 1.6933
20.125 1.8062
20.15 1.9212
20.175 2.0371
20.2 2.1526
20.225 2.2645
20.25 2.372
20.275 2.4736
20.3 2.568
20.325 2.6571
20.35 2.742
20.375 2.8226
20.4 2.8991
20.425 2.9708
20.45 3.0381
20.475 3.1024
20.5 3.1628
20.525 3.2194
20.55 3.2721
20.575 3.3205
20.6 3.3649
20.625 3.4048
20.65 3.4406
20.675 3.4727
20.7 3.5011
20.725 3.5256
20.75 3.5463
20.775 3.5632
20.8 3.576
20.825 3.5844
20.85 3.5886
20.875 3.5881
20.9 3.5835
20.925 3.5753
20.95 3.5624
20.975 3.5456
21 3.5254
21.025 3.503
21.05 3.4797
21.075 3.4557
21.1 3.4292
21.125 3.3994
21.15 3.3659
21.175 3.3273
21.2 3.283
21.225 3.2336
21.25 3.1794
21.275 3.1221
21.3 3.0627
21.325 3.0014
21.35 2.9365
21.375 2.867
21.4 2.7911
21.425 2.7093
21.45 2.6214
21.475 2.5293
21.5 2.4357
21.525 2.3399
21.55 2.2393
21.575 2.1371
21.6 2.0344
21.625 1.9351
21.65 1.8496
21.675 1.7904
21.7 1.7603
21.725 1.757
21.75 1.7673
21.775 1.7893
21.8 1.822
21.825 1.8591
21.85 1.8949
21.875 1.9258
21.9 1.9589
21.925 2.0078
21.95 2.0709
21.975 2.1359
22 2.1989
22.025 2.2574
22.05 2.3106
22.075 2.3582
22.1 2.4003
22.125 2.437
22.15 2.4695
22.175 2.4968
22.2 2.5176
22.225 2.5325
22.25 2.5418
22.275 2.546
22.3 2.5448
22.325 2.538
22.35 2.5235
22.375 2.5001
22.4 2.4689
22.425 2.4302
22.45 2.3852
22.475 2.3364
22.5 2.2842
22.525 2.2326
22.55 2.1906
22.575 2.1625
22.6 2.1503
22.625 2.1481
22.65 2.1477
22.675 2.1514
22.7 2.1588
22.725 2.1681
22.75 2.1762
22.775 2.1796
22.8 2.1775
22.825 2.1693
22.85 2.154
22.875 2.1319
22.9 2.1055
22.925 2.0768
22.95 2.0465
22.975 2.0147
23 1.9832
23.025 1.9571
23.05 1.9373
23.075 1.9278
23.1 1.9327
23.125 1.9497
23.15 1.9789
23.175 2.0172
23.2 2.0606
23.225 2.1049
23.25 2.142
23.275 2.1719
23.3 2.1952
23.325 2.2095
23.35 2.2156
23.375 2.2176
23.4 2.2139
23.425 2.2077
23.45 2.209
23.475 2.2223
23.5 2.2449
23.525 2.2687
23.55 2.2875
23.575 2.3031
23.6 2.3238
23.625 2.3511
23.65 2.3841
23.675 2.4251
23.7 2.4735
23.725 2.528
23.75 2.585
23.775 2.6348
23.8 2.6745
23.825 2.7041
23.85 2.7238
23.875 2.7344
23.9 2.7363
23.925 2.7294
23.95 2.7124
23.975 2.6861
24 2.6508
24.025 2.6076
24.05 2.5591
24.075 2.5069
24.1 2.4469
24.125 2.3763
24.15 2.2938
24.175 2.202
24.2 2.1036
24.225 2.0007
24.25 1.8932
24.275 1.7843
24.3 1.6797
24.325 1.5858
24.35 1.5116
24.375 1.4623
24.4 1.4401
24.425 1.4386
24.45 1.4427
24.475 1.4467
24.5 1.4532
24.525 1.4651
24.55 1.4781
24.575 1.4856
24.6 1.4851
24.625 1.4745
24.65 1.4549
24.675 1.4302
24.7 1.398
24.725 1.3602
24.75 1.3151
24.775 1.2651
24.8 1.2161
24.825 1.1715
24.85 1.1244
24.875 1.0793
24.9 1.0382
24.925 1.0002
24.95 0.9651
24.975 0.9323
25 0.9199
25.025 0.9378
25.05 0.9738
25.075 1.0128
25.1 1.049
25.125 1.0807
25.15 1.1075
25.175 1.1291
25.2 1.1464
25.225 1.1595
25.25 1.1686
25.275 1.1754
25.3 1.1811
25.325 1.1842
25.35 1.1836
25.375 1.179
25.4 1.171
25.425 1.1595
25.45 1.1439
25.475 1.124
25.5 1.0992
25.525 1.0691
25.55 1.035
25.575 0.9993
25.6 0.9668
25.625 0.9444
25.65 0.9262
25.675 0.9059
25.7 0.8811
25.725 0.8491
25.75 0.8107
25.775 0.7655
25.8 0.7132
25.825 0.6552
25.85 0.5915
25.875 0.5215
25.9 0.4459
25.925 0.365
25.95 0.2794
25.975 0.1931
26 0.1141
26.025 0.0487
26.05 -0.0097
26.075 -0.0693
26.1 -0.1303
26.125 -0.1895
26.15 -0.2446
26.175 -0.2962
26.2 -0.3448
26.225 -0.3948
26.25 -0.4458
26.275 -0.4915
26.3 -0.523
26.325 -0.535
26.35 -0.5312
26.375 -0.5111
26.4 -0.4787
26.425 -0.4393
26.45 -0.3947
26.475 -0.3441
26.5 -0.286
26.525 -0.2264
26.55 -0.1673
26.575 -0.1058
26.6 -0.0394
26.625 0.0327
26.65 0.1068
26.675 0.1783
26.7 0.2446
26.725 0.306
26.75 0.3632
26.775 0.4173
26.8 0.469
26.825 0.5173
26.85 0.5656
26.875 0.625
26.9 0.7075
26.925 0.8089
26.95 0.9192
26.975 1.0295
27 1.1336
27.025 1.2302
27.05 1.3204
27.075 1.4043
27.1 1.4819
27.125 1.555
27.15 1.6235
27.175 1.6903
27.2 1.7547
27.225 1.8151
27.25 1.8705
27.275 1.9176
27.3 1.9554
27.325 1.9837
27.35 2.0035
27.375 2.0168
27.4 2.0266
27.425 2.0322
27.45 2.0338
27.475 2.0298
27.5 2.0179
27.525 1.9991
27.55 1.9733
27.575 1.9419
27.6 1.9094
27.625 1.8791
27.65 1.8506
27.675 1.8218
27.7 1.796
27.725 1.7709
27.75 1.7411
27.775 1.7083
27.8 1.672
27.825 1.6335
27.85 1.5924
27.875 1.5443
27.9 1.4906
27.925 1.435
27.95 1.3748
27.975 1.3113
28 1.2508
28.025 1.2117
28.05 1.187
28.075 1.1622
28.1 1.137
28.125 1.1159
28.15 1.1038
28.175 1.1013
28.2 1.1049
28.225 1.1136
28.25 1.1283
28.275 1.146
28.3 1.1646
28.325 1.1833
28.35 1.2088
28.375 1.2484
28.4 1.296
28.425 1.3461
28.45 1.3982
28.475 1.4468
28.5 1.4876
28.525 1.5245
28.55 1.5554
28.575 1.5772
28.6 1.5889
28.625 1.5962
28.65 1.6023
28.675 1.6122
28.7 1.6292
28.725 1.6452
28.75 1.659
28.775 1.6727
28.8 1.6865
28.825 1.6993
28.85 1.7153
28.875 1.7371
28.9 1.7653
28.925 1.7995
28.95 1.8332
28.975 1.8665
29 1.9027
29.025 1.9424
29.05 1.9895
29.075 2.0471
29.1 2.1142
29.125 2.1924
29.15 2.2784
29.175 2.364
29.2 2.4442
29.225 2.517
29.25 2.582
29.275 2.6393
29.3 2.69
29.325 2.7345
29.35 2.7724
29.375 2.804
29.4 2.8303
29.425 2.8507
29.45 2.8657
29.475 2.8743
29.5 2.877
29.525 2.8752
29.55 2.8707
29.575 2.863
29.6 2.8501
29.625 2.8315
29.65 2.8125
29.675 2.8045
29.7 2.8137
29.725 2.8381
29.75 2.8698
29.775 2.9025
29.8 2.9327
29.825 2.9578
29.85 2.9782
29.875 2.995
29.9 3.0061
29.925 3.0083
29.95 3.003
29.975 2.9928
30 2.9805
30.025 2.9687
30.05 2.955
30.075 2.9375
30.1 2.9152
30.125 2.8874
30.15 2.8546
30.175 2.8168
30.2 2.7741
30.225 2.7262
30.25 2.6738
30.275 2.6169
30.3 2.5568
30.325 2.4942
30.35 2.4276
30.375 2.3557
30.4 2.2778
30.425 2.1932
30.45 2.1008
30.475 2.0013
30.5 1.8985
30.525 1.7957
30.55 1.7025
30.575 1.634
30.6 1.5888
30.625 1.5509
30.65 1.5151
30.675 1.4802
30.7 1.4505
30.725 1.4274
30.75 1.406
30.775 1.386
30.8 1.3687
30.825 1.3535
30.85 1.3395
30.875 1.3246
30.9 1.3113
30.925 1.3055
30.95 1.3091
30.975 1.317
31 1.3258
31.025 1.3309
31.05 1.3295
31.075 1.3289
31.1 1.3464
31.125 1.3953
31.15 1.4671
31.175 1.5519
31.2 1.6368
31.225 1.718
31.25 1.7935
31.275 1.8625
31.3 1.9244
31.325 1.9815
31.35 2.0345
31.375 2.0818
31.4 2.1214
31.425 2.1532
31.45 2.1783
31.475 2.1979
31.5 2.2151
31.525 2.2325
31.55 2.2546
31.575 2.2876
31.6 2.3351
31.625 2.3926
31.65 2.4515
31.675 2.5057
31.7 2.5545
31.725 2.5977
31.75 2.6354
31.775 2.6678
31.8 2.6972
31.825 2.7235
31.85 2.7458
31.875 2.7659
31.9 2.7875
31.925 2.8153
31.95 2.8503
31.975 2.8869
32 2.9211
32.025 2.9525
32.05 2.9804
32.075 3.0042
32.1 3.0223
32.125 3.0335
32.15 3.0378
32.175 3.036
32.2 3.0289
32.225 3.0156
32.25 2.9951
32.275 2.9696
32.3 2.9445
32.325 2.9315
32.35 2.9369
32.375 2.9546
32.4 2.9763
32.425 2.9957
32.45 3.0102
32.475 3.0207
32.5 3.028
32.525 3.0295
32.55 3.0229
32.575 3.008
32.6 2.984
32.625 2.9502
32.65 2.905
32.675 2.8527
32.7 2.8047
32.725 2.765
32.75 2.729
32.775 2.6928
32.8 2.6546
32.825 2.6175
32.85 2.5824
32.875 2.555
32.9 2.5386
32.925 2.5327
32.95 2.5403
32.975 2.56
33 2.5898
33.025 2.6283
33.05 2.6708
33.075 2.712
33.1 2.7464
33.125 2.7725
33.15 2.7883
33.175 2.7971
33.2 2.8062
33.225 2.8205
33.25 2.8381
33.275 2.856
33.3 2.8701
33.325 2.8813
33.35 2.8957
33.375 2.9147
33.4 2.9351
33.425 2.9496
33.45 2.9575
33.475 2.9584
33.5 2.9524
33.525 2.943
33.55 2.9395
33.575 2.9463
33.6 2.9648
33.625 2.9913
33.65 3.0224
33.675 3.0553
33.7 3.0846
33.725 3.1065
33.75 3.1214
33.775 3.1302
33.8 3.1334
33.825 3.132
33.85 3.1327
33.875 3.1445
33.9 3.1638
33.925 3.1865
33.95 3.2114
33.975 3.236
34 3.2583
34.025 3.2775
34.05 3.2941
34.075 3.3078
34.1 3.3185
34.125 3.3251
34.15 3.3264
34.175 3.3219
34.2 3.3127
34.225 3.2991
34.25 3.2808
34.275 3.2585
34.3 3.2349
34.325 3.2124
34.35 3.1922
34.375 3.1795
34.4 3.1832
34.425 3.203
34.45 3.23
34.475 3.2566
34.5 3.2788
34.525 3.2941
34.55 3.3035
34.575 3.3064
34.6 3.3027
34.625 3.2931
34.65 3.2777
34.675 3.2564
34.7 3.2288
34.725 3.1946
34.75 3.1541
34.775 3.108
34.8 3.0562
34.825 3.0004
34.85 2.9471
34.875 2.9024
34.9 2.8648
34.925 2.8315
34.95 2.8009
34.975 2.7762
35 2.7598
35.025 2.7486
35.05 2.7366
35.075 2.7242
35.1 2.7128
35.125 2.7024
35.15 2.6926
35.175 2.684
35.2 2.6726
35.225 2.6577
35.25 2.6407
35.275 2.6222
35.3 2.6026
35.325 2.5854
35.35 2.5745
35.375 2.5691
35.4 2.5659
35.425 2.5632
35.45 2.5659
35.475 2.5785
35.5 2.5994
35.525 2.6225
35.55 2.6405
35.575 2.6501
35.6 2.6525
35.625 2.6517
35.65 2.646
35.675 2.6368
35.7 2.6249
35.725 2.6088
35.75 2.587
35.775 2.5588
35.8 2.5245
35.825 2.4862
35.85 2.4451
35.875 2.403
35.9 2.365
35.925 2.3335
35.95 2.3123
35.975 2.2955
36 2.2775
36.025 2.2568
36.05 2.2317
36.075 2.2018
36.1 2.1686
36.125 2.135
36.15 2.104
36.175 2.082
36.2 2.0689
36.225 2.0536
36.25 2.0366
36.275 2.0222
36.3 2.0128
36.325 2.0124
36.35 2.0163
36.375 2.0194
36.4 2.02
36.425 2.0156
36.45 2.005
36.475 1.9881
36.5 1.9653
36.525 1.9396
36.55 1.915
36.575 1.8914
36.6 1.8725
36.625 1.8547
36.65 1.8407
36.675 1.8352
36.7 1.8373
36.725 1.8472
36.75 1.8635
36.775 1.8878
36.8 1.919
36.825 1.9572
36.85 2.0104
36.875 2.0706
36.9 2.1309
36.925 2.1901
36.95 2.2468
36.975 2.2999
37 2.3479
37.025 2.3926
37.05 2.4351
37.075 2.4733
37.1 2.5085
37.125 2.5426
37.15 2.5733
37.175 2.5993
37.2 2.6199
37.225 2.6347
37.25 2.6431
37.275 2.6453
37.3 2.6412
37.325 2.6323
37.35 2.6255
37.375 2.6364
37.4 2.6673
37.425 2.7079
37.45 2.7526
37.475 2.7974
37.5 2.8404
37.525 2.8819
37.55 2.9209
37.575 2.9576
37.6 2.9944
37.625 3.0314
37.65 3.0683
37.675 3.1051
37.7 3.1409
37.725 3.1747
37.75 3.2053
37.775 3.2325
37.8 3.2565
37.825 3.2773
37.85 3.2965
37.875 3.3149
37.9 3.3311
37.925 3.3437
37.95 3.3525
37.975 3.3559
38 3.3525
38.025 3.3427
38.05 3.3293
38.075 3.3149
38.1 3.2973
38.125 3.2745
38.15 3.2468
38.175 3.2183
38.2 3.1919
38.225 3.1679
38.25 3.1425
38.275 3.1124
38.3 3.0769
38.325 3.0365
38.35 2.9905
38.375 2.9389
38.4 2.8828
38.425 2.8261
38.45 2.7691
38.475 2.711
38.5 2.6501
38.525 2.5859
38.55 2.516
38.575 2.4378
38.6 2.3515
38.625 2.2602
38.65 2.1688
38.675 2.08
38.7 1.9934
38.725 1.9101
38.75 1.8316
38.775 1.7562
38.8 1.681
38.825 1.6037
38.85 1.5276
38.875 1.4588
38.9 1.3963
38.925 1.3355
38.95 1.2762
38.975 1.216
39 1.157
39.025 1.1044
39.05 1.0643
39.075 1.0309
39.1 0.9979
39.125 0.9666
39.15 0.9376
39.175 0.9113
39.2 0.8857
39.225 0.8549
39.25 0.8142
39.275 0.7647
39.3 0.7112
39.325 0.6595
39.35 0.6125
39.375 0.5678
39.4 0.5225
39.425 0.474
39.45 0.4206
39.475 0.3645
39.5 0.3154
39.525 0.2799
39.55 0.26
39.575 0.2486
39.6 0.2463
39.625 0.2529
39.65 0.2675
39.675 0.2889
39.7 0.3126
39.725 0.3375
39.75 0.3635
39.775 0.3884
39.8 0.4148
39.825 0.4471
39.85 0.4878
39.875 0.5327
39.9 0.5771
39.925 0.6218
39.95 0.6656
39.975 0.7056
40 0.7404
40.025 0.7678
40.05 0.7854
40.075 0.7907
40.1 0.7828
40.125 0.7658
40.15 0.7489
40.175 0.7373
40.2 0.7282
40.225 0.7137
40.25 0.6943
40.275 0.678
40.3 0.6654
40.325 0.6553
40.35 0.6483
40.375 0.6456
40.4 0.6445
40.425 0.6418
40.45 0.6358
40.475 0.6289
40.5 0.6267
40.525 0.6296
40.55 0.6414
40.575 0.6601
40.6 0.6808
40.625 0.7047
40.65 0.7314
40.675 0.7541
40.7 0.7706
40.725 0.7788
40.75 0.7786
40.775 0.7722
40.8 0.7591
40.825 0.7402
40.85 0.7176
40.875 0.6943
40.9 0.67
40.925 0.6479
40.95 0.6303
40.975 0.6127
41 0.5915
41.025 0.5677
41.05 0.5367
41.075 0.504
41.1 0.4749
41.125 0.4493
41.15 0.4349
41.175 0.4341
41.2 0.4516
41.225 0.4849
41.25 0.5306
41.275 0.584
41.3 0.6469
41.325 0.7129
41.35 0.7763
41.375 0.8427
41.4 0.9171
41.425 1.0004
41.45 1.088
41.475 1.1739
41.5 1.2537
41.525 1.3242
41.55 1.3854
41.575 1.4345
41.6 1.472
41.625 1.5018
41.65 1.5313
41.675 1.5643
41.7 1.6005
41.725 1.6399
41.75 1.6782
41.775 1.7134
41.8 1.7462
41.825 1.7791
41.85 1.812
41.875 1.8388
41.9 1.8563
41.925 1.8642
41.95 1.8612
41.975 1.8464
42 1.8234
42.025 1.7937
42.05 1.7555
42.075 1.7078
42.1 1.6519
42.125 1.5897
42.15 1.5235
42.175 1.4548
42.2 1.3862
42.225 1.3175
42.25 1.2491
42.275 1.1825
42.3 1.1191
42.325 1.0588
42.35 1.0024
42.375 0.9588
42.4 0.9411
42.425 0.9449
42.45 0.9622
42.475 0.9848
42.5 1.0086
42.525 1.027
42.55 1.0422
42.575 1.0634
42.6 1.0912
42.625 1.1253
42.65 1.1592
42.675 1.1866
42.7 1.203
42.725 1.2114
42.75 1.214
42.775 1.2142
42.8 1.2131
42.825 1.2106
42.85 1.2023
42.875 1.1888
42.9 1.1714
42.925 1.1614
42.95 1.1615
42.975 1.1776
43 1.2003
43.025 1.2252
43.05 1.2509
43.075 1.2786
43.1 1.3071
43.125 1.3356
43.15 1.3613
43.175 1.3795
43.2 1.3897
43.225 1.396
43.25 1.4003
43.275 1.4055
43.3 1.4171
43.325 1.4388
43.35 1.4752
43.375 1.5181
43.4 1.5618
43.425 1.6036
43.45 1.6422
43.475 1.6774
43.5 1.7118
43.525 1.7457
43.55 1.7756
43.575 1.8003
43.6 1.8187
43.625 1.838
43.65 1.8663
43.675 1.9118
43.7 1.9703
43.725 2.0345
43.75 2.0946
43.775 2.1542
43.8 2.212
43.825 2.2656
43.85 2.3147
43.875 2.3581
43.9 2.3955
43.925 2.4291
43.95 2.4636
43.975 2.502
44 2.544
44.025 2.587
44.05 2.6274
44.075 2.662
44.1 2.6894
44.125 2.7091
44.15 2.7211
44.175 2.7262
44.2 2.725
44.225 2.7181
44.25 2.7054
44.275 2.6865
44.3 2.6614
44.325 2.6313
44.35 2.5986
44.375 2.5633
44.4 2.5235
44.425 2.4769
44.45 2.4233
44.475 2.3637
44.5 2.2969
44.525 2.222
44.55 2.1397
44.575 2.049
44.6 1.9507
44.625 1.8483
44.65 1.7445
44.675 1.6424
44.7 1.5448
44.725 1.4591
44.75 1.3904
44.775 0.9596
44.8 0.9093
44.825 0.8631
44.85 0.822
44.875 0.7886
44.9 0.7605
44.925 0.7357
44.95 0.7138
44.975 0.6962
45 0.6899
45.025 0.7049
45.05 0.7393
45.075 0.7865
45.1 0.8415
45.125 0.9001
45.15 0.9613
45.175 1.0243
45.2 1.0837
45.225 1.1402
45.25 1.1961
45.275 1.2514
45.3 1.3048
45.325 1.3568
45.35 1.4075
45.375 1.453
45.4 1.4905
45.425 1.5182
45.45 1.5373
45.475 1.5486
45.5 1.5518
45.525 1.5469
45.55 1.5357
45.575 1.5214
45.6 1.5037
45.625 1.4828
45.65 1.4559
45.675 1.4203
45.7 1.3785
45.725 1.33
45.75 1.2748
45.775 1.2149
45.8 1.1529
45.825 1.1034
45.85 1.0769
45.875 1.0599
45.9 1.0452
45.925 1.0343
45.95 1.0277
45.975 1.025
46 1.0269
46.025 1.0339
46.05 1.0478
46.075 1.0685
46.1 1.0949
46.125 1.1275
46.15 1.1721
46.175 1.2312
46.2 1.2978
46.225 1.3623
46.25 1.4213
46.275 1.4727
46.3 1.5164
46.325 1.5522
46.35 1.5797
46.375 1.5999
46.4 1.6122
46.425 1.6175
46.45 1.6173
46.475 1.6134
46.5 1.6068
46.525 1.5961
46.55 1.5797
46.575 1.5559
46.6 1.525
46.625 1.4888
46.65 1.451
46.675 1.4106
46.7 1.3673
46.725 1.3259
46.75 1.2877
46.775 1.2598
46.8 1.2408
46.825 1.2296
46.85 1.2346
46.875 1.2619
46.9 1.2995
46.925 1.3406
46.95 1.3803
46.975 1.413
47 1.4409
47.025 1.4677
47.05 1.4927
47.075 1.5197
47.1 1.5526
47.125 1.5898
47.15 1.6241
47.175 1.6538
47.2 1.6776
47.225 1.6953
47.25 1.707
47.275 1.713
47.3 1.7124
47.325 1.7067
47.35 1.7013
47.375 1.697
47.4 1.6916
47.425 1.6802
47.45 1.6591
47.475 1.6286
47.5 1.5912
47.525 1.5503
47.55 1.5104
47.575 1.4761
47.6 1.4525
47.625 1.4362
47.65 1.424
47.675 1.4132
47.7 1.4029
47.725 1.3955
47.75 1.3934
47.775 1.3968
47.8 1.4056
47.825 1.4258
47.85 1.4621
47.875 1.5051
47.9 1.5504
47.925 1.5952
47.95 1.6458
47.975 1.7062
48 1.7724
48.025 1.8399
48.05 1.9033
48.075 1.963
48.1 2.0201
48.125 2.0729
48.15 2.1191
48.175 2.1607
48.2 2.1968
48.225 2.2264
48.25 2.2465
48.275 2.258
48.3 2.2631
48.325 2.2615
48.35 2.2571
48.375 2.2522
48.4 2.2455
48.425 2.2396
48.45 2.2307
48.475 2.2174
48.5 2.2003
48.525 2.176
48.55 2.1426
48.575 2.1031
48.6 2.0606
48.625 2.0158
48.65 1.974
48.675 1.9339
48.7 1.9
48.725 1.8761
48.75 1.8644
48.775 1.8694
48.8 1.8885
48.825 1.916
48.85 1.9456
48.875 1.9739
48.9 2.0042
48.925 2.0416
48.95 2.0867
48.975 2.1376
49 2.1866
49.025 2.2321
49.05 2.276
49.075 2.3204
49.1 2.3627
49.125 2.3988
49.15 2.4277
49.175 2.4496
49.2 2.4656
49.225 2.4745
49.25 2.476
49.275 2.4695
49.3 2.4552
49.325 2.434
49.35 2.408
49.375 2.382
49.4 2.3568
49.425 2.332
49.45 2.3053
49.475 2.2775
49.5 2.2567
49.525 2.2483
49.55 2.2506
49.575 2.2637
49.6 2.2825
49.625 2.3043
49.65 2.3281
49.675 2.3517
49.7 2.3758
49.725 2.4021
49.75 2.4333
49.775 2.4689
49.8 2.5067
49.825 2.5428
49.85 2.5731
49.875 2.5963
49.9 2.6125
49.925 2.6231
49.95 2.626
49.975 2.6191
50 2.6013
50.025 2.5719
50.05 2.5349
50.075 2.4918
50.1 2.441
50.125 2.3864
50.15 2.3336
50.175 2.2875
50.2 2.2533
50.225 2.227
50.25 2.2073
50.275 2.2029
50.3 2.2078
50.325 2.2155
50.35 2.223
50.375 2.227
50.4 2.2281
50.425 2.2254
50.45 2.2155
50.475 2.1967
50.5 2.1713
50.525 2.1415
50.55 2.1142
50.575 2.0918
50.6 2.0759
50.625 2.0733
50.65 2.0873
50.675 2.1168
50.7 2.156
50.725 2.1969
50.75 2.2348
50.775 2.2644
50.8 2.2848
50.825 2.2961
50.85 2.3003
50.875 2.3033
50.9 2.3068
50.925 2.3094
50.95 2.3082
50.975 2.3021
51 2.2943
51.025 2.2883
51.05 2.2849
51.075 2.2842
51.1 2.2808
51.125 2.2718
51.15 2.2553
51.175 2.2323
51.2 2.2033
51.225 2.1699
51.25 2.1316
51.275 2.0859
51.3 2.0343
51.325 1.978
51.35 1.9208
51.375 1.8649
51.4 1.8105
51.425 1.7602
51.45 1.7185
51.475 1.6846
51.5 1.6609
51.525 1.6479
51.55 1.6505
51.575 1.6679
51.6 1.6942
51.625 1.7222
51.65 1.7506
51.675 1.7753
51.7 1.7955
51.725 1.8131
51.75 1.8275
51.775 1.8399
51.8 1.8537
51.825 1.872
51.85 1.8977
51.875 1.9322
51.9 1.975
51.925 2.0274
51.95 2.0886
51.975 2.154
52 2.2189
52.025 2.2782
52.05 2.3279
52.075 2.3695
52.1 2.4098
52.125 2.4526
52.15 2.5025
52.175 2.5583
52.2 2.6156
52.225 2.671
52.25 2.7243
52.275 2.7716
52.3 2.8117
52.325 2.8443
52.35 2.8689
52.375 2.8866
52.4 2.8978
52.425 2.9035
52.45 2.9052
52.475 2.905
52.5 2.9115
52.525 2.9331
52.55 2.9658
52.575 3.0042
52.6 3.0447
52.625 3.0805
52.65 3.1098
52.675 3.136
52.7 3.1592
52.725 3.1784
52.75 3.197
52.775 3.2161
52.8 3.2389
52.825 3.2643
52.85 3.2898
52.875 3.3143
52.9 3.3373
52.925 3.3568
52.95 3.3733
52.975 3.3889
53 3.4028
53.025 3.4186
53.05 3.438
53.075 3.4625
53.1 3.49
53.125 3.5158
53.15 3.5411
53.175 3.5661
53.2 3.5919
53.225 3.6166
53.25 3.6374
53.275 3.6556
53.3 3.6685
53.325 3.6723
53.35 3.6663
53.375 3.6515
53.4 3.6273
53.425 3.5934
53.45 3.5514
53.475 3.5064
53.5 3.4654
53.525 3.4333
53.55 3.4138
53.575 3.4095
53.6 3.4169
53.625 3.4314
53.65 3.4521
53.675 3.4737
53.7 3.4901
53.725 3.4987
53.75 3.4988
53.775 3.4927
53.8 3.483
53.825 3.4673
53.85 3.4417
53.875 3.4077
53.9 3.3712
53.925 3.342
53.95 3.3258
53.975 3.3204
54 3.321
54.025 3.3245
54.05 3.335
54.075 3.3547
54.1 3.38
54.125 3.4071
54.15 3.4304
54.175 3.4452
54.2 3.4483
54.225 3.4403
54.25 3.4221
54.275 3.3977
54.3 3.3758
54.325 3.3698
54.35 3.3806
54.375 3.3964
54.4 3.4132
54.425 3.4316
54.45 3.4487
54.475 3.4561
54.5 3.4543
54.525 3.4503
54.55 3.4564
54.575 3.4853
54.6 3.5307
54.625 3.5797
54.65 3.6281
54.675 3.6722
54.7 3.7092
54.725 3.7387
54.75 3.7624
54.775 3.7832
54.8 3.805
54.825 3.8281
54.85 3.8506
54.875 3.8724
54.9 3.8943
54.925 3.9207
54.95 3.9549
54.975 3.9921
55 4.0282
55.025 4.0602
55.05 4.0841
55.075 4.1033
55.1 4.1173
55.125 4.1253
55.15 4.1304
55.175 4.1352
55.2 4.1373
55.225 4.1351
55.25 4.1286
55.275 4.1173
55.3 4.1
55.325 4.0763
55.35 4.0465
55.375 4.0124
55.4 3.9787
55.425 3.9463
55.45 3.9123
55.475 3.8745
55.5 3.8374
55.525 3.8199
55.55 3.8209
55.575 3.8215
55.6 3.814
55.625 3.7946
55.65 3.7638
55.675 3.7233
55.7 3.6743
55.725 3.6186
55.75 3.5571
55.775 3.4925
55.8 3.4292
55.825 3.3749
55.85 3.3269
55.875 3.2877
55.9 3.2544
55.925 3.2206
55.95 3.186
55.975 3.1492
56 3.1112
56.025 3.0753
56.05 3.0429
56.075 3.0126
56.1 2.9846
56.125 2.9585
56.15 2.9345
56.175 2.9096
56.2 2.8837
56.225 2.8588
56.25 2.841
56.275 2.8396
56.3 2.8511
56.325 2.8657
56.35 2.8793
56.375 2.8913
56.4 2.9017
56.425 2.9145
56.45 2.9316
56.475 2.9464
56.5 2.9547
56.525 2.9596
56.55 2.9664
56.575 2.9788
56.6 3.0011
56.625 3.0286
56.65 3.0556
56.675 3.0777
56.7 3.0927
56.725 3.1024
56.75 3.1073
56.775 3.1102
56.8 3.116
56.825 3.1288
56.85 3.145
56.875 3.1604
56.9 3.1723
56.925 3.1805
56.95 3.1829
56.975 3.1824
57 3.1759
57.025 3.1628
57.05 3.1456
57.075 3.13
57.1 3.1239
57.125 3.137
57.15 3.1591
57.175 3.1842
57.2 3.2105
57.225 3.237
57.25 3.2638
57.275 3.2891
57.3 3.312
57.325 3.3308
57.35 3.3439
57.375 3.352
57.4 3.3553
57.425 3.3544
57.45 3.3513
57.475 3.3497
57.5 3.3516
57.525 3.3531
57.55 3.3504
57.575 3.3419
57.6 3.3252
57.625 3.3017
57.65 3.2718
57.675 3.2348
57.7 3.1899
57.725 3.1381
57.75 3.0786
57.775 3.0113
57.8 2.9351
57.825 2.8519
57.85 2.7716
57.875 2.698
57.9 2.6263
57.925 2.5536
57.95 2.4776
57.975 2.4032
58 2.3351
58.025 2.2852
58.05 2.2563
58.075 2.2379
58.1 2.2316
58.125 2.2287
58.15 2.2247
58.175 2.218
58.2 2.2057
58.225 2.1895
58.25 2.1683
58.275 2.139
58.3 2.1015
58.325 2.0639
58.35 2.0362
58.375 2.0195
58.4 2.0075
58.425 1.9977
58.45 1.9845
58.475 1.9653
58.5 1.9429
58.525 1.9151
58.55 1.8798
58.575 1.8366
58.6 1.786
58.625 1.7306
58.65 1.6749
58.675 1.6246
58.7 1.579
58.725 1.5383
58.75 1.5038
58.775 1.4735
58.8 1.4517
58.825 1.4426
58.85 1.4459
58.875 1.465
58.9 1.4922
58.925 1.5181
58.95 1.5383
58.975 1.554
59 1.5655
59.025 1.5717
59.05 1.5739
59.075 1.5764
59.1 1.5789
59.125 1.5827
59.15 1.5918
59.175 1.6114
59.2 1.6344
59.225 1.6557
59.25 1.6747
59.275 1.6963
59.3 1.7255
59.325 1.7653
59.35 1.8136
59.375 1.865
59.4 1.9152
59.425 1.9605
59.45 1.9991
59.475 2.0315
59.5 2.059
59.525 2.0844
59.55 2.1099
59.575 2.1366
59.6 2.1642
59.625 2.1922
59.65 2.2196
59.675 2.2446
59.7 2.265
59.725 2.2802
59.75 2.2911
59.775 2.2987
59.8 2.3055
59.825 2.3163
59.85 2.3301
59.875 2.3431
59.9 2.3523
59.925 2.357
59.95 2.36
59.975 2.364
60 2.3692
60.025 2.3752
60.05 2.3798
60.075 2.3829
60.1 2.3836
60.125 2.3802
60.15 2.3728
60.175 2.3615
60.2 2.3472
60.225 2.329
60.25 2.3075
60.275 2.2835
60.3 2.257
60.325 2.2268
60.35 2.1932
60.375 2.1559
60.4 2.1135
60.425 2.0666
60.45 2.0145
60.475 1.9564
60.5 1.8932
60.525 1.8254
60.55 1.7548
60.575 1.6852
60.6 1.6279
60.625 1.593
60.65 1.5788
60.675 1.5844
60.7 1.5998
60.725 1.6167
60.75 1.6321
60.775 1.6436
60.8 1.6526
60.825 1.6576
60.85 1.6623
60.875 1.6718
60.9 1.6823
60.925 1.6918
60.95 1.699
60.975 1.7017
61 1.6992
61.025 1.6931
61.05 1.6852
61.075 1.6751
61.1 1.663
61.125 1.6487
61.15 1.6311
61.175 1.6099
61.2 1.5841
61.225 1.5522
61.25 1.5172
61.275 1.4833
61.3 1.4501
61.325 1.4166
61.35 1.3849
61.375 1.3608
61.4 1.3482
61.425 1.3408
61.45 1.339
61.475 1.3363
61.5 1.3279
61.525 1.314
61.55 1.2946
61.575 1.2714
61.6 1.2564
61.625 1.2605
61.65 1.2877
61.675 1.3231
61.7 1.3596
61.725 1.3921
61.75 1.4195
61.775 1.4432
61.8 1.4649
61.825 1.4891
61.85 1.5167
61.875 1.5427
61.9 1.5639
61.925 1.5794
61.95 1.5859
61.975 1.5833
62 1.5724
62.025 1.5558
62.05 1.5359
62.075 1.5152
62.1 1.4963
62.125 1.4776
62.15 1.4606
62.175 1.4434
62.2 1.4255
62.225 1.4059
62.25 1.3846
62.275 1.3619
62.3 1.3328
62.325 1.2948
62.35 1.2465
62.375 1.1879
62.4 1.121
62.425 1.0484
62.45 0.9797
62.475 0.9204
62.5 0.8679
62.525 0.8191
62.55 0.7729
62.575 0.731
62.6 0.7005
62.625 0.6831
62.65 0.6765
62.675 0.6806
62.7 0.6935
62.725 0.7118
62.75 0.7365
62.775 0.7658
62.8 0.7952
62.825 0.8237
62.85 0.8505
62.875 0.8724
62.9 0.8876
62.925 0.8945
62.95 0.8937
62.975 0.8867
63 0.8799
63.025 0.8838
63.05 0.8923
63.075 0.8993
63.1 0.9041
63.125 0.9075
63.15 0.9107
63.175 0.9133
63.2 0.9139
63.225 0.915
63.25 0.9186
63.275 0.9287
63.3 0.9446
63.325 0.9643
63.35 0.9835
63.375 1.0015
63.4 1.0219
63.425 1.0392
63.45 1.0486
63.475 1.0482
63.5 1.0396
63.525 1.0254
63.55 1.0164
63.575 1.0179
63.6 1.0316
63.625 1.0537
63.65 1.0785
63.675 1.1016
63.7 1.1195
63.725 1.134
63.75 1.1472
63.775 1.1591
63.8 1.1711
63.825 1.1806
63.85 1.1957
63.875 1.2179
63.9 1.2474
63.925 1.2792
63.95 1.3121
63.975 1.3442
64 1.3783
64.025 1.4208
64.05 1.473
64.075 1.5327
64.1 1.5899
64.125 1.6399
64.15 1.6811
64.175 1.7125
64.2 1.7382
64.225 1.7672
64.25 1.8047
64.275 1.8459
64.3 1.881
64.325 1.9058
64.35 1.9218
64.375 1.9325
64.4 1.9413
64.425 1.9442
64.45 1.9406
64.475 1.9299
64.5 1.9117
64.525 1.8909
64.55 1.8666
64.575 1.8402
64.6 1.81
64.625 1.7771
64.65 1.7467
64.675 1.7201
64.7 1.6987
64.725 1.6814
64.75 1.6694
64.775 1.6644
64.8 1.6646
64.825 1.6673
64.85 1.67
64.875 1.6723
64.9 1.6736
64.925 1.673
64.95 1.6687
64.975 1.6598
65 1.647
65.025 1.6306
65.05 1.6113
65.075 1.5905
65.1 1.5699
65.125 1.5471
65.15 1.5232
65.175 1.5041
65.2 1.4939
65.225 1.4899
65.25 1.4938
65.275 1.5104
65.3 1.5407
65.325 1.5797
65.35 1.6202
65.375 1.6578
65.4 1.6914
65.425 1.719
65.45 1.7397
65.475 1.7542
65.5 1.771
65.525 1.7946
65.55 1.8284
65.575 1.8693
65.6 1.9183
65.625 1.9718
65.65 2.0177
65.675 2.0523
65.7 2.0773
65.725 2.0963
65.75 2.1083
65.775 2.1111
65.8 2.1043
65.825 2.0891
65.85 2.0649
65.875 2.0349
65.9 2.002
65.925 1.9748
65.95 1.9584
65.975 1.9596
66 1.9671
66.025 1.9739
66.05 1.975
66.075 1.9669
66.1 1.9516
66.125 1.933
66.15 1.9221
66.175 1.9204
66.2 1.9189
66.225 1.9152
66.25 1.9041
66.275 1.8879
66.3 1.8664
66.325 1.8421
66.35 1.8135
66.375 1.7789
66.4 1.7358
66.425 1.6866
66.45 1.6317
66.475 1.5686
66.5 1.4973
66.525 1.4185
66.55 1.3305
66.575 1.2332
66.6 1.1373
66.625 1.0477
66.65 0.9604
66.675 0.8786
66.7 0.7999
66.725 0.7168
66.75 0.6286
66.775 0.5449
66.8 0.4739
66.825 0.412
66.85 0.3509
66.875 0.2827
66.9 0.2086
66.925 0.1381
66.95 0.0771
66.975 0.0264
67 -0.0196
67.025 -0.0633
67.05 -0.1015
67.075 -0.1361
67.1 -0.167
67.125 -0.1963
67.15 -0.2287
67.175 -0.2628
67.2 -0.2961
67.225 -0.3236
67.25 -0.3472
67.275 -0.3692
67.3 -0.3935
67.325 -0.4229
67.35 -0.4562
67.375 -0.4761
67.4 -0.4636
67.425 -0.4182
67.45 -0.3534
67.475 -0.2801
67.5 -0.2053
67.525 -0.1355
67.55 -0.0737
67.575 -0.0195
67.6 0.0275
67.625 0.0667
67.65 0.1011
67.675 0.1354
67.7 0.1713
67.725 0.2072
67.75 0.2388
67.775 0.2652
67.8 0.2878
67.825 0.3044
67.85 0.3155
67.875 0.3231
67.9 0.329
67.925 0.3363
67.95 0.3492
67.975 0.3663
68 0.3837
68.025 0.4018
68.05 0.4213
68.075 0.4385
68.1 0.4542
68.125 0.4677
68.15 0.4779
68.175 0.4794
68.2 0.4726
68.225 0.4601
68.25 0.4453
68.275 0.4299
68.3 0.4113
68.325 0.3883
68.35 0.3613
68.375 0.3356
68.4 0.3117
68.425 0.2916
68.45 0.2854
68.475 0.2961
68.5 0.3113
68.525 0.3229
68.55 0.3314
68.575 0.3368
68.6 0.3375
68.625 0.3357
68.65 0.3343
68.675 0.3356
68.7 0.3439
68.725 0.3695
68.75 0.4112
68.775 0.4609
68.8 0.5113
68.825 0.5586
68.85 0.6032
68.875 0.6488
68.9 0.6965
68.925 0.7485
68.95 0.81
68.975 0.8856
69 0.9716
69.025 1.0665
69.05 1.1636
69.075 1.257
69.1 1.3428
69.125 1.4214
69.15 1.4915
69.175 1.5524
69.2 1.6049
69.225 1.65
69.25 1.6882
69.275 1.7215
69.3 1.7502
69.325 1.7724
69.35 1.789
69.375 1.8081
69.4 1.8391
69.425 1.8808
69.45 1.9236
69.475 1.9625
69.5 1.9967
69.525 2.0272
69.55 2.0543
69.575 2.0776
69.6 2.0964
69.625 2.1103
69.65 2.1201
69.675 2.1243
69.7 2.1246
69.725 2.1209
69.75 2.1128
69.775 2.0993
69.8 2.0807
69.825 2.0564
69.85 2.0271
69.875 1.9964
69.9 1.9669
69.925 1.9451
69.95 1.9286
69.975 1.9099
70 1.887
70.025 1.8603
70.05 1.8301
70.075 1.7972
70.1 1.7655
70.125 1.735
70.15 1.7025
70.175 1.665
70.2 1.6197
70.225 1.5676
70.25 1.5079
70.275 1.44
70.3 1.3673
70.325 1.2958
70.35 1.2276
70.375 1.1614
70.4 1.0999
70.425 1.0415
70.45 0.9821
70.475 0.9183
70.5 0.8484
70.525 0.777
70.55 0.7091
70.575 0.6474
70.6 0.5891
70.625 0.5334
70.65 0.4837
70.675 0.4432
70.7 0.408
70.725 0.3718
70.75 0.329
70.775 0.2771
70.8 0.2169
70.825 0.1497
70.85 0.0778
70.875 0.0062
70.9 -0.0569
70.925 -0.1071
70.95 -0.1389
70.975 -0.1603
71 -0.1782
71.025 -0.1908
71.05 -0.1889
71.075 -0.1737
71.1 -0.1489
71.125 -0.1097
71.15 -0.0477
71.175 0.0294
71.2 0.1118
71.225 0.1947
71.25 0.2774
71.275 0.3564
71.3 0.4293
71.325 0.4944
71.35 0.5522
71.375 0.6027
71.4 0.6453
71.425 0.6803
71.45 0.7091
71.475 0.7342
71.5 0.7553
71.525 0.78
71.55 0.8245
71.575 0.8797
71.6 0.9333
71.625 0.9827
71.65 1.0255
71.675 1.0605
71.7 1.0865
71.725 1.1035
71.75 1.1132
71.775 1.1217
71.8 1.1329
71.825 1.142
71.85 1.1454
71.875 1.1417
71.9 1.1297
71.925 1.1098
71.95 1.083
71.975 1.0508
72 1.0141
72.025 0.9745
72.05 0.9335
72.075 0.8938
72.1 0.8608
72.125 0.8425
72.15 0.8361
72.175 0.8422
72.2 0.8543
72.225 0.8649
72.25 0.8702
72.275 0.8701
72.3 0.8642
72.325 0.8502
72.35 0.8295
72.375 0.8036
72.4 0.7751
72.425 0.748
72.45 0.7318
72.475 0.7305
72.5 0.7395
72.525 0.7513
72.55 0.762
72.575 0.7671
72.6 0.7634
72.625 0.751
72.65 0.7315
72.675 0.7085
72.7 0.6956
72.725 0.7089
72.75 0.7362
72.775 0.7613
72.8 0.7831
72.825 0.8031
72.85 0.8288
72.875 0.8706
72.9 0.9272
72.925 0.9888
72.95 1.055
72.975 1.128
73 1.2083
73.025 1.294
73.05 1.3828
73.075 1.4728
73.1 1.5652
73.125 1.6554
73.15 1.7422
73.175 1.8225
73.2 1.8967
73.225 1.9647
73.25 2.0249
73.275 2.0807
73.3 2.1409
73.325 2.2017
73.35 2.258
73.375 2.3036
73.4 2.3399
73.425 2.3759
73.45 2.4184
73.475 2.4596
73.5 2.4952
73.525 2.5284
73.55 2.5644
73.575 2.6049
73.6 2.6489
73.625 2.695
73.65 2.7391
73.675 2.7801
73.7 2.8179
73.725 2.851
73.75 2.8801
73.775 2.9049
73.8 2.9277
73.825 2.95
73.85 2.9715
73.875 2.9913
73.9 3.0095
73.925 3.0255
73.95 3.0392
73.975 3.0517
74 3.0645
74.025 3.0774
74.05 3.0885
74.075 3.0989
74.1 3.1075
74.125 3.112
74.15 3.1116
74.175 3.1083
74.2 3.1053
74.225 3.1024
74.25 3.0959
74.275 3.084
74.3 3.0686
74.325 3.0525
74.35 3.0367
74.375 3.0239
74.4 3.0208
74.425 3.0294
74.45 3.0619
74.475 3.1194
74.5 3.1889
74.525 3.2641
74.55 3.3393
74.575 3.4094
74.6 3.4726
74.625 3.5273
74.65 3.574
74.675 3.6135
74.7 3.6469
74.725 3.6745
74.75 3.696
74.775 3.7127
74.8 3.7262
74.825 3.7355
74.85 3.7405
74.875 3.7411
74.9 3.7362
74.925 3.7254
74.95 3.7099
74.975 3.6919
75 3.677
75.025 3.6671
75.05 3.6594
75.075 3.6484
75.1 3.6312
75.125 3.6064
75.15 3.5751
75.175 3.5393
75.2 3.4993
75.225 3.4542
75.25 3.4043
75.275 3.3513
75.3 3.2988
75.325 3.2513
75.35 3.2079
75.375 3.1664
75.4 3.1212
75.425 3.0724
75.45 3.0197
75.475 2.9621
75.5 2.9012
75.525 2.8376
75.55 2.7712
75.575 2.701
75.6 2.6269
75.625 2.5508
75.65 2.48
75.675 2.4184
75.7 2.3656
75.725 2.3253
75.75 2.302
75.775 2.2939
75.8 2.2902
75.825 2.2825
75.85 2.2707
75.875 2.2535
75.9 2.2328
75.925 2.2119
75.95 2.2005
75.975 2.2006
76 2.2052
76.025 2.2107
76.05 2.2179
76.075 2.2388
76.1 2.2721
76.125 2.3117
76.15 2.3506
76.175 2.3853
76.2 2.4165
76.225 2.4503
76.25 2.4884
76.275 2.5305
76.3 2.5762
76.325 2.6146
76.35 2.6462
76.375 2.6702
76.4 2.684
76.425 2.6927
76.45 2.7043
76.475 2.7312
76.5 2.7682
76.525 2.8095
76.55 2.8491
76.575 2.8828
76.6 2.9145
76.625 2.9437
76.65 2.9684
76.675 2.9874
76.7 2.9987
76.725 3.0049
76.75 3.0085
76.775 3.0101
76.8 3.0088
76.825 3.0044
76.85 2.9968
76.875 2.9846
76.9 2.9673
76.925 2.9457
76.95 2.9211
76.975 2.8913
77 2.8546
77.025 2.8129
77.05 2.7664
77.075 2.7153
77.1 2.6591
77.125 2.5995
77.15 2.5419
77.175 2.488
77.2 2.4315
77.225 2.3686
77.25 2.3043
77.275 2.2393
77.3 2.1733
77.325 2.1111
77.35 2.069
77.375 2.0506
77.4 2.0482
77.425 2.0571
77.45 2.0778
77.475 2.1172
77.5 2.163
77.525 2.2112
77.55 2.2603
77.575 2.3096
77.6 2.3559
77.625 2.3923
77.65 2.4181
77.675 2.435
77.7 2.4433
77.725 2.4444
77.75 2.4413
77.775 2.4368
77.8 2.4355
77.825 2.4375
77.85 2.4396
77.875 2.4422
77.9 2.4475
77.925 2.4611
77.95 2.4817
77.975 2.5049
78 2.5275
78.025 2.5461
78.05 2.5577
78.075 2.5613
78.1 2.5582
78.125 2.5538
78.15 2.5553
78.175 2.5631
78.2 2.5728
78.225 2.5787
78.25 2.5774
78.275 2.5691
78.3 2.5562
78.325 2.5415
78.35 2.5255
78.375 2.5123
78.4 2.5059
78.425 2.5095
78.45 2.5202
78.475 2.5367
78.5 2.5601
78.525 2.5923
78.55 2.6286
78.575 2.6621
78.6 2.6894
78.625 2.7113
78.65 2.7284
78.675 2.74
78.7 2.7459
78.725 2.7487
78.75 2.7511
78.775 2.755
78.8 2.7567
78.825 2.7529
78.85 2.7436
78.875 2.7336
78.9 2.7272
78.925 2.7234
78.95 2.7185
78.975 2.7124
79 2.7094
79.025 2.7125
79.05 2.7174
79.075 2.7201
79.1 2.7186
79.125 2.7111
79.15 2.6964
79.175 2.6744
79.2 2.6464
79.225 2.6135
79.25 2.5773
79.275 2.5425
79.3 2.5113
79.325 2.4873
79.35 2.4718
79.375 2.4642
79.4 2.462
79.425 2.467
79.45 2.4779
79.475 2.4874
79.5 2.4893
79.525 2.4829
79.55 2.4703
79.575 2.4505
79.6 2.4225
79.625 2.3872
79.65 2.3465
79.675 2.3026
79.7 2.2567
79.725 2.2118
79.75 2.1687
79.775 2.1256
79.8 2.0817
79.825 2.0356
79.85 1.9833
79.875 1.9224
79.9 1.8544
79.925 1.7824
79.95 1.705
79.975 1.6195
80 1.5338
80.025 1.4608
80.05 1.4057
80.075 1.361
80.1 1.3186
80.125 1.2783
80.15 1.2425
80.175 1.2072
80.2 1.171
80.225 1.1319
80.25 1.0921
80.275 1.0495
80.3 0.9995
80.325 0.946
80.35 0.8913
80.375 0.8369
80.4 0.7902
80.425 0.7557
80.45 0.7396
80.475 0.7352
80.5 0.7379
80.525 0.7472
80.55 0.7679
80.575 0.811
80.6 0.8751
80.625 0.9519
80.65 1.0321
80.675 1.1132
80.7 1.1933
80.725 1.2721
80.75 1.3474
80.775 1.4189
80.8 1.491
80.825 1.5615
80.85 1.6289
80.875 1.6928
80.9 1.7536
80.925 1.8082
80.95 1.8572
80.975 1.9009
81 1.9375
81.025 1.9656
81.05 1.9873
81.075 2.0023
81.1 2.0107
81.125 2.0134
81.15 2.0093
81.175 2.0016
81.2 1.9962
81.225 1.9979
81.25 2.0115
81.275 2.0321
81.3 2.0574
81.325 2.0837
81.35 2.1091
81.375 2.1325
81.4 2.1544
81.425 2.1729
81.45 2.1921
81.475 2.2115
81.5 2.2269
81.525 2.2399
81.55 2.2477
81.575 2.249
81.6 2.24
81.625 2.2212
81.65 2.1965
81.675 2.1678
81.7 2.1399
81.725 2.1206
81.75 2.1131
81.775 2.1204
81.8 2.1435
81.825 2.1706
81.85 2.1975
81.875 2.2239
81.9 2.2481
81.925 2.2644
81.95 2.2696
81.975 2.2676
82 2.2601
82.025 2.2483
82.05 2.2335
82.075 2.2209
82.1 2.2099
82.125 2.1959
82.15 2.1769
82.175 2.1588
82.2 2.1488
82.225 2.142
82.25 2.1344
82.275 2.1297
82.3 2.1251
82.325 2.1197
82.35 2.1112
82.375 2.097
82.4 2.0753
82.425 2.0481
82.45 2.0159
82.475 1.9794
82.5 1.9409
82.525 1.907
82.55 1.8785
82.575 1.8473
82.6 1.8152
82.625 1.7969
82.65 1.8055
82.675 1.8321
82.7 1.8658
82.725 1.9005
82.75 1.9324
82.775 1.9549
82.8 1.9655
82.825 1.9642
82.85 1.9567
82.875 1.9536
82.9 1.957
82.925 1.9697
82.95 1.9928
82.975 2.0223
83 2.056
83.025 2.0984
83.05 2.1527
83.075 2.2124
83.1 2.2722
83.125 2.3293
83.15 2.3886
83.175 2.4507
83.2 2.5084
83.225 2.5576
83.25 2.5991
83.275 2.6335
83.3 2.6605
83.325 2.6803
83.35 2.6917
83.375 2.6975
83.4 2.7038
83.425 2.7178
83.45 2.7362
83.475 2.7505
83.5 2.7582
83.525 2.7603
83.55 2.7567
83.575 2.7482
83.6 2.7365
83.625 2.7246
83.65 2.7186
83.675 2.7253
83.7 2.7407
83.725 2.7599
83.75 2.7798
83.775 2.798
83.8 2.8147
83.825 2.8304
83.85 2.8462
83.875 2.8613
83.9 2.8767
83.925 2.8964
83.95 2.9221
83.975 2.9483
84 2.9716
84.025 2.9917
84.05 3.0103
84.075 3.028
84.1 3.0442
84.125 3.0584
84.15 3.0718
84.175 3.0853
84.2 3.0991
84.225 3.1125
84.25 3.1233
84.275 3.1311
84.3 3.1355
84.325 3.1366
84.35 3.1342
84.375 3.129
84.4 3.1215
84.425 3.1123
84.45 3.102
84.475 3.0907
84.5 3.078
84.525 3.0627
84.55 3.0445
84.575 3.0225
84.6 2.9954
84.625 2.9623
84.65 2.9237
84.675 2.8806
84.7 2.8357
84.725 2.791
84.75 2.7472
84.775 2.7049
84.8 2.6648
84.825 2.6248
84.85 2.5836
84.875 2.542
84.9 2.5044
84.925 2.488
84.95 2.486
84.975 2.4929
85 2.5034
85.025 2.5096
85.05 2.5085
85.075 2.5077
85.1 2.5197
85.125 2.5546
85.15 2.5954
85.175 2.6313
85.2 2.6582
85.225 2.6768
85.25 2.6907
85.275 2.702
85.3 2.715
85.325 2.728
85.35 2.7389
85.375 2.7517
85.4 2.7628
85.425 2.7716
85.45 2.7888
85.475 2.8181
85.5 2.8595
85.525 2.907
85.55 2.9525
85.575 2.9921
85.6 3.0227
85.625 3.0453
85.65 3.0639
85.675 3.081
85.7 3.097
85.725 3.1077
85.75 3.1119
85.775 3.1092
85.8 3.1002
85.825 3.0859
85.85 3.0681
85.875 3.0548
85.9 3.0468
85.925 3.0491
85.95 3.0688
85.975 3.0978
86 3.13
86.025 3.162
86.05 3.1922
86.075 3.2181
86.1 3.2398
86.125 3.2604
86.15 3.2789
86.175 3.2938
86.2 3.3057
86.225 3.3139
86.25 3.3172
86.275 3.3171
86.3 3.3131
86.325 3.3024
86.35 3.2844
86.375 3.2635
86.4 3.2471
86.425 3.2355
86.45 3.2248
86.475 3.2101
86.5 3.1915
86.525 3.1719
86.55 3.1517
86.575 3.1293
86.6 3.1064
86.625 3.0912
86.65 3.088
86.675 3.0942
86.7 3.0971
86.725 3.096
86.75 3.1003
86.775 3.1097
86.8 3.1199
86.825 3.1264
86.85 3.1299
86.875 3.1301
86.9 3.1251
86.925 3.1156
86.95 3.1015
86.975 3.0858
87 3.0783
87.025 3.0835
87.05 3.1022
87.075 3.1295
87.1 3.1685
87.125 3.2175
87.15 3.2716
87.175 3.3269
87.2 3.3783
87.225 3.4246
87.25 3.4677
87.275 3.5065
87.3 3.5396
87.325 3.5662
87.35 3.5862
87.375 3.5994
87.4 3.61
87.425 3.6153
87.45 3.6135
87.475 3.6072
87.5 3.6055
87.525 3.6092
87.55 3.611
87.575 3.6038
87.6 3.5893
87.625 3.5638
87.65 3.5257
87.675 3.4803
87.7 3.4354
87.725 3.3925
87.75 3.3518
87.775 3.317
87.8 3.2863
87.825 3.2561
87.85 3.2277
87.875 3.2014
87.9 3.1722
87.925 3.1555
87.95 3.1572
87.975 3.1701
88 3.197
88.025 3.2341
88.05 3.2754
88.075 3.3147
88.1 3.3486
88.125 3.3778
88.15 3.4018
88.175 3.4256
88.2 3.4603
88.225 3.5117
88.25 3.5729
88.275 3.6334
88.3 3.6877
88.325 3.7317
88.35 3.7674
88.375 3.8026
88.4 3.8324
88.425 3.8494
88.45 3.8545
88.475 3.8558
88.5 3.8576
88.525 3.8609
88.55 3.8622
88.575 3.8592
88.6 3.8532
88.625 3.8445
88.65 3.8316
88.675 3.8171
88.7 3.8054
88.725 3.7964
88.75 3.7873
88.775 3.7742
88.8 3.7553
88.825 3.731
88.85 3.7027
88.875 3.674
88.9 3.6538
88.925 3.6488
88.95 3.656
88.975 3.6666
89 3.6685
89.025 3.6584
89.05 3.6372
89.075 3.6084
89.1 3.5736
89.125 3.5388
89.15 3.5076
89.175 3.4767
89.2 3.4408
89.225 3.3969
89.25 3.3459
89.275 3.2881
89.3 3.2239
89.325 3.1549
89.35 3.0823
89.375 3.0097
89.4 2.9389
89.425 2.8823
89.45 2.857
89.475 2.8612
89.5 2.8779
89.525 2.8999
89.55 2.9237
89.575 2.9489
89.6 2.975
89.625 2.9952
89.65 3.0101
89.675 3.0204
89.7 3.031
89.725 3.0439
89.75 3.0585
89.775 3.0742
89.8 3.0875
89.825 3.0992
89.85 3.1072
89.875 3.1095
89.9 3.1095
89.925 3.1084
89.95 3.1053
89.975 3.1026
90 3.0954
90.025 3.0829
90.05 3.065
90.075 3.0457
90.1 3.0259
90.125 3.0063
90.15 2.9913
90.175 2.9802
90.2 2.9746
90.225 2.9708
90.25 2.9679
90.275 2.9658
90.3 2.968
90.325 2.9733
90.35 2.9784
90.375 2.9806
90.4 2.9796
90.425 2.976
90.45 2.9687
90.475 2.96
90.5 2.9516
90.525 2.9387
90.55 2.918
90.575 2.8867
90.6 2.8461
90.625 2.8068
90.65 2.7861
90.675 2.7863
90.7 2.7909
90.725 2.7935
90.75 2.7927
90.775 2.7883
90.8 2.7817
90.825 2.7714
90.85 2.7548
90.875 2.7295
90.9 2.696
90.925 2.6556
90.95 2.6069
90.975 2.5474
91 2.4786
91.025 2.411
91.05 2.3507
91.075 2.2891
91.1 2.226
91.125 2.1648
91.15 2.1097
91.175 2.056
91.2 1.9954
91.225 1.9265
91.25 1.8525
91.275 1.7748
91.3 1.6986
91.325 1.6296
91.35 1.5827
91.375 1.5666
91.4 1.574
91.425 1.5856
91.45 1.5924
91.475 1.6
91.5 1.6081
91.525 1.6214
91.55 1.6513
91.575 1.6914
91.6 1.7326
91.625 1.7762
91.65 1.8212
91.675 1.8671
91.7 1.915
91.725 1.9652
91.75 2.0194
91.775 2.0807
91.8 2.1443
91.825 2.2064
91.85 2.2669
91.875 2.3258
91.9 2.3799
91.925 2.4281
91.95 2.4679
91.975 2.4966
92 2.5159
92.025 2.5295
92.05 2.537
92.075 2.5374
92.1 2.5346
92.125 2.5322
92.15 2.5309
92.175 2.5306
92.2 2.5272
92.225 2.52
92.25 2.5106
92.275 2.5004
92.3 2.4911
92.325 2.4802
92.35 2.4688
92.375 2.4558
92.4 2.4413
92.425 2.4246
92.45 2.4067
92.475 2.3894
92.5 2.3721
92.525 2.3559
92.55 2.34
92.575 2.3232
92.6 2.3042
92.625 2.2835
92.65 2.2607
92.675 2.2353
92.7 2.2062
92.725 2.1718
92.75 2.1326
92.775 2.0911
92.8 2.0513
92.825 2.0151
92.85 1.9837
92.875 1.9588
92.9 1.94
92.925 1.9272
92.95 1.9186
92.975 1.9119
93 1.9076
93.025 1.907
93.05 1.9091
93.075 1.9148
93.1 1.9193
93.125 1.9198
93.15 1.9137
93.175 1.9018
93.2 1.8849
93.225 1.8652
93.25 1.8443
93.275 1.8265
93.3 1.8153
93.325 1.8121
93.35 1.8148
93.375 1.8176
93.4 1.8183
93.425 1.8134
93.45 1.8028
93.475 1.7903
93.5 1.7735
93.525 1.7637
93.55 1.7632
93.575 1.766
93.6 1.7683
93.625 1.7711
93.65 1.7769
93.675 1.7865
93.7 1.7956
93.725 1.803
93.75 1.8056
93.775 1.8044
93.8 1.8019
93.825 1.7996
93.85 1.7919
93.875 1.7828
93.9 1.7745
93.925 1.7684
93.95 1.7599
93.975 1.7458
94 1.727
94.025 1.7018
94.05 1.6722
94.075 1.6385
94.1 1.6009
94.125 1.5598
94.15 1.5237
94.175 1.4983
94.2 1.4833
94.225 1.4789
94.25 1.4875
94.275 1.5102
94.3 1.5412
94.325 1.57
94.35 1.5911
94.375 1.6064
94.4 1.6181
94.425 1.629
94.45 1.644
94.475 1.6594
94.5 1.6734
94.525 1.6831
94.55 1.6842
94.575 1.6743
94.6 1.6531
94.625 1.6201
94.65 1.5754
94.675 1.5235
94.7 1.4676
94.725 1.4129
94.75 1.3686
94.775 1.3328
94.8 1.2955
94.825 1.2539
94.85 1.2076
94.875 1.1605
94.9 1.1209
94.925 1.1018
94.95 1.1018
94.975 1.1187
95 1.1507
95.025 1.1862
95.05 1.2182
95.075 1.2444
95.1 1.2646
95.125 1.2834
95.15 1.3078
95.175 1.3362
95.2 1.3593
95.225 1.3745
95.25 1.3835
95.275 1.3918
95.3 1.4065
95.325 1.4256
95.35 1.4484
95.375 1.4713
95.4 1.4898
95.425 1.5086
95.45 1.5301
95.475 1.5547
95.5 1.5827
95.525 1.6134
95.55 1.6439
95.575 1.6743
95.6 1.7048
95.625 1.7345
95.65 1.7573
95.675 1.7721
95.7 1.7795
95.725 1.7784
95.75 1.7686
95.775 1.7521
95.8 1.7316
95.825 1.7106
95.85 1.6903
95.875 1.6681
95.9 1.6415
95.925 1.6102
95.95 1.5764
95.975 1.5424
96 1.5052
96.025 1.4622
96.05 1.4135
96.075 1.3581
96.1 1.2986
96.125 1.2345
96.15 1.166
96.175 1.0953
96.2 1.0243
96.225 0.9518
96.25 0.8814
96.275 0.8231
96.3 0.7818
96.325 0.7588
96.35 0.749
96.375 0.7409
96.4 0.7322
96.425 0.7287
96.45 0.7423
96.475 0.7712
96.5 0.8024
96.525 0.8305
96.55 0.8601
96.575 0.891
96.6 0.9173
96.625 0.9385
96.65 0.9529
96.675 0.9651
96.7 0.9745
96.725 0.9862
96.75 1.0015
96.775 1.0245
96.8 1.0616
96.825 1.1087
96.85 1.1653
96.875 1.2287
96.9 1.2962
96.925 1.3623
96.95 1.4249
96.975 1.4851
97 1.5418
97.025 1.5923
97.05 1.6354
97.075 1.672
97.1 1.7012
97.125 1.7206
97.15 1.7289
97.175 1.7262
97.2 1.7155
97.225 1.6998
97.25 1.6819
97.275 1.666
97.3 1.6591
97.325 1.6574
97.35 1.6557
97.375 1.6494
97.4 1.6352
97.425 1.6124
97.45 1.5804
97.475 1.5399
97.5 1.4889
97.525 1.4274
97.55 1.3556
97.575 1.2765
97.6 1.1916
97.625 1.1039
97.65 1.0227
97.675 0.9541
97.7 0.8932
97.725 0.842
97.75 0.8011
97.775 0.7697
97.8 0.7496
97.825 0.7435
97.85 0.7486
97.875 0.7596
97.9 0.7742
97.925 0.7918
97.95 0.8128
97.975 0.8354
98 0.8568
98.025 0.8781
98.05 0.8991
98.075 0.9178
98.1 0.9323
98.125 0.9438
98.15 0.95
98.175 0.9473
98.2 0.9349
98.225 0.9167
98.25 0.893
98.275 0.8659
98.3 0.8423
98.325 0.8238
98.35 0.812
98.375 0.8084
98.4 0.8146
98.425 0.8302
98.45 0.8497
98.475 0.8664
98.5 0.8785
98.525 0.8827
98.55 0.878
98.575 0.8639
98.6 0.8415
98.625 0.8133
98.65 0.78
98.675 0.7394
98.7 0.692
98.725 0.6385
98.75 0.579
98.775 0.5156
98.8 0.4514
98.825 0.3856
98.85 0.3179
98.875 0.2524
98.9 0.1945
98.925 0.1465
98.95 0.1073
98.975 0.0707
99 0.044
99.025 0.0273
99.05 0.0155
99.075 0.007
99.1 0.0015
99.125 -0.0009
99.15 -0.0035
99.175 -0.0103
99.2 -0.0148
99.225 -0.0077
99.25 0.0135
99.275 0.0444
99.3 0.0816
99.325 0.1191
99.35 0.1533
99.375 0.1829
99.4 0.2086
99.425 0.2331
99.45 0.2639
99.475 0.3085
99.5 0.3634
99.525 0.4215
99.55 0.4769
99.575 0.5296
99.6 0.5789
99.625 0.6256
99.65 0.6718
99.675 0.7176
99.7 0.7607
99.725 0.7988
99.75 0.8296
99.775 0.8514
99.8 0.8656
99.825 0.8767
99.85 0.8921
99.875 0.913
99.9 0.9334
99.925 0.9486
99.95 0.9581
99.975 0.9635
100 0.964
