# Supplementary material for: Uptake of N2O5 by aqueous aerosol unveiled using chemically accurate many-body potentials
Source: Nat Commun. 2022 Mar 10;13:1266. doi: 10.1038/s41467-022-28697-8 (PMC8913772; doi:10.1038/s41467-022-28697-8)
Supplement: Supplementary file 3 — Source Data [file 41467_2022_28697_MOESM3_ESM.zip › n2o5-uptake-data/Fig2/scattering/rep04run22/relcom_gds.dat]

0.025 12.0461
0.05 11.9694
0.075 11.8926
0.1 11.8159
0.125 11.7391
0.15 11.6622
0.175 11.5854
0.2 11.5085
0.225 11.4316
0.25 11.3547
0.275 11.2778
0.3 11.2009
0.325 11.124
0.35 11.0471
0.375 10.9701
0.4 10.8932
0.425 10.8162
0.45 10.7392
0.475 10.6622
0.5 10.5852
0.525 10.5082
0.55 10.4311
0.575 10.354
0.6 10.2769
0.625 10.1997
0.65 10.1226
0.675 10.0453
0.7 9.9681
0.725 9.8908
0.75 9.8135
0.775 9.7361
0.8 9.6587
0.825 9.5812
0.85 9.5037
0.875 9.4262
0.9 9.3486
0.925 9.2709
0.95 9.1932
0.975 9.1153
1 9.0374
1.025 8.9594
1.05 8.8813
1.075 8.8032
1.1 8.725
1.125 8.6467
1.15 8.5684
1.175 8.4901
1.2 8.4116
1.225 8.3331
1.25 8.2546
1.275 8.1761
1.3 8.0975
1.325 8.0186
1.35 7.9394
1.375 7.8598
1.4 7.7799
1.425 7.6998
1.45 7.6193
1.475 7.5384
1.5 7.4572
1.525 7.3754
1.55 7.2935
1.575 7.2111
1.6 7.1283
1.625 7.0451
1.65 6.9617
1.675 6.8778
1.7 6.7929
1.725 6.707
1.75 6.6202
1.775 6.5327
1.8 6.444
1.825 6.3543
1.85 6.2626
1.875 6.1684
1.9 6.0717
1.925 5.9729
1.95 5.8711
1.975 5.7662
2 5.6578
2.025 5.5483
2.05 5.4425
2.075 5.3497
2.1 5.2717
2.125 5.2003
2.15 5.1257
2.175 5.0455
2.2 4.9595
2.225 4.8731
2.25 4.7839
2.275 4.6901
2.3 4.5913
2.325 4.4893
2.35 4.384
2.375 4.2793
2.4 4.1787
2.425 4.0854
2.45 3.9984
2.475 3.9192
2.5 3.8518
2.525 3.7909
2.55 3.7312
2.575 3.6713
2.6 3.61
2.625 3.5481
2.65 3.4839
2.675 3.4187
2.7 3.3518
2.725 3.2812
2.75 3.2058
2.775 3.1241
2.8 3.0378
2.825 2.9484
2.85 2.8566
2.875 2.7706
2.9 2.6929
2.925 2.6236
2.95 2.5591
2.975 2.4942
3 2.4283
3.025 2.3636
3.05 2.3002
3.075 2.2346
3.1 2.1643
3.125 2.091
3.15 2.0221
3.175 1.9566
3.2 1.897
3.225 1.8485
3.25 1.812
3.275 1.7794
3.3 1.7514
3.325 1.7305
3.35 1.7125
3.375 1.6938
3.4 1.6739
3.425 1.6529
3.45 1.6291
3.475 1.6056
3.5 1.5834
3.525 1.5613
3.55 1.5407
3.575 1.5237
3.6 1.5181
3.625 1.5295
3.65 1.5549
3.675 1.585
3.7 1.6086
3.725 1.6226
3.75 1.6324
3.775 1.6476
3.8 1.6788
3.825 1.7238
3.85 1.7743
3.875 1.8229
3.9 1.8644
3.925 1.8955
3.95 1.9174
3.975 1.9324
4 1.9406
4.025 1.9399
4.05 1.9324
4.075 1.9174
4.1 1.8958
4.125 1.867
4.15 1.8338
4.175 1.7985
4.2 1.7605
4.225 1.7208
4.25 1.6838
4.275 1.6485
4.3 1.6117
4.325 1.575
4.35 1.5426
4.375 1.5224
4.4 1.5126
4.425 1.5107
4.45 1.5132
4.475 1.5156
4.5 1.5168
4.525 1.5174
4.55 1.5176
4.575 1.5189
4.6 1.517
4.625 1.5121
4.65 1.5106
4.675 1.5189
4.7 1.5386
4.725 1.5684
4.75 1.6093
4.775 1.6598
4.8 1.7216
4.825 1.7913
4.85 1.8642
4.875 1.939
4.9 2.0134
4.925 2.0869
4.95 2.1615
4.975 2.2388
5 2.3209
5.025 2.404
5.05 2.4831
5.075 2.5571
5.1 2.6269
5.125 2.6915
5.15 2.7511
5.175 2.8079
5.2 2.8599
5.225 2.9066
5.25 2.9473
5.275 2.9818
5.3 3.0116
5.325 3.0358
5.35 3.0534
5.375 3.0654
5.4 3.0715
5.425 3.0727
5.45 3.0709
5.475 3.0659
5.5 3.0599
5.525 3.0566
5.55 3.0541
5.575 3.0506
5.6 3.0469
5.625 3.0415
5.65 3.032
5.675 3.0182
5.7 3.0023
5.725 2.9841
5.75 2.961
5.775 2.9337
5.8 2.9023
5.825 2.8642
5.85 2.8248
5.875 2.7917
5.9 2.7696
5.925 2.765
5.95 2.7813
5.975 2.8035
6 2.8238
6.025 2.8378
6.05 2.8434
6.075 2.8422
6.1 2.8352
6.125 2.8244
6.15 2.8088
6.175 2.7917
6.2 2.781
6.225 2.7777
6.25 2.7792
6.275 2.7791
6.3 2.7754
6.325 2.774
6.35 2.7815
6.375 2.797
6.4 2.8159
6.425 2.8352
6.45 2.8524
6.475 2.8653
6.5 2.8724
6.525 2.8717
6.55 2.863
6.575 2.8473
6.6 2.8245
6.625 2.7942
6.65 2.7586
6.675 2.7207
6.7 2.6826
6.725 2.6487
6.75 2.6227
6.775 2.601
6.8 2.577
6.825 2.5452
6.85 2.5042
6.875 2.4554
6.9 2.396
6.925 2.3256
6.95 2.2483
6.975 2.1742
7 2.114
7.025 2.0721
7.05 2.0436
7.075 2.0216
7.1 1.999
7.125 1.9764
7.15 1.9546
7.175 1.9359
7.2 1.9253
7.225 1.9266
7.25 1.9387
7.275 1.954
7.3 1.9708
7.325 1.993
7.35 2.019
7.375 2.043
7.4 2.0625
7.425 2.0759
7.45 2.0824
7.475 2.0815
7.5 2.0719
7.525 2.0545
7.55 2.038
7.575 2.0239
7.6 2.0136
7.625 2.0184
7.65 2.038
7.675 2.0591
7.7 2.0778
7.725 2.0932
7.75 2.1033
7.775 2.1066
7.8 2.1027
7.825 2.0967
7.85 2.0979
7.875 2.1062
7.9 2.1111
7.925 2.1073
7.95 2.0946
7.975 2.0736
8 2.0465
8.025 2.0195
8.05 1.9976
8.075 1.9846
8.1 1.9786
8.125 1.9783
8.15 1.9881
8.175 2.0097
8.2 2.0449
8.225 2.0916
8.25 2.1423
8.275 2.1907
8.3 2.2336
8.325 2.2717
8.35 2.303
8.375 2.3277
8.4 2.3445
8.425 2.3556
8.45 2.364
8.475 2.3697
8.5 2.3745
8.525 2.3768
8.55 2.3737
8.575 2.3634
8.6 2.3465
8.625 2.3281
8.65 2.308
8.675 2.2879
8.7 2.2656
8.725 2.2368
8.75 2.2038
8.775 2.1731
8.8 2.1469
8.825 2.1234
8.85 2.1002
8.875 2.0814
8.9 2.0683
8.925 2.0599
8.95 2.0563
8.975 2.062
9 2.0825
9.025 2.1285
9.05 2.1956
9.075 2.2655
9.1 2.3306
9.125 2.388
9.15 2.437
9.175 2.4762
9.2 2.5049
9.225 2.5251
9.25 2.538
9.275 2.5448
9.3 2.5444
9.325 2.5411
9.35 2.5403
9.375 2.5403
9.4 2.5414
9.425 2.5452
9.45 2.5479
9.475 2.546
9.5 2.537
9.525 2.5192
9.55 2.4906
9.575 2.4521
9.6 2.404
9.625 2.3463
9.65 2.2789
9.675 2.2063
9.7 2.1379
9.725 2.0794
9.75 2.027
9.775 1.9707
9.8 1.9067
9.825 1.8337
9.85 1.7525
9.875 1.6678
9.9 1.5896
9.925 1.5228
9.95 1.4678
9.975 1.4204
10 1.3776
10.025 1.3389
10.05 1.3032
10.075 1.266
10.1 1.2248
10.125 1.1798
10.15 1.1333
10.175 1.0852
10.2 1.0369
10.225 0.9897
10.25 0.9447
10.275 0.8962
10.3 0.8497
10.325 0.8143
10.35 0.7913
10.375 0.783
10.4 0.7822
10.425 0.789
10.45 0.7948
10.475 0.7982
10.5 0.7999
10.525 0.7969
10.55 0.7975
10.575 0.8079
10.6 0.8361
10.625 0.8753
10.65 0.916
10.675 0.9545
10.7 0.9889
10.725 1.0185
10.75 1.0444
10.775 1.0679
10.8 1.0922
10.825 1.123
10.85 1.1591
10.875 1.1942
10.9 1.2261
10.925 1.2523
10.95 1.2763
10.975 1.3007
11 1.3247
11.025 1.3459
11.05 1.3659
11.075 1.3905
11.1 1.4172
11.125 1.4442
11.15 1.4728
11.175 1.4999
11.2 1.5264
11.225 1.5497
11.25 1.5679
11.275 1.583
11.3 1.5905
11.325 1.5868
11.35 1.5755
11.375 1.5595
11.4 1.5421
11.425 1.5248
11.45 1.5105
11.475 1.4991
11.5 1.4891
11.525 1.4787
11.55 1.4595
11.575 1.4331
11.6 1.4003
11.625 1.3598
11.65 1.3132
11.675 1.2611
11.7 1.204
11.725 1.1435
11.75 1.084
11.775 1.029
11.8 0.9797
11.825 0.9363
11.85 0.9065
11.875 0.9024
11.9 0.9405
11.925 1.0142
11.95 1.1016
11.975 1.1916
12 1.279
12.025 1.3617
12.05 1.439
12.075 1.5101
12.1 1.5733
12.125 1.6259
12.15 1.6714
12.175 1.7134
12.2 1.7519
12.225 1.7844
12.25 1.8098
12.275 1.8276
12.3 1.8382
12.325 1.8368
12.35 1.8217
12.375 1.7985
12.4 1.7768
12.425 1.7589
12.45 1.7432
12.475 1.7268
12.5 1.7065
12.525 1.6823
12.55 1.6575
12.575 1.6351
12.6 1.6171
12.625 1.596
12.65 1.5665
12.675 1.5371
12.7 1.5003
12.725 1.4526
12.75 1.3998
12.775 1.3518
12.8 1.3067
12.825 1.2568
12.85 1.1988
12.875 1.1324
12.9 1.058
12.925 0.9795
12.95 0.9
12.975 0.8211
13 0.7495
13.025 0.7013
13.05 0.675
13.075 0.6584
13.1 0.6614
13.125 0.6839
13.15 0.7248
13.175 0.7846
13.2 0.8592
13.225 0.9373
13.25 1.0132
13.275 1.0839
13.3 1.1464
13.325 1.2002
13.35 1.2449
13.375 1.2801
13.4 1.3085
13.425 1.3286
13.45 1.3381
13.475 1.3388
13.5 1.3305
13.525 1.3178
13.55 1.3094
13.575 1.3096
13.6 1.3146
13.625 1.3167
13.65 1.3103
13.675 1.294
13.7 1.2683
13.725 1.2325
13.75 1.1871
13.775 1.1319
13.8 1.0705
13.825 1.0117
13.85 0.9631
13.875 0.916
13.9 0.8709
13.925 0.8312
13.95 0.8036
13.975 0.7889
14 0.7783
14.025 0.7635
14.05 0.7443
14.075 0.7243
14.1 0.7019
14.125 0.6765
14.15 0.646
14.175 0.6108
14.2 0.5785
14.225 0.5519
14.25 0.5285
14.275 0.5077
14.3 0.495
14.325 0.4963
14.35 0.5143
14.375 0.539
14.4 0.5735
14.425 0.6184
14.45 0.6699
14.475 0.7177
14.5 0.7606
14.525 0.8
14.55 0.8384
14.575 0.8809
14.6 0.9299
14.625 0.9806
14.65 1.0279
14.675 1.0662
14.7 1.0964
14.725 1.1181
14.75 1.1324
14.775 1.1399
14.8 1.1438
14.825 1.1465
14.85 1.1525
14.875 1.1608
14.9 1.1719
14.925 1.1773
14.95 1.1729
14.975 1.1589
15 1.1399
15.025 1.1261
15.05 1.1168
15.075 1.1086
15.1 1.0968
15.125 1.0786
15.15 1.0491
15.175 1.0091
15.2 0.9628
15.225 0.911
15.25 0.855
15.275 0.8007
15.3 0.7566
15.325 0.7155
15.35 0.6706
15.375 0.6206
15.4 0.5644
15.425 0.5023
15.45 0.4349
15.475 0.364
15.5 0.2987
15.525 0.2374
15.55 0.1768
15.575 0.1197
15.6 0.0654
15.625 0.0146
15.65 -0.0299
15.675 -0.0652
15.7 -0.0906
15.725 -0.108
15.75 -0.1235
15.775 -0.1443
15.8 -0.1709
15.825 -0.2027
15.85 -0.2331
15.875 -0.2564
15.9 -0.2695
15.925 -0.2732
15.95 -0.2759
15.975 -0.2727
16 -0.2581
16.025 -0.2374
16.05 -0.21
16.075 -0.1772
16.1 -0.1391
16.125 -0.0914
16.15 -0.0374
16.175 0.0217
16.2 0.087
16.225 0.1561
16.25 0.225
16.275 0.2927
16.3 0.3604
16.325 0.4297
16.35 0.4994
16.375 0.5669
16.4 0.6317
16.425 0.6926
16.45 0.7478
16.475 0.7976
16.5 0.8424
16.525 0.8823
16.55 0.9155
16.575 0.9406
16.6 0.9588
16.625 0.9671
16.65 0.9699
16.675 0.9687
16.7 0.9613
16.725 0.9533
16.75 0.948
16.775 0.9427
16.8 0.937
16.825 0.946
16.85 0.9739
16.875 1.0113
16.9 1.048
16.925 1.0845
16.95 1.1258
16.975 1.171
17 1.2222
17.025 1.2783
17.05 1.336
17.075 1.3921
17.1 1.4468
17.125 1.4989
17.15 1.5479
17.175 1.5989
17.2 1.656
17.225 1.7151
17.25 1.7688
17.275 1.8169
17.3 1.8619
17.325 1.9015
17.35 1.9355
17.375 1.9659
17.4 1.995
17.425 2.0249
17.45 2.0554
17.475 2.0841
17.5 2.1103
17.525 2.1333
17.55 2.1531
17.575 2.1691
17.6 2.1809
17.625 2.1874
17.65 2.1888
17.675 2.186
17.7 2.1807
17.725 2.1786
17.75 2.1902
17.775 2.2153
17.8 2.2459
17.825 2.2781
17.85 2.3098
17.875 2.3399
17.9 2.3669
17.925 2.394
17.95 2.4244
17.975 2.4585
18 2.4957
18.025 2.5361
18.05 2.5817
18.075 2.6364
18.1 2.6992
18.125 2.7632
18.15 2.8241
18.175 2.8794
18.2 2.9277
18.225 2.9697
18.25 3.0056
18.275 3.0359
18.3 3.0614
18.325 3.0839
18.35 3.1072
18.375 3.1368
18.4 3.1764
18.425 3.2203
18.45 3.2591
18.475 3.2904
18.5 3.3176
18.525 3.3435
18.55 3.3669
18.575 3.3862
18.6 3.3989
18.625 3.4045
18.65 3.4031
18.675 3.396
18.7 3.385
18.725 3.3706
18.75 3.3582
18.775 3.3502
18.8 3.3447
18.825 3.3393
18.85 3.333
18.875 3.3244
18.9 3.3112
18.925 3.2931
18.95 3.2687
18.975 3.2381
19 3.2012
19.025 3.1582
19.05 3.1092
19.075 3.0524
19.1 2.9895
19.125 2.9214
19.15 2.8492
19.175 2.7756
19.2 2.7035
19.225 2.6356
19.25 2.5803
19.275 2.5535
19.3 2.5519
19.325 2.5603
19.35 2.5696
19.375 2.5762
19.4 2.5776
19.425 2.573
19.45 2.562
19.475 2.5451
19.5 2.5253
19.525 2.5081
19.55 2.4973
19.575 2.4902
19.6 2.4808
19.625 2.467
19.65 2.451
19.675 2.4431
19.7 2.4444
19.725 2.4444
19.75 2.4387
19.775 2.4328
19.8 2.4418
19.825 2.4749
19.85 2.5252
19.875 2.5813
19.9 2.6367
19.925 2.6852
19.95 2.7263
19.975 2.7607
20 2.7904
20.025 2.8164
20.05 2.8406
20.075 2.8632
20.1 2.8832
20.125 2.8995
20.15 2.9121
20.175 2.9232
20.2 2.9341
20.225 2.9496
20.25 2.9703
20.275 2.9948
20.3 3.0306
20.325 3.0721
20.35 3.1135
20.375 3.15
20.4 3.1786
20.425 3.1986
20.45 3.2099
20.475 3.2154
20.5 3.2195
20.525 3.2259
20.55 3.2351
20.575 3.2419
20.6 3.2464
20.625 3.2525
20.65 3.256
20.675 3.2541
20.7 3.2502
20.725 3.2437
20.75 3.2316
20.775 3.2151
20.8 3.1986
20.825 3.1885
20.85 3.1897
20.875 3.2005
20.9 3.2131
20.925 3.2216
20.95 3.2283
20.975 3.2346
21 3.2416
21.025 3.2487
21.05 3.2547
21.075 3.2573
21.1 3.2558
21.125 3.2484
21.15 3.2351
21.175 3.2158
21.2 3.1926
21.225 3.1692
21.25 3.156
21.275 3.1599
21.3 3.1808
21.325 3.2135
21.35 3.2491
21.375 3.2829
21.4 3.3121
21.425 3.3363
21.45 3.3574
21.475 3.3742
21.5 3.3875
21.525 3.3981
21.55 3.4025
21.575 3.3989
21.6 3.3889
21.625 3.3738
21.65 3.3535
21.675 3.3275
21.7 3.2962
21.725 3.26
21.75 3.2216
21.775 3.1828
21.8 3.1426
21.825 3.0996
21.85 3.0526
21.875 3.0012
21.9 2.944
21.925 2.8813
21.95 2.8103
21.975 2.7322
22 2.6502
22.025 2.5638
22.05 2.475
22.075 2.3855
22.1 2.3073
22.125 2.2677
22.15 2.2679
22.175 2.278
22.2 2.2869
22.225 2.2939
22.25 2.3013
22.275 2.3191
22.3 2.3554
22.325 2.4033
22.35 2.4514
22.375 2.492
22.4 2.5257
22.425 2.5524
22.45 2.5712
22.475 2.5832
22.5 2.5901
22.525 2.5905
22.55 2.5856
22.575 2.5749
22.6 2.5613
22.625 2.555
22.65 2.5664
22.675 2.5984
22.7 2.6411
22.725 2.6832
22.75 2.7178
22.775 2.7448
22.8 2.7625
22.825 2.7725
22.85 2.7829
22.875 2.7971
22.9 2.8192
22.925 2.8519
22.95 2.8932
22.975 2.9391
23 2.9847
23.025 3.0299
23.05 3.0713
23.075 3.1067
23.1 3.137
23.125 3.1649
23.15 3.1907
23.175 3.2142
23.2 3.2351
23.225 3.2587
23.25 3.287
23.275 3.3181
23.3 3.3476
23.325 3.3717
23.35 3.3891
23.375 3.4
23.4 3.4048
23.425 3.4048
23.45 3.404
23.475 3.4041
23.5 3.4019
23.525 3.3959
23.55 3.3855
23.575 3.3698
23.6 3.3477
23.625 3.3189
23.65 3.2836
23.675 3.241
23.7 3.1918
23.725 3.138
23.75 3.0821
23.775 3.0266
23.8 2.9706
23.825 2.9151
23.85 2.861
23.875 2.8072
23.9 2.7552
23.925 2.7076
23.95 2.6662
23.975 2.6259
24 2.5826
24.025 2.5335
24.05 2.4804
24.075 2.4236
24.1 2.3617
24.125 2.2974
24.15 2.2342
24.175 2.1824
24.2 2.15
24.225 2.1309
24.25 2.121
24.275 2.1146
24.3 2.108
24.325 2.099
24.35 2.0876
24.375 2.0735
24.4 2.0605
24.425 2.0499
24.45 2.039
24.475 2.0307
24.5 2.0334
24.525 2.0545
24.55 2.0883
24.575 2.1238
24.6 2.1568
24.625 2.1877
24.65 2.2162
24.675 2.2371
24.7 2.2468
24.725 2.2455
24.75 2.2351
24.775 2.2225
24.8 2.2137
24.825 2.2142
24.85 2.2267
24.875 2.2433
24.9 2.2589
24.925 2.2735
24.95 2.2974
24.975 2.3285
25 2.3541
25.025 2.3723
25.05 2.386
25.075 2.3953
25.1 2.4019
25.125 2.4042
25.15 2.4009
25.175 2.3923
25.2 2.3791
25.225 2.3593
25.25 2.3339
25.275 2.3059
25.3 2.2771
25.325 2.2456
25.35 2.2118
25.375 2.1753
25.4 2.1353
25.425 2.0907
25.45 2.0461
25.475 2.0045
25.5 1.967
25.525 1.9349
25.55 1.9125
25.575 1.9096
25.6 1.9297
25.625 1.9612
25.65 1.994
25.675 2.023
25.7 2.0445
25.725 2.0555
25.75 2.0556
25.775 2.0447
25.8 2.025
25.825 2.0002
25.85 1.9729
25.875 1.9436
25.9 1.9135
25.925 1.8912
25.95 1.8862
25.975 1.8912
26 1.8926
26.025 1.8884
26.05 1.8799
26.075 1.8657
26.1 1.844
26.125 1.8136
26.15 1.7738
26.175 1.7248
26.2 1.668
26.225 1.605
26.25 1.5384
26.275 1.4735
26.3 1.4157
26.325 1.3757
26.35 1.3606
26.375 1.3647
26.4 1.3836
26.425 1.4153
26.45 1.47
26.475 1.5393
26.5 1.6056
26.525 1.661
26.55 1.7041
26.575 1.7371
26.6 1.7617
26.625 1.7775
26.65 1.7833
26.675 1.7789
26.7 1.7654
26.725 1.7435
26.75 1.713
26.775 1.6747
26.8 1.6312
26.825 1.5834
26.85 1.5309
26.875 1.4746
26.9 1.4216
26.925 1.3812
26.95 1.3494
26.975 1.316
27 1.2752
27.025 1.2269
27.05 1.1732
27.075 1.1139
27.1 1.047
27.125 0.9724
27.15 0.8951
27.175 0.8261
27.2 0.7722
27.225 0.7284
27.25 0.693
27.275 0.6701
27.3 0.6511
27.325 0.6361
27.35 0.6251
27.375 0.62
27.4 0.6153
27.425 0.61
27.45 0.6021
27.475 0.5936
27.5 0.5827
27.525 0.5651
27.55 0.5397
27.575 0.5094
27.6 0.4794
27.625 0.4455
27.65 0.4067
27.675 0.3655
27.7 0.3256
27.725 0.294
27.75 0.2689
27.775 0.2435
27.8 0.2154
27.825 0.1853
27.85 0.1496
27.875 0.1038
27.9 0.0472
27.925 -0.0218
27.95 -0.1012
27.975 -0.1865
28 -0.2728
28.025 -0.3541
28.05 -0.4274
28.075 -0.4939
28.1 -0.5556
28.125 -0.616
28.15 -0.6694
28.175 -0.7141
28.2 -0.7568
28.225 -0.8005
28.25 -0.8406
28.275 -0.8683
28.3 -0.8764
28.325 -0.8738
28.35 -0.8684
28.375 -0.8655
28.4 -0.8684
28.425 -0.8772
28.45 -0.8919
28.475 -0.9071
28.5 -0.9224
28.525 -0.9407
28.55 -0.9622
28.575 -0.9785
28.6 -0.9855
28.625 -0.9813
28.65 -0.9682
28.675 -0.9489
28.7 -0.9276
28.725 -0.9014
28.75 -0.8719
28.775 -0.8384
28.8 -0.8006
28.825 -0.7607
28.85 -0.7201
28.875 -0.6815
28.9 -0.6488
28.925 -0.6216
28.95 -0.6016
28.975 -0.5897
29 -0.5847
29.025 -0.5857
29.05 -0.5884
29.075 -0.5904
29.1 -0.5894
29.125 -0.5855
29.15 -0.5805
29.175 -0.577
29.2 -0.5725
29.225 -0.5571
29.25 -0.5291
29.275 -0.4944
29.3 -0.4556
29.325 -0.4197
29.35 -0.3876
29.375 -0.3579
29.4 -0.3324
29.425 -0.3095
29.45 -0.288
29.475 -0.2696
29.5 -0.2561
29.525 -0.2506
29.55 -0.2551
29.575 -0.2666
29.6 -0.2835
29.625 -0.3049
29.65 -0.3305
29.675 -0.361
29.7 -0.3959
29.725 -0.4337
29.75 -0.4725
29.775 -0.513
29.8 -0.5579
29.825 -0.6071
29.85 -0.6601
29.875 -0.7184
29.9 -0.7759
29.925 -0.8251
29.95 -0.8642
29.975 -0.8957
30 -0.9174
30.025 -0.9271
30.05 -0.9227
30.075 -0.8976
30.1 -0.8532
30.125 -0.8043
30.15 -0.7582
30.175 -0.717
30.2 -0.6826
30.225 -0.6547
30.25 -0.6305
30.275 -0.6013
30.3 -0.5668
30.325 -0.5294
30.35 -0.4906
30.375 -0.4515
30.4 -0.4135
30.425 -0.3769
30.45 -0.3409
30.475 -0.3056
30.5 -0.2722
30.525 -0.2422
30.55 -0.2189
30.575 -0.2039
30.6 -0.1971
30.625 -0.1949
30.65 -0.1914
30.675 -0.1857
30.7 -0.1811
30.725 -0.1836
30.75 -0.1935
30.775 -0.2069
30.8 -0.2195
30.825 -0.2337
30.85 -0.2496
30.875 -0.2703
30.9 -0.2949
30.925 -0.3203
30.95 -0.3456
30.975 -0.3717
31 -0.3984
31.025 -0.4242
31.05 -0.4439
31.075 -0.4562
31.1 -0.4675
31.125 -0.4785
31.15 -0.4859
31.175 -0.4837
31.2 -0.4663
31.225 -0.4398
31.25 -0.4106
31.275 -0.3836
31.3 -0.357
31.325 -0.3303
31.35 -0.3039
31.375 -0.2747
31.4 -0.2386
31.425 -0.1971
31.45 -0.149
31.475 -0.0983
31.5 -0.0514
31.525 -0.0104
31.55 0.0241
31.575 0.0511
31.6 0.0694
31.625 0.0802
31.65 0.085
31.675 0.0873
31.7 0.0889
31.725 0.0913
31.75 0.0931
31.775 0.0936
31.8 0.0915
31.825 0.0868
31.85 0.0767
31.875 0.058
31.9 0.0337
31.925 0.0062
31.95 -0.0236
31.975 -0.0534
32 -0.0759
32.025 -0.0813
32.05 -0.0639
32.075 -0.0257
32.1 0.0203
32.125 0.0651
32.15 0.1055
32.175 0.1404
32.2 0.1696
32.225 0.1911
32.25 0.2076
32.275 0.2301
32.3 0.2623
32.325 0.3029
32.35 0.3497
32.375 0.3973
32.4 0.4407
32.425 0.4779
32.45 0.5089
32.475 0.5337
32.5 0.5502
32.525 0.5584
32.55 0.5589
32.575 0.5515
32.6 0.538
32.625 0.5224
32.65 0.5065
32.675 0.4959
32.7 0.4933
32.725 0.4977
32.75 0.51
32.775 0.53
32.8 0.5572
32.825 0.5895
32.85 0.6263
32.875 0.6708
32.9 0.7216
32.925 0.7777
32.95 0.8359
32.975 0.8925
33 0.9454
33.025 0.9929
33.05 1.0335
33.075 1.0648
33.1 1.0857
33.125 1.0985
33.15 1.1081
33.175 1.1189
33.2 1.1359
33.225 1.1574
33.25 1.1791
33.275 1.1987
33.3 1.2153
33.325 1.2292
33.35 1.2383
33.375 1.241
33.4 1.2368
33.425 1.2258
33.45 1.2066
33.475 1.181
33.5 1.1521
33.525 1.1283
33.55 1.1256
33.575 1.157
33.6 1.2149
33.625 1.284
33.65 1.3544
33.675 1.424
33.7 1.4899
33.725 1.5508
33.75 1.6052
33.775 1.6523
33.8 1.6927
33.825 1.7274
33.85 1.762
33.875 1.8021
33.9 1.8471
33.925 1.8894
33.95 1.9284
33.975 1.9662
34 1.999
34.025 2.0256
34.05 2.0481
34.075 2.0693
34.1 2.0936
34.125 2.1194
34.15 2.1462
34.175 2.1743
34.2 2.1991
34.225 2.2144
34.25 2.2188
34.275 2.2152
34.3 2.205
34.325 2.1885
34.35 2.1676
34.375 2.1464
34.4 2.133
34.425 2.133
34.45 2.1435
34.475 2.1594
34.5 2.1824
34.525 2.215
34.55 2.2477
34.575 2.2732
34.6 2.29
34.625 2.2988
34.65 2.2996
34.675 2.292
34.7 2.2749
34.725 2.2461
34.75 2.204
34.775 2.1518
34.8 2.0958
34.825 2.0385
34.85 1.9852
34.875 1.9436
34.9 1.9149
34.925 1.8965
34.95 1.8849
34.975 1.8847
35 1.9018
35.025 1.932
35.05 1.9702
35.075 2.0099
35.1 2.0447
35.125 2.0708
35.15 2.0815
35.175 2.0747
35.2 2.0552
35.225 2.0246
35.25 1.9843
35.275 1.9336
35.3 1.8728
35.325 1.8065
35.35 1.7414
35.375 1.6783
35.4 1.6109
35.425 1.5424
35.45 1.4841
35.475 1.4382
35.5 1.4007
35.525 1.3698
35.55 1.3421
35.575 1.3165
35.6 1.2919
35.625 1.2693
35.65 1.2464
35.675 1.2224
35.7 1.199
35.725 1.1814
35.75 1.1676
35.775 1.153
35.8 1.1352
35.825 1.1146
35.85 1.0883
35.875 1.0561
35.9 1.0198
35.925 0.9867
35.95 0.9634
35.975 0.9493
36 0.9388
36.025 0.9317
36.05 0.9254
36.075 0.9156
36.1 0.9032
36.125 0.8879
36.15 0.8706
36.175 0.8503
36.2 0.8283
36.225 0.8046
36.25 0.7798
36.275 0.752
36.3 0.7195
36.325 0.6855
36.35 0.6517
36.375 0.6214
36.4 0.5956
36.425 0.5755
36.45 0.5578
36.475 0.5385
36.5 0.5146
36.525 0.4857
36.55 0.4488
36.575 0.4022
36.6 0.3468
36.625 0.2848
36.65 0.2196
36.675 0.1576
36.7 0.1101
36.725 0.0845
36.75 0.0774
36.775 0.0758
36.8 0.0696
36.825 0.0591
36.85 0.046
36.875 0.0358
36.9 0.036
36.925 0.0523
36.95 0.0865
36.975 0.1329
37 0.1807
37.025 0.2253
37.05 0.2621
37.075 0.2899
37.1 0.3073
37.125 0.3157
37.15 0.317
37.175 0.3126
37.2 0.3027
37.225 0.2889
37.25 0.2694
37.275 0.2441
37.3 0.213
37.325 0.1812
37.35 0.1627
37.375 0.1638
37.4 0.1708
37.425 0.1751
37.45 0.1744
37.475 0.1681
37.5 0.1532
37.525 0.1259
37.55 0.0846
37.575 0.0306
37.6 -0.0299
37.625 -0.0894
37.65 -0.142
37.675 -0.186
37.7 -0.2212
37.725 -0.2474
37.75 -0.2629
37.775 -0.2686
37.8 -0.2711
37.825 -0.2747
37.85 -0.284
37.875 -0.3004
37.9 -0.3252
37.925 -0.3588
37.95 -0.402
37.975 -0.4525
38 -0.5067
38.025 -0.5652
38.05 -0.6297
38.075 -0.7007
38.1 -0.7742
38.125 -0.8489
38.15 -0.9239
38.175 -1.0015
38.2 -1.0811
38.225 -1.1556
38.25 -1.2182
38.275 -1.2701
38.3 -1.3116
38.325 -1.3437
38.35 -1.3677
38.375 -1.3817
38.4 -1.3876
38.425 -1.3829
38.45 -1.3726
38.475 -1.3592
38.5 -1.3467
38.525 -1.3358
38.55 -1.3238
38.575 -1.3043
38.6 -1.27
38.625 -1.2087
38.65 -1.1261
38.675 -1.0319
38.7 -0.9379
38.725 -0.8466
38.75 -0.7569
38.775 -0.6711
38.8 -0.5903
38.825 -0.5176
38.85 -0.4545
38.875 -0.3983
38.9 -0.3477
38.925 -0.2974
38.95 -0.251
38.975 -0.2118
39 -0.181
39.025 -0.1577
39.05 -0.1403
39.075 -0.1214
39.1 -0.0975
39.125 -0.0733
39.15 -0.0524
39.175 -0.036
39.2 -0.0254
39.225 -0.0216
39.25 -0.0259
39.275 -0.0366
39.3 -0.0523
39.325 -0.073
39.35 -0.0992
39.375 -0.129
39.4 -0.1617
39.425 -0.1971
39.45 -0.2372
39.475 -0.2846
39.5 -0.3359
39.525 -0.3925
39.55 -0.4562
39.575 -0.5236
39.6 -0.5918
39.625 -0.6622
39.65 -0.7378
39.675 -0.8205
39.7 -0.9117
39.725 -1.0111
39.75 -1.1185
39.775 -1.2252
39.8 -1.3179
39.825 -1.3942
39.85 -1.4538
39.875 -1.4984
39.9 -1.5295
39.925 -1.5547
39.95 -1.5773
39.975 -1.5975
40 -1.6164
40.025 -1.6315
40.05 -1.6413
40.075 -1.6432
40.1 -1.6406
40.125 -1.6379
40.15 -1.633
40.175 -1.6239
40.2 -1.6083
40.225 -1.5947
40.25 -1.5815
40.275 -1.5704
40.3 -1.5631
40.325 -1.5627
40.35 -1.5607
40.375 -1.5486
40.4 -1.5341
40.425 -1.519
40.45 -1.5025
40.475 -1.4854
40.5 -1.4693
40.525 -1.4558
40.55 -1.4434
40.575 -1.4322
40.6 -1.4288
40.625 -1.4341
40.65 -1.4511
40.675 -1.4802
40.7 -1.5151
40.725 -1.5443
40.75 -1.5557
40.775 -1.5563
40.8 -1.5542
40.825 -1.5487
40.85 -1.5384
40.875 -1.5209
40.9 -1.5008
40.925 -1.4797
40.95 -1.4596
40.975 -1.4411
41 -1.4215
41.025 -1.4002
41.05 -1.3807
41.075 -1.3674
41.1 -1.3608
41.125 -1.3596
41.15 -1.361
41.175 -1.3571
41.2 -1.3461
41.225 -1.3318
41.25 -1.3144
41.275 -1.2896
41.3 -1.2562
41.325 -1.2214
41.35 -1.1891
41.375 -1.1594
41.4 -1.1326
41.425 -1.1083
41.45 -1.0859
41.475 -1.0682
41.5 -1.0612
41.525 -1.0671
41.55 -1.0804
41.575 -1.0978
41.6 -1.1191
41.625 -1.1418
41.65 -1.1625
41.675 -1.1747
41.7 -1.1771
41.725 -1.1734
41.75 -1.1683
41.775 -1.1623
41.8 -1.1532
41.825 -1.1375
41.85 -1.1131
41.875 -1.0769
41.9 -1.0336
41.925 -0.9878
41.95 -0.9368
41.975 -0.8812
42 -0.8275
42.025 -0.7802
42.05 -0.7425
42.075 -0.7094
42.1 -0.68
42.125 -0.6536
42.15 -0.6321
42.175 -0.616
42.2 -0.6056
42.225 -0.6018
42.25 -0.6054
42.275 -0.6162
42.3 -0.6315
42.325 -0.6473
42.35 -0.6637
42.375 -0.6822
42.4 -0.7026
42.425 -0.7222
42.45 -0.7324
42.475 -0.7365
42.5 -0.7406
42.525 -0.7468
42.55 -0.7508
42.575 -0.7438
42.6 -0.7241
42.625 -0.695
42.65 -0.6561
42.675 -0.6058
42.7 -0.5487
42.725 -0.4942
42.75 -0.4447
42.775 -0.3987
42.8 -0.3557
42.825 -0.3159
42.85 -0.2814
42.875 -0.2562
42.9 -0.2411
42.925 -0.2354
42.95 -0.2389
42.975 -0.2455
43 -0.254
43.025 -0.2645
43.05 -0.279
43.075 -0.2994
43.1 -0.3246
43.125 -0.3536
43.15 -0.3842
43.175 -0.4146
43.2 -0.4444
43.225 -0.4737
43.25 -0.5049
43.275 -0.5396
43.3 -0.5749
43.325 -0.6054
43.35 -0.6233
43.375 -0.6265
43.4 -0.6236
43.425 -0.6239
43.45 -0.6281
43.475 -0.6346
43.5 -0.6435
43.525 -0.6573
43.55 -0.6709
43.575 -0.6838
43.6 -0.6969
43.625 -0.7118
43.65 -0.7267
43.675 -0.743
43.7 -0.759
43.725 -0.7722
43.75 -0.7816
43.775 -0.7922
43.8 -0.8066
43.825 -0.823
43.85 -0.8482
43.875 -0.8815
43.9 -0.9173
43.925 -0.9508
43.95 -0.9797
43.975 -0.9956
44 -0.9923
44.025 -0.9745
44.05 -0.9461
44.075 -0.91
44.1 -0.8687
44.125 -0.8225
44.15 -0.7709
44.175 -0.7217
44.2 -0.677
44.225 -0.6292
44.25 -0.5795
44.275 -0.5298
44.3 -0.4801
44.325 -0.4316
44.35 -0.3845
44.375 -0.3378
44.4 -0.2903
44.425 -0.2422
44.45 -0.1954
44.475 -0.1512
44.5 -0.1103
44.525 -0.0709
44.55 -0.0318
44.575 0.0048
44.6 0.0334
44.625 0.0566
44.65 0.0784
44.675 0.0989
44.7 0.1211
44.725 0.1449
44.75 0.17
44.775 0.1943
44.8 0.2164
44.825 0.2359
44.85 0.2519
44.875 0.2628
44.9 0.2664
44.925 0.2646
44.95 0.2604
44.975 0.2636
45 0.2786
45.025 0.3052
45.05 0.3438
45.075 0.3881
45.1 0.43
45.125 0.4596
45.15 0.4777
45.175 0.4871
45.2 0.4893
45.225 0.4867
45.25 0.4776
45.275 0.4617
45.3 0.4399
45.325 0.4159
45.35 0.3971
45.375 0.3913
45.4 0.3989
45.425 0.4196
45.45 0.4569
45.475 0.5215
45.5 0.6182
45.525 0.7358
45.55 0.8553
45.575 0.9678
45.6 1.0676
45.625 1.1541
45.65 1.2353
45.675 1.3135
45.7 1.3863
45.725 1.4512
45.75 1.5061
45.775 1.5491
45.8 1.5891
45.825 1.6327
45.85 1.6832
45.875 1.7345
45.9 1.7805
45.925 1.819
45.95 1.8526
45.975 1.8855
46 1.9232
46.025 1.9709
46.05 2.0328
46.075 2.1101
46.1 2.1934
46.125 2.2736
46.15 2.3482
46.175 2.4171
46.2 2.4792
46.225 2.5331
46.25 2.5794
46.275 2.6157
46.3 2.6425
46.325 2.6585
46.35 2.6645
46.375 2.6632
46.4 2.6552
46.425 2.6448
46.45 2.6333
46.475 2.6194
46.5 2.6028
46.525 2.5859
46.55 2.567
46.575 2.5459
46.6 2.5268
46.625 2.5099
46.65 2.4931
46.675 2.4774
46.7 2.4659
46.725 2.4619
46.75 2.4616
46.775 2.4593
46.8 2.4535
46.825 2.4414
46.85 2.4228
46.875 2.3991
46.9 2.3757
46.925 2.3615
46.95 2.3553
46.975 2.3506
47 2.3443
47.025 2.3372
47.05 2.3293
47.075 2.3157
47.1 2.2959
47.125 2.2684
47.15 2.2349
47.175 2.1965
47.2 2.1547
47.225 2.1093
47.25 2.0588
47.275 2.0046
47.3 1.9504
47.325 1.896
47.35 1.8426
47.375 1.7899
47.4 1.7361
47.425 1.6799
47.45 1.6234
47.475 1.5727
47.5 1.5337
47.525 1.5047
47.55 1.4861
47.575 1.4762
47.6 1.4651
47.625 1.4547
47.65 1.4498
47.675 1.4616
47.7 1.5012
47.725 1.5587
47.75 1.621
47.775 1.6831
47.8 1.7408
47.825 1.7953
47.85 1.8471
47.875 1.8953
47.9 1.9419
47.925 1.986
47.95 2.0258
47.975 2.0574
48 2.0802
48.025 2.0993
48.05 2.1217
48.075 2.1493
48.1 2.1791
48.125 2.2049
48.15 2.2195
48.175 2.2227
48.2 2.2163
48.225 2.2082
48.25 2.2023
48.275 2.1974
48.3 2.1971
48.325 2.2007
48.35 2.2007
48.375 2.1908
48.4 2.1735
48.425 2.1508
48.45 2.1203
48.475 2.0824
48.5 2.0369
48.525 1.9897
48.55 1.941
48.575 1.8836
48.6 1.8177
48.625 1.7479
48.65 1.6745
48.675 1.5989
48.7 1.5215
48.725 1.4443
48.75 1.3785
48.775 1.3196
48.8 1.2664
48.825 1.2223
48.85 1.1867
48.875 1.1579
48.9 1.131
48.925 1.1028
48.95 1.0754
48.975 1.0478
49 1.0352
49.025 1.0337
49.05 1.0327
49.075 1.0283
49.1 1.0156
49.125 0.9951
49.15 0.9691
49.175 0.9376
49.2 0.9035
49.225 0.8654
49.25 0.8244
49.275 0.7834
49.3 0.744
49.325 0.7123
49.35 0.6848
49.375 0.6591
49.4 0.6362
49.425 0.6141
49.45 0.5942
49.475 0.5749
49.5 0.5593
49.525 0.5584
49.55 0.5807
49.575 0.6312
49.6 0.7011
49.625 0.7776
49.65 0.8529
49.675 0.9258
49.7 0.9924
49.725 1.0521
49.75 1.102
49.775 1.1424
49.8 1.1745
49.825 1.2042
49.85 1.2328
49.875 1.2605
49.9 1.287
49.925 1.3127
49.95 1.3402
49.975 1.3699
50 1.4089
50.025 1.4584
50.05 1.5123
50.075 1.5627
50.1 1.6052
50.125 1.6381
50.15 1.6599
50.175 1.6716
50.2 1.6713
50.225 1.6622
50.25 1.6447
50.275 1.621
50.3 1.5897
50.325 1.5521
50.35 1.5102
50.375 1.4682
50.4 1.4287
50.425 1.3947
50.45 1.3668
50.475 1.3456
50.5 1.3316
50.525 1.3291
50.55 1.3438
50.575 1.3709
50.6 1.3995
50.625 1.4238
50.65 1.4403
50.675 1.4472
50.7 1.4444
50.725 1.4305
50.75 1.4087
50.775 1.3863
50.8 1.3734
50.825 1.3781
50.85 1.4129
50.875 1.4867
50.9 1.5878
50.925 1.6996
50.95 1.807
50.975 1.9053
51 1.9922
51.025 2.0668
51.05 2.1289
51.075 2.1769
51.1 2.2126
51.125 2.2381
51.15 2.2577
51.175 2.2747
51.2 2.2932
51.225 2.3106
51.25 2.3242
51.275 2.3312
51.3 2.3326
51.325 2.329
51.35 2.3232
51.375 2.3161
51.4 2.3074
51.425 2.2934
51.45 2.2729
51.475 2.2491
51.5 2.227
51.525 2.2134
51.55 2.2119
51.575 2.223
51.6 2.2424
51.625 2.2634
51.65 2.2844
51.675 2.3058
51.7 2.3267
51.725 2.3434
51.75 2.3542
51.775 2.3571
51.8 2.3543
51.825 2.3476
51.85 2.3375
51.875 2.3214
51.9 2.3004
51.925 2.2783
51.95 2.2565
51.975 2.232
52 2.2038
52.025 2.1742
52.05 2.1417
52.075 2.1031
52.1 2.0572
52.125 2.0087
52.15 1.9647
52.175 1.9252
52.2 1.8872
52.225 1.8449
52.25 1.7973
52.275 1.7465
52.3 1.6934
52.325 1.6396
52.35 1.5881
52.375 1.5413
52.4 1.4966
52.425 1.4523
52.45 1.409
52.475 1.365
52.5 1.3202
52.525 1.2744
52.55 1.2278
52.575 1.179
52.6 1.1281
52.625 1.0762
52.65 1.0245
52.675 0.971
52.7 0.9178
52.725 0.862
52.75 0.8074
52.775 0.7531
52.8 0.6963
52.825 0.6359
52.85 0.5716
52.875 0.503
52.9 0.4281
52.925 0.3434
52.95 0.2498
52.975 0.1486
53 0.0423
53.025 -0.0712
53.05 -0.1933
53.075 -0.3248
53.1 -0.4666
53.125 -0.6169
53.15 -0.7709
53.175 -0.9244
53.2 -1.0786
53.225 -1.2361
53.25 -1.3972
53.275 -1.5576
53.3 -1.7087
53.325 -1.8422
53.35 -1.9472
53.375 -2.0267
53.4 -2.0812
53.425 -2.1173
53.45 -2.1439
53.475 -2.1613
53.5 -2.1696
53.525 -2.1682
53.55 -2.1518
53.575 -2.1209
53.6 -2.0828
53.625 -2.0393
53.65 -1.9911
53.675 -1.9399
53.7 -1.8815
53.725 -1.8219
53.75 -1.764
53.775 -1.7073
53.8 -1.6501
53.825 -1.5917
53.85 -1.5357
53.875 -1.4848
53.9 -1.437
53.925 -1.3941
53.95 -1.3616
53.975 -1.3423
54 -1.33
54.025 -1.3206
54.05 -1.3143
54.075 -1.3135
54.1 -1.3137
54.125 -1.3122
54.15 -1.306
54.175 -1.2917
54.2 -1.2739
54.225 -1.257
54.25 -1.2422
54.275 -1.2278
54.3 -1.2153
54.325 -1.2043
54.35 -1.195
54.375 -1.1895
54.4 -1.1887
54.425 -1.1951
54.45 -1.2064
54.475 -1.2194
54.5 -1.2305
54.525 -1.2306
54.55 -1.2187
54.575 -1.2047
54.6 -1.1884
54.625 -1.1639
54.65 -1.1355
54.675 -1.1107
54.7 -1.0852
54.725 -1.0594
54.75 -1.0327
54.775 -1.0028
54.8 -0.9719
54.825 -0.9417
54.85 -0.9152
54.875 -0.891
54.9 -0.8635
54.925 -0.8292
54.95 -0.7905
54.975 -0.751
55 -0.7093
55.025 -0.664
55.05 -0.6179
55.075 -0.5746
55.1 -0.5343
55.125 -0.4935
55.15 -0.4514
55.175 -0.4086
55.2 -0.3713
55.225 -0.3418
55.25 -0.3164
55.275 -0.2905
55.3 -0.2629
55.325 -0.2317
55.35 -0.1959
55.375 -0.1459
55.4 -0.0877
55.425 -0.028
55.45 0.0318
55.475 0.092
55.5 0.1514
55.525 0.2082
55.55 0.2606
55.575 0.3048
55.6 0.339
55.625 0.3651
55.65 0.3846
55.675 0.399
55.7 0.4087
55.725 0.4104
55.75 0.4032
55.775 0.3892
55.8 0.367
55.825 0.3376
55.85 0.3027
55.875 0.2625
55.9 0.2191
55.925 0.1749
55.95 0.1327
55.975 0.0942
56 0.0587
56.025 0.0296
56.05 0.0093
56.075 -0.0066
56.1 -0.0147
56.125 -0.0094
56.15 0.0056
56.175 0.0288
56.2 0.0573
56.225 0.0881
56.25 0.123
56.275 0.1624
56.3 0.206
56.325 0.25
56.35 0.2913
56.375 0.3265
56.4 0.354
56.425 0.3746
56.45 0.3889
56.475 0.4
56.5 0.4087
56.525 0.4165
56.55 0.4262
56.575 0.4393
56.6 0.4522
56.625 0.4664
56.65 0.4786
56.675 0.4866
56.7 0.4918
56.725 0.4932
56.75 0.4897
56.775 0.4726
56.8 0.4306
56.825 0.3663
56.85 0.2969
56.875 0.2359
56.9 0.1948
56.925 0.1708
56.95 0.1509
56.975 0.1296
57 0.1035
57.025 0.0739
57.05 0.0441
57.075 0.0192
57.1 0.0086
57.125 0.0131
57.15 0.0302
57.175 0.0572
57.2 0.0951
57.225 0.1436
57.25 0.1973
57.275 0.2483
57.3 0.2929
57.325 0.3285
57.35 0.3541
57.375 0.3699
57.4 0.3783
57.425 0.3802
57.45 0.3729
57.475 0.3551
57.5 0.3294
57.525 0.2996
57.55 0.2668
57.575 0.2327
57.6 0.198
57.625 0.1632
57.65 0.1235
57.675 0.079
57.7 0.0336
57.725 -0.0028
57.75 -0.0261
57.775 -0.0414
57.8 -0.0491
57.825 -0.0515
57.85 -0.0483
57.875 -0.0357
57.9 -0.0192
57.925 -0.0017
57.95 0.012
57.975 0.0187
58 0.0179
58.025 0.0116
58.05 0.0003
58.075 -0.0141
58.1 -0.0318
58.125 -0.0535
58.15 -0.0778
58.175 -0.1026
58.2 -0.1281
58.225 -0.1515
58.25 -0.1729
58.275 -0.1912
58.3 -0.2059
58.325 -0.2198
58.35 -0.2352
58.375 -0.2474
58.4 -0.2526
58.425 -0.2528
58.45 -0.2458
58.475 -0.2305
58.5 -0.2076
58.525 -0.1768
58.55 -0.1423
58.575 -0.1032
58.6 -0.0526
58.625 0.0122
58.65 0.0863
58.675 0.1631
58.7 0.2377
58.725 0.3066
58.75 0.3671
58.775 0.4213
58.8 0.472
58.825 0.5208
58.85 0.5683
58.875 0.6157
58.9 0.6637
58.925 0.7104
58.95 0.7566
58.975 0.8034
59 0.8518
59.025 0.8969
59.05 0.9367
59.075 0.9737
59.1 1.0093
59.125 1.0464
59.15 1.0815
59.175 1.1131
59.2 1.1414
59.225 1.1644
59.25 1.1819
59.275 1.1938
59.3 1.1945
59.325 1.1832
59.35 1.1668
59.375 1.1539
59.4 1.1486
59.425 1.1554
59.45 1.1786
59.475 1.2138
59.5 1.2592
59.525 1.3121
59.55 1.3704
59.575 1.4301
59.6 1.4853
59.625 1.5352
59.65 1.5815
59.675 1.6235
59.7 1.6611
59.725 1.6994
59.75 1.7401
59.775 1.7869
59.8 1.8458
59.825 1.9118
59.85 1.9779
59.875 2.0424
59.9 2.1062
59.925 2.1714
59.95 2.2348
59.975 2.2937
60 2.345
60.025 2.3879
60.05 2.4238
60.075 2.453
60.1 2.4761
60.125 2.4941
60.15 2.5083
60.175 2.5186
60.2 2.5246
60.225 2.5254
60.25 2.5204
60.275 2.5104
60.3 2.4954
60.325 2.4742
60.35 2.448
60.375 2.4202
60.4 2.3931
60.425 2.3664
60.45 2.3403
60.475 2.3159
60.5 2.294
60.525 2.2716
60.55 2.2463
60.575 2.2173
60.6 2.1831
60.625 2.1426
60.65 2.0945
60.675 2.0396
60.7 1.9777
60.725 1.9105
60.75 1.8395
60.775 1.7668
60.8 1.6968
60.825 1.6376
60.85 1.589
60.875 1.5525
60.9 1.5225
60.925 1.495
60.95 1.4693
60.975 1.4468
61 1.4334
61.025 1.4216
61.05 1.4061
61.075 1.3852
61.1 1.3584
61.125 1.3275
61.15 1.295
61.175 1.2613
61.2 1.2246
61.225 1.1835
61.25 1.1365
61.275 1.0856
61.3 1.0318
61.325 0.9743
61.35 0.9144
61.375 0.8539
61.4 0.796
61.425 0.7389
61.45 0.6805
61.475 0.6249
61.5 0.5744
61.525 0.5319
61.55 0.4938
61.575 0.4573
61.6 0.42
61.625 0.38
61.65 0.3389
61.675 0.2975
61.7 0.2563
61.725 0.2137
61.75 0.1676
61.775 0.1243
61.8 0.091
61.825 0.0748
61.85 0.072
61.875 0.0802
61.9 0.0989
61.925 0.1279
61.95 0.1681
61.975 0.2206
62 0.2901
62.025 0.3739
62.05 0.4593
62.075 0.5373
62.1 0.6049
62.125 0.6637
62.15 0.7137
62.175 0.7531
62.2 0.7849
62.225 0.8108
62.25 0.8291
62.275 0.8394
62.3 0.8448
62.325 0.8489
62.35 0.8519
62.375 0.8552
62.4 0.8567
62.425 0.8569
62.45 0.8649
62.475 0.8855
62.5 0.919
62.525 0.9585
62.55 0.9944
62.575 1.0237
62.6 1.0457
62.625 1.0606
62.65 1.0664
62.675 1.0648
62.7 1.0594
62.725 1.0515
62.75 1.0419
62.775 1.0297
62.8 1.0149
62.825 0.9956
62.85 0.9664
62.875 0.9293
62.9 0.8876
62.925 0.8456
62.95 0.8141
62.975 0.8023
63 0.8034
63.025 0.8174
63.05 0.8431
63.075 0.8778
63.1 0.9166
63.125 0.9503
63.15 0.9768
63.175 0.9971
63.2 1.0106
63.225 1.017
63.25 1.0146
63.275 1.0038
63.3 0.9864
63.325 0.962
63.35 0.9305
63.375 0.8932
63.4 0.8497
63.425 0.8012
63.45 0.7486
63.475 0.6931
63.5 0.6348
63.525 0.5718
63.55 0.5058
63.575 0.4366
63.6 0.3686
63.625 0.302
63.65 0.2357
63.675 0.1708
63.7 0.1149
63.725 0.0759
63.75 0.0519
63.775 0.0428
63.8 0.0415
63.825 0.0454
63.85 0.0547
63.875 0.0697
63.9 0.0828
63.925 0.0921
63.95 0.0979
63.975 0.0998
64 0.0973
64.025 0.0903
64.05 0.0779
64.075 0.0609
64.1 0.0458
64.125 0.0359
64.15 0.0298
64.175 0.024
64.2 0.0149
64.225 0.0009
64.25 -0.018
64.275 -0.0422
64.3 -0.0709
64.325 -0.0994
64.35 -0.1212
64.375 -0.1319
64.4 -0.1299
64.425 -0.123
64.45 -0.1147
64.475 -0.1106
64.5 -0.1128
64.525 -0.119
64.55 -0.1272
64.575 -0.1341
64.6 -0.1369
64.625 -0.1308
64.65 -0.1102
64.675 -0.0788
64.7 -0.0487
64.725 -0.0251
64.75 -0.0078
64.775 0.0011
64.8 0.0039
64.825 0.0089
64.85 0.0291
64.875 0.0713
64.9 0.1239
64.925 0.1767
64.95 0.2259
64.975 0.2698
65 0.3113
65.025 0.3592
65.05 0.4281
65.075 0.5195
65.1 0.6137
65.125 0.6992
65.15 0.7739
65.175 0.8387
65.2 0.8951
65.225 0.9422
65.25 0.9822
65.275 1.0155
65.3 1.0412
65.325 1.0587
65.35 1.0696
65.375 1.0737
65.4 1.0733
65.425 1.0725
65.45 1.0737
65.475 1.0853
65.5 1.109
65.525 1.1409
65.55 1.1716
65.575 1.1971
65.6 1.2158
65.625 1.2274
65.65 1.2327
65.675 1.2314
65.7 1.2232
65.725 1.2077
65.75 1.185
65.775 1.1558
65.8 1.1205
65.825 1.0802
65.85 1.0354
65.875 0.9889
65.9 0.9466
65.925 0.9069
65.95 0.8675
65.975 0.8314
66 0.806
66.025 0.7968
66.05 0.7999
66.075 0.8096
66.1 0.818
66.125 0.8215
66.15 0.823
66.175 0.8258
66.2 0.831
66.225 0.8396
66.25 0.853
66.275 0.8709
66.3 0.8904
66.325 0.9102
66.35 0.9295
66.375 0.9454
66.4 0.9592
66.425 0.9733
66.45 0.9929
66.475 1.0198
66.5 1.048
66.525 1.0729
66.55 1.0949
66.575 1.1106
66.6 1.1188
66.625 1.1207
66.65 1.1139
66.675 1.0962
66.7 1.0688
66.725 1.0328
66.75 0.9938
66.775 0.9574
66.8 0.9227
66.825 0.8881
66.85 0.8523
66.875 0.8194
66.9 0.7919
66.925 0.7651
66.95 0.7406
66.975 0.7181
67 0.693
67.025 0.6646
67.05 0.6352
67.075 0.6035
67.1 0.5674
67.125 0.5262
67.15 0.4842
67.175 0.4442
67.2 0.4055
67.225 0.3665
67.25 0.3343
67.275 0.3113
67.3 0.3
67.325 0.298
67.35 0.3013
67.375 0.3142
67.4 0.3338
67.425 0.3578
67.45 0.3809
67.475 0.4026
67.5 0.428
67.525 0.4658
67.55 0.5129
67.575 0.5598
67.6 0.5998
67.625 0.6322
67.65 0.656
67.675 0.6711
67.7 0.6777
67.725 0.6761
67.75 0.6675
67.775 0.6546
67.8 0.6374
67.825 0.6188
67.85 0.6039
67.875 0.6021
67.9 0.6125
67.925 0.6247
67.95 0.6318
67.975 0.6317
68 0.6258
68.025 0.6156
68.05 0.6037
68.075 0.5926
68.1 0.5808
68.125 0.5671
68.15 0.552
68.175 0.5352
68.2 0.5158
68.225 0.4931
68.25 0.4676
68.275 0.4398
68.3 0.4081
68.325 0.3733
68.35 0.3335
68.375 0.2878
68.4 0.2356
68.425 0.179
68.45 0.1203
68.475 0.0652
68.5 0.0253
68.525 -0.0003
68.55 -0.0268
68.575 -0.0512
68.6 -0.0638
68.625 -0.0737
68.65 -0.0898
68.675 -0.1097
68.7 -0.1338
68.725 -0.1643
68.75 -0.203
68.775 -0.2469
68.8 -0.2919
68.825 -0.3379
68.85 -0.3865
68.875 -0.4394
68.9 -0.4925
68.925 -0.5396
68.95 -0.5789
68.975 -0.6127
69 -0.6463
69.025 -0.6753
69.05 -0.6932
69.075 -0.7018
69.1 -0.7006
69.125 -0.6954
69.15 -0.6872
69.175 -0.6767
69.2 -0.6646
69.225 -0.6543
69.25 -0.6495
69.275 -0.6499
69.3 -0.6581
69.325 -0.6717
69.35 -0.6901
69.375 -0.7168
69.4 -0.7564
69.425 -0.8046
69.45 -0.8374
69.475 -0.8424
69.5 -0.8312
69.525 -0.8145
69.55 -0.793
69.575 -0.7695
69.6 -0.7554
69.625 -0.7481
69.65 -0.7399
69.675 -0.7257
69.7 -0.7035
69.725 -0.6772
69.75 -0.6493
69.775 -0.6221
69.8 -0.5979
69.825 -0.5765
69.85 -0.5585
69.875 -0.5444
69.9 -0.5349
69.925 -0.5289
69.95 -0.5273
69.975 -0.53
70 -0.5372
70.025 -0.547
70.05 -0.5597
70.075 -0.5753
70.1 -0.596
70.125 -0.628
70.15 -0.6772
70.175 -0.7416
70.2 -0.8161
70.225 -0.8964
70.25 -0.9742
70.275 -1.0493
70.3 -1.1278
70.325 -1.2111
70.35 -1.2943
70.375 -1.3734
70.4 -1.4501
70.425 -1.5266
70.45 -1.6042
70.475 -1.6826
70.5 -1.7603
70.525 -1.8279
70.55 -1.8823
70.575 -1.9299
70.6 -1.9784
70.625 -2.0297
70.65 -2.0838
70.675 -2.1365
70.7 -2.1853
70.725 -2.2311
70.75 -2.2706
70.775 -2.3009
70.8 -2.3233
70.825 -2.3462
70.85 -2.3711
70.875 -2.3982
70.9 -2.4261
70.925 -2.4544
70.95 -2.4849
70.975 -2.5167
71 -2.5483
71.025 -2.5752
71.05 -2.5934
71.075 -2.6074
71.1 -2.6234
71.125 -2.6421
71.15 -2.6601
71.175 -2.6745
71.2 -2.6812
71.225 -2.6831
71.25 -2.6832
71.275 -2.6842
71.3 -2.687
71.325 -2.689
71.35 -2.6868
71.375 -2.678
71.4 -2.6645
71.425 -2.6461
71.45 -2.622
71.475 -2.5907
71.5 -2.5521
71.525 -2.5074
71.55 -2.4634
71.575 -2.4265
71.6 -2.3942
71.625 -2.3657
71.65 -2.3398
71.675 -2.3085
71.7 -2.2679
71.725 -2.2237
71.75 -2.1734
71.775 -2.1219
71.8 -2.0779
71.825 -2.0468
71.85 -2.0312
71.875 -2.0275
71.9 -2.0326
71.925 -2.0431
71.95 -2.0553
71.975 -2.0618
72 -2.0588
72.025 -2.0529
72.05 -2.0451
72.075 -2.0394
72.1 -2.0389
72.125 -2.0465
72.15 -2.0584
72.175 -2.0659
72.2 -2.0617
72.225 -2.0498
72.25 -2.04
72.275 -2.0353
72.3 -2.0386
72.325 -2.0484
72.35 -2.0636
72.375 -2.0796
72.4 -2.0947
72.425 -2.1122
72.45 -2.1332
72.475 -2.1592
72.5 -2.1871
72.525 -2.2118
72.55 -2.2328
72.575 -2.2482
72.6 -2.2616
72.625 -2.2746
72.65 -2.2847
72.675 -2.2898
72.7 -2.2845
72.725 -2.2715
72.75 -2.2555
72.775 -2.2414
72.8 -2.23
72.825 -2.2236
72.85 -2.219
72.875 -2.2215
72.9 -2.2283
72.925 -2.2315
72.95 -2.2251
72.975 -2.2142
73 -2.1955
73.025 -2.1653
73.05 -2.1255
73.075 -2.078
73.1 -2.0236
73.125 -1.9721
73.15 -1.9235
73.175 -1.8721
73.2 -1.8171
73.225 -1.758
73.25 -1.6943
73.275 -1.6235
73.3 -1.5457
73.325 -1.4636
73.35 -1.3797
73.375 -1.2966
73.4 -1.2252
73.425 -1.165
73.45 -1.1158
73.475 -1.08
73.5 -1.0604
73.525 -1.0574
73.55 -1.0714
73.575 -1.0997
73.6 -1.1323
73.625 -1.1624
73.65 -1.1956
73.675 -1.2372
73.7 -1.2829
73.725 -1.3274
73.75 -1.3721
73.775 -1.4187
73.8 -1.4698
73.825 -1.5224
73.85 -1.572
73.875 -1.6217
73.9 -1.6703
73.925 -1.7152
73.95 -1.7592
73.975 -1.8086
74 -1.864
74.025 -1.9176
74.05 -1.9602
74.075 -1.9929
74.1 -2.0249
74.125 -2.0515
74.15 -2.0745
74.175 -2.0893
74.2 -2.0964
74.225 -2.1044
74.25 -2.1042
74.275 -2.0914
74.3 -2.0676
74.325 -2.0338
74.35 -1.9922
74.375 -1.9508
74.4 -1.9151
74.425 -1.886
74.45 -1.86
74.475 -1.8387
74.5 -1.8184
74.525 -1.792
74.55 -1.7515
74.575 -1.7044
74.6 -1.6589
74.625 -1.6201
74.65 -1.5896
74.675 -1.5694
74.7 -1.5586
74.725 -1.5546
74.75 -1.5544
74.775 -1.5578
74.8 -1.5657
74.825 -1.5749
74.85 -1.5857
74.875 -1.597
74.9 -1.6097
74.925 -1.6244
74.95 -1.6373
74.975 -1.6492
75 -1.6588
75.025 -1.6611
75.05 -1.6547
75.075 -1.6418
75.1 -1.6231
75.125 -1.6025
75.15 -1.58
75.175 -1.5583
75.2 -1.5395
75.225 -1.5204
75.25 -1.5028
75.275 -1.4847
75.3 -1.4672
75.325 -1.4491
75.35 -1.4297
75.375 -1.4092
75.4 -1.3881
75.425 -1.3686
75.45 -1.353
75.475 -1.3412
75.5 -1.3329
75.525 -1.3269
75.55 -1.3232
75.575 -1.317
75.6 -1.3047
75.625 -1.2852
75.65 -1.2621
75.675 -1.2401
75.7 -1.2243
75.725 -1.2141
75.75 -1.2122
75.775 -1.2137
75.8 -1.2145
75.825 -1.2096
75.85 -1.2007
75.875 -1.1867
75.9 -1.1641
75.925 -1.1351
75.95 -1.1046
75.975 -1.0678
76 -1.0172
76.025 -0.9615
76.05 -0.9082
76.075 -0.8645
76.1 -0.8327
76.125 -0.8135
76.15 -0.8064
76.175 -0.8082
76.2 -0.8135
76.225 -0.8199
76.25 -0.8267
76.275 -0.8344
76.3 -0.8438
76.325 -0.8534
76.35 -0.8623
76.375 -0.8657
76.4 -0.8611
76.425 -0.8481
76.45 -0.8331
76.475 -0.8194
76.5 -0.8042
76.525 -0.7787
76.55 -0.7461
76.575 -0.7156
76.6 -0.6934
76.625 -0.6877
76.65 -0.6967
76.675 -0.7184
76.7 -0.7518
76.725 -0.7941
76.75 -0.8457
76.775 -0.9068
76.8 -0.9794
76.825 -1.0624
76.85 -1.1546
76.875 -1.2518
76.9 -1.3481
76.925 -1.4361
76.95 -1.5073
76.975 -1.5595
77 -1.6015
77.025 -1.6431
77.05 -1.6878
77.075 -1.7385
77.1 -1.7931
77.125 -1.8496
77.15 -1.9065
77.175 -1.9613
77.2 -2.0083
77.225 -2.0457
77.25 -2.0728
77.275 -2.0952
77.3 -2.1223
77.325 -2.1579
77.35 -2.2018
77.375 -2.2526
77.4 -2.3091
77.425 -2.3694
77.45 -2.4327
77.475 -2.4921
77.5 -2.5439
77.525 -2.5909
77.55 -2.6383
77.575 -2.6891
77.6 -2.7438
77.625 -2.8016
77.65 -2.8611
77.675 -2.9193
77.7 -2.9708
77.725 -3.0121
77.75 -3.037
77.775 -3.0412
77.8 -3.0322
77.825 -3.0099
77.85 -2.9828
77.875 -2.9577
77.9 -2.9375
77.925 -2.9198
77.95 -2.9049
77.975 -2.8961
78 -2.8951
78.025 -2.901
78.05 -2.915
78.075 -2.936
78.1 -2.9587
78.125 -2.9829
78.15 -3.0096
78.175 -3.0353
78.2 -3.0465
78.225 -3.0265
78.25 -2.9786
78.275 -2.9195
78.3 -2.8586
78.325 -2.8013
78.35 -2.7463
78.375 -2.6925
78.4 -2.6405
78.425 -2.5896
78.45 -2.5456
78.475 -2.5088
78.5 -2.4746
78.525 -2.442
78.55 -2.4153
78.575 -2.3924
78.6 -2.3713
78.625 -2.3491
78.65 -2.3219
78.675 -2.2975
78.7 -2.2792
78.725 -2.2677
78.75 -2.2578
78.775 -2.2426
78.8 -2.2238
78.825 -2.2032
78.85 -2.1858
78.875 -2.1727
78.9 -2.1584
78.925 -2.142
78.95 -2.1162
78.975 -2.0783
79 -2.036
79.025 -1.9977
79.05 -1.9598
79.075 -1.9243
79.1 -1.8895
79.125 -1.8599
79.15 -1.8415
79.175 -1.8337
79.2 -1.8385
79.225 -1.8552
79.25 -1.8801
79.275 -1.9064
79.3 -1.9311
79.325 -1.9607
79.35 -1.997
79.375 -2.0396
79.4 -2.0827
79.425 -2.1277
79.45 -2.1771
79.475 -2.2333
79.5 -2.299
79.525 -2.3717
79.55 -2.4496
79.575 -2.5314
79.6 -2.6149
79.625 -2.7029
79.65 -2.7913
79.675 -2.8707
79.7 -2.9297
79.725 -2.9633
79.75 -2.9773
79.775 -2.9795
79.8 -2.9695
79.825 -2.9499
79.85 -2.9202
79.875 -2.8825
79.9 -2.8393
79.925 -2.7833
79.95 -2.7188
79.975 -2.6586
80 -2.6069
80.025 -2.5644
80.05 -2.5301
80.075 -2.5033
80.1 -2.4785
80.125 -2.4557
80.15 -2.4267
80.175 -2.387
80.2 -2.3327
80.225 -2.256
80.25 -2.1706
80.275 -2.089
80.3 -2.0152
80.325 -1.9521
80.35 -1.9006
80.375 -1.8594
80.4 -1.824
80.425 -1.7889
80.45 -1.7511
80.475 -1.7185
80.5 -1.6914
80.525 -1.6677
80.55 -1.6439
80.575 -1.6211
80.6 -1.6013
80.625 -1.5774
80.65 -1.5431
80.675 -1.4995
80.7 -1.4487
80.725 -1.3917
80.75 -1.3259
80.775 -1.2589
80.8 -1.1967
80.825 -1.1405
80.85 -1.0917
80.875 -1.0523
80.9 -1.0221
80.925 -1.0011
80.95 -0.9891
80.975 -0.9843
81 -0.9846
81.025 -0.9888
81.05 -0.9981
81.075 -1.0117
81.1 -1.0283
81.125 -1.0468
81.15 -1.0677
81.175 -1.0908
81.2 -1.117
81.225 -1.1476
81.25 -1.1818
81.275 -1.2162
81.3 -1.2478
81.325 -1.2752
81.35 -1.2973
81.375 -1.3092
81.4 -1.3053
81.425 -1.2897
81.45 -1.2736
81.475 -1.2651
81.5 -1.2671
81.525 -1.2779
81.55 -1.2962
81.575 -1.3163
81.6 -1.3364
81.625 -1.3599
81.65 -1.3871
81.675 -1.4184
81.7 -1.4567
81.725 -1.5048
81.75 -1.5629
81.775 -1.6299
81.8 -1.7039
81.825 -1.7852
81.85 -1.8718
81.875 -1.955
81.9 -2.0307
81.925 -2.0967
81.95 -2.1528
81.975 -2.2027
82 -2.2432
82.025 -2.2772
82.05 -2.3085
82.075 -2.3392
82.1 -2.3696
82.125 -2.3994
82.15 -2.4312
82.175 -2.4631
82.2 -2.4936
82.225 -2.5209
82.25 -2.5387
82.275 -2.5426
82.3 -2.5301
82.325 -2.5035
82.35 -2.4638
82.375 -2.4248
82.4 -2.3856
82.425 -2.3526
82.45 -2.3233
82.475 -2.3012
82.5 -2.288
82.525 -2.2825
82.55 -2.2816
82.575 -2.2842
82.6 -2.2841
82.625 -2.2753
82.65 -2.251
82.675 -2.2115
82.7 -2.1588
82.725 -2.0951
82.75 -2.0268
82.775 -1.957
82.8 -1.8909
82.825 -1.8305
82.85 -1.7734
82.875 -1.7163
82.9 -1.6562
82.925 -1.5963
82.95 -1.5366
82.975 -1.4734
83 -1.4025
83.025 -1.3242
83.05 -1.2448
83.075 -1.1677
83.1 -1.0936
83.125 -1.0215
83.15 -0.9505
83.175 -0.8772
83.2 -0.7957
83.225 -0.7151
83.25 -0.6425
83.275 -0.5792
83.3 -0.5248
83.325 -0.4782
83.35 -0.4417
83.375 -0.4157
83.4 -0.3986
83.425 -0.3887
83.45 -0.3826
83.475 -0.3715
83.5 -0.3493
83.525 -0.3193
83.55 -0.2843
83.575 -0.2464
83.6 -0.2072
83.625 -0.1683
83.65 -0.13
83.675 -0.0934
83.7 -0.0589
83.725 -0.0251
83.75 0.0072
83.775 0.0387
83.8 0.0715
83.825 0.1063
83.85 0.1393
83.875 0.1712
83.9 0.2049
83.925 0.2412
83.95 0.2797
83.975 0.3172
84 0.3522
84.025 0.3828
84.05 0.4087
84.075 0.4299
84.1 0.443
84.125 0.447
84.15 0.443
84.175 0.435
84.2 0.4244
84.225 0.4113
84.25 0.3985
84.275 0.3969
84.3 0.4096
84.325 0.429
84.35 0.4482
84.375 0.4645
84.4 0.4772
84.425 0.4847
84.45 0.4884
84.475 0.4965
84.5 0.5131
84.525 0.5347
84.55 0.5563
84.575 0.5807
84.6 0.6075
84.625 0.6407
84.65 0.6803
84.675 0.7316
84.7 0.7944
84.725 0.8628
84.75 0.9315
84.775 0.9968
84.8 1.059
84.825 1.1188
84.85 1.1765
84.875 1.2311
84.9 1.2823
84.925 1.3296
84.95 1.3725
84.975 1.4121
85 1.4496
85.025 1.4843
85.05 1.515
85.075 1.5419
85.1 1.5648
85.125 1.5818
85.15 1.5929
85.175 1.5995
85.2 1.6017
85.225 1.5979
85.25 1.5884
85.275 1.5743
85.3 1.5552
85.325 1.5307
85.35 1.5007
85.375 1.466
85.4 1.426
85.425 1.3801
85.45 1.3281
85.475 1.2708
85.5 1.2098
85.525 1.1465
85.55 1.081
85.575 1.0156
85.6 0.952
85.625 0.8888
85.65 0.8302
85.675 0.7837
85.7 0.7549
85.725 0.7433
85.75 0.7419
85.775 0.7434
85.8 0.7427
85.825 0.7386
85.85 0.7321
85.875 0.7222
85.9 0.7072
85.925 0.6852
85.95 0.6572
85.975 0.6246
86 0.5892
86.025 0.5531
86.05 0.5212
86.075 0.4965
86.1 0.4753
86.125 0.456
86.15 0.442
86.175 0.4328
86.2 0.4254
86.225 0.4177
86.25 0.4067
86.275 0.3908
86.3 0.3697
86.325 0.3416
86.35 0.3087
86.375 0.2758
86.4 0.2433
86.425 0.2102
86.45 0.1736
86.475 0.1344
86.5 0.0914
86.525 0.0452
86.55 0.0013
86.575 -0.0393
86.6 -0.0786
86.625 -0.1184
86.65 -0.1608
86.675 -0.2062
86.7 -0.2543
86.725 -0.3052
86.75 -0.3632
86.775 -0.4275
86.8 -0.4927
86.825 -0.5553
86.85 -0.6177
86.875 -0.67
86.9 -0.7117
86.925 -0.7425
86.95 -0.7613
86.975 -0.7716
87 -0.7765
87.025 -0.7784
87.05 -0.7798
87.075 -0.7834
87.1 -0.7869
87.125 -0.7926
87.15 -0.8046
87.175 -0.8269
87.2 -0.8564
87.225 -0.8852
87.25 -0.9098
87.275 -0.9258
87.3 -0.9339
87.325 -0.9329
87.35 -0.9203
87.375 -0.8988
87.4 -0.8727
87.425 -0.8435
87.45 -0.8134
87.475 -0.7806
87.5 -0.7473
87.525 -0.714
87.55 -0.6814
87.575 -0.6461
87.6 -0.6062
87.625 -0.5642
87.65 -0.5247
87.675 -0.486
87.7 -0.449
87.725 -0.4158
87.75 -0.3877
87.775 -0.3656
87.8 -0.3494
87.825 -0.341
87.85 -0.3403
87.875 -0.3491
87.9 -0.3678
87.925 -0.395
87.95 -0.4302
87.975 -0.4729
88 -0.5205
88.025 -0.5714
88.05 -0.6237
88.075 -0.675
88.1 -0.7195
88.125 -0.7548
88.15 -0.7868
88.175 -0.818
88.2 -0.8515
88.225 -0.8908
88.25 -0.9345
88.275 -0.9848
88.3 -1.0435
88.325 -1.109
88.35 -1.1744
88.375 -1.2304
88.4 -1.2755
88.425 -1.3082
88.45 -1.3322
88.475 -1.3511
88.5 -1.3652
88.525 -1.3734
88.55 -1.3774
88.575 -1.3747
88.6 -1.3678
88.625 -1.3589
88.65 -1.3471
88.675 -1.3328
88.7 -1.3163
88.725 -1.295
88.75 -1.27
88.775 -1.2435
88.8 -1.2193
88.825 -1.1983
88.85 -1.1785
88.875 -1.1587
88.9 -1.1398
88.925 -1.1216
88.95 -1.101
88.975 -1.0728
89 -1.0345
89.025 -0.9898
89.05 -0.9427
89.075 -0.8959
89.1 -0.85
89.125 -0.8064
89.15 -0.7684
89.175 -0.7349
89.2 -0.7055
89.225 -0.6802
89.25 -0.6588
89.275 -0.6405
89.3 -0.626
89.325 -0.6173
89.35 -0.6152
89.375 -0.6182
89.4 -0.6258
89.425 -0.636
89.45 -0.6471
89.475 -0.6592
89.5 -0.675
89.525 -0.6924
89.55 -0.7103
89.575 -0.7266
89.6 -0.7368
89.625 -0.7369
89.65 -0.7257
89.675 -0.7083
89.7 -0.6865
89.725 -0.6572
89.75 -0.6225
89.775 -0.587
89.8 -0.5499
89.825 -0.5096
89.85 -0.4679
89.875 -0.428
89.9 -0.3907
89.925 -0.356
89.95 -0.3257
89.975 -0.3001
90 -0.277
90.025 -0.2544
90.05 -0.2298
90.075 -0.2021
90.1 -0.1704
90.125 -0.1382
90.15 -0.1084
90.175 -0.0819
90.2 -0.0568
90.225 -0.031
90.25 -0.0032
90.275 0.0246
90.3 0.0484
90.325 0.065
90.35 0.0744
90.375 0.0782
90.4 0.0798
90.425 0.0781
90.45 0.0737
90.475 0.0702
90.5 0.0683
90.525 0.0689
90.55 0.0745
90.575 0.0814
90.6 0.0864
90.625 0.0902
90.65 0.0972
90.675 0.1071
90.7 0.1152
90.725 0.1183
90.75 0.1158
90.775 0.1055
90.8 0.0886
90.825 0.0675
90.85 0.0435
90.875 0.0189
90.9 -0.003
90.925 -0.0257
90.95 -0.055
90.975 -0.0937
91 -0.1427
91.025 -0.202
91.05 -0.2689
91.075 -0.3399
91.1 -0.4132
91.125 -0.4883
91.15 -0.5638
91.175 -0.6393
91.2 -0.7144
91.225 -0.7898
91.25 -0.8679
91.275 -0.9489
91.3 -1.0327
91.325 -1.1191
91.35 -1.2076
91.375 -1.2939
91.4 -1.3747
91.425 -1.4494
91.45 -1.5188
91.475 -1.5846
91.5 -1.6477
91.525 -1.7091
91.55 -1.7643
91.575 -1.8088
91.6 -1.8385
91.625 -1.8495
91.65 -1.8505
91.675 -1.8473
91.7 -1.8416
91.725 -1.8335
91.75 -1.8228
91.775 -1.8098
91.8 -1.7903
91.825 -1.762
91.85 -1.7265
91.875 -1.6879
91.9 -1.6478
91.925 -1.6094
91.95 -1.5724
91.975 -1.53
92 -1.4751
92.025 -1.4127
92.05 -1.3479
92.075 -1.2863
92.1 -1.2316
92.125 -1.1866
92.15 -1.1508
92.175 -1.122
92.2 -1.0983
92.225 -1.0789
92.25 -1.0616
92.275 -1.0505
92.3 -1.0506
92.325 -1.0587
92.35 -1.065
92.375 -1.065
92.4 -1.0479
92.425 -1.0203
92.45 -0.9896
92.475 -0.9533
92.5 -0.9154
92.525 -0.8854
92.55 -0.8654
92.575 -0.8484
92.6 -0.8337
92.625 -0.8236
92.65 -0.8167
92.675 -0.8085
92.7 -0.7996
92.725 -0.7934
92.75 -0.7865
92.775 -0.7769
92.8 -0.7661
92.825 -0.7543
92.85 -0.7424
92.875 -0.7326
92.9 -0.7262
92.925 -0.7288
92.95 -0.7388
92.975 -0.7547
93 -0.7759
93.025 -0.8013
93.05 -0.8329
93.075 -0.8714
93.1 -0.9151
93.125 -0.9629
93.15 -1.0141
93.175 -1.0684
93.2 -1.1249
93.225 -1.182
93.25 -1.2436
93.275 -1.3087
93.3 -1.3787
93.325 -1.4545
93.35 -1.535
93.375 -1.6185
93.4 -1.7015
93.425 -1.7785
93.45 -1.8439
93.475 -1.8985
93.5 -1.9451
93.525 -1.9804
93.55 -1.9981
93.575 -1.991
93.6 -1.9603
93.625 -1.9195
93.65 -1.8767
93.675 -1.8352
93.7 -1.7952
93.725 -1.7587
93.75 -1.7263
93.775 -1.6979
93.8 -1.6726
93.825 -1.6505
93.85 -1.6309
93.875 -1.6107
93.9 -1.5863
93.925 -1.5553
93.95 -1.5111
93.975 -1.4484
94 -1.37
94.025 -1.2864
94.05 -1.2069
94.075 -1.1415
94.1 -1.0958
94.125 -1.0598
94.15 -1.0301
94.175 -1.0021
94.2 -0.9701
94.225 -0.924
94.25 -0.8694
94.275 -0.8146
94.3 -0.7628
94.325 -0.7173
94.35 -0.6782
94.375 -0.6455
94.4 -0.6192
94.425 -0.5996
94.45 -0.5854
94.475 -0.5721
94.5 -0.5589
94.525 -0.5433
94.55 -0.5248
94.575 -0.5056
94.6 -0.4842
94.625 -0.4573
94.65 -0.4256
94.675 -0.3925
94.7 -0.361
94.725 -0.3323
94.75 -0.3071
94.775 -0.2847
94.8 -0.2675
94.825 -0.2536
94.85 -0.2408
94.875 -0.2278
94.9 -0.2118
94.925 -0.1904
94.95 -0.1613
94.975 -0.1196
95 -0.0697
95.025 -0.0178
95.05 0.0355
95.075 0.0916
95.1 0.1506
95.125 0.2125
95.15 0.2757
95.175 0.3394
95.2 0.4045
95.225 0.4697
95.25 0.5353
95.275 0.6022
95.3 0.6678
95.325 0.7306
95.35 0.7887
95.375 0.8373
95.4 0.8765
95.425 0.9086
95.45 0.9362
95.475 0.9618
95.5 0.9864
95.525 1.008
95.55 1.0261
95.575 1.0438
95.6 1.0629
95.625 1.0828
95.65 1.1013
95.675 1.117
95.7 1.1301
95.725 1.1403
95.75 1.149
95.775 1.1547
95.8 1.1559
95.825 1.151
95.85 1.1412
95.875 1.1291
95.9 1.1126
95.925 1.0968
95.95 1.0932
95.975 1.1049
96 1.1195
96.025 1.1292
96.05 1.1326
96.075 1.1294
96.1 1.1197
96.125 1.1035
96.15 1.0839
96.175 1.0623
96.2 1.0395
96.225 1.0161
96.25 0.9899
96.275 0.9607
96.3 0.9298
96.325 0.8994
96.35 0.8707
96.375 0.844
96.4 0.8204
96.425 0.8005
96.45 0.7807
96.475 0.7588
96.5 0.735
96.525 0.7082
96.55 0.6777
96.575 0.6442
96.6 0.6083
96.625 0.5706
96.65 0.5296
96.675 0.4838
96.7 0.4322
96.725 0.3768
96.75 0.3188
96.775 0.2564
96.8 0.1866
96.825 0.1099
96.85 0.0294
96.875 -0.0537
96.9 -0.1372
96.925 -0.2229
96.95 -0.3083
96.975 -0.3959
97 -0.4894
97.025 -0.5853
97.05 -0.6822
97.075 -0.7752
97.1 -0.854
97.125 -0.9181
97.15 -0.9693
97.175 -1.0096
97.2 -1.043
97.225 -1.0709
97.25 -1.0995
97.275 -1.133
97.3 -1.1721
97.325 -1.2119
97.35 -1.2493
97.375 -1.2846
97.4 -1.3198
97.425 -1.3491
97.45 -1.3584
97.475 -1.3456
97.5 -1.3261
97.525 -1.3025
97.55 -1.2796
97.575 -1.2586
97.6 -1.2426
97.625 -1.2336
97.65 -1.2307
97.675 -1.2269
97.7 -1.2228
97.725 -1.2224
97.75 -1.2262
97.775 -1.2333
97.8 -1.2461
97.825 -1.2653
97.85 -1.2902
97.875 -1.3186
97.9 -1.3479
97.925 -1.3732
97.95 -1.3955
97.975 -1.4159
98 -1.4368
98.025 -1.4548
98.05 -1.4643
98.075 -1.4611
98.1 -1.4503
98.125 -1.4334
98.15 -1.4164
98.175 -1.4019
98.2 -1.388
98.225 -1.3773
98.25 -1.3756
98.275 -1.3814
98.3 -1.3876
98.325 -1.3865
98.35 -1.38
98.375 -1.3759
98.4 -1.3803
98.425 -1.3875
98.45 -1.3931
98.475 -1.3969
98.5 -1.3951
98.525 -1.385
98.55 -1.3634
98.575 -1.3342
98.6 -1.3005
98.625 -1.2649
98.65 -1.2335
98.675 -1.2101
98.7 -1.1898
98.725 -1.1745
98.75 -1.1641
98.775 -1.1521
98.8 -1.1216
98.825 -1.0774
98.85 -1.0282
98.875 -0.9784
98.9 -0.9369
98.925 -0.9038
98.95 -0.877
98.975 -0.8565
99 -0.842
99.025 -0.8336
99.05 -0.8283
99.075 -0.8233
99.1 -0.8129
99.125 -0.7929
99.15 -0.7648
99.175 -0.7334
99.2 -0.7035
99.225 -0.68
99.25 -0.6636
99.275 -0.6561
99.3 -0.6565
99.325 -0.6633
99.35 -0.6767
99.375 -0.6958
99.4 -0.7203
99.425 -0.7492
99.45 -0.7768
99.475 -0.7935
99.5 -0.79
99.525 -0.7643
99.55 -0.7134
99.575 -0.6479
99.6 -0.5767
99.625 -0.5067
99.65 -0.4373
99.675 -0.3714
99.7 -0.3081
99.725 -0.2481
99.75 -0.1907
99.775 -0.1366
99.8 -0.0842
99.825 -0.0307
99.85 0.0263
99.875 0.0857
99.9 0.1457
99.925 0.2041
99.95 0.259
99.975 0.3093
100 0.3555
