# Supplementary material for: Uptake of N2O5 by aqueous aerosol unveiled using chemically accurate many-body potentials
Source: Nat Commun. 2022 Mar 10;13:1266. doi: 10.1038/s41467-022-28697-8 (PMC8913772; doi:10.1038/s41467-022-28697-8)
Supplement: Supplementary file 3 — Source Data [file 41467_2022_28697_MOESM3_ESM.zip › n2o5-uptake-data/Fig2/scattering/rep08run15/relcom_gds.dat]

0.025 12.0293
0.05 12.0115
0.075 11.9936
0.1 11.9758
0.125 11.9579
0.15 11.9399
0.175 11.922
0.2 11.904
0.225 11.8859
0.25 11.8679
0.275 11.8498
0.3 11.8317
0.325 11.8136
0.35 11.7955
0.375 11.7774
0.4 11.7592
0.425 11.741
0.45 11.7228
0.475 11.7046
0.5 11.6863
0.525 11.668
0.55 11.6497
0.575 11.6313
0.6 11.6129
0.625 11.5944
0.65 11.5759
0.675 11.5574
0.7 11.5389
0.725 11.5204
0.75 11.5018
0.775 11.4833
0.8 11.4647
0.825 11.4461
0.85 11.4275
0.875 11.4088
0.9 11.3902
0.925 11.3715
0.95 11.3529
0.975 11.3342
1 11.3155
1.025 11.2967
1.05 11.278
1.075 11.2592
1.1 11.2404
1.125 11.2216
1.15 11.2027
1.175 11.1838
1.2 11.1649
1.225 11.1459
1.25 11.127
1.275 11.108
1.3 11.089
1.325 11.0699
1.35 11.0509
1.375 11.0318
1.4 11.0127
1.425 10.9935
1.45 10.9743
1.475 10.955
1.5 10.9358
1.525 10.9165
1.55 10.8972
1.575 10.8779
1.6 10.8585
1.625 10.8392
1.65 10.8198
1.675 10.8004
1.7 10.781
1.725 10.7616
1.75 10.7421
1.775 10.7227
1.8 10.7032
1.825 10.6837
1.85 10.6642
1.875 10.6447
1.9 10.6251
1.925 10.6056
1.95 10.586
1.975 10.5664
2 10.5467
2.025 10.527
2.05 10.5072
2.075 10.4874
2.1 10.4676
2.125 10.4477
2.15 10.4278
2.175 10.4078
2.2 10.3878
2.225 10.3678
2.25 10.3477
2.275 10.3276
2.3 10.3074
2.325 10.2871
2.35 10.2668
2.375 10.2463
2.4 10.2257
2.425 10.2051
2.45 10.1844
2.475 10.1638
2.5 10.1431
2.525 10.1223
2.55 10.1016
2.575 10.0808
2.6 10.0599
2.625 10.039
2.65 10.0181
2.675 9.997
2.7 9.9759
2.725 9.9548
2.75 9.9336
2.775 9.9123
2.8 9.891
2.825 9.8697
2.85 9.8483
2.875 9.8268
2.9 9.8053
2.925 9.7837
2.95 9.7621
2.975 9.7404
3 9.7187
3.025 9.697
3.05 9.6753
3.075 9.6534
3.1 9.6315
3.125 9.6097
3.15 9.5878
3.175 9.5659
3.2 9.544
3.225 9.5221
3.25 9.5002
3.275 9.4782
3.3 9.4562
3.325 9.4342
3.35 9.4123
3.375 9.3903
3.4 9.3684
3.425 9.3464
3.45 9.3243
3.475 9.302
3.5 9.2798
3.525 9.2576
3.55 9.2353
3.575 9.2131
3.6 9.1909
3.625 9.1687
3.65 9.1466
3.675 9.1246
3.7 9.1024
3.725 9.0802
3.75 9.058
3.775 9.0356
3.8 9.0131
3.825 8.9907
3.85 8.9683
3.875 8.9459
3.9 8.9236
3.925 8.9014
3.95 8.8791
3.975 8.8567
4 8.8341
4.025 8.8116
4.05 8.7889
4.075 8.7662
4.1 8.7433
4.125 8.7202
4.15 8.697
4.175 8.6737
4.2 8.6503
4.225 8.6267
4.25 8.6031
4.275 8.5794
4.3 8.5556
4.325 8.5316
4.35 8.5074
4.375 8.4832
4.4 8.4588
4.425 8.4344
4.45 8.4099
4.475 8.3853
4.5 8.3607
4.525 8.3359
4.55 8.3111
4.575 8.2862
4.6 8.2612
4.625 8.2361
4.65 8.2109
4.675 8.1856
4.7 8.1602
4.725 8.1348
4.75 8.1091
4.775 8.0832
4.8 8.0572
4.825 8.0313
4.85 8.0052
4.875 7.9791
4.9 7.9527
4.925 7.9262
4.95 7.8996
4.975 7.8729
5 7.8461
5.025 7.8191
5.05 7.792
5.075 7.7647
5.1 7.7374
5.125 7.7099
5.15 7.6823
5.175 7.6545
5.2 7.6266
5.225 7.5986
5.25 7.5704
5.275 7.5421
5.3 7.5137
5.325 7.4851
5.35 7.4564
5.375 7.4275
5.4 7.3984
5.425 7.3692
5.45 7.3399
5.475 7.3103
5.5 7.2807
5.525 7.2509
5.55 7.2211
5.575 7.1909
5.6 7.1606
5.625 7.1301
5.65 7.0994
5.675 7.0687
5.7 7.0378
5.725 7.0067
5.75 6.975
5.775 6.9431
5.8 6.9109
5.825 6.8786
5.85 6.8461
5.875 6.8132
5.9 6.78
5.925 6.7464
5.95 6.7124
5.975 6.6781
6 6.6434
6.025 6.6084
6.05 6.5729
6.075 6.5368
6.1 6.5003
6.125 6.4633
6.15 6.4259
6.175 6.388
6.2 6.3494
6.225 6.3098
6.25 6.2693
6.275 6.2281
6.3 6.1862
6.325 6.1438
6.35 6.1008
6.375 6.0575
6.4 6.0137
6.425 5.9695
6.45 5.9249
6.475 5.8796
6.5 5.8338
6.525 5.7874
6.55 5.7405
6.575 5.6931
6.6 5.6451
6.625 5.5967
6.65 5.5476
6.675 5.498
6.7 5.4478
6.725 5.3969
6.75 5.3446
6.775 5.2916
6.8 5.2376
6.825 5.1826
6.85 5.1265
6.875 5.0694
6.9 5.0107
6.925 4.9507
6.95 4.8895
6.975 4.8268
7 4.7625
7.025 4.6964
7.05 4.6286
7.075 4.5588
7.1 4.4871
7.125 4.4131
7.15 4.3368
7.175 4.2581
7.2 4.1761
7.225 4.0902
7.25 4.0004
7.275 3.9064
7.3 3.8079
7.325 3.7092
7.35 3.612
7.375 3.5164
7.4 3.4191
7.425 3.319
7.45 3.2171
7.475 3.114
7.5 3.0139
7.525 2.9198
7.55 2.8301
7.575 2.7409
7.6 2.6526
7.625 2.5681
7.65 2.4888
7.675 2.4217
7.7 2.3629
7.725 2.3016
7.75 2.236
7.775 2.1645
7.8 2.0892
7.825 2.0147
7.85 1.9409
7.875 1.872
7.9 1.8035
7.925 1.7408
7.95 1.6848
7.975 1.6331
8 1.5789
8.025 1.5215
8.05 1.4679
8.075 1.4204
8.1 1.3773
8.125 1.3431
8.15 1.3188
8.175 1.3009
8.2 1.2893
8.225 1.2797
8.25 1.2677
8.275 1.2507
8.3 1.2279
8.325 1.1986
8.35 1.1677
8.375 1.1371
8.4 1.1064
8.425 1.076
8.45 1.0445
8.475 1.0105
8.5 0.9762
8.525 0.9458
8.55 0.923
8.575 0.9029
8.6 0.8854
8.625 0.8753
8.65 0.8742
8.675 0.8809
8.7 0.895
8.725 0.912
8.75 0.9262
8.775 0.9363
8.8 0.9414
8.825 0.9404
8.85 0.934
8.875 0.9238
8.9 0.9146
8.925 0.9119
8.95 0.9159
8.975 0.9258
9 0.9361
9.025 0.9472
9.05 0.9583
9.075 0.9681
9.1 0.9756
9.125 0.9823
9.15 0.988
9.175 0.9916
9.2 0.9904
9.225 0.9855
9.25 0.979
9.275 0.9745
9.3 0.9795
9.325 0.9969
9.35 1.0197
9.375 1.0432
9.4 1.0636
9.425 1.078
9.45 1.0875
9.475 1.0963
9.5 1.1073
9.525 1.1193
9.55 1.1372
9.575 1.1598
9.6 1.1827
9.625 1.2027
9.65 1.2191
9.675 1.2318
9.7 1.2452
9.725 1.2682
9.75 1.3099
9.775 1.3647
9.8 1.4204
9.825 1.475
9.85 1.5263
9.875 1.5729
9.9 1.6146
9.925 1.6493
9.95 1.6766
9.975 1.6963
10 1.708
10.025 1.7113
10.05 1.7056
10.075 1.6901
10.1 1.6657
10.125 1.6318
10.15 1.5901
10.175 1.5424
10.2 1.4906
10.225 1.4374
10.25 1.3839
10.275 1.3293
10.3 1.2738
10.325 1.2207
10.35 1.1712
10.375 1.1218
10.4 1.0659
10.425 1.0032
10.45 0.9329
10.475 0.8568
10.5 0.776
10.525 0.6927
10.55 0.6088
10.575 0.5235
10.6 0.4405
10.625 0.3656
10.65 0.309
10.675 0.2714
10.7 0.2431
10.725 0.2184
10.75 0.1951
10.775 0.17
10.8 0.1432
10.825 0.1128
10.85 0.0796
10.875 0.0432
10.9 0.0026
10.925 -0.04
10.95 -0.0811
10.975 -0.1128
11 -0.131
11.025 -0.1427
11.05 -0.1542
11.075 -0.1671
11.1 -0.1811
11.125 -0.1958
11.15 -0.2059
11.175 -0.2035
11.2 -0.188
11.225 -0.1669
11.25 -0.145
11.275 -0.1238
11.3 -0.0977
11.325 -0.0594
11.35 -0.0129
11.375 0.036
11.4 0.0833
11.425 0.1249
11.45 0.1636
11.475 0.1984
11.5 0.2228
11.525 0.2379
11.55 0.2481
11.575 0.2539
11.6 0.255
11.625 0.2538
11.65 0.2475
11.675 0.2317
11.7 0.2095
11.725 0.1861
11.75 0.1666
11.775 0.1541
11.8 0.1532
11.825 0.1565
11.85 0.1551
11.875 0.1492
11.9 0.1447
11.925 0.144
11.95 0.1487
11.975 0.1613
12 0.1785
12.025 0.1957
12.05 0.2112
12.075 0.2237
12.1 0.2294
12.125 0.2296
12.15 0.2242
12.175 0.212
12.2 0.1945
12.225 0.1718
12.25 0.1507
12.275 0.1452
12.3 0.1687
12.325 0.2131
12.35 0.2592
12.375 0.3015
12.4 0.3387
12.425 0.3697
12.45 0.3921
12.475 0.4046
12.5 0.4084
12.525 0.4061
12.55 0.4
12.575 0.3967
12.6 0.4002
12.625 0.405
12.65 0.4066
12.675 0.406
12.7 0.4054
12.725 0.4037
12.75 0.3965
12.775 0.3819
12.8 0.3587
12.825 0.3286
12.85 0.2942
12.875 0.2564
12.9 0.2145
12.925 0.1669
12.95 0.1175
12.975 0.068
13 0.0193
13.025 -0.0302
13.05 -0.0832
13.075 -0.1388
13.1 -0.1984
13.125 -0.2637
13.15 -0.3352
13.175 -0.4112
13.2 -0.4898
13.225 -0.5675
13.25 -0.6404
13.275 -0.7054
13.3 -0.7668
13.325 -0.8222
13.35 -0.8685
13.375 -0.9084
13.4 -0.9461
13.425 -0.982
13.45 -1.0177
13.475 -1.0579
13.5 -1.1062
13.525 -1.1604
13.55 -1.2149
13.575 -1.2572
13.6 -1.2733
13.625 -1.2585
13.65 -1.2275
13.675 -1.1941
13.7 -1.1619
13.725 -1.1283
13.75 -1.0873
13.775 -1.0366
13.8 -0.9855
13.825 -0.9392
13.85 -0.8933
13.875 -0.8445
13.9 -0.7897
13.925 -0.726
13.95 -0.6572
13.975 -0.5917
14 -0.5347
14.025 -0.4832
14.05 -0.4356
14.075 -0.3881
14.1 -0.3354
14.125 -0.2793
14.15 -0.2213
14.175 -0.1597
14.2 -0.0943
14.225 -0.0332
14.25 0.0215
14.275 0.0706
14.3 0.1146
14.325 0.1518
14.35 0.1843
14.375 0.2127
14.4 0.2362
14.425 0.2562
14.45 0.2714
14.475 0.2817
14.5 0.2869
14.525 0.2868
14.55 0.2823
14.575 0.2734
14.6 0.2607
14.625 0.244
14.65 0.223
14.675 0.1972
14.7 0.1651
14.725 0.1284
14.75 0.0876
14.775 0.0453
14.8 0.0104
14.825 -0.0103
14.85 -0.015
14.875 -0.0028
14.9 0.0191
14.925 0.047
14.95 0.0855
14.975 0.1346
15 0.1944
15.025 0.2602
15.05 0.3243
15.075 0.3879
15.1 0.4532
15.125 0.5253
15.15 0.6068
15.175 0.6929
15.2 0.7778
15.225 0.8597
15.25 0.9366
15.275 1.0073
15.3 1.0714
15.325 1.128
15.35 1.1776
15.375 1.2208
15.4 1.2572
15.425 1.2875
15.45 1.3112
15.475 1.3287
15.5 1.3409
15.525 1.347
15.55 1.3469
15.575 1.3415
15.6 1.3312
15.625 1.3156
15.65 1.2945
15.675 1.2696
15.7 1.2453
15.725 1.2242
15.75 1.2021
15.775 1.177
15.8 1.1489
15.825 1.1177
15.85 1.0836
15.875 1.0456
15.9 1.0033
15.925 0.9584
15.95 0.915
15.975 0.8762
16 0.8415
16.025 0.8059
16.05 0.7689
16.075 0.7297
16.1 0.6878
16.125 0.6472
16.15 0.6115
16.175 0.5799
16.2 0.5535
16.225 0.5315
16.25 0.5081
16.275 0.4812
16.3 0.4492
16.325 0.4137
16.35 0.3739
16.375 0.3278
16.4 0.2757
16.425 0.2186
16.45 0.1582
16.475 0.0947
16.5 0.0263
16.525 -0.0464
16.55 -0.1227
16.575 -0.203
16.6 -0.2886
16.625 -0.378
16.65 -0.4723
16.675 -0.5717
16.7 -0.6732
16.725 -0.7718
16.75 -0.8601
16.775 -0.9412
16.8 -1.0164
16.825 -1.0911
16.85 -1.166
16.875 -1.2288
16.9 -1.2683
16.925 -1.2847
16.95 -1.2883
16.975 -1.2767
17 -1.2531
17.025 -1.222
17.05 -1.1921
17.075 -1.1687
17.1 -1.1444
17.125 -1.1141
17.15 -1.0781
17.175 -1.0375
17.2 -0.9979
17.225 -0.9632
17.25 -0.9335
17.275 -0.9077
17.3 -0.8869
17.325 -0.8719
17.35 -0.8637
17.375 -0.8592
17.4 -0.854
17.425 -0.8491
17.45 -0.8493
17.475 -0.8524
17.5 -0.8416
17.525 -0.8152
17.55 -0.7858
17.575 -0.7607
17.6 -0.741
17.625 -0.7288
17.65 -0.7257
17.675 -0.7306
17.7 -0.7426
17.725 -0.7612
17.75 -0.7795
17.775 -0.7791
17.8 -0.7553
17.825 -0.7142
17.85 -0.6642
17.875 -0.6084
17.9 -0.5498
17.925 -0.4887
17.95 -0.4261
17.975 -0.3643
18 -0.3094
18.025 -0.2633
18.05 -0.2255
18.075 -0.1913
18.1 -0.1475
18.125 -0.0899
18.15 -0.0231
18.175 0.0455
18.2 0.1109
18.225 0.1717
18.25 0.2296
18.275 0.2858
18.3 0.3406
18.325 0.3919
18.35 0.4357
18.375 0.4726
18.4 0.5049
18.425 0.5379
18.45 0.5706
18.475 0.6037
18.5 0.6349
18.525 0.6634
18.55 0.6884
18.575 0.7117
18.6 0.7292
18.625 0.7402
18.65 0.7476
18.675 0.7515
18.7 0.7517
18.725 0.7478
18.75 0.7366
18.775 0.7156
18.8 0.6891
18.825 0.6625
18.85 0.639
18.875 0.6219
18.9 0.6145
18.925 0.6148
18.95 0.6205
18.975 0.6292
19 0.641
19.025 0.6619
19.05 0.6935
19.075 0.7299
19.1 0.7644
19.125 0.7914
19.15 0.8094
19.175 0.8165
19.2 0.8118
19.225 0.7999
19.25 0.7892
19.275 0.7771
19.3 0.7588
19.325 0.7316
19.35 0.6947
19.375 0.65
19.4 0.6022
19.425 0.5592
19.45 0.5246
19.475 0.4987
19.5 0.4802
19.525 0.4677
19.55 0.4561
19.575 0.4422
19.6 0.4267
19.625 0.4105
19.65 0.3931
19.675 0.3736
19.7 0.3508
19.725 0.3244
19.75 0.2937
19.775 0.2593
19.8 0.2254
19.825 0.2013
19.85 0.1941
19.875 0.2029
19.9 0.2294
19.925 0.2705
19.95 0.3138
19.975 0.3522
20 0.3835
20.025 0.4083
20.05 0.4277
20.075 0.4453
20.1 0.4653
20.125 0.4889
20.15 0.5116
20.175 0.5327
20.2 0.5548
20.225 0.5813
20.25 0.6099
20.275 0.6411
20.3 0.6756
20.325 0.7122
20.35 0.7506
20.375 0.7873
20.4 0.8213
20.425 0.8516
20.45 0.8754
20.475 0.8958
20.5 0.9148
20.525 0.9335
20.55 0.95
20.575 0.9631
20.6 0.9742
20.625 0.9835
20.65 0.9888
20.675 0.9892
20.7 0.9865
20.725 0.9805
20.75 0.9703
20.775 0.9539
20.8 0.9318
20.825 0.9049
20.85 0.8746
20.875 0.8436
20.9 0.812
20.925 0.7784
20.95 0.7414
20.975 0.6991
21 0.651
21.025 0.595
21.05 0.5308
21.075 0.4587
21.1 0.3803
21.125 0.2951
21.15 0.2023
21.175 0.1051
21.2 0.0085
21.225 -0.0801
21.25 -0.1467
21.275 -0.1806
21.3 -0.1841
21.325 -0.1719
21.35 -0.1577
21.375 -0.1463
21.4 -0.1362
21.425 -0.1203
21.45 -0.0975
21.475 -0.0744
21.5 -0.0532
21.525 -0.0335
21.55 -0.0152
21.575 -0.0001
21.6 0.0092
21.625 0.0104
21.65 0.0031
21.675 -0.0084
21.7 -0.0183
21.725 -0.018
21.75 0.0009
21.775 0.031
21.8 0.0673
21.825 0.1003
21.85 0.1214
21.875 0.1294
21.9 0.1291
21.925 0.1228
21.95 0.1129
21.975 0.1032
22 0.0967
22.025 0.0985
22.05 0.1145
22.075 0.1449
22.1 0.1879
22.125 0.2382
22.15 0.2862
22.175 0.3259
22.2 0.3542
22.225 0.3762
22.25 0.3997
22.275 0.4351
22.3 0.4845
22.325 0.5358
22.35 0.5776
22.375 0.6099
22.4 0.6333
22.425 0.6473
22.45 0.6514
22.475 0.6467
22.5 0.6349
22.525 0.6161
22.55 0.5926
22.575 0.5651
22.6 0.5342
22.625 0.5013
22.65 0.4732
22.675 0.4518
22.7 0.4379
22.725 0.4254
22.75 0.4128
22.775 0.4017
22.8 0.3891
22.825 0.3754
22.85 0.3589
22.875 0.3389
22.9 0.321
22.925 0.3089
22.95 0.3076
22.975 0.3152
23 0.3254
23.025 0.3339
23.05 0.3316
23.075 0.3145
23.1 0.2845
23.125 0.2467
23.15 0.2053
23.175 0.1615
23.2 0.1163
23.225 0.0688
23.25 0.0191
23.275 -0.0316
23.3 -0.0795
23.325 -0.1225
23.35 -0.1633
23.375 -0.1991
23.4 -0.2278
23.425 -0.2533
23.45 -0.277
23.475 -0.2988
23.5 -0.3198
23.525 -0.3399
23.55 -0.359
23.575 -0.3802
23.6 -0.4075
23.625 -0.4383
23.65 -0.4738
23.675 -0.5168
23.7 -0.566
23.725 -0.6102
23.75 -0.6524
23.775 -0.6976
23.8 -0.7429
23.825 -0.7803
23.85 -0.8058
23.875 -0.8219
23.9 -0.8329
23.925 -0.8359
23.95 -0.8251
23.975 -0.8001
24 -0.7617
24.025 -0.7146
24.05 -0.6641
24.075 -0.6102
24.1 -0.5508
24.125 -0.4849
24.15 -0.4135
24.175 -0.3431
24.2 -0.2772
24.225 -0.2179
24.25 -0.1661
24.275 -0.1233
24.3 -0.0897
24.325 -0.0639
24.35 -0.046
24.375 -0.034
24.4 -0.0253
24.425 -0.019
24.45 -0.0152
24.475 -0.0142
24.5 -0.0143
24.525 -0.0141
24.55 -0.012
24.575 -0.0151
24.6 -0.0292
24.625 -0.053
24.65 -0.0828
24.675 -0.1167
24.7 -0.1549
24.725 -0.1965
24.75 -0.2323
24.775 -0.2559
24.8 -0.2625
24.825 -0.2525
24.85 -0.2309
24.875 -0.2023
24.9 -0.1702
24.925 -0.1386
24.95 -0.1097
24.975 -0.0843
25 -0.0601
25.025 -0.0365
25.05 -0.014
25.075 0.008
25.1 0.0249
25.125 0.0377
25.15 0.0468
25.175 0.0505
25.2 0.0526
25.225 0.0549
25.25 0.0562
25.275 0.0555
25.3 0.0528
25.325 0.0534
25.35 0.0591
25.375 0.0688
25.4 0.0809
25.425 0.0898
25.45 0.0927
25.475 0.085
25.5 0.0647
25.525 0.0345
25.55 -0.001
25.575 -0.0333
25.6 -0.0599
25.625 -0.0808
25.65 -0.0979
25.675 -0.1132
25.7 -0.1236
25.725 -0.1269
25.75 -0.1213
25.775 -0.1074
25.8 -0.0853
25.825 -0.0593
25.85 -0.0322
25.875 -0.0075
25.9 0.015
25.925 0.0356
25.95 0.0561
25.975 0.0828
26 0.1165
26.025 0.1496
26.05 0.1806
26.075 0.2169
26.1 0.2551
26.125 0.2989
26.15 0.3487
26.175 0.4107
26.2 0.4821
26.225 0.5574
26.25 0.6318
26.275 0.7021
26.3 0.7692
26.325 0.8335
26.35 0.8962
26.375 0.9595
26.4 1.0235
26.425 1.0893
26.45 1.1587
26.475 1.2284
26.5 1.2939
26.525 1.354
26.55 1.4095
26.575 1.462
26.6 1.511
26.625 1.5565
26.65 1.5992
26.675 1.6445
26.7 1.6967
26.725 1.7505
26.75 1.799
26.775 1.8409
26.8 1.8775
26.825 1.913
26.85 1.9525
26.875 1.9951
26.9 2.0325
26.925 2.0622
26.95 2.084
26.975 2.0966
27 2.1007
27.025 2.0955
27.05 2.0816
27.075 2.0601
27.1 2.032
27.125 2.0001
27.15 1.9679
27.175 1.9321
27.2 1.8967
27.225 1.8702
27.25 1.8434
27.275 1.812
27.3 1.7782
27.325 1.7408
27.35 1.7021
27.375 1.6652
27.4 1.6273
27.425 1.5877
27.45 1.5448
27.475 1.498
27.5 1.447
27.525 1.3912
27.55 1.3317
27.575 1.2681
27.6 1.207
27.625 1.1522
27.65 1.1016
27.675 1.0523
27.7 1.0018
27.725 0.9505
27.75 0.9
27.775 0.8531
27.8 0.8119
27.825 0.7731
27.85 0.733
27.875 0.6888
27.9 0.6386
27.925 0.5838
27.95 0.5284
27.975 0.4732
28 0.4212
28.025 0.3718
28.05 0.3204
28.075 0.2649
28.1 0.2086
28.125 0.1541
28.15 0.1041
28.175 0.0591
28.2 0.0207
28.225 -0.0084
28.25 -0.029
28.275 -0.0383
28.3 -0.0421
28.325 -0.0494
28.35 -0.0632
28.375 -0.0853
28.4 -0.116
28.425 -0.1563
28.45 -0.1981
28.475 -0.231
28.5 -0.2536
28.525 -0.2673
28.55 -0.2745
28.575 -0.2755
28.6 -0.2747
28.625 -0.273
28.65 -0.2736
28.675 -0.2743
28.7 -0.2726
28.725 -0.2689
28.75 -0.2661
28.775 -0.2651
28.8 -0.2625
28.825 -0.2609
28.85 -0.2545
28.875 -0.2386
28.9 -0.2186
28.925 -0.1939
28.95 -0.1648
28.975 -0.1303
29 -0.0874
29.025 -0.0349
29.05 0.0296
29.075 0.1042
29.1 0.1789
29.125 0.2491
29.15 0.3146
29.175 0.373
29.2 0.4246
29.225 0.4732
29.25 0.522
29.275 0.5746
29.3 0.6349
29.325 0.6971
29.35 0.7528
29.375 0.8012
29.4 0.842
29.425 0.8755
29.45 0.9007
29.475 0.9181
29.5 0.929
29.525 0.9342
29.55 0.9344
29.575 0.9309
29.6 0.9224
29.625 0.908
29.65 0.8897
29.675 0.8687
29.7 0.8452
29.725 0.817
29.75 0.7844
29.775 0.7473
29.8 0.7089
29.825 0.6707
29.85 0.6337
29.875 0.5977
29.9 0.5598
29.925 0.5202
29.95 0.4767
29.975 0.4311
30 0.3851
30.025 0.3334
30.05 0.271
30.075 0.1999
30.1 0.1257
30.125 0.0487
30.15 -0.0288
30.175 -0.1036
30.2 -0.1758
30.225 -0.2448
30.25 -0.3123
30.275 -0.3797
30.3 -0.4379
30.325 -0.4866
30.35 -0.532
30.375 -0.5746
30.4 -0.6133
30.425 -0.6489
30.45 -0.6859
30.475 -0.7204
30.5 -0.7497
30.525 -0.7776
30.55 -0.8061
30.575 -0.8365
30.6 -0.8702
30.625 -0.9088
30.65 -0.9504
30.675 -0.9895
30.7 -1.0262
30.725 -1.0617
30.75 -1.095
30.775 -1.1245
30.8 -1.1474
30.825 -1.1613
30.85 -1.1635
30.875 -1.1587
30.9 -1.1489
30.925 -1.1367
30.95 -1.1228
30.975 -1.1035
31 -1.07
31.025 -1.031
31.05 -0.9916
31.075 -0.9505
31.1 -0.9121
31.125 -0.8787
31.15 -0.8524
31.175 -0.8299
31.2 -0.8073
31.225 -0.7741
31.25 -0.7251
31.275 -0.6646
31.3 -0.6011
31.325 -0.5375
31.35 -0.4758
31.375 -0.4194
31.4 -0.3696
31.425 -0.3272
31.45 -0.2937
31.475 -0.2632
31.5 -0.223
31.525 -0.1642
31.55 -0.0937
31.575 -0.0189
31.6 0.0578
31.625 0.1255
31.65 0.1776
31.675 0.2147
31.7 0.2361
31.725 0.2487
31.75 0.2696
31.775 0.3102
31.8 0.3584
31.825 0.4022
31.85 0.4393
31.875 0.4684
31.9 0.4872
31.925 0.4957
31.95 0.4973
31.975 0.4973
32 0.4966
32.025 0.4928
32.05 0.4835
32.075 0.4698
32.1 0.4539
32.125 0.4379
32.15 0.4221
32.175 0.4017
32.2 0.3806
32.225 0.3637
32.25 0.3477
32.275 0.3278
32.3 0.3029
32.325 0.2773
32.35 0.2536
32.375 0.2305
32.4 0.2095
32.425 0.1939
32.45 0.1869
32.475 0.1879
32.5 0.1899
32.525 0.1862
32.55 0.1737
32.575 0.1534
32.6 0.1256
32.625 0.0919
32.65 0.0546
32.675 0.0136
32.7 -0.0337
32.725 -0.0907
32.75 -0.1556
32.775 -0.222
32.8 -0.288
32.825 -0.3527
32.85 -0.4124
32.875 -0.4639
32.9 -0.4967
32.925 -0.5053
32.95 -0.4917
32.975 -0.4615
33 -0.4185
33.025 -0.3683
33.05 -0.3145
33.075 -0.2536
33.1 -0.1906
33.125 -0.1259
33.15 -0.0646
33.175 -0.0115
33.2 0.0399
33.225 0.0956
33.25 0.1623
33.275 0.2271
33.3 0.2829
33.325 0.3283
33.35 0.36
33.375 0.37
33.4 0.3552
33.425 0.3229
33.45 0.2808
33.475 0.2333
33.5 0.1799
33.525 0.1174
33.55 0.0465
33.575 -0.0281
33.6 -0.1013
33.625 -0.1685
33.65 -0.2329
33.675 -0.2909
33.7 -0.339
33.725 -0.3802
33.75 -0.4208
33.775 -0.4639
33.8 -0.5074
33.825 -0.5553
33.85 -0.6054
33.875 -0.657
33.9 -0.7086
33.925 -0.7539
33.95 -0.7812
33.975 -0.7872
34 -0.7773
34.025 -0.759
34.05 -0.7441
34.075 -0.7392
34.1 -0.745
34.125 -0.7602
34.15 -0.7744
34.175 -0.7886
34.2 -0.8008
34.225 -0.8108
34.25 -0.8229
34.275 -0.8395
34.3 -0.8565
34.325 -0.8734
34.35 -0.8917
34.375 -0.9113
34.4 -0.9315
34.425 -0.9482
34.45 -0.9604
34.475 -0.9637
34.5 -0.954
34.525 -0.9325
34.55 -0.9061
34.575 -0.8775
34.6 -0.8473
34.625 -0.8105
34.65 -0.7663
34.675 -0.72
34.7 -0.6804
34.725 -0.6468
34.75 -0.6178
34.775 -0.595
34.8 -0.579
34.825 -0.5701
34.85 -0.5688
34.875 -0.5743
34.9 -0.5793
34.925 -0.5772
34.95 -0.5575
34.975 -0.5149
35 -0.4489
35.025 -0.3665
35.05 -0.2821
35.075 -0.1938
35.1 -0.0999
35.125 -0.004
35.15 0.0843
35.175 0.1556
35.2 0.2201
35.225 0.2831
35.25 0.3434
35.275 0.3958
35.3 0.4379
35.325 0.4689
35.35 0.4873
35.375 0.4929
35.4 0.4855
35.425 0.4663
35.45 0.4369
35.475 0.4009
35.5 0.359
35.525 0.3083
35.55 0.2523
35.575 0.1941
35.6 0.1367
35.625 0.0814
35.65 0.0254
35.675 -0.0311
35.7 -0.0764
35.725 -0.106
35.75 -0.1221
35.775 -0.1261
35.8 -0.1203
35.825 -0.1083
35.85 -0.0962
35.875 -0.0788
35.9 -0.0509
35.925 -0.0172
35.95 0.02
35.975 0.0583
36 0.095
36.025 0.1295
36.05 0.1621
36.075 0.196
36.1 0.2319
36.125 0.2674
36.15 0.2987
36.175 0.3191
36.2 0.3324
36.225 0.3427
36.25 0.3492
36.275 0.3509
36.3 0.3445
36.325 0.3331
36.35 0.3246
36.375 0.3193
36.4 0.3153
36.425 0.309
36.45 0.2998
36.475 0.2872
36.5 0.2683
36.525 0.2487
36.55 0.2325
36.575 0.2214
36.6 0.2173
36.625 0.2183
36.65 0.2235
36.675 0.2401
36.7 0.2764
36.725 0.325
36.75 0.3747
36.775 0.4247
36.8 0.4714
36.825 0.5142
36.85 0.5546
36.875 0.5888
36.9 0.618
36.925 0.6458
36.95 0.6739
36.975 0.6998
37 0.725
37.025 0.7501
37.05 0.7704
37.075 0.784
37.1 0.7954
37.125 0.8043
37.15 0.8071
37.175 0.8039
37.2 0.798
37.225 0.7927
37.25 0.8018
37.275 0.8355
37.3 0.8781
37.325 0.9228
37.35 0.9699
37.375 1.021
37.4 1.0677
37.425 1.1063
37.45 1.1365
37.475 1.1565
37.5 1.1673
37.525 1.1719
37.55 1.1708
37.575 1.1634
37.6 1.1501
37.625 1.1284
37.65 1.0966
37.675 1.0601
37.7 1.0195
37.725 0.973
37.75 0.918
37.775 0.8544
37.8 0.7822
37.825 0.7052
37.85 0.6314
37.875 0.5677
37.9 0.5167
37.925 0.4767
37.95 0.4437
37.975 0.4193
38 0.4012
38.025 0.3865
38.05 0.3701
38.075 0.3565
38.1 0.354
38.125 0.3637
38.15 0.3834
38.175 0.409
38.2 0.437
38.225 0.4675
38.25 0.496
38.275 0.5237
38.3 0.5497
38.325 0.5694
38.35 0.5835
38.375 0.5936
38.4 0.601
38.425 0.6073
38.45 0.613
38.475 0.615
38.5 0.6112
38.525 0.6022
38.55 0.5889
38.575 0.5713
38.6 0.548
38.625 0.5205
38.65 0.4898
38.675 0.4584
38.7 0.4278
38.725 0.3974
38.75 0.368
38.775 0.3379
38.8 0.3072
38.825 0.2755
38.85 0.2398
38.875 0.2004
38.9 0.156
38.925 0.1077
38.95 0.0547
38.975 -0.0036
39 -0.0695
39.025 -0.1421
39.05 -0.2187
39.075 -0.2972
39.1 -0.3731
39.125 -0.4481
39.15 -0.5198
39.175 -0.5844
39.2 -0.6379
39.225 -0.6814
39.25 -0.7142
39.275 -0.736
39.3 -0.7524
39.325 -0.7696
39.35 -0.7886
39.375 -0.8076
39.4 -0.827
39.425 -0.8462
39.45 -0.8691
39.475 -0.8937
39.5 -0.9196
39.525 -0.948
39.55 -0.9762
39.575 -1.0072
39.6 -1.0397
39.625 -1.0713
39.65 -1.0969
39.675 -1.1056
39.7 -1.0996
39.725 -1.088
39.75 -1.0794
39.775 -1.0763
39.8 -1.0797
39.825 -1.0911
39.85 -1.107
39.875 -1.1248
39.9 -1.1487
39.925 -1.1784
39.95 -1.2117
39.975 -1.2482
40 -1.2844
40.025 -1.3187
40.05 -1.3472
40.075 -1.3546
40.1 -1.3484
40.125 -1.3379
40.15 -1.3296
40.175 -1.3234
40.2 -1.3151
40.225 -1.3033
40.25 -1.2944
40.275 -1.2959
40.3 -1.3009
40.325 -1.3055
40.35 -1.3009
40.375 -1.2842
40.4 -1.2585
40.425 -1.2278
40.45 -1.1945
40.475 -1.1613
40.5 -1.1312
40.525 -1.1051
40.55 -1.0842
40.575 -1.0653
40.6 -1.045
40.625 -1.0158
40.65 -0.9753
40.675 -0.9232
40.7 -0.8639
40.725 -0.8088
40.75 -0.7677
40.775 -0.7393
40.8 -0.7212
40.825 -0.7115
40.85 -0.7099
40.875 -0.7234
40.9 -0.7539
40.925 -0.7982
40.95 -0.8522
40.975 -0.9126
41 -0.965
41.025 -0.9984
41.05 -1.0044
41.075 -0.9923
41.1 -0.978
41.125 -0.9668
41.15 -0.9608
41.175 -0.9622
41.2 -0.9711
41.225 -0.9866
41.25 -1.0007
41.275 -1.0086
41.3 -1.0105
41.325 -1.0066
41.35 -1.0044
41.375 -1.0068
41.4 -1.0139
41.425 -1.0215
41.45 -1.0255
41.475 -1.0234
41.5 -1.0228
41.525 -1.0269
41.55 -1.0373
41.575 -1.0522
41.6 -1.0603
41.625 -1.0589
41.65 -1.0579
41.675 -1.0641
41.7 -1.0769
41.725 -1.0944
41.75 -1.1119
41.775 -1.1321
41.8 -1.1573
41.825 -1.1933
41.85 -1.2408
41.875 -1.2952
41.9 -1.3538
41.925 -1.4112
41.95 -1.4659
41.975 -1.5182
42 -1.5647
42.025 -1.5943
42.05 -1.6074
42.075 -1.6113
42.1 -1.6077
42.125 -1.5925
42.15 -1.5647
42.175 -1.5206
42.2 -1.4624
42.225 -1.3974
42.25 -1.3331
42.275 -1.2711
42.3 -1.2136
42.325 -1.1612
42.35 -1.1115
42.375 -1.0637
42.4 -1.015
42.425 -0.956
42.45 -0.8916
42.475 -0.8259
42.5 -0.7658
42.525 -0.712
42.55 -0.6615
42.575 -0.6168
42.6 -0.5743
42.625 -0.519
42.65 -0.4477
42.675 -0.374
42.7 -0.3096
42.725 -0.2545
42.75 -0.2079
42.775 -0.1724
42.8 -0.1469
42.825 -0.1232
42.85 -0.0967
42.875 -0.0703
42.9 -0.0448
42.925 -0.0184
42.95 0.0128
42.975 0.045
43 0.0745
43.025 0.1009
43.05 0.1244
43.075 0.1437
43.1 0.1565
43.125 0.1627
43.15 0.1621
43.175 0.1569
43.2 0.1494
43.225 0.1373
43.25 0.1172
43.275 0.0881
43.3 0.0567
43.325 0.0229
43.35 -0.0106
43.375 -0.0447
43.4 -0.0805
43.425 -0.1166
43.45 -0.1468
43.475 -0.166
43.5 -0.1787
43.525 -0.1831
43.55 -0.1745
43.575 -0.1582
43.6 -0.144
43.625 -0.1424
43.65 -0.1507
43.675 -0.1657
43.7 -0.1875
43.725 -0.2105
43.75 -0.2342
43.775 -0.2567
43.8 -0.2706
43.825 -0.2803
43.85 -0.2928
43.875 -0.3123
43.9 -0.3365
43.925 -0.3643
43.95 -0.3902
43.975 -0.3998
44 -0.3792
44.025 -0.3306
44.05 -0.2628
44.075 -0.1922
44.1 -0.1275
44.125 -0.069
44.15 -0.0187
44.175 0.0233
44.2 0.0589
44.225 0.0875
44.25 0.1097
44.275 0.1247
44.3 0.1315
44.325 0.1308
44.35 0.1286
44.375 0.1244
44.4 0.1174
44.425 0.109
44.45 0.1043
44.475 0.1077
44.5 0.1252
44.525 0.1542
44.55 0.1826
44.575 0.2059
44.6 0.2234
44.625 0.2331
44.65 0.2318
44.675 0.2184
44.7 0.1939
44.725 0.1606
44.75 0.1215
44.775 0.074
44.8 0.0192
44.825 -0.0414
44.85 -0.1094
44.875 -0.183
44.9 -0.2623
44.925 -0.3426
44.95 -0.4188
44.975 -0.4892
45 -0.5595
45.025 -0.6369
45.05 -0.7223
45.075 -0.8121
45.1 -0.8987
45.125 -0.9796
45.15 -1.0473
45.175 -1.095
45.2 -1.1205
45.225 -1.1307
45.25 -1.1342
45.275 -1.1333
45.3 -1.134
45.325 -1.1503
45.35 -1.1954
45.375 -1.2502
45.4 -1.3012
45.425 -1.3496
45.45 -1.3934
45.475 -1.4317
45.5 -1.4671
45.525 -1.5011
45.55 -1.5395
45.575 -1.5807
45.6 -1.6231
45.625 -1.6626
45.65 -1.6947
45.675 -1.7234
45.7 -1.7544
45.725 -1.7838
45.75 -1.8136
45.775 -1.8449
45.8 -1.8758
45.825 -1.9078
45.85 -1.9427
45.875 -1.9766
45.9 -2.0038
45.925 -2.0131
45.95 -1.9929
45.975 -1.9443
46 -1.8755
46.025 -1.7883
46.05 -1.6922
46.075 -1.5939
46.1 -1.4961
46.125 -1.4023
46.15 -1.3154
46.175 -1.2336
46.2 -1.1507
46.225 -1.0622
46.25 -0.9707
46.275 -0.8809
46.3 -0.791
46.325 -0.7013
46.35 -0.6136
46.375 -0.5297
46.4 -0.45
46.425 -0.374
46.45 -0.2997
46.475 -0.2269
46.5 -0.1586
46.525 -0.0954
46.55 -0.0394
46.575 0.0109
46.6 0.0607
46.625 0.1121
46.65 0.1672
46.675 0.229
46.7 0.2958
46.725 0.3627
46.75 0.4275
46.775 0.4859
46.8 0.536
46.825 0.5771
46.85 0.6093
46.875 0.633
46.9 0.6491
46.925 0.6585
46.95 0.6607
46.975 0.6577
47 0.6509
47.025 0.6393
47.05 0.6222
47.075 0.5997
47.1 0.5703
47.125 0.5338
47.15 0.4911
47.175 0.4422
47.2 0.3868
47.225 0.3256
47.25 0.2619
47.275 0.1997
47.3 0.1402
47.325 0.0825
47.35 0.0272
47.375 -0.0215
47.4 -0.0578
47.425 -0.0845
47.45 -0.1064
47.475 -0.1251
47.5 -0.1423
47.525 -0.1607
47.55 -0.1814
47.575 -0.2045
47.6 -0.2291
47.625 -0.255
47.65 -0.2837
47.675 -0.3153
47.7 -0.3498
47.725 -0.3888
47.75 -0.4328
47.775 -0.48
47.8 -0.53
47.825 -0.5837
47.85 -0.6402
47.875 -0.7001
47.9 -0.7608
47.925 -0.8207
47.95 -0.8814
47.975 -0.9342
48 -0.9784
48.025 -1.0247
48.05 -1.0752
48.075 -1.1223
48.1 -1.1591
48.125 -1.1825
48.15 -1.184
48.175 -1.1607
48.2 -1.1255
48.225 -1.0862
48.25 -1.0477
48.275 -1.0137
48.3 -0.9856
48.325 -0.9634
48.35 -0.9468
48.375 -0.9353
48.4 -0.926
48.425 -0.9135
48.45 -0.8961
48.475 -0.8744
48.5 -0.8523
48.525 -0.8317
48.55 -0.8135
48.575 -0.8011
48.6 -0.7951
48.625 -0.794
48.65 -0.798
48.675 -0.8075
48.7 -0.8221
48.725 -0.8387
48.75 -0.8534
48.775 -0.8672
48.8 -0.8825
48.825 -0.8975
48.85 -0.9093
48.875 -0.9225
48.9 -0.9416
48.925 -0.9686
48.95 -1.0023
48.975 -1.0401
49 -1.0844
49.025 -1.1363
49.05 -1.1919
49.075 -1.2525
49.1 -1.3185
49.125 -1.3841
49.15 -1.4386
49.175 -1.4779
49.2 -1.5038
49.225 -1.5164
49.25 -1.5129
49.275 -1.4933
49.3 -1.4594
49.325 -1.412
49.35 -1.3571
49.375 -1.2983
49.4 -1.2338
49.425 -1.159
49.45 -1.0732
49.475 -0.9832
49.5 -0.892
49.525 -0.7978
49.55 -0.702
49.575 -0.6115
49.6 -0.5262
49.625 -0.4468
49.65 -0.374
49.675 -0.3089
49.7 -0.2523
49.725 -0.2053
49.75 -0.1694
49.775 -0.1458
49.8 -0.1344
49.825 -0.1352
49.85 -0.1472
49.875 -0.17
49.9 -0.2028
49.925 -0.2455
49.95 -0.2968
49.975 -0.3547
50 -0.4179
50.025 -0.4874
50.05 -0.563
50.075 -0.6455
50.1 -0.7339
50.125 -0.8268
50.15 -0.9204
50.175 -1.0137
50.2 -1.1073
50.225 -1.2006
50.25 -1.2936
50.275 -1.3771
50.3 -1.4479
50.325 -1.5077
50.35 -1.5576
50.375 -1.5942
50.4 -1.619
50.425 -1.6279
50.45 -1.6173
50.475 -1.589
50.5 -1.5522
50.525 -1.5092
50.55 -1.4643
50.575 -1.424
50.6 -1.3898
50.625 -1.3582
50.65 -1.3294
50.675 -1.3068
50.7 -1.2913
50.725 -1.2828
50.75 -1.2793
50.775 -1.2769
50.8 -1.2699
50.825 -1.2566
50.85 -1.2409
50.875 -1.2246
50.9 -1.2106
50.925 -1.2021
50.95 -1.1977
50.975 -1.1995
51 -1.2081
51.025 -1.2233
51.05 -1.2426
51.075 -1.2565
51.1 -1.2513
51.125 -1.2235
51.15 -1.1871
51.175 -1.1503
51.2 -1.1155
51.225 -1.0841
51.25 -1.055
51.275 -1.026
51.3 -0.9966
51.325 -0.9681
51.35 -0.9429
51.375 -0.922
51.4 -0.9066
51.425 -0.8946
51.45 -0.8816
51.475 -0.8613
51.5 -0.8273
51.525 -0.7719
51.55 -0.7051
51.575 -0.6358
51.6 -0.5718
51.625 -0.5181
51.65 -0.469
51.675 -0.4273
51.7 -0.3897
51.725 -0.3574
51.75 -0.3299
51.775 -0.3056
51.8 -0.2884
51.825 -0.2766
51.85 -0.2703
51.875 -0.2663
51.9 -0.2677
51.925 -0.2752
51.95 -0.2868
51.975 -0.3033
52 -0.3221
52.025 -0.3377
52.05 -0.3477
52.075 -0.3548
52.1 -0.3582
52.125 -0.3578
52.15 -0.3574
52.175 -0.36
52.2 -0.3684
52.225 -0.3832
52.25 -0.4049
52.275 -0.4303
52.3 -0.4607
52.325 -0.4957
52.35 -0.5334
52.375 -0.5716
52.4 -0.6102
52.425 -0.6507
52.45 -0.6962
52.475 -0.748
52.5 -0.8029
52.525 -0.8581
52.55 -0.9098
52.575 -0.9524
52.6 -0.9857
52.625 -1.0118
52.65 -1.0356
52.675 -1.0578
52.7 -1.074
52.725 -1.0845
52.75 -1.0929
52.775 -1.1016
52.8 -1.1083
52.825 -1.1116
52.85 -1.1097
52.875 -1.1038
52.9 -1.0971
52.925 -1.0922
52.95 -1.0909
52.975 -1.0957
53 -1.1076
53.025 -1.1242
53.05 -1.1408
53.075 -1.1525
53.1 -1.1623
53.125 -1.1673
53.15 -1.1622
53.175 -1.1506
53.2 -1.1383
53.225 -1.1291
53.25 -1.1311
53.275 -1.1421
53.3 -1.1563
53.325 -1.1667
53.35 -1.1693
53.375 -1.166
53.4 -1.1588
53.425 -1.1513
53.45 -1.1418
53.475 -1.1283
53.5 -1.1077
53.525 -1.0815
53.55 -1.0531
53.575 -1.0254
53.6 -0.996
53.625 -0.9645
53.65 -0.9329
53.675 -0.9043
53.7 -0.8839
53.725 -0.8726
53.75 -0.8694
53.775 -0.8708
53.8 -0.8785
53.825 -0.8897
53.85 -0.9035
53.875 -0.9168
53.9 -0.9253
53.925 -0.9233
53.95 -0.9074
53.975 -0.8839
54 -0.8552
54.025 -0.8194
54.05 -0.7805
54.075 -0.7402
54.1 -0.7004
54.125 -0.6565
54.15 -0.6053
54.175 -0.5455
54.2 -0.4802
54.225 -0.4135
54.25 -0.3497
54.275 -0.293
54.3 -0.2449
54.325 -0.208
54.35 -0.1813
54.375 -0.1647
54.4 -0.1568
54.425 -0.1551
54.45 -0.1623
54.475 -0.1791
54.5 -0.2043
54.525 -0.2388
54.55 -0.2832
54.575 -0.3384
54.6 -0.4018
54.625 -0.4721
54.65 -0.5439
54.675 -0.608
54.7 -0.6532
54.725 -0.6761
54.75 -0.6873
54.775 -0.6978
54.8 -0.7116
54.825 -0.7272
54.85 -0.7414
54.875 -0.7554
54.9 -0.7673
54.925 -0.7764
54.95 -0.787
54.975 -0.8018
55 -0.8197
55.025 -0.8343
55.05 -0.8456
55.075 -0.8541
55.1 -0.8611
55.125 -0.8691
55.15 -0.8768
55.175 -0.8816
55.2 -0.8851
55.225 -0.8908
55.25 -0.9052
55.275 -0.9281
55.3 -0.9609
55.325 -1.0017
55.35 -1.0457
55.375 -1.0898
55.4 -1.133
55.425 -1.1756
55.45 -1.2195
55.475 -1.2636
55.5 -1.3062
55.525 -1.3429
55.55 -1.3628
55.575 -1.3682
55.6 -1.3682
55.625 -1.3665
55.65 -1.365
55.675 -1.3684
55.7 -1.3806
55.725 -1.4037
55.75 -1.4428
55.775 -1.4961
55.8 -1.5597
55.825 -1.6251
55.85 -1.6832
55.875 -1.7325
55.9 -1.7701
55.925 -1.7985
55.95 -1.8202
55.975 -1.825
56 -1.8083
56.025 -1.773
56.05 -1.7325
56.075 -1.6941
56.1 -1.6583
56.125 -1.6263
56.15 -1.5976
56.175 -1.5703
56.2 -1.5451
56.225 -1.5242
56.25 -1.5057
56.275 -1.4849
56.3 -1.4583
56.325 -1.4256
56.35 -1.3938
56.375 -1.367
56.4 -1.3442
56.425 -1.3241
56.45 -1.3081
56.475 -1.2958
56.5 -1.2873
56.525 -1.2816
56.55 -1.279
56.575 -1.2842
56.6 -1.2973
56.625 -1.3154
56.65 -1.3321
56.675 -1.3422
56.7 -1.3452
56.725 -1.3435
56.75 -1.3425
56.775 -1.342
56.8 -1.3394
56.825 -1.3311
56.85 -1.317
56.875 -1.2999
56.9 -1.2841
56.925 -1.2682
56.95 -1.2401
56.975 -1.1959
57 -1.1405
57.025 -1.0877
57.05 -1.0385
57.075 -0.9905
57.1 -0.9472
57.125 -0.9109
57.15 -0.8815
57.175 -0.8587
57.2 -0.8415
57.225 -0.8319
57.25 -0.8274
57.275 -0.8266
57.3 -0.8269
57.325 -0.8263
57.35 -0.8232
57.375 -0.8201
57.4 -0.8185
57.425 -0.82
57.45 -0.8259
57.475 -0.8383
57.5 -0.8579
57.525 -0.8828
57.55 -0.9106
57.575 -0.9412
57.6 -0.9763
57.625 -1.0194
57.65 -1.07
57.675 -1.1266
57.7 -1.1822
57.725 -1.2309
57.75 -1.2721
57.775 -1.3046
57.8 -1.328
57.825 -1.3478
57.85 -1.3692
57.875 -1.3915
57.9 -1.4178
57.925 -1.449
57.95 -1.4833
57.975 -1.5211
58 -1.5627
58.025 -1.6076
58.05 -1.6522
58.075 -1.6953
58.1 -1.7354
58.125 -1.768
58.15 -1.7932
58.175 -1.8068
58.2 -1.8097
58.225 -1.8078
58.25 -1.7981
58.275 -1.7831
58.3 -1.7646
58.325 -1.7461
58.35 -1.729
58.375 -1.7108
58.4 -1.6886
58.425 -1.6651
58.45 -1.6456
58.475 -1.6327
58.5 -1.6279
58.525 -1.6279
58.55 -1.6259
58.575 -1.614
58.6 -1.5918
58.625 -1.5607
58.65 -1.5217
58.675 -1.4816
58.7 -1.4423
58.725 -1.4041
58.75 -1.3684
58.775 -1.3342
58.8 -1.303
58.825 -1.276
58.85 -1.2543
58.875 -1.2386
58.9 -1.2264
58.925 -1.2183
58.95 -1.2171
58.975 -1.2217
59 -1.2299
59.025 -1.2392
59.05 -1.248
59.075 -1.2557
59.1 -1.2627
59.125 -1.272
59.15 -1.2812
59.175 -1.2905
59.2 -1.3013
59.225 -1.3165
59.25 -1.337
59.275 -1.3627
59.3 -1.3902
59.325 -1.414
59.35 -1.4359
59.375 -1.4553
59.4 -1.478
59.425 -1.5042
59.45 -1.5315
59.475 -1.5594
59.5 -1.5883
59.525 -1.6179
59.55 -1.6469
59.575 -1.6781
59.6 -1.7099
59.625 -1.7396
59.65 -1.7668
59.675 -1.7903
59.7 -1.798
59.725 -1.7862
59.75 -1.7644
59.775 -1.7376
59.8 -1.7061
59.825 -1.667
59.85 -1.6182
59.875 -1.5586
59.9 -1.4849
59.925 -1.4106
59.95 -1.3463
59.975 -1.2935
60 -1.2537
60.025 -1.2238
60.05 -1.1965
60.075 -1.164
60.1 -1.1205
60.125 -1.0651
60.15 -1.0043
60.175 -0.9399
60.2 -0.8721
60.225 -0.8057
60.25 -0.7431
60.275 -0.6863
60.3 -0.6363
60.325 -0.5933
60.35 -0.5559
60.375 -0.5237
60.4 -0.499
60.425 -0.4829
60.45 -0.4751
60.475 -0.4726
60.5 -0.4677
60.525 -0.4568
60.55 -0.4441
60.575 -0.4275
60.6 -0.405
60.625 -0.3821
60.65 -0.3626
60.675 -0.346
60.7 -0.3343
60.725 -0.3294
60.75 -0.3301
60.775 -0.3362
60.8 -0.3465
60.825 -0.3613
60.85 -0.3793
60.875 -0.3946
60.9 -0.405
60.925 -0.4087
60.95 -0.404
60.975 -0.3986
61 -0.3977
61.025 -0.4018
61.05 -0.4111
61.075 -0.4186
61.1 -0.4111
61.125 -0.3886
61.15 -0.3609
61.175 -0.3339
61.2 -0.3098
61.225 -0.2872
61.25 -0.264
61.275 -0.2396
61.3 -0.218
61.325 -0.2029
61.35 -0.1964
61.375 -0.1976
61.4 -0.2017
61.425 -0.2013
61.45 -0.1904
61.475 -0.1687
61.5 -0.1355
61.525 -0.0915
61.55 -0.0421
61.575 0.0108
61.6 0.0703
61.625 0.1417
61.65 0.2226
61.675 0.306
61.7 0.3872
61.725 0.4641
61.75 0.5362
61.775 0.6049
61.8 0.6696
61.825 0.7278
61.85 0.7817
61.875 0.8344
61.9 0.8858
61.925 0.9331
61.95 0.9739
61.975 1.0084
62 1.037
62.025 1.0599
62.05 1.0786
62.075 1.0935
62.1 1.1047
62.125 1.1124
62.15 1.1159
62.175 1.1147
62.2 1.1087
62.225 1.0975
62.25 1.0808
62.275 1.058
62.3 1.0305
62.325 0.9992
62.35 0.9644
62.375 0.9273
62.4 0.8879
62.425 0.8467
62.45 0.807
62.475 0.7711
62.5 0.739
62.525 0.71
62.55 0.6853
62.575 0.6693
62.6 0.6565
62.625 0.6426
62.65 0.6249
62.675 0.6022
62.7 0.5761
62.725 0.5504
62.75 0.5281
62.775 0.5067
62.8 0.4827
62.825 0.4525
62.85 0.4147
62.875 0.3685
62.9 0.3148
62.925 0.256
62.95 0.1962
62.975 0.136
63 0.0761
63.025 0.0186
63.05 -0.0308
63.075 -0.0672
63.1 -0.0924
63.125 -0.1091
63.15 -0.118
63.175 -0.1235
63.2 -0.1257
63.225 -0.1234
63.25 -0.1191
63.275 -0.1176
63.3 -0.1194
63.325 -0.124
63.35 -0.1294
63.375 -0.1312
63.4 -0.1316
63.425 -0.1337
63.45 -0.1394
63.475 -0.1515
63.5 -0.1676
63.525 -0.1807
63.55 -0.1848
63.575 -0.1781
63.6 -0.1656
63.625 -0.1472
63.65 -0.1223
63.675 -0.0848
63.7 -0.0324
63.725 0.034
63.75 0.1036
63.775 0.1762
63.8 0.2536
63.825 0.3324
63.85 0.4138
63.875 0.5005
63.9 0.5905
63.925 0.6802
63.95 0.7746
63.975 0.8681
64 0.9573
64.025 1.0436
64.05 1.1239
64.075 1.1965
64.1 1.261
64.125 1.3182
64.15 1.3672
64.175 1.4096
64.2 1.4481
64.225 1.4883
64.25 1.5328
64.275 1.5808
64.3 1.6322
64.325 1.6807
64.35 1.7228
64.375 1.7606
64.4 1.793
64.425 1.8233
64.45 1.8594
64.475 1.899
64.5 1.9373
64.525 1.9731
64.55 2.008
64.575 2.0436
64.6 2.0755
64.625 2.1045
64.65 2.1334
64.675 2.164
64.7 2.1968
64.725 2.23
64.75 2.2635
64.775 2.299
64.8 2.3382
64.825 2.3807
64.85 2.4252
64.875 2.4679
64.9 2.5068
64.925 2.5407
64.95 2.5698
64.975 2.5936
65 2.6126
65.025 2.627
65.05 2.6345
65.075 2.6346
65.1 2.6266
65.125 2.611
65.15 2.5874
65.175 2.5543
65.2 2.5116
65.225 2.4671
65.25 2.4354
65.275 2.4189
65.3 2.4079
65.325 2.3983
65.35 2.3861
65.375 2.3651
65.4 2.3381
65.425 2.3238
65.45 2.3306
65.475 2.344
65.5 2.3468
65.525 2.3349
65.55 2.3094
65.575 2.2728
65.6 2.2265
65.625 2.1722
65.65 2.1126
65.675 2.0507
65.7 1.9892
65.725 1.9353
65.75 1.8944
65.775 1.8628
65.8 1.8342
65.825 1.8058
65.85 1.7845
65.875 1.7755
65.9 1.779
65.925 1.7961
65.95 1.8258
65.975 1.8617
66 1.9015
66.025 1.9431
66.05 1.9882
66.075 2.0332
66.1 2.0747
66.125 2.1099
66.15 2.1398
66.175 2.1637
66.2 2.1817
66.225 2.1947
66.25 2.2019
66.275 2.2029
66.3 2.1971
66.325 2.1842
66.35 2.1653
66.375 2.1407
66.4 2.111
66.425 2.0749
66.45 2.0324
66.475 1.9841
66.5 1.93
66.525 1.8699
66.55 1.8099
66.575 1.7586
66.6 1.7204
66.625 1.6974
66.65 1.6851
66.675 1.6786
66.7 1.6721
66.725 1.6681
66.75 1.6727
66.775 1.6885
66.8 1.7073
66.825 1.7204
66.85 1.7295
66.875 1.7361
66.9 1.7371
66.925 1.7296
66.95 1.7098
66.975 1.6803
67 1.6438
67.025 1.6015
67.05 1.5542
67.075 1.4983
67.1 1.4319
67.125 1.355
67.15 1.27
67.175 1.1807
67.2 1.0928
67.225 1.0121
67.25 0.9407
67.275 0.8703
67.3 0.7963
67.325 0.7178
67.35 0.6379
67.375 0.5639
67.4 0.5054
67.425 0.4683
67.45 0.4567
67.475 0.466
67.5 0.4873
67.525 0.5086
67.55 0.5293
67.575 0.5512
67.6 0.5695
67.625 0.5838
67.65 0.6001
67.675 0.634
67.7 0.6842
67.725 0.7407
67.75 0.7948
67.775 0.8431
67.8 0.8843
67.825 0.9181
67.85 0.9444
67.875 0.9641
67.9 0.98
67.925 0.9904
67.95 0.9918
67.975 0.9827
68 0.9646
68.025 0.9443
68.05 0.9306
68.075 0.9382
68.1 0.9616
68.125 0.9945
68.15 1.0255
68.175 1.0526
68.2 1.0752
68.225 1.0939
68.25 1.1072
68.275 1.1181
68.3 1.1288
68.325 1.138
68.35 1.147
68.375 1.1581
68.4 1.1725
68.425 1.1882
68.45 1.2045
68.475 1.2185
68.5 1.2239
68.525 1.2198
68.55 1.2065
68.575 1.1855
68.6 1.1553
68.625 1.1155
68.65 1.0687
68.675 1.0199
68.7 0.9736
68.725 0.9336
68.75 0.9037
68.775 0.8909
68.8 0.9008
68.825 0.9254
68.85 0.9586
68.875 0.9947
68.9 1.0334
68.925 1.0711
68.95 1.1051
68.975 1.1352
69 1.1602
69.025 1.1828
69.05 1.2042
69.075 1.225
69.1 1.2443
69.125 1.2595
69.15 1.2714
69.175 1.2805
69.2 1.2864
69.225 1.2906
69.25 1.2908
69.275 1.288
69.3 1.2861
69.325 1.2828
69.35 1.2748
69.375 1.2617
69.4 1.2433
69.425 1.2197
69.45 1.195
69.475 1.1732
69.5 1.1543
69.525 1.1375
69.55 1.1202
69.575 1.0997
69.6 1.0755
69.625 1.045
69.65 1.0038
69.675 0.9505
69.7 0.8876
69.725 0.8158
69.75 0.7341
69.775 0.6426
69.8 0.546
69.825 0.4522
69.85 0.3673
69.875 0.2939
69.9 0.2294
69.925 0.1718
69.95 0.1201
69.975 0.074
70 0.0339
70.025 -0.0027
70.05 -0.0402
70.075 -0.0842
70.1 -0.1345
70.125 -0.1861
70.15 -0.231
70.175 -0.2647
70.2 -0.2823
70.225 -0.2754
70.25 -0.2526
70.275 -0.2218
70.3 -0.1856
70.325 -0.1456
70.35 -0.0991
70.375 -0.0383
70.4 0.0357
70.425 0.1132
70.45 0.1864
70.475 0.2516
70.5 0.3104
70.525 0.3675
70.55 0.4251
70.575 0.4828
70.6 0.5415
70.625 0.6024
70.65 0.6648
70.675 0.7262
70.7 0.7837
70.725 0.8381
70.75 0.889
70.775 0.9362
70.8 0.9803
70.825 1.0179
70.85 1.0473
70.875 1.0702
70.9 1.0874
70.925 1.0998
70.95 1.1109
70.975 1.1282
71 1.1538
71.025 1.1799
71.05 1.2033
71.075 1.2236
71.1 1.2395
71.125 1.2514
71.15 1.2604
71.175 1.2694
71.2 1.2825
71.225 1.3015
71.25 1.3223
71.275 1.3413
71.3 1.3575
71.325 1.3682
71.35 1.3743
71.375 1.3762
71.4 1.3732
71.425 1.3655
71.45 1.3527
71.475 1.3352
71.5 1.3131
71.525 1.2857
71.55 1.2514
71.575 1.2099
71.6 1.1617
71.625 1.1064
71.65 1.0442
71.675 0.9735
71.7 0.8947
71.725 0.8091
71.75 0.7221
71.775 0.6409
71.8 0.5714
71.825 0.508
71.85 0.4466
71.875 0.3826
71.9 0.3169
71.925 0.2487
71.95 0.1755
71.975 0.1023
72 0.0366
72.025 -0.0128
72.05 -0.0486
72.075 -0.0772
72.1 -0.1
72.125 -0.1117
72.15 -0.1201
72.175 -0.131
72.2 -0.1457
72.225 -0.1654
72.25 -0.1876
72.275 -0.2161
72.3 -0.2512
72.325 -0.2849
72.35 -0.3131
72.375 -0.3339
72.4 -0.3465
72.425 -0.351
72.45 -0.3469
72.475 -0.3401
72.5 -0.3392
72.525 -0.3476
72.55 -0.3654
72.575 -0.3917
72.6 -0.4236
72.625 -0.4637
72.65 -0.5148
72.675 -0.578
72.7 -0.6523
72.725 -0.7372
72.75 -0.8313
72.775 -0.9276
72.8 -1.0153
72.825 -1.0891
72.85 -1.1358
72.875 -1.162
72.9 -1.17
72.925 -1.1665
72.95 -1.1571
72.975 -1.1488
73 -1.1428
73.025 -1.1389
73.05 -1.137
73.075 -1.1334
73.1 -1.1295
73.125 -1.1253
73.15 -1.1158
73.175 -1.1002
73.2 -1.0807
73.225 -1.0561
73.25 -1.029
73.275 -1.0012
73.3 -0.9683
73.325 -0.929
73.35 -0.8881
73.375 -0.848
73.4 -0.8068
73.425 -0.7618
73.45 -0.7147
73.475 -0.6655
73.5 -0.6144
73.525 -0.5628
73.55 -0.5172
73.575 -0.4811
73.6 -0.4558
73.625 -0.44
73.65 -0.4341
73.675 -0.4382
73.7 -0.4501
73.725 -0.4638
73.75 -0.476
73.775 -0.4876
73.8 -0.4993
73.825 -0.5158
73.85 -0.5358
73.875 -0.5569
73.9 -0.5789
73.925 -0.604
73.95 -0.6296
73.975 -0.6586
74 -0.6924
74.025 -0.7312
74.05 -0.7753
74.075 -0.8181
74.1 -0.855
74.125 -0.8803
74.15 -0.8967
74.175 -0.9021
74.2 -0.8955
74.225 -0.8807
74.25 -0.8616
74.275 -0.8426
74.3 -0.8276
74.325 -0.8197
74.35 -0.8177
74.375 -0.8228
74.4 -0.825
74.425 -0.817
74.45 -0.8061
74.475 -0.7927
74.5 -0.7801
74.525 -0.7729
74.55 -0.7717
74.575 -0.7762
74.6 -0.7862
74.625 -0.7986
74.65 -0.8048
74.675 -0.7992
74.7 -0.7775
74.725 -0.7444
74.75 -0.7078
74.775 -0.6754
74.8 -0.6478
74.825 -0.6258
74.85 -0.6082
74.875 -0.5937
74.9 -0.5836
74.925 -0.5788
74.95 -0.5808
74.975 -0.5906
75 -0.6064
75.025 -0.6258
75.05 -0.6449
75.075 -0.6617
75.1 -0.6742
75.125 -0.6846
75.15 -0.6923
75.175 -0.695
75.2 -0.6917
75.225 -0.6904
75.25 -0.6967
75.275 -0.7033
75.3 -0.6998
75.325 -0.683
75.35 -0.6592
75.375 -0.6383
75.4 -0.6219
75.425 -0.6109
75.45 -0.6057
75.475 -0.6053
75.5 -0.6089
75.525 -0.6189
75.55 -0.6335
75.575 -0.6476
75.6 -0.6538
75.625 -0.6515
75.65 -0.6516
75.675 -0.6568
75.7 -0.6676
75.725 -0.6833
75.75 -0.7006
75.775 -0.7252
75.8 -0.757
75.825 -0.794
75.85 -0.8322
75.875 -0.8698
75.9 -0.9
75.925 -0.9198
75.95 -0.9301
75.975 -0.9388
76 -0.9477
76.025 -0.9569
76.05 -0.9682
76.075 -0.9816
76.1 -0.9954
76.125 -1.0116
76.15 -1.0303
76.175 -1.0509
76.2 -1.0692
76.225 -1.0727
76.25 -1.0603
76.275 -1.0375
76.3 -1.0053
76.325 -0.9645
76.35 -0.9153
76.375 -0.8624
76.4 -0.8063
76.425 -0.7489
76.45 -0.6906
76.475 -0.6356
76.5 -0.5856
76.525 -0.5413
76.55 -0.5013
76.575 -0.4627
76.6 -0.4253
76.625 -0.3868
76.65 -0.344
76.675 -0.3006
76.7 -0.258
76.725 -0.2165
76.75 -0.1762
76.775 -0.1387
76.8 -0.0968
76.825 -0.0392
76.85 0.0306
76.875 0.1064
76.9 0.1899
76.925 0.2778
76.95 0.3729
76.975 0.4759
77 0.5826
77.025 0.6866
77.05 0.7913
77.075 0.8944
77.1 0.9941
77.125 1.0868
77.15 1.1752
77.175 1.2584
77.2 1.3356
77.225 1.4073
77.25 1.4743
77.275 1.5351
77.3 1.5891
77.325 1.6372
77.35 1.6801
77.375 1.7188
77.4 1.753
77.425 1.7823
77.45 1.8065
77.475 1.8266
77.5 1.8427
77.525 1.856
77.55 1.8657
77.575 1.871
77.6 1.8717
77.625 1.8681
77.65 1.8603
77.675 1.8488
77.7 1.8326
77.725 1.8108
77.75 1.7824
77.775 1.7484
77.8 1.7097
77.825 1.6672
77.85 1.6202
77.875 1.5696
77.9 1.5161
77.925 1.4596
77.95 1.3994
77.975 1.3344
78 1.2651
78.025 1.1901
78.05 1.1126
78.075 1.0374
78.1 0.9646
78.125 0.8928
78.15 0.8258
78.175 0.7625
78.2 0.697
78.225 0.637
78.25 0.5918
78.275 0.5618
78.3 0.536
78.325 0.5072
78.35 0.4743
78.375 0.439
78.4 0.4054
78.425 0.3789
78.45 0.363
78.475 0.3572
78.5 0.3561
78.525 0.3571
78.55 0.36
78.575 0.3638
78.6 0.3704
78.625 0.3795
78.65 0.3829
78.675 0.378
78.7 0.3644
78.725 0.3448
78.75 0.3228
78.775 0.2972
78.8 0.2677
78.825 0.2353
78.85 0.2022
78.875 0.1746
78.9 0.1555
78.925 0.143
78.95 0.1383
78.975 0.1415
79 0.1474
79.025 0.1534
79.05 0.1607
79.075 0.1659
79.1 0.1694
79.125 0.169
79.15 0.1642
79.175 0.1528
79.2 0.1368
79.225 0.1191
79.25 0.0994
79.275 0.0731
79.3 0.0397
79.325 0.0029
79.35 -0.0324
79.375 -0.0472
79.4 -0.0257
79.425 0.0289
79.45 0.0952
79.475 0.1615
79.5 0.2286
79.525 0.2891
79.55 0.3428
79.575 0.3978
79.6 0.466
79.625 0.5459
79.65 0.6238
79.675 0.6954
79.7 0.7602
79.725 0.819
79.75 0.8728
79.775 0.9218
79.8 0.9658
79.825 1.0072
79.85 1.0443
79.875 1.0767
79.9 1.1036
79.925 1.1252
79.95 1.1459
79.975 1.1703
80 1.1982
80.025 1.2233
80.05 1.2452
80.075 1.2647
80.1 1.2825
80.125 1.2991
80.15 1.3149
80.175 1.3284
80.2 1.3416
80.225 1.3615
80.25 1.3921
80.275 1.4342
80.3 1.4837
80.325 1.539
80.35 1.5949
80.375 1.6475
80.4 1.6953
80.425 1.7395
80.45 1.7817
80.475 1.8301
80.5 1.89
80.525 1.9527
80.55 2.0126
80.575 2.0686
80.6 2.1185
80.625 2.1629
80.65 2.2026
80.675 2.2376
80.7 2.2688
80.725 2.2967
80.75 2.3212
80.775 2.3427
80.8 2.3611
80.825 2.3758
80.85 2.3862
80.875 2.393
80.9 2.3962
80.925 2.3962
80.95 2.3939
80.975 2.3907
81 2.3853
81.025 2.3763
81.05 2.3633
81.075 2.3465
81.1 2.3248
81.125 2.2974
81.15 2.2618
81.175 2.2183
81.2 2.1691
81.225 2.1141
81.25 2.0554
81.275 1.9972
81.3 1.9413
81.325 1.8855
81.35 1.8275
81.375 1.7697
81.4 1.7158
81.425 1.668
81.45 1.6267
81.475 1.5968
81.5 1.5896
81.525 1.601
81.55 1.6208
81.575 1.6417
81.6 1.6619
81.625 1.6799
81.65 1.6936
81.675 1.7027
81.7 1.7088
81.725 1.7114
81.75 1.7067
81.775 1.6909
81.8 1.6658
81.825 1.6343
81.85 1.5972
81.875 1.5531
81.9 1.5024
81.925 1.4441
81.95 1.3774
81.975 1.3034
82 1.2258
82.025 1.1471
82.05 1.0697
82.075 0.9907
82.1 0.9123
82.125 0.8387
82.15 0.7733
82.175 0.7129
82.2 0.657
82.225 0.6062
82.25 0.56
82.275 0.5152
82.3 0.4766
82.325 0.4496
82.35 0.4318
82.375 0.4172
82.4 0.4024
82.425 0.3929
82.45 0.396
82.475 0.4164
82.5 0.446
82.525 0.4749
82.55 0.5
82.575 0.5179
82.6 0.5297
82.625 0.5432
82.65 0.56
82.675 0.5807
82.7 0.5998
82.725 0.6184
82.75 0.6399
82.775 0.664
82.8 0.6888
82.825 0.7093
82.85 0.72
82.875 0.7195
82.9 0.7058
82.925 0.6822
82.95 0.6542
82.975 0.6235
83 0.5942
83.025 0.5661
83.05 0.5381
83.075 0.5149
83.1 0.5029
83.125 0.507
83.15 0.518
83.175 0.5397
83.2 0.5813
83.225 0.6438
83.25 0.7177
83.275 0.7893
83.3 0.8555
83.325 0.9137
83.35 0.9677
83.375 1.0328
83.4 1.1196
83.425 1.2166
83.45 1.3209
83.475 1.434
83.5 1.543
83.525 1.6427
83.55 1.7345
83.575 1.821
83.6 1.9032
83.625 1.9799
83.65 2.049
83.675 2.1139
83.7 2.1746
83.725 2.2299
83.75 2.2821
83.775 2.3325
83.8 2.3803
83.825 2.4246
83.85 2.4645
83.875 2.4986
83.9 2.5239
83.925 2.5404
83.95 2.5507
83.975 2.5533
84 2.5473
84.025 2.5348
84.05 2.5183
84.075 2.5042
84.1 2.4956
84.125 2.4865
84.15 2.4746
84.175 2.4659
84.2 2.4714
84.225 2.4882
84.25 2.5048
84.275 2.515
84.3 2.5182
84.325 2.5179
84.35 2.5171
84.375 2.5169
84.4 2.5166
84.425 2.5147
84.45 2.5117
84.475 2.5097
84.5 2.5086
84.525 2.5063
84.55 2.5017
84.575 2.4945
84.6 2.4812
84.625 2.4584
84.65 2.4273
84.675 2.3908
84.7 2.352
84.725 2.3117
84.75 2.2698
84.775 2.2291
84.8 2.1921
84.825 2.1603
84.85 2.1316
84.875 2.1048
84.9 2.0777
84.925 2.0465
84.95 2.0097
84.975 1.9701
85 1.9304
85.025 1.8991
85.05 1.8819
85.075 1.8748
85.1 1.8688
85.125 1.8603
85.15 1.8478
85.175 1.8301
85.2 1.8082
85.225 1.7855
85.25 1.7695
85.275 1.7686
85.3 1.7829
85.325 1.8071
85.35 1.8346
85.375 1.8609
85.4 1.8819
85.425 1.8963
85.45 1.9004
85.475 1.8941
85.5 1.8774
85.525 1.851
85.55 1.8153
85.575 1.7706
85.6 1.7162
85.625 1.6515
85.65 1.5778
85.675 1.4987
85.7 1.4195
85.725 1.3424
85.75 1.2694
85.775 1.1991
85.8 1.1302
85.825 1.0698
85.85 1.0212
85.875 0.9793
85.9 0.9394
85.925 0.8991
85.95 0.8607
85.975 0.8255
86 0.7887
86.025 0.7471
86.05 0.7054
86.075 0.6763
86.1 0.6593
86.125 0.649
86.15 0.6368
86.175 0.6181
86.2 0.5926
86.225 0.5589
86.25 0.5159
86.275 0.4663
86.3 0.4147
86.325 0.3712
86.35 0.3422
86.375 0.3246
86.4 0.3114
86.425 0.299
86.45 0.2848
86.475 0.2699
86.5 0.2604
86.525 0.2624
86.55 0.2756
86.575 0.2979
86.6 0.3267
86.625 0.3582
86.65 0.3913
86.675 0.4184
86.7 0.4399
86.725 0.4569
86.75 0.4724
86.775 0.4877
86.8 0.5103
86.825 0.5443
86.85 0.5852
86.875 0.6267
86.9 0.6642
86.925 0.7042
86.95 0.7465
86.975 0.7928
87 0.843
87.025 0.8941
87.05 0.9379
87.075 0.9771
87.1 1.0179
87.125 1.0612
87.15 1.1103
87.175 1.1646
87.2 1.2191
87.225 1.2704
87.25 1.32
87.275 1.3677
87.3 1.4081
87.325 1.4446
87.35 1.4839
87.375 1.5248
87.4 1.566
87.425 1.6049
87.45 1.6346
87.475 1.6515
87.5 1.659
87.525 1.6599
87.55 1.6502
87.575 1.6313
87.6 1.6102
87.625 1.5924
87.65 1.5753
87.675 1.555
87.7 1.5293
87.725 1.5024
87.75 1.4826
87.775 1.4691
87.8 1.4494
87.825 1.4232
87.85 1.3996
87.875 1.3933
87.9 1.4073
87.925 1.4272
87.95 1.4442
87.975 1.4547
88 1.4545
88.025 1.4467
88.05 1.435
88.075 1.4206
88.1 1.4088
88.125 1.4081
88.15 1.4154
88.175 1.4308
88.2 1.451
88.225 1.4727
88.25 1.5003
88.275 1.5339
88.3 1.5737
88.325 1.6239
88.35 1.6863
88.375 1.767
88.4 1.865
88.425 1.973
88.45 2.0849
88.475 2.1941
88.5 2.2936
88.525 2.3835
88.55 2.4651
88.575 2.5374
88.6 2.601
88.625 2.6569
88.65 2.7072
88.675 2.7516
88.7 2.7894
88.725 2.8199
88.75 2.8443
88.775 2.8639
88.8 2.8779
88.825 2.886
88.85 2.8889
88.875 2.8874
88.9 2.883
88.925 2.8756
88.95 2.8678
88.975 2.8618
89 2.8583
89.025 2.8549
89.05 2.85
89.075 2.8425
89.1 2.8333
89.125 2.8219
89.15 2.8067
89.175 2.7859
89.2 2.7596
89.225 2.7272
89.25 2.6895
89.275 2.6485
89.3 2.6056
89.325 2.5609
89.35 2.5174
89.375 2.4772
89.4 2.4387
89.425 2.4012
89.45 2.3658
89.475 2.3331
89.5 2.2996
89.525 2.2596
89.55 2.2102
89.575 2.1516
89.6 2.0868
89.625 2.0147
89.65 1.9362
89.675 1.8564
89.7 1.7824
89.725 1.7233
89.75 1.6759
89.775 1.6314
89.8 1.5817
89.825 1.527
89.85 1.4671
89.875 1.4009
89.9 1.3289
89.925 1.2534
89.95 1.1813
89.975 1.1228
90 1.0835
90.025 1.0619
90.05 1.0535
90.075 1.0545
90.1 1.0603
90.125 1.0724
90.15 1.0846
90.175 1.0973
90.2 1.113
90.225 1.1332
90.25 1.1575
90.275 1.1815
90.3 1.2004
90.325 1.2149
90.35 1.2263
90.375 1.2348
90.4 1.2408
90.425 1.2449
90.45 1.2465
90.475 1.246
90.5 1.2474
90.525 1.2524
90.55 1.2542
90.575 1.2501
90.6 1.2417
90.625 1.2341
90.65 1.2282
90.675 1.2215
90.7 1.2145
90.725 1.2091
90.75 1.2024
90.775 1.1937
90.8 1.1858
90.825 1.1774
90.85 1.167
90.875 1.1585
90.9 1.157
90.925 1.1706
90.95 1.1953
90.975 1.2234
91 1.2495
91.025 1.271
91.05 1.2864
91.075 1.2932
91.1 1.2896
91.125 1.2766
91.15 1.2538
91.175 1.2239
91.2 1.188
91.225 1.1494
91.25 1.1146
91.275 1.0887
91.3 1.0774
91.325 1.0767
91.35 1.0832
91.375 1.0955
91.4 1.1089
91.425 1.1208
91.45 1.1319
91.475 1.1466
91.5 1.1682
91.525 1.1919
91.55 1.2122
91.575 1.2282
91.6 1.2406
91.625 1.2498
91.65 1.2496
91.675 1.2368
91.7 1.212
91.725 1.1762
91.75 1.1333
91.775 1.0908
91.8 1.0517
91.825 1.0235
91.85 1.007
91.875 0.9933
91.9 0.9845
91.925 0.9717
91.95 0.9528
91.975 0.9275
92 0.901
92.025 0.8809
92.05 0.8672
92.075 0.8597
92.1 0.8543
92.125 0.8437
92.15 0.8263
92.175 0.8019
92.2 0.7692
92.225 0.7327
92.25 0.6953
92.275 0.6569
92.3 0.6204
92.325 0.5879
92.35 0.5631
92.375 0.5538
92.4 0.5686
92.425 0.6037
92.45 0.6508
92.475 0.7043
92.5 0.7604
92.525 0.8243
92.55 0.9004
92.575 0.981
92.6 1.0601
92.625 1.1307
92.65 1.1897
92.675 1.2373
92.7 1.2778
92.725 1.3104
92.75 1.3373
92.775 1.3606
92.8 1.3837
92.825 1.4111
92.85 1.4451
92.875 1.4849
92.9 1.5236
92.925 1.5541
92.95 1.5744
92.975 1.5848
93 1.5853
93.025 1.5744
93.05 1.5505
93.075 1.5129
93.1 1.4656
93.125 1.4155
93.15 1.3824
93.175 1.3834
93.2 1.4194
93.225 1.4756
93.25 1.538
93.275 1.6033
93.3 1.6728
93.325 1.7434
93.35 1.812
93.375 1.8764
93.4 1.9334
93.425 1.9847
93.45 2.031
93.475 2.0716
93.5 2.1063
93.525 2.1361
93.55 2.16
93.575 2.1791
93.6 2.1963
93.625 2.2133
93.65 2.2279
93.675 2.2403
93.7 2.2518
93.725 2.2631
93.75 2.2711
93.775 2.2723
93.8 2.2649
93.825 2.2508
93.85 2.2291
93.875 2.199
93.9 2.1647
93.925 2.1313
93.95 2.1008
93.975 2.0692
94 2.0359
94.025 2.0049
94.05 1.9763
94.075 1.9463
94.1 1.9051
94.125 1.8535
94.15 1.7999
94.175 1.7437
94.2 1.6818
94.225 1.6203
94.25 1.5596
94.275 1.4946
94.3 1.4281
94.325 1.3634
94.35 1.3002
94.375 1.2366
94.4 1.18
94.425 1.1375
94.45 1.1179
94.475 1.1142
94.5 1.1158
94.525 1.1207
94.55 1.1288
94.575 1.1383
94.6 1.1479
94.625 1.16
94.65 1.1804
94.675 1.2201
94.7 1.2798
94.725 1.3498
94.75 1.4223
94.775 1.4909
94.8 1.5532
94.825 1.6074
94.85 1.6523
94.875 1.6919
94.9 1.7288
94.925 1.7662
94.95 1.8097
94.975 1.8629
95 1.9196
95.025 1.9749
95.05 2.0273
95.075 2.0714
95.1 2.1063
95.125 2.1463
95.15 2.198
95.175 2.2606
95.2 2.328
95.225 2.4004
95.25 2.4749
95.275 2.5485
95.3 2.6229
95.325 2.6946
95.35 2.7596
95.375 2.815
95.4 2.8629
95.425 2.9055
95.45 2.9427
95.475 2.972
95.5 2.9967
95.525 3.0191
95.55 3.0406
95.575 3.0613
95.6 3.0815
95.625 3.099
95.65 3.1111
95.675 3.1173
95.7 3.1175
95.725 3.111
95.75 3.0978
95.775 3.0813
95.8 3.0586
95.825 3.0289
95.85 2.9982
95.875 2.9706
95.9 2.9441
95.925 2.9204
95.95 2.9004
95.975 2.8792
96 2.8604
96.025 2.8453
96.05 2.8302
96.075 2.8151
96.1 2.7994
96.125 2.7777
96.15 2.7499
96.175 2.7169
96.2 2.6823
96.225 2.6546
96.25 2.635
96.275 2.6185
96.3 2.6026
96.325 2.5845
96.35 2.5666
96.375 2.5494
96.4 2.5297
96.425 2.5045
96.45 2.4716
96.475 2.431
96.5 2.3847
96.525 2.3336
96.55 2.2773
96.575 2.2165
96.6 2.1492
96.625 2.0751
96.65 1.9979
96.675 1.9282
96.7 1.8735
96.725 1.8354
96.75 1.8226
96.775 1.8366
96.8 1.8698
96.825 1.9156
96.85 1.9689
96.875 2.0226
96.9 2.0755
96.925 2.1283
96.95 2.177
96.975 2.2201
97 2.2597
97.025 2.298
97.05 2.3336
97.075 2.3636
97.1 2.3871
97.125 2.4039
97.15 2.4137
97.175 2.4197
97.2 2.4209
97.225 2.4166
97.25 2.4076
97.275 2.3943
97.3 2.378
97.325 2.3585
97.35 2.3373
97.375 2.3146
97.4 2.294
97.425 2.2792
97.45 2.272
97.475 2.2668
97.5 2.2589
97.525 2.2461
97.55 2.231
97.575 2.2204
97.6 2.2172
97.625 2.2186
97.65 2.2194
97.675 2.2151
97.7 2.2027
97.725 2.1828
97.75 2.1552
97.775 2.12
97.8 2.0774
97.825 2.0291
97.85 1.9781
97.875 1.9348
97.9 1.9032
97.925 1.8829
97.95 1.8717
97.975 1.8607
98 1.8456
98.025 1.8254
98.05 1.8005
98.075 1.7687
98.1 1.7285
98.125 1.6817
98.15 1.6292
98.175 1.5773
98.2 1.5318
98.225 1.4964
98.25 1.4681
98.275 1.4446
98.3 1.4257
98.325 1.4066
98.35 1.3842
98.375 1.3548
98.4 1.3191
98.425 1.2771
98.45 1.2317
98.475 1.1867
98.5 1.143
98.525 1.1109
98.55 1.1087
98.575 1.1364
98.6 1.176
98.625 1.2139
98.65 1.2448
98.675 1.2671
98.7 1.287
98.725 1.3139
98.75 1.3501
98.775 1.3888
98.8 1.4242
98.825 1.4541
98.85 1.4825
98.875 1.5198
98.9 1.5677
98.925 1.6165
98.95 1.661
98.975 1.7007
99 1.742
99.025 1.7853
99.05 1.8266
99.075 1.8683
99.1 1.9059
99.125 1.937
99.15 1.9646
99.175 1.9871
99.2 2.008
99.225 2.0261
99.25 2.0378
99.275 2.0446
99.3 2.0451
99.325 2.0385
99.35 2.0238
99.375 2.0008
99.4 1.9718
99.425 1.9405
99.45 1.9053
99.475 1.8646
99.5 1.8173
99.525 1.7628
99.55 1.7055
99.575 1.649
99.6 1.5918
99.625 1.53
99.65 1.466
99.675 1.4061
99.7 1.3582
99.725 1.3203
99.75 1.2872
99.775 1.2571
99.8 1.232
99.825 1.2108
99.85 1.2
99.875 1.1932
99.9 1.185
99.925 1.1755
99.95 1.1632
99.975 1.1474
100 1.1236
