# Supplementary material for: Uptake of N2O5 by aqueous aerosol unveiled using chemically accurate many-body potentials
Source: Nat Commun. 2022 Mar 10;13:1266. doi: 10.1038/s41467-022-28697-8 (PMC8913772; doi:10.1038/s41467-022-28697-8)
Supplement: Supplementary file 3 — Source Data [file 41467_2022_28697_MOESM3_ESM.zip › n2o5-uptake-data/Fig2/scattering/rep03run08/relcom_gds.dat]

0.025 11.8208
0.05 11.8176
0.075 11.8145
0.1 11.8113
0.125 11.8081
0.15 11.8049
0.175 11.8017
0.2 11.7985
0.225 11.7953
0.25 11.792
0.275 11.7888
0.3 11.7855
0.325 11.7823
0.35 11.779
0.375 11.7758
0.4 11.7725
0.425 11.7693
0.45 11.766
0.475 11.7627
0.5 11.7595
0.525 11.7562
0.55 11.7529
0.575 11.7496
0.6 11.7463
0.625 11.7429
0.65 11.7396
0.675 11.7363
0.7 11.7329
0.725 11.7296
0.75 11.7263
0.775 11.7229
0.8 11.7196
0.825 11.7163
0.85 11.713
0.875 11.7096
0.9 11.7063
0.925 11.7029
0.95 11.6995
0.975 11.6961
1 11.6927
1.025 11.6893
1.05 11.6859
1.075 11.6824
1.1 11.6789
1.125 11.6754
1.15 11.6718
1.175 11.6682
1.2 11.6646
1.225 11.661
1.25 11.6573
1.275 11.6536
1.3 11.6499
1.325 11.6461
1.35 11.6424
1.375 11.6386
1.4 11.6349
1.425 11.6311
1.45 11.6273
1.475 11.6236
1.5 11.6199
1.525 11.6161
1.55 11.6124
1.575 11.6086
1.6 11.6049
1.625 11.6011
1.65 11.5974
1.675 11.5937
1.7 11.5899
1.725 11.5862
1.75 11.5824
1.775 11.5787
1.8 11.5749
1.825 11.5711
1.85 11.5673
1.875 11.5634
1.9 11.5596
1.925 11.5557
1.95 11.5518
1.975 11.5479
2 11.544
2.025 11.54
2.05 11.536
2.075 11.532
2.1 11.5279
2.125 11.5238
2.15 11.5197
2.175 11.5156
2.2 11.5114
2.225 11.5072
2.25 11.503
2.275 11.4988
2.3 11.4945
2.325 11.4902
2.35 11.4859
2.375 11.4816
2.4 11.4772
2.425 11.4728
2.45 11.4684
2.475 11.4639
2.5 11.4594
2.525 11.4549
2.55 11.4504
2.575 11.4458
2.6 11.4413
2.625 11.4367
2.65 11.4322
2.675 11.4276
2.7 11.423
2.725 11.4184
2.75 11.4138
2.775 11.4092
2.8 11.4046
2.825 11.3999
2.85 11.3953
2.875 11.3906
2.9 11.3859
2.925 11.3812
2.95 11.3765
2.975 11.3718
3 11.367
3.025 11.3623
3.05 11.3575
3.075 11.3527
3.1 11.3479
3.125 11.3431
3.15 11.3383
3.175 11.3334
3.2 11.3286
3.225 11.3237
3.25 11.3188
3.275 11.3139
3.3 11.309
3.325 11.3041
3.35 11.2991
3.375 11.2942
3.4 11.2892
3.425 11.2842
3.45 11.2792
3.475 11.2742
3.5 11.2691
3.525 11.2641
3.55 11.259
3.575 11.2539
3.6 11.2489
3.625 11.2438
3.65 11.2387
3.675 11.2337
3.7 11.2286
3.725 11.2235
3.75 11.2184
3.775 11.2133
3.8 11.2082
3.825 11.2031
3.85 11.1979
3.875 11.1927
3.9 11.1875
3.925 11.1822
3.95 11.1769
3.975 11.1716
4 11.1663
4.025 11.1609
4.05 11.1556
4.075 11.1502
4.1 11.1447
4.125 11.1393
4.15 11.1339
4.175 11.1284
4.2 11.1229
4.225 11.1174
4.25 11.1119
4.275 11.1064
4.3 11.1009
4.325 11.0953
4.35 11.0898
4.375 11.0842
4.4 11.0786
4.425 11.073
4.45 11.0674
4.475 11.0618
4.5 11.0561
4.525 11.0504
4.55 11.0447
4.575 11.039
4.6 11.0332
4.625 11.0274
4.65 11.0215
4.675 11.0157
4.7 11.0098
4.725 11.0038
4.75 10.9979
4.775 10.9919
4.8 10.9859
4.825 10.9798
4.85 10.9737
4.875 10.9677
4.9 10.9615
4.925 10.9554
4.95 10.9492
4.975 10.943
5 10.9368
5.025 10.9306
5.05 10.9243
5.075 10.918
5.1 10.9117
5.125 10.9054
5.15 10.899
5.175 10.8926
5.2 10.8862
5.225 10.8798
5.25 10.8733
5.275 10.8668
5.3 10.8603
5.325 10.8538
5.35 10.8472
5.375 10.8406
5.4 10.834
5.425 10.8273
5.45 10.8206
5.475 10.8139
5.5 10.8071
5.525 10.8003
5.55 10.7935
5.575 10.7867
5.6 10.7798
5.625 10.7729
5.65 10.766
5.675 10.7591
5.7 10.7522
5.725 10.7453
5.75 10.7383
5.775 10.7314
5.8 10.7244
5.825 10.7174
5.85 10.7104
5.875 10.7034
5.9 10.6964
5.925 10.6893
5.95 10.6822
5.975 10.6751
6 10.668
6.025 10.6609
6.05 10.6537
6.075 10.6466
6.1 10.6393
6.125 10.6321
6.15 10.6249
6.175 10.6176
6.2 10.6103
6.225 10.6031
6.25 10.5957
6.275 10.5884
6.3 10.5811
6.325 10.5737
6.35 10.5663
6.375 10.5589
6.4 10.5514
6.425 10.544
6.45 10.5365
6.475 10.529
6.5 10.5215
6.525 10.514
6.55 10.5064
6.575 10.4988
6.6 10.4912
6.625 10.4836
6.65 10.476
6.675 10.4684
6.7 10.4607
6.725 10.4531
6.75 10.4454
6.775 10.4377
6.8 10.43
6.825 10.4223
6.85 10.4145
6.875 10.4068
6.9 10.399
6.925 10.3912
6.95 10.3834
6.975 10.3756
7 10.3677
7.025 10.3599
7.05 10.352
7.075 10.3441
7.1 10.3362
7.125 10.3282
7.15 10.3203
7.175 10.3123
7.2 10.3043
7.225 10.2963
7.25 10.2883
7.275 10.2803
7.3 10.2722
7.325 10.2642
7.35 10.2561
7.375 10.2479
7.4 10.2398
7.425 10.2316
7.45 10.2234
7.475 10.2152
7.5 10.2069
7.525 10.1986
7.55 10.1903
7.575 10.1819
7.6 10.1735
7.625 10.1651
7.65 10.1567
7.675 10.1482
7.7 10.1397
7.725 10.1312
7.75 10.1227
7.775 10.1142
7.8 10.1057
7.825 10.0971
7.85 10.0884
7.875 10.0798
7.9 10.0711
7.925 10.0624
7.95 10.0536
7.975 10.0448
8 10.036
8.025 10.0272
8.05 10.0183
8.075 10.0094
8.1 10.0005
8.125 9.9915
8.15 9.9825
8.175 9.9734
8.2 9.9643
8.225 9.9552
8.25 9.946
8.275 9.9368
8.3 9.9276
8.325 9.9184
8.35 9.9092
8.375 9.8999
8.4 9.8907
8.425 9.8815
8.45 9.8722
8.475 9.8629
8.5 9.8537
8.525 9.8444
8.55 9.8351
8.575 9.8258
8.6 9.8165
8.625 9.8071
8.65 9.7978
8.675 9.7884
8.7 9.779
8.725 9.7696
8.75 9.7601
8.775 9.7506
8.8 9.7411
8.825 9.7315
8.85 9.7219
8.875 9.7122
8.9 9.7025
8.925 9.6928
8.95 9.683
8.975 9.6733
9 9.6635
9.025 9.6536
9.05 9.6438
9.075 9.6339
9.1 9.624
9.125 9.6141
9.15 9.6042
9.175 9.5942
9.2 9.5842
9.225 9.5741
9.25 9.5641
9.275 9.554
9.3 9.5438
9.325 9.5336
9.35 9.5234
9.375 9.5131
9.4 9.5028
9.425 9.4924
9.45 9.482
9.475 9.4715
9.5 9.461
9.525 9.4505
9.55 9.44
9.575 9.4294
9.6 9.4189
9.625 9.4082
9.65 9.3976
9.675 9.3869
9.7 9.3762
9.725 9.3655
9.75 9.3547
9.775 9.3439
9.8 9.3331
9.825 9.3222
9.85 9.3113
9.875 9.3004
9.9 9.2894
9.925 9.2783
9.95 9.2671
9.975 9.2559
10 9.2447
10.025 9.2334
10.05 9.222
10.075 9.2105
10.1 9.1989
10.125 9.1873
10.15 9.1756
10.175 9.1639
10.2 9.1521
10.225 9.1403
10.25 9.1284
10.275 9.1164
10.3 9.1043
10.325 9.0922
10.35 9.08
10.375 9.0678
10.4 9.0555
10.425 9.0431
10.45 9.0307
10.475 9.0182
10.5 9.0056
10.525 8.993
10.55 8.9803
10.575 8.9675
10.6 8.9546
10.625 8.9417
10.65 8.9287
10.675 8.9155
10.7 8.9023
10.725 8.889
10.75 8.8755
10.775 8.862
10.8 8.8483
10.825 8.8346
10.85 8.8208
10.875 8.8069
10.9 8.793
10.925 8.7789
10.95 8.7649
10.975 8.7507
11 8.7365
11.025 8.7223
11.05 8.708
11.075 8.6937
11.1 8.6793
11.125 8.6649
11.15 8.6504
11.175 8.6359
11.2 8.6214
11.225 8.6068
11.25 8.5921
11.275 8.5774
11.3 8.5627
11.325 8.5479
11.35 8.5331
11.375 8.5182
11.4 8.5033
11.425 8.4883
11.45 8.4732
11.475 8.458
11.5 8.4428
11.525 8.4275
11.55 8.4121
11.575 8.3966
11.6 8.3811
11.625 8.3654
11.65 8.3497
11.675 8.3339
11.7 8.318
11.725 8.3021
11.75 8.286
11.775 8.2698
11.8 8.2535
11.825 8.2371
11.85 8.2207
11.875 8.2043
11.9 8.1878
11.925 8.1713
11.95 8.1548
11.975 8.1382
12 8.1215
12.025 8.1047
12.05 8.0879
12.075 8.0711
12.1 8.0541
12.125 8.0371
12.15 8.0201
12.175 8.0029
12.2 7.9858
12.225 7.9687
12.25 7.9516
12.275 7.9344
12.3 7.9171
12.325 7.8998
12.35 7.8824
12.375 7.8649
12.4 7.8475
12.425 7.83
12.45 7.8125
12.475 7.795
12.5 7.7775
12.525 7.7599
12.55 7.7424
12.575 7.7248
12.6 7.7071
12.625 7.6891
12.65 7.671
12.675 7.6527
12.7 7.6342
12.725 7.6156
12.75 7.5971
12.775 7.5783
12.8 7.5594
12.825 7.5401
12.85 7.5207
12.875 7.5011
12.9 7.4814
12.925 7.4615
12.95 7.4414
12.975 7.4212
13 7.401
13.025 7.3806
13.05 7.3603
13.075 7.3399
13.1 7.3193
13.125 7.2987
13.15 7.2779
13.175 7.2571
13.2 7.2361
13.225 7.2151
13.25 7.194
13.275 7.1729
13.3 7.1516
13.325 7.1303
13.35 7.109
13.375 7.0875
13.4 7.066
13.425 7.0443
13.45 7.0225
13.475 7.0006
13.5 6.9786
13.525 6.9565
13.55 6.9342
13.575 6.9119
13.6 6.8894
13.625 6.867
13.65 6.8444
13.675 6.8215
13.7 6.7984
13.725 6.7751
13.75 6.7515
13.775 6.7277
13.8 6.7036
13.825 6.6792
13.85 6.6544
13.875 6.6291
13.9 6.6036
13.925 6.5778
13.95 6.5515
13.975 6.5247
14 6.4975
14.025 6.4699
14.05 6.442
14.075 6.414
14.1 6.3858
14.125 6.3573
14.15 6.3282
14.175 6.2987
14.2 6.2689
14.225 6.2384
14.25 6.2074
14.275 6.1758
14.3 6.143
14.325 6.1093
14.35 6.075
14.375 6.0404
14.4 6.0051
14.425 5.9689
14.45 5.9314
14.475 5.8926
14.5 5.853
14.525 5.8123
14.55 5.7709
14.575 5.7289
14.6 5.686
14.625 5.6427
14.65 5.599
14.675 5.5547
14.7 5.5099
14.725 5.4644
14.75 5.4183
14.775 5.3714
14.8 5.3237
14.825 5.2754
14.85 5.2261
14.875 5.1759
14.9 5.1246
14.925 5.0723
14.95 5.0184
14.975 4.9632
15 4.9071
15.025 4.8496
15.05 4.7901
15.075 4.7282
15.1 4.6637
15.125 4.5961
15.15 4.5248
15.175 4.4494
15.2 4.3693
15.225 4.2839
15.25 4.1965
15.275 4.1079
15.3 4.0155
15.325 3.9245
15.35 3.853
15.375 3.8154
15.4 3.7898
15.425 3.7616
15.45 3.7292
15.475 3.6915
15.5 3.648
15.525 3.5989
15.55 3.5455
15.575 3.4909
15.6 3.4387
15.625 3.3865
15.65 3.33
15.675 3.2681
15.7 3.1998
15.725 3.125
15.75 3.0452
15.775 2.9628
15.8 2.878
15.825 2.7915
15.85 2.7028
15.875 2.6102
15.9 2.5156
15.925 2.4227
15.95 2.3282
15.975 2.2263
16 2.1158
16.025 1.9974
16.05 1.8709
16.075 1.7365
16.1 1.5973
16.125 1.4594
16.15 1.3235
16.175 1.1911
16.2 1.0591
16.225 0.9283
16.25 0.8014
16.275 0.6806
16.3 0.5706
16.325 0.4729
16.35 0.3833
16.375 0.3041
16.4 0.2483
16.425 0.2124
16.45 0.1872
16.475 0.166
16.5 0.1484
16.525 0.1358
16.55 0.1257
16.575 0.1142
16.6 0.0992
16.625 0.0789
16.65 0.0533
16.675 0.0241
16.7 -0.0069
16.725 -0.0359
16.75 -0.0582
16.775 -0.0667
16.8 -0.06
16.825 -0.048
16.85 -0.0362
16.875 -0.0296
16.9 -0.0263
16.925 -0.0255
16.95 -0.0293
16.975 -0.0363
17 -0.0464
17.025 -0.0575
17.05 -0.0565
17.075 -0.0361
17.1 -0.0073
17.125 0.0296
17.15 0.0723
17.175 0.1182
17.2 0.1628
17.225 0.2029
17.25 0.2361
17.275 0.2631
17.3 0.2856
17.325 0.3057
17.35 0.3215
17.375 0.3335
17.4 0.3421
17.425 0.3455
17.45 0.3442
17.475 0.3405
17.5 0.3341
17.525 0.3268
17.55 0.3228
17.575 0.3233
17.6 0.3284
17.625 0.3382
17.65 0.3541
17.675 0.3766
17.7 0.4054
17.725 0.4395
17.75 0.4748
17.775 0.5073
17.8 0.5351
17.825 0.5563
17.85 0.569
17.875 0.5727
17.9 0.5672
17.925 0.5548
17.95 0.5403
17.975 0.5328
18 0.5351
18.025 0.541
18.05 0.5435
18.075 0.5397
18.1 0.5339
18.125 0.5308
18.15 0.5359
18.175 0.5531
18.2 0.5802
18.225 0.6115
18.25 0.6411
18.275 0.6656
18.3 0.6875
18.325 0.7072
18.35 0.723
18.375 0.7352
18.4 0.7422
18.425 0.743
18.45 0.7397
18.475 0.734
18.5 0.7277
18.525 0.7244
18.55 0.7238
18.575 0.7262
18.6 0.7294
18.625 0.731
18.65 0.7316
18.675 0.7323
18.7 0.7308
18.725 0.7246
18.75 0.7134
18.775 0.6981
18.8 0.6813
18.825 0.6616
18.85 0.6371
18.875 0.6086
18.9 0.5796
18.925 0.5563
18.95 0.5458
18.975 0.5507
19 0.5699
19.025 0.6033
19.05 0.6479
19.075 0.6982
19.1 0.7504
19.125 0.7998
19.15 0.8463
19.175 0.8907
19.2 0.9352
19.225 0.9801
19.25 1.0233
19.275 1.0651
19.3 1.1053
19.325 1.1393
19.35 1.1655
19.375 1.1803
19.4 1.1829
19.425 1.1775
19.45 1.1729
19.475 1.189
19.5 1.2254
19.525 1.2632
19.55 1.2953
19.575 1.3199
19.6 1.3382
19.625 1.3521
19.65 1.3669
19.675 1.3873
19.7 1.4102
19.725 1.4348
19.75 1.4605
19.775 1.4882
19.8 1.5157
19.825 1.5416
19.85 1.5612
19.875 1.5758
19.9 1.5871
19.925 1.6
19.95 1.6192
19.975 1.6407
20 1.6587
20.025 1.6671
20.05 1.6669
20.075 1.6578
20.1 1.64
20.125 1.6127
20.15 1.5742
20.175 1.5252
20.2 1.4695
20.225 1.4183
20.25 1.3923
20.275 1.3966
20.3 1.4167
20.325 1.4455
20.35 1.481
20.375 1.5198
20.4 1.5553
20.425 1.585
20.45 1.6076
20.475 1.6194
20.5 1.6194
20.525 1.6105
20.55 1.599
20.575 1.5915
20.6 1.5895
20.625 1.5878
20.65 1.5812
20.675 1.5662
20.7 1.5407
20.725 1.5036
20.75 1.4584
20.775 1.4086
20.8 1.3588
20.825 1.3123
20.85 1.2716
20.875 1.2372
20.9 1.2053
20.925 1.1769
20.95 1.1512
20.975 1.1246
21 1.0988
21.025 1.0801
21.05 1.0697
21.075 1.0659
21.1 1.07
21.125 1.0795
21.15 1.0881
21.175 1.0945
21.2 1.102
21.225 1.1124
21.25 1.126
21.275 1.143
21.3 1.1615
21.325 1.1811
21.35 1.2058
21.375 1.2389
21.4 1.2758
21.425 1.3167
21.45 1.3637
21.475 1.4095
21.5 1.4496
21.525 1.4888
21.55 1.5313
21.575 1.574
21.6 1.6126
21.625 1.6461
21.65 1.6757
21.675 1.7028
21.7 1.7308
21.725 1.7545
21.75 1.7741
21.775 1.7949
21.8 1.8176
21.825 1.84
21.85 1.8573
21.875 1.8656
21.9 1.8643
21.925 1.8555
21.95 1.8411
21.975 1.8208
22 1.7951
22.025 1.764
22.05 1.7311
22.075 1.6956
22.1 1.6599
22.125 1.6316
22.15 1.6122
22.175 1.5996
22.2 1.5915
22.225 1.5832
22.25 1.573
22.275 1.561
22.3 1.5476
22.325 1.5355
22.35 1.5255
22.375 1.5102
22.4 1.4899
22.425 1.4582
22.45 1.4168
22.475 1.3691
22.5 1.3168
22.525 1.2649
22.55 1.2179
22.575 1.1782
22.6 1.1488
22.625 1.1216
22.65 1.0964
22.675 1.067
22.7 1.0341
22.725 0.9945
22.75 0.9463
22.775 0.8894
22.8 0.8224
22.825 0.7486
22.85 0.68
22.875 0.6341
22.9 0.616
22.925 0.6208
22.95 0.6401
22.975 0.6616
23 0.679
23.025 0.69
23.05 0.6923
23.075 0.6881
23.1 0.6806
23.125 0.6736
23.15 0.6675
23.175 0.6647
23.2 0.6765
23.225 0.7229
23.25 0.7934
23.275 0.8655
23.3 0.9314
23.325 0.9903
23.35 1.0347
23.375 1.0653
23.4 1.0831
23.425 1.0913
23.45 1.1033
23.475 1.1257
23.5 1.1515
23.525 1.1756
23.55 1.1994
23.575 1.2249
23.6 1.2512
23.625 1.2768
23.65 1.3004
23.675 1.3208
23.7 1.3361
23.725 1.346
23.75 1.353
23.775 1.36
23.8 1.3719
23.825 1.3896
23.85 1.4102
23.875 1.4308
23.9 1.4531
23.925 1.4775
23.95 1.5013
23.975 1.5193
24 1.5306
24.025 1.5347
24.05 1.5317
24.075 1.5231
24.1 1.5103
24.125 1.4941
24.15 1.4744
24.175 1.452
24.2 1.4281
24.225 1.4043
24.25 1.3815
24.275 1.3579
24.3 1.3314
24.325 1.3014
24.35 1.2674
24.375 1.2285
24.4 1.1844
24.425 1.1358
24.45 1.0824
24.475 1.0246
24.5 0.9663
24.525 0.9101
24.55 0.8614
24.575 0.8223
24.6 0.7867
24.625 0.7511
24.65 0.7192
24.675 0.6905
24.7 0.665
24.725 0.6402
24.75 0.6157
24.775 0.5937
24.8 0.5744
24.825 0.5515
24.85 0.5261
24.875 0.5034
24.9 0.4846
24.925 0.4766
24.95 0.49
24.975 0.5139
25 0.5454
25.025 0.5873
25.05 0.6433
25.075 0.7023
25.1 0.7616
25.125 0.8243
25.15 0.8886
25.175 0.95
25.2 1.0098
25.225 1.0666
25.25 1.1172
25.275 1.1589
25.3 1.1977
25.325 1.2352
25.35 1.2717
25.375 1.3141
25.4 1.3647
25.425 1.4206
25.45 1.4745
25.475 1.525
25.5 1.5709
25.525 1.6138
25.55 1.6551
25.575 1.6962
25.6 1.7346
25.625 1.7675
25.65 1.7949
25.675 1.8177
25.7 1.8359
25.725 1.8478
25.75 1.8538
25.775 1.8552
25.8 1.8587
25.825 1.8668
25.85 1.8752
25.875 1.879
25.9 1.8757
25.925 1.8636
25.95 1.8421
25.975 1.8122
26 1.7776
26.025 1.7466
26.05 1.7228
26.075 1.7023
26.1 1.6807
26.125 1.656
26.15 1.6269
26.175 1.595
26.2 1.5699
26.225 1.5596
26.25 1.5714
26.275 1.6012
26.3 1.6382
26.325 1.6728
26.35 1.6986
26.375 1.7139
26.4 1.7172
26.425 1.7075
26.45 1.687
26.475 1.6612
26.5 1.6337
26.525 1.6105
26.55 1.5887
26.575 1.569
26.6 1.5541
26.625 1.549
26.65 1.5519
26.675 1.5544
26.7 1.5539
26.725 1.5488
26.75 1.5413
26.775 1.536
26.8 1.5346
26.825 1.5348
26.85 1.5354
26.875 1.5331
26.9 1.5303
26.925 1.5318
26.95 1.5414
26.975 1.5602
27 1.5879
27.025 1.6265
27.05 1.6751
27.075 1.7258
27.1 1.7693
27.125 1.8024
27.15 1.8247
27.175 1.8376
27.2 1.8397
27.225 1.8298
27.25 1.8079
27.275 1.7751
27.3 1.7329
27.325 1.6832
27.35 1.6304
27.375 1.5875
27.4 1.5627
27.425 1.5475
27.45 1.5327
27.475 1.519
27.5 1.5061
27.525 1.4915
27.55 1.4754
27.575 1.4551
27.6 1.4276
27.625 1.3921
27.65 1.3529
27.675 1.3116
27.7 1.2682
27.725 1.2213
27.75 1.1678
27.775 1.1056
27.8 1.0352
27.825 0.9627
27.85 0.9
27.875 0.8541
27.9 0.8231
27.925 0.8063
27.95 0.8004
27.975 0.7993
28 0.7995
28.025 0.8024
28.05 0.8095
28.075 0.8167
28.1 0.8292
28.125 0.8498
28.15 0.8761
28.175 0.9083
28.2 0.9461
28.225 0.9856
28.25 1.0183
28.275 1.0473
28.3 1.0741
28.325 1.0977
28.35 1.1181
28.375 1.1341
28.4 1.1499
28.425 1.1674
28.45 1.1853
28.475 1.2039
28.5 1.2223
28.525 1.2431
28.55 1.2633
28.575 1.2824
28.6 1.2975
28.625 1.3098
28.65 1.3244
28.675 1.341
28.7 1.3564
28.725 1.3744
28.75 1.399
28.775 1.4247
28.8 1.4453
28.825 1.464
28.85 1.4828
28.875 1.4994
28.9 1.5165
28.925 1.5361
28.95 1.5565
28.975 1.5749
29 1.5874
29.025 1.5873
29.05 1.5746
29.075 1.5515
29.1 1.5241
29.125 1.497
29.15 1.4726
29.175 1.4544
29.2 1.4392
29.225 1.4274
29.25 1.4162
29.275 1.3993
29.3 1.3721
29.325 1.3349
29.35 1.2886
29.375 1.2349
29.4 1.1746
29.425 1.1108
29.45 1.046
29.475 0.9854
29.5 0.931
29.525 0.8852
29.55 0.8486
29.575 0.8209
29.6 0.8049
29.625 0.8014
29.65 0.8095
29.675 0.8279
29.7 0.8485
29.725 0.8675
29.75 0.8834
29.775 0.8962
29.8 0.9085
29.825 0.9248
29.85 0.9426
29.875 0.9595
29.9 0.972
29.925 0.9773
29.95 0.9752
29.975 0.9663
30 0.9511
30.025 0.9294
30.05 0.9048
30.075 0.8792
30.1 0.8539
30.125 0.8311
30.15 0.8075
30.175 0.7835
30.2 0.7593
30.225 0.732
30.25 0.7049
30.275 0.6785
30.3 0.6517
30.325 0.6246
30.35 0.6011
30.375 0.5816
30.4 0.5673
30.425 0.5608
30.45 0.566
30.475 0.5728
30.5 0.5764
30.525 0.5741
30.55 0.5652
30.575 0.5499
30.6 0.5299
30.625 0.5088
30.65 0.4878
30.675 0.4711
30.7 0.4612
30.725 0.4527
30.75 0.4435
30.775 0.4366
30.8 0.4358
30.825 0.4398
30.85 0.4483
30.875 0.4624
30.9 0.4786
30.925 0.4927
30.95 0.5037
30.975 0.5118
31 0.5161
31.025 0.5189
31.05 0.5188
31.075 0.517
31.1 0.5152
31.125 0.5091
31.15 0.4993
31.175 0.489
31.2 0.48
31.225 0.474
31.25 0.4684
31.275 0.4623
31.3 0.4571
31.325 0.4542
31.35 0.4555
31.375 0.4567
31.4 0.4529
31.425 0.4403
31.45 0.4197
31.475 0.3926
31.5 0.368
31.525 0.35
31.55 0.3393
31.575 0.3277
31.6 0.3125
31.625 0.2934
31.65 0.2688
31.675 0.2352
31.7 0.1953
31.725 0.1564
31.75 0.1242
31.775 0.0971
31.8 0.0706
31.825 0.0393
31.85 0.0078
31.875 -0.0277
31.9 -0.0679
31.925 -0.1113
31.95 -0.1553
31.975 -0.1952
32 -0.222
32.025 -0.235
32.05 -0.2414
32.075 -0.2415
32.1 -0.2334
32.125 -0.2171
32.15 -0.1927
32.175 -0.1625
32.2 -0.131
32.225 -0.1028
32.25 -0.0747
32.275 -0.0507
32.3 -0.0344
32.325 -0.0269
32.35 -0.0247
32.375 -0.019
32.4 -0.0097
32.425 -0.0034
32.45 -0.0005
32.475 -0.0004
32.5 -0.0045
32.525 -0.0118
32.55 -0.0188
32.575 -0.0228
32.6 -0.0182
32.625 0.0033
32.65 0.039
32.675 0.0835
32.7 0.1306
32.725 0.1725
32.75 0.2045
32.775 0.2293
32.8 0.2548
32.825 0.2814
32.85 0.3059
32.875 0.3269
32.9 0.3436
32.925 0.3613
32.95 0.3924
32.975 0.4373
33 0.491
33.025 0.5515
33.05 0.6194
33.075 0.6945
33.1 0.7761
33.125 0.8622
33.15 0.9485
33.175 1.0343
33.2 1.1187
33.225 1.2022
33.25 1.2843
33.275 1.3634
33.3 1.4366
33.325 1.5009
33.35 1.5552
33.375 1.5992
33.4 1.6324
33.425 1.6551
33.45 1.6695
33.475 1.68
33.5 1.6863
33.525 1.6859
33.55 1.6772
33.575 1.6606
33.6 1.6373
33.625 1.6124
33.65 1.5886
33.675 1.5644
33.7 1.5378
33.725 1.5059
33.75 1.4685
33.775 1.427
33.8 1.3812
33.825 1.3337
33.85 1.2836
33.875 1.2329
33.9 1.1842
33.925 1.1449
33.95 1.1185
33.975 1.1034
34 1.0954
34.025 1.0964
34.05 1.1001
34.075 1.1024
34.1 1.1039
34.125 1.1063
34.15 1.1129
34.175 1.1217
34.2 1.1291
34.225 1.1317
34.25 1.1304
34.275 1.1244
34.3 1.1131
34.325 1.0986
34.35 1.078
34.375 1.0502
34.4 1.0168
34.425 0.978
34.45 0.9342
34.475 0.888
34.5 0.8448
34.525 0.813
34.55 0.7903
34.575 0.7736
34.6 0.7636
34.625 0.7585
34.65 0.7595
34.675 0.7582
34.7 0.7521
34.725 0.741
34.75 0.7244
34.775 0.7053
34.8 0.6842
34.825 0.6587
34.85 0.6323
34.875 0.6127
34.9 0.6006
34.925 0.5934
34.95 0.5839
34.975 0.5715
35 0.5587
35.025 0.5434
35.05 0.5209
35.075 0.4913
35.1 0.4546
35.125 0.4146
35.15 0.3785
35.175 0.3519
35.2 0.3354
35.225 0.3325
35.25 0.3394
35.275 0.3515
35.3 0.3705
35.325 0.3993
35.35 0.4354
35.375 0.4741
35.4 0.51
35.425 0.5429
35.45 0.5752
35.475 0.605
35.5 0.6309
35.525 0.6541
35.55 0.6769
35.575 0.6977
35.6 0.7143
35.625 0.7258
35.65 0.7282
35.675 0.719
35.7 0.7008
35.725 0.674
35.75 0.6396
35.775 0.5986
35.8 0.5498
35.825 0.4926
35.85 0.4304
35.875 0.365
35.9 0.2981
35.925 0.2342
35.95 0.1702
35.975 0.1039
36 0.0365
36.025 -0.0368
36.05 -0.1147
36.075 -0.1986
36.1 -0.2876
36.125 -0.3735
36.15 -0.4537
36.175 -0.5269
36.2 -0.5909
36.225 -0.6401
36.25 -0.6665
36.275 -0.6586
36.3 -0.6335
36.325 -0.6085
36.35 -0.5852
36.375 -0.565
36.4 -0.5494
36.425 -0.54
36.45 -0.5347
36.475 -0.5234
36.5 -0.4985
36.525 -0.4638
36.55 -0.4234
36.575 -0.3789
36.6 -0.3351
36.625 -0.2944
36.65 -0.2597
36.675 -0.2347
36.7 -0.2186
36.725 -0.2084
36.75 -0.2045
36.775 -0.2063
36.8 -0.2156
36.825 -0.2278
36.85 -0.2344
36.875 -0.2325
36.9 -0.225
36.925 -0.2116
36.95 -0.1938
36.975 -0.1707
37 -0.1414
37.025 -0.1077
37.05 -0.0684
37.075 -0.0233
37.1 0.0332
37.125 0.1033
37.15 0.1784
37.175 0.2516
37.2 0.3203
37.225 0.3837
37.25 0.441
37.275 0.491
37.3 0.5326
37.325 0.5669
37.35 0.5952
37.375 0.6169
37.4 0.6315
37.425 0.6396
37.45 0.6419
37.475 0.637
37.5 0.625
37.525 0.608
37.55 0.59
37.575 0.5725
37.6 0.5545
37.625 0.533
37.65 0.5099
37.675 0.4838
37.7 0.4547
37.725 0.4218
37.75 0.3841
37.775 0.3411
37.8 0.2913
37.825 0.2345
37.85 0.1713
37.875 0.1009
37.9 0.0237
37.925 -0.0557
37.95 -0.1242
37.975 -0.1828
38 -0.2372
38.025 -0.2889
38.05 -0.3396
38.075 -0.3844
38.1 -0.4277
38.125 -0.4678
38.15 -0.4954
38.175 -0.5036
38.2 -0.4971
38.225 -0.4815
38.25 -0.4595
38.275 -0.4325
38.3 -0.4034
38.325 -0.3753
38.35 -0.3469
38.375 -0.3185
38.4 -0.2937
38.425 -0.2769
38.45 -0.2646
38.475 -0.2539
38.5 -0.2432
38.525 -0.231
38.55 -0.2146
38.575 -0.1953
38.6 -0.172
38.625 -0.1436
38.65 -0.1095
38.675 -0.0743
38.7 -0.044
38.725 -0.0196
38.75 -0.0006
38.775 0.0109
38.8 0.0162
38.825 0.021
38.85 0.0281
38.875 0.0382
38.9 0.0493
38.925 0.058
38.95 0.0622
38.975 0.0608
39 0.0547
39.025 0.0438
39.05 0.0281
39.075 0.0086
39.1 -0.0133
39.125 -0.0361
39.15 -0.0585
39.175 -0.0797
39.2 -0.0949
39.225 -0.1004
39.25 -0.0922
39.275 -0.0774
39.3 -0.0631
39.325 -0.0462
39.35 -0.0224
39.375 0.0174
39.4 0.0778
39.425 0.1503
39.45 0.2247
39.475 0.2964
39.5 0.3626
39.525 0.421
39.55 0.4725
39.575 0.5187
39.6 0.5597
39.625 0.5958
39.65 0.628
39.675 0.6552
39.7 0.6781
39.725 0.6983
39.75 0.7117
39.775 0.7146
39.8 0.7063
39.825 0.6849
39.85 0.6538
39.875 0.6166
39.9 0.578
39.925 0.5386
39.95 0.4954
39.975 0.4485
40 0.3974
40.025 0.3399
40.05 0.274
40.075 0.2009
40.1 0.1266
40.125 0.0542
40.15 -0.0184
40.175 -0.0875
40.2 -0.1516
40.225 -0.2094
40.25 -0.2661
40.275 -0.3194
40.3 -0.3654
40.325 -0.4057
40.35 -0.4322
40.375 -0.4363
40.4 -0.4215
40.425 -0.3993
40.45 -0.3804
40.475 -0.3703
40.5 -0.3667
40.525 -0.3638
40.55 -0.3533
40.575 -0.3228
40.6 -0.2725
40.625 -0.2132
40.65 -0.1538
40.675 -0.1001
40.7 -0.0479
40.725 0.0052
40.75 0.0592
40.775 0.1106
40.8 0.155
40.825 0.19
40.85 0.2165
40.875 0.2387
40.9 0.2598
40.925 0.2806
40.95 0.3039
40.975 0.3284
41 0.3587
41.025 0.3928
41.05 0.4243
41.075 0.4566
41.1 0.4889
41.125 0.5168
41.15 0.5386
41.175 0.5524
41.2 0.5566
41.225 0.552
41.25 0.5409
41.275 0.5249
41.3 0.5057
41.325 0.4882
41.35 0.4782
41.375 0.4837
41.4 0.4975
41.425 0.5172
41.45 0.5402
41.475 0.5688
41.5 0.6049
41.525 0.646
41.55 0.6904
41.575 0.7405
41.6 0.7962
41.625 0.8528
41.65 0.9078
41.675 0.9602
41.7 1.0076
41.725 1.0485
41.75 1.0807
41.775 1.1078
41.8 1.1298
41.825 1.1486
41.85 1.1632
41.875 1.171
41.9 1.1738
41.925 1.174
41.95 1.1727
41.975 1.1674
42 1.16
42.025 1.1524
42.05 1.145
42.075 1.1396
42.1 1.137
42.125 1.135
42.15 1.1326
42.175 1.1277
42.2 1.1165
42.225 1.0989
42.25 1.0769
42.275 1.0512
42.3 1.027
42.325 1.0014
42.35 0.9789
42.375 0.9682
42.4 0.9626
42.425 0.954
42.45 0.9371
42.475 0.9123
42.5 0.8848
42.525 0.8682
42.55 0.8699
42.575 0.8805
42.6 0.8885
42.625 0.8934
42.65 0.8937
42.675 0.891
42.7 0.8866
42.725 0.8806
42.75 0.8786
42.775 0.8809
42.8 0.8899
42.825 0.9022
42.85 0.912
42.875 0.9232
42.9 0.9378
42.925 0.9517
42.95 0.962
42.975 0.9654
43 0.9618
43.025 0.9538
43.05 0.9444
43.075 0.9348
43.1 0.9232
43.125 0.9098
43.15 0.8952
43.175 0.8786
43.2 0.8553
43.225 0.8271
43.25 0.7955
43.275 0.7596
43.3 0.7222
43.325 0.6847
43.35 0.6464
43.375 0.6059
43.4 0.5599
43.425 0.5109
43.45 0.4622
43.475 0.4213
43.5 0.3968
43.525 0.3844
43.55 0.3841
43.575 0.406
43.6 0.4495
43.625 0.5004
43.65 0.5478
43.675 0.5875
43.7 0.6211
43.725 0.6488
43.75 0.6714
43.775 0.6928
43.8 0.7144
43.825 0.7331
43.85 0.7439
43.875 0.7442
43.9 0.7351
43.925 0.7212
43.95 0.7114
43.975 0.7189
44 0.7337
44.025 0.7499
44.05 0.7625
44.075 0.7676
44.1 0.7605
44.125 0.7412
44.15 0.7183
44.175 0.7125
44.2 0.7255
44.225 0.7457
44.25 0.7721
44.275 0.8097
44.3 0.8561
44.325 0.9032
44.35 0.9482
44.375 0.993
44.4 1.0363
44.425 1.0742
44.45 1.1043
44.475 1.124
44.5 1.136
44.525 1.1416
44.55 1.1428
44.575 1.1426
44.6 1.1482
44.625 1.1567
44.65 1.1654
44.675 1.1742
44.7 1.1825
44.725 1.1922
44.75 1.2032
44.775 1.2142
44.8 1.2253
44.825 1.2346
44.85 1.2399
44.875 1.2427
44.9 1.2478
44.925 1.2605
44.95 1.2816
44.975 1.3046
45 1.3292
45.025 1.3554
45.05 1.379
45.075 1.3984
45.1 1.4148
45.125 1.4256
45.15 1.4241
45.175 1.411
45.2 1.3908
45.225 1.366
45.25 1.3365
45.275 1.3044
45.3 1.2785
45.325 1.2609
45.35 1.2562
45.375 1.2821
45.4 1.3346
45.425 1.3928
45.45 1.4492
45.475 1.5062
45.5 1.5651
45.525 1.6212
45.55 1.6738
45.575 1.7214
45.6 1.7639
45.625 1.8003
45.65 1.8295
45.675 1.8526
45.7 1.8689
45.725 1.8766
45.75 1.8769
45.775 1.872
45.8 1.8635
45.825 1.8524
45.85 1.8415
45.875 1.8323
45.9 1.821
45.925 1.8042
45.95 1.7811
45.975 1.7546
46 1.7284
46.025 1.7045
46.05 1.6813
46.075 1.6581
46.1 1.6393
46.125 1.6282
46.15 1.6219
46.175 1.6172
46.2 1.616
46.225 1.6113
46.25 1.5974
46.275 1.5747
46.3 1.5445
46.325 1.5136
46.35 1.488
46.375 1.4686
46.4 1.457
46.425 1.4527
46.45 1.4574
46.475 1.4686
46.5 1.4795
46.525 1.4848
46.55 1.4838
46.575 1.4775
46.6 1.4678
46.625 1.4545
46.65 1.4355
46.675 1.4118
46.7 1.3855
46.725 1.3599
46.75 1.3307
46.775 1.2902
46.8 1.239
46.825 1.1744
46.85 1.1004
46.875 1.0253
46.9 0.9535
46.925 0.8923
46.95 0.8508
46.975 0.8402
47 0.8457
47.025 0.8543
47.05 0.8575
47.075 0.851
47.1 0.8356
47.125 0.813
47.15 0.7835
47.175 0.7481
47.2 0.7053
47.225 0.6532
47.25 0.5963
47.275 0.5374
47.3 0.4814
47.325 0.432
47.35 0.3947
47.375 0.3727
47.4 0.3584
47.425 0.3439
47.45 0.3259
47.475 0.301
47.5 0.2678
47.525 0.2242
47.55 0.1733
47.575 0.1165
47.6 0.0596
47.625 0.0048
47.65 -0.0511
47.675 -0.1093
47.7 -0.1678
47.725 -0.2275
47.75 -0.2874
47.775 -0.3456
47.8 -0.3926
47.825 -0.4175
47.85 -0.4254
47.875 -0.4299
47.9 -0.4412
47.925 -0.4606
47.95 -0.4825
47.975 -0.5005
48 -0.5047
48.025 -0.4883
48.05 -0.4514
48.075 -0.3995
48.1 -0.335
48.125 -0.2604
48.15 -0.1814
48.175 -0.102
48.2 -0.0265
48.225 0.0438
48.25 0.1078
48.275 0.1607
48.3 0.2015
48.325 0.2307
48.35 0.2511
48.375 0.2646
48.4 0.2765
48.425 0.2916
48.45 0.307
48.475 0.324
48.5 0.3451
48.525 0.3726
48.55 0.4035
48.575 0.4368
48.6 0.4676
48.625 0.493
48.65 0.5106
48.675 0.5213
48.7 0.5339
48.725 0.5544
48.75 0.5771
48.775 0.5937
48.8 0.5998
48.825 0.5991
48.85 0.5976
48.875 0.5961
48.9 0.592
48.925 0.5806
48.95 0.5636
48.975 0.5418
49 0.5144
49.025 0.4802
49.05 0.4414
49.075 0.3979
49.1 0.3536
49.125 0.313
49.15 0.2791
49.175 0.2583
49.2 0.2635
49.225 0.2887
49.25 0.3223
49.275 0.3568
49.3 0.3865
49.325 0.4106
49.35 0.4338
49.375 0.4607
49.4 0.4978
49.425 0.5427
49.45 0.5929
49.475 0.6454
49.5 0.7002
49.525 0.7638
49.55 0.831
49.575 0.8989
49.6 0.9629
49.625 1.0216
49.65 1.0721
49.675 1.1103
49.7 1.1385
49.725 1.1563
49.75 1.1611
49.775 1.1574
49.8 1.16
49.825 1.1716
49.85 1.1919
49.875 1.2167
49.9 1.2389
49.925 1.2616
49.95 1.2892
49.975 1.3264
50 1.3685
50.025 1.4078
50.05 1.4437
50.075 1.4752
50.1 1.4994
50.125 1.5165
50.15 1.5289
50.175 1.5371
50.2 1.5467
50.225 1.5574
50.25 1.5696
50.275 1.5784
50.3 1.5901
50.325 1.6084
50.35 1.6391
50.375 1.6896
50.4 1.7444
50.425 1.798
50.45 1.847
50.475 1.892
50.5 1.9293
50.525 1.959
50.55 1.9793
50.575 1.9882
50.6 1.9836
50.625 1.9656
50.65 1.9361
50.675 1.8962
50.7 1.8485
50.725 1.7952
50.75 1.7378
50.775 1.6791
50.8 1.6222
50.825 1.5661
50.85 1.5103
50.875 1.4502
50.9 1.3802
50.925 1.2995
50.95 1.2115
50.975 1.121
51 1.0353
51.025 0.9545
51.05 0.8786
51.075 0.8099
51.1 0.7461
51.125 0.6871
51.15 0.6354
51.175 0.5841
51.2 0.5317
51.225 0.4836
51.25 0.4445
51.275 0.4218
51.3 0.4159
51.325 0.4149
51.35 0.4128
51.375 0.4055
51.4 0.3979
51.425 0.3921
51.45 0.3857
51.475 0.3783
51.5 0.3696
51.525 0.3575
51.55 0.3409
51.575 0.3218
51.6 0.3006
51.625 0.276
51.65 0.2457
51.675 0.208
51.7 0.1628
51.725 0.1131
51.75 0.0624
51.775 0.013
51.8 -0.0314
51.825 -0.0643
51.85 -0.088
51.875 -0.1049
51.9 -0.1051
51.925 -0.0839
51.95 -0.0462
51.975 -0.0032
52 0.0375
52.025 0.0703
52.05 0.0912
52.075 0.1014
52.1 0.103
52.125 0.1011
52.15 0.098
52.175 0.1034
52.2 0.1169
52.225 0.135
52.25 0.1526
52.275 0.1625
52.3 0.1659
52.325 0.1691
52.35 0.1717
52.375 0.1704
52.4 0.1651
52.425 0.1567
52.45 0.152
52.475 0.1546
52.5 0.1598
52.525 0.1623
52.55 0.1605
52.575 0.1539
52.6 0.1404
52.625 0.1173
52.65 0.0838
52.675 0.0396
52.7 -0.0121
52.725 -0.0666
52.75 -0.1164
52.775 -0.1542
52.8 -0.184
52.825 -0.2152
52.85 -0.2489
52.875 -0.2838
52.9 -0.3237
52.925 -0.3687
52.95 -0.4081
52.975 -0.4347
53 -0.4491
53.025 -0.4556
53.05 -0.4629
53.075 -0.476
53.1 -0.496
53.125 -0.5202
53.15 -0.5477
53.175 -0.5807
53.2 -0.6224
53.225 -0.6697
53.25 -0.7167
53.275 -0.7536
53.3 -0.7776
53.325 -0.7911
53.35 -0.7978
53.375 -0.7976
53.4 -0.7912
53.425 -0.7822
53.45 -0.7766
53.475 -0.7716
53.5 -0.7655
53.525 -0.7605
53.55 -0.7579
53.575 -0.758
53.6 -0.7594
53.625 -0.7611
53.65 -0.77
53.675 -0.7867
53.7 -0.8056
53.725 -0.8241
53.75 -0.8401
53.775 -0.8567
53.8 -0.8763
53.825 -0.9011
53.85 -0.9326
53.875 -0.9682
53.9 -1.0109
53.925 -1.065
53.95 -1.1243
53.975 -1.1847
54 -1.2432
54.025 -1.3033
54.05 -1.3667
54.075 -1.432
54.1 -1.5008
54.125 -1.5652
54.15 -1.622
54.175 -1.6709
54.2 -1.7093
54.225 -1.7398
54.25 -1.762
54.275 -1.7737
54.3 -1.774
54.325 -1.7596
54.35 -1.7321
54.375 -1.6923
54.4 -1.6411
54.425 -1.5811
54.45 -1.5147
54.475 -1.4435
54.5 -1.3707
54.525 -1.298
54.55 -1.2254
54.575 -1.1508
54.6 -1.0752
54.625 -1.0037
54.65 -0.9381
54.675 -0.8812
54.7 -0.8397
54.725 -0.8155
54.75 -0.8012
54.775 -0.7911
54.8 -0.7808
54.825 -0.7767
54.85 -0.7822
54.875 -0.7969
54.9 -0.82
54.925 -0.8483
54.95 -0.8777
54.975 -0.9008
55 -0.915
55.025 -0.9265
55.05 -0.9412
55.075 -0.9617
55.1 -0.9857
55.125 -1.0096
55.15 -1.0303
55.175 -1.0455
55.2 -1.0568
55.225 -1.0674
55.25 -1.079
55.275 -1.0929
55.3 -1.1077
55.325 -1.1272
55.35 -1.1456
55.375 -1.1646
55.4 -1.1809
55.425 -1.197
55.45 -1.2163
55.475 -1.2368
55.5 -1.2606
55.525 -1.2805
55.55 -1.2929
55.575 -1.2923
55.6 -1.2795
55.625 -1.256
55.65 -1.2283
55.675 -1.1941
55.7 -1.1565
55.725 -1.1188
55.75 -1.0855
55.775 -1.0522
55.8 -1.0179
55.825 -0.9745
55.85 -0.9209
55.875 -0.8679
55.9 -0.8223
55.925 -0.787
55.95 -0.7636
55.975 -0.754
56 -0.7562
56.025 -0.7649
56.05 -0.7762
56.075 -0.7864
56.1 -0.7858
56.125 -0.7704
56.15 -0.7437
56.175 -0.7133
56.2 -0.6842
56.225 -0.659
56.25 -0.6358
56.275 -0.6146
56.3 -0.594
56.325 -0.5691
56.35 -0.5377
56.375 -0.4997
56.4 -0.4575
56.425 -0.4178
56.45 -0.384
56.475 -0.3583
56.5 -0.3403
56.525 -0.3303
56.55 -0.3305
56.575 -0.3432
56.6 -0.363
56.625 -0.3837
56.65 -0.3998
56.675 -0.4114
56.7 -0.4216
56.725 -0.4281
56.75 -0.433
56.775 -0.4388
56.8 -0.4491
56.825 -0.467
56.85 -0.4933
56.875 -0.5267
56.9 -0.5677
56.925 -0.6159
56.95 -0.6659
56.975 -0.7059
57 -0.7304
57.025 -0.7474
57.05 -0.7624
57.075 -0.7784
57.1 -0.7947
57.125 -0.8101
57.15 -0.8279
57.175 -0.8519
57.2 -0.882
57.225 -0.9191
57.25 -0.9631
57.275 -1.0121
57.3 -1.0621
57.325 -1.1126
57.35 -1.1655
57.375 -1.2198
57.4 -1.2687
57.425 -1.3095
57.45 -1.3439
57.475 -1.3641
57.5 -1.3658
57.525 -1.3498
57.55 -1.3277
57.575 -1.3042
57.6 -1.2794
57.625 -1.2528
57.65 -1.2263
57.675 -1.2014
57.7 -1.1809
57.725 -1.1673
57.75 -1.157
57.775 -1.1449
57.8 -1.1286
57.825 -1.115
57.85 -1.1097
57.875 -1.1134
57.9 -1.126
57.925 -1.1489
57.95 -1.1805
57.975 -1.2182
58 -1.2573
58.025 -1.2924
58.05 -1.3214
58.075 -1.3423
58.1 -1.361
58.125 -1.3856
58.15 -1.42
58.175 -1.4638
58.2 -1.516
58.225 -1.576
58.25 -1.6411
58.275 -1.7082
58.3 -1.7752
58.325 -1.8423
58.35 -1.9044
58.375 -1.9567
58.4 -1.9945
58.425 -2.0169
58.45 -2.0332
58.475 -2.042
58.5 -2.0452
58.525 -2.0507
58.55 -2.0555
58.575 -2.0554
58.6 -2.0457
58.625 -2.0268
58.65 -2.0001
58.675 -1.9689
58.7 -1.9391
58.725 -1.9081
58.75 -1.8783
58.775 -1.8526
58.8 -1.8331
58.825 -1.8227
58.85 -1.8187
58.875 -1.8223
58.9 -1.8356
58.925 -1.8622
58.95 -1.8972
58.975 -1.9359
59 -1.9741
59.025 -2.0108
59.05 -2.0497
59.075 -2.0982
59.1 -2.161
59.125 -2.2343
59.15 -2.3082
59.175 -2.3707
59.2 -2.413
59.225 -2.4338
59.25 -2.4428
59.275 -2.4488
59.3 -2.4576
59.325 -2.4696
59.35 -2.4791
59.375 -2.4821
59.4 -2.4791
59.425 -2.4748
59.45 -2.4734
59.475 -2.4674
59.5 -2.4496
59.525 -2.4209
59.55 -2.3856
59.575 -2.3504
59.6 -2.3159
59.625 -2.2828
59.65 -2.2506
59.675 -2.2114
59.7 -2.1596
59.725 -2.1059
59.75 -2.0576
59.775 -2.0113
59.8 -1.9644
59.825 -1.9093
59.85 -1.8438
59.875 -1.7724
59.9 -1.7052
59.925 -1.645
59.95 -1.5911
59.975 -1.5452
60 -1.508
60.025 -1.4743
60.05 -1.4366
60.075 -1.3915
60.1 -1.3425
60.125 -1.2968
60.15 -1.2564
60.175 -1.2239
60.2 -1.2018
60.225 -1.1882
60.25 -1.1791
60.275 -1.1735
60.3 -1.172
60.325 -1.1758
60.35 -1.1859
60.375 -1.2045
60.4 -1.2297
60.425 -1.2577
60.45 -1.2888
60.475 -1.3226
60.5 -1.3563
60.525 -1.3885
60.55 -1.4169
60.575 -1.4353
60.6 -1.4392
60.625 -1.4301
60.65 -1.4149
60.675 -1.4025
60.7 -1.3953
60.725 -1.3946
60.75 -1.4011
60.775 -1.4173
60.8 -1.4389
60.825 -1.4639
60.85 -1.4941
60.875 -1.5286
60.9 -1.5609
60.925 -1.5776
60.95 -1.5774
60.975 -1.5686
61 -1.5596
61.025 -1.5458
61.05 -1.5181
61.075 -1.479
61.1 -1.4328
61.125 -1.3844
61.15 -1.3361
61.175 -1.2877
61.2 -1.2348
61.225 -1.1771
61.25 -1.1045
61.275 -1.0047
61.3 -0.8753
61.325 -0.7325
61.35 -0.5919
61.375 -0.4618
61.4 -0.3448
61.425 -0.2381
61.45 -0.1415
61.475 -0.0581
61.5 0.0118
61.525 0.0703
61.55 0.1213
61.575 0.1678
61.6 0.2126
61.625 0.2516
61.65 0.2849
61.675 0.3144
61.7 0.3416
61.725 0.3718
61.75 0.4154
61.775 0.4704
61.8 0.527
61.825 0.5781
61.85 0.6229
61.875 0.6615
61.9 0.6918
61.925 0.7138
61.95 0.7284
61.975 0.734
62 0.7319
62.025 0.7235
62.05 0.7078
62.075 0.6838
62.1 0.6518
62.125 0.6116
62.15 0.562
62.175 0.5047
62.2 0.4397
62.225 0.3674
62.25 0.2908
62.275 0.2087
62.3 0.1256
62.325 0.0453
62.35 -0.0256
62.375 -0.0848
62.4 -0.1319
62.425 -0.1685
62.45 -0.1934
62.475 -0.2048
62.5 -0.2045
62.525 -0.199
62.55 -0.1931
62.575 -0.1856
62.6 -0.1751
62.625 -0.1647
62.65 -0.1538
62.675 -0.1448
62.7 -0.1275
62.725 -0.1072
62.75 -0.0819
62.775 -0.048
62.8 -0.008
62.825 0.0349
62.85 0.0719
62.875 0.0989
62.9 0.1142
62.925 0.1189
62.95 0.1135
62.975 0.0977
63 0.0712
63.025 0.035
63.05 -0.0081
63.075 -0.0541
63.1 -0.0979
63.125 -0.1413
63.15 -0.1874
63.175 -0.2317
63.2 -0.2681
63.225 -0.2911
63.25 -0.2962
63.275 -0.2879
63.3 -0.2708
63.325 -0.247
63.35 -0.2165
63.375 -0.1819
63.4 -0.145
63.425 -0.1074
63.45 -0.0715
63.475 -0.0363
63.5 -0.0034
63.525 0.026
63.55 0.048
63.575 0.0636
63.6 0.0746
63.625 0.0797
63.65 0.0832
63.675 0.0903
63.7 0.1086
63.725 0.1427
63.75 0.186
63.775 0.233
63.8 0.2766
63.825 0.3173
63.85 0.3549
63.875 0.3894
63.9 0.4191
63.925 0.4434
63.95 0.4627
63.975 0.4779
64 0.4886
64.025 0.4935
64.05 0.4931
64.075 0.4875
64.1 0.4789
64.125 0.4693
64.15 0.461
64.175 0.4508
64.2 0.4361
64.225 0.4155
64.25 0.3887
64.275 0.3563
64.3 0.3229
64.325 0.2926
64.35 0.2704
64.375 0.2697
64.4 0.3059
64.425 0.3745
64.45 0.4584
64.475 0.5439
64.5 0.6245
64.525 0.6997
64.55 0.7692
64.575 0.833
64.6 0.89
64.625 0.9393
64.65 0.9807
64.675 1.0149
64.7 1.0427
64.725 1.0678
64.75 1.0947
64.775 1.1252
64.8 1.1581
64.825 1.189
64.85 1.2151
64.875 1.2372
64.9 1.2583
64.925 1.2837
64.95 1.3166
64.975 1.3585
65 1.4068
65.025 1.4586
65.05 1.5106
65.075 1.561
65.1 1.6093
65.125 1.6554
65.15 1.6984
65.175 1.7373
65.2 1.7746
65.225 1.8095
65.25 1.8401
65.275 1.8685
65.3 1.9007
65.325 1.9345
65.35 1.9657
65.375 1.9951
65.4 2.0237
65.425 2.052
65.45 2.0788
65.475 2.1044
65.5 2.1299
65.525 2.1543
65.55 2.1771
65.575 2.1981
65.6 2.2182
65.625 2.2349
65.65 2.2491
65.675 2.2602
65.7 2.2674
65.725 2.2713
65.75 2.2731
65.775 2.2717
65.8 2.2659
65.825 2.2544
65.85 2.2366
65.875 2.2134
65.9 2.1844
65.925 2.1493
65.95 2.1113
65.975 2.0725
66 2.0337
66.025 1.9924
66.05 1.9465
66.075 1.9003
66.1 1.8537
66.125 1.8059
66.15 1.7569
66.175 1.707
66.2 1.656
66.225 1.6007
66.25 1.5395
66.275 1.4742
66.3 1.406
66.325 1.3381
66.35 1.2762
66.375 1.2257
66.4 1.1846
66.425 1.1497
66.45 1.1229
66.475 1.1108
66.5 1.1145
66.525 1.1268
66.55 1.1403
66.575 1.1527
66.6 1.1589
66.625 1.1525
66.65 1.134
66.675 1.104
66.7 1.0632
66.725 1.0144
66.75 0.9565
66.775 0.8889
66.8 0.8145
66.825 0.7433
66.85 0.6837
66.875 0.6353
66.9 0.5849
66.925 0.5286
66.95 0.4693
66.975 0.4069
67 0.3405
67.025 0.2728
67.05 0.2094
67.075 0.1494
67.1 0.089
67.125 0.026
67.15 -0.0389
67.175 -0.1078
67.2 -0.1695
67.225 -0.2158
67.25 -0.2511
67.275 -0.2761
67.3 -0.2872
67.325 -0.2864
67.35 -0.2807
67.375 -0.2734
67.4 -0.2699
67.425 -0.2732
67.45 -0.2852
67.475 -0.308
67.5 -0.341
67.525 -0.3843
67.55 -0.4384
67.575 -0.5061
67.6 -0.5853
67.625 -0.6668
67.65 -0.7431
67.675 -0.8129
67.7 -0.8785
67.725 -0.947
67.75 -1.0197
67.775 -1.0999
67.8 -1.1852
67.825 -1.2754
67.85 -1.3659
67.875 -1.4476
67.9 -1.5061
67.925 -1.5517
67.95 -1.5895
67.975 -1.6219
68 -1.6519
68.025 -1.6782
68.05 -1.6985
68.075 -1.7109
68.1 -1.7058
68.125 -1.6837
68.15 -1.6506
68.175 -1.6075
68.2 -1.5615
68.225 -1.5217
68.25 -1.4923
68.275 -1.4727
68.3 -1.4602
68.325 -1.454
68.35 -1.4504
68.375 -1.4458
68.4 -1.4368
68.425 -1.4197
68.45 -1.3873
68.475 -1.3365
68.5 -1.2645
68.525 -1.1731
68.55 -1.0775
68.575 -0.9882
68.6 -0.9068
68.625 -0.8303
68.65 -0.752
68.675 -0.6665
68.7 -0.5748
68.725 -0.4805
68.75 -0.3835
68.775 -0.2832
68.8 -0.1843
68.825 -0.0929
68.85 -0.011
68.875 0.0629
68.9 0.1344
68.925 0.2061
68.95 0.2804
68.975 0.3559
69 0.4298
69.025 0.501
69.05 0.5682
69.075 0.6312
69.1 0.692
69.125 0.7531
69.15 0.8108
69.175 0.8645
69.2 0.9117
69.225 0.9533
69.25 0.9917
69.275 1.0253
69.3 1.0503
69.325 1.0666
69.35 1.0753
69.375 1.0752
69.4 1.0673
69.425 1.0533
69.45 1.0308
69.475 0.9989
69.5 0.9594
69.525 0.9161
69.55 0.872
69.575 0.8273
69.6 0.7841
69.625 0.7433
69.65 0.6995
69.675 0.6477
69.7 0.5895
69.725 0.5311
69.75 0.4811
69.775 0.4467
69.8 0.4206
69.825 0.4004
69.85 0.3873
69.875 0.3804
69.9 0.3775
69.925 0.3768
69.95 0.3773
69.975 0.3773
70 0.375
70.025 0.3678
70.05 0.3527
70.075 0.3293
70.1 0.2983
70.125 0.2595
70.15 0.2135
70.175 0.1657
70.2 0.1238
70.225 0.0969
70.25 0.0927
70.275 0.1057
70.3 0.1305
70.325 0.1621
70.35 0.1999
70.375 0.2463
70.4 0.3024
70.425 0.3631
70.45 0.4226
70.475 0.4769
70.5 0.526
70.525 0.5714
70.55 0.6115
70.575 0.6455
70.6 0.6729
70.625 0.6941
70.65 0.7097
70.675 0.7195
70.7 0.7277
70.725 0.7357
70.75 0.7425
70.775 0.7493
70.8 0.7563
70.825 0.7619
70.85 0.7652
70.875 0.7683
70.9 0.7702
70.925 0.7691
70.95 0.7641
70.975 0.7511
71 0.7294
71.025 0.7001
71.05 0.6641
71.075 0.6258
71.1 0.5878
71.125 0.5559
71.15 0.5312
71.175 0.5133
71.2 0.493
71.225 0.4669
71.25 0.4351
71.275 0.4002
71.3 0.3708
71.325 0.3546
71.35 0.3531
71.375 0.3604
71.4 0.3702
71.425 0.3768
71.45 0.3762
71.475 0.3662
71.5 0.3467
71.525 0.3165
71.55 0.2762
71.575 0.2281
71.6 0.1775
71.625 0.1278
71.65 0.0801
71.675 0.0344
71.7 -0.014
71.725 -0.0678
71.75 -0.1252
71.775 -0.1864
71.8 -0.252
71.825 -0.3212
71.85 -0.3951
71.875 -0.4753
71.9 -0.5614
71.925 -0.6487
71.95 -0.7364
71.975 -0.8207
72 -0.8919
72.025 -0.9307
72.05 -0.9399
72.075 -0.9344
72.1 -0.9198
72.125 -0.9106
72.15 -0.9081
72.175 -0.9072
72.2 -0.9061
72.225 -0.9055
72.25 -0.9019
72.275 -0.8905
72.3 -0.8744
72.325 -0.8591
72.35 -0.8447
72.375 -0.8307
72.4 -0.8174
72.425 -0.8085
72.45 -0.8014
72.475 -0.7866
72.5 -0.7611
72.525 -0.7218
72.55 -0.6663
72.575 -0.6025
72.6 -0.5354
72.625 -0.471
72.65 -0.4116
72.675 -0.3582
72.7 -0.3052
72.725 -0.2503
72.75 -0.1925
72.775 -0.1323
72.8 -0.0749
72.825 -0.0222
72.85 0.0263
72.875 0.0713
72.9 0.1095
72.925 0.1376
72.95 0.1554
72.975 0.1639
73 0.1647
73.025 0.1597
73.05 0.1483
73.075 0.131
73.1 0.1056
73.125 0.0742
73.15 0.0394
73.175 0.0071
73.2 -0.0201
73.225 -0.0453
73.25 -0.0749
73.275 -0.1081
73.3 -0.1478
73.325 -0.1916
73.35 -0.236
73.375 -0.2721
73.4 -0.3028
73.425 -0.3264
73.45 -0.3375
73.475 -0.3402
73.5 -0.3419
73.525 -0.3468
73.55 -0.356
73.575 -0.3691
73.6 -0.3841
73.625 -0.3983
73.65 -0.4128
73.675 -0.4292
73.7 -0.4449
73.725 -0.4619
73.75 -0.482
73.775 -0.498
73.8 -0.5044
73.825 -0.5074
73.85 -0.5111
73.875 -0.5118
73.9 -0.5062
73.925 -0.4954
73.95 -0.4789
73.975 -0.4608
74 -0.4406
74.025 -0.4195
74.05 -0.3992
74.075 -0.3806
74.1 -0.3641
74.125 -0.3434
74.15 -0.3098
74.175 -0.2614
74.2 -0.2097
74.225 -0.1579
74.25 -0.1064
74.275 -0.0512
74.3 0.0049
74.325 0.0617
74.35 0.121
74.375 0.1844
74.4 0.2542
74.425 0.3299
74.45 0.4101
74.475 0.4915
74.5 0.571
74.525 0.6473
74.55 0.7206
74.575 0.7909
74.6 0.8562
74.625 0.9143
74.65 0.966
74.675 1.0115
74.7 1.0516
74.725 1.0877
74.75 1.1178
74.775 1.141
74.8 1.1573
74.825 1.1678
74.85 1.1745
74.875 1.1786
74.9 1.1815
74.925 1.187
74.95 1.2024
74.975 1.2246
75 1.2467
75.025 1.2658
75.05 1.2802
75.075 1.2875
75.1 1.2879
75.125 1.283
75.15 1.2736
75.175 1.2596
75.2 1.243
75.225 1.225
75.25 1.206
75.275 1.1858
75.3 1.1631
75.325 1.1368
75.35 1.1066
75.375 1.0713
75.4 1.0292
75.425 0.98
75.45 0.9246
75.475 0.8635
75.5 0.7948
75.525 0.7192
75.55 0.6386
75.575 0.5526
75.6 0.4629
75.625 0.3719
75.65 0.2829
75.675 0.1972
75.7 0.1144
75.725 0.0392
75.75 -0.0232
75.775 -0.0728
75.8 -0.1127
75.825 -0.1487
75.85 -0.1778
75.875 -0.2009
75.9 -0.222
75.925 -0.2415
75.95 -0.2526
75.975 -0.2502
76 -0.2374
76.025 -0.2234
76.05 -0.2165
76.075 -0.2169
76.1 -0.2182
76.125 -0.2124
76.15 -0.1992
76.175 -0.1781
76.2 -0.152
76.225 -0.1247
76.25 -0.0993
76.275 -0.0765
76.3 -0.0551
76.325 -0.0336
76.35 -0.0116
76.375 0.0108
76.4 0.0321
76.425 0.0522
76.45 0.0737
76.475 0.1048
76.5 0.1577
76.525 0.2279
76.55 0.301
76.575 0.371
76.6 0.4353
76.625 0.4944
76.65 0.5496
76.675 0.6045
76.7 0.661
76.725 0.7213
76.75 0.7831
76.775 0.8481
76.8 0.9137
76.825 0.9806
76.85 1.044
76.875 1.1011
76.9 1.1502
76.925 1.1913
76.95 1.2228
76.975 1.2443
77 1.2571
77.025 1.2638
77.05 1.264
77.075 1.2564
77.1 1.2433
77.125 1.2252
77.15 1.2019
77.175 1.1747
77.2 1.146
77.225 1.1179
77.25 1.0884
77.275 1.0559
77.3 1.0201
77.325 0.9801
77.35 0.9339
77.375 0.8839
77.4 0.832
77.425 0.7764
77.45 0.7211
77.475 0.6749
77.5 0.6399
77.525 0.6111
77.55 0.5817
77.575 0.5483
77.6 0.5148
77.625 0.4968
77.65 0.4975
77.675 0.4976
77.7 0.4899
77.725 0.4817
77.75 0.4836
77.775 0.4999
77.8 0.5186
77.825 0.5319
77.85 0.5358
77.875 0.5286
77.9 0.5174
77.925 0.5097
77.95 0.5165
77.975 0.5379
78 0.5662
78.025 0.5862
78.05 0.5953
78.075 0.593
78.1 0.5746
78.125 0.5374
78.15 0.4857
78.175 0.4305
78.2 0.384
78.225 0.355
78.25 0.3405
78.275 0.3291
78.3 0.3141
78.325 0.2959
78.35 0.2766
78.375 0.2547
78.4 0.2298
78.425 0.2027
78.45 0.1735
78.475 0.1394
78.5 0.0991
78.525 0.0521
78.55 -0.0011
78.575 -0.0449
78.6 -0.0756
78.625 -0.1006
78.65 -0.1227
78.675 -0.1451
78.7 -0.171
78.725 -0.1967
78.75 -0.2097
78.775 -0.2018
78.8 -0.1843
78.825 -0.1694
78.85 -0.1611
78.875 -0.1579
78.9 -0.1553
78.925 -0.1533
78.95 -0.1522
78.975 -0.1564
79 -0.1671
79.025 -0.1848
79.05 -0.2067
79.075 -0.23
79.1 -0.248
79.125 -0.2553
79.15 -0.2502
79.175 -0.2291
79.2 -0.1921
79.225 -0.1502
79.25 -0.1133
79.275 -0.0794
79.3 -0.0443
79.325 -0.0062
79.35 0.0328
79.375 0.0692
79.4 0.0974
79.425 0.1172
79.45 0.134
79.475 0.145
79.5 0.1456
79.525 0.1349
79.55 0.1174
79.575 0.0975
79.6 0.0736
79.625 0.0497
79.65 0.0297
79.675 0.0145
79.7 -0.0007
79.725 -0.0257
79.75 -0.0589
79.775 -0.0925
79.8 -0.1291
79.825 -0.1688
79.85 -0.2111
79.875 -0.2591
79.9 -0.3093
79.925 -0.3607
79.95 -0.4117
79.975 -0.4655
80 -0.5176
80.025 -0.564
80.05 -0.6072
80.075 -0.6521
80.1 -0.6981
80.125 -0.7431
80.15 -0.7873
80.175 -0.8314
80.2 -0.874
80.225 -0.9079
80.25 -0.9251
80.275 -0.9207
80.3 -0.8944
80.325 -0.8546
80.35 -0.8157
80.375 -0.7878
80.4 -0.764
80.425 -0.7407
80.45 -0.7176
80.475 -0.6975
80.5 -0.6856
80.525 -0.6777
80.55 -0.6589
80.575 -0.6253
80.6 -0.5901
80.625 -0.5581
80.65 -0.5303
80.675 -0.5054
80.7 -0.4803
80.725 -0.449
80.75 -0.4066
80.775 -0.3587
80.8 -0.3114
80.825 -0.2718
80.85 -0.2418
80.875 -0.2193
80.9 -0.2047
80.925 -0.1988
80.95 -0.2023
80.975 -0.2162
81 -0.2374
81.025 -0.2658
81.05 -0.3031
81.075 -0.3413
81.1 -0.3732
81.125 -0.3928
81.15 -0.4065
81.175 -0.423
81.2 -0.4422
81.225 -0.4657
81.25 -0.4949
81.275 -0.5305
81.3 -0.5723
81.325 -0.6209
81.35 -0.6769
81.375 -0.7409
81.4 -0.8133
81.425 -0.8898
81.45 -0.9631
81.475 -1.0322
81.5 -1.0964
81.525 -1.1469
81.55 -1.1714
81.575 -1.1789
81.6 -1.1761
81.625 -1.164
81.65 -1.1399
81.675 -1.1068
81.7 -1.0654
81.725 -1.0168
81.75 -0.9645
81.775 -0.9111
81.8 -0.8599
81.825 -0.8096
81.85 -0.7587
81.875 -0.7051
81.9 -0.6482
81.925 -0.5895
81.95 -0.5316
81.975 -0.4816
82 -0.4427
82.025 -0.4153
82.05 -0.3964
82.075 -0.3837
82.1 -0.3754
82.125 -0.3739
82.15 -0.3751
82.175 -0.3774
82.2 -0.3784
82.225 -0.3843
82.25 -0.3959
82.275 -0.4099
82.3 -0.4272
82.325 -0.4503
82.35 -0.4775
82.375 -0.5038
82.4 -0.5261
82.425 -0.5433
82.45 -0.5587
82.475 -0.5751
82.5 -0.5904
82.525 -0.6032
82.55 -0.6088
82.575 -0.6016
82.6 -0.5863
82.625 -0.5683
82.65 -0.553
82.675 -0.5408
82.7 -0.5285
82.725 -0.515
82.75 -0.494
82.775 -0.4607
82.8 -0.4203
82.825 -0.3813
82.85 -0.347
82.875 -0.3183
82.9 -0.2975
82.925 -0.2867
82.95 -0.2857
82.975 -0.2935
83 -0.3108
83.025 -0.3368
83.05 -0.3716
83.075 -0.4155
83.1 -0.4653
83.125 -0.5119
83.15 -0.5451
83.175 -0.5531
83.2 -0.545
83.225 -0.5334
83.25 -0.5239
83.275 -0.5207
83.3 -0.5259
83.325 -0.5407
83.35 -0.5632
83.375 -0.5934
83.4 -0.6312
83.425 -0.674
83.45 -0.7142
83.475 -0.7382
83.5 -0.7443
83.525 -0.7409
83.55 -0.7365
83.575 -0.7319
83.6 -0.7267
83.625 -0.7235
83.65 -0.7211
83.675 -0.7176
83.7 -0.7126
83.725 -0.7069
83.75 -0.7051
83.775 -0.7059
83.8 -0.7092
83.825 -0.7115
83.85 -0.7081
83.875 -0.6989
83.9 -0.6874
83.925 -0.673
83.95 -0.6505
83.975 -0.6191
84 -0.5821
84.025 -0.5447
84.05 -0.5107
84.075 -0.4796
84.1 -0.4525
84.125 -0.4304
84.15 -0.4117
84.175 -0.3999
84.2 -0.3967
84.225 -0.3989
84.25 -0.4007
84.275 -0.4034
84.3 -0.4059
84.325 -0.4053
84.35 -0.3984
84.375 -0.3847
84.4 -0.3672
84.425 -0.347
84.45 -0.3249
84.475 -0.3014
84.5 -0.2766
84.525 -0.2488
84.55 -0.2228
84.575 -0.2055
84.6 -0.1959
84.625 -0.1906
84.65 -0.1878
84.675 -0.1891
84.7 -0.196
84.725 -0.2085
84.75 -0.2273
84.775 -0.2539
84.8 -0.2812
84.825 -0.298
84.85 -0.3072
84.875 -0.3167
84.9 -0.3271
84.925 -0.3365
84.95 -0.3449
84.975 -0.3587
85 -0.3798
85.025 -0.4081
85.05 -0.4446
85.075 -0.488
85.1 -0.5355
85.125 -0.581
85.15 -0.6199
85.175 -0.6556
85.2 -0.6889
85.225 -0.7168
85.25 -0.7299
85.275 -0.7239
85.3 -0.703
85.325 -0.6746
85.35 -0.6433
85.375 -0.6089
85.4 -0.5718
85.425 -0.5327
85.45 -0.4877
85.475 -0.4378
85.5 -0.3865
85.525 -0.3324
85.55 -0.275
85.575 -0.2148
85.6 -0.1492
85.625 -0.0784
85.65 -0.0085
85.675 0.0565
85.7 0.1171
85.725 0.1751
85.75 0.2314
85.775 0.285
85.8 0.3344
85.825 0.3801
85.85 0.4243
85.875 0.4666
85.9 0.5086
85.925 0.5487
85.95 0.5833
85.975 0.6122
86 0.6364
86.025 0.6595
86.05 0.6893
86.075 0.7331
86.1 0.7857
86.125 0.8353
86.15 0.8785
86.175 0.9131
86.2 0.9385
86.225 0.9536
86.25 0.959
86.275 0.9555
86.3 0.9461
86.325 0.9338
86.35 0.9209
86.375 0.9107
86.4 0.9011
86.425 0.8903
86.45 0.8783
86.475 0.8612
86.5 0.8385
86.525 0.8106
86.55 0.7768
86.575 0.7378
86.6 0.6921
86.625 0.6392
86.65 0.5839
86.675 0.5344
86.7 0.4959
86.725 0.4657
86.75 0.4363
86.775 0.4105
86.8 0.3955
86.825 0.3905
86.85 0.3979
86.875 0.4216
86.9 0.4643
86.925 0.5194
86.95 0.5814
86.975 0.6477
87 0.7233
87.025 0.8101
87.05 0.9013
87.075 0.9853
87.1 1.0582
87.125 1.1212
87.15 1.1761
87.175 1.2224
87.2 1.2605
87.225 1.2899
87.25 1.3113
87.275 1.329
87.3 1.3402
87.325 1.3438
87.35 1.3432
87.375 1.3409
87.4 1.3385
87.425 1.3342
87.45 1.3282
87.475 1.3188
87.5 1.308
87.525 1.299
87.55 1.2872
87.575 1.2702
87.6 1.2475
87.625 1.2205
87.65 1.191
87.675 1.1617
87.7 1.1311
87.725 1.0992
87.75 1.0705
87.775 1.0501
87.8 1.0427
87.825 1.0447
87.85 1.0439
87.875 1.0355
87.9 1.0176
87.925 0.9903
87.95 0.9583
87.975 0.9286
88 0.9124
88.025 0.9058
88.05 0.8999
88.075 0.8903
88.1 0.8754
88.125 0.8575
88.15 0.8435
88.175 0.8375
88.2 0.8335
88.225 0.8313
88.25 0.8363
88.275 0.8489
88.3 0.8595
88.325 0.8652
88.35 0.8671
88.375 0.8661
88.4 0.8647
88.425 0.8655
88.45 0.871
88.475 0.8864
88.5 0.9119
88.525 0.9468
88.55 0.9926
88.575 1.0508
88.6 1.12
88.625 1.1925
88.65 1.2635
88.675 1.3325
88.7 1.3986
88.725 1.4606
88.75 1.5177
88.775 1.5688
88.8 1.6149
88.825 1.6568
88.85 1.6948
88.875 1.73
88.9 1.7652
88.925 1.7997
88.95 1.8315
88.975 1.8618
89 1.8905
89.025 1.9175
89.05 1.9397
89.075 1.9565
89.1 1.9671
89.125 1.9698
89.15 1.9644
89.175 1.953
89.2 1.9374
89.225 1.9183
89.25 1.8958
89.275 1.8698
89.3 1.839
89.325 1.8052
89.35 1.7716
89.375 1.7402
89.4 1.7094
89.425 1.682
89.45 1.6649
89.475 1.6583
89.5 1.6586
89.525 1.6652
89.55 1.6788
89.575 1.6951
89.6 1.7105
89.625 1.7241
89.65 1.7331
89.675 1.7344
89.7 1.7292
89.725 1.7225
89.75 1.7191
89.775 1.7221
89.8 1.7306
89.825 1.7379
89.85 1.743
89.875 1.7445
89.9 1.7437
89.925 1.7413
89.95 1.7379
89.975 1.7289
90 1.7126
90.025 1.6922
90.05 1.67
90.075 1.6465
90.1 1.6217
90.125 1.5934
90.15 1.5606
90.175 1.5228
90.2 1.4803
90.225 1.4327
90.25 1.3811
90.275 1.3273
90.3 1.2693
90.325 1.208
90.35 1.1458
90.375 1.0829
90.4 1.0197
90.425 0.957
90.45 0.8924
90.475 0.8237
90.5 0.7562
90.525 0.6938
90.55 0.6402
90.575 0.5954
90.6 0.5555
90.625 0.5129
90.65 0.4699
90.675 0.441
90.7 0.4412
90.725 0.4665
90.75 0.511
90.775 0.5689
90.8 0.6299
90.825 0.6874
90.85 0.7394
90.875 0.7917
90.9 0.8504
90.925 0.9138
90.95 0.9799
90.975 1.0551
91 1.138
91.025 1.2183
91.05 1.2885
91.075 1.3464
91.1 1.3933
91.125 1.4268
91.15 1.4476
91.175 1.4563
91.2 1.4547
91.225 1.4454
91.25 1.4347
91.275 1.4238
91.3 1.4078
91.325 1.3843
91.35 1.3516
91.375 1.3108
91.4 1.265
91.425 1.2126
91.45 1.1531
91.475 1.0864
91.5 1.0107
91.525 0.9299
91.55 0.8506
91.575 0.7731
91.6 0.709
91.625 0.672
91.65 0.6567
91.675 0.6503
91.7 0.6498
91.725 0.6514
91.75 0.6543
91.775 0.6532
91.8 0.644
91.825 0.6312
91.85 0.6194
91.875 0.6087
91.9 0.5971
91.925 0.5825
91.95 0.565
91.975 0.5468
92 0.5325
92.025 0.526
92.05 0.534
92.075 0.5582
92.1 0.5948
92.125 0.6425
92.15 0.6976
92.175 0.757
92.2 0.8149
92.225 0.8675
92.25 0.9105
92.275 0.9436
92.3 0.9678
92.325 0.984
92.35 0.9946
92.375 0.9999
92.4 1.0018
92.425 1.0038
92.45 1.0073
92.475 1.0139
92.5 1.0217
92.525 1.0285
92.55 1.0298
92.575 1.0218
92.6 1.003
92.625 0.9723
92.65 0.929
92.675 0.8794
92.7 0.8366
92.725 0.8172
92.75 0.8307
92.775 0.863
92.8 0.8949
92.825 0.9216
92.85 0.9401
92.875 0.9486
92.9 0.9497
92.925 0.9428
92.95 0.9265
92.975 0.9035
93 0.877
93.025 0.8488
93.05 0.8251
93.075 0.8097
93.1 0.8003
93.125 0.7924
93.15 0.7828
93.175 0.7686
93.2 0.7482
93.225 0.7241
93.25 0.7068
93.275 0.7028
93.3 0.7083
93.325 0.7129
93.35 0.7144
93.375 0.7136
93.4 0.7116
93.425 0.7071
93.45 0.6987
93.475 0.6867
93.5 0.6743
93.525 0.6628
93.55 0.6498
93.575 0.6342
93.6 0.6182
93.625 0.6014
93.65 0.5789
93.675 0.5506
93.7 0.5202
93.725 0.4835
93.75 0.4406
93.775 0.4082
93.8 0.4023
93.825 0.4318
93.85 0.4836
93.875 0.546
93.9 0.6079
93.925 0.6643
93.95 0.7113
93.975 0.7482
94 0.7753
94.025 0.7935
94.05 0.8039
94.075 0.8118
94.1 0.8168
94.125 0.8214
94.15 0.8239
94.175 0.824
94.2 0.8273
94.225 0.8366
94.25 0.8444
94.275 0.8508
94.3 0.8589
94.325 0.8664
94.35 0.8731
94.375 0.8787
94.4 0.8787
94.425 0.8697
94.45 0.8491
94.475 0.8266
94.5 0.8132
94.525 0.8026
94.55 0.7842
94.575 0.7552
94.6 0.7175
94.625 0.6699
94.65 0.6139
94.675 0.5496
94.7 0.4769
94.725 0.3988
94.75 0.3168
94.775 0.231
94.8 0.1425
94.825 0.054
94.85 -0.0323
94.875 -0.116
94.9 -0.195
94.925 -0.273
94.95 -0.3497
94.975 -0.4262
95 -0.5038
95.025 -0.5795
95.05 -0.6497
95.075 -0.7137
95.1 -0.7681
95.125 -0.808
95.15 -0.8334
95.175 -0.8416
95.2 -0.8297
95.225 -0.8101
95.25 -0.7925
95.275 -0.7809
95.3 -0.7737
95.325 -0.7692
95.35 -0.7698
95.375 -0.7801
95.4 -0.8086
95.425 -0.8544
95.45 -0.9088
95.475 -0.9718
95.5 -1.0474
95.525 -1.1302
95.55 -1.2152
95.575 -1.2986
95.6 -1.372
95.625 -1.437
95.65 -1.4921
95.675 -1.5372
95.7 -1.5757
95.725 -1.6091
95.75 -1.6352
95.775 -1.6483
95.8 -1.6473
95.825 -1.6406
95.85 -1.6328
95.875 -1.6231
95.9 -1.6085
95.925 -1.5902
95.95 -1.5708
95.975 -1.549
96 -1.5244
96.025 -1.4982
96.05 -1.4703
96.075 -1.4368
96.1 -1.3986
96.125 -1.3593
96.15 -1.322
96.175 -1.286
96.2 -1.2498
96.225 -1.2181
96.25 -1.1928
96.275 -1.1724
96.3 -1.1556
96.325 -1.1405
96.35 -1.1266
96.375 -1.1231
96.4 -1.1508
96.425 -1.2041
96.45 -1.2667
96.475 -1.3313
96.5 -1.3969
96.525 -1.4607
96.55 -1.5218
96.575 -1.5815
96.6 -1.6385
96.625 -1.6868
96.65 -1.7212
96.675 -1.7474
96.7 -1.7703
96.725 -1.7906
96.75 -1.8069
96.775 -1.8114
96.8 -1.8036
96.825 -1.7896
96.85 -1.7748
96.875 -1.7581
96.9 -1.7367
96.925 -1.7113
96.95 -1.6814
96.975 -1.6476
97 -1.6086
97.025 -1.5653
97.05 -1.5225
97.075 -1.483
97.1 -1.4476
97.125 -1.4173
97.15 -1.3922
97.175 -1.3727
97.2 -1.3592
97.225 -1.3527
97.25 -1.353
97.275 -1.3593
97.3 -1.365
97.325 -1.3669
97.35 -1.3637
97.375 -1.3562
97.4 -1.3443
97.425 -1.3294
97.45 -1.3107
97.475 -1.2895
97.5 -1.2673
97.525 -1.2416
97.55 -1.2166
97.575 -1.1997
97.6 -1.1924
97.625 -1.1952
97.65 -1.2061
97.675 -1.2216
97.7 -1.2412
97.725 -1.2634
97.75 -1.287
97.775 -1.3172
97.8 -1.3537
97.825 -1.3952
97.85 -1.4416
97.875 -1.4915
97.9 -1.5468
97.925 -1.6041
97.95 -1.6618
97.975 -1.7203
98 -1.7825
98.025 -1.8451
98.05 -1.9053
98.075 -1.9622
98.1 -2.018
98.125 -2.0696
98.15 -2.1218
98.175 -2.1739
98.2 -2.2251
98.225 -2.2748
98.25 -2.318
98.275 -2.3531
98.3 -2.3826
98.325 -2.4078
98.35 -2.433
98.375 -2.4581
98.4 -2.4811
98.425 -2.4983
98.45 -2.5088
98.475 -2.5161
98.5 -2.5238
98.525 -2.5322
98.55 -2.5392
98.575 -2.5446
98.6 -2.5511
98.625 -2.5571
98.65 -2.5609
98.675 -2.5592
98.7 -2.5457
98.725 -2.5193
98.75 -2.4831
98.775 -2.4389
98.8 -2.3843
98.825 -2.3197
98.85 -2.2476
98.875 -2.1751
98.9 -2.1108
98.925 -2.0584
98.95 -2.0143
98.975 -1.981
99 -1.9624
99.025 -1.9578
99.05 -1.9658
99.075 -1.9823
99.1 -2.0037
99.125 -2.0242
99.15 -2.038
99.175 -2.0439
99.2 -2.0395
99.225 -2.0286
99.25 -2.016
99.275 -2.0027
99.3 -1.9894
99.325 -1.9779
99.35 -1.9689
99.375 -1.9605
99.4 -1.9487
99.425 -1.9324
99.45 -1.9196
99.475 -1.9132
99.5 -1.9126
99.525 -1.918
99.55 -1.9283
99.575 -1.9416
99.6 -1.9584
99.625 -1.9785
99.65 -1.9994
99.675 -2.0187
99.7 -2.037
99.725 -2.0524
99.75 -2.0654
99.775 -2.0832
99.8 -2.1062
99.825 -2.1294
99.85 -2.1482
99.875 -2.1575
99.9 -2.1633
99.925 -2.173
99.95 -2.1854
99.975 -2.2029
100 -2.2262
