# Supplementary material for: Uptake of N2O5 by aqueous aerosol unveiled using chemically accurate many-body potentials
Source: Nat Commun. 2022 Mar 10;13:1266. doi: 10.1038/s41467-022-28697-8 (PMC8913772; doi:10.1038/s41467-022-28697-8)
Supplement: Supplementary file 3 — Source Data [file 41467_2022_28697_MOESM3_ESM.zip › n2o5-uptake-data/Fig2/scattering/rep04run14/relcom_gds.dat]

0.025 12.0727
0.05 12.0226
0.075 11.9724
0.1 11.9223
0.125 11.8722
0.15 11.822
0.175 11.7719
0.2 11.7217
0.225 11.6715
0.25 11.6213
0.275 11.571
0.3 11.5208
0.325 11.4705
0.35 11.4202
0.375 11.3698
0.4 11.3194
0.425 11.2689
0.45 11.2183
0.475 11.1677
0.5 11.1171
0.525 11.0664
0.55 11.0157
0.575 10.965
0.6 10.9143
0.625 10.8635
0.65 10.8126
0.675 10.7617
0.7 10.7108
0.725 10.6598
0.75 10.6088
0.775 10.5577
0.8 10.5066
0.825 10.4555
0.85 10.4043
0.875 10.3532
0.9 10.3019
0.925 10.2505
0.95 10.199
0.975 10.1475
1 10.0961
1.025 10.0445
1.05 9.993
1.075 9.9416
1.1 9.8901
1.125 9.8386
1.15 9.7871
1.175 9.7355
1.2 9.6839
1.225 9.6322
1.25 9.5805
1.275 9.5287
1.3 9.4769
1.325 9.425
1.35 9.373
1.375 9.321
1.4 9.2689
1.425 9.2168
1.45 9.1646
1.475 9.1124
1.5 9.0602
1.525 9.008
1.55 8.9557
1.575 8.9034
1.6 8.8511
1.625 8.7985
1.65 8.746
1.675 8.6933
1.7 8.6405
1.725 8.5876
1.75 8.5347
1.775 8.4816
1.8 8.4284
1.825 8.3751
1.85 8.3218
1.875 8.2684
1.9 8.2148
1.925 8.1611
1.95 8.1073
1.975 8.0533
2 7.9991
2.025 7.9446
2.05 7.8901
2.075 7.8353
2.1 7.7805
2.125 7.7256
2.15 7.6705
2.175 7.6152
2.2 7.5597
2.225 7.5036
2.25 7.4466
2.275 7.389
2.3 7.3307
2.325 7.2719
2.35 7.2124
2.375 7.1523
2.4 7.0919
2.425 7.031
2.45 6.9696
2.475 6.9076
2.5 6.8453
2.525 6.7823
2.55 6.7189
2.575 6.6548
2.6 6.59
2.625 6.5245
2.65 6.4583
2.675 6.3911
2.7 6.323
2.725 6.2542
2.75 6.1844
2.775 6.1138
2.8 6.0423
2.825 5.9695
2.85 5.8952
2.875 5.8192
2.9 5.7416
2.925 5.6627
2.95 5.5818
2.975 5.4986
3 5.4133
3.025 5.3261
3.05 5.2367
3.075 5.1446
3.1 5.0503
3.125 4.9549
3.15 4.8585
3.175 4.7586
3.2 4.6526
3.225 4.5469
3.25 4.4475
3.275 4.3553
3.3 4.2676
3.325 4.1831
3.35 4.095
3.375 4.0033
3.4 3.91
3.425 3.8206
3.45 3.742
3.475 3.6749
3.5 3.6142
3.525 3.5645
3.55 3.5296
3.575 3.5045
3.6 3.4832
3.625 3.4654
3.65 3.4486
3.675 3.4278
3.7 3.4019
3.725 3.3707
3.75 3.3336
3.775 3.2965
3.8 3.2658
3.825 3.2449
3.85 3.2296
3.875 3.2219
3.9 3.2273
3.925 3.2439
3.95 3.2709
3.975 3.3041
4 3.3373
4.025 3.3694
4.05 3.3968
4.075 3.4165
4.1 3.4275
4.125 3.429
4.15 3.4211
4.175 3.4077
4.2 3.3893
4.225 3.3752
4.25 3.3639
4.275 3.3589
4.3 3.364
4.325 3.3726
4.35 3.3831
4.375 3.4018
4.4 3.4282
4.425 3.4627
4.45 3.5052
4.475 3.5498
4.5 3.5884
4.525 3.6207
4.55 3.6494
4.575 3.6749
4.6 3.6958
4.625 3.711
4.65 3.7212
4.675 3.7268
4.7 3.7282
4.725 3.7248
4.75 3.718
4.775 3.7089
4.8 3.7
4.825 3.7017
4.85 3.7229
4.875 3.763
4.9 3.8123
4.925 3.8631
4.95 3.9124
4.975 3.9589
5 4.0023
5.025 4.0432
5.05 4.0817
5.075 4.118
5.1 4.1538
5.125 4.1856
5.15 4.2106
5.175 4.2289
5.2 4.242
5.225 4.2505
5.25 4.2546
5.275 4.255
5.3 4.2518
5.325 4.2456
5.35 4.2391
5.375 4.2329
5.4 4.2269
5.425 4.2223
5.45 4.2205
5.475 4.2248
5.5 4.2367
5.525 4.2535
5.55 4.2733
5.575 4.2926
5.6 4.3097
5.625 4.3253
5.65 4.342
5.675 4.3645
5.7 4.3977
5.725 4.445
5.75 4.5066
5.775 4.5725
5.8 4.6353
5.825 4.6913
5.85 4.7422
5.875 4.7877
5.9 4.8268
5.925 4.8623
5.95 4.897
5.975 4.9306
6 4.962
6.025 4.9909
6.05 5.0163
6.075 5.0362
6.1 5.0542
6.125 5.0714
6.15 5.0857
6.175 5.0974
6.2 5.1063
6.225 5.1117
6.25 5.1158
6.275 5.1203
6.3 5.1259
6.325 5.1331
6.35 5.1404
6.375 5.1453
6.4 5.1477
6.425 5.1476
6.45 5.1441
6.475 5.1377
6.5 5.1284
6.525 5.1162
6.55 5.102
6.575 5.086
6.6 5.0675
6.625 5.0469
6.65 5.0242
6.675 4.9987
6.7 4.9701
6.725 4.939
6.75 4.9051
6.775 4.8686
6.8 4.8299
6.825 4.7897
6.85 4.7482
6.875 4.7056
6.9 4.6617
6.925 4.6162
6.95 4.5689
6.975 4.5195
7 4.4683
7.025 4.4156
7.05 4.361
7.075 4.3043
7.1 4.2462
7.125 4.1868
7.15 4.1268
7.175 4.0658
7.2 4.0043
7.225 3.9426
7.25 3.8807
7.275 3.8181
7.3 3.7548
7.325 3.6903
7.35 3.6239
7.375 3.5549
7.4 3.483
7.425 3.4083
7.45 3.3321
7.475 3.2566
7.5 3.1856
7.525 3.117
7.55 3.0476
7.575 2.9755
7.6 2.9022
7.625 2.8274
7.65 2.7499
7.675 2.6669
7.7 2.5777
7.725 2.4816
7.75 2.3787
7.775 2.2696
7.8 2.1564
7.825 2.0408
7.85 1.9228
7.875 1.8014
7.9 1.6758
7.925 1.5491
7.95 1.4266
7.975 1.3083
8 1.1949
8.025 1.0923
8.05 1.0027
8.075 0.926
8.1 0.8594
8.125 0.7962
8.15 0.7302
8.175 0.6595
8.2 0.5864
8.225 0.5123
8.25 0.4334
8.275 0.3471
8.3 0.2521
8.325 0.1504
8.35 0.0465
8.375 -0.0587
8.4 -0.1672
8.425 -0.2788
8.45 -0.393
8.475 -0.5064
8.5 -0.6191
8.525 -0.7346
8.55 -0.8565
8.575 -0.9841
8.6 -1.1164
8.625 -1.2558
8.65 -1.4032
8.675 -1.5541
8.7 -1.6944
8.725 -1.8143
8.75 -1.9093
8.775 -1.9628
8.8 -1.9639
8.825 -1.9235
8.85 -1.8636
8.875 -1.8028
8.9 -1.7437
8.925 -1.683
8.95 -1.6215
8.975 -1.5618
9 -1.503
9.025 -1.4433
9.05 -1.3777
9.075 -1.3004
9.1 -1.2055
9.125 -1.0975
9.15 -0.9916
9.175 -0.8897
9.2 -0.7884
9.225 -0.688
9.25 -0.5907
9.275 -0.4941
9.3 -0.4017
9.325 -0.314
9.35 -0.2327
9.375 -0.158
9.4 -0.0906
9.425 -0.0315
9.45 0.0183
9.475 0.0587
9.5 0.0912
9.525 0.1158
9.55 0.1316
9.575 0.1377
9.6 0.1341
9.625 0.1223
9.65 0.1032
9.675 0.08
9.7 0.0528
9.725 0.0257
9.75 -0.0019
9.775 -0.0315
9.8 -0.0641
9.825 -0.0978
9.85 -0.1323
9.875 -0.1685
9.9 -0.205
9.925 -0.2382
9.95 -0.2601
9.975 -0.2578
10 -0.233
10.025 -0.2035
10.05 -0.1762
10.075 -0.1468
10.1 -0.1164
10.125 -0.0846
10.15 -0.0518
10.175 -0.0233
10.2 -0.0022
10.225 0.0103
10.25 0.0199
10.275 0.0301
10.3 0.0395
10.325 0.0428
10.35 0.0376
10.375 0.0265
10.4 0.0111
10.425 -0.0065
10.45 -0.0275
10.475 -0.0485
10.5 -0.0676
10.525 -0.0859
10.55 -0.103
10.575 -0.1208
10.6 -0.1424
10.625 -0.1653
10.65 -0.187
10.675 -0.2056
10.7 -0.217
10.725 -0.2205
10.75 -0.2198
10.775 -0.2176
10.8 -0.2127
10.825 -0.2102
10.85 -0.2099
10.875 -0.2142
10.9 -0.219
10.925 -0.2205
10.95 -0.2234
10.975 -0.2289
11 -0.2356
11.025 -0.2258
11.05 -0.1942
11.075 -0.1582
11.1 -0.1267
11.125 -0.1002
11.15 -0.079
11.175 -0.0637
11.2 -0.0565
11.225 -0.0572
11.25 -0.0643
11.275 -0.0754
11.3 -0.0887
11.325 -0.1009
11.35 -0.1144
11.375 -0.1294
11.4 -0.1464
11.425 -0.1612
11.45 -0.1733
11.475 -0.1871
11.5 -0.2034
11.525 -0.2213
11.55 -0.2391
11.575 -0.2554
11.6 -0.2772
11.625 -0.3079
11.65 -0.3486
11.675 -0.3978
11.7 -0.4507
11.725 -0.4987
11.75 -0.5399
11.775 -0.5753
11.8 -0.6035
11.825 -0.6228
11.85 -0.6339
11.875 -0.6434
11.9 -0.6518
11.925 -0.6475
11.95 -0.6276
11.975 -0.6008
12 -0.5762
12.025 -0.5519
12.05 -0.5219
12.075 -0.4796
12.1 -0.43
12.125 -0.3693
12.15 -0.2975
12.175 -0.2154
12.2 -0.1297
12.225 -0.0477
12.25 0.0272
12.275 0.0949
12.3 0.1631
12.325 0.2355
12.35 0.3145
12.375 0.3989
12.4 0.4792
12.425 0.55
12.45 0.6127
12.475 0.6688
12.5 0.7193
12.525 0.7635
12.55 0.8018
12.575 0.837
12.6 0.8717
12.625 0.9062
12.65 0.9406
12.675 0.9734
12.7 1.0038
12.725 1.0299
12.75 1.0522
12.775 1.0717
12.8 1.088
12.825 1.0991
12.85 1.1047
12.875 1.1042
12.9 1.0979
12.925 1.0871
12.95 1.0708
12.975 1.0491
13 1.0246
13.025 1.0031
13.05 0.9821
13.075 0.9611
13.1 0.9402
13.125 0.918
13.15 0.8917
13.175 0.861
13.2 0.826
13.225 0.7854
13.25 0.7381
13.275 0.6843
13.3 0.6234
13.325 0.5569
13.35 0.4868
13.375 0.4119
13.4 0.3306
13.425 0.2406
13.45 0.1419
13.475 0.0344
13.5 -0.0794
13.525 -0.1965
13.55 -0.3133
13.575 -0.4246
13.6 -0.5278
13.625 -0.6199
13.65 -0.6977
13.675 -0.7618
13.7 -0.8133
13.725 -0.8527
13.75 -0.883
13.775 -0.9042
13.8 -0.9157
13.825 -0.9227
13.85 -0.9311
13.875 -0.9441
13.9 -0.963
13.925 -0.9889
13.95 -1.0208
13.975 -1.0563
14 -1.094
14.025 -1.1346
14.05 -1.174
14.075 -1.2122
14.1 -1.2508
14.125 -1.2878
14.15 -1.3184
14.175 -1.3273
14.2 -1.303
14.225 -1.2507
14.25 -1.18
14.275 -1.1013
14.3 -1.0249
14.325 -0.9572
14.35 -0.895
14.375 -0.8389
14.4 -0.7843
14.425 -0.7294
14.45 -0.6727
14.475 -0.6131
14.5 -0.5495
14.525 -0.4861
14.55 -0.4269
14.575 -0.378
14.6 -0.3401
14.625 -0.3115
14.65 -0.293
14.675 -0.2824
14.7 -0.277
14.725 -0.2772
14.75 -0.2846
14.775 -0.2957
14.8 -0.3056
14.825 -0.3053
14.85 -0.2765
14.875 -0.2182
14.9 -0.1414
14.925 -0.0499
14.95 0.0485
14.975 0.1472
15 0.2432
15.025 0.3343
15.05 0.4178
15.075 0.4941
15.1 0.562
15.125 0.6207
15.15 0.6718
15.175 0.7164
15.2 0.7532
15.225 0.7843
15.25 0.8094
15.275 0.8291
15.3 0.8434
15.325 0.8535
15.35 0.8591
15.375 0.8602
15.4 0.8564
15.425 0.8492
15.45 0.8368
15.475 0.8167
15.5 0.7946
15.525 0.7726
15.55 0.7496
15.575 0.7246
15.6 0.6969
15.625 0.6645
15.65 0.6262
15.675 0.5793
15.7 0.5224
15.725 0.4563
15.75 0.3828
15.775 0.3097
15.8 0.2498
15.825 0.2098
15.85 0.1834
15.875 0.1619
15.9 0.1441
15.925 0.1328
15.95 0.1329
15.975 0.151
16 0.1828
16.025 0.2205
16.05 0.2587
16.075 0.2992
16.1 0.3424
16.125 0.389
16.15 0.4337
16.175 0.472
16.2 0.5026
16.225 0.5268
16.25 0.5456
16.275 0.5616
16.3 0.5772
16.325 0.5957
16.35 0.6166
16.375 0.6448
16.4 0.6783
16.425 0.7085
16.45 0.7287
16.475 0.7377
16.5 0.7387
16.525 0.7357
16.55 0.7345
16.575 0.7435
16.6 0.7629
16.625 0.7835
16.65 0.7992
16.675 0.8128
16.7 0.8277
16.725 0.8458
16.75 0.8663
16.775 0.8846
16.8 0.8935
16.825 0.8924
16.85 0.8887
16.875 0.8997
16.9 0.923
16.925 0.9527
16.95 0.9833
16.975 1.0109
17 1.0393
17.025 1.0677
17.05 1.0941
17.075 1.1195
17.1 1.1443
17.125 1.165
17.15 1.1795
17.175 1.1902
17.2 1.1976
17.225 1.2015
17.25 1.2009
17.275 1.1991
17.3 1.1985
17.325 1.2018
17.35 1.2105
17.375 1.2246
17.4 1.241
17.425 1.2564
17.45 1.2675
17.475 1.2741
17.5 1.2757
17.525 1.2723
17.55 1.2637
17.575 1.2502
17.6 1.2312
17.625 1.2051
17.65 1.1705
17.675 1.1259
17.7 1.0734
17.725 1.0188
17.75 0.9712
17.775 0.936
17.8 0.9103
17.825 0.8852
17.85 0.8616
17.875 0.8443
17.9 0.8386
17.925 0.8531
17.95 0.8884
17.975 0.935
18 0.9868
18.025 1.0424
18.05 1.0948
18.075 1.1379
18.1 1.1739
18.125 1.2095
18.15 1.2464
18.175 1.288
18.2 1.3354
18.225 1.3832
18.25 1.4286
18.275 1.47
18.3 1.5039
18.325 1.5275
18.35 1.5402
18.375 1.5422
18.4 1.5343
18.425 1.5196
18.45 1.5003
18.475 1.4749
18.5 1.4432
18.525 1.4066
18.55 1.3752
18.575 1.3658
18.6 1.3819
18.625 1.4078
18.65 1.4319
18.675 1.4511
18.7 1.4626
18.725 1.4675
18.75 1.4687
18.775 1.4654
18.8 1.4562
18.825 1.4413
18.85 1.4192
18.875 1.3904
18.9 1.3543
18.925 1.3117
18.95 1.264
18.975 1.2119
19 1.157
19.025 1.1006
19.05 1.0432
19.075 0.987
19.1 0.935
19.125 0.8883
19.15 0.8426
19.175 0.7972
19.2 0.7487
19.225 0.6956
19.25 0.6374
19.275 0.5733
19.3 0.5033
19.325 0.4262
19.35 0.3437
19.375 0.2555
19.4 0.1609
19.425 0.0649
19.45 -0.0265
19.475 -0.1135
19.5 -0.191
19.525 -0.2528
19.55 -0.3017
19.575 -0.3445
19.6 -0.3845
19.625 -0.4203
19.65 -0.4402
19.675 -0.435
19.7 -0.4145
19.725 -0.3894
19.75 -0.3588
19.775 -0.3091
19.8 -0.2322
19.825 -0.137
19.85 -0.0353
19.875 0.0632
19.9 0.1521
19.925 0.2287
19.95 0.2942
19.975 0.3477
20 0.3899
20.025 0.4205
20.05 0.4407
20.075 0.4509
20.1 0.4542
20.125 0.4543
20.15 0.4552
20.175 0.4619
20.2 0.4766
20.225 0.4981
20.25 0.5289
20.275 0.5734
20.3 0.6252
20.325 0.6802
20.35 0.7381
20.375 0.7946
20.4 0.8465
20.425 0.8932
20.45 0.9368
20.475 0.978
20.5 1.0159
20.525 1.0478
20.55 1.0727
20.575 1.0884
20.6 1.1012
20.625 1.1374
20.65 1.2011
20.675 1.2758
20.7 1.3578
20.725 1.4507
20.75 1.5605
20.775 1.6785
20.8 1.7915
20.825 1.896
20.85 1.9946
20.875 2.0889
20.9 2.1796
20.925 2.267
20.95 2.349
20.975 2.4244
21 2.4942
21.025 2.5592
21.05 2.6195
21.075 2.6751
21.1 2.7281
21.125 2.7832
21.15 2.8412
21.175 2.8981
21.2 2.9526
21.225 3.0077
21.25 3.0613
21.275 3.1174
21.3 3.1766
21.325 3.2338
21.35 3.2867
21.375 3.3361
21.4 3.3826
21.425 3.4283
21.45 3.4743
21.475 3.5194
21.5 3.5633
21.525 3.6074
21.55 3.6619
21.575 3.7312
21.6 3.8069
21.625 3.8816
21.65 3.9525
21.675 4.0166
21.7 4.074
21.725 4.126
21.75 4.1718
21.775 4.212
21.8 4.2463
21.825 4.2756
21.85 4.3006
21.875 4.3211
21.9 4.337
21.925 4.3485
21.95 4.3549
21.975 4.3564
22 4.3531
22.025 4.3456
22.05 4.3355
22.075 4.3244
22.1 4.3137
22.125 4.304
22.15 4.2957
22.175 4.2931
22.2 4.2952
22.225 4.3029
22.25 4.3187
22.275 4.3384
22.3 4.3566
22.325 4.3695
22.35 4.3776
22.375 4.3818
22.4 4.3827
22.425 4.3809
22.45 4.3751
22.475 4.364
22.5 4.3471
22.525 4.325
22.55 4.3008
22.575 4.2783
22.6 4.2591
22.625 4.2453
22.65 4.2421
22.675 4.2494
22.7 4.2634
22.725 4.2785
22.75 4.2921
22.775 4.304
22.8 4.3137
22.825 4.3195
22.85 4.3205
22.875 4.3168
22.9 4.308
22.925 4.2934
22.95 4.2731
22.975 4.2468
23 4.2176
23.025 4.1889
23.05 4.1642
23.075 4.147
23.1 4.1355
23.125 4.1263
23.15 4.1206
23.175 4.1173
23.2 4.1138
23.225 4.1074
23.25 4.0964
23.275 4.0803
23.3 4.0582
23.325 4.0311
23.35 3.9989
23.375 3.961
23.4 3.9195
23.425 3.8768
23.45 3.8354
23.475 3.7987
23.5 3.7689
23.525 3.742
23.55 3.7142
23.575 3.6872
23.6 3.6651
23.625 3.6565
23.65 3.6584
23.675 3.6601
23.7 3.6561
23.725 3.6451
23.75 3.628
23.775 3.6109
23.8 3.6005
23.825 3.5988
23.85 3.6018
23.875 3.6055
23.9 3.6064
23.925 3.6031
23.95 3.5966
23.975 3.5882
24 3.5771
24.025 3.5633
24.05 3.5484
24.075 3.5322
24.1 3.5198
24.125 3.5156
24.15 3.5261
24.175 3.562
24.2 3.6131
24.225 3.6686
24.25 3.7247
24.275 3.7851
24.3 3.8505
24.325 3.9152
24.35 3.9748
24.375 4.0312
24.4 4.0854
24.425 4.1358
24.45 4.1819
24.475 4.2242
24.5 4.2631
24.525 4.2984
24.55 4.3298
24.575 4.3575
24.6 4.3806
24.625 4.3994
24.65 4.4149
24.675 4.4304
24.7 4.4499
24.725 4.4711
24.75 4.4904
24.775 4.5066
24.8 4.5197
24.825 4.5324
24.85 4.546
24.875 4.5589
24.9 4.5702
24.925 4.5807
24.95 4.5907
24.975 4.5994
25 4.6062
25.025 4.6109
25.05 4.6145
25.075 4.6174
25.1 4.6188
25.125 4.6183
25.15 4.6141
25.175 4.6047
25.2 4.59
25.225 4.5703
25.25 4.5452
25.275 4.5187
25.3 4.4935
25.325 4.4703
25.35 4.4489
25.375 4.4258
25.4 4.3969
25.425 4.3616
25.45 4.3191
25.475 4.2679
25.5 4.2083
25.525 4.1399
25.55 4.0622
25.575 3.9782
25.6 3.896
25.625 3.8288
25.65 3.7812
25.675 3.7449
25.7 3.7096
25.725 3.6711
25.75 3.6257
25.775 3.571
25.8 3.5074
25.825 3.4351
25.85 3.3563
25.875 3.2745
25.9 3.196
25.925 3.1198
25.95 3.0425
25.975 2.9633
26 2.8869
26.025 2.8146
26.05 2.7445
26.075 2.6769
26.1 2.6098
26.125 2.5429
26.15 2.477
26.175 2.4188
26.2 2.3688
26.225 2.3238
26.25 2.283
26.275 2.2454
26.3 2.2142
26.325 2.1934
26.35 2.1843
26.375 2.1896
26.4 2.2134
26.425 2.25
26.45 2.2915
26.475 2.3372
26.5 2.3935
26.525 2.4559
26.55 2.5224
26.575 2.5943
26.6 2.667
26.625 2.7375
26.65 2.8068
26.675 2.8772
26.7 2.9474
26.725 3.0133
26.75 3.0725
26.775 3.1234
26.8 3.1662
26.825 3.2008
26.85 3.2277
26.875 3.247
26.9 3.2586
26.925 3.2608
26.95 3.2541
26.975 3.2428
27 3.2316
27.025 3.2243
27.05 3.2158
27.075 3.1998
27.1 3.1757
27.125 3.1454
27.15 3.1119
27.175 3.0761
27.2 3.0351
27.225 2.9878
27.25 2.9357
27.275 2.8827
27.3 2.8365
27.325 2.8097
27.35 2.8068
27.375 2.8155
27.4 2.828
27.425 2.8461
27.45 2.8693
27.475 2.8915
27.5 2.909
27.525 2.923
27.55 2.9354
27.575 2.9494
27.6 2.9702
27.625 2.9993
27.65 3.0316
27.675 3.0651
27.7 3.101
27.725 3.1393
27.75 3.1761
27.775 3.2096
27.8 3.2369
27.825 3.2565
27.85 3.2686
27.875 3.273
27.9 3.2696
27.925 3.2593
27.95 3.2467
27.975 3.2423
28 3.2494
28.025 3.2591
28.05 3.2641
28.075 3.263
28.1 3.2563
28.125 3.2455
28.15 3.2341
28.175 3.2259
28.2 3.2252
28.225 3.231
28.25 3.2376
28.275 3.2398
28.3 3.2345
28.325 3.223
28.35 3.2056
28.375 3.1818
28.4 3.1492
28.425 3.1089
28.45 3.0627
28.475 3.013
28.5 2.9625
28.525 2.9092
28.55 2.8536
28.575 2.7963
28.6 2.7375
28.625 2.6788
28.65 2.6249
28.675 2.5785
28.7 2.5425
28.725 2.5182
28.75 2.4993
28.775 2.4813
28.8 2.4644
28.825 2.4455
28.85 2.4215
28.875 2.3932
28.9 2.3614
28.925 2.3287
28.95 2.3018
28.975 2.2825
29 2.2641
29.025 2.2479
29.05 2.2327
29.075 2.2149
29.1 2.1901
29.125 2.1565
29.15 2.1122
29.175 2.0581
29.2 1.9958
29.225 1.9292
29.25 1.8645
29.275 1.8143
29.3 1.7815
29.325 1.7544
29.35 1.7276
29.375 1.7023
29.4 1.6806
29.425 1.6596
29.45 1.6405
29.475 1.6262
29.5 1.6166
29.525 1.6161
29.55 1.6225
29.575 1.6277
29.6 1.6291
29.625 1.6265
29.65 1.6225
29.675 1.6227
29.7 1.6243
29.725 1.6237
29.75 1.6214
29.775 1.6161
29.8 1.6062
29.825 1.5919
29.85 1.5691
29.875 1.5406
29.9 1.5064
29.925 1.4676
29.95 1.43
29.975 1.3987
30 1.3749
30.025 1.3612
30.05 1.3587
30.075 1.3567
30.1 1.3474
30.125 1.3313
30.15 1.3114
30.175 1.2857
30.2 1.2577
30.225 1.229
30.25 1.2007
30.275 1.1742
30.3 1.1493
30.325 1.1361
30.35 1.1336
30.375 1.1453
30.4 1.1761
30.425 1.2121
30.45 1.241
30.475 1.2611
30.5 1.2761
30.525 1.2877
30.55 1.2971
30.575 1.3111
30.6 1.3312
30.625 1.3569
30.65 1.3866
30.675 1.4204
30.7 1.4579
30.725 1.4927
30.75 1.5247
30.775 1.5542
30.8 1.5824
30.825 1.6074
30.85 1.6273
30.875 1.6408
30.9 1.6458
30.925 1.6446
30.95 1.6385
30.975 1.6275
31 1.6099
31.025 1.5834
31.05 1.5504
31.075 1.5197
31.1 1.4943
31.125 1.4667
31.15 1.4353
31.175 1.4087
31.2 1.3862
31.225 1.3667
31.25 1.3425
31.275 1.3138
31.3 1.2821
31.325 1.2445
31.35 1.1984
31.375 1.1454
31.4 1.0886
31.425 1.0333
31.45 0.9848
31.475 0.9435
31.5 0.9095
31.525 0.8893
31.55 0.8832
31.575 0.8793
31.6 0.877
31.625 0.8766
31.65 0.88
31.675 0.888
31.7 0.9037
31.725 0.9254
31.75 0.95
31.775 0.978
31.8 1.0066
31.825 1.0339
31.85 1.0584
31.875 1.0811
31.9 1.0982
31.925 1.1085
31.95 1.1108
31.975 1.106
32 1.0939
32.025 1.0757
32.05 1.0585
32.075 1.0443
32.1 1.0404
32.125 1.0423
32.15 1.0501
32.175 1.0663
32.2 1.0808
32.225 1.0954
32.25 1.1136
32.275 1.1364
32.3 1.1642
32.325 1.2002
32.35 1.2367
32.375 1.272
32.4 1.3054
32.425 1.3328
32.45 1.3554
32.475 1.3757
32.5 1.3889
32.525 1.3941
32.55 1.3906
32.575 1.3829
32.6 1.373
32.625 1.3597
32.65 1.3418
32.675 1.3153
32.7 1.2814
32.725 1.2413
32.75 1.1949
32.775 1.1445
32.8 1.093
32.825 1.0416
32.85 0.9915
32.875 0.9387
32.9 0.8832
32.925 0.8308
32.95 0.7862
32.975 0.7439
33 0.7017
33.025 0.6601
33.05 0.617
33.075 0.5707
33.1 0.5226
33.125 0.4756
33.15 0.4269
33.175 0.3835
33.2 0.3561
33.225 0.3622
33.25 0.4047
33.275 0.4743
33.3 0.56
33.325 0.6528
33.35 0.7458
33.375 0.8305
33.4 0.903
33.425 0.9649
33.45 1.0194
33.475 1.0672
33.5 1.1048
33.525 1.1332
33.55 1.1561
33.575 1.1818
33.6 1.22
33.625 1.2693
33.65 1.3201
33.675 1.3715
33.7 1.4208
33.725 1.4653
33.75 1.5005
33.775 1.5275
33.8 1.5465
33.825 1.5581
33.85 1.5602
33.875 1.555
33.9 1.5435
33.925 1.5244
33.95 1.4982
33.975 1.4664
34 1.4291
34.025 1.3854
34.05 1.3323
34.075 1.2658
34.1 1.1879
34.125 1.102
34.15 1.0149
34.175 0.9269
34.2 0.837
34.225 0.7448
34.25 0.6532
34.275 0.5676
34.3 0.49
34.325 0.4175
34.35 0.3463
34.375 0.278
34.4 0.2178
34.425 0.1696
34.45 0.1374
34.475 0.1185
34.5 0.1122
34.525 0.1125
34.55 0.1169
34.575 0.119
34.6 0.1131
34.625 0.0982
34.65 0.0729
34.675 0.0415
34.7 0.0114
34.725 -0.0115
34.75 -0.0312
34.775 -0.0538
34.8 -0.0854
34.825 -0.1304
34.85 -0.1886
34.875 -0.2534
34.9 -0.3192
34.925 -0.3833
34.95 -0.4417
34.975 -0.4925
35 -0.5305
35.025 -0.5579
35.05 -0.5828
35.075 -0.6094
35.1 -0.6373
35.125 -0.6669
35.15 -0.6951
35.175 -0.7226
35.2 -0.7458
35.225 -0.768
35.25 -0.7891
35.275 -0.809
35.3 -0.8307
35.325 -0.8531
35.35 -0.8742
35.375 -0.8912
35.4 -0.9005
35.425 -0.8977
35.45 -0.8844
35.475 -0.8659
35.5 -0.8471
35.525 -0.833
35.55 -0.8219
35.575 -0.8093
35.6 -0.7887
35.625 -0.7631
35.65 -0.7447
35.675 -0.7366
35.7 -0.7363
35.725 -0.7461
35.75 -0.7612
35.775 -0.7796
35.8 -0.7959
35.825 -0.8021
35.85 -0.7955
35.875 -0.779
35.9 -0.7505
35.925 -0.7085
35.95 -0.6575
35.975 -0.601
36 -0.5449
36.025 -0.4961
36.05 -0.4542
36.075 -0.4128
36.1 -0.3678
36.125 -0.322
36.15 -0.2802
36.175 -0.2435
36.2 -0.2125
36.225 -0.1866
36.25 -0.1652
36.275 -0.1475
36.3 -0.1323
36.325 -0.1184
36.35 -0.1083
36.375 -0.1031
36.4 -0.1035
36.425 -0.1076
36.45 -0.1136
36.475 -0.1197
36.5 -0.1228
36.525 -0.1234
36.55 -0.1251
36.575 -0.13
36.6 -0.1368
36.625 -0.1441
36.65 -0.1503
36.675 -0.1507
36.7 -0.1387
36.725 -0.1123
36.75 -0.0725
36.775 -0.0144
36.8 0.0563
36.825 0.1372
36.85 0.226
36.875 0.3198
36.9 0.4179
36.925 0.519
36.95 0.6203
36.975 0.7207
37 0.82
37.025 0.9183
37.05 1.0176
37.075 1.1151
37.1 1.2076
37.125 1.2954
37.15 1.3805
37.175 1.4608
37.2 1.5342
37.225 1.6005
37.25 1.6589
37.275 1.7112
37.3 1.7563
37.325 1.7922
37.35 1.8202
37.375 1.8398
37.4 1.8495
37.425 1.8488
37.45 1.8385
37.475 1.8206
37.5 1.7957
37.525 1.7659
37.55 1.7396
37.575 1.7228
37.6 1.7135
37.625 1.7032
37.65 1.692
37.675 1.6816
37.7 1.6726
37.725 1.6635
37.75 1.6512
37.775 1.6337
37.8 1.6099
37.825 1.5799
37.85 1.5437
37.875 1.5004
37.9 1.4492
37.925 1.3888
37.95 1.3182
37.975 1.2407
38 1.1607
38.025 1.0879
38.05 1.0229
38.075 0.9608
38.1 0.9036
38.125 0.8506
38.15 0.8086
38.175 0.7801
38.2 0.7711
38.225 0.785
38.25 0.8104
38.275 0.8332
38.3 0.8508
38.325 0.8637
38.35 0.8711
38.375 0.8763
38.4 0.8778
38.425 0.8753
38.45 0.867
38.475 0.8529
38.5 0.8343
38.525 0.8084
38.55 0.7753
38.575 0.7338
38.6 0.6883
38.625 0.6466
38.65 0.6106
38.675 0.5775
38.7 0.5423
38.725 0.4993
38.75 0.4473
38.775 0.3951
38.8 0.3591
38.825 0.3464
38.85 0.3589
38.875 0.3828
38.9 0.4086
38.925 0.4341
38.95 0.4609
38.975 0.4911
39 0.5268
39.025 0.5615
39.05 0.5894
39.075 0.6109
39.1 0.6259
39.125 0.6339
39.15 0.6404
39.175 0.6485
39.2 0.6628
39.225 0.6837
39.25 0.7095
39.275 0.7327
39.3 0.7485
39.325 0.7555
39.35 0.7557
39.375 0.7547
39.4 0.7593
39.425 0.7754
39.45 0.8018
39.475 0.8336
39.5 0.8653
39.525 0.8942
39.55 0.9201
39.575 0.9429
39.6 0.9604
39.625 0.9726
39.65 0.9791
39.675 0.9808
39.7 0.9771
39.725 0.9669
39.75 0.9491
39.775 0.9246
39.8 0.8923
39.825 0.8497
39.85 0.7965
39.875 0.7344
39.9 0.6633
39.925 0.5836
39.95 0.4973
39.975 0.4066
40 0.3137
40.025 0.227
40.05 0.1591
40.075 0.1215
40.1 0.1104
40.125 0.1078
40.15 0.1032
40.175 0.0924
40.2 0.0776
40.225 0.0572
40.25 0.0306
40.275 -0.0042
40.3 -0.0448
40.325 -0.0938
40.35 -0.1497
40.375 -0.2126
40.4 -0.2779
40.425 -0.3449
40.45 -0.4075
40.475 -0.4681
40.5 -0.5292
40.525 -0.5946
40.55 -0.6623
40.575 -0.7305
40.6 -0.7893
40.625 -0.8309
40.65 -0.855
40.675 -0.8658
40.7 -0.8701
40.725 -0.8711
40.75 -0.8701
40.775 -0.8661
40.8 -0.8623
40.825 -0.8617
40.85 -0.8632
40.875 -0.8642
40.9 -0.8628
40.925 -0.856
40.95 -0.8471
40.975 -0.8349
41 -0.8212
41.025 -0.8011
41.05 -0.7664
41.075 -0.7083
41.1 -0.6251
41.125 -0.5304
41.15 -0.4378
41.175 -0.3538
41.2 -0.2804
41.225 -0.2171
41.25 -0.1646
41.275 -0.1207
41.3 -0.0832
41.325 -0.0467
41.35 -0.011
41.375 0.0214
41.4 0.0536
41.425 0.0855
41.45 0.1163
41.475 0.146
41.5 0.1743
41.525 0.1953
41.55 0.2067
41.575 0.2082
41.6 0.2004
41.625 0.1895
41.65 0.1837
41.675 0.1839
41.7 0.1867
41.725 0.1923
41.75 0.2039
41.775 0.2301
41.8 0.268
41.825 0.3079
41.85 0.3452
41.875 0.3775
41.9 0.4037
41.925 0.4246
41.95 0.4402
41.975 0.4527
42 0.4695
42.025 0.4879
42.05 0.5114
42.075 0.5542
42.1 0.6226
42.125 0.7133
42.15 0.8152
42.175 0.9237
42.2 1.0358
42.225 1.1458
42.25 1.2508
42.275 1.35
42.3 1.442
42.325 1.5277
42.35 1.6046
42.375 1.6738
42.4 1.7394
42.425 1.8022
42.45 1.8585
42.475 1.9088
42.5 1.9554
42.525 2.0005
42.55 2.0466
42.575 2.0933
42.6 2.1422
42.625 2.1939
42.65 2.2448
42.675 2.2943
42.7 2.344
42.725 2.3924
42.75 2.4383
42.775 2.479
42.8 2.5134
42.825 2.5433
42.85 2.5689
42.875 2.5901
42.9 2.6074
42.925 2.6219
42.95 2.6353
42.975 2.65
43 2.6678
43.025 2.6844
43.05 2.6994
43.075 2.7141
43.1 2.7233
43.125 2.7253
43.15 2.7197
43.175 2.7073
43.2 2.6878
43.225 2.6603
43.25 2.6238
43.275 2.5776
43.3 2.5248
43.325 2.4716
43.35 2.4273
43.375 2.3982
43.4 2.382
43.425 2.3746
43.45 2.3754
43.475 2.3794
43.5 2.3804
43.525 2.3767
43.55 2.3668
43.575 2.35
43.6 2.3252
43.625 2.2928
43.65 2.2521
43.675 2.2053
43.7 2.1625
43.725 2.1347
43.75 2.1181
43.775 2.1122
43.8 2.1136
43.825 2.1168
43.85 2.1149
43.875 2.105
43.9 2.0909
43.925 2.077
43.95 2.0645
43.975 2.0553
44 2.0481
44.025 2.0375
44.05 2.0248
44.075 2.0192
44.1 2.0326
44.125 2.0567
44.15 2.0833
44.175 2.1105
44.2 2.1338
44.225 2.1521
44.25 2.1652
44.275 2.1702
44.3 2.1659
44.325 2.1534
44.35 2.1365
44.375 2.1257
44.4 2.127
44.425 2.1374
44.45 2.1458
44.475 2.1514
44.5 2.1539
44.525 2.1528
44.55 2.1489
44.575 2.1409
44.6 2.1254
44.625 2.101
44.65 2.0679
44.675 2.0301
44.7 1.9956
44.725 1.9775
44.75 1.9833
44.775 2.0087
44.8 2.0447
44.825 2.0834
44.85 2.1215
44.875 2.1567
44.9 2.1918
44.925 2.2302
44.95 2.2718
44.975 2.3141
45 2.3525
45.025 2.3885
45.05 2.4206
45.075 2.4447
45.1 2.459
45.125 2.4641
45.15 2.4596
45.175 2.4471
45.2 2.4304
45.225 2.4135
45.25 2.3981
45.275 2.3826
45.3 2.3691
45.325 2.3562
45.35 2.3414
45.375 2.3282
45.4 2.3205
45.425 2.3191
45.45 2.3228
45.475 2.3286
45.5 2.3338
45.525 2.3397
45.55 2.3459
45.575 2.3562
45.6 2.3733
45.625 2.3937
45.65 2.4134
45.675 2.4316
45.7 2.4496
45.725 2.467
45.75 2.4884
45.775 2.5145
45.8 2.5409
45.825 2.5626
45.85 2.5774
45.875 2.5836
45.9 2.5789
45.925 2.5641
45.95 2.5437
45.975 2.5202
46 2.4961
46.025 2.4748
46.05 2.4571
46.075 2.4395
46.1 2.4247
46.125 2.4144
46.15 2.4105
46.175 2.4101
46.2 2.4112
46.225 2.4122
46.25 2.4115
46.275 2.405
46.3 2.3916
46.325 2.3723
46.35 2.3453
46.375 2.3113
46.4 2.2733
46.425 2.234
46.45 2.1915
46.475 2.145
46.5 2.091
46.525 2.0308
46.55 1.9662
46.575 1.8945
46.6 1.8159
46.625 1.7334
46.65 1.6505
46.675 1.5734
46.7 1.5049
46.725 1.4448
46.75 1.3919
46.775 1.3445
46.8 1.2983
46.825 1.2522
46.85 1.2072
46.875 1.159
46.9 1.1054
46.925 1.0456
46.95 0.9786
46.975 0.9074
47 0.8418
47.025 0.7935
47.05 0.7634
47.075 0.7468
47.1 0.7402
47.125 0.7354
47.15 0.7283
47.175 0.718
47.2 0.6998
47.225 0.672
47.25 0.6356
47.275 0.5898
47.3 0.5348
47.325 0.4707
47.35 0.4019
47.375 0.3307
47.4 0.2602
47.425 0.1917
47.45 0.1224
47.475 0.0488
47.5 -0.0271
47.525 -0.106
47.55 -0.1832
47.575 -0.2508
47.6 -0.3023
47.625 -0.3336
47.65 -0.3506
47.675 -0.357
47.7 -0.3592
47.725 -0.3629
47.75 -0.3729
47.775 -0.3914
47.8 -0.4157
47.825 -0.4411
47.85 -0.4594
47.875 -0.4586
47.9 -0.4467
47.925 -0.4381
47.95 -0.4377
47.975 -0.4434
48 -0.4528
48.025 -0.4563
48.05 -0.4475
48.075 -0.4332
48.1 -0.4237
48.125 -0.4231
48.15 -0.4333
48.175 -0.4536
48.2 -0.4832
48.225 -0.5208
48.25 -0.5665
48.275 -0.6154
48.3 -0.6597
48.325 -0.6964
48.35 -0.7275
48.375 -0.7496
48.4 -0.7615
48.425 -0.7713
48.45 -0.7866
48.475 -0.8085
48.5 -0.8414
48.525 -0.8863
48.55 -0.9382
48.575 -0.9924
48.6 -1.0448
48.625 -1.094
48.65 -1.1416
48.675 -1.1874
48.7 -1.2326
48.725 -1.2787
48.75 -1.3311
48.775 -1.3925
48.8 -1.4636
48.825 -1.5389
48.85 -1.6061
48.875 -1.6524
48.9 -1.6857
48.925 -1.7209
48.95 -1.7583
48.975 -1.7879
49 -1.8012
49.025 -1.7933
49.05 -1.7781
49.075 -1.7617
49.1 -1.7446
49.125 -1.7226
49.15 -1.7
49.175 -1.6812
49.2 -1.6645
49.225 -1.6486
49.25 -1.6341
49.275 -1.6263
49.3 -1.6198
49.325 -1.6089
49.35 -1.5853
49.375 -1.5528
49.4 -1.5156
49.425 -1.4824
49.45 -1.4554
49.475 -1.4361
49.5 -1.4217
49.525 -1.4093
49.55 -1.3951
49.575 -1.3795
49.6 -1.3651
49.625 -1.3533
49.65 -1.3464
49.675 -1.349
49.7 -1.3632
49.725 -1.392
49.75 -1.432
49.775 -1.4851
49.8 -1.5409
49.825 -1.5953
49.85 -1.6438
49.875 -1.6837
49.9 -1.7135
49.925 -1.73
49.95 -1.7325
49.975 -1.7284
50 -1.7209
50.025 -1.7041
50.05 -1.6739
50.075 -1.6284
50.1 -1.57
50.125 -1.5039
50.15 -1.4394
50.175 -1.3761
50.2 -1.3197
50.225 -1.2786
50.25 -1.2597
50.275 -1.2477
50.3 -1.2297
50.325 -1.2078
50.35 -1.1846
50.375 -1.1599
50.4 -1.128
50.425 -1.0885
50.45 -1.0483
50.475 -1.0223
50.5 -1.0289
50.525 -1.0604
50.55 -1.1015
50.575 -1.1417
50.6 -1.1696
50.625 -1.1767
50.65 -1.1663
50.675 -1.1413
50.7 -1.0983
50.725 -1.0436
50.75 -0.9949
50.775 -0.9566
50.8 -0.9339
50.825 -0.9248
50.85 -0.9238
50.875 -0.9294
50.9 -0.9404
50.925 -0.95
50.95 -0.9584
50.975 -0.9663
51 -0.9653
51.025 -0.9495
51.05 -0.9246
51.075 -0.8951
51.1 -0.8635
51.125 -0.8291
51.15 -0.7884
51.175 -0.7429
51.2 -0.6931
51.225 -0.6365
51.25 -0.5727
51.275 -0.5001
51.3 -0.4197
51.325 -0.3271
51.35 -0.2245
51.375 -0.1241
51.4 -0.0311
51.425 0.0542
51.45 0.1345
51.475 0.2105
51.5 0.2805
51.525 0.3451
51.55 0.4032
51.575 0.4543
51.6 0.4969
51.625 0.5309
51.65 0.555
51.675 0.5721
51.7 0.5869
51.725 0.6004
51.75 0.6123
51.775 0.6228
51.8 0.6318
51.825 0.638
51.85 0.644
51.875 0.651
51.9 0.6621
51.925 0.6768
51.95 0.695
51.975 0.7184
52 0.7504
52.025 0.7828
52.05 0.8106
52.075 0.8328
52.1 0.8491
52.125 0.8566
52.15 0.8543
52.175 0.8431
52.2 0.8254
52.225 0.8059
52.25 0.7854
52.275 0.7652
52.3 0.7431
52.325 0.723
52.35 0.7056
52.375 0.6931
52.4 0.6829
52.425 0.6795
52.45 0.6812
52.475 0.6875
52.5 0.6967
52.525 0.7148
52.55 0.743
52.575 0.773
52.6 0.7982
52.625 0.8163
52.65 0.8245
52.675 0.8255
52.7 0.8282
52.725 0.8363
52.75 0.8514
52.775 0.8736
52.8 0.9039
52.825 0.9337
52.85 0.9585
52.875 0.9805
52.9 1
52.925 1.0187
52.95 1.0361
52.975 1.0489
53 1.055
53.025 1.0524
53.05 1.0399
53.075 1.0177
53.1 0.9872
53.125 0.9487
53.15 0.9037
53.175 0.8534
53.2 0.801
53.225 0.7468
53.25 0.6975
53.275 0.6557
53.3 0.6147
53.325 0.5699
53.35 0.5131
53.375 0.4424
53.4 0.3632
53.425 0.2857
53.45 0.2279
53.475 0.193
53.5 0.1681
53.525 0.1464
53.55 0.1243
53.575 0.1039
53.6 0.089
53.625 0.0806
53.65 0.0736
53.675 0.0582
53.7 0.0359
53.725 0.0115
53.75 -0.0144
53.775 -0.0398
53.8 -0.0666
53.825 -0.0894
53.85 -0.102
53.875 -0.106
53.9 -0.1071
53.925 -0.1043
53.95 -0.0934
53.975 -0.0686
54 -0.0267
54.025 0.0261
54.05 0.0801
54.075 0.1293
54.1 0.1721
54.125 0.2087
54.15 0.2417
54.175 0.271
54.2 0.2976
54.225 0.3217
54.25 0.341
54.275 0.3522
54.3 0.3573
54.325 0.3662
54.35 0.383
54.375 0.4039
54.4 0.4238
54.425 0.4374
54.45 0.4436
54.475 0.4429
54.5 0.4334
54.525 0.4142
54.55 0.3855
54.575 0.3471
54.6 0.2978
54.625 0.2375
54.65 0.171
54.675 0.1153
54.7 0.0878
54.725 0.0724
54.75 0.0693
54.775 0.0945
54.8 0.1497
54.825 0.2171
54.85 0.2913
54.875 0.366
54.9 0.4335
54.925 0.4913
54.95 0.5422
54.975 0.5879
55 0.6281
55.025 0.6711
55.05 0.7232
55.075 0.7811
55.1 0.8398
55.125 0.8992
55.15 0.9591
55.175 1.0296
55.2 1.1204
55.225 1.2201
55.25 1.3161
55.275 1.4057
55.3 1.4908
55.325 1.5718
55.35 1.6496
55.375 1.7249
55.4 1.7972
55.425 1.8676
55.45 1.9358
55.475 2.0004
55.5 2.0602
55.525 2.1149
55.55 2.1646
55.575 2.2117
55.6 2.2614
55.625 2.32
55.65 2.3876
55.675 2.4619
55.7 2.5449
55.725 2.6345
55.75 2.7254
55.775 2.815
55.8 2.9026
55.825 2.9874
55.85 3.0697
55.875 3.1499
55.9 3.2274
55.925 3.303
55.95 3.3773
55.975 3.4497
56 3.5204
56.025 3.5896
56.05 3.6569
56.075 3.7224
56.1 3.786
56.125 3.8481
56.15 3.9086
56.175 3.9672
56.2 4.0239
56.225 4.0783
56.25 4.1305
56.275 4.1809
56.3 4.2293
56.325 4.2755
56.35 4.3197
56.375 4.3621
56.4 4.4022
56.425 4.4399
56.45 4.4756
56.475 4.5096
56.5 4.5414
56.525 4.5713
56.55 4.5988
56.575 4.6237
56.6 4.646
56.625 4.6651
56.65 4.6799
56.675 4.6908
56.7 4.6978
56.725 4.7012
56.75 4.7019
56.775 4.7
56.8 4.6955
56.825 4.6888
56.85 4.6801
56.875 4.6695
56.9 4.6574
56.925 4.6435
56.95 4.6274
56.975 4.6091
57 4.5884
57.025 4.5649
57.05 4.5388
57.075 4.511
57.1 4.481
57.125 4.4488
57.15 4.4142
57.175 4.3776
57.2 4.3384
57.225 4.2963
57.25 4.251
57.275 4.2034
57.3 4.1537
57.325 4.1021
57.35 4.0486
57.375 3.9932
57.4 3.9361
57.425 3.8779
57.45 3.8182
57.475 3.757
57.5 3.6943
57.525 3.6301
57.55 3.5642
57.575 3.4965
57.6 3.4267
57.625 3.3545
57.65 3.2798
57.675 3.202
57.7 3.1211
57.725 3.0367
57.75 2.9482
57.775 2.8558
57.8 2.76
57.825 2.6631
57.85 2.5673
57.875 2.4758
57.9 2.3871
57.925 2.3025
57.95 2.2286
57.975 2.18
58 2.1675
58.025 2.1743
58.05 2.1842
58.075 2.189
58.1 2.1901
58.125 2.1939
58.15 2.1993
58.175 2.2013
58.2 2.1992
58.225 2.1958
58.25 2.1932
58.275 2.1921
58.3 2.194
58.325 2.1967
58.35 2.1968
58.375 2.1933
58.4 2.1866
58.425 2.176
58.45 2.1591
58.475 2.1358
58.5 2.1053
58.525 2.0699
58.55 2.0329
58.575 1.9959
58.6 1.9644
58.625 1.953
58.65 1.959
58.675 1.9732
58.7 1.9903
58.725 2.0077
58.75 2.0238
58.775 2.0385
58.8 2.0517
58.825 2.0622
58.85 2.0714
58.875 2.0816
58.9 2.0936
58.925 2.1057
58.95 2.1158
58.975 2.12
59 2.1181
59.025 2.1105
59.05 2.0977
59.075 2.0797
59.1 2.0559
59.125 2.0262
59.15 1.9923
59.175 1.9558
59.2 1.9185
59.225 1.8815
59.25 1.8428
59.275 1.8014
59.3 1.7601
59.325 1.7222
59.35 1.6859
59.375 1.6491
59.4 1.6113
59.425 1.5746
59.45 1.5431
59.475 1.518
59.5 1.5006
59.525 1.4902
59.55 1.483
59.575 1.4787
59.6 1.4697
59.625 1.4523
59.65 1.4259
59.675 1.389
59.7 1.3437
59.725 1.2932
59.75 1.2374
59.775 1.1783
59.8 1.1162
59.825 1.0527
59.85 0.9865
59.875 0.918
59.9 0.8465
59.925 0.7726
59.95 0.6975
59.975 0.6223
60 0.5481
60.025 0.4746
60.05 0.4074
60.075 0.3553
60.1 0.3254
60.125 0.3168
60.15 0.3213
60.175 0.3283
60.2 0.3315
60.225 0.3298
60.25 0.3283
60.275 0.3304
60.3 0.34
60.325 0.3615
60.35 0.3917
60.375 0.4236
60.4 0.4519
60.425 0.4716
60.45 0.4792
60.475 0.4758
60.5 0.4635
60.525 0.4446
60.55 0.4218
60.575 0.3972
60.6 0.38
60.625 0.3756
60.65 0.3795
60.675 0.392
60.7 0.4177
60.725 0.4617
60.75 0.5129
60.775 0.5616
60.8 0.6052
60.825 0.6455
60.85 0.6875
60.875 0.7312
60.9 0.772
60.925 0.8088
60.95 0.8391
60.975 0.8621
61 0.8814
61.025 0.9005
61.05 0.9171
61.075 0.933
61.1 0.9494
61.125 0.9641
61.15 0.9754
61.175 0.9852
61.2 0.9979
61.225 1.0227
61.25 1.0684
61.275 1.1276
61.3 1.1865
61.325 1.2415
61.35 1.2915
61.375 1.3361
61.4 1.3762
61.425 1.4121
61.45 1.4437
61.475 1.4754
61.5 1.5061
61.525 1.5349
61.55 1.5703
61.575 1.6142
61.6 1.657
61.625 1.6934
61.65 1.7208
61.675 1.738
61.7 1.7431
61.725 1.7372
61.75 1.7213
61.775 1.6974
61.8 1.6657
61.825 1.6242
61.85 1.5807
61.875 1.5443
61.9 1.5122
61.925 1.4838
61.95 1.4576
61.975 1.4306
62 1.4031
62.025 1.3734
62.05 1.3402
62.075 1.3084
62.1 1.2871
62.125 1.2791
62.15 1.2777
62.175 1.2783
62.2 1.2778
62.225 1.2723
62.25 1.2602
62.275 1.2416
62.3 1.2171
62.325 1.1849
62.35 1.1458
62.375 1.1009
62.4 1.0488
62.425 0.9898
62.45 0.9333
62.475 0.8867
62.5 0.8561
62.525 0.8486
62.55 0.8593
62.575 0.8795
62.6 0.9016
62.625 0.9269
62.65 0.9526
62.675 0.9755
62.7 0.9924
62.725 1.003
62.75 1.0082
62.775 1.0111
62.8 1.0135
62.825 1.018
62.85 1.0293
62.875 1.0479
62.9 1.0703
62.925 1.0943
62.95 1.1153
62.975 1.1309
63 1.139
63.025 1.1384
63.05 1.1292
63.075 1.1138
63.1 1.0965
63.125 1.0783
63.15 1.0621
63.175 1.0474
63.2 1.0388
63.225 1.0419
63.25 1.0558
63.275 1.0755
63.3 1.1019
63.325 1.1384
63.35 1.1857
63.375 1.2471
63.4 1.3179
63.425 1.3898
63.45 1.4574
63.475 1.5164
63.5 1.5661
63.525 1.6087
63.55 1.6462
63.575 1.6767
63.6 1.6984
63.625 1.7133
63.65 1.7236
63.675 1.7302
63.7 1.7364
63.725 1.7426
63.75 1.7466
63.775 1.7463
63.8 1.7399
63.825 1.7263
63.85 1.7062
63.875 1.6805
63.9 1.6502
63.925 1.615
63.95 1.5785
63.975 1.5438
64 1.5087
64.025 1.4727
64.05 1.4352
64.075 1.3963
64.1 1.3611
64.125 1.3268
64.15 1.2895
64.175 1.246
64.2 1.1939
64.225 1.133
64.25 1.0646
64.275 0.9909
64.3 0.9229
64.325 0.8711
64.35 0.8318
64.375 0.7979
64.4 0.7622
64.425 0.7236
64.45 0.6826
64.475 0.6407
64.5 0.599
64.525 0.5615
64.55 0.5317
64.575 0.5175
64.6 0.5201
64.625 0.5363
64.65 0.5622
64.675 0.5917
64.7 0.6213
64.725 0.648
64.75 0.6682
64.775 0.6844
64.8 0.7011
64.825 0.7208
64.85 0.7416
64.875 0.76
64.9 0.7718
64.925 0.7762
64.95 0.7743
64.975 0.7653
65 0.7511
65.025 0.7369
65.05 0.7245
65.075 0.7193
65.1 0.7236
65.125 0.7325
65.15 0.7391
65.175 0.7387
65.2 0.7293
65.225 0.7125
65.25 0.6907
65.275 0.6687
65.3 0.6458
65.325 0.6194
65.35 0.5894
65.375 0.5542
65.4 0.5123
65.425 0.4674
65.45 0.4148
65.475 0.3547
65.5 0.2911
65.525 0.2271
65.55 0.173
65.575 0.1403
65.6 0.126
65.625 0.1221
65.65 0.1231
65.675 0.125
65.7 0.1247
65.725 0.1235
65.75 0.1254
65.775 0.1283
65.8 0.136
65.825 0.1602
65.85 0.2159
65.875 0.2945
65.9 0.3814
65.925 0.4689
65.95 0.5594
65.975 0.6515
66 0.7384
66.025 0.819
66.05 0.8919
66.075 0.9578
66.1 1.0162
66.125 1.0668
66.15 1.1102
66.175 1.1514
66.2 1.1976
66.225 1.2452
66.25 1.2888
66.275 1.327
66.3 1.3618
66.325 1.3948
66.35 1.4266
66.375 1.4565
66.4 1.4826
66.425 1.5025
66.45 1.5149
66.475 1.5221
66.5 1.5226
66.525 1.5176
66.55 1.5062
66.575 1.4869
66.6 1.4594
66.625 1.4274
66.65 1.3909
66.675 1.3496
66.7 1.3037
66.725 1.2536
66.75 1.2042
66.775 1.1555
66.8 1.1063
66.825 1.0567
66.85 1.0137
66.875 0.9798
66.9 0.9512
66.925 0.93
66.95 0.9137
66.975 0.9085
67 0.9141
67.025 0.9226
67.05 0.934
67.075 0.9519
67.1 0.9723
67.125 0.9884
67.15 1.0002
67.175 1.0112
67.2 1.0242
67.225 1.0447
67.25 1.0739
67.275 1.112
67.3 1.1539
67.325 1.1982
67.35 1.2456
67.375 1.2989
67.4 1.3616
67.425 1.4257
67.45 1.4917
67.475 1.5629
67.5 1.6387
67.525 1.7187
67.55 1.8
67.575 1.8798
67.6 1.9584
67.625 2.0411
67.65 2.1322
67.675 2.2328
67.7 2.3376
67.725 2.4423
67.75 2.5428
67.775 2.6352
67.8 2.7175
67.825 2.7875
67.85 2.8455
67.875 2.8915
67.9 2.926
67.925 2.9468
67.95 2.9519
67.975 2.9398
68 2.9127
68.025 2.8737
68.05 2.8293
68.075 2.7824
68.1 2.7359
68.125 2.6953
68.15 2.6577
68.175 2.6243
68.2 2.6039
68.225 2.5929
68.25 2.5866
68.275 2.583
68.3 2.5813
68.325 2.5837
68.35 2.5882
68.375 2.5922
68.4 2.6031
68.425 2.6216
68.45 2.6468
68.475 2.6746
68.5 2.7014
68.525 2.7251
68.55 2.7424
68.575 2.7554
68.6 2.7642
68.625 2.7674
68.65 2.7646
68.675 2.7543
68.7 2.735
68.725 2.7093
68.75 2.6744
68.775 2.6355
68.8 2.5955
68.825 2.5501
68.85 2.4986
68.875 2.4425
68.9 2.386
68.925 2.3287
68.95 2.2731
68.975 2.2228
69 2.1761
69.025 2.1268
69.05 2.0735
69.075 2.0122
69.1 1.9448
69.125 1.8732
69.15 1.801
69.175 1.7299
69.2 1.6581
69.225 1.5915
69.25 1.5343
69.275 1.4884
69.3 1.4542
69.325 1.427
69.35 1.4101
69.375 1.4117
69.4 1.4324
69.425 1.4693
69.45 1.5243
69.475 1.5914
69.5 1.672
69.525 1.7645
69.55 1.8563
69.575 1.9419
69.6 2.0206
69.625 2.0899
69.65 2.1519
69.675 2.2057
69.7 2.2492
69.725 2.283
69.75 2.3097
69.775 2.3303
69.8 2.346
69.825 2.3593
69.85 2.3713
69.875 2.3865
69.9 2.4052
69.925 2.4253
69.95 2.4461
69.975 2.4618
70 2.4684
70.025 2.4657
70.05 2.4586
70.075 2.4453
70.1 2.4243
70.125 2.3993
70.15 2.3749
70.175 2.3496
70.2 2.3225
70.225 2.2948
70.25 2.263
70.275 2.2273
70.3 2.1905
70.325 2.154
70.35 2.1207
70.375 2.0986
70.4 2.096
70.425 2.1117
70.45 2.1408
70.475 2.1734
70.5 2.2075
70.525 2.2441
70.55 2.2812
70.575 2.319
70.6 2.3569
70.625 2.3926
70.65 2.4222
70.675 2.4434
70.7 2.4562
70.725 2.4609
70.75 2.4569
70.775 2.4457
70.8 2.4285
70.825 2.4055
70.85 2.3786
70.875 2.3512
70.9 2.3247
70.925 2.3003
70.95 2.2816
70.975 2.2689
71 2.2594
71.025 2.2533
71.05 2.2501
71.075 2.2525
71.1 2.259
71.125 2.271
71.15 2.2881
71.175 2.3089
71.2 2.3303
71.225 2.347
71.25 2.3582
71.275 2.3628
71.3 2.362
71.325 2.3581
71.35 2.3568
71.375 2.364
71.4 2.3805
71.425 2.4043
71.45 2.431
71.475 2.4581
71.5 2.4828
71.525 2.5024
71.55 2.5152
71.575 2.5201
71.6 2.5158
71.625 2.5018
71.65 2.4811
71.675 2.4525
71.7 2.4155
71.725 2.3715
71.75 2.3206
71.775 2.2628
71.8 2.2026
71.825 2.1451
71.85 2.0928
71.875 2.0487
71.9 2.0129
71.925 1.9829
71.95 1.9553
71.975 1.9277
72 1.8989
72.025 1.8673
72.05 1.8318
72.075 1.7975
72.1 1.7669
72.125 1.747
72.15 1.7367
72.175 1.7296
72.2 1.722
72.225 1.7149
72.25 1.7153
72.275 1.727
72.3 1.7412
72.325 1.7446
72.35 1.7347
72.375 1.7133
72.4 1.689
72.425 1.676
72.45 1.6765
72.475 1.687
72.5 1.7051
72.525 1.7236
72.55 1.7412
72.575 1.7568
72.6 1.7675
72.625 1.7725
72.65 1.7731
72.675 1.7685
72.7 1.7597
72.725 1.7482
72.75 1.7344
72.775 1.7184
72.8 1.6988
72.825 1.677
72.85 1.6533
72.875 1.6282
72.9 1.6025
72.925 1.5766
72.95 1.5519
72.975 1.5285
73 1.5052
73.025 1.4814
73.05 1.4544
73.075 1.4257
73.1 1.3963
73.125 1.3703
73.15 1.3485
73.175 1.3288
73.2 1.3082
73.225 1.2871
73.25 1.2671
73.275 1.2498
73.3 1.2344
73.325 1.2184
73.35 1.2012
73.375 1.1835
73.4 1.1656
73.425 1.1465
73.45 1.122
73.475 1.092
73.5 1.0564
73.525 1.0165
73.55 0.9757
73.575 0.9397
73.6 0.9079
73.625 0.8802
73.65 0.8584
73.675 0.8392
73.7 0.815
73.725 0.7847
73.75 0.7542
73.775 0.7311
73.8 0.7142
73.825 0.6993
73.85 0.6814
73.875 0.6601
73.9 0.6363
73.925 0.6126
73.95 0.5923
73.975 0.58
74 0.5715
74.025 0.5611
74.05 0.5511
74.075 0.5463
74.1 0.5487
74.125 0.5581
74.15 0.5755
74.175 0.599
74.2 0.6226
74.225 0.6454
74.25 0.6667
74.275 0.6877
74.3 0.7103
74.325 0.7364
74.35 0.7692
74.375 0.8069
74.4 0.8476
74.425 0.8931
74.45 0.9458
74.475 0.9963
74.5 1.0401
74.525 1.0799
74.55 1.122
74.575 1.1718
74.6 1.2313
74.625 1.3013
74.65 1.3808
74.675 1.4655
74.7 1.5519
74.725 1.6334
74.75 1.7095
74.775 1.7822
74.8 1.8541
74.825 1.9243
74.85 1.9917
74.875 2.0543
74.9 2.1123
74.925 2.1667
74.95 2.2187
74.975 2.2655
75 2.3058
75.025 2.3389
75.05 2.3653
75.075 2.3845
75.1 2.3971
75.125 2.4057
75.15 2.4154
75.175 2.434
75.2 2.4669
75.225 2.5066
75.25 2.5444
75.275 2.5778
75.3 2.6097
75.325 2.6394
75.35 2.6695
75.375 2.6984
75.4 2.7255
75.425 2.7493
75.45 2.7684
75.475 2.7812
75.5 2.7876
75.525 2.7891
75.55 2.7872
75.575 2.7855
75.6 2.7859
75.625 2.7874
75.65 2.7879
75.675 2.7901
75.7 2.7976
75.725 2.8129
75.75 2.8439
75.775 2.8919
75.8 2.9454
75.825 3.0026
75.85 3.063
75.875 3.1219
75.9 3.1805
75.925 3.2413
75.95 3.3044
75.975 3.368
76 3.429
76.025 3.4831
76.05 3.5346
76.075 3.5851
76.1 3.6434
76.125 3.711
76.15 3.7755
76.175 3.8281
76.2 3.8683
76.225 3.8986
76.25 3.9251
76.275 3.9664
76.3 4.0253
76.325 4.0809
76.35 4.1263
76.375 4.1622
76.4 4.1868
76.425 4.2
76.45 4.2046
76.475 4.2036
76.5 4.2015
76.525 4.1986
76.55 4.1943
76.575 4.1906
76.6 4.1893
76.625 4.192
76.65 4.2016
76.675 4.2174
76.7 4.2319
76.725 4.2384
76.75 4.2352
76.775 4.2232
76.8 4.204
76.825 4.1792
76.85 4.1517
76.875 4.1247
76.9 4.099
76.925 4.0725
76.95 4.0457
76.975 4.0179
77 3.988
77.025 3.9591
77.05 3.936
77.075 3.9164
77.1 3.8973
77.125 3.8746
77.15 3.8425
77.175 3.7991
77.2 3.7467
77.225 3.6924
77.25 3.6401
77.275 3.5895
77.3 3.5438
77.325 3.5096
77.35 3.4889
77.375 3.4804
77.4 3.4747
77.425 3.4677
77.45 3.4612
77.475 3.4496
77.5 3.4303
77.525 3.4047
77.55 3.3743
77.575 3.3389
77.6 3.3045
77.625 3.2837
77.65 3.2874
77.675 3.3103
77.7 3.3448
77.725 3.3878
77.75 3.4425
77.775 3.5034
77.8 3.5617
77.825 3.6124
77.85 3.6529
77.875 3.6837
77.9 3.7051
77.925 3.718
77.95 3.723
77.975 3.7215
78 3.7165
78.025 3.7083
78.05 3.6974
78.075 3.6843
78.1 3.6671
78.125 3.6456
78.15 3.6185
78.175 3.586
78.2 3.548
78.225 3.5044
78.25 3.4545
78.275 3.4009
78.3 3.3511
78.325 3.3095
78.35 3.2774
78.375 3.2465
78.4 3.2129
78.425 3.1787
78.45 3.1456
78.475 3.1164
78.5 3.0947
78.525 3.0854
78.55 3.084
78.575 3.0875
78.6 3.0898
78.625 3.092
78.65 3.0928
78.675 3.0967
78.7 3.1071
78.725 3.1281
78.75 3.1616
78.775 3.2
78.8 3.2358
78.825 3.2761
78.85 3.3378
78.875 3.4084
78.9 3.4867
78.925 3.5743
78.95 3.662
78.975 3.745
79 3.8228
79.025 3.8953
79.05 3.9644
79.075 4.0329
79.1 4.0998
79.125 4.1678
79.15 4.2342
79.175 4.295
79.2 4.3485
79.225 4.3954
79.25 4.437
79.275 4.472
79.3 4.5009
79.325 4.5232
79.35 4.5391
79.375 4.5502
79.4 4.5581
79.425 4.5619
79.45 4.5632
79.475 4.5639
79.5 4.5651
79.525 4.5699
79.55 4.5786
79.575 4.5915
79.6 4.609
79.625 4.6279
79.65 4.645
79.675 4.6579
79.7 4.666
79.725 4.6696
79.75 4.6703
79.775 4.6724
79.8 4.6749
79.825 4.6746
79.85 4.6684
79.875 4.6568
79.9 4.6406
79.925 4.6184
79.95 4.5885
79.975 4.5512
80 4.5082
80.025 4.4586
80.05 4.4026
80.075 4.3435
80.1 4.2848
80.125 4.2231
80.15 4.1565
80.175 4.0879
80.2 4.0239
80.225 3.9724
80.25 3.9327
80.275 3.897
80.3 3.8656
80.325 3.8368
80.35 3.8055
80.375 3.7671
80.4 3.7224
80.425 3.6717
80.45 3.6188
80.475 3.5679
80.5 3.5237
80.525 3.4918
80.55 3.4704
80.575 3.4549
80.6 3.4409
80.625 3.4234
80.65 3.4021
80.675 3.3768
80.7 3.347
80.725 3.3103
80.75 3.2691
80.775 3.2232
80.8 3.1757
80.825 3.1302
80.85 3.0908
80.875 3.0604
80.9 3.0372
80.925 3.0194
80.95 3.0046
80.975 2.9905
81 2.98
81.025 2.9743
81.05 2.9756
81.075 2.9855
81.1 3.0095
81.125 3.0528
81.15 3.1096
81.175 3.1705
81.2 3.2338
81.225 3.2972
81.25 3.3596
81.275 3.4151
81.3 3.4659
81.325 3.517
81.35 3.5717
81.375 3.6248
81.4 3.6729
81.425 3.718
81.45 3.7558
81.475 3.7837
81.5 3.804
81.525 3.8199
81.55 3.8291
81.575 3.8307
81.6 3.8239
81.625 3.8096
81.65 3.7882
81.675 3.7592
81.7 3.7263
81.725 3.6947
81.75 3.6657
81.775 3.631
81.8 3.5914
81.825 3.554
81.85 3.5164
81.875 3.472
81.9 3.4225
81.925 3.3736
81.95 3.3249
81.975 3.2713
82 3.2163
82.025 3.1581
82.05 3.1018
82.075 3.0545
82.1 3.0139
82.125 2.9777
82.15 2.9424
82.175 2.9038
82.2 2.8583
82.225 2.8034
82.25 2.7419
82.275 2.6799
82.3 2.6195
82.325 2.5556
82.35 2.4832
82.375 2.4026
82.4 2.3206
82.425 2.2559
82.45 2.2258
82.475 2.2245
82.5 2.242
82.525 2.2654
82.55 2.289
82.575 2.3065
82.6 2.3192
82.625 2.3303
82.65 2.3367
82.675 2.3385
82.7 2.3358
82.725 2.3281
82.75 2.3194
82.775 2.3107
82.8 2.2943
82.825 2.2726
82.85 2.2508
82.875 2.2339
82.9 2.2225
82.925 2.2168
82.95 2.2128
82.975 2.2068
83 2.1952
83.025 2.1773
83.05 2.1553
83.075 2.1295
83.1 2.1019
83.125 2.0804
83.15 2.0666
83.175 2.0614
83.2 2.07
83.225 2.0913
83.25 2.1167
83.275 2.1431
83.3 2.1674
83.325 2.1944
83.35 2.229
83.375 2.2673
83.4 2.3022
83.425 2.3333
83.45 2.3592
83.475 2.3771
83.5 2.3877
83.525 2.3934
83.55 2.3941
83.575 2.399
83.6 2.4141
83.625 2.4296
83.65 2.4399
83.675 2.4439
83.7 2.4412
83.725 2.4306
83.75 2.4129
83.775 2.3876
83.8 2.3539
83.825 2.3134
83.85 2.2709
83.875 2.2269
83.9 2.1798
83.925 2.1292
83.95 2.0779
83.975 2.0319
84 1.9938
84.025 1.9572
84.05 1.9173
84.075 1.8715
84.1 1.8227
84.125 1.7729
84.15 1.7269
84.175 1.6848
84.2 1.6474
84.225 1.6109
84.25 1.5753
84.275 1.5382
84.3 1.4987
84.325 1.4548
84.35 1.4062
84.375 1.3549
84.4 1.3041
84.425 1.2545
84.45 1.209
84.475 1.1641
84.5 1.1178
84.525 1.0704
84.55 1.0254
84.575 0.9866
84.6 0.9633
84.625 0.9555
84.65 0.9646
84.675 0.9952
84.7 1.0321
84.725 1.0677
84.75 1.1054
84.775 1.1381
84.8 1.1642
84.825 1.186
84.85 1.2063
84.875 1.2321
84.9 1.2702
84.925 1.3249
84.95 1.3932
84.975 1.4647
85 1.5377
85.025 1.6076
85.05 1.6719
85.075 1.7277
85.1 1.7752
85.125 1.8164
85.15 1.8541
85.175 1.886
85.2 1.9119
85.225 1.933
85.25 1.9577
85.275 1.9931
85.3 2.0407
85.325 2.0927
85.35 2.1427
85.375 2.1879
85.4 2.226
85.425 2.257
85.45 2.2838
85.475 2.3067
85.5 2.3251
85.525 2.3348
85.55 2.3342
85.575 2.3217
85.6 2.2973
85.625 2.2637
85.65 2.2252
85.675 2.1873
85.7 2.1475
85.725 2.1021
85.75 2.0481
85.775 1.9864
85.8 1.9221
85.825 1.8668
85.85 1.8258
85.875 1.7953
85.9 1.766
85.925 1.7318
85.95 1.691
85.975 1.6455
86 1.5995
86.025 1.5626
86.05 1.5425
86.075 1.534
86.1 1.5295
86.125 1.5227
86.15 1.516
86.175 1.509
86.2 1.4998
86.225 1.4857
86.25 1.4679
86.275 1.4503
86.3 1.4365
86.325 1.4302
86.35 1.4276
86.375 1.4284
86.4 1.4318
86.425 1.4406
86.45 1.4595
86.475 1.4849
86.5 1.5081
86.525 1.5236
86.55 1.5307
86.575 1.5315
86.6 1.5298
86.625 1.5275
86.65 1.5279
86.675 1.5374
86.7 1.565
86.725 1.6156
86.75 1.684
86.775 1.7578
86.8 1.8293
86.825 1.8958
86.85 1.9565
86.875 2.0118
86.9 2.0617
86.925 2.1065
86.95 2.1464
86.975 2.1809
87 2.2103
87.025 2.2355
87.05 2.2578
87.075 2.2779
87.1 2.2959
87.125 2.3116
87.15 2.3246
87.175 2.3351
87.2 2.3455
87.225 2.3566
87.25 2.3662
87.275 2.3725
87.3 2.3749
87.325 2.3732
87.35 2.3672
87.375 2.3581
87.4 2.3462
87.425 2.3306
87.45 2.3114
87.475 2.2907
87.5 2.2693
87.525 2.2446
87.55 2.2153
87.575 2.1803
87.6 2.1378
87.625 2.0891
87.65 2.0333
87.675 1.9694
87.7 1.8997
87.725 1.8298
87.75 1.7649
87.775 1.7053
87.8 1.6521
87.825 1.6011
87.85 1.5479
87.875 1.496
87.9 1.4457
87.925 1.395
87.95 1.3402
87.975 1.282
88 1.2218
88.025 1.1636
88.05 1.1149
88.075 1.0815
88.1 1.0679
88.125 1.0814
88.15 1.1172
88.175 1.1569
88.2 1.1919
88.225 1.2207
88.25 1.24
88.275 1.2544
88.3 1.2716
88.325 1.2952
88.35 1.3147
88.375 1.3242
88.4 1.3266
88.425 1.3269
88.45 1.3291
88.475 1.3402
88.5 1.3581
88.525 1.3799
88.55 1.4016
88.575 1.4218
88.6 1.4405
88.625 1.4582
88.65 1.4782
88.675 1.4978
88.7 1.514
88.725 1.5279
88.75 1.5442
88.775 1.5626
88.8 1.5824
88.825 1.603
88.85 1.6281
88.875 1.661
88.9 1.7024
88.925 1.7465
88.95 1.7918
88.975 1.8356
89 1.8754
89.025 1.9124
89.05 1.9404
89.075 1.9595
89.1 1.9694
89.125 1.9705
89.15 1.9659
89.175 1.9574
89.2 1.9481
89.225 1.9452
89.25 1.953
89.275 1.9628
89.3 1.9654
89.325 1.9572
89.35 1.9375
89.375 1.9074
89.4 1.8707
89.425 1.8309
89.45 1.7902
89.475 1.7473
89.5 1.7042
89.525 1.6632
89.55 1.6251
89.575 1.592
89.6 1.5636
89.625 1.541
89.65 1.5282
89.675 1.524
89.7 1.5229
89.725 1.5196
89.75 1.5117
89.775 1.497
89.8 1.4768
89.825 1.4518
89.85 1.4239
89.875 1.401
89.9 1.3934
89.925 1.406
89.95 1.4361
89.975 1.4747
90 1.5133
90.025 1.5446
90.05 1.5662
90.075 1.5785
90.1 1.5819
90.125 1.5786
90.15 1.5709
90.175 1.561
90.2 1.556
90.225 1.5587
90.25 1.574
90.275 1.6046
90.3 1.6501
90.325 1.7046
90.35 1.7574
90.375 1.808
90.4 1.8589
90.425 1.9138
90.45 1.9703
90.475 2.0224
90.5 2.0665
90.525 2.1014
90.55 2.1263
90.575 2.1472
90.6 2.1786
90.625 2.2174
90.65 2.252
90.675 2.2773
90.7 2.2921
90.725 2.2973
90.75 2.2943
90.775 2.2837
90.8 2.2662
90.825 2.2429
90.85 2.2164
90.875 2.1853
90.9 2.1476
90.925 2.1018
90.95 2.0463
90.975 1.9813
91 1.9092
91.025 1.8336
91.05 1.7589
91.075 1.6873
91.1 1.6199
91.125 1.5567
91.15 1.4963
91.175 1.4406
91.2 1.3898
91.225 1.3431
91.25 1.3015
91.275 1.2635
91.3 1.2266
91.325 1.1903
91.35 1.1581
91.375 1.1336
91.4 1.1178
91.425 1.1048
91.45 1.0942
91.475 1.0934
91.5 1.1065
91.525 1.1338
91.55 1.1741
91.575 1.2266
91.6 1.2915
91.625 1.3634
91.65 1.4368
91.675 1.5093
91.7 1.5809
91.725 1.6487
91.75 1.7105
91.775 1.7673
91.8 1.8177
91.825 1.8646
91.85 1.9087
91.875 1.9546
91.9 2.0035
91.925 2.0508
91.95 2.0933
91.975 2.129
92 2.1591
92.025 2.1826
92.05 2.1994
92.075 2.2102
92.1 2.2155
92.125 2.2161
92.15 2.2105
92.175 2.1966
92.2 2.1749
92.225 2.1463
92.25 2.1099
92.275 2.065
92.3 2.0141
92.325 1.9607
92.35 1.9128
92.375 1.874
92.4 1.8526
92.425 1.8465
92.45 1.8485
92.475 1.8541
92.5 1.862
92.525 1.8735
92.55 1.8844
92.575 1.8925
92.6 1.8951
92.625 1.8934
92.65 1.8896
92.675 1.8839
92.7 1.8766
92.725 1.871
92.75 1.8661
92.775 1.8577
92.8 1.8469
92.825 1.8449
92.85 1.8576
92.875 1.8842
92.9 1.9291
92.925 1.9811
92.95 2.0321
92.975 2.0767
93 2.1149
93.025 2.1458
93.05 2.1695
93.075 2.1859
93.1 2.197
93.125 2.2024
93.15 2.204
93.175 2.2095
93.2 2.2292
93.225 2.2625
93.25 2.3047
93.275 2.3507
93.3 2.403
93.325 2.466
93.35 2.5301
93.375 2.5866
93.4 2.6369
93.425 2.6819
93.45 2.7237
93.475 2.7605
93.5 2.7916
93.525 2.8135
93.55 2.8267
93.575 2.8314
93.6 2.828
93.625 2.8183
93.65 2.8023
93.675 2.7804
93.7 2.752
93.725 2.7177
93.75 2.678
93.775 2.6334
93.8 2.5844
93.825 2.531
93.85 2.4725
93.875 2.4099
93.9 2.3452
93.925 2.2785
93.95 2.2101
93.975 2.139
94 2.0644
94.025 1.9874
94.05 1.9092
94.075 1.8259
94.1 1.7376
94.125 1.6467
94.15 1.553
94.175 1.4598
94.2 1.3666
94.225 1.2753
94.25 1.1916
94.275 1.1315
94.3 1.0914
94.325 1.0569
94.35 1.0216
94.375 0.9883
94.4 0.9607
94.425 0.9428
94.45 0.9318
94.475 0.9226
94.5 0.9087
94.525 0.8884
94.55 0.8604
94.575 0.825
94.6 0.782
94.625 0.729
94.65 0.6709
94.675 0.616
94.7 0.5646
94.725 0.5216
94.75 0.4939
94.775 0.4778
94.8 0.4712
94.825 0.4754
94.85 0.4883
94.875 0.5026
94.9 0.5135
94.925 0.5234
94.95 0.5392
94.975 0.5618
95 0.5902
95.025 0.6243
95.05 0.6613
95.075 0.6952
95.1 0.7233
95.125 0.7426
95.15 0.7499
95.175 0.7504
95.2 0.7488
95.225 0.7445
95.25 0.7402
95.275 0.7424
95.3 0.7525
95.325 0.765
95.35 0.7773
95.375 0.7866
95.4 0.7922
95.425 0.7946
95.45 0.7965
95.475 0.8043
95.5 0.8214
95.525 0.8509
95.55 0.8894
95.575 0.9253
95.6 0.9538
95.625 0.9758
95.65 0.9912
95.675 0.9991
95.7 0.9971
95.725 0.9859
95.75 0.9661
95.775 0.9426
95.8 0.9201
95.825 0.8981
95.85 0.8787
95.875 0.8658
95.9 0.8546
95.925 0.8366
95.95 0.805
95.975 0.7564
96 0.6939
96.025 0.6289
96.05 0.5727
96.075 0.5258
96.1 0.4784
96.125 0.4267
96.15 0.374
96.175 0.3235
96.2 0.2771
96.225 0.2337
96.25 0.1887
96.275 0.1395
96.3 0.0949
96.325 0.0571
96.35 0.027
96.375 0.0048
96.4 -0.0091
96.425 -0.0117
96.45 0.0007
96.475 0.0295
96.5 0.0599
96.525 0.0846
96.55 0.1078
96.575 0.1346
96.6 0.1654
96.625 0.2002
96.65 0.2357
96.675 0.2735
96.7 0.3151
96.725 0.3598
96.75 0.4002
96.775 0.4332
96.8 0.4587
96.825 0.4871
96.85 0.531
96.875 0.5901
96.9 0.6508
96.925 0.7117
96.95 0.7724
96.975 0.827
97 0.8773
97.025 0.9239
97.05 0.9692
97.075 1.0181
97.1 1.073
97.125 1.13
97.15 1.1845
97.175 1.2327
97.2 1.2736
97.225 1.3064
97.25 1.3324
97.275 1.3528
97.3 1.3683
97.325 1.3821
97.35 1.3986
97.375 1.4229
97.4 1.457
97.425 1.491
97.45 1.5203
97.475 1.5449
97.5 1.5661
97.525 1.5823
97.55 1.5937
97.575 1.6015
97.6 1.6066
97.625 1.6084
97.65 1.6092
97.675 1.6096
97.7 1.6068
97.725 1.5995
97.75 1.5877
97.775 1.5747
97.8 1.5609
97.825 1.5463
97.85 1.5308
97.875 1.5129
97.9 1.4921
97.925 1.4657
97.95 1.4358
97.975 1.4064
98 1.3811
98.025 1.3643
98.05 1.3527
98.075 1.3391
98.1 1.3194
98.125 1.2928
98.15 1.26
98.175 1.2238
98.2 1.1839
98.225 1.1405
98.25 1.0982
98.275 1.0596
98.3 1.0264
98.325 0.9939
98.35 0.9601
98.375 0.9247
98.4 0.8885
98.425 0.8515
98.45 0.821
98.475 0.8032
98.5 0.795
98.525 0.7964
98.55 0.8049
98.575 0.8167
98.6 0.8304
98.625 0.8553
98.65 0.8959
98.675 0.9413
98.7 0.9835
98.725 1.0234
98.75 1.0612
98.775 1.1032
98.8 1.1523
98.825 1.2079
98.85 1.2642
98.875 1.3213
98.9 1.3773
98.925 1.4303
98.95 1.479
98.975 1.5246
99 1.5682
99.025 1.6166
99.05 1.6717
99.075 1.7273
99.1 1.7817
99.125 1.8379
99.15 1.8973
99.175 1.9592
99.2 2.0178
99.225 2.0705
99.25 2.1154
99.275 2.1559
99.3 2.1917
99.325 2.2234
99.35 2.2556
99.375 2.2954
99.4 2.3451
99.425 2.4
99.45 2.4501
99.475 2.4895
99.5 2.5168
99.525 2.5341
99.55 2.544
99.575 2.5516
99.6 2.5649
99.625 2.5889
99.65 2.6133
99.675 2.6335
99.7 2.6465
99.725 2.6504
99.75 2.6447
99.775 2.6285
99.8 2.6017
99.825 2.5637
99.85 2.5151
99.875 2.4602
99.9 2.4142
99.925 2.3981
99.95 2.4044
99.975 2.4143
100 2.424
