# Supplementary material for: Uptake of N2O5 by aqueous aerosol unveiled using chemically accurate many-body potentials
Source: Nat Commun. 2022 Mar 10;13:1266. doi: 10.1038/s41467-022-28697-8 (PMC8913772; doi:10.1038/s41467-022-28697-8)
Supplement: Supplementary file 3 — Source Data [file 41467_2022_28697_MOESM3_ESM.zip › n2o5-uptake-data/Fig2/scattering/rep03run01/relcom_gds.dat]

0.025 11.7878
0.05 11.7517
0.075 11.7156
0.1 11.6795
0.125 11.6434
0.15 11.6073
0.175 11.5711
0.2 11.535
0.225 11.4988
0.25 11.4626
0.275 11.4264
0.3 11.3902
0.325 11.3541
0.35 11.3179
0.375 11.2817
0.4 11.2455
0.425 11.2093
0.45 11.1731
0.475 11.1369
0.5 11.1007
0.525 11.0644
0.55 11.0282
0.575 10.992
0.6 10.9558
0.625 10.9195
0.65 10.8832
0.675 10.847
0.7 10.8107
0.725 10.7744
0.75 10.738
0.775 10.7017
0.8 10.6652
0.825 10.6288
0.85 10.5922
0.875 10.5557
0.9 10.5191
0.925 10.4824
0.95 10.4456
0.975 10.4088
1 10.3719
1.025 10.335
1.05 10.298
1.075 10.261
1.1 10.224
1.125 10.1869
1.15 10.1499
1.175 10.1128
1.2 10.0757
1.225 10.0386
1.25 10.0016
1.275 9.9645
1.3 9.9275
1.325 9.8905
1.35 9.8535
1.375 9.8164
1.4 9.7793
1.425 9.7422
1.45 9.705
1.475 9.6677
1.5 9.6304
1.525 9.593
1.55 9.5556
1.575 9.5181
1.6 9.4806
1.625 9.443
1.65 9.4053
1.675 9.3676
1.7 9.3298
1.725 9.292
1.75 9.2541
1.775 9.2162
1.8 9.1783
1.825 9.1404
1.85 9.1025
1.875 9.0645
1.9 9.0265
1.925 8.9883
1.95 8.9501
1.975 8.9118
2 8.8734
2.025 8.8349
2.05 8.7964
2.075 8.7578
2.1 8.7191
2.125 8.6804
2.15 8.6415
2.175 8.6026
2.2 8.5637
2.225 8.5247
2.25 8.4856
2.275 8.4466
2.3 8.4075
2.325 8.3684
2.35 8.3293
2.375 8.2902
2.4 8.2511
2.425 8.2119
2.45 8.1726
2.475 8.1333
2.5 8.0939
2.525 8.0544
2.55 8.015
2.575 7.9755
2.6 7.936
2.625 7.8965
2.65 7.857
2.675 7.8177
2.7 7.7784
2.725 7.7391
2.75 7.7
2.775 7.661
2.8 7.622
2.825 7.5834
2.85 7.5448
2.875 7.5064
2.9 7.4681
2.925 7.43
2.95 7.392
2.975 7.3544
3 7.3169
3.025 7.2797
3.05 7.2425
3.075 7.2055
3.1 7.1684
3.125 7.1314
3.15 7.0944
3.175 7.0572
3.2 7.02
3.225 6.9824
3.25 6.9445
3.275 6.9061
3.3 6.8675
3.325 6.8286
3.35 6.7892
3.375 6.7495
3.4 6.7095
3.425 6.669
3.45 6.6283
3.475 6.5871
3.5 6.5456
3.525 6.5036
3.55 6.4613
3.575 6.4183
3.6 6.3753
3.625 6.3319
3.65 6.2884
3.675 6.2447
3.7 6.2006
3.725 6.1561
3.75 6.1111
3.775 6.0657
3.8 6.0199
3.825 5.9736
3.85 5.9268
3.875 5.8792
3.9 5.8309
3.925 5.7815
3.95 5.7307
3.975 5.6786
4 5.6252
4.025 5.5702
4.05 5.5133
4.075 5.455
4.1 5.395
4.125 5.3329
4.15 5.2694
4.175 5.2043
4.2 5.1371
4.225 5.0683
4.25 4.9969
4.275 4.9225
4.3 4.8455
4.325 4.7666
4.35 4.6866
4.375 4.6054
4.4 4.5216
4.425 4.4351
4.45 4.3466
4.475 4.2554
4.5 4.1619
4.525 4.0654
4.55 3.9666
4.575 3.8648
4.6 3.7602
4.625 3.6538
4.65 3.5457
4.675 3.4349
4.7 3.3209
4.725 3.2032
4.75 3.081
4.775 2.9544
4.8 2.824
4.825 2.6938
4.85 2.5641
4.875 2.4381
4.9 2.3196
4.925 2.2088
4.95 2.106
4.975 2.0139
5 1.9304
5.025 1.8533
5.05 1.7808
5.075 1.7144
5.1 1.6496
5.125 1.5812
5.15 1.5072
5.175 1.4266
5.2 1.3406
5.225 1.2498
5.25 1.1546
5.275 1.0589
5.3 0.9678
5.325 0.8829
5.35 0.7996
5.375 0.7133
5.4 0.6231
5.425 0.5302
5.45 0.4349
5.475 0.3362
5.5 0.2368
5.525 0.1355
5.55 0.0341
5.575 -0.0641
5.6 -0.1568
5.625 -0.2451
5.65 -0.3281
5.675 -0.4011
5.7 -0.4643
5.725 -0.5258
5.75 -0.5924
5.775 -0.6628
5.8 -0.7369
5.825 -0.8152
5.85 -0.8974
5.875 -0.9805
5.9 -1.0615
5.925 -1.1349
5.95 -1.1937
5.975 -1.2262
6 -1.2384
6.025 -1.2434
6.05 -1.2466
6.075 -1.2473
6.1 -1.2396
6.125 -1.2225
6.15 -1.198
6.175 -1.1679
6.2 -1.1341
6.225 -1.1002
6.25 -1.0693
6.275 -1.0385
6.3 -1.0094
6.325 -0.9841
6.35 -0.9615
6.375 -0.9395
6.4 -0.9104
6.425 -0.8738
6.45 -0.8354
6.475 -0.7985
6.5 -0.7637
6.525 -0.7337
6.55 -0.7079
6.575 -0.6856
6.6 -0.6642
6.625 -0.6388
6.65 -0.613
6.675 -0.5884
6.7 -0.5639
6.725 -0.5391
6.75 -0.5161
6.775 -0.4992
6.8 -0.4863
6.825 -0.4747
6.85 -0.4635
6.875 -0.4513
6.9 -0.4386
6.925 -0.4244
6.95 -0.4079
6.975 -0.3865
7 -0.3647
7.025 -0.346
7.05 -0.3345
7.075 -0.3347
7.1 -0.344
7.125 -0.3622
7.15 -0.3849
7.175 -0.4098
7.2 -0.4362
7.225 -0.4626
7.25 -0.4871
7.275 -0.5099
7.3 -0.5284
7.325 -0.5383
7.35 -0.5378
7.375 -0.53
7.4 -0.5221
7.425 -0.5145
7.45 -0.5083
7.475 -0.5075
7.5 -0.5158
7.525 -0.5379
7.55 -0.5715
7.575 -0.612
7.6 -0.6555
7.625 -0.7003
7.65 -0.7458
7.675 -0.7878
7.7 -0.8214
7.725 -0.8449
7.75 -0.8592
7.775 -0.8701
7.8 -0.8813
7.825 -0.8957
7.85 -0.9138
7.875 -0.9393
7.9 -0.9709
7.925 -1.0086
7.95 -1.0483
7.975 -1.0864
8 -1.1228
8.025 -1.1529
8.05 -1.1788
8.075 -1.1964
8.1 -1.2057
8.125 -1.2187
8.15 -1.2459
8.175 -1.2931
8.2 -1.3517
8.225 -1.4139
8.25 -1.4772
8.275 -1.5431
8.3 -1.614
8.325 -1.6889
8.35 -1.7566
8.375 -1.8104
8.4 -1.8406
8.425 -1.8634
8.45 -1.8946
8.475 -1.9398
8.5 -1.9965
8.525 -2.063
8.55 -2.1376
8.575 -2.2141
8.6 -2.2788
8.625 -2.3177
8.65 -2.3293
8.675 -2.3118
8.7 -2.2641
8.725 -2.1989
8.75 -2.1353
8.775 -2.0827
8.8 -2.04
8.825 -2.0024
8.85 -1.9724
8.875 -1.9528
8.9 -1.9411
8.925 -1.9373
8.95 -1.9427
8.975 -1.9571
9 -1.9751
9.025 -1.9898
9.05 -1.992
9.075 -1.9713
9.1 -1.9291
9.125 -1.8613
9.15 -1.7771
9.175 -1.6915
9.2 -1.6067
9.225 -1.5218
9.25 -1.4351
9.275 -1.3477
9.3 -1.2567
9.325 -1.1648
9.35 -1.0774
9.375 -0.9978
9.4 -0.9285
9.425 -0.8673
9.45 -0.814
9.475 -0.7687
9.5 -0.7324
9.525 -0.702
9.55 -0.6713
9.575 -0.6381
9.6 -0.605
9.625 -0.5754
9.65 -0.5466
9.675 -0.5191
9.7 -0.4907
9.725 -0.4541
9.75 -0.4063
9.775 -0.3465
9.8 -0.2742
9.825 -0.1984
9.85 -0.1249
9.875 -0.0524
9.9 0.0176
9.925 0.085
9.95 0.149
9.975 0.2066
10 0.2564
10.025 0.2943
10.05 0.3151
10.075 0.3187
10.1 0.3092
10.125 0.2945
10.15 0.2878
10.175 0.2873
10.2 0.2832
10.225 0.2731
10.25 0.2534
10.275 0.2233
10.3 0.1857
10.325 0.1435
10.35 0.0969
10.375 0.0479
10.4 -0.0036
10.425 -0.0594
10.45 -0.1187
10.475 -0.181
10.5 -0.2486
10.525 -0.3203
10.55 -0.3963
10.575 -0.4761
10.6 -0.5578
10.625 -0.6408
10.65 -0.7196
10.675 -0.7861
10.7 -0.8455
10.725 -0.9035
10.75 -0.9636
10.775 -1.0229
10.8 -1.0748
10.825 -1.1123
10.85 -1.1359
10.875 -1.1484
10.9 -1.1511
10.925 -1.1465
10.95 -1.1424
10.975 -1.1436
11 -1.1468
11.025 -1.1498
11.05 -1.1538
11.075 -1.1559
11.1 -1.1582
11.125 -1.1605
11.15 -1.1659
11.175 -1.1773
11.2 -1.1947
11.225 -1.217
11.25 -1.2403
11.275 -1.2616
11.3 -1.2838
11.325 -1.3133
11.35 -1.3509
11.375 -1.3958
11.4 -1.4457
11.425 -1.4933
11.45 -1.5361
11.475 -1.5735
11.5 -1.6016
11.525 -1.6167
11.55 -1.6165
11.575 -1.5901
11.6 -1.5397
11.625 -1.4804
11.65 -1.42
11.675 -1.3615
11.7 -1.3032
11.725 -1.2467
11.75 -1.1952
11.775 -1.1534
11.8 -1.1216
11.825 -1.0965
11.85 -1.0754
11.875 -1.0587
11.9 -1.0455
11.925 -1.0329
11.95 -1.0184
11.975 -1.0067
12 -0.9895
12.025 -0.9594
12.05 -0.9104
12.075 -0.8515
12.1 -0.798
12.125 -0.7544
12.15 -0.7199
12.175 -0.6968
12.2 -0.6865
12.225 -0.6899
12.25 -0.7051
12.275 -0.7289
12.3 -0.7583
12.325 -0.7937
12.35 -0.8343
12.375 -0.8745
12.4 -0.9083
12.425 -0.9287
12.45 -0.9427
12.475 -0.9609
12.5 -0.9866
12.525 -1.019
12.55 -1.0485
12.575 -1.0704
12.6 -1.0815
12.625 -1.0818
12.65 -1.0741
12.675 -1.0606
12.7 -1.0471
12.725 -1.0367
12.75 -1.0271
12.775 -1.0214
12.8 -1.0163
12.825 -1.0149
12.85 -1.0202
12.875 -1.0341
12.9 -1.0577
12.925 -1.0891
12.95 -1.1204
12.975 -1.128
13 -1.1036
13.025 -1.0572
13.05 -0.9979
13.075 -0.9282
13.1 -0.8529
13.125 -0.7783
13.15 -0.7088
13.175 -0.6414
13.2 -0.5776
13.225 -0.5214
13.25 -0.4704
13.275 -0.4236
13.3 -0.3847
13.325 -0.3553
13.35 -0.3359
13.375 -0.3281
13.4 -0.3306
13.425 -0.3419
13.45 -0.362
13.475 -0.3872
13.5 -0.4171
13.525 -0.448
13.55 -0.4804
13.575 -0.5128
13.6 -0.5416
13.625 -0.5699
13.65 -0.5974
13.675 -0.627
13.7 -0.6495
13.725 -0.6591
13.75 -0.6614
13.775 -0.6613
13.8 -0.6598
13.825 -0.662
13.85 -0.6684
13.875 -0.6805
13.9 -0.6957
13.925 -0.7132
13.95 -0.7341
13.975 -0.7623
14 -0.7966
14.025 -0.8321
14.05 -0.8636
14.075 -0.8876
14.1 -0.9082
14.125 -0.9284
14.15 -0.9462
14.175 -0.9624
14.2 -0.9711
14.225 -0.9687
14.25 -0.9531
14.275 -0.9316
14.3 -0.9105
14.325 -0.8919
14.35 -0.8747
14.375 -0.8647
14.4 -0.8607
14.425 -0.8565
14.45 -0.8513
14.475 -0.8423
14.5 -0.831
14.525 -0.8202
14.55 -0.8038
14.575 -0.7766
14.6 -0.7311
14.625 -0.6722
14.65 -0.6068
14.675 -0.5334
14.7 -0.454
14.725 -0.3731
14.75 -0.2932
14.775 -0.2141
14.8 -0.1353
14.825 -0.0604
14.85 0.0062
14.875 0.0638
14.9 0.1116
14.925 0.1482
14.95 0.1729
14.975 0.1852
15 0.185
15.025 0.1727
15.05 0.1497
15.075 0.1175
15.1 0.0789
15.125 0.037
15.15 -0.0041
15.175 -0.0423
15.2 -0.0741
15.225 -0.0992
15.25 -0.1202
15.275 -0.1373
15.3 -0.1513
15.325 -0.1637
15.35 -0.1739
15.375 -0.1804
15.4 -0.1805
15.425 -0.1754
15.45 -0.1671
15.475 -0.1571
15.5 -0.1438
15.525 -0.1266
15.55 -0.1069
15.575 -0.0907
15.6 -0.0837
15.625 -0.0883
15.65 -0.1033
15.675 -0.1259
15.7 -0.1503
15.725 -0.1711
15.75 -0.1925
15.775 -0.2181
15.8 -0.2398
15.825 -0.251
15.85 -0.254
15.875 -0.25
15.9 -0.2349
15.925 -0.2125
15.95 -0.1897
15.975 -0.1711
16 -0.1567
16.025 -0.1454
16.05 -0.1383
16.075 -0.1343
16.1 -0.133
16.125 -0.1324
16.15 -0.1318
16.175 -0.1337
16.2 -0.1406
16.225 -0.1554
16.25 -0.1796
16.275 -0.2103
16.3 -0.241
16.325 -0.2709
16.35 -0.3005
16.375 -0.3304
16.4 -0.3611
16.425 -0.3931
16.45 -0.4231
16.475 -0.4494
16.5 -0.4758
16.525 -0.5059
16.55 -0.5431
16.575 -0.5868
16.6 -0.6317
16.625 -0.6702
16.65 -0.7026
16.675 -0.7364
16.7 -0.7705
16.725 -0.8031
16.75 -0.8313
16.775 -0.8549
16.8 -0.8731
16.825 -0.8854
16.85 -0.8935
16.875 -0.8965
16.9 -0.8989
16.925 -0.907
16.95 -0.9171
16.975 -0.9262
17 -0.9364
17.025 -0.9513
17.05 -0.9721
17.075 -0.9997
17.1 -1.0326
17.125 -1.0648
17.15 -1.0935
17.175 -1.1181
17.2 -1.1358
17.225 -1.1468
17.25 -1.1538
17.275 -1.1563
17.3 -1.1519
17.325 -1.1412
17.35 -1.1316
17.375 -1.1266
17.4 -1.1238
17.425 -1.125
17.45 -1.1317
17.475 -1.1395
17.5 -1.1456
17.525 -1.1481
17.55 -1.1467
17.575 -1.1434
17.6 -1.1415
17.625 -1.1391
17.65 -1.1376
17.675 -1.1328
17.7 -1.1174
17.725 -1.0894
17.75 -1.0491
17.775 -0.9999
17.8 -0.9445
17.825 -0.8843
17.85 -0.8231
17.875 -0.7635
17.9 -0.7055
17.925 -0.6505
17.95 -0.5976
17.975 -0.5493
18 -0.507
18.025 -0.4706
18.05 -0.4372
18.075 -0.4039
18.1 -0.3667
18.125 -0.3267
18.15 -0.2872
18.175 -0.2479
18.2 -0.2051
18.225 -0.1561
18.25 -0.0964
18.275 -0.0264
18.3 0.0526
18.325 0.1434
18.35 0.2408
18.375 0.3425
18.4 0.4414
18.425 0.5346
18.45 0.6184
18.475 0.6934
18.5 0.762
18.525 0.8233
18.55 0.8753
18.575 0.9191
18.6 0.9601
18.625 1.0037
18.65 1.0528
18.675 1.1047
18.7 1.1546
18.725 1.2012
18.75 1.2424
18.775 1.2719
18.8 1.2875
18.825 1.2924
18.85 1.2915
18.875 1.289
18.9 1.2859
18.925 1.2806
18.95 1.2768
18.975 1.2786
19 1.2798
19.025 1.273
19.05 1.2558
19.075 1.2299
19.1 1.1959
19.125 1.1575
19.15 1.1171
19.175 1.0804
19.2 1.0509
19.225 1.0235
19.25 0.9912
19.275 0.9523
19.3 0.9046
19.325 0.8456
19.35 0.7748
19.375 0.6943
19.4 0.6047
19.425 0.5104
19.45 0.4316
19.475 0.3957
19.5 0.4082
19.525 0.4426
19.55 0.4811
19.575 0.5172
19.6 0.5493
19.625 0.5753
19.65 0.597
19.675 0.6206
19.7 0.6508
19.725 0.6837
19.75 0.7112
19.775 0.7334
19.8 0.7487
19.825 0.7555
19.85 0.7541
19.875 0.7441
19.9 0.7248
19.925 0.6993
19.95 0.6708
19.975 0.6462
20 0.6247
20.025 0.5995
20.05 0.5694
20.075 0.5352
20.1 0.4992
20.125 0.4635
20.15 0.4316
20.175 0.4061
20.2 0.3921
20.225 0.3881
20.25 0.3872
20.275 0.389
20.3 0.396
20.325 0.4131
20.35 0.4436
20.375 0.4853
20.4 0.5328
20.425 0.5778
20.45 0.6175
20.475 0.6506
20.5 0.676
20.525 0.6943
20.55 0.7074
20.575 0.7167
20.6 0.7284
20.625 0.745
20.65 0.7682
20.675 0.7951
20.7 0.823
20.725 0.8482
20.75 0.868
20.775 0.8834
20.8 0.8931
20.825 0.895
20.85 0.8899
20.875 0.8794
20.9 0.8725
20.925 0.8815
20.95 0.9102
20.975 0.95
21 0.9944
21.025 1.0412
21.05 1.0914
21.075 1.1494
21.1 1.2216
21.125 1.3027
21.15 1.3791
21.175 1.4479
21.2 1.5142
21.225 1.5944
21.25 1.6942
21.275 1.7993
21.3 1.8995
21.325 1.9896
21.35 2.0693
21.375 2.1405
21.4 2.2045
21.425 2.2603
21.45 2.3085
21.475 2.349
21.5 2.381
21.525 2.4044
21.55 2.4204
21.575 2.4292
21.6 2.4323
21.625 2.4322
21.65 2.4337
21.675 2.4369
21.7 2.4363
21.725 2.428
21.75 2.4125
21.775 2.3899
21.8 2.3602
21.825 2.3238
21.85 2.2838
21.875 2.246
21.9 2.2114
21.925 2.1788
21.95 2.1434
21.975 2.1009
22 2.0528
22.025 2.0017
22.05 1.9504
22.075 1.9115
22.1 1.892
22.125 1.8843
22.15 1.8813
22.175 1.8782
22.2 1.8743
22.225 1.871
22.25 1.8685
22.275 1.8658
22.3 1.8608
22.325 1.8496
22.35 1.8311
22.375 1.804
22.4 1.7677
22.425 1.723
22.45 1.6694
22.475 1.6086
22.5 1.5467
22.525 1.4936
22.55 1.4615
22.575 1.467
22.6 1.501
22.625 1.5466
22.65 1.5937
22.675 1.6388
22.7 1.6836
22.725 1.7294
22.75 1.783
22.775 1.8503
22.8 1.9253
22.825 2.0044
22.85 2.0907
22.875 2.1829
22.9 2.2763
22.925 2.3651
22.95 2.4426
22.975 2.5085
23 2.5611
23.025 2.6037
23.05 2.6379
23.075 2.6655
23.1 2.6866
23.125 2.6999
23.15 2.7064
23.175 2.7087
23.2 2.7059
23.225 2.6971
23.25 2.6821
23.275 2.6607
23.3 2.6349
23.325 2.6036
23.35 2.5659
23.375 2.5228
23.4 2.4735
23.425 2.4181
23.45 2.3589
23.475 2.2986
23.5 2.236
23.525 2.1715
23.55 2.1202
23.575 2.0789
23.6 2.0311
23.625 1.9757
23.65 1.9186
23.675 1.8597
23.7 1.8013
23.725 1.7476
23.75 1.6961
23.775 1.6446
23.8 1.5877
23.825 1.5268
23.85 1.4637
23.875 1.4021
23.9 1.3518
23.925 1.3182
23.95 1.2945
23.975 1.2687
24 1.2359
24.025 1.2007
24.05 1.1678
24.075 1.1449
24.1 1.1356
24.125 1.1369
24.15 1.145
24.175 1.1568
24.2 1.1704
24.225 1.1826
24.25 1.1897
24.275 1.1925
24.3 1.1946
24.325 1.2004
24.35 1.2081
24.375 1.2123
24.4 1.2115
24.425 1.206
24.45 1.1986
24.475 1.1908
24.5 1.1799
24.525 1.1635
24.55 1.142
24.575 1.1216
24.6 1.1101
24.625 1.1147
24.65 1.1311
24.675 1.146
24.7 1.1557
24.725 1.1627
24.75 1.1672
24.775 1.1707
24.8 1.1745
24.825 1.1783
24.85 1.1841
24.875 1.1934
24.9 1.2086
24.925 1.2319
24.95 1.2597
24.975 1.2867
25 1.31
25.025 1.327
25.05 1.3346
25.075 1.3309
25.1 1.3154
25.125 1.2897
25.15 1.2573
25.175 1.2286
25.2 1.2131
25.225 1.2132
25.25 1.2306
25.275 1.2612
25.3 1.2938
25.325 1.3197
25.35 1.3372
25.375 1.3475
25.4 1.3546
25.425 1.3648
25.45 1.3861
25.475 1.4161
25.5 1.4456
25.525 1.4708
25.55 1.489
25.575 1.51
25.6 1.5367
25.625 1.5664
25.65 1.5922
25.675 1.6126
25.7 1.624
25.725 1.6281
25.75 1.6252
25.775 1.6171
25.8 1.6032
25.825 1.5852
25.85 1.5635
25.875 1.5369
25.9 1.5087
25.925 1.4843
25.95 1.4709
25.975 1.4766
26 1.502
26.025 1.5461
26.05 1.5995
26.075 1.6533
26.1 1.7017
26.125 1.7444
26.15 1.7804
26.175 1.808
26.2 1.8279
26.225 1.8374
26.25 1.8378
26.275 1.8296
26.3 1.8143
26.325 1.793
26.35 1.7696
26.375 1.7486
26.4 1.73
26.425 1.7105
26.45 1.6883
26.475 1.6623
26.5 1.6308
26.525 1.5943
26.55 1.5567
26.575 1.524
26.6 1.4982
26.625 1.4819
26.65 1.4757
26.675 1.4779
26.7 1.4843
26.725 1.4914
26.75 1.5003
26.775 1.5128
26.8 1.5313
26.825 1.5538
26.85 1.5809
26.875 1.6076
26.9 1.6304
26.925 1.6474
26.95 1.6586
26.975 1.6619
27 1.6579
27.025 1.6479
27.05 1.6336
27.075 1.6173
27.1 1.6049
27.125 1.596
27.15 1.5905
27.175 1.5906
27.2 1.5984
27.225 1.6098
27.25 1.6212
27.275 1.633
27.3 1.6493
27.325 1.6691
27.35 1.6858
27.375 1.6937
27.4 1.694
27.425 1.6913
27.45 1.6818
27.475 1.6613
27.5 1.6313
27.525 1.6002
27.55 1.5776
27.575 1.5605
27.6 1.5459
27.625 1.5339
27.65 1.5203
27.675 1.5009
27.7 1.4775
27.725 1.457
27.75 1.4503
27.775 1.4621
27.8 1.4817
27.825 1.4998
27.85 1.5131
27.875 1.5223
27.9 1.5236
27.925 1.5175
27.95 1.5079
27.975 1.4968
28 1.4864
28.025 1.4726
28.05 1.4548
28.075 1.4334
28.1 1.4098
28.125 1.3855
28.15 1.3584
28.175 1.3307
28.2 1.3055
28.225 1.2816
28.25 1.2586
28.275 1.235
28.3 1.2129
28.325 1.1943
28.35 1.18
28.375 1.1702
28.4 1.163
28.425 1.1549
28.45 1.1442
28.475 1.1281
28.5 1.1092
28.525 1.0931
28.55 1.0836
28.575 1.081
28.6 1.0871
28.625 1.1014
28.65 1.1251
28.675 1.1561
28.7 1.1895
28.725 1.2197
28.75 1.2455
28.775 1.2674
28.8 1.2871
28.825 1.3042
28.85 1.3216
28.875 1.3402
28.9 1.3616
28.925 1.3831
28.95 1.3998
28.975 1.4116
29 1.4209
29.025 1.4343
29.05 1.4528
29.075 1.4714
29.1 1.4871
29.125 1.4994
29.15 1.5093
29.175 1.5199
29.2 1.5328
29.225 1.5534
29.25 1.5815
29.275 1.6143
29.3 1.645
29.325 1.6686
29.35 1.6837
29.375 1.6909
29.4 1.6921
29.425 1.6903
29.45 1.6879
29.475 1.6854
29.5 1.6872
29.525 1.6953
29.55 1.7105
29.575 1.7394
29.6 1.7805
29.625 1.8256
29.65 1.8686
29.675 1.911
29.7 1.9531
29.725 1.9949
29.75 2.0372
29.775 2.0789
29.8 2.1161
29.825 2.1471
29.85 2.171
29.875 2.1882
29.9 2.2007
29.925 2.2075
29.95 2.2125
29.975 2.22
30 2.225
30.025 2.2236
30.05 2.2173
30.075 2.2069
30.1 2.1972
30.125 2.1844
30.15 2.1745
30.175 2.171
30.2 2.1778
30.225 2.1926
30.25 2.2091
30.275 2.2259
30.3 2.2439
30.325 2.2611
30.35 2.2826
30.375 2.3108
30.4 2.3413
30.425 2.3745
30.45 2.4158
30.475 2.459
30.5 2.498
30.525 2.5306
30.55 2.5594
30.575 2.5868
30.6 2.61
30.625 2.6327
30.65 2.661
30.675 2.692
30.7 2.7216
30.725 2.7474
30.75 2.7688
30.775 2.7871
30.8 2.8029
30.825 2.8161
30.85 2.8288
30.875 2.8427
30.9 2.8603
30.925 2.8819
30.95 2.907
30.975 2.9342
31 2.9594
31.025 2.9772
31.05 2.9863
31.075 2.9875
31.1 2.9824
31.125 2.9715
31.15 2.9546
31.175 2.9306
31.2 2.8995
31.225 2.8615
31.25 2.8173
31.275 2.7683
31.3 2.7155
31.325 2.6581
31.35 2.5967
31.375 2.5288
31.4 2.4544
31.425 2.3732
31.45 2.286
31.475 2.1957
31.5 2.1046
31.525 2.0122
31.55 1.9167
31.575 1.8185
31.6 1.7177
31.625 1.6155
31.65 1.5132
31.675 1.4111
31.7 1.308
31.725 1.2055
31.75 1.1073
31.775 1.0141
31.8 0.9274
31.825 0.8455
31.85 0.7625
31.875 0.6768
31.9 0.59
31.925 0.5075
31.95 0.433
31.975 0.3674
32 0.3121
32.025 0.2693
32.05 0.2519
32.075 0.2661
32.1 0.3052
32.125 0.36
32.15 0.419
32.175 0.4757
32.2 0.5283
32.225 0.5756
32.25 0.6193
32.275 0.6601
32.3 0.6997
32.325 0.739
32.35 0.7813
32.375 0.8235
32.4 0.8593
32.425 0.8891
32.45 0.9141
32.475 0.9329
32.5 0.9436
32.525 0.9464
32.55 0.9427
32.575 0.9327
32.6 0.9182
32.625 0.9024
32.65 0.89
32.675 0.8847
32.7 0.8828
32.725 0.882
32.75 0.8778
32.775 0.8683
32.8 0.8562
32.825 0.8409
32.85 0.8248
32.875 0.8081
32.9 0.7903
32.925 0.7735
32.95 0.76
32.975 0.7496
33 0.7411
33.025 0.7294
33.05 0.7126
33.075 0.6926
33.1 0.6713
33.125 0.651
33.15 0.6338
33.175 0.621
33.2 0.6107
33.225 0.6003
33.25 0.5895
33.275 0.5787
33.3 0.5686
33.325 0.5615
33.35 0.5556
33.375 0.5482
33.4 0.5405
33.425 0.533
33.45 0.5255
33.475 0.5176
33.5 0.5084
33.525 0.4949
33.55 0.4769
33.575 0.4536
33.6 0.426
33.625 0.3968
33.65 0.367
33.675 0.3364
33.7 0.3062
33.725 0.2841
33.75 0.2786
33.775 0.2952
33.8 0.3315
33.825 0.3738
33.85 0.4161
33.875 0.4545
33.9 0.4859
33.925 0.5099
33.95 0.5247
33.975 0.5302
34 0.5256
34.025 0.5111
34.05 0.4893
34.075 0.4661
34.1 0.4484
34.125 0.4338
34.15 0.4165
34.175 0.3932
34.2 0.3628
34.225 0.3297
34.25 0.2939
34.275 0.2564
34.3 0.2143
34.325 0.1647
34.35 0.105
34.375 0.0357
34.4 -0.0362
34.425 -0.0924
34.45 -0.1093
34.475 -0.0945
34.5 -0.0661
34.525 -0.0404
34.55 -0.0232
34.575 -0.0155
34.6 -0.0178
34.625 -0.0262
34.65 -0.0357
34.675 -0.0438
34.7 -0.0564
34.725 -0.0781
34.75 -0.1097
34.775 -0.1506
34.8 -0.2006
34.825 -0.2567
34.85 -0.3123
34.875 -0.3656
34.9 -0.4153
34.925 -0.4594
34.95 -0.4921
34.975 -0.5094
35 -0.5126
35.025 -0.5069
35.05 -0.4952
35.075 -0.4768
35.1 -0.4525
35.125 -0.42
35.15 -0.3789
35.175 -0.3308
35.2 -0.2767
35.225 -0.216
35.25 -0.1456
35.275 -0.0687
35.3 0.0107
35.325 0.0897
35.35 0.1665
35.375 0.2397
35.4 0.3074
35.425 0.372
35.45 0.4319
35.475 0.4858
35.5 0.5361
35.525 0.5824
35.55 0.6232
35.575 0.6581
35.6 0.6867
35.625 0.7045
35.65 0.7109
35.675 0.7085
35.7 0.6984
35.725 0.6824
35.75 0.6629
35.775 0.6383
35.8 0.6156
35.825 0.5994
35.85 0.5943
35.875 0.5979
35.9 0.608
35.925 0.6213
35.95 0.6353
35.975 0.6471
36 0.6563
36.025 0.6606
36.05 0.6613
36.075 0.6643
36.1 0.6762
36.125 0.6923
36.15 0.707
36.175 0.7218
36.2 0.7424
36.225 0.7694
36.25 0.7973
36.275 0.8181
36.3 0.8292
36.325 0.8319
36.35 0.8289
36.375 0.8286
36.4 0.8367
36.425 0.8505
36.45 0.863
36.475 0.8645
36.5 0.8536
36.525 0.8339
36.55 0.8103
36.575 0.7853
36.6 0.762
36.625 0.7425
36.65 0.7284
36.675 0.7176
36.7 0.7035
36.725 0.6843
36.75 0.6654
36.775 0.649
36.8 0.6327
36.825 0.6151
36.85 0.6003
36.875 0.5999
36.9 0.6169
36.925 0.6393
36.95 0.6614
36.975 0.6806
37 0.6973
37.025 0.7134
37.05 0.7259
37.075 0.7339
37.1 0.736
37.125 0.734
37.15 0.7329
37.175 0.7338
37.2 0.7365
37.225 0.7383
37.25 0.7398
37.275 0.7366
37.3 0.724
37.325 0.7007
37.35 0.6649
37.375 0.6174
37.4 0.5617
37.425 0.5022
37.45 0.4523
37.475 0.4175
37.5 0.3998
37.525 0.3926
37.55 0.392
37.575 0.399
37.6 0.4229
37.625 0.461
37.65 0.5005
37.675 0.5398
37.7 0.5822
37.725 0.6302
37.75 0.6878
37.775 0.7552
37.8 0.8263
37.825 0.8942
37.85 0.9561
37.875 1.0112
37.9 1.057
37.925 1.0924
37.95 1.1183
37.975 1.1363
38 1.1519
38.025 1.1674
38.05 1.19
38.075 1.2223
38.1 1.2515
38.125 1.2703
38.15 1.2778
38.175 1.2743
38.2 1.2598
38.225 1.2336
38.25 1.2048
38.275 1.1928
38.3 1.2012
38.325 1.2128
38.35 1.2177
38.375 1.2186
38.4 1.2252
38.425 1.2404
38.45 1.2583
38.475 1.2706
38.5 1.2725
38.525 1.2655
38.55 1.2533
38.575 1.2412
38.6 1.231
38.625 1.2188
38.65 1.2044
38.675 1.1928
38.7 1.1841
38.725 1.1731
38.75 1.1561
38.775 1.1355
38.8 1.1149
38.825 1.0937
38.85 1.0753
38.875 1.0636
38.9 1.057
38.925 1.0552
38.95 1.0607
38.975 1.0725
39 1.0881
39.025 1.1001
39.05 1.1065
39.075 1.1073
39.1 1.1018
39.125 1.0911
39.15 1.0764
39.175 1.0561
39.2 1.0282
39.225 0.9931
39.25 0.9505
39.275 0.9021
39.3 0.85
39.325 0.7963
39.35 0.7458
39.375 0.7025
39.4 0.6704
39.425 0.6433
39.45 0.6225
39.475 0.6127
39.5 0.6151
39.525 0.6303
39.55 0.6596
39.575 0.6955
39.6 0.7301
39.625 0.7611
39.65 0.7888
39.675 0.8144
39.7 0.838
39.725 0.8565
39.75 0.8689
39.775 0.8731
39.8 0.8716
39.825 0.8729
39.85 0.8779
39.875 0.8869
39.9 0.8948
39.925 0.8988
39.95 0.8962
39.975 0.8871
40 0.8732
40.025 0.8576
40.05 0.8402
40.075 0.8203
40.1 0.7959
40.125 0.7628
40.15 0.7215
40.175 0.6728
40.2 0.6167
40.225 0.5575
40.25 0.4979
40.275 0.4339
40.3 0.3644
40.325 0.2903
40.35 0.2122
40.375 0.1337
40.4 0.0568
40.425 -0.0217
40.45 -0.1048
40.475 -0.1915
40.5 -0.2826
40.525 -0.374
40.55 -0.4635
40.575 -0.5461
40.6 -0.6137
40.625 -0.6688
40.65 -0.7164
40.675 -0.755
40.7 -0.7874
40.725 -0.8182
40.75 -0.8481
40.775 -0.8763
40.8 -0.8999
40.825 -0.9218
40.85 -0.9439
40.875 -0.966
40.9 -0.9863
40.925 -1.0059
40.95 -1.0234
40.975 -1.0377
41 -1.052
41.025 -1.0691
41.05 -1.087
41.075 -1.106
41.1 -1.1236
41.125 -1.1394
41.15 -1.1566
41.175 -1.1761
41.2 -1.1971
41.225 -1.2224
41.25 -1.2556
41.275 -1.2973
41.3 -1.342
41.325 -1.3739
41.35 -1.3854
41.375 -1.3711
41.4 -1.3406
41.425 -1.3025
41.45 -1.2644
41.475 -1.2316
41.5 -1.2046
41.525 -1.179
41.55 -1.1514
41.575 -1.1221
41.6 -1.0919
41.625 -1.0576
41.65 -1.0239
41.675 -0.993
41.7 -0.9669
41.725 -0.9477
41.75 -0.9351
41.775 -0.9231
41.8 -0.9104
41.825 -0.9001
41.85 -0.8985
41.875 -0.9062
41.9 -0.9262
41.925 -0.9527
41.95 -0.9802
41.975 -1.0082
42 -1.0314
42.025 -1.0483
42.05 -1.0578
42.075 -1.0556
42.1 -1.0398
42.125 -1.0097
42.15 -0.9648
42.175 -0.9113
42.2 -0.8578
42.225 -0.8101
42.25 -0.7701
42.275 -0.7409
42.3 -0.723
42.325 -0.7148
42.35 -0.7094
42.375 -0.6996
42.4 -0.6792
42.425 -0.653
42.45 -0.6265
42.475 -0.6035
42.5 -0.5843
42.525 -0.5733
42.55 -0.5734
42.575 -0.5866
42.6 -0.6065
42.625 -0.6354
42.65 -0.6659
42.675 -0.6834
42.7 -0.6808
42.725 -0.657
42.75 -0.6145
42.775 -0.5619
42.8 -0.5144
42.825 -0.4796
42.85 -0.4596
42.875 -0.4502
42.9 -0.4502
42.925 -0.457
42.95 -0.4698
42.975 -0.4857
43 -0.5056
43.025 -0.5292
43.05 -0.5572
43.075 -0.5903
43.1 -0.6279
43.125 -0.671
43.15 -0.7181
43.175 -0.7666
43.2 -0.8138
43.225 -0.8528
43.25 -0.8743
43.275 -0.8816
43.3 -0.8856
43.325 -0.8934
43.35 -0.9051
43.375 -0.9158
43.4 -0.9254
43.425 -0.9393
43.45 -0.9604
43.475 -0.9877
43.5 -1.0233
43.525 -1.0667
43.55 -1.1144
43.575 -1.1629
43.6 -1.2077
43.625 -1.2436
43.65 -1.2589
43.675 -1.2521
43.7 -1.2312
43.725 -1.2058
43.75 -1.1773
43.775 -1.1491
43.8 -1.1275
43.825 -1.1114
43.85 -1.1011
43.875 -1.0956
43.9 -1.0911
43.925 -1.0877
43.95 -1.0835
43.975 -1.0804
44 -1.078
44.025 -1.0712
44.05 -1.0527
44.075 -1.024
44.1 -0.987
44.125 -0.9448
44.15 -0.9018
44.175 -0.8529
44.2 -0.7911
44.225 -0.7238
44.25 -0.6532
44.275 -0.5797
44.3 -0.5055
44.325 -0.4344
44.35 -0.3707
44.375 -0.3163
44.4 -0.275
44.425 -0.2454
44.45 -0.2216
44.475 -0.2042
44.5 -0.1978
44.525 -0.2039
44.55 -0.2209
44.575 -0.2448
44.6 -0.2751
44.625 -0.3097
44.65 -0.3465
44.675 -0.3836
44.7 -0.4244
44.725 -0.4707
44.75 -0.5226
44.775 -0.5772
44.8 -0.6325
44.825 -0.6831
44.85 -0.722
44.875 -0.7445
44.9 -0.7494
44.925 -0.7359
44.95 -0.7146
44.975 -0.6866
45 -0.6544
45.025 -0.6166
45.05 -0.572
45.075 -0.5286
45.1 -0.4871
45.125 -0.453
45.15 -0.427
45.175 -0.4051
45.2 -0.3873
45.225 -0.3744
45.25 -0.3643
45.275 -0.3532
45.3 -0.3308
45.325 -0.3024
45.35 -0.275
45.375 -0.2526
45.4 -0.2375
45.425 -0.233
45.45 -0.2379
45.475 -0.2486
45.5 -0.26
45.525 -0.2668
45.55 -0.263
45.575 -0.2451
45.6 -0.2143
45.625 -0.1748
45.65 -0.1304
45.675 -0.08
45.7 -0.0285
45.725 0.0199
45.75 0.0624
45.775 0.0974
45.8 0.1289
45.825 0.1618
45.85 0.2006
45.875 0.2468
45.9 0.2961
45.925 0.3357
45.95 0.3603
45.975 0.3719
46 0.371
46.025 0.3578
46.05 0.336
46.075 0.3117
46.1 0.2963
46.125 0.2939
46.15 0.2993
46.175 0.3071
46.2 0.3099
46.225 0.3082
46.25 0.299
46.275 0.2789
46.3 0.2485
46.325 0.2103
46.35 0.1651
46.375 0.1125
46.4 0.0526
46.425 -0.0162
46.45 -0.0957
46.475 -0.1812
46.5 -0.2742
46.525 -0.3707
46.55 -0.4703
46.575 -0.5763
46.6 -0.6855
46.625 -0.7978
46.65 -0.9083
46.675 -1.0126
46.7 -1.105
46.725 -1.1835
46.75 -1.2529
46.775 -1.3082
46.8 -1.3491
46.825 -1.3705
46.85 -1.3766
46.875 -1.3722
46.9 -1.3646
46.925 -1.3537
46.95 -1.335
46.975 -1.3106
47 -1.2812
47.025 -1.2498
47.05 -1.2125
47.075 -1.1608
47.1 -1.0945
47.125 -1.0191
47.15 -0.9411
47.175 -0.8671
47.2 -0.7985
47.225 -0.7339
47.25 -0.6732
47.275 -0.6153
47.3 -0.5621
47.325 -0.5154
47.35 -0.4747
47.375 -0.44
47.4 -0.4099
47.425 -0.383
47.45 -0.359
47.475 -0.3402
47.5 -0.3287
47.525 -0.3248
47.55 -0.3287
47.575 -0.3398
47.6 -0.3571
47.625 -0.3802
47.65 -0.4089
47.675 -0.4443
47.7 -0.4865
47.725 -0.5351
47.75 -0.5891
47.775 -0.6486
47.8 -0.7101
47.825 -0.7665
47.85 -0.8157
47.875 -0.8603
47.9 -0.9048
47.925 -0.954
47.95 -1.0077
47.975 -1.0659
48 -1.1299
48.025 -1.1985
48.05 -1.2672
48.075 -1.3276
48.1 -1.3751
48.125 -1.4177
48.15 -1.4601
48.175 -1.5067
48.2 -1.5563
48.225 -1.6088
48.25 -1.6622
48.275 -1.7178
48.3 -1.7772
48.325 -1.8414
48.35 -1.906
48.375 -1.9685
48.4 -2.0282
48.425 -2.0847
48.45 -2.1334
48.475 -2.1818
48.5 -2.2288
48.525 -2.2758
48.55 -2.3207
48.575 -2.3637
48.6 -2.3997
48.625 -2.4277
48.65 -2.4481
48.675 -2.4558
48.7 -2.4442
48.725 -2.4146
48.75 -2.3759
48.775 -2.3343
48.8 -2.2886
48.825 -2.2394
48.85 -2.1847
48.875 -2.118
48.9 -2.0479
48.925 -1.9857
48.95 -1.9305
48.975 -1.8825
49 -1.843
49.025 -1.8148
49.05 -1.7989
49.075 -1.7946
49.1 -1.7984
49.125 -1.806
49.15 -1.8139
49.175 -1.8212
49.2 -1.826
49.225 -1.8195
49.25 -1.7958
49.275 -1.7606
49.3 -1.7235
49.325 -1.6892
49.35 -1.6545
49.375 -1.6178
49.4 -1.5799
49.425 -1.5417
49.45 -1.4995
49.475 -1.4529
49.5 -1.4027
49.525 -1.3521
49.55 -1.3008
49.575 -1.2477
49.6 -1.1924
49.625 -1.1368
49.65 -1.0845
49.675 -1.0415
49.7 -1.0102
49.725 -0.9909
49.75 -0.9832
49.775 -0.9866
49.8 -0.9988
49.825 -1.0176
49.85 -1.0356
49.875 -1.0415
49.9 -1.0269
49.925 -0.998
49.95 -0.9628
49.975 -0.9239
50 -0.8823
50.025 -0.8365
50.05 -0.7896
50.075 -0.7364
50.1 -0.6716
50.125 -0.5973
50.15 -0.52
50.175 -0.4386
50.2 -0.3529
50.225 -0.2615
50.25 -0.1664
50.275 -0.0708
50.3 0.0233
50.325 0.1125
50.35 0.1955
50.375 0.272
50.4 0.3416
50.425 0.4047
50.45 0.462
50.475 0.5135
50.5 0.5593
50.525 0.6001
50.55 0.6356
50.575 0.6661
50.6 0.6927
50.625 0.7155
50.65 0.7332
50.675 0.7453
50.7 0.7512
50.725 0.7508
50.75 0.7437
50.775 0.7289
50.8 0.7083
50.825 0.6845
50.85 0.6573
50.875 0.6255
50.9 0.588
50.925 0.5455
50.95 0.4974
50.975 0.4454
51 0.3925
51.025 0.3408
51.05 0.29
51.075 0.2369
51.1 0.1796
51.125 0.1152
51.15 0.0433
51.175 -0.0343
51.2 -0.1173
51.225 -0.2033
51.25 -0.2882
51.275 -0.3653
51.3 -0.428
51.325 -0.4713
51.35 -0.5
51.375 -0.5198
51.4 -0.5351
51.425 -0.5451
51.45 -0.5484
51.475 -0.5476
51.5 -0.547
51.525 -0.5504
51.55 -0.564
51.575 -0.5902
51.6 -0.6276
51.625 -0.6675
51.65 -0.7052
51.675 -0.7353
51.7 -0.7546
51.725 -0.7664
51.75 -0.7686
51.775 -0.7555
51.8 -0.7284
51.825 -0.6998
51.85 -0.675
51.875 -0.6508
51.9 -0.6184
51.925 -0.5768
51.95 -0.532
51.975 -0.4878
52 -0.4472
52.025 -0.412
52.05 -0.3827
52.075 -0.3607
52.1 -0.3446
52.125 -0.3328
52.15 -0.3241
52.175 -0.3191
52.2 -0.3182
52.225 -0.3218
52.25 -0.3314
52.275 -0.3461
52.3 -0.3662
52.325 -0.392
52.35 -0.4253
52.375 -0.4683
52.4 -0.5241
52.425 -0.5925
52.45 -0.6707
52.475 -0.7568
52.5 -0.8503
52.525 -0.9498
52.55 -1.0488
52.575 -1.1321
52.6 -1.185
52.625 -1.2196
52.65 -1.2494
52.675 -1.2751
52.7 -1.2952
52.725 -1.3156
52.75 -1.3344
52.775 -1.3482
52.8 -1.3548
52.825 -1.3609
52.85 -1.3723
52.875 -1.3866
52.9 -1.4009
52.925 -1.4143
52.95 -1.4309
52.975 -1.4468
53 -1.4551
53.025 -1.4549
53.05 -1.4517
53.075 -1.4473
53.1 -1.439
53.125 -1.4144
53.15 -1.3745
53.175 -1.3328
53.2 -1.301
53.225 -1.2813
53.25 -1.2736
53.275 -1.2734
53.3 -1.2803
53.325 -1.2911
53.35 -1.3032
53.375 -1.3205
53.4 -1.3447
53.425 -1.3746
53.45 -1.4112
53.475 -1.4503
53.5 -1.4808
53.525 -1.5012
53.55 -1.5109
53.575 -1.5142
53.6 -1.5165
53.625 -1.5233
53.65 -1.5401
53.675 -1.5674
53.7 -1.6025
53.725 -1.6418
53.75 -1.6845
53.775 -1.7233
53.8 -1.7636
53.825 -1.8058
53.85 -1.8507
53.875 -1.8959
53.9 -1.9369
53.925 -1.9718
53.95 -2.0018
53.975 -2.0289
54 -2.0464
54.025 -2.0528
54.05 -2.0488
54.075 -2.0445
54.1 -2.0487
54.125 -2.0622
54.15 -2.0818
54.175 -2.0999
54.2 -2.1065
54.225 -2.1064
54.25 -2.1007
54.275 -2.0861
54.3 -2.0565
54.325 -2.0099
54.35 -1.9545
54.375 -1.8988
54.4 -1.8473
54.425 -1.8016
54.45 -1.762
54.475 -1.7291
54.5 -1.7045
54.525 -1.6877
54.55 -1.6783
54.575 -1.6762
54.6 -1.6788
54.625 -1.6834
54.65 -1.6877
54.675 -1.6922
54.7 -1.6973
54.725 -1.7046
54.75 -1.712
54.775 -1.7188
54.8 -1.726
54.825 -1.7357
54.85 -1.7555
54.875 -1.7863
54.9 -1.823
54.925 -1.8599
54.95 -1.8948
54.975 -1.9276
55 -1.9545
55.025 -1.9775
55.05 -2.0036
55.075 -2.0316
55.1 -2.057
55.125 -2.0788
55.15 -2.088
55.175 -2.0726
55.2 -2.0351
55.225 -1.989
55.25 -1.9426
55.275 -1.8998
55.3 -1.86
55.325 -1.8243
55.35 -1.7951
55.375 -1.7717
55.4 -1.7563
55.425 -1.7508
55.45 -1.758
55.475 -1.7782
55.5 -1.8068
55.525 -1.8411
55.55 -1.8826
55.575 -1.9326
55.6 -1.9884
55.625 -2.0454
55.65 -2.0967
55.675 -2.1393
55.7 -2.1753
55.725 -2.2067
55.75 -2.2287
55.775 -2.2363
55.8 -2.2275
55.825 -2.2001
55.85 -2.1551
55.875 -2.0984
55.9 -2.0351
55.925 -1.9672
55.95 -1.8989
55.975 -1.8283
56 -1.7603
56.025 -1.6983
56.05 -1.643
56.075 -1.5881
56.1 -1.5314
56.125 -1.474
56.15 -1.4186
56.175 -1.3656
56.2 -1.3094
56.225 -1.2481
56.25 -1.1821
56.275 -1.111
56.3 -1.0368
56.325 -0.9671
56.35 -0.9075
56.375 -0.8612
56.4 -0.8301
56.425 -0.8139
56.45 -0.8075
56.475 -0.8083
56.5 -0.8164
56.525 -0.8278
56.55 -0.8441
56.575 -0.8611
56.6 -0.8755
56.625 -0.8839
56.65 -0.883
56.675 -0.8654
56.7 -0.8368
56.725 -0.8081
56.75 -0.7813
56.775 -0.7576
56.8 -0.7392
56.825 -0.7328
56.85 -0.7372
56.875 -0.7484
56.9 -0.7601
56.925 -0.7705
56.95 -0.7814
56.975 -0.7932
57 -0.8036
57.025 -0.8117
57.05 -0.8177
57.075 -0.8195
57.1 -0.812
57.125 -0.7953
57.15 -0.7703
57.175 -0.742
57.2 -0.7119
57.225 -0.6852
57.25 -0.6628
57.275 -0.6409
57.3 -0.6212
57.325 -0.6009
57.35 -0.5811
57.375 -0.5627
57.4 -0.5472
57.425 -0.5372
57.45 -0.5351
57.475 -0.541
57.5 -0.556
57.525 -0.5779
57.55 -0.6075
57.575 -0.6443
57.6 -0.6883
57.625 -0.7359
57.65 -0.7846
57.675 -0.834
57.7 -0.8859
57.725 -0.9375
57.75 -0.9878
57.775 -1.033
57.8 -1.0708
57.825 -1.1051
57.85 -1.1421
57.875 -1.186
57.9 -1.2379
57.925 -1.2916
57.95 -1.3413
57.975 -1.3906
58 -1.4367
58.025 -1.4777
58.05 -1.5173
58.075 -1.558
58.1 -1.5978
58.125 -1.6379
58.15 -1.6786
58.175 -1.7184
58.2 -1.7562
58.225 -1.7926
58.25 -1.8312
58.275 -1.8731
58.3 -1.9156
58.325 -1.9546
58.35 -1.9864
58.375 -2.014
58.4 -2.0415
58.425 -2.0659
58.45 -2.0798
58.475 -2.0802
58.5 -2.066
58.525 -2.0459
58.55 -2.0351
58.575 -2.035
58.6 -2.0403
58.625 -2.0511
58.65 -2.0665
58.675 -2.0867
58.7 -2.1076
58.725 -2.1254
58.75 -2.14
58.775 -2.1493
58.8 -2.1447
58.825 -2.1204
58.85 -2.0872
58.875 -2.0532
58.9 -2.0174
58.925 -1.9768
58.95 -1.9307
58.975 -1.8862
59 -1.8466
59.025 -1.816
59.05 -1.7984
59.075 -1.7923
59.1 -1.7907
59.125 -1.7925
59.15 -1.7976
59.175 -1.8026
59.2 -1.8022
59.225 -1.7836
59.25 -1.7453
59.275 -1.6925
59.3 -1.6217
59.325 -1.5393
59.35 -1.4547
59.375 -1.3753
59.4 -1.3023
59.425 -1.2392
59.45 -1.1869
59.475 -1.1447
59.5 -1.1095
59.525 -1.0777
59.55 -1.0551
59.575 -1.0418
59.6 -1.0332
59.625 -1.0287
59.65 -1.0265
59.675 -1.0286
59.7 -1.0385
59.725 -1.0545
59.75 -1.0753
59.775 -1.0945
59.8 -1.1107
59.825 -1.1245
59.85 -1.1375
59.875 -1.1506
59.9 -1.1615
59.925 -1.158
59.95 -1.1294
59.975 -1.093
60 -1.063
60.025 -1.0422
60.05 -1.0297
60.075 -1.0209
60.1 -1.0147
60.125 -1.009
60.15 -1.0064
60.175 -1.0113
60.2 -1.0237
60.225 -1.0416
60.25 -1.0643
60.275 -1.0933
60.3 -1.1265
60.325 -1.157
60.35 -1.1833
60.375 -1.2049
60.4 -1.2252
60.425 -1.2482
60.45 -1.2709
60.475 -1.2954
60.5 -1.3228
60.525 -1.3483
60.55 -1.3714
60.575 -1.393
60.6 -1.4141
60.625 -1.4351
60.65 -1.4586
60.675 -1.4856
60.7 -1.513
60.725 -1.5447
60.75 -1.5797
60.775 -1.6173
60.8 -1.6546
60.825 -1.6865
60.85 -1.7156
60.875 -1.746
60.9 -1.7803
60.925 -1.8209
60.95 -1.8693
60.975 -1.9236
61 -1.9835
61.025 -2.0414
61.05 -2.0936
61.075 -2.1405
61.1 -2.1874
61.125 -2.2383
61.15 -2.2948
61.175 -2.3565
61.2 -2.4239
61.225 -2.4951
61.25 -2.5706
61.275 -2.6511
61.3 -2.7313
61.325 -2.7948
61.35 -2.8403
61.375 -2.87
61.4 -2.8838
61.425 -2.8812
61.45 -2.8655
61.475 -2.8378
61.5 -2.8033
61.525 -2.7629
61.55 -2.7185
61.575 -2.67
61.6 -2.6177
61.625 -2.5668
61.65 -2.5191
61.675 -2.477
61.7 -2.4371
61.725 -2.3955
61.75 -2.3577
61.775 -2.3296
61.8 -2.3095
61.825 -2.3015
61.85 -2.3079
61.875 -2.3256
61.9 -2.3474
61.925 -2.3748
61.95 -2.4025
61.975 -2.4237
62 -2.436
62.025 -2.4406
62.05 -2.4404
62.075 -2.432
62.1 -2.4193
62.125 -2.4104
62.15 -2.4114
62.175 -2.4256
62.2 -2.4534
62.225 -2.4889
62.25 -2.5177
62.275 -2.5331
62.3 -2.5319
62.325 -2.5176
62.35 -2.4974
62.375 -2.4756
62.4 -2.4487
62.425 -2.417
62.45 -2.3825
62.475 -2.3427
62.5 -2.297
62.525 -2.2465
62.55 -2.1873
62.575 -2.1238
62.6 -2.0563
62.625 -1.9898
62.65 -1.9269
62.675 -1.8655
62.7 -1.8055
62.725 -1.7496
62.75 -1.7012
62.775 -1.6588
62.8 -1.6181
62.825 -1.5734
62.85 -1.5258
62.875 -1.4821
62.9 -1.4513
62.925 -1.4336
62.95 -1.4258
62.975 -1.4273
63 -1.4407
63.025 -1.4611
63.05 -1.4802
63.075 -1.4965
63.1 -1.4937
63.125 -1.4597
63.15 -1.4057
63.175 -1.3446
63.2 -1.2826
63.225 -1.2153
63.25 -1.1357
63.275 -1.0451
63.3 -0.9468
63.325 -0.8456
63.35 -0.749
63.375 -0.6599
63.4 -0.5749
63.425 -0.4896
63.45 -0.4045
63.475 -0.3179
63.5 -0.2262
63.525 -0.1293
63.55 -0.0363
63.575 0.0486
63.6 0.1251
63.625 0.1957
63.65 0.2627
63.675 0.324
63.7 0.3798
63.725 0.4314
63.75 0.4771
63.775 0.5178
63.8 0.5549
63.825 0.589
63.85 0.6177
63.875 0.6393
63.9 0.6499
63.925 0.6468
63.95 0.6338
63.975 0.6138
64 0.5913
64.025 0.5684
64.05 0.5458
64.075 0.531
64.1 0.5248
64.125 0.524
64.15 0.522
64.175 0.5154
64.2 0.5046
64.225 0.4904
64.25 0.4757
64.275 0.471
64.3 0.4898
64.325 0.5324
64.35 0.5844
64.375 0.6358
64.4 0.685
64.425 0.7297
64.45 0.7672
64.475 0.8006
64.5 0.8306
64.525 0.8565
64.55 0.8772
64.575 0.8942
64.6 0.9107
64.625 0.9231
64.65 0.9319
64.675 0.938
64.7 0.9405
64.725 0.9385
64.75 0.9355
64.775 0.9354
64.8 0.9386
64.825 0.9456
64.85 0.9545
64.875 0.9658
64.9 0.9756
64.925 0.9841
64.95 0.9964
64.975 1.0166
65 1.0409
65.025 1.0652
65.05 1.0872
65.075 1.1032
65.1 1.1127
65.125 1.1171
65.15 1.1184
65.175 1.1193
65.2 1.1214
65.225 1.1274
65.25 1.1385
65.275 1.1503
65.3 1.1591
65.325 1.1658
65.35 1.1727
65.375 1.1841
65.4 1.1993
65.425 1.2148
65.45 1.2308
65.475 1.2558
65.5 1.2933
65.525 1.3342
65.55 1.3704
65.575 1.401
65.6 1.4294
65.625 1.4548
65.65 1.478
65.675 1.4992
65.7 1.5174
65.725 1.5299
65.75 1.535
65.775 1.5316
65.8 1.5186
65.825 1.4973
65.85 1.4678
65.875 1.4323
65.9 1.392
65.925 1.3504
65.95 1.3105
65.975 1.2776
66 1.2554
66.025 1.2435
66.05 1.2413
66.075 1.2482
66.1 1.2583
66.125 1.2684
66.15 1.2807
66.175 1.2934
66.2 1.3044
66.225 1.3141
66.25 1.3207
66.275 1.3222
66.3 1.3208
66.325 1.3191
66.35 1.318
66.375 1.3189
66.4 1.3221
66.425 1.327
66.45 1.3358
66.475 1.3454
66.5 1.3502
66.525 1.3482
66.55 1.3388
66.575 1.3193
66.6 1.2885
66.625 1.2488
66.65 1.2016
66.675 1.1465
66.7 1.0864
66.725 1.0222
66.75 0.9536
66.775 0.8841
66.8 0.8212
66.825 0.7663
66.85 0.7224
66.875 0.6877
66.9 0.6523
66.925 0.6142
66.95 0.5785
66.975 0.5465
67 0.5205
67.025 0.4973
67.05 0.4755
67.075 0.4563
67.1 0.4442
67.125 0.4414
67.15 0.4441
67.175 0.4495
67.2 0.4518
67.225 0.4513
67.25 0.4542
67.275 0.4603
67.3 0.4659
67.325 0.4668
67.35 0.4621
67.375 0.4516
67.4 0.433
67.425 0.407
67.45 0.3739
67.475 0.3333
67.5 0.286
67.525 0.2339
67.55 0.1796
67.575 0.1287
67.6 0.0913
67.625 0.0709
67.65 0.056
67.675 0.0363
67.7 0.0091
67.725 -0.0264
67.75 -0.0701
67.775 -0.1153
67.8 -0.155
67.825 -0.1908
67.85 -0.2248
67.875 -0.2567
67.9 -0.2881
67.925 -0.3172
67.95 -0.3388
67.975 -0.3524
68 -0.3631
68.025 -0.3717
68.05 -0.3797
68.075 -0.3859
68.1 -0.3892
68.125 -0.3913
68.15 -0.3941
68.175 -0.3969
68.2 -0.402
68.225 -0.4121
68.25 -0.4267
68.275 -0.4473
68.3 -0.4754
68.325 -0.5081
68.35 -0.54
68.375 -0.5651
68.4 -0.5782
68.425 -0.5814
68.45 -0.5828
68.475 -0.5867
68.5 -0.5977
68.525 -0.6097
68.55 -0.6223
68.575 -0.6377
68.6 -0.6542
68.625 -0.6629
68.65 -0.6624
68.675 -0.6604
68.7 -0.6576
68.725 -0.6538
68.75 -0.6474
68.775 -0.6358
68.8 -0.6168
68.825 -0.5897
68.85 -0.557
68.875 -0.5204
68.9 -0.4802
68.925 -0.4405
68.95 -0.4021
68.975 -0.3653
69 -0.3312
69.025 -0.299
69.05 -0.2696
69.075 -0.2454
69.1 -0.2289
69.125 -0.2189
69.15 -0.2132
69.175 -0.2092
69.2 -0.2027
69.225 -0.1907
69.25 -0.1765
69.275 -0.1521
69.3 -0.1117
69.325 -0.0594
69.35 0.0058
69.375 0.0796
69.4 0.1569
69.425 0.2385
69.45 0.3279
69.475 0.4276
69.5 0.5311
69.525 0.6306
69.55 0.7211
69.575 0.799
69.6 0.8655
69.625 0.9224
69.65 0.969
69.675 1.0061
69.7 1.0349
69.725 1.0562
69.75 1.0711
69.775 1.0787
69.8 1.0809
69.825 1.0814
69.85 1.0822
69.875 1.08
69.9 1.0676
69.925 1.0434
69.95 1.0072
69.975 0.9638
70 0.9135
70.025 0.8601
70.05 0.804
70.075 0.7464
70.1 0.6858
70.125 0.622
70.15 0.5531
70.175 0.4788
70.2 0.4004
70.225 0.3198
70.25 0.2368
70.275 0.1484
70.3 0.0557
70.325 -0.0373
70.35 -0.1263
70.375 -0.2067
70.4 -0.2715
70.425 -0.3222
70.45 -0.3715
70.475 -0.4314
70.5 -0.5128
70.525 -0.613
70.55 -0.7215
70.575 -0.8208
70.6 -0.8855
70.625 -0.9125
70.65 -0.9081
70.675 -0.8805
70.7 -0.8477
70.725 -0.8161
70.75 -0.7934
70.775 -0.7929
70.8 -0.8251
70.825 -0.8799
70.85 -0.9436
70.875 -1.0054
70.9 -1.0554
70.925 -1.0901
70.95 -1.1188
70.975 -1.1493
71 -1.1865
71.025 -1.2296
71.05 -1.2764
71.075 -1.3246
71.1 -1.3711
71.125 -1.4131
71.15 -1.4497
71.175 -1.4749
71.2 -1.4823
71.225 -1.4722
71.25 -1.4476
71.275 -1.4167
71.3 -1.3914
71.325 -1.3886
71.35 -1.3974
71.375 -1.4089
71.4 -1.4198
71.425 -1.4317
71.45 -1.4448
71.475 -1.4574
71.5 -1.4672
71.525 -1.4721
71.55 -1.4761
71.575 -1.4883
71.6 -1.5135
71.625 -1.5495
71.65 -1.5925
71.675 -1.6389
71.7 -1.6842
71.725 -1.7246
71.75 -1.7488
71.775 -1.7562
71.8 -1.7515
71.825 -1.7324
71.85 -1.7014
71.875 -1.6627
71.9 -1.6177
71.925 -1.5677
71.95 -1.519
71.975 -1.4745
72 -1.4345
72.025 -1.3993
72.05 -1.3685
72.075 -1.3404
72.1 -1.3139
72.125 -1.2903
72.15 -1.2695
72.175 -1.2544
72.2 -1.2468
72.225 -1.2464
72.25 -1.2552
72.275 -1.2754
72.3 -1.3067
72.325 -1.3434
72.35 -1.3779
72.375 -1.4051
72.4 -1.4228
72.425 -1.4337
72.45 -1.4434
72.475 -1.4496
72.5 -1.4482
72.525 -1.438
72.55 -1.4223
72.575 -1.404
72.6 -1.3833
72.625 -1.3594
72.65 -1.334
72.675 -1.3081
72.7 -1.2819
72.725 -1.2517
72.75 -1.2186
72.775 -1.1902
72.8 -1.1718
72.825 -1.1666
72.85 -1.1837
72.875 -1.2245
72.9 -1.2775
72.925 -1.3357
72.95 -1.3905
72.975 -1.4377
73 -1.4749
73.025 -1.5012
73.05 -1.5233
73.075 -1.5488
73.1 -1.5761
73.125 -1.6043
73.15 -1.6403
73.175 -1.6831
73.2 -1.7255
73.225 -1.7613
73.25 -1.7856
73.275 -1.796
73.3 -1.8013
73.325 -1.8086
73.35 -1.8217
73.375 -1.8412
73.4 -1.8669
73.425 -1.8961
73.45 -1.9285
73.475 -1.9643
73.5 -1.9964
73.525 -2.0145
73.55 -2.0142
73.575 -2.0013
73.6 -1.9797
73.625 -1.9519
73.65 -1.9187
73.675 -1.8864
73.7 -1.8565
73.725 -1.825
73.75 -1.7918
73.775 -1.7561
73.8 -1.7123
73.825 -1.6594
73.85 -1.6015
73.875 -1.5519
73.9 -1.5236
73.925 -1.5057
73.95 -1.4853
73.975 -1.4643
74 -1.4432
74.025 -1.4205
74.05 -1.4021
74.075 -1.391
74.1 -1.385
74.125 -1.3868
74.15 -1.3946
74.175 -1.4095
74.2 -1.428
74.225 -1.4422
74.25 -1.4498
74.275 -1.4544
74.3 -1.4652
74.325 -1.4834
74.35 -1.503
74.375 -1.5174
74.4 -1.52
74.425 -1.5141
74.45 -1.5049
74.475 -1.4984
74.5 -1.4998
74.525 -1.5072
74.55 -1.5124
74.575 -1.5086
74.6 -1.4914
74.625 -1.4631
74.65 -1.4267
74.675 -1.3918
74.7 -1.3637
74.725 -1.3416
74.75 -1.3249
74.775 -1.3145
74.8 -1.3113
74.825 -1.3136
74.85 -1.3156
74.875 -1.3154
74.9 -1.319
74.925 -1.3226
74.95 -1.3246
74.975 -1.3324
75 -1.3441
75.025 -1.3587
75.05 -1.3773
75.075 -1.3923
75.1 -1.4
75.125 -1.3909
75.15 -1.3714
75.175 -1.3495
75.2 -1.3262
75.225 -1.2955
75.25 -1.2535
75.275 -1.1994
75.3 -1.1413
75.325 -1.0807
75.35 -1.0213
75.375 -0.9632
75.4 -0.9119
75.425 -0.8748
75.45 -0.8518
75.475 -0.8382
75.5 -0.8293
75.525 -0.8201
75.55 -0.8054
75.575 -0.7812
75.6 -0.7445
75.625 -0.7013
75.65 -0.6549
75.675 -0.6098
75.7 -0.5682
75.725 -0.5268
75.75 -0.4849
75.775 -0.4497
75.8 -0.4257
75.825 -0.4144
75.85 -0.4115
75.875 -0.4136
75.9 -0.4168
75.925 -0.4185
75.95 -0.4153
75.975 -0.3991
76 -0.3692
76.025 -0.3363
76.05 -0.3089
76.075 -0.2882
76.1 -0.274
76.125 -0.2655
76.15 -0.2635
76.175 -0.2684
76.2 -0.2784
76.225 -0.2902
76.25 -0.3019
76.275 -0.3103
76.3 -0.3099
76.325 -0.2962
76.35 -0.2697
76.375 -0.2299
76.4 -0.1755
76.425 -0.1081
76.45 -0.0323
76.475 0.0556
76.5 0.1491
76.525 0.247
76.55 0.3461
76.575 0.4441
76.6 0.5417
76.625 0.64
76.65 0.7361
76.675 0.8255
76.7 0.9067
76.725 0.9804
76.75 1.0486
76.775 1.112
76.8 1.1705
76.825 1.2248
76.85 1.2763
76.875 1.3265
76.9 1.3763
76.925 1.4252
76.95 1.4708
76.975 1.5123
77 1.5489
77.025 1.5809
77.05 1.6075
77.075 1.629
77.1 1.6452
77.125 1.6561
77.15 1.661
77.175 1.6588
77.2 1.6502
77.225 1.6361
77.25 1.6176
77.275 1.5971
77.3 1.5774
77.325 1.5579
77.35 1.5358
77.375 1.5104
77.4 1.4833
77.425 1.4544
77.45 1.4233
77.475 1.3912
77.5 1.358
77.525 1.3212
77.55 1.2797
77.575 1.2332
77.6 1.1822
77.625 1.1288
77.65 1.0763
77.675 1.0305
77.7 0.9994
77.725 0.9832
77.75 0.9729
77.775 0.9638
77.8 0.9504
77.825 0.9311
77.85 0.9067
77.875 0.8774
77.9 0.8416
77.925 0.7999
77.95 0.7524
77.975 0.6938
78 0.621
78.025 0.5387
78.05 0.4545
78.075 0.3751
78.1 0.3021
78.125 0.2351
78.15 0.1725
78.175 0.1138
78.2 0.058
78.225 0.0038
78.25 -0.0485
78.275 -0.0951
78.3 -0.1343
78.325 -0.161
78.35 -0.1695
78.375 -0.1681
78.4 -0.1656
78.425 -0.1653
78.45 -0.1659
78.475 -0.1702
78.5 -0.1782
78.525 -0.1874
78.55 -0.1986
78.575 -0.2098
78.6 -0.2155
78.625 -0.2153
78.65 -0.2075
78.675 -0.1976
78.7 -0.1891
78.725 -0.181
78.75 -0.1735
78.775 -0.167
78.8 -0.1643
78.825 -0.1644
78.85 -0.1621
78.875 -0.1532
78.9 -0.1323
78.925 -0.0995
78.95 -0.0572
78.975 -0.0048
79 0.0558
79.025 0.118
79.05 0.1767
79.075 0.23
79.1 0.2761
79.125 0.3155
79.15 0.348
79.175 0.3711
79.2 0.386
79.225 0.3972
79.25 0.4074
79.275 0.4184
79.3 0.4318
79.325 0.443
79.35 0.451
79.375 0.4562
79.4 0.4576
79.425 0.4553
79.45 0.4497
79.475 0.4381
79.5 0.4203
79.525 0.3978
79.55 0.3698
79.575 0.3383
79.6 0.3025
79.625 0.2673
79.65 0.2391
79.675 0.22
79.7 0.2176
79.725 0.2313
79.75 0.2518
79.775 0.2712
79.8 0.2834
79.825 0.2883
79.85 0.2886
79.875 0.2837
79.9 0.2746
79.925 0.2615
79.95 0.2449
79.975 0.2294
80 0.2172
80.025 0.2067
80.05 0.1972
80.075 0.1854
80.1 0.1681
80.125 0.145
80.15 0.1197
80.175 0.0999
80.2 0.0918
80.225 0.0895
80.25 0.088
80.275 0.083
80.3 0.0787
80.325 0.0806
80.35 0.0909
80.375 0.1087
80.4 0.1323
80.425 0.1545
80.45 0.1698
80.475 0.1757
80.5 0.1724
80.525 0.1616
80.55 0.1427
80.575 0.1192
80.6 0.0943
80.625 0.0687
80.65 0.0426
80.675 0.0184
80.7 0.0007
80.725 -0.0097
80.75 -0.0152
80.775 -0.0177
80.8 -0.0153
80.825 -0.0049
80.85 0.0105
80.875 0.0326
80.9 0.0565
80.925 0.0745
80.95 0.0854
80.975 0.0891
81 0.0864
81.025 0.0793
81.05 0.0677
81.075 0.0491
81.1 0.0227
81.125 -0.0109
81.15 -0.051
81.175 -0.099
81.2 -0.1553
81.225 -0.2206
81.25 -0.2917
81.275 -0.3653
81.3 -0.4388
81.325 -0.5047
81.35 -0.5577
81.375 -0.5935
81.4 -0.6162
81.425 -0.6302
81.45 -0.6372
81.475 -0.6402
81.5 -0.6411
81.525 -0.6396
81.55 -0.6321
81.575 -0.613
81.6 -0.5826
81.625 -0.5458
81.65 -0.5012
81.675 -0.4454
81.7 -0.3825
81.725 -0.3165
81.75 -0.2486
81.775 -0.1771
81.8 -0.1039
81.825 -0.0346
81.85 0.0296
81.875 0.0862
81.9 0.1345
81.925 0.176
81.95 0.2104
81.975 0.2394
82 0.2632
82.025 0.2834
82.05 0.3002
82.075 0.3125
82.1 0.3222
82.125 0.3285
82.15 0.3293
82.175 0.3251
82.2 0.3158
82.225 0.3002
82.25 0.2784
82.275 0.2532
82.3 0.224
82.325 0.1962
82.35 0.171
82.375 0.1469
82.4 0.1223
82.425 0.0963
82.45 0.0677
82.475 0.0413
82.5 0.0179
82.525 -0.0052
82.55 -0.0296
82.575 -0.0584
82.6 -0.0901
82.625 -0.1255
82.65 -0.1649
82.675 -0.2028
82.7 -0.2457
82.725 -0.2952
82.75 -0.3453
82.775 -0.3905
82.8 -0.4254
82.825 -0.4412
82.85 -0.4398
82.875 -0.4321
82.9 -0.4228
82.925 -0.4135
82.95 -0.4031
82.975 -0.3885
83 -0.3723
83.025 -0.3604
83.05 -0.3503
83.075 -0.3394
83.1 -0.3252
83.125 -0.3118
83.15 -0.305
83.175 -0.305
83.2 -0.3098
83.225 -0.3193
83.25 -0.3349
83.275 -0.3551
83.3 -0.3739
83.325 -0.3878
83.35 -0.3939
83.375 -0.3927
83.4 -0.3812
83.425 -0.3615
83.45 -0.3389
83.475 -0.3151
83.5 -0.2865
83.525 -0.2549
83.55 -0.2282
83.575 -0.2103
83.6 -0.2039
83.625 -0.2085
83.65 -0.2251
83.675 -0.2491
83.7 -0.2705
83.725 -0.2851
83.75 -0.2865
83.775 -0.2759
83.8 -0.2619
83.825 -0.246
83.85 -0.2296
83.875 -0.2129
83.9 -0.1918
83.925 -0.1635
83.95 -0.1274
83.975 -0.076
84 -0.0059
84.025 0.0679
84.05 0.1343
84.075 0.192
84.1 0.2448
84.125 0.2896
84.15 0.327
84.175 0.3564
84.2 0.3784
84.225 0.3954
84.25 0.4122
84.275 0.4277
84.3 0.4422
84.325 0.4554
84.35 0.4639
84.375 0.4661
84.4 0.4634
84.425 0.454
84.45 0.4367
84.475 0.4122
84.5 0.3805
84.525 0.3446
84.55 0.305
84.575 0.2634
84.6 0.2233
84.625 0.1932
84.65 0.1783
84.675 0.18
84.7 0.1995
84.725 0.2378
84.75 0.2937
84.775 0.3638
84.8 0.4417
84.825 0.5181
84.85 0.5903
84.875 0.6575
84.9 0.7213
84.925 0.7831
84.95 0.8437
84.975 0.9047
85 0.9636
85.025 1.0174
85.05 1.0629
85.075 1.0995
85.1 1.1309
85.125 1.1576
85.15 1.1751
85.175 1.1846
85.2 1.1897
85.225 1.1919
85.25 1.1908
85.275 1.1847
85.3 1.173
85.325 1.1546
85.35 1.1288
85.375 1.097
85.4 1.0577
85.425 1.0106
85.45 0.9573
85.475 0.9006
85.5 0.8444
85.525 0.7866
85.55 0.7258
85.575 0.6649
85.6 0.6064
85.625 0.5488
85.65 0.4905
85.675 0.4306
85.7 0.3716
85.725 0.3165
85.75 0.2667
85.775 0.2205
85.8 0.1762
85.825 0.1293
85.85 0.0749
85.875 0.0133
85.9 -0.0526
85.925 -0.1176
85.95 -0.1779
85.975 -0.2259
86 -0.2498
86.025 -0.2459
86.05 -0.2302
86.075 -0.2102
86.1 -0.1872
86.125 -0.1626
86.15 -0.139
86.175 -0.1188
86.2 -0.1045
86.225 -0.0997
86.25 -0.103
86.275 -0.1139
86.3 -0.1311
86.325 -0.1513
86.35 -0.1729
86.375 -0.191
86.4 -0.1974
86.425 -0.1917
86.45 -0.1816
86.475 -0.175
86.5 -0.1741
86.525 -0.1776
86.55 -0.1815
86.575 -0.1752
86.6 -0.1582
86.625 -0.1416
86.65 -0.1311
86.675 -0.1253
86.7 -0.1177
86.725 -0.1066
86.75 -0.0958
86.775 -0.0868
86.8 -0.0792
86.825 -0.0649
86.85 -0.0339
86.875 0.0052
86.9 0.0475
86.925 0.0954
86.95 0.1477
86.975 0.2005
87 0.2536
87.025 0.3004
87.05 0.3418
87.075 0.3882
87.1 0.443
87.125 0.497
87.15 0.5483
87.175 0.595
87.2 0.6369
87.225 0.6721
87.25 0.7017
87.275 0.7294
87.3 0.7565
87.325 0.7816
87.35 0.8034
87.375 0.8254
87.4 0.8502
87.425 0.8738
87.45 0.8955
87.475 0.9169
87.5 0.944
87.525 0.9816
87.55 1.0265
87.575 1.0732
87.6 1.1148
87.625 1.1469
87.65 1.1704
87.675 1.187
87.7 1.198
87.725 1.2023
87.75 1.1986
87.775 1.1906
87.8 1.1821
87.825 1.1763
87.85 1.1717
87.875 1.1644
87.9 1.1563
87.925 1.1417
87.95 1.1177
87.975 1.084
88 1.0446
88.025 1.0044
88.05 0.9667
88.075 0.9347
88.1 0.9146
88.125 0.9082
88.15 0.9098
88.175 0.9195
88.2 0.932
88.225 0.9414
88.25 0.9484
88.275 0.952
88.3 0.9526
88.325 0.9503
88.35 0.9431
88.375 0.9283
88.4 0.9115
88.425 0.8964
88.45 0.8844
88.475 0.88
88.5 0.8858
88.525 0.9053
88.55 0.935
88.575 0.969
88.6 1.011
88.625 1.065
88.65 1.1339
88.675 1.2123
88.7 1.2924
88.725 1.3728
88.75 1.4508
88.775 1.5226
88.8 1.585
88.825 1.6393
88.85 1.6908
88.875 1.7472
88.9 1.8089
88.925 1.8712
88.95 1.9276
88.975 1.9755
89 2.0138
89.025 2.0426
89.05 2.0641
89.075 2.0827
89.1 2.0988
89.125 2.11
89.15 2.1157
89.175 2.1142
89.2 2.1034
89.225 2.0824
89.25 2.0514
89.275 2.01
89.3 1.9585
89.325 1.8987
89.35 1.8313
89.375 1.7598
89.4 1.6856
89.425 1.6062
89.45 1.5207
89.475 1.4318
89.5 1.3453
89.525 1.2639
89.55 1.1854
89.575 1.1077
89.6 1.0391
89.625 0.9906
89.65 0.9573
89.675 0.9347
89.7 0.9179
89.725 0.9051
89.75 0.8968
89.775 0.8941
89.8 0.8985
89.825 0.9106
89.85 0.9262
89.875 0.9423
89.9 0.9649
89.925 0.9974
89.95 1.0444
89.975 1.1014
90 1.1661
90.025 1.2342
90.05 1.3005
90.075 1.3656
90.1 1.4282
90.125 1.4884
90.15 1.5463
90.175 1.6015
90.2 1.6536
90.225 1.6995
90.25 1.7416
90.275 1.7794
90.3 1.8158
90.325 1.8496
90.35 1.8808
90.375 1.9121
90.4 1.9427
90.425 1.9697
90.45 1.9923
90.475 2.0083
90.5 2.0164
90.525 2.018
90.55 2.0131
90.575 1.9997
90.6 1.9794
90.625 1.9552
90.65 1.929
90.675 1.9032
90.7 1.8792
90.725 1.8526
90.75 1.8212
90.775 1.7838
90.8 1.7414
90.825 1.6956
90.85 1.6457
90.875 1.5923
90.9 1.5363
90.925 1.4795
90.95 1.4279
90.975 1.388
91 1.3601
91.025 1.3452
91.05 1.3465
91.075 1.3639
91.1 1.3938
91.125 1.4292
91.15 1.4665
91.175 1.5023
91.2 1.535
91.225 1.5643
91.25 1.5868
91.275 1.5999
91.3 1.6044
91.325 1.6011
91.35 1.5912
91.375 1.5736
91.4 1.5483
91.425 1.5154
91.45 1.475
91.475 1.4306
91.5 1.3879
91.525 1.351
91.55 1.3176
91.575 1.2849
91.6 1.252
91.625 1.2194
91.65 1.1891
91.675 1.1625
91.7 1.1422
91.725 1.1292
91.75 1.1258
91.775 1.1325
91.8 1.1411
91.825 1.1454
91.85 1.1412
91.875 1.1286
91.9 1.1102
91.925 1.0861
91.95 1.0565
91.975 1.0214
92 0.9858
92.025 0.9533
92.05 0.9214
92.075 0.8876
92.1 0.8564
92.125 0.835
92.15 0.828
92.175 0.844
92.2 0.8833
92.225 0.936
92.25 0.9939
92.275 1.0522
92.3 1.1082
92.325 1.1604
92.35 1.2071
92.375 1.2498
92.4 1.2907
92.425 1.3324
92.45 1.3778
92.475 1.426
92.5 1.4767
92.525 1.5298
92.55 1.5846
92.575 1.6391
92.6 1.6914
92.625 1.7377
92.65 1.7763
92.675 1.8071
92.7 1.8302
92.725 1.8453
92.75 1.8536
92.775 1.8552
92.8 1.8493
92.825 1.8354
92.85 1.8163
92.875 1.7963
92.9 1.7762
92.925 1.7566
92.95 1.7366
92.975 1.7142
93 1.6901
93.025 1.669
93.05 1.6548
93.075 1.6534
93.1 1.6656
93.125 1.6842
93.15 1.7038
93.175 1.7209
93.2 1.7319
93.225 1.7361
93.25 1.7343
93.275 1.7268
93.3 1.717
93.325 1.7065
93.35 1.696
93.375 1.6823
93.4 1.6631
93.425 1.638
93.45 1.6068
93.475 1.5704
93.5 1.5315
93.525 1.4934
93.55 1.4559
93.575 1.4203
93.6 1.3863
93.625 1.3519
93.65 1.3212
93.675 1.2948
93.7 1.2791
93.725 1.2728
93.75 1.2724
93.775 1.2769
93.8 1.2878
93.825 1.2997
93.85 1.313
93.875 1.3259
93.9 1.3359
93.925 1.3398
93.95 1.3418
93.975 1.355
94 1.3877
94.025 1.435
94.05 1.486
94.075 1.5331
94.1 1.5751
94.125 1.6138
94.15 1.6528
94.175 1.6892
94.2 1.7202
94.225 1.7452
94.25 1.7636
94.275 1.7759
94.3 1.7823
94.325 1.7833
94.35 1.7786
94.375 1.7677
94.4 1.75
94.425 1.7249
94.45 1.6925
94.475 1.6538
94.5 1.6103
94.525 1.5638
94.55 1.5136
94.575 1.457
94.6 1.3913
94.625 1.3171
94.65 1.2355
94.675 1.1494
94.7 1.0594
94.725 0.9669
94.75 0.8748
94.775 0.785
94.8 0.7031
94.825 0.6342
94.85 0.582
94.875 0.5479
94.9 0.5327
94.925 0.5255
94.95 0.5218
94.975 0.5161
95 0.5101
95.025 0.5032
95.05 0.4997
95.075 0.4981
95.1 0.4978
95.125 0.4964
95.15 0.4921
95.175 0.4922
95.2 0.4998
95.225 0.5081
95.25 0.5149
95.275 0.5194
95.3 0.5229
95.325 0.5336
95.35 0.5615
95.375 0.6115
95.4 0.6712
95.425 0.7331
95.45 0.7896
95.475 0.8363
95.5 0.8735
95.525 0.9022
95.55 0.9233
95.575 0.9377
95.6 0.9485
95.625 0.9591
95.65 0.9721
95.675 0.9885
95.7 1.0074
95.725 1.0317
95.75 1.0701
95.775 1.1223
95.8 1.1817
95.825 1.2463
95.85 1.3168
95.875 1.3909
95.9 1.4629
95.925 1.5284
95.95 1.5862
95.975 1.6373
96 1.6808
96.025 1.7182
96.05 1.755
96.075 1.7959
96.1 1.8434
96.125 1.8934
96.15 1.9415
96.175 1.9855
96.2 2.0237
96.225 2.0561
96.25 2.0845
96.275 2.1082
96.3 2.1276
96.325 2.1423
96.35 2.1496
96.375 2.1506
96.4 2.1458
96.425 2.1342
96.45 2.1173
96.475 2.1001
96.5 2.0858
96.525 2.0761
96.55 2.0764
96.575 2.0839
96.6 2.0948
96.625 2.1093
96.65 2.1235
96.675 2.1404
96.7 2.1625
96.725 2.1833
96.75 2.2007
96.775 2.2146
96.8 2.2228
96.825 2.2246
96.85 2.2216
96.875 2.2134
96.9 2.1999
96.925 2.1804
96.95 2.1525
96.975 2.1151
97 2.0697
97.025 2.0167
97.05 1.9573
97.075 1.8912
97.1 1.8175
97.125 1.7366
97.15 1.6494
97.175 1.5578
97.2 1.4621
97.225 1.3611
97.25 1.2531
97.275 1.1353
97.3 1.0086
97.325 0.8734
97.35 0.7283
97.375 0.5784
97.4 0.4381
97.425 0.3187
97.45 0.2415
97.475 0.2088
97.5 0.2024
97.525 0.2052
97.55 0.2047
97.575 0.1946
97.6 0.1745
97.625 0.1465
97.65 0.1137
97.675 0.0805
97.7 0.0515
97.725 0.0288
97.75 0.0133
97.775 -0.0001
97.8 -0.0128
97.825 -0.0211
97.85 -0.0244
97.875 -0.0228
97.9 -0.0193
97.925 -0.017
97.95 -0.0181
97.975 -0.023
98 -0.0287
98.025 -0.0308
98.05 -0.0257
98.075 -0.0162
98.1 -0.0051
98.125 0.0013
98.15 0.0027
98.175 -0.0008
98.2 -0.0098
98.225 -0.021
98.25 -0.0299
98.275 -0.0352
98.3 -0.0397
98.325 -0.045
98.35 -0.0488
98.375 -0.053
98.4 -0.0575
98.425 -0.0623
98.45 -0.0728
98.475 -0.0869
98.5 -0.0987
98.525 -0.1028
98.55 -0.0963
98.575 -0.0829
98.6 -0.0693
98.625 -0.06
98.65 -0.0566
98.675 -0.0552
98.7 -0.0538
98.725 -0.049
98.75 -0.0409
98.775 -0.0321
98.8 -0.0234
98.825 -0.0157
98.85 -0.0099
98.875 -0.007
98.9 -0.0043
98.925 0.0015
98.95 0.0089
98.975 0.0168
99 0.0232
99.025 0.0247
99.05 0.0193
99.075 0.0061
99.1 -0.0135
99.125 -0.0401
99.15 -0.0732
99.175 -0.1129
99.2 -0.1568
99.225 -0.2013
99.25 -0.2499
99.275 -0.3026
99.3 -0.3571
99.325 -0.4122
99.35 -0.4707
99.375 -0.533
99.4 -0.6009
99.425 -0.6717
99.45 -0.7451
99.475 -0.819
99.5 -0.8906
99.525 -0.9572
99.55 -1.0115
99.575 -1.0537
99.6 -1.0893
99.625 -1.1173
99.65 -1.1415
99.675 -1.162
99.7 -1.1766
99.725 -1.1903
99.75 -1.2039
99.775 -1.2129
99.8 -1.2162
99.825 -1.2175
99.85 -1.2156
99.875 -1.2126
99.9 -1.2143
99.925 -1.221
99.95 -1.2285
99.975 -1.2382
100 -1.2512
