# Supplementary material for: Uptake of N2O5 by aqueous aerosol unveiled using chemically accurate many-body potentials
Source: Nat Commun. 2022 Mar 10;13:1266. doi: 10.1038/s41467-022-28697-8 (PMC8913772; doi:10.1038/s41467-022-28697-8)
Supplement: Supplementary file 3 — Source Data [file 41467_2022_28697_MOESM3_ESM.zip › n2o5-uptake-data/Fig2/scattering/rep07run04/relcom_gds.dat]

0.025 11.5552
0.05 11.544
0.075 11.5327
0.1 11.5215
0.125 11.5102
0.15 11.4989
0.175 11.4875
0.2 11.4762
0.225 11.4648
0.25 11.4535
0.275 11.4421
0.3 11.4307
0.325 11.4192
0.35 11.4078
0.375 11.3964
0.4 11.3849
0.425 11.3734
0.45 11.3619
0.475 11.3504
0.5 11.3388
0.525 11.3273
0.55 11.3157
0.575 11.3042
0.6 11.2926
0.625 11.281
0.65 11.2694
0.675 11.2578
0.7 11.2462
0.725 11.2346
0.75 11.223
0.775 11.2113
0.8 11.1997
0.825 11.188
0.85 11.1764
0.875 11.1646
0.9 11.1529
0.925 11.1411
0.95 11.1293
0.975 11.1175
1 11.1056
1.025 11.0937
1.05 11.0818
1.075 11.0698
1.1 11.0579
1.125 11.0459
1.15 11.0338
1.175 11.0218
1.2 11.0097
1.225 10.9975
1.25 10.9852
1.275 10.9729
1.3 10.9606
1.325 10.9482
1.35 10.9358
1.375 10.9233
1.4 10.9108
1.425 10.8983
1.45 10.8857
1.475 10.873
1.5 10.8604
1.525 10.8477
1.55 10.835
1.575 10.8222
1.6 10.8094
1.625 10.7966
1.65 10.7838
1.675 10.7709
1.7 10.758
1.725 10.7451
1.75 10.7322
1.775 10.7192
1.8 10.7062
1.825 10.6932
1.85 10.6802
1.875 10.6671
1.9 10.654
1.925 10.6409
1.95 10.6278
1.975 10.6147
2 10.6016
2.025 10.5885
2.05 10.5753
2.075 10.5622
2.1 10.5491
2.125 10.5359
2.15 10.5227
2.175 10.5095
2.2 10.4962
2.225 10.483
2.25 10.4697
2.275 10.4564
2.3 10.443
2.325 10.4297
2.35 10.4163
2.375 10.4028
2.4 10.3893
2.425 10.3758
2.45 10.3622
2.475 10.3486
2.5 10.3349
2.525 10.3211
2.55 10.3073
2.575 10.2935
2.6 10.2796
2.625 10.2657
2.65 10.2518
2.675 10.2378
2.7 10.2238
2.725 10.2098
2.75 10.1957
2.775 10.1815
2.8 10.1672
2.825 10.1529
2.85 10.1385
2.875 10.1241
2.9 10.1096
2.925 10.0951
2.95 10.0805
2.975 10.0658
3 10.051
3.025 10.0361
3.05 10.0211
3.075 10.0061
3.1 9.991
3.125 9.9758
3.15 9.9606
3.175 9.9454
3.2 9.9301
3.225 9.9148
3.25 9.8994
3.275 9.884
3.3 9.8686
3.325 9.853
3.35 9.8374
3.375 9.8218
3.4 9.8061
3.425 9.7903
3.45 9.7744
3.475 9.7585
3.5 9.7424
3.525 9.7264
3.55 9.7102
3.575 9.6941
3.6 9.6779
3.625 9.6618
3.65 9.6456
3.675 9.6294
3.7 9.6131
3.725 9.5968
3.75 9.5804
3.775 9.564
3.8 9.5476
3.825 9.5312
3.85 9.5147
3.875 9.4982
3.9 9.4817
3.925 9.4652
3.95 9.4487
3.975 9.4323
4 9.4158
4.025 9.3992
4.05 9.3826
4.075 9.366
4.1 9.3493
4.125 9.3326
4.15 9.3159
4.175 9.299
4.2 9.2821
4.225 9.2652
4.25 9.2482
4.275 9.2312
4.3 9.2141
4.325 9.1969
4.35 9.1796
4.375 9.1621
4.4 9.1445
4.425 9.1269
4.45 9.1091
4.475 9.0913
4.5 9.0733
4.525 9.0553
4.55 9.0372
4.575 9.019
4.6 9.0007
4.625 8.9822
4.65 8.9637
4.675 8.9451
4.7 8.9264
4.725 8.9076
4.75 8.8888
4.775 8.8699
4.8 8.8509
4.825 8.8318
4.85 8.8126
4.875 8.7934
4.9 8.7741
4.925 8.7548
4.95 8.7355
4.975 8.7162
5 8.6968
5.025 8.6774
5.05 8.6579
5.075 8.6383
5.1 8.6187
5.125 8.599
5.15 8.5793
5.175 8.5594
5.2 8.5395
5.225 8.5195
5.25 8.4994
5.275 8.4792
5.3 8.4589
5.325 8.4385
5.35 8.418
5.375 8.3975
5.4 8.3769
5.425 8.3563
5.45 8.3356
5.475 8.3148
5.5 8.2941
5.525 8.2732
5.55 8.2523
5.575 8.2313
5.6 8.2103
5.625 8.1891
5.65 8.1679
5.675 8.1467
5.7 8.1254
5.725 8.1041
5.75 8.0827
5.775 8.0612
5.8 8.0396
5.825 8.018
5.85 7.9963
5.875 7.9745
5.9 7.9526
5.925 7.9308
5.95 7.9089
5.975 7.8869
6 7.8649
6.025 7.8427
6.05 7.8206
6.075 7.7983
6.1 7.776
6.125 7.7536
6.15 7.7311
6.175 7.7086
6.2 7.686
6.225 7.6634
6.25 7.6407
6.275 7.6179
6.3 7.5951
6.325 7.5723
6.35 7.5495
6.375 7.5268
6.4 7.504
6.425 7.4812
6.45 7.4583
6.475 7.4353
6.5 7.4124
6.525 7.3894
6.55 7.3663
6.575 7.3431
6.6 7.3198
6.625 7.2963
6.65 7.2726
6.675 7.2488
6.7 7.2248
6.725 7.2006
6.75 7.1761
6.775 7.1514
6.8 7.1265
6.825 7.1013
6.85 7.0758
6.875 7.0501
6.9 7.024
6.925 6.9977
6.95 6.971
6.975 6.944
7 6.9168
7.025 6.8893
7.05 6.8614
7.075 6.8334
7.1 6.8051
7.125 6.7766
7.15 6.7479
7.175 6.7191
7.2 6.69
7.225 6.6606
7.25 6.6306
7.275 6.6002
7.3 6.5694
7.325 6.5383
7.35 6.5067
7.375 6.4746
7.4 6.442
7.425 6.409
7.45 6.3756
7.475 6.3417
7.5 6.3073
7.525 6.2724
7.55 6.2369
7.575 6.2009
7.6 6.1645
7.625 6.1277
7.65 6.0904
7.675 6.0527
7.7 6.0145
7.725 5.9757
7.75 5.9363
7.775 5.8965
7.8 5.8561
7.825 5.8151
7.85 5.7734
7.875 5.7306
7.9 5.6868
7.925 5.6418
7.95 5.5957
7.975 5.5482
8 5.4992
8.025 5.4486
8.05 5.3962
8.075 5.3417
8.1 5.2858
8.125 5.2281
8.15 5.1685
8.175 5.1065
8.2 5.042
8.225 4.9748
8.25 4.9053
8.275 4.8341
8.3 4.7598
8.325 4.6825
8.35 4.6014
8.375 4.5169
8.4 4.429
8.425 4.3368
8.45 4.2399
8.475 4.1387
8.5 4.0367
8.525 3.9356
8.55 3.8368
8.575 3.7415
8.6 3.6513
8.625 3.5701
8.65 3.502
8.675 3.4597
8.7 3.4391
8.725 3.4313
8.75 3.4304
8.775 3.433
8.8 3.4432
8.825 3.4608
8.85 3.4843
8.875 3.5082
8.9 3.5271
8.925 3.5395
8.95 3.546
8.975 3.5525
9 3.5637
9.025 3.5839
9.05 3.6077
9.075 3.6269
9.1 3.6373
9.125 3.6369
9.15 3.6263
9.175 3.6071
9.2 3.5826
9.225 3.5559
9.25 3.5306
9.275 3.5041
9.3 3.4757
9.325 3.4475
9.35 3.4191
9.375 3.3953
9.4 3.3709
9.425 3.3458
9.45 3.3231
9.475 3.3052
9.5 3.2908
9.525 3.2791
9.55 3.2742
9.575 3.2734
9.6 3.2723
9.625 3.2712
9.65 3.2762
9.675 3.2865
9.7 3.2967
9.725 3.3026
9.75 3.3053
9.775 3.3057
9.8 3.303
9.825 3.2971
9.85 3.2844
9.875 3.2629
9.9 3.2333
9.925 3.1954
9.95 3.1482
9.975 3.0911
10 3.0259
10.025 2.9555
10.05 2.8851
10.075 2.822
10.1 2.7701
10.125 2.7287
10.15 2.6918
10.175 2.6528
10.2 2.6089
10.225 2.5592
10.25 2.505
10.275 2.4461
10.3 2.3811
10.325 2.3087
10.35 2.2316
10.375 2.1565
10.4 2.0933
10.425 2.0391
10.45 1.994
10.475 1.9526
10.5 1.9091
10.525 1.86
10.55 1.8037
10.575 1.7421
10.6 1.6783
10.625 1.619
10.65 1.575
10.675 1.5522
10.7 1.545
10.725 1.546
10.75 1.5557
10.775 1.5823
10.8 1.6287
10.825 1.6761
10.85 1.7173
10.875 1.7516
10.9 1.7777
10.925 1.7967
10.95 1.8106
10.975 1.8176
11 1.8169
11.025 1.8062
11.05 1.7846
11.075 1.7526
11.1 1.7123
11.125 1.669
11.15 1.6224
11.175 1.5732
11.2 1.5287
11.225 1.4876
11.25 1.4498
11.275 1.4132
11.3 1.378
11.325 1.3471
11.35 1.3168
11.375 1.2846
11.4 1.2504
11.425 1.2192
11.45 1.1976
11.475 1.1865
11.5 1.1828
11.525 1.1829
11.55 1.1844
11.575 1.1826
11.6 1.1787
11.625 1.1761
11.65 1.1723
11.675 1.1675
11.7 1.1618
11.725 1.1537
11.75 1.1414
11.775 1.1246
11.8 1.1064
11.825 1.0903
11.85 1.0727
11.875 1.053
11.9 1.0317
11.925 1.0077
11.95 0.981
11.975 0.9542
12 0.9258
12.025 0.8943
12.05 0.8627
12.075 0.8344
12.1 0.81
12.125 0.7893
12.15 0.7726
12.175 0.7621
12.2 0.7559
12.225 0.7486
12.25 0.7366
12.275 0.7221
12.3 0.7071
12.325 0.6896
12.35 0.668
12.375 0.6454
12.4 0.6253
12.425 0.6087
12.45 0.5951
12.475 0.5817
12.5 0.5642
12.525 0.5429
12.55 0.5227
12.575 0.5041
12.6 0.4879
12.625 0.4777
12.65 0.4799
12.675 0.4945
12.7 0.5133
12.725 0.5346
12.75 0.5545
12.775 0.5756
12.8 0.5991
12.825 0.6239
12.85 0.6493
12.875 0.6717
12.9 0.6906
12.925 0.7122
12.95 0.7426
12.975 0.7743
13 0.7976
13.025 0.811
13.05 0.8157
13.075 0.8108
13.1 0.7967
13.125 0.7761
13.15 0.7504
13.175 0.7195
13.2 0.6824
13.225 0.639
13.25 0.5904
13.275 0.5361
13.3 0.476
13.325 0.4098
13.35 0.3377
13.375 0.2606
13.4 0.1775
13.425 0.0877
13.45 -0.0075
13.475 -0.1076
13.5 -0.212
13.525 -0.3212
13.55 -0.4324
13.575 -0.541
13.6 -0.6443
13.625 -0.7416
13.65 -0.8345
13.675 -0.9201
13.7 -0.9896
13.725 -1.0344
13.75 -1.0543
13.775 -1.0589
13.8 -1.0524
13.825 -1.0378
13.85 -1.0183
13.875 -0.997
13.9 -0.976
13.925 -0.9575
13.95 -0.9387
13.975 -0.9165
14 -0.887
14.025 -0.8452
14.05 -0.7849
14.075 -0.7063
14.1 -0.6187
14.125 -0.5286
14.15 -0.4431
14.175 -0.3599
14.2 -0.2769
14.225 -0.1963
14.25 -0.1227
14.275 -0.0566
14.3 0.0027
14.325 0.0535
14.35 0.0951
14.375 0.1295
14.4 0.162
14.425 0.191
14.45 0.2136
14.475 0.2316
14.5 0.2473
14.525 0.2617
14.55 0.2727
14.575 0.2775
14.6 0.2761
14.625 0.2685
14.65 0.2536
14.675 0.233
14.7 0.211
14.725 0.1917
14.75 0.1812
14.775 0.179
14.8 0.1843
14.825 0.1979
14.85 0.2128
14.875 0.2217
14.9 0.2224
14.925 0.2135
14.95 0.1945
14.975 0.1668
15 0.1333
15.025 0.0978
15.05 0.0705
15.075 0.054
15.1 0.0389
15.125 0.0233
15.15 0.0127
15.175 0.0198
15.2 0.038
15.225 0.0551
15.25 0.0646
15.275 0.0702
15.3 0.0732
15.325 0.0748
15.35 0.0751
15.375 0.075
15.4 0.0766
15.425 0.0808
15.45 0.0884
15.475 0.1027
15.5 0.125
15.525 0.1511
15.55 0.1757
15.575 0.1971
15.6 0.2161
15.625 0.2363
15.65 0.2554
15.675 0.2705
15.7 0.2825
15.725 0.2908
15.75 0.2932
15.775 0.2892
15.8 0.285
15.825 0.2832
15.85 0.285
15.875 0.2903
15.9 0.2999
15.925 0.3215
15.95 0.3596
15.975 0.412
16 0.4783
16.025 0.5506
16.05 0.623
16.075 0.6915
16.1 0.7523
16.125 0.8025
16.15 0.8449
16.175 0.8793
16.2 0.9019
16.225 0.9148
16.25 0.9171
16.275 0.907
16.3 0.8846
16.325 0.8506
16.35 0.8094
16.375 0.7646
16.4 0.7168
16.425 0.6638
16.45 0.6051
16.475 0.5395
16.5 0.469
16.525 0.3999
16.55 0.3336
16.575 0.2718
16.6 0.2153
16.625 0.1649
16.65 0.1182
16.675 0.0725
16.7 0.0267
16.725 -0.0201
16.75 -0.0655
16.775 -0.1115
16.8 -0.1554
16.825 -0.1897
16.85 -0.2042
16.875 -0.1986
16.9 -0.1793
16.925 -0.155
16.95 -0.1296
16.975 -0.1026
17 -0.0777
17.025 -0.0615
17.05 -0.0567
17.075 -0.0615
17.1 -0.0746
17.125 -0.0966
17.15 -0.1275
17.175 -0.1644
17.2 -0.2017
17.225 -0.2312
17.25 -0.251
17.275 -0.2694
17.3 -0.2914
17.325 -0.3211
17.35 -0.357
17.375 -0.3961
17.4 -0.4383
17.425 -0.4812
17.45 -0.5168
17.475 -0.5424
17.5 -0.5625
17.525 -0.5786
17.55 -0.5941
17.575 -0.6095
17.6 -0.6213
17.625 -0.6362
17.65 -0.6554
17.675 -0.6801
17.7 -0.7071
17.725 -0.7294
17.75 -0.7396
17.775 -0.7389
17.8 -0.7353
17.825 -0.7273
17.85 -0.715
17.875 -0.6978
17.9 -0.6787
17.925 -0.6647
17.95 -0.6613
17.975 -0.6673
18 -0.6786
18.025 -0.6898
18.05 -0.6934
18.075 -0.6802
18.1 -0.6551
18.125 -0.6262
18.15 -0.5954
18.175 -0.5644
18.2 -0.5346
18.225 -0.5061
18.25 -0.4828
18.275 -0.4697
18.3 -0.4686
18.325 -0.4751
18.35 -0.4855
18.375 -0.4953
18.4 -0.5017
18.425 -0.5028
18.45 -0.4964
18.475 -0.485
18.5 -0.4737
18.525 -0.4627
18.55 -0.4547
18.575 -0.4501
18.6 -0.4448
18.625 -0.4348
18.65 -0.418
18.675 -0.4004
18.7 -0.3868
18.725 -0.377
18.75 -0.3704
18.775 -0.3669
18.8 -0.3719
18.825 -0.3898
18.85 -0.4145
18.875 -0.4402
18.9 -0.4641
18.925 -0.4853
18.95 -0.5091
18.975 -0.5374
19 -0.566
19.025 -0.5938
19.05 -0.6188
19.075 -0.6406
19.1 -0.6607
19.125 -0.6792
19.15 -0.6947
19.175 -0.7057
19.2 -0.7102
19.225 -0.7125
19.25 -0.718
19.275 -0.7269
19.3 -0.7395
19.325 -0.746
19.35 -0.7421
19.375 -0.7223
19.4 -0.6869
19.425 -0.6417
19.45 -0.589
19.475 -0.5267
19.5 -0.4571
19.525 -0.3844
19.55 -0.3124
19.575 -0.2424
19.6 -0.1766
19.625 -0.1135
19.65 -0.0548
19.675 -0.002
19.7 0.0448
19.725 0.0855
19.75 0.1214
19.775 0.1564
19.8 0.1932
19.825 0.231
19.85 0.2678
19.875 0.3022
19.9 0.3313
19.925 0.3551
19.95 0.3723
19.975 0.3822
20 0.3848
20.025 0.3797
20.05 0.3681
20.075 0.3519
20.1 0.3312
20.125 0.3052
20.15 0.2767
20.175 0.2488
20.2 0.2216
20.225 0.1968
20.25 0.1749
20.275 0.1577
20.3 0.1439
20.325 0.1368
20.35 0.1378
20.375 0.1415
20.4 0.1421
20.425 0.1433
20.45 0.1501
20.475 0.1521
20.5 0.1421
20.525 0.1231
20.55 0.0958
20.575 0.0603
20.6 0.0174
20.625 -0.0358
20.65 -0.1
20.675 -0.1733
20.7 -0.2551
20.725 -0.3439
20.75 -0.4386
20.775 -0.5353
20.8 -0.6223
20.825 -0.6915
20.85 -0.7445
20.875 -0.7823
20.9 -0.8087
20.925 -0.8276
20.95 -0.8436
20.975 -0.859
21 -0.8779
21.025 -0.9004
21.05 -0.9277
21.075 -0.957
21.1 -0.9849
21.125 -1.0108
21.15 -1.0395
21.175 -1.0659
21.2 -1.0871
21.225 -1.1057
21.25 -1.1224
21.275 -1.1366
21.3 -1.1514
21.325 -1.1679
21.35 -1.1848
21.375 -1.1988
21.4 -1.2084
21.425 -1.2113
21.45 -1.2029
21.475 -1.1827
21.5 -1.1509
21.525 -1.11
21.55 -1.066
21.575 -1.0209
21.6 -0.9769
21.625 -0.933
21.65 -0.8854
21.675 -0.8322
21.7 -0.7721
21.725 -0.7086
21.75 -0.6459
21.775 -0.5868
21.8 -0.5331
21.825 -0.4837
21.85 -0.4394
21.875 -0.4015
21.9 -0.3693
21.925 -0.3409
21.95 -0.3172
21.975 -0.3007
22 -0.2968
22.025 -0.3025
22.05 -0.3159
22.075 -0.3366
22.1 -0.3641
22.125 -0.3979
22.15 -0.431
22.175 -0.4573
22.2 -0.467
22.225 -0.4598
22.25 -0.4441
22.275 -0.4238
22.3 -0.4
22.325 -0.3704
22.35 -0.3339
22.375 -0.2918
22.4 -0.2434
22.425 -0.1949
22.45 -0.1516
22.475 -0.1128
22.5 -0.0755
22.525 -0.0346
22.55 0.0162
22.575 0.0785
22.6 0.1462
22.625 0.2177
22.65 0.2943
22.675 0.3687
22.7 0.44
22.725 0.5092
22.75 0.5726
22.775 0.632
22.8 0.6861
22.825 0.7344
22.85 0.7775
22.875 0.8176
22.9 0.8549
22.925 0.8882
22.95 0.9159
22.975 0.9369
23 0.9511
23.025 0.9578
23.05 0.9569
23.075 0.9488
23.1 0.935
23.125 0.9165
23.15 0.8941
23.175 0.8658
23.2 0.8308
23.225 0.7888
23.25 0.7402
23.275 0.6872
23.3 0.631
23.325 0.5725
23.35 0.5135
23.375 0.4547
23.4 0.3999
23.425 0.3526
23.45 0.314
23.475 0.2781
23.5 0.2411
23.525 0.2001
23.55 0.1528
23.575 0.1003
23.6 0.0407
23.625 -0.0266
23.65 -0.1015
23.675 -0.1814
23.7 -0.2625
23.725 -0.3363
23.75 -0.3918
23.775 -0.4335
23.8 -0.4707
23.825 -0.5089
23.85 -0.5411
23.875 -0.5557
23.9 -0.5564
23.925 -0.5513
23.95 -0.5411
23.975 -0.5211
24 -0.4903
24.025 -0.444
24.05 -0.3803
24.075 -0.3071
24.1 -0.2301
24.125 -0.1492
24.15 -0.065
24.175 0.0204
24.2 0.1037
24.225 0.1858
24.25 0.2636
24.275 0.3347
24.3 0.3997
24.325 0.4561
24.35 0.5025
24.375 0.5375
24.4 0.5591
24.425 0.5726
24.45 0.583
24.475 0.5928
24.5 0.6076
24.525 0.627
24.55 0.6486
24.575 0.6681
24.6 0.6828
24.625 0.6907
24.65 0.6896
24.675 0.6766
24.7 0.6546
24.725 0.627
24.75 0.5944
24.775 0.5626
24.8 0.5369
24.825 0.5238
24.85 0.5198
24.875 0.5182
24.9 0.5148
24.925 0.506
24.95 0.4905
24.975 0.4682
25 0.4407
25.025 0.4115
25.05 0.3856
25.075 0.3662
25.1 0.3538
25.125 0.3437
25.15 0.3387
25.175 0.3384
25.2 0.3408
25.225 0.3426
25.25 0.3443
25.275 0.352
25.3 0.3716
25.325 0.4021
25.35 0.4385
25.375 0.4744
25.4 0.5119
25.425 0.5565
25.45 0.6076
25.475 0.661
25.5 0.7188
25.525 0.7795
25.55 0.8417
25.575 0.9087
25.6 0.9827
25.625 1.0596
25.65 1.1394
25.675 1.2245
25.7 1.3141
25.725 1.4004
25.75 1.4788
25.775 1.5488
25.8 1.6118
25.825 1.671
25.85 1.7241
25.875 1.7689
25.9 1.8058
25.925 1.8354
25.95 1.8585
25.975 1.8763
26 1.8936
26.025 1.9125
26.05 1.9368
26.075 1.9671
26.1 2.0018
26.125 2.039
26.15 2.0775
26.175 2.124
26.2 2.1794
26.225 2.2387
26.25 2.2949
26.275 2.3416
26.3 2.379
26.325 2.4103
26.35 2.4428
26.375 2.4827
26.4 2.533
26.425 2.5956
26.45 2.666
26.475 2.7375
26.5 2.8056
26.525 2.8695
26.55 2.9276
26.575 2.9799
26.6 3.0282
26.625 3.0763
26.65 3.1297
26.675 3.1964
26.7 3.2741
26.725 3.3526
26.75 3.4273
26.775 3.498
26.8 3.5645
26.825 3.6275
26.85 3.6878
26.875 3.7457
26.9 3.8024
26.925 3.8568
26.95 3.9092
26.975 3.9582
27 4.0032
27.025 4.0448
27.05 4.0824
27.075 4.1155
27.1 4.1435
27.125 4.1662
27.15 4.184
27.175 4.1978
27.2 4.2093
27.225 4.2193
27.25 4.2273
27.275 4.2326
27.3 4.2363
27.325 4.2383
27.35 4.2391
27.375 4.2382
27.4 4.2348
27.425 4.2282
27.45 4.2179
27.475 4.2037
27.5 4.1855
27.525 4.1615
27.55 4.1327
27.575 4.0994
27.6 4.0616
27.625 4.0191
27.65 3.9719
27.675 3.9195
27.7 3.8625
27.725 3.8022
27.75 3.7396
27.775 3.673
27.8 3.6036
27.825 3.5361
27.85 3.4725
27.875 3.4139
27.9 3.3601
27.925 3.313
27.95 3.2744
27.975 3.2468
28 3.2284
28.025 3.2261
28.05 3.2493
28.075 3.2893
28.1 3.3364
28.125 3.382
28.15 3.4208
28.175 3.4548
28.2 3.4882
28.225 3.5193
28.25 3.5441
28.275 3.5625
28.3 3.5744
28.325 3.5806
28.35 3.5794
28.375 3.5684
28.4 3.5443
28.425 3.5097
28.45 3.4663
28.475 3.4158
28.5 3.3608
28.525 3.3006
28.55 3.2377
28.575 3.1744
28.6 3.1108
28.625 3.0483
28.65 2.9874
28.675 2.926
28.7 2.8687
28.725 2.8188
28.75 2.7687
28.775 2.7201
28.8 2.6756
28.825 2.6346
28.85 2.5927
28.875 2.5457
28.9 2.4926
28.925 2.4325
28.95 2.3687
28.975 2.3109
29 2.2711
29.025 2.2438
29.05 2.2181
29.075 2.1893
29.1 2.1553
29.125 2.1146
29.15 2.069
29.175 2.0193
29.2 1.9703
29.225 1.9284
29.25 1.9007
29.275 1.8869
29.3 1.8822
29.325 1.8783
29.35 1.8775
29.375 1.8817
29.4 1.891
29.425 1.9096
29.45 1.9349
29.475 1.9574
29.5 1.977
29.525 1.9905
29.55 1.995
29.575 1.9928
29.6 1.982
29.625 1.9639
29.65 1.9415
29.675 1.9185
29.7 1.8948
29.725 1.8709
29.75 1.8491
29.775 1.8356
29.8 1.8263
29.825 1.8184
29.85 1.8088
29.875 1.7957
29.9 1.7805
29.925 1.767
29.95 1.7637
29.975 1.7732
30 1.7863
30.025 1.7996
30.05 1.8125
30.075 1.8276
30.1 1.8487
30.125 1.8752
30.15 1.9054
30.175 1.9363
30.2 1.9681
30.225 2.0034
30.25 2.0408
30.275 2.0762
30.3 2.1103
30.325 2.1447
30.35 2.1791
30.375 2.2151
30.4 2.256
30.425 2.3036
30.45 2.3569
30.475 2.4147
30.5 2.4744
30.525 2.5352
30.55 2.5926
30.575 2.6453
30.6 2.6954
30.625 2.7444
30.65 2.7915
30.675 2.8367
30.7 2.8799
30.725 2.919
30.75 2.9561
30.775 2.9903
30.8 3.0175
30.825 3.0356
30.85 3.0445
30.875 3.0439
30.9 3.0335
30.925 3.0143
30.95 3.0029
30.975 3.0225
31 3.0614
31.025 3.1063
31.05 3.1533
31.075 3.2055
31.1 3.2625
31.125 3.3185
31.15 3.3699
31.175 3.4163
31.2 3.4579
31.225 3.494
31.25 3.5253
31.275 3.552
31.3 3.5743
31.325 3.5916
31.35 3.6029
31.375 3.6086
31.4 3.6096
31.425 3.6061
31.45 3.5979
31.475 3.5853
31.5 3.5686
31.525 3.5486
31.55 3.5247
31.575 3.4964
31.6 3.463
31.625 3.4247
31.65 3.3797
31.675 3.3273
31.7 3.268
31.725 3.2007
31.75 3.1244
31.775 3.0434
31.8 2.9637
31.825 2.8842
31.85 2.8021
31.875 2.7175
31.9 2.6339
31.925 2.5596
31.95 2.4972
31.975 2.4435
32 2.397
32.025 2.3575
32.05 2.3261
32.075 2.3036
32.1 2.2899
32.125 2.2803
32.15 2.2681
32.175 2.2522
32.2 2.2327
32.225 2.2084
32.25 2.1807
32.275 2.1504
32.3 2.1187
32.325 2.0906
32.35 2.072
32.375 2.0654
32.4 2.0678
32.425 2.076
32.45 2.0846
32.475 2.0918
32.5 2.1001
32.525 2.1105
32.55 2.1204
32.575 2.1308
32.6 2.143
32.625 2.157
32.65 2.1758
32.675 2.1976
32.7 2.2203
32.725 2.2456
32.75 2.2771
32.775 2.3178
32.8 2.3674
32.825 2.419
32.85 2.4691
32.875 2.5228
32.9 2.5806
32.925 2.6418
32.95 2.7015
32.975 2.7566
33 2.8068
33.025 2.8539
33.05 2.8988
33.075 2.9412
33.1 2.9835
33.125 3.0267
33.15 3.069
33.175 3.1081
33.2 3.1376
33.225 3.1558
33.25 3.1651
33.275 3.1698
33.3 3.1753
33.325 3.185
33.35 3.1996
33.375 3.2185
33.4 3.2376
33.425 3.2601
33.45 3.2944
33.475 3.3461
33.5 3.4117
33.525 3.4845
33.55 3.5578
33.575 3.6276
33.6 3.6921
33.625 3.7486
33.65 3.7946
33.675 3.8299
33.7 3.8545
33.725 3.8713
33.75 3.8929
33.775 3.9369
33.8 4.0012
33.825 4.0811
33.85 4.1669
33.875 4.2535
33.9 4.3412
33.925 4.4278
33.95 4.5111
33.975 4.5916
34 4.6669
34.025 4.7365
34.05 4.8018
34.075 4.8619
34.1 4.9169
34.125 4.969
34.15 5.0202
34.175 5.0702
34.2 5.1187
34.225 5.1652
34.25 5.2094
34.275 5.2507
34.3 5.2894
34.325 5.3246
34.35 5.3554
34.375 5.3812
34.4 5.4027
34.425 5.4189
34.45 5.4296
34.475 5.4353
34.5 5.4361
34.525 5.4319
34.55 5.4231
34.575 5.4119
34.6 5.3971
34.625 5.3787
34.65 5.3572
34.675 5.3313
34.7 5.3039
34.725 5.2762
34.75 5.251
34.775 5.2346
34.8 5.2347
34.825 5.2404
34.85 5.2446
34.875 5.2473
34.9 5.2469
34.925 5.2437
34.95 5.2364
34.975 5.2252
35 5.2103
35.025 5.1918
35.05 5.169
35.075 5.1423
35.1 5.113
35.125 5.0843
35.15 5.0593
35.175 5.0383
35.2 5.0207
35.225 5.0063
35.25 4.993
35.275 4.9768
35.3 4.9563
35.325 4.9301
35.35 4.898
35.375 4.8608
35.4 4.8201
35.425 4.7793
35.45 4.7421
35.475 4.7099
35.5 4.6829
35.525 4.6614
35.55 4.6476
35.575 4.6425
35.6 4.6425
35.625 4.6464
35.65 4.6527
35.675 4.6565
35.7 4.6564
35.725 4.6531
35.75 4.6464
35.775 4.6354
35.8 4.6218
35.825 4.6129
35.85 4.627
35.875 4.6583
35.9 4.6928
35.925 4.7242
35.95 4.7502
35.975 4.7701
36 4.7842
36.025 4.7928
36.05 4.7976
36.075 4.801
36.1 4.8116
36.125 4.8317
36.15 4.8626
36.175 4.8999
36.2 4.9385
36.225 4.976
36.25 5.0106
36.275 5.0436
36.3 5.0744
36.325 5.1019
36.35 5.1263
36.375 5.1485
36.4 5.1678
36.425 5.1843
36.45 5.199
36.475 5.2123
36.5 5.2247
36.525 5.2357
36.55 5.2451
36.575 5.2537
36.6 5.2615
36.625 5.2695
36.65 5.2772
36.675 5.2842
36.7 5.2901
36.725 5.2941
36.75 5.2962
36.775 5.2949
36.8 5.2908
36.825 5.2838
36.85 5.274
36.875 5.2617
36.9 5.2479
36.925 5.2327
36.95 5.2159
36.975 5.1969
37 5.1765
37.025 5.155
37.05 5.1323
37.075 5.1085
37.1 5.0831
37.125 5.0563
37.15 5.0283
37.175 4.9992
37.2 4.969
37.225 4.9379
37.25 4.906
37.275 4.8733
37.3 4.8394
37.325 4.8043
37.35 4.7685
37.375 4.732
37.4 4.6947
37.425 4.6564
37.45 4.6172
37.475 4.5772
37.5 4.5363
37.525 4.4947
37.55 4.4523
37.575 4.4088
37.6 4.364
37.625 4.3181
37.65 4.2714
37.675 4.2234
37.7 4.1736
37.725 4.1218
37.75 4.0677
37.775 4.0108
37.8 3.9506
37.825 3.8871
37.85 3.8199
37.875 3.7492
37.9 3.6748
37.925 3.5968
37.95 3.5154
37.975 3.4312
38 3.3444
38.025 3.2546
38.05 3.1621
38.075 3.0679
38.1 2.9721
38.125 2.8736
38.15 2.7724
38.175 2.6682
38.2 2.5623
38.225 2.4581
38.25 2.3678
38.275 2.2971
38.3 2.2318
38.325 2.1657
38.35 2.0953
38.375 2.0182
38.4 1.9355
38.425 1.8524
38.45 1.7712
38.475 1.6973
38.5 1.6385
38.525 1.5933
38.55 1.5556
38.575 1.5196
38.6 1.4825
38.625 1.446
38.65 1.4162
38.675 1.3889
38.7 1.3673
38.725 1.363
38.75 1.3626
38.775 1.3628
38.8 1.3676
38.825 1.3864
38.85 1.4128
38.875 1.4322
38.9 1.4415
38.925 1.4398
38.95 1.4298
38.975 1.4197
39 1.4177
39.025 1.4189
39.05 1.4182
39.075 1.419
39.1 1.4205
39.125 1.4181
39.15 1.4102
39.175 1.4129
39.2 1.4384
39.225 1.4716
39.25 1.4985
39.275 1.5187
39.3 1.5363
39.325 1.557
39.35 1.5903
39.375 1.6413
39.4 1.7025
39.425 1.7649
39.45 1.823
39.475 1.8776
39.5 1.9295
39.525 1.9843
39.55 2.0516
39.575 2.1281
39.6 2.2013
39.625 2.2673
39.65 2.3269
39.675 2.3806
39.7 2.4308
39.725 2.4824
39.75 2.543
39.775 2.614
39.8 2.6896
39.825 2.766
39.85 2.8442
39.875 2.9319
39.9 3.037
39.925 3.1476
39.95 3.2522
39.975 3.3517
40 3.4437
40.025 3.5291
40.05 3.6064
40.075 3.6768
40.1 3.7414
40.125 3.8023
40.15 3.8603
40.175 3.9173
40.2 3.9721
40.225 4.0258
40.25 4.0772
40.275 4.1262
40.3 4.1728
40.325 4.2199
40.35 4.2687
40.375 4.318
40.4 4.366
40.425 4.4101
40.45 4.4485
40.475 4.481
40.5 4.508
40.525 4.5299
40.55 4.5458
40.575 4.5558
40.6 4.5599
40.625 4.5581
40.65 4.5505
40.675 4.5376
40.7 4.5195
40.725 4.4955
40.75 4.4653
40.775 4.429
40.8 4.3865
40.825 4.3374
40.85 4.2826
40.875 4.2244
40.9 4.1675
40.925 4.1189
40.95 4.0826
40.975 4.053
41 4.0247
41.025 3.9931
41.05 3.9579
41.075 3.9174
41.1 3.8703
41.125 3.8175
41.15 3.7585
41.175 3.6936
41.2 3.6216
41.225 3.5426
41.25 3.4574
41.275 3.3686
41.3 3.2779
41.325 3.1864
41.35 3.0944
41.375 3.0072
41.4 2.9257
41.425 2.8458
41.45 2.7656
41.475 2.6886
41.5 2.6183
41.525 2.5527
41.55 2.4897
41.575 2.4272
41.6 2.3643
41.625 2.2995
41.65 2.2338
41.675 2.1697
41.7 2.1146
41.725 2.0682
41.75 2.0378
41.775 2.0211
41.8 2.0161
41.825 2.0182
41.85 2.0271
41.875 2.0358
41.9 2.0406
41.925 2.0434
41.95 2.0423
41.975 2.0333
42 2.0204
42.025 2.0077
42.05 1.9949
42.075 1.9841
42.1 1.9839
42.125 1.9982
42.15 2.022
42.175 2.0464
42.2 2.0683
42.225 2.0863
42.25 2.102
42.275 2.1212
42.3 2.1453
42.325 2.1715
42.35 2.1948
42.375 2.2143
42.4 2.2365
42.425 2.2581
42.45 2.2757
42.475 2.288
42.5 2.2902
42.525 2.2792
42.55 2.2598
42.575 2.2444
42.6 2.2327
42.625 2.2204
42.65 2.2109
42.675 2.2137
42.7 2.2231
42.725 2.2314
42.75 2.2385
42.775 2.2467
42.8 2.2568
42.825 2.2647
42.85 2.2697
42.875 2.2697
42.9 2.2652
42.925 2.2566
42.95 2.2416
42.975 2.2225
43 2.203
43.025 2.18
43.05 2.1557
43.075 2.1358
43.1 2.1295
43.125 2.1331
43.15 2.1338
43.175 2.1258
43.2 2.1092
43.225 2.0866
43.25 2.063
43.275 2.0425
43.3 2.0233
43.325 2.0017
43.35 1.9761
43.375 1.9463
43.4 1.9144
43.425 1.8838
43.45 1.8521
43.475 1.8183
43.5 1.784
43.525 1.748
43.55 1.7118
43.575 1.6811
43.6 1.6559
43.625 1.6288
43.65 1.5975
43.675 1.5645
43.7 1.5314
43.725 1.4934
43.75 1.4505
43.775 1.4027
43.8 1.3522
43.825 1.3065
43.85 1.2633
43.875 1.2239
43.9 1.1888
43.925 1.1562
43.95 1.1304
43.975 1.117
44 1.1122
44.025 1.1066
44.05 1.0939
44.075 1.0738
44.1 1.0468
44.125 1.0117
44.15 0.9693
44.175 0.9206
44.2 0.8632
44.225 0.7949
44.25 0.718
44.275 0.6381
44.3 0.5594
44.325 0.4848
44.35 0.4214
44.375 0.3675
44.4 0.3216
44.425 0.2899
44.45 0.2723
44.475 0.2646
44.5 0.2611
44.525 0.2525
44.55 0.2311
44.575 0.1982
44.6 0.159
44.625 0.1248
44.65 0.1063
44.675 0.1034
44.7 0.1107
44.725 0.1212
44.75 0.1202
44.775 0.1001
44.8 0.0647
44.825 0.0265
44.85 -0.005
44.875 -0.0305
44.9 -0.0549
44.925 -0.0846
44.95 -0.13
44.975 -0.1844
45 -0.2398
45.025 -0.287
45.05 -0.3222
45.075 -0.3348
45.1 -0.321
45.125 -0.2968
45.15 -0.2724
45.175 -0.251
45.2 -0.2363
45.225 -0.2257
45.25 -0.2174
45.275 -0.213
45.3 -0.2112
45.325 -0.2108
45.35 -0.2163
45.375 -0.2291
45.4 -0.2468
45.425 -0.2656
45.45 -0.2878
45.475 -0.3171
45.5 -0.3574
45.525 -0.4051
45.55 -0.455
45.575 -0.506
45.6 -0.5606
45.625 -0.6232
45.65 -0.6955
45.675 -0.7721
45.7 -0.8484
45.725 -0.9171
45.75 -0.9757
45.775 -1.0278
45.8 -1.0807
45.825 -1.1379
45.85 -1.2024
45.875 -1.2734
45.9 -1.3526
45.925 -1.4348
45.95 -1.5179
45.975 -1.5999
46 -1.6746
46.025 -1.7406
46.05 -1.7971
46.075 -1.8491
46.1 -1.8954
46.125 -1.9401
46.15 -1.9874
46.175 -2.0407
46.2 -2.1045
46.225 -2.1698
46.25 -2.2326
46.275 -2.2892
46.3 -2.3357
46.325 -2.3669
46.35 -2.3843
46.375 -2.3905
46.4 -2.3871
46.425 -2.3779
46.45 -2.3666
46.475 -2.3479
46.5 -2.3211
46.525 -2.2885
46.55 -2.2545
46.575 -2.2221
46.6 -2.1961
46.625 -2.1795
46.65 -2.1643
46.675 -2.1511
46.7 -2.1383
46.725 -2.1324
46.75 -2.1342
46.775 -2.1407
46.8 -2.151
46.825 -2.1667
46.85 -2.1914
46.875 -2.2213
46.9 -2.2499
46.925 -2.2749
46.95 -2.2939
46.975 -2.3104
47 -2.3221
47.025 -2.3266
47.05 -2.3262
47.075 -2.3163
47.1 -2.292
47.125 -2.259
47.15 -2.228
47.175 -2.202
47.2 -2.1842
47.225 -2.1766
47.25 -2.1797
47.275 -2.1927
47.3 -2.209
47.325 -2.2266
47.35 -2.244
47.375 -2.257
47.4 -2.2583
47.425 -2.2498
47.45 -2.2358
47.475 -2.2186
47.5 -2.1976
47.525 -2.1675
47.55 -2.1273
47.575 -2.0843
47.6 -2.0437
47.625 -2.007
47.65 -1.9682
47.675 -1.9252
47.7 -1.8834
47.725 -1.8421
47.75 -1.7972
47.775 -1.7451
47.8 -1.6783
47.825 -1.5942
47.85 -1.4998
47.875 -1.4037
47.9 -1.3105
47.925 -1.2183
47.95 -1.123
47.975 -1.0301
48 -0.9446
48.025 -0.8673
48.05 -0.7937
48.075 -0.7179
48.1 -0.6386
48.125 -0.5595
48.15 -0.4805
48.175 -0.3987
48.2 -0.3131
48.225 -0.2283
48.25 -0.1493
48.275 -0.0795
48.3 -0.0228
48.325 0.0211
48.35 0.0537
48.375 0.0781
48.4 0.0948
48.425 0.1027
48.45 0.1033
48.475 0.0961
48.5 0.0809
48.525 0.0567
48.55 0.0255
48.575 -0.0095
48.6 -0.0432
48.625 -0.0685
48.65 -0.0836
48.675 -0.0937
48.7 -0.104
48.725 -0.1163
48.75 -0.1318
48.775 -0.1451
48.8 -0.1523
48.825 -0.1504
48.85 -0.1356
48.875 -0.1125
48.9 -0.0838
48.925 -0.05
48.95 -0.0146
48.975 0.0189
49 0.0501
49.025 0.0813
49.05 0.1123
49.075 0.1401
49.1 0.1622
49.125 0.1772
49.15 0.1852
49.175 0.1858
49.2 0.177
49.225 0.1635
49.25 0.1478
49.275 0.1298
49.3 0.1073
49.325 0.0774
49.35 0.0452
49.375 0.0185
49.4 0.0029
49.425 -0.0099
49.45 -0.0283
49.475 -0.053
49.5 -0.0835
49.525 -0.122
49.55 -0.1665
49.575 -0.2186
49.6 -0.2773
49.625 -0.3391
49.65 -0.3999
49.675 -0.4614
49.7 -0.527
49.725 -0.5958
49.75 -0.6701
49.775 -0.7464
49.8 -0.8158
49.825 -0.8776
49.85 -0.9276
49.875 -0.9544
49.9 -0.9493
49.925 -0.918
49.95 -0.8735
49.975 -0.82
50 -0.7631
50.025 -0.7068
50.05 -0.6481
50.075 -0.5876
50.1 -0.527
50.125 -0.4677
50.15 -0.4102
50.175 -0.3555
50.2 -0.3044
50.225 -0.2564
50.25 -0.2131
50.275 -0.1748
50.3 -0.1384
50.325 -0.1021
50.35 -0.0696
50.375 -0.0434
50.4 -0.0213
50.425 0
50.45 0.0201
50.475 0.0414
50.5 0.0668
50.525 0.0935
50.55 0.1224
50.575 0.1537
50.6 0.1825
50.625 0.2077
50.65 0.2301
50.675 0.2495
50.7 0.2626
50.725 0.2687
50.75 0.2694
50.775 0.2647
50.8 0.2554
50.825 0.24
50.85 0.2201
50.875 0.1949
50.9 0.1685
50.925 0.1422
50.95 0.1235
50.975 0.1122
51 0.1097
51.025 0.1163
51.05 0.1289
51.075 0.1498
51.1 0.1747
51.125 0.2008
51.15 0.2291
51.175 0.2563
51.2 0.2792
51.225 0.301
51.25 0.326
51.275 0.3531
51.3 0.3853
51.325 0.4187
51.35 0.4484
51.375 0.473
51.4 0.4904
51.425 0.4978
51.45 0.4932
51.475 0.4826
51.5 0.475
51.525 0.4759
51.55 0.4872
51.575 0.5042
51.6 0.5209
51.625 0.5318
51.65 0.5357
51.675 0.5335
51.7 0.5322
51.725 0.5331
51.75 0.5323
51.775 0.5341
51.8 0.5396
51.825 0.5544
51.85 0.5722
51.875 0.5842
51.9 0.5907
51.925 0.5934
51.95 0.5925
51.975 0.591
52 0.597
52.025 0.6146
52.05 0.6356
52.075 0.6534
52.1 0.6681
52.125 0.6795
52.15 0.6869
52.175 0.6883
52.2 0.6798
52.225 0.6655
52.25 0.6557
52.275 0.6628
52.3 0.692
52.325 0.7269
52.35 0.7616
52.375 0.7953
52.4 0.8263
52.425 0.8559
52.45 0.8871
52.475 0.9182
52.5 0.9505
52.525 0.9826
52.55 1.011
52.575 1.0344
52.6 1.0533
52.625 1.0667
52.65 1.0706
52.675 1.0621
52.7 1.0497
52.725 1.0449
52.75 1.0443
52.775 1.0464
52.8 1.0553
52.825 1.0763
52.85 1.101
52.875 1.1238
52.9 1.1438
52.925 1.1627
52.95 1.1828
52.975 1.2026
53 1.2201
53.025 1.2353
53.05 1.249
53.075 1.2611
53.1 1.2732
53.125 1.2867
53.15 1.3047
53.175 1.3307
53.2 1.369
53.225 1.4171
53.25 1.4746
53.275 1.5377
53.3 1.6047
53.325 1.6777
53.35 1.7544
53.375 1.8292
53.4 1.8968
53.425 1.9563
53.45 2.0074
53.475 2.0524
53.5 2.0949
53.525 2.1389
53.55 2.1874
53.575 2.2346
53.6 2.2773
53.625 2.3117
53.65 2.3391
53.675 2.3604
53.7 2.3765
53.725 2.3895
53.75 2.3976
53.775 2.3985
53.8 2.3892
53.825 2.3703
53.85 2.3456
53.875 2.3202
53.9 2.2944
53.925 2.2655
53.95 2.234
53.975 2.1998
54 2.1632
54.025 2.1275
54.05 2.0954
54.075 2.0696
54.1 2.0517
54.125 2.0357
54.15 2.0132
54.175 1.9819
54.2 1.9414
54.225 1.8954
54.25 1.8488
54.275 1.8083
54.3 1.7862
54.325 1.7791
54.35 1.7753
54.375 1.7669
54.4 1.7522
54.425 1.7361
54.45 1.7267
54.475 1.7267
54.5 1.7299
54.525 1.7295
54.55 1.7272
54.575 1.725
54.6 1.7237
54.625 1.7255
54.65 1.7317
54.675 1.7418
54.7 1.7566
54.725 1.7748
54.75 1.7924
54.775 1.8093
54.8 1.8256
54.825 1.8395
54.85 1.863
54.875 1.9038
54.9 1.9485
54.925 1.9878
54.95 2.0234
54.975 2.0586
55 2.0983
55.025 2.145
55.05 2.2007
55.075 2.2613
55.1 2.3161
55.125 2.3634
55.15 2.4058
55.175 2.4424
55.2 2.4743
55.225 2.5028
55.25 2.5271
55.275 2.5476
55.3 2.5657
55.325 2.5825
55.35 2.5944
55.375 2.6007
55.4 2.602
55.425 2.5993
55.45 2.5967
55.475 2.5993
55.5 2.6067
55.525 2.6165
55.55 2.6293
55.575 2.6429
55.6 2.6563
55.625 2.6741
55.65 2.6992
55.675 2.7317
55.7 2.7761
55.725 2.8309
55.75 2.8905
55.775 2.9517
55.8 3.0107
55.825 3.065
55.85 3.113
55.875 3.1555
55.9 3.1929
55.925 3.2241
55.95 3.2506
55.975 3.2732
56 3.292
56.025 3.3075
56.05 3.32
56.075 3.3299
56.1 3.3375
56.125 3.3427
56.15 3.3474
56.175 3.3519
56.2 3.3559
56.225 3.3585
56.25 3.3577
56.275 3.3534
56.3 3.3454
56.325 3.3334
56.35 3.317
56.375 3.2964
56.4 3.2703
56.425 3.2389
56.45 3.2024
56.475 3.1606
56.5 3.1133
56.525 3.0602
56.55 3.0011
56.575 2.9368
56.6 2.8682
56.625 2.7954
56.65 2.7248
56.675 2.6675
56.7 2.6278
56.725 2.6054
56.75 2.6032
56.775 2.6186
56.8 2.6415
56.825 2.6716
56.85 2.7035
56.875 2.7352
56.9 2.7682
56.925 2.8131
56.95 2.8742
56.975 2.9452
57 3.0199
57.025 3.0932
57.05 3.163
57.075 3.2284
57.1 3.2884
57.125 3.3431
57.15 3.3934
57.175 3.4396
57.2 3.4824
57.225 3.5225
57.25 3.5597
57.275 3.5941
57.3 3.6256
57.325 3.6543
57.35 3.6798
57.375 3.7018
57.4 3.7205
57.425 3.7364
57.45 3.7491
57.475 3.7589
57.5 3.7655
57.525 3.7689
57.55 3.7695
57.575 3.7673
57.6 3.7621
57.625 3.7541
57.65 3.7431
57.675 3.7289
57.7 3.7105
57.725 3.6877
57.75 3.6603
57.775 3.6282
57.8 3.5906
57.825 3.5467
57.85 3.4956
57.875 3.4356
57.9 3.3659
57.925 3.2839
57.95 3.1927
57.975 3.0997
58 3.0141
58.025 2.9425
58.05 2.889
58.075 2.8447
58.1 2.8071
58.125 2.7737
58.15 2.745
58.175 2.7204
58.2 2.7014
58.225 2.6951
58.25 2.6955
58.275 2.6963
58.3 2.6946
58.325 2.6888
58.35 2.6777
58.375 2.6625
58.4 2.6434
58.425 2.6199
58.45 2.5886
58.475 2.5511
58.5 2.5062
58.525 2.4571
58.55 2.407
58.575 2.3564
58.6 2.3037
58.625 2.2514
58.65 2.2043
58.675 2.1683
58.7 2.142
58.725 2.1162
58.75 2.0833
58.775 2.0379
58.8 1.9821
58.825 1.9183
58.85 1.8506
58.875 1.7795
58.9 1.7041
58.925 1.6246
58.95 1.5472
58.975 1.4753
59 1.4181
59.025 1.3825
59.05 1.3669
59.075 1.3723
59.1 1.391
59.125 1.4194
59.15 1.4539
59.175 1.4922
59.2 1.5319
59.225 1.5704
59.25 1.6055
59.275 1.6371
59.3 1.665
59.325 1.6915
59.35 1.7161
59.375 1.7379
59.4 1.7547
59.425 1.7679
59.45 1.7828
59.475 1.7987
59.5 1.8151
59.525 1.83
59.55 1.8422
59.575 1.8484
59.6 1.8519
59.625 1.8555
59.65 1.862
59.675 1.8695
59.7 1.8752
59.725 1.8842
59.75 1.9092
59.775 1.952
59.8 2.0006
59.825 2.0474
59.85 2.0929
59.875 2.1363
59.9 2.175
59.925 2.2098
59.95 2.2435
59.975 2.276
60 2.3092
60.025 2.344
60.05 2.3818
60.075 2.4228
60.1 2.4679
60.125 2.5155
60.15 2.5654
60.175 2.6152
60.2 2.6647
60.225 2.7119
60.25 2.761
60.275 2.8098
60.3 2.8549
60.325 2.9004
60.35 2.9456
60.375 2.9892
60.4 3.0279
60.425 3.0626
60.45 3.0936
60.475 3.1233
60.5 3.1549
60.525 3.1873
60.55 3.2162
60.575 3.24
60.6 3.2549
60.625 3.2603
60.65 3.2565
60.675 3.2471
60.7 3.2386
60.725 3.2355
60.75 3.2364
60.775 3.2377
60.8 3.2389
60.825 3.2384
60.85 3.234
60.875 3.2291
60.9 3.2298
60.925 3.2401
60.95 3.2613
60.975 3.2878
61 3.3149
61.025 3.3362
61.05 3.3495
61.075 3.3515
61.1 3.3439
61.125 3.3294
61.15 3.3155
61.175 3.3041
61.2 3.2918
61.225 3.2774
61.25 3.2629
61.275 3.2539
61.3 3.256
61.325 3.2605
61.35 3.2611
61.375 3.2552
61.4 3.2424
61.425 3.2211
61.45 3.1937
61.475 3.1651
61.5 3.1432
61.525 3.1271
61.55 3.1123
61.575 3.0979
61.6 3.0898
61.625 3.0874
61.65 3.0883
61.675 3.0851
61.7 3.0744
61.725 3.0602
61.75 3.0494
61.775 3.0497
61.8 3.0608
61.825 3.0768
61.85 3.0947
61.875 3.119
61.9 3.1561
61.925 3.2031
61.95 3.2532
61.975 3.2992
62 3.3373
62.025 3.3662
62.05 3.3888
62.075 3.4073
62.1 3.4262
62.125 3.4492
62.15 3.4749
62.175 3.4975
62.2 3.5162
62.225 3.5299
62.25 3.539
62.275 3.5426
62.3 3.5417
62.325 3.5369
62.35 3.5308
62.375 3.5205
62.4 3.5055
62.425 3.4857
62.45 3.463
62.475 3.4389
62.5 3.4167
62.525 3.3997
62.55 3.3883
62.575 3.3783
62.6 3.3683
62.625 3.3578
62.65 3.3443
62.675 3.3263
62.7 3.303
62.725 3.2751
62.75 3.2465
62.775 3.2196
62.8 3.1875
62.825 3.149
62.85 3.1042
62.875 3.0526
62.9 2.9942
62.925 2.9337
62.95 2.8736
62.975 2.8171
63 2.7622
63.025 2.711
63.05 2.666
63.075 2.6248
63.1 2.5856
63.125 2.5471
63.15 2.504
63.175 2.4588
63.2 2.4141
63.225 2.3722
63.25 2.3386
63.275 2.3177
63.3 2.3087
63.325 2.3085
63.35 2.3148
63.375 2.323
63.4 2.3278
63.425 2.3318
63.45 2.3384
63.475 2.3529
63.5 2.3743
63.525 2.3995
63.55 2.4276
63.575 2.4634
63.6 2.509
63.625 2.5625
63.65 2.6173
63.675 2.6743
63.7 2.736
63.725 2.8013
63.75 2.8639
63.775 2.9243
63.8 2.9858
63.825 3.0477
63.85 3.1062
63.875 3.158
63.9 3.2029
63.925 3.2421
63.95 3.2756
63.975 3.3028
64 3.324
64.025 3.3399
64.05 3.3516
64.075 3.3594
64.1 3.3641
64.125 3.3658
64.15 3.3651
64.175 3.3628
64.2 3.3629
64.225 3.3677
64.25 3.3768
64.275 3.3854
64.3 3.3912
64.325 3.3942
64.35 3.3925
64.375 3.3852
64.4 3.373
64.425 3.3552
64.45 3.3326
64.475 3.3039
64.5 3.2699
64.525 3.2299
64.55 3.1844
64.575 3.1369
64.6 3.0905
64.625 3.0522
64.65 3.0269
64.675 3.0143
64.7 3.0123
64.725 3.035
64.75 3.0872
64.775 3.1513
64.8 3.2176
64.825 3.2827
64.85 3.343
64.875 3.3984
64.9 3.4476
64.925 3.4917
64.95 3.5307
64.975 3.5634
65 3.5891
65.025 3.6082
65.05 3.6219
65.075 3.6302
65.1 3.6332
65.125 3.631
65.15 3.6229
65.175 3.609
65.2 3.589
65.225 3.5629
65.25 3.531
65.275 3.493
65.3 3.4496
65.325 3.401
65.35 3.3468
65.375 3.2877
65.4 3.2233
65.425 3.1533
65.45 3.0763
65.475 2.9954
65.5 2.913
65.525 2.8325
65.55 2.7552
65.575 2.6785
65.6 2.5973
65.625 2.5109
65.65 2.4208
65.675 2.3273
65.7 2.2318
65.725 2.1413
65.75 2.056
65.775 1.9728
65.8 1.8961
65.825 1.8331
65.85 1.7824
65.875 1.738
65.9 1.6945
65.925 1.6501
65.95 1.6054
65.975 1.5626
66 1.5229
66.025 1.4827
66.05 1.4404
66.075 1.395
66.1 1.3491
66.125 1.3041
66.15 1.2626
66.175 1.2226
66.2 1.1854
66.225 1.1534
66.25 1.1289
66.275 1.1151
66.3 1.1147
66.325 1.1346
66.35 1.173
66.375 1.211
66.4 1.2379
66.425 1.2493
66.45 1.2489
66.475 1.2539
66.5 1.2872
66.525 1.3397
66.55 1.389
66.575 1.4336
66.6 1.4741
66.625 1.5092
66.65 1.5359
66.675 1.5573
66.7 1.5733
66.725 1.5853
66.75 1.5928
66.775 1.5982
66.8 1.6019
66.825 1.6011
66.85 1.5974
66.875 1.5951
66.9 1.5982
66.925 1.6144
66.95 1.6428
66.975 1.6858
67 1.7388
67.025 1.7997
67.05 1.8678
67.075 1.943
67.1 2.0261
67.125 2.1182
67.15 2.2108
67.175 2.2999
67.2 2.3828
67.225 2.4638
67.25 2.552
67.275 2.6483
67.3 2.7435
67.325 2.8333
67.35 2.9179
67.375 2.9946
67.4 3.063
67.425 3.1229
67.45 3.1763
67.475 3.2221
67.5 3.2604
67.525 3.2923
67.55 3.3166
67.575 3.3331
67.6 3.3426
67.625 3.3457
67.65 3.3418
67.675 3.3304
67.7 3.3109
67.725 3.2851
67.75 3.2539
67.775 3.2151
67.8 3.174
67.825 3.1374
67.85 3.1138
67.875 3.093
67.9 3.0693
67.925 3.0418
67.95 3.0131
67.975 2.9859
68 2.9621
68.025 2.941
68.05 2.92
68.075 2.899
68.1 2.8829
68.125 2.8757
68.15 2.8742
68.175 2.8769
68.2 2.8792
68.225 2.8823
68.25 2.8883
68.275 2.8946
68.3 2.8995
68.325 2.9076
68.35 2.9173
68.375 2.9268
68.4 2.9385
68.425 2.9555
68.45 2.9731
68.475 2.9881
68.5 3.0003
68.525 3.0081
68.55 3.0102
68.575 3.0061
68.6 2.9948
68.625 2.9766
68.65 2.957
68.675 2.9398
68.7 2.9301
68.725 2.9245
68.75 2.9215
68.775 2.9214
68.8 2.9235
68.825 2.9252
68.85 2.924
68.875 2.9179
68.9 2.908
68.925 2.8946
68.95 2.8793
68.975 2.8622
69 2.8465
69.025 2.8327
69.05 2.8198
69.075 2.8051
69.1 2.7916
69.125 2.7813
69.15 2.7761
69.175 2.7747
69.2 2.7732
69.225 2.7703
69.25 2.7669
69.275 2.7641
69.3 2.7608
69.325 2.7554
69.35 2.7471
69.375 2.7357
69.4 2.7213
69.425 2.7047
69.45 2.6876
69.475 2.6723
69.5 2.6622
69.525 2.6633
69.55 2.6774
69.575 2.7004
69.6 2.732
69.625 2.773
69.65 2.8171
69.675 2.8609
69.7 2.9042
69.725 2.9468
69.75 2.9833
69.775 3.0143
69.8 3.0411
69.825 3.0626
69.85 3.0789
69.875 3.0894
69.9 3.094
69.925 3.0937
69.95 3.0905
69.975 3.0848
70 3.0749
70.025 3.0608
70.05 3.0408
70.075 3.0141
70.1 2.9814
70.125 2.9429
70.15 2.897
70.175 2.8433
70.2 2.7838
70.225 2.7177
70.25 2.6466
70.275 2.5703
70.3 2.4921
70.325 2.4171
70.35 2.3483
70.375 2.2816
70.4 2.2142
70.425 2.1446
70.45 2.0696
70.475 1.9908
70.5 1.9074
70.525 1.8189
70.55 1.7246
70.575 1.6243
70.6 1.5196
70.625 1.4143
70.65 1.3142
70.675 1.2225
70.7 1.1478
70.725 1.1003
70.75 1.07
70.775 1.0482
70.8 1.0341
70.825 1.0264
70.85 1.0232
70.875 1.0278
70.9 1.0389
70.925 1.0531
70.95 1.072
70.975 1.0907
71 1.1097
71.025 1.1295
71.05 1.1483
71.075 1.1681
71.1 1.1862
71.125 1.203
71.15 1.2215
71.175 1.2386
71.2 1.2517
71.225 1.2647
71.25 1.2885
71.275 1.3338
71.3 1.3911
71.325 1.4497
71.35 1.5087
71.375 1.5665
71.4 1.6243
71.425 1.6826
71.45 1.7403
71.475 1.7949
71.5 1.8478
71.525 1.9046
71.55 1.9745
71.575 2.0536
71.6 2.1359
71.625 2.2154
71.65 2.2899
71.675 2.3588
71.7 2.4196
71.725 2.4726
71.75 2.518
71.775 2.5567
71.8 2.5882
71.825 2.6113
71.85 2.6261
71.875 2.6331
71.9 2.6349
71.925 2.6317
71.95 2.6246
71.975 2.6197
72 2.6206
72.025 2.6247
72.05 2.6307
72.075 2.6393
72.1 2.6486
72.125 2.6546
72.15 2.6586
72.175 2.6608
72.2 2.6619
72.225 2.6604
72.25 2.6534
72.275 2.6404
72.3 2.6216
72.325 2.5985
72.35 2.5729
72.375 2.5457
72.4 2.5168
72.425 2.4851
72.45 2.4472
72.475 2.3999
72.5 2.3436
72.525 2.2793
72.55 2.2067
72.575 2.1262
72.6 2.0412
72.625 1.9547
72.65 1.8735
72.675 1.8081
72.7 1.7644
72.725 1.7467
72.75 1.7453
72.775 1.7491
72.8 1.7541
72.825 1.7558
72.85 1.7503
72.875 1.7355
72.9 1.7144
72.925 1.6931
72.95 1.6729
72.975 1.651
73 1.626
73.025 1.596
73.05 1.5627
73.075 1.5295
73.1 1.4909
73.125 1.4454
73.15 1.3979
73.175 1.3548
73.2 1.3176
73.225 1.286
73.25 1.2564
73.275 1.226
73.3 1.1984
73.325 1.1731
73.35 1.1457
73.375 1.1164
73.4 1.0898
73.425 1.0691
73.45 1.0545
73.475 1.0486
73.5 1.0401
73.525 1.0288
73.55 1.0142
73.575 0.9984
73.6 0.9818
73.625 0.9707
73.65 0.9727
73.675 0.9794
73.7 0.9846
73.725 0.9891
73.75 0.9967
73.775 1.0133
73.8 1.0361
73.825 1.0631
73.85 1.0899
73.875 1.1132
73.9 1.1303
73.925 1.1399
73.95 1.1403
73.975 1.1313
74 1.1142
74.025 1.0909
74.05 1.0606
74.075 1.0254
74.1 0.9889
74.125 0.9509
74.15 0.908
74.175 0.8569
74.2 0.7979
74.225 0.7334
74.25 0.6648
74.275 0.5931
74.3 0.5222
74.325 0.4491
74.35 0.3705
74.375 0.2901
74.4 0.2132
74.425 0.1404
74.45 0.0788
74.475 0.0422
74.5 0.0354
74.525 0.0465
74.55 0.0648
74.575 0.0828
74.6 0.0944
74.625 0.0948
74.65 0.0832
74.675 0.0697
74.7 0.0723
74.725 0.0869
74.75 0.1033
74.775 0.1149
74.8 0.1212
74.825 0.1214
74.85 0.1155
74.875 0.1005
74.9 0.0761
74.925 0.0477
74.95 0.0187
74.975 -0.0055
75 -0.027
75.025 -0.0469
75.05 -0.0626
75.075 -0.0694
75.1 -0.0692
75.125 -0.0673
75.15 -0.0653
75.175 -0.0593
75.2 -0.0458
75.225 -0.0226
75.25 0.0093
75.275 0.0495
75.3 0.0972
75.325 0.1495
75.35 0.2072
75.375 0.2702
75.4 0.3343
75.425 0.3984
75.45 0.462
75.475 0.5237
75.5 0.5847
75.525 0.6451
75.55 0.7046
75.575 0.7606
75.6 0.812
75.625 0.8583
75.65 0.8972
75.675 0.9278
75.7 0.9505
75.725 0.9635
75.75 0.9679
75.775 0.9659
75.8 0.9601
75.825 0.9521
75.85 0.9404
75.875 0.9229
75.9 0.8998
75.925 0.8688
75.95 0.8297
75.975 0.7848
76 0.733
76.025 0.6744
76.05 0.6094
76.075 0.5388
76.1 0.463
76.125 0.3821
76.15 0.296
76.175 0.2042
76.2 0.109
76.225 0.0154
76.25 -0.0702
76.275 -0.1469
76.3 -0.2188
76.325 -0.2883
76.35 -0.3515
76.375 -0.4089
76.4 -0.4608
76.425 -0.5003
76.45 -0.5141
76.475 -0.517
76.5 -0.5127
76.525 -0.5154
76.55 -0.5342
76.575 -0.5738
76.6 -0.6281
76.625 -0.6885
76.65 -0.747
76.675 -0.7964
76.7 -0.8355
76.725 -0.8712
76.75 -0.9041
76.775 -0.9353
76.8 -0.9647
76.825 -0.9954
76.85 -1.0231
76.875 -1.041
76.9 -1.0569
76.925 -1.069
76.95 -1.0782
76.975 -1.087
77 -1.0969
77.025 -1.1048
77.05 -1.109
77.075 -1.1062
77.1 -1.0944
77.125 -1.0783
77.15 -1.0641
77.175 -1.0536
77.2 -1.0455
77.225 -1.0437
77.25 -1.0498
77.275 -1.0639
77.3 -1.0843
77.325 -1.1094
77.35 -1.1378
77.375 -1.1672
77.4 -1.198
77.425 -1.2317
77.45 -1.2694
77.475 -1.3115
77.5 -1.3564
77.525 -1.4013
77.55 -1.4401
77.575 -1.4665
77.6 -1.4845
77.625 -1.4939
77.65 -1.4946
77.675 -1.4752
77.7 -1.4271
77.725 -1.3539
77.75 -1.2672
77.775 -1.181
77.8 -1.0896
77.825 -0.9939
77.85 -0.9023
77.875 -0.8168
77.9 -0.7402
77.925 -0.6723
77.95 -0.615
77.975 -0.5677
78 -0.5306
78.025 -0.4998
78.05 -0.4702
78.075 -0.4462
78.1 -0.4292
78.125 -0.4201
78.15 -0.4192
78.175 -0.4276
78.2 -0.446
78.225 -0.4729
78.25 -0.505
78.275 -0.534
78.3 -0.5531
78.325 -0.5691
78.35 -0.5899
78.375 -0.6164
78.4 -0.6486
78.425 -0.6863
78.45 -0.7281
78.475 -0.7735
78.5 -0.8229
78.525 -0.877
78.55 -0.935
78.575 -0.9948
78.6 -1.0506
78.625 -1.0988
78.65 -1.1301
78.675 -1.1418
78.7 -1.1408
78.725 -1.1356
78.75 -1.1334
78.775 -1.1386
78.8 -1.1525
78.825 -1.175
78.85 -1.2047
78.875 -1.24
78.9 -1.281
78.925 -1.3237
78.95 -1.3666
78.975 -1.4114
79 -1.4584
79.025 -1.5042
79.05 -1.5448
79.075 -1.5806
79.1 -1.6116
79.125 -1.6325
79.15 -1.6383
79.175 -1.6339
79.2 -1.6239
79.225 -1.6068
79.25 -1.5897
79.275 -1.5746
79.3 -1.5629
79.325 -1.558
79.35 -1.5579
79.375 -1.5587
79.4 -1.5576
79.425 -1.553
79.45 -1.5462
79.475 -1.5407
79.5 -1.537
79.525 -1.5323
79.55 -1.5213
79.575 -1.5014
79.6 -1.4654
79.625 -1.4133
79.65 -1.3463
79.675 -1.2668
79.7 -1.182
79.725 -1.0997
79.75 -1.0228
79.775 -0.9519
79.8 -0.8876
79.825 -0.8291
79.85 -0.7725
79.875 -0.716
79.9 -0.6608
79.925 -0.6084
79.95 -0.5588
79.975 -0.5127
80 -0.4706
80.025 -0.4325
80.05 -0.4024
80.075 -0.38
80.1 -0.3657
80.125 -0.3599
80.15 -0.3599
80.175 -0.3626
80.2 -0.3642
80.225 -0.3618
80.25 -0.3532
80.275 -0.3403
80.3 -0.3239
80.325 -0.3078
80.35 -0.2947
80.375 -0.2841
80.4 -0.277
80.425 -0.2716
80.45 -0.267
80.475 -0.2631
80.5 -0.2573
80.525 -0.2442
80.55 -0.2198
80.575 -0.1879
80.6 -0.1513
80.625 -0.1126
80.65 -0.0743
80.675 -0.0379
80.7 -0.0069
80.725 0.0153
80.75 0.0293
80.775 0.0367
80.8 0.0373
80.825 0.0304
80.85 0.0188
80.875 0.005
80.9 -0.012
80.925 -0.0346
80.95 -0.0621
80.975 -0.0946
81 -0.1274
81.025 -0.1566
81.05 -0.1799
81.075 -0.1974
81.1 -0.2059
81.125 -0.2048
81.15 -0.201
81.175 -0.1972
81.2 -0.1932
81.225 -0.1879
81.25 -0.178
81.275 -0.1638
81.3 -0.1416
81.325 -0.1061
81.35 -0.049
81.375 0.0311
81.4 0.1143
81.425 0.1905
81.45 0.2557
81.475 0.3078
81.5 0.3475
81.525 0.3771
81.55 0.3957
81.575 0.403
81.6 0.4007
81.625 0.388
81.65 0.3662
81.675 0.336
81.7 0.2989
81.725 0.2548
81.75 0.2041
81.775 0.1484
81.8 0.0901
81.825 0.0312
81.85 -0.0279
81.875 -0.0898
81.9 -0.1538
81.925 -0.2234
81.95 -0.2996
81.975 -0.3806
82 -0.4631
82.025 -0.5484
82.05 -0.6361
82.075 -0.7241
82.1 -0.8097
82.125 -0.8914
82.15 -0.9671
82.175 -1.0348
82.2 -1.0915
82.225 -1.1428
82.25 -1.188
82.275 -1.227
82.3 -1.2642
82.325 -1.3038
82.35 -1.3467
82.375 -1.3925
82.4 -1.4411
82.425 -1.4879
82.45 -1.5143
82.475 -1.4996
82.5 -1.4578
82.525 -1.4
82.55 -1.3355
82.575 -1.2681
82.6 -1.202
82.625 -1.1403
82.65 -1.0824
82.675 -1.0249
82.7 -0.9687
82.725 -0.9156
82.75 -0.8669
82.775 -0.8254
82.8 -0.7957
82.825 -0.7803
82.85 -0.7771
82.875 -0.7837
82.9 -0.7925
82.925 -0.785
82.95 -0.7593
82.975 -0.7291
83 -0.6987
83.025 -0.6682
83.05 -0.6383
83.075 -0.6099
83.1 -0.5865
83.125 -0.5713
83.15 -0.5666
83.175 -0.5713
83.2 -0.5832
83.225 -0.601
83.25 -0.6223
83.275 -0.6469
83.3 -0.6731
83.325 -0.6883
83.35 -0.6824
83.375 -0.6643
83.4 -0.6392
83.425 -0.6069
83.45 -0.5696
83.475 -0.5296
83.5 -0.4893
83.525 -0.4516
83.55 -0.4157
83.575 -0.3798
83.6 -0.3434
83.625 -0.3079
83.65 -0.2764
83.675 -0.2519
83.7 -0.2365
83.725 -0.2328
83.75 -0.2392
83.775 -0.2517
83.8 -0.2691
83.825 -0.2912
83.85 -0.3142
83.875 -0.3377
83.9 -0.3619
83.925 -0.3846
83.95 -0.4075
83.975 -0.4337
84 -0.4591
84.025 -0.4854
84.05 -0.5118
84.075 -0.5405
84.1 -0.572
84.125 -0.6054
84.15 -0.6374
84.175 -0.6704
84.2 -0.7086
84.225 -0.7517
84.25 -0.8004
84.275 -0.8472
84.3 -0.877
84.325 -0.8847
84.35 -0.8733
84.375 -0.8453
84.4 -0.8098
84.425 -0.7695
84.45 -0.7258
84.475 -0.6777
84.5 -0.625
84.525 -0.5746
84.55 -0.5318
84.575 -0.4976
84.6 -0.4702
84.625 -0.4493
84.65 -0.4329
84.675 -0.4221
84.7 -0.4176
84.725 -0.4216
84.75 -0.4341
84.775 -0.4499
84.8 -0.465
84.825 -0.4809
84.85 -0.503
84.875 -0.5311
84.9 -0.561
84.925 -0.5808
84.95 -0.5832
84.975 -0.5813
85 -0.5824
85.025 -0.5875
85.05 -0.5926
85.075 -0.5919
85.1 -0.5835
85.125 -0.5684
85.15 -0.543
85.175 -0.5103
85.2 -0.4753
85.225 -0.443
85.25 -0.4174
85.275 -0.3996
85.3 -0.3893
85.325 -0.3883
85.35 -0.3929
85.375 -0.4
85.4 -0.404
85.425 -0.4078
85.45 -0.4138
85.475 -0.4245
85.5 -0.4395
85.525 -0.4566
85.55 -0.4715
85.575 -0.4865
85.6 -0.5002
85.625 -0.5173
85.65 -0.5342
85.675 -0.5497
85.7 -0.5631
85.725 -0.5762
85.75 -0.5878
85.775 -0.604
85.8 -0.6229
85.825 -0.6293
85.85 -0.625
85.875 -0.6097
85.9 -0.5784
85.925 -0.5371
85.95 -0.4914
85.975 -0.4452
86 -0.3985
86.025 -0.3427
86.05 -0.2788
86.075 -0.2124
86.1 -0.1461
86.125 -0.0761
86.15 -0.0116
86.175 0.0443
86.2 0.0914
86.225 0.128
86.25 0.1534
86.275 0.1669
86.3 0.167
86.325 0.155
86.35 0.1315
86.375 0.101
86.4 0.0684
86.425 0.0313
86.45 -0.0106
86.475 -0.0576
86.5 -0.1037
86.525 -0.1471
86.55 -0.1834
86.575 -0.2081
86.6 -0.2248
86.625 -0.2414
86.65 -0.2587
86.675 -0.277
86.7 -0.2957
86.725 -0.314
86.75 -0.3325
86.775 -0.352
86.8 -0.3718
86.825 -0.3948
86.85 -0.415
86.875 -0.4319
86.9 -0.4518
86.925 -0.4681
86.95 -0.4754
86.975 -0.4791
87 -0.4828
87.025 -0.4899
87.05 -0.5046
87.075 -0.5263
87.1 -0.5549
87.125 -0.5872
87.15 -0.6178
87.175 -0.6375
87.2 -0.6433
87.225 -0.6384
87.25 -0.6263
87.275 -0.6105
87.3 -0.5919
87.325 -0.5718
87.35 -0.5505
87.375 -0.5294
87.4 -0.5095
87.425 -0.4932
87.45 -0.4787
87.475 -0.4623
87.5 -0.447
87.525 -0.4273
87.55 -0.3973
87.575 -0.3561
87.6 -0.3002
87.625 -0.2264
87.65 -0.1472
87.675 -0.0658
87.7 0.0146
87.725 0.0924
87.75 0.1666
87.775 0.2347
87.8 0.2952
87.825 0.3471
87.85 0.391
87.875 0.427
87.9 0.4556
87.925 0.4774
87.95 0.492
87.975 0.4983
88 0.4983
88.025 0.4932
88.05 0.4843
88.075 0.4732
88.1 0.4566
88.125 0.4339
88.15 0.4067
88.175 0.3757
88.2 0.3454
88.225 0.3254
88.25 0.3153
88.275 0.3041
88.3 0.2869
88.325 0.261
88.35 0.2287
88.375 0.1936
88.4 0.1584
88.425 0.1234
88.45 0.0884
88.475 0.0617
88.5 0.0456
88.525 0.0273
88.55 0.0024
88.575 -0.0264
88.6 -0.0541
88.625 -0.0715
88.65 -0.0785
88.675 -0.0863
88.7 -0.0986
88.725 -0.1144
88.75 -0.1305
88.775 -0.1478
88.8 -0.1674
88.825 -0.191
88.85 -0.2171
88.875 -0.2447
88.9 -0.2714
88.925 -0.2945
88.95 -0.3139
88.975 -0.3282
89 -0.3369
89.025 -0.34
89.05 -0.3406
89.075 -0.3398
89.1 -0.337
89.125 -0.3364
89.15 -0.3364
89.175 -0.3338
89.2 -0.3279
89.225 -0.3187
89.25 -0.3053
89.275 -0.2853
89.3 -0.2559
89.325 -0.2169
89.35 -0.1713
89.375 -0.1255
89.4 -0.0879
89.425 -0.055
89.45 -0.025
89.475 -0.0022
89.5 0.019
89.525 0.0624
89.55 0.1216
89.575 0.179
89.6 0.2297
89.625 0.2743
89.65 0.3103
89.675 0.3387
89.7 0.3612
89.725 0.3787
89.75 0.3895
89.775 0.3939
89.8 0.3921
89.825 0.3843
89.85 0.3718
89.875 0.3555
89.9 0.3382
89.925 0.3195
89.95 0.2979
89.975 0.2746
90 0.2523
90.025 0.2385
90.05 0.2411
90.075 0.2518
90.1 0.2558
90.125 0.2512
90.15 0.2445
90.175 0.2397
90.2 0.237
90.225 0.2333
90.25 0.2263
90.275 0.2183
90.3 0.2111
90.325 0.2078
90.35 0.2068
90.375 0.2064
90.4 0.2067
90.425 0.2062
90.45 0.2063
90.475 0.2124
90.5 0.226
90.525 0.2399
90.55 0.2503
90.575 0.2532
90.6 0.2478
90.625 0.2358
90.65 0.2195
90.675 0.1998
90.7 0.1754
90.725 0.1461
90.75 0.1056
90.775 0.0536
90.8 -0.0066
90.825 -0.0728
90.85 -0.1426
90.875 -0.2122
90.9 -0.2769
90.925 -0.3321
90.95 -0.3839
90.975 -0.437
91 -0.4868
91.025 -0.5295
91.05 -0.5651
91.075 -0.5887
91.1 -0.5952
91.125 -0.5867
91.15 -0.5656
91.175 -0.541
91.2 -0.5136
91.225 -0.4864
91.25 -0.4628
91.275 -0.4455
91.3 -0.4328
91.325 -0.4222
91.35 -0.4133
91.375 -0.3985
91.4 -0.373
91.425 -0.3391
91.45 -0.2935
91.475 -0.2352
91.5 -0.1722
91.525 -0.1072
91.55 -0.0412
91.575 0.0233
91.6 0.0842
91.625 0.1402
91.65 0.1902
91.675 0.2338
91.7 0.2713
91.725 0.3021
91.75 0.3261
91.775 0.3432
91.8 0.3531
91.825 0.3557
91.85 0.3516
91.875 0.3409
91.9 0.324
91.925 0.3026
91.95 0.2779
91.975 0.2527
92 0.2257
92.025 0.1957
92.05 0.1634
92.075 0.131
92.1 0.0966
92.125 0.0583
92.15 0.0152
92.175 -0.0337
92.2 -0.0884
92.225 -0.1489
92.25 -0.2162
92.275 -0.2893
92.3 -0.3661
92.325 -0.4455
92.35 -0.5276
92.375 -0.611
92.4 -0.6929
92.425 -0.7718
92.45 -0.8409
92.475 -0.8968
92.5 -0.9431
92.525 -0.9822
92.55 -1.0169
92.575 -1.0407
92.6 -1.055
92.625 -1.0614
92.65 -1.0574
92.675 -1.0312
92.7 -0.9808
92.725 -0.9217
92.75 -0.8653
92.775 -0.815
92.8 -0.7722
92.825 -0.7365
92.85 -0.7084
92.875 -0.6877
92.9 -0.6717
92.925 -0.6596
92.95 -0.6516
92.975 -0.6465
93 -0.6438
93.025 -0.6424
93.05 -0.642
93.075 -0.6433
93.1 -0.6498
93.125 -0.6591
93.15 -0.6748
93.175 -0.6976
93.2 -0.723
93.225 -0.7515
93.25 -0.7828
93.275 -0.8125
93.3 -0.8387
93.325 -0.8658
93.35 -0.8963
93.375 -0.9334
93.4 -0.9736
93.425 -1.0143
93.45 -1.0488
93.475 -1.065
93.5 -1.0642
93.525 -1.0605
93.55 -1.0612
93.575 -1.0661
93.6 -1.0754
93.625 -1.0882
93.65 -1.1049
93.675 -1.1275
93.7 -1.1554
93.725 -1.1895
93.75 -1.2305
93.775 -1.2763
93.8 -1.3241
93.825 -1.3751
93.85 -1.4269
93.875 -1.4708
93.9 -1.5006
93.925 -1.5126
93.95 -1.5078
93.975 -1.4909
94 -1.4655
94.025 -1.4325
94.05 -1.3918
94.075 -1.3494
94.1 -1.3092
94.125 -1.2758
94.15 -1.2497
94.175 -1.2311
94.2 -1.2175
94.225 -1.2017
94.25 -1.1718
94.275 -1.1273
94.3 -1.0793
94.325 -1.0303
94.35 -0.9833
94.375 -0.9397
94.4 -0.9005
94.425 -0.865
94.45 -0.8335
94.475 -0.8064
94.5 -0.7855
94.525 -0.7714
94.55 -0.7626
94.575 -0.7547
94.6 -0.743
94.625 -0.7289
94.65 -0.7144
94.675 -0.7017
94.7 -0.691
94.725 -0.6839
94.75 -0.6816
94.775 -0.6848
94.8 -0.6919
94.825 -0.7028
94.85 -0.7158
94.875 -0.7281
94.9 -0.7348
94.925 -0.7362
94.95 -0.7366
94.975 -0.7357
95 -0.7335
95.025 -0.732
95.05 -0.7268
95.075 -0.7184
95.1 -0.7114
95.125 -0.7088
95.15 -0.7113
95.175 -0.7108
95.2 -0.6966
95.225 -0.6662
95.25 -0.6263
95.275 -0.5862
95.3 -0.5393
95.325 -0.4799
95.35 -0.4126
95.375 -0.3437
95.4 -0.278
95.425 -0.2199
95.45 -0.1718
95.475 -0.1328
95.5 -0.1033
95.525 -0.0829
95.55 -0.0672
95.575 -0.0526
95.6 -0.0332
95.625 -0.0084
95.65 0.0232
95.675 0.0629
95.7 0.1089
95.725 0.1589
95.75 0.2094
95.775 0.2598
95.8 0.3078
95.825 0.3493
95.85 0.3827
95.875 0.407
95.9 0.4269
95.925 0.4534
95.95 0.4894
95.975 0.5336
96 0.5858
96.025 0.6449
96.05 0.7135
96.075 0.799
96.1 0.897
96.125 1.0008
96.15 1.1101
96.175 1.2216
96.2 1.3346
96.225 1.4494
96.25 1.5664
96.275 1.6838
96.3 1.7987
96.325 1.906
96.35 2.0028
96.375 2.0897
96.4 2.1663
96.425 2.2342
96.45 2.2939
96.475 2.3459
96.5 2.389
96.525 2.4216
96.55 2.4451
96.575 2.4648
96.6 2.4897
96.625 2.5168
96.65 2.5369
96.675 2.5462
96.7 2.5446
96.725 2.5371
96.75 2.5295
96.775 2.5209
96.8 2.507
96.825 2.4845
96.85 2.4548
96.875 2.4255
96.9 2.3964
96.925 2.3644
96.95 2.3282
96.975 2.2914
97 2.2594
97.025 2.2319
97.05 2.2033
97.075 2.1696
97.1 2.1289
97.125 2.0801
97.15 2.0242
97.175 1.9646
97.2 1.9012
97.225 1.8349
97.25 1.7619
97.275 1.6891
97.3 1.6301
97.325 1.5952
97.35 1.5872
97.375 1.593
97.4 1.6067
97.425 1.6209
97.45 1.6308
97.475 1.6381
97.5 1.6403
97.525 1.6322
97.55 1.6145
97.575 1.5874
97.6 1.5543
97.625 1.5299
97.65 1.5275
97.675 1.5488
97.7 1.5797
97.725 1.6055
97.75 1.6219
97.775 1.6293
97.8 1.6259
97.825 1.6132
97.85 1.5928
97.875 1.5635
97.9 1.5253
97.925 1.4789
97.95 1.4276
97.975 1.3758
98 1.3237
98.025 1.271
98.05 1.2181
98.075 1.1635
98.1 1.1071
98.125 1.0474
98.15 0.9813
98.175 0.9082
98.2 0.8256
98.225 0.734
98.25 0.6364
98.275 0.5343
98.3 0.4297
98.325 0.3328
98.35 0.2522
98.375 0.1992
98.4 0.1746
98.425 0.1747
98.45 0.1884
98.475 0.21
98.5 0.2351
98.525 0.2626
98.55 0.2906
98.575 0.3176
98.6 0.3393
98.625 0.3596
98.65 0.386
98.675 0.4265
98.7 0.4746
98.725 0.5249
98.75 0.5754
98.775 0.6262
98.8 0.6771
98.825 0.7268
98.85 0.7741
98.875 0.8176
98.9 0.8567
98.925 0.892
98.95 0.9262
98.975 0.9605
99 1.001
99.025 1.043
99.05 1.0814
99.075 1.1132
99.1 1.137
99.125 1.1529
99.15 1.1594
99.175 1.158
99.2 1.1493
99.225 1.134
99.25 1.114
99.275 1.0891
99.3 1.0611
99.325 1.0303
99.35 0.9968
99.375 0.9586
99.4 0.9181
99.425 0.8751
99.45 0.8285
99.475 0.7785
99.5 0.7261
99.525 0.6731
99.55 0.6193
99.575 0.562
99.6 0.4994
99.625 0.4312
99.65 0.358
99.675 0.2786
99.7 0.192
99.725 0.0993
99.75 0.0024
99.775 -0.0948
99.8 -0.194
99.825 -0.2948
99.85 -0.3959
99.875 -0.496
99.9 -0.5949
99.925 -0.6848
99.95 -0.7606
99.975 -0.8143
100 -0.8373
