# Supplementary material for: Uptake of N2O5 by aqueous aerosol unveiled using chemically accurate many-body potentials
Source: Nat Commun. 2022 Mar 10;13:1266. doi: 10.1038/s41467-022-28697-8 (PMC8913772; doi:10.1038/s41467-022-28697-8)
Supplement: Supplementary file 3 — Source Data [file 41467_2022_28697_MOESM3_ESM.zip › n2o5-uptake-data/Fig2/scattering/rep08run23/relcom_gds.dat]

0.025 12.0446
0.05 12.0421
0.075 12.0396
0.1 12.0371
0.125 12.0345
0.15 12.0319
0.175 12.0294
0.2 12.0267
0.225 12.0241
0.25 12.0214
0.275 12.0187
0.3 12.016
0.325 12.0132
0.35 12.0105
0.375 12.0078
0.4 12.005
0.425 12.0022
0.45 11.9994
0.475 11.9966
0.5 11.9937
0.525 11.9908
0.55 11.988
0.575 11.9851
0.6 11.9821
0.625 11.9792
0.65 11.9763
0.675 11.9734
0.7 11.9704
0.725 11.9675
0.75 11.9645
0.775 11.9615
0.8 11.9585
0.825 11.9555
0.85 11.9525
0.875 11.9495
0.9 11.9465
0.925 11.9434
0.95 11.9404
0.975 11.9373
1 11.9341
1.025 11.931
1.05 11.9278
1.075 11.9246
1.1 11.9214
1.125 11.9182
1.15 11.9149
1.175 11.9117
1.2 11.9084
1.225 11.9051
1.25 11.9018
1.275 11.8985
1.3 11.8952
1.325 11.8918
1.35 11.8884
1.375 11.885
1.4 11.8816
1.425 11.8782
1.45 11.8748
1.475 11.8713
1.5 11.8679
1.525 11.8644
1.55 11.8609
1.575 11.8574
1.6 11.8538
1.625 11.8503
1.65 11.8467
1.675 11.843
1.7 11.8394
1.725 11.8357
1.75 11.832
1.775 11.8282
1.8 11.8244
1.825 11.8207
1.85 11.8169
1.875 11.813
1.9 11.8092
1.925 11.8053
1.95 11.8014
1.975 11.7975
2 11.7935
2.025 11.7895
2.05 11.7855
2.075 11.7814
2.1 11.7773
2.125 11.7733
2.15 11.7691
2.175 11.765
2.2 11.7608
2.225 11.7567
2.25 11.7525
2.275 11.7483
2.3 11.744
2.325 11.7398
2.35 11.7355
2.375 11.7312
2.4 11.7269
2.425 11.7226
2.45 11.7183
2.475 11.714
2.5 11.7096
2.525 11.7053
2.55 11.7009
2.575 11.6965
2.6 11.6921
2.625 11.6877
2.65 11.6833
2.675 11.6788
2.7 11.6744
2.725 11.6699
2.75 11.6654
2.775 11.6609
2.8 11.6564
2.825 11.6519
2.85 11.6473
2.875 11.6428
2.9 11.6382
2.925 11.6336
2.95 11.629
2.975 11.6243
3 11.6196
3.025 11.6149
3.05 11.6102
3.075 11.6054
3.1 11.6006
3.125 11.5958
3.15 11.5909
3.175 11.586
3.2 11.581
3.225 11.576
3.25 11.571
3.275 11.566
3.3 11.5609
3.325 11.5558
3.35 11.5507
3.375 11.5456
3.4 11.5404
3.425 11.5352
3.45 11.53
3.475 11.5248
3.5 11.5196
3.525 11.5143
3.55 11.509
3.575 11.5037
3.6 11.4984
3.625 11.4931
3.65 11.4878
3.675 11.4825
3.7 11.4772
3.725 11.4718
3.75 11.4665
3.775 11.4611
3.8 11.4557
3.825 11.4503
3.85 11.4448
3.875 11.4394
3.9 11.4339
3.925 11.4284
3.95 11.4229
3.975 11.4173
4 11.4118
4.025 11.4062
4.05 11.4007
4.075 11.3952
4.1 11.3896
4.125 11.3841
4.15 11.3785
4.175 11.3729
4.2 11.3673
4.225 11.3617
4.25 11.3561
4.275 11.3505
4.3 11.3448
4.325 11.3392
4.35 11.3335
4.375 11.3278
4.4 11.3222
4.425 11.3165
4.45 11.3108
4.475 11.3051
4.5 11.2994
4.525 11.2937
4.55 11.2879
4.575 11.2822
4.6 11.2765
4.625 11.2707
4.65 11.265
4.675 11.2592
4.7 11.2534
4.725 11.2476
4.75 11.2418
4.775 11.236
4.8 11.2302
4.825 11.2244
4.85 11.2185
4.875 11.2127
4.9 11.2068
4.925 11.2009
4.95 11.195
4.975 11.1891
5 11.1831
5.025 11.1772
5.05 11.1712
5.075 11.1652
5.1 11.1592
5.125 11.1532
5.15 11.1472
5.175 11.1411
5.2 11.135
5.225 11.129
5.25 11.1229
5.275 11.1168
5.3 11.1107
5.325 11.1046
5.35 11.0985
5.375 11.0923
5.4 11.0861
5.425 11.08
5.45 11.0737
5.475 11.0675
5.5 11.0613
5.525 11.055
5.55 11.0487
5.575 11.0424
5.6 11.0361
5.625 11.0298
5.65 11.0234
5.675 11.017
5.7 11.0106
5.725 11.0042
5.75 10.9977
5.775 10.9913
5.8 10.9847
5.825 10.9782
5.85 10.9717
5.875 10.9651
5.9 10.9585
5.925 10.9518
5.95 10.9451
5.975 10.9384
6 10.9317
6.025 10.925
6.05 10.9182
6.075 10.9114
6.1 10.9046
6.125 10.8978
6.15 10.891
6.175 10.8842
6.2 10.8773
6.225 10.8704
6.25 10.8635
6.275 10.8566
6.3 10.8497
6.325 10.8428
6.35 10.8358
6.375 10.8288
6.4 10.8218
6.425 10.8148
6.45 10.8078
6.475 10.8008
6.5 10.7937
6.525 10.7867
6.55 10.7796
6.575 10.7725
6.6 10.7654
6.625 10.7583
6.65 10.7511
6.675 10.744
6.7 10.7368
6.725 10.7295
6.75 10.7223
6.775 10.715
6.8 10.7076
6.825 10.7003
6.85 10.6929
6.875 10.6855
6.9 10.6781
6.925 10.6708
6.95 10.6634
6.975 10.656
7 10.6486
7.025 10.6411
7.05 10.6337
7.075 10.6262
7.1 10.6188
7.125 10.6113
7.15 10.6038
7.175 10.5963
7.2 10.5887
7.225 10.5812
7.25 10.5736
7.275 10.566
7.3 10.5584
7.325 10.5507
7.35 10.5431
7.375 10.5354
7.4 10.5277
7.425 10.52
7.45 10.5122
7.475 10.5045
7.5 10.4967
7.525 10.489
7.55 10.4812
7.575 10.4735
7.6 10.4657
7.625 10.4579
7.65 10.45
7.675 10.4422
7.7 10.4343
7.725 10.4265
7.75 10.4186
7.775 10.4106
7.8 10.4027
7.825 10.3947
7.85 10.3867
7.875 10.3786
7.9 10.3705
7.925 10.3623
7.95 10.3541
7.975 10.3458
8 10.3376
8.025 10.3293
8.05 10.3209
8.075 10.3125
8.1 10.3041
8.125 10.2956
8.15 10.2872
8.175 10.2787
8.2 10.2702
8.225 10.2617
8.25 10.2532
8.275 10.2446
8.3 10.236
8.325 10.2274
8.35 10.2188
8.375 10.2101
8.4 10.2015
8.425 10.1928
8.45 10.184
8.475 10.1753
8.5 10.1666
8.525 10.1578
8.55 10.1491
8.575 10.1403
8.6 10.1315
8.625 10.1228
8.65 10.114
8.675 10.1053
8.7 10.0966
8.725 10.0878
8.75 10.0791
8.775 10.0704
8.8 10.0617
8.825 10.0529
8.85 10.0442
8.875 10.0354
8.9 10.0265
8.925 10.0177
8.95 10.0088
8.975 9.9998
9 9.9909
9.025 9.9819
9.05 9.9729
9.075 9.9639
9.1 9.9548
9.125 9.9457
9.15 9.9365
9.175 9.9273
9.2 9.9181
9.225 9.9088
9.25 9.8995
9.275 9.8901
9.3 9.8807
9.325 9.8713
9.35 9.8618
9.375 9.8523
9.4 9.8428
9.425 9.8331
9.45 9.8234
9.475 9.8137
9.5 9.8039
9.525 9.794
9.55 9.784
9.575 9.774
9.6 9.7639
9.625 9.7537
9.65 9.7435
9.675 9.7331
9.7 9.7227
9.725 9.7123
9.75 9.7019
9.775 9.6914
9.8 9.6809
9.825 9.6703
9.85 9.6597
9.875 9.6491
9.9 9.6385
9.925 9.6278
9.95 9.617
9.975 9.6062
10 9.5954
10.025 9.5845
10.05 9.5735
10.075 9.5624
10.1 9.5513
10.125 9.5401
10.15 9.529
10.175 9.5178
10.2 9.5067
10.225 9.4954
10.25 9.4841
10.275 9.4727
10.3 9.4613
10.325 9.4499
10.35 9.4384
10.375 9.4269
10.4 9.4153
10.425 9.4036
10.45 9.3919
10.475 9.3801
10.5 9.3683
10.525 9.3564
10.55 9.3445
10.575 9.3325
10.6 9.3205
10.625 9.3085
10.65 9.2964
10.675 9.2843
10.7 9.2722
10.725 9.26
10.75 9.2478
10.775 9.2356
10.8 9.2234
10.825 9.2111
10.85 9.1988
10.875 9.1864
10.9 9.174
10.925 9.1615
10.95 9.149
10.975 9.1364
11 9.1237
11.025 9.1111
11.05 9.0984
11.075 9.0856
11.1 9.0728
11.125 9.0599
11.15 9.0469
11.175 9.0339
11.2 9.0208
11.225 9.0075
11.25 8.9942
11.275 8.9808
11.3 8.9673
11.325 8.9538
11.35 8.9402
11.375 8.9266
11.4 8.9129
11.425 8.8992
11.45 8.8854
11.475 8.8715
11.5 8.8575
11.525 8.8435
11.55 8.8294
11.575 8.8153
11.6 8.8011
11.625 8.7868
11.65 8.7725
11.675 8.7582
11.7 8.7438
11.725 8.7293
11.75 8.7147
11.775 8.7001
11.8 8.6853
11.825 8.6703
11.85 8.6553
11.875 8.6401
11.9 8.6249
11.925 8.6096
11.95 8.5942
11.975 8.5788
12 8.5632
12.025 8.5474
12.05 8.5315
12.075 8.5155
12.1 8.4993
12.125 8.4829
12.15 8.4663
12.175 8.4496
12.2 8.4327
12.225 8.4157
12.25 8.3984
12.275 8.3809
12.3 8.3632
12.325 8.3454
12.35 8.3277
12.375 8.3099
12.4 8.2918
12.425 8.2738
12.45 8.2556
12.475 8.2374
12.5 8.219
12.525 8.2004
12.55 8.1818
12.575 8.1629
12.6 8.1439
12.625 8.1249
12.65 8.1057
12.675 8.0865
12.7 8.0671
12.725 8.0476
12.75 8.028
12.775 8.0083
12.8 7.9885
12.825 7.9686
12.85 7.9484
12.875 7.928
12.9 7.9076
12.925 7.887
12.95 7.8662
12.975 7.8452
13 7.824
13.025 7.8025
13.05 7.7808
13.075 7.7589
13.1 7.7369
13.125 7.7146
13.15 7.6919
13.175 7.6689
13.2 7.6455
13.225 7.6217
13.25 7.5975
13.275 7.573
13.3 7.5481
13.325 7.5228
13.35 7.497
13.375 7.4707
13.4 7.4438
13.425 7.4164
13.45 7.3886
13.475 7.36
13.5 7.331
13.525 7.3017
13.55 7.272
13.575 7.2416
13.6 7.2108
13.625 7.1796
13.65 7.1479
13.675 7.1158
13.7 7.0831
13.725 7.0502
13.75 7.0166
13.775 6.9823
13.8 6.9473
13.825 6.9116
13.85 6.875
13.875 6.8376
13.9 6.7993
13.925 6.76
13.95 6.7199
13.975 6.6786
14 6.6361
14.025 6.5926
14.05 6.5479
14.075 6.5016
14.1 6.4541
14.125 6.4055
14.15 6.3556
14.175 6.3043
14.2 6.2514
14.225 6.1971
14.25 6.1413
14.275 6.0838
14.3 6.0251
14.325 5.9649
14.35 5.9036
14.375 5.8407
14.4 5.7766
14.425 5.7112
14.45 5.6446
14.475 5.5766
14.5 5.5073
14.525 5.4365
14.55 5.3644
14.575 5.2908
14.6 5.2156
14.625 5.1382
14.65 5.0584
14.675 4.976
14.7 4.8905
14.725 4.8016
14.75 4.7099
14.775 4.6174
14.8 4.5363
14.825 4.4754
14.85 4.4275
14.875 4.3853
14.9 4.3453
14.925 4.3046
14.95 4.2618
14.975 4.2175
15 4.1716
15.025 4.1244
15.05 4.0765
15.075 4.0276
15.1 3.9815
15.125 3.94
15.15 3.9116
15.175 3.9051
15.2 3.9055
15.225 3.9036
15.25 3.8994
15.275 3.8982
15.3 3.8995
15.325 3.9024
15.35 3.9047
15.375 3.9042
15.4 3.8991
15.425 3.8878
15.45 3.8693
15.475 3.8446
15.5 3.8195
15.525 3.8018
15.55 3.792
15.575 3.7873
15.6 3.7841
15.625 3.7769
15.65 3.7623
15.675 3.7388
15.7 3.7072
15.725 3.6703
15.75 3.631
15.775 3.5897
15.8 3.5424
15.825 3.4871
15.85 3.4251
15.875 3.3576
15.9 3.2856
15.925 3.2072
15.95 3.1236
15.975 3.0361
16 2.9451
16.025 2.8543
16.05 2.7664
16.075 2.6814
16.1 2.6022
16.125 2.5348
16.15 2.4847
16.175 2.4563
16.2 2.443
16.225 2.4339
16.25 2.4243
16.275 2.4179
16.3 2.424
16.325 2.4492
16.35 2.4813
16.375 2.509
16.4 2.5317
16.425 2.5501
16.45 2.5722
16.475 2.6074
16.5 2.6523
16.525 2.7029
16.55 2.7533
16.575 2.8028
16.6 2.8501
16.625 2.8908
16.65 2.9215
16.675 2.9402
16.7 2.9468
16.725 2.9409
16.75 2.9269
16.775 2.9121
16.8 2.9088
16.825 2.9159
16.85 2.9214
16.875 2.9223
16.9 2.9215
16.925 2.9211
16.95 2.9181
16.975 2.9093
17 2.894
17.025 2.8741
17.05 2.8489
17.075 2.8153
17.1 2.775
17.125 2.7301
17.15 2.6793
17.175 2.624
17.2 2.5638
17.225 2.4995
17.25 2.4376
17.275 2.3831
17.3 2.3316
17.325 2.2831
17.35 2.2373
17.375 2.1875
17.4 2.1308
17.425 2.0635
17.45 1.9848
17.475 1.8961
17.5 1.7996
17.525 1.6958
17.55 1.5833
17.575 1.4797
17.6 1.3989
17.625 1.3272
17.65 1.2602
17.675 1.1924
17.7 1.1302
17.725 1.0791
17.75 1.0361
17.775 0.9975
17.8 0.9624
17.825 0.9351
17.85 0.9242
17.875 0.9295
17.9 0.9462
17.925 0.9671
17.95 0.9862
17.975 1.0007
18 1.0107
18.025 1.0176
18.05 1.0192
18.075 1.0129
18.1 1.0008
18.125 0.9863
18.15 0.9757
18.175 0.9712
18.2 0.9721
18.225 0.9721
18.25 0.9689
18.275 0.9617
18.3 0.9524
18.325 0.9437
18.35 0.9347
18.375 0.926
18.4 0.9194
18.425 0.9187
18.45 0.9282
18.475 0.9463
18.5 0.9709
18.525 1.0018
18.55 1.0375
18.575 1.0692
18.6 1.0977
18.625 1.1254
18.65 1.1483
18.675 1.1661
18.7 1.1788
18.725 1.1865
18.75 1.1897
18.775 1.1877
18.8 1.1814
18.825 1.1708
18.85 1.1531
18.875 1.1269
18.9 1.0929
18.925 1.0517
18.95 1.004
18.975 0.9536
19 0.904
19.025 0.857
19.05 0.8172
19.075 0.7853
19.1 0.7595
19.125 0.7371
19.15 0.7131
19.175 0.6817
19.2 0.6416
19.225 0.5937
19.25 0.539
19.275 0.4772
19.3 0.4104
19.325 0.3442
19.35 0.2835
19.375 0.2276
19.4 0.1758
19.425 0.1362
19.45 0.1138
19.475 0.1093
19.5 0.1308
19.525 0.18
19.55 0.2549
19.575 0.3418
19.6 0.4303
19.625 0.521
19.65 0.6113
19.675 0.6979
19.7 0.7799
19.725 0.854
19.75 0.9208
19.775 0.9823
19.8 1.0399
19.825 1.0953
19.85 1.1457
19.875 1.1892
19.9 1.225
19.925 1.2549
19.95 1.279
19.975 1.2964
20 1.3073
20.025 1.3115
20.05 1.3088
20.075 1.3
20.1 1.2862
20.125 1.268
20.15 1.2465
20.175 1.2218
20.2 1.1952
20.225 1.1671
20.25 1.137
20.275 1.1063
20.3 1.0804
20.325 1.0647
20.35 1.0642
20.375 1.0738
20.4 1.0857
20.425 1.101
20.45 1.1178
20.475 1.1343
20.5 1.1477
20.525 1.1559
20.55 1.1579
20.575 1.1549
20.6 1.1477
20.625 1.1361
20.65 1.1212
20.675 1.1037
20.7 1.0832
20.725 1.0591
20.75 1.0314
20.775 0.9995
20.8 0.9615
20.825 0.9164
20.85 0.8661
20.875 0.8098
20.9 0.7475
20.925 0.6797
20.95 0.6084
20.975 0.5364
21 0.4646
21.025 0.3972
21.05 0.351
21.075 0.3328
21.1 0.338
21.125 0.3575
21.15 0.3938
21.175 0.4467
21.2 0.5127
21.225 0.5847
21.25 0.6605
21.275 0.7393
21.3 0.8189
21.325 0.8951
21.35 0.9681
21.375 1.0364
21.4 1.0975
21.425 1.1532
21.45 1.2048
21.475 1.2532
21.5 1.2973
21.525 1.3378
21.55 1.375
21.575 1.4139
21.6 1.4541
21.625 1.4909
21.65 1.5224
21.675 1.5477
21.7 1.5656
21.725 1.5777
21.75 1.5858
21.775 1.5891
21.8 1.5902
21.825 1.5897
21.85 1.5861
21.875 1.5784
21.9 1.5654
21.925 1.5474
21.95 1.5211
21.975 1.486
22 1.4401
22.025 1.3828
22.05 1.3183
22.075 1.2451
22.1 1.1633
22.125 1.0721
22.15 0.9736
22.175 0.8681
22.2 0.7551
22.225 0.6363
22.25 0.5099
22.275 0.3818
22.3 0.2513
22.325 0.1196
22.35 -0.0178
22.375 -0.1602
22.4 -0.3065
22.425 -0.4567
22.45 -0.6066
22.475 -0.7483
22.5 -0.8757
22.525 -0.9909
22.55 -1.0964
22.575 -1.1988
22.6 -1.2942
22.625 -1.3756
22.65 -1.4296
22.675 -1.4498
22.7 -1.4478
22.725 -1.436
22.75 -1.4215
22.775 -1.4061
22.8 -1.3904
22.825 -1.3708
22.85 -1.3511
22.875 -1.3325
22.9 -1.3188
22.925 -1.3083
22.95 -1.299
22.975 -1.291
23 -1.2779
23.025 -1.2642
23.05 -1.2596
23.075 -1.2647
23.1 -1.2863
23.125 -1.3197
23.15 -1.3638
23.175 -1.4111
23.2 -1.4613
23.225 -1.518
23.25 -1.578
23.275 -1.6374
23.3 -1.6919
23.325 -1.7401
23.35 -1.7823
23.375 -1.8208
23.4 -1.8664
23.425 -1.9201
23.45 -1.9747
23.475 -2.0272
23.5 -2.0834
23.525 -2.1477
23.55 -2.2076
23.575 -2.257
23.6 -2.2952
23.625 -2.33
23.65 -2.3635
23.675 -2.3967
23.7 -2.4275
23.725 -2.4511
23.75 -2.4669
23.775 -2.4841
23.8 -2.5046
23.825 -2.5319
23.85 -2.5643
23.875 -2.6042
23.9 -2.6516
23.925 -2.7037
23.95 -2.7649
23.975 -2.8385
24 -2.9245
24.025 -3.0227
24.05 -3.1271
24.075 -3.2264
24.1 -3.3227
24.125 -3.4186
24.15 -3.511
24.175 -3.601
24.2 -3.6842
24.225 -3.7548
24.25 -3.8137
24.275 -3.8631
24.3 -3.9042
24.325 -3.9313
24.35 -3.9381
24.375 -3.9286
24.4 -3.9162
24.425 -3.904
24.45 -3.8865
24.475 -3.86
24.5 -3.8267
24.525 -3.7844
24.55 -3.7389
24.575 -3.6959
24.6 -3.6575
24.625 -3.6207
24.65 -3.5851
24.675 -3.5496
24.7 -3.5086
24.725 -3.4586
24.75 -3.3952
24.775 -3.327
24.8 -3.2645
24.825 -3.2161
24.85 -3.1799
24.875 -3.1536
24.9 -3.135
24.925 -3.1227
24.95 -3.1124
24.975 -3.103
25 -3.0911
25.025 -3.0728
25.05 -3.0465
25.075 -3.0164
25.1 -2.9889
25.125 -2.9625
25.15 -2.9377
25.175 -2.9094
25.2 -2.8829
25.225 -2.863
25.25 -2.8561
25.275 -2.8667
25.3 -2.89
25.325 -2.914
25.35 -2.9329
25.375 -2.9482
25.4 -2.9582
25.425 -2.9529
25.45 -2.9296
25.475 -2.9001
25.5 -2.8817
25.525 -2.8814
25.55 -2.8917
25.575 -2.9042
25.6 -2.9129
25.625 -2.9179
25.65 -2.9197
25.675 -2.9154
25.7 -2.9022
25.725 -2.8875
25.75 -2.8789
25.775 -2.8807
25.8 -2.887
25.825 -2.8911
25.85 -2.8971
25.875 -2.9061
25.9 -2.9177
25.925 -2.9281
25.95 -2.9382
25.975 -2.9503
26 -2.9652
26.025 -2.9833
26.05 -3.0068
26.075 -3.0317
26.1 -3.0578
26.125 -3.0865
26.15 -3.1162
26.175 -3.1466
26.2 -3.1793
26.225 -3.2169
26.25 -3.2619
26.275 -3.3128
26.3 -3.3661
26.325 -3.4198
26.35 -3.4754
26.375 -3.5378
26.4 -3.6023
26.425 -3.657
26.45 -3.6859
26.475 -3.6933
26.5 -3.6918
26.525 -3.683
26.55 -3.6691
26.575 -3.6487
26.6 -3.6258
26.625 -3.6029
26.65 -3.5784
26.675 -3.5544
26.7 -3.5311
26.725 -3.5081
26.75 -3.4839
26.775 -3.4603
26.8 -3.4333
26.825 -3.4094
26.85 -3.39
26.875 -3.3737
26.9 -3.3575
26.925 -3.3385
26.95 -3.3144
26.975 -3.2849
27 -3.2566
27.025 -3.2346
27.05 -3.2191
27.075 -3.2076
27.1 -3.2013
27.125 -3.1993
27.15 -3.2015
27.175 -3.2096
27.2 -3.2259
27.225 -3.2448
27.25 -3.2633
27.275 -3.2857
27.3 -3.3082
27.325 -3.3258
27.35 -3.3399
27.375 -3.3509
27.4 -3.3613
27.425 -3.3763
27.45 -3.3936
27.475 -3.4075
27.5 -3.4132
27.525 -3.4115
27.55 -3.406
27.575 -3.4007
27.6 -3.397
27.625 -3.3985
27.65 -3.405
27.675 -3.4121
27.7 -3.4133
27.725 -3.4077
27.75 -3.4048
27.775 -3.4045
27.8 -3.4079
27.825 -3.417
27.85 -3.4289
27.875 -3.4451
27.9 -3.463
27.925 -3.4826
27.95 -3.5028
27.975 -3.5216
28 -3.5425
28.025 -3.5719
28.05 -3.6126
28.075 -3.6665
28.1 -3.7326
28.125 -3.803
28.15 -3.8782
28.175 -3.9563
28.2 -4.0322
28.225 -4.1
28.25 -4.157
28.275 -4.2062
28.3 -4.2485
28.325 -4.2819
28.35 -4.3156
28.375 -4.3491
28.4 -4.3799
28.425 -4.4062
28.45 -4.4235
28.475 -4.443
28.5 -4.4658
28.525 -4.4854
28.55 -4.5005
28.575 -4.5083
28.6 -4.5068
28.625 -4.4966
28.65 -4.4746
28.675 -4.4407
28.7 -4.3974
28.725 -4.3479
28.75 -4.2933
28.775 -4.239
28.8 -4.1915
28.825 -4.1521
28.85 -4.119
28.875 -4.0912
28.9 -4.0703
28.925 -4.0553
28.95 -4.044
28.975 -4.0335
29 -4.0251
29.025 -4.0159
29.05 -4.0069
29.075 -3.9984
29.1 -3.9941
29.125 -3.9921
29.15 -3.99
29.175 -3.9855
29.2 -3.9759
29.225 -3.962
29.25 -3.941
29.275 -3.904
29.3 -3.8548
29.325 -3.7988
29.35 -3.7362
29.375 -3.6635
29.4 -3.5786
29.425 -3.49
29.45 -3.4057
29.475 -3.3384
29.5 -3.3025
29.525 -3.2948
29.55 -3.2945
29.575 -3.2958
29.6 -3.2946
29.625 -3.2872
29.65 -3.2688
29.675 -3.2441
29.7 -3.2167
29.725 -3.189
29.75 -3.1603
29.775 -3.1314
29.8 -3.1024
29.825 -3.0734
29.85 -3.0417
29.875 -3.0043
29.9 -2.9629
29.925 -2.9201
29.95 -2.8776
29.975 -2.8351
30 -2.793
30.025 -2.7528
30.05 -2.7141
30.075 -2.6783
30.1 -2.6441
30.125 -2.6186
30.15 -2.6069
30.175 -2.6088
30.2 -2.6258
30.225 -2.6608
30.25 -2.7077
30.275 -2.7609
30.3 -2.8169
30.325 -2.8684
30.35 -2.9092
30.375 -2.94
30.4 -2.9671
30.425 -2.9918
30.45 -3.0144
30.475 -3.0338
30.5 -3.0462
30.525 -3.0508
30.55 -3.0503
30.575 -3.0421
30.6 -3.0268
30.625 -3.0068
30.65 -2.9795
30.675 -2.9376
30.7 -2.8793
30.725 -2.8116
30.75 -2.7412
30.775 -2.6699
30.8 -2.601
30.825 -2.5405
30.85 -2.4961
30.875 -2.4717
30.9 -2.4633
30.925 -2.4642
30.95 -2.4695
30.975 -2.4762
31 -2.4843
31.025 -2.492
31.05 -2.4997
31.075 -2.5027
31.1 -2.4936
31.125 -2.4727
31.15 -2.4455
31.175 -2.4147
31.2 -2.3813
31.225 -2.3473
31.25 -2.311
31.275 -2.2764
31.3 -2.2511
31.325 -2.2388
31.35 -2.2378
31.375 -2.2469
31.4 -2.2638
31.425 -2.2852
31.45 -2.3062
31.475 -2.3216
31.5 -2.333
31.525 -2.3497
31.55 -2.3841
31.575 -2.4416
31.6 -2.5139
31.625 -2.5951
31.65 -2.6811
31.675 -2.7744
31.7 -2.8707
31.725 -2.9652
31.75 -3.0483
31.775 -3.1151
31.8 -3.1704
31.825 -3.2184
31.85 -3.2635
31.875 -3.307
31.9 -3.3496
31.925 -3.3915
31.95 -3.4297
31.975 -3.441
32 -3.4091
32.025 -3.3472
32.05 -3.2788
32.075 -3.2232
32.1 -3.1867
32.125 -3.1632
32.15 -3.1455
32.175 -3.1317
32.2 -3.123
32.225 -3.1178
32.25 -3.1157
32.275 -3.1123
32.3 -3.1059
32.325 -3.0939
32.35 -3.0778
32.375 -3.0608
32.4 -3.0426
32.425 -3.0194
32.45 -2.9901
32.475 -2.9543
32.5 -2.9126
32.525 -2.8742
32.55 -2.8483
32.575 -2.8369
32.6 -2.8371
32.625 -2.8472
32.65 -2.8659
32.675 -2.8956
32.7 -2.9378
32.725 -2.9861
32.75 -3.0308
32.775 -3.0697
32.8 -3.1018
32.825 -3.1229
32.85 -3.1329
32.875 -3.1322
32.9 -3.123
32.925 -3.1092
32.95 -3.0906
32.975 -3.0714
33 -3.0529
33.025 -3.0377
33.05 -3.0283
33.075 -3.0232
33.1 -3.0214
33.125 -3.0177
33.15 -3.0078
33.175 -2.9898
33.2 -2.9661
33.225 -2.9383
33.25 -2.908
33.275 -2.8736
33.3 -2.8309
33.325 -2.7837
33.35 -2.7351
33.375 -2.6885
33.4 -2.6517
33.425 -2.6327
33.45 -2.6277
33.475 -2.631
33.5 -2.6383
33.525 -2.6509
33.55 -2.6664
33.575 -2.6862
33.6 -2.7101
33.625 -2.7364
33.65 -2.7636
33.675 -2.7928
33.7 -2.8202
33.725 -2.8421
33.75 -2.858
33.775 -2.8706
33.8 -2.8801
33.825 -2.8863
33.85 -2.8867
33.875 -2.8795
33.9 -2.8629
33.925 -2.8369
33.95 -2.806
33.975 -2.7713
34 -2.7358
34.025 -2.6983
34.05 -2.6586
34.075 -2.6157
34.1 -2.5647
34.125 -2.501
34.15 -2.4196
34.175 -2.3222
34.2 -2.2179
34.225 -2.1139
34.25 -2.017
34.275 -1.925
34.3 -1.8352
34.325 -1.746
34.35 -1.659
34.375 -1.575
34.4 -1.4961
34.425 -1.4219
34.45 -1.3499
34.475 -1.2771
34.5 -1.2056
34.525 -1.1374
34.55 -1.0719
34.575 -1.0125
34.6 -0.9625
34.625 -0.9229
34.65 -0.8928
34.675 -0.8661
34.7 -0.8334
34.725 -0.7928
34.75 -0.7513
34.775 -0.7106
34.8 -0.6667
34.825 -0.6221
34.85 -0.5766
34.875 -0.5275
34.9 -0.4795
34.925 -0.4376
34.95 -0.4024
34.975 -0.3718
35 -0.347
35.025 -0.3269
35.05 -0.3124
35.075 -0.3012
35.1 -0.2901
35.125 -0.2791
35.15 -0.271
35.175 -0.2686
35.2 -0.2765
35.225 -0.2978
35.25 -0.3308
35.275 -0.3758
35.3 -0.4324
35.325 -0.4972
35.35 -0.5667
35.375 -0.6367
35.4 -0.7048
35.425 -0.7668
35.45 -0.8181
35.475 -0.8584
35.5 -0.8932
35.525 -0.9305
35.55 -0.9808
35.575 -1.0499
35.6 -1.1399
35.625 -1.2406
35.65 -1.3395
35.675 -1.423
35.7 -1.4904
35.725 -1.5416
35.75 -1.5777
35.775 -1.6028
35.8 -1.6205
35.825 -1.6342
35.85 -1.6472
35.875 -1.6593
35.9 -1.6676
35.925 -1.6694
35.95 -1.6617
35.975 -1.6447
36 -1.619
36.025 -1.5894
36.05 -1.5568
36.075 -1.5236
36.1 -1.4902
36.125 -1.4584
36.15 -1.4298
36.175 -1.4004
36.2 -1.3633
36.225 -1.3195
36.25 -1.2716
36.275 -1.2205
36.3 -1.1714
36.325 -1.1255
36.35 -1.0831
36.375 -1.0444
36.4 -1.0112
36.425 -0.9818
36.45 -0.9547
36.475 -0.9287
36.5 -0.9027
36.525 -0.8746
36.55 -0.8469
36.575 -0.8253
36.6 -0.8117
36.625 -0.8087
36.65 -0.8147
36.675 -0.8256
36.7 -0.8388
36.725 -0.8532
36.75 -0.8706
36.775 -0.8924
36.8 -0.9159
36.825 -0.9355
36.85 -0.9489
36.875 -0.9592
36.9 -0.9651
36.925 -0.9685
36.95 -0.9706
36.975 -0.9717
37 -0.9771
37.025 -0.9896
37.05 -1.01
37.075 -1.0372
37.1 -1.067
37.125 -1.0943
37.15 -1.1173
37.175 -1.134
37.2 -1.1424
37.225 -1.1386
37.25 -1.1232
37.275 -1.1028
37.3 -1.0868
37.325 -1.0796
37.35 -1.0799
37.375 -1.0888
37.4 -1.1054
37.425 -1.129
37.45 -1.1592
37.475 -1.1918
37.5 -1.2263
37.525 -1.2641
37.55 -1.3006
37.575 -1.3322
37.6 -1.3569
37.625 -1.3719
37.65 -1.3717
37.675 -1.3549
37.7 -1.3213
37.725 -1.2754
37.75 -1.2216
37.775 -1.1632
37.8 -1.1021
37.825 -1.0446
37.85 -0.9917
37.875 -0.9443
37.9 -0.9021
37.925 -0.8654
37.95 -0.8334
37.975 -0.8066
38 -0.7863
38.025 -0.7726
38.05 -0.7603
38.075 -0.7528
38.1 -0.75
38.125 -0.7478
38.15 -0.7452
38.175 -0.7342
38.2 -0.7092
38.225 -0.6791
38.25 -0.6477
38.275 -0.6141
38.3 -0.5883
38.325 -0.5711
38.35 -0.5624
38.375 -0.5606
38.4 -0.5673
38.425 -0.5828
38.45 -0.6074
38.475 -0.6406
38.5 -0.6811
38.525 -0.7242
38.55 -0.7626
38.575 -0.7938
38.6 -0.8179
38.625 -0.83
38.65 -0.8304
38.675 -0.8291
38.7 -0.8277
38.725 -0.8227
38.75 -0.8171
38.775 -0.8113
38.8 -0.8009
38.825 -0.7905
38.85 -0.7814
38.875 -0.7731
38.9 -0.7668
38.925 -0.7642
38.95 -0.7646
38.975 -0.7696
39 -0.7785
39.025 -0.789
39.05 -0.8015
39.075 -0.8136
39.1 -0.8232
39.125 -0.8292
39.15 -0.8361
39.175 -0.8489
39.2 -0.8685
39.225 -0.8935
39.25 -0.9234
39.275 -0.959
39.3 -0.9975
39.325 -1.0315
39.35 -1.062
39.375 -1.092
39.4 -1.1246
39.425 -1.1611
39.45 -1.2031
39.475 -1.2498
39.5 -1.3015
39.525 -1.3568
39.55 -1.4128
39.575 -1.469
39.6 -1.5295
39.625 -1.5926
39.65 -1.659
39.675 -1.7285
39.7 -1.7971
39.725 -1.8647
39.75 -1.9342
39.775 -2.0066
39.8 -2.0787
39.825 -2.1466
39.85 -2.2038
39.875 -2.2475
39.9 -2.2807
39.925 -2.3044
39.95 -2.3222
39.975 -2.343
40 -2.3711
40.025 -2.3988
40.05 -2.4208
40.075 -2.4386
40.1 -2.4532
40.125 -2.4603
40.15 -2.455
40.175 -2.4427
40.2 -2.435
40.225 -2.4383
40.25 -2.453
40.275 -2.4593
40.3 -2.4454
40.325 -2.4158
40.35 -2.3756
40.375 -2.3295
40.4 -2.2797
40.425 -2.2234
40.45 -2.158
40.475 -2.0926
40.5 -2.0361
40.525 -1.993
40.55 -1.9624
40.575 -1.9382
40.6 -1.9177
40.625 -1.8988
40.65 -1.8837
40.675 -1.8769
40.7 -1.8832
40.725 -1.9036
40.75 -1.9357
40.775 -1.9788
40.8 -2.0279
40.825 -2.0754
40.85 -2.1204
40.875 -2.1605
40.9 -2.1945
40.925 -2.2254
40.95 -2.2483
40.975 -2.2645
41 -2.2783
41.025 -2.29
41.05 -2.306
41.075 -2.3241
41.1 -2.3401
41.125 -2.3468
41.15 -2.3339
41.175 -2.3033
41.2 -2.2641
41.225 -2.226
41.25 -2.1956
41.275 -2.1728
41.3 -2.1548
41.325 -2.1357
41.35 -2.1098
41.375 -2.0753
41.4 -2.0319
41.425 -1.9784
41.45 -1.911
41.475 -1.8279
41.5 -1.7389
41.525 -1.6523
41.55 -1.572
41.575 -1.5003
41.6 -1.438
41.625 -1.3812
41.65 -1.3278
41.675 -1.2763
41.7 -1.2266
41.725 -1.1791
41.75 -1.1353
41.775 -1.0968
41.8 -1.066
41.825 -1.0452
41.85 -1.0359
41.875 -1.0358
41.9 -1.0468
41.925 -1.0695
41.95 -1.1044
41.975 -1.1469
42 -1.188
42.025 -1.2236
42.05 -1.2585
42.075 -1.2971
42.1 -1.3351
42.125 -1.37
42.15 -1.4033
42.175 -1.4326
42.2 -1.4578
42.225 -1.4843
42.25 -1.5174
42.275 -1.5564
42.3 -1.598
42.325 -1.6401
42.35 -1.6811
42.375 -1.7234
42.4 -1.7682
42.425 -1.8125
42.45 -1.8493
42.475 -1.8649
42.5 -1.8512
42.525 -1.8138
42.55 -1.7631
42.575 -1.7031
42.6 -1.6366
42.625 -1.5596
42.65 -1.4749
42.675 -1.397
42.7 -1.3449
42.725 -1.3245
42.75 -1.331
42.775 -1.3507
42.8 -1.3739
42.825 -1.3947
42.85 -1.4037
42.875 -1.3994
42.9 -1.3807
42.925 -1.3495
42.95 -1.3134
42.975 -1.2783
43 -1.244
43.025 -1.2089
43.05 -1.1748
43.075 -1.1415
43.1 -1.1108
43.125 -1.0875
43.15 -1.0754
43.175 -1.0782
43.2 -1.0951
43.225 -1.1219
43.25 -1.1518
43.275 -1.1833
43.3 -1.2183
43.325 -1.2548
43.35 -1.2888
43.375 -1.3167
43.4 -1.333
43.425 -1.3335
43.45 -1.3306
43.475 -1.3316
43.5 -1.3398
43.525 -1.3543
43.55 -1.3695
43.575 -1.3782
43.6 -1.3801
43.625 -1.3805
43.65 -1.3832
43.675 -1.3852
43.7 -1.3872
43.725 -1.3906
43.75 -1.3985
43.775 -1.4117
43.8 -1.4288
43.825 -1.4497
43.85 -1.4711
43.875 -1.4901
43.9 -1.512
43.925 -1.5409
43.95 -1.5791
43.975 -1.6264
44 -1.6835
44.025 -1.7493
44.05 -1.8233
44.075 -1.8981
44.1 -1.9639
44.125 -2.0148
44.15 -2.0407
44.175 -2.0466
44.2 -2.0468
44.225 -2.0456
44.25 -2.0389
44.275 -2.0269
44.3 -2.006
44.325 -1.9712
44.35 -1.9211
44.375 -1.8627
44.4 -1.8019
44.425 -1.7403
44.45 -1.6769
44.475 -1.6062
44.5 -1.5312
44.525 -1.4569
44.55 -1.3848
44.575 -1.315
44.6 -1.2453
44.625 -1.1759
44.65 -1.1116
44.675 -1.0541
44.7 -1.0003
44.725 -0.952
44.75 -0.914
44.775 -0.8904
44.8 -0.8847
44.825 -0.8938
44.85 -0.9005
44.875 -0.8967
44.9 -0.8862
44.925 -0.8765
44.95 -0.8709
44.975 -0.8677
45 -0.861
45.025 -0.8471
45.05 -0.8269
45.075 -0.8039
45.1 -0.7803
45.125 -0.7561
45.15 -0.7326
45.175 -0.7135
45.2 -0.6975
45.225 -0.6832
45.25 -0.6733
45.275 -0.6672
45.3 -0.6647
45.325 -0.6686
45.35 -0.6832
45.375 -0.7091
45.4 -0.7443
45.425 -0.7818
45.45 -0.8153
45.475 -0.846
45.5 -0.8706
45.525 -0.8841
45.55 -0.8942
45.575 -0.9016
45.6 -0.9094
45.625 -0.9166
45.65 -0.9219
45.675 -0.9167
45.7 -0.8994
45.725 -0.8764
45.75 -0.8515
45.775 -0.8292
45.8 -0.8132
45.825 -0.8011
45.85 -0.7904
45.875 -0.7818
45.9 -0.7731
45.925 -0.7627
45.95 -0.7512
45.975 -0.7366
46 -0.7231
46.025 -0.7143
46.05 -0.709
46.075 -0.7045
46.1 -0.6985
46.125 -0.6869
46.15 -0.6687
46.175 -0.6484
46.2 -0.6336
46.225 -0.6271
46.25 -0.6318
46.275 -0.6474
46.3 -0.6678
46.325 -0.687
46.35 -0.7042
46.375 -0.7261
46.4 -0.7535
46.425 -0.7907
46.45 -0.8326
46.475 -0.8715
46.5 -0.9035
46.525 -0.9274
46.55 -0.9412
46.575 -0.9467
46.6 -0.9539
46.625 -0.9708
46.65 -0.9939
46.675 -1.018
46.7 -1.0369
46.725 -1.0424
46.75 -1.0362
46.775 -1.0231
46.8 -1.007
46.825 -0.989
46.85 -0.9743
46.875 -0.9644
46.9 -0.9614
46.925 -0.9659
46.95 -0.9772
46.975 -0.9976
47 -1.0255
47.025 -1.0568
47.05 -1.085
47.075 -1.1067
47.1 -1.1223
47.125 -1.1387
47.15 -1.1599
47.175 -1.1862
47.2 -1.2149
47.225 -1.2451
47.25 -1.2762
47.275 -1.308
47.3 -1.3418
47.325 -1.3788
47.35 -1.4149
47.375 -1.4487
47.4 -1.4792
47.425 -1.5063
47.45 -1.5247
47.475 -1.5285
47.5 -1.5225
47.525 -1.511
47.55 -1.4954
47.575 -1.4771
47.6 -1.4574
47.625 -1.4404
47.65 -1.4264
47.675 -1.4129
47.7 -1.4005
47.725 -1.3887
47.75 -1.374
47.775 -1.3574
47.8 -1.3397
47.825 -1.3221
47.85 -1.3072
47.875 -1.2985
47.9 -1.292
47.925 -1.2814
47.95 -1.2691
47.975 -1.2569
48 -1.2493
48.025 -1.25
48.05 -1.2606
48.075 -1.2797
48.1 -1.309
48.125 -1.349
48.15 -1.3978
48.175 -1.4533
48.2 -1.5135
48.225 -1.5774
48.25 -1.6367
48.275 -1.6806
48.3 -1.6997
48.325 -1.6937
48.35 -1.6674
48.375 -1.6255
48.4 -1.5733
48.425 -1.5085
48.45 -1.429
48.475 -1.3361
48.5 -1.235
48.525 -1.1337
48.55 -1.0444
48.575 -0.9713
48.6 -0.9109
48.625 -0.8588
48.65 -0.8092
48.675 -0.7564
48.7 -0.699
48.725 -0.6393
48.75 -0.5806
48.775 -0.5257
48.8 -0.4755
48.825 -0.4302
48.85 -0.3891
48.875 -0.351
48.9 -0.3168
48.925 -0.2893
48.95 -0.2696
48.975 -0.2587
49 -0.2563
49.025 -0.2604
49.05 -0.2701
49.075 -0.2853
49.1 -0.3076
49.125 -0.3389
49.15 -0.3794
49.175 -0.4253
49.2 -0.4737
49.225 -0.5182
49.25 -0.5563
49.275 -0.5934
49.3 -0.6285
49.325 -0.6623
49.35 -0.6983
49.375 -0.7405
49.4 -0.7869
49.425 -0.8374
49.45 -0.8895
49.475 -0.9393
49.5 -0.9875
49.525 -1.0353
49.55 -1.0839
49.575 -1.1334
49.6 -1.1822
49.625 -1.2276
49.65 -1.2632
49.675 -1.2771
49.7 -1.269
49.725 -1.2525
49.75 -1.2328
49.775 -1.2139
49.8 -1.198
49.825 -1.1853
49.85 -1.1747
49.875 -1.1603
49.9 -1.1435
49.925 -1.132
49.95 -1.1312
49.975 -1.1339
50 -1.1328
50.025 -1.1299
50.05 -1.1316
50.075 -1.1405
50.1 -1.1578
50.125 -1.1847
50.15 -1.2223
50.175 -1.2635
50.2 -1.3048
50.225 -1.3454
50.25 -1.3792
50.275 -1.4029
50.3 -1.4187
50.325 -1.4284
50.35 -1.4342
50.375 -1.4348
50.4 -1.4275
50.425 -1.4065
50.45 -1.3718
50.475 -1.3295
50.5 -1.2822
50.525 -1.2371
50.55 -1.1965
50.575 -1.1603
50.6 -1.1352
50.625 -1.127
50.65 -1.1357
50.675 -1.1559
50.7 -1.1819
50.725 -1.2101
50.75 -1.236
50.775 -1.2589
50.8 -1.2796
50.825 -1.2973
50.85 -1.3111
50.875 -1.3222
50.9 -1.3296
50.925 -1.3393
50.95 -1.3519
50.975 -1.3626
51 -1.3671
51.025 -1.3689
51.05 -1.3698
51.075 -1.3723
51.1 -1.3764
51.125 -1.3862
51.15 -1.4001
51.175 -1.4144
51.2 -1.4304
51.225 -1.4457
51.25 -1.4544
51.275 -1.4562
51.3 -1.4494
51.325 -1.437
51.35 -1.4225
51.375 -1.4057
51.4 -1.3913
51.425 -1.3918
51.45 -1.4091
51.475 -1.4337
51.5 -1.4653
51.525 -1.4995
51.55 -1.5342
51.575 -1.5612
51.6 -1.575
51.625 -1.5752
51.65 -1.5621
51.675 -1.5398
51.7 -1.507
51.725 -1.4626
51.75 -1.411
51.775 -1.359
51.8 -1.3077
51.825 -1.2597
51.85 -1.2138
51.875 -1.1652
51.9 -1.113
51.925 -1.0614
51.95 -1.0156
51.975 -0.9817
52 -0.9643
52.025 -0.9656
52.05 -0.9841
52.075 -1.0106
52.1 -1.0359
52.125 -1.0574
52.15 -1.0724
52.175 -1.0805
52.2 -1.0786
52.225 -1.069
52.25 -1.0533
52.275 -1.0304
52.3 -1.0035
52.325 -0.9821
52.35 -0.9715
52.375 -0.9645
52.4 -0.9523
52.425 -0.9348
52.45 -0.9151
52.475 -0.8976
52.5 -0.8826
52.525 -0.8702
52.55 -0.8604
52.575 -0.8533
52.6 -0.8446
52.625 -0.8303
52.65 -0.8083
52.675 -0.7786
52.7 -0.7429
52.725 -0.7003
52.75 -0.6482
52.775 -0.59
52.8 -0.5308
52.825 -0.4756
52.85 -0.4233
52.875 -0.3744
52.9 -0.3309
52.925 -0.2917
52.95 -0.2544
52.975 -0.2185
53 -0.183
53.025 -0.1493
53.05 -0.1163
53.075 -0.0859
53.1 -0.0599
53.125 -0.0359
53.15 -0.0138
53.175 0.0044
53.2 0.0179
53.225 0.0264
53.25 0.0302
53.275 0.0324
53.3 0.0351
53.325 0.0372
53.35 0.0386
53.375 0.0377
53.4 0.0356
53.425 0.0326
53.45 0.0274
53.475 0.0203
53.5 0.0079
53.525 -0.0133
53.55 -0.0413
53.575 -0.0699
53.6 -0.1013
53.625 -0.1337
53.65 -0.1627
53.675 -0.1822
53.7 -0.1868
53.725 -0.1733
53.75 -0.142
53.775 -0.09
53.8 -0.0214
53.825 0.0533
53.85 0.126
53.875 0.1927
53.9 0.2511
53.925 0.2988
53.95 0.3366
53.975 0.3717
54 0.4212
54.025 0.4889
54.05 0.5578
54.075 0.6171
54.1 0.6659
54.125 0.7064
54.15 0.7403
54.175 0.7696
54.2 0.7979
54.225 0.8255
54.25 0.8488
54.275 0.8683
54.3 0.8882
54.325 0.911
54.35 0.9339
54.375 0.9537
54.4 0.9676
54.425 0.9765
54.45 0.9786
54.475 0.973
54.5 0.9575
54.525 0.9318
54.55 0.8968
54.575 0.8534
54.6 0.8042
54.625 0.7536
54.65 0.7018
54.675 0.6562
54.7 0.6219
54.725 0.5976
54.75 0.5882
54.775 0.5874
54.8 0.5866
54.825 0.5821
54.85 0.5711
54.875 0.5555
54.9 0.538
54.925 0.5272
54.95 0.5271
54.975 0.5377
55 0.5517
55.025 0.5725
55.05 0.5959
55.075 0.6291
55.1 0.6772
55.125 0.7473
55.15 0.8364
55.175 0.9335
55.2 1.0368
55.225 1.1436
55.25 1.2479
55.275 1.3467
55.3 1.4392
55.325 1.5237
55.35 1.6038
55.375 1.6846
55.4 1.7604
55.425 1.828
55.45 1.8885
55.475 1.9413
55.5 1.9856
55.525 2.0206
55.55 2.0463
55.575 2.0623
55.6 2.0705
55.625 2.0715
55.65 2.0657
55.675 2.054
55.7 2.0361
55.725 2.0108
55.75 1.9776
55.775 1.9379
55.8 1.8913
55.825 1.8373
55.85 1.7777
55.875 1.7158
55.9 1.6621
55.925 1.6186
55.95 1.5774
55.975 1.537
56 1.4986
56.025 1.4594
56.05 1.4187
56.075 1.3736
56.1 1.3231
56.125 1.2684
56.15 1.211
56.175 1.1528
56.2 1.095
56.225 1.0368
56.25 0.9752
56.275 0.91
56.3 0.8429
56.325 0.7741
56.35 0.7056
56.375 0.6381
56.4 0.5727
56.425 0.509
56.45 0.4487
56.475 0.3933
56.5 0.3464
56.525 0.3076
56.55 0.2737
56.575 0.2392
56.6 0.2035
56.625 0.1708
56.65 0.1438
56.675 0.1201
56.7 0.0949
56.725 0.0729
56.75 0.0617
56.775 0.0671
56.8 0.0805
56.825 0.0962
56.85 0.1123
56.875 0.1286
56.9 0.1465
56.925 0.1655
56.95 0.1852
56.975 0.2005
57 0.2107
57.025 0.2167
57.05 0.2183
57.075 0.2156
57.1 0.2089
57.125 0.2018
57.15 0.1947
57.175 0.1922
57.2 0.1974
57.225 0.206
57.25 0.2148
57.275 0.2231
57.3 0.2291
57.325 0.233
57.35 0.2338
57.375 0.2296
57.4 0.2203
57.425 0.2052
57.45 0.184
57.475 0.1582
57.5 0.1297
57.525 0.1002
57.55 0.075
57.575 0.0611
57.6 0.0649
57.625 0.0773
57.65 0.091
57.675 0.1016
57.7 0.1049
57.725 0.0999
57.75 0.0862
57.775 0.0645
57.8 0.036
57.825 -0.0001
57.85 -0.0447
57.875 -0.0966
57.9 -0.1528
57.925 -0.2106
57.95 -0.2714
57.975 -0.3403
58 -0.4183
58.025 -0.5045
58.05 -0.5959
58.075 -0.6895
58.1 -0.7835
58.125 -0.8809
58.15 -0.9824
58.175 -1.0883
58.2 -1.1997
58.225 -1.3169
58.25 -1.4355
58.275 -1.546
58.3 -1.6335
58.325 -1.6969
58.35 -1.7489
58.375 -1.8009
58.4 -1.8518
58.425 -1.9049
58.45 -1.9587
58.475 -2.0062
58.5 -2.0492
58.525 -2.0767
58.55 -2.0825
58.575 -2.0699
58.6 -2.0483
58.625 -2.0111
58.65 -1.9659
58.675 -1.9229
58.7 -1.8858
58.725 -1.8495
58.75 -1.8181
58.775 -1.7956
58.8 -1.7769
58.825 -1.7611
58.85 -1.7438
58.875 -1.7241
58.9 -1.7023
58.925 -1.6748
58.95 -1.6442
58.975 -1.6149
59 -1.5917
59.025 -1.5753
59.05 -1.5671
59.075 -1.5583
59.1 -1.5393
59.125 -1.5114
59.15 -1.4848
59.175 -1.4646
59.2 -1.4549
59.225 -1.458
59.25 -1.468
59.275 -1.4768
59.3 -1.4776
59.325 -1.4671
59.35 -1.4494
59.375 -1.4276
59.4 -1.4011
59.425 -1.3706
59.45 -1.3362
59.475 -1.3011
59.5 -1.265
59.525 -1.2302
59.55 -1.1947
59.575 -1.1579
59.6 -1.1208
59.625 -1.0859
59.65 -1.0575
59.675 -1.0379
59.7 -1.0309
59.725 -1.0343
59.75 -1.0416
59.775 -1.0559
59.8 -1.0758
59.825 -1.0995
59.85 -1.1247
59.875 -1.1495
59.9 -1.1794
59.925 -1.21
59.95 -1.2318
59.975 -1.2388
60 -1.2363
60.025 -1.2299
60.05 -1.2224
60.075 -1.2167
60.1 -1.2135
60.125 -1.21
60.15 -1.2068
60.175 -1.2049
60.2 -1.2039
60.225 -1.1983
60.25 -1.1871
60.275 -1.1726
60.3 -1.1563
60.325 -1.1396
60.35 -1.124
60.375 -1.1122
60.4 -1.1027
60.425 -1.0938
60.45 -1.0837
60.475 -1.065
60.5 -1.0312
60.525 -0.9838
60.55 -0.927
60.575 -0.86
60.6 -0.786
60.625 -0.7118
60.65 -0.6402
60.675 -0.5724
60.7 -0.5107
60.725 -0.4538
60.75 -0.3982
60.775 -0.3421
60.8 -0.2868
60.825 -0.2355
60.85 -0.1892
60.875 -0.1472
60.9 -0.1068
60.925 -0.067
60.95 -0.028
60.975 0.0076
61 0.0348
61.025 0.055
61.05 0.0741
61.075 0.0916
61.1 0.1067
61.125 0.1155
61.15 0.1165
61.175 0.1086
61.2 0.0961
61.225 0.0848
61.25 0.0812
61.275 0.0923
61.3 0.1157
61.325 0.1438
61.35 0.1686
61.375 0.1848
61.4 0.1933
61.425 0.1979
61.45 0.2045
61.475 0.2182
61.5 0.2358
61.525 0.2533
61.55 0.2655
61.575 0.2741
61.6 0.282
61.625 0.2896
61.65 0.2996
61.675 0.3146
61.7 0.3355
61.725 0.3627
61.75 0.3878
61.775 0.4092
61.8 0.4284
61.825 0.4446
61.85 0.4572
61.875 0.4659
61.9 0.4716
61.925 0.4745
61.95 0.4728
61.975 0.4658
62 0.4531
62.025 0.436
62.05 0.4167
62.075 0.3956
62.1 0.3758
62.125 0.3642
62.15 0.3594
62.175 0.3557
62.2 0.3488
62.225 0.3343
62.25 0.3106
62.275 0.2794
62.3 0.2423
62.325 0.1999
62.35 0.152
62.375 0.096
62.4 0.034
62.425 -0.0309
62.45 -0.0921
62.475 -0.1514
62.5 -0.2031
62.525 -0.2427
62.55 -0.2743
62.575 -0.2993
62.6 -0.3216
62.625 -0.3415
62.65 -0.3579
62.675 -0.3741
62.7 -0.3944
62.725 -0.4214
62.75 -0.456
62.775 -0.4971
62.8 -0.5441
62.825 -0.595
62.85 -0.6372
62.875 -0.6686
62.9 -0.6988
62.925 -0.7296
62.95 -0.7551
62.975 -0.7687
63 -0.7692
63.025 -0.7646
63.05 -0.7624
63.075 -0.7639
63.1 -0.7698
63.125 -0.7797
63.15 -0.7956
63.175 -0.8163
63.2 -0.8389
63.225 -0.8617
63.25 -0.8845
63.275 -0.9089
63.3 -0.934
63.325 -0.9605
63.35 -0.9908
63.375 -1.0248
63.4 -1.0601
63.425 -1.0888
63.45 -1.1095
63.475 -1.1268
63.5 -1.1416
63.525 -1.1562
63.55 -1.1738
63.575 -1.191
63.6 -1.2072
63.625 -1.2252
63.65 -1.2475
63.675 -1.2758
63.7 -1.3098
63.725 -1.3494
63.75 -1.3937
63.775 -1.4408
63.8 -1.4869
63.825 -1.5305
63.85 -1.5712
63.875 -1.6102
63.9 -1.6441
63.925 -1.6714
63.95 -1.6898
63.975 -1.694
64 -1.6894
64.025 -1.68
64.05 -1.6677
64.075 -1.6561
64.1 -1.6451
64.125 -1.6356
64.15 -1.6258
64.175 -1.6173
64.2 -1.614
64.225 -1.6085
64.25 -1.5948
64.275 -1.5728
64.3 -1.551
64.325 -1.538
64.35 -1.5349
64.375 -1.5423
64.4 -1.5593
64.425 -1.5853
64.45 -1.6198
64.475 -1.6626
64.5 -1.713
64.525 -1.7688
64.55 -1.829
64.575 -1.8918
64.6 -1.9525
64.625 -2.0046
64.65 -2.043
64.675 -2.0648
64.7 -2.0675
64.725 -2.051
64.75 -2.0197
64.775 -1.9847
64.8 -1.9473
64.825 -1.9057
64.85 -1.8619
64.875 -1.8222
64.9 -1.7862
64.925 -1.753
64.95 -1.7267
64.975 -1.7081
65 -1.6953
65.025 -1.6829
65.05 -1.6663
65.075 -1.6446
65.1 -1.6208
65.125 -1.5975
65.15 -1.571
65.175 -1.5317
65.2 -1.482
65.225 -1.4245
65.25 -1.3627
65.275 -1.3016
65.3 -1.2458
65.325 -1.1939
65.35 -1.1424
65.375 -1.0892
65.4 -1.0389
65.425 -0.9949
65.45 -0.9564
65.475 -0.913
65.5 -0.853
65.525 -0.7776
65.55 -0.7022
65.575 -0.6327
65.6 -0.5683
65.625 -0.5105
65.65 -0.4624
65.675 -0.4223
65.7 -0.3819
65.725 -0.3384
65.75 -0.2913
65.775 -0.2464
65.8 -0.2061
65.825 -0.1657
65.85 -0.1258
65.875 -0.0922
65.9 -0.0686
65.925 -0.0564
65.95 -0.0558
65.975 -0.0657
66 -0.0841
66.025 -0.099
66.05 -0.1079
66.075 -0.1109
66.1 -0.1105
66.125 -0.1104
66.15 -0.115
66.175 -0.1274
66.2 -0.1489
66.225 -0.1788
66.25 -0.2115
66.275 -0.2425
66.3 -0.2701
66.325 -0.2939
66.35 -0.3058
66.375 -0.2813
66.4 -0.2298
66.425 -0.1766
66.45 -0.1282
66.475 -0.0834
66.5 -0.0416
66.525 -0.0063
66.55 0.0212
66.575 0.0406
66.6 0.0515
66.625 0.0572
66.65 0.0587
66.675 0.0585
66.7 0.0596
66.725 0.0597
66.75 0.0594
66.775 0.0566
66.8 0.0528
66.825 0.0484
66.85 0.0456
66.875 0.0475
66.9 0.0504
66.925 0.0537
66.95 0.0569
66.975 0.0587
67 0.0599
67.025 0.0608
67.05 0.0652
67.075 0.0765
67.1 0.0953
67.125 0.1146
67.15 0.1311
67.175 0.1448
67.2 0.1552
67.225 0.16
67.25 0.1605
67.275 0.1579
67.3 0.1551
67.325 0.1569
67.35 0.1694
67.375 0.1864
67.4 0.2011
67.425 0.2088
67.45 0.2101
67.475 0.2059
67.5 0.1973
67.525 0.1839
67.55 0.1739
67.575 0.1667
67.6 0.1576
67.625 0.1453
67.65 0.1264
67.675 0.1054
67.7 0.0854
67.725 0.0587
67.75 0.0318
67.775 0.0071
67.8 -0.0179
67.825 -0.0471
67.85 -0.078
67.875 -0.1152
67.9 -0.1608
67.925 -0.2143
67.95 -0.2731
67.975 -0.3333
68 -0.3929
68.025 -0.4473
68.05 -0.499
68.075 -0.551
68.1 -0.5993
68.125 -0.6364
68.15 -0.6642
68.175 -0.6883
68.2 -0.709
68.225 -0.7229
68.25 -0.7308
68.275 -0.7308
68.3 -0.7203
68.325 -0.7095
68.35 -0.7014
68.375 -0.6903
68.4 -0.6727
68.425 -0.6507
68.45 -0.6281
68.475 -0.6081
68.5 -0.5956
68.525 -0.5913
68.55 -0.5955
68.575 -0.6092
68.6 -0.634
68.625 -0.6682
68.65 -0.7105
68.675 -0.7633
68.7 -0.8268
68.725 -0.8998
68.75 -0.9815
68.775 -1.0716
68.8 -1.1613
68.825 -1.2457
68.85 -1.3213
68.875 -1.3907
68.9 -1.4616
68.925 -1.5376
68.95 -1.6176
68.975 -1.6967
69 -1.7676
69.025 -1.8272
69.05 -1.8807
69.075 -1.9296
69.1 -1.9743
69.125 -2.0135
69.15 -2.0435
69.175 -2.0657
69.2 -2.0841
69.225 -2.101
69.25 -2.1228
69.275 -2.1506
69.3 -2.1842
69.325 -2.2204
69.35 -2.255
69.375 -2.286
69.4 -2.3048
69.425 -2.3088
69.45 -2.3042
69.475 -2.2972
69.5 -2.2863
69.525 -2.2762
69.55 -2.2698
69.575 -2.2637
69.6 -2.2571
69.625 -2.2508
69.65 -2.2441
69.675 -2.2351
69.7 -2.2242
69.725 -2.2146
69.75 -2.2042
69.775 -2.1961
69.8 -2.1892
69.825 -2.1783
69.85 -2.16
69.875 -2.1394
69.9 -2.1215
69.925 -2.1046
69.95 -2.0847
69.975 -2.0642
70 -2.048
70.025 -2.0406
70.05 -2.0436
70.075 -2.0572
70.1 -2.0809
70.125 -2.1133
70.15 -2.1566
70.175 -2.2064
70.2 -2.2512
70.225 -2.2873
70.25 -2.3159
70.275 -2.3401
70.3 -2.3593
70.325 -2.3647
70.35 -2.3649
70.375 -2.3643
70.4 -2.3617
70.425 -2.3521
70.45 -2.3404
70.475 -2.3294
70.5 -2.3178
70.525 -2.3044
70.55 -2.295
70.575 -2.2893
70.6 -2.2881
70.625 -2.2861
70.65 -2.2809
70.675 -2.2736
70.7 -2.2659
70.725 -2.2515
70.75 -2.2303
70.775 -2.2
70.8 -2.1568
70.825 -2.1161
70.85 -2.0901
70.875 -2.0775
70.9 -2.0742
70.925 -2.076
70.95 -2.0838
70.975 -2.0989
71 -2.1158
71.025 -2.1351
71.05 -2.1571
71.075 -2.1771
71.1 -2.1965
71.125 -2.2161
71.15 -2.2363
71.175 -2.2617
71.2 -2.2949
71.225 -2.3334
71.25 -2.3699
71.275 -2.3999
71.3 -2.4319
71.325 -2.463
71.35 -2.4819
71.375 -2.4861
71.4 -2.4797
71.425 -2.4776
71.45 -2.487
71.475 -2.5029
71.5 -2.5225
71.525 -2.5475
71.55 -2.5765
71.575 -2.6046
71.6 -2.6271
71.625 -2.6412
71.65 -2.651
71.675 -2.6611
71.7 -2.6754
71.725 -2.695
71.75 -2.7207
71.775 -2.7476
71.8 -2.7672
71.825 -2.7738
71.85 -2.7671
71.875 -2.7586
71.9 -2.753
71.925 -2.7553
71.95 -2.7657
71.975 -2.7818
72 -2.7987
72.025 -2.8064
72.05 -2.8053
72.075 -2.7953
72.1 -2.7833
72.125 -2.7785
72.15 -2.7817
72.175 -2.7883
72.2 -2.789
72.225 -2.7744
72.25 -2.7425
72.275 -2.7034
72.3 -2.6652
72.325 -2.638
72.35 -2.6212
72.375 -2.6136
72.4 -2.6187
72.425 -2.6289
72.45 -2.6309
72.475 -2.6256
72.5 -2.6157
72.525 -2.6035
72.55 -2.5931
72.575 -2.5808
72.6 -2.5632
72.625 -2.5453
72.65 -2.5286
72.675 -2.5135
72.7 -2.4996
72.725 -2.4895
72.75 -2.484
72.775 -2.4904
72.8 -2.5033
72.825 -2.5175
72.85 -2.5336
72.875 -2.5514
72.9 -2.5658
72.925 -2.5683
72.95 -2.5609
72.975 -2.5488
73 -2.5357
73.025 -2.5244
73.05 -2.5157
73.075 -2.5084
73.1 -2.5029
73.125 -2.5012
73.15 -2.5049
73.175 -2.5147
73.2 -2.5316
73.225 -2.5524
73.25 -2.5763
73.275 -2.6027
73.3 -2.6293
73.325 -2.6538
73.35 -2.6749
73.375 -2.6909
73.4 -2.7011
73.425 -2.707
73.45 -2.7088
73.475 -2.704
73.5 -2.6956
73.525 -2.6894
73.55 -2.6889
73.575 -2.6979
73.6 -2.7109
73.625 -2.7189
73.65 -2.7088
73.675 -2.6763
73.7 -2.6235
73.725 -2.5693
73.75 -2.5232
73.775 -2.4877
73.8 -2.4662
73.825 -2.4563
73.85 -2.4539
73.875 -2.4558
73.9 -2.4597
73.925 -2.4675
73.95 -2.4775
73.975 -2.4888
74 -2.4986
74.025 -2.5031
74.05 -2.5027
74.075 -2.4995
74.1 -2.4995
74.125 -2.4993
74.15 -2.497
74.175 -2.4961
74.2 -2.4976
74.225 -2.5003
74.25 -2.5035
74.275 -2.5065
74.3 -2.505
74.325 -2.5012
74.35 -2.4954
74.375 -2.4849
74.4 -2.4725
74.425 -2.4612
74.45 -2.4497
74.475 -2.4385
74.5 -2.4279
74.525 -2.4217
74.55 -2.4219
74.575 -2.4275
74.6 -2.432
74.625 -2.4359
74.65 -2.4385
74.675 -2.4352
74.7 -2.4242
74.725 -2.4193
74.75 -2.4221
74.775 -2.4335
74.8 -2.4491
74.825 -2.4712
74.85 -2.4984
74.875 -2.5242
74.9 -2.546
74.925 -2.5707
74.95 -2.5983
74.975 -2.6292
75 -2.6592
75.025 -2.6834
75.05 -2.7016
75.075 -2.7113
75.1 -2.7124
75.125 -2.7061
75.15 -2.6869
75.175 -2.6555
75.2 -2.6182
75.225 -2.58
75.25 -2.5445
75.275 -2.5108
75.3 -2.48
75.325 -2.4504
75.35 -2.4225
75.375 -2.3979
75.4 -2.3691
75.425 -2.3272
75.45 -2.2694
75.475 -2.1974
75.5 -2.1141
75.525 -2.0241
75.55 -1.9306
75.575 -1.839
75.6 -1.7503
75.625 -1.6686
75.65 -1.6002
75.675 -1.5455
75.7 -1.5042
75.725 -1.4769
75.75 -1.4571
75.775 -1.4409
75.8 -1.4285
75.825 -1.4187
75.85 -1.4056
75.875 -1.3921
75.9 -1.3804
75.925 -1.3757
75.95 -1.3754
75.975 -1.3773
76 -1.3796
76.025 -1.3826
76.05 -1.3896
76.075 -1.4036
76.1 -1.4228
76.125 -1.4457
76.15 -1.4724
76.175 -1.4987
76.2 -1.523
76.225 -1.5407
76.25 -1.5519
76.275 -1.5576
76.3 -1.5549
76.325 -1.5478
76.35 -1.5372
76.375 -1.5261
76.4 -1.5174
76.425 -1.5186
76.45 -1.5304
76.475 -1.5509
76.5 -1.574
76.525 -1.5982
76.55 -1.6298
76.575 -1.6707
76.6 -1.7149
76.625 -1.756
76.65 -1.7943
76.675 -1.8346
76.7 -1.8757
76.725 -1.9203
76.75 -1.9728
76.775 -2.0306
76.8 -2.0899
76.825 -2.1501
76.85 -2.2083
76.875 -2.2599
76.9 -2.3056
76.925 -2.3445
76.95 -2.3758
76.975 -2.3994
77 -2.4202
77.025 -2.4388
77.05 -2.4562
77.075 -2.4666
77.1 -2.4652
77.125 -2.4401
77.15 -2.3879
77.175 -2.3152
77.2 -2.2354
77.225 -2.1571
77.25 -2.0851
77.275 -2.0202
77.3 -1.9643
77.325 -1.9157
77.35 -1.8722
77.375 -1.8318
77.4 -1.7938
77.425 -1.756
77.45 -1.7221
77.475 -1.6946
77.5 -1.6704
77.525 -1.6472
77.55 -1.6253
77.575 -1.6031
77.6 -1.5782
77.625 -1.554
77.65 -1.5363
77.675 -1.5218
77.7 -1.5115
77.725 -1.508
77.75 -1.5089
77.775 -1.5111
77.8 -1.5151
77.825 -1.5207
77.85 -1.5254
77.875 -1.5261
77.9 -1.5203
77.925 -1.5102
77.95 -1.4967
77.975 -1.4793
78 -1.4586
78.025 -1.4383
78.05 -1.4206
78.075 -1.405
78.1 -1.3918
78.125 -1.3825
78.15 -1.377
78.175 -1.3738
78.2 -1.3727
78.225 -1.3744
78.25 -1.3779
78.275 -1.3772
78.3 -1.3704
78.325 -1.3611
78.35 -1.3529
78.375 -1.3532
78.4 -1.3665
78.425 -1.3932
78.45 -1.4318
78.475 -1.4796
78.5 -1.5373
78.525 -1.6039
78.55 -1.6781
78.575 -1.7522
78.6 -1.8149
78.625 -1.8586
78.65 -1.8704
78.675 -1.8646
78.7 -1.8558
78.725 -1.853
78.75 -1.86
78.775 -1.8761
78.8 -1.8975
78.825 -1.9254
78.85 -1.9575
78.875 -1.9921
78.9 -2.0297
78.925 -2.0676
78.95 -2.1055
78.975 -2.1426
79 -2.1775
79.025 -2.2112
79.05 -2.2489
79.075 -2.2928
79.1 -2.3401
79.125 -2.3833
79.15 -2.4159
79.175 -2.4396
79.2 -2.4541
79.225 -2.458
79.25 -2.4537
79.275 -2.4473
79.3 -2.4414
79.325 -2.4371
79.35 -2.4347
79.375 -2.4376
79.4 -2.4432
79.425 -2.4492
79.45 -2.4585
79.475 -2.4717
79.5 -2.4902
79.525 -2.5136
79.55 -2.5405
79.575 -2.5703
79.6 -2.6021
79.625 -2.6334
79.65 -2.6642
79.675 -2.6942
79.7 -2.7232
79.725 -2.7519
79.75 -2.7846
79.775 -2.8286
79.8 -2.8875
79.825 -2.9593
79.85 -3.0406
79.875 -3.1227
79.9 -3.202
79.925 -3.2731
79.95 -3.3324
79.975 -3.3752
80 -3.4041
80.025 -3.4252
80.05 -3.4405
80.075 -3.4436
80.1 -3.4322
80.125 -3.4133
80.15 -3.3917
80.175 -3.368
80.2 -3.3384
80.225 -3.2962
80.25 -3.2432
80.275 -3.1916
80.3 -3.1489
80.325 -3.1099
80.35 -3.07
80.375 -3.0305
80.4 -2.9936
80.425 -2.9605
80.45 -2.9331
80.475 -2.9116
80.5 -2.8941
80.525 -2.8772
80.55 -2.8595
80.575 -2.8429
80.6 -2.8282
80.625 -2.8184
80.65 -2.8115
80.675 -2.8063
80.7 -2.8056
80.725 -2.8059
80.75 -2.8033
80.775 -2.8022
80.8 -2.8072
80.825 -2.8257
80.85 -2.8578
80.875 -2.8917
80.9 -2.9206
80.925 -2.9434
80.95 -2.9684
80.975 -3.0047
81 -3.0511
81.025 -3.1055
81.05 -3.1667
81.075 -3.2327
81.1 -3.3063
81.125 -3.3871
81.15 -3.474
81.175 -3.5653
81.2 -3.6566
81.225 -3.7437
81.25 -3.8269
81.275 -3.9098
81.3 -3.9907
81.325 -4.0649
81.35 -4.1307
81.375 -4.185
81.4 -4.2266
81.425 -4.2554
81.45 -4.2759
81.475 -4.2985
81.5 -4.3309
81.525 -4.3738
81.55 -4.4211
81.575 -4.4645
81.6 -4.4985
81.625 -4.525
81.65 -4.5462
81.675 -4.5627
81.7 -4.5759
81.725 -4.5904
81.75 -4.6084
81.775 -4.6355
81.8 -4.6764
81.825 -4.7274
81.85 -4.7814
81.875 -4.8356
81.9 -4.8866
81.925 -4.9296
81.95 -4.9639
81.975 -4.9925
82 -5.0195
82.025 -5.0398
82.05 -5.0513
82.075 -5.0461
82.1 -5.0249
82.125 -5.0101
82.15 -5.0103
82.175 -5.0201
82.2 -5.0385
82.225 -5.0657
82.25 -5.0956
82.275 -5.1275
82.3 -5.1556
82.325 -5.1733
82.35 -5.1705
82.375 -5.1393
82.4 -5.0808
82.425 -5.0061
82.45 -4.9204
82.475 -4.8298
82.5 -4.743
82.525 -4.6597
82.55 -4.5799
82.575 -4.4964
82.6 -4.4064
82.625 -4.3138
82.65 -4.2214
82.675 -4.1276
82.7 -4.0346
82.725 -3.9482
82.75 -3.8759
82.775 -3.8243
82.8 -3.801
82.825 -3.81
82.85 -3.8449
82.875 -3.8964
82.9 -3.9547
82.925 -4.0088
82.95 -4.0498
82.975 -4.085
83 -4.1254
83.025 -4.1789
83.05 -4.2433
83.075 -4.3014
83.1 -4.3454
83.125 -4.3813
83.15 -4.4135
83.175 -4.4388
83.2 -4.445
83.225 -4.4271
83.25 -4.3911
83.275 -4.3513
83.3 -4.3276
83.325 -4.3218
83.35 -4.3287
83.375 -4.3484
83.4 -4.3829
83.425 -4.4287
83.45 -4.4835
83.475 -4.5469
83.5 -4.6184
83.525 -4.6942
83.55 -4.7804
83.575 -4.8695
83.6 -4.9447
83.625 -4.9989
83.65 -5.0305
83.675 -5.0482
83.7 -5.0581
83.725 -5.0622
83.75 -5.0559
83.775 -5.042
83.8 -5.0223
83.825 -4.9956
83.85 -4.9636
83.875 -4.9319
83.9 -4.903
83.925 -4.8791
83.95 -4.8591
83.975 -4.8367
84 -4.8085
84.025 -4.7785
84.05 -4.7526
84.075 -4.738
84.1 -4.7276
84.125 -4.7118
84.15 -4.6818
84.175 -4.6445
84.2 -4.6142
84.225 -4.5953
84.25 -4.581
84.275 -4.5737
84.3 -4.5729
84.325 -4.5802
84.35 -4.5956
84.375 -4.6185
84.4 -4.6463
84.425 -4.677
84.45 -4.7069
84.475 -4.7321
84.5 -4.7483
84.525 -4.7592
84.55 -4.7696
84.575 -4.7816
84.6 -4.7985
84.625 -4.8196
84.65 -4.8425
84.675 -4.8692
84.7 -4.9058
84.725 -4.9591
84.75 -5.0175
84.775 -5.0659
84.8 -5.0951
84.825 -5.1197
84.85 -5.1437
84.875 -5.1671
84.9 -5.1827
84.925 -5.1749
84.95 -5.1488
84.975 -5.1182
85 -5.0864
85.025 -5.0621
85.05 -5.0508
85.075 -5.0453
85.1 -5.0429
85.125 -5.0439
85.15 -5.0541
85.175 -5.086
85.2 -5.1356
85.225 -5.1915
85.25 -5.2437
85.275 -5.2758
85.3 -5.2774
85.325 -5.2529
85.35 -5.2165
85.375 -5.185
85.4 -5.1669
85.425 -5.1562
85.45 -5.1513
85.475 -5.1565
85.5 -5.178
85.525 -5.2178
85.55 -5.2686
85.575 -5.3112
85.6 -5.3346
85.625 -5.3433
85.65 -5.3469
85.675 -5.353
85.7 -5.3624
85.725 -5.3705
85.75 -5.3759
85.775 -5.3831
85.8 -5.4036
85.825 -5.4482
85.85 -5.5091
85.875 -5.5741
85.9 -5.6315
85.925 -5.6746
85.95 -5.7094
85.975 -5.7388
86 -5.7566
86.025 -5.7504
86.05 -5.7142
86.075 -5.6546
86.1 -5.592
86.125 -5.5455
86.15 -5.5237
86.175 -5.5206
86.2 -5.5289
86.225 -5.5484
86.25 -5.5734
86.275 -5.5945
86.3 -5.6007
86.325 -5.5992
86.35 -5.594
86.375 -5.5848
86.4 -5.5672
86.425 -5.547
86.45 -5.5327
86.475 -5.5265
86.5 -5.5213
86.525 -5.5076
86.55 -5.4883
86.575 -5.4657
86.6 -5.4423
86.625 -5.4094
86.65 -5.3621
86.675 -5.3048
86.7 -5.2423
86.725 -5.1789
86.75 -5.1173
86.775 -5.0661
86.8 -5.0324
86.825 -5.0227
86.85 -5.0338
86.875 -5.0646
86.9 -5.1085
86.925 -5.1548
86.95 -5.1944
86.975 -5.23
87 -5.2603
87.025 -5.2695
87.05 -5.2487
87.075 -5.2035
87.1 -5.1368
87.125 -5.0505
87.15 -4.9689
87.175 -4.9252
87.2 -4.9042
87.225 -4.8839
87.25 -4.8581
87.275 -4.8262
87.3 -4.7873
87.325 -4.7469
87.35 -4.7071
87.375 -4.6665
87.4 -4.6266
87.425 -4.5863
87.45 -4.5438
87.475 -4.5101
87.5 -4.4959
87.525 -4.5044
87.55 -4.5373
87.575 -4.5811
87.6 -4.6311
87.625 -4.6797
87.65 -4.7156
87.675 -4.7363
87.7 -4.7455
87.725 -4.7457
87.75 -4.745
87.775 -4.7466
87.8 -4.7484
87.825 -4.7463
87.85 -4.7406
87.875 -4.7425
87.9 -4.7523
87.925 -4.7725
87.95 -4.7992
87.975 -4.8187
88 -4.8192
88.025 -4.7993
88.05 -4.769
88.075 -4.7314
88.1 -4.6903
88.125 -4.65
88.15 -4.6194
88.175 -4.6032
88.2 -4.5959
88.225 -4.5936
88.25 -4.5865
88.275 -4.5744
88.3 -4.5617
88.325 -4.5519
88.35 -4.5503
88.375 -4.5575
88.4 -4.5687
88.425 -4.5752
88.45 -4.5685
88.475 -4.5441
88.5 -4.5018
88.525 -4.4451
88.55 -4.377
88.575 -4.3058
88.6 -4.2497
88.625 -4.2281
88.65 -4.2404
88.675 -4.2886
88.7 -4.3494
88.725 -4.3959
88.75 -4.4212
88.775 -4.4293
88.8 -4.4178
88.825 -4.3866
88.85 -4.3353
88.875 -4.2701
88.9 -4.2047
88.925 -4.1497
88.95 -4.1172
88.975 -4.1121
89 -4.1224
89.025 -4.1449
89.05 -4.1726
89.075 -4.189
89.1 -4.187
89.125 -4.1683
89.15 -4.1453
89.175 -4.1285
89.2 -4.1185
89.225 -4.1042
89.25 -4.0864
89.275 -4.068
89.3 -4.048
89.325 -4.024
89.35 -4.0006
89.375 -3.9872
89.4 -3.9871
89.425 -3.9905
89.45 -3.9951
89.475 -3.9979
89.5 -3.9957
89.525 -3.9968
89.55 -4.008
89.575 -4.0269
89.6 -4.0542
89.625 -4.0873
89.65 -4.1267
89.675 -4.1755
89.7 -4.2269
89.725 -4.27
89.75 -4.3042
89.775 -4.329
89.8 -4.3437
89.825 -4.3535
89.85 -4.3621
89.875 -4.37
89.9 -4.3784
89.925 -4.3833
89.95 -4.3883
89.975 -4.4113
90 -4.4488
90.025 -4.4914
90.05 -4.5335
90.075 -4.5789
90.1 -4.6399
90.125 -4.7265
90.15 -4.8372
90.175 -4.9597
90.2 -5.0649
90.225 -5.1392
90.25 -5.1871
90.275 -5.2143
90.3 -5.2228
90.325 -5.2195
90.35 -5.2112
90.375 -5.1988
90.4 -5.1836
90.425 -5.1665
90.45 -5.1519
90.475 -5.1403
90.5 -5.1343
90.525 -5.1366
90.55 -5.1505
90.575 -5.1709
90.6 -5.1868
90.625 -5.1908
90.65 -5.184
90.675 -5.1757
90.7 -5.1704
90.725 -5.1714
90.75 -5.1845
90.775 -5.2095
90.8 -5.2434
90.825 -5.2834
90.85 -5.3231
90.875 -5.3529
90.9 -5.3732
90.925 -5.3945
90.95 -5.4179
90.975 -5.442
91 -5.4683
91.025 -5.4985
91.05 -5.5329
91.075 -5.5716
91.1 -5.611
91.125 -5.6437
91.15 -5.6683
91.175 -5.6821
91.2 -5.6888
91.225 -5.6893
91.25 -5.6875
91.275 -5.6877
91.3 -5.6885
91.325 -5.6892
91.35 -5.6923
91.375 -5.6925
91.4 -5.6869
91.425 -5.6789
91.45 -5.674
91.475 -5.6768
91.5 -5.6915
91.525 -5.7197
91.55 -5.7552
91.575 -5.7905
91.6 -5.8227
91.625 -5.8494
91.65 -5.8775
91.675 -5.9123
91.7 -5.9485
91.725 -5.9811
91.75 -6.0069
91.775 -6.0297
91.8 -6.058
91.825 -6.0916
91.85 -6.1275
91.875 -6.1683
91.9 -6.2147
91.925 -6.2645
91.95 -6.3186
91.975 -6.3723
92 -6.4243
92.025 -6.4758
92.05 -6.5302
92.075 -6.5875
92.1 -6.639
92.125 -6.672
92.15 -6.6887
92.175 -6.6909
92.2 -6.684
92.225 -6.6718
92.25 -6.6579
92.275 -6.6466
92.3 -6.6417
92.325 -6.6373
92.35 -6.6269
92.375 -6.6125
92.4 -6.5926
92.425 -6.5704
92.45 -6.5488
92.475 -6.5324
92.5 -6.5219
92.525 -6.5174
92.55 -6.5126
92.575 -6.4974
92.6 -6.4623
92.625 -6.4009
92.65 -6.313
92.675 -6.2068
92.7 -6.0887
92.725 -5.9775
92.75 -5.8853
92.775 -5.8107
92.8 -5.7459
92.825 -5.68
92.85 -5.6127
92.875 -5.5513
92.9 -5.5047
92.925 -5.4693
92.95 -5.4425
92.975 -5.4232
93 -5.4109
93.025 -5.4064
93.05 -5.4117
93.075 -5.4273
93.1 -5.4528
93.125 -5.4821
93.15 -5.5091
93.175 -5.5292
93.2 -5.5429
93.225 -5.5533
93.25 -5.5568
93.275 -5.5471
93.3 -5.5288
93.325 -5.5068
93.35 -5.4858
93.375 -5.4702
93.4 -5.4649
93.425 -5.4833
93.45 -5.5218
93.475 -5.5457
93.5 -5.5316
93.525 -5.4926
93.55 -5.4527
93.575 -5.4226
93.6 -5.4009
93.625 -5.3801
93.65 -5.3495
93.675 -5.3004
93.7 -5.2471
93.725 -5.2066
93.75 -5.1795
93.775 -5.1656
93.8 -5.1687
93.825 -5.18
93.85 -5.1858
93.875 -5.1755
93.9 -5.1534
93.925 -5.1252
93.95 -5.0876
93.975 -5.043
94 -5.0045
94.025 -4.9827
94.05 -4.9661
94.075 -4.955
94.1 -4.9534
94.125 -4.9604
94.15 -4.9809
94.175 -5.0136
94.2 -5.0514
94.225 -5.0891
94.25 -5.1211
94.275 -5.1463
94.3 -5.1648
94.325 -5.1777
94.35 -5.1877
94.375 -5.1987
94.4 -5.2124
94.425 -5.2274
94.45 -5.2354
94.475 -5.2251
94.5 -5.1964
94.525 -5.1604
94.55 -5.1213
94.575 -5.0816
94.6 -5.037
94.625 -4.9941
94.65 -4.9594
94.675 -4.9296
94.7 -4.9052
94.725 -4.8864
94.75 -4.8697
94.775 -4.8515
94.8 -4.8157
94.825 -4.7523
94.85 -4.6933
94.875 -4.6407
94.9 -4.5868
94.925 -4.5309
94.95 -4.4691
94.975 -4.3972
95 -4.3151
95.025 -4.227
95.05 -4.1442
95.075 -4.0688
95.1 -4.0018
95.125 -3.9402
95.15 -3.8826
95.175 -3.8277
95.2 -3.7746
95.225 -3.7244
95.25 -3.6811
95.275 -3.6426
95.3 -3.6057
95.325 -3.5704
95.35 -3.5379
95.375 -3.5141
95.4 -3.4994
95.425 -3.4955
95.45 -3.4978
95.475 -3.4997
95.5 -3.4967
95.525 -3.4919
95.55 -3.486
95.575 -3.4727
95.6 -3.4541
95.625 -3.4358
95.65 -3.4182
95.675 -3.4016
95.7 -3.3837
95.725 -3.3619
95.75 -3.3411
95.775 -3.3222
95.8 -3.2997
95.825 -3.2721
95.85 -3.2514
95.875 -3.2446
95.9 -3.2424
95.925 -3.247
95.95 -3.2592
95.975 -3.2744
96 -3.2949
96.025 -3.3194
96.05 -3.3408
96.075 -3.3605
96.1 -3.382
96.125 -3.4052
96.15 -3.4245
96.175 -3.4395
96.2 -3.4529
96.225 -3.4663
96.25 -3.4807
96.275 -3.4935
96.3 -3.5078
96.325 -3.5275
96.35 -3.5517
96.375 -3.5805
96.4 -3.6122
96.425 -3.6492
96.45 -3.6919
96.475 -3.7368
96.5 -3.7789
96.525 -3.8142
96.55 -3.8415
96.575 -3.862
96.6 -3.8764
96.625 -3.8858
96.65 -3.8909
96.675 -3.894
96.7 -3.895
96.725 -3.8906
96.75 -3.881
96.775 -3.8672
96.8 -3.8499
96.825 -3.8311
96.85 -3.8093
96.875 -3.7831
96.9 -3.7491
96.925 -3.7108
96.95 -3.6745
96.975 -3.6447
97 -3.6237
97.025 -3.6121
97.05 -3.6077
97.075 -3.6028
97.1 -3.5985
97.125 -3.6048
97.15 -3.6269
97.175 -3.6592
97.2 -3.6898
97.225 -3.715
97.25 -3.7318
97.275 -3.7409
97.3 -3.751
97.325 -3.764
97.35 -3.7777
97.375 -3.7897
97.4 -3.7997
97.425 -3.8084
97.45 -3.8183
97.475 -3.8277
97.5 -3.8404
97.525 -3.8593
97.55 -3.8844
97.575 -3.9121
97.6 -3.9354
97.625 -3.9556
97.65 -3.9793
97.675 -4.0108
97.7 -4.0468
97.725 -4.0796
97.75 -4.0912
97.775 -4.0823
97.8 -4.0643
97.825 -4.0386
97.85 -4.0047
97.875 -3.97
97.9 -3.9375
97.925 -3.911
97.95 -3.8877
97.975 -3.8598
98 -3.8206
98.025 -3.7658
98.05 -3.7054
98.075 -3.6456
98.1 -3.5981
98.125 -3.5704
98.15 -3.5618
98.175 -3.5647
98.2 -3.5721
98.225 -3.5822
98.25 -3.5943
98.275 -3.6085
98.3 -3.6266
98.325 -3.6483
98.35 -3.6744
98.375 -3.7036
98.4 -3.7353
98.425 -3.7745
98.45 -3.8211
98.475 -3.8727
98.5 -3.9244
98.525 -3.973
98.55 -4.0174
98.575 -4.057
98.6 -4.0898
98.625 -4.1161
98.65 -4.1379
98.675 -4.1554
98.7 -4.1708
98.725 -4.1829
98.75 -4.1934
98.775 -4.211
98.8 -4.238
98.825 -4.272
98.85 -4.3117
98.875 -4.3532
98.9 -4.3931
98.925 -4.4216
98.95 -4.4281
98.975 -4.4128
99 -4.3896
99.025 -4.3732
99.05 -4.3742
99.075 -4.3948
99.1 -4.4325
99.125 -4.4816
99.15 -4.536
99.175 -4.5907
99.2 -4.642
99.225 -4.6816
99.25 -4.7067
99.275 -4.7098
99.3 -4.6992
99.325 -4.6806
99.35 -4.6653
99.375 -4.6606
99.4 -4.6678
99.425 -4.6844
99.45 -4.7069
99.475 -4.7385
99.5 -4.7878
99.525 -4.8575
99.55 -4.9411
99.575 -5.029
99.6 -5.1174
99.625 -5.2011
99.65 -5.2734
99.675 -5.3351
99.7 -5.3819
99.725 -5.4183
99.75 -5.4493
99.775 -5.4818
99.8 -5.5117
99.825 -5.5354
99.85 -5.5585
99.875 -5.5847
99.9 -5.6085
99.925 -5.6215
99.95 -5.6205
99.975 -5.6067
100 -5.5873
