# Supplementary material for: Uptake of N2O5 by aqueous aerosol unveiled using chemically accurate many-body potentials
Source: Nat Commun. 2022 Mar 10;13:1266. doi: 10.1038/s41467-022-28697-8 (PMC8913772; doi:10.1038/s41467-022-28697-8)
Supplement: Supplementary file 3 — Source Data [file 41467_2022_28697_MOESM3_ESM.zip › n2o5-uptake-data/Fig2/scattering/rep03run06/relcom_gds.dat]

0.025 11.7008
0.05 11.5777
0.075 11.4545
0.1 11.3313
0.125 11.2081
0.15 11.0849
0.175 10.9617
0.2 10.8385
0.225 10.7153
0.25 10.592
0.275 10.4688
0.3 10.3456
0.325 10.2223
0.35 10.0991
0.375 9.9758
0.4 9.8525
0.425 9.7292
0.45 9.6057
0.475 9.4823
0.5 9.3588
0.525 9.2352
0.55 9.1116
0.575 8.9879
0.6 8.8642
0.625 8.7405
0.65 8.6168
0.675 8.493
0.7 8.3691
0.725 8.2452
0.75 8.1211
0.775 7.997
0.8 7.8727
0.825 7.7482
0.85 7.6236
0.875 7.4989
0.9 7.3741
0.925 7.2491
0.95 7.124
0.975 6.9987
1 6.8734
1.025 6.7479
1.05 6.6222
1.075 6.4963
1.1 6.3702
1.125 6.2438
1.15 6.1171
1.175 5.9902
1.2 5.8629
1.225 5.7351
1.25 5.6068
1.275 5.4783
1.3 5.3492
1.325 5.2195
1.35 5.0891
1.375 4.9579
1.4 4.8261
1.425 4.6939
1.45 4.561
1.475 4.4271
1.5 4.2923
1.525 4.1564
1.55 4.0196
1.575 3.8815
1.6 3.7422
1.625 3.6015
1.65 3.4595
1.675 3.3159
1.7 3.1697
1.725 3.0198
1.75 2.8664
1.775 2.7107
1.8 2.5579
1.825 2.4188
1.85 2.2974
1.875 2.1886
1.9 2.0821
1.925 1.9738
1.95 1.8596
1.975 1.7392
2 1.6117
2.025 1.4758
2.05 1.3313
2.075 1.1813
2.1 1.0374
2.125 0.9064
2.15 0.793
2.175 0.7084
2.2 0.6503
2.225 0.6036
2.25 0.5563
2.275 0.5053
2.3 0.4517
2.325 0.3951
2.35 0.3375
2.375 0.2809
2.4 0.2255
2.425 0.1712
2.45 0.113
2.475 0.0476
2.5 -0.0257
2.525 -0.1078
2.55 -0.1969
2.575 -0.291
2.6 -0.3901
2.625 -0.4941
2.65 -0.5995
2.675 -0.6962
2.7 -0.7673
2.725 -0.8145
2.75 -0.8513
2.775 -0.8828
2.8 -0.9005
2.825 -0.9035
2.85 -0.9006
2.875 -0.8935
2.9 -0.8827
2.925 -0.8664
2.95 -0.8373
2.975 -0.7986
3 -0.7586
3.025 -0.7213
3.05 -0.6879
3.075 -0.6569
3.1 -0.6282
3.125 -0.6039
3.15 -0.5821
3.175 -0.5644
3.2 -0.5559
3.225 -0.5561
3.25 -0.5607
3.275 -0.5683
3.3 -0.5775
3.325 -0.5911
3.35 -0.6052
3.375 -0.6118
3.4 -0.6081
3.425 -0.5941
3.45 -0.5726
3.475 -0.5492
3.5 -0.5221
3.525 -0.4986
3.55 -0.4806
3.575 -0.4695
3.6 -0.4654
3.625 -0.4653
3.65 -0.4572
3.675 -0.4266
3.7 -0.3736
3.725 -0.3167
3.75 -0.2657
3.775 -0.221
3.8 -0.1777
3.825 -0.1329
3.85 -0.0884
3.875 -0.0462
3.9 -0.0038
3.925 0.0388
3.95 0.0825
3.975 0.1275
4 0.1718
4.025 0.2126
4.05 0.2483
4.075 0.2778
4.1 0.3
4.125 0.3127
4.15 0.3155
4.175 0.3101
4.2 0.2983
4.225 0.2817
4.25 0.2621
4.275 0.2429
4.3 0.2293
4.325 0.2213
4.35 0.2182
4.375 0.2202
4.4 0.2242
4.425 0.2253
4.45 0.2235
4.475 0.2198
4.5 0.2152
4.525 0.2092
4.55 0.2021
4.575 0.1975
4.6 0.1979
4.625 0.2058
4.65 0.2232
4.675 0.246
4.7 0.2767
4.725 0.3152
4.75 0.3545
4.775 0.3947
4.8 0.435
4.825 0.476
4.85 0.5172
4.875 0.5594
4.9 0.6005
4.925 0.6377
4.95 0.6707
4.975 0.6999
5 0.7262
5.025 0.7536
5.05 0.7814
5.075 0.8054
5.1 0.825
5.125 0.8398
5.15 0.8511
5.175 0.8571
5.2 0.8565
5.225 0.8488
5.25 0.8368
5.275 0.8204
5.3 0.7963
5.325 0.7636
5.35 0.7205
5.375 0.6705
5.4 0.6162
5.425 0.5569
5.45 0.4939
5.475 0.4262
5.5 0.3534
5.525 0.2824
5.55 0.2204
5.575 0.1732
5.6 0.1401
5.625 0.1269
5.65 0.1314
5.675 0.1471
5.7 0.1753
5.725 0.2153
5.75 0.2565
5.775 0.2929
5.8 0.3216
5.825 0.3428
5.85 0.3543
5.875 0.3573
5.9 0.3528
5.925 0.3411
5.95 0.3268
5.975 0.3154
6 0.3098
6.025 0.308
6.05 0.3065
6.075 0.302
6.1 0.2936
6.125 0.2837
6.15 0.2701
6.175 0.2506
6.2 0.2268
6.225 0.1969
6.25 0.158
6.275 0.1128
6.3 0.0675
6.325 0.0224
6.35 -0.0253
6.375 -0.0773
6.4 -0.1319
6.425 -0.1887
6.45 -0.2454
6.475 -0.2962
6.5 -0.3376
6.525 -0.3641
6.55 -0.3806
6.575 -0.3939
6.6 -0.4057
6.625 -0.4206
6.65 -0.4327
6.675 -0.4373
6.7 -0.4342
6.725 -0.4322
6.75 -0.4365
6.775 -0.4387
6.8 -0.4355
6.825 -0.4314
6.85 -0.4192
6.875 -0.4029
6.9 -0.3812
6.925 -0.3586
6.95 -0.3372
6.975 -0.3133
7 -0.2824
7.025 -0.2493
7.05 -0.2119
7.075 -0.1682
7.1 -0.1173
7.125 -0.0642
7.15 -0.0144
7.175 0.028
7.2 0.0615
7.225 0.0826
7.25 0.0922
7.275 0.0921
7.3 0.0843
7.325 0.0696
7.35 0.0558
7.375 0.0508
7.4 0.0639
7.425 0.0987
7.45 0.1437
7.475 0.1987
7.5 0.2559
7.525 0.3114
7.55 0.3632
7.575 0.408
7.6 0.4477
7.625 0.4818
7.65 0.515
7.675 0.5496
7.7 0.5912
7.725 0.6484
7.75 0.7194
7.775 0.7952
7.8 0.8731
7.825 0.9508
7.85 1.0234
7.875 1.0869
7.9 1.138
7.925 1.1779
7.95 1.2064
7.975 1.2247
8 1.2353
8.025 1.242
8.05 1.249
8.075 1.2603
8.1 1.276
8.125 1.2924
8.15 1.3047
8.175 1.3104
8.2 1.3044
8.225 1.2858
8.25 1.2555
8.275 1.2176
8.3 1.174
8.325 1.123
8.35 1.0622
8.375 0.9936
8.4 0.9204
8.425 0.8406
8.45 0.752
8.475 0.6615
8.5 0.5813
8.525 0.5177
8.55 0.4596
8.575 0.3966
8.6 0.3263
8.625 0.255
8.65 0.1849
8.675 0.1204
8.7 0.0698
8.725 0.0338
8.75 0.0069
8.775 -0.0188
8.8 -0.0429
8.825 -0.0639
8.85 -0.0788
8.875 -0.0891
8.9 -0.0959
8.925 -0.1024
8.95 -0.1029
8.975 -0.0978
9 -0.0858
9.025 -0.064
9.05 -0.0253
9.075 0.0315
9.1 0.1037
9.125 0.1796
9.15 0.2526
9.175 0.3195
9.2 0.3826
9.225 0.4421
9.25 0.4986
9.275 0.5528
9.3 0.61
9.325 0.6792
9.35 0.7554
9.375 0.8307
9.4 0.9
9.425 0.9635
9.45 1.0221
9.475 1.0744
9.5 1.1199
9.525 1.1582
9.55 1.1887
9.575 1.2114
9.6 1.2261
9.625 1.2337
9.65 1.2363
9.675 1.2359
9.7 1.2326
9.725 1.2275
9.75 1.2198
9.775 1.2063
9.8 1.1853
9.825 1.1566
9.85 1.12
9.875 1.0774
9.9 1.0295
9.925 0.9775
9.95 0.9267
9.975 0.8803
10 0.8363
10.025 0.789
10.05 0.7363
10.075 0.6746
10.1 0.6059
10.125 0.5304
10.15 0.4528
10.175 0.3734
10.2 0.297
10.225 0.2218
10.25 0.1579
10.275 0.1078
10.3 0.0672
10.325 0.0308
10.35 -0.0038
10.375 -0.0405
10.4 -0.079
10.425 -0.1242
10.45 -0.1763
10.475 -0.2315
10.5 -0.2911
10.525 -0.356
10.55 -0.4246
10.575 -0.4967
10.6 -0.5692
10.625 -0.6457
10.65 -0.7254
10.675 -0.8085
10.7 -0.888
10.725 -0.9555
10.75 -1.0067
10.775 -1.0458
10.8 -1.0804
10.825 -1.1087
10.85 -1.1258
10.875 -1.1349
10.9 -1.1433
10.925 -1.1486
10.95 -1.1535
10.975 -1.1657
11 -1.1857
11.025 -1.2065
11.05 -1.2242
11.075 -1.2282
11.1 -1.2041
11.125 -1.1662
11.15 -1.1262
11.175 -1.083
11.2 -1.0374
11.225 -0.9909
11.25 -0.9382
11.275 -0.879
11.3 -0.8101
11.325 -0.7299
11.35 -0.644
11.375 -0.5549
11.4 -0.4622
11.425 -0.368
11.45 -0.2718
11.475 -0.1778
11.5 -0.087
11.525 -0.0034
11.55 0.072
11.575 0.1419
11.6 0.2088
11.625 0.2697
11.65 0.3238
11.675 0.3739
11.7 0.4245
11.725 0.4774
11.75 0.535
11.775 0.592
11.8 0.644
11.825 0.69
11.85 0.7335
11.875 0.7759
11.9 0.8242
11.925 0.8791
11.95 0.9399
11.975 1.0035
12 1.0667
12.025 1.1273
12.05 1.1849
12.075 1.2359
12.1 1.2815
12.125 1.3252
12.15 1.3645
12.175 1.3995
12.2 1.4275
12.225 1.4447
12.25 1.452
12.275 1.4507
12.3 1.4399
12.325 1.418
12.35 1.3882
12.375 1.3532
12.4 1.3202
12.425 1.2928
12.45 1.2669
12.475 1.2449
12.5 1.2264
12.525 1.2057
12.55 1.1764
12.575 1.1405
12.6 1.0976
12.625 1.0485
12.65 0.9932
12.675 0.9339
12.7 0.8728
12.725 0.807
12.75 0.7359
12.775 0.6621
12.8 0.5855
12.825 0.5107
12.85 0.4373
12.875 0.3657
12.9 0.2942
12.925 0.228
12.95 0.175
12.975 0.1313
13 0.0964
13.025 0.0686
13.05 0.0434
13.075 0.0234
13.1 0.0026
13.125 -0.0202
13.15 -0.0435
13.175 -0.0643
13.2 -0.0858
13.225 -0.1094
13.25 -0.1419
13.275 -0.1798
13.3 -0.2221
13.325 -0.2662
13.35 -0.3088
13.375 -0.3506
13.4 -0.387
13.425 -0.4167
13.45 -0.4382
13.475 -0.4494
13.5 -0.4552
13.525 -0.4592
13.55 -0.454
13.575 -0.444
13.6 -0.4311
13.625 -0.4241
13.65 -0.4279
13.675 -0.4336
13.7 -0.4357
13.725 -0.4328
13.75 -0.4268
13.775 -0.416
13.8 -0.4044
13.825 -0.3935
13.85 -0.3809
13.875 -0.3672
13.9 -0.3539
13.925 -0.3451
13.95 -0.3431
13.975 -0.3441
14 -0.3429
14.025 -0.3389
14.05 -0.3226
14.075 -0.2928
14.1 -0.2584
14.125 -0.2242
14.15 -0.192
14.175 -0.1616
14.2 -0.1359
14.225 -0.1144
14.25 -0.0911
14.275 -0.0605
14.3 -0.0242
14.325 0.0174
14.35 0.0597
14.375 0.1037
14.4 0.1479
14.425 0.1901
14.45 0.2341
14.475 0.2817
14.5 0.3342
14.525 0.3905
14.55 0.4459
14.575 0.494
14.6 0.5291
14.625 0.553
14.65 0.5662
14.675 0.5716
14.7 0.5691
14.725 0.5643
14.75 0.5587
14.775 0.549
14.8 0.5332
14.825 0.5107
14.85 0.4812
14.875 0.4441
14.9 0.4007
14.925 0.3519
14.95 0.2983
14.975 0.2403
15 0.1768
15.025 0.1103
15.05 0.0428
15.075 -0.0154
15.1 -0.0509
15.125 -0.0618
15.15 -0.0556
15.175 -0.0422
15.2 -0.0297
15.225 -0.0222
15.25 -0.0142
15.275 -0.0055
15.3 0.0018
15.325 0.0094
15.35 0.017
15.375 0.029
15.4 0.0481
15.425 0.0699
15.45 0.0926
15.475 0.1131
15.5 0.1336
15.525 0.1564
15.55 0.1795
15.575 0.1985
15.6 0.2107
15.625 0.2159
15.65 0.2147
15.675 0.2072
15.7 0.1921
15.725 0.1708
15.75 0.146
15.775 0.1227
15.8 0.104
15.825 0.0875
15.85 0.0685
15.875 0.0455
15.9 0.0155
15.925 -0.0218
15.95 -0.0652
15.975 -0.1159
16 -0.1735
16.025 -0.2315
16.05 -0.2892
16.075 -0.3469
16.1 -0.4002
16.125 -0.4485
16.15 -0.4926
16.175 -0.5303
16.2 -0.563
16.225 -0.5895
16.25 -0.6141
16.275 -0.6387
16.3 -0.6595
16.325 -0.6741
16.35 -0.6822
16.375 -0.6823
16.4 -0.6728
16.425 -0.6552
16.45 -0.63
16.475 -0.5996
16.5 -0.5696
16.525 -0.5386
16.55 -0.51
16.575 -0.4831
16.6 -0.4543
16.625 -0.4211
16.65 -0.3844
16.675 -0.3443
16.7 -0.3102
16.725 -0.2852
16.75 -0.2686
16.775 -0.2599
16.8 -0.2497
16.825 -0.2266
16.85 -0.1942
16.875 -0.1587
16.9 -0.1267
16.925 -0.1011
16.95 -0.0785
16.975 -0.0506
17 -0.0148
17.025 0.0227
17.05 0.0588
17.075 0.0905
17.1 0.1123
17.125 0.1197
17.15 0.1124
17.175 0.094
17.2 0.0668
17.225 0.0312
17.25 -0.0103
17.275 -0.0541
17.3 -0.0901
17.325 -0.115
17.35 -0.1337
17.375 -0.1496
17.4 -0.1696
17.425 -0.1977
17.45 -0.2301
17.475 -0.2667
17.5 -0.3097
17.525 -0.3585
17.55 -0.4097
17.575 -0.4622
17.6 -0.5142
17.625 -0.5655
17.65 -0.6153
17.675 -0.6594
17.7 -0.695
17.725 -0.7277
17.75 -0.7549
17.775 -0.7718
17.8 -0.7847
17.825 -0.7901
17.85 -0.7915
17.875 -0.7777
17.9 -0.7485
17.925 -0.7046
17.95 -0.6527
17.975 -0.5985
18 -0.5397
18.025 -0.4776
18.05 -0.4219
18.075 -0.3736
18.1 -0.3341
18.125 -0.3019
18.15 -0.277
18.175 -0.2636
18.2 -0.2615
18.225 -0.2671
18.25 -0.2806
18.275 -0.2955
18.3 -0.3022
18.325 -0.2976
18.35 -0.2849
18.375 -0.2685
18.4 -0.2501
18.425 -0.2288
18.45 -0.2059
18.475 -0.1793
18.5 -0.1515
18.525 -0.1281
18.55 -0.11
18.575 -0.0957
18.6 -0.0826
18.625 -0.0644
18.65 -0.0358
18.675 0.0044
18.7 0.0555
18.725 0.1144
18.75 0.1753
18.775 0.2374
18.8 0.2994
18.825 0.3622
18.85 0.4242
18.875 0.4857
18.9 0.5466
18.925 0.6059
18.95 0.6628
18.975 0.7168
19 0.7663
19.025 0.8111
19.05 0.8503
19.075 0.8846
19.1 0.9146
19.125 0.9407
19.15 0.9623
19.175 0.9793
19.2 0.9923
19.225 1
19.25 1.0029
19.275 1.0011
19.3 0.9947
19.325 0.983
19.35 0.9657
19.375 0.9431
19.4 0.915
19.425 0.8804
19.45 0.8399
19.475 0.794
19.5 0.744
19.525 0.6943
19.55 0.6496
19.575 0.6112
19.6 0.5778
19.625 0.5472
19.65 0.5198
19.675 0.497
19.7 0.4773
19.725 0.4582
19.75 0.4382
19.775 0.4162
19.8 0.3914
19.825 0.3636
19.85 0.3344
19.875 0.3041
19.9 0.27
19.925 0.2312
19.95 0.188
19.975 0.1428
20 0.0992
20.025 0.0579
20.05 0.0152
20.075 -0.0283
20.1 -0.0701
20.125 -0.1051
20.15 -0.1283
20.175 -0.1455
20.2 -0.1667
20.225 -0.196
20.25 -0.2303
20.275 -0.266
20.3 -0.2997
20.325 -0.3335
20.35 -0.3716
20.375 -0.4173
20.4 -0.4712
20.425 -0.5328
20.45 -0.5959
20.475 -0.6523
20.5 -0.7042
20.525 -0.7555
20.55 -0.8038
20.575 -0.8462
20.6 -0.8829
20.625 -0.916
20.65 -0.9534
20.675 -0.9961
20.7 -1.0397
20.725 -1.0837
20.75 -1.1266
20.775 -1.1668
20.8 -1.1986
20.825 -1.2209
20.85 -1.2348
20.875 -1.2449
20.9 -1.2542
20.925 -1.2635
20.95 -1.2679
20.975 -1.2613
21 -1.2455
21.025 -1.2265
21.05 -1.2107
21.075 -1.1981
21.1 -1.1922
21.125 -1.1956
21.15 -1.2074
21.175 -1.2249
21.2 -1.2475
21.225 -1.2735
21.25 -1.3
21.275 -1.328
21.3 -1.356
21.325 -1.3757
21.35 -1.3875
21.375 -1.3895
21.4 -1.38
21.425 -1.3583
21.45 -1.3329
21.475 -1.3087
21.5 -1.2836
21.525 -1.2589
21.55 -1.2352
21.575 -1.2141
21.6 -1.2041
21.625 -1.2119
21.65 -1.2393
21.675 -1.2782
21.7 -1.3241
21.725 -1.3766
21.75 -1.4323
21.775 -1.488
21.8 -1.541
21.825 -1.5836
21.85 -1.6082
21.875 -1.6276
21.9 -1.6554
21.925 -1.6874
21.95 -1.7214
21.975 -1.7577
22 -1.7868
22.025 -1.8043
22.05 -1.8126
22.075 -1.8174
22.1 -1.8248
22.125 -1.8378
22.15 -1.8534
22.175 -1.8738
22.2 -1.8943
22.225 -1.913
22.25 -1.9254
22.275 -1.9311
22.3 -1.9333
22.325 -1.9437
22.35 -1.973
22.375 -2.0201
22.4 -2.0806
22.425 -2.1427
22.45 -2.2042
22.475 -2.2618
22.5 -2.3095
22.525 -2.3475
22.55 -2.3806
22.575 -2.3934
22.6 -2.3755
22.625 -2.3372
22.65 -2.2893
22.675 -2.2262
22.7 -2.1472
22.725 -2.0616
22.75 -1.975
22.775 -1.8922
22.8 -1.8137
22.825 -1.738
22.85 -1.6693
22.875 -1.6073
22.9 -1.5391
22.925 -1.4485
22.95 -1.3458
22.975 -1.2497
23 -1.1677
23.025 -1.099
23.05 -1.0394
23.075 -0.9864
23.1 -0.9443
23.125 -0.9139
23.15 -0.8963
23.175 -0.893
23.2 -0.9042
23.225 -0.9231
23.25 -0.9298
23.275 -0.9249
23.3 -0.9162
23.325 -0.9104
23.35 -0.9127
23.375 -0.9264
23.4 -0.9522
23.425 -0.9904
23.45 -1.0359
23.475 -1.0781
23.5 -1.1086
23.525 -1.1258
23.55 -1.1369
23.575 -1.152
23.6 -1.1755
23.625 -1.2092
23.65 -1.2521
23.675 -1.294
23.7 -1.3245
23.725 -1.3409
23.75 -1.344
23.775 -1.3335
23.8 -1.3203
23.825 -1.3168
23.85 -1.3273
23.875 -1.3461
23.9 -1.3645
23.925 -1.3699
23.95 -1.3534
23.975 -1.3183
24 -1.2782
24.025 -1.2425
24.05 -1.2138
24.075 -1.193
24.1 -1.1791
24.125 -1.1723
24.15 -1.1711
24.175 -1.17
24.2 -1.161
24.225 -1.1413
24.25 -1.1094
24.275 -1.0639
24.3 -1.0128
24.325 -0.9633
24.35 -0.9198
24.375 -0.8833
24.4 -0.8554
24.425 -0.8289
24.45 -0.7914
24.475 -0.7418
24.5 -0.686
24.525 -0.6277
24.55 -0.5689
24.575 -0.5102
24.6 -0.4535
24.625 -0.3991
24.65 -0.3481
24.675 -0.3012
24.7 -0.2573
24.725 -0.2157
24.75 -0.1753
24.775 -0.1338
24.8 -0.0928
24.825 -0.0576
24.85 -0.0291
24.875 -0.004
24.9 0.0204
24.925 0.0469
24.95 0.0699
24.975 0.0858
25 0.096
25.025 0.1006
25.05 0.1022
25.075 0.1079
25.1 0.1229
25.125 0.1517
25.15 0.1866
25.175 0.2155
25.2 0.2351
25.225 0.2427
25.25 0.2423
25.275 0.2395
25.3 0.2394
25.325 0.2442
25.35 0.2501
25.375 0.2515
25.4 0.2417
25.425 0.22
25.45 0.1893
25.475 0.1507
25.5 0.1049
25.525 0.0535
25.55 -0.0005
25.575 -0.0527
25.6 -0.1023
25.625 -0.1416
25.65 -0.1654
25.675 -0.1799
25.7 -0.1941
25.725 -0.2129
25.75 -0.2338
25.775 -0.2532
25.8 -0.2669
25.825 -0.2671
25.85 -0.2513
25.875 -0.2144
25.9 -0.1598
25.925 -0.0936
25.95 -0.0224
25.975 0.0414
26 0.0981
26.025 0.1493
26.05 0.1957
26.075 0.2378
26.1 0.2771
26.125 0.318
26.15 0.3588
26.175 0.3921
26.2 0.4179
26.225 0.4442
26.25 0.4773
26.275 0.5182
26.3 0.5642
26.325 0.6092
26.35 0.6497
26.375 0.6855
26.4 0.7177
26.425 0.751
26.45 0.7855
26.475 0.8194
26.5 0.8502
26.525 0.8751
26.55 0.8943
26.575 0.9099
26.6 0.9205
26.625 0.925
26.65 0.9252
26.675 0.9225
26.7 0.9192
26.725 0.9155
26.75 0.9121
26.775 0.9084
26.8 0.9049
26.825 0.9032
26.85 0.9063
26.875 0.9152
26.9 0.9226
26.925 0.928
26.95 0.9326
26.975 0.9335
27 0.9291
27.025 0.9219
27.05 0.9102
27.075 0.8941
27.1 0.8759
27.125 0.8597
27.15 0.8522
27.175 0.8469
27.2 0.8368
27.225 0.8262
27.25 0.8208
27.275 0.8219
27.3 0.8242
27.325 0.8236
27.35 0.819
27.375 0.811
27.4 0.7995
27.425 0.7845
27.45 0.7652
27.475 0.7397
27.5 0.7052
27.525 0.6617
27.55 0.6105
27.575 0.554
27.6 0.4939
27.625 0.441
27.65 0.4068
27.675 0.3943
27.7 0.3916
27.725 0.3899
27.75 0.3838
27.775 0.3694
27.8 0.3479
27.825 0.3198
27.85 0.2833
27.875 0.2373
27.9 0.183
27.925 0.1202
27.95 0.0487
27.975 -0.0264
28 -0.0978
28.025 -0.1634
28.05 -0.2175
28.075 -0.2517
28.1 -0.2685
28.125 -0.2754
28.15 -0.273
28.175 -0.2604
28.2 -0.2445
28.225 -0.2286
28.25 -0.2082
28.275 -0.186
28.3 -0.1631
28.325 -0.1372
28.35 -0.1119
28.375 -0.0907
28.4 -0.0761
28.425 -0.0693
28.45 -0.0647
28.475 -0.0594
28.5 -0.059
28.525 -0.0635
28.55 -0.0723
28.575 -0.0897
28.6 -0.1166
28.625 -0.1483
28.65 -0.1855
28.675 -0.229
28.7 -0.2757
28.725 -0.3234
28.75 -0.3682
28.775 -0.4006
28.8 -0.4151
28.825 -0.4098
28.85 -0.3857
28.875 -0.3561
28.9 -0.3291
28.925 -0.3041
28.95 -0.2801
28.975 -0.2578
29 -0.2373
29.025 -0.2191
29.05 -0.2022
29.075 -0.1871
29.1 -0.1718
29.125 -0.157
29.15 -0.1405
29.175 -0.1183
29.2 -0.0897
29.225 -0.057
29.25 -0.0218
29.275 0.0105
29.3 0.0358
29.325 0.0496
29.35 0.0517
29.375 0.0458
29.4 0.037
29.425 0.0311
29.45 0.0288
29.475 0.0276
29.5 0.0271
29.525 0.0271
29.55 0.0266
29.575 0.022
29.6 0.0117
29.625 -0.0051
29.65 -0.0269
29.675 -0.0529
29.7 -0.0832
29.725 -0.1176
29.75 -0.1539
29.775 -0.1902
29.8 -0.2272
29.825 -0.264
29.85 -0.2975
29.875 -0.3259
29.9 -0.3543
29.925 -0.3889
29.95 -0.4307
29.975 -0.4782
30 -0.5303
30.025 -0.5851
30.05 -0.639
30.075 -0.6878
30.1 -0.7285
30.125 -0.7534
30.15 -0.7639
30.175 -0.7667
30.2 -0.7654
30.225 -0.7604
30.25 -0.7548
30.275 -0.7509
30.3 -0.752
30.325 -0.7597
30.35 -0.7688
30.375 -0.7669
30.4 -0.7437
30.425 -0.7063
30.45 -0.6645
30.475 -0.625
30.5 -0.5914
30.525 -0.5643
30.55 -0.5448
30.575 -0.5335
30.6 -0.5298
30.625 -0.5308
30.65 -0.5351
30.675 -0.5394
30.7 -0.5384
30.725 -0.5335
30.75 -0.5256
30.775 -0.5124
30.8 -0.4955
30.825 -0.4791
30.85 -0.4658
30.875 -0.4569
30.9 -0.455
30.925 -0.4607
30.95 -0.4724
30.975 -0.4867
31 -0.5018
31.025 -0.5182
31.05 -0.5387
31.075 -0.5667
31.1 -0.6038
31.125 -0.6473
31.15 -0.6916
31.175 -0.7327
31.2 -0.7689
31.225 -0.8051
31.25 -0.8415
31.275 -0.879
31.3 -0.9193
31.325 -0.9598
31.35 -0.9954
31.375 -1.0225
31.4 -1.0399
31.425 -1.0447
31.45 -1.04
31.475 -1.0334
31.5 -1.0296
31.525 -1.0296
31.55 -1.0324
31.575 -1.0347
31.6 -1.0378
31.625 -1.0456
31.65 -1.06
31.675 -1.0783
31.7 -1.1011
31.725 -1.1298
31.75 -1.1646
31.775 -1.2059
31.8 -1.2518
31.825 -1.2999
31.85 -1.3452
31.875 -1.3785
31.9 -1.3944
31.925 -1.3907
31.95 -1.3745
31.975 -1.3465
32 -1.3068
32.025 -1.2528
32.05 -1.1871
32.075 -1.1217
32.1 -1.0644
32.125 -1.0157
32.15 -0.9701
32.175 -0.92
32.2 -0.8598
32.225 -0.7927
32.25 -0.7237
32.275 -0.6572
32.3 -0.5949
32.325 -0.5373
32.35 -0.4857
32.375 -0.4402
32.4 -0.3977
32.425 -0.3571
32.45 -0.3173
32.475 -0.277
32.5 -0.2349
32.525 -0.1915
32.55 -0.15
32.575 -0.1098
32.6 -0.0706
32.625 -0.0358
32.65 -0.0073
32.675 0.0141
32.7 0.0277
32.725 0.0336
32.75 0.0339
32.775 0.0281
32.8 0.0147
32.825 -0.0039
32.85 -0.0279
32.875 -0.0579
32.9 -0.0934
32.925 -0.1335
32.95 -0.1784
32.975 -0.2285
33 -0.2839
33.025 -0.3444
33.05 -0.4101
33.075 -0.482
33.1 -0.56
33.125 -0.6426
33.15 -0.7279
33.175 -0.8074
33.2 -0.8715
33.225 -0.9136
33.25 -0.9371
33.275 -0.9501
33.3 -0.9575
33.325 -0.9605
33.35 -0.9576
33.375 -0.9382
33.4 -0.902
33.425 -0.858
33.45 -0.811
33.475 -0.7646
33.5 -0.7201
33.525 -0.6768
33.55 -0.6335
33.575 -0.5921
33.6 -0.551
33.625 -0.5127
33.65 -0.4809
33.675 -0.4551
33.7 -0.436
33.725 -0.4235
33.75 -0.4151
33.775 -0.4092
33.8 -0.4057
33.825 -0.405
33.85 -0.4063
33.875 -0.4087
33.9 -0.4125
33.925 -0.4182
33.95 -0.4256
33.975 -0.4366
34 -0.4513
34.025 -0.4673
34.05 -0.4789
34.075 -0.484
34.1 -0.4833
34.125 -0.4798
34.15 -0.4782
34.175 -0.4826
34.2 -0.4928
34.225 -0.5062
34.25 -0.5242
34.275 -0.5438
34.3 -0.566
34.325 -0.5938
34.35 -0.6276
34.375 -0.6708
34.4 -0.7222
34.425 -0.777
34.45 -0.8279
34.475 -0.8754
34.5 -0.9211
34.525 -0.9615
34.55 -0.9908
34.575 -1.0056
34.6 -1.0201
34.625 -1.043
34.65 -1.0723
34.675 -1.1064
34.7 -1.1419
34.725 -1.1799
34.75 -1.2261
34.775 -1.2805
34.8 -1.3393
34.825 -1.3997
34.85 -1.4601
34.875 -1.5208
34.9 -1.5776
34.925 -1.6265
34.95 -1.6694
34.975 -1.7105
35 -1.7527
35.025 -1.795
35.05 -1.8393
35.075 -1.8852
35.1 -1.9311
35.125 -1.9702
35.15 -2.0012
35.175 -2.0252
35.2 -2.0468
35.225 -2.0722
35.25 -2.1005
35.275 -2.1324
35.3 -2.1688
35.325 -2.2085
35.35 -2.2499
35.375 -2.2908
35.4 -2.3287
35.425 -2.3602
35.45 -2.3853
35.475 -2.4065
35.5 -2.426
35.525 -2.447
35.55 -2.4628
35.575 -2.466
35.6 -2.4431
35.625 -2.3908
35.65 -2.3215
35.675 -2.2451
35.7 -2.1674
35.725 -2.0927
35.75 -2.0236
35.775 -1.9571
35.8 -1.8928
35.825 -1.833
35.85 -1.7803
35.875 -1.7359
35.9 -1.6997
35.925 -1.6703
35.95 -1.6481
35.975 -1.6323
36 -1.6254
36.025 -1.625
36.05 -1.6298
36.075 -1.6395
36.1 -1.6534
36.125 -1.6703
36.15 -1.6923
36.175 -1.7202
36.2 -1.7528
36.225 -1.789
36.25 -1.8177
36.275 -1.8224
36.3 -1.8127
36.325 -1.7921
36.35 -1.7564
36.375 -1.7071
36.4 -1.6546
36.425 -1.606
36.45 -1.5645
36.475 -1.5352
36.5 -1.5184
36.525 -1.5096
36.55 -1.5079
36.575 -1.5057
36.6 -1.4962
36.625 -1.4806
36.65 -1.466
36.675 -1.4529
36.7 -1.4393
36.725 -1.424
36.75 -1.4035
36.775 -1.3781
36.8 -1.3511
36.825 -1.3195
36.85 -1.2856
36.875 -1.2479
36.9 -1.2073
36.925 -1.1675
36.95 -1.125
36.975 -1.0787
37 -1.0288
37.025 -0.9813
37.05 -0.9435
37.075 -0.9167
37.1 -0.8999
37.125 -0.8934
37.15 -0.8969
37.175 -0.9089
37.2 -0.9284
37.225 -0.9538
37.25 -0.9847
37.275 -1.021
37.3 -1.061
37.325 -1.1042
37.35 -1.1488
37.375 -1.192
37.4 -1.2345
37.425 -1.2796
37.45 -1.3288
37.475 -1.3772
37.5 -1.418
37.525 -1.4447
37.55 -1.4518
37.575 -1.4469
37.6 -1.4372
37.625 -1.4277
37.65 -1.4227
37.675 -1.4273
37.7 -1.4422
37.725 -1.4617
37.75 -1.4835
37.775 -1.5106
37.8 -1.5417
37.825 -1.5763
37.85 -1.613
37.875 -1.6535
37.9 -1.6924
37.925 -1.7279
37.95 -1.7515
37.975 -1.7576
38 -1.7452
38.025 -1.7278
38.05 -1.7127
38.075 -1.7029
38.1 -1.7014
38.125 -1.7077
38.15 -1.7187
38.175 -1.7354
38.2 -1.7518
38.225 -1.764
38.25 -1.7731
38.275 -1.7753
38.3 -1.7666
38.325 -1.753
38.35 -1.7412
38.375 -1.7322
38.4 -1.7249
38.425 -1.715
38.45 -1.6985
38.475 -1.6775
38.5 -1.6533
38.525 -1.6333
38.55 -1.6183
38.575 -1.6061
38.6 -1.5944
38.625 -1.583
38.65 -1.5719
38.675 -1.5646
38.7 -1.5633
38.725 -1.5696
38.75 -1.5834
38.775 -1.6053
38.8 -1.632
38.825 -1.6587
38.85 -1.6811
38.875 -1.6933
38.9 -1.6989
38.925 -1.6965
38.95 -1.68
38.975 -1.6536
39 -1.629
39.025 -1.6097
39.05 -1.5959
39.075 -1.584
39.1 -1.5705
39.125 -1.556
39.15 -1.5439
39.175 -1.5359
39.2 -1.5328
39.225 -1.5348
39.25 -1.5423
39.275 -1.5556
39.3 -1.5754
39.325 -1.6007
39.35 -1.6265
39.375 -1.6481
39.4 -1.6669
39.425 -1.6867
39.45 -1.7131
39.475 -1.7479
39.5 -1.7885
39.525 -1.8331
39.55 -1.8805
39.575 -1.928
39.6 -1.9772
39.625 -2.0271
39.65 -2.0765
39.675 -2.1231
39.7 -2.1674
39.725 -2.2095
39.75 -2.2408
39.775 -2.2645
39.8 -2.2811
39.825 -2.2928
39.85 -2.2991
39.875 -2.3009
39.9 -2.2966
39.925 -2.2846
39.95 -2.2687
39.975 -2.251
40 -2.232
40.025 -2.21
40.05 -2.1892
40.075 -2.1709
40.1 -2.1574
40.125 -2.1511
40.15 -2.153
40.175 -2.1618
40.2 -2.1726
40.225 -2.1787
40.25 -2.1727
40.275 -2.1545
40.3 -2.1236
40.325 -2.0826
40.35 -2.0321
40.375 -1.981
40.4 -1.9322
40.425 -1.8887
40.45 -1.853
40.475 -1.8237
40.5 -1.8019
40.525 -1.7868
40.55 -1.7765
40.575 -1.7711
40.6 -1.7727
40.625 -1.7827
40.65 -1.8041
40.675 -1.8324
40.7 -1.8592
40.725 -1.8865
40.75 -1.9161
40.775 -1.9502
40.8 -1.9892
40.825 -2.0311
40.85 -2.069
40.875 -2.0946
40.9 -2.1012
40.925 -2.0917
40.95 -2.0726
40.975 -2.0474
41 -2.0177
41.025 -1.984
41.05 -1.9497
41.075 -1.9205
41.1 -1.8946
41.125 -1.8707
41.15 -1.8467
41.175 -1.8204
41.2 -1.7906
41.225 -1.76
41.25 -1.7288
41.275 -1.6985
41.3 -1.6661
41.325 -1.6329
41.35 -1.6015
41.375 -1.5744
41.4 -1.558
41.425 -1.5512
41.45 -1.5513
41.475 -1.5507
41.5 -1.5401
41.525 -1.5075
41.55 -1.4416
41.575 -1.3376
41.6 -1.208
41.625 -1.0711
41.65 -0.9334
41.675 -0.7984
41.7 -0.6663
41.725 -0.5364
41.75 -0.409
41.775 -0.2859
41.8 -0.1665
41.825 -0.0505
41.85 0.0615
41.875 0.1703
41.9 0.2749
41.925 0.3753
41.95 0.4719
41.975 0.5658
42 0.6553
42.025 0.7395
42.05 0.8191
42.075 0.8948
42.1 0.9668
42.125 1.0356
42.15 1.1007
42.175 1.1628
42.2 1.2218
42.225 1.2779
42.25 1.3317
42.275 1.3843
42.3 1.4368
42.325 1.4887
42.35 1.5384
42.375 1.5828
42.4 1.6201
42.425 1.6492
42.45 1.6733
42.475 1.6964
42.5 1.7179
42.525 1.7348
42.55 1.7446
42.575 1.7461
42.6 1.7408
42.625 1.7293
42.65 1.7121
42.675 1.689
42.7 1.6603
42.725 1.6257
42.75 1.5857
42.775 1.5414
42.8 1.4976
42.825 1.4578
42.85 1.4272
42.875 1.4124
42.9 1.413
42.925 1.4221
42.95 1.4345
42.975 1.4487
43 1.4641
43.025 1.4793
43.05 1.4909
43.075 1.4982
43.1 1.4989
43.125 1.4921
43.15 1.4771
43.175 1.4534
43.2 1.4228
43.225 1.3883
43.25 1.3631
43.275 1.3529
43.3 1.3557
43.325 1.3652
43.35 1.375
43.375 1.3823
43.4 1.3846
43.425 1.387
43.45 1.3882
43.475 1.3904
43.5 1.3937
43.525 1.3961
43.55 1.4013
43.575 1.414
43.6 1.4364
43.625 1.4601
43.65 1.4786
43.675 1.4907
43.7 1.4937
43.725 1.485
43.75 1.467
43.775 1.443
43.8 1.4143
43.825 1.379
43.85 1.3374
43.875 1.2911
43.9 1.2396
43.925 1.1857
43.95 1.1311
43.975 1.0811
44 1.0397
44.025 1.0025
44.05 0.9649
44.075 0.928
44.1 0.8963
44.125 0.8687
44.15 0.8447
44.175 0.8198
44.2 0.7991
44.225 0.7827
44.25 0.766
44.275 0.7465
44.3 0.7229
44.325 0.6928
44.35 0.6541
44.375 0.6079
44.4 0.5523
44.425 0.4876
44.45 0.413
44.475 0.3273
44.5 0.233
44.525 0.1335
44.55 0.0305
44.575 -0.063
44.6 -0.1291
44.625 -0.1602
44.65 -0.1634
44.675 -0.1525
44.7 -0.1347
44.725 -0.1112
44.75 -0.0878
44.775 -0.0662
44.8 -0.047
44.825 -0.0302
44.85 -0.0143
44.875 -0.0006
44.9 0.0068
44.925 0.0086
44.95 0.0079
44.975 0.0063
45 0.0038
45.025 0.0047
45.05 0.0083
45.075 0.015
45.1 0.0289
45.125 0.0556
45.15 0.0964
45.175 0.1451
45.2 0.1909
45.225 0.2313
45.25 0.267
45.275 0.2983
45.3 0.3235
45.325 0.3423
45.35 0.357
45.375 0.3704
45.4 0.3893
45.425 0.4132
45.45 0.4379
45.475 0.4603
45.5 0.4789
45.525 0.4954
45.55 0.5087
45.575 0.5187
45.6 0.5267
45.625 0.5349
45.65 0.5423
45.675 0.5474
45.7 0.5517
45.725 0.5531
45.75 0.5491
45.775 0.5396
45.8 0.5279
45.825 0.5218
45.85 0.5207
45.875 0.5216
45.9 0.5215
45.925 0.5172
45.95 0.5046
45.975 0.4835
46 0.4551
46.025 0.4177
46.05 0.374
46.075 0.3247
46.1 0.2746
46.125 0.2258
46.15 0.181
46.175 0.1495
46.2 0.1324
46.225 0.1196
46.25 0.1103
46.275 0.103
46.3 0.1023
46.325 0.1032
46.35 0.099
46.375 0.0853
46.4 0.0627
46.425 0.0308
46.45 -0.0084
46.475 -0.0418
46.5 -0.0623
46.525 -0.0693
46.55 -0.0673
46.575 -0.0652
46.6 -0.0696
46.625 -0.0821
46.65 -0.1
46.675 -0.1218
46.7 -0.149
46.725 -0.1837
46.75 -0.2267
46.775 -0.2759
46.8 -0.3269
46.825 -0.3732
46.85 -0.4124
46.875 -0.4448
46.9 -0.4704
46.925 -0.4903
46.95 -0.5117
46.975 -0.5368
47 -0.5641
47.025 -0.5866
47.05 -0.6033
47.075 -0.6163
47.1 -0.6293
47.125 -0.6453
47.15 -0.6623
47.175 -0.6791
47.2 -0.6958
47.225 -0.7088
47.25 -0.7165
47.275 -0.7196
47.3 -0.7216
47.325 -0.7177
47.35 -0.7087
47.375 -0.6985
47.4 -0.6793
47.425 -0.6459
47.45 -0.5969
47.475 -0.5381
47.5 -0.4773
47.525 -0.4192
47.55 -0.3658
47.575 -0.3189
47.6 -0.2808
47.625 -0.2532
47.65 -0.2331
47.675 -0.2156
47.7 -0.1948
47.725 -0.1705
47.75 -0.1455
47.775 -0.1219
47.8 -0.1001
47.825 -0.0822
47.85 -0.0669
47.875 -0.0487
47.9 -0.0218
47.925 0.0126
47.95 0.0479
47.975 0.077
48 0.1002
48.025 0.1169
48.05 0.1282
48.075 0.1338
48.1 0.1333
48.125 0.129
48.15 0.1247
48.175 0.1261
48.2 0.1337
48.225 0.1491
48.25 0.1697
48.275 0.1896
48.3 0.2051
48.325 0.2202
48.35 0.2367
48.375 0.2508
48.4 0.2614
48.425 0.2677
48.45 0.2693
48.475 0.2689
48.5 0.2666
48.525 0.2602
48.55 0.2481
48.575 0.2335
48.6 0.2231
48.625 0.2156
48.65 0.2043
48.675 0.1841
48.7 0.1538
48.725 0.1146
48.75 0.0682
48.775 0.0146
48.8 -0.0401
48.825 -0.0954
48.85 -0.1466
48.875 -0.1891
48.9 -0.2227
48.925 -0.2428
48.95 -0.245
48.975 -0.2295
49 -0.2042
49.025 -0.1624
49.05 -0.1058
49.075 -0.0394
49.1 0.0372
49.125 0.1218
49.15 0.2081
49.175 0.2939
49.2 0.3744
49.225 0.4459
49.25 0.5067
49.275 0.5569
49.3 0.5972
49.325 0.6293
49.35 0.6557
49.375 0.6799
49.4 0.7013
49.425 0.7192
49.45 0.7292
49.475 0.7309
49.5 0.7281
49.525 0.725
49.55 0.7228
49.575 0.7198
49.6 0.7157
49.625 0.7069
49.65 0.6963
49.675 0.6912
49.7 0.69
49.725 0.686
49.75 0.6724
49.775 0.6498
49.8 0.6184
49.825 0.5833
49.85 0.5467
49.875 0.5101
49.9 0.4753
49.925 0.4405
49.95 0.4054
49.975 0.3705
50 0.3388
50.025 0.3126
50.05 0.2915
50.075 0.2681
50.1 0.2362
50.125 0.1925
50.15 0.1352
50.175 0.0661
50.2 -0.0084
50.225 -0.0795
50.25 -0.144
50.275 -0.1955
50.3 -0.231
50.325 -0.2534
50.35 -0.2672
50.375 -0.2733
50.4 -0.2803
50.425 -0.2909
50.45 -0.3077
50.475 -0.3342
50.5 -0.3667
50.525 -0.4052
50.55 -0.4532
50.575 -0.5104
50.6 -0.5803
50.625 -0.6621
50.65 -0.7502
50.675 -0.8378
50.7 -0.9149
50.725 -0.9668
50.75 -0.9908
50.775 -1.0074
50.8 -1.0287
50.825 -1.0587
50.85 -1.0935
50.875 -1.112
50.9 -1.1067
50.925 -1.0979
50.95 -1.0978
50.975 -1.1092
51 -1.1216
51.025 -1.1272
51.05 -1.1194
51.075 -1.0977
51.1 -1.0693
51.125 -1.0367
51.15 -1.0026
51.175 -0.9669
51.2 -0.9281
51.225 -0.8921
51.25 -0.8586
51.275 -0.8225
51.3 -0.7859
51.325 -0.7537
51.35 -0.7279
51.375 -0.7106
51.4 -0.7027
51.425 -0.6992
51.45 -0.6939
51.475 -0.6815
51.5 -0.6619
51.525 -0.636
51.55 -0.6051
51.575 -0.574
51.6 -0.5443
51.625 -0.5157
51.65 -0.4887
51.675 -0.4655
51.7 -0.4466
51.725 -0.4282
51.75 -0.4101
51.775 -0.393
51.8 -0.3787
51.825 -0.3683
51.85 -0.3644
51.875 -0.3686
51.9 -0.3804
51.925 -0.4007
51.95 -0.4301
51.975 -0.4689
52 -0.5149
52.025 -0.5682
52.05 -0.6266
52.075 -0.69
52.1 -0.7594
52.125 -0.8357
52.15 -0.9131
52.175 -0.9793
52.2 -1.0255
52.225 -1.058
52.25 -1.0813
52.275 -1.0993
52.3 -1.1146
52.325 -1.1287
52.35 -1.1413
52.375 -1.1496
52.4 -1.15
52.425 -1.1431
52.45 -1.1313
52.475 -1.1172
52.5 -1.0975
52.525 -1.0721
52.55 -1.0463
52.575 -1.0179
52.6 -0.993
52.625 -0.9725
52.65 -0.9498
52.675 -0.9285
52.7 -0.9092
52.725 -0.8984
52.75 -0.8942
52.775 -0.8905
52.8 -0.8822
52.825 -0.8685
52.85 -0.854
52.875 -0.844
52.9 -0.8384
52.925 -0.8384
52.95 -0.8422
52.975 -0.8485
53 -0.8576
53.025 -0.8706
53.05 -0.8854
53.075 -0.897
53.1 -0.9049
53.125 -0.9114
53.15 -0.9154
53.175 -0.9135
53.2 -0.9068
53.225 -0.8998
53.25 -0.8947
53.275 -0.8936
53.3 -0.896
53.325 -0.8943
53.35 -0.8858
53.375 -0.8703
53.4 -0.8505
53.425 -0.8271
53.45 -0.8036
53.475 -0.7825
53.5 -0.7643
53.525 -0.7494
53.55 -0.7374
53.575 -0.7305
53.6 -0.7316
53.625 -0.7382
53.65 -0.7475
53.675 -0.7547
53.7 -0.7571
53.725 -0.7572
53.75 -0.7516
53.775 -0.7421
53.8 -0.7308
53.825 -0.7234
53.85 -0.7191
53.875 -0.7155
53.9 -0.7105
53.925 -0.7062
53.95 -0.7044
53.975 -0.7094
54 -0.7239
54.025 -0.7465
54.05 -0.7745
54.075 -0.8054
54.1 -0.8358
54.125 -0.8648
54.15 -0.8887
54.175 -0.9047
54.2 -0.9123
54.225 -0.9149
54.25 -0.9147
54.275 -0.9133
54.3 -0.9113
54.325 -0.9073
54.35 -0.8993
54.375 -0.8906
54.4 -0.8857
54.425 -0.8856
54.45 -0.8891
54.475 -0.8932
54.5 -0.8985
54.525 -0.9078
54.55 -0.9205
54.575 -0.9341
54.6 -0.9466
54.625 -0.962
54.65 -0.9831
54.675 -1.0099
54.7 -1.0454
54.725 -1.0868
54.75 -1.1289
54.775 -1.1636
54.8 -1.1854
54.825 -1.199
54.85 -1.2157
54.875 -1.2381
54.9 -1.2674
54.925 -1.3021
54.95 -1.344
54.975 -1.3923
55 -1.4466
55.025 -1.5062
55.05 -1.5713
55.075 -1.6361
55.1 -1.6893
55.125 -1.7163
55.15 -1.7144
55.175 -1.6995
55.2 -1.6801
55.225 -1.6551
55.25 -1.6198
55.275 -1.5778
55.3 -1.532
55.325 -1.4844
55.35 -1.4346
55.375 -1.381
55.4 -1.3268
55.425 -1.2736
55.45 -1.2249
55.475 -1.1861
55.5 -1.1599
55.525 -1.149
55.55 -1.1503
55.575 -1.1596
55.6 -1.1679
55.625 -1.1701
55.65 -1.1698
55.675 -1.1722
55.7 -1.1784
55.725 -1.1862
55.75 -1.1933
55.775 -1.2022
55.8 -1.2119
55.825 -1.2213
55.85 -1.2324
55.875 -1.2444
55.9 -1.2577
55.925 -1.2703
55.95 -1.2809
55.975 -1.2887
56 -1.2979
56.025 -1.3107
56.05 -1.3239
56.075 -1.3391
56.1 -1.3601
56.125 -1.3852
56.15 -1.4146
56.175 -1.4493
56.2 -1.4906
56.225 -1.533
56.25 -1.5715
56.275 -1.6046
56.3 -1.6286
56.325 -1.6441
56.35 -1.6568
56.375 -1.672
56.4 -1.6948
56.425 -1.7295
56.45 -1.7761
56.475 -1.8297
56.5 -1.89
56.525 -1.9661
56.55 -2.065
56.575 -2.1719
56.6 -2.2728
56.625 -2.36
56.65 -2.4187
56.675 -2.4409
56.7 -2.4338
56.725 -2.4095
56.75 -2.3787
56.775 -2.346
56.8 -2.3161
56.825 -2.291
56.85 -2.2678
56.875 -2.2533
56.9 -2.2504
56.925 -2.257
56.95 -2.2708
56.975 -2.2947
57 -2.3292
57.025 -2.3735
57.05 -2.4285
57.075 -2.4889
57.1 -2.5512
57.125 -2.6053
57.15 -2.6528
57.175 -2.6907
57.2 -2.7239
57.225 -2.753
57.25 -2.7708
57.275 -2.7761
57.3 -2.77
57.325 -2.7568
57.35 -2.7426
57.375 -2.7276
57.4 -2.712
57.425 -2.6985
57.45 -2.6864
57.475 -2.6785
57.5 -2.6811
57.525 -2.6956
57.55 -2.732
57.575 -2.792
57.6 -2.8625
57.625 -2.9342
57.65 -3.0169
57.675 -3.0909
57.7 -3.1377
57.725 -3.1556
57.75 -3.1611
57.775 -3.1608
57.8 -3.148
57.825 -3.1256
57.85 -3.0965
57.875 -3.055
57.9 -3.0054
57.925 -2.9544
57.95 -2.9096
57.975 -2.8735
58 -2.8452
58.025 -2.8257
58.05 -2.8185
58.075 -2.8192
58.1 -2.8209
58.125 -2.8115
58.15 -2.7821
58.175 -2.7405
58.2 -2.6945
58.225 -2.6476
58.25 -2.6069
58.275 -2.5746
58.3 -2.5596
58.325 -2.5614
58.35 -2.5677
58.375 -2.5686
58.4 -2.5598
58.425 -2.5521
58.45 -2.5491
58.475 -2.551
58.5 -2.5601
58.525 -2.5763
58.55 -2.5948
58.575 -2.6201
58.6 -2.6544
58.625 -2.6943
58.65 -2.7348
58.675 -2.7712
58.7 -2.7988
58.725 -2.8191
58.75 -2.8289
58.775 -2.8265
58.8 -2.8123
58.825 -2.7922
58.85 -2.7725
58.875 -2.764
58.9 -2.779
58.925 -2.8122
58.95 -2.8407
58.975 -2.8452
59 -2.8251
59.025 -2.781
59.05 -2.7084
59.075 -2.6198
59.1 -2.5321
59.125 -2.4548
59.15 -2.3887
59.175 -2.3351
59.2 -2.2963
59.225 -2.2694
59.25 -2.2359
59.275 -2.1961
59.3 -2.1595
59.325 -2.1297
59.35 -2.1025
59.375 -2.0794
59.4 -2.0535
59.425 -2.0238
59.45 -1.9957
59.475 -1.9839
59.5 -1.9934
59.525 -2.0185
59.55 -2.0519
59.575 -2.0884
59.6 -2.1245
59.625 -2.1606
59.65 -2.1963
59.675 -2.2356
59.7 -2.2858
59.725 -2.3498
59.75 -2.4245
59.775 -2.5049
59.8 -2.5826
59.825 -2.6501
59.85 -2.7068
59.875 -2.7492
59.9 -2.7721
59.925 -2.7768
59.95 -2.7691
59.975 -2.7555
60 -2.7424
60.025 -2.7307
60.05 -2.7225
60.075 -2.719
60.1 -2.7148
60.125 -2.7097
60.15 -2.7072
60.175 -2.7094
60.2 -2.7158
60.225 -2.7112
60.25 -2.689
60.275 -2.6497
60.3 -2.6055
60.325 -2.5617
60.35 -2.5209
60.375 -2.4859
60.4 -2.4562
60.425 -2.4208
60.45 -2.376
60.475 -2.3263
60.5 -2.2719
60.525 -2.2071
60.55 -2.1376
60.575 -2.0767
60.6 -2.0302
60.625 -1.9947
60.65 -1.9559
60.675 -1.9146
60.7 -1.879
60.725 -1.8484
60.75 -1.8217
60.775 -1.7979
60.8 -1.7748
60.825 -1.7534
60.85 -1.7339
60.875 -1.7142
60.9 -1.6935
60.925 -1.6712
60.95 -1.6455
60.975 -1.6163
61 -1.5787
61.025 -1.5354
61.05 -1.4968
61.075 -1.467
61.1 -1.4385
61.125 -1.4075
61.15 -1.3747
61.175 -1.3359
61.2 -1.2905
61.225 -1.2396
61.25 -1.1861
61.275 -1.1341
61.3 -1.0854
61.325 -1.0436
61.35 -1.0109
61.375 -0.9854
61.4 -0.9671
61.425 -0.9547
61.45 -0.948
61.475 -0.948
61.5 -0.9534
61.525 -0.9605
61.55 -0.9665
61.575 -0.9708
61.6 -0.9739
61.625 -0.9797
61.65 -0.9914
61.675 -1.0108
61.7 -1.0401
61.725 -1.078
61.75 -1.1224
61.775 -1.1729
61.8 -1.2272
61.825 -1.2822
61.85 -1.335
61.875 -1.388
61.9 -1.4454
61.925 -1.5068
61.95 -1.5734
61.975 -1.6451
62 -1.72
62.025 -1.792
62.05 -1.853
62.075 -1.8928
62.1 -1.9202
62.125 -1.9421
62.15 -1.9546
62.175 -1.9618
62.2 -1.9702
62.225 -1.9809
62.25 -1.9927
62.275 -2.0016
62.3 -2.0038
62.325 -2.0042
62.35 -2.0061
62.375 -2.0099
62.4 -2.0169
62.425 -2.0244
62.45 -2.0292
62.475 -2.027
62.5 -2.0234
62.525 -2.0215
62.55 -2.0211
62.575 -2.0264
62.6 -2.0386
62.625 -2.0635
62.65 -2.102
62.675 -2.1451
62.7 -2.187
62.725 -2.2238
62.75 -2.2565
62.775 -2.2839
62.8 -2.3067
62.825 -2.3275
62.85 -2.3434
62.875 -2.3511
62.9 -2.3523
62.925 -2.3431
62.95 -2.3203
62.975 -2.2761
63 -2.2135
63.025 -2.1383
63.05 -2.0522
63.075 -1.9534
63.1 -1.85
63.125 -1.7463
63.15 -1.6507
63.175 -1.5674
63.2 -1.4976
63.225 -1.4391
63.25 -1.3895
63.275 -1.352
63.3 -1.3238
63.325 -1.2992
63.35 -1.2801
63.375 -1.2668
63.4 -1.2601
63.425 -1.2621
63.45 -1.2776
63.475 -1.3059
63.5 -1.3411
63.525 -1.3891
63.55 -1.4538
63.575 -1.5294
63.6 -1.6129
63.625 -1.701
63.65 -1.7803
63.675 -1.8446
63.7 -1.8964
63.725 -1.9387
63.75 -1.9774
63.775 -2.0191
63.8 -2.0644
63.825 -2.1121
63.85 -2.158
63.875 -2.1958
63.9 -2.222
63.925 -2.2437
63.95 -2.2628
63.975 -2.2746
64 -2.2873
64.025 -2.307
64.05 -2.3302
64.075 -2.3573
64.1 -2.3907
64.125 -2.4312
64.15 -2.4754
64.175 -2.5224
64.2 -2.5741
64.225 -2.6319
64.25 -2.6936
64.275 -2.7565
64.3 -2.8149
64.325 -2.8636
64.35 -2.9021
64.375 -2.9347
64.4 -2.9689
64.425 -3.0151
64.45 -3.0693
64.475 -3.1221
64.5 -3.1698
64.525 -3.1994
64.55 -3.2095
64.575 -3.1958
64.6 -3.1564
64.625 -3.1082
64.65 -3.0585
64.675 -3.0046
64.7 -2.9423
64.725 -2.8688
64.75 -2.7908
64.775 -2.7182
64.8 -2.6528
64.825 -2.5956
64.85 -2.546
64.875 -2.4967
64.9 -2.4321
64.925 -2.3521
64.95 -2.2662
64.975 -2.1818
65 -2.1059
65.025 -2.0417
65.05 -1.9901
65.075 -1.9488
65.1 -1.9126
65.125 -1.8761
65.15 -1.8357
65.175 -1.7923
65.2 -1.7444
65.225 -1.6935
65.25 -1.636
65.275 -1.5737
65.3 -1.5068
65.325 -1.4398
65.35 -1.3779
65.375 -1.33
65.4 -1.297
65.425 -1.2816
65.45 -1.2902
65.475 -1.3175
65.5 -1.348
65.525 -1.3712
65.55 -1.3844
65.575 -1.3886
65.6 -1.3931
65.625 -1.4071
65.65 -1.4353
65.675 -1.4711
65.7 -1.5086
65.725 -1.5475
65.75 -1.591
65.775 -1.634
65.8 -1.6695
65.825 -1.6959
65.85 -1.7156
65.875 -1.7313
65.9 -1.7391
65.925 -1.7352
65.95 -1.7235
65.975 -1.7061
66 -1.6845
66.025 -1.6609
66.05 -1.6462
66.075 -1.646
66.1 -1.6533
66.125 -1.6547
66.15 -1.6392
66.175 -1.6044
66.2 -1.5605
66.225 -1.5142
66.25 -1.4697
66.275 -1.4355
66.3 -1.4119
66.325 -1.3966
66.35 -1.3831
66.375 -1.368
66.4 -1.3487
66.425 -1.3386
66.45 -1.341
66.475 -1.3564
66.5 -1.3841
66.525 -1.4204
66.55 -1.4582
66.575 -1.4861
66.6 -1.5012
66.625 -1.5013
66.65 -1.49
66.675 -1.473
66.7 -1.4563
66.725 -1.4438
66.75 -1.434
66.775 -1.4203
66.8 -1.3948
66.825 -1.3573
66.85 -1.3195
66.875 -1.2906
66.9 -1.2761
66.925 -1.275
66.95 -1.2843
66.975 -1.3038
67 -1.3271
67.025 -1.3552
67.05 -1.3833
67.075 -1.4029
67.1 -1.4117
67.125 -1.4192
67.15 -1.4296
67.175 -1.4412
67.2 -1.4439
67.225 -1.4349
67.25 -1.4131
67.275 -1.3896
67.3 -1.3753
67.325 -1.3677
67.35 -1.3694
67.375 -1.3844
67.4 -1.424
67.425 -1.4853
67.45 -1.5469
67.475 -1.5965
67.5 -1.6308
67.525 -1.652
67.55 -1.6674
67.575 -1.6787
67.6 -1.6776
67.625 -1.6476
67.65 -1.5951
67.675 -1.5363
67.7 -1.4805
67.725 -1.431
67.75 -1.3893
67.775 -1.3638
67.8 -1.3669
67.825 -1.4007
67.85 -1.4544
67.875 -1.5135
67.9 -1.5695
67.925 -1.6156
67.95 -1.6485
67.975 -1.6721
68 -1.6877
68.025 -1.6985
68.05 -1.7015
68.075 -1.6938
68.1 -1.6791
68.125 -1.6667
68.15 -1.6578
68.175 -1.6538
68.2 -1.6587
68.225 -1.6703
68.25 -1.6812
68.275 -1.6877
68.3 -1.6786
68.325 -1.65
68.35 -1.6116
68.375 -1.5772
68.4 -1.5505
68.425 -1.5283
68.45 -1.5079
68.475 -1.4898
68.5 -1.473
68.525 -1.4574
68.55 -1.4451
68.575 -1.4407
68.6 -1.4482
68.625 -1.4683
68.65 -1.4964
68.675 -1.5283
68.7 -1.5601
68.725 -1.594
68.75 -1.6356
68.775 -1.6852
68.8 -1.74
68.825 -1.8022
68.85 -1.8721
68.875 -1.9585
68.9 -2.058
68.925 -2.1632
68.95 -2.2662
68.975 -2.3586
69 -2.4379
69.025 -2.5061
69.05 -2.5623
69.075 -2.6037
69.1 -2.6334
69.125 -2.6605
69.15 -2.682
69.175 -2.6908
69.2 -2.682
69.225 -2.6668
69.25 -2.6683
69.275 -2.7068
69.3 -2.7614
69.325 -2.8168
69.35 -2.8643
69.375 -2.9027
69.4 -2.9288
69.425 -2.9376
69.45 -2.9285
69.475 -2.9122
69.5 -2.8956
69.525 -2.8852
69.55 -2.8811
69.575 -2.8793
69.6 -2.8765
69.625 -2.8728
69.65 -2.8669
69.675 -2.8583
69.7 -2.8443
69.725 -2.8277
69.75 -2.8142
69.775 -2.8092
69.8 -2.8161
69.825 -2.8344
69.85 -2.8532
69.875 -2.8616
69.9 -2.8584
69.925 -2.8498
69.95 -2.8437
69.975 -2.8454
70 -2.8631
70.025 -2.8931
70.05 -2.9271
70.075 -2.9659
70.1 -3.0016
70.125 -3.0288
70.15 -3.042
70.175 -3.0434
70.2 -3.0411
70.225 -3.0388
70.25 -3.0394
70.275 -3.0418
70.3 -3.0416
70.325 -3.0302
70.35 -3.0031
70.375 -2.9609
70.4 -2.906
70.425 -2.8449
70.45 -2.787
70.475 -2.7345
70.5 -2.6949
70.525 -2.6697
70.55 -2.6553
70.575 -2.6514
70.6 -2.6553
70.625 -2.6755
70.65 -2.7118
70.675 -2.7542
70.7 -2.799
70.725 -2.8433
70.75 -2.8826
70.775 -2.916
70.8 -2.9427
70.825 -2.954
70.85 -2.9519
70.875 -2.9403
70.9 -2.9238
70.925 -2.9078
70.95 -2.8933
70.975 -2.8799
71 -2.8616
71.025 -2.8331
71.05 -2.8
71.075 -2.7561
71.1 -2.7017
71.125 -2.6425
71.15 -2.5789
71.175 -2.5178
71.2 -2.4608
71.225 -2.4072
71.25 -2.3561
71.275 -2.3085
71.3 -2.2628
71.325 -2.2083
71.35 -2.1511
71.375 -2.0947
71.4 -2.0414
71.425 -1.9961
71.45 -1.961
71.475 -1.9371
71.5 -1.9177
71.525 -1.9008
71.55 -1.885
71.575 -1.8649
71.6 -1.8388
71.625 -1.8058
71.65 -1.7626
71.675 -1.7092
71.7 -1.6507
71.725 -1.5845
71.75 -1.5081
71.775 -1.4201
71.8 -1.322
71.825 -1.2227
71.85 -1.1238
71.875 -1.0291
71.9 -0.9434
71.925 -0.8695
71.95 -0.8107
71.975 -0.7615
72 -0.7204
72.025 -0.6871
72.05 -0.661
72.075 -0.6438
72.1 -0.6365
72.125 -0.6357
72.15 -0.6305
72.175 -0.6161
72.2 -0.6
72.225 -0.5905
72.25 -0.59
72.275 -0.5971
72.3 -0.6065
72.325 -0.6176
72.35 -0.6295
72.375 -0.6446
72.4 -0.6621
72.425 -0.679
72.45 -0.6972
72.475 -0.7157
72.5 -0.7274
72.525 -0.7318
72.55 -0.7334
72.575 -0.7407
72.6 -0.754
72.625 -0.7688
72.65 -0.7852
72.675 -0.8104
72.7 -0.8484
72.725 -0.8928
72.75 -0.9406
72.775 -0.9922
72.8 -1.0451
72.825 -1.0954
72.85 -1.1444
72.875 -1.1923
72.9 -1.231
72.925 -1.2541
72.95 -1.2663
72.975 -1.2725
73 -1.2778
73.025 -1.2764
73.05 -1.2736
73.075 -1.275
73.1 -1.2827
73.125 -1.2937
73.15 -1.309
73.175 -1.3263
73.2 -1.3445
73.225 -1.3634
73.25 -1.3824
73.275 -1.3989
73.3 -1.4142
73.325 -1.4304
73.35 -1.4486
73.375 -1.4699
73.4 -1.4938
73.425 -1.5183
73.45 -1.5444
73.475 -1.5659
73.5 -1.5748
73.525 -1.5707
73.55 -1.5583
73.575 -1.542
73.6 -1.5274
73.625 -1.5205
73.65 -1.5201
73.675 -1.5265
73.7 -1.5335
73.725 -1.5359
73.75 -1.5254
73.775 -1.508
73.8 -1.4917
73.825 -1.476
73.85 -1.4609
73.875 -1.4512
73.9 -1.4441
73.925 -1.4356
73.95 -1.4228
73.975 -1.4064
74 -1.391
74.025 -1.3778
74.05 -1.3652
74.075 -1.3494
74.1 -1.3316
74.125 -1.3108
74.15 -1.2845
74.175 -1.2534
74.2 -1.2185
74.225 -1.1797
74.25 -1.1353
74.275 -1.0888
74.3 -1.0347
74.325 -0.9716
74.35 -0.9025
74.375 -0.8343
74.4 -0.7653
74.425 -0.6956
74.45 -0.6247
74.475 -0.5563
74.5 -0.4972
74.525 -0.4482
74.55 -0.4014
74.575 -0.3507
74.6 -0.294
74.625 -0.2318
74.65 -0.1725
74.675 -0.1147
74.7 -0.0592
74.725 -0.0125
74.75 0.0244
74.775 0.0536
74.8 0.078
74.825 0.0989
74.85 0.1172
74.875 0.1304
74.9 0.1385
74.925 0.1431
74.95 0.1442
74.975 0.146
75 0.1604
75.025 0.1952
75.05 0.2406
75.075 0.2861
75.1 0.3308
75.125 0.3733
75.15 0.414
75.175 0.4536
75.2 0.4954
75.225 0.5397
75.25 0.5805
75.275 0.619
75.3 0.6583
75.325 0.6977
75.35 0.734
75.375 0.7696
75.4 0.809
75.425 0.8607
75.45 0.9278
75.475 0.9958
75.5 1.0537
75.525 1.103
75.55 1.1484
75.575 1.19
75.6 1.2253
75.625 1.2534
75.65 1.273
75.675 1.2841
75.7 1.2887
75.725 1.2891
75.75 1.289
75.775 1.2877
75.8 1.2871
75.825 1.2939
75.85 1.315
75.875 1.3512
75.9 1.3908
75.925 1.4262
75.95 1.4592
75.975 1.4918
76 1.5251
76.025 1.5579
76.05 1.5896
76.075 1.6233
76.1 1.6641
76.125 1.7109
76.15 1.7618
76.175 1.8127
76.2 1.8613
76.225 1.9056
76.25 1.9452
76.275 1.9832
76.3 2.016
76.325 2.0386
76.35 2.0499
76.375 2.0542
76.4 2.0549
76.425 2.054
76.45 2.0549
76.475 2.0569
76.5 2.0635
76.525 2.0724
76.55 2.0834
76.575 2.0949
76.6 2.1025
76.625 2.1034
76.65 2.0973
76.675 2.0866
76.7 2.0795
76.725 2.0912
76.75 2.1219
76.775 2.1589
76.8 2.1946
76.825 2.2234
76.85 2.2449
76.875 2.2627
76.9 2.279
76.925 2.2919
76.95 2.301
76.975 2.305
77 2.3053
77.025 2.304
77.05 2.3053
77.075 2.3207
77.1 2.3527
77.125 2.3925
77.15 2.4342
77.175 2.4771
77.2 2.5171
77.225 2.5542
77.25 2.5878
77.275 2.6155
77.3 2.6347
77.325 2.6438
77.35 2.6407
77.375 2.6271
77.4 2.61
77.425 2.5948
77.45 2.5815
77.475 2.5753
77.5 2.575
77.525 2.5747
77.55 2.5745
77.575 2.572
77.6 2.5665
77.625 2.5547
77.65 2.5337
77.675 2.5055
77.7 2.4725
77.725 2.4318
77.75 2.3782
77.775 2.3129
77.8 2.2419
77.825 2.1662
77.85 2.0837
77.875 1.9973
77.9 1.9109
77.925 1.8267
77.95 1.7469
77.975 1.6769
78 1.6236
78.025 1.5856
78.05 1.5532
78.075 1.5205
78.1 1.488
78.125 1.4553
78.15 1.4221
78.175 1.3896
78.2 1.3565
78.225 1.3212
78.25 1.282
78.275 1.2397
78.3 1.2017
78.325 1.1742
78.35 1.1507
78.375 1.1297
78.4 1.111
78.425 1.0965
78.45 1.0897
78.475 1.0921
78.5 1.097
78.525 1.1
78.55 1.0986
78.575 1.0927
78.6 1.0811
78.625 1.0629
78.65 1.0397
78.675 1.0151
78.7 0.9919
78.725 0.97
78.75 0.9506
78.775 0.939
78.8 0.9385
78.825 0.9456
78.85 0.954
78.875 0.9598
78.9 0.9638
78.925 0.9671
78.95 0.9655
78.975 0.9552
79 0.9381
79.025 0.9183
79.05 0.8965
79.075 0.873
79.1 0.8521
79.125 0.8346
79.15 0.8221
79.175 0.8136
79.2 0.8091
79.225 0.8073
79.25 0.8102
79.275 0.815
79.3 0.8174
79.325 0.8176
79.35 0.8174
79.375 0.8167
79.4 0.8164
79.425 0.8161
79.45 0.8119
79.475 0.8001
79.5 0.7865
79.525 0.7777
79.55 0.7768
79.575 0.7856
79.6 0.8021
79.625 0.8226
79.65 0.8466
79.675 0.876
79.7 0.9092
79.725 0.9424
79.75 0.9759
79.775 1.01
79.8 1.0426
79.825 1.0717
79.85 1.0953
79.875 1.1147
79.9 1.13
79.925 1.1475
79.95 1.1724
79.975 1.2031
80 1.2391
80.025 1.2753
80.05 1.3116
80.075 1.3473
80.1 1.3811
80.125 1.4094
80.15 1.4332
80.175 1.4574
80.2 1.4861
80.225 1.5169
80.25 1.5454
80.275 1.5734
80.3 1.6027
80.325 1.6296
80.35 1.6531
80.375 1.674
80.4 1.6936
80.425 1.7183
80.45 1.7497
80.475 1.7835
80.5 1.8121
80.525 1.8343
80.55 1.8476
80.575 1.8506
80.6 1.8462
80.625 1.8366
80.65 1.8253
80.675 1.8114
80.7 1.7928
80.725 1.7684
80.75 1.7368
80.775 1.6978
80.8 1.6547
80.825 1.6087
80.85 1.5689
80.875 1.5524
80.9 1.5593
80.925 1.5828
80.95 1.6254
80.975 1.6836
81 1.7407
81.025 1.7896
81.05 1.8348
81.075 1.8774
81.1 1.92
81.125 1.9677
81.15 2.0224
81.175 2.0789
81.2 2.13
81.225 2.1714
81.25 2.2036
81.275 2.2296
81.3 2.2482
81.325 2.2596
81.35 2.2658
81.375 2.2662
81.4 2.2587
81.425 2.2417
81.45 2.2162
81.475 2.1827
81.5 2.1388
81.525 2.0903
81.55 2.0448
81.575 2.0029
81.6 1.9614
81.625 1.9203
81.65 1.8799
81.675 1.8398
81.7 1.7951
81.725 1.742
81.75 1.6776
81.775 1.5991
81.8 1.5057
81.825 1.4031
81.85 1.2977
81.875 1.2039
81.9 1.1402
81.925 1.1121
81.95 1.1092
81.975 1.1176
82 1.1276
82.025 1.133
82.05 1.1347
82.075 1.1329
82.1 1.1275
82.125 1.1197
82.15 1.1107
82.175 1.1022
82.2 1.0958
82.225 1.0904
82.25 1.0835
82.275 1.0725
82.3 1.0544
82.325 1.0296
82.35 0.9977
82.375 0.9594
82.4 0.9162
82.425 0.8674
82.45 0.8134
82.475 0.756
82.5 0.706
82.525 0.676
82.55 0.6564
82.575 0.6385
82.6 0.6236
82.625 0.6093
82.65 0.5973
82.675 0.5903
82.7 0.5911
82.725 0.5964
82.75 0.5991
82.775 0.5993
82.8 0.5996
82.825 0.5975
82.85 0.5895
82.875 0.571
82.9 0.5421
82.925 0.505
82.95 0.4647
82.975 0.4253
83 0.3902
83.025 0.3612
83.05 0.3392
83.075 0.3167
83.1 0.2945
83.125 0.2735
83.15 0.2503
83.175 0.2232
83.2 0.1982
83.225 0.1777
83.25 0.1579
83.275 0.1406
83.3 0.1215
83.325 0.1033
83.35 0.0898
83.375 0.0786
83.4 0.0749
83.425 0.0857
83.45 0.1106
83.475 0.1396
83.5 0.167
83.525 0.1867
83.55 0.1972
83.575 0.2027
83.6 0.2222
83.625 0.2701
83.65 0.3393
83.675 0.4168
83.7 0.5
83.725 0.581
83.75 0.6576
83.775 0.7345
83.8 0.8156
83.825 0.9045
83.85 0.9979
83.875 1.0892
83.9 1.1739
83.925 1.2501
83.95 1.3222
83.975 1.3913
84 1.4557
84.025 1.5152
84.05 1.5677
84.075 1.6133
84.1 1.6568
84.125 1.6997
84.15 1.7425
84.175 1.7837
84.2 1.8176
84.225 1.8449
84.25 1.8682
84.275 1.8897
84.3 1.9141
84.325 1.9402
84.35 1.9675
84.375 1.9993
84.4 2.0324
84.425 2.0635
84.45 2.0898
84.475 2.111
84.5 2.1263
84.525 2.1351
84.55 2.1386
84.575 2.138
84.6 2.1322
84.625 2.1199
84.65 2.1027
84.675 2.0801
84.7 2.0533
84.725 2.0243
84.75 1.9951
84.775 1.9647
84.8 1.9332
84.825 1.901
84.85 1.8665
84.875 1.8324
84.9 1.8106
84.925 1.8045
84.95 1.8067
84.975 1.8099
85 1.8116
85.025 1.8109
85.05 1.8067
85.075 1.7974
85.1 1.79
85.125 1.7851
85.15 1.7857
85.175 1.798
85.2 1.8252
85.225 1.8653
85.25 1.9114
85.275 1.9638
85.3 2.0227
85.325 2.086
85.35 2.1474
85.375 2.2039
85.4 2.2519
85.425 2.2906
85.45 2.3197
85.475 2.3398
85.5 2.3504
85.525 2.3536
85.55 2.3505
85.575 2.3411
85.6 2.3241
85.625 2.2994
85.65 2.2691
85.675 2.2355
85.7 2.2009
85.725 2.1723
85.75 2.147
85.775 2.1198
85.8 2.0883
85.825 2.0542
85.85 2.018
85.875 1.9788
85.9 1.9348
85.925 1.8881
85.95 1.8473
85.975 1.8138
86 1.7852
86.025 1.7566
86.05 1.729
86.075 1.7011
86.1 1.6689
86.125 1.6323
86.15 1.5937
86.175 1.5627
86.2 1.5479
86.225 1.545
86.25 1.5477
86.275 1.5481
86.3 1.5467
86.325 1.5444
86.35 1.5396
86.375 1.5339
86.4 1.5308
86.425 1.5369
86.45 1.5515
86.475 1.5702
86.5 1.5878
86.525 1.5998
86.55 1.6093
86.575 1.6161
86.6 1.6215
86.625 1.6258
86.65 1.6298
86.675 1.6337
86.7 1.6361
86.725 1.6356
86.75 1.6292
86.775 1.6199
86.8 1.6088
86.825 1.5948
86.85 1.5784
86.875 1.5587
86.9 1.5343
86.925 1.5058
86.95 1.4749
86.975 1.4438
87 1.4138
87.025 1.385
87.05 1.3603
87.075 1.3445
87.1 1.341
87.125 1.3452
87.15 1.3516
87.175 1.3589
87.2 1.3655
87.225 1.3684
87.25 1.3655
87.275 1.356
87.3 1.3402
87.325 1.3169
87.35 1.2871
87.375 1.2523
87.4 1.2117
87.425 1.168
87.45 1.1213
87.475 1.0678
87.5 1.0049
87.525 0.9365
87.55 0.8712
87.575 0.8184
87.6 0.7753
87.625 0.7322
87.65 0.6871
87.675 0.6414
87.7 0.5923
87.725 0.5385
87.75 0.4853
87.775 0.4379
87.8 0.3934
87.825 0.3495
87.85 0.3045
87.875 0.2585
87.9 0.2119
87.925 0.1663
87.95 0.1222
87.975 0.0767
88 0.0264
88.025 -0.0275
88.05 -0.0818
88.075 -0.1367
88.1 -0.1922
88.125 -0.2533
88.15 -0.3211
88.175 -0.3883
88.2 -0.448
88.225 -0.4953
88.25 -0.5218
88.275 -0.5292
88.3 -0.5235
88.325 -0.5092
88.35 -0.4875
88.375 -0.4616
88.4 -0.437
88.425 -0.4186
88.45 -0.4184
88.475 -0.4378
88.5 -0.4708
88.525 -0.5106
88.55 -0.5545
88.575 -0.6054
88.6 -0.6603
88.625 -0.7167
88.65 -0.7805
88.675 -0.8505
88.7 -0.9186
88.725 -0.9784
88.75 -1.0196
88.775 -1.0454
88.8 -1.0679
88.825 -1.0891
88.85 -1.1089
88.875 -1.1255
88.9 -1.1392
88.925 -1.15
88.95 -1.1575
88.975 -1.1579
89 -1.1507
89.025 -1.1382
89.05 -1.1216
89.075 -1.0974
89.1 -1.0686
89.125 -1.0437
89.15 -1.0302
89.175 -1.0266
89.2 -1.0249
89.225 -1.0211
89.25 -1.0163
89.275 -1.0156
89.3 -1.0209
89.325 -1.0308
89.35 -1.0425
89.375 -1.0552
89.4 -1.0648
89.425 -1.0738
89.45 -1.0825
89.475 -1.0906
89.5 -1.098
89.525 -1.107
89.55 -1.1206
89.575 -1.133
89.6 -1.1349
89.625 -1.1251
89.65 -1.1114
89.675 -1.0933
89.7 -1.0691
89.725 -1.0408
89.75 -1.0098
89.775 -0.9733
89.8 -0.9236
89.825 -0.86
89.85 -0.7852
89.875 -0.7037
89.9 -0.6214
89.925 -0.5413
89.95 -0.4643
89.975 -0.3899
90 -0.3205
90.025 -0.2541
90.05 -0.1891
90.075 -0.1205
90.1 -0.0471
90.125 0.0193
90.15 0.0756
90.175 0.1233
90.2 0.1632
90.225 0.1988
90.25 0.2349
90.275 0.2684
90.3 0.2941
90.325 0.3105
90.35 0.3173
90.375 0.313
90.4 0.2979
90.425 0.2754
90.45 0.2496
90.475 0.2237
90.5 0.2012
90.525 0.1835
90.55 0.17
90.575 0.1606
90.6 0.1561
90.625 0.1534
90.65 0.1505
90.675 0.1502
90.7 0.1534
90.725 0.159
90.75 0.1608
90.775 0.1568
90.8 0.1488
90.825 0.1358
90.85 0.1188
90.875 0.1022
90.9 0.0901
90.925 0.0832
90.95 0.0835
90.975 0.0869
91 0.0951
91.025 0.1099
91.05 0.1355
91.075 0.1731
91.1 0.2179
91.125 0.2659
91.15 0.3151
91.175 0.3637
91.2 0.4084
91.225 0.4471
91.25 0.4789
91.275 0.5034
91.3 0.5211
91.325 0.5328
91.35 0.5406
91.375 0.5438
91.4 0.5434
91.425 0.5388
91.45 0.5306
91.475 0.5203
91.5 0.5063
91.525 0.4877
91.55 0.4656
91.575 0.4398
91.6 0.4117
91.625 0.3803
91.65 0.3442
91.675 0.3079
91.7 0.2759
91.725 0.2472
91.75 0.2202
91.775 0.1933
91.8 0.1631
91.825 0.1298
91.85 0.0956
91.875 0.0596
91.9 0.0203
91.925 -0.0247
91.95 -0.0763
91.975 -0.1345
92 -0.1952
92.025 -0.2567
92.05 -0.3144
92.075 -0.3574
92.1 -0.3843
92.125 -0.4014
92.15 -0.4131
92.175 -0.4236
92.2 -0.4384
92.225 -0.4588
92.25 -0.486
92.275 -0.5211
92.3 -0.5637
92.325 -0.6144
92.35 -0.6665
92.375 -0.7067
92.4 -0.7324
92.425 -0.7444
92.45 -0.748
92.475 -0.7472
92.5 -0.74
92.525 -0.7251
92.55 -0.7023
92.575 -0.6722
92.6 -0.6364
92.625 -0.5948
92.65 -0.5499
92.675 -0.5001
92.7 -0.4441
92.725 -0.3862
92.75 -0.3302
92.775 -0.2777
92.8 -0.2248
92.825 -0.173
92.85 -0.1271
92.875 -0.0879
92.9 -0.0546
92.925 -0.0258
92.95 0.0027
92.975 0.0307
93 0.0516
93.025 0.0639
93.05 0.0646
93.075 0.0553
93.1 0.0404
93.125 0.0251
93.15 0.0154
93.175 0.014
93.2 0.0252
93.225 0.0518
93.25 0.0954
93.275 0.1527
93.3 0.2172
93.325 0.2832
93.35 0.3437
93.375 0.3967
93.4 0.4429
93.425 0.4885
93.45 0.5328
93.475 0.5722
93.5 0.6038
93.525 0.6254
93.55 0.6366
93.575 0.6376
93.6 0.6263
93.625 0.6012
93.65 0.5632
93.675 0.5134
93.7 0.4552
93.725 0.3961
93.75 0.3421
93.775 0.2999
93.8 0.2738
93.825 0.2694
93.85 0.2823
93.875 0.3028
93.9 0.3273
93.925 0.3511
93.95 0.3716
93.975 0.3859
94 0.3905
94.025 0.3855
94.05 0.3731
94.075 0.3564
94.1 0.3351
94.125 0.3083
94.15 0.2785
94.175 0.2452
94.2 0.2087
94.225 0.1693
94.25 0.1359
94.275 0.116
94.3 0.1113
94.325 0.1159
94.35 0.1357
94.375 0.1666
94.4 0.2027
94.425 0.2391
94.45 0.2726
94.475 0.304
94.5 0.3383
94.525 0.3814
94.55 0.4334
94.575 0.4903
94.6 0.5511
94.625 0.6207
94.65 0.6977
94.675 0.7727
94.7 0.842
94.725 0.9048
94.75 0.9615
94.775 1.0115
94.8 1.0541
94.825 1.0899
94.85 1.1212
94.875 1.154
94.9 1.1928
94.925 1.2313
94.95 1.266
94.975 1.2932
95 1.3138
95.025 1.3279
95.05 1.3341
95.075 1.3348
95.1 1.3322
95.125 1.3248
95.15 1.3116
95.175 1.296
95.2 1.2751
95.225 1.247
95.25 1.2115
95.275 1.1672
95.3 1.1138
95.325 1.0526
95.35 0.9827
95.375 0.9127
95.4 0.8584
95.425 0.8253
95.45 0.8009
95.475 0.7764
95.5 0.7465
95.525 0.7093
95.55 0.6628
95.575 0.6053
95.6 0.545
95.625 0.4893
95.65 0.4354
95.675 0.3798
95.7 0.3234
95.725 0.2674
95.75 0.2143
95.775 0.171
95.8 0.1394
95.825 0.1237
95.85 0.1253
95.875 0.1364
95.9 0.1464
95.925 0.1517
95.95 0.1489
95.975 0.1342
96 0.1088
96.025 0.0739
96.05 0.0286
96.075 -0.0219
96.1 -0.0668
96.125 -0.1075
96.15 -0.1473
96.175 -0.1864
96.2 -0.2119
96.225 -0.2181
96.25 -0.2167
96.275 -0.2154
96.3 -0.2159
96.325 -0.2165
96.35 -0.2114
96.375 -0.1959
96.4 -0.1679
96.425 -0.1306
96.45 -0.0805
96.475 -0.0204
96.5 0.0419
96.525 0.0978
96.55 0.1458
96.575 0.1855
96.6 0.2187
96.625 0.2441
96.65 0.2618
96.675 0.271
96.7 0.2732
96.725 0.2687
96.75 0.2592
96.775 0.2479
96.8 0.2386
96.825 0.2338
96.85 0.2343
96.875 0.2429
96.9 0.2564
96.925 0.2718
96.95 0.2875
96.975 0.3019
97 0.316
97.025 0.3344
97.05 0.3636
97.075 0.3998
97.1 0.4394
97.125 0.4821
97.15 0.5266
97.175 0.5788
97.2 0.6428
97.225 0.7124
97.25 0.7775
97.275 0.8352
97.3 0.8862
97.325 0.9305
97.35 0.9683
97.375 1.0029
97.4 1.0391
97.425 1.0777
97.45 1.1163
97.475 1.1513
97.5 1.1782
97.525 1.1962
97.55 1.2081
97.575 1.2155
97.6 1.2213
97.625 1.2318
97.65 1.2465
97.675 1.2597
97.7 1.2681
97.725 1.2686
97.75 1.2623
97.775 1.2498
97.8 1.232
97.825 1.2084
97.85 1.1819
97.875 1.1654
97.9 1.1651
97.925 1.1697
97.95 1.1716
97.975 1.1707
98 1.174
98.025 1.1858
98.05 1.2062
98.075 1.2355
98.1 1.2674
98.125 1.2991
98.15 1.3282
98.175 1.3533
98.2 1.3746
98.225 1.3889
98.25 1.3984
98.275 1.4059
98.3 1.4102
98.325 1.4068
98.35 1.3952
98.375 1.3747
98.4 1.3427
98.425 1.3011
98.45 1.2503
98.475 1.1896
98.5 1.1223
98.525 1.0513
98.55 0.9773
98.575 0.8991
98.6 0.8163
98.625 0.7295
98.65 0.6386
98.675 0.5421
98.7 0.4407
98.725 0.3424
98.75 0.2429
98.775 0.1503
98.8 0.0707
98.825 0.0125
98.85 -0.0301
98.875 -0.0664
98.9 -0.1059
98.925 -0.1466
98.95 -0.1885
98.975 -0.2298
99 -0.2658
99.025 -0.2921
99.05 -0.3074
99.075 -0.3093
99.1 -0.3044
99.125 -0.2921
99.15 -0.2763
99.175 -0.2584
99.2 -0.2437
99.225 -0.2349
99.25 -0.2326
99.275 -0.2374
99.3 -0.2456
99.325 -0.2535
99.35 -0.2549
99.375 -0.2474
99.4 -0.224
99.425 -0.1867
99.45 -0.1413
99.475 -0.095
99.5 -0.0468
99.525 0.0024
99.55 0.0554
99.575 0.1153
99.6 0.1828
99.625 0.2602
99.65 0.3408
99.675 0.4184
99.7 0.4919
99.725 0.5578
99.75 0.6153
99.775 0.6669
99.8 0.7123
99.825 0.7502
99.85 0.7855
99.875 0.8211
99.9 0.8573
99.925 0.8976
99.95 0.9501
99.975 1.0169
100 1.0868
