# Supplementary material for: Uptake of N2O5 by aqueous aerosol unveiled using chemically accurate many-body potentials
Source: Nat Commun. 2022 Mar 10;13:1266. doi: 10.1038/s41467-022-28697-8 (PMC8913772; doi:10.1038/s41467-022-28697-8)
Supplement: Supplementary file 3 — Source Data [file 41467_2022_28697_MOESM3_ESM.zip › n2o5-uptake-data/Fig2/scattering/rep04run13/relcom_gds.dat]

0.025 12.083
0.05 12.0433
0.075 12.0035
0.1 11.9638
0.125 11.924
0.15 11.8841
0.175 11.8443
0.2 11.8045
0.225 11.7646
0.25 11.7248
0.275 11.6849
0.3 11.645
0.325 11.6051
0.35 11.5651
0.375 11.5252
0.4 11.4852
0.425 11.4452
0.45 11.4052
0.475 11.3652
0.5 11.3251
0.525 11.2849
0.55 11.2447
0.575 11.2045
0.6 11.1642
0.625 11.1239
0.65 11.0835
0.675 11.0431
0.7 11.0027
0.725 10.9622
0.75 10.9217
0.775 10.8811
0.8 10.8405
0.825 10.7999
0.85 10.7593
0.875 10.7186
0.9 10.6778
0.925 10.637
0.95 10.5962
0.975 10.5554
1 10.5145
1.025 10.4737
1.05 10.4327
1.075 10.3918
1.1 10.3508
1.125 10.3097
1.15 10.2687
1.175 10.2276
1.2 10.1865
1.225 10.1453
1.25 10.1041
1.275 10.0629
1.3 10.0216
1.325 9.9803
1.35 9.939
1.375 9.8976
1.4 9.8561
1.425 9.8146
1.45 9.773
1.475 9.7314
1.5 9.6897
1.525 9.648
1.55 9.6062
1.575 9.5644
1.6 9.5226
1.625 9.4807
1.65 9.4388
1.675 9.3968
1.7 9.3548
1.725 9.3128
1.75 9.2707
1.775 9.2286
1.8 9.1864
1.825 9.1442
1.85 9.102
1.875 9.0597
1.9 9.0174
1.925 8.975
1.95 8.9325
1.975 8.89
2 8.8474
2.025 8.8047
2.05 8.762
2.075 8.7191
2.1 8.6762
2.125 8.6332
2.15 8.5902
2.175 8.547
2.2 8.5037
2.225 8.4602
2.25 8.4164
2.275 8.3725
2.3 8.3284
2.325 8.2843
2.35 8.2399
2.375 8.1952
2.4 8.1504
2.425 8.1054
2.45 8.0604
2.475 8.0152
2.5 7.9699
2.525 7.9245
2.55 7.879
2.575 7.8334
2.6 7.7877
2.625 7.7419
2.65 7.696
2.675 7.65
2.7 7.6038
2.725 7.5576
2.75 7.5112
2.775 7.4646
2.8 7.418
2.825 7.3711
2.85 7.3241
2.875 7.2769
2.9 7.2296
2.925 7.1821
2.95 7.1345
2.975 7.0867
3 7.0386
3.025 6.9902
3.05 6.9416
3.075 6.8927
3.1 6.8435
3.125 6.7941
3.15 6.7443
3.175 6.6941
3.2 6.6436
3.225 6.5929
3.25 6.5418
3.275 6.4903
3.3 6.4386
3.325 6.3864
3.35 6.3337
3.375 6.2806
3.4 6.2269
3.425 6.1727
3.45 6.1179
3.475 6.0625
3.5 6.0066
3.525 5.9501
3.55 5.893
3.575 5.8347
3.6 5.7754
3.625 5.7149
3.65 5.653
3.675 5.5902
3.7 5.5258
3.725 5.4594
3.75 5.3902
3.775 5.3184
3.8 5.2437
3.825 5.1676
3.85 5.0914
3.875 5.0163
3.9 4.9435
3.925 4.8763
3.95 4.8132
3.975 4.7522
4 4.6926
4.025 4.6333
4.05 4.5732
4.075 4.5114
4.1 4.4479
4.125 4.3825
4.15 4.3147
4.175 4.2452
4.2 4.1766
4.225 4.1109
4.25 4.0481
4.275 3.9869
4.3 3.9253
4.325 3.8631
4.35 3.7999
4.375 3.735
4.4 3.6688
4.425 3.6028
4.45 3.5372
4.475 3.471
4.5 3.4036
4.525 3.3336
4.55 3.2602
4.575 3.1832
4.6 3.103
4.625 3.0186
4.65 2.9299
4.675 2.8368
4.7 2.7391
4.725 2.6363
4.75 2.5278
4.775 2.4122
4.8 2.2899
4.825 2.1627
4.85 2.031
4.875 1.8942
4.9 1.7515
4.925 1.6042
4.95 1.4558
4.975 1.3098
5 1.1698
5.025 1.0327
5.05 0.8974
5.075 0.7667
5.1 0.6399
5.125 0.5206
5.15 0.415
5.175 0.3249
5.2 0.245
5.225 0.1673
5.25 0.09
5.275 0.0142
5.3 -0.0646
5.325 -0.1474
5.35 -0.234
5.375 -0.3228
5.4 -0.4099
5.425 -0.4927
5.45 -0.5705
5.475 -0.6372
5.5 -0.693
5.525 -0.7325
5.55 -0.7539
5.575 -0.7627
5.6 -0.7715
5.625 -0.7866
5.65 -0.8027
5.675 -0.8214
5.7 -0.8464
5.725 -0.879
5.75 -0.9158
5.775 -0.9586
5.8 -1.0116
5.825 -1.0732
5.85 -1.1385
5.875 -1.2078
5.9 -1.2795
5.925 -1.3455
5.95 -1.3985
5.975 -1.44
6 -1.4684
6.025 -1.4859
6.05 -1.4883
6.075 -1.4794
6.1 -1.4614
6.125 -1.4327
6.15 -1.3963
6.175 -1.3521
6.2 -1.3005
6.225 -1.2478
6.25 -1.1985
6.275 -1.1533
6.3 -1.11
6.325 -1.0651
6.35 -1.0151
6.375 -0.9605
6.4 -0.9008
6.425 -0.8378
6.45 -0.7758
6.475 -0.7173
6.5 -0.6628
6.525 -0.6105
6.55 -0.5623
6.575 -0.5185
6.6 -0.4815
6.625 -0.4524
6.65 -0.4306
6.675 -0.4146
6.7 -0.3998
6.725 -0.3801
6.75 -0.3524
6.775 -0.3242
6.8 -0.2933
6.825 -0.2536
6.85 -0.1955
6.875 -0.1231
6.9 -0.0443
6.925 0.0369
6.95 0.1205
6.975 0.2026
7 0.2793
7.025 0.3498
7.05 0.4201
7.075 0.4998
7.1 0.5866
7.125 0.6782
7.15 0.7701
7.175 0.8586
7.2 0.9477
7.225 1.0381
7.25 1.1267
7.275 1.2085
7.3 1.2817
7.325 1.3469
7.35 1.4037
7.375 1.4515
7.4 1.4901
7.425 1.5195
7.45 1.5401
7.475 1.5519
7.5 1.5553
7.525 1.5502
7.55 1.5373
7.575 1.5178
7.6 1.4937
7.625 1.4649
7.65 1.4317
7.675 1.3924
7.7 1.3466
7.725 1.2934
7.75 1.2327
7.775 1.1683
7.8 1.1011
7.825 1.0337
7.85 0.9753
7.875 0.9287
7.9 0.8846
7.925 0.8413
7.95 0.7985
7.975 0.7521
8 0.7024
8.025 0.6546
8.05 0.6135
8.075 0.5817
8.1 0.5621
8.125 0.5578
8.15 0.5691
8.175 0.5901
8.2 0.6159
8.225 0.6441
8.25 0.672
8.275 0.6941
8.3 0.708
8.325 0.7119
8.35 0.7041
8.375 0.686
8.4 0.6564
8.425 0.6137
8.45 0.5645
8.475 0.5214
8.5 0.4862
8.525 0.4526
8.55 0.418
8.575 0.3809
8.6 0.3401
8.625 0.2994
8.65 0.2671
8.675 0.242
8.7 0.215
8.725 0.1849
8.75 0.1558
8.775 0.1364
8.8 0.136
8.825 0.1597
8.85 0.1994
8.875 0.2469
8.9 0.2941
8.925 0.3388
8.95 0.3847
8.975 0.4343
9 0.4859
9.025 0.5349
9.05 0.5773
9.075 0.6133
9.1 0.6428
9.125 0.6672
9.15 0.6911
9.175 0.7191
9.2 0.7498
9.225 0.778
9.25 0.8005
9.275 0.8152
9.3 0.8231
9.325 0.8249
9.35 0.8222
9.375 0.8184
9.4 0.8169
9.425 0.8201
9.45 0.8271
9.475 0.8364
9.5 0.8443
9.525 0.8487
9.55 0.8497
9.575 0.847
9.6 0.8429
9.625 0.8364
9.65 0.8262
9.675 0.8168
9.7 0.8104
9.725 0.8043
9.75 0.7948
9.775 0.7791
9.8 0.7586
9.825 0.7362
9.85 0.718
9.875 0.7071
9.9 0.7033
9.925 0.7052
9.95 0.7093
9.975 0.7146
10 0.7176
10.025 0.7158
10.05 0.71
10.075 0.6987
10.1 0.6841
10.125 0.667
10.15 0.6459
10.175 0.6201
10.2 0.5889
10.225 0.5506
10.25 0.5067
10.275 0.4571
10.3 0.4028
10.325 0.3431
10.35 0.281
10.375 0.223
10.4 0.1725
10.425 0.1331
10.45 0.1146
10.475 0.109
10.5 0.1147
10.525 0.1259
10.55 0.1399
10.575 0.1524
10.6 0.1628
10.625 0.1771
10.65 0.1993
10.675 0.2278
10.7 0.2554
10.725 0.2778
10.75 0.2928
10.775 0.2991
10.8 0.2953
10.825 0.2802
10.85 0.2536
10.875 0.2139
10.9 0.1629
10.925 0.1052
10.95 0.0498
10.975 0.0159
11 0.0098
11.025 0.0228
11.05 0.0424
11.075 0.0572
11.1 0.0627
11.125 0.0602
11.15 0.0569
11.175 0.0593
11.2 0.0704
11.225 0.0839
11.25 0.0954
11.275 0.1023
11.3 0.1064
11.325 0.1105
11.35 0.1162
11.375 0.1273
11.4 0.1447
11.425 0.1657
11.45 0.1904
11.475 0.2152
11.5 0.2346
11.525 0.2476
11.55 0.2558
11.575 0.2622
11.6 0.2651
11.625 0.2583
11.65 0.2396
11.675 0.2084
11.7 0.1688
11.725 0.1288
11.75 0.0977
11.775 0.0809
11.8 0.0735
11.825 0.0697
11.85 0.0631
11.875 0.055
11.9 0.0456
11.925 0.0317
11.95 0.0175
11.975 0.0144
12 0.0263
12.025 0.0482
12.05 0.0785
12.075 0.1113
12.1 0.1421
12.125 0.1727
12.15 0.2068
12.175 0.2414
12.2 0.2673
12.225 0.2836
12.25 0.2937
12.275 0.2988
12.3 0.3038
12.325 0.3116
12.35 0.3253
12.375 0.3473
12.4 0.3735
12.425 0.3992
12.45 0.4181
12.475 0.4311
12.5 0.444
12.525 0.4594
12.55 0.478
12.575 0.5003
12.6 0.5261
12.625 0.5528
12.65 0.5779
12.675 0.5956
12.7 0.6046
12.725 0.6056
12.75 0.5977
12.775 0.5831
12.8 0.5635
12.825 0.5429
12.85 0.5227
12.875 0.504
12.9 0.4899
12.925 0.4809
12.95 0.4761
12.975 0.4771
13 0.4803
13.025 0.4814
13.05 0.4793
13.075 0.4768
13.1 0.4749
13.125 0.4765
13.15 0.4827
13.175 0.4906
13.2 0.4992
13.225 0.5086
13.25 0.5152
13.275 0.516
13.3 0.5122
13.325 0.504
13.35 0.4882
13.375 0.4664
13.4 0.4426
13.425 0.4152
13.45 0.3839
13.475 0.3518
13.5 0.3214
13.525 0.2944
13.55 0.2775
13.575 0.2758
13.6 0.2869
13.625 0.2991
13.65 0.3097
13.675 0.3163
13.7 0.3205
13.725 0.317
13.75 0.306
13.775 0.2903
13.8 0.2681
13.825 0.2405
13.85 0.2096
13.875 0.1733
13.9 0.1277
13.925 0.0737
13.95 0.0161
13.975 -0.0438
14 -0.1059
14.025 -0.1653
14.05 -0.2155
14.075 -0.2587
14.1 -0.2988
14.125 -0.3368
14.15 -0.3726
14.175 -0.4051
14.2 -0.4319
14.225 -0.4536
14.25 -0.471
14.275 -0.4864
14.3 -0.5021
14.325 -0.5183
14.35 -0.5357
14.375 -0.5565
14.4 -0.5823
14.425 -0.6133
14.45 -0.6483
14.475 -0.6903
14.5 -0.7376
14.525 -0.7872
14.55 -0.8398
14.575 -0.8953
14.6 -0.9461
14.625 -0.9845
14.65 -1.0147
14.675 -1.0393
14.7 -1.0594
14.725 -1.0778
14.75 -1.0958
14.775 -1.1151
14.8 -1.1298
14.825 -1.1366
14.85 -1.1354
14.875 -1.1229
14.9 -1.1015
14.925 -1.0803
14.95 -1.0584
14.975 -1.0358
15 -1.0138
15.025 -0.9894
15.05 -0.9648
15.075 -0.9442
15.1 -0.9283
15.125 -0.9117
15.15 -0.8936
15.175 -0.8786
15.2 -0.8641
15.225 -0.8478
15.25 -0.8293
15.275 -0.8065
15.3 -0.7813
15.325 -0.7608
15.35 -0.7477
15.375 -0.741
15.4 -0.738
15.425 -0.7366
15.45 -0.7379
15.475 -0.7427
15.5 -0.7497
15.525 -0.7504
15.55 -0.737
15.575 -0.7154
15.6 -0.6916
15.625 -0.6679
15.65 -0.6441
15.675 -0.6207
15.7 -0.5978
15.725 -0.5777
15.75 -0.5634
15.775 -0.5567
15.8 -0.5594
15.825 -0.5733
15.85 -0.6021
15.875 -0.6454
15.9 -0.698
15.925 -0.754
15.95 -0.8039
15.975 -0.8418
16 -0.8696
16.025 -0.8922
16.05 -0.9143
16.075 -0.9372
16.1 -0.9629
16.125 -0.9957
16.15 -1.0351
16.175 -1.0767
16.2 -1.1099
16.225 -1.1319
16.25 -1.1461
16.275 -1.1443
16.3 -1.1219
16.325 -1.0939
16.35 -1.0739
16.375 -1.0659
16.4 -1.0673
16.425 -1.0768
16.45 -1.0909
16.475 -1.1041
16.5 -1.109
16.525 -1.1075
16.55 -1.1037
16.575 -1.1003
16.6 -1.0977
16.625 -1.0996
16.65 -1.1091
16.675 -1.1232
16.7 -1.139
16.725 -1.1501
16.75 -1.1515
16.775 -1.1497
16.8 -1.1508
16.825 -1.1538
16.85 -1.1557
16.875 -1.1527
16.9 -1.1493
16.925 -1.1482
16.95 -1.1518
16.975 -1.161
17 -1.1769
17.025 -1.1963
17.05 -1.2147
17.075 -1.2331
17.1 -1.2536
17.125 -1.2769
17.15 -1.2952
17.175 -1.3035
17.2 -1.3045
17.225 -1.3119
17.25 -1.3278
17.275 -1.3476
17.3 -1.3563
17.325 -1.3397
17.35 -1.3143
17.375 -1.2876
17.4 -1.2638
17.425 -1.2382
17.45 -1.2081
17.475 -1.1712
17.5 -1.1313
17.525 -1.0928
17.55 -1.0595
17.575 -1.0391
17.6 -1.0379
17.625 -1.0533
17.65 -1.0794
17.675 -1.1077
17.7 -1.1249
17.725 -1.1265
17.75 -1.1177
17.775 -1.0976
17.8 -1.0623
17.825 -1.0135
17.85 -0.96
17.875 -0.9087
17.9 -0.8583
17.925 -0.8077
17.95 -0.7588
17.975 -0.711
18 -0.6638
18.025 -0.6217
18.05 -0.5957
18.075 -0.5864
18.1 -0.5887
18.125 -0.6005
18.15 -0.6206
18.175 -0.6493
18.2 -0.6853
18.225 -0.7251
18.25 -0.7588
18.275 -0.777
18.3 -0.7914
18.325 -0.8062
18.35 -0.8166
18.375 -0.8219
18.4 -0.8291
18.425 -0.8433
18.45 -0.8667
18.475 -0.8958
18.5 -0.9298
18.525 -0.9704
18.55 -1.0055
18.575 -1.0175
18.6 -1.0078
18.625 -0.9876
18.65 -0.9633
18.675 -0.9338
18.7 -0.9012
18.725 -0.8673
18.75 -0.8325
18.775 -0.7996
18.8 -0.7715
18.825 -0.7533
18.85 -0.7421
18.875 -0.7391
18.9 -0.7429
18.925 -0.748
18.95 -0.749
18.975 -0.7452
19 -0.7423
19.025 -0.7442
19.05 -0.7559
19.075 -0.7764
19.1 -0.8047
19.125 -0.8377
19.15 -0.8699
19.175 -0.9
19.2 -0.925
19.225 -0.945
19.25 -0.959
19.275 -0.9664
19.3 -0.9712
19.325 -0.9746
19.35 -0.9802
19.375 -0.9864
19.4 -0.9918
19.425 -0.9939
19.45 -0.9941
19.475 -0.996
19.5 -1.0013
19.525 -1.0099
19.55 -1.0231
19.575 -1.0372
19.6 -1.0515
19.625 -1.0694
19.65 -1.0922
19.675 -1.1204
19.7 -1.1558
19.725 -1.1957
19.75 -1.2348
19.775 -1.2668
19.8 -1.2926
19.825 -1.3096
19.85 -1.3146
19.875 -1.3071
19.9 -1.2792
19.925 -1.2312
19.95 -1.1727
19.975 -1.1026
20 -1.0326
20.025 -0.971
20.05 -0.92
20.075 -0.8806
20.1 -0.8511
20.125 -0.8305
20.15 -0.8204
20.175 -0.8172
20.2 -0.8188
20.225 -0.8223
20.25 -0.82
20.275 -0.8053
20.3 -0.782
20.325 -0.7566
20.35 -0.7343
20.375 -0.7172
20.4 -0.7058
20.425 -0.6983
20.45 -0.6981
20.475 -0.6988
20.5 -0.6969
20.525 -0.6943
20.55 -0.6837
20.575 -0.6675
20.6 -0.6483
20.625 -0.6302
20.65 -0.618
20.675 -0.614
20.7 -0.616
20.725 -0.6188
20.75 -0.6167
20.775 -0.6073
20.8 -0.5936
20.825 -0.5804
20.85 -0.5679
20.875 -0.5568
20.9 -0.5481
20.925 -0.5405
20.95 -0.533
20.975 -0.5265
21 -0.52
21.025 -0.512
21.05 -0.4988
21.075 -0.4788
21.1 -0.457
21.125 -0.4349
21.15 -0.4174
21.175 -0.4064
21.2 -0.4009
21.225 -0.4047
21.25 -0.4179
21.275 -0.4357
21.3 -0.4547
21.325 -0.4716
21.35 -0.4843
21.375 -0.4888
21.4 -0.484
21.425 -0.4776
21.45 -0.4758
21.475 -0.4797
21.5 -0.4875
21.525 -0.4981
21.55 -0.5123
21.575 -0.5247
21.6 -0.5375
21.625 -0.5524
21.65 -0.57
21.675 -0.5897
21.7 -0.6076
21.725 -0.6223
21.75 -0.6297
21.775 -0.6333
21.8 -0.6331
21.825 -0.627
21.85 -0.6171
21.875 -0.6094
21.9 -0.6088
21.925 -0.6143
21.95 -0.6246
21.975 -0.6367
22 -0.6395
22.025 -0.6346
22.05 -0.6303
22.075 -0.631
22.1 -0.634
22.125 -0.6393
22.15 -0.6514
22.175 -0.6711
22.2 -0.6968
22.225 -0.7306
22.25 -0.7686
22.275 -0.8013
22.3 -0.8283
22.325 -0.8542
22.35 -0.88
22.375 -0.9092
22.4 -0.9424
22.425 -0.9714
22.45 -0.9953
22.475 -1.0137
22.5 -1.027
22.525 -1.0333
22.55 -1.0331
22.575 -1.0275
22.6 -1.0205
22.625 -1.0126
22.65 -1.0039
22.675 -0.9946
22.7 -0.9842
22.725 -0.9742
22.75 -0.9631
22.775 -0.9495
22.8 -0.9339
22.825 -0.9118
22.85 -0.8819
22.875 -0.845
22.9 -0.8056
22.925 -0.7679
22.95 -0.7323
22.975 -0.6954
23 -0.6508
23.025 -0.5952
23.05 -0.5313
23.075 -0.4643
23.1 -0.3966
23.125 -0.3302
23.15 -0.262
23.175 -0.1943
23.2 -0.1296
23.225 -0.0718
23.25 -0.0234
23.275 0.0153
23.3 0.0459
23.325 0.0698
23.35 0.0885
23.375 0.1022
23.4 0.1112
23.425 0.1145
23.45 0.1141
23.475 0.1167
23.5 0.1292
23.525 0.1506
23.55 0.1718
23.575 0.1852
23.6 0.187
23.625 0.1785
23.65 0.1629
23.675 0.1441
23.7 0.1234
23.725 0.1022
23.75 0.0872
23.775 0.0793
23.8 0.0756
23.825 0.0722
23.85 0.0684
23.875 0.0652
23.9 0.0604
23.925 0.0553
23.95 0.0492
23.975 0.0395
24 0.03
24.025 0.0251
24.05 0.0262
24.075 0.0329
24.1 0.0405
24.125 0.047
24.15 0.0488
24.175 0.0476
24.2 0.0485
24.225 0.0518
24.25 0.0554
24.275 0.058
24.3 0.0579
24.325 0.0597
24.35 0.0661
24.375 0.0759
24.4 0.0811
24.425 0.0788
24.45 0.0694
24.475 0.0506
24.5 0.0233
24.525 -0.013
24.55 -0.0527
24.575 -0.0925
24.6 -0.1332
24.625 -0.18
24.65 -0.2283
24.675 -0.2708
24.7 -0.309
24.725 -0.3472
24.75 -0.3829
24.775 -0.4128
24.8 -0.433
24.825 -0.4399
24.85 -0.4356
24.875 -0.4247
24.9 -0.4085
24.925 -0.3898
24.95 -0.3709
24.975 -0.3554
25 -0.3436
25.025 -0.3342
25.05 -0.3253
25.075 -0.3193
25.1 -0.3153
25.125 -0.3124
25.15 -0.3094
25.175 -0.3058
25.2 -0.3035
25.225 -0.3012
25.25 -0.2953
25.275 -0.2864
25.3 -0.2763
25.325 -0.2724
25.35 -0.276
25.375 -0.288
25.4 -0.3118
25.425 -0.3461
25.45 -0.3851
25.475 -0.4258
25.5 -0.4679
25.525 -0.5071
25.55 -0.5423
25.575 -0.5684
25.6 -0.5789
25.625 -0.5829
25.65 -0.5827
25.675 -0.5809
25.7 -0.579
25.725 -0.5779
25.75 -0.5842
25.775 -0.5929
25.8 -0.5905
25.825 -0.5807
25.85 -0.5695
25.875 -0.5603
25.9 -0.5561
25.925 -0.5576
25.95 -0.563
25.975 -0.5738
26 -0.5886
26.025 -0.6081
26.05 -0.6324
26.075 -0.6609
26.1 -0.6941
26.125 -0.7331
26.15 -0.7743
26.175 -0.8104
26.2 -0.8384
26.225 -0.8561
26.25 -0.8591
26.275 -0.8457
26.3 -0.8211
26.325 -0.7859
26.35 -0.7449
26.375 -0.7114
26.4 -0.6892
26.425 -0.6767
26.45 -0.674
26.475 -0.6819
26.5 -0.702
26.525 -0.7339
26.55 -0.7782
26.575 -0.831
26.6 -0.8877
26.625 -0.9331
26.65 -0.955
26.675 -0.9526
26.7 -0.9442
26.725 -0.9371
26.75 -0.9316
26.775 -0.9304
26.8 -0.9359
26.825 -0.9456
26.85 -0.9563
26.875 -0.9671
26.9 -0.975
26.925 -0.9796
26.95 -0.982
26.975 -0.9846
27 -0.9878
27.025 -0.9891
27.05 -0.9873
27.075 -0.9852
27.1 -0.9806
27.125 -0.9673
27.15 -0.9421
27.175 -0.907
27.2 -0.8684
27.225 -0.8335
27.25 -0.807
27.275 -0.7924
27.3 -0.7928
27.325 -0.8097
27.35 -0.8389
27.375 -0.8738
27.4 -0.9073
27.425 -0.9315
27.45 -0.9416
27.475 -0.9405
27.5 -0.9286
27.525 -0.9026
27.55 -0.8662
27.575 -0.8304
27.6 -0.8057
27.625 -0.7889
27.65 -0.7778
27.675 -0.7717
27.7 -0.775
27.725 -0.7887
27.75 -0.8127
27.775 -0.8416
27.8 -0.8764
27.825 -0.9156
27.85 -0.9481
27.875 -0.9536
27.9 -0.9353
27.925 -0.9006
27.95 -0.857
27.975 -0.8014
28 -0.7417
28.025 -0.6876
28.05 -0.643
28.075 -0.6057
28.1 -0.5711
28.125 -0.534
28.15 -0.4954
28.175 -0.4551
28.2 -0.416
28.225 -0.3821
28.25 -0.3547
28.275 -0.3352
28.3 -0.3285
28.325 -0.3331
28.35 -0.3479
28.375 -0.3738
28.4 -0.4097
28.425 -0.4524
28.45 -0.4915
28.475 -0.5155
28.5 -0.5238
28.525 -0.5207
28.55 -0.5095
28.575 -0.492
28.6 -0.4768
28.625 -0.4651
28.65 -0.4547
28.675 -0.4417
28.7 -0.4248
28.725 -0.398
28.75 -0.3641
28.775 -0.3288
28.8 -0.2916
28.825 -0.2522
28.85 -0.2148
28.875 -0.1825
28.9 -0.1546
28.925 -0.1289
28.95 -0.1024
28.975 -0.0731
29 -0.0428
29.025 -0.007
29.05 0.0331
29.075 0.0751
29.1 0.1158
29.125 0.1514
29.15 0.1814
29.175 0.2113
29.2 0.2432
29.225 0.278
29.25 0.3232
29.275 0.3744
29.3 0.4193
29.325 0.4582
29.35 0.4877
29.375 0.5078
29.4 0.524
29.425 0.542
29.45 0.5647
29.475 0.5987
29.5 0.6492
29.525 0.7096
29.55 0.7719
29.575 0.8343
29.6 0.8958
29.625 0.9543
29.65 1.0072
29.675 1.0523
29.7 1.0889
29.725 1.1166
29.75 1.1348
29.775 1.1431
29.8 1.142
29.825 1.1333
29.85 1.1184
29.875 1.0981
29.9 1.0748
29.925 1.0493
29.95 1.0229
29.975 0.9955
30 0.963
30.025 0.9189
30.05 0.8601
30.075 0.7908
30.1 0.7168
30.125 0.6388
30.15 0.5535
30.175 0.4639
30.2 0.3749
30.225 0.2951
30.25 0.237
30.275 0.1875
30.3 0.1374
30.325 0.0831
30.35 0.0206
30.375 -0.0549
30.4 -0.1407
30.425 -0.2349
30.45 -0.334
30.475 -0.4317
30.5 -0.5213
30.525 -0.589
30.55 -0.6332
30.575 -0.6647
30.6 -0.6845
30.625 -0.6877
30.65 -0.6769
30.675 -0.6583
30.7 -0.637
30.725 -0.6186
30.75 -0.6071
30.775 -0.6014
30.8 -0.5961
30.825 -0.5828
30.85 -0.5462
30.875 -0.4978
30.9 -0.4499
30.925 -0.4084
30.95 -0.379
30.975 -0.3636
31 -0.3593
31.025 -0.3562
31.05 -0.3486
31.075 -0.3299
31.1 -0.3052
31.125 -0.2805
31.15 -0.2506
31.175 -0.2181
31.2 -0.1746
31.225 -0.1226
31.25 -0.0673
31.275 -0.0068
31.3 0.0557
31.325 0.1176
31.35 0.1796
31.375 0.2365
31.4 0.2823
31.425 0.321
31.45 0.3557
31.475 0.3857
31.5 0.411
31.525 0.4324
31.55 0.4473
31.575 0.4553
31.6 0.4565
31.625 0.4515
31.65 0.4378
31.675 0.4144
31.7 0.3807
31.725 0.3385
31.75 0.2879
31.775 0.229
31.8 0.1623
31.825 0.0888
31.85 0.0143
31.875 -0.06
31.9 -0.1324
31.925 -0.1984
31.95 -0.2552
31.975 -0.3074
32 -0.3568
32.025 -0.4057
32.05 -0.4546
32.075 -0.5056
32.1 -0.5591
32.125 -0.6153
32.15 -0.6736
32.175 -0.729
32.2 -0.7774
32.225 -0.8199
32.25 -0.8564
32.275 -0.8845
32.3 -0.9044
32.325 -0.9194
32.35 -0.9316
32.375 -0.9408
32.4 -0.9433
32.425 -0.9355
32.45 -0.9157
32.475 -0.8818
32.5 -0.8403
32.525 -0.7984
32.55 -0.76
32.575 -0.7233
32.6 -0.6846
32.625 -0.6436
32.65 -0.6006
32.675 -0.5601
32.7 -0.5284
32.725 -0.5102
32.75 -0.5026
32.775 -0.5036
32.8 -0.5119
32.825 -0.5242
32.85 -0.5344
32.875 -0.5446
32.9 -0.559
32.925 -0.5745
32.95 -0.588
32.975 -0.5988
33 -0.6074
33.025 -0.6166
33.05 -0.6236
33.075 -0.6205
33.1 -0.6039
33.125 -0.5851
33.15 -0.5697
33.175 -0.5564
33.2 -0.541
33.225 -0.5212
33.25 -0.4893
33.275 -0.4423
33.3 -0.3816
33.325 -0.3168
33.35 -0.2562
33.375 -0.2012
33.4 -0.1524
33.425 -0.111
33.45 -0.0787
33.475 -0.0583
33.5 -0.0537
33.525 -0.0609
33.55 -0.0765
33.575 -0.0943
33.6 -0.1085
33.625 -0.124
33.65 -0.1449
33.675 -0.1732
33.7 -0.2105
33.725 -0.256
33.75 -0.3084
33.775 -0.3655
33.8 -0.426
33.825 -0.4905
33.85 -0.5587
33.875 -0.6299
33.9 -0.7029
33.925 -0.778
33.95 -0.8509
33.975 -0.9223
34 -0.9913
34.025 -1.0579
34.05 -1.1169
34.075 -1.1631
34.1 -1.195
34.125 -1.2097
34.15 -1.2015
34.175 -1.1725
34.2 -1.1307
34.225 -1.0832
34.25 -1.0344
34.275 -0.988
34.3 -0.9443
34.325 -0.9056
34.35 -0.8739
34.375 -0.8492
34.4 -0.8281
34.425 -0.8002
34.45 -0.7564
34.475 -0.6979
34.5 -0.6333
34.525 -0.5613
34.55 -0.4823
34.575 -0.4029
34.6 -0.3304
34.625 -0.266
34.65 -0.2125
34.675 -0.1708
34.7 -0.142
34.725 -0.1289
34.75 -0.1298
34.775 -0.1398
34.8 -0.1568
34.825 -0.1793
34.85 -0.2049
34.875 -0.2325
34.9 -0.2635
34.925 -0.3005
34.95 -0.3418
34.975 -0.3843
35 -0.4218
35.025 -0.451
35.05 -0.4693
35.075 -0.4825
35.1 -0.4937
35.125 -0.5071
35.15 -0.524
35.175 -0.5397
35.2 -0.5474
35.225 -0.5433
35.25 -0.5329
35.275 -0.5212
35.3 -0.5135
35.325 -0.5123
35.35 -0.5199
35.375 -0.5354
35.4 -0.5581
35.425 -0.5886
35.45 -0.6265
35.475 -0.6661
35.5 -0.7092
35.525 -0.7514
35.55 -0.7904
35.575 -0.8296
35.6 -0.8685
35.625 -0.903
35.65 -0.9303
35.675 -0.9532
35.7 -0.9695
35.725 -0.9738
35.75 -0.9666
35.775 -0.9542
35.8 -0.9444
35.825 -0.9359
35.85 -0.9288
35.875 -0.9262
35.9 -0.9316
35.925 -0.946
35.95 -0.9651
35.975 -0.9838
36 -1.0016
36.025 -1.0117
36.05 -1.0068
36.075 -0.9944
36.1 -0.9772
36.125 -0.9561
36.15 -0.9251
36.175 -0.8737
36.2 -0.798
36.225 -0.7093
36.25 -0.6209
36.275 -0.5335
36.3 -0.4503
36.325 -0.3689
36.35 -0.2865
36.375 -0.2025
36.4 -0.1121
36.425 -0.0136
36.45 0.0874
36.475 0.1858
36.5 0.2793
36.525 0.3651
36.55 0.4351
36.575 0.4842
36.6 0.5191
36.625 0.5463
36.65 0.5686
36.675 0.5888
36.7 0.6059
36.725 0.6181
36.75 0.6239
36.775 0.6259
36.8 0.6266
36.825 0.6288
36.85 0.6308
36.875 0.6316
36.9 0.6295
36.925 0.6229
36.95 0.6142
36.975 0.6046
37 0.5923
37.025 0.5745
37.05 0.5482
37.075 0.5137
37.1 0.4719
37.125 0.4263
37.15 0.385
37.175 0.3485
37.2 0.3155
37.225 0.2857
37.25 0.2588
37.275 0.2382
37.3 0.224
37.325 0.2133
37.35 0.2083
37.375 0.2081
37.4 0.2107
37.425 0.2142
37.45 0.2214
37.475 0.2346
37.5 0.256
37.525 0.2831
37.55 0.3115
37.575 0.3395
37.6 0.3651
37.625 0.3877
37.65 0.408
37.675 0.4247
37.7 0.4365
37.725 0.4442
37.75 0.4477
37.775 0.4462
37.8 0.4416
37.825 0.4356
37.85 0.4268
37.875 0.4132
37.9 0.3938
37.925 0.3725
37.95 0.3534
37.975 0.3354
38 0.315
38.025 0.2882
38.05 0.2533
38.075 0.2115
38.1 0.1637
38.125 0.1091
38.15 0.0465
38.175 -0.0235
38.2 -0.1009
38.225 -0.1862
38.25 -0.2782
38.275 -0.376
38.3 -0.4764
38.325 -0.5725
38.35 -0.6563
38.375 -0.7183
38.4 -0.7524
38.425 -0.7681
38.45 -0.771
38.475 -0.7585
38.5 -0.7297
38.525 -0.6936
38.55 -0.6625
38.575 -0.6362
38.6 -0.6125
38.625 -0.5875
38.65 -0.5555
38.675 -0.5186
38.7 -0.479
38.725 -0.4398
38.75 -0.4018
38.775 -0.3669
38.8 -0.3388
38.825 -0.3158
38.85 -0.2924
38.875 -0.2649
38.9 -0.2334
38.925 -0.1894
38.95 -0.1273
38.975 -0.057
39 0.0129
39.025 0.0812
39.05 0.1453
39.075 0.2014
39.1 0.249
39.125 0.2875
39.15 0.3172
39.175 0.3403
39.2 0.3631
39.225 0.3875
39.25 0.4137
39.275 0.4432
39.3 0.4746
39.325 0.505
39.35 0.5325
39.375 0.5572
39.4 0.5795
39.425 0.5999
39.45 0.6174
39.475 0.6299
39.5 0.6363
39.525 0.6375
39.55 0.6318
39.575 0.618
39.6 0.5958
39.625 0.5645
39.65 0.5237
39.675 0.4764
39.7 0.4267
39.725 0.3767
39.75 0.3298
39.775 0.2844
39.8 0.2395
39.825 0.1961
39.85 0.1523
39.875 0.1096
39.9 0.0708
39.925 0.0356
39.95 0.001
39.975 -0.0364
40 -0.0742
40.025 -0.1031
40.05 -0.125
40.075 -0.1489
40.1 -0.1851
40.125 -0.2316
40.15 -0.2834
40.175 -0.3325
40.2 -0.3737
40.225 -0.4097
40.25 -0.4444
40.275 -0.4773
40.3 -0.5043
40.325 -0.522
40.35 -0.5335
40.375 -0.5446
40.4 -0.5589
40.425 -0.5751
40.45 -0.5896
40.475 -0.6043
40.5 -0.6216
40.525 -0.6383
40.55 -0.6473
40.575 -0.6407
40.6 -0.6186
40.625 -0.5867
40.65 -0.5518
40.675 -0.5163
40.7 -0.4799
40.725 -0.4451
40.75 -0.4125
40.775 -0.3817
40.8 -0.3535
40.825 -0.3284
40.85 -0.3093
40.875 -0.2944
40.9 -0.2733
40.925 -0.2405
40.95 -0.2075
40.975 -0.1801
41 -0.1601
41.025 -0.1454
41.05 -0.1294
41.075 -0.1043
41.1 -0.0737
41.125 -0.0419
41.15 -0.0153
41.175 0.0059
41.2 0.0242
41.225 0.0389
41.25 0.0492
41.275 0.0561
41.3 0.0586
41.325 0.0537
41.35 0.0399
41.375 0.0142
41.4 -0.0236
41.425 -0.0708
41.45 -0.1158
41.475 -0.1386
41.5 -0.1465
41.525 -0.1514
41.55 -0.1508
41.575 -0.1456
41.6 -0.1432
41.625 -0.1488
41.65 -0.1666
41.675 -0.1946
41.7 -0.2287
41.725 -0.2684
41.75 -0.3129
41.775 -0.3596
41.8 -0.406
41.825 -0.4523
41.85 -0.4976
41.875 -0.5434
41.9 -0.5867
41.925 -0.631
41.95 -0.6771
41.975 -0.7174
42 -0.7491
42.025 -0.7751
42.05 -0.7952
42.075 -0.8099
42.1 -0.818
42.125 -0.8162
42.15 -0.8095
42.175 -0.8038
42.2 -0.7954
42.225 -0.7823
42.25 -0.7614
42.275 -0.7366
42.3 -0.7125
42.325 -0.689
42.35 -0.667
42.375 -0.6431
42.4 -0.616
42.425 -0.5918
42.45 -0.5725
42.475 -0.5538
42.5 -0.5252
42.525 -0.4761
42.55 -0.414
42.575 -0.3531
42.6 -0.2958
42.625 -0.243
42.65 -0.1976
42.675 -0.1611
42.7 -0.131
42.725 -0.1073
42.75 -0.0881
42.775 -0.0735
42.8 -0.0621
42.825 -0.0466
42.85 -0.0221
42.875 0.0038
42.9 0.0263
42.925 0.0447
42.95 0.0595
42.975 0.0704
43 0.0763
43.025 0.074
43.05 0.0613
43.075 0.0385
43.1 0.0078
43.125 -0.0277
43.15 -0.0639
43.175 -0.0991
43.2 -0.1365
43.225 -0.1793
43.25 -0.2246
43.275 -0.2719
43.3 -0.3234
43.325 -0.3751
43.35 -0.4259
43.375 -0.4777
43.4 -0.5262
43.425 -0.5627
43.45 -0.5892
43.475 -0.6123
43.5 -0.6361
43.525 -0.6608
43.55 -0.6858
43.575 -0.7068
43.6 -0.7132
43.625 -0.7016
43.65 -0.6826
43.675 -0.6584
43.7 -0.6294
43.725 -0.5929
43.75 -0.5483
43.775 -0.4978
43.8 -0.4428
43.825 -0.3854
43.85 -0.3282
43.875 -0.2678
43.9 -0.2015
43.925 -0.1353
43.95 -0.0764
43.975 -0.0244
44 0.0215
44.025 0.0616
44.05 0.0959
44.075 0.1288
44.1 0.1592
44.125 0.1824
44.15 0.1981
44.175 0.2046
44.2 0.2002
44.225 0.1862
44.25 0.1636
44.275 0.1318
44.3 0.0941
44.325 0.0529
44.35 0.0099
44.375 -0.0288
44.4 -0.0568
44.425 -0.0709
44.45 -0.0763
44.475 -0.0775
44.5 -0.0782
44.525 -0.08
44.55 -0.0857
44.575 -0.0959
44.6 -0.1037
44.625 -0.1044
44.65 -0.0953
44.675 -0.0825
44.7 -0.0713
44.725 -0.0642
44.75 -0.066
44.775 -0.0774
44.8 -0.0957
44.825 -0.1181
44.85 -0.138
44.875 -0.1477
44.9 -0.1437
44.925 -0.1302
44.95 -0.1137
44.975 -0.0968
45 -0.081
45.025 -0.066
45.05 -0.0526
45.075 -0.0352
45.1 -0.0057
45.125 0.0279
45.15 0.0603
45.175 0.0928
45.2 0.1268
45.225 0.1635
45.25 0.1986
45.275 0.2313
45.3 0.2686
45.325 0.3215
45.35 0.381
45.375 0.4335
45.4 0.4759
45.425 0.5104
45.45 0.5355
45.475 0.5541
45.5 0.5691
45.525 0.5832
45.55 0.5966
45.575 0.6104
45.6 0.6234
45.625 0.6362
45.65 0.6541
45.675 0.6822
45.7 0.7251
45.725 0.783
45.75 0.847
45.775 0.9054
45.8 0.955
45.825 0.9974
45.85 1.0369
45.875 1.0753
45.9 1.1126
45.925 1.1439
45.95 1.1673
45.975 1.1812
46 1.1885
46.025 1.1951
46.05 1.1997
46.075 1.1981
46.1 1.1889
46.125 1.1745
46.15 1.1582
46.175 1.1442
46.2 1.1338
46.225 1.1244
46.25 1.121
46.275 1.1231
46.3 1.1247
46.325 1.1205
46.35 1.108
46.375 1.0869
46.4 1.0592
46.425 1.0267
46.45 0.994
46.475 0.9656
46.5 0.9506
46.525 0.9477
46.55 0.9474
46.575 0.9447
46.6 0.9419
46.625 0.9432
46.65 0.9485
46.675 0.9525
46.7 0.9508
46.725 0.9432
46.75 0.9294
46.775 0.9101
46.8 0.8855
46.825 0.8558
46.85 0.8194
46.875 0.7789
46.9 0.7337
46.925 0.6824
46.95 0.625
46.975 0.5626
47 0.4962
47.025 0.4331
47.05 0.3821
47.075 0.3486
47.1 0.332
47.125 0.3276
47.15 0.3341
47.175 0.3506
47.2 0.3715
47.225 0.39
47.25 0.4032
47.275 0.4101
47.3 0.4108
47.325 0.4065
47.35 0.3966
47.375 0.3788
47.4 0.3576
47.425 0.3407
47.45 0.3349
47.475 0.3408
47.5 0.3501
47.525 0.3578
47.55 0.3629
47.575 0.3629
47.6 0.3569
47.625 0.3466
47.65 0.3345
47.675 0.3253
47.7 0.3178
47.725 0.3091
47.75 0.2994
47.775 0.2917
47.8 0.2906
47.825 0.3
47.85 0.3212
47.875 0.3501
47.9 0.3773
47.925 0.4019
47.95 0.4232
47.975 0.4433
48 0.4643
48.025 0.4859
48.05 0.5066
48.075 0.525
48.1 0.5369
48.125 0.5406
48.15 0.5373
48.175 0.5305
48.2 0.5264
48.225 0.5355
48.25 0.5559
48.275 0.5777
48.3 0.5945
48.325 0.6052
48.35 0.6111
48.375 0.6149
48.4 0.6191
48.425 0.6245
48.45 0.6271
48.475 0.625
48.5 0.619
48.525 0.6121
48.55 0.6077
48.575 0.6086
48.6 0.612
48.625 0.6111
48.65 0.6051
48.675 0.5925
48.7 0.576
48.725 0.5584
48.75 0.5415
48.775 0.5279
48.8 0.523
48.825 0.5317
48.85 0.5542
48.875 0.5804
48.9 0.6101
48.925 0.6432
48.95 0.6798
48.975 0.7162
49 0.7478
49.025 0.7725
49.05 0.7909
49.075 0.8037
49.1 0.8121
49.125 0.8165
49.15 0.8177
49.175 0.8124
49.2 0.7972
49.225 0.7718
49.25 0.7363
49.275 0.6939
49.3 0.6499
49.325 0.6058
49.35 0.5691
49.375 0.5526
49.4 0.5572
49.425 0.5735
49.45 0.5983
49.475 0.6329
49.5 0.6768
49.525 0.7239
49.55 0.7664
49.575 0.7998
49.6 0.8277
49.625 0.8545
49.65 0.88
49.675 0.9038
49.7 0.9254
49.725 0.9448
49.75 0.9623
49.775 0.977
49.8 0.9833
49.825 0.9819
49.85 0.9729
49.875 0.9567
49.9 0.9357
49.925 0.913
49.95 0.8876
49.975 0.8582
50 0.8265
50.025 0.7967
50.05 0.767
50.075 0.7392
50.1 0.71
50.125 0.6837
50.15 0.669
50.175 0.668
50.2 0.6756
50.225 0.6803
50.25 0.6795
50.275 0.6735
50.3 0.6639
50.325 0.6493
50.35 0.6275
50.375 0.5998
50.4 0.5637
50.425 0.517
50.45 0.4618
50.475 0.4007
50.5 0.3346
50.525 0.2656
50.55 0.1977
50.575 0.1351
50.6 0.076
50.625 0.0241
50.65 -0.0185
50.675 -0.0522
50.7 -0.0822
50.725 -0.1098
50.75 -0.1366
50.775 -0.1606
50.8 -0.184
50.825 -0.2159
50.85 -0.2529
50.875 -0.2894
50.9 -0.3239
50.925 -0.3493
50.95 -0.3619
50.975 -0.3717
51 -0.3727
51.025 -0.366
51.05 -0.3554
51.075 -0.3444
51.1 -0.3331
51.125 -0.325
51.15 -0.3252
51.175 -0.3359
51.2 -0.3532
51.225 -0.3717
51.25 -0.3892
51.275 -0.4017
51.3 -0.4051
51.325 -0.3983
51.35 -0.3858
51.375 -0.3743
51.4 -0.3691
51.425 -0.369
51.45 -0.3697
51.475 -0.3684
51.5 -0.3615
51.525 -0.3536
51.55 -0.3522
51.575 -0.3596
51.6 -0.3743
51.625 -0.3915
51.65 -0.4119
51.675 -0.4359
51.7 -0.462
51.725 -0.4828
51.75 -0.5008
51.775 -0.5245
51.8 -0.5598
51.825 -0.6092
51.85 -0.6714
51.875 -0.7455
51.9 -0.8266
51.925 -0.905
51.95 -0.9705
51.975 -1.0282
52 -1.0761
52.025 -1.1069
52.05 -1.127
52.075 -1.1371
52.1 -1.1459
52.125 -1.1568
52.15 -1.161
52.175 -1.1558
52.2 -1.1441
52.225 -1.122
52.25 -1.0919
52.275 -1.0515
52.3 -1.0064
52.325 -0.9585
52.35 -0.9034
52.375 -0.8422
52.4 -0.7786
52.425 -0.7193
52.45 -0.6674
52.475 -0.6247
52.5 -0.5926
52.525 -0.5722
52.55 -0.5638
52.575 -0.5638
52.6 -0.565
52.625 -0.5645
52.65 -0.5627
52.675 -0.5565
52.7 -0.5486
52.725 -0.5458
52.75 -0.5499
52.775 -0.5567
52.8 -0.5683
52.825 -0.5809
52.85 -0.5869
52.875 -0.5834
52.9 -0.5622
52.925 -0.5246
52.95 -0.4816
52.975 -0.427
53 -0.3641
53.025 -0.3023
53.05 -0.2463
53.075 -0.2027
53.1 -0.1736
53.125 -0.1559
53.15 -0.145
53.175 -0.1405
53.2 -0.1446
53.225 -0.1633
53.25 -0.2042
53.275 -0.2539
53.3 -0.3037
53.325 -0.3491
53.35 -0.3846
53.375 -0.418
53.4 -0.4436
53.425 -0.4595
53.45 -0.4734
53.475 -0.4874
53.5 -0.4949
53.525 -0.4836
53.55 -0.4529
53.575 -0.4061
53.6 -0.3464
53.625 -0.2793
53.65 -0.2066
53.675 -0.1331
53.7 -0.0596
53.725 0.0174
53.75 0.0984
53.775 0.1856
53.8 0.2775
53.825 0.3682
53.85 0.4526
53.875 0.5291
53.9 0.5976
53.925 0.6584
53.95 0.7124
53.975 0.7596
54 0.7985
54.025 0.8303
54.05 0.8553
54.075 0.8737
54.1 0.8861
54.125 0.8937
54.15 0.8968
54.175 0.8947
54.2 0.8854
54.225 0.8663
54.25 0.8373
54.275 0.7996
54.3 0.7518
54.325 0.692
54.35 0.6218
54.375 0.5441
54.4 0.4592
54.425 0.368
54.45 0.2739
54.475 0.1822
54.5 0.099
54.525 0.025
54.55 -0.0422
54.575 -0.1025
54.6 -0.1556
54.625 -0.1988
54.65 -0.2386
54.675 -0.2823
54.7 -0.3343
54.725 -0.3925
54.75 -0.452
54.775 -0.5071
54.8 -0.5594
54.825 -0.6117
54.85 -0.6643
54.875 -0.7152
54.9 -0.7621
54.925 -0.8014
54.95 -0.8326
54.975 -0.862
55 -0.8906
55.025 -0.9189
55.05 -0.9451
55.075 -0.9708
55.1 -0.9982
55.125 -1.0267
55.15 -1.0558
55.175 -1.0848
55.2 -1.1132
55.225 -1.1345
55.25 -1.1418
55.275 -1.1406
55.3 -1.1342
55.325 -1.1176
55.35 -1.0847
55.375 -1.0428
55.4 -0.9977
55.425 -0.9464
55.45 -0.8933
55.475 -0.8423
55.5 -0.7965
55.525 -0.7598
55.55 -0.731
55.575 -0.7082
55.6 -0.6898
55.625 -0.6724
55.65 -0.6493
55.675 -0.6191
55.7 -0.5876
55.725 -0.5587
55.75 -0.5343
55.775 -0.512
55.8 -0.4927
55.825 -0.4793
55.85 -0.4713
55.875 -0.4675
55.9 -0.4683
55.925 -0.4754
55.95 -0.4885
55.975 -0.5067
56 -0.527
56.025 -0.546
56.05 -0.5616
56.075 -0.5728
56.1 -0.5798
56.125 -0.5853
56.15 -0.5931
56.175 -0.6057
56.2 -0.6225
56.225 -0.6434
56.25 -0.667
56.275 -0.6954
56.3 -0.7294
56.325 -0.7699
56.35 -0.8172
56.375 -0.8705
56.4 -0.9278
56.425 -0.9892
56.45 -1.0527
56.475 -1.1124
56.5 -1.1672
56.525 -1.2177
56.55 -1.2612
56.575 -1.2879
56.6 -1.2965
56.625 -1.2909
56.65 -1.2782
56.675 -1.2612
56.7 -1.2392
56.725 -1.217
56.75 -1.2047
56.775 -1.2055
56.8 -1.2131
56.825 -1.2183
56.85 -1.2144
56.875 -1.1981
56.9 -1.1706
56.925 -1.1244
56.95 -1.0599
56.975 -0.9884
57 -0.9128
57.025 -0.8348
57.05 -0.759
57.075 -0.6866
57.1 -0.6152
57.125 -0.5426
57.15 -0.4643
57.175 -0.3801
57.2 -0.3007
57.225 -0.2356
57.25 -0.1912
57.275 -0.1644
57.3 -0.1519
57.325 -0.1508
57.35 -0.1597
57.375 -0.1772
57.4 -0.1991
57.425 -0.2205
57.45 -0.2345
57.475 -0.2379
57.5 -0.234
57.525 -0.2228
57.55 -0.2064
57.575 -0.1886
57.6 -0.1727
57.625 -0.1578
57.65 -0.144
57.675 -0.133
57.7 -0.1217
57.725 -0.1081
57.75 -0.0896
57.775 -0.0671
57.8 -0.0465
57.825 -0.0315
57.85 -0.0224
57.875 -0.0179
57.9 -0.0178
57.925 -0.0198
57.95 -0.015
57.975 0.001
58 0.0279
58.025 0.0674
58.05 0.1211
58.075 0.1857
58.1 0.2538
58.125 0.3189
58.15 0.3769
58.175 0.4191
58.2 0.4514
58.225 0.4736
58.25 0.4865
58.275 0.4904
58.3 0.4865
58.325 0.4802
58.35 0.4811
58.375 0.502
58.4 0.5331
58.425 0.5653
58.45 0.5885
58.475 0.5934
58.5 0.5822
58.525 0.5631
58.55 0.5488
58.575 0.5458
58.6 0.5501
58.625 0.5559
58.65 0.5631
58.675 0.5722
58.7 0.5823
58.725 0.5899
58.75 0.5875
58.775 0.5745
58.8 0.5536
58.825 0.5266
58.85 0.4945
58.875 0.4634
58.9 0.4373
58.925 0.4148
58.95 0.3936
58.975 0.3741
59 0.3637
59.025 0.3639
59.05 0.3698
59.075 0.3795
59.1 0.389
59.125 0.3975
59.15 0.4068
59.175 0.422
59.2 0.4429
59.225 0.4694
59.25 0.4975
59.275 0.5207
59.3 0.5386
59.325 0.5527
59.35 0.5619
59.375 0.5668
59.4 0.5665
59.425 0.5602
59.45 0.5473
59.475 0.5282
59.5 0.5023
59.525 0.4729
59.55 0.4418
59.575 0.4119
59.6 0.382
59.625 0.3536
59.65 0.3338
59.675 0.3371
59.7 0.3637
59.725 0.4007
59.75 0.4384
59.775 0.4762
59.8 0.5097
59.825 0.5354
59.85 0.5519
59.875 0.5601
59.9 0.5643
59.925 0.5646
59.95 0.5605
59.975 0.5547
60 0.5506
60.025 0.5447
60.05 0.5403
60.075 0.5389
60.1 0.536
60.125 0.5273
60.15 0.5122
60.175 0.4944
60.2 0.4833
60.225 0.4811
60.25 0.4818
60.275 0.4822
60.3 0.4812
60.325 0.4796
60.35 0.4788
60.375 0.4719
60.4 0.4589
60.425 0.4445
60.45 0.4291
60.475 0.4108
60.5 0.385
60.525 0.3506
60.55 0.313
60.575 0.2729
60.6 0.2325
60.625 0.1941
60.65 0.1596
60.675 0.1285
60.7 0.1013
60.725 0.0721
60.75 0.0374
60.775 -0.004
60.8 -0.0493
60.825 -0.0942
60.85 -0.1355
60.875 -0.173
60.9 -0.2126
60.925 -0.2589
60.95 -0.3103
60.975 -0.366
61 -0.4238
61.025 -0.484
61.05 -0.5483
61.075 -0.6154
61.1 -0.6846
61.125 -0.753
61.15 -0.8187
61.175 -0.8796
61.2 -0.9322
61.225 -0.9622
61.25 -0.96
61.275 -0.9322
61.3 -0.896
61.325 -0.8577
61.35 -0.8193
61.375 -0.7831
61.4 -0.7529
61.425 -0.7283
61.45 -0.711
61.475 -0.7046
61.5 -0.7058
61.525 -0.7099
61.55 -0.7111
61.575 -0.7099
61.6 -0.7038
61.625 -0.6918
61.65 -0.6676
61.675 -0.6325
61.7 -0.5939
61.725 -0.5544
61.75 -0.5086
61.775 -0.4491
61.8 -0.3781
61.825 -0.3061
61.85 -0.234
61.875 -0.163
61.9 -0.0946
61.925 -0.029
61.95 0.0328
61.975 0.0926
62 0.152
62.025 0.2116
62.05 0.2721
62.075 0.3353
62.1 0.4028
62.125 0.4752
62.15 0.5519
62.175 0.6284
62.2 0.7062
62.225 0.7863
62.25 0.8714
62.275 0.9675
62.3 1.0699
62.325 1.1717
62.35 1.27
62.375 1.3608
62.4 1.4421
62.425 1.5133
62.45 1.5772
62.475 1.6363
62.5 1.694
62.525 1.7541
62.55 1.8153
62.575 1.8737
62.6 1.9259
62.625 1.9718
62.65 2.0154
62.675 2.0546
62.7 2.0867
62.725 2.1101
62.75 2.1247
62.775 2.1319
62.8 2.1329
62.825 2.132
62.85 2.1392
62.875 2.1605
62.9 2.1963
62.925 2.2365
62.95 2.2751
62.975 2.3078
63 2.3334
63.025 2.3506
63.05 2.3593
63.075 2.3602
63.1 2.3535
63.125 2.3384
63.15 2.3142
63.175 2.283
63.2 2.2499
63.225 2.221
63.25 2.2011
63.275 2.1866
63.3 2.1699
63.325 2.1466
63.35 2.1145
63.375 2.0727
63.4 2.0226
63.425 1.9655
63.45 1.9017
63.475 1.8316
63.5 1.7556
63.525 1.6737
63.55 1.585
63.575 1.4897
63.6 1.3887
63.625 1.283
63.65 1.1753
63.675 1.0729
63.7 0.984
63.725 0.9079
63.75 0.8408
63.775 0.7758
63.8 0.7087
63.825 0.6452
63.85 0.5832
63.875 0.5241
63.9 0.4717
63.925 0.4254
63.95 0.3829
63.975 0.3397
64 0.2957
64.025 0.2476
64.05 0.1943
64.075 0.1357
64.1 0.0727
64.125 0.0051
64.15 -0.0668
64.175 -0.1354
64.2 -0.1991
64.225 -0.2616
64.25 -0.3187
64.275 -0.3725
64.3 -0.4233
64.325 -0.4718
64.35 -0.5128
64.375 -0.5459
64.4 -0.5763
64.425 -0.603
64.45 -0.6283
64.475 -0.6497
64.5 -0.6665
64.525 -0.6726
64.55 -0.6649
64.575 -0.644
64.6 -0.6146
64.625 -0.5842
64.65 -0.5508
64.675 -0.5132
64.7 -0.4604
64.725 -0.378
64.75 -0.2688
64.775 -0.1532
64.8 -0.042
64.825 0.0623
64.85 0.1577
64.875 0.2452
64.9 0.326
64.925 0.3989
64.95 0.4633
64.975 0.5218
65 0.5784
65.025 0.6334
65.05 0.6858
65.075 0.7368
65.1 0.7864
65.125 0.8327
65.15 0.8751
65.175 0.9139
65.2 0.9523
65.225 0.9929
65.25 1.0376
65.275 1.086
65.3 1.1333
65.325 1.1768
65.35 1.2152
65.375 1.2488
65.4 1.2746
65.425 1.2931
65.45 1.3062
65.475 1.3166
65.5 1.3262
65.525 1.3345
65.55 1.3398
65.575 1.3421
65.6 1.3392
65.625 1.33
65.65 1.315
65.675 1.2942
65.7 1.2676
65.725 1.2348
65.75 1.1946
65.775 1.146
65.8 1.0894
65.825 1.0245
65.85 0.9526
65.875 0.8789
65.9 0.8081
65.925 0.7501
65.95 0.707
65.975 0.6791
66 0.6683
66.025 0.6702
66.05 0.6808
66.075 0.6955
66.1 0.7182
66.125 0.7446
66.15 0.7689
66.175 0.7914
66.2 0.8202
66.225 0.8572
66.25 0.896
66.275 0.9337
66.3 0.9683
66.325 1.0015
66.35 1.0311
66.375 1.0561
66.4 1.0758
66.425 1.0883
66.45 1.0941
66.475 1.098
66.5 1.0995
66.525 1.0998
66.55 1.0995
66.575 1.0985
66.6 1.1008
66.625 1.1089
66.65 1.1237
66.675 1.1475
66.7 1.1729
66.725 1.2008
66.75 1.2291
66.775 1.2581
66.8 1.2861
66.825 1.3166
66.85 1.351
66.875 1.3854
66.9 1.4253
66.925 1.475
66.95 1.5293
66.975 1.5823
67 1.6346
67.025 1.6821
67.05 1.7209
67.075 1.749
67.1 1.7653
67.125 1.7708
67.15 1.7664
67.175 1.7552
67.2 1.7409
67.225 1.7228
67.25 1.6949
67.275 1.6611
67.3 1.6236
67.325 1.5821
67.35 1.5353
67.375 1.4868
67.4 1.4384
67.425 1.393
67.45 1.3537
67.475 1.3194
67.5 1.2874
67.525 1.2574
67.55 1.2326
67.575 1.215
67.6 1.2071
67.625 1.2022
67.65 1.1929
67.675 1.1758
67.7 1.1531
67.725 1.1248
67.75 1.0888
67.775 1.046
67.8 1.0048
67.825 0.9767
67.85 0.975
67.875 0.9967
67.9 1.0309
67.925 1.0688
67.95 1.1036
67.975 1.134
68 1.1639
68.025 1.1995
68.05 1.2406
68.075 1.2804
68.1 1.3171
68.125 1.3557
68.15 1.4004
68.175 1.4483
68.2 1.4933
68.225 1.5331
68.25 1.5677
68.275 1.5955
68.3 1.617
68.325 1.6362
68.35 1.6509
68.375 1.6582
68.4 1.6546
68.425 1.6462
68.45 1.6466
68.475 1.6532
68.5 1.6659
68.525 1.6925
68.55 1.7483
68.575 1.8322
68.6 1.9356
68.625 2.0445
68.65 2.1499
68.675 2.2483
68.7 2.3398
68.725 2.4229
68.75 2.4966
68.775 2.5617
68.8 2.6179
68.825 2.6675
68.85 2.7127
68.875 2.7575
68.9 2.8101
68.925 2.8714
68.95 2.9294
68.975 2.9778
69 3.0156
69.025 3.041
69.05 3.0549
69.075 3.0564
69.1 3.0489
69.125 3.0357
69.15 3.0177
69.175 2.9898
69.2 2.9517
69.225 2.906
69.25 2.8571
69.275 2.8137
69.3 2.7839
69.325 2.7668
69.35 2.7567
69.375 2.747
69.4 2.7343
69.425 2.7175
69.45 2.6956
69.475 2.6736
69.5 2.6572
69.525 2.6451
69.55 2.6273
69.575 2.5992
69.6 2.5609
69.625 2.5126
69.65 2.4607
69.675 2.4086
69.7 2.3607
69.725 2.3205
69.75 2.2995
69.775 2.2951
69.8 2.3006
69.825 2.314
69.85 2.3283
69.875 2.3462
69.9 2.362
69.925 2.3769
69.95 2.3924
69.975 2.4123
70 2.4325
70.025 2.4537
70.05 2.4783
70.075 2.5049
70.1 2.5317
70.125 2.5568
70.15 2.5766
70.175 2.5903
70.2 2.5995
70.225 2.6085
70.25 2.6173
70.275 2.6331
70.3 2.6587
70.325 2.6877
70.35 2.7141
70.375 2.7326
70.4 2.741
70.425 2.7404
70.45 2.7311
70.475 2.7146
70.5 2.6943
70.525 2.6689
70.55 2.6362
70.575 2.5951
70.6 2.5442
70.625 2.4846
70.65 2.4203
70.675 2.3617
70.7 2.3202
70.725 2.2934
70.75 2.2777
70.775 2.2667
70.8 2.2589
70.825 2.2536
70.85 2.2444
70.875 2.2343
70.9 2.2214
70.925 2.2026
70.95 2.176
70.975 2.1417
71 2.1031
71.025 2.0626
71.05 2.0147
71.075 1.9629
71.1 1.9088
71.125 1.8571
71.15 1.8108
71.175 1.764
71.2 1.7156
71.225 1.6655
71.25 1.6165
71.275 1.5713
71.3 1.5304
71.325 1.4934
71.35 1.4605
71.375 1.4358
71.4 1.4262
71.425 1.4263
71.45 1.4232
71.475 1.4086
71.5 1.387
71.525 1.3675
71.55 1.3609
71.575 1.3719
71.6 1.3911
71.625 1.4111
71.65 1.4338
71.675 1.4609
71.7 1.5077
71.725 1.58
71.75 1.6666
71.775 1.7525
71.8 1.8284
71.825 1.8928
71.85 1.9485
71.875 1.999
71.9 2.043
71.925 2.0804
71.95 2.1126
71.975 2.1442
72 2.1801
72.025 2.2228
72.05 2.2725
72.075 2.3236
72.1 2.373
72.125 2.418
72.15 2.4582
72.175 2.4915
72.2 2.5182
72.225 2.5375
72.25 2.5496
72.275 2.5551
72.3 2.554
72.325 2.5472
72.35 2.5374
72.375 2.5252
72.4 2.5117
72.425 2.5011
72.45 2.4981
72.475 2.5036
72.5 2.514
72.525 2.5274
72.55 2.5464
72.575 2.5667
72.6 2.5833
72.625 2.593
72.65 2.5938
72.675 2.589
72.7 2.5786
72.725 2.5628
72.75 2.5399
72.775 2.5113
72.8 2.476
72.825 2.4359
72.85 2.3927
72.875 2.3494
72.9 2.3095
72.925 2.2795
72.95 2.258
72.975 2.2454
73 2.2389
73.025 2.2359
73.05 2.234
73.075 2.2269
73.1 2.2127
73.125 2.1906
73.15 2.1618
73.175 2.1252
73.2 2.0813
73.225 2.0326
73.25 1.9822
73.275 1.9407
73.3 1.9243
73.325 1.9279
73.35 1.9386
73.375 1.9537
73.4 1.9747
73.425 2.0079
73.45 2.051
73.475 2.0931
73.5 2.1289
73.525 2.1594
73.55 2.1858
73.575 2.2051
73.6 2.2174
73.625 2.2237
73.65 2.2251
73.675 2.221
73.7 2.2075
73.725 2.1856
73.75 2.1559
73.775 2.1209
73.8 2.0782
73.825 2.0285
73.85 1.9753
73.875 1.924
73.9 1.8742
73.925 1.8234
73.95 1.7715
73.975 1.7193
74 1.6706
74.025 1.6282
74.05 1.596
74.075 1.5703
74.1 1.5493
74.125 1.5289
74.15 1.5037
74.175 1.4713
74.2 1.4354
74.225 1.3958
74.25 1.3548
74.275 1.3152
74.3 1.281
74.325 1.2647
74.35 1.2739
74.375 1.3004
74.4 1.3301
74.425 1.3577
74.45 1.3791
74.475 1.3951
74.5 1.4057
74.525 1.4134
74.55 1.4204
74.575 1.4258
74.6 1.4289
74.625 1.4296
74.65 1.4279
74.675 1.4245
74.7 1.4226
74.725 1.4201
74.75 1.4166
74.775 1.4147
74.8 1.4138
74.825 1.4121
74.85 1.4088
74.875 1.4052
74.9 1.3993
74.925 1.391
74.95 1.381
74.975 1.3696
75 1.3568
75.025 1.3414
75.05 1.3231
75.075 1.302
75.1 1.2801
75.125 1.2593
75.15 1.2469
75.175 1.2472
75.2 1.2504
75.225 1.2572
75.25 1.2646
75.275 1.2709
75.3 1.2763
75.325 1.2822
75.35 1.2908
75.375 1.302
75.4 1.3121
75.425 1.3198
75.45 1.3253
75.475 1.3282
75.5 1.3279
75.525 1.3247
75.55 1.3164
75.575 1.3047
75.6 1.2934
75.625 1.2872
75.65 1.2864
75.675 1.2906
75.7 1.301
75.725 1.3164
75.75 1.3327
75.775 1.3512
75.8 1.3787
75.825 1.4105
75.85 1.4429
75.875 1.4754
75.9 1.5096
75.925 1.5412
75.95 1.5703
75.975 1.5989
76 1.6249
76.025 1.6468
76.05 1.6634
76.075 1.673
76.1 1.6747
76.125 1.6687
76.15 1.656
76.175 1.6383
76.2 1.6209
76.225 1.609
76.25 1.6032
76.275 1.6002
76.3 1.5955
76.325 1.5856
76.35 1.5703
76.375 1.5498
76.4 1.5234
76.425 1.4914
76.45 1.4548
76.475 1.414
76.5 1.37
76.525 1.3242
76.55 1.2765
76.575 1.2255
76.6 1.1688
76.625 1.1076
76.65 1.0447
76.675 0.9799
76.7 0.9125
76.725 0.8412
76.75 0.7636
76.775 0.6786
76.8 0.5875
76.825 0.492
76.85 0.3933
76.875 0.2905
76.9 0.1826
76.925 0.0674
76.95 -0.0548
76.975 -0.1805
77 -0.307
77.025 -0.4366
77.05 -0.5662
77.075 -0.6824
77.1 -0.7822
77.125 -0.8736
77.15 -0.9619
77.175 -1.0486
77.2 -1.1334
77.225 -1.2153
77.25 -1.296
77.275 -1.3722
77.3 -1.4389
77.325 -1.5002
77.35 -1.5635
77.375 -1.6272
77.4 -1.6837
77.425 -1.7276
77.45 -1.7627
77.475 -1.7861
77.5 -1.8004
77.525 -1.8147
77.55 -1.8341
77.575 -1.8638
77.6 -1.907
77.625 -1.9605
77.65 -2.0222
77.675 -2.0831
77.7 -2.1251
77.725 -2.1307
77.75 -2.104
77.775 -2.0638
77.8 -2.0198
77.825 -1.9752
77.85 -1.9288
77.875 -1.8784
77.9 -1.8265
77.925 -1.7769
77.95 -1.7306
77.975 -1.6831
78 -1.6335
78.025 -1.5856
78.05 -1.5383
78.075 -1.4853
78.1 -1.4214
78.125 -1.3485
78.15 -1.2725
78.175 -1.1969
78.2 -1.1246
78.225 -1.0585
78.25 -1.0017
78.275 -0.9547
78.3 -0.9164
78.325 -0.8856
78.35 -0.8618
78.375 -0.8454
78.4 -0.8349
78.425 -0.8287
78.45 -0.8198
78.475 -0.7994
78.5 -0.7706
78.525 -0.743
78.55 -0.7162
78.575 -0.6827
78.6 -0.642
78.625 -0.5958
78.65 -0.5453
78.675 -0.4878
78.7 -0.4274
78.725 -0.3706
78.75 -0.3195
78.775 -0.2752
78.8 -0.2392
78.825 -0.2121
78.85 -0.1923
78.875 -0.1778
78.9 -0.167
78.925 -0.157
78.95 -0.1421
78.975 -0.1213
79 -0.0988
79.025 -0.0769
79.05 -0.0566
79.075 -0.0374
79.1 -0.0197
79.125 -0.0002
79.15 0.0242
79.175 0.0561
79.2 0.0939
79.225 0.1354
79.25 0.1795
79.275 0.2223
79.3 0.2615
79.325 0.296
79.35 0.3261
79.375 0.3543
79.4 0.3817
79.425 0.41
79.45 0.4391
79.475 0.4669
79.5 0.4903
79.525 0.5086
79.55 0.5217
79.575 0.53
79.6 0.5334
79.625 0.5337
79.65 0.5337
79.675 0.5353
79.7 0.5383
79.725 0.5416
79.75 0.5432
79.775 0.5403
79.8 0.5319
79.825 0.5165
79.85 0.4955
79.875 0.4696
79.9 0.4353
79.925 0.3907
79.95 0.336
79.975 0.2725
80 0.2007
80.025 0.1188
80.05 0.0281
80.075 -0.0675
80.1 -0.1648
80.125 -0.259
80.15 -0.3391
80.175 -0.4068
80.2 -0.4678
80.225 -0.5265
80.25 -0.5837
80.275 -0.6366
80.3 -0.6757
80.325 -0.7013
80.35 -0.7176
80.375 -0.7315
80.4 -0.7456
80.425 -0.76
80.45 -0.7699
80.475 -0.7741
80.5 -0.7794
80.525 -0.792
80.55 -0.8113
80.575 -0.8386
80.6 -0.8696
80.625 -0.9011
80.65 -0.9241
80.675 -0.9306
80.7 -0.9241
80.725 -0.9093
80.75 -0.8908
80.775 -0.87
80.8 -0.8441
80.825 -0.8129
80.85 -0.7712
80.875 -0.7168
80.9 -0.6556
80.925 -0.5919
80.95 -0.5288
80.975 -0.4678
81 -0.4087
81.025 -0.3494
81.05 -0.2909
81.075 -0.236
81.1 -0.1852
81.125 -0.1382
81.15 -0.0969
81.175 -0.0607
81.2 -0.0257
81.225 0.0089
81.25 0.0425
81.275 0.0729
81.3 0.0999
81.325 0.1234
81.35 0.143
81.375 0.159
81.4 0.1714
81.425 0.18
81.45 0.1843
81.475 0.1839
81.5 0.1785
81.525 0.1662
81.55 0.1461
81.575 0.119
81.6 0.0854
81.625 0.0452
81.65 -0.0007
81.675 -0.0445
81.7 -0.0773
81.725 -0.0918
81.75 -0.0805
81.775 -0.047
81.8 -0.0016
81.825 0.0504
81.85 0.1047
81.875 0.1569
81.9 0.207
81.925 0.2599
81.95 0.3157
81.975 0.3714
82 0.4272
82.025 0.4833
82.05 0.5364
82.075 0.5852
82.1 0.6291
82.125 0.6662
82.15 0.6956
82.175 0.7175
82.2 0.7314
82.225 0.7382
82.25 0.7408
82.275 0.7408
82.3 0.7373
82.325 0.7283
82.35 0.7133
82.375 0.6936
82.4 0.6712
82.425 0.6483
82.45 0.6252
82.475 0.6034
82.5 0.5928
82.525 0.5879
82.55 0.5765
82.575 0.5557
82.6 0.5265
82.625 0.4947
82.65 0.4626
82.675 0.4265
82.7 0.3828
82.725 0.338
82.75 0.2992
82.775 0.2601
82.8 0.2164
82.825 0.1685
82.85 0.1179
82.875 0.0655
82.9 0.0125
82.925 -0.0405
82.95 -0.0928
82.975 -0.1459
83 -0.1996
83.025 -0.2493
83.05 -0.2893
83.075 -0.32
83.1 -0.3487
83.125 -0.3819
83.15 -0.4244
83.175 -0.4787
83.2 -0.5395
83.225 -0.5966
83.25 -0.636
83.275 -0.6691
83.3 -0.7051
83.325 -0.7418
83.35 -0.7762
83.375 -0.8079
83.4 -0.8363
83.425 -0.8617
83.45 -0.8874
83.475 -0.9128
83.5 -0.9378
83.525 -0.9607
83.55 -0.9838
83.575 -1.0091
83.6 -1.0322
83.625 -1.0518
83.65 -1.0685
83.675 -1.0803
83.7 -1.083
83.725 -1.0714
83.75 -1.0489
83.775 -1.0238
83.8 -0.9982
83.825 -0.9722
83.85 -0.9485
83.875 -0.928
83.9 -0.9096
83.925 -0.8899
83.95 -0.8671
83.975 -0.8385
84 -0.8028
84.025 -0.7608
84.05 -0.7142
84.075 -0.6593
84.1 -0.5937
84.125 -0.5186
84.15 -0.4424
84.175 -0.3702
84.2 -0.3074
84.225 -0.2557
84.25 -0.214
84.275 -0.1806
84.3 -0.1502
84.325 -0.1234
84.35 -0.1035
84.375 -0.0908
84.4 -0.0856
84.425 -0.0889
84.45 -0.1003
84.475 -0.1185
84.5 -0.1451
84.525 -0.1801
84.55 -0.2228
84.575 -0.2743
84.6 -0.3352
84.625 -0.4023
84.65 -0.4712
84.675 -0.5423
84.7 -0.618
84.725 -0.7031
84.75 -0.7966
84.775 -0.8964
84.8 -1.002
84.825 -1.1154
84.85 -1.235
84.875 -1.3605
84.9 -1.4904
84.925 -1.6223
84.95 -1.7479
84.975 -1.8562
85 -1.9339
85.025 -1.9842
85.05 -2.0124
85.075 -2.0279
85.1 -2.028
85.125 -2.0214
85.15 -2.0148
85.175 -2.0093
85.2 -2.0058
85.225 -2.0041
85.25 -2.0027
85.275 -2.0017
85.3 -2.0023
85.325 -2.0036
85.35 -2.0046
85.375 -2.0053
85.4 -2.0053
85.425 -1.9972
85.45 -1.9812
85.475 -1.9651
85.5 -1.9483
85.525 -1.9338
85.55 -1.9179
85.575 -1.8957
85.6 -1.8679
85.625 -1.8313
85.65 -1.7823
85.675 -1.7219
85.7 -1.657
85.725 -1.5921
85.75 -1.5253
85.775 -1.4577
85.8 -1.3944
85.825 -1.3406
85.85 -1.2967
85.875 -1.2626
85.9 -1.2393
85.925 -1.2224
85.95 -1.2061
85.975 -1.1845
86 -1.1528
86.025 -1.1112
86.05 -1.0649
86.075 -1.0195
86.1 -0.975
86.125 -0.932
86.15 -0.8914
86.175 -0.8554
86.2 -0.8219
86.225 -0.7918
86.25 -0.7715
86.275 -0.7633
86.3 -0.7628
86.325 -0.7661
86.35 -0.7674
86.375 -0.7641
86.4 -0.7579
86.425 -0.7534
86.45 -0.7552
86.475 -0.7647
86.5 -0.7809
86.525 -0.8027
86.55 -0.8291
86.575 -0.8647
86.6 -0.9082
86.625 -0.9564
86.65 -1.0093
86.675 -1.068
86.7 -1.1339
86.725 -1.2002
86.75 -1.2622
86.775 -1.3168
86.8 -1.3466
86.825 -1.3572
86.85 -1.3552
86.875 -1.34
86.9 -1.3158
86.925 -1.2905
86.95 -1.2677
86.975 -1.2462
87 -1.2278
87.025 -1.2159
87.05 -1.2128
87.075 -1.2108
87.1 -1.2067
87.125 -1.1974
87.15 -1.1824
87.175 -1.1625
87.2 -1.136
87.225 -1.1043
87.25 -1.0649
87.275 -1.0086
87.3 -0.9348
87.325 -0.8596
87.35 -0.7886
87.375 -0.7209
87.4 -0.6558
87.425 -0.5932
87.45 -0.531
87.475 -0.4647
87.5 -0.3931
87.525 -0.3176
87.55 -0.2436
87.575 -0.17
87.6 -0.0976
87.625 -0.0306
87.65 0.0296
87.675 0.0833
87.7 0.1313
87.725 0.1755
87.75 0.2171
87.775 0.2548
87.8 0.2889
87.825 0.3206
87.85 0.3476
87.875 0.3691
87.9 0.3864
87.925 0.405
87.95 0.4241
87.975 0.4411
88 0.453
88.025 0.4585
88.05 0.4576
88.075 0.4494
88.1 0.4378
88.125 0.4196
88.15 0.3947
88.175 0.3692
88.2 0.3413
88.225 0.3107
88.25 0.2748
88.275 0.2324
88.3 0.1842
88.325 0.1316
88.35 0.0755
88.375 0.0177
88.4 -0.0418
88.425 -0.1003
88.45 -0.156
88.475 -0.2087
88.5 -0.2583
88.525 -0.299
88.55 -0.3314
88.575 -0.3534
88.6 -0.3573
88.625 -0.3473
88.65 -0.3383
88.675 -0.3303
88.7 -0.3166
88.725 -0.2986
88.75 -0.2799
88.775 -0.2622
88.8 -0.245
88.825 -0.2297
88.85 -0.218
88.875 -0.2116
88.9 -0.2116
88.925 -0.2176
88.95 -0.2256
88.975 -0.2325
89 -0.2396
89.025 -0.2484
89.05 -0.2632
89.075 -0.2814
89.1 -0.2993
89.125 -0.2993
89.15 -0.2747
89.175 -0.2336
89.2 -0.1846
89.225 -0.1325
89.25 -0.0807
89.275 -0.0285
89.3 0.019
89.325 0.0593
89.35 0.0918
89.375 0.1207
89.4 0.1501
89.425 0.1816
89.45 0.2152
89.475 0.2461
89.5 0.2709
89.525 0.29
89.55 0.3039
89.575 0.3171
89.6 0.3339
89.625 0.3527
89.65 0.3728
89.675 0.3902
89.7 0.4026
89.725 0.4168
89.75 0.4425
89.775 0.4872
89.8 0.5506
89.825 0.6259
89.85 0.7088
89.875 0.7949
89.9 0.8796
89.925 0.955
89.95 1.0174
89.975 1.0679
90 1.1096
90.025 1.1434
90.05 1.1669
90.075 1.1803
90.1 1.1846
90.125 1.1807
90.15 1.1683
90.175 1.1467
90.2 1.1153
90.225 1.0753
90.25 1.0287
90.275 0.9768
90.3 0.9212
90.325 0.8594
90.35 0.7959
90.375 0.7426
90.4 0.6991
90.425 0.6606
90.45 0.6295
90.475 0.5979
90.5 0.5627
90.525 0.5267
90.55 0.4873
90.575 0.4415
90.6 0.3904
90.625 0.3337
90.65 0.2679
90.675 0.1957
90.7 0.1148
90.725 0.0312
90.75 -0.0378
90.775 -0.0954
90.8 -0.1519
90.825 -0.2063
90.85 -0.2569
90.875 -0.3052
90.9 -0.3583
90.925 -0.4156
90.95 -0.4788
90.975 -0.5447
91 -0.6133
91.025 -0.6799
91.05 -0.7396
91.075 -0.7929
91.1 -0.8432
91.125 -0.8949
91.15 -0.9477
91.175 -0.9998
91.2 -1.0473
91.225 -1.087
91.25 -1.1167
91.275 -1.1374
91.3 -1.1553
91.325 -1.1755
91.35 -1.1989
91.375 -1.224
91.4 -1.2508
91.425 -1.277
91.45 -1.2973
91.475 -1.3048
91.5 -1.3032
91.525 -1.2983
91.55 -1.2849
91.575 -1.2585
91.6 -1.222
91.625 -1.1676
91.65 -1.0904
91.675 -0.9941
91.7 -0.8862
91.725 -0.7776
91.75 -0.6708
91.775 -0.5641
91.8 -0.4582
91.825 -0.3552
91.85 -0.2561
91.875 -0.1609
91.9 -0.0692
91.925 0.0196
91.95 0.1054
91.975 0.1891
92 0.2708
92.025 0.3519
92.05 0.4318
92.075 0.5089
92.1 0.5837
92.125 0.6585
92.15 0.7339
92.175 0.8069
92.2 0.8782
92.225 0.9475
92.25 1.0152
92.275 1.0806
92.3 1.1429
92.325 1.2
92.35 1.2509
92.375 1.2948
92.4 1.3342
92.425 1.372
92.45 1.4109
92.475 1.4492
92.5 1.4866
92.525 1.5237
92.55 1.5584
92.575 1.5889
92.6 1.6169
92.625 1.6442
92.65 1.6728
92.675 1.6988
92.7 1.7193
92.725 1.7362
92.75 1.7494
92.775 1.7594
92.8 1.7679
92.825 1.7743
92.85 1.78
92.875 1.7865
92.9 1.7903
92.925 1.7902
92.95 1.7865
92.975 1.7812
93 1.7778
93.025 1.7777
93.05 1.7781
93.075 1.7759
93.1 1.7705
93.125 1.764
93.15 1.7572
93.175 1.7473
93.2 1.7326
93.225 1.7112
93.25 1.685
93.275 1.6562
93.3 1.6254
93.325 1.5949
93.35 1.5653
93.375 1.5398
93.4 1.5178
93.425 1.4951
93.45 1.4675
93.475 1.4348
93.5 1.3972
93.525 1.3572
93.55 1.3199
93.575 1.2862
93.6 1.2563
93.625 1.2314
93.65 1.2119
93.675 1.1973
93.7 1.189
93.725 1.1959
93.75 1.2186
93.775 1.2478
93.8 1.2739
93.825 1.2923
93.85 1.3043
93.875 1.3123
93.9 1.3196
93.925 1.3311
93.95 1.3453
93.975 1.3566
94 1.3664
94.025 1.3746
94.05 1.3798
94.075 1.3833
94.1 1.3842
94.125 1.3807
94.15 1.3748
94.175 1.3677
94.2 1.3591
94.225 1.3464
94.25 1.3285
94.275 1.3059
94.3 1.283
94.325 1.264
94.35 1.2576
94.375 1.2721
94.4 1.3094
94.425 1.3593
94.45 1.4122
94.475 1.463
94.5 1.5117
94.525 1.5663
94.55 1.6249
94.575 1.6783
94.6 1.7227
94.625 1.7573
94.65 1.7841
94.675 1.8051
94.7 1.8173
94.725 1.8198
94.75 1.8126
94.775 1.7978
94.8 1.7798
94.825 1.762
94.85 1.7469
94.875 1.7375
94.9 1.739
94.925 1.7564
94.95 1.788
94.975 1.8238
95 1.8576
95.025 1.8876
95.05 1.917
95.075 1.9461
95.1 1.9708
95.125 1.9883
95.15 1.996
95.175 1.9937
95.2 1.9853
95.225 1.9733
95.25 1.9603
95.275 1.9473
95.3 1.9306
95.325 1.9121
95.35 1.8865
95.375 1.8525
95.4 1.8116
95.425 1.7638
95.45 1.7089
95.475 1.6481
95.5 1.5814
95.525 1.5125
95.55 1.4491
95.575 1.4014
95.6 1.3644
95.625 1.3313
95.65 1.2985
95.675 1.2638
95.7 1.2306
95.725 1.1988
95.75 1.1696
95.775 1.1496
95.8 1.1426
95.825 1.1482
95.85 1.1644
95.875 1.1841
95.9 1.2003
95.925 1.2051
95.95 1.1979
95.975 1.1867
96 1.1767
96.025 1.1704
96.05 1.167
96.075 1.1672
96.1 1.1706
96.125 1.1767
96.15 1.1841
96.175 1.199
96.2 1.2207
96.225 1.2535
96.25 1.2962
96.275 1.3401
96.3 1.3841
96.325 1.4264
96.35 1.4654
96.375 1.4999
96.4 1.5311
96.425 1.5576
96.45 1.5809
96.475 1.6051
96.5 1.6256
96.525 1.6407
96.55 1.6505
96.575 1.6578
96.6 1.6664
96.625 1.678
96.65 1.6921
96.675 1.703
96.7 1.7077
96.725 1.7054
96.75 1.6954
96.775 1.6785
96.8 1.6554
96.825 1.6259
96.85 1.5913
96.875 1.555
96.9 1.5252
96.925 1.509
96.95 1.503
96.975 1.4992
97 1.4941
97.025 1.4874
97.05 1.4781
97.075 1.4649
97.1 1.45
97.125 1.4347
97.15 1.4237
97.175 1.4172
97.2 1.4145
97.225 1.4116
97.25 1.4079
97.275 1.4063
97.3 1.4049
97.325 1.4027
97.35 1.4005
97.375 1.3972
97.4 1.3961
97.425 1.3969
97.45 1.393
97.475 1.3831
97.5 1.3691
97.525 1.3483
97.55 1.3224
97.575 1.2947
97.6 1.2645
97.625 1.2352
97.65 1.2106
97.675 1.1893
97.7 1.169
97.725 1.1493
97.75 1.136
97.775 1.1331
97.8 1.1402
97.825 1.1528
97.85 1.1659
97.875 1.1786
97.9 1.1888
97.925 1.1951
97.95 1.1965
97.975 1.1909
98 1.1779
98.025 1.1572
98.05 1.1313
98.075 1.1024
98.1 1.0733
98.125 1.0448
98.15 1.0156
98.175 0.9842
98.2 0.9489
98.225 0.9155
98.25 0.8881
98.275 0.8657
98.3 0.8462
98.325 0.8274
98.35 0.805
98.375 0.7791
98.4 0.7526
98.425 0.7328
98.45 0.7283
98.475 0.7379
98.5 0.7593
98.525 0.787
98.55 0.8104
98.575 0.8247
98.6 0.8315
98.625 0.8274
98.65 0.8133
98.675 0.7908
98.7 0.7621
98.725 0.7311
98.75 0.6974
98.775 0.6615
98.8 0.6275
98.825 0.6063
98.85 0.5951
98.875 0.5856
98.9 0.575
98.925 0.5623
98.95 0.5509
98.975 0.5419
99 0.5338
99.025 0.5249
99.05 0.5146
99.075 0.5043
99.1 0.4927
99.125 0.4764
99.15 0.4557
99.175 0.4315
99.2 0.4062
99.225 0.3827
99.25 0.3617
99.275 0.3418
99.3 0.3208
99.325 0.2989
99.35 0.2788
99.375 0.2619
99.4 0.2475
99.425 0.239
99.45 0.2347
99.475 0.2239
99.5 0.2044
99.525 0.1757
99.55 0.1427
99.575 0.1106
99.6 0.0873
99.625 0.0752
99.65 0.0709
99.675 0.0753
99.7 0.0865
99.725 0.1059
99.75 0.1329
99.775 0.1614
99.8 0.1956
99.825 0.2365
99.85 0.2786
99.875 0.3242
99.9 0.3717
99.925 0.4177
99.95 0.4605
99.975 0.4984
100 0.5318
