# Supplementary material for: Uptake of N2O5 by aqueous aerosol unveiled using chemically accurate many-body potentials
Source: Nat Commun. 2022 Mar 10;13:1266. doi: 10.1038/s41467-022-28697-8 (PMC8913772; doi:10.1038/s41467-022-28697-8)
Supplement: Supplementary file 3 — Source Data [file 41467_2022_28697_MOESM3_ESM.zip › n2o5-uptake-data/Fig2/scattering/rep08run24/relcom_gds.dat]

0.025 12.0114
0.05 11.9758
0.075 11.9401
0.1 11.9044
0.125 11.8687
0.15 11.8329
0.175 11.7972
0.2 11.7614
0.225 11.7256
0.25 11.6897
0.275 11.6538
0.3 11.6179
0.325 11.582
0.35 11.5461
0.375 11.5101
0.4 11.4742
0.425 11.4382
0.45 11.4021
0.475 11.3661
0.5 11.33
0.525 11.2939
0.55 11.2578
0.575 11.2217
0.6 11.1855
0.625 11.1493
0.65 11.1131
0.675 11.0769
0.7 11.0406
0.725 11.0043
0.75 10.968
0.775 10.9316
0.8 10.8953
0.825 10.8589
0.85 10.8225
0.875 10.7861
0.9 10.7497
0.925 10.7133
0.95 10.6769
0.975 10.6405
1 10.6041
1.025 10.5676
1.05 10.5311
1.075 10.4946
1.1 10.458
1.125 10.4214
1.15 10.3847
1.175 10.3481
1.2 10.3114
1.225 10.2747
1.25 10.2379
1.275 10.2011
1.3 10.1643
1.325 10.1274
1.35 10.0904
1.375 10.0534
1.4 10.0164
1.425 9.9792
1.45 9.9421
1.475 9.9048
1.5 9.8675
1.525 9.8302
1.55 9.7928
1.575 9.7553
1.6 9.7178
1.625 9.6802
1.65 9.6425
1.675 9.6048
1.7 9.5671
1.725 9.5293
1.75 9.4914
1.775 9.4535
1.8 9.4154
1.825 9.3771
1.85 9.3388
1.875 9.3003
1.9 9.2616
1.925 9.2227
1.95 9.1835
1.975 9.1439
2 9.1041
2.025 9.0643
2.05 9.0242
2.075 8.9837
2.1 8.9431
2.125 8.9022
2.15 8.8611
2.175 8.8197
2.2 8.7781
2.225 8.7363
2.25 8.6942
2.275 8.6519
2.3 8.6095
2.325 8.567
2.35 8.5243
2.375 8.4817
2.4 8.439
2.425 8.3962
2.45 8.3533
2.475 8.3104
2.5 8.2675
2.525 8.2245
2.55 8.1815
2.575 8.1384
2.6 8.0954
2.625 8.0522
2.65 8.0091
2.675 7.9661
2.7 7.923
2.725 7.8799
2.75 7.837
2.775 7.7941
2.8 7.7511
2.825 7.7082
2.85 7.6652
2.875 7.622
2.9 7.5788
2.925 7.5354
2.95 7.4921
2.975 7.4485
3 7.4048
3.025 7.3611
3.05 7.3172
3.075 7.2732
3.1 7.2292
3.125 7.1851
3.15 7.141
3.175 7.0968
3.2 7.0525
3.225 7.0082
3.25 6.9637
3.275 6.919
3.3 6.8742
3.325 6.8294
3.35 6.7844
3.375 6.7393
3.4 6.6939
3.425 6.6483
3.45 6.6024
3.475 6.5563
3.5 6.51
3.525 6.4634
3.55 6.4167
3.575 6.3698
3.6 6.3225
3.625 6.2749
3.65 6.227
3.675 6.1789
3.7 6.1304
3.725 6.0815
3.75 6.0323
3.775 5.9825
3.8 5.9326
3.825 5.8824
3.85 5.832
3.875 5.7812
3.9 5.7301
3.925 5.6787
3.95 5.6269
3.975 5.5746
4 5.5215
4.025 5.4675
4.05 5.4123
4.075 5.3559
4.1 5.2985
4.125 5.2411
4.15 5.1844
4.175 5.1316
4.2 5.0867
4.225 5.0463
4.25 5.0071
4.275 4.9688
4.3 4.9305
4.325 4.8908
4.35 4.8495
4.375 4.8067
4.4 4.7626
4.425 4.7168
4.45 4.6686
4.475 4.6188
4.5 4.5685
4.525 4.5178
4.55 4.4667
4.575 4.4143
4.6 4.3593
4.625 4.3006
4.65 4.2382
4.675 4.174
4.7 4.1075
4.725 4.0379
4.75 3.9659
4.775 3.8935
4.8 3.8263
4.825 3.7664
4.85 3.7076
4.875 3.6448
4.9 3.5745
4.925 3.499
4.95 3.4193
4.975 3.3368
5 3.252
5.025 3.1657
5.05 3.081
5.075 3.0003
5.1 2.9209
5.125 2.8441
5.15 2.7694
5.175 2.6993
5.2 2.6403
5.225 2.5893
5.25 2.5421
5.275 2.4951
5.3 2.4478
5.325 2.4018
5.35 2.3548
5.375 2.304
5.4 2.25
5.425 2.1907
5.45 2.1258
5.475 2.0561
5.5 1.9811
5.525 1.8999
5.55 1.8135
5.575 1.7197
5.6 1.6204
5.625 1.5157
5.65 1.4048
5.675 1.2906
5.7 1.1855
5.725 1.0969
5.75 1.0346
5.775 0.9994
5.8 0.9755
5.825 0.9503
5.85 0.9208
5.875 0.887
5.9 0.8486
5.925 0.806
5.95 0.7598
5.975 0.7102
6 0.6539
6.025 0.5887
6.05 0.5199
6.075 0.4516
6.1 0.3837
6.125 0.3149
6.15 0.244
6.175 0.1696
6.2 0.0912
6.225 0.012
6.25 -0.0668
6.275 -0.1452
6.3 -0.2232
6.325 -0.2993
6.35 -0.3717
6.375 -0.4346
6.4 -0.4893
6.425 -0.5294
6.45 -0.5543
6.475 -0.5703
6.5 -0.577
6.525 -0.5805
6.55 -0.5881
6.575 -0.5993
6.6 -0.6082
6.625 -0.6111
6.65 -0.6052
6.675 -0.5819
6.7 -0.5478
6.725 -0.5121
6.75 -0.4791
6.775 -0.4508
6.8 -0.423
6.825 -0.3941
6.85 -0.3654
6.875 -0.3384
6.9 -0.3148
6.925 -0.2942
6.95 -0.2776
6.975 -0.2639
7 -0.2517
7.025 -0.2382
7.05 -0.2204
7.075 -0.1997
7.1 -0.179
7.125 -0.1606
7.15 -0.147
7.175 -0.1375
7.2 -0.1342
7.225 -0.1385
7.25 -0.1503
7.275 -0.1675
7.3 -0.1896
7.325 -0.2148
7.35 -0.2463
7.375 -0.285
7.4 -0.3304
7.425 -0.3815
7.45 -0.4351
7.475 -0.4865
7.5 -0.5342
7.525 -0.5804
7.55 -0.6307
7.575 -0.6876
7.6 -0.7476
7.625 -0.8071
7.65 -0.8627
7.675 -0.9079
7.7 -0.9326
7.725 -0.939
7.75 -0.9415
7.775 -0.9475
7.8 -0.9558
7.825 -0.9574
7.85 -0.9552
7.875 -0.9557
7.9 -0.9617
7.925 -0.9753
7.95 -0.9981
7.975 -1.0278
8 -1.062
8.025 -1.097
8.05 -1.1304
8.075 -1.162
8.1 -1.1965
8.125 -1.2363
8.15 -1.2816
8.175 -1.3299
8.2 -1.3809
8.225 -1.4285
8.25 -1.4654
8.275 -1.4857
8.3 -1.4959
8.325 -1.5046
8.35 -1.5129
8.375 -1.5255
8.4 -1.546
8.425 -1.5693
8.45 -1.5896
8.475 -1.6036
8.5 -1.6119
8.525 -1.6162
8.55 -1.6178
8.575 -1.6175
8.6 -1.6082
8.625 -1.5829
8.65 -1.5425
8.675 -1.4891
8.7 -1.4262
8.725 -1.3599
8.75 -1.2959
8.775 -1.2348
8.8 -1.1778
8.825 -1.1279
8.85 -1.085
8.875 -1.0467
8.9 -1.0082
8.925 -0.9679
8.95 -0.9294
8.975 -0.8956
9 -0.8657
9.025 -0.8402
9.05 -0.8222
9.075 -0.8098
9.1 -0.8021
9.125 -0.7982
9.15 -0.7978
9.175 -0.8009
9.2 -0.8049
9.225 -0.8051
9.25 -0.8004
9.275 -0.7879
9.3 -0.7614
9.325 -0.7182
9.35 -0.6611
9.375 -0.5953
9.4 -0.5288
9.425 -0.4644
9.45 -0.4018
9.475 -0.3428
9.5 -0.2871
9.525 -0.2383
9.55 -0.1982
9.575 -0.1667
9.6 -0.1425
9.625 -0.1256
9.65 -0.1159
9.675 -0.1131
9.7 -0.117
9.725 -0.129
9.75 -0.1496
9.775 -0.1771
9.8 -0.2099
9.825 -0.2488
9.85 -0.2942
9.875 -0.3443
9.9 -0.3963
9.925 -0.4497
9.95 -0.5022
9.975 -0.5542
10 -0.6081
10.025 -0.6679
10.05 -0.7355
10.075 -0.811
10.1 -0.8863
10.125 -0.9509
10.15 -0.9946
10.175 -1.0092
10.2 -1.0029
10.225 -0.9846
10.25 -0.9648
10.275 -0.946
10.3 -0.9259
10.325 -0.9083
10.35 -0.8966
10.375 -0.8894
10.4 -0.8851
10.425 -0.8838
10.45 -0.8895
10.475 -0.9056
10.5 -0.9296
10.525 -0.9607
10.55 -0.9979
10.575 -1.0352
10.6 -1.062
10.625 -1.076
10.65 -1.0858
10.675 -1.0944
10.7 -1.1066
10.725 -1.1224
10.75 -1.1398
10.775 -1.1557
10.8 -1.1707
10.825 -1.1878
10.85 -1.2081
10.875 -1.2281
10.9 -1.2431
10.925 -1.2443
10.95 -1.2312
10.975 -1.2122
11 -1.1929
11.025 -1.1783
11.05 -1.1676
11.075 -1.1559
11.1 -1.1385
11.125 -1.1138
11.15 -1.0752
11.175 -1.0206
11.2 -0.9554
11.225 -0.8842
11.25 -0.8111
11.275 -0.7385
11.3 -0.6699
11.325 -0.6058
11.35 -0.5507
11.375 -0.5064
11.4 -0.472
11.425 -0.4457
11.45 -0.4217
11.475 -0.3958
11.5 -0.3696
11.525 -0.3442
11.55 -0.3209
11.575 -0.3036
11.6 -0.2906
11.625 -0.2853
11.65 -0.2856
11.675 -0.2872
11.7 -0.287
11.725 -0.2839
11.75 -0.2789
11.775 -0.2735
11.8 -0.2705
11.825 -0.2609
11.85 -0.2328
11.875 -0.197
11.9 -0.1589
11.925 -0.1216
11.95 -0.0879
11.975 -0.0559
12 -0.0238
12.025 0.0074
12.05 0.0371
12.075 0.0643
12.1 0.0853
12.125 0.0988
12.15 0.1115
12.175 0.1388
12.2 0.1795
12.225 0.2271
12.25 0.2787
12.275 0.3346
12.3 0.3927
12.325 0.4491
12.35 0.4994
12.375 0.5413
12.4 0.5728
12.425 0.5958
12.45 0.6131
12.475 0.6295
12.5 0.6469
12.525 0.6632
12.55 0.6728
12.575 0.6766
12.6 0.6759
12.625 0.6726
12.65 0.6672
12.675 0.661
12.7 0.6535
12.725 0.642
12.75 0.6264
12.775 0.6112
12.8 0.5989
12.825 0.5958
12.85 0.6061
12.875 0.6341
12.9 0.6804
12.925 0.7355
12.95 0.7917
12.975 0.845
13 0.8947
13.025 0.9385
13.05 0.973
13.075 0.9968
13.1 1.0117
13.125 1.0185
13.15 1.0179
13.175 1.0099
13.2 0.9944
13.225 0.971
13.25 0.9402
13.275 0.9011
13.3 0.8557
13.325 0.8037
13.35 0.7452
13.375 0.6791
13.4 0.6068
13.425 0.5287
13.45 0.4457
13.475 0.3585
13.5 0.2649
13.525 0.165
13.55 0.0647
13.575 -0.0241
13.6 -0.0979
13.625 -0.158
13.65 -0.2042
13.675 -0.2357
13.7 -0.2566
13.725 -0.2715
13.75 -0.2814
13.775 -0.289
13.8 -0.2972
13.825 -0.3016
13.85 -0.3073
13.875 -0.3207
13.9 -0.3404
13.925 -0.366
13.95 -0.3992
13.975 -0.4405
14 -0.4791
14.025 -0.5091
14.05 -0.5358
14.075 -0.5644
14.1 -0.6004
14.125 -0.6416
14.15 -0.6851
14.175 -0.7342
14.2 -0.7923
14.225 -0.8578
14.25 -0.9282
14.275 -1.0038
14.3 -1.0836
14.325 -1.161
14.35 -1.2265
14.375 -1.2737
14.4 -1.2916
14.425 -1.2865
14.45 -1.2736
14.475 -1.2601
14.5 -1.2466
14.525 -1.2331
14.55 -1.2218
14.575 -1.2132
14.6 -1.2055
14.625 -1.1943
14.65 -1.1787
14.675 -1.1637
14.7 -1.1484
14.725 -1.1336
14.75 -1.1189
14.775 -1.1066
14.8 -1.0937
14.825 -1.0795
14.85 -1.0636
14.875 -1.0445
14.9 -1.0267
14.925 -1.015
14.95 -1.0103
14.975 -1.0137
15 -1.0242
15.025 -1.0372
15.05 -1.0455
15.075 -1.0379
15.1 -1.0148
15.125 -0.9885
15.15 -0.9677
15.175 -0.9519
15.2 -0.9416
15.225 -0.9356
15.25 -0.9331
15.275 -0.9357
15.3 -0.9434
15.325 -0.9507
15.35 -0.9529
15.375 -0.9492
15.4 -0.9447
15.425 -0.9411
15.45 -0.9393
15.475 -0.9351
15.5 -0.9326
15.525 -0.9364
15.55 -0.9508
15.575 -0.9747
15.6 -1.0068
15.625 -1.0446
15.65 -1.0794
15.675 -1.11
15.7 -1.1405
15.725 -1.1714
15.75 -1.2011
15.775 -1.2246
15.8 -1.242
15.825 -1.2546
15.85 -1.2634
15.875 -1.2692
15.9 -1.2748
15.925 -1.2782
15.95 -1.2806
15.975 -1.2785
16 -1.2742
16.025 -1.2687
16.05 -1.2673
16.075 -1.2673
16.1 -1.27
16.125 -1.2737
16.15 -1.2784
16.175 -1.2895
16.2 -1.3077
16.225 -1.322
16.25 -1.3253
16.275 -1.3219
16.3 -1.3169
16.325 -1.3104
16.35 -1.2941
16.375 -1.2634
16.4 -1.2223
16.425 -1.1767
16.45 -1.1315
16.475 -1.0864
16.5 -1.0394
16.525 -0.9926
16.55 -0.9477
16.575 -0.9076
16.6 -0.8712
16.625 -0.8378
16.65 -0.8076
16.675 -0.7766
16.7 -0.7368
16.725 -0.6827
16.75 -0.6162
16.775 -0.5431
16.8 -0.4648
16.825 -0.3829
16.85 -0.2978
16.875 -0.2054
16.9 -0.105
16.925 -0.0039
16.95 0.0919
16.975 0.1769
17 0.2502
17.025 0.3133
17.05 0.3714
17.075 0.4271
17.1 0.4798
17.125 0.5294
17.15 0.5745
17.175 0.6159
17.2 0.6564
17.225 0.6953
17.25 0.7299
17.275 0.7611
17.3 0.7878
17.325 0.8114
17.35 0.833
17.375 0.8539
17.4 0.8784
17.425 0.9025
17.45 0.9255
17.475 0.9452
17.5 0.9595
17.525 0.9742
17.55 0.9867
17.575 0.9921
17.6 0.99
17.625 0.9787
17.65 0.9577
17.675 0.9278
17.7 0.8879
17.725 0.8379
17.75 0.7819
17.775 0.7293
17.8 0.6933
17.825 0.6712
17.85 0.6511
17.875 0.6319
17.9 0.6105
17.925 0.5849
17.95 0.5549
17.975 0.5222
18 0.4902
18.025 0.4651
18.05 0.4435
18.075 0.4218
18.1 0.4024
18.125 0.389
18.15 0.3922
18.175 0.407
18.2 0.4306
18.225 0.4701
18.25 0.5238
18.275 0.5797
18.3 0.6299
18.325 0.6709
18.35 0.7033
18.375 0.7296
18.4 0.7513
18.425 0.7684
18.45 0.7821
18.475 0.7909
18.5 0.7967
18.525 0.8014
18.55 0.8025
18.575 0.7999
18.6 0.7939
18.625 0.7873
18.65 0.7811
18.675 0.7732
18.7 0.76
18.725 0.7388
18.75 0.7114
18.775 0.6789
18.8 0.6462
18.825 0.6215
18.85 0.6223
18.875 0.6462
18.9 0.678
18.925 0.7137
18.95 0.7493
18.975 0.7828
19 0.811
19.025 0.831
19.05 0.8433
19.075 0.8479
19.1 0.8456
19.125 0.8368
19.15 0.8216
19.175 0.7978
19.2 0.7694
19.225 0.7349
19.25 0.6945
19.275 0.6489
19.3 0.6006
19.325 0.553
19.35 0.5092
19.375 0.4707
19.4 0.4365
19.425 0.4032
19.45 0.3684
19.475 0.33
19.5 0.2933
19.525 0.2677
19.55 0.2547
19.575 0.26
19.6 0.2823
19.625 0.3175
19.65 0.3576
19.675 0.4015
19.7 0.449
19.725 0.4992
19.75 0.5559
19.775 0.6173
19.8 0.6821
19.825 0.7446
19.85 0.8019
19.875 0.8572
19.9 0.9104
19.925 0.9611
19.95 1.0122
19.975 1.0632
20 1.1126
20.025 1.1629
20.05 1.2162
20.075 1.2709
20.1 1.3301
20.125 1.3921
20.15 1.4478
20.175 1.491
20.2 1.5221
20.225 1.5436
20.25 1.5591
20.275 1.5741
20.3 1.5945
20.325 1.6189
20.35 1.6426
20.375 1.663
20.4 1.6852
20.425 1.708
20.45 1.7266
20.475 1.739
20.5 1.7512
20.525 1.7708
20.55 1.806
20.575 1.8578
20.6 1.924
20.625 1.9963
20.65 2.0705
20.675 2.1439
20.7 2.2128
20.725 2.2716
20.75 2.3195
20.775 2.3563
20.8 2.3846
20.825 2.4089
20.85 2.4309
20.875 2.4496
20.9 2.4668
20.925 2.4983
20.95 2.5491
20.975 2.6052
21 2.6529
21.025 2.6875
21.05 2.7103
21.075 2.7235
21.1 2.7266
21.125 2.719
21.15 2.6988
21.175 2.6679
21.2 2.6273
21.225 2.5785
21.25 2.524
21.275 2.4664
21.3 2.4093
21.325 2.3579
21.35 2.3149
21.375 2.2817
21.4 2.2563
21.425 2.2404
21.45 2.2451
21.475 2.2668
21.5 2.2905
21.525 2.3088
21.55 2.3215
21.575 2.3287
21.6 2.331
21.625 2.328
21.65 2.3203
21.675 2.3095
21.7 2.2987
21.725 2.2883
21.75 2.2753
21.775 2.2561
21.8 2.2318
21.825 2.2005
21.85 2.1615
21.875 2.1179
21.9 2.0722
21.925 2.0249
21.95 1.9827
21.975 1.9484
22 1.9232
22.025 1.9034
22.05 1.8858
22.075 1.8688
22.1 1.8515
22.125 1.8386
22.15 1.8315
22.175 1.828
22.2 1.8227
22.225 1.8147
22.25 1.8059
22.275 1.8069
22.3 1.8252
22.325 1.865
22.35 1.9164
22.375 1.9691
22.4 2.018
22.425 2.0615
22.45 2.1002
22.475 2.1316
22.5 2.1549
22.525 2.1713
22.55 2.1795
22.575 2.1794
22.6 2.1749
22.625 2.1727
22.65 2.1727
22.675 2.1738
22.7 2.1717
22.725 2.1696
22.75 2.1711
22.775 2.1784
22.8 2.1902
22.825 2.2033
22.85 2.216
22.875 2.2249
22.9 2.2293
22.925 2.2323
22.95 2.236
22.975 2.2415
23 2.248
23.025 2.2519
23.05 2.2519
23.075 2.2499
23.1 2.2461
23.125 2.242
23.15 2.2325
23.175 2.2172
23.2 2.2058
23.225 2.1994
23.25 2.1884
23.275 2.1731
23.3 2.1607
23.325 2.1574
23.35 2.1599
23.375 2.1582
23.4 2.147
23.425 2.1284
23.45 2.1063
23.475 2.0838
23.5 2.0598
23.525 2.0313
23.55 1.9972
23.575 1.9576
23.6 1.9117
23.625 1.8588
23.65 1.7973
23.675 1.727
23.7 1.6494
23.725 1.5664
23.75 1.4761
23.775 1.3808
23.8 1.2836
23.825 1.1948
23.85 1.1218
23.875 1.0629
23.9 1.0141
23.925 0.9772
23.95 0.9562
23.975 0.9501
24 0.9588
24.025 0.976
24.05 0.9986
24.075 1.0239
24.1 1.0478
24.125 1.0661
24.15 1.0757
24.175 1.0778
24.2 1.0751
24.225 1.0698
24.25 1.0643
24.275 1.056
24.3 1.0437
24.325 1.0283
24.35 1.0095
24.375 0.9866
24.4 0.9611
24.425 0.93
24.45 0.8941
24.475 0.8644
24.5 0.8409
24.525 0.8216
24.55 0.8025
24.575 0.7869
24.6 0.7791
24.625 0.7776
24.65 0.7812
24.675 0.788
24.7 0.8006
24.725 0.8226
24.75 0.8522
24.775 0.8825
24.8 0.9112
24.825 0.9375
24.85 0.9652
24.875 1.0007
24.9 1.0463
24.925 1.1008
24.95 1.1629
24.975 1.2326
25 1.3083
25.025 1.3864
25.05 1.464
25.075 1.5379
25.1 1.6109
25.125 1.6844
25.15 1.757
25.175 1.8273
25.2 1.8943
25.225 1.9598
25.25 2.0218
25.275 2.0804
25.3 2.1336
25.325 2.1802
25.35 2.2196
25.375 2.2507
25.4 2.2738
25.425 2.2885
25.45 2.2949
25.475 2.295
25.5 2.2883
25.525 2.2746
25.55 2.2539
25.575 2.2293
25.6 2.2051
25.625 2.1941
25.65 2.1996
25.675 2.2145
25.7 2.233
25.725 2.2531
25.75 2.2746
25.775 2.2964
25.8 2.3158
25.825 2.3299
25.85 2.3364
25.875 2.3352
25.9 2.3314
25.925 2.3256
25.95 2.3151
25.975 2.3011
26 2.2902
26.025 2.2904
26.05 2.306
26.075 2.3394
26.1 2.3838
26.125 2.4334
26.15 2.4852
26.175 2.5336
26.2 2.5748
26.225 2.6076
26.25 2.6304
26.275 2.6421
26.3 2.6448
26.325 2.6411
26.35 2.6313
26.375 2.6151
26.4 2.5923
26.425 2.563
26.45 2.5251
26.475 2.4789
26.5 2.4274
26.525 2.3707
26.55 2.3054
26.575 2.2416
26.6 2.1977
26.625 2.1762
26.65 2.1624
26.675 2.1407
26.7 2.1102
26.725 2.0711
26.75 2.0203
26.775 1.9607
26.8 1.8999
26.825 1.8427
26.85 1.7928
26.875 1.7464
26.9 1.6973
26.925 1.6412
26.95 1.5774
26.975 1.5074
27 1.4365
27.025 1.3696
27.05 1.2987
27.075 1.2178
27.1 1.1301
27.125 1.0388
27.15 0.9432
27.175 0.843
27.2 0.7366
27.225 0.6261
27.25 0.5165
27.275 0.413
27.3 0.3201
27.325 0.2423
27.35 0.1771
27.375 0.1199
27.4 0.0719
27.425 0.0327
27.45 -0.0007
27.475 -0.0304
27.5 -0.0601
27.525 -0.0897
27.55 -0.1152
27.575 -0.1373
27.6 -0.1565
27.625 -0.175
27.65 -0.1938
27.675 -0.2135
27.7 -0.2363
27.725 -0.2559
27.75 -0.2619
27.775 -0.251
27.8 -0.2239
27.825 -0.1884
27.85 -0.1495
27.875 -0.108
27.9 -0.0642
27.925 -0.0174
27.95 0.0328
27.975 0.0828
28 0.129
28.025 0.1709
28.05 0.2083
28.075 0.2446
28.1 0.2782
28.125 0.307
28.15 0.3321
28.175 0.3567
28.2 0.3784
28.225 0.3994
28.25 0.4222
28.275 0.4466
28.3 0.4673
28.325 0.483
28.35 0.4884
28.375 0.4834
28.4 0.4699
28.425 0.4543
28.45 0.4439
28.475 0.4496
28.5 0.4688
28.525 0.494
28.55 0.528
28.575 0.5745
28.6 0.6338
28.625 0.7067
28.65 0.789
28.675 0.8738
28.7 0.9557
28.725 1.0324
28.75 1.101
28.775 1.1608
28.8 1.2132
28.825 1.26
28.85 1.3036
28.875 1.3448
28.9 1.3842
28.925 1.4208
28.95 1.4549
28.975 1.4871
29 1.5173
29.025 1.5462
29.05 1.5724
29.075 1.5966
29.1 1.6283
29.125 1.6801
29.15 1.7463
29.175 1.8204
29.2 1.9022
29.225 1.9935
29.25 2.0878
29.275 2.1834
29.3 2.2803
29.325 2.374
29.35 2.4642
29.375 2.5507
29.4 2.6324
29.425 2.7077
29.45 2.7769
29.475 2.8411
29.5 2.8998
29.525 2.9531
29.55 3.0014
29.575 3.0461
29.6 3.0885
29.625 3.1276
29.65 3.164
29.675 3.1989
29.7 3.2318
29.725 3.2629
29.75 3.2913
29.775 3.3167
29.8 3.3387
29.825 3.3577
29.85 3.3743
29.875 3.3876
29.9 3.3979
29.925 3.4048
29.95 3.409
29.975 3.4106
30 3.4094
30.025 3.4046
30.05 3.3939
30.075 3.3781
30.1 3.3591
30.125 3.3369
30.15 3.3109
30.175 3.281
30.2 3.2462
30.225 3.2065
30.25 3.1628
30.275 3.1151
30.3 3.063
30.325 3.0068
30.35 2.9465
30.375 2.8825
30.4 2.8166
30.425 2.7527
30.45 2.7028
30.475 2.6785
30.5 2.6879
30.525 2.719
30.55 2.7568
30.575 2.7932
30.6 2.8265
30.625 2.8558
30.65 2.88
30.675 2.8994
30.7 2.9144
30.725 2.925
30.75 2.9318
30.775 2.9361
30.8 2.9399
30.825 2.9453
30.85 2.9534
30.875 2.9649
30.9 2.98
30.925 2.9968
30.95 3.0135
30.975 3.0289
31 3.0417
31.025 3.0512
31.05 3.0569
31.075 3.0589
31.1 3.0564
31.125 3.0489
31.15 3.0369
31.175 3.0203
31.2 2.9986
31.225 2.9703
31.25 2.9364
31.275 2.8982
31.3 2.8545
31.325 2.8053
31.35 2.7516
31.375 2.693
31.4 2.6294
31.425 2.5601
31.45 2.4853
31.475 2.4043
31.5 2.3165
31.525 2.2225
31.55 2.1216
31.575 2.0161
31.6 1.9151
31.625 1.8233
31.65 1.7384
31.675 1.6527
31.7 1.5618
31.725 1.4659
31.75 1.3695
31.775 1.2757
31.8 1.1881
31.825 1.1102
31.85 1.0361
31.875 0.9636
31.9 0.8978
31.925 0.8424
31.95 0.7996
31.975 0.7618
32 0.7212
32.025 0.6769
32.05 0.6261
32.075 0.567
32.1 0.5026
32.125 0.4348
32.15 0.369
32.175 0.312
32.2 0.2641
32.225 0.2184
32.25 0.1735
32.275 0.1329
32.3 0.0997
32.325 0.0759
32.35 0.0656
32.375 0.0662
32.4 0.0732
32.425 0.0847
32.45 0.099
32.475 0.1142
32.5 0.1276
32.525 0.1405
32.55 0.1527
32.575 0.164
32.6 0.1716
32.625 0.1757
32.65 0.1747
32.675 0.1664
32.7 0.1491
32.725 0.1242
32.75 0.0965
32.775 0.0689
32.8 0.0418
32.825 0.0163
32.85 -0.0072
32.875 -0.027
32.9 -0.0427
32.925 -0.0521
32.95 -0.0559
32.975 -0.0538
33 -0.0453
33.025 -0.0304
33.05 -0.0094
33.075 0.0167
33.1 0.0471
33.125 0.0781
33.15 0.1056
33.175 0.1303
33.2 0.1546
33.225 0.1766
33.25 0.1966
33.275 0.2135
33.3 0.2238
33.325 0.2271
33.35 0.2261
33.375 0.2213
33.4 0.2121
33.425 0.1956
33.45 0.1694
33.475 0.1345
33.5 0.0919
33.525 0.047
33.55 0.0055
33.575 -0.0319
33.6 -0.0665
33.625 -0.1035
33.65 -0.1446
33.675 -0.1932
33.7 -0.2489
33.725 -0.3084
33.75 -0.3674
33.775 -0.4203
33.8 -0.4733
33.825 -0.5318
33.85 -0.593
33.875 -0.6471
33.9 -0.6876
33.925 -0.7133
33.95 -0.7251
33.975 -0.7323
34 -0.7371
34.025 -0.739
34.05 -0.7386
34.075 -0.7357
34.1 -0.729
34.125 -0.7197
34.15 -0.7071
34.175 -0.6914
34.2 -0.6735
34.225 -0.6564
34.25 -0.642
34.275 -0.631
34.3 -0.623
34.325 -0.6213
34.35 -0.6238
34.375 -0.6298
34.4 -0.6396
34.425 -0.6567
34.45 -0.6808
34.475 -0.7083
34.5 -0.7405
34.525 -0.7791
34.55 -0.8272
34.575 -0.8832
34.6 -0.9429
34.625 -1.0019
34.65 -1.0571
34.675 -1.1115
34.7 -1.1688
34.725 -1.2244
34.75 -1.2763
34.775 -1.3159
34.8 -1.3402
34.825 -1.3487
34.85 -1.3416
34.875 -1.3228
34.9 -1.2993
34.925 -1.2725
34.95 -1.2472
34.975 -1.2258
35 -1.2096
35.025 -1.2028
35.05 -1.2029
35.075 -1.2112
35.1 -1.2293
35.125 -1.255
35.15 -1.2833
35.175 -1.3126
35.2 -1.3391
35.225 -1.361
35.25 -1.38
35.275 -1.3966
35.3 -1.4118
35.325 -1.4299
35.35 -1.4561
35.375 -1.4863
35.4 -1.5138
35.425 -1.5419
35.45 -1.5782
35.475 -1.6193
35.5 -1.6649
35.525 -1.7158
35.55 -1.7682
35.575 -1.8188
35.6 -1.8647
35.625 -1.9078
35.65 -1.9425
35.675 -1.9597
35.7 -1.9487
35.725 -1.9239
35.75 -1.9065
35.775 -1.9021
35.8 -1.908
35.825 -1.9192
35.85 -1.929
35.875 -1.9318
35.9 -1.9296
35.925 -1.9271
35.95 -1.9241
35.975 -1.919
36 -1.9176
36.025 -1.9231
36.05 -1.9298
36.075 -1.9398
36.1 -1.9531
36.125 -1.9681
36.15 -1.9811
36.175 -1.9953
36.2 -2.015
36.225 -2.0488
36.25 -2.0926
36.275 -2.1359
36.3 -2.1778
36.325 -2.2179
36.35 -2.2533
36.375 -2.2772
36.4 -2.2865
36.425 -2.2774
36.45 -2.2427
36.475 -2.18
36.5 -2.0951
36.525 -1.9987
36.55 -1.912
36.575 -1.854
36.6 -1.8197
36.625 -1.7944
36.65 -1.7755
36.675 -1.7646
36.7 -1.7583
36.725 -1.7539
36.75 -1.7513
36.775 -1.7528
36.8 -1.7619
36.825 -1.7763
36.85 -1.7926
36.875 -1.812
36.9 -1.8251
36.925 -1.8353
36.95 -1.8466
36.975 -1.8616
37 -1.881
37.025 -1.9045
37.05 -1.9362
37.075 -1.9736
37.1 -2.0146
37.125 -2.0514
37.15 -2.0714
37.175 -2.0702
37.2 -2.0515
37.225 -2.0249
37.25 -2.01
37.275 -2.0168
37.3 -2.0356
37.325 -2.0581
37.35 -2.0808
37.375 -2.1036
37.4 -2.1235
37.425 -2.1395
37.45 -2.1486
37.475 -2.1519
37.5 -2.1538
37.525 -2.153
37.55 -2.1505
37.575 -2.1439
37.6 -2.1357
37.625 -2.126
37.65 -2.1164
37.675 -2.107
37.7 -2.1037
37.725 -2.1117
37.75 -2.132
37.775 -2.1645
37.8 -2.206
37.825 -2.2517
37.85 -2.2992
37.875 -2.3501
37.9 -2.4077
37.925 -2.4646
37.95 -2.5113
37.975 -2.5449
38 -2.5705
38.025 -2.5872
38.05 -2.5995
38.075 -2.6066
38.1 -2.6069
38.125 -2.6092
38.15 -2.6119
38.175 -2.6144
38.2 -2.6182
38.225 -2.6286
38.25 -2.6471
38.275 -2.6745
38.3 -2.7076
38.325 -2.7392
38.35 -2.7612
38.375 -2.7696
38.4 -2.767
38.425 -2.7627
38.45 -2.7612
38.475 -2.761
38.5 -2.7602
38.525 -2.7597
38.55 -2.7588
38.575 -2.7603
38.6 -2.7644
38.625 -2.7627
38.65 -2.7558
38.675 -2.7468
38.7 -2.7382
38.725 -2.7286
38.75 -2.7171
38.775 -2.7029
38.8 -2.68
38.825 -2.6502
38.85 -2.6181
38.875 -2.5952
38.9 -2.5777
38.925 -2.5659
38.95 -2.5579
38.975 -2.5599
39 -2.5766
39.025 -2.6128
39.05 -2.6552
39.075 -2.6818
39.1 -2.6774
39.125 -2.6441
39.15 -2.6029
39.175 -2.5707
39.2 -2.5547
39.225 -2.5509
39.25 -2.5557
39.275 -2.5691
39.3 -2.5881
39.325 -2.6107
39.35 -2.6366
39.375 -2.6646
39.4 -2.6919
39.425 -2.7205
39.45 -2.7522
39.475 -2.7871
39.5 -2.8291
39.525 -2.8782
39.55 -2.9315
39.575 -2.9862
39.6 -3.0434
39.625 -3.1015
39.65 -3.1484
39.675 -3.1789
39.7 -3.199
39.725 -3.2143
39.75 -3.2253
39.775 -3.2299
39.8 -3.227
39.825 -3.2164
39.85 -3.2044
39.875 -3.1972
39.9 -3.2007
39.925 -3.2175
39.95 -3.2377
39.975 -3.2578
40 -3.2792
40.025 -3.3072
40.05 -3.3371
40.075 -3.3668
40.1 -3.387
40.125 -3.3891
40.15 -3.3742
40.175 -3.3517
40.2 -3.3135
40.225 -3.2566
40.25 -3.1802
40.275 -3.1008
40.3 -3.0368
40.325 -2.9933
40.35 -2.9707
40.375 -2.968
40.4 -2.972
40.425 -2.9759
40.45 -2.9794
40.475 -2.9761
40.5 -2.9656
40.525 -2.9499
40.55 -2.9321
40.575 -2.9149
40.6 -2.9008
40.625 -2.8879
40.65 -2.8797
40.675 -2.874
40.7 -2.8667
40.725 -2.8591
40.75 -2.8561
40.775 -2.8583
40.8 -2.8666
40.825 -2.8769
40.85 -2.8874
40.875 -2.8963
40.9 -2.9052
40.925 -2.9178
40.95 -2.9363
40.975 -2.9629
41 -2.9908
41.025 -3.0169
41.05 -3.0431
41.075 -3.0655
41.1 -3.0853
41.125 -3.1034
41.15 -3.1228
41.175 -3.1409
41.2 -3.1555
41.225 -3.1697
41.25 -3.1817
41.275 -3.1775
41.3 -3.1514
41.325 -3.1104
41.35 -3.0642
41.375 -3.0219
41.4 -2.9881
41.425 -2.9705
41.45 -2.9762
41.475 -3.0022
41.5 -3.0335
41.525 -3.0624
41.55 -3.0896
41.575 -3.1091
41.6 -3.1171
41.625 -3.1095
41.65 -3.0921
41.675 -3.0709
41.7 -3.0522
41.725 -3.0415
41.75 -3.044
41.775 -3.0608
41.8 -3.0886
41.825 -3.1261
41.85 -3.1689
41.875 -3.2129
41.9 -3.2553
41.925 -3.2927
41.95 -3.3276
41.975 -3.3637
42 -3.3994
42.025 -3.431
42.05 -3.4621
42.075 -3.4978
42.1 -3.5364
42.125 -3.5677
42.15 -3.5884
42.175 -3.6058
42.2 -3.6276
42.225 -3.6504
42.25 -3.6731
42.275 -3.6962
42.3 -3.7191
42.325 -3.738
42.35 -3.7515
42.375 -3.753
42.4 -3.7445
42.425 -3.7269
42.45 -3.7041
42.475 -3.6783
42.5 -3.6496
42.525 -3.6229
42.55 -3.5962
42.575 -3.5684
42.6 -3.5418
42.625 -3.5165
42.65 -3.4911
42.675 -3.4662
42.7 -3.4433
42.725 -3.4222
42.75 -3.4011
42.775 -3.3787
42.8 -3.3565
42.825 -3.3327
42.85 -3.3019
42.875 -3.2619
42.9 -3.2124
42.925 -3.1485
42.95 -3.0667
42.975 -2.9871
43 -2.9157
43.025 -2.8537
43.05 -2.8036
43.075 -2.7692
43.1 -2.7535
43.125 -2.7569
43.15 -2.7764
43.175 -2.8065
43.2 -2.8436
43.225 -2.878
43.25 -2.9035
43.275 -2.9148
43.3 -2.9126
43.325 -2.9005
43.35 -2.8807
43.375 -2.8543
43.4 -2.8253
43.425 -2.7978
43.45 -2.7767
43.475 -2.7617
43.5 -2.7564
43.525 -2.7647
43.55 -2.7882
43.575 -2.8293
43.6 -2.8803
43.625 -2.9311
43.65 -2.9754
43.675 -3.0094
43.7 -3.0266
43.725 -3.0318
43.75 -3.037
43.775 -3.0436
43.8 -3.0496
43.825 -3.0503
43.85 -3.0434
43.875 -3.0299
43.9 -3.0081
43.925 -2.9778
43.95 -2.9399
43.975 -2.9022
44 -2.8658
44.025 -2.8345
44.05 -2.8114
44.075 -2.7987
44.1 -2.7933
44.125 -2.7954
44.15 -2.8049
44.175 -2.8148
44.2 -2.8282
44.225 -2.8455
44.25 -2.8611
44.275 -2.8747
44.3 -2.8909
44.325 -2.9132
44.35 -2.9404
44.375 -2.9717
44.4 -3.0083
44.425 -3.0476
44.45 -3.0874
44.475 -3.1259
44.5 -3.1635
44.525 -3.2061
44.55 -3.2573
44.575 -3.313
44.6 -3.3679
44.625 -3.3988
44.65 -3.3971
44.675 -3.3688
44.7 -3.3241
44.725 -3.2663
44.75 -3.201
44.775 -3.1389
44.8 -3.0852
44.825 -3.0384
44.85 -2.9977
44.875 -2.9598
44.9 -2.9235
44.925 -2.8857
44.95 -2.8449
44.975 -2.8077
45 -2.7785
45.025 -2.7584
45.05 -2.7458
45.075 -2.7388
45.1 -2.7342
45.125 -2.7319
45.15 -2.7326
45.175 -2.7374
45.2 -2.7473
45.225 -2.7638
45.25 -2.7895
45.275 -2.8234
45.3 -2.8669
45.325 -2.9162
45.35 -2.9653
45.375 -3.018
45.4 -3.0796
45.425 -3.1447
45.45 -3.2087
45.475 -3.2656
45.5 -3.3183
45.525 -3.366
45.55 -3.4103
45.575 -3.4412
45.6 -3.4523
45.625 -3.4491
45.65 -3.4397
45.675 -3.429
45.7 -3.4204
45.725 -3.4168
45.75 -3.4155
45.775 -3.4148
45.8 -3.4069
45.825 -3.392
45.85 -3.3782
45.875 -3.3685
45.9 -3.3636
45.925 -3.3649
45.95 -3.3722
45.975 -3.3831
46 -3.3925
46.025 -3.391
46.05 -3.3673
46.075 -3.3292
46.1 -3.2839
46.125 -3.2341
46.15 -3.1816
46.175 -3.1308
46.2 -3.0883
46.225 -3.0569
46.25 -3.026
46.275 -2.9912
46.3 -2.9514
46.325 -2.9061
46.35 -2.8582
46.375 -2.8067
46.4 -2.755
46.425 -2.7094
46.45 -2.6721
46.475 -2.6453
46.5 -2.6278
46.525 -2.6183
46.55 -2.6147
46.575 -2.6113
46.6 -2.6035
46.625 -2.5886
46.65 -2.5659
46.675 -2.5342
46.7 -2.4946
46.725 -2.4477
46.75 -2.3947
46.775 -2.3398
46.8 -2.2878
46.825 -2.2402
46.85 -2.1972
46.875 -2.1571
46.9 -2.1157
46.925 -2.0736
46.95 -2.031
46.975 -1.9879
47 -1.9447
47.025 -1.9009
47.05 -1.858
47.075 -1.8174
47.1 -1.7819
47.125 -1.7539
47.15 -1.7341
47.175 -1.7255
47.2 -1.7233
47.225 -1.7287
47.25 -1.7424
47.275 -1.7605
47.3 -1.7821
47.325 -1.8052
47.35 -1.8278
47.375 -1.8493
47.4 -1.869
47.425 -1.8838
47.45 -1.8938
47.475 -1.9012
47.5 -1.9123
47.525 -1.9265
47.55 -1.9422
47.575 -1.9634
47.6 -1.9852
47.625 -2.008
47.65 -2.0335
47.675 -2.0635
47.7 -2.0939
47.725 -2.1241
47.75 -2.1553
47.775 -2.1892
47.8 -2.222
47.825 -2.2533
47.85 -2.2845
47.875 -2.3191
47.9 -2.3631
47.925 -2.4136
47.95 -2.4682
47.975 -2.5239
48 -2.5809
48.025 -2.6419
48.05 -2.7055
48.075 -2.7717
48.1 -2.8401
48.125 -2.9106
48.15 -2.9779
48.175 -3.035
48.2 -3.0795
48.225 -3.113
48.25 -3.1367
48.275 -3.1572
48.3 -3.1766
48.325 -3.1947
48.35 -3.2107
48.375 -3.2219
48.4 -3.2247
48.425 -3.217
48.45 -3.2015
48.475 -3.1832
48.5 -3.165
48.525 -3.1468
48.55 -3.1302
48.575 -3.116
48.6 -3.1078
48.625 -3.1053
48.65 -3.104
48.675 -3.1089
48.7 -3.1244
48.725 -3.1497
48.75 -3.1775
48.775 -3.2043
48.8 -3.2272
48.825 -3.2455
48.85 -3.2604
48.875 -3.2692
48.9 -3.2711
48.925 -3.278
48.95 -3.2979
48.975 -3.3345
49 -3.3777
49.025 -3.4263
49.05 -3.4794
49.075 -3.5318
49.1 -3.5793
49.125 -3.6127
49.15 -3.6279
49.175 -3.6228
49.2 -3.5938
49.225 -3.5469
49.25 -3.4877
49.275 -3.4187
49.3 -3.3493
49.325 -3.2822
49.35 -3.2195
49.375 -3.1632
49.4 -3.1095
49.425 -3.0602
49.45 -3.0143
49.475 -2.9712
49.5 -2.9313
49.525 -2.8962
49.55 -2.87
49.575 -2.8495
49.6 -2.8352
49.625 -2.8278
49.65 -2.8309
49.675 -2.8447
49.7 -2.8659
49.725 -2.8921
49.75 -2.9228
49.775 -2.9539
49.8 -2.9751
49.825 -2.9883
49.85 -2.9988
49.875 -3.0068
49.9 -3.0164
49.925 -3.0337
49.95 -3.0633
49.975 -3.1102
50 -3.1757
50.025 -3.2464
50.05 -3.3104
50.075 -3.3675
50.1 -3.4206
50.125 -3.4671
50.15 -3.5024
50.175 -3.5285
50.2 -3.5481
50.225 -3.5643
50.25 -3.5715
50.275 -3.5675
50.3 -3.5488
50.325 -3.5164
50.35 -3.4776
50.375 -3.4387
50.4 -3.3995
50.425 -3.3577
50.45 -3.3144
50.475 -3.2689
50.5 -3.2207
50.525 -3.17
50.55 -3.1176
50.575 -3.0679
50.6 -3.0187
50.625 -2.9675
50.65 -2.9122
50.675 -2.8561
50.7 -2.8009
50.725 -2.7483
50.75 -2.6943
50.775 -2.6379
50.8 -2.585
50.825 -2.5392
50.85 -2.4998
50.875 -2.4685
50.9 -2.4468
50.925 -2.4357
50.95 -2.4357
50.975 -2.4493
51 -2.4723
51.025 -2.4946
51.05 -2.5068
51.075 -2.5073
51.1 -2.5006
51.125 -2.4898
51.15 -2.4776
51.175 -2.4648
51.2 -2.451
51.225 -2.439
51.25 -2.4302
51.275 -2.4227
51.3 -2.409
51.325 -2.3898
51.35 -2.3677
51.375 -2.346
51.4 -2.3247
51.425 -2.3023
51.45 -2.2756
51.475 -2.2455
51.5 -2.217
51.525 -2.1913
51.55 -2.1702
51.575 -2.1558
51.6 -2.1497
51.625 -2.1537
51.65 -2.17
51.675 -2.1972
51.7 -2.2329
51.725 -2.2773
51.75 -2.3295
51.775 -2.3913
51.8 -2.4618
51.825 -2.5391
51.85 -2.618
51.875 -2.696
51.9 -2.7718
51.925 -2.8333
51.95 -2.8678
51.975 -2.8839
52 -2.9003
52.025 -2.9222
52.05 -2.9483
52.075 -2.981
52.1 -3.0187
52.125 -3.0621
52.15 -3.1116
52.175 -3.1639
52.2 -3.2182
52.225 -3.2667
52.25 -3.2998
52.275 -3.3117
52.3 -3.3098
52.325 -3.3032
52.35 -3.2941
52.375 -3.2799
52.4 -3.2582
52.425 -3.2238
52.45 -3.1795
52.475 -3.129
52.5 -3.0763
52.525 -3.0228
52.55 -2.9716
52.575 -2.9236
52.6 -2.8791
52.625 -2.8399
52.65 -2.8071
52.675 -2.7827
52.7 -2.7677
52.725 -2.7589
52.75 -2.7541
52.775 -2.7553
52.8 -2.7629
52.825 -2.7739
52.85 -2.7835
52.875 -2.7875
52.9 -2.7833
52.925 -2.776
52.95 -2.7694
52.975 -2.7583
53 -2.7374
53.025 -2.7041
53.05 -2.6621
53.075 -2.6077
53.1 -2.5431
53.125 -2.4723
53.15 -2.4
53.175 -2.3266
53.2 -2.2518
53.225 -2.1778
53.25 -2.1064
53.275 -2.0404
53.3 -1.9828
53.325 -1.9332
53.35 -1.8912
53.375 -1.8581
53.4 -1.8324
53.425 -1.8136
53.45 -1.8025
53.475 -1.7976
53.5 -1.7967
53.525 -1.8003
53.55 -1.8095
53.575 -1.821
53.6 -1.8236
53.625 -1.8125
53.65 -1.7988
53.675 -1.7886
53.7 -1.7839
53.725 -1.785
53.75 -1.7891
53.775 -1.7913
53.8 -1.7813
53.825 -1.7542
53.85 -1.7195
53.875 -1.6843
53.9 -1.6517
53.925 -1.6192
53.95 -1.5897
53.975 -1.5648
54 -1.5455
54.025 -1.5311
54.05 -1.5206
54.075 -1.5138
54.1 -1.5111
54.125 -1.5121
54.15 -1.5128
54.175 -1.5121
54.2 -1.5126
54.225 -1.5186
54.25 -1.5327
54.275 -1.555
54.3 -1.5842
54.325 -1.6142
54.35 -1.64
54.375 -1.659
54.4 -1.6759
54.425 -1.6934
54.45 -1.7124
54.475 -1.7268
54.5 -1.7303
54.525 -1.7228
54.55 -1.7092
54.575 -1.6916
54.6 -1.6688
54.625 -1.6383
54.65 -1.5988
54.675 -1.551
54.7 -1.4969
54.725 -1.4306
54.75 -1.3604
54.775 -1.2946
54.8 -1.2365
54.825 -1.1863
54.85 -1.1416
54.875 -1.1023
54.9 -1.0663
54.925 -1.031
54.95 -0.9958
54.975 -0.9628
55 -0.9336
55.025 -0.9085
55.05 -0.8869
55.075 -0.8641
55.1 -0.8389
55.125 -0.8113
55.15 -0.7844
55.175 -0.7641
55.2 -0.7492
55.225 -0.7358
55.25 -0.7193
55.275 -0.7019
55.3 -0.6861
55.325 -0.6745
55.35 -0.6681
55.375 -0.6662
55.4 -0.6674
55.425 -0.6729
55.45 -0.6838
55.475 -0.7005
55.5 -0.723
55.525 -0.7502
55.55 -0.7789
55.575 -0.8003
55.6 -0.806
55.625 -0.8007
55.65 -0.7947
55.675 -0.7927
55.7 -0.795
55.725 -0.8018
55.75 -0.8147
55.775 -0.8346
55.8 -0.8623
55.825 -0.8984
55.85 -0.9394
55.875 -0.9835
55.9 -1.0305
55.925 -1.0802
55.95 -1.1339
55.975 -1.1906
56 -1.2432
56.025 -1.2765
56.05 -1.2914
56.075 -1.3001
56.1 -1.3066
56.125 -1.3127
56.15 -1.3207
56.175 -1.3325
56.2 -1.3503
56.225 -1.3743
56.25 -1.406
56.275 -1.4451
56.3 -1.489
56.325 -1.5371
56.35 -1.5904
56.375 -1.6487
56.4 -1.7097
56.425 -1.7741
56.45 -1.842
56.475 -1.9134
56.5 -1.9819
56.525 -2.0421
56.55 -2.1007
56.575 -2.1562
56.6 -2.1988
56.625 -2.2233
56.65 -2.2334
56.675 -2.2374
56.7 -2.2388
56.725 -2.24
56.75 -2.2361
56.775 -2.2232
56.8 -2.1989
56.825 -2.1707
56.85 -2.1459
56.875 -2.1252
56.9 -2.1085
56.925 -2.0991
56.95 -2.0996
56.975 -2.108
57 -2.1212
57.025 -2.1368
57.05 -2.1523
57.075 -2.1643
57.1 -2.1702
57.125 -2.1674
57.15 -2.1536
57.175 -2.1349
57.2 -2.115
57.225 -2.0968
57.25 -2.0851
57.275 -2.0784
57.3 -2.0731
57.325 -2.0646
57.35 -2.0518
57.375 -2.0374
57.4 -2.0225
57.425 -2.0074
57.45 -1.9927
57.475 -1.9783
57.5 -1.9652
57.525 -1.954
57.55 -1.941
57.575 -1.9256
57.6 -1.9058
57.625 -1.8821
57.65 -1.8585
57.675 -1.8394
57.7 -1.8277
57.725 -1.8217
57.75 -1.8162
57.775 -1.8081
57.8 -1.7979
57.825 -1.7892
57.85 -1.7832
57.875 -1.7745
57.9 -1.7636
57.925 -1.7529
57.95 -1.743
57.975 -1.7314
58 -1.7161
58.025 -1.6961
58.05 -1.6729
58.075 -1.6535
58.1 -1.6411
58.125 -1.6355
58.15 -1.6375
58.175 -1.6439
58.2 -1.6508
58.225 -1.6559
58.25 -1.657
58.275 -1.6603
58.3 -1.6665
58.325 -1.6709
58.35 -1.6723
58.375 -1.6762
58.4 -1.683
58.425 -1.6897
58.45 -1.6936
58.475 -1.6899
58.5 -1.679
58.525 -1.6637
58.55 -1.649
58.575 -1.6372
58.6 -1.6295
58.625 -1.6236
58.65 -1.6201
58.675 -1.6187
58.7 -1.619
58.725 -1.6219
58.75 -1.6285
58.775 -1.6403
58.8 -1.6593
58.825 -1.6846
58.85 -1.7149
58.875 -1.7504
58.9 -1.7889
58.925 -1.8308
58.95 -1.872
58.975 -1.9105
59 -1.9461
59.025 -1.9827
59.05 -2.024
59.075 -2.0655
59.1 -2.105
59.125 -2.1395
59.15 -2.1663
59.175 -2.1904
59.2 -2.2132
59.225 -2.2277
59.25 -2.229
59.275 -2.2227
59.3 -2.2117
59.325 -2.1989
59.35 -2.1854
59.375 -2.166
59.4 -2.1394
59.425 -2.1087
59.45 -2.0739
59.475 -2.029
59.5 -1.9689
59.525 -1.903
59.55 -1.8393
59.575 -1.7789
59.6 -1.7222
59.625 -1.6709
59.65 -1.6234
59.675 -1.5782
59.7 -1.5365
59.725 -1.4977
59.75 -1.4622
59.775 -1.4328
59.8 -1.4111
59.825 -1.3965
59.85 -1.3906
59.875 -1.3941
59.9 -1.4049
59.925 -1.4234
59.95 -1.4487
59.975 -1.4801
60 -1.518
60.025 -1.559
60.05 -1.5955
60.075 -1.6113
60.1 -1.6109
60.125 -1.6078
60.15 -1.608
60.175 -1.6129
60.2 -1.6209
60.225 -1.6329
60.25 -1.6499
60.275 -1.6707
60.3 -1.6936
60.325 -1.716
60.35 -1.7367
60.375 -1.7583
60.4 -1.7799
60.425 -1.7975
60.45 -1.799
60.475 -1.7764
60.5 -1.7281
60.525 -1.6656
60.55 -1.5996
60.575 -1.5318
60.6 -1.4657
60.625 -1.4026
60.65 -1.342
60.675 -1.2776
60.7 -1.211
60.725 -1.1452
60.75 -1.0844
60.775 -1.0285
60.8 -0.9757
60.825 -0.921
60.85 -0.8619
60.875 -0.802
60.9 -0.7418
60.925 -0.6822
60.95 -0.6197
60.975 -0.5528
61 -0.4839
61.025 -0.4179
61.05 -0.3583
61.075 -0.3057
61.1 -0.2604
61.125 -0.22
61.15 -0.1807
61.175 -0.1403
61.2 -0.0994
61.225 -0.0602
61.25 -0.0249
61.275 0.0055
61.3 0.0305
61.325 0.0512
61.35 0.0687
61.375 0.0842
61.4 0.0955
61.425 0.1033
61.45 0.112
61.475 0.1232
61.5 0.1362
61.525 0.1515
61.55 0.1715
61.575 0.2035
61.6 0.2433
61.625 0.2844
61.65 0.3237
61.675 0.3585
61.7 0.3889
61.725 0.4201
61.75 0.4526
61.775 0.4832
61.8 0.5093
61.825 0.5271
61.85 0.5388
61.875 0.546
61.9 0.5506
61.925 0.56
61.95 0.5788
61.975 0.612
62 0.6549
62.025 0.7023
62.05 0.7458
62.075 0.7849
62.1 0.822
62.125 0.8554
62.15 0.89
62.175 0.9323
62.2 0.9757
62.225 1.0129
62.25 1.0428
62.275 1.0664
62.3 1.0827
62.325 1.091
62.35 1.0929
62.375 1.0872
62.4 1.0728
62.425 1.0538
62.45 1.0365
62.475 1.021
62.5 1.0052
62.525 0.9847
62.55 0.9547
62.575 0.9166
62.6 0.8756
62.625 0.8347
62.65 0.7978
62.675 0.764
62.7 0.7346
62.725 0.7034
62.75 0.6684
62.775 0.6284
62.8 0.581
62.825 0.5279
62.85 0.4685
62.875 0.4048
62.9 0.3369
62.925 0.2659
62.95 0.1905
62.975 0.1108
63 0.0259
63.025 -0.0626
63.05 -0.1544
63.075 -0.2513
63.1 -0.355
63.125 -0.4632
63.15 -0.5749
63.175 -0.6874
63.2 -0.7947
63.225 -0.8889
63.25 -0.9645
63.275 -1.0234
63.3 -1.0722
63.325 -1.1163
63.35 -1.1609
63.375 -1.2056
63.4 -1.246
63.425 -1.2786
63.45 -1.2976
63.475 -1.3046
63.5 -1.3106
63.525 -1.3224
63.55 -1.342
63.575 -1.3655
63.6 -1.3962
63.625 -1.433
63.65 -1.4727
63.675 -1.5092
63.7 -1.5363
63.725 -1.5529
63.75 -1.5557
63.775 -1.541
63.8 -1.5129
63.825 -1.4693
63.85 -1.4103
63.875 -1.3397
63.9 -1.2638
63.925 -1.1837
63.95 -1.1058
63.975 -1.0343
64 -0.9698
64.025 -0.9092
64.05 -0.8473
64.075 -0.7908
64.1 -0.7376
64.125 -0.6853
64.15 -0.6397
64.175 -0.6008
64.2 -0.5664
64.225 -0.5322
64.25 -0.5031
64.275 -0.4783
64.3 -0.4547
64.325 -0.4289
64.35 -0.3979
64.375 -0.365
64.4 -0.3337
64.425 -0.3044
64.45 -0.2748
64.475 -0.2461
64.5 -0.2154
64.525 -0.1838
64.55 -0.1571
64.575 -0.1362
64.6 -0.1221
64.625 -0.1157
64.65 -0.1179
64.675 -0.1296
64.7 -0.1503
64.725 -0.1803
64.75 -0.2196
64.775 -0.2678
64.8 -0.3266
64.825 -0.3957
64.85 -0.4675
64.875 -0.5343
64.9 -0.5949
64.925 -0.6547
64.95 -0.7172
64.975 -0.7802
65 -0.8416
65.025 -0.8991
65.05 -0.9497
65.075 -0.9931
65.1 -1.0353
65.125 -1.081
65.15 -1.1253
65.175 -1.1587
65.2 -1.178
65.225 -1.1919
65.25 -1.2
65.275 -1.2066
65.3 -1.2099
65.325 -1.206
65.35 -1.1948
65.375 -1.1772
65.4 -1.1585
65.425 -1.1384
65.45 -1.115
65.475 -1.0901
65.5 -1.0662
65.525 -1.0392
65.55 -1.0053
65.575 -0.9635
65.6 -0.9058
65.625 -0.833
65.65 -0.7471
65.675 -0.6525
65.7 -0.5553
65.725 -0.461
65.75 -0.3735
65.775 -0.2931
65.8 -0.2182
65.825 -0.1414
65.85 -0.0446
65.875 0.0674
65.9 0.1842
65.925 0.2975
65.95 0.4052
65.975 0.5062
66 0.6013
66.025 0.6924
66.05 0.78
66.075 0.864
66.1 0.9427
66.125 1.0152
66.15 1.0797
66.175 1.1355
66.2 1.184
66.225 1.23
66.25 1.2743
66.275 1.3198
66.3 1.3681
66.325 1.4155
66.35 1.4587
66.375 1.5
66.4 1.5386
66.425 1.5728
66.45 1.6014
66.475 1.6232
66.5 1.638
66.525 1.6475
66.55 1.6533
66.575 1.6554
66.6 1.6508
66.625 1.6388
66.65 1.6181
66.675 1.5894
66.7 1.5539
66.725 1.5114
66.75 1.4658
66.775 1.4213
66.8 1.3822
66.825 1.345
66.85 1.3068
66.875 1.2631
66.9 1.2122
66.925 1.1528
66.95 1.0885
66.975 1.0222
67 0.955
67.025 0.8866
67.05 0.8168
67.075 0.7567
67.1 0.7177
67.125 0.6937
67.15 0.6765
67.175 0.6567
67.2 0.6297
67.225 0.5959
67.25 0.5555
67.275 0.5076
67.3 0.453
67.325 0.3917
67.35 0.3229
67.375 0.2494
67.4 0.178
67.425 0.1115
67.45 0.0599
67.475 0.0272
67.5 0.0021
67.525 -0.025
67.55 -0.0565
67.575 -0.0942
67.6 -0.1394
67.625 -0.1907
67.65 -0.2453
67.675 -0.2976
67.7 -0.3411
67.725 -0.3776
67.75 -0.4108
67.775 -0.4433
67.8 -0.4772
67.825 -0.5145
67.85 -0.5541
67.875 -0.5973
67.9 -0.641
67.925 -0.6849
67.95 -0.7277
67.975 -0.769
68 -0.8118
68.025 -0.8602
68.05 -0.9127
68.075 -0.9681
68.1 -1.0278
68.125 -1.0765
68.15 -1.1141
68.175 -1.1451
68.2 -1.1703
68.225 -1.1983
68.25 -1.2291
68.275 -1.265
68.3 -1.3004
68.325 -1.3244
68.35 -1.336
68.375 -1.3319
68.4 -1.3192
68.425 -1.2996
68.45 -1.2775
68.475 -1.2543
68.5 -1.2297
68.525 -1.2079
68.55 -1.1906
68.575 -1.1786
68.6 -1.1736
68.625 -1.1704
68.65 -1.166
68.675 -1.1543
68.7 -1.1298
68.725 -1.0911
68.75 -1.0425
68.775 -0.9905
68.8 -0.9393
68.825 -0.8917
68.85 -0.848
68.875 -0.8071
68.9 -0.7702
68.925 -0.7388
68.95 -0.7125
68.975 -0.6928
69 -0.6798
69.025 -0.6734
69.05 -0.672
69.075 -0.6756
69.1 -0.6852
69.125 -0.6984
69.15 -0.7086
69.175 -0.7112
69.2 -0.7127
69.225 -0.7181
69.25 -0.7274
69.275 -0.7418
69.3 -0.7615
69.325 -0.7882
69.35 -0.8208
69.375 -0.8579
69.4 -0.8981
69.425 -0.9399
69.45 -0.9809
69.475 -1.0214
69.5 -1.0605
69.525 -1.0973
69.55 -1.1268
69.575 -1.1485
69.6 -1.1622
69.625 -1.169
69.65 -1.1703
69.675 -1.169
69.7 -1.1697
69.725 -1.1703
69.75 -1.1699
69.775 -1.1716
69.8 -1.1749
69.825 -1.1777
69.85 -1.1806
69.875 -1.176
69.9 -1.1572
69.925 -1.1192
69.95 -1.0611
69.975 -0.9897
70 -0.9142
70.025 -0.8338
70.05 -0.7491
70.075 -0.6644
70.1 -0.5845
70.125 -0.5138
70.15 -0.455
70.175 -0.4043
70.2 -0.3553
70.225 -0.3116
70.25 -0.2749
70.275 -0.2481
70.3 -0.2293
70.325 -0.2164
70.35 -0.2074
70.375 -0.199
70.4 -0.1915
70.425 -0.1876
70.45 -0.1858
70.475 -0.1857
70.5 -0.1808
70.525 -0.1743
70.55 -0.1679
70.575 -0.1634
70.6 -0.1595
70.625 -0.156
70.65 -0.1475
70.675 -0.1325
70.7 -0.1152
70.725 -0.0983
70.75 -0.0871
70.775 -0.0783
70.8 -0.0672
70.825 -0.0489
70.85 -0.0306
70.875 -0.0152
70.9 -0.0037
70.925 0.0012
70.95 -0.0035
70.975 -0.0175
71 -0.04
71.025 -0.0708
71.05 -0.1083
71.075 -0.149
71.1 -0.1905
71.125 -0.2279
71.15 -0.2522
71.175 -0.2658
71.2 -0.2642
71.225 -0.2407
71.25 -0.2035
71.275 -0.1571
71.3 -0.1037
71.325 -0.0427
71.35 0.0248
71.375 0.0961
71.4 0.1703
71.425 0.2453
71.45 0.3168
71.475 0.3868
71.5 0.463
71.525 0.5488
71.55 0.6478
71.575 0.7462
71.6 0.8426
71.625 0.9368
71.65 1.0308
71.675 1.124
71.7 1.2152
71.725 1.3022
71.75 1.3855
71.775 1.4678
71.8 1.5479
71.825 1.6245
71.85 1.698
71.875 1.7678
71.9 1.8339
71.925 1.8965
71.95 1.9555
71.975 2.0095
72 2.0588
72.025 2.104
72.05 2.1458
72.075 2.1839
72.1 2.2204
72.125 2.2567
72.15 2.2943
72.175 2.3336
72.2 2.372
72.225 2.4072
72.25 2.4374
72.275 2.4626
72.3 2.4832
72.325 2.4986
72.35 2.5085
72.375 2.5142
72.4 2.518
72.425 2.5244
72.45 2.5334
72.475 2.5448
72.5 2.5549
72.525 2.5607
72.55 2.5625
72.575 2.5597
72.6 2.5508
72.625 2.5366
72.65 2.5167
72.675 2.491
72.7 2.4572
72.725 2.4157
72.75 2.3723
72.775 2.3283
72.8 2.2829
72.825 2.2362
72.85 2.1934
72.875 2.1663
72.9 2.1583
72.925 2.159
72.95 2.1575
72.975 2.1485
73 2.1369
73.025 2.1343
73.05 2.1469
73.075 2.171
73.1 2.2008
73.125 2.2261
73.15 2.2458
73.175 2.2627
73.2 2.2743
73.225 2.2786
73.25 2.2793
73.275 2.2776
73.3 2.2691
73.325 2.2532
73.35 2.2354
73.375 2.2155
73.4 2.1908
73.425 2.1612
73.45 2.127
73.475 2.0867
73.5 2.0376
73.525 1.9803
73.55 1.9189
73.575 1.8587
73.6 1.8013
73.625 1.7516
73.65 1.7125
73.675 1.6872
73.7 1.6769
73.725 1.678
73.75 1.6817
73.775 1.6832
73.8 1.6821
73.825 1.6773
73.85 1.6719
73.875 1.6665
73.9 1.661
73.925 1.6576
73.95 1.6559
73.975 1.6548
74 1.6541
74.025 1.6536
74.05 1.6561
74.075 1.6615
74.1 1.6676
74.125 1.6687
74.15 1.6645
74.175 1.6527
74.2 1.6362
74.225 1.6197
74.25 1.6042
74.275 1.5844
74.3 1.5591
74.325 1.5348
74.35 1.5225
74.375 1.5246
74.4 1.5371
74.425 1.5565
74.45 1.5839
74.475 1.6196
74.5 1.6565
74.525 1.6967
74.55 1.7367
74.575 1.7751
74.6 1.8134
74.625 1.8478
74.65 1.8746
74.675 1.8953
74.7 1.9127
74.725 1.9333
74.75 1.9591
74.775 1.9832
74.8 2.0019
74.825 2.0171
74.85 2.0294
74.875 2.0436
74.9 2.0611
74.925 2.0846
74.95 2.1144
74.975 2.1505
75 2.1873
75.025 2.2182
75.05 2.2423
75.075 2.2585
75.1 2.2665
75.125 2.2665
75.15 2.2586
75.175 2.2439
75.2 2.2228
75.225 2.1962
75.25 2.1627
75.275 2.1258
75.3 2.0869
75.325 2.0456
75.35 2.0062
75.375 1.9717
75.4 1.9425
75.425 1.9117
75.45 1.8766
75.475 1.8345
75.5 1.7855
75.525 1.7304
75.55 1.6725
75.575 1.614
75.6 1.5583
75.625 1.5228
75.65 1.5078
75.675 1.4989
75.7 1.4877
75.725 1.4785
75.75 1.4723
75.775 1.4683
75.8 1.4638
75.825 1.4575
75.85 1.4475
75.875 1.4369
75.9 1.4284
75.925 1.4257
75.95 1.4308
75.975 1.4336
76 1.4341
76.025 1.432
76.05 1.4234
76.075 1.4085
76.1 1.3882
76.125 1.3629
76.15 1.33
76.175 1.2907
76.2 1.2449
76.225 1.1943
76.25 1.1449
76.275 1.1039
76.3 1.0691
76.325 1.0286
76.35 0.9789
76.375 0.92
76.4 0.8504
76.425 0.77
76.45 0.68
76.475 0.581
76.5 0.4749
76.525 0.3615
76.55 0.2442
76.575 0.128
76.6 0.0074
76.625 -0.1186
76.65 -0.2434
76.675 -0.3629
76.7 -0.472
76.725 -0.5746
76.75 -0.6758
76.775 -0.775
76.8 -0.865
76.825 -0.9359
76.85 -0.9824
76.875 -1.0123
76.9 -1.0339
76.925 -1.0541
76.95 -1.0766
76.975 -1.1022
77 -1.1297
77.025 -1.1601
77.05 -1.193
77.075 -1.2291
77.1 -1.2664
77.125 -1.3009
77.15 -1.3348
77.175 -1.3739
77.2 -1.4196
77.225 -1.4628
77.25 -1.4956
77.275 -1.5146
77.3 -1.5187
77.325 -1.5112
77.35 -1.4967
77.375 -1.4769
77.4 -1.4553
77.425 -1.4391
77.45 -1.4295
77.475 -1.4234
77.5 -1.4218
77.525 -1.4276
77.55 -1.4354
77.575 -1.4421
77.6 -1.4494
77.625 -1.4583
77.65 -1.4657
77.675 -1.4687
77.7 -1.4669
77.725 -1.4631
77.75 -1.4568
77.775 -1.4489
77.8 -1.4379
77.825 -1.4224
77.85 -1.4101
77.875 -1.3998
77.9 -1.3869
77.925 -1.3716
77.95 -1.355
77.975 -1.3397
78 -1.3282
78.025 -1.3192
78.05 -1.3121
78.075 -1.3043
78.1 -1.2967
78.125 -1.2907
78.15 -1.2875
78.175 -1.2885
78.2 -1.2824
78.225 -1.2625
78.25 -1.2269
78.275 -1.1779
78.3 -1.1212
78.325 -1.0643
78.35 -1.0102
78.375 -0.9593
78.4 -0.9126
78.425 -0.8665
78.45 -0.8204
78.475 -0.7742
78.5 -0.7269
78.525 -0.6835
78.55 -0.6438
78.575 -0.6062
78.6 -0.5669
78.625 -0.5237
78.65 -0.4773
78.675 -0.4308
78.7 -0.3871
78.725 -0.3466
78.75 -0.3101
78.775 -0.2787
78.8 -0.2507
78.825 -0.2278
78.85 -0.2111
78.875 -0.1998
78.9 -0.1908
78.925 -0.1808
78.95 -0.17
78.975 -0.1611
79 -0.1586
79.025 -0.1628
79.05 -0.1726
79.075 -0.1857
79.1 -0.2012
79.125 -0.2173
79.15 -0.2307
79.175 -0.2417
79.2 -0.2535
79.225 -0.2725
79.25 -0.3001
79.275 -0.3318
79.3 -0.3672
79.325 -0.4094
79.35 -0.4598
79.375 -0.5155
79.4 -0.5735
79.425 -0.6306
79.45 -0.6805
79.475 -0.7189
79.5 -0.7419
79.525 -0.7528
79.55 -0.7544
79.575 -0.7461
79.6 -0.7275
79.625 -0.7074
79.65 -0.6893
79.675 -0.679
79.7 -0.6777
79.725 -0.6799
79.75 -0.6863
79.775 -0.6934
79.8 -0.7017
79.825 -0.712
79.85 -0.7283
79.875 -0.7503
79.9 -0.7759
79.925 -0.804
79.95 -0.8268
79.975 -0.8377
80 -0.8364
80.025 -0.8282
80.05 -0.8115
80.075 -0.7882
80.1 -0.7575
80.125 -0.7215
80.15 -0.6849
80.175 -0.6498
80.2 -0.6197
80.225 -0.5969
80.25 -0.5805
80.275 -0.5676
80.3 -0.5568
80.325 -0.5466
80.35 -0.5402
80.375 -0.5415
80.4 -0.5507
80.425 -0.5635
80.45 -0.5801
80.475 -0.6025
80.5 -0.6328
80.525 -0.6694
80.55 -0.7148
80.575 -0.7632
80.6 -0.8037
80.625 -0.8303
80.65 -0.8333
80.675 -0.8189
80.7 -0.8017
80.725 -0.7858
80.75 -0.7742
80.775 -0.7695
80.8 -0.7704
80.825 -0.7747
80.85 -0.7738
80.875 -0.7543
80.9 -0.7131
80.925 -0.6537
80.95 -0.5817
80.975 -0.5018
81 -0.4228
81.025 -0.3491
81.05 -0.2827
81.075 -0.226
81.1 -0.179
81.125 -0.1397
81.15 -0.1046
81.175 -0.069
81.2 -0.0254
81.225 0.0245
81.25 0.0734
81.275 0.115
81.3 0.1499
81.325 0.1828
81.35 0.2088
81.375 0.2257
81.4 0.2405
81.425 0.2603
81.45 0.2875
81.475 0.3154
81.5 0.3367
81.525 0.3513
81.55 0.3606
81.575 0.3623
81.6 0.358
81.625 0.3474
81.65 0.3319
81.675 0.3125
81.7 0.2884
81.725 0.2628
81.75 0.2386
81.775 0.2194
81.8 0.2051
81.825 0.1965
81.85 0.1927
81.875 0.1896
81.9 0.1858
81.925 0.1775
81.95 0.1647
81.975 0.1514
82 0.1372
82.025 0.1251
82.05 0.1134
82.075 0.0997
82.1 0.0815
82.125 0.0597
82.15 0.0384
82.175 0.0155
82.2 -0.0074
82.225 -0.0233
82.25 -0.0314
82.275 -0.0348
82.3 -0.0324
82.325 -0.0284
82.35 -0.0241
82.375 -0.0218
82.4 -0.0181
82.425 -0.0094
82.45 0.0052
82.475 0.0233
82.5 0.0398
82.525 0.057
82.55 0.0744
82.575 0.0959
82.6 0.1202
82.625 0.1473
82.65 0.1754
82.675 0.205
82.7 0.2368
82.725 0.2714
82.75 0.308
82.775 0.3433
82.8 0.3746
82.825 0.4007
82.85 0.4224
82.875 0.4378
82.9 0.4484
82.925 0.4527
82.95 0.4506
82.975 0.4438
83 0.434
83.025 0.422
83.05 0.4068
83.075 0.3867
83.1 0.362
83.125 0.3336
83.15 0.3013
83.175 0.2652
83.2 0.2273
83.225 0.1954
83.25 0.1706
83.275 0.149
83.3 0.1297
83.325 0.1093
83.35 0.0888
83.375 0.0653
83.4 0.0394
83.425 0.0146
83.45 -0.0095
83.475 -0.0353
83.5 -0.0603
83.525 -0.0824
83.55 -0.1021
83.575 -0.1186
83.6 -0.1294
83.625 -0.1331
83.65 -0.1351
83.675 -0.1364
83.7 -0.1415
83.725 -0.149
83.75 -0.1552
83.775 -0.162
83.8 -0.1649
83.825 -0.1595
83.85 -0.1453
83.875 -0.1209
83.9 -0.0864
83.925 -0.0513
83.95 -0.0183
83.975 0.0151
84 0.0517
84.025 0.0937
84.05 0.1396
84.075 0.1861
84.1 0.2286
84.125 0.2648
84.15 0.2937
84.175 0.3164
84.2 0.3406
84.225 0.376
84.25 0.4265
84.275 0.49
84.3 0.5612
84.325 0.638
84.35 0.7181
84.375 0.7998
84.4 0.878
84.425 0.9472
84.45 1.005
84.475 1.0522
84.5 1.0892
84.525 1.1175
84.55 1.1374
84.575 1.1499
84.6 1.154
84.625 1.1478
84.65 1.1318
84.675 1.1081
84.7 1.0811
84.725 1.0545
84.75 1.0342
84.775 1.023
84.8 1.0126
84.825 0.9966
84.85 0.9723
84.875 0.9404
84.9 0.9048
84.925 0.8689
84.95 0.8328
84.975 0.7898
85 0.7373
85.025 0.6782
85.05 0.622
85.075 0.5864
85.1 0.5696
85.125 0.5615
85.15 0.5563
85.175 0.5564
85.2 0.5544
85.225 0.545
85.25 0.5297
85.275 0.5083
85.3 0.4842
85.325 0.4653
85.35 0.4535
85.375 0.4472
85.4 0.4443
85.425 0.4481
85.45 0.4543
85.475 0.4614
85.5 0.4759
85.525 0.5028
85.55 0.5399
85.575 0.5833
85.6 0.6295
85.625 0.6748
85.65 0.7192
85.675 0.7617
85.7 0.7993
85.725 0.8303
85.75 0.8565
85.775 0.8776
85.8 0.8964
85.825 0.919
85.85 0.9545
85.875 1.0007
85.9 1.0516
85.925 1.1048
85.95 1.155
85.975 1.1946
86 1.2245
86.025 1.2478
86.05 1.2642
86.075 1.2725
86.1 1.2739
86.125 1.2699
86.15 1.2593
86.175 1.2493
86.2 1.2517
86.225 1.2738
86.25 1.2992
86.275 1.3179
86.3 1.3303
86.325 1.334
86.35 1.3306
86.375 1.3209
86.4 1.3058
86.425 1.2865
86.45 1.2629
86.475 1.2345
86.5 1.2007
86.525 1.1626
86.55 1.1203
86.575 1.0739
86.6 1.0229
86.625 0.9685
86.65 0.9122
86.675 0.855
86.7 0.8004
86.725 0.751
86.75 0.7079
86.775 0.6708
86.8 0.6413
86.825 0.6157
86.85 0.5873
86.875 0.554
86.9 0.5175
86.925 0.4811
86.95 0.4439
86.975 0.4063
87 0.3727
87.025 0.3393
87.05 0.3022
87.075 0.2601
87.1 0.214
87.125 0.1628
87.15 0.1058
87.175 0.0487
87.2 -0.0064
87.225 -0.0582
87.25 -0.1061
87.275 -0.1455
87.3 -0.1795
87.325 -0.2151
87.35 -0.2545
87.375 -0.2971
87.4 -0.3406
87.425 -0.3825
87.45 -0.4186
87.475 -0.4473
87.5 -0.4645
87.525 -0.4678
87.55 -0.4651
87.575 -0.4624
87.6 -0.4609
87.625 -0.4635
87.65 -0.4722
87.675 -0.4852
87.7 -0.5013
87.725 -0.522
87.75 -0.5424
87.775 -0.5558
87.8 -0.5614
87.825 -0.5598
87.85 -0.5502
87.875 -0.5355
87.9 -0.5208
87.925 -0.5122
87.95 -0.5092
87.975 -0.5142
88 -0.5262
88.025 -0.5407
88.05 -0.5577
88.075 -0.5748
88.1 -0.5865
88.125 -0.5974
88.15 -0.6074
88.175 -0.617
88.2 -0.63
88.225 -0.649
88.25 -0.6734
88.275 -0.7054
88.3 -0.743
88.325 -0.7777
88.35 -0.7983
88.375 -0.8021
88.4 -0.7974
88.425 -0.7927
88.45 -0.7859
88.475 -0.775
88.5 -0.7536
88.525 -0.7186
88.55 -0.6783
88.575 -0.6415
88.6 -0.6139
88.625 -0.5902
88.65 -0.5688
88.675 -0.5484
88.7 -0.5191
88.725 -0.4722
88.75 -0.4149
88.775 -0.3596
88.8 -0.3141
88.825 -0.2823
88.85 -0.2663
88.875 -0.2619
88.9 -0.2679
88.925 -0.2832
88.95 -0.3036
88.975 -0.3252
89 -0.3471
89.025 -0.3608
89.05 -0.3599
89.075 -0.343
89.1 -0.3119
89.125 -0.2653
89.15 -0.2074
89.175 -0.142
89.2 -0.0716
89.225 0.0019
89.25 0.0704
89.275 0.134
89.3 0.1933
89.325 0.2498
89.35 0.3026
89.375 0.3524
89.4 0.4022
89.425 0.4518
89.45 0.4993
89.475 0.5491
89.5 0.61
89.525 0.6836
89.55 0.7625
89.575 0.8435
89.6 0.9266
89.625 1.0107
89.65 1.093
89.675 1.1703
89.7 1.2408
89.725 1.3046
89.75 1.365
89.775 1.4244
89.8 1.4838
89.825 1.5448
89.85 1.6065
89.875 1.6675
89.9 1.7253
89.925 1.7802
89.95 1.8312
89.975 1.8755
90 1.9113
90.025 1.9398
90.05 1.9631
90.075 1.9813
90.1 1.993
90.125 1.9984
90.15 1.9989
90.175 1.9938
90.2 1.9827
90.225 1.9673
90.25 1.9476
90.275 1.9236
90.3 1.8976
90.325 1.8684
90.35 1.833
90.375 1.7903
90.4 1.7415
90.425 1.6891
90.45 1.6321
90.475 1.5721
90.5 1.5101
90.525 1.4457
90.55 1.3793
90.575 1.3119
90.6 1.2417
90.625 1.1662
90.65 1.0858
90.675 0.9991
90.7 0.9061
90.725 0.8077
90.75 0.7048
90.775 0.6004
90.8 0.4994
90.825 0.4
90.85 0.3034
90.875 0.2172
90.9 0.1455
90.925 0.0888
90.95 0.0401
90.975 -0.0038
91 -0.0465
91.025 -0.0902
91.05 -0.1386
91.075 -0.1913
91.1 -0.2443
91.125 -0.2907
91.15 -0.335
91.175 -0.3775
91.2 -0.4133
91.225 -0.4302
91.25 -0.4289
91.275 -0.422
91.3 -0.4137
91.325 -0.4065
91.35 -0.4
91.375 -0.3907
91.4 -0.3691
91.425 -0.3326
91.45 -0.2864
91.475 -0.2314
91.5 -0.1676
91.525 -0.1028
91.55 -0.0419
91.575 0.0163
91.6 0.0733
91.625 0.1301
91.65 0.1876
91.675 0.2397
91.7 0.2846
91.725 0.3212
91.75 0.3513
91.775 0.3776
91.8 0.401
91.825 0.4207
91.85 0.4365
91.875 0.4489
91.9 0.4567
91.925 0.4583
91.95 0.4548
91.975 0.4473
92 0.4428
92.025 0.4468
92.05 0.4598
92.075 0.4788
92.1 0.503
92.125 0.5331
92.15 0.5681
92.175 0.6028
92.2 0.6321
92.225 0.6587
92.25 0.6883
92.275 0.723
92.3 0.7582
92.325 0.7857
92.35 0.7991
92.375 0.7978
92.4 0.782
92.425 0.7518
92.45 0.7072
92.475 0.6503
92.5 0.5865
92.525 0.5318
92.55 0.5006
92.575 0.4881
92.6 0.488
92.625 0.4926
92.65 0.4938
92.675 0.486
92.7 0.468
92.725 0.4457
92.75 0.4261
92.775 0.417
92.8 0.4216
92.825 0.4311
92.85 0.456
92.875 0.5124
92.9 0.5816
92.925 0.6509
92.95 0.7197
92.975 0.7853
93 0.8438
93.025 0.8958
93.05 0.9463
93.075 1.0001
93.1 1.063
93.125 1.1399
93.15 1.2216
93.175 1.3004
93.2 1.3757
93.225 1.448
93.25 1.5178
93.275 1.5831
93.3 1.6424
93.325 1.6946
93.35 1.7406
93.375 1.778
93.4 1.8053
93.425 1.8261
93.45 1.8419
93.475 1.8499
93.5 1.848
93.525 1.8395
93.55 1.8268
93.575 1.81
93.6 1.789
93.625 1.7619
93.65 1.7288
93.675 1.6898
93.7 1.65
93.725 1.6089
93.75 1.5653
93.775 1.5189
93.8 1.472
93.825 1.4309
93.85 1.3996
93.875 1.3769
93.9 1.3623
93.925 1.3579
93.95 1.3704
93.975 1.4014
94 1.4475
94.025 1.5024
94.05 1.5602
94.075 1.6174
94.1 1.6697
94.125 1.7146
94.15 1.7503
94.175 1.7736
94.2 1.7839
94.225 1.7855
94.25 1.7846
94.275 1.7869
94.3 1.7907
94.325 1.7918
94.35 1.7867
94.375 1.7771
94.4 1.7641
94.425 1.7502
94.45 1.7414
94.475 1.7476
94.5 1.7696
94.525 1.8036
94.55 1.8433
94.575 1.8851
94.6 1.9296
94.625 1.9811
94.65 2.0456
94.675 2.1271
94.7 2.2254
94.725 2.3323
94.75 2.4398
94.775 2.5428
94.8 2.6384
94.825 2.7271
94.85 2.8096
94.875 2.886
94.9 2.9564
94.925 3.0206
94.95 3.0787
94.975 3.1317
95 3.1807
95.025 3.2258
95.05 3.2673
95.075 3.3048
95.1 3.3386
95.125 3.3684
95.15 3.3938
95.175 3.4155
95.2 3.4337
95.225 3.4479
95.25 3.4583
95.275 3.4651
95.3 3.4681
95.325 3.4669
95.35 3.4612
95.375 3.451
95.4 3.4364
95.425 3.4177
95.45 3.3951
95.475 3.3694
95.5 3.3418
95.525 3.3127
95.55 3.2814
95.575 3.2496
95.6 3.2183
95.625 3.1898
95.65 3.1628
95.675 3.1359
95.7 3.1099
95.725 3.0828
95.75 3.0563
95.775 3.0327
95.8 3.0133
95.825 3.0002
95.85 2.9958
95.875 3.0029
95.9 3.0178
95.925 3.0363
95.95 3.0572
95.975 3.0786
96 3.0983
96.025 3.1157
96.05 3.1301
96.075 3.1413
96.1 3.1504
96.125 3.1557
96.15 3.159
96.175 3.1629
96.2 3.1674
96.225 3.1717
96.25 3.1752
96.275 3.1766
96.3 3.1756
96.325 3.1713
96.35 3.163
96.375 3.1506
96.4 3.1348
96.425 3.1157
96.45 3.0934
96.475 3.0681
96.5 3.0392
96.525 3.007
96.55 2.9724
96.575 2.9354
96.6 2.8969
96.625 2.8574
96.65 2.8169
96.675 2.774
96.7 2.7272
96.725 2.678
96.75 2.6263
96.775 2.5724
96.8 2.5184
96.825 2.465
96.85 2.4121
96.875 2.3578
96.9 2.3025
96.925 2.2464
96.95 2.1894
96.975 2.1297
97 2.0667
97.025 1.9995
97.05 1.9309
97.075 1.8619
97.1 1.7928
97.125 1.7273
97.15 1.6719
97.175 1.6307
97.2 1.5999
97.225 1.5748
97.25 1.5498
97.275 1.5219
97.3 1.489
97.325 1.4511
97.35 1.4075
97.375 1.3621
97.4 1.3182
97.425 1.2796
97.45 1.2465
97.475 1.2128
97.5 1.1791
97.525 1.1527
97.55 1.1371
97.575 1.1395
97.6 1.1578
97.625 1.192
97.65 1.2367
97.675 1.2855
97.7 1.3356
97.725 1.3799
97.75 1.4149
97.775 1.4393
97.8 1.4539
97.825 1.4579
97.85 1.45
97.875 1.4288
97.9 1.3935
97.925 1.3483
97.95 1.3014
97.975 1.254
98 1.2107
98.025 1.1766
98.05 1.1591
98.075 1.1674
98.1 1.193
98.125 1.2211
98.15 1.243
98.175 1.2612
98.2 1.2755
98.225 1.2869
98.25 1.2996
98.275 1.3143
98.3 1.3279
98.325 1.3387
98.35 1.3423
98.375 1.3381
98.4 1.3271
98.425 1.3108
98.45 1.2903
98.475 1.2658
98.5 1.2403
98.525 1.2197
98.55 1.2062
98.575 1.1953
98.6 1.1838
98.625 1.1698
98.65 1.1527
98.675 1.1332
98.7 1.1113
98.725 1.0865
98.75 1.057
98.775 1.0237
98.8 0.9874
98.825 0.9516
98.85 0.9267
98.875 0.9172
98.9 0.9206
98.925 0.9311
98.95 0.9433
98.975 0.9518
99 0.9527
99.025 0.9472
99.05 0.9408
99.075 0.9391
99.1 0.9394
99.125 0.937
99.15 0.9284
99.175 0.9118
99.2 0.8854
99.225 0.8516
99.25 0.8153
99.275 0.7869
99.3 0.772
99.325 0.7629
99.35 0.7555
99.375 0.7429
99.4 0.7218
99.425 0.6945
99.45 0.6633
99.475 0.6341
99.5 0.6132
99.525 0.602
99.55 0.6003
99.575 0.613
99.6 0.6365
99.625 0.6604
99.65 0.6814
99.675 0.6983
99.7 0.7101
99.725 0.7177
99.75 0.7233
99.775 0.7273
99.8 0.7285
99.825 0.7272
99.85 0.7231
99.875 0.7141
99.9 0.6992
99.925 0.6782
99.95 0.6512
99.975 0.618
100 0.578
